# Supplementary material for: reString: an open-source Python software to perform automatic functional enrichment retrieval, results aggregation and data visualization
Source: Sci Rep. 2021 Dec 6;11:23458. doi: 10.1038/s41598-021-02528-0 (PMC8648753; doi:10.1038/s41598-021-02528-0)
Supplement: Supplementary file 1 — Supplementary Information 1. [file 41598_2021_2528_MOESM1_ESM.zip]

Archive with 294 entries (239 files):
- Supplemental DataSets/
- Supplemental DataSets/ctrl_t0_red_VS_ctrl_t0_blue_FC.csv
- __MACOSX/
- __MACOSX/Supplemental DataSets/
- __MACOSX/Supplemental DataSets/._ctrl_t0_red_VS_ctrl_t0_blue_FC.csv
- Supplemental DataSets/ctrl_t1_green_VS_ctrl_t1_blue_FC.csv
- __MACOSX/Supplemental DataSets/._ctrl_t1_green_VS_ctrl_t1_blue_FC.csv
- Supplemental DataSets/upregulated/
- Supplemental DataSets/upregulated/RCTM_summary.tsv
- Supplemental DataSets/upregulated/ctrl_t1_green_VS_ctrl_t1_blue_FC/
- Supplemental DataSets/upregulated/treatment_t0_green_VS_treatment_t0_blue_FC/
- Supplemental DataSets/upregulated/ctrl_t1_red_VS_ctrl_t1_blue_FC/
- Supplemental DataSets/upregulated/ctrl_t1_red_VS_ctrl_t1_blue_FC/UP_enrichment.Process.tsv
- Supplemental DataSets/upregulated/treatment_t1_red_VS_treatment_t1_blue_FC/
- Supplemental DataSets/upregulated/treatment_t1_red_VS_treatment_t1_blue_FC/UP_enrichment.Function.tsv
- Supplemental DataSets/upregulated/treatment_t1_red_VS_treatment_t1_blue_FC/UP_enrichment.Process.tsv
- Supplemental DataSets/upregulated/treatment_t1_red_VS_treatment_t1_blue_FC/UP_enrichment.RCTM.tsv
- Supplemental DataSets/upregulated/treatment_t1_red_VS_treatment_t1_blue_FC/UP_enrichment.KEGG.tsv
- Supplemental DataSets/upregulated/treatment_t1_red_VS_treatment_t1_blue_FC/UP_enrichment.Component.tsv
- Supplemental DataSets/upregulated/Function_summary.tsv
- Supplemental DataSets/upregulated/Process_results.tsv
- Supplemental DataSets/upregulated/ctrl_t0_green_VS_ctrl_t0_blue_FC/
- Supplemental DataSets/upregulated/ctrl_t0_red_VS_ctrl_t0_blue_FC/
- Supplemental DataSets/upregulated/ctrl_t0_red_VS_ctrl_t0_blue_FC/UP_enrichment.Function.tsv
- Supplemental DataSets/upregulated/ctrl_t0_red_VS_ctrl_t0_blue_FC/UP_enrichment.Process.tsv
- Supplemental DataSets/upregulated/ctrl_t0_red_VS_ctrl_t0_blue_FC/UP_enrichment.RCTM.tsv
- Supplemental DataSets/upregulated/ctrl_t0_red_VS_ctrl_t0_blue_FC/UP_enrichment.KEGG.tsv
- Supplemental DataSets/upregulated/ctrl_t0_red_VS_ctrl_t0_blue_FC/UP_enrichment.Component.tsv
- Supplemental DataSets/upregulated/KEGG_summary.tsv
- Supplemental DataSets/upregulated/Component_results.tsv
- Supplemental DataSets/upregulated/treatment_t1_green_VS_treatment_t1_blue_FC/
- Supplemental DataSets/upregulated/treatment_t1_green_VS_treatment_t1_blue_FC/UP_enrichment.Process.tsv
- Supplemental DataSets/upregulated/treatment_t1_green_VS_treatment_t1_blue_FC/UP_enrichment.RCTM.tsv
- Supplemental DataSets/upregulated/treatment_t1_green_VS_treatment_t1_blue_FC/UP_enrichment.KEGG.tsv
- Supplemental DataSets/upregulated/treatment_t1_green_VS_treatment_t1_blue_FC/UP_enrichment.Component.tsv
- Supplemental DataSets/upregulated/treatment_t0_red_VS_treatment_t0_blue_FC/
- Supplemental DataSets/upregulated/KEGG_results.tsv
- Supplemental DataSets/upregulated/Component_summary.tsv
- Supplemental DataSets/upregulated/treatment_t1_green_VS_treatment_t1_red_FC/
- Supplemental DataSets/upregulated/treatment_t1_green_VS_treatment_t1_red_FC/UP_enrichment.Function.tsv
- Supplemental DataSets/upregulated/treatment_t1_green_VS_treatment_t1_red_FC/UP_enrichment.Process.tsv
- Supplemental DataSets/upregulated/treatment_t1_green_VS_treatment_t1_red_FC/UP_enrichment.RCTM.tsv
- Supplemental DataSets/upregulated/treatment_t1_green_VS_treatment_t1_red_FC/UP_enrichment.KEGG.tsv
- Supplemental DataSets/upregulated/treatment_t1_green_VS_treatment_t1_red_FC/UP_enrichment.Component.tsv
- Supplemental DataSets/upregulated/Process_summary.tsv
- Supplemental DataSets/upregulated/Function_results.tsv
- Supplemental DataSets/upregulated/ctrl_t1_green_VS_ctrl_t1_red_FC/
- Supplemental DataSets/upregulated/RCTM_results.tsv
- Supplemental DataSets/upregulated/treatment_t0_green_VS_treatment_t0_red_FC/
- Supplemental DataSets/upregulated/treatment_t0_green_VS_treatment_t0_red_FC/UP_enrichment.Function.tsv
- Supplemental DataSets/upregulated/treatment_t0_green_VS_treatment_t0_red_FC/UP_enrichment.Process.tsv
- Supplemental DataSets/upregulated/treatment_t0_green_VS_treatment_t0_red_FC/UP_enrichment.RCTM.tsv
- Supplemental DataSets/upregulated/treatment_t0_green_VS_treatment_t0_red_FC/UP_enrichment.KEGG.tsv
- Supplemental DataSets/upregulated/treatment_t0_green_VS_treatment_t0_red_FC/UP_enrichment.Component.tsv
- Supplemental DataSets/upregulated/ctrl_t0_green_VS_ctrl_t0_red_FC/
- Supplemental DataSets/upregulated/ctrl_t0_green_VS_ctrl_t0_red_FC/UP_enrichment.Function.tsv
- Supplemental DataSets/upregulated/ctrl_t0_green_VS_ctrl_t0_red_FC/UP_enrichment.Process.tsv
- Supplemental DataSets/upregulated/ctrl_t0_green_VS_ctrl_t0_red_FC/UP_enrichment.RCTM.tsv
- Supplemental DataSets/upregulated/ctrl_t0_green_VS_ctrl_t0_red_FC/UP_enrichment.KEGG.tsv
- Supplemental DataSets/upregulated/ctrl_t0_green_VS_ctrl_t0_red_FC/UP_enrichment.Component.tsv
- Supplemental DataSets/ctrl_t0_green_VS_ctrl_t0_red_FC.csv
- __MACOSX/Supplemental DataSets/._ctrl_t0_green_VS_ctrl_t0_red_FC.csv
- Supplemental DataSets/up_down_together/
- Supplemental DataSets/up_down_together/RCTM_summary.tsv
- Supplemental DataSets/up_down_together/ctrl_t1_green_VS_ctrl_t1_blue_FC/
- Supplemental DataSets/up_down_together/treatment_t0_green_VS_treatment_t0_blue_FC/
- Supplemental DataSets/up_down_together/ctrl_t1_red_VS_ctrl_t1_blue_FC/
- Supplemental DataSets/up_down_together/ctrl_t1_red_VS_ctrl_t1_blue_FC/ALL_enrichment.Component.tsv
- Supplemental DataSets/up_down_together/ctrl_t1_red_VS_ctrl_t1_blue_FC/ALL_enrichment.Process.tsv
- Supplemental DataSets/up_down_together/ctrl_t1_red_VS_ctrl_t1_blue_FC/ALL_enrichment.KEGG.tsv
- Supplemental DataSets/up_down_together/ctrl_t1_red_VS_ctrl_t1_blue_FC/ALL_enrichment.Function.tsv
- Supplemental DataSets/up_down_together/ctrl_t1_red_VS_ctrl_t1_blue_FC/ALL_enrichment.RCTM.tsv
- Supplemental DataSets/up_down_together/treatment_t1_red_VS_treatment_t1_blue_FC/
- Supplemental DataSets/up_down_together/treatment_t1_red_VS_treatment_t1_blue_FC/ALL_enrichment.Component.tsv
- Supplemental DataSets/up_down_together/treatment_t1_red_VS_treatment_t1_blue_FC/ALL_enrichment.Process.tsv
- Supplemental DataSets/up_down_together/treatment_t1_red_VS_treatment_t1_blue_FC/ALL_enrichment.KEGG.tsv
- Supplemental DataSets/up_down_together/treatment_t1_red_VS_treatment_t1_blue_FC/ALL_enrichment.Function.tsv
- Supplemental DataSets/up_down_together/treatment_t1_red_VS_treatment_t1_blue_FC/ALL_enrichment.RCTM.tsv
- Supplemental DataSets/up_down_together/Function_summary.tsv
- Supplemental DataSets/up_down_together/Process_results.tsv
- Supplemental DataSets/up_down_together/ctrl_t0_green_VS_ctrl_t0_blue_FC/
- Supplemental DataSets/up_down_together/ctrl_t0_red_VS_ctrl_t0_blue_FC/
- Supplemental DataSets/up_down_together/ctrl_t0_red_VS_ctrl_t0_blue_FC/ALL_enrichment.Component.tsv
- Supplemental DataSets/up_down_together/ctrl_t0_red_VS_ctrl_t0_blue_FC/ALL_enrichment.Process.tsv
- Supplemental DataSets/up_down_together/ctrl_t0_red_VS_ctrl_t0_blue_FC/ALL_enrichment.KEGG.tsv
- Supplemental DataSets/up_down_together/ctrl_t0_red_VS_ctrl_t0_blue_FC/ALL_enrichment.Function.tsv
- Supplemental DataSets/up_down_together/ctrl_t0_red_VS_ctrl_t0_blue_FC/ALL_enrichment.RCTM.tsv
- Supplemental DataSets/up_down_together/KEGG_summary.tsv
- Supplemental DataSets/up_down_together/Component_results.tsv
- Supplemental DataSets/up_down_together/treatment_t1_green_VS_treatment_t1_blue_FC/
- Supplemental DataSets/up_down_together/treatment_t1_green_VS_treatment_t1_blue_FC/ALL_enrichment.Component.tsv
- Supplemental DataSets/up_down_together/treatment_t1_green_VS_treatment_t1_blue_FC/ALL_enrichment.Process.tsv
- Supplemental DataSets/up_down_together/treatment_t1_green_VS_treatment_t1_blue_FC/ALL_enrichment.KEGG.tsv
- Supplemental DataSets/up_down_together/treatment_t1_green_VS_treatment_t1_blue_FC/ALL_enrichment.Function.tsv
- Supplemental DataSets/up_down_together/treatment_t1_green_VS_treatment_t1_blue_FC/ALL_enrichment.RCTM.tsv
- Supplemental DataSets/up_down_together/treatment_t0_red_VS_treatment_t0_blue_FC/
- Supplemental DataSets/up_down_together/treatment_t0_red_VS_treatment_t0_blue_FC/ALL_enrichment.Component.tsv
- Supplemental DataSets/up_down_together/treatment_t0_red_VS_treatment_t0_blue_FC/ALL_enrichment.Process.tsv
- Supplemental DataSets/up_down_together/treatment_t0_red_VS_treatment_t0_blue_FC/ALL_enrichment.KEGG.tsv
- Supplemental DataSets/up_down_together/treatment_t0_red_VS_treatment_t0_blue_FC/ALL_enrichment.Function.tsv
- Supplemental DataSets/up_down_together/treatment_t0_red_VS_treatment_t0_blue_FC/ALL_enrichment.RCTM.tsv
- Supplemental DataSets/up_down_together/KEGG_results.tsv
- Supplemental DataSets/up_down_together/Component_summary.tsv
- Supplemental DataSets/up_down_together/treatment_t1_green_VS_treatment_t1_red_FC/
- Supplemental DataSets/up_down_together/treatment_t1_green_VS_treatment_t1_red_FC/ALL_enrichment.Component.tsv
- Supplemental DataSets/up_down_together/treatment_t1_green_VS_treatment_t1_red_FC/ALL_enrichment.Process.tsv
- Supplemental DataSets/up_down_together/treatment_t1_green_VS_treatment_t1_red_FC/ALL_enrichment.KEGG.tsv
- Supplemental DataSets/up_down_together/treatment_t1_green_VS_treatment_t1_red_FC/ALL_enrichment.Function.tsv
- Supplemental DataSets/up_down_together/treatment_t1_green_VS_treatment_t1_red_FC/ALL_enrichment.RCTM.tsv
- Supplemental DataSets/up_down_together/Process_summary.tsv
- Supplemental DataSets/up_down_together/Function_results.tsv
- Supplemental DataSets/up_down_together/ctrl_t1_green_VS_ctrl_t1_red_FC/
- Supplemental DataSets/up_down_together/RCTM_results.tsv
- Supplemental DataSets/up_down_together/treatment_t0_green_VS_treatment_t0_red_FC/
- Supplemental DataSets/up_down_together/treatment_t0_green_VS_treatment_t0_red_FC/ALL_enrichment.Component.tsv
- Supplemental DataSets/up_down_together/treatment_t0_green_VS_treatment_t0_red_FC/ALL_enrichment.Process.tsv
- Supplemental DataSets/up_down_together/treatment_t0_green_VS_treatment_t0_red_FC/ALL_enrichment.KEGG.tsv
- Supplemental DataSets/up_down_together/treatment_t0_green_VS_treatment_t0_red_FC/ALL_enrichment.Function.tsv
- Supplemental DataSets/up_down_together/treatment_t0_green_VS_treatment_t0_red_FC/ALL_enrichment.RCTM.tsv
- Supplemental DataSets/up_down_together/ctrl_t0_green_VS_ctrl_t0_red_FC/
- Supplemental DataSets/up_down_together/ctrl_t0_green_VS_ctrl_t0_red_FC/ALL_enrichment.Component.tsv
- Supplemental DataSets/up_down_together/ctrl_t0_green_VS_ctrl_t0_red_FC/ALL_enrichment.Process.tsv
- Supplemental DataSets/up_down_together/ctrl_t0_green_VS_ctrl_t0_red_FC/ALL_enrichment.KEGG.tsv
- Supplemental DataSets/up_down_together/ctrl_t0_green_VS_ctrl_t0_red_FC/ALL_enrichment.Function.tsv
- Supplemental DataSets/up_down_together/ctrl_t0_green_VS_ctrl_t0_red_FC/ALL_enrichment.RCTM.tsv
- Supplemental DataSets/downregulated/
- Supplemental DataSets/downregulated/RCTM_summary.tsv
- Supplemental DataSets/downregulated/ctrl_t1_green_VS_ctrl_t1_blue_FC/
- Supplemental DataSets/downregulated/treatment_t0_green_VS_treatment_t0_blue_FC/
- Supplemental DataSets/downregulated/ctrl_t1_red_VS_ctrl_t1_blue_FC/
- Supplemental DataSets/downregulated/ctrl_t1_red_VS_ctrl_t1_blue_FC/DOWN_enrichment.Process.tsv
- Supplemental DataSets/downregulated/ctrl_t1_red_VS_ctrl_t1_blue_FC/DOWN_enrichment.RCTM.tsv
- Supplemental DataSets/downregulated/ctrl_t1_red_VS_ctrl_t1_blue_FC/DOWN_enrichment.KEGG.tsv
- Supplemental DataSets/downregulated/ctrl_t1_red_VS_ctrl_t1_blue_FC/DOWN_enrichment.Function.tsv
- Supplemental DataSets/downregulated/ctrl_t1_red_VS_ctrl_t1_blue_FC/DOWN_enrichment.Component.tsv
- Supplemental DataSets/downregulated/treatment_t1_red_VS_treatment_t1_blue_FC/
- Supplemental DataSets/downregulated/treatment_t1_red_VS_treatment_t1_blue_FC/DOWN_enrichment.Process.tsv
- Supplemental DataSets/downregulated/treatment_t1_red_VS_treatment_t1_blue_FC/DOWN_enrichment.RCTM.tsv
- Supplemental DataSets/downregulated/treatment_t1_red_VS_treatment_t1_blue_FC/DOWN_enrichment.KEGG.tsv
- Supplemental DataSets/downregulated/treatment_t1_red_VS_treatment_t1_blue_FC/DOWN_enrichment.Function.tsv
- Supplemental DataSets/downregulated/treatment_t1_red_VS_treatment_t1_blue_FC/DOWN_enrichment.Component.tsv
- Supplemental DataSets/downregulated/Function_summary.tsv
- Supplemental DataSets/downregulated/Process_results.tsv
- Supplemental DataSets/downregulated/ctrl_t0_green_VS_ctrl_t0_blue_FC/
- Supplemental DataSets/downregulated/ctrl_t0_red_VS_ctrl_t0_blue_FC/
- Supplemental DataSets/downregulated/ctrl_t0_red_VS_ctrl_t0_blue_FC/DOWN_enrichment.Process.tsv
- Supplemental DataSets/downregulated/ctrl_t0_red_VS_ctrl_t0_blue_FC/DOWN_enrichment.RCTM.tsv
- Supplemental DataSets/downregulated/ctrl_t0_red_VS_ctrl_t0_blue_FC/DOWN_enrichment.KEGG.tsv
- Supplemental DataSets/downregulated/ctrl_t0_red_VS_ctrl_t0_blue_FC/DOWN_enrichment.Function.tsv
- Supplemental DataSets/downregulated/ctrl_t0_red_VS_ctrl_t0_blue_FC/DOWN_enrichment.Component.tsv
- Supplemental DataSets/downregulated/KEGG_summary.tsv
- Supplemental DataSets/downregulated/Component_results.tsv
- Supplemental DataSets/downregulated/treatment_t1_green_VS_treatment_t1_blue_FC/
- Supplemental DataSets/downregulated/treatment_t1_green_VS_treatment_t1_blue_FC/DOWN_enrichment.Process.tsv
- Supplemental DataSets/downregulated/treatment_t1_green_VS_treatment_t1_blue_FC/DOWN_enrichment.RCTM.tsv
- Supplemental DataSets/downregulated/treatment_t1_green_VS_treatment_t1_blue_FC/DOWN_enrichment.KEGG.tsv
- Supplemental DataSets/downregulated/treatment_t1_green_VS_treatment_t1_blue_FC/DOWN_enrichment.Function.tsv
- Supplemental DataSets/downregulated/treatment_t1_green_VS_treatment_t1_blue_FC/DOWN_enrichment.Component.tsv
- Supplemental DataSets/downregulated/treatment_t0_red_VS_treatment_t0_blue_FC/
- Supplemental DataSets/downregulated/treatment_t0_red_VS_treatment_t0_blue_FC/DOWN_enrichment.Process.tsv
- Supplemental DataSets/downregulated/treatment_t0_red_VS_treatment_t0_blue_FC/DOWN_enrichment.RCTM.tsv
- Supplemental DataSets/downregulated/treatment_t0_red_VS_treatment_t0_blue_FC/DOWN_enrichment.KEGG.tsv
- Supplemental DataSets/downregulated/treatment_t0_red_VS_treatment_t0_blue_FC/DOWN_enrichment.Function.tsv
- Supplemental DataSets/downregulated/treatment_t0_red_VS_treatment_t0_blue_FC/DOWN_enrichment.Component.tsv
- Supplemental DataSets/downregulated/KEGG_results.tsv
- Supplemental DataSets/downregulated/Component_summary.tsv
- Supplemental DataSets/downregulated/treatment_t1_green_VS_treatment_t1_red_FC/
- Supplemental DataSets/downregulated/treatment_t1_green_VS_treatment_t1_red_FC/DOWN_enrichment.Process.tsv
- Supplemental DataSets/downregulated/treatment_t1_green_VS_treatment_t1_red_FC/DOWN_enrichment.RCTM.tsv
- Supplemental DataSets/downregulated/treatment_t1_green_VS_treatment_t1_red_FC/DOWN_enrichment.KEGG.tsv
- Supplemental DataSets/downregulated/treatment_t1_green_VS_treatment_t1_red_FC/DOWN_enrichment.Function.tsv
- Supplemental DataSets/downregulated/treatment_t1_green_VS_treatment_t1_red_FC/DOWN_enrichment.Component.tsv
- Supplemental DataSets/downregulated/Process_summary.tsv
- Supplemental DataSets/downregulated/Function_results.tsv
- Supplemental DataSets/downregulated/ctrl_t1_green_VS_ctrl_t1_red_FC/
- Supplemental DataSets/downregulated/ctrl_t1_green_VS_ctrl_t1_red_FC/DOWN_enrichment.Process.tsv
- Supplemental DataSets/downregulated/ctrl_t1_green_VS_ctrl_t1_red_FC/DOWN_enrichment.KEGG.tsv
- Supplemental DataSets/downregulated/ctrl_t1_green_VS_ctrl_t1_red_FC/DOWN_enrichment.Component.tsv
- Supplemental DataSets/downregulated/RCTM_results.tsv
- Supplemental DataSets/downregulated/treatment_t0_green_VS_treatment_t0_red_FC/
- Supplemental DataSets/downregulated/treatment_t0_green_VS_treatment_t0_red_FC/DOWN_enrichment.Process.tsv
- Supplemental DataSets/downregulated/treatment_t0_green_VS_treatment_t0_red_FC/DOWN_enrichment.Function.tsv
- Supplemental DataSets/downregulated/treatment_t0_green_VS_treatment_t0_red_FC/DOWN_enrichment.Component.tsv
- Supplemental DataSets/downregulated/ctrl_t0_green_VS_ctrl_t0_red_FC/
- Supplemental DataSets/downregulated/ctrl_t0_green_VS_ctrl_t0_red_FC/DOWN_enrichment.Component.tsv
- Supplemental DataSets/treatment_t0_green_VS_treatment_t0_blue_FC.csv
- __MACOSX/Supplemental DataSets/._treatment_t0_green_VS_treatment_t0_blue_FC.csv
- Supplemental DataSets/ctrl_t0_green_VS_ctrl_t0_blue_FC.csv
- __MACOSX/Supplemental DataSets/._ctrl_t0_green_VS_ctrl_t0_blue_FC.csv
- Supplemental DataSets/treatment_t1_green_VS_treatment_t1_blue_FC.csv
- __MACOSX/Supplemental DataSets/._treatment_t1_green_VS_treatment_t1_blue_FC.csv
- Supplemental DataSets/treatment_t0_red_VS_treatment_t0_blue_FC.csv
- __MACOSX/Supplemental DataSets/._treatment_t0_red_VS_treatment_t0_blue_FC.csv
- Supplemental DataSets/treatment_t1_green_VS_treatment_t1_red_FC.csv
- __MACOSX/Supplemental DataSets/._treatment_t1_green_VS_treatment_t1_red_FC.csv
- Supplemental DataSets/ctrl_t1_green_VS_ctrl_t1_red_FC.csv
- __MACOSX/Supplemental DataSets/._ctrl_t1_green_VS_ctrl_t1_red_FC.csv
- Supplemental DataSets/treatment_t0_green_VS_treatment_t0_red_FC.csv
- __MACOSX/Supplemental DataSets/._treatment_t0_green_VS_treatment_t0_red_FC.csv
- Supplemental DataSets/ctrl_t1_red_VS_ctrl_t1_blue_FC.csv
- __MACOSX/Supplemental DataSets/._ctrl_t1_red_VS_ctrl_t1_blue_FC.csv
- Supplemental DataSets/up_down_separately_default/
- Supplemental DataSets/up_down_separately_default/RCTM_summary.tsv
- Supplemental DataSets/up_down_separately_default/ctrl_t1_green_VS_ctrl_t1_blue_FC/
- Supplemental DataSets/up_down_separately_default/treatment_t0_green_VS_treatment_t0_blue_FC/
- Supplemental DataSets/up_down_separately_default/ctrl_t1_red_VS_ctrl_t1_blue_FC/
- Supplemental DataSets/up_down_separately_default/ctrl_t1_red_VS_ctrl_t1_blue_FC/DOWN_enrichment.Process.tsv
- Supplemental DataSets/up_down_separately_default/ctrl_t1_red_VS_ctrl_t1_blue_FC/DOWN_enrichment.RCTM.tsv
- Supplemental DataSets/up_down_separately_default/ctrl_t1_red_VS_ctrl_t1_blue_FC/UP_enrichment.Process.tsv
- Supplemental DataSets/up_down_separately_default/ctrl_t1_red_VS_ctrl_t1_blue_FC/DOWN_enrichment.KEGG.tsv
- Supplemental DataSets/up_down_separately_default/ctrl_t1_red_VS_ctrl_t1_blue_FC/DOWN_enrichment.Function.tsv
- Supplemental DataSets/up_down_separately_default/ctrl_t1_red_VS_ctrl_t1_blue_FC/DOWN_enrichment.Component.tsv
- Supplemental DataSets/up_down_separately_default/treatment_t1_red_VS_treatment_t1_blue_FC/
- Supplemental DataSets/up_down_separately_default/treatment_t1_red_VS_treatment_t1_blue_FC/DOWN_enrichment.Process.tsv
- Supplemental DataSets/up_down_separately_default/treatment_t1_red_VS_treatment_t1_blue_FC/UP_enrichment.Function.tsv
- Supplemental DataSets/up_down_separately_default/treatment_t1_red_VS_treatment_t1_blue_FC/DOWN_enrichment.RCTM.tsv
- Supplemental DataSets/up_down_separately_default/treatment_t1_red_VS_treatment_t1_blue_FC/UP_enrichment.Process.tsv
- Supplemental DataSets/up_down_separately_default/treatment_t1_red_VS_treatment_t1_blue_FC/DOWN_enrichment.KEGG.tsv
- Supplemental DataSets/up_down_separately_default/treatment_t1_red_VS_treatment_t1_blue_FC/DOWN_enrichment.Function.tsv
- Supplemental DataSets/up_down_separately_default/treatment_t1_red_VS_treatment_t1_blue_FC/UP_enrichment.RCTM.tsv
- Supplemental DataSets/up_down_separately_default/treatment_t1_red_VS_treatment_t1_blue_FC/UP_enrichment.KEGG.tsv
- Supplemental DataSets/up_down_separately_default/treatment_t1_red_VS_treatment_t1_blue_FC/DOWN_enrichment.Component.tsv
- Supplemental DataSets/up_down_separately_default/treatment_t1_red_VS_treatment_t1_blue_FC/UP_enrichment.Component.tsv
- Supplemental DataSets/up_down_separately_default/Function_summary.tsv
- Supplemental DataSets/up_down_separately_default/Process_results.tsv
- Supplemental DataSets/up_down_separately_default/ctrl_t0_green_VS_ctrl_t0_blue_FC/
- Supplemental DataSets/up_down_separately_default/ctrl_t0_red_VS_ctrl_t0_blue_FC/
- Supplemental DataSets/up_down_separately_default/ctrl_t0_red_VS_ctrl_t0_blue_FC/DOWN_enrichment.Process.tsv
- Supplemental DataSets/up_down_separately_default/ctrl_t0_red_VS_ctrl_t0_blue_FC/UP_enrichment.Function.tsv
- Supplemental DataSets/up_down_separately_default/ctrl_t0_red_VS_ctrl_t0_blue_FC/DOWN_enrichment.RCTM.tsv
- Supplemental DataSets/up_down_separately_default/ctrl_t0_red_VS_ctrl_t0_blue_FC/UP_enrichment.Process.tsv
- Supplemental DataSets/up_down_separately_default/ctrl_t0_red_VS_ctrl_t0_blue_FC/DOWN_enrichment.KEGG.tsv
- Supplemental DataSets/up_down_separately_default/ctrl_t0_red_VS_ctrl_t0_blue_FC/DOWN_enrichment.Function.tsv
- Supplemental DataSets/up_down_separately_default/ctrl_t0_red_VS_ctrl_t0_blue_FC/UP_enrichment.RCTM.tsv
- Supplemental DataSets/up_down_separately_default/ctrl_t0_red_VS_ctrl_t0_blue_FC/UP_enrichment.KEGG.tsv
- Supplemental DataSets/up_down_separately_default/ctrl_t0_red_VS_ctrl_t0_blue_FC/DOWN_enrichment.Component.tsv
- Supplemental DataSets/up_down_separately_default/ctrl_t0_red_VS_ctrl_t0_blue_FC/UP_enrichment.Component.tsv
- Supplemental DataSets/up_down_separately_default/KEGG_summary.tsv
- Supplemental DataSets/up_down_separately_default/Component_results.tsv
- Supplemental DataSets/up_down_separately_default/treatment_t1_green_VS_treatment_t1_blue_FC/
- Supplemental DataSets/up_down_separately_default/treatment_t1_green_VS_treatment_t1_blue_FC/DOWN_enrichment.Process.tsv
- Supplemental DataSets/up_down_separately_default/treatment_t1_green_VS_treatment_t1_blue_FC/DOWN_enrichment.RCTM.tsv
- Supplemental DataSets/up_down_separately_default/treatment_t1_green_VS_treatment_t1_blue_FC/UP_enrichment.Process.tsv
- Supplemental DataSets/up_down_separately_default/treatment_t1_green_VS_treatment_t1_blue_FC/DOWN_enrichment.KEGG.tsv
- Supplemental DataSets/up_down_separately_default/treatment_t1_green_VS_treatment_t1_blue_FC/DOWN_enrichment.Function.tsv
- Supplemental DataSets/up_down_separately_default/treatment_t1_green_VS_treatment_t1_blue_FC/UP_enrichment.RCTM.tsv
- Supplemental DataSets/up_down_separately_default/treatment_t1_green_VS_treatment_t1_blue_FC/UP_enrichment.KEGG.tsv
- Supplemental DataSets/up_down_separately_default/treatment_t1_green_VS_treatment_t1_blue_FC/DOWN_enrichment.Component.tsv
- Supplemental DataSets/up_down_separately_default/treatment_t1_green_VS_treatment_t1_blue_FC/UP_enrichment.Component.tsv
- Supplemental DataSets/up_down_separately_default/treatment_t0_red_VS_treatment_t0_blue_FC/
- Supplemental DataSets/up_down_separately_default/treatment_t0_red_VS_treatment_t0_blue_FC/DOWN_enrichment.Process.tsv
- Supplemental DataSets/up_down_separately_default/treatment_t0_red_VS_treatment_t0_blue_FC/DOWN_enrichment.RCTM.tsv
- Supplemental DataSets/up_down_separately_default/treatment_t0_red_VS_treatment_t0_blue_FC/DOWN_enrichment.KEGG.tsv
- Supplemental DataSets/up_down_separately_default/treatment_t0_red_VS_treatment_t0_blue_FC/DOWN_enrichment.Function.tsv
- Supplemental DataSets/up_down_separately_default/treatment_t0_red_VS_treatment_t0_blue_FC/DOWN_enrichment.Component.tsv
- Supplemental DataSets/up_down_separately_default/KEGG_results.tsv
- Supplemental DataSets/up_down_separately_default/Component_summary.tsv
- Supplemental DataSets/up_down_separately_default/treatment_t1_green_VS_treatment_t1_red_FC/
- Supplemental DataSets/up_down_separately_default/treatment_t1_green_VS_treatment_t1_red_FC/DOWN_enrichment.Process.tsv
- Supplemental DataSets/up_down_separately_default/treatment_t1_green_VS_treatment_t1_red_FC/UP_enrichment.Function.tsv
- Supplemental DataSets/up_down_separately_default/treatment_t1_green_VS_treatment_t1_red_FC/DOWN_enrichment.RCTM.tsv
- Supplemental DataSets/up_down_separately_default/treatment_t1_green_VS_treatment_t1_red_FC/UP_enrichment.Process.tsv
- Supplemental DataSets/up_down_separately_default/treatment_t1_green_VS_treatment_t1_red_FC/DOWN_enrichment.KEGG.tsv
- Supplemental DataSets/up_down_separately_default/treatment_t1_green_VS_treatment_t1_red_FC/DOWN_enrichment.Function.tsv
- Supplemental DataSets/up_down_separately_default/treatment_t1_green_VS_treatment_t1_red_FC/UP_enrichment.RCTM.tsv
- Supplemental DataSets/up_down_separately_default/treatment_t1_green_VS_treatment_t1_red_FC/UP_enrichment.KEGG.tsv
- Supplemental DataSets/up_down_separately_default/treatment_t1_green_VS_treatment_t1_red_FC/DOWN_enrichment.Component.tsv
- Supplemental DataSets/up_down_separately_default/treatment_t1_green_VS_treatment_t1_red_FC/UP_enrichment.Component.tsv
- Supplemental DataSets/up_down_separately_default/Process_summary.tsv
- Supplemental DataSets/up_down_separately_default/Function_results.tsv
- Supplemental DataSets/up_down_separately_default/ctrl_t1_green_VS_ctrl_t1_red_FC/
- Supplemental DataSets/up_down_separately_default/ctrl_t1_green_VS_ctrl_t1_red_FC/DOWN_enrichment.Process.tsv
- Supplemental DataSets/up_down_separately_default/ctrl_t1_green_VS_ctrl_t1_red_FC/DOWN_enrichment.KEGG.tsv
- Supplemental DataSets/up_down_separately_default/ctrl_t1_green_VS_ctrl_t1_red_FC/DOWN_enrichment.Component.tsv
- Supplemental DataSets/up_down_separately_default/RCTM_results.tsv
- Supplemental DataSets/up_down_separately_default/treatment_t0_green_VS_treatment_t0_red_FC/
- Supplemental DataSets/up_down_separately_default/treatment_t0_green_VS_treatment_t0_red_FC/DOWN_enrichment.Process.tsv
- Supplemental DataSets/up_down_separately_default/treatment_t0_green_VS_treatment_t0_red_FC/UP_enrichment.Function.tsv
- Supplemental DataSets/up_down_separately_default/treatment_t0_green_VS_treatment_t0_red_FC/UP_enrichment.Process.tsv
- Supplemental DataSets/up_down_separately_default/treatment_t0_green_VS_treatment_t0_red_FC/DOWN_enrichment.Function.tsv
- Supplemental DataSets/up_down_separately_default/treatment_t0_green_VS_treatment_t0_red_FC/UP_enrichment.RCTM.tsv
- Supplemental DataSets/up_down_separately_default/treatment_t0_green_VS_treatment_t0_red_FC/UP_enrichment.KEGG.tsv
- Supplemental DataSets/up_down_separately_default/treatment_t0_green_VS_treatment_t0_red_FC/DOWN_enrichment.Component.tsv
- Supplemental DataSets/up_down_separately_default/treatment_t0_green_VS_treatment_t0_red_FC/UP_enrichment.Component.tsv
- Supplemental DataSets/up_down_separately_default/ctrl_t0_green_VS_ctrl_t0_red_FC/
- Supplemental DataSets/up_down_separately_default/ctrl_t0_green_VS_ctrl_t0_red_FC/UP_enrichment.Function.tsv
- Supplemental DataSets/up_down_separately_default/ctrl_t0_green_VS_ctrl_t0_red_FC/UP_enrichment.Process.tsv
- Supplemental DataSets/up_down_separately_default/ctrl_t0_green_VS_ctrl_t0_red_FC/UP_enrichment.RCTM.tsv
- Supplemental DataSets/up_down_separately_default/ctrl_t0_green_VS_ctrl_t0_red_FC/UP_enrichment.KEGG.tsv
- Supplemental DataSets/up_down_separately_default/ctrl_t0_green_VS_ctrl_t0_red_FC/DOWN_enrichment.Component.tsv
- Supplemental DataSets/up_down_separately_default/ctrl_t0_green_VS_ctrl_t0_red_FC/UP_enrichment.Component.tsv
- Supplemental DataSets/treatment_t1_red_VS_treatment_t1_blue_FC.csv
- __MACOSX/Supplemental DataSets/._treatment_t1_red_VS_treatment_t1_blue_FC.csv
- __MACOSX/._Supplemental DataSets
