# Supplementary material for: reString: an open-source Python software to perform automatic functional enrichment retrieval, results aggregation and data visualization
Source: Sci Rep. 2021 Dec 6;11:23458. doi: 10.1038/s41598-021-02528-0 (PMC8648753; doi:10.1038/s41598-021-02528-0)
Supplement: Supplementary file 1 — Supplementary Information 1. [file 41598_2021_2528_MOESM1_ESM.zip › Supplemental DataSets/ctrl_t0_red_VS_ctrl_t0_blue_FC.csv]

gene	ctrl_t0_wt_VS_ctrl_t0_DKO_FC
Mrpl15	0.840917190043052
Fmod	-2.10560734202575
Mrps7	0.8230969523115871
Mmp3	-2.12544548618045
C1qtnf1	-1.0511230826693498
Cox11	1.0819935810063601
Lgi2	-1.63538528000761
Tmem147	1.01247660909839
Foxo3	-1.16324782675838
Gm10052	-1.31160173874508
Srpx	-1.62833971120091
Uqcr11	1.2052486549876003
Ndufb6	1.2111490598581398
Nnt	1.7596092647631898
Prss12	-1.46407209751885
Comtd1	1.17302854853491
Tmem37	1.6647015973087098
Apoe	6.06242760427416
Ptger1	0.9686553859360171
Esm1	-2.53829763781208
Exoc4	-0.9759250014920642
Taf10	1.02363124458799
Mrpl46	1.0125307001408599
Slmo2	1.42601558308298
Nrip1	-1.0414719058989699
Angptl7	-2.22069988632184
Pdgfrl	-1.9882524015672498
Itga2b	1.4444600710840703
Naa20	0.907098962002759
Cd109	-1.23773612435393
Ndufa3	1.2626737283470701
Cox7c	1.10268867274885
Atg4d	0.933116097926379
Igsf10	-1.74330088357234
1700021F05Rik	1.09344909379624
Scarf1	0.995392978568715
Mir6236	2.16985857908179
Slc1a5	1.16576905206715
Shisa3	-1.3250349749936499
Matn2	-1.21442211908741
Cd59a	0.8218562589121958
Gk	2.25673036798868
Vwf	-1.47005150732555
Ccl11	-1.06623176163885
Gmpr	3.5088072361056297
Cadm3	-1.9633036239630202
Tgfbi	-1.45288707875422
Cycs	1.50920177591692
Gdf6	-3.0338370996659907
Vegfd	-1.3272206936276498
Ndufa1	1.26571200717555
Abca9	-1.45822232717954
Procr	-0.991593613325388
Txndc16	-0.9361163935288299
Cars2	1.3580818207051102
Apoa2	2.61398720843862
Glg1	-1.04008123241471
Col8a2	-1.9233662029567302
Ptpn13	-1.16171413574381
Ech1	1.45300836509111
C1ra	-1.13797892582888
Hoxa5	1.06243866676377
Fst	-1.4526256738150802
Ppdpf	0.907843300298922
Ptgfrn	-1.1451156968445602
Glt8d2	-1.85971299955277
Mmp2	-1.39458521957374
Timp4	1.2544294918951
Fam46a	-1.59497318133369
Dusp6	1.0077594135458
Minos1	0.873463156187205
Cebpb	2.00487078939036
Fam96a	0.947264924152848
Cmc2	1.15903195674752
Mpdu1	0.9378439151543181
Ndufb5	1.2491773630882699
Tmem254a	-2.34017598470528
C1qtnf3	-2.7090380882779197
Gpr39	-2.02792343602068
Ctsk	-1.4595207652040703
Lgals4	1.80997087039506
Bicc1	-1.43153309678074
Ntn4	-1.32437135461655
Nudt19	1.1722544553142902
Svep1	-1.8634400063494199
Capn5	-1.3167795259710602
Hhip	-2.195933794156
Lsamp	-2.32178224337449
Rps19	0.8614317982236841
Adgrd1	-1.31979701319109
Folr2	-1.21499713542181
Tuba8	2.06703797846078
Cybb	-1.72872848987313
Atrnl1	-1.08513855145345
Cpxm2	-1.83636373711464
Oaz1-ps	0.8200327708436851
Sorcs2	-1.44270996092509
Itga11	-1.63623796366403
Fabp3	2.37349834136398
Cox17	1.37548984079126
Atp5e	1.08048116133358
Crtac1	-6.04687183959343
Tanc2	-1.17809690386075
Gpihbp1	1.19048725035059
Mrpl34	1.11642225163424
Chkb	0.9971797989956871
Loxl2	-0.920446030032511
Rmnd1	0.9494851398378878
St8sia2	-2.57243731347263
Hspa1b	-3.4963838917610497
Apoa1	4.1751664762321905
Naalad2	-1.2502957749689099
Vipr2	-1.4241244329554499
Fbln7	-1.4188643253282902
Adamtsl3	-1.09502092828437
Cpxm1	-1.33657345319714
Pde4a	1.03445095906516
Usmg5	1.0926886351676999
Ndufb2	0.955900471084905
Slit2	-1.32102928688521
Fmn1	-1.71073803433645
Acot12	4.49427254589141
Dnajb1	-1.36858523846235
Rasgrp3	1.2864673394806998
Ankrd9	1.5447666628928198
Fbn1	-1.14656925249211
Mapkapk2	0.9320665664655792
Nfam1	-1.3794988237306398
Atp5h	1.00248302462816
Nid1	-0.9849663563710971
Abca6	-1.5014292456059501
Slc25a39	0.9189625696465029
Cox7a1	1.9704787432325699
Rn28s1	2.69310280409288
Gm20594	2.4830255133604
Mlycd	1.27716407110396
Tomm40	0.80674612403759
Adamts1	-1.7574614502686499
Abca8a	-1.24574748911913
Lbp	-1.46219418304275
Hunk	-2.31960020495805
Stap2	1.11481797627981
Bola3	1.22165926084323
Cox6c	1.1272510426103999
Fuom	1.41937113334176
Cdh11	-1.23771115392573
Col14a1	-1.15992863203777
Plcxd3	-3.81459083673915
Tbx3	1.44390009691082
Tomm6	0.895628615700324
Emilin2	-1.39927327763699
Apod	-1.79284972760168
Cp	-0.948483681146644
Unc45b	1.1985542278788501
Smoc2	-1.73645726180922
Ndufc1	1.27027984410637
Loxl4	-1.5350678118139898
Angptl2	-1.12521046337392
Egflam	-1.1773444833966398
Col3a1	-1.3203868350856
Ubac1	0.792799672750528
Sema3c	-1.1343836755377301
Abi3	1.01595584768131
Ephb2	-1.2392323531308702
Ndufb11	0.982634350151007
Flcn	0.811579792314434
Timm8a1	1.1281643536403
Steap4	-1.2847968367669
Ucp1	2.4264749865767596
Smdt1	0.820001623500374
Timm13	1.09573767974179
Fndc1	-1.47671563754678
Ccbe1	-1.2214672153480601
Plac9a	-1.7930568736325703
Perm1	2.22459019766293
Plac9b	-2.1288398351197904
Slc4a10	-2.0799905984168703
Akap12	-1.21960621938848
Flrt2	-1.2162988316269199
Pcolce	-1.37767689221088
Hccs	1.2081452926446499
Adamts12	-1.66858141937863
Mir8114	-10.427106024370302
Podn	-1.08049407372053
Csf1r	-1.39296650974123
BC003965	0.9236934927314441
Bri3	0.8053145736006071
Ndufs5	1.05718229017261
Zfp568	-0.9923819183646241
Tstd3	1.1893800370948702
Ndufaf4	1.2370164660440102
Adamts2	-1.3623831701225702
Clec11a	-1.3301608846431399
Adamtsl1	-1.6318129094569498
Fbln1	-1.4869065684094
Bmf	1.1817973783213
Myh7b	4.82259358221002
Timm9	1.1097468652331202
Gria4	-1.7507079542910902
Ppp1r14b	1.01105921367744
Pdgfb	1.09849547003855
Fam101b	1.25053944432101
Olfml1	-1.16901402226033
Cox8b	1.8764610909925101
Cfh	-1.37119431156214
Hexb	-0.853463686508693
Gng11	1.08759640884098
Dcn	-1.25705539444382
Il6ra	-1.09062482665562
3632451O06Rik	-1.43360238288082
Ppif	1.61683812262062
Arid5b	-1.56198041887963
Mrpl37	0.8243756799686509
Clstn3	1.8711232772275201
Dock10	-1.13664361394907
Uqcc3	0.9415375103822249
Hspa1a	-3.27432997654698
Nucb2	-0.8807629485428609
Entpd2	-1.14977801510006
Ndufa8	1.2252948312471201
Cd248	-1.1140163779357501
Glrx5	1.2133258730541698
Ndufs7	1.11647652922153
Mcee	1.2661717686896898
Dgcr6	0.877874328894329
Cttnbp2nl	-0.8945347919896128
Apoc1	3.67802590456102
Plxna4	-1.21013959511492
Mrps23	0.9740434081902499
Pdgfra	-1.2742673071019899
Slco4a1	2.86522991331903
1110008F13Rik	0.954262041176572
Serping1	-1.3967776523061601
Abhd11	0.9218163249784058
Thsd7a	-1.44167668719863
Slc25a17	0.9423766859709309
Sox7	1.09115624652303
Gdf10	-1.6596462239844998
Mob2	0.8206789403081
Lrrn4cl	-1.16250950903675
Dnajc11	0.876346740948371
Slfn8	-1.4254495797876299
Scara5	-1.63310140277239
Abca8b	-1.4283360058765502
Lars2	1.6633127602059201
Hint2	0.9568631653195492
Zfp521	-1.06566399898507
Mgat5	-1.26173745402158
Serpinf1	-1.30656190860144
Spock2	-2.06559021677291
Stard5	1.1970632703303898
Clpp	0.8196687793605849
Abhd2	-1.04557158784866
Ptgs2	-2.52278991476214
Mrpl51	1.08374559084845
Tomm5	0.974606475374215
Lama2	-1.1344909965729
Ffar4	2.49893315109615
Kank3	0.963287657653081
Tsfm	1.0438315368256998
Rn45s	2.69310280409288
Abhd17c	1.3410325299664498
Tmem11	0.8862671416059069
Ndufa5	1.33232244598374
Egln1	1.04693966042177
Olfml3	-1.70785543717945
Esrra	1.43280882298105
Man1a	-0.8332799174978979
Ndufc2	1.1977620859391598
Acyp2	1.16990984999196
Tmem254b	-1.9184324222738303
Col12a1	-1.4772646756530903
Clec3b	-1.1909408526795
Mir6240	1.7796070651903102
Hpx	2.85087182916062
Rnf126	0.914201805989055
Chchd4	1.01140968350859
Ndufa6	0.892254078650765
Ndufa12	1.07996775139022
Igfbp4	-1.0180797258296999
Mpc2	1.4386948989178898
Man2b2	-1.09914746473657
Tbkbp1	0.8489719359719871
Smg9	1.1603162766982902
Nudt14	1.91970325334445
Cfb	-1.66308670069835
Sfrp4	-1.9254272329951299
Rgl3	0.924623988934371
Pcyt2	1.3852393579799398
Rilp	1.47669296143373
Ndufb7	0.9711491165936591
Churc1	0.9167679193233471
Coq7	1.26062687248124
Ldlrad4	-1.02512544567352
Ces2g	-0.9698056546889878
C1s1	-0.864905279226708
Fbln2	-1.29338589024153
Fam46c	-1.45681434742766
Ndufb10	1.01246358361608
Wnt2b	-1.3710551200811898
Enpp3	-1.6174516440551299
Mrpl12	1.1510999251089298
C2	-1.5704604896792098
Ndufa13	0.8852439101335259
Epha3	-1.5045087899716898
Egfr	-1.1305066840998
Scrn1	-1.54359558319715
Ndufa2	0.8141255847426541
Pnmal2	-2.4188561403213398
Bace2	-1.53382078015062
1110001J03Rik	1.5157672721228501
Mrps12	1.43541417527909
Pcolce2	-1.27458663113108
Mief2	0.9746973127713199
F3	-1.32064245784514
Ppcs	1.18876725209514
Lpar6	1.21940122180189
Gm12250	-2.31745463054231
