# Supplementary material for: reString: an open-source Python software to perform automatic functional enrichment retrieval, results aggregation and data visualization
Source: Sci Rep. 2021 Dec 6;11:23458. doi: 10.1038/s41598-021-02528-0 (PMC8648753; doi:10.1038/s41598-021-02528-0)
Supplement: Supplementary file 1 — Supplementary Information 1. [file 41598_2021_2528_MOESM1_ESM.zip › Supplemental DataSets/ctrl_t1_green_VS_ctrl_t1_blue_FC.csv]

gene	ctrl_t1_KO_VS_ctrl_t1_DKO_FC
Nt5e	2.06905392780431
Lgals3	-2.54530240003599
Mmp12	-4.6894523793577
Stra6l	-5.4506049673752495
Isg20	-1.5339615257651698
Morf4l1b	3.10518545183189
Nxpe4	-2.16496707567422
Cemip	-4.53594552563857
Hk3	-2.19658698406225
Hbb-bt	-2.99902025921656
Cd5l	-6.19552966273501
Ube2l6	-1.7062777977635
Gm2897	7.2124284863693795
Adam8	-2.53553138222171
Entpd4	-1.68403172241451
Trim10	-3.66977083583412
Hbb-bs	-2.8228252939657597
Clec7a	-2.6717635154660297
Atp6v0d2	-4.40081485896616
Gm8580	3.74106213114087
Mkrn1	-0.9896980729455799
Gm6548	2.03287296147912
Hba-a2	-3.93961764185429
