# Supplementary material for: reString: an open-source Python software to perform automatic functional enrichment retrieval, results aggregation and data visualization
Source: Sci Rep. 2021 Dec 6;11:23458. doi: 10.1038/s41598-021-02528-0 (PMC8648753; doi:10.1038/s41598-021-02528-0)
Supplement: Supplementary file 1 — Supplementary Information 1. [file 41598_2021_2528_MOESM1_ESM.zip › Supplemental DataSets/upregulated/RCTM_summary.tsv]

ID	score	occurrence	all_genes	common_genes
Immune System	5.7e-28	2	Adam8,Anpep,Atp6v0e2,Baiap2,Blnk,Bst1,Bst2,Btk,Btnl9,C1qa,C1qb,C1qc,C1ra,C2,C3,C4b,Camk2a,Cd14,Cd22,Cd300lb,Cd300ld3,Cd300lg,Cd33,Cd44,Cd53,Cd55,Cd68,Cd74,Cdc34,Ceacam1,Cfb,Cfd,Cfh,Cfp,Clec12a,Clec4e,Clec7a,Cntfr,Col1a1,Col1a2,Col2a1,Col3a1,Cotl1,Csf1r,Csf2rb2,Csf3r,Ctsc,Ctsk,Ctsz,Cybb,Dnm1,Dok3,Dtx4,Fcer1g,Fcgr1,Fcgr2b,Fcgr3,Fcgr4,Fgr,Flt3,Folr2,Fpr2,Fyb,H2-DMa,H2-Eb1,H2-K1,H2-M9,Hck,Hexb,Hk3,Hp…	Bst1,C1qb,C1qc,C4b,Cd300lb,Cd68,Cd74,Cotl1,Csf1r,Csf2rb2,Csf3r,Cybb,Fcgr2b,Fgr,H2-DMa,Hck,Icam1,Il6ra,Itgam,Itgb2,Lbp,Lyz2,Ncf1,Nfam1,Nfatc2,Pik3ap1,Pirb,Pld4,Siglec1,Slc11a1,Socs3,Syk,Tlr9,Tnfrsf1b,Tyrobp,Unc93b1
Respiratory electron transport, ATP synthesis by chemiosmotic coupling, and heat production by uncoupling proteins.	4.5e-24	1	Atp5e,Atp5h,Cox11,Cox7c,Cycs,Ndufa1,Ndufa12,Ndufa13,Ndufa2,Ndufa3,Ndufa5,Ndufa6,Ndufa8,Ndufaf4,Ndufb10,Ndufb11,Ndufb2,Ndufb5,Ndufb6,Ndufb7,Ndufc1,Ndufc2,Ndufs5,Ndufs7,Ucp1	n/a (just one condition)
Respiratory electron transport	6.25e-22	2	Cox11,Cox6a1,Cox7c,Cox8a,Cycs,Ndufa1,Ndufa12,Ndufa13,Ndufa2,Ndufa3,Ndufa5,Ndufa6,Ndufa8,Ndufaf4,Ndufb10,Ndufb11,Ndufb2,Ndufb5,Ndufb6,Ndufb7,Ndufb9,Ndufc1,Ndufc2,Ndufs5,Ndufs7	Cox7c,Ndufa13,Ndufa6,Ndufb5,Ndufc1,Ndufs7
Complex I biogenesis	2.04e-21	1	Ndufa1,Ndufa12,Ndufa13,Ndufa2,Ndufa3,Ndufa5,Ndufa6,Ndufa8,Ndufaf4,Ndufb10,Ndufb11,Ndufb2,Ndufb5,Ndufb6,Ndufb7,Ndufc1,Ndufc2,Ndufs5,Ndufs7	n/a (just one condition)
Innate Immune System	8.67e-20	2	Adam8,Anpep,Atp6v0e2,Baiap2,Bst1,Bst2,Btk,C1qa,C1qb,C1qc,C1ra,C2,C3,C4b,Cd14,Cd300lb,Cd44,Cd53,Cd55,Cd68,Cdc34,Ceacam1,Cfb,Cfd,Cfh,Cfp,Clec12a,Clec4e,Clec7a,Cotl1,Ctsc,Ctsk,Ctsz,Cybb,Dnm1,Dok3,Dtx4,Fcer1g,Fcgr1,Fcgr2b,Fcgr3,Fcgr4,Fgr,Folr2,Fpr2,H2-K1,H2-M9,Hck,Hexb,Hk3,Hpse,Hvcn1,Ifi204,Il1b,Irf7,Itgam,Itgax,Itgb2,Lbp,Lcn2,Lgmn,Ly86,Lyn,Lyz2,Man2b1,Masp1,Mcemp1,Mefv,Mettl7a1,Mmp8,Ncf1,Ncf2,Ncf4,N…	Bst1,C1qb,C1qc,C4b,Cd300lb,Cd68,Cotl1,Cybb,Fcgr2b,Fgr,Hck,Itgam,Itgb2,Lbp,Lyz2,Ncf1,Nfam1,Nfatc2,Pirb,Pld4,Slc11a1,Syk,Tlr9,Tnfrsf1b,Tyrobp,Unc93b1
Extracellular matrix organization	1.1e-13	2	Adamts2,Adamts5,Capn5,Cd44,Col12a1,Col14a1,Col16a1,Col1a1,Col1a2,Col3a1,Col4a4,Col6a5,Col6a6,Col8a2,Ctsk,Dcn,Emilin2,Fbln2,Fbn1,Icam1,Itga11,Itga2,Itgam,Itgb2,Itgb4,Lama2,Loxl2,Loxl4,Mfap2,Mmp14,Mmp2,Mmp3,Nid1,Pcolce,Pcolce2,Tnxb,Vwf	Adamts2,Col12a1,Col14a1,Col16a1,Col1a1,Col4a4,Col6a5,Col6a6,Col8a2,Ctsk,Dcn,Emilin2,Fbln2,Fbn1,Icam1,Itga11,Itgb4,Lama2,Loxl2,Loxl4,Mmp2,Nid1,Pcolce,Pcolce2,Vwf
Neutrophil degranulation	3.26e-10	2	Adam8,Anpep,Bst1,Bst2,C3,Cd14,Cd44,Cd53,Cd55,Cd68,Ceacam1,Cfd,Cfp,Clec12a,Cotl1,Ctsc,Ctsz,Cybb,Dok3,Fcer1g,Fcgr2b,Fcgr3,Fcgr4,Fgr,Folr2,Fpr2,H2-K1,H2-M9,Hexb,Hk3,Hpse,Hvcn1,Ifi204,Itgam,Itgax,Itgb2,Lcn2,Lyz2,Man2b1,Mcemp1,Mettl7a1,Mmp8,Nckap1l,Nfam1,Nfasc,Orm3,Pglyrp1,Pirb,Plac8,Ptafr,Qpct,S100a8,S100a9,Serpina3g,Sirpa,Slc11a1,Slc27a2,Tlr2,Tmem173,Tnfrsf1b,Trpm2,Tyrobp,Vat1	Bst1,Cd68,Cotl1,Cybb,Fcgr2b,Fgr,Itgam,Itgb2,Lyz2,Nfam1,Pirb,Slc11a1,Tnfrsf1b,Tyrobp
Metabolism	3.35e-10	3	Abcc3,Acer2,Acot12,Acsf2,Acsm5,Acss3,Adssl1,Alox5ap,Apoa1,Apoa2,Apoc3,Apoe,Atp5e,Atp5h,B3gnt3,B4galt5,Bcat2,Bckdhb,Bsg,Bst1,Car4,Car5b,Cd38,Ch25h,Chkb,Chst1,Cox11,Cox6a1,Cox7c,Cox8a,Cycs,Cyp1a1,Cyp2d22,Cyp2e1,Cyp4b1,Cyp4f18,Dio2,Ehhadh,Elovl5,Fabp3,Fah,Fam73b,Fitm2,Fmo1,Gda,Gk,Glrx5,Glul,Gmpr,Gng11,Gngt2,Gpat4,Gpihbp1,Gpt2,Gpx4,H2-Ke6,Hdc,Helz2,Hmbs,Hsd3b7,Hyal2,Inpp5d,Itpr3,L2hgdh,Lpcat3,Lyve1,M…	Gpihbp1
Collagen formation	2.02e-09	2	Adamts2,Col12a1,Col14a1,Col16a1,Col1a1,Col1a2,Col3a1,Col4a4,Col6a5,Col6a6,Col8a2,Itgb4,Loxl2,Loxl4,Mmp3,Pcolce,Pcolce2	Adamts2,Col12a1,Col14a1,Col16a1,Col1a1,Col4a4,Col6a5,Col6a6,Col8a2,Itgb4,Loxl2,Loxl4,Pcolce,Pcolce2
Collagen biosynthesis and modifying enzymes	9.37e-08	2	Adamts2,Col12a1,Col14a1,Col16a1,Col1a1,Col1a2,Col3a1,Col4a4,Col6a5,Col6a6,Col8a2,Pcolce,Pcolce2	Adamts2,Col12a1,Col14a1,Col16a1,Col1a1,Col4a4,Col6a5,Col6a6,Col8a2,Pcolce,Pcolce2
Integrin cell surface interactions	1.52e-07	2	Cd44,Col16a1,Col1a1,Col1a2,Col3a1,Col4a4,Col6a5,Col6a6,Col8a2,Fbn1,Icam1,Itga11,Itga2,Itgam,Itgb2,Vwf	Col16a1,Col1a1,Col4a4,Col6a5,Col6a6,Col8a2,Fbn1,Icam1,Itga11,Vwf
Assembly of collagen fibrils and other multimeric structures	1.94e-07	2	Col12a1,Col14a1,Col1a1,Col1a2,Col3a1,Col4a4,Col6a5,Col6a6,Col8a2,Itgb4,Loxl2,Loxl4,Mmp3,Pcolce	Col12a1,Col14a1,Col1a1,Col4a4,Col6a5,Col6a6,Col8a2,Itgb4,Loxl2,Loxl4,Pcolce
Degradation of the extracellular matrix	5.17e-06	2	Adamts5,Capn5,Cd44,Col12a1,Col1a1,Col1a2,Col3a1,Col4a4,Col6a5,Col6a6,Col8a2,Ctsk,Dcn,Fbn1,Mmp14,Mmp2,Mmp3,Nid1	Col12a1,Col1a1,Col4a4,Col6a5,Col6a6,Col8a2,Ctsk,Dcn,Fbn1,Mmp2,Nid1
Muscle contraction	8.72e-06	1	Atp1b2,Cacna1c,Cacnb2,Casq1,Dmd,Dmpk,Fgf13,Fgf14,Itpr1,Kcnd3,Kcnip1,Kcnip4,Lmod1,Myh11,Myl9,Mylk,Npr1,Scn2a1,Slc8a2,Tpm2	n/a (just one condition)
Adaptive Immune System	1.01e-05	1	Blnk,Btk,Btnl9,C3,Cd22,Cd300lb,Cd300lg,Cd74,Cdc34,Col2a1,Cybb,Fcgr1,Fcgr2b,Fcgr4,H2-DMa,H2-Eb1,H2-K1,H2-M9,Icam1,Ifi30,Ifitm1,Inpp5d,Itgb2,Itpr3,Lyn,Mylip,Ncf1,Ncf2,Ncf4,Nectin2,Nfatc1,Nfatc2,Nfkbia,Pik3ap1,Plcg2,Prr5,Rapgef3,Rasgrp3,Siglec1,Sipa1,Slamf7,Socs3,Syk,Treml4,Xdh	n/a (just one condition)
Collagen chain trimerization	1.37e-05	2	Col12a1,Col14a1,Col16a1,Col1a1,Col1a2,Col3a1,Col4a4,Col6a5,Col6a6,Col8a2	Col12a1,Col14a1,Col16a1,Col1a1,Col4a4,Col6a5,Col6a6,Col8a2
Collagen degradation	1.59e-05	2	Col12a1,Col1a1,Col1a2,Col3a1,Col4a4,Col6a5,Col6a6,Col8a2,Ctsk,Mmp14,Mmp2,Mmp3	Col12a1,Col1a1,Col4a4,Col6a5,Col6a6,Col8a2,Ctsk,Mmp2
Immunoregulatory interactions between a Lymphoid and a non-Lymphoid cell	4.9e-05	2	C3,Cd22,Cd300lb,Cd300ld3,Cd300lg,Cd33,Col1a1,Col1a2,Col2a1,Col3a1,Fcgr2b,Fcgr4,H2-K1,H2-M9,Icam1,Ifitm1,Itgb2,Nectin2,Siglec1,Slamf7,Treml4	Cd300lb,Fcgr2b,Icam1,Itgb2,Siglec1
Mitochondrial translation elongation	6.01e-05	1	Mrpl12,Mrpl15,Mrpl34,Mrpl37,Mrpl46,Mrpl51,Mrps12,Mrps23,Mrps7	n/a (just one condition)
Mitochondrial translation termination	6.2e-05	1	Mrpl12,Mrpl15,Mrpl34,Mrpl37,Mrpl46,Mrpl51,Mrps12,Mrps23,Mrps7	n/a (just one condition)
FCGR activation	6.61e-05	1	Fcgr1,Fcgr2b,Fcgr3,Fcgr4,Fgr,Hck,Lyn,Syk	n/a (just one condition)
Axon guidance	0.00015	2	Col3a1,Col4a4,Col6a5,Col6a6,Dnm1,Egfr,Epha3,Ephb2,Ephb6,Mmp2,Nfasc,Ntn4,Pik3cd,Plxna1,Plxna3,Plxna4,Reln,Robo1,Sema4d,Slit2,Sptb,St8sia2,Tiam1,Tyrobp	Col4a4,Col6a5,Col6a6,Egfr,Ephb2,Mmp2,Ntn4,Plxna4,Reln,Slit2
Complement cascade	0.00024	1	C1qb,C1qc,C1ra,C2,C4b,Cd55,Cfb,Cfh,Masp1,Serping1	n/a (just one condition)
Cytokine Signaling in Immune system	0.00044	1	Cntfr,Csf1r,Csf2rb2,Csf3r,Flt3,Hck,Il10ra,Il1b,Il1r2,Il4ra,Il6ra,Inpp5d,Irf9,Jak3,Lyn,Nfkb2,Nfkbia,Oasl1,Osmr,Ptk2b,Rps6ka1,Socs3,Stat1,Stxbp2,Syk,Tnfrsf1b,Tnfrsf9,Trim25	n/a (just one condition)
Hemostasis	0.00044	2	Abcc4,Angpt1,Arrb1,Atp2a1,Bsg,Cd44,Cd74,Ceacam1,Cfd,Clec3b,Col1a1,Col1a2,Dagla,Esam,F3,Fcer1g,Fgr,Glg1,Gngt2,Hgf,Inpp5d,Itgam,Itgax,Itgb2,Itpr3,Kif1a,Lgals3bp,Lyn,Mmrn1,Nos1,Nos2,Orm3,P2rx7,Pde2a,Pdgfb,Pdpn,Pik3r5,Plat,Plcg2,Plek,Prkch,Ptgir,Rapgef3,Sdc3,Sele,Selp,Serpina3g,Serping1,Sh2b2,Sirpa,Slc3a2,Slc7a10,Srgn,Stxbp2,Syk,Vwf,Zfpm2	Cd74,Fgr,Itgam,Itgb2,Syk
Toll-like Receptor Cascades	0.00044	1	Cd14,Irf7,Itgam,Itgb2,Lbp,Ly86,Nfkb2,Nfkbia,Plcg2,Rps6ka1,S100a8,S100a9,Tlr1,Tlr7,Tlr8,Tlr9,Unc93b1	n/a (just one condition)
Regulation of Complement cascade	0.00047	2	C1qb,C1qc,C1ra,C2,C4b,Cd55,Cfb,Cfh,Serping1	C1ra,C2,Cfb,Cfh,Serping1
Signaling by Interleukins	0.00072	1	Cntfr,Csf1r,Csf2rb2,Csf3r,Hck,Il10ra,Il1b,Il1r2,Il4ra,Il6ra,Inpp5d,Jak3,Lyn,Nfkb2,Nfkbia,Osmr,Ptk2b,Rps6ka1,Socs3,Stat1,Stxbp2,Syk	n/a (just one condition)
Initial triggering of complement	0.00082	2	C1qa,C1qb,C1qc,C1ra,C2,C3,C4b,Cfb,Cfd,Cfp,Masp1	C1qb,C1qc,C4b
Cardiac conduction	0.001	1	Atp1b2,Cacna1c,Cacnb2,Casq1,Dmpk,Fgf13,Fgf14,Itpr1,Kcnd3,Kcnip1,Kcnip4,Npr1,Scn2a1,Slc8a2	n/a (just one condition)
Crosslinking of collagen fibrils	0.0018	2	Col1a1,Col1a2,Col4a4,Loxl2,Loxl4,Pcolce	Col1a1,Col4a4,Loxl2,Loxl4,Pcolce
Ligand-receptor interactions	0.0021	1	Cdon,Gas1,Hhip,Ptch1	n/a (just one condition)
Fcgamma receptor (FCGR) dependent phagocytosis	0.0021	1	Baiap2,Btk,Fcgr1,Fcgr2b,Fcgr3,Fcgr4,Fgr,Hck,Lyn,Plcg2,Pld4,Syk	n/a (just one condition)
RHO GTPases activate PAKs	0.0027	1	Myh10,Myh11,Myl9,Mylk,Ppp1cb,Ppp1r12a,Ppp1r12b	n/a (just one condition)
Developmental Biology	0.0028	2	Boc,Cdon,Col3a1,Col4a4,Col6a5,Col6a6,Dnm1,Egfr,Epha3,Ephb2,Ephb6,Krt80,Lgi2,Mmp2,Nfasc,Ntn4,Pik3cd,Plxna1,Plxna3,Plxna4,Ppl,Reln,Robo1,Sema4d,Slit2,Sptb,St8sia2,Tiam1,Tyrobp	Boc,Cdon,Col4a4,Col6a5,Col6a6,Egfr,Ephb2,Lgi2,Mmp2,Ntn4,Plxna4,Ppl,Reln,Slit2
Chylomicron remodeling	0.0041	1	Apoa1,Apoa2,Apoe,Gpihbp1	n/a (just one condition)
Plasma lipoprotein assembly, remodeling, and clearance	0.0049	1	Abca1,Abcg1,Apobr,Apoc3,Gpihbp1,Lipg,Mylip,Nr1h3,Pltp,Scarb1	n/a (just one condition)
Role of phospholipids in phagocytosis	0.0058	1	Fcgr1,Fcgr2b,Fcgr3,Fcgr4,Plcg2,Pld4,Syk	n/a (just one condition)
Antigen activates B Cell Receptor (BCR) leading to generation of second messengers	0.0058	1	Blnk,Btk,Cd22,Itpr3,Pik3ap1,Plcg2,Syk	n/a (just one condition)
ROS and RNS production in phagocytes	0.0059	1	Cybb,Hvcn1,Ncf1,Ncf2,Ncf4,Nos1,Nos2,Slc11a1	n/a (just one condition)
Dectin-2 family	0.0062	1	Clec4e,Fcer1g,Lyn,Plcg2,Syk	n/a (just one condition)
Cell surface interactions at the vascular wall	0.0062	2	Angpt1,Bsg,Cd44,Cd74,Ceacam1,Col1a1,Col1a2,Esam,Fcer1g,Glg1,Inpp5d,Itgam,Itgax,Itgb2,Lyn,Sdc3,Sele,Selp,Sirpa,Slc3a2,Slc7a10	Cd74,Itgam,Itgb2
Signaling by VEGF	0.0079	1	Baiap2,Cdh5,Cybb,Flt1,Flt4,Ncf1,Ncf2,Ncf4,Nrp2,Prr5,Ptk2b,Shb	n/a (just one condition)
Signaling by the B Cell Receptor (BCR)	0.009	1	Blnk,Btk,Cd22,Itpr3,Lyn,Nfatc1,Nfatc2,Nfkbia,Pik3ap1,Plcg2,Rasgrp3,Syk	n/a (just one condition)
Translation	0.0095	1	Mrpl12,Mrpl15,Mrpl34,Mrpl37,Mrpl46,Mrpl51,Mrps12,Mrps23,Mrps7,Rps19	n/a (just one condition)
FCERI mediated Ca+2 mobilization	0.0106	1	Btk,Fcer1g,Lyn,Nfatc1,Nfatc2,Plcg2,Syk	n/a (just one condition)
Signal Transduction	0.0114	1	Abca1,Adcy3,Adcy4,Adora2a,Agt,Apoc3,Arap3,Arhgap27,Arhgap31,Arhgef15,Baiap2,Btk,C3,Ccl6,Ccl9,Ccr1,Cdh5,Cdkn1a,Cnr2,Col2a1,Col6a5,Csf2rb2,Cxcl13,Cxcl16,Cybb,Dagla,Dll4,Eif4ebp1,Evl,Fes,Fgd2,Fgd3,Fgfr3,Flt1,Flt3,Flt4,Foxo1,Fpr2,Gngt2,Gpihbp1,Gpr35,Gpr4,Il6ra,Itpr3,Jag2,Jak3,Ksr1,Lamb1,Lyn,Map3k11,Mc5r,Mcf2l,Myo7a,Ncf1,Ncf2,Ncf4,Nfatc1,Nfkbia,Notch1,Notch4,Nr1h3,Nrp2,Pde2a,Pdgfb,Pik3ap1,Ppard,Prkch,…	n/a (just one condition)
ECM proteoglycans	0.0123	1	Col1a1,Col1a2,Col3a1,Col6a5,Col6a6,Dcn,Itga2,Tnxb	n/a (just one condition)
Activation of SMO	0.0135	2	Arrb1,Boc,Cdon,Gas1,Ptch1	Boc,Cdon,Gas1,Ptch1
O-glycosylation of TSR domain-containing proteins	0.0182	1	Adamts12,Adamts2,Adamts5,Adamtsl1,Adamtsl2,Spon1,Thsd7a	n/a (just one condition)
Signaling by Receptor Tyrosine Kinases	0.0203	1	Baiap2,Cdh5,Col2a1,Col6a5,Cybb,Fes,Fgfr3,Flt1,Flt3,Flt4,Lamb1,Lyn,Ncf1,Ncf2,Ncf4,Nrp2,Pdgfb,Prr5,Ptk2b,Ralgds,Rps6ka1,Sh2b2,Shb,Stat1,Tlr9	n/a (just one condition)
MET promotes cell motility	0.0222	1	Col1a1,Col1a2,Col3a1,Hgf,Itga2,Lama2,Tns3	n/a (just one condition)
Plasma lipoprotein assembly	0.0233	1	Apoa1,Apoa2,Apoc1,Apoe	n/a (just one condition)
The citric acid (TCA) cycle and respiratory electron transport	0.0271	1	Cox6a1,Cox7c,Cox8a,L2hgdh,Ndufa13,Ndufa6,Ndufb5,Ndufb9,Ndufc1,Ndufs7	n/a (just one condition)
Platelet activation, signaling and aggregation	0.0329	1	Abcc4,Cfd,Dagla,Fcer1g,Gngt2,Itpr3,Lgals3bp,Lyn,Orm3,Pdgfb,Plcg2,Plek,Prkch,Rapgef3,Serpina3g,Srgn,Stxbp2,Syk	n/a (just one condition)
RHO GTPases Activate NADPH Oxidases	0.0329	1	Cybb,Ncf1,Ncf2,Ncf4,S100a8,S100a9	n/a (just one condition)
MET activates PTK2 signaling	0.0338	1	Col1a1,Col1a2,Col3a1,Hgf,Itga2,Lama2	n/a (just one condition)
O-linked glycosylation	0.0344	1	Adamts12,Adamts2,Adamts5,Adamtsl1,Adamtsl2,Galnt10,Galnt15,Spon1,Thsd7a,Wbscr17	n/a (just one condition)
Elastic fibre formation	0.0385	1	Emilin2,Fbln2,Fbn1,Loxl2,Loxl4	n/a (just one condition)
