# Supplementary material for: reString: an open-source Python software to perform automatic functional enrichment retrieval, results aggregation and data visualization
Source: Sci Rep. 2021 Dec 6;11:23458. doi: 10.1038/s41598-021-02528-0 (PMC8648753; doi:10.1038/s41598-021-02528-0)
Supplement: Supplementary file 1 — Supplementary Information 1. [file 41598_2021_2528_MOESM1_ESM.zip › Supplemental DataSets/upregulated/ctrl_t1_red_VS_ctrl_t1_blue_FC/UP_enrichment.Process.tsv]

#term ID	term description	observed gene count	background gene count	false discovery rate	matching proteins in your network (IDs)	matching proteins in your network (labels)
GO:0034447	very-low-density lipoprotein particle clearance	2	3	0.0395	Apoc1,Apoe	Apoc1,Apoe
GO:0034382	chylomicron remnant clearance	2	5	0.0415	Apoc1,Apoe	Apoc1,Apoe
