# Supplementary material for: reString: an open-source Python software to perform automatic functional enrichment retrieval, results aggregation and data visualization
Source: Sci Rep. 2021 Dec 6;11:23458. doi: 10.1038/s41598-021-02528-0 (PMC8648753; doi:10.1038/s41598-021-02528-0)
Supplement: Supplementary file 1 — Supplementary Information 1. [file 41598_2021_2528_MOESM1_ESM.zip › Supplemental DataSets/upregulated/treatment_t1_red_VS_treatment_t1_blue_FC/UP_enrichment.Function.tsv]

#term ID	term description	observed gene count	background gene count	false discovery rate	matching proteins in your network (IDs)	matching proteins in your network (labels)
GO:0005515	protein binding	192	6764	2.77e-07	Cdh4,Sost,Pnck,Bcam,Casq1,Ccl24,Stx1a,Ppp1cb,Noxo1,Tmpo,Myb,Sntg2,Cap2,Ogn,Thrb,Nkx3-1,Khdrbs3,Dmc1,Fam118a,Mylk,Slc22a1,Map4k2,Gli1,Igfbp5,Angptl1,Rgs4,Gsn,Grb14,Scn2a1,Capn3,Mylk2,Pkia,Chmp4c,Bche,Nbea,Gpsm2,Npr1,Lef1,Gucy1b3,F3,Bmpr1b,Tpm2,Psip1,Kcnq4,Sema3c,Sema3a,Smarcd3,Sema3d,Ift81,Foxp2,Itpr1,Vamp1,Nr2f2,Tub,Mst4,Fgf13,Rbpms,Pdlim3,Nkd1,Setd6,Jam3,Arpp21,Pygb,Bmpr1a,Cdh6,Nexn,Lepr,Ntrk3,S…	Cdh4,Sost,Pnck,Bcam,Casq1,Ccl24,Stx1a,Ppp1cb,Noxo1,Tmpo,Myb,Sntg2,Cap2,Ogn,Thrb,Nkx3-1,Khdrbs3,Dmc1,Fam118a,Mylk,Slc22a1,Map4k2,Gli1,Igfbp5,Angptl1,Rgs4,Gsn,Grb14,Scn2a1,Capn3,Mylk2,Pkia,Chmp4c,Bche,Nbea,Gpsm2,Npr1,Lef1,Gucy1b3,F3,Bmpr1b,Tpm2,Psip1,Kcnq4,Sema3c,Sema3a,Smarcd3,Sema3d,Ift81,Foxp2,Itpr1,Vamp1,Nr2f2,Tub,Stk26,Fgf13,Rbpms,Pdlim3,Nkd1,Setd6,Jam3,Arpp21,Pygb,Bmpr1a,Cdh6,Nexn,Lepr,Ntrk3,…
GO:0005488	binding	274	11199	2.01e-06	Cdh4,Sost,Srpk3,Pnck,Bcam,Casq1,Ssbp2,Ccl24,Stx1a,Vipr2,Ppp1cb,Noxo1,Nrbp2,Tmpo,Myb,Nudt4,Abca8b,Sntg2,Cap2,Ogn,Thrb,Nkx3-1,Khdrbs3,Dmc1,Fam118a,Endou,Mylk,Slc22a1,Lims2,Pcsk5,Pip5k1b,Map4k2,Rbp4,Dgka,Gli1,Igfbp5,Efhd1,Rab17,Angptl1,Rgs4,Itga8,Gsn,Grb14,Scn2a1,Capn3,Ltk,Mylk2,Pkia,Chmp4c,Bche,Smad9,Nbea,Gpsm2,Npr1,Lef1,Gucy1b3,F3,Ptbp2,Bmpr1b,Tpm2,Gne,Psip1,Prkaa2,Kcnq4,Sema3c,Sema3a,Smarcd3,Sema…	Cdh4,Sost,Srpk3,Pnck,Bcam,Casq1,Ssbp2,Ccl24,Stx1a,Vipr2,Ppp1cb,Noxo1,Nrbp2,Tmpo,Myb,Nudt4,Abca8b,Sntg2,Cap2,Ogn,Thrb,Nkx3-1,Khdrbs3,Dmc1,Fam118a,Endou,Mylk,Slc22a1,Lims2,Pcsk5,Pip5k1b,Map4k2,Rbp4,Dgka,Gli1,Igfbp5,Efhd1,Rab17,Angptl1,Rgs4,Itga8,Gsn,Grb14,Scn2a1,Capn3,Ltk,Mylk2,Pkia,Chmp4c,Bche,Smad9,Nbea,Gpsm2,Npr1,Lef1,Gucy1b3,F3,Ptbp2,Bmpr1b,Tpm2,Gne,Psip1,Prkaa2,Kcnq4,Sema3c,Sema3a,Smarcd3,Sema…
GO:0003779	actin binding	24	418	0.0055	Sntg2,Cap2,Mylk,Gsn,Tpm2,Pdlim3,Nexn,Sntb1,Rcsd1,Cobl,Lmod1,Myom1,Enah,Myh11,Limch1,Dstn,Myh10,Ctnna3,Synpo2,Dmd,Cacnb2,Svil,Phactr1,Kcnma1	Sntg2,Cap2,Mylk,Gsn,Tpm2,Pdlim3,Nexn,Sntb1,Rcsd1,Cobl,Lmod1,Myom1,Enah,Myh11,Limch1,Dstn,Myh10,Ctnna3,Synpo2,Dmd,Cacnb2,Svil,Phactr1,Kcnma1
GO:0008307	structural constituent of muscle	6	21	0.011	Capn3,Pdlim3,Nexn,Myom1,Myh11,Dmd	Capn3,Pdlim3,Nexn,Myom1,Myh11,Dmd
GO:0043167	ion binding	141	5439	0.0222	Cdh4,Sost,Srpk3,Pnck,Casq1,Ppp1cb,Noxo1,Nrbp2,Nudt4,Abca8b,Thrb,Dmc1,Endou,Mylk,Lims2,Pip5k1b,Map4k2,Dgka,Gli1,Efhd1,Rab17,Itga8,Gsn,Scn2a1,Capn3,Ltk,Mylk2,Bche,Smad9,Npr1,Gucy1b3,F3,Bmpr1b,Gne,Prkaa2,Sparcl1,Foxp2,Itpr1,Dmpk,Nr2f2,Mst4,Pdlim3,Nkd1,Pygb,Bmpr1a,Cdh6,Dgkb,Ntrk3,Rag2,Prrg3,Cpz,Npnt,Slc25a23,Chd6,Fgf1,Camk4,Lgr4,Kcnab1,Nudt19,Gucy1a3,Upb1,Rltpr,Ar,Napepld,Osr1,Egflam,Spo11,Mylk4,Ecm2…	Cdh4,Sost,Srpk3,Pnck,Casq1,Ppp1cb,Noxo1,Nrbp2,Nudt4,Abca8b,Thrb,Dmc1,Endou,Mylk,Lims2,Pip5k1b,Map4k2,Dgka,Gli1,Efhd1,Rab17,Itga8,Gsn,Scn2a1,Capn3,Ltk,Mylk2,Bche,Smad9,Npr1,Gucy1b3,F3,Bmpr1b,Gne,Prkaa2,Sparcl1,Foxp2,Itpr1,Dmpk,Nr2f2,Stk26,Pdlim3,Nkd1,Pygb,Bmpr1a,Cdh6,Dgkb,Ntrk3,Rag2,Prrg3,Cpz,Npnt,Slc25a23,Chd6,Fgf1,Camk4,Lgr4,Kcnab1,Nudt19,Gucy1a3,Upb1,Rltpr,Ar,Napepld,Osr1,Egflam,Spo11,Mylk4,Ecm…
GO:0004879	nuclear receptor activity	7	42	0.0276	Thrb,Nkx3-1,Nr2f2,Ar,Pgr,Nr1d1,Thra	Thrb,Nkx3-1,Nr2f2,Ar,Pgr,Nr1d1,Thra
GO:0008092	cytoskeletal protein binding	37	947	0.0276	Stx1a,Sntg2,Cap2,Mylk,Gli1,Gsn,Capn3,Mylk2,Tpm2,Ift81,Fgf13,Pdlim3,Nexn,Sntb1,Rcsd1,Cobl,Lmod1,Eml5,Myom1,Enah,Myl9,Myh11,Limch1,Dstn,Myh10,Ctnna3,Unc5c,Synpo2,Cacna1c,Dmd,Cacnb2,Bex4,Svil,Phactr1,Ttll7,Apoe,Kcnma1	Stx1a,Sntg2,Cap2,Mylk,Gli1,Gsn,Capn3,Mylk2,Tpm2,Ift81,Fgf13,Pdlim3,Nexn,Sntb1,Rcsd1,Cobl,Lmod1,Eml5,Myom1,Enah,Myl9,Myh11,Limch1,Dstn,Myh10,Ctnna3,Unc5c,Synpo2,Cacna1c,Dmd,Cacnb2,Bex4,Svil,Phactr1,Ttll7,Apoe,Kcnma1
