# Supplementary material for: reString: an open-source Python software to perform automatic functional enrichment retrieval, results aggregation and data visualization
Source: Sci Rep. 2021 Dec 6;11:23458. doi: 10.1038/s41598-021-02528-0 (PMC8648753; doi:10.1038/s41598-021-02528-0)
Supplement: Supplementary file 1 — Supplementary Information 1. [file 41598_2021_2528_MOESM1_ESM.zip › Supplemental DataSets/upregulated/treatment_t1_red_VS_treatment_t1_blue_FC/UP_enrichment.Process.tsv]

#term ID	term description	observed gene count	background gene count	false discovery rate	matching proteins in your network (IDs)	matching proteins in your network (labels)
GO:0032501	multicellular organismal process	196	6272	2.8e-11	Cdh4,Serpinf1,Sost,Srpk3,Casq1,Ndrg2,Ppp1cb,Xk,Nrbp2,Perp,Myb,Asb2,Thrb,Nkx3-1,Dmc1,Endou,Mylk,Slc22a1,Pcsk5,Rbp4,Efhc2,Gli1,Chst10,Igfbp5,Efhd1,Rab17,Angptl1,Itga8,Gsn,Scn2a1,Ltk,Gfra4,Mylk2,Chmp4c,Bche,Smad9,Tspan2,Lef1,F3,Ptbp2,Bmpr1b,Tpm2,Prkaa2,Kcnq4,Sema3c,Sema3a,Smarcd3,Sema3d,Ift81,Foxp2,Itpr1,Dmpk,Nr2f2,Tub,Fgf13,Itm2a,Pdlim3,Nkd1,Setd6,Jam3,Mcam,Bmpr1a,Ky,Tbata,Cdh6,Nexn,Lepr,Ntrk3,Rag2…	Cdh4,Serpinf1,Sost,Srpk3,Casq1,Ndrg2,Ppp1cb,Xk,Nrbp2,Perp,Myb,Asb2,Thrb,Nkx3-1,Dmc1,Endou,Mylk,Slc22a1,Pcsk5,Rbp4,Efhc2,Gli1,Chst10,Igfbp5,Efhd1,Rab17,Angptl1,Itga8,Gsn,Scn2a1,Ltk,Gfra4,Mylk2,Chmp4c,Bche,Smad9,Tspan2,Lef1,F3,Ptbp2,Bmpr1b,Tpm2,Prkaa2,Kcnq4,Sema3c,Sema3a,Smarcd3,Sema3d,Ift81,Foxp2,Itpr1,Dmpk,Nr2f2,Tub,Fgf13,Itm2a,Pdlim3,Nkd1,Setd6,Jam3,Mcam,Bmpr1a,Ky,Tbata,Cdh6,Nexn,Lepr,Ntrk3,Rag2…
GO:0048731	system development	151	4350	6.51e-11	Cdh4,Serpinf1,Srpk3,Casq1,Ndrg2,Xk,Nrbp2,Perp,Myb,Asb2,Thrb,Nkx3-1,Dmc1,Mylk,Pcsk5,Rbp4,Efhc2,Gli1,Igfbp5,Efhd1,Rab17,Angptl1,Itga8,Gsn,Scn2a1,Ltk,Gfra4,Mylk2,Bche,Smad9,Tspan2,Lef1,Ptbp2,Bmpr1b,Kcnq4,Sema3c,Sema3a,Smarcd3,Sema3d,Foxp2,Itpr1,Nr2f2,Tub,Fgf13,Itm2a,Pdlim3,Jam3,Mcam,Bmpr1a,Ky,Nexn,Lepr,Ntrk3,Rag2,Lrrc17,Npnt,Rbm24,Hdac11,Npy1r,Cobl,Fgf1,Camk4,Ndp,Lgr4,Atp1b2,Bpgm,Kcnab1,Upb1,Fzd4,Ax…	Cdh4,Serpinf1,Srpk3,Casq1,Ndrg2,Xk,Nrbp2,Perp,Myb,Asb2,Thrb,Nkx3-1,Dmc1,Mylk,Pcsk5,Rbp4,Efhc2,Gli1,Igfbp5,Efhd1,Rab17,Angptl1,Itga8,Gsn,Scn2a1,Ltk,Gfra4,Mylk2,Bche,Smad9,Tspan2,Lef1,Ptbp2,Bmpr1b,Kcnq4,Sema3c,Sema3a,Smarcd3,Sema3d,Foxp2,Itpr1,Nr2f2,Tub,Fgf13,Itm2a,Pdlim3,Jam3,Mcam,Bmpr1a,Ky,Nexn,Lepr,Ntrk3,Rag2,Lrrc17,Npnt,Rbm24,Hdac11,Npy1r,Cobl,Fgf1,Camk4,Ndp,Lgr4,Atp1b2,Bpgm,Kcnab1,Upb1,Fzd4,Ax…
GO:0048856	anatomical structure development	170	5258	1.82e-10	Cdh4,Serpinf1,Srpk3,Casq1,Ndrg2,Xk,Nrbp2,Perp,Myb,Asb2,Cap2,Thrb,Nkx3-1,Dmc1,Mylk,Pcsk5,Rbp4,Efhc2,Gli1,Igfbp5,Efhd1,Rab17,Angptl1,Itga8,Gsn,Scn2a1,Capn3,Ltk,Gfra4,Mylk2,Chmp4c,Bche,Smad9,Tspan2,Lef1,Ptbp2,Bmpr1b,Kcnq4,Sema3c,Sema3a,Smarcd3,Sema3d,Sparcl1,Ift81,Foxp2,Itpr1,Nr2f2,Tub,Fgf13,Itm2a,Pdlim3,Nkd1,Jam3,Mcam,Lgr6,Bmpr1a,Ky,Tbata,Cdh6,Nexn,Lepr,Ntrk3,Rag2,Lrrc17,Npnt,Rbm24,Ank2,Hdac11,Npy1…	Cdh4,Serpinf1,Srpk3,Casq1,Ndrg2,Xk,Nrbp2,Perp,Myb,Asb2,Cap2,Thrb,Nkx3-1,Dmc1,Mylk,Pcsk5,Rbp4,Efhc2,Gli1,Igfbp5,Efhd1,Rab17,Angptl1,Itga8,Gsn,Scn2a1,Capn3,Ltk,Gfra4,Mylk2,Chmp4c,Bche,Smad9,Tspan2,Lef1,Ptbp2,Bmpr1b,Kcnq4,Sema3c,Sema3a,Smarcd3,Sema3d,Sparcl1,Ift81,Foxp2,Itpr1,Nr2f2,Tub,Fgf13,Itm2a,Pdlim3,Nkd1,Jam3,Mcam,Lgr6,Bmpr1a,Ky,Tbata,Cdh6,Nexn,Lepr,Ntrk3,Rag2,Lrrc17,Npnt,Rbm24,Ank2,Hdac11,Npy1…
GO:0007275	multicellular organism development	162	4921	1.88e-10	Cdh4,Serpinf1,Srpk3,Casq1,Ndrg2,Xk,Nrbp2,Perp,Myb,Asb2,Thrb,Nkx3-1,Dmc1,Mylk,Pcsk5,Rbp4,Efhc2,Gli1,Igfbp5,Efhd1,Rab17,Angptl1,Itga8,Gsn,Scn2a1,Ltk,Gfra4,Mylk2,Chmp4c,Bche,Smad9,Tspan2,Lef1,Ptbp2,Bmpr1b,Kcnq4,Sema3c,Sema3a,Smarcd3,Sema3d,Ift81,Foxp2,Itpr1,Nr2f2,Tub,Fgf13,Itm2a,Pdlim3,Nkd1,Jam3,Mcam,Bmpr1a,Ky,Tbata,Cdh6,Nexn,Lepr,Ntrk3,Rag2,Lrrc17,Npnt,Rbm24,Hdac11,Npy1r,Cobl,Fgf1,Camk4,Ndp,Lgr4,At…	Cdh4,Serpinf1,Srpk3,Casq1,Ndrg2,Xk,Nrbp2,Perp,Myb,Asb2,Thrb,Nkx3-1,Dmc1,Mylk,Pcsk5,Rbp4,Efhc2,Gli1,Igfbp5,Efhd1,Rab17,Angptl1,Itga8,Gsn,Scn2a1,Ltk,Gfra4,Mylk2,Chmp4c,Bche,Smad9,Tspan2,Lef1,Ptbp2,Bmpr1b,Kcnq4,Sema3c,Sema3a,Smarcd3,Sema3d,Ift81,Foxp2,Itpr1,Nr2f2,Tub,Fgf13,Itm2a,Pdlim3,Nkd1,Jam3,Mcam,Bmpr1a,Ky,Tbata,Cdh6,Nexn,Lepr,Ntrk3,Rag2,Lrrc17,Npnt,Rbm24,Hdac11,Npy1r,Cobl,Fgf1,Camk4,Ndp,Lgr4,At…
GO:0009653	anatomical structure morphogenesis	94	2244	1.05e-09	Cdh4,Casq1,Perp,Cap2,Thrb,Nkx3-1,Mylk,Pcsk5,Rbp4,Gli1,Igfbp5,Angptl1,Itga8,Capn3,Mylk2,Smad9,Lef1,Bmpr1b,Kcnq4,Sema3c,Sema3a,Smarcd3,Sema3d,Nr2f2,Jam3,Mcam,Bmpr1a,Cdh6,Nexn,Lepr,Npnt,Npy1r,Cobl,Fgf1,Ndp,Lgr4,Fzd4,Axin2,Rltpr,Ar,Nfib,Osr1,Egflam,Rbpms2,Lmod1,Fat4,Pgr,Gpc3,Wnt5a,Astn2,Lep,Sema5a,Rock1,Col8a2,Myom1,Epha1,Sgcd,Enah,Hhip,Phex,Whrn,Fry,Myh11,Ptprz1,Zak,Lama2,Aff3,Ramp1,Thra,Myh10,Slc4a…	Cdh4,Casq1,Perp,Cap2,Thrb,Nkx3-1,Mylk,Pcsk5,Rbp4,Gli1,Igfbp5,Angptl1,Itga8,Capn3,Mylk2,Smad9,Lef1,Bmpr1b,Kcnq4,Sema3c,Sema3a,Smarcd3,Sema3d,Nr2f2,Jam3,Mcam,Bmpr1a,Cdh6,Nexn,Lepr,Npnt,Npy1r,Cobl,Fgf1,Ndp,Lgr4,Fzd4,Axin2,Rltpr,Ar,Nfib,Osr1,Egflam,Rbpms2,Lmod1,Fat4,Pgr,Gpc3,Wnt5a,Astn2,Lep,Sema5a,Rock1,Col8a2,Myom1,Epha1,Sgcd,Enah,Hhip,Phex,Whrn,Fry,Myh11,Ptprz1,Zak,Lama2,Aff3,Ramp1,Thra,Myh10,Slc4a…
GO:0032502	developmental process	174	5629	2.16e-09	Cdh4,Serpinf1,Srpk3,Casq1,Ndrg2,Xk,Nrbp2,Perp,Myb,Asb2,Cap2,Thrb,Nkx3-1,Dmc1,Mylk,Pcsk5,Rbp4,Efhc2,Gli1,Igfbp5,Efhd1,Rab17,Angptl1,Itga8,Gsn,Scn2a1,Capn3,Ltk,Gfra4,Mylk2,Chmp4c,Bche,Smad9,Tspan2,Lef1,Ptbp2,Bmpr1b,Kcnq4,Sema3c,Sema3a,Smarcd3,Sema3d,Sparcl1,Ift81,Foxp2,Itpr1,Nr2f2,Tub,Fgf13,Itm2a,Pdlim3,Nkd1,Setd6,Jam3,Mcam,Lgr6,Bmpr1a,Ky,Tbata,Cdh6,Nexn,Lepr,Ntrk3,Rag2,Lrrc17,Npnt,Rbm24,Ank2,Hdac1…	Cdh4,Serpinf1,Srpk3,Casq1,Ndrg2,Xk,Nrbp2,Perp,Myb,Asb2,Cap2,Thrb,Nkx3-1,Dmc1,Mylk,Pcsk5,Rbp4,Efhc2,Gli1,Igfbp5,Efhd1,Rab17,Angptl1,Itga8,Gsn,Scn2a1,Capn3,Ltk,Gfra4,Mylk2,Chmp4c,Bche,Smad9,Tspan2,Lef1,Ptbp2,Bmpr1b,Kcnq4,Sema3c,Sema3a,Smarcd3,Sema3d,Sparcl1,Ift81,Foxp2,Itpr1,Nr2f2,Tub,Fgf13,Itm2a,Pdlim3,Nkd1,Setd6,Jam3,Mcam,Lgr6,Bmpr1a,Ky,Tbata,Cdh6,Nexn,Lepr,Ntrk3,Rag2,Lrrc17,Npnt,Rbm24,Ank2,Hdac1…
GO:0023052	signaling	138	4065	2.9e-09	Sost,Srpk3,Casq1,Ndrg2,Ccl24,Stx1a,Sh2d1a,Tmem110,Vipr2,Nrbp2,Perp,Asb2,Ogn,Thrb,Nkx3-1,Pcsk5,Map4k2,Dgka,Gli1,Igfbp5,Rab17,Angptl1,Rgs4,Itga8,Gsn,Grb14,Scn2a1,Ltk,Gfra4,Mylk2,Smad9,Gpsm2,Npr1,Lef1,Gucy1b3,F3,Bmpr1b,Prkaa2,Sema3c,Sema3a,Sema3d,Sparcl1,Itpr1,Vamp1,Dmpk,Nr2f2,Mst4,Fgf13,Asb5,Nkd1,Jam3,Lgr6,Bmpr1a,Cdh6,Lepr,Dgkb,Ntrk3,Rcan2,Cpz,Ank2,Npy1r,Fgf1,Camk4,Ndp,Lgr4,Garem,Gucy1a3,Fzd4,Axin2…	Sost,Srpk3,Casq1,Ndrg2,Ccl24,Stx1a,Sh2d1a,Tmem110,Vipr2,Nrbp2,Perp,Asb2,Ogn,Thrb,Nkx3-1,Pcsk5,Map4k2,Dgka,Gli1,Igfbp5,Rab17,Angptl1,Rgs4,Itga8,Gsn,Grb14,Scn2a1,Ltk,Gfra4,Mylk2,Smad9,Gpsm2,Npr1,Lef1,Gucy1b3,F3,Bmpr1b,Prkaa2,Sema3c,Sema3a,Sema3d,Sparcl1,Itpr1,Vamp1,Dmpk,Nr2f2,Stk26,Fgf13,Asb5,Nkd1,Jam3,Lgr6,Bmpr1a,Cdh6,Lepr,Dgkb,Ntrk3,Rcan2,Cpz,Ank2,Npy1r,Fgf1,Camk4,Ndp,Lgr4,Garem,Gucy1a3,Fzd4,Axin…
GO:0032879	regulation of localization	106	2806	7.22e-09	Nalcn,Serpinf1,Casq1,Ccl24,Stx1a,Tmem110,Nkx3-1,Mpv17l,Mylk,Pcsk5,Rbp4,Gli1,Igfbp5,Rgs4,Gsn,Scn2a1,Capn3,Mylk2,Pkia,Gpsm2,Lef1,F3,Trp53inp1,Prkaa2,Kcnq4,Sema3c,Sema3a,Sema3d,Itpr1,Vamp1,Rtn2,Dmpk,Nr2f2,Tub,Mst4,Fgf13,Jam3,Mcam,Lgr6,Bmpr1a,Nexn,Lepr,Ntrk3,Slc25a23,Ank2,Npy1r,Fgf1,Camk4,Lgr4,Atp1b2,Kcnab1,C1qtnf2,Rltpr,Ar,Osr1,Camk2n1,Kcns3,Pgr,Gpc3,Wnt5a,Astn2,Lrrc15,Lep,Sema5a,Kcnip1,Ppp1r12a,Nr1…	Nalcn,Serpinf1,Casq1,Ccl24,Stx1a,Tmem110,Nkx3-1,Mpv17l,Mylk,Pcsk5,Rbp4,Gli1,Igfbp5,Rgs4,Gsn,Scn2a1,Capn3,Mylk2,Pkia,Gpsm2,Lef1,F3,Trp53inp1,Prkaa2,Kcnq4,Sema3c,Sema3a,Sema3d,Itpr1,Vamp1,Rtn2,Dmpk,Nr2f2,Tub,Stk26,Fgf13,Jam3,Mcam,Lgr6,Bmpr1a,Nexn,Lepr,Ntrk3,Slc25a23,Ank2,Npy1r,Fgf1,Camk4,Lgr4,Atp1b2,Kcnab1,C1qtnf2,Rltpr,Ar,Osr1,Camk2n1,Kcns3,Pgr,Gpc3,Wnt5a,Astn2,Lrrc15,Lep,Sema5a,Kcnip1,Ppp1r12a,Nr…
GO:0007154	cell communication	139	4179	8.07e-09	Sost,Srpk3,Casq1,Ndrg2,Ccl24,Stx1a,Sh2d1a,Tmem110,Vipr2,Nrbp2,Perp,Asb2,Ogn,Thrb,Nkx3-1,Pcsk5,Map4k2,Dgka,Gli1,Igfbp5,Rab17,Angptl1,Rgs4,Itga8,Gsn,Grb14,Scn2a1,Ltk,Gfra4,Mylk2,Smad9,Gpsm2,Npr1,Lef1,Gucy1b3,F3,Bmpr1b,Prkaa2,Sema3c,Sema3a,Sema3d,Sparcl1,Itpr1,Vamp1,Dmpk,Nr2f2,Mst4,Fgf13,Asb5,Nkd1,Jam3,Lgr6,Bmpr1a,Cdh6,Lepr,Dgkb,Ntrk3,Rcan2,Cpz,Ank2,Npy1r,Fgf1,Camk4,Ndp,Lgr4,Garem,Gucy1a3,Fzd4,Axin2…	Sost,Srpk3,Casq1,Ndrg2,Ccl24,Stx1a,Sh2d1a,Tmem110,Vipr2,Nrbp2,Perp,Asb2,Ogn,Thrb,Nkx3-1,Pcsk5,Map4k2,Dgka,Gli1,Igfbp5,Rab17,Angptl1,Rgs4,Itga8,Gsn,Grb14,Scn2a1,Ltk,Gfra4,Mylk2,Smad9,Gpsm2,Npr1,Lef1,Gucy1b3,F3,Bmpr1b,Prkaa2,Sema3c,Sema3a,Sema3d,Sparcl1,Itpr1,Vamp1,Dmpk,Nr2f2,Stk26,Fgf13,Asb5,Nkd1,Jam3,Lgr6,Bmpr1a,Cdh6,Lepr,Dgkb,Ntrk3,Rcan2,Cpz,Ank2,Npy1r,Fgf1,Camk4,Ndp,Lgr4,Garem,Gucy1a3,Fzd4,Axin…
GO:0030154	cell differentiation	125	3674	3.6e-08	Cdh4,Serpinf1,Srpk3,Casq1,Ndrg2,Xk,Nrbp2,Myb,Asb2,Thrb,Nkx3-1,Dmc1,Efhc2,Gli1,Igfbp5,Efhd1,Rab17,Itga8,Gsn,Capn3,Ltk,Mylk2,Bche,Tspan2,Lef1,Bmpr1b,Sema3c,Sema3a,Smarcd3,Sema3d,Ift81,Itpr1,Nr2f2,Fgf13,Itm2a,Nkd1,Setd6,Jam3,Bmpr1a,Tbata,Nexn,Lepr,Ntrk3,Rag2,Npnt,Rbm24,Ank2,Hdac11,Cobl,Fgf1,Camk4,Lgr4,Atp1b2,Bpgm,Kcnab1,Fzd4,Axin2,Ar,Nfib,Osr1,Egflam,Gldn,Spo11,Themis,Lmod1,Fat4,Pgr,Gpc3,Wnt5a,Astn2…	Cdh4,Serpinf1,Srpk3,Casq1,Ndrg2,Xk,Nrbp2,Myb,Asb2,Thrb,Nkx3-1,Dmc1,Efhc2,Gli1,Igfbp5,Efhd1,Rab17,Itga8,Gsn,Capn3,Ltk,Mylk2,Bche,Tspan2,Lef1,Bmpr1b,Sema3c,Sema3a,Smarcd3,Sema3d,Ift81,Itpr1,Nr2f2,Fgf13,Itm2a,Nkd1,Setd6,Jam3,Bmpr1a,Tbata,Nexn,Lepr,Ntrk3,Rag2,Npnt,Rbm24,Ank2,Hdac11,Cobl,Fgf1,Camk4,Lgr4,Atp1b2,Bpgm,Kcnab1,Fzd4,Axin2,Ar,Nfib,Osr1,Egflam,Gldn,Spo11,Themis,Lmod1,Fat4,Pgr,Gpc3,Wnt5a,Astn2…
GO:0048513	animal organ development	114	3230	4.13e-08	Serpinf1,Srpk3,Casq1,Xk,Perp,Myb,Asb2,Thrb,Nkx3-1,Dmc1,Mylk,Pcsk5,Rbp4,Gli1,Igfbp5,Itga8,Mylk2,Smad9,Tspan2,Lef1,Ptbp2,Bmpr1b,Kcnq4,Sema3c,Sema3a,Smarcd3,Sema3d,Foxp2,Itpr1,Nr2f2,Tub,Fgf13,Itm2a,Pdlim3,Jam3,Bmpr1a,Ky,Lepr,Ntrk3,Rag2,Lrrc17,Npnt,Rbm24,Npy1r,Cobl,Fgf1,Camk4,Ndp,Lgr4,Atp1b2,Bpgm,Kcnab1,Upb1,Fzd4,Axin2,Rltpr,Ar,Nfib,Osr1,Egflam,Rbpms2,Spo11,Themis,Fat4,Pgr,Gpc3,Wnt5a,Lep,Cd8a,Sema5a,…	Serpinf1,Srpk3,Casq1,Xk,Perp,Myb,Asb2,Thrb,Nkx3-1,Dmc1,Mylk,Pcsk5,Rbp4,Gli1,Igfbp5,Itga8,Mylk2,Smad9,Tspan2,Lef1,Ptbp2,Bmpr1b,Kcnq4,Sema3c,Sema3a,Smarcd3,Sema3d,Foxp2,Itpr1,Nr2f2,Tub,Fgf13,Itm2a,Pdlim3,Jam3,Bmpr1a,Ky,Lepr,Ntrk3,Rag2,Lrrc17,Npnt,Rbm24,Npy1r,Cobl,Fgf1,Camk4,Ndp,Lgr4,Atp1b2,Bpgm,Kcnab1,Upb1,Fzd4,Axin2,Rltpr,Ar,Nfib,Osr1,Egflam,Rbpms2,Spo11,Themis,Fat4,Pgr,Gpc3,Wnt5a,Lep,Cd8a,Sema5a,…
GO:0051239	regulation of multicellular organismal process	113	3205	5.12e-08	Cdh4,Serpinf1,Sost,Casq1,Ndrg2,Ccl24,Stx1a,Xk,Myb,Thrb,Nkx3-1,Lims2,Rbp4,Efhc2,Gli1,Igfbp5,Rab17,Rgs4,Grb14,Capn3,Ltk,Gfra4,Mylk2,Lef1,F3,Bmpr1b,Sema3c,Sema3a,Smarcd3,Sema3d,Foxp2,Itpr1,Dmpk,Nr2f2,Fgf13,Nkd1,Bmpr1a,Lepr,Ntrk3,Rag2,Lrrc17,Npnt,Rbm24,Ank2,Npy1r,Cobl,Fgf1,Lgr4,Atp1b2,Cd59a,Gucy1a3,Fzd4,Axin2,Rltpr,Ar,Nfib,Osr1,Fat4,Gpc3,Wnt5a,Omd,Npr3,Lep,Pde5a,Sema5a,Nr1d1,Rock1,Epha1,Fam19a1,Rag1,…	Cdh4,Serpinf1,Sost,Casq1,Ndrg2,Ccl24,Stx1a,Xk,Myb,Thrb,Nkx3-1,Lims2,Rbp4,Efhc2,Gli1,Igfbp5,Rab17,Rgs4,Grb14,Capn3,Ltk,Gfra4,Mylk2,Lef1,F3,Bmpr1b,Sema3c,Sema3a,Smarcd3,Sema3d,Foxp2,Itpr1,Dmpk,Nr2f2,Fgf13,Nkd1,Bmpr1a,Lepr,Ntrk3,Rag2,Lrrc17,Npnt,Rbm24,Ank2,Npy1r,Cobl,Fgf1,Lgr4,Atp1b2,Cd59a,Gucy1a3,Fzd4,Axin2,Rltpr,Ar,Nfib,Osr1,Fat4,Gpc3,Wnt5a,Omd,Npr3,Lep,Pde5a,Sema5a,Nr1d1,Rock1,Epha1,Fam19a1,Rag1,…
GO:0050793	regulation of developmental process	99	2669	7.58e-08	Cdh4,Serpinf1,Ccl24,Xk,Myb,Thrb,Nkx3-1,Lims2,Rbp4,Efhc2,Gli1,Igfbp5,Rab17,Ccdc3,Rgs4,Grb14,Capn3,Ltk,Smad9,Lef1,F3,Trp53inp1,Bmpr1b,Sema3c,Sema3a,Smarcd3,Sema3d,Foxp2,Itpr1,Dmpk,Fgf13,Nkd1,Bmpr1a,Ntrk3,Rag2,Lrrc17,Npnt,Rbm24,Npy1r,Cobl,Fgf1,Lgr4,Atp1b2,Cd59a,Fzd4,Axin2,Rltpr,Ar,Nfib,Napepld,Osr1,Rbpms2,Fat4,Gpc3,Wnt5a,Omd,Lep,Cdc42ep3,Pde5a,Sema5a,Nr1d1,Rock1,Epha1,Fam19a1,Rag1,Hhip,Ptprz1,Lama2,…	Cdh4,Serpinf1,Ccl24,Xk,Myb,Thrb,Nkx3-1,Lims2,Rbp4,Efhc2,Gli1,Igfbp5,Rab17,Ccdc3,Rgs4,Grb14,Capn3,Ltk,Smad9,Lef1,F3,Trp53inp1,Bmpr1b,Sema3c,Sema3a,Smarcd3,Sema3d,Foxp2,Itpr1,Dmpk,Fgf13,Nkd1,Bmpr1a,Ntrk3,Rag2,Lrrc17,Npnt,Rbm24,Npy1r,Cobl,Fgf1,Lgr4,Atp1b2,Cd59a,Fzd4,Axin2,Rltpr,Ar,Nfib,Napepld,Osr1,Rbpms2,Fat4,Gpc3,Wnt5a,Omd,Lep,Cdc42ep3,Pde5a,Sema5a,Nr1d1,Rock1,Epha1,Fam19a1,Rag1,Hhip,Ptprz1,Lama2,…
GO:0009888	tissue development	73	1720	1.62e-07	Srpk3,Casq1,Xk,Asb2,Thrb,Nkx3-1,Mylk,Rbp4,Gli1,Igfbp5,Itga8,Gsn,Mylk2,Smad9,Lef1,Bmpr1b,Sema3c,Sema3a,Sema3d,Foxp2,Nr2f2,Lgr6,Bmpr1a,Ntrk3,Lrrc17,Npnt,Rbm24,Cobl,Fgf1,Lgr4,Kcnab1,Axin2,Rltpr,Ar,Nfib,Osr1,Egflam,Fat4,Pgr,Gpc3,Wnt5a,Astn2,Lep,Sema5a,Rock1,Myom1,Sgcd,Sgcg,Enah,Hhip,Phex,Whrn,Aqp11,Myh11,Lama2,Thra,Myh10,Unc5c,Gjc1,Sema6c,Prickle1,Slc24a3,Ntf3,Dmd,Col19a1,Erbb4,Svil,Satb1,Dact1,Ihh,M…	Srpk3,Casq1,Xk,Asb2,Thrb,Nkx3-1,Mylk,Rbp4,Gli1,Igfbp5,Itga8,Gsn,Mylk2,Smad9,Lef1,Bmpr1b,Sema3c,Sema3a,Sema3d,Foxp2,Nr2f2,Lgr6,Bmpr1a,Ntrk3,Lrrc17,Npnt,Rbm24,Cobl,Fgf1,Lgr4,Kcnab1,Axin2,Rltpr,Ar,Nfib,Osr1,Egflam,Fat4,Pgr,Gpc3,Wnt5a,Astn2,Lep,Sema5a,Rock1,Myom1,Sgcd,Sgcg,Enah,Hhip,Phex,Whrn,Aqp11,Myh11,Lama2,Thra,Myh10,Unc5c,Gjc1,Sema6c,Prickle1,Slc24a3,Ntf3,Dmd,Col19a1,Erbb4,Svil,Satb1,Dact1,Ihh,M…
GO:0003012	muscle system process	24	243	2.44e-07	Mylk,Gsn,Mylk2,Tpm2,Dmpk,Rcsd1,Ank2,Npy1r,Gucy1a3,Ar,Lmod1,Lep,Pde5a,Myom1,Sgcd,Myh11,Kcnd3,Cacna1c,Dmd,Cacnb2,Mrvi1,Slmap,Mef2c,Kcnma1	Mylk,Gsn,Mylk2,Tpm2,Dmpk,Rcsd1,Ank2,Npy1r,Gucy1a3,Ar,Lmod1,Lep,Pde5a,Myom1,Sgcd,Myh11,Kcnd3,Cacna1c,Dmd,Cacnb2,Mrvi1,Slmap,Mef2c,Kcnma1
GO:0050794	regulation of cellular process	245	9541	2.44e-07	Nalcn,Cdh4,Serpinf1,Sost,Srpk3,Casq1,Ssbp2,Ndrg2,Ccl24,Stx1a,Sh2d1a,Tmem110,Vipr2,Ppp1cb,Xk,Nrbp2,Perp,Tmpo,Myb,Asb2,Ogn,Thrb,Nkx3-1,Khdrbs3,Cep97,Mpv17l,Mylk,Lims2,Pcsk5,Map4k2,Rbp4,Efhc2,Dgka,Gli1,Igfbp5,Efhd1,Rab17,Angptl1,Ccdc3,Rgs4,Itga8,Gsn,Grb14,Scn2a1,Capn3,Ltk,Gfra4,Mylk2,Pkia,Chmp4c,Bche,Smad9,Gpsm2,Npr1,Lef1,Gucy1b3,F3,Ptbp2,Trp53inp1,Bmpr1b,Psip1,Prkaa2,Kcnq4,Sema3c,Sema3a,Smarcd3,Sem…	Nalcn,Cdh4,Serpinf1,Sost,Srpk3,Casq1,Ssbp2,Ndrg2,Ccl24,Stx1a,Sh2d1a,Tmem110,Vipr2,Ppp1cb,Xk,Nrbp2,Perp,Tmpo,Myb,Asb2,Ogn,Thrb,Nkx3-1,Khdrbs3,Cep97,Mpv17l,Mylk,Lims2,Pcsk5,Map4k2,Rbp4,Efhc2,Dgka,Gli1,Igfbp5,Efhd1,Rab17,Angptl1,Ccdc3,Rgs4,Itga8,Gsn,Grb14,Scn2a1,Capn3,Ltk,Gfra4,Mylk2,Pkia,Chmp4c,Bche,Smad9,Gpsm2,Npr1,Lef1,Gucy1b3,F3,Ptbp2,Trp53inp1,Bmpr1b,Psip1,Prkaa2,Kcnq4,Sema3c,Sema3a,Smarcd3,Sem…
GO:0050789	regulation of biological process	253	9973	2.52e-07	Nalcn,Cdh4,Serpinf1,Sost,Srpk3,Casq1,Ssbp2,Ndrg2,Ccl24,Stx1a,Sh2d1a,Tmem110,Vipr2,Ppp1cb,Xk,Nrbp2,Perp,Tmpo,Myb,Asb2,Ogn,Thrb,Nkx3-1,Khdrbs3,Cep97,Mpv17l,Mylk,Lims2,Pcsk5,Map4k2,Rbp4,Efhc2,Dgka,Gli1,Igfbp5,Efhd1,Rab17,Angptl1,Ccdc3,Rgs4,Itga8,Gsn,Grb14,Scn2a1,Capn3,Ltk,Gfra4,Mylk2,Pkia,Chmp4c,Bche,Smad9,Gpsm2,Npr1,Lef1,Gucy1b3,F3,Ptbp2,Trp53inp1,Bmpr1b,Psip1,Prkaa2,Kcnq4,Sema3c,Sema3a,Smarcd3,Sem…	Nalcn,Cdh4,Serpinf1,Sost,Srpk3,Casq1,Ssbp2,Ndrg2,Ccl24,Stx1a,Sh2d1a,Tmem110,Vipr2,Ppp1cb,Xk,Nrbp2,Perp,Tmpo,Myb,Asb2,Ogn,Thrb,Nkx3-1,Khdrbs3,Cep97,Mpv17l,Mylk,Lims2,Pcsk5,Map4k2,Rbp4,Efhc2,Dgka,Gli1,Igfbp5,Efhd1,Rab17,Angptl1,Ccdc3,Rgs4,Itga8,Gsn,Grb14,Scn2a1,Capn3,Ltk,Gfra4,Mylk2,Pkia,Chmp4c,Bche,Smad9,Gpsm2,Npr1,Lef1,Gucy1b3,F3,Ptbp2,Trp53inp1,Bmpr1b,Psip1,Prkaa2,Kcnq4,Sema3c,Sema3a,Smarcd3,Sem…
GO:0007399	nervous system development	89	2358	2.97e-07	Cdh4,Serpinf1,Ndrg2,Xk,Nrbp2,Thrb,Efhc2,Gli1,Efhd1,Rab17,Itga8,Gsn,Scn2a1,Ltk,Gfra4,Bche,Smad9,Tspan2,Lef1,Ptbp2,Bmpr1b,Sema3c,Sema3a,Smarcd3,Sema3d,Foxp2,Itpr1,Nr2f2,Fgf13,Jam3,Bmpr1a,Nexn,Lepr,Ntrk3,Hdac11,Cobl,Lgr4,Atp1b2,Kcnab1,Fzd4,Nfib,Egflam,Gldn,Fat4,Wnt5a,Astn2,Lep,Sema5a,Nr1d1,Rock1,Epha1,Fam19a1,Gng8,Enah,Hhip,Whrn,Tacc2,Fry,Ptprz1,Lama2,Fgf14,Myh10,Slc4a10,Mpdz,Ptprd,Unc5c,Sema6c,Pric…	Cdh4,Serpinf1,Ndrg2,Xk,Nrbp2,Thrb,Efhc2,Gli1,Efhd1,Rab17,Itga8,Gsn,Scn2a1,Ltk,Gfra4,Bche,Smad9,Tspan2,Lef1,Ptbp2,Bmpr1b,Sema3c,Sema3a,Smarcd3,Sema3d,Foxp2,Itpr1,Nr2f2,Fgf13,Jam3,Bmpr1a,Nexn,Lepr,Ntrk3,Hdac11,Cobl,Lgr4,Atp1b2,Kcnab1,Fzd4,Nfib,Egflam,Gldn,Fat4,Wnt5a,Astn2,Lep,Sema5a,Nr1d1,Rock1,Epha1,Fam19a1,Gng8,Enah,Hhip,Whrn,Tacc2,Fry,Ptprz1,Lama2,Fgf14,Myh10,Slc4a10,Mpdz,Ptprd,Unc5c,Sema6c,Pric…
GO:0048468	cell development	72	1730	3.83e-07	Cdh4,Casq1,Xk,Thrb,Dmc1,Efhd1,Itga8,Gsn,Capn3,Tspan2,Lef1,Bmpr1b,Sema3c,Sema3a,Sema3d,Jam3,Bmpr1a,Nexn,Ntrk3,Ank2,Hdac11,Cobl,Lgr4,Bpgm,Fzd4,Ar,Nfib,Osr1,Egflam,Gldn,Spo11,Lmod1,Fat4,Pgr,Wnt5a,Lep,Sema5a,Rock1,Myom1,Epha1,Sgcd,Enah,Whrn,Fry,Myh11,Ptprz1,Lama2,Myh10,Slc4a10,Unc5c,Gjc1,Sema6c,Ntf3,Dmd,Tnk2,Nyap1,Erbb4,Ccdc42,Phactr1,Dact1,Tnik,Vldlr,Ihh,Unc5d,Mef2c,Tet1,Apoe,Tdrd5,Meis1,Tenm3,Kcnma…	Cdh4,Casq1,Xk,Thrb,Dmc1,Efhd1,Itga8,Gsn,Capn3,Tspan2,Lef1,Bmpr1b,Sema3c,Sema3a,Sema3d,Jam3,Bmpr1a,Nexn,Ntrk3,Ank2,Hdac11,Cobl,Lgr4,Bpgm,Fzd4,Ar,Nfib,Osr1,Egflam,Gldn,Spo11,Lmod1,Fat4,Pgr,Wnt5a,Lep,Sema5a,Rock1,Myom1,Epha1,Sgcd,Enah,Whrn,Fry,Myh11,Ptprz1,Lama2,Myh10,Slc4a10,Unc5c,Gjc1,Sema6c,Ntf3,Dmd,Tnk2,Nyap1,Erbb4,Ccdc42,Phactr1,Dact1,Tnik,Vldlr,Ihh,Unc5d,Mef2c,Tet1,Apoe,Tdrd5,Meis1,Tenm3,Kcnma…
GO:0007165	signal transduction	123	3779	4.45e-07	Sost,Srpk3,Casq1,Ndrg2,Ccl24,Tmem110,Vipr2,Nrbp2,Perp,Asb2,Ogn,Thrb,Nkx3-1,Map4k2,Dgka,Gli1,Igfbp5,Rab17,Angptl1,Rgs4,Itga8,Gsn,Grb14,Scn2a1,Ltk,Gfra4,Smad9,Gpsm2,Npr1,Lef1,Gucy1b3,F3,Bmpr1b,Prkaa2,Sema3c,Sema3a,Sema3d,Sparcl1,Itpr1,Dmpk,Nr2f2,Mst4,Fgf13,Asb5,Nkd1,Lgr6,Bmpr1a,Cdh6,Lepr,Dgkb,Ntrk3,Rcan2,Cpz,Ank2,Npy1r,Fgf1,Camk4,Ndp,Lgr4,Garem,Gucy1a3,Fzd4,Axin2,Rltpr,Ar,Themis,Fat4,Gabra3,Pgr,Wnt…	Sost,Srpk3,Casq1,Ndrg2,Ccl24,Tmem110,Vipr2,Nrbp2,Perp,Asb2,Ogn,Thrb,Nkx3-1,Map4k2,Dgka,Gli1,Igfbp5,Rab17,Angptl1,Rgs4,Itga8,Gsn,Grb14,Scn2a1,Ltk,Gfra4,Smad9,Gpsm2,Npr1,Lef1,Gucy1b3,F3,Bmpr1b,Prkaa2,Sema3c,Sema3a,Sema3d,Sparcl1,Itpr1,Dmpk,Nr2f2,Stk26,Fgf13,Asb5,Nkd1,Lgr6,Bmpr1a,Cdh6,Lepr,Dgkb,Ntrk3,Rcan2,Cpz,Ank2,Npy1r,Fgf1,Camk4,Ndp,Lgr4,Garem,Gucy1a3,Fzd4,Axin2,Rltpr,Ar,Themis,Fat4,Gabra3,Pgr,Wn…
GO:0022008	neurogenesis	73	1784	5.28e-07	Cdh4,Serpinf1,Xk,Nrbp2,Thrb,Efhc2,Efhd1,Rab17,Gsn,Ltk,Bche,Tspan2,Lef1,Bmpr1b,Sema3c,Sema3a,Smarcd3,Sema3d,Itpr1,Nr2f2,Fgf13,Jam3,Bmpr1a,Nexn,Lepr,Ntrk3,Hdac11,Cobl,Lgr4,Atp1b2,Fzd4,Nfib,Egflam,Gldn,Fat4,Wnt5a,Astn2,Lep,Sema5a,Nr1d1,Rock1,Epha1,Fam19a1,Enah,Hhip,Whrn,Tacc2,Fry,Ptprz1,Lama2,Myh10,Slc4a10,Ptprd,Unc5c,Sema6c,Ntf3,Dmd,Nyap1,Erbb4,Phactr1,Dact1,Tnik,Vldlr,Ihh,Unc5d,Mef2c,Tet1,Apoe,Gfi…	Cdh4,Serpinf1,Xk,Nrbp2,Thrb,Efhc2,Efhd1,Rab17,Gsn,Ltk,Bche,Tspan2,Lef1,Bmpr1b,Sema3c,Sema3a,Smarcd3,Sema3d,Itpr1,Nr2f2,Fgf13,Jam3,Bmpr1a,Nexn,Lepr,Ntrk3,Hdac11,Cobl,Lgr4,Atp1b2,Fzd4,Nfib,Egflam,Gldn,Fat4,Wnt5a,Astn2,Lep,Sema5a,Nr1d1,Rock1,Epha1,Fam19a1,Enah,Hhip,Whrn,Tacc2,Fry,Ptprz1,Lama2,Myh10,Slc4a10,Ptprd,Unc5c,Sema6c,Ntf3,Dmd,Nyap1,Erbb4,Phactr1,Dact1,Tnik,Vldlr,Ihh,Unc5d,Mef2c,Tet1,Apoe,Gfi…
GO:0035295	tube development	49	961	6.58e-07	Myb,Thrb,Nkx3-1,Mylk,Pcsk5,Rbp4,Gli1,Igfbp5,Angptl1,Smad9,Lef1,Sema3c,Foxp2,Nr2f2,Jam3,Mcam,Bmpr1a,Lepr,Npnt,Cobl,Fgf1,Lgr4,Fzd4,Ar,Nfib,Osr1,Rbpms2,Fat4,Pgr,Gpc3,Wnt5a,Lep,Sema5a,Col8a2,Epha1,Sgcd,Enah,Hhip,Phex,Aqp11,Ramp1,Thra,Gjc1,Prickle1,Dact1,Ihh,Mef2c,Apoe,Meis1	Myb,Thrb,Nkx3-1,Mylk,Pcsk5,Rbp4,Gli1,Igfbp5,Angptl1,Smad9,Lef1,Sema3c,Foxp2,Nr2f2,Jam3,Mcam,Bmpr1a,Lepr,Npnt,Cobl,Fgf1,Lgr4,Fzd4,Ar,Nfib,Osr1,Rbpms2,Fat4,Pgr,Gpc3,Wnt5a,Lep,Sema5a,Col8a2,Epha1,Sgcd,Enah,Hhip,Phex,Aqp11,Ramp1,Thra,Gjc1,Prickle1,Dact1,Ihh,Mef2c,Apoe,Meis1
GO:0048699	generation of neurons	69	1660	8.32e-07	Cdh4,Serpinf1,Xk,Nrbp2,Thrb,Efhc2,Efhd1,Rab17,Ltk,Bche,Tspan2,Lef1,Bmpr1b,Sema3c,Sema3a,Smarcd3,Sema3d,Itpr1,Nr2f2,Fgf13,Jam3,Bmpr1a,Nexn,Ntrk3,Cobl,Lgr4,Atp1b2,Fzd4,Nfib,Egflam,Gldn,Fat4,Wnt5a,Astn2,Lep,Sema5a,Nr1d1,Rock1,Epha1,Fam19a1,Enah,Hhip,Whrn,Fry,Ptprz1,Lama2,Myh10,Slc4a10,Ptprd,Unc5c,Sema6c,Ntf3,Dmd,Nyap1,Erbb4,Phactr1,Dact1,Tnik,Vldlr,Ihh,Unc5d,Mef2c,Tet1,Apoe,Gfi1,Meis1,Tenm3,Kcnma1,M…	Cdh4,Serpinf1,Xk,Nrbp2,Thrb,Efhc2,Efhd1,Rab17,Ltk,Bche,Tspan2,Lef1,Bmpr1b,Sema3c,Sema3a,Smarcd3,Sema3d,Itpr1,Nr2f2,Fgf13,Jam3,Bmpr1a,Nexn,Ntrk3,Cobl,Lgr4,Atp1b2,Fzd4,Nfib,Egflam,Gldn,Fat4,Wnt5a,Astn2,Lep,Sema5a,Nr1d1,Rock1,Epha1,Fam19a1,Enah,Hhip,Whrn,Fry,Ptprz1,Lama2,Myh10,Slc4a10,Ptprd,Unc5c,Sema6c,Ntf3,Dmd,Nyap1,Erbb4,Phactr1,Dact1,Tnik,Vldlr,Ihh,Unc5d,Mef2c,Tet1,Apoe,Gfi1,Meis1,Tenm3,Kcnma1,M…
GO:0060537	muscle tissue development	27	336	8.32e-07	Srpk3,Casq1,Xk,Asb2,Mylk,Rbp4,Itga8,Mylk2,Sema3c,Foxp2,Nr2f2,Bmpr1a,Fgf1,Kcnab1,Osr1,Wnt5a,Myom1,Sgcd,Sgcg,Myh11,Myh10,Gjc1,Dmd,Col19a1,Svil,Ihh,Mef2c	Srpk3,Casq1,Xk,Asb2,Mylk,Rbp4,Itga8,Mylk2,Sema3c,Foxp2,Nr2f2,Bmpr1a,Fgf1,Kcnab1,Osr1,Wnt5a,Myom1,Sgcd,Sgcg,Myh11,Myh10,Gjc1,Dmd,Col19a1,Svil,Ihh,Mef2c
GO:2000026	regulation of multicellular organismal development	81	2150	1.81e-06	Cdh4,Serpinf1,Ccl24,Xk,Myb,Thrb,Nkx3-1,Lims2,Rbp4,Efhc2,Gli1,Rab17,Rgs4,Capn3,Ltk,Lef1,F3,Bmpr1b,Sema3c,Sema3a,Smarcd3,Sema3d,Foxp2,Itpr1,Fgf13,Nkd1,Bmpr1a,Ntrk3,Lrrc17,Rbm24,Cobl,Fgf1,Lgr4,Atp1b2,Cd59a,Fzd4,Axin2,Rltpr,Ar,Nfib,Osr1,Fat4,Gpc3,Wnt5a,Omd,Lep,Sema5a,Nr1d1,Rock1,Epha1,Fam19a1,Rag1,Hhip,Ptprz1,Lama2,Ptprd,Sema6c,Dact3,Prickle1,Hdac9,Colq,Ntf3,Col4a3,Arhgef9,Dmd,Erbb4,Phactr1,Dact1,Opt…	Cdh4,Serpinf1,Ccl24,Xk,Myb,Thrb,Nkx3-1,Lims2,Rbp4,Efhc2,Gli1,Rab17,Rgs4,Capn3,Ltk,Lef1,F3,Bmpr1b,Sema3c,Sema3a,Smarcd3,Sema3d,Foxp2,Itpr1,Fgf13,Nkd1,Bmpr1a,Ntrk3,Lrrc17,Rbm24,Cobl,Fgf1,Lgr4,Atp1b2,Cd59a,Fzd4,Axin2,Rltpr,Ar,Nfib,Osr1,Fat4,Gpc3,Wnt5a,Omd,Lep,Sema5a,Nr1d1,Rock1,Epha1,Fam19a1,Rag1,Hhip,Ptprz1,Lama2,Ptprd,Sema6c,Dact3,Prickle1,Hdac9,Colq,Ntf3,Col4a3,Arhgef9,Dmd,Erbb4,Phactr1,Dact1,Opt…
GO:0065007	biological regulation	260	10591	2.66e-06	Nalcn,Cdh4,Serpinf1,Sost,Srpk3,Casq1,Ssbp2,Ndrg2,Ccl24,Stx1a,Sh2d1a,Tmem110,Vipr2,Ppp1cb,Xk,Noxo1,Nrbp2,Perp,Tmpo,Myb,Asb2,Cap2,Ogn,Thrb,Nkx3-1,Khdrbs3,Cep97,Mpv17l,Mylk,Lims2,Pcsk5,Map4k2,Rbp4,Efhc2,Dgka,Gli1,Igfbp5,Efhd1,Rab17,Angptl1,Ccdc3,Rgs4,Itga8,Gsn,Grb14,Scn2a1,Capn3,Ltk,Gfra4,Mylk2,Pkia,Chmp4c,Bche,Smad9,Gpsm2,Npr1,Lef1,Gucy1b3,F3,Ptbp2,Trp53inp1,Bmpr1b,Tpm2,Psip1,Prkaa2,Kcnq4,Sema3c,Se…	Nalcn,Cdh4,Serpinf1,Sost,Srpk3,Casq1,Ssbp2,Ndrg2,Ccl24,Stx1a,Sh2d1a,Tmem110,Vipr2,Ppp1cb,Xk,Noxo1,Nrbp2,Perp,Tmpo,Myb,Asb2,Cap2,Ogn,Thrb,Nkx3-1,Khdrbs3,Cep97,Mpv17l,Mylk,Lims2,Pcsk5,Map4k2,Rbp4,Efhc2,Dgka,Gli1,Igfbp5,Efhd1,Rab17,Angptl1,Ccdc3,Rgs4,Itga8,Gsn,Grb14,Scn2a1,Capn3,Ltk,Gfra4,Mylk2,Pkia,Chmp4c,Bche,Smad9,Gpsm2,Npr1,Lef1,Gucy1b3,F3,Ptbp2,Trp53inp1,Bmpr1b,Tpm2,Psip1,Prkaa2,Kcnq4,Sema3c,Se…
GO:0045595	regulation of cell differentiation	73	1868	2.8e-06	Cdh4,Serpinf1,Xk,Myb,Thrb,Lims2,Efhc2,Gli1,Igfbp5,Rab17,Ccdc3,Rgs4,Grb14,Capn3,Ltk,Smad9,Lef1,Trp53inp1,Bmpr1b,Sema3c,Sema3a,Smarcd3,Sema3d,Itpr1,Dmpk,Fgf13,Bmpr1a,Ntrk3,Lrrc17,Npnt,Rbm24,Cobl,Atp1b2,Fzd4,Axin2,Rltpr,Ar,Napepld,Osr1,Rbpms2,Fat4,Wnt5a,Lep,Pde5a,Sema5a,Nr1d1,Rock1,Fam19a1,Rag1,Ptprz1,Thra,Ptprd,Sema6c,Dact3,Prickle1,Hdac9,Ntf3,Dmd,Btc,Erbb4,Phactr1,Dact1,Tnik,Vldlr,Ihh,Unc5d,Gdf10,…	Cdh4,Serpinf1,Xk,Myb,Thrb,Lims2,Efhc2,Gli1,Igfbp5,Rab17,Ccdc3,Rgs4,Grb14,Capn3,Ltk,Smad9,Lef1,Trp53inp1,Bmpr1b,Sema3c,Sema3a,Smarcd3,Sema3d,Itpr1,Dmpk,Fgf13,Bmpr1a,Ntrk3,Lrrc17,Npnt,Rbm24,Cobl,Atp1b2,Fzd4,Axin2,Rltpr,Ar,Napepld,Osr1,Rbpms2,Fat4,Wnt5a,Lep,Pde5a,Sema5a,Nr1d1,Rock1,Fam19a1,Rag1,Ptprz1,Thra,Ptprd,Sema6c,Dact3,Prickle1,Hdac9,Ntf3,Dmd,Btc,Erbb4,Phactr1,Dact1,Tnik,Vldlr,Ihh,Unc5d,Gdf10,…
GO:0051270	regulation of cellular component movement	50	1048	2.85e-06	Serpinf1,Ccl24,Mylk,Pcsk5,Gli1,Igfbp5,Mylk2,Lef1,F3,Trp53inp1,Sema3c,Sema3a,Sema3d,Nr2f2,Mst4,Fgf13,Jam3,Mcam,Lgr6,Bmpr1a,Nexn,Ntrk3,Ank2,Fgf1,Atp1b2,Rltpr,Pgr,Wnt5a,Lrrc15,Sema5a,Rock1,Sh3rf2,Epha1,Ptprz1,Lama2,Limch1,Ctnna3,Unc5c,Synpo2,Sema6c,Hdac9,Ntf3,Cacna1c,Bex4,Erbb4,Phactr1,Pdgfd,Unc5d,Mef2c,Apoe	Serpinf1,Ccl24,Mylk,Pcsk5,Gli1,Igfbp5,Mylk2,Lef1,F3,Trp53inp1,Sema3c,Sema3a,Sema3d,Nr2f2,Stk26,Fgf13,Jam3,Mcam,Lgr6,Bmpr1a,Nexn,Ntrk3,Ank2,Fgf1,Atp1b2,Rltpr,Pgr,Wnt5a,Lrrc15,Sema5a,Rock1,Sh3rf2,Epha1,Ptprz1,Lama2,Limch1,Ctnna3,Unc5c,Synpo2,Sema6c,Hdac9,Ntf3,Cacna1c,Bex4,Erbb4,Phactr1,Pdgfd,Unc5d,Mef2c,Apoe
GO:0003008	system process	65	1578	3.03e-06	Serpinf1,Thrb,Mylk,Slc22a1,Pcsk5,Rbp4,Chst10,Itga8,Gsn,Scn2a1,Mylk2,Bche,Lef1,Tpm2,Kcnq4,Foxp2,Dmpk,Nr2f2,Tub,Fgf13,Jam3,Mcam,Ntrk3,Rcan2,Rcsd1,Ank2,Npy1r,Camk4,Kcnab1,Gucy1a3,Fzd4,Ar,Camk2n1,Lmod1,Gabra3,Npr3,Lep,Pde5a,Sema5a,Rock1,Myom1,Sgcd,Sgcg,Rag1,Whrn,Myh11,Ptprz1,Fgf14,Kcnd3,Thra,Myh10,Slc4a10,Gjc1,Ntf3,Cacna1c,Dmd,Cacnb2,Btc,Mrvi1,Slmap,Prrt2,Slc8a2,Mef2c,Apoe,Kcnma1	Serpinf1,Thrb,Mylk,Slc22a1,Pcsk5,Rbp4,Chst10,Itga8,Gsn,Scn2a1,Mylk2,Bche,Lef1,Tpm2,Kcnq4,Foxp2,Dmpk,Nr2f2,Tub,Fgf13,Jam3,Mcam,Ntrk3,Rcan2,Rcsd1,Ank2,Npy1r,Camk4,Kcnab1,Gucy1a3,Fzd4,Ar,Camk2n1,Lmod1,Gabra3,Npr3,Lep,Pde5a,Sema5a,Rock1,Myom1,Sgcd,Sgcg,Rag1,Whrn,Myh11,Ptprz1,Fgf14,Kcnd3,Thra,Myh10,Slc4a10,Gjc1,Ntf3,Cacna1c,Dmd,Cacnb2,Btc,Mrvi1,Slmap,Prrt2,Slc8a2,Mef2c,Apoe,Kcnma1
GO:0048666	neuron development	44	855	3.03e-06	Cdh4,Thrb,Efhd1,Tspan2,Bmpr1b,Sema3c,Sema3a,Sema3d,Jam3,Nexn,Cobl,Lgr4,Nfib,Egflam,Gldn,Fat4,Wnt5a,Lep,Sema5a,Rock1,Epha1,Enah,Whrn,Fry,Ptprz1,Lama2,Myh10,Slc4a10,Unc5c,Sema6c,Ntf3,Dmd,Nyap1,Phactr1,Dact1,Tnik,Vldlr,Ihh,Unc5d,Mef2c,Tet1,Apoe,Tenm3,Mturn	Cdh4,Thrb,Efhd1,Tspan2,Bmpr1b,Sema3c,Sema3a,Sema3d,Jam3,Nexn,Cobl,Lgr4,Nfib,Egflam,Gldn,Fat4,Wnt5a,Lep,Sema5a,Rock1,Epha1,Enah,Whrn,Fry,Ptprz1,Lama2,Myh10,Slc4a10,Unc5c,Sema6c,Ntf3,Dmd,Nyap1,Phactr1,Dact1,Tnik,Vldlr,Ihh,Unc5d,Mef2c,Tet1,Apoe,Tenm3,Mturn
GO:0030182	neuron differentiation	50	1056	3.28e-06	Cdh4,Nrbp2,Thrb,Efhd1,Tspan2,Bmpr1b,Sema3c,Sema3a,Sema3d,Jam3,Nexn,Ntrk3,Cobl,Lgr4,Nfib,Egflam,Gldn,Fat4,Wnt5a,Lep,Sema5a,Rock1,Epha1,Enah,Whrn,Fry,Ptprz1,Lama2,Myh10,Slc4a10,Ptprd,Unc5c,Sema6c,Ntf3,Dmd,Nyap1,Erbb4,Phactr1,Dact1,Tnik,Vldlr,Ihh,Unc5d,Mef2c,Tet1,Apoe,Gfi1,Tenm3,Kcnma1,Mturn	Cdh4,Nrbp2,Thrb,Efhd1,Tspan2,Bmpr1b,Sema3c,Sema3a,Sema3d,Jam3,Nexn,Ntrk3,Cobl,Lgr4,Nfib,Egflam,Gldn,Fat4,Wnt5a,Lep,Sema5a,Rock1,Epha1,Enah,Whrn,Fry,Ptprz1,Lama2,Myh10,Slc4a10,Ptprd,Unc5c,Sema6c,Ntf3,Dmd,Nyap1,Erbb4,Phactr1,Dact1,Tnik,Vldlr,Ihh,Unc5d,Mef2c,Tet1,Apoe,Gfi1,Tenm3,Kcnma1,Mturn
GO:0009987	cellular process	308	13330	4.4e-06	Nalcn,Cdh4,Serpinf1,Sost,Srpk3,Pnck,Bcam,Casq1,Ndrg2,Ccl24,Stx1a,Sh2d1a,Tmem110,Vipr2,Ppp1cb,Xk,Noxo1,Nrbp2,Perp,Myb,Nudt4,Abca8b,Asb2,Cap2,Ogn,Thrb,Nkx3-1,Khdrbs3,Dmc1,Slc38a4,Endou,Cep97,Mpv17l,Mylk,Slc22a1,Lims2,Slc6a7,Pcsk5,Pip5k1b,Map4k2,Rbp4,Efhc2,Dgka,Gli1,Chst10,Fam135a,Igfbp5,Efhd1,Rab17,Angptl1,Rgs4,Itga8,Gsn,Grb14,Scn2a1,Capn3,Ltk,Gfra4,Mylk2,Chmp4c,Bche,Smad9,Nbea,Tspan2,Gpsm2,Npr1,Le…	Nalcn,Cdh4,Serpinf1,Sost,Srpk3,Pnck,Bcam,Casq1,Ndrg2,Ccl24,Stx1a,Sh2d1a,Tmem110,Vipr2,Ppp1cb,Xk,Noxo1,Nrbp2,Perp,Myb,Nudt4,Abca8b,Asb2,Cap2,Ogn,Thrb,Nkx3-1,Khdrbs3,Dmc1,Slc38a4,Endou,Cep97,Mpv17l,Mylk,Slc22a1,Lims2,Slc6a7,Pcsk5,Pip5k1b,Map4k2,Rbp4,Efhc2,Dgka,Gli1,Chst10,Fam135a,Igfbp5,Efhd1,Rab17,Angptl1,Rgs4,Itga8,Gsn,Grb14,Scn2a1,Capn3,Ltk,Gfra4,Mylk2,Chmp4c,Bche,Smad9,Nbea,Tspan2,Gpsm2,Npr1,Le…
GO:0072359	circulatory system development	46	936	4.52e-06	Nkx3-1,Mylk,Pcsk5,Rbp4,Angptl1,Mylk2,Lef1,Sema3c,Smarcd3,Nr2f2,Pdlim3,Jam3,Mcam,Bmpr1a,Lepr,Ntrk3,Rbm24,Npy1r,Fgf1,Ndp,Kcnab1,Fzd4,Axin2,Osr1,Fat4,Gpc3,Wnt5a,Lep,Sema5a,Col8a2,Myom1,Epha1,Sgcd,Sgcg,Myh11,Ramp1,Myh10,Gjc1,Prickle1,Hdac9,Cacna1c,Erbb4,Ihh,Mef2c,Apoe,Meis1	Nkx3-1,Mylk,Pcsk5,Rbp4,Angptl1,Mylk2,Lef1,Sema3c,Smarcd3,Nr2f2,Pdlim3,Jam3,Mcam,Bmpr1a,Lepr,Ntrk3,Rbm24,Npy1r,Fgf1,Ndp,Kcnab1,Fzd4,Axin2,Osr1,Fat4,Gpc3,Wnt5a,Lep,Sema5a,Col8a2,Myom1,Epha1,Sgcd,Sgcg,Myh11,Ramp1,Myh10,Gjc1,Prickle1,Hdac9,Cacna1c,Erbb4,Ihh,Mef2c,Apoe,Meis1
GO:0030334	regulation of cell migration	45	915	6.33e-06	Serpinf1,Ccl24,Mylk,Pcsk5,Gli1,Igfbp5,Lef1,F3,Trp53inp1,Sema3c,Sema3a,Sema3d,Nr2f2,Mst4,Jam3,Mcam,Lgr6,Bmpr1a,Nexn,Ntrk3,Fgf1,Atp1b2,Rltpr,Pgr,Wnt5a,Lrrc15,Sema5a,Rock1,Sh3rf2,Epha1,Ptprz1,Lama2,Limch1,Unc5c,Synpo2,Sema6c,Hdac9,Ntf3,Bex4,Erbb4,Phactr1,Pdgfd,Unc5d,Mef2c,Apoe	Serpinf1,Ccl24,Mylk,Pcsk5,Gli1,Igfbp5,Lef1,F3,Trp53inp1,Sema3c,Sema3a,Sema3d,Nr2f2,Stk26,Jam3,Mcam,Lgr6,Bmpr1a,Nexn,Ntrk3,Fgf1,Atp1b2,Rltpr,Pgr,Wnt5a,Lrrc15,Sema5a,Rock1,Sh3rf2,Epha1,Ptprz1,Lama2,Limch1,Unc5c,Synpo2,Sema6c,Hdac9,Ntf3,Bex4,Erbb4,Phactr1,Pdgfd,Unc5d,Mef2c,Apoe
GO:0016043	cellular component organization	140	4769	8.55e-06	Cdh4,Srpk3,Casq1,Ndrg2,Ccl24,Stx1a,Xk,Noxo1,Perp,Myb,Cap2,Dmc1,Cep97,Mpv17l,Mylk,Lims2,Efhd1,Rab17,Itga8,Gsn,Capn3,Chmp4c,Tspan2,Gpsm2,Lef1,Ptbp2,Trp53inp1,Bmpr1b,Tpm2,Psip1,Prkaa2,Sema3c,Sema3a,Smarcd3,Sema3d,Sparcl1,Ift81,Vamp1,Dmpk,Tub,Mst4,Fgf13,Pdlim3,Setd6,Jam3,Klhdc8b,Ky,Cdh6,Nexn,Ntrk3,Rag2,Npnt,Cldn22,Chd6,Ank2,Hdac11,Cobl,Lgr4,Atp1b2,Upb1,Axin2,Rltpr,Nfib,Egflam,Gldn,Ric3,Spo11,Ecm2,Kcn…	Cdh4,Srpk3,Casq1,Ndrg2,Ccl24,Stx1a,Xk,Noxo1,Perp,Myb,Cap2,Dmc1,Cep97,Mpv17l,Mylk,Lims2,Efhd1,Rab17,Itga8,Gsn,Capn3,Chmp4c,Tspan2,Gpsm2,Lef1,Ptbp2,Trp53inp1,Bmpr1b,Tpm2,Psip1,Prkaa2,Sema3c,Sema3a,Smarcd3,Sema3d,Sparcl1,Ift81,Vamp1,Dmpk,Tub,Stk26,Fgf13,Pdlim3,Setd6,Jam3,Klhdc8b,Ky,Cdh6,Nexn,Ntrk3,Rag2,Npnt,Cldn22,Chd6,Ank2,Hdac11,Cobl,Lgr4,Atp1b2,Upb1,Axin2,Rltpr,Nfib,Egflam,Gldn,Ric3,Spo11,Ecm2,Kc…
GO:0032989	cellular component morphogenesis	35	611	8.55e-06	Cdh4,Casq1,Capn3,Bmpr1b,Sema3c,Sema3a,Sema3d,Nexn,Cobl,Lgr4,Nfib,Egflam,Lmod1,Wnt5a,Sema5a,Rock1,Myom1,Epha1,Enah,Myh11,Ptprz1,Lama2,Myh10,Unc5c,Sema6c,Ntf3,Dmd,Nyap1,Phactr1,Dact1,Tnik,Vldlr,Ihh,Unc5d,Tet1	Cdh4,Casq1,Capn3,Bmpr1b,Sema3c,Sema3a,Sema3d,Nexn,Cobl,Lgr4,Nfib,Egflam,Lmod1,Wnt5a,Sema5a,Rock1,Myom1,Epha1,Enah,Myh11,Ptprz1,Lama2,Myh10,Unc5c,Sema6c,Ntf3,Dmd,Nyap1,Phactr1,Dact1,Tnik,Vldlr,Ihh,Unc5d,Tet1
GO:0000902	cell morphogenesis	39	739	9.93e-06	Cdh4,Cap2,Itga8,Lef1,Bmpr1b,Sema3c,Sema3a,Sema3d,Cdh6,Nexn,Cobl,Lgr4,Fzd4,Ar,Nfib,Egflam,Wnt5a,Sema5a,Rock1,Epha1,Enah,Whrn,Fry,Ptprz1,Lama2,Myh10,Unc5c,Sema6c,Ntf3,Dmd,Nyap1,Phactr1,Dact1,Tnik,Vldlr,Ihh,Unc5d,Mef2c,Tet1	Cdh4,Cap2,Itga8,Lef1,Bmpr1b,Sema3c,Sema3a,Sema3d,Cdh6,Nexn,Cobl,Lgr4,Fzd4,Ar,Nfib,Egflam,Wnt5a,Sema5a,Rock1,Epha1,Enah,Whrn,Fry,Ptprz1,Lama2,Myh10,Unc5c,Sema6c,Ntf3,Dmd,Nyap1,Phactr1,Dact1,Tnik,Vldlr,Ihh,Unc5d,Mef2c,Tet1
GO:0050678	regulation of epithelial cell proliferation	26	365	1.07e-05	Serpinf1,Ccl24,Nkx3-1,Lims2,Gli1,F3,Foxp2,Itpr1,Nr2f2,Bmpr1a,Fgf1,Ar,Nfib,Osr1,Pgr,Gpc3,Wnt5a,Lep,Sema5a,Nr1d1,Aqp11,Col4a3,Erbb4,Ihh,Mef2c,Apoe	Serpinf1,Ccl24,Nkx3-1,Lims2,Gli1,F3,Foxp2,Itpr1,Nr2f2,Bmpr1a,Fgf1,Ar,Nfib,Osr1,Pgr,Gpc3,Wnt5a,Lep,Sema5a,Nr1d1,Aqp11,Col4a3,Erbb4,Ihh,Mef2c,Apoe
GO:0022610	biological adhesion	39	751	1.42e-05	Cdh4,Bcam,Perp,Lims2,Itga8,Lef1,Sparcl1,Jam3,Mcam,Cdh6,Nexn,Npnt,Cldn22,Atp1b2,Fzd4,Gldn,Fat4,Omd,Astn2,Lrrc15,Lep,Rock1,Col8a2,Epha1,Pard3b,Lama2,Col6a6,Myh10,Pkp4,Mpdz,Ptprd,Ctnna3,Tmem8b,Col4a3,Col19a1,Igsf9b,Ihh,Unc5d,Tenm3	Cdh4,Bcam,Perp,Lims2,Itga8,Lef1,Sparcl1,Jam3,Mcam,Cdh6,Nexn,Npnt,Cldn22,Atp1b2,Fzd4,Gldn,Fat4,Omd,Astn2,Lrrc15,Lep,Rock1,Col8a2,Epha1,Pard3b,Lama2,Col6a6,Myh10,Pkp4,Mpdz,Ptprd,Ctnna3,Tmem8b,Col4a3,Col19a1,Igsf9b,Ihh,Unc5d,Tenm3
GO:0000904	cell morphogenesis involved in differentiation	33	575	1.87e-05	Cdh4,Itga8,Lef1,Bmpr1b,Sema3c,Sema3a,Sema3d,Nexn,Cobl,Lgr4,Fzd4,Ar,Nfib,Egflam,Wnt5a,Sema5a,Rock1,Epha1,Enah,Whrn,Ptprz1,Lama2,Myh10,Unc5c,Sema6c,Ntf3,Phactr1,Dact1,Vldlr,Ihh,Unc5d,Mef2c,Tet1	Cdh4,Itga8,Lef1,Bmpr1b,Sema3c,Sema3a,Sema3d,Nexn,Cobl,Lgr4,Fzd4,Ar,Nfib,Egflam,Wnt5a,Sema5a,Rock1,Epha1,Enah,Whrn,Ptprz1,Lama2,Myh10,Unc5c,Sema6c,Ntf3,Phactr1,Dact1,Vldlr,Ihh,Unc5d,Mef2c,Tet1
GO:0051241	negative regulation of multicellular organismal process	55	1304	1.87e-05	Serpinf1,Sost,Ndrg2,Thrb,Nkx3-1,Lims2,Rbp4,Igfbp5,Rgs4,Grb14,Capn3,Gfra4,Lef1,Sema3c,Sema3a,Sema3d,Nr2f2,Fgf13,Bmpr1a,Ntrk3,Lrrc17,Lgr4,Atp1b2,Cd59a,Gucy1a3,Axin2,Nfib,Osr1,Wnt5a,Npr3,Lep,Pde5a,Sema5a,Nr1d1,Rock1,Hhip,Ptprz1,Sema6c,Apoc1,Dact3,Prickle1,Hdac9,Col4a3,Dmd,Erbb4,Mrvi1,Optc,Ihh,Gdf10,Mef2c,Apoe,Gfi1,Gpr161,Meis1,Kcnma1	Serpinf1,Sost,Ndrg2,Thrb,Nkx3-1,Lims2,Rbp4,Igfbp5,Rgs4,Grb14,Capn3,Gfra4,Lef1,Sema3c,Sema3a,Sema3d,Nr2f2,Fgf13,Bmpr1a,Ntrk3,Lrrc17,Lgr4,Atp1b2,Cd59a,Gucy1a3,Axin2,Nfib,Osr1,Wnt5a,Npr3,Lep,Pde5a,Sema5a,Nr1d1,Rock1,Hhip,Ptprz1,Sema6c,Apoc1,Dact3,Prickle1,Hdac9,Col4a3,Dmd,Erbb4,Mrvi1,Optc,Ihh,Gdf10,Mef2c,Apoe,Gfi1,Gpr161,Meis1,Kcnma1
GO:0007267	cell-cell signaling	41	827	1.94e-05	Sost,Ndrg2,Stx1a,Sh2d1a,Pcsk5,Gli1,Mylk2,Lef1,Gucy1b3,Prkaa2,Vamp1,Nkd1,Lgr6,Cpz,Ank2,Camk4,Ndp,Lgr4,Gucy1a3,Fzd4,Axin2,Ric3,Gabra3,Pgr,Wnt5a,Lep,Gja6,Fgf14,Gjc1,Dact3,Ntf3,Cacna1c,Cacnb2,Dtna,Dact1,Prrt2,Tnik,Ihh,Mef2c,Cxxc4,Kcnma1	Sost,Ndrg2,Stx1a,Sh2d1a,Pcsk5,Gli1,Mylk2,Lef1,Gucy1b3,Prkaa2,Vamp1,Nkd1,Lgr6,Cpz,Ank2,Camk4,Ndp,Lgr4,Gucy1a3,Fzd4,Axin2,Ric3,Gabra3,Pgr,Wnt5a,Lep,Gja6,Fgf14,Gjc1,Dact3,Ntf3,Cacna1c,Cacnb2,Dtna,Dact1,Prrt2,Tnik,Ihh,Mef2c,Cxxc4,Kcnma1
GO:0061061	muscle structure development	30	493	2.15e-05	Srpk3,Casq1,Xk,Asb2,Mylk,Igfbp5,Itga8,Capn3,Mylk2,Smarcd3,Foxp2,Nr2f2,Pdlim3,Bmpr1a,Ky,Npnt,Ank2,Kcnab1,Lmod1,Wnt5a,Myom1,Sgcd,Myh11,Myh10,Ntf3,Dmd,Fhl1,Col19a1,Svil,Mef2c	Srpk3,Casq1,Xk,Asb2,Mylk,Igfbp5,Itga8,Capn3,Mylk2,Smarcd3,Foxp2,Nr2f2,Pdlim3,Bmpr1a,Ky,Npnt,Ank2,Kcnab1,Lmod1,Wnt5a,Myom1,Sgcd,Myh11,Myh10,Ntf3,Dmd,Fhl1,Col19a1,Svil,Mef2c
GO:0007155	cell adhesion	38	744	2.81e-05	Cdh4,Bcam,Perp,Lims2,Itga8,Lef1,Sparcl1,Jam3,Mcam,Cdh6,Nexn,Npnt,Cldn22,Atp1b2,Fzd4,Gldn,Fat4,Omd,Astn2,Lep,Rock1,Col8a2,Epha1,Pard3b,Lama2,Col6a6,Myh10,Pkp4,Mpdz,Ptprd,Ctnna3,Tmem8b,Col4a3,Col19a1,Igsf9b,Ihh,Unc5d,Tenm3	Cdh4,Bcam,Perp,Lims2,Itga8,Lef1,Sparcl1,Jam3,Mcam,Cdh6,Nexn,Npnt,Cldn22,Atp1b2,Fzd4,Gldn,Fat4,Omd,Astn2,Lep,Rock1,Col8a2,Epha1,Pard3b,Lama2,Col6a6,Myh10,Pkp4,Mpdz,Ptprd,Ctnna3,Tmem8b,Col4a3,Col19a1,Igsf9b,Ihh,Unc5d,Tenm3
GO:0010646	regulation of cell communication	102	3215	3.79e-05	Sost,Ndrg2,Ccl24,Stx1a,Tmem110,Nkx3-1,Mpv17l,Lims2,Pcsk5,Map4k2,Rbp4,Gli1,Igfbp5,Ccdc3,Rgs4,Itga8,Gsn,Grb14,Capn3,Mylk2,Bche,Npr1,Lef1,Gucy1b3,F3,Trp53inp1,Bmpr1b,Prkaa2,Kcnq4,Ift81,Itpr1,Vamp1,Dmpk,Tub,Rbpms,Nkd1,Lgr6,Bmpr1a,Lepr,Dgkb,Ntrk3,Rcan2,Npnt,Ank2,Npy1r,Fgf1,Lgr4,Cd59a,Garem,Gucy1a3,Fzd4,Axin2,C1qtnf2,Ar,Rbpms2,Camk2n1,Gpc3,Wnt5a,Rgs7bp,Lep,Cd8a,Pde5a,Sema5a,Nr1d1,Rock1,Sh3rf2,Fam19a1,S…	Sost,Ndrg2,Ccl24,Stx1a,Tmem110,Nkx3-1,Mpv17l,Lims2,Pcsk5,Map4k2,Rbp4,Gli1,Igfbp5,Ccdc3,Rgs4,Itga8,Gsn,Grb14,Capn3,Mylk2,Bche,Npr1,Lef1,Gucy1b3,F3,Trp53inp1,Bmpr1b,Prkaa2,Kcnq4,Ift81,Itpr1,Vamp1,Dmpk,Tub,Rbpms,Nkd1,Lgr6,Bmpr1a,Lepr,Dgkb,Ntrk3,Rcan2,Npnt,Ank2,Npy1r,Fgf1,Lgr4,Cd59a,Garem,Gucy1a3,Fzd4,Axin2,C1qtnf2,Ar,Rbpms2,Camk2n1,Gpc3,Wnt5a,Rgs7bp,Lep,Cd8a,Pde5a,Sema5a,Nr1d1,Rock1,Sh3rf2,Fam19a1,S…
GO:0048812	neuron projection morphogenesis	29	479	3.79e-05	Cdh4,Bmpr1b,Sema3c,Sema3a,Sema3d,Nexn,Cobl,Lgr4,Nfib,Egflam,Wnt5a,Sema5a,Rock1,Epha1,Enah,Ptprz1,Lama2,Myh10,Unc5c,Sema6c,Ntf3,Dmd,Nyap1,Phactr1,Dact1,Tnik,Vldlr,Unc5d,Tet1	Cdh4,Bmpr1b,Sema3c,Sema3a,Sema3d,Nexn,Cobl,Lgr4,Nfib,Egflam,Wnt5a,Sema5a,Rock1,Epha1,Enah,Ptprz1,Lama2,Myh10,Unc5c,Sema6c,Ntf3,Dmd,Nyap1,Phactr1,Dact1,Tnik,Vldlr,Unc5d,Tet1
GO:0050896	response to stimulus	182	6908	4.13e-05	Cdh4,Serpinf1,Sost,Srpk3,Casq1,Ndrg2,Ccl24,Stx1a,Sh2d1a,Tmem110,Vipr2,Ppp1cb,Nrbp2,Perp,Myb,Asb2,Ogn,Thrb,Nkx3-1,Dmc1,Endou,Mylk,Map4k2,Rbp4,Efhc2,Dgka,Gli1,Rftn2,Igfbp5,Rab17,Angptl1,Rgs4,Itga8,Gsn,Grb14,Scn2a1,Capn3,Ltk,Gfra4,Bche,Smad9,Tspan2,Gpsm2,Npr1,Lef1,Gucy1b3,F3,Trp53inp1,Bmpr1b,Psip1,Prkaa2,Sema3c,Sema3a,Sema3d,Sparcl1,Foxp2,Itpr1,Dmpk,Nr2f2,Tub,Mst4,Fgf13,Itm2a,Asb5,Rbpms,Nkd1,Jam3,Mc…	Cdh4,Serpinf1,Sost,Srpk3,Casq1,Ndrg2,Ccl24,Stx1a,Sh2d1a,Tmem110,Vipr2,Ppp1cb,Nrbp2,Perp,Myb,Asb2,Ogn,Thrb,Nkx3-1,Dmc1,Endou,Mylk,Map4k2,Rbp4,Efhc2,Dgka,Gli1,Rftn2,Igfbp5,Rab17,Angptl1,Rgs4,Itga8,Gsn,Grb14,Scn2a1,Capn3,Ltk,Gfra4,Bche,Smad9,Tspan2,Gpsm2,Npr1,Lef1,Gucy1b3,F3,Trp53inp1,Bmpr1b,Psip1,Prkaa2,Sema3c,Sema3a,Sema3d,Sparcl1,Foxp2,Itpr1,Dmpk,Nr2f2,Tub,Stk26,Fgf13,Itm2a,Asb5,Rbpms,Nkd1,Jam3,M…
GO:0014706	striated muscle tissue development	23	319	4.27e-05	Srpk3,Casq1,Xk,Asb2,Rbp4,Mylk2,Sema3c,Foxp2,Nr2f2,Bmpr1a,Fgf1,Kcnab1,Wnt5a,Myom1,Sgcd,Sgcg,Myh11,Myh10,Gjc1,Dmd,Col19a1,Svil,Mef2c	Srpk3,Casq1,Xk,Asb2,Rbp4,Mylk2,Sema3c,Foxp2,Nr2f2,Bmpr1a,Fgf1,Kcnab1,Wnt5a,Myom1,Sgcd,Sgcg,Myh11,Myh10,Gjc1,Dmd,Col19a1,Svil,Mef2c
GO:0023051	regulation of signaling	102	3227	4.27e-05	Sost,Ndrg2,Ccl24,Stx1a,Tmem110,Nkx3-1,Mpv17l,Lims2,Pcsk5,Map4k2,Rbp4,Gli1,Igfbp5,Ccdc3,Rgs4,Itga8,Gsn,Grb14,Capn3,Mylk2,Bche,Npr1,Lef1,Gucy1b3,F3,Trp53inp1,Bmpr1b,Prkaa2,Kcnq4,Ift81,Itpr1,Vamp1,Dmpk,Tub,Rbpms,Nkd1,Lgr6,Bmpr1a,Lepr,Dgkb,Ntrk3,Rcan2,Npnt,Ank2,Npy1r,Fgf1,Lgr4,Cd59a,Garem,Gucy1a3,Fzd4,Axin2,C1qtnf2,Ar,Rbpms2,Camk2n1,Gpc3,Wnt5a,Rgs7bp,Lep,Cd8a,Pde5a,Sema5a,Nr1d1,Rock1,Sh3rf2,Fam19a1,S…	Sost,Ndrg2,Ccl24,Stx1a,Tmem110,Nkx3-1,Mpv17l,Lims2,Pcsk5,Map4k2,Rbp4,Gli1,Igfbp5,Ccdc3,Rgs4,Itga8,Gsn,Grb14,Capn3,Mylk2,Bche,Npr1,Lef1,Gucy1b3,F3,Trp53inp1,Bmpr1b,Prkaa2,Kcnq4,Ift81,Itpr1,Vamp1,Dmpk,Tub,Rbpms,Nkd1,Lgr6,Bmpr1a,Lepr,Dgkb,Ntrk3,Rcan2,Npnt,Ank2,Npy1r,Fgf1,Lgr4,Cd59a,Garem,Gucy1a3,Fzd4,Axin2,C1qtnf2,Ar,Rbpms2,Camk2n1,Gpc3,Wnt5a,Rgs7bp,Lep,Cd8a,Pde5a,Sema5a,Nr1d1,Rock1,Sh3rf2,Fam19a1,S…
GO:0031175	neuron projection development	36	697	4.27e-05	Cdh4,Efhd1,Tspan2,Bmpr1b,Sema3c,Sema3a,Sema3d,Jam3,Nexn,Cobl,Lgr4,Nfib,Egflam,Fat4,Wnt5a,Sema5a,Rock1,Epha1,Enah,Whrn,Fry,Ptprz1,Lama2,Myh10,Unc5c,Sema6c,Ntf3,Dmd,Nyap1,Phactr1,Dact1,Tnik,Vldlr,Unc5d,Tet1,Apoe	Cdh4,Efhd1,Tspan2,Bmpr1b,Sema3c,Sema3a,Sema3d,Jam3,Nexn,Cobl,Lgr4,Nfib,Egflam,Fat4,Wnt5a,Sema5a,Rock1,Epha1,Enah,Whrn,Fry,Ptprz1,Lama2,Myh10,Unc5c,Sema6c,Ntf3,Dmd,Nyap1,Phactr1,Dact1,Tnik,Vldlr,Unc5d,Tet1,Apoe
GO:0035239	tube morphogenesis	37	728	4.27e-05	Nkx3-1,Mylk,Angptl1,Lef1,Nr2f2,Jam3,Mcam,Bmpr1a,Lepr,Npnt,Cobl,Fgf1,Lgr4,Fzd4,Ar,Nfib,Osr1,Rbpms2,Fat4,Pgr,Gpc3,Wnt5a,Lep,Sema5a,Col8a2,Epha1,Sgcd,Enah,Hhip,Ramp1,Gjc1,Prickle1,Dact1,Ihh,Mef2c,Apoe,Meis1	Nkx3-1,Mylk,Angptl1,Lef1,Nr2f2,Jam3,Mcam,Bmpr1a,Lepr,Npnt,Cobl,Fgf1,Lgr4,Fzd4,Ar,Nfib,Osr1,Rbpms2,Fat4,Pgr,Gpc3,Wnt5a,Lep,Sema5a,Col8a2,Epha1,Sgcd,Enah,Hhip,Ramp1,Gjc1,Prickle1,Dact1,Ihh,Mef2c,Apoe,Meis1
GO:0051093	negative regulation of developmental process	46	1043	5.85e-05	Serpinf1,Thrb,Nkx3-1,Lims2,Rbp4,Igfbp5,Rgs4,Grb14,Capn3,Lef1,Trp53inp1,Sema3c,Sema3a,Sema3d,Fgf13,Nkd1,Bmpr1a,Ntrk3,Lrrc17,Atp1b2,Cd59a,Axin2,Nfib,Osr1,Rbpms2,Wnt5a,Lep,Sema5a,Nr1d1,Rock1,Hhip,Ptprz1,Sema6c,Dact3,Prickle1,Hdac9,Col4a3,Dmd,Erbb4,Optc,Ihh,Gdf10,Apoe,Gfi1,Gpr161,Meis1	Serpinf1,Thrb,Nkx3-1,Lims2,Rbp4,Igfbp5,Rgs4,Grb14,Capn3,Lef1,Trp53inp1,Sema3c,Sema3a,Sema3d,Fgf13,Nkd1,Bmpr1a,Ntrk3,Lrrc17,Atp1b2,Cd59a,Axin2,Nfib,Osr1,Rbpms2,Wnt5a,Lep,Sema5a,Nr1d1,Rock1,Hhip,Ptprz1,Sema6c,Dact3,Prickle1,Hdac9,Col4a3,Dmd,Erbb4,Optc,Ihh,Gdf10,Apoe,Gfi1,Gpr161,Meis1
GO:0048667	cell morphogenesis involved in neuron differentiation	27	440	6.59e-05	Cdh4,Bmpr1b,Sema3c,Sema3a,Sema3d,Nexn,Cobl,Lgr4,Nfib,Egflam,Wnt5a,Sema5a,Epha1,Enah,Whrn,Ptprz1,Lama2,Myh10,Unc5c,Sema6c,Ntf3,Phactr1,Dact1,Vldlr,Unc5d,Mef2c,Tet1	Cdh4,Bmpr1b,Sema3c,Sema3a,Sema3d,Nexn,Cobl,Lgr4,Nfib,Egflam,Wnt5a,Sema5a,Epha1,Enah,Whrn,Ptprz1,Lama2,Myh10,Unc5c,Sema6c,Ntf3,Phactr1,Dact1,Vldlr,Unc5d,Mef2c,Tet1
GO:0006936	muscle contraction	17	185	7.33e-05	Mylk,Mylk2,Tpm2,Dmpk,Rcsd1,Ank2,Npy1r,Lmod1,Myom1,Sgcd,Myh11,Kcnd3,Cacna1c,Dmd,Cacnb2,Slmap,Kcnma1	Mylk,Mylk2,Tpm2,Dmpk,Rcsd1,Ank2,Npy1r,Lmod1,Myom1,Sgcd,Myh11,Kcnd3,Cacna1c,Dmd,Cacnb2,Slmap,Kcnma1
GO:0048518	positive regulation of biological process	159	5869	7.33e-05	Cdh4,Serpinf1,Sost,Casq1,Ssbp2,Ccl24,Stx1a,Sh2d1a,Tmem110,Perp,Myb,Thrb,Nkx3-1,Khdrbs3,Mylk,Lims2,Pcsk5,Map4k2,Rbp4,Gli1,Igfbp5,Ccdc3,Rgs4,Itga8,Gsn,Capn3,Ltk,Mylk2,Chmp4c,Smad9,Gpsm2,Npr1,Lef1,F3,Trp53inp1,Bmpr1b,Psip1,Prkaa2,Sema3c,Sema3a,Smarcd3,Sema3d,Foxp2,Itpr1,Nr2f2,Tub,Mst4,Fgf13,Asb5,Rbpms,Nkd1,Mcam,Lgr6,Bmpr1a,Lepr,Ntrk3,Rag2,Npnt,Chd6,Rbm24,Rmnd1,Ank2,Npy1r,Cobl,Fgf1,Camk4,Ndp,Lgr4,Atp…	Cdh4,Serpinf1,Sost,Casq1,Ssbp2,Ccl24,Stx1a,Sh2d1a,Tmem110,Perp,Myb,Thrb,Nkx3-1,Khdrbs3,Mylk,Lims2,Pcsk5,Map4k2,Rbp4,Gli1,Igfbp5,Ccdc3,Rgs4,Itga8,Gsn,Capn3,Ltk,Mylk2,Chmp4c,Smad9,Gpsm2,Npr1,Lef1,F3,Trp53inp1,Bmpr1b,Psip1,Prkaa2,Sema3c,Sema3a,Smarcd3,Sema3d,Foxp2,Itpr1,Nr2f2,Tub,Stk26,Fgf13,Asb5,Rbpms,Nkd1,Mcam,Lgr6,Bmpr1a,Lepr,Ntrk3,Rag2,Npnt,Chd6,Rbm24,Rmnd1,Ank2,Npy1r,Cobl,Fgf1,Camk4,Ndp,Lgr4,At…
GO:0048638	regulation of developmental growth	25	388	7.56e-05	Cdh4,Rbp4,Gli1,Rgs4,Capn3,Sema3c,Sema3a,Sema3d,Fgf13,Nkd1,Bmpr1a,Ntrk3,Rag2,Npy1r,Ar,Wnt5a,Lep,Sema5a,Sema6c,Colq,Cacna1c,Erbb4,Mef2c,Apoe,Meis1	Cdh4,Rbp4,Gli1,Rgs4,Capn3,Sema3c,Sema3a,Sema3d,Fgf13,Nkd1,Bmpr1a,Ntrk3,Rag2,Npy1r,Ar,Wnt5a,Lep,Sema5a,Sema6c,Colq,Cacna1c,Erbb4,Mef2c,Apoe,Meis1
GO:0007411	axon guidance	19	234	8.29e-05	Cdh4,Bmpr1b,Sema3c,Sema3a,Sema3d,Nexn,Lgr4,Nfib,Egflam,Wnt5a,Sema5a,Epha1,Enah,Lama2,Myh10,Unc5c,Sema6c,Ntf3,Unc5d	Cdh4,Bmpr1b,Sema3c,Sema3a,Sema3d,Nexn,Lgr4,Nfib,Egflam,Wnt5a,Sema5a,Epha1,Enah,Lama2,Myh10,Unc5c,Sema6c,Ntf3,Unc5d
GO:0098609	cell-cell adhesion	25	398	0.00011	Cdh4,Perp,Lims2,Lef1,Sparcl1,Jam3,Mcam,Cdh6,Nexn,Npnt,Cldn22,Atp1b2,Gldn,Fat4,Astn2,Lep,Rock1,Pkp4,Ptprd,Ctnna3,Col19a1,Igsf9b,Ihh,Unc5d,Tenm3	Cdh4,Perp,Lims2,Lef1,Sparcl1,Jam3,Mcam,Cdh6,Nexn,Npnt,Cldn22,Atp1b2,Gldn,Fat4,Astn2,Lep,Rock1,Pkp4,Ptprd,Ctnna3,Col19a1,Igsf9b,Ihh,Unc5d,Tenm3
GO:0048522	positive regulation of cellular process	148	5407	0.00013	Cdh4,Serpinf1,Sost,Casq1,Ssbp2,Ccl24,Stx1a,Sh2d1a,Tmem110,Perp,Myb,Thrb,Nkx3-1,Khdrbs3,Mylk,Lims2,Pcsk5,Map4k2,Rbp4,Gli1,Igfbp5,Ccdc3,Rgs4,Itga8,Gsn,Capn3,Ltk,Smad9,Gpsm2,Npr1,Lef1,F3,Trp53inp1,Bmpr1b,Psip1,Prkaa2,Sema3c,Sema3a,Smarcd3,Sema3d,Foxp2,Itpr1,Nr2f2,Tub,Mst4,Fgf13,Rbpms,Nkd1,Mcam,Lgr6,Bmpr1a,Lepr,Ntrk3,Npnt,Chd6,Rbm24,Rmnd1,Ank2,Cobl,Fgf1,Camk4,Ndp,Lgr4,Atp1b2,Garem,Gucy1a3,Fzd4,Axin2,…	Cdh4,Serpinf1,Sost,Casq1,Ssbp2,Ccl24,Stx1a,Sh2d1a,Tmem110,Perp,Myb,Thrb,Nkx3-1,Khdrbs3,Mylk,Lims2,Pcsk5,Map4k2,Rbp4,Gli1,Igfbp5,Ccdc3,Rgs4,Itga8,Gsn,Capn3,Ltk,Smad9,Gpsm2,Npr1,Lef1,F3,Trp53inp1,Bmpr1b,Psip1,Prkaa2,Sema3c,Sema3a,Smarcd3,Sema3d,Foxp2,Itpr1,Nr2f2,Tub,Stk26,Fgf13,Rbpms,Nkd1,Mcam,Lgr6,Bmpr1a,Lepr,Ntrk3,Npnt,Chd6,Rbm24,Rmnd1,Ank2,Cobl,Fgf1,Camk4,Ndp,Lgr4,Atp1b2,Garem,Gucy1a3,Fzd4,Axin2…
GO:0030030	cell projection organization	47	1124	0.00015	Cdh4,Cep97,Mylk,Efhd1,Rab17,Itga8,Gsn,Tspan2,Bmpr1b,Sema3c,Sema3a,Sema3d,Ift81,Tub,Mst4,Jam3,Nexn,Cobl,Lgr4,Atp1b2,Nfib,Egflam,Gldn,Fat4,Wnt5a,Sema5a,Rock1,Epha1,Enah,Whrn,Fry,Ptprz1,Lama2,Myh10,Unc5c,Sema6c,Ntf3,Dmd,Sept6,Nyap1,Phactr1,Dact1,Tnik,Vldlr,Unc5d,Tet1,Apoe	Cdh4,Cep97,Mylk,Efhd1,Rab17,Itga8,Gsn,Tspan2,Bmpr1b,Sema3c,Sema3a,Sema3d,Ift81,Tub,Stk26,Jam3,Nexn,Cobl,Lgr4,Atp1b2,Nfib,Egflam,Gldn,Fat4,Wnt5a,Sema5a,Rock1,Epha1,Enah,Whrn,Fry,Ptprz1,Lama2,Myh10,Unc5c,Sema6c,Ntf3,Dmd,Sept6,Nyap1,Phactr1,Dact1,Tnik,Vldlr,Unc5d,Tet1,Apoe
GO:0051094	positive regulation of developmental process	58	1533	0.00016	Cdh4,Serpinf1,Ccl24,Myb,Thrb,Lims2,Gli1,Ccdc3,Capn3,Ltk,Smad9,Lef1,F3,Bmpr1b,Sema3c,Sema3a,Smarcd3,Foxp2,Itpr1,Bmpr1a,Ntrk3,Rag2,Npnt,Rbm24,Cobl,Fgf1,Lgr4,Atp1b2,Fzd4,Axin2,Rltpr,Ar,Napepld,Osr1,Wnt5a,Lep,Pde5a,Sema5a,Epha1,Rag1,Ptprz1,Thra,Ptprd,Hdac9,Ntf3,Dmd,Btc,Erbb4,Dact1,Vldlr,Ihh,Pdgfd,Gdf10,Mef2c,Apoe,Gfi1,Tenm3,Mturn	Cdh4,Serpinf1,Ccl24,Myb,Thrb,Lims2,Gli1,Ccdc3,Capn3,Ltk,Smad9,Lef1,F3,Bmpr1b,Sema3c,Sema3a,Smarcd3,Foxp2,Itpr1,Bmpr1a,Ntrk3,Rag2,Npnt,Rbm24,Cobl,Fgf1,Lgr4,Atp1b2,Fzd4,Axin2,Rltpr,Ar,Napepld,Osr1,Wnt5a,Lep,Pde5a,Sema5a,Epha1,Rag1,Ptprz1,Thra,Ptprd,Hdac9,Ntf3,Dmd,Btc,Erbb4,Dact1,Vldlr,Ihh,Pdgfd,Gdf10,Mef2c,Apoe,Gfi1,Tenm3,Mturn
GO:0009966	regulation of signal transduction	88	2767	0.00023	Sost,Ndrg2,Ccl24,Stx1a,Tmem110,Nkx3-1,Mpv17l,Lims2,Pcsk5,Map4k2,Gli1,Igfbp5,Ccdc3,Rgs4,Itga8,Gsn,Grb14,Capn3,Mylk2,Npr1,Lef1,F3,Trp53inp1,Bmpr1b,Prkaa2,Ift81,Itpr1,Dmpk,Tub,Rbpms,Nkd1,Lgr6,Bmpr1a,Lepr,Ntrk3,Rcan2,Npnt,Fgf1,Lgr4,Cd59a,Garem,Gucy1a3,Fzd4,Axin2,C1qtnf2,Ar,Rbpms2,Camk2n1,Gpc3,Wnt5a,Rgs7bp,Lep,Cd8a,Pde5a,Sema5a,Nr1d1,Rock1,Sh3rf2,Fam19a1,St5,Hhip,Zak,Ramp1,Thra,Ptprd,Pex5l,Dact3,Prick…	Sost,Ndrg2,Ccl24,Stx1a,Tmem110,Nkx3-1,Mpv17l,Lims2,Pcsk5,Map4k2,Gli1,Igfbp5,Ccdc3,Rgs4,Itga8,Gsn,Grb14,Capn3,Mylk2,Npr1,Lef1,F3,Trp53inp1,Bmpr1b,Prkaa2,Ift81,Itpr1,Dmpk,Tub,Rbpms,Nkd1,Lgr6,Bmpr1a,Lepr,Ntrk3,Rcan2,Npnt,Fgf1,Lgr4,Cd59a,Garem,Gucy1a3,Fzd4,Axin2,C1qtnf2,Ar,Rbpms2,Camk2n1,Gpc3,Wnt5a,Rgs7bp,Lep,Cd8a,Pde5a,Sema5a,Nr1d1,Rock1,Sh3rf2,Fam19a1,St5,Hhip,Zak,Ramp1,Thra,Ptprd,Pex5l,Dact3,Prick…
GO:0035556	intracellular signal transduction	54	1402	0.00023	Srpk3,Casq1,Tmem110,Nrbp2,Perp,Asb2,Nkx3-1,Map4k2,Dgka,Igfbp5,Rab17,Gsn,Scn2a1,Ltk,Gpsm2,Npr1,Gucy1b3,Prkaa2,Itpr1,Dmpk,Mst4,Fgf13,Asb5,Dgkb,Rcan2,Ank2,Camk4,Gucy1a3,Fat4,Wnt5a,Npr3,Lep,Cdc42ep3,Rock1,Myom1,Sgcd,Rasl12,Zak,Fgf14,Ramp1,Fibin,Cacna1c,Rasgrp2,Arhgef9,Dmd,Nyap1,Rab4a,Mrvi1,Tnik,Ccr9,Mef2c,Apoe,Arhgap32,Gpr161	Srpk3,Casq1,Tmem110,Nrbp2,Perp,Asb2,Nkx3-1,Map4k2,Dgka,Igfbp5,Rab17,Gsn,Scn2a1,Ltk,Gpsm2,Npr1,Gucy1b3,Prkaa2,Itpr1,Dmpk,Stk26,Fgf13,Asb5,Dgkb,Rcan2,Ank2,Camk4,Gucy1a3,Fat4,Wnt5a,Npr3,Lep,Cdc42ep3,Rock1,Myom1,Sgcd,Rasl12,Zak,Fgf14,Ramp1,Fibin,Cacna1c,Rasgrp2,Arhgef9,Dmd,Nyap1,Rab4a,Mrvi1,Tnik,Ccr9,Mef2c,Apoe,Arhgap32,Gpr161
GO:0120036	plasma membrane bounded cell projection organization	45	1072	0.00023	Cdh4,Mylk,Efhd1,Rab17,Gsn,Tspan2,Bmpr1b,Sema3c,Sema3a,Sema3d,Ift81,Tub,Mst4,Jam3,Nexn,Cobl,Lgr4,Atp1b2,Nfib,Egflam,Gldn,Fat4,Wnt5a,Sema5a,Rock1,Epha1,Enah,Whrn,Fry,Ptprz1,Lama2,Myh10,Unc5c,Sema6c,Ntf3,Dmd,Sept6,Nyap1,Phactr1,Dact1,Tnik,Vldlr,Unc5d,Tet1,Apoe	Cdh4,Mylk,Efhd1,Rab17,Gsn,Tspan2,Bmpr1b,Sema3c,Sema3a,Sema3d,Ift81,Tub,Stk26,Jam3,Nexn,Cobl,Lgr4,Atp1b2,Nfib,Egflam,Gldn,Fat4,Wnt5a,Sema5a,Rock1,Epha1,Enah,Whrn,Fry,Ptprz1,Lama2,Myh10,Unc5c,Sema6c,Ntf3,Dmd,Sept6,Nyap1,Phactr1,Dact1,Tnik,Vldlr,Unc5d,Tet1,Apoe
GO:0044057	regulation of system process	31	602	0.00025	Casq1,Stx1a,Thrb,Nkx3-1,Igfbp5,Rgs4,Mylk2,Sema3a,Dmpk,Fgf13,Npnt,Ank2,Npy1r,Gucy1a3,Lep,Pde5a,Rock1,Kcnd3,Thra,Ctnna3,Gjc1,Pex5l,Cacna1c,Dmd,Cacnb2,Mrvi1,Igsf9b,Slc8a2,Mef2c,Apoe,Kcnma1	Casq1,Stx1a,Thrb,Nkx3-1,Igfbp5,Rgs4,Mylk2,Sema3a,Dmpk,Fgf13,Npnt,Ank2,Npy1r,Gucy1a3,Lep,Pde5a,Rock1,Kcnd3,Thra,Ctnna3,Gjc1,Pex5l,Cacna1c,Dmd,Cacnb2,Mrvi1,Igsf9b,Slc8a2,Mef2c,Apoe,Kcnma1
GO:0048583	regulation of response to stimulus	108	3651	0.00027	Serpinf1,Sost,Casq1,Ndrg2,Ccl24,Stx1a,Sh2d1a,Tmem110,Myb,Nkx3-1,Mpv17l,Mylk,Lims2,Pcsk5,Map4k2,Gli1,Igfbp5,Efhd1,Ccdc3,Rgs4,Itga8,Gsn,Grb14,Capn3,Mylk2,Npr1,Lef1,F3,Trp53inp1,Bmpr1b,Prkaa2,Sema3c,Sema3a,Sema3d,Ift81,Itpr1,Dmpk,Tub,Mst4,Rbpms,Nkd1,Setd6,Jam3,Lgr6,Bmpr1a,Lepr,Ntrk3,Rcan2,Npnt,Slc25a23,Fgf1,Lgr4,Cd59a,Garem,Gucy1a3,Fzd4,Axin2,C1qtnf2,Rltpr,Ar,Napepld,Rbpms2,Themis,Camk2n1,Gpc3,Wnt5a…	Serpinf1,Sost,Casq1,Ndrg2,Ccl24,Stx1a,Sh2d1a,Tmem110,Myb,Nkx3-1,Mpv17l,Mylk,Lims2,Pcsk5,Map4k2,Gli1,Igfbp5,Efhd1,Ccdc3,Rgs4,Itga8,Gsn,Grb14,Capn3,Mylk2,Npr1,Lef1,F3,Trp53inp1,Bmpr1b,Prkaa2,Sema3c,Sema3a,Sema3d,Ift81,Itpr1,Dmpk,Tub,Stk26,Rbpms,Nkd1,Setd6,Jam3,Lgr6,Bmpr1a,Lepr,Ntrk3,Rcan2,Npnt,Slc25a23,Fgf1,Lgr4,Cd59a,Garem,Gucy1a3,Fzd4,Axin2,C1qtnf2,Rltpr,Ar,Napepld,Rbpms2,Themis,Camk2n1,Gpc3,Wnt5…
GO:0051716	cellular response to stimulus	148	5497	0.0003	Serpinf1,Sost,Srpk3,Casq1,Ndrg2,Ccl24,Tmem110,Vipr2,Nrbp2,Perp,Myb,Asb2,Ogn,Thrb,Nkx3-1,Dmc1,Mylk,Map4k2,Efhc2,Dgka,Gli1,Igfbp5,Rab17,Angptl1,Rgs4,Itga8,Gsn,Grb14,Scn2a1,Capn3,Ltk,Gfra4,Smad9,Gpsm2,Npr1,Lef1,Gucy1b3,F3,Trp53inp1,Bmpr1b,Prkaa2,Sema3c,Sema3a,Sema3d,Sparcl1,Itpr1,Dmpk,Nr2f2,Mst4,Fgf13,Asb5,Nkd1,Jam3,Arpp21,Lgr6,Bmpr1a,Cdh6,Lepr,Dgkb,Ntrk3,Rcan2,Cpz,Npnt,Slc25a23,Chd6,Rbm24,Rcsd1,Ank…	Serpinf1,Sost,Srpk3,Casq1,Ndrg2,Ccl24,Tmem110,Vipr2,Nrbp2,Perp,Myb,Asb2,Ogn,Thrb,Nkx3-1,Dmc1,Mylk,Map4k2,Efhc2,Dgka,Gli1,Igfbp5,Rab17,Angptl1,Rgs4,Itga8,Gsn,Grb14,Scn2a1,Capn3,Ltk,Gfra4,Smad9,Gpsm2,Npr1,Lef1,Gucy1b3,F3,Trp53inp1,Bmpr1b,Prkaa2,Sema3c,Sema3a,Sema3d,Sparcl1,Itpr1,Dmpk,Nr2f2,Stk26,Fgf13,Asb5,Nkd1,Jam3,Arpp21,Lgr6,Bmpr1a,Cdh6,Lepr,Dgkb,Ntrk3,Rcan2,Cpz,Npnt,Slc25a23,Chd6,Rbm24,Rcsd1,An…
GO:0007507	heart development	30	581	0.00034	Nkx3-1,Pcsk5,Rbp4,Mylk2,Sema3c,Smarcd3,Pdlim3,Bmpr1a,Ntrk3,Rbm24,Npy1r,Fgf1,Kcnab1,Axin2,Osr1,Fat4,Gpc3,Wnt5a,Myom1,Sgcd,Sgcg,Myh11,Myh10,Gjc1,Prickle1,Hdac9,Cacna1c,Erbb4,Ihh,Mef2c	Nkx3-1,Pcsk5,Rbp4,Mylk2,Sema3c,Smarcd3,Pdlim3,Bmpr1a,Ntrk3,Rbm24,Npy1r,Fgf1,Kcnab1,Axin2,Osr1,Fat4,Gpc3,Wnt5a,Myom1,Sgcd,Sgcg,Myh11,Myh10,Gjc1,Prickle1,Hdac9,Cacna1c,Erbb4,Ihh,Mef2c
GO:0007610	behavior	33	680	0.00037	Serpinf1,Thrb,Chst10,Itga8,Scn2a1,Bche,Foxp2,Fgf13,Lepr,Rcan2,Npy1r,Camk4,Atp1b2,Kcnab1,Fzd4,Ar,Pgr,Lep,Pde5a,Gng8,Rag1,Ptprz1,Fgf14,Thra,Slc4a10,Ntf3,Cacna1c,Slc8a2,Mef2c,Apoe,Gfi1,Meis1,Kcnma1	Serpinf1,Thrb,Chst10,Itga8,Scn2a1,Bche,Foxp2,Fgf13,Lepr,Rcan2,Npy1r,Camk4,Atp1b2,Kcnab1,Fzd4,Ar,Pgr,Lep,Pde5a,Gng8,Rag1,Ptprz1,Fgf14,Thra,Slc4a10,Ntf3,Cacna1c,Slc8a2,Mef2c,Apoe,Gfi1,Meis1,Kcnma1
GO:0007166	cell surface receptor signaling pathway	62	1741	0.00039	Sost,Ndrg2,Ccl24,Vipr2,Perp,Gli1,Angptl1,Itga8,Grb14,Ltk,Gfra4,Smad9,Npr1,Lef1,F3,Bmpr1b,Prkaa2,Sema3c,Sema3a,Sema3d,Nkd1,Lgr6,Bmpr1a,Cdh6,Lepr,Ntrk3,Rcan2,Cpz,Fgf1,Ndp,Lgr4,Garem,Fzd4,Axin2,Rltpr,Themis,Fat4,Gabra3,Wnt5a,Lep,Cd8a,Sema5a,Epha1,Col4a4,Unc5c,Sema6c,Dact3,Ntf3,Col4a3,Tnk2,Btc,Erbb4,Dact1,Tnik,Ccr9,Vldlr,Ihh,Pdgfd,Unc5d,Gdf10,Mef2c,Cxxc4	Sost,Ndrg2,Ccl24,Vipr2,Perp,Gli1,Angptl1,Itga8,Grb14,Ltk,Gfra4,Smad9,Npr1,Lef1,F3,Bmpr1b,Prkaa2,Sema3c,Sema3a,Sema3d,Nkd1,Lgr6,Bmpr1a,Cdh6,Lepr,Ntrk3,Rcan2,Cpz,Fgf1,Ndp,Lgr4,Garem,Fzd4,Axin2,Rltpr,Themis,Fat4,Gabra3,Wnt5a,Lep,Cd8a,Sema5a,Epha1,Col4a4,Unc5c,Sema6c,Dact3,Ntf3,Col4a3,Tnk2,Btc,Erbb4,Dact1,Tnik,Ccr9,Vldlr,Ihh,Pdgfd,Unc5d,Gdf10,Mef2c,Cxxc4
GO:0001944	vasculature development	29	562	0.0005	Nkx3-1,Mylk,Pcsk5,Angptl1,Lef1,Sema3c,Nr2f2,Jam3,Mcam,Bmpr1a,Lepr,Fgf1,Ndp,Fzd4,Osr1,Gpc3,Lep,Sema5a,Col8a2,Epha1,Sgcd,Ramp1,Myh10,Gjc1,Prickle1,Ihh,Mef2c,Apoe,Meis1	Nkx3-1,Mylk,Pcsk5,Angptl1,Lef1,Sema3c,Nr2f2,Jam3,Mcam,Bmpr1a,Lepr,Fgf1,Ndp,Fzd4,Osr1,Gpc3,Lep,Sema5a,Col8a2,Epha1,Sgcd,Ramp1,Myh10,Gjc1,Prickle1,Ihh,Mef2c,Apoe,Meis1
GO:0009887	animal organ morphogenesis	43	1038	0.00051	Perp,Thrb,Nkx3-1,Mylk,Rbp4,Gli1,Igfbp5,Itga8,Mylk2,Lef1,Bmpr1b,Kcnq4,Sema3c,Sema3a,Smarcd3,Bmpr1a,Npnt,Npy1r,Fgf1,Lgr4,Axin2,Ar,Nfib,Osr1,Egflam,Rbpms2,Fat4,Pgr,Gpc3,Wnt5a,Col8a2,Myom1,Hhip,Phex,Whrn,Lama2,Thra,Slc4a10,Ihh,Mef2c,Gfi1,Meis1,Tenm3	Perp,Thrb,Nkx3-1,Mylk,Rbp4,Gli1,Igfbp5,Itga8,Mylk2,Lef1,Bmpr1b,Kcnq4,Sema3c,Sema3a,Smarcd3,Bmpr1a,Npnt,Npy1r,Fgf1,Lgr4,Axin2,Ar,Nfib,Osr1,Egflam,Rbpms2,Fat4,Pgr,Gpc3,Wnt5a,Col8a2,Myom1,Hhip,Phex,Whrn,Lama2,Thra,Slc4a10,Ihh,Mef2c,Gfi1,Meis1,Tenm3
GO:0042391	regulation of membrane potential	25	440	0.00051	Nalcn,Stx1a,Rgs4,Scn2a1,Dmpk,Fgf13,Ntrk3,Ank2,Atp1b2,Gabra3,Rgs7bp,Kcnip1,Fgf14,Kcnd3,Ctnna3,Pex5l,Cacna1c,Dmd,Cacnb2,Fhl1,Igsf9b,Slmap,Slc8a2,Mef2c,Kcnma1	Nalcn,Stx1a,Rgs4,Scn2a1,Dmpk,Fgf13,Ntrk3,Ank2,Atp1b2,Gabra3,Rgs7bp,Kcnip1,Fgf14,Kcnd3,Ctnna3,Pex5l,Cacna1c,Dmd,Cacnb2,Fhl1,Igsf9b,Slmap,Slc8a2,Mef2c,Kcnma1
GO:0010647	positive regulation of cell communication	62	1762	0.00053	Ccl24,Stx1a,Tmem110,Nkx3-1,Lims2,Pcsk5,Map4k2,Rbp4,Gli1,Igfbp5,Rgs4,Itga8,Gsn,Npr1,F3,Trp53inp1,Bmpr1b,Rbpms,Nkd1,Lgr6,Bmpr1a,Lepr,Ntrk3,Npnt,Fgf1,Lgr4,Garem,Gucy1a3,Fzd4,C1qtnf2,Ar,Camk2n1,Gpc3,Wnt5a,Lep,Cd8a,Pde5a,Sema5a,Rock1,Sh3rf2,St5,Zak,Lama2,Thra,Pex5l,Ntf3,Wdfy1,Cacnb2,Btc,Erbb4,Igsf9b,Dact1,Prrt2,Tnik,Ihh,Pdgfd,Gdf10,Slc8a2,Mef2c,Apoe,Gfi1,Mturn	Ccl24,Stx1a,Tmem110,Nkx3-1,Lims2,Pcsk5,Map4k2,Rbp4,Gli1,Igfbp5,Rgs4,Itga8,Gsn,Npr1,F3,Trp53inp1,Bmpr1b,Rbpms,Nkd1,Lgr6,Bmpr1a,Lepr,Ntrk3,Npnt,Fgf1,Lgr4,Garem,Gucy1a3,Fzd4,C1qtnf2,Ar,Camk2n1,Gpc3,Wnt5a,Lep,Cd8a,Pde5a,Sema5a,Rock1,Sh3rf2,St5,Zak,Lama2,Thra,Pex5l,Ntf3,Wdfy1,Cacnb2,Btc,Erbb4,Igsf9b,Dact1,Prrt2,Tnik,Ihh,Pdgfd,Gdf10,Slc8a2,Mef2c,Apoe,Gfi1,Mturn
GO:0001568	blood vessel development	28	534	0.00054	Nkx3-1,Mylk,Pcsk5,Angptl1,Lef1,Sema3c,Nr2f2,Jam3,Mcam,Bmpr1a,Lepr,Fgf1,Fzd4,Osr1,Gpc3,Lep,Sema5a,Col8a2,Epha1,Sgcd,Ramp1,Myh10,Gjc1,Prickle1,Ihh,Mef2c,Apoe,Meis1	Nkx3-1,Mylk,Pcsk5,Angptl1,Lef1,Sema3c,Nr2f2,Jam3,Mcam,Bmpr1a,Lepr,Fgf1,Fzd4,Osr1,Gpc3,Lep,Sema5a,Col8a2,Epha1,Sgcd,Ramp1,Myh10,Gjc1,Prickle1,Ihh,Mef2c,Apoe,Meis1
GO:0023056	positive regulation of signaling	62	1769	0.00058	Ccl24,Stx1a,Tmem110,Nkx3-1,Lims2,Pcsk5,Map4k2,Rbp4,Gli1,Igfbp5,Rgs4,Itga8,Gsn,Npr1,F3,Trp53inp1,Bmpr1b,Rbpms,Nkd1,Lgr6,Bmpr1a,Lepr,Ntrk3,Npnt,Fgf1,Lgr4,Garem,Gucy1a3,Fzd4,C1qtnf2,Ar,Camk2n1,Gpc3,Wnt5a,Lep,Cd8a,Pde5a,Sema5a,Rock1,Sh3rf2,St5,Zak,Lama2,Thra,Pex5l,Ntf3,Wdfy1,Cacnb2,Btc,Erbb4,Igsf9b,Dact1,Prrt2,Tnik,Ihh,Pdgfd,Gdf10,Slc8a2,Mef2c,Apoe,Gfi1,Mturn	Ccl24,Stx1a,Tmem110,Nkx3-1,Lims2,Pcsk5,Map4k2,Rbp4,Gli1,Igfbp5,Rgs4,Itga8,Gsn,Npr1,F3,Trp53inp1,Bmpr1b,Rbpms,Nkd1,Lgr6,Bmpr1a,Lepr,Ntrk3,Npnt,Fgf1,Lgr4,Garem,Gucy1a3,Fzd4,C1qtnf2,Ar,Camk2n1,Gpc3,Wnt5a,Lep,Cd8a,Pde5a,Sema5a,Rock1,Sh3rf2,St5,Zak,Lama2,Thra,Pex5l,Ntf3,Wdfy1,Cacnb2,Btc,Erbb4,Igsf9b,Dact1,Prrt2,Tnik,Ihh,Pdgfd,Gdf10,Slc8a2,Mef2c,Apoe,Gfi1,Mturn
GO:0042127	regulation of cell population proliferation	59	1650	0.00058	Serpinf1,Ndrg2,Ccl24,Vipr2,Thrb,Nkx3-1,Lims2,Rbp4,Gli1,Igfbp5,Ltk,Bche,Npr1,Lef1,F3,Ptbp2,Trp53inp1,Bmpr1b,Smarcd3,Foxp2,Itpr1,Nr2f2,Bmpr1a,Ntrk3,Fgf1,Garem,Axin2,Rltpr,Ar,Nfib,Osr1,Rbpms2,Camk2n1,Pgr,Gpc3,Wnt5a,Npr3,Lep,Pde5a,Sema5a,Nr1d1,Epha1,Fam19a1,Aqp11,Ptprz1,Adam33,Ntf3,Col4a3,Dmd,Tnk2,Bex4,Btc,Erbb4,Ihh,Pdgfd,Mef2c,Tet1,Apoe,Meis1	Serpinf1,Ndrg2,Ccl24,Vipr2,Thrb,Nkx3-1,Lims2,Rbp4,Gli1,Igfbp5,Ltk,Bche,Npr1,Lef1,F3,Ptbp2,Trp53inp1,Bmpr1b,Smarcd3,Foxp2,Itpr1,Nr2f2,Bmpr1a,Ntrk3,Fgf1,Garem,Axin2,Rltpr,Ar,Nfib,Osr1,Rbpms2,Camk2n1,Pgr,Gpc3,Wnt5a,Npr3,Lep,Pde5a,Sema5a,Nr1d1,Epha1,Fam19a1,Aqp11,Ptprz1,Adam33,Ntf3,Col4a3,Dmd,Tnk2,Bex4,Btc,Erbb4,Ihh,Pdgfd,Mef2c,Tet1,Apoe,Meis1
GO:0061564	axon development	23	386	0.00058	Cdh4,Tspan2,Bmpr1b,Sema3c,Sema3a,Sema3d,Jam3,Nexn,Cobl,Lgr4,Nfib,Egflam,Wnt5a,Sema5a,Epha1,Enah,Ptprz1,Lama2,Myh10,Unc5c,Sema6c,Ntf3,Unc5d	Cdh4,Tspan2,Bmpr1b,Sema3c,Sema3a,Sema3d,Jam3,Nexn,Cobl,Lgr4,Nfib,Egflam,Wnt5a,Sema5a,Epha1,Enah,Ptprz1,Lama2,Myh10,Unc5c,Sema6c,Ntf3,Unc5d
GO:0032970	regulation of actin filament-based process	23	388	0.00062	Ccl24,Rgs4,Gsn,Mylk2,Fgf13,Jam3,Ntrk3,Ank2,Rltpr,Ppm1e,Lmod1,Cdc42ep3,Sema5a,Rock1,Epha1,Limch1,Dstn,Kank4,Ctnna3,Synpo2,Ntf3,Cacna1c,Mef2c	Ccl24,Rgs4,Gsn,Mylk2,Fgf13,Jam3,Ntrk3,Ank2,Rltpr,Ppm1e,Lmod1,Cdc42ep3,Sema5a,Rock1,Epha1,Limch1,Dstn,Kank4,Ctnna3,Synpo2,Ntf3,Cacna1c,Mef2c
GO:0060284	regulation of cell development	44	1086	0.00062	Cdh4,Serpinf1,Xk,Thrb,Lims2,Efhc2,Rab17,Rgs4,Grb14,Ltk,Sema3c,Sema3a,Smarcd3,Sema3d,Itpr1,Fgf13,Bmpr1a,Ntrk3,Cobl,Atp1b2,Fzd4,Axin2,Wnt5a,Pde5a,Sema5a,Nr1d1,Rock1,Fam19a1,Ptprz1,Ptprd,Sema6c,Hdac9,Ntf3,Dmd,Erbb4,Phactr1,Tnik,Vldlr,Unc5d,Mef2c,Apoe,Gfi1,Meis1,Tenm3	Cdh4,Serpinf1,Xk,Thrb,Lims2,Efhc2,Rab17,Rgs4,Grb14,Ltk,Sema3c,Sema3a,Smarcd3,Sema3d,Itpr1,Fgf13,Bmpr1a,Ntrk3,Cobl,Atp1b2,Fzd4,Axin2,Wnt5a,Pde5a,Sema5a,Nr1d1,Rock1,Fam19a1,Ptprz1,Ptprd,Sema6c,Hdac9,Ntf3,Dmd,Erbb4,Phactr1,Tnik,Vldlr,Unc5d,Mef2c,Apoe,Gfi1,Meis1,Tenm3
GO:0045597	positive regulation of cell differentiation	44	1103	0.00088	Cdh4,Serpinf1,Myb,Thrb,Lims2,Ccdc3,Ltk,Smad9,Lef1,Bmpr1b,Sema3c,Sema3a,Smarcd3,Itpr1,Bmpr1a,Ntrk3,Npnt,Rbm24,Cobl,Atp1b2,Fzd4,Axin2,Rltpr,Ar,Napepld,Wnt5a,Pde5a,Sema5a,Rag1,Ptprz1,Thra,Ptprd,Ntf3,Dmd,Btc,Dact1,Vldlr,Ihh,Gdf10,Mef2c,Apoe,Gfi1,Tenm3,Mturn	Cdh4,Serpinf1,Myb,Thrb,Lims2,Ccdc3,Ltk,Smad9,Lef1,Bmpr1b,Sema3c,Sema3a,Smarcd3,Itpr1,Bmpr1a,Ntrk3,Npnt,Rbm24,Cobl,Atp1b2,Fzd4,Axin2,Rltpr,Ar,Napepld,Wnt5a,Pde5a,Sema5a,Rag1,Ptprz1,Thra,Ptprd,Ntf3,Dmd,Btc,Dact1,Vldlr,Ihh,Gdf10,Mef2c,Apoe,Gfi1,Tenm3,Mturn
GO:0009967	positive regulation of signal transduction	55	1538	0.0012	Ccl24,Stx1a,Tmem110,Nkx3-1,Lims2,Pcsk5,Map4k2,Gli1,Igfbp5,Rgs4,Itga8,Gsn,Npr1,F3,Trp53inp1,Bmpr1b,Rbpms,Nkd1,Lgr6,Bmpr1a,Lepr,Ntrk3,Npnt,Fgf1,Lgr4,Garem,Gucy1a3,Fzd4,C1qtnf2,Ar,Gpc3,Wnt5a,Lep,Cd8a,Pde5a,Sema5a,Rock1,Sh3rf2,St5,Zak,Thra,Ntf3,Wdfy1,Btc,Erbb4,Igsf9b,Dact1,Tnik,Ihh,Pdgfd,Gdf10,Mef2c,Apoe,Gfi1,Mturn	Ccl24,Stx1a,Tmem110,Nkx3-1,Lims2,Pcsk5,Map4k2,Gli1,Igfbp5,Rgs4,Itga8,Gsn,Npr1,F3,Trp53inp1,Bmpr1b,Rbpms,Nkd1,Lgr6,Bmpr1a,Lepr,Ntrk3,Npnt,Fgf1,Lgr4,Garem,Gucy1a3,Fzd4,C1qtnf2,Ar,Gpc3,Wnt5a,Lep,Cd8a,Pde5a,Sema5a,Rock1,Sh3rf2,St5,Zak,Thra,Ntf3,Wdfy1,Btc,Erbb4,Igsf9b,Dact1,Tnik,Ihh,Pdgfd,Gdf10,Mef2c,Apoe,Gfi1,Mturn
GO:0007519	skeletal muscle tissue development	13	142	0.0013	Srpk3,Casq1,Xk,Asb2,Mylk2,Foxp2,Nr2f2,Kcnab1,Myom1,Dmd,Col19a1,Svil,Mef2c	Srpk3,Casq1,Xk,Asb2,Mylk2,Foxp2,Nr2f2,Kcnab1,Myom1,Dmd,Col19a1,Svil,Mef2c
GO:0007409	axonogenesis	21	351	0.0014	Cdh4,Bmpr1b,Sema3c,Sema3a,Sema3d,Nexn,Cobl,Lgr4,Nfib,Egflam,Wnt5a,Sema5a,Epha1,Enah,Ptprz1,Lama2,Myh10,Unc5c,Sema6c,Ntf3,Unc5d	Cdh4,Bmpr1b,Sema3c,Sema3a,Sema3d,Nexn,Cobl,Lgr4,Nfib,Egflam,Wnt5a,Sema5a,Epha1,Enah,Ptprz1,Lama2,Myh10,Unc5c,Sema6c,Ntf3,Unc5d
GO:0022603	regulation of anatomical structure morphogenesis	43	1090	0.0014	Cdh4,Serpinf1,Ccl24,Xk,Thrb,Lims2,Gli1,F3,Sema3c,Sema3a,Sema3d,Foxp2,Itpr1,Fgf13,Nkd1,Bmpr1a,Ntrk3,Fgf1,Lgr4,Cd59a,Fzd4,Ar,Nfib,Osr1,Gpc3,Wnt5a,Lep,Cdc42ep3,Sema5a,Rock1,Epha1,Hhip,Ptprz1,Myh10,Ptprd,Sema6c,Hdac9,Col4a3,Dact1,Optc,Tnik,Mef2c,Apoe	Cdh4,Serpinf1,Ccl24,Xk,Thrb,Lims2,Gli1,F3,Sema3c,Sema3a,Sema3d,Foxp2,Itpr1,Fgf13,Nkd1,Bmpr1a,Ntrk3,Fgf1,Lgr4,Cd59a,Fzd4,Ar,Nfib,Osr1,Gpc3,Wnt5a,Lep,Cdc42ep3,Sema5a,Rock1,Epha1,Hhip,Ptprz1,Myh10,Ptprd,Sema6c,Hdac9,Col4a3,Dact1,Optc,Tnik,Mef2c,Apoe
GO:0030335	positive regulation of cell migration	28	567	0.0014	Ccl24,Mylk,Pcsk5,Gli1,Igfbp5,Lef1,F3,Sema3c,Sema3a,Sema3d,Mcam,Lgr6,Ntrk3,Fgf1,Rltpr,Pgr,Wnt5a,Lrrc15,Sema5a,Sh3rf2,Epha1,Ptprz1,Synpo2,Sema6c,Hdac9,Ntf3,Erbb4,Pdgfd	Ccl24,Mylk,Pcsk5,Gli1,Igfbp5,Lef1,F3,Sema3c,Sema3a,Sema3d,Mcam,Lgr6,Ntrk3,Fgf1,Rltpr,Pgr,Wnt5a,Lrrc15,Sema5a,Sh3rf2,Epha1,Ptprz1,Synpo2,Sema6c,Hdac9,Ntf3,Erbb4,Pdgfd
GO:0034762	regulation of transmembrane transport	28	568	0.0014	Nalcn,Casq1,Tmem110,Rgs4,Scn2a1,Capn3,Kcnq4,Rtn2,Ank2,Atp1b2,Kcnab1,C1qtnf2,Osr1,Kcns3,Gpc3,Lep,Kcnip1,Fgf14,Kcnd3,Cacna1c,Dmd,Cacnb2,Fhl1,Erbb4,Slmap,Mef2c,Kcnip4,Kcnma1	Nalcn,Casq1,Tmem110,Rgs4,Scn2a1,Capn3,Kcnq4,Rtn2,Ank2,Atp1b2,Kcnab1,C1qtnf2,Osr1,Kcns3,Gpc3,Lep,Kcnip1,Fgf14,Kcnd3,Cacna1c,Dmd,Cacnb2,Fhl1,Erbb4,Slmap,Mef2c,Kcnip4,Kcnma1
GO:0040008	regulation of growth	32	701	0.0014	Cdh4,Rbp4,Gli1,Igfbp5,Rgs4,Capn3,Lef1,Sema3c,Sema3a,Sema3d,Fgf13,Nkd1,Bmpr1a,Ntrk3,Rag2,Npy1r,Ar,Gpc3,Wnt5a,Lep,Sema5a,Sema6c,Tmem8b,Dact3,Colq,Cacna1c,Fhl1,Erbb4,Ihh,Mef2c,Apoe,Meis1	Cdh4,Rbp4,Gli1,Igfbp5,Rgs4,Capn3,Lef1,Sema3c,Sema3a,Sema3d,Fgf13,Nkd1,Bmpr1a,Ntrk3,Rag2,Npy1r,Ar,Gpc3,Wnt5a,Lep,Sema5a,Sema6c,Tmem8b,Dact3,Colq,Cacna1c,Fhl1,Erbb4,Ihh,Mef2c,Apoe,Meis1
GO:0090257	regulation of muscle system process	17	242	0.0014	Casq1,Igfbp5,Rgs4,Mylk2,Dmpk,Fgf13,Npnt,Ank2,Gucy1a3,Pde5a,Rock1,Ctnna3,Cacna1c,Dmd,Mrvi1,Mef2c,Kcnma1	Casq1,Igfbp5,Rgs4,Mylk2,Dmpk,Fgf13,Npnt,Ank2,Gucy1a3,Pde5a,Rock1,Ctnna3,Cacna1c,Dmd,Mrvi1,Mef2c,Kcnma1
GO:0016055	Wnt signaling pathway	17	243	0.0015	Sost,Ndrg2,Gli1,Lef1,Prkaa2,Nkd1,Lgr6,Cpz,Ndp,Lgr4,Fzd4,Axin2,Wnt5a,Dact3,Dact1,Tnik,Cxxc4	Sost,Ndrg2,Gli1,Lef1,Prkaa2,Nkd1,Lgr6,Cpz,Ndp,Lgr4,Fzd4,Axin2,Wnt5a,Dact3,Dact1,Tnik,Cxxc4
GO:0060541	respiratory system development	17	245	0.0016	Thrb,Rbp4,Gli1,Igfbp5,Lef1,Foxp2,Bmpr1a,Fgf1,Kcnab1,Nfib,Pgr,Gpc3,Wnt5a,Gng8,Hhip,Phex,Thra	Thrb,Rbp4,Gli1,Igfbp5,Lef1,Foxp2,Bmpr1a,Fgf1,Kcnab1,Nfib,Pgr,Gpc3,Wnt5a,Gng8,Hhip,Phex,Thra
GO:0007611	learning or memory	19	304	0.0019	Serpinf1,Chst10,Itga8,Scn2a1,Bche,Foxp2,Fgf13,Rcan2,Camk4,Kcnab1,Pde5a,Rag1,Ptprz1,Thra,Ntf3,Cacna1c,Slc8a2,Mef2c,Apoe	Serpinf1,Chst10,Itga8,Scn2a1,Bche,Foxp2,Fgf13,Rcan2,Camk4,Kcnab1,Pde5a,Rag1,Ptprz1,Thra,Ntf3,Cacna1c,Slc8a2,Mef2c,Apoe
GO:0051960	regulation of nervous system development	42	1071	0.0019	Cdh4,Serpinf1,Xk,Thrb,Efhc2,Gli1,Rab17,Ltk,Sema3c,Sema3a,Smarcd3,Sema3d,Itpr1,Fgf13,Bmpr1a,Ntrk3,Cobl,Atp1b2,Fzd4,Wnt5a,Sema5a,Nr1d1,Rock1,Fam19a1,Ptprz1,Ptprd,Sema6c,Colq,Ntf3,Arhgef9,Dmd,Erbb4,Phactr1,Tnik,Vldlr,Unc5d,Mef2c,Apoe,Gfi1,Gpr161,Meis1,Tenm3	Cdh4,Serpinf1,Xk,Thrb,Efhc2,Gli1,Rab17,Ltk,Sema3c,Sema3a,Smarcd3,Sema3d,Itpr1,Fgf13,Bmpr1a,Ntrk3,Cobl,Atp1b2,Fzd4,Wnt5a,Sema5a,Nr1d1,Rock1,Fam19a1,Ptprz1,Ptprd,Sema6c,Colq,Ntf3,Arhgef9,Dmd,Erbb4,Phactr1,Tnik,Vldlr,Unc5d,Mef2c,Apoe,Gfi1,Gpr161,Meis1,Tenm3
GO:0006937	regulation of muscle contraction	13	151	0.0021	Casq1,Mylk2,Dmpk,Fgf13,Npnt,Ank2,Gucy1a3,Pde5a,Ctnna3,Cacna1c,Dmd,Mrvi1,Kcnma1	Casq1,Mylk2,Dmpk,Fgf13,Npnt,Ank2,Gucy1a3,Pde5a,Ctnna3,Cacna1c,Dmd,Mrvi1,Kcnma1
GO:0007517	muscle organ development	18	279	0.0021	Srpk3,Casq1,Xk,Asb2,Mylk,Mylk2,Foxp2,Nr2f2,Bmpr1a,Ky,Kcnab1,Wnt5a,Myom1,Dmd,Fhl1,Col19a1,Svil,Mef2c	Srpk3,Casq1,Xk,Asb2,Mylk,Mylk2,Foxp2,Nr2f2,Bmpr1a,Ky,Kcnab1,Wnt5a,Myom1,Dmd,Fhl1,Col19a1,Svil,Mef2c
GO:0031399	regulation of protein modification process	62	1856	0.0021	Ndrg2,Ccl24,Myb,Nkx3-1,Map4k2,Capn3,Mylk2,Pkia,Prkaa2,Dmpk,Nr2f2,Mst4,Fgf13,Rbpms,Bmpr1a,Lepr,Ntrk3,Rcan2,Npnt,Fgf1,Garem,Fzd4,Axin2,C1qtnf2,Ar,Camk2n1,Ppm1e,Wnt5a,Lep,Pde5a,Fam212b,Ppp1r12a,Rock1,Sh3rf2,Epha1,St5,Fry,Ptprz1,Zak,Ramp1,Svip,Limch1,Synpo2,Prickle1,Ntf3,Dmd,Tnk2,Bex4,Btc,Erbb4,Phactr1,Dact1,Tnik,Vldlr,Pdgfd,Gdf10,Slc8a2,Mef2c,Tet1,Apoe,Gfi1,Mturn	Ndrg2,Ccl24,Myb,Nkx3-1,Map4k2,Capn3,Mylk2,Pkia,Prkaa2,Dmpk,Nr2f2,Stk26,Fgf13,Rbpms,Bmpr1a,Lepr,Ntrk3,Rcan2,Npnt,Fgf1,Garem,Fzd4,Axin2,C1qtnf2,Ar,Camk2n1,Ppm1e,Wnt5a,Lep,Pde5a,Fam212b,Ppp1r12a,Rock1,Sh3rf2,Epha1,St5,Fry,Ptprz1,Zak,Ramp1,Svip,Limch1,Synpo2,Prickle1,Ntf3,Dmd,Tnk2,Bex4,Btc,Erbb4,Phactr1,Dact1,Tnik,Vldlr,Pdgfd,Gdf10,Slc8a2,Mef2c,Tet1,Apoe,Gfi1,Mturn
GO:0008016	regulation of heart contraction	14	177	0.0024	Thrb,Rgs4,Sema3a,Dmpk,Fgf13,Ank2,Pde5a,Kcnd3,Thra,Ctnna3,Gjc1,Cacna1c,Dmd,Cacnb2	Thrb,Rgs4,Sema3a,Dmpk,Fgf13,Ank2,Pde5a,Kcnd3,Thra,Ctnna3,Gjc1,Cacna1c,Dmd,Cacnb2
GO:0090066	regulation of anatomical structure size	27	559	0.0025	Cdh4,Ccl24,Xk,Gsn,Sema3c,Sema3a,Sema3d,Fgf13,Ntrk3,Npy1r,Gucy1a3,Rltpr,Lmod1,Wnt5a,Lep,Cdc42ep3,Pde5a,Sema5a,Rock1,Aqp11,Dstn,Kank4,Sema6c,Cacna1c,Mrvi1,Apoe,Kcnma1	Cdh4,Ccl24,Xk,Gsn,Sema3c,Sema3a,Sema3d,Fgf13,Ntrk3,Npy1r,Gucy1a3,Rltpr,Lmod1,Wnt5a,Lep,Cdc42ep3,Pde5a,Sema5a,Rock1,Aqp11,Dstn,Kank4,Sema6c,Cacna1c,Mrvi1,Apoe,Kcnma1
GO:0001763	morphogenesis of a branching structure	15	207	0.003	Nkx3-1,Lef1,Sema3c,Sema3a,Npnt,Fgf1,Ar,Fat4,Pgr,Gpc3,Wnt5a,Sema5a,Hhip,Col19a1,Ihh	Nkx3-1,Lef1,Sema3c,Sema3a,Npnt,Fgf1,Ar,Fat4,Pgr,Gpc3,Wnt5a,Sema5a,Hhip,Col19a1,Ihh
GO:0050767	regulation of neurogenesis	38	948	0.003	Cdh4,Serpinf1,Xk,Thrb,Efhc2,Rab17,Ltk,Sema3c,Sema3a,Smarcd3,Sema3d,Itpr1,Fgf13,Bmpr1a,Ntrk3,Cobl,Atp1b2,Fzd4,Wnt5a,Sema5a,Nr1d1,Rock1,Fam19a1,Ptprz1,Ptprd,Sema6c,Ntf3,Dmd,Erbb4,Phactr1,Tnik,Vldlr,Unc5d,Mef2c,Apoe,Gfi1,Meis1,Tenm3	Cdh4,Serpinf1,Xk,Thrb,Efhc2,Rab17,Ltk,Sema3c,Sema3a,Smarcd3,Sema3d,Itpr1,Fgf13,Bmpr1a,Ntrk3,Cobl,Atp1b2,Fzd4,Wnt5a,Sema5a,Nr1d1,Rock1,Fam19a1,Ptprz1,Ptprd,Sema6c,Ntf3,Dmd,Erbb4,Phactr1,Tnik,Vldlr,Unc5d,Mef2c,Apoe,Gfi1,Meis1,Tenm3
GO:0048646	anatomical structure formation involved in morphogenesis	38	952	0.0032	Casq1,Perp,Nkx3-1,Rbp4,Angptl1,Itga8,Capn3,Lef1,Sema3c,Smarcd3,Jam3,Mcam,Bmpr1a,Lepr,Cobl,Fgf1,Axin2,Ar,Nfib,Osr1,Lmod1,Wnt5a,Lep,Sema5a,Col8a2,Myom1,Epha1,Enah,Whrn,Myh11,Ramp1,Myh10,Prickle1,Ihh,Pnldc1,Mef2c,Tet1,Meis1	Casq1,Perp,Nkx3-1,Rbp4,Angptl1,Itga8,Capn3,Lef1,Sema3c,Smarcd3,Jam3,Mcam,Bmpr1a,Lepr,Cobl,Fgf1,Axin2,Ar,Nfib,Osr1,Lmod1,Wnt5a,Lep,Sema5a,Col8a2,Myom1,Epha1,Enah,Whrn,Myh11,Ramp1,Myh10,Prickle1,Ihh,Pnldc1,Mef2c,Tet1,Meis1
GO:0051128	regulation of cellular component organization	75	2438	0.0034	Cdh4,Serpinf1,Sost,Ccl24,Stx1a,Xk,Myb,Cep97,Mpv17l,Pcsk5,Efhc2,Igfbp5,Rab17,Rgs4,Gsn,Ltk,Chmp4c,Gpsm2,Lef1,Prkaa2,Sema3c,Sema3a,Sema3d,Sparcl1,Itpr1,Vamp1,Dmpk,Fgf13,Jam3,Nexn,Dgkb,Ntrk3,Cobl,Atp1b2,Fzd4,Axin2,Rltpr,Ar,Ppm1e,Lmod1,Gpc3,Wnt5a,Cdc42ep3,Sema5a,Rock1,Epha1,Ptprz1,Svip,Limch1,Thra,Dstn,Myh10,Kank4,Ptprd,Synpo2,Sema6c,Apoc1,Dact3,Colq,Ntf3,Arhgef9,Dmd,Fhl1,Tnk2,Btc,Rab4a,Dact1,Prrt2,Tn…	Cdh4,Serpinf1,Sost,Ccl24,Stx1a,Xk,Myb,Cep97,Mpv17l,Pcsk5,Efhc2,Igfbp5,Rab17,Rgs4,Gsn,Ltk,Chmp4c,Gpsm2,Lef1,Prkaa2,Sema3c,Sema3a,Sema3d,Sparcl1,Itpr1,Vamp1,Dmpk,Fgf13,Jam3,Nexn,Dgkb,Ntrk3,Cobl,Atp1b2,Fzd4,Axin2,Rltpr,Ar,Ppm1e,Lmod1,Gpc3,Wnt5a,Cdc42ep3,Sema5a,Rock1,Epha1,Ptprz1,Svip,Limch1,Thra,Dstn,Myh10,Kank4,Ptprd,Synpo2,Sema6c,Apoc1,Dact3,Colq,Ntf3,Arhgef9,Dmd,Fhl1,Tnk2,Btc,Rab4a,Dact1,Prrt2,Tn…
GO:2000027	regulation of animal organ morphogenesis	15	210	0.0034	Thrb,Lims2,Gli1,Sema3c,Foxp2,Itpr1,Nkd1,Bmpr1a,Fgf1,Lgr4,Ar,Nfib,Gpc3,Wnt5a,Dact1	Thrb,Lims2,Gli1,Sema3c,Foxp2,Itpr1,Nkd1,Bmpr1a,Fgf1,Lgr4,Ar,Nfib,Gpc3,Wnt5a,Dact1
GO:0051049	regulation of transport	61	1862	0.0038	Nalcn,Casq1,Stx1a,Tmem110,Nkx3-1,Mpv17l,Mylk,Rbp4,Rgs4,Scn2a1,Capn3,Mylk2,Pkia,Kcnq4,Itpr1,Vamp1,Rtn2,Dmpk,Tub,Lepr,Ank2,Npy1r,Camk4,Lgr4,Atp1b2,Kcnab1,C1qtnf2,Osr1,Camk2n1,Kcns3,Gpc3,Wnt5a,Lep,Kcnip1,Ppp1r12a,Nr1d1,Rock1,Myom1,Pla2g4e,Fgf14,Svip,Kcnd3,Myh10,Sept1,Pex5l,Apoc1,Hdac9,Ntf3,Cacna1c,Dmd,Cacnb2,Fhl1,Tnk2,Rab4a,Erbb4,Slmap,Prrt2,Mef2c,Apoe,Kcnip4,Kcnma1	Nalcn,Casq1,Stx1a,Tmem110,Nkx3-1,Mpv17l,Mylk,Rbp4,Rgs4,Scn2a1,Capn3,Mylk2,Pkia,Kcnq4,Itpr1,Vamp1,Rtn2,Dmpk,Tub,Lepr,Ank2,Npy1r,Camk4,Lgr4,Atp1b2,Kcnab1,C1qtnf2,Osr1,Camk2n1,Kcns3,Gpc3,Wnt5a,Lep,Kcnip1,Ppp1r12a,Nr1d1,Rock1,Myom1,Pla2g4e,Fgf14,Svip,Kcnd3,Myh10,Sept1,Pex5l,Apoc1,Hdac9,Ntf3,Cacna1c,Dmd,Cacnb2,Fhl1,Tnk2,Rab4a,Erbb4,Slmap,Prrt2,Mef2c,Apoe,Kcnip4,Kcnma1
GO:0001503	ossification	16	240	0.0039	Sost,Gli1,Igfbp5,Lef1,Lrrc17,Lgr4,Axin2,Fat4,Gpc3,Lep,Phex,Thra,Slc24a3,Ihh,Gdf10,Mef2c	Sost,Gli1,Igfbp5,Lef1,Lrrc17,Lgr4,Axin2,Fat4,Gpc3,Lep,Phex,Thra,Slc24a3,Ihh,Gdf10,Mef2c
GO:0060914	heart formation	5	15	0.0039	Smarcd3,Bmpr1a,Axin2,Wnt5a,Mef2c	Smarcd3,Bmpr1a,Axin2,Wnt5a,Mef2c
GO:1903522	regulation of blood circulation	16	240	0.0039	Thrb,Rgs4,Sema3a,Dmpk,Fgf13,Ank2,Npy1r,Lep,Pde5a,Kcnd3,Thra,Ctnna3,Gjc1,Cacna1c,Dmd,Cacnb2	Thrb,Rgs4,Sema3a,Dmpk,Fgf13,Ank2,Npy1r,Lep,Pde5a,Kcnd3,Thra,Ctnna3,Gjc1,Cacna1c,Dmd,Cacnb2
GO:0048843	negative regulation of axon extension involved in axon guidance	6	27	0.0041	Sema3c,Sema3a,Sema3d,Wnt5a,Sema5a,Sema6c	Sema3c,Sema3a,Sema3d,Wnt5a,Sema5a,Sema6c
GO:0030323	respiratory tube development	15	216	0.0043	Thrb,Pcsk5,Rbp4,Gli1,Igfbp5,Foxp2,Bmpr1a,Fgf1,Nfib,Pgr,Gpc3,Wnt5a,Hhip,Phex,Thra	Thrb,Pcsk5,Rbp4,Gli1,Igfbp5,Foxp2,Bmpr1a,Fgf1,Nfib,Pgr,Gpc3,Wnt5a,Hhip,Phex,Thra
GO:0050680	negative regulation of epithelial cell proliferation	12	143	0.0048	Serpinf1,Nkx3-1,Lims2,Nr2f2,Ar,Nfib,Gpc3,Wnt5a,Aqp11,Col4a3,Mef2c,Apoe	Serpinf1,Nkx3-1,Lims2,Nr2f2,Ar,Nfib,Gpc3,Wnt5a,Aqp11,Col4a3,Mef2c,Apoe
GO:0035282	segmentation	10	99	0.0051	Nkx3-1,Lef1,Sema3c,Sema3a,Bmpr1a,Cobl,Axin2,Osr1,Wnt5a,Tdrd5	Nkx3-1,Lef1,Sema3c,Sema3a,Bmpr1a,Cobl,Axin2,Osr1,Wnt5a,Tdrd5
GO:0042692	muscle cell differentiation	17	276	0.0053	Casq1,Xk,Igfbp5,Itga8,Capn3,Mylk2,Smarcd3,Npnt,Ank2,Lmod1,Myom1,Sgcd,Myh11,Myh10,Ntf3,Dmd,Mef2c	Casq1,Xk,Igfbp5,Itga8,Capn3,Mylk2,Smarcd3,Npnt,Ank2,Lmod1,Myom1,Sgcd,Myh11,Myh10,Ntf3,Dmd,Mef2c
GO:0061138	morphogenesis of a branching epithelium	14	195	0.0054	Nkx3-1,Lef1,Sema3c,Sema3a,Npnt,Fgf1,Ar,Fat4,Pgr,Gpc3,Wnt5a,Sema5a,Hhip,Ihh	Nkx3-1,Lef1,Sema3c,Sema3a,Npnt,Fgf1,Ar,Fat4,Pgr,Gpc3,Wnt5a,Sema5a,Hhip,Ihh
GO:0006942	regulation of striated muscle contraction	9	81	0.0062	Casq1,Mylk2,Dmpk,Fgf13,Ank2,Pde5a,Ctnna3,Cacna1c,Dmd	Casq1,Mylk2,Dmpk,Fgf13,Ank2,Pde5a,Ctnna3,Cacna1c,Dmd
GO:0060429	epithelium development	40	1067	0.0064	Thrb,Nkx3-1,Gli1,Igfbp5,Smad9,Lef1,Sema3c,Sema3a,Nr2f2,Bmpr1a,Ntrk3,Npnt,Cobl,Fgf1,Lgr4,Axin2,Rltpr,Ar,Nfib,Osr1,Fat4,Pgr,Gpc3,Wnt5a,Astn2,Sema5a,Rock1,Enah,Hhip,Whrn,Aqp11,Thra,Prickle1,Dmd,Erbb4,Dact1,Ihh,Mef2c,Gfi1,Kcnma1	Thrb,Nkx3-1,Gli1,Igfbp5,Smad9,Lef1,Sema3c,Sema3a,Nr2f2,Bmpr1a,Ntrk3,Npnt,Cobl,Fgf1,Lgr4,Axin2,Rltpr,Ar,Nfib,Osr1,Fat4,Pgr,Gpc3,Wnt5a,Astn2,Sema5a,Rock1,Enah,Hhip,Whrn,Aqp11,Thra,Prickle1,Dmd,Erbb4,Dact1,Ihh,Mef2c,Gfi1,Kcnma1
GO:0090090	negative regulation of canonical Wnt signaling pathway	11	126	0.0069	Sost,Gli1,Nkd1,Axin2,Gpc3,Wnt5a,Dact3,Prickle1,Rbms3,Dact1,Apoe	Sost,Gli1,Nkd1,Axin2,Gpc3,Wnt5a,Dact3,Prickle1,Rbms3,Dact1,Apoe
GO:0040013	negative regulation of locomotion	18	314	0.0072	Serpinf1,Igfbp5,Trp53inp1,Sema3c,Sema3a,Sema3d,Nr2f2,Mst4,Bmpr1a,Atp1b2,Wnt5a,Sema5a,Epha1,Limch1,Sema6c,Erbb4,Mef2c,Apoe	Serpinf1,Igfbp5,Trp53inp1,Sema3c,Sema3a,Sema3d,Nr2f2,Stk26,Bmpr1a,Atp1b2,Wnt5a,Sema5a,Epha1,Limch1,Sema6c,Erbb4,Mef2c,Apoe
GO:0048640	negative regulation of developmental growth	11	127	0.0072	Rbp4,Rgs4,Sema3c,Sema3a,Sema3d,Fgf13,Nkd1,Wnt5a,Sema5a,Sema6c,Meis1	Rbp4,Rgs4,Sema3c,Sema3a,Sema3d,Fgf13,Nkd1,Wnt5a,Sema5a,Sema6c,Meis1
GO:0051271	negative regulation of cellular component movement	18	314	0.0072	Serpinf1,Igfbp5,Trp53inp1,Sema3c,Sema3a,Sema3d,Nr2f2,Mst4,Bmpr1a,Atp1b2,Wnt5a,Sema5a,Epha1,Limch1,Sema6c,Erbb4,Mef2c,Apoe	Serpinf1,Igfbp5,Trp53inp1,Sema3c,Sema3a,Sema3d,Nr2f2,Stk26,Bmpr1a,Atp1b2,Wnt5a,Sema5a,Epha1,Limch1,Sema6c,Erbb4,Mef2c,Apoe
GO:0035637	multicellular organismal signaling	10	105	0.0074	Scn2a1,Jam3,Ntrk3,Ank2,Kcnd3,Ctnna3,Gjc1,Cacna1c,Cacnb2,Kcnma1	Scn2a1,Jam3,Ntrk3,Ank2,Kcnd3,Ctnna3,Gjc1,Cacna1c,Cacnb2,Kcnma1
GO:0010975	regulation of neuron projection development	27	607	0.0079	Cdh4,Serpinf1,Xk,Efhc2,Rab17,Ltk,Sema3c,Sema3a,Sema3d,Itpr1,Fgf13,Ntrk3,Cobl,Atp1b2,Fzd4,Wnt5a,Sema5a,Ptprz1,Ptprd,Sema6c,Dmd,Tnik,Vldlr,Mef2c,Apoe,Gfi1,Tenm3	Cdh4,Serpinf1,Xk,Efhc2,Rab17,Ltk,Sema3c,Sema3a,Sema3d,Itpr1,Fgf13,Ntrk3,Cobl,Atp1b2,Fzd4,Wnt5a,Sema5a,Ptprz1,Ptprd,Sema6c,Dmd,Tnik,Vldlr,Mef2c,Apoe,Gfi1,Tenm3
GO:0051247	positive regulation of protein metabolic process	55	1675	0.008	Ccl24,Perp,Myb,Nkx3-1,Map4k2,Gsn,Capn3,F3,Prkaa2,Mst4,Fgf13,Asb5,Rbpms,Nkd1,Bmpr1a,Lepr,Ntrk3,Npnt,Rmnd1,Fgf1,Garem,Fzd4,Axin2,C1qtnf2,Ar,Gpc3,Wnt5a,Lep,Pde5a,Ppp1r12a,Rock1,Sh3rf2,St5,Ptprz1,Zak,Ramp1,Svip,Limch1,Prickle1,Rbms3,Ntf3,Col4a3,Tnk2,Btc,Erbb4,Dact1,Tnik,Vldlr,Pdgfd,Gdf10,Slc8a2,Mef2c,Tet1,Apoe,Mturn	Ccl24,Perp,Myb,Nkx3-1,Map4k2,Gsn,Capn3,F3,Prkaa2,Stk26,Fgf13,Asb5,Rbpms,Nkd1,Bmpr1a,Lepr,Ntrk3,Npnt,Rmnd1,Fgf1,Garem,Fzd4,Axin2,C1qtnf2,Ar,Gpc3,Wnt5a,Lep,Pde5a,Ppp1r12a,Rock1,Sh3rf2,St5,Ptprz1,Zak,Ramp1,Svip,Limch1,Prickle1,Rbms3,Ntf3,Col4a3,Tnk2,Btc,Erbb4,Dact1,Tnik,Vldlr,Pdgfd,Gdf10,Slc8a2,Mef2c,Tet1,Apoe,Mturn
GO:0034765	regulation of ion transmembrane transport	23	477	0.0086	Nalcn,Casq1,Tmem110,Rgs4,Scn2a1,Capn3,Kcnq4,Ank2,Atp1b2,Kcnab1,Osr1,Kcns3,Kcnip1,Fgf14,Kcnd3,Cacna1c,Dmd,Cacnb2,Fhl1,Slmap,Mef2c,Kcnip4,Kcnma1	Nalcn,Casq1,Tmem110,Rgs4,Scn2a1,Capn3,Kcnq4,Ank2,Atp1b2,Kcnab1,Osr1,Kcns3,Kcnip1,Fgf14,Kcnd3,Cacna1c,Dmd,Cacnb2,Fhl1,Slmap,Mef2c,Kcnip4,Kcnma1
GO:0042327	positive regulation of phosphorylation	40	1085	0.0086	Ccl24,Nkx3-1,Map4k2,Ltk,Prkaa2,Mst4,Fgf13,Rbpms,Bmpr1a,Lepr,Ntrk3,Npnt,Fgf1,Garem,Fzd4,Axin2,C1qtnf2,Ar,Wnt5a,Lep,Pde5a,Rock1,Sh3rf2,Epha1,St5,Ptprz1,Zak,Limch1,Ntf3,Tnk2,Btc,Erbb4,Tnik,Vldlr,Pdgfd,Gdf10,Slc8a2,Mef2c,Apoe,Mturn	Ccl24,Nkx3-1,Map4k2,Ltk,Prkaa2,Stk26,Fgf13,Rbpms,Bmpr1a,Lepr,Ntrk3,Npnt,Fgf1,Garem,Fzd4,Axin2,C1qtnf2,Ar,Wnt5a,Lep,Pde5a,Rock1,Sh3rf2,Epha1,St5,Ptprz1,Zak,Limch1,Ntf3,Tnk2,Btc,Erbb4,Tnik,Vldlr,Pdgfd,Gdf10,Slc8a2,Mef2c,Apoe,Mturn
GO:0048729	tissue morphogenesis	28	646	0.0086	Nkx3-1,Mylk,Igfbp5,Itga8,Mylk2,Lef1,Sema3c,Sema3a,Bmpr1a,Npnt,Cobl,Fgf1,Lgr4,Rltpr,Ar,Osr1,Fat4,Pgr,Gpc3,Wnt5a,Astn2,Sema5a,Myom1,Enah,Hhip,Prickle1,Ihh,Mef2c	Nkx3-1,Mylk,Igfbp5,Itga8,Mylk2,Lef1,Sema3c,Sema3a,Bmpr1a,Npnt,Cobl,Fgf1,Lgr4,Rltpr,Ar,Osr1,Fat4,Pgr,Gpc3,Wnt5a,Astn2,Sema5a,Myom1,Enah,Hhip,Prickle1,Ihh,Mef2c
GO:0050919	negative chemotaxis	7	48	0.0086	Sema3c,Sema3a,Sema3d,Lgr4,Wnt5a,Unc5c,Sema6c	Sema3c,Sema3a,Sema3d,Lgr4,Wnt5a,Unc5c,Sema6c
GO:0065008	regulation of biological quality	104	3822	0.0086	Nalcn,Cdh4,Serpinf1,Casq1,Ccl24,Stx1a,Xk,Myb,Thrb,Nkx3-1,Mpv17l,Pcsk5,Rbp4,Igfbp5,Rab17,Rgs4,Gsn,Scn2a1,Capn3,Mylk2,Gpsm2,F3,Bmpr1b,Prkaa2,Sema3c,Sema3a,Sema3d,Sparcl1,Itpr1,Vamp1,Dmpk,Nr2f2,Tub,Fgf13,Jam3,Lepr,Dgkb,Ntrk3,Rag2,Slc25a23,Rbm24,Ank2,Npy1r,Lgr4,Atp1b2,Bpgm,Gucy1a3,Fzd4,Axin2,Rltpr,Ar,Napepld,Ric3,Camk2n1,Lmod1,Gabra3,Wnt5a,Rgs7bp,Npr3,Lep,Cdc42ep3,Pde5a,Sema5a,Kcnip1,Nr1d1,Rock1,Car1…	Nalcn,Cdh4,Serpinf1,Casq1,Ccl24,Stx1a,Xk,Myb,Thrb,Nkx3-1,Mpv17l,Pcsk5,Rbp4,Igfbp5,Rab17,Rgs4,Gsn,Scn2a1,Capn3,Mylk2,Gpsm2,F3,Bmpr1b,Prkaa2,Sema3c,Sema3a,Sema3d,Sparcl1,Itpr1,Vamp1,Dmpk,Nr2f2,Tub,Fgf13,Jam3,Lepr,Dgkb,Ntrk3,Rag2,Slc25a23,Rbm24,Ank2,Npy1r,Lgr4,Atp1b2,Bpgm,Gucy1a3,Fzd4,Axin2,Rltpr,Ar,Napepld,Ric3,Camk2n1,Lmod1,Gabra3,Wnt5a,Rgs7bp,Npr3,Lep,Cdc42ep3,Pde5a,Sema5a,Kcnip1,Nr1d1,Rock1,Car1…
GO:0031401	positive regulation of protein modification process	44	1243	0.0089	Ccl24,Myb,Nkx3-1,Map4k2,Prkaa2,Mst4,Fgf13,Rbpms,Bmpr1a,Lepr,Ntrk3,Npnt,Fgf1,Garem,Fzd4,Axin2,C1qtnf2,Ar,Wnt5a,Lep,Pde5a,Ppp1r12a,Rock1,Sh3rf2,St5,Ptprz1,Zak,Ramp1,Svip,Limch1,Prickle1,Ntf3,Tnk2,Btc,Erbb4,Tnik,Vldlr,Pdgfd,Gdf10,Slc8a2,Mef2c,Tet1,Apoe,Mturn	Ccl24,Myb,Nkx3-1,Map4k2,Prkaa2,Stk26,Fgf13,Rbpms,Bmpr1a,Lepr,Ntrk3,Npnt,Fgf1,Garem,Fzd4,Axin2,C1qtnf2,Ar,Wnt5a,Lep,Pde5a,Ppp1r12a,Rock1,Sh3rf2,St5,Ptprz1,Zak,Ramp1,Svip,Limch1,Prickle1,Ntf3,Tnk2,Btc,Erbb4,Tnik,Vldlr,Pdgfd,Gdf10,Slc8a2,Mef2c,Tet1,Apoe,Mturn
GO:1905114	cell surface receptor signaling pathway involved in cell-cell signaling	19	352	0.0089	Sost,Ndrg2,Gli1,Lef1,Prkaa2,Nkd1,Lgr6,Cpz,Ndp,Lgr4,Fzd4,Axin2,Gabra3,Wnt5a,Dact3,Dact1,Tnik,Mef2c,Cxxc4	Sost,Ndrg2,Gli1,Lef1,Prkaa2,Nkd1,Lgr6,Cpz,Ndp,Lgr4,Fzd4,Axin2,Gabra3,Wnt5a,Dact3,Dact1,Tnik,Mef2c,Cxxc4
GO:0001655	urogenital system development	19	353	0.0091	Serpinf1,Nkx3-1,Pcsk5,Rbp4,Gli1,Itga8,Smad9,Npnt,Fgf1,Lgr4,Ar,Osr1,Fat4,Gpc3,Wnt5a,Aqp11,Col4a4,Col4a3,Mef2c	Serpinf1,Nkx3-1,Pcsk5,Rbp4,Gli1,Itga8,Smad9,Npnt,Fgf1,Lgr4,Ar,Osr1,Fat4,Gpc3,Wnt5a,Aqp11,Col4a4,Col4a3,Mef2c
GO:0006941	striated muscle contraction	10	109	0.0091	Mylk2,Dmpk,Rcsd1,Ank2,Myom1,Sgcd,Kcnd3,Cacna1c,Dmd,Cacnb2	Mylk2,Dmpk,Rcsd1,Ank2,Myom1,Sgcd,Kcnd3,Cacna1c,Dmd,Cacnb2
GO:0010721	negative regulation of cell development	20	384	0.0091	Thrb,Rgs4,Grb14,Sema3c,Sema3a,Sema3d,Fgf13,Bmpr1a,Ntrk3,Atp1b2,Wnt5a,Sema5a,Nr1d1,Ptprz1,Sema6c,Dmd,Erbb4,Apoe,Gfi1,Meis1	Thrb,Rgs4,Grb14,Sema3c,Sema3a,Sema3d,Fgf13,Bmpr1a,Ntrk3,Atp1b2,Wnt5a,Sema5a,Nr1d1,Ptprz1,Sema6c,Dmd,Erbb4,Apoe,Gfi1,Meis1
GO:0034330	cell junction organization	23	481	0.0091	Cdh4,Ndrg2,Perp,Lims2,Sparcl1,Fgf13,Jam3,Ky,Cdh6,Cldn22,Whrn,Filip1,Myh10,Pkp4,Ptprd,Gjc1,Colq,Cacnb2,Erbb4,Igsf9b,Dact1,Slc8a2,Apoe	Cdh4,Ndrg2,Perp,Lims2,Sparcl1,Fgf13,Jam3,Ky,Cdh6,Cldn22,Whrn,Filip1,Myh10,Pkp4,Ptprd,Gjc1,Colq,Cacnb2,Erbb4,Igsf9b,Dact1,Slc8a2,Apoe
GO:0051246	regulation of protein metabolic process	81	2799	0.0091	Serpinf1,Ndrg2,Ccl24,Perp,Myb,Nkx3-1,Map4k2,Igfbp5,Gsn,Capn3,Mylk2,Pkia,Lef1,F3,Ptbp2,Prkaa2,Dmpk,Nr2f2,Mst4,Fgf13,Itm2a,Asb5,Rbpms,Nkd1,Bmpr1a,Lepr,Ntrk3,Rcan2,Npnt,Rbm24,Rmnd1,Fgf1,Garem,Fzd4,Axin2,C1qtnf2,Ar,Camk2n1,Ppm1e,Gpc3,Wnt5a,Lep,Pde5a,Fam212b,Ppp1r12a,Rock1,Sh3rf2,Epha1,St5,Rag1,Aqp11,Fry,Ptprz1,Zak,Ramp1,Pm20d2,Svip,Limch1,Synpo2,Prickle1,Adam33,Rbms3,Ntf3,Col4a3,Dmd,Tnk2,Bex4,Btc,Erb…	Serpinf1,Ndrg2,Ccl24,Perp,Myb,Nkx3-1,Map4k2,Igfbp5,Gsn,Capn3,Mylk2,Pkia,Lef1,F3,Ptbp2,Prkaa2,Dmpk,Nr2f2,Stk26,Fgf13,Itm2a,Asb5,Rbpms,Nkd1,Bmpr1a,Lepr,Ntrk3,Rcan2,Npnt,Rbm24,Rmnd1,Fgf1,Garem,Fzd4,Axin2,C1qtnf2,Ar,Camk2n1,Ppm1e,Gpc3,Wnt5a,Lep,Pde5a,Fam212b,Ppp1r12a,Rock1,Sh3rf2,Epha1,St5,Rag1,Aqp11,Fry,Ptprz1,Zak,Ramp1,Pm20d2,Svip,Limch1,Synpo2,Prickle1,Adam33,Rbms3,Ntf3,Col4a3,Dmd,Tnk2,Bex4,Btc,Er…
GO:0007423	sensory organ development	27	617	0.0092	Serpinf1,Thrb,Rbp4,Itga8,Lef1,Bmpr1b,Kcnq4,Smarcd3,Foxp2,Tub,Ntrk3,Ndp,Fzd4,Osr1,Fat4,Wnt5a,Col8a2,Myom1,Gng8,Whrn,Myh10,Cacna1c,Ihh,Gfi1,Meis1,Tenm3,Kcnma1	Serpinf1,Thrb,Rbp4,Itga8,Lef1,Bmpr1b,Kcnq4,Smarcd3,Foxp2,Tub,Ntrk3,Ndp,Fzd4,Osr1,Fat4,Wnt5a,Col8a2,Myom1,Gng8,Whrn,Myh10,Cacna1c,Ihh,Gfi1,Meis1,Tenm3,Kcnma1
GO:0003013	circulatory system process	21	418	0.0094	Slc22a1,Pcsk5,Nr2f2,Ank2,Npy1r,Gucy1a3,Ar,Camk2n1,Npr3,Lep,Pde5a,Rock1,Sgcd,Sgcg,Kcnd3,Cacna1c,Dmd,Cacnb2,Mrvi1,Apoe,Kcnma1	Slc22a1,Pcsk5,Nr2f2,Ank2,Npy1r,Gucy1a3,Ar,Camk2n1,Npr3,Lep,Pde5a,Rock1,Sgcd,Sgcg,Kcnd3,Cacna1c,Dmd,Cacnb2,Mrvi1,Apoe,Kcnma1
GO:0045596	negative regulation of cell differentiation	31	761	0.0097	Thrb,Igfbp5,Rgs4,Grb14,Capn3,Trp53inp1,Sema3c,Sema3a,Sema3d,Fgf13,Bmpr1a,Ntrk3,Lrrc17,Atp1b2,Axin2,Osr1,Rbpms2,Wnt5a,Sema5a,Nr1d1,Ptprz1,Sema6c,Dact3,Prickle1,Dmd,Erbb4,Ihh,Gdf10,Apoe,Gfi1,Meis1	Thrb,Igfbp5,Rgs4,Grb14,Capn3,Trp53inp1,Sema3c,Sema3a,Sema3d,Fgf13,Bmpr1a,Ntrk3,Lrrc17,Atp1b2,Axin2,Osr1,Rbpms2,Wnt5a,Sema5a,Nr1d1,Ptprz1,Sema6c,Dact3,Prickle1,Dmd,Erbb4,Ihh,Gdf10,Apoe,Gfi1,Meis1
GO:0030178	negative regulation of Wnt signaling pathway	12	159	0.0101	Sost,Gli1,Nkd1,Axin2,Gpc3,Wnt5a,Dact3,Prickle1,Rbms3,Dact1,Apoe,Cxxc4	Sost,Gli1,Nkd1,Axin2,Gpc3,Wnt5a,Dact3,Prickle1,Rbms3,Dact1,Apoe,Cxxc4
GO:0050790	regulation of catalytic activity	67	2202	0.0101	Serpinf1,Ccl24,Vipr2,Noxo1,Perp,Cap2,Nkx3-1,Map4k2,Rgs4,Gsn,Capn3,Ltk,Pkia,Gpsm2,Lef1,F3,Tpm2,Dmpk,Nr2f2,Mst4,Fgf13,Lepr,Ntrk3,Rcan2,Npnt,Fgf1,Atp1b2,Fzd4,Axin2,C1qtnf2,Camk2n1,Ppm1e,Asap2,Gpc3,Wnt5a,Npr3,Lep,Pde5a,Fam212b,Ppp1r12a,Rock1,Sh3rf2,Epha1,Rag1,Fry,Zak,Pkp4,Synpo2,Apoc1,Hdac9,Ntf3,Cacna1c,Col4a3,Rasgrp2,Btc,Rab4a,Erbb4,Phactr1,Tnik,Vldlr,Pdgfd,Slc8a2,Ppp1r12b,Mef2c,Apoe,Arhgap32,Gfi1	Serpinf1,Ccl24,Vipr2,Noxo1,Perp,Cap2,Nkx3-1,Map4k2,Rgs4,Gsn,Capn3,Ltk,Pkia,Gpsm2,Lef1,F3,Tpm2,Dmpk,Nr2f2,Stk26,Fgf13,Lepr,Ntrk3,Rcan2,Npnt,Fgf1,Atp1b2,Fzd4,Axin2,C1qtnf2,Camk2n1,Ppm1e,Asap2,Gpc3,Wnt5a,Npr3,Lep,Pde5a,Fam212b,Ppp1r12a,Rock1,Sh3rf2,Epha1,Rag1,Fry,Zak,Pkp4,Synpo2,Apoc1,Hdac9,Ntf3,Cacna1c,Col4a3,Rasgrp2,Btc,Rab4a,Erbb4,Phactr1,Tnik,Vldlr,Pdgfd,Slc8a2,Ppp1r12b,Mef2c,Apoe,Arhgap32,Gfi1
GO:0030324	lung development	14	213	0.0107	Thrb,Rbp4,Gli1,Igfbp5,Foxp2,Bmpr1a,Fgf1,Nfib,Pgr,Gpc3,Wnt5a,Hhip,Phex,Thra	Thrb,Rbp4,Gli1,Igfbp5,Foxp2,Bmpr1a,Fgf1,Nfib,Pgr,Gpc3,Wnt5a,Hhip,Phex,Thra
GO:1901861	regulation of muscle tissue development	12	161	0.011	Rbp4,Gli1,Igfbp5,Rgs4,Capn3,Lef1,Bmpr1a,Rbm24,Hdac9,Erbb4,Mef2c,Meis1	Rbp4,Gli1,Igfbp5,Rgs4,Capn3,Lef1,Bmpr1a,Rbm24,Hdac9,Erbb4,Mef2c,Meis1
GO:0030111	regulation of Wnt signaling pathway	17	300	0.0111	Sost,Gli1,Lef1,Nkd1,Lgr6,Lgr4,Axin2,Gpc3,Wnt5a,Sema5a,Thra,Dact3,Prickle1,Rbms3,Dact1,Apoe,Cxxc4	Sost,Gli1,Lef1,Nkd1,Lgr6,Lgr4,Axin2,Gpc3,Wnt5a,Sema5a,Thra,Dact3,Prickle1,Rbms3,Dact1,Apoe,Cxxc4
GO:0048754	branching morphogenesis of an epithelial tube	12	163	0.0121	Nkx3-1,Lef1,Npnt,Fgf1,Ar,Fat4,Pgr,Gpc3,Wnt5a,Sema5a,Hhip,Ihh	Nkx3-1,Lef1,Npnt,Fgf1,Ar,Fat4,Pgr,Gpc3,Wnt5a,Sema5a,Hhip,Ihh
GO:0042325	regulation of phosphorylation	52	1591	0.0124	Ndrg2,Ccl24,Nkx3-1,Map4k2,Ltk,Mylk2,Pkia,Prkaa2,Nr2f2,Mst4,Fgf13,Rbpms,Bmpr1a,Lepr,Ntrk3,Npnt,Slc25a23,Fgf1,Garem,Fzd4,Axin2,C1qtnf2,Ar,Camk2n1,Ppm1e,Wnt5a,Lep,Pde5a,Fam212b,Rock1,Sh3rf2,Epha1,St5,Ptprz1,Zak,Limch1,Synpo2,Ntf3,Dmd,Tnk2,Btc,Erbb4,Phactr1,Dact1,Tnik,Vldlr,Pdgfd,Gdf10,Slc8a2,Mef2c,Apoe,Mturn	Ndrg2,Ccl24,Nkx3-1,Map4k2,Ltk,Mylk2,Pkia,Prkaa2,Nr2f2,Stk26,Fgf13,Rbpms,Bmpr1a,Lepr,Ntrk3,Npnt,Slc25a23,Fgf1,Garem,Fzd4,Axin2,C1qtnf2,Ar,Camk2n1,Ppm1e,Wnt5a,Lep,Pde5a,Fam212b,Rock1,Sh3rf2,Epha1,St5,Ptprz1,Zak,Limch1,Synpo2,Ntf3,Dmd,Tnk2,Btc,Erbb4,Phactr1,Dact1,Tnik,Vldlr,Pdgfd,Gdf10,Slc8a2,Mef2c,Apoe,Mturn
GO:0045664	regulation of neuron differentiation	31	774	0.0124	Cdh4,Serpinf1,Xk,Thrb,Efhc2,Rab17,Ltk,Sema3c,Sema3a,Sema3d,Itpr1,Fgf13,Ntrk3,Cobl,Atp1b2,Fzd4,Wnt5a,Sema5a,Rock1,Ptprz1,Ptprd,Sema6c,Ntf3,Dmd,Tnik,Vldlr,Mef2c,Apoe,Gfi1,Meis1,Tenm3	Cdh4,Serpinf1,Xk,Thrb,Efhc2,Rab17,Ltk,Sema3c,Sema3a,Sema3d,Itpr1,Fgf13,Ntrk3,Cobl,Atp1b2,Fzd4,Wnt5a,Sema5a,Rock1,Ptprz1,Ptprd,Sema6c,Ntf3,Dmd,Tnik,Vldlr,Mef2c,Apoe,Gfi1,Meis1,Tenm3
GO:0051961	negative regulation of nervous system development	19	365	0.0124	Thrb,Sema3c,Sema3a,Sema3d,Fgf13,Bmpr1a,Ntrk3,Atp1b2,Wnt5a,Sema5a,Nr1d1,Ptprz1,Sema6c,Dmd,Erbb4,Apoe,Gfi1,Gpr161,Meis1	Thrb,Sema3c,Sema3a,Sema3d,Fgf13,Bmpr1a,Ntrk3,Atp1b2,Wnt5a,Sema5a,Nr1d1,Ptprz1,Sema6c,Dmd,Erbb4,Apoe,Gfi1,Gpr161,Meis1
GO:0032268	regulation of cellular protein metabolic process	77	2657	0.0125	Serpinf1,Ndrg2,Ccl24,Perp,Myb,Nkx3-1,Map4k2,Igfbp5,Gsn,Capn3,Mylk2,Pkia,Lef1,F3,Ptbp2,Prkaa2,Dmpk,Nr2f2,Mst4,Fgf13,Rbpms,Bmpr1a,Lepr,Ntrk3,Rcan2,Npnt,Rbm24,Rmnd1,Fgf1,Garem,Fzd4,Axin2,C1qtnf2,Ar,Camk2n1,Ppm1e,Gpc3,Wnt5a,Lep,Pde5a,Fam212b,Ppp1r12a,Rock1,Sh3rf2,Epha1,St5,Rag1,Aqp11,Fry,Ptprz1,Zak,Ramp1,Pm20d2,Svip,Limch1,Synpo2,Prickle1,Rbms3,Ntf3,Col4a3,Dmd,Tnk2,Bex4,Btc,Erbb4,Phactr1,Dact1,Tnik,V…	Serpinf1,Ndrg2,Ccl24,Perp,Myb,Nkx3-1,Map4k2,Igfbp5,Gsn,Capn3,Mylk2,Pkia,Lef1,F3,Ptbp2,Prkaa2,Dmpk,Nr2f2,Stk26,Fgf13,Rbpms,Bmpr1a,Lepr,Ntrk3,Rcan2,Npnt,Rbm24,Rmnd1,Fgf1,Garem,Fzd4,Axin2,C1qtnf2,Ar,Camk2n1,Ppm1e,Gpc3,Wnt5a,Lep,Pde5a,Fam212b,Ppp1r12a,Rock1,Sh3rf2,Epha1,St5,Rag1,Aqp11,Fry,Ptprz1,Zak,Ramp1,Pm20d2,Svip,Limch1,Synpo2,Prickle1,Rbms3,Ntf3,Col4a3,Dmd,Tnk2,Bex4,Btc,Erbb4,Phactr1,Dact1,Tnik,…
GO:0014722	regulation of skeletal muscle contraction by calcium ion signaling	3	3	0.013	Casq1,Dmpk,Dmd	Casq1,Dmpk,Dmd
GO:0034447	very-low-density lipoprotein particle clearance	3	3	0.013	Apoc1,Vldlr,Apoe	Apoc1,Vldlr,Apoe
GO:0043410	positive regulation of MAPK cascade	24	531	0.013	Ccl24,Map4k2,Lepr,Ntrk3,Npnt,Fgf1,Garem,Fzd4,C1qtnf2,Ar,Wnt5a,Lep,Pde5a,Rock1,Sh3rf2,St5,Zak,Ntf3,Erbb4,Tnik,Pdgfd,Mef2c,Apoe,Mturn	Ccl24,Map4k2,Lepr,Ntrk3,Npnt,Fgf1,Garem,Fzd4,C1qtnf2,Ar,Wnt5a,Lep,Pde5a,Rock1,Sh3rf2,St5,Zak,Ntf3,Erbb4,Tnik,Pdgfd,Mef2c,Apoe,Mturn
GO:0050768	negative regulation of neurogenesis	18	336	0.013	Thrb,Sema3c,Sema3a,Sema3d,Fgf13,Bmpr1a,Ntrk3,Atp1b2,Wnt5a,Sema5a,Nr1d1,Ptprz1,Sema6c,Dmd,Erbb4,Apoe,Gfi1,Meis1	Thrb,Sema3c,Sema3a,Sema3d,Fgf13,Bmpr1a,Ntrk3,Atp1b2,Wnt5a,Sema5a,Nr1d1,Ptprz1,Sema6c,Dmd,Erbb4,Apoe,Gfi1,Meis1
GO:0008015	blood circulation	20	400	0.0133	Pcsk5,Nr2f2,Ank2,Npy1r,Gucy1a3,Ar,Camk2n1,Npr3,Lep,Pde5a,Rock1,Sgcd,Sgcg,Kcnd3,Cacna1c,Dmd,Cacnb2,Mrvi1,Apoe,Kcnma1	Pcsk5,Nr2f2,Ank2,Npy1r,Gucy1a3,Ar,Camk2n1,Npr3,Lep,Pde5a,Rock1,Sgcd,Sgcg,Kcnd3,Cacna1c,Dmd,Cacnb2,Mrvi1,Apoe,Kcnma1
GO:0032270	positive regulation of cellular protein metabolic process	52	1600	0.0135	Ccl24,Perp,Myb,Nkx3-1,Map4k2,Gsn,Capn3,F3,Prkaa2,Mst4,Fgf13,Rbpms,Bmpr1a,Lepr,Ntrk3,Npnt,Rmnd1,Fgf1,Garem,Fzd4,Axin2,C1qtnf2,Ar,Wnt5a,Lep,Pde5a,Ppp1r12a,Rock1,Sh3rf2,St5,Ptprz1,Zak,Ramp1,Svip,Limch1,Prickle1,Rbms3,Ntf3,Col4a3,Tnk2,Btc,Erbb4,Dact1,Tnik,Vldlr,Pdgfd,Gdf10,Slc8a2,Mef2c,Tet1,Apoe,Mturn	Ccl24,Perp,Myb,Nkx3-1,Map4k2,Gsn,Capn3,F3,Prkaa2,Stk26,Fgf13,Rbpms,Bmpr1a,Lepr,Ntrk3,Npnt,Rmnd1,Fgf1,Garem,Fzd4,Axin2,C1qtnf2,Ar,Wnt5a,Lep,Pde5a,Ppp1r12a,Rock1,Sh3rf2,St5,Ptprz1,Zak,Ramp1,Svip,Limch1,Prickle1,Rbms3,Ntf3,Col4a3,Tnk2,Btc,Erbb4,Dact1,Tnik,Vldlr,Pdgfd,Gdf10,Slc8a2,Mef2c,Tet1,Apoe,Mturn
GO:0045937	positive regulation of phosphate metabolic process	41	1159	0.0135	Ccl24,Nkx3-1,Map4k2,Ltk,Prkaa2,Mst4,Fgf13,Rbpms,Bmpr1a,Lepr,Ntrk3,Npnt,Fgf1,Garem,Fzd4,Axin2,C1qtnf2,Ar,Wnt5a,Lep,Pde5a,Ppp1r12a,Rock1,Sh3rf2,Epha1,St5,Ptprz1,Zak,Limch1,Ntf3,Tnk2,Btc,Erbb4,Tnik,Vldlr,Pdgfd,Gdf10,Slc8a2,Mef2c,Apoe,Mturn	Ccl24,Nkx3-1,Map4k2,Ltk,Prkaa2,Stk26,Fgf13,Rbpms,Bmpr1a,Lepr,Ntrk3,Npnt,Fgf1,Garem,Fzd4,Axin2,C1qtnf2,Ar,Wnt5a,Lep,Pde5a,Ppp1r12a,Rock1,Sh3rf2,Epha1,St5,Ptprz1,Zak,Limch1,Ntf3,Tnk2,Btc,Erbb4,Tnik,Vldlr,Pdgfd,Gdf10,Slc8a2,Mef2c,Apoe,Mturn
GO:0003139	secondary heart field specification	4	11	0.0138	Smarcd3,Axin2,Wnt5a,Mef2c	Smarcd3,Axin2,Wnt5a,Mef2c
GO:0032535	regulation of cellular component size	20	402	0.0138	Cdh4,Ccl24,Xk,Gsn,Sema3c,Sema3a,Sema3d,Fgf13,Ntrk3,Rltpr,Lmod1,Wnt5a,Cdc42ep3,Sema5a,Aqp11,Dstn,Kank4,Sema6c,Apoe,Kcnma1	Cdh4,Ccl24,Xk,Gsn,Sema3c,Sema3a,Sema3d,Fgf13,Ntrk3,Rltpr,Lmod1,Wnt5a,Cdc42ep3,Sema5a,Aqp11,Dstn,Kank4,Sema6c,Apoe,Kcnma1
GO:0051495	positive regulation of cytoskeleton organization	14	222	0.0143	Ccl24,Gsn,Gpsm2,Ntrk3,Rltpr,Ppm1e,Lmod1,Cdc42ep3,Sema5a,Epha1,Limch1,Dstn,Synpo2,Ntf3	Ccl24,Gsn,Gpsm2,Ntrk3,Rltpr,Ppm1e,Lmod1,Cdc42ep3,Sema5a,Epha1,Limch1,Dstn,Synpo2,Ntf3
GO:0001934	positive regulation of protein phosphorylation	37	1010	0.0144	Ccl24,Nkx3-1,Map4k2,Mst4,Fgf13,Rbpms,Bmpr1a,Lepr,Ntrk3,Npnt,Fgf1,Garem,Fzd4,Axin2,C1qtnf2,Ar,Wnt5a,Lep,Pde5a,Rock1,Sh3rf2,St5,Ptprz1,Zak,Limch1,Ntf3,Tnk2,Btc,Erbb4,Tnik,Vldlr,Pdgfd,Gdf10,Slc8a2,Mef2c,Apoe,Mturn	Ccl24,Nkx3-1,Map4k2,Stk26,Fgf13,Rbpms,Bmpr1a,Lepr,Ntrk3,Npnt,Fgf1,Garem,Fzd4,Axin2,C1qtnf2,Ar,Wnt5a,Lep,Pde5a,Rock1,Sh3rf2,St5,Ptprz1,Zak,Limch1,Ntf3,Tnk2,Btc,Erbb4,Tnik,Vldlr,Pdgfd,Gdf10,Slc8a2,Mef2c,Apoe,Mturn
GO:0072001	renal system development	17	310	0.0144	Serpinf1,Nkx3-1,Pcsk5,Rbp4,Itga8,Smad9,Npnt,Fgf1,Lgr4,Osr1,Fat4,Gpc3,Wnt5a,Aqp11,Col4a4,Col4a3,Mef2c	Serpinf1,Nkx3-1,Pcsk5,Rbp4,Itga8,Smad9,Npnt,Fgf1,Lgr4,Osr1,Fat4,Gpc3,Wnt5a,Aqp11,Col4a4,Col4a3,Mef2c
GO:0070252	actin-mediated cell contraction	7	55	0.0145	Ank2,Rock1,Sgcd,Kcnd3,Limch1,Cacna1c,Cacnb2	Ank2,Rock1,Sgcd,Kcnd3,Limch1,Cacna1c,Cacnb2
GO:0019220	regulation of phosphate metabolic process	56	1776	0.0148	Ndrg2,Ccl24,Nkx3-1,Map4k2,Ltk,Mylk2,Pkia,Prkaa2,Dmpk,Nr2f2,Mst4,Fgf13,Rbpms,Bmpr1a,Lepr,Ntrk3,Rcan2,Npnt,Slc25a23,Fgf1,Garem,Fzd4,Axin2,C1qtnf2,Ar,Camk2n1,Ppm1e,Wnt5a,Lep,Pde5a,Fam212b,Ppp1r12a,Rock1,Sh3rf2,Epha1,St5,Ptprz1,Zak,Limch1,Synpo2,Apoc1,Ntf3,Dmd,Tnk2,Btc,Erbb4,Phactr1,Dact1,Tnik,Vldlr,Pdgfd,Gdf10,Slc8a2,Mef2c,Apoe,Mturn	Ndrg2,Ccl24,Nkx3-1,Map4k2,Ltk,Mylk2,Pkia,Prkaa2,Dmpk,Nr2f2,Stk26,Fgf13,Rbpms,Bmpr1a,Lepr,Ntrk3,Rcan2,Npnt,Slc25a23,Fgf1,Garem,Fzd4,Axin2,C1qtnf2,Ar,Camk2n1,Ppm1e,Wnt5a,Lep,Pde5a,Fam212b,Ppp1r12a,Rock1,Sh3rf2,Epha1,St5,Ptprz1,Zak,Limch1,Synpo2,Apoc1,Ntf3,Dmd,Tnk2,Btc,Erbb4,Phactr1,Dact1,Tnik,Vldlr,Pdgfd,Gdf10,Slc8a2,Mef2c,Apoe,Mturn
GO:0051240	positive regulation of multicellular organismal process	59	1902	0.0148	Cdh4,Serpinf1,Ccl24,Stx1a,Myb,Thrb,Nkx3-1,Gli1,Rgs4,Ltk,Mylk2,Lef1,F3,Bmpr1b,Sema3c,Sema3a,Smarcd3,Foxp2,Itpr1,Bmpr1a,Lepr,Ntrk3,Rag2,Npnt,Rbm24,Npy1r,Cobl,Fgf1,Lgr4,Atp1b2,Fzd4,Axin2,Rltpr,Ar,Osr1,Wnt5a,Lep,Pde5a,Sema5a,Rock1,Epha1,Rag1,Ptprz1,Thra,Ptprd,Pex5l,Hdac9,Ntf3,Dmd,Erbb4,Igsf9b,Vldlr,Ihh,Pdgfd,Gdf10,Mef2c,Apoe,Tenm3,Mturn	Cdh4,Serpinf1,Ccl24,Stx1a,Myb,Thrb,Nkx3-1,Gli1,Rgs4,Ltk,Mylk2,Lef1,F3,Bmpr1b,Sema3c,Sema3a,Smarcd3,Foxp2,Itpr1,Bmpr1a,Lepr,Ntrk3,Rag2,Npnt,Rbm24,Npy1r,Cobl,Fgf1,Lgr4,Atp1b2,Fzd4,Axin2,Rltpr,Ar,Osr1,Wnt5a,Lep,Pde5a,Sema5a,Rock1,Epha1,Rag1,Ptprz1,Thra,Ptprd,Pex5l,Hdac9,Ntf3,Dmd,Erbb4,Igsf9b,Vldlr,Ihh,Pdgfd,Gdf10,Mef2c,Apoe,Tenm3,Mturn
GO:0001932	regulation of protein phosphorylation	48	1449	0.015	Ndrg2,Ccl24,Nkx3-1,Map4k2,Mylk2,Pkia,Nr2f2,Mst4,Fgf13,Rbpms,Bmpr1a,Lepr,Ntrk3,Npnt,Fgf1,Garem,Fzd4,Axin2,C1qtnf2,Ar,Camk2n1,Ppm1e,Wnt5a,Lep,Pde5a,Fam212b,Rock1,Sh3rf2,Epha1,St5,Ptprz1,Zak,Limch1,Synpo2,Ntf3,Dmd,Tnk2,Btc,Erbb4,Dact1,Tnik,Vldlr,Pdgfd,Gdf10,Slc8a2,Mef2c,Apoe,Mturn	Ndrg2,Ccl24,Nkx3-1,Map4k2,Mylk2,Pkia,Nr2f2,Stk26,Fgf13,Rbpms,Bmpr1a,Lepr,Ntrk3,Npnt,Fgf1,Garem,Fzd4,Axin2,C1qtnf2,Ar,Camk2n1,Ppm1e,Wnt5a,Lep,Pde5a,Fam212b,Rock1,Sh3rf2,Epha1,St5,Ptprz1,Zak,Limch1,Synpo2,Ntf3,Dmd,Tnk2,Btc,Erbb4,Dact1,Tnik,Vldlr,Pdgfd,Gdf10,Slc8a2,Mef2c,Apoe,Mturn
GO:0008285	negative regulation of cell population proliferation	28	680	0.015	Serpinf1,Ndrg2,Vipr2,Nkx3-1,Lims2,Rbp4,Igfbp5,Bche,Npr1,Trp53inp1,Bmpr1b,Nr2f2,Axin2,Ar,Nfib,Camk2n1,Gpc3,Wnt5a,Npr3,Pde5a,Aqp11,Ptprz1,Col4a3,Erbb4,Ihh,Mef2c,Apoe,Meis1	Serpinf1,Ndrg2,Vipr2,Nkx3-1,Lims2,Rbp4,Igfbp5,Bche,Npr1,Trp53inp1,Bmpr1b,Nr2f2,Axin2,Ar,Nfib,Camk2n1,Gpc3,Wnt5a,Npr3,Pde5a,Aqp11,Ptprz1,Col4a3,Erbb4,Ihh,Mef2c,Apoe,Meis1
GO:0030278	regulation of ossification	14	224	0.015	Sost,Thrb,Gli1,Igfbp5,Gfra4,Bmpr1b,Bmpr1a,Npnt,Axin2,Osr1,Wnt5a,Omd,Gdf10,Mef2c	Sost,Thrb,Gli1,Igfbp5,Gfra4,Bmpr1b,Bmpr1a,Npnt,Axin2,Osr1,Wnt5a,Omd,Gdf10,Mef2c
GO:0035108	limb morphogenesis	12	170	0.0151	Pcsk5,Lef1,Bmpr1b,Sema3c,Bmpr1a,Osr1,Gpc3,Wnt5a,Zak,Aff3,Cacna1c,Ihh	Pcsk5,Lef1,Bmpr1b,Sema3c,Bmpr1a,Osr1,Gpc3,Wnt5a,Zak,Aff3,Cacna1c,Ihh
GO:0032956	regulation of actin cytoskeleton organization	18	344	0.0152	Ccl24,Rgs4,Gsn,Jam3,Ntrk3,Rltpr,Ppm1e,Lmod1,Cdc42ep3,Sema5a,Rock1,Epha1,Limch1,Dstn,Kank4,Synpo2,Ntf3,Mef2c	Ccl24,Rgs4,Gsn,Jam3,Ntrk3,Rltpr,Ppm1e,Lmod1,Cdc42ep3,Sema5a,Rock1,Epha1,Limch1,Dstn,Kank4,Synpo2,Ntf3,Mef2c
GO:0051493	regulation of cytoskeleton organization	24	541	0.0152	Ccl24,Cep97,Rgs4,Gsn,Chmp4c,Gpsm2,Prkaa2,Fgf13,Jam3,Nexn,Ntrk3,Rltpr,Ppm1e,Lmod1,Cdc42ep3,Sema5a,Rock1,Epha1,Limch1,Dstn,Kank4,Synpo2,Ntf3,Mef2c	Ccl24,Cep97,Rgs4,Gsn,Chmp4c,Gpsm2,Prkaa2,Fgf13,Jam3,Nexn,Ntrk3,Rltpr,Ppm1e,Lmod1,Cdc42ep3,Sema5a,Rock1,Epha1,Limch1,Dstn,Kank4,Synpo2,Ntf3,Mef2c
GO:0065009	regulation of molecular function	114	4379	0.0153	Serpinf1,Casq1,Ccl24,Stx1a,Tmem110,Vipr2,Noxo1,Perp,Myb,Cap2,Ogn,Thrb,Nkx3-1,Map4k2,Gli1,Rgs4,Gsn,Capn3,Ltk,Pkia,Smad9,Gpsm2,Lef1,F3,Tpm2,Psip1,Sema3c,Sema3a,Smarcd3,Sema3d,Foxp2,Itpr1,Dmpk,Nr2f2,Mst4,Fgf13,Rbpms,Setd6,Bmpr1a,Lepr,Ntrk3,Rcan2,Npnt,Ank2,Fgf1,Ndp,Atp1b2,Kcnab1,Fzd4,Axin2,C1qtnf2,Ar,Nfib,Osr1,Camk2n1,Ppm1e,Asap2,Pgr,Gpc3,Wnt5a,Npr3,Lep,Pde5a,Kcnip1,Fam212b,Ppp1r12a,Nr1d1,Rock1,Sh3rf…	Serpinf1,Casq1,Ccl24,Stx1a,Tmem110,Vipr2,Noxo1,Perp,Myb,Cap2,Ogn,Thrb,Nkx3-1,Map4k2,Gli1,Rgs4,Gsn,Capn3,Ltk,Pkia,Smad9,Gpsm2,Lef1,F3,Tpm2,Psip1,Sema3c,Sema3a,Smarcd3,Sema3d,Foxp2,Itpr1,Dmpk,Nr2f2,Stk26,Fgf13,Rbpms,Setd6,Bmpr1a,Lepr,Ntrk3,Rcan2,Npnt,Ank2,Fgf1,Ndp,Atp1b2,Kcnab1,Fzd4,Axin2,C1qtnf2,Ar,Nfib,Osr1,Camk2n1,Ppm1e,Asap2,Pgr,Gpc3,Wnt5a,Npr3,Lep,Pde5a,Kcnip1,Fam212b,Ppp1r12a,Nr1d1,Rock1,Sh3r…
GO:0003002	regionalization	18	348	0.017	Nkx3-1,Pcsk5,Gli1,Lef1,Bmpr1b,Sema3c,Sema3a,Smarcd3,Nr2f2,Bmpr1a,Cobl,Axin2,Osr1,Gpc3,Wnt5a,Hhip,Mef2c,Tdrd5	Nkx3-1,Pcsk5,Gli1,Lef1,Bmpr1b,Sema3c,Sema3a,Smarcd3,Nr2f2,Bmpr1a,Cobl,Axin2,Osr1,Gpc3,Wnt5a,Hhip,Mef2c,Tdrd5
GO:0007389	pattern specification process	21	445	0.017	Nkx3-1,Pcsk5,Gli1,Lef1,Bmpr1b,Sema3c,Sema3a,Smarcd3,Nr2f2,Bmpr1a,Cobl,Axin2,Osr1,Gpc3,Wnt5a,Hhip,Erbb4,Ihh,Mef2c,Tdrd5,Meis1	Nkx3-1,Pcsk5,Gli1,Lef1,Bmpr1b,Sema3c,Sema3a,Smarcd3,Nr2f2,Bmpr1a,Cobl,Axin2,Osr1,Gpc3,Wnt5a,Hhip,Erbb4,Ihh,Mef2c,Tdrd5,Meis1
GO:0043408	regulation of MAPK cascade	29	723	0.017	Ndrg2,Ccl24,Map4k2,Mylk2,Lepr,Ntrk3,Npnt,Fgf1,Garem,Fzd4,C1qtnf2,Ar,Camk2n1,Wnt5a,Lep,Pde5a,Rock1,Sh3rf2,St5,Zak,Ntf3,Dmd,Erbb4,Dact1,Tnik,Pdgfd,Mef2c,Apoe,Mturn	Ndrg2,Ccl24,Map4k2,Mylk2,Lepr,Ntrk3,Npnt,Fgf1,Garem,Fzd4,C1qtnf2,Ar,Camk2n1,Wnt5a,Lep,Pde5a,Rock1,Sh3rf2,St5,Zak,Ntf3,Dmd,Erbb4,Dact1,Tnik,Pdgfd,Mef2c,Apoe,Mturn
GO:0060173	limb development	13	200	0.017	Pcsk5,Lef1,Bmpr1b,Sema3c,Nr2f2,Bmpr1a,Osr1,Gpc3,Wnt5a,Zak,Aff3,Cacna1c,Ihh	Pcsk5,Lef1,Bmpr1b,Sema3c,Nr2f2,Bmpr1a,Osr1,Gpc3,Wnt5a,Zak,Aff3,Cacna1c,Ihh
GO:0048645	animal organ formation	6	40	0.0177	Smarcd3,Bmpr1a,Axin2,Ar,Wnt5a,Mef2c	Smarcd3,Bmpr1a,Axin2,Ar,Wnt5a,Mef2c
GO:0050877	nervous system process	38	1066	0.0178	Serpinf1,Thrb,Rbp4,Chst10,Itga8,Scn2a1,Bche,Lef1,Kcnq4,Foxp2,Tub,Fgf13,Jam3,Ntrk3,Rcan2,Npy1r,Camk4,Kcnab1,Fzd4,Gabra3,Pde5a,Sema5a,Rag1,Whrn,Ptprz1,Fgf14,Thra,Myh10,Slc4a10,Gjc1,Ntf3,Cacna1c,Cacnb2,Prrt2,Slc8a2,Mef2c,Apoe,Kcnma1	Serpinf1,Thrb,Rbp4,Chst10,Itga8,Scn2a1,Bche,Lef1,Kcnq4,Foxp2,Tub,Fgf13,Jam3,Ntrk3,Rcan2,Npy1r,Camk4,Kcnab1,Fzd4,Gabra3,Pde5a,Sema5a,Rag1,Whrn,Ptprz1,Fgf14,Thra,Myh10,Slc4a10,Gjc1,Ntf3,Cacna1c,Cacnb2,Prrt2,Slc8a2,Mef2c,Apoe,Kcnma1
GO:0060828	regulation of canonical Wnt signaling pathway	14	230	0.018	Sost,Gli1,Nkd1,Lgr4,Axin2,Gpc3,Wnt5a,Sema5a,Thra,Dact3,Prickle1,Rbms3,Dact1,Apoe	Sost,Gli1,Nkd1,Lgr4,Axin2,Gpc3,Wnt5a,Sema5a,Thra,Dact3,Prickle1,Rbms3,Dact1,Apoe
GO:0030029	actin filament-based process	24	551	0.0185	Casq1,Cap2,Gsn,Capn3,Tpm2,Pdlim3,Ank2,Cobl,Rltpr,Lmod1,Rock1,Myom1,Sgcd,Enah,Myh11,Kcnd3,Limch1,Dstn,Myh10,Cacna1c,Cacnb2,Svil,Phactr1,Tnik	Casq1,Cap2,Gsn,Capn3,Tpm2,Pdlim3,Ank2,Cobl,Rltpr,Lmod1,Rock1,Myom1,Sgcd,Enah,Myh11,Kcnd3,Limch1,Dstn,Myh10,Cacna1c,Cacnb2,Svil,Phactr1,Tnik
GO:0030198	extracellular matrix organization	14	231	0.0185	Noxo1,Itga8,Npnt,Egflam,Ecm2,Col8a2,Col4a4,Myh11,Thsd4,Colq,Col4a3,Col19a1,Optc,Ihh	Noxo1,Itga8,Npnt,Egflam,Ecm2,Col8a2,Col4a4,Myh11,Thsd4,Colq,Col4a3,Col19a1,Optc,Ihh
GO:0098901	regulation of cardiac muscle cell action potential	5	25	0.0185	Fgf13,Ank2,Ctnna3,Cacna1c,Slmap	Fgf13,Ank2,Ctnna3,Cacna1c,Slmap
GO:0098900	regulation of action potential	7	59	0.0191	Fgf13,Ank2,Kcnip1,Ctnna3,Cacna1c,Slmap,Slc8a2	Fgf13,Ank2,Kcnip1,Ctnna3,Cacna1c,Slmap,Slc8a2
GO:0045926	negative regulation of growth	15	262	0.0196	Rbp4,Igfbp5,Rgs4,Sema3c,Sema3a,Sema3d,Fgf13,Nkd1,Gpc3,Wnt5a,Sema5a,Sema6c,Dact3,Fhl1,Meis1	Rbp4,Igfbp5,Rgs4,Sema3c,Sema3a,Sema3d,Fgf13,Nkd1,Gpc3,Wnt5a,Sema5a,Sema6c,Dact3,Fhl1,Meis1
GO:0002009	morphogenesis of an epithelium	23	520	0.0197	Nkx3-1,Igfbp5,Lef1,Sema3c,Sema3a,Npnt,Cobl,Fgf1,Lgr4,Rltpr,Ar,Osr1,Fat4,Pgr,Gpc3,Wnt5a,Astn2,Sema5a,Enah,Hhip,Prickle1,Ihh,Mef2c	Nkx3-1,Igfbp5,Lef1,Sema3c,Sema3a,Npnt,Cobl,Fgf1,Lgr4,Rltpr,Ar,Osr1,Fat4,Pgr,Gpc3,Wnt5a,Astn2,Sema5a,Enah,Hhip,Prickle1,Ihh,Mef2c
GO:0014819	regulation of skeletal muscle contraction	4	13	0.0197	Casq1,Mylk2,Dmpk,Dmd	Casq1,Mylk2,Dmpk,Dmd
GO:0006935	chemotaxis	22	487	0.0202	Cdh4,Ccl24,Lef1,Bmpr1b,Sema3c,Sema3a,Sema3d,Nexn,Lgr4,Nfib,Egflam,Wnt5a,Sema5a,Epha1,Enah,Lama2,Myh10,Unc5c,Sema6c,Ntf3,Ccr9,Unc5d	Cdh4,Ccl24,Lef1,Bmpr1b,Sema3c,Sema3a,Sema3d,Nexn,Lgr4,Nfib,Egflam,Wnt5a,Sema5a,Epha1,Enah,Lama2,Myh10,Unc5c,Sema6c,Ntf3,Ccr9,Unc5d
GO:0007613	memory	11	152	0.0206	Serpinf1,Chst10,Itga8,Scn2a1,Fgf13,Rcan2,Camk4,Pde5a,Ntf3,Slc8a2,Apoe	Serpinf1,Chst10,Itga8,Scn2a1,Fgf13,Rcan2,Camk4,Pde5a,Ntf3,Slc8a2,Apoe
GO:0048745	smooth muscle tissue development	5	26	0.0207	Mylk,Itga8,Foxp2,Osr1,Ihh	Mylk,Itga8,Foxp2,Osr1,Ihh
GO:0061387	regulation of extent of cell growth	10	127	0.0207	Cdh4,Sema3c,Sema3a,Sema3d,Fgf13,Ntrk3,Wnt5a,Sema5a,Sema6c,Apoe	Cdh4,Sema3c,Sema3a,Sema3d,Fgf13,Ntrk3,Wnt5a,Sema5a,Sema6c,Apoe
GO:0048584	positive regulation of response to stimulus	62	2080	0.0242	Ccl24,Stx1a,Sh2d1a,Tmem110,Myb,Nkx3-1,Mylk,Lims2,Pcsk5,Map4k2,Gli1,Igfbp5,Rgs4,Itga8,Gsn,Npr1,F3,Trp53inp1,Bmpr1b,Rbpms,Nkd1,Lgr6,Bmpr1a,Lepr,Ntrk3,Npnt,Fgf1,Lgr4,Garem,Gucy1a3,Fzd4,C1qtnf2,Rltpr,Ar,Napepld,Themis,Camk2n1,Gpc3,Wnt5a,Lep,Cd8a,Pde5a,Sema5a,Rock1,Sh3rf2,St5,Zak,Thra,Ntf3,Wdfy1,Btc,Erbb4,Igsf9b,Dact1,Tnik,Ihh,Pdgfd,Gdf10,Mef2c,Apoe,Gfi1,Mturn	Ccl24,Stx1a,Sh2d1a,Tmem110,Myb,Nkx3-1,Mylk,Lims2,Pcsk5,Map4k2,Gli1,Igfbp5,Rgs4,Itga8,Gsn,Npr1,F3,Trp53inp1,Bmpr1b,Rbpms,Nkd1,Lgr6,Bmpr1a,Lepr,Ntrk3,Npnt,Fgf1,Lgr4,Garem,Gucy1a3,Fzd4,C1qtnf2,Rltpr,Ar,Napepld,Themis,Camk2n1,Gpc3,Wnt5a,Lep,Cd8a,Pde5a,Sema5a,Rock1,Sh3rf2,St5,Zak,Thra,Ntf3,Wdfy1,Btc,Erbb4,Igsf9b,Dact1,Tnik,Ihh,Pdgfd,Gdf10,Mef2c,Apoe,Gfi1,Mturn
GO:0008361	regulation of cell size	13	212	0.0262	Cdh4,Xk,Sema3c,Sema3a,Sema3d,Fgf13,Ntrk3,Wnt5a,Sema5a,Aqp11,Sema6c,Apoe,Kcnma1	Cdh4,Xk,Sema3c,Sema3a,Sema3d,Fgf13,Ntrk3,Wnt5a,Sema5a,Aqp11,Sema6c,Apoe,Kcnma1
GO:0007619	courtship behavior	3	5	0.0273	Thrb,Ar,Thra	Thrb,Ar,Thra
GO:0016202	regulation of striated muscle tissue development	11	158	0.0273	Rbp4,Gli1,Rgs4,Capn3,Lef1,Bmpr1a,Rbm24,Hdac9,Erbb4,Mef2c,Meis1	Rbp4,Gli1,Rgs4,Capn3,Lef1,Bmpr1a,Rbm24,Hdac9,Erbb4,Mef2c,Meis1
GO:0120035	regulation of plasma membrane bounded cell projection organization	30	788	0.0273	Cdh4,Serpinf1,Xk,Cep97,Efhc2,Rab17,Ltk,Sema3c,Sema3a,Sema3d,Itpr1,Fgf13,Ntrk3,Cobl,Atp1b2,Fzd4,Rltpr,Wnt5a,Cdc42ep3,Sema5a,Ptprz1,Ptprd,Sema6c,Dmd,Tnik,Vldlr,Mef2c,Apoe,Gfi1,Tenm3	Cdh4,Serpinf1,Xk,Cep97,Efhc2,Rab17,Ltk,Sema3c,Sema3a,Sema3d,Itpr1,Fgf13,Ntrk3,Cobl,Atp1b2,Fzd4,Rltpr,Wnt5a,Cdc42ep3,Sema5a,Ptprz1,Ptprd,Sema6c,Dmd,Tnik,Vldlr,Mef2c,Apoe,Gfi1,Tenm3
GO:0031032	actomyosin structure organization	9	108	0.0275	Casq1,Capn3,Lmod1,Rock1,Myom1,Myh11,Limch1,Myh10,Phactr1	Casq1,Capn3,Lmod1,Rock1,Myom1,Myh11,Limch1,Myh10,Phactr1
GO:0048514	blood vessel morphogenesis	20	433	0.0277	Mylk,Angptl1,Lef1,Nr2f2,Jam3,Mcam,Bmpr1a,Lepr,Fgf1,Fzd4,Lep,Sema5a,Col8a2,Epha1,Sgcd,Ramp1,Gjc1,Ihh,Apoe,Meis1	Mylk,Angptl1,Lef1,Nr2f2,Jam3,Mcam,Bmpr1a,Lepr,Fgf1,Fzd4,Lep,Sema5a,Col8a2,Epha1,Sgcd,Ramp1,Gjc1,Ihh,Apoe,Meis1
GO:0060562	epithelial tube morphogenesis	18	367	0.0277	Nkx3-1,Lef1,Npnt,Cobl,Fgf1,Lgr4,Ar,Osr1,Fat4,Pgr,Gpc3,Wnt5a,Sema5a,Enah,Hhip,Prickle1,Ihh,Mef2c	Nkx3-1,Lef1,Npnt,Cobl,Fgf1,Lgr4,Ar,Osr1,Fat4,Pgr,Gpc3,Wnt5a,Sema5a,Enah,Hhip,Prickle1,Ihh,Mef2c
GO:0001508	action potential	8	86	0.0292	Scn2a1,Ntrk3,Ank2,Kcnd3,Cacna1c,Dmd,Cacnb2,Kcnma1	Scn2a1,Ntrk3,Ank2,Kcnd3,Cacna1c,Dmd,Cacnb2,Kcnma1
GO:0006928	movement of cell or subcellular component	45	1382	0.0292	Cdh4,Ccl24,Lef1,Bmpr1b,Sema3c,Sema3a,Sema3d,Ift81,Nr2f2,Tub,Fgf13,Jam3,Nexn,Ntrk3,Ank2,Lgr4,Atp1b2,Rltpr,Nfib,Egflam,Gpc3,Wnt5a,Astn2,Lep,Sema5a,Rock1,Epha1,Sgcd,Enah,Lama2,Kcnd3,Limch1,Dstn,Myh10,Unc5c,Wdr78,Sema6c,Ntf3,Cacna1c,Cacnb2,Erbb4,Phactr1,Ccr9,Unc5d,Mef2c	Cdh4,Ccl24,Lef1,Bmpr1b,Sema3c,Sema3a,Sema3d,Ift81,Nr2f2,Tub,Fgf13,Jam3,Nexn,Ntrk3,Ank2,Lgr4,Atp1b2,Rltpr,Nfib,Egflam,Gpc3,Wnt5a,Astn2,Lep,Sema5a,Rock1,Epha1,Sgcd,Enah,Lama2,Kcnd3,Limch1,Dstn,Myh10,Unc5c,Wdr78,Sema6c,Ntf3,Cacna1c,Cacnb2,Erbb4,Phactr1,Ccr9,Unc5d,Mef2c
GO:0030048	actin filament-based movement	8	86	0.0292	Ank2,Rock1,Sgcd,Kcnd3,Limch1,Myh10,Cacna1c,Cacnb2	Ank2,Rock1,Sgcd,Kcnd3,Limch1,Myh10,Cacna1c,Cacnb2
GO:0072080	nephron tubule development	8	86	0.0292	Npnt,Fgf1,Lgr4,Osr1,Fat4,Gpc3,Aqp11,Mef2c	Npnt,Fgf1,Lgr4,Osr1,Fat4,Gpc3,Aqp11,Mef2c
GO:0048738	cardiac muscle tissue development	12	188	0.0299	Rbp4,Mylk2,Bmpr1a,Fgf1,Wnt5a,Myom1,Sgcd,Sgcg,Myh11,Myh10,Gjc1,Mef2c	Rbp4,Mylk2,Bmpr1a,Fgf1,Wnt5a,Myom1,Sgcd,Sgcg,Myh11,Myh10,Gjc1,Mef2c
GO:0008283	cell population proliferation	23	541	0.0306	Nkx3-1,Igfbp5,Ltk,Lef1,Fgf13,Lepr,Rag2,Fgf1,Lgr4,Axin2,Osr1,Fat4,Gpc3,Wnt5a,Npr3,Sema5a,Col8a2,Hhip,Tacc2,Myh10,Satb1,Ihh,Mef2c	Nkx3-1,Igfbp5,Ltk,Lef1,Fgf13,Lepr,Rag2,Fgf1,Lgr4,Axin2,Osr1,Fat4,Gpc3,Wnt5a,Npr3,Sema5a,Col8a2,Hhip,Tacc2,Myh10,Satb1,Ihh,Mef2c
GO:0043269	regulation of ion transport	28	722	0.0309	Nalcn,Casq1,Tmem110,Mylk,Rgs4,Scn2a1,Capn3,Kcnq4,Itpr1,Dmpk,Ank2,Atp1b2,Kcnab1,Osr1,Kcns3,Lep,Kcnip1,Fgf14,Kcnd3,Cacna1c,Dmd,Cacnb2,Fhl1,Slmap,Mef2c,Apoe,Kcnip4,Kcnma1	Nalcn,Casq1,Tmem110,Mylk,Rgs4,Scn2a1,Capn3,Kcnq4,Itpr1,Dmpk,Ank2,Atp1b2,Kcnab1,Osr1,Kcns3,Lep,Kcnip1,Fgf14,Kcnd3,Cacna1c,Dmd,Cacnb2,Fhl1,Slmap,Mef2c,Apoe,Kcnip4,Kcnma1
GO:0061053	somite development	8	88	0.0322	Nkx3-1,Lef1,Sema3c,Bmpr1a,Cobl,Axin2,Wnt5a,Ihh	Nkx3-1,Lef1,Sema3c,Bmpr1a,Cobl,Axin2,Wnt5a,Ihh
GO:0048519	negative regulation of biological process	127	5108	0.0323	Serpinf1,Sost,Ndrg2,Vipr2,Nrbp2,Myb,Thrb,Nkx3-1,Cep97,Mpv17l,Lims2,Rbp4,Gli1,Igfbp5,Ccdc3,Rgs4,Gsn,Grb14,Capn3,Ltk,Gfra4,Pkia,Chmp4c,Bche,Npr1,Lef1,Ptbp2,Trp53inp1,Bmpr1b,Prkaa2,Kcnq4,Sema3c,Sema3a,Sema3d,Foxp2,Itpr1,Nr2f2,Mst4,Fgf13,Itm2a,Nkd1,Setd6,Jam3,Bmpr1a,Lepr,Ntrk3,Lrrc17,Rbm24,Npy1r,Lgr4,Atp1b2,Kcnab1,Cd59a,Gucy1a3,Fzd4,Axin2,Rltpr,Ar,Nfib,Napepld,Osr1,Rbpms2,Camk2n1,Ppm1e,Lmod1,Pgr,Gpc3…	Serpinf1,Sost,Ndrg2,Vipr2,Nrbp2,Myb,Thrb,Nkx3-1,Cep97,Mpv17l,Lims2,Rbp4,Gli1,Igfbp5,Ccdc3,Rgs4,Gsn,Grb14,Capn3,Ltk,Gfra4,Pkia,Chmp4c,Bche,Npr1,Lef1,Ptbp2,Trp53inp1,Bmpr1b,Prkaa2,Kcnq4,Sema3c,Sema3a,Sema3d,Foxp2,Itpr1,Nr2f2,Stk26,Fgf13,Itm2a,Nkd1,Setd6,Jam3,Bmpr1a,Lepr,Ntrk3,Lrrc17,Rbm24,Npy1r,Lgr4,Atp1b2,Kcnab1,Cd59a,Gucy1a3,Fzd4,Axin2,Rltpr,Ar,Nfib,Napepld,Osr1,Rbpms2,Camk2n1,Ppm1e,Lmod1,Pgr,Gpc…
GO:0030516	regulation of axon extension	9	112	0.0328	Cdh4,Sema3c,Sema3a,Sema3d,Ntrk3,Wnt5a,Sema5a,Sema6c,Apoe	Cdh4,Sema3c,Sema3a,Sema3d,Ntrk3,Wnt5a,Sema5a,Sema6c,Apoe
GO:0061337	cardiac conduction	6	47	0.0328	Ank2,Kcnd3,Ctnna3,Gjc1,Cacna1c,Cacnb2	Ank2,Kcnd3,Ctnna3,Gjc1,Cacna1c,Cacnb2
GO:0009880	embryonic pattern specification	7	67	0.0334	Sema3a,Cobl,Wnt5a,Erbb4,Ihh,Tdrd5,Meis1	Sema3a,Cobl,Wnt5a,Erbb4,Ihh,Tdrd5,Meis1
GO:0050771	negative regulation of axonogenesis	7	67	0.0334	Sema3c,Sema3a,Sema3d,Fgf13,Wnt5a,Sema5a,Sema6c	Sema3c,Sema3a,Sema3d,Fgf13,Wnt5a,Sema5a,Sema6c
GO:0060043	regulation of cardiac muscle cell proliferation	6	48	0.0356	Rbp4,Gli1,Bmpr1a,Erbb4,Mef2c,Meis1	Rbp4,Gli1,Bmpr1a,Erbb4,Mef2c,Meis1
GO:1901862	negative regulation of muscle tissue development	7	68	0.0357	Rbp4,Igfbp5,Rgs4,Capn3,Lef1,Hdac9,Meis1	Rbp4,Igfbp5,Rgs4,Capn3,Lef1,Hdac9,Meis1
GO:0046620	regulation of organ growth	9	114	0.0361	Rbp4,Gli1,Rgs4,Bmpr1a,Rag2,Cacna1c,Erbb4,Mef2c,Meis1	Rbp4,Gli1,Rgs4,Bmpr1a,Rag2,Cacna1c,Erbb4,Mef2c,Meis1
GO:1904428	negative regulation of tubulin deacetylation	3	6	0.0361	Prkaa2,Fry,Bex4	Prkaa2,Fry,Bex4
GO:0086065	cell communication involved in cardiac conduction	5	31	0.0368	Ank2,Ctnna3,Gjc1,Cacna1c,Cacnb2	Ank2,Ctnna3,Gjc1,Cacna1c,Cacnb2
GO:0086091	regulation of heart rate by cardiac conduction	5	31	0.0368	Ank2,Kcnd3,Ctnna3,Cacna1c,Cacnb2	Ank2,Kcnd3,Ctnna3,Cacna1c,Cacnb2
GO:0008284	positive regulation of cell population proliferation	34	964	0.0375	Ccl24,Thrb,Nkx3-1,Gli1,Igfbp5,Lef1,F3,Smarcd3,Foxp2,Itpr1,Bmpr1a,Ntrk3,Fgf1,Garem,Rltpr,Ar,Osr1,Rbpms2,Pgr,Wnt5a,Lep,Sema5a,Epha1,Aqp11,Ptprz1,Ntf3,Dmd,Btc,Erbb4,Ihh,Pdgfd,Mef2c,Tet1,Meis1	Ccl24,Thrb,Nkx3-1,Gli1,Igfbp5,Lef1,F3,Smarcd3,Foxp2,Itpr1,Bmpr1a,Ntrk3,Fgf1,Garem,Rltpr,Ar,Osr1,Rbpms2,Pgr,Wnt5a,Lep,Sema5a,Epha1,Aqp11,Ptprz1,Ntf3,Dmd,Btc,Erbb4,Ihh,Pdgfd,Mef2c,Tet1,Meis1
GO:0010959	regulation of metal ion transport	19	414	0.0375	Casq1,Tmem110,Mylk,Rgs4,Capn3,Itpr1,Dmpk,Ank2,Atp1b2,Kcnab1,Osr1,Kcnip1,Fgf14,Cacna1c,Dmd,Cacnb2,Fhl1,Slmap,Kcnip4	Casq1,Tmem110,Mylk,Rgs4,Capn3,Itpr1,Dmpk,Ank2,Atp1b2,Kcnab1,Osr1,Kcnip1,Fgf14,Cacna1c,Dmd,Cacnb2,Fhl1,Slmap,Kcnip4
GO:0019932	second-messenger-mediated signaling	16	316	0.0375	Casq1,Tmem110,Npr1,Gucy1b3,Itpr1,Dmpk,Rcan2,Ank2,Sgcd,Ramp1,Cacna1c,Dmd,Mrvi1,Ccr9,Apoe,Gpr161	Casq1,Tmem110,Npr1,Gucy1b3,Itpr1,Dmpk,Rcan2,Ank2,Sgcd,Ramp1,Cacna1c,Dmd,Mrvi1,Ccr9,Apoe,Gpr161
GO:0043401	steroid hormone mediated signaling pathway	8	91	0.0375	Thrb,Nkx3-1,Lef1,Nr2f2,Ar,Pgr,Nr1d1,Thra	Thrb,Nkx3-1,Lef1,Nr2f2,Ar,Pgr,Nr1d1,Thra
GO:0072006	nephron development	10	141	0.0379	Npnt,Fgf1,Lgr4,Osr1,Fat4,Gpc3,Aqp11,Col4a4,Col4a3,Mef2c	Npnt,Fgf1,Lgr4,Osr1,Fat4,Gpc3,Aqp11,Col4a4,Col4a3,Mef2c
GO:1904062	regulation of cation transmembrane transport	17	349	0.0379	Casq1,Tmem110,Rgs4,Capn3,Ank2,Atp1b2,Kcnab1,Osr1,Kcnip1,Fgf14,Cacna1c,Dmd,Cacnb2,Fhl1,Slmap,Mef2c,Kcnip4	Casq1,Tmem110,Rgs4,Capn3,Ank2,Atp1b2,Kcnab1,Osr1,Kcnip1,Fgf14,Cacna1c,Dmd,Cacnb2,Fhl1,Slmap,Mef2c,Kcnip4
GO:0050804	modulation of chemical synaptic transmission	22	521	0.0399	Stx1a,Rgs4,Mylk2,Bche,Gucy1b3,Kcnq4,Vamp1,Dmpk,Dgkb,Gucy1a3,Lama2,Fgf14,Slc4a10,Ptprd,Ntf3,Cacnb2,Erbb4,Igsf9b,Prrt2,Slc8a2,Mef2c,Apoe	Stx1a,Rgs4,Mylk2,Bche,Gucy1b3,Kcnq4,Vamp1,Dmpk,Dgkb,Gucy1a3,Lama2,Fgf14,Slc4a10,Ptprd,Ntf3,Cacnb2,Erbb4,Igsf9b,Prrt2,Slc8a2,Mef2c,Apoe
GO:0051173	positive regulation of nitrogen compound metabolic process	84	3119	0.0399	Sost,Ssbp2,Ccl24,Perp,Myb,Thrb,Nkx3-1,Khdrbs3,Map4k2,Gli1,Itga8,Gsn,Capn3,Smad9,Lef1,F3,Trp53inp1,Bmpr1b,Psip1,Prkaa2,Smarcd3,Nr2f2,Mst4,Fgf13,Asb5,Rbpms,Nkd1,Bmpr1a,Lepr,Ntrk3,Npnt,Chd6,Rbm24,Rmnd1,Fgf1,Camk4,Ndp,Lgr4,Garem,Fzd4,Axin2,C1qtnf2,Ar,Nfib,Osr1,Pgr,Gpc3,Wnt5a,Lep,Pde5a,Ppp1r12a,Nr1d1,Rock1,Sh3rf2,St5,Ptprz1,Zak,Klf12,Ramp1,Svip,Limch1,Thra,Prickle1,Cbx7,Rbms3,Ntf3,Col4a3,Tnk2,Btc,Erbb…	Sost,Ssbp2,Ccl24,Perp,Myb,Thrb,Nkx3-1,Khdrbs3,Map4k2,Gli1,Itga8,Gsn,Capn3,Smad9,Lef1,F3,Trp53inp1,Bmpr1b,Psip1,Prkaa2,Smarcd3,Nr2f2,Stk26,Fgf13,Asb5,Rbpms,Nkd1,Bmpr1a,Lepr,Ntrk3,Npnt,Chd6,Rbm24,Rmnd1,Fgf1,Camk4,Ndp,Lgr4,Garem,Fzd4,Axin2,C1qtnf2,Ar,Nfib,Osr1,Pgr,Gpc3,Wnt5a,Lep,Pde5a,Ppp1r12a,Nr1d1,Rock1,Sh3rf2,St5,Ptprz1,Zak,Klf12,Ramp1,Svip,Limch1,Thra,Prickle1,Cbx7,Rbms3,Ntf3,Col4a3,Tnk2,Btc,Erb…
GO:0030282	bone mineralization	6	50	0.0408	Lgr4,Axin2,Gpc3,Lep,Phex,Slc24a3	Lgr4,Axin2,Gpc3,Lep,Phex,Slc24a3
GO:0048523	negative regulation of cellular process	117	4672	0.0421	Serpinf1,Sost,Ndrg2,Vipr2,Nrbp2,Myb,Thrb,Nkx3-1,Cep97,Mpv17l,Lims2,Rbp4,Gli1,Igfbp5,Ccdc3,Rgs4,Gsn,Grb14,Capn3,Ltk,Pkia,Chmp4c,Bche,Npr1,Lef1,Ptbp2,Trp53inp1,Bmpr1b,Prkaa2,Kcnq4,Sema3c,Sema3a,Sema3d,Foxp2,Itpr1,Nr2f2,Mst4,Fgf13,Itm2a,Nkd1,Jam3,Bmpr1a,Lepr,Ntrk3,Lrrc17,Rbm24,Npy1r,Lgr4,Atp1b2,Kcnab1,Cd59a,Fzd4,Axin2,Rltpr,Ar,Nfib,Osr1,Rbpms2,Camk2n1,Ppm1e,Lmod1,Pgr,Gpc3,Wnt5a,Astn2,Rgs7bp,Npr3,Lrr…	Serpinf1,Sost,Ndrg2,Vipr2,Nrbp2,Myb,Thrb,Nkx3-1,Cep97,Mpv17l,Lims2,Rbp4,Gli1,Igfbp5,Ccdc3,Rgs4,Gsn,Grb14,Capn3,Ltk,Pkia,Chmp4c,Bche,Npr1,Lef1,Ptbp2,Trp53inp1,Bmpr1b,Prkaa2,Kcnq4,Sema3c,Sema3a,Sema3d,Foxp2,Itpr1,Nr2f2,Stk26,Fgf13,Itm2a,Nkd1,Jam3,Bmpr1a,Lepr,Ntrk3,Lrrc17,Rbm24,Npy1r,Lgr4,Atp1b2,Kcnab1,Cd59a,Fzd4,Axin2,Rltpr,Ar,Nfib,Osr1,Rbpms2,Camk2n1,Ppm1e,Lmod1,Pgr,Gpc3,Wnt5a,Astn2,Rgs7bp,Npr3,Lr…
GO:0001756	somitogenesis	7	71	0.0422	Nkx3-1,Lef1,Sema3c,Bmpr1a,Cobl,Axin2,Wnt5a	Nkx3-1,Lef1,Sema3c,Bmpr1a,Cobl,Axin2,Wnt5a
GO:0044093	positive regulation of molecular function	52	1711	0.0422	Casq1,Ccl24,Tmem110,Noxo1,Perp,Nkx3-1,Map4k2,Rgs4,Gsn,Capn3,Ltk,F3,Mst4,Fgf13,Ntrk3,Npnt,Ank2,Fgf1,Ndp,Atp1b2,Fzd4,Axin2,C1qtnf2,Ar,Asap2,Wnt5a,Npr3,Lep,Pde5a,Ppp1r12a,Epha1,Zak,Fgf14,Ramp1,Pkp4,Ntf3,Cacna1c,Col4a3,Rasgrp2,Dmd,Cacnb2,Btc,Rab4a,Erbb4,Dact1,Tnik,Vldlr,Pdgfd,Slc8a2,Mef2c,Apoe,Arhgap32	Casq1,Ccl24,Tmem110,Noxo1,Perp,Nkx3-1,Map4k2,Rgs4,Gsn,Capn3,Ltk,F3,Stk26,Fgf13,Ntrk3,Npnt,Ank2,Fgf1,Ndp,Atp1b2,Fzd4,Axin2,C1qtnf2,Ar,Asap2,Wnt5a,Npr3,Lep,Pde5a,Ppp1r12a,Epha1,Zak,Fgf14,Ramp1,Pkp4,Ntf3,Cacna1c,Col4a3,Rasgrp2,Dmd,Cacnb2,Btc,Rab4a,Erbb4,Dact1,Tnik,Vldlr,Pdgfd,Slc8a2,Mef2c,Apoe,Arhgap32
GO:0071805	potassium ion transmembrane transport	10	144	0.0427	Nalcn,Kcnq4,Atp1b2,Kcnab1,Kcns3,Kcnip1,Kcnd3,Slc24a3,Kcnip4,Kcnma1	Nalcn,Kcnq4,Atp1b2,Kcnab1,Kcns3,Kcnip1,Kcnd3,Slc24a3,Kcnip4,Kcnma1
GO:0043010	camera-type eye development	17	355	0.0437	Serpinf1,Thrb,Rbp4,Bmpr1b,Smarcd3,Foxp2,Tub,Ntrk3,Ndp,Fzd4,Col8a2,Myom1,Myh10,Cacna1c,Ihh,Meis1,Tenm3	Serpinf1,Thrb,Rbp4,Bmpr1b,Smarcd3,Foxp2,Tub,Ntrk3,Ndp,Fzd4,Col8a2,Myom1,Myh10,Cacna1c,Ihh,Meis1,Tenm3
GO:0042659	regulation of cell fate specification	4	18	0.0446	Bmpr1a,Ar,Wnt5a,Gfi1	Bmpr1a,Ar,Wnt5a,Gfi1
GO:0046068	cGMP metabolic process	4	18	0.0446	Npr1,Gucy1b3,Gucy1a3,Pde5a	Npr1,Gucy1b3,Gucy1a3,Pde5a
GO:0090075	relaxation of muscle	4	18	0.0446	Gucy1a3,Pde5a,Mrvi1,Kcnma1	Gucy1a3,Pde5a,Mrvi1,Kcnma1
GO:0002027	regulation of heart rate	8	95	0.0451	Rgs4,Sema3a,Ank2,Kcnd3,Ctnna3,Cacna1c,Dmd,Cacnb2	Rgs4,Sema3a,Ank2,Kcnd3,Ctnna3,Cacna1c,Dmd,Cacnb2
GO:0048732	gland development	21	493	0.0453	Myb,Nkx3-1,Gli1,Igfbp5,Lef1,Sema3c,Sema3a,Itpr1,Bmpr1a,Cobl,Upb1,Rltpr,Ar,Nfib,Pgr,Wnt5a,Rag1,Thra,Cbx7,Erbb4,Ihh	Myb,Nkx3-1,Gli1,Igfbp5,Lef1,Sema3c,Sema3a,Itpr1,Bmpr1a,Cobl,Upb1,Rltpr,Ar,Nfib,Pgr,Wnt5a,Rag1,Thra,Cbx7,Erbb4,Ihh
GO:0060509	type I pneumocyte differentiation	3	7	0.0459	Thrb,Nfib,Thra	Thrb,Nfib,Thra
GO:0015672	monovalent inorganic cation transport	18	391	0.0461	Nalcn,Slc38a4,Slc22a1,Scn2a1,Kcnq4,Fgf13,Atp6v0e2,Atp1b2,Kcnab1,Kcns3,Kcnip1,Kcnd3,Nnt,Slc4a10,Slc24a3,Slc8a2,Kcnip4,Kcnma1	Nalcn,Slc38a4,Slc22a1,Scn2a1,Kcnq4,Fgf13,Atp6v0e2,Atp1b2,Kcnab1,Kcns3,Kcnip1,Kcnd3,Nnt,Slc4a10,Slc24a3,Slc8a2,Kcnip4,Kcnma1
GO:0048863	stem cell differentiation	11	174	0.0468	Bche,Sema3c,Sema3a,Sema3d,Setd6,Bmpr1a,Osr1,Fam19a1,Sema6c,Erbb4,Mef2c	Bche,Sema3c,Sema3a,Sema3d,Setd6,Bmpr1a,Osr1,Fam19a1,Sema6c,Erbb4,Mef2c
GO:0010604	positive regulation of macromolecule metabolic process	91	3467	0.0475	Sost,Ssbp2,Ccl24,Perp,Myb,Thrb,Nkx3-1,Khdrbs3,Map4k2,Gli1,Itga8,Gsn,Capn3,Mylk2,Smad9,Lef1,F3,Trp53inp1,Bmpr1b,Psip1,Prkaa2,Smarcd3,Nr2f2,Mst4,Fgf13,Asb5,Rbpms,Nkd1,Bmpr1a,Lepr,Ntrk3,Npnt,Chd6,Rbm24,Rmnd1,Ank2,Fgf1,Camk4,Ndp,Lgr4,Garem,Fzd4,Axin2,C1qtnf2,Rltpr,Ar,Nfib,Osr1,Camk2n1,Pgr,Gpc3,Wnt5a,Lep,Pde5a,Ppp1r12a,Nr1d1,Rock1,Sh3rf2,Myom1,St5,Whrn,Ptprz1,Zak,Klf12,Ramp1,Svip,Limch1,Thra,Prickle1,…	Sost,Ssbp2,Ccl24,Perp,Myb,Thrb,Nkx3-1,Khdrbs3,Map4k2,Gli1,Itga8,Gsn,Capn3,Mylk2,Smad9,Lef1,F3,Trp53inp1,Bmpr1b,Psip1,Prkaa2,Smarcd3,Nr2f2,Stk26,Fgf13,Asb5,Rbpms,Nkd1,Bmpr1a,Lepr,Ntrk3,Npnt,Chd6,Rbm24,Rmnd1,Ank2,Fgf1,Camk4,Ndp,Lgr4,Garem,Fzd4,Axin2,C1qtnf2,Rltpr,Ar,Nfib,Osr1,Camk2n1,Pgr,Gpc3,Wnt5a,Lep,Pde5a,Ppp1r12a,Nr1d1,Rock1,Sh3rf2,Myom1,St5,Whrn,Ptprz1,Zak,Klf12,Ramp1,Svip,Limch1,Thra,Prickle1…
GO:0019722	calcium-mediated signaling	10	147	0.0475	Casq1,Tmem110,Itpr1,Dmpk,Rcan2,Ank2,Sgcd,Cacna1c,Dmd,Ccr9	Casq1,Tmem110,Itpr1,Dmpk,Rcan2,Ank2,Sgcd,Cacna1c,Dmd,Ccr9
GO:0040011	locomotion	39	1183	0.0475	Cdh4,Ccl24,Lef1,Bmpr1b,Sema3c,Sema3a,Sema3d,Nr2f2,Fgf13,Jam3,Nexn,Ntrk3,Rcan2,Lgr4,Atp1b2,Fzd4,Rltpr,Nfib,Egflam,Gpc3,Wnt5a,Astn2,Lep,Sema5a,Rock1,Epha1,Enah,Lama2,Limch1,Dstn,Myh10,Unc5c,Sema6c,Ntf3,Erbb4,Phactr1,Ccr9,Unc5d,Mef2c	Cdh4,Ccl24,Lef1,Bmpr1b,Sema3c,Sema3a,Sema3d,Nr2f2,Fgf13,Jam3,Nexn,Ntrk3,Rcan2,Lgr4,Atp1b2,Fzd4,Rltpr,Nfib,Egflam,Gpc3,Wnt5a,Astn2,Lep,Sema5a,Rock1,Epha1,Enah,Lama2,Limch1,Dstn,Myh10,Unc5c,Sema6c,Ntf3,Erbb4,Phactr1,Ccr9,Unc5d,Mef2c
GO:0007417	central nervous system development	34	984	0.0476	Gli1,Itga8,Gsn,Smad9,Tspan2,Lef1,Ptbp2,Sema3a,Foxp2,Nr2f2,Fgf13,Bmpr1a,Hdac11,Atp1b2,Kcnab1,Fzd4,Nfib,Fat4,Wnt5a,Lep,Sema5a,Whrn,Tacc2,Ptprz1,Myh10,Slc4a10,Unc5c,Ntf3,Dmd,Erbb4,Phactr1,Vldlr,Unc5d,Meis1	Gli1,Itga8,Gsn,Smad9,Tspan2,Lef1,Ptbp2,Sema3a,Foxp2,Nr2f2,Fgf13,Bmpr1a,Hdac11,Atp1b2,Kcnab1,Fzd4,Nfib,Fat4,Wnt5a,Lep,Sema5a,Whrn,Tacc2,Ptprz1,Myh10,Slc4a10,Unc5c,Ntf3,Dmd,Erbb4,Phactr1,Vldlr,Unc5d,Meis1
GO:0055021	regulation of cardiac muscle tissue growth	7	74	0.0498	Rbp4,Gli1,Rgs4,Bmpr1a,Erbb4,Mef2c,Meis1	Rbp4,Gli1,Rgs4,Bmpr1a,Erbb4,Mef2c,Meis1
