# Supplementary material for: reString: an open-source Python software to perform automatic functional enrichment retrieval, results aggregation and data visualization
Source: Sci Rep. 2021 Dec 6;11:23458. doi: 10.1038/s41598-021-02528-0 (PMC8648753; doi:10.1038/s41598-021-02528-0)
Supplement: Supplementary file 1 — Supplementary Information 1. [file 41598_2021_2528_MOESM1_ESM.zip › Supplemental DataSets/upregulated/treatment_t1_red_VS_treatment_t1_blue_FC/UP_enrichment.RCTM.tsv]

#term ID	term description	observed gene count	background gene count	false discovery rate	matching proteins in your network (IDs)	matching proteins in your network (labels)
MMU-397014	Muscle contraction	20	171	8.72e-06	Casq1,Mylk,Scn2a1,Npr1,Tpm2,Itpr1,Dmpk,Fgf13,Atp1b2,Lmod1,Kcnip1,Myl9,Myh11,Fgf14,Kcnd3,Cacna1c,Dmd,Cacnb2,Slc8a2,Kcnip4	Casq1,Mylk,Scn2a1,Npr1,Tpm2,Itpr1,Dmpk,Fgf13,Atp1b2,Lmod1,Kcnip1,Myl9,Myh11,Fgf14,Kcnd3,Cacna1c,Dmd,Cacnb2,Slc8a2,Kcnip4
MMU-5576891	Cardiac conduction	14	114	0.001	Casq1,Scn2a1,Npr1,Itpr1,Dmpk,Fgf13,Atp1b2,Kcnip1,Fgf14,Kcnd3,Cacna1c,Cacnb2,Slc8a2,Kcnip4	Casq1,Scn2a1,Npr1,Itpr1,Dmpk,Fgf13,Atp1b2,Kcnip1,Fgf14,Kcnd3,Cacna1c,Cacnb2,Slc8a2,Kcnip4
MMU-5627123	RHO GTPases activate PAKs	7	20	0.0027	Ppp1cb,Mylk,Ppp1r12a,Myl9,Myh11,Myh10,Ppp1r12b	Ppp1cb,Mylk,Ppp1r12a,Myl9,Myh11,Myh10,Ppp1r12b
