# Supplementary material for: reString: an open-source Python software to perform automatic functional enrichment retrieval, results aggregation and data visualization
Source: Sci Rep. 2021 Dec 6;11:23458. doi: 10.1038/s41598-021-02528-0 (PMC8648753; doi:10.1038/s41598-021-02528-0)
Supplement: Supplementary file 1 — Supplementary Information 1. [file 41598_2021_2528_MOESM1_ESM.zip › Supplemental DataSets/upregulated/treatment_t1_red_VS_treatment_t1_blue_FC/UP_enrichment.KEGG.tsv]

#term ID	term description	observed gene count	background gene count	false discovery rate	matching proteins in your network (IDs)	matching proteins in your network (labels)
mmu04270	Vascular smooth muscle contraction	19	132	2.58e-08	Ppp1cb,Mylk,Mylk2,Npr1,Gucy1b3,Itpr1,Gucy1a3,Ppp1r12a,Rock1,Myl9,Pla2g4e,Myh11,Ramp1,Adra1d,Myh10,Plcb4,Cacna1c,Mrvi1,Ppp1r12b	Ppp1cb,Mylk,Mylk2,Npr1,Gucy1b3,Itpr1,Gucy1a3,Ppp1r12a,Rock1,Myl9,Pla2g4e,Myh11,Ramp1,Adra1d,Myh10,Plcb4,Cacna1c,Mrvi1,Ppp1r12b
mmu04921	Oxytocin signaling pathway	18	145	3.58e-07	Ppp1cb,Mylk,Mylk2,Npr1,Gucy1b3,Prkaa2,Itpr1,Camk4,Gucy1a3,Ppp1r12a,Rock1,Myl9,Pla2g4e,Plcb4,Cacna1c,Cacnb2,Ppp1r12b,Mef2c	Ppp1cb,Mylk,Mylk2,Npr1,Gucy1b3,Prkaa2,Itpr1,Camk4,Gucy1a3,Ppp1r12a,Rock1,Myl9,Pla2g4e,Plcb4,Cacna1c,Cacnb2,Ppp1r12b,Mef2c
mmu04022	cGMP-PKG signaling pathway	18	167	1.81e-06	Ppp1cb,Mylk,Mylk2,Npr1,Gucy1b3,Itpr1,Atp1b2,Gucy1a3,Pde5a,Ppp1r12a,Rock1,Myl9,Adra1d,Plcb4,Cacna1c,Mrvi1,Slc8a2,Mef2c	Ppp1cb,Mylk,Mylk2,Npr1,Gucy1b3,Itpr1,Atp1b2,Gucy1a3,Pde5a,Ppp1r12a,Rock1,Myl9,Adra1d,Plcb4,Cacna1c,Mrvi1,Slc8a2,Mef2c
mmu04510	Focal adhesion	16	196	0.00027	Ppp1cb,Mylk,Pip5k1b,Itga8,Mylk2,Ppp1r12a,Rock1,Col4a4,Myl9,Lama2,Col6a6,Col4a6,Col4a5,Col4a3,Pdgfd,Ppp1r12b	Ppp1cb,Mylk,Pip5k1b,Itga8,Mylk2,Ppp1r12a,Rock1,Col4a4,Myl9,Lama2,Col6a6,Col4a6,Col4a5,Col4a3,Pdgfd,Ppp1r12b
mmu05412	Arrhythmogenic right ventricular cardiomyopathy	10	76	0.0004	Itga8,Lef1,Sgcd,Sgcg,Lama2,Ctnna3,Cacna1c,Dmd,Cacnb2,Slc8a2	Itga8,Lef1,Sgcd,Sgcg,Lama2,Ctnna3,Cacna1c,Dmd,Cacnb2,Slc8a2
mmu04611	Platelet activation	11	120	0.0026	Ppp1cb,Mylk,Mylk2,Gucy1b3,Itpr1,Gucy1a3,Ppp1r12a,Rock1,Pla2g4e,Plcb4,Rasgrp2	Ppp1cb,Mylk,Mylk2,Gucy1b3,Itpr1,Gucy1a3,Ppp1r12a,Rock1,Pla2g4e,Plcb4,Rasgrp2
mmu04310	Wnt signaling pathway	12	157	0.0046	Serpinf1,Sost,Lef1,Nkd1,Lgr6,Lgr4,Fzd4,Axin2,Wnt5a,Prickle1,Plcb4,Cxxc4	Serpinf1,Sost,Lef1,Nkd1,Lgr6,Lgr4,Fzd4,Axin2,Wnt5a,Prickle1,Plcb4,Cxxc4
mmu04810	Regulation of actin cytoskeleton	14	212	0.0046	Ppp1cb,Mylk,Pip5k1b,Itga8,Gsn,Mylk2,Fgf1,Ppp1r12a,Rock1,Myl9,Myh11,Myh10,Pdgfd,Ppp1r12b	Ppp1cb,Mylk,Pip5k1b,Itga8,Gsn,Mylk2,Fgf1,Ppp1r12a,Rock1,Myl9,Myh11,Myh10,Pdgfd,Ppp1r12b
mmu04974	Protein digestion and absorption	10	108	0.0046	Atp1b2,Col8a2,Col4a4,Col6a6,Col4a6,Slc1a5,Col4a5,Col4a3,Col19a1,Slc8a2	Atp1b2,Col8a2,Col4a4,Col6a6,Col4a6,Slc1a5,Col4a5,Col4a3,Col19a1,Slc8a2
mmu05410	Hypertrophic cardiomyopathy	9	88	0.0046	Itga8,Prkaa2,Sgcd,Sgcg,Lama2,Cacna1c,Dmd,Cacnb2,Slc8a2	Itga8,Prkaa2,Sgcd,Sgcg,Lama2,Cacna1c,Dmd,Cacnb2,Slc8a2
mmu04512	ECM-receptor interaction	8	87	0.0162	Itga8,Npnt,Col4a4,Lama2,Col6a6,Col4a6,Col4a5,Col4a3	Itga8,Npnt,Col4a4,Lama2,Col6a6,Col4a6,Col4a5,Col4a3
mmu04020	Calcium signaling pathway	12	193	0.018	Casq1,Mylk,Mylk2,Itpr1,Camk4,Cacna1g,Adra1d,Plcb4,Cacna1c,Erbb4,Pdgfd,Slc8a2	Casq1,Mylk,Mylk2,Itpr1,Camk4,Cacna1g,Adra1d,Plcb4,Cacna1c,Erbb4,Pdgfd,Slc8a2
mmu05414	Dilated cardiomyopathy	8	90	0.018	Itga8,Sgcd,Sgcg,Lama2,Cacna1c,Dmd,Cacnb2,Slc8a2	Itga8,Sgcd,Sgcg,Lama2,Cacna1c,Dmd,Cacnb2,Slc8a2
mmu04360	Axon guidance	11	176	0.0252	Bmpr1b,Sema3c,Sema3a,Sema3d,Wnt5a,Sema5a,Rock1,Epha1,Myl9,Unc5c,Unc5d	Bmpr1b,Sema3c,Sema3a,Sema3d,Wnt5a,Sema5a,Rock1,Epha1,Myl9,Unc5c,Unc5d
mmu04024	cAMP signaling pathway	12	210	0.029	Vipr2,Ppp1cb,Gli1,Npr1,Npy1r,Camk4,Atp1b2,Ppp1r12a,Rock1,Hhip,Myl9,Cacna1c	Vipr2,Ppp1cb,Gli1,Npr1,Npy1r,Camk4,Atp1b2,Ppp1r12a,Rock1,Hhip,Myl9,Cacna1c
mmu04390	Hippo signaling pathway	10	156	0.0315	Ppp1cb,Lef1,Bmpr1b,Nkd1,Bmpr1a,Fgf1,Fzd4,Axin2,Wnt5a,Ctnna3	Ppp1cb,Lef1,Bmpr1b,Nkd1,Bmpr1a,Fgf1,Fzd4,Axin2,Wnt5a,Ctnna3
mmu04371	Apelin signaling pathway	9	133	0.0365	Mylk,Mylk2,Prkaa2,Itpr1,Camk4,Gng8,Plcb4,Slc8a2,Mef2c	Mylk,Mylk2,Prkaa2,Itpr1,Camk4,Gng8,Plcb4,Slc8a2,Mef2c
mmu05217	Basal cell carcinoma	6	63	0.0445	Gli1,Lef1,Fzd4,Axin2,Wnt5a,Hhip	Gli1,Lef1,Fzd4,Axin2,Wnt5a,Hhip
mmu05205	Proteoglycans in cancer	11	199	0.0472	Ppp1cb,Itpr1,Ank2,Fzd4,Gpc3,Wnt5a,Ppp1r12a,Rock1,Erbb4,Ihh,Ppp1r12b	Ppp1cb,Itpr1,Ank2,Fzd4,Gpc3,Wnt5a,Ppp1r12a,Rock1,Erbb4,Ihh,Ppp1r12b
