# Supplementary material for: reString: an open-source Python software to perform automatic functional enrichment retrieval, results aggregation and data visualization
Source: Sci Rep. 2021 Dec 6;11:23458. doi: 10.1038/s41598-021-02528-0 (PMC8648753; doi:10.1038/s41598-021-02528-0)
Supplement: Supplementary file 1 — Supplementary Information 1. [file 41598_2021_2528_MOESM1_ESM.zip › Supplemental DataSets/upregulated/treatment_t1_red_VS_treatment_t1_blue_FC/UP_enrichment.Component.tsv]

#term ID	term description	observed gene count	background gene count	false discovery rate	matching proteins in your network (IDs)	matching proteins in your network (labels)
GO:0071944	cell periphery	166	4668	2.84e-14	Cdh4,Bcam,Casq1,Stx1a,Tmem110,Vipr2,Ppp1cb,Noxo1,Perp,Abca8b,Sntg2,Cap2,Slc38a4,Mylk,Slc22a1,Lims2,Slc6a7,Pcsk5,Map4k2,Dgka,Tmem47,Rftn2,Rab17,Rgs4,Itga8,Gsn,Grb14,Scn2a1,Capn3,Ltk,Gfra4,Chmp4c,Nbea,Tspan2,Gpsm2,Npr1,Gucy1b3,F3,Bmpr1b,Prkaa2,Kcnq4,Sema3c,Sema3a,Sema3d,Itpr1,Sspn,Vamp1,Rtn2,Dmpk,Tub,Mst4,Fgf13,Itm2a,Nkd1,Jam3,Mcam,Klhdc8b,Lgr6,Bmpr1a,Cdh6,Nexn,Lepr,Dgkb,Ntrk3,Fam198a,Sntb1,Cldn22,…	Cdh4,Bcam,Casq1,Stx1a,Tmem110,Vipr2,Ppp1cb,Noxo1,Perp,Abca8b,Sntg2,Cap2,Slc38a4,Mylk,Slc22a1,Lims2,Slc6a7,Pcsk5,Map4k2,Dgka,Tmem47,Rftn2,Rab17,Rgs4,Itga8,Gsn,Grb14,Scn2a1,Capn3,Ltk,Gfra4,Chmp4c,Nbea,Tspan2,Gpsm2,Npr1,Gucy1b3,F3,Bmpr1b,Prkaa2,Kcnq4,Sema3c,Sema3a,Sema3d,Itpr1,Sspn,Vamp1,Rtn2,Dmpk,Tub,Stk26,Fgf13,Itm2a,Nkd1,Jam3,Mcam,Klhdc8b,Lgr6,Bmpr1a,Cdh6,Nexn,Lepr,Dgkb,Ntrk3,Fam198a,Sntb1,Cldn22…
GO:0005886	plasma membrane	158	4531	9.08e-13	Cdh4,Bcam,Casq1,Stx1a,Vipr2,Ppp1cb,Noxo1,Perp,Abca8b,Sntg2,Cap2,Slc38a4,Mylk,Slc22a1,Lims2,Slc6a7,Pcsk5,Map4k2,Dgka,Tmem47,Rftn2,Rab17,Rgs4,Itga8,Gsn,Grb14,Scn2a1,Capn3,Ltk,Gfra4,Chmp4c,Nbea,Tspan2,Gpsm2,Npr1,F3,Bmpr1b,Prkaa2,Kcnq4,Sema3c,Sema3a,Sema3d,Itpr1,Sspn,Vamp1,Rtn2,Dmpk,Tub,Mst4,Fgf13,Itm2a,Nkd1,Jam3,Mcam,Klhdc8b,Lgr6,Bmpr1a,Cdh6,Nexn,Lepr,Dgkb,Ntrk3,Fam198a,Sntb1,Cldn22,Ank2,Hdac11,Npy1…	Cdh4,Bcam,Casq1,Stx1a,Vipr2,Ppp1cb,Noxo1,Perp,Abca8b,Sntg2,Cap2,Slc38a4,Mylk,Slc22a1,Lims2,Slc6a7,Pcsk5,Map4k2,Dgka,Tmem47,Rftn2,Rab17,Rgs4,Itga8,Gsn,Grb14,Scn2a1,Capn3,Ltk,Gfra4,Chmp4c,Nbea,Tspan2,Gpsm2,Npr1,F3,Bmpr1b,Prkaa2,Kcnq4,Sema3c,Sema3a,Sema3d,Itpr1,Sspn,Vamp1,Rtn2,Dmpk,Tub,Stk26,Fgf13,Itm2a,Nkd1,Jam3,Mcam,Klhdc8b,Lgr6,Bmpr1a,Cdh6,Nexn,Lepr,Dgkb,Ntrk3,Fam198a,Sntb1,Cldn22,Ank2,Hdac11,Npy…
GO:0030054	cell junction	87	2050	1.23e-09	Cdh4,Ndrg2,Stx1a,Perp,Cap2,Mylk,Lims2,Tmem47,Itga8,Scn2a1,Mylk2,Nbea,Gucy1b3,Sparcl1,Itpr1,Sspn,Vamp1,Fgf13,Pdlim3,Jam3,Pnmt,Cdh6,Nexn,Dgkb,Ntrk3,Sntb1,Cldn22,Ank2,Npy1r,Camk4,Atp1b2,Gucy1a3,Fzd4,Rltpr,Egflam,Ric3,Themis,Camk2n1,Gabra3,Pgr,Wnt5a,Rgs7bp,Gja6,Nr1d1,Epha1,Pard3b,Enah,Whrn,Ptprz1,Lama2,Filip1,Fgf14,Kcnd3,Myh10,Slc4a10,Pkp4,Mpdz,Ptprd,Ctnna3,Unc5c,Sept1,Synpo2,Gjc1,Colq,Ntf3,Cacna1c,R…	Cdh4,Ndrg2,Stx1a,Perp,Cap2,Mylk,Lims2,Tmem47,Itga8,Scn2a1,Mylk2,Nbea,Gucy1b3,Sparcl1,Itpr1,Sspn,Vamp1,Fgf13,Pdlim3,Jam3,Pnmt,Cdh6,Nexn,Dgkb,Ntrk3,Sntb1,Cldn22,Ank2,Npy1r,Camk4,Atp1b2,Gucy1a3,Fzd4,Rltpr,Egflam,Ric3,Themis,Camk2n1,Gabra3,Pgr,Wnt5a,Rgs7bp,Gja6,Nr1d1,Epha1,Pard3b,Enah,Whrn,Ptprz1,Lama2,Filip1,Fgf14,Kcnd3,Myh10,Slc4a10,Pkp4,Mpdz,Ptprd,Ctnna3,Unc5c,Sept1,Synpo2,Gjc1,Colq,Ntf3,Cacna1c,R…
GO:0110165	cellular anatomical entity	356	15632	2.73e-09	Nalcn,Cdh4,Serpinf1,Sost,Srpk3,Pnck,Bcam,Casq1,Ssbp2,Ndrg2,Ccl24,Stx1a,Sh2d1a,Tmem110,Vipr2,Ppp1cb,Xk,Noxo1,Nrbp2,Perp,Tmpo,Myb,Nudt4,Glt8d2,Abca8b,Sntg2,Cap2,Ogn,Thrb,Nkx3-1,Khdrbs3,Dmc1,Fam118a,Slc38a4,Endou,Cep97,Mpv17l,Mylk,Rsph3b,Slc22a1,Hcfc1r1,Lims2,Slc6a7,Pcsk5,Pip5k1b,Map4k2,Rbp4,Dgka,Gli1,Tmem47,Rftn2,Chst10,Igfbp5,Efhd1,Rab17,Angptl1,Ccdc3,Rgs4,Itga8,Gsn,Grb14,Scn2a1,Capn3,Ltk,Gfra4,My…	Nalcn,Cdh4,Serpinf1,Sost,Srpk3,Pnck,Bcam,Casq1,Ssbp2,Ndrg2,Ccl24,Stx1a,Sh2d1a,Tmem110,Vipr2,Ppp1cb,Xk,Noxo1,Nrbp2,Perp,Tmpo,Myb,Nudt4,Glt8d2,Abca8b,Sntg2,Cap2,Ogn,Thrb,Nkx3-1,Khdrbs3,Dmc1,Fam118a,Slc38a4,Endou,Cep97,Mpv17l,Mylk,Rsph3b,Slc22a1,Hcfc1r1,Lims2,Slc6a7,Pcsk5,Pip5k1b,Map4k2,Rbp4,Dgka,Gli1,Tmem47,Rftn2,Chst10,Igfbp5,Efhd1,Rab17,Angptl1,Ccdc3,Rgs4,Itga8,Gsn,Grb14,Scn2a1,Capn3,Ltk,Gfra4,My…
GO:0045202	synapse	67	1492	4.65e-08	Ndrg2,Stx1a,Cap2,Itga8,Scn2a1,Mylk2,Nbea,Gucy1b3,Sparcl1,Itpr1,Sspn,Vamp1,Pnmt,Dgkb,Ntrk3,Sntb1,Ank2,Npy1r,Camk4,Atp1b2,Gucy1a3,Fzd4,Egflam,Ric3,Camk2n1,Gabra3,Pgr,Wnt5a,Rgs7bp,Nr1d1,Epha1,Enah,Whrn,Ptprz1,Lama2,Filip1,Fgf14,Kcnd3,Myh10,Slc4a10,Pkp4,Mpdz,Ptprd,Unc5c,Sept1,Gjc1,Colq,Ntf3,Cacna1c,Rasgrp2,Arhgef9,Dmd,Cacnb2,Sept6,Dtna,Rab4a,Erbb4,Phactr1,Igsf9b,Dact1,Prrt2,Tnik,Slc8a2,Mef2c,Apoe,Arh…	Ndrg2,Stx1a,Cap2,Itga8,Scn2a1,Mylk2,Nbea,Gucy1b3,Sparcl1,Itpr1,Sspn,Vamp1,Pnmt,Dgkb,Ntrk3,Sntb1,Ank2,Npy1r,Camk4,Atp1b2,Gucy1a3,Fzd4,Egflam,Ric3,Camk2n1,Gabra3,Pgr,Wnt5a,Rgs7bp,Nr1d1,Epha1,Enah,Whrn,Ptprz1,Lama2,Filip1,Fgf14,Kcnd3,Myh10,Slc4a10,Pkp4,Mpdz,Ptprd,Unc5c,Sept1,Gjc1,Colq,Ntf3,Cacna1c,Rasgrp2,Arhgef9,Dmd,Cacnb2,Sept6,Dtna,Rab4a,Erbb4,Phactr1,Igsf9b,Dact1,Prrt2,Tnik,Slc8a2,Mef2c,Apoe,Arh…
GO:0016020	membrane	202	7623	1.5e-06	Nalcn,Cdh4,Bcam,Casq1,Stx1a,Tmem110,Vipr2,Ppp1cb,Xk,Noxo1,Perp,Tmpo,Glt8d2,Abca8b,Sntg2,Cap2,Fam118a,Slc38a4,Mpv17l,Mylk,Slc22a1,Lims2,Slc6a7,Pcsk5,Pip5k1b,Map4k2,Dgka,Tmem47,Rftn2,Chst10,Efhd1,Rab17,Rgs4,Itga8,Gsn,Grb14,Scn2a1,Capn3,Ltk,Gfra4,Chmp4c,Bche,Nbea,Tspan2,Gpsm2,Npr1,F3,Bmpr1b,Ccdc107,Prkaa2,Kcnq4,Sema3c,Sema3a,Sema3d,Itpr1,Sspn,Vamp1,Rtn2,Dmpk,Tub,Mst4,Fgf13,Itm2a,Nkd1,Emc8,Jam3,Mcam,…	Nalcn,Cdh4,Bcam,Casq1,Stx1a,Tmem110,Vipr2,Ppp1cb,Xk,Noxo1,Perp,Tmpo,Glt8d2,Abca8b,Sntg2,Cap2,Fam118a,Slc38a4,Mpv17l,Mylk,Slc22a1,Lims2,Slc6a7,Pcsk5,Pip5k1b,Map4k2,Dgka,Tmem47,Rftn2,Chst10,Efhd1,Rab17,Rgs4,Itga8,Gsn,Grb14,Scn2a1,Capn3,Ltk,Gfra4,Chmp4c,Bche,Nbea,Tspan2,Gpsm2,Npr1,F3,Bmpr1b,Ccdc107,Prkaa2,Kcnq4,Sema3c,Sema3a,Sema3d,Itpr1,Sspn,Vamp1,Rtn2,Dmpk,Tub,Stk26,Fgf13,Itm2a,Nkd1,Emc8,Jam3,Mcam…
GO:0030425	dendrite	41	753	1.5e-06	Pcsk5,Rab17,Mylk2,Bmpr1b,Prkaa2,Sema3a,Itpr1,Fgf13,Pnmt,Bmpr1a,Cobl,Kcnab1,Fzd4,Ar,Camk2n1,Pgr,Rgs7bp,Kcnip1,Nr1d1,Epha1,Whrn,Aqp11,Ptprz1,Lama2,Kcnd3,Myh10,Slc4a10,Mpdz,Unc5c,Pex5l,Ntf3,Cacna1c,Tnk2,Igsf9b,Prrt2,Slc8a2,Ttll7,Apoe,Arhgap32,Kcnip4,Kcnma1	Pcsk5,Rab17,Mylk2,Bmpr1b,Prkaa2,Sema3a,Itpr1,Fgf13,Pnmt,Bmpr1a,Cobl,Kcnab1,Fzd4,Ar,Camk2n1,Pgr,Rgs7bp,Kcnip1,Nr1d1,Epha1,Whrn,Aqp11,Ptprz1,Lama2,Kcnd3,Myh10,Slc4a10,Mpdz,Unc5c,Pex5l,Ntf3,Cacna1c,Tnk2,Igsf9b,Prrt2,Slc8a2,Ttll7,Apoe,Arhgap32,Kcnip4,Kcnma1
GO:0031012	extracellular matrix	31	468	1.5e-06	Serpinf1,Ogn,Angptl1,F3,Sema3c,Sparcl1,Lgr6,Lrrc17,Cpz,Npnt,Fgf1,Ndp,Egflam,Ecm2,Gpc3,Wnt5a,Omd,Lgals4,Lrrc15,Col8a2,Col4a4,Ptprz1,Lama2,Col6a6,Thsd4,Colq,Col4a3,Col19a1,Optc,Ihh,Apoe	Serpinf1,Ogn,Angptl1,F3,Sema3c,Sparcl1,Lgr6,Lrrc17,Cpz,Npnt,Fgf1,Ndp,Egflam,Ecm2,Gpc3,Wnt5a,Omd,Lgals4,Lrrc15,Col8a2,Col4a4,Ptprz1,Lama2,Col6a6,Thsd4,Colq,Col4a3,Col19a1,Optc,Ihh,Apoe
GO:0043292	contractile fiber	22	237	1.5e-06	Casq1,Capn3,Tpm2,Pdlim3,Ky,Nexn,Npnt,Ank2,Fbxl22,Lmod1,Ppp1r12a,Myom1,Myl9,Myh11,Synpo2,Cacna1c,Dmd,Svil,Slmap,Sphkap,Ppp1r12b,Mef2c	Casq1,Capn3,Tpm2,Pdlim3,Ky,Nexn,Npnt,Ank2,Fbxl22,Lmod1,Ppp1r12a,Myom1,Myl9,Myh11,Synpo2,Cacna1c,Dmd,Svil,Slmap,Sphkap,Ppp1r12b,Mef2c
GO:0030016	myofibril	21	227	1.97e-06	Casq1,Capn3,Tpm2,Pdlim3,Ky,Nexn,Ank2,Fbxl22,Lmod1,Ppp1r12a,Myom1,Myl9,Myh11,Synpo2,Cacna1c,Dmd,Svil,Slmap,Sphkap,Ppp1r12b,Mef2c	Casq1,Capn3,Tpm2,Pdlim3,Ky,Nexn,Ank2,Fbxl22,Lmod1,Ppp1r12a,Myom1,Myl9,Myh11,Synpo2,Cacna1c,Dmd,Svil,Slmap,Sphkap,Ppp1r12b,Mef2c
GO:0030018	Z disc	16	134	4.33e-06	Casq1,Capn3,Pdlim3,Ky,Nexn,Ank2,Fbxl22,Ppp1r12a,Myom1,Myl9,Synpo2,Cacna1c,Dmd,Slmap,Sphkap,Ppp1r12b	Casq1,Capn3,Pdlim3,Ky,Nexn,Ank2,Fbxl22,Ppp1r12a,Myom1,Myl9,Synpo2,Cacna1c,Dmd,Slmap,Sphkap,Ppp1r12b
GO:0042383	sarcolemma	17	161	7.6e-06	Casq1,Sntg2,Scn2a1,Capn3,Sspn,Rtn2,Sntb1,Ank2,Sgcd,Sgcg,Lama2,Kcnd3,Cacna1c,Dmd,Cacnb2,Dtna,Slmap	Casq1,Sntg2,Scn2a1,Capn3,Sspn,Rtn2,Sntb1,Ank2,Sgcd,Sgcg,Lama2,Kcnd3,Cacna1c,Dmd,Cacnb2,Dtna,Slmap
GO:0030017	sarcomere	19	207	8.9e-06	Casq1,Capn3,Tpm2,Pdlim3,Ky,Nexn,Ank2,Fbxl22,Lmod1,Ppp1r12a,Myom1,Myl9,Synpo2,Cacna1c,Dmd,Slmap,Sphkap,Ppp1r12b,Mef2c	Casq1,Capn3,Tpm2,Pdlim3,Ky,Nexn,Ank2,Fbxl22,Lmod1,Ppp1r12a,Myom1,Myl9,Synpo2,Cacna1c,Dmd,Slmap,Sphkap,Ppp1r12b,Mef2c
GO:0043005	neuron projection	62	1583	1.13e-05	Serpinf1,Ndrg2,Stx1a,Pcsk5,Rab17,Itga8,Scn2a1,Mylk2,Ptbp2,Bmpr1b,Prkaa2,Kcnq4,Sema3a,Itpr1,Vamp1,Fgf13,Pnmt,Pygb,Bmpr1a,Nexn,Ntrk3,Npy1r,Cobl,Kcnab1,Fzd4,Ar,Nfib,Gldn,Ric3,Camk2n1,Gabra3,Pgr,Rgs7bp,Kcnip1,Nr1d1,Epha1,Whrn,Aqp11,Ptprz1,Lama2,Kcnd3,Myh10,Slc4a10,Mpdz,Unc5c,Pex5l,Ntf3,Cacna1c,Rasgrp2,Dmd,Tnk2,Sept6,Dtna,Igsf9b,Prrt2,Slc8a2,Ttll7,Apoe,Arhgap32,Kcnip4,Tenm3,Kcnma1	Serpinf1,Ndrg2,Stx1a,Pcsk5,Rab17,Itga8,Scn2a1,Mylk2,Ptbp2,Bmpr1b,Prkaa2,Kcnq4,Sema3a,Itpr1,Vamp1,Fgf13,Pnmt,Pygb,Bmpr1a,Nexn,Ntrk3,Npy1r,Cobl,Kcnab1,Fzd4,Ar,Nfib,Gldn,Ric3,Camk2n1,Gabra3,Pgr,Rgs7bp,Kcnip1,Nr1d1,Epha1,Whrn,Aqp11,Ptprz1,Lama2,Kcnd3,Myh10,Slc4a10,Mpdz,Unc5c,Pex5l,Ntf3,Cacna1c,Rasgrp2,Dmd,Tnk2,Sept6,Dtna,Igsf9b,Prrt2,Slc8a2,Ttll7,Apoe,Arhgap32,Kcnip4,Tenm3,Kcnma1
GO:0036477	somatodendritic compartment	47	1080	2.85e-05	Serpinf1,Pcsk5,Rab17,Itga8,Mylk2,Ptbp2,Bmpr1b,Prkaa2,Sema3a,Itpr1,Fgf13,Pnmt,Bmpr1a,Cobl,Kcnab1,Fzd4,Ar,Ric3,Camk2n1,Pgr,Astn2,Rgs7bp,Kcnip1,Nr1d1,Epha1,Whrn,Aqp11,Ptprz1,Lama2,Kcnd3,Myh10,Slc4a10,Mpdz,Unc5c,Pex5l,Ntf3,Cacna1c,Dmd,Tnk2,Igsf9b,Prrt2,Slc8a2,Ttll7,Apoe,Arhgap32,Kcnip4,Kcnma1	Serpinf1,Pcsk5,Rab17,Itga8,Mylk2,Ptbp2,Bmpr1b,Prkaa2,Sema3a,Itpr1,Fgf13,Pnmt,Bmpr1a,Cobl,Kcnab1,Fzd4,Ar,Ric3,Camk2n1,Pgr,Astn2,Rgs7bp,Kcnip1,Nr1d1,Epha1,Whrn,Aqp11,Ptprz1,Lama2,Kcnd3,Myh10,Slc4a10,Mpdz,Unc5c,Pex5l,Ntf3,Cacna1c,Dmd,Tnk2,Igsf9b,Prrt2,Slc8a2,Ttll7,Apoe,Arhgap32,Kcnip4,Kcnma1
GO:0016010	dystrophin-associated glycoprotein complex	7	19	4.78e-05	Sntg2,Sspn,Sntb1,Sgcd,Sgcg,Dmd,Dtna	Sntg2,Sspn,Sntb1,Sgcd,Sgcg,Dmd,Dtna
GO:0042995	cell projection	81	2472	0.0001	Serpinf1,Ndrg2,Stx1a,Vipr2,Mylk,Rsph3b,Pcsk5,Pip5k1b,Gli1,Rab17,Itga8,Gsn,Scn2a1,Mylk2,Ptbp2,Bmpr1b,Prkaa2,Kcnq4,Sema3a,Ift81,Itpr1,Vamp1,Tub,Fgf13,Jam3,Pnmt,Pygb,Bmpr1a,Nexn,Ntrk3,Npy1r,Cobl,Atp1b2,Kcnab1,Fzd4,Rltpr,Ar,Nfib,Egflam,Gldn,Ric3,Camk2n1,Gabra3,Pgr,Rgs7bp,Kcnip1,Nr1d1,Rock1,Epha1,Pitpnm3,Enah,Whrn,Aqp11,Ptprz1,Lama2,Kcnd3,Myh10,Slc4a10,Mpdz,Ctnna3,Unc5c,Wdr78,Pex5l,Ntf3,Cacna1c,Rasgrp…	Serpinf1,Ndrg2,Stx1a,Vipr2,Mylk,Rsph3b,Pcsk5,Pip5k1b,Gli1,Rab17,Itga8,Gsn,Scn2a1,Mylk2,Ptbp2,Bmpr1b,Prkaa2,Kcnq4,Sema3a,Ift81,Itpr1,Vamp1,Tub,Fgf13,Jam3,Pnmt,Pygb,Bmpr1a,Nexn,Ntrk3,Npy1r,Cobl,Atp1b2,Kcnab1,Fzd4,Rltpr,Ar,Nfib,Egflam,Gldn,Ric3,Camk2n1,Gabra3,Pgr,Rgs7bp,Kcnip1,Nr1d1,Rock1,Epha1,Pitpnm3,Enah,Whrn,Aqp11,Ptprz1,Lama2,Kcnd3,Myh10,Slc4a10,Mpdz,Ctnna3,Unc5c,Wdr78,Pex5l,Ntf3,Cacna1c,Rasgrp…
GO:0098794	postsynapse	36	761	0.0001	Stx1a,Cap2,Itga8,Mylk2,Nbea,Itpr1,Sspn,Ntrk3,Ank2,Camk4,Camk2n1,Gabra3,Pgr,Wnt5a,Rgs7bp,Nr1d1,Epha1,Ptprz1,Lama2,Filip1,Kcnd3,Myh10,Slc4a10,Pkp4,Mpdz,Cacna1c,Arhgef9,Dmd,Rab4a,Erbb4,Igsf9b,Prrt2,Slc8a2,Mef2c,Arhgap32,Kcnma1	Stx1a,Cap2,Itga8,Mylk2,Nbea,Itpr1,Sspn,Ntrk3,Ank2,Camk4,Camk2n1,Gabra3,Pgr,Wnt5a,Rgs7bp,Nr1d1,Epha1,Ptprz1,Lama2,Filip1,Kcnd3,Myh10,Slc4a10,Pkp4,Mpdz,Cacna1c,Arhgef9,Dmd,Rab4a,Erbb4,Igsf9b,Prrt2,Slc8a2,Mef2c,Arhgap32,Kcnma1
GO:0098797	plasma membrane protein complex	28	503	0.0001	Cdh4,Stx1a,Noxo1,Sntg2,Itga8,Scn2a1,Kcnq4,Sspn,Cdh6,Sntb1,Atp1b2,Kcnab1,Kcns3,Kcnip1,Gja6,Sgcd,Sgcg,Gng8,Ramp1,Kcnd3,Gjc1,Cacna1c,Dmd,Cacnb2,Tnk2,Dtna,Kcnip4,Kcnma1	Cdh4,Stx1a,Noxo1,Sntg2,Itga8,Scn2a1,Kcnq4,Sspn,Cdh6,Sntb1,Atp1b2,Kcnab1,Kcns3,Kcnip1,Gja6,Sgcd,Sgcg,Gng8,Ramp1,Kcnd3,Gjc1,Cacna1c,Dmd,Cacnb2,Tnk2,Dtna,Kcnip4,Kcnma1
GO:0120025	plasma membrane bounded cell projection	79	2387	0.0001	Serpinf1,Ndrg2,Stx1a,Vipr2,Mylk,Rsph3b,Pcsk5,Pip5k1b,Gli1,Rab17,Itga8,Gsn,Scn2a1,Mylk2,Ptbp2,Bmpr1b,Prkaa2,Kcnq4,Sema3a,Ift81,Itpr1,Vamp1,Tub,Fgf13,Jam3,Pnmt,Pygb,Bmpr1a,Nexn,Ntrk3,Npy1r,Cobl,Atp1b2,Kcnab1,Fzd4,Rltpr,Ar,Nfib,Gldn,Ric3,Camk2n1,Gabra3,Pgr,Rgs7bp,Kcnip1,Nr1d1,Rock1,Epha1,Enah,Whrn,Aqp11,Ptprz1,Lama2,Kcnd3,Myh10,Slc4a10,Mpdz,Ctnna3,Unc5c,Wdr78,Pex5l,Ntf3,Cacna1c,Rasgrp2,Dmd,Tnk2,Sept…	Serpinf1,Ndrg2,Stx1a,Vipr2,Mylk,Rsph3b,Pcsk5,Pip5k1b,Gli1,Rab17,Itga8,Gsn,Scn2a1,Mylk2,Ptbp2,Bmpr1b,Prkaa2,Kcnq4,Sema3a,Ift81,Itpr1,Vamp1,Tub,Fgf13,Jam3,Pnmt,Pygb,Bmpr1a,Nexn,Ntrk3,Npy1r,Cobl,Atp1b2,Kcnab1,Fzd4,Rltpr,Ar,Nfib,Gldn,Ric3,Camk2n1,Gabra3,Pgr,Rgs7bp,Kcnip1,Nr1d1,Rock1,Epha1,Enah,Whrn,Aqp11,Ptprz1,Lama2,Kcnd3,Myh10,Slc4a10,Mpdz,Ctnna3,Unc5c,Wdr78,Pex5l,Ntf3,Cacna1c,Rasgrp2,Dmd,Tnk2,Sept…
GO:0043025	neuronal cell body	35	743	0.00015	Serpinf1,Pcsk5,Rab17,Itga8,Mylk2,Ptbp2,Bmpr1b,Prkaa2,Itpr1,Pnmt,Bmpr1a,Cobl,Kcnab1,Ric3,Camk2n1,Pgr,Astn2,Rgs7bp,Kcnip1,Nr1d1,Whrn,Ptprz1,Kcnd3,Myh10,Slc4a10,Unc5c,Cacna1c,Dmd,Tnk2,Igsf9b,Slc8a2,Ttll7,Apoe,Kcnip4,Kcnma1	Serpinf1,Pcsk5,Rab17,Itga8,Mylk2,Ptbp2,Bmpr1b,Prkaa2,Itpr1,Pnmt,Bmpr1a,Cobl,Kcnab1,Ric3,Camk2n1,Pgr,Astn2,Rgs7bp,Kcnip1,Nr1d1,Whrn,Ptprz1,Kcnd3,Myh10,Slc4a10,Unc5c,Cacna1c,Dmd,Tnk2,Igsf9b,Slc8a2,Ttll7,Apoe,Kcnip4,Kcnma1
GO:0005887	integral component of plasma membrane	47	1174	0.00018	Cdh4,Bcam,Stx1a,Noxo1,Perp,Slc38a4,Slc22a1,Itga8,Scn2a1,Ltk,Tspan2,Kcnq4,Sema3c,Sema3a,Sema3d,Sspn,Jam3,Lepr,Ntrk3,Ank2,Lgr4,Atp1b2,Kcnab1,Kcns3,Gabra3,Gpc3,Kcnip1,Epha1,Sgcd,Sgcg,Hhip,Ptprz1,Slc16a5,Ramp1,Kcnd3,Slc4a10,Ptprd,Tmprss9,Sema6c,Slc24a3,Cacna1c,Erbb4,Prrt2,Slc8a2,Kcnip4,Tenm3,Kcnma1	Cdh4,Bcam,Stx1a,Noxo1,Perp,Slc38a4,Slc22a1,Itga8,Scn2a1,Ltk,Tspan2,Kcnq4,Sema3c,Sema3a,Sema3d,Sspn,Jam3,Lepr,Ntrk3,Ank2,Lgr4,Atp1b2,Kcnab1,Kcns3,Gabra3,Gpc3,Kcnip1,Epha1,Sgcd,Sgcg,Hhip,Ptprz1,Slc16a5,Ramp1,Kcnd3,Slc4a10,Ptprd,Tmprss9,Sema6c,Slc24a3,Cacna1c,Erbb4,Prrt2,Slc8a2,Kcnip4,Tenm3,Kcnma1
GO:0044297	cell body	37	836	0.00028	Serpinf1,Pcsk5,Rab17,Itga8,Mylk2,Ptbp2,Bmpr1b,Prkaa2,Itpr1,Pnmt,Bmpr1a,Cobl,Atp1b2,Kcnab1,Ric3,Camk2n1,Pgr,Astn2,Rgs7bp,Kcnip1,Nr1d1,Pitpnm3,Whrn,Ptprz1,Kcnd3,Myh10,Slc4a10,Unc5c,Cacna1c,Dmd,Tnk2,Igsf9b,Slc8a2,Ttll7,Apoe,Kcnip4,Kcnma1	Serpinf1,Pcsk5,Rab17,Itga8,Mylk2,Ptbp2,Bmpr1b,Prkaa2,Itpr1,Pnmt,Bmpr1a,Cobl,Atp1b2,Kcnab1,Ric3,Camk2n1,Pgr,Astn2,Rgs7bp,Kcnip1,Nr1d1,Pitpnm3,Whrn,Ptprz1,Kcnd3,Myh10,Slc4a10,Unc5c,Cacna1c,Dmd,Tnk2,Igsf9b,Slc8a2,Ttll7,Apoe,Kcnip4,Kcnma1
GO:0031226	intrinsic component of plasma membrane	48	1249	0.00039	Cdh4,Bcam,Stx1a,Noxo1,Perp,Slc38a4,Slc22a1,Itga8,Scn2a1,Ltk,Tspan2,Kcnq4,Sema3c,Sema3a,Sema3d,Sspn,Jam3,Lepr,Ntrk3,Ank2,Lgr4,Atp1b2,Kcnab1,Kcns3,Gabra3,Gpc3,Rgs7bp,Kcnip1,Epha1,Sgcd,Sgcg,Hhip,Ptprz1,Slc16a5,Ramp1,Kcnd3,Slc4a10,Ptprd,Tmprss9,Sema6c,Slc24a3,Cacna1c,Erbb4,Prrt2,Slc8a2,Kcnip4,Tenm3,Kcnma1	Cdh4,Bcam,Stx1a,Noxo1,Perp,Slc38a4,Slc22a1,Itga8,Scn2a1,Ltk,Tspan2,Kcnq4,Sema3c,Sema3a,Sema3d,Sspn,Jam3,Lepr,Ntrk3,Ank2,Lgr4,Atp1b2,Kcnab1,Kcns3,Gabra3,Gpc3,Rgs7bp,Kcnip1,Epha1,Sgcd,Sgcg,Hhip,Ptprz1,Slc16a5,Ramp1,Kcnd3,Slc4a10,Ptprd,Tmprss9,Sema6c,Slc24a3,Cacna1c,Erbb4,Prrt2,Slc8a2,Kcnip4,Tenm3,Kcnma1
GO:0015629	actin cytoskeleton	25	458	0.0004	Stx1a,Cap2,Mylk,Gsn,Tpm2,Pdlim3,Jam3,Nexn,Cobl,Rltpr,Lmod1,Cdc42ep3,Ppp1r12a,Myom1,Enah,Whrn,Myl9,Myh11,Filip1,Limch1,Dstn,Myh10,Synpo2,Svil,Arhgap32	Stx1a,Cap2,Mylk,Gsn,Tpm2,Pdlim3,Jam3,Nexn,Cobl,Rltpr,Lmod1,Cdc42ep3,Ppp1r12a,Myom1,Enah,Whrn,Myl9,Myh11,Filip1,Limch1,Dstn,Myh10,Synpo2,Svil,Arhgap32
GO:0030424	axon	35	791	0.00047	Serpinf1,Ndrg2,Stx1a,Scn2a1,Mylk2,Ptbp2,Prkaa2,Sema3a,Fgf13,Pnmt,Pygb,Nexn,Ntrk3,Npy1r,Cobl,Kcnab1,Ar,Nfib,Gldn,Pgr,Rgs7bp,Whrn,Ptprz1,Myh10,Slc4a10,Unc5c,Ntf3,Dmd,Tnk2,Sept6,Dtna,Prrt2,Slc8a2,Tenm3,Kcnma1	Serpinf1,Ndrg2,Stx1a,Scn2a1,Mylk2,Ptbp2,Prkaa2,Sema3a,Fgf13,Pnmt,Pygb,Nexn,Ntrk3,Npy1r,Cobl,Kcnab1,Ar,Nfib,Gldn,Pgr,Rgs7bp,Whrn,Ptprz1,Myh10,Slc4a10,Unc5c,Ntf3,Dmd,Tnk2,Sept6,Dtna,Prrt2,Slc8a2,Tenm3,Kcnma1
GO:0005576	extracellular region	72	2229	0.00053	Serpinf1,Sost,Ccl24,Ogn,Endou,Pcsk5,Rbp4,Igfbp5,Angptl1,Ccdc3,Gsn,Gfra4,Bche,F3,Sema3c,Sema3a,Sema3d,Sparcl1,Tub,Fgf13,Pdgfrl,Jam3,Mcam,Klhdc8b,Lgr6,Lepr,Lrrc17,Prrg3,Cpz,Npnt,Fam198a,Fgf1,Ndp,Mettl24,C1qtnf2,Vstm4,Egflam,Gldn,Ecm2,Tpsb2,Gpc3,Wnt5a,Omd,Lgals4,Lrrc15,Lep,Col8a2,Fam19a1,Hhip,Col4a4,Ptprz1,Lama2,Fgf14,Ramp1,Col6a6,Thsd4,Fibin,Sema6c,Apoc1,Colq,Ntf3,Col4a3,Col19a1,Btc,Rab4a,Slmap,Opt…	Serpinf1,Sost,Ccl24,Ogn,Endou,Pcsk5,Rbp4,Igfbp5,Angptl1,Ccdc3,Gsn,Gfra4,Bche,F3,Sema3c,Sema3a,Sema3d,Sparcl1,Tub,Fgf13,Pdgfrl,Jam3,Mcam,Klhdc8b,Lgr6,Lepr,Lrrc17,Prrg3,Cpz,Npnt,Fam198a,Fgf1,Ndp,Mettl24,C1qtnf2,Vstm4,Egflam,Gldn,Ecm2,Tpsb2,Gpc3,Wnt5a,Omd,Lgals4,Lrrc15,Lep,Col8a2,Fam19a1,Hhip,Col4a4,Ptprz1,Lama2,Fgf14,Ramp1,Col6a6,Thsd4,Fibin,Sema6c,Apoc1,Colq,Ntf3,Col4a3,Col19a1,Btc,Rab4a,Slmap,Opt…
GO:0031224	intrinsic component of membrane	128	4707	0.00053	Nalcn,Cdh4,Bcam,Stx1a,Tmem110,Vipr2,Xk,Noxo1,Perp,Tmpo,Glt8d2,Abca8b,Fam118a,Slc38a4,Mpv17l,Slc22a1,Slc6a7,Pcsk5,Tmem47,Chst10,Itga8,Scn2a1,Ltk,Gfra4,Tspan2,Npr1,F3,Bmpr1b,Ccdc107,Kcnq4,Sema3c,Sema3a,Sema3d,Itpr1,Sspn,Vamp1,Rtn2,Dmpk,Itm2a,Emc8,Jam3,Mcam,Lgr6,Bmpr1a,Armh4,Cdh6,Lepr,Ntrk3,Prrg3,Slc25a23,Cldn22,Ank2,Vstm2b,Atp6v0e2,Tmem35,Npy1r,Lgr4,Atp1b2,Kcnab1,Cd59a,Fzd4,Tmem136,Vstm4,Gldn,Ric3,…	Nalcn,Cdh4,Bcam,Stx1a,Tmem110,Vipr2,Xk,Noxo1,Perp,Tmpo,Glt8d2,Abca8b,Fam118a,Slc38a4,Mpv17l,Slc22a1,Slc6a7,Pcsk5,Tmem47,Chst10,Itga8,Scn2a1,Ltk,Gfra4,Tspan2,Npr1,F3,Bmpr1b,Ccdc107,Kcnq4,Sema3c,Sema3a,Sema3d,Itpr1,Sspn,Vamp1,Rtn2,Dmpk,Itm2a,Emc8,Jam3,Mcam,Lgr6,Bmpr1a,3632451O06Rik,Cdh6,Lepr,Ntrk3,Prrg3,Slc25a23,Cldn22,Ank2,Vstm2b,Atp6v0e2,Tmem35,Npy1r,Lgr4,Atp1b2,Kcnab1,Cd59a,Fzd4,Tmem136,Vstm4,Gl…
GO:0062023	collagen-containing extracellular matrix	21	359	0.00076	Serpinf1,Ogn,Angptl1,F3,Sema3c,Sparcl1,Npnt,Ndp,Egflam,Ecm2,Gpc3,Omd,Lgals4,Lrrc15,Col8a2,Col4a4,Ptprz1,Lama2,Col6a6,Colq,Col4a3	Serpinf1,Ogn,Angptl1,F3,Sema3c,Sparcl1,Npnt,Ndp,Egflam,Ecm2,Gpc3,Omd,Lgals4,Lrrc15,Col8a2,Col4a4,Ptprz1,Lama2,Col6a6,Colq,Col4a3
GO:0016021	integral component of membrane	123	4539	0.00095	Nalcn,Cdh4,Bcam,Stx1a,Tmem110,Vipr2,Xk,Noxo1,Perp,Tmpo,Glt8d2,Abca8b,Fam118a,Slc38a4,Mpv17l,Slc22a1,Slc6a7,Pcsk5,Tmem47,Chst10,Itga8,Scn2a1,Ltk,Tspan2,Npr1,F3,Bmpr1b,Ccdc107,Kcnq4,Sema3c,Sema3a,Sema3d,Itpr1,Sspn,Vamp1,Rtn2,Dmpk,Itm2a,Emc8,Jam3,Mcam,Lgr6,Bmpr1a,Armh4,Cdh6,Lepr,Ntrk3,Prrg3,Slc25a23,Cldn22,Ank2,Vstm2b,Atp6v0e2,Tmem35,Npy1r,Lgr4,Atp1b2,Kcnab1,Fzd4,Tmem136,Vstm4,Gldn,Ric3,Kcns3,Gal3st…	Nalcn,Cdh4,Bcam,Stx1a,Tmem110,Vipr2,Xk,Noxo1,Perp,Tmpo,Glt8d2,Abca8b,Fam118a,Slc38a4,Mpv17l,Slc22a1,Slc6a7,Pcsk5,Tmem47,Chst10,Itga8,Scn2a1,Ltk,Tspan2,Npr1,F3,Bmpr1b,Ccdc107,Kcnq4,Sema3c,Sema3a,Sema3d,Itpr1,Sspn,Vamp1,Rtn2,Dmpk,Itm2a,Emc8,Jam3,Mcam,Lgr6,Bmpr1a,3632451O06Rik,Cdh6,Lepr,Ntrk3,Prrg3,Slc25a23,Cldn22,Ank2,Vstm2b,Atp6v0e2,Tmem35,Npy1r,Lgr4,Atp1b2,Kcnab1,Fzd4,Tmem136,Vstm4,Gldn,Ric3,Kcns…
GO:0005615	extracellular space	51	1424	0.00099	Serpinf1,Sost,Ccl24,Ogn,Pcsk5,Rbp4,Igfbp5,Angptl1,Gsn,Gfra4,Bche,F3,Sema3c,Sema3a,Sema3d,Sparcl1,Jam3,Mcam,Lgr6,Lepr,Lrrc17,Cpz,Fgf1,Ndp,C1qtnf2,Gldn,Tpsb2,Wnt5a,Omd,Lgals4,Lrrc15,Lep,Col8a2,Fam19a1,Col4a4,Ptprz1,Ramp1,Sema6c,Apoc1,Colq,Ntf3,Col4a3,Col19a1,Btc,Rab4a,Slmap,Vldlr,Ihh,Pdgfd,Gdf10,Apoe	Serpinf1,Sost,Ccl24,Ogn,Pcsk5,Rbp4,Igfbp5,Angptl1,Gsn,Gfra4,Bche,F3,Sema3c,Sema3a,Sema3d,Sparcl1,Jam3,Mcam,Lgr6,Lepr,Lrrc17,Cpz,Fgf1,Ndp,C1qtnf2,Gldn,Tpsb2,Wnt5a,Omd,Lgals4,Lrrc15,Lep,Col8a2,Fam19a1,Col4a4,Ptprz1,Ramp1,Sema6c,Apoc1,Colq,Ntf3,Col4a3,Col19a1,Btc,Rab4a,Slmap,Vldlr,Ihh,Pdgfd,Gdf10,Apoe
GO:0005911	cell-cell junction	24	489	0.0026	Cdh4,Perp,Mylk,Lims2,Tmem47,Scn2a1,Fgf13,Pdlim3,Jam3,Cdh6,Nexn,Cldn22,Ank2,Fzd4,Rltpr,Themis,Gja6,Pard3b,Pkp4,Mpdz,Ctnna3,Gjc1,Tnk2,Col19a1	Cdh4,Perp,Mylk,Lims2,Tmem47,Scn2a1,Fgf13,Pdlim3,Jam3,Cdh6,Nexn,Cldn22,Ank2,Fzd4,Rltpr,Themis,Gja6,Pard3b,Pkp4,Mpdz,Ctnna3,Gjc1,Tnk2,Col19a1
GO:0042641	actomyosin	9	81	0.0031	Stx1a,Mylk,Pdlim3,Enah,Myl9,Myh11,Limch1,Myh10,Synpo2	Stx1a,Mylk,Pdlim3,Enah,Myl9,Myh11,Limch1,Myh10,Synpo2
GO:0098590	plasma membrane region	46	1310	0.0039	Stx1a,Mylk,Slc22a1,Map4k2,Rab17,Itga8,Scn2a1,Nbea,Prkaa2,Kcnq4,Itpr1,Sspn,Mst4,Klhdc8b,Bmpr1a,Lepr,Ntrk3,Fam198a,Ank2,Atp1b2,Gabra3,Rgs7bp,Cd8a,Pard3b,Whrn,Ptprz1,Kcnd3,Myh10,Slc4a10,Mpdz,Ptprd,Slc1a5,Cacna1c,Rasgrp2,Dmd,Tnk2,Sept6,Erbb4,Svil,Igsf9b,Prrt2,Tnik,Vldlr,Slc8a2,Gpr161,Kcnma1	Stx1a,Mylk,Slc22a1,Map4k2,Rab17,Itga8,Scn2a1,Nbea,Prkaa2,Kcnq4,Itpr1,Sspn,Stk26,Klhdc8b,Bmpr1a,Lepr,Ntrk3,Fam198a,Ank2,Atp1b2,Gabra3,Rgs7bp,Cd8a,Pard3b,Whrn,Ptprz1,Kcnd3,Myh10,Slc4a10,Mpdz,Ptprd,Slc1a5,Cacna1c,Rasgrp2,Dmd,Tnk2,Sept6,Erbb4,Svil,Igsf9b,Prrt2,Tnik,Vldlr,Slc8a2,Gpr161,Kcnma1
GO:0070161	anchoring junction	27	626	0.0065	Cdh4,Perp,Mylk,Lims2,Tmem47,Scn2a1,Fgf13,Pdlim3,Jam3,Cdh6,Nexn,Cldn22,Ank2,Fzd4,Rltpr,Themis,Gja6,Pard3b,Enah,Pkp4,Mpdz,Ctnna3,Synpo2,Gjc1,Dmd,Tnk2,Col19a1	Cdh4,Perp,Mylk,Lims2,Tmem47,Scn2a1,Fgf13,Pdlim3,Jam3,Cdh6,Nexn,Cldn22,Ank2,Fzd4,Rltpr,Themis,Gja6,Pard3b,Enah,Pkp4,Mpdz,Ctnna3,Synpo2,Gjc1,Dmd,Tnk2,Col19a1
GO:0005737	cytoplasm	233	10283	0.0069	Serpinf1,Sost,Srpk3,Pnck,Casq1,Ssbp2,Ndrg2,Stx1a,Sh2d1a,Tmem110,Ppp1cb,Noxo1,Nrbp2,Perp,Myb,Nudt4,Glt8d2,Abca8b,Sntg2,Cap2,Nkx3-1,Endou,Cep97,Mpv17l,Mylk,Rsph3b,Hcfc1r1,Lims2,Pcsk5,Pip5k1b,Map4k2,Dgka,Gli1,Chst10,Efhd1,Rab17,Ccdc3,Rgs4,Itga8,Gsn,Grb14,Capn3,Ltk,Mylk2,Pkia,Chmp4c,Bche,Smad9,Nbea,Gpsm2,Lef1,Gucy1b3,F3,Trp53inp1,Tpm2,Gne,Prkaa2,Kcnq4,Smarcd3,Aass,Itpr1,Sspn,Vamp1,Rtn2,Dmpk,Nr2f2,Tub…	Serpinf1,Sost,Srpk3,Pnck,Casq1,Ssbp2,Ndrg2,Stx1a,Sh2d1a,Tmem110,Ppp1cb,Noxo1,Nrbp2,Perp,Myb,Nudt4,Glt8d2,Abca8b,Sntg2,Cap2,Nkx3-1,Endou,Cep97,Mpv17l,Mylk,Rsph3b,Hcfc1r1,Lims2,Pcsk5,Pip5k1b,Map4k2,Dgka,Gli1,Chst10,Efhd1,Rab17,Ccdc3,Rgs4,Itga8,Gsn,Grb14,Capn3,Ltk,Mylk2,Pkia,Chmp4c,Bche,Smad9,Nbea,Gpsm2,Lef1,Gucy1b3,F3,Trp53inp1,Tpm2,Gne,Prkaa2,Kcnq4,Smarcd3,Aass,Itpr1,Sspn,Vamp1,Rtn2,Dmpk,Nr2f2,Tub…
GO:0008076	voltage-gated potassium channel complex	8	71	0.0069	Stx1a,Kcnq4,Kcnab1,Kcns3,Kcnip1,Kcnd3,Kcnip4,Kcnma1	Stx1a,Kcnq4,Kcnab1,Kcns3,Kcnip1,Kcnd3,Kcnip4,Kcnma1
GO:0001725	stress fiber	8	72	0.0071	Mylk,Pdlim3,Enah,Myl9,Myh11,Limch1,Myh10,Synpo2	Mylk,Pdlim3,Enah,Myl9,Myh11,Limch1,Myh10,Synpo2
GO:0098978	glutamatergic synapse	23	501	0.0079	Ndrg2,Stx1a,Scn2a1,Gucy1b3,Sparcl1,Vamp1,Dgkb,Ntrk3,Camk4,Gucy1a3,Fzd4,Wnt5a,Rgs7bp,Ptprz1,Filip1,Myh10,Ptprd,Cacna1c,Erbb4,Prrt2,Tnik,Apoe,Kcnma1	Ndrg2,Stx1a,Scn2a1,Gucy1b3,Sparcl1,Vamp1,Dgkb,Ntrk3,Camk4,Gucy1a3,Fzd4,Wnt5a,Rgs7bp,Ptprz1,Filip1,Myh10,Ptprd,Cacna1c,Erbb4,Prrt2,Tnik,Apoe,Kcnma1
GO:0099081	supramolecular polymer	33	866	0.0093	Casq1,Capn3,Tpm2,Fgf13,Pdlim3,Jam3,Ky,Nexn,Npnt,Ank2,Fbxl22,Lmod1,Eml5,Ppp1r12a,Myom1,Whrn,Col4a4,Myl9,Myh11,Thsd4,Myh10,Synpo2,Cacna1c,Col4a3,Dmd,Bex4,Svil,Slmap,Sphkap,Slc8a2,Ttll7,Ppp1r12b,Mef2c	Casq1,Capn3,Tpm2,Fgf13,Pdlim3,Jam3,Ky,Nexn,Npnt,Ank2,Fbxl22,Lmod1,Eml5,Ppp1r12a,Myom1,Whrn,Col4a4,Myl9,Myh11,Thsd4,Myh10,Synpo2,Cacna1c,Col4a3,Dmd,Bex4,Svil,Slmap,Sphkap,Slc8a2,Ttll7,Ppp1r12b,Mef2c
GO:0098984	neuron to neuron synapse	21	446	0.0105	Stx1a,Cap2,Itga8,Mylk2,Itpr1,Ank2,Atp1b2,Camk2n1,Rgs7bp,Ptprz1,Pkp4,Mpdz,Ptprd,Cacna1c,Arhgef9,Dmd,Erbb4,Igsf9b,Prrt2,Slc8a2,Arhgap32	Stx1a,Cap2,Itga8,Mylk2,Itpr1,Ank2,Atp1b2,Camk2n1,Rgs7bp,Ptprz1,Pkp4,Mpdz,Ptprd,Cacna1c,Arhgef9,Dmd,Erbb4,Igsf9b,Prrt2,Slc8a2,Arhgap32
GO:0005581	collagen trimer	8	78	0.0106	C1qtnf2,Gldn,Col8a2,Col4a4,Col6a6,Colq,Col4a3,Col19a1	C1qtnf2,Gldn,Col8a2,Col4a4,Col6a6,Colq,Col4a3,Col19a1
GO:0099572	postsynaptic specialization	21	449	0.011	Stx1a,Cap2,Itga8,Mylk2,Itpr1,Ank2,Camk2n1,Gabra3,Rgs7bp,Ptprz1,Kcnd3,Pkp4,Mpdz,Cacna1c,Arhgef9,Dmd,Erbb4,Igsf9b,Prrt2,Slc8a2,Arhgap32	Stx1a,Cap2,Itga8,Mylk2,Itpr1,Ank2,Camk2n1,Gabra3,Rgs7bp,Ptprz1,Kcnd3,Pkp4,Mpdz,Cacna1c,Arhgef9,Dmd,Erbb4,Igsf9b,Prrt2,Slc8a2,Arhgap32
GO:0005938	cell cortex	17	322	0.0114	Tmem110,Cap2,Gsn,Gpsm2,Gucy1b3,Cobl,Fgf1,Astn2,Pard3b,St5,Fry,Dstn,Myh10,Sept1,Arhgef9,Sept6,Arhgap32	Tmem110,Cap2,Gsn,Gpsm2,Gucy1b3,Cobl,Fgf1,Astn2,Pard3b,St5,Fry,Dstn,Myh10,Sept1,Arhgef9,Sept6,Arhgap32
GO:0016528	sarcoplasm	8	82	0.0133	Casq1,Gsn,Itpr1,Rtn2,Dmpk,Sgcd,Mrvi1,Mef2c	Casq1,Gsn,Itpr1,Rtn2,Dmpk,Sgcd,Mrvi1,Mef2c
GO:0030315	T-tubule	7	67	0.0211	Casq1,Scn2a1,Capn3,Rtn2,Ank2,Cacna1c,Cacnb2	Casq1,Scn2a1,Capn3,Rtn2,Ank2,Cacna1c,Cacnb2
GO:0014069	postsynaptic density	19	414	0.024	Stx1a,Cap2,Itga8,Mylk2,Itpr1,Ank2,Camk2n1,Rgs7bp,Ptprz1,Pkp4,Mpdz,Cacna1c,Arhgef9,Dmd,Erbb4,Igsf9b,Prrt2,Slc8a2,Arhgap32	Stx1a,Cap2,Itga8,Mylk2,Itpr1,Ank2,Camk2n1,Rgs7bp,Ptprz1,Pkp4,Mpdz,Cacna1c,Arhgef9,Dmd,Erbb4,Igsf9b,Prrt2,Slc8a2,Arhgap32
GO:0099512	supramolecular fiber	31	861	0.0295	Casq1,Capn3,Tpm2,Fgf13,Pdlim3,Jam3,Ky,Nexn,Npnt,Ank2,Fbxl22,Lmod1,Eml5,Ppp1r12a,Myom1,Whrn,Myl9,Myh11,Thsd4,Myh10,Synpo2,Cacna1c,Dmd,Bex4,Svil,Slmap,Sphkap,Slc8a2,Ttll7,Ppp1r12b,Mef2c	Casq1,Capn3,Tpm2,Fgf13,Pdlim3,Jam3,Ky,Nexn,Npnt,Ank2,Fbxl22,Lmod1,Eml5,Ppp1r12a,Myom1,Whrn,Myl9,Myh11,Thsd4,Myh10,Synpo2,Cacna1c,Dmd,Bex4,Svil,Slmap,Sphkap,Slc8a2,Ttll7,Ppp1r12b,Mef2c
GO:0097060	synaptic membrane	20	464	0.0346	Stx1a,Itga8,Scn2a1,Nbea,Itpr1,Sspn,Ntrk3,Ank2,Gabra3,Rgs7bp,Ptprz1,Kcnd3,Ptprd,Cacna1c,Dmd,Erbb4,Igsf9b,Prrt2,Slc8a2,Kcnma1	Stx1a,Itga8,Scn2a1,Nbea,Itpr1,Sspn,Ntrk3,Ank2,Gabra3,Rgs7bp,Ptprz1,Kcnd3,Ptprd,Cacna1c,Dmd,Erbb4,Igsf9b,Prrt2,Slc8a2,Kcnma1
GO:0009986	cell surface	32	913	0.036	Bcam,Itga8,Gfra4,F3,Vamp1,Jam3,Mcam,Bmpr1a,Lepr,Ndp,Atp1b2,Cd59a,Fzd4,Gldn,Gpc3,Wnt5a,Lrrc15,Cd8a,Hhip,Aqp11,Ramp1,Unc5c,Sema6c,Tmem8b,Cacna1c,Dmd,Ccr9,Vldlr,Unc5d,Apoe,Smim1,Kcnma1	Bcam,Itga8,Gfra4,F3,Vamp1,Jam3,Mcam,Bmpr1a,Lepr,Ndp,Atp1b2,Cd59a,Fzd4,Gldn,Gpc3,Wnt5a,Lrrc15,Cd8a,Hhip,Aqp11,Ramp1,Unc5c,Sema6c,Tmem8b,Cacna1c,Dmd,Ccr9,Vldlr,Unc5d,Apoe,Smim1,Kcnma1
GO:0034703	cation channel complex	12	207	0.0361	Stx1a,Scn2a1,Kcnq4,Kcnab1,Kcns3,Kcnip1,Kcnd3,Pex5l,Cacna1c,Cacnb2,Kcnip4,Kcnma1	Stx1a,Scn2a1,Kcnq4,Kcnab1,Kcns3,Kcnip1,Kcnd3,Pex5l,Cacna1c,Cacnb2,Kcnip4,Kcnma1
GO:0099080	supramolecular complex	38	1160	0.0394	Casq1,Capn3,Tpm2,Prkaa2,Fgf13,Rbpms,Pdlim3,Jam3,Ky,Nexn,Npnt,Ank2,Fbxl22,Lmod1,Eml5,Ppp1r12a,Rock1,Myom1,Whrn,Col4a4,Myl9,Myh11,Thsd4,Myh10,Synpo2,Cacna1c,Col4a3,Dmd,Sept6,Bex4,Svil,Slmap,Sphkap,Slc8a2,Ttll7,Ppp1r12b,Mef2c,Tdrd5	Casq1,Capn3,Tpm2,Prkaa2,Fgf13,Rbpms,Pdlim3,Jam3,Ky,Nexn,Npnt,Ank2,Fbxl22,Lmod1,Eml5,Ppp1r12a,Rock1,Myom1,Whrn,Col4a4,Myl9,Myh11,Thsd4,Myh10,Synpo2,Cacna1c,Col4a3,Dmd,Sept6,Bex4,Svil,Slmap,Sphkap,Slc8a2,Ttll7,Ppp1r12b,Mef2c,Tdrd5
GO:0098982	GABA-ergic synapse	8	102	0.0419	Itpr1,Camk4,Gucy1a3,Gabra3,Kcnd3,Arhgef9,Erbb4,Igsf9b	Itpr1,Camk4,Gucy1a3,Gabra3,Kcnd3,Arhgef9,Erbb4,Igsf9b
GO:0099240	intrinsic component of synaptic membrane	13	242	0.0419	Stx1a,Scn2a1,Ntrk3,Gabra3,Rgs7bp,Ptprz1,Kcnd3,Ptprd,Cacna1c,Erbb4,Prrt2,Slc8a2,Kcnma1	Stx1a,Scn2a1,Ntrk3,Gabra3,Rgs7bp,Ptprz1,Kcnd3,Ptprd,Cacna1c,Erbb4,Prrt2,Slc8a2,Kcnma1
