# Supplementary material for: reString: an open-source Python software to perform automatic functional enrichment retrieval, results aggregation and data visualization
Source: Sci Rep. 2021 Dec 6;11:23458. doi: 10.1038/s41598-021-02528-0 (PMC8648753; doi:10.1038/s41598-021-02528-0)
Supplement: Supplementary file 1 — Supplementary Information 1. [file 41598_2021_2528_MOESM1_ESM.zip › Supplemental DataSets/upregulated/Function_summary.tsv]

ID	score	occurrence	all_genes	common_genes
binding	7.29e-24	4	Abca1,Abca6,Abca7,Abca8a,Abca8b,Abca9,Abcc3,Abcg1,Abi3,Ablim3,Abtb2,Ace,Acer2,Ackr2,Acsbg1,Acsf2,Acsm5,Acss3,Actn3,Adam12,Adam33,Adam8,Adamts12,Adamts2,Adamts5,Adamtsl2,Adap2,Adcy3,Adcy4,Adcyap1r1,Adgre1,Adgrg1,Adora2a,Adssl1,Afap1l1,Aff2,Aff3,Agt,Akna,Aldh1a3,Alox5ap,Alpl,Angpt1,Angptl1,Angptl2,Angptl7,Ank2,Anpep,Antxr2,Apba3,Apobec2,Apobec3,Apoc1,Apoc3,Apod,Apoe,Aqp11,Ar,Arap1,Arap3,Arhgap27,Ar…	No common gene
protein binding	8.51e-19	3	Abca1,Abcg1,Abi3,Ablim3,Abtb2,Ace,Ackr2,Actn3,Adam12,Adam8,Adcy3,Adcy4,Adcyap1r1,Adora2a,Adssl1,Afap1l1,Agt,Aldh1a3,Alox5ap,Angpt1,Angptl1,Angptl7,Ank2,Apba3,Apobec2,Apoc3,Apoe,Aqp11,Ar,Arap1,Arhgap27,Arhgap31,Arhgef15,Arhgef40,Arhgef9,Arnt2,Arpp21,Arrb1,Atp1b2,Atp2a1,Axin2,BC029214,Baiap2,Bcam,Bche,Bcl3,Bex4,Bmpr1a,Bmpr1b,Bsg,Btc,Btk,Btnl9,C1qtnf1,C1qtnf2,C1qtnf3,C1qtnf5,C1qtnf7,C1qtnf9,C1s1,C3,…	No common gene
signaling receptor activity	3.17e-10	2	Abca1,Abca7,Ackr2,Adcyap1r1,Adgrd1,Adgre1,Adgrf5,Adgrg1,Adora2a,Antxr2,Ccr1,Cd22,Cd300a,Cd44,Cd72,Cd74,Celsr1,Clec4e,Clec7a,Cmklr1,Cnr2,Cntfr,Csf1r,Csf2ra,Csf2rb,Csf2rb2,Csf3r,Cx3cr1,Efemp1,Egfr,Eng,Epha2,Ephb2,Ephb6,F3,Fcer1g,Fcgr1,Fcgr2b,Fcgr3,Fcgr4,Fcrl1,Fgfr3,Flt1,Flt3,Flt4,Folr2,Fpr2,Fzd1,Gpr153,Gpr182,Gpr35,Gpr39,Gpr4,Gprc5b,Gria4,Il10ra,Il1r2,Il22ra2,Il4ra,Il6ra,Itga11,Itga2,Itgb2,Lpar1,Lp…	Cd300a,Cd74,Csf1r,Csf2rb2,Csf3r,Fcgr2b,Gpr35,Il6ra,Itgb2,Nfam1,Tlr9,Tnfrsf1b
calcium ion binding	2.05e-09	2	Actn3,Adgre1,Atp2a1,C1ra,C1s1,Calml4,Ccbe1,Cd248,Cdh11,Celsr1,Clec3b,Dchs1,Efemp1,Egflam,Enpp3,Fbln1,Fbln2,Fbln7,Fbn1,Gsn,Heg1,Lcp1,Loxl2,Lpcat2,Lrp1,Lrp4,Man1a,Masp1,Matn2,Mmrn1,Nid1,Nucb2,Padi4,Pcdhac2,Rab11fip4,Runx1,Ryr1,Sele,Selp,Slit2,Smoc2,Sned1,Spock2,Stab1,Sulf2,Svep1	C1ra,C1s1,Ccbe1,Cd248,Egflam,Enpp3,Fbln1,Fbln2,Fbn1,Heg1,Loxl2,Lrp1,Lrp4,Man1a,Matn2,Nid1,Slit2,Smoc2,Stab1,Svep1
signaling receptor binding	4.03e-09	3	Abca1,Ace,Adam8,Adora2a,Agt,Angpt1,Angptl2,Apoc3,Arap1,Arnt2,Arrb1,Btnl9,C1qtnf9,C3,Camk2a,Ccl11,Ccl21c,Ccl6,Ccl8,Ccl9,Cd22,Cd300lf,Cd44,Cd74,Cdh5,Ceacam1,Cebpb,Clec11a,Cntfr,Col16a1,Col2a1,Col3a1,Cxcl13,Cxcl16,Ddt,Dll4,Dnm1,Efemp1,Efnb1,Egfr,Eng,Ephb2,Ern1,Fbln1,Fbn1,Fcgr1,Fcgr3,Fes,Fgf18,Fgr,Flrt2,Flt3,Fpr2,Fst,Fzd1,Gdf10,Gdf6,Gdf7,Grem1,H2-D1,H2-K1,Hck,Hgf,Hyal2,Icam1,Il1b,Il6ra,Inhbb,Itga2,It…	Icam1,Itgb4,Lbp
immune receptor activity	4.37e-09	2	Ackr2,Ccr1,Cd74,Cmklr1,Cntfr,Csf2ra,Csf2rb,Csf2rb2,Csf3r,Cx3cr1,F3,Fcer1g,Fcgr1,Fcgr2b,Fcgr3,Fcgr4,Flt3,Fpr2,Gpr35,Il10ra,Il1r2,Il22ra2,Il4ra,Il6ra,Osmr	Cd74,Csf2rb2,Csf3r,Fcgr2b,Gpr35,Il6ra
transmembrane signaling receptor activity	4.87e-09	2	Abca1,Abca7,Ackr2,Adcyap1r1,Adgrd1,Adgre1,Adgrf5,Adgrg1,Adora2a,Antxr2,Ccr1,Cd44,Cd72,Cd74,Celsr1,Cmklr1,Cnr2,Cntfr,Csf1r,Csf2ra,Csf2rb,Csf2rb2,Csf3r,Cx3cr1,Efemp1,Egfr,Eng,Epha2,Ephb2,Ephb6,F3,Fcer1g,Fcgr1,Fcgr2b,Fcgr3,Fcgr4,Fcrl1,Fgfr3,Flt1,Flt3,Flt4,Fpr2,Fzd1,Gpr153,Gpr182,Gpr35,Gpr39,Gpr4,Gprc5b,Gria4,Il10ra,Il1r2,Il22ra2,Il4ra,Il6ra,Itga11,Itga2,Itgb2,Lpar1,Lpar5,Lyve1,Mc5r,Mrc1,Nfam1,Nid1,N…	Cd74,Csf1r,Csf2rb2,Csf3r,Fcgr2b,Gpr35,Il6ra,Itgb2,Nfam1,Tlr9,Tnfrsf1b
glycosaminoglycan binding	1.38e-08	2	Adamts5,Ccdc80,Cd44,Cfh,Clec3b,Col16a1,Dcn,Egflam,Fbln7,Fbn1,Itgam,Lrtm1,Pcolce,Pcolce2,Ptch1,Ptprf,Selp,Sfrp1,Slit2,Smoc2,Spock2,Stab1,Sulf2,Tgfbr2,Tlr2	Cfh,Col16a1,Dcn,Egflam,Fbn1,Pcolce,Pcolce2,Ptch1,Sfrp1,Slit2,Smoc2,Stab1
protein-containing complex binding	1.6e-07	2	Abca1,Ablim3,Actn3,Adam8,Adcy4,Adgrg1,Adora2a,Adssl1,Alox5ap,Arnt2,Arrb1,Bckdhb,C1qtnf1,C4b,Capg,Ccbe1,Cd300lg,Cd74,Cdh5,Cdkn1a,Ciita,Col16a1,Col3a1,Cotl1,Ctsk,Dbn1,Dcn,Dnm1,Egfr,Ephb2,Fbln1,Fbn1,Fcer1g,Fcgr1,Fcgr2b,Fcgr3,Fcgr4,Fgr,Flcn,Flt3,Fscn1,Fyb,Gas7,Gpihbp1,Gsn,H2-Aa,H2-Ab1,H2-D1,H2-DMa,H2-DMb1,H2-K1,Hcls1,Hexb,Hgf,Icam1,Il1b,Inhbb,Itga11,Itga2,Itgam,Itgb2,Itgb4,Itpr3,Kcnn3,Lamb1,Lcp1,Lrp1…	Alox5ap,C4b,Cd74,Cotl1,Fcgr2b,Fgr,H2-DMa,Icam1,Itgam,Itgb2,Itgb4,Lcp1,Myo1f,Pirb,Pltp,Stab1,Syk
collagen binding	2.03e-07	2	C1qtnf1,Ccbe1,Ctsk,Dcn,Itga11,Itga2,Nid1,Pcolce,Pcolce2,Podn,Spock2,Tgfbi,Vwf	C1qtnf1,Ccbe1,Ctsk,Dcn,Itga11,Nid1,Pcolce,Pcolce2,Tgfbi,Vwf
anion binding	6.84e-07	1	Abca1,Abca7,Abcc3,Abcg1,Acsf2,Acsm5,Acss3,Adap2,Adcy3,Adcy4,Adgrg1,Adssl1,Alox5ap,Apoc3,Arap3,Arl11,Btk,Ccl8,Cd22,Cd300a,Cd300lf,Cdc34,Cdk18,Chd7,Ciita,Cnnm2,Csf1r,Cxcl13,Cybb,Dyrk2,Egln3,Epha2,Fes,Fgd2,Fgfr3,Fgr,Flt1,Flt3,Flt4,Gimap4,Gimap5,Glul,Gpt2,Gramd1b,Grem1,Hck,Hdc,Helz2,Hmbs,Hspa12b,Hspe1,Hyal2,Itgam,Itpr3,Jak3,Ksr1,Lcn2,Lipg,Lyn,Lyve1,Map3k11,Map3k6,Mcf2l,Myo1f,Myo7a,Ncf1,Ncf4,Nlrc5,Nos…	n/a (just one condition)
ion binding	7.9e-07	4	Abca1,Abca6,Abca7,Abca8a,Abca8b,Abca9,Abcc3,Abcg1,Ablim3,Ace,Acer2,Acsbg1,Acsf2,Acsm5,Acss3,Actn3,Adam12,Adam33,Adam8,Adamts12,Adamts2,Adamts5,Adap2,Adcy3,Adcy4,Adgre1,Adgrg1,Adssl1,Aldh1a3,Alox5ap,Alpl,Anpep,Antxr2,Apobec2,Apobec3,Apoc1,Apoc3,Apoe,Ar,Arap1,Arap3,Arhgap32,Arl11,Asap2,Astn2,Atp13a2,Atp2a1,B4galt5,Baz1a,Bche,Bmpr1a,Bmpr1b,Btk,C1ra,C1s1,C2,Cacna1c,Cacna2d3,Calml4,Camk1d,Camk2a,Camk4…	No common gene
extracellular matrix binding	4.64e-06	2	Adamts5,Cd248,Dcn,Fbln2,Itga2,Nid1,Ntn4,Olfml2a,Slit2,Spock2,Ssc5d,Tgfbi	Cd248,Dcn,Fbln2,Nid1,Ntn4,Olfml2a,Slit2,Tgfbi
identical protein binding	5.79e-06	2	Abcg1,Abi3,Adora2a,Adssl1,Aldh1a3,Alox5ap,Angpt1,Angptl7,Apobec2,Atp2a1,Baiap2,Btk,C1qtnf1,C1qtnf3,C1qtnf5,C1qtnf7,C1qtnf9,C1s1,Cadm3,Camk2a,Cd38,Ceacam1,Ceacam16,Cebpb,Cfh,Col1a1,Col1a2,Col2a1,Csf1r,Ctsc,D8Ertd82e,Ddi2,Dnm1,Egfr,Eng,Entpd2,Ephb2,Fbln1,Fbn1,Fcer1g,Fgfr3,Flt1,Flt4,Ftl1,Fzd1,Gdf6,Gdf7,Glul,Grem1,Gria4,Hand2,Hdc,Hexb,Hey1,Hgf,Htra3,Hvcn1,Ier5,Ifi203,Ifi204,Ifi205,Il6ra,Inhbb,Irf5,It…	Abcg1,Alox5ap,Csf1r,Il6ra,Irf5,Lcp1,Lyz2,Pik3ap1,Pirb,Plvap,Slc11a1,Tlr9,Tyrobp,Vsir
peptidase activity	6.21e-06	2	Ace,Adamts12,Adamts2,Adamts5,Adamtsl1,Adamtsl2,Anpep,Bace2,C1ra,C1s1,C2,Capn5,Cfb,Cpxm1,Cpxm2,Cpz,Ctsc,Ctsk,Ece2,Folh1,Hgf,Htra3,Lgmn,Masp1,Mmp14,Mmp2,Mmp3,Naalad2,Plat,Prss12,Reln,Scrn1,Sfrp1,Tnfaip3,Xpnpep2	Adamts12,Adamts2,Adamtsl1,Anpep,Bace2,C1ra,C1s1,C2,Cfb,Cpxm1,Cpxm2,Cpz,Ctsk,Folh1,Mmp2,Naalad2,Prss12,Reln,Sfrp1
cell adhesion molecule binding	6.21e-06	2	Cdh11,Col16a1,Col3a1,Ctnnd2,Dchs1,Egfr,Fbln1,Fbn1,Gldn,Icam1,Itga11,Itga2,Itgb2,Itgb4,Lcp1,Mmp14,Nfasc,Nrxn2,Ptprf,S1pr2,Sirpa,Syk,Tgfbi,Vwf	Col16a1,Egfr,Fbln1,Fbn1,Icam1,Itga11,Itgb4,Tgfbi,Vwf
small molecule binding	7.31e-06	1	Abca1,Abca7,Abcc3,Abcg1,Acsf2,Acsm5,Acss3,Adap2,Adcy3,Adcy4,Adssl1,Alox5ap,Apod,Arl11,Bsg,Btk,Cd22,Cdc34,Cdk18,Chd7,Ciita,Cnnm2,Csf1r,Cybb,Dyrk2,Egln3,Eng,Epha2,Fes,Fgfr3,Fgr,Flt1,Flt3,Flt4,Gimap4,Gimap5,Glul,Gpt2,Gramd1b,Hck,Hdc,Helz2,Hmbs,Hspa12b,Hspe1,Hyal2,Itpr3,Jak3,Ksr1,Lcn2,Lman2l,Lyn,Lyve1,Map3k11,Map3k6,Mbd1,Myo1f,Myo7a,Nlrc5,Nos1,Nos2,Nt5e,Nuak2,Oas1a,Oas2,Oas3,Parp14,Pde2a,Pgls,Pim1,Pi…	n/a (just one condition)
cytokine receptor activity	8.85e-06	1	Ccr1,Cd74,Cntfr,Csf2ra,Csf2rb,Csf2rb2,Csf3r,Flt3,Gpr35,Il10ra,Il1r2,Il22ra2,Il4ra,Il6ra,Osmr	n/a (just one condition)
molecular function regulator	1.28e-05	1	Adap2,Agt,Akna,Alox5ap,Apba3,Apoc3,Arap3,Arhgap27,Arhgap31,Arhgef15,Bcl3,Bst2,C1qtnf9,C3,C4b,Ccl6,Ccl8,Ccl9,Cdkn1a,Cebpb,Cxcl13,Cxcl16,Cyth1,Cyth4,Ddi2,Fgd2,Fgd3,Fgd5,Flcn,Foxo1,Gpihbp1,Gprc5b,Grem1,Helz2,Hey1,Hif3a,Hyal2,Ifi203,Ifi204,Ifi205,Igfbp3,Il1b,Irf5,Irf7,Irf8,Irf9,Jag2,Kcna5,Klf2,Ly6a,Ly6c1,Ly6e,Mafb,Mcf2l,Mnda,Mndal,Mycl,Ncf1,Ncf2,Ncf4,Nfatc1,Nfatc2,Nfkb2,Nos1,Nos2,Notch1,Nr1h3,Parp14,…	n/a (just one condition)
NADH dehydrogenase (ubiquinone) activity	1.62e-05	1	Ndufa12,Ndufa13,Ndufa2,Ndufa5,Ndufb7,Ndufc2,Ndufs7	n/a (just one condition)
fibronectin binding	1.81e-05	2	Ccdc80,Ctsk,Fbln1,Igfbp5,Igfbp6,Mfap2,Mmp2,Myoc,Ssc5d	Ctsk,Fbln1,Igfbp6,Mmp2
oxidoreductase activity, acting on NAD(P)H	1.85e-05	1	Gmpr,Ndufa12,Ndufa13,Ndufa2,Ndufa5,Ndufb7,Ndufc2,Ndufs7,Nnt	n/a (just one condition)
cargo receptor activity	2.25e-05	3	Abca1,Abca7,Ackr2,Apobr,Cd163,Cxcl16,Folr2,Fpr2,Itgam,Lgals3bp,Loxl2,Loxl4,Lrp1,Mrc1,Prss12,Scara5,Scarb1,Scarf1,Ssc5d,Stab1	Stab1
protein tyrosine kinase activity	3.14e-05	1	Btk,Csf1r,Dyrk2,Epha2,Fes,Fgfr3,Fgr,Flt1,Flt3,Flt4,Hck,Jak3,Lyn,Nrp2,Ptk2b,Syk,Tie1	n/a (just one condition)
electron transfer activity	3.19e-05	1	Cox6c,Cox7a1,Cox7c,Cox8b,Cycs,Glrx5,Ndufa12,Uqcr11	n/a (just one condition)
heparin binding	3.58e-05	2	Adamts5,Ccdc80,Cfh,Clec3b,Col16a1,Fbln7,Fbn1,Itgam,Lrtm1,Pcolce,Pcolce2,Ptch1,Ptprf,Selp,Sfrp1,Slit2,Smoc2	Cfh,Col16a1,Fbn1,Pcolce,Pcolce2,Ptch1,Sfrp1,Slit2,Smoc2
carbohydrate binding	4.88e-05	1	Atrnl1,C4b,Cd248,Cd33,Cd34,Clec11a,Clec12a,Clec3b,Clec7a,Galnt10,Galnt15,Hexb,Hk3,Loxl2,Man2b1,Man2b2,Mrc1,Sele,Selp,Siglec1,Wbscr17	n/a (just one condition)
integrin binding	6.29e-05	2	Col16a1,Col3a1,Egfr,Fbln1,Fbn1,Icam1,Itga2,Itgb2,Itgb4,Lcp1,Mmp14,S1pr2,Syk,Tgfbi,Vwf	Col16a1,Egfr,Fbln1,Fbn1,Icam1,Itgb4,Tgfbi,Vwf
metal ion binding	7.64e-05	3	Ablim3,Ace,Acer2,Acsm5,Actn3,Adam12,Adam8,Adamts12,Adamts2,Adamts5,Adap2,Adcy3,Adcy4,Adgre1,Adssl1,Alpl,Anpep,Antxr2,Apobec2,Apobec3,Arap1,Atp13a2,Atp2a1,B4galt5,Baz1a,Btk,C1ra,C1s1,C2,Cacna2d3,Calml4,Camk2a,Car4,Car5b,Car8,Ccbe1,Cd209b,Cd248,Cdh11,Cdh5,Cdkn1a,Celsr1,Ch25h,Clca3a1,Clec3b,Clec4e,Clec7a,Col1a1,Col1a2,Col2a1,Col3a1,Cp,Cpxm1,Cpxm2,Cpz,Cybb,Cygb,Cyp1a1,Cyp1b1,Cyp2b10,Cyp2e1,Cyp4b1,Cyp…	Cp,Man1a,Nt5e,Stab1
cytokine binding	7.82e-05	2	Ackr2,Ccr1,Cd74,Cntfr,Csf1r,Csf2ra,Csf3r,Cx3cr1,Eng,Grem1,Hyal2,Il10ra,Il1r2,Il22ra2,Il6ra,Nbl1,Osmr,Pdpn,Tgfbr2,Tnfrsf1b,Tnfrsf9	Cd74,Csf1r,Csf3r,Il6ra,Tnfrsf1b
Toll-like receptor binding	8.15e-05	2	Ceacam1,S100a8,S100a9,Saa3,Syk,Tlr1,Tlr2,Unc93b1	Saa3,Syk,Unc93b1
carbohydrate derivative binding	9.75e-05	2	Abca1,Abca6,Abca7,Abca8a,Abca8b,Abca9,Abcc3,Abcg1,Acsbg1,Acsf2,Acsm5,Acss3,Adamts5,Adcy3,Adcy4,Adgrg1,Adssl1,Arl11,Atp13a2,Atp2a1,Btk,Camk1d,Camk2a,Ccdc80,Ccl8,Cd14,Cd22,Cd33,Cd44,Cdc34,Cdk18,Cfh,Chd7,Chil3,Ciita,Clec3b,Cnnm2,Col16a1,Col2a1,Csf1r,Ctsk,Cxcl13,Dclk1,Dclk3,Dcn,Dnm1,Dyrk2,Egflam,Egfr,Eng,Entpd2,Epha2,Ephb2,Ephb6,Fbn1,Fes,Fgfr3,Fgr,Flt1,Flt3,Flt4,Gfpt2,Gimap4,Gimap5,Glul,Grem1,Hck,Hel…	Abcc3,Abcg1,Csf1r,Fgr,Hck,Itgam,Lbp,Myo1f,Stab1,Syk
cation binding	0.00013	3	Abca1,Ablim3,Ace,Acer2,Acsm5,Actn3,Adam12,Adam8,Adamts12,Adamts2,Adamts5,Adap2,Adcy3,Adcy4,Adgre1,Adssl1,Alpl,Anpep,Antxr2,Apobec2,Apobec3,Arap1,Atp13a2,Atp2a1,B4galt5,Baz1a,Btk,C1ra,C1s1,C2,Cacna2d3,Calml4,Camk2a,Car4,Car5b,Car8,Ccbe1,Cd209b,Cd248,Cdh11,Cdh5,Cdkn1a,Celsr1,Ch25h,Clca3a1,Clec3b,Clec4e,Clec7a,Col1a1,Col1a2,Col2a1,Col3a1,Cp,Cpxm1,Cpxm2,Cpz,Cybb,Cygb,Cyp1a1,Cyp1b1,Cyp2b10,Cyp2e1,Cyp4…	Cp,Man1a,Nt5e,Stab1
extracellular matrix structural constituent	0.00013	2	Col16a1,Col1a1,Col1a2,Col3a1,Col4a4,Col8a2,Dcn,Fbln1,Fbn1,Mmrn1	Col16a1,Col1a1,Col4a4,Col8a2,Dcn,Fbln1,Fbn1
structural constituent of ribosome	0.00018	1	Mrpl12,Mrpl15,Mrpl34,Mrpl37,Mrpl46,Mrpl51,Mrps12,Mrps23,Mrps7,Rps19	n/a (just one condition)
enzyme binding	0.00045	1	Abca1,Adcy4,Adora2a,Alox5ap,Apba3,Arhgef15,Cd22,Cd300a,Cd74,Cdh5,Cdkn1a,Ceacam1,Cebpb,Cotl1,Csf1r,Cyp1a1,Cyp2e1,Cyth1,Cyth4,Dcun1d3,Ddt,Dio2,Ehhadh,Eif4ebp1,Eps8,Fgd2,Fgd3,Fgd5,Fgr,Flcn,Flt3,Flt4,Foxo1,Gpihbp1,Gprc5b,H2-Ab1,Hcls1,Hyal2,Il6ra,Itgax,Itgb2,Jak3,Kcna5,Ksr1,Lamb1,Lcn2,Lcp1,Lyn,Map3k11,Mcf2l,Midn,Ncf2,Nfatc1,Nfatc2,Nfkbia,Nos1,Nos2,Notch1,Parp14,Plek,Prkch,Ptk2b,Ralgds,Rapgef3,Rasgef1b…	n/a (just one condition)
oxidoreductase activity	0.0005	1	Chchd4,Coq7,Cox6c,Cox7a1,Cox7c,Cox8b,Cycs,Egln1,Glrx5,Gmpr,Ndufa12,Ndufa13,Ndufa2,Ndufa5,Ndufb7,Ndufc2,Ndufs7,Nnt,Uqcr11	n/a (just one condition)
lipid transporter activity	0.00069	1	Abca1,Abca7,Abcg1,Ceacam1,Gramd1b,Mfsd2a,Osbpl11,Pltp,Slc10a6,Slc27a1,Slc27a2,Slco2b1,Spns2,Ttpa	n/a (just one condition)
metallopeptidase activity	0.00071	2	Ace,Adamts12,Adamts2,Adamts5,Anpep,Cpxm1,Cpxm2,Cpz,Ece2,Folh1,Mmp14,Mmp2,Mmp3,Naalad2,Xpnpep2	Adamts12,Adamts2,Anpep,Cpxm1,Cpxm2,Cpz,Folh1,Mmp2,Naalad2
proteoglycan binding	0.00073	2	Cfh,Ctsk,Fst,Hpse,Itgam,Nid1,Ptprf,Slit2	Cfh,Ctsk,Hpse,Nid1,Slit2
growth factor binding	0.00091	3	Col1a1,Col1a2,Col2a1,Col3a1,Csf1r,Cxcl13,Egfr,Eng,Fgfr3,Flt1,Flt3,Flt4,Glg1,Htra3,Hyal2,Igfbp3,Igfbp4,Igfbp5,Igfbp6,Il10ra,Il1r2,Il6ra,Osmr,Pdgfb,Pdgfra,Tgfbr2	Csf1r
immunoglobulin receptor activity	0.00091	1	Fcer1g,Fcgr1,Fcgr2b,Fcgr3,Fcgr4	n/a (just one condition)
scavenger receptor activity	0.00095	2	Ackr2,Cxcl16,Loxl2,Loxl4,Prss12,Scara5,Ssc5d,Stab1	Loxl2,Loxl4,Prss12,Scara5,Stab1
catalytic activity	0.0012	1	Abca1,Abca7,Abcc3,Abcg1,Abhd5,Acer2,Acod1,Acsf2,Acsm5,Acss3,Adam12,Adam8,Adcy3,Adcy4,Adssl1,Alox5ap,Alpl,Ankrd9,Apobec3,B3gnt3,B4galt5,Bcat2,Bckdhb,Bst1,Btk,Car4,Car5b,Ccr1,Cd38,Cdc34,Cdk18,Cdkn1a,Cfd,Ch25h,Chd7,Chil3,Chst1,Ciita,Clca3a1,Cp,Csf1r,Ctsz,Cybb,Cyp1a1,Cyp2b10,Cyp2e1,Cyp4b1,Cyp4f18,D8Ertd82e,Dagla,Dcbld1,Ddi2,Ddt,Dio2,Dolk,Dusp18,Dyrk2,Egln3,Ehhadh,Elovl5,Eng,Epha2,Extl1,Fah,Fes,Fgfr3,…	n/a (just one condition)
IgG binding	0.0013	1	Fcer1g,Fcgr1,Fcgr2b,Fcgr3,Fcgr4	n/a (just one condition)
lipid binding	0.0017	1	Abca1,Adap2,Alox5ap,Apoc3,Apod,Arap3,Btk,C3,Cd14,Cd300a,Cd300lf,Cyth1,Cyth4,Fes,Fgd2,Gpihbp1,Gramd1b,Itpr3,Lamb1,Lbp,Lyn,Mcf2l,Ncf1,Ncf4,Osbpl11,Plek,Pltp,Ppard,Rasa4,Rbp7,S100a8,S100a9,S1pr1,Scarb1,Snx20,Tecpr1,Tlr1,Ttpa	n/a (just one condition)
endopeptidase activity	0.0017	1	Ace,Adamts12,Adamts2,Adamts5,Bace2,C1ra,C1s1,C2,Capn5,Cfb,Ctsc,Ctsk,Ece2,Hgf,Htra3,Lgmn,Masp1,Mmp14,Mmp2,Mmp3,Plat,Prss12,Sfrp1	n/a (just one condition)
lipoprotein particle binding	0.0024	2	Abca1,Apoa1,Apoa2,Apoe,Gpihbp1,Pltp,Scarb1,Scarf1,Stab1	Gpihbp1,Scarf1
sulfur compound binding	0.0026	2	Adamts5,Ccdc80,Cd34,Cfh,Clec3b,Col16a1,Fbln7,Fbn1,Fst,Itgam,Lrtm1,Pcolce,Pcolce2,Ptch1,Ptprf,Selp,Sfrp1,Slit2,Smoc2	Cfh,Col16a1,Fbn1,Pcolce,Pcolce2,Ptch1,Sfrp1,Slit2,Smoc2
IgG receptor activity	0.003	1	Fcgr1,Fcgr2b,Fcgr3,Fcgr4	n/a (just one condition)
protein kinase activity	0.003	1	Btk,Cdk18,Cdkn1a,Csf1r,D8Ertd82e,Dyrk2,Eng,Epha2,Fes,Fgfr3,Fgr,Flt1,Flt3,Flt4,Hck,Jak3,Ksr1,Lyn,Map3k11,Map3k6,Nrp2,Nuak2,Pim1,Pim3,Plk3,Prkch,Ptk2b,Rps6ka1,Snrk,Syk,Tie1	n/a (just one condition)
pattern recognition receptor activity	0.003	1	Clec4e,Pglyrp1,Scarb1,Tlr7,Tlr8,Tlr9	n/a (just one condition)
metalloexopeptidase activity	0.0036	2	Ace,Anpep,Cpxm1,Cpxm2,Cpz,Folh1,Mmp14,Xpnpep2	Anpep,Cpxm1,Cpxm2,Cpz,Folh1
exopeptidase activity	0.0038	2	Ace,Anpep,Cpxm1,Cpxm2,Cpz,Folh1,Mmp14,Naalad2,Scrn1,Xpnpep2	Anpep,Cpxm1,Cpxm2,Cpz,Folh1,Naalad2
non-membrane spanning protein tyrosine kinase activity	0.004	1	Btk,Fes,Fgr,Hck,Jak3,Lyn,Ptk2b,Syk	n/a (just one condition)
hydrolase activity	0.0055	2	Abca6,Abca8a,Abca8b,Abca9,Abcc3,Abcg1,Ace,Adamts12,Adamts2,Adamts5,Adamtsl1,Adamtsl2,Anpep,Apobec2,Atp13a2,Atp2a1,Atp6v0e2,Bace2,Bst1,C1ra,C1s1,C2,Capn5,Cfb,Cpxm1,Cpxm2,Cpz,Ctsc,Ctsk,Dnm1,Ece2,Enpp3,Entpd2,Ern1,Folh1,Gdpd5,Hexb,Hgf,Hpse,Htra3,Kif1a,Lgmn,Lyz2,Man1a,Man2b1,Man2b2,Masp1,Mmp14,Mmp2,Mmp3,Myo1f,Naaa,Naalad2,Nceh1,Nt5e,Padi4,Plat,Plce1,Plcl2,Pld3,Pld4,Prss12,Ptpn13,Ptprf,Rab7b,Reln,Rnas…	Abca6,Abca8a,Abca8b,Abca9,Adamts12,Adamts2,Adamtsl1,Anpep,Atp6v0e2,Bace2,C1ra,C1s1,C2,Cfb,Cpxm1,Cpxm2,Cpz,Ctsk,Enpp3,Entpd2,Folh1,Hpse,Man1a,Man2b2,Mmp2,Naalad2,Nt5e,Prss12,Ptpn13,Reln,Rnase4,Sfrp1
actin binding	0.0055	1	Cacnb2,Cap2,Cobl,Ctnna3,Dmd,Dstn,Enah,Gsn,Kcnma1,Limch1,Lmod1,Myh10,Myh11,Mylk,Myom1,Nexn,Pdlim3,Phactr1,Rcsd1,Sntb1,Sntg2,Svil,Synpo2,Tpm2	n/a (just one condition)
amyloid-beta binding	0.0059	2	Apba3,Cd74,Ephb2,Fcgr2b,Fpr2,Itga2,Itgb2,Olfm1,Pirb,Scarb1,Tlr2	Cd74,Fcgr2b,Itgb2,Pirb
immunoglobulin binding	0.0065	1	Cd300lg,Fcer1g,Fcgr1,Fcgr2b,Fcgr3,Fcgr4	n/a (just one condition)
serine hydrolase activity	0.0065	1	Ace,C1ra,C1s1,C2,Cfb,Ctsc,Hgf,Htra3,Masp1,Mmp2,Nceh1,Plat,Prss12,Reln	n/a (just one condition)
transition metal ion binding	0.0075	1	Adam8,Apobec3,Car4,Car5b,Ch25h,Cp,Cyp1a1,Cyp2b10,Cyp2e1,Cyp4b1,Cyp4f18,Dyrk2,Egln3,Ftl1,Gda,Glul,Lcn2,March1,Mbd1,Mefv,Mmp13,Mmp8,Mt1,Mt2,Nos1,Nr1h3,Nt5e,Pde2a,Pglyrp1,Pim1,Plod1,Ppard,S100a8,S100a9,Samhd1,Sco2,Shank3,Slfn8,Timp4,Tll1,Trim14,Trim30a,Xdh	n/a (just one condition)
phosphatidylcholine-sterol O-acyltransferase activator activity	0.0078	1	Apoa1,Apoa2,Apoe	n/a (just one condition)
lipid transfer activity	0.0078	1	Apoa1,Apoa2,Apoe,Slmo2,Stard5	n/a (just one condition)
adenyl ribonucleotide binding	0.0079	1	Abca1,Abca7,Abcc3,Abcg1,Acsf2,Acsm5,Acss3,Adcy3,Adcy4,Btk,Cdc34,Cdk18,Chd7,Ciita,Cnnm2,Csf1r,Dyrk2,Epha2,Fes,Fgfr3,Fgr,Flt1,Flt3,Flt4,Glul,Hck,Helz2,Hspa12b,Hspe1,Jak3,Ksr1,Lyn,Map3k11,Map3k6,Myo1f,Myo7a,Nlrc5,Nuak2,Oas1a,Oas2,Oas3,Pde2a,Pim1,Pim3,Plk3,Prkch,Ptk2b,Rapgef3,Rps6ka1,Runx3,Slc27a2,Slfn5,Slfn8,Snrk,Sult1a1,Syk,Tie1,Tmem173	n/a (just one condition)
cholesterol transfer activity	0.0085	1	Apoa1,Apoa2,Apoe,Stard5	n/a (just one condition)
cytochrome-c oxidase activity	0.0094	1	Cox6c,Cox7a1,Cox7c,Cox8b	n/a (just one condition)
carboxypeptidase activity	0.0098	2	Ace,Cpxm1,Cpxm2,Cpz,Folh1,Naalad2	Cpxm1,Cpxm2,Cpz,Folh1,Naalad2
enzyme activator activity	0.0103	1	Adap2,Alox5ap,Arap3,Arhgap27,Arhgap31,Arhgef15,Cdkn1a,Flcn,Gprc5b,Grem1,Igfbp3,Ncf1,Ncf2,Ncf4,Pdgfb,Pim1,Ppard,Prr5,Rasa3,Rasa4,Rgcc,Rin3,Sipa1,Vsir,Wfdc21	n/a (just one condition)
laminin-1 binding	0.0105	1	Nid1,Ntn4,Slit2	n/a (just one condition)
structural constituent of muscle	0.011	1	Capn3,Dmd,Myh11,Myom1,Nexn,Pdlim3	n/a (just one condition)
enzyme regulator activity	0.0119	1	Adap2,Agt,Alox5ap,Apba3,Apoc3,Arap3,Arhgap27,Arhgap31,Arhgef15,Bst2,C3,C4b,Cdkn1a,Flcn,Gprc5b,Grem1,Hyal2,Igfbp3,Ncf1,Ncf2,Ncf4,Nos2,Notch1,Pdgfb,Pim1,Ppard,Prr5,Ralgds,Rasa3,Rasa4,Rgcc,Rin3,Rps6ka1,Serpina3f,Serpina3g,Serpina3n,Sipa1,Socs3,Timp4,Vsir,Wfdc21	n/a (just one condition)
carboxylic acid binding	0.0119	1	Alox5ap,Cd22,Egln3,Glul,Hdc,Hmbs,Hyal2,Lyve1,Nos2,Plod1,Ppard,Prodh,S100a8,S100a9,Slc1a3,Stab1	n/a (just one condition)
kinase activity	0.0122	1	Btk,Cdk18,Cdkn1a,Ciita,Csf1r,D8Ertd82e,Dolk,Dyrk2,Eng,Epha2,Fes,Fgfr3,Fgr,Flt1,Flt3,Flt4,Hck,Jak3,Ksr1,Lyn,Map3k11,Map3k6,Nrp2,Nuak2,Pim1,Pim3,Plk3,Prkch,Ptk2b,Rps6ka1,Sgms1,Snrk,Syk,Tie1	n/a (just one condition)
DNA-binding transcription factor activity, RNA polymerase II-specific	0.0126	1	Akna,Cebpb,Foxo1,Hey1,Hif3a,Ifi203,Ifi204,Ifi205,Irf5,Irf7,Irf8,Irf9,Klf2,Mafb,Mnda,Mndal,Mycl,Nfatc1,Nfatc2,Nfkb2,Notch1,Nr1h3,Pitx3,Pou2f2,Ppard,Pydc3,Runx3,Sox17,Sox18,Spi1,Spib,Stat1,Tbx3,Tcf15,Tead4,Zbtb7b	n/a (just one condition)
RNA polymerase II cis-regulatory region sequence-specific DNA binding	0.0132	1	Akna,Bcl3,Cebpb,Chd7,Ifi203,Ifi204,Ifi205,Irf7,Irf8,Irf9,Mafb,Mnda,Mndal,Mycl,Nfatc1,Nfatc2,Nfkb2,Nlrc5,Notch1,Nr1h3,Pitx3,Pou2af1,Pou2f2,Pydc3,Sox18,Spi1,Spib,Stat1,Tbx3,Tead4,Zbtb7b	n/a (just one condition)
transferase activity, transferring phosphorus-containing groups	0.0132	1	Btk,Cdk18,Cdkn1a,Ciita,Csf1r,D8Ertd82e,Dolk,Dyrk2,Eng,Epha2,Fes,Fgfr3,Fgr,Flt1,Flt3,Flt4,Hck,Jak3,Ksr1,Lyn,Map3k11,Map3k6,Nrp2,Nuak2,Oas1a,Oas2,Oas3,Oasl1,Pim1,Pim3,Plk3,Prkch,Ptk2b,Rps6ka1,Sgms1,Snrk,Syk,Tie1	n/a (just one condition)
phosphotransferase activity, alcohol group as acceptor	0.0132	1	Btk,Cdk18,Cdkn1a,Csf1r,D8Ertd82e,Dolk,Dyrk2,Eng,Epha2,Fes,Fgfr3,Fgr,Flt1,Flt3,Flt4,Hck,Jak3,Ksr1,Lyn,Map3k11,Map3k6,Nrp2,Nuak2,Pim1,Pim3,Plk3,Prkch,Ptk2b,Rps6ka1,Snrk,Syk,Tie1	n/a (just one condition)
superoxide-generating NADPH oxidase activator activity	0.0132	1	Ncf1,Ncf2,Ncf4,Pdgfb	n/a (just one condition)
superoxide-generating NAD(P)H oxidase activity	0.0132	1	Cybb,Ncf1,Ncf2,Ncf4	n/a (just one condition)
serine-type peptidase activity	0.0185	1	Ace,C1ra,C1s1,C2,Cfb,Ctsc,Hgf,Htra3,Masp1,Mmp2,Plat,Prss12,Reln	n/a (just one condition)
nucleotide binding	0.0197	1	Abca1,Abca7,Abcc3,Abcg1,Acsf2,Acsm5,Acss3,Adcy3,Adcy4,Adssl1,Arl11,Btk,Cdc34,Cdk18,Chd7,Ciita,Cnnm2,Csf1r,Cybb,Dyrk2,Epha2,Fes,Fgfr3,Fgr,Flt1,Flt3,Flt4,Gimap4,Gimap5,Glul,Hck,Helz2,Hspa12b,Hspe1,Jak3,Ksr1,Lyn,Map3k11,Map3k6,Mbd1,Myo1f,Myo7a,Nlrc5,Nos1,Nos2,Nt5e,Nuak2,Oas1a,Oas2,Oas3,Parp14,Pde2a,Pim1,Pim3,Plk3,Prkch,Prodh,Ptk2b,Rapgef3,Rps6ka1,Runx3,Samhd1,Slc27a1,Slc27a2,Slfn5,Slfn8,Snrk,Sult1a1…	n/a (just one condition)
ATP binding	0.0197	1	Abca1,Abca7,Abcc3,Abcg1,Acsf2,Acsm5,Acss3,Adcy3,Adcy4,Btk,Cdc34,Cdk18,Chd7,Ciita,Cnnm2,Csf1r,Dyrk2,Epha2,Fes,Fgfr3,Fgr,Flt1,Flt3,Flt4,Glul,Hck,Helz2,Hspa12b,Hspe1,Jak3,Ksr1,Lyn,Map3k11,Map3k6,Myo1f,Myo7a,Nlrc5,Nuak2,Oas1a,Oas2,Oas3,Pim1,Pim3,Plk3,Prkch,Ptk2b,Rps6ka1,Runx3,Slc27a2,Slfn5,Slfn8,Snrk,Syk,Tie1	n/a (just one condition)
metallocarboxypeptidase activity	0.0197	1	Cpxm1,Cpxm2,Cpz,Folh1	n/a (just one condition)
peptide antigen binding	0.021	1	H2-Aa,H2-Ab1,H2-D1,H2-K1	n/a (just one condition)
MHC class II protein complex binding	0.021	1	Cd74,H2-DMa,H2-DMb1	n/a (just one condition)
guanyl-nucleotide exchange factor activity	0.021	1	Arhgef15,Cyth1,Cyth4,Fgd2,Fgd3,Fgd5,Flcn,Mcf2l,Ralgds,Rapgef3,Rasgef1b,Rgl3,Rin3,Sh2d3c	n/a (just one condition)
transmembrane receptor protein kinase activity	0.0215	1	Csf1r,Eng,Epha2,Fgfr3,Flt1,Flt3,Flt4,Nrp2,Tie1	n/a (just one condition)
ribonucleotide binding	0.0221	1	Abca1,Abca7,Abcc3,Abcg1,Acsf2,Acsm5,Acss3,Adcy3,Adcy4,Adssl1,Arl11,Btk,Cdc34,Cdk18,Chd7,Ciita,Cnnm2,Csf1r,Dyrk2,Epha2,Fes,Fgfr3,Fgr,Flt1,Flt3,Flt4,Gimap4,Gimap5,Glul,Hck,Helz2,Hspa12b,Hspe1,Jak3,Ksr1,Lyn,Map3k11,Map3k6,Myo1f,Myo7a,Nlrc5,Nos1,Nos2,Nuak2,Oas1a,Oas2,Oas3,Pde2a,Pim1,Pim3,Plk3,Prkch,Ptk2b,Rapgef3,Rps6ka1,Runx3,Samhd1,Slc27a2,Slfn5,Slfn8,Snrk,Sult1a1,Syk,Tie1,Tmem173	n/a (just one condition)
transmembrane receptor protein tyrosine kinase activity	0.0227	2	Csf1r,Egfr,Epha2,Epha3,Ephb2,Fgfr3,Flt1,Flt3,Flt4,Nrp2,Pdgfra,Tie1	Csf1r
high-density lipoprotein particle binding	0.0248	2	Abca1,Apoa1,Apoa2,Gpihbp1,Pltp,Scarb1	Gpihbp1
SH3 domain binding	0.0268	1	Abi3,Adam12,Afap1l1,Arhgap27,Arhgap31,Evl,Hcls1,Inpp5d,Lyn,Ncf1,Shank3	n/a (just one condition)
cytokine receptor binding	0.0268	1	Ccl6,Ccl8,Ccl9,Cd300lf,Cdh5,Ceacam1,Cxcl13,Cxcl16,Ddt,Eng,Grem1,Il1b,Il6ra,Lyn,Stat1,Syk,Tlr9	n/a (just one condition)
nuclear receptor activity	0.0276	1	Ar,Nkx3-1,Nr1d1,Nr2f2,Pgr,Thra,Thrb	n/a (just one condition)
cytoskeletal protein binding	0.0276	1	Apoe,Bex4,Cacna1c,Cacnb2,Cap2,Capn3,Cobl,Ctnna3,Dmd,Dstn,Eml5,Enah,Fgf13,Gli1,Gsn,Ift81,Kcnma1,Limch1,Lmod1,Myh10,Myh11,Myl9,Mylk,Mylk2,Myom1,Nexn,Pdlim3,Phactr1,Rcsd1,Sntb1,Sntg2,Stx1a,Svil,Synpo2,Tpm2,Ttll7,Unc5c	n/a (just one condition)
platelet-derived growth factor binding	0.0278	1	Col1a1,Col1a2,Col3a1,Pdgfra	n/a (just one condition)
semaphorin receptor activity	0.0278	1	Plxna1,Plxna3,Plxna4,Plxnb2	n/a (just one condition)
complement component C3b binding	0.0302	1	Cfh,Itgam,Itgb2	n/a (just one condition)
2-5-oligoadenylate synthetase activity	0.0308	1	Oas1a,Oas2,Oas3	n/a (just one condition)
phosphoprotein binding	0.0332	1	Arrb1,Cd44,Fgr,Gprin1,Hck,Plat,Sirpa,Socs3,Syk	n/a (just one condition)
opsonin binding	0.0332	1	C4b,Cfh,Itgam,Itgb2	n/a (just one condition)
RNA polymerase II transcription regulatory region sequence-specific DNA binding	0.0343	1	Akna,Bcl3,Cebpb,Chd7,Hey1,Ifi203,Ifi204,Ifi205,Irf7,Irf8,Irf9,Mafb,Mnda,Mndal,Mycl,Nfatc1,Nfatc2,Nfkb2,Nlrc5,Notch1,Nr1h3,Pitx3,Pou2af1,Pou2f2,Ppard,Pydc3,Runx3,Sox18,Spi1,Spib,Stat1,Tbx3,Tcf15,Tead4,Zbtb7b	n/a (just one condition)
CoA-ligase activity	0.0347	1	Acsf2,Acsm5,Acss3,Slc27a1,Slc27a2	n/a (just one condition)
lyase activity	0.0347	1	Acod1,Adcy3,Adcy4,Alox5ap,Bst1,Car4,Car5b,Cd38,Ddt,Ehhadh,Hdc,Hmbs,Sgpl1	n/a (just one condition)
Wnt-protein binding	0.0351	1	Fzd4,Nid1,Sfrp1,Sfrp2	n/a (just one condition)
peptidase activator activity	0.0363	1	Fbln1,Pcolce,Pcolce2,Sfrp2	n/a (just one condition)
phosphatidylcholine transporter activity	0.0372	1	Abca1,Abca7,Abcg1,Pltp	n/a (just one condition)
transferase activity	0.0372	1	Abhd5,Acsm5,Alox5ap,B3gnt3,B4galt5,Bcat2,Bst1,Btk,Cd38,Cdc34,Cdk18,Cdkn1a,Chst1,Ciita,Csf1r,D8Ertd82e,Dolk,Dyrk2,Elovl5,Eng,Epha2,Extl1,Fes,Fgfr3,Fgr,Flt1,Flt3,Flt4,Galnt15,Glul,Gpat4,Gpt2,Hck,Hmbs,Jak3,Ksr1,Lfng,Lpcat3,Lyn,Map3k11,Map3k6,March1,Mefv,Mettl20,Mylip,Neurl3,Nrp2,Nuak2,Oas1a,Oas2,Oas3,Oasl1,Parp14,Pim1,Pim3,Plk3,Prkch,Ptk2b,Rps6ka1,Sdf2l1,Sgms1,Snrk,St3gal1,Sult1a1,Syk,Taf10,Tie1,Tps…	n/a (just one condition)
Notch binding	0.0385	1	Dll4,Jag2,Notch1,Notch4,Sned1	n/a (just one condition)
dipeptidase activity	0.0391	1	Ace,Folh1,Naalad2,Scrn1	n/a (just one condition)
purine ribonucleotide binding	0.0397	1	Abca1,Abca7,Abcc3,Abcg1,Acsf2,Acsm5,Acss3,Adcy3,Adcy4,Adssl1,Arl11,Btk,Cdc34,Cdk18,Chd7,Ciita,Cnnm2,Csf1r,Dyrk2,Epha2,Fes,Fgfr3,Fgr,Flt1,Flt3,Flt4,Gimap4,Gimap5,Glul,Hck,Helz2,Hspa12b,Hspe1,Jak3,Ksr1,Lyn,Map3k11,Map3k6,Myo1f,Myo7a,Nlrc5,Nuak2,Oas1a,Oas2,Oas3,Pde2a,Pim1,Pim3,Plk3,Prkch,Ptk2b,Rapgef3,Rps6ka1,Runx3,Samhd1,Slc27a2,Slfn5,Slfn8,Snrk,Sult1a1,Syk,Tie1,Tmem173	n/a (just one condition)
proton transmembrane transporter activity	0.0427	1	Atp5e,Atp5h,Cox6c,Cox7a1,Cox7c,Cox8b	n/a (just one condition)
transporter activity	0.0427	1	Apoa1,Apoa2,Apoe,Atp5e,Atp5h,Cox6c,Cox7a1,Cox7c,Cox8b,Fabp3,Hpx,Slc1a5,Slc25a17,Slco4a1,Slmo2,Stard5,Tmem37,Tomm40,Ucp1	n/a (just one condition)
lipase inhibitor activity	0.0427	1	Apoa1,Apoa2,Apoc1	n/a (just one condition)
Toll-like receptor 4 binding	0.043	1	S100a8,S100a9,Saa3	n/a (just one condition)
sphingolipid binding	0.0432	1	Cd300lf,Lamb1,Lyn,Pltp,S1pr1	n/a (just one condition)
acetylcholine receptor inhibitor activity	0.0433	1	Gpihbp1,Ly6a,Ly6c1,Ly6e	n/a (just one condition)
transcription factor binding	0.0433	1	Baiap2,Bcl3,Cebpb,Ciita,Flt3,Foxo1,H2-Ab1,Hcls1,Ifi203,Ifi204,Ifi205,Mafb,Mnda,Mndal,Nfatc1,Nfatc2,Nfkbia,Nr1h3,Pim1,Pitx3,Ppard,Pydc3,Rps6ka1,Sox17,Spi1,Stat1,Taf10,Tbx3,Tmem173,Vgll4,Zfp366	n/a (just one condition)
oxidoreductase activity, acting on paired donors, with incorporation or reduction of molecular oxygen, NAD(P)H as one donor, and incorporation of one atom of oxygen	0.0433	1	Ch25h,Cyp1a1,Cyp2e1,Cyp4f18,Nos1,Nos2	n/a (just one condition)
iron ion binding	0.0433	1	Ch25h,Cyp1a1,Cyp2b10,Cyp2e1,Cyp4b1,Cyp4f18,Egln3,Ftl1,Lcn2,Nt5e,Plod1,Xdh	n/a (just one condition)
lipopolysaccharide binding	0.0438	1	Lbp,P2rx7,Ptafr,Selp,Tlr2	n/a (just one condition)
catalytic activity, acting on a protein	0.0446	1	Ace,Adamts12,Adamts2,Adamts5,Adamtsl1,Adamtsl2,Anpep,Bace2,C1ra,C1s1,C2,Camk1d,Camk2a,Capn5,Cfb,Cpxm1,Cpxm2,Cpz,Csf1r,Ctsc,Ctsk,Dclk1,Dclk3,Dtx4,Ece2,Efemp1,Egfr,Ephb2,Ephb6,Fgr,Folh1,Galnt10,Galnt15,Hck,Hgf,Htra3,Jade2,Lgmn,Loxl2,Loxl4,Lrrk1,Masp1,Mgat5,Mmp14,Mmp2,Mmp3,Naalad2,Pdgfra,Plat,Prss12,Ptpn13,Ptprf,Qpct,Reln,Scrn1,Sfrp1,Syk,Tgfbr2,Tnfaip3,Trim56,Wbscr17,Xpnpep2	n/a (just one condition)
phosphotyrosine residue binding	0.0461	1	Fgr,Hck,Plcg2,Shb,Socs3,Syk	n/a (just one condition)
