# Supplementary material for: reString: an open-source Python software to perform automatic functional enrichment retrieval, results aggregation and data visualization
Source: Sci Rep. 2021 Dec 6;11:23458. doi: 10.1038/s41598-021-02528-0 (PMC8648753; doi:10.1038/s41598-021-02528-0)
Supplement: Supplementary file 1 — Supplementary Information 1. [file 41598_2021_2528_MOESM1_ESM.zip › Supplemental DataSets/upregulated/Process_results.tsv]

term	common	ctrl_t0_green_VS_ctrl_t0_red_FC	ctrl_t0_red_VS_ctrl_t0_blue_FC	ctrl_t1_red_VS_ctrl_t1_blue_FC	treatment_t0_green_VS_treatment_t0_red_FC	treatment_t1_green_VS_treatment_t1_blue_FC	treatment_t1_green_VS_treatment_t1_red_FC	treatment_t1_red_VS_treatment_t1_blue_FC
ATP metabolic process	{'n/a (just one condition)'}	1.0	7.09e-08	1.0	1.0	1.0	1.0	1.0
B cell activation	{'n/a (just one condition)'}	1.0	1.0	1.0	1.0	1.0	0.00052	1.0
B cell chemotaxis	{'n/a (just one condition)'}	1.0	1.0	1.0	1.0	1.0	0.0145	1.0
B cell differentiation	{'n/a (just one condition)'}	1.0	1.0	1.0	1.0	1.0	0.0022	1.0
B cell homeostasis	{'n/a (just one condition)'}	1.0	1.0	1.0	1.0	1.0	0.0288	1.0
B cell mediated immunity	{'C4b', 'Pirb', 'H2-DMa', 'C1qb', 'Cd74', 'C1qc', 'Fcgr2b', 'Pou2f2'}	1.0	1.0	1.0	4.41e-06	1.0	2.55e-10	1.0
B cell receptor signaling pathway	{'n/a (just one condition)'}	1.0	1.0	1.0	1.0	1.0	0.007	1.0
Fc receptor mediated stimulatory signaling pathway	{'n/a (just one condition)'}	1.0	1.0	1.0	1.0	1.0	0.0145	1.0
Fc-gamma receptor signaling pathway	{'n/a (just one condition)'}	1.0	1.0	1.0	1.0	1.0	3.32e-05	1.0
G1/S transition of mitotic cell cycle	{'n/a (just one condition)'}	1.0	1.0	1.0	1.0	1.0	0.0476	1.0
I-kappaB kinase/NF-kappaB signaling	{'n/a (just one condition)'}	1.0	1.0	1.0	1.0	1.0	0.002	1.0
MyD88-dependent toll-like receptor signaling pathway	{'n/a (just one condition)'}	1.0	1.0	1.0	1.0	1.0	0.0028	1.0
Notch signaling involved in heart development	{'n/a (just one condition)'}	1.0	1.0	1.0	1.0	1.0	0.0334	1.0
SMAD protein signal transduction	{'n/a (just one condition)'}	1.0	1.0	1.0	0.0185	1.0	1.0	1.0
T cell activation	{'Lcp1', 'Syk', 'H2-DMa', 'Itgam', 'Cd74', 'Slc11a1', 'Icam1', 'Wdfy4', 'Itgb2'}	1.0	1.0	1.0	0.0048	1.0	0.00033	1.0
T cell activation involved in immune response	{'n/a (just one condition)'}	1.0	1.0	1.0	1.0	1.0	0.0223	1.0
T cell differentiation	{'n/a (just one condition)'}	1.0	1.0	1.0	1.0	1.0	0.0051	1.0
Wnt signaling pathway	{'n/a (just one condition)'}	1.0	1.0	1.0	1.0	1.0	1.0	0.0015
acetyl-CoA biosynthetic process	{'n/a (just one condition)'}	1.0	0.0417	1.0	1.0	1.0	1.0	1.0
acetyl-CoA metabolic process	{'n/a (just one condition)'}	1.0	0.0261	1.0	1.0	1.0	1.0	1.0
actin cytoskeleton organization	{'n/a (just one condition)'}	1.0	1.0	1.0	0.0314	1.0	1.0	1.0
actin filament organization	{'n/a (just one condition)'}	1.0	1.0	1.0	0.0381	1.0	1.0	1.0
actin filament-based movement	{'n/a (just one condition)'}	1.0	1.0	1.0	1.0	1.0	1.0	0.0292
actin filament-based process	{'Gsn'}	1.0	1.0	1.0	0.0125	1.0	1.0	0.0185
actin-mediated cell contraction	{'n/a (just one condition)'}	1.0	1.0	1.0	1.0	1.0	1.0	0.0145
action potential	{'n/a (just one condition)'}	1.0	1.0	1.0	1.0	1.0	1.0	0.0292
activated T cell proliferation	{'n/a (just one condition)'}	1.0	1.0	1.0	0.0299	1.0	1.0	1.0
activation of MAPK activity	{'n/a (just one condition)'}	1.0	1.0	1.0	0.0261	1.0	1.0	1.0
activation of immune response	{'C4b', 'Syk', 'C1qb', 'Nfatc2', 'C1qc', 'Tlr9', 'Fcgr2b', 'Nfam1'}	1.0	1.0	1.0	2.9e-06	1.0	4.56e-11	1.0
activation of innate immune response	{'n/a (just one condition)'}	1.0	1.0	1.0	1.0	1.0	0.00042	1.0
activation of protein kinase activity	{'n/a (just one condition)'}	1.0	1.0	1.0	1.0	1.0	0.0366	1.0
activin receptor signaling pathway	{'n/a (just one condition)'}	1.0	1.0	1.0	0.0486	1.0	1.0	1.0
actomyosin structure organization	{'n/a (just one condition)'}	1.0	1.0	1.0	1.0	1.0	1.0	0.0275
acute inflammatory response	{'n/a (just one condition)'}	1.0	1.0	1.0	1.0	1.0	0.0038	1.0
acute-phase response	{'n/a (just one condition)'}	1.0	1.0	1.0	1.0	1.0	0.0138	1.0
adaptive immune response	{'C4b', 'Pirb', 'Syk', 'H2-DMa', 'C1qb', 'Cd74', 'Unc93b1', 'C1qc', 'Icam1', 'Fcgr2b', 'Slc11a1', 'Pou2f2'}	1.0	1.0	1.0	1.01e-05	1.0	1.88e-12	1.0
adaptive immune response based on somatic recombination of immune receptors built from immunoglobulin superfamily domains	{'C4b', 'Pirb', 'H2-DMa', 'C1qb', 'Cd74', 'C1qc', 'Icam1', 'Fcgr2b', 'Slc11a1', 'Pou2f2'}	1.0	1.0	1.0	6.32e-07	1.0	1.5e-09	1.0
adenylate cyclase-activating G protein-coupled receptor signaling pathway	{'n/a (just one condition)'}	1.0	1.0	1.0	1.0	1.0	0.0257	1.0
ameboidal-type cell migration	{'n/a (just one condition)'}	1.0	1.0	1.0	1.0	1.0	0.00014	1.0
amide biosynthetic process	{'n/a (just one condition)'}	1.0	8.57e-05	1.0	1.0	1.0	1.0	1.0
aminoglycan metabolic process	{'n/a (just one condition)'}	1.0	1.0	1.0	1.0	1.0	0.0126	1.0
anatomical structure development	{'No common gene'}	1.02e-08	1.0	1.0	2.65e-16	1.0	2.52e-07	1.82e-10
anatomical structure formation involved in morphogenesis	{'No common gene'}	1.69e-06	1.0	1.0	1.6e-09	1.0	9.36e-05	0.0032
anatomical structure maturation	{'n/a (just one condition)'}	1.0	1.0	1.0	1.0	1.0	0.0028	1.0
anatomical structure morphogenesis	{'No common gene'}	2.74e-14	1.0	1.0	9.25e-18	1.0	8.89e-05	1.05e-09
angiogenesis	{'No common gene'}	5.73e-06	1.0	1.0	9.33e-05	1.0	2.78e-06	1.0
animal organ development	{'No common gene'}	2.32e-09	1.0	1.0	5.96e-19	1.0	1.09e-07	4.13e-08
animal organ formation	{'n/a (just one condition)'}	1.0	1.0	1.0	1.0	1.0	1.0	0.0177
animal organ morphogenesis	{'No common gene'}	9.45e-11	1.0	1.0	1.88e-12	1.0	0.0478	0.00051
animal organ regeneration	{'n/a (just one condition)'}	1.0	1.0	1.0	0.0404	1.0	1.0	1.0
anion transport	{'n/a (just one condition)'}	1.0	1.0	1.0	1.0	1.0	0.0258	1.0
antigen processing and presentation	{'H2-DMa', 'Cd74', 'Unc93b1', 'H2-Q8', 'Slc11a1', 'Icam1', 'Fcgr2b', 'Wdfy4'}	1.0	1.0	1.0	0.0069	1.0	4.58e-13	1.0
antigen processing and presentation of exogenous peptide antigen	{'n/a (just one condition)'}	1.0	1.0	1.0	1.0	1.0	5.7e-11	1.0
antigen processing and presentation of exogenous peptide antigen via MHC class I	{'n/a (just one condition)'}	1.0	1.0	1.0	1.0	1.0	0.00044	1.0
antigen processing and presentation of exogenous peptide antigen via MHC class II	{'Cd74', 'H2-DMa', 'Fcgr2b', 'Unc93b1'}	1.0	1.0	1.0	0.0083	1.0	2.04e-09	1.0
antigen processing and presentation of peptide antigen	{'H2-DMa', 'Cd74', 'Unc93b1', 'H2-Q8', 'Fcgr2b', 'Slc11a1'}	1.0	1.0	1.0	0.0093	1.0	1.15e-12	1.0
antigen processing and presentation of peptide antigen via MHC class I	{'n/a (just one condition)'}	1.0	1.0	1.0	1.0	1.0	0.00019	1.0
antigen processing and presentation of peptide antigen via MHC class II	{'n/a (just one condition)'}	1.0	1.0	1.0	1.0	1.0	3.69e-10	1.0
antigen receptor-mediated signaling pathway	{'n/a (just one condition)'}	1.0	1.0	1.0	1.0	1.0	0.0135	1.0
apoptotic process	{'n/a (just one condition)'}	1.0	1.0	1.0	1.0	1.0	0.0013	1.0
apoptotic signaling pathway	{'n/a (just one condition)'}	1.0	1.0	1.0	1.0	1.0	0.0231	1.0
arginine catabolic process	{'n/a (just one condition)'}	1.0	1.0	1.0	1.0	1.0	0.0416	1.0
aromatic compound catabolic process	{'n/a (just one condition)'}	1.0	1.0	1.0	1.0	1.0	0.0193	1.0
astrocyte activation	{'n/a (just one condition)'}	1.0	1.0	1.0	1.0	1.0	0.0034	1.0
astrocyte development	{'n/a (just one condition)'}	1.0	1.0	1.0	1.0	1.0	0.0014	1.0
astrocyte differentiation	{'n/a (just one condition)'}	1.0	1.0	1.0	1.0	1.0	0.0036	1.0
autocrine signaling	{'Cd68'}	1.0	1.0	1.0	0.0239	1.0	0.0263	1.0
axon development	{'Egflam', 'Lama2'}	4.22e-05	1.0	1.0	1.08e-06	1.0	1.0	0.00058
axon guidance	{'Egflam', 'Lama2'}	7.04e-07	1.0	1.0	3.13e-08	1.0	1.0	8.29e-05
axonogenesis	{'Egflam', 'Lama2'}	1.0	1.0	1.0	2.38e-06	1.0	1.0	0.0014
behavior	{'n/a (just one condition)'}	1.0	1.0	1.0	1.0	1.0	1.0	0.00037
biological adhesion	{'No common gene'}	1.0	1.0	1.0	1.0	1.0	0.00022	1.42e-05
biological regulation	{'No common gene'}	1.16e-06	1.0	1.0	2.49e-19	1.0	7.100000000000001e-33	2.66e-06
blood circulation	{'n/a (just one condition)'}	1.0	1.0	1.0	1.0	1.0	1.0	0.0133
blood coagulation	{'n/a (just one condition)'}	0.00097	1.0	1.0	1.0	1.0	1.0	1.0
blood vessel development	{'No common gene'}	3.12e-07	1.0	1.0	1.98e-06	1.0	3.32e-08	0.00054
blood vessel endothelial cell migration	{'n/a (just one condition)'}	1.0	1.0	1.0	1.0	1.0	0.0054	1.0
blood vessel morphogenesis	{'No common gene'}	3.09e-07	1.0	1.0	2.88e-06	1.0	6.72e-07	0.0277
body morphogenesis	{'n/a (just one condition)'}	0.0126	1.0	1.0	1.0	1.0	1.0	1.0
bone development	{'Lrrk1', 'Matn2', 'Col14a1', 'Col1a1', 'Glg1', 'Col12a1'}	0.0335	1.0	1.0	0.00022	1.0	1.0	1.0
bone mineralization	{'n/a (just one condition)'}	1.0	1.0	1.0	1.0	1.0	1.0	0.0408
bone morphogenesis	{'Matn2', 'Col14a1', 'Col1a1', 'Glg1', 'Col12a1'}	0.0333	1.0	1.0	0.00047	1.0	1.0	1.0
bone trabecula formation	{'Sfrp1', 'Col1a1', 'Mmp2'}	0.01	1.0	1.0	0.037	1.0	1.0	1.0
bone trabecula morphogenesis	{'n/a (just one condition)'}	1.0	1.0	1.0	0.0101	1.0	1.0	1.0
brain development	{'n/a (just one condition)'}	1.0	1.0	1.0	0.0032	1.0	1.0	1.0
branching morphogenesis of an epithelial tube	{'No common gene'}	0.0074	1.0	1.0	1.0	1.0	0.0396	0.0121
brown fat cell differentiation	{'n/a (just one condition)'}	1.0	0.0376	1.0	1.0	1.0	1.0	1.0
cAMP-mediated signaling	{'n/a (just one condition)'}	1.0	1.0	1.0	1.0	1.0	0.0021	1.0
cGMP metabolic process	{'n/a (just one condition)'}	1.0	1.0	1.0	1.0	1.0	1.0	0.0446
calcium-mediated signaling	{'n/a (just one condition)'}	1.0	1.0	1.0	1.0	1.0	1.0	0.0475
camera-type eye development	{'Fzd4', 'Serpinf1', 'Col8a2'}	0.00031	1.0	1.0	1.0	1.0	1.0	0.0437
canonical Wnt signaling pathway	{'n/a (just one condition)'}	0.0402	1.0	1.0	1.0	1.0	1.0	1.0
carbohydrate derivative metabolic process	{'n/a (just one condition)'}	1.0	1.0	1.0	0.0278	1.0	1.0	1.0
carboxylic acid catabolic process	{'n/a (just one condition)'}	1.0	1.0	1.0	1.0	1.0	0.0306	1.0
carboxylic acid metabolic process	{'n/a (just one condition)'}	1.0	1.0	1.0	1.0	1.0	0.001	1.0
carboxylic acid transmembrane transport	{'n/a (just one condition)'}	1.0	1.0	1.0	1.0	1.0	0.048	1.0
carboxylic acid transport	{'n/a (just one condition)'}	1.0	1.0	1.0	1.0	1.0	0.0145	1.0
cardiac chamber morphogenesis	{'n/a (just one condition)'}	1.0	1.0	1.0	1.0	1.0	0.0384	1.0
cardiac conduction	{'n/a (just one condition)'}	1.0	1.0	1.0	1.0	1.0	1.0	0.0328
cardiac muscle tissue development	{'n/a (just one condition)'}	1.0	1.0	1.0	1.0	1.0	1.0	0.0299
cardiac muscle tissue morphogenesis	{'n/a (just one condition)'}	1.0	1.0	1.0	1.0	1.0	0.0097	1.0
cardiac septum development	{'n/a (just one condition)'}	1.0	1.0	1.0	0.0239	1.0	1.0	1.0
cardiac ventricle development	{'n/a (just one condition)'}	1.0	1.0	1.0	1.0	1.0	0.0402	1.0
cartilage development	{'Matn2', 'Col14a1', 'Col1a1', 'Tgfbi', 'Wnt2b', 'Col12a1'}	0.0144	1.0	1.0	0.0054	1.0	1.0	1.0
cartilage development involved in endochondral bone morphogenesis	{'Matn2', 'Col14a1', 'Col1a1', 'Col12a1'}	0.0485	1.0	1.0	0.0179	1.0	1.0	1.0
cartilage morphogenesis	{'n/a (just one condition)'}	1.0	1.0	1.0	0.0109	1.0	1.0	1.0
catabolic process	{'n/a (just one condition)'}	1.0	1.0	1.0	1.0	1.0	0.004	1.0
cation homeostasis	{'Cp', 'Rasa3', 'Slc11a1', 'Gpr35'}	1.0	1.0	1.0	0.0274	1.0	0.0012	1.0
cation transmembrane transport	{'n/a (just one condition)'}	1.0	0.0495	1.0	1.0	1.0	1.0	1.0
cation transport	{'n/a (just one condition)'}	1.0	0.0483	1.0	1.0	1.0	1.0	1.0
cell activation	{'Lcp1', 'Myo1f', 'Pirb', 'Syk', 'H2-DMa', 'Itgam', 'Spi1', 'Cd74', 'Wdfy4', 'Tyrobp', 'Itgb2', 'Tlr9', 'Icam1', 'Cd300a', 'Pou2f2', 'Lbp', 'Slc11a1', 'Nfam1'}	1.0	1.0	1.0	3.12e-08	1.0	4.45e-17	1.0
cell activation involved in immune response	{'n/a (just one condition)'}	1.0	1.0	1.0	3.28e-05	1.0	1.0	1.0
cell adhesion	{'No common gene'}	2.86e-15	1.0	1.0	2.03e-19	1.0	0.00039	2.81e-05
cell adhesion mediated by integrin	{'Itgb4', 'Fbn1', 'Col16a1', 'Itga11', 'Icam1'}	0.00093	1.0	1.0	0.00028	1.0	1.0	1.0
cell chemotaxis	{'Syk', 'Itgam', 'Csf3r', 'Saa3', 'Gpr35', 'Lbp', 'Cxcl16', 'Itgb2'}	1.0	1.0	1.0	0.00029	1.0	8.96e-12	1.0
cell communication	{'No common gene'}	0.0083	1.0	1.0	1.78e-13	1.0	4.64e-27	8.07e-09
cell communication involved in cardiac conduction	{'n/a (just one condition)'}	1.0	1.0	1.0	1.0	1.0	1.0	0.0368
cell cycle G1/S phase transition	{'n/a (just one condition)'}	1.0	1.0	1.0	1.0	1.0	0.0161	1.0
cell death	{'n/a (just one condition)'}	1.0	1.0	1.0	1.0	1.0	0.0034	1.0
cell development	{'No common gene'}	9.31e-05	1.0	1.0	1.06e-10	1.0	0.0185	3.83e-07
cell differentiation	{'No common gene'}	0.00017	1.0	1.0	2.13e-14	1.0	5.89e-10	3.6e-08
cell differentiation involved in kidney development	{'n/a (just one condition)'}	1.0	1.0	1.0	1.0	1.0	0.026	1.0
cell junction assembly	{'n/a (just one condition)'}	1.0	1.0	1.0	0.025	1.0	1.0	1.0
cell junction organization	{'Dact1'}	1.0	1.0	1.0	0.0025	1.0	1.0	0.0091
cell maturation	{'n/a (just one condition)'}	1.0	1.0	1.0	1.0	1.0	0.0094	1.0
cell migration	{'Lbp', 'Itgb4', 'Icam1'}	8.98e-06	1.0	1.0	2.14e-13	1.0	3.65e-10	1.0
cell morphogenesis	{'Egflam', 'Dact1', 'Lama2'}	8.92e-07	1.0	1.0	8.88e-12	1.0	1.0	9.93e-06
cell morphogenesis involved in differentiation	{'Egflam', 'Dact1', 'Lama2'}	2.37e-07	1.0	1.0	1.11e-08	1.0	1.0	1.87e-05
cell morphogenesis involved in neuron differentiation	{'Egflam', 'Dact1', 'Lama2'}	4.37e-05	1.0	1.0	3.7e-07	1.0	1.0	6.59e-05
cell motility	{'Lcp1', 'Syk', 'Itgb4', 'Itgam', 'Pltp', 'Gpr35', 'Csf3r', 'Nfatc2', 'Saa3', 'Icam1', 'Lbp', 'Cxcl16', 'Itgb2'}	1.0	1.0	1.0	1.3e-11	1.0	5.9e-09	1.0
cell part morphogenesis	{'n/a (just one condition)'}	1.0	1.0	1.0	2.33e-10	1.0	1.0	1.0
cell population proliferation	{'No common gene'}	0.0014	1.0	1.0	7.64e-06	1.0	0.0256	0.0306
cell projection organization	{'Gldn', 'Dact1', 'Egflam', 'Lama2', 'Gsn'}	1.0	1.0	1.0	2.05e-08	1.0	1.0	0.00015
cell surface receptor signaling pathway	{'No common gene'}	1.96e-06	1.0	1.0	1.34e-16	1.0	2.18e-19	0.00039
cell surface receptor signaling pathway involved in cell-cell signaling	{'n/a (just one condition)'}	1.0	1.0	1.0	1.0	1.0	1.0	0.0089
cell-cell adhesion	{'No common gene'}	0.00092	1.0	1.0	1.14e-08	1.0	1.0	0.00011
cell-cell signaling	{'No common gene'}	1.0	1.0	1.0	0.0201	1.0	0.0258	1.94e-05
cell-matrix adhesion	{'Itgb4', 'Col16a1', 'Itga11', 'Nid1', 'Adamts12', 'Hpse'}	0.006	1.0	1.0	0.0004	1.0	1.0	1.0
cell-substrate adhesion	{'Vwf', 'Itgb4', 'Col16a1', 'Ntn4', 'Itga11', 'Nid1', 'Sfrp1', 'Adamts12', 'Hpse'}	6.16e-05	1.0	1.0	6.1e-05	1.0	1.0	1.0
cellular amide metabolic process	{'n/a (just one condition)'}	1.0	0.0011	1.0	1.0	1.0	1.0	1.0
cellular amino acid catabolic process	{'n/a (just one condition)'}	1.0	1.0	1.0	1.0	1.0	0.0465	1.0
cellular biosynthetic process	{'n/a (just one condition)'}	1.0	0.0362	1.0	1.0	1.0	1.0	1.0
cellular calcium ion homeostasis	{'n/a (just one condition)'}	1.0	1.0	1.0	0.0316	1.0	1.0	1.0
cellular catabolic process	{'n/a (just one condition)'}	1.0	1.0	1.0	1.0	1.0	0.0113	1.0
cellular cation homeostasis	{'Cp', 'Rasa3', 'Slc11a1', 'Gpr35'}	1.0	1.0	1.0	0.0255	1.0	0.003	1.0
cellular chemical homeostasis	{'Icam1', 'Cp', 'Gpr35', 'Rasa3', 'Slc11a1'}	1.0	1.0	1.0	0.0051	1.0	0.0032	1.0
cellular component assembly	{'n/a (just one condition)'}	1.0	2.95e-05	1.0	1.0	1.0	1.0	1.0
cellular component assembly involved in morphogenesis	{'n/a (just one condition)'}	1.0	1.0	1.0	0.037	1.0	1.0	1.0
cellular component morphogenesis	{'Egflam', 'Dact1', 'Lama2'}	1.09e-05	1.0	1.0	9.48e-12	1.0	1.0	8.55e-06
cellular component organization	{'No common gene'}	1.0	0.0081	1.0	1.79e-06	1.0	1.0	8.55e-06
cellular component organization or biogenesis	{'n/a (just one condition)'}	1.0	1.0	1.0	9.96e-06	1.0	1.0	1.0
cellular developmental process	{'n/a (just one condition)'}	1.0	1.0	1.0	3.04e-14	1.0	1.0	1.0
cellular divalent inorganic cation homeostasis	{'Rasa3', 'Slc11a1', 'Gpr35'}	1.0	1.0	1.0	0.025	1.0	0.0143	1.0
cellular extravasation	{'n/a (just one condition)'}	1.0	1.0	1.0	0.0026	1.0	1.0	1.0
cellular homeostasis	{'n/a (just one condition)'}	1.0	1.0	1.0	1.0	1.0	0.007	1.0
cellular ion homeostasis	{'n/a (just one condition)'}	1.0	1.0	1.0	0.018	1.0	1.0	1.0
cellular lipid metabolic process	{'n/a (just one condition)'}	1.0	1.0	1.0	1.0	1.0	0.0047	1.0
cellular metabolic process	{'Taf10', 'Pdgfb'}	1.0	0.0103	1.0	1.0	1.0	0.0203	1.0
cellular metal ion homeostasis	{'Cp', 'Rasa3', 'Slc11a1', 'Gpr35'}	1.0	1.0	1.0	0.0319	1.0	0.0031	1.0
cellular nitrogen compound biosynthetic process	{'n/a (just one condition)'}	1.0	0.0079	1.0	1.0	1.0	1.0	1.0
cellular process	{'No common gene'}	6.44e-05	2.95e-05	1.0	2.89e-19	0.0213	3.3e-24	4.4e-06
cellular protein modification process	{'n/a (just one condition)'}	1.0	1.0	1.0	1.0	1.0	0.0464	1.0
cellular protein-containing complex assembly	{'n/a (just one condition)'}	1.0	3.35e-11	1.0	1.0	1.0	1.0	1.0
cellular respiration	{'n/a (just one condition)'}	1.0	5.46e-05	1.0	1.0	1.0	1.0	1.0
cellular response to amino acid stimulus	{'Egfr', 'Col16a1', 'Col1a1', 'Pdgfra', 'Mmp2'}	0.0299	1.0	1.0	0.0014	1.0	1.0	1.0
cellular response to biotic stimulus	{'Syk', 'Cd68', 'Cd300lb', 'Tnfrsf1b', 'Tlr9', 'Fcgr2b', 'Lbp', 'Cxcl16'}	1.0	1.0	1.0	0.0028	1.0	2.01e-11	1.0
cellular response to chemical stimulus	{'Pirb', 'Syk', 'Cd68', 'Ncf1', 'Lbp', 'Itgam', 'Laptm5', 'Tlr9', 'Icam1', 'Fcgr2b', 'Plvap', 'Irf5', 'Spi1', 'Alox5ap', 'Csf3r', 'Cd74', 'Cd300lb', 'Socs3', 'Gpr35', 'Sdf2l1', 'Il6ra', 'Cybb', 'Tnfrsf1b', 'Vsir', 'Csf2rb2', 'Csf1r', 'Saa3', 'Cxcl16', 'Itgb2'}	1.0	1.0	1.0	9.45e-09	1.0	6.57e-26	1.0
cellular response to cytokine stimulus	{'Plvap', 'Pirb', 'Syk', 'Irf5', 'Gpr35', 'Spi1', 'Cd74', 'Csf3r', 'Csf1r', 'Laptm5', 'Tnfrsf1b', 'Socs3', 'Saa3', 'Icam1', 'Csf2rb2', 'Il6ra'}	1.0	1.0	1.0	5.03e-07	1.0	2.7899999999999998e-24	1.0
cellular response to endogenous stimulus	{'n/a (just one condition)'}	1.0	1.0	1.0	0.0015	1.0	1.0	1.0
cellular response to estradiol stimulus	{'Egfr', 'Nrip1', 'Sfrp1', 'Mmp2'}	0.032	1.0	1.0	0.0434	1.0	1.0	1.0
cellular response to external stimulus	{'n/a (just one condition)'}	1.0	1.0	1.0	1.0	1.0	0.0017	1.0
cellular response to extracellular stimulus	{'n/a (just one condition)'}	1.0	1.0	1.0	1.0	1.0	0.0365	1.0
cellular response to growth factor stimulus	{'Gdf7', 'Gdf10', 'Flrt2', 'Egfr', 'Fbn1', 'Col1a1', 'Sfrp1', 'Adamts12', 'Pdgfra'}	0.032	1.0	1.0	0.00055	1.0	1.0	1.0
cellular response to interferon-beta	{'n/a (just one condition)'}	1.0	1.0	1.0	1.0	1.0	2.95e-06	1.0
cellular response to interferon-gamma	{'No common gene'}	1.0	1.0	1.0	0.0321	1.0	0.0016	1.0
cellular response to interleukin-1	{'n/a (just one condition)'}	1.0	1.0	1.0	1.0	1.0	0.004	1.0
cellular response to interleukin-6	{'n/a (just one condition)'}	1.0	1.0	1.0	0.0198	1.0	1.0	1.0
cellular response to leukemia inhibitory factor	{'n/a (just one condition)'}	1.0	1.0	1.0	1.0	1.0	0.0246	1.0
cellular response to lipid	{'Cd68', 'Cd300lb', 'Tnfrsf1b', 'Tlr9', 'Lbp', 'Cxcl16'}	1.0	1.0	1.0	0.0207	1.0	1.69e-05	1.0
cellular response to lipopolysaccharide	{'Cd68', 'Cd300lb', 'Tnfrsf1b', 'Tlr9', 'Lbp', 'Cxcl16'}	1.0	1.0	1.0	0.0434	1.0	4.76e-10	1.0
cellular response to lipoprotein particle stimulus	{'Abcg1', 'Syk', 'Itgb2', 'Cd68'}	1.0	1.0	1.0	0.0198	1.0	0.0048	1.0
cellular response to low-density lipoprotein particle stimulus	{'n/a (just one condition)'}	1.0	1.0	1.0	1.0	1.0	0.033	1.0
cellular response to metal ion	{'n/a (just one condition)'}	1.0	1.0	1.0	0.023	1.0	1.0	1.0
cellular response to molecule of bacterial origin	{'Cd68', 'Cd300lb', 'Tnfrsf1b', 'Tlr9', 'Fcgr2b', 'Lbp', 'Cxcl16'}	1.0	1.0	1.0	0.0089	1.0	4.57e-11	1.0
cellular response to nitrogen compound	{'Fcgr2b', 'Cybb', 'Tlr9', 'Icam1'}	1.0	1.0	1.0	0.0057	1.0	0.0178	1.0
cellular response to organic cyclic compound	{'n/a (just one condition)'}	1.0	1.0	1.0	1.0	1.0	0.0015	1.0
cellular response to organic substance	{'Plvap', 'Lbp', 'Icam1', 'Csf1r'}	0.006	1.0	1.0	2.15e-09	1.0	7.23e-20	1.0
cellular response to organonitrogen compound	{'n/a (just one condition)'}	1.0	1.0	1.0	0.0027	1.0	1.0	1.0
cellular response to oxygen-containing compound	{'Cd68', 'Spi1', 'Cybb', 'Ncf1', 'Cd300lb', 'Tnfrsf1b', 'Tlr9', 'Icam1', 'Fcgr2b', 'Lbp', 'Cxcl16'}	1.0	1.0	1.0	0.00014	1.0	3.88e-08	1.0
cellular response to stimulus	{'No common gene'}	0.0284	1.0	1.0	2.14e-13	1.0	1.93e-30	0.0003
cellular response to transforming growth factor beta stimulus	{'n/a (just one condition)'}	1.0	1.0	1.0	0.0182	1.0	1.0	1.0
cellular response to tumor necrosis factor	{'n/a (just one condition)'}	1.0	1.0	1.0	1.0	1.0	0.0019	1.0
cellular response to vascular endothelial growth factor stimulus	{'n/a (just one condition)'}	1.0	1.0	1.0	1.0	1.0	0.0111	1.0
cellular response to zinc ion	{'n/a (just one condition)'}	1.0	1.0	1.0	1.0	1.0	0.0179	1.0
cellular transition metal ion homeostasis	{'n/a (just one condition)'}	1.0	1.0	1.0	1.0	1.0	0.0339	1.0
central nervous system development	{'Slc4a10', 'Gsn'}	1.0	1.0	1.0	0.0011	1.0	1.0	0.0476
central nervous system neuron development	{'n/a (just one condition)'}	1.0	1.0	1.0	0.007	1.0	1.0	1.0
central nervous system neuron differentiation	{'n/a (just one condition)'}	1.0	1.0	1.0	0.0018	1.0	1.0	1.0
central nervous system projection neuron axonogenesis	{'n/a (just one condition)'}	1.0	1.0	1.0	0.0019	1.0	1.0	1.0
cerebral cortex cell migration	{'n/a (just one condition)'}	1.0	1.0	1.0	0.0239	1.0	1.0	1.0
cerebral cortex tangential migration	{'n/a (just one condition)'}	1.0	1.0	1.0	0.0239	1.0	1.0	1.0
chaperone-mediated protein transport	{'n/a (just one condition)'}	1.0	0.0222	1.0	1.0	1.0	1.0	1.0
chemical homeostasis	{'Icam1', 'Cp', 'Gpr35', 'Rasa3', 'Abcg1', 'Slc11a1'}	1.0	1.0	1.0	0.0061	1.0	3.73e-05	1.0
chemokine-mediated signaling pathway	{'n/a (just one condition)'}	1.0	1.0	1.0	1.0	1.0	0.0372	1.0
chemotaxis	{'No common gene'}	8.31e-06	1.0	1.0	1.34e-13	1.0	9.24e-10	0.0202
cholesterol efflux	{'n/a (just one condition)'}	1.0	0.0108	1.0	1.0	1.0	1.0	1.0
cholesterol homeostasis	{'n/a (just one condition)'}	1.0	1.0	1.0	1.0	1.0	0.0097	1.0
cholesterol transport	{'n/a (just one condition)'}	1.0	0.0117	1.0	1.0	1.0	1.0	1.0
chondrocyte development	{'Matn2', 'Col14a1', 'Col12a1'}	0.0336	1.0	1.0	0.0019	1.0	1.0	1.0
chondrocyte development involved in endochondral bone morphogenesis	{'n/a (just one condition)'}	1.0	1.0	1.0	0.0063	1.0	1.0	1.0
chondrocyte differentiation	{'Matn2', 'Col14a1', 'Tgfbi', 'Wnt2b', 'Col12a1'}	0.0093	1.0	1.0	0.00098	1.0	1.0	1.0
chondroitin sulfate metabolic process	{'n/a (just one condition)'}	1.0	1.0	1.0	0.0434	1.0	1.0	1.0
chylomicron remnant clearance	{'n/a (just one condition)'}	1.0	1.0	0.0415	1.0	1.0	1.0	1.0
circulatory system development	{'No common gene'}	8.32e-09	1.0	1.0	4.08e-07	1.0	5.82e-06	4.52e-06
circulatory system process	{'n/a (just one condition)'}	1.0	1.0	1.0	1.0	1.0	1.0	0.0094
clustering of voltage-gated sodium channels	{'n/a (just one condition)'}	1.0	1.0	1.0	0.0185	1.0	1.0	1.0
collagen catabolic process	{'n/a (just one condition)'}	1.0	1.0	1.0	0.0178	1.0	1.0	1.0
collagen fibril organization	{'Col14a1', 'Col1a1', 'Loxl2', 'Adamts2', 'Loxl4'}	5.91e-05	1.0	1.0	0.00062	1.0	1.0	1.0
collagen metabolic process	{'n/a (just one condition)'}	1.0	1.0	1.0	0.00016	1.0	1.0	1.0
collagen-activated signaling pathway	{'Itga11', 'Col4a4', 'Col1a1'}	0.0219	1.0	1.0	0.0011	1.0	1.0	1.0
collagen-activated tyrosine kinase receptor signaling pathway	{'n/a (just one condition)'}	1.0	1.0	1.0	0.045	1.0	1.0	1.0
complement activation	{'No common gene'}	0.00048	1.0	1.0	7.52e-07	1.0	0.00082	1.0
complement activation, classical pathway	{'No common gene'}	0.0184	1.0	1.0	8.02e-05	1.0	0.0321	1.0
connective tissue development	{'n/a (just one condition)'}	1.0	1.0	1.0	0.0175	1.0	1.0	1.0
coronary vasculature development	{'n/a (just one condition)'}	1.0	1.0	1.0	0.0236	1.0	1.0	1.0
corticospinal tract morphogenesis	{'n/a (just one condition)'}	1.0	1.0	1.0	0.037	1.0	1.0	1.0
courtship behavior	{'n/a (just one condition)'}	1.0	1.0	1.0	1.0	1.0	1.0	0.0273
cytokine production	{'n/a (just one condition)'}	1.0	1.0	1.0	1.0	1.0	1.99e-06	1.0
cytokine-mediated signaling pathway	{'Plvap', 'Syk', 'Irf5', 'Pirb', 'Spi1', 'Cd74', 'Csf3r', 'Csf1r', 'Tnfrsf1b', 'Csf2rb2', 'Gpr35', 'Il6ra'}	1.0	1.0	1.0	0.0055	1.0	4.19e-16	1.0
defense response	{'C4b', 'Syk', 'Cd68', 'C1qb', 'Pld4', 'Ncf1', 'Lbp', 'Fgr', 'Stab1', 'Itgam', 'C1qc', 'Tlr9', 'Icam1', 'Fcgr2b', 'Slc11a1', 'Irf5', 'Alox5ap', 'Cd74', 'Lyz2', 'Tyrobp', 'Hck', 'Mpeg1', 'Cd300a', 'Myo1f', 'Cybb', 'Cotl1', 'Unc93b1', 'Tnfrsf1b', 'Saa3', 'Csf1r', 'Cxcl16', 'Itgb2'}	1.0	1.0	1.0	3.2e-15	1.0	8.6e-38	1.0
defense response to Gram-positive bacterium	{'Myo1f', 'Fgr', 'Lyz2', 'Ncf1', 'Hck', 'Mpeg1', 'Lbp'}	1.0	1.0	1.0	0.0037	1.0	0.0006	1.0
defense response to bacterium	{'Myo1f', 'Fgr', 'Syk', 'Stab1', 'Lyz2', 'Ncf1', 'Hck', 'Mpeg1', 'Tlr9', 'Lbp', 'Slc11a1'}	1.0	1.0	1.0	0.0112	1.0	2.67e-09	1.0
defense response to other organism	{'C4b', 'Syk', 'Pld4', 'C1qb', 'Ncf1', 'Lbp', 'Fgr', 'Stab1', 'C1qc', 'Tlr9', 'Slc11a1', 'Irf5', 'Lyz2', 'Hck', 'Mpeg1', 'Myo1f', 'Cybb', 'Cotl1', 'Unc93b1', 'Csf1r', 'Cxcl16'}	1.0	1.0	1.0	4.68e-09	1.0	2.78e-30	1.0
defense response to protozoan	{'n/a (just one condition)'}	1.0	1.0	1.0	1.0	1.0	0.0187	1.0
defense response to virus	{'n/a (just one condition)'}	1.0	1.0	1.0	1.0	1.0	1.9e-09	1.0
dendrite development	{'n/a (just one condition)'}	1.0	1.0	1.0	0.0016	1.0	1.0	1.0
dendrite morphogenesis	{'n/a (just one condition)'}	1.0	1.0	1.0	0.026	1.0	1.0	1.0
dendritic cell differentiation	{'n/a (just one condition)'}	1.0	1.0	1.0	1.0	1.0	0.035	1.0
detection of biotic stimulus	{'n/a (just one condition)'}	1.0	1.0	1.0	0.0258	1.0	1.0	1.0
detection of external biotic stimulus	{'n/a (just one condition)'}	1.0	1.0	1.0	0.0486	1.0	1.0	1.0
developmental growth	{'Slc4a10', 'Gas1', 'Matn2', 'Col14a1', 'Lrp4', 'Ptgfrn', 'Sfrp1', 'Igsf10', 'Heg1', 'Pdgfra', 'Slit2', 'Col12a1'}	0.00093	1.0	1.0	0.0013	1.0	1.0	1.0
developmental growth involved in morphogenesis	{'n/a (just one condition)'}	1.0	1.0	1.0	0.0146	1.0	1.0	1.0
developmental process	{'No common gene'}	1.7e-08	1.0	1.0	3.91e-17	1.0	7.93e-09	2.16e-09
digestive tract morphogenesis	{'n/a (just one condition)'}	0.0111	1.0	1.0	1.0	1.0	1.0	1.0
divalent inorganic cation homeostasis	{'Rasa3', 'Slc11a1', 'Gpr35'}	1.0	1.0	1.0	0.0215	1.0	0.0128	1.0
dorsal aorta morphogenesis	{'n/a (just one condition)'}	1.0	1.0	1.0	1.0	1.0	0.0334	1.0
drug metabolic process	{'n/a (just one condition)'}	1.0	1.0	1.0	1.0	1.0	0.0093	1.0
ear development	{'n/a (just one condition)'}	1.0	1.0	1.0	1.0	1.0	0.0464	1.0
electron transport chain	{'n/a (just one condition)'}	1.0	1.31e-09	1.0	1.0	1.0	1.0	1.0
embryo development	{'Dact1', 'Lrp4', 'Sfrp1', 'Gas1', 'Gdf7', 'Egfr', 'Pdgfra', 'Mmp2', 'Ptch1', 'Ephb2', 'Heg1', 'Aldh1a3', 'Fbn1', 'Cc2d2a', 'Gpc3', 'Col1a1', 'Cdon', 'Slit2', 'Col12a1'}	0.0012	1.0	1.0	0.0109	1.0	1.0	1.0
embryo implantation	{'n/a (just one condition)'}	1.0	1.0	1.0	1.0	1.0	0.035	1.0
embryonic eye morphogenesis	{'n/a (just one condition)'}	1.0	1.0	1.0	0.0397	1.0	1.0	1.0
embryonic morphogenesis	{'Gdf7', 'Gas1', 'Dact1', 'Aldh1a3', 'Fbn1', 'Lrp4', 'Cc2d2a', 'Cdon', 'Sfrp1', 'Pdgfra', 'Mmp2', 'Ptch1', 'Ephb2', 'Col12a1', 'Gpc3'}	0.00086	1.0	1.0	0.00098	1.0	1.0	1.0
embryonic pattern specification	{'n/a (just one condition)'}	1.0	1.0	1.0	1.0	1.0	1.0	0.0334
endocardial cell differentiation	{'n/a (just one condition)'}	1.0	1.0	1.0	1.0	1.0	0.0145	1.0
endocardium morphogenesis	{'n/a (just one condition)'}	1.0	1.0	1.0	1.0	1.0	0.0263	1.0
endochondral bone morphogenesis	{'n/a (just one condition)'}	1.0	1.0	1.0	0.002	1.0	1.0	1.0
endochondral ossification	{'n/a (just one condition)'}	1.0	1.0	1.0	0.0219	1.0	1.0	1.0
endocytosis	{'Syk', 'Stab1', 'Itgam', 'Cd300a', 'Siglec1', 'Fcgr2b', 'Cxcl16', 'Itgb2'}	1.0	1.0	1.0	2.28e-05	1.0	0.00062	1.0
endothelial cell development	{'n/a (just one condition)'}	1.0	1.0	1.0	1.0	1.0	0.0018	1.0
endothelial cell differentiation	{'n/a (just one condition)'}	1.0	1.0	1.0	1.0	1.0	3.56e-05	1.0
endothelial cell migration	{'n/a (just one condition)'}	1.0	1.0	1.0	1.0	1.0	0.005	1.0
endothelium development	{'n/a (just one condition)'}	1.0	1.0	1.0	1.0	1.0	5.1e-06	1.0
enzyme linked receptor protein signaling pathway	{'Csf1r'}	0.0064	1.0	1.0	1.42e-05	1.0	0.005	1.0
epithelial cell development	{'n/a (just one condition)'}	1.0	1.0	1.0	1.0	1.0	0.0016	1.0
epithelial cell differentiation	{'n/a (just one condition)'}	1.0	1.0	1.0	1.0	1.0	0.0032	1.0
epithelial cell differentiation involved in kidney development	{'n/a (just one condition)'}	1.0	1.0	1.0	1.0	1.0	0.0383	1.0
epithelial cell migration	{'n/a (just one condition)'}	1.0	1.0	1.0	1.0	1.0	0.0048	1.0
epithelial cell proliferation	{'Loxl2', 'Igfbp4', 'Col8a2', 'Ptch1'}	0.0174	1.0	1.0	0.0093	1.0	1.0	1.0
epithelial tube morphogenesis	{'Gpc3'}	1.0	1.0	1.0	0.0357	1.0	1.0	0.0277
epithelium development	{'No common gene'}	0.0064	1.0	1.0	0.0046	1.0	0.006	0.0064
establishment of endothelial barrier	{'n/a (just one condition)'}	1.0	1.0	1.0	1.0	1.0	0.0061	1.0
establishment of localization	{'Syk', 'H2-DMa', 'Pltp', 'Pld4', 'Cd68', 'Ncf1', 'Abcg1', 'Lbp', 'Apod', 'Stab1', 'Itgam', 'Fcgr2b', 'Slc11a1', 'Cd74', 'Tyrobp', 'Hck', 'Cd300a', 'Siglec1', 'Pou2f2', 'Abcc3', 'Myo1f', 'Cybb', 'Unc93b1', 'Tnfaip2', 'Cp', 'Rasa3', 'Cxcl16', 'Itgb2'}	1.0	1.0	1.0	0.0053	1.0	0.0011	1.0
export from cell	{'n/a (just one condition)'}	1.0	1.0	1.0	1.0	1.0	0.0318	1.0
extracellular exosome biogenesis	{'n/a (just one condition)'}	1.0	1.0	1.0	0.0239	1.0	1.0	1.0
extracellular matrix organization	{'Egflam', 'Col4a4', 'Col8a2'}	5.06e-12	1.0	1.0	1.21e-12	1.0	1.0	0.0185
eye development	{'n/a (just one condition)'}	1.0	1.0	1.0	0.0348	1.0	1.0	1.0
eye morphogenesis	{'n/a (just one condition)'}	0.0399	1.0	1.0	1.0	1.0	1.0	1.0
fatty acid metabolic process	{'n/a (just one condition)'}	1.0	1.0	1.0	1.0	1.0	0.0022	1.0
female gonad development	{'n/a (just one condition)'}	0.0277	1.0	1.0	1.0	1.0	1.0	1.0
forebrain development	{'n/a (just one condition)'}	1.0	1.0	1.0	0.00073	1.0	1.0	1.0
generation of neurons	{'Slc4a10', 'Dact1', 'Lama2', 'Egflam', 'Serpinf1'}	1.46e-05	1.0	1.0	1e-10	1.0	1.0	8.32e-07
generation of precursor metabolites and energy	{'n/a (just one condition)'}	1.0	4.14e-09	1.0	1.0	1.0	1.0	1.0
gland development	{'Igfbp5'}	1.0	1.0	1.0	0.0298	1.0	1.0	0.0453
gland morphogenesis	{'Gdf7', 'Egfr', 'Sfrp1', 'Mmp2', 'Ptch1', 'Slit2'}	0.0084	1.0	1.0	0.00075	1.0	1.0	1.0
glial cell activation	{'Tlr9', 'Tyrobp', 'Itgam'}	1.0	1.0	1.0	0.0019	1.0	1.45e-06	1.0
glial cell development	{'Itgb4', 'Itgam'}	1.0	1.0	1.0	0.0239	1.0	9.61e-05	1.0
glial cell differentiation	{'n/a (just one condition)'}	1.0	1.0	1.0	1.0	1.0	0.0037	1.0
gliogenesis	{'Itgb4', 'Itgam', 'Csf1r'}	1.0	1.0	1.0	0.0096	1.0	0.0007	1.0
glomerular mesangial cell development	{'n/a (just one condition)'}	1.0	1.0	1.0	1.0	1.0	0.0145	1.0
glomerulus development	{'Cfh', 'Nid1', 'Col4a4', 'Pdgfra'}	0.0153	1.0	1.0	0.0111	1.0	1.0	1.0
glutamine family amino acid catabolic process	{'n/a (just one condition)'}	1.0	1.0	1.0	1.0	1.0	0.0485	1.0
glycoprotein metabolic process	{'n/a (just one condition)'}	1.0	1.0	1.0	0.00032	1.0	1.0	1.0
glycosaminoglycan metabolic process	{'n/a (just one condition)'}	1.0	1.0	1.0	0.0091	1.0	1.0	1.0
gonad development	{'n/a (just one condition)'}	0.0126	1.0	1.0	1.0	1.0	1.0	1.0
granulocyte migration	{'n/a (just one condition)'}	1.0	1.0	1.0	0.018	1.0	1.0	1.0
growth plate cartilage chondrocyte differentiation	{'n/a (just one condition)'}	1.0	1.0	1.0	0.0434	1.0	1.0	1.0
growth plate cartilage chondrocyte morphogenesis	{'n/a (just one condition)'}	0.0299	1.0	1.0	1.0	1.0	1.0	1.0
head development	{'Slc4a10', 'Gdf7', 'Reln', 'Aldh1a3', 'Egfr', 'Csf1r', 'Col1a1', 'Cdon', 'Pdgfra', 'Mmp2', 'Wnt2b', 'Ephb2', 'Slit2', 'Ptch1', 'Gas1', 'Plxna4'}	0.0293	1.0	1.0	0.00056	1.0	1.0	1.0
heart development	{'Gpc3'}	0.003	1.0	1.0	0.00053	1.0	1.0	0.00034
heart formation	{'n/a (just one condition)'}	1.0	1.0	1.0	1.0	1.0	1.0	0.0039
heart morphogenesis	{'n/a (just one condition)'}	1.0	1.0	1.0	0.0141	1.0	1.0	1.0
heart trabecula morphogenesis	{'n/a (just one condition)'}	1.0	1.0	1.0	1.0	1.0	0.00027	1.0
heart valve development	{'n/a (just one condition)'}	1.0	1.0	1.0	0.0082	1.0	1.0	1.0
heart valve morphogenesis	{'n/a (just one condition)'}	1.0	1.0	1.0	0.0165	1.0	1.0	1.0
hematopoietic or lymphoid organ development	{'Pirb', 'Syk', 'H2-DMa', 'Itgam', 'Pld4', 'Spi1', 'Cd74', 'Tyrobp', 'Csf1r', 'Pou2f2', 'Nfam1'}	1.0	1.0	1.0	6.31e-05	1.0	1.03e-10	1.0
hematopoietic progenitor cell differentiation	{'Csf1r', 'Pld4', 'Spi1'}	1.0	1.0	1.0	0.0076	1.0	0.0451	1.0
hemopoiesis	{'Pirb', 'Syk', 'H2-DMa', 'Itgam', 'Pld4', 'Spi1', 'Cd74', 'Tyrobp', 'Csf1r', 'Pou2f2', 'Nfam1'}	1.0	1.0	1.0	0.00018	1.0	1.92e-10	1.0
heterocycle catabolic process	{'n/a (just one condition)'}	1.0	1.0	1.0	1.0	1.0	0.0272	1.0
high-density lipoprotein particle assembly	{'n/a (just one condition)'}	1.0	0.0151	1.0	1.0	1.0	1.0	1.0
high-density lipoprotein particle remodeling	{'No common gene'}	1.0	0.031	1.0	1.0	1.0	0.0097	1.0
homeostatic process	{'Pirb', 'Itgam', 'Spi1', 'Gpr35', 'Cp', 'Tlr9', 'Icam1', 'Rasa3', 'Abcg1', 'Slc11a1'}	1.0	1.0	1.0	0.0063	1.0	2.33e-05	1.0
humoral immune response	{'n/a (just one condition)'}	1.0	1.0	1.0	1.0	1.0	0.00055	1.0
humoral immune response mediated by circulating immunoglobulin	{'n/a (just one condition)'}	1.0	1.0	1.0	1.0	1.0	0.0021	1.0
hydrogen peroxide biosynthetic process	{'n/a (just one condition)'}	1.0	1.0	1.0	1.0	1.0	0.0263	1.0
immune effector process	{'C4b', 'Pirb', 'Syk', 'H2-DMa', 'C1qb', 'Ncf1', 'Lbp', 'C1qc', 'Tlr9', 'Icam1', 'Fcgr2b', 'Slc11a1', 'Irf5', 'Cd74', 'Tyrobp', 'Cd300lb', 'Cd300a', 'Pou2f2', 'Lcp1', 'Myo1f', 'Unc93b1'}	1.0	1.0	1.0	1.35e-12	1.0	5.0900000000000004e-27	1.0
immune response	{'C4b', 'Pirb', 'Syk', 'H2-DMa', 'Pld4', 'C1qb', 'Cd68', 'Lbp', 'Fgr', 'C1qc', 'Tlr9', 'Icam1', 'Fcgr2b', 'Slc11a1', 'Irf5', 'Cd74', 'Tyrobp', 'Hck', 'Mpeg1', 'Cd300a', 'Pou2f2', 'Lcp1', 'Myo1f', 'Cybb', 'Unc93b1', 'Tnfrsf1b', 'Csf1r', 'Cxcl16'}	1.0	1.0	1.0	5.9e-13	1.0	1.0500000000000001e-32	1.0
immune response-activating cell surface receptor signaling pathway	{'n/a (just one condition)'}	1.0	1.0	1.0	1.0	1.0	0.0016	1.0
immune response-regulating cell surface receptor signaling pathway	{'n/a (just one condition)'}	1.0	1.0	1.0	1.0	1.0	2.3e-05	1.0
immune system development	{'n/a (just one condition)'}	1.0	1.0	1.0	1.0	1.0	1.65e-11	1.0
immune system process	{'C4b', 'Pirb', 'Syk', 'H2-DMa', 'Pld4', 'Cd68', 'C1qb', 'Ncf1', 'H2-Q8', 'Lbp', 'Fgr', 'Itgam', 'Nfatc2', 'C1qc', 'Tlr9', 'Icam1', 'Fcgr2b', 'Slc11a1', 'Cd300c2', 'Nfam1', 'Irf5', 'Spi1', 'Csf3r', 'Cd74', 'Tyrobp', 'Hck', 'Mpeg1', 'Cd300lb', 'Gpr35', 'Cd300a', 'Wdfy4', 'Pou2f2', 'Lcp1', 'Myo1f', 'Cybb', 'Unc93b1', 'Tnfrsf1b', 'Csf1r', 'Cxcl16', 'Itgb2'}	1.0	1.0	1.0	6.49e-18	1.0	5.7699999999999996e-52	1.0
immunoglobulin mediated immune response	{'Pou2f2'}	0.0419	1.0	1.0	1.8e-05	1.0	9.24e-10	1.0
inflammatory response	{'C4b', 'Syk', 'Cd68', 'Pld4', 'Ncf1', 'Lbp', 'Stab1', 'Itgam', 'Tlr9', 'Icam1', 'Slc11a1', 'Alox5ap', 'Tyrobp', 'Hck', 'Cd300a', 'Cybb', 'Tnfrsf1b', 'Saa3', 'Csf1r', 'Itgb2'}	1.0	1.0	1.0	1.39e-12	1.0	1.07e-25	1.0
inflammatory response to antigenic stimulus	{'n/a (just one condition)'}	1.0	1.0	1.0	1.0	1.0	0.0138	1.0
innate immune response	{'C4b', 'Fgr', 'Syk', 'Irf5', 'Pld4', 'C1qb', 'Cybb', 'Unc93b1', 'Cxcl16', 'Hck', 'C1qc', 'Mpeg1', 'Tlr9', 'Csf1r', 'Lbp', 'Slc11a1'}	1.0	1.0	1.0	1.5e-09	1.0	4.81e-26	1.0
inner ear development	{'n/a (just one condition)'}	1.0	1.0	1.0	1.0	1.0	0.0433	1.0
inner mitochondrial membrane organization	{'n/a (just one condition)'}	1.0	9.21e-05	1.0	1.0	1.0	1.0	1.0
inorganic ion homeostasis	{'Cp', 'Rasa3', 'Slc11a1', 'Gpr35'}	1.0	1.0	1.0	0.0195	1.0	0.0016	1.0
integrin-mediated signaling pathway	{'Fgr', 'Syk', 'Itgb4', 'Itgam', 'Tyrobp', 'Itgb2'}	1.0	1.0	1.0	0.00054	1.0	0.00028	1.0
interspecies interaction between organisms	{'C4b', 'Syk', 'Cd68', 'C1qb', 'Pld4', 'Ncf1', 'Lbp', 'Fgr', 'Stab1', 'C1qc', 'Tlr9', 'Icam1', 'Fcgr2b', 'Slc11a1', 'Irf5', 'Lyz2', 'Hck', 'Cd300lb', 'Mpeg1', 'Siglec1', 'Wdfy4', 'Myo1f', 'Cybb', 'Cotl1', 'Unc93b1', 'Tnfrsf1b', 'Saa3', 'Csf1r', 'Cxcl16'}	1.0	1.0	1.0	1.55e-08	1.0	4.4600000000000014e-43	1.0
intracellular signal transduction	{'No common gene'}	1.0	1.0	1.0	0.0023	1.0	4.96e-14	0.00023
intramembranous ossification	{'Col1a1', 'Mmp2', 'Ctsk'}	0.0048	1.0	1.0	0.0015	1.0	1.0	1.0
intrinsic apoptotic signaling pathway in response to DNA damage	{'n/a (just one condition)'}	1.0	1.0	1.0	1.0	1.0	0.0476	1.0
intrinsic apoptotic signaling pathway in response to DNA damage by p53 class mediator	{'n/a (just one condition)'}	1.0	1.0	1.0	1.0	1.0	0.0263	1.0
ion homeostasis	{'Cp', 'Gpr35', 'Rasa3', 'Abcg1', 'Slc11a1'}	1.0	1.0	1.0	0.0054	1.0	0.0011	1.0
ion transport	{'No common gene'}	1.0	0.0021	1.0	1.0	1.0	0.0016	1.0
kidney development	{'Fbn1', 'Serpinf1', 'Lrp4', 'Col4a4', 'Nid1', 'Sfrp1', 'Dcn', 'Ptch1', 'Pdgfra', 'Slit2', 'Cfh', 'Gpc3'}	5.72e-05	1.0	1.0	9.02e-05	1.0	1.0	1.0
learning or memory	{'n/a (just one condition)'}	1.0	1.0	1.0	1.0	1.0	1.0	0.0019
leukocyte activation	{'Lcp1', 'Myo1f', 'Pirb', 'Syk', 'H2-DMa', 'Itgam', 'Spi1', 'Cd74', 'Wdfy4', 'Tyrobp', 'Itgb2', 'Tlr9', 'Icam1', 'Cd300a', 'Pou2f2', 'Lbp', 'Slc11a1', 'Nfam1'}	1.0	1.0	1.0	7.8e-07	1.0	7.79e-15	1.0
leukocyte activation involved in immune response	{'Lcp1', 'Myo1f', 'Syk', 'Cd74', 'Tyrobp', 'Cd300a', 'Icam1', 'Lbp', 'Slc11a1'}	1.0	1.0	1.0	0.00012	1.0	4.03e-07	1.0
leukocyte adhesion to vascular endothelial cell	{'n/a (just one condition)'}	1.0	1.0	1.0	0.0486	1.0	1.0	1.0
leukocyte cell-cell adhesion	{'Syk', 'Itgam', 'Nt5e', 'Icam1', 'Itgb2'}	1.0	1.0	1.0	5.55e-06	1.0	0.0029	1.0
leukocyte chemotaxis	{'Syk', 'Itgam', 'Csf3r', 'Gpr35', 'Lbp', 'Cxcl16', 'Itgb2'}	1.0	1.0	1.0	0.0032	1.0	1.74e-13	1.0
leukocyte degranulation	{'n/a (just one condition)'}	1.0	1.0	1.0	1.0	1.0	0.0263	1.0
leukocyte differentiation	{'Pirb', 'Syk', 'H2-DMa', 'Itgam', 'Spi1', 'Cd74', 'Tyrobp', 'Csf1r', 'Pou2f2', 'Nfam1'}	1.0	1.0	1.0	0.0067	1.0	1.33e-08	1.0
leukocyte homeostasis	{'n/a (just one condition)'}	1.0	1.0	1.0	1.0	1.0	0.0273	1.0
leukocyte mediated immunity	{'C4b', 'Myo1f', 'Pirb', 'H2-DMa', 'C1qb', 'Cd74', 'Ncf1', 'Cd300lb', 'C1qc', 'Cd300a', 'Icam1', 'Fcgr2b', 'Slc11a1', 'Pou2f2'}	1.0	1.0	1.0	5.17e-09	1.0	3.19e-12	1.0
leukocyte migration	{'Syk', 'Itgam', 'Gpr35', 'Csf3r', 'Icam1', 'Lbp', 'Cxcl16', 'Itgb2'}	1.0	1.0	1.0	0.00037	1.0	2.84e-12	1.0
leukocyte migration involved in inflammatory response	{'n/a (just one condition)'}	1.0	1.0	1.0	1.0	1.0	0.001	1.0
leukotriene metabolic process	{'Ncf1', 'Alox5ap', 'Syk'}	1.0	1.0	1.0	0.0382	1.0	0.0485	1.0
limb development	{'n/a (just one condition)'}	1.0	1.0	1.0	1.0	1.0	1.0	0.017
limb morphogenesis	{'n/a (just one condition)'}	1.0	1.0	1.0	1.0	1.0	1.0	0.0151
lipid homeostasis	{'n/a (just one condition)'}	1.0	1.0	1.0	1.0	1.0	0.0195	1.0
lipid localization	{'n/a (just one condition)'}	1.0	1.0	1.0	1.0	1.0	1.45e-06	1.0
lipid metabolic process	{'n/a (just one condition)'}	1.0	1.0	1.0	1.0	1.0	0.0019	1.0
lipid transport	{'Gpihbp1'}	1.0	0.0256	1.0	1.0	1.0	2.3e-06	1.0
lipopolysaccharide-mediated signaling pathway	{'n/a (just one condition)'}	1.0	1.0	1.0	1.0	1.0	0.0014	1.0
localization	{'Itgb4', 'Stab1', 'Cp', 'Icam1', 'Siglec1', 'Lbp', 'Pou2f2'}	0.0184	1.0	1.0	9.23e-12	1.0	1.31e-08	1.0
locomotion	{'No common gene'}	7.87e-10	1.0	1.0	5.7e-18	1.0	2.8e-08	0.0475
lung development	{'Igfbp5', 'Gpc3'}	1.0	1.0	1.0	5.11e-05	1.0	1.0	0.0107
lymph circulation	{'n/a (just one condition)'}	0.0299	1.0	1.0	1.0	1.0	1.0	1.0
lymph node development	{'n/a (just one condition)'}	1.0	1.0	1.0	1.0	1.0	0.0263	1.0
lymph vessel development	{'n/a (just one condition)'}	1.0	1.0	1.0	0.0014	1.0	1.0	1.0
lymph vessel morphogenesis	{'n/a (just one condition)'}	1.0	1.0	1.0	0.0207	1.0	1.0	1.0
lymphocyte activation	{'Lcp1', 'Syk', 'H2-DMa', 'Itgam', 'Spi1', 'Cd74', 'Itgb2', 'Icam1', 'Pou2f2', 'Wdfy4', 'Slc11a1', 'Nfam1'}	1.0	1.0	1.0	0.0019	1.0	2.11e-07	1.0
lymphocyte activation involved in immune response	{'n/a (just one condition)'}	1.0	1.0	1.0	1.0	1.0	0.0096	1.0
lymphocyte chemotaxis	{'n/a (just one condition)'}	1.0	1.0	1.0	1.0	1.0	0.00049	1.0
lymphocyte differentiation	{'n/a (just one condition)'}	1.0	1.0	1.0	1.0	1.0	2.8e-05	1.0
lymphocyte mediated immunity	{'C4b', 'Pirb', 'H2-DMa', 'C1qb', 'Cd74', 'C1qc', 'Icam1', 'Fcgr2b', 'Slc11a1', 'Pou2f2'}	1.0	1.0	1.0	5.49e-07	1.0	8.34e-10	1.0
lymphocyte migration	{'n/a (just one condition)'}	1.0	1.0	1.0	1.0	1.0	4.79e-05	1.0
macromolecule localization	{'n/a (just one condition)'}	1.0	1.0	1.0	0.0425	1.0	1.0	1.0
macrophage activation	{'Syk', 'Itgam', 'Tyrobp', 'Tlr9', 'Lbp', 'Slc11a1'}	1.0	1.0	1.0	0.0011	1.0	1.78e-07	1.0
macrophage activation involved in immune response	{'Lbp', 'Tyrobp', 'Syk'}	1.0	1.0	1.0	0.0207	1.0	0.0034	1.0
mast cell activation	{'n/a (just one condition)'}	1.0	1.0	1.0	1.0	1.0	0.0168	1.0
mature B cell differentiation	{'n/a (just one condition)'}	1.0	1.0	1.0	1.0	1.0	0.0023	1.0
mature B cell differentiation involved in immune response	{'n/a (just one condition)'}	1.0	1.0	1.0	1.0	1.0	0.033	1.0
membrane organization	{'n/a (just one condition)'}	1.0	0.009	1.0	1.0	1.0	1.0	1.0
memory	{'n/a (just one condition)'}	1.0	1.0	1.0	1.0	1.0	1.0	0.0206
mesenchymal cell differentiation	{'n/a (just one condition)'}	1.0	1.0	1.0	1.0	1.0	0.0125	1.0
metabolic process	{'Taf10', 'Pdgfb'}	1.0	9.56e-06	1.0	1.0	1.0	0.00023	1.0
metal ion homeostasis	{'Cp', 'Rasa3', 'Slc11a1', 'Gpr35'}	1.0	1.0	1.0	0.0301	1.0	0.0019	1.0
microglial cell activation	{'Tlr9', 'Tyrobp', 'Itgam'}	1.0	1.0	1.0	0.0239	1.0	0.00016	1.0
mitochondrial ATP synthesis coupled electron transport	{'n/a (just one condition)'}	1.0	9.17e-06	1.0	1.0	1.0	1.0	1.0
mitochondrial gene expression	{'n/a (just one condition)'}	1.0	0.011	1.0	1.0	1.0	1.0	1.0
mitochondrial membrane organization	{'n/a (just one condition)'}	1.0	0.00055	1.0	1.0	1.0	1.0	1.0
mitochondrial respiratory chain complex I assembly	{'Ndufa6', 'Ndufs7', 'Ndufc1', 'Ndufa13', 'Ndufb5'}	1.0	7.960000000000001e-21	1.0	1.0	0.0049	1.0	1.0
mitochondrial respiratory chain complex assembly	{'Ndufa6', 'Ndufs7', 'Ndufc1', 'Ndufa13', 'Cox17', 'Ndufb5'}	1.0	3.850000000000001e-21	1.0	1.0	0.0099	1.0	1.0
mitochondrial translation	{'n/a (just one condition)'}	1.0	0.0155	1.0	1.0	1.0	1.0	1.0
mitochondrial transmembrane transport	{'n/a (just one condition)'}	1.0	0.0012	1.0	1.0	1.0	1.0	1.0
mitochondrial transport	{'n/a (just one condition)'}	1.0	1.68e-06	1.0	1.0	1.0	1.0	1.0
mitochondrion organization	{'n/a (just one condition)'}	1.0	1.04e-22	1.0	1.0	1.0	1.0	1.0
modulation of chemical synaptic transmission	{'Slc4a10', 'Lama2'}	1.0	1.0	1.0	0.0261	1.0	1.0	0.0399
monoamine transport	{'n/a (just one condition)'}	1.0	1.0	1.0	1.0	1.0	0.0187	1.0
monocarboxylic acid metabolic process	{'n/a (just one condition)'}	1.0	1.0	1.0	1.0	1.0	0.0318	1.0
monocyte chemotaxis	{'n/a (just one condition)'}	1.0	1.0	1.0	1.0	1.0	0.035	1.0
monovalent inorganic cation transport	{'n/a (just one condition)'}	1.0	1.0	1.0	1.0	1.0	1.0	0.0461
morphogenesis of a branching epithelium	{'No common gene'}	0.00093	1.0	1.0	0.0083	1.0	0.0209	0.0054
morphogenesis of a branching structure	{'Gpc3'}	0.00029	1.0	1.0	0.0016	1.0	1.0	0.003
morphogenesis of an epithelium	{'Gpc3'}	0.0032	1.0	1.0	0.00022	1.0	1.0	0.0197
motor neuron axon guidance	{'n/a (just one condition)'}	1.0	1.0	1.0	0.0434	1.0	1.0	1.0
movement of cell or subcellular component	{'No common gene'}	2.37e-07	1.0	1.0	5.76e-15	1.0	1.37e-06	0.0292
mucopolysaccharide metabolic process	{'n/a (just one condition)'}	1.0	1.0	1.0	0.012	1.0	1.0	1.0
multicellular organism development	{'No common gene'}	2.69e-09	1.0	1.0	1.21e-16	1.0	5.08e-08	1.88e-10
multicellular organismal process	{'No common gene'}	1.7e-08	1.0	1.0	7.14e-16	1.0	3.33e-08	2.8e-11
multicellular organismal signaling	{'n/a (just one condition)'}	1.0	1.0	1.0	1.0	1.0	1.0	0.0074
muscle cell differentiation	{'n/a (just one condition)'}	1.0	1.0	1.0	1.0	1.0	1.0	0.0053
muscle contraction	{'n/a (just one condition)'}	1.0	1.0	1.0	1.0	1.0	1.0	7.33e-05
muscle organ development	{'n/a (just one condition)'}	1.0	1.0	1.0	1.0	1.0	1.0	0.0021
muscle organ morphogenesis	{'n/a (just one condition)'}	1.0	1.0	1.0	1.0	1.0	0.0097	1.0
muscle structure development	{'n/a (just one condition)'}	1.0	1.0	1.0	1.0	1.0	1.0	2.15e-05
muscle system process	{'n/a (just one condition)'}	1.0	1.0	1.0	1.0	1.0	1.0	2.44e-07
muscle tissue development	{'n/a (just one condition)'}	1.0	1.0	1.0	1.0	1.0	1.0	8.32e-07
myelin assembly	{'n/a (just one condition)'}	1.0	1.0	1.0	0.0434	1.0	1.0	1.0
myeloid cell activation involved in immune response	{'Myo1f', 'Syk', 'Tyrobp', 'Cd300a', 'Lbp'}	1.0	1.0	1.0	0.0063	1.0	1.18e-05	1.0
myeloid cell differentiation	{'n/a (just one condition)'}	1.0	1.0	1.0	1.0	1.0	0.00049	1.0
myeloid leukocyte activation	{'Myo1f', 'Pirb', 'Syk', 'Itgam', 'Spi1', 'Tyrobp', 'Tlr9', 'Cd300a', 'Lbp', 'Slc11a1'}	1.0	1.0	1.0	6.49e-05	1.0	1.81e-11	1.0
myeloid leukocyte differentiation	{'Pirb', 'Itgam', 'Spi1', 'Tyrobp', 'Csf1r'}	1.0	1.0	1.0	0.0309	1.0	0.0021	1.0
myeloid leukocyte mediated immunity	{'n/a (just one condition)'}	1.0	1.0	1.0	1.0	1.0	0.00016	1.0
myeloid leukocyte migration	{'Syk', 'Itgam', 'Csf3r', 'Gpr35', 'Itgb2'}	1.0	1.0	1.0	0.0058	1.0	5.27e-07	1.0
negative chemotaxis	{'No common gene'}	1.0	1.0	1.0	0.0007	1.0	1.0	0.0086
negative regulation of B cell activation	{'Tyrobp', 'Fcgr2b', 'Cd300a'}	1.0	1.0	1.0	0.0258	1.0	0.0012	1.0
negative regulation of B cell proliferation	{'n/a (just one condition)'}	1.0	1.0	1.0	1.0	1.0	0.00068	1.0
negative regulation of B cell receptor signaling pathway	{'Fcgr2b', 'Cd300a'}	1.0	1.0	1.0	0.0239	1.0	0.0263	1.0
negative regulation of CD4-positive, alpha-beta T cell activation	{'n/a (just one condition)'}	1.0	1.0	1.0	1.0	1.0	0.0263	1.0
negative regulation of Notch signaling pathway	{'n/a (just one condition)'}	1.0	1.0	1.0	1.0	1.0	0.0111	1.0
negative regulation of RNA metabolic process	{'n/a (just one condition)'}	1.0	1.0	1.0	1.0	1.0	0.0282	1.0
negative regulation of T cell activation	{'n/a (just one condition)'}	1.0	1.0	1.0	1.0	1.0	8.25e-05	1.0
negative regulation of T cell proliferation	{'n/a (just one condition)'}	1.0	1.0	1.0	1.0	1.0	0.0084	1.0
negative regulation of T-helper 1 type immune response	{'n/a (just one condition)'}	1.0	1.0	1.0	1.0	1.0	0.02	1.0
negative regulation of Wnt signaling pathway	{'Dact1', 'Gpc3'}	0.0299	1.0	1.0	1.0	1.0	1.0	0.0101
negative regulation of actin filament bundle assembly	{'n/a (just one condition)'}	1.0	1.0	1.0	0.0219	1.0	1.0	1.0
negative regulation of actin filament polymerization	{'n/a (just one condition)'}	1.0	1.0	1.0	0.0292	1.0	1.0	1.0
negative regulation of adaptive immune response based on somatic recombination of immune receptors built from immunoglobulin superfamily domains	{'n/a (just one condition)'}	1.0	1.0	1.0	1.0	1.0	0.0027	1.0
negative regulation of alpha-beta T cell activation	{'n/a (just one condition)'}	1.0	1.0	1.0	1.0	1.0	0.0034	1.0
negative regulation of angiogenesis	{'n/a (just one condition)'}	1.0	1.0	1.0	1.0	1.0	0.00046	1.0
negative regulation of apoptotic process	{'n/a (just one condition)'}	1.0	1.0	1.0	1.0	1.0	0.0022	1.0
negative regulation of axon extension involved in axon guidance	{'n/a (just one condition)'}	1.0	1.0	1.0	1.0	1.0	1.0	0.0041
negative regulation of axonogenesis	{'n/a (just one condition)'}	1.0	1.0	1.0	1.0	1.0	1.0	0.0334
negative regulation of biological process	{'No common gene'}	0.0126	1.0	1.0	7.52e-09	1.0	4.56e-22	0.0323
negative regulation of biomineral tissue development	{'n/a (just one condition)'}	1.0	1.0	1.0	1.0	1.0	0.002	1.0
negative regulation of biosynthetic process	{'n/a (just one condition)'}	1.0	1.0	1.0	1.0	1.0	0.0017	1.0
negative regulation of blood vessel endothelial cell migration	{'n/a (just one condition)'}	1.0	1.0	1.0	1.0	1.0	0.035	1.0
negative regulation of blood vessel morphogenesis	{'n/a (just one condition)'}	1.0	1.0	1.0	1.0	1.0	0.00016	1.0
negative regulation of bone mineralization	{'n/a (just one condition)'}	1.0	1.0	1.0	1.0	1.0	0.0285	1.0
negative regulation of bone remodeling	{'n/a (just one condition)'}	1.0	1.0	1.0	1.0	1.0	0.0374	1.0
negative regulation of canonical Wnt signaling pathway	{'Dact1', 'Gpc3'}	0.0457	1.0	1.0	1.0	1.0	1.0	0.0069
negative regulation of cell activation	{'Fgr', 'Cd74', 'Tyrobp', 'Vsir', 'Cd300a', 'Fcgr2b'}	1.0	1.0	1.0	0.004	1.0	8.31e-11	1.0
negative regulation of cell adhesion	{'Apod', 'Myo1f', 'Cd74', 'Vsir', 'Cd300a'}	1.0	1.0	1.0	1.19e-05	1.0	2.95e-06	1.0
negative regulation of cell communication	{'Icam1'}	0.0072	1.0	1.0	5.41e-08	1.0	2.46e-08	1.0
negative regulation of cell death	{'n/a (just one condition)'}	1.0	1.0	1.0	1.0	1.0	0.0024	1.0
negative regulation of cell development	{'No common gene'}	1.0	1.0	1.0	1.0	1.0	0.0414	0.0091
negative regulation of cell differentiation	{'No common gene'}	0.0152	1.0	1.0	0.00016	1.0	4.11e-08	0.0097
negative regulation of cell growth	{'n/a (just one condition)'}	1.0	1.0	1.0	1.0	1.0	0.0031	1.0
negative regulation of cell junction assembly	{'n/a (just one condition)'}	1.0	1.0	1.0	0.0219	1.0	1.0	1.0
negative regulation of cell migration	{'No common gene'}	0.0081	1.0	1.0	0.0056	1.0	1.13e-06	1.0
negative regulation of cell migration involved in sprouting angiogenesis	{'n/a (just one condition)'}	1.0	1.0	1.0	1.0	1.0	0.0211	1.0
negative regulation of cell motility	{'Fbln1', 'Serpinf1', 'Lrp1', 'Sfrp1', 'Dcn', 'Slit2'}	0.0028	1.0	1.0	0.0012	1.0	1.0	1.0
negative regulation of cell population proliferation	{'No common gene'}	0.0347	1.0	1.0	0.0054	1.0	9.36e-08	0.015
negative regulation of cell-cell adhesion	{'n/a (just one condition)'}	1.0	1.0	1.0	1.0	1.0	8.8e-07	1.0
negative regulation of cell-cell adhesion mediated by cadherin	{'n/a (just one condition)'}	1.0	1.0	1.0	1.0	1.0	0.0416	1.0
negative regulation of cell-substrate adhesion	{'n/a (just one condition)'}	1.0	1.0	1.0	0.0357	1.0	1.0	1.0
negative regulation of cellular biosynthetic process	{'n/a (just one condition)'}	1.0	1.0	1.0	1.0	1.0	0.0024	1.0
negative regulation of cellular component movement	{'No common gene'}	1.0	1.0	1.0	5.75e-05	1.0	1.19e-07	0.0072
negative regulation of cellular component organization	{'Apod', 'Tnfrsf1b', 'Cd300a', 'Spi1'}	1.0	1.0	1.0	0.0075	1.0	0.0085	1.0
negative regulation of cellular macromolecule biosynthetic process	{'n/a (just one condition)'}	1.0	1.0	1.0	1.0	1.0	0.0103	1.0
negative regulation of cellular metabolic process	{'n/a (just one condition)'}	1.0	1.0	1.0	1.0	1.0	0.00017	1.0
negative regulation of cellular process	{'No common gene'}	1.0	1.0	1.0	9.14e-07	1.0	3.32e-17	0.0421
negative regulation of cellular protein metabolic process	{'n/a (just one condition)'}	1.0	1.0	1.0	1.0	1.0	0.0339	1.0
negative regulation of cellular response to growth factor stimulus	{'Fbn1', 'Glg1', 'Sfrp1', 'Dcn', 'Adamts12', 'Slit2'}	0.00091	1.0	1.0	0.0037	1.0	1.0	1.0
negative regulation of chemotaxis	{'No common gene'}	1.0	1.0	1.0	0.0333	1.0	0.0132	1.0
negative regulation of cholesterol transport	{'n/a (just one condition)'}	1.0	0.0362	1.0	1.0	1.0	1.0	1.0
negative regulation of coagulation	{'n/a (just one condition)'}	0.0457	1.0	1.0	1.0	1.0	1.0	1.0
negative regulation of cytokine production	{'Apod', 'Tyrobp', 'Vsir', 'Tlr9', 'Fcgr2b', 'Lbp', 'Slc11a1'}	1.0	1.0	1.0	9.57e-06	1.0	3.25e-08	1.0
negative regulation of cytoskeleton organization	{'n/a (just one condition)'}	1.0	1.0	1.0	0.0131	1.0	1.0	1.0
negative regulation of defense response	{'Apod', 'Nt5e', 'Tnfrsf1b', 'Socs3', 'Fcgr2b'}	1.0	1.0	1.0	0.002	1.0	1.62e-06	1.0
negative regulation of developmental growth	{'No common gene'}	1.0	1.0	1.0	0.012	1.0	1.0	0.0072
negative regulation of developmental process	{'No common gene'}	0.00026	1.0	1.0	1.34e-06	1.0	4.53e-12	5.85e-05
negative regulation of endothelial cell migration	{'n/a (just one condition)'}	1.0	1.0	1.0	1.0	1.0	0.0374	1.0
negative regulation of endothelial cell proliferation	{'n/a (just one condition)'}	1.0	1.0	1.0	1.0	1.0	0.0219	1.0
negative regulation of epithelial cell migration	{'n/a (just one condition)'}	1.0	1.0	1.0	1.0	1.0	0.0084	1.0
negative regulation of epithelial cell proliferation	{'No common gene'}	1.0	1.0	1.0	1.0	1.0	0.0179	0.0048
negative regulation of gene expression	{'n/a (just one condition)'}	1.0	1.0	1.0	1.0	1.0	5.75e-07	1.0
negative regulation of growth	{'No common gene'}	1.0	1.0	1.0	1.0	1.0	0.00033	0.0196
negative regulation of hemopoiesis	{'n/a (just one condition)'}	1.0	1.0	1.0	1.0	1.0	1.2e-05	1.0
negative regulation of immune effector process	{'n/a (just one condition)'}	1.0	1.0	1.0	1.0	1.0	0.0081	1.0
negative regulation of immune response	{'n/a (just one condition)'}	1.0	1.0	1.0	1.0	1.0	9.6e-05	1.0
negative regulation of immune system process	{'Apod', 'Fgr', 'Cd68', 'Cd74', 'Tyrobp', 'C1qc', 'Vsir', 'Tmem176a', 'Cd300a', 'Fcgr2b', 'Tmem176b'}	1.0	1.0	1.0	0.00029	1.0	5.42e-14	1.0
negative regulation of inflammatory response	{'Apod', 'Nt5e', 'Tnfrsf1b', 'Socs3', 'Fcgr2b'}	1.0	1.0	1.0	0.00023	1.0	5.87e-05	1.0
negative regulation of innate immune response	{'n/a (just one condition)'}	1.0	1.0	1.0	1.0	1.0	0.0143	1.0
negative regulation of interleukin-10 production	{'n/a (just one condition)'}	1.0	1.0	1.0	1.0	1.0	0.00082	1.0
negative regulation of interleukin-12 production	{'n/a (just one condition)'}	1.0	1.0	1.0	1.0	1.0	0.0285	1.0
negative regulation of interleukin-6 production	{'Tlr9'}	1.0	1.0	1.0	0.0045	1.0	0.0302	1.0
negative regulation of intracellular signal transduction	{'Rasa3', 'Cd74', 'Cd300a'}	1.0	1.0	1.0	0.0195	1.0	0.0221	1.0
negative regulation of leukocyte activation	{'Fgr', 'Cd74', 'Tyrobp', 'Vsir', 'Cd300a', 'Fcgr2b'}	1.0	1.0	1.0	0.0358	1.0	4.9e-11	1.0
negative regulation of leukocyte cell-cell adhesion	{'n/a (just one condition)'}	1.0	1.0	1.0	1.0	1.0	5.19e-05	1.0
negative regulation of leukocyte differentiation	{'Cd74', 'C1qc', 'Tmem176a', 'Tmem176b'}	1.0	1.0	1.0	0.037	1.0	2.58e-05	1.0
negative regulation of leukocyte mediated immunity	{'n/a (just one condition)'}	1.0	1.0	1.0	1.0	1.0	0.0085	1.0
negative regulation of leukocyte proliferation	{'n/a (just one condition)'}	1.0	1.0	1.0	1.0	1.0	1.02e-06	1.0
negative regulation of lipid localization	{'n/a (just one condition)'}	1.0	1.0	1.0	1.0	1.0	0.0122	1.0
negative regulation of lipid storage	{'n/a (just one condition)'}	1.0	1.0	1.0	1.0	1.0	0.0168	1.0
negative regulation of locomotion	{'No common gene'}	1.0	1.0	1.0	5.75e-05	1.0	1.19e-07	0.0072
negative regulation of lymphocyte activation	{'Fgr', 'Cd74', 'Tyrobp', 'Vsir', 'Cd300a', 'Fcgr2b'}	1.0	1.0	1.0	0.0319	1.0	7.2e-09	1.0
negative regulation of lymphocyte differentiation	{'n/a (just one condition)'}	1.0	1.0	1.0	1.0	1.0	0.0122	1.0
negative regulation of lymphocyte proliferation	{'n/a (just one condition)'}	1.0	1.0	1.0	1.0	1.0	2.82e-06	1.0
negative regulation of macromolecule biosynthetic process	{'n/a (just one condition)'}	1.0	1.0	1.0	1.0	1.0	0.0079	1.0
negative regulation of macromolecule metabolic process	{'n/a (just one condition)'}	1.0	1.0	1.0	1.0	1.0	1.36e-06	1.0
negative regulation of metabolic process	{'n/a (just one condition)'}	1.0	1.0	1.0	1.0	1.0	6.93e-08	1.0
negative regulation of molecular function	{'n/a (just one condition)'}	1.0	1.0	1.0	1.0	1.0	0.0054	1.0
negative regulation of multicellular organismal process	{'No common gene'}	7.06e-06	1.0	1.0	8.63e-17	1.0	3e-16	1.87e-05
negative regulation of muscle tissue development	{'n/a (just one condition)'}	1.0	1.0	1.0	1.0	1.0	1.0	0.0357
negative regulation of natural killer cell activation	{'n/a (just one condition)'}	1.0	1.0	1.0	1.0	1.0	0.0416	1.0
negative regulation of nervous system development	{'No common gene'}	1.0	1.0	1.0	1.0	1.0	0.0263	0.0124
negative regulation of neurogenesis	{'n/a (just one condition)'}	1.0	1.0	1.0	1.0	1.0	1.0	0.013
negative regulation of nitrogen compound metabolic process	{'n/a (just one condition)'}	1.0	1.0	1.0	1.0	1.0	0.0004	1.0
negative regulation of nucleic acid-templated transcription	{'n/a (just one condition)'}	1.0	1.0	1.0	1.0	1.0	0.013	1.0
negative regulation of ossification	{'n/a (just one condition)'}	1.0	1.0	1.0	0.0163	1.0	1.0	1.0
negative regulation of osteoblast differentiation	{'n/a (just one condition)'}	1.0	1.0	1.0	0.0271	1.0	1.0	1.0
negative regulation of peptide secretion	{'n/a (just one condition)'}	1.0	1.0	1.0	1.0	1.0	0.0176	1.0
negative regulation of phagocytosis	{'n/a (just one condition)'}	1.0	1.0	1.0	0.0434	1.0	1.0	1.0
negative regulation of phosphate metabolic process	{'n/a (just one condition)'}	1.0	1.0	1.0	1.0	1.0	0.0138	1.0
negative regulation of phosphorylation	{'n/a (just one condition)'}	1.0	1.0	1.0	1.0	1.0	0.0087	1.0
negative regulation of planar cell polarity pathway involved in axis elongation	{'n/a (just one condition)'}	0.043	1.0	1.0	1.0	1.0	1.0	1.0
negative regulation of production of molecular mediator of immune response	{'n/a (just one condition)'}	1.0	1.0	1.0	1.0	1.0	0.0383	1.0
negative regulation of programmed cell death	{'n/a (just one condition)'}	1.0	1.0	1.0	1.0	1.0	0.0017	1.0
negative regulation of protein metabolic process	{'C4b', 'Apod', 'Pirb', 'Spi1', 'Socs3', 'Cd300a'}	1.0	1.0	1.0	0.0069	1.0	0.0055	1.0
negative regulation of protein phosphorylation	{'n/a (just one condition)'}	1.0	1.0	1.0	1.0	1.0	0.0251	1.0
negative regulation of protein secretion	{'n/a (just one condition)'}	1.0	1.0	1.0	1.0	1.0	0.0329	1.0
negative regulation of response to external stimulus	{'Apod', 'Nt5e', 'Tnfrsf1b', 'Socs3', 'Fcgr2b'}	1.0	1.0	1.0	4.32e-06	1.0	6.07e-07	1.0
negative regulation of response to stimulus	{'Nt5e', 'Icam1'}	0.0013	1.0	1.0	1.35e-10	1.0	2.55e-10	1.0
negative regulation of secretion	{'n/a (just one condition)'}	1.0	1.0	1.0	1.0	1.0	0.0017	1.0
negative regulation of secretion by cell	{'n/a (just one condition)'}	1.0	1.0	1.0	1.0	1.0	0.0034	1.0
negative regulation of signal transduction	{'Icam1'}	0.0039	1.0	1.0	1.64e-08	1.0	7.82e-06	1.0
negative regulation of signaling	{'Icam1'}	0.0075	1.0	1.0	6.02e-08	1.0	2.77e-08	1.0
negative regulation of smoothened signaling pathway	{'n/a (just one condition)'}	0.0261	1.0	1.0	1.0	1.0	1.0	1.0
negative regulation of sprouting angiogenesis	{'n/a (just one condition)'}	1.0	1.0	1.0	1.0	1.0	0.0168	1.0
negative regulation of supramolecular fiber organization	{'n/a (just one condition)'}	1.0	1.0	1.0	0.0092	1.0	1.0	1.0
negative regulation of tissue remodeling	{'n/a (just one condition)'}	1.0	1.0	1.0	1.0	1.0	0.0168	1.0
negative regulation of toll-like receptor signaling pathway	{'Pik3ap1', 'Tlr9', 'Cd300a'}	1.0	1.0	1.0	0.0258	1.0	0.0012	1.0
negative regulation of transcription by RNA polymerase II	{'n/a (just one condition)'}	1.0	1.0	1.0	1.0	1.0	0.0125	1.0
negative regulation of transcription, DNA-templated	{'n/a (just one condition)'}	1.0	1.0	1.0	1.0	1.0	0.0209	1.0
negative regulation of transmembrane receptor protein serine/threonine kinase signaling pathway	{'n/a (just one condition)'}	0.0367	1.0	1.0	1.0	1.0	1.0	1.0
negative regulation of transport	{'n/a (just one condition)'}	1.0	1.0	1.0	1.0	1.0	0.00075	1.0
negative regulation of tubulin deacetylation	{'n/a (just one condition)'}	1.0	1.0	1.0	1.0	1.0	1.0	0.0361
negative regulation of vascular associated smooth muscle cell differentiation	{'n/a (just one condition)'}	1.0	1.0	1.0	1.0	1.0	0.0334	1.0
negative regulation of vasculature development	{'n/a (just one condition)'}	1.0	1.0	1.0	1.0	1.0	5.49e-06	1.0
negative regulation of viral genome replication	{'n/a (just one condition)'}	1.0	1.0	1.0	1.0	1.0	0.01	1.0
negative regulation of viral life cycle	{'n/a (just one condition)'}	1.0	1.0	1.0	1.0	1.0	0.0161	1.0
negative regulation of viral process	{'n/a (just one condition)'}	1.0	1.0	1.0	1.0	1.0	0.0042	1.0
nephron development	{'Col4a4', 'Gpc3'}	0.0032	1.0	1.0	0.0073	1.0	1.0	0.0379
nephron tubule development	{'n/a (just one condition)'}	1.0	1.0	1.0	1.0	1.0	1.0	0.0292
nervous system development	{'Slc4a10', 'Dact1', 'Lama2', 'Egflam', 'Serpinf1'}	0.00032	1.0	1.0	1.13e-09	1.0	1.0	2.97e-07
nervous system process	{'n/a (just one condition)'}	1.0	1.0	1.0	1.0	1.0	1.0	0.0178
neural tube development	{'n/a (just one condition)'}	0.0187	1.0	1.0	1.0	1.0	1.0	1.0
neurogenesis	{'No common gene'}	9.72e-06	1.0	1.0	2.82e-11	1.0	0.033	5.28e-07
neuron development	{'Slc4a10', 'Lama2', 'Dact1', 'Egflam'}	0.00012	1.0	1.0	3.73e-11	1.0	1.0	3.03e-06
neuron differentiation	{'Slc4a10', 'Lama2', 'Dact1', 'Egflam'}	1.11e-05	1.0	1.0	3.03e-10	1.0	1.0	3.28e-06
neuron projection development	{'Egflam', 'Dact1', 'Lama2'}	0.00025	1.0	1.0	1.67e-10	1.0	1.0	4.27e-05
neuron projection morphogenesis	{'Egflam', 'Dact1', 'Lama2'}	6.84e-06	1.0	1.0	8.56e-11	1.0	1.0	3.79e-05
neuron remodeling	{'n/a (just one condition)'}	1.0	1.0	1.0	1.0	1.0	0.0179	1.0
neutrophil activation	{'n/a (just one condition)'}	1.0	1.0	1.0	1.0	1.0	0.0012	1.0
neutrophil activation involved in immune response	{'n/a (just one condition)'}	1.0	1.0	1.0	1.0	1.0	0.00083	1.0
neutrophil chemotaxis	{'Itgb2', 'Csf3r', 'Syk', 'Itgam'}	1.0	1.0	1.0	0.0185	1.0	2.08e-06	1.0
neutrophil mediated immunity	{'Ncf1', 'Myo1f', 'Cd300lb'}	1.0	1.0	1.0	0.0302	1.0	0.0374	1.0
nitric oxide mediated signal transduction	{'n/a (just one condition)'}	1.0	1.0	1.0	1.0	1.0	0.0179	1.0
nucleoside phosphate metabolic process	{'n/a (just one condition)'}	1.0	0.006	1.0	1.0	1.0	1.0	1.0
nucleotide catabolic process	{'n/a (just one condition)'}	1.0	1.0	1.0	1.0	1.0	0.0328	1.0
organelle organization	{'n/a (just one condition)'}	1.0	0.0021	1.0	1.0	1.0	1.0	1.0
organic anion transport	{'n/a (just one condition)'}	1.0	1.0	1.0	1.0	1.0	0.0065	1.0
organic cyclic compound catabolic process	{'n/a (just one condition)'}	1.0	1.0	1.0	1.0	1.0	0.004	1.0
organic hydroxy compound metabolic process	{'n/a (just one condition)'}	1.0	1.0	1.0	1.0	1.0	0.0123	1.0
organic hydroxy compound transport	{'n/a (just one condition)'}	1.0	1.0	1.0	1.0	1.0	6.56e-06	1.0
organic substance biosynthetic process	{'n/a (just one condition)'}	1.0	0.0175	1.0	1.0	1.0	1.0	1.0
organic substance metabolic process	{'n/a (just one condition)'}	1.0	1.0	1.0	1.0	1.0	0.0052	1.0
organonitrogen compound biosynthetic process	{'n/a (just one condition)'}	1.0	0.00017	1.0	1.0	1.0	1.0	1.0
organonitrogen compound metabolic process	{'Fgr', 'Syk', 'Plvap', 'Spi1', 'Galnt15', 'Ncf1', 'Nt5e', 'Hck', 'Socs3', 'Vsir', 'Saa3', 'Csf1r', 'Tlr9', 'Sdf2l1', 'Man1a', 'Abcg1', 'Slc11a1'}	1.0	1.0	1.0	0.0214	1.0	0.0043	1.0
organophosphate ester transport	{'n/a (just one condition)'}	1.0	0.0483	1.0	1.0	1.0	1.0	1.0
organophosphate metabolic process	{'No common gene'}	1.0	0.016	1.0	1.0	1.0	0.0391	1.0
ossification	{'Gdf10', 'Gpc3'}	0.0161	1.0	1.0	9.41e-07	1.0	1.0	0.0039
osteoblast differentiation	{'n/a (just one condition)'}	1.0	1.0	1.0	0.0321	1.0	1.0	1.0
osteoclast differentiation	{'n/a (just one condition)'}	1.0	1.0	1.0	1.0	1.0	0.0012	1.0
ovulation cycle	{'n/a (just one condition)'}	0.0367	1.0	1.0	1.0	1.0	1.0	1.0
oxidation-reduction process	{'Egln1', 'Apoa1', 'Ndufa6', 'Glrx5', 'Ech1', 'Ndufs7', 'Ndufc1', 'Ndufa13', 'Cox7c', 'Uqcr11', 'Ndufb5'}	1.0	1.53e-13	1.0	1.0	6.82e-05	1.0	1.0
oxidative phosphorylation	{'n/a (just one condition)'}	1.0	4.17e-10	1.0	1.0	1.0	1.0	1.0
oxoacid metabolic process	{'n/a (just one condition)'}	1.0	1.0	1.0	1.0	1.0	0.0014	1.0
pattern recognition receptor signaling pathway	{'n/a (just one condition)'}	1.0	1.0	1.0	1.0	1.0	3.54e-06	1.0
pattern specification process	{'Gpc3', 'Hhip'}	0.0025	1.0	1.0	1.0	1.0	1.0	0.017
peptide cross-linking	{'n/a (just one condition)'}	1.0	1.0	1.0	0.0486	1.0	1.0	1.0
peptide cross-linking via chondroitin 4-sulfate glycosaminoglycan	{'n/a (just one condition)'}	1.0	1.0	1.0	0.0239	1.0	1.0	1.0
peptidyl-cysteine S-nitrosylation	{'n/a (just one condition)'}	1.0	1.0	1.0	1.0	1.0	0.0017	1.0
peptidyl-methionine modification	{'n/a (just one condition)'}	1.0	0.0222	1.0	1.0	1.0	1.0	1.0
peptidyl-tyrosine autophosphorylation	{'n/a (just one condition)'}	1.0	1.0	1.0	1.0	1.0	0.0321	1.0
peptidyl-tyrosine modification	{'n/a (just one condition)'}	1.0	1.0	1.0	1.0	1.0	3.47e-06	1.0
peptidyl-tyrosine phosphorylation	{'n/a (just one condition)'}	1.0	1.0	1.0	1.0	1.0	1.18e-05	1.0
pericyte cell differentiation	{'n/a (just one condition)'}	1.0	1.0	1.0	1.0	1.0	0.0034	1.0
phagocytosis	{'Itgam', 'Pld4', 'Tyrobp', 'Hck', 'Fcgr2b', 'Lbp', 'Slc11a1', 'Itgb2'}	1.0	1.0	1.0	4.05e-05	1.0	9.34e-08	1.0
phagocytosis, engulfment	{'n/a (just one condition)'}	1.0	1.0	1.0	1.0	1.0	0.00082	1.0
phosphate-containing compound metabolic process	{'Pdgfb'}	1.0	0.0065	1.0	1.0	1.0	1.55e-05	1.0
phosphatidylinositol-mediated signaling	{'n/a (just one condition)'}	1.0	1.0	1.0	0.0056	1.0	1.0	1.0
phospholipid efflux	{'n/a (just one condition)'}	1.0	0.0014	1.0	1.0	1.0	1.0	1.0
phosphorylation	{'n/a (just one condition)'}	1.0	1.0	1.0	1.0	1.0	0.00053	1.0
plasma lipoprotein particle organization	{'n/a (just one condition)'}	1.0	1.0	1.0	1.0	1.0	0.0011	1.0
plasma lipoprotein particle remodeling	{'n/a (just one condition)'}	1.0	0.0086	1.0	1.0	1.0	1.0	1.0
plasma membrane bounded cell projection organization	{'Egflam', 'Dact1', 'Lama2'}	0.0067	1.0	1.0	1.11e-08	1.0	1.0	0.00023
platelet degranulation	{'n/a (just one condition)'}	1.0	1.0	1.0	1.0	1.0	0.0024	1.0
positive regulation of B cell activation	{'n/a (just one condition)'}	1.0	1.0	1.0	1.0	1.0	0.008	1.0
positive regulation of B cell proliferation	{'n/a (just one condition)'}	1.0	1.0	1.0	1.0	1.0	0.0037	1.0
positive regulation of DNA-binding transcription factor activity	{'n/a (just one condition)'}	1.0	1.0	1.0	1.0	1.0	0.026	1.0
positive regulation of ERK1 and ERK2 cascade	{'Icam1', 'Csf1r'}	0.0359	1.0	1.0	0.0073	1.0	0.00012	1.0
positive regulation of GTPase activity	{'n/a (just one condition)'}	1.0	1.0	1.0	1.0	1.0	0.0042	1.0
positive regulation of JNK cascade	{'n/a (just one condition)'}	1.0	1.0	1.0	1.0	1.0	0.0172	1.0
positive regulation of MAP kinase activity	{'Cd74', 'Syk', 'Tlr9'}	1.0	1.0	1.0	0.0133	1.0	0.0343	1.0
positive regulation of MAPK cascade	{'No common gene'}	0.0012	1.0	1.0	1.77e-06	1.0	5.83e-06	0.013
positive regulation of NF-kappaB transcription factor activity	{'n/a (just one condition)'}	1.0	1.0	1.0	1.0	1.0	0.0341	1.0
positive regulation of NIK/NF-kappaB signaling	{'n/a (just one condition)'}	1.0	1.0	1.0	1.0	1.0	0.0012	1.0
positive regulation of RNA metabolic process	{'n/a (just one condition)'}	1.0	1.0	1.0	1.0	1.0	0.0031	1.0
positive regulation of Rho protein signal transduction	{'Gpr35'}	1.0	1.0	1.0	0.0239	1.0	0.0321	1.0
positive regulation of T cell activation	{'n/a (just one condition)'}	1.0	1.0	1.0	1.0	1.0	0.00076	1.0
positive regulation of T cell differentiation	{'Syk', 'Cd74', 'H2-DMa', 'Vsir'}	1.0	1.0	1.0	0.0278	1.0	0.0012	1.0
positive regulation of Wnt signaling pathway	{'n/a (just one condition)'}	1.0	1.0	1.0	0.0013	1.0	1.0	1.0
positive regulation of actin cytoskeleton reorganization	{'n/a (just one condition)'}	1.0	1.0	1.0	1.0	1.0	0.0425	1.0
positive regulation of acute inflammatory response	{'n/a (just one condition)'}	1.0	1.0	1.0	1.0	1.0	9.37e-05	1.0
positive regulation of adaptive immune response	{'n/a (just one condition)'}	1.0	1.0	1.0	1.0	1.0	8.25e-05	1.0
positive regulation of adaptive immune response based on somatic recombination of immune receptors built from immunoglobulin superfamily domains	{'n/a (just one condition)'}	1.0	1.0	1.0	1.0	1.0	0.0002	1.0
positive regulation of angiogenesis	{'Cybb', 'Itgb2'}	1.0	1.0	1.0	0.0348	1.0	0.0043	1.0
positive regulation of animal organ morphogenesis	{'n/a (just one condition)'}	1.0	1.0	1.0	0.0404	1.0	1.0	1.0
positive regulation of apoptotic cell clearance	{'n/a (just one condition)'}	1.0	1.0	1.0	1.0	1.0	0.02	1.0
positive regulation of apoptotic process	{'Irf5', 'Syk', 'Itgam', 'Tyrobp', 'Tnfrsf1b', 'Siglec1'}	1.0	1.0	1.0	0.00048	1.0	0.0011	1.0
positive regulation of axonogenesis	{'n/a (just one condition)'}	1.0	1.0	1.0	0.0124	1.0	1.0	1.0
positive regulation of biological process	{'No common gene'}	5.7e-05	1.0	1.0	4.38e-19	1.0	2.9e-27	7.33e-05
positive regulation of biosynthetic process	{'n/a (just one condition)'}	1.0	1.0	1.0	1.0	1.0	0.00019	1.0
positive regulation of canonical Wnt signaling pathway	{'Lrrk1', 'Dact1', 'Egfr', 'Col1a1', 'Sfrp1', 'Gpc3'}	0.0027	1.0	1.0	0.0089	1.0	1.0	1.0
positive regulation of catalytic activity	{'Fgr', 'Syk', 'Itgam', 'Alox5ap', 'Cd74', 'Csf1r', 'Rasa3', 'Ncf1', 'Vsir', 'Tlr9', 'Icam1', 'Cd300a', 'Il6ra', 'Slc11a1'}	1.0	1.0	1.0	0.00048	1.0	1.55e-11	1.0
positive regulation of cell activation	{'Fgr', 'Syk', 'H2-DMa', 'Itgam', 'Cd74', 'Nfatc2', 'Tyrobp', 'Cd300lb', 'Bst1', 'Vsir', 'Tlr9', 'Lbp', 'Itgb2'}	1.0	1.0	1.0	4.5e-06	1.0	2.16e-10	1.0
positive regulation of cell adhesion	{'Syk', 'H2-DMa', 'Cd74', 'Vsir', 'Icam1', 'Itgb2'}	1.0	1.0	1.0	1.76e-07	1.0	0.003	1.0
positive regulation of cell communication	{'No common gene'}	1.12e-07	1.0	1.0	6.14e-12	1.0	3.07e-11	0.00053
positive regulation of cell death	{'Irf5', 'Syk', 'Itgam', 'Tyrobp', 'Tnfrsf1b', 'Siglec1', 'Fcgr2b'}	1.0	1.0	1.0	0.00022	1.0	6.61e-05	1.0
positive regulation of cell development	{'n/a (just one condition)'}	1.0	1.0	1.0	2.23e-05	1.0	1.0	1.0
positive regulation of cell differentiation	{'No common gene'}	1.0	1.0	1.0	2.18e-11	1.0	0.00069	0.00088
positive regulation of cell killing	{'n/a (just one condition)'}	1.0	1.0	1.0	1.0	1.0	0.0194	1.0
positive regulation of cell migration	{'No common gene'}	0.00022	1.0	1.0	2.26e-13	1.0	0.00032	0.0014
positive regulation of cell morphogenesis involved in differentiation	{'n/a (just one condition)'}	1.0	1.0	1.0	0.0065	1.0	1.0	1.0
positive regulation of cell population proliferation	{'No common gene'}	0.0274	1.0	1.0	0.00072	1.0	0.0031	0.0375
positive regulation of cell projection organization	{'n/a (just one condition)'}	1.0	1.0	1.0	0.0211	1.0	1.0	1.0
positive regulation of cell-cell adhesion	{'Syk', 'H2-DMa', 'Cd74', 'Vsir', 'Icam1', 'Itgb2'}	1.0	1.0	1.0	0.0013	1.0	7.33e-05	1.0
positive regulation of cell-cell adhesion mediated by integrin	{'n/a (just one condition)'}	1.0	1.0	1.0	1.0	1.0	0.0263	1.0
positive regulation of cell-substrate adhesion	{'n/a (just one condition)'}	1.0	1.0	1.0	0.0013	1.0	1.0	1.0
positive regulation of cellular biosynthetic process	{'n/a (just one condition)'}	1.0	1.0	1.0	1.0	1.0	0.00016	1.0
positive regulation of cellular component organization	{'Lcp1', 'Syk', 'Nfatc2', 'Tyrobp', 'Hck', 'Icam1', 'Lbp'}	1.0	1.0	1.0	0.00027	1.0	0.0038	1.0
positive regulation of cellular extravasation	{'n/a (just one condition)'}	1.0	1.0	1.0	0.0124	1.0	1.0	1.0
positive regulation of cellular metabolic process	{'Pirb', 'Syk', 'Ncf1', 'Abcg1', 'Fgr', 'Itgam', 'Nfatc2', 'Tlr9', 'Icam1', 'Fcgr2b', 'Slc11a1', 'Irf5', 'Spi1', 'Cd74', 'Tyrobp', 'Cd300a', 'Il6ra', 'Pou2f2', 'Tnfrsf1b', 'Vsir', 'Csf1r', 'Itgb2'}	1.0	1.0	1.0	3.6e-05	1.0	9.61e-10	1.0
positive regulation of cellular process	{'No common gene'}	0.0021	1.0	1.0	1.06e-14	1.0	1.7e-18	0.00013
positive regulation of cellular protein metabolic process	{'No common gene'}	0.00084	1.0	1.0	1.12e-08	1.0	1.44e-06	0.0135
positive regulation of chemokine production	{'Syk', 'Cd74', 'Tlr9', 'Csf1r', 'Lbp', 'Il6ra'}	1.0	1.0	1.0	0.0032	1.0	0.00026	1.0
positive regulation of chemotaxis	{'n/a (just one condition)'}	1.0	1.0	1.0	0.0109	1.0	1.0	1.0
positive regulation of cholesterol efflux	{'Abcg1', 'Pltp'}	1.0	1.0	1.0	0.0302	1.0	0.00082	1.0
positive regulation of cholesterol esterification	{'n/a (just one condition)'}	1.0	0.018	1.0	1.0	1.0	1.0	1.0
positive regulation of cholesterol transport	{'n/a (just one condition)'}	1.0	1.0	1.0	1.0	1.0	0.0007	1.0
positive regulation of cold-induced thermogenesis	{'n/a (just one condition)'}	1.0	1.0	1.0	1.0	1.0	0.0487	1.0
positive regulation of cytokine production	{'Fgr', 'Syk', 'Cd74', 'Cybb', 'Unc93b1', 'Tyrobp', 'Tlr9', 'Csf1r', 'Il6ra', 'Lbp', 'Slc11a1', 'Cd300c2', 'Nfam1'}	1.0	1.0	1.0	1.03e-05	1.0	2.27e-15	1.0
positive regulation of cytokine secretion	{'Fgr', 'Syk', 'Cd300c2'}	1.0	1.0	1.0	0.0015	1.0	0.0023	1.0
positive regulation of cytoskeleton organization	{'n/a (just one condition)'}	1.0	1.0	1.0	1.0	1.0	1.0	0.0143
positive regulation of cytosolic calcium ion concentration	{'n/a (just one condition)'}	1.0	1.0	1.0	0.0432	1.0	1.0	1.0
positive regulation of defense response	{'n/a (just one condition)'}	1.0	1.0	1.0	1.0	1.0	1.16e-12	1.0
positive regulation of developmental process	{'No common gene'}	0.00039	1.0	1.0	8.47e-13	1.0	2.1e-05	0.00016
positive regulation of endocytosis	{'n/a (just one condition)'}	1.0	1.0	1.0	0.0108	1.0	1.0	1.0
positive regulation of epithelial to mesenchymal transition	{'n/a (just one condition)'}	1.0	1.0	1.0	0.0179	1.0	1.0	1.0
positive regulation of fatty acid biosynthetic process	{'n/a (just one condition)'}	1.0	1.0	1.0	1.0	1.0	0.0146	1.0
positive regulation of fatty acid metabolic process	{'n/a (just one condition)'}	1.0	1.0	1.0	1.0	1.0	0.0219	1.0
positive regulation of gamma-delta T cell differentiation	{'n/a (just one condition)'}	1.0	1.0	1.0	0.037	1.0	1.0	1.0
positive regulation of gene expression	{'Syk', 'Ncf1', 'Lbp', 'Fgr', 'Nfatc2', 'Tlr9', 'Slc11a1', 'Cd300c2', 'Nfam1', 'Irf5', 'Spi1', 'Cd74', 'Tyrobp', 'Il6ra', 'Pou2f2', 'Cybb', 'Unc93b1', 'Vsir', 'Csf1r'}	1.0	1.0	1.0	0.0012	1.0	5.37e-10	1.0
positive regulation of hemopoiesis	{'Syk', 'H2-DMa', 'Itgam', 'Cd74', 'Tyrobp', 'Vsir', 'Csf1r'}	1.0	1.0	1.0	0.0182	1.0	3e-05	1.0
positive regulation of humoral immune response	{'n/a (just one condition)'}	1.0	1.0	1.0	1.0	1.0	0.0179	1.0
positive regulation of hydrolase activity	{'Syk', 'Icam1', 'Vsir', 'Cd300a', 'Rasa3'}	1.0	1.0	1.0	0.0357	1.0	3e-05	1.0
positive regulation of hypersensitivity	{'n/a (just one condition)'}	1.0	1.0	1.0	1.0	1.0	0.00044	1.0
positive regulation of immune effector process	{'Fgr', 'Syk', 'Itgam', 'Cd74', 'Tyrobp', 'Tlr9', 'Cd300a', 'Lbp', 'Itgb2'}	1.0	1.0	1.0	0.0085	1.0	1.13e-08	1.0
positive regulation of immune response	{'C4b', 'Fgr', 'Syk', 'H2-DMa', 'Itgam', 'C1qb', 'Cd74', 'Nfatc2', 'Itgb2', 'C1qc', 'Tlr9', 'Fcgr2b', 'Lbp', 'Slc11a1', 'Nfam1'}	1.0	1.0	1.0	1.72e-07	1.0	2.13e-20	1.0
positive regulation of immune system process	{'C4b', 'Syk', 'H2-DMa', 'C1qb', 'Lbp', 'Fgr', 'Itgam', 'Nfatc2', 'C1qc', 'Bst1', 'Tlr9', 'Icam1', 'Fcgr2b', 'Slc11a1', 'Nfam1', 'Plvap', 'Cd74', 'Tyrobp', 'Cd300lb', 'Cd300a', 'Vsir', 'Csf1r', 'Itgb2'}	1.0	1.0	1.0	6.15e-13	1.0	9.48e-24	1.0
positive regulation of immunoglobulin mediated immune response	{'n/a (just one condition)'}	1.0	1.0	1.0	1.0	1.0	0.0219	1.0
positive regulation of inflammatory response	{'n/a (just one condition)'}	1.0	1.0	1.0	1.0	1.0	5.59e-08	1.0
positive regulation of innate immune response	{'n/a (just one condition)'}	1.0	1.0	1.0	1.0	1.0	2.09e-07	1.0
positive regulation of integrin activation	{'n/a (just one condition)'}	1.0	1.0	1.0	1.0	1.0	0.0078	1.0
positive regulation of interferon-alpha production	{'n/a (just one condition)'}	1.0	1.0	1.0	1.0	1.0	0.0017	1.0
positive regulation of interferon-gamma production	{'n/a (just one condition)'}	1.0	1.0	1.0	1.0	1.0	0.00014	1.0
positive regulation of interleukin-1 beta production	{'n/a (just one condition)'}	1.0	1.0	1.0	1.0	1.0	0.0328	1.0
positive regulation of interleukin-1 production	{'n/a (just one condition)'}	1.0	1.0	1.0	1.0	1.0	0.0168	1.0
positive regulation of interleukin-10 production	{'n/a (just one condition)'}	1.0	1.0	1.0	0.0239	1.0	1.0	1.0
positive regulation of interleukin-12 production	{'n/a (just one condition)'}	1.0	1.0	1.0	0.0467	1.0	1.0	1.0
positive regulation of interleukin-6 production	{'Syk', 'Cd74', 'Unc93b1', 'Tyrobp', 'Tlr9', 'Lbp', 'Il6ra'}	1.0	1.0	1.0	0.00012	1.0	3.21e-06	1.0
positive regulation of interleukin-8 production	{'Lbp', 'Cd74', 'Syk', 'Tlr9'}	1.0	1.0	1.0	0.0224	1.0	5.1e-05	1.0
positive regulation of intracellular signal transduction	{'Icam1', 'Csf1r'}	0.0018	1.0	1.0	1.52e-07	1.0	5.17e-09	1.0
positive regulation of kinase activity	{'Fgr', 'Syk', 'Cd74', 'Ncf1', 'Tlr9', 'Csf1r', 'Il6ra', 'Slc11a1'}	1.0	1.0	1.0	0.00039	1.0	9.97e-06	1.0
positive regulation of leukocyte activation	{'Fgr', 'Syk', 'H2-DMa', 'Itgam', 'Cd74', 'Nfatc2', 'Tyrobp', 'Cd300lb', 'Bst1', 'Vsir', 'Tlr9', 'Lbp', 'Itgb2'}	1.0	1.0	1.0	2.69e-05	1.0	4.36e-09	1.0
positive regulation of leukocyte adhesion to vascular endothelial cell	{'n/a (just one condition)'}	1.0	1.0	1.0	0.0063	1.0	1.0	1.0
positive regulation of leukocyte cell-cell adhesion	{'Syk', 'H2-DMa', 'Cd74', 'Vsir', 'Icam1', 'Itgb2'}	1.0	1.0	1.0	0.00055	1.0	0.00023	1.0
positive regulation of leukocyte degranulation	{'Itgb2', 'Fgr', 'Syk', 'Itgam'}	1.0	1.0	1.0	0.0219	1.0	0.00094	1.0
positive regulation of leukocyte differentiation	{'Syk', 'H2-DMa', 'Itgam', 'Cd74', 'Tyrobp', 'Vsir', 'Csf1r'}	1.0	1.0	1.0	0.0107	1.0	2.66e-05	1.0
positive regulation of leukocyte mediated immunity	{'n/a (just one condition)'}	1.0	1.0	1.0	1.0	1.0	4.38e-05	1.0
positive regulation of leukocyte migration	{'n/a (just one condition)'}	1.0	1.0	1.0	9.47e-05	1.0	1.0	1.0
positive regulation of leukocyte proliferation	{'n/a (just one condition)'}	1.0	1.0	1.0	1.0	1.0	0.0017	1.0
positive regulation of leukocyte tethering or rolling	{'n/a (just one condition)'}	1.0	1.0	1.0	0.045	1.0	1.0	1.0
positive regulation of lipid biosynthetic process	{'n/a (just one condition)'}	1.0	1.0	1.0	1.0	1.0	0.00034	1.0
positive regulation of lipid localization	{'n/a (just one condition)'}	1.0	1.0	1.0	1.0	1.0	9.09e-05	1.0
positive regulation of lipid metabolic process	{'n/a (just one condition)'}	1.0	1.0	1.0	1.0	1.0	1.56e-06	1.0
positive regulation of lipid transport	{'Abcg1', 'Pltp'}	1.0	1.0	1.0	0.0091	1.0	0.0041	1.0
positive regulation of locomotion	{'Fbln1', 'Plvap', 'Smoc2', 'Reln', 'Egfr', 'Csf1r', 'Slit2', 'Col1a1', 'Ccbe1', 'Lrp1', 'Pdgfra', 'Mmp2', 'Icam1', 'Lbp', 'F3'}	0.00013	1.0	1.0	5.13e-13	1.0	1.0	1.0
positive regulation of lymphocyte activation	{'Syk', 'H2-DMa', 'Cd74', 'Nfatc2', 'Tyrobp', 'Vsir', 'Bst1', 'Tlr9'}	1.0	1.0	1.0	0.0056	1.0	1.38e-05	1.0
positive regulation of lymphocyte differentiation	{'Syk', 'Cd74', 'H2-DMa', 'Vsir'}	1.0	1.0	1.0	0.0187	1.0	0.00098	1.0
positive regulation of lymphocyte mediated immunity	{'n/a (just one condition)'}	1.0	1.0	1.0	1.0	1.0	0.0234	1.0
positive regulation of lymphocyte proliferation	{'n/a (just one condition)'}	1.0	1.0	1.0	1.0	1.0	0.0037	1.0
positive regulation of macromolecule biosynthetic process	{'n/a (just one condition)'}	1.0	1.0	1.0	1.0	1.0	0.0123	1.0
positive regulation of macromolecule metabolic process	{'No common gene'}	0.0274	1.0	1.0	2.62e-06	1.0	9.75e-12	0.0475
positive regulation of macrophage cytokine production	{'n/a (just one condition)'}	1.0	1.0	1.0	1.0	1.0	0.0416	1.0
positive regulation of mast cell activation	{'n/a (just one condition)'}	1.0	1.0	1.0	1.0	1.0	0.00094	1.0
positive regulation of mast cell degranulation	{'n/a (just one condition)'}	1.0	1.0	1.0	1.0	1.0	0.0096	1.0
positive regulation of metabolic process	{'Pirb', 'Syk', 'Ncf1', 'Abcg1', 'Lbp', 'Fgr', 'Itgam', 'Nfatc2', 'Tlr9', 'Icam1', 'Fcgr2b', 'Slc11a1', 'Cd300c2', 'Nfam1', 'Irf5', 'Spi1', 'Cd74', 'Tyrobp', 'Cd300a', 'Il6ra', 'Pou2f2', 'Cybb', 'Unc93b1', 'Tnfrsf1b', 'Vsir', 'Csf1r', 'Itgb2'}	1.0	1.0	1.0	4.89e-07	1.0	4.28e-14	1.0
positive regulation of molecular function	{'No common gene'}	1.0	1.0	1.0	3.51e-06	1.0	6.67e-12	0.0422
positive regulation of multicellular organismal process	{'No common gene'}	0.0012	1.0	1.0	6.38e-14	1.0	1.71e-14	0.0148
positive regulation of myeloid cell differentiation	{'n/a (just one condition)'}	1.0	1.0	1.0	1.0	1.0	0.026	1.0
positive regulation of myeloid leukocyte cytokine production involved in immune response	{'n/a (just one condition)'}	1.0	1.0	1.0	1.0	1.0	0.0285	1.0
positive regulation of myeloid leukocyte differentiation	{'n/a (just one condition)'}	1.0	1.0	1.0	1.0	1.0	0.0312	1.0
positive regulation of myeloid leukocyte mediated immunity	{'Fgr', 'Syk', 'Itgam', 'Tyrobp', 'Itgb2'}	1.0	1.0	1.0	0.0151	1.0	3.87e-07	1.0
positive regulation of myoblast fusion	{'n/a (just one condition)'}	1.0	1.0	1.0	1.0	1.0	0.0485	1.0
positive regulation of nervous system development	{'n/a (just one condition)'}	1.0	1.0	1.0	0.00027	1.0	1.0	1.0
positive regulation of neurogenesis	{'n/a (just one condition)'}	1.0	1.0	1.0	0.0005	1.0	1.0	1.0
positive regulation of neuron apoptotic process	{'n/a (just one condition)'}	1.0	1.0	1.0	1.0	1.0	0.006	1.0
positive regulation of neuron death	{'n/a (just one condition)'}	1.0	1.0	1.0	1.0	1.0	0.0007	1.0
positive regulation of neuron differentiation	{'n/a (just one condition)'}	1.0	1.0	1.0	0.0038	1.0	1.0	1.0
positive regulation of neuron projection development	{'n/a (just one condition)'}	1.0	1.0	1.0	0.0348	1.0	1.0	1.0
positive regulation of neutrophil degranulation	{'n/a (just one condition)'}	1.0	1.0	1.0	0.0092	1.0	1.0	1.0
positive regulation of nitric oxide biosynthetic process	{'n/a (just one condition)'}	1.0	1.0	1.0	1.0	1.0	0.0046	1.0
positive regulation of nitrogen compound metabolic process	{'No common gene'}	1.0	1.0	1.0	0.00033	1.0	6.07e-07	0.0399
positive regulation of nucleobase-containing compound metabolic process	{'n/a (just one condition)'}	1.0	1.0	1.0	1.0	1.0	0.0066	1.0
positive regulation of peptidase activity	{'n/a (just one condition)'}	1.0	1.0	1.0	0.0358	1.0	1.0	1.0
positive regulation of peptide secretion	{'n/a (just one condition)'}	1.0	1.0	1.0	1.0	1.0	0.0041	1.0
positive regulation of peptidyl-tyrosine phosphorylation	{'Syk', 'Cd74', 'Icam1', 'Ncf1', 'Csf1r', 'Il6ra'}	1.0	1.0	1.0	0.00033	1.0	0.0013	1.0
positive regulation of phagocytosis	{'Fcgr2b', 'Lbp', 'Slc11a1'}	1.0	1.0	1.0	0.00031	1.0	0.00015	1.0
positive regulation of phagocytosis, engulfment	{'n/a (just one condition)'}	1.0	1.0	1.0	1.0	1.0	0.0211	1.0
positive regulation of phosphate metabolic process	{'No common gene'}	1.0	1.0	1.0	9.07e-09	1.0	1.31e-08	0.0135
positive regulation of phosphatidylinositol 3-kinase activity	{'n/a (just one condition)'}	1.0	1.0	1.0	1.0	1.0	0.0012	1.0
positive regulation of phosphatidylinositol 3-kinase signaling	{'Ncf1', 'Fgr', 'Pik3ap1'}	1.0	1.0	1.0	0.00033	1.0	0.0008	1.0
positive regulation of phospholipase C activity	{'n/a (just one condition)'}	1.0	1.0	1.0	0.016	1.0	1.0	1.0
positive regulation of phospholipid metabolic process	{'n/a (just one condition)'}	1.0	1.0	1.0	1.0	1.0	0.0018	1.0
positive regulation of phosphorylation	{'No common gene'}	0.00017	1.0	1.0	2.96e-07	1.0	2.52e-07	0.0086
positive regulation of programmed cell death	{'n/a (just one condition)'}	1.0	1.0	1.0	1.0	1.0	0.00062	1.0
positive regulation of protein kinase B signaling	{'n/a (just one condition)'}	1.0	1.0	1.0	0.0065	1.0	1.0	1.0
positive regulation of protein kinase activity	{'Syk', 'Cd74', 'Ncf1', 'Tlr9', 'Csf1r', 'Il6ra', 'Slc11a1'}	1.0	1.0	1.0	0.0016	1.0	0.001	1.0
positive regulation of protein maturation	{'n/a (just one condition)'}	1.0	1.0	1.0	0.0016	1.0	1.0	1.0
positive regulation of protein metabolic process	{'No common gene'}	0.00077	1.0	1.0	1.28e-08	1.0	1.01e-07	0.008
positive regulation of protein modification process	{'No common gene'}	1.0	1.0	1.0	6.91e-06	1.0	3.78e-06	0.0089
positive regulation of protein phosphorylation	{'No common gene'}	0.00046	1.0	1.0	5.49e-07	1.0	3.4e-07	0.0144
positive regulation of protein processing	{'n/a (just one condition)'}	1.0	1.0	1.0	0.0084	1.0	1.0	1.0
positive regulation of protein secretion	{'Abcg1', 'Fgr', 'Syk', 'Cd300c2'}	1.0	1.0	1.0	0.0028	1.0	0.008	1.0
positive regulation of protein serine/threonine kinase activity	{'Cd74', 'Syk', 'Tlr9', 'Csf1r'}	1.0	1.0	1.0	0.026	1.0	0.0078	1.0
positive regulation of protein transport	{'n/a (just one condition)'}	1.0	1.0	1.0	1.0	1.0	0.0192	1.0
positive regulation of protein tyrosine kinase activity	{'n/a (just one condition)'}	1.0	1.0	1.0	1.0	1.0	0.0168	1.0
positive regulation of protein-containing complex assembly	{'n/a (just one condition)'}	1.0	1.0	1.0	1.0	1.0	0.0046	1.0
positive regulation of reactive oxygen species metabolic process	{'Syk', 'Itgam', 'Tyrobp', 'Icam1', 'Itgb2'}	1.0	1.0	1.0	0.0053	1.0	2.24e-06	1.0
positive regulation of receptor signaling pathway via JAK-STAT	{'n/a (just one condition)'}	1.0	1.0	1.0	1.0	1.0	0.0042	1.0
positive regulation of response to biotic stimulus	{'n/a (just one condition)'}	1.0	1.0	1.0	1.0	1.0	5.75e-07	1.0
positive regulation of response to external stimulus	{'Alox5ap', 'Cd74', 'Lbp', 'Tlr9'}	1.0	1.0	1.0	0.0079	1.0	9.02e-13	1.0
positive regulation of response to stimulus	{'No common gene'}	1.7e-08	1.0	1.0	2.89e-17	1.0	4.0999999999999994e-24	0.0242
positive regulation of secretion	{'n/a (just one condition)'}	1.0	1.0	1.0	1.0	1.0	0.0071	1.0
positive regulation of secretion by cell	{'Fgr', 'Syk', 'Itgam', 'Abcg1', 'Cd300c2', 'Itgb2'}	1.0	1.0	1.0	0.00081	1.0	0.02	1.0
positive regulation of signal transduction	{'No common gene'}	1.07e-07	1.0	1.0	1.96e-11	1.0	3.86e-11	0.0012
positive regulation of signaling	{'No common gene'}	1.22e-07	1.0	1.0	1.08e-12	1.0	3.74e-11	0.00058
positive regulation of small GTPase mediated signal transduction	{'n/a (just one condition)'}	1.0	1.0	1.0	0.0045	1.0	1.0	1.0
positive regulation of small molecule metabolic process	{'n/a (just one condition)'}	1.0	1.0	1.0	1.0	1.0	0.0056	1.0
positive regulation of smooth muscle cell proliferation	{'n/a (just one condition)'}	1.0	1.0	1.0	0.0486	1.0	1.0	1.0
positive regulation of smoothened signaling pathway	{'n/a (just one condition)'}	0.0359	1.0	1.0	1.0	1.0	1.0	1.0
positive regulation of stress-activated MAPK cascade	{'n/a (just one condition)'}	1.0	1.0	1.0	1.0	1.0	0.0223	1.0
positive regulation of stress-activated protein kinase signaling cascade	{'n/a (just one condition)'}	1.0	1.0	1.0	1.0	1.0	0.009	1.0
positive regulation of superoxide anion generation	{'Tyrobp', 'Itgb2', 'Syk', 'Itgam'}	1.0	1.0	1.0	0.0073	1.0	0.00019	1.0
positive regulation of syncytium formation by plasma membrane fusion	{'n/a (just one condition)'}	1.0	1.0	1.0	1.0	1.0	0.0042	1.0
positive regulation of toll-like receptor signaling pathway	{'Lbp', 'Pik3ap1', 'Tlr9'}	1.0	1.0	1.0	0.0109	1.0	0.0023	1.0
positive regulation of transcription by RNA polymerase II	{'n/a (just one condition)'}	1.0	1.0	1.0	1.0	1.0	6.25e-05	1.0
positive regulation of transcription, DNA-templated	{'n/a (just one condition)'}	1.0	1.0	1.0	1.0	1.0	0.00088	1.0
positive regulation of transferase activity	{'n/a (just one condition)'}	1.0	1.0	1.0	1.0	1.0	4.81e-05	1.0
positive regulation of transport	{'Lbp', 'Fgr', 'Syk', 'Pltp', 'Itgam', 'Stac2', 'Fcgr2b', 'Abcg1', 'Slc11a1', 'Cd300c2', 'Itgb2'}	1.0	1.0	1.0	5.64e-05	1.0	2.66e-05	1.0
positive regulation of triglyceride biosynthetic process	{'n/a (just one condition)'}	1.0	1.0	1.0	1.0	1.0	0.0041	1.0
positive regulation of triglyceride metabolic process	{'n/a (just one condition)'}	1.0	1.0	1.0	1.0	1.0	0.0037	1.0
positive regulation of tumor necrosis factor production	{'Syk', 'Cybb', 'Tyrobp', 'Tlr9', 'Lbp'}	1.0	1.0	1.0	0.0307	1.0	0.00037	1.0
positive regulation of tumor necrosis factor superfamily cytokine production	{'n/a (just one condition)'}	1.0	1.0	1.0	1.0	1.0	9.09e-05	1.0
positive regulation of type I hypersensitivity	{'n/a (just one condition)'}	1.0	1.0	1.0	1.0	1.0	0.0097	1.0
positive regulation of type I interferon production	{'n/a (just one condition)'}	1.0	1.0	1.0	1.0	1.0	5.87e-05	1.0
positive regulation of type III hypersensitivity	{'n/a (just one condition)'}	1.0	1.0	1.0	1.0	1.0	0.00071	1.0
positive regulation of type IIa hypersensitivity	{'n/a (just one condition)'}	1.0	1.0	1.0	1.0	1.0	0.0011	1.0
positive regulation of vascular endothelial growth factor signaling pathway	{'n/a (just one condition)'}	1.0	1.0	1.0	0.0134	1.0	1.0	1.0
positive regulation of vasculature development	{'Il6ra', 'Cybb', 'Itgb2'}	1.0	1.0	1.0	0.0264	1.0	0.00014	1.0
postsynapse assembly	{'Ephb2', 'Lrp4', 'Reln'}	0.0333	1.0	1.0	0.0177	1.0	1.0	1.0
postsynapse organization	{'n/a (just one condition)'}	1.0	1.0	1.0	0.0425	1.0	1.0	1.0
postsynaptic membrane assembly	{'n/a (just one condition)'}	1.0	1.0	1.0	0.045	1.0	1.0	1.0
potassium ion transmembrane transport	{'n/a (just one condition)'}	1.0	1.0	1.0	1.0	1.0	1.0	0.0427
production of molecular mediator involved in inflammatory response	{'n/a (just one condition)'}	1.0	1.0	1.0	1.0	1.0	0.00012	1.0
protein autophosphorylation	{'n/a (just one condition)'}	1.0	1.0	1.0	1.0	1.0	0.0036	1.0
protein insertion into mitochondrial inner membrane	{'n/a (just one condition)'}	1.0	0.0151	1.0	1.0	1.0	1.0	1.0
protein insertion into mitochondrial membrane	{'n/a (just one condition)'}	1.0	0.0051	1.0	1.0	1.0	1.0	1.0
protein kinase C signaling	{'n/a (just one condition)'}	1.0	1.0	1.0	1.0	1.0	0.0251	1.0
protein metabolic process	{'n/a (just one condition)'}	1.0	1.0	1.0	0.002	1.0	1.0	1.0
protein oxidation	{'n/a (just one condition)'}	1.0	0.0362	1.0	1.0	1.0	1.0	1.0
protein phosphorylation	{'n/a (just one condition)'}	1.0	1.0	1.0	1.0	1.0	2.38e-05	1.0
protein processing	{'Cpxm2', 'C1ra', 'Prss12', 'F3', 'Ptch1', 'Cpz', 'Adamts2', 'Cpxm1'}	0.0067	1.0	1.0	0.00048	1.0	1.0	1.0
protein targeting to mitochondrion	{'n/a (just one condition)'}	1.0	0.0002	1.0	1.0	1.0	1.0	1.0
protein trimerization	{'n/a (just one condition)'}	1.0	1.0	1.0	0.0236	1.0	1.0	1.0
protein-containing complex assembly	{'n/a (just one condition)'}	1.0	5.48e-10	1.0	1.0	1.0	1.0	1.0
protein-containing complex subunit organization	{'n/a (just one condition)'}	1.0	2.55e-09	1.0	1.0	1.0	1.0	1.0
proteoglycan catabolic process	{'n/a (just one condition)'}	0.043	1.0	1.0	1.0	1.0	1.0	1.0
proteoglycan metabolic process	{'n/a (just one condition)'}	1.0	1.0	1.0	0.0176	1.0	1.0	1.0
proteolysis	{'Folh1', 'Sfrp1', 'C1s1', 'Anpep', 'Pcolce', 'C2', 'Mmp2', 'Ptch1', 'Cpxm1', 'Cpxm2', 'Naalad2', 'Cfb', 'Cpz', 'F3', 'Reln', 'C1ra', 'Prss12', 'Adamts12', 'Adamtsl1', 'Bace2', 'Adamts2', 'Ctsk'}	0.0089	1.0	1.0	0.0023	1.0	1.0	1.0
proton transmembrane transport	{'n/a (just one condition)'}	1.0	0.00046	1.0	1.0	1.0	1.0	1.0
pulmonary valve development	{'n/a (just one condition)'}	1.0	1.0	1.0	1.0	1.0	0.0425	1.0
purine ribonucleotide biosynthetic process	{'n/a (just one condition)'}	1.0	0.0492	1.0	1.0	1.0	1.0	1.0
purine ribonucleotide metabolic process	{'n/a (just one condition)'}	1.0	0.0018	1.0	1.0	1.0	1.0	1.0
reactive oxygen species biosynthetic process	{'n/a (just one condition)'}	1.0	1.0	1.0	1.0	1.0	0.0049	1.0
receptor-mediated endocytosis	{'Syk', 'Itgam', 'Cd300a', 'Siglec1', 'Fcgr2b', 'Cxcl16', 'Itgb2'}	1.0	1.0	1.0	0.00067	1.0	0.00059	1.0
regeneration	{'n/a (just one condition)'}	1.0	1.0	1.0	0.0011	1.0	1.0	1.0
regionalization	{'Gpc3', 'Hhip'}	0.043	1.0	1.0	1.0	1.0	1.0	0.017
regulation of B cell activation	{'Syk', 'Cd74', 'Nfatc2', 'Tyrobp', 'Bst1', 'Tlr9', 'Cd300a', 'Fcgr2b', 'Nfam1'}	1.0	1.0	1.0	0.00033	1.0	3.48e-06	1.0
regulation of B cell differentiation	{'Nfam1', 'Syk', 'Tlr9'}	1.0	1.0	1.0	0.0034	1.0	0.0263	1.0
regulation of B cell proliferation	{'Cd74', 'Nfatc2', 'Tyrobp', 'Bst1', 'Tlr9', 'Cd300a', 'Fcgr2b'}	1.0	1.0	1.0	0.0045	1.0	3.07e-07	1.0
regulation of B cell receptor signaling pathway	{'Fcgr2b', 'Nfam1', 'Cd300a'}	1.0	1.0	1.0	0.0207	1.0	0.00043	1.0
regulation of CD4-positive, alpha-beta T cell proliferation	{'n/a (just one condition)'}	1.0	1.0	1.0	0.045	1.0	1.0	1.0
regulation of DNA-binding transcription factor activity	{'Syk', 'Hck', 'Itgb2', 'Tlr9', 'Icam1', 'Fcgr2b', 'Nfam1'}	1.0	1.0	1.0	0.0041	1.0	0.0037	1.0
regulation of ERK1 and ERK2 cascade	{'Icam1', 'Csf1r'}	0.0064	1.0	1.0	0.0036	1.0	4.38e-05	1.0
regulation of GTPase activity	{'n/a (just one condition)'}	1.0	1.0	1.0	1.0	1.0	0.0054	1.0
regulation of MAP kinase activity	{'No common gene'}	0.0219	1.0	1.0	0.0086	1.0	0.0127	1.0
regulation of MAPK cascade	{'No common gene'}	0.00012	1.0	1.0	1.14e-06	1.0	3.21e-06	0.017
regulation of MyD88-dependent toll-like receptor signaling pathway	{'n/a (just one condition)'}	1.0	1.0	1.0	1.0	1.0	0.0097	1.0
regulation of NIK/NF-kappaB signaling	{'n/a (just one condition)'}	1.0	1.0	1.0	1.0	1.0	0.0026	1.0
regulation of Notch signaling pathway	{'n/a (just one condition)'}	1.0	1.0	1.0	1.0	1.0	0.0289	1.0
regulation of RNA biosynthetic process	{'n/a (just one condition)'}	1.0	1.0	1.0	1.0	1.0	0.00026	1.0
regulation of RNA metabolic process	{'n/a (just one condition)'}	1.0	1.0	1.0	1.0	1.0	0.00064	1.0
regulation of Ras protein signal transduction	{'n/a (just one condition)'}	1.0	1.0	1.0	1.0	1.0	0.00052	1.0
regulation of Rho protein signal transduction	{'n/a (just one condition)'}	1.0	1.0	1.0	1.0	1.0	0.0022	1.0
regulation of T cell activation	{'n/a (just one condition)'}	1.0	1.0	1.0	1.0	1.0	0.00027	1.0
regulation of T cell differentiation	{'n/a (just one condition)'}	1.0	1.0	1.0	1.0	1.0	0.009	1.0
regulation of T cell mediated immunity	{'n/a (just one condition)'}	1.0	1.0	1.0	1.0	1.0	0.029	1.0
regulation of T cell proliferation	{'n/a (just one condition)'}	1.0	1.0	1.0	1.0	1.0	0.0023	1.0
regulation of T-helper 1 type immune response	{'n/a (just one condition)'}	1.0	1.0	1.0	1.0	1.0	0.0048	1.0
regulation of Wnt signaling pathway	{'Dact1', 'Gpc3'}	0.0049	1.0	1.0	0.0025	1.0	1.0	0.0111
regulation of Wnt signaling pathway, planar cell polarity pathway	{'Dact1', 'Sfrp1', 'Gpc3'}	0.0022	1.0	1.0	0.0177	1.0	1.0	1.0
regulation of actin cytoskeleton organization	{'No common gene'}	1.0	1.0	1.0	1.67e-06	1.0	0.00019	0.0152
regulation of actin cytoskeleton reorganization	{'n/a (just one condition)'}	1.0	1.0	1.0	1.0	1.0	0.00036	1.0
regulation of actin filament organization	{'Cotl1', 'Icam1'}	1.0	1.0	1.0	0.002	1.0	0.0374	1.0
regulation of actin filament polymerization	{'n/a (just one condition)'}	1.0	1.0	1.0	0.0022	1.0	1.0	1.0
regulation of actin filament-based process	{'No common gene'}	1.0	1.0	1.0	4.15e-06	1.0	0.0004	0.00062
regulation of action potential	{'n/a (just one condition)'}	1.0	1.0	1.0	1.0	1.0	1.0	0.0191
regulation of activation of Janus kinase activity	{'n/a (just one condition)'}	1.0	1.0	1.0	1.0	1.0	0.0263	1.0
regulation of acute inflammatory response	{'n/a (just one condition)'}	1.0	1.0	1.0	1.0	1.0	0.00021	1.0
regulation of adaptive immune response	{'H2-DMa', 'Cd74', 'Vsir', 'Tnfrsf1b', 'Fcgr2b', 'Slc11a1'}	1.0	1.0	1.0	0.0257	1.0	1.19e-08	1.0
regulation of adaptive immune response based on somatic recombination of immune receptors built from immunoglobulin superfamily domains	{'n/a (just one condition)'}	1.0	1.0	1.0	1.0	1.0	6.07e-08	1.0
regulation of alpha-beta T cell activation	{'n/a (just one condition)'}	1.0	1.0	1.0	1.0	1.0	0.0055	1.0
regulation of anatomical structure morphogenesis	{'No common gene'}	4.92e-08	1.0	1.0	5.13e-13	1.0	6.72e-07	0.0014
regulation of anatomical structure size	{'Gsn'}	1.0	1.0	1.0	0.0016	1.0	1.0	0.0025
regulation of angiogenesis	{'Mmrn2', 'Stab1'}	0.0016	1.0	1.0	1.0	1.0	4.12e-07	1.0
regulation of animal organ morphogenesis	{'Dact1', 'Gpc3'}	0.0299	1.0	1.0	0.00016	1.0	1.0	0.0034
regulation of antigen processing and presentation	{'Cd74', 'Slc11a1', 'Cd68'}	1.0	1.0	1.0	0.0302	1.0	0.0374	1.0
regulation of antigen receptor-mediated signaling pathway	{'n/a (just one condition)'}	1.0	1.0	1.0	1.0	1.0	0.0039	1.0
regulation of apoptotic process	{'Irf5', 'Syk', 'Itgam', 'Cd74', 'Sdf2l1', 'Csf1r', 'Tyrobp', 'Hck', 'Tnfrsf1b', 'Socs3', 'Icam1', 'Siglec1', 'Fcgr2b'}	1.0	1.0	1.0	0.0045	1.0	3.63e-06	1.0
regulation of axon extension	{'n/a (just one condition)'}	1.0	1.0	1.0	1.0	1.0	1.0	0.0328
regulation of axonogenesis	{'n/a (just one condition)'}	1.0	1.0	1.0	0.004	1.0	1.0	1.0
regulation of biological process	{'No common gene'}	3.24e-06	1.0	1.0	6.06e-19	1.0	1.45e-31	2.52e-07
regulation of biological quality	{'No common gene'}	0.00049	1.0	1.0	4.06e-11	1.0	1.91e-10	0.0086
regulation of biomineral tissue development	{'n/a (just one condition)'}	1.0	1.0	1.0	1.0	1.0	0.0179	1.0
regulation of biosynthetic process	{'n/a (just one condition)'}	1.0	1.0	1.0	1.0	1.0	2.05e-05	1.0
regulation of blood circulation	{'n/a (just one condition)'}	1.0	1.0	1.0	1.0	1.0	1.0	0.0039
regulation of blood coagulation	{'C1qtnf1', 'Serping1', 'Pdgfra', 'Ephb2', 'Hpse'}	0.0402	1.0	1.0	0.0025	1.0	1.0	1.0
regulation of body fluid levels	{'C1qtnf1', 'Fbln1', 'Vwf', 'Hpse', 'F3', 'Serping1', 'Pdgfra', 'Heg1', 'Ephb2', 'Entpd2', 'Cfh'}	0.0041	1.0	1.0	0.0239	1.0	1.0	1.0
regulation of bone remodeling	{'Syk', 'Csf1r'}	1.0	1.0	1.0	0.0491	1.0	0.00024	1.0
regulation of bone resorption	{'n/a (just one condition)'}	1.0	1.0	1.0	1.0	1.0	0.002	1.0
regulation of calcium ion transport	{'n/a (just one condition)'}	1.0	1.0	1.0	1.0	1.0	0.0187	1.0
regulation of canonical Wnt signaling pathway	{'Dact1', 'Gpc3'}	0.0124	1.0	1.0	0.0108	1.0	1.0	0.018
regulation of cardiac muscle cell action potential	{'n/a (just one condition)'}	1.0	1.0	1.0	1.0	1.0	1.0	0.0185
regulation of cardiac muscle cell proliferation	{'n/a (just one condition)'}	1.0	1.0	1.0	1.0	1.0	1.0	0.0356
regulation of cardiac muscle tissue growth	{'n/a (just one condition)'}	1.0	1.0	1.0	1.0	1.0	1.0	0.0498
regulation of cartilage development	{'n/a (just one condition)'}	1.0	1.0	1.0	0.0069	1.0	1.0	1.0
regulation of catalytic activity	{'No common gene'}	1.0	1.0	1.0	0.0003	1.0	4.18e-12	0.0101
regulation of cation transmembrane transport	{'n/a (just one condition)'}	1.0	1.0	1.0	1.0	1.0	1.0	0.0379
regulation of cell activation	{'Fgr', 'Syk', 'H2-DMa', 'Itgam', 'Cd74', 'Nfatc2', 'Tyrobp', 'Cd300lb', 'Bst1', 'Vsir', 'Tnfrsf1b', 'Tlr9', 'Cd300a', 'Itgb2', 'Fcgr2b', 'Lbp', 'Nfam1'}	1.0	1.0	1.0	8.93e-08	1.0	1.69e-15	1.0
regulation of cell adhesion	{'Icam1'}	0.0192	1.0	1.0	2.08e-11	1.0	3.35e-08	1.0
regulation of cell adhesion mediated by integrin	{'n/a (just one condition)'}	1.0	1.0	1.0	1.0	1.0	0.0057	1.0
regulation of cell communication	{'No common gene'}	2.1e-07	1.0	1.0	5.17e-14	1.0	2.27e-15	3.79e-05
regulation of cell death	{'Irf5', 'Syk', 'Itgam', 'Cd74', 'Sdf2l1', 'Csf1r', 'Tyrobp', 'Hck', 'Tnfrsf1b', 'Socs3', 'Icam1', 'Siglec1', 'Fcgr2b'}	1.0	1.0	1.0	0.0011	1.0	5.42e-06	1.0
regulation of cell development	{'Serpinf1'}	0.0076	1.0	1.0	7.32e-07	1.0	1.0	0.00062
regulation of cell differentiation	{'No common gene'}	0.00017	1.0	1.0	9.11e-15	1.0	5.89e-09	2.8e-06
regulation of cell fate specification	{'n/a (just one condition)'}	1.0	1.0	1.0	1.0	1.0	1.0	0.0446
regulation of cell growth	{'Cxcl16'}	1.0	1.0	1.0	0.0321	1.0	0.0015	1.0
regulation of cell junction assembly	{'n/a (just one condition)'}	1.0	1.0	1.0	0.0018	1.0	1.0	1.0
regulation of cell killing	{'n/a (just one condition)'}	1.0	1.0	1.0	1.0	1.0	0.0097	1.0
regulation of cell migration	{'No common gene'}	1.7e-08	1.0	1.0	2.03e-19	1.0	7.48e-10	6.33e-06
regulation of cell morphogenesis	{'Fbln1', 'Reln', 'Csf1r', 'Lrp4', 'Lrp1', 'Icam1', 'Ephb2', 'Slit2', 'Plxna4'}	0.032	1.0	1.0	4.62e-06	1.0	1.0	1.0
regulation of cell morphogenesis involved in differentiation	{'n/a (just one condition)'}	1.0	1.0	1.0	0.00056	1.0	1.0	1.0
regulation of cell motility	{'Apod', 'Fgr', 'Plvap', 'Myo1f', 'Cd74', 'Csf1r', 'Bst1', 'Vsir', 'Cd300a', 'Icam1', 'Lbp', 'Cxcl16'}	1.0	1.0	1.0	4.03e-19	1.0	6.4e-10	1.0
regulation of cell population proliferation	{'No common gene'}	0.0067	1.0	1.0	4.42e-06	1.0	8.25e-11	0.00058
regulation of cell projection organization	{'n/a (just one condition)'}	1.0	1.0	1.0	0.00082	1.0	1.0	1.0
regulation of cell shape	{'Hck', 'Fgr', 'Csf1r', 'Icam1'}	1.0	1.0	1.0	1.42e-05	1.0	0.0253	1.0
regulation of cell size	{'n/a (just one condition)'}	1.0	1.0	1.0	1.0	1.0	1.0	0.0262
regulation of cell-cell adhesion	{'Syk', 'H2-DMa', 'Cd74', 'Icam1', 'Vsir', 'Cd300a', 'Itgb2'}	1.0	1.0	1.0	0.0108	1.0	7.42e-07	1.0
regulation of cell-substrate adhesion	{'Fbln1', 'Smoc2', 'Fbln2', 'Egflam', 'Col16a1', 'Col1a1', 'Lrp1', 'Nid1'}	0.0017	1.0	1.0	5.11e-05	1.0	1.0	1.0
regulation of cellular biosynthetic process	{'n/a (just one condition)'}	1.0	1.0	1.0	1.0	1.0	1.9e-05	1.0
regulation of cellular component biogenesis	{'Lcp1', 'Apod', 'Syk', 'Cotl1', 'Hck', 'Icam1'}	1.0	1.0	1.0	0.0019	1.0	0.0124	1.0
regulation of cellular component movement	{'No common gene'}	1.0	1.0	1.0	1.6e-18	1.0	5.18e-09	2.85e-06
regulation of cellular component organization	{'No common gene'}	1.0	1.0	1.0	9.78e-07	1.0	9.1e-08	0.0034
regulation of cellular component size	{'Gsn'}	1.0	1.0	1.0	0.0037	1.0	1.0	0.0138
regulation of cellular localization	{'n/a (just one condition)'}	1.0	1.0	1.0	0.0455	1.0	1.0	1.0
regulation of cellular macromolecule biosynthetic process	{'n/a (just one condition)'}	1.0	1.0	1.0	1.0	1.0	0.0019	1.0
regulation of cellular metabolic process	{'C4b', 'Pirb', 'Syk', 'Ncf1', 'Abcg1', 'Apod', 'Fgr', 'Itgam', 'Nfatc2', 'Bst1', 'Tlr9', 'Icam1', 'Fcgr2b', 'Slc11a1', 'Nfam1', 'Irf5', 'Spi1', 'Cd74', 'Tyrobp', 'Hck', 'Socs3', 'Cd300a', 'Il6ra', 'Pou2f2', 'Tnfrsf1b', 'Vsir', 'Csf1r', 'Itgb2'}	1.0	1.0	1.0	0.0026	1.0	4.63e-10	1.0
regulation of cellular process	{'No common gene'}	0.001	1.0	1.0	7.83e-14	1.0	5.740000000000001e-27	2.44e-07
regulation of cellular protein metabolic process	{'No common gene'}	0.0017	1.0	1.0	4.58e-08	1.0	4.8e-07	0.0125
regulation of cellular response to growth factor stimulus	{'Smoc2', 'Fbn1', 'Ccbe1', 'Glg1', 'Sfrp1', 'Adamts12', 'Dcn', 'Slit2', 'Gpc3'}	7.76e-07	1.0	1.0	0.00011	1.0	1.0	1.0
regulation of cellular response to stress	{'n/a (just one condition)'}	1.0	1.0	1.0	0.0403	1.0	1.0	1.0
regulation of cellular response to vascular endothelial growth factor stimulus	{'Smoc2', 'Adamts12', 'Dcn', 'Ccbe1'}	0.005	1.0	1.0	0.0054	1.0	1.0	1.0
regulation of chemokine production	{'Apod', 'Syk', 'Cd74', 'Tlr9', 'Csf1r', 'Lbp', 'Il6ra'}	1.0	1.0	1.0	0.00024	1.0	2.8e-05	1.0
regulation of chemotaxis	{'Lbp', 'Cd74', 'Bst1'}	1.0	1.0	1.0	2.73e-05	1.0	0.0015	1.0
regulation of chondrocyte differentiation	{'n/a (just one condition)'}	1.0	1.0	1.0	0.0239	1.0	1.0	1.0
regulation of coagulation	{'n/a (just one condition)'}	0.008	1.0	1.0	1.0	1.0	1.0	1.0
regulation of cold-induced thermogenesis	{'n/a (just one condition)'}	1.0	1.0	1.0	1.0	1.0	0.0179	1.0
regulation of collagen biosynthetic process	{'n/a (just one condition)'}	1.0	1.0	1.0	1.0	1.0	0.0278	1.0
regulation of collagen metabolic process	{'n/a (just one condition)'}	1.0	1.0	1.0	1.0	1.0	0.0029	1.0
regulation of cytokine production	{'Apod', 'Fgr', 'Syk', 'Pld4', 'Cd74', 'Cybb', 'Unc93b1', 'Tyrobp', 'Vsir', 'Tnfrsf1b', 'Tlr9', 'Csf1r', 'Il6ra', 'Fcgr2b', 'Lbp', 'Slc11a1', 'Cd300c2', 'Nfam1'}	1.0	1.0	1.0	6.31e-09	1.0	5.52e-21	1.0
regulation of cytokine production involved in immune response	{'Cd74', 'Tnfrsf1b', 'Vsir', 'Tlr9'}	1.0	1.0	1.0	0.0498	1.0	0.002	1.0
regulation of cytokine secretion	{'Fgr', 'Syk', 'Cd300c2', 'Tlr9'}	1.0	1.0	1.0	0.0024	1.0	0.00019	1.0
regulation of cytoskeleton organization	{'No common gene'}	1.0	1.0	1.0	0.001	1.0	0.0067	0.0152
regulation of cytosolic calcium ion concentration	{'n/a (just one condition)'}	1.0	1.0	1.0	1.0	1.0	0.0251	1.0
regulation of defense response	{'Apod', 'Fgr', 'Myo1f', 'Pld4', 'Alox5ap', 'Cd74', 'Pik3ap1', 'Nt5e', 'Bst1', 'Socs3', 'Tnfrsf1b', 'Tlr9', 'Fcgr2b', 'Lbp'}	1.0	1.0	1.0	4.32e-06	1.0	1.58e-25	1.0
regulation of dendritic cell differentiation	{'n/a (just one condition)'}	1.0	1.0	1.0	1.0	1.0	0.02	1.0
regulation of developmental growth	{'No common gene'}	1.0	1.0	1.0	0.0274	1.0	1.0	7.56e-05
regulation of developmental process	{'No common gene'}	6.15e-08	1.0	1.0	1.01e-19	1.0	1.42e-13	7.58e-08
regulation of dopaminergic neuron differentiation	{'n/a (just one condition)'}	0.01	1.0	1.0	1.0	1.0	1.0	1.0
regulation of endopeptidase activity	{'n/a (just one condition)'}	1.0	1.0	1.0	1.0	1.0	0.0107	1.0
regulation of endothelial cell differentiation	{'n/a (just one condition)'}	1.0	1.0	1.0	1.0	1.0	0.0079	1.0
regulation of endothelial cell migration	{'n/a (just one condition)'}	1.0	1.0	1.0	1.0	1.0	0.0061	1.0
regulation of epithelial cell differentiation	{'n/a (just one condition)'}	1.0	1.0	1.0	1.0	1.0	0.009	1.0
regulation of epithelial cell migration	{'n/a (just one condition)'}	1.0	1.0	1.0	1.0	1.0	0.005	1.0
regulation of epithelial cell proliferation	{'Serpinf1', 'F3', 'Gpc3'}	0.0193	1.0	1.0	1.0	1.0	1.0	1.07e-05
regulation of epithelial to mesenchymal transition	{'n/a (just one condition)'}	0.0019	1.0	1.0	1.0	1.0	1.0	1.0
regulation of establishment of planar polarity	{'n/a (just one condition)'}	1.0	1.0	1.0	0.0084	1.0	1.0	1.0
regulation of exocytosis	{'n/a (just one condition)'}	1.0	1.0	1.0	1.0	1.0	0.0272	1.0
regulation of extent of cell growth	{'n/a (just one condition)'}	1.0	1.0	1.0	1.0	1.0	1.0	0.0207
regulation of extracellular matrix constituent secretion	{'n/a (just one condition)'}	1.0	1.0	1.0	1.0	1.0	0.0024	1.0
regulation of extracellular matrix organization	{'n/a (just one condition)'}	1.0	1.0	1.0	1.0	1.0	0.0168	1.0
regulation of fatty acid biosynthetic process	{'n/a (just one condition)'}	1.0	1.0	1.0	1.0	1.0	0.02	1.0
regulation of fatty acid metabolic process	{'n/a (just one condition)'}	1.0	1.0	1.0	1.0	1.0	0.004	1.0
regulation of focal adhesion assembly	{'n/a (just one condition)'}	1.0	1.0	1.0	0.0434	1.0	1.0	1.0
regulation of gene expression	{'Syk', 'Pld4', 'Ncf1', 'Lbp', 'Apod', 'Fgr', 'Nfatc2', 'Tlr9', 'Icam1', 'Fcgr2b', 'Slc11a1', 'Cd300c2', 'Nfam1', 'Irf5', 'Spi1', 'Cd74', 'Tyrobp', 'Hck', 'Il6ra', 'Pou2f2', 'Cybb', 'Unc93b1', 'Tnfrsf1b', 'Vsir', 'Csf1r', 'Itgb2'}	1.0	1.0	1.0	0.0133	1.0	2.17e-10	1.0
regulation of granulocyte chemotaxis	{'n/a (just one condition)'}	1.0	1.0	1.0	0.0082	1.0	1.0	1.0
regulation of granulocyte differentiation	{'n/a (just one condition)'}	1.0	1.0	1.0	1.0	1.0	0.033	1.0
regulation of growth	{'No common gene'}	1.0	1.0	1.0	0.0154	1.0	0.00027	0.0014
regulation of heart contraction	{'n/a (just one condition)'}	1.0	1.0	1.0	1.0	1.0	1.0	0.0024
regulation of heart rate	{'n/a (just one condition)'}	1.0	1.0	1.0	1.0	1.0	1.0	0.0451
regulation of heart rate by cardiac conduction	{'n/a (just one condition)'}	1.0	1.0	1.0	1.0	1.0	1.0	0.0368
regulation of hemopoiesis	{'Syk', 'H2-DMa', 'Itgam', 'Spi1', 'Cd74', 'Csf3r', 'Csf1r', 'Tyrobp', 'C1qc', 'Vsir', 'Tmem176a', 'Tlr9', 'Tmem176b', 'Nfam1'}	1.0	1.0	1.0	8.02e-05	1.0	1.98e-11	1.0
regulation of hippocampal neuron apoptotic process	{'n/a (just one condition)'}	1.0	1.0	1.0	0.0092	1.0	1.0	1.0
regulation of hormone levels	{'n/a (just one condition)'}	0.0381	1.0	1.0	1.0	1.0	1.0	1.0
regulation of humoral immune response	{'Fcgr2b', 'H2-DMa'}	1.0	1.0	1.0	0.0239	1.0	0.0011	1.0
regulation of hydrolase activity	{'C4b', 'Syk', 'Icam1', 'Vsir', 'Cd300a', 'Rasa3'}	1.0	1.0	1.0	0.0027	1.0	3.85e-06	1.0
regulation of hypersensitivity	{'n/a (just one condition)'}	1.0	1.0	1.0	1.0	1.0	0.0001	1.0
regulation of immune effector process	{'Fgr', 'Syk', 'Itgam', 'Cd74', 'Tyrobp', 'Vsir', 'Tnfrsf1b', 'Tlr9', 'Cd300a', 'Fcgr2b', 'Lbp', 'Itgb2'}	1.0	1.0	1.0	0.00025	1.0	3.09e-12	1.0
regulation of immune response	{'C4b', 'Syk', 'H2-DMa', 'C1qb', 'Lbp', 'Fgr', 'Itgam', 'Nfatc2', 'C1qc', 'Tlr9', 'Fcgr2b', 'Slc11a1', 'Nfam1', 'Cd74', 'Cd300a', 'Myo1f', 'Vsir', 'Tnfrsf1b', 'Itgb2'}	1.0	1.0	1.0	2.13e-09	1.0	7.260000000000001e-27	1.0
regulation of immune system process	{'C4b', 'Syk', 'H2-DMa', 'Cd68', 'C1qb', 'Lbp', 'Apod', 'Fgr', 'Itgam', 'Nfatc2', 'C1qc', 'Bst1', 'Tlr9', 'Icam1', 'Fcgr2b', 'Tmem176b', 'Slc11a1', 'Nfam1', 'Plvap', 'Spi1', 'Csf3r', 'Cd74', 'Tyrobp', 'Cd300lb', 'Cd300a', 'Myo1f', 'Tnfrsf1b', 'Tmem176a', 'Vsir', 'Csf1r', 'Itgb2'}	1.0	1.0	1.0	3.28e-16	1.0	5.93e-34	1.0
regulation of immunoglobulin mediated immune response	{'n/a (just one condition)'}	1.0	1.0	1.0	1.0	1.0	0.0155	1.0
regulation of inflammatory response	{'Apod', 'Pld4', 'Alox5ap', 'Pik3ap1', 'Nt5e', 'Bst1', 'Socs3', 'Tnfrsf1b', 'Tlr9', 'Fcgr2b', 'Lbp'}	1.0	1.0	1.0	1.47e-07	1.0	1.83e-17	1.0
regulation of innate immune response	{'n/a (just one condition)'}	1.0	1.0	1.0	1.0	1.0	4.32e-10	1.0
regulation of interferon-alpha production	{'n/a (just one condition)'}	1.0	1.0	1.0	1.0	1.0	0.0005	1.0
regulation of interferon-gamma production	{'n/a (just one condition)'}	1.0	1.0	1.0	1.0	1.0	0.00011	1.0
regulation of interleukin-1 production	{'n/a (just one condition)'}	1.0	1.0	1.0	1.0	1.0	0.0045	1.0
regulation of interleukin-10 production	{'Syk', 'Tyrobp', 'Vsir', 'Tlr9', 'Fcgr2b'}	1.0	1.0	1.0	0.001	1.0	5.87e-05	1.0
regulation of interleukin-12 production	{'Tlr9', 'Syk', 'Unc93b1'}	1.0	1.0	1.0	0.0379	1.0	0.00079	1.0
regulation of interleukin-6 production	{'Syk', 'Cd74', 'Unc93b1', 'Tyrobp', 'Tlr9', 'Lbp', 'Il6ra'}	1.0	1.0	1.0	6.85e-07	1.0	4.54e-08	1.0
regulation of interleukin-8 production	{'Lbp', 'Cd74', 'Syk', 'Tlr9'}	1.0	1.0	1.0	0.0048	1.0	8.67e-05	1.0
regulation of intracellular signal transduction	{'Icam1', 'Csf1r'}	0.0011	1.0	1.0	4.85e-08	1.0	6.69e-11	1.0
regulation of ion transmembrane transport	{'n/a (just one condition)'}	1.0	1.0	1.0	1.0	1.0	1.0	0.0086
regulation of ion transport	{'n/a (just one condition)'}	1.0	1.0	1.0	1.0	1.0	1.0	0.0309
regulation of kinase activity	{'Fgr', 'Syk', 'Cd74', 'Csf1r', 'Ncf1', 'Socs3', 'Tlr9', 'Cd300a', 'Il6ra', 'Slc11a1'}	1.0	1.0	1.0	0.0048	1.0	1.33e-05	1.0
regulation of leukocyte activation	{'Fgr', 'Syk', 'H2-DMa', 'Itgam', 'Cd74', 'Nfatc2', 'Tyrobp', 'Cd300lb', 'Bst1', 'Vsir', 'Tnfrsf1b', 'Tlr9', 'Cd300a', 'Itgb2', 'Fcgr2b', 'Lbp', 'Nfam1'}	1.0	1.0	1.0	4.48e-06	1.0	5.88e-15	1.0
regulation of leukocyte apoptotic process	{'n/a (just one condition)'}	1.0	1.0	1.0	1.0	1.0	0.017	1.0
regulation of leukocyte cell-cell adhesion	{'Syk', 'H2-DMa', 'Cd74', 'Icam1', 'Vsir', 'Cd300a', 'Itgb2'}	1.0	1.0	1.0	0.0055	1.0	6.06e-05	1.0
regulation of leukocyte chemotaxis	{'Lbp', 'Cd74', 'Bst1'}	1.0	1.0	1.0	0.0284	1.0	0.006	1.0
regulation of leukocyte degranulation	{'Fgr', 'Syk', 'Itgam', 'Cd300a', 'Itgb2'}	1.0	1.0	1.0	0.0239	1.0	8.57e-06	1.0
regulation of leukocyte differentiation	{'Syk', 'H2-DMa', 'Itgam', 'Cd74', 'Csf1r', 'Tyrobp', 'C1qc', 'Vsir', 'Tmem176a', 'Tlr9', 'Tmem176b', 'Nfam1'}	1.0	1.0	1.0	0.00031	1.0	3.17e-09	1.0
regulation of leukocyte mediated cytotoxicity	{'n/a (just one condition)'}	1.0	1.0	1.0	1.0	1.0	0.033	1.0
regulation of leukocyte mediated immunity	{'Fgr', 'Syk', 'Itgam', 'Tyrobp', 'Vsir', 'Tnfrsf1b', 'Tlr9', 'Cd300a', 'Fcgr2b', 'Itgb2'}	1.0	1.0	1.0	0.00067	1.0	1.12e-09	1.0
regulation of leukocyte migration	{'Apod', 'Plvap', 'Cd74', 'Bst1', 'Cd300a', 'Icam1', 'Lbp'}	1.0	1.0	1.0	9.34e-07	1.0	0.0028	1.0
regulation of leukocyte proliferation	{'Syk', 'Cd74', 'Nfatc2', 'Tyrobp', 'Vsir', 'Tnfrsf1b', 'Bst1', 'Tlr9', 'Cd300a', 'Fcgr2b'}	1.0	1.0	1.0	0.0133	1.0	1.66e-09	1.0
regulation of lipid biosynthetic process	{'n/a (just one condition)'}	1.0	1.0	1.0	1.0	1.0	0.00069	1.0
regulation of lipid catabolic process	{'No common gene'}	1.0	0.0276	1.0	1.0	1.0	0.0242	1.0
regulation of lipid localization	{'n/a (just one condition)'}	1.0	1.0	1.0	1.0	1.0	1.37e-05	1.0
regulation of lipid metabolic process	{'n/a (just one condition)'}	1.0	1.0	1.0	1.0	1.0	3.56e-05	1.0
regulation of lipid storage	{'n/a (just one condition)'}	1.0	1.0	1.0	1.0	1.0	0.00057	1.0
regulation of lipid transport	{'Abcg1', 'Syk', 'Pltp'}	1.0	1.0	1.0	0.0309	1.0	0.0021	1.0
regulation of lipoprotein lipase activity	{'n/a (just one condition)'}	1.0	1.0	1.0	1.0	1.0	0.0251	1.0
regulation of lipoprotein particle clearance	{'n/a (just one condition)'}	1.0	1.0	1.0	1.0	1.0	0.033	1.0
regulation of localization	{'No common gene'}	0.00068	1.0	1.0	2.16e-16	1.0	1.04e-11	7.22e-09
regulation of locomotion	{'Apod', 'Fgr', 'Plvap', 'Myo1f', 'Cd74', 'Csf1r', 'Bst1', 'Vsir', 'Cd300a', 'Icam1', 'Lbp', 'Cxcl16'}	1.0	1.0	1.0	9.7e-19	1.0	1.36e-09	1.0
regulation of long-term synaptic potentiation	{'n/a (just one condition)'}	1.0	1.0	1.0	0.0058	1.0	1.0	1.0
regulation of lymphocyte activation	{'Fgr', 'Syk', 'H2-DMa', 'Cd74', 'Nfatc2', 'Tyrobp', 'Bst1', 'Vsir', 'Tnfrsf1b', 'Tlr9', 'Cd300a', 'Fcgr2b', 'Nfam1'}	1.0	1.0	1.0	0.00018	1.0	1.06e-09	1.0
regulation of lymphocyte differentiation	{'Syk', 'H2-DMa', 'Cd74', 'Vsir', 'Tlr9', 'Nfam1'}	1.0	1.0	1.0	0.0051	1.0	0.00016	1.0
regulation of lymphocyte mediated immunity	{'n/a (just one condition)'}	1.0	1.0	1.0	1.0	1.0	0.00089	1.0
regulation of lymphocyte proliferation	{'Syk', 'Cd74', 'Nfatc2', 'Tyrobp', 'Vsir', 'Tnfrsf1b', 'Bst1', 'Tlr9', 'Cd300a', 'Fcgr2b'}	1.0	1.0	1.0	0.0219	1.0	2.46e-09	1.0
regulation of macromolecule biosynthetic process	{'n/a (just one condition)'}	1.0	1.0	1.0	1.0	1.0	0.0022	1.0
regulation of macromolecule metabolic process	{'C4b', 'Pirb', 'Syk', 'Pld4', 'Ncf1', 'Lbp', 'Abcg1', 'Apod', 'Fgr', 'Nfatc2', 'Bst1', 'Tlr9', 'Icam1', 'Fcgr2b', 'Slc11a1', 'Cd300c2', 'Nfam1', 'Irf5', 'Spi1', 'Cd74', 'Tyrobp', 'Hck', 'Socs3', 'Cd300a', 'Il6ra', 'Pou2f2', 'Cybb', 'Unc93b1', 'Tnfrsf1b', 'Vsir', 'Csf1r', 'Itgb2'}	1.0	1.0	1.0	0.0025	1.0	3.27e-11	1.0
regulation of macrophage activation	{'n/a (just one condition)'}	1.0	1.0	1.0	1.0	1.0	0.0404	1.0
regulation of mast cell activation	{'n/a (just one condition)'}	1.0	1.0	1.0	1.0	1.0	1.4e-06	1.0
regulation of mast cell degranulation	{'n/a (just one condition)'}	1.0	1.0	1.0	1.0	1.0	0.00027	1.0
regulation of membrane potential	{'n/a (just one condition)'}	1.0	1.0	1.0	1.0	1.0	1.0	0.00051
regulation of metabolic process	{'C4b', 'Pirb', 'Syk', 'Pld4', 'Ncf1', 'Lbp', 'Abcg1', 'Apod', 'Fgr', 'Itgam', 'Nfatc2', 'Bst1', 'Tlr9', 'Icam1', 'Fcgr2b', 'Slc11a1', 'Cd300c2', 'Nfam1', 'Irf5', 'Spi1', 'Cd74', 'Tyrobp', 'Hck', 'Socs3', 'Cd300a', 'Il6ra', 'Pou2f2', 'Cybb', 'Unc93b1', 'Tnfrsf1b', 'Vsir', 'Csf1r', 'Itgb2'}	1.0	1.0	1.0	0.00082	1.0	9.59e-14	1.0
regulation of metal ion transport	{'n/a (just one condition)'}	1.0	1.0	1.0	1.0	1.0	1.0	0.0375
regulation of molecular function	{'No common gene'}	1.0	1.0	1.0	0.00013	1.0	5.45e-17	0.0153
regulation of morphogenesis of a branching structure	{'n/a (just one condition)'}	0.0231	1.0	1.0	1.0	1.0	1.0	1.0
regulation of morphogenesis of an epithelium	{'Dact1', 'Ntn4', 'Adamts12', 'Sfrp1', 'Pdgfra', 'Wnt2b', 'Gpc3'}	0.00013	1.0	1.0	0.0016	1.0	1.0	1.0
regulation of multicellular organismal development	{'No common gene'}	1.97e-09	1.0	1.0	1.42e-18	1.0	2.81e-11	1.81e-06
regulation of multicellular organismal process	{'No common gene'}	1.97e-09	1.0	1.0	9.809999999999999e-23	1.0	2.89e-24	5.12e-08
regulation of muscle contraction	{'n/a (just one condition)'}	1.0	1.0	1.0	1.0	1.0	1.0	0.0021
regulation of muscle system process	{'n/a (just one condition)'}	1.0	1.0	1.0	1.0	1.0	1.0	0.0014
regulation of muscle tissue development	{'n/a (just one condition)'}	1.0	1.0	1.0	1.0	1.0	1.0	0.011
regulation of myeloid cell differentiation	{'Itgam', 'Spi1', 'Csf3r', 'Cd74', 'Tyrobp', 'C1qc', 'Csf1r'}	1.0	1.0	1.0	0.015	1.0	2.1e-05	1.0
regulation of myeloid leukocyte differentiation	{'n/a (just one condition)'}	1.0	1.0	1.0	1.0	1.0	6.5e-05	1.0
regulation of myeloid leukocyte mediated immunity	{'Fgr', 'Syk', 'Itgam', 'Tyrobp', 'Cd300a', 'Itgb2'}	1.0	1.0	1.0	0.0164	1.0	3e-08	1.0
regulation of natural killer cell mediated cytotoxicity directed against tumor cell target	{'n/a (just one condition)'}	1.0	1.0	1.0	1.0	1.0	0.0416	1.0
regulation of negative chemotaxis	{'n/a (just one condition)'}	1.0	1.0	1.0	0.0092	1.0	1.0	1.0
regulation of nervous system development	{'Serpinf1'}	1.0	1.0	1.0	8.12e-05	1.0	1.0	0.0019
regulation of neurogenesis	{'Serpinf1'}	0.0227	1.0	1.0	0.00011	1.0	1.0	0.003
regulation of neuron apoptotic process	{'n/a (just one condition)'}	1.0	1.0	1.0	1.0	1.0	0.0013	1.0
regulation of neuron death	{'n/a (just one condition)'}	1.0	1.0	1.0	1.0	1.0	0.0015	1.0
regulation of neuron differentiation	{'Serpinf1'}	0.0421	1.0	1.0	0.0022	1.0	1.0	0.0124
regulation of neuron migration	{'n/a (just one condition)'}	1.0	1.0	1.0	0.0063	1.0	1.0	1.0
regulation of neuron projection development	{'Serpinf1'}	0.0349	1.0	1.0	0.0049	1.0	1.0	0.0079
regulation of neutrophil activation	{'Itgb2', 'Syk', 'Itgam', 'Cd300a'}	1.0	1.0	1.0	0.00082	1.0	0.0097	1.0
regulation of neutrophil apoptotic process	{'n/a (just one condition)'}	1.0	1.0	1.0	0.037	1.0	1.0	1.0
regulation of neutrophil chemotaxis	{'n/a (just one condition)'}	1.0	1.0	1.0	0.0069	1.0	1.0	1.0
regulation of neutrophil degranulation	{'Itgb2', 'Syk', 'Itgam'}	1.0	1.0	1.0	0.0029	1.0	0.0334	1.0
regulation of nitric oxide biosynthetic process	{'n/a (just one condition)'}	1.0	1.0	1.0	0.0176	1.0	1.0	1.0
regulation of nitric-oxide synthase activity	{'n/a (just one condition)'}	1.0	1.0	1.0	1.0	1.0	0.035	1.0
regulation of nitrogen compound metabolic process	{'C4b', 'Pirb', 'Syk', 'Ncf1', 'Abcg1', 'Apod', 'Fgr', 'Itgam', 'Nfatc2', 'Bst1', 'Tlr9', 'Icam1', 'Fcgr2b', 'Slc11a1', 'Nfam1', 'Irf5', 'Spi1', 'Cd74', 'Hck', 'Socs3', 'Cd300a', 'Il6ra', 'Pou2f2', 'Tnfrsf1b', 'Vsir', 'Csf1r', 'Itgb2'}	1.0	1.0	1.0	0.006	1.0	6.42e-08	1.0
regulation of non-canonical Wnt signaling pathway	{'n/a (just one condition)'}	0.00073	1.0	1.0	1.0	1.0	1.0	1.0
regulation of nucleic acid-templated transcription	{'n/a (just one condition)'}	1.0	1.0	1.0	1.0	1.0	0.0004	1.0
regulation of nucleobase-containing compound metabolic process	{'n/a (just one condition)'}	1.0	1.0	1.0	1.0	1.0	0.0017	1.0
regulation of organ growth	{'n/a (just one condition)'}	1.0	1.0	1.0	1.0	1.0	1.0	0.0361
regulation of ossification	{'n/a (just one condition)'}	1.0	1.0	1.0	1.0	1.0	1.0	0.015
regulation of osteoclast differentiation	{'n/a (just one condition)'}	1.0	1.0	1.0	1.0	1.0	0.0036	1.0
regulation of peptidase activity	{'n/a (just one condition)'}	1.0	1.0	1.0	0.0429	1.0	1.0	1.0
regulation of peptide secretion	{'Fgr', 'Syk', 'Cd74', 'Tlr9', 'Abcg1', 'Cd300c2'}	1.0	1.0	1.0	0.0176	1.0	1.13e-05	1.0
regulation of peptide transport	{'n/a (just one condition)'}	1.0	1.0	1.0	1.0	1.0	0.00028	1.0
regulation of peptidyl-tyrosine phosphorylation	{'Icam1', 'Csf1r'}	0.0326	1.0	1.0	6.09e-06	1.0	5.67e-05	1.0
regulation of phagocytosis	{'Fgr', 'Syk', 'Hck', 'Cd300a', 'Fcgr2b', 'Lbp', 'Slc11a1'}	1.0	1.0	1.0	6.85e-07	1.0	6.58e-07	1.0
regulation of phagocytosis, engulfment	{'Lbp', 'Cd300a'}	1.0	1.0	1.0	0.0264	1.0	0.0049	1.0
regulation of phosphate metabolic process	{'No common gene'}	1.0	1.0	1.0	5.25e-09	1.0	5.82e-08	0.0148
regulation of phosphatidylinositol 3-kinase activity	{'n/a (just one condition)'}	1.0	1.0	1.0	1.0	1.0	0.0032	1.0
regulation of phosphatidylinositol 3-kinase signaling	{'Ncf1', 'Fgr', 'Pik3ap1'}	1.0	1.0	1.0	0.00013	1.0	0.0004	1.0
regulation of phospholipase activity	{'n/a (just one condition)'}	1.0	1.0	1.0	0.0357	1.0	1.0	1.0
regulation of phospholipid biosynthetic process	{'n/a (just one condition)'}	1.0	1.0	1.0	1.0	1.0	0.033	1.0
regulation of phospholipid metabolic process	{'n/a (just one condition)'}	1.0	1.0	1.0	1.0	1.0	0.00086	1.0
regulation of phosphorylation	{'No common gene'}	0.00012	1.0	1.0	9.16e-09	1.0	1.19e-08	0.0124
regulation of plasma lipoprotein particle levels	{'n/a (just one condition)'}	1.0	1.0	1.0	1.0	1.0	0.0012	1.0
regulation of plasma membrane bounded cell projection organization	{'Serpinf1'}	0.0485	1.0	1.0	0.0014	1.0	1.0	0.0273
regulation of platelet activation	{'Syk'}	1.0	1.0	1.0	0.0308	1.0	0.009	1.0
regulation of primary metabolic process	{'C4b', 'Pirb', 'Syk', 'Ncf1', 'Abcg1', 'Apod', 'Fgr', 'Itgam', 'Nfatc2', 'Bst1', 'Tlr9', 'Icam1', 'Fcgr2b', 'Slc11a1', 'Nfam1', 'Irf5', 'Spi1', 'Cd74', 'Hck', 'Socs3', 'Cd300a', 'Il6ra', 'Pou2f2', 'Tnfrsf1b', 'Vsir', 'Csf1r', 'Itgb2'}	1.0	1.0	1.0	0.0135	1.0	4.62e-10	1.0
regulation of production of molecular mediator of immune response	{'n/a (just one condition)'}	1.0	1.0	1.0	1.0	1.0	0.00076	1.0
regulation of programmed cell death	{'Irf5', 'Syk', 'Itgam', 'Cd74', 'Sdf2l1', 'Csf1r', 'Tyrobp', 'Hck', 'Tnfrsf1b', 'Socs3', 'Icam1', 'Siglec1', 'Fcgr2b'}	1.0	1.0	1.0	0.0036	1.0	3.13e-06	1.0
regulation of protein kinase B signaling	{'n/a (just one condition)'}	1.0	1.0	1.0	0.0227	1.0	1.0	1.0
regulation of protein kinase activity	{'Fgr', 'Syk', 'Cd74', 'Csf1r', 'Ncf1', 'Tlr9', 'Cd300a', 'Il6ra', 'Slc11a1'}	1.0	1.0	1.0	0.0048	1.0	0.0008	1.0
regulation of protein localization	{'Lcp1', 'Apod', 'Fgr', 'Syk', 'Itgam', 'Tyrobp', 'Stac2', 'Tlr9', 'Abcg1', 'Cd300c2'}	1.0	1.0	1.0	0.0202	1.0	0.0022	1.0
regulation of protein localization to membrane	{'n/a (just one condition)'}	1.0	1.0	1.0	0.0095	1.0	1.0	1.0
regulation of protein maturation	{'n/a (just one condition)'}	1.0	1.0	1.0	0.0048	1.0	1.0	1.0
regulation of protein metabolic process	{'No common gene'}	0.0025	1.0	1.0	3.56e-08	1.0	4.11e-08	0.0091
regulation of protein modification process	{'No common gene'}	1.0	1.0	1.0	3.65e-07	1.0	2.95e-06	0.0021
regulation of protein phosphorylation	{'No common gene'}	5.7e-05	1.0	1.0	3.18e-09	1.0	1.38e-08	0.015
regulation of protein processing	{'n/a (just one condition)'}	1.0	1.0	1.0	0.0176	1.0	1.0	1.0
regulation of protein secretion	{'Fgr', 'Syk', 'Tlr9', 'Abcg1', 'Cd300c2'}	1.0	1.0	1.0	0.0284	1.0	0.00012	1.0
regulation of protein serine/threonine kinase activity	{'Csf1r'}	0.0402	1.0	1.0	0.0219	1.0	0.0027	1.0
regulation of protein transport	{'n/a (just one condition)'}	1.0	1.0	1.0	1.0	1.0	0.0017	1.0
regulation of protein tyrosine kinase activity	{'n/a (just one condition)'}	1.0	1.0	1.0	1.0	1.0	0.0396	1.0
regulation of protein-containing complex assembly	{'Lcp1', 'Syk', 'Cotl1', 'Hck', 'Icam1'}	1.0	1.0	1.0	0.0377	1.0	0.0019	1.0
regulation of proteolysis	{'n/a (just one condition)'}	1.0	1.0	1.0	1.0	1.0	0.0371	1.0
regulation of reactive oxygen species metabolic process	{'Syk', 'Itgam', 'Tyrobp', 'Icam1', 'Itgb2'}	1.0	1.0	1.0	0.0044	1.0	0.00017	1.0
regulation of receptor signaling pathway via JAK-STAT	{'n/a (just one condition)'}	1.0	1.0	1.0	1.0	1.0	0.00076	1.0
regulation of regulated secretory pathway	{'n/a (just one condition)'}	1.0	1.0	1.0	1.0	1.0	0.007	1.0
regulation of response to biotic stimulus	{'n/a (just one condition)'}	1.0	1.0	1.0	1.0	1.0	1.88e-09	1.0
regulation of response to external stimulus	{'Nt5e', 'Lbp'}	0.0092	1.0	1.0	1.94e-14	1.0	4.78e-22	1.0
regulation of response to stimulus	{'No common gene'}	2.9e-08	1.0	1.0	6.840000000000001e-21	1.0	1.61e-29	0.00027
regulation of response to stress	{'Nt5e', 'Lbp'}	0.0099	1.0	1.0	5.29e-07	1.0	2.27e-15	1.0
regulation of response to wounding	{'C1qtnf1', 'Smoc2', 'Lrp1', 'Serping1', 'Pdgfra', 'Ephb2', 'Hpse'}	0.0457	1.0	1.0	0.0012	1.0	1.0	1.0
regulation of ribonuclease activity	{'n/a (just one condition)'}	1.0	1.0	1.0	1.0	1.0	0.006	1.0
regulation of secretion	{'Fgr', 'Syk', 'Itgam', 'Cd74', 'Tnfrsf1b', 'Tlr9', 'Cd300a', 'Abcg1', 'Cd300c2', 'Itgb2'}	1.0	1.0	1.0	0.0099	1.0	1.01e-05	1.0
regulation of secretion by cell	{'Fgr', 'Syk', 'Itgam', 'Tnfrsf1b', 'Tlr9', 'Cd300a', 'Abcg1', 'Cd300c2', 'Itgb2'}	1.0	1.0	1.0	0.0323	1.0	7.7e-05	1.0
regulation of signal transduction	{'No common gene'}	1.87e-07	1.0	1.0	5.16e-14	1.0	6.72e-14	0.00023
regulation of signaling	{'No common gene'}	2.35e-07	1.0	1.0	2.96e-14	1.0	2.98e-15	4.27e-05
regulation of skeletal muscle contraction	{'n/a (just one condition)'}	1.0	1.0	1.0	1.0	1.0	1.0	0.0197
regulation of skeletal muscle contraction by calcium ion signaling	{'n/a (just one condition)'}	1.0	1.0	1.0	1.0	1.0	1.0	0.013
regulation of small GTPase mediated signal transduction	{'Cyth4', 'Rasa3', 'Gpr35'}	1.0	1.0	1.0	0.0061	1.0	0.00086	1.0
regulation of small molecule metabolic process	{'n/a (just one condition)'}	1.0	1.0	1.0	1.0	1.0	0.0009	1.0
regulation of smooth muscle cell migration	{'n/a (just one condition)'}	1.0	1.0	1.0	0.0172	1.0	1.0	1.0
regulation of smooth muscle cell proliferation	{'n/a (just one condition)'}	1.0	1.0	1.0	0.0213	1.0	1.0	1.0
regulation of smoothened signaling pathway	{'n/a (just one condition)'}	0.0126	1.0	1.0	1.0	1.0	1.0	1.0
regulation of stress-activated MAPK cascade	{'n/a (just one condition)'}	1.0	1.0	1.0	0.0299	1.0	1.0	1.0
regulation of stress-activated protein kinase signaling cascade	{'n/a (just one condition)'}	1.0	1.0	1.0	1.0	1.0	0.0352	1.0
regulation of striated muscle contraction	{'n/a (just one condition)'}	1.0	1.0	1.0	1.0	1.0	1.0	0.0062
regulation of striated muscle tissue development	{'n/a (just one condition)'}	1.0	1.0	1.0	1.0	1.0	1.0	0.0273
regulation of supramolecular fiber organization	{'n/a (just one condition)'}	1.0	1.0	1.0	0.0164	1.0	1.0	1.0
regulation of synaptic plasticity	{'n/a (just one condition)'}	1.0	1.0	1.0	0.0208	1.0	1.0	1.0
regulation of syncytium formation by plasma membrane fusion	{'n/a (just one condition)'}	1.0	1.0	1.0	1.0	1.0	0.0014	1.0
regulation of system process	{'Igfbp5'}	1.0	1.0	1.0	0.00039	1.0	1.0	0.00025
regulation of tissue remodeling	{'n/a (just one condition)'}	1.0	1.0	1.0	1.0	1.0	0.00013	1.0
regulation of toll-like receptor 4 signaling pathway	{'n/a (just one condition)'}	1.0	1.0	1.0	1.0	1.0	0.0374	1.0
regulation of toll-like receptor 9 signaling pathway	{'n/a (just one condition)'}	1.0	1.0	1.0	0.045	1.0	1.0	1.0
regulation of toll-like receptor signaling pathway	{'Lbp', 'Pik3ap1', 'Tlr9', 'Cd300a'}	1.0	1.0	1.0	0.0035	1.0	8.75e-06	1.0
regulation of transcription by RNA polymerase II	{'n/a (just one condition)'}	1.0	1.0	1.0	1.0	1.0	0.0007	1.0
regulation of transcription, DNA-templated	{'n/a (just one condition)'}	1.0	1.0	1.0	1.0	1.0	0.00032	1.0
regulation of transferase activity	{'n/a (just one condition)'}	1.0	1.0	1.0	1.0	1.0	8.53e-05	1.0
regulation of transmembrane receptor protein serine/threonine kinase signaling pathway	{'Gdf7', 'Gdf10', 'Fbn1', 'Glg1', 'Sfrp1', 'Gpc3'}	0.017	1.0	1.0	0.0164	1.0	1.0	1.0
regulation of transmembrane transport	{'n/a (just one condition)'}	1.0	1.0	1.0	1.0	1.0	1.0	0.0014
regulation of transport	{'No common gene'}	1.0	1.0	1.0	0.00038	1.0	4.35e-07	0.0038
regulation of triglyceride biosynthetic process	{'n/a (just one condition)'}	1.0	1.0	1.0	1.0	1.0	0.00019	1.0
regulation of triglyceride metabolic process	{'n/a (just one condition)'}	1.0	1.0	1.0	1.0	1.0	0.0013	1.0
regulation of tumor necrosis factor production	{'Syk', 'Cybb', 'Tyrobp', 'Vsir', 'Tlr9', 'Lbp'}	1.0	1.0	1.0	0.00068	1.0	0.0002	1.0
regulation of tumor necrosis factor superfamily cytokine production	{'n/a (just one condition)'}	1.0	1.0	1.0	1.0	1.0	6.21e-05	1.0
regulation of type I hypersensitivity	{'n/a (just one condition)'}	1.0	1.0	1.0	1.0	1.0	0.0011	1.0
regulation of type I interferon production	{'n/a (just one condition)'}	1.0	1.0	1.0	1.0	1.0	6.18e-05	1.0
regulation of tyrosine phosphorylation of STAT protein	{'n/a (just one condition)'}	1.0	1.0	1.0	1.0	1.0	0.0104	1.0
regulation of vascular associated smooth muscle cell differentiation	{'n/a (just one condition)'}	1.0	1.0	1.0	1.0	1.0	0.0148	1.0
regulation of vascular endothelial growth factor signaling pathway	{'Smoc2', 'Dcn', 'Ccbe1'}	0.0461	1.0	1.0	0.0264	1.0	1.0	1.0
regulation of vasculature development	{'Stab1'}	0.001	1.0	1.0	0.0239	1.0	1.59e-09	1.0
regulation of vesicle-mediated transport	{'Fgr', 'Syk', 'Itgam', 'Hck', 'Cd300a', 'Fcgr2b', 'Lbp', 'Slc11a1', 'Itgb2'}	1.0	1.0	1.0	0.0042	1.0	0.00082	1.0
regulation of viral entry into host cell	{'n/a (just one condition)'}	1.0	1.0	1.0	1.0	1.0	0.035	1.0
regulation of viral genome replication	{'n/a (just one condition)'}	1.0	1.0	1.0	1.0	1.0	0.0289	1.0
regulation of viral life cycle	{'n/a (just one condition)'}	1.0	1.0	1.0	1.0	1.0	0.0046	1.0
regulation of viral process	{'n/a (just one condition)'}	1.0	1.0	1.0	1.0	1.0	0.0012	1.0
regulation of wound healing	{'n/a (just one condition)'}	1.0	1.0	1.0	0.0058	1.0	1.0	1.0
relaxation of muscle	{'n/a (just one condition)'}	1.0	1.0	1.0	1.0	1.0	1.0	0.0446
renal system development	{'n/a (just one condition)'}	1.0	1.0	1.0	1.0	1.0	1.0	0.0144
reproductive structure development	{'n/a (just one condition)'}	0.0048	1.0	1.0	1.0	1.0	1.0	1.0
respiratory burst	{'n/a (just one condition)'}	1.0	1.0	1.0	1.0	1.0	0.0011	1.0
respiratory electron transport chain	{'n/a (just one condition)'}	1.0	1.15e-05	1.0	1.0	1.0	1.0	1.0
respiratory system development	{'Igfbp5', 'Gpc3'}	1.0	1.0	1.0	7.98e-05	1.0	1.0	0.0016
respiratory tube development	{'n/a (just one condition)'}	1.0	1.0	1.0	1.0	1.0	1.0	0.0043
response to abiotic stimulus	{'n/a (just one condition)'}	1.0	1.0	1.0	1.0	1.0	0.0003	1.0
response to amyloid-beta	{'n/a (just one condition)'}	1.0	1.0	1.0	0.0165	1.0	1.0	1.0
response to antibiotic	{'n/a (just one condition)'}	1.0	1.0	1.0	1.0	1.0	0.035	1.0
response to bacterium	{'Myo1f', 'Fgr', 'Syk', 'Irf5', 'Stab1', 'Cd68', 'Lyz2', 'Cxcl16', 'Ncf1', 'Hck', 'Cd300lb', 'Mpeg1', 'Tnfrsf1b', 'Tlr9', 'Saa3', 'Fcgr2b', 'Lbp', 'Slc11a1'}	1.0	1.0	1.0	0.00033	1.0	4.9600000000000004e-29	1.0
response to biotic stimulus	{'n/a (just one condition)'}	1.0	1.0	1.0	8.38e-10	1.0	1.0	1.0
response to chemical	{'Plvap', 'Icam1', 'Cp', 'Csf1r', 'Lbp'}	0.02	1.0	1.0	1.06e-14	1.0	4.11e-27	1.0
response to cytokine	{'Pirb', 'Syk', 'Plvap', 'Irf5', 'Gpr35', 'Spi1', 'Cd74', 'Csf3r', 'Csf1r', 'Cxcl16', 'Laptm5', 'Tnfrsf1b', 'Socs3', 'Saa3', 'Icam1', 'Csf2rb2', 'Il6ra', 'Slc11a1'}	1.0	1.0	1.0	2.16e-08	1.0	9.03e-29	1.0
response to drug	{'n/a (just one condition)'}	1.0	1.0	1.0	1.0	1.0	0.0008	1.0
response to endogenous stimulus	{'Syk', 'Cd68', 'Cybb', 'Vsir', 'Tlr9', 'Icam1', 'Fcgr2b', 'Itgb2'}	1.0	1.0	1.0	0.0014	1.0	7.05e-05	1.0
response to external stimulus	{'Lbp', 'Stab1', 'Csf1r'}	0.00085	1.0	1.0	1.01e-19	1.0	5.94e-44	1.0
response to extracellular stimulus	{'n/a (just one condition)'}	1.0	1.0	1.0	1.0	1.0	0.0131	1.0
response to fungus	{'n/a (just one condition)'}	1.0	1.0	1.0	0.0209	1.0	1.0	1.0
response to hormone	{'n/a (just one condition)'}	1.0	1.0	1.0	1.0	1.0	0.02	1.0
response to hyperoxia	{'n/a (just one condition)'}	1.0	1.0	1.0	1.0	1.0	0.0374	1.0
response to hypoxia	{'n/a (just one condition)'}	1.0	1.0	1.0	1.0	1.0	0.0013	1.0
response to inorganic substance	{'n/a (just one condition)'}	1.0	1.0	1.0	1.0	1.0	0.0047	1.0
response to interferon-beta	{'n/a (just one condition)'}	1.0	1.0	1.0	1.0	1.0	2.54e-07	1.0
response to interferon-gamma	{'Slc11a1', 'Cxcl16'}	1.0	1.0	1.0	0.0093	1.0	1.37e-06	1.0
response to interleukin-1	{'n/a (just one condition)'}	1.0	1.0	1.0	1.0	1.0	0.0051	1.0
response to lipid	{'Cd68', 'Cybb', 'Cxcl16', 'Abcg1', 'Cd300lb', 'Tnfrsf1b', 'Tlr9', 'Lbp', 'Slc11a1'}	1.0	1.0	1.0	0.0019	1.0	7.52e-09	1.0
response to lipopolysaccharide	{'Cd68', 'Cd300lb', 'Tnfrsf1b', 'Tlr9', 'Slc11a1', 'Lbp', 'Cxcl16'}	1.0	1.0	1.0	0.0255	1.0	1.25e-13	1.0
response to lipoprotein particle	{'n/a (just one condition)'}	1.0	1.0	1.0	1.0	1.0	0.0187	1.0
response to mechanical stimulus	{'n/a (just one condition)'}	1.0	1.0	1.0	0.0214	1.0	1.0	1.0
response to metal ion	{'n/a (just one condition)'}	1.0	1.0	1.0	1.0	1.0	0.033	1.0
response to molecule of bacterial origin	{'Irf5', 'Cd68', 'Cxcl16', 'Cd300lb', 'Tnfrsf1b', 'Tlr9', 'Fcgr2b', 'Lbp', 'Slc11a1'}	1.0	1.0	1.0	0.0013	1.0	4.98e-15	1.0
response to molecule of fungal origin	{'n/a (just one condition)'}	1.0	1.0	1.0	0.0239	1.0	1.0	1.0
response to nitrogen compound	{'n/a (just one condition)'}	1.0	1.0	1.0	1.0	1.0	1.66e-06	1.0
response to nutrient	{'n/a (just one condition)'}	1.0	1.0	1.0	1.0	1.0	0.0368	1.0
response to nutrient levels	{'n/a (just one condition)'}	1.0	1.0	1.0	1.0	1.0	0.0211	1.0
response to organic cyclic compound	{'n/a (just one condition)'}	1.0	1.0	1.0	1.0	1.0	0.00089	1.0
response to organic substance	{'Pirb', 'Syk', 'Cd68', 'Abcg1', 'Lbp', 'Laptm5', 'Tlr9', 'Icam1', 'Fcgr2b', 'Slc11a1', 'Plvap', 'Irf5', 'Spi1', 'Csf3r', 'Cd74', 'Cd300lb', 'Socs3', 'Gpr35', 'Sdf2l1', 'Il6ra', 'Cybb', 'Tnfrsf1b', 'Vsir', 'Csf2rb2', 'Csf1r', 'Saa3', 'Cxcl16', 'Itgb2'}	1.0	1.0	1.0	6.22e-10	1.0	6.87e-25	1.0
response to organonitrogen compound	{'Syk', 'Irf5', 'Cd68', 'Cybb', 'Tlr9', 'Icam1', 'Sdf2l1', 'Fcgr2b', 'Itgb2'}	1.0	1.0	1.0	0.0062	1.0	3.78e-05	1.0
response to other organism	{'C4b', 'Syk', 'Cd68', 'C1qb', 'Pld4', 'Ncf1', 'Lbp', 'Fgr', 'Stab1', 'C1qc', 'Tlr9', 'Fcgr2b', 'Slc11a1', 'Irf5', 'Lyz2', 'Hck', 'Cd300lb', 'Mpeg1', 'Wdfy4', 'Myo1f', 'Cybb', 'Cotl1', 'Unc93b1', 'Tnfrsf1b', 'Saa3', 'Csf1r', 'Cxcl16'}	1.0	1.0	1.0	7.98e-10	1.0	5.67e-45	1.0
response to oxygen levels	{'n/a (just one condition)'}	1.0	1.0	1.0	1.0	1.0	0.0008	1.0
response to oxygen-containing compound	{'Apod', 'Irf5', 'Cd68', 'Spi1', 'Cybb', 'Cxcl16', 'Ncf1', 'Cd300lb', 'Tnfrsf1b', 'Tlr9', 'Icam1', 'Fcgr2b', 'Lbp', 'Slc11a1'}	1.0	1.0	1.0	9.47e-05	1.0	7.09e-13	1.0
response to peptide	{'n/a (just one condition)'}	1.0	1.0	1.0	1.0	1.0	0.0019	1.0
response to peptide hormone	{'n/a (just one condition)'}	1.0	1.0	1.0	1.0	1.0	0.0423	1.0
response to reactive oxygen species	{'n/a (just one condition)'}	1.0	1.0	1.0	1.0	1.0	0.0347	1.0
response to stimulus	{'No common gene'}	4.15e-06	1.0	1.0	1.7599999999999997e-23	1.0	2.39e-46	4.13e-05
response to stress	{'C4b', 'Syk', 'Pld4', 'Cd68', 'C1qb', 'Ncf1', 'Lbp', 'Apod', 'Fgr', 'Stab1', 'Itgam', 'Nfatc2', 'C1qc', 'Tlr9', 'Icam1', 'Fcgr2b', 'Slc11a1', 'Irf5', 'Itgb4', 'Alox5ap', 'Cd74', 'Lyz2', 'Tyrobp', 'Hck', 'Mpeg1', 'Cd300a', 'Sdf2l1', 'Lcp1', 'Myo1f', 'Cybb', 'Cotl1', 'Shisa5', 'Unc93b1', 'Tnfrsf1b', 'Saa3', 'Csf1r', 'Rasa3', 'Cxcl16', 'Itgb2'}	1.0	1.0	1.0	1.07e-11	1.0	4.64e-27	1.0
response to temperature stimulus	{'n/a (just one condition)'}	1.0	1.0	1.0	1.0	1.0	0.0252	1.0
response to tumor necrosis factor	{'Plvap', 'Tnfrsf1b', 'Cxcl16'}	1.0	1.0	1.0	0.0434	1.0	0.00022	1.0
response to virus	{'n/a (just one condition)'}	1.0	1.0	1.0	1.0	1.0	7.48e-11	1.0
response to wounding	{'Itgb4'}	2.65e-05	1.0	1.0	1.04e-08	1.0	0.0155	1.0
retina vasculature development in camera-type eye	{'n/a (just one condition)'}	0.0461	1.0	1.0	1.0	1.0	1.0	1.0
reverse cholesterol transport	{'No common gene'}	1.0	0.0417	1.0	1.0	1.0	0.0148	1.0
ribose phosphate metabolic process	{'n/a (just one condition)'}	1.0	0.00073	1.0	1.0	1.0	1.0	1.0
second-messenger-mediated signaling	{'No common gene'}	1.0	1.0	1.0	1.0	1.0	5.57e-05	0.0375
secondary heart field specification	{'n/a (just one condition)'}	1.0	1.0	1.0	1.0	1.0	1.0	0.0138
secretion	{'n/a (just one condition)'}	1.0	1.0	1.0	1.0	1.0	0.0263	1.0
secretion by cell	{'n/a (just one condition)'}	1.0	1.0	1.0	1.0	1.0	0.0251	1.0
segmentation	{'n/a (just one condition)'}	1.0	1.0	1.0	1.0	1.0	1.0	0.0051
semaphorin-plexin signaling pathway	{'n/a (just one condition)'}	1.0	1.0	1.0	0.0084	1.0	1.0	1.0
semaphorin-plexin signaling pathway involved in axon guidance	{'n/a (just one condition)'}	1.0	1.0	1.0	0.0083	1.0	1.0	1.0
sensory organ development	{'Serpinf1', 'Col8a2'}	0.0056	1.0	1.0	0.0227	1.0	1.0	0.0092
sensory system development	{'n/a (just one condition)'}	1.0	1.0	1.0	0.0196	1.0	1.0	1.0
serotonin secretion	{'n/a (just one condition)'}	1.0	1.0	1.0	1.0	1.0	0.0024	1.0
serotonin secretion involved in inflammatory response	{'n/a (just one condition)'}	1.0	1.0	1.0	1.0	1.0	0.0097	1.0
signal release	{'n/a (just one condition)'}	1.0	1.0	1.0	1.0	1.0	0.0485	1.0
signal transduction	{'No common gene'}	0.0088	1.0	1.0	1.79e-13	1.0	6.230000000000001e-26	4.45e-07
signaling	{'No common gene'}	0.0079	1.0	1.0	2e-13	1.0	1.9e-26	2.9e-09
skeletal muscle tissue development	{'n/a (just one condition)'}	1.0	1.0	1.0	1.0	1.0	1.0	0.0013
skeletal system development	{'Lrrk1', 'Gas1', 'Fbn1', 'Matn2', 'Col14a1', 'Col1a1', 'Glg1', 'Sfrp1', 'Tgfbi', 'Mmp2', 'Wnt2b', 'Pdgfra', 'Col12a1'}	5.03e-05	1.0	1.0	4.45e-08	1.0	1.0	1.0
skeletal system morphogenesis	{'Gas1', 'Matn2', 'Col14a1', 'Col1a1', 'Glg1', 'Sfrp1', 'Pdgfra', 'Mmp2', 'Col12a1'}	0.00035	1.0	1.0	0.00016	1.0	1.0	1.0
skin development	{'n/a (just one condition)'}	1.0	1.0	1.0	0.0036	1.0	1.0	1.0
skin morphogenesis	{'n/a (just one condition)'}	1.0	1.0	1.0	0.0083	1.0	1.0	1.0
small molecule biosynthetic process	{'n/a (just one condition)'}	1.0	1.0	1.0	1.0	1.0	0.0365	1.0
small molecule catabolic process	{'n/a (just one condition)'}	1.0	1.0	1.0	1.0	1.0	0.0162	1.0
small molecule metabolic process	{'No common gene'}	1.0	0.0417	1.0	1.0	1.0	2.68e-05	1.0
smooth muscle cell differentiation	{'n/a (just one condition)'}	1.0	1.0	1.0	1.0	1.0	0.0328	1.0
smooth muscle tissue development	{'n/a (just one condition)'}	1.0	1.0	1.0	1.0	1.0	1.0	0.0207
somite development	{'n/a (just one condition)'}	1.0	1.0	1.0	1.0	1.0	1.0	0.0322
somitogenesis	{'n/a (just one condition)'}	1.0	1.0	1.0	1.0	1.0	1.0	0.0422
sprouting angiogenesis	{'Mmrn2'}	0.0144	1.0	1.0	1.0	1.0	0.0168	1.0
stem cell differentiation	{'n/a (just one condition)'}	1.0	1.0	1.0	1.0	1.0	1.0	0.0468
steroid hormone mediated signaling pathway	{'n/a (just one condition)'}	1.0	1.0	1.0	1.0	1.0	1.0	0.0375
steroid metabolic process	{'n/a (just one condition)'}	1.0	1.0	1.0	1.0	1.0	0.0433	1.0
sterol transport	{'n/a (just one condition)'}	1.0	1.0	1.0	1.0	1.0	0.0065	1.0
striated muscle contraction	{'n/a (just one condition)'}	1.0	1.0	1.0	1.0	1.0	1.0	0.0091
striated muscle tissue development	{'n/a (just one condition)'}	1.0	1.0	1.0	1.0	1.0	1.0	4.27e-05
superoxide metabolic process	{'n/a (just one condition)'}	1.0	1.0	1.0	1.0	1.0	0.0321	1.0
supramolecular fiber organization	{'n/a (just one condition)'}	1.0	1.0	1.0	0.00075	1.0	1.0	1.0
synapse organization	{'n/a (just one condition)'}	1.0	1.0	1.0	0.007	1.0	1.0	1.0
synapse pruning	{'n/a (just one condition)'}	1.0	1.0	1.0	1.0	1.0	0.02	1.0
system development	{'No common gene'}	1.43e-09	1.0	1.0	3.53e-19	1.0	6.01e-10	6.51e-11
system process	{'Slc4a10', 'Serpinf1', 'Gsn'}	1.0	1.0	1.0	0.0492	1.0	1.0	3.03e-06
telencephalon development	{'n/a (just one condition)'}	1.0	1.0	1.0	0.0108	1.0	1.0	1.0
tissue development	{'No common gene'}	1.86e-08	1.0	1.0	1.63e-08	1.0	0.0017	1.62e-07
tissue morphogenesis	{'No common gene'}	0.00031	1.0	1.0	1.36e-05	1.0	0.0178	0.0086
toll-like receptor 4 signaling pathway	{'n/a (just one condition)'}	1.0	1.0	1.0	1.0	1.0	0.0251	1.0
toll-like receptor 7 signaling pathway	{'n/a (just one condition)'}	1.0	1.0	1.0	1.0	1.0	0.0011	1.0
toll-like receptor 9 signaling pathway	{'Tlr9', 'Pik3ap1', 'Unc93b1'}	1.0	1.0	1.0	0.0239	1.0	0.0024	1.0
toll-like receptor signaling pathway	{'n/a (just one condition)'}	1.0	1.0	1.0	1.0	1.0	2.29e-06	1.0
trabecula morphogenesis	{'n/a (just one condition)'}	1.0	1.0	1.0	1.0	1.0	5.87e-05	1.0
translation	{'n/a (just one condition)'}	1.0	0.00035	1.0	1.0	1.0	1.0	1.0
transmembrane receptor protein serine/threonine kinase signaling pathway	{'n/a (just one condition)'}	1.0	1.0	1.0	0.0177	1.0	1.0	1.0
transmembrane receptor protein tyrosine kinase signaling pathway	{'Csf1r'}	0.0058	1.0	1.0	0.0012	1.0	0.00042	1.0
transport	{'No common gene'}	1.0	0.0453	1.0	0.0049	1.0	0.00082	1.0
triglyceride homeostasis	{'n/a (just one condition)'}	1.0	1.0	1.0	1.0	1.0	0.0383	1.0
triglyceride-rich lipoprotein particle remodeling	{'n/a (just one condition)'}	1.0	0.0151	1.0	1.0	1.0	1.0	1.0
tube development	{'No common gene'}	1.41e-08	1.0	1.0	3.37e-07	1.0	0.00024	6.58e-07
tube morphogenesis	{'No common gene'}	8.02e-10	1.0	1.0	1.76e-07	1.0	5.3e-05	4.27e-05
tumor necrosis factor-mediated signaling pathway	{'n/a (just one condition)'}	1.0	1.0	1.0	1.0	1.0	0.026	1.0
type I interferon signaling pathway	{'n/a (just one condition)'}	1.0	1.0	1.0	1.0	1.0	0.0179	1.0
type I pneumocyte differentiation	{'n/a (just one condition)'}	1.0	1.0	1.0	1.0	1.0	1.0	0.0459
urogenital system development	{'Serpinf1', 'Col4a4', 'Gpc3'}	1.4e-05	1.0	1.0	9.72e-05	1.0	1.0	0.0091
vascular endothelial growth factor signaling pathway	{'n/a (just one condition)'}	1.0	1.0	1.0	1.0	1.0	0.0374	1.0
vascular process in circulatory system	{'n/a (just one condition)'}	1.0	1.0	1.0	1.0	1.0	0.0285	1.0
vasculature development	{'No common gene'}	1.77e-07	1.0	1.0	6.65e-07	1.0	1.32e-08	0.0005
vasculogenesis	{'n/a (just one condition)'}	1.0	1.0	1.0	1.0	1.0	0.0085	1.0
ventricular cardiac muscle tissue development	{'n/a (just one condition)'}	1.0	1.0	1.0	1.0	1.0	0.0042	1.0
ventricular cardiac muscle tissue morphogenesis	{'n/a (just one condition)'}	1.0	1.0	1.0	1.0	1.0	0.0093	1.0
ventricular septum development	{'n/a (just one condition)'}	1.0	1.0	1.0	0.0096	1.0	1.0	1.0
ventricular septum morphogenesis	{'n/a (just one condition)'}	1.0	1.0	1.0	0.0026	1.0	1.0	1.0
ventricular trabecula myocardium morphogenesis	{'n/a (just one condition)'}	1.0	1.0	1.0	1.0	1.0	0.00033	1.0
very-low-density lipoprotein particle clearance	{'Apoe', 'Apoc1'}	1.0	1.0	0.0395	1.0	1.0	1.0	0.013
vesicle-mediated transport	{'Myo1f', 'Syk', 'Stab1', 'Itgam', 'Pld4', 'Cxcl16', 'Tnfaip2', 'Tyrobp', 'Hck', 'Cd300a', 'Siglec1', 'Fcgr2b', 'Lbp', 'Slc11a1', 'Itgb2'}	1.0	1.0	1.0	0.00056	1.0	0.002	1.0
vitamin E metabolic process	{'n/a (just one condition)'}	1.0	1.0	1.0	1.0	1.0	0.006	1.0
wound healing	{'Fbln1', 'Vwf', 'Egfr', 'Col1a1', 'F3', 'Entpd2', 'Ppl', 'Dcn', 'Pdgfra', 'Serping1', 'Hpse', 'Cfh'}	8.81e-05	1.0	1.0	4.39e-06	1.0	1.0	1.0
zymogen activation	{'n/a (just one condition)'}	1.0	1.0	1.0	0.0333	1.0	1.0	1.0
