# Supplementary material for: reString: an open-source Python software to perform automatic functional enrichment retrieval, results aggregation and data visualization
Source: Sci Rep. 2021 Dec 6;11:23458. doi: 10.1038/s41598-021-02528-0 (PMC8648753; doi:10.1038/s41598-021-02528-0)
Supplement: Supplementary file 1 — Supplementary Information 1. [file 41598_2021_2528_MOESM1_ESM.zip › Supplemental DataSets/upregulated/ctrl_t0_red_VS_ctrl_t0_blue_FC/UP_enrichment.Function.tsv]

#term ID	term description	observed gene count	background gene count	false discovery rate	matching proteins in your network (IDs)	matching proteins in your network (labels)
GO:0008137	NADH dehydrogenase (ubiquinone) activity	7	27	1.62e-05	Ndufa2,Ndufa5,Ndufc2,Ndufb7,Ndufs7,Ndufa13,Ndufa12	Ndufa2,Ndufa5,Ndufc2,Ndufb7,Ndufs7,Ndufa13,Ndufa12
GO:0016651	oxidoreductase activity, acting on NAD(P)H	9	82	1.85e-05	Gmpr,Ndufa2,Ndufa5,Ndufc2,Ndufb7,Nnt,Ndufs7,Ndufa13,Ndufa12	Gmpr,Ndufa2,Ndufa5,Ndufc2,Ndufb7,Nnt,Ndufs7,Ndufa13,Ndufa12
GO:0009055	electron transfer activity	8	64	3.19e-05	Cox6c,Uqcr11,Glrx5,Cox8b,Cox7a1,Cox7c,Cycs,Ndufa12	Cox6c,Uqcr11,Glrx5,Cox8b,Cox7a1,Cox7c,Cycs,Ndufa12
GO:0003735	structural constituent of ribosome	10	155	0.00018	Mrps23,Mrpl37,Mrpl51,Mrpl46,Mrpl12,Mrpl34,Mrps7,Mrps12,Rps19,Mrpl15	Mrps23,Mrpl37,Mrpl51,Mrpl46,Mrpl12,Mrpl34,Mrps7,Mrps12,Rps19,Mrpl15
GO:0016491	oxidoreductase activity	19	710	0.0005	Gmpr,Ndufa2,Cox6c,Uqcr11,Glrx5,Ndufa5,Cox8b,Ndufc2,Coq7,Egln1,Ndufb7,Chchd4,Cox7a1,Nnt,Ndufs7,Ndufa13,Cox7c,Cycs,Ndufa12	Gmpr,Ndufa2,Cox6c,Uqcr11,Glrx5,Ndufa5,Cox8b,Ndufc2,Coq7,Egln1,Ndufb7,Chchd4,Cox7a1,Nnt,Ndufs7,Ndufa13,Cox7c,Cycs,Ndufa12
GO:0071813	lipoprotein particle binding	5	30	0.0024	Apoa2,Gpihbp1,Apoa1,Scarf1,Apoe	Apoa2,Gpihbp1,Apoa1,Scarf1,Apoe
GO:0060228	phosphatidylcholine-sterol O-acyltransferase activator activity	3	5	0.0078	Apoa2,Apoa1,Apoe	Apoa2,Apoa1,Apoe
GO:0120013	lipid transfer activity	5	41	0.0078	Apoa2,Slmo2,Apoa1,Stard5,Apoe	Apoa2,Slmo2,Apoa1,Stard5,Apoe
GO:0120020	cholesterol transfer activity	4	20	0.0085	Apoa2,Apoa1,Stard5,Apoe	Apoa2,Apoa1,Stard5,Apoe
GO:0004129	cytochrome-c oxidase activity	4	21	0.0094	Cox6c,Cox8b,Cox7a1,Cox7c	Cox6c,Cox8b,Cox7a1,Cox7c
GO:0008035	high-density lipoprotein particle binding	3	11	0.0294	Apoa2,Gpihbp1,Apoa1	Apoa2,Gpihbp1,Apoa1
GO:0005215	transporter activity	19	1060	0.0427	Apoa2,Cox6c,Atp5e,Slmo2,Slc25a17,Cox8b,Tomm40,Hpx,Ucp1,Apoa1,Slco4a1,Tmem37,Fabp3,Stard5,Cox7a1,Atp5h,Slc1a5,Cox7c,Apoe	Apoa2,Cox6c,Atp5e,Slmo2,Slc25a17,Cox8b,Tomm40,Hpx,Ucp1,Apoa1,Slco4a1,Tmem37,Fabp3,Stard5,Cox7a1,Atp5h,Slc1a5,Cox7c,Apoe
GO:0015078	proton transmembrane transporter activity	6	113	0.0427	Cox6c,Atp5e,Cox8b,Cox7a1,Atp5h,Cox7c	Cox6c,Atp5e,Cox8b,Cox7a1,Atp5h,Cox7c
GO:0055102	lipase inhibitor activity	3	13	0.0427	Apoa2,Apoa1,Apoc1	Apoa2,Apoa1,Apoc1
