# Supplementary material for: reString: an open-source Python software to perform automatic functional enrichment retrieval, results aggregation and data visualization
Source: Sci Rep. 2021 Dec 6;11:23458. doi: 10.1038/s41598-021-02528-0 (PMC8648753; doi:10.1038/s41598-021-02528-0)
Supplement: Supplementary file 1 — Supplementary Information 1. [file 41598_2021_2528_MOESM1_ESM.zip › Supplemental DataSets/upregulated/ctrl_t0_red_VS_ctrl_t0_blue_FC/UP_enrichment.Process.tsv]

#term ID	term description	observed gene count	background gene count	false discovery rate	matching proteins in your network (IDs)	matching proteins in your network (labels)
GO:0007005	mitochondrion organization	35	410	1.04e-22	Ndufa2,Ndufa1,Mief2,Fmc1,Timm13,Ppif,Ndufa6,Ndufa5,Rab5if,Ndufaf4,Ndufs5,Tomm40,Ndufc2,Coq7,Ndufb7,Ndufc1,Chchd4,Ndufb10,Timm8a1,Dnajc11,Cox17,Tmem11,Ndufa8,Ndufa3,Ndufb6,AI462493,Cox7a1,Ndufs7,Tomm5,Ndufa13,Ndufb11,Ndufb2,Ndufb5,Mrpl15,Timm9	Ndufa2,Ndufa1,Mief2,1110001J03Rik,Timm13,Ppif,Ndufa6,Ndufa5,1110008F13Rik,Ndufaf4,Ndufs5,Tomm40,Ndufc2,Coq7,Ndufb7,Ndufc1,Chchd4,Ndufb10,Timm8a1,Dnajc11,Cox17,Tmem11,Ndufa8,Ndufa3,Ndufb6,Uqcc3,Cox7a1,Ndufs7,Tomm5,Ndufa13,Ndufb11,Ndufb2,Ndufb5,Mrpl15,Timm9
GO:0033108	mitochondrial respiratory chain complex assembly	21	84	3.850000000000001e-21	Ndufa2,Ndufa1,Ndufa6,Ndufa5,Ndufaf4,Ndufs5,Ndufc2,Ndufb7,Ndufc1,Chchd4,Ndufb10,Cox17,Ndufa8,Ndufa3,Ndufb6,AI462493,Ndufs7,Ndufa13,Ndufb11,Ndufb2,Ndufb5	Ndufa2,Ndufa1,Ndufa6,Ndufa5,Ndufaf4,Ndufs5,Ndufc2,Ndufb7,Ndufc1,Chchd4,Ndufb10,Cox17,Ndufa8,Ndufa3,Ndufb6,Uqcc3,Ndufs7,Ndufa13,Ndufb11,Ndufb2,Ndufb5
GO:0032981	mitochondrial respiratory chain complex I assembly	18	46	7.960000000000001e-21	Ndufa2,Ndufa1,Ndufa6,Ndufa5,Ndufaf4,Ndufs5,Ndufc2,Ndufb7,Ndufc1,Ndufb10,Ndufa8,Ndufa3,Ndufb6,Ndufs7,Ndufa13,Ndufb11,Ndufb2,Ndufb5	Ndufa2,Ndufa1,Ndufa6,Ndufa5,Ndufaf4,Ndufs5,Ndufc2,Ndufb7,Ndufc1,Ndufb10,Ndufa8,Ndufa3,Ndufb6,Ndufs7,Ndufa13,Ndufb11,Ndufb2,Ndufb5
GO:0055114	oxidation-reduction process	36	917	1.53e-13	Gmpr,Apoa2,Ndufa2,Cox6c,Ndufa1,Uqcr11,Glrx5,Slc25a17,Ndufa6,Ndufa5,Cox8b,Ndufs5,Ndufc2,Coq7,Egln1,Apoa1,Ndufb7,Ndufc1,Chchd4,Ndufb10,Ndufa8,Ech1,Ndufa3,Ndufb6,AI462493,Mlycd,Cox7a1,Nnt,Ndufs7,Ndufa13,Ndufb11,Ndufb2,Ndufb5,Cox7c,Cycs,Ndufa12	Gmpr,Apoa2,Ndufa2,Cox6c,Ndufa1,Uqcr11,Glrx5,Slc25a17,Ndufa6,Ndufa5,Cox8b,Ndufs5,Ndufc2,Coq7,Egln1,Apoa1,Ndufb7,Ndufc1,Chchd4,Ndufb10,Ndufa8,Ech1,Ndufa3,Ndufb6,Uqcc3,Mlycd,Cox7a1,Nnt,Ndufs7,Ndufa13,Ndufb11,Ndufb2,Ndufb5,Cox7c,Cycs,Ndufa12
GO:0034622	cellular protein-containing complex assembly	29	683	3.35e-11	Ndufa2,Ndufa1,Mief2,Fmc1,Ndufa6,Ndufa5,Rab5if,Ndufaf4,Ndufs5,Ndufc2,Hccs,Ndufb7,Ndufc1,Chchd4,Ndufb10,Mrps7,Cox17,Ndufa8,Ndufa3,Ndufb6,AI462493,Cox7a1,Ndufs7,Rps19,Ndufa13,Ndufb11,Ndufb2,Ndufb5,Taf10	Ndufa2,Ndufa1,Mief2,1110001J03Rik,Ndufa6,Ndufa5,1110008F13Rik,Ndufaf4,Ndufs5,Ndufc2,Hccs,Ndufb7,Ndufc1,Chchd4,Ndufb10,Mrps7,Cox17,Ndufa8,Ndufa3,Ndufb6,Uqcc3,Cox7a1,Ndufs7,Rps19,Ndufa13,Ndufb11,Ndufb2,Ndufb5,Taf10
GO:0006119	oxidative phosphorylation	13	85	4.17e-10	Cox6c,Atp5e,Cox8b,Ndufc2,Coq7,Ndufa8,Ndufb6,AI462493,Cox7a1,Atp5h,Cox7c,Cycs,Ndufa12	Cox6c,Atp5e,Cox8b,Ndufc2,Coq7,Ndufa8,Ndufb6,Uqcc3,Cox7a1,Atp5h,Cox7c,Cycs,Ndufa12
GO:0065003	protein-containing complex assembly	33	1025	5.48e-10	Apoa2,Ndufa2,Ndufa1,Mief2,Fmc1,Ndufa6,Ndufa5,Rab5if,Ndufaf4,Ndufs5,Ndufc2,Hccs,Apoa1,Ndufb7,Ndufc1,Chchd4,Ndufb10,Mrps7,Cox17,Ndufa8,Ndufa3,Ndufb6,AI462493,Cox7a1,Ndufs7,Rps19,Slc1a5,Ndufa13,Ndufb11,Ndufb2,Ndufb5,Taf10,Apoe	Apoa2,Ndufa2,Ndufa1,Mief2,1110001J03Rik,Ndufa6,Ndufa5,1110008F13Rik,Ndufaf4,Ndufs5,Ndufc2,Hccs,Apoa1,Ndufb7,Ndufc1,Chchd4,Ndufb10,Mrps7,Cox17,Ndufa8,Ndufa3,Ndufb6,Uqcc3,Cox7a1,Ndufs7,Rps19,Slc1a5,Ndufa13,Ndufb11,Ndufb2,Ndufb5,Taf10,Apoe
GO:0022900	electron transport chain	14	122	1.31e-09	Cox6c,Uqcr11,Glrx5,Ndufa5,Cox8b,Ndufc2,Coq7,Ndufa8,Ndufb6,AI462493,Cox7a1,Cox7c,Cycs,Ndufa12	Cox6c,Uqcr11,Glrx5,Ndufa5,Cox8b,Ndufc2,Coq7,Ndufa8,Ndufb6,Uqcc3,Cox7a1,Cox7c,Cycs,Ndufa12
GO:0043933	protein-containing complex subunit organization	34	1164	2.55e-09	Apoa2,Ndufa2,Ndufa1,Mief2,Fmc1,Ndufa6,Ndufa5,Rab5if,Ndufaf4,Ndufs5,Ndufc2,Hccs,Apoa1,Ndufb7,Ndufc1,Chchd4,Ndufb10,Mrps7,Cox17,Ndufa8,Ndufa3,Ndufb6,AI462493,Cox7a1,Ndufs7,Rps19,Apoc1,Slc1a5,Ndufa13,Ndufb11,Ndufb2,Ndufb5,Taf10,Apoe	Apoa2,Ndufa2,Ndufa1,Mief2,1110001J03Rik,Ndufa6,Ndufa5,1110008F13Rik,Ndufaf4,Ndufs5,Ndufc2,Hccs,Apoa1,Ndufb7,Ndufc1,Chchd4,Ndufb10,Mrps7,Cox17,Ndufa8,Ndufa3,Ndufb6,Uqcc3,Cox7a1,Ndufs7,Rps19,Apoc1,Slc1a5,Ndufa13,Ndufb11,Ndufb2,Ndufb5,Taf10,Apoe
GO:0006091	generation of precursor metabolites and energy	19	319	4.14e-09	Cox6c,Atp5e,Uqcr11,Galk1,Glrx5,Ndufa5,Cox8b,Ndufc2,Coq7,Ndufa8,Ndufb6,AI462493,Cox7a1,Nnt,Ndufs7,Atp5h,Cox7c,Cycs,Ndufa12	Cox6c,Atp5e,Uqcr11,Gk,Glrx5,Ndufa5,Cox8b,Ndufc2,Coq7,Ndufa8,Ndufb6,Uqcc3,Cox7a1,Nnt,Ndufs7,Atp5h,Cox7c,Cycs,Ndufa12
GO:0046034	ATP metabolic process	14	172	7.09e-08	Cox6c,Atp5e,Galk1,Cox8b,Ndufc2,Coq7,Ndufa8,Ndufb6,AI462493,Cox7a1,Atp5h,Cox7c,Cycs,Ndufa12	Cox6c,Atp5e,Gk,Cox8b,Ndufc2,Coq7,Ndufa8,Ndufb6,Uqcc3,Cox7a1,Atp5h,Cox7c,Cycs,Ndufa12
GO:0006839	mitochondrial transport	13	184	1.68e-06	Atp5e,Timm13,Ppif,Smdt1,Mpc2,Tomm40,Ucp1,Chchd4,Timm8a1,Atp5h,Tomm5,Ndufa13,Timm9	Atp5e,Timm13,Ppif,Smdt1,Mpc2,Tomm40,Ucp1,Chchd4,Timm8a1,Atp5h,Tomm5,Ndufa13,Timm9
GO:0042775	mitochondrial ATP synthesis coupled electron transport	8	51	9.17e-06	Ndufc2,Coq7,Ndufa8,Ndufb6,AI462493,Cox7c,Cycs,Ndufa12	Ndufc2,Coq7,Ndufa8,Ndufb6,Uqcc3,Cox7c,Cycs,Ndufa12
GO:0008152	metabolic process	86	7331	9.56e-06	Gmpr,Pdgfb,Smg9,Clpp,Naa20,Nudt14,Apoa2,Ndufa2,Cox6c,Atp5e,Ndufa1,Mapkapk2,Slc25a39,Mpdu1,Dusp6,Uqcr11,Galk1,Glrx5,Acot12,Ppif,Slc25a17,Ndufa6,Chkb,Ndufa5,Mrps23,Pcyt2,Fuom,Cox8b,Mpc2,Hint2,Mrpl37,Ppcs,Ndufs5,Mrpl51,Ndufc2,Coq7,Hpx,Hccs,Ucp1,Egln1,Apoa1,Fam96a,Lars2,Pde4a,Ndufb7,Ndufc1,Rnf126,Ubac1,Chchd4,Tsfm,Rmnd1,Ndufb10,Mrpl12,Mrpl34,Slco4a1,Cars2,Mcee,Cd59a,Mrps7,Mrps12,Ndufa8,Ech1,Atg4d,Fab…	Gmpr,Pdgfb,Smg9,Clpp,Naa20,Nudt14,Apoa2,Ndufa2,Cox6c,Atp5e,Ndufa1,Mapkapk2,Slc25a39,Mpdu1,Dusp6,Uqcr11,Gk,Glrx5,Acot12,Ppif,Slc25a17,Ndufa6,Chkb,Ndufa5,Mrps23,Pcyt2,Fuom,Cox8b,Mpc2,Hint2,Mrpl37,Ppcs,Ndufs5,Mrpl51,Ndufc2,Coq7,Hpx,Hccs,Ucp1,Egln1,Apoa1,Fam96a,Lars2,Pde4a,Ndufb7,Ndufc1,Rnf126,Ubac1,Chchd4,Tsfm,Rmnd1,Ndufb10,Mrpl12,Mrpl34,Slco4a1,Cars2,Mcee,Cd59a,Mrps7,Mrps12,Ndufa8,Ech1,Atg4d,Fabp3,…
GO:0022904	respiratory electron transport chain	9	79	1.15e-05	Ndufa5,Ndufc2,Coq7,Ndufa8,Ndufb6,AI462493,Cox7c,Cycs,Ndufa12	Ndufa5,Ndufc2,Coq7,Ndufa8,Ndufb6,Uqcc3,Cox7c,Cycs,Ndufa12
GO:0009987	cellular process	125	13330	2.95e-05	Gmpr,Pdgfb,Smg9,Clpp,Naa20,Nudt14,Apoa2,Clstn3,Ndufa2,Cox6c,Atp5e,Slmo2,Ppdpf,Ndufa1,Mapkapk2,Mief2,Tbx3,Slc25a39,Ptger1,Fmc1,Dusp6,Uqcr11,Timm13,Galk1,Fam101b,Glrx5,Acot12,Ppif,Slc25a17,Ndufa6,Smdt1,Gpihbp1,Chkb,Ndufa5,Mrps23,Esrra,Pcyt2,Fuom,Cox8b,Mpc2,Rab5if,Ndufaf4,Hint2,Mrpl37,Ppcs,Ndufs5,Gng11,Tuba8,Timp4,Mrpl51,Tomm40,Ndufc2,Coq7,Hpx,Hccs,Ucp1,Egln1,Apoa1,Fam96a,Rgl3,Lars2,Pde4a,Rilp,Ndufb…	Gmpr,Pdgfb,Smg9,Clpp,Naa20,Nudt14,Apoa2,Clstn3,Ndufa2,Cox6c,Atp5e,Slmo2,Ppdpf,Ndufa1,Mapkapk2,Mief2,Tbx3,Slc25a39,Ptger1,1110001J03Rik,Dusp6,Uqcr11,Timm13,Gk,Fam101b,Glrx5,Acot12,Ppif,Slc25a17,Ndufa6,Smdt1,Gpihbp1,Chkb,Ndufa5,Mrps23,Esrra,Pcyt2,Fuom,Cox8b,Mpc2,1110008F13Rik,Ndufaf4,Hint2,Mrpl37,Ppcs,Ndufs5,Gng11,Tuba8,Timp4,Mrpl51,Tomm40,Ndufc2,Coq7,Hpx,Hccs,Ucp1,Egln1,Apoa1,Fam96a,Rgl3,Lars2,Pde…
GO:0022607	cellular component assembly	37	1983	2.95e-05	Pdgfb,Apoa2,Clstn3,Ndufa2,Ndufa1,Mief2,Fmc1,Ndufa6,Ndufa5,Rab5if,Ndufaf4,Ndufs5,Ndufc2,Hccs,Apoa1,Fam96a,Ndufb7,Ndufc1,Chchd4,Ndufb10,Mrps7,Cox17,Ndufa8,Ndufa3,Ndufb6,AI462493,Cox7a1,Flcn,Ndufs7,Rps19,Slc1a5,Ndufa13,Ndufb11,Ndufb2,Ndufb5,Taf10,Apoe	Pdgfb,Apoa2,Clstn3,Ndufa2,Ndufa1,Mief2,1110001J03Rik,Ndufa6,Ndufa5,1110008F13Rik,Ndufaf4,Ndufs5,Ndufc2,Hccs,Apoa1,Fam96a,Ndufb7,Ndufc1,Chchd4,Ndufb10,Mrps7,Cox17,Ndufa8,Ndufa3,Ndufb6,Uqcc3,Cox7a1,Flcn,Ndufs7,Rps19,Slc1a5,Ndufa13,Ndufb11,Ndufb2,Ndufb5,Taf10,Apoe
GO:0045333	cellular respiration	10	133	5.46e-05	Ndufa5,Ndufc2,Coq7,Ndufa8,Ndufb6,AI462493,Ndufs7,Cox7c,Cycs,Ndufa12	Ndufa5,Ndufc2,Coq7,Ndufa8,Ndufb6,Uqcc3,Ndufs7,Cox7c,Cycs,Ndufa12
GO:0043604	amide biosynthetic process	16	434	8.57e-05	Mrps23,Mpc2,Mrpl37,Ppcs,Mrpl51,Lars2,Tsfm,Rmnd1,Mrpl12,Mrpl34,Cars2,Mrps7,Mrps12,Mlycd,Rps19,Mrpl15	Mrps23,Mpc2,Mrpl37,Ppcs,Mrpl51,Lars2,Tsfm,Rmnd1,Mrpl12,Mrpl34,Cars2,Mrps7,Mrps12,Mlycd,Rps19,Mrpl15
GO:0007007	inner mitochondrial membrane organization	6	28	9.21e-05	Timm13,Dnajc11,Tmem11,AI462493,Ndufa13,Timm9	Timm13,Dnajc11,Tmem11,Uqcc3,Ndufa13,Timm9
GO:1901566	organonitrogen compound biosynthetic process	25	1096	0.00017	Apoa2,Atp5e,Slc25a39,Chkb,Mrps23,Mpc2,Mrpl37,Ppcs,Mrpl51,Apoa1,Lars2,Tsfm,Rmnd1,Mrpl12,Mrpl34,Cars2,Mrps7,Mrps12,AI462493,Mlycd,Atp5h,Rps19,Abhd17c,Mrpl15,Apoe	Apoa2,Atp5e,Slc25a39,Chkb,Mrps23,Mpc2,Mrpl37,Ppcs,Mrpl51,Apoa1,Lars2,Tsfm,Rmnd1,Mrpl12,Mrpl34,Cars2,Mrps7,Mrps12,Uqcc3,Mlycd,Atp5h,Rps19,Abhd17c,Mrpl15,Apoe
GO:0006626	protein targeting to mitochondrion	7	56	0.0002	Timm13,Tomm40,Chchd4,Timm8a1,Tomm5,Ndufa13,Timm9	Timm13,Tomm40,Chchd4,Timm8a1,Tomm5,Ndufa13,Timm9
GO:0006412	translation	13	316	0.00035	Mrps23,Mrpl37,Mrpl51,Lars2,Tsfm,Rmnd1,Mrpl12,Mrpl34,Cars2,Mrps7,Mrps12,Rps19,Mrpl15	Mrps23,Mrpl37,Mrpl51,Lars2,Tsfm,Rmnd1,Mrpl12,Mrpl34,Cars2,Mrps7,Mrps12,Rps19,Mrpl15
GO:1902600	proton transmembrane transport	9	134	0.00046	Cox6c,Atp5e,Cox8b,Ucp1,Cox7a1,Nnt,Ndufs7,Atp5h,Cox7c	Cox6c,Atp5e,Cox8b,Ucp1,Cox7a1,Nnt,Ndufs7,Atp5h,Cox7c
GO:0007006	mitochondrial membrane organization	8	100	0.00055	Timm13,Ppif,Tomm40,Dnajc11,Tmem11,AI462493,Ndufa13,Timm9	Timm13,Ppif,Tomm40,Dnajc11,Tmem11,Uqcc3,Ndufa13,Timm9
GO:0019693	ribose phosphate metabolic process	12	287	0.00073	Gmpr,Nudt14,Atp5e,Galk1,Acot12,Mpc2,Ppcs,Pde4a,Mcee,AI462493,Mlycd,Atp5h	Gmpr,Nudt14,Atp5e,Gk,Acot12,Mpc2,Ppcs,Pde4a,Mcee,Uqcc3,Mlycd,Atp5h
GO:0043603	cellular amide metabolic process	18	689	0.0011	Acot12,Mrps23,Mpc2,Mrpl37,Ppcs,Mrpl51,Lars2,Tsfm,Rmnd1,Mrpl12,Mrpl34,Cars2,Mcee,Mrps7,Mrps12,Mlycd,Rps19,Mrpl15	Acot12,Mrps23,Mpc2,Mrpl37,Ppcs,Mrpl51,Lars2,Tsfm,Rmnd1,Mrpl12,Mrpl34,Cars2,Mcee,Mrps7,Mrps12,Mlycd,Rps19,Mrpl15
GO:1990542	mitochondrial transmembrane transport	7	80	0.0012	Atp5e,Smdt1,Mpc2,Tomm40,Ucp1,Chchd4,Atp5h	Atp5e,Smdt1,Mpc2,Tomm40,Ucp1,Chchd4,Atp5h
GO:0033700	phospholipid efflux	4	11	0.0014	Apoa2,Apoa1,Apoc1,Apoe	Apoa2,Apoa1,Apoc1,Apoe
GO:0009150	purine ribonucleotide metabolic process	11	265	0.0018	Gmpr,Atp5e,Galk1,Acot12,Mpc2,Ppcs,Pde4a,Mcee,AI462493,Mlycd,Atp5h	Gmpr,Atp5e,Gk,Acot12,Mpc2,Ppcs,Pde4a,Mcee,Uqcc3,Mlycd,Atp5h
GO:0006811	ion transport	24	1214	0.0021	Apoa2,Cox6c,Atp5e,Slmo2,Slc25a17,Smdt1,Cox8b,Mpc2,Tomm40,Hpx,Ucp1,Apoa1,Slco4a1,Tmem37,Cox17,Fabp3,Cox7a1,Nnt,Ndufs7,Atp5h,Apoc1,Slc1a5,Cox7c,Apoe	Apoa2,Cox6c,Atp5e,Slmo2,Slc25a17,Smdt1,Cox8b,Mpc2,Tomm40,Hpx,Ucp1,Apoa1,Slco4a1,Tmem37,Cox17,Fabp3,Cox7a1,Nnt,Ndufs7,Atp5h,Apoc1,Slc1a5,Cox7c,Apoe
GO:0006996	organelle organization	43	3066	0.0021	Pdgfb,Ndufa2,Ndufa1,Mief2,Fmc1,Timm13,Fam101b,Ppif,Ndufa6,Ndufa5,Rab5if,Ndufaf4,Ndufs5,Tuba8,Tomm40,Ndufc2,Coq7,Rilp,Ndufb7,Ndufc1,Chchd4,Ndufb10,Timm8a1,Dnajc11,Mrps7,Cox17,Tmem11,Ndufa8,Ndufa3,Mob2,Ndufb6,AI462493,Cox7a1,Ndufs7,Tomm5,Rps19,Ndufa13,Ndufb11,Ndufb2,Ndufb5,Mrpl15,Taf10,Timm9	Pdgfb,Ndufa2,Ndufa1,Mief2,1110001J03Rik,Timm13,Fam101b,Ppif,Ndufa6,Ndufa5,1110008F13Rik,Ndufaf4,Ndufs5,Tuba8,Tomm40,Ndufc2,Coq7,Rilp,Ndufb7,Ndufc1,Chchd4,Ndufb10,Timm8a1,Dnajc11,Mrps7,Cox17,Tmem11,Ndufa8,Ndufa3,Mob2,Ndufb6,Uqcc3,Cox7a1,Ndufs7,Tomm5,Rps19,Ndufa13,Ndufb11,Ndufb2,Ndufb5,Mrpl15,Taf10,Timm9
GO:0051204	protein insertion into mitochondrial membrane	4	17	0.0051	Timm13,Tomm40,Ndufa13,Timm9	Timm13,Tomm40,Ndufa13,Timm9
GO:0006753	nucleoside phosphate metabolic process	12	369	0.006	Gmpr,Nudt14,Atp5e,Galk1,Acot12,Mpc2,Ppcs,Pde4a,Mcee,AI462493,Mlycd,Atp5h	Gmpr,Nudt14,Atp5e,Gk,Acot12,Mpc2,Ppcs,Pde4a,Mcee,Uqcc3,Mlycd,Atp5h
GO:0006796	phosphate-containing compound metabolic process	29	1776	0.0065	Gmpr,Pdgfb,Nudt14,Apoa2,Cox6c,Atp5e,Mapkapk2,Dusp6,Galk1,Acot12,Chkb,Pcyt2,Cox8b,Mpc2,Ppcs,Ndufc2,Coq7,Apoa1,Pde4a,Mcee,Ndufa8,Ndufb6,AI462493,Mlycd,Cox7a1,Atp5h,Cox7c,Cycs,Ndufa12	Gmpr,Pdgfb,Nudt14,Apoa2,Cox6c,Atp5e,Mapkapk2,Dusp6,Gk,Acot12,Chkb,Pcyt2,Cox8b,Mpc2,Ppcs,Ndufc2,Coq7,Apoa1,Pde4a,Mcee,Ndufa8,Ndufb6,Uqcc3,Mlycd,Cox7a1,Atp5h,Cox7c,Cycs,Ndufa12
GO:0044271	cellular nitrogen compound biosynthetic process	22	1156	0.0079	Atp5e,Slc25a39,Mrps23,Mpc2,Mrpl37,Ppcs,Mrpl51,Lars2,Pde4a,Tsfm,Rmnd1,Mrpl12,Mrpl34,Cars2,Mrps7,Mrps12,AI462493,Mlycd,Atp5h,Rps19,Mrpl15,Taf10	Atp5e,Slc25a39,Mrps23,Mpc2,Mrpl37,Ppcs,Mrpl51,Lars2,Pde4a,Tsfm,Rmnd1,Mrpl12,Mrpl34,Cars2,Mrps7,Mrps12,Uqcc3,Mlycd,Atp5h,Rps19,Mrpl15,Taf10
GO:0016043	cellular component organization	56	4769	0.0081	Pdgfb,Apoa2,Clstn3,Ndufa2,Slmo2,Ndufa1,Mief2,Fmc1,Timm13,Fam101b,Ppif,Ndufa6,Ndufa5,Rab5if,Ndufaf4,Ndufs5,Tuba8,Tomm40,Ndufc2,Coq7,Hccs,Apoa1,Fam96a,Rilp,Ndufb7,Ndufc1,Kank3,Chchd4,Ndufb10,Scarf1,Timm8a1,Dnajc11,Mrps7,Cox17,Tmem11,Ndufa8,Stard5,Ndufa3,Mob2,Ndufb6,AI462493,Cox7a1,Flcn,Ndufs7,Tomm5,Rps19,Apoc1,Slc1a5,Ndufa13,Ndufb11,Ndufb2,Ndufb5,Mrpl15,Taf10,Timm9,Apoe	Pdgfb,Apoa2,Clstn3,Ndufa2,Slmo2,Ndufa1,Mief2,1110001J03Rik,Timm13,Fam101b,Ppif,Ndufa6,Ndufa5,1110008F13Rik,Ndufaf4,Ndufs5,Tuba8,Tomm40,Ndufc2,Coq7,Hccs,Apoa1,Fam96a,Rilp,Ndufb7,Ndufc1,Kank3,Chchd4,Ndufb10,Scarf1,Timm8a1,Dnajc11,Mrps7,Cox17,Tmem11,Ndufa8,Stard5,Ndufa3,Mob2,Ndufb6,Uqcc3,Cox7a1,Flcn,Ndufs7,Tomm5,Rps19,Apoc1,Slc1a5,Ndufa13,Ndufb11,Ndufb2,Ndufb5,Mrpl15,Taf10,Timm9,Apoe
GO:0034369	plasma lipoprotein particle remodeling	4	21	0.0086	Apoa2,Apoa1,Apoc1,Apoe	Apoa2,Apoa1,Apoc1,Apoe
GO:0061024	membrane organization	15	603	0.009	Apoa2,Slmo2,Mief2,Timm13,Ppif,Tomm40,Apoa1,Rilp,Dnajc11,Tmem11,Stard5,AI462493,Ndufa13,Timm9,Apoe	Apoa2,Slmo2,Mief2,Timm13,Ppif,Tomm40,Apoa1,Rilp,Dnajc11,Tmem11,Stard5,Uqcc3,Ndufa13,Timm9,Apoe
GO:0044237	cellular metabolic process	69	6445	0.0103	Gmpr,Pdgfb,Smg9,Clpp,Naa20,Nudt14,Apoa2,Cox6c,Atp5e,Mapkapk2,Slc25a39,Dusp6,Uqcr11,Galk1,Glrx5,Acot12,Ppif,Slc25a17,Chkb,Ndufa5,Mrps23,Pcyt2,Cox8b,Mpc2,Mrpl37,Ppcs,Mrpl51,Ndufc2,Coq7,Hpx,Hccs,Egln1,Apoa1,Fam96a,Lars2,Pde4a,Rnf126,Ubac1,Chchd4,Tsfm,Rmnd1,Mrpl12,Mrpl34,Slco4a1,Cars2,Mcee,Mrps7,Mrps12,Ndufa8,Ech1,Atg4d,Fabp3,Ndufb6,AI462493,Mlycd,Cox7a1,Nnt,Ndufs7,Atp5h,Rps19,Apoc1,Ndufa13,Abhd17c,C…	Gmpr,Pdgfb,Smg9,Clpp,Naa20,Nudt14,Apoa2,Cox6c,Atp5e,Mapkapk2,Slc25a39,Dusp6,Uqcr11,Gk,Glrx5,Acot12,Ppif,Slc25a17,Chkb,Ndufa5,Mrps23,Pcyt2,Cox8b,Mpc2,Mrpl37,Ppcs,Mrpl51,Ndufc2,Coq7,Hpx,Hccs,Egln1,Apoa1,Fam96a,Lars2,Pde4a,Rnf126,Ubac1,Chchd4,Tsfm,Rmnd1,Mrpl12,Mrpl34,Slco4a1,Cars2,Mcee,Mrps7,Mrps12,Ndufa8,Ech1,Atg4d,Fabp3,Ndufb6,Uqcc3,Mlycd,Cox7a1,Nnt,Ndufs7,Atp5h,Rps19,Apoc1,Ndufa13,Abhd17c,Cox7c,M…
GO:0033344	cholesterol efflux	4	23	0.0108	Apoa2,Apoa1,Apoc1,Apoe	Apoa2,Apoa1,Apoc1,Apoe
GO:0140053	mitochondrial gene expression	6	83	0.011	Mrpl51,Lars2,Tsfm,Mrpl12,Mrps7,Mrps12	Mrpl51,Lars2,Tsfm,Mrpl12,Mrps7,Mrps12
GO:0030301	cholesterol transport	5	50	0.0117	Apoa2,Apoa1,Stard5,Apoc1,Apoe	Apoa2,Apoa1,Stard5,Apoc1,Apoe
GO:0034370	triglyceride-rich lipoprotein particle remodeling	3	8	0.0151	Apoa2,Apoa1,Apoe	Apoa2,Apoa1,Apoe
GO:0034380	high-density lipoprotein particle assembly	3	8	0.0151	Apoa2,Apoa1,Apoe	Apoa2,Apoa1,Apoe
GO:0045039	protein insertion into mitochondrial inner membrane	3	8	0.0151	Timm13,Ndufa13,Timm9	Timm13,Ndufa13,Timm9
GO:0032543	mitochondrial translation	5	54	0.0155	Mrpl51,Lars2,Tsfm,Mrps7,Mrps12	Mrpl51,Lars2,Tsfm,Mrps7,Mrps12
GO:0019637	organophosphate metabolic process	16	724	0.016	Gmpr,Nudt14,Apoa2,Atp5e,Galk1,Acot12,Chkb,Pcyt2,Mpc2,Ppcs,Apoa1,Pde4a,Mcee,AI462493,Mlycd,Atp5h	Gmpr,Nudt14,Apoa2,Atp5e,Gk,Acot12,Chkb,Pcyt2,Mpc2,Ppcs,Apoa1,Pde4a,Mcee,Uqcc3,Mlycd,Atp5h
GO:1901576	organic substance biosynthetic process	31	2121	0.0175	Apoa2,Atp5e,Slc25a39,Mpdu1,Chkb,Mrps23,Pcyt2,Mpc2,Hint2,Mrpl37,Ppcs,Mrpl51,Coq7,Apoa1,Lars2,Pde4a,Tsfm,Rmnd1,Mrpl12,Mrpl34,Cars2,Mrps7,Mrps12,AI462493,Mlycd,Atp5h,Rps19,Abhd17c,Mrpl15,Taf10,Apoe	Apoa2,Atp5e,Slc25a39,Mpdu1,Chkb,Mrps23,Pcyt2,Mpc2,Hint2,Mrpl37,Ppcs,Mrpl51,Coq7,Apoa1,Lars2,Pde4a,Tsfm,Rmnd1,Mrpl12,Mrpl34,Cars2,Mrps7,Mrps12,Uqcc3,Mlycd,Atp5h,Rps19,Abhd17c,Mrpl15,Taf10,Apoe
GO:0010873	positive regulation of cholesterol esterification	3	9	0.018	Apoa2,Apoa1,Apoe	Apoa2,Apoa1,Apoe
GO:0018206	peptidyl-methionine modification	3	10	0.0222	Naa20,Apoa2,Apoa1	Naa20,Apoa2,Apoa1
GO:0072321	chaperone-mediated protein transport	3	10	0.0222	Timm13,Timm8a1,Timm9	Timm13,Timm8a1,Timm9
GO:0006869	lipid transport	9	258	0.0256	Apoa2,Slmo2,Slc25a17,Gpihbp1,Apoa1,Fabp3,Stard5,Apoc1,Apoe	Apoa2,Slmo2,Slc25a17,Gpihbp1,Apoa1,Fabp3,Stard5,Apoc1,Apoe
GO:0006084	acetyl-CoA metabolic process	4	32	0.0261	Acot12,Mpc2,Ppcs,Mlycd	Acot12,Mpc2,Ppcs,Mlycd
GO:0050994	regulation of lipid catabolic process	5	64	0.0276	Apoa2,Fmc1,Apoa1,Mlycd,Apoc1	Apoa2,1110001J03Rik,Apoa1,Mlycd,Apoc1
GO:0034375	high-density lipoprotein particle remodeling	3	12	0.031	Apoa2,Apoa1,Apoe	Apoa2,Apoa1,Apoe
GO:0018158	protein oxidation	3	13	0.0362	Apoa2,Apoa1,Chchd4	Apoa2,Apoa1,Chchd4
GO:0032375	negative regulation of cholesterol transport	3	13	0.0362	Apoa2,Apoc1,Apoe	Apoa2,Apoc1,Apoe
GO:0044249	cellular biosynthetic process	29	2025	0.0362	Apoa2,Atp5e,Slc25a39,Chkb,Mrps23,Pcyt2,Mpc2,Mrpl37,Ppcs,Mrpl51,Coq7,Apoa1,Lars2,Pde4a,Tsfm,Rmnd1,Mrpl12,Mrpl34,Cars2,Mrps7,Mrps12,AI462493,Mlycd,Atp5h,Rps19,Abhd17c,Mrpl15,Taf10,Apoe	Apoa2,Atp5e,Slc25a39,Chkb,Mrps23,Pcyt2,Mpc2,Mrpl37,Ppcs,Mrpl51,Coq7,Apoa1,Lars2,Pde4a,Tsfm,Rmnd1,Mrpl12,Mrpl34,Cars2,Mrps7,Mrps12,Uqcc3,Mlycd,Atp5h,Rps19,Abhd17c,Mrpl15,Taf10,Apoe
GO:0050873	brown fat cell differentiation	4	37	0.0376	Ucp1,Ffar4,Cebpb,Fabp3	Ucp1,Ffar4,Cebpb,Fabp3
GO:0006085	acetyl-CoA biosynthetic process	3	14	0.0417	Mpc2,Ppcs,Mlycd	Mpc2,Ppcs,Mlycd
GO:0043691	reverse cholesterol transport	3	14	0.0417	Apoa2,Apoa1,Apoe	Apoa2,Apoa1,Apoe
GO:0044281	small molecule metabolic process	23	1450	0.0417	Gmpr,Nudt14,Apoa2,Atp5e,Galk1,Acot12,Slc25a17,Fuom,Mpc2,Ppcs,Coq7,Apoa1,Lars2,Pde4a,Cars2,Mcee,Ech1,Fabp3,AI462493,Mlycd,Atp5h,Apoc1,Apoe	Gmpr,Nudt14,Apoa2,Atp5e,Gk,Acot12,Slc25a17,Fuom,Mpc2,Ppcs,Coq7,Apoa1,Lars2,Pde4a,Cars2,Mcee,Ech1,Fabp3,Uqcc3,Mlycd,Atp5h,Apoc1,Apoe
GO:0006810	transport	41	3382	0.0453	Apoa2,Cox6c,Atp5e,Slmo2,Mapkapk2,Tbx3,Timm13,Ppif,Slc25a17,Smdt1,Gpihbp1,Cox8b,Mpc2,Tomm40,Hpx,Ucp1,Apoa1,Rilp,Rnf126,Chchd4,Scarf1,Slco4a1,Timm8a1,Tmem37,Cox17,Ffar4,Atg4d,Fabp3,Stard5,Cox7a1,Nnt,Ndufs7,Atp5h,Tomm5,Apoc1,Slc1a5,Ndufa13,Tomm6,Cox7c,Timm9,Apoe	Apoa2,Cox6c,Atp5e,Slmo2,Mapkapk2,Tbx3,Timm13,Ppif,Slc25a17,Smdt1,Gpihbp1,Cox8b,Mpc2,Tomm40,Hpx,Ucp1,Apoa1,Rilp,Rnf126,Chchd4,Scarf1,Slco4a1,Timm8a1,Tmem37,Cox17,Ffar4,Atg4d,Fabp3,Stard5,Cox7a1,Nnt,Ndufs7,Atp5h,Tomm5,Apoc1,Slc1a5,Ndufa13,Tomm6,Cox7c,Timm9,Apoe
GO:0006812	cation transport	16	825	0.0483	Cox6c,Atp5e,Slc25a17,Smdt1,Cox8b,Tomm40,Hpx,Ucp1,Tmem37,Cox17,Cox7a1,Nnt,Ndufs7,Atp5h,Slc1a5,Cox7c	Cox6c,Atp5e,Slc25a17,Smdt1,Cox8b,Tomm40,Hpx,Ucp1,Tmem37,Cox17,Cox7a1,Nnt,Ndufs7,Atp5h,Slc1a5,Cox7c
GO:0015748	organophosphate ester transport	6	120	0.0483	Apoa2,Slmo2,Slc25a17,Apoa1,Apoc1,Apoe	Apoa2,Slmo2,Slc25a17,Apoa1,Apoc1,Apoe
GO:0009152	purine ribonucleotide biosynthetic process	6	121	0.0492	Atp5e,Mpc2,Ppcs,AI462493,Mlycd,Atp5h	Atp5e,Mpc2,Ppcs,Uqcc3,Mlycd,Atp5h
GO:0098655	cation transmembrane transport	14	662	0.0495	Cox6c,Atp5e,Slc25a17,Smdt1,Cox8b,Tomm40,Ucp1,Tmem37,Cox7a1,Nnt,Ndufs7,Atp5h,Slc1a5,Cox7c	Cox6c,Atp5e,Slc25a17,Smdt1,Cox8b,Tomm40,Ucp1,Tmem37,Cox7a1,Nnt,Ndufs7,Atp5h,Slc1a5,Cox7c
