# Supplementary material for: reString: an open-source Python software to perform automatic functional enrichment retrieval, results aggregation and data visualization
Source: Sci Rep. 2021 Dec 6;11:23458. doi: 10.1038/s41598-021-02528-0 (PMC8648753; doi:10.1038/s41598-021-02528-0)
Supplement: Supplementary file 1 — Supplementary Information 1. [file 41598_2021_2528_MOESM1_ESM.zip › Supplemental DataSets/upregulated/ctrl_t0_red_VS_ctrl_t0_blue_FC/UP_enrichment.RCTM.tsv]

#term ID	term description	observed gene count	background gene count	false discovery rate	matching proteins in your network (IDs)	matching proteins in your network (labels)
MMU-163200	Respiratory electron transport, ATP synthesis by chemiosmotic coupling, and heat production by uncoupling proteins.	25	116	4.5e-24	Ndufa2,Atp5e,Ndufa1,Cox11,Ndufa6,Ndufa5,Ndufaf4,Ndufs5,Ndufc2,Ucp1,Ndufb7,Ndufc1,Ndufb10,Ndufa8,Ndufa3,Ndufb6,Ndufs7,Atp5h,Ndufa13,Ndufb11,Ndufb2,Ndufb5,Cox7c,Cycs,Ndufa12	Ndufa2,Atp5e,Ndufa1,Cox11,Ndufa6,Ndufa5,Ndufaf4,Ndufs5,Ndufc2,Ucp1,Ndufb7,Ndufc1,Ndufb10,Ndufa8,Ndufa3,Ndufb6,Ndufs7,Atp5h,Ndufa13,Ndufb11,Ndufb2,Ndufb5,Cox7c,Cycs,Ndufa12
MMU-611105	Respiratory electron transport	22	92	6.25e-22	Ndufa2,Ndufa1,Cox11,Ndufa6,Ndufa5,Ndufaf4,Ndufs5,Ndufc2,Ndufb7,Ndufc1,Ndufb10,Ndufa8,Ndufa3,Ndufb6,Ndufs7,Ndufa13,Ndufb11,Ndufb2,Ndufb5,Cox7c,Cycs,Ndufa12	Ndufa2,Ndufa1,Cox11,Ndufa6,Ndufa5,Ndufaf4,Ndufs5,Ndufc2,Ndufb7,Ndufc1,Ndufb10,Ndufa8,Ndufa3,Ndufb6,Ndufs7,Ndufa13,Ndufb11,Ndufb2,Ndufb5,Cox7c,Cycs,Ndufa12
MMU-6799198	Complex I biogenesis	19	54	2.04e-21	Ndufa2,Ndufa1,Ndufa6,Ndufa5,Ndufaf4,Ndufs5,Ndufc2,Ndufb7,Ndufc1,Ndufb10,Ndufa8,Ndufa3,Ndufb6,Ndufs7,Ndufa13,Ndufb11,Ndufb2,Ndufb5,Ndufa12	Ndufa2,Ndufa1,Ndufa6,Ndufa5,Ndufaf4,Ndufs5,Ndufc2,Ndufb7,Ndufc1,Ndufb10,Ndufa8,Ndufa3,Ndufb6,Ndufs7,Ndufa13,Ndufb11,Ndufb2,Ndufb5,Ndufa12
MMU-1430728	Metabolism	44	1779	3.35e-10	Gmpr,Apoa2,Ndufa2,Atp5e,Ndufa1,Mapkapk2,Cox11,Galk1,Glrx5,Acot12,Slc25a17,Ndufa6,Gpihbp1,Chkb,Ndufa5,Pcyt2,Ndufaf4,Ppcs,Ndufs5,Gng11,Ndufc2,Ucp1,Apoa1,Ndufb7,Ndufc1,Ndufb10,Nudt19,Mcee,Ndufa8,Fabp3,Stard5,Ndufa3,Ndufb6,Mlycd,Ndufs7,Atp5h,Ndufa13,Ndufb11,Ndufb2,Ndufb5,Cox7c,Cycs,Apoe,Ndufa12	Gmpr,Apoa2,Ndufa2,Atp5e,Ndufa1,Mapkapk2,Cox11,Gk,Glrx5,Acot12,Slc25a17,Ndufa6,Gpihbp1,Chkb,Ndufa5,Pcyt2,Ndufaf4,Ppcs,Ndufs5,Gng11,Ndufc2,Ucp1,Apoa1,Ndufb7,Ndufc1,Ndufb10,Nudt19,Mcee,Ndufa8,Fabp3,Stard5,Ndufa3,Ndufb6,Mlycd,Ndufs7,Atp5h,Ndufa13,Ndufb11,Ndufb2,Ndufb5,Cox7c,Cycs,Apoe,Ndufa12
MMU-5389840	Mitochondrial translation elongation	9	86	6.01e-05	Mrps23,Mrpl37,Mrpl51,Mrpl46,Mrpl12,Mrpl34,Mrps7,Mrps12,Mrpl15	Mrps23,Mrpl37,Mrpl51,Mrpl46,Mrpl12,Mrpl34,Mrps7,Mrps12,Mrpl15
MMU-5419276	Mitochondrial translation termination	9	88	6.2e-05	Mrps23,Mrpl37,Mrpl51,Mrpl46,Mrpl12,Mrpl34,Mrps7,Mrps12,Mrpl15	Mrps23,Mrpl37,Mrpl51,Mrpl46,Mrpl12,Mrpl34,Mrps7,Mrps12,Mrpl15
MMU-8963901	Chylomicron remodeling	4	10	0.0041	Apoa2,Gpihbp1,Apoa1,Apoe	Apoa2,Gpihbp1,Apoa1,Apoe
MMU-72766	Translation	10	223	0.0095	Mrps23,Mrpl37,Mrpl51,Mrpl46,Mrpl12,Mrpl34,Mrps7,Mrps12,Rps19,Mrpl15	Mrps23,Mrpl37,Mrpl51,Mrpl46,Mrpl12,Mrpl34,Mrps7,Mrps12,Rps19,Mrpl15
MMU-8963898	Plasma lipoprotein assembly	4	18	0.0233	Apoa2,Apoa1,Apoc1,Apoe	Apoa2,Apoa1,Apoc1,Apoe
