# Supplementary material for: reString: an open-source Python software to perform automatic functional enrichment retrieval, results aggregation and data visualization
Source: Sci Rep. 2021 Dec 6;11:23458. doi: 10.1038/s41598-021-02528-0 (PMC8648753; doi:10.1038/s41598-021-02528-0)
Supplement: Supplementary file 1 — Supplementary Information 1. [file 41598_2021_2528_MOESM1_ESM.zip › Supplemental DataSets/upregulated/ctrl_t0_red_VS_ctrl_t0_blue_FC/UP_enrichment.KEGG.tsv]

#term ID	term description	observed gene count	background gene count	false discovery rate	matching proteins in your network (IDs)	matching proteins in your network (labels)
mmu00190	Oxidative phosphorylation	27	130	1.7000000000000002e-27	Ndufa2,Cox6c,Atp5e,Ndufa1,Uqcr11,Cox11,Ndufa6,Ndufa5,Cox8b,Ndufs5,Ndufc2,Ndufb7,Ndufc1,Ndufb10,Cox17,Ndufa8,Ndufa3,Ndufb6,Cox7a1,Ndufs7,Atp5h,Ndufa13,Ndufb11,Ndufb2,Ndufb5,Cox7c,Ndufa12	Ndufa2,Cox6c,Atp5e,Ndufa1,Uqcr11,Cox11,Ndufa6,Ndufa5,Cox8b,Ndufs5,Ndufc2,Ndufb7,Ndufc1,Ndufb10,Cox17,Ndufa8,Ndufa3,Ndufb6,Cox7a1,Ndufs7,Atp5h,Ndufa13,Ndufb11,Ndufb2,Ndufb5,Cox7c,Ndufa12
mmu04714	Thermogenesis	29	225	1.17e-24	Ndufa2,Cox6c,Atp5e,Ndufa1,Uqcr11,Cox11,Ndufa6,Ndufa5,Cox8b,Ndufaf4,Ndufs5,Ndufc2,Ucp1,Ndufb7,Ndufc1,Ndufb10,Cox17,Ndufa8,Ndufa3,Ndufb6,Cox7a1,Ndufs7,Atp5h,Ndufa13,Ndufb11,Ndufb2,Ndufb5,Cox7c,Ndufa12	Ndufa2,Cox6c,Atp5e,Ndufa1,Uqcr11,Cox11,Ndufa6,Ndufa5,Cox8b,Ndufaf4,Ndufs5,Ndufc2,Ucp1,Ndufb7,Ndufc1,Ndufb10,Cox17,Ndufa8,Ndufa3,Ndufb6,Cox7a1,Ndufs7,Atp5h,Ndufa13,Ndufb11,Ndufb2,Ndufb5,Cox7c,Ndufa12
mmu05012	Parkinson disease	27	239	1.29e-21	Ndufa2,Cox6c,Atp5e,Ndufa1,Uqcr11,Ppif,Ndufa6,Ndufa5,Cox8b,Ndufs5,Tuba8,Ndufc2,Ndufb7,Ndufc1,Ndufb10,Ndufa8,Ndufa3,Ndufb6,Cox7a1,Ndufs7,Atp5h,Ndufa13,Ndufb11,Ndufb2,Ndufb5,Cox7c,Ndufa12	Ndufa2,Cox6c,Atp5e,Ndufa1,Uqcr11,Ppif,Ndufa6,Ndufa5,Cox8b,Ndufs5,Tuba8,Ndufc2,Ndufb7,Ndufc1,Ndufb10,Ndufa8,Ndufa3,Ndufb6,Cox7a1,Ndufs7,Atp5h,Ndufa13,Ndufb11,Ndufb2,Ndufb5,Cox7c,Ndufa12
mmu04932	Non-alcoholic fatty liver disease	23	148	3.65e-21	Ndufa2,Cox6c,Ndufa1,Uqcr11,Ndufa6,Ndufa5,Cox8b,Ndufs5,Ndufc2,Ndufb7,Ndufc1,Ndufb10,Ndufa8,Ndufa3,Ndufb6,Cox7a1,Ndufs7,Ndufa13,Ndufb11,Ndufb2,Ndufb5,Cox7c,Ndufa12	Ndufa2,Cox6c,Ndufa1,Uqcr11,Ndufa6,Ndufa5,Cox8b,Ndufs5,Ndufc2,Ndufb7,Ndufc1,Ndufb10,Ndufa8,Ndufa3,Ndufb6,Cox7a1,Ndufs7,Ndufa13,Ndufb11,Ndufb2,Ndufb5,Cox7c,Ndufa12
mmu05016	Huntington disease	28	296	8.57e-21	Ndufa2,Cox6c,Atp5e,Ndufa1,Uqcr11,Ppif,Ndufa6,Ndufa5,Cox8b,Ndufs5,Tuba8,Ndufc2,Ucp1,Ndufb7,Ndufc1,Ndufb10,Ndufa8,Ndufa3,Ndufb6,Cox7a1,Ndufs7,Atp5h,Ndufa13,Ndufb11,Ndufb2,Ndufb5,Cox7c,Ndufa12	Ndufa2,Cox6c,Atp5e,Ndufa1,Uqcr11,Ppif,Ndufa6,Ndufa5,Cox8b,Ndufs5,Tuba8,Ndufc2,Ucp1,Ndufb7,Ndufc1,Ndufb10,Ndufa8,Ndufa3,Ndufb6,Cox7a1,Ndufs7,Atp5h,Ndufa13,Ndufb11,Ndufb2,Ndufb5,Cox7c,Ndufa12
mmu05020	Prion disease	27	264	8.57e-21	Ndufa2,Cox6c,Atp5e,Ndufa1,Uqcr11,Ppif,Ndufa6,Ndufa5,Cox8b,Ndufs5,Tuba8,Ndufc2,Ndufb7,Ndufc1,Ndufb10,Ndufa8,Ndufa3,Ndufb6,Cox7a1,Ndufs7,Atp5h,Ndufa13,Ndufb11,Ndufb2,Ndufb5,Cox7c,Ndufa12	Ndufa2,Cox6c,Atp5e,Ndufa1,Uqcr11,Ppif,Ndufa6,Ndufa5,Cox8b,Ndufs5,Tuba8,Ndufc2,Ndufb7,Ndufc1,Ndufb10,Ndufa8,Ndufa3,Ndufb6,Cox7a1,Ndufs7,Atp5h,Ndufa13,Ndufb11,Ndufb2,Ndufb5,Cox7c,Ndufa12
mmu05010	Alzheimer disease	28	359	8.11e-19	Ndufa2,Cox6c,Atp5e,Ndufa1,Uqcr11,Ppif,Ndufa6,Ndufa5,Cox8b,Ndufs5,Tuba8,Ndufc2,Ndufb7,Ndufc1,Ndufb10,Ndufa8,Ndufa3,Ndufb6,Cox7a1,Ndufs7,Atp5h,Ndufa13,Ndufb11,Ndufb2,Ndufb5,Cox7c,Apoe,Ndufa12	Ndufa2,Cox6c,Atp5e,Ndufa1,Uqcr11,Ppif,Ndufa6,Ndufa5,Cox8b,Ndufs5,Tuba8,Ndufc2,Ndufb7,Ndufc1,Ndufb10,Ndufa8,Ndufa3,Ndufb6,Cox7a1,Ndufs7,Atp5h,Ndufa13,Ndufb11,Ndufb2,Ndufb5,Cox7c,Apoe,Ndufa12
mmu05014	Amyotrophic lateral sclerosis	27	364	1.23e-17	Ndufa2,Cox6c,Atp5e,Ndufa1,Uqcr11,Ndufa6,Ndufa5,Cox8b,Ndufs5,Tuba8,Tomm40,Ndufc2,Ndufb7,Ndufc1,Ndufb10,Ndufa8,Ndufa3,Ndufb6,Cox7a1,Ndufs7,Atp5h,Ndufa13,Ndufb11,Ndufb2,Ndufb5,Cox7c,Ndufa12	Ndufa2,Cox6c,Atp5e,Ndufa1,Uqcr11,Ndufa6,Ndufa5,Cox8b,Ndufs5,Tuba8,Tomm40,Ndufc2,Ndufb7,Ndufc1,Ndufb10,Ndufa8,Ndufa3,Ndufb6,Cox7a1,Ndufs7,Atp5h,Ndufa13,Ndufb11,Ndufb2,Ndufb5,Cox7c,Ndufa12
mmu04723	Retrograde endocannabinoid signaling	19	143	1.75e-16	Ndufa2,Ndufa1,Ndufa6,Ndufa5,Ndufs5,Gng11,Ndufc2,Ndufb7,Ndufc1,Ndufb10,Ndufa8,Ndufa3,Ndufb6,Ndufs7,Ndufa13,Ndufb11,Ndufb2,Ndufb5,Ndufa12	Ndufa2,Ndufa1,Ndufa6,Ndufa5,Ndufs5,Gng11,Ndufc2,Ndufb7,Ndufc1,Ndufb10,Ndufa8,Ndufa3,Ndufb6,Ndufs7,Ndufa13,Ndufb11,Ndufb2,Ndufb5,Ndufa12
mmu01100	Metabolic pathways	38	1536	3.31e-10	Gmpr,Ndufa2,Cox6c,Atp5e,Ndufa1,Uqcr11,Cox11,Galk1,Acot12,Ndufa6,Chkb,Ndufa5,Pcyt2,Cox8b,Ppcs,Ndufs5,Ndufc2,Coq7,Pde4a,Ndufb7,Ndufc1,Ndufb10,Mcee,Cox17,Ndufa8,Acyp2,Ndufa3,Mlycd,Cox7a1,Nnt,Ndufs7,Atp5h,Ndufa13,Ndufb11,Ndufb2,Ndufb5,Cox7c,Ndufa12	Gmpr,Ndufa2,Cox6c,Atp5e,Ndufa1,Uqcr11,Cox11,Gk,Acot12,Ndufa6,Chkb,Ndufa5,Pcyt2,Cox8b,Ppcs,Ndufs5,Ndufc2,Coq7,Pde4a,Ndufb7,Ndufc1,Ndufb10,Mcee,Cox17,Ndufa8,Acyp2,Ndufa3,Mlycd,Cox7a1,Nnt,Ndufs7,Atp5h,Ndufa13,Ndufb11,Ndufb2,Ndufb5,Cox7c,Ndufa12
mmu03010	Ribosome	6	127	0.0139	Mrpl12,Mrpl34,Mrps7,Mrps12,Rps19,Mrpl15	Mrpl12,Mrpl34,Mrps7,Mrps12,Rps19,Mrpl15
mmu04260	Cardiac muscle contraction	5	84	0.0148	Cox6c,Uqcr11,Cox8b,Cox7a1,Cox7c	Cox6c,Uqcr11,Cox8b,Cox7a1,Cox7c
mmu04979	Cholesterol metabolism	4	48	0.0162	Apoa2,Apoa1,Apoc1,Apoe	Apoa2,Apoa1,Apoc1,Apoe
