# Supplementary material for: reString: an open-source Python software to perform automatic functional enrichment retrieval, results aggregation and data visualization
Source: Sci Rep. 2021 Dec 6;11:23458. doi: 10.1038/s41598-021-02528-0 (PMC8648753; doi:10.1038/s41598-021-02528-0)
Supplement: Supplementary file 1 — Supplementary Information 1. [file 41598_2021_2528_MOESM1_ESM.zip › Supplemental DataSets/upregulated/ctrl_t0_red_VS_ctrl_t0_blue_FC/UP_enrichment.Component.tsv]

#term ID	term description	observed gene count	background gene count	false discovery rate	matching proteins in your network (IDs)	matching proteins in your network (labels)
GO:0005739	mitochondrion	82	1776	5.81e-44	Clpp,Ndufa2,Cox6c,Atp5e,Slmo2,Ndufa1,Mief2,Slc25a39,Fmc1,Mtres1,Uqcr11,Timm13,Cox11,Glrx5,Ppif,Slc25a17,Ndufa6,Smdt1,Ndufa5,Mrps23,Cox8b,Mpc2,Rab5if,Ndufaf4,Hint2,Mrpl37,Ndufs5,Mrpl51,Tomm40,Mrpl46,Ndufc2,Coq7,Hccs,Ucp1,Lars2,Rilp,Ndufb7,Ndufc1,Chchd4,Tsfm,Abhd11,Rmnd1,Ndufb10,Mrpl12,Mrpl34,Cars2,Nudt19,Mcee,Timm8a1,Dnajc11,Mrps7,Cox17,Tmem11,Mrps12,Ndufa8,Ech1,Atg4d,Acyp2,Ndufa3,Ndufb6,Usmg5,AI4…	Clpp,Ndufa2,Cox6c,Atp5e,Slmo2,Ndufa1,Mief2,Slc25a39,1110001J03Rik,1700021F05Rik,Uqcr11,Timm13,Cox11,Glrx5,Ppif,Slc25a17,Ndufa6,Smdt1,Ndufa5,Mrps23,Cox8b,Mpc2,1110008F13Rik,Ndufaf4,Hint2,Mrpl37,Ndufs5,Mrpl51,Tomm40,Mrpl46,Ndufc2,Coq7,Hccs,Ucp1,Lars2,Rilp,Ndufb7,Ndufc1,Chchd4,Tsfm,Abhd11,Rmnd1,Ndufb10,Mrpl12,Mrpl34,Cars2,Nudt19,Mcee,Timm8a1,Dnajc11,Mrps7,Cox17,Tmem11,Mrps12,Ndufa8,Ech1,Atg4d,Acyp2,…
GO:0098798	mitochondrial protein complex	41	261	2.49e-38	Ndufa2,Atp5e,Ndufa1,Timm13,Ppif,Ndufa6,Smdt1,Ndufa5,Mrps23,Mrpl37,Ndufs5,Mrpl51,Tomm40,Mrpl46,Ndufc2,Ndufb7,Ndufc1,Ndufb10,Mrpl12,Mrpl34,Dnajc11,Mrps7,Mrps12,Ndufa8,Ndufa3,Ndufb6,Usmg5,AI462493,Ndufs7,Atp5h,Tomm5,Ndufa13,Tomm6,Ndufb11,Ndufb2,Ndufb5,Cox7c,Mrpl15,Minos1,Timm9,Ndufa12	Ndufa2,Atp5e,Ndufa1,Timm13,Ppif,Ndufa6,Smdt1,Ndufa5,Mrps23,Mrpl37,Ndufs5,Mrpl51,Tomm40,Mrpl46,Ndufc2,Ndufb7,Ndufc1,Ndufb10,Mrpl12,Mrpl34,Dnajc11,Mrps7,Mrps12,Ndufa8,Ndufa3,Ndufb6,Usmg5,Uqcc3,Ndufs7,Atp5h,Tomm5,Ndufa13,Tomm6,Ndufb11,Ndufb2,Ndufb5,Cox7c,Mrpl15,Minos1,Timm9,Ndufa12
GO:0005740	mitochondrial envelope	52	697	6.630000000000001e-35	Ndufa2,Cox6c,Atp5e,Slmo2,Ndufa1,Mief2,Slc25a39,Uqcr11,Timm13,Cox11,Ppif,Ndufa6,Smdt1,Ndufa5,Cox8b,Mpc2,Rab5if,Ndufaf4,Ndufs5,Tomm40,Ndufc2,Coq7,Hccs,Ucp1,Ndufb7,Ndufc1,Chchd4,Ndufb10,Timm8a1,Dnajc11,Cox17,Tmem11,Ndufa8,Ndufa3,Ndufb6,Usmg5,AI462493,Cox7a1,Nnt,Ndufs7,Atp5h,Tomm5,Ndufa13,Tomm6,Ndufb11,Ndufb2,Ndufb5,Cox7c,Minos1,Cycs,Timm9,Ndufa12	Ndufa2,Cox6c,Atp5e,Slmo2,Ndufa1,Mief2,Slc25a39,Uqcr11,Timm13,Cox11,Ppif,Ndufa6,Smdt1,Ndufa5,Cox8b,Mpc2,1110008F13Rik,Ndufaf4,Ndufs5,Tomm40,Ndufc2,Coq7,Hccs,Ucp1,Ndufb7,Ndufc1,Chchd4,Ndufb10,Timm8a1,Dnajc11,Cox17,Tmem11,Ndufa8,Ndufa3,Ndufb6,Usmg5,Uqcc3,Cox7a1,Nnt,Ndufs7,Atp5h,Tomm5,Ndufa13,Tomm6,Ndufb11,Ndufb2,Ndufb5,Cox7c,Minos1,Cycs,Timm9,Ndufa12
GO:0005743	mitochondrial inner membrane	44	435	3.57e-34	Ndufa2,Cox6c,Atp5e,Ndufa1,Slc25a39,Uqcr11,Timm13,Cox11,Ppif,Ndufa6,Smdt1,Ndufa5,Cox8b,Mpc2,Rab5if,Ndufs5,Tomm40,Ndufc2,Coq7,Hccs,Ucp1,Ndufb7,Ndufc1,Ndufb10,Timm8a1,Dnajc11,Tmem11,Ndufa8,Ndufa3,Ndufb6,Usmg5,AI462493,Cox7a1,Nnt,Ndufs7,Atp5h,Ndufa13,Ndufb11,Ndufb2,Ndufb5,Cox7c,Minos1,Timm9,Ndufa12	Ndufa2,Cox6c,Atp5e,Ndufa1,Slc25a39,Uqcr11,Timm13,Cox11,Ppif,Ndufa6,Smdt1,Ndufa5,Cox8b,Mpc2,1110008F13Rik,Ndufs5,Tomm40,Ndufc2,Coq7,Hccs,Ucp1,Ndufb7,Ndufc1,Ndufb10,Timm8a1,Dnajc11,Tmem11,Ndufa8,Ndufa3,Ndufb6,Usmg5,Uqcc3,Cox7a1,Nnt,Ndufs7,Atp5h,Ndufa13,Ndufb11,Ndufb2,Ndufb5,Cox7c,Minos1,Timm9,Ndufa12
GO:0031966	mitochondrial membrane	48	647	5.01e-32	Ndufa2,Cox6c,Atp5e,Ndufa1,Mief2,Slc25a39,Uqcr11,Timm13,Cox11,Ppif,Ndufa6,Smdt1,Ndufa5,Cox8b,Mpc2,Rab5if,Ndufaf4,Ndufs5,Tomm40,Ndufc2,Coq7,Hccs,Ucp1,Ndufb7,Ndufc1,Ndufb10,Timm8a1,Dnajc11,Tmem11,Ndufa8,Ndufa3,Ndufb6,Usmg5,AI462493,Cox7a1,Nnt,Ndufs7,Atp5h,Tomm5,Ndufa13,Tomm6,Ndufb11,Ndufb2,Ndufb5,Cox7c,Minos1,Timm9,Ndufa12	Ndufa2,Cox6c,Atp5e,Ndufa1,Mief2,Slc25a39,Uqcr11,Timm13,Cox11,Ppif,Ndufa6,Smdt1,Ndufa5,Cox8b,Mpc2,1110008F13Rik,Ndufaf4,Ndufs5,Tomm40,Ndufc2,Coq7,Hccs,Ucp1,Ndufb7,Ndufc1,Ndufb10,Timm8a1,Dnajc11,Tmem11,Ndufa8,Ndufa3,Ndufb6,Usmg5,Uqcc3,Cox7a1,Nnt,Ndufs7,Atp5h,Tomm5,Ndufa13,Tomm6,Ndufb11,Ndufb2,Ndufb5,Cox7c,Minos1,Timm9,Ndufa12
GO:0070469	respirasome	25	87	1.79e-28	Ndufa2,Ndufa1,Uqcr11,Ndufa6,Ndufa5,Cox8b,Rab5if,Ndufs5,Ndufc2,Ndufb7,Ndufc1,Ndufb10,Ndufa8,Ndufa3,Ndufb6,AI462493,Cox7a1,Ndufs7,Ndufa13,Ndufb11,Ndufb2,Ndufb5,Cox7c,Cycs,Ndufa12	Ndufa2,Ndufa1,Uqcr11,Ndufa6,Ndufa5,Cox8b,1110008F13Rik,Ndufs5,Ndufc2,Ndufb7,Ndufc1,Ndufb10,Ndufa8,Ndufa3,Ndufb6,Uqcc3,Cox7a1,Ndufs7,Ndufa13,Ndufb11,Ndufb2,Ndufb5,Cox7c,Cycs,Ndufa12
GO:0031967	organelle envelope	54	1131	1.5100000000000001e-27	Ndufa2,Cox6c,Atp5e,Slmo2,Ndufa1,Mief2,Slc25a39,Uqcr11,Timm13,Cox11,Ppif,Ndufa6,Smdt1,Ndufa5,Mrps23,Cox8b,Mpc2,Rab5if,Ndufaf4,Ndufs5,Tomm40,Ndufc2,Coq7,Hccs,Ucp1,Ndufb7,Ndufc1,Chchd4,Ndufb10,Timm8a1,Dnajc11,Cox17,Tmem11,Ndufa8,Ndufa3,Ndufb6,Usmg5,AI462493,Cox7a1,Nnt,Ndufs7,Atp5h,Tomm5,Ndufa13,Tomm6,Ndufb11,Ndufb2,Ndufb5,Cox7c,Minos1,Cycs,Timm9,Apoe,Ndufa12	Ndufa2,Cox6c,Atp5e,Slmo2,Ndufa1,Mief2,Slc25a39,Uqcr11,Timm13,Cox11,Ppif,Ndufa6,Smdt1,Ndufa5,Mrps23,Cox8b,Mpc2,1110008F13Rik,Ndufaf4,Ndufs5,Tomm40,Ndufc2,Coq7,Hccs,Ucp1,Ndufb7,Ndufc1,Chchd4,Ndufb10,Timm8a1,Dnajc11,Cox17,Tmem11,Ndufa8,Ndufa3,Ndufb6,Usmg5,Uqcc3,Cox7a1,Nnt,Ndufs7,Atp5h,Tomm5,Ndufa13,Tomm6,Ndufb11,Ndufb2,Ndufb5,Cox7c,Minos1,Cycs,Timm9,Apoe,Ndufa12
GO:0098800	inner mitochondrial membrane protein complex	26	127	1.6e-26	Ndufa2,Atp5e,Ndufa1,Ndufa6,Smdt1,Ndufa5,Ndufs5,Ndufc2,Ndufb7,Ndufc1,Ndufb10,Dnajc11,Ndufa8,Ndufa3,Ndufb6,Usmg5,AI462493,Ndufs7,Atp5h,Ndufa13,Ndufb11,Ndufb2,Ndufb5,Cox7c,Minos1,Ndufa12	Ndufa2,Atp5e,Ndufa1,Ndufa6,Smdt1,Ndufa5,Ndufs5,Ndufc2,Ndufb7,Ndufc1,Ndufb10,Dnajc11,Ndufa8,Ndufa3,Ndufb6,Usmg5,Uqcc3,Ndufs7,Atp5h,Ndufa13,Ndufb11,Ndufb2,Ndufb5,Cox7c,Minos1,Ndufa12
GO:0005746	mitochondrial respirasome	22	75	3.36e-25	Ndufa2,Ndufa1,Ndufa6,Ndufa5,Rab5if,Ndufs5,Ndufc2,Ndufb7,Ndufc1,Ndufb10,Ndufa8,Ndufa3,Ndufb6,AI462493,Cox7a1,Ndufs7,Ndufa13,Ndufb11,Ndufb2,Ndufb5,Cox7c,Ndufa12	Ndufa2,Ndufa1,Ndufa6,Ndufa5,1110008F13Rik,Ndufs5,Ndufc2,Ndufb7,Ndufc1,Ndufb10,Ndufa8,Ndufa3,Ndufb6,Uqcc3,Cox7a1,Ndufs7,Ndufa13,Ndufb11,Ndufb2,Ndufb5,Cox7c,Ndufa12
GO:0098803	respiratory chain complex	21	77	1.86e-23	Ndufa2,Ndufa1,Ndufa6,Ndufa5,Cox8b,Ndufs5,Ndufc2,Ndufb7,Ndufc1,Ndufb10,Ndufa8,Ndufa3,Ndufb6,AI462493,Ndufs7,Ndufa13,Ndufb11,Ndufb2,Ndufb5,Cox7c,Ndufa12	Ndufa2,Ndufa1,Ndufa6,Ndufa5,Cox8b,Ndufs5,Ndufc2,Ndufb7,Ndufc1,Ndufb10,Ndufa8,Ndufa3,Ndufb6,Uqcc3,Ndufs7,Ndufa13,Ndufb11,Ndufb2,Ndufb5,Cox7c,Ndufa12
GO:0005747	mitochondrial respiratory chain complex I	18	47	3.54e-22	Ndufa2,Ndufa1,Ndufa6,Ndufa5,Ndufs5,Ndufc2,Ndufb7,Ndufc1,Ndufb10,Ndufa8,Ndufa3,Ndufb6,Ndufs7,Ndufa13,Ndufb11,Ndufb2,Ndufb5,Ndufa12	Ndufa2,Ndufa1,Ndufa6,Ndufa5,Ndufs5,Ndufc2,Ndufb7,Ndufc1,Ndufb10,Ndufa8,Ndufa3,Ndufb6,Ndufs7,Ndufa13,Ndufb11,Ndufb2,Ndufb5,Ndufa12
GO:1990204	oxidoreductase complex	20	104	9.34e-20	Gmpr,Ndufa2,Ndufa1,Ndufa6,Ndufa5,Ndufs5,Ndufc2,Ndufb7,Ndufc1,Ndufb10,Ndufa8,Ndufa3,Ndufb6,AI462493,Ndufs7,Ndufa13,Ndufb11,Ndufb2,Ndufb5,Ndufa12	Gmpr,Ndufa2,Ndufa1,Ndufa6,Ndufa5,Ndufs5,Ndufc2,Ndufb7,Ndufc1,Ndufb10,Ndufa8,Ndufa3,Ndufb6,Uqcc3,Ndufs7,Ndufa13,Ndufb11,Ndufb2,Ndufb5,Ndufa12
GO:0005737	cytoplasm	125	10283	2.09e-16	Gmpr,Pdgfb,Clpp,Naa20,Nudt14,Apoa2,Clstn3,Ndufa2,Cox6c,Atp5e,Slmo2,Ndufa1,Mapkapk2,Mief2,Slc25a39,Fmc1,Mtres1,Dusp6,Uqcr11,Timm13,Cox11,Galk1,Fam101b,Glrx5,Acot12,Ppif,Slc25a17,Ndufa6,Smdt1,Ndufa5,Mrps23,Esrra,Cox8b,Mpc2,Rab5if,Ndufaf4,Hint2,Mrpl37,Ndufs5,Gng11,Tuba8,Timp4,Mrpl51,Tomm40,Mrpl46,Ndufc2,Coq7,Hccs,Ucp1,Egln1,Apoa1,Fam96a,Lars2,Pde4a,Rilp,Ndufb7,Stap2,Ndufc1,Rnf126,Kank3,Ubac1,Chchd4,…	Gmpr,Pdgfb,Clpp,Naa20,Nudt14,Apoa2,Clstn3,Ndufa2,Cox6c,Atp5e,Slmo2,Ndufa1,Mapkapk2,Mief2,Slc25a39,1110001J03Rik,1700021F05Rik,Dusp6,Uqcr11,Timm13,Cox11,Gk,Fam101b,Glrx5,Acot12,Ppif,Slc25a17,Ndufa6,Smdt1,Ndufa5,Mrps23,Esrra,Cox8b,Mpc2,1110008F13Rik,Ndufaf4,Hint2,Mrpl37,Ndufs5,Gng11,Tuba8,Timp4,Mrpl51,Tomm40,Mrpl46,Ndufc2,Coq7,Hccs,Ucp1,Egln1,Apoa1,Fam96a,Lars2,Pde4a,Rilp,Ndufb7,Stap2,Ndufc1,Rnf126…
GO:0031090	organelle membrane	57	2973	3.76e-11	Tmem147,Clstn3,Ndufa2,Cox6c,Atp5e,Ndufa1,Mief2,Slc25a39,Uqcr11,Timm13,Cox11,Ppif,Slc25a17,Ndufa6,Smdt1,Ndufa5,Mrps23,Cox8b,Mpc2,Rab5if,Ndufaf4,Ndufs5,Tomm40,Ndufc2,Coq7,Hccs,Ucp1,Rilp,Ndufb7,Ndufc1,Ndufb10,Timm8a1,Dnajc11,Bri3,Tmem11,Ffar4,Ndufa8,Ndufa3,Ndufb6,Usmg5,AI462493,Cox7a1,Nnt,Flcn,Ndufs7,Atp5h,Tomm5,Ndufa13,Tomm6,Ndufb11,Abhd17c,Ndufb2,Ndufb5,Cox7c,Minos1,Timm9,Ndufa12	Tmem147,Clstn3,Ndufa2,Cox6c,Atp5e,Ndufa1,Mief2,Slc25a39,Uqcr11,Timm13,Cox11,Ppif,Slc25a17,Ndufa6,Smdt1,Ndufa5,Mrps23,Cox8b,Mpc2,1110008F13Rik,Ndufaf4,Ndufs5,Tomm40,Ndufc2,Coq7,Hccs,Ucp1,Rilp,Ndufb7,Ndufc1,Ndufb10,Timm8a1,Dnajc11,Bri3,Tmem11,Ffar4,Ndufa8,Ndufa3,Ndufb6,Usmg5,Uqcc3,Cox7a1,Nnt,Flcn,Ndufs7,Atp5h,Tomm5,Ndufa13,Tomm6,Ndufb11,Abhd17c,Ndufb2,Ndufb5,Cox7c,Minos1,Timm9,Ndufa12
GO:0098796	membrane protein complex	33	1083	1.4e-10	Ndufa2,Atp5e,Ndufa1,Ppif,Ndufa6,Smdt1,Ndufa5,Cox8b,Ndufs5,Gng11,Tomm40,Ndufc2,Ndufb7,Ndufc1,Ndufb10,Dnajc11,Ndufa8,Ndufa3,Ndufb6,Usmg5,AI462493,Itga2b,Ndufs7,Atp5h,Tomm5,Ndufa13,Tomm6,Ndufb11,Ndufb2,Ndufb5,Cox7c,Minos1,Ndufa12	Ndufa2,Atp5e,Ndufa1,Ppif,Ndufa6,Smdt1,Ndufa5,Cox8b,Ndufs5,Gng11,Tomm40,Ndufc2,Ndufb7,Ndufc1,Ndufb10,Dnajc11,Ndufa8,Ndufa3,Ndufb6,Usmg5,Uqcc3,Itga2b,Ndufs7,Atp5h,Tomm5,Ndufa13,Tomm6,Ndufb11,Ndufb2,Ndufb5,Cox7c,Minos1,Ndufa12
GO:0005622	intracellular	128	12596	7.95e-10	Gmpr,Pdgfb,Clpp,Naa20,Nudt14,Apoa2,Clstn3,Ndufa2,Cox6c,Atp5e,Slmo2,Ndufa1,Mapkapk2,Mief2,Tbx3,Slc25a39,Fmc1,Mtres1,Dusp6,Uqcr11,Timm13,Cox11,Galk1,Fam101b,Glrx5,Acot12,Ppif,Slc25a17,Ndufa6,Smdt1,Ndufa5,Mrps23,Esrra,Cox8b,Mpc2,Rab5if,Ndufaf4,Hint2,Mrpl37,Ndufs5,Gng11,Tuba8,Timp4,Mrpl51,Tomm40,Mrpl46,Ndufc2,Coq7,Hccs,Ucp1,Egln1,Apoa1,Fam96a,Lars2,Pde4a,Rilp,Ndufb7,Stap2,Ndufc1,Hoxa5,Rnf126,Kank3,Ub…	Gmpr,Pdgfb,Clpp,Naa20,Nudt14,Apoa2,Clstn3,Ndufa2,Cox6c,Atp5e,Slmo2,Ndufa1,Mapkapk2,Mief2,Tbx3,Slc25a39,1110001J03Rik,1700021F05Rik,Dusp6,Uqcr11,Timm13,Cox11,Gk,Fam101b,Glrx5,Acot12,Ppif,Slc25a17,Ndufa6,Smdt1,Ndufa5,Mrps23,Esrra,Cox8b,Mpc2,1110008F13Rik,Ndufaf4,Hint2,Mrpl37,Ndufs5,Gng11,Tuba8,Timp4,Mrpl51,Tomm40,Mrpl46,Ndufc2,Coq7,Hccs,Ucp1,Egln1,Apoa1,Fam96a,Lars2,Pde4a,Rilp,Ndufb7,Stap2,Ndufc1,H…
GO:0043231	intracellular membrane-bounded organelle	107	9507	4.88e-09	Clpp,Naa20,Clstn3,Ndufa2,Cox6c,Atp5e,Slmo2,Ndufa1,Mapkapk2,Mief2,Tbx3,Slc25a39,Fmc1,Mtres1,Dusp6,Uqcr11,Timm13,Cox11,Glrx5,Ppif,Slc25a17,Ndufa6,Smdt1,Ndufa5,Mrps23,Esrra,Cox8b,Mpc2,Rab5if,Ndufaf4,Hint2,Mrpl37,Ndufs5,Mrpl51,Tomm40,Mrpl46,Ndufc2,Coq7,Hccs,Ucp1,Egln1,Apoa1,Fam96a,Lars2,Pde4a,Rilp,Ndufb7,Ndufc1,Hoxa5,Rnf126,Ubac1,Chchd4,Tsfm,Abhd11,Rmnd1,Ndufb10,Mrpl12,Mrpl34,Cars2,Churc1,Nudt19,Mcee…	Clpp,Naa20,Clstn3,Ndufa2,Cox6c,Atp5e,Slmo2,Ndufa1,Mapkapk2,Mief2,Tbx3,Slc25a39,1110001J03Rik,1700021F05Rik,Dusp6,Uqcr11,Timm13,Cox11,Glrx5,Ppif,Slc25a17,Ndufa6,Smdt1,Ndufa5,Mrps23,Esrra,Cox8b,Mpc2,1110008F13Rik,Ndufaf4,Hint2,Mrpl37,Ndufs5,Mrpl51,Tomm40,Mrpl46,Ndufc2,Coq7,Hccs,Ucp1,Egln1,Apoa1,Fam96a,Lars2,Pde4a,Rilp,Ndufb7,Ndufc1,Hoxa5,Rnf126,Ubac1,Chchd4,Tsfm,Abhd11,Rmnd1,Ndufb10,Mrpl12,Mrpl34,C…
GO:0005759	mitochondrial matrix	18	340	7.14e-09	Clpp,Mtres1,Glrx5,Ppif,Mrps23,Mrpl37,Mrpl51,Mrpl46,Lars2,Tsfm,Mrpl12,Mrpl34,Cars2,Mrps7,Mrps12,Atg4d,Mlycd,Mrpl15	Clpp,1700021F05Rik,Glrx5,Ppif,Mrps23,Mrpl37,Mrpl51,Mrpl46,Lars2,Tsfm,Mrpl12,Mrpl34,Cars2,Mrps7,Mrps12,Atg4d,Mlycd,Mrpl15
GO:0043227	membrane-bounded organelle	112	10370	1.06e-08	Clpp,Naa20,Tmem147,Clstn3,Ndufa2,Cox6c,Atp5e,Slmo2,Ndufa1,Mapkapk2,Mief2,Tbx3,Slc25a39,Fmc1,Mtres1,Dusp6,Uqcr11,Timm13,Cox11,Glrx5,Ppif,Slc25a17,Ndufa6,Smdt1,Ndufa5,Mrps23,Esrra,Cox8b,Mpc2,Rab5if,Ndufaf4,Hint2,Mrpl37,Ndufs5,Mrpl51,Tomm40,Mrpl46,Ndufc2,Coq7,Hccs,Ucp1,Egln1,Apoa1,Fam96a,Lars2,Pde4a,Rilp,Ndufb7,Ndufc1,Hoxa5,Rnf126,Ubac1,Chchd4,Tsfm,Abhd11,Rmnd1,Ndufb10,Mrpl12,Mrpl34,Cars2,Churc1,Nud…	Clpp,Naa20,Tmem147,Clstn3,Ndufa2,Cox6c,Atp5e,Slmo2,Ndufa1,Mapkapk2,Mief2,Tbx3,Slc25a39,1110001J03Rik,1700021F05Rik,Dusp6,Uqcr11,Timm13,Cox11,Glrx5,Ppif,Slc25a17,Ndufa6,Smdt1,Ndufa5,Mrps23,Esrra,Cox8b,Mpc2,1110008F13Rik,Ndufaf4,Hint2,Mrpl37,Ndufs5,Mrpl51,Tomm40,Mrpl46,Ndufc2,Coq7,Hccs,Ucp1,Egln1,Apoa1,Fam96a,Lars2,Pde4a,Rilp,Ndufb7,Ndufc1,Hoxa5,Rnf126,Ubac1,Chchd4,Tsfm,Abhd11,Rmnd1,Ndufb10,Mrpl12,…
GO:0110165	cellular anatomical entity	141	15632	3.59e-08	Gmpr,Pdgfb,Clpp,Naa20,Nudt14,Apoa2,Tmem147,Clstn3,Ndufa2,Cox6c,Atp5e,Slmo2,Ndufa1,Mapkapk2,Mief2,Tbx3,Slc25a39,Mpdu1,Ptger1,Fmc1,Mtres1,Dusp6,Uqcr11,Timm13,Cox11,Galk1,Fam101b,Glrx5,Acot12,Ppif,Slc25a17,Ndufa6,Smdt1,Gpihbp1,Ndufa5,Mrps23,Esrra,Cox8b,Mpc2,Rab5if,Ndufaf4,Hint2,Mrpl37,Ndufs5,Gng11,Tuba8,Timp4,Mrpl51,Tomm40,Mrpl46,Ndufc2,Coq7,Hpx,Hccs,Ucp1,Egln1,Apoa1,Fam96a,Lars2,Pde4a,Rilp,Ndufb7,S…	Gmpr,Pdgfb,Clpp,Naa20,Nudt14,Apoa2,Tmem147,Clstn3,Ndufa2,Cox6c,Atp5e,Slmo2,Ndufa1,Mapkapk2,Mief2,Tbx3,Slc25a39,Mpdu1,Ptger1,1110001J03Rik,1700021F05Rik,Dusp6,Uqcr11,Timm13,Cox11,Gk,Fam101b,Glrx5,Acot12,Ppif,Slc25a17,Ndufa6,Smdt1,Gpihbp1,Ndufa5,Mrps23,Esrra,Cox8b,Mpc2,1110008F13Rik,Ndufaf4,Hint2,Mrpl37,Ndufs5,Gng11,Tuba8,Timp4,Mrpl51,Tomm40,Mrpl46,Ndufc2,Coq7,Hpx,Hccs,Ucp1,Egln1,Apoa1,Fam96a,Lars2…
GO:0043229	intracellular organelle	115	11084	5.76e-08	Clpp,Naa20,Clstn3,Ndufa2,Cox6c,Atp5e,Slmo2,Ndufa1,Mapkapk2,Mief2,Tbx3,Slc25a39,Fmc1,Mtres1,Dusp6,Uqcr11,Timm13,Cox11,Fam101b,Glrx5,Ppif,Slc25a17,Ndufa6,Smdt1,Ndufa5,Mrps23,Esrra,Cox8b,Mpc2,Rab5if,Ndufaf4,Hint2,Mrpl37,Ndufs5,Tuba8,Timp4,Mrpl51,Tomm40,Mrpl46,Ndufc2,Coq7,Hccs,Ucp1,Egln1,Apoa1,Fam96a,Lars2,Pde4a,Rilp,Ndufb7,Ndufc1,Hoxa5,Rnf126,Kank3,Ubac1,Chchd4,Tsfm,Abhd11,Rmnd1,Ndufb10,Mrpl12,Mrpl3…	Clpp,Naa20,Clstn3,Ndufa2,Cox6c,Atp5e,Slmo2,Ndufa1,Mapkapk2,Mief2,Tbx3,Slc25a39,1110001J03Rik,1700021F05Rik,Dusp6,Uqcr11,Timm13,Cox11,Fam101b,Glrx5,Ppif,Slc25a17,Ndufa6,Smdt1,Ndufa5,Mrps23,Esrra,Cox8b,Mpc2,1110008F13Rik,Ndufaf4,Hint2,Mrpl37,Ndufs5,Tuba8,Timp4,Mrpl51,Tomm40,Mrpl46,Ndufc2,Coq7,Hccs,Ucp1,Egln1,Apoa1,Fam96a,Lars2,Pde4a,Rilp,Ndufb7,Ndufc1,Hoxa5,Rnf126,Kank3,Ubac1,Chchd4,Tsfm,Abhd11,Rmn…
GO:0005758	mitochondrial intermembrane space	10	88	1.51e-07	Slmo2,Timm13,Ndufs5,Ndufb7,Chchd4,Timm8a1,Cox17,Ndufa8,Cycs,Timm9	Slmo2,Timm13,Ndufs5,Ndufb7,Chchd4,Timm8a1,Cox17,Ndufa8,Cycs,Timm9
GO:0043226	organelle	117	11550	1.51e-07	Clpp,Naa20,Tmem147,Clstn3,Ndufa2,Cox6c,Atp5e,Slmo2,Ndufa1,Mapkapk2,Mief2,Tbx3,Slc25a39,Fmc1,Mtres1,Dusp6,Uqcr11,Timm13,Cox11,Fam101b,Glrx5,Ppif,Slc25a17,Ndufa6,Smdt1,Ndufa5,Mrps23,Esrra,Cox8b,Mpc2,Rab5if,Ndufaf4,Hint2,Mrpl37,Ndufs5,Tuba8,Timp4,Mrpl51,Tomm40,Mrpl46,Ndufc2,Coq7,Hccs,Ucp1,Egln1,Apoa1,Fam96a,Lars2,Pde4a,Rilp,Ndufb7,Ndufc1,Hoxa5,Rnf126,Kank3,Ubac1,Chchd4,Tsfm,Abhd11,Rmnd1,Ndufb10,Mrpl…	Clpp,Naa20,Tmem147,Clstn3,Ndufa2,Cox6c,Atp5e,Slmo2,Ndufa1,Mapkapk2,Mief2,Tbx3,Slc25a39,1110001J03Rik,1700021F05Rik,Dusp6,Uqcr11,Timm13,Cox11,Fam101b,Glrx5,Ppif,Slc25a17,Ndufa6,Smdt1,Ndufa5,Mrps23,Esrra,Cox8b,Mpc2,1110008F13Rik,Ndufaf4,Hint2,Mrpl37,Ndufs5,Tuba8,Timp4,Mrpl51,Tomm40,Mrpl46,Ndufc2,Coq7,Hccs,Ucp1,Egln1,Apoa1,Fam96a,Lars2,Pde4a,Rilp,Ndufb7,Ndufc1,Hoxa5,Rnf126,Kank3,Ubac1,Chchd4,Tsfm,Ab…
GO:0005761	mitochondrial ribosome	9	89	2.32e-06	Mrps23,Mrpl37,Mrpl51,Mrpl46,Mrpl12,Mrpl34,Mrps7,Mrps12,Mrpl15	Mrps23,Mrpl37,Mrpl51,Mrpl46,Mrpl12,Mrpl34,Mrps7,Mrps12,Mrpl15
GO:0031305	integral component of mitochondrial inner membrane	7	47	7.19e-06	Cox11,Smdt1,Mpc2,Dnajc11,Tmem11,AI462493,Minos1	Cox11,Smdt1,Mpc2,Dnajc11,Tmem11,Uqcc3,Minos1
GO:0032592	integral component of mitochondrial membrane	8	78	1.12e-05	Cox11,Smdt1,Mpc2,Tomm40,Dnajc11,Tmem11,AI462493,Minos1	Cox11,Smdt1,Mpc2,Tomm40,Dnajc11,Tmem11,Uqcc3,Minos1
GO:0032991	protein-containing complex	62	4895	2.91e-05	Gmpr,Clpp,Naa20,Apoa2,Tmem147,Clstn3,Ndufa2,Atp5e,Ndufa1,Timm13,Cox11,Ppif,Ndufa6,Smdt1,Ndufa5,Mrps23,Cox8b,Mrpl37,Ndufs5,Gng11,Mrpl51,Tomm40,Mrpl46,Ndufc2,Apoa1,Fam96a,Rilp,Ndufb7,Ndufc1,Ndufb10,Mrpl12,Mrpl34,Dnajc11,Mrps7,Mrps12,Ndufa8,Cebpb,Ndufa3,Sox7,Bmf,Myh7b,Ndufb6,Usmg5,AI462493,Itga2b,Ndufs7,Atp5h,Tomm5,Rps19,Apoc1,Ndufa13,Tomm6,Ndufb11,Ndufb2,Ndufb5,Cox7c,Mrpl15,Minos1,Taf10,Timm9,Apoe,…	Gmpr,Clpp,Naa20,Apoa2,Tmem147,Clstn3,Ndufa2,Atp5e,Ndufa1,Timm13,Cox11,Ppif,Ndufa6,Smdt1,Ndufa5,Mrps23,Cox8b,Mrpl37,Ndufs5,Gng11,Mrpl51,Tomm40,Mrpl46,Ndufc2,Apoa1,Fam96a,Rilp,Ndufb7,Ndufc1,Ndufb10,Mrpl12,Mrpl34,Dnajc11,Mrps7,Mrps12,Ndufa8,Cebpb,Ndufa3,Sox7,Bmf,Myh7b,Ndufb6,Usmg5,Uqcc3,Itga2b,Ndufs7,Atp5h,Tomm5,Rps19,Apoc1,Ndufa13,Tomm6,Ndufb11,Ndufb2,Ndufb5,Cox7c,Mrpl15,Minos1,Taf10,Timm9,Apoe,Ndu…
GO:0044391	ribosomal subunit	10	181	6.29e-05	Mrps23,Mrpl37,Mrpl51,Mrpl46,Mrpl12,Mrpl34,Mrps7,Mrps12,Rps19,Mrpl15	Mrps23,Mrpl37,Mrpl51,Mrpl46,Mrpl12,Mrpl34,Mrps7,Mrps12,Rps19,Mrpl15
GO:0005762	mitochondrial large ribosomal subunit	6	58	0.00035	Mrpl37,Mrpl51,Mrpl46,Mrpl12,Mrpl34,Mrpl15	Mrpl37,Mrpl51,Mrpl46,Mrpl12,Mrpl34,Mrpl15
GO:0098799	outer mitochondrial membrane protein complex	4	15	0.00049	Tomm40,Dnajc11,Tomm5,Tomm6	Tomm40,Dnajc11,Tomm5,Tomm6
GO:0034361	very-low-density lipoprotein particle	4	18	0.00089	Apoa2,Apoa1,Apoc1,Apoe	Apoa2,Apoa1,Apoc1,Apoe
GO:1902494	catalytic complex	23	1280	0.0019	Gmpr,Naa20,Ndufa2,Ndufa1,Ndufa6,Ndufa5,Ndufs5,Gng11,Ndufc2,Ndufb7,Ndufc1,Ndufb10,Ndufa8,Ndufa3,Ndufb6,AI462493,Ndufs7,Ndufa13,Ndufb11,Ndufb2,Ndufb5,Taf10,Ndufa12	Gmpr,Naa20,Ndufa2,Ndufa1,Ndufa6,Ndufa5,Ndufs5,Gng11,Ndufc2,Ndufb7,Ndufc1,Ndufb10,Ndufa8,Ndufa3,Ndufb6,Uqcc3,Ndufs7,Ndufa13,Ndufb11,Ndufb2,Ndufb5,Taf10,Ndufa12
GO:0034364	high-density lipoprotein particle	4	26	0.003	Apoa2,Apoa1,Apoc1,Apoe	Apoa2,Apoa1,Apoc1,Apoe
GO:0016020	membrane	77	7623	0.0034	Pdgfb,Tmem147,Clstn3,Ndufa2,Cox6c,Atp5e,Ndufa1,Mief2,Slc25a39,Mpdu1,Ptger1,Uqcr11,Timm13,Cox11,Ppif,Slc25a17,Ndufa6,Smdt1,Gpihbp1,Ndufa5,Mrps23,Cox8b,Mpc2,Rab5if,Ndufaf4,Ndufs5,Gng11,Tomm40,Ndufc2,Coq7,Hccs,Ucp1,Pde4a,Rilp,Ndufb7,Stap2,Ndufc1,Ubac1,Lpar6,Ndufb10,Scarf1,Slco4a1,Cd59a,Timm8a1,Tmem37,Dnajc11,Bri3,Tmem11,Ffar4,Ndufa8,Ndufa3,Myh7b,Ndufb6,Usmg5,AI462493,Cox7a1,Nnt,Itga2b,Flcn,Ndufs7,At…	Pdgfb,Tmem147,Clstn3,Ndufa2,Cox6c,Atp5e,Ndufa1,Mief2,Slc25a39,Mpdu1,Ptger1,Uqcr11,Timm13,Cox11,Ppif,Slc25a17,Ndufa6,Smdt1,Gpihbp1,Ndufa5,Mrps23,Cox8b,Mpc2,1110008F13Rik,Ndufaf4,Ndufs5,Gng11,Tomm40,Ndufc2,Coq7,Hccs,Ucp1,Pde4a,Rilp,Ndufb7,Stap2,Ndufc1,Ubac1,Lpar6,Ndufb10,Scarf1,Slco4a1,Cd59a,Timm8a1,Tmem37,Dnajc11,Bri3,Tmem11,Ffar4,Ndufa8,Ndufa3,Myh7b,Ndufb6,Usmg5,Uqcc3,Cox7a1,Nnt,Itga2b,Flcn,Ndufs…
GO:0005742	mitochondrial outer membrane translocase complex	3	9	0.0037	Tomm40,Tomm5,Tomm6	Tomm40,Tomm5,Tomm6
GO:0042627	chylomicron	3	12	0.0071	Apoa2,Apoa1,Apoe	Apoa2,Apoa1,Apoe
GO:0034365	discoidal high-density lipoprotein particle	2	3	0.0223	Apoa1,Apoe	Apoa1,Apoe
GO:0005753	mitochondrial proton-transporting ATP synthase complex	3	20	0.0243	Atp5e,Usmg5,Atp5h	Atp5e,Usmg5,Atp5h
GO:0042719	mitochondrial intermembrane space protein transporter complex	2	4	0.0315	Timm13,Timm9	Timm13,Timm9
GO:0031301	integral component of organelle membrane	9	354	0.044	Cox11,Slc25a17,Smdt1,Mpc2,Tomm40,Dnajc11,Tmem11,AI462493,Minos1	Cox11,Slc25a17,Smdt1,Mpc2,Tomm40,Dnajc11,Tmem11,Uqcc3,Minos1
