# Supplementary material for: reString: an open-source Python software to perform automatic functional enrichment retrieval, results aggregation and data visualization
Source: Sci Rep. 2021 Dec 6;11:23458. doi: 10.1038/s41598-021-02528-0 (PMC8648753; doi:10.1038/s41598-021-02528-0)
Supplement: Supplementary file 1 — Supplementary Information 1. [file 41598_2021_2528_MOESM1_ESM.zip › Supplemental DataSets/upregulated/KEGG_summary.tsv]

ID	score	occurrence	all_genes	common_genes
Oxidative phosphorylation	1.7000000000000002e-27	2	Atp5e,Atp5h,Cox11,Cox17,Cox6a1,Cox6c,Cox7a1,Cox7c,Cox8a,Cox8b,Ndufa1,Ndufa12,Ndufa13,Ndufa2,Ndufa3,Ndufa5,Ndufa6,Ndufa8,Ndufb10,Ndufb11,Ndufb2,Ndufb5,Ndufb6,Ndufb7,Ndufb9,Ndufc1,Ndufc2,Ndufs5,Ndufs7,Uqcr11	Cox17,Cox7c,Ndufa13,Ndufa6,Ndufb5,Ndufc1,Ndufs7,Uqcr11
Thermogenesis	1.17e-24	2	Atp5e,Atp5h,Cox11,Cox17,Cox6a1,Cox6c,Cox7a1,Cox7c,Cox8a,Cox8b,Ndufa1,Ndufa12,Ndufa13,Ndufa2,Ndufa3,Ndufa5,Ndufa6,Ndufa8,Ndufaf4,Ndufb10,Ndufb11,Ndufb2,Ndufb5,Ndufb6,Ndufb7,Ndufb9,Ndufc1,Ndufc2,Ndufs5,Ndufs7,Prkaa2,Ucp1,Uqcr11	Cox17,Cox7c,Ndufa13,Ndufa6,Ndufb5,Ndufc1,Ndufs7,Uqcr11
Parkinson disease	1.29e-21	2	Atp5e,Atp5h,Cox6a1,Cox6c,Cox7a1,Cox7c,Cox8a,Cox8b,Maob,Ndufa1,Ndufa12,Ndufa13,Ndufa2,Ndufa3,Ndufa5,Ndufa6,Ndufa8,Ndufb10,Ndufb11,Ndufb2,Ndufb5,Ndufb6,Ndufb7,Ndufb9,Ndufc1,Ndufc2,Ndufs5,Ndufs7,Ppif,Tuba8,Uqcr11	Cox7c,Ndufa13,Ndufa6,Ndufb5,Ndufc1,Ndufs7,Uqcr11
Non-alcoholic fatty liver disease	3.65e-21	2	Cox6a1,Cox6c,Cox7a1,Cox7c,Cox8a,Cox8b,Lepr,Ndufa1,Ndufa12,Ndufa13,Ndufa2,Ndufa3,Ndufa5,Ndufa6,Ndufa8,Ndufb10,Ndufb11,Ndufb2,Ndufb5,Ndufb6,Ndufb7,Ndufb9,Ndufc1,Ndufc2,Ndufs5,Ndufs7,Prkaa2,Uqcr11	Cox7c,Ndufa13,Ndufa6,Ndufb5,Ndufc1,Ndufs7,Uqcr11
Prion disease	8.57e-21	2	Atp5e,Atp5h,Cox6a1,Cox6c,Cox7a1,Cox7c,Cox8a,Cox8b,Ndufa1,Ndufa12,Ndufa13,Ndufa2,Ndufa3,Ndufa5,Ndufa6,Ndufa8,Ndufb10,Ndufb11,Ndufb2,Ndufb5,Ndufb6,Ndufb7,Ndufb9,Ndufc1,Ndufc2,Ndufs5,Ndufs7,Ppif,Tuba8,Uqcr11	Cox7c,Ndufa13,Ndufa6,Ndufb5,Ndufc1,Ndufs7,Uqcr11
Huntington disease	8.57e-21	2	Atp5e,Atp5h,Cox6a1,Cox6c,Cox7a1,Cox7c,Cox8a,Cox8b,Ndufa1,Ndufa12,Ndufa13,Ndufa2,Ndufa3,Ndufa5,Ndufa6,Ndufa8,Ndufb10,Ndufb11,Ndufb2,Ndufb5,Ndufb6,Ndufb7,Ndufb9,Ndufc1,Ndufc2,Ndufs5,Ndufs7,Ppif,Tuba8,Ucp1,Uqcr11	Cox7c,Ndufa13,Ndufa6,Ndufb5,Ndufc1,Ndufs7,Uqcr11
Alzheimer disease	8.11e-19	2	Apoe,Atp5e,Atp5h,Axin2,Cox6a1,Cox6c,Cox7a1,Cox7c,Cox8a,Cox8b,Fzd4,Ndufa1,Ndufa12,Ndufa13,Ndufa2,Ndufa3,Ndufa5,Ndufa6,Ndufa8,Ndufb10,Ndufb11,Ndufb2,Ndufb5,Ndufb6,Ndufb7,Ndufb9,Ndufc1,Ndufc2,Ndufs5,Ndufs7,Ppif,Tuba8,Uqcr11	Cox7c,Ndufa13,Ndufa6,Ndufb5,Ndufc1,Ndufs7,Uqcr11
Amyotrophic lateral sclerosis	1.23e-17	1	Atp5e,Atp5h,Cox6c,Cox7a1,Cox7c,Cox8b,Ndufa1,Ndufa12,Ndufa13,Ndufa2,Ndufa3,Ndufa5,Ndufa6,Ndufa8,Ndufb10,Ndufb11,Ndufb2,Ndufb5,Ndufb6,Ndufb7,Ndufc1,Ndufc2,Ndufs5,Ndufs7,Tomm40,Tuba8,Uqcr11	n/a (just one condition)
Retrograde endocannabinoid signaling	1.75e-16	1	Gng11,Ndufa1,Ndufa12,Ndufa13,Ndufa2,Ndufa3,Ndufa5,Ndufa6,Ndufa8,Ndufb10,Ndufb11,Ndufb2,Ndufb5,Ndufb6,Ndufb7,Ndufc1,Ndufc2,Ndufs5,Ndufs7	n/a (just one condition)
Tuberculosis	4.2e-12	2	C3,Camk2a,Cd14,Cd74,Cebpb,Ciita,Clec4e,Fcer1g,Fcgr1,Fcgr3,Fcgr4,H2-Aa,H2-Ab1,H2-DMa,H2-DMb1,H2-Eb1,Il10ra,Il1b,Itgam,Itgax,Itgb2,Ksr1,Lbp,Mrc1,Nos2,Plk3,Stat1,Syk,Tlr1,Tlr2,Tlr9	Cd74,H2-DMa,Itgam,Itgb2,Lbp,Syk,Tlr9
Leishmaniasis	1.1e-11	2	C3,Cybb,Fcgr1,Fcgr3,Fcgr4,H2-Aa,H2-Ab1,H2-DMa,H2-DMb1,H2-Eb1,Il1b,Itgam,Itgb2,Ncf1,Ncf2,Ncf4,Nfkbia,Nos2,Stat1,Tlr2	Cybb,H2-DMa,Itgam,Itgb2,Ncf1
Osteoclast differentiation	1.87e-10	2	Blnk,Btk,Csf1r,Ctsk,Fcgr1,Fcgr3,Fcgr4,Il1b,Irf9,Ncf1,Ncf2,Ncf4,Nfatc1,Nfatc2,Nfkb2,Nfkbia,Pik3cd,Pirb,Plcg2,Sirpa,Socs3,Spi1,Stat1,Syk,Tgfbr2,Tyrobp	Csf1r,Ncf1,Nfatc2,Pirb,Socs3,Spi1,Syk,Tyrobp
Metabolic pathways	3.31e-10	3	Acer2,Acod1,Acot12,Acsm5,Acss3,Acyp2,Adcy3,Adcy4,Adssl1,Alpl,Atp5e,Atp5h,B3gnt3,B4galt5,Bcat2,Bckdhb,Bst1,Car4,Car5b,Cd38,Chkb,Coq7,Cox11,Cox17,Cox6a1,Cox6c,Cox7a1,Cox7c,Cox8a,Cox8b,Cyp1a1,Cyp2b10,Cyp2e1,Cyp4f18,Dgka,Dolk,Ehhadh,Elovl5,Extl1,Fah,Galnt15,Ganc,Gda,Gk,Glul,Gmpr,Gpat4,Gpt2,Gpx4,H2-Ke6,Hdc,Hmbs,Hsd3b7,Hyal2,Inpp5d,L2hgdh,Lipg,Man1a,Maob,Mcee,Mlycd,Ndufa1,Ndufa12,Ndufa13,Ndufa2,Ndufa3,…	No common gene
Hematopoietic cell lineage	5.91e-10	2	Anpep,Cd14,Cd22,Cd33,Cd34,Cd37,Cd38,Cd44,Cd55,Csf1r,Csf2ra,Csf3r,Fcgr1,Flt3,H2-Aa,H2-Ab1,H2-DMa,H2-DMb1,H2-Eb1,Il1b,Il1r2,Il4ra,Il6ra,Itga2,Itgam	Csf1r,Csf3r,H2-DMa,Il6ra,Itgam
Epstein-Barr virus infection	1.93e-08	1	Blnk,Btk,Cdkn1a,H2-Aa,H2-Ab1,H2-D1,H2-DMa,H2-DMb1,H2-Eb1,H2-K1,H2-Q8,Icam1,Irf7,Irf9,Jak3,Lyn,Nfkb2,Nfkbia,Oas1a,Oas2,Oas3,Plcg2,Runx3,Stat1,Syk	n/a (just one condition)
Vascular smooth muscle contraction	2.58e-08	1	Adra1d,Cacna1c,Gucy1a3,Gucy1b3,Itpr1,Mrvi1,Myh10,Myh11,Myl9,Mylk,Mylk2,Npr1,Pla2g4e,Plcb4,Ppp1cb,Ppp1r12a,Ppp1r12b,Ramp1,Rock1	n/a (just one condition)
Staphylococcus aureus infection	3.7e-08	3	C1qa,C1qb,C1qc,C1ra,C1s1,C2,C3,C4b,Cfb,Cfd,Cfh,Fcgr1,Fcgr3,Fcgr4,Fpr2,H2-Aa,H2-Ab1,H2-DMa,H2-DMb1,H2-Eb1,Icam1,Itgam,Itgb2,Masp1,Ptafr,Selp	Icam1
Phagosome	7.21e-08	2	Atp6v0e2,C1ra,C3,Cd14,Cybb,Fcgr1,Fcgr3,Fcgr4,H2-Aa,H2-Ab1,H2-D1,H2-DMa,H2-DMb1,H2-Eb1,H2-K1,H2-Q8,Itga2,Itgam,Itgb2,Mrc1,Ncf1,Ncf2,Ncf4,Nos1,Rab7b,Scarb1,Tlr2	Cybb,H2-DMa,H2-Q8,Itgam,Itgb2,Ncf1
B cell receptor signaling pathway	8.74e-08	1	Blnk,Btk,Cd22,Cd72,Ifitm1,Inpp5d,Lyn,Nfatc1,Nfatc2,Nfkbia,Pik3ap1,Pirb,Plcg2,Rasgrp3,Syk	n/a (just one condition)
Complement and coagulation cascades	1.17e-07	3	C1qa,C1qb,C1qc,C1ra,C1s1,C2,C3,C4b,Cd55,Cfb,Cfd,Cfh,F3,Itgam,Itgax,Itgb2,Masp1,Plat,Procr,Serping1,Vwf	No common gene
Oxytocin signaling pathway	3.58e-07	1	Cacna1c,Cacnb2,Camk4,Gucy1a3,Gucy1b3,Itpr1,Mef2c,Myl9,Mylk,Mylk2,Npr1,Pla2g4e,Plcb4,Ppp1cb,Ppp1r12a,Ppp1r12b,Prkaa2,Rock1	n/a (just one condition)
Th1 and Th2 cell differentiation	4.02e-07	1	Dll4,H2-Aa,H2-Ab1,H2-DMa,H2-DMb1,H2-Eb1,Il4ra,Jag2,Jak3,Nfatc1,Nfatc2,Nfkbia,Notch1,Runx3,Stat1	n/a (just one condition)
Pathways in cancer	1.09e-06	3	Adcy3,Adcy4,Agt,Arnt2,Calml4,Camk2a,Cdkn1a,Col4a4,Csf1r,Csf2ra,Csf2rb,Csf2rb2,Csf3r,Dll4,Egfr,Egln3,Fgf18,Fgfr3,Flt3,Flt4,Foxo1,Fzd1,Fzd4,Gngt2,Hey1,Hgf,Hhip,Il4ra,Il6ra,Itga2,Jag2,Jak3,Lama2,Lamb1,Lpar1,Lpar5,Mmp2,Nfkb2,Nfkbia,Nos2,Notch1,Notch4,Pdgfb,Pdgfra,Pik3cd,Pim1,Plcg2,Ppard,Ptch1,Ptger1,Ralgds,Rasgrp3,Runx1,Spi1,Stat1,Tgfbr2,Vegfd,Wnt2b	Csf1r
cGMP-PKG signaling pathway	1.81e-06	1	Adra1d,Atp1b2,Cacna1c,Gucy1a3,Gucy1b3,Itpr1,Mef2c,Mrvi1,Myl9,Mylk,Mylk2,Npr1,Pde5a,Plcb4,Ppp1cb,Ppp1r12a,Rock1,Slc8a2	n/a (just one condition)
Cell adhesion molecules	3.28e-06	2	Cadm3,Cd22,Cd34,Cdh5,Esam,Glg1,H2-Aa,H2-Ab1,H2-D1,H2-DMa,H2-DMb1,H2-Eb1,H2-K1,H2-Q8,Icam1,Itgam,Itgb2,Nectin2,Nfasc,Nrxn2,Ptprf,Sdc3,Sele,Selp,Siglec1,Vsir	H2-DMa,H2-Q8,Icam1,Itgam,Itgb2,Siglec1,Vsir
PI3K-Akt signaling pathway	4.11e-06	3	Angpt1,Cdkn1a,Col1a1,Col1a2,Col2a1,Col4a4,Col6a5,Col6a6,Csf1r,Csf3r,Egfr,Eif4ebp1,Epha2,Fgf18,Fgfr3,Flt1,Flt3,Flt4,Gngt2,Hgf,Il4ra,Il6ra,Itga11,Itga2,Itgb4,Jak3,Lama2,Lamb1,Lpar1,Lpar5,Osmr,Pdgfb,Pdgfra,Pik3ap1,Pik3cd,Pik3r5,Reln,Syk,Tlr2,Vegfd,Vwf	Col6a5,Csf1r,Itgb4
C-type lectin receptor signaling pathway	5.03e-06	1	Bcl3,Clec4e,Fcer1g,Il1b,Irf9,Itpr3,Ksr1,Nfatc1,Nfatc2,Nfkb2,Nfkbia,Plcg2,Plk3,Stat1,Syk	n/a (just one condition)
Influenza A	7.69e-06	1	Ciita,H2-Aa,H2-Ab1,H2-DMa,H2-DMb1,H2-Eb1,Icam1,Il1b,Irf7,Irf9,Nfkbia,Oas1a,Oas2,Oas3,Socs3,Stat1,Tlr7,Trim25	n/a (just one condition)
NF-kappa B signaling pathway	8.37e-06	1	Bcl2a1d,Blnk,Btk,Card10,Cd14,Icam1,Il1b,Lbp,Lyn,Nfkb2,Nfkbia,Plcg2,Syk,Trim25	n/a (just one condition)
Kaposi sarcoma-associated herpesvirus infection	8.98e-06	1	C3,Ccr1,Cdkn1a,Gngt2,H2-D1,H2-K1,H2-Q8,Hck,Icam1,Irf7,Irf9,Itpr3,Lyn,Nfatc1,Nfatc2,Nfkbia,Pdgfb,Plcg2,Stat1,Syk	n/a (just one condition)
JAK-STAT signaling pathway	2.3e-05	1	Cdkn1a,Cntfr,Csf2ra,Csf2rb,Csf2rb2,Csf3r,Il10ra,Il22ra2,Il4ra,Il6ra,Irf9,Jak3,Osmr,Pdgfb,Pim1,Socs3,Stat1	n/a (just one condition)
Chemokine signaling pathway	2.3e-05	2	Adcy3,Adcy4,Arrb1,Ccl6,Ccl8,Ccl9,Ccr1,Cx3cr1,Cxcl13,Cxcl16,Fgr,Gm13304,Gngt2,Hck,Jak3,Lyn,Ncf1,Nfkbia,Pik3cd,Pik3r5,Plcg2,Prex1,Ptk2b,Shc2,Stat1,Was	Cxcl16,Fgr,Hck,Ncf1
Axon guidance	2.36e-05	3	Bmpr1b,Boc,Camk2a,Epha1,Epha3,Ephb2,Ephb6,Gdf7,Myl9,Nfatc2,Ntn4,Pik3cd,Plxna1,Plxna3,Plxna4,Plxnb2,Ptch1,Robo1,Rock1,Sema3a,Sema3b,Sema3c,Sema3d,Sema4d,Sema5a,Slit2,Unc5c,Unc5d,Wnt5a	No common gene
Human T-cell leukemia virus 1 infection	2.99e-05	1	Adcy3,Adcy4,Cdkn1a,H2-Aa,H2-Ab1,H2-D1,H2-DMa,H2-DMb1,H2-Eb1,H2-K1,H2-Q8,Icam1,Il1r2,Itgb2,Jak3,Nfatc1,Nfatc2,Nfkb2,Nfkbia,Spi1	n/a (just one condition)
ECM-receptor interaction	3.41e-05	3	Cd44,Col1a1,Col1a2,Col4a3,Col4a4,Col4a5,Col4a6,Col6a5,Col6a6,Itga11,Itga2,Itga8,Itgb4,Lama2,Npnt,Reln,Vwf	Col4a4,Col6a6,Lama2
Focal adhesion	3.41e-05	3	Col1a1,Col1a2,Col4a3,Col4a4,Col4a5,Col4a6,Col6a5,Col6a6,Egfr,Hgf,Itga11,Itga2,Itga8,Itgb4,Lama2,Myl9,Mylk,Mylk2,Pdgfd,Pdgfra,Pik3cd,Pip5k1b,Ppp1cb,Ppp1r12a,Ppp1r12b,Reln,Rock1,Shc2,Vegfd,Vwf	Col4a4,Col6a6,Lama2
Th17 cell differentiation	4.3e-05	1	H2-Aa,H2-Ab1,H2-DMa,H2-DMb1,H2-Eb1,Il1b,Il4ra,Il6ra,Jak3,Nfatc1,Nfatc2,Nfkbia,Stat1	n/a (just one condition)
Pertussis	6.5e-05	3	C1qa,C1qb,C1qc,C1ra,C1s1,C2,C3,C4b,Calml4,Cd14,Il1b,Irf8,Itgam,Itgb2,Nos2,Serping1	No common gene
Antigen processing and presentation	6.97e-05	1	Cd74,Ciita,H2-Aa,H2-Ab1,H2-D1,H2-DMa,H2-DMb1,H2-Eb1,H2-K1,H2-Q8,Ifi30	n/a (just one condition)
Systemic lupus erythematosus	9.03e-05	2	C1qa,C1qb,C1qc,C1ra,C1s1,C2,C3,C4b,Fcgr1,Fcgr4,H2-Aa,H2-Ab1,H2-DMa,H2-DMb1,H2-Eb1	C1qb,C1qc,C4b,H2-DMa
Graft-versus-host disease	9.44e-05	1	H2-Aa,H2-Ab1,H2-D1,H2-DMa,H2-DMb1,H2-Eb1,H2-K1,H2-Q8,Il1b	n/a (just one condition)
Leukocyte transendothelial migration	0.0001	1	Cdh5,Cybb,Esam,Icam1,Itgam,Itgb2,Ncf1,Ncf2,Ncf4,Plcg2,Ptk2b,Rapgef3,Sipa1	n/a (just one condition)
Human cytomegalovirus infection	0.00011	1	Adcy3,Adcy4,Ccr1,Cdkn1a,Eif4ebp1,Gngt2,H2-D1,H2-K1,H2-Q8,Il10ra,Il1b,Il6ra,Itpr3,Nfatc1,Nfatc2,Nfkbia,Ptger1,Ptk2b,Tmem173	n/a (just one condition)
Proteoglycans in cancer	0.00012	3	Ank2,Camk2a,Cd44,Col1a1,Col1a2,Dcn,Egfr,Erbb4,Fzd1,Fzd4,Gpc3,Hgf,Hpse,Ihh,Itga2,Itpr1,Mmp2,Pik3cd,Plce1,Ppp1cb,Ppp1r12a,Ppp1r12b,Ptch1,Rock1,Tiam1,Tlr2,Wnt2b,Wnt5a	Gpc3
Herpes simplex virus 1 infection	0.00015	1	Bst2,C3,Cd74,Cfp,Eif4ebp1,H2-Aa,H2-Ab1,H2-D1,H2-DMa,H2-DMb1,H2-Eb1,H2-K1,H2-Q8,Il1b,Irf7,Irf9,Nfkbia,Oas1a,Oas2,Oas3,Pou2f2,Socs3,Stat1,Syk,Tlr9,Tmem173	n/a (just one condition)
Acute myeloid leukemia	0.00021	1	Bcl2a1d,Cd14,Csf1r,Eif4ebp1,Fcgr1,Flt3,Itgam,Pim1,Ppard,Spi1	n/a (just one condition)
Rap1 signaling pathway	0.00024	3	Adcy3,Adcy4,Adora2a,Angpt1,Arap3,Calml4,Csf1r,Egfr,Epha2,Evl,Fgf18,Fgfr3,Flt1,Flt4,Fyb,Hgf,Itgam,Itgb2,Lpar1,Lpar5,Pdgfb,Pdgfra,Pik3cd,Plce1,Ralgds,Rapgef3,Rasgrp3,Sipa1,Tiam1,Vegfd	Csf1r
Type I diabetes mellitus	0.00026	1	H2-Aa,H2-Ab1,H2-D1,H2-DMa,H2-DMb1,H2-Eb1,H2-K1,H2-Q8,Il1b	n/a (just one condition)
Cytokine-cytokine receptor interaction	0.00026	1	Ccl6,Ccl8,Ccl9,Ccr1,Cntfr,Csf1r,Csf2ra,Csf2rb,Csf2rb2,Csf3r,Cxcl13,Cxcl16,Il10ra,Il1b,Il1r2,Il4ra,Il6ra,Osmr,Tnfrsf1b,Tnfrsf9	n/a (just one condition)
Viral myocarditis	0.00028	1	H2-Aa,H2-Ab1,H2-D1,H2-DMa,H2-DMb1,H2-Eb1,H2-K1,H2-Q8,Icam1,Itgb2	n/a (just one condition)
Natural killer cell mediated cytotoxicity	0.00037	1	Fcer1g,Fcgr4,H2-D1,H2-K1,Icam1,Itgb2,Nfatc1,Nfatc2,Plcg2,Ptk2b,Syk,Tyrobp	n/a (just one condition)
Inflammatory bowel disease	0.00037	1	H2-Aa,H2-Ab1,H2-DMa,H2-DMb1,H2-Eb1,Il1b,Il4ra,Nfatc1,Stat1	n/a (just one condition)
Protein digestion and absorption	0.00038	3	Atp1b2,Col12a1,Col14a1,Col16a1,Col19a1,Col1a1,Col1a2,Col3a1,Col4a3,Col4a4,Col4a5,Col4a6,Col6a5,Col6a6,Col8a2,Slc1a5,Slc8a2,Xpnpep2	Col4a4,Col6a6,Col8a2
Arrhythmogenic right ventricular cardiomyopathy	0.0004	2	Actn3,Atp2a1,Cacna1c,Cacna2d3,Cacnb2,Ctnna3,Dmd,Itga11,Itga2,Itga8,Itgb4,Lama2,Lef1,Sgcd,Sgcg,Slc8a2	Lama2
Human papillomavirus infection	0.00044	3	Atp6v0e2,Cdkn1a,Col1a1,Col1a2,Col2a1,Col4a4,Col6a5,Col6a6,Egfr,Eif4ebp1,Foxo1,Fzd1,Fzd4,H2-D1,H2-K1,H2-Q8,Hey1,Irf9,Itga11,Itga2,Itgb4,Lama2,Lamb1,Lfng,Notch1,Notch4,Oasl1,Pik3cd,Reln,Stat1,Vwf,Wnt2b	Col6a5,Itgb4
AGE-RAGE signaling pathway in diabetic complications	0.00046	3	Agt,Col1a1,Col1a2,Col3a1,Col4a4,Cybb,F3,Foxo1,Icam1,Il1b,Mmp2,Nfatc1,Pik3cd,Pim1,Plce1,Plcg2,Sele,Stat1,Tgfbr2,Vegfd	Icam1
Toll-like receptor signaling pathway	0.00048	1	Cd14,Il1b,Irf5,Irf7,Lbp,Nfkbia,Stat1,Tlr1,Tlr7,Tlr8,Tlr9	n/a (just one condition)
Allograft rejection	0.00058	1	H2-Aa,H2-Ab1,H2-D1,H2-DMa,H2-DMb1,H2-Eb1,H2-K1,H2-Q8	n/a (just one condition)
Asthma	0.0006	1	Fcer1g,H2-Aa,H2-Ab1,H2-DMa,H2-DMb1,H2-Eb1	n/a (just one condition)
Malaria	0.00072	1	Hgf,Icam1,Itgb2,Lrp1,Sele,Selp,Tlr2,Tlr9	n/a (just one condition)
Toxoplasmosis	0.00084	1	Ciita,H2-Aa,H2-Ab1,H2-DMa,H2-DMb1,H2-Eb1,Il10ra,Lamb1,Nfkbia,Nos2,Stat1	n/a (just one condition)
Amoebiasis	0.0023	1	Col1a1,Col1a2,Col3a1,Col4a4,Itgam,Itgb2,Lama2,Pik3cd,Rab7b,Tlr2	n/a (just one condition)
Platelet activation	0.0026	2	Col1a1,Col1a2,Col3a1,Gucy1a3,Gucy1b3,Itga2,Itpr1,Mylk,Mylk2,Pik3cd,Pik3r5,Pla2g4e,Plcb4,Ppp1cb,Ppp1r12a,Ptgir,Rasgrp2,Rock1,Syk,Tbxas1,Vwf	No common gene
NOD-like receptor signaling pathway	0.0028	1	AI607873,Cybb,Ifi204,Il1b,Irf7,Irf9,Itpr3,Nfkbia,Oas1a,Oas2,Oas3,Stat1,Tmem173,Trpm2	n/a (just one condition)
Autoimmune thyroid disease	0.0029	1	H2-Aa,H2-Ab1,H2-D1,H2-DMa,H2-DMb1,H2-Eb1,H2-K1,H2-Q8	n/a (just one condition)
Phospholipase D signaling pathway	0.003	2	Adcy3,Adcy4,Agt,Cyth1,Cyth4,Dnm1,Egfr,Fcer1g,Lpar1,Lpar5,Pdgfb,Pdgfra,Pik3cd,Pik3r5,Plcg2,Ptk2b,Ralgds,Rapgef3,Shc2,Syk	Cyth4,Syk
Rheumatoid arthritis	0.0032	2	Angpt1,Atp6v0e2,Ctsk,Flt1,H2-Aa,H2-Ab1,H2-DMa,H2-DMb1,H2-Eb1,Icam1,Il1b,Itgb2,Mmp3,Tlr2	H2-DMa,Icam1,Itgb2
Viral protein interaction with cytokine and cytokine receptor	0.0034	1	Ccl6,Ccl8,Ccl9,Ccr1,Csf1r,Cxcl13,Il10ra,Il6ra,Tnfrsf1b	n/a (just one condition)
Human immunodeficiency virus 1 infection	0.0034	1	Apobec3,Bst2,Gngt2,H2-D1,H2-K1,H2-Q8,Itpr3,Nfatc1,Nfatc2,Nfkbia,Plcg2,Ptk2b,Samhd1,Tmem173,Tnfrsf1b	n/a (just one condition)
Hedgehog signaling pathway	0.0035	2	Arrb1,Boc,Cdon,Gas1,Hhip,Ptch1	Boc,Cdon,Gas1,Ptch1
Wnt signaling pathway	0.0046	1	Axin2,Cxxc4,Fzd4,Lef1,Lgr4,Lgr6,Nkd1,Plcb4,Prickle1,Serpinf1,Sost,Wnt5a	n/a (just one condition)
Regulation of actin cytoskeleton	0.0046	2	Egfr,Fgf1,Fgf18,Gsn,Itga11,Itga2,Itga8,Itgam,Itgb2,Itgb4,Lpar1,Lpar5,Myh10,Myh11,Myl9,Mylk,Mylk2,Nckap1l,Pdgfd,Pdgfra,Pik3cd,Pip5k1b,Ppp1cb,Ppp1r12a,Ppp1r12b,Rock1	Gsn
Hypertrophic cardiomyopathy	0.0046	2	Ace,Atp2a1,Cacna1c,Cacna2d3,Cacnb2,Dmd,Itga11,Itga2,Itga8,Itgb4,Lama2,Prkaa2,Sgcd,Sgcg,Slc8a2	Lama2
Measles	0.0063	1	Il1b,Irf7,Irf9,Jak3,Nfkbia,Oas1a,Oas2,Oas3,Stat1,Tlr7,Tlr9	n/a (just one condition)
Transcriptional misregulation in cancer	0.0074	1	Bcl2a1d,Cd14,Cdkn1a,Cebpb,Csf1r,Fcgr1,Flt1,Flt3,Foxo1,Igfbp3,Il1r2,Itgam,Spi1	n/a (just one condition)
Salivary secretion	0.0074	1	Adcy3,Adcy4,Bst1,Cd38,Itpr3,Lyz1,Lyz2,Nos1	n/a (just one condition)
Legionellosis	0.0074	1	C3,Cd14,Il1b,Itgam,Itgb2,Nfkb2,Nfkbia	n/a (just one condition)
Relaxin signaling pathway	0.008	1	Arrb1,Col1a1,Col1a2,Col3a1,Col4a4,Egfr,Mmp2,Pik3cd,Shc2,Tgfbr2	n/a (just one condition)
Lysosome	0.008	1	Cd68,Ctsc,Ctsk,Hexb,Laptm5,Lgmn,Man2b1,Naglu,Sgsh,Slc11a1	n/a (just one condition)
Ras signaling pathway	0.0095	1	Csf1r,Epha2,Fgfr3,Flt1,Flt3,Flt4,Gngt2,Ksr1,Pdgfb,Plcg2,Ralgds,Rasa3,Rasa4,Rasgrp3	n/a (just one condition)
Fc gamma R-mediated phagocytosis	0.0104	1	Fcgr1,Fcgr4,Hck,Inpp5d,Lyn,Ncf1,Plcg2,Syk	n/a (just one condition)
Fc epsilon RI signaling pathway	0.0109	1	Alox5ap,Btk,Fcer1g,Inpp5d,Lyn,Plcg2,Syk	n/a (just one condition)
Cholesterol metabolism	0.011	2	Abca1,Apoa1,Apoa2,Apoc1,Apoc3,Apoe,Lipg,Mylip,Pltp,Scarb1	No common gene
ABC transporters	0.0126	3	Abca1,Abca6,Abca7,Abca8a,Abca8b,Abca9,Abcc3,Abcc4,Abcg1	No common gene
Hepatitis C	0.0133	1	Cdkn1a,Irf7,Irf9,Nfkbia,Nr1h3,Oas1a,Oas2,Oas3,Scarb1,Socs3,Stat1	n/a (just one condition)
Ribosome	0.0139	1	Mrpl12,Mrpl15,Mrpl34,Mrps12,Mrps7,Rps19	n/a (just one condition)
TGF-beta signaling pathway	0.0145	2	Dcn,Fbn1,Fmod,Fst,Gdf6,Gdf7,Inhbb,Nbl1,Tgfbr2	Dcn,Fbn1,Fmod,Gdf7
Cardiac muscle contraction	0.0148	1	Cox6c,Cox7a1,Cox7c,Cox8b,Uqcr11	n/a (just one condition)
Arginine biosynthesis	0.0153	1	Glul,Gpt2,Nos1,Nos2	n/a (just one condition)
Dilated cardiomyopathy	0.018	1	Cacna1c,Cacnb2,Dmd,Itga8,Lama2,Sgcd,Sgcg,Slc8a2	n/a (just one condition)
Calcium signaling pathway	0.018	2	Adcy3,Adcy4,Adora2a,Adra1d,Cacna1c,Cacna1g,Camk4,Casq1,Cd38,Erbb4,Itpr1,Itpr3,Mylk,Mylk2,Nos1,Nos2,Pdgfb,Pdgfd,Plcb4,Plcg2,Ptger1,Ptk2b,Slc8a2	No common gene
Notch signaling pathway	0.0181	1	Dll4,Hey1,Jag2,Lfng,Notch1,Notch4	n/a (just one condition)
Glycosaminoglycan degradation	0.0185	1	Hexb,Hpse,Naglu,Sgsh	n/a (just one condition)
Aldosterone synthesis and secretion	0.0191	1	Adcy3,Adcy4,Agt,Dagla,Itpr3,Kcnk3,Pde2a,Scarb1	n/a (just one condition)
Viral carcinogenesis	0.0197	1	C3,Cdkn1a,H2-D1,H2-K1,H2-Q8,Irf7,Irf9,Jak3,Lyn,Nfkb2,Nfkbia,Syk	n/a (just one condition)
Chagas disease	0.0234	1	C1qa,C1qb,C1qc,C3,Il1b,Nfkbia,Nos2,Tlr9	n/a (just one condition)
Intestinal immune network for IgA production	0.0246	1	H2-Aa,H2-Ab1,H2-DMa,H2-DMb1,H2-Eb1	n/a (just one condition)
MAPK signaling pathway	0.0286	1	Cd14,Csf1r,Epha2,Fgfr3,Flt1,Flt3,Flt4,Il1b,Map3k11,Map3k6,Nfatc1,Nfkb2,Pdgfb,Rasgrp3,Rps6ka1	n/a (just one condition)
cAMP signaling pathway	0.029	2	Atp1b2,Cacna1c,Calml4,Camk4,Gli1,Gria4,Hhip,Myl9,Npr1,Npy1r,Plce1,Ppp1cb,Ppp1r12a,Ptch1,Rock1,Tiam1,Vipr2	Hhip,Vipr2
Hippo signaling pathway	0.0315	1	Axin2,Bmpr1a,Bmpr1b,Ctnna3,Fgf1,Fzd4,Lef1,Nkd1,Ppp1cb,Wnt5a	n/a (just one condition)
TNF signaling pathway	0.0325	1	Icam1,Mmp14,Mmp3,Pik3cd,Sele,Socs3,Tnfaip3,Tnfrsf1b	n/a (just one condition)
Insulin resistance	0.0351	1	Agt,Foxo1,Nfkbia,Nr1h3,Rps6ka1,Slc27a1,Slc27a2,Socs3	n/a (just one condition)
Apelin signaling pathway	0.0365	1	Camk4,Gng8,Itpr1,Mef2c,Mylk,Mylk2,Plcb4,Prkaa2,Slc8a2	n/a (just one condition)
PPAR signaling pathway	0.0368	1	Apoc3,Ehhadh,Nr1h3,Pltp,Ppard,Slc27a1,Slc27a2	n/a (just one condition)
HIF-1 signaling pathway	0.0377	1	Cdkn1a,Cybb,Egln3,Eif4ebp1,Flt1,Il6ra,Nos2,Plcg2	n/a (just one condition)
IL-17 signaling pathway	0.0424	1	Cebpb,Il1b,Lcn2,Mmp13,Nfkbia,S100a8,S100a9	n/a (just one condition)
Cortisol synthesis and secretion	0.0441	1	Adcy3,Adcy4,Agt,Itpr3,Kcnk3,Scarb1	n/a (just one condition)
Cellular senescence	0.0441	1	Cdkn1a,Eif4ebp1,Foxo1,H2-D1,H2-K1,H2-Q8,Igfbp3,Itpr3,Nfatc1,Nfatc2	n/a (just one condition)
Endocrine resistance	0.0441	1	Adcy3,Adcy4,Cdkn1a,Dll4,Jag2,Notch1,Notch4	n/a (just one condition)
Basal cell carcinoma	0.0445	1	Axin2,Fzd4,Gli1,Hhip,Lef1,Wnt5a	n/a (just one condition)
