# Supplementary material for: reString: an open-source Python software to perform automatic functional enrichment retrieval, results aggregation and data visualization
Source: Sci Rep. 2021 Dec 6;11:23458. doi: 10.1038/s41598-021-02528-0 (PMC8648753; doi:10.1038/s41598-021-02528-0)
Supplement: Supplementary file 1 — Supplementary Information 1. [file 41598_2021_2528_MOESM1_ESM.zip › Supplemental DataSets/upregulated/Component_results.tsv]

term	common	ctrl_t0_green_VS_ctrl_t0_red_FC	ctrl_t0_red_VS_ctrl_t0_blue_FC	treatment_t0_green_VS_treatment_t0_red_FC	treatment_t1_green_VS_treatment_t1_blue_FC	treatment_t1_green_VS_treatment_t1_red_FC	treatment_t1_red_VS_treatment_t1_blue_FC
GABA-ergic synapse	{'n/a (just one condition)'}	1.0	1.0	1.0	1.0	1.0	0.0419
Golgi apparatus	{'n/a (just one condition)'}	1.0	1.0	1.0	1.0	0.0076	1.0
MHC class II protein complex	{'n/a (just one condition)'}	1.0	1.0	1.0	1.0	0.0001	1.0
MHC protein complex	{'n/a (just one condition)'}	1.0	1.0	1.0	1.0	1.43e-06	1.0
NADPH oxidase complex	{'n/a (just one condition)'}	1.0	1.0	1.0	1.0	0.0104	1.0
T-tubule	{'n/a (just one condition)'}	1.0	1.0	1.0	1.0	1.0	0.0211
Z disc	{'n/a (just one condition)'}	1.0	1.0	1.0	1.0	1.0	4.33e-06
actin cytoskeleton	{'n/a (just one condition)'}	1.0	1.0	1.0	1.0	1.0	0.0004
actin-based cell projection	{'n/a (just one condition)'}	1.0	1.0	1.0	1.0	0.0248	1.0
actomyosin	{'n/a (just one condition)'}	1.0	1.0	1.0	1.0	1.0	0.0031
anchored component of membrane	{'n/a (just one condition)'}	1.0	1.0	1.0	1.0	0.003	1.0
anchoring junction	{'No common gene'}	1.0	1.0	0.0439	1.0	1.0	0.0065
apical part of cell	{'n/a (just one condition)'}	1.0	1.0	1.0	1.0	0.0115	1.0
apical plasma membrane	{'n/a (just one condition)'}	1.0	1.0	1.0	1.0	0.01	1.0
axon	{'Slc4a10', 'Gldn', 'Serpinf1'}	1.0	1.0	0.0092	1.0	1.0	0.00047
basement membrane	{'Fbln1', 'Smoc2', 'Itgb4', 'Fbn1', 'Egflam', 'Serpinf1', 'Col4a4', 'Lama2', 'Matn2', 'Ntn4', 'Nid1', 'Tgfbi', 'Loxl2', 'Entpd2', 'Col8a2'}	9.34e-13	1.0	5.03e-10	1.0	1.0	1.0
bounding membrane of organelle	{'n/a (just one condition)'}	1.0	1.0	1.0	1.0	0.0012	1.0
catalytic complex	{'n/a (just one condition)'}	1.0	0.0019	1.0	1.0	1.0	1.0
cation channel complex	{'n/a (just one condition)'}	1.0	1.0	1.0	1.0	1.0	0.0361
cell body	{'Slc4a10', 'Serpinf1'}	1.0	1.0	1.98e-05	1.0	1.0	0.00028
cell cortex	{'n/a (just one condition)'}	1.0	1.0	1.0	1.0	1.0	0.0114
cell junction	{'Slc4a10', 'Lama2', 'Dact1', 'Egflam'}	1.0	1.0	0.0282	1.0	1.0	1.23e-09
cell leading edge	{'n/a (just one condition)'}	1.0	1.0	1.0	1.0	8.71e-06	1.0
cell periphery	{'No common gene'}	6.33e-06	1.0	1.83e-27	1.0	1.62e-28	2.84e-14
cell projection	{'Slc4a10', 'Gldn', 'Lama2', 'Egflam', 'Serpinf1', 'Gsn'}	1.0	1.0	0.0114	1.0	1.0	0.0001
cell projection membrane	{'n/a (just one condition)'}	1.0	1.0	1.0	1.0	0.0157	1.0
cell surface	{'No common gene'}	2.6e-08	1.0	6.5e-20	1.0	6.85e-21	0.036
cell-cell junction	{'n/a (just one condition)'}	1.0	1.0	1.0	1.0	1.0	0.0026
cellular anatomical entity	{'No common gene'}	3.18e-13	3.59e-08	2.3200000000000002e-29	1.59e-06	9.36e-30	2.73e-09
chylomicron	{'n/a (just one condition)'}	1.0	0.0071	1.0	1.0	1.0	1.0
collagen trimer	{'Col6a6', 'Col4a4', 'Col8a2'}	6.33e-12	1.0	5.17e-13	1.0	1.0	0.0106
collagen-containing extracellular matrix	{'Col6a6', 'Lama2', 'Egflam', 'Serpinf1', 'Col4a4', 'F3', 'Col8a2', 'Gpc3'}	2.51e-28	1.0	1.5500000000000002e-26	1.0	1.0	0.00076
complex of collagen trimers	{'n/a (just one condition)'}	1.0	1.0	0.0259	1.0	1.0	1.0
contractile fiber	{'n/a (just one condition)'}	1.0	1.0	1.0	1.0	1.0	1.5e-06
cytoplasm	{'No common gene'}	1.0	2.09e-16	1.0	5.82e-06	7.66e-11	0.0069
cytoplasmic side of plasma membrane	{'n/a (just one condition)'}	1.0	1.0	1.0	1.0	0.0095	1.0
cytoplasmic vesicle	{'Rasgef1b', 'Syk', 'H2-DMa', 'Cd68', 'Pld4', 'H2-Q8', 'Abcg1', 'Tlr9', 'Fcgr2b', 'Slc11a1', 'Cd74', 'Lyz2', 'Galnt15', 'Hck', 'Mpeg1', 'Siglec1', 'Wdfy4', 'Cybb', 'Unc93b1'}	1.0	1.0	8.14e-05	1.0	9.34e-09	1.0
dendrite	{'n/a (just one condition)'}	1.0	1.0	1.0	1.0	1.0	1.5e-06
dendritic tree	{'n/a (just one condition)'}	1.0	1.0	0.033	1.0	1.0	1.0
discoidal high-density lipoprotein particle	{'n/a (just one condition)'}	1.0	0.0223	1.0	1.0	1.0	1.0
dystrophin-associated glycoprotein complex	{'n/a (just one condition)'}	1.0	1.0	1.0	1.0	1.0	4.78e-05
early phagosome	{'n/a (just one condition)'}	1.0	1.0	1.0	1.0	0.02	1.0
endocytic vesicle	{'Syk', 'Pld4', 'Cybb', 'Unc93b1', 'Mpeg1', 'Tlr9', 'H2-Q8', 'Slc11a1'}	1.0	1.0	8.06e-05	1.0	0.00013	1.0
endomembrane system	{'Rasgef1b', 'H2-DMa', 'Pld4', 'Cd68', 'Ncf1', 'H2-Q8', 'Abcg1', 'Apod', 'Tlr9', 'Fcgr2b', 'Slc11a1', 'Itgb4', 'Alox5ap', 'Cd74', 'Lyz2', 'Galnt15', 'Hck', 'Siglec1', 'Man1a', 'Sdf2l1', 'Wdfy4', 'Cybb', 'Unc93b1', 'Shisa5', 'Tmem176b'}	1.0	1.0	0.003	1.0	1.8e-06	1.0
endoplasmic reticulum	{'n/a (just one condition)'}	1.0	1.0	1.0	1.0	0.012	1.0
endoplasmic reticulum membrane	{'n/a (just one condition)'}	1.0	1.0	1.0	1.0	0.0108	1.0
endosome	{'Rasgef1b', 'H2-DMa', 'Cd68', 'Pld4', 'Cd74', 'Unc93b1', 'Wdfy4', 'Tlr9', 'Siglec1', 'Fcgr2b', 'Abcg1', 'Slc11a1'}	1.0	1.0	0.00097	1.0	0.00055	1.0
external side of plasma membrane	{'Itgam', 'Cd74', 'Csf3r', 'Vsir', 'H2-Q8', 'Icam1', 'Fcgr2b', 'Abcg1', 'Il6ra', 'Itgb2'}	1.0	1.0	5.24e-11	1.0	1.39e-14	1.0
extracellular matrix	{'Col6a6', 'Lama2', 'Egflam', 'Serpinf1', 'Col4a4', 'Cpz', 'F3', 'Col8a2', 'Gpc3'}	4.4e-32	1.0	3.33e-30	1.0	1.0	1.5e-06
extracellular region	{'No common gene'}	3.7599999999999994e-42	1.0	1.84e-37	1.0	2.18e-06	0.00053
extracellular space	{'No common gene'}	2.1400000000000006e-23	1.0	1.37e-24	1.0	4.36e-09	0.00099
extrinsic component of cytoplasmic side of plasma membrane	{'n/a (just one condition)'}	1.0	1.0	1.0	1.0	0.0021	1.0
glutamatergic synapse	{'n/a (just one condition)'}	1.0	1.0	1.0	1.0	1.0	0.0079
high-density lipoprotein particle	{'n/a (just one condition)'}	1.0	0.003	1.0	1.0	1.0	1.0
inner mitochondrial membrane protein complex	{'Ndufa6', 'Ndufs7', 'Ndufc1', 'Ndufa13', 'Cox7c', 'Ndufb5'}	1.0	1.6e-26	1.0	0.00078	1.0	1.0
integral component of endoplasmic reticulum membrane	{'n/a (just one condition)'}	1.0	1.0	1.0	1.0	0.0104	1.0
integral component of membrane	{'No common gene'}	2.41e-05	1.0	2.6e-22	1.0	7.26e-20	0.00095
integral component of mitochondrial inner membrane	{'n/a (just one condition)'}	1.0	7.19e-06	1.0	1.0	1.0	1.0
integral component of mitochondrial membrane	{'n/a (just one condition)'}	1.0	1.12e-05	1.0	1.0	1.0	1.0
integral component of organelle membrane	{'n/a (just one condition)'}	1.0	0.044	1.0	1.0	1.0	1.0
integral component of plasma membrane	{'No common gene'}	0.00054	1.0	4.46e-09	1.0	1.02e-10	0.00018
integrin complex	{'Itgb2', 'Itgb4', 'Itgam'}	1.0	1.0	0.0283	1.0	0.0387	1.0
interstitial matrix	{'n/a (just one condition)'}	1.0	1.0	0.0283	1.0	1.0	1.0
intracellular	{'Kank3', 'Timp4', 'Cebpb', 'Unc45b'}	1.0	7.95e-10	1.0	0.0026	6.04e-07	1.0
intracellular membrane-bounded organelle	{'Cebpb', 'Tbx3', 'Taf10', 'Flcn'}	1.0	4.88e-09	1.0	1.0	0.0157	1.0
intracellular organelle	{'Timp4', 'Taf10', 'Tbx3', 'Kank3', 'Cebpb', 'Flcn'}	1.0	5.76e-08	1.0	1.0	0.0021	1.0
intrinsic component of endoplasmic reticulum membrane	{'n/a (just one condition)'}	1.0	1.0	1.0	1.0	0.005	1.0
intrinsic component of membrane	{'No common gene'}	8.13e-06	1.0	1.81e-24	1.0	1.7599999999999997e-23	0.00053
intrinsic component of plasma membrane	{'No common gene'}	0.00018	1.0	8.48e-10	1.0	4.86e-13	0.00039
intrinsic component of synaptic membrane	{'n/a (just one condition)'}	1.0	1.0	1.0	1.0	1.0	0.0419
lamellipodium	{'n/a (just one condition)'}	1.0	1.0	1.0	1.0	0.00068	1.0
late endosome	{'Rasgef1b', 'H2-DMa', 'Cd68', 'Cd74', 'Siglec1', 'Slc11a1'}	1.0	1.0	0.0064	1.0	0.05	1.0
leading edge membrane	{'n/a (just one condition)'}	1.0	1.0	1.0	1.0	0.0216	1.0
lysosomal membrane	{'n/a (just one condition)'}	1.0	1.0	1.0	1.0	0.0228	1.0
lysosome	{'H2-DMa', 'Cd68', 'Cd74', 'Unc93b1', 'Laptm5', 'Hck', 'Tlr9', 'Cd300a', 'Slc11a1'}	1.0	1.0	3.38e-05	1.0	9.46e-09	1.0
membrane	{'No common gene'}	3.23e-05	0.0034	4.94e-25	0.00011	2.97e-24	1.5e-06
membrane protein complex	{'n/a (just one condition)'}	1.0	1.4e-10	1.0	1.0	1.0	1.0
membrane raft	{'Plvap', 'Itgam', 'Hck', 'Tnfrsf1b', 'Itgb2', 'Fcgr2b', 'Nfam1'}	1.0	1.0	0.0282	1.0	4.19e-07	1.0
membrane-bounded organelle	{'Cebpb', 'Tbx3', 'Taf10', 'Flcn'}	1.0	1.06e-08	1.0	1.0	0.00022	1.0
microvillus	{'n/a (just one condition)'}	1.0	1.0	1.0	1.0	0.0281	1.0
mitochondrial envelope	{'Ndufa6', 'Ndufs7', 'Ndufc1', 'Ndufb5', 'Ndufa13', 'Cox7c', 'Uqcr11', 'Cox17'}	1.0	6.630000000000001e-35	1.0	5.8e-06	1.0	1.0
mitochondrial inner membrane	{'Ndufa6', 'Ndufs7', 'Ndufc1', 'Ndufa13', 'Cox7c', 'Uqcr11', 'Ndufb5'}	1.0	3.57e-34	1.0	1.59e-06	1.0	1.0
mitochondrial intermembrane space	{'n/a (just one condition)'}	1.0	1.51e-07	1.0	1.0	1.0	1.0
mitochondrial intermembrane space protein transporter complex	{'n/a (just one condition)'}	1.0	0.0315	1.0	1.0	1.0	1.0
mitochondrial large ribosomal subunit	{'n/a (just one condition)'}	1.0	0.00035	1.0	1.0	1.0	1.0
mitochondrial matrix	{'n/a (just one condition)'}	1.0	7.14e-09	1.0	1.0	1.0	1.0
mitochondrial membrane	{'Ndufa6', 'Ndufs7', 'Ndufc1', 'Ndufa13', 'Cox7c', 'Uqcr11', 'Ndufb5'}	1.0	5.01e-32	1.0	7.2e-05	1.0	1.0
mitochondrial outer membrane translocase complex	{'n/a (just one condition)'}	1.0	0.0037	1.0	1.0	1.0	1.0
mitochondrial protein complex	{'Ndufa6', 'Ndufs7', 'Ndufc1', 'Mrps12', 'Ndufa13', 'Cox7c', 'Ndufb5'}	1.0	2.49e-38	1.0	7.2e-05	1.0	1.0
mitochondrial proton-transporting ATP synthase complex	{'n/a (just one condition)'}	1.0	0.0243	1.0	1.0	1.0	1.0
mitochondrial respirasome	{'Ndufa6', 'Ndufs7', 'Ndufc1', 'Ndufa13', 'Cox7c', 'Ndufb5'}	1.0	3.36e-25	1.0	2.31e-05	1.0	1.0
mitochondrial respiratory chain complex I	{'Ndufa6', 'Ndufs7', 'Ndufc1', 'Ndufa13', 'Ndufb5'}	1.0	3.54e-22	1.0	0.00012	1.0	1.0
mitochondrial ribosome	{'n/a (just one condition)'}	1.0	2.32e-06	1.0	1.0	1.0	1.0
mitochondrion	{'Ndufa6', '1110001J03Rik', 'Glrx5', 'Ech1', 'Ndufs7', 'Ndufc1', 'Hint2', 'Mrps12', 'Ndufb5', 'Ndufa13', 'Nudt19', 'Cox7c', 'Uqcr11', 'Cox17', 'Bola3'}	1.0	5.81e-44	1.0	1.59e-06	1.0	1.0
myofibril	{'n/a (just one condition)'}	1.0	1.0	1.0	1.0	1.0	1.97e-06
neuron projection	{'Slc4a10', 'Lama2', 'Gldn', 'Serpinf1'}	1.0	1.0	0.009	1.0	1.0	1.13e-05
neuron to neuron synapse	{'n/a (just one condition)'}	1.0	1.0	1.0	1.0	1.0	0.0105
neuronal cell body	{'Slc4a10', 'Serpinf1'}	1.0	1.0	0.00027	1.0	1.0	0.00015
organelle	{'Timp4', 'Taf10', 'Tbx3', 'Kank3', 'Cebpb', 'Flcn'}	1.0	1.51e-07	1.0	1.0	0.0019	1.0
organelle envelope	{'n/a (just one condition)'}	1.0	1.5100000000000001e-27	1.0	1.0	1.0	1.0
organelle membrane	{'Flcn'}	1.0	3.76e-11	1.0	1.0	0.0019	1.0
outer mitochondrial membrane protein complex	{'n/a (just one condition)'}	1.0	0.00049	1.0	1.0	1.0	1.0
oxidoreductase complex	{'Ndufa6', 'Ndufs7', 'Ndufc1', 'Ndufa13', 'Ndufb5'}	1.0	9.34e-20	1.0	0.0014	1.0	1.0
perinuclear region of cytoplasm	{'n/a (just one condition)'}	1.0	1.0	1.0	1.0	0.0169	1.0
phagocytic vesicle	{'Syk', 'Pld4', 'Cybb', 'Unc93b1', 'Mpeg1', 'Tlr9', 'H2-Q8', 'Slc11a1'}	1.0	1.0	8.18e-05	1.0	2.7e-06	1.0
plasma membrane	{'No common gene'}	5.05e-06	1.0	2.1500000000000002e-26	1.0	1.62e-28	9.08e-13
plasma membrane bounded cell projection	{'Slc4a10', 'Gldn', 'Lama2', 'Serpinf1', 'Gsn'}	1.0	1.0	0.0282	1.0	1.0	0.0001
plasma membrane protein complex	{'No common gene'}	1.0	1.0	1.0	1.0	0.00033	0.0001
plasma membrane raft	{'n/a (just one condition)'}	1.0	1.0	0.0218	1.0	1.0	1.0
plasma membrane region	{'No common gene'}	1.0	1.0	0.009	1.0	0.00038	0.0039
plasma membrane signaling receptor complex	{'n/a (just one condition)'}	1.0	1.0	1.0	1.0	0.0248	1.0
postsynapse	{'n/a (just one condition)'}	1.0	1.0	1.0	1.0	1.0	0.0001
postsynaptic density	{'n/a (just one condition)'}	1.0	1.0	1.0	1.0	1.0	0.024
postsynaptic specialization	{'n/a (just one condition)'}	1.0	1.0	1.0	1.0	1.0	0.011
protein-containing complex	{'n/a (just one condition)'}	1.0	2.91e-05	1.0	1.0	1.0	1.0
receptor complex	{'Itgb4', 'Csf1r'}	0.0101	1.0	2.64e-06	1.0	1.28e-06	1.0
respirasome	{'Ndufa6', 'Ndufs7', 'Ndufc1', 'Ndufa13', 'Cox7c', 'Uqcr11', 'Ndufb5'}	1.0	1.79e-28	1.0	1.59e-06	1.0	1.0
respiratory chain complex	{'Ndufa6', 'Ndufs7', 'Ndufc1', 'Ndufa13', 'Cox7c', 'Ndufb5'}	1.0	1.86e-23	1.0	3.93e-06	1.0	1.0
ribosomal subunit	{'n/a (just one condition)'}	1.0	6.29e-05	1.0	1.0	1.0	1.0
rough endoplasmic reticulum lumen	{'n/a (just one condition)'}	1.0	1.0	1.0	1.0	0.0438	1.0
ruffle	{'n/a (just one condition)'}	1.0	1.0	1.0	1.0	0.00023	1.0
ruffle membrane	{'n/a (just one condition)'}	1.0	1.0	1.0	1.0	0.005	1.0
sarcolemma	{'n/a (just one condition)'}	1.0	1.0	1.0	1.0	1.0	7.6e-06
sarcomere	{'n/a (just one condition)'}	1.0	1.0	1.0	1.0	1.0	8.9e-06
sarcoplasm	{'n/a (just one condition)'}	1.0	1.0	1.0	1.0	1.0	0.0133
semaphorin receptor complex	{'n/a (just one condition)'}	1.0	1.0	0.0064	1.0	1.0	1.0
side of membrane	{'Fgr', 'Itgam', 'Cd74', 'Csf3r', 'Icam1', 'Hck', 'Vsir', 'Stac2', 'H2-Q8', 'Rasa3', 'Fcgr2b', 'Abcg1', 'Il6ra', 'Itgb2'}	1.0	1.0	5.98e-10	1.0	1.18e-16	1.0
somatodendritic compartment	{'Slc4a10', 'Lama2', 'Serpinf1'}	1.0	1.0	5.68e-05	1.0	1.0	2.85e-05
stress fiber	{'n/a (just one condition)'}	1.0	1.0	1.0	1.0	1.0	0.0071
supramolecular complex	{'n/a (just one condition)'}	1.0	1.0	1.0	1.0	1.0	0.0394
supramolecular fiber	{'n/a (just one condition)'}	1.0	1.0	1.0	1.0	1.0	0.0295
supramolecular polymer	{'n/a (just one condition)'}	1.0	1.0	1.0	1.0	1.0	0.0093
synapse	{'n/a (just one condition)'}	1.0	1.0	1.0	1.0	1.0	4.65e-08
synaptic membrane	{'n/a (just one condition)'}	1.0	1.0	1.0	1.0	1.0	0.0346
tertiary granule	{'n/a (just one condition)'}	1.0	1.0	1.0	1.0	0.0438	1.0
vacuole	{'H2-DMa', 'Cd68', 'Cd74', 'Unc93b1', 'Laptm5', 'Hck', 'Tlr9', 'Cd300a', 'Slc11a1'}	1.0	1.0	0.00032	1.0	1.31e-07	1.0
very-low-density lipoprotein particle	{'n/a (just one condition)'}	1.0	0.00089	1.0	1.0	1.0	1.0
vesicle	{'Rasgef1b', 'Syk', 'H2-DMa', 'Cd68', 'Pld4', 'H2-Q8', 'Abcg1', 'Tlr9', 'Icam1', 'Fcgr2b', 'Slc11a1', 'Cd74', 'Lyz2', 'Galnt15', 'Hck', 'Mpeg1', 'Siglec1', 'Wdfy4', 'Myo1f', 'Cybb', 'Unc93b1'}	1.0	1.0	6.22e-05	1.0	9.58e-09	1.0
voltage-gated potassium channel complex	{'n/a (just one condition)'}	1.0	1.0	1.0	1.0	1.0	0.0069
whole membrane	{'n/a (just one condition)'}	1.0	1.0	1.0	1.0	1.81e-07	1.0
