# Supplementary material for: reString: an open-source Python software to perform automatic functional enrichment retrieval, results aggregation and data visualization
Source: Sci Rep. 2021 Dec 6;11:23458. doi: 10.1038/s41598-021-02528-0 (PMC8648753; doi:10.1038/s41598-021-02528-0)
Supplement: Supplementary file 1 — Supplementary Information 1. [file 41598_2021_2528_MOESM1_ESM.zip › Supplemental DataSets/upregulated/treatment_t1_green_VS_treatment_t1_blue_FC/UP_enrichment.Process.tsv]

#term ID	term description	observed gene count	background gene count	false discovery rate	matching proteins in your network (IDs)	matching proteins in your network (labels)
GO:0055114	oxidation-reduction process	30	917	6.82e-05	Prodh,Slc25a22,Uqcr11,L2hgdh,Glrx5,Ndufb9,Ndufa6,C1qtnf9,Higd2a,Egln1,Apoa1,Fmo1,Lepr,H2-Ke6,Ndufc1,Maob,Cox8a,Pygm,Cox6a1,Suox,Ech1,Cyp2b10,Gpx4,Cyp4b1,Ndufs7,Ndufa13,Ndufb5,Cox7c,Tecr,Bckdhb	Prodh,Slc25a22,Uqcr11,L2hgdh,Glrx5,Ndufb9,Ndufa6,C1qtnf9,Higd2a,Egln1,Apoa1,Fmo1,Lepr,H2-Ke6,Ndufc1,Maob,Cox8a,Pygm,Cox6a1,Suox,Ech1,Cyp2b10,Gpx4,Cyp4b1,Ndufs7,Ndufa13,Ndufb5,Cox7c,Tecr,Bckdhb
GO:0032981	mitochondrial respiratory chain complex I assembly	7	46	0.0049	Ndufb9,Ndufa6,Ndufc1,Atp5sl,Ndufs7,Ndufa13,Ndufb5	Ndufb9,Ndufa6,Ndufc1,Atp5sl,Ndufs7,Ndufa13,Ndufb5
GO:0033108	mitochondrial respiratory chain complex assembly	8	84	0.0099	Ndufb9,Ndufa6,Ndufc1,Cox17,Atp5sl,Ndufs7,Ndufa13,Ndufb5	Ndufb9,Ndufa6,Ndufc1,Cox17,Atp5sl,Ndufs7,Ndufa13,Ndufb5
GO:0009987	cellular process	155	13330	0.0213	Hip1r,Ddt,Nudt14,Mknk2,Prodh,Tmod4,Endog,Notch4,Ybx2,Slc25a22,Fmc1,Eif4ebp2,Uqcr11,Cdc34,Flt4,Abca8b,Ubxn2a,Scn4a,L2hgdh,Glrx5,Tppp,Galnt15,Rgcc,Ndufb9,Ndufa6,Gpihbp1,Igfbp6,Tmem204,Slc1a1,Map4k2,Vegfb,C1qtnf9,Pitx3,Dgka,Higd2a,Sell,Prkcq,Snta1,Hint2,Prkaa2,Pla2g2d,Map3k6,Dtx1,Klf15,Timp4,Fah,Lyve1,Eif4ebp1,Asb5,Egln1,Usp2,Apoc3,Apoa1,Fmo1,Lepr,H2-Ke6,Sidt1,Ndufc1,Hoxa5,Macrod1,Acer2,Kank3,Maob,C…	Hip1r,Ddt,Nudt14,Mknk2,Prodh,Tmod4,Endog,Notch4,Ybx2,Slc25a22,1110001J03Rik,Eif4ebp2,Uqcr11,Cdc34,Flt4,Abca8b,Ubxn2a,Scn4a,L2hgdh,Glrx5,Tppp,Galnt15,Rgcc,Ndufb9,Ndufa6,Gpihbp1,Igfbp6,Tmem204,Slc1a1,Map4k2,Vegfb,C1qtnf9,Pitx3,Dgka,Higd2a,Sell,Prkcq,Snta1,Hint2,Prkaa2,Pla2g2d,Map3k6,Dtx1,Klf15,Timp4,Fah,Lyve1,Eif4ebp1,Asb5,Egln1,Usp2,Apoc3,Apoa1,Fmo1,Lepr,H2-Ke6,Sidt1,Ndufc1,Hoxa5,Macrod1,Acer2,Kan…
