# Supplementary material for: reString: an open-source Python software to perform automatic functional enrichment retrieval, results aggregation and data visualization
Source: Sci Rep. 2021 Dec 6;11:23458. doi: 10.1038/s41598-021-02528-0 (PMC8648753; doi:10.1038/s41598-021-02528-0)
Supplement: Supplementary file 1 — Supplementary Information 1. [file 41598_2021_2528_MOESM1_ESM.zip › Supplemental DataSets/upregulated/treatment_t1_green_VS_treatment_t1_blue_FC/UP_enrichment.RCTM.tsv]

#term ID	term description	observed gene count	background gene count	false discovery rate	matching proteins in your network (IDs)	matching proteins in your network (labels)
MMU-1430728	Metabolism	40	1779	0.0039	Prodh,L2hgdh,Glrx5,Ndufb9,Cyp2d22,Ndufa6,Gpihbp1,Prkaa2,Pla2g2d,Fah,Lyve1,Apoc3,Apoa1,Fmo1,H2-Ke6,Ndufc1,Acer2,Maob,Cox8a,Pygm,Cox6a1,Ppapdc2,Nudt19,Suox,Chst1,Prkd2,Gpx4,Ttpa,Fam73b,Car4,Cyp4b1,Ndufs7,Sult1a1,Fitm2,Ndufa13,Ppip5k1,Ndufb5,Cox7c,Pitpnm2,Bckdhb	Prodh,L2hgdh,Glrx5,Ndufb9,Cyp2d22,Ndufa6,Gpihbp1,Prkaa2,Pla2g2d,Fah,Lyve1,Apoc3,Apoa1,Fmo1,H2-Ke6,Ndufc1,Acer2,Maob,Cox8a,Pygm,Cox6a1,Plpp6,Nudt19,Suox,Chst1,Prkd2,Gpx4,Ttpa,Fam73b,Car4,Cyp4b1,Ndufs7,Sult1a1,Fitm2,Ndufa13,Ppip5k1,Ndufb5,Cox7c,Pitpnm2,Bckdhb
MMU-611105	Respiratory electron transport	9	92	0.0039	Ndufb9,Ndufa6,Ndufc1,Cox8a,Cox6a1,Ndufs7,Ndufa13,Ndufb5,Cox7c	Ndufb9,Ndufa6,Ndufc1,Cox8a,Cox6a1,Ndufs7,Ndufa13,Ndufb5,Cox7c
MMU-1428517	The citric acid (TCA) cycle and respiratory electron transport	10	167	0.0271	L2hgdh,Ndufb9,Ndufa6,Ndufc1,Cox8a,Cox6a1,Ndufs7,Ndufa13,Ndufb5,Cox7c	L2hgdh,Ndufb9,Ndufa6,Ndufc1,Cox8a,Cox6a1,Ndufs7,Ndufa13,Ndufb5,Cox7c
