# Supplementary material for: reString: an open-source Python software to perform automatic functional enrichment retrieval, results aggregation and data visualization
Source: Sci Rep. 2021 Dec 6;11:23458. doi: 10.1038/s41598-021-02528-0 (PMC8648753; doi:10.1038/s41598-021-02528-0)
Supplement: Supplementary file 1 — Supplementary Information 1. [file 41598_2021_2528_MOESM1_ESM.zip › Supplemental DataSets/upregulated/treatment_t1_green_VS_treatment_t1_blue_FC/UP_enrichment.KEGG.tsv]

#term ID	term description	observed gene count	background gene count	false discovery rate	matching proteins in your network (IDs)	matching proteins in your network (labels)
mmu04932	Non-alcoholic fatty liver disease	12	148	1.51e-05	Uqcr11,Ndufb9,Ndufa6,Prkaa2,Lepr,Ndufc1,Cox8a,Cox6a1,Ndufs7,Ndufa13,Ndufb5,Cox7c	Uqcr11,Ndufb9,Ndufa6,Prkaa2,Lepr,Ndufc1,Cox8a,Cox6a1,Ndufs7,Ndufa13,Ndufb5,Cox7c
mmu00190	Oxidative phosphorylation	11	130	1.91e-05	Uqcr11,Ndufb9,Ndufa6,Ndufc1,Cox8a,Cox6a1,Cox17,Ndufs7,Ndufa13,Ndufb5,Cox7c	Uqcr11,Ndufb9,Ndufa6,Ndufc1,Cox8a,Cox6a1,Cox17,Ndufs7,Ndufa13,Ndufb5,Cox7c
mmu04714	Thermogenesis	12	225	0.00035	Uqcr11,Ndufb9,Ndufa6,Prkaa2,Ndufc1,Cox8a,Cox6a1,Cox17,Ndufs7,Ndufa13,Ndufb5,Cox7c	Uqcr11,Ndufb9,Ndufa6,Prkaa2,Ndufc1,Cox8a,Cox6a1,Cox17,Ndufs7,Ndufa13,Ndufb5,Cox7c
mmu05012	Parkinson disease	11	239	0.0026	Uqcr11,Ndufb9,Ndufa6,Ndufc1,Maob,Cox8a,Cox6a1,Ndufs7,Ndufa13,Ndufb5,Cox7c	Uqcr11,Ndufb9,Ndufa6,Ndufc1,Maob,Cox8a,Cox6a1,Ndufs7,Ndufa13,Ndufb5,Cox7c
mmu01100	Metabolic pathways	30	1536	0.0107	Prodh,Uqcr11,L2hgdh,Galnt15,Ndufb9,Ndufa6,Dgka,Pla2g2d,Fah,H2-Ke6,Ndufc1,Acer2,Maob,Cox8a,Pygm,Cox6a1,Pgp,Cox17,Suox,St3gal5,Cyp2b10,Gpx4,Car4,Ndufs7,Ndufa13,Ndufb5,Cox7c,Ganc,Pde2a,Bckdhb	Prodh,Uqcr11,L2hgdh,Galnt15,Ndufb9,Ndufa6,Dgka,Pla2g2d,Fah,H2-Ke6,Ndufc1,Acer2,Maob,Cox8a,Pygm,Cox6a1,Pgp,Cox17,Suox,St3gal5,Cyp2b10,Gpx4,Car4,Ndufs7,Ndufa13,Ndufb5,Cox7c,Ganc,Pde2a,Bckdhb
mmu05010	Alzheimer disease	12	359	0.0142	Uqcr11,Ndufb9,Ndufa6,Ndufc1,Cox8a,Cox6a1,Fzd4,Axin2,Ndufs7,Ndufa13,Ndufb5,Cox7c	Uqcr11,Ndufb9,Ndufa6,Ndufc1,Cox8a,Cox6a1,Fzd4,Axin2,Ndufs7,Ndufa13,Ndufb5,Cox7c
mmu05020	Prion disease	10	264	0.0162	Uqcr11,Ndufb9,Ndufa6,Ndufc1,Cox8a,Cox6a1,Ndufs7,Ndufa13,Ndufb5,Cox7c	Uqcr11,Ndufb9,Ndufa6,Ndufc1,Cox8a,Cox6a1,Ndufs7,Ndufa13,Ndufb5,Cox7c
mmu05016	Huntington disease	10	296	0.0337	Uqcr11,Ndufb9,Ndufa6,Ndufc1,Cox8a,Cox6a1,Ndufs7,Ndufa13,Ndufb5,Cox7c	Uqcr11,Ndufb9,Ndufa6,Ndufc1,Cox8a,Cox6a1,Ndufs7,Ndufa13,Ndufb5,Cox7c
