# Supplementary material for: reString: an open-source Python software to perform automatic functional enrichment retrieval, results aggregation and data visualization
Source: Sci Rep. 2021 Dec 6;11:23458. doi: 10.1038/s41598-021-02528-0 (PMC8648753; doi:10.1038/s41598-021-02528-0)
Supplement: Supplementary file 1 — Supplementary Information 1. [file 41598_2021_2528_MOESM1_ESM.zip › Supplemental DataSets/upregulated/treatment_t1_green_VS_treatment_t1_blue_FC/UP_enrichment.Component.tsv]

#term ID	term description	observed gene count	background gene count	false discovery rate	matching proteins in your network (IDs)	matching proteins in your network (labels)
GO:0005739	mitochondrion	45	1776	1.59e-06	Hip1r,D10Jhu81e,Prodh,Endog,Slc25a22,Fmc1,Uqcr11,Abca8b,L2hgdh,Glrx5,Tppp,Ndufb9,Ndufa6,Higd2a,Hint2,H2-Ke6,Ndufc1,Macrod1,Maob,Cox8a,Mettl20,Cox6a1,Nudt19,Dact2,Cox17,Suox,Mrps12,Ech1,Cyp2b10,Mrpl42,Gimap8,Atp5sl,Gpx4,Fam73b,Ndufs7,Mrpl38,Fitm2,Ndufa13,Ndufb5,Cox7c,Bola3,Mrps24,Nxnl1,Pde2a,Bckdhb	Hip1r,D10Jhu81e,Prodh,Endog,Slc25a22,1110001J03Rik,Uqcr11,Abca8b,L2hgdh,Glrx5,Tppp,Ndufb9,Ndufa6,Higd2a,Hint2,H2-Ke6,Ndufc1,Macrod1,Maob,Cox8a,Mettl20,Cox6a1,Nudt19,Dact2,Cox17,Suox,Mrps12,Ech1,Cyp2b10,Mrpl42,Gimap8,Atp5sl,Gpx4,Fam73b,Ndufs7,Mrpl38,Fitm2,Ndufa13,Ndufb5,Cox7c,Bola3,Mrps24,Nxnl1,Pde2a,Bckdhb
GO:0005743	mitochondrial inner membrane	21	435	1.59e-06	Prodh,Endog,Slc25a22,Uqcr11,Abca8b,Ndufb9,Ndufa6,Higd2a,Ndufc1,Maob,Cox8a,Cox6a1,Cyp2b10,Atp5sl,Gpx4,Ndufs7,Ndufa13,Ndufb5,Cox7c,Pde2a,Bckdhb	Prodh,Endog,Slc25a22,Uqcr11,Abca8b,Ndufb9,Ndufa6,Higd2a,Ndufc1,Maob,Cox8a,Cox6a1,Cyp2b10,Atp5sl,Gpx4,Ndufs7,Ndufa13,Ndufb5,Cox7c,Pde2a,Bckdhb
GO:0070469	respirasome	11	87	1.59e-06	Uqcr11,Ndufb9,Ndufa6,Ndufc1,Cox8a,Cox6a1,Atp5sl,Ndufs7,Ndufa13,Ndufb5,Cox7c	Uqcr11,Ndufb9,Ndufa6,Ndufc1,Cox8a,Cox6a1,Atp5sl,Ndufs7,Ndufa13,Ndufb5,Cox7c
GO:0110165	cellular anatomical entity	183	15632	1.59e-06	Hip1r,D10Jhu81e,Ddt,Slc9a3r2,Nudt14,Mknk2,Prodh,Kifc2,Grap,Tmod4,Endog,Notch4,Ybx2,Slc25a22,Fmc1,Tysnd1,Eif4ebp2,Uqcr11,Cdc34,Flt4,Abca8b,Ubxn2a,Scn4a,L2hgdh,Glrx5,Tppp,Galnt15,Rgcc,Ndufb9,Ndufa6,Gpihbp1,Igfbp6,Tmem204,Slc1a1,Map4k2,Vegfb,C1qtnf9,Pitx3,Dgka,Fam195a,Higd2a,Sell,Prkcq,Snta1,Tmem56,Hint2,Prkaa2,Pla2g2d,Rbp7,Dtx1,Klf15,Timp4,Lyve1,Eif4ebp1,Egln1,Usp2,Apoc3,Apoa1,Fmo1,Lepr,H2-Ke6,Sidt…	Hip1r,D10Jhu81e,Ddt,Slc9a3r2,Nudt14,Mknk2,Prodh,Kifc2,Grap,Tmod4,Endog,Notch4,Ybx2,Slc25a22,1110001J03Rik,Tysnd1,Eif4ebp2,Uqcr11,Cdc34,Flt4,Abca8b,Ubxn2a,Scn4a,L2hgdh,Glrx5,Tppp,Galnt15,Rgcc,Ndufb9,Ndufa6,Gpihbp1,Igfbp6,Tmem204,Slc1a1,Map4k2,Vegfb,C1qtnf9,Pitx3,Dgka,Fam195a,Higd2a,Sell,Prkcq,Snta1,Tmem56,Hint2,Prkaa2,Pla2g2d,Rbp7,Dtx1,Klf15,Timp4,Lyve1,Eif4ebp1,Egln1,Usp2,Apoc3,Apoa1,Fmo1,Lepr,H2…
GO:0098803	respiratory chain complex	10	77	3.93e-06	Ndufb9,Ndufa6,Ndufc1,Cox8a,Cox6a1,Atp5sl,Ndufs7,Ndufa13,Ndufb5,Cox7c	Ndufb9,Ndufa6,Ndufc1,Cox8a,Cox6a1,Atp5sl,Ndufs7,Ndufa13,Ndufb5,Cox7c
GO:0005740	mitochondrial envelope	25	697	5.8e-06	Prodh,Endog,Slc25a22,Uqcr11,Abca8b,Ndufb9,Ndufa6,Higd2a,H2-Ke6,Ndufc1,Maob,Cox8a,Cox6a1,Cox17,Suox,Cyp2b10,Atp5sl,Gpx4,Fam73b,Ndufs7,Ndufa13,Ndufb5,Cox7c,Pde2a,Bckdhb	Prodh,Endog,Slc25a22,Uqcr11,Abca8b,Ndufb9,Ndufa6,Higd2a,H2-Ke6,Ndufc1,Maob,Cox8a,Cox6a1,Cox17,Suox,Cyp2b10,Atp5sl,Gpx4,Fam73b,Ndufs7,Ndufa13,Ndufb5,Cox7c,Pde2a,Bckdhb
GO:0005737	cytoplasm	136	10283	5.82e-06	Hip1r,D10Jhu81e,Ddt,Slc9a3r2,Nudt14,Mknk2,Prodh,Kifc2,Tmod4,Endog,Notch4,Ybx2,Slc25a22,Fmc1,Tysnd1,Eif4ebp2,Uqcr11,Cdc34,Flt4,Abca8b,Ubxn2a,L2hgdh,Glrx5,Tppp,Galnt15,Rgcc,Ndufb9,Ndufa6,Igfbp6,Slc1a1,Map4k2,Dgka,Fam195a,Higd2a,Prkcq,Snta1,Hint2,Prkaa2,Pla2g2d,Rbp7,Dtx1,Timp4,Eif4ebp1,Egln1,Usp2,Apoc3,Apoa1,H2-Ke6,Sidt1,Ndufc1,Macrod1,Acer2,Kank3,Maob,Cox8a,Ablim3,Mettl20,Il22ra2,Pim3,Fam107a,Klf9,…	Hip1r,D10Jhu81e,Ddt,Slc9a3r2,Nudt14,Mknk2,Prodh,Kifc2,Tmod4,Endog,Notch4,Ybx2,Slc25a22,1110001J03Rik,Tysnd1,Eif4ebp2,Uqcr11,Cdc34,Flt4,Abca8b,Ubxn2a,L2hgdh,Glrx5,Tppp,Galnt15,Rgcc,Ndufb9,Ndufa6,Igfbp6,Slc1a1,Map4k2,Dgka,Fam195a,Higd2a,Prkcq,Snta1,Hint2,Prkaa2,Pla2g2d,Rbp7,Dtx1,Timp4,Eif4ebp1,Egln1,Usp2,Apoc3,Apoa1,H2-Ke6,Sidt1,Ndufc1,Macrod1,Acer2,Kank3,Maob,Cox8a,Ablim3,Mettl20,Il22ra2,Pim3,Fam1…
GO:0005746	mitochondrial respirasome	9	75	2.31e-05	Ndufb9,Ndufa6,Ndufc1,Cox6a1,Atp5sl,Ndufs7,Ndufa13,Ndufb5,Cox7c	Ndufb9,Ndufa6,Ndufc1,Cox6a1,Atp5sl,Ndufs7,Ndufa13,Ndufb5,Cox7c
GO:0031966	mitochondrial membrane	22	647	7.2e-05	Prodh,Endog,Slc25a22,Uqcr11,Abca8b,Ndufb9,Ndufa6,Higd2a,Ndufc1,Maob,Cox8a,Cox6a1,Cyp2b10,Atp5sl,Gpx4,Fam73b,Ndufs7,Ndufa13,Ndufb5,Cox7c,Pde2a,Bckdhb	Prodh,Endog,Slc25a22,Uqcr11,Abca8b,Ndufb9,Ndufa6,Higd2a,Ndufc1,Maob,Cox8a,Cox6a1,Cyp2b10,Atp5sl,Gpx4,Fam73b,Ndufs7,Ndufa13,Ndufb5,Cox7c,Pde2a,Bckdhb
GO:0098798	mitochondrial protein complex	14	261	7.2e-05	Ndufb9,Ndufa6,Ndufc1,Cox6a1,Mrps12,Mrpl42,Atp5sl,Ndufs7,Mrpl38,Ndufa13,Ndufb5,Cox7c,Mrps24,Bckdhb	Ndufb9,Ndufa6,Ndufc1,Cox6a1,Mrps12,Mrpl42,Atp5sl,Ndufs7,Mrpl38,Ndufa13,Ndufb5,Cox7c,Mrps24,Bckdhb
GO:0016020	membrane	106	7623	0.00011	Hip1r,Slc9a3r2,Prodh,Grap,Endog,Notch4,Slc25a22,Uqcr11,Flt4,Abca8b,Scn4a,L2hgdh,Galnt15,Ndufb9,Ndufa6,Gpihbp1,Tmem204,Slc1a1,Map4k2,Vegfb,Dgka,Higd2a,Sell,Prkcq,Snta1,Tmem56,Prkaa2,Pla2g2d,Lyve1,Usp2,Fmo1,Lepr,H2-Ke6,Sidt1,Ndufc1,Acer2,Maob,Cox8a,C130074G19Rik,Il22ra2,Fam107a,Klf9,Myrip,Cox6a1,Ppapdc2,Dock9,Faim3,Fzd4,Apba3,Kcna5,Gldn,Bri3,Shb,Chst1,Atl2,Btnl9,Timd4,St3gal5,H2-Q7,Cyp2b10,Sh2d3c,J…	Hip1r,Slc9a3r2,Prodh,Grap,Endog,Notch4,Slc25a22,Uqcr11,Flt4,Abca8b,Scn4a,L2hgdh,Galnt15,Ndufb9,Ndufa6,Gpihbp1,Tmem204,Slc1a1,Map4k2,Vegfb,Dgka,Higd2a,Sell,Prkcq,Snta1,Tmem56,Prkaa2,Pla2g2d,Lyve1,Usp2,Fmo1,Lepr,H2-Ke6,Sidt1,Ndufc1,Acer2,Maob,Cox8a,C130074G19Rik,Il22ra2,Fam107a,Klf9,Myrip,Cox6a1,Plpp6,Dock9,Fcmr,Fzd4,Apba3,Kcna5,Gldn,Bri3,Shb,Chst1,Atl2,Btnl9,Timd4,St3gal5,H2-Q7,Cyp2b10,Sh2d3c,Jag2…
GO:0005747	mitochondrial respiratory chain complex I	7	47	0.00012	Ndufb9,Ndufa6,Ndufc1,Atp5sl,Ndufs7,Ndufa13,Ndufb5	Ndufb9,Ndufa6,Ndufc1,Atp5sl,Ndufs7,Ndufa13,Ndufb5
GO:0098800	inner mitochondrial membrane protein complex	9	127	0.00078	Ndufb9,Ndufa6,Ndufc1,Cox6a1,Atp5sl,Ndufs7,Ndufa13,Ndufb5,Cox7c	Ndufb9,Ndufa6,Ndufc1,Cox6a1,Atp5sl,Ndufs7,Ndufa13,Ndufb5,Cox7c
GO:1990204	oxidoreductase complex	8	104	0.0014	Ndufb9,Ndufa6,Ndufc1,Atp5sl,Ndufs7,Ndufa13,Ndufb5,Bckdhb	Ndufb9,Ndufa6,Ndufc1,Atp5sl,Ndufs7,Ndufa13,Ndufb5,Bckdhb
GO:0005622	intracellular	147	12596	0.0026	Hip1r,D10Jhu81e,Ddt,Slc9a3r2,Nudt14,Mknk2,Prodh,Kifc2,Tmod4,Endog,Notch4,Ybx2,Slc25a22,Fmc1,Tysnd1,Eif4ebp2,Uqcr11,Cdc34,Flt4,Abca8b,Ubxn2a,L2hgdh,Glrx5,Tppp,Galnt15,Rgcc,Ndufb9,Ndufa6,Igfbp6,Slc1a1,Map4k2,Pitx3,Dgka,Fam195a,Higd2a,Prkcq,Snta1,Hint2,Prkaa2,Pla2g2d,Rbp7,Dtx1,Klf15,Timp4,Eif4ebp1,Egln1,Usp2,Apoc3,Apoa1,Fmo1,H2-Ke6,Sidt1,Ndufc1,Hoxa5,Macrod1,Acer2,Kank3,Maob,Cox8a,Ablim3,Mettl20,Il2…	Hip1r,D10Jhu81e,Ddt,Slc9a3r2,Nudt14,Mknk2,Prodh,Kifc2,Tmod4,Endog,Notch4,Ybx2,Slc25a22,1110001J03Rik,Tysnd1,Eif4ebp2,Uqcr11,Cdc34,Flt4,Abca8b,Ubxn2a,L2hgdh,Glrx5,Tppp,Galnt15,Rgcc,Ndufb9,Ndufa6,Igfbp6,Slc1a1,Map4k2,Pitx3,Dgka,Fam195a,Higd2a,Prkcq,Snta1,Hint2,Prkaa2,Pla2g2d,Rbp7,Dtx1,Klf15,Timp4,Eif4ebp1,Egln1,Usp2,Apoc3,Apoa1,Fmo1,H2-Ke6,Sidt1,Ndufc1,Hoxa5,Macrod1,Acer2,Kank3,Maob,Cox8a,Ablim3,Me…
