# Supplementary material for: reString: an open-source Python software to perform automatic functional enrichment retrieval, results aggregation and data visualization
Source: Sci Rep. 2021 Dec 6;11:23458. doi: 10.1038/s41598-021-02528-0 (PMC8648753; doi:10.1038/s41598-021-02528-0)
Supplement: Supplementary file 1 — Supplementary Information 1. [file 41598_2021_2528_MOESM1_ESM.zip › Supplemental DataSets/upregulated/KEGG_results.tsv]

term	common	ctrl_t0_green_VS_ctrl_t0_red_FC	ctrl_t0_red_VS_ctrl_t0_blue_FC	treatment_t0_green_VS_treatment_t0_red_FC	treatment_t1_green_VS_treatment_t1_blue_FC	treatment_t1_green_VS_treatment_t1_red_FC	treatment_t1_red_VS_treatment_t1_blue_FC
ABC transporters	{'No common gene'}	0.0315	1.0	0.0126	1.0	0.0487	1.0
AGE-RAGE signaling pathway in diabetic complications	{'Icam1'}	0.0015	1.0	0.00046	1.0	0.0078	1.0
Acute myeloid leukemia	{'n/a (just one condition)'}	1.0	1.0	1.0	1.0	0.00021	1.0
Aldosterone synthesis and secretion	{'n/a (just one condition)'}	1.0	1.0	1.0	1.0	0.0191	1.0
Allograft rejection	{'n/a (just one condition)'}	1.0	1.0	1.0	1.0	0.00058	1.0
Alzheimer disease	{'Ndufa6', 'Ndufs7', 'Ndufc1', 'Ndufa13', 'Cox7c', 'Uqcr11', 'Ndufb5'}	1.0	8.11e-19	1.0	0.0142	1.0	1.0
Amoebiasis	{'n/a (just one condition)'}	1.0	1.0	0.0023	1.0	1.0	1.0
Amyotrophic lateral sclerosis	{'n/a (just one condition)'}	1.0	1.23e-17	1.0	1.0	1.0	1.0
Antigen processing and presentation	{'n/a (just one condition)'}	1.0	1.0	1.0	1.0	6.97e-05	1.0
Apelin signaling pathway	{'n/a (just one condition)'}	1.0	1.0	1.0	1.0	1.0	0.0365
Arginine biosynthesis	{'n/a (just one condition)'}	1.0	1.0	1.0	1.0	0.0153	1.0
Arrhythmogenic right ventricular cardiomyopathy	{'Lama2'}	1.0	1.0	0.0175	1.0	1.0	0.0004
Asthma	{'n/a (just one condition)'}	1.0	1.0	1.0	1.0	0.0006	1.0
Autoimmune thyroid disease	{'n/a (just one condition)'}	1.0	1.0	1.0	1.0	0.0029	1.0
Axon guidance	{'No common gene'}	0.0053	1.0	2.36e-05	1.0	1.0	0.0252
B cell receptor signaling pathway	{'n/a (just one condition)'}	1.0	1.0	1.0	1.0	8.74e-08	1.0
Basal cell carcinoma	{'n/a (just one condition)'}	1.0	1.0	1.0	1.0	1.0	0.0445
C-type lectin receptor signaling pathway	{'n/a (just one condition)'}	1.0	1.0	1.0	1.0	5.03e-06	1.0
Calcium signaling pathway	{'No common gene'}	1.0	1.0	1.0	1.0	0.0441	0.018
Cardiac muscle contraction	{'n/a (just one condition)'}	1.0	0.0148	1.0	1.0	1.0	1.0
Cell adhesion molecules	{'H2-DMa', 'Itgam', 'Vsir', 'H2-Q8', 'Icam1', 'Siglec1', 'Itgb2'}	1.0	1.0	7.99e-05	1.0	3.28e-06	1.0
Cellular senescence	{'n/a (just one condition)'}	1.0	1.0	1.0	1.0	0.0441	1.0
Chagas disease	{'n/a (just one condition)'}	1.0	1.0	1.0	1.0	0.0234	1.0
Chemokine signaling pathway	{'Ncf1', 'Hck', 'Fgr', 'Cxcl16'}	1.0	1.0	0.0096	1.0	2.3e-05	1.0
Cholesterol metabolism	{'No common gene'}	1.0	0.0162	1.0	1.0	0.011	1.0
Complement and coagulation cascades	{'No common gene'}	3.41e-05	1.0	1.17e-07	1.0	0.0047	1.0
Cortisol synthesis and secretion	{'n/a (just one condition)'}	1.0	1.0	1.0	1.0	0.0441	1.0
Cytokine-cytokine receptor interaction	{'n/a (just one condition)'}	1.0	1.0	1.0	1.0	0.00026	1.0
Dilated cardiomyopathy	{'n/a (just one condition)'}	1.0	1.0	1.0	1.0	1.0	0.018
ECM-receptor interaction	{'Col6a6', 'Lama2', 'Col4a4'}	3.41e-05	1.0	3.95e-05	1.0	1.0	0.0162
Endocrine resistance	{'n/a (just one condition)'}	1.0	1.0	1.0	1.0	0.0441	1.0
Epstein-Barr virus infection	{'n/a (just one condition)'}	1.0	1.0	1.0	1.0	1.93e-08	1.0
Fc epsilon RI signaling pathway	{'n/a (just one condition)'}	1.0	1.0	1.0	1.0	0.0109	1.0
Fc gamma R-mediated phagocytosis	{'n/a (just one condition)'}	1.0	1.0	1.0	1.0	0.0104	1.0
Focal adhesion	{'Col6a6', 'Lama2', 'Col4a4'}	3.41e-05	1.0	0.00024	1.0	1.0	0.00027
Glycosaminoglycan degradation	{'n/a (just one condition)'}	1.0	1.0	0.0185	1.0	1.0	1.0
Graft-versus-host disease	{'n/a (just one condition)'}	1.0	1.0	1.0	1.0	9.44e-05	1.0
HIF-1 signaling pathway	{'n/a (just one condition)'}	1.0	1.0	1.0	1.0	0.0377	1.0
Hedgehog signaling pathway	{'Cdon', 'Boc', 'Gas1', 'Ptch1'}	0.0035	1.0	0.0467	1.0	1.0	1.0
Hematopoietic cell lineage	{'H2-DMa', 'Itgam', 'Csf3r', 'Csf1r', 'Il6ra'}	1.0	1.0	0.00024	1.0	5.91e-10	1.0
Hepatitis C	{'n/a (just one condition)'}	1.0	1.0	1.0	1.0	0.0133	1.0
Herpes simplex virus 1 infection	{'n/a (just one condition)'}	1.0	1.0	1.0	1.0	0.00015	1.0
Hippo signaling pathway	{'n/a (just one condition)'}	1.0	1.0	1.0	1.0	1.0	0.0315
Human T-cell leukemia virus 1 infection	{'n/a (just one condition)'}	1.0	1.0	1.0	1.0	2.99e-05	1.0
Human cytomegalovirus infection	{'n/a (just one condition)'}	1.0	1.0	1.0	1.0	0.00011	1.0
Human immunodeficiency virus 1 infection	{'n/a (just one condition)'}	1.0	1.0	1.0	1.0	0.0034	1.0
Human papillomavirus infection	{'Col6a5', 'Itgb4'}	0.00044	1.0	0.0117	1.0	0.025	1.0
Huntington disease	{'Ndufa6', 'Ndufs7', 'Ndufc1', 'Ndufa13', 'Cox7c', 'Uqcr11', 'Ndufb5'}	1.0	8.57e-21	1.0	0.0337	1.0	1.0
Hypertrophic cardiomyopathy	{'Lama2'}	1.0	1.0	0.0334	1.0	1.0	0.0046
IL-17 signaling pathway	{'n/a (just one condition)'}	1.0	1.0	1.0	1.0	0.0424	1.0
Inflammatory bowel disease	{'n/a (just one condition)'}	1.0	1.0	1.0	1.0	0.00037	1.0
Influenza A	{'n/a (just one condition)'}	1.0	1.0	1.0	1.0	7.69e-06	1.0
Insulin resistance	{'n/a (just one condition)'}	1.0	1.0	1.0	1.0	0.0351	1.0
Intestinal immune network for IgA production	{'n/a (just one condition)'}	1.0	1.0	1.0	1.0	0.0246	1.0
JAK-STAT signaling pathway	{'n/a (just one condition)'}	1.0	1.0	1.0	1.0	2.3e-05	1.0
Kaposi sarcoma-associated herpesvirus infection	{'n/a (just one condition)'}	1.0	1.0	1.0	1.0	8.98e-06	1.0
Legionellosis	{'n/a (just one condition)'}	1.0	1.0	1.0	1.0	0.0074	1.0
Leishmaniasis	{'H2-DMa', 'Itgam', 'Cybb', 'Ncf1', 'Itgb2'}	1.0	1.0	0.0369	1.0	1.1e-11	1.0
Leukocyte transendothelial migration	{'n/a (just one condition)'}	1.0	1.0	1.0	1.0	0.0001	1.0
Lysosome	{'n/a (just one condition)'}	1.0	1.0	0.008	1.0	1.0	1.0
MAPK signaling pathway	{'n/a (just one condition)'}	1.0	1.0	1.0	1.0	0.0286	1.0
Malaria	{'n/a (just one condition)'}	1.0	1.0	0.00072	1.0	1.0	1.0
Measles	{'n/a (just one condition)'}	1.0	1.0	1.0	1.0	0.0063	1.0
Metabolic pathways	{'No common gene'}	1.0	3.31e-10	1.0	0.0107	0.0305	1.0
NF-kappa B signaling pathway	{'n/a (just one condition)'}	1.0	1.0	1.0	1.0	8.37e-06	1.0
NOD-like receptor signaling pathway	{'n/a (just one condition)'}	1.0	1.0	1.0	1.0	0.0028	1.0
Natural killer cell mediated cytotoxicity	{'n/a (just one condition)'}	1.0	1.0	1.0	1.0	0.00037	1.0
Non-alcoholic fatty liver disease	{'Ndufa6', 'Ndufs7', 'Ndufc1', 'Ndufa13', 'Cox7c', 'Uqcr11', 'Ndufb5'}	1.0	3.65e-21	1.0	1.51e-05	1.0	1.0
Notch signaling pathway	{'n/a (just one condition)'}	1.0	1.0	1.0	1.0	0.0181	1.0
Osteoclast differentiation	{'Pirb', 'Syk', 'Spi1', 'Nfatc2', 'Ncf1', 'Tyrobp', 'Socs3', 'Csf1r'}	1.0	1.0	0.00046	1.0	1.87e-10	1.0
Oxidative phosphorylation	{'Ndufa6', 'Ndufs7', 'Ndufc1', 'Ndufa13', 'Cox17', 'Cox7c', 'Uqcr11', 'Ndufb5'}	1.0	1.7000000000000002e-27	1.0	1.91e-05	1.0	1.0
Oxytocin signaling pathway	{'n/a (just one condition)'}	1.0	1.0	1.0	1.0	1.0	3.58e-07
PI3K-Akt signaling pathway	{'Col6a5', 'Itgb4', 'Csf1r'}	0.00055	1.0	4.11e-06	1.0	0.0017	1.0
PPAR signaling pathway	{'n/a (just one condition)'}	1.0	1.0	1.0	1.0	0.0368	1.0
Parkinson disease	{'Ndufa6', 'Ndufs7', 'Ndufc1', 'Ndufa13', 'Cox7c', 'Uqcr11', 'Ndufb5'}	1.0	1.29e-21	1.0	0.0026	1.0	1.0
Pathways in cancer	{'Csf1r'}	0.0408	1.0	0.0096	1.0	1.09e-06	1.0
Pertussis	{'No common gene'}	0.0151	1.0	0.00089	1.0	6.5e-05	1.0
Phagosome	{'H2-DMa', 'Itgam', 'Cybb', 'Ncf1', 'H2-Q8', 'Itgb2'}	1.0	1.0	0.004	1.0	7.21e-08	1.0
Phospholipase D signaling pathway	{'Cyth4', 'Syk'}	1.0	1.0	0.0156	1.0	0.003	1.0
Platelet activation	{'No common gene'}	1.0	1.0	0.0056	1.0	1.0	0.0026
Prion disease	{'Ndufa6', 'Ndufs7', 'Ndufc1', 'Ndufa13', 'Cox7c', 'Uqcr11', 'Ndufb5'}	1.0	8.57e-21	1.0	0.0162	1.0	1.0
Protein digestion and absorption	{'Col6a6', 'Col4a4', 'Col8a2'}	0.00038	1.0	0.00071	1.0	1.0	0.0046
Proteoglycans in cancer	{'Gpc3'}	0.00012	1.0	0.00024	1.0	1.0	0.0472
Rap1 signaling pathway	{'Csf1r'}	0.0489	1.0	0.0183	1.0	0.00024	1.0
Ras signaling pathway	{'n/a (just one condition)'}	1.0	1.0	1.0	1.0	0.0095	1.0
Regulation of actin cytoskeleton	{'Gsn'}	1.0	1.0	0.0096	1.0	1.0	0.0046
Relaxin signaling pathway	{'n/a (just one condition)'}	1.0	1.0	0.008	1.0	1.0	1.0
Retrograde endocannabinoid signaling	{'n/a (just one condition)'}	1.0	1.75e-16	1.0	1.0	1.0	1.0
Rheumatoid arthritis	{'H2-DMa', 'Itgb2', 'Icam1'}	1.0	1.0	0.0096	1.0	0.0032	1.0
Ribosome	{'n/a (just one condition)'}	1.0	0.0139	1.0	1.0	1.0	1.0
Salivary secretion	{'n/a (just one condition)'}	1.0	1.0	1.0	1.0	0.0074	1.0
Staphylococcus aureus infection	{'Icam1'}	0.0127	1.0	3.29e-06	1.0	3.7e-08	1.0
Systemic lupus erythematosus	{'C4b', 'C1qc', 'H2-DMa', 'C1qb'}	1.0	1.0	0.0408	1.0	9.03e-05	1.0
TGF-beta signaling pathway	{'Fmod', 'Fbn1', 'Gdf7', 'Dcn'}	0.0402	1.0	0.0145	1.0	1.0	1.0
TNF signaling pathway	{'n/a (just one condition)'}	1.0	1.0	0.0325	1.0	1.0	1.0
Th1 and Th2 cell differentiation	{'n/a (just one condition)'}	1.0	1.0	1.0	1.0	4.02e-07	1.0
Th17 cell differentiation	{'n/a (just one condition)'}	1.0	1.0	1.0	1.0	4.3e-05	1.0
Thermogenesis	{'Ndufa6', 'Ndufs7', 'Ndufc1', 'Ndufa13', 'Cox17', 'Cox7c', 'Uqcr11', 'Ndufb5'}	1.0	1.17e-24	1.0	0.00035	1.0	1.0
Toll-like receptor signaling pathway	{'n/a (just one condition)'}	1.0	1.0	1.0	1.0	0.00048	1.0
Toxoplasmosis	{'n/a (just one condition)'}	1.0	1.0	1.0	1.0	0.00084	1.0
Transcriptional misregulation in cancer	{'n/a (just one condition)'}	1.0	1.0	1.0	1.0	0.0074	1.0
Tuberculosis	{'Syk', 'H2-DMa', 'Itgam', 'Cd74', 'Tlr9', 'Lbp', 'Itgb2'}	1.0	1.0	0.0354	1.0	4.2e-12	1.0
Type I diabetes mellitus	{'n/a (just one condition)'}	1.0	1.0	1.0	1.0	0.00026	1.0
Vascular smooth muscle contraction	{'n/a (just one condition)'}	1.0	1.0	1.0	1.0	1.0	2.58e-08
Viral carcinogenesis	{'n/a (just one condition)'}	1.0	1.0	1.0	1.0	0.0197	1.0
Viral myocarditis	{'n/a (just one condition)'}	1.0	1.0	1.0	1.0	0.00028	1.0
Viral protein interaction with cytokine and cytokine receptor	{'n/a (just one condition)'}	1.0	1.0	1.0	1.0	0.0034	1.0
Wnt signaling pathway	{'n/a (just one condition)'}	1.0	1.0	1.0	1.0	1.0	0.0046
cAMP signaling pathway	{'Vipr2', 'Hhip'}	0.0489	1.0	1.0	1.0	1.0	0.029
cGMP-PKG signaling pathway	{'n/a (just one condition)'}	1.0	1.0	1.0	1.0	1.0	1.81e-06
