# Supplementary material for: reString: an open-source Python software to perform automatic functional enrichment retrieval, results aggregation and data visualization
Source: Sci Rep. 2021 Dec 6;11:23458. doi: 10.1038/s41598-021-02528-0 (PMC8648753; doi:10.1038/s41598-021-02528-0)
Supplement: Supplementary file 1 — Supplementary Information 1. [file 41598_2021_2528_MOESM1_ESM.zip › Supplemental DataSets/upregulated/Component_summary.tsv]

ID	score	occurrence	all_genes	common_genes
mitochondrion	5.81e-44	2	1110001J03Rik,1110008F13Rik,1700021F05Rik,Abca8b,Abhd11,Acyp2,Atg4d,Atp5e,Atp5h,Atp5sl,Bckdhb,Bola3,Cars2,Chchd4,Clpp,Cmc2,Comtd1,Coq7,Cox11,Cox17,Cox6a1,Cox6c,Cox7a1,Cox7c,Cox8a,Cox8b,Cycs,Cyp2b10,D10Jhu81e,Dact2,Dnajc11,Ech1,Endog,Fam73b,Fitm2,Gimap8,Glrx5,Gpx4,H2-Ke6,Hccs,Higd2a,Hint2,Hip1r,L2hgdh,Lars2,Macrod1,Maob,Mcee,Mettl20,Mief2,Minos1,Mlycd,Mpc2,Mrpl12,Mrpl15,Mrpl34,Mrpl37,Mrpl38,Mrpl42…	1110001J03Rik,Bola3,Cox17,Cox7c,Ech1,Glrx5,Hint2,Mrps12,Ndufa13,Ndufa6,Ndufb5,Ndufc1,Ndufs7,Nudt19,Uqcr11
extracellular region	3.7599999999999994e-42	4	Ace,Adamts12,Adamts2,Adamts5,Adamtsl1,Adamtsl2,Adgrg1,Agt,Alpl,Angpt1,Angptl1,Angptl2,Angptl7,Anpep,Apobr,Apoc1,Apoc3,Apod,Apoe,Bche,Btc,C1qa,C1qb,C1qc,C1qtnf1,C1qtnf2,C1qtnf3,C1qtnf5,C1qtnf7,C1qtnf9,C1ra,C1s1,C2,C3,C4b,Car4,Ccbe1,Ccdc3,Ccdc80,Ccl11,Ccl21c,Ccl24,Ccl6,Ccl8,Ccl9,Cd14,Cd163,Cd34,Ceacam16,Cfb,Cfd,Cfh,Cfp,Chil3,Clec11a,Clec3b,Cntfr,Col12a1,Col14a1,Col16a1,Col19a1,Col1a1,Col1a2,Col24a1…	No common gene
mitochondrial protein complex	2.49e-38	2	Atp5e,Atp5h,Atp5sl,Bckdhb,Cox6a1,Cox7c,Dnajc11,Minos1,Mrpl12,Mrpl15,Mrpl34,Mrpl37,Mrpl38,Mrpl42,Mrpl46,Mrpl51,Mrps12,Mrps23,Mrps24,Mrps7,Ndufa1,Ndufa12,Ndufa13,Ndufa2,Ndufa3,Ndufa5,Ndufa6,Ndufa8,Ndufb10,Ndufb11,Ndufb2,Ndufb5,Ndufb6,Ndufb7,Ndufb9,Ndufc1,Ndufc2,Ndufs5,Ndufs7,Ppif,Smdt1,Timm13,Timm9,Tomm40,Tomm5,Tomm6,Uqcc3,Usmg5	Cox7c,Mrps12,Ndufa13,Ndufa6,Ndufb5,Ndufc1,Ndufs7
mitochondrial envelope	6.630000000000001e-35	2	1110008F13Rik,Abca8b,Atp5e,Atp5h,Atp5sl,Bckdhb,Chchd4,Coq7,Cox11,Cox17,Cox6a1,Cox6c,Cox7a1,Cox7c,Cox8a,Cox8b,Cycs,Cyp2b10,Dnajc11,Endog,Fam73b,Gpx4,H2-Ke6,Hccs,Higd2a,Maob,Mief2,Minos1,Mpc2,Ndufa1,Ndufa12,Ndufa13,Ndufa2,Ndufa3,Ndufa5,Ndufa6,Ndufa8,Ndufaf4,Ndufb10,Ndufb11,Ndufb2,Ndufb5,Ndufb6,Ndufb7,Ndufb9,Ndufc1,Ndufc2,Ndufs5,Ndufs7,Nnt,Pde2a,Ppif,Prodh,Slc25a22,Slc25a39,Slmo2,Smdt1,Suox,Timm13,T…	Cox17,Cox7c,Ndufa13,Ndufa6,Ndufb5,Ndufc1,Ndufs7,Uqcr11
mitochondrial inner membrane	3.57e-34	2	1110008F13Rik,Abca8b,Atp5e,Atp5h,Atp5sl,Bckdhb,Coq7,Cox11,Cox6a1,Cox6c,Cox7a1,Cox7c,Cox8a,Cox8b,Cyp2b10,Dnajc11,Endog,Gpx4,Hccs,Higd2a,Maob,Minos1,Mpc2,Ndufa1,Ndufa12,Ndufa13,Ndufa2,Ndufa3,Ndufa5,Ndufa6,Ndufa8,Ndufb10,Ndufb11,Ndufb2,Ndufb5,Ndufb6,Ndufb7,Ndufb9,Ndufc1,Ndufc2,Ndufs5,Ndufs7,Nnt,Pde2a,Ppif,Prodh,Slc25a22,Slc25a39,Smdt1,Timm13,Timm8a1,Timm9,Tmem11,Tomm40,Ucp1,Uqcc3,Uqcr11,Usmg5	Cox7c,Ndufa13,Ndufa6,Ndufb5,Ndufc1,Ndufs7,Uqcr11
extracellular matrix	4.4e-32	3	Adamts2,Adamts5,Adamtsl1,Adamtsl2,Angpt1,Angptl1,Angptl2,Angptl7,Apoe,Ccbe1,Ccdc80,Clec3b,Col12a1,Col14a1,Col16a1,Col19a1,Col1a1,Col1a2,Col3a1,Col4a3,Col4a4,Col6a5,Col6a6,Col8a2,Colq,Cpz,Ctsc,Dcn,Dpt,Ecm2,Efemp1,Egflam,Emilin2,Entpd2,F3,Fbln1,Fbln2,Fbn1,Fgf1,Fmod,Glg1,Gpc3,Hpse,Igfbp6,Ihh,Itgb4,Lama2,Lgals4,Lgr6,Loxl2,Lrrc15,Lrrc17,Matn2,Mfap2,Mmp14,Mmp2,Mmp3,Mmrn1,Mmrn2,Myoc,Ndp,Nid1,Npnt,Ntn4,O…	Col4a4,Col6a6,Col8a2,Cpz,Egflam,F3,Gpc3,Lama2,Serpinf1
mitochondrial membrane	5.01e-32	2	1110008F13Rik,Abca8b,Atp5e,Atp5h,Atp5sl,Bckdhb,Coq7,Cox11,Cox6a1,Cox6c,Cox7a1,Cox7c,Cox8a,Cox8b,Cyp2b10,Dnajc11,Endog,Fam73b,Gpx4,Hccs,Higd2a,Maob,Mief2,Minos1,Mpc2,Ndufa1,Ndufa12,Ndufa13,Ndufa2,Ndufa3,Ndufa5,Ndufa6,Ndufa8,Ndufaf4,Ndufb10,Ndufb11,Ndufb2,Ndufb5,Ndufb6,Ndufb7,Ndufb9,Ndufc1,Ndufc2,Ndufs5,Ndufs7,Nnt,Pde2a,Ppif,Prodh,Slc25a22,Slc25a39,Smdt1,Timm13,Timm8a1,Timm9,Tmem11,Tomm40,Tomm5,Tom…	Cox7c,Ndufa13,Ndufa6,Ndufb5,Ndufc1,Ndufs7,Uqcr11
cellular anatomical entity	9.36e-30	6	1110001J03Rik,1110008F13Rik,1700021F05Rik,3632451O06Rik,AB124611,Aass,Abca1,Abca6,Abca7,Abca8a,Abca8b,Abca9,Abcc3,Abcg1,Abhd11,Abhd17c,Abhd5,Abi3,Ablim3,Abtb2,Ace,Acer2,Ackr2,Acod1,Acot12,Acsbg1,Acsf2,Acsm5,Acss3,Actn3,Acyp2,Adam12,Adam33,Adam8,Adamts12,Adamts2,Adamts5,Adamtsl1,Adamtsl2,Adap2,Adcy3,Adcy4,Adcyap1r1,Adgrd1,Adgre1,Adgrf5,Adgrg1,Adora2a,Adssl1,Afap1l1,Aff2,Aff3,Agt,Akna,Aldh1a3,Alox5…	No common gene
plasma membrane	1.62e-28	4	Abca1,Abca7,Abca8a,Abca8b,Abcc3,Abcg1,Ace,Ackr2,Acsbg1,Adam12,Adam8,Adap2,Adcy3,Adcy4,Adcyap1r1,Adgrd1,Adgre1,Adgrf5,Adgrg1,Adora2a,Alpl,Angpt1,Ank2,Anpep,Antxr2,Apba3,Apobr,Apoe,Aqp11,Ar,Arap1,Arap3,Arhgef9,Arl11,Arrb1,Asap2,Atp1b2,Atrnl1,Bace2,Baiap2,Bcam,Bcl3,Blnk,Bmpr1a,Bmpr1b,Boc,Bsg,Bst1,Bst2,Btc,Btk,Btnl9,C1qtnf1,C1qtnf5,Cacna1c,Cacna2d3,Cacnb2,Cadm3,Camk2a,Cap2,Capn3,Car12,Car4,Casq1,Ccl2…	No common gene
cell periphery	1.62e-28	4	Abca1,Abca7,Abca8a,Abca8b,Abcc3,Abcg1,Ace,Ackr2,Acsbg1,Adam12,Adam8,Adap2,Adcy3,Adcy4,Adcyap1r1,Adgrd1,Adgre1,Adgrf5,Adgrg1,Adora2a,Alpl,Angpt1,Ank2,Anpep,Antxr2,Apba3,Apobr,Apoe,Aqp11,Ar,Arap1,Arap3,Arhgap32,Arhgef9,Arl11,Arrb1,Asap2,Astn2,Atp1b2,Atrnl1,Bace2,Baiap2,Bcam,Bcl3,Blnk,Bmpr1a,Bmpr1b,Boc,Bsg,Bst1,Bst2,Btc,Btk,Btnl9,C1qtnf1,C1qtnf5,Cacna1c,Cacna2d3,Cacnb2,Cadm3,Camk2a,Cap2,Capn3,Car12,…	No common gene
respirasome	1.79e-28	2	1110008F13Rik,Atp5sl,Cox6a1,Cox7a1,Cox7c,Cox8a,Cox8b,Cycs,Ndufa1,Ndufa12,Ndufa13,Ndufa2,Ndufa3,Ndufa5,Ndufa6,Ndufa8,Ndufb10,Ndufb11,Ndufb2,Ndufb5,Ndufb6,Ndufb7,Ndufb9,Ndufc1,Ndufc2,Ndufs5,Ndufs7,Uqcc3,Uqcr11	Cox7c,Ndufa13,Ndufa6,Ndufb5,Ndufc1,Ndufs7,Uqcr11
collagen-containing extracellular matrix	2.51e-28	3	Adamts2,Adamts5,Adamtsl1,Angpt1,Angptl1,Angptl2,Angptl7,Ccdc80,Col12a1,Col14a1,Col16a1,Col1a1,Col1a2,Col3a1,Col4a3,Col4a4,Col6a5,Col6a6,Col8a2,Colq,Ctsc,Dcn,Dpt,Ecm2,Efemp1,Egflam,Emilin2,Entpd2,F3,Fbln1,Fbln2,Fbn1,Fmod,Gpc3,Igfbp6,Itgb4,Lama2,Lgals4,Loxl2,Lrrc15,Matn2,Mfap2,Mmrn1,Mmrn2,Myoc,Ndp,Nid1,Npnt,Ntn4,Ogn,Omd,Pcolce2,Plxnb2,Ptprz1,Reln,Runx1,Sema3c,Serpinf1,Serping1,Sfrp1,Slit2,Smoc2,Spa…	Col4a4,Col6a6,Col8a2,Egflam,F3,Gpc3,Lama2,Serpinf1
organelle envelope	1.5100000000000001e-27	1	1110008F13Rik,Apoe,Atp5e,Atp5h,Chchd4,Coq7,Cox11,Cox17,Cox6c,Cox7a1,Cox7c,Cox8b,Cycs,Dnajc11,Hccs,Mief2,Minos1,Mpc2,Mrps23,Ndufa1,Ndufa12,Ndufa13,Ndufa2,Ndufa3,Ndufa5,Ndufa6,Ndufa8,Ndufaf4,Ndufb10,Ndufb11,Ndufb2,Ndufb5,Ndufb6,Ndufb7,Ndufc1,Ndufc2,Ndufs5,Ndufs7,Nnt,Ppif,Slc25a39,Slmo2,Smdt1,Timm13,Timm8a1,Timm9,Tmem11,Tomm40,Tomm5,Tomm6,Ucp1,Uqcc3,Uqcr11,Usmg5	n/a (just one condition)
inner mitochondrial membrane protein complex	1.6e-26	2	Atp5e,Atp5h,Atp5sl,Cox6a1,Cox7c,Dnajc11,Minos1,Ndufa1,Ndufa12,Ndufa13,Ndufa2,Ndufa3,Ndufa5,Ndufa6,Ndufa8,Ndufb10,Ndufb11,Ndufb2,Ndufb5,Ndufb6,Ndufb7,Ndufb9,Ndufc1,Ndufc2,Ndufs5,Ndufs7,Smdt1,Uqcc3,Usmg5	Cox7c,Ndufa13,Ndufa6,Ndufb5,Ndufc1,Ndufs7
mitochondrial respirasome	3.36e-25	2	1110008F13Rik,Atp5sl,Cox6a1,Cox7a1,Cox7c,Ndufa1,Ndufa12,Ndufa13,Ndufa2,Ndufa3,Ndufa5,Ndufa6,Ndufa8,Ndufb10,Ndufb11,Ndufb2,Ndufb5,Ndufb6,Ndufb7,Ndufb9,Ndufc1,Ndufc2,Ndufs5,Ndufs7,Uqcc3	Cox7c,Ndufa13,Ndufa6,Ndufb5,Ndufc1,Ndufs7
membrane	4.94e-25	6	1110008F13Rik,3632451O06Rik,AB124611,Abca1,Abca6,Abca7,Abca8a,Abca8b,Abca9,Abcc3,Abcg1,Abhd17c,Ace,Acer2,Ackr2,Acsbg1,Adam12,Adam33,Adam8,Adap2,Adcy3,Adcy4,Adcyap1r1,Adgrd1,Adgre1,Adgrf5,Adgrg1,Adora2a,Adssl1,Alox5ap,Alpl,Angpt1,Ank2,Anpep,Antxr2,Apba3,Apcdd1,Apobr,Apoe,Aqp11,Ar,Arap1,Arap3,Arhgap27,Arhgap32,Arhgef9,Arl11,Arl4a,Arrb1,Asap2,Astn2,Atl2,Atp13a2,Atp1b2,Atp2a1,Atp5e,Atp5h,Atp5sl,Atp6v…	No common gene
extracellular space	1.37e-24	4	Ace,Adamts5,Agt,Alpl,Angpt1,Angptl1,Angptl2,Angptl7,Anpep,Apobr,Apoc1,Apoc3,Apod,Apoe,Bche,Btc,C1qa,C1qb,C1qc,C1qtnf1,C1qtnf2,C1qtnf3,C1qtnf5,C1qtnf7,C1qtnf9,C1ra,C1s1,C2,C3,C4b,Car4,Ccbe1,Ccl11,Ccl21c,Ccl24,Ccl6,Ccl8,Ccl9,Cd14,Ceacam16,Cfb,Cfd,Cfh,Cfp,Clec11a,Clec3b,Cntfr,Col12a1,Col14a1,Col16a1,Col19a1,Col1a1,Col1a2,Col24a1,Col2a1,Col3a1,Col4a3,Col4a4,Col8a2,Colq,Cp,Cpxm1,Cpz,Ctsc,Ctsk,Ctsz,Cxc…	No common gene
intrinsic component of membrane	1.81e-24	4	3632451O06Rik,AB124611,Abca1,Abca6,Abca7,Abca8a,Abca8b,Abca9,Abcc3,Abcg1,Ace,Acer2,Ackr2,Adam12,Adam33,Adam8,Adcy3,Adcy4,Adcyap1r1,Adgrd1,Adgre1,Adgrf5,Adgrg1,Adora2a,Alox5ap,Alpl,Ank2,Anpep,Antxr2,Aqp11,Astn2,Atp13a2,Atp1b2,Atp2a1,Atp6v0e2,Atrnl1,B3galnt2,B3galt1,B3gnt3,B4galt5,Bace2,Bcam,Bmpr1a,Bmpr1b,Boc,Bsg,Bst1,Bst2,Btc,Btnl9,C1qtnf1,Cacna1c,Cacna2d3,Cacnb2,Cadm3,Car12,Car4,Ccdc107,Ccr1,Ccr9…	No common gene
respiratory chain complex	1.86e-23	2	Atp5sl,Cox6a1,Cox7c,Cox8a,Cox8b,Ndufa1,Ndufa12,Ndufa13,Ndufa2,Ndufa3,Ndufa5,Ndufa6,Ndufa8,Ndufb10,Ndufb11,Ndufb2,Ndufb5,Ndufb6,Ndufb7,Ndufb9,Ndufc1,Ndufc2,Ndufs5,Ndufs7,Uqcc3	Cox7c,Ndufa13,Ndufa6,Ndufb5,Ndufc1,Ndufs7
integral component of membrane	2.6e-22	4	3632451O06Rik,AB124611,Abca1,Abca6,Abca7,Abca8a,Abca8b,Abca9,Abcc3,Abcg1,Ace,Acer2,Ackr2,Adam12,Adam33,Adam8,Adcy3,Adcy4,Adcyap1r1,Adgrd1,Adgre1,Adgrf5,Adgrg1,Adora2a,Alox5ap,Ank2,Anpep,Antxr2,Aqp11,Astn2,Atp13a2,Atp1b2,Atp2a1,Atp6v0e2,Atrnl1,B3galnt2,B3galt1,B3gnt3,B4galt5,Bace2,Bcam,Bmpr1a,Bmpr1b,Boc,Bsg,Bst2,Btc,Btnl9,C1qtnf1,Cacna1c,Cacna2d3,Cacnb2,Cadm3,Car12,Ccdc107,Ccr1,Ccr9,Cd14,Cd163,Cd2…	No common gene
mitochondrial respiratory chain complex I	3.54e-22	2	Atp5sl,Ndufa1,Ndufa12,Ndufa13,Ndufa2,Ndufa3,Ndufa5,Ndufa6,Ndufa8,Ndufb10,Ndufb11,Ndufb2,Ndufb5,Ndufb6,Ndufb7,Ndufb9,Ndufc1,Ndufc2,Ndufs5,Ndufs7	Ndufa13,Ndufa6,Ndufb5,Ndufc1,Ndufs7
cell surface	6.85e-21	4	Abca1,Abca7,Abcg1,Ace,Ackr2,Adam8,Adcyap1r1,Adgre1,Adgrf5,Anpep,Antxr2,Apoe,Aqp11,Atp1b2,Bace2,Bcam,Bmpr1a,Boc,Bst2,Btnl9,C3,Cacna1c,Capn5,Car4,Ccl21c,Ccr1,Ccr9,Cd14,Cd163,Cd209b,Cd22,Cd248,Cd33,Cd34,Cd38,Cd44,Cd53,Cd55,Cd59a,Cd74,Cd8a,Cdh5,Cdon,Ceacam1,Cfh,Ciita,Clec12a,Clec7a,Cntfr,Csf1r,Csf2ra,Csf3r,Ctsk,Ctsz,Cx3cr1,Dmd,Egfr,Eng,Enpp3,Entpd2,Epha2,Ephb6,F3,Fcer1g,Fcgr1,Fcgr2b,Fcgr3,Fcgr4,Fcmr,…	No common gene
oxidoreductase complex	9.34e-20	2	Atp5sl,Bckdhb,Gmpr,Ndufa1,Ndufa12,Ndufa13,Ndufa2,Ndufa3,Ndufa5,Ndufa6,Ndufa8,Ndufb10,Ndufb11,Ndufb2,Ndufb5,Ndufb6,Ndufb7,Ndufb9,Ndufc1,Ndufc2,Ndufs5,Ndufs7,Uqcc3	Ndufa13,Ndufa6,Ndufb5,Ndufc1,Ndufs7
side of membrane	1.18e-16	2	Abca1,Abcg1,Ace,Ackr2,Adgre1,Anpep,Antxr2,Btnl9,Car4,Ccl21c,Ccr1,Cd14,Cd163,Cd22,Cd248,Cd33,Cd34,Cd44,Cd55,Cd74,Cdh5,Ceacam1,Cfh,Cnr2,Cntfr,Csf2ra,Csf3r,Ctsk,Cx3cr1,Cyth1,Eng,Enpp3,Fcer1g,Fcgr1,Fcgr2b,Fcgr3,Fcgr4,Fcmr,Fes,Fgfr3,Fgr,Flt3,Folr2,Gngt2,Gpihbp1,H2-Aa,H2-Ab1,H2-D1,H2-K1,H2-Q8,Hck,Heg1,Icam1,Il6ra,Itga2,Itgam,Itgax,Itgb2,Lrp1,Ly6a,Ly6c1,Lyn,Mcf2l,Osmr,P2rx7,Pdgfra,Pdpn,Plekha4,Ptk2b,Ras…	Abcg1,Cd74,Csf3r,Fcgr2b,Fgr,H2-Q8,Hck,Icam1,Il6ra,Itgam,Itgb2,Rasa3,Stac2,Vsir
cytoplasm	2.09e-16	4	1110001J03Rik,1110008F13Rik,1700021F05Rik,Aass,Abca1,Abca7,Abca8b,Abcg1,Abhd11,Abhd17c,Abhd5,Abi3,Ablim3,Acer2,Acod1,Acot12,Acsf2,Acsm5,Acss3,Acyp2,Adam8,Adap2,Adcy3,Adcy4,Adgrf5,Adssl1,Afap1l1,Aff3,Agt,Akna,Alox5ap,Ank2,Apba3,Apoa1,Apoa2,Apobec3,Apoc1,Apoc3,Apod,Apoe,Aqp11,Ar,Arap3,Arhgap27,Arhgap32,Arhgef15,Arhgef9,Arl11,Arl4a,Arpp21,Asap2,Astn2,Atg4d,Atl2,Atp1b2,Atp5e,Atp5h,Atp5sl,Axin2,B3galn…	No common gene
external side of plasma membrane	1.39e-14	2	Abca1,Abcg1,Ace,Ackr2,Adgre1,Anpep,Antxr2,Btnl9,Car4,Ccl21c,Ccr1,Cd14,Cd163,Cd22,Cd248,Cd33,Cd34,Cd44,Cd55,Cd74,Cdh5,Ceacam1,Cfh,Cntfr,Csf2ra,Csf3r,Ctsk,Cx3cr1,Eng,Enpp3,Fcer1g,Fcgr1,Fcgr2b,Fcgr3,Fcgr4,Fcmr,Flt3,Folr2,Gpihbp1,H2-Aa,H2-Ab1,H2-D1,H2-K1,H2-Q8,Heg1,Icam1,Il6ra,Itga2,Itgam,Itgax,Itgb2,Lrp1,Ly6a,Ly6c1,Osmr,P2rx7,Pdgfra,Pdpn,Robo4,Rtn4rl2,S1pr1,Selp,Sema7a,Slamf7,Tgfbr2,Tlr2,Tlr8,Tnfrsf…	Abcg1,Cd74,Csf3r,Fcgr2b,H2-Q8,Icam1,Il6ra,Itgam,Itgb2,Vsir
intrinsic component of plasma membrane	4.86e-13	4	Abca1,Abcc3,Ackr2,Adam8,Adcy3,Adcy4,Adgrd1,Adgre1,Adgrg1,Adora2a,Ank2,Atp1b2,Bcam,Boc,Bsg,C1qtnf1,Cacna1c,Cadm3,Car4,Cd14,Cd22,Cd37,Cd53,Cd72,Cd74,Cdh4,Cdon,Clca3a1,Cntfr,Cp,Csf1r,Cybb,Dagla,Dll4,Efnb1,Egfr,Epha1,Epha2,Epha3,Ephb2,Ephb6,Eps8,Erbb4,Fcer1g,Fcgr1,Fcgr2b,Fcgr3,Fcgr4,Fcrl1,Fgfr3,Flrt2,Flt1,Flt3,Flt4,Folh1,Folr2,Fxyd6,Gabra3,Gas1,Gpc3,Gpihbp1,Gpr35,Gpr4,Gria4,Hhip,Htr2b,Hvcn1,Hyal2,Ica…	No common gene
collagen trimer	5.17e-13	3	C1qb,C1qc,C1qtnf1,C1qtnf2,C1qtnf3,C1qtnf5,C1qtnf7,Ccbe1,Col12a1,Col14a1,Col16a1,Col19a1,Col1a1,Col1a2,Col3a1,Col4a3,Col4a4,Col6a5,Col6a6,Col8a2,Colq,Dcn,Emilin2,Gldn	Col4a4,Col6a6,Col8a2
basement membrane	9.34e-13	2	Ccdc80,Col4a4,Col8a2,Efemp1,Egflam,Entpd2,Fbln1,Fbn1,Itgb4,Lama2,Loxl2,Matn2,Mmrn2,Nid1,Ntn4,Runx1,Serpinf1,Smoc2,Tgfbi,Tmeff2	Col4a4,Col8a2,Egflam,Entpd2,Fbln1,Fbn1,Itgb4,Lama2,Loxl2,Matn2,Nid1,Ntn4,Serpinf1,Smoc2,Tgfbi
organelle membrane	3.76e-11	2	1110008F13Rik,Abca7,Abcg1,Abhd17c,Acer2,Adam8,Alox5ap,Atp5e,Atp5h,B3gnt3,B4galt5,Bckdhb,Bri3,Bsg,Car4,Cd300lg,Cd38,Cd68,Cdh5,Ceacam1,Ch25h,Chst1,Clstn3,Coq7,Cox11,Cox6c,Cox7a1,Cox7c,Cox8b,Cyp1a1,Cyp2b10,Cyp2e1,Cyp4b1,Cyp4f18,Dagla,Dnajc11,Dolk,Dusp18,Elovl5,Emc6,Extl1,Ffar4,Fgd2,Fgr,Fitm2,Flcn,Galnt15,Gimap5,Gpat4,Gramd1b,H2-D1,H2-DMa,H2-DMb1,H2-Eb1,H2-K1,H2-Q8,Hccs,Hsd3b7,Hyal2,Itgb4,Itpr3,Ksr1,…	Flcn
integral component of plasma membrane	1.02e-10	4	Abca1,Abcc3,Ackr2,Adam8,Adcy3,Adcy4,Adgrd1,Adgre1,Adgrg1,Adora2a,Ank2,Atp1b2,Bcam,Boc,Bsg,C1qtnf1,Cacna1c,Cadm3,Cd22,Cd37,Cd53,Cd72,Cd74,Cdh4,Cdon,Clca3a1,Cntfr,Csf1r,Cybb,Dagla,Dll4,Efnb1,Egfr,Epha1,Epha2,Epha3,Ephb2,Ephb6,Eps8,Erbb4,Fcer1g,Fcgr1,Fcgr2b,Fcgr3,Fcgr4,Fcrl1,Fgfr3,Flrt2,Flt1,Flt3,Flt4,Folh1,Fxyd6,Gabra3,Gpc3,Gpr35,Gpr4,Gria4,Hhip,Htr2b,Hvcn1,Icam1,Igdcc4,Il6ra,Itga11,Itga2,Itga8,Itg…	No common gene
membrane protein complex	1.4e-10	1	Atp5e,Atp5h,Cox7c,Cox8b,Dnajc11,Gng11,Itga2b,Minos1,Ndufa1,Ndufa12,Ndufa13,Ndufa2,Ndufa3,Ndufa5,Ndufa6,Ndufa8,Ndufb10,Ndufb11,Ndufb2,Ndufb5,Ndufb6,Ndufb7,Ndufc1,Ndufc2,Ndufs5,Ndufs7,Ppif,Smdt1,Tomm40,Tomm5,Tomm6,Uqcc3,Usmg5	n/a (just one condition)
intracellular	7.95e-10	3	1110001J03Rik,1110008F13Rik,1700021F05Rik,Abca1,Abca7,Abca8b,Abcg1,Abhd11,Abhd17c,Abhd5,Abi3,Ablim3,Acer2,Acod1,Acot12,Acsf2,Acsm5,Acss3,Acyp2,Adam12,Adam8,Adap2,Adcy3,Adcy4,Adgrf5,Adora2a,Adssl1,Afap1l1,Agt,Akna,Alox5ap,Anapc13,Apba3,Apoa1,Apoa2,Apobec3,Apoc1,Apoc3,Apod,Apoe,Arap3,Arhgap27,Arhgef15,Arl11,Arl4a,Atg4d,Atl2,Atp5e,Atp5h,Atp5sl,Axin2,B3gnt3,B4galt5,Baiap2,Baz1a,Bcat2,Bckdhb,Bcl3,Blnk…	Cebpb,Kank3,Timp4,Unc45b
cell junction	1.23e-09	2	Adcyap1r1,Ank2,Apoe,Arhgap32,Arhgef9,Arrb1,Atp1b2,C1qb,C1qc,C1qtnf5,C4b,Cacna1c,Cacnb2,Cadm3,Camk2a,Camk2n1,Camk4,Cap2,Capn5,Cdh11,Cdh4,Cdh6,Cldn22,Col16a1,Col19a1,Colq,Ctnna3,Ctnnd2,Dact1,Dbn1,Dclk1,Dgkb,Dixdc1,Dmd,Dnm1,Dtna,Egflam,Egfr,Enah,Epb41l3,Epha1,Ephb2,Erbb4,Fcgr2b,Fgf13,Fgf14,Filip1,Flrt2,Fmn1,Fxyd6,Fyb,Fzd4,Gabra3,Gja6,Gjc1,Glg1,Gria4,Gucy1a3,Gucy1b3,Hck,Heg1,Igsf9b,Itga11,Itga2,Itga8…	Dact1,Egflam,Lama2,Slc4a10
intracellular membrane-bounded organelle	4.88e-09	2	1110001J03Rik,1110008F13Rik,1700021F05Rik,Abca1,Abca7,Abcg1,Abhd11,Acer2,Acod1,Acsf2,Acsm5,Acss3,Acyp2,Adam12,Adam8,Adap2,Adcy3,Adcy4,Akna,Alox5ap,Apoa1,Apobec3,Apoc1,Apod,Apoe,Atg4d,Atp5e,Atp5h,B3gnt3,B4galt5,Baiap2,Baz1a,Bcat2,Bckdhb,Bcl3,Bola3,Bri3,Bsg,Bst2,Btk,Car4,Car5b,Cars2,Cd14,Cd300a,Cd38,Cd68,Cd74,Cdc34,Cdh5,Cdk18,Cdkn1a,Cebpb,Chchd4,Chd7,Chil3,Chst1,Churc1,Ciita,Clpp,Clstn3,Cmc2,Cmip,C…	Cebpb,Flcn,Taf10,Tbx3
mitochondrial matrix	7.14e-09	1	1700021F05Rik,Atg4d,Cars2,Clpp,Glrx5,Lars2,Mlycd,Mrpl12,Mrpl15,Mrpl34,Mrpl37,Mrpl46,Mrpl51,Mrps12,Mrps23,Mrps7,Ppif,Tsfm	n/a (just one condition)
cytoplasmic vesicle	9.34e-09	2	Abca1,Abca7,Abcg1,Ace,Ackr2,Acsbg1,Adam8,Adcyap1r1,Adgrf5,Arap1,Arhgap27,Arrb1,Atp13a2,Bace2,Baiap2,Bsg,Bst2,Btk,C1qtnf5,Capg,Car4,Cd22,Cd300ld3,Cd300lg,Cd38,Cd68,Cd74,Ceacam1,Cfp,Chil3,Clip2,Col1a1,Ctsz,Cybb,Dagla,Dnm1,Ece2,Egfr,Evl,Fcgr2b,Fes,Fgd2,Fgd5,Fgfr3,Flt1,Ftl1,Galnt15,Gimap5,Gsn,H2-Ab1,H2-D1,H2-DMa,H2-DMb1,H2-Eb1,H2-K1,H2-Q8,Havcr2,Hck,Hexb,Hyal2,Ifitm1,Igfbp3,Il1b,Itpr3,Kif1a,Lcn2,Lgmn…	Abcg1,Cd68,Cd74,Cybb,Fcgr2b,Galnt15,H2-DMa,H2-Q8,Hck,Lyz2,Mpeg1,Pld4,Rasgef1b,Siglec1,Slc11a1,Syk,Tlr9,Unc93b1,Wdfy4
lysosome	9.46e-09	2	Ace,Adam8,Atp13a2,Btk,Cd300a,Cd300ld3,Cd34,Cd68,Cd74,Ctsc,Ctsk,Ctsz,Fgfr3,Flcn,Ftl1,Gimap5,Gpc3,H2-Aa,H2-DMa,H2-DMb1,H2-Eb1,Hck,Hexb,Hpse,Hyal2,Ifi30,Il1b,Laptm5,Lgmn,Lyn,Man2b1,Man2b2,March1,Mmp13,Mt1,Myo7a,Naaa,Napsa,Nos1,Nsg1,Pld3,Rab7b,Rnase6,Slc11a1,Slc15a3,Slc29a3,Slc2a6,Slc3a2,Srgn,Stxbp2,Tecpr1,Tlr7,Tlr9,Tmem8,Tnfaip3,Trpm2,Unc93b1	Cd300a,Cd68,Cd74,H2-DMa,Hck,Laptm5,Slc11a1,Tlr9,Unc93b1
vesicle	9.58e-09	2	Abca1,Abca7,Abcg1,Ace,Ackr2,Acsbg1,Adam8,Adcyap1r1,Adgrf5,Anpep,Arap1,Arhgap27,Arrb1,Atp13a2,Bace2,Baiap2,Bsg,Bst2,Btk,C1qtnf5,Capg,Car4,Cd22,Cd300ld3,Cd300lg,Cd38,Cd68,Cd74,Ceacam1,Cfp,Chil3,Clip2,Col1a1,Ctsz,Cybb,Dagla,Dnm1,Ece2,Egfr,Evl,Fcgr2b,Fes,Fgd2,Fgd5,Fgfr3,Flt1,Ftl1,Galnt15,Gimap5,Gprc5b,Gsn,H2-Ab1,H2-D1,H2-DMa,H2-DMb1,H2-Eb1,H2-K1,H2-Q8,Havcr2,Hck,Hexb,Hyal2,Icam1,Ifitm1,Igfbp3,Il1b,It…	Abcg1,Cd68,Cd74,Cybb,Fcgr2b,Galnt15,H2-DMa,H2-Q8,Hck,Icam1,Lyz2,Mpeg1,Myo1f,Pld4,Rasgef1b,Siglec1,Slc11a1,Syk,Tlr9,Unc93b1,Wdfy4
membrane-bounded organelle	1.06e-08	2	1110001J03Rik,1110008F13Rik,1700021F05Rik,Abca1,Abca7,Abcg1,Abhd11,Abhd17c,Acer2,Acod1,Acsf2,Acsm5,Acss3,Acyp2,Adam12,Adam8,Adap2,Adcy3,Adcy4,Adgrf5,Akna,Alox5ap,Alpl,Apoa1,Apobec3,Apoc1,Apod,Apoe,Arhgap27,Atg4d,Atp5e,Atp5h,B3gnt3,B4galt5,Baiap2,Baz1a,Bcat2,Bckdhb,Bcl3,Bmf,Bola3,Bri3,Bsg,Bst2,Btk,Car4,Car5b,Cars2,Cd14,Cd22,Cd300a,Cd300lg,Cd38,Cd68,Cd74,Cdc34,Cdh5,Cdk18,Cdkn1a,Ceacam1,Cebpb,Cfp,Ch…	Cebpb,Flcn,Taf10,Tbx3
synapse	4.65e-08	1	Ank2,Apoe,Arhgap32,Arhgef9,Atp1b2,Cacna1c,Cacnb2,Camk2n1,Camk4,Cap2,Colq,Dact1,Dgkb,Dmd,Dtna,Egflam,Enah,Epha1,Erbb4,Fgf14,Filip1,Fzd4,Gabra3,Gjc1,Gucy1a3,Gucy1b3,Igsf9b,Itga8,Itpr1,Kcnd3,Kcnma1,Lama2,Mef2c,Mpdz,Myh10,Mylk2,Nbea,Ndrg2,Npy1r,Nr1d1,Ntf3,Ntrk3,Pgr,Phactr1,Pkp4,Pnmt,Prrt2,Ptprd,Ptprz1,Rab4a,Rasgrp2,Rgs7bp,Ric3,Scn2a1,Sept1,Sept6,Slc4a10,Slc8a2,Sntb1,Sparcl1,Sspn,Stx1a,Tnik,Unc5c,Vamp…	n/a (just one condition)
intracellular organelle	5.76e-08	2	1110001J03Rik,1110008F13Rik,1700021F05Rik,Abca1,Abca7,Abcg1,Abhd11,Abhd17c,Abhd5,Ablim3,Acer2,Acod1,Acsf2,Acsm5,Acss3,Acyp2,Adam12,Adam8,Adap2,Adcy3,Adcy4,Adgrf5,Adora2a,Afap1l1,Akna,Alox5ap,Apoa1,Apobec3,Apoc1,Apod,Apoe,Arap3,Arhgap27,Atg4d,Atp5e,Atp5h,B3gnt3,B4galt5,Baiap2,Baz1a,Bcat2,Bckdhb,Bcl3,Blnk,Bmf,Bola3,Bri3,Bsg,Bst2,Btk,Car4,Car5b,Cars2,Cd14,Cd22,Cd300a,Cd300lg,Cd38,Cd68,Cd74,Cdc34,Cdh…	Cebpb,Flcn,Kank3,Taf10,Tbx3,Timp4
vacuole	1.31e-07	2	Ace,Adam8,Atp13a2,Btk,Cd300a,Cd300ld3,Cd34,Cd68,Cd74,Ctsc,Ctsk,Ctsz,Fgfr3,Flcn,Ftl1,Gimap5,Gpc3,H2-Aa,H2-DMa,H2-DMb1,H2-Eb1,Hck,Hexb,Hpse,Hyal2,Ifi30,Il1b,Laptm5,Lgmn,Lyn,Man2b1,Man2b2,March1,Mefv,Mmp13,Mt1,Myo7a,Naaa,Napsa,Nos1,Nsg1,Pld3,Rab7b,Rnase6,Slc11a1,Slc15a3,Slc29a3,Slc2a6,Slc3a2,Srgn,Srpx,Stxbp2,Tecpr1,Tlr7,Tlr9,Tmem173,Tmem8,Tnfaip3,Trpm2,Unc93b1	Cd300a,Cd68,Cd74,H2-DMa,Hck,Laptm5,Slc11a1,Tlr9,Unc93b1
organelle	1.51e-07	2	1110001J03Rik,1110008F13Rik,1700021F05Rik,Abca1,Abca7,Abcg1,Abhd11,Abhd17c,Abhd5,Ablim3,Acer2,Acod1,Acsf2,Acsm5,Acss3,Acyp2,Adam12,Adam8,Adap2,Adcy3,Adcy4,Adgrf5,Adora2a,Afap1l1,Akna,Alox5ap,Alpl,Apoa1,Apobec3,Apoc1,Apod,Apoe,Arap3,Arhgap27,Atg4d,Atp5e,Atp5h,B3gnt3,B4galt5,Baiap2,Baz1a,Bcat2,Bckdhb,Bcl3,Blnk,Bmf,Bola3,Bri3,Bsg,Bst2,Btk,Car4,Car5b,Cars2,Cd14,Cd22,Cd300a,Cd300lg,Cd38,Cd68,Cd74,Cdc3…	Cebpb,Flcn,Kank3,Taf10,Tbx3,Timp4
mitochondrial intermembrane space	1.51e-07	1	Chchd4,Cox17,Cycs,Ndufa8,Ndufb7,Ndufs5,Slmo2,Timm13,Timm8a1,Timm9	n/a (just one condition)
whole membrane	1.81e-07	1	Abca1,Abca7,Adam8,Adcy3,Adgrg1,Bsg,Bst2,Btk,Car4,Cd14,Cd300lg,Cd38,Cd68,Dagla,Efnb1,Fcer1g,Fcgr1,Fcgr2b,Fgd2,Flcn,Gimap5,Gprc5b,H2-D1,H2-DMa,H2-DMb1,H2-Eb1,H2-K1,H2-Q8,Hck,Hyal2,Inpp5d,Itgam,Itgb2,Itpr3,Kcna5,Laptm5,Lyn,Mall,March1,Myo7a,Ncf4,Nfam1,Nos1,Osbpl11,Pde2a,Pex14,Plvap,Podxl,Ptk2b,Pxmp2,Rtn4rl2,S1pr1,Scarb1,Slc11a1,Slc15a3,Slc27a1,Slc27a2,Slc3a2,Snx20,Spns2,Stxbp2,Tecpr1,Tlr1,Tlr13,Tlr7…	n/a (just one condition)
membrane raft	4.19e-07	2	Abca1,Adcy3,Adcyap1r1,Adgrg1,Angpt1,Bsg,Bst2,Btk,Cd14,Cd55,Efnb1,Egfr,Fam198a,Fcer1g,Fcgr1,Fcgr2b,Gprc5b,Hck,Hpse,Hyal2,Inpp5d,Itgam,Itgb2,Kcna5,Lrp4,Lyn,Mall,Nfam1,Nos1,Pde2a,Pdpn,Plvap,Podxl,Ptch1,Ptk2b,Rtn4rl2,S1pr1,Scarb1,Sele,Slc27a1,Tgfbr2,Tlr1,Tlr2,Tnfrsf1b	Fcgr2b,Hck,Itgam,Itgb2,Nfam1,Plvap,Tnfrsf1b
receptor complex	1.28e-06	3	Adcyap1r1,Cd14,Cd44,Cd74,Cntfr,Csf1r,Csf2ra,Csf3r,Egfr,Eng,Epha2,Epha3,Ephb2,Ephb6,Eps8,Fgfr3,Flt1,Flt3,Flt4,Gprc5b,Gria4,Il4ra,Il6ra,Itga11,Itga2,Itgam,Itgax,Itgb2,Itgb4,Itpr3,Loxl4,Lrp1,Lyn,Nid1,Notch1,Nr1h3,Olfm1,Osmr,Pdgfra,Plxna1,Plxna3,Plxna4,Plxnb2,Ptk2b,Syk,Tgfbr2,Tie1,Tlr1,Tlr2,Tlr7	Csf1r,Itgb4
MHC protein complex	1.43e-06	1	H2-Aa,H2-Ab1,H2-D1,H2-DMa,H2-DMb1,H2-Eb1,H2-K1,H2-Q8	n/a (just one condition)
contractile fiber	1.5e-06	1	Ank2,Cacna1c,Capn3,Casq1,Dmd,Fbxl22,Ky,Lmod1,Mef2c,Myh11,Myl9,Myom1,Nexn,Npnt,Pdlim3,Ppp1r12a,Ppp1r12b,Slmap,Sphkap,Svil,Synpo2,Tpm2	n/a (just one condition)
dendrite	1.5e-06	1	Apoe,Aqp11,Ar,Arhgap32,Bmpr1a,Bmpr1b,Cacna1c,Camk2n1,Cobl,Epha1,Fgf13,Fzd4,Igsf9b,Itpr1,Kcnab1,Kcnd3,Kcnip1,Kcnip4,Kcnma1,Lama2,Mpdz,Myh10,Mylk2,Nr1d1,Ntf3,Pcsk5,Pex5l,Pgr,Pnmt,Prkaa2,Prrt2,Ptprz1,Rab17,Rgs7bp,Sema3a,Slc4a10,Slc8a2,Tnk2,Ttll7,Unc5c,Whrn	n/a (just one condition)
endomembrane system	1.8e-06	2	Abca1,Abca7,Abcg1,Ace,Acer2,Ackr2,Acsbg1,Adam8,Adcy3,Adcyap1r1,Adora2a,Alox5ap,Apod,Arap1,Arhgap27,Arrb1,Atp13a2,Atp2a1,B3gnt3,B4galt5,Bace2,Baiap2,Bsg,Bst2,C1qtnf5,Car4,Cd14,Cd22,Cd300ld3,Cd300lg,Cd38,Cd44,Cd68,Cd74,Cdh5,Ceacam1,Cfp,Ch25h,Chil3,Chst1,Clip2,Cnr2,Col1a1,Col1a2,Ctsc,Ctsz,Cybb,Cyp1a1,Cyp2b10,Cyp2e1,Cyp4b1,Cyp4f18,Dagla,Ddi2,Dnm1,Dolk,Dse,Ece2,Egfr,Elovl5,Emc6,Extl1,Fam174b,Fam198a,F…	Abcg1,Alox5ap,Apod,Cd68,Cd74,Cybb,Fcgr2b,Galnt15,H2-DMa,H2-Q8,Hck,Itgb4,Lyz2,Man1a,Ncf1,Pld4,Rasgef1b,Sdf2l1,Shisa5,Siglec1,Slc11a1,Tlr9,Tmem176b,Unc93b1,Wdfy4
myofibril	1.97e-06	1	Ank2,Cacna1c,Capn3,Casq1,Dmd,Fbxl22,Ky,Lmod1,Mef2c,Myh11,Myl9,Myom1,Nexn,Pdlim3,Ppp1r12a,Ppp1r12b,Slmap,Sphkap,Svil,Synpo2,Tpm2	n/a (just one condition)
mitochondrial ribosome	2.32e-06	1	Mrpl12,Mrpl15,Mrpl34,Mrpl37,Mrpl46,Mrpl51,Mrps12,Mrps23,Mrps7	n/a (just one condition)
phagocytic vesicle	2.7e-06	2	Abca1,Adam8,Capg,Cybb,Evl,Gsn,H2-D1,H2-K1,H2-Q8,Mpeg1,Pld4,Rab7b,Slc11a1,Stxbp2,Syk,Tlr1,Tlr2,Tlr7,Tlr9,Unc93b1,Was	Cybb,H2-Q8,Mpeg1,Pld4,Slc11a1,Syk,Tlr9,Unc93b1
Z disc	4.33e-06	1	Ank2,Cacna1c,Capn3,Casq1,Dmd,Fbxl22,Ky,Myl9,Myom1,Nexn,Pdlim3,Ppp1r12a,Ppp1r12b,Slmap,Sphkap,Synpo2	n/a (just one condition)
integral component of mitochondrial inner membrane	7.19e-06	1	Cox11,Dnajc11,Minos1,Mpc2,Smdt1,Tmem11,Uqcc3	n/a (just one condition)
sarcolemma	7.6e-06	1	Ank2,Cacna1c,Cacnb2,Capn3,Casq1,Dmd,Dtna,Kcnd3,Lama2,Rtn2,Scn2a1,Sgcd,Sgcg,Slmap,Sntb1,Sntg2,Sspn	n/a (just one condition)
cell leading edge	8.71e-06	1	Abca7,Abi3,Ablim3,Adora2a,Arap3,Arhgap31,Baiap2,Dagla,Epha2,Eps8,Evl,Fgd2,Fgd5,Fgr,Fscn1,Hcls1,Itgb4,Ksr1,Lcp1,Mcf2l,Mefv,Notch1,Parvb,Piezo1,Plek,Podxl,Ptk2b,Rapgef3,Sh2b2,Sh2d3c,Stxbp2	n/a (just one condition)
sarcomere	8.9e-06	1	Ank2,Cacna1c,Capn3,Casq1,Dmd,Fbxl22,Ky,Lmod1,Mef2c,Myl9,Myom1,Nexn,Pdlim3,Ppp1r12a,Ppp1r12b,Slmap,Sphkap,Synpo2,Tpm2	n/a (just one condition)
integral component of mitochondrial membrane	1.12e-05	1	Cox11,Dnajc11,Minos1,Mpc2,Smdt1,Tmem11,Tomm40,Uqcc3	n/a (just one condition)
neuron projection	1.13e-05	2	Adcyap1r1,Apod,Apoe,Aqp11,Ar,Arhgap32,Arrb1,Atp13a2,Bmpr1a,Bmpr1b,Boc,C4b,Cacna1c,Camk2a,Camk2n1,Cfh,Clip2,Cobl,Ctnnd2,Cx3cr1,Cybb,Cygb,Dbn1,Dixdc1,Dmd,Dnm1,Dtna,Epb41l3,Epha1,Ephb2,Fcgr2b,Fgf13,Flrt2,Fzd1,Fzd4,Gabra3,Gdpd5,Gldn,Gprin1,Gria4,Igsf9b,Itga2,Itga8,Itpr1,Kcnab1,Kcnd3,Kcnip1,Kcnip4,Kcnma1,Kcnn3,Kcnq4,Kif1a,Lama2,Lpar1,Lrp1,Lrp4,Mmp3,Mpdz,Myh10,Mylk2,Myoc,Ncf1,Ndrg2,Nexn,Nfasc,Nfib,Npy1…	Gldn,Lama2,Serpinf1,Slc4a10
cell body	1.98e-05	2	Apod,Apoe,Astn2,Atp13a2,Atp1b2,Bmpr1a,Bmpr1b,Boc,C4b,Cacna1c,Camk2a,Camk2n1,Cfh,Cobl,Ctnnd2,Cx3cr1,Cybb,Cygb,Dbn1,Dixdc1,Dmd,Entpd2,Ephb2,Fcgr2b,Gdpd5,Gria4,Igsf9b,Il6ra,Itga8,Itpr1,Kcnab1,Kcnd3,Kcnip1,Kcnip4,Kcnma1,Kcnn3,Kif1a,Kremen1,Lpar1,Lrp1,Lrp4,Mgat5,Mmp3,Myh10,Mylk2,Ncf1,Nr1d1,Nucb2,Olfm1,P2rx7,Pcsk5,Pgr,Pitpnm3,Pnmt,Prkaa2,Ptbp2,Ptpn13,Ptprf,Ptprz1,Rab17,Reln,Rgs7bp,Ric3,Robo1,Scn1b,Serp…	Serpinf1,Slc4a10
somatodendritic compartment	2.85e-05	2	Apod,Apoe,Aqp11,Ar,Arhgap32,Arrb1,Astn2,Atp13a2,Bmpr1a,Bmpr1b,Boc,C4b,Cacna1c,Camk2a,Camk2n1,Cfh,Clip2,Cobl,Ctnnd2,Cx3cr1,Cybb,Cygb,Dbn1,Dixdc1,Dmd,Dnm1,Epha1,Ephb2,Fcgr2b,Fgf13,Fzd4,Gdpd5,Gria4,Igsf9b,Il6ra,Itga8,Itpr1,Kcnab1,Kcnd3,Kcnip1,Kcnip4,Kcnma1,Kcnn3,Kif1a,Kremen1,Lama2,Lpar1,Lrp1,Lrp4,Mgat5,Mmp3,Mpdz,Myh10,Mylk2,Ncf1,Nfasc,Nr1d1,Nsg1,Ntf3,Nucb2,Olfm1,P2rx7,Pcsk5,Pex5l,Pgr,Pnmt,Prex1,Prk…	Lama2,Serpinf1,Slc4a10
protein-containing complex	2.91e-05	1	Apoa1,Apoa2,Apoc1,Apoe,Atp5e,Atp5h,Bmf,Cebpb,Clpp,Clstn3,Cox11,Cox7c,Cox8b,Dnajc11,Fam96a,Gmpr,Gng11,Itga2b,Minos1,Mrpl12,Mrpl15,Mrpl34,Mrpl37,Mrpl46,Mrpl51,Mrps12,Mrps23,Mrps7,Myh7b,Naa20,Ndufa1,Ndufa12,Ndufa13,Ndufa2,Ndufa3,Ndufa5,Ndufa6,Ndufa8,Ndufb10,Ndufb11,Ndufb2,Ndufb5,Ndufb6,Ndufb7,Ndufc1,Ndufc2,Ndufs5,Ndufs7,Ppif,Rilp,Rps19,Smdt1,Sox7,Taf10,Timm13,Timm9,Tmem147,Tomm40,Tomm5,Tomm6,Uqcc3,U…	n/a (just one condition)
dystrophin-associated glycoprotein complex	4.78e-05	1	Dmd,Dtna,Sgcd,Sgcg,Sntb1,Sntg2,Sspn	n/a (just one condition)
ribosomal subunit	6.29e-05	1	Mrpl12,Mrpl15,Mrpl34,Mrpl37,Mrpl46,Mrpl51,Mrps12,Mrps23,Mrps7,Rps19	n/a (just one condition)
endocytic vesicle	8.06e-05	2	Abca1,Adam8,Capg,Cybb,Egfr,Evl,Ftl1,Gsn,H2-D1,H2-K1,H2-Q8,Hyal2,Lpar1,Mpeg1,Pld4,Rab11fip4,Rab7b,Scara5,Slc11a1,Stxbp2,Syk,Tlr1,Tlr2,Tlr7,Tlr9,Unc93b1,Was	Cybb,H2-Q8,Mpeg1,Pld4,Slc11a1,Syk,Tlr9,Unc93b1
MHC class II protein complex	0.0001	1	H2-Aa,H2-Ab1,H2-DMa,H2-DMb1,H2-Eb1	n/a (just one condition)
cell projection	0.0001	2	Ace,Adcyap1r1,Angpt1,Anpep,Apod,Apoe,Aqp11,Ar,Arhgap32,Arrb1,Atp13a2,Atp1b2,Bmpr1a,Bmpr1b,Boc,Bst1,C1qtnf5,C4b,Cacna1c,Camk2a,Camk2n1,Capg,Cc2d2a,Cd44,Cfh,Clip2,Cobl,Ctnna3,Ctnnd2,Cx3cr1,Cybb,Cygb,Dbn1,Dixdc1,Dmd,Dnm1,Dtna,Egflam,Enah,Entpd2,Epb41l3,Epha1,Ephb2,Fcgr2b,Fgf13,Fgr,Flrt2,Fzd1,Fzd4,Gabra3,Gas7,Gdpd5,Gldn,Gli1,Gpr161,Gprin1,Gria4,Gsn,Hck,Ift81,Igsf9b,Itga2,Itga8,Itpr1,Jam3,Kcnab1,Kcnd3…	Egflam,Gldn,Gsn,Lama2,Serpinf1,Slc4a10
plasma membrane bounded cell projection	0.0001	2	Ace,Adcyap1r1,Angpt1,Anpep,Apod,Apoe,Aqp11,Ar,Arhgap32,Arrb1,Atp13a2,Atp1b2,Bmpr1a,Bmpr1b,Boc,Bst1,C4b,Cacna1c,Camk2a,Camk2n1,Capg,Cc2d2a,Cd44,Cfh,Clip2,Cobl,Ctnna3,Ctnnd2,Cx3cr1,Cybb,Cygb,Dbn1,Dixdc1,Dmd,Dnm1,Dtna,Enah,Entpd2,Epb41l3,Epha1,Ephb2,Fcgr2b,Fgf13,Fgr,Flrt2,Fzd1,Fzd4,Gabra3,Gas7,Gdpd5,Gldn,Gli1,Gpr161,Gprin1,Gria4,Gsn,Ift81,Igsf9b,Itga2,Itga8,Itpr1,Jam3,Kcnab1,Kcnd3,Kcnip1,Kcnip4,Kcnm…	Gldn,Gsn,Lama2,Serpinf1,Slc4a10
plasma membrane protein complex	0.0001	2	Adam8,Atp1b2,Cacna1c,Cacnb2,Cdh4,Cdh5,Cdh6,Cntfr,Cybb,Dmd,Dtna,Eps8,Fcer1g,Gja6,Gjc1,Gng8,Gngt2,H2-Aa,H2-Ab1,H2-D1,H2-DMa,H2-DMb1,H2-Eb1,H2-K1,H2-Q8,Il6ra,Itga8,Itgam,Itgax,Itgb2,Itgb4,Kcna5,Kcnab1,Kcnd3,Kcnip1,Kcnip4,Kcnma1,Kcnq4,Kcns3,Lyn,Ncf1,Ncf2,Ncf4,Noxo1,Osmr,Ptk2b,Ramp1,Scn2a1,Sgcd,Sgcg,Slc3a2,Sntb1,Sntg2,Sspn,Stx1a,Syk,Tlr1,Tnk2	No common gene
postsynapse	0.0001	1	Ank2,Arhgap32,Arhgef9,Cacna1c,Camk2n1,Camk4,Cap2,Dmd,Epha1,Erbb4,Filip1,Gabra3,Igsf9b,Itga8,Itpr1,Kcnd3,Kcnma1,Lama2,Mef2c,Mpdz,Myh10,Mylk2,Nbea,Nr1d1,Ntrk3,Pgr,Pkp4,Prrt2,Ptprz1,Rab4a,Rgs7bp,Slc4a10,Slc8a2,Sspn,Stx1a,Wnt5a	n/a (just one condition)
neuronal cell body	0.00015	2	Apod,Apoe,Astn2,Atp13a2,Bmpr1a,Bmpr1b,Boc,C4b,Cacna1c,Camk2a,Camk2n1,Cfh,Cobl,Ctnnd2,Cx3cr1,Cybb,Cygb,Dbn1,Dixdc1,Dmd,Ephb2,Gdpd5,Gria4,Igsf9b,Il6ra,Itga8,Itpr1,Kcnab1,Kcnd3,Kcnip1,Kcnip4,Kcnma1,Kcnn3,Kif1a,Kremen1,Lpar1,Lrp1,Lrp4,Mgat5,Myh10,Mylk2,Ncf1,Nr1d1,Nucb2,Olfm1,P2rx7,Pcsk5,Pgr,Pnmt,Prkaa2,Ptbp2,Ptprf,Ptprz1,Rab17,Reln,Rgs7bp,Ric3,Robo1,Scn1b,Serpinf1,Slc4a10,Slc8a2,Sorcs2,Tnfrsf1b,Tnk2,…	Serpinf1,Slc4a10
ruffle	0.00023	1	Abca7,Arap3,Baiap2,Epha2,Eps8,Fgd2,Fgd5,Fgr,Fscn1,Ksr1,Lcp1,Mefv,Notch1,Plek,Podxl,Sh2b2,Sh2d3c	n/a (just one condition)
mitochondrial large ribosomal subunit	0.00035	1	Mrpl12,Mrpl15,Mrpl34,Mrpl37,Mrpl46,Mrpl51	n/a (just one condition)
plasma membrane region	0.00038	3	Abca1,Abca7,Abcc3,Ace,Adcyap1r1,Adora2a,Ank2,Anpep,Arrb1,Atp1b2,Baiap2,Bmpr1a,Bst2,C1qtnf5,Cacna1c,Cadm3,Camk2a,Car4,Cd300lg,Cd34,Cd38,Cd44,Cd55,Cd8a,Ceacam1,Cnnm2,Cntfr,Ctsk,Cyp4f18,Cyth1,Dagla,Dbn1,Dmd,Dnm1,Efnb1,Egfr,Enpp3,Entpd2,Epha2,Ephb2,Eps8,Erbb4,Fam198a,Fgd2,Fgd5,Fgr,Fscn1,Fxyd6,Gabra3,Gpihbp1,Gpr161,Gria4,Hck,Hcls1,Hvcn1,Hyal2,Igsf9b,Il6ra,Itga8,Itgam,Itgb2,Itgb4,Itpr1,Kcna5,Kcnd3,Kcnm…	No common gene
actin cytoskeleton	0.0004	1	Arhgap32,Cap2,Cdc42ep3,Cobl,Dstn,Enah,Filip1,Gsn,Jam3,Limch1,Lmod1,Myh10,Myh11,Myl9,Mylk,Myom1,Nexn,Pdlim3,Ppp1r12a,Rltpr,Stx1a,Svil,Synpo2,Tpm2,Whrn	n/a (just one condition)
axon	0.00047	2	Ar,Boc,C4b,Camk2a,Cfh,Cobl,Dbn1,Dixdc1,Dmd,Dnm1,Dtna,Epb41l3,Ephb2,Fgf13,Gdpd5,Gldn,Gprin1,Gria4,Itga2,Kcnab1,Kcnma1,Kif1a,Lrp1,Myh10,Mylk2,Myoc,Ndrg2,Nexn,Nfasc,Nfib,Npy1r,Ntf3,Ntrk3,Olfm1,Orai2,Pdgfra,Pgr,Pnmt,Prex1,Prkaa2,Prrt2,Prss12,Ptbp2,Ptch1,Ptprf,Ptprz1,Pygb,Reln,Rgs7bp,Robo1,Scn1b,Scn2a1,Sema3a,Sept6,Serpinf1,Slc4a10,Slc8a2,Stx1a,Tenm3,Tmem108,Tnfrsf1b,Tnk2,Unc5c,Whrn	Gldn,Serpinf1,Slc4a10
outer mitochondrial membrane protein complex	0.00049	1	Dnajc11,Tomm40,Tomm5,Tomm6	n/a (just one condition)
endosome	0.00055	2	Abca1,Abca7,Abcg1,Ace,Ackr2,Adcyap1r1,Arhgap27,Arrb1,Atp13a2,Bace2,Bst2,Cd22,Cd300ld3,Cd300lg,Cd68,Cd74,Dagla,Egfr,Fcgr2b,Fgd2,Fgd5,Flt1,Gimap5,H2-Ab1,H2-DMa,H2-DMb1,H2-Eb1,Havcr2,Ifitm1,Lgmn,Lipg,Lpar1,Lrp1,March1,Mfsd12,Mmp14,Mrc1,Ncf4,Neurl3,Nsg1,Osbpl11,Pld3,Pld4,Ptprf,Rab11fip4,Rab7b,Rasgef1b,Rin3,S1pr1,Siglec1,Slc11a1,Slc29a3,Slc9a9,Snx20,Sorcs2,Spns2,St8sia2,Steap3,Tlr13,Tlr7,Tlr8,Tlr9,Tme…	Abcg1,Cd68,Cd74,Fcgr2b,H2-DMa,Pld4,Rasgef1b,Siglec1,Slc11a1,Tlr9,Unc93b1,Wdfy4
lamellipodium	0.00068	1	Abi3,Ablim3,Arap3,Arhgap31,Epha2,Evl,Fscn1,Hcls1,Mcf2l,Mefv,Notch1,Parvb,Piezo1,Podxl,Ptk2b,Rapgef3,Stxbp2	n/a (just one condition)
very-low-density lipoprotein particle	0.00089	1	Apoa1,Apoa2,Apoc1,Apoe	n/a (just one condition)
bounding membrane of organelle	0.0012	1	Abca7,Abcg1,Acer2,Adam8,B3gnt3,B4galt5,Bsg,Car4,Cd300lg,Cd38,Cd68,Ceacam1,Chst1,Cyp2e1,Dagla,Emc6,Fgd2,Flcn,Galnt15,Gimap5,H2-D1,H2-DMa,H2-DMb1,H2-Eb1,H2-K1,H2-Q8,Hyal2,Itpr3,Laptm5,Lfng,Lman2l,Mall,Man1a,March1,Myo7a,Ncf4,Nos1,Notch1,Osbpl11,Pde2a,Pex14,Piezo1,Pld4,Plod1,Pxmp2,Sgms1,Shank3,Slc11a1,Slc15a3,Slc27a2,Slc3a2,Snx20,Spns2,St3gal1,Stxbp2,Tecpr1,Tlr1,Tlr13,Tlr7,Tlr8,Tmem173,Tmem8,Tpst2,T…	n/a (just one condition)
catalytic complex	0.0019	1	Gmpr,Gng11,Naa20,Ndufa1,Ndufa12,Ndufa13,Ndufa2,Ndufa3,Ndufa5,Ndufa6,Ndufa8,Ndufb10,Ndufb11,Ndufb2,Ndufb5,Ndufb6,Ndufb7,Ndufc1,Ndufc2,Ndufs5,Ndufs7,Taf10,Uqcc3	n/a (just one condition)
extrinsic component of cytoplasmic side of plasma membrane	0.0021	1	Cnr2,Cyth1,Fes,Fgr,Gngt2,Hck,Lyn,Mcf2l,Ptk2b,Shank3,Stac2	n/a (just one condition)
cell-cell junction	0.0026	1	Ank2,Cdh4,Cdh6,Cldn22,Col19a1,Ctnna3,Fgf13,Fzd4,Gja6,Gjc1,Jam3,Lims2,Mpdz,Mylk,Nexn,Pard3b,Pdlim3,Perp,Pkp4,Rltpr,Scn2a1,Themis,Tmem47,Tnk2	n/a (just one condition)
anchored component of membrane	0.003	1	Alpl,Bst1,Bst2,Car4,Cd14,Cntfr,Cp,Gpihbp1,Hyal2,Ly6a,Ly6c1,Ly6e,Nt5e,Rtn4rl2,Sema7a	n/a (just one condition)
high-density lipoprotein particle	0.003	1	Apoa1,Apoa2,Apoc1,Apoe	n/a (just one condition)
actomyosin	0.0031	1	Enah,Limch1,Myh10,Myh11,Myl9,Mylk,Pdlim3,Stx1a,Synpo2	n/a (just one condition)
mitochondrial outer membrane translocase complex	0.0037	1	Tomm40,Tomm5,Tomm6	n/a (just one condition)
intrinsic component of endoplasmic reticulum membrane	0.005	1	Cyp2e1,Dolk,Elovl5,Emc6,Fitm2,Gpat4,H2-D1,H2-K1,H2-Q8,Itpr3,Sgms1,Slc27a2,Tmem173	n/a (just one condition)
ruffle membrane	0.005	1	Abca7,Epha2,Eps8,Fgd2,Fgd5,Fgr,Ksr1,Lcp1,Plek,Sh2d3c	n/a (just one condition)
semaphorin receptor complex	0.0064	1	Plxna1,Plxna3,Plxna4,Plxnb2	n/a (just one condition)
late endosome	0.0064	2	Atp13a2,Bst2,Cd300lg,Cd68,Cd74,Egfr,Gimap5,H2-Ab1,H2-DMa,H2-DMb1,H2-Eb1,Lgmn,March1,Mfsd12,Nsg1,Osbpl11,Pld3,Rab7b,Rasgef1b,Siglec1,Slc11a1,Slc29a3,Slc9a9,Steap3,Ttpa	Cd68,Cd74,H2-DMa,Rasgef1b,Siglec1,Slc11a1
anchoring junction	0.0065	2	Adcyap1r1,Ank2,C1qtnf5,Cadm3,Cdh11,Cdh4,Cdh6,Cldn22,Col16a1,Col19a1,Ctnna3,Ctnnd2,Dbn1,Dixdc1,Dmd,Enah,Epb41l3,Fgf13,Flrt2,Fmn1,Fzd4,Gja6,Gjc1,Hck,Heg1,Itga11,Itga2,Itgb2,Itgb4,Jam3,Lcp1,Lims2,Mpdz,Mylk,Nexn,Nfasc,Nrap,P2rx7,Pard3b,Pdlim3,Perp,Pkp4,Ppl,Rltpr,Scn1b,Scn2a1,Synpo2,Themis,Tmem47,Tnk2,Tns3,Was	No common gene
voltage-gated potassium channel complex	0.0069	1	Kcnab1,Kcnd3,Kcnip1,Kcnip4,Kcnma1,Kcnq4,Kcns3,Stx1a	n/a (just one condition)
chylomicron	0.0071	1	Apoa1,Apoa2,Apoe	n/a (just one condition)
stress fiber	0.0071	1	Enah,Limch1,Myh10,Myh11,Myl9,Mylk,Pdlim3,Synpo2	n/a (just one condition)
Golgi apparatus	0.0076	1	Abca1,Abca7,Abcg1,Acer2,Adcy3,B3gnt3,B4galt5,Baiap2,Bst2,Car4,Cd14,Cd74,Chst1,Cybb,Cyp2e1,Ddi2,Extl1,Fcgr3,Fes,Fgd5,Fgfr3,Galnt15,Grina,H2-Ab1,H2-D1,H2-K1,Hck,Hyal2,Kcna5,Lfng,Lipg,Lman2l,Lyn,Lyz1,Lyz2,Mall,Man1a,March1,Mmp13,Ncf1,Notch1,Osbpl11,Pde2a,Pld4,Plk3,Rasip1,Sdc3,Sgms1,Srgn,St3gal1,Tlr1,Tmem173,Tppp,Tpst2,Trappc6a	n/a (just one condition)
glutamatergic synapse	0.0079	1	Apoe,Cacna1c,Camk4,Dgkb,Erbb4,Filip1,Fzd4,Gucy1a3,Gucy1b3,Kcnma1,Myh10,Ndrg2,Ntrk3,Prrt2,Ptprd,Ptprz1,Rgs7bp,Scn2a1,Sparcl1,Stx1a,Tnik,Vamp1,Wnt5a	n/a (just one condition)
supramolecular polymer	0.0093	1	Ank2,Bex4,Cacna1c,Capn3,Casq1,Col4a3,Col4a4,Dmd,Eml5,Fbxl22,Fgf13,Jam3,Ky,Lmod1,Mef2c,Myh10,Myh11,Myl9,Myom1,Nexn,Npnt,Pdlim3,Ppp1r12a,Ppp1r12b,Slc8a2,Slmap,Sphkap,Svil,Synpo2,Thsd4,Tpm2,Ttll7,Whrn	n/a (just one condition)
cytoplasmic side of plasma membrane	0.0095	1	Cnr2,Cyth1,Fes,Fgfr3,Fgr,Gngt2,Hck,Lyn,Mcf2l,Ptk2b,Rasa3,Shank3,Stac2	n/a (just one condition)
apical plasma membrane	0.01	1	Abca7,Bst2,Car4,Cd300lg,Ceacam1,Cntfr,Cyp4f18,Gpihbp1,Hvcn1,Hyal2,Il6ra,Kcna5,Myo7a,Notch1,Osmr,Podxl,Slc3a2,Slc9a3r2,Slco2b1,Stxbp2,Tlr9	n/a (just one condition)
integral component of endoplasmic reticulum membrane	0.0104	1	Dolk,Elovl5,Emc6,Fitm2,Gpat4,H2-D1,H2-K1,H2-Q8,Itpr3,Sgms1,Slc27a2,Tmem173	n/a (just one condition)
NADPH oxidase complex	0.0104	1	Cybb,Ncf1,Ncf2,Ncf4	n/a (just one condition)
neuron to neuron synapse	0.0105	1	Ank2,Arhgap32,Arhgef9,Atp1b2,Cacna1c,Camk2n1,Cap2,Dmd,Erbb4,Igsf9b,Itga8,Itpr1,Mpdz,Mylk2,Pkp4,Prrt2,Ptprd,Ptprz1,Rgs7bp,Slc8a2,Stx1a	n/a (just one condition)
endoplasmic reticulum membrane	0.0108	1	Abcg1,Alox5ap,Ch25h,Cyp1a1,Cyp2b10,Cyp2e1,Cyp4b1,Cyp4f18,Dolk,Elovl5,Emc6,Extl1,Fitm2,Gpat4,Gramd1b,H2-D1,H2-K1,H2-Q8,Hsd3b7,Itpr3,Ksr1,Lman2l,Lpcat3,Lrrc8c,March1,Mfsd2a,Nos1,Notch1,Piezo1,Pld4,Plod1,Sdf2l1,Sgms1,Sgpl1,Shisa5,Slc27a2,Tlr7,Tlr9,Tmem173,Unc93b1	n/a (just one condition)
postsynaptic specialization	0.011	1	Ank2,Arhgap32,Arhgef9,Cacna1c,Camk2n1,Cap2,Dmd,Erbb4,Gabra3,Igsf9b,Itga8,Itpr1,Kcnd3,Mpdz,Mylk2,Pkp4,Prrt2,Ptprz1,Rgs7bp,Slc8a2,Stx1a	n/a (just one condition)
cell cortex	0.0114	1	Arhgap32,Arhgef9,Astn2,Cap2,Cobl,Dstn,Fgf1,Fry,Gpsm2,Gsn,Gucy1b3,Myh10,Pard3b,Sept1,Sept6,St5,Tmem110	n/a (just one condition)
apical part of cell	0.0115	1	Abca7,Adgrf5,Bst2,Car4,Cd300lg,Ceacam1,Cntfr,Cyp4f18,Gpihbp1,Hvcn1,Hyal2,Il6ra,Itpr3,Kcna5,Myo7a,Notch1,Osmr,Podxl,Rapgef3,Slc3a2,Slc9a3r2,Slco2b1,Stxbp2,Tlr9	n/a (just one condition)
endoplasmic reticulum	0.012	1	Alox5ap,Apod,B3gnt3,Baiap2,Car4,Cd74,Chil3,Cnr2,Ctsz,Cybb,Cyp2e1,Elovl5,Fgd5,Fgfr3,Flt3,Glul,Gpat4,Grina,H2-D1,H2-K1,Itpr3,Kcna5,Ksr1,Lrrc8c,Lyz1,Lyz2,Man1a,Ncf1,Nos1,Notch1,Notch4,Oas1a,Pde2a,Piezo1,Pld4,Plod1,Sdf2l1,Sgms1,Sgpl1,Shisa5,Slc27a1,Slc27a2,Tlr7,Tlr9,Tmem173,Tpst2,Trappc6a,Treml4,Unc93b1,Wdfy4,Xdh	n/a (just one condition)
sarcoplasm	0.0133	1	Casq1,Dmpk,Gsn,Itpr1,Mef2c,Mrvi1,Rtn2,Sgcd	n/a (just one condition)
cell projection membrane	0.0157	1	Abca7,Adora2a,Car4,Ceacam1,Dagla,Epha2,Eps8,Fgd2,Fgd5,Fgr,Fscn1,Ksr1,Lcp1,Piezo1,Plek,Podxl,Rapgef3,Scarb1,Sh2d3c,Shank3	n/a (just one condition)
perinuclear region of cytoplasm	0.0169	1	Abca1,Apba3,Apod,Bcl3,Btk,Car4,Cdkn1a,Cybb,Dcun1d3,Fgfr3,Hyal2,Itpr3,Jag2,Kcna5,Lamb1,Lcp1,Lyn,Mt1,Mt2,Nos1,Nos2,Oas2,Pde2a,Plvap,Ptk2b,Rapgef3,Rasip1,Sipa1,Stat1,Taf10,Tmem173,Tnfrsf1b,Tppp,Usp2	n/a (just one condition)
early phagosome	0.02	1	Syk,Tlr7,Tlr9,Unc93b1	n/a (just one condition)
T-tubule	0.0211	1	Ank2,Cacna1c,Cacnb2,Capn3,Casq1,Rtn2,Scn2a1	n/a (just one condition)
leading edge membrane	0.0216	1	Abca7,Adora2a,Dagla,Epha2,Eps8,Fgd2,Fgd5,Fgr,Ksr1,Lcp1,Piezo1,Plek,Sh2d3c	n/a (just one condition)
plasma membrane raft	0.0218	1	Adcyap1r1,Fam198a,Hck,Itgam,Itgb2,Lrp4,Plvap,Ptch1,Sele,Tgfbr2	n/a (just one condition)
discoidal high-density lipoprotein particle	0.0223	1	Apoa1,Apoe	n/a (just one condition)
lysosomal membrane	0.0228	1	Cd68,Flcn,Gimap5,H2-DMa,H2-DMb1,H2-Eb1,Laptm5,March1,Myo7a,Slc15a3,Slc3a2,Tecpr1,Tmem8,Trpm2	n/a (just one condition)
postsynaptic density	0.024	1	Ank2,Arhgap32,Arhgef9,Cacna1c,Camk2n1,Cap2,Dmd,Erbb4,Igsf9b,Itga8,Itpr1,Mpdz,Mylk2,Pkp4,Prrt2,Ptprz1,Rgs7bp,Slc8a2,Stx1a	n/a (just one condition)
mitochondrial proton-transporting ATP synthase complex	0.0243	1	Atp5e,Atp5h,Usmg5	n/a (just one condition)
actin-based cell projection	0.0248	1	Baiap2,Ceacam1,Ceacam16,Eps8,Fscn1,Hyal2,Lcp1,Lyz1,Lyz2,Myo1f,Myo7a,Podxl,Rapgef3,Scarb1,Slc9a3r2	n/a (just one condition)
plasma membrane signaling receptor complex	0.0248	1	Cntfr,Eps8,Il6ra,Itgam,Itgax,Itgb2,Itgb4,Lyn,Osmr,Ptk2b,Syk,Tlr1	n/a (just one condition)
complex of collagen trimers	0.0259	1	Col1a1,Col1a2,Col3a1,Col4a4	n/a (just one condition)
microvillus	0.0281	1	Ceacam1,Fscn1,Hyal2,Lyz1,Lyz2,Myo7a,Podxl,Rapgef3,Scarb1	n/a (just one condition)
interstitial matrix	0.0283	1	Ccdc80,Col14a1,Egflam,Smoc2	n/a (just one condition)
integrin complex	0.0283	2	Itga11,Itga2,Itgam,Itgax,Itgb2,Itgb4,Lyn	Itgam,Itgb2,Itgb4
supramolecular fiber	0.0295	1	Ank2,Bex4,Cacna1c,Capn3,Casq1,Dmd,Eml5,Fbxl22,Fgf13,Jam3,Ky,Lmod1,Mef2c,Myh10,Myh11,Myl9,Myom1,Nexn,Npnt,Pdlim3,Ppp1r12a,Ppp1r12b,Slc8a2,Slmap,Sphkap,Svil,Synpo2,Thsd4,Tpm2,Ttll7,Whrn	n/a (just one condition)
mitochondrial intermembrane space protein transporter complex	0.0315	1	Timm13,Timm9	n/a (just one condition)
dendritic tree	0.033	1	Apod,Arrb1,C4b,Camk2a,Clip2,Ctnnd2,Cx3cr1,Cybb,Dbn1,Dnm1,Ephb2,Fcgr2b,Gria4,Kif1a,Lama2,Lpar1,Lrp1,Lrp4,Mmp3,Ncf1,Nfasc,Nsg1,Prex1,Prss12,Ptch1,Reln,Slc4a10,Sorcs2,Tmem108	n/a (just one condition)
synaptic membrane	0.0346	1	Ank2,Cacna1c,Dmd,Erbb4,Gabra3,Igsf9b,Itga8,Itpr1,Kcnd3,Kcnma1,Nbea,Ntrk3,Prrt2,Ptprd,Ptprz1,Rgs7bp,Scn2a1,Slc8a2,Sspn,Stx1a	n/a (just one condition)
cation channel complex	0.0361	1	Cacna1c,Cacnb2,Kcnab1,Kcnd3,Kcnip1,Kcnip4,Kcnma1,Kcnq4,Kcns3,Pex5l,Scn2a1,Stx1a	n/a (just one condition)
supramolecular complex	0.0394	1	Ank2,Bex4,Cacna1c,Capn3,Casq1,Col4a3,Col4a4,Dmd,Eml5,Fbxl22,Fgf13,Jam3,Ky,Lmod1,Mef2c,Myh10,Myh11,Myl9,Myom1,Nexn,Npnt,Pdlim3,Ppp1r12a,Ppp1r12b,Prkaa2,Rbpms,Rock1,Sept6,Slc8a2,Slmap,Sphkap,Svil,Synpo2,Tdrd5,Thsd4,Tpm2,Ttll7,Whrn	n/a (just one condition)
GABA-ergic synapse	0.0419	1	Arhgef9,Camk4,Erbb4,Gabra3,Gucy1a3,Igsf9b,Itpr1,Kcnd3	n/a (just one condition)
intrinsic component of synaptic membrane	0.0419	1	Cacna1c,Erbb4,Gabra3,Kcnd3,Kcnma1,Ntrk3,Prrt2,Ptprd,Ptprz1,Rgs7bp,Scn2a1,Slc8a2,Stx1a	n/a (just one condition)
rough endoplasmic reticulum lumen	0.0438	1	Chil3,Lyz1,Lyz2	n/a (just one condition)
tertiary granule	0.0438	1	Adam8,Slc11a1,Stxbp2	n/a (just one condition)
integral component of organelle membrane	0.044	1	Cox11,Dnajc11,Minos1,Mpc2,Slc25a17,Smdt1,Tmem11,Tomm40,Uqcc3	n/a (just one condition)
