# Supplementary material for: reString: an open-source Python software to perform automatic functional enrichment retrieval, results aggregation and data visualization
Source: Sci Rep. 2021 Dec 6;11:23458. doi: 10.1038/s41598-021-02528-0 (PMC8648753; doi:10.1038/s41598-021-02528-0)
Supplement: Supplementary file 1 — Supplementary Information 1. [file 41598_2021_2528_MOESM1_ESM.zip › Supplemental DataSets/upregulated/treatment_t1_green_VS_treatment_t1_red_FC/UP_enrichment.Function.tsv]

#term ID	term description	observed gene count	background gene count	false discovery rate	matching proteins in your network (IDs)	matching proteins in your network (labels)
GO:0005488	binding	379	11199	7.29e-24	Itgb2,Pdgfb,Ddt,Esam,Spi1,Ppard,Slc9a3r2,Lamb1,Hck,Cyp4f18,Prodh,Man1a,Map3k11,Dyrk2,Irf5,Sh2b2,Slc1a3,Tead4,Epha2,Saa3,Gprc5b,Ccl8,Mnda,Eng,Hyal2,Ceacam16,Mmp13,Cybb,Notch4,Ncf1,Lbp,Cyth1,Stac2,Slc12a7,Ksr1,Nos2,Tbx3,Mmp8,Cxcl16,Ccl6,Plod1,Cd22,Ccl9,Ptger1,Pbld1,Tysnd1,Ppa1,Eif4ebp2,Vsir,Cdc34,Flt4,Havcr2,Upp1,Igfbp3,Adap2,Abcc3,Nfkbia,Prkch,Evl,Tppp,Galnt15,Rgcc,Osmr,Parvb,Col2a1,Ciita,Grina,Gp…	Itgb2,Pdgfb,Ddt,Esam,Spi1,Ppard,Slc9a3r2,Lamb1,Hck,Cyp4f18,Prodh,Man1a,Map3k11,Dyrk2,Irf5,Sh2b2,Slc1a3,Tead4,Epha2,Saa3,Gprc5b,Ccl8,Mnda,Eng,Hyal2,Ceacam16,Mmp13,Cybb,Notch4,Ncf1,Lbp,Cyth1,Stac2,Slc12a7,Ksr1,Nos2,Tbx3,Mmp8,Cxcl16,Ccl6,Plod1,Cd22,Ccl9,Ptger1,Pbld1,Tysnd1,Ppa1,Eif4ebp2,Vsir,Cdc34,Flt4,Havcr2,Upp1,Igfbp3,Adap2,Abcc3,Nfkbia,Prkch,Evl,Tppp,Galnt15,Rgcc,Osmr,Parvb,Col2a1,Ciita,Grina,Gp…
GO:0005515	protein binding	262	6764	8.51e-19	Itgb2,Pdgfb,Ddt,Esam,Spi1,Ppard,Slc9a3r2,Lamb1,Hck,Map3k11,Irf5,Sh2b2,Saa3,Gprc5b,Ccl8,Mnda,Eng,Hyal2,Ceacam16,Mmp13,Cybb,Notch4,Ncf1,Lbp,Cyth1,Slc12a7,Ksr1,Nos2,Tbx3,Cxcl16,Ccl6,Cd22,Ccl9,Ptger1,Pbld1,Tysnd1,Eif4ebp2,Vsir,Flt4,Upp1,Igfbp3,Nfkbia,Prkch,Evl,Tppp,Rgcc,Osmr,Parvb,Col2a1,Ciita,Grina,Gpihbp1,Sdf2l1,Arhgap31,Hcls1,Ehhadh,Cdkn1a,Cxcl13,Fgd2,Pim1,Abcg1,Xdh,C3,H2-K1,Csf1r,C1qtnf9,Pitx3,Ba…	Itgb2,Pdgfb,Ddt,Esam,Spi1,Ppard,Slc9a3r2,Lamb1,Hck,Map3k11,Irf5,Sh2b2,Saa3,Gprc5b,Ccl8,Mnda,Eng,Hyal2,Ceacam16,Mmp13,Cybb,Notch4,Ncf1,Lbp,Cyth1,Slc12a7,Ksr1,Nos2,Tbx3,Cxcl16,Ccl6,Cd22,Ccl9,Ptger1,Pbld1,Tysnd1,Eif4ebp2,Vsir,Flt4,Upp1,Igfbp3,Nfkbia,Prkch,Evl,Tppp,Rgcc,Osmr,Parvb,Col2a1,Ciita,Grina,Gpihbp1,Sdf2l1,Arhgap31,Hcls1,Ehhadh,Cdkn1a,Cxcl13,Fgd2,Pim1,Abcg1,Xdh,C3,H2-K1,Csf1r,C1qtnf9,Pitx3,Ba…
GO:0038023	signaling receptor activity	67	1043	3.17e-10	Itgb2,Ppard,Epha2,Gprc5b,Eng,Notch4,Cd22,Ptger1,Flt4,Osmr,Csf1r,Ccr1,Il1r2,Fcgr2b,Notch1,Il6ra,Fcgr1,Abca1,Cd72,Tnfrsf1b,Tnfrsf9,Flt1,Clec4e,Pglyrp1,Il4ra,Lyve1,Il10ra,Tie1,Flt3,Il22ra2,Tlr13,S1pr1,Tlr1,Gpr4,Tlr7,Fpr2,Csf2ra,Fcgr4,Fcer1g,Tlr9,Scarb1,Fgfr3,Csf2rb,Csf2rb2,Cd74,Cnr2,Robo4,Cntfr,Gpr182,Adora2a,Csf3r,Cd300a,Nfam1,Tnfrsf13c,Ptk2b,Nr1h3,Tlr8,Gpr116,Nrp2,Rtn4rl2,Treml4,Gpr35,Abca7,Mc5r,F…	Itgb2,Ppard,Epha2,Gprc5b,Eng,Notch4,Cd22,Ptger1,Flt4,Osmr,Csf1r,Ccr1,Il1r2,Fcgr2b,Notch1,Il6ra,Fcgr1,Abca1,Cd72,Tnfrsf1b,Tnfrsf9,Flt1,Clec4e,Pglyrp1,Il4ra,Lyve1,Il10ra,Tie1,Flt3,Il22ra2,Tlr13,S1pr1,Tlr1,Gpr4,Tlr7,Fpr2,Csf2ra,Fcgr4,Fcer1g,Tlr9,Scarb1,Fgfr3,Csf2rb,Csf2rb2,Cd74,Cnr2,Robo4,Cntfr,Gpr182,Adora2a,Csf3r,Cd300a,Nfam1,Tnfrsf13c,Ptk2b,Nr1h3,Tlr8,Adgrf5,Nrp2,Rtn4rl2,Treml4,Gpr35,Abca7,Mc5r,F…
GO:0005102	signaling receptor binding	83	1571	4.03e-09	Itgb2,Pdgfb,Ddt,Slc9a3r2,Lamb1,Hck,Sh2b2,Saa3,Ccl8,Eng,Hyal2,Mmp13,Notch4,Lbp,Cxcl16,Ccl6,Cd22,Ccl9,Ptger1,Col2a1,Cxcl13,C3,H2-K1,C1qtnf9,Notch1,Il1b,Il6ra,Fcgr1,Abca1,Fgr,Pglyrp1,Tyrobp,Itgax,Cdh5,Apoc3,Lyn,Flt3,Sema7a,March1,Efnb1,Sned1,S1pr1,Pik3ap1,Kcna5,Ly6e,Zfp366,Tlr1,S100a8,Fpr2,Agt,Btnl9,Stat1,Ly6c1,Cebpb,Retnlg,Sh2d3c,Jag2,Fes,Tlr9,Icam1,Sema3g,Cd74,Ceacam1,Grem1,Pex14,Dll4,Cntfr,Adora2…	Itgb2,Pdgfb,Ddt,Slc9a3r2,Lamb1,Hck,Sh2b2,Saa3,Ccl8,Eng,Hyal2,Mmp13,Notch4,Lbp,Cxcl16,Ccl6,Cd22,Ccl9,Ptger1,Col2a1,Cxcl13,C3,H2-K1,C1qtnf9,Notch1,Il1b,Il6ra,Fcgr1,Abca1,Fgr,Pglyrp1,Tyrobp,Itgax,Cdh5,Apoc3,Lyn,Flt3,Sema7a,March1,Efnb1,Sned1,S1pr1,Pik3ap1,Kcna5,Ly6e,Zfp366,Tlr1,S100a8,Fpr2,Agt,Btnl9,Stat1,Ly6c1,Cebpb,Retnlg,Sh2d3c,Jag2,Fes,Tlr9,Icam1,Sema3g,Cd74,Ceacam1,Grem1,Pex14,Dll4,Cntfr,Adora2…
GO:0140375	immune receptor activity	21	117	4.37e-09	Osmr,Ccr1,Il1r2,Fcgr2b,Il6ra,Fcgr1,Il4ra,Il10ra,Flt3,Il22ra2,Fpr2,Csf2ra,Fcgr4,Fcer1g,Csf2rb,Csf2rb2,Cd74,Cntfr,Csf3r,Gpr35,Fcgr3	Osmr,Ccr1,Il1r2,Fcgr2b,Il6ra,Fcgr1,Il4ra,Il10ra,Flt3,Il22ra2,Fpr2,Csf2ra,Fcgr4,Fcer1g,Csf2rb,Csf2rb2,Cd74,Cntfr,Csf3r,Gpr35,Fcgr3
GO:0004888	transmembrane signaling receptor activity	55	872	4.68e-08	Itgb2,Ppard,Epha2,Gprc5b,Eng,Ptger1,Flt4,Osmr,Csf1r,Ccr1,Il1r2,Fcgr2b,Notch1,Il6ra,Fcgr1,Abca1,Cd72,Tnfrsf1b,Flt1,Il4ra,Lyve1,Il10ra,Tie1,Flt3,Il22ra2,Tlr13,S1pr1,Tlr1,Gpr4,Tlr7,Fpr2,Csf2ra,Fcgr4,Fcer1g,Tlr9,Fgfr3,Csf2rb,Csf2rb2,Cd74,Cnr2,Cntfr,Gpr182,Adora2a,Csf3r,Nfam1,Ptk2b,Tlr8,Gpr116,Nrp2,Gpr35,Abca7,Mc5r,Fcrl1,Fcgr3,Gpr56	Itgb2,Ppard,Epha2,Gprc5b,Eng,Ptger1,Flt4,Osmr,Csf1r,Ccr1,Il1r2,Fcgr2b,Notch1,Il6ra,Fcgr1,Abca1,Cd72,Tnfrsf1b,Flt1,Il4ra,Lyve1,Il10ra,Tie1,Flt3,Il22ra2,Tlr13,S1pr1,Tlr1,Gpr4,Tlr7,Fpr2,Csf2ra,Fcgr4,Fcer1g,Tlr9,Fgfr3,Csf2rb,Csf2rb2,Cd74,Cnr2,Cntfr,Gpr182,Adora2a,Csf3r,Nfam1,Ptk2b,Tlr8,Adgrf5,Nrp2,Gpr35,Abca7,Mc5r,Fcrl1,Fcgr3,Adgrg1
GO:0043168	anion binding	111	2678	6.84e-07	Ppard,Hck,Prodh,Map3k11,Dyrk2,Slc1a3,Epha2,Ccl8,Hyal2,Cybb,Ncf1,Ksr1,Nos2,Plod1,Cd22,Cdc34,Flt4,Adap2,Abcc3,Prkch,Ciita,Cxcl13,Fgd2,Pim1,Abcg1,Xdh,Csf1r,Cdk18,Hdc,Abca1,Map3k6,Fgr,Flt1,Lyve1,Btk,Snx20,Gpt2,Apoc3,Oas3,Arap3,Tie1,Parp14,Rasa4,Itpr3,Lyn,Flt3,Slfn8,Acss3,Egln3,Pim3,Stab1,Runx3,Lcn2,Arl11,Gimap5,Slc27a2,Chd7,Samhd1,Jak3,Oas2,Pltp,Acsm5,S100a8,Slfn5,Lipg,Itgam,Alox5ap,Hspe1,Plk3,Hmbs,O…	Ppard,Hck,Prodh,Map3k11,Dyrk2,Slc1a3,Epha2,Ccl8,Hyal2,Cybb,Ncf1,Ksr1,Nos2,Plod1,Cd22,Cdc34,Flt4,Adap2,Abcc3,Prkch,Ciita,Cxcl13,Fgd2,Pim1,Abcg1,Xdh,Csf1r,Cdk18,Hdc,Abca1,Map3k6,Fgr,Flt1,Lyve1,Btk,Snx20,Gpt2,Apoc3,Oas3,Arap3,Tie1,Parp14,Rasa4,Itpr3,Lyn,Flt3,Slfn8,Acss3,Egln3,Pim3,Stab1,Runx3,Lcn2,Arl11,Gimap5,Slc27a2,Chd7,Samhd1,Jak3,Oas2,Pltp,Acsm5,S100a8,Slfn5,Lipg,Itgam,Alox5ap,Hspe1,Plk3,Hmbs,O…
GO:0043167	ion binding	185	5439	2.34e-06	Itgb2,Ppard,Hck,Cyp4f18,Prodh,Man1a,Map3k11,Dyrk2,Slc1a3,Epha2,Ccl8,Hyal2,Mmp13,Cybb,Notch4,Ncf1,Stac2,Ksr1,Nos2,Mmp8,Plod1,Cd22,Ppa1,Cdc34,Flt4,Havcr2,Adap2,Abcc3,Prkch,Tppp,Galnt15,Col2a1,Ciita,Cdkn1a,Cxcl13,Fgd2,Pim1,Abcg1,Xdh,Csf1r,Cyp2e1,Cdk18,Notch1,Hdc,Zbtb7b,Abca1,Alpl,Map3k6,Fgr,Lfng,Flt1,Clec4e,Timp4,Pglyrp1,Tyrobp,Fah,Lyve1,Itgax,Btk,Car5b,Snx20,Gpt2,Mt2,Mt1,Cdh5,Usp2,Apoc3,Cyp1a1,Nt5e…	Itgb2,Ppard,Hck,Cyp4f18,Prodh,Man1a,Map3k11,Dyrk2,Slc1a3,Epha2,Ccl8,Hyal2,Mmp13,Cybb,Notch4,Ncf1,Stac2,Ksr1,Nos2,Mmp8,Plod1,Cd22,Ppa1,Cdc34,Flt4,Havcr2,Adap2,Abcc3,Prkch,Tppp,Galnt15,Col2a1,Ciita,Cdkn1a,Cxcl13,Fgd2,Pim1,Abcg1,Xdh,Csf1r,Cyp2e1,Cdk18,Notch1,Hdc,Zbtb7b,Abca1,Alpl,Map3k6,Fgr,Lfng,Flt1,Clec4e,Timp4,Pglyrp1,Tyrobp,Fah,Lyve1,Itgax,Btk,Car5b,Snx20,Gpt2,Mt2,Mt1,Cdh5,Usp2,Apoc3,Cyp1a1,Nt5e…
GO:0042802	identical protein binding	86	1962	5.79e-06	Pdgfb,Map3k11,Irf5,Sh2b2,Mnda,Eng,Ceacam16,Nos2,Pbld1,Tysnd1,Vsir,Flt4,Upp1,Nfkbia,Tppp,Col2a1,Abcg1,Xdh,Csf1r,C1qtnf9,Baiap2,Slc11a1,Hdc,Il6ra,Zbtb7b,Cd38,Tpst2,Flt1,Tyrobp,Btk,Usp2,Plvap,Hey1,Itpr3,Tlr13,Pik3ap1,Lcn2,Ier5,Samhd1,Tlr1,Abi3,Ifi205,Rasip1,Sdc3,Stat1,Cebpb,Alox5ap,Hvcn1,Pvrl2,Trim30a,Pirb,Fcer1g,Tlr9,Pydc3,Scarb1,Glul,Fgfr3,Piezo1,Lyz1,Lyz2,Ftl1,Ceacam1,Mafb,Grem1,Mefv,Pex14,Ddi2,N…	Pdgfb,Map3k11,Irf5,Sh2b2,Mnda,Eng,Ceacam16,Nos2,Pbld1,Tysnd1,Vsir,Flt4,Upp1,Nfkbia,Tppp,Col2a1,Abcg1,Xdh,Csf1r,C1qtnf9,Baiap2,Slc11a1,Hdc,Il6ra,Zbtb7b,Cd38,Tpst2,Flt1,Tyrobp,Btk,Usp2,Plvap,Hey1,Itpr3,Tlr13,Pik3ap1,Lcn2,Ier5,Samhd1,Tlr1,Abi3,Ifi205,Rasip1,Sdc3,Stat1,Cebpb,Alox5ap,Hvcn1,Nectin2,Trim30a,Pirb,Fcer1g,Tlr9,Pydc3,Scarb1,Glul,Fgfr3,Piezo1,Lyz1,Lyz2,Ftl1,Ceacam1,Mafb,Grem1,Mefv,Pex14,Ddi2…
GO:0036094	small molecule binding	99	2406	7.31e-06	Ppard,Hck,Prodh,Map3k11,Dyrk2,Slc1a3,Epha2,Eng,Hyal2,Cybb,Ksr1,Nos2,Plod1,Cd22,Cdc34,Flt4,Adap2,Abcc3,Prkch,Ciita,Pim1,Abcg1,Xdh,Csf1r,Cdk18,Hdc,Abca1,Map3k6,Fgr,Rbp7,Flt1,Lyve1,Btk,Gpt2,Pgls,Slc27a1,Nt5e,Oas3,Tie1,Parp14,Itpr3,Lyn,Flt3,Slfn8,Acss3,Egln3,Pim3,Stab1,Runx3,Lcn2,Arl11,Gimap5,Slc27a2,Chd7,Samhd1,Jak3,Oas2,Acsm5,S100a8,Slfn5,Bsg,Alox5ap,Hspe1,Plk3,Hmbs,Oas1a,Fes,Nuak2,Glul,Myo1f,Fgfr3…	Ppard,Hck,Prodh,Map3k11,Dyrk2,Slc1a3,Epha2,Eng,Hyal2,Cybb,Ksr1,Nos2,Plod1,Cd22,Cdc34,Flt4,Adap2,Abcc3,Prkch,Ciita,Pim1,Abcg1,Xdh,Csf1r,Cdk18,Hdc,Abca1,Map3k6,Fgr,Rbp7,Flt1,Lyve1,Btk,Gpt2,Pgls,Slc27a1,Nt5e,Oas3,Tie1,Parp14,Itpr3,Lyn,Flt3,Slfn8,Acss3,Egln3,Pim3,Stab1,Runx3,Lcn2,Arl11,Gimap5,Slc27a2,Chd7,Samhd1,Jak3,Oas2,Acsm5,S100a8,Slfn5,Bsg,Alox5ap,Hspe1,Plk3,Hmbs,Oas1a,Fes,Nuak2,Glul,Myo1f,Fgfr3…
GO:0004896	cytokine receptor activity	15	93	8.85e-06	Osmr,Ccr1,Il1r2,Il6ra,Il4ra,Il10ra,Flt3,Il22ra2,Csf2ra,Csf2rb,Csf2rb2,Cd74,Cntfr,Csf3r,Gpr35	Osmr,Ccr1,Il1r2,Il6ra,Il4ra,Il10ra,Flt3,Il22ra2,Csf2ra,Csf2rb,Csf2rb2,Cd74,Cntfr,Csf3r,Gpr35
GO:0098772	molecular function regulator	113	2924	1.28e-05	Pdgfb,Spi1,Ppard,Irf5,Tead4,Saa3,Gprc5b,Ccl8,Mnda,Hyal2,Ncf1,Cyth1,Nos2,Tbx3,Cxcl16,Ccl6,Ccl9,Vsir,Igfbp3,Adap2,Serpina3n,Rgcc,Gpihbp1,Arhgap31,Cdkn1a,Cxcl13,Fgd2,Pim1,C3,C1qtnf9,Pitx3,Irf7,Sox17,Notch1,Il1b,Zbtb7b,Mycl,Rasgef1b,Timp4,Pglyrp1,Pou2af1,Apoc3,Arap3,Rgl3,Parp14,Rasa4,Hey1,Arhgap27,Irf8,Serpina3g,Akna,Sema7a,Cyth4,Runx3,Apba3,Bst2,Foxo1,Kcna5,Ly6e,Socs3,Zfp366,Rin3,Ifi205,Sox18,Wdnml1…	Pdgfb,Spi1,Ppard,Irf5,Tead4,Saa3,Gprc5b,Ccl8,Mnda,Hyal2,Ncf1,Cyth1,Nos2,Tbx3,Cxcl16,Ccl6,Ccl9,Vsir,Igfbp3,Adap2,Serpina3n,Rgcc,Gpihbp1,Arhgap31,Cdkn1a,Cxcl13,Fgd2,Pim1,C3,C1qtnf9,Pitx3,Irf7,Sox17,Notch1,Il1b,Zbtb7b,Mycl,Rasgef1b,Timp4,Pglyrp1,Pou2af1,Apoc3,Arap3,Rgl3,Parp14,Rasa4,Hey1,Arhgap27,Irf8,Serpina3g,Akna,Sema7a,Cyth4,Runx3,Apba3,Bst2,Foxo1,Kcna5,Ly6e,Socs3,Zfp366,Rin3,Ifi205,Sox18,Wfdc21…
GO:0004713	protein tyrosine kinase activity	17	138	3.14e-05	Hck,Dyrk2,Epha2,Flt4,Csf1r,Fgr,Flt1,Btk,Tie1,Lyn,Flt3,Jak3,Fes,Fgfr3,Ptk2b,Nrp2,Syk	Hck,Dyrk2,Epha2,Flt4,Csf1r,Fgr,Flt1,Btk,Tie1,Lyn,Flt3,Jak3,Fes,Fgfr3,Ptk2b,Nrp2,Syk
GO:0019955	cytokine binding	16	131	7.82e-05	Eng,Hyal2,Osmr,Csf1r,Ccr1,Il1r2,Il6ra,Tnfrsf1b,Tnfrsf9,Il10ra,Il22ra2,Csf2ra,Cd74,Grem1,Cntfr,Csf3r	Eng,Hyal2,Osmr,Csf1r,Ccr1,Il1r2,Il6ra,Tnfrsf1b,Tnfrsf9,Il10ra,Il22ra2,Csf2ra,Cd74,Grem1,Cntfr,Csf3r
GO:0035325	Toll-like receptor binding	7	14	8.15e-05	Saa3,Tlr1,S100a8,Ceacam1,S100a9,Syk,Unc93b1	Saa3,Tlr1,S100a8,Ceacam1,S100a9,Syk,Unc93b1
GO:0097367	carbohydrate derivative binding	85	2089	9.75e-05	Lamb1,Hck,Map3k11,Dyrk2,Epha2,Ccl8,Eng,Hyal2,Lbp,Ksr1,Nos2,Cd22,Cdc34,Flt4,Abcc3,Prkch,Col2a1,Ciita,Cxcl13,Pim1,Abcg1,Csf1r,Cdk18,Abca1,Map3k6,Fgr,Flt1,Pglyrp1,Lyve1,Btk,Oas3,Tie1,Lyn,Flt3,Slfn8,Acss3,Pim3,Stab1,Runx3,Chil3,Arl11,Cd14,Gimap5,Slc27a2,Chd7,Samhd1,Jak3,Oas2,Acsm5,Slfn5,Lipg,Itgam,Hspe1,Plk3,Oas1a,Fes,Nuak2,Scarb1,Glul,Myo1f,Fgfr3,Gimap4,Helz2,Hspa12b,Cnnm2,Grem1,Acsf2,Nos1,Trpm2,Rps…	Lamb1,Hck,Map3k11,Dyrk2,Epha2,Ccl8,Eng,Hyal2,Lbp,Ksr1,Nos2,Cd22,Cdc34,Flt4,Abcc3,Prkch,Col2a1,Ciita,Cxcl13,Pim1,Abcg1,Csf1r,Cdk18,Abca1,Map3k6,Fgr,Flt1,Pglyrp1,Lyve1,Btk,Oas3,Tie1,Lyn,Flt3,Slfn8,Acss3,Pim3,Stab1,Runx3,Chil3,Arl11,Cd14,Gimap5,Slc27a2,Chd7,Samhd1,Jak3,Oas2,Acsm5,Slfn5,Lipg,Itgam,Hspe1,Plk3,Oas1a,Fes,Nuak2,Scarb1,Glul,Myo1f,Fgfr3,Gimap4,Helz2,Hspa12b,Cnnm2,Grem1,Acsf2,Nos1,Trpm2,Rps…
GO:0019899	enzyme binding	88	2277	0.00045	Itgb2,Ddt,Slc9a3r2,Lamb1,Map3k11,Sh2b2,Gprc5b,Hyal2,Cyth1,Slc12a7,Ksr1,Nos2,Cd22,Tysnd1,Vsir,Flt4,Nfkbia,Prkch,Rgcc,Gpihbp1,Sdf2l1,Hcls1,Ehhadh,Cdkn1a,Fgd2,Csf1r,Cyp2e1,Notch1,Il6ra,Zbtb7b,Abca1,Tnfrsf1b,Fgr,Rasgef1b,Timp4,Itgax,Eif4ebp1,Cotl1,Cdh5,Usp2,Cyp1a1,Rgl3,Parp14,Lyn,Flt3,H2-Ab1,Cyth4,Midn,Zmynd15,Runx3,Apba3,Eps8,Lcn2,Foxo1,Kcna5,Slc27a2,Dcun1d3,Jak3,Rin3,Rasip1,Stat1,Cebpb,Alox5ap,Sh2d…	Itgb2,Ddt,Slc9a3r2,Lamb1,Map3k11,Sh2b2,Gprc5b,Hyal2,Cyth1,Slc12a7,Ksr1,Nos2,Cd22,Tysnd1,Vsir,Flt4,Nfkbia,Prkch,Rgcc,Gpihbp1,Sdf2l1,Hcls1,Ehhadh,Cdkn1a,Fgd2,Csf1r,Cyp2e1,Notch1,Il6ra,Zbtb7b,Abca1,Tnfrsf1b,Fgr,Rasgef1b,Timp4,Itgax,Eif4ebp1,Cotl1,Cdh5,Usp2,Cyp1a1,Rgl3,Parp14,Lyn,Flt3,H2-Ab1,Cyth4,Midn,Zmynd15,Runx3,Apba3,Eps8,Lcn2,Foxo1,Kcna5,Slc27a2,Dcun1d3,Jak3,Rin3,Rasip1,Stat1,Cebpb,Alox5ap,Sh2d…
GO:0005319	lipid transporter activity	14	122	0.00069	Abcg1,Abca1,Mfsd2a,Slc10a6,Slco2b1,Slc27a1,Osbpl11,Spns2,Slc27a2,Pltp,Ttpa,Ceacam1,Abca7,Gramd1b	Abcg1,Abca1,Mfsd2a,Slc10a6,Slco2b1,Slc27a1,Osbpl11,Spns2,Slc27a2,Pltp,Ttpa,Ceacam1,Abca7,Gramd1b
GO:0038024	cargo receptor activity	11	72	0.00069	Cxcl16,Abca1,Lgals3bp,Apobr,Scarf1,Stab1,Fpr2,Itgam,Scarb1,Cd163,Abca7	Cxcl16,Abca1,Lgals3bp,Apobr,Scarf1,Stab1,Fpr2,Itgam,Scarb1,Cd163,Abca7
GO:0044877	protein-containing complex binding	61	1411	0.00076	Itgb2,Pdgfb,Lamb1,Mmp13,Nfkbia,Ciita,Gpihbp1,Hcls1,Cdkn1a,Pim1,H2-K1,Fcgr2b,Il1b,Fcgr1,Abca1,Fgr,Fscn1,Cotl1,Cdh5,H2-DMa,Itpr3,Lyn,Flt3,H2-Ab1,Ablim3,Sema7a,Scarf1,H2-Aa,Stab1,Pltp,Itgam,C4b,Tll1,Alox5ap,Pirb,Fcgr4,Fcer1g,Scarb1,Icam1,Myo1f,Cd74,Mafb,Flcn,Adora2a,Adam8,Itgb4,Myo7a,Cd300lg,Shank3,Ptk2b,Nr1h3,H2-DMb1,Syk,Lcp1,Srgn,Adcy4,Fcgr3,H2-D1,Adssl1,Gpr56,Bckdhb	Itgb2,Pdgfb,Lamb1,Mmp13,Nfkbia,Ciita,Gpihbp1,Hcls1,Cdkn1a,Pim1,H2-K1,Fcgr2b,Il1b,Fcgr1,Abca1,Fgr,Fscn1,Cotl1,Cdh5,H2-DMa,Itpr3,Lyn,Flt3,H2-Ab1,Ablim3,Sema7a,Scarf1,H2-Aa,Stab1,Pltp,Itgam,C4b,Tll1,Alox5ap,Pirb,Fcgr4,Fcer1g,Scarb1,Icam1,Myo1f,Cd74,Mafb,Flcn,Adora2a,Adam8,Itgb4,Myo7a,Cd300lg,Shank3,Ptk2b,Nr1h3,H2-DMb1,Syk,Lcp1,Srgn,Adcy4,Fcgr3,H2-D1,Adssl1,Adgrg1,Bckdhb
GO:0019763	immunoglobulin receptor activity	5	7	0.00091	Fcgr2b,Fcgr1,Fcgr4,Fcer1g,Fcgr3	Fcgr2b,Fcgr1,Fcgr4,Fcer1g,Fcgr3
GO:0019838	growth factor binding	15	146	0.00091	Pdgfb,Eng,Hyal2,Flt4,Igfbp3,Osmr,Col2a1,Cxcl13,Csf1r,Il1r2,Il6ra,Flt1,Il10ra,Flt3,Fgfr3	Pdgfb,Eng,Hyal2,Flt4,Igfbp3,Osmr,Col2a1,Cxcl13,Csf1r,Il1r2,Il6ra,Flt1,Il10ra,Flt3,Fgfr3
GO:0003824	catalytic activity	165	5224	0.0012	Ddt,Napsa,Hck,Cyp4f18,Prodh,Man1a,Map3k11,Dyrk2,Lpcat3,Epha2,Eng,Hyal2,Mmp13,Cybb,Ncf1,Ctsz,Ksr1,Nos2,Mmp8,Plod1,Pbld1,Tysnd1,Ppa1,Cdc34,Flt4,Upp1,Abcc3,Prkch,Tppp,Galnt15,Irg1,Ciita,Sdf2l1,Ehhadh,Cdkn1a,Pim1,Abcg1,Xdh,Tmem8,Csf1r,Cyp2e1,Ccr1,Cdk18,Hdc,Abca1,Alpl,Extl1,Map3k6,Fgr,Cd38,Tpst2,Oasl1,Lfng,Flt1,Pglyrp1,Fah,Bcat2,Btk,Car5b,Gpt2,B3gnt3,Pgls,Slc27a1,Ifi30,Usp2,Cyp1a1,Elovl5,Nt5e,Oas3,Hsd…	Ddt,Napsa,Hck,Cyp4f18,Prodh,Man1a,Map3k11,Dyrk2,Lpcat3,Epha2,Eng,Hyal2,Mmp13,Cybb,Ncf1,Ctsz,Ksr1,Nos2,Mmp8,Plod1,Pbld1,Tysnd1,Ppa1,Cdc34,Flt4,Upp1,Abcc3,Prkch,Tppp,Galnt15,Acod1,Ciita,Sdf2l1,Ehhadh,Cdkn1a,Pim1,Abcg1,Xdh,Tmem8,Csf1r,Cyp2e1,Ccr1,Cdk18,Hdc,Abca1,Alpl,Extl1,Map3k6,Fgr,Cd38,Tpst2,Oasl1,Lfng,Flt1,Pglyrp1,Fah,Bcat2,Btk,Car5b,Gpt2,B3gnt3,Pgls,Slc27a1,Ifi30,Usp2,Cyp1a1,Elovl5,Nt5e,Oas3,Hs…
GO:0019864	IgG binding	5	8	0.0013	Fcgr2b,Fcgr1,Fcgr4,Fcer1g,Fcgr3	Fcgr2b,Fcgr1,Fcgr4,Fcer1g,Fcgr3
GO:0008289	lipid binding	38	744	0.0017	Ppard,Lamb1,Ncf1,Lbp,Cyth1,Adap2,Gpihbp1,Fgd2,C3,Abca1,Rbp7,Btk,Snx20,Apoc3,Arap3,Rasa4,Itpr3,Lyn,Osbpl11,Cyth4,S1pr1,Cd14,Tlr1,Pltp,S100a8,Alox5ap,Fes,Tecpr1,Scarb1,Ncf4,Ttpa,Plek,Cd300lf,Cd300a,Mcf2l,S100a9,Apod,Gramd1b	Ppard,Lamb1,Ncf1,Lbp,Cyth1,Adap2,Gpihbp1,Fgd2,C3,Abca1,Rbp7,Btk,Snx20,Apoc3,Arap3,Rasa4,Itpr3,Lyn,Osbpl11,Cyth4,S1pr1,Cd14,Tlr1,Pltp,S100a8,Alox5ap,Fes,Tecpr1,Scarb1,Ncf4,Ttpa,Plek,Cd300lf,Cd300a,Mcf2l,S100a9,Apod,Gramd1b
GO:0004672	protein kinase activity	31	566	0.003	Hck,Map3k11,Dyrk2,Epha2,Eng,Ksr1,Flt4,Prkch,Cdkn1a,Pim1,Csf1r,Cdk18,Map3k6,Fgr,Flt1,Btk,Tie1,Lyn,Flt3,Pim3,Jak3,Plk3,Fes,Nuak2,Fgfr3,Rps6ka1,D8Ertd82e,Ptk2b,Nrp2,Snrk,Syk	Hck,Map3k11,Dyrk2,Epha2,Eng,Ksr1,Flt4,Prkch,Cdkn1a,Pim1,Csf1r,Cdk18,Map3k6,Fgr,Flt1,Btk,Tie1,Lyn,Flt3,Pim3,Jak3,Plk3,Fes,Nuak2,Fgfr3,Rps6ka1,D8Ertd82e,Ptk2b,Nrp2,Snrk,Syk
GO:0019770	IgG receptor activity	4	4	0.003	Fcgr2b,Fcgr1,Fcgr4,Fcgr3	Fcgr2b,Fcgr1,Fcgr4,Fcgr3
GO:0038187	pattern recognition receptor activity	6	19	0.003	Clec4e,Pglyrp1,Tlr7,Tlr9,Scarb1,Tlr8	Clec4e,Pglyrp1,Tlr7,Tlr9,Scarb1,Tlr8
GO:0004715	non-membrane spanning protein tyrosine kinase activity	8	45	0.004	Hck,Fgr,Btk,Lyn,Jak3,Fes,Ptk2b,Syk	Hck,Fgr,Btk,Lyn,Jak3,Fes,Ptk2b,Syk
GO:0019865	immunoglobulin binding	6	23	0.0065	Fcgr2b,Fcgr1,Fcgr4,Fcer1g,Cd300lg,Fcgr3	Fcgr2b,Fcgr1,Fcgr4,Fcer1g,Cd300lg,Fcgr3
GO:0046914	transition metal ion binding	43	962	0.0075	Ppard,Cyp4f18,Dyrk2,Mmp13,Mmp8,Plod1,Pim1,Xdh,Cyp2e1,Timp4,Pglyrp1,Car5b,Mt2,Mt1,Cyp1a1,Nt5e,Trim14,Slfn8,Egln3,March1,Ch25h,Lcn2,Samhd1,S100a8,Tll1,Cyp2b10,Trim30a,Glul,Gda,Cp,Ftl1,Mbd1,Mefv,Car4,Nos1,Cyp4b1,Adam8,Shank3,Nr1h3,S100a9,Pde2a,Sco2,Apobec3	Ppard,Cyp4f18,Dyrk2,Mmp13,Mmp8,Plod1,Pim1,Xdh,Cyp2e1,Timp4,Pglyrp1,Car5b,Mt2,Mt1,Cyp1a1,Nt5e,Trim14,Slfn8,Egln3,March1,Ch25h,Lcn2,Samhd1,S100a8,Tll1,Cyp2b10,Trim30a,Glul,Gda,Cp,Ftl1,Mbd1,Mefv,Car4,Nos1,Cyp4b1,Adam8,Shank3,Nr1h3,S100a9,Pde2a,Sco2,Apobec3
GO:0032559	adenyl ribonucleotide binding	58	1453	0.0079	Hck,Map3k11,Dyrk2,Epha2,Ksr1,Cdc34,Flt4,Abcc3,Prkch,Ciita,Pim1,Abcg1,Csf1r,Cdk18,Abca1,Map3k6,Fgr,Flt1,Btk,Oas3,Tie1,Lyn,Flt3,Slfn8,Acss3,Pim3,Runx3,Slc27a2,Chd7,Jak3,Oas2,Acsm5,Slfn5,Hspe1,Plk3,Oas1a,Fes,Nuak2,Glul,Myo1f,Fgfr3,Helz2,Hspa12b,Cnnm2,Acsf2,Rps6ka1,Sult1a1,Myo7a,Ptk2b,Tmem173,Snrk,Syk,Rapgef3,Adcy3,Abca7,Adcy4,Pde2a,Nlrc5	Hck,Map3k11,Dyrk2,Epha2,Ksr1,Cdc34,Flt4,Abcc3,Prkch,Ciita,Pim1,Abcg1,Csf1r,Cdk18,Abca1,Map3k6,Fgr,Flt1,Btk,Oas3,Tie1,Lyn,Flt3,Slfn8,Acss3,Pim3,Runx3,Slc27a2,Chd7,Jak3,Oas2,Acsm5,Slfn5,Hspe1,Plk3,Oas1a,Fes,Nuak2,Glul,Myo1f,Fgfr3,Helz2,Hspa12b,Cnnm2,Acsf2,Rps6ka1,Sult1a1,Myo7a,Ptk2b,Tmem173,Snrk,Syk,Rapgef3,Adcy3,Abca7,Adcy4,Pde2a,Nlrc5
GO:0046872	metal ion binding	115	3513	0.0095	Itgb2,Ppard,Cyp4f18,Man1a,Dyrk2,Slc1a3,Mmp13,Cybb,Notch4,Stac2,Ksr1,Nos2,Mmp8,Plod1,Ppa1,Havcr2,Adap2,Prkch,Tppp,Galnt15,Col2a1,Cdkn1a,Fgd2,Pim1,Xdh,Cyp2e1,Notch1,Zbtb7b,Alpl,Map3k6,Lfng,Clec4e,Timp4,Pglyrp1,Tyrobp,Fah,Itgax,Btk,Car5b,Mt2,Mt1,Cdh5,Usp2,Cyp1a1,Nt5e,Oas3,Rasa4,Itpr3,Trim14,Baz1a,Acer2,Slfn8,Zc3h12d,Ablim3,Egln3,March1,Stab1,Dagla,Mylip,Zmynd15,Ch25h,Sned1,Pgp,Lcn2,Clca1,Neurl3,Samh…	Itgb2,Ppard,Cyp4f18,Man1a,Dyrk2,Slc1a3,Mmp13,Cybb,Notch4,Stac2,Ksr1,Nos2,Mmp8,Plod1,Ppa1,Havcr2,Adap2,Prkch,Tppp,Galnt15,Col2a1,Cdkn1a,Fgd2,Pim1,Xdh,Cyp2e1,Notch1,Zbtb7b,Alpl,Map3k6,Lfng,Clec4e,Timp4,Pglyrp1,Tyrobp,Fah,Itgax,Btk,Car5b,Mt2,Mt1,Cdh5,Usp2,Cyp1a1,Nt5e,Oas3,Rasa4,Itpr3,Trim14,Baz1a,Acer2,Slfn8,Zc3h12d,Ablim3,Egln3,March1,Stab1,Dagla,Mylip,Zmynd15,Ch25h,Sned1,Pgp,Lcn2,Clca3a1,Neurl3,Sa…
GO:0008047	enzyme activator activity	25	445	0.0103	Pdgfb,Ppard,Gprc5b,Ncf1,Vsir,Igfbp3,Adap2,Rgcc,Arhgap31,Cdkn1a,Pim1,Arap3,Rasa4,Arhgap27,Rin3,Wdnml1,Prr5,Alox5ap,Sipa1,Ncf4,Grem1,Flcn,Arhgef15,Rasa3,Ncf2	Pdgfb,Ppard,Gprc5b,Ncf1,Vsir,Igfbp3,Adap2,Rgcc,Arhgap31,Cdkn1a,Pim1,Arap3,Rasa4,Arhgap27,Rin3,Wfdc21,Prr5,Alox5ap,Sipa1,Ncf4,Grem1,Flcn,Arhgef15,Rasa3,Ncf2
GO:0043169	cation binding	117	3600	0.0103	Itgb2,Ppard,Cyp4f18,Man1a,Dyrk2,Slc1a3,Mmp13,Cybb,Notch4,Stac2,Ksr1,Nos2,Mmp8,Plod1,Ppa1,Havcr2,Adap2,Prkch,Tppp,Galnt15,Col2a1,Cdkn1a,Fgd2,Pim1,Xdh,Cyp2e1,Notch1,Zbtb7b,Abca1,Alpl,Map3k6,Lfng,Clec4e,Timp4,Pglyrp1,Tyrobp,Fah,Itgax,Btk,Car5b,Mt2,Mt1,Cdh5,Usp2,Cyp1a1,Nt5e,Oas3,Rasa4,Itpr3,Trim14,Baz1a,Acer2,Slfn8,Zc3h12d,Ablim3,Egln3,March1,Stab1,Dagla,Mylip,Zmynd15,Ch25h,Sned1,Pgp,Lcn2,Clca1,Neurl…	Itgb2,Ppard,Cyp4f18,Man1a,Dyrk2,Slc1a3,Mmp13,Cybb,Notch4,Stac2,Ksr1,Nos2,Mmp8,Plod1,Ppa1,Havcr2,Adap2,Prkch,Tppp,Galnt15,Col2a1,Cdkn1a,Fgd2,Pim1,Xdh,Cyp2e1,Notch1,Zbtb7b,Abca1,Alpl,Map3k6,Lfng,Clec4e,Timp4,Pglyrp1,Tyrobp,Fah,Itgax,Btk,Car5b,Mt2,Mt1,Cdh5,Usp2,Cyp1a1,Nt5e,Oas3,Rasa4,Itpr3,Trim14,Baz1a,Acer2,Slfn8,Zc3h12d,Ablim3,Egln3,March1,Stab1,Dagla,Mylip,Zmynd15,Ch25h,Sned1,Pgp,Lcn2,Clca3a1,Neu…
GO:0030234	enzyme regulator activity	41	927	0.0119	Pdgfb,Ppard,Gprc5b,Hyal2,Ncf1,Nos2,Vsir,Igfbp3,Adap2,Serpina3n,Rgcc,Arhgap31,Cdkn1a,Pim1,C3,Notch1,Timp4,Apoc3,Arap3,Rasa4,Arhgap27,Serpina3g,Apba3,Bst2,Socs3,Rin3,Wdnml1,Prr5,Agt,C4b,Alox5ap,Sipa1,Ncf4,Grem1,Ralgds,Flcn,Rps6ka1,Arhgef15,Rasa3,Serpina3f,Ncf2	Pdgfb,Ppard,Gprc5b,Hyal2,Ncf1,Nos2,Vsir,Igfbp3,Adap2,Serpina3n,Rgcc,Arhgap31,Cdkn1a,Pim1,C3,Notch1,Timp4,Apoc3,Arap3,Rasa4,Arhgap27,Serpina3g,Apba3,Bst2,Socs3,Rin3,Wfdc21,Prr5,Agt,C4b,Alox5ap,Sipa1,Ncf4,Grem1,Ralgds,Flcn,Rps6ka1,Arhgef15,Rasa3,Serpina3f,Ncf2
GO:0031406	carboxylic acid binding	16	218	0.0119	Ppard,Prodh,Slc1a3,Hyal2,Nos2,Plod1,Cd22,Hdc,Lyve1,Egln3,Stab1,S100a8,Alox5ap,Hmbs,Glul,S100a9	Ppard,Prodh,Slc1a3,Hyal2,Nos2,Plod1,Cd22,Hdc,Lyve1,Egln3,Stab1,S100a8,Alox5ap,Hmbs,Glul,S100a9
GO:0016301	kinase activity	34	714	0.0122	Hck,Map3k11,Dyrk2,Epha2,Eng,Ksr1,Flt4,Prkch,Ciita,Cdkn1a,Pim1,Csf1r,Cdk18,Map3k6,Fgr,Flt1,Btk,Tie1,Lyn,Flt3,Pim3,Jak3,Plk3,Fes,Nuak2,Fgfr3,Dolk,Rps6ka1,D8Ertd82e,Ptk2b,Nrp2,Snrk,Syk,Sgms1	Hck,Map3k11,Dyrk2,Epha2,Eng,Ksr1,Flt4,Prkch,Ciita,Cdkn1a,Pim1,Csf1r,Cdk18,Map3k6,Fgr,Flt1,Btk,Tie1,Lyn,Flt3,Pim3,Jak3,Plk3,Fes,Nuak2,Fgfr3,Dolk,Rps6ka1,D8Ertd82e,Ptk2b,Nrp2,Snrk,Syk,Sgms1
GO:0000981	DNA-binding transcription factor activity, RNA polymerase II-specific	36	777	0.0126	Spi1,Ppard,Irf5,Tead4,Mnda,Tbx3,Pitx3,Irf7,Sox17,Notch1,Zbtb7b,Mycl,Hey1,Irf8,Akna,Runx3,Foxo1,Ifi205,Sox18,Klf2,Stat1,Cebpb,Nfatc2,Pydc3,Tcf15,Spib,Mafb,Pou2f2,Hif3a,Ifi204,Nr1h3,Nfkb2,Irf9,Ifi203,Nfatc1,Mndal	Spi1,Ppard,Irf5,Tead4,Mnda,Tbx3,Pitx3,Irf7,Sox17,Notch1,Zbtb7b,Mycl,Hey1,Irf8,Akna,Runx3,Foxo1,Ifi205,Sox18,Klf2,Stat1,Cebpb,Nfatc2,Pydc3,Tcf15,Spib,Mafb,Pou2f2,Hif3a,Ifi204,Nr1h3,Nfkb2,Irf9,Ifi203,Nfatc1,Mndal
GO:0000978	RNA polymerase II cis-regulatory region sequence-specific DNA binding	31	629	0.0132	Spi1,Tead4,Mnda,Tbx3,Pitx3,Irf7,Notch1,Zbtb7b,Mycl,Pou2af1,Irf8,Akna,Chd7,Ifi205,Sox18,Stat1,Cebpb,Nfatc2,Pydc3,Spib,Mafb,Pou2f2,Ifi204,Nr1h3,Nfkb2,Bcl3,Irf9,Ifi203,Nfatc1,Nlrc5,Mndal	Spi1,Tead4,Mnda,Tbx3,Pitx3,Irf7,Notch1,Zbtb7b,Mycl,Pou2af1,Irf8,Akna,Chd7,Ifi205,Sox18,Stat1,Cebpb,Nfatc2,Pydc3,Spib,Mafb,Pou2f2,Ifi204,Nr1h3,Nfkb2,Bcl3,Irf9,Ifi203,Nfatc1,Nlrc5,Mndal
GO:0016175	superoxide-generating NAD(P)H oxidase activity	4	8	0.0132	Cybb,Ncf1,Ncf4,Ncf2	Cybb,Ncf1,Ncf4,Ncf2
GO:0016176	superoxide-generating NADPH oxidase activator activity	4	8	0.0132	Pdgfb,Ncf1,Ncf4,Ncf2	Pdgfb,Ncf1,Ncf4,Ncf2
GO:0016772	transferase activity, transferring phosphorus-containing groups	38	843	0.0132	Hck,Map3k11,Dyrk2,Epha2,Eng,Ksr1,Flt4,Prkch,Ciita,Cdkn1a,Pim1,Csf1r,Cdk18,Map3k6,Fgr,Oasl1,Flt1,Btk,Oas3,Tie1,Lyn,Flt3,Pim3,Jak3,Oas2,Plk3,Oas1a,Fes,Nuak2,Fgfr3,Dolk,Rps6ka1,D8Ertd82e,Ptk2b,Nrp2,Snrk,Syk,Sgms1	Hck,Map3k11,Dyrk2,Epha2,Eng,Ksr1,Flt4,Prkch,Ciita,Cdkn1a,Pim1,Csf1r,Cdk18,Map3k6,Fgr,Oasl1,Flt1,Btk,Oas3,Tie1,Lyn,Flt3,Pim3,Jak3,Oas2,Plk3,Oas1a,Fes,Nuak2,Fgfr3,Dolk,Rps6ka1,D8Ertd82e,Ptk2b,Nrp2,Snrk,Syk,Sgms1
GO:0016773	phosphotransferase activity, alcohol group as acceptor	32	659	0.0132	Hck,Map3k11,Dyrk2,Epha2,Eng,Ksr1,Flt4,Prkch,Cdkn1a,Pim1,Csf1r,Cdk18,Map3k6,Fgr,Flt1,Btk,Tie1,Lyn,Flt3,Pim3,Jak3,Plk3,Fes,Nuak2,Fgfr3,Dolk,Rps6ka1,D8Ertd82e,Ptk2b,Nrp2,Snrk,Syk	Hck,Map3k11,Dyrk2,Epha2,Eng,Ksr1,Flt4,Prkch,Cdkn1a,Pim1,Csf1r,Cdk18,Map3k6,Fgr,Flt1,Btk,Tie1,Lyn,Flt3,Pim3,Jak3,Plk3,Fes,Nuak2,Fgfr3,Dolk,Rps6ka1,D8Ertd82e,Ptk2b,Nrp2,Snrk,Syk
GO:0071813	lipoprotein particle binding	6	30	0.0151	Gpihbp1,Abca1,Scarf1,Stab1,Pltp,Scarb1	Gpihbp1,Abca1,Scarf1,Stab1,Pltp,Scarb1
GO:0000166	nucleotide binding	72	2021	0.0197	Hck,Prodh,Map3k11,Dyrk2,Epha2,Cybb,Ksr1,Nos2,Cdc34,Flt4,Abcc3,Prkch,Ciita,Pim1,Abcg1,Xdh,Csf1r,Cdk18,Abca1,Map3k6,Fgr,Flt1,Btk,Slc27a1,Nt5e,Oas3,Tie1,Parp14,Lyn,Flt3,Slfn8,Acss3,Pim3,Runx3,Arl11,Gimap5,Slc27a2,Chd7,Samhd1,Jak3,Oas2,Acsm5,Slfn5,Hspe1,Plk3,Oas1a,Fes,Nuak2,Glul,Myo1f,Fgfr3,Gimap4,Helz2,Mbd1,Hspa12b,Cnnm2,Acsf2,Nos1,Rps6ka1,Sult1a1,Myo7a,Ptk2b,Tmem173,Snrk,Syk,Rapgef3,Adcy3,Abca7,Adc…	Hck,Prodh,Map3k11,Dyrk2,Epha2,Cybb,Ksr1,Nos2,Cdc34,Flt4,Abcc3,Prkch,Ciita,Pim1,Abcg1,Xdh,Csf1r,Cdk18,Abca1,Map3k6,Fgr,Flt1,Btk,Slc27a1,Nt5e,Oas3,Tie1,Parp14,Lyn,Flt3,Slfn8,Acss3,Pim3,Runx3,Arl11,Gimap5,Slc27a2,Chd7,Samhd1,Jak3,Oas2,Acsm5,Slfn5,Hspe1,Plk3,Oas1a,Fes,Nuak2,Glul,Myo1f,Fgfr3,Gimap4,Helz2,Mbd1,Hspa12b,Cnnm2,Acsf2,Nos1,Rps6ka1,Sult1a1,Myo7a,Ptk2b,Tmem173,Snrk,Syk,Rapgef3,Adcy3,Abca7,Adc…
GO:0005524	ATP binding	54	1393	0.0197	Hck,Map3k11,Dyrk2,Epha2,Ksr1,Cdc34,Flt4,Abcc3,Prkch,Ciita,Pim1,Abcg1,Csf1r,Cdk18,Abca1,Map3k6,Fgr,Flt1,Btk,Oas3,Tie1,Lyn,Flt3,Slfn8,Acss3,Pim3,Runx3,Slc27a2,Chd7,Jak3,Oas2,Acsm5,Slfn5,Hspe1,Plk3,Oas1a,Fes,Nuak2,Glul,Myo1f,Fgfr3,Helz2,Hspa12b,Cnnm2,Acsf2,Rps6ka1,Myo7a,Ptk2b,Snrk,Syk,Adcy3,Abca7,Adcy4,Nlrc5	Hck,Map3k11,Dyrk2,Epha2,Ksr1,Cdc34,Flt4,Abcc3,Prkch,Ciita,Pim1,Abcg1,Csf1r,Cdk18,Abca1,Map3k6,Fgr,Flt1,Btk,Oas3,Tie1,Lyn,Flt3,Slfn8,Acss3,Pim3,Runx3,Slc27a2,Chd7,Jak3,Oas2,Acsm5,Slfn5,Hspe1,Plk3,Oas1a,Fes,Nuak2,Glul,Myo1f,Fgfr3,Helz2,Hspa12b,Cnnm2,Acsf2,Rps6ka1,Myo7a,Ptk2b,Snrk,Syk,Adcy3,Abca7,Adcy4,Nlrc5
GO:0005085	guanyl-nucleotide exchange factor activity	14	189	0.021	Cyth1,Fgd2,Rasgef1b,Rgl3,Cyth4,Rin3,Sh2d3c,Fgd5,Ralgds,Flcn,Arhgef15,Fgd3,Mcf2l,Rapgef3	Cyth1,Fgd2,Rasgef1b,Rgl3,Cyth4,Rin3,Sh2d3c,Fgd5,Ralgds,Flcn,Arhgef15,Fgd3,Mcf2l,Rapgef3
GO:0023026	MHC class II protein complex binding	3	3	0.021	H2-DMa,Cd74,H2-DMb1	H2-DMa,Cd74,H2-DMb1
GO:0042605	peptide antigen binding	4	10	0.021	H2-K1,H2-Ab1,H2-Aa,H2-D1	H2-K1,H2-Ab1,H2-Aa,H2-D1
GO:0019199	transmembrane receptor protein kinase activity	9	83	0.0215	Epha2,Eng,Flt4,Csf1r,Flt1,Tie1,Flt3,Fgfr3,Nrp2	Epha2,Eng,Flt4,Csf1r,Flt1,Tie1,Flt3,Fgfr3,Nrp2
GO:0032553	ribonucleotide binding	65	1789	0.0221	Hck,Map3k11,Dyrk2,Epha2,Ksr1,Nos2,Cdc34,Flt4,Abcc3,Prkch,Ciita,Pim1,Abcg1,Csf1r,Cdk18,Abca1,Map3k6,Fgr,Flt1,Btk,Oas3,Tie1,Lyn,Flt3,Slfn8,Acss3,Pim3,Runx3,Arl11,Gimap5,Slc27a2,Chd7,Samhd1,Jak3,Oas2,Acsm5,Slfn5,Hspe1,Plk3,Oas1a,Fes,Nuak2,Glul,Myo1f,Fgfr3,Gimap4,Helz2,Hspa12b,Cnnm2,Acsf2,Nos1,Rps6ka1,Sult1a1,Myo7a,Ptk2b,Tmem173,Snrk,Syk,Rapgef3,Adcy3,Abca7,Adcy4,Pde2a,Adssl1,Nlrc5	Hck,Map3k11,Dyrk2,Epha2,Ksr1,Nos2,Cdc34,Flt4,Abcc3,Prkch,Ciita,Pim1,Abcg1,Csf1r,Cdk18,Abca1,Map3k6,Fgr,Flt1,Btk,Oas3,Tie1,Lyn,Flt3,Slfn8,Acss3,Pim3,Runx3,Arl11,Gimap5,Slc27a2,Chd7,Samhd1,Jak3,Oas2,Acsm5,Slfn5,Hspe1,Plk3,Oas1a,Fes,Nuak2,Glul,Myo1f,Fgfr3,Gimap4,Helz2,Hspa12b,Cnnm2,Acsf2,Nos1,Rps6ka1,Sult1a1,Myo7a,Ptk2b,Tmem173,Snrk,Syk,Rapgef3,Adcy3,Abca7,Adcy4,Pde2a,Adssl1,Nlrc5
GO:0004714	transmembrane receptor protein tyrosine kinase activity	8	66	0.0227	Epha2,Flt4,Csf1r,Flt1,Tie1,Flt3,Fgfr3,Nrp2	Epha2,Flt4,Csf1r,Flt1,Tie1,Flt3,Fgfr3,Nrp2
GO:0008035	high-density lipoprotein particle binding	4	11	0.0248	Gpihbp1,Abca1,Pltp,Scarb1	Gpihbp1,Abca1,Pltp,Scarb1
GO:0005126	cytokine receptor binding	17	271	0.0268	Ddt,Ccl8,Eng,Cxcl16,Ccl6,Ccl9,Cxcl13,Il1b,Il6ra,Cdh5,Lyn,Stat1,Tlr9,Ceacam1,Grem1,Cd300lf,Syk	Ddt,Ccl8,Eng,Cxcl16,Ccl6,Ccl9,Cxcl13,Il1b,Il6ra,Cdh5,Lyn,Stat1,Tlr9,Ceacam1,Grem1,Cd300lf,Syk
GO:0017124	SH3 domain binding	11	128	0.0268	Ncf1,Evl,Arhgap31,Hcls1,Lyn,Arhgap27,Abi3,Adam12,Shank3,Afap1l1,Inpp5d	Ncf1,Evl,Arhgap31,Hcls1,Lyn,Arhgap27,Abi3,Adam12,Shank3,Afap1l1,Inpp5d
GO:0001730	2-5-oligoadenylate synthetase activity	3	4	0.0308	Oas3,Oas2,Oas1a	Oas3,Oas2,Oas1a
GO:0000977	RNA polymerase II transcription regulatory region sequence-specific DNA binding	35	809	0.0343	Spi1,Ppard,Tead4,Mnda,Tbx3,Pitx3,Irf7,Notch1,Zbtb7b,Mycl,Pou2af1,Hey1,Irf8,Akna,Runx3,Chd7,Ifi205,Sox18,Stat1,Cebpb,Nfatc2,Pydc3,Tcf15,Spib,Mafb,Pou2f2,Ifi204,Nr1h3,Nfkb2,Bcl3,Irf9,Ifi203,Nfatc1,Nlrc5,Mndal	Spi1,Ppard,Tead4,Mnda,Tbx3,Pitx3,Irf7,Notch1,Zbtb7b,Mycl,Pou2af1,Hey1,Irf8,Akna,Runx3,Chd7,Ifi205,Sox18,Stat1,Cebpb,Nfatc2,Pydc3,Tcf15,Spib,Mafb,Pou2f2,Ifi204,Nr1h3,Nfkb2,Bcl3,Irf9,Ifi203,Nfatc1,Nlrc5,Mndal
GO:0016405	CoA-ligase activity	5	24	0.0347	Slc27a1,Acss3,Slc27a2,Acsm5,Acsf2	Slc27a1,Acss3,Slc27a2,Acsm5,Acsf2
GO:0016829	lyase activity	13	179	0.0347	Ddt,Irg1,Ehhadh,Hdc,Cd38,Car5b,Alox5ap,Hmbs,Bst1,Car4,Sgpl1,Adcy3,Adcy4	Ddt,Acod1,Ehhadh,Hdc,Cd38,Car5b,Alox5ap,Hmbs,Bst1,Car4,Sgpl1,Adcy3,Adcy4
GO:0008525	phosphatidylcholine transporter activity	4	13	0.0372	Abcg1,Abca1,Pltp,Abca7	Abcg1,Abca1,Pltp,Abca7
GO:0016740	transferase activity	72	2088	0.0372	Hck,Map3k11,Dyrk2,Lpcat3,Epha2,Eng,Ksr1,Cdc34,Flt4,Upp1,Prkch,Galnt15,Ciita,Sdf2l1,Cdkn1a,Pim1,Csf1r,Cdk18,Extl1,Map3k6,Fgr,Cd38,Tpst2,Oasl1,Lfng,Flt1,Bcat2,Btk,Gpt2,B3gnt3,Elovl5,Oas3,Tie1,Parp14,Trim14,Lyn,Flt3,Mettl20,March1,Pim3,Mylip,Neurl3,Jak3,Oas2,Acsm5,Chst1,Alox5ap,Plk3,Trim30a,Hmbs,Oas1a,Fes,Nuak2,Glul,Fgfr3,St3gal1,Dolk,Mefv,Bst1,Rps6ka1,Sult1a1,Trim25,B4galt5,D8Ertd82e,Ptk2b,Nrp2,Snr…	Hck,Map3k11,Dyrk2,Lpcat3,Epha2,Eng,Ksr1,Cdc34,Flt4,Upp1,Prkch,Galnt15,Ciita,Sdf2l1,Cdkn1a,Pim1,Csf1r,Cdk18,Extl1,Map3k6,Fgr,Cd38,Tpst2,Oasl1,Lfng,Flt1,Bcat2,Btk,Gpt2,B3gnt3,Elovl5,Oas3,Tie1,Parp14,Trim14,Lyn,Flt3,Mettl20,March1,Pim3,Mylip,Neurl3,Jak3,Oas2,Acsm5,Chst1,Alox5ap,Plk3,Trim30a,Hmbs,Oas1a,Fes,Nuak2,Glul,Fgfr3,St3gal1,Dolk,Mefv,Bst1,Rps6ka1,Sult1a1,Trim25,B4galt5,D8Ertd82e,Ptk2b,Nrp2,Snr…
GO:0005112	Notch binding	5	25	0.0385	Notch4,Notch1,Sned1,Jag2,Dll4	Notch4,Notch1,Sned1,Jag2,Dll4
GO:0032555	purine ribonucleotide binding	63	1773	0.0397	Hck,Map3k11,Dyrk2,Epha2,Ksr1,Cdc34,Flt4,Abcc3,Prkch,Ciita,Pim1,Abcg1,Csf1r,Cdk18,Abca1,Map3k6,Fgr,Flt1,Btk,Oas3,Tie1,Lyn,Flt3,Slfn8,Acss3,Pim3,Runx3,Arl11,Gimap5,Slc27a2,Chd7,Samhd1,Jak3,Oas2,Acsm5,Slfn5,Hspe1,Plk3,Oas1a,Fes,Nuak2,Glul,Myo1f,Fgfr3,Gimap4,Helz2,Hspa12b,Cnnm2,Acsf2,Rps6ka1,Sult1a1,Myo7a,Ptk2b,Tmem173,Snrk,Syk,Rapgef3,Adcy3,Abca7,Adcy4,Pde2a,Adssl1,Nlrc5	Hck,Map3k11,Dyrk2,Epha2,Ksr1,Cdc34,Flt4,Abcc3,Prkch,Ciita,Pim1,Abcg1,Csf1r,Cdk18,Abca1,Map3k6,Fgr,Flt1,Btk,Oas3,Tie1,Lyn,Flt3,Slfn8,Acss3,Pim3,Runx3,Arl11,Gimap5,Slc27a2,Chd7,Samhd1,Jak3,Oas2,Acsm5,Slfn5,Hspe1,Plk3,Oas1a,Fes,Nuak2,Glul,Myo1f,Fgfr3,Gimap4,Helz2,Hspa12b,Cnnm2,Acsf2,Rps6ka1,Sult1a1,Myo7a,Ptk2b,Tmem173,Snrk,Syk,Rapgef3,Adcy3,Abca7,Adcy4,Pde2a,Adssl1,Nlrc5
GO:0035662	Toll-like receptor 4 binding	3	5	0.043	Saa3,S100a8,S100a9	Saa3,S100a8,S100a9
GO:0046625	sphingolipid binding	5	26	0.0432	Lamb1,Lyn,S1pr1,Pltp,Cd300lf	Lamb1,Lyn,S1pr1,Pltp,Cd300lf
GO:0001540	amyloid-beta binding	7	58	0.0433	Itgb2,Fcgr2b,Apba3,Fpr2,Pirb,Scarb1,Cd74	Itgb2,Fcgr2b,Apba3,Fpr2,Pirb,Scarb1,Cd74
GO:0005506	iron ion binding	12	162	0.0433	Cyp4f18,Plod1,Xdh,Cyp2e1,Cyp1a1,Nt5e,Egln3,Ch25h,Lcn2,Cyp2b10,Ftl1,Cyp4b1	Cyp4f18,Plod1,Xdh,Cyp2e1,Cyp1a1,Nt5e,Egln3,Ch25h,Lcn2,Cyp2b10,Ftl1,Cyp4b1
GO:0008134	transcription factor binding	31	701	0.0433	Spi1,Ppard,Mnda,Tbx3,Nfkbia,Ciita,Hcls1,Pim1,Pitx3,Baiap2,Sox17,Vgll4,Flt3,H2-Ab1,Foxo1,Zfp366,Ifi205,Stat1,Cebpb,Nfatc2,Pydc3,Mafb,Rps6ka1,Ifi204,Nr1h3,Tmem173,Bcl3,Taf10,Ifi203,Nfatc1,Mndal	Spi1,Ppard,Mnda,Tbx3,Nfkbia,Ciita,Hcls1,Pim1,Pitx3,Baiap2,Sox17,Vgll4,Flt3,H2-Ab1,Foxo1,Zfp366,Ifi205,Stat1,Cebpb,Nfatc2,Pydc3,Mafb,Rps6ka1,Ifi204,Nr1h3,Tmem173,Bcl3,Taf10,Ifi203,Nfatc1,Mndal
GO:0016709	oxidoreductase activity, acting on paired donors, with incorporation or reduction of molecular oxygen, NAD(P)H as one donor, and incorporation of one atom of oxygen	6	41	0.0433	Cyp4f18,Nos2,Cyp2e1,Cyp1a1,Ch25h,Nos1	Cyp4f18,Nos2,Cyp2e1,Cyp1a1,Ch25h,Nos1
GO:0030550	acetylcholine receptor inhibitor activity	4	14	0.0433	Gpihbp1,Ly6e,Ly6c1,Ly6a	Gpihbp1,Ly6e,Ly6c1,Ly6a
GO:0001784	phosphotyrosine residue binding	6	42	0.0461	Hck,Fgr,Socs3,Shb,Plcg2,Syk	Hck,Fgr,Socs3,Shb,Plcg2,Syk
