# Supplementary material for: reString: an open-source Python software to perform automatic functional enrichment retrieval, results aggregation and data visualization
Source: Sci Rep. 2021 Dec 6;11:23458. doi: 10.1038/s41598-021-02528-0 (PMC8648753; doi:10.1038/s41598-021-02528-0)
Supplement: Supplementary file 1 — Supplementary Information 1. [file 41598_2021_2528_MOESM1_ESM.zip › Supplemental DataSets/upregulated/treatment_t1_green_VS_treatment_t1_red_FC/UP_enrichment.Process.tsv]

#term ID	term description	observed gene count	background gene count	false discovery rate	matching proteins in your network (IDs)	matching proteins in your network (labels)
GO:0002376	immune system process	171	1842	5.7699999999999996e-52	Itgb2,Pdgfb,Cfp,Spi1,Hck,Irf5,Sh2b2,Epha2,Ccl8,Mnda,Hyal2,Cybb,Ncf1,Lbp,Nos2,Cxcl16,Ccl6,Cd22,Ccl9,Havcr2,Evl,Ly86,Rgcc,Irg1,Ciita,Hcls1,Cxcl13,C3,H2-K1,Csf1r,Ifitm1,Irf7,Podxl,Ccr1,Slc11a1,Fcgr2b,Notch1,Il1b,Zbtb7b,Fcgr1,Col24a1,Tnfrsf1b,Fgr,Cd38,Oasl1,Lfng,Flt1,Clec4e,Pglyrp1,Tyrobp,Il4ra,Itgax,Btk,Ifi30,Oas3,Hsd3b7,C1qc,Themis2,H2-DMa,Parp14,Trim14,Lyn,Flt3,Slfn8,Irf8,C1qb,Ttc7,H2-Ab1,Serpina3…	Itgb2,Pdgfb,Cfp,Spi1,Hck,Irf5,Sh2b2,Epha2,Ccl8,Mnda,Hyal2,Cybb,Ncf1,Lbp,Nos2,Cxcl16,Ccl6,Cd22,Ccl9,Havcr2,Evl,Ly86,Rgcc,Acod1,Ciita,Hcls1,Cxcl13,C3,H2-K1,Csf1r,Ifitm1,Irf7,Podxl,Ccr1,Slc11a1,Fcgr2b,Notch1,Il1b,Zbtb7b,Fcgr1,Col24a1,Tnfrsf1b,Fgr,Cd38,Oasl1,Lfng,Flt1,Clec4e,Pglyrp1,Tyrobp,Il4ra,Itgax,Btk,Ifi30,Oas3,Hsd3b7,C1qc,Themis2,H2-DMa,Parp14,Trim14,Lyn,Flt3,Slfn8,Irf8,C1qb,Ttc7,H2-Ab1,Serpina…
GO:0050896	response to stimulus	325	6908	2.39e-46	Itgb2,Pdgfb,Cfp,Spi1,Ppard,Hck,Map3k11,Dyrk2,Irf5,Sh2b2,Slc1a3,Tead4,Epha2,Orm3,Saa3,Gprc5b,Ccl8,Mnda,Eng,Hyal2,Mmp13,Cybb,Notch4,Ncf1,Lbp,Stac2,Ksr1,Nos2,Tbx3,Cxcl16,Ccl6,Plod1,Cd22,Ccl9,Ptger1,Eif4ebp2,Vsir,Cdc34,Flt4,Havcr2,Upp1,Adap2,Nfkbia,Serpina3n,Prkch,Evl,Ly86,Rgcc,Irg1,Osmr,Col2a1,Ciita,Sdf2l1,Arhgap31,Hcls1,Cdkn1a,Cxcl13,Pim1,Abcg1,Xdh,C3,H2-K1,Csf1r,C1qtnf9,Pitx3,Baiap2,Cyp2e1,Ifitm1,…	Itgb2,Pdgfb,Cfp,Spi1,Ppard,Hck,Map3k11,Dyrk2,Irf5,Sh2b2,Slc1a3,Tead4,Epha2,Orm3,Saa3,Gprc5b,Ccl8,Mnda,Eng,Hyal2,Mmp13,Cybb,Notch4,Ncf1,Lbp,Stac2,Ksr1,Nos2,Tbx3,Cxcl16,Ccl6,Plod1,Cd22,Ccl9,Ptger1,Eif4ebp2,Vsir,Cdc34,Flt4,Havcr2,Upp1,Adap2,Nfkbia,Serpina3n,Prkch,Evl,Ly86,Rgcc,Acod1,Osmr,Col2a1,Ciita,Sdf2l1,Arhgap31,Hcls1,Cdkn1a,Cxcl13,Pim1,Abcg1,Xdh,C3,H2-K1,Csf1r,C1qtnf9,Pitx3,Baiap2,Cyp2e1,Ifitm1…
GO:0051707	response to other organism	128	1145	5.67e-45	Cfp,Ppard,Hck,Irf5,Epha2,Saa3,Ccl8,Mnda,Hyal2,Cybb,Ncf1,Lbp,Nos2,Cxcl16,Ccl6,Ccl9,Ptger1,Havcr2,Nfkbia,Serpina3n,Evl,Ly86,Irg1,Ciita,Cxcl13,C3,H2-K1,Csf1r,Baiap2,Cyp2e1,Ifitm1,Irf7,Slc11a1,Fcgr2b,Notch1,Il1b,Fcgr1,Abca1,Tnfrsf1b,Alpl,Fgr,Plac8,Oasl1,Clec4e,Timp4,Pglyrp1,Il4ra,Itgax,Btk,Car5b,Mt2,Cotl1,Il10ra,Cyp1a1,Oas3,C1qc,Parp14,Trim14,Lyn,Flt3,Slfn8,Irf8,C1qb,H2-Ab1,Sbno2,Tlr13,H2-Aa,Stab1,C1…	Cfp,Ppard,Hck,Irf5,Epha2,Saa3,Ccl8,Mnda,Hyal2,Cybb,Ncf1,Lbp,Nos2,Cxcl16,Ccl6,Ccl9,Ptger1,Havcr2,Nfkbia,Serpina3n,Evl,Ly86,Acod1,Ciita,Cxcl13,C3,H2-K1,Csf1r,Baiap2,Cyp2e1,Ifitm1,Irf7,Slc11a1,Fcgr2b,Notch1,Il1b,Fcgr1,Abca1,Tnfrsf1b,Alpl,Fgr,Plac8,Oasl1,Clec4e,Timp4,Pglyrp1,Il4ra,Itgax,Btk,Car5b,Mt2,Cotl1,Il10ra,Cyp1a1,Oas3,C1qc,Parp14,Trim14,Lyn,Flt3,Slfn8,Irf8,C1qb,H2-Ab1,Sbno2,Tlr13,H2-Aa,Stab1,C…
GO:0009605	response to external stimulus	173	2199	5.94e-44	Itgb2,Pdgfb,Cfp,Ppard,Hck,Irf5,Slc1a3,Epha2,Saa3,Ccl8,Mnda,Eng,Hyal2,Cybb,Ncf1,Lbp,Nos2,Cxcl16,Ccl6,Ccl9,Ptger1,Havcr2,Upp1,Nfkbia,Serpina3n,Evl,Ly86,Irg1,Ciita,Cdkn1a,Cxcl13,Pim1,C3,H2-K1,Csf1r,Baiap2,Cyp2e1,Ifitm1,Irf7,Ccr1,Slc11a1,Fcgr2b,Notch1,Il1b,Fcgr1,Abca1,Tnfrsf1b,Mfsd2a,Alpl,Fgr,Plac8,Oasl1,Flt1,Clec4e,Timp4,Pglyrp1,Il4ra,Itgax,Btk,Car5b,Eif4ebp1,Mt2,Cotl1,Usp2,Il10ra,Cyp1a1,Oas3,Hsd3b7…	Itgb2,Pdgfb,Cfp,Ppard,Hck,Irf5,Slc1a3,Epha2,Saa3,Ccl8,Mnda,Eng,Hyal2,Cybb,Ncf1,Lbp,Nos2,Cxcl16,Ccl6,Ccl9,Ptger1,Havcr2,Upp1,Nfkbia,Serpina3n,Evl,Ly86,Acod1,Ciita,Cdkn1a,Cxcl13,Pim1,C3,H2-K1,Csf1r,Baiap2,Cyp2e1,Ifitm1,Irf7,Ccr1,Slc11a1,Fcgr2b,Notch1,Il1b,Fcgr1,Abca1,Tnfrsf1b,Mfsd2a,Alpl,Fgr,Plac8,Oasl1,Flt1,Clec4e,Timp4,Pglyrp1,Il4ra,Itgax,Btk,Car5b,Eif4ebp1,Mt2,Cotl1,Usp2,Il10ra,Cyp1a1,Oas3,Hsd3b…
GO:0044419	interspecies interaction between organisms	133	1309	4.460000000000001e-43	Cfp,Ppard,Hck,Irf5,Epha2,Saa3,Ccl8,Mnda,Hyal2,Cybb,Ncf1,Lbp,Nos2,Cxcl16,Ccl6,Ccl9,Ptger1,Havcr2,Nfkbia,Serpina3n,Evl,Ly86,Irg1,Ciita,Cxcl13,C3,H2-K1,Csf1r,Baiap2,Cyp2e1,Ifitm1,Irf7,Slc11a1,Fcgr2b,Notch1,Siglec1,Il1b,Fcgr1,Abca1,Tnfrsf1b,Alpl,Fgr,Plac8,Oasl1,Clec4e,Timp4,Pglyrp1,Il4ra,Itgax,Btk,Car5b,Mt2,Cotl1,Il10ra,Cyp1a1,Oas3,C1qc,Parp14,Trim14,Lyn,Flt3,Slfn8,Irf8,C1qb,H2-Ab1,Sbno2,Tlr13,H2-Aa,…	Cfp,Ppard,Hck,Irf5,Epha2,Saa3,Ccl8,Mnda,Hyal2,Cybb,Ncf1,Lbp,Nos2,Cxcl16,Ccl6,Ccl9,Ptger1,Havcr2,Nfkbia,Serpina3n,Evl,Ly86,Acod1,Ciita,Cxcl13,C3,H2-K1,Csf1r,Baiap2,Cyp2e1,Ifitm1,Irf7,Slc11a1,Fcgr2b,Notch1,Siglec1,Il1b,Fcgr1,Abca1,Tnfrsf1b,Alpl,Fgr,Plac8,Oasl1,Clec4e,Timp4,Pglyrp1,Il4ra,Itgax,Btk,Car5b,Mt2,Cotl1,Il10ra,Cyp1a1,Oas3,C1qc,Parp14,Trim14,Lyn,Flt3,Slfn8,Irf8,C1qb,H2-Ab1,Sbno2,Tlr13,H2-Aa…
GO:0006952	defense response	117	1133	8.6e-38	Itgb2,Cfp,Hck,Irf5,Epha2,Orm3,Saa3,Ccl8,Hyal2,Cybb,Ncf1,Lbp,Nos2,Cxcl16,Ccl6,Ccl9,Ptger1,Havcr2,Serpina3n,Evl,Ly86,Irg1,Ciita,Cxcl13,C3,H2-K1,Csf1r,Ifitm1,Irf7,Ccr1,Slc11a1,Fcgr2b,Notch1,Il1b,Fcgr1,Tnfrsf1b,Fgr,Plac8,Oasl1,Clec4e,Pglyrp1,Tyrobp,Il4ra,Itgax,Btk,Cotl1,Oas3,C1qc,Themis2,Parp14,Trim14,Lyn,Slfn8,Irf8,C1qb,H2-Ab1,Sema7a,Tlr13,H2-Aa,Stab1,C1qa,Bst2,Chil3,Lcn2,Cd14,Cfd,Samhd1,Jak3,Oas2,T…	Itgb2,Cfp,Hck,Irf5,Epha2,Orm3,Saa3,Ccl8,Hyal2,Cybb,Ncf1,Lbp,Nos2,Cxcl16,Ccl6,Ccl9,Ptger1,Havcr2,Serpina3n,Evl,Ly86,Acod1,Ciita,Cxcl13,C3,H2-K1,Csf1r,Ifitm1,Irf7,Ccr1,Slc11a1,Fcgr2b,Notch1,Il1b,Fcgr1,Tnfrsf1b,Fgr,Plac8,Oasl1,Clec4e,Pglyrp1,Tyrobp,Il4ra,Itgax,Btk,Cotl1,Oas3,C1qc,Themis2,Parp14,Trim14,Lyn,Slfn8,Irf8,C1qb,H2-Ab1,Sema7a,Tlr13,H2-Aa,Stab1,C1qa,Bst2,Chil3,Lcn2,Cd14,Cfd,Samhd1,Jak3,Oas2,…
GO:0002682	regulation of immune system process	117	1252	5.93e-34	Itgb2,Cfp,Ddt,Spi1,Sh2b2,Orm3,Gprc5b,Mnda,Lbp,Mmp8,Cd22,Vsir,Havcr2,Nfkbia,Prkch,Rgcc,Irg1,Hcls1,Cdkn1a,Cxcl13,Pim1,C3,H2-K1,Csf1r,Irf7,Ccr1,Slc11a1,Fcgr2b,Notch1,Il1b,Zbtb7b,Fcgr1,Tnfrsf1b,Fgr,Cd38,Flt1,Clec4e,Pglyrp1,Tyrobp,Il4ra,Btk,Plvap,C1qc,Themis2,H2-DMa,Parp14,Lyn,Flt3,Zc3h12d,C1qb,H2-Ab1,Sema7a,Spns2,H2-Aa,C1qa,Runx3,Efnb1,Bst2,Cfd,Samhd1,Jak3,Shb,Ifi205,Fpr2,Btnl9,Stat1,Itgam,C4b,Cebpb,…	Itgb2,Cfp,Ddt,Spi1,Sh2b2,Orm3,Gprc5b,Mnda,Lbp,Mmp8,Cd22,Vsir,Havcr2,Nfkbia,Prkch,Rgcc,Acod1,Hcls1,Cdkn1a,Cxcl13,Pim1,C3,H2-K1,Csf1r,Irf7,Ccr1,Slc11a1,Fcgr2b,Notch1,Il1b,Zbtb7b,Fcgr1,Tnfrsf1b,Fgr,Cd38,Flt1,Clec4e,Pglyrp1,Tyrobp,Il4ra,Btk,Plvap,C1qc,Themis2,H2-DMa,Parp14,Lyn,Flt3,Zc3h12d,C1qb,H2-Ab1,Sema7a,Spns2,H2-Aa,C1qa,Runx3,Efnb1,Bst2,Cfd,Samhd1,Jak3,Shb,Ifi205,Fpr2,Btnl9,Stat1,Itgam,C4b,Cebpb…
GO:0065007	biological regulation	384	10591	7.100000000000001e-33	Itgb2,Pdgfb,Cfp,Ddt,Esam,Trappc6a,Spi1,Napsa,Ppard,Slc9a3r2,Lamb1,Hck,Cyp4f18,Map3k11,Dyrk2,Lpcat3,Irf5,Sh2b2,Slc1a3,Tead4,Epha2,Orm3,Saa3,Gprc5b,Ccl8,Mnda,Eng,Hyal2,Mmp13,Cybb,Notch4,Ncf1,Lbp,Ctsz,Cyth1,Stac2,Slc12a7,Ksr1,Nos2,Tbx3,Mmp8,Cxcl16,Ccl6,Cd22,Ccl9,Ptger1,Pbld1,Tysnd1,Eif4ebp2,Vsir,Cdc34,Flt4,Havcr2,Igfbp3,Adap2,Nfkbia,Serpina3n,Prkch,Evl,Ly86,Tppp,Rgcc,Irg1,Osmr,Parvb,Col2a1,Ciita,Gri…	Itgb2,Pdgfb,Cfp,Ddt,Esam,Trappc6a,Spi1,Napsa,Ppard,Slc9a3r2,Lamb1,Hck,Cyp4f18,Map3k11,Dyrk2,Lpcat3,Irf5,Sh2b2,Slc1a3,Tead4,Epha2,Orm3,Saa3,Gprc5b,Ccl8,Mnda,Eng,Hyal2,Mmp13,Cybb,Notch4,Ncf1,Lbp,Ctsz,Cyth1,Stac2,Slc12a7,Ksr1,Nos2,Tbx3,Mmp8,Cxcl16,Ccl6,Cd22,Ccl9,Ptger1,Pbld1,Tysnd1,Eif4ebp2,Vsir,Cdc34,Flt4,Havcr2,Igfbp3,Adap2,Nfkbia,Serpina3n,Prkch,Evl,Ly86,Tppp,Rgcc,Acod1,Osmr,Parvb,Col2a1,Ciita,Gr…
GO:0006955	immune response	102	979	1.0500000000000001e-32	Cfp,Hck,Irf5,Ccl8,Cybb,Lbp,Nos2,Cxcl16,Ccl6,Ccl9,Havcr2,Evl,Ly86,Rgcc,Irg1,Ciita,Cxcl13,C3,H2-K1,Csf1r,Ifitm1,Irf7,Ccr1,Slc11a1,Fcgr2b,Notch1,Il1b,Fcgr1,Tnfrsf1b,Fgr,Oasl1,Lfng,Clec4e,Pglyrp1,Tyrobp,Il4ra,Btk,Oas3,C1qc,H2-DMa,Parp14,Trim14,Lyn,Irf8,C1qb,H2-Ab1,Serpina3g,Sbno2,Tlr13,March1,H2-Aa,C1qa,Bst2,Lcn2,Cd14,Cfd,Samhd1,Jak3,Oas2,Tlr1,Tlr7,S100a8,Wdnml1,Stat1,Pld4,C4b,H2-Eb1,Trim30a,Pirb,Fce…	Cfp,Hck,Irf5,Ccl8,Cybb,Lbp,Nos2,Cxcl16,Ccl6,Ccl9,Havcr2,Evl,Ly86,Rgcc,Acod1,Ciita,Cxcl13,C3,H2-K1,Csf1r,Ifitm1,Irf7,Ccr1,Slc11a1,Fcgr2b,Notch1,Il1b,Fcgr1,Tnfrsf1b,Fgr,Oasl1,Lfng,Clec4e,Pglyrp1,Tyrobp,Il4ra,Btk,Oas3,C1qc,H2-DMa,Parp14,Trim14,Lyn,Irf8,C1qb,H2-Ab1,Serpina3g,Sbno2,Tlr13,March1,H2-Aa,C1qa,Bst2,Lcn2,Cd14,Cfd,Samhd1,Jak3,Oas2,Tlr1,Tlr7,S100a8,Wfdc21,Stat1,Pld4,C4b,H2-Eb1,Trim30a,Pirb,Fc…
GO:0050789	regulation of biological process	368	9973	1.45e-31	Itgb2,Pdgfb,Cfp,Ddt,Esam,Spi1,Ppard,Slc9a3r2,Lamb1,Hck,Cyp4f18,Map3k11,Dyrk2,Lpcat3,Irf5,Sh2b2,Slc1a3,Tead4,Epha2,Orm3,Saa3,Gprc5b,Ccl8,Mnda,Eng,Hyal2,Mmp13,Cybb,Notch4,Ncf1,Lbp,Ctsz,Cyth1,Stac2,Ksr1,Nos2,Tbx3,Mmp8,Cxcl16,Ccl6,Cd22,Ccl9,Ptger1,Pbld1,Tysnd1,Eif4ebp2,Vsir,Cdc34,Flt4,Havcr2,Igfbp3,Adap2,Nfkbia,Serpina3n,Prkch,Evl,Ly86,Tppp,Rgcc,Irg1,Osmr,Parvb,Col2a1,Ciita,Grina,Gpihbp1,Sdf2l1,Arhga…	Itgb2,Pdgfb,Cfp,Ddt,Esam,Spi1,Ppard,Slc9a3r2,Lamb1,Hck,Cyp4f18,Map3k11,Dyrk2,Lpcat3,Irf5,Sh2b2,Slc1a3,Tead4,Epha2,Orm3,Saa3,Gprc5b,Ccl8,Mnda,Eng,Hyal2,Mmp13,Cybb,Notch4,Ncf1,Lbp,Ctsz,Cyth1,Stac2,Ksr1,Nos2,Tbx3,Mmp8,Cxcl16,Ccl6,Cd22,Ccl9,Ptger1,Pbld1,Tysnd1,Eif4ebp2,Vsir,Cdc34,Flt4,Havcr2,Igfbp3,Adap2,Nfkbia,Serpina3n,Prkch,Evl,Ly86,Tppp,Rgcc,Acod1,Osmr,Parvb,Col2a1,Ciita,Grina,Gpihbp1,Sdf2l1,Arhg…
GO:0051716	cellular response to stimulus	255	5497	1.93e-30	Itgb2,Pdgfb,Spi1,Ppard,Hck,Map3k11,Dyrk2,Irf5,Sh2b2,Tead4,Epha2,Saa3,Gprc5b,Ccl8,Mnda,Eng,Hyal2,Cybb,Notch4,Ncf1,Lbp,Stac2,Ksr1,Nos2,Tbx3,Cxcl16,Ccl6,Cd22,Ccl9,Ptger1,Eif4ebp2,Vsir,Cdc34,Flt4,Havcr2,Upp1,Adap2,Nfkbia,Prkch,Evl,Rgcc,Irg1,Osmr,Col2a1,Ciita,Sdf2l1,Arhgap31,Hcls1,Cdkn1a,Cxcl13,Pim1,Abcg1,C3,Csf1r,C1qtnf9,Pitx3,Baiap2,Cyp2e1,Ifitm1,Irf7,Ccr1,Sox17,Il1r2,Slc11a1,Fcgr2b,Notch1,Il1b,Il6r…	Itgb2,Pdgfb,Spi1,Ppard,Hck,Map3k11,Dyrk2,Irf5,Sh2b2,Tead4,Epha2,Saa3,Gprc5b,Ccl8,Mnda,Eng,Hyal2,Cybb,Notch4,Ncf1,Lbp,Stac2,Ksr1,Nos2,Tbx3,Cxcl16,Ccl6,Cd22,Ccl9,Ptger1,Eif4ebp2,Vsir,Cdc34,Flt4,Havcr2,Upp1,Adap2,Nfkbia,Prkch,Evl,Rgcc,Acod1,Osmr,Col2a1,Ciita,Sdf2l1,Arhgap31,Hcls1,Cdkn1a,Cxcl13,Pim1,Abcg1,C3,Csf1r,C1qtnf9,Pitx3,Baiap2,Cyp2e1,Ifitm1,Irf7,Ccr1,Sox17,Il1r2,Slc11a1,Fcgr2b,Notch1,Il1b,Il6…
GO:0098542	defense response to other organism	88	775	2.78e-30	Cfp,Hck,Irf5,Epha2,Ccl8,Hyal2,Cybb,Ncf1,Lbp,Nos2,Cxcl16,Ccl6,Ccl9,Havcr2,Evl,Ly86,Irg1,Ciita,Cxcl13,C3,H2-K1,Csf1r,Ifitm1,Irf7,Slc11a1,Fcgr1,Fgr,Plac8,Oasl1,Clec4e,Pglyrp1,Il4ra,Itgax,Btk,Cotl1,Oas3,C1qc,Parp14,Trim14,Lyn,Slfn8,Irf8,C1qb,H2-Ab1,Tlr13,H2-Aa,Stab1,C1qa,Bst2,Lcn2,Cd14,Cfd,Samhd1,Jak3,Oas2,Tlr1,Tlr7,S100a8,Wdnml1,Fpr2,Stat1,Pld4,C4b,Cebpb,Trim30a,Fcer1g,Oas1a,Tlr9,Myo1f,Lyz1,Lyz2,Rna…	Cfp,Hck,Irf5,Epha2,Ccl8,Hyal2,Cybb,Ncf1,Lbp,Nos2,Cxcl16,Ccl6,Ccl9,Havcr2,Evl,Ly86,Acod1,Ciita,Cxcl13,C3,H2-K1,Csf1r,Ifitm1,Irf7,Slc11a1,Fcgr1,Fgr,Plac8,Oasl1,Clec4e,Pglyrp1,Il4ra,Itgax,Btk,Cotl1,Oas3,C1qc,Parp14,Trim14,Lyn,Slfn8,Irf8,C1qb,H2-Ab1,Tlr13,H2-Aa,Stab1,C1qa,Bst2,Lcn2,Cd14,Cfd,Samhd1,Jak3,Oas2,Tlr1,Tlr7,S100a8,Wfdc21,Fpr2,Stat1,Pld4,C4b,Cebpb,Trim30a,Fcer1g,Oas1a,Tlr9,Myo1f,Lyz1,Lyz2,Rn…
GO:0048583	regulation of response to stimulus	198	3651	1.61e-29	Itgb2,Pdgfb,Cfp,Ddt,Ppard,Slc9a3r2,Map3k11,Dyrk2,Sh2b2,Epha2,Gprc5b,Ccl8,Mnda,Eng,Hyal2,Notch4,Ncf1,Lbp,Cyth1,Ksr1,Nos2,Mmp8,Ccl6,Cd22,Ccl9,Pbld1,Vsir,Cdc34,Flt4,Havcr2,Igfbp3,Nfkbia,Prkch,Ly86,Rgcc,Irg1,Col2a1,Grina,Gpihbp1,Hcls1,Cxcl13,Fgd2,Xdh,C3,H2-K1,Csf1r,C1qtnf9,Baiap2,Irf7,Ccr1,Sox17,Il1r2,Slc11a1,Fcgr2b,Notch1,Siglec1,Il1b,Il6ra,Zbtb7b,Fcgr1,Abca1,Tnfrsf1b,Map3k6,Fgr,Cd38,Lfng,Flt1,Clec4…	Itgb2,Pdgfb,Cfp,Ddt,Ppard,Slc9a3r2,Map3k11,Dyrk2,Sh2b2,Epha2,Gprc5b,Ccl8,Mnda,Eng,Hyal2,Notch4,Ncf1,Lbp,Cyth1,Ksr1,Nos2,Mmp8,Ccl6,Cd22,Ccl9,Pbld1,Vsir,Cdc34,Flt4,Havcr2,Igfbp3,Nfkbia,Prkch,Ly86,Rgcc,Acod1,Col2a1,Grina,Gpihbp1,Hcls1,Cxcl13,Fgd2,Xdh,C3,H2-K1,Csf1r,C1qtnf9,Baiap2,Irf7,Ccr1,Sox17,Il1r2,Slc11a1,Fcgr2b,Notch1,Siglec1,Il1b,Il6ra,Zbtb7b,Fcgr1,Abca1,Tnfrsf1b,Map3k6,Fgr,Cd38,Lfng,Flt1,Clec…
GO:0009617	response to bacterium	80	660	4.9600000000000004e-29	Ppard,Hck,Irf5,Epha2,Saa3,Mnda,Ncf1,Lbp,Nos2,Cxcl16,Ptger1,Havcr2,Nfkbia,Serpina3n,Irg1,Cxcl13,C3,H2-K1,Baiap2,Cyp2e1,Slc11a1,Fcgr2b,Notch1,Il1b,Fcgr1,Abca1,Tnfrsf1b,Alpl,Fgr,Plac8,Clec4e,Timp4,Pglyrp1,Car5b,Mt2,Il10ra,Cyp1a1,Lyn,Irf8,Sbno2,Stab1,Lcn2,Cd14,Cfd,Chd7,Oas2,Tlr1,Ifi205,Wdnml1,Fpr2,Stat1,Cebpb,Cyp2b10,Cd300lb,Trim30a,Fcgr4,Fcer1g,Plcg2,Tlr9,Scarb1,Myo1f,Lyz1,Lyz2,Rnase6,Cnr2,Nos1,Cd68…	Ppard,Hck,Irf5,Epha2,Saa3,Mnda,Ncf1,Lbp,Nos2,Cxcl16,Ptger1,Havcr2,Nfkbia,Serpina3n,Acod1,Cxcl13,C3,H2-K1,Baiap2,Cyp2e1,Slc11a1,Fcgr2b,Notch1,Il1b,Fcgr1,Abca1,Tnfrsf1b,Alpl,Fgr,Plac8,Clec4e,Timp4,Pglyrp1,Car5b,Mt2,Il10ra,Cyp1a1,Lyn,Irf8,Sbno2,Stab1,Lcn2,Cd14,Cfd,Chd7,Oas2,Tlr1,Ifi205,Wfdc21,Fpr2,Stat1,Cebpb,Cyp2b10,Cd300lb,Trim30a,Fcgr4,Fcer1g,Plcg2,Tlr9,Scarb1,Myo1f,Lyz1,Lyz2,Rnase6,Cnr2,Nos1,Cd6…
GO:0034097	response to cytokine	88	818	9.03e-29	Pdgfb,Spi1,Irf5,Sh2b2,Saa3,Ccl8,Mnda,Hyal2,Nos2,Cxcl16,Ccl6,Ccl9,Cdc34,Nfkbia,Serpina3n,Evl,Irg1,Osmr,Ciita,Hcls1,Cxcl13,Csf1r,Ifitm1,Irf7,Ccr1,Sox17,Il1r2,Slc11a1,Il1b,Il6ra,Tnfrsf1b,Cd38,Timp4,Il4ra,Bcat2,Btk,Slc27a1,Il10ra,Plvap,Flt3,Irf8,H2-Ab1,Serpina3g,Sbno2,Egln3,Il22ra2,H2-Aa,Bst2,Eps8,Lcn2,Cd14,Socs3,Jak3,Oas2,Ifi205,Wdnml1,Klf2,Stat1,Cebpb,Csf2ra,Pirb,Fcer1g,Pydc3,Icam1,Csf2rb,Csf2rb2,C…	Pdgfb,Spi1,Irf5,Sh2b2,Saa3,Ccl8,Mnda,Hyal2,Nos2,Cxcl16,Ccl6,Ccl9,Cdc34,Nfkbia,Serpina3n,Evl,Acod1,Osmr,Ciita,Hcls1,Cxcl13,Csf1r,Ifitm1,Irf7,Ccr1,Sox17,Il1r2,Slc11a1,Il1b,Il6ra,Tnfrsf1b,Cd38,Timp4,Il4ra,Bcat2,Btk,Slc27a1,Il10ra,Plvap,Flt3,Irf8,H2-Ab1,Serpina3g,Sbno2,Egln3,Il22ra2,H2-Aa,Bst2,Eps8,Lcn2,Cd14,Socs3,Jak3,Oas2,Ifi205,Wfdc21,Klf2,Stat1,Cebpb,Csf2ra,Pirb,Fcer1g,Pydc3,Icam1,Csf2rb,Csf2rb2,…
GO:0048518	positive regulation of biological process	258	5869	2.9e-27	Itgb2,Pdgfb,Cfp,Ddt,Spi1,Ppard,Slc9a3r2,Lamb1,Hck,Cyp4f18,Map3k11,Dyrk2,Irf5,Sh2b2,Slc1a3,Tead4,Epha2,Gprc5b,Ccl8,Mnda,Eng,Hyal2,Mmp13,Cybb,Notch4,Ncf1,Lbp,Ctsz,Stac2,Ksr1,Nos2,Tbx3,Mmp8,Cxcl16,Ccl6,Ccl9,Vsir,Cdc34,Flt4,Havcr2,Igfbp3,Nfkbia,Prkch,Evl,Ly86,Tppp,Rgcc,Irg1,Osmr,Ciita,Gpihbp1,Hcls1,Cdkn1a,Cxcl13,Fgd2,Pim1,Abcg1,Xdh,C3,H2-K1,Csf1r,C1qtnf9,Pitx3,Baiap2,Ifitm1,Irf7,Podxl,Ccr1,Sox17,Slc1…	Itgb2,Pdgfb,Cfp,Ddt,Spi1,Ppard,Slc9a3r2,Lamb1,Hck,Cyp4f18,Map3k11,Dyrk2,Irf5,Sh2b2,Slc1a3,Tead4,Epha2,Gprc5b,Ccl8,Mnda,Eng,Hyal2,Mmp13,Cybb,Notch4,Ncf1,Lbp,Ctsz,Stac2,Ksr1,Nos2,Tbx3,Mmp8,Cxcl16,Ccl6,Ccl9,Vsir,Cdc34,Flt4,Havcr2,Igfbp3,Nfkbia,Prkch,Evl,Ly86,Tppp,Rgcc,Acod1,Osmr,Ciita,Gpihbp1,Hcls1,Cdkn1a,Cxcl13,Fgd2,Pim1,Abcg1,Xdh,C3,H2-K1,Csf1r,C1qtnf9,Pitx3,Baiap2,Ifitm1,Irf7,Podxl,Ccr1,Sox17,Slc…
GO:0042221	response to chemical	195	3720	4.11e-27	Itgb2,Pdgfb,Spi1,Ppard,Irf5,Sh2b2,Slc1a3,Epha2,Saa3,Ccl8,Mnda,Eng,Hyal2,Mmp13,Cybb,Ncf1,Lbp,Nos2,Cxcl16,Ccl6,Ccl9,Ptger1,Eif4ebp2,Vsir,Cdc34,Flt4,Havcr2,Nfkbia,Serpina3n,Evl,Rgcc,Irg1,Osmr,Col2a1,Ciita,Sdf2l1,Hcls1,Cdkn1a,Cxcl13,Pim1,Abcg1,Xdh,Csf1r,Pitx3,Baiap2,Cyp2e1,Ifitm1,Irf7,Ccr1,Sox17,Il1r2,Slc11a1,Fcgr2b,Notch1,Il1b,Il6ra,Zbtb7b,Abca1,Tnfrsf1b,Alpl,Cd38,Flt1,Timp4,Il4ra,Bcat2,Btk,Eif4ebp1…	Itgb2,Pdgfb,Spi1,Ppard,Irf5,Sh2b2,Slc1a3,Epha2,Saa3,Ccl8,Mnda,Eng,Hyal2,Mmp13,Cybb,Ncf1,Lbp,Nos2,Cxcl16,Ccl6,Ccl9,Ptger1,Eif4ebp2,Vsir,Cdc34,Flt4,Havcr2,Nfkbia,Serpina3n,Evl,Rgcc,Acod1,Osmr,Col2a1,Ciita,Sdf2l1,Hcls1,Cdkn1a,Cxcl13,Pim1,Abcg1,Xdh,Csf1r,Pitx3,Baiap2,Cyp2e1,Ifitm1,Irf7,Ccr1,Sox17,Il1r2,Slc11a1,Fcgr2b,Notch1,Il1b,Il6ra,Zbtb7b,Abca1,Tnfrsf1b,Alpl,Cd38,Flt1,Timp4,Il4ra,Bcat2,Btk,Eif4ebp…
GO:0006950	response to stress	173	3045	4.64e-27	Itgb2,Pdgfb,Cfp,Ppard,Hck,Map3k11,Dyrk2,Irf5,Slc1a3,Epha2,Orm3,Saa3,Ccl8,Eng,Hyal2,Cybb,Ncf1,Lbp,Nos2,Tbx3,Cxcl16,Ccl6,Plod1,Ccl9,Ptger1,Havcr2,Upp1,Serpina3n,Evl,Ly86,Rgcc,Irg1,Ciita,Sdf2l1,Cdkn1a,Cxcl13,C3,H2-K1,Csf1r,Pitx3,Cyp2e1,Ifitm1,Irf7,Ccr1,Slc11a1,Fcgr2b,Notch1,Il1b,Fcgr1,Abca1,Tnfrsf1b,Mfsd2a,Fgr,Cd38,Plac8,Oasl1,Flt1,Clec4e,Pglyrp1,Tyrobp,Il4ra,Itgax,Btk,Eif4ebp1,Mt2,Mt1,Slc27a1,Cotl1…	Itgb2,Pdgfb,Cfp,Ppard,Hck,Map3k11,Dyrk2,Irf5,Slc1a3,Epha2,Orm3,Saa3,Ccl8,Eng,Hyal2,Cybb,Ncf1,Lbp,Nos2,Tbx3,Cxcl16,Ccl6,Plod1,Ccl9,Ptger1,Havcr2,Upp1,Serpina3n,Evl,Ly86,Rgcc,Acod1,Ciita,Sdf2l1,Cdkn1a,Cxcl13,C3,H2-K1,Csf1r,Pitx3,Cyp2e1,Ifitm1,Irf7,Ccr1,Slc11a1,Fcgr2b,Notch1,Il1b,Fcgr1,Abca1,Tnfrsf1b,Mfsd2a,Fgr,Cd38,Plac8,Oasl1,Flt1,Clec4e,Pglyrp1,Tyrobp,Il4ra,Itgax,Btk,Eif4ebp1,Mt2,Mt1,Slc27a1,Cotl…
GO:0007154	cell communication	209	4179	4.64e-27	Itgb2,Pdgfb,Spi1,Ppard,Hck,Map3k11,Dyrk2,Irf5,Sh2b2,Tead4,Epha2,Saa3,Gprc5b,Ccl8,Eng,Cybb,Notch4,Lbp,Stac2,Slc12a7,Ksr1,Nos2,Tbx3,Cxcl16,Ccl6,Cd22,Ccl9,Ptger1,Eif4ebp2,Vsir,Flt4,Havcr2,Upp1,Adap2,Nfkbia,Prkch,Osmr,Arhgap31,Cdkn1a,Cxcl13,Pim1,C3,Csf1r,C1qtnf9,Baiap2,Ifitm1,Irf7,Ccr1,Sox17,Il1r2,Slc11a1,Fcgr2b,Notch1,Il1b,Il6ra,Fcgr1,Abca1,Tnfrsf1b,Mfsd2a,Map3k6,Fgr,Cd38,Rasgef1b,Flt1,Clec4e,Timp4,…	Itgb2,Pdgfb,Spi1,Ppard,Hck,Map3k11,Dyrk2,Irf5,Sh2b2,Tead4,Epha2,Saa3,Gprc5b,Ccl8,Eng,Cybb,Notch4,Lbp,Stac2,Slc12a7,Ksr1,Nos2,Tbx3,Cxcl16,Ccl6,Cd22,Ccl9,Ptger1,Eif4ebp2,Vsir,Flt4,Havcr2,Upp1,Adap2,Nfkbia,Prkch,Osmr,Arhgap31,Cdkn1a,Cxcl13,Pim1,C3,Csf1r,C1qtnf9,Baiap2,Ifitm1,Irf7,Ccr1,Sox17,Il1r2,Slc11a1,Fcgr2b,Notch1,Il1b,Il6ra,Fcgr1,Abca1,Tnfrsf1b,Mfsd2a,Map3k6,Fgr,Cd38,Rasgef1b,Flt1,Clec4e,Timp4,…
GO:0002252	immune effector process	64	435	5.0900000000000004e-27	Cfp,Irf5,Hyal2,Ncf1,Lbp,Havcr2,Rgcc,Irg1,C3,Ifitm1,Irf7,Slc11a1,Fcgr2b,Fcgr1,Oasl1,Lfng,Clec4e,Tyrobp,Il4ra,Itgax,Btk,Oas3,C1qc,H2-DMa,Lyn,Slfn8,C1qb,H2-Ab1,Sbno2,C1qa,Bst2,Cfd,Samhd1,Oas2,Tlr7,Stat1,C4b,Cebpb,Cd300lb,Trim30a,Pirb,Fcer1g,Oas1a,Plcg2,Tlr9,Icam1,Myo1f,Cd74,Cd300a,Trim25,Pou2f2,Ptk2b,Tlr8,Tmem173,Bcl3,Syk,Lcp1,Treml4,Unc93b1,Stxbp2,Inpp5d,Fcgr3,Apobec3,Nlrc5	Cfp,Irf5,Hyal2,Ncf1,Lbp,Havcr2,Rgcc,Acod1,C3,Ifitm1,Irf7,Slc11a1,Fcgr2b,Fcgr1,Oasl1,Lfng,Clec4e,Tyrobp,Il4ra,Itgax,Btk,Oas3,C1qc,H2-DMa,Lyn,Slfn8,C1qb,H2-Ab1,Sbno2,C1qa,Bst2,Cfd,Samhd1,Oas2,Tlr7,Stat1,C4b,Cebpb,Cd300lb,Trim30a,Pirb,Fcer1g,Oas1a,Plcg2,Tlr9,Icam1,Myo1f,Cd74,Cd300a,Trim25,Pou2f2,Ptk2b,Tlr8,Tmem173,Bcl3,Syk,Lcp1,Treml4,Unc93b1,Stxbp2,Inpp5d,Fcgr3,Apobec3,Nlrc5
GO:0050794	regulation of cellular process	348	9541	5.740000000000001e-27	Itgb2,Pdgfb,Ddt,Esam,Spi1,Ppard,Slc9a3r2,Lamb1,Hck,Map3k11,Dyrk2,Irf5,Sh2b2,Slc1a3,Tead4,Epha2,Saa3,Gprc5b,Ccl8,Mnda,Eng,Hyal2,Mmp13,Cybb,Notch4,Ncf1,Lbp,Ctsz,Cyth1,Stac2,Ksr1,Nos2,Tbx3,Mmp8,Cxcl16,Ccl6,Cd22,Ccl9,Ptger1,Pbld1,Tysnd1,Eif4ebp2,Vsir,Cdc34,Flt4,Havcr2,Igfbp3,Adap2,Nfkbia,Serpina3n,Prkch,Evl,Ly86,Tppp,Rgcc,Irg1,Osmr,Col2a1,Ciita,Grina,Gpihbp1,Sdf2l1,Arhgap31,Hcls1,Cdkn1a,Cxcl13,Fgd2,P…	Itgb2,Pdgfb,Ddt,Esam,Spi1,Ppard,Slc9a3r2,Lamb1,Hck,Map3k11,Dyrk2,Irf5,Sh2b2,Slc1a3,Tead4,Epha2,Saa3,Gprc5b,Ccl8,Mnda,Eng,Hyal2,Mmp13,Cybb,Notch4,Ncf1,Lbp,Ctsz,Cyth1,Stac2,Ksr1,Nos2,Tbx3,Mmp8,Cxcl16,Ccl6,Cd22,Ccl9,Ptger1,Pbld1,Tysnd1,Eif4ebp2,Vsir,Cdc34,Flt4,Havcr2,Igfbp3,Adap2,Nfkbia,Serpina3n,Prkch,Evl,Ly86,Tppp,Rgcc,Acod1,Osmr,Col2a1,Ciita,Grina,Gpihbp1,Sdf2l1,Arhgap31,Hcls1,Cdkn1a,Cxcl13,Fgd2,…
GO:0050776	regulation of immune response	76	645	7.260000000000001e-27	Itgb2,Cfp,Sh2b2,Gprc5b,Mnda,Lbp,Cd22,Vsir,Havcr2,Prkch,Rgcc,Irg1,C3,H2-K1,Irf7,Ccr1,Slc11a1,Fcgr2b,Il1b,Zbtb7b,Fcgr1,Tnfrsf1b,Fgr,Cd38,Clec4e,Pglyrp1,Il4ra,Btk,C1qc,Themis2,H2-DMa,Parp14,Lyn,C1qb,H2-Ab1,Sema7a,Spns2,C1qa,Bst2,Cfd,Samhd1,Jak3,Shb,Ifi205,Fpr2,Btnl9,Itgam,C4b,Nfatc2,Pvrl2,Fcgr4,Fcer1g,Fes,Plcg2,Tlr9,Pydc3,Myo1f,Cd74,Cd37,Ceacam1,Adam8,Cd300a,Nfam1,Tnfrsf13c,Ifi204,Tlr8,Tmem173,Syk,T…	Itgb2,Cfp,Sh2b2,Gprc5b,Mnda,Lbp,Cd22,Vsir,Havcr2,Prkch,Rgcc,Acod1,C3,H2-K1,Irf7,Ccr1,Slc11a1,Fcgr2b,Il1b,Zbtb7b,Fcgr1,Tnfrsf1b,Fgr,Cd38,Clec4e,Pglyrp1,Il4ra,Btk,C1qc,Themis2,H2-DMa,Parp14,Lyn,C1qb,H2-Ab1,Sema7a,Spns2,C1qa,Bst2,Cfd,Samhd1,Jak3,Shb,Ifi205,Fpr2,Btnl9,Itgam,C4b,Nfatc2,Nectin2,Fcgr4,Fcer1g,Fes,Plcg2,Tlr9,Pydc3,Myo1f,Cd74,Cd37,Ceacam1,Adam8,Cd300a,Nfam1,Tnfrsf13c,Ifi204,Tlr8,Tmem173,Sy…
GO:0023052	signaling	204	4065	1.9e-26	Itgb2,Pdgfb,Spi1,Ppard,Hck,Map3k11,Dyrk2,Irf5,Sh2b2,Tead4,Epha2,Saa3,Gprc5b,Ccl8,Eng,Cybb,Notch4,Lbp,Stac2,Slc12a7,Ksr1,Nos2,Tbx3,Cxcl16,Ccl6,Cd22,Ccl9,Ptger1,Eif4ebp2,Vsir,Flt4,Havcr2,Adap2,Nfkbia,Prkch,Osmr,Arhgap31,Cdkn1a,Cxcl13,Pim1,C3,Csf1r,C1qtnf9,Baiap2,Ifitm1,Irf7,Ccr1,Sox17,Il1r2,Slc11a1,Fcgr2b,Notch1,Il1b,Il6ra,Fcgr1,Abca1,Tnfrsf1b,Map3k6,Fgr,Cd38,Rasgef1b,Flt1,Clec4e,Timp4,Pglyrp1,Tyro…	Itgb2,Pdgfb,Spi1,Ppard,Hck,Map3k11,Dyrk2,Irf5,Sh2b2,Tead4,Epha2,Saa3,Gprc5b,Ccl8,Eng,Cybb,Notch4,Lbp,Stac2,Slc12a7,Ksr1,Nos2,Tbx3,Cxcl16,Ccl6,Cd22,Ccl9,Ptger1,Eif4ebp2,Vsir,Flt4,Havcr2,Adap2,Nfkbia,Prkch,Osmr,Arhgap31,Cdkn1a,Cxcl13,Pim1,C3,Csf1r,C1qtnf9,Baiap2,Ifitm1,Irf7,Ccr1,Sox17,Il1r2,Slc11a1,Fcgr2b,Notch1,Il1b,Il6ra,Fcgr1,Abca1,Tnfrsf1b,Map3k6,Fgr,Cd38,Rasgef1b,Flt1,Clec4e,Timp4,Pglyrp1,Tyro…
GO:0045087	innate immune response	70	558	4.81e-26	Cfp,Hck,Irf5,Ccl8,Cybb,Lbp,Nos2,Cxcl16,Ccl6,Ccl9,Havcr2,Evl,Ly86,Irg1,Ciita,C3,Csf1r,Ifitm1,Irf7,Slc11a1,Fcgr1,Fgr,Oasl1,Clec4e,Pglyrp1,Btk,Oas3,C1qc,Parp14,Trim14,Lyn,Irf8,C1qb,H2-Ab1,Tlr13,H2-Aa,C1qa,Bst2,Lcn2,Cd14,Cfd,Samhd1,Jak3,Oas2,Tlr1,Tlr7,S100a8,Wdnml1,Stat1,Pld4,C4b,Trim30a,Fcer1g,Oas1a,Tlr9,Rnase6,Mefv,Trim25,Slamf7,Nfkb2,Tlr8,Mpeg1,Tmem173,S100a9,Syk,Treml4,Unc93b1,Stxbp2,Apobec3,Nlrc5	Cfp,Hck,Irf5,Ccl8,Cybb,Lbp,Nos2,Cxcl16,Ccl6,Ccl9,Havcr2,Evl,Ly86,Acod1,Ciita,C3,Csf1r,Ifitm1,Irf7,Slc11a1,Fcgr1,Fgr,Oasl1,Clec4e,Pglyrp1,Btk,Oas3,C1qc,Parp14,Trim14,Lyn,Irf8,C1qb,H2-Ab1,Tlr13,H2-Aa,C1qa,Bst2,Lcn2,Cd14,Cfd,Samhd1,Jak3,Oas2,Tlr1,Tlr7,S100a8,Wfdc21,Stat1,Pld4,C4b,Trim30a,Fcer1g,Oas1a,Tlr9,Rnase6,Mefv,Trim25,Slamf7,Nfkb2,Tlr8,Mpeg1,Tmem173,S100a9,Syk,Treml4,Unc93b1,Stxbp2,Apobec3,Nlr…
GO:0007165	signal transduction	194	3779	6.230000000000001e-26	Itgb2,Pdgfb,Spi1,Ppard,Hck,Map3k11,Dyrk2,Irf5,Sh2b2,Tead4,Epha2,Saa3,Gprc5b,Ccl8,Eng,Cybb,Notch4,Lbp,Stac2,Ksr1,Nos2,Cxcl16,Ccl6,Cd22,Ccl9,Ptger1,Eif4ebp2,Vsir,Flt4,Havcr2,Adap2,Nfkbia,Prkch,Osmr,Arhgap31,Cdkn1a,Cxcl13,Pim1,C3,Csf1r,C1qtnf9,Baiap2,Ifitm1,Irf7,Ccr1,Sox17,Il1r2,Slc11a1,Fcgr2b,Notch1,Il1b,Il6ra,Fcgr1,Abca1,Tnfrsf1b,Map3k6,Fgr,Cd38,Rasgef1b,Flt1,Clec4e,Timp4,Pglyrp1,Tyrobp,Il4ra,Itga…	Itgb2,Pdgfb,Spi1,Ppard,Hck,Map3k11,Dyrk2,Irf5,Sh2b2,Tead4,Epha2,Saa3,Gprc5b,Ccl8,Eng,Cybb,Notch4,Lbp,Stac2,Ksr1,Nos2,Cxcl16,Ccl6,Cd22,Ccl9,Ptger1,Eif4ebp2,Vsir,Flt4,Havcr2,Adap2,Nfkbia,Prkch,Osmr,Arhgap31,Cdkn1a,Cxcl13,Pim1,C3,Csf1r,C1qtnf9,Baiap2,Ifitm1,Irf7,Ccr1,Sox17,Il1r2,Slc11a1,Fcgr2b,Notch1,Il1b,Il6ra,Fcgr1,Abca1,Tnfrsf1b,Map3k6,Fgr,Cd38,Rasgef1b,Flt1,Clec4e,Timp4,Pglyrp1,Tyrobp,Il4ra,Itga…
GO:0070887	cellular response to chemical stimulus	153	2535	6.57e-26	Itgb2,Pdgfb,Spi1,Ppard,Irf5,Sh2b2,Epha2,Saa3,Ccl8,Mnda,Eng,Hyal2,Cybb,Ncf1,Lbp,Nos2,Cxcl16,Ccl6,Ccl9,Ptger1,Eif4ebp2,Vsir,Cdc34,Flt4,Havcr2,Nfkbia,Evl,Rgcc,Irg1,Osmr,Col2a1,Ciita,Sdf2l1,Hcls1,Cxcl13,Pim1,Csf1r,Pitx3,Baiap2,Cyp2e1,Ifitm1,Irf7,Ccr1,Sox17,Il1r2,Fcgr2b,Notch1,Il1b,Il6ra,Abca1,Tnfrsf1b,Alpl,Flt1,Il4ra,Bcat2,Btk,Eif4ebp1,Mt2,Mt1,Slc27a1,Cdh5,Apoc3,Il10ra,Cyp1a1,Plvap,Hsd3b7,Rasa4,Itpr3…	Itgb2,Pdgfb,Spi1,Ppard,Irf5,Sh2b2,Epha2,Saa3,Ccl8,Mnda,Eng,Hyal2,Cybb,Ncf1,Lbp,Nos2,Cxcl16,Ccl6,Ccl9,Ptger1,Eif4ebp2,Vsir,Cdc34,Flt4,Havcr2,Nfkbia,Evl,Rgcc,Acod1,Osmr,Col2a1,Ciita,Sdf2l1,Hcls1,Cxcl13,Pim1,Csf1r,Pitx3,Baiap2,Cyp2e1,Ifitm1,Irf7,Ccr1,Sox17,Il1r2,Fcgr2b,Notch1,Il1b,Il6ra,Abca1,Tnfrsf1b,Alpl,Flt1,Il4ra,Bcat2,Btk,Eif4ebp1,Mt2,Mt1,Slc27a1,Cdh5,Apoc3,Il10ra,Cyp1a1,Plvap,Hsd3b7,Rasa4,Itpr…
GO:0006954	inflammatory response	65	481	1.07e-25	Itgb2,Hck,Epha2,Orm3,Saa3,Ccl8,Cybb,Ncf1,Lbp,Nos2,Ccl6,Ccl9,Ptger1,Havcr2,Serpina3n,Ly86,Irg1,Ciita,Cxcl13,C3,Csf1r,Ccr1,Slc11a1,Notch1,Il1b,Fcgr1,Tnfrsf1b,Tyrobp,Il4ra,Btk,Themis2,Lyn,Sema7a,Tlr13,Stab1,C1qa,Chil3,Cd14,Tlr1,Tlr7,Chst1,S100a8,Fpr2,Agt,Pld4,Itgam,C4b,Cebpb,Alox5ap,Fcer1g,Tlr9,Icam1,Cnr2,Mefv,Adora2a,Adam8,Cd300a,Cd68,Nfkb2,Tlr8,Cd163,S100a9,Syk,Sgms1,Fcgr3	Itgb2,Hck,Epha2,Orm3,Saa3,Ccl8,Cybb,Ncf1,Lbp,Nos2,Ccl6,Ccl9,Ptger1,Havcr2,Serpina3n,Ly86,Acod1,Ciita,Cxcl13,C3,Csf1r,Ccr1,Slc11a1,Notch1,Il1b,Fcgr1,Tnfrsf1b,Tyrobp,Il4ra,Btk,Themis2,Lyn,Sema7a,Tlr13,Stab1,C1qa,Chil3,Cd14,Tlr1,Tlr7,Chst1,S100a8,Fpr2,Agt,Pld4,Itgam,C4b,Cebpb,Alox5ap,Fcer1g,Tlr9,Icam1,Cnr2,Mefv,Adora2a,Adam8,Cd300a,Cd68,Nfkb2,Tlr8,Cd163,S100a9,Syk,Sgms1,Fcgr3
GO:0031347	regulation of defense response	69	554	1.58e-25	Ddt,Ppard,Gprc5b,Mnda,Hyal2,Lbp,Nos2,Mmp8,Havcr2,Nfkbia,Irg1,C3,Irf7,Ccr1,Il1r2,Fcgr2b,Il1b,Fcgr1,Tnfrsf1b,Fgr,Pglyrp1,Btk,Cdh5,Nt5e,Parp14,Lyn,Akna,Sbno2,Sema7a,Il22ra2,Pik3ap1,Socs3,Samhd1,Gpr4,Ifi205,S100a8,Fpr2,Agt,Stat1,Pld4,Cebpb,Alox5ap,Pvrl2,Fcer1g,Tlr9,Pydc3,Myo1f,Cd74,Cnr2,Cd37,Ceacam1,Mefv,Bst1,Adora2a,Adam8,Shank3,Ifi204,Nr1h3,Tlr8,Tmem173,S100a9,Treml4,Apod,Ifi203,Pde2a,Fcgr3,Apobec3…	Ddt,Ppard,Gprc5b,Mnda,Hyal2,Lbp,Nos2,Mmp8,Havcr2,Nfkbia,Acod1,C3,Irf7,Ccr1,Il1r2,Fcgr2b,Il1b,Fcgr1,Tnfrsf1b,Fgr,Pglyrp1,Btk,Cdh5,Nt5e,Parp14,Lyn,Akna,Sbno2,Sema7a,Il22ra2,Pik3ap1,Socs3,Samhd1,Gpr4,Ifi205,S100a8,Fpr2,Agt,Stat1,Pld4,Cebpb,Alox5ap,Nectin2,Fcer1g,Tlr9,Pydc3,Myo1f,Cd74,Cnr2,Cd37,Ceacam1,Mefv,Bst1,Adora2a,Adam8,Shank3,Ifi204,Nr1h3,Tlr8,Tmem173,S100a9,Treml4,Apod,Ifi203,Pde2a,Fcgr3,Apob…
GO:0010033	response to organic substance	158	2742	6.87e-25	Itgb2,Pdgfb,Spi1,Ppard,Irf5,Sh2b2,Slc1a3,Epha2,Saa3,Ccl8,Mnda,Eng,Hyal2,Mmp13,Cybb,Lbp,Nos2,Cxcl16,Ccl6,Ccl9,Ptger1,Eif4ebp2,Vsir,Cdc34,Flt4,Havcr2,Nfkbia,Serpina3n,Evl,Irg1,Osmr,Col2a1,Ciita,Sdf2l1,Hcls1,Cdkn1a,Cxcl13,Pim1,Abcg1,Csf1r,Pitx3,Baiap2,Cyp2e1,Ifitm1,Irf7,Ccr1,Sox17,Il1r2,Slc11a1,Fcgr2b,Notch1,Il1b,Il6ra,Zbtb7b,Abca1,Tnfrsf1b,Alpl,Cd38,Flt1,Timp4,Il4ra,Bcat2,Btk,Eif4ebp1,Slc27a1,Cdh5,…	Itgb2,Pdgfb,Spi1,Ppard,Irf5,Sh2b2,Slc1a3,Epha2,Saa3,Ccl8,Mnda,Eng,Hyal2,Mmp13,Cybb,Lbp,Nos2,Cxcl16,Ccl6,Ccl9,Ptger1,Eif4ebp2,Vsir,Cdc34,Flt4,Havcr2,Nfkbia,Serpina3n,Evl,Acod1,Osmr,Col2a1,Ciita,Sdf2l1,Hcls1,Cdkn1a,Cxcl13,Pim1,Abcg1,Csf1r,Pitx3,Baiap2,Cyp2e1,Ifitm1,Irf7,Ccr1,Sox17,Il1r2,Slc11a1,Fcgr2b,Notch1,Il1b,Il6ra,Zbtb7b,Abca1,Tnfrsf1b,Alpl,Cd38,Flt1,Timp4,Il4ra,Bcat2,Btk,Eif4ebp1,Slc27a1,Cdh5…
GO:0071345	cellular response to cytokine stimulus	75	698	2.7899999999999998e-24	Pdgfb,Spi1,Irf5,Sh2b2,Saa3,Ccl8,Mnda,Hyal2,Nos2,Ccl6,Ccl9,Cdc34,Nfkbia,Evl,Irg1,Osmr,Ciita,Hcls1,Cxcl13,Csf1r,Ifitm1,Irf7,Ccr1,Sox17,Il1r2,Il1b,Il6ra,Tnfrsf1b,Il4ra,Bcat2,Btk,Slc27a1,Il10ra,Plvap,Flt3,Irf8,H2-Ab1,Sbno2,Egln3,Il22ra2,Eps8,Lcn2,Socs3,Jak3,Oas2,Ifi205,Klf2,Stat1,Cebpb,Csf2ra,Pirb,Fcer1g,Pydc3,Icam1,Csf2rb,Csf2rb2,Cd74,Ceacam1,Cntfr,Csf3r,Cd300lf,Trim25,Tnfrsf13c,Ptk2b,Ifi204,Nrp2,Tm…	Pdgfb,Spi1,Irf5,Sh2b2,Saa3,Ccl8,Mnda,Hyal2,Nos2,Ccl6,Ccl9,Cdc34,Nfkbia,Evl,Acod1,Osmr,Ciita,Hcls1,Cxcl13,Csf1r,Ifitm1,Irf7,Ccr1,Sox17,Il1r2,Il1b,Il6ra,Tnfrsf1b,Il4ra,Bcat2,Btk,Slc27a1,Il10ra,Plvap,Flt3,Irf8,H2-Ab1,Sbno2,Egln3,Il22ra2,Eps8,Lcn2,Socs3,Jak3,Oas2,Ifi205,Klf2,Stat1,Cebpb,Csf2ra,Pirb,Fcer1g,Pydc3,Icam1,Csf2rb,Csf2rb2,Cd74,Ceacam1,Cntfr,Csf3r,Cd300lf,Trim25,Tnfrsf13c,Ptk2b,Ifi204,Nrp2,T…
GO:0051239	regulation of multicellular organismal process	172	3205	2.89e-24	Itgb2,Pdgfb,Ddt,Spi1,Ppard,Tead4,Epha2,Gprc5b,Mnda,Eng,Hyal2,Mmp13,Cybb,Notch4,Lbp,Ctsz,Nos2,Tbx3,Mmp8,Ptger1,Pbld1,Vsir,Flt4,Havcr2,Nfkbia,Prkch,Evl,Tppp,Rgcc,Irg1,Gpihbp1,Hcls1,Cxcl13,Pim1,Xdh,C3,H2-K1,Csf1r,Pitx3,Baiap2,Ifitm1,Irf7,Ccr1,Sox17,Il1r2,Slc11a1,Fcgr2b,Notch1,Il1b,Il6ra,Zbtb7b,Abca1,Tnfrsf1b,Mycl,Mfsd2a,Fgr,Tnfrsf9,Cd38,Plac8,Lfng,Flt1,Clec4e,Vgll4,Pglyrp1,Tyrobp,Il4ra,Itgax,Btk,Slc…	Itgb2,Pdgfb,Ddt,Spi1,Ppard,Tead4,Epha2,Gprc5b,Mnda,Eng,Hyal2,Mmp13,Cybb,Notch4,Lbp,Ctsz,Nos2,Tbx3,Mmp8,Ptger1,Pbld1,Vsir,Flt4,Havcr2,Nfkbia,Prkch,Evl,Tppp,Rgcc,Acod1,Gpihbp1,Hcls1,Cxcl13,Pim1,Xdh,C3,H2-K1,Csf1r,Pitx3,Baiap2,Ifitm1,Irf7,Ccr1,Sox17,Il1r2,Slc11a1,Fcgr2b,Notch1,Il1b,Il6ra,Zbtb7b,Abca1,Tnfrsf1b,Mycl,Mfsd2a,Fgr,Tnfrsf9,Cd38,Plac8,Lfng,Flt1,Clec4e,Vgll4,Pglyrp1,Tyrobp,Il4ra,Itgax,Btk,Sl…
GO:0009987	cellular process	420	13330	3.3e-24	Itgb2,Pdgfb,Ddt,Slc7a10,Esam,Trappc6a,Spi1,Ppard,Lamb1,Hck,Cyp4f18,Prodh,Man1a,Map3k11,Dyrk2,Lpcat3,Irf5,Sh2b2,Slc1a3,Tead4,Epha2,Saa3,Gprc5b,Ccl8,Mnda,Eng,Hyal2,Mmp13,Cybb,Notch4,Ncf1,Lbp,Ctsz,Cyth1,Stac2,Slc12a7,Ksr1,Nos2,Tbx3,Mmp8,Cxcl16,Ccl6,Plod1,Slc25a22,Cd22,Ccl9,Ptger1,Ppa1,Eif4ebp2,Vsir,Cdc34,Flt4,Havcr2,Upp1,Igfbp3,Adap2,Abcc3,Nfkbia,Prkch,Evl,Tppp,Galnt15,Rgcc,Irg1,Osmr,Parvb,Col2a1,Ci…	Itgb2,Pdgfb,Ddt,Slc7a10,Esam,Trappc6a,Spi1,Ppard,Lamb1,Hck,Cyp4f18,Prodh,Man1a,Map3k11,Dyrk2,Lpcat3,Irf5,Sh2b2,Slc1a3,Tead4,Epha2,Saa3,Gprc5b,Ccl8,Mnda,Eng,Hyal2,Mmp13,Cybb,Notch4,Ncf1,Lbp,Ctsz,Cyth1,Stac2,Slc12a7,Ksr1,Nos2,Tbx3,Mmp8,Cxcl16,Ccl6,Plod1,Slc25a22,Cd22,Ccl9,Ptger1,Ppa1,Eif4ebp2,Vsir,Cdc34,Flt4,Havcr2,Upp1,Igfbp3,Adap2,Abcc3,Nfkbia,Prkch,Evl,Tppp,Galnt15,Rgcc,Acod1,Osmr,Parvb,Col2a1,C…
GO:0048584	positive regulation of response to stimulus	133	2080	4.0999999999999994e-24	Itgb2,Pdgfb,Cfp,Ddt,Ppard,Map3k11,Sh2b2,Gprc5b,Ccl8,Mnda,Eng,Hyal2,Ncf1,Lbp,Ksr1,Mmp8,Ccl6,Ccl9,Vsir,Flt4,Havcr2,Igfbp3,Nfkbia,Prkch,Ly86,Rgcc,Irg1,Hcls1,Cxcl13,Fgd2,Xdh,C3,H2-K1,Csf1r,C1qtnf9,Baiap2,Irf7,Ccr1,Slc11a1,Fcgr2b,Notch1,Siglec1,Il1b,Il6ra,Zbtb7b,Fcgr1,Map3k6,Fgr,Cd38,Lfng,Flt1,Il4ra,Btk,Cdh5,Il10ra,C1qc,Themis2,H2-DMa,Parp14,Lyn,C1qb,H2-Ab1,Sema7a,Scarf1,C1qa,Runx3,S1pr1,Pik3ap1,Cd14,…	Itgb2,Pdgfb,Cfp,Ddt,Ppard,Map3k11,Sh2b2,Gprc5b,Ccl8,Mnda,Eng,Hyal2,Ncf1,Lbp,Ksr1,Mmp8,Ccl6,Ccl9,Vsir,Flt4,Havcr2,Igfbp3,Nfkbia,Prkch,Ly86,Rgcc,Acod1,Hcls1,Cxcl13,Fgd2,Xdh,C3,H2-K1,Csf1r,C1qtnf9,Baiap2,Irf7,Ccr1,Slc11a1,Fcgr2b,Notch1,Siglec1,Il1b,Il6ra,Zbtb7b,Fcgr1,Map3k6,Fgr,Cd38,Lfng,Flt1,Il4ra,Btk,Cdh5,Il10ra,C1qc,Themis2,H2-DMa,Parp14,Lyn,C1qb,H2-Ab1,Sema7a,Scarf1,C1qa,Runx3,S1pr1,Pik3ap1,Cd14…
GO:0002684	positive regulation of immune system process	80	815	9.48e-24	Itgb2,Cfp,Sh2b2,Gprc5b,Mnda,Lbp,Mmp8,Vsir,Havcr2,Prkch,Rgcc,Irg1,Hcls1,Cdkn1a,Cxcl13,C3,H2-K1,Csf1r,Irf7,Ccr1,Slc11a1,Fcgr2b,Il1b,Zbtb7b,Fcgr1,Fgr,Cd38,Flt1,Tyrobp,Il4ra,Btk,Plvap,C1qc,Themis2,H2-DMa,Lyn,C1qb,H2-Ab1,Sema7a,H2-Aa,C1qa,Runx3,Efnb1,Cfd,Jak3,Shb,Ifi205,Fpr2,Btnl9,Stat1,Itgam,C4b,Cd300lb,Nfatc2,Pvrl2,Fcer1g,Fes,Plcg2,Tlr9,Pydc3,Icam1,Cd74,Cd37,Bst1,Adam8,Cd300a,Nfam1,Tnfrsf13c,Ptk2b,I…	Itgb2,Cfp,Sh2b2,Gprc5b,Mnda,Lbp,Mmp8,Vsir,Havcr2,Prkch,Rgcc,Acod1,Hcls1,Cdkn1a,Cxcl13,C3,H2-K1,Csf1r,Irf7,Ccr1,Slc11a1,Fcgr2b,Il1b,Zbtb7b,Fcgr1,Fgr,Cd38,Flt1,Tyrobp,Il4ra,Btk,Plvap,C1qc,Themis2,H2-DMa,Lyn,C1qb,H2-Ab1,Sema7a,H2-Aa,C1qa,Runx3,Efnb1,Cfd,Jak3,Shb,Ifi205,Fpr2,Btnl9,Stat1,Itgam,C4b,Cd300lb,Nfatc2,Nectin2,Fcer1g,Fes,Plcg2,Tlr9,Pydc3,Icam1,Cd74,Cd37,Bst1,Adam8,Cd300a,Nfam1,Tnfrsf13c,Ptk2…
GO:0048519	negative regulation of biological process	224	5108	4.56e-22	Pdgfb,Ddt,Spi1,Ppard,Slc9a3r2,Lamb1,Hck,Cyp4f18,Dyrk2,Sh2b2,Epha2,Mnda,Eng,Hyal2,Notch4,Lbp,Ctsz,Nos2,Tbx3,Mmp8,Cd22,Ccl9,Ptger1,Pbld1,Eif4ebp2,Vsir,Cdc34,Flt4,Havcr2,Igfbp3,Nfkbia,Serpina3n,Prkch,Evl,Tppp,Rgcc,Irg1,Col2a1,Ciita,Grina,Hcls1,Cdkn1a,Cxcl13,Pim1,Abcg1,Xdh,C3,H2-K1,Csf1r,Pitx3,Ifitm1,Podxl,Ccr1,Sox17,Il1r2,Slc11a1,Fcgr2b,Notch1,Il1b,Il6ra,Zbtb7b,Tnfrsf1b,Mfsd2a,Fgr,Tnfrsf9,Cd38,Plac8…	Pdgfb,Ddt,Spi1,Ppard,Slc9a3r2,Lamb1,Hck,Cyp4f18,Dyrk2,Sh2b2,Epha2,Mnda,Eng,Hyal2,Notch4,Lbp,Ctsz,Nos2,Tbx3,Mmp8,Cd22,Ccl9,Ptger1,Pbld1,Eif4ebp2,Vsir,Cdc34,Flt4,Havcr2,Igfbp3,Nfkbia,Serpina3n,Prkch,Evl,Tppp,Rgcc,Acod1,Col2a1,Ciita,Grina,Hcls1,Cdkn1a,Cxcl13,Pim1,Abcg1,Xdh,C3,H2-K1,Csf1r,Pitx3,Ifitm1,Podxl,Ccr1,Sox17,Il1r2,Slc11a1,Fcgr2b,Notch1,Il1b,Il6ra,Zbtb7b,Tnfrsf1b,Mfsd2a,Fgr,Tnfrsf9,Cd38,Plac…
GO:0032101	regulation of response to external stimulus	80	871	4.78e-22	Pdgfb,Ddt,Ppard,Gprc5b,Mnda,Hyal2,Lbp,Nos2,Mmp8,Havcr2,Nfkbia,Ly86,Irg1,Cxcl13,C3,Irf7,Ccr1,Il1r2,Fcgr2b,Notch1,Il1b,Fcgr1,Tnfrsf1b,Fgr,Pglyrp1,Btk,Cdh5,Nt5e,Parp14,Lyn,Akna,Sbno2,Sema7a,Il22ra2,Scarf1,S1pr1,Pik3ap1,Socs3,Samhd1,Gpr4,Ifi205,S100a8,Fpr2,Agt,Stat1,Pld4,Cebpb,Alox5ap,Pvrl2,Fcer1g,Tlr9,Pydc3,Myo1f,Sema3g,Cd74,Cnr2,Cd37,Ceacam1,Grem1,Mefv,Bst1,Plek,Adora2a,Adam8,Ptk2b,Ifi204,Nr1h3,Tlr…	Pdgfb,Ddt,Ppard,Gprc5b,Mnda,Hyal2,Lbp,Nos2,Mmp8,Havcr2,Nfkbia,Ly86,Acod1,Cxcl13,C3,Irf7,Ccr1,Il1r2,Fcgr2b,Notch1,Il1b,Fcgr1,Tnfrsf1b,Fgr,Pglyrp1,Btk,Cdh5,Nt5e,Parp14,Lyn,Akna,Sbno2,Sema7a,Il22ra2,Scarf1,S1pr1,Pik3ap1,Socs3,Samhd1,Gpr4,Ifi205,S100a8,Fpr2,Agt,Stat1,Pld4,Cebpb,Alox5ap,Nectin2,Fcer1g,Tlr9,Pydc3,Myo1f,Sema3g,Cd74,Cnr2,Cd37,Ceacam1,Grem1,Mefv,Bst1,Plek,Adora2a,Adam8,Ptk2b,Ifi204,Nr1h3,…
GO:0001817	regulation of cytokine production	70	698	5.52e-21	Ddt,Epha2,Gprc5b,Mnda,Hyal2,Cybb,Lbp,Nos2,Mmp8,Vsir,Flt4,Havcr2,Rgcc,Irg1,C3,Csf1r,Irf7,Il1r2,Slc11a1,Fcgr2b,Il1b,Il6ra,Tnfrsf1b,Fgr,Tnfrsf9,Clec4e,Pglyrp1,Tyrobp,Il4ra,Btk,Lyn,Flt3,Irf8,Sema7a,Bst2,Cd14,Jak3,Tlr1,Tlr7,Ifi205,Klf2,Agt,Btnl9,Stat1,Pld4,Cebpb,Bsg,Trim30a,Fcer1g,Plcg2,Tlr9,AF251705,Cd74,Ceacam1,Mefv,Adam8,Nfam1,Tnfrsf13c,Ccm2l,Ifi204,Tlr8,Tmem173,Bcl3,Syk,Apod,Unc93b1,Srgn,Inpp5d,Fc…	Ddt,Epha2,Gprc5b,Mnda,Hyal2,Cybb,Lbp,Nos2,Mmp8,Vsir,Flt4,Havcr2,Rgcc,Acod1,C3,Csf1r,Irf7,Il1r2,Slc11a1,Fcgr2b,Il1b,Il6ra,Tnfrsf1b,Fgr,Tnfrsf9,Clec4e,Pglyrp1,Tyrobp,Il4ra,Btk,Lyn,Flt3,Irf8,Sema7a,Bst2,Cd14,Jak3,Tlr1,Tlr7,Ifi205,Klf2,Agt,Btnl9,Stat1,Pld4,Cebpb,Bsg,Trim30a,Fcer1g,Plcg2,Tlr9,Cd300c2,Cd74,Ceacam1,Mefv,Adam8,Nfam1,Tnfrsf13c,Ccm2l,Ifi204,Tlr8,Tmem173,Bcl3,Syk,Apod,Unc93b1,Srgn,Inpp5d,Fc…
GO:0050778	positive regulation of immune response	56	450	2.13e-20	Itgb2,Cfp,Sh2b2,Gprc5b,Mnda,Lbp,Havcr2,Prkch,Rgcc,Irg1,C3,H2-K1,Irf7,Slc11a1,Fcgr2b,Il1b,Fcgr1,Fgr,Cd38,Il4ra,Btk,C1qc,Themis2,H2-DMa,Lyn,C1qb,H2-Ab1,Sema7a,C1qa,Cfd,Shb,Ifi205,Fpr2,Btnl9,Itgam,C4b,Nfatc2,Pvrl2,Fcer1g,Plcg2,Tlr9,Pydc3,Cd74,Adam8,Nfam1,Tnfrsf13c,Ifi204,Tlr8,Tmem173,Syk,Ifi203,Stxbp2,Fcgr3,H2-D1,Nlrc5,Mndal	Itgb2,Cfp,Sh2b2,Gprc5b,Mnda,Lbp,Havcr2,Prkch,Rgcc,Acod1,C3,H2-K1,Irf7,Slc11a1,Fcgr2b,Il1b,Fcgr1,Fgr,Cd38,Il4ra,Btk,C1qc,Themis2,H2-DMa,Lyn,C1qb,H2-Ab1,Sema7a,C1qa,Cfd,Shb,Ifi205,Fpr2,Btnl9,Itgam,C4b,Nfatc2,Nectin2,Fcer1g,Plcg2,Tlr9,Pydc3,Cd74,Adam8,Nfam1,Tnfrsf13c,Ifi204,Tlr8,Tmem173,Syk,Ifi203,Stxbp2,Fcgr3,H2-D1,Nlrc5,Mndal
GO:0071310	cellular response to organic substance	121	1987	7.23e-20	Pdgfb,Spi1,Ppard,Irf5,Sh2b2,Saa3,Ccl8,Mnda,Eng,Hyal2,Cybb,Lbp,Nos2,Cxcl16,Ccl6,Ccl9,Ptger1,Eif4ebp2,Vsir,Cdc34,Flt4,Havcr2,Nfkbia,Evl,Irg1,Osmr,Col2a1,Ciita,Sdf2l1,Hcls1,Cxcl13,Pim1,Csf1r,Pitx3,Baiap2,Ifitm1,Irf7,Ccr1,Sox17,Il1r2,Fcgr2b,Notch1,Il1b,Il6ra,Abca1,Tnfrsf1b,Alpl,Flt1,Il4ra,Bcat2,Btk,Eif4ebp1,Slc27a1,Cdh5,Apoc3,Il10ra,Cyp1a1,Plvap,Itpr3,Lyn,Flt3,Irf8,H2-Ab1,Sbno2,Egln3,Il22ra2,Eps8,Lcn…	Pdgfb,Spi1,Ppard,Irf5,Sh2b2,Saa3,Ccl8,Mnda,Eng,Hyal2,Cybb,Lbp,Nos2,Cxcl16,Ccl6,Ccl9,Ptger1,Eif4ebp2,Vsir,Cdc34,Flt4,Havcr2,Nfkbia,Evl,Acod1,Osmr,Col2a1,Ciita,Sdf2l1,Hcls1,Cxcl13,Pim1,Csf1r,Pitx3,Baiap2,Ifitm1,Irf7,Ccr1,Sox17,Il1r2,Fcgr2b,Notch1,Il1b,Il6ra,Abca1,Tnfrsf1b,Alpl,Flt1,Il4ra,Bcat2,Btk,Eif4ebp1,Slc27a1,Cdh5,Apoc3,Il10ra,Cyp1a1,Plvap,Itpr3,Lyn,Flt3,Irf8,H2-Ab1,Sbno2,Egln3,Il22ra2,Eps8,Lc…
GO:0007166	cell surface receptor signaling pathway	111	1741	2.18e-19	Itgb2,Pdgfb,Spi1,Hck,Dyrk2,Irf5,Sh2b2,Epha2,Ccl8,Eng,Notch4,Lbp,Ccl6,Cd22,Ccl9,Eif4ebp2,Vsir,Flt4,Nfkbia,Osmr,Cxcl13,C3,Csf1r,Ifitm1,Irf7,Ccr1,Sox17,Il1r2,Fcgr2b,Notch1,Il1b,Il6ra,Fcgr1,Abca1,Tnfrsf1b,Fgr,Cd38,Flt1,Clec4e,Timp4,Tyrobp,Il4ra,Itgax,Eif4ebp1,Slc27a1,Cdh5,Il10ra,Plvap,Themis2,Tie1,Hey1,Lyn,Flt3,Sema7a,Il22ra2,Dagla,Efnb1,Lcn2,Foxo1,Tmem88,Kcna5,Cd14,Cfd,Blnk,Socs3,Jak3,Oas2,Shb,Fpr2,…	Itgb2,Pdgfb,Spi1,Hck,Dyrk2,Irf5,Sh2b2,Epha2,Ccl8,Eng,Notch4,Lbp,Ccl6,Cd22,Ccl9,Eif4ebp2,Vsir,Flt4,Nfkbia,Osmr,Cxcl13,C3,Csf1r,Ifitm1,Irf7,Ccr1,Sox17,Il1r2,Fcgr2b,Notch1,Il1b,Il6ra,Fcgr1,Abca1,Tnfrsf1b,Fgr,Cd38,Flt1,Clec4e,Timp4,Tyrobp,Il4ra,Itgax,Eif4ebp1,Slc27a1,Cdh5,Il10ra,Plvap,Themis2,Tie1,Hey1,Lyn,Flt3,Sema7a,Il22ra2,Dagla,Efnb1,Lcn2,Foxo1,Tmem88,Kcna5,Cd14,Cfd,Blnk,Socs3,Jak3,Oas2,Shb,Fpr2,…
GO:0048522	positive regulation of cellular process	223	5407	1.7e-18	Itgb2,Pdgfb,Ddt,Spi1,Ppard,Slc9a3r2,Lamb1,Hck,Map3k11,Dyrk2,Irf5,Slc1a3,Tead4,Epha2,Gprc5b,Ccl8,Eng,Hyal2,Mmp13,Ncf1,Lbp,Ctsz,Stac2,Ksr1,Nos2,Tbx3,Mmp8,Cxcl16,Ccl6,Ccl9,Vsir,Cdc34,Flt4,Havcr2,Igfbp3,Nfkbia,Prkch,Evl,Ly86,Tppp,Rgcc,Irg1,Osmr,Ciita,Gpihbp1,Hcls1,Cdkn1a,Cxcl13,Fgd2,Pim1,Abcg1,Xdh,C3,H2-K1,Csf1r,C1qtnf9,Pitx3,Baiap2,Ifitm1,Irf7,Podxl,Ccr1,Sox17,Slc11a1,Fcgr2b,Notch1,Siglec1,Il1b,Il6r…	Itgb2,Pdgfb,Ddt,Spi1,Ppard,Slc9a3r2,Lamb1,Hck,Map3k11,Dyrk2,Irf5,Slc1a3,Tead4,Epha2,Gprc5b,Ccl8,Eng,Hyal2,Mmp13,Ncf1,Lbp,Ctsz,Stac2,Ksr1,Nos2,Tbx3,Mmp8,Cxcl16,Ccl6,Ccl9,Vsir,Cdc34,Flt4,Havcr2,Igfbp3,Nfkbia,Prkch,Evl,Ly86,Tppp,Rgcc,Acod1,Osmr,Ciita,Gpihbp1,Hcls1,Cdkn1a,Cxcl13,Fgd2,Pim1,Abcg1,Xdh,C3,H2-K1,Csf1r,C1qtnf9,Pitx3,Baiap2,Ifitm1,Irf7,Podxl,Ccr1,Sox17,Slc11a1,Fcgr2b,Notch1,Siglec1,Il1b,Il6…
GO:0050727	regulation of inflammatory response	46	347	1.83e-17	Ddt,Ppard,Gprc5b,Hyal2,Lbp,Nos2,Mmp8,Nfkbia,Irg1,C3,Il1r2,Fcgr2b,Il1b,Fcgr1,Tnfrsf1b,Pglyrp1,Btk,Cdh5,Nt5e,Lyn,Akna,Sbno2,Sema7a,Il22ra2,Pik3ap1,Socs3,Gpr4,S100a8,Fpr2,Agt,Pld4,Cebpb,Alox5ap,Fcer1g,Tlr9,Cnr2,Mefv,Bst1,Adora2a,Adam8,Nr1h3,Tmem173,S100a9,Apod,Pde2a,Fcgr3	Ddt,Ppard,Gprc5b,Hyal2,Lbp,Nos2,Mmp8,Nfkbia,Acod1,C3,Il1r2,Fcgr2b,Il1b,Fcgr1,Tnfrsf1b,Pglyrp1,Btk,Cdh5,Nt5e,Lyn,Akna,Sbno2,Sema7a,Il22ra2,Pik3ap1,Socs3,Gpr4,S100a8,Fpr2,Agt,Pld4,Cebpb,Alox5ap,Fcer1g,Tlr9,Cnr2,Mefv,Bst1,Adora2a,Adam8,Nr1h3,Tmem173,S100a9,Apod,Pde2a,Fcgr3
GO:0048523	negative regulation of cellular process	199	4672	3.32e-17	Pdgfb,Ddt,Spi1,Ppard,Slc9a3r2,Lamb1,Hck,Dyrk2,Sh2b2,Epha2,Mnda,Eng,Hyal2,Notch4,Ctsz,Tbx3,Cd22,Ccl9,Pbld1,Eif4ebp2,Vsir,Cdc34,Flt4,Havcr2,Igfbp3,Nfkbia,Serpina3n,Prkch,Evl,Tppp,Rgcc,Irg1,Col2a1,Ciita,Grina,Hcls1,Cdkn1a,Cxcl13,Pim1,Abcg1,Xdh,C3,H2-K1,Csf1r,Pitx3,Ifitm1,Podxl,Sox17,Il1r2,Slc11a1,Fcgr2b,Notch1,Il1b,Zbtb7b,Tnfrsf1b,Mfsd2a,Fgr,Tnfrsf9,Cd38,Plac8,Lfng,Flt1,Vgll4,Timp4,Pglyrp1,Tyrobp,Il…	Pdgfb,Ddt,Spi1,Ppard,Slc9a3r2,Lamb1,Hck,Dyrk2,Sh2b2,Epha2,Mnda,Eng,Hyal2,Notch4,Ctsz,Tbx3,Cd22,Ccl9,Pbld1,Eif4ebp2,Vsir,Cdc34,Flt4,Havcr2,Igfbp3,Nfkbia,Serpina3n,Prkch,Evl,Tppp,Rgcc,Acod1,Col2a1,Ciita,Grina,Hcls1,Cdkn1a,Cxcl13,Pim1,Abcg1,Xdh,C3,H2-K1,Csf1r,Pitx3,Ifitm1,Podxl,Sox17,Il1r2,Slc11a1,Fcgr2b,Notch1,Il1b,Zbtb7b,Tnfrsf1b,Mfsd2a,Fgr,Tnfrsf9,Cd38,Plac8,Lfng,Flt1,Vgll4,Timp4,Pglyrp1,Tyrobp,I…
GO:0001775	cell activation	59	599	4.45e-17	Itgb2,Spi1,Hyal2,Lbp,Cd22,Havcr2,Evl,Rgcc,Slc11a1,Il1b,Zbtb7b,Tpst2,Lfng,Clec4e,Tyrobp,Btk,H2-DMa,Lyn,Flt3,H2-Ab1,Sbno2,C1qa,Blnk,Chd7,Jak3,Shb,Tlr1,Tlr7,Fpr2,Agt,Itgam,Cebpb,Jag2,Pirb,Fcgr4,Fcer1g,Plcg2,Tlr9,Icam1,Myo1f,Cd74,Mafb,Dll4,Plek,Adora2a,Cd300a,Pou2f2,Nfam1,Ptk2b,Nfkb2,Tlr8,Bcl3,Syk,Lcp1,Wdfy4,Stxbp2,Nfatc1,Fcrl1,Fcgr3	Itgb2,Spi1,Hyal2,Lbp,Cd22,Havcr2,Evl,Rgcc,Slc11a1,Il1b,Zbtb7b,Tpst2,Lfng,Clec4e,Tyrobp,Btk,H2-DMa,Lyn,Flt3,H2-Ab1,Sbno2,C1qa,Blnk,Chd7,Jak3,Shb,Tlr1,Tlr7,Fpr2,Agt,Itgam,Cebpb,Jag2,Pirb,Fcgr4,Fcer1g,Plcg2,Tlr9,Icam1,Myo1f,Cd74,Mafb,Dll4,Plek,Adora2a,Cd300a,Pou2f2,Nfam1,Ptk2b,Nfkb2,Tlr8,Bcl3,Syk,Lcp1,Wdfy4,Stxbp2,Nfatc1,Fcrl1,Fcgr3
GO:0065009	regulation of molecular function	190	4379	5.45e-17	Itgb2,Pdgfb,Trappc6a,Spi1,Ppard,Hck,Map3k11,Irf5,Tead4,Epha2,Saa3,Gprc5b,Ccl8,Mnda,Eng,Hyal2,Ncf1,Ctsz,Cyth1,Stac2,Ksr1,Nos2,Tbx3,Mmp8,Cxcl16,Ccl6,Ccl9,Vsir,Flt4,Havcr2,Igfbp3,Adap2,Nfkbia,Serpina3n,Prkch,Rgcc,Irg1,Gpihbp1,Arhgap31,Hcls1,Cdkn1a,Cxcl13,Fgd2,Pim1,Xdh,C3,Csf1r,C1qtnf9,Pitx3,Irf7,Sox17,Slc11a1,Fcgr2b,Notch1,Il1b,Il6ra,Zbtb7b,Fcgr1,Mycl,Map3k6,Fgr,Rasgef1b,Oasl1,Lfng,Flt1,Timp4,Pglyrp…	Itgb2,Pdgfb,Trappc6a,Spi1,Ppard,Hck,Map3k11,Irf5,Tead4,Epha2,Saa3,Gprc5b,Ccl8,Mnda,Eng,Hyal2,Ncf1,Ctsz,Cyth1,Stac2,Ksr1,Nos2,Tbx3,Mmp8,Cxcl16,Ccl6,Ccl9,Vsir,Flt4,Havcr2,Igfbp3,Adap2,Nfkbia,Serpina3n,Prkch,Rgcc,Acod1,Gpihbp1,Arhgap31,Hcls1,Cdkn1a,Cxcl13,Fgd2,Pim1,Xdh,C3,Csf1r,C1qtnf9,Pitx3,Irf7,Sox17,Slc11a1,Fcgr2b,Notch1,Il1b,Il6ra,Zbtb7b,Fcgr1,Mycl,Map3k6,Fgr,Rasgef1b,Oasl1,Lfng,Flt1,Timp4,Pglyr…
GO:0051241	negative regulation of multicellular organismal process	88	1304	3e-16	Pdgfb,Epha2,Lbp,Ctsz,Mmp8,Ptger1,Pbld1,Vsir,Havcr2,Nfkbia,Evl,Rgcc,Irg1,Cxcl13,Xdh,H2-K1,Pitx3,Ccr1,Sox17,Il1r2,Slc11a1,Fcgr2b,Notch1,Il1b,Zbtb7b,Tnfrsf1b,Tnfrsf9,Cd38,Plac8,Lfng,Vgll4,Pglyrp1,Tyrobp,Il4ra,Btk,Usp2,Apoc3,C1qc,Tie1,Hey1,Lyn,Flt3,Sema7a,Stab1,Mylip,Runx3,Bst2,Foxo1,Jak3,Shb,Gpr4,Klf2,Agt,Stat1,Nfatc2,Trim30a,Tlr9,Fgfr3,Sema3g,Mbd1,Cd74,Ttpa,Ceacam1,Mafb,Grem1,Mefv,Tmem176a,Dll4,Nos…	Pdgfb,Epha2,Lbp,Ctsz,Mmp8,Ptger1,Pbld1,Vsir,Havcr2,Nfkbia,Evl,Rgcc,Acod1,Cxcl13,Xdh,H2-K1,Pitx3,Ccr1,Sox17,Il1r2,Slc11a1,Fcgr2b,Notch1,Il1b,Zbtb7b,Tnfrsf1b,Tnfrsf9,Cd38,Plac8,Lfng,Vgll4,Pglyrp1,Tyrobp,Il4ra,Btk,Usp2,Apoc3,C1qc,Tie1,Hey1,Lyn,Flt3,Sema7a,Stab1,Mylip,Runx3,Bst2,Foxo1,Jak3,Shb,Gpr4,Klf2,Agt,Stat1,Nfatc2,Trim30a,Tlr9,Fgfr3,Sema3g,Mbd1,Cd74,Ttpa,Ceacam1,Mafb,Grem1,Mefv,Tmem176a,Dll4,No…
GO:0019221	cytokine-mediated signaling pathway	41	295	4.19e-16	Pdgfb,Spi1,Irf5,Sh2b2,Ccl8,Ccl6,Ccl9,Nfkbia,Osmr,Cxcl13,Csf1r,Ifitm1,Irf7,Ccr1,Il1r2,Il1b,Il6ra,Tnfrsf1b,Il4ra,Slc27a1,Il10ra,Plvap,Flt3,Il22ra2,Jak3,Oas2,Stat1,Csf2ra,Pirb,Fcer1g,Csf2rb,Csf2rb2,Cd74,Ceacam1,Cntfr,Csf3r,Cd300lf,Tnfrsf13c,Ptk2b,Syk,Gpr35	Pdgfb,Spi1,Irf5,Sh2b2,Ccl8,Ccl6,Ccl9,Nfkbia,Osmr,Cxcl13,Csf1r,Ifitm1,Irf7,Ccr1,Il1r2,Il1b,Il6ra,Tnfrsf1b,Il4ra,Slc27a1,Il10ra,Plvap,Flt3,Il22ra2,Jak3,Oas2,Stat1,Csf2ra,Pirb,Fcer1g,Csf2rb,Csf2rb2,Cd74,Ceacam1,Cntfr,Csf3r,Cd300lf,Tnfrsf13c,Ptk2b,Syk,Gpr35
GO:0050865	regulation of cell activation	55	569	1.69e-15	Itgb2,Pdgfb,Lbp,Mmp8,Cd22,Vsir,Havcr2,Cdkn1a,Fcgr2b,Il1b,Zbtb7b,Tnfrsf1b,Fgr,Cd38,Pglyrp1,Tyrobp,Il4ra,Btk,H2-DMa,Lyn,Flt3,Zc3h12d,H2-Ab1,H2-Aa,Runx3,Efnb1,Jak3,Shb,Itgam,Cebpb,Cd300lb,Nfatc2,Pvrl2,Fcer1g,Fes,Tlr9,Cd74,Cnr2,Cd37,Ceacam1,Bst1,Plek,Adora2a,Rps6ka1,Adam8,Cd300lf,Cd300a,Nfam1,Tnfrsf13c,Slamf7,Nr1h3,Gpr116,Syk,Stxbp2,Inpp5d	Itgb2,Pdgfb,Lbp,Mmp8,Cd22,Vsir,Havcr2,Cdkn1a,Fcgr2b,Il1b,Zbtb7b,Tnfrsf1b,Fgr,Cd38,Pglyrp1,Tyrobp,Il4ra,Btk,H2-DMa,Lyn,Flt3,Zc3h12d,H2-Ab1,H2-Aa,Runx3,Efnb1,Jak3,Shb,Itgam,Cebpb,Cd300lb,Nfatc2,Nectin2,Fcer1g,Fes,Tlr9,Cd74,Cnr2,Cd37,Ceacam1,Bst1,Plek,Adora2a,Rps6ka1,Adam8,Cd300lf,Cd300a,Nfam1,Tnfrsf13c,Slamf7,Nr1h3,Adgrf5,Syk,Stxbp2,Inpp5d
GO:0001819	positive regulation of cytokine production	48	436	2.27e-15	Ddt,Gprc5b,Mnda,Hyal2,Cybb,Lbp,Mmp8,Flt4,Havcr2,Rgcc,C3,Csf1r,Irf7,Slc11a1,Il1b,Il6ra,Fgr,Clec4e,Tyrobp,Il4ra,Flt3,Irf8,Sema7a,Cd14,Tlr1,Tlr7,Ifi205,Agt,Stat1,Cebpb,Bsg,Fcer1g,Plcg2,Tlr9,AF251705,Cd74,Adam8,Nfam1,Tnfrsf13c,Ccm2l,Ifi204,Tlr8,Tmem173,Bcl3,Syk,Unc93b1,Fcgr3,Mndal	Ddt,Gprc5b,Mnda,Hyal2,Cybb,Lbp,Mmp8,Flt4,Havcr2,Rgcc,C3,Csf1r,Irf7,Slc11a1,Il1b,Il6ra,Fgr,Clec4e,Tyrobp,Il4ra,Flt3,Irf8,Sema7a,Cd14,Tlr1,Tlr7,Ifi205,Agt,Stat1,Cebpb,Bsg,Fcer1g,Plcg2,Tlr9,Cd300c2,Cd74,Adam8,Nfam1,Tnfrsf13c,Ccm2l,Ifi204,Tlr8,Tmem173,Bcl3,Syk,Unc93b1,Fcgr3,Mndal
GO:0010646	regulation of cell communication	151	3215	2.27e-15	Pdgfb,Ddt,Ppard,Slc9a3r2,Map3k11,Dyrk2,Sh2b2,Slc1a3,Epha2,Gprc5b,Ccl8,Eng,Hyal2,Notch4,Ncf1,Lbp,Cyth1,Ksr1,Nos2,Mmp8,Ccl6,Cd22,Ccl9,Pbld1,Eif4ebp2,Vsir,Cdc34,Flt4,Havcr2,Igfbp3,Nfkbia,Prkch,Ly86,Rgcc,Irg1,Col2a1,Grina,Gpihbp1,Hcls1,Fgd2,Xdh,C3,Csf1r,Baiap2,Irf7,Ccr1,Sox17,Il1r2,Fcgr2b,Notch1,Siglec1,Il1b,Il6ra,Zbtb7b,Abca1,Map3k6,Fgr,Cd38,Lfng,Flt1,Clec4e,Vgll4,Tyrobp,Cdh5,Il10ra,Arap3,Parp14,Ras…	Pdgfb,Ddt,Ppard,Slc9a3r2,Map3k11,Dyrk2,Sh2b2,Slc1a3,Epha2,Gprc5b,Ccl8,Eng,Hyal2,Notch4,Ncf1,Lbp,Cyth1,Ksr1,Nos2,Mmp8,Ccl6,Cd22,Ccl9,Pbld1,Eif4ebp2,Vsir,Cdc34,Flt4,Havcr2,Igfbp3,Nfkbia,Prkch,Ly86,Rgcc,Acod1,Col2a1,Grina,Gpihbp1,Hcls1,Fgd2,Xdh,C3,Csf1r,Baiap2,Irf7,Ccr1,Sox17,Il1r2,Fcgr2b,Notch1,Siglec1,Il1b,Il6ra,Zbtb7b,Abca1,Map3k6,Fgr,Cd38,Lfng,Flt1,Clec4e,Vgll4,Tyrobp,Cdh5,Il10ra,Arap3,Parp14,Ra…
GO:0080134	regulation of response to stress	85	1273	2.27e-15	Pdgfb,Ddt,Ppard,Map3k11,Gprc5b,Mnda,Hyal2,Ncf1,Lbp,Nos2,Mmp8,Flt4,Havcr2,Nfkbia,Irg1,Grina,Fgd2,Xdh,C3,Irf7,Ccr1,Il1r2,Fcgr2b,Il1b,Zbtb7b,Fcgr1,Tnfrsf1b,Fgr,Pglyrp1,Btk,Cdh5,Nt5e,Parp14,Lyn,Akna,Sbno2,Sema7a,Il22ra2,Scarf1,Pik3ap1,Foxo1,Ier5,Socs3,Samhd1,Gpr4,Ifi205,S100a8,Fpr2,Agt,Stat1,Pld4,Itgam,Cebpb,Alox5ap,Pvrl2,Fcer1g,Tlr9,Pydc3,Myo1f,Cd74,Cnr2,Cd37,Ceacam1,Mefv,Bst1,Plek,Trpm2,Adora2a,Ada…	Pdgfb,Ddt,Ppard,Map3k11,Gprc5b,Mnda,Hyal2,Ncf1,Lbp,Nos2,Mmp8,Flt4,Havcr2,Nfkbia,Acod1,Grina,Fgd2,Xdh,C3,Irf7,Ccr1,Il1r2,Fcgr2b,Il1b,Zbtb7b,Fcgr1,Tnfrsf1b,Fgr,Pglyrp1,Btk,Cdh5,Nt5e,Parp14,Lyn,Akna,Sbno2,Sema7a,Il22ra2,Scarf1,Pik3ap1,Foxo1,Ier5,Socs3,Samhd1,Gpr4,Ifi205,S100a8,Fpr2,Agt,Stat1,Pld4,Itgam,Cebpb,Alox5ap,Nectin2,Fcer1g,Tlr9,Pydc3,Myo1f,Cd74,Cnr2,Cd37,Ceacam1,Mefv,Bst1,Plek,Trpm2,Adora2a,…
GO:0023051	regulation of signaling	151	3227	2.98e-15	Pdgfb,Ddt,Ppard,Slc9a3r2,Map3k11,Dyrk2,Sh2b2,Slc1a3,Epha2,Gprc5b,Ccl8,Eng,Hyal2,Notch4,Ncf1,Lbp,Cyth1,Ksr1,Nos2,Mmp8,Ccl6,Cd22,Ccl9,Pbld1,Eif4ebp2,Vsir,Cdc34,Flt4,Havcr2,Igfbp3,Nfkbia,Prkch,Ly86,Rgcc,Irg1,Col2a1,Grina,Gpihbp1,Hcls1,Fgd2,Xdh,C3,Csf1r,Baiap2,Irf7,Ccr1,Sox17,Il1r2,Fcgr2b,Notch1,Siglec1,Il1b,Il6ra,Zbtb7b,Abca1,Map3k6,Fgr,Cd38,Lfng,Flt1,Clec4e,Vgll4,Tyrobp,Cdh5,Il10ra,Arap3,Parp14,Ras…	Pdgfb,Ddt,Ppard,Slc9a3r2,Map3k11,Dyrk2,Sh2b2,Slc1a3,Epha2,Gprc5b,Ccl8,Eng,Hyal2,Notch4,Ncf1,Lbp,Cyth1,Ksr1,Nos2,Mmp8,Ccl6,Cd22,Ccl9,Pbld1,Eif4ebp2,Vsir,Cdc34,Flt4,Havcr2,Igfbp3,Nfkbia,Prkch,Ly86,Rgcc,Acod1,Col2a1,Grina,Gpihbp1,Hcls1,Fgd2,Xdh,C3,Csf1r,Baiap2,Irf7,Ccr1,Sox17,Il1r2,Fcgr2b,Notch1,Siglec1,Il1b,Il6ra,Zbtb7b,Abca1,Map3k6,Fgr,Cd38,Lfng,Flt1,Clec4e,Vgll4,Tyrobp,Cdh5,Il10ra,Arap3,Parp14,Ra…
GO:0002237	response to molecule of bacterial origin	42	337	4.98e-15	Ppard,Irf5,Lbp,Nos2,Cxcl16,Ptger1,Havcr2,Nfkbia,Irg1,Cxcl13,Slc11a1,Fcgr2b,Notch1,Il1b,Abca1,Tnfrsf1b,Alpl,Timp4,Il10ra,Cyp1a1,Lyn,Irf8,Sbno2,Lcn2,Cd14,Tlr1,Wdnml1,Stat1,Cebpb,Cd300lb,Fcgr4,Plcg2,Tlr9,Scarb1,Cnr2,Nos1,Cd68,Nr1h3,Nfkb2,Sgms1,Pde2a,Ncf2	Ppard,Irf5,Lbp,Nos2,Cxcl16,Ptger1,Havcr2,Nfkbia,Acod1,Cxcl13,Slc11a1,Fcgr2b,Notch1,Il1b,Abca1,Tnfrsf1b,Alpl,Timp4,Il10ra,Cyp1a1,Lyn,Irf8,Sbno2,Lcn2,Cd14,Tlr1,Wfdc21,Stat1,Cebpb,Cd300lb,Fcgr4,Plcg2,Tlr9,Scarb1,Cnr2,Nos1,Cd68,Nr1h3,Nfkb2,Sgms1,Pde2a,Ncf2
GO:0002694	regulation of leukocyte activation	52	527	5.88e-15	Itgb2,Lbp,Mmp8,Cd22,Vsir,Havcr2,Cdkn1a,Fcgr2b,Il1b,Zbtb7b,Tnfrsf1b,Fgr,Cd38,Pglyrp1,Tyrobp,Il4ra,Btk,H2-DMa,Lyn,Flt3,Zc3h12d,H2-Ab1,H2-Aa,Runx3,Efnb1,Jak3,Shb,Itgam,Cebpb,Cd300lb,Nfatc2,Pvrl2,Fcer1g,Fes,Tlr9,Cd74,Cnr2,Cd37,Ceacam1,Bst1,Adora2a,Adam8,Cd300lf,Cd300a,Nfam1,Tnfrsf13c,Slamf7,Nr1h3,Gpr116,Syk,Stxbp2,Inpp5d	Itgb2,Lbp,Mmp8,Cd22,Vsir,Havcr2,Cdkn1a,Fcgr2b,Il1b,Zbtb7b,Tnfrsf1b,Fgr,Cd38,Pglyrp1,Tyrobp,Il4ra,Btk,H2-DMa,Lyn,Flt3,Zc3h12d,H2-Ab1,H2-Aa,Runx3,Efnb1,Jak3,Shb,Itgam,Cebpb,Cd300lb,Nfatc2,Nectin2,Fcer1g,Fes,Tlr9,Cd74,Cnr2,Cd37,Ceacam1,Bst1,Adora2a,Adam8,Cd300lf,Cd300a,Nfam1,Tnfrsf13c,Slamf7,Nr1h3,Adgrf5,Syk,Stxbp2,Inpp5d
GO:0045321	leukocyte activation	51	511	7.79e-15	Itgb2,Spi1,Hyal2,Lbp,Cd22,Havcr2,Slc11a1,Zbtb7b,Lfng,Clec4e,Tyrobp,Btk,H2-DMa,Lyn,Flt3,H2-Ab1,Sbno2,C1qa,Blnk,Chd7,Jak3,Shb,Tlr1,Tlr7,Fpr2,Itgam,Cebpb,Jag2,Pirb,Fcgr4,Fcer1g,Plcg2,Tlr9,Icam1,Myo1f,Cd74,Mafb,Dll4,Cd300a,Pou2f2,Nfam1,Ptk2b,Tlr8,Bcl3,Syk,Lcp1,Wdfy4,Stxbp2,Nfatc1,Fcrl1,Fcgr3	Itgb2,Spi1,Hyal2,Lbp,Cd22,Havcr2,Slc11a1,Zbtb7b,Lfng,Clec4e,Tyrobp,Btk,H2-DMa,Lyn,Flt3,H2-Ab1,Sbno2,C1qa,Blnk,Chd7,Jak3,Shb,Tlr1,Tlr7,Fpr2,Itgam,Cebpb,Jag2,Pirb,Fcgr4,Fcer1g,Plcg2,Tlr9,Icam1,Myo1f,Cd74,Mafb,Dll4,Cd300a,Pou2f2,Nfam1,Ptk2b,Tlr8,Bcl3,Syk,Lcp1,Wdfy4,Stxbp2,Nfatc1,Fcrl1,Fcgr3
GO:0051240	positive regulation of multicellular organismal process	106	1902	1.71e-14	Itgb2,Pdgfb,Ddt,Tead4,Gprc5b,Mnda,Eng,Hyal2,Mmp13,Cybb,Notch4,Lbp,Mmp8,Vsir,Flt4,Havcr2,Prkch,Tppp,Rgcc,Gpihbp1,Hcls1,Pim1,C3,Csf1r,Pitx3,Baiap2,Ifitm1,Irf7,Ccr1,Slc11a1,Notch1,Il1b,Il6ra,Zbtb7b,Abca1,Tnfrsf1b,Fgr,Cd38,Plac8,Flt1,Clec4e,Tyrobp,Il4ra,Itgax,Slc27a1,Cdh5,Usp2,H2-DMa,Tie1,Hey1,Lyn,Flt3,Irf8,Sema7a,Scarf1,H2-Aa,Runx3,Lcn2,Cd14,Chd7,Shb,Tlr1,Tlr7,Ifi205,Adam12,Agt,Lipg,Stat1,Itgam,Cebp…	Itgb2,Pdgfb,Ddt,Tead4,Gprc5b,Mnda,Eng,Hyal2,Mmp13,Cybb,Notch4,Lbp,Mmp8,Vsir,Flt4,Havcr2,Prkch,Tppp,Rgcc,Gpihbp1,Hcls1,Pim1,C3,Csf1r,Pitx3,Baiap2,Ifitm1,Irf7,Ccr1,Slc11a1,Notch1,Il1b,Il6ra,Zbtb7b,Abca1,Tnfrsf1b,Fgr,Cd38,Plac8,Flt1,Clec4e,Tyrobp,Il4ra,Itgax,Slc27a1,Cdh5,Usp2,H2-DMa,Tie1,Hey1,Lyn,Flt3,Irf8,Sema7a,Scarf1,H2-Aa,Runx3,Lcn2,Cd14,Chd7,Shb,Tlr1,Tlr7,Ifi205,Adam12,Agt,Lipg,Stat1,Itgam,Cebp…
GO:0009893	positive regulation of metabolic process	164	3767	4.28e-14	Itgb2,Pdgfb,Ddt,Spi1,Ppard,Map3k11,Dyrk2,Irf5,Tead4,Epha2,Gprc5b,Ccl8,Mnda,Eng,Hyal2,Cybb,Ncf1,Lbp,Ksr1,Nos2,Tbx3,Mmp8,Ccl6,Ccl9,Vsir,Flt4,Havcr2,Igfbp3,Nfkbia,Rgcc,Irg1,Ciita,Hcls1,Cdkn1a,Fgd2,Pim1,Abcg1,Xdh,C3,Csf1r,C1qtnf9,Pitx3,Irf7,Ccr1,Sox17,Slc11a1,Fcgr2b,Notch1,Il1b,Il6ra,Zbtb7b,Fcgr1,Tnfrsf1b,Mycl,Mfsd2a,Map3k6,Fgr,Cd38,Plac8,Flt1,Clec4e,Vgll4,Tyrobp,Il4ra,Itgax,Gpt2,Slc27a1,Cdh5,Pou2af1…	Itgb2,Pdgfb,Ddt,Spi1,Ppard,Map3k11,Dyrk2,Irf5,Tead4,Epha2,Gprc5b,Ccl8,Mnda,Eng,Hyal2,Cybb,Ncf1,Lbp,Ksr1,Nos2,Tbx3,Mmp8,Ccl6,Ccl9,Vsir,Flt4,Havcr2,Igfbp3,Nfkbia,Rgcc,Acod1,Ciita,Hcls1,Cdkn1a,Fgd2,Pim1,Abcg1,Xdh,C3,Csf1r,C1qtnf9,Pitx3,Irf7,Ccr1,Sox17,Slc11a1,Fcgr2b,Notch1,Il1b,Il6ra,Zbtb7b,Fcgr1,Tnfrsf1b,Mycl,Mfsd2a,Map3k6,Fgr,Cd38,Plac8,Flt1,Clec4e,Vgll4,Tyrobp,Il4ra,Itgax,Gpt2,Slc27a1,Cdh5,Pou2af…
GO:0035556	intracellular signal transduction	87	1402	4.96e-14	Pdgfb,Map3k11,Dyrk2,Sh2b2,Tead4,Epha2,Saa3,Stac2,Ksr1,Nos2,Ptger1,Eif4ebp2,Adap2,Nfkbia,Prkch,Arhgap31,Cdkn1a,Csf1r,Baiap2,Ccr1,Slc11a1,Il1b,Abca1,Tnfrsf1b,Map3k6,Rasgef1b,Btk,Eif4ebp1,Mt2,Mt1,Plvap,Rgl3,Rasa4,Itpr3,Lyn,Acer2,Dok3,S1pr1,Eps8,Blnk,Socs3,Jak3,Tlr1,Gpr4,Tlr7,Fpr2,Prr5,Agt,Cebpb,Sh2d3c,Nfatc2,Plk3,Plcg2,Nuak2,Tlr9,Fgfr3,Cnr2,Ralgds,Nos1,Flcn,Plek,Trpm2,Adora2a,Rps6ka1,Shank3,Nfam1,Mc…	Pdgfb,Map3k11,Dyrk2,Sh2b2,Tead4,Epha2,Saa3,Stac2,Ksr1,Nos2,Ptger1,Eif4ebp2,Adap2,Nfkbia,Prkch,Arhgap31,Cdkn1a,Csf1r,Baiap2,Ccr1,Slc11a1,Il1b,Abca1,Tnfrsf1b,Map3k6,Rasgef1b,Btk,Eif4ebp1,Mt2,Mt1,Plvap,Rgl3,Rasa4,Itpr3,Lyn,Acer2,Dok3,S1pr1,Eps8,Blnk,Socs3,Jak3,Tlr1,Gpr4,Tlr7,Fpr2,Prr5,Agt,Cebpb,Sh2d3c,Nfatc2,Plk3,Plcg2,Nuak2,Tlr9,Fgfr3,Cnr2,Ralgds,Nos1,Flcn,Plek,Trpm2,Adora2a,Rps6ka1,Shank3,Nfam1,Mc…
GO:0002683	negative regulation of immune system process	46	439	5.42e-14	Ddt,Cd22,Vsir,Havcr2,Nfkbia,Irg1,Ccr1,Fcgr2b,Notch1,Zbtb7b,Fgr,Pglyrp1,Tyrobp,Il4ra,Btk,C1qc,Parp14,Lyn,Flt3,Zc3h12d,H2-Ab1,H2-Aa,Runx3,Bst2,Samhd1,Jak3,Cebpb,Fcer1g,Cd74,Cnr2,Cd37,Ceacam1,Mafb,Grem1,Tmem176a,Adora2a,Cd300lf,Cd300a,Cd68,Ptk2b,Nr1h3,Gpr116,Apod,Inpp5d,Tmem176b,Nlrc5	Ddt,Cd22,Vsir,Havcr2,Nfkbia,Acod1,Ccr1,Fcgr2b,Notch1,Zbtb7b,Fgr,Pglyrp1,Tyrobp,Il4ra,Btk,C1qc,Parp14,Lyn,Flt3,Zc3h12d,H2-Ab1,H2-Aa,Runx3,Bst2,Samhd1,Jak3,Cebpb,Fcer1g,Cd74,Cnr2,Cd37,Ceacam1,Mafb,Grem1,Tmem176a,Adora2a,Cd300lf,Cd300a,Cd68,Ptk2b,Nr1h3,Adgrf5,Apod,Inpp5d,Tmem176b,Nlrc5
GO:0009966	regulation of signal transduction	133	2767	6.72e-14	Pdgfb,Ddt,Ppard,Slc9a3r2,Map3k11,Dyrk2,Sh2b2,Epha2,Gprc5b,Ccl8,Eng,Hyal2,Notch4,Ncf1,Lbp,Cyth1,Ksr1,Mmp8,Ccl6,Cd22,Ccl9,Pbld1,Vsir,Cdc34,Flt4,Havcr2,Igfbp3,Nfkbia,Prkch,Ly86,Irg1,Col2a1,Grina,Gpihbp1,Hcls1,Fgd2,Xdh,C3,Csf1r,Baiap2,Irf7,Ccr1,Sox17,Il1r2,Fcgr2b,Notch1,Siglec1,Il1b,Il6ra,Zbtb7b,Abca1,Map3k6,Fgr,Lfng,Flt1,Vgll4,Cdh5,Il10ra,Arap3,Parp14,Rasa4,Hey1,Lyn,Sema7a,Il22ra2,Cyth4,Tlr13,Faim3,…	Pdgfb,Ddt,Ppard,Slc9a3r2,Map3k11,Dyrk2,Sh2b2,Epha2,Gprc5b,Ccl8,Eng,Hyal2,Notch4,Ncf1,Lbp,Cyth1,Ksr1,Mmp8,Ccl6,Cd22,Ccl9,Pbld1,Vsir,Cdc34,Flt4,Havcr2,Igfbp3,Nfkbia,Prkch,Ly86,Acod1,Col2a1,Grina,Gpihbp1,Hcls1,Fgd2,Xdh,C3,Csf1r,Baiap2,Irf7,Ccr1,Sox17,Il1r2,Fcgr2b,Notch1,Siglec1,Il1b,Il6ra,Zbtb7b,Abca1,Map3k6,Fgr,Lfng,Flt1,Vgll4,Cdh5,Il10ra,Arap3,Parp14,Rasa4,Hey1,Lyn,Sema7a,Il22ra2,Cyth4,Tlr13,Fcmr,…
GO:0019222	regulation of metabolic process	227	6085	9.59e-14	Itgb2,Pdgfb,Ddt,Spi1,Ppard,Hck,Map3k11,Dyrk2,Irf5,Sh2b2,Tead4,Epha2,Gprc5b,Ccl8,Mnda,Eng,Hyal2,Cybb,Notch4,Ncf1,Lbp,Ctsz,Ksr1,Nos2,Tbx3,Mmp8,Ccl6,Ccl9,Pbld1,Tysnd1,Eif4ebp2,Vsir,Flt4,Havcr2,Igfbp3,Nfkbia,Serpina3n,Prkch,Tppp,Rgcc,Irg1,Col2a1,Ciita,Hcls1,Cdkn1a,Fgd2,Pim1,Abcg1,Xdh,C3,Csf1r,C1qtnf9,Pitx3,Irf7,Ccr1,Sox17,Il1r2,Slc11a1,Cdk18,Fcgr2b,Notch1,Il1b,Il6ra,Zbtb7b,Fcgr1,Tnfrsf1b,Mycl,Mfsd2a,…	Itgb2,Pdgfb,Ddt,Spi1,Ppard,Hck,Map3k11,Dyrk2,Irf5,Sh2b2,Tead4,Epha2,Gprc5b,Ccl8,Mnda,Eng,Hyal2,Cybb,Notch4,Ncf1,Lbp,Ctsz,Ksr1,Nos2,Tbx3,Mmp8,Ccl6,Ccl9,Pbld1,Tysnd1,Eif4ebp2,Vsir,Flt4,Havcr2,Igfbp3,Nfkbia,Serpina3n,Prkch,Tppp,Rgcc,Acod1,Col2a1,Ciita,Hcls1,Cdkn1a,Fgd2,Pim1,Abcg1,Xdh,C3,Csf1r,C1qtnf9,Pitx3,Irf7,Ccr1,Sox17,Il1r2,Slc11a1,Cdk18,Fcgr2b,Notch1,Il1b,Il6ra,Zbtb7b,Fcgr1,Tnfrsf1b,Mycl,Mfsd2a…
GO:0032496	response to lipopolysaccharide	39	320	1.25e-13	Ppard,Lbp,Nos2,Cxcl16,Ptger1,Havcr2,Nfkbia,Irg1,Cxcl13,Slc11a1,Notch1,Il1b,Abca1,Tnfrsf1b,Alpl,Timp4,Il10ra,Cyp1a1,Lyn,Irf8,Sbno2,Lcn2,Cd14,Wdnml1,Stat1,Cebpb,Cd300lb,Fcgr4,Plcg2,Tlr9,Scarb1,Cnr2,Nos1,Cd68,Nr1h3,Nfkb2,Sgms1,Pde2a,Ncf2	Ppard,Lbp,Nos2,Cxcl16,Ptger1,Havcr2,Nfkbia,Acod1,Cxcl13,Slc11a1,Notch1,Il1b,Abca1,Tnfrsf1b,Alpl,Timp4,Il10ra,Cyp1a1,Lyn,Irf8,Sbno2,Lcn2,Cd14,Wfdc21,Stat1,Cebpb,Cd300lb,Fcgr4,Plcg2,Tlr9,Scarb1,Cnr2,Nos1,Cd68,Nr1h3,Nfkb2,Sgms1,Pde2a,Ncf2
GO:0050793	regulation of developmental process	129	2669	1.42e-13	Itgb2,Pdgfb,Spi1,Ppard,Hck,Tead4,Epha2,Gprc5b,Ccl8,Eng,Cybb,Notch4,Ctsz,Tbx3,Ccl9,Pbld1,Vsir,Flt4,Havcr2,Igfbp3,Nfkbia,Prkch,Tppp,Rgcc,Parvb,Hcls1,Cdkn1a,Pim1,Abcg1,Xdh,C3,H2-K1,Csf1r,Pitx3,Baiap2,Ifitm1,Ccr1,Sox17,Notch1,Il1b,Il6ra,Zbtb7b,Tnfrsf1b,Mycl,Mfsd2a,Fgr,Cd38,Plac8,Lfng,Flt1,Vgll4,Pglyrp1,Tyrobp,Il4ra,Itgax,Cdh5,Usp2,Arap3,Cd53,C1qc,H2-DMa,Tie1,Hey1,Lyn,Flt3,Sema7a,Scarf1,H2-Aa,Stab1,My…	Itgb2,Pdgfb,Spi1,Ppard,Hck,Tead4,Epha2,Gprc5b,Ccl8,Eng,Cybb,Notch4,Ctsz,Tbx3,Ccl9,Pbld1,Vsir,Flt4,Havcr2,Igfbp3,Nfkbia,Prkch,Tppp,Rgcc,Parvb,Hcls1,Cdkn1a,Pim1,Abcg1,Xdh,C3,H2-K1,Csf1r,Pitx3,Baiap2,Ifitm1,Ccr1,Sox17,Notch1,Il1b,Il6ra,Zbtb7b,Tnfrsf1b,Mycl,Mfsd2a,Fgr,Cd38,Plac8,Lfng,Flt1,Vgll4,Pglyrp1,Tyrobp,Il4ra,Itgax,Cdh5,Usp2,Arap3,Cd53,C1qc,H2-DMa,Tie1,Hey1,Lyn,Flt3,Sema7a,Scarf1,H2-Aa,Stab1,My…
GO:0030595	leukocyte chemotaxis	26	125	1.74e-13	Itgb2,Pdgfb,Ccl8,Lbp,Cxcl16,Ccl6,Ccl9,Cxcl13,Ccr1,Il1b,Flt1,Hsd3b7,Ch25h,S1pr1,S100a8,Itgam,Retnlg,Fcer1g,Cnr2,Trpm2,Adam8,Csf3r,S100a9,Syk,Gpr35,Fcgr3	Itgb2,Pdgfb,Ccl8,Lbp,Cxcl16,Ccl6,Ccl9,Cxcl13,Ccr1,Il1b,Flt1,Hsd3b7,Ch25h,S1pr1,S100a8,Itgam,Retnlg,Fcer1g,Cnr2,Trpm2,Adam8,Csf3r,S100a9,Syk,Gpr35,Fcgr3
GO:0019882	antigen processing and presentation	21	73	4.58e-13	H2-K1,Slc11a1,Fcgr2b,Fcgr1,Ifi30,H2-DMa,Flt3,H2-Ab1,March1,H2-Aa,H2-Eb1,Fcer1g,Icam1,Cd74,H2-DMb1,Wdfy4,Treml4,Unc93b1,Fcgr3,H2-Q6,H2-D1	H2-K1,Slc11a1,Fcgr2b,Fcgr1,Ifi30,H2-DMa,Flt3,H2-Ab1,March1,H2-Aa,H2-Eb1,Fcer1g,Icam1,Cd74,H2-DMb1,Wdfy4,Treml4,Unc93b1,Fcgr3,H2-Q8,H2-D1
GO:1901700	response to oxygen-containing compound	91	1585	7.09e-13	Pdgfb,Spi1,Ppard,Irf5,Sh2b2,Slc1a3,Hyal2,Cybb,Ncf1,Lbp,Nos2,Cxcl16,Ptger1,Eif4ebp2,Havcr2,Nfkbia,Serpina3n,Irg1,Cdkn1a,Cxcl13,Pim1,Pitx3,Baiap2,Cyp2e1,Slc11a1,Fcgr2b,Notch1,Il1b,Zbtb7b,Abca1,Tnfrsf1b,Alpl,Cd38,Timp4,Btk,Eif4ebp1,Mt1,Slc27a1,Apoc3,Il10ra,Cyp1a1,Tie1,Itpr3,Lyn,Acer2,Irf8,Serpina3g,Sbno2,Eps8,Lcn2,Foxo1,Kcna5,Cd14,Ly6e,Wdnml1,Klf2,Fpr2,Agt,Stat1,Ly6c1,Cebpb,Bsg,Sipa1,Cd300lb,Plk3,Fc…	Pdgfb,Spi1,Ppard,Irf5,Sh2b2,Slc1a3,Hyal2,Cybb,Ncf1,Lbp,Nos2,Cxcl16,Ptger1,Eif4ebp2,Havcr2,Nfkbia,Serpina3n,Acod1,Cdkn1a,Cxcl13,Pim1,Pitx3,Baiap2,Cyp2e1,Slc11a1,Fcgr2b,Notch1,Il1b,Zbtb7b,Abca1,Tnfrsf1b,Alpl,Cd38,Timp4,Btk,Eif4ebp1,Mt1,Slc27a1,Apoc3,Il10ra,Cyp1a1,Tie1,Itpr3,Lyn,Acer2,Irf8,Serpina3g,Sbno2,Eps8,Lcn2,Foxo1,Kcna5,Cd14,Ly6e,Wfdc21,Klf2,Fpr2,Agt,Stat1,Ly6c1,Cebpb,Bsg,Sipa1,Cd300lb,Plk3,F…
GO:0032103	positive regulation of response to external stimulus	42	399	9.02e-13	Pdgfb,Ddt,Gprc5b,Mnda,Hyal2,Lbp,Mmp8,Havcr2,Nfkbia,Ly86,Irg1,Cxcl13,C3,Irf7,Ccr1,Il1b,Fcgr1,Btk,Scarf1,S1pr1,Gpr4,Ifi205,S100a8,Fpr2,Cebpb,Alox5ap,Pvrl2,Fcer1g,Tlr9,Pydc3,Cd74,Adam8,Ptk2b,Ifi204,Tlr8,Tmem173,S100a9,Ifi203,Pde2a,Fcgr3,Nlrc5,Mndal	Pdgfb,Ddt,Gprc5b,Mnda,Hyal2,Lbp,Mmp8,Havcr2,Nfkbia,Ly86,Acod1,Cxcl13,C3,Irf7,Ccr1,Il1b,Fcgr1,Btk,Scarf1,S1pr1,Gpr4,Ifi205,S100a8,Fpr2,Cebpb,Alox5ap,Nectin2,Fcer1g,Tlr9,Pydc3,Cd74,Adam8,Ptk2b,Ifi204,Tlr8,Tmem173,S100a9,Ifi203,Pde2a,Fcgr3,Nlrc5,Mndal
GO:0048002	antigen processing and presentation of peptide antigen	17	40	1.15e-12	H2-K1,Slc11a1,Fcgr2b,Fcgr1,Ifi30,H2-DMa,H2-Ab1,March1,H2-Aa,H2-Eb1,Fcer1g,Cd74,H2-DMb1,Unc93b1,Fcgr3,H2-Q6,H2-D1	H2-K1,Slc11a1,Fcgr2b,Fcgr1,Ifi30,H2-DMa,H2-Ab1,March1,H2-Aa,H2-Eb1,Fcer1g,Cd74,H2-DMb1,Unc93b1,Fcgr3,H2-Q8,H2-D1
GO:0031349	positive regulation of defense response	34	258	1.16e-12	Ddt,Gprc5b,Mnda,Hyal2,Lbp,Mmp8,Havcr2,Nfkbia,C3,Irf7,Il1b,Fcgr1,Btk,Gpr4,Ifi205,S100a8,Fpr2,Cebpb,Alox5ap,Pvrl2,Fcer1g,Tlr9,Pydc3,Cd74,Adam8,Ifi204,Tlr8,Tmem173,S100a9,Ifi203,Pde2a,Fcgr3,Nlrc5,Mndal	Ddt,Gprc5b,Mnda,Hyal2,Lbp,Mmp8,Havcr2,Nfkbia,C3,Irf7,Il1b,Fcgr1,Btk,Gpr4,Ifi205,S100a8,Fpr2,Cebpb,Alox5ap,Nectin2,Fcer1g,Tlr9,Pydc3,Cd74,Adam8,Ifi204,Tlr8,Tmem173,S100a9,Ifi203,Pde2a,Fcgr3,Nlrc5,Mndal
GO:0002250	adaptive immune response	35	280	1.88e-12	Havcr2,C3,Irf7,Slc11a1,Fcgr2b,Fcgr1,Il4ra,Btk,C1qc,H2-DMa,Lyn,C1qb,H2-Ab1,Serpina3g,H2-Aa,C1qa,Jak3,C4b,H2-Eb1,Pirb,Fcer1g,Icam1,Cd74,Pou2f2,Tnfrsf13c,Ptk2b,Slamf7,Nfkb2,H2-DMb1,Bcl3,Syk,Treml4,Unc93b1,Inpp5d,Fcgr3	Havcr2,C3,Irf7,Slc11a1,Fcgr2b,Fcgr1,Il4ra,Btk,C1qc,H2-DMa,Lyn,C1qb,H2-Ab1,Serpina3g,H2-Aa,C1qa,Jak3,C4b,H2-Eb1,Pirb,Fcer1g,Icam1,Cd74,Pou2f2,Tnfrsf13c,Ptk2b,Slamf7,Nfkb2,H2-DMb1,Bcl3,Syk,Treml4,Unc93b1,Inpp5d,Fcgr3
GO:0050900	leukocyte migration	30	202	2.84e-12	Itgb2,Pdgfb,Ccl8,Lbp,Cxcl16,Ccl6,Ccl9,Cxcl13,Podxl,Ccr1,Il1b,Flt1,Hsd3b7,Spns2,Ch25h,S1pr1,Eps8,S100a8,Itgam,Retnlg,Fcer1g,Icam1,Cnr2,Trpm2,Adam8,Csf3r,S100a9,Syk,Gpr35,Fcgr3	Itgb2,Pdgfb,Ccl8,Lbp,Cxcl16,Ccl6,Ccl9,Cxcl13,Podxl,Ccr1,Il1b,Flt1,Hsd3b7,Spns2,Ch25h,S1pr1,Eps8,S100a8,Itgam,Retnlg,Fcer1g,Icam1,Cnr2,Trpm2,Adam8,Csf3r,S100a9,Syk,Gpr35,Fcgr3
GO:0002697	regulation of immune effector process	40	377	3.09e-12	Itgb2,Gprc5b,Lbp,Cd22,Vsir,Havcr2,C3,H2-K1,Fcgr2b,Il1b,Zbtb7b,Fcgr1,Tnfrsf1b,Fgr,Pglyrp1,Tyrobp,Il4ra,Btk,Lyn,Sema7a,Bst2,Jak3,Shb,Stat1,Itgam,Pvrl2,Fcer1g,Fes,Tlr9,Cd74,Cd37,Ceacam1,Cd300a,Tmem173,Syk,Treml4,Stxbp2,Fcgr3,H2-D1,Apobec3	Itgb2,Gprc5b,Lbp,Cd22,Vsir,Havcr2,C3,H2-K1,Fcgr2b,Il1b,Zbtb7b,Fcgr1,Tnfrsf1b,Fgr,Pglyrp1,Tyrobp,Il4ra,Btk,Lyn,Sema7a,Bst2,Jak3,Shb,Stat1,Itgam,Nectin2,Fcer1g,Fes,Tlr9,Cd74,Cd37,Ceacam1,Cd300a,Tmem173,Syk,Treml4,Stxbp2,Fcgr3,H2-D1,Apobec3
GO:0002443	leukocyte mediated immunity	28	173	3.19e-12	Ncf1,C3,Irf7,Slc11a1,Fcgr2b,Fcgr1,Il4ra,Btk,C1qc,H2-DMa,Lyn,C1qb,H2-Ab1,C1qa,C4b,Cd300lb,Pirb,Fcer1g,Icam1,Myo1f,Cd74,Cd300a,Pou2f2,Bcl3,Treml4,Stxbp2,Inpp5d,Fcgr3	Ncf1,C3,Irf7,Slc11a1,Fcgr2b,Fcgr1,Il4ra,Btk,C1qc,H2-DMa,Lyn,C1qb,H2-Ab1,C1qa,C4b,Cd300lb,Pirb,Fcer1g,Icam1,Myo1f,Cd74,Cd300a,Pou2f2,Bcl3,Treml4,Stxbp2,Inpp5d,Fcgr3
GO:0050790	regulation of catalytic activity	110	2202	4.18e-12	Pdgfb,Trappc6a,Ppard,Map3k11,Epha2,Gprc5b,Ccl8,Eng,Hyal2,Ncf1,Ksr1,Nos2,Ccl6,Ccl9,Vsir,Flt4,Igfbp3,Adap2,Serpina3n,Rgcc,Gpihbp1,Arhgap31,Cdkn1a,Cxcl13,Fgd2,Pim1,Xdh,C3,Csf1r,C1qtnf9,Slc11a1,Notch1,Il1b,Il6ra,Fcgr1,Map3k6,Fgr,Oasl1,Flt1,Timp4,Slc27a1,Apoc3,Oas3,Arap3,Rgl3,Tie1,Rasa4,Lyn,Flt3,Arhgap27,Acer2,Serpina3g,Egln3,Mettl20,Midn,Faim3,S1pr1,Apba3,Bst2,Dusp18,Dcun1d3,Socs3,Oas2,Shb,Rin3,Tlr1,…	Pdgfb,Trappc6a,Ppard,Map3k11,Epha2,Gprc5b,Ccl8,Eng,Hyal2,Ncf1,Ksr1,Nos2,Ccl6,Ccl9,Vsir,Flt4,Igfbp3,Adap2,Serpina3n,Rgcc,Gpihbp1,Arhgap31,Cdkn1a,Cxcl13,Fgd2,Pim1,Xdh,C3,Csf1r,C1qtnf9,Slc11a1,Notch1,Il1b,Il6ra,Fcgr1,Map3k6,Fgr,Oasl1,Flt1,Timp4,Slc27a1,Apoc3,Oas3,Arap3,Rgl3,Tie1,Rasa4,Lyn,Flt3,Arhgap27,Acer2,Serpina3g,Egln3,Mettl20,Midn,Fcmr,S1pr1,Apba3,Bst2,Dusp18,Dcun1d3,Socs3,Oas2,Shb,Rin3,Tlr1,R…
GO:0051093	negative regulation of developmental process	69	1043	4.53e-12	Pdgfb,Ppard,Epha2,Notch4,Ctsz,Tbx3,Ccl9,Pbld1,Nfkbia,Rgcc,Cdkn1a,Abcg1,Xdh,H2-K1,Pitx3,Ccr1,Sox17,Notch1,Il1b,Zbtb7b,Cd38,Plac8,Lfng,Vgll4,Pglyrp1,Il4ra,Usp2,C1qc,Tie1,Hey1,Lyn,Flt3,Sema7a,Stab1,Mylip,Runx3,Foxo1,Jak3,Shb,Gpr4,Klf2,Agt,Stat1,Nfatc2,Fgfr3,Sema3g,Mbd1,Cd74,Ttpa,Ceacam1,Mafb,Grem1,Tmem176a,Dll4,Flcn,Arhgef15,D8Ertd82e,Ptk2b,Mmrn2,Rapgef3,Rtn4rl2,Srgn,Inpp5d,Tmem176b,Nfatc1,Card10,Se…	Pdgfb,Ppard,Epha2,Notch4,Ctsz,Tbx3,Ccl9,Pbld1,Nfkbia,Rgcc,Cdkn1a,Abcg1,Xdh,H2-K1,Pitx3,Ccr1,Sox17,Notch1,Il1b,Zbtb7b,Cd38,Plac8,Lfng,Vgll4,Pglyrp1,Il4ra,Usp2,C1qc,Tie1,Hey1,Lyn,Flt3,Sema7a,Stab1,Mylip,Runx3,Foxo1,Jak3,Shb,Gpr4,Klf2,Agt,Stat1,Nfatc2,Fgfr3,Sema3g,Mbd1,Cd74,Ttpa,Ceacam1,Mafb,Grem1,Tmem176a,Dll4,Flcn,Arhgef15,D8Ertd82e,Ptk2b,Mmrn2,Rapgef3,Rtn4rl2,Srgn,Inpp5d,Tmem176b,Nfatc1,Card10,Se…
GO:0044093	positive regulation of molecular function	93	1711	6.67e-12	Itgb2,Pdgfb,Ppard,Map3k11,Epha2,Gprc5b,Ccl8,Ncf1,Stac2,Ksr1,Nos2,Mmp8,Ccl6,Ccl9,Vsir,Flt4,Igfbp3,Adap2,Prkch,Rgcc,Gpihbp1,Arhgap31,Hcls1,Cdkn1a,Cxcl13,Fgd2,Pim1,Xdh,Csf1r,C1qtnf9,Slc11a1,Fcgr2b,Il1b,Il6ra,Fcgr1,Map3k6,Fgr,Lfng,Flt1,Slc27a1,Arap3,Rgl3,Tie1,Rasa4,Trim14,Lyn,Flt3,Arhgap27,Acer2,Egln3,S1pr1,Dcun1d3,Rin3,Tlr1,S100a8,Wdnml1,Fpr2,Prr5,Agt,Stat1,Itgam,Alox5ap,Sipa1,Trim30a,Plcg2,Tlr9,Sca…	Itgb2,Pdgfb,Ppard,Map3k11,Epha2,Gprc5b,Ccl8,Ncf1,Stac2,Ksr1,Nos2,Mmp8,Ccl6,Ccl9,Vsir,Flt4,Igfbp3,Adap2,Prkch,Rgcc,Gpihbp1,Arhgap31,Hcls1,Cdkn1a,Cxcl13,Fgd2,Pim1,Xdh,Csf1r,C1qtnf9,Slc11a1,Fcgr2b,Il1b,Il6ra,Fcgr1,Map3k6,Fgr,Lfng,Flt1,Slc27a1,Arap3,Rgl3,Tie1,Rasa4,Trim14,Lyn,Flt3,Arhgap27,Acer2,Egln3,S1pr1,Dcun1d3,Rin3,Tlr1,S100a8,Wfdc21,Fpr2,Prr5,Agt,Stat1,Itgam,Alox5ap,Sipa1,Trim30a,Plcg2,Tlr9,Sca…
GO:0060326	cell chemotaxis	29	197	8.96e-12	Itgb2,Pdgfb,Epha2,Saa3,Ccl8,Eng,Lbp,Cxcl16,Ccl6,Ccl9,Cxcl13,Ccr1,Il1b,Flt1,Hsd3b7,Ch25h,S1pr1,S100a8,Itgam,Retnlg,Fcer1g,Cnr2,Trpm2,Adam8,Csf3r,S100a9,Syk,Gpr35,Fcgr3	Itgb2,Pdgfb,Epha2,Saa3,Ccl8,Eng,Lbp,Cxcl16,Ccl6,Ccl9,Cxcl13,Ccr1,Il1b,Flt1,Hsd3b7,Ch25h,S1pr1,S100a8,Itgam,Retnlg,Fcer1g,Cnr2,Trpm2,Adam8,Csf3r,S100a9,Syk,Gpr35,Fcgr3
GO:0010604	positive regulation of macromolecule metabolic process	148	3467	9.75e-12	Pdgfb,Ddt,Spi1,Ppard,Map3k11,Dyrk2,Irf5,Tead4,Gprc5b,Ccl8,Mnda,Eng,Hyal2,Cybb,Ncf1,Lbp,Ksr1,Tbx3,Mmp8,Ccl6,Ccl9,Vsir,Flt4,Havcr2,Igfbp3,Nfkbia,Rgcc,Ciita,Hcls1,Cdkn1a,Fgd2,Pim1,Abcg1,Xdh,C3,Csf1r,C1qtnf9,Pitx3,Irf7,Ccr1,Sox17,Slc11a1,Fcgr2b,Notch1,Il1b,Il6ra,Zbtb7b,Fcgr1,Tnfrsf1b,Mycl,Mfsd2a,Map3k6,Fgr,Cd38,Plac8,Flt1,Clec4e,Vgll4,Tyrobp,Il4ra,Itgax,Slc27a1,Cdh5,Pou2af1,Parp14,Hey1,Lyn,Flt3,Acer2…	Pdgfb,Ddt,Spi1,Ppard,Map3k11,Dyrk2,Irf5,Tead4,Gprc5b,Ccl8,Mnda,Eng,Hyal2,Cybb,Ncf1,Lbp,Ksr1,Tbx3,Mmp8,Ccl6,Ccl9,Vsir,Flt4,Havcr2,Igfbp3,Nfkbia,Rgcc,Ciita,Hcls1,Cdkn1a,Fgd2,Pim1,Abcg1,Xdh,C3,Csf1r,C1qtnf9,Pitx3,Irf7,Ccr1,Sox17,Slc11a1,Fcgr2b,Notch1,Il1b,Il6ra,Zbtb7b,Fcgr1,Tnfrsf1b,Mycl,Mfsd2a,Map3k6,Fgr,Cd38,Plac8,Flt1,Clec4e,Vgll4,Tyrobp,Il4ra,Itgax,Slc27a1,Cdh5,Pou2af1,Parp14,Hey1,Lyn,Flt3,Acer2…
GO:0032879	regulation of localization	128	2806	1.04e-11	Itgb2,Pdgfb,Ddt,Ppard,Slc9a3r2,Lamb1,Hck,Cyp4f18,Sh2b2,Epha2,Eng,Hyal2,Mmp13,Cybb,Notch4,Lbp,Cyth1,Stac2,Nos2,Cxcl16,Cd22,Pbld1,Vsir,Flt4,Igfbp3,Nfkbia,Evl,Rgcc,Hcls1,Cxcl13,Pim1,Abcg1,C3,Csf1r,Ifitm1,Podxl,Ccr1,Slc11a1,Fcgr2b,Notch1,Il1b,Fcgr1,Abca1,Tnfrsf1b,Fgr,Cd38,Flt1,Clec4e,Tyrobp,Il4ra,Itgax,Cdh5,Usp2,Plvap,Arap3,Tie1,Itpr3,Lyn,Osbpl11,Sema7a,Pim3,Midn,S1pr1,Bst2,Kcna5,Cd14,Chd7,Jak3,Oas2,…	Itgb2,Pdgfb,Ddt,Ppard,Slc9a3r2,Lamb1,Hck,Cyp4f18,Sh2b2,Epha2,Eng,Hyal2,Mmp13,Cybb,Notch4,Lbp,Cyth1,Stac2,Nos2,Cxcl16,Cd22,Pbld1,Vsir,Flt4,Igfbp3,Nfkbia,Evl,Rgcc,Hcls1,Cxcl13,Pim1,Abcg1,C3,Csf1r,Ifitm1,Podxl,Ccr1,Slc11a1,Fcgr2b,Notch1,Il1b,Fcgr1,Abca1,Tnfrsf1b,Fgr,Cd38,Flt1,Clec4e,Tyrobp,Il4ra,Itgax,Cdh5,Usp2,Plvap,Arap3,Tie1,Itpr3,Lyn,Osbpl11,Sema7a,Pim3,Midn,S1pr1,Bst2,Kcna5,Cd14,Chd7,Jak3,Oas2,…
GO:0043085	positive regulation of catalytic activity	79	1341	1.55e-11	Pdgfb,Ppard,Map3k11,Epha2,Gprc5b,Ccl8,Ncf1,Ksr1,Nos2,Ccl6,Ccl9,Vsir,Flt4,Igfbp3,Adap2,Rgcc,Gpihbp1,Arhgap31,Cdkn1a,Cxcl13,Fgd2,Pim1,Xdh,Csf1r,C1qtnf9,Slc11a1,Il1b,Il6ra,Fcgr1,Map3k6,Fgr,Flt1,Slc27a1,Arap3,Rgl3,Tie1,Rasa4,Lyn,Flt3,Arhgap27,Acer2,Egln3,S1pr1,Dcun1d3,Rin3,Tlr1,S100a8,Wdnml1,Fpr2,Prr5,Agt,Stat1,Itgam,Alox5ap,Sipa1,Tlr9,Scarb1,Icam1,Fgfr3,Ncf4,Cd74,Ceacam1,Grem1,Mefv,Nos1,Flcn,Plek,Ad…	Pdgfb,Ppard,Map3k11,Epha2,Gprc5b,Ccl8,Ncf1,Ksr1,Nos2,Ccl6,Ccl9,Vsir,Flt4,Igfbp3,Adap2,Rgcc,Gpihbp1,Arhgap31,Cdkn1a,Cxcl13,Fgd2,Pim1,Xdh,Csf1r,C1qtnf9,Slc11a1,Il1b,Il6ra,Fcgr1,Map3k6,Fgr,Flt1,Slc27a1,Arap3,Rgl3,Tie1,Rasa4,Lyn,Flt3,Arhgap27,Acer2,Egln3,S1pr1,Dcun1d3,Rin3,Tlr1,S100a8,Wfdc21,Fpr2,Prr5,Agt,Stat1,Itgam,Alox5ap,Sipa1,Tlr9,Scarb1,Icam1,Fgfr3,Ncf4,Cd74,Ceacam1,Grem1,Mefv,Nos1,Flcn,Plek,Ad…
GO:0002520	immune system development	55	727	1.65e-11	Spi1,Epha2,Hyal2,Havcr2,Irg1,Hcls1,Cxcl13,Csf1r,Ccr1,Zbtb7b,Col24a1,Lfng,Clec4e,Tyrobp,Btk,H2-DMa,Lyn,Flt3,Irf8,Ttc7,H2-Ab1,Sbno2,Spns2,Runx3,Arl11,Chd7,Samhd1,Jak3,Shb,Klf2,Pld4,Itgam,Jag2,Pirb,Fcer1g,Plcg2,Cd74,Spib,Mafb,Dll4,Flcn,Plek,Trpm2,Adam8,Cd300lf,Pou2f2,Nfam1,Ptk2b,Nfkb2,Gpr116,Sgpl1,Bcl3,Syk,Nfatc1,Apobec3	Spi1,Epha2,Hyal2,Havcr2,Acod1,Hcls1,Cxcl13,Csf1r,Ccr1,Zbtb7b,Col24a1,Lfng,Clec4e,Tyrobp,Btk,H2-DMa,Lyn,Flt3,Irf8,Ttc7,H2-Ab1,Sbno2,Spns2,Runx3,Arl11,Chd7,Samhd1,Jak3,Shb,Klf2,Pld4,Itgam,Jag2,Pirb,Fcer1g,Plcg2,Cd74,Spib,Mafb,Dll4,Flcn,Plek,Trpm2,Adam8,Cd300lf,Pou2f2,Nfam1,Ptk2b,Nfkb2,Adgrf5,Sgpl1,Bcl3,Syk,Nfatc1,Apobec3
GO:0002274	myeloid leukocyte activation	24	130	1.81e-11	Spi1,Hyal2,Lbp,Havcr2,Slc11a1,Tyrobp,Btk,Lyn,Sbno2,C1qa,Tlr1,Tlr7,Fpr2,Itgam,Pirb,Fcgr4,Fcer1g,Tlr9,Myo1f,Cd300a,Tlr8,Syk,Stxbp2,Fcgr3	Spi1,Hyal2,Lbp,Havcr2,Slc11a1,Tyrobp,Btk,Lyn,Sbno2,C1qa,Tlr1,Tlr7,Fpr2,Itgam,Pirb,Fcgr4,Fcer1g,Tlr9,Myo1f,Cd300a,Tlr8,Syk,Stxbp2,Fcgr3
GO:1903706	regulation of hemopoiesis	40	403	1.98e-11	Spi1,Vsir,Nfkbia,Hcls1,Pim1,Csf1r,Ccr1,Notch1,Il1b,Zbtb7b,Flt1,Pglyrp1,Tyrobp,Il4ra,C1qc,H2-DMa,Lyn,Flt3,H2-Aa,Runx3,Jak3,Shb,Stat1,Itgam,Cebpb,Fes,Tlr9,Fgfr3,Cd74,Ceacam1,Mafb,Tmem176a,Flcn,Adam8,Csf3r,Nfam1,Ptk2b,Syk,Inpp5d,Tmem176b	Spi1,Vsir,Nfkbia,Hcls1,Pim1,Csf1r,Ccr1,Notch1,Il1b,Zbtb7b,Flt1,Pglyrp1,Tyrobp,Il4ra,C1qc,H2-DMa,Lyn,Flt3,H2-Aa,Runx3,Jak3,Shb,Stat1,Itgam,Cebpb,Fes,Tlr9,Fgfr3,Cd74,Ceacam1,Mafb,Tmem176a,Flcn,Adam8,Csf3r,Nfam1,Ptk2b,Syk,Inpp5d,Tmem176b
GO:0071216	cellular response to biotic stimulus	30	221	2.01e-11	Ppard,Lbp,Nos2,Cxcl16,Havcr2,Nfkbia,Irg1,Cxcl13,Fcgr2b,Il1b,Abca1,Tnfrsf1b,Btk,Lyn,Irf8,Sbno2,Lcn2,Cd14,Tlr1,Stat1,Cebpb,Cd300lb,Fcgr4,Tlr9,Scarb1,Cd68,Nr1h3,Syk,Sgms1,Pde2a	Ppard,Lbp,Nos2,Cxcl16,Havcr2,Nfkbia,Acod1,Cxcl13,Fcgr2b,Il1b,Abca1,Tnfrsf1b,Btk,Lyn,Irf8,Sbno2,Lcn2,Cd14,Tlr1,Stat1,Cebpb,Cd300lb,Fcgr4,Tlr9,Scarb1,Cd68,Nr1h3,Syk,Sgms1,Pde2a
GO:2000026	regulation of multicellular organismal development	106	2150	2.81e-11	Itgb2,Pdgfb,Spi1,Ppard,Epha2,Gprc5b,Eng,Cybb,Notch4,Ctsz,Tbx3,Pbld1,Vsir,Havcr2,Nfkbia,Prkch,Tppp,Rgcc,Hcls1,Pim1,Xdh,C3,H2-K1,Csf1r,Pitx3,Baiap2,Ccr1,Sox17,Notch1,Il1b,Il6ra,Zbtb7b,Tnfrsf1b,Mycl,Mfsd2a,Cd38,Lfng,Flt1,Vgll4,Pglyrp1,Tyrobp,Il4ra,Itgax,Cdh5,Usp2,C1qc,H2-DMa,Tie1,Hey1,Lyn,Flt3,Sema7a,Scarf1,H2-Aa,Stab1,Mylip,Runx3,S1pr1,Chd7,Jak3,Oas2,Shb,Gpr4,Klf2,Adam12,Agt,Stat1,Itgam,Cebpb,Nfatc…	Itgb2,Pdgfb,Spi1,Ppard,Epha2,Gprc5b,Eng,Cybb,Notch4,Ctsz,Tbx3,Pbld1,Vsir,Havcr2,Nfkbia,Prkch,Tppp,Rgcc,Hcls1,Pim1,Xdh,C3,H2-K1,Csf1r,Pitx3,Baiap2,Ccr1,Sox17,Notch1,Il1b,Il6ra,Zbtb7b,Tnfrsf1b,Mycl,Mfsd2a,Cd38,Lfng,Flt1,Vgll4,Pglyrp1,Tyrobp,Il4ra,Itgax,Cdh5,Usp2,C1qc,H2-DMa,Tie1,Hey1,Lyn,Flt3,Sema7a,Scarf1,H2-Aa,Stab1,Mylip,Runx3,S1pr1,Chd7,Jak3,Oas2,Shb,Gpr4,Klf2,Adam12,Agt,Stat1,Itgam,Cebpb,Nfatc…
GO:0010647	positive regulation of cell communication	93	1762	3.07e-11	Pdgfb,Ddt,Ppard,Map3k11,Slc1a3,Gprc5b,Ccl8,Eng,Hyal2,Ncf1,Lbp,Ksr1,Mmp8,Ccl6,Ccl9,Vsir,Flt4,Havcr2,Igfbp3,Prkch,Ly86,Rgcc,Hcls1,Fgd2,Xdh,C3,Csf1r,Baiap2,Irf7,Ccr1,Fcgr2b,Notch1,Siglec1,Il1b,Il6ra,Zbtb7b,Map3k6,Fgr,Cd38,Lfng,Flt1,Clec4e,Cdh5,Il10ra,Parp14,Itpr3,Lyn,Sema7a,Runx3,Pik3ap1,Cd14,Jak3,Tlr1,Gpr4,Tlr7,S100a8,Klf2,Fpr2,Prr5,Agt,Pvrl2,Jag2,Trim30a,Tlr9,Glul,Icam1,Fgfr3,AF251705,Cd74,Ceacam1…	Pdgfb,Ddt,Ppard,Map3k11,Slc1a3,Gprc5b,Ccl8,Eng,Hyal2,Ncf1,Lbp,Ksr1,Mmp8,Ccl6,Ccl9,Vsir,Flt4,Havcr2,Igfbp3,Prkch,Ly86,Rgcc,Hcls1,Fgd2,Xdh,C3,Csf1r,Baiap2,Irf7,Ccr1,Fcgr2b,Notch1,Siglec1,Il1b,Il6ra,Zbtb7b,Map3k6,Fgr,Cd38,Lfng,Flt1,Clec4e,Cdh5,Il10ra,Parp14,Itpr3,Lyn,Sema7a,Runx3,Pik3ap1,Cd14,Jak3,Tlr1,Gpr4,Tlr7,S100a8,Klf2,Fpr2,Prr5,Agt,Nectin2,Jag2,Trim30a,Tlr9,Glul,Icam1,Fgfr3,Cd300c2,Cd74,Ceacam…
GO:0060255	regulation of macromolecule metabolic process	206	5618	3.27e-11	Itgb2,Pdgfb,Ddt,Spi1,Ppard,Hck,Map3k11,Dyrk2,Irf5,Tead4,Epha2,Gprc5b,Ccl8,Mnda,Eng,Hyal2,Cybb,Notch4,Ncf1,Lbp,Ctsz,Ksr1,Nos2,Tbx3,Mmp8,Ccl6,Ccl9,Pbld1,Eif4ebp2,Vsir,Flt4,Havcr2,Igfbp3,Nfkbia,Serpina3n,Prkch,Tppp,Rgcc,Irg1,Col2a1,Ciita,Hcls1,Cdkn1a,Fgd2,Pim1,Abcg1,Xdh,C3,Csf1r,C1qtnf9,Pitx3,Irf7,Ccr1,Sox17,Il1r2,Slc11a1,Cdk18,Fcgr2b,Notch1,Il1b,Il6ra,Zbtb7b,Fcgr1,Tnfrsf1b,Mycl,Mfsd2a,Map3k6,Fgr,Tn…	Itgb2,Pdgfb,Ddt,Spi1,Ppard,Hck,Map3k11,Dyrk2,Irf5,Tead4,Epha2,Gprc5b,Ccl8,Mnda,Eng,Hyal2,Cybb,Notch4,Ncf1,Lbp,Ctsz,Ksr1,Nos2,Tbx3,Mmp8,Ccl6,Ccl9,Pbld1,Eif4ebp2,Vsir,Flt4,Havcr2,Igfbp3,Nfkbia,Serpina3n,Prkch,Tppp,Rgcc,Acod1,Col2a1,Ciita,Hcls1,Cdkn1a,Fgd2,Pim1,Abcg1,Xdh,C3,Csf1r,C1qtnf9,Pitx3,Irf7,Ccr1,Sox17,Il1r2,Slc11a1,Cdk18,Fcgr2b,Notch1,Il1b,Il6ra,Zbtb7b,Fcgr1,Tnfrsf1b,Mycl,Mfsd2a,Map3k6,Fgr,T…
GO:0023056	positive regulation of signaling	93	1769	3.74e-11	Pdgfb,Ddt,Ppard,Map3k11,Slc1a3,Gprc5b,Ccl8,Eng,Hyal2,Ncf1,Lbp,Ksr1,Mmp8,Ccl6,Ccl9,Vsir,Flt4,Havcr2,Igfbp3,Prkch,Ly86,Rgcc,Hcls1,Fgd2,Xdh,C3,Csf1r,Baiap2,Irf7,Ccr1,Fcgr2b,Notch1,Siglec1,Il1b,Il6ra,Zbtb7b,Map3k6,Fgr,Cd38,Lfng,Flt1,Clec4e,Cdh5,Il10ra,Parp14,Itpr3,Lyn,Sema7a,Runx3,Pik3ap1,Cd14,Jak3,Tlr1,Gpr4,Tlr7,S100a8,Klf2,Fpr2,Prr5,Agt,Pvrl2,Jag2,Trim30a,Tlr9,Glul,Icam1,Fgfr3,AF251705,Cd74,Ceacam1…	Pdgfb,Ddt,Ppard,Map3k11,Slc1a3,Gprc5b,Ccl8,Eng,Hyal2,Ncf1,Lbp,Ksr1,Mmp8,Ccl6,Ccl9,Vsir,Flt4,Havcr2,Igfbp3,Prkch,Ly86,Rgcc,Hcls1,Fgd2,Xdh,C3,Csf1r,Baiap2,Irf7,Ccr1,Fcgr2b,Notch1,Siglec1,Il1b,Il6ra,Zbtb7b,Map3k6,Fgr,Cd38,Lfng,Flt1,Clec4e,Cdh5,Il10ra,Parp14,Itpr3,Lyn,Sema7a,Runx3,Pik3ap1,Cd14,Jak3,Tlr1,Gpr4,Tlr7,S100a8,Klf2,Fpr2,Prr5,Agt,Nectin2,Jag2,Trim30a,Tlr9,Glul,Icam1,Fgfr3,Cd300c2,Cd74,Ceacam…
GO:0009967	positive regulation of signal transduction	85	1538	3.86e-11	Pdgfb,Ddt,Ppard,Map3k11,Gprc5b,Ccl8,Eng,Hyal2,Ncf1,Lbp,Ksr1,Mmp8,Ccl6,Ccl9,Vsir,Flt4,Havcr2,Igfbp3,Prkch,Ly86,Hcls1,Fgd2,Xdh,C3,Csf1r,Baiap2,Irf7,Ccr1,Fcgr2b,Notch1,Siglec1,Il1b,Il6ra,Zbtb7b,Map3k6,Fgr,Lfng,Flt1,Cdh5,Il10ra,Parp14,Lyn,Sema7a,Runx3,Pik3ap1,Cd14,Jak3,Tlr1,Gpr4,Tlr7,S100a8,Klf2,Fpr2,Prr5,Agt,Pvrl2,Jag2,Trim30a,Tlr9,Icam1,Fgfr3,Cd74,Ceacam1,Grem1,Dll4,Nos1,Flcn,Adora2a,Adam8,Cd300lf,…	Pdgfb,Ddt,Ppard,Map3k11,Gprc5b,Ccl8,Eng,Hyal2,Ncf1,Lbp,Ksr1,Mmp8,Ccl6,Ccl9,Vsir,Flt4,Havcr2,Igfbp3,Prkch,Ly86,Hcls1,Fgd2,Xdh,C3,Csf1r,Baiap2,Irf7,Ccr1,Fcgr2b,Notch1,Siglec1,Il1b,Il6ra,Zbtb7b,Map3k6,Fgr,Lfng,Flt1,Cdh5,Il10ra,Parp14,Lyn,Sema7a,Runx3,Pik3ap1,Cd14,Jak3,Tlr1,Gpr4,Tlr7,S100a8,Klf2,Fpr2,Prr5,Agt,Nectin2,Jag2,Trim30a,Tlr9,Icam1,Fgfr3,Cd74,Ceacam1,Grem1,Dll4,Nos1,Flcn,Adora2a,Adam8,Cd300l…
GO:0002253	activation of immune response	29	213	4.56e-11	Cfp,Sh2b2,Mnda,Rgcc,C3,Fcgr2b,Cd38,C1qc,Themis2,Lyn,C1qb,C1qa,Cfd,Shb,Ifi205,Fpr2,Btnl9,C4b,Nfatc2,Fcer1g,Plcg2,Tlr9,Pydc3,Nfam1,Ifi204,Tmem173,Syk,Ifi203,Mndal	Cfp,Sh2b2,Mnda,Rgcc,C3,Fcgr2b,Cd38,C1qc,Themis2,Lyn,C1qb,C1qa,Cfd,Shb,Ifi205,Fpr2,Btnl9,C4b,Nfatc2,Fcer1g,Plcg2,Tlr9,Pydc3,Nfam1,Ifi204,Tmem173,Syk,Ifi203,Mndal
GO:0071219	cellular response to molecule of bacterial origin	28	197	4.57e-11	Ppard,Lbp,Nos2,Cxcl16,Havcr2,Nfkbia,Irg1,Cxcl13,Fcgr2b,Il1b,Abca1,Tnfrsf1b,Lyn,Irf8,Sbno2,Lcn2,Cd14,Tlr1,Stat1,Cebpb,Cd300lb,Fcgr4,Tlr9,Scarb1,Cd68,Nr1h3,Sgms1,Pde2a	Ppard,Lbp,Nos2,Cxcl16,Havcr2,Nfkbia,Acod1,Cxcl13,Fcgr2b,Il1b,Abca1,Tnfrsf1b,Lyn,Irf8,Sbno2,Lcn2,Cd14,Tlr1,Stat1,Cebpb,Cd300lb,Fcgr4,Tlr9,Scarb1,Cd68,Nr1h3,Sgms1,Pde2a
GO:0002695	negative regulation of leukocyte activation	27	182	4.9e-11	Vsir,Havcr2,Fcgr2b,Zbtb7b,Fgr,Pglyrp1,Tyrobp,Il4ra,Btk,Lyn,Flt3,Zc3h12d,H2-Ab1,H2-Aa,Runx3,Jak3,Cebpb,Cd74,Cnr2,Cd37,Ceacam1,Adora2a,Cd300lf,Cd300a,Nr1h3,Gpr116,Inpp5d	Vsir,Havcr2,Fcgr2b,Zbtb7b,Fgr,Pglyrp1,Tyrobp,Il4ra,Btk,Lyn,Flt3,Zc3h12d,H2-Ab1,H2-Aa,Runx3,Jak3,Cebpb,Cd74,Cnr2,Cd37,Ceacam1,Adora2a,Cd300lf,Cd300a,Nr1h3,Adgrf5,Inpp5d
GO:0002478	antigen processing and presentation of exogenous peptide antigen	13	22	5.7e-11	H2-K1,Fcgr2b,Fcgr1,Ifi30,H2-DMa,H2-Ab1,H2-Aa,H2-Eb1,Fcer1g,Cd74,H2-DMb1,Unc93b1,Fcgr3	H2-K1,Fcgr2b,Fcgr1,Ifi30,H2-DMa,H2-Ab1,H2-Aa,H2-Eb1,Fcer1g,Cd74,H2-DMb1,Unc93b1,Fcgr3
GO:1902531	regulation of intracellular signal transduction	85	1556	6.69e-11	Pdgfb,Ddt,Ppard,Slc9a3r2,Map3k11,Dyrk2,Sh2b2,Epha2,Gprc5b,Ccl8,Eng,Hyal2,Ncf1,Cyth1,Ksr1,Mmp8,Ccl6,Cd22,Ccl9,Cdc34,Flt4,Havcr2,Igfbp3,Grina,Hcls1,Fgd2,Xdh,C3,Csf1r,Ccr1,Fcgr2b,Notch1,Il1b,Il6ra,Abca1,Map3k6,Fgr,Flt1,Vgll4,Arap3,Rasa4,Lyn,Sema7a,Cyth4,Tlr13,Eps8,Pik3ap1,Foxo1,Cd14,Dusp18,Tlr1,Gpr4,Tlr7,Rasip1,S100a8,Fpr2,Prr5,Agt,Stat1,Sipa1,Trim30a,Tlr9,Icam1,Fgfr3,Cd74,Ceacam1,Grem1,Bst1,Nos1,Fl…	Pdgfb,Ddt,Ppard,Slc9a3r2,Map3k11,Dyrk2,Sh2b2,Epha2,Gprc5b,Ccl8,Eng,Hyal2,Ncf1,Cyth1,Ksr1,Mmp8,Ccl6,Cd22,Ccl9,Cdc34,Flt4,Havcr2,Igfbp3,Grina,Hcls1,Fgd2,Xdh,C3,Csf1r,Ccr1,Fcgr2b,Notch1,Il1b,Il6ra,Abca1,Map3k6,Fgr,Flt1,Vgll4,Arap3,Rasa4,Lyn,Sema7a,Cyth4,Tlr13,Eps8,Pik3ap1,Foxo1,Cd14,Dusp18,Tlr1,Gpr4,Tlr7,Rasip1,S100a8,Fpr2,Prr5,Agt,Stat1,Sipa1,Trim30a,Tlr9,Icam1,Fgfr3,Cd74,Ceacam1,Grem1,Bst1,Nos1,Fl…
GO:0009615	response to virus	30	235	7.48e-11	Irf5,Hyal2,Irg1,Ifitm1,Irf7,Oasl1,Itgax,Cyp1a1,Oas3,Flt3,Slfn8,Tlr13,Bst2,Lcn2,Samhd1,Oas2,Tlr7,Stat1,Trim30a,Oas1a,Tlr9,Trim25,Tlr8,Tmem173,Bcl3,Wdfy4,Treml4,Unc93b1,Apobec3,Nlrc5	Irf5,Hyal2,Acod1,Ifitm1,Irf7,Oasl1,Itgax,Cyp1a1,Oas3,Flt3,Slfn8,Tlr13,Bst2,Lcn2,Samhd1,Oas2,Tlr7,Stat1,Trim30a,Oas1a,Tlr9,Trim25,Tlr8,Tmem173,Bcl3,Wdfy4,Treml4,Unc93b1,Apobec3,Nlrc5
GO:0042127	regulation of cell population proliferation	88	1650	8.25e-11	Pdgfb,Ppard,Hck,Eng,Ctsz,Ksr1,Nos2,Tbx3,Cd22,Pbld1,Vsir,Flt4,Havcr2,Igfbp3,Nfkbia,Prkch,Rgcc,Osmr,Hcls1,Cdkn1a,Pim1,Xdh,Csf1r,Pitx3,Ifitm1,Sox17,Fcgr2b,Notch1,Il1b,Il6ra,Zbtb7b,Tnfrsf1b,Fgr,Tnfrsf9,Cd38,Plac8,Flt1,Vgll4,Tyrobp,Il4ra,Itgax,Btk,Ifi30,Cdh5,Hey1,Lyn,Flt3,Acer2,Zc3h12d,H2-Ab1,Egln3,H2-Aa,Runx3,Efnb1,S1pr1,Foxo1,Kcna5,Ier5,Jak3,Rasip1,Sox18,Agt,Stat1,Cebpb,Nfatc2,Jag2,Fes,Tlr9,Glul,Fgf…	Pdgfb,Ppard,Hck,Eng,Ctsz,Ksr1,Nos2,Tbx3,Cd22,Pbld1,Vsir,Flt4,Havcr2,Igfbp3,Nfkbia,Prkch,Rgcc,Osmr,Hcls1,Cdkn1a,Pim1,Xdh,Csf1r,Pitx3,Ifitm1,Sox17,Fcgr2b,Notch1,Il1b,Il6ra,Zbtb7b,Tnfrsf1b,Fgr,Tnfrsf9,Cd38,Plac8,Flt1,Vgll4,Tyrobp,Il4ra,Itgax,Btk,Ifi30,Cdh5,Hey1,Lyn,Flt3,Acer2,Zc3h12d,H2-Ab1,Egln3,H2-Aa,Runx3,Efnb1,S1pr1,Foxo1,Kcna5,Ier5,Jak3,Rasip1,Sox18,Agt,Stat1,Cebpb,Nfatc2,Jag2,Fes,Tlr9,Glul,Fgf…
GO:0050866	negative regulation of cell activation	28	203	8.31e-11	Pdgfb,Vsir,Havcr2,Fcgr2b,Zbtb7b,Fgr,Pglyrp1,Tyrobp,Il4ra,Btk,Lyn,Flt3,Zc3h12d,H2-Ab1,H2-Aa,Runx3,Jak3,Cebpb,Cd74,Cnr2,Cd37,Ceacam1,Adora2a,Cd300lf,Cd300a,Nr1h3,Gpr116,Inpp5d	Pdgfb,Vsir,Havcr2,Fcgr2b,Zbtb7b,Fgr,Pglyrp1,Tyrobp,Il4ra,Btk,Lyn,Flt3,Zc3h12d,H2-Ab1,H2-Aa,Runx3,Jak3,Cebpb,Cd74,Cnr2,Cd37,Ceacam1,Adora2a,Cd300lf,Cd300a,Nr1h3,Adgrf5,Inpp5d
GO:0048534	hematopoietic or lymphoid organ development	52	695	1.03e-10	Spi1,Epha2,Hyal2,Hcls1,Cxcl13,Csf1r,Ccr1,Zbtb7b,Col24a1,Lfng,Clec4e,Tyrobp,Btk,H2-DMa,Lyn,Flt3,Irf8,Ttc7,H2-Ab1,Sbno2,Spns2,Runx3,Arl11,Chd7,Jak3,Shb,Klf2,Pld4,Itgam,Jag2,Pirb,Fcer1g,Plcg2,Cd74,Spib,Mafb,Dll4,Flcn,Plek,Trpm2,Adam8,Cd300lf,Pou2f2,Nfam1,Ptk2b,Nfkb2,Gpr116,Sgpl1,Bcl3,Syk,Nfatc1,Apobec3	Spi1,Epha2,Hyal2,Hcls1,Cxcl13,Csf1r,Ccr1,Zbtb7b,Col24a1,Lfng,Clec4e,Tyrobp,Btk,H2-DMa,Lyn,Flt3,Irf8,Ttc7,H2-Ab1,Sbno2,Spns2,Runx3,Arl11,Chd7,Jak3,Shb,Klf2,Pld4,Itgam,Jag2,Pirb,Fcer1g,Plcg2,Cd74,Spib,Mafb,Dll4,Flcn,Plek,Trpm2,Adam8,Cd300lf,Pou2f2,Nfam1,Ptk2b,Nfkb2,Adgrf5,Sgpl1,Bcl3,Syk,Nfatc1,Apobec3
GO:0065008	regulation of biological quality	154	3822	1.91e-10	Pdgfb,Esam,Spi1,Napsa,Ppard,Hck,Cyp4f18,Sh2b2,Gprc5b,Eng,Hyal2,Mmp13,Lbp,Cyth1,Slc12a7,Nos2,Tbx3,Ptger1,Pbld1,Eif4ebp2,Igfbp3,Nfkbia,Evl,Parvb,Col2a1,Grina,Gpihbp1,Hcls1,Cxcl13,Pim1,Abcg1,Xdh,C3,Csf1r,C1qtnf9,Baiap2,Ccr1,Sox17,Slc11a1,Fcgr2b,Notch1,Il1b,Zbtb7b,Abca1,Tnfrsf1b,Mfsd2a,Fgr,Cd38,Plac8,Tyrobp,Il4ra,Bcat2,Btk,Mt2,Mt1,Slc27a1,Cotl1,Ifi30,Cdh5,Usp2,Apoc3,Il10ra,Cyp1a1,Arap3,Itpr3,Lyn,Flt3…	Pdgfb,Esam,Spi1,Napsa,Ppard,Hck,Cyp4f18,Sh2b2,Gprc5b,Eng,Hyal2,Mmp13,Lbp,Cyth1,Slc12a7,Nos2,Tbx3,Ptger1,Pbld1,Eif4ebp2,Igfbp3,Nfkbia,Evl,Parvb,Col2a1,Grina,Gpihbp1,Hcls1,Cxcl13,Pim1,Abcg1,Xdh,C3,Csf1r,C1qtnf9,Baiap2,Ccr1,Sox17,Slc11a1,Fcgr2b,Notch1,Il1b,Zbtb7b,Abca1,Tnfrsf1b,Mfsd2a,Fgr,Cd38,Plac8,Tyrobp,Il4ra,Bcat2,Btk,Mt2,Mt1,Slc27a1,Cotl1,Ifi30,Cdh5,Usp2,Apoc3,Il10ra,Cyp1a1,Arap3,Itpr3,Lyn,Flt3…
GO:0030097	hemopoiesis	49	637	1.92e-10	Spi1,Epha2,Hyal2,Hcls1,Csf1r,Ccr1,Zbtb7b,Col24a1,Lfng,Clec4e,Tyrobp,Btk,H2-DMa,Lyn,Flt3,Irf8,Ttc7,H2-Ab1,Sbno2,Runx3,Arl11,Chd7,Jak3,Shb,Klf2,Pld4,Itgam,Jag2,Pirb,Fcer1g,Plcg2,Cd74,Spib,Mafb,Dll4,Flcn,Plek,Trpm2,Adam8,Cd300lf,Pou2f2,Nfam1,Ptk2b,Gpr116,Sgpl1,Bcl3,Syk,Nfatc1,Apobec3	Spi1,Epha2,Hyal2,Hcls1,Csf1r,Ccr1,Zbtb7b,Col24a1,Lfng,Clec4e,Tyrobp,Btk,H2-DMa,Lyn,Flt3,Irf8,Ttc7,H2-Ab1,Sbno2,Runx3,Arl11,Chd7,Jak3,Shb,Klf2,Pld4,Itgam,Jag2,Pirb,Fcer1g,Plcg2,Cd74,Spib,Mafb,Dll4,Flcn,Plek,Trpm2,Adam8,Cd300lf,Pou2f2,Nfam1,Ptk2b,Adgrf5,Sgpl1,Bcl3,Syk,Nfatc1,Apobec3
GO:0050867	positive regulation of cell activation	35	339	2.16e-10	Itgb2,Pdgfb,Lbp,Mmp8,Vsir,Havcr2,Cdkn1a,Il1b,Zbtb7b,Fgr,Cd38,Tyrobp,Il4ra,H2-DMa,H2-Ab1,H2-Aa,Runx3,Efnb1,Jak3,Shb,Itgam,Cd300lb,Nfatc2,Pvrl2,Fcer1g,Tlr9,Cd74,Bst1,Plek,Rps6ka1,Adam8,Tnfrsf13c,Syk,Stxbp2,Inpp5d	Itgb2,Pdgfb,Lbp,Mmp8,Vsir,Havcr2,Cdkn1a,Il1b,Zbtb7b,Fgr,Cd38,Tyrobp,Il4ra,H2-DMa,H2-Ab1,H2-Aa,Runx3,Efnb1,Jak3,Shb,Itgam,Cd300lb,Nfatc2,Nectin2,Fcer1g,Tlr9,Cd74,Bst1,Plek,Rps6ka1,Adam8,Tnfrsf13c,Syk,Stxbp2,Inpp5d
GO:0010468	regulation of gene expression	160	4041	2.17e-10	Itgb2,Pdgfb,Ddt,Spi1,Ppard,Hck,Irf5,Tead4,Epha2,Gprc5b,Mnda,Eng,Hyal2,Cybb,Notch4,Ncf1,Lbp,Ctsz,Nos2,Tbx3,Mmp8,Eif4ebp2,Vsir,Flt4,Havcr2,Nfkbia,Prkch,Rgcc,Irg1,Col2a1,Ciita,Hcls1,Cdkn1a,Pim1,Xdh,C3,Csf1r,Pitx3,Irf7,Ccr1,Sox17,Il1r2,Slc11a1,Cdk18,Fcgr2b,Notch1,Il1b,Il6ra,Zbtb7b,Tnfrsf1b,Mycl,Mfsd2a,Fgr,Tnfrsf9,Cd38,Plac8,Clec4e,Vgll4,Pglyrp1,Tyrobp,Il4ra,Itgax,Btk,Eif4ebp1,Cdh5,Usp2,Pou2af1,Parp14…	Itgb2,Pdgfb,Ddt,Spi1,Ppard,Hck,Irf5,Tead4,Epha2,Gprc5b,Mnda,Eng,Hyal2,Cybb,Notch4,Ncf1,Lbp,Ctsz,Nos2,Tbx3,Mmp8,Eif4ebp2,Vsir,Flt4,Havcr2,Nfkbia,Prkch,Rgcc,Acod1,Col2a1,Ciita,Hcls1,Cdkn1a,Pim1,Xdh,C3,Csf1r,Pitx3,Irf7,Ccr1,Sox17,Il1r2,Slc11a1,Cdk18,Fcgr2b,Notch1,Il1b,Il6ra,Zbtb7b,Tnfrsf1b,Mycl,Mfsd2a,Fgr,Tnfrsf9,Cd38,Plac8,Clec4e,Vgll4,Pglyrp1,Tyrobp,Il4ra,Itgax,Btk,Eif4ebp1,Cdh5,Usp2,Pou2af1,Parp1…
GO:0019724	B cell mediated immunity	19	84	2.55e-10	C3,Irf7,Fcgr2b,Fcgr1,Il4ra,Btk,C1qc,H2-DMa,C1qb,H2-Ab1,C1qa,C4b,Pirb,Fcer1g,Cd74,Pou2f2,Bcl3,Inpp5d,Fcgr3	C3,Irf7,Fcgr2b,Fcgr1,Il4ra,Btk,C1qc,H2-DMa,C1qb,H2-Ab1,C1qa,C4b,Pirb,Fcer1g,Cd74,Pou2f2,Bcl3,Inpp5d,Fcgr3
GO:0048585	negative regulation of response to stimulus	84	1571	2.55e-10	Pdgfb,Ddt,Ppard,Slc9a3r2,Dyrk2,Epha2,Eng,Hyal2,Notch4,Cd22,Pbld1,Vsir,Cdc34,Havcr2,Nfkbia,Irg1,Col2a1,Grina,Cxcl13,Xdh,Ccr1,Sox17,Il1r2,Fcgr2b,Notch1,Il1b,Zbtb7b,Tnfrsf1b,Lfng,Vgll4,Pglyrp1,Il4ra,Cdh5,Nt5e,Arap3,Parp14,Rasa4,Hey1,Lyn,Sema7a,Il22ra2,Pim3,Faim3,Bst2,Pik3ap1,Foxo1,Tmem88,Dusp18,Socs3,Samhd1,Zfp366,Jak3,Rasip1,Fpr2,Agt,Stat1,Jag2,Trim30a,Tlr9,Icam1,Fgfr3,Sema3g,Cd74,Cnr2,Ceacam1,Grem…	Pdgfb,Ddt,Ppard,Slc9a3r2,Dyrk2,Epha2,Eng,Hyal2,Notch4,Cd22,Pbld1,Vsir,Cdc34,Havcr2,Nfkbia,Acod1,Col2a1,Grina,Cxcl13,Xdh,Ccr1,Sox17,Il1r2,Fcgr2b,Notch1,Il1b,Zbtb7b,Tnfrsf1b,Lfng,Vgll4,Pglyrp1,Il4ra,Cdh5,Nt5e,Arap3,Parp14,Rasa4,Hey1,Lyn,Sema7a,Il22ra2,Pim3,Fcmr,Bst2,Pik3ap1,Foxo1,Tmem88,Dusp18,Socs3,Samhd1,Zfp366,Jak3,Rasip1,Fpr2,Agt,Stat1,Jag2,Trim30a,Tlr9,Icam1,Fgfr3,Sema3g,Cd74,Cnr2,Ceacam1,Grem…
GO:0016477	cell migration	57	845	3.65e-10	Itgb2,Pdgfb,Ppard,Lamb1,Epha2,Saa3,Ccl8,Eng,Lbp,Cxcl16,Ccl6,Ccl9,Cxcl13,Podxl,Ccr1,Sox17,Notch1,Il1b,Fscn1,Flt1,Hsd3b7,Sema7a,Spns2,Ch25h,Efnb1,S1pr1,Eps8,Sox18,S100a8,Sdc3,Itgam,Retnlg,Nfatc2,Fcer1g,Fes,Scarb1,Icam1,Sema3g,Cnr2,Ceacam1,Grem1,Trpm2,Adam8,Csf3r,Itgb4,D8Ertd82e,Ptk2b,Mmrn2,Nrp2,S100a9,Sgpl1,Syk,Lcp1,Gpr35,Sema6b,Fcgr3,Gpr56	Itgb2,Pdgfb,Ppard,Lamb1,Epha2,Saa3,Ccl8,Eng,Lbp,Cxcl16,Ccl6,Ccl9,Cxcl13,Podxl,Ccr1,Sox17,Notch1,Il1b,Fscn1,Flt1,Hsd3b7,Sema7a,Spns2,Ch25h,Efnb1,S1pr1,Eps8,Sox18,S100a8,Sdc3,Itgam,Retnlg,Nfatc2,Fcer1g,Fes,Scarb1,Icam1,Sema3g,Cnr2,Ceacam1,Grem1,Trpm2,Adam8,Csf3r,Itgb4,D8Ertd82e,Ptk2b,Mmrn2,Nrp2,S100a9,Sgpl1,Syk,Lcp1,Gpr35,Sema6b,Fcgr3,Adgrg1
GO:0002495	antigen processing and presentation of peptide antigen via MHC class II	11	14	3.69e-10	Fcgr2b,Ifi30,H2-DMa,H2-Ab1,March1,H2-Aa,H2-Eb1,Fcer1g,Cd74,H2-DMb1,Unc93b1	Fcgr2b,Ifi30,H2-DMa,H2-Ab1,March1,H2-Aa,H2-Eb1,Fcer1g,Cd74,H2-DMb1,Unc93b1
GO:0045088	regulation of innate immune response	25	171	4.32e-10	Mnda,Lbp,Havcr2,Irg1,Irf7,Ccr1,Fgr,Parp14,Samhd1,Ifi205,Fpr2,Pvrl2,Tlr9,Pydc3,Myo1f,Cd74,Ceacam1,Adam8,Ifi204,Tlr8,Tmem173,Treml4,Ifi203,Nlrc5,Mndal	Mnda,Lbp,Havcr2,Acod1,Irf7,Ccr1,Fgr,Parp14,Samhd1,Ifi205,Fpr2,Nectin2,Tlr9,Pydc3,Myo1f,Cd74,Ceacam1,Adam8,Ifi204,Tlr8,Tmem173,Treml4,Ifi203,Nlrc5,Mndal
GO:0080090	regulation of primary metabolic process	193	5290	4.62e-10	Itgb2,Pdgfb,Ddt,Spi1,Ppard,Hck,Map3k11,Dyrk2,Irf5,Tead4,Epha2,Gprc5b,Ccl8,Mnda,Eng,Hyal2,Notch4,Ncf1,Ctsz,Ksr1,Nos2,Tbx3,Mmp8,Ccl6,Ccl9,Pbld1,Tysnd1,Eif4ebp2,Vsir,Flt4,Havcr2,Igfbp3,Nfkbia,Serpina3n,Prkch,Tppp,Rgcc,Irg1,Ciita,Hcls1,Cdkn1a,Fgd2,Pim1,Abcg1,Xdh,C3,Csf1r,C1qtnf9,Pitx3,Irf7,Ccr1,Sox17,Il1r2,Slc11a1,Cdk18,Fcgr2b,Notch1,Il1b,Il6ra,Zbtb7b,Fcgr1,Tnfrsf1b,Mycl,Mfsd2a,Map3k6,Fgr,Cd38,Plac8,…	Itgb2,Pdgfb,Ddt,Spi1,Ppard,Hck,Map3k11,Dyrk2,Irf5,Tead4,Epha2,Gprc5b,Ccl8,Mnda,Eng,Hyal2,Notch4,Ncf1,Ctsz,Ksr1,Nos2,Tbx3,Mmp8,Ccl6,Ccl9,Pbld1,Tysnd1,Eif4ebp2,Vsir,Flt4,Havcr2,Igfbp3,Nfkbia,Serpina3n,Prkch,Tppp,Rgcc,Acod1,Ciita,Hcls1,Cdkn1a,Fgd2,Pim1,Abcg1,Xdh,C3,Csf1r,C1qtnf9,Pitx3,Irf7,Ccr1,Sox17,Il1r2,Slc11a1,Cdk18,Fcgr2b,Notch1,Il1b,Il6ra,Zbtb7b,Fcgr1,Tnfrsf1b,Mycl,Mfsd2a,Map3k6,Fgr,Cd38,Plac8…
GO:0031323	regulation of cellular metabolic process	198	5479	4.63e-10	Itgb2,Pdgfb,Ddt,Spi1,Ppard,Hck,Map3k11,Dyrk2,Irf5,Tead4,Epha2,Gprc5b,Ccl8,Mnda,Eng,Hyal2,Notch4,Ncf1,Ctsz,Ksr1,Nos2,Tbx3,Mmp8,Ccl6,Ccl9,Pbld1,Tysnd1,Eif4ebp2,Vsir,Flt4,Havcr2,Igfbp3,Nfkbia,Serpina3n,Prkch,Tppp,Rgcc,Irg1,Ciita,Hcls1,Cdkn1a,Fgd2,Pim1,Abcg1,Xdh,C3,Csf1r,C1qtnf9,Pitx3,Irf7,Ccr1,Sox17,Il1r2,Slc11a1,Cdk18,Fcgr2b,Notch1,Il1b,Il6ra,Zbtb7b,Fcgr1,Tnfrsf1b,Mycl,Mfsd2a,Map3k6,Fgr,Cd38,Plac8,…	Itgb2,Pdgfb,Ddt,Spi1,Ppard,Hck,Map3k11,Dyrk2,Irf5,Tead4,Epha2,Gprc5b,Ccl8,Mnda,Eng,Hyal2,Notch4,Ncf1,Ctsz,Ksr1,Nos2,Tbx3,Mmp8,Ccl6,Ccl9,Pbld1,Tysnd1,Eif4ebp2,Vsir,Flt4,Havcr2,Igfbp3,Nfkbia,Serpina3n,Prkch,Tppp,Rgcc,Acod1,Ciita,Hcls1,Cdkn1a,Fgd2,Pim1,Abcg1,Xdh,C3,Csf1r,C1qtnf9,Pitx3,Irf7,Ccr1,Sox17,Il1r2,Slc11a1,Cdk18,Fcgr2b,Notch1,Il1b,Il6ra,Zbtb7b,Fcgr1,Tnfrsf1b,Mycl,Mfsd2a,Map3k6,Fgr,Cd38,Plac8…
GO:0071222	cellular response to lipopolysaccharide	26	188	4.76e-10	Ppard,Lbp,Nos2,Cxcl16,Havcr2,Nfkbia,Irg1,Cxcl13,Il1b,Abca1,Tnfrsf1b,Lyn,Irf8,Sbno2,Lcn2,Cd14,Stat1,Cebpb,Cd300lb,Fcgr4,Tlr9,Scarb1,Cd68,Nr1h3,Sgms1,Pde2a	Ppard,Lbp,Nos2,Cxcl16,Havcr2,Nfkbia,Acod1,Cxcl13,Il1b,Abca1,Tnfrsf1b,Lyn,Irf8,Sbno2,Lcn2,Cd14,Stat1,Cebpb,Cd300lb,Fcgr4,Tlr9,Scarb1,Cd68,Nr1h3,Sgms1,Pde2a
GO:0010628	positive regulation of gene expression	106	2269	5.37e-10	Pdgfb,Ddt,Spi1,Ppard,Irf5,Tead4,Gprc5b,Mnda,Eng,Hyal2,Cybb,Ncf1,Lbp,Tbx3,Mmp8,Vsir,Flt4,Havcr2,Nfkbia,Rgcc,Ciita,Hcls1,Pim1,C3,Csf1r,Pitx3,Irf7,Sox17,Slc11a1,Notch1,Il1b,Il6ra,Zbtb7b,Mycl,Mfsd2a,Fgr,Cd38,Plac8,Clec4e,Tyrobp,Il4ra,Itgax,Cdh5,Pou2af1,Hey1,Flt3,Irf8,Ablim3,Akna,Sbno2,Sema7a,Runx3,S1pr1,Lcn2,Foxo1,Cd14,Ier5,Chd7,Jak3,Tlr1,Tlr7,Ifi205,Sox18,Klf2,Agt,Stat1,Cebpb,Bsg,Nfatc2,Fcer1g,Plcg2…	Pdgfb,Ddt,Spi1,Ppard,Irf5,Tead4,Gprc5b,Mnda,Eng,Hyal2,Cybb,Ncf1,Lbp,Tbx3,Mmp8,Vsir,Flt4,Havcr2,Nfkbia,Rgcc,Ciita,Hcls1,Pim1,C3,Csf1r,Pitx3,Irf7,Sox17,Slc11a1,Notch1,Il1b,Il6ra,Zbtb7b,Mycl,Mfsd2a,Fgr,Cd38,Plac8,Clec4e,Tyrobp,Il4ra,Itgax,Cdh5,Pou2af1,Hey1,Flt3,Irf8,Ablim3,Akna,Sbno2,Sema7a,Runx3,S1pr1,Lcn2,Foxo1,Cd14,Ier5,Chd7,Jak3,Tlr1,Tlr7,Ifi205,Sox18,Klf2,Agt,Stat1,Cebpb,Bsg,Nfatc2,Fcer1g,Plcg2…
GO:0030154	cell differentiation	148	3674	5.89e-10	Pdgfb,Spi1,Ppard,Lamb1,Hck,Sh2b2,Slc1a3,Tead4,Epha2,Gprc5b,Eng,Hyal2,Notch4,Ctsz,Tbx3,Mmp8,Vsir,Igfbp3,Prkch,Evl,Tppp,Parvb,Col2a1,Hcls1,Cdkn1a,C3,H2-K1,Csf1r,Pitx3,Baiap2,Podxl,Ccr1,Sox17,Fcgr2b,Notch1,Il1b,Zbtb7b,Col24a1,Tnfrsf1b,Mycl,Mfsd2a,Fgr,Cd38,Plac8,Lfng,Flt1,Clec4e,Tyrobp,Btk,Cyp1a1,H2-DMa,Tie1,Hey1,Lyn,Flt3,Osbpl11,Irf8,H2-Ab1,Akna,Sbno2,Sema7a,Scarf1,Dagla,Mylip,Zmynd15,C1qa,Runx3,Efn…	Pdgfb,Spi1,Ppard,Lamb1,Hck,Sh2b2,Slc1a3,Tead4,Epha2,Gprc5b,Eng,Hyal2,Notch4,Ctsz,Tbx3,Mmp8,Vsir,Igfbp3,Prkch,Evl,Tppp,Parvb,Col2a1,Hcls1,Cdkn1a,C3,H2-K1,Csf1r,Pitx3,Baiap2,Podxl,Ccr1,Sox17,Fcgr2b,Notch1,Il1b,Zbtb7b,Col24a1,Tnfrsf1b,Mycl,Mfsd2a,Fgr,Cd38,Plac8,Lfng,Flt1,Clec4e,Tyrobp,Btk,Cyp1a1,H2-DMa,Tie1,Hey1,Lyn,Flt3,Osbpl11,Irf8,H2-Ab1,Akna,Sbno2,Sema7a,Scarf1,Dagla,Mylip,Zmynd15,C1qa,Runx3,Efn…
GO:0048731	system development	167	4350	6.01e-10	Pdgfb,Spi1,Ppard,Lamb1,Sh2b2,Slc1a3,Tead4,Epha2,Gprc5b,Eng,Hyal2,Mmp13,Notch4,Ctsz,Tbx3,Flt4,Havcr2,Adap2,Prkch,Evl,Tppp,Irg1,Col2a1,Hcls1,Cdkn1a,Cxcl13,Xdh,C3,H2-K1,Csf1r,Pitx3,Baiap2,Podxl,Ccr1,Sox17,Fcgr2b,Notch1,Mall,Il1b,Il6ra,Zbtb7b,Col24a1,Tnfrsf1b,Mycl,Mfsd2a,Alpl,Fgr,Cd38,Lfng,Flt1,Clec4e,Timp4,Tyrobp,Btk,Eif4ebp1,Cdh5,Usp2,Cyp1a1,H2-DMa,Tie1,Hey1,Lyn,Flt3,Irf8,C1qb,Ttc7,H2-Ab1,Akna,Sbno…	Pdgfb,Spi1,Ppard,Lamb1,Sh2b2,Slc1a3,Tead4,Epha2,Gprc5b,Eng,Hyal2,Mmp13,Notch4,Ctsz,Tbx3,Flt4,Havcr2,Adap2,Prkch,Evl,Tppp,Acod1,Col2a1,Hcls1,Cdkn1a,Cxcl13,Xdh,C3,H2-K1,Csf1r,Pitx3,Baiap2,Podxl,Ccr1,Sox17,Fcgr2b,Notch1,Mall,Il1b,Il6ra,Zbtb7b,Col24a1,Tnfrsf1b,Mycl,Mfsd2a,Alpl,Fgr,Cd38,Lfng,Flt1,Clec4e,Timp4,Tyrobp,Btk,Eif4ebp1,Cdh5,Usp2,Cyp1a1,H2-DMa,Tie1,Hey1,Lyn,Flt3,Irf8,C1qb,Ttc7,H2-Ab1,Akna,Sbn…
GO:2000145	regulation of cell motility	61	963	6.4e-10	Pdgfb,Ddt,Ppard,Lamb1,Epha2,Eng,Hyal2,Lbp,Cxcl16,Pbld1,Vsir,Flt4,Igfbp3,Evl,Rgcc,Cxcl13,Csf1r,Ifitm1,Podxl,Ccr1,Notch1,Il1b,Fgr,Flt1,Itgax,Cdh5,Plvap,Arap3,Tie1,Lyn,Sema7a,S1pr1,Bst2,Abi3,Fpr2,Sdc3,Prr5,Agt,Fes,Plcg2,Glul,Icam1,Myo1f,Sema3g,Cd74,Ceacam1,Grem1,Bst1,Dll4,Flcn,Robo4,Adam8,Cd300a,D8Ertd82e,Ptk2b,Mmrn2,Rapgef3,Apod,Card10,Sema6b,Gpr56	Pdgfb,Ddt,Ppard,Lamb1,Epha2,Eng,Hyal2,Lbp,Cxcl16,Pbld1,Vsir,Flt4,Igfbp3,Evl,Rgcc,Cxcl13,Csf1r,Ifitm1,Podxl,Ccr1,Notch1,Il1b,Fgr,Flt1,Itgax,Cdh5,Plvap,Arap3,Tie1,Lyn,Sema7a,S1pr1,Bst2,Abi3,Fpr2,Sdc3,Prr5,Agt,Fes,Plcg2,Glul,Icam1,Myo1f,Sema3g,Cd74,Ceacam1,Grem1,Bst1,Dll4,Flcn,Robo4,Adam8,Cd300a,D8Ertd82e,Ptk2b,Mmrn2,Rapgef3,Apod,Card10,Sema6b,Adgrg1
GO:0030334	regulation of cell migration	59	915	7.48e-10	Pdgfb,Ddt,Ppard,Lamb1,Epha2,Eng,Hyal2,Lbp,Cxcl16,Pbld1,Vsir,Flt4,Igfbp3,Evl,Rgcc,Cxcl13,Csf1r,Ifitm1,Podxl,Ccr1,Notch1,Il1b,Fgr,Flt1,Itgax,Cdh5,Plvap,Arap3,Tie1,Lyn,Sema7a,S1pr1,Bst2,Abi3,Fpr2,Sdc3,Prr5,Agt,Plcg2,Glul,Icam1,Myo1f,Sema3g,Cd74,Ceacam1,Grem1,Bst1,Dll4,Flcn,Robo4,Adam8,Cd300a,Ptk2b,Mmrn2,Rapgef3,Apod,Card10,Sema6b,Gpr56	Pdgfb,Ddt,Ppard,Lamb1,Epha2,Eng,Hyal2,Lbp,Cxcl16,Pbld1,Vsir,Flt4,Igfbp3,Evl,Rgcc,Cxcl13,Csf1r,Ifitm1,Podxl,Ccr1,Notch1,Il1b,Fgr,Flt1,Itgax,Cdh5,Plvap,Arap3,Tie1,Lyn,Sema7a,S1pr1,Bst2,Abi3,Fpr2,Sdc3,Prr5,Agt,Plcg2,Glul,Icam1,Myo1f,Sema3g,Cd74,Ceacam1,Grem1,Bst1,Dll4,Flcn,Robo4,Adam8,Cd300a,Ptk2b,Mmrn2,Rapgef3,Apod,Card10,Sema6b,Adgrg1
GO:0002449	lymphocyte mediated immunity	22	132	8.34e-10	C3,Irf7,Slc11a1,Fcgr2b,Fcgr1,Il4ra,Btk,C1qc,H2-DMa,C1qb,H2-Ab1,C1qa,C4b,Pirb,Fcer1g,Icam1,Cd74,Pou2f2,Bcl3,Treml4,Inpp5d,Fcgr3	C3,Irf7,Slc11a1,Fcgr2b,Fcgr1,Il4ra,Btk,C1qc,H2-DMa,C1qb,H2-Ab1,C1qa,C4b,Pirb,Fcer1g,Icam1,Cd74,Pou2f2,Bcl3,Treml4,Inpp5d,Fcgr3
GO:0006935	chemotaxis	41	487	9.24e-10	Itgb2,Pdgfb,Epha2,Saa3,Ccl8,Eng,Lbp,Cxcl16,Ccl6,Ccl9,Evl,Cxcl13,Csf1r,Ccr1,Notch1,Il1b,Flt1,Hsd3b7,Sema7a,Ch25h,Runx3,Efnb1,S1pr1,S100a8,Fpr2,Itgam,Retnlg,Bsg,Fcer1g,Fes,Sema3g,Cnr2,Trpm2,Adam8,Csf3r,Nrp2,S100a9,Syk,Gpr35,Sema6b,Fcgr3	Itgb2,Pdgfb,Epha2,Saa3,Ccl8,Eng,Lbp,Cxcl16,Ccl6,Ccl9,Evl,Cxcl13,Csf1r,Ccr1,Notch1,Il1b,Flt1,Hsd3b7,Sema7a,Ch25h,Runx3,Efnb1,S1pr1,S100a8,Fpr2,Itgam,Retnlg,Bsg,Fcer1g,Fes,Sema3g,Cnr2,Trpm2,Adam8,Csf3r,Nrp2,S100a9,Syk,Gpr35,Sema6b,Fcgr3
GO:0016064	immunoglobulin mediated immune response	18	80	9.24e-10	C3,Irf7,Fcgr2b,Fcgr1,Il4ra,Btk,C1qc,H2-DMa,C1qb,H2-Ab1,C1qa,C4b,Fcer1g,Cd74,Pou2f2,Bcl3,Inpp5d,Fcgr3	C3,Irf7,Fcgr2b,Fcgr1,Il4ra,Btk,C1qc,H2-DMa,C1qb,H2-Ab1,C1qa,C4b,Fcer1g,Cd74,Pou2f2,Bcl3,Inpp5d,Fcgr3
GO:0031325	positive regulation of cellular metabolic process	137	3320	9.61e-10	Itgb2,Pdgfb,Ddt,Spi1,Ppard,Map3k11,Dyrk2,Irf5,Tead4,Epha2,Gprc5b,Ccl8,Eng,Hyal2,Ncf1,Ksr1,Nos2,Tbx3,Mmp8,Ccl6,Ccl9,Vsir,Flt4,Havcr2,Igfbp3,Nfkbia,Rgcc,Irg1,Ciita,Hcls1,Cdkn1a,Fgd2,Pim1,Abcg1,Xdh,C3,Csf1r,C1qtnf9,Pitx3,Irf7,Ccr1,Sox17,Slc11a1,Fcgr2b,Notch1,Il1b,Il6ra,Zbtb7b,Fcgr1,Tnfrsf1b,Mycl,Mfsd2a,Map3k6,Fgr,Cd38,Plac8,Flt1,Vgll4,Tyrobp,Gpt2,Slc27a1,Cdh5,Pou2af1,Apoc3,Elovl5,Tie1,Parp14,Hey1,Ly…	Itgb2,Pdgfb,Ddt,Spi1,Ppard,Map3k11,Dyrk2,Irf5,Tead4,Epha2,Gprc5b,Ccl8,Eng,Hyal2,Ncf1,Ksr1,Nos2,Tbx3,Mmp8,Ccl6,Ccl9,Vsir,Flt4,Havcr2,Igfbp3,Nfkbia,Rgcc,Acod1,Ciita,Hcls1,Cdkn1a,Fgd2,Pim1,Abcg1,Xdh,C3,Csf1r,C1qtnf9,Pitx3,Irf7,Ccr1,Sox17,Slc11a1,Fcgr2b,Notch1,Il1b,Il6ra,Zbtb7b,Fcgr1,Tnfrsf1b,Mycl,Mfsd2a,Map3k6,Fgr,Cd38,Plac8,Flt1,Vgll4,Tyrobp,Gpt2,Slc27a1,Cdh5,Pou2af1,Apoc3,Elovl5,Tie1,Parp14,Hey1,L…
GO:0051249	regulation of lymphocyte activation	38	425	1.06e-09	Cd22,Vsir,Havcr2,Cdkn1a,Fcgr2b,Il1b,Zbtb7b,Tnfrsf1b,Fgr,Cd38,Pglyrp1,Tyrobp,Il4ra,Btk,H2-DMa,Lyn,Flt3,Zc3h12d,H2-Ab1,H2-Aa,Runx3,Efnb1,Jak3,Shb,Cebpb,Nfatc2,Tlr9,Cd74,Ceacam1,Bst1,Adora2a,Adam8,Cd300a,Nfam1,Tnfrsf13c,Slamf7,Syk,Inpp5d	Cd22,Vsir,Havcr2,Cdkn1a,Fcgr2b,Il1b,Zbtb7b,Tnfrsf1b,Fgr,Cd38,Pglyrp1,Tyrobp,Il4ra,Btk,H2-DMa,Lyn,Flt3,Zc3h12d,H2-Ab1,H2-Aa,Runx3,Efnb1,Jak3,Shb,Cebpb,Nfatc2,Tlr9,Cd74,Ceacam1,Bst1,Adora2a,Adam8,Cd300a,Nfam1,Tnfrsf13c,Slamf7,Syk,Inpp5d
GO:0002703	regulation of leukocyte mediated immunity	27	214	1.12e-09	Itgb2,Vsir,Havcr2,C3,H2-K1,Fcgr2b,Il1b,Fcgr1,Tnfrsf1b,Fgr,Tyrobp,Il4ra,Btk,Lyn,Bst2,Jak3,Itgam,Pvrl2,Fcer1g,Fes,Tlr9,Ceacam1,Cd300a,Syk,Stxbp2,Fcgr3,H2-D1	Itgb2,Vsir,Havcr2,C3,H2-K1,Fcgr2b,Il1b,Fcgr1,Tnfrsf1b,Fgr,Tyrobp,Il4ra,Btk,Lyn,Bst2,Jak3,Itgam,Nectin2,Fcer1g,Fes,Tlr9,Ceacam1,Cd300a,Syk,Stxbp2,Fcgr3,H2-D1
GO:0040012	regulation of locomotion	62	1010	1.36e-09	Pdgfb,Ddt,Ppard,Lamb1,Epha2,Eng,Hyal2,Lbp,Cxcl16,Pbld1,Vsir,Flt4,Igfbp3,Evl,Rgcc,Cxcl13,Csf1r,Ifitm1,Podxl,Ccr1,Notch1,Il1b,Fgr,Flt1,Itgax,Cdh5,Plvap,Arap3,Tie1,Lyn,Sema7a,S1pr1,Bst2,Abi3,Fpr2,Sdc3,Prr5,Agt,Fes,Plcg2,Glul,Icam1,Myo1f,Sema3g,Cd74,Ceacam1,Grem1,Bst1,Dll4,Flcn,Robo4,Adora2a,Adam8,Cd300a,D8Ertd82e,Ptk2b,Mmrn2,Rapgef3,Apod,Card10,Sema6b,Gpr56	Pdgfb,Ddt,Ppard,Lamb1,Epha2,Eng,Hyal2,Lbp,Cxcl16,Pbld1,Vsir,Flt4,Igfbp3,Evl,Rgcc,Cxcl13,Csf1r,Ifitm1,Podxl,Ccr1,Notch1,Il1b,Fgr,Flt1,Itgax,Cdh5,Plvap,Arap3,Tie1,Lyn,Sema7a,S1pr1,Bst2,Abi3,Fpr2,Sdc3,Prr5,Agt,Fes,Plcg2,Glul,Icam1,Myo1f,Sema3g,Cd74,Ceacam1,Grem1,Bst1,Dll4,Flcn,Robo4,Adora2a,Adam8,Cd300a,D8Ertd82e,Ptk2b,Mmrn2,Rapgef3,Apod,Card10,Sema6b,Adgrg1
GO:0002460	adaptive immune response based on somatic recombination of immune receptors built from immunoglobulin superfamily domains	23	152	1.5e-09	C3,Irf7,Slc11a1,Fcgr2b,Fcgr1,Il4ra,Btk,C1qc,H2-DMa,C1qb,H2-Ab1,C1qa,C4b,Pirb,Fcer1g,Icam1,Cd74,Pou2f2,Nfkb2,Bcl3,Treml4,Inpp5d,Fcgr3	C3,Irf7,Slc11a1,Fcgr2b,Fcgr1,Il4ra,Btk,C1qc,H2-DMa,C1qb,H2-Ab1,C1qa,C4b,Pirb,Fcer1g,Icam1,Cd74,Pou2f2,Nfkb2,Bcl3,Treml4,Inpp5d,Fcgr3
GO:1901342	regulation of vasculature development	34	349	1.59e-09	Itgb2,Pdgfb,Epha2,Eng,Cybb,Notch4,Rgcc,Xdh,C3,Notch1,Il1b,Il6ra,Flt1,Itgax,Cdh5,Tie1,Hey1,Stab1,Gpr4,Klf2,Adam12,Agt,Stat1,Nfatc2,Glul,Ceacam1,Grem1,Dll4,Flcn,Ptk2b,Mmrn2,Rapgef3,Nfatc1,Card10	Itgb2,Pdgfb,Epha2,Eng,Cybb,Notch4,Rgcc,Xdh,C3,Notch1,Il1b,Il6ra,Flt1,Itgax,Cdh5,Tie1,Hey1,Stab1,Gpr4,Klf2,Adam12,Agt,Stat1,Nfatc2,Glul,Ceacam1,Grem1,Dll4,Flcn,Ptk2b,Mmrn2,Rapgef3,Nfatc1,Card10
GO:0070663	regulation of leukocyte proliferation	28	236	1.66e-09	Cd22,Vsir,Havcr2,Cdkn1a,Fcgr2b,Il1b,Zbtb7b,Tnfrsf1b,Cd38,Tyrobp,Btk,Lyn,Zc3h12d,H2-Ab1,H2-Aa,Efnb1,Jak3,Cebpb,Nfatc2,Tlr9,Cd74,Ceacam1,Grem1,Bst1,Cd300a,Tnfrsf13c,Syk,Inpp5d	Cd22,Vsir,Havcr2,Cdkn1a,Fcgr2b,Il1b,Zbtb7b,Tnfrsf1b,Cd38,Tyrobp,Btk,Lyn,Zc3h12d,H2-Ab1,H2-Aa,Efnb1,Jak3,Cebpb,Nfatc2,Tlr9,Cd74,Ceacam1,Grem1,Bst1,Cd300a,Tnfrsf13c,Syk,Inpp5d
GO:0002831	regulation of response to biotic stimulus	30	274	1.88e-09	Mnda,Lbp,Havcr2,Ly86,Irg1,Irf7,Ccr1,Il1b,Fgr,Parp14,Samhd1,Ifi205,Fpr2,Stat1,Pvrl2,Tlr9,Pydc3,Myo1f,Cd74,Cd37,Ceacam1,Adam8,Ifi204,Tlr8,Tmem173,Treml4,Ifi203,Apobec3,Nlrc5,Mndal	Mnda,Lbp,Havcr2,Ly86,Acod1,Irf7,Ccr1,Il1b,Fgr,Parp14,Samhd1,Ifi205,Fpr2,Stat1,Nectin2,Tlr9,Pydc3,Myo1f,Cd74,Cd37,Ceacam1,Adam8,Ifi204,Tlr8,Tmem173,Treml4,Ifi203,Apobec3,Nlrc5,Mndal
GO:0051607	defense response to virus	24	170	1.9e-09	Irf5,Hyal2,Irg1,Ifitm1,Irf7,Oasl1,Itgax,Oas3,Slfn8,Bst2,Samhd1,Oas2,Tlr7,Stat1,Trim30a,Oas1a,Tlr9,Trim25,Tlr8,Tmem173,Treml4,Unc93b1,Apobec3,Nlrc5	Irf5,Hyal2,Acod1,Ifitm1,Irf7,Oasl1,Itgax,Oas3,Slfn8,Bst2,Samhd1,Oas2,Tlr7,Stat1,Trim30a,Oas1a,Tlr9,Trim25,Tlr8,Tmem173,Treml4,Unc93b1,Apobec3,Nlrc5
GO:0019886	antigen processing and presentation of exogenous peptide antigen via MHC class II	10	12	2.04e-09	Fcgr2b,Ifi30,H2-DMa,H2-Ab1,H2-Aa,H2-Eb1,Fcer1g,Cd74,H2-DMb1,Unc93b1	Fcgr2b,Ifi30,H2-DMa,H2-Ab1,H2-Aa,H2-Eb1,Fcer1g,Cd74,H2-DMb1,Unc93b1
GO:0050670	regulation of lymphocyte proliferation	27	223	2.46e-09	Cd22,Vsir,Havcr2,Cdkn1a,Fcgr2b,Il1b,Zbtb7b,Tnfrsf1b,Cd38,Tyrobp,Btk,Lyn,Zc3h12d,H2-Ab1,H2-Aa,Efnb1,Jak3,Cebpb,Nfatc2,Tlr9,Cd74,Ceacam1,Bst1,Cd300a,Tnfrsf13c,Syk,Inpp5d	Cd22,Vsir,Havcr2,Cdkn1a,Fcgr2b,Il1b,Zbtb7b,Tnfrsf1b,Cd38,Tyrobp,Btk,Lyn,Zc3h12d,H2-Ab1,H2-Aa,Efnb1,Jak3,Cebpb,Nfatc2,Tlr9,Cd74,Ceacam1,Bst1,Cd300a,Tnfrsf13c,Syk,Inpp5d
GO:0042742	defense response to bacterium	29	260	2.67e-09	Hck,Epha2,Ncf1,Lbp,Nos2,Havcr2,Cxcl13,H2-K1,Slc11a1,Fcgr1,Fgr,Plac8,Clec4e,Pglyrp1,Irf8,Stab1,Lcn2,Wdnml1,Fpr2,Cebpb,Fcer1g,Tlr9,Myo1f,Lyz1,Lyz2,Rnase6,Mpeg1,Bcl3,Syk	Hck,Epha2,Ncf1,Lbp,Nos2,Havcr2,Cxcl13,H2-K1,Slc11a1,Fcgr1,Fgr,Plac8,Clec4e,Pglyrp1,Irf8,Stab1,Lcn2,Wfdc21,Fpr2,Cebpb,Fcer1g,Tlr9,Myo1f,Lyz1,Lyz2,Rnase6,Mpeg1,Bcl3,Syk
GO:1902105	regulation of leukocyte differentiation	31	300	3.17e-09	Vsir,Hcls1,Csf1r,Ccr1,Il1b,Zbtb7b,Pglyrp1,Tyrobp,Il4ra,C1qc,H2-DMa,Lyn,Flt3,H2-Aa,Runx3,Jak3,Shb,Itgam,Cebpb,Fes,Tlr9,Fgfr3,Cd74,Ceacam1,Mafb,Tmem176a,Adam8,Nfam1,Syk,Inpp5d,Tmem176b	Vsir,Hcls1,Csf1r,Ccr1,Il1b,Zbtb7b,Pglyrp1,Tyrobp,Il4ra,C1qc,H2-DMa,Lyn,Flt3,H2-Aa,Runx3,Jak3,Shb,Itgam,Cebpb,Fes,Tlr9,Fgfr3,Cd74,Ceacam1,Mafb,Tmem176a,Adam8,Nfam1,Syk,Inpp5d,Tmem176b
GO:0002696	positive regulation of leukocyte activation	32	324	4.36e-09	Itgb2,Lbp,Mmp8,Vsir,Havcr2,Cdkn1a,Il1b,Zbtb7b,Fgr,Cd38,Tyrobp,Il4ra,H2-DMa,H2-Ab1,H2-Aa,Runx3,Efnb1,Jak3,Shb,Itgam,Cd300lb,Nfatc2,Pvrl2,Fcer1g,Tlr9,Cd74,Bst1,Adam8,Tnfrsf13c,Syk,Stxbp2,Inpp5d	Itgb2,Lbp,Mmp8,Vsir,Havcr2,Cdkn1a,Il1b,Zbtb7b,Fgr,Cd38,Tyrobp,Il4ra,H2-DMa,H2-Ab1,H2-Aa,Runx3,Efnb1,Jak3,Shb,Itgam,Cd300lb,Nfatc2,Nectin2,Fcer1g,Tlr9,Cd74,Bst1,Adam8,Tnfrsf13c,Syk,Stxbp2,Inpp5d
GO:1902533	positive regulation of intracellular signal transduction	59	967	5.17e-09	Pdgfb,Ddt,Ppard,Map3k11,Gprc5b,Ccl8,Eng,Ncf1,Ksr1,Mmp8,Ccl6,Ccl9,Flt4,Havcr2,Igfbp3,Hcls1,Fgd2,Xdh,C3,Csf1r,Ccr1,Fcgr2b,Notch1,Il1b,Il6ra,Map3k6,Fgr,Flt1,Lyn,Sema7a,Pik3ap1,Cd14,Tlr1,Gpr4,Tlr7,S100a8,Fpr2,Prr5,Agt,Trim30a,Tlr9,Icam1,Fgfr3,Cd74,Ceacam1,Grem1,Nos1,Flcn,Adam8,Trim25,D8Ertd82e,Mcf2l,Ptk2b,S100a9,Syk,Gpr35,Abca7,Card10,Gpr56	Pdgfb,Ddt,Ppard,Map3k11,Gprc5b,Ccl8,Eng,Ncf1,Ksr1,Mmp8,Ccl6,Ccl9,Flt4,Havcr2,Igfbp3,Hcls1,Fgd2,Xdh,C3,Csf1r,Ccr1,Fcgr2b,Notch1,Il1b,Il6ra,Map3k6,Fgr,Flt1,Lyn,Sema7a,Pik3ap1,Cd14,Tlr1,Gpr4,Tlr7,S100a8,Fpr2,Prr5,Agt,Trim30a,Tlr9,Icam1,Fgfr3,Cd74,Ceacam1,Grem1,Nos1,Flcn,Adam8,Trim25,D8Ertd82e,Mcf2l,Ptk2b,S100a9,Syk,Gpr35,Abca7,Card10,Adgrg1
GO:0051270	regulation of cellular component movement	62	1048	5.18e-09	Pdgfb,Ddt,Ppard,Lamb1,Epha2,Eng,Hyal2,Lbp,Cxcl16,Pbld1,Vsir,Flt4,Igfbp3,Evl,Rgcc,Cxcl13,Csf1r,Ifitm1,Podxl,Ccr1,Notch1,Il1b,Fgr,Flt1,Itgax,Cdh5,Plvap,Arap3,Tie1,Lyn,Sema7a,S1pr1,Bst2,Abi3,Fpr2,Sdc3,Prr5,Agt,Fes,Plcg2,Glul,Icam1,Myo1f,Sema3g,Cd74,Ceacam1,Grem1,Bst1,Dll4,Nos1,Flcn,Robo4,Adam8,Cd300a,D8Ertd82e,Ptk2b,Mmrn2,Rapgef3,Apod,Card10,Sema6b,Gpr56	Pdgfb,Ddt,Ppard,Lamb1,Epha2,Eng,Hyal2,Lbp,Cxcl16,Pbld1,Vsir,Flt4,Igfbp3,Evl,Rgcc,Cxcl13,Csf1r,Ifitm1,Podxl,Ccr1,Notch1,Il1b,Fgr,Flt1,Itgax,Cdh5,Plvap,Arap3,Tie1,Lyn,Sema7a,S1pr1,Bst2,Abi3,Fpr2,Sdc3,Prr5,Agt,Fes,Plcg2,Glul,Icam1,Myo1f,Sema3g,Cd74,Ceacam1,Grem1,Bst1,Dll4,Nos1,Flcn,Robo4,Adam8,Cd300a,D8Ertd82e,Ptk2b,Mmrn2,Rapgef3,Apod,Card10,Sema6b,Adgrg1
GO:0045595	regulation of cell differentiation	90	1868	5.89e-09	Pdgfb,Spi1,Ppard,Gprc5b,Ccl8,Eng,Notch4,Ctsz,Tbx3,Ccl9,Pbld1,Vsir,Igfbp3,Nfkbia,Prkch,Rgcc,Hcls1,Pim1,Abcg1,Xdh,H2-K1,Csf1r,Pitx3,Baiap2,Ifitm1,Ccr1,Sox17,Notch1,Il1b,Zbtb7b,Tnfrsf1b,Mycl,Mfsd2a,Cd38,Flt1,Pglyrp1,Tyrobp,Il4ra,Cdh5,Cd53,C1qc,H2-DMa,Hey1,Lyn,Flt3,Sema7a,Scarf1,H2-Aa,Mylip,Runx3,Foxo1,Chd7,Socs3,Jak3,Shb,Agt,Stat1,Itgam,Cebpb,Nfatc2,Fes,Tlr9,Fgfr3,Sema3g,Mbd1,Cd74,Ttpa,Ceacam1,Mafb,…	Pdgfb,Spi1,Ppard,Gprc5b,Ccl8,Eng,Notch4,Ctsz,Tbx3,Ccl9,Pbld1,Vsir,Igfbp3,Nfkbia,Prkch,Rgcc,Hcls1,Pim1,Abcg1,Xdh,H2-K1,Csf1r,Pitx3,Baiap2,Ifitm1,Ccr1,Sox17,Notch1,Il1b,Zbtb7b,Tnfrsf1b,Mycl,Mfsd2a,Cd38,Flt1,Pglyrp1,Tyrobp,Il4ra,Cdh5,Cd53,C1qc,H2-DMa,Hey1,Lyn,Flt3,Sema7a,Scarf1,H2-Aa,Mylip,Runx3,Foxo1,Chd7,Socs3,Jak3,Shb,Agt,Stat1,Itgam,Cebpb,Nfatc2,Fes,Tlr9,Fgfr3,Sema3g,Mbd1,Cd74,Ttpa,Ceacam1,Mafb,…
GO:0048870	cell motility	59	971	5.9e-09	Itgb2,Pdgfb,Ppard,Lamb1,Epha2,Saa3,Ccl8,Eng,Lbp,Cxcl16,Ccl6,Ccl9,Cxcl13,Podxl,Ccr1,Sox17,Notch1,Il1b,Fscn1,Flt1,Hsd3b7,Sema7a,Spns2,Ch25h,Efnb1,S1pr1,Eps8,Pltp,Sox18,S100a8,Sdc3,Itgam,Retnlg,Nfatc2,Fcer1g,Fes,Scarb1,Icam1,Sema3g,Cnr2,Ceacam1,Grem1,Trpm2,Adam8,Csf3r,Itgb4,D8Ertd82e,Ptk2b,Mmrn2,Nrp2,S100a9,Sgpl1,Syk,Lcp1,Adcy3,Gpr35,Sema6b,Fcgr3,Gpr56	Itgb2,Pdgfb,Ppard,Lamb1,Epha2,Saa3,Ccl8,Eng,Lbp,Cxcl16,Ccl6,Ccl9,Cxcl13,Podxl,Ccr1,Sox17,Notch1,Il1b,Fscn1,Flt1,Hsd3b7,Sema7a,Spns2,Ch25h,Efnb1,S1pr1,Eps8,Pltp,Sox18,S100a8,Sdc3,Itgam,Retnlg,Nfatc2,Fcer1g,Fes,Scarb1,Icam1,Sema3g,Cnr2,Ceacam1,Grem1,Trpm2,Adam8,Csf3r,Itgb4,D8Ertd82e,Ptk2b,Mmrn2,Nrp2,S100a9,Sgpl1,Syk,Lcp1,Adcy3,Gpr35,Sema6b,Fcgr3,Adgrg1
GO:0051250	negative regulation of lymphocyte activation	22	151	7.2e-09	Vsir,Havcr2,Fcgr2b,Zbtb7b,Fgr,Pglyrp1,Tyrobp,Il4ra,Btk,Lyn,Flt3,Zc3h12d,H2-Ab1,H2-Aa,Runx3,Jak3,Cebpb,Cd74,Ceacam1,Adora2a,Cd300a,Inpp5d	Vsir,Havcr2,Fcgr2b,Zbtb7b,Fgr,Pglyrp1,Tyrobp,Il4ra,Btk,Lyn,Flt3,Zc3h12d,H2-Ab1,H2-Aa,Runx3,Jak3,Cebpb,Cd74,Ceacam1,Adora2a,Cd300a,Inpp5d
GO:0033993	response to lipid	55	872	7.52e-09	Ppard,Cybb,Lbp,Nos2,Cxcl16,Ptger1,Havcr2,Nfkbia,Irg1,Cdkn1a,Cxcl13,Pim1,Abcg1,Slc11a1,Notch1,Il1b,Abca1,Tnfrsf1b,Alpl,Cd38,Timp4,Eif4ebp1,Il10ra,Cyp1a1,Tie1,Lyn,Acer2,Irf8,Sbno2,Lcn2,Foxo1,Cd14,Wdnml1,Stat1,Cebpb,Cd300lb,Fcgr4,Fes,Plcg2,Tlr9,Scarb1,Cnr2,Nos1,Sult1a1,Trim25,Cd68,Ptk2b,Nr1h3,Nfkb2,Sgms1,Ucp2,Adcy3,Gramd1b,Pde2a,Ncf2	Ppard,Cybb,Lbp,Nos2,Cxcl16,Ptger1,Havcr2,Nfkbia,Acod1,Cdkn1a,Cxcl13,Pim1,Abcg1,Slc11a1,Notch1,Il1b,Abca1,Tnfrsf1b,Alpl,Cd38,Timp4,Eif4ebp1,Il10ra,Cyp1a1,Tie1,Lyn,Acer2,Irf8,Sbno2,Lcn2,Foxo1,Cd14,Wfdc21,Stat1,Cebpb,Cd300lb,Fcgr4,Fes,Plcg2,Tlr9,Scarb1,Cnr2,Nos1,Sult1a1,Trim25,Cd68,Ptk2b,Nr1h3,Nfkb2,Sgms1,Ucp2,Adcy3,Gramd1b,Pde2a,Ncf2
GO:0032502	developmental process	197	5629	7.93e-09	Pdgfb,Spi1,Ppard,Lamb1,Hck,Sh2b2,Slc1a3,Tead4,Epha2,Gprc5b,Eng,Hyal2,Mmp13,Notch4,Ctsz,Tbx3,Mmp8,Plod1,Vsir,Flt4,Havcr2,Igfbp3,Adap2,Prkch,Evl,Tppp,Irg1,Parvb,Col2a1,Ciita,Hcls1,Cdkn1a,Cxcl13,Xdh,C3,H2-K1,Csf1r,Pitx3,Baiap2,Ifitm1,Podxl,Ccr1,Sox17,Fcgr2b,Notch1,Mall,Il1b,Il6ra,Zbtb7b,Col24a1,Tnfrsf1b,Mycl,Mfsd2a,Alpl,Fgr,Cd38,Plac8,Lfng,Flt1,Clec4e,Timp4,Tyrobp,Btk,Eif4ebp1,Cdh5,Usp2,Cyp1a1,Plvap…	Pdgfb,Spi1,Ppard,Lamb1,Hck,Sh2b2,Slc1a3,Tead4,Epha2,Gprc5b,Eng,Hyal2,Mmp13,Notch4,Ctsz,Tbx3,Mmp8,Plod1,Vsir,Flt4,Havcr2,Igfbp3,Adap2,Prkch,Evl,Tppp,Acod1,Parvb,Col2a1,Ciita,Hcls1,Cdkn1a,Cxcl13,Xdh,C3,H2-K1,Csf1r,Pitx3,Baiap2,Ifitm1,Podxl,Ccr1,Sox17,Fcgr2b,Notch1,Mall,Il1b,Il6ra,Zbtb7b,Col24a1,Tnfrsf1b,Mycl,Mfsd2a,Alpl,Fgr,Cd38,Plac8,Lfng,Flt1,Clec4e,Timp4,Tyrobp,Btk,Eif4ebp1,Cdh5,Usp2,Cyp1a1,Plva…
GO:0002699	positive regulation of immune effector process	26	223	1.13e-08	Itgb2,Gprc5b,Lbp,C3,H2-K1,Il1b,Fcgr1,Fgr,Tyrobp,Il4ra,Btk,Lyn,Sema7a,Shb,Itgam,Pvrl2,Fcer1g,Fes,Tlr9,Cd74,Cd37,Cd300a,Syk,Stxbp2,Fcgr3,H2-D1	Itgb2,Gprc5b,Lbp,C3,H2-K1,Il1b,Fcgr1,Fgr,Tyrobp,Il4ra,Btk,Lyn,Sema7a,Shb,Itgam,Nectin2,Fcer1g,Fes,Tlr9,Cd74,Cd37,Cd300a,Syk,Stxbp2,Fcgr3,H2-D1
GO:0002819	regulation of adaptive immune response	23	172	1.19e-08	Vsir,Havcr2,C3,H2-K1,Irf7,Slc11a1,Fcgr2b,Il1b,Zbtb7b,Fcgr1,Tnfrsf1b,Il4ra,Btk,H2-DMa,H2-Ab1,Jak3,Pvrl2,Fcer1g,Cd74,Ceacam1,Tnfrsf13c,Fcgr3,H2-D1	Vsir,Havcr2,C3,H2-K1,Irf7,Slc11a1,Fcgr2b,Il1b,Zbtb7b,Fcgr1,Tnfrsf1b,Il4ra,Btk,H2-DMa,H2-Ab1,Jak3,Nectin2,Fcer1g,Cd74,Ceacam1,Tnfrsf13c,Fcgr3,H2-D1
GO:0042325	regulation of phosphorylation	80	1591	1.19e-08	Itgb2,Pdgfb,Ddt,Map3k11,Epha2,Gprc5b,Ccl8,Eng,Hyal2,Ncf1,Ksr1,Nos2,Mmp8,Ccl6,Ccl9,Pbld1,Flt4,Havcr2,Igfbp3,Rgcc,Hcls1,Cdkn1a,Fgd2,Pim1,Xdh,C3,Csf1r,C1qtnf9,Ccr1,Slc11a1,Fcgr2b,Notch1,Il1b,Il6ra,Fcgr1,Map3k6,Fgr,Flt1,Slc27a1,Cdh5,Apoc3,Tie1,Parp14,Lyn,Flt3,Sema7a,Il22ra2,Tlr13,Midn,Foxo1,Dusp18,Socs3,Shb,Tlr1,Tlr7,Rasip1,Fpr2,Prr5,Agt,Sh2d3c,Tlr9,Icam1,Fgfr3,Cd74,Ceacam1,Grem1,Bst1,Nos1,Flcn,Adora…	Itgb2,Pdgfb,Ddt,Map3k11,Epha2,Gprc5b,Ccl8,Eng,Hyal2,Ncf1,Ksr1,Nos2,Mmp8,Ccl6,Ccl9,Pbld1,Flt4,Havcr2,Igfbp3,Rgcc,Hcls1,Cdkn1a,Fgd2,Pim1,Xdh,C3,Csf1r,C1qtnf9,Ccr1,Slc11a1,Fcgr2b,Notch1,Il1b,Il6ra,Fcgr1,Map3k6,Fgr,Flt1,Slc27a1,Cdh5,Apoc3,Tie1,Parp14,Lyn,Flt3,Sema7a,Il22ra2,Tlr13,Midn,Foxo1,Dusp18,Socs3,Shb,Tlr1,Tlr7,Rasip1,Fpr2,Prr5,Agt,Sh2d3c,Tlr9,Icam1,Fgfr3,Cd74,Ceacam1,Grem1,Bst1,Nos1,Flcn,Adora…
GO:0045937	positive regulation of phosphate metabolic process	65	1159	1.31e-08	Pdgfb,Ddt,Map3k11,Epha2,Gprc5b,Ccl8,Eng,Ncf1,Ksr1,Nos2,Mmp8,Ccl6,Ccl9,Flt4,Havcr2,Igfbp3,Rgcc,Hcls1,Cdkn1a,Fgd2,Pim1,Xdh,C3,Csf1r,C1qtnf9,Ccr1,Slc11a1,Fcgr2b,Notch1,Il1b,Il6ra,Fcgr1,Map3k6,Fgr,Flt1,Slc27a1,Cdh5,Tie1,Parp14,Lyn,Flt3,Sema7a,Tlr1,Fpr2,Prr5,Agt,Sh2d3c,Pirb,Tlr9,Icam1,Fgfr3,Cd74,Ceacam1,Grem1,Nos1,Flcn,Plek,Adam8,Cd300a,Ptk2b,Gpr116,Syk,Rapgef3,Abca7,Card10	Pdgfb,Ddt,Map3k11,Epha2,Gprc5b,Ccl8,Eng,Ncf1,Ksr1,Nos2,Mmp8,Ccl6,Ccl9,Flt4,Havcr2,Igfbp3,Rgcc,Hcls1,Cdkn1a,Fgd2,Pim1,Xdh,C3,Csf1r,C1qtnf9,Ccr1,Slc11a1,Fcgr2b,Notch1,Il1b,Il6ra,Fcgr1,Map3k6,Fgr,Flt1,Slc27a1,Cdh5,Tie1,Parp14,Lyn,Flt3,Sema7a,Tlr1,Fpr2,Prr5,Agt,Sh2d3c,Pirb,Tlr9,Icam1,Fgfr3,Cd74,Ceacam1,Grem1,Nos1,Flcn,Plek,Adam8,Cd300a,Ptk2b,Adgrf5,Syk,Rapgef3,Abca7,Card10
GO:0051179	localization	170	4646	1.31e-08	Itgb2,Pdgfb,Slc7a10,Esam,Trappc6a,Ppard,Lamb1,Hck,Slc1a3,Epha2,Saa3,Ccl8,Eng,Hyal2,Cybb,Ncf1,Lbp,Slc12a7,Nos2,Tbx3,Cxcl16,Ccl6,Slc25a22,Ccl9,Abcc3,Nfkbia,Gpihbp1,Cdkn1a,Cxcl13,Abcg1,Xdh,Slc15a3,Baiap2,Podxl,Ccr1,Sox17,Slc11a1,Fcgr2b,Notch1,Siglec1,Il1b,Zbtb7b,Fcgr1,Abca1,Mfsd2a,Slc10a6,Pxmp2,Fscn1,Flt1,Tyrobp,Slco2b1,Btk,Snx20,Slc27a1,Cdh5,Apoc3,Il10ra,Lgals3bp,Hsd3b7,H2-DMa,Itpr3,Lyn,Arhgap27,Os…	Itgb2,Pdgfb,Slc7a10,Esam,Trappc6a,Ppard,Lamb1,Hck,Slc1a3,Epha2,Saa3,Ccl8,Eng,Hyal2,Cybb,Ncf1,Lbp,Slc12a7,Nos2,Tbx3,Cxcl16,Ccl6,Slc25a22,Ccl9,Abcc3,Nfkbia,Gpihbp1,Cdkn1a,Cxcl13,Abcg1,Xdh,Slc15a3,Baiap2,Podxl,Ccr1,Sox17,Slc11a1,Fcgr2b,Notch1,Siglec1,Il1b,Zbtb7b,Fcgr1,Abca1,Mfsd2a,Slc10a6,Pxmp2,Fscn1,Flt1,Tyrobp,Slco2b1,Btk,Snx20,Slc27a1,Cdh5,Apoc3,Il10ra,Lgals3bp,Hsd3b7,H2-DMa,Itpr3,Lyn,Arhgap27,Os…
GO:0001944	vasculature development	42	562	1.32e-08	Pdgfb,Spi1,Epha2,Eng,Notch4,Tbx3,Flt4,Sox17,Notch1,Flt1,Cdh5,Tie1,Hey1,S1pr1,Foxo1,Chd7,Socs3,Shb,Gpr4,Rasip1,Sox18,Agt,Glul,Ceacam1,Grem1,Dll4,Tnfaip2,Robo4,Adam8,Hif3a,Arhgef15,Ptk2b,Mmrn2,Gpr116,Nrp2,Emcn,Sgpl1,Syk,Rapgef3,Nfatc1,Pde2a,Gpr56	Pdgfb,Spi1,Epha2,Eng,Notch4,Tbx3,Flt4,Sox17,Notch1,Flt1,Cdh5,Tie1,Hey1,S1pr1,Foxo1,Chd7,Socs3,Shb,Gpr4,Rasip1,Sox18,Agt,Glul,Ceacam1,Grem1,Dll4,Tnfaip2,Robo4,Adam8,Hif3a,Arhgef15,Ptk2b,Mmrn2,Adgrf5,Nrp2,Emcn,Sgpl1,Syk,Rapgef3,Nfatc1,Pde2a,Adgrg1
GO:0002521	leukocyte differentiation	33	362	1.33e-08	Spi1,Epha2,Csf1r,Zbtb7b,Lfng,Clec4e,Tyrobp,Btk,H2-DMa,Lyn,Flt3,H2-Ab1,Sbno2,Chd7,Jak3,Itgam,Jag2,Pirb,Fcer1g,Plcg2,Cd74,Spib,Mafb,Dll4,Trpm2,Adam8,Cd300lf,Pou2f2,Nfam1,Ptk2b,Bcl3,Syk,Nfatc1	Spi1,Epha2,Csf1r,Zbtb7b,Lfng,Clec4e,Tyrobp,Btk,H2-DMa,Lyn,Flt3,H2-Ab1,Sbno2,Chd7,Jak3,Itgam,Jag2,Pirb,Fcer1g,Plcg2,Cd74,Spib,Mafb,Dll4,Trpm2,Adam8,Cd300lf,Pou2f2,Nfam1,Ptk2b,Bcl3,Syk,Nfatc1
GO:0001932	regulation of protein phosphorylation	75	1449	1.38e-08	Itgb2,Pdgfb,Ddt,Map3k11,Epha2,Gprc5b,Ccl8,Eng,Hyal2,Ncf1,Ksr1,Nos2,Mmp8,Ccl6,Ccl9,Pbld1,Flt4,Havcr2,Igfbp3,Rgcc,Hcls1,Cdkn1a,Fgd2,Pim1,Xdh,C3,Csf1r,C1qtnf9,Ccr1,Slc11a1,Fcgr2b,Notch1,Il1b,Il6ra,Fcgr1,Map3k6,Fgr,Flt1,Slc27a1,Cdh5,Parp14,Lyn,Flt3,Sema7a,Il22ra2,Tlr13,Foxo1,Dusp18,Socs3,Shb,Tlr1,Tlr7,Rasip1,Fpr2,Prr5,Agt,Sh2d3c,Tlr9,Icam1,Fgfr3,Cd74,Ceacam1,Grem1,Bst1,Nos1,Flcn,Adora2a,Adam8,Cd300a,…	Itgb2,Pdgfb,Ddt,Map3k11,Epha2,Gprc5b,Ccl8,Eng,Hyal2,Ncf1,Ksr1,Nos2,Mmp8,Ccl6,Ccl9,Pbld1,Flt4,Havcr2,Igfbp3,Rgcc,Hcls1,Cdkn1a,Fgd2,Pim1,Xdh,C3,Csf1r,C1qtnf9,Ccr1,Slc11a1,Fcgr2b,Notch1,Il1b,Il6ra,Fcgr1,Map3k6,Fgr,Flt1,Slc27a1,Cdh5,Parp14,Lyn,Flt3,Sema7a,Il22ra2,Tlr13,Foxo1,Dusp18,Socs3,Shb,Tlr1,Tlr7,Rasip1,Fpr2,Prr5,Agt,Sh2d3c,Tlr9,Icam1,Fgfr3,Cd74,Ceacam1,Grem1,Bst1,Nos1,Flcn,Adora2a,Adam8,Cd300a,…
GO:0010648	negative regulation of cell communication	70	1322	2.46e-08	Slc9a3r2,Dyrk2,Epha2,Eng,Hyal2,Notch4,Cd22,Pbld1,Cdc34,Igfbp3,Nfkbia,Rgcc,Irg1,Col2a1,Grina,Xdh,Sox17,Il1r2,Fcgr2b,Notch1,Il1b,Cd38,Lfng,Vgll4,Arap3,Parp14,Rasa4,Hey1,Lyn,Pim3,Midn,Faim3,Pik3ap1,Foxo1,Tmem88,Dusp18,Socs3,Samhd1,Zfp366,Rasip1,Agt,Stat1,Jag2,Trim30a,Tlr9,Icam1,Fgfr3,Cd74,Cnr2,Ceacam1,Grem1,Dll4,Nos1,Flcn,Plek,Cd300lf,Cd300a,Shank3,Ptk2b,Mmrn2,Rasa3,Bcl3,Sgms1,Apod,Ucp2,Srgn,Gpr35,I…	Slc9a3r2,Dyrk2,Epha2,Eng,Hyal2,Notch4,Cd22,Pbld1,Cdc34,Igfbp3,Nfkbia,Rgcc,Acod1,Col2a1,Grina,Xdh,Sox17,Il1r2,Fcgr2b,Notch1,Il1b,Cd38,Lfng,Vgll4,Arap3,Parp14,Rasa4,Hey1,Lyn,Pim3,Midn,Fcmr,Pik3ap1,Foxo1,Tmem88,Dusp18,Socs3,Samhd1,Zfp366,Rasip1,Agt,Stat1,Jag2,Trim30a,Tlr9,Icam1,Fgfr3,Cd74,Cnr2,Ceacam1,Grem1,Dll4,Nos1,Flcn,Plek,Cd300lf,Cd300a,Shank3,Ptk2b,Mmrn2,Rasa3,Bcl3,Sgms1,Apod,Ucp2,Srgn,Gpr35,I…
GO:0023057	negative regulation of signaling	70	1326	2.77e-08	Slc9a3r2,Dyrk2,Epha2,Eng,Hyal2,Notch4,Cd22,Pbld1,Cdc34,Igfbp3,Nfkbia,Rgcc,Irg1,Col2a1,Grina,Xdh,Sox17,Il1r2,Fcgr2b,Notch1,Il1b,Cd38,Lfng,Vgll4,Arap3,Parp14,Rasa4,Hey1,Lyn,Pim3,Midn,Faim3,Pik3ap1,Foxo1,Tmem88,Dusp18,Socs3,Samhd1,Zfp366,Rasip1,Agt,Stat1,Jag2,Trim30a,Tlr9,Icam1,Fgfr3,Cd74,Cnr2,Ceacam1,Grem1,Dll4,Nos1,Flcn,Plek,Cd300lf,Cd300a,Shank3,Ptk2b,Mmrn2,Rasa3,Bcl3,Sgms1,Apod,Ucp2,Srgn,Gpr35,I…	Slc9a3r2,Dyrk2,Epha2,Eng,Hyal2,Notch4,Cd22,Pbld1,Cdc34,Igfbp3,Nfkbia,Rgcc,Acod1,Col2a1,Grina,Xdh,Sox17,Il1r2,Fcgr2b,Notch1,Il1b,Cd38,Lfng,Vgll4,Arap3,Parp14,Rasa4,Hey1,Lyn,Pim3,Midn,Fcmr,Pik3ap1,Foxo1,Tmem88,Dusp18,Socs3,Samhd1,Zfp366,Rasip1,Agt,Stat1,Jag2,Trim30a,Tlr9,Icam1,Fgfr3,Cd74,Cnr2,Ceacam1,Grem1,Dll4,Nos1,Flcn,Plek,Cd300lf,Cd300a,Shank3,Ptk2b,Mmrn2,Rasa3,Bcl3,Sgms1,Apod,Ucp2,Srgn,Gpr35,I…
GO:0040011	locomotion	65	1183	2.8e-08	Itgb2,Pdgfb,Ppard,Lamb1,Epha2,Saa3,Ccl8,Eng,Lbp,Cxcl16,Ccl6,Ccl9,Evl,Cxcl13,Csf1r,Podxl,Ccr1,Sox17,Notch1,Il1b,Fscn1,Flt1,Hsd3b7,Sema7a,Spns2,Ch25h,Runx3,Efnb1,S1pr1,Eps8,Pltp,Sox18,S100a8,Fpr2,Sdc3,Itgam,Retnlg,Bsg,Nfatc2,Fcer1g,Fes,Scarb1,Icam1,Sema3g,Cnr2,Ceacam1,Grem1,Trpm2,Adam8,Csf3r,Itgb4,Shank3,D8Ertd82e,Ptk2b,Mmrn2,Nrp2,S100a9,Sgpl1,Syk,Lcp1,Adcy3,Gpr35,Sema6b,Fcgr3,Gpr56	Itgb2,Pdgfb,Ppard,Lamb1,Epha2,Saa3,Ccl8,Eng,Lbp,Cxcl16,Ccl6,Ccl9,Evl,Cxcl13,Csf1r,Podxl,Ccr1,Sox17,Notch1,Il1b,Fscn1,Flt1,Hsd3b7,Sema7a,Spns2,Ch25h,Runx3,Efnb1,S1pr1,Eps8,Pltp,Sox18,S100a8,Fpr2,Sdc3,Itgam,Retnlg,Bsg,Nfatc2,Fcer1g,Fes,Scarb1,Icam1,Sema3g,Cnr2,Ceacam1,Grem1,Trpm2,Adam8,Csf3r,Itgb4,Shank3,D8Ertd82e,Ptk2b,Mmrn2,Nrp2,S100a9,Sgpl1,Syk,Lcp1,Adcy3,Gpr35,Sema6b,Fcgr3,Adgrg1
GO:0002886	regulation of myeloid leukocyte mediated immunity	15	65	3e-08	Itgb2,C3,Fcgr1,Fgr,Tyrobp,Il4ra,Btk,Lyn,Itgam,Fcer1g,Fes,Cd300a,Syk,Stxbp2,Fcgr3	Itgb2,C3,Fcgr1,Fgr,Tyrobp,Il4ra,Btk,Lyn,Itgam,Fcer1g,Fes,Cd300a,Syk,Stxbp2,Fcgr3
GO:0001818	negative regulation of cytokine production	27	255	3.25e-08	Epha2,Lbp,Mmp8,Vsir,Havcr2,Rgcc,Irg1,Il1r2,Slc11a1,Fcgr2b,Tnfrsf9,Pglyrp1,Tyrobp,Btk,Flt3,Bst2,Jak3,Klf2,Trim30a,Tlr9,Ceacam1,Mefv,Tlr8,Bcl3,Apod,Srgn,Inpp5d	Epha2,Lbp,Mmp8,Vsir,Havcr2,Rgcc,Acod1,Il1r2,Slc11a1,Fcgr2b,Tnfrsf9,Pglyrp1,Tyrobp,Btk,Flt3,Bst2,Jak3,Klf2,Trim30a,Tlr9,Ceacam1,Mefv,Tlr8,Bcl3,Apod,Srgn,Inpp5d
GO:0001568	blood vessel development	40	534	3.32e-08	Pdgfb,Spi1,Epha2,Eng,Notch4,Tbx3,Flt4,Sox17,Notch1,Flt1,Cdh5,Tie1,Hey1,S1pr1,Foxo1,Chd7,Socs3,Shb,Gpr4,Rasip1,Sox18,Agt,Glul,Ceacam1,Grem1,Dll4,Tnfaip2,Robo4,Adam8,Hif3a,Ptk2b,Mmrn2,Gpr116,Nrp2,Emcn,Sgpl1,Syk,Rapgef3,Pde2a,Gpr56	Pdgfb,Spi1,Epha2,Eng,Notch4,Tbx3,Flt4,Sox17,Notch1,Flt1,Cdh5,Tie1,Hey1,S1pr1,Foxo1,Chd7,Socs3,Shb,Gpr4,Rasip1,Sox18,Agt,Glul,Ceacam1,Grem1,Dll4,Tnfaip2,Robo4,Adam8,Hif3a,Ptk2b,Mmrn2,Adgrf5,Nrp2,Emcn,Sgpl1,Syk,Rapgef3,Pde2a,Adgrg1
GO:0032501	multicellular organismal process	211	6272	3.33e-08	Itgb2,Pdgfb,Spi1,Napsa,Ppard,Slc9a3r2,Lamb1,Cyp4f18,Sh2b2,Slc1a3,Tead4,Epha2,Gprc5b,Eng,Hyal2,Ceacam16,Mmp13,Notch4,Ctsz,Stac2,Nos2,Tbx3,Mmp8,Pbld1,Eif4ebp2,Flt4,Havcr2,Igfbp3,Adap2,Prkch,Evl,Tppp,Rgcc,Irg1,Col2a1,Hcls1,Cdkn1a,Cxcl13,Abcg1,Xdh,C3,H2-K1,Csf1r,C1qtnf9,Pitx3,Baiap2,Ifitm1,Irf7,Podxl,Ccr1,Sox17,Slc11a1,Fcgr2b,Notch1,Mall,Il1b,Il6ra,Zbtb7b,Col24a1,Abca1,Tnfrsf1b,Mycl,Mfsd2a,Alpl,Fgr,C…	Itgb2,Pdgfb,Spi1,Napsa,Ppard,Slc9a3r2,Lamb1,Cyp4f18,Sh2b2,Slc1a3,Tead4,Epha2,Gprc5b,Eng,Hyal2,Ceacam16,Mmp13,Notch4,Ctsz,Stac2,Nos2,Tbx3,Mmp8,Pbld1,Eif4ebp2,Flt4,Havcr2,Igfbp3,Adap2,Prkch,Evl,Tppp,Rgcc,Acod1,Col2a1,Hcls1,Cdkn1a,Cxcl13,Abcg1,Xdh,C3,H2-K1,Csf1r,C1qtnf9,Pitx3,Baiap2,Ifitm1,Irf7,Podxl,Ccr1,Sox17,Slc11a1,Fcgr2b,Notch1,Mall,Il1b,Il6ra,Zbtb7b,Col24a1,Abca1,Tnfrsf1b,Mycl,Mfsd2a,Alpl,Fgr,…
GO:0030155	regulation of cell adhesion	47	705	3.35e-08	Itgb2,Lamb1,Epha2,Notch4,Vsir,Havcr2,Rgcc,Cxcl13,Podxl,Notch1,Il1b,Zbtb7b,Il4ra,H2-DMa,Lyn,Acer2,Zc3h12d,H2-Ab1,Akna,H2-Aa,Runx3,Efnb1,S1pr1,Jak3,Shb,Gpr4,Cebpb,Jag2,Fes,Icam1,Myo1f,Piezo1,Cd74,Ceacam1,Grem1,Bst1,Flcn,Adora2a,Adam8,Cd300a,Tnfrsf13c,Ccm2l,Ptk2b,Emcn,Syk,Apod,Gpr56	Itgb2,Lamb1,Epha2,Notch4,Vsir,Havcr2,Rgcc,Cxcl13,Podxl,Notch1,Il1b,Zbtb7b,Il4ra,H2-DMa,Lyn,Acer2,Zc3h12d,H2-Ab1,Akna,H2-Aa,Runx3,Efnb1,S1pr1,Jak3,Shb,Gpr4,Cebpb,Jag2,Fes,Icam1,Myo1f,Piezo1,Cd74,Ceacam1,Grem1,Bst1,Flcn,Adora2a,Adam8,Cd300a,Tnfrsf13c,Ccm2l,Ptk2b,Emcn,Syk,Apod,Adgrg1
GO:1901701	cellular response to oxygen-containing compound	59	1026	3.88e-08	Pdgfb,Spi1,Ppard,Sh2b2,Cybb,Ncf1,Lbp,Nos2,Cxcl16,Ptger1,Eif4ebp2,Havcr2,Nfkbia,Irg1,Cxcl13,Pim1,Baiap2,Fcgr2b,Il1b,Abca1,Tnfrsf1b,Btk,Eif4ebp1,Mt1,Apoc3,Itpr3,Lyn,Irf8,Sbno2,Lcn2,Foxo1,Cd14,Ly6e,Klf2,Fpr2,Agt,Stat1,Ly6c1,Cebpb,Sipa1,Cd300lb,Fcgr4,Fes,Tlr9,Scarb1,Icam1,Ceacam1,Nos1,Trpm2,Cd68,Ptk2b,Nr1h3,Rapgef3,Sgms1,Ucp2,Adcy3,Gramd1b,Pde2a,Ly6a	Pdgfb,Spi1,Ppard,Sh2b2,Cybb,Ncf1,Lbp,Nos2,Cxcl16,Ptger1,Eif4ebp2,Havcr2,Nfkbia,Acod1,Cxcl13,Pim1,Baiap2,Fcgr2b,Il1b,Abca1,Tnfrsf1b,Btk,Eif4ebp1,Mt1,Apoc3,Itpr3,Lyn,Irf8,Sbno2,Lcn2,Foxo1,Cd14,Ly6e,Klf2,Fpr2,Agt,Stat1,Ly6c1,Cebpb,Sipa1,Cd300lb,Fcgr4,Fes,Tlr9,Scarb1,Icam1,Ceacam1,Nos1,Trpm2,Cd68,Ptk2b,Nr1h3,Rapgef3,Sgms1,Ucp2,Adcy3,Gramd1b,Pde2a,Ly6a
GO:0045596	negative regulation of cell differentiation	49	761	4.11e-08	Pdgfb,Ppard,Notch4,Ctsz,Tbx3,Ccl9,Pbld1,Nfkbia,Abcg1,Xdh,H2-K1,Pitx3,Notch1,Il1b,Zbtb7b,Cd38,Pglyrp1,Il4ra,C1qc,Hey1,Lyn,Flt3,Sema7a,Mylip,Runx3,Foxo1,Jak3,Shb,Stat1,Nfatc2,Fgfr3,Sema3g,Mbd1,Cd74,Ttpa,Ceacam1,Mafb,Grem1,Tmem176a,Flcn,D8Ertd82e,Ptk2b,Rtn4rl2,Inpp5d,Tmem176b,Nfatc1,Sema6b,H2-D1,Gpr56	Pdgfb,Ppard,Notch4,Ctsz,Tbx3,Ccl9,Pbld1,Nfkbia,Abcg1,Xdh,H2-K1,Pitx3,Notch1,Il1b,Zbtb7b,Cd38,Pglyrp1,Il4ra,C1qc,Hey1,Lyn,Flt3,Sema7a,Mylip,Runx3,Foxo1,Jak3,Shb,Stat1,Nfatc2,Fgfr3,Sema3g,Mbd1,Cd74,Ttpa,Ceacam1,Mafb,Grem1,Tmem176a,Flcn,D8Ertd82e,Ptk2b,Rtn4rl2,Inpp5d,Tmem176b,Nfatc1,Sema6b,H2-D1,Adgrg1
GO:0051246	regulation of protein metabolic process	116	2799	4.11e-08	Itgb2,Pdgfb,Ddt,Spi1,Map3k11,Epha2,Gprc5b,Ccl8,Eng,Hyal2,Notch4,Ncf1,Ctsz,Ksr1,Nos2,Mmp8,Ccl6,Ccl9,Pbld1,Eif4ebp2,Vsir,Flt4,Havcr2,Igfbp3,Nfkbia,Serpina3n,Tppp,Rgcc,Hcls1,Cdkn1a,Fgd2,Pim1,Abcg1,Xdh,C3,Csf1r,C1qtnf9,Ccr1,Sox17,Il1r2,Slc11a1,Fcgr2b,Notch1,Il1b,Il6ra,Zbtb7b,Fcgr1,Tnfrsf1b,Map3k6,Fgr,Flt1,Vgll4,Timp4,Eif4ebp1,Slc27a1,Cdh5,Parp14,Lyn,Flt3,Acer2,Zc3h12d,Serpina3g,Egln3,Sema7a,Il22ra2,T…	Itgb2,Pdgfb,Ddt,Spi1,Map3k11,Epha2,Gprc5b,Ccl8,Eng,Hyal2,Notch4,Ncf1,Ctsz,Ksr1,Nos2,Mmp8,Ccl6,Ccl9,Pbld1,Eif4ebp2,Vsir,Flt4,Havcr2,Igfbp3,Nfkbia,Serpina3n,Tppp,Rgcc,Hcls1,Cdkn1a,Fgd2,Pim1,Abcg1,Xdh,C3,Csf1r,C1qtnf9,Ccr1,Sox17,Il1r2,Slc11a1,Fcgr2b,Notch1,Il1b,Il6ra,Zbtb7b,Fcgr1,Tnfrsf1b,Map3k6,Fgr,Flt1,Vgll4,Timp4,Eif4ebp1,Slc27a1,Cdh5,Parp14,Lyn,Flt3,Acer2,Zc3h12d,Serpina3g,Egln3,Sema7a,Il22ra2,T…
GO:0032675	regulation of interleukin-6 production	21	153	4.54e-08	Hyal2,Lbp,Mmp8,Havcr2,Il1b,Il6ra,Tyrobp,Flt3,Tlr1,Tlr7,Klf2,Cebpb,Bsg,Trim30a,Fcer1g,Tlr9,Cd74,Tlr8,Syk,Unc93b1,Inpp5d	Hyal2,Lbp,Mmp8,Havcr2,Il1b,Il6ra,Tyrobp,Flt3,Tlr1,Tlr7,Klf2,Cebpb,Bsg,Trim30a,Fcer1g,Tlr9,Cd74,Tlr8,Syk,Unc93b1,Inpp5d
GO:0007275	multicellular organism development	175	4921	5.08e-08	Pdgfb,Spi1,Ppard,Lamb1,Sh2b2,Slc1a3,Tead4,Epha2,Gprc5b,Eng,Hyal2,Mmp13,Notch4,Ctsz,Tbx3,Mmp8,Flt4,Havcr2,Adap2,Prkch,Evl,Tppp,Irg1,Col2a1,Hcls1,Cdkn1a,Cxcl13,Xdh,C3,H2-K1,Csf1r,Pitx3,Baiap2,Ifitm1,Podxl,Ccr1,Sox17,Fcgr2b,Notch1,Mall,Il1b,Il6ra,Zbtb7b,Col24a1,Tnfrsf1b,Mycl,Mfsd2a,Alpl,Fgr,Cd38,Lfng,Flt1,Clec4e,Timp4,Tyrobp,Btk,Eif4ebp1,Cdh5,Usp2,Cyp1a1,H2-DMa,Tie1,Hey1,Lyn,Flt3,Irf8,C1qb,Ttc7,H2-A…	Pdgfb,Spi1,Ppard,Lamb1,Sh2b2,Slc1a3,Tead4,Epha2,Gprc5b,Eng,Hyal2,Mmp13,Notch4,Ctsz,Tbx3,Mmp8,Flt4,Havcr2,Adap2,Prkch,Evl,Tppp,Acod1,Col2a1,Hcls1,Cdkn1a,Cxcl13,Xdh,C3,H2-K1,Csf1r,Pitx3,Baiap2,Ifitm1,Podxl,Ccr1,Sox17,Fcgr2b,Notch1,Mall,Il1b,Il6ra,Zbtb7b,Col24a1,Tnfrsf1b,Mycl,Mfsd2a,Alpl,Fgr,Cd38,Lfng,Flt1,Clec4e,Timp4,Tyrobp,Btk,Eif4ebp1,Cdh5,Usp2,Cyp1a1,H2-DMa,Tie1,Hey1,Lyn,Flt3,Irf8,C1qb,Ttc7,H2-…
GO:0050729	positive regulation of inflammatory response	20	139	5.59e-08	Ddt,Gprc5b,Hyal2,Lbp,Mmp8,Nfkbia,C3,Il1b,Fcgr1,Btk,Gpr4,S100a8,Cebpb,Alox5ap,Fcer1g,Tlr9,Adam8,S100a9,Pde2a,Fcgr3	Ddt,Gprc5b,Hyal2,Lbp,Mmp8,Nfkbia,C3,Il1b,Fcgr1,Btk,Gpr4,S100a8,Cebpb,Alox5ap,Fcer1g,Tlr9,Adam8,S100a9,Pde2a,Fcgr3
GO:0019220	regulation of phosphate metabolic process	84	1776	5.82e-08	Itgb2,Pdgfb,Ddt,Map3k11,Epha2,Gprc5b,Ccl8,Eng,Hyal2,Ncf1,Ksr1,Nos2,Mmp8,Ccl6,Ccl9,Pbld1,Flt4,Havcr2,Igfbp3,Rgcc,Hcls1,Cdkn1a,Fgd2,Pim1,Xdh,C3,Csf1r,C1qtnf9,Ccr1,Slc11a1,Fcgr2b,Notch1,Il1b,Il6ra,Fcgr1,Map3k6,Fgr,Flt1,Slc27a1,Cdh5,Apoc3,Tie1,Parp14,Lyn,Flt3,Sema7a,Il22ra2,Tlr13,Midn,Foxo1,Dusp18,Socs3,Shb,Tlr1,Tlr7,Rasip1,Fpr2,Prr5,Agt,Sh2d3c,Pirb,Tlr9,Scarb1,Icam1,Fgfr3,Cd74,Ceacam1,Grem1,Bst1,Nos…	Itgb2,Pdgfb,Ddt,Map3k11,Epha2,Gprc5b,Ccl8,Eng,Hyal2,Ncf1,Ksr1,Nos2,Mmp8,Ccl6,Ccl9,Pbld1,Flt4,Havcr2,Igfbp3,Rgcc,Hcls1,Cdkn1a,Fgd2,Pim1,Xdh,C3,Csf1r,C1qtnf9,Ccr1,Slc11a1,Fcgr2b,Notch1,Il1b,Il6ra,Fcgr1,Map3k6,Fgr,Flt1,Slc27a1,Cdh5,Apoc3,Tie1,Parp14,Lyn,Flt3,Sema7a,Il22ra2,Tlr13,Midn,Foxo1,Dusp18,Socs3,Shb,Tlr1,Tlr7,Rasip1,Fpr2,Prr5,Agt,Sh2d3c,Pirb,Tlr9,Scarb1,Icam1,Fgfr3,Cd74,Ceacam1,Grem1,Bst1,Nos…
GO:0002822	regulation of adaptive immune response based on somatic recombination of immune receptors built from immunoglobulin superfamily domains	21	156	6.07e-08	Vsir,Havcr2,C3,H2-K1,Slc11a1,Fcgr2b,Il1b,Zbtb7b,Fcgr1,Tnfrsf1b,Il4ra,Btk,H2-DMa,H2-Ab1,Jak3,Pvrl2,Fcer1g,Ceacam1,Tnfrsf13c,Fcgr3,H2-D1	Vsir,Havcr2,C3,H2-K1,Slc11a1,Fcgr2b,Il1b,Zbtb7b,Fcgr1,Tnfrsf1b,Il4ra,Btk,H2-DMa,H2-Ab1,Jak3,Nectin2,Fcer1g,Ceacam1,Tnfrsf13c,Fcgr3,H2-D1
GO:0051171	regulation of nitrogen compound metabolic process	180	5126	6.42e-08	Itgb2,Pdgfb,Ddt,Spi1,Ppard,Hck,Map3k11,Irf5,Tead4,Epha2,Gprc5b,Ccl8,Mnda,Eng,Hyal2,Notch4,Ncf1,Ctsz,Ksr1,Nos2,Tbx3,Mmp8,Ccl6,Ccl9,Pbld1,Eif4ebp2,Vsir,Flt4,Havcr2,Igfbp3,Nfkbia,Serpina3n,Prkch,Tppp,Rgcc,Irg1,Ciita,Hcls1,Cdkn1a,Fgd2,Pim1,Abcg1,Xdh,C3,Csf1r,C1qtnf9,Pitx3,Irf7,Ccr1,Sox17,Il1r2,Slc11a1,Cdk18,Fcgr2b,Notch1,Il1b,Il6ra,Zbtb7b,Fcgr1,Tnfrsf1b,Mycl,Map3k6,Fgr,Cd38,Plac8,Oasl1,Flt1,Vgll4,Tim…	Itgb2,Pdgfb,Ddt,Spi1,Ppard,Hck,Map3k11,Irf5,Tead4,Epha2,Gprc5b,Ccl8,Mnda,Eng,Hyal2,Notch4,Ncf1,Ctsz,Ksr1,Nos2,Tbx3,Mmp8,Ccl6,Ccl9,Pbld1,Eif4ebp2,Vsir,Flt4,Havcr2,Igfbp3,Nfkbia,Serpina3n,Prkch,Tppp,Rgcc,Acod1,Ciita,Hcls1,Cdkn1a,Fgd2,Pim1,Abcg1,Xdh,C3,Csf1r,C1qtnf9,Pitx3,Irf7,Ccr1,Sox17,Il1r2,Slc11a1,Cdk18,Fcgr2b,Notch1,Il1b,Il6ra,Zbtb7b,Fcgr1,Tnfrsf1b,Mycl,Map3k6,Fgr,Cd38,Plac8,Oasl1,Flt1,Vgll4,Ti…
GO:0009892	negative regulation of metabolic process	118	2895	6.93e-08	Pdgfb,Spi1,Ppard,Epha2,Mnda,Eng,Hyal2,Notch4,Lbp,Ctsz,Nos2,Tbx3,Mmp8,Pbld1,Eif4ebp2,Vsir,Havcr2,Igfbp3,Serpina3n,Tppp,Rgcc,Irg1,Ciita,Hcls1,Cdkn1a,Xdh,C3,Ccr1,Il1r2,Slc11a1,Fcgr2b,Notch1,Il1b,Il6ra,Zbtb7b,Mfsd2a,Tnfrsf9,Cd38,Vgll4,Timp4,Pglyrp1,Tyrobp,Btk,Eif4ebp1,Slc27a1,Usp2,Apoc3,Il10ra,Parp14,Hey1,Lyn,Flt3,Acer2,Zc3h12d,Irf8,Serpina3g,Sbno2,Mettl20,Midn,Faim3,Zmynd15,Runx3,Bst2,Pgp,Foxo1,Dusp…	Pdgfb,Spi1,Ppard,Epha2,Mnda,Eng,Hyal2,Notch4,Lbp,Ctsz,Nos2,Tbx3,Mmp8,Pbld1,Eif4ebp2,Vsir,Havcr2,Igfbp3,Serpina3n,Tppp,Rgcc,Acod1,Ciita,Hcls1,Cdkn1a,Xdh,C3,Ccr1,Il1r2,Slc11a1,Fcgr2b,Notch1,Il1b,Il6ra,Zbtb7b,Mfsd2a,Tnfrsf9,Cd38,Vgll4,Timp4,Pglyrp1,Tyrobp,Btk,Eif4ebp1,Slc27a1,Usp2,Apoc3,Il10ra,Parp14,Hey1,Lyn,Flt3,Acer2,Zc3h12d,Irf8,Serpina3g,Sbno2,Mettl20,Midn,Fcmr,Zmynd15,Runx3,Bst2,Pgp,Foxo1,Dusp…
GO:0051128	regulation of cellular component organization	104	2438	9.1e-08	Pdgfb,Esam,Spi1,Ppard,Hck,Epha2,Gprc5b,Ccl8,Hyal2,Lbp,Ctsz,Cxcl16,Cd22,Cdc34,Flt4,Igfbp3,Prkch,Evl,Tppp,Rgcc,Gpihbp1,Hcls1,Cdkn1a,Cxcl13,C3,H2-K1,Csf1r,Baiap2,Podxl,Sox17,Fcgr2b,Notch1,Il1b,Zbtb7b,Fcgr1,Abca1,Tnfrsf1b,Mfsd2a,Fgr,Cd38,Fscn1,Vgll4,Tyrobp,Il4ra,Eif4ebp1,Cotl1,Cdh5,Il10ra,Cd53,Hsd3b7,Lyn,Kank3,Zc3h12d,Sema7a,Scarf1,Mylip,S1pr1,Bst2,Eps8,Lcn2,Cd14,Dcun1d3,Rasip1,Agt,Stat1,Nfatc2,Trim3…	Pdgfb,Esam,Spi1,Ppard,Hck,Epha2,Gprc5b,Ccl8,Hyal2,Lbp,Ctsz,Cxcl16,Cd22,Cdc34,Flt4,Igfbp3,Prkch,Evl,Tppp,Rgcc,Gpihbp1,Hcls1,Cdkn1a,Cxcl13,C3,H2-K1,Csf1r,Baiap2,Podxl,Sox17,Fcgr2b,Notch1,Il1b,Zbtb7b,Fcgr1,Abca1,Tnfrsf1b,Mfsd2a,Fgr,Cd38,Fscn1,Vgll4,Tyrobp,Il4ra,Eif4ebp1,Cotl1,Cdh5,Il10ra,Cd53,Hsd3b7,Lyn,Kank3,Zc3h12d,Sema7a,Scarf1,Mylip,S1pr1,Bst2,Eps8,Lcn2,Cd14,Dcun1d3,Rasip1,Agt,Stat1,Nfatc2,Trim3…
GO:0006909	phagocytosis	20	144	9.34e-08	Itgb2,Hck,Lbp,Slc11a1,Fcgr2b,Fcgr1,Abca1,Tyrobp,Irf8,Pld4,Itgam,Fcer1g,Scarb1,Ncf4,Myo7a,Nr1h3,Treml4,Abca7,Fcgr3,Ncf2	Itgb2,Hck,Lbp,Slc11a1,Fcgr2b,Fcgr1,Abca1,Tyrobp,Irf8,Pld4,Itgam,Fcer1g,Scarb1,Ncf4,Myo7a,Nr1h3,Treml4,Abca7,Fcgr3,Ncf2
GO:0008285	negative regulation of cell population proliferation	45	680	9.36e-08	Ppard,Eng,Pbld1,Vsir,Havcr2,Igfbp3,Rgcc,Cdkn1a,Xdh,Csf1r,Ifitm1,Fcgr2b,Notch1,Il1b,Zbtb7b,Tnfrsf9,Flt1,Vgll4,Tyrobp,Btk,Ifi30,Cdh5,Lyn,Flt3,Zc3h12d,H2-Ab1,H2-Aa,Runx3,Agt,Stat1,Cebpb,Fgfr3,Cd37,Ceacam1,Grem1,Dll4,Nos1,Flcn,Adora2a,Cd300a,Ptk2b,Apod,Inpp5d,Nfatc1,Gpr56	Ppard,Eng,Pbld1,Vsir,Havcr2,Igfbp3,Rgcc,Cdkn1a,Xdh,Csf1r,Ifitm1,Fcgr2b,Notch1,Il1b,Zbtb7b,Tnfrsf9,Flt1,Vgll4,Tyrobp,Btk,Ifi30,Cdh5,Lyn,Flt3,Zc3h12d,H2-Ab1,H2-Aa,Runx3,Agt,Stat1,Cebpb,Fgfr3,Cd37,Ceacam1,Grem1,Dll4,Nos1,Flcn,Adora2a,Cd300a,Ptk2b,Apod,Inpp5d,Nfatc1,Adgrg1
GO:0051247	positive regulation of protein metabolic process	80	1675	1.01e-07	Pdgfb,Ddt,Map3k11,Gprc5b,Ccl8,Eng,Ncf1,Ksr1,Mmp8,Ccl6,Ccl9,Vsir,Flt4,Havcr2,Igfbp3,Nfkbia,Rgcc,Hcls1,Cdkn1a,Fgd2,Pim1,Abcg1,Xdh,C3,Csf1r,C1qtnf9,Ccr1,Sox17,Slc11a1,Fcgr2b,Notch1,Il1b,Il6ra,Zbtb7b,Fcgr1,Tnfrsf1b,Map3k6,Flt1,Vgll4,Slc27a1,Cdh5,Parp14,Lyn,Flt3,Acer2,Egln3,Sema7a,Mylip,Foxo1,Dcun1d3,Tlr1,S100a8,Klf2,Fpr2,Prr5,Agt,Stat1,Sh2d3c,Plk3,Trim30a,Pirb,Tlr9,Icam1,Fgfr3,Cd74,Ceacam1,Grem1,Mefv…	Pdgfb,Ddt,Map3k11,Gprc5b,Ccl8,Eng,Ncf1,Ksr1,Mmp8,Ccl6,Ccl9,Vsir,Flt4,Havcr2,Igfbp3,Nfkbia,Rgcc,Hcls1,Cdkn1a,Fgd2,Pim1,Abcg1,Xdh,C3,Csf1r,C1qtnf9,Ccr1,Sox17,Slc11a1,Fcgr2b,Notch1,Il1b,Il6ra,Zbtb7b,Fcgr1,Tnfrsf1b,Map3k6,Flt1,Vgll4,Slc27a1,Cdh5,Parp14,Lyn,Flt3,Acer2,Egln3,Sema7a,Mylip,Foxo1,Dcun1d3,Tlr1,S100a8,Klf2,Fpr2,Prr5,Agt,Stat1,Sh2d3c,Plk3,Trim30a,Pirb,Tlr9,Icam1,Fgfr3,Cd74,Ceacam1,Grem1,Mefv…
GO:0048513	animal organ development	127	3230	1.09e-07	Pdgfb,Spi1,Ppard,Lamb1,Tead4,Epha2,Eng,Hyal2,Mmp13,Notch4,Ctsz,Tbx3,Flt4,Adap2,Col2a1,Hcls1,Cdkn1a,Cxcl13,Xdh,H2-K1,Csf1r,Pitx3,Baiap2,Podxl,Ccr1,Sox17,Fcgr2b,Notch1,Il6ra,Zbtb7b,Col24a1,Tnfrsf1b,Mfsd2a,Alpl,Fgr,Lfng,Flt1,Clec4e,Tyrobp,Btk,Eif4ebp1,Usp2,Cyp1a1,H2-DMa,Hey1,Lyn,Flt3,Irf8,C1qb,Ttc7,H2-Ab1,Akna,Sbno2,Sema7a,Spns2,Runx3,Efnb1,S1pr1,Foxo1,Arl11,Ly6e,Chd7,Socs3,Jak3,Shb,Gpr4,Sox18,Klf2,…	Pdgfb,Spi1,Ppard,Lamb1,Tead4,Epha2,Eng,Hyal2,Mmp13,Notch4,Ctsz,Tbx3,Flt4,Adap2,Col2a1,Hcls1,Cdkn1a,Cxcl13,Xdh,H2-K1,Csf1r,Pitx3,Baiap2,Podxl,Ccr1,Sox17,Fcgr2b,Notch1,Il6ra,Zbtb7b,Col24a1,Tnfrsf1b,Mfsd2a,Alpl,Fgr,Lfng,Flt1,Clec4e,Tyrobp,Btk,Eif4ebp1,Usp2,Cyp1a1,H2-DMa,Hey1,Lyn,Flt3,Irf8,C1qb,Ttc7,H2-Ab1,Akna,Sbno2,Sema7a,Spns2,Runx3,Efnb1,S1pr1,Foxo1,Arl11,Ly6e,Chd7,Socs3,Jak3,Shb,Gpr4,Sox18,Klf2,…
GO:0040013	negative regulation of locomotion	29	314	1.19e-07	Pdgfb,Ddt,Ppard,Eng,Hyal2,Pbld1,Igfbp3,Evl,Rgcc,Cxcl13,Ifitm1,Notch1,Arap3,Tie1,Sema7a,Bst2,Sema3g,Cd74,Grem1,Dll4,Flcn,Robo4,Adora2a,Cd300a,Mmrn2,Apod,Card10,Sema6b,Gpr56	Pdgfb,Ddt,Ppard,Eng,Hyal2,Pbld1,Igfbp3,Evl,Rgcc,Cxcl13,Ifitm1,Notch1,Arap3,Tie1,Sema7a,Bst2,Sema3g,Cd74,Grem1,Dll4,Flcn,Robo4,Adora2a,Cd300a,Mmrn2,Apod,Card10,Sema6b,Adgrg1
GO:0051271	negative regulation of cellular component movement	29	314	1.19e-07	Pdgfb,Ddt,Ppard,Eng,Hyal2,Pbld1,Igfbp3,Evl,Rgcc,Cxcl13,Ifitm1,Notch1,Arap3,Tie1,Sema7a,Bst2,Sema3g,Cd74,Grem1,Dll4,Nos1,Flcn,Robo4,Cd300a,Mmrn2,Apod,Card10,Sema6b,Gpr56	Pdgfb,Ddt,Ppard,Eng,Hyal2,Pbld1,Igfbp3,Evl,Rgcc,Cxcl13,Ifitm1,Notch1,Arap3,Tie1,Sema7a,Bst2,Sema3g,Cd74,Grem1,Dll4,Nos1,Flcn,Robo4,Cd300a,Mmrn2,Apod,Card10,Sema6b,Adgrg1
GO:0042116	macrophage activation	13	52	1.78e-07	Lbp,Havcr2,Slc11a1,Tyrobp,Sbno2,C1qa,Tlr1,Tlr7,Fpr2,Itgam,Tlr9,Tlr8,Syk	Lbp,Havcr2,Slc11a1,Tyrobp,Sbno2,C1qa,Tlr1,Tlr7,Fpr2,Itgam,Tlr9,Tlr8,Syk
GO:0045089	positive regulation of innate immune response	17	105	2.09e-07	Mnda,Lbp,Havcr2,Irf7,Ifi205,Fpr2,Pvrl2,Tlr9,Pydc3,Cd74,Adam8,Ifi204,Tlr8,Tmem173,Ifi203,Nlrc5,Mndal	Mnda,Lbp,Havcr2,Irf7,Ifi205,Fpr2,Nectin2,Tlr9,Pydc3,Cd74,Adam8,Ifi204,Tlr8,Tmem173,Ifi203,Nlrc5,Mndal
GO:0046649	lymphocyte activation	33	410	2.11e-07	Itgb2,Spi1,Cd22,Slc11a1,Zbtb7b,Lfng,Clec4e,Btk,H2-DMa,Flt3,H2-Ab1,Blnk,Chd7,Jak3,Shb,Itgam,Cebpb,Jag2,Fcer1g,Plcg2,Icam1,Cd74,Mafb,Dll4,Pou2f2,Nfam1,Ptk2b,Bcl3,Syk,Lcp1,Wdfy4,Nfatc1,Fcrl1	Itgb2,Spi1,Cd22,Slc11a1,Zbtb7b,Lfng,Clec4e,Btk,H2-DMa,Flt3,H2-Ab1,Blnk,Chd7,Jak3,Shb,Itgam,Cebpb,Jag2,Fcer1g,Plcg2,Icam1,Cd74,Mafb,Dll4,Pou2f2,Nfam1,Ptk2b,Bcl3,Syk,Lcp1,Wdfy4,Nfatc1,Fcrl1
GO:0042327	positive regulation of phosphorylation	59	1085	2.52e-07	Pdgfb,Ddt,Map3k11,Epha2,Gprc5b,Ccl8,Eng,Ncf1,Ksr1,Mmp8,Ccl6,Ccl9,Flt4,Havcr2,Igfbp3,Rgcc,Hcls1,Cdkn1a,Fgd2,Pim1,Xdh,C3,Csf1r,C1qtnf9,Ccr1,Slc11a1,Fcgr2b,Notch1,Il1b,Il6ra,Fcgr1,Map3k6,Fgr,Flt1,Slc27a1,Tie1,Parp14,Lyn,Flt3,Sema7a,Tlr1,Fpr2,Prr5,Agt,Sh2d3c,Tlr9,Icam1,Fgfr3,Cd74,Ceacam1,Grem1,Nos1,Flcn,Adam8,Ptk2b,Syk,Rapgef3,Abca7,Card10	Pdgfb,Ddt,Map3k11,Epha2,Gprc5b,Ccl8,Eng,Ncf1,Ksr1,Mmp8,Ccl6,Ccl9,Flt4,Havcr2,Igfbp3,Rgcc,Hcls1,Cdkn1a,Fgd2,Pim1,Xdh,C3,Csf1r,C1qtnf9,Ccr1,Slc11a1,Fcgr2b,Notch1,Il1b,Il6ra,Fcgr1,Map3k6,Fgr,Flt1,Slc27a1,Tie1,Parp14,Lyn,Flt3,Sema7a,Tlr1,Fpr2,Prr5,Agt,Sh2d3c,Tlr9,Icam1,Fgfr3,Cd74,Ceacam1,Grem1,Nos1,Flcn,Adam8,Ptk2b,Syk,Rapgef3,Abca7,Card10
GO:0048856	anatomical structure development	181	5258	2.52e-07	Pdgfb,Spi1,Ppard,Lamb1,Sh2b2,Slc1a3,Tead4,Epha2,Gprc5b,Eng,Hyal2,Mmp13,Notch4,Ctsz,Tbx3,Mmp8,Plod1,Flt4,Havcr2,Adap2,Prkch,Evl,Tppp,Irg1,Parvb,Col2a1,Hcls1,Cdkn1a,Cxcl13,Xdh,C3,H2-K1,Csf1r,Pitx3,Baiap2,Ifitm1,Podxl,Ccr1,Sox17,Fcgr2b,Notch1,Mall,Il1b,Il6ra,Zbtb7b,Col24a1,Tnfrsf1b,Mycl,Mfsd2a,Alpl,Fgr,Cd38,Lfng,Flt1,Clec4e,Timp4,Tyrobp,Btk,Eif4ebp1,Cdh5,Usp2,Cyp1a1,H2-DMa,Tie1,Hey1,Lyn,Flt3,Irf8,C1…	Pdgfb,Spi1,Ppard,Lamb1,Sh2b2,Slc1a3,Tead4,Epha2,Gprc5b,Eng,Hyal2,Mmp13,Notch4,Ctsz,Tbx3,Mmp8,Plod1,Flt4,Havcr2,Adap2,Prkch,Evl,Tppp,Acod1,Parvb,Col2a1,Hcls1,Cdkn1a,Cxcl13,Xdh,C3,H2-K1,Csf1r,Pitx3,Baiap2,Ifitm1,Podxl,Ccr1,Sox17,Fcgr2b,Notch1,Mall,Il1b,Il6ra,Zbtb7b,Col24a1,Tnfrsf1b,Mycl,Mfsd2a,Alpl,Fgr,Cd38,Lfng,Flt1,Clec4e,Timp4,Tyrobp,Btk,Eif4ebp1,Cdh5,Usp2,Cyp1a1,H2-DMa,Tie1,Hey1,Lyn,Flt3,Irf8,C…
GO:0035456	response to interferon-beta	12	43	2.54e-07	Mnda,Cdc34,Irg1,Ifitm1,Bst2,Ifi205,Stat1,Pydc3,Ifi204,Tmem173,Ifi203,Mndal	Mnda,Cdc34,Acod1,Ifitm1,Bst2,Ifi205,Stat1,Pydc3,Ifi204,Tmem173,Ifi203,Mndal
GO:0030888	regulation of B cell proliferation	14	67	3.07e-07	Cd22,Cdkn1a,Fcgr2b,Cd38,Tyrobp,Btk,Lyn,Nfatc2,Tlr9,Cd74,Bst1,Cd300a,Tnfrsf13c,Inpp5d	Cd22,Cdkn1a,Fcgr2b,Cd38,Tyrobp,Btk,Lyn,Nfatc2,Tlr9,Cd74,Bst1,Cd300a,Tnfrsf13c,Inpp5d
GO:0001934	positive regulation of protein phosphorylation	56	1010	3.4e-07	Pdgfb,Ddt,Map3k11,Gprc5b,Ccl8,Eng,Ncf1,Ksr1,Mmp8,Ccl6,Ccl9,Flt4,Havcr2,Igfbp3,Rgcc,Hcls1,Cdkn1a,Fgd2,Pim1,Xdh,C3,Csf1r,C1qtnf9,Ccr1,Slc11a1,Fcgr2b,Notch1,Il1b,Il6ra,Fcgr1,Map3k6,Flt1,Slc27a1,Parp14,Lyn,Flt3,Sema7a,Tlr1,Fpr2,Prr5,Agt,Sh2d3c,Tlr9,Icam1,Fgfr3,Cd74,Ceacam1,Grem1,Nos1,Flcn,Adam8,Ptk2b,Syk,Rapgef3,Abca7,Card10	Pdgfb,Ddt,Map3k11,Gprc5b,Ccl8,Eng,Ncf1,Ksr1,Mmp8,Ccl6,Ccl9,Flt4,Havcr2,Igfbp3,Rgcc,Hcls1,Cdkn1a,Fgd2,Pim1,Xdh,C3,Csf1r,C1qtnf9,Ccr1,Slc11a1,Fcgr2b,Notch1,Il1b,Il6ra,Fcgr1,Map3k6,Flt1,Slc27a1,Parp14,Lyn,Flt3,Sema7a,Tlr1,Fpr2,Prr5,Agt,Sh2d3c,Tlr9,Icam1,Fgfr3,Cd74,Ceacam1,Grem1,Nos1,Flcn,Adam8,Ptk2b,Syk,Rapgef3,Abca7,Card10
GO:0002888	positive regulation of myeloid leukocyte mediated immunity	12	45	3.87e-07	Itgb2,C3,Fcgr1,Fgr,Tyrobp,Il4ra,Btk,Itgam,Fcer1g,Syk,Stxbp2,Fcgr3	Itgb2,C3,Fcgr1,Fgr,Tyrobp,Il4ra,Btk,Itgam,Fcer1g,Syk,Stxbp2,Fcgr3
GO:0002366	leukocyte activation involved in immune response	20	159	4.03e-07	Lbp,Havcr2,Slc11a1,Lfng,Clec4e,Tyrobp,Btk,Lyn,Sbno2,Fcer1g,Plcg2,Icam1,Myo1f,Cd74,Cd300a,Ptk2b,Bcl3,Syk,Lcp1,Stxbp2	Lbp,Havcr2,Slc11a1,Lfng,Clec4e,Tyrobp,Btk,Lyn,Sbno2,Fcer1g,Plcg2,Icam1,Myo1f,Cd74,Cd300a,Ptk2b,Bcl3,Syk,Lcp1,Stxbp2
GO:0045765	regulation of angiogenesis	28	313	4.12e-07	Itgb2,Epha2,Eng,Cybb,Notch4,Rgcc,C3,Notch1,Il1b,Flt1,Itgax,Cdh5,Tie1,Stab1,Gpr4,Klf2,Adam12,Agt,Stat1,Glul,Ceacam1,Grem1,Dll4,Flcn,Ptk2b,Mmrn2,Rapgef3,Card10	Itgb2,Epha2,Eng,Cybb,Notch4,Rgcc,C3,Notch1,Il1b,Flt1,Itgax,Cdh5,Tie1,Stab1,Gpr4,Klf2,Adam12,Agt,Stat1,Glul,Ceacam1,Grem1,Dll4,Flcn,Ptk2b,Mmrn2,Rapgef3,Card10
GO:0051049	regulation of transport	84	1862	4.35e-07	Itgb2,Pdgfb,Ppard,Slc9a3r2,Hck,Cyp4f18,Sh2b2,Hyal2,Mmp13,Cybb,Lbp,Cyth1,Stac2,Nos2,Cd22,Igfbp3,Nfkbia,Rgcc,Hcls1,Pim1,Abcg1,C3,Ccr1,Slc11a1,Fcgr2b,Notch1,Il1b,Fcgr1,Abca1,Tnfrsf1b,Fgr,Cd38,Clec4e,Il4ra,Usp2,Lyn,Pim3,Midn,Bst2,Kcna5,Cd14,Chd7,Jak3,Oas2,Pltp,S100a8,Fpr2,Agt,Lipg,Itgam,Cebpb,Hvcn1,Plk3,Fcer1g,Fes,Plcg2,Tlr9,Scarb1,Glul,Icam1,AF251705,Cd74,Ceacam1,Grem1,Ddi2,Nos1,Trpm2,Adora2a,Cd300l…	Itgb2,Pdgfb,Ppard,Slc9a3r2,Hck,Cyp4f18,Sh2b2,Hyal2,Mmp13,Cybb,Lbp,Cyth1,Stac2,Nos2,Cd22,Igfbp3,Nfkbia,Rgcc,Hcls1,Pim1,Abcg1,C3,Ccr1,Slc11a1,Fcgr2b,Notch1,Il1b,Fcgr1,Abca1,Tnfrsf1b,Fgr,Cd38,Clec4e,Il4ra,Usp2,Lyn,Pim3,Midn,Bst2,Kcna5,Cd14,Chd7,Jak3,Oas2,Pltp,S100a8,Fpr2,Agt,Lipg,Itgam,Cebpb,Hvcn1,Plk3,Fcer1g,Fes,Plcg2,Tlr9,Scarb1,Glul,Icam1,Cd300c2,Cd74,Ceacam1,Grem1,Ddi2,Nos1,Trpm2,Adora2a,Cd300lf…
GO:0032268	regulation of cellular protein metabolic process	108	2657	4.8e-07	Itgb2,Pdgfb,Ddt,Spi1,Map3k11,Epha2,Gprc5b,Ccl8,Eng,Hyal2,Ncf1,Ctsz,Ksr1,Nos2,Mmp8,Ccl6,Ccl9,Pbld1,Eif4ebp2,Vsir,Flt4,Havcr2,Igfbp3,Nfkbia,Serpina3n,Tppp,Rgcc,Hcls1,Cdkn1a,Fgd2,Pim1,Xdh,C3,Csf1r,C1qtnf9,Ccr1,Il1r2,Slc11a1,Fcgr2b,Notch1,Il1b,Il6ra,Zbtb7b,Fcgr1,Tnfrsf1b,Map3k6,Fgr,Flt1,Vgll4,Timp4,Eif4ebp1,Slc27a1,Cdh5,Parp14,Lyn,Flt3,Acer2,Zc3h12d,Serpina3g,Egln3,Sema7a,Il22ra2,Tlr13,Mylip,Faim3,Bs…	Itgb2,Pdgfb,Ddt,Spi1,Map3k11,Epha2,Gprc5b,Ccl8,Eng,Hyal2,Ncf1,Ctsz,Ksr1,Nos2,Mmp8,Ccl6,Ccl9,Pbld1,Eif4ebp2,Vsir,Flt4,Havcr2,Igfbp3,Nfkbia,Serpina3n,Tppp,Rgcc,Hcls1,Cdkn1a,Fgd2,Pim1,Xdh,C3,Csf1r,C1qtnf9,Ccr1,Il1r2,Slc11a1,Fcgr2b,Notch1,Il1b,Il6ra,Zbtb7b,Fcgr1,Tnfrsf1b,Map3k6,Fgr,Flt1,Vgll4,Timp4,Eif4ebp1,Slc27a1,Cdh5,Parp14,Lyn,Flt3,Acer2,Zc3h12d,Serpina3g,Egln3,Sema7a,Il22ra2,Tlr13,Mylip,Fcmr,Bst…
GO:0097529	myeloid leukocyte migration	17	113	5.27e-07	Itgb2,Pdgfb,Ccl8,Ccl6,Ccl9,Cxcl13,Il1b,Flt1,S100a8,Itgam,Retnlg,Fcer1g,Csf3r,S100a9,Syk,Gpr35,Fcgr3	Itgb2,Pdgfb,Ccl8,Ccl6,Ccl9,Cxcl13,Il1b,Flt1,S100a8,Itgam,Retnlg,Fcer1g,Csf3r,S100a9,Syk,Gpr35,Fcgr3
GO:0002833	positive regulation of response to biotic stimulus	19	146	5.75e-07	Mnda,Lbp,Havcr2,Ly86,Irg1,Irf7,Ifi205,Fpr2,Pvrl2,Tlr9,Pydc3,Cd74,Adam8,Ifi204,Tlr8,Tmem173,Ifi203,Nlrc5,Mndal	Mnda,Lbp,Havcr2,Ly86,Acod1,Irf7,Ifi205,Fpr2,Nectin2,Tlr9,Pydc3,Cd74,Adam8,Ifi204,Tlr8,Tmem173,Ifi203,Nlrc5,Mndal
GO:0010629	negative regulation of gene expression	82	1811	5.75e-07	Pdgfb,Spi1,Ppard,Epha2,Mnda,Eng,Notch4,Lbp,Ctsz,Nos2,Tbx3,Mmp8,Eif4ebp2,Vsir,Havcr2,Rgcc,Irg1,Ciita,Hcls1,Cdkn1a,Xdh,Ccr1,Il1r2,Slc11a1,Fcgr2b,Notch1,Il1b,Zbtb7b,Tnfrsf9,Cd38,Vgll4,Pglyrp1,Tyrobp,Btk,Eif4ebp1,Usp2,Parp14,Hey1,Flt3,Zc3h12d,Irf8,Sbno2,Faim3,Zmynd15,Runx3,Bst2,Foxo1,Zfp366,Jak3,Ifi205,Sox18,Klf2,Agt,Stat1,Cebpb,Nfatc2,Plk3,Trim30a,Tlr9,Pydc3,Fgfr3,Helz2,Mbd1,Ceacam1,Grem1,Mefv,Pex14…	Pdgfb,Spi1,Ppard,Epha2,Mnda,Eng,Notch4,Lbp,Ctsz,Nos2,Tbx3,Mmp8,Eif4ebp2,Vsir,Havcr2,Rgcc,Acod1,Ciita,Hcls1,Cdkn1a,Xdh,Ccr1,Il1r2,Slc11a1,Fcgr2b,Notch1,Il1b,Zbtb7b,Tnfrsf9,Cd38,Vgll4,Pglyrp1,Tyrobp,Btk,Eif4ebp1,Usp2,Parp14,Hey1,Flt3,Zc3h12d,Irf8,Sbno2,Fcmr,Zmynd15,Runx3,Bst2,Foxo1,Zfp366,Jak3,Ifi205,Sox18,Klf2,Agt,Stat1,Cebpb,Nfatc2,Plk3,Trim30a,Tlr9,Pydc3,Fgfr3,Helz2,Mbd1,Ceacam1,Grem1,Mefv,Pex14…
GO:0032102	negative regulation of response to external stimulus	30	363	6.07e-07	Pdgfb,Ddt,Ppard,Havcr2,Irg1,Cxcl13,Ccr1,Il1r2,Fcgr2b,Notch1,Tnfrsf1b,Pglyrp1,Cdh5,Nt5e,Parp14,Sema7a,Il22ra2,Socs3,Samhd1,Fpr2,Sema3g,Cnr2,Ceacam1,Grem1,Mefv,Adora2a,Nr1h3,Apod,Sema6b,Nlrc5	Pdgfb,Ddt,Ppard,Havcr2,Acod1,Cxcl13,Ccr1,Il1r2,Fcgr2b,Notch1,Tnfrsf1b,Pglyrp1,Cdh5,Nt5e,Parp14,Sema7a,Il22ra2,Socs3,Samhd1,Fpr2,Sema3g,Cnr2,Ceacam1,Grem1,Mefv,Adora2a,Nr1h3,Apod,Sema6b,Nlrc5
GO:0051173	positive regulation of nitrogen compound metabolic process	121	3119	6.07e-07	Itgb2,Pdgfb,Ddt,Spi1,Ppard,Map3k11,Irf5,Tead4,Gprc5b,Ccl8,Eng,Hyal2,Ncf1,Ksr1,Nos2,Tbx3,Mmp8,Ccl6,Ccl9,Vsir,Flt4,Havcr2,Igfbp3,Nfkbia,Rgcc,Ciita,Hcls1,Cdkn1a,Fgd2,Pim1,Abcg1,Xdh,C3,Csf1r,C1qtnf9,Pitx3,Irf7,Ccr1,Sox17,Slc11a1,Fcgr2b,Notch1,Il1b,Il6ra,Zbtb7b,Fcgr1,Tnfrsf1b,Mycl,Map3k6,Cd38,Plac8,Flt1,Vgll4,Slc27a1,Cdh5,Pou2af1,Parp14,Hey1,Lyn,Flt3,Acer2,Zc3h12d,Irf8,Ablim3,Akna,Sbno2,Egln3,Sema7a,M…	Itgb2,Pdgfb,Ddt,Spi1,Ppard,Map3k11,Irf5,Tead4,Gprc5b,Ccl8,Eng,Hyal2,Ncf1,Ksr1,Nos2,Tbx3,Mmp8,Ccl6,Ccl9,Vsir,Flt4,Havcr2,Igfbp3,Nfkbia,Rgcc,Ciita,Hcls1,Cdkn1a,Fgd2,Pim1,Abcg1,Xdh,C3,Csf1r,C1qtnf9,Pitx3,Irf7,Ccr1,Sox17,Slc11a1,Fcgr2b,Notch1,Il1b,Il6ra,Zbtb7b,Fcgr1,Tnfrsf1b,Mycl,Map3k6,Cd38,Plac8,Flt1,Vgll4,Slc27a1,Cdh5,Pou2af1,Parp14,Hey1,Lyn,Flt3,Acer2,Zc3h12d,Irf8,Ablim3,Akna,Sbno2,Egln3,Sema7a,M…
GO:0050764	regulation of phagocytosis	16	100	6.58e-07	Hck,Lbp,C3,Slc11a1,Fcgr2b,Il1b,Fcgr1,Fgr,Fpr2,Fcer1g,Scarb1,Cd300lf,Cd300a,Syk,Abca7,Fcgr3	Hck,Lbp,C3,Slc11a1,Fcgr2b,Il1b,Fcgr1,Fgr,Fpr2,Fcer1g,Scarb1,Cd300lf,Cd300a,Syk,Abca7,Fcgr3
GO:0022603	regulation of anatomical structure morphogenesis	58	1090	6.72e-07	Itgb2,Hck,Epha2,Ccl8,Eng,Cybb,Notch4,Flt4,Rgcc,Parvb,Hcls1,Pim1,Xdh,C3,Csf1r,Baiap2,Notch1,Il1b,Tnfrsf1b,Mfsd2a,Fgr,Lfng,Flt1,Tyrobp,Il4ra,Itgax,Cdh5,Arap3,Cd53,H2-DMa,Tie1,Hey1,Sema7a,Stab1,Eps8,Gpr4,Klf2,Adam12,Agt,Stat1,Nfatc2,Fes,Glul,Icam1,Sema3g,Ceacam1,Grem1,Dll4,Flcn,Shank3,Fitm2,Tnfrsf13c,D8Ertd82e,Ptk2b,Mmrn2,Rapgef3,Card10,Sema6b	Itgb2,Hck,Epha2,Ccl8,Eng,Cybb,Notch4,Flt4,Rgcc,Parvb,Hcls1,Pim1,Xdh,C3,Csf1r,Baiap2,Notch1,Il1b,Tnfrsf1b,Mfsd2a,Fgr,Lfng,Flt1,Tyrobp,Il4ra,Itgax,Cdh5,Arap3,Cd53,H2-DMa,Tie1,Hey1,Sema7a,Stab1,Eps8,Gpr4,Klf2,Adam12,Agt,Stat1,Nfatc2,Fes,Glul,Icam1,Sema3g,Ceacam1,Grem1,Dll4,Flcn,Shank3,Fitm2,Tnfrsf13c,D8Ertd82e,Ptk2b,Mmrn2,Rapgef3,Card10,Sema6b
GO:0048514	blood vessel morphogenesis	33	433	6.72e-07	Pdgfb,Spi1,Epha2,Eng,Notch4,Flt4,Sox17,Notch1,Flt1,Tie1,Hey1,S1pr1,Chd7,Shb,Gpr4,Rasip1,Sox18,Glul,Grem1,Dll4,Tnfaip2,Robo4,Adam8,Hif3a,Ptk2b,Mmrn2,Gpr116,Nrp2,Emcn,Sgpl1,Syk,Rapgef3,Gpr56	Pdgfb,Spi1,Epha2,Eng,Notch4,Flt4,Sox17,Notch1,Flt1,Tie1,Hey1,S1pr1,Chd7,Shb,Gpr4,Rasip1,Sox18,Glul,Grem1,Dll4,Tnfaip2,Robo4,Adam8,Hif3a,Ptk2b,Mmrn2,Adgrf5,Nrp2,Emcn,Sgpl1,Syk,Rapgef3,Adgrg1
GO:0022407	regulation of cell-cell adhesion	32	412	7.42e-07	Itgb2,Notch4,Vsir,Havcr2,Rgcc,Cxcl13,Podxl,Notch1,Il1b,Zbtb7b,Il4ra,H2-DMa,Lyn,Zc3h12d,H2-Ab1,Akna,H2-Aa,Runx3,Efnb1,Jak3,Shb,Cebpb,Icam1,Piezo1,Cd74,Ceacam1,Adora2a,Adam8,Cd300a,Tnfrsf13c,Ccm2l,Syk	Itgb2,Notch4,Vsir,Havcr2,Rgcc,Cxcl13,Podxl,Notch1,Il1b,Zbtb7b,Il4ra,H2-DMa,Lyn,Zc3h12d,H2-Ab1,Akna,H2-Aa,Runx3,Efnb1,Jak3,Shb,Cebpb,Icam1,Piezo1,Cd74,Ceacam1,Adora2a,Adam8,Cd300a,Tnfrsf13c,Ccm2l,Syk
GO:0022408	negative regulation of cell-cell adhesion	21	186	8.8e-07	Notch4,Vsir,Havcr2,Rgcc,Podxl,Notch1,Zbtb7b,Il4ra,Zc3h12d,H2-Ab1,Akna,H2-Aa,Runx3,Jak3,Cebpb,Cd74,Ceacam1,Adora2a,Adam8,Cd300a,Ccm2l	Notch4,Vsir,Havcr2,Rgcc,Podxl,Notch1,Zbtb7b,Il4ra,Zc3h12d,H2-Ab1,Akna,H2-Aa,Runx3,Jak3,Cebpb,Cd74,Ceacam1,Adora2a,Adam8,Cd300a,Ccm2l
GO:0070664	negative regulation of leukocyte proliferation	15	89	1.02e-06	Vsir,Havcr2,Fcgr2b,Zbtb7b,Tyrobp,Btk,Lyn,Zc3h12d,H2-Ab1,H2-Aa,Cebpb,Ceacam1,Grem1,Cd300a,Inpp5d	Vsir,Havcr2,Fcgr2b,Zbtb7b,Tyrobp,Btk,Lyn,Zc3h12d,H2-Ab1,H2-Aa,Cebpb,Ceacam1,Grem1,Cd300a,Inpp5d
GO:0030336	negative regulation of cell migration	25	267	1.13e-06	Pdgfb,Ddt,Ppard,Eng,Hyal2,Pbld1,Igfbp3,Evl,Rgcc,Cxcl13,Ifitm1,Notch1,Arap3,Tie1,Bst2,Cd74,Grem1,Dll4,Flcn,Robo4,Cd300a,Mmrn2,Apod,Card10,Gpr56	Pdgfb,Ddt,Ppard,Eng,Hyal2,Pbld1,Igfbp3,Evl,Rgcc,Cxcl13,Ifitm1,Notch1,Arap3,Tie1,Bst2,Cd74,Grem1,Dll4,Flcn,Robo4,Cd300a,Mmrn2,Apod,Card10,Adgrg1
GO:0010605	negative regulation of macromolecule metabolic process	106	2646	1.36e-06	Pdgfb,Spi1,Ppard,Epha2,Mnda,Eng,Hyal2,Notch4,Lbp,Ctsz,Nos2,Tbx3,Mmp8,Pbld1,Eif4ebp2,Vsir,Havcr2,Igfbp3,Serpina3n,Tppp,Rgcc,Irg1,Ciita,Hcls1,Cdkn1a,Xdh,C3,Ccr1,Il1r2,Slc11a1,Fcgr2b,Notch1,Il1b,Zbtb7b,Tnfrsf9,Cd38,Vgll4,Timp4,Pglyrp1,Tyrobp,Btk,Eif4ebp1,Usp2,Parp14,Hey1,Lyn,Flt3,Acer2,Zc3h12d,Irf8,Serpina3g,Sbno2,Faim3,Zmynd15,Runx3,Bst2,Foxo1,Dusp18,Socs3,Zfp366,Jak3,Shb,Ifi205,Rasip1,Sox18,Wdnml1…	Pdgfb,Spi1,Ppard,Epha2,Mnda,Eng,Hyal2,Notch4,Lbp,Ctsz,Nos2,Tbx3,Mmp8,Pbld1,Eif4ebp2,Vsir,Havcr2,Igfbp3,Serpina3n,Tppp,Rgcc,Acod1,Ciita,Hcls1,Cdkn1a,Xdh,C3,Ccr1,Il1r2,Slc11a1,Fcgr2b,Notch1,Il1b,Zbtb7b,Tnfrsf9,Cd38,Vgll4,Timp4,Pglyrp1,Tyrobp,Btk,Eif4ebp1,Usp2,Parp14,Hey1,Lyn,Flt3,Acer2,Zc3h12d,Irf8,Serpina3g,Sbno2,Fcmr,Zmynd15,Runx3,Bst2,Foxo1,Dusp18,Socs3,Zfp366,Jak3,Shb,Ifi205,Rasip1,Sox18,Wfdc21…
GO:0006928	movement of cell or subcellular component	67	1382	1.37e-06	Itgb2,Pdgfb,Ppard,Lamb1,Epha2,Saa3,Ccl8,Eng,Lbp,Cxcl16,Ccl6,Ccl9,Evl,Cxcl13,Csf1r,Podxl,Ccr1,Sox17,Notch1,Il1b,Fscn1,Flt1,Hsd3b7,Sema7a,Spns2,Ch25h,Runx3,Efnb1,S1pr1,Eps8,Kcna5,Pltp,Sox18,S100a8,Sdc3,Itgam,Retnlg,Bsg,Nfatc2,Fcer1g,Fes,Scarb1,Icam1,Myo1f,Sema3g,Cnr2,Ceacam1,Grem1,Pex14,Trpm2,Adam8,Csf3r,Itgb4,Myo7a,D8Ertd82e,Ptk2b,Mmrn2,Nrp2,S100a9,Sgpl1,Syk,Lcp1,Adcy3,Gpr35,Sema6b,Fcgr3,Gpr56	Itgb2,Pdgfb,Ppard,Lamb1,Epha2,Saa3,Ccl8,Eng,Lbp,Cxcl16,Ccl6,Ccl9,Evl,Cxcl13,Csf1r,Podxl,Ccr1,Sox17,Notch1,Il1b,Fscn1,Flt1,Hsd3b7,Sema7a,Spns2,Ch25h,Runx3,Efnb1,S1pr1,Eps8,Kcna5,Pltp,Sox18,S100a8,Sdc3,Itgam,Retnlg,Bsg,Nfatc2,Fcer1g,Fes,Scarb1,Icam1,Myo1f,Sema3g,Cnr2,Ceacam1,Grem1,Pex14,Trpm2,Adam8,Csf3r,Itgb4,Myo7a,D8Ertd82e,Ptk2b,Mmrn2,Nrp2,S100a9,Sgpl1,Syk,Lcp1,Adcy3,Gpr35,Sema6b,Fcgr3,Adgrg1
GO:0034341	response to interferon-gamma	17	122	1.37e-06	Ccl8,Nos2,Cxcl16,Ccl6,Ccl9,Evl,Irg1,Ciita,Ifitm1,Slc11a1,Irf8,H2-Ab1,H2-Aa,Bst2,Stat1,Mefv,Stxbp2	Ccl8,Nos2,Cxcl16,Ccl6,Ccl9,Evl,Acod1,Ciita,Ifitm1,Slc11a1,Irf8,H2-Ab1,H2-Aa,Bst2,Stat1,Mefv,Stxbp2
GO:0033003	regulation of mast cell activation	12	52	1.4e-06	Fgr,Il4ra,Lyn,Cd300lb,Pvrl2,Fcer1g,Fes,Cnr2,Cd300lf,Cd300a,Syk,Stxbp2	Fgr,Il4ra,Lyn,Cd300lb,Nectin2,Fcer1g,Fes,Cnr2,Cd300lf,Cd300a,Syk,Stxbp2
GO:0032270	positive regulation of cellular protein metabolic process	74	1600	1.44e-06	Pdgfb,Ddt,Map3k11,Gprc5b,Ccl8,Eng,Ncf1,Ksr1,Mmp8,Ccl6,Ccl9,Vsir,Flt4,Havcr2,Igfbp3,Nfkbia,Rgcc,Hcls1,Cdkn1a,Fgd2,Pim1,Xdh,C3,Csf1r,C1qtnf9,Ccr1,Slc11a1,Fcgr2b,Notch1,Il1b,Il6ra,Zbtb7b,Fcgr1,Tnfrsf1b,Map3k6,Flt1,Vgll4,Slc27a1,Cdh5,Parp14,Lyn,Flt3,Acer2,Egln3,Sema7a,Dcun1d3,Tlr1,S100a8,Fpr2,Prr5,Agt,Stat1,Sh2d3c,Plk3,Pirb,Tlr9,Icam1,Fgfr3,Cd74,Ceacam1,Grem1,Mefv,Nos1,Flcn,Adam8,Cd300a,Ptk2b,Nr1h3,S…	Pdgfb,Ddt,Map3k11,Gprc5b,Ccl8,Eng,Ncf1,Ksr1,Mmp8,Ccl6,Ccl9,Vsir,Flt4,Havcr2,Igfbp3,Nfkbia,Rgcc,Hcls1,Cdkn1a,Fgd2,Pim1,Xdh,C3,Csf1r,C1qtnf9,Ccr1,Slc11a1,Fcgr2b,Notch1,Il1b,Il6ra,Zbtb7b,Fcgr1,Tnfrsf1b,Map3k6,Flt1,Vgll4,Slc27a1,Cdh5,Parp14,Lyn,Flt3,Acer2,Egln3,Sema7a,Dcun1d3,Tlr1,S100a8,Fpr2,Prr5,Agt,Stat1,Sh2d3c,Plk3,Pirb,Tlr9,Icam1,Fgfr3,Cd74,Ceacam1,Grem1,Mefv,Nos1,Flcn,Adam8,Cd300a,Ptk2b,Nr1h3,S…
GO:0010876	lipid localization	26	292	1.45e-06	Ppard,Lbp,Nos2,Abcc3,Gpihbp1,Abcg1,Il1b,Abca1,Mfsd2a,Slc10a6,Slco2b1,Slc27a1,Apoc3,Osbpl11,Apobr,Spns2,Slc27a2,Pltp,Lipg,Scarb1,Ttpa,Ceacam1,Fitm2,Apod,Abca7,Gramd1b	Ppard,Lbp,Nos2,Abcc3,Gpihbp1,Abcg1,Il1b,Abca1,Mfsd2a,Slc10a6,Slco2b1,Slc27a1,Apoc3,Osbpl11,Apobr,Spns2,Slc27a2,Pltp,Lipg,Scarb1,Ttpa,Ceacam1,Fitm2,Apod,Abca7,Gramd1b
GO:0061900	glial cell activation	11	41	1.45e-06	Il1b,Tyrobp,C1qa,Tlr1,Tlr7,Fpr2,Agt,Itgam,Tlr9,Adora2a,Tlr8	Il1b,Tyrobp,C1qa,Tlr1,Tlr7,Fpr2,Agt,Itgam,Tlr9,Adora2a,Tlr8
GO:0045834	positive regulation of lipid metabolic process	20	175	1.56e-06	Pdgfb,Ppard,Abcg1,Il1b,Mfsd2a,Fgr,Flt1,Slc27a1,Apoc3,Elovl5,Lyn,Fpr2,Agt,Scarb1,Fgfr3,Cd74,Ptk2b,Nr1h3,Gpr116,Abhd5	Pdgfb,Ppard,Abcg1,Il1b,Mfsd2a,Fgr,Flt1,Slc27a1,Apoc3,Elovl5,Lyn,Fpr2,Agt,Scarb1,Fgfr3,Cd74,Ptk2b,Nr1h3,Adgrf5,Abhd5
GO:0031348	negative regulation of defense response	22	213	1.62e-06	Ppard,Havcr2,Irg1,Ccr1,Il1r2,Fcgr2b,Tnfrsf1b,Pglyrp1,Cdh5,Nt5e,Parp14,Il22ra2,Socs3,Samhd1,Fpr2,Cnr2,Ceacam1,Mefv,Adora2a,Nr1h3,Apod,Nlrc5	Ppard,Havcr2,Acod1,Ccr1,Il1r2,Fcgr2b,Tnfrsf1b,Pglyrp1,Cdh5,Nt5e,Parp14,Il22ra2,Socs3,Samhd1,Fpr2,Cnr2,Ceacam1,Mefv,Adora2a,Nr1h3,Apod,Nlrc5
GO:1901698	response to nitrogen compound	56	1064	1.66e-06	Itgb2,Irf5,Sh2b2,Slc1a3,Cybb,Ptger1,Eif4ebp2,Nfkbia,Serpina3n,Ciita,Sdf2l1,Cdkn1a,Pitx3,Baiap2,Cyp2e1,Fcgr2b,Notch1,Il1b,Zbtb7b,Timp4,Eif4ebp1,Slc27a1,Apoc3,Itpr3,Lyn,Serpina3g,Mylip,Foxo1,Ly6e,Klf2,Fpr2,Agt,Stat1,Ly6c1,Cebpb,Bsg,Fcer1g,Plcg2,Tlr9,Icam1,Ceacam1,Ddi2,Nos1,Trpm2,Adora2a,Trim25,Cd68,Ptk2b,Tmem173,Syk,Serpina3f,Rapgef3,Ucp2,Slc3a2,Pde2a,Ly6a	Itgb2,Irf5,Sh2b2,Slc1a3,Cybb,Ptger1,Eif4ebp2,Nfkbia,Serpina3n,Ciita,Sdf2l1,Cdkn1a,Pitx3,Baiap2,Cyp2e1,Fcgr2b,Notch1,Il1b,Zbtb7b,Timp4,Eif4ebp1,Slc27a1,Apoc3,Itpr3,Lyn,Serpina3g,Mylip,Foxo1,Ly6e,Klf2,Fpr2,Agt,Stat1,Ly6c1,Cebpb,Bsg,Fcer1g,Plcg2,Tlr9,Icam1,Ceacam1,Ddi2,Nos1,Trpm2,Adora2a,Trim25,Cd68,Ptk2b,Tmem173,Syk,Serpina3f,Rapgef3,Ucp2,Slc3a2,Pde2a,Ly6a
GO:0001816	cytokine production	19	160	1.99e-06	Nos2,Rgcc,Irf7,Slc11a1,Notch1,Il1b,Zbtb7b,Abca1,Lyn,Runx3,Agt,Nfatc2,Fcer1g,Tlr9,Ccm2l,Tmem173,Irf9,Nfatc1,Gpr56	Nos2,Rgcc,Irf7,Slc11a1,Notch1,Il1b,Zbtb7b,Abca1,Lyn,Runx3,Agt,Nfatc2,Fcer1g,Tlr9,Ccm2l,Tmem173,Irf9,Nfatc1,Adgrg1
GO:0030593	neutrophil chemotaxis	13	67	2.08e-06	Itgb2,Ccl8,Ccl6,Ccl9,Cxcl13,Il1b,S100a8,Itgam,Fcer1g,Csf3r,S100a9,Syk,Fcgr3	Itgb2,Ccl8,Ccl6,Ccl9,Cxcl13,Il1b,S100a8,Itgam,Fcer1g,Csf3r,S100a9,Syk,Fcgr3
GO:2000379	positive regulation of reactive oxygen species metabolic process	16	111	2.24e-06	Itgb2,Pdgfb,Mmp8,Irg1,Cdkn1a,Xdh,Il1b,Tyrobp,Klf2,Fpr2,Agt,Itgam,Hvcn1,Icam1,Ptk2b,Syk	Itgb2,Pdgfb,Mmp8,Acod1,Cdkn1a,Xdh,Il1b,Tyrobp,Klf2,Fpr2,Agt,Itgam,Hvcn1,Icam1,Ptk2b,Syk
GO:0002224	toll-like receptor signaling pathway	12	55	2.29e-06	Havcr2,Nfkbia,Lyn,Tlr13,Pik3ap1,Cd14,Tlr1,Tlr7,Tlr9,Cd300lf,Tlr8,Unc93b1	Havcr2,Nfkbia,Lyn,Tlr13,Pik3ap1,Cd14,Tlr1,Tlr7,Tlr9,Cd300lf,Tlr8,Unc93b1
GO:0006869	lipid transport	24	258	2.3e-06	Ppard,Lbp,Nos2,Abcc3,Gpihbp1,Abcg1,Abca1,Mfsd2a,Slc10a6,Slco2b1,Slc27a1,Apoc3,Osbpl11,Apobr,Spns2,Slc27a2,Pltp,Lipg,Scarb1,Ttpa,Ceacam1,Apod,Abca7,Gramd1b	Ppard,Lbp,Nos2,Abcc3,Gpihbp1,Abcg1,Abca1,Mfsd2a,Slc10a6,Slco2b1,Slc27a1,Apoc3,Osbpl11,Apobr,Spns2,Slc27a2,Pltp,Lipg,Scarb1,Ttpa,Ceacam1,Apod,Abca7,Gramd1b
GO:0001525	angiogenesis	27	325	2.78e-06	Epha2,Eng,Notch4,Flt4,Sox17,Notch1,Flt1,Tie1,S1pr1,Shb,Gpr4,Rasip1,Sox18,Glul,Grem1,Dll4,Tnfaip2,Robo4,Adam8,Hif3a,Ptk2b,Mmrn2,Nrp2,Emcn,Syk,Rapgef3,Gpr56	Epha2,Eng,Notch4,Flt4,Sox17,Notch1,Flt1,Tie1,S1pr1,Shb,Gpr4,Rasip1,Sox18,Glul,Grem1,Dll4,Tnfaip2,Robo4,Adam8,Hif3a,Ptk2b,Mmrn2,Nrp2,Emcn,Syk,Rapgef3,Adgrg1
GO:0050672	negative regulation of lymphocyte proliferation	14	83	2.82e-06	Vsir,Havcr2,Fcgr2b,Zbtb7b,Tyrobp,Btk,Lyn,Zc3h12d,H2-Ab1,H2-Aa,Cebpb,Ceacam1,Cd300a,Inpp5d	Vsir,Havcr2,Fcgr2b,Zbtb7b,Tyrobp,Btk,Lyn,Zc3h12d,H2-Ab1,H2-Aa,Cebpb,Ceacam1,Cd300a,Inpp5d
GO:0007162	negative regulation of cell adhesion	25	283	2.95e-06	Lamb1,Notch4,Vsir,Havcr2,Rgcc,Podxl,Notch1,Zbtb7b,Il4ra,Acer2,Zc3h12d,H2-Ab1,Akna,H2-Aa,Runx3,Jak3,Cebpb,Myo1f,Cd74,Ceacam1,Adora2a,Adam8,Cd300a,Ccm2l,Apod	Lamb1,Notch4,Vsir,Havcr2,Rgcc,Podxl,Notch1,Zbtb7b,Il4ra,Acer2,Zc3h12d,H2-Ab1,Akna,H2-Aa,Runx3,Jak3,Cebpb,Myo1f,Cd74,Ceacam1,Adora2a,Adam8,Cd300a,Ccm2l,Apod
GO:0031399	regulation of protein modification process	81	1856	2.95e-06	Itgb2,Pdgfb,Ddt,Spi1,Map3k11,Epha2,Gprc5b,Ccl8,Eng,Hyal2,Ncf1,Ksr1,Nos2,Mmp8,Ccl6,Ccl9,Pbld1,Flt4,Havcr2,Igfbp3,Tppp,Rgcc,Hcls1,Cdkn1a,Fgd2,Pim1,Xdh,C3,Csf1r,C1qtnf9,Ccr1,Slc11a1,Fcgr2b,Notch1,Il1b,Il6ra,Zbtb7b,Fcgr1,Map3k6,Fgr,Flt1,Slc27a1,Cdh5,Parp14,Lyn,Flt3,Acer2,Sema7a,Il22ra2,Tlr13,Foxo1,Dusp18,Dcun1d3,Socs3,Shb,Tlr1,Tlr7,Rasip1,Fpr2,Prr5,Agt,Sh2d3c,Pirb,Tlr9,Icam1,Fgfr3,Cd74,Ceacam1,Grem1,…	Itgb2,Pdgfb,Ddt,Spi1,Map3k11,Epha2,Gprc5b,Ccl8,Eng,Hyal2,Ncf1,Ksr1,Nos2,Mmp8,Ccl6,Ccl9,Pbld1,Flt4,Havcr2,Igfbp3,Tppp,Rgcc,Hcls1,Cdkn1a,Fgd2,Pim1,Xdh,C3,Csf1r,C1qtnf9,Ccr1,Slc11a1,Fcgr2b,Notch1,Il1b,Il6ra,Zbtb7b,Fcgr1,Map3k6,Fgr,Flt1,Slc27a1,Cdh5,Parp14,Lyn,Flt3,Acer2,Sema7a,Il22ra2,Tlr13,Foxo1,Dusp18,Dcun1d3,Socs3,Shb,Tlr1,Tlr7,Rasip1,Fpr2,Prr5,Agt,Sh2d3c,Pirb,Tlr9,Icam1,Fgfr3,Cd74,Ceacam1,Grem1,…
GO:0035458	cellular response to interferon-beta	10	34	2.95e-06	Mnda,Cdc34,Irg1,Ifi205,Stat1,Pydc3,Ifi204,Tmem173,Ifi203,Mndal	Mnda,Cdc34,Acod1,Ifi205,Stat1,Pydc3,Ifi204,Tmem173,Ifi203,Mndal
GO:0043067	regulation of programmed cell death	70	1510	3.13e-06	Ppard,Hck,Map3k11,Irf5,Hyal2,Ctsz,Tbx3,Cdc34,Flt4,Igfbp3,Prkch,Rgcc,Col2a1,Grina,Sdf2l1,Hcls1,Cdkn1a,Pim1,Xdh,Csf1r,Pitx3,Fcgr2b,Notch1,Siglec1,Il1b,Tnfrsf1b,Cd38,Plac8,Tyrobp,Mt1,Lyn,Acer2,Egln3,Pim3,Faim3,Runx3,Foxo1,Dcun1d3,Socs3,Jak3,S100a8,Fpr2,Agt,Stat1,Itgam,Cebpb,Plk3,Fcer1g,Plcg2,Nuak2,Icam1,Fgfr3,Cd74,Grem1,Nos1,Flcn,Cntfr,Adora2a,Rps6ka1,Adam8,Ptk2b,S100a9,Bcl3,Syk,Rapgef3,Sgms1,Ucp2,I…	Ppard,Hck,Map3k11,Irf5,Hyal2,Ctsz,Tbx3,Cdc34,Flt4,Igfbp3,Prkch,Rgcc,Col2a1,Grina,Sdf2l1,Hcls1,Cdkn1a,Pim1,Xdh,Csf1r,Pitx3,Fcgr2b,Notch1,Siglec1,Il1b,Tnfrsf1b,Cd38,Plac8,Tyrobp,Mt1,Lyn,Acer2,Egln3,Pim3,Fcmr,Runx3,Foxo1,Dcun1d3,Socs3,Jak3,S100a8,Fpr2,Agt,Stat1,Itgam,Cebpb,Plk3,Fcer1g,Plcg2,Nuak2,Icam1,Fgfr3,Cd74,Grem1,Nos1,Flcn,Cntfr,Adora2a,Rps6ka1,Adam8,Ptk2b,S100a9,Bcl3,Syk,Rapgef3,Sgms1,Ucp2,In…
GO:0032755	positive regulation of interleukin-6 production	15	99	3.21e-06	Hyal2,Lbp,Mmp8,Il1b,Il6ra,Tyrobp,Tlr1,Tlr7,Bsg,Fcer1g,Tlr9,Cd74,Tlr8,Syk,Unc93b1	Hyal2,Lbp,Mmp8,Il1b,Il6ra,Tyrobp,Tlr1,Tlr7,Bsg,Fcer1g,Tlr9,Cd74,Tlr8,Syk,Unc93b1
GO:0043408	regulation of MAPK cascade	43	723	3.21e-06	Pdgfb,Ddt,Map3k11,Epha2,Ccl8,Hyal2,Ncf1,Ksr1,Mmp8,Ccl6,Ccl9,Flt4,Havcr2,Igfbp3,Fgd2,Xdh,C3,Csf1r,Ccr1,Fcgr2b,Notch1,Il1b,Il6ra,Map3k6,Flt1,Lyn,Sema7a,Tlr13,Foxo1,Dusp18,Fpr2,Agt,Tlr9,Icam1,Fgfr3,Cd74,Ceacam1,Flcn,Adam8,Cd300a,Ptk2b,Syk,Abca7	Pdgfb,Ddt,Map3k11,Epha2,Ccl8,Hyal2,Ncf1,Ksr1,Mmp8,Ccl6,Ccl9,Flt4,Havcr2,Igfbp3,Fgd2,Xdh,C3,Csf1r,Ccr1,Fcgr2b,Notch1,Il1b,Il6ra,Map3k6,Flt1,Lyn,Sema7a,Tlr13,Foxo1,Dusp18,Fpr2,Agt,Tlr9,Icam1,Fgfr3,Cd74,Ceacam1,Flcn,Adam8,Cd300a,Ptk2b,Syk,Abca7
GO:0018212	peptidyl-tyrosine modification	19	167	3.47e-06	Pdgfb,Hck,Dyrk2,Epha2,Flt4,Csf1r,Fgr,Tpst2,Flt1,Btk,Tie1,Lyn,Flt3,Jak3,Fes,Fgfr3,Ptk2b,Nrp2,Syk	Pdgfb,Hck,Dyrk2,Epha2,Flt4,Csf1r,Fgr,Tpst2,Flt1,Btk,Tie1,Lyn,Flt3,Jak3,Fes,Fgfr3,Ptk2b,Nrp2,Syk
GO:0050864	regulation of B cell activation	17	132	3.48e-06	Cd22,Cdkn1a,Fcgr2b,Cd38,Tyrobp,Btk,Lyn,Flt3,Nfatc2,Tlr9,Cd74,Bst1,Cd300a,Nfam1,Tnfrsf13c,Syk,Inpp5d	Cd22,Cdkn1a,Fcgr2b,Cd38,Tyrobp,Btk,Lyn,Flt3,Nfatc2,Tlr9,Cd74,Bst1,Cd300a,Nfam1,Tnfrsf13c,Syk,Inpp5d
GO:0002221	pattern recognition receptor signaling pathway	13	71	3.54e-06	Havcr2,Nfkbia,Clec4e,Lyn,Tlr13,Pik3ap1,Cd14,Tlr1,Tlr7,Tlr9,Cd300lf,Tlr8,Unc93b1	Havcr2,Nfkbia,Clec4e,Lyn,Tlr13,Pik3ap1,Cd14,Tlr1,Tlr7,Tlr9,Cd300lf,Tlr8,Unc93b1
GO:0042981	regulation of apoptotic process	69	1486	3.63e-06	Ppard,Hck,Map3k11,Irf5,Hyal2,Ctsz,Tbx3,Cdc34,Flt4,Igfbp3,Prkch,Rgcc,Col2a1,Grina,Sdf2l1,Hcls1,Cdkn1a,Pim1,Xdh,Csf1r,Pitx3,Fcgr2b,Notch1,Siglec1,Il1b,Tnfrsf1b,Cd38,Plac8,Tyrobp,Mt1,Lyn,Acer2,Egln3,Pim3,Faim3,Runx3,Foxo1,Dcun1d3,Socs3,Jak3,S100a8,Fpr2,Agt,Stat1,Itgam,Cebpb,Plk3,Fcer1g,Nuak2,Icam1,Fgfr3,Cd74,Grem1,Nos1,Flcn,Cntfr,Adora2a,Rps6ka1,Adam8,Ptk2b,S100a9,Bcl3,Syk,Rapgef3,Sgms1,Ucp2,Inpp5d,…	Ppard,Hck,Map3k11,Irf5,Hyal2,Ctsz,Tbx3,Cdc34,Flt4,Igfbp3,Prkch,Rgcc,Col2a1,Grina,Sdf2l1,Hcls1,Cdkn1a,Pim1,Xdh,Csf1r,Pitx3,Fcgr2b,Notch1,Siglec1,Il1b,Tnfrsf1b,Cd38,Plac8,Tyrobp,Mt1,Lyn,Acer2,Egln3,Pim3,Fcmr,Runx3,Foxo1,Dcun1d3,Socs3,Jak3,S100a8,Fpr2,Agt,Stat1,Itgam,Cebpb,Plk3,Fcer1g,Nuak2,Icam1,Fgfr3,Cd74,Grem1,Nos1,Flcn,Cntfr,Adora2a,Rps6ka1,Adam8,Ptk2b,S100a9,Bcl3,Syk,Rapgef3,Sgms1,Ucp2,Inpp5d,C…
GO:0031401	positive regulation of protein modification process	61	1243	3.78e-06	Pdgfb,Ddt,Map3k11,Gprc5b,Ccl8,Eng,Ncf1,Ksr1,Mmp8,Ccl6,Ccl9,Flt4,Havcr2,Igfbp3,Rgcc,Hcls1,Cdkn1a,Fgd2,Pim1,Xdh,C3,Csf1r,C1qtnf9,Ccr1,Slc11a1,Fcgr2b,Notch1,Il1b,Il6ra,Zbtb7b,Fcgr1,Map3k6,Flt1,Slc27a1,Cdh5,Parp14,Lyn,Flt3,Sema7a,Dcun1d3,Tlr1,Fpr2,Prr5,Agt,Sh2d3c,Pirb,Tlr9,Icam1,Fgfr3,Cd74,Ceacam1,Grem1,Nos1,Flcn,Adam8,Cd300a,Ptk2b,Syk,Rapgef3,Abca7,Card10	Pdgfb,Ddt,Map3k11,Gprc5b,Ccl8,Eng,Ncf1,Ksr1,Mmp8,Ccl6,Ccl9,Flt4,Havcr2,Igfbp3,Rgcc,Hcls1,Cdkn1a,Fgd2,Pim1,Xdh,C3,Csf1r,C1qtnf9,Ccr1,Slc11a1,Fcgr2b,Notch1,Il1b,Il6ra,Zbtb7b,Fcgr1,Map3k6,Flt1,Slc27a1,Cdh5,Parp14,Lyn,Flt3,Sema7a,Dcun1d3,Tlr1,Fpr2,Prr5,Agt,Sh2d3c,Pirb,Tlr9,Icam1,Fgfr3,Cd74,Ceacam1,Grem1,Nos1,Flcn,Adam8,Cd300a,Ptk2b,Syk,Rapgef3,Abca7,Card10
GO:0051336	regulation of hydrolase activity	59	1184	3.85e-06	Trappc6a,Epha2,Ccl8,Ccl6,Ccl9,Vsir,Igfbp3,Adap2,Serpina3n,Gpihbp1,Arhgap31,Cxcl13,Xdh,C3,Oasl1,Flt1,Timp4,Apoc3,Oas3,Arap3,Rgl3,Rasa4,Lyn,Arhgap27,Acer2,Serpina3g,Egln3,Faim3,S1pr1,Bst2,Oas2,Rin3,Rasip1,S100a8,Wdnml1,Prr5,Agt,Stat1,C4b,Sipa1,Oas1a,Icam1,Fgfr3,Mefv,Nos1,Flcn,Plek,Adora2a,Rps6ka1,Cd300a,Arhgef15,Ptk2b,Nr1h3,S100a9,Rasa3,Syk,Serpina3f,Rapgef3,Abhd5	Trappc6a,Epha2,Ccl8,Ccl6,Ccl9,Vsir,Igfbp3,Adap2,Serpina3n,Gpihbp1,Arhgap31,Cxcl13,Xdh,C3,Oasl1,Flt1,Timp4,Apoc3,Oas3,Arap3,Rgl3,Rasa4,Lyn,Arhgap27,Acer2,Serpina3g,Egln3,Fcmr,S1pr1,Bst2,Oas2,Rin3,Rasip1,S100a8,Wfdc21,Prr5,Agt,Stat1,C4b,Sipa1,Oas1a,Icam1,Fgfr3,Mefv,Nos1,Flcn,Plek,Adora2a,Rps6ka1,Cd300a,Arhgef15,Ptk2b,Nr1h3,S100a9,Rasa3,Syk,Serpina3f,Rapgef3,Abhd5
GO:0003158	endothelium development	14	88	5.1e-06	Pdgfb,Eng,Notch4,Sox17,Notch1,Hey1,S1pr1,Sox18,Agt,Icam1,Dll4,Robo4,Rapgef3,Pde2a	Pdgfb,Eng,Notch4,Sox17,Notch1,Hey1,S1pr1,Sox18,Agt,Icam1,Dll4,Robo4,Rapgef3,Pde2a
GO:0010941	regulation of cell death	74	1661	5.42e-06	Ppard,Hck,Map3k11,Irf5,Hyal2,Ctsz,Tbx3,Cdc34,Flt4,Igfbp3,Prkch,Rgcc,Col2a1,Grina,Sdf2l1,Hcls1,Cdkn1a,Pim1,Xdh,Csf1r,Pitx3,Fcgr2b,Notch1,Siglec1,Il1b,Tnfrsf1b,Cd38,Plac8,Tyrobp,Mt1,Lyn,Acer2,Egln3,Pim3,Faim3,C1qa,Runx3,Foxo1,Dcun1d3,Socs3,Jak3,S100a8,Fpr2,Agt,Stat1,Itgam,Cebpb,Plk3,Fcer1g,Plcg2,Nuak2,Icam1,Fgfr3,Cd74,Ttpa,Grem1,Nos1,Flcn,Cntfr,Trpm2,Adora2a,Rps6ka1,Adam8,Ptk2b,S100a9,Bcl3,Syk,Rapg…	Ppard,Hck,Map3k11,Irf5,Hyal2,Ctsz,Tbx3,Cdc34,Flt4,Igfbp3,Prkch,Rgcc,Col2a1,Grina,Sdf2l1,Hcls1,Cdkn1a,Pim1,Xdh,Csf1r,Pitx3,Fcgr2b,Notch1,Siglec1,Il1b,Tnfrsf1b,Cd38,Plac8,Tyrobp,Mt1,Lyn,Acer2,Egln3,Pim3,Fcmr,C1qa,Runx3,Foxo1,Dcun1d3,Socs3,Jak3,S100a8,Fpr2,Agt,Stat1,Itgam,Cebpb,Plk3,Fcer1g,Plcg2,Nuak2,Icam1,Fgfr3,Cd74,Ttpa,Grem1,Nos1,Flcn,Cntfr,Trpm2,Adora2a,Rps6ka1,Adam8,Ptk2b,S100a9,Bcl3,Syk,Rapge…
GO:1901343	negative regulation of vasculature development	17	137	5.49e-06	Pdgfb,Epha2,Rgcc,Xdh,Notch1,Tie1,Stab1,Gpr4,Klf2,Agt,Stat1,Nfatc2,Dll4,Flcn,Mmrn2,Nfatc1,Card10	Pdgfb,Epha2,Rgcc,Xdh,Notch1,Tie1,Stab1,Gpr4,Klf2,Agt,Stat1,Nfatc2,Dll4,Flcn,Mmrn2,Nfatc1,Card10
GO:0072359	circulatory system development	50	936	5.82e-06	Pdgfb,Spi1,Ppard,Epha2,Eng,Mmp13,Notch4,Tbx3,Flt4,Adap2,Col2a1,Cdkn1a,Sox17,Notch1,Tnfrsf1b,Flt1,Cdh5,Tie1,Hey1,S1pr1,Foxo1,Ly6e,Chd7,Socs3,Shb,Gpr4,Rasip1,Sox18,Agt,Glul,Ceacam1,Grem1,Dll4,Tnfaip2,Robo4,Adam8,Hif3a,Arhgef15,Ccm2l,Ptk2b,Mmrn2,Gpr116,Nrp2,Emcn,Sgpl1,Syk,Rapgef3,Nfatc1,Pde2a,Gpr56	Pdgfb,Spi1,Ppard,Epha2,Eng,Mmp13,Notch4,Tbx3,Flt4,Adap2,Col2a1,Cdkn1a,Sox17,Notch1,Tnfrsf1b,Flt1,Cdh5,Tie1,Hey1,S1pr1,Foxo1,Ly6e,Chd7,Socs3,Shb,Gpr4,Rasip1,Sox18,Agt,Glul,Ceacam1,Grem1,Dll4,Tnfaip2,Robo4,Adam8,Hif3a,Arhgef15,Ccm2l,Ptk2b,Mmrn2,Adgrf5,Nrp2,Emcn,Sgpl1,Syk,Rapgef3,Nfatc1,Pde2a,Adgrg1
GO:0043410	positive regulation of MAPK cascade	35	531	5.83e-06	Pdgfb,Ddt,Map3k11,Ccl8,Ncf1,Ksr1,Mmp8,Ccl6,Ccl9,Flt4,Havcr2,Igfbp3,Fgd2,Xdh,C3,Csf1r,Ccr1,Fcgr2b,Notch1,Il1b,Il6ra,Map3k6,Flt1,Sema7a,Fpr2,Agt,Tlr9,Icam1,Fgfr3,Cd74,Ceacam1,Adam8,Ptk2b,Syk,Abca7	Pdgfb,Ddt,Map3k11,Ccl8,Ncf1,Ksr1,Mmp8,Ccl6,Ccl9,Flt4,Havcr2,Igfbp3,Fgd2,Xdh,C3,Csf1r,Ccr1,Fcgr2b,Notch1,Il1b,Il6ra,Map3k6,Flt1,Sema7a,Fpr2,Agt,Tlr9,Icam1,Fgfr3,Cd74,Ceacam1,Adam8,Ptk2b,Syk,Abca7
GO:0015850	organic hydroxy compound transport	17	139	6.56e-06	Abcc3,Abcg1,Abca1,Slc10a6,Slco2b1,Osbpl11,Ly6e,Pltp,Lipg,Fcer1g,Scarb1,Ceacam1,Cd300a,Syk,Abca7,Gramd1b,Fcgr3	Abcc3,Abcg1,Abca1,Slc10a6,Slco2b1,Osbpl11,Ly6e,Pltp,Lipg,Fcer1g,Scarb1,Ceacam1,Cd300a,Syk,Abca7,Gramd1b,Fcgr3
GO:0009968	negative regulation of signal transduction	58	1181	7.82e-06	Slc9a3r2,Dyrk2,Epha2,Eng,Hyal2,Notch4,Cd22,Pbld1,Cdc34,Nfkbia,Irg1,Col2a1,Grina,Xdh,Sox17,Il1r2,Fcgr2b,Notch1,Il1b,Lfng,Vgll4,Arap3,Parp14,Rasa4,Hey1,Lyn,Faim3,Pik3ap1,Foxo1,Tmem88,Dusp18,Socs3,Samhd1,Zfp366,Rasip1,Agt,Stat1,Jag2,Trim30a,Tlr9,Icam1,Fgfr3,Cd74,Ceacam1,Grem1,Dll4,Flcn,Plek,Cd300lf,Cd300a,Mmrn2,Rasa3,Bcl3,Sgms1,Apod,Inpp5d,Pde2a,Nlrc5	Slc9a3r2,Dyrk2,Epha2,Eng,Hyal2,Notch4,Cd22,Pbld1,Cdc34,Nfkbia,Acod1,Col2a1,Grina,Xdh,Sox17,Il1r2,Fcgr2b,Notch1,Il1b,Lfng,Vgll4,Arap3,Parp14,Rasa4,Hey1,Lyn,Fcmr,Pik3ap1,Foxo1,Tmem88,Dusp18,Socs3,Samhd1,Zfp366,Rasip1,Agt,Stat1,Jag2,Trim30a,Tlr9,Icam1,Fgfr3,Cd74,Ceacam1,Grem1,Dll4,Flcn,Plek,Cd300lf,Cd300a,Mmrn2,Rasa3,Bcl3,Sgms1,Apod,Inpp5d,Pde2a,Nlrc5
GO:0043300	regulation of leukocyte degranulation	11	51	8.57e-06	Itgb2,Fgr,Il4ra,Lyn,Itgam,Fcer1g,Fes,Ceacam1,Cd300a,Syk,Stxbp2	Itgb2,Fgr,Il4ra,Lyn,Itgam,Fcer1g,Fes,Ceacam1,Cd300a,Syk,Stxbp2
GO:0034121	regulation of toll-like receptor signaling pathway	12	64	8.75e-06	Lbp,Irg1,Irf7,Lyn,Pik3ap1,Tlr1,Trim30a,Tlr9,Cd300lf,Cd300a,Nr1h3,Treml4	Lbp,Acod1,Irf7,Lyn,Pik3ap1,Tlr1,Trim30a,Tlr9,Cd300lf,Cd300a,Nr1h3,Treml4
GO:0033674	positive regulation of kinase activity	36	570	9.97e-06	Pdgfb,Map3k11,Epha2,Gprc5b,Ncf1,Ksr1,Flt4,Rgcc,Cdkn1a,Fgd2,Pim1,Csf1r,C1qtnf9,Slc11a1,Il1b,Il6ra,Fcgr1,Map3k6,Fgr,Flt1,Slc27a1,Tie1,Lyn,Flt3,Tlr1,Fpr2,Agt,Tlr9,Fgfr3,Cd74,Ceacam1,Grem1,Adam8,Ptk2b,Syk,Card10	Pdgfb,Map3k11,Epha2,Gprc5b,Ncf1,Ksr1,Flt4,Rgcc,Cdkn1a,Fgd2,Pim1,Csf1r,C1qtnf9,Slc11a1,Il1b,Il6ra,Fcgr1,Map3k6,Fgr,Flt1,Slc27a1,Tie1,Lyn,Flt3,Tlr1,Fpr2,Agt,Tlr9,Fgfr3,Cd74,Ceacam1,Grem1,Adam8,Ptk2b,Syk,Card10
GO:0051046	regulation of secretion	44	785	1.01e-05	Itgb2,Ppard,Cyp4f18,Mmp13,Cyth1,Nos2,Cd22,Igfbp3,Rgcc,Abcg1,Notch1,Il1b,Tnfrsf1b,Fgr,Cd38,Clec4e,Il4ra,Lyn,Pim3,Midn,Cd14,Chd7,Oas2,S100a8,Agt,Itgam,Fcer1g,Fes,Tlr9,Glul,AF251705,Cd74,Ceacam1,Ddi2,Nos1,Trpm2,Adora2a,Cd300a,Nr1h3,S100a9,Syk,Ucp2,Stxbp2,Srgn	Itgb2,Ppard,Cyp4f18,Mmp13,Cyth1,Nos2,Cd22,Igfbp3,Rgcc,Abcg1,Notch1,Il1b,Tnfrsf1b,Fgr,Cd38,Clec4e,Il4ra,Lyn,Pim3,Midn,Cd14,Chd7,Oas2,S100a8,Agt,Itgam,Fcer1g,Fes,Tlr9,Glul,Cd300c2,Cd74,Ceacam1,Ddi2,Nos1,Trpm2,Adora2a,Cd300a,Nr1h3,S100a9,Syk,Ucp2,Stxbp2,Srgn
GO:0002791	regulation of peptide secretion	29	399	1.13e-05	Ppard,Mmp13,Nos2,Cd22,Rgcc,Abcg1,Il1b,Fgr,Cd38,Clec4e,Lyn,Pim3,Midn,Cd14,Chd7,S100a8,Agt,Tlr9,Glul,AF251705,Cd74,Nos1,Trpm2,Adora2a,Nr1h3,S100a9,Syk,Ucp2,Srgn	Ppard,Mmp13,Nos2,Cd22,Rgcc,Abcg1,Il1b,Fgr,Cd38,Clec4e,Lyn,Pim3,Midn,Cd14,Chd7,S100a8,Agt,Tlr9,Glul,Cd300c2,Cd74,Nos1,Trpm2,Adora2a,Nr1h3,S100a9,Syk,Ucp2,Srgn
GO:0002275	myeloid cell activation involved in immune response	11	53	1.18e-05	Lbp,Havcr2,Tyrobp,Btk,Lyn,Sbno2,Fcer1g,Myo1f,Cd300a,Syk,Stxbp2	Lbp,Havcr2,Tyrobp,Btk,Lyn,Sbno2,Fcer1g,Myo1f,Cd300a,Syk,Stxbp2
GO:0018108	peptidyl-tyrosine phosphorylation	18	164	1.18e-05	Pdgfb,Hck,Dyrk2,Epha2,Flt4,Csf1r,Fgr,Flt1,Btk,Tie1,Lyn,Flt3,Jak3,Fes,Fgfr3,Ptk2b,Nrp2,Syk	Pdgfb,Hck,Dyrk2,Epha2,Flt4,Csf1r,Fgr,Flt1,Btk,Tie1,Lyn,Flt3,Jak3,Fes,Fgfr3,Ptk2b,Nrp2,Syk
GO:1903707	negative regulation of hemopoiesis	17	146	1.2e-05	Nfkbia,Notch1,Zbtb7b,Pglyrp1,Il4ra,C1qc,Lyn,Flt3,Runx3,Jak3,Cd74,Ceacam1,Mafb,Tmem176a,Ptk2b,Inpp5d,Tmem176b	Nfkbia,Notch1,Zbtb7b,Pglyrp1,Il4ra,C1qc,Lyn,Flt3,Runx3,Jak3,Cd74,Ceacam1,Mafb,Tmem176a,Ptk2b,Inpp5d,Tmem176b
GO:0043549	regulation of kinase activity	46	850	1.33e-05	Pdgfb,Map3k11,Epha2,Gprc5b,Hyal2,Ncf1,Ksr1,Nos2,Flt4,Rgcc,Cdkn1a,Fgd2,Pim1,Csf1r,C1qtnf9,Slc11a1,Il1b,Il6ra,Fcgr1,Map3k6,Fgr,Flt1,Slc27a1,Tie1,Lyn,Flt3,Midn,Dusp18,Socs3,Shb,Tlr1,Rasip1,Fpr2,Agt,Tlr9,Fgfr3,Cd74,Ceacam1,Grem1,Adora2a,Adam8,Cd300a,Ptk2b,Syk,Card10,Nlrc5	Pdgfb,Map3k11,Epha2,Gprc5b,Hyal2,Ncf1,Ksr1,Nos2,Flt4,Rgcc,Cdkn1a,Fgd2,Pim1,Csf1r,C1qtnf9,Slc11a1,Il1b,Il6ra,Fcgr1,Map3k6,Fgr,Flt1,Slc27a1,Tie1,Lyn,Flt3,Midn,Dusp18,Socs3,Shb,Tlr1,Rasip1,Fpr2,Agt,Tlr9,Fgfr3,Cd74,Ceacam1,Grem1,Adora2a,Adam8,Cd300a,Ptk2b,Syk,Card10,Nlrc5
GO:1905952	regulation of lipid localization	18	166	1.37e-05	Ppard,Cyp4f18,Igfbp3,Nfkbia,Abcg1,C3,Il1b,Abca1,Osbpl11,Pltp,Agt,Lipg,Scarb1,Fitm2,Nr1h3,Syk,Abhd5,Abca7	Ppard,Cyp4f18,Igfbp3,Nfkbia,Abcg1,C3,Il1b,Abca1,Osbpl11,Pltp,Agt,Lipg,Scarb1,Fitm2,Nr1h3,Syk,Abhd5,Abca7
GO:0051251	positive regulation of lymphocyte activation	23	267	1.38e-05	Vsir,Havcr2,Cdkn1a,Il1b,Zbtb7b,Cd38,Tyrobp,Il4ra,H2-DMa,H2-Ab1,H2-Aa,Runx3,Efnb1,Jak3,Shb,Nfatc2,Tlr9,Cd74,Bst1,Adam8,Tnfrsf13c,Syk,Inpp5d	Vsir,Havcr2,Cdkn1a,Il1b,Zbtb7b,Cd38,Tyrobp,Il4ra,H2-DMa,H2-Ab1,H2-Aa,Runx3,Efnb1,Jak3,Shb,Nfatc2,Tlr9,Cd74,Bst1,Adam8,Tnfrsf13c,Syk,Inpp5d
GO:0006796	phosphate-containing compound metabolic process	76	1776	1.55e-05	Pdgfb,Ppard,Hck,Map3k11,Dyrk2,Lpcat3,Epha2,Saa3,Eng,Ncf1,Ksr1,Ppa1,Flt4,Upp1,Igfbp3,Prkch,Ciita,Ehhadh,Cdkn1a,Pim1,Csf1r,Slc11a1,Cdk18,Il1b,Alpl,Map3k6,Fgr,Flt1,Btk,Pgls,Slc27a1,Elovl5,Nt5e,Plvap,Tie1,Lyn,Flt3,Ttc7,Pim3,Runx3,Pgp,Dusp18,Socs3,Samhd1,Jak3,Tlr7,Acsm5,Lrrc8c,Agt,Plk3,Oas1a,Fes,Plcg2,Nuak2,Tlr9,Fgfr3,St3gal1,Dolk,Plek,Rps6ka1,Shank3,Fitm2,D8Ertd82e,Ptk2b,Nrp2,Snrk,Syk,Sgms1,Adcy3,Abh…	Pdgfb,Ppard,Hck,Map3k11,Dyrk2,Lpcat3,Epha2,Saa3,Eng,Ncf1,Ksr1,Ppa1,Flt4,Upp1,Igfbp3,Prkch,Ciita,Ehhadh,Cdkn1a,Pim1,Csf1r,Slc11a1,Cdk18,Il1b,Alpl,Map3k6,Fgr,Flt1,Btk,Pgls,Slc27a1,Elovl5,Nt5e,Plvap,Tie1,Lyn,Flt3,Ttc7,Pim3,Runx3,Pgp,Dusp18,Socs3,Samhd1,Jak3,Tlr7,Acsm5,Lrrc8c,Agt,Plk3,Oas1a,Fes,Plcg2,Nuak2,Tlr9,Fgfr3,St3gal1,Dolk,Plek,Rps6ka1,Shank3,Fitm2,D8Ertd82e,Ptk2b,Nrp2,Snrk,Syk,Sgms1,Adcy3,Abh…
GO:0071396	cellular response to lipid	33	507	1.69e-05	Ppard,Lbp,Nos2,Cxcl16,Havcr2,Nfkbia,Irg1,Cxcl13,Pim1,Il1b,Abca1,Tnfrsf1b,Eif4ebp1,Lyn,Irf8,Sbno2,Lcn2,Foxo1,Cd14,Stat1,Cebpb,Cd300lb,Fcgr4,Fes,Tlr9,Scarb1,Cd68,Ptk2b,Nr1h3,Sgms1,Adcy3,Gramd1b,Pde2a	Ppard,Lbp,Nos2,Cxcl16,Havcr2,Nfkbia,Acod1,Cxcl13,Pim1,Il1b,Abca1,Tnfrsf1b,Eif4ebp1,Lyn,Irf8,Sbno2,Lcn2,Foxo1,Cd14,Stat1,Cebpb,Cd300lb,Fcgr4,Fes,Tlr9,Scarb1,Cd68,Ptk2b,Nr1h3,Sgms1,Adcy3,Gramd1b,Pde2a
GO:0031326	regulation of cellular biosynthetic process	124	3448	1.9e-05	Itgb2,Pdgfb,Spi1,Ppard,Hck,Dyrk2,Irf5,Tead4,Mnda,Eng,Hyal2,Notch4,Ncf1,Nos2,Tbx3,Mmp8,Eif4ebp2,Havcr2,Nfkbia,Prkch,Rgcc,Irg1,Ciita,Hcls1,Cdkn1a,Pim1,C3,Pitx3,Irf7,Sox17,Slc11a1,Cdk18,Fcgr2b,Notch1,Il1b,Zbtb7b,Tnfrsf1b,Mycl,Mfsd2a,Cd38,Plac8,Vgll4,Eif4ebp1,Gpt2,Slc27a1,Usp2,Pou2af1,Apoc3,Elovl5,Parp14,Hey1,Trim14,Acer2,Zc3h12d,Irf8,Ablim3,Akna,Sbno2,Zmynd15,Runx3,S1pr1,Pgp,Foxo1,Ier5,Chd7,Zfp366,J…	Itgb2,Pdgfb,Spi1,Ppard,Hck,Dyrk2,Irf5,Tead4,Mnda,Eng,Hyal2,Notch4,Ncf1,Nos2,Tbx3,Mmp8,Eif4ebp2,Havcr2,Nfkbia,Prkch,Rgcc,Acod1,Ciita,Hcls1,Cdkn1a,Pim1,C3,Pitx3,Irf7,Sox17,Slc11a1,Cdk18,Fcgr2b,Notch1,Il1b,Zbtb7b,Tnfrsf1b,Mycl,Mfsd2a,Cd38,Plac8,Vgll4,Eif4ebp1,Gpt2,Slc27a1,Usp2,Pou2af1,Apoc3,Elovl5,Parp14,Hey1,Trim14,Acer2,Zc3h12d,Irf8,Ablim3,Akna,Sbno2,Zmynd15,Runx3,S1pr1,Pgp,Foxo1,Ier5,Chd7,Zfp366,…
GO:0009889	regulation of biosynthetic process	126	3526	2.05e-05	Itgb2,Pdgfb,Spi1,Ppard,Hck,Dyrk2,Irf5,Tead4,Mnda,Eng,Hyal2,Notch4,Ncf1,Nos2,Tbx3,Mmp8,Eif4ebp2,Havcr2,Nfkbia,Prkch,Rgcc,Irg1,Ciita,Hcls1,Cdkn1a,Pim1,Abcg1,C3,Pitx3,Irf7,Sox17,Slc11a1,Cdk18,Fcgr2b,Notch1,Il1b,Il6ra,Zbtb7b,Tnfrsf1b,Mycl,Mfsd2a,Cd38,Plac8,Vgll4,Eif4ebp1,Gpt2,Slc27a1,Usp2,Pou2af1,Apoc3,Elovl5,Parp14,Hey1,Trim14,Acer2,Zc3h12d,Irf8,Ablim3,Akna,Sbno2,Zmynd15,Runx3,S1pr1,Pgp,Foxo1,Ier5,C…	Itgb2,Pdgfb,Spi1,Ppard,Hck,Dyrk2,Irf5,Tead4,Mnda,Eng,Hyal2,Notch4,Ncf1,Nos2,Tbx3,Mmp8,Eif4ebp2,Havcr2,Nfkbia,Prkch,Rgcc,Acod1,Ciita,Hcls1,Cdkn1a,Pim1,Abcg1,C3,Pitx3,Irf7,Sox17,Slc11a1,Cdk18,Fcgr2b,Notch1,Il1b,Il6ra,Zbtb7b,Tnfrsf1b,Mycl,Mfsd2a,Cd38,Plac8,Vgll4,Eif4ebp1,Gpt2,Slc27a1,Usp2,Pou2af1,Apoc3,Elovl5,Parp14,Hey1,Trim14,Acer2,Zc3h12d,Irf8,Ablim3,Akna,Sbno2,Zmynd15,Runx3,S1pr1,Pgp,Foxo1,Ier5,…
GO:0045637	regulation of myeloid cell differentiation	20	211	2.1e-05	Spi1,Nfkbia,Hcls1,Csf1r,Ccr1,Tyrobp,C1qc,Lyn,Stat1,Itgam,Cebpb,Fes,Fgfr3,Cd74,Ceacam1,Mafb,Adam8,Csf3r,Ptk2b,Inpp5d	Spi1,Nfkbia,Hcls1,Csf1r,Ccr1,Tyrobp,C1qc,Lyn,Stat1,Itgam,Cebpb,Fes,Fgfr3,Cd74,Ceacam1,Mafb,Adam8,Csf3r,Ptk2b,Inpp5d
GO:0051094	positive regulation of developmental process	68	1533	2.1e-05	Itgb2,Pdgfb,Ppard,Tead4,Gprc5b,Ccl8,Eng,Cybb,Notch4,Vsir,Igfbp3,Prkch,Tppp,Rgcc,Hcls1,Pim1,C3,Csf1r,Pitx3,Baiap2,Ifitm1,Ccr1,Sox17,Notch1,Il1b,Il6ra,Zbtb7b,Tnfrsf1b,Flt1,Tyrobp,Il4ra,Itgax,Cdh5,Usp2,Cd53,H2-DMa,Tie1,Hey1,Lyn,Flt3,Sema7a,Scarf1,H2-Aa,Runx3,Chd7,Socs3,Shb,Adam12,Agt,Stat1,Itgam,Cebpb,Nfatc2,Fes,Fgfr3,Cd74,Ceacam1,Grem1,Adam8,B4galt5,Shank3,Tnfrsf13c,Ptk2b,Ifi204,S100a9,Syk,Rapgef3,…	Itgb2,Pdgfb,Ppard,Tead4,Gprc5b,Ccl8,Eng,Cybb,Notch4,Vsir,Igfbp3,Prkch,Tppp,Rgcc,Hcls1,Pim1,C3,Csf1r,Pitx3,Baiap2,Ifitm1,Ccr1,Sox17,Notch1,Il1b,Il6ra,Zbtb7b,Tnfrsf1b,Flt1,Tyrobp,Il4ra,Itgax,Cdh5,Usp2,Cd53,H2-DMa,Tie1,Hey1,Lyn,Flt3,Sema7a,Scarf1,H2-Aa,Runx3,Chd7,Socs3,Shb,Adam12,Agt,Stat1,Itgam,Cebpb,Nfatc2,Fes,Fgfr3,Cd74,Ceacam1,Grem1,Adam8,B4galt5,Shank3,Tnfrsf13c,Ptk2b,Ifi204,S100a9,Syk,Rapgef3,…
GO:0002768	immune response-regulating cell surface receptor signaling pathway	17	154	2.3e-05	Sh2b2,Fcgr2b,Fcgr1,Cd38,Clec4e,Themis2,Lyn,Shb,Fpr2,Btnl9,Nfatc2,Fcgr4,Fcer1g,Plcg2,Nfam1,Syk,Fcgr3	Sh2b2,Fcgr2b,Fcgr1,Cd38,Clec4e,Themis2,Lyn,Shb,Fpr2,Btnl9,Nfatc2,Fcgr4,Fcer1g,Plcg2,Nfam1,Syk,Fcgr3
GO:0042592	homeostatic process	71	1634	2.33e-05	Spi1,Napsa,Sh2b2,Gprc5b,Hyal2,Slc12a7,Ptger1,Pbld1,Col2a1,Grina,Gpihbp1,Hcls1,Cxcl13,Abcg1,C1qtnf9,Ccr1,Slc11a1,Notch1,Il1b,Abca1,Mfsd2a,Cd38,Mt2,Mt1,Cdh5,Apoc3,Itpr3,Lyn,Flt3,Ttc7,Spns2,Mylip,S1pr1,Lcn2,Foxo1,Kcna5,Jak3,Gpr4,Klf2,Fpr2,Agt,Lipg,Stat1,Itgam,Hvcn1,Pirb,Plcg2,Tlr9,Scarb1,Icam1,Cp,Ftl1,Ttpa,Cnnm2,Kcnk3,Car4,Nos1,Flcn,Trpm2,Shank3,Fitm2,Tnfrsf13c,Ptk2b,Nr1h3,Gpr116,Rasa3,Ucp2,Abhd5,Gp…	Spi1,Napsa,Sh2b2,Gprc5b,Hyal2,Slc12a7,Ptger1,Pbld1,Col2a1,Grina,Gpihbp1,Hcls1,Cxcl13,Abcg1,C1qtnf9,Ccr1,Slc11a1,Notch1,Il1b,Abca1,Mfsd2a,Cd38,Mt2,Mt1,Cdh5,Apoc3,Itpr3,Lyn,Flt3,Ttc7,Spns2,Mylip,S1pr1,Lcn2,Foxo1,Kcna5,Jak3,Gpr4,Klf2,Fpr2,Agt,Lipg,Stat1,Itgam,Hvcn1,Pirb,Plcg2,Tlr9,Scarb1,Icam1,Cp,Ftl1,Ttpa,Cnnm2,Kcnk3,Car4,Nos1,Flcn,Trpm2,Shank3,Fitm2,Tnfrsf13c,Ptk2b,Nr1h3,Adgrf5,Rasa3,Ucp2,Abhd5,Gp…
GO:0006468	protein phosphorylation	43	785	2.38e-05	Pdgfb,Hck,Map3k11,Dyrk2,Epha2,Saa3,Eng,Ksr1,Flt4,Igfbp3,Prkch,Cdkn1a,Pim1,Csf1r,Slc11a1,Cdk18,Il1b,Map3k6,Fgr,Flt1,Btk,Plvap,Tie1,Lyn,Flt3,Pim3,Runx3,Jak3,Tlr7,Agt,Plk3,Fes,Nuak2,Tlr9,Fgfr3,St3gal1,Rps6ka1,Shank3,D8Ertd82e,Ptk2b,Nrp2,Snrk,Syk	Pdgfb,Hck,Map3k11,Dyrk2,Epha2,Saa3,Eng,Ksr1,Flt4,Igfbp3,Prkch,Cdkn1a,Pim1,Csf1r,Slc11a1,Cdk18,Il1b,Map3k6,Fgr,Flt1,Btk,Plvap,Tie1,Lyn,Flt3,Pim3,Runx3,Jak3,Tlr7,Agt,Plk3,Fes,Nuak2,Tlr9,Fgfr3,St3gal1,Rps6ka1,Shank3,D8Ertd82e,Ptk2b,Nrp2,Snrk,Syk
GO:1902106	negative regulation of leukocyte differentiation	14	103	2.58e-05	Zbtb7b,Pglyrp1,Il4ra,C1qc,Lyn,Flt3,Runx3,Jak3,Cd74,Ceacam1,Mafb,Tmem176a,Inpp5d,Tmem176b	Zbtb7b,Pglyrp1,Il4ra,C1qc,Lyn,Flt3,Runx3,Jak3,Cd74,Ceacam1,Mafb,Tmem176a,Inpp5d,Tmem176b
GO:0051050	positive regulation of transport	51	1020	2.66e-05	Itgb2,Pdgfb,Ppard,Slc9a3r2,Cyp4f18,Hyal2,Mmp13,Lbp,Stac2,Nfkbia,Rgcc,Hcls1,Abcg1,C3,Ccr1,Slc11a1,Fcgr2b,Il1b,Fcgr1,Abca1,Fgr,Cd38,Clec4e,Il4ra,Cd14,Jak3,Pltp,S100a8,Fpr2,Agt,Lipg,Itgam,Cebpb,Plk3,Fcer1g,Plcg2,Glul,AF251705,Grem1,Nos1,Trpm2,Adora2a,Cd300lf,Shank3,Nr1h3,S100a9,Syk,Rapgef3,Stxbp2,Abca7,Fcgr3	Itgb2,Pdgfb,Ppard,Slc9a3r2,Cyp4f18,Hyal2,Mmp13,Lbp,Stac2,Nfkbia,Rgcc,Hcls1,Abcg1,C3,Ccr1,Slc11a1,Fcgr2b,Il1b,Fcgr1,Abca1,Fgr,Cd38,Clec4e,Il4ra,Cd14,Jak3,Pltp,S100a8,Fpr2,Agt,Lipg,Itgam,Cebpb,Plk3,Fcer1g,Plcg2,Glul,Cd300c2,Grem1,Nos1,Trpm2,Adora2a,Cd300lf,Shank3,Nr1h3,S100a9,Syk,Rapgef3,Stxbp2,Abca7,Fcgr3
GO:1902107	positive regulation of leukocyte differentiation	18	175	2.66e-05	Vsir,Hcls1,Csf1r,Ccr1,Il1b,Zbtb7b,Tyrobp,Il4ra,H2-DMa,H2-Aa,Runx3,Shb,Itgam,Fes,Cd74,Adam8,Syk,Inpp5d	Vsir,Hcls1,Csf1r,Ccr1,Il1b,Zbtb7b,Tyrobp,Il4ra,H2-DMa,H2-Aa,Runx3,Shb,Itgam,Fes,Cd74,Adam8,Syk,Inpp5d
GO:0044281	small molecule metabolic process	65	1450	2.68e-05	Ppard,Cyp4f18,Prodh,Slc1a3,Epha2,Hyal2,Ncf1,Nos2,Upp1,Ehhadh,Pim1,Abcg1,Xdh,C3,C1qtnf9,Cyp2e1,Hdc,Il1b,Abca1,Fah,Bcat2,Car5b,Gpt2,Slc27a1,Apoc3,Cyp1a1,Elovl5,Nt5e,Hsd3b7,Acer2,Apobr,Dagla,Ch25h,Pgp,Slc27a2,Samhd1,Pltp,Acsm5,Chst1,Alox5ap,Cyp2b10,Oas1a,Plcg2,Scarb1,Glul,Gda,St3gal1,Cd74,Ttpa,Acsf2,Car4,Nos1,Nr1h3,Sgpl1,Syk,Apod,Adcy3,Abhd5,Agpat6,Adcy4,Pde2a,Apobec3,Adssl1,Bckdhb,Ncf2	Ppard,Cyp4f18,Prodh,Slc1a3,Epha2,Hyal2,Ncf1,Nos2,Upp1,Ehhadh,Pim1,Abcg1,Xdh,C3,C1qtnf9,Cyp2e1,Hdc,Il1b,Abca1,Fah,Bcat2,Car5b,Gpt2,Slc27a1,Apoc3,Cyp1a1,Elovl5,Nt5e,Hsd3b7,Acer2,Apobr,Dagla,Ch25h,Pgp,Slc27a2,Samhd1,Pltp,Acsm5,Chst1,Alox5ap,Cyp2b10,Oas1a,Plcg2,Scarb1,Glul,Gda,St3gal1,Cd74,Ttpa,Acsf2,Car4,Nos1,Nr1h3,Sgpl1,Syk,Apod,Adcy3,Abhd5,Gpat4,Adcy4,Pde2a,Apobec3,Adssl1,Bckdhb,Ncf2
GO:0030098	lymphocyte differentiation	22	258	2.8e-05	Spi1,Zbtb7b,Lfng,Clec4e,Btk,H2-DMa,Flt3,H2-Ab1,Chd7,Jak3,Jag2,Fcer1g,Plcg2,Cd74,Mafb,Dll4,Pou2f2,Nfam1,Ptk2b,Bcl3,Syk,Nfatc1	Spi1,Zbtb7b,Lfng,Clec4e,Btk,H2-DMa,Flt3,H2-Ab1,Chd7,Jak3,Jag2,Fcer1g,Plcg2,Cd74,Mafb,Dll4,Pou2f2,Nfam1,Ptk2b,Bcl3,Syk,Nfatc1
GO:0032642	regulation of chemokine production	13	88	2.8e-05	Epha2,Lbp,Havcr2,Csf1r,Il1b,Il6ra,Il4ra,Tlr7,Tlr9,Cd74,Mefv,Syk,Apod	Epha2,Lbp,Havcr2,Csf1r,Il1b,Il6ra,Il4ra,Tlr7,Tlr9,Cd74,Mefv,Syk,Apod
GO:0051345	positive regulation of hydrolase activity	39	682	3e-05	Epha2,Ccl8,Ccl6,Ccl9,Vsir,Adap2,Gpihbp1,Arhgap31,Cxcl13,Xdh,Flt1,Arap3,Rgl3,Rasa4,Lyn,Arhgap27,Acer2,Egln3,S1pr1,Rin3,S100a8,Prr5,Agt,Stat1,Sipa1,Icam1,Fgfr3,Mefv,Flcn,Plek,Cd300a,Arhgef15,Ptk2b,Nr1h3,S100a9,Rasa3,Syk,Rapgef3,Abhd5	Epha2,Ccl8,Ccl6,Ccl9,Vsir,Adap2,Gpihbp1,Arhgap31,Cxcl13,Xdh,Flt1,Arap3,Rgl3,Rasa4,Lyn,Arhgap27,Acer2,Egln3,S1pr1,Rin3,S100a8,Prr5,Agt,Stat1,Sipa1,Icam1,Fgfr3,Mefv,Flcn,Plek,Cd300a,Arhgef15,Ptk2b,Nr1h3,S100a9,Rasa3,Syk,Rapgef3,Abhd5
GO:1903708	positive regulation of hemopoiesis	20	217	3e-05	Vsir,Hcls1,Csf1r,Ccr1,Il1b,Zbtb7b,Flt1,Tyrobp,Il4ra,H2-DMa,H2-Aa,Runx3,Shb,Stat1,Itgam,Fes,Cd74,Adam8,Syk,Inpp5d	Vsir,Hcls1,Csf1r,Ccr1,Il1b,Zbtb7b,Flt1,Tyrobp,Il4ra,H2-DMa,H2-Aa,Runx3,Shb,Stat1,Itgam,Fes,Cd74,Adam8,Syk,Inpp5d
GO:0038094	Fc-gamma receptor signaling pathway	6	9	3.32e-05	Fcgr2b,Fcgr1,Clec4e,Fcgr4,Fcer1g,Fcgr3	Fcgr2b,Fcgr1,Clec4e,Fcgr4,Fcer1g,Fcgr3
GO:0019216	regulation of lipid metabolic process	27	377	3.56e-05	Pdgfb,Ppard,Tysnd1,Abcg1,C3,Il1b,Mfsd2a,Fgr,Flt1,Slc27a1,Apoc3,Elovl5,Lyn,Mettl20,Socs3,Fpr2,Agt,Scarb1,Fgfr3,Cd74,Ceacam1,Fitm2,Ptk2b,Nr1h3,Gpr116,Apod,Abhd5	Pdgfb,Ppard,Tysnd1,Abcg1,C3,Il1b,Mfsd2a,Fgr,Flt1,Slc27a1,Apoc3,Elovl5,Lyn,Mettl20,Socs3,Fpr2,Agt,Scarb1,Fgfr3,Cd74,Ceacam1,Fitm2,Ptk2b,Nr1h3,Adgrf5,Apod,Abhd5
GO:0045446	endothelial cell differentiation	12	75	3.56e-05	Eng,Notch4,Sox17,Notch1,Hey1,S1pr1,Sox18,Agt,Icam1,Robo4,Rapgef3,Pde2a	Eng,Notch4,Sox17,Notch1,Hey1,S1pr1,Sox18,Agt,Icam1,Robo4,Rapgef3,Pde2a
GO:0048878	chemical homeostasis	54	1124	3.73e-05	Napsa,Sh2b2,Gprc5b,Hyal2,Slc12a7,Ptger1,Grina,Gpihbp1,Cxcl13,Abcg1,Ccr1,Slc11a1,Il1b,Abca1,Cd38,Mt2,Mt1,Cdh5,Apoc3,Itpr3,Ttc7,Mylip,S1pr1,Lcn2,Foxo1,Kcna5,Jak3,Gpr4,Fpr2,Agt,Lipg,Stat1,Hvcn1,Plcg2,Scarb1,Icam1,Cp,Ftl1,Ttpa,Cnnm2,Kcnk3,Car4,Nos1,Trpm2,Fitm2,Ptk2b,Nr1h3,Gpr116,Rasa3,Ucp2,Abhd5,Gpr35,Gramd1b,Sco2	Napsa,Sh2b2,Gprc5b,Hyal2,Slc12a7,Ptger1,Grina,Gpihbp1,Cxcl13,Abcg1,Ccr1,Slc11a1,Il1b,Abca1,Cd38,Mt2,Mt1,Cdh5,Apoc3,Itpr3,Ttc7,Mylip,S1pr1,Lcn2,Foxo1,Kcna5,Jak3,Gpr4,Fpr2,Agt,Lipg,Stat1,Hvcn1,Plcg2,Scarb1,Icam1,Cp,Ftl1,Ttpa,Cnnm2,Kcnk3,Car4,Nos1,Trpm2,Fitm2,Ptk2b,Nr1h3,Adgrf5,Rasa3,Ucp2,Abhd5,Gpr35,Gramd1b,Sco2
GO:0010243	response to organonitrogen compound	49	975	3.78e-05	Itgb2,Irf5,Sh2b2,Slc1a3,Cybb,Ptger1,Eif4ebp2,Nfkbia,Serpina3n,Sdf2l1,Cdkn1a,Pitx3,Baiap2,Cyp2e1,Fcgr2b,Notch1,Il1b,Zbtb7b,Timp4,Eif4ebp1,Slc27a1,Apoc3,Itpr3,Lyn,Serpina3g,Mylip,Foxo1,Klf2,Fpr2,Agt,Stat1,Cebpb,Bsg,Fcer1g,Plcg2,Tlr9,Icam1,Ceacam1,Nos1,Trpm2,Adora2a,Trim25,Cd68,Ptk2b,Syk,Serpina3f,Rapgef3,Ucp2,Pde2a	Itgb2,Irf5,Sh2b2,Slc1a3,Cybb,Ptger1,Eif4ebp2,Nfkbia,Serpina3n,Sdf2l1,Cdkn1a,Pitx3,Baiap2,Cyp2e1,Fcgr2b,Notch1,Il1b,Zbtb7b,Timp4,Eif4ebp1,Slc27a1,Apoc3,Itpr3,Lyn,Serpina3g,Mylip,Foxo1,Klf2,Fpr2,Agt,Stat1,Cebpb,Bsg,Fcer1g,Plcg2,Tlr9,Icam1,Ceacam1,Nos1,Trpm2,Adora2a,Trim25,Cd68,Ptk2b,Syk,Serpina3f,Rapgef3,Ucp2,Pde2a
GO:0002705	positive regulation of leukocyte mediated immunity	16	144	4.38e-05	Itgb2,C3,H2-K1,Il1b,Fcgr1,Fgr,Tyrobp,Il4ra,Btk,Itgam,Pvrl2,Fcer1g,Syk,Stxbp2,Fcgr3,H2-D1	Itgb2,C3,H2-K1,Il1b,Fcgr1,Fgr,Tyrobp,Il4ra,Btk,Itgam,Nectin2,Fcer1g,Syk,Stxbp2,Fcgr3,H2-D1
GO:0070372	regulation of ERK1 and ERK2 cascade	24	311	4.38e-05	Pdgfb,Ddt,Epha2,Ccl8,Ccl6,Ccl9,Flt4,Havcr2,C3,Csf1r,Ccr1,Notch1,Il1b,Lyn,Sema7a,Fpr2,Icam1,Fgfr3,Cd74,Ceacam1,Flcn,Ptk2b,Syk,Abca7	Pdgfb,Ddt,Epha2,Ccl8,Ccl6,Ccl9,Flt4,Havcr2,C3,Csf1r,Ccr1,Notch1,Il1b,Lyn,Sema7a,Fpr2,Icam1,Fgfr3,Cd74,Ceacam1,Flcn,Ptk2b,Syk,Abca7
GO:0072676	lymphocyte migration	11	63	4.79e-05	Ccl8,Cxcl16,Ccl6,Ccl9,Cxcl13,Hsd3b7,Spns2,Ch25h,S1pr1,Icam1,Adam8	Ccl8,Cxcl16,Ccl6,Ccl9,Cxcl13,Hsd3b7,Spns2,Ch25h,S1pr1,Icam1,Adam8
GO:0051347	positive regulation of transferase activity	37	642	4.81e-05	Pdgfb,Map3k11,Epha2,Gprc5b,Ncf1,Ksr1,Flt4,Rgcc,Cdkn1a,Fgd2,Pim1,Csf1r,C1qtnf9,Slc11a1,Il1b,Il6ra,Fcgr1,Map3k6,Fgr,Flt1,Slc27a1,Tie1,Lyn,Flt3,Dcun1d3,Tlr1,Fpr2,Agt,Tlr9,Fgfr3,Cd74,Ceacam1,Grem1,Adam8,Ptk2b,Syk,Card10	Pdgfb,Map3k11,Epha2,Gprc5b,Ncf1,Ksr1,Flt4,Rgcc,Cdkn1a,Fgd2,Pim1,Csf1r,C1qtnf9,Slc11a1,Il1b,Il6ra,Fcgr1,Map3k6,Fgr,Flt1,Slc27a1,Tie1,Lyn,Flt3,Dcun1d3,Tlr1,Fpr2,Agt,Tlr9,Fgfr3,Cd74,Ceacam1,Grem1,Adam8,Ptk2b,Syk,Card10
GO:0032757	positive regulation of interleukin-8 production	10	50	5.1e-05	Hyal2,Lbp,Il1b,Cd14,Tlr1,Tlr7,Tlr9,Cd74,Tlr8,Syk	Hyal2,Lbp,Il1b,Cd14,Tlr1,Tlr7,Tlr9,Cd74,Tlr8,Syk
GO:1903038	negative regulation of leukocyte cell-cell adhesion	15	128	5.19e-05	Vsir,Havcr2,Zbtb7b,Il4ra,Zc3h12d,H2-Ab1,H2-Aa,Runx3,Jak3,Cebpb,Cd74,Ceacam1,Adora2a,Adam8,Cd300a	Vsir,Havcr2,Zbtb7b,Il4ra,Zc3h12d,H2-Ab1,H2-Aa,Runx3,Jak3,Cebpb,Cd74,Ceacam1,Adora2a,Adam8,Cd300a
GO:0035239	tube morphogenesis	40	728	5.3e-05	Pdgfb,Spi1,Epha2,Eng,Notch4,Ctsz,Tbx3,Flt4,Podxl,Sox17,Notch1,Flt1,Tie1,Hey1,S1pr1,Chd7,Shb,Gpr4,Rasip1,Sox18,Agt,Glul,Fgfr3,Grem1,Dll4,Tnfaip2,Robo4,Adam8,Hif3a,Shank3,Ptk2b,Mmrn2,Gpr116,Nrp2,Emcn,Sgpl1,Syk,Rapgef3,Nfatc1,Gpr56	Pdgfb,Spi1,Epha2,Eng,Notch4,Ctsz,Tbx3,Flt4,Podxl,Sox17,Notch1,Flt1,Tie1,Hey1,S1pr1,Chd7,Shb,Gpr4,Rasip1,Sox18,Agt,Glul,Fgfr3,Grem1,Dll4,Tnfaip2,Robo4,Adam8,Hif3a,Shank3,Ptk2b,Mmrn2,Adgrf5,Nrp2,Emcn,Sgpl1,Syk,Rapgef3,Nfatc1,Adgrg1
GO:0019932	second-messenger-mediated signaling	24	316	5.57e-05	Ksr1,Nos2,Ptger1,Eif4ebp2,Ccr1,Abca1,Mt2,Mt1,Itpr3,S1pr1,Gpr4,Fpr2,Nfatc2,Cnr2,Nos1,Trpm2,Adora2a,Rasa3,Adcy3,Nfatc1,Mc5r,Adcy4,Pde2a,Gpr56	Ksr1,Nos2,Ptger1,Eif4ebp2,Ccr1,Abca1,Mt2,Mt1,Itpr3,S1pr1,Gpr4,Fpr2,Nfatc2,Cnr2,Nos1,Trpm2,Adora2a,Rasa3,Adcy3,Nfatc1,Mc5r,Adcy4,Pde2a,Adgrg1
GO:0050730	regulation of peptidyl-tyrosine phosphorylation	22	271	5.67e-05	Itgb2,Pdgfb,Gprc5b,Hyal2,Ncf1,Hcls1,Csf1r,Il6ra,Fcgr1,Parp14,Lyn,Il22ra2,Socs3,Agt,Icam1,Fgfr3,Cd74,Grem1,Bst1,Cd300a,Ptk2b,Syk	Itgb2,Pdgfb,Gprc5b,Hyal2,Ncf1,Hcls1,Csf1r,Il6ra,Fcgr1,Parp14,Lyn,Il22ra2,Socs3,Agt,Icam1,Fgfr3,Cd74,Grem1,Bst1,Cd300a,Ptk2b,Syk
GO:0032481	positive regulation of type I interferon production	10	51	5.87e-05	Irf7,Flt3,Cd14,Tlr7,Stat1,Plcg2,Tlr9,Tlr8,Tmem173,Syk	Irf7,Flt3,Cd14,Tlr7,Stat1,Plcg2,Tlr9,Tlr8,Tmem173,Syk
GO:0032653	regulation of interleukin-10 production	10	51	5.87e-05	Mmp8,Vsir,Fcgr2b,Tnfrsf9,Tyrobp,Jak3,Fcer1g,Tlr9,Bcl3,Syk	Mmp8,Vsir,Fcgr2b,Tnfrsf9,Tyrobp,Jak3,Fcer1g,Tlr9,Bcl3,Syk
GO:0050728	negative regulation of inflammatory response	16	148	5.87e-05	Ppard,Irg1,Il1r2,Fcgr2b,Tnfrsf1b,Pglyrp1,Cdh5,Nt5e,Il22ra2,Socs3,Fpr2,Cnr2,Mefv,Adora2a,Nr1h3,Apod	Ppard,Acod1,Il1r2,Fcgr2b,Tnfrsf1b,Pglyrp1,Cdh5,Nt5e,Il22ra2,Socs3,Fpr2,Cnr2,Mefv,Adora2a,Nr1h3,Apod
GO:0061383	trabecula morphogenesis	10	51	5.87e-05	Eng,Notch1,Hey1,Sbno2,S1pr1,Chd7,Fgfr3,Dll4,Ccm2l,Nfatc1	Eng,Notch1,Hey1,Sbno2,S1pr1,Chd7,Fgfr3,Dll4,Ccm2l,Nfatc1
GO:1903037	regulation of leukocyte cell-cell adhesion	23	295	6.06e-05	Itgb2,Vsir,Havcr2,Il1b,Zbtb7b,Il4ra,H2-DMa,Zc3h12d,H2-Ab1,H2-Aa,Runx3,Efnb1,Jak3,Shb,Cebpb,Icam1,Cd74,Ceacam1,Adora2a,Adam8,Cd300a,Tnfrsf13c,Syk	Itgb2,Vsir,Havcr2,Il1b,Zbtb7b,Il4ra,H2-DMa,Zc3h12d,H2-Ab1,H2-Aa,Runx3,Efnb1,Jak3,Shb,Cebpb,Icam1,Cd74,Ceacam1,Adora2a,Adam8,Cd300a,Tnfrsf13c,Syk
GO:0032479	regulation of type I interferon production	12	80	6.18e-05	Havcr2,Irg1,Irf7,Flt3,Cd14,Tlr7,Stat1,Plcg2,Tlr9,Tlr8,Tmem173,Syk	Havcr2,Acod1,Irf7,Flt3,Cd14,Tlr7,Stat1,Plcg2,Tlr9,Tlr8,Tmem173,Syk
GO:1903555	regulation of tumor necrosis factor superfamily cytokine production	17	168	6.21e-05	Ddt,Cybb,Lbp,Mmp8,Vsir,Havcr2,Tyrobp,Flt3,Cd14,Tlr1,Trim30a,Fcer1g,Tlr9,Adam8,Bcl3,Syk,Fcgr3	Ddt,Cybb,Lbp,Mmp8,Vsir,Havcr2,Tyrobp,Flt3,Cd14,Tlr1,Trim30a,Fcer1g,Tlr9,Adam8,Bcl3,Syk,Fcgr3
GO:0045944	positive regulation of transcription by RNA polymerase II	57	1239	6.25e-05	Pdgfb,Spi1,Ppard,Irf5,Tead4,Eng,Hyal2,Tbx3,Nfkbia,Rgcc,Ciita,Hcls1,Pitx3,Irf7,Sox17,Slc11a1,Notch1,Il1b,Zbtb7b,Mycl,Plac8,Pou2af1,Hey1,Irf8,Ablim3,Akna,Sbno2,Runx3,S1pr1,Foxo1,Ier5,Chd7,Jak3,Sox18,Klf2,Stat1,Cebpb,Nfatc2,Tlr9,Tcf15,Helz2,Spib,Mafb,Grem1,Nos1,Flcn,Rps6ka1,Pou2f2,Hif3a,Mcf2l,Nr1h3,Nfkb2,Tmem173,Bcl3,Rapgef3,Nfatc1,Nlrc5	Pdgfb,Spi1,Ppard,Irf5,Tead4,Eng,Hyal2,Tbx3,Nfkbia,Rgcc,Ciita,Hcls1,Pitx3,Irf7,Sox17,Slc11a1,Notch1,Il1b,Zbtb7b,Mycl,Plac8,Pou2af1,Hey1,Irf8,Ablim3,Akna,Sbno2,Runx3,S1pr1,Foxo1,Ier5,Chd7,Jak3,Sox18,Klf2,Stat1,Cebpb,Nfatc2,Tlr9,Tcf15,Helz2,Spib,Mafb,Grem1,Nos1,Flcn,Rps6ka1,Pou2f2,Hif3a,Mcf2l,Nr1h3,Nfkb2,Tmem173,Bcl3,Rapgef3,Nfatc1,Nlrc5
GO:0002761	regulation of myeloid leukocyte differentiation	15	131	6.5e-05	Hcls1,Csf1r,Ccr1,Tyrobp,C1qc,Lyn,Itgam,Cebpb,Fes,Fgfr3,Cd74,Ceacam1,Mafb,Adam8,Inpp5d	Hcls1,Csf1r,Ccr1,Tyrobp,C1qc,Lyn,Itgam,Cebpb,Fes,Fgfr3,Cd74,Ceacam1,Mafb,Adam8,Inpp5d
GO:0010942	positive regulation of cell death	39	708	6.61e-05	Map3k11,Irf5,Hyal2,Ctsz,Cdc34,Igfbp3,Rgcc,Cdkn1a,Xdh,Pitx3,Fcgr2b,Notch1,Siglec1,Il1b,Tnfrsf1b,Tyrobp,Lyn,Acer2,Egln3,C1qa,Runx3,Foxo1,Dcun1d3,Jak3,S100a8,Agt,Stat1,Itgam,Fgfr3,Nos1,Flcn,Trpm2,Adora2a,Adam8,S100a9,Syk,Ucp2,Inpp5d,Ncf2	Map3k11,Irf5,Hyal2,Ctsz,Cdc34,Igfbp3,Rgcc,Cdkn1a,Xdh,Pitx3,Fcgr2b,Notch1,Siglec1,Il1b,Tnfrsf1b,Tyrobp,Lyn,Acer2,Egln3,C1qa,Runx3,Foxo1,Dcun1d3,Jak3,S100a8,Agt,Stat1,Itgam,Fgfr3,Nos1,Flcn,Trpm2,Adora2a,Adam8,S100a9,Syk,Ucp2,Inpp5d,Ncf2
GO:0009719	response to endogenous stimulus	61	1370	7.05e-05	Itgb2,Ppard,Sh2b2,Eng,Hyal2,Mmp13,Cybb,Nos2,Ptger1,Eif4ebp2,Vsir,Serpina3n,Irg1,Col2a1,Hcls1,Cdkn1a,Cxcl13,Pitx3,Baiap2,Fcgr2b,Notch1,Zbtb7b,Alpl,Cd38,Timp4,Eif4ebp1,Slc27a1,Cdh5,Apoc3,Itpr3,Lyn,Serpina3g,Mylip,Runx3,Foxo1,Zfp366,Klf2,Fpr2,Agt,Stat1,Cebpb,Bsg,Fcer1g,Tlr9,Icam1,Fgfr3,Ceacam1,Dll4,Nos1,Trpm2,Sult1a1,Trim25,Cd68,Ptk2b,Nr1h3,Syk,Serpina3f,Rapgef3,Ucp2,Pde2a,Ncf2	Itgb2,Ppard,Sh2b2,Eng,Hyal2,Mmp13,Cybb,Nos2,Ptger1,Eif4ebp2,Vsir,Serpina3n,Acod1,Col2a1,Hcls1,Cdkn1a,Cxcl13,Pitx3,Baiap2,Fcgr2b,Notch1,Zbtb7b,Alpl,Cd38,Timp4,Eif4ebp1,Slc27a1,Cdh5,Apoc3,Itpr3,Lyn,Serpina3g,Mylip,Runx3,Foxo1,Zfp366,Klf2,Fpr2,Agt,Stat1,Cebpb,Bsg,Fcer1g,Tlr9,Icam1,Fgfr3,Ceacam1,Dll4,Nos1,Trpm2,Sult1a1,Trim25,Cd68,Ptk2b,Nr1h3,Syk,Serpina3f,Rapgef3,Ucp2,Pde2a,Ncf2
GO:0022409	positive regulation of cell-cell adhesion	21	254	7.33e-05	Itgb2,Vsir,Havcr2,Cxcl13,Podxl,Il1b,Zbtb7b,Il4ra,H2-DMa,H2-Ab1,H2-Aa,Runx3,Efnb1,Jak3,Shb,Icam1,Piezo1,Cd74,Adam8,Tnfrsf13c,Syk	Itgb2,Vsir,Havcr2,Cxcl13,Podxl,Il1b,Zbtb7b,Il4ra,H2-DMa,H2-Ab1,H2-Aa,Runx3,Efnb1,Jak3,Shb,Icam1,Piezo1,Cd74,Adam8,Tnfrsf13c,Syk
GO:1903530	regulation of secretion by cell	39	713	7.7e-05	Itgb2,Ppard,Mmp13,Cyth1,Nos2,Cd22,Igfbp3,Rgcc,Abcg1,Notch1,Il1b,Tnfrsf1b,Fgr,Cd38,Clec4e,Il4ra,Lyn,Pim3,Midn,Cd14,Chd7,Agt,Itgam,Fcer1g,Fes,Tlr9,Glul,AF251705,Ceacam1,Ddi2,Nos1,Trpm2,Adora2a,Cd300a,Nr1h3,Syk,Ucp2,Stxbp2,Srgn	Itgb2,Ppard,Mmp13,Cyth1,Nos2,Cd22,Igfbp3,Rgcc,Abcg1,Notch1,Il1b,Tnfrsf1b,Fgr,Cd38,Clec4e,Il4ra,Lyn,Pim3,Midn,Cd14,Chd7,Agt,Itgam,Fcer1g,Fes,Tlr9,Glul,Cd300c2,Ceacam1,Ddi2,Nos1,Trpm2,Adora2a,Cd300a,Nr1h3,Syk,Ucp2,Stxbp2,Srgn
GO:0002821	positive regulation of adaptive immune response	14	116	8.25e-05	C3,H2-K1,Slc11a1,Il1b,Fcgr1,Btk,H2-DMa,H2-Ab1,Pvrl2,Fcer1g,Cd74,Tnfrsf13c,Fcgr3,H2-D1	C3,H2-K1,Slc11a1,Il1b,Fcgr1,Btk,H2-DMa,H2-Ab1,Nectin2,Fcer1g,Cd74,Tnfrsf13c,Fcgr3,H2-D1
GO:0050868	negative regulation of T cell activation	14	116	8.25e-05	Vsir,Havcr2,Zbtb7b,Il4ra,Zc3h12d,H2-Ab1,H2-Aa,Runx3,Jak3,Cebpb,Cd74,Ceacam1,Adora2a,Cd300a	Vsir,Havcr2,Zbtb7b,Il4ra,Zc3h12d,H2-Ab1,H2-Aa,Runx3,Jak3,Cebpb,Cd74,Ceacam1,Adora2a,Cd300a
GO:0051338	regulation of transferase activity	47	948	8.53e-05	Pdgfb,Map3k11,Epha2,Gprc5b,Hyal2,Ncf1,Ksr1,Nos2,Flt4,Rgcc,Cdkn1a,Fgd2,Pim1,Csf1r,C1qtnf9,Slc11a1,Il1b,Il6ra,Fcgr1,Map3k6,Fgr,Flt1,Slc27a1,Tie1,Lyn,Flt3,Midn,Dusp18,Dcun1d3,Socs3,Shb,Tlr1,Rasip1,Fpr2,Agt,Tlr9,Fgfr3,Cd74,Ceacam1,Grem1,Adora2a,Adam8,Cd300a,Ptk2b,Syk,Card10,Nlrc5	Pdgfb,Map3k11,Epha2,Gprc5b,Hyal2,Ncf1,Ksr1,Nos2,Flt4,Rgcc,Cdkn1a,Fgd2,Pim1,Csf1r,C1qtnf9,Slc11a1,Il1b,Il6ra,Fcgr1,Map3k6,Fgr,Flt1,Slc27a1,Tie1,Lyn,Flt3,Midn,Dusp18,Dcun1d3,Socs3,Shb,Tlr1,Rasip1,Fpr2,Agt,Tlr9,Fgfr3,Cd74,Ceacam1,Grem1,Adora2a,Adam8,Cd300a,Ptk2b,Syk,Card10,Nlrc5
GO:0032677	regulation of interleukin-8 production	11	68	8.67e-05	Hyal2,Lbp,Il1b,Cd14,Tlr1,Tlr7,Tlr9,Cd74,Tlr8,Bcl3,Syk	Hyal2,Lbp,Il1b,Cd14,Tlr1,Tlr7,Tlr9,Cd74,Tlr8,Bcl3,Syk
GO:0009653	anatomical structure morphogenesis	87	2244	8.89e-05	Pdgfb,Spi1,Lamb1,Slc1a3,Tead4,Epha2,Eng,Hyal2,Mmp13,Notch4,Ctsz,Tbx3,Mmp8,Flt4,Evl,Tppp,Parvb,Col2a1,Hcls1,Csf1r,Pitx3,Ifitm1,Podxl,Sox17,Notch1,Mfsd2a,Alpl,Fgr,Lfng,Flt1,Cdh5,Tie1,Hey1,Sbno2,Sema7a,Runx3,Efnb1,S1pr1,Foxo1,Ly6e,Chd7,Socs3,Shb,Gpr4,Rasip1,Sox18,Klf2,Agt,Cebpb,Bsg,Pvrl2,Jag2,Glul,Fgfr3,Tcf15,Sema3g,Ceacam1,Mafb,Grem1,Dll4,Tnfaip2,Robo4,Adora2a,Rps6ka1,Adam8,Csf3r,Itgb4,Myo7a,Hif3a,…	Pdgfb,Spi1,Lamb1,Slc1a3,Tead4,Epha2,Eng,Hyal2,Mmp13,Notch4,Ctsz,Tbx3,Mmp8,Flt4,Evl,Tppp,Parvb,Col2a1,Hcls1,Csf1r,Pitx3,Ifitm1,Podxl,Sox17,Notch1,Mfsd2a,Alpl,Fgr,Lfng,Flt1,Cdh5,Tie1,Hey1,Sbno2,Sema7a,Runx3,Efnb1,S1pr1,Foxo1,Ly6e,Chd7,Socs3,Shb,Gpr4,Rasip1,Sox18,Klf2,Agt,Cebpb,Bsg,Nectin2,Jag2,Glul,Fgfr3,Tcf15,Sema3g,Ceacam1,Mafb,Grem1,Dll4,Tnfaip2,Robo4,Adora2a,Rps6ka1,Adam8,Csf3r,Itgb4,Myo7a,Hif3…
GO:1903557	positive regulation of tumor necrosis factor superfamily cytokine production	13	100	9.09e-05	Ddt,Cybb,Lbp,Mmp8,Havcr2,Tyrobp,Cd14,Tlr1,Fcer1g,Tlr9,Adam8,Syk,Fcgr3	Ddt,Cybb,Lbp,Mmp8,Havcr2,Tyrobp,Cd14,Tlr1,Fcer1g,Tlr9,Adam8,Syk,Fcgr3
GO:1905954	positive regulation of lipid localization	13	100	9.09e-05	Cyp4f18,Nfkbia,Abcg1,C3,Il1b,Abca1,Osbpl11,Pltp,Lipg,Scarb1,Fitm2,Nr1h3,Abca7	Cyp4f18,Nfkbia,Abcg1,C3,Il1b,Abca1,Osbpl11,Pltp,Lipg,Scarb1,Fitm2,Nr1h3,Abca7
GO:0048646	anatomical structure formation involved in morphogenesis	47	952	9.36e-05	Tead4,Epha2,Eng,Notch4,Tbx3,Mmp8,Flt4,Tppp,Col2a1,Ifitm1,Podxl,Sox17,Notch1,Lfng,Flt1,Tie1,Hey1,Sbno2,S1pr1,Foxo1,Shb,Gpr4,Rasip1,Sox18,Pvrl2,Glul,Tcf15,Mafb,Grem1,Dll4,Tnfaip2,Robo4,Adam8,Csf3r,Itgb4,Hif3a,Shank3,Ptk2b,Nfkb2,Mmrn2,Nrp2,Emcn,Bcl3,Syk,Rapgef3,Nfatc1,Gpr56	Tead4,Epha2,Eng,Notch4,Tbx3,Mmp8,Flt4,Tppp,Col2a1,Ifitm1,Podxl,Sox17,Notch1,Lfng,Flt1,Tie1,Hey1,Sbno2,S1pr1,Foxo1,Shb,Gpr4,Rasip1,Sox18,Nectin2,Glul,Tcf15,Mafb,Grem1,Dll4,Tnfaip2,Robo4,Adam8,Csf3r,Itgb4,Hif3a,Shank3,Ptk2b,Nfkb2,Mmrn2,Nrp2,Emcn,Bcl3,Syk,Rapgef3,Nfatc1,Adgrg1
GO:0002675	positive regulation of acute inflammatory response	8	30	9.37e-05	C3,Il1b,Fcgr1,Btk,Alox5ap,Fcer1g,Adam8,Fcgr3	C3,Il1b,Fcgr1,Btk,Alox5ap,Fcer1g,Adam8,Fcgr3
GO:0050777	negative regulation of immune response	16	155	9.6e-05	Vsir,Havcr2,Irg1,Ccr1,Fcgr2b,Zbtb7b,Pglyrp1,Il4ra,Parp14,Bst2,Samhd1,Jak3,Ceacam1,Cd300a,Inpp5d,Nlrc5	Vsir,Havcr2,Acod1,Ccr1,Fcgr2b,Zbtb7b,Pglyrp1,Il4ra,Parp14,Bst2,Samhd1,Jak3,Ceacam1,Cd300a,Inpp5d,Nlrc5
GO:0021782	glial cell development	14	118	9.61e-05	Pdgfb,Tppp,Il1b,Lyn,C1qa,S100a8,Fpr2,Agt,Itgam,Fgfr3,Adora2a,Itgb4,B4galt5,S100a9	Pdgfb,Tppp,Il1b,Lyn,C1qa,S100a8,Fpr2,Agt,Itgam,Fgfr3,Adora2a,Itgb4,B4galt5,S100a9
GO:0002883	regulation of hypersensitivity	6	12	0.0001	C3,Fcgr2b,Fcgr1,Btk,Fcer1g,Fcgr3	C3,Fcgr2b,Fcgr1,Btk,Fcer1g,Fcgr3
GO:0032649	regulation of interferon-gamma production	13	102	0.00011	Vsir,Havcr2,Slc11a1,Il1b,Pglyrp1,Flt3,Irf8,Cd14,Tlr7,Tlr9,Tnfrsf13c,Tlr8,Bcl3	Vsir,Havcr2,Slc11a1,Il1b,Pglyrp1,Flt3,Irf8,Cd14,Tlr7,Tlr9,Tnfrsf13c,Tlr8,Bcl3
GO:0002532	production of molecular mediator involved in inflammatory response	7	21	0.00012	Il4ra,Btk,Lyn,Alox5ap,Fcer1g,Cd300a,Syk	Il4ra,Btk,Lyn,Alox5ap,Fcer1g,Cd300a,Syk
GO:0050708	regulation of protein secretion	25	357	0.00012	Ppard,Mmp13,Nos2,Cd22,Rgcc,Abcg1,Il1b,Fgr,Cd38,Clec4e,Lyn,Pim3,Midn,Cd14,Agt,Tlr9,Glul,AF251705,Nos1,Trpm2,Adora2a,Nr1h3,Syk,Ucp2,Srgn	Ppard,Mmp13,Nos2,Cd22,Rgcc,Abcg1,Il1b,Fgr,Cd38,Clec4e,Lyn,Pim3,Midn,Cd14,Agt,Tlr9,Glul,Cd300c2,Nos1,Trpm2,Adora2a,Nr1h3,Syk,Ucp2,Srgn
GO:0070374	positive regulation of ERK1 and ERK2 cascade	19	219	0.00012	Pdgfb,Ddt,Ccl8,Ccl6,Ccl9,Flt4,Havcr2,C3,Csf1r,Ccr1,Notch1,Il1b,Sema7a,Fpr2,Icam1,Fgfr3,Cd74,Ptk2b,Abca7	Pdgfb,Ddt,Ccl8,Ccl6,Ccl9,Flt4,Havcr2,C3,Csf1r,Ccr1,Notch1,Il1b,Sema7a,Fpr2,Icam1,Fgfr3,Cd74,Ptk2b,Abca7
GO:0034103	regulation of tissue remodeling	12	87	0.00013	Flt4,Csf1r,Cd38,S1pr1,Agt,Fcgr4,Fgfr3,Ceacam1,Grem1,Adam8,Syk,Inpp5d	Flt4,Csf1r,Cd38,S1pr1,Agt,Fcgr4,Fgfr3,Ceacam1,Grem1,Adam8,Syk,Inpp5d
GO:0001667	ameboidal-type cell migration	17	180	0.00014	Itgb2,Ppard,Cxcl13,Sox17,Sema7a,Efnb1,Sox18,Scarb1,Sema3g,Grem1,Adam8,Itgb4,Ptk2b,Mmrn2,Nrp2,Sgpl1,Sema6b	Itgb2,Ppard,Cxcl13,Sox17,Sema7a,Efnb1,Sox18,Scarb1,Sema3g,Grem1,Adam8,Itgb4,Ptk2b,Mmrn2,Nrp2,Sgpl1,Sema6b
GO:0032729	positive regulation of interferon-gamma production	11	72	0.00014	Havcr2,Slc11a1,Il1b,Flt3,Irf8,Cd14,Tlr7,Tlr9,Tnfrsf13c,Tlr8,Bcl3	Havcr2,Slc11a1,Il1b,Flt3,Irf8,Cd14,Tlr7,Tlr9,Tnfrsf13c,Tlr8,Bcl3
GO:1904018	positive regulation of vasculature development	18	201	0.00014	Itgb2,Pdgfb,Eng,Cybb,Notch4,C3,Notch1,Il1b,Il6ra,Flt1,Itgax,Cdh5,Tie1,Adam12,Ceacam1,Grem1,Ptk2b,Rapgef3	Itgb2,Pdgfb,Eng,Cybb,Notch4,C3,Notch1,Il1b,Il6ra,Flt1,Itgax,Cdh5,Tie1,Adam12,Ceacam1,Grem1,Ptk2b,Rapgef3
GO:0050766	positive regulation of phagocytosis	11	73	0.00015	Lbp,C3,Slc11a1,Fcgr2b,Il1b,Fcgr1,Fpr2,Fcer1g,Cd300lf,Abca7,Fcgr3	Lbp,C3,Slc11a1,Fcgr2b,Il1b,Fcgr1,Fpr2,Fcer1g,Cd300lf,Abca7,Fcgr3
GO:0001774	microglial cell activation	8	33	0.00016	Tyrobp,C1qa,Tlr1,Tlr7,Fpr2,Itgam,Tlr9,Tlr8	Tyrobp,C1qa,Tlr1,Tlr7,Fpr2,Itgam,Tlr9,Tlr8
GO:0002444	myeloid leukocyte mediated immunity	9	45	0.00016	Ncf1,Fcgr1,Btk,Lyn,Cd300lb,Myo1f,Cd300a,Stxbp2,Fcgr3	Ncf1,Fcgr1,Btk,Lyn,Cd300lb,Myo1f,Cd300a,Stxbp2,Fcgr3
GO:0031328	positive regulation of cellular biosynthetic process	77	1940	0.00016	Itgb2,Pdgfb,Spi1,Ppard,Dyrk2,Irf5,Tead4,Eng,Hyal2,Ncf1,Nos2,Tbx3,Mmp8,Nfkbia,Rgcc,Ciita,Hcls1,Pim1,Pitx3,Irf7,Sox17,Slc11a1,Notch1,Il1b,Zbtb7b,Mycl,Mfsd2a,Cd38,Plac8,Gpt2,Slc27a1,Pou2af1,Apoc3,Elovl5,Hey1,Irf8,Ablim3,Akna,Sbno2,Runx3,S1pr1,Foxo1,Ier5,Chd7,Jak3,Sox18,Klf2,Fpr2,Agt,Stat1,Cebpb,Nfatc2,Tlr9,Scarb1,Icam1,Tcf15,Helz2,Cd74,Spib,Mafb,Grem1,Nos1,Flcn,Rps6ka1,Pou2f2,Hif3a,Mcf2l,Ptk2b,Nr1h3…	Itgb2,Pdgfb,Spi1,Ppard,Dyrk2,Irf5,Tead4,Eng,Hyal2,Ncf1,Nos2,Tbx3,Mmp8,Nfkbia,Rgcc,Ciita,Hcls1,Pim1,Pitx3,Irf7,Sox17,Slc11a1,Notch1,Il1b,Zbtb7b,Mycl,Mfsd2a,Cd38,Plac8,Gpt2,Slc27a1,Pou2af1,Apoc3,Elovl5,Hey1,Irf8,Ablim3,Akna,Sbno2,Runx3,S1pr1,Foxo1,Ier5,Chd7,Jak3,Sox18,Klf2,Fpr2,Agt,Stat1,Cebpb,Nfatc2,Tlr9,Scarb1,Icam1,Tcf15,Helz2,Cd74,Spib,Mafb,Grem1,Nos1,Flcn,Rps6ka1,Pou2f2,Hif3a,Mcf2l,Ptk2b,Nr1h3…
GO:0045619	regulation of lymphocyte differentiation	17	183	0.00016	Vsir,Il1b,Zbtb7b,Pglyrp1,Il4ra,H2-DMa,Flt3,H2-Aa,Runx3,Jak3,Shb,Tlr9,Cd74,Adam8,Nfam1,Syk,Inpp5d	Vsir,Il1b,Zbtb7b,Pglyrp1,Il4ra,H2-DMa,Flt3,H2-Aa,Runx3,Jak3,Shb,Tlr9,Cd74,Adam8,Nfam1,Syk,Inpp5d
GO:2000181	negative regulation of blood vessel morphogenesis	14	124	0.00016	Epha2,Rgcc,Xdh,Notch1,Tie1,Stab1,Gpr4,Klf2,Agt,Stat1,Dll4,Flcn,Mmrn2,Card10	Epha2,Rgcc,Xdh,Notch1,Tie1,Stab1,Gpr4,Klf2,Agt,Stat1,Dll4,Flcn,Mmrn2,Card10
GO:0031324	negative regulation of cellular metabolic process	93	2497	0.00017	Pdgfb,Spi1,Ppard,Mnda,Eng,Hyal2,Notch4,Ctsz,Tbx3,Pbld1,Eif4ebp2,Igfbp3,Serpina3n,Tppp,Ciita,Hcls1,Cdkn1a,Xdh,C3,Il1r2,Slc11a1,Notch1,Il1b,Zbtb7b,Mfsd2a,Cd38,Vgll4,Timp4,Eif4ebp1,Slc27a1,Usp2,Apoc3,Il10ra,Parp14,Hey1,Lyn,Acer2,Zc3h12d,Irf8,Serpina3g,Sbno2,Mettl20,Midn,Faim3,Zmynd15,Runx3,Bst2,Pgp,Foxo1,Dusp18,Socs3,Zfp366,Jak3,Shb,Ifi205,Rasip1,Sox18,Wdnml1,Klf2,Agt,Stat1,Itgam,C4b,Cebpb,Nfatc2,Pl…	Pdgfb,Spi1,Ppard,Mnda,Eng,Hyal2,Notch4,Ctsz,Tbx3,Pbld1,Eif4ebp2,Igfbp3,Serpina3n,Tppp,Ciita,Hcls1,Cdkn1a,Xdh,C3,Il1r2,Slc11a1,Notch1,Il1b,Zbtb7b,Mfsd2a,Cd38,Vgll4,Timp4,Eif4ebp1,Slc27a1,Usp2,Apoc3,Il10ra,Parp14,Hey1,Lyn,Acer2,Zc3h12d,Irf8,Serpina3g,Sbno2,Mettl20,Midn,Fcmr,Zmynd15,Runx3,Bst2,Pgp,Foxo1,Dusp18,Socs3,Zfp366,Jak3,Shb,Ifi205,Rasip1,Sox18,Wfdc21,Klf2,Agt,Stat1,Itgam,C4b,Cebpb,Nfatc2,Plk…
GO:2000377	regulation of reactive oxygen species metabolic process	18	205	0.00017	Itgb2,Pdgfb,Mmp8,Irg1,Cdkn1a,Xdh,Il1b,Tyrobp,Foxo1,Klf2,Fpr2,Agt,Itgam,Hvcn1,Trim30a,Icam1,Ptk2b,Syk	Itgb2,Pdgfb,Mmp8,Acod1,Cdkn1a,Xdh,Il1b,Tyrobp,Foxo1,Klf2,Fpr2,Agt,Itgam,Hvcn1,Trim30a,Icam1,Ptk2b,Syk
GO:0002474	antigen processing and presentation of peptide antigen via MHC class I	7	23	0.00019	H2-K1,Fcgr1,Ifi30,Fcer1g,Fcgr3,H2-Q6,H2-D1	H2-K1,Fcgr1,Ifi30,Fcer1g,Fcgr3,H2-Q8,H2-D1
GO:0009891	positive regulation of biosynthetic process	78	1984	0.00019	Itgb2,Pdgfb,Spi1,Ppard,Dyrk2,Irf5,Tead4,Eng,Hyal2,Ncf1,Nos2,Tbx3,Mmp8,Nfkbia,Rgcc,Ciita,Hcls1,Pim1,Abcg1,Pitx3,Irf7,Sox17,Slc11a1,Notch1,Il1b,Zbtb7b,Mycl,Mfsd2a,Cd38,Plac8,Gpt2,Slc27a1,Pou2af1,Apoc3,Elovl5,Hey1,Irf8,Ablim3,Akna,Sbno2,Runx3,S1pr1,Foxo1,Ier5,Chd7,Jak3,Sox18,Klf2,Fpr2,Agt,Stat1,Cebpb,Nfatc2,Tlr9,Scarb1,Icam1,Tcf15,Helz2,Cd74,Spib,Mafb,Grem1,Nos1,Flcn,Rps6ka1,Pou2f2,Hif3a,Mcf2l,Ptk2b…	Itgb2,Pdgfb,Spi1,Ppard,Dyrk2,Irf5,Tead4,Eng,Hyal2,Ncf1,Nos2,Tbx3,Mmp8,Nfkbia,Rgcc,Ciita,Hcls1,Pim1,Abcg1,Pitx3,Irf7,Sox17,Slc11a1,Notch1,Il1b,Zbtb7b,Mycl,Mfsd2a,Cd38,Plac8,Gpt2,Slc27a1,Pou2af1,Apoc3,Elovl5,Hey1,Irf8,Ablim3,Akna,Sbno2,Runx3,S1pr1,Foxo1,Ier5,Chd7,Jak3,Sox18,Klf2,Fpr2,Agt,Stat1,Cebpb,Nfatc2,Tlr9,Scarb1,Icam1,Tcf15,Helz2,Cd74,Spib,Mafb,Grem1,Nos1,Flcn,Rps6ka1,Pou2f2,Hif3a,Mcf2l,Ptk2b…
GO:0010866	regulation of triglyceride biosynthetic process	7	23	0.00019	C3,Mfsd2a,Slc27a1,Apoc3,Scarb1,Fitm2,Nr1h3	C3,Mfsd2a,Slc27a1,Apoc3,Scarb1,Fitm2,Nr1h3
GO:0032930	positive regulation of superoxide anion generation	7	23	0.00019	Itgb2,Tyrobp,Fpr2,Agt,Itgam,Hvcn1,Syk	Itgb2,Tyrobp,Fpr2,Agt,Itgam,Hvcn1,Syk
GO:0032956	regulation of actin cytoskeleton organization	24	344	0.00019	Esam,Hck,Evl,Rgcc,Hcls1,Csf1r,Baiap2,Fgr,Fscn1,Cotl1,Kank3,S1pr1,Bst2,Eps8,Fes,Icam1,Myo1f,Bst1,Plek,Trpm2,Arhgef15,Shank3,Ptk2b,Rapgef3	Esam,Hck,Evl,Rgcc,Hcls1,Csf1r,Baiap2,Fgr,Fscn1,Cotl1,Kank3,S1pr1,Bst2,Eps8,Fes,Icam1,Myo1f,Bst1,Plek,Trpm2,Arhgef15,Shank3,Ptk2b,Rapgef3
GO:0050707	regulation of cytokine secretion	10	60	0.00019	Rgcc,Fgr,Clec4e,Lyn,Cd14,Agt,Tlr9,AF251705,Syk,Srgn	Rgcc,Fgr,Clec4e,Lyn,Cd14,Agt,Tlr9,Cd300c2,Syk,Srgn
GO:0002824	positive regulation of adaptive immune response based on somatic recombination of immune receptors built from immunoglobulin superfamily domains	13	109	0.0002	C3,H2-K1,Slc11a1,Il1b,Fcgr1,Btk,H2-DMa,H2-Ab1,Pvrl2,Fcer1g,Tnfrsf13c,Fcgr3,H2-D1	C3,H2-K1,Slc11a1,Il1b,Fcgr1,Btk,H2-DMa,H2-Ab1,Nectin2,Fcer1g,Tnfrsf13c,Fcgr3,H2-D1
GO:0032680	regulation of tumor necrosis factor production	16	166	0.0002	Ddt,Cybb,Lbp,Mmp8,Vsir,Havcr2,Tyrobp,Flt3,Cd14,Tlr1,Trim30a,Fcer1g,Tlr9,Bcl3,Syk,Fcgr3	Ddt,Cybb,Lbp,Mmp8,Vsir,Havcr2,Tyrobp,Flt3,Cd14,Tlr1,Trim30a,Fcer1g,Tlr9,Bcl3,Syk,Fcgr3
GO:0002673	regulation of acute inflammatory response	9	47	0.00021	C3,Fcgr2b,Il1b,Fcgr1,Btk,Alox5ap,Fcer1g,Adam8,Fcgr3	C3,Fcgr2b,Il1b,Fcgr1,Btk,Alox5ap,Fcer1g,Adam8,Fcgr3
GO:0022610	biological adhesion	39	751	0.00022	Itgb2,Esam,Ppard,Lamb1,Epha2,Eng,Cd22,Parvb,Podxl,Siglec1,Il1b,Lyve1,Itgax,Cdh5,Nt5e,Lgals3bp,Scarf1,Stab1,Sned1,S100a8,Adam12,Sdc3,Agt,Itgam,Bsg,Pvrl2,Fes,Scarb1,Icam1,Plek,Adam8,Csf3r,Itgb4,Ptk2b,Emcn,S100a9,Syk,Gpr56,Col6a5	Itgb2,Esam,Ppard,Lamb1,Epha2,Eng,Cd22,Parvb,Podxl,Siglec1,Il1b,Lyve1,Itgax,Cdh5,Nt5e,Lgals3bp,Scarf1,Stab1,Sned1,S100a8,Adam12,Sdc3,Agt,Itgam,Bsg,Nectin2,Fes,Scarb1,Icam1,Plek,Adam8,Csf3r,Itgb4,Ptk2b,Emcn,S100a9,Syk,Adgrg1,Col6a5
GO:0034612	response to tumor necrosis factor	17	188	0.00022	Ccl8,Hyal2,Cxcl16,Ccl6,Ccl9,Nfkbia,Irg1,Tnfrsf1b,Plvap,Lcn2,Cd14,Wdnml1,Klf2,Stat1,Tnfrsf13c,Ptk2b,Sgms1	Ccl8,Hyal2,Cxcl16,Ccl6,Ccl9,Nfkbia,Acod1,Tnfrsf1b,Plvap,Lcn2,Cd14,Wfdc21,Klf2,Stat1,Tnfrsf13c,Ptk2b,Sgms1
GO:0008152	metabolic process	218	7331	0.00023	Itgb2,Pdgfb,Ddt,Spi1,Napsa,Ppard,Hck,Cyp4f18,Prodh,Man1a,Map3k11,Dyrk2,Lpcat3,Slc1a3,Tead4,Epha2,Saa3,Eng,Hyal2,Mmp13,Cybb,Ncf1,Ctsz,Ksr1,Nos2,Mmp8,Plod1,Slc25a22,Pbld1,Tysnd1,Ppa1,Vsir,Cdc34,Flt4,Upp1,Igfbp3,Prkch,Galnt15,Rgcc,Col2a1,Ciita,Sdf2l1,Ehhadh,Cdkn1a,Pim1,Abcg1,Xdh,C3,Csf1r,C1qtnf9,Cyp2e1,Irf7,Sox17,Slc11a1,Cdk18,Notch1,Hdc,Il1b,Zbtb7b,Abca1,Alpl,Extl1,Map3k6,Fgr,Tpst2,Lfng,Flt1,Pglyrp…	Itgb2,Pdgfb,Ddt,Spi1,Napsa,Ppard,Hck,Cyp4f18,Prodh,Man1a,Map3k11,Dyrk2,Lpcat3,Slc1a3,Tead4,Epha2,Saa3,Eng,Hyal2,Mmp13,Cybb,Ncf1,Ctsz,Ksr1,Nos2,Mmp8,Plod1,Slc25a22,Pbld1,Tysnd1,Ppa1,Vsir,Cdc34,Flt4,Upp1,Igfbp3,Prkch,Galnt15,Rgcc,Col2a1,Ciita,Sdf2l1,Ehhadh,Cdkn1a,Pim1,Abcg1,Xdh,C3,Csf1r,C1qtnf9,Cyp2e1,Irf7,Sox17,Slc11a1,Cdk18,Notch1,Hdc,Il1b,Zbtb7b,Abca1,Alpl,Extl1,Map3k6,Fgr,Tpst2,Lfng,Flt1,Pglyrp…
GO:1903039	positive regulation of leukocyte cell-cell adhesion	18	210	0.00023	Itgb2,Vsir,Havcr2,Il1b,Zbtb7b,Il4ra,H2-DMa,H2-Ab1,H2-Aa,Runx3,Efnb1,Jak3,Shb,Icam1,Cd74,Adam8,Tnfrsf13c,Syk	Itgb2,Vsir,Havcr2,Il1b,Zbtb7b,Il4ra,H2-DMa,H2-Ab1,H2-Aa,Runx3,Efnb1,Jak3,Shb,Icam1,Cd74,Adam8,Tnfrsf13c,Syk
GO:0035295	tube development	46	961	0.00024	Pdgfb,Spi1,Epha2,Eng,Notch4,Ctsz,Tbx3,Flt4,Col2a1,Cdkn1a,Podxl,Sox17,Notch1,Flt1,Eif4ebp1,Cyp1a1,Tie1,Hey1,S1pr1,Chd7,Shb,Gpr4,Rasip1,Sox18,Klf2,Agt,Stat1,Glul,Fgfr3,Grem1,Dll4,Tnfaip2,Robo4,Adam8,Hif3a,Shank3,Ptk2b,Mmrn2,Gpr116,Nrp2,Emcn,Sgpl1,Syk,Rapgef3,Nfatc1,Gpr56	Pdgfb,Spi1,Epha2,Eng,Notch4,Ctsz,Tbx3,Flt4,Col2a1,Cdkn1a,Podxl,Sox17,Notch1,Flt1,Eif4ebp1,Cyp1a1,Tie1,Hey1,S1pr1,Chd7,Shb,Gpr4,Rasip1,Sox18,Klf2,Agt,Stat1,Glul,Fgfr3,Grem1,Dll4,Tnfaip2,Robo4,Adam8,Hif3a,Shank3,Ptk2b,Mmrn2,Adgrf5,Nrp2,Emcn,Sgpl1,Syk,Rapgef3,Nfatc1,Adgrg1
GO:0046850	regulation of bone remodeling	10	62	0.00024	Csf1r,Cd38,S1pr1,Fcgr4,Fgfr3,Ceacam1,Grem1,Adam8,Syk,Inpp5d	Csf1r,Cd38,S1pr1,Fcgr4,Fgfr3,Ceacam1,Grem1,Adam8,Syk,Inpp5d
GO:0032722	positive regulation of chemokine production	10	63	0.00026	Lbp,Havcr2,Csf1r,Il1b,Il6ra,Il4ra,Tlr7,Tlr9,Cd74,Syk	Lbp,Havcr2,Csf1r,Il1b,Il6ra,Il4ra,Tlr7,Tlr9,Cd74,Syk
GO:2001141	regulation of RNA biosynthetic process	100	2775	0.00026	Itgb2,Pdgfb,Spi1,Ppard,Hck,Irf5,Tead4,Mnda,Eng,Hyal2,Notch4,Ncf1,Tbx3,Havcr2,Nfkbia,Prkch,Rgcc,Irg1,Ciita,Hcls1,Pim1,Pitx3,Irf7,Sox17,Slc11a1,Cdk18,Fcgr2b,Notch1,Il1b,Zbtb7b,Tnfrsf1b,Mycl,Cd38,Plac8,Vgll4,Usp2,Pou2af1,Parp14,Hey1,Trim14,Irf8,Ablim3,Akna,Sbno2,Zmynd15,Runx3,S1pr1,Foxo1,Ier5,Chd7,Zfp366,Jak3,Ifi205,Sox18,Klf2,Agt,Stat1,Cebpb,Nfatc2,Plk3,Trim30a,Tlr9,Pydc3,Icam1,Fgfr3,Tcf15,Helz2,Mb…	Itgb2,Pdgfb,Spi1,Ppard,Hck,Irf5,Tead4,Mnda,Eng,Hyal2,Notch4,Ncf1,Tbx3,Havcr2,Nfkbia,Prkch,Rgcc,Acod1,Ciita,Hcls1,Pim1,Pitx3,Irf7,Sox17,Slc11a1,Cdk18,Fcgr2b,Notch1,Il1b,Zbtb7b,Tnfrsf1b,Mycl,Cd38,Plac8,Vgll4,Usp2,Pou2af1,Parp14,Hey1,Trim14,Irf8,Ablim3,Akna,Sbno2,Zmynd15,Runx3,S1pr1,Foxo1,Ier5,Chd7,Zfp366,Jak3,Ifi205,Sox18,Klf2,Agt,Stat1,Cebpb,Nfatc2,Plk3,Trim30a,Tlr9,Pydc3,Icam1,Fgfr3,Tcf15,Helz2,M…
GO:0040008	regulation of growth	37	701	0.00027	Ppard,Hyal2,Cxcl16,Flt4,Igfbp3,Hcls1,Cdkn1a,Pim1,C3,Sox17,Notch1,Mfsd2a,Cd38,Plac8,Vgll4,Mt2,Mt1,Hsd3b7,Flt3,Zc3h12d,Sema7a,Bst2,Dcun1d3,Chd7,Socs3,Agt,Fgfr3,Sema3g,Csf2rb,Ceacam1,Grem1,Flcn,Ptk2b,Sgpl1,Agpat6,Sema6b,Mndal	Ppard,Hyal2,Cxcl16,Flt4,Igfbp3,Hcls1,Cdkn1a,Pim1,C3,Sox17,Notch1,Mfsd2a,Cd38,Plac8,Vgll4,Mt2,Mt1,Hsd3b7,Flt3,Zc3h12d,Sema7a,Bst2,Dcun1d3,Chd7,Socs3,Agt,Fgfr3,Sema3g,Csf2rb,Ceacam1,Grem1,Flcn,Ptk2b,Sgpl1,Gpat4,Sema6b,Mndal
GO:0043304	regulation of mast cell degranulation	8	36	0.00027	Fgr,Il4ra,Lyn,Fcer1g,Fes,Cd300a,Syk,Stxbp2	Fgr,Il4ra,Lyn,Fcer1g,Fes,Cd300a,Syk,Stxbp2
GO:0050863	regulation of T cell activation	22	304	0.00027	Vsir,Havcr2,Il1b,Zbtb7b,Tnfrsf1b,Il4ra,H2-DMa,Zc3h12d,H2-Ab1,H2-Aa,Runx3,Efnb1,Jak3,Shb,Cebpb,Cd74,Ceacam1,Adora2a,Adam8,Cd300a,Tnfrsf13c,Syk	Vsir,Havcr2,Il1b,Zbtb7b,Tnfrsf1b,Il4ra,H2-DMa,Zc3h12d,H2-Ab1,H2-Aa,Runx3,Efnb1,Jak3,Shb,Cebpb,Cd74,Ceacam1,Adora2a,Adam8,Cd300a,Tnfrsf13c,Syk
GO:0061384	heart trabecula morphogenesis	8	36	0.00027	Eng,Notch1,Hey1,S1pr1,Chd7,Dll4,Ccm2l,Nfatc1	Eng,Notch1,Hey1,S1pr1,Chd7,Dll4,Ccm2l,Nfatc1
GO:0007229	integrin-mediated signaling pathway	11	79	0.00028	Itgb2,Fgr,Tyrobp,Itgax,Sema7a,Itgam,Fcer1g,Plek,Itgb4,Ptk2b,Syk	Itgb2,Fgr,Tyrobp,Itgax,Sema7a,Itgam,Fcer1g,Plek,Itgb4,Ptk2b,Syk
GO:0090087	regulation of peptide transport	36	674	0.00028	Ppard,Hyal2,Mmp13,Nos2,Cd22,Rgcc,Hcls1,Abcg1,Il1b,Fgr,Cd38,Clec4e,Lyn,Pim3,Midn,Cd14,Chd7,S100a8,Agt,Itgam,Plk3,Tlr9,Glul,AF251705,Cd74,Nos1,Trpm2,Adora2a,Nr1h3,S100a9,Syk,Lcp1,Rapgef3,Apod,Ucp2,Srgn	Ppard,Hyal2,Mmp13,Nos2,Cd22,Rgcc,Hcls1,Abcg1,Il1b,Fgr,Cd38,Clec4e,Lyn,Pim3,Midn,Cd14,Chd7,S100a8,Agt,Itgam,Plk3,Tlr9,Glul,Cd300c2,Cd74,Nos1,Trpm2,Adora2a,Nr1h3,S100a9,Syk,Lcp1,Rapgef3,Apod,Ucp2,Srgn
GO:0009628	response to abiotic stimulus	51	1126	0.0003	Ppard,Slc1a3,Eng,Hyal2,Cybb,Nos2,Plod1,Nfkbia,Rgcc,Ciita,Cdkn1a,Notch1,Il1b,Cd38,Plac8,Flt1,Eif4ebp1,Slc27a1,Usp2,Cyp1a1,Lyn,Egln3,Foxo1,Kcna5,Cd14,Ier5,Dcun1d3,Gpr4,Tlr7,Lrrc8c,Agt,Stat1,Hvcn1,Sipa1,Plk3,Dio2,Piezo1,Ttpa,Kcnk3,Nos1,Trpm2,Adam8,Hif3a,Shank3,Ptk2b,Tlr8,Rasa3,Bcl3,Ucp2,Pde2a,Adssl1	Ppard,Slc1a3,Eng,Hyal2,Cybb,Nos2,Plod1,Nfkbia,Rgcc,Ciita,Cdkn1a,Notch1,Il1b,Cd38,Plac8,Flt1,Eif4ebp1,Slc27a1,Usp2,Cyp1a1,Lyn,Egln3,Foxo1,Kcna5,Cd14,Ier5,Dcun1d3,Gpr4,Tlr7,Lrrc8c,Agt,Stat1,Hvcn1,Sipa1,Plk3,Dio2,Piezo1,Ttpa,Kcnk3,Nos1,Trpm2,Adam8,Hif3a,Shank3,Ptk2b,Tlr8,Rasa3,Bcl3,Ucp2,Pde2a,Adssl1
GO:0006355	regulation of transcription, DNA-templated	98	2720	0.00032	Itgb2,Pdgfb,Spi1,Ppard,Hck,Irf5,Tead4,Mnda,Eng,Hyal2,Notch4,Ncf1,Tbx3,Havcr2,Nfkbia,Prkch,Rgcc,Irg1,Ciita,Hcls1,Pim1,Pitx3,Irf7,Sox17,Slc11a1,Cdk18,Fcgr2b,Notch1,Il1b,Zbtb7b,Mycl,Cd38,Plac8,Vgll4,Usp2,Pou2af1,Hey1,Trim14,Irf8,Ablim3,Akna,Sbno2,Zmynd15,Runx3,S1pr1,Foxo1,Ier5,Chd7,Zfp366,Jak3,Ifi205,Sox18,Klf2,Agt,Stat1,Cebpb,Nfatc2,Plk3,Trim30a,Tlr9,Pydc3,Icam1,Fgfr3,Tcf15,Helz2,Mbd1,Cd74,Spib,Maf…	Itgb2,Pdgfb,Spi1,Ppard,Hck,Irf5,Tead4,Mnda,Eng,Hyal2,Notch4,Ncf1,Tbx3,Havcr2,Nfkbia,Prkch,Rgcc,Acod1,Ciita,Hcls1,Pim1,Pitx3,Irf7,Sox17,Slc11a1,Cdk18,Fcgr2b,Notch1,Il1b,Zbtb7b,Mycl,Cd38,Plac8,Vgll4,Usp2,Pou2af1,Hey1,Trim14,Irf8,Ablim3,Akna,Sbno2,Zmynd15,Runx3,S1pr1,Foxo1,Ier5,Chd7,Zfp366,Jak3,Ifi205,Sox18,Klf2,Agt,Stat1,Cebpb,Nfatc2,Plk3,Trim30a,Tlr9,Pydc3,Icam1,Fgfr3,Tcf15,Helz2,Mbd1,Cd74,Spib,Ma…
GO:0030335	positive regulation of cell migration	32	567	0.00032	Pdgfb,Lamb1,Lbp,Cxcl16,Vsir,Flt4,Cxcl13,Csf1r,Podxl,Ccr1,Notch1,Il1b,Fgr,Flt1,Itgax,Cdh5,Plvap,Lyn,Sema7a,S1pr1,Fpr2,Prr5,Agt,Plcg2,Icam1,Myo1f,Sema3g,Cd74,Adam8,Ptk2b,Rapgef3,Sema6b	Pdgfb,Lamb1,Lbp,Cxcl16,Vsir,Flt4,Cxcl13,Csf1r,Podxl,Ccr1,Notch1,Il1b,Fgr,Flt1,Itgax,Cdh5,Plvap,Lyn,Sema7a,S1pr1,Fpr2,Prr5,Agt,Plcg2,Icam1,Myo1f,Sema3g,Cd74,Adam8,Ptk2b,Rapgef3,Sema6b
GO:0003222	ventricular trabecula myocardium morphogenesis	6	16	0.00033	Eng,Notch1,Hey1,Chd7,Dll4,Ccm2l	Eng,Notch1,Hey1,Chd7,Dll4,Ccm2l
GO:0042110	T cell activation	20	262	0.00033	Itgb2,Slc11a1,Zbtb7b,Lfng,Clec4e,H2-DMa,Flt3,Chd7,Itgam,Cebpb,Jag2,Fcer1g,Icam1,Cd74,Mafb,Dll4,Bcl3,Syk,Lcp1,Wdfy4	Itgb2,Slc11a1,Zbtb7b,Lfng,Clec4e,H2-DMa,Flt3,Chd7,Itgam,Cebpb,Jag2,Fcer1g,Icam1,Cd74,Mafb,Dll4,Bcl3,Syk,Lcp1,Wdfy4
GO:0045926	negative regulation of growth	20	262	0.00033	Ppard,Hyal2,Cdkn1a,Sox17,Notch1,Plac8,Vgll4,Mt2,Mt1,Zc3h12d,Sema7a,Bst2,Dcun1d3,Agt,Fgfr3,Sema3g,Grem1,Flcn,Sema6b,Mndal	Ppard,Hyal2,Cdkn1a,Sox17,Notch1,Plac8,Vgll4,Mt2,Mt1,Zc3h12d,Sema7a,Bst2,Dcun1d3,Agt,Fgfr3,Sema3g,Grem1,Flcn,Sema6b,Mndal
GO:0046889	positive regulation of lipid biosynthetic process	12	98	0.00034	Abcg1,Il1b,Mfsd2a,Slc27a1,Apoc3,Elovl5,Fpr2,Agt,Scarb1,Cd74,Nr1h3,Gpr116	Abcg1,Il1b,Mfsd2a,Slc27a1,Apoc3,Elovl5,Fpr2,Agt,Scarb1,Cd74,Nr1h3,Adgrf5
GO:2000249	regulation of actin cytoskeleton reorganization	8	38	0.00036	Esam,Hck,Csf1r,Baiap2,Fes,Trpm2,Ptk2b,Rapgef3	Esam,Hck,Csf1r,Baiap2,Fes,Trpm2,Ptk2b,Rapgef3
GO:0032760	positive regulation of tumor necrosis factor production	12	99	0.00037	Ddt,Cybb,Lbp,Mmp8,Havcr2,Tyrobp,Cd14,Tlr1,Fcer1g,Tlr9,Syk,Fcgr3	Ddt,Cybb,Lbp,Mmp8,Havcr2,Tyrobp,Cd14,Tlr1,Fcer1g,Tlr9,Syk,Fcgr3
GO:0007155	cell adhesion	38	744	0.00039	Itgb2,Esam,Ppard,Lamb1,Epha2,Eng,Cd22,Parvb,Podxl,Siglec1,Il1b,Lyve1,Itgax,Cdh5,Nt5e,Lgals3bp,Scarf1,Stab1,Sned1,S100a8,Adam12,Sdc3,Agt,Itgam,Bsg,Pvrl2,Fes,Icam1,Plek,Adam8,Csf3r,Itgb4,Ptk2b,Emcn,S100a9,Syk,Gpr56,Col6a5	Itgb2,Esam,Ppard,Lamb1,Epha2,Eng,Cd22,Parvb,Podxl,Siglec1,Il1b,Lyve1,Itgax,Cdh5,Nt5e,Lgals3bp,Scarf1,Stab1,Sned1,S100a8,Adam12,Sdc3,Agt,Itgam,Bsg,Nectin2,Fes,Icam1,Plek,Adam8,Csf3r,Itgb4,Ptk2b,Emcn,S100a9,Syk,Adgrg1,Col6a5
GO:0014066	regulation of phosphatidylinositol 3-kinase signaling	12	100	0.0004	Pdgfb,Ppard,Slc9a3r2,Ncf1,Hcls1,Fgr,Flt1,Pik3ap1,Fpr2,Prr5,Agt,Ceacam1	Pdgfb,Ppard,Slc9a3r2,Ncf1,Hcls1,Fgr,Flt1,Pik3ap1,Fpr2,Prr5,Agt,Ceacam1
GO:0032970	regulation of actin filament-based process	25	388	0.0004	Esam,Hck,Evl,Rgcc,Hcls1,Csf1r,Baiap2,Fgr,Fscn1,Cotl1,Kank3,S1pr1,Bst2,Eps8,Fes,Icam1,Myo1f,Bst1,Nos1,Plek,Trpm2,Arhgef15,Shank3,Ptk2b,Rapgef3	Esam,Hck,Evl,Rgcc,Hcls1,Csf1r,Baiap2,Fgr,Fscn1,Cotl1,Kank3,S1pr1,Bst2,Eps8,Fes,Icam1,Myo1f,Bst1,Nos1,Plek,Trpm2,Arhgef15,Shank3,Ptk2b,Rapgef3
GO:0051172	negative regulation of nitrogen compound metabolic process	86	2310	0.0004	Pdgfb,Spi1,Ppard,Mnda,Eng,Hyal2,Notch4,Ctsz,Nos2,Tbx3,Pbld1,Eif4ebp2,Igfbp3,Serpina3n,Tppp,Ciita,Hcls1,Cdkn1a,Xdh,C3,Il1r2,Slc11a1,Notch1,Il1b,Zbtb7b,Cd38,Vgll4,Timp4,Eif4ebp1,Usp2,Parp14,Hey1,Lyn,Acer2,Zc3h12d,Irf8,Serpina3g,Sbno2,Faim3,Zmynd15,Runx3,Bst2,Foxo1,Dusp18,Socs3,Zfp366,Jak3,Shb,Ifi205,Rasip1,Sox18,Wdnml1,Klf2,Agt,Stat1,Itgam,C4b,Cebpb,Nfatc2,Plk3,Pirb,Pydc3,Fgfr3,Mbd1,Ceacam1,Grem1,P…	Pdgfb,Spi1,Ppard,Mnda,Eng,Hyal2,Notch4,Ctsz,Nos2,Tbx3,Pbld1,Eif4ebp2,Igfbp3,Serpina3n,Tppp,Ciita,Hcls1,Cdkn1a,Xdh,C3,Il1r2,Slc11a1,Notch1,Il1b,Zbtb7b,Cd38,Vgll4,Timp4,Eif4ebp1,Usp2,Parp14,Hey1,Lyn,Acer2,Zc3h12d,Irf8,Serpina3g,Sbno2,Fcmr,Zmynd15,Runx3,Bst2,Foxo1,Dusp18,Socs3,Zfp366,Jak3,Shb,Ifi205,Rasip1,Sox18,Wfdc21,Klf2,Agt,Stat1,Itgam,C4b,Cebpb,Nfatc2,Plk3,Pirb,Pydc3,Fgfr3,Mbd1,Ceacam1,Grem1,Pe…
GO:1903506	regulation of nucleic acid-templated transcription	99	2771	0.0004	Itgb2,Pdgfb,Spi1,Ppard,Hck,Irf5,Tead4,Mnda,Eng,Hyal2,Notch4,Ncf1,Tbx3,Havcr2,Nfkbia,Prkch,Rgcc,Irg1,Ciita,Hcls1,Pim1,Pitx3,Irf7,Sox17,Slc11a1,Cdk18,Fcgr2b,Notch1,Il1b,Zbtb7b,Mycl,Cd38,Plac8,Vgll4,Usp2,Pou2af1,Parp14,Hey1,Trim14,Irf8,Ablim3,Akna,Sbno2,Zmynd15,Runx3,S1pr1,Foxo1,Ier5,Chd7,Zfp366,Jak3,Ifi205,Sox18,Klf2,Agt,Stat1,Cebpb,Nfatc2,Plk3,Trim30a,Tlr9,Pydc3,Icam1,Fgfr3,Tcf15,Helz2,Mbd1,Cd74,S…	Itgb2,Pdgfb,Spi1,Ppard,Hck,Irf5,Tead4,Mnda,Eng,Hyal2,Notch4,Ncf1,Tbx3,Havcr2,Nfkbia,Prkch,Rgcc,Acod1,Ciita,Hcls1,Pim1,Pitx3,Irf7,Sox17,Slc11a1,Cdk18,Fcgr2b,Notch1,Il1b,Zbtb7b,Mycl,Cd38,Plac8,Vgll4,Usp2,Pou2af1,Parp14,Hey1,Trim14,Irf8,Ablim3,Akna,Sbno2,Zmynd15,Runx3,S1pr1,Foxo1,Ier5,Chd7,Zfp366,Jak3,Ifi205,Sox18,Klf2,Agt,Stat1,Cebpb,Nfatc2,Plk3,Trim30a,Tlr9,Pydc3,Icam1,Fgfr3,Tcf15,Helz2,Mbd1,Cd74,…
GO:0002218	activation of innate immune response	8	39	0.00042	Mnda,Ifi205,Tlr9,Pydc3,Ifi204,Tmem173,Ifi203,Mndal	Mnda,Ifi205,Tlr9,Pydc3,Ifi204,Tmem173,Ifi203,Mndal
GO:0007169	transmembrane receptor protein tyrosine kinase signaling pathway	24	364	0.00042	Pdgfb,Hck,Sh2b2,Epha2,Eif4ebp2,Flt4,Csf1r,Fgr,Flt1,Eif4ebp1,Tie1,Lyn,Flt3,Efnb1,Foxo1,Blnk,Sh2d3c,Fes,Fgfr3,Grem1,Ptk2b,Nrp2,Sgpl1,Syk	Pdgfb,Hck,Sh2b2,Epha2,Eif4ebp2,Flt4,Csf1r,Fgr,Flt1,Eif4ebp1,Tie1,Lyn,Flt3,Efnb1,Foxo1,Blnk,Sh2d3c,Fes,Fgfr3,Grem1,Ptk2b,Nrp2,Sgpl1,Syk
GO:0050855	regulation of B cell receptor signaling pathway	6	17	0.00043	Cd22,Prkch,Fcgr2b,Lyn,Cd300a,Nfam1	Cd22,Prkch,Fcgr2b,Lyn,Cd300a,Nfam1
GO:0002885	positive regulation of hypersensitivity	5	9	0.00044	C3,Fcgr1,Btk,Fcer1g,Fcgr3	C3,Fcgr1,Btk,Fcer1g,Fcgr3
GO:0042590	antigen processing and presentation of exogenous peptide antigen via MHC class I	5	9	0.00044	H2-K1,Fcgr1,Ifi30,Fcer1g,Fcgr3	H2-K1,Fcgr1,Ifi30,Fcer1g,Fcgr3
GO:0016525	negative regulation of angiogenesis	13	120	0.00046	Epha2,Rgcc,Notch1,Tie1,Stab1,Gpr4,Klf2,Agt,Stat1,Dll4,Flcn,Mmrn2,Card10	Epha2,Rgcc,Notch1,Tie1,Stab1,Gpr4,Klf2,Agt,Stat1,Dll4,Flcn,Mmrn2,Card10
GO:0030099	myeloid cell differentiation	19	247	0.00049	Spi1,Epha2,Hcls1,Csf1r,Ccr1,Tyrobp,Lyn,Irf8,Sbno2,Jak3,Klf2,Itgam,Pirb,Fcer1g,Spib,Adam8,Cd300lf,Gpr116,Nfatc1	Spi1,Epha2,Hcls1,Csf1r,Ccr1,Tyrobp,Lyn,Irf8,Sbno2,Jak3,Klf2,Itgam,Pirb,Fcer1g,Spib,Adam8,Cd300lf,Adgrf5,Nfatc1
GO:0048247	lymphocyte chemotaxis	8	40	0.00049	Ccl8,Cxcl16,Ccl6,Ccl9,Cxcl13,Hsd3b7,Ch25h,Adam8	Ccl8,Cxcl16,Ccl6,Ccl9,Cxcl13,Hsd3b7,Ch25h,Adam8
GO:0032647	regulation of interferon-alpha production	7	28	0.0005	Havcr2,Irf7,Flt3,Tlr7,Stat1,Tlr9,Tlr8	Havcr2,Irf7,Flt3,Tlr7,Stat1,Tlr9,Tlr8
GO:0042113	B cell activation	15	161	0.00052	Cd22,Lfng,Btk,Flt3,H2-Ab1,Blnk,Jak3,Shb,Plcg2,Pou2f2,Nfam1,Ptk2b,Bcl3,Nfatc1,Fcrl1	Cd22,Lfng,Btk,Flt3,H2-Ab1,Blnk,Jak3,Shb,Plcg2,Pou2f2,Nfam1,Ptk2b,Bcl3,Nfatc1,Fcrl1
GO:0046578	regulation of Ras protein signal transduction	16	182	0.00052	Sh2b2,Cyth1,Notch1,Abca1,Arap3,Rasa4,Cyth4,Eps8,Gpr4,Rasip1,Flcn,D8Ertd82e,Mcf2l,Rasa3,Gpr35,Gpr56	Sh2b2,Cyth1,Notch1,Abca1,Arap3,Rasa4,Cyth4,Eps8,Gpr4,Rasip1,Flcn,D8Ertd82e,Mcf2l,Rasa3,Gpr35,Adgrg1
GO:0016310	phosphorylation	48	1059	0.00053	Pdgfb,Hck,Map3k11,Dyrk2,Epha2,Saa3,Eng,Ksr1,Flt4,Igfbp3,Prkch,Ciita,Cdkn1a,Pim1,Csf1r,Slc11a1,Cdk18,Il1b,Map3k6,Fgr,Flt1,Btk,Plvap,Tie1,Lyn,Flt3,Ttc7,Pim3,Runx3,Socs3,Jak3,Tlr7,Agt,Plk3,Fes,Nuak2,Tlr9,Fgfr3,St3gal1,Dolk,Rps6ka1,Shank3,D8Ertd82e,Ptk2b,Nrp2,Snrk,Syk,Sgms1	Pdgfb,Hck,Map3k11,Dyrk2,Epha2,Saa3,Eng,Ksr1,Flt4,Igfbp3,Prkch,Ciita,Cdkn1a,Pim1,Csf1r,Slc11a1,Cdk18,Il1b,Map3k6,Fgr,Flt1,Btk,Plvap,Tie1,Lyn,Flt3,Ttc7,Pim3,Runx3,Socs3,Jak3,Tlr7,Agt,Plk3,Fes,Nuak2,Tlr9,Fgfr3,St3gal1,Dolk,Rps6ka1,Shank3,D8Ertd82e,Ptk2b,Nrp2,Snrk,Syk,Sgms1
GO:0006959	humoral immune response	16	183	0.00055	Cfp,Rgcc,Cxcl13,C3,Notch1,Pglyrp1,C1qc,C1qb,H2-Ab1,C1qa,Cfd,Wdnml1,C4b,Rnase6,S100a9,Bcl3	Cfp,Rgcc,Cxcl13,C3,Notch1,Pglyrp1,C1qc,C1qb,H2-Ab1,C1qa,Cfd,Wfdc21,C4b,Rnase6,S100a9,Bcl3
GO:0010883	regulation of lipid storage	9	55	0.00057	Ppard,Nfkbia,Abcg1,C3,Osbpl11,Scarb1,Fitm2,Nr1h3,Abhd5	Ppard,Nfkbia,Abcg1,C3,Osbpl11,Scarb1,Fitm2,Nr1h3,Abhd5
GO:0006898	receptor-mediated endocytosis	14	143	0.00059	Itgb2,Cxcl16,Fcgr2b,Siglec1,Fcgr1,Arhgap27,Scarf1,Cd14,Fpr2,Itgam,Fcer1g,Ceacam1,Cd300a,Syk	Itgb2,Cxcl16,Fcgr2b,Siglec1,Fcgr1,Arhgap27,Scarf1,Cd14,Fpr2,Itgam,Fcer1g,Ceacam1,Cd300a,Syk
GO:0050830	defense response to Gram-positive bacterium	12	105	0.0006	Hck,Epha2,Ncf1,Lbp,Havcr2,Fgr,Pglyrp1,Myo1f,Lyz1,Lyz2,Rnase6,Mpeg1	Hck,Epha2,Ncf1,Lbp,Havcr2,Fgr,Pglyrp1,Myo1f,Lyz1,Lyz2,Rnase6,Mpeg1
GO:0006897	endocytosis	25	400	0.00062	Itgb2,Cxcl16,Fcgr2b,Siglec1,Fcgr1,Abca1,Il10ra,Lgals3bp,Arhgap27,Apobr,Scarf1,Stab1,Neurl3,Cd14,Fpr2,Itgam,Fcer1g,Scarb1,Ceacam1,Cd300a,Cd163,Syk,Treml4,Abca7,Fcgr3	Itgb2,Cxcl16,Fcgr2b,Siglec1,Fcgr1,Abca1,Il10ra,Lgals3bp,Arhgap27,Apobr,Scarf1,Stab1,Neurl3,Cd14,Fpr2,Itgam,Fcer1g,Scarb1,Ceacam1,Cd300a,Cd163,Syk,Treml4,Abca7,Fcgr3
GO:0043068	positive regulation of programmed cell death	34	646	0.00062	Map3k11,Irf5,Hyal2,Ctsz,Cdc34,Igfbp3,Rgcc,Cdkn1a,Xdh,Pitx3,Notch1,Siglec1,Il1b,Tnfrsf1b,Tyrobp,Lyn,Acer2,Egln3,Runx3,Foxo1,Dcun1d3,Jak3,S100a8,Agt,Stat1,Itgam,Fgfr3,Flcn,Adora2a,Adam8,S100a9,Syk,Inpp5d,Ncf2	Map3k11,Irf5,Hyal2,Ctsz,Cdc34,Igfbp3,Rgcc,Cdkn1a,Xdh,Pitx3,Notch1,Siglec1,Il1b,Tnfrsf1b,Tyrobp,Lyn,Acer2,Egln3,Runx3,Foxo1,Dcun1d3,Jak3,S100a8,Agt,Stat1,Itgam,Fgfr3,Flcn,Adora2a,Adam8,S100a9,Syk,Inpp5d,Ncf2
GO:0051252	regulation of RNA metabolic process	105	3027	0.00064	Itgb2,Pdgfb,Spi1,Ppard,Hck,Irf5,Tead4,Mnda,Eng,Hyal2,Notch4,Ncf1,Tbx3,Havcr2,Nfkbia,Prkch,Rgcc,Irg1,Ciita,Hcls1,Pim1,Pitx3,Irf7,Sox17,Slc11a1,Cdk18,Fcgr2b,Notch1,Il1b,Zbtb7b,Tnfrsf1b,Mycl,Cd38,Plac8,Oasl1,Vgll4,Usp2,Pou2af1,Oas3,Parp14,Hey1,Trim14,Zc3h12d,Irf8,Ablim3,Akna,Sbno2,Zmynd15,Runx3,S1pr1,Foxo1,Ier5,Chd7,Zfp366,Jak3,Oas2,Ifi205,Sox18,Klf2,Agt,Stat1,Cebpb,Nfatc2,Plk3,Trim30a,Oas1a,Tlr9,Py…	Itgb2,Pdgfb,Spi1,Ppard,Hck,Irf5,Tead4,Mnda,Eng,Hyal2,Notch4,Ncf1,Tbx3,Havcr2,Nfkbia,Prkch,Rgcc,Acod1,Ciita,Hcls1,Pim1,Pitx3,Irf7,Sox17,Slc11a1,Cdk18,Fcgr2b,Notch1,Il1b,Zbtb7b,Tnfrsf1b,Mycl,Cd38,Plac8,Oasl1,Vgll4,Usp2,Pou2af1,Oas3,Parp14,Hey1,Trim14,Zc3h12d,Irf8,Ablim3,Akna,Sbno2,Zmynd15,Runx3,S1pr1,Foxo1,Ier5,Chd7,Zfp366,Jak3,Oas2,Ifi205,Sox18,Klf2,Agt,Stat1,Cebpb,Nfatc2,Plk3,Trim30a,Oas1a,Tlr9,P…
GO:0030889	negative regulation of B cell proliferation	6	19	0.00068	Fcgr2b,Tyrobp,Btk,Lyn,Cd300a,Inpp5d	Fcgr2b,Tyrobp,Btk,Lyn,Cd300a,Inpp5d
GO:0045597	positive regulation of cell differentiation	49	1103	0.00069	Gprc5b,Ccl8,Eng,Vsir,Igfbp3,Prkch,Rgcc,Hcls1,Pim1,Csf1r,Baiap2,Ifitm1,Ccr1,Sox17,Notch1,Il1b,Zbtb7b,Tnfrsf1b,Flt1,Tyrobp,Il4ra,Cdh5,Cd53,H2-DMa,Hey1,Lyn,Sema7a,Scarf1,H2-Aa,Runx3,Socs3,Shb,Agt,Stat1,Itgam,Cebpb,Nfatc2,Fes,Fgfr3,Cd74,Ceacam1,Grem1,Adam8,Shank3,Ptk2b,Ifi204,S100a9,Syk,Inpp5d	Gprc5b,Ccl8,Eng,Vsir,Igfbp3,Prkch,Rgcc,Hcls1,Pim1,Csf1r,Baiap2,Ifitm1,Ccr1,Sox17,Notch1,Il1b,Zbtb7b,Tnfrsf1b,Flt1,Tyrobp,Il4ra,Cdh5,Cd53,H2-DMa,Hey1,Lyn,Sema7a,Scarf1,H2-Aa,Runx3,Socs3,Shb,Agt,Stat1,Itgam,Cebpb,Nfatc2,Fes,Fgfr3,Cd74,Ceacam1,Grem1,Adam8,Shank3,Ptk2b,Ifi204,S100a9,Syk,Inpp5d
GO:0046890	regulation of lipid biosynthetic process	16	187	0.00069	Pdgfb,Abcg1,C3,Il1b,Mfsd2a,Slc27a1,Apoc3,Elovl5,Fpr2,Agt,Scarb1,Cd74,Ceacam1,Fitm2,Nr1h3,Gpr116	Pdgfb,Abcg1,C3,Il1b,Mfsd2a,Slc27a1,Apoc3,Elovl5,Fpr2,Agt,Scarb1,Cd74,Ceacam1,Fitm2,Nr1h3,Adgrf5
GO:0006357	regulation of transcription by RNA polymerase II	73	1897	0.0007	Pdgfb,Spi1,Ppard,Irf5,Tead4,Mnda,Eng,Hyal2,Notch4,Tbx3,Havcr2,Nfkbia,Rgcc,Ciita,Hcls1,Pitx3,Irf7,Sox17,Slc11a1,Notch1,Il1b,Zbtb7b,Mycl,Plac8,Usp2,Pou2af1,Hey1,Irf8,Ablim3,Akna,Sbno2,Runx3,S1pr1,Foxo1,Ier5,Chd7,Zfp366,Jak3,Ifi205,Sox18,Klf2,Stat1,Cebpb,Nfatc2,Plk3,Tlr9,Pydc3,Fgfr3,Tcf15,Helz2,Mbd1,Spib,Mafb,Grem1,Dll4,Nos1,Flcn,Rps6ka1,Pou2f2,Hif3a,Mcf2l,Ifi204,Nr1h3,Nfkb2,Tmem173,Bcl3,Rapgef3,Irf…	Pdgfb,Spi1,Ppard,Irf5,Tead4,Mnda,Eng,Hyal2,Notch4,Tbx3,Havcr2,Nfkbia,Rgcc,Ciita,Hcls1,Pitx3,Irf7,Sox17,Slc11a1,Notch1,Il1b,Zbtb7b,Mycl,Plac8,Usp2,Pou2af1,Hey1,Irf8,Ablim3,Akna,Sbno2,Runx3,S1pr1,Foxo1,Ier5,Chd7,Zfp366,Jak3,Ifi205,Sox18,Klf2,Stat1,Cebpb,Nfatc2,Plk3,Tlr9,Pydc3,Fgfr3,Tcf15,Helz2,Mbd1,Spib,Mafb,Grem1,Dll4,Nos1,Flcn,Rps6ka1,Pou2f2,Hif3a,Mcf2l,Ifi204,Nr1h3,Nfkb2,Tmem173,Bcl3,Rapgef3,Irf…
GO:0032376	positive regulation of cholesterol transport	7	30	0.0007	Nfkbia,Abcg1,Abca1,Pltp,Lipg,Nr1h3,Abca7	Nfkbia,Abcg1,Abca1,Pltp,Lipg,Nr1h3,Abca7
GO:0042063	gliogenesis	19	255	0.0007	Pdgfb,Lamb1,Tppp,Csf1r,Notch1,Il1b,Lyn,C1qa,S100a8,Fpr2,Agt,Itgam,Fgfr3,Adora2a,Itgb4,B4galt5,Ptk2b,S100a9,Gpr56	Pdgfb,Lamb1,Tppp,Csf1r,Notch1,Il1b,Lyn,C1qa,S100a8,Fpr2,Agt,Itgam,Fgfr3,Adora2a,Itgb4,B4galt5,Ptk2b,S100a9,Adgrg1
GO:1901216	positive regulation of neuron death	13	126	0.0007	Map3k11,Ctsz,Cdc34,Pitx3,Fcgr2b,Il1b,Tyrobp,C1qa,Itgam,Fgfr3,Nos1,Trpm2,Ncf2	Map3k11,Ctsz,Cdc34,Pitx3,Fcgr2b,Il1b,Tyrobp,C1qa,Itgam,Fgfr3,Nos1,Trpm2,Ncf2
GO:0001805	positive regulation of type III hypersensitivity	4	4	0.00071	Fcgr1,Btk,Fcer1g,Fcgr3	Fcgr1,Btk,Fcer1g,Fcgr3
GO:0051051	negative regulation of transport	29	513	0.00075	Cyp4f18,Sh2b2,Cd22,Igfbp3,Rgcc,Fcgr2b,Notch1,Il1b,Tnfrsf1b,Usp2,Pim3,Midn,Bst2,Kcna5,Tlr9,Icam1,Cd74,Ceacam1,Ddi2,Nos1,Cd300lf,Cd300a,Ptk2b,Nr1h3,Apod,Ucp2,Srgn,Gpr35,Abca7	Cyp4f18,Sh2b2,Cd22,Igfbp3,Rgcc,Fcgr2b,Notch1,Il1b,Tnfrsf1b,Usp2,Pim3,Midn,Bst2,Kcna5,Tlr9,Icam1,Cd74,Ceacam1,Ddi2,Nos1,Cd300lf,Cd300a,Ptk2b,Nr1h3,Apod,Ucp2,Srgn,Gpr35,Abca7
GO:0002700	regulation of production of molecular mediator of immune response	14	147	0.00076	Gprc5b,Cd22,Vsir,Fcgr2b,Il1b,Tnfrsf1b,Il4ra,Sema7a,Bst2,Jak3,Fcer1g,Tlr9,Cd74,Cd37	Gprc5b,Cd22,Vsir,Fcgr2b,Il1b,Tnfrsf1b,Il4ra,Sema7a,Bst2,Jak3,Fcer1g,Tlr9,Cd74,Cd37
GO:0046425	regulation of receptor signaling pathway via JAK-STAT	14	147	0.00076	Hcls1,Csf1r,Notch1,Il6ra,Il10ra,Parp14,Lyn,Il22ra2,Socs3,Agt,Fgfr3,Cd300a,Ptk2b,Bcl3	Hcls1,Csf1r,Notch1,Il6ra,Il10ra,Parp14,Lyn,Il22ra2,Socs3,Agt,Fgfr3,Cd300a,Ptk2b,Bcl3
GO:0050870	positive regulation of T cell activation	16	189	0.00076	Vsir,Havcr2,Il1b,Zbtb7b,Il4ra,H2-DMa,H2-Ab1,H2-Aa,Runx3,Efnb1,Jak3,Shb,Cd74,Adam8,Tnfrsf13c,Syk	Vsir,Havcr2,Il1b,Zbtb7b,Il4ra,H2-DMa,H2-Ab1,H2-Aa,Runx3,Efnb1,Jak3,Shb,Cd74,Adam8,Tnfrsf13c,Syk
GO:0032655	regulation of interleukin-12 production	9	58	0.00079	Tnfrsf9,Flt3,Irf8,Jak3,Tlr9,Mefv,Tlr8,Syk,Unc93b1	Tnfrsf9,Flt3,Irf8,Jak3,Tlr9,Mefv,Tlr8,Syk,Unc93b1
GO:0014068	positive regulation of phosphatidylinositol 3-kinase signaling	10	74	0.0008	Pdgfb,Ppard,Ncf1,Hcls1,Fgr,Flt1,Pik3ap1,Fpr2,Prr5,Agt	Pdgfb,Ppard,Ncf1,Hcls1,Fgr,Flt1,Pik3ap1,Fpr2,Prr5,Agt
GO:0042493	response to drug	22	331	0.0008	Slc1a3,Cybb,Nos2,Cdkn1a,Cyp2e1,Il1b,Abca1,Cd38,Timp4,Cyp1a1,Lyn,Acer2,Lcn2,Stat1,Cyp2b10,Nfatc2,Kcnk3,Nos1,Cyp4b1,Apod,Pde2a,Adssl1	Slc1a3,Cybb,Nos2,Cdkn1a,Cyp2e1,Il1b,Abca1,Cd38,Timp4,Cyp1a1,Lyn,Acer2,Lcn2,Stat1,Cyp2b10,Nfatc2,Kcnk3,Nos1,Cyp4b1,Apod,Pde2a,Adssl1
GO:0045859	regulation of protein kinase activity	37	744	0.0008	Pdgfb,Map3k11,Gprc5b,Hyal2,Ncf1,Ksr1,Nos2,Rgcc,Cdkn1a,Fgd2,Pim1,Csf1r,C1qtnf9,Slc11a1,Il1b,Il6ra,Fcgr1,Map3k6,Fgr,Flt1,Slc27a1,Lyn,Dusp18,Shb,Tlr1,Rasip1,Agt,Tlr9,Cd74,Ceacam1,Grem1,Adora2a,Adam8,Cd300a,Ptk2b,Syk,Card10	Pdgfb,Map3k11,Gprc5b,Hyal2,Ncf1,Ksr1,Nos2,Rgcc,Cdkn1a,Fgd2,Pim1,Csf1r,C1qtnf9,Slc11a1,Il1b,Il6ra,Fcgr1,Map3k6,Fgr,Flt1,Slc27a1,Lyn,Dusp18,Shb,Tlr1,Rasip1,Agt,Tlr9,Cd74,Ceacam1,Grem1,Adora2a,Adam8,Cd300a,Ptk2b,Syk,Card10
GO:0070482	response to oxygen levels	22	331	0.0008	Ppard,Eng,Cybb,Nos2,Plod1,Rgcc,Cdkn1a,Notch1,Cd38,Flt1,Eif4ebp1,Cyp1a1,Egln3,Foxo1,Kcna5,Plk3,Kcnk3,Nos1,Adam8,Hif3a,Ptk2b,Ucp2	Ppard,Eng,Cybb,Nos2,Plod1,Rgcc,Cdkn1a,Notch1,Cd38,Flt1,Eif4ebp1,Cyp1a1,Egln3,Foxo1,Kcna5,Plk3,Kcnk3,Nos1,Adam8,Hif3a,Ptk2b,Ucp2
GO:0006810	transport	114	3382	0.00082	Itgb2,Slc7a10,Trappc6a,Ppard,Hck,Slc1a3,Eng,Hyal2,Cybb,Ncf1,Lbp,Slc12a7,Nos2,Tbx3,Cxcl16,Slc25a22,Abcc3,Nfkbia,Gpihbp1,Cdkn1a,Abcg1,Xdh,Slc15a3,Ccr1,Slc11a1,Fcgr2b,Siglec1,Zbtb7b,Fcgr1,Abca1,Mfsd2a,Slc10a6,Pxmp2,Tyrobp,Slco2b1,Btk,Snx20,Slc27a1,Apoc3,Il10ra,Lgals3bp,H2-DMa,Itpr3,Lyn,Arhgap27,Osbpl11,Irf8,Apobr,Slc22a23,Scarf1,Spns2,Stab1,Apba3,Lcn2,Clca1,Neurl3,Arl11,Kcna5,Cd14,Ly6e,Dusp18,Slc27a…	Itgb2,Slc7a10,Trappc6a,Ppard,Hck,Slc1a3,Eng,Hyal2,Cybb,Ncf1,Lbp,Slc12a7,Nos2,Tbx3,Cxcl16,Slc25a22,Abcc3,Nfkbia,Gpihbp1,Cdkn1a,Abcg1,Xdh,Slc15a3,Ccr1,Slc11a1,Fcgr2b,Siglec1,Zbtb7b,Fcgr1,Abca1,Mfsd2a,Slc10a6,Pxmp2,Tyrobp,Slco2b1,Btk,Snx20,Slc27a1,Apoc3,Il10ra,Lgals3bp,H2-DMa,Itpr3,Lyn,Arhgap27,Osbpl11,Irf8,Apobr,Slc22a23,Scarf1,Spns2,Stab1,Apba3,Lcn2,Clca3a1,Neurl3,Arl11,Kcna5,Cd14,Ly6e,Dusp18,Slc2…
GO:0006911	phagocytosis, engulfment	8	44	0.00082	Itgb2,Fcgr2b,Fcgr1,Abca1,Itgam,Fcer1g,Treml4,Fcgr3	Itgb2,Fcgr2b,Fcgr1,Abca1,Itgam,Fcer1g,Treml4,Fcgr3
GO:0006956	complement activation	8	44	0.00082	Cfp,Rgcc,C3,C1qc,C1qb,C1qa,Cfd,C4b	Cfp,Rgcc,C3,C1qc,C1qb,C1qa,Cfd,C4b
GO:0010875	positive regulation of cholesterol efflux	6	20	0.00082	Nfkbia,Abcg1,Abca1,Pltp,Nr1h3,Abca7	Nfkbia,Abcg1,Abca1,Pltp,Nr1h3,Abca7
GO:0032693	negative regulation of interleukin-10 production	6	20	0.00082	Mmp8,Vsir,Fcgr2b,Tnfrsf9,Tyrobp,Jak3	Mmp8,Vsir,Fcgr2b,Tnfrsf9,Tyrobp,Jak3
GO:0060627	regulation of vesicle-mediated transport	32	600	0.00082	Itgb2,Hck,Lbp,Cyth1,Cd22,C3,Slc11a1,Fcgr2b,Notch1,Il1b,Fcgr1,Fgr,Il4ra,Lyn,Cd14,Fpr2,Itgam,Fcer1g,Fes,Plcg2,Scarb1,Ceacam1,Grem1,Ddi2,Adora2a,Cd300lf,Cd300a,Nr1h3,Syk,Stxbp2,Abca7,Fcgr3	Itgb2,Hck,Lbp,Cyth1,Cd22,C3,Slc11a1,Fcgr2b,Notch1,Il1b,Fcgr1,Fgr,Il4ra,Lyn,Cd14,Fpr2,Itgam,Fcer1g,Fes,Plcg2,Scarb1,Ceacam1,Grem1,Ddi2,Adora2a,Cd300lf,Cd300a,Nr1h3,Syk,Stxbp2,Abca7,Fcgr3
GO:0002283	neutrophil activation involved in immune response	5	11	0.00083	Tyrobp,Fcer1g,Myo1f,Syk,Stxbp2	Tyrobp,Fcer1g,Myo1f,Syk,Stxbp2
GO:0051056	regulation of small GTPase mediated signal transduction	17	214	0.00086	Sh2b2,Cyth1,Notch1,Abca1,Arap3,Rasa4,Cyth4,Eps8,Gpr4,Rasip1,Sipa1,Flcn,D8Ertd82e,Mcf2l,Rasa3,Gpr35,Gpr56	Sh2b2,Cyth1,Notch1,Abca1,Arap3,Rasa4,Cyth4,Eps8,Gpr4,Rasip1,Sipa1,Flcn,D8Ertd82e,Mcf2l,Rasa3,Gpr35,Adgrg1
GO:1903725	regulation of phospholipid metabolic process	11	92	0.00086	Pdgfb,Fgr,Flt1,Slc27a1,Lyn,Socs3,Fpr2,Scarb1,Fgfr3,Ptk2b,Gpr116	Pdgfb,Fgr,Flt1,Slc27a1,Lyn,Socs3,Fpr2,Scarb1,Fgfr3,Ptk2b,Adgrf5
GO:0045893	positive regulation of transcription, DNA-templated	62	1541	0.00088	Pdgfb,Spi1,Ppard,Irf5,Tead4,Eng,Hyal2,Ncf1,Tbx3,Nfkbia,Rgcc,Ciita,Hcls1,Pim1,Pitx3,Irf7,Sox17,Slc11a1,Notch1,Il1b,Zbtb7b,Mycl,Cd38,Plac8,Pou2af1,Hey1,Irf8,Ablim3,Akna,Sbno2,Runx3,S1pr1,Foxo1,Ier5,Chd7,Jak3,Sox18,Klf2,Agt,Stat1,Cebpb,Nfatc2,Tlr9,Tcf15,Helz2,Cd74,Spib,Mafb,Grem1,Nos1,Flcn,Rps6ka1,Pou2f2,Hif3a,Mcf2l,Nr1h3,Nfkb2,Tmem173,Bcl3,Rapgef3,Nfatc1,Nlrc5	Pdgfb,Spi1,Ppard,Irf5,Tead4,Eng,Hyal2,Ncf1,Tbx3,Nfkbia,Rgcc,Ciita,Hcls1,Pim1,Pitx3,Irf7,Sox17,Slc11a1,Notch1,Il1b,Zbtb7b,Mycl,Cd38,Plac8,Pou2af1,Hey1,Irf8,Ablim3,Akna,Sbno2,Runx3,S1pr1,Foxo1,Ier5,Chd7,Jak3,Sox18,Klf2,Agt,Stat1,Cebpb,Nfatc2,Tlr9,Tcf15,Helz2,Cd74,Spib,Mafb,Grem1,Nos1,Flcn,Rps6ka1,Pou2f2,Hif3a,Mcf2l,Nr1h3,Nfkb2,Tmem173,Bcl3,Rapgef3,Nfatc1,Nlrc5
GO:0002706	regulation of lymphocyte mediated immunity	14	150	0.00089	Vsir,Havcr2,C3,H2-K1,Fcgr2b,Il1b,Fcgr1,Tnfrsf1b,Btk,Pvrl2,Fcer1g,Ceacam1,Fcgr3,H2-D1	Vsir,Havcr2,C3,H2-K1,Fcgr2b,Il1b,Fcgr1,Tnfrsf1b,Btk,Nectin2,Fcer1g,Ceacam1,Fcgr3,H2-D1
GO:0014070	response to organic cyclic compound	43	930	0.00089	Pdgfb,Ppard,Saa3,Cybb,Nos2,Ptger1,Nfkbia,Irg1,Ciita,Cdkn1a,Pim1,Pitx3,Notch1,Il1b,Abca1,Alpl,Cd38,Eif4ebp1,Cyp1a1,Itpr3,Lyn,Foxo1,Klf2,Stat1,Cebpb,Bsg,Fes,Plcg2,Tlr9,Nos1,Trpm2,Adora2a,Sult1a1,Trim25,Ptk2b,Nr1h3,Tmem173,Rapgef3,Adcy3,Gramd1b,Slc3a2,Pde2a,Ncf2	Pdgfb,Ppard,Saa3,Cybb,Nos2,Ptger1,Nfkbia,Acod1,Ciita,Cdkn1a,Pim1,Pitx3,Notch1,Il1b,Abca1,Alpl,Cd38,Eif4ebp1,Cyp1a1,Itpr3,Lyn,Foxo1,Klf2,Stat1,Cebpb,Bsg,Fes,Plcg2,Tlr9,Nos1,Trpm2,Adora2a,Sult1a1,Trim25,Ptk2b,Nr1h3,Tmem173,Rapgef3,Adcy3,Gramd1b,Slc3a2,Pde2a,Ncf2
GO:0062012	regulation of small molecule metabolic process	23	360	0.0009	Pdgfb,Ppard,Dyrk2,Nos2,Tysnd1,Igfbp3,Abcg1,Il1b,Mfsd2a,Gpt2,Elovl5,Mettl20,Midn,Pgp,Foxo1,Agt,Cd74,Ceacam1,Nos1,Flcn,Plek,Ptk2b,Nr1h3	Pdgfb,Ppard,Dyrk2,Nos2,Tysnd1,Igfbp3,Abcg1,Il1b,Mfsd2a,Gpt2,Elovl5,Mettl20,Midn,Pgp,Foxo1,Agt,Cd74,Ceacam1,Nos1,Flcn,Plek,Ptk2b,Nr1h3
GO:0033005	positive regulation of mast cell activation	7	32	0.00094	Fgr,Il4ra,Cd300lb,Pvrl2,Fcer1g,Syk,Stxbp2	Fgr,Il4ra,Cd300lb,Nectin2,Fcer1g,Syk,Stxbp2
GO:0043302	positive regulation of leukocyte degranulation	7	32	0.00094	Itgb2,Fgr,Il4ra,Itgam,Fcer1g,Syk,Stxbp2	Itgb2,Fgr,Il4ra,Itgam,Fcer1g,Syk,Stxbp2
GO:0045621	positive regulation of lymphocyte differentiation	12	112	0.00098	Vsir,Il1b,Zbtb7b,Il4ra,H2-DMa,H2-Aa,Runx3,Shb,Cd74,Adam8,Syk,Inpp5d	Vsir,Il1b,Zbtb7b,Il4ra,H2-DMa,H2-Aa,Runx3,Shb,Cd74,Adam8,Syk,Inpp5d
GO:0002523	leukocyte migration involved in inflammatory response	6	21	0.001	Itgb2,Lbp,S100a8,Itgam,Adam8,S100a9	Itgb2,Lbp,S100a8,Itgam,Adam8,S100a9
GO:0019752	carboxylic acid metabolic process	37	754	0.001	Ppard,Cyp4f18,Prodh,Slc1a3,Hyal2,Ncf1,Nos2,Ehhadh,Pim1,C3,C1qtnf9,Cyp2e1,Hdc,Il1b,Fah,Bcat2,Gpt2,Slc27a1,Cyp1a1,Elovl5,Dagla,Slc27a2,Acsm5,Alox5ap,Cyp2b10,Glul,St3gal1,Cd74,Acsf2,Nos1,Nr1h3,Sgpl1,Syk,Abhd5,Agpat6,Adssl1,Bckdhb	Ppard,Cyp4f18,Prodh,Slc1a3,Hyal2,Ncf1,Nos2,Ehhadh,Pim1,C3,C1qtnf9,Cyp2e1,Hdc,Il1b,Fah,Bcat2,Gpt2,Slc27a1,Cyp1a1,Elovl5,Dagla,Slc27a2,Acsm5,Alox5ap,Cyp2b10,Glul,St3gal1,Cd74,Acsf2,Nos1,Nr1h3,Sgpl1,Syk,Abhd5,Gpat4,Adssl1,Bckdhb
GO:0045860	positive regulation of protein kinase activity	28	496	0.001	Pdgfb,Map3k11,Gprc5b,Ncf1,Ksr1,Rgcc,Cdkn1a,Fgd2,Pim1,Csf1r,C1qtnf9,Slc11a1,Il1b,Il6ra,Fcgr1,Map3k6,Flt1,Slc27a1,Tlr1,Agt,Tlr9,Cd74,Ceacam1,Grem1,Adam8,Ptk2b,Syk,Card10	Pdgfb,Map3k11,Gprc5b,Ncf1,Ksr1,Rgcc,Cdkn1a,Fgd2,Pim1,Csf1r,C1qtnf9,Slc11a1,Il1b,Il6ra,Fcgr1,Map3k6,Flt1,Slc27a1,Tlr1,Agt,Tlr9,Cd74,Ceacam1,Grem1,Adam8,Ptk2b,Syk,Card10
GO:0001798	positive regulation of type IIa hypersensitivity	4	5	0.0011	C3,Fcgr1,Fcer1g,Fcgr3	C3,Fcgr1,Fcer1g,Fcgr3
GO:0001810	regulation of type I hypersensitivity	4	5	0.0011	Fcgr2b,Btk,Fcer1g,Fcgr3	Fcgr2b,Btk,Fcer1g,Fcgr3
GO:0002920	regulation of humoral immune response	7	33	0.0011	Irg1,C3,Fcgr2b,Il1b,H2-DMa,Spns2,Cd37	Acod1,C3,Fcgr2b,Il1b,H2-DMa,Spns2,Cd37
GO:0034154	toll-like receptor 7 signaling pathway	4	5	0.0011	Havcr2,Pik3ap1,Tlr7,Unc93b1	Havcr2,Pik3ap1,Tlr7,Unc93b1
GO:0043065	positive regulation of apoptotic process	33	641	0.0011	Map3k11,Irf5,Hyal2,Ctsz,Cdc34,Igfbp3,Rgcc,Xdh,Pitx3,Notch1,Siglec1,Il1b,Tnfrsf1b,Tyrobp,Lyn,Acer2,Egln3,Runx3,Foxo1,Dcun1d3,Jak3,S100a8,Agt,Stat1,Itgam,Fgfr3,Flcn,Adora2a,Adam8,S100a9,Syk,Inpp5d,Ncf2	Map3k11,Irf5,Hyal2,Ctsz,Cdc34,Igfbp3,Rgcc,Xdh,Pitx3,Notch1,Siglec1,Il1b,Tnfrsf1b,Tyrobp,Lyn,Acer2,Egln3,Runx3,Foxo1,Dcun1d3,Jak3,S100a8,Agt,Stat1,Itgam,Fgfr3,Flcn,Adora2a,Adam8,S100a9,Syk,Inpp5d,Ncf2
GO:0045730	respiratory burst	5	12	0.0011	Cybb,Ncf1,Slc11a1,Ncf4,Ncf2	Cybb,Ncf1,Slc11a1,Ncf4,Ncf2
GO:0050801	ion homeostasis	38	786	0.0011	Hyal2,Slc12a7,Ptger1,Grina,Cxcl13,Abcg1,Ccr1,Slc11a1,Il1b,Abca1,Cd38,Mt2,Mt1,Cdh5,Itpr3,Ttc7,S1pr1,Lcn2,Kcna5,Jak3,Gpr4,Fpr2,Agt,Lipg,Hvcn1,Plcg2,Cp,Ftl1,Ttpa,Cnnm2,Kcnk3,Car4,Nos1,Trpm2,Ptk2b,Rasa3,Gpr35,Sco2	Hyal2,Slc12a7,Ptger1,Grina,Cxcl13,Abcg1,Ccr1,Slc11a1,Il1b,Abca1,Cd38,Mt2,Mt1,Cdh5,Itpr3,Ttc7,S1pr1,Lcn2,Kcna5,Jak3,Gpr4,Fpr2,Agt,Lipg,Hvcn1,Plcg2,Cp,Ftl1,Ttpa,Cnnm2,Kcnk3,Car4,Nos1,Trpm2,Ptk2b,Rasa3,Gpr35,Sco2
GO:0051234	establishment of localization	117	3522	0.0011	Itgb2,Slc7a10,Trappc6a,Ppard,Hck,Slc1a3,Eng,Hyal2,Cybb,Ncf1,Lbp,Slc12a7,Nos2,Tbx3,Cxcl16,Slc25a22,Abcc3,Nfkbia,Gpihbp1,Cdkn1a,Abcg1,Xdh,Slc15a3,Ccr1,Slc11a1,Fcgr2b,Siglec1,Zbtb7b,Fcgr1,Abca1,Mfsd2a,Slc10a6,Pxmp2,Tyrobp,Slco2b1,Btk,Snx20,Slc27a1,Apoc3,Il10ra,Lgals3bp,H2-DMa,Itpr3,Lyn,Arhgap27,Osbpl11,Irf8,Apobr,Slc22a23,Scarf1,Spns2,Stab1,Apba3,Lcn2,Clca1,Neurl3,Arl11,Kcna5,Cd14,Ly6e,Dusp18,Slc27a…	Itgb2,Slc7a10,Trappc6a,Ppard,Hck,Slc1a3,Eng,Hyal2,Cybb,Ncf1,Lbp,Slc12a7,Nos2,Tbx3,Cxcl16,Slc25a22,Abcc3,Nfkbia,Gpihbp1,Cdkn1a,Abcg1,Xdh,Slc15a3,Ccr1,Slc11a1,Fcgr2b,Siglec1,Zbtb7b,Fcgr1,Abca1,Mfsd2a,Slc10a6,Pxmp2,Tyrobp,Slco2b1,Btk,Snx20,Slc27a1,Apoc3,Il10ra,Lgals3bp,H2-DMa,Itpr3,Lyn,Arhgap27,Osbpl11,Irf8,Apobr,Slc22a23,Scarf1,Spns2,Stab1,Apba3,Lcn2,Clca3a1,Neurl3,Arl11,Kcna5,Cd14,Ly6e,Dusp18,Slc2…
GO:0071827	plasma lipoprotein particle organization	7	33	0.0011	Abcg1,Abca1,Mfsd2a,Pltp,Lipg,Scarb1,Abca7	Abcg1,Abca1,Mfsd2a,Pltp,Lipg,Scarb1,Abca7
GO:0030316	osteoclast differentiation	8	47	0.0012	Epha2,Csf1r,Tyrobp,Sbno2,Fcer1g,Adam8,Cd300lf,Nfatc1	Epha2,Csf1r,Tyrobp,Sbno2,Fcer1g,Adam8,Cd300lf,Nfatc1
GO:0034122	negative regulation of toll-like receptor signaling pathway	7	34	0.0012	Irg1,Lyn,Pik3ap1,Trim30a,Tlr9,Cd300lf,Cd300a	Acod1,Lyn,Pik3ap1,Trim30a,Tlr9,Cd300lf,Cd300a
GO:0042119	neutrophil activation	6	22	0.0012	Tyrobp,Fcgr4,Fcer1g,Myo1f,Syk,Stxbp2	Tyrobp,Fcgr4,Fcer1g,Myo1f,Syk,Stxbp2
GO:0043552	positive regulation of phosphatidylinositol 3-kinase activity	7	34	0.0012	Pdgfb,Fgr,Flt1,Lyn,Fpr2,Fgfr3,Ptk2b	Pdgfb,Fgr,Flt1,Lyn,Fpr2,Fgfr3,Ptk2b
GO:0045582	positive regulation of T cell differentiation	11	97	0.0012	Vsir,Il1b,Zbtb7b,Il4ra,H2-DMa,H2-Aa,Runx3,Shb,Cd74,Adam8,Syk	Vsir,Il1b,Zbtb7b,Il4ra,H2-DMa,H2-Aa,Runx3,Shb,Cd74,Adam8,Syk
GO:0050792	regulation of viral process	15	177	0.0012	Csf1r,Ifitm1,Notch1,Oasl1,Oas3,Trim14,Bst2,Oas2,Stat1,Pvrl2,Trim30a,Oas1a,Cd74,Trim25,Apobec3	Csf1r,Ifitm1,Notch1,Oasl1,Oas3,Trim14,Bst2,Oas2,Stat1,Nectin2,Trim30a,Oas1a,Cd74,Trim25,Apobec3
GO:0050869	negative regulation of B cell activation	7	34	0.0012	Fcgr2b,Tyrobp,Btk,Lyn,Flt3,Cd300a,Inpp5d	Fcgr2b,Tyrobp,Btk,Lyn,Flt3,Cd300a,Inpp5d
GO:0055080	cation homeostasis	35	702	0.0012	Hyal2,Slc12a7,Ptger1,Grina,Cxcl13,Ccr1,Slc11a1,Il1b,Cd38,Mt2,Mt1,Cdh5,Itpr3,Ttc7,S1pr1,Lcn2,Kcna5,Jak3,Gpr4,Fpr2,Agt,Hvcn1,Plcg2,Cp,Ftl1,Ttpa,Cnnm2,Kcnk3,Car4,Nos1,Trpm2,Ptk2b,Rasa3,Gpr35,Sco2	Hyal2,Slc12a7,Ptger1,Grina,Cxcl13,Ccr1,Slc11a1,Il1b,Cd38,Mt2,Mt1,Cdh5,Itpr3,Ttc7,S1pr1,Lcn2,Kcna5,Jak3,Gpr4,Fpr2,Agt,Hvcn1,Plcg2,Cp,Ftl1,Ttpa,Cnnm2,Kcnk3,Car4,Nos1,Trpm2,Ptk2b,Rasa3,Gpr35,Sco2
GO:0097006	regulation of plasma lipoprotein particle levels	8	47	0.0012	Lpcat3,Abcg1,Abca1,Mfsd2a,Pltp,Lipg,Scarb1,Abca7	Lpcat3,Abcg1,Abca1,Mfsd2a,Pltp,Lipg,Scarb1,Abca7
GO:1901224	positive regulation of NIK/NF-kappaB signaling	10	79	0.0012	Mmp8,Havcr2,Il1b,Cd14,Tlr1,Tlr7,Agt,Tlr9,Grem1,Card10	Mmp8,Havcr2,Il1b,Cd14,Tlr1,Tlr7,Agt,Tlr9,Grem1,Card10
GO:0001666	response to hypoxia	20	294	0.0013	Ppard,Eng,Cybb,Nos2,Plod1,Rgcc,Notch1,Cd38,Flt1,Eif4ebp1,Cyp1a1,Egln3,Kcna5,Plk3,Kcnk3,Nos1,Adam8,Hif3a,Ptk2b,Ucp2	Ppard,Eng,Cybb,Nos2,Plod1,Rgcc,Notch1,Cd38,Flt1,Eif4ebp1,Cyp1a1,Egln3,Kcna5,Plk3,Kcnk3,Nos1,Adam8,Hif3a,Ptk2b,Ucp2
GO:0006915	apoptotic process	39	825	0.0013	Spi1,Ppard,Dyrk2,Epha2,Ncf1,Cdkn1a,Pim1,Notch1,Il1b,Tnfrsf1b,Tnfrsf9,Pglyrp1,Tyrobp,Btk,Serpina3g,Egln3,Pim3,Lcn2,Foxo1,Shb,S100a8,Itgam,Cebpb,Jag2,Plk3,Nuak2,Fgfr3,Grem1,Rps6ka1,Hif3a,Ifi204,Shisa5,S100a9,Sgpl1,Bcl3,Sgms1,Taf10,Srgn,Inpp5d	Spi1,Ppard,Dyrk2,Epha2,Ncf1,Cdkn1a,Pim1,Notch1,Il1b,Tnfrsf1b,Tnfrsf9,Pglyrp1,Tyrobp,Btk,Serpina3g,Egln3,Pim3,Lcn2,Foxo1,Shb,S100a8,Itgam,Cebpb,Jag2,Plk3,Nuak2,Fgfr3,Grem1,Rps6ka1,Hif3a,Ifi204,Shisa5,S100a9,Sgpl1,Bcl3,Sgms1,Taf10,Srgn,Inpp5d
GO:0043523	regulation of neuron apoptotic process	19	270	0.0013	Map3k11,Ctsz,Cdc34,Pitx3,Il1b,Tyrobp,Mt1,Egln3,Fpr2,Agt,Itgam,Cebpb,Fgfr3,Nos1,Cntfr,Adora2a,Adam8,Ptk2b,Ncf2	Map3k11,Ctsz,Cdc34,Pitx3,Il1b,Tyrobp,Mt1,Egln3,Fpr2,Agt,Itgam,Cebpb,Fgfr3,Nos1,Cntfr,Adora2a,Adam8,Ptk2b,Ncf2
GO:0050731	positive regulation of peptidyl-tyrosine phosphorylation	16	200	0.0013	Pdgfb,Gprc5b,Ncf1,Hcls1,Csf1r,Il6ra,Fcgr1,Parp14,Lyn,Agt,Icam1,Fgfr3,Cd74,Grem1,Ptk2b,Syk	Pdgfb,Gprc5b,Ncf1,Hcls1,Csf1r,Il6ra,Fcgr1,Parp14,Lyn,Agt,Icam1,Fgfr3,Cd74,Grem1,Ptk2b,Syk
GO:0090207	regulation of triglyceride metabolic process	8	48	0.0013	C3,Mfsd2a,Slc27a1,Apoc3,Scarb1,Fitm2,Nr1h3,Abhd5	C3,Mfsd2a,Slc27a1,Apoc3,Scarb1,Fitm2,Nr1h3,Abhd5
GO:0014002	astrocyte development	7	35	0.0014	Il1b,C1qa,S100a8,Fpr2,Agt,Adora2a,S100a9	Il1b,C1qa,S100a8,Fpr2,Agt,Adora2a,S100a9
GO:0031663	lipopolysaccharide-mediated signaling pathway	7	35	0.0014	Lbp,Nfkbia,Il1b,Lyn,Cd14,Stat1,Scarb1	Lbp,Nfkbia,Il1b,Lyn,Cd14,Stat1,Scarb1
GO:0043436	oxoacid metabolic process	38	800	0.0014	Ppard,Cyp4f18,Prodh,Slc1a3,Hyal2,Ncf1,Nos2,Ehhadh,Pim1,C3,C1qtnf9,Cyp2e1,Hdc,Il1b,Fah,Bcat2,Gpt2,Slc27a1,Cyp1a1,Elovl5,Dagla,Slc27a2,Acsm5,Chst1,Alox5ap,Cyp2b10,Glul,St3gal1,Cd74,Acsf2,Nos1,Nr1h3,Sgpl1,Syk,Abhd5,Agpat6,Adssl1,Bckdhb	Ppard,Cyp4f18,Prodh,Slc1a3,Hyal2,Ncf1,Nos2,Ehhadh,Pim1,C3,C1qtnf9,Cyp2e1,Hdc,Il1b,Fah,Bcat2,Gpt2,Slc27a1,Cyp1a1,Elovl5,Dagla,Slc27a2,Acsm5,Chst1,Alox5ap,Cyp2b10,Glul,St3gal1,Cd74,Acsf2,Nos1,Nr1h3,Sgpl1,Syk,Abhd5,Gpat4,Adssl1,Bckdhb
GO:0060142	regulation of syncytium formation by plasma membrane fusion	7	35	0.0014	Ccl8,Tyrobp,Il4ra,Cd53,Stat1,Nfatc2,Rapgef3	Ccl8,Tyrobp,Il4ra,Cd53,Stat1,Nfatc2,Rapgef3
GO:0001558	regulation of cell growth	25	429	0.0015	Ppard,Hyal2,Cxcl16,Flt4,Igfbp3,Hcls1,Cdkn1a,Sox17,Mfsd2a,Cd38,Vgll4,Hsd3b7,Zc3h12d,Sema7a,Bst2,Dcun1d3,Agt,Sema3g,Csf2rb,Ceacam1,Grem1,Flcn,Ptk2b,Sema6b,Mndal	Ppard,Hyal2,Cxcl16,Flt4,Igfbp3,Hcls1,Cdkn1a,Sox17,Mfsd2a,Cd38,Vgll4,Hsd3b7,Zc3h12d,Sema7a,Bst2,Dcun1d3,Agt,Sema3g,Csf2rb,Ceacam1,Grem1,Flcn,Ptk2b,Sema6b,Mndal
GO:0050920	regulation of chemotaxis	17	226	0.0015	Pdgfb,Ddt,Lbp,Cxcl13,Ccr1,Notch1,Il1b,Lyn,Sema7a,S1pr1,Fpr2,Sema3g,Cd74,Grem1,Bst1,Ptk2b,Sema6b	Pdgfb,Ddt,Lbp,Cxcl13,Ccr1,Notch1,Il1b,Lyn,Sema7a,S1pr1,Fpr2,Sema3g,Cd74,Grem1,Bst1,Ptk2b,Sema6b
GO:0071407	cellular response to organic cyclic compound	28	511	0.0015	Pdgfb,Ppard,Nos2,Ptger1,Nfkbia,Irg1,Ciita,Pim1,Il1b,Abca1,Alpl,Eif4ebp1,Cyp1a1,Itpr3,Foxo1,Klf2,Stat1,Cebpb,Fes,Tlr9,Nos1,Trpm2,Nr1h3,Tmem173,Rapgef3,Adcy3,Gramd1b,Pde2a	Pdgfb,Ppard,Nos2,Ptger1,Nfkbia,Acod1,Ciita,Pim1,Il1b,Abca1,Alpl,Eif4ebp1,Cyp1a1,Itpr3,Foxo1,Klf2,Stat1,Cebpb,Fes,Tlr9,Nos1,Trpm2,Nr1h3,Tmem173,Rapgef3,Adcy3,Gramd1b,Pde2a
GO:1901214	regulation of neuron death	23	375	0.0015	Map3k11,Ctsz,Cdc34,Pitx3,Fcgr2b,Il1b,Tnfrsf1b,Tyrobp,Mt1,Egln3,C1qa,Fpr2,Agt,Itgam,Cebpb,Fgfr3,Nos1,Cntfr,Trpm2,Adora2a,Adam8,Ptk2b,Ncf2	Map3k11,Ctsz,Cdc34,Pitx3,Fcgr2b,Il1b,Tnfrsf1b,Tyrobp,Mt1,Egln3,C1qa,Fpr2,Agt,Itgam,Cebpb,Fgfr3,Nos1,Cntfr,Trpm2,Adora2a,Adam8,Ptk2b,Ncf2
GO:0002064	epithelial cell development	17	227	0.0016	Pdgfb,Epha2,Eng,Notch4,Cdkn1a,Podxl,Notch1,Gpr4,Sox18,Agt,Icam1,Fgfr3,Robo4,Myo7a,Rapgef3,Agpat6,Pde2a	Pdgfb,Epha2,Eng,Notch4,Cdkn1a,Podxl,Notch1,Gpr4,Sox18,Agt,Icam1,Fgfr3,Robo4,Myo7a,Rapgef3,Gpat4,Pde2a
GO:0002429	immune response-activating cell surface receptor signaling pathway	13	140	0.0016	Sh2b2,Fcgr2b,Cd38,Themis2,Lyn,Shb,Fpr2,Btnl9,Nfatc2,Fcer1g,Plcg2,Nfam1,Syk	Sh2b2,Fcgr2b,Cd38,Themis2,Lyn,Shb,Fpr2,Btnl9,Nfatc2,Fcer1g,Plcg2,Nfam1,Syk
GO:0006811	ion transport	51	1214	0.0016	Slc7a10,Ppard,Slc1a3,Cybb,Slc12a7,Nos2,Slc25a22,Abcc3,Abcg1,Slc15a3,Ccr1,Slc11a1,Abca1,Mfsd2a,Slc10a6,Pxmp2,Slco2b1,Btk,Slc27a1,Itpr3,Lyn,Slc22a23,Lcn2,Clca1,Kcna5,Slc27a2,Pltp,Lrrc8c,Hvcn1,Fcer1g,Plcg2,Scarb1,Cp,Piezo1,Ftl1,Ceacam1,Cnnm2,Kcnk3,Car4,Trpm2,Cd300a,Tcn2,Ptk2b,Rasa3,Syk,Ucp2,Abca7,Nfatc1,Slc3a2,Fcgr3,Sco2	Slc7a10,Ppard,Slc1a3,Cybb,Slc12a7,Nos2,Slc25a22,Abcc3,Abcg1,Slc15a3,Ccr1,Slc11a1,Abca1,Mfsd2a,Slc10a6,Pxmp2,Slco2b1,Btk,Slc27a1,Itpr3,Lyn,Slc22a23,Lcn2,Clca3a1,Kcna5,Slc27a2,Pltp,Lrrc8c,Hvcn1,Fcer1g,Plcg2,Scarb1,Cp,Piezo1,Ftl1,Ceacam1,Cnnm2,Kcnk3,Car4,Trpm2,Cd300a,Tcn2,Ptk2b,Rasa3,Syk,Ucp2,Abca7,Nfatc1,Slc3a2,Fcgr3,Sco2
GO:0071346	cellular response to interferon-gamma	11	100	0.0016	Ccl8,Nos2,Ccl6,Ccl9,Evl,Irg1,Ciita,Irf8,H2-Ab1,Stat1,Stxbp2	Ccl8,Nos2,Ccl6,Ccl9,Evl,Acod1,Ciita,Irf8,H2-Ab1,Stat1,Stxbp2
GO:0098771	inorganic ion homeostasis	35	715	0.0016	Hyal2,Slc12a7,Ptger1,Grina,Cxcl13,Ccr1,Slc11a1,Il1b,Cd38,Mt2,Mt1,Cdh5,Itpr3,Ttc7,S1pr1,Lcn2,Kcna5,Jak3,Gpr4,Fpr2,Agt,Hvcn1,Plcg2,Cp,Ftl1,Ttpa,Cnnm2,Kcnk3,Car4,Nos1,Trpm2,Ptk2b,Rasa3,Gpr35,Sco2	Hyal2,Slc12a7,Ptger1,Grina,Cxcl13,Ccr1,Slc11a1,Il1b,Cd38,Mt2,Mt1,Cdh5,Itpr3,Ttc7,S1pr1,Lcn2,Kcna5,Jak3,Gpr4,Fpr2,Agt,Hvcn1,Plcg2,Cp,Ftl1,Ttpa,Cnnm2,Kcnk3,Car4,Nos1,Trpm2,Ptk2b,Rasa3,Gpr35,Sco2
GO:0009888	tissue development	66	1720	0.0017	Pdgfb,Ppard,Lamb1,Epha2,Eng,Hyal2,Mmp13,Notch4,Ctsz,Tbx3,Mmp8,Plod1,Col2a1,Cdkn1a,Pitx3,Ifitm1,Podxl,Sox17,Notch1,Mfsd2a,Alpl,Fgr,Lfng,Flt1,Cyp1a1,Hey1,Akna,Sbno2,Sema7a,Runx3,Efnb1,S1pr1,Foxo1,Ly6e,Chd7,Socs3,Gpr4,Rasip1,Sox18,Klf2,Agt,Stat1,Cebpb,Bsg,Jag2,Icam1,Fgfr3,Tcf15,Sema3g,Ceacam1,Grem1,Dll4,Robo4,Adam8,Myo7a,Shank3,Ccm2l,Nrp2,Rapgef3,Taf10,Apod,Srgn,Agpat6,Nfatc1,Sema6b,Pde2a	Pdgfb,Ppard,Lamb1,Epha2,Eng,Hyal2,Mmp13,Notch4,Ctsz,Tbx3,Mmp8,Plod1,Col2a1,Cdkn1a,Pitx3,Ifitm1,Podxl,Sox17,Notch1,Mfsd2a,Alpl,Fgr,Lfng,Flt1,Cyp1a1,Hey1,Akna,Sbno2,Sema7a,Runx3,Efnb1,S1pr1,Foxo1,Ly6e,Chd7,Socs3,Gpr4,Rasip1,Sox18,Klf2,Agt,Stat1,Cebpb,Bsg,Jag2,Icam1,Fgfr3,Tcf15,Sema3g,Ceacam1,Grem1,Dll4,Robo4,Adam8,Myo7a,Shank3,Ccm2l,Nrp2,Rapgef3,Taf10,Apod,Srgn,Gpat4,Nfatc1,Sema6b,Pde2a
GO:0009890	negative regulation of biosynthetic process	60	1517	0.0017	Pdgfb,Spi1,Ppard,Mnda,Eng,Notch4,Tbx3,Eif4ebp2,Ciita,Hcls1,Cdkn1a,Notch1,Il1b,Il6ra,Zbtb7b,Cd38,Vgll4,Eif4ebp1,Slc27a1,Usp2,Parp14,Hey1,Acer2,Zc3h12d,Irf8,Sbno2,Zmynd15,Runx3,Pgp,Foxo1,Zfp366,Jak3,Ifi205,Sox18,Klf2,Stat1,Cebpb,Nfatc2,Plk3,Pydc3,Fgfr3,Mbd1,Ceacam1,Grem1,Pex14,Dll4,Flcn,Plek,Hist2h2aa1,Hif3a,Ifi204,Nr1h3,Nfkb2,Bcl3,Rapgef3,Ifi203,Abca7,Nfatc1,Pde2a,Mndal	Pdgfb,Spi1,Ppard,Mnda,Eng,Notch4,Tbx3,Eif4ebp2,Ciita,Hcls1,Cdkn1a,Notch1,Il1b,Il6ra,Zbtb7b,Cd38,Vgll4,Eif4ebp1,Slc27a1,Usp2,Parp14,Hey1,Acer2,Zc3h12d,Irf8,Sbno2,Zmynd15,Runx3,Pgp,Foxo1,Zfp366,Jak3,Ifi205,Sox18,Klf2,Stat1,Cebpb,Nfatc2,Plk3,Pydc3,Fgfr3,Mbd1,Ceacam1,Grem1,Pex14,Dll4,Flcn,Plek,Hist2h2aa1,Hif3a,Ifi204,Nr1h3,Nfkb2,Bcl3,Rapgef3,Ifi203,Abca7,Nfatc1,Pde2a,Mndal
GO:0018119	peptidyl-cysteine S-nitrosylation	4	6	0.0017	Nos2,S100a8,Nos1,S100a9	Nos2,S100a8,Nos1,S100a9
GO:0019219	regulation of nucleobase-containing compound metabolic process	109	3265	0.0017	Itgb2,Pdgfb,Spi1,Ppard,Hck,Irf5,Tead4,Mnda,Eng,Hyal2,Notch4,Ncf1,Nos2,Tbx3,Havcr2,Igfbp3,Nfkbia,Prkch,Rgcc,Irg1,Ciita,Hcls1,Cdkn1a,Pim1,Pitx3,Irf7,Sox17,Slc11a1,Cdk18,Fcgr2b,Notch1,Il1b,Zbtb7b,Tnfrsf1b,Mycl,Cd38,Plac8,Oasl1,Vgll4,Usp2,Pou2af1,Oas3,Parp14,Hey1,Trim14,Zc3h12d,Irf8,Ablim3,Akna,Sbno2,Zmynd15,Runx3,S1pr1,Foxo1,Ier5,Chd7,Zfp366,Jak3,Oas2,Ifi205,Sox18,Klf2,Agt,Stat1,Cebpb,Nfatc2,Plk3,Tr…	Itgb2,Pdgfb,Spi1,Ppard,Hck,Irf5,Tead4,Mnda,Eng,Hyal2,Notch4,Ncf1,Nos2,Tbx3,Havcr2,Igfbp3,Nfkbia,Prkch,Rgcc,Acod1,Ciita,Hcls1,Cdkn1a,Pim1,Pitx3,Irf7,Sox17,Slc11a1,Cdk18,Fcgr2b,Notch1,Il1b,Zbtb7b,Tnfrsf1b,Mycl,Cd38,Plac8,Oasl1,Vgll4,Usp2,Pou2af1,Oas3,Parp14,Hey1,Trim14,Zc3h12d,Irf8,Ablim3,Akna,Sbno2,Zmynd15,Runx3,S1pr1,Foxo1,Ier5,Chd7,Zfp366,Jak3,Oas2,Ifi205,Sox18,Klf2,Agt,Stat1,Cebpb,Nfatc2,Plk3,T…
GO:0032727	positive regulation of interferon-alpha production	6	24	0.0017	Irf7,Flt3,Tlr7,Stat1,Tlr9,Tlr8	Irf7,Flt3,Tlr7,Stat1,Tlr9,Tlr8
GO:0043069	negative regulation of programmed cell death	42	933	0.0017	Ppard,Hck,Tbx3,Flt4,Prkch,Col2a1,Grina,Hcls1,Cdkn1a,Pim1,Csf1r,Fcgr2b,Notch1,Il1b,Cd38,Plac8,Mt1,Pim3,Faim3,Foxo1,Socs3,Jak3,Fpr2,Agt,Cebpb,Plk3,Fcer1g,Plcg2,Nuak2,Icam1,Cd74,Grem1,Nos1,Cntfr,Adora2a,Rps6ka1,Adam8,Ptk2b,Bcl3,Rapgef3,Sgms1,Ucp2	Ppard,Hck,Tbx3,Flt4,Prkch,Col2a1,Grina,Hcls1,Cdkn1a,Pim1,Csf1r,Fcgr2b,Notch1,Il1b,Cd38,Plac8,Mt1,Pim3,Fcmr,Foxo1,Socs3,Jak3,Fpr2,Agt,Cebpb,Plk3,Fcer1g,Plcg2,Nuak2,Icam1,Cd74,Grem1,Nos1,Cntfr,Adora2a,Rps6ka1,Adam8,Ptk2b,Bcl3,Rapgef3,Sgms1,Ucp2
GO:0051048	negative regulation of secretion	17	229	0.0017	Cyp4f18,Cd22,Igfbp3,Rgcc,Notch1,Il1b,Tnfrsf1b,Pim3,Midn,Cd74,Ceacam1,Ddi2,Nos1,Cd300a,Nr1h3,Ucp2,Srgn	Cyp4f18,Cd22,Igfbp3,Rgcc,Notch1,Il1b,Tnfrsf1b,Pim3,Midn,Cd74,Ceacam1,Ddi2,Nos1,Cd300a,Nr1h3,Ucp2,Srgn
GO:0051223	regulation of protein transport	32	630	0.0017	Ppard,Hyal2,Mmp13,Nos2,Cd22,Rgcc,Hcls1,Abcg1,Il1b,Fgr,Cd38,Clec4e,Lyn,Pim3,Midn,Cd14,Agt,Itgam,Plk3,Tlr9,Glul,AF251705,Nos1,Trpm2,Adora2a,Nr1h3,Syk,Lcp1,Rapgef3,Apod,Ucp2,Srgn	Ppard,Hyal2,Mmp13,Nos2,Cd22,Rgcc,Hcls1,Abcg1,Il1b,Fgr,Cd38,Clec4e,Lyn,Pim3,Midn,Cd14,Agt,Itgam,Plk3,Tlr9,Glul,Cd300c2,Nos1,Trpm2,Adora2a,Nr1h3,Syk,Lcp1,Rapgef3,Apod,Ucp2,Srgn
GO:0070665	positive regulation of leukocyte proliferation	13	141	0.0017	Havcr2,Cdkn1a,Il1b,Cd38,Lyn,Efnb1,Jak3,Nfatc2,Tlr9,Cd74,Bst1,Tnfrsf13c,Syk	Havcr2,Cdkn1a,Il1b,Cd38,Lyn,Efnb1,Jak3,Nfatc2,Tlr9,Cd74,Bst1,Tnfrsf13c,Syk
GO:0071496	cellular response to external stimulus	20	302	0.0017	Upp1,Cdkn1a,Pim1,Il1b,Mfsd2a,Lyn,Lcn2,Foxo1,Tlr7,Sipa1,Fes,Nuak2,Glul,Piezo1,Nos1,Flcn,Cd68,Tlr8,Ucp2,Pde2a	Upp1,Cdkn1a,Pim1,Il1b,Mfsd2a,Lyn,Lcn2,Foxo1,Tlr7,Sipa1,Fes,Nuak2,Glul,Piezo1,Nos1,Flcn,Cd68,Tlr8,Ucp2,Pde2a
GO:0001885	endothelial cell development	8	51	0.0018	Eng,Notch4,Sox18,Agt,Icam1,Robo4,Rapgef3,Pde2a	Eng,Notch4,Sox18,Agt,Icam1,Robo4,Rapgef3,Pde2a
GO:1903727	positive regulation of phospholipid metabolic process	8	51	0.0018	Pdgfb,Fgr,Flt1,Lyn,Fpr2,Fgfr3,Ptk2b,Gpr116	Pdgfb,Fgr,Flt1,Lyn,Fpr2,Fgfr3,Ptk2b,Adgrf5
GO:0006629	lipid metabolic process	45	1032	0.0019	Ppard,Cyp4f18,Lpcat3,Ehhadh,Abcg1,C3,Csf1r,C1qtnf9,Cyp2e1,Abca1,Slc27a1,Apoc3,Cyp1a1,Elovl5,Hsd3b7,Acer2,Ttc7,Apobr,Spns2,Dagla,Ch25h,Pgp,Slc27a2,Socs3,Pltp,Acsm5,Lipg,Alox5ap,Cyp2b10,Plcg2,Scarb1,Cd74,Dolk,Acsf2,Plek,Sult1a1,B4galt5,Fitm2,Nr1h3,Sgpl1,Sgms1,Apod,Abhd5,Agpat6,Inpp5d	Ppard,Cyp4f18,Lpcat3,Ehhadh,Abcg1,C3,Csf1r,C1qtnf9,Cyp2e1,Abca1,Slc27a1,Apoc3,Cyp1a1,Elovl5,Hsd3b7,Acer2,Ttc7,Apobr,Spns2,Dagla,Ch25h,Pgp,Slc27a2,Socs3,Pltp,Acsm5,Lipg,Alox5ap,Cyp2b10,Plcg2,Scarb1,Cd74,Dolk,Acsf2,Plek,Sult1a1,B4galt5,Fitm2,Nr1h3,Sgpl1,Sgms1,Apod,Abhd5,Gpat4,Inpp5d
GO:0043254	regulation of protein-containing complex assembly	25	437	0.0019	Esam,Hck,Evl,Tppp,Hcls1,Cxcl13,Baiap2,Abca1,Fscn1,Eif4ebp1,Cotl1,Cdh5,Kank3,Eps8,Rasip1,Trim30a,Fes,Icam1,Gda,Piezo1,Mefv,Plek,Ptk2b,Syk,Lcp1	Esam,Hck,Evl,Tppp,Hcls1,Cxcl13,Baiap2,Abca1,Fscn1,Eif4ebp1,Cotl1,Cdh5,Kank3,Eps8,Rasip1,Trim30a,Fes,Icam1,Gda,Piezo1,Mefv,Plek,Ptk2b,Syk,Lcp1
GO:0055065	metal ion homeostasis	32	635	0.0019	Hyal2,Slc12a7,Ptger1,Grina,Cxcl13,Ccr1,Slc11a1,Il1b,Cd38,Mt2,Mt1,Cdh5,Itpr3,Ttc7,S1pr1,Lcn2,Kcna5,Jak3,Gpr4,Fpr2,Agt,Plcg2,Cp,Ftl1,Cnnm2,Kcnk3,Nos1,Trpm2,Ptk2b,Rasa3,Gpr35,Sco2	Hyal2,Slc12a7,Ptger1,Grina,Cxcl13,Ccr1,Slc11a1,Il1b,Cd38,Mt2,Mt1,Cdh5,Itpr3,Ttc7,S1pr1,Lcn2,Kcna5,Jak3,Gpr4,Fpr2,Agt,Plcg2,Cp,Ftl1,Cnnm2,Kcnk3,Nos1,Trpm2,Ptk2b,Rasa3,Gpr35,Sco2
GO:0071356	cellular response to tumor necrosis factor	14	164	0.0019	Ccl8,Hyal2,Ccl6,Ccl9,Nfkbia,Irg1,Tnfrsf1b,Plvap,Lcn2,Klf2,Stat1,Tnfrsf13c,Ptk2b,Sgms1	Ccl8,Hyal2,Ccl6,Ccl9,Nfkbia,Acod1,Tnfrsf1b,Plvap,Lcn2,Klf2,Stat1,Tnfrsf13c,Ptk2b,Sgms1
GO:1901652	response to peptide	26	463	0.0019	Irf5,Sh2b2,Cybb,Eif4ebp2,Nfkbia,Serpina3n,Fcgr2b,Notch1,Zbtb7b,Timp4,Eif4ebp1,Slc27a1,Apoc3,Lyn,Serpina3g,Foxo1,Klf2,Fpr2,Agt,Stat1,Bsg,Icam1,Ceacam1,Nos1,Serpina3f,Ucp2	Irf5,Sh2b2,Cybb,Eif4ebp2,Nfkbia,Serpina3n,Fcgr2b,Notch1,Zbtb7b,Timp4,Eif4ebp1,Slc27a1,Apoc3,Lyn,Serpina3g,Foxo1,Klf2,Fpr2,Agt,Stat1,Bsg,Icam1,Ceacam1,Nos1,Serpina3f,Ucp2
GO:2000112	regulation of cellular macromolecule biosynthetic process	107	3203	0.0019	Itgb2,Pdgfb,Spi1,Ppard,Hck,Dyrk2,Irf5,Tead4,Mnda,Eng,Hyal2,Notch4,Ncf1,Tbx3,Eif4ebp2,Havcr2,Nfkbia,Prkch,Rgcc,Irg1,Ciita,Hcls1,Cdkn1a,Pim1,Pitx3,Irf7,Sox17,Slc11a1,Cdk18,Fcgr2b,Notch1,Il1b,Zbtb7b,Mycl,Cd38,Plac8,Vgll4,Eif4ebp1,Usp2,Pou2af1,Hey1,Trim14,Acer2,Zc3h12d,Irf8,Ablim3,Akna,Sbno2,Zmynd15,Runx3,S1pr1,Foxo1,Ier5,Chd7,Zfp366,Jak3,Ifi205,Sox18,Klf2,Agt,Stat1,Cebpb,Nfatc2,Plk3,Trim30a,Tlr9,Pyd…	Itgb2,Pdgfb,Spi1,Ppard,Hck,Dyrk2,Irf5,Tead4,Mnda,Eng,Hyal2,Notch4,Ncf1,Tbx3,Eif4ebp2,Havcr2,Nfkbia,Prkch,Rgcc,Acod1,Ciita,Hcls1,Cdkn1a,Pim1,Pitx3,Irf7,Sox17,Slc11a1,Cdk18,Fcgr2b,Notch1,Il1b,Zbtb7b,Mycl,Cd38,Plac8,Vgll4,Eif4ebp1,Usp2,Pou2af1,Hey1,Trim14,Acer2,Zc3h12d,Irf8,Ablim3,Akna,Sbno2,Zmynd15,Runx3,S1pr1,Foxo1,Ier5,Chd7,Zfp366,Jak3,Ifi205,Sox18,Klf2,Agt,Stat1,Cebpb,Nfatc2,Plk3,Trim30a,Tlr9,Py…
GO:0002718	regulation of cytokine production involved in immune response	10	85	0.002	Gprc5b,Vsir,Il1b,Tnfrsf1b,Sema7a,Bst2,Jak3,Fcer1g,Tlr9,Cd74	Gprc5b,Vsir,Il1b,Tnfrsf1b,Sema7a,Bst2,Jak3,Fcer1g,Tlr9,Cd74
GO:0007249	I-kappaB kinase/NF-kappaB signaling	8	52	0.002	Saa3,Nfkbia,Btk,Tlr7,Tlr9,Nfkb2,Tlr8,Bcl3	Saa3,Nfkbia,Btk,Tlr7,Tlr9,Nfkb2,Tlr8,Bcl3
GO:0016192	vesicle-mediated transport	48	1130	0.002	Itgb2,Trappc6a,Hck,Lbp,Cxcl16,Gpihbp1,Ccr1,Slc11a1,Fcgr2b,Siglec1,Fcgr1,Abca1,Mfsd2a,Tyrobp,Btk,Il10ra,Lgals3bp,Lyn,Arhgap27,Irf8,Apobr,Scarf1,Stab1,Neurl3,Arl11,Cd14,Fpr2,Pld4,Itgam,Fcer1g,Scarb1,Myo1f,Ncf4,Ceacam1,Tnfaip2,Plek,Cd300a,Myo7a,Cd300lg,Nr1h3,Cd163,Syk,Lman2l,Treml4,Stxbp2,Abca7,Fcgr3,Ncf2	Itgb2,Trappc6a,Hck,Lbp,Cxcl16,Gpihbp1,Ccr1,Slc11a1,Fcgr2b,Siglec1,Fcgr1,Abca1,Mfsd2a,Tyrobp,Btk,Il10ra,Lgals3bp,Lyn,Arhgap27,Irf8,Apobr,Scarf1,Stab1,Neurl3,Arl11,Cd14,Fpr2,Pld4,Itgam,Fcer1g,Scarb1,Myo1f,Ncf4,Ceacam1,Tnfaip2,Plek,Cd300a,Myo7a,Cd300lg,Nr1h3,Cd163,Syk,Lman2l,Treml4,Stxbp2,Abca7,Fcgr3,Ncf2
GO:0045124	regulation of bone resorption	8	52	0.002	Csf1r,Cd38,S1pr1,Fcgr4,Ceacam1,Adam8,Syk,Inpp5d	Csf1r,Cd38,S1pr1,Fcgr4,Ceacam1,Adam8,Syk,Inpp5d
GO:0070168	negative regulation of biomineral tissue development	6	25	0.002	Ccr1,Notch1,Hey1,Grem1,Ptk2b,Srgn	Ccr1,Notch1,Hey1,Grem1,Ptk2b,Srgn
GO:0002455	humoral immune response mediated by circulating immunoglobulin	7	38	0.0021	C3,C1qc,C1qb,H2-Ab1,C1qa,C4b,Bcl3	C3,C1qc,C1qb,H2-Ab1,C1qa,C4b,Bcl3
GO:0002573	myeloid leukocyte differentiation	12	124	0.0021	Spi1,Epha2,Csf1r,Tyrobp,Sbno2,Itgam,Pirb,Fcer1g,Spib,Adam8,Cd300lf,Nfatc1	Spi1,Epha2,Csf1r,Tyrobp,Sbno2,Itgam,Pirb,Fcer1g,Spib,Adam8,Cd300lf,Nfatc1
GO:0019933	cAMP-mediated signaling	13	145	0.0021	Ksr1,Ptger1,Eif4ebp2,Abca1,S1pr1,Gpr4,Cnr2,Adora2a,Adcy3,Mc5r,Adcy4,Pde2a,Gpr56	Ksr1,Ptger1,Eif4ebp2,Abca1,S1pr1,Gpr4,Cnr2,Adora2a,Adcy3,Mc5r,Adcy4,Pde2a,Adgrg1
GO:0032368	regulation of lipid transport	12	124	0.0021	Cyp4f18,Igfbp3,Nfkbia,Abcg1,Il1b,Abca1,Pltp,Agt,Lipg,Nr1h3,Syk,Abca7	Cyp4f18,Igfbp3,Nfkbia,Abcg1,Il1b,Abca1,Pltp,Agt,Lipg,Nr1h3,Syk,Abca7
GO:0006631	fatty acid metabolic process	20	310	0.0022	Ppard,Cyp4f18,Ehhadh,C3,C1qtnf9,Cyp2e1,Slc27a1,Cyp1a1,Elovl5,Dagla,Slc27a2,Acsm5,Alox5ap,Cyp2b10,Cd74,Acsf2,Nr1h3,Sgpl1,Abhd5,Agpat6	Ppard,Cyp4f18,Ehhadh,C3,C1qtnf9,Cyp2e1,Slc27a1,Cyp1a1,Elovl5,Dagla,Slc27a2,Acsm5,Alox5ap,Cyp2b10,Cd74,Acsf2,Nr1h3,Sgpl1,Abhd5,Gpat4
GO:0010556	regulation of macromolecule biosynthetic process	109	3294	0.0022	Itgb2,Pdgfb,Spi1,Ppard,Hck,Dyrk2,Irf5,Tead4,Mnda,Eng,Hyal2,Notch4,Ncf1,Tbx3,Eif4ebp2,Havcr2,Nfkbia,Prkch,Rgcc,Irg1,Ciita,Hcls1,Cdkn1a,Pim1,Pitx3,Irf7,Sox17,Slc11a1,Cdk18,Fcgr2b,Notch1,Il1b,Zbtb7b,Tnfrsf1b,Mycl,Cd38,Plac8,Vgll4,Eif4ebp1,Usp2,Pou2af1,Parp14,Hey1,Trim14,Acer2,Zc3h12d,Irf8,Ablim3,Akna,Sbno2,Zmynd15,Runx3,S1pr1,Foxo1,Ier5,Chd7,Zfp366,Jak3,Ifi205,Sox18,Klf2,Agt,Stat1,Cebpb,Nfatc2,Plk3,…	Itgb2,Pdgfb,Spi1,Ppard,Hck,Dyrk2,Irf5,Tead4,Mnda,Eng,Hyal2,Notch4,Ncf1,Tbx3,Eif4ebp2,Havcr2,Nfkbia,Prkch,Rgcc,Acod1,Ciita,Hcls1,Cdkn1a,Pim1,Pitx3,Irf7,Sox17,Slc11a1,Cdk18,Fcgr2b,Notch1,Il1b,Zbtb7b,Tnfrsf1b,Mycl,Cd38,Plac8,Vgll4,Eif4ebp1,Usp2,Pou2af1,Parp14,Hey1,Trim14,Acer2,Zc3h12d,Irf8,Ablim3,Akna,Sbno2,Zmynd15,Runx3,S1pr1,Foxo1,Ier5,Chd7,Zfp366,Jak3,Ifi205,Sox18,Klf2,Agt,Stat1,Cebpb,Nfatc2,Plk3…
GO:0030183	B cell differentiation	11	105	0.0022	Lfng,Btk,Flt3,H2-Ab1,Jak3,Plcg2,Pou2f2,Nfam1,Ptk2b,Bcl3,Nfatc1	Lfng,Btk,Flt3,H2-Ab1,Jak3,Plcg2,Pou2f2,Nfam1,Ptk2b,Bcl3,Nfatc1
GO:0032880	regulation of protein localization	43	978	0.0022	Ppard,Epha2,Hyal2,Mmp13,Notch4,Stac2,Nos2,Cd22,Rgcc,Hcls1,Abcg1,Il1b,Fgr,Cd38,Clec4e,Tyrobp,Lyn,Pim3,Midn,Cd14,Agt,Itgam,Plk3,Trim30a,Fcer1g,Tlr9,Glul,AF251705,Ddi2,Nos1,Flcn,Trpm2,Adora2a,Shank3,Nr1h3,Syk,Lcp1,Rapgef3,Apod,Ucp2,Srgn,Abca7,Card10	Ppard,Epha2,Hyal2,Mmp13,Notch4,Stac2,Nos2,Cd22,Rgcc,Hcls1,Abcg1,Il1b,Fgr,Cd38,Clec4e,Tyrobp,Lyn,Pim3,Midn,Cd14,Agt,Itgam,Plk3,Trim30a,Fcer1g,Tlr9,Glul,Cd300c2,Ddi2,Nos1,Flcn,Trpm2,Adora2a,Shank3,Nr1h3,Syk,Lcp1,Rapgef3,Apod,Ucp2,Srgn,Abca7,Card10
GO:0035023	regulation of Rho protein signal transduction	10	87	0.0022	Abca1,Arap3,Eps8,Gpr4,Rasip1,Flcn,D8Ertd82e,Mcf2l,Gpr35,Gpr56	Abca1,Arap3,Eps8,Gpr4,Rasip1,Flcn,D8Ertd82e,Mcf2l,Gpr35,Adgrg1
GO:0043066	negative regulation of apoptotic process	41	913	0.0022	Ppard,Hck,Tbx3,Flt4,Prkch,Col2a1,Grina,Hcls1,Cdkn1a,Pim1,Csf1r,Fcgr2b,Notch1,Il1b,Cd38,Plac8,Mt1,Pim3,Faim3,Foxo1,Socs3,Jak3,Fpr2,Agt,Cebpb,Plk3,Fcer1g,Nuak2,Icam1,Cd74,Grem1,Nos1,Cntfr,Adora2a,Rps6ka1,Adam8,Ptk2b,Bcl3,Rapgef3,Sgms1,Ucp2	Ppard,Hck,Tbx3,Flt4,Prkch,Col2a1,Grina,Hcls1,Cdkn1a,Pim1,Csf1r,Fcgr2b,Notch1,Il1b,Cd38,Plac8,Mt1,Pim3,Fcmr,Foxo1,Socs3,Jak3,Fpr2,Agt,Cebpb,Plk3,Fcer1g,Nuak2,Icam1,Cd74,Grem1,Nos1,Cntfr,Adora2a,Rps6ka1,Adam8,Ptk2b,Bcl3,Rapgef3,Sgms1,Ucp2
GO:0002335	mature B cell differentiation	6	26	0.0023	Lfng,Plcg2,Pou2f2,Ptk2b,Bcl3,Nfatc1	Lfng,Plcg2,Pou2f2,Ptk2b,Bcl3,Nfatc1
GO:0034123	positive regulation of toll-like receptor signaling pathway	6	26	0.0023	Lbp,Pik3ap1,Tlr1,Tlr9,Nr1h3,Treml4	Lbp,Pik3ap1,Tlr1,Tlr9,Nr1h3,Treml4
GO:0042129	regulation of T cell proliferation	14	168	0.0023	Vsir,Havcr2,Il1b,Zbtb7b,Tnfrsf1b,Zc3h12d,H2-Ab1,H2-Aa,Efnb1,Jak3,Cebpb,Ceacam1,Tnfrsf13c,Syk	Vsir,Havcr2,Il1b,Zbtb7b,Tnfrsf1b,Zc3h12d,H2-Ab1,H2-Aa,Efnb1,Jak3,Cebpb,Ceacam1,Tnfrsf13c,Syk
GO:0050715	positive regulation of cytokine secretion	7	39	0.0023	Rgcc,Fgr,Clec4e,Cd14,Agt,AF251705,Syk	Rgcc,Fgr,Clec4e,Cd14,Agt,Cd300c2,Syk
GO:0001820	serotonin secretion	4	7	0.0024	Fcer1g,Cd300a,Syk,Fcgr3	Fcer1g,Cd300a,Syk,Fcgr3
GO:0002576	platelet degranulation	4	7	0.0024	Lyn,Fcer1g,Plek,Syk	Lyn,Fcer1g,Plek,Syk
GO:0003330	regulation of extracellular matrix constituent secretion	4	7	0.0024	Rgcc,Notch1,Tnfrsf1b,Agt	Rgcc,Notch1,Tnfrsf1b,Agt
GO:0031327	negative regulation of cellular biosynthetic process	58	1475	0.0024	Pdgfb,Spi1,Ppard,Mnda,Eng,Notch4,Tbx3,Eif4ebp2,Ciita,Hcls1,Cdkn1a,Notch1,Il1b,Zbtb7b,Cd38,Vgll4,Eif4ebp1,Slc27a1,Usp2,Parp14,Hey1,Acer2,Zc3h12d,Irf8,Sbno2,Zmynd15,Runx3,Pgp,Foxo1,Zfp366,Jak3,Ifi205,Sox18,Klf2,Stat1,Cebpb,Nfatc2,Plk3,Pydc3,Fgfr3,Mbd1,Ceacam1,Grem1,Pex14,Dll4,Flcn,Plek,Hist2h2aa1,Hif3a,Ifi204,Nr1h3,Nfkb2,Bcl3,Ifi203,Abca7,Nfatc1,Pde2a,Mndal	Pdgfb,Spi1,Ppard,Mnda,Eng,Notch4,Tbx3,Eif4ebp2,Ciita,Hcls1,Cdkn1a,Notch1,Il1b,Zbtb7b,Cd38,Vgll4,Eif4ebp1,Slc27a1,Usp2,Parp14,Hey1,Acer2,Zc3h12d,Irf8,Sbno2,Zmynd15,Runx3,Pgp,Foxo1,Zfp366,Jak3,Ifi205,Sox18,Klf2,Stat1,Cebpb,Nfatc2,Plk3,Pydc3,Fgfr3,Mbd1,Ceacam1,Grem1,Pex14,Dll4,Flcn,Plek,Hist2h2aa1,Hif3a,Ifi204,Nr1h3,Nfkb2,Bcl3,Ifi203,Abca7,Nfatc1,Pde2a,Mndal
GO:0034162	toll-like receptor 9 signaling pathway	4	7	0.0024	Havcr2,Pik3ap1,Tlr9,Unc93b1	Havcr2,Pik3ap1,Tlr9,Unc93b1
GO:0060548	negative regulation of cell death	45	1046	0.0024	Ppard,Hck,Tbx3,Flt4,Prkch,Col2a1,Grina,Hcls1,Cdkn1a,Pim1,Csf1r,Fcgr2b,Notch1,Il1b,Tnfrsf1b,Cd38,Plac8,Mt1,Pim3,Faim3,Foxo1,Socs3,Jak3,Fpr2,Agt,Cebpb,Plk3,Fcer1g,Plcg2,Nuak2,Icam1,Cd74,Ttpa,Grem1,Nos1,Cntfr,Adora2a,Rps6ka1,Adam8,Ptk2b,Bcl3,Rapgef3,Sgms1,Ucp2,Pde2a	Ppard,Hck,Tbx3,Flt4,Prkch,Col2a1,Grina,Hcls1,Cdkn1a,Pim1,Csf1r,Fcgr2b,Notch1,Il1b,Tnfrsf1b,Cd38,Plac8,Mt1,Pim3,Fcmr,Foxo1,Socs3,Jak3,Fpr2,Agt,Cebpb,Plk3,Fcer1g,Plcg2,Nuak2,Icam1,Cd74,Ttpa,Grem1,Nos1,Cntfr,Adora2a,Rps6ka1,Adam8,Ptk2b,Bcl3,Rapgef3,Sgms1,Ucp2,Pde2a
GO:1901222	regulation of NIK/NF-kappaB signaling	11	108	0.0026	Mmp8,Havcr2,Il1b,Cd14,Tlr1,Tlr7,Agt,Tlr9,Grem1,Bcl3,Card10	Mmp8,Havcr2,Il1b,Cd14,Tlr1,Tlr7,Agt,Tlr9,Grem1,Bcl3,Card10
GO:0002823	negative regulation of adaptive immune response based on somatic recombination of immune receptors built from immunoglobulin superfamily domains	7	40	0.0027	Vsir,Havcr2,Fcgr2b,Zbtb7b,Il4ra,Jak3,Ceacam1	Vsir,Havcr2,Fcgr2b,Zbtb7b,Il4ra,Jak3,Ceacam1
GO:0071900	regulation of protein serine/threonine kinase activity	26	476	0.0027	Pdgfb,Map3k11,Hyal2,Ksr1,Nos2,Rgcc,Cdkn1a,Fgd2,Pim1,Csf1r,C1qtnf9,Il1b,Map3k6,Flt1,Slc27a1,Lyn,Dusp18,Rasip1,Agt,Tlr9,Cd74,Ceacam1,Adam8,Cd300a,Ptk2b,Syk	Pdgfb,Map3k11,Hyal2,Ksr1,Nos2,Rgcc,Cdkn1a,Fgd2,Pim1,Csf1r,C1qtnf9,Il1b,Map3k6,Flt1,Slc27a1,Lyn,Dusp18,Rasip1,Agt,Tlr9,Cd74,Ceacam1,Adam8,Cd300a,Ptk2b,Syk
GO:0002685	regulation of leukocyte migration	16	218	0.0028	Ddt,Lbp,Cxcl13,Ccr1,Il1b,Plvap,Lyn,Fpr2,Icam1,Cd74,Grem1,Bst1,Adam8,Cd300a,Ptk2b,Apod	Ddt,Lbp,Cxcl13,Ccr1,Il1b,Plvap,Lyn,Fpr2,Icam1,Cd74,Grem1,Bst1,Adam8,Cd300a,Ptk2b,Apod
GO:0002755	MyD88-dependent toll-like receptor signaling pathway	5	16	0.0028	Tlr13,Tlr1,Tlr7,Tlr9,Tlr8	Tlr13,Tlr1,Tlr7,Tlr9,Tlr8
GO:0071695	anatomical structure maturation	16	218	0.0028	Pdgfb,Cdkn1a,C3,Btk,Cdh5,Scarf1,C1qa,Runx3,S1pr1,Sox18,Klf2,Fgfr3,Pou2f2,B4galt5,Ptk2b,Agpat6	Pdgfb,Cdkn1a,C3,Btk,Cdh5,Scarf1,C1qa,Runx3,S1pr1,Sox18,Klf2,Fgfr3,Pou2f2,B4galt5,Ptk2b,Gpat4
GO:0007159	leukocyte cell-cell adhesion	8	56	0.0029	Itgb2,Il1b,Nt5e,S100a8,Itgam,Icam1,S100a9,Syk	Itgb2,Il1b,Nt5e,S100a8,Itgam,Icam1,S100a9,Syk
GO:0010712	regulation of collagen metabolic process	8	56	0.0029	Pdgfb,Ppard,Eng,Vsir,Rgcc,Il6ra,Fgfr3,Rapgef3	Pdgfb,Ppard,Eng,Vsir,Rgcc,Il6ra,Fgfr3,Rapgef3
GO:0030003	cellular cation homeostasis	31	625	0.003	Ptger1,Grina,Cxcl13,Ccr1,Slc11a1,Il1b,Cd38,Mt2,Mt1,Cdh5,Itpr3,Ttc7,S1pr1,Lcn2,Kcna5,Jak3,Gpr4,Fpr2,Agt,Hvcn1,Plcg2,Cp,Ftl1,Ttpa,Kcnk3,Nos1,Trpm2,Ptk2b,Rasa3,Gpr35,Sco2	Ptger1,Grina,Cxcl13,Ccr1,Slc11a1,Il1b,Cd38,Mt2,Mt1,Cdh5,Itpr3,Ttc7,S1pr1,Lcn2,Kcna5,Jak3,Gpr4,Fpr2,Agt,Hvcn1,Plcg2,Cp,Ftl1,Ttpa,Kcnk3,Nos1,Trpm2,Ptk2b,Rasa3,Gpr35,Sco2
GO:0045785	positive regulation of cell adhesion	24	425	0.003	Itgb2,Vsir,Havcr2,Cxcl13,Podxl,Il1b,Zbtb7b,Il4ra,H2-DMa,H2-Ab1,H2-Aa,Runx3,Efnb1,Jak3,Shb,Icam1,Piezo1,Cd74,Flcn,Adam8,Tnfrsf13c,Ptk2b,Syk,Gpr56	Itgb2,Vsir,Havcr2,Cxcl13,Podxl,Il1b,Zbtb7b,Il4ra,H2-DMa,H2-Ab1,H2-Aa,Runx3,Efnb1,Jak3,Shb,Icam1,Piezo1,Cd74,Flcn,Adam8,Tnfrsf13c,Ptk2b,Syk,Adgrg1
GO:0006875	cellular metal ion homeostasis	29	567	0.0031	Ptger1,Grina,Cxcl13,Ccr1,Slc11a1,Il1b,Cd38,Mt2,Mt1,Cdh5,Itpr3,Ttc7,S1pr1,Lcn2,Kcna5,Jak3,Gpr4,Fpr2,Agt,Plcg2,Cp,Ftl1,Kcnk3,Nos1,Trpm2,Ptk2b,Rasa3,Gpr35,Sco2	Ptger1,Grina,Cxcl13,Ccr1,Slc11a1,Il1b,Cd38,Mt2,Mt1,Cdh5,Itpr3,Ttc7,S1pr1,Lcn2,Kcna5,Jak3,Gpr4,Fpr2,Agt,Plcg2,Cp,Ftl1,Kcnk3,Nos1,Trpm2,Ptk2b,Rasa3,Gpr35,Sco2
GO:0008284	positive regulation of cell population proliferation	42	964	0.0031	Pdgfb,Ppard,Hck,Ctsz,Tbx3,Flt4,Havcr2,Prkch,Osmr,Hcls1,Cdkn1a,Pim1,Csf1r,Pitx3,Notch1,Il1b,Il6ra,Cd38,Plac8,Itgax,Lyn,Acer2,Efnb1,S1pr1,Kcna5,Jak3,Rasip1,Agt,Stat1,Nfatc2,Tlr9,Glul,Fgfr3,Cd74,Grem1,Bst1,Dll4,Cntfr,Tnfrsf13c,Ptk2b,Syk,Gpr56	Pdgfb,Ppard,Hck,Ctsz,Tbx3,Flt4,Havcr2,Prkch,Osmr,Hcls1,Cdkn1a,Pim1,Csf1r,Pitx3,Notch1,Il1b,Il6ra,Cd38,Plac8,Itgax,Lyn,Acer2,Efnb1,S1pr1,Kcna5,Jak3,Rasip1,Agt,Stat1,Nfatc2,Tlr9,Glul,Fgfr3,Cd74,Grem1,Bst1,Dll4,Cntfr,Tnfrsf13c,Ptk2b,Syk,Adgrg1
GO:0030308	negative regulation of cell growth	15	197	0.0031	Ppard,Hyal2,Cdkn1a,Sox17,Vgll4,Zc3h12d,Sema7a,Bst2,Dcun1d3,Agt,Sema3g,Grem1,Flcn,Sema6b,Mndal	Ppard,Hyal2,Cdkn1a,Sox17,Vgll4,Zc3h12d,Sema7a,Bst2,Dcun1d3,Agt,Sema3g,Grem1,Flcn,Sema6b,Mndal
GO:0051254	positive regulation of RNA metabolic process	64	1696	0.0031	Pdgfb,Spi1,Ppard,Irf5,Tead4,Eng,Hyal2,Ncf1,Tbx3,Nfkbia,Rgcc,Ciita,Hcls1,Pim1,Pitx3,Irf7,Sox17,Slc11a1,Notch1,Il1b,Zbtb7b,Tnfrsf1b,Mycl,Cd38,Plac8,Pou2af1,Hey1,Zc3h12d,Irf8,Ablim3,Akna,Sbno2,Runx3,S1pr1,Foxo1,Ier5,Chd7,Jak3,Sox18,Klf2,Agt,Stat1,Cebpb,Nfatc2,Tlr9,Tcf15,Helz2,Cd74,Spib,Mafb,Grem1,Nos1,Flcn,Rps6ka1,Pou2f2,Hif3a,Mcf2l,Nr1h3,Nfkb2,Tmem173,Bcl3,Rapgef3,Nfatc1,Nlrc5	Pdgfb,Spi1,Ppard,Irf5,Tead4,Eng,Hyal2,Ncf1,Tbx3,Nfkbia,Rgcc,Ciita,Hcls1,Pim1,Pitx3,Irf7,Sox17,Slc11a1,Notch1,Il1b,Zbtb7b,Tnfrsf1b,Mycl,Cd38,Plac8,Pou2af1,Hey1,Zc3h12d,Irf8,Ablim3,Akna,Sbno2,Runx3,S1pr1,Foxo1,Ier5,Chd7,Jak3,Sox18,Klf2,Agt,Stat1,Cebpb,Nfatc2,Tlr9,Tcf15,Helz2,Cd74,Spib,Mafb,Grem1,Nos1,Flcn,Rps6ka1,Pou2f2,Hif3a,Mcf2l,Nr1h3,Nfkb2,Tmem173,Bcl3,Rapgef3,Nfatc1,Nlrc5
GO:0030855	epithelial cell differentiation	28	540	0.0032	Pdgfb,Epha2,Eng,Notch4,Cdkn1a,Pitx3,Podxl,Sox17,Notch1,Cyp1a1,Hey1,S1pr1,Gpr4,Sox18,Klf2,Agt,Cebpb,Jag2,Icam1,Fgfr3,Tcf15,Grem1,Robo4,Myo7a,Rapgef3,Taf10,Agpat6,Pde2a	Pdgfb,Epha2,Eng,Notch4,Cdkn1a,Pitx3,Podxl,Sox17,Notch1,Cyp1a1,Hey1,S1pr1,Gpr4,Sox18,Klf2,Agt,Cebpb,Jag2,Icam1,Fgfr3,Tcf15,Grem1,Robo4,Myo7a,Rapgef3,Taf10,Gpat4,Pde2a
GO:0043551	regulation of phosphatidylinositol 3-kinase activity	8	57	0.0032	Pdgfb,Fgr,Flt1,Lyn,Socs3,Fpr2,Fgfr3,Ptk2b	Pdgfb,Fgr,Flt1,Lyn,Socs3,Fpr2,Fgfr3,Ptk2b
GO:0055082	cellular chemical homeostasis	35	747	0.0032	Ptger1,Grina,Cxcl13,Ccr1,Slc11a1,Il1b,Cd38,Mt2,Mt1,Cdh5,Apoc3,Itpr3,Ttc7,S1pr1,Lcn2,Kcna5,Jak3,Gpr4,Fpr2,Agt,Hvcn1,Plcg2,Icam1,Cp,Ftl1,Ttpa,Kcnk3,Nos1,Trpm2,Fitm2,Ptk2b,Rasa3,Ucp2,Gpr35,Sco2	Ptger1,Grina,Cxcl13,Ccr1,Slc11a1,Il1b,Cd38,Mt2,Mt1,Cdh5,Apoc3,Itpr3,Ttc7,S1pr1,Lcn2,Kcna5,Jak3,Gpr4,Fpr2,Agt,Hvcn1,Plcg2,Icam1,Cp,Ftl1,Ttpa,Kcnk3,Nos1,Trpm2,Fitm2,Ptk2b,Rasa3,Ucp2,Gpr35,Sco2
GO:0002281	macrophage activation involved in immune response	5	17	0.0034	Lbp,Havcr2,Tyrobp,Sbno2,Syk	Lbp,Havcr2,Tyrobp,Sbno2,Syk
GO:0008219	cell death	40	906	0.0034	Spi1,Ppard,Map3k11,Dyrk2,Epha2,Ncf1,Cdkn1a,Pim1,Notch1,Il1b,Tnfrsf1b,Tnfrsf9,Pglyrp1,Tyrobp,Btk,Serpina3g,Egln3,Pim3,Lcn2,Foxo1,Shb,S100a8,Itgam,Cebpb,Jag2,Plk3,Nuak2,Fgfr3,Grem1,Rps6ka1,Hif3a,Ifi204,Shisa5,S100a9,Sgpl1,Bcl3,Sgms1,Taf10,Srgn,Inpp5d	Spi1,Ppard,Map3k11,Dyrk2,Epha2,Ncf1,Cdkn1a,Pim1,Notch1,Il1b,Tnfrsf1b,Tnfrsf9,Pglyrp1,Tyrobp,Btk,Serpina3g,Egln3,Pim3,Lcn2,Foxo1,Shb,S100a8,Itgam,Cebpb,Jag2,Plk3,Nuak2,Fgfr3,Grem1,Rps6ka1,Hif3a,Ifi204,Shisa5,S100a9,Sgpl1,Bcl3,Sgms1,Taf10,Srgn,Inpp5d
GO:0046636	negative regulation of alpha-beta T cell activation	7	42	0.0034	Vsir,Zbtb7b,Il4ra,Runx3,Jak3,Adora2a,Cd300a	Vsir,Zbtb7b,Il4ra,Runx3,Jak3,Adora2a,Cd300a
GO:0048143	astrocyte activation	5	17	0.0034	Il1b,C1qa,Fpr2,Agt,Adora2a	Il1b,C1qa,Fpr2,Agt,Adora2a
GO:1903531	negative regulation of secretion by cell	15	199	0.0034	Cd22,Igfbp3,Rgcc,Notch1,Il1b,Tnfrsf1b,Pim3,Midn,Ceacam1,Ddi2,Nos1,Cd300a,Nr1h3,Ucp2,Srgn	Cd22,Igfbp3,Rgcc,Notch1,Il1b,Tnfrsf1b,Pim3,Midn,Ceacam1,Ddi2,Nos1,Cd300a,Nr1h3,Ucp2,Srgn
GO:1904238	pericyte cell differentiation	4	8	0.0034	Pdgfb,Epha2,Notch1,Gpr4	Pdgfb,Epha2,Notch1,Gpr4
GO:0045670	regulation of osteoclast differentiation	9	75	0.0036	Csf1r,Ccr1,Tyrobp,Cebpb,Fgfr3,Ceacam1,Mafb,Adam8,Inpp5d	Csf1r,Ccr1,Tyrobp,Cebpb,Fgfr3,Ceacam1,Mafb,Adam8,Inpp5d
GO:0046777	protein autophosphorylation	15	200	0.0036	Hck,Map3k11,Flt4,Pim1,Csf1r,Fgr,Flt1,Btk,Lyn,Flt3,Pim3,Fes,Fgfr3,Ptk2b,Syk	Hck,Map3k11,Flt4,Pim1,Csf1r,Fgr,Flt1,Btk,Lyn,Flt3,Pim3,Fes,Fgfr3,Ptk2b,Syk
GO:0048708	astrocyte differentiation	8	58	0.0036	Notch1,Il1b,C1qa,S100a8,Fpr2,Agt,Adora2a,S100a9	Notch1,Il1b,C1qa,S100a8,Fpr2,Agt,Adora2a,S100a9
GO:0010001	glial cell differentiation	15	201	0.0037	Pdgfb,Tppp,Notch1,Il1b,Lyn,C1qa,S100a8,Fpr2,Agt,Itgam,Fgfr3,Adora2a,Itgb4,B4galt5,S100a9	Pdgfb,Tppp,Notch1,Il1b,Lyn,C1qa,S100a8,Fpr2,Agt,Itgam,Fgfr3,Adora2a,Itgb4,B4galt5,S100a9
GO:0030890	positive regulation of B cell proliferation	7	43	0.0037	Cdkn1a,Cd38,Nfatc2,Tlr9,Cd74,Bst1,Tnfrsf13c	Cdkn1a,Cd38,Nfatc2,Tlr9,Cd74,Bst1,Tnfrsf13c
GO:0050671	positive regulation of lymphocyte proliferation	12	134	0.0037	Havcr2,Cdkn1a,Il1b,Cd38,Efnb1,Jak3,Nfatc2,Tlr9,Cd74,Bst1,Tnfrsf13c,Syk	Havcr2,Cdkn1a,Il1b,Cd38,Efnb1,Jak3,Nfatc2,Tlr9,Cd74,Bst1,Tnfrsf13c,Syk
GO:0051090	regulation of DNA-binding transcription factor activity	23	405	0.0037	Itgb2,Hck,Havcr2,Nfkbia,Prkch,Rgcc,Irg1,Hcls1,Pim1,Fcgr2b,Il1b,Trim14,Trim30a,Tlr9,Icam1,Grem1,Pex14,Adam8,Trim25,Nfam1,Tmem173,Syk,Nlrc5	Itgb2,Hck,Havcr2,Nfkbia,Prkch,Rgcc,Acod1,Hcls1,Pim1,Fcgr2b,Il1b,Trim14,Trim30a,Tlr9,Icam1,Grem1,Pex14,Adam8,Trim25,Nfam1,Tmem173,Syk,Nlrc5
GO:0090208	positive regulation of triglyceride metabolic process	6	29	0.0037	Mfsd2a,Slc27a1,Apoc3,Scarb1,Nr1h3,Abhd5	Mfsd2a,Slc27a1,Apoc3,Scarb1,Nr1h3,Abhd5
GO:0002526	acute inflammatory response	9	76	0.0038	Orm3,Saa3,Lbp,Serpina3n,Il1b,Fcgr1,Icam1,Cd163,Fcgr3	Orm3,Saa3,Lbp,Serpina3n,Il1b,Fcgr1,Icam1,Cd163,Fcgr3
GO:0051130	positive regulation of cellular component organization	50	1236	0.0038	Pdgfb,Hck,Epha2,Gprc5b,Ccl8,Lbp,Cdc34,Igfbp3,Evl,Tppp,Rgcc,Gpihbp1,Hcls1,Cxcl13,C3,Baiap2,Il1b,Zbtb7b,Fcgr1,Abca1,Fscn1,Tyrobp,Il4ra,Cdh5,Cd53,Lyn,Sema7a,Scarf1,Eps8,Lcn2,Cd14,Rasip1,Agt,Nfatc2,Fes,Plcg2,Icam1,Gda,Piezo1,Grem1,Nos1,Plek,Arhgef15,Shank3,Ptk2b,S100a9,Syk,Lcp1,Rapgef3,Abca7	Pdgfb,Hck,Epha2,Gprc5b,Ccl8,Lbp,Cdc34,Igfbp3,Evl,Tppp,Rgcc,Gpihbp1,Hcls1,Cxcl13,C3,Baiap2,Il1b,Zbtb7b,Fcgr1,Abca1,Fscn1,Tyrobp,Il4ra,Cdh5,Cd53,Lyn,Sema7a,Scarf1,Eps8,Lcn2,Cd14,Rasip1,Agt,Nfatc2,Fes,Plcg2,Icam1,Gda,Piezo1,Grem1,Nos1,Plek,Arhgef15,Shank3,Ptk2b,S100a9,Syk,Lcp1,Rapgef3,Abca7
GO:0050854	regulation of antigen receptor-mediated signaling pathway	8	59	0.0039	Cd22,Prkch,Fcgr2b,Lyn,Pvrl2,Ceacam1,Cd300a,Nfam1	Cd22,Prkch,Fcgr2b,Lyn,Nectin2,Ceacam1,Cd300a,Nfam1
GO:0009056	catabolic process	63	1680	0.004	Napsa,Ppard,Cyp4f18,Prodh,Hyal2,Mmp13,Ncf1,Ctsz,Nos2,Mmp8,Cdc34,Upp1,Sdf2l1,Ehhadh,Xdh,Cyp2e1,Hdc,Pglyrp1,Fah,Lyve1,Bcat2,Gpt2,Usp2,Apoc3,Cyp1a1,Nt5e,Hsd3b7,Acer2,Slfn8,Zc3h12d,Irf8,Dagla,Mylip,Chil3,Foxo1,Slc27a2,Samhd1,Oas2,S100a8,Lipg,Cyp2b10,Trim30a,Plcg2,Dio2,Tecpr1,Scarb1,Gda,Helz2,Ceacam1,Ddi2,Nos1,Cyp4b1,Itgb4,Trim25,Emc6,Tmem173,S100a9,Sgpl1,Wdfy4,Pde2a,Apobec3,Bckdhb,Ncf2	Napsa,Ppard,Cyp4f18,Prodh,Hyal2,Mmp13,Ncf1,Ctsz,Nos2,Mmp8,Cdc34,Upp1,Sdf2l1,Ehhadh,Xdh,Cyp2e1,Hdc,Pglyrp1,Fah,Lyve1,Bcat2,Gpt2,Usp2,Apoc3,Cyp1a1,Nt5e,Hsd3b7,Acer2,Slfn8,Zc3h12d,Irf8,Dagla,Mylip,Chil3,Foxo1,Slc27a2,Samhd1,Oas2,S100a8,Lipg,Cyp2b10,Trim30a,Plcg2,Dio2,Tecpr1,Scarb1,Gda,Helz2,Ceacam1,Ddi2,Nos1,Cyp4b1,Itgb4,Trim25,Emc6,Tmem173,S100a9,Sgpl1,Wdfy4,Pde2a,Apobec3,Bckdhb,Ncf2
GO:0019217	regulation of fatty acid metabolic process	10	95	0.004	Ppard,Tysnd1,Il1b,Mfsd2a,Elovl5,Mettl20,Agt,Cd74,Ceacam1,Nr1h3	Ppard,Tysnd1,Il1b,Mfsd2a,Elovl5,Mettl20,Agt,Cd74,Ceacam1,Nr1h3
GO:0071347	cellular response to interleukin-1	10	95	0.004	Saa3,Ccl8,Hyal2,Ccl6,Ccl9,Irg1,Il1b,Lcn2,Klf2,Cebpb	Saa3,Ccl8,Hyal2,Ccl6,Ccl9,Acod1,Il1b,Lcn2,Klf2,Cebpb
GO:1901361	organic cyclic compound catabolic process	20	327	0.004	Prodh,Ncf1,Upp1,Xdh,Hdc,Fah,Cyp1a1,Nt5e,Hsd3b7,Slfn8,Zc3h12d,Samhd1,Oas2,Dio2,Scarb1,Gda,Helz2,Pde2a,Apobec3,Ncf2	Prodh,Ncf1,Upp1,Xdh,Hdc,Fah,Cyp1a1,Nt5e,Hsd3b7,Slfn8,Zc3h12d,Samhd1,Oas2,Dio2,Scarb1,Gda,Helz2,Pde2a,Apobec3,Ncf2
GO:0002793	positive regulation of peptide secretion	16	227	0.0041	Ppard,Mmp13,Rgcc,Abcg1,Fgr,Cd38,Clec4e,Cd14,S100a8,Agt,Glul,AF251705,Trpm2,Adora2a,S100a9,Syk	Ppard,Mmp13,Rgcc,Abcg1,Fgr,Cd38,Clec4e,Cd14,S100a8,Agt,Glul,Cd300c2,Trpm2,Adora2a,S100a9,Syk
GO:0010867	positive regulation of triglyceride biosynthetic process	5	18	0.0041	Mfsd2a,Slc27a1,Apoc3,Scarb1,Nr1h3	Mfsd2a,Slc27a1,Apoc3,Scarb1,Nr1h3
GO:0032370	positive regulation of lipid transport	9	77	0.0041	Cyp4f18,Nfkbia,Abcg1,Il1b,Abca1,Pltp,Lipg,Nr1h3,Abca7	Cyp4f18,Nfkbia,Abcg1,Il1b,Abca1,Pltp,Lipg,Nr1h3,Abca7
GO:0003229	ventricular cardiac muscle tissue development	8	60	0.0042	Eng,Tbx3,Notch1,Hey1,Ly6e,Chd7,Dll4,Ccm2l	Eng,Tbx3,Notch1,Hey1,Ly6e,Chd7,Dll4,Ccm2l
GO:0043547	positive regulation of GTPase activity	21	355	0.0042	Epha2,Ccl8,Ccl6,Ccl9,Adap2,Arhgap31,Cxcl13,Arap3,Rgl3,Rasa4,Arhgap27,S1pr1,Rin3,Prr5,Sipa1,Icam1,Flcn,Arhgef15,Ptk2b,Rasa3,Rapgef3	Epha2,Ccl8,Ccl6,Ccl9,Adap2,Arhgap31,Cxcl13,Arap3,Rgl3,Rasa4,Arhgap27,S1pr1,Rin3,Prr5,Sipa1,Icam1,Flcn,Arhgef15,Ptk2b,Rasa3,Rapgef3
GO:0046427	positive regulation of receptor signaling pathway via JAK-STAT	10	96	0.0042	Hcls1,Csf1r,Notch1,Il6ra,Il10ra,Parp14,Lyn,Agt,Fgfr3,Ptk2b	Hcls1,Csf1r,Notch1,Il6ra,Il10ra,Parp14,Lyn,Agt,Fgfr3,Ptk2b
GO:0048525	negative regulation of viral process	10	96	0.0042	Ifitm1,Oasl1,Oas3,Trim14,Bst2,Oas2,Stat1,Oas1a,Trim25,Apobec3	Ifitm1,Oasl1,Oas3,Trim14,Bst2,Oas2,Stat1,Oas1a,Trim25,Apobec3
GO:0060143	positive regulation of syncytium formation by plasma membrane fusion	6	30	0.0042	Ccl8,Tyrobp,Il4ra,Cd53,Nfatc2,Rapgef3	Ccl8,Tyrobp,Il4ra,Cd53,Nfatc2,Rapgef3
GO:0045766	positive regulation of angiogenesis	14	181	0.0043	Itgb2,Eng,Cybb,Notch4,C3,Il1b,Flt1,Itgax,Cdh5,Tie1,Adam12,Grem1,Ptk2b,Rapgef3	Itgb2,Eng,Cybb,Notch4,C3,Il1b,Flt1,Itgax,Cdh5,Tie1,Adam12,Grem1,Ptk2b,Rapgef3
GO:1901564	organonitrogen compound metabolic process	138	4475	0.0043	Pdgfb,Spi1,Napsa,Ppard,Hck,Prodh,Man1a,Map3k11,Dyrk2,Lpcat3,Slc1a3,Epha2,Saa3,Eng,Hyal2,Mmp13,Ncf1,Ctsz,Ksr1,Nos2,Mmp8,Plod1,Tysnd1,Vsir,Cdc34,Flt4,Upp1,Igfbp3,Prkch,Galnt15,Col2a1,Sdf2l1,Ehhadh,Cdkn1a,Pim1,Abcg1,Xdh,Csf1r,Slc11a1,Cdk18,Hdc,Il1b,Abca1,Extl1,Map3k6,Fgr,Tpst2,Lfng,Flt1,Pglyrp1,Fah,Lyve1,Bcat2,Btk,Eif4ebp1,Gpt2,B3gnt3,Slc27a1,Usp2,Apoc3,Cyp1a1,Elovl5,Nt5e,Plvap,Tie1,Parp14,Trim14,Ly…	Pdgfb,Spi1,Napsa,Ppard,Hck,Prodh,Man1a,Map3k11,Dyrk2,Lpcat3,Slc1a3,Epha2,Saa3,Eng,Hyal2,Mmp13,Ncf1,Ctsz,Ksr1,Nos2,Mmp8,Plod1,Tysnd1,Vsir,Cdc34,Flt4,Upp1,Igfbp3,Prkch,Galnt15,Col2a1,Sdf2l1,Ehhadh,Cdkn1a,Pim1,Abcg1,Xdh,Csf1r,Slc11a1,Cdk18,Hdc,Il1b,Abca1,Extl1,Map3k6,Fgr,Tpst2,Lfng,Flt1,Pglyrp1,Fah,Lyve1,Bcat2,Btk,Eif4ebp1,Gpt2,B3gnt3,Slc27a1,Usp2,Apoc3,Cyp1a1,Elovl5,Nt5e,Plvap,Tie1,Parp14,Trim14,Ly…
GO:0032652	regulation of interleukin-1 production	10	97	0.0045	Mnda,Havcr2,Il1r2,Tyrobp,Ifi205,Ceacam1,Mefv,Ifi204,Tlr8,Mndal	Mnda,Havcr2,Il1r2,Tyrobp,Ifi205,Ceacam1,Mefv,Ifi204,Tlr8,Mndal
GO:0031334	positive regulation of protein-containing complex assembly	16	230	0.0046	Evl,Tppp,Cxcl13,Baiap2,Abca1,Fscn1,Cdh5,Rasip1,Fes,Icam1,Gda,Piezo1,Plek,Ptk2b,Syk,Lcp1	Evl,Tppp,Cxcl13,Baiap2,Abca1,Fscn1,Cdh5,Rasip1,Fes,Icam1,Gda,Piezo1,Plek,Ptk2b,Syk,Lcp1
GO:0045429	positive regulation of nitric oxide biosynthetic process	7	45	0.0046	Itgb2,Mmp8,Il1b,Klf2,Agt,Icam1,Ptk2b	Itgb2,Mmp8,Il1b,Klf2,Agt,Icam1,Ptk2b
GO:1903900	regulation of viral life cycle	12	138	0.0046	Ifitm1,Notch1,Oasl1,Oas3,Bst2,Oas2,Pvrl2,Trim30a,Oas1a,Cd74,Trim25,Apobec3	Ifitm1,Notch1,Oasl1,Oas3,Bst2,Oas2,Nectin2,Trim30a,Oas1a,Cd74,Trim25,Apobec3
GO:0010035	response to inorganic substance	28	556	0.0047	Slc1a3,Cybb,Ncf1,Xdh,Cyp2e1,Mt2,Mt1,Cyp1a1,Rasa4,Itpr3,C1qa,Lcn2,Foxo1,Kcna5,Cd14,Klf2,Bsg,Alox5ap,Hvcn1,Sipa1,Plcg2,Tlr9,Cp,Kcnk3,Ddi2,Trpm2,Ptk2b,Ucp2	Slc1a3,Cybb,Ncf1,Xdh,Cyp2e1,Mt2,Mt1,Cyp1a1,Rasa4,Itpr3,C1qa,Lcn2,Foxo1,Kcna5,Cd14,Klf2,Bsg,Alox5ap,Hvcn1,Sipa1,Plcg2,Tlr9,Cp,Kcnk3,Ddi2,Trpm2,Ptk2b,Ucp2
GO:0044255	cellular lipid metabolic process	36	797	0.0047	Ppard,Cyp4f18,Lpcat3,Ehhadh,C3,Csf1r,C1qtnf9,Cyp2e1,Slc27a1,Apoc3,Cyp1a1,Elovl5,Acer2,Ttc7,Apobr,Spns2,Dagla,Pgp,Slc27a2,Socs3,Acsm5,Alox5ap,Cyp2b10,Plcg2,Cd74,Dolk,Acsf2,Plek,B4galt5,Fitm2,Nr1h3,Sgpl1,Sgms1,Abhd5,Agpat6,Inpp5d	Ppard,Cyp4f18,Lpcat3,Ehhadh,C3,Csf1r,C1qtnf9,Cyp2e1,Slc27a1,Apoc3,Cyp1a1,Elovl5,Acer2,Ttc7,Apobr,Spns2,Dagla,Pgp,Slc27a2,Socs3,Acsm5,Alox5ap,Cyp2b10,Plcg2,Cd74,Dolk,Acsf2,Plek,B4galt5,Fitm2,Nr1h3,Sgpl1,Sgms1,Abhd5,Gpat4,Inpp5d
GO:0002825	regulation of T-helper 1 type immune response	6	31	0.0048	Havcr2,Slc11a1,Il1b,Il4ra,H2-Ab1,Jak3	Havcr2,Slc11a1,Il1b,Il4ra,H2-Ab1,Jak3
GO:0010631	epithelial cell migration	9	79	0.0048	Itgb2,Ppard,Cxcl13,Sox18,Scarb1,Grem1,Adam8,Ptk2b,Mmrn2	Itgb2,Ppard,Cxcl13,Sox18,Scarb1,Grem1,Adam8,Ptk2b,Mmrn2
GO:0071402	cellular response to lipoprotein particle stimulus	6	31	0.0048	Itgb2,Abcg1,Mylip,Fcer1g,Cd68,Syk	Itgb2,Abcg1,Mylip,Fcer1g,Cd68,Syk
GO:0060099	regulation of phagocytosis, engulfment	5	19	0.0049	Lbp,C3,Fcgr1,Cd300a,Abca7	Lbp,C3,Fcgr1,Cd300a,Abca7
GO:1903409	reactive oxygen species biosynthetic process	5	19	0.0049	Cybb,Ncf1,Nos2,Cyp1a1,Nos1	Cybb,Ncf1,Nos2,Cyp1a1,Nos1
GO:0007167	enzyme linked receptor protein signaling pathway	28	558	0.005	Pdgfb,Hck,Sh2b2,Epha2,Eng,Eif4ebp2,Vsir,Flt4,Csf1r,Fgr,Flt1,Eif4ebp1,Cdh5,Tie1,Lyn,Flt3,Efnb1,Foxo1,Blnk,Jak3,Sh2d3c,Fes,Fgfr3,Grem1,Ptk2b,Nrp2,Sgpl1,Syk	Pdgfb,Hck,Sh2b2,Epha2,Eng,Eif4ebp2,Vsir,Flt4,Csf1r,Fgr,Flt1,Eif4ebp1,Cdh5,Tie1,Lyn,Flt3,Efnb1,Foxo1,Blnk,Jak3,Sh2d3c,Fes,Fgfr3,Grem1,Ptk2b,Nrp2,Sgpl1,Syk
GO:0010632	regulation of epithelial cell migration	16	232	0.005	Pdgfb,Epha2,Pbld1,Flt4,Evl,Rgcc,Cxcl13,Notch1,Agt,Plcg2,Glul,Ceacam1,Dll4,Ptk2b,Mmrn2,Card10	Pdgfb,Epha2,Pbld1,Flt4,Evl,Rgcc,Cxcl13,Notch1,Agt,Plcg2,Glul,Ceacam1,Dll4,Ptk2b,Mmrn2,Card10
GO:0043542	endothelial cell migration	8	62	0.005	Itgb2,Cxcl13,Sox18,Scarb1,Grem1,Adam8,Ptk2b,Mmrn2	Itgb2,Cxcl13,Sox18,Scarb1,Grem1,Adam8,Ptk2b,Mmrn2
GO:0030217	T cell differentiation	13	162	0.0051	Zbtb7b,Lfng,Clec4e,H2-DMa,Flt3,Chd7,Jag2,Fcer1g,Cd74,Mafb,Dll4,Bcl3,Syk	Zbtb7b,Lfng,Clec4e,H2-DMa,Flt3,Chd7,Jag2,Fcer1g,Cd74,Mafb,Dll4,Bcl3,Syk
GO:0070555	response to interleukin-1	11	119	0.0051	Saa3,Ccl8,Hyal2,Ccl6,Ccl9,Irg1,Il1b,Cd38,Lcn2,Klf2,Cebpb	Saa3,Ccl8,Hyal2,Ccl6,Ccl9,Acod1,Il1b,Cd38,Lcn2,Klf2,Cebpb
GO:0071704	organic substance metabolic process	196	6824	0.0052	Itgb2,Pdgfb,Ddt,Spi1,Napsa,Ppard,Hck,Cyp4f18,Prodh,Man1a,Map3k11,Dyrk2,Lpcat3,Slc1a3,Tead4,Epha2,Saa3,Eng,Hyal2,Mmp13,Ncf1,Ctsz,Ksr1,Nos2,Mmp8,Plod1,Tysnd1,Vsir,Cdc34,Flt4,Upp1,Igfbp3,Prkch,Galnt15,Rgcc,Col2a1,Sdf2l1,Ehhadh,Cdkn1a,Pim1,Abcg1,Xdh,C3,Csf1r,C1qtnf9,Cyp2e1,Irf7,Sox17,Slc11a1,Cdk18,Notch1,Hdc,Il1b,Zbtb7b,Abca1,Extl1,Map3k6,Fgr,Tpst2,Lfng,Flt1,Pglyrp1,Fah,Lyve1,Bcat2,Btk,Eif4ebp1,Gpt2,…	Itgb2,Pdgfb,Ddt,Spi1,Napsa,Ppard,Hck,Cyp4f18,Prodh,Man1a,Map3k11,Dyrk2,Lpcat3,Slc1a3,Tead4,Epha2,Saa3,Eng,Hyal2,Mmp13,Ncf1,Ctsz,Ksr1,Nos2,Mmp8,Plod1,Tysnd1,Vsir,Cdc34,Flt4,Upp1,Igfbp3,Prkch,Galnt15,Rgcc,Col2a1,Sdf2l1,Ehhadh,Cdkn1a,Pim1,Abcg1,Xdh,C3,Csf1r,C1qtnf9,Cyp2e1,Irf7,Sox17,Slc11a1,Cdk18,Notch1,Hdc,Il1b,Zbtb7b,Abca1,Extl1,Map3k6,Fgr,Tpst2,Lfng,Flt1,Pglyrp1,Fah,Lyve1,Bcat2,Btk,Eif4ebp1,Gpt2,…
GO:0043087	regulation of GTPase activity	23	418	0.0054	Trappc6a,Epha2,Ccl8,Ccl6,Ccl9,Adap2,Arhgap31,Cxcl13,Arap3,Rgl3,Rasa4,Arhgap27,S1pr1,Rin3,Rasip1,Prr5,Sipa1,Icam1,Flcn,Arhgef15,Ptk2b,Rasa3,Rapgef3	Trappc6a,Epha2,Ccl8,Ccl6,Ccl9,Adap2,Arhgap31,Cxcl13,Arap3,Rgl3,Rasa4,Arhgap27,S1pr1,Rin3,Rasip1,Prr5,Sipa1,Icam1,Flcn,Arhgef15,Ptk2b,Rasa3,Rapgef3
GO:0043534	blood vessel endothelial cell migration	6	32	0.0054	Sox18,Scarb1,Grem1,Adam8,Ptk2b,Mmrn2	Sox18,Scarb1,Grem1,Adam8,Ptk2b,Mmrn2
GO:0044092	negative regulation of molecular function	46	1126	0.0054	Pdgfb,Eng,Hyal2,Ctsz,Havcr2,Nfkbia,Serpina3n,Irg1,Gpihbp1,Cdkn1a,Pim1,C3,Notch1,Il1b,Timp4,Apoc3,Rasa4,Hey1,Lyn,Serpina3g,Mettl20,Midn,Faim3,Apba3,Bst2,Ly6e,Dusp18,Shb,Rasip1,Wdnml1,Agt,Ly6c1,C4b,Tlr9,Cnr2,Ceacam1,Pex14,Nos1,Adora2a,Rps6ka1,Cd300a,Ccm2l,Serpina3f,Gpr35,Nlrc5,Ly6a	Pdgfb,Eng,Hyal2,Ctsz,Havcr2,Nfkbia,Serpina3n,Acod1,Gpihbp1,Cdkn1a,Pim1,C3,Notch1,Il1b,Timp4,Apoc3,Rasa4,Hey1,Lyn,Serpina3g,Mettl20,Midn,Fcmr,Apba3,Bst2,Ly6e,Dusp18,Shb,Rasip1,Wfdc21,Agt,Ly6c1,C4b,Tlr9,Cnr2,Ceacam1,Pex14,Nos1,Adora2a,Rps6ka1,Cd300a,Ccm2l,Serpina3f,Gpr35,Nlrc5,Ly6a
GO:0046634	regulation of alpha-beta T cell activation	10	100	0.0055	Vsir,Zbtb7b,Il4ra,H2-Ab1,Runx3,Jak3,Shb,Adora2a,Cd300a,Syk	Vsir,Zbtb7b,Il4ra,H2-Ab1,Runx3,Jak3,Shb,Adora2a,Cd300a,Syk
GO:0051248	negative regulation of protein metabolic process	45	1094	0.0055	Spi1,Eng,Hyal2,Ctsz,Nos2,Pbld1,Eif4ebp2,Igfbp3,Serpina3n,Tppp,Cdkn1a,Xdh,C3,Il1r2,Il1b,Timp4,Eif4ebp1,Parp14,Lyn,Acer2,Zc3h12d,Serpina3g,Faim3,Bst2,Foxo1,Dusp18,Socs3,Jak3,Shb,Rasip1,Wdnml1,Agt,C4b,Pirb,Ceacam1,Grem1,Nos1,Flcn,Adora2a,Rps6ka1,Cd300a,Nr1h3,Serpina3f,Apod,Abca7	Spi1,Eng,Hyal2,Ctsz,Nos2,Pbld1,Eif4ebp2,Igfbp3,Serpina3n,Tppp,Cdkn1a,Xdh,C3,Il1r2,Il1b,Timp4,Eif4ebp1,Parp14,Lyn,Acer2,Zc3h12d,Serpina3g,Fcmr,Bst2,Foxo1,Dusp18,Socs3,Jak3,Shb,Rasip1,Wfdc21,Agt,C4b,Pirb,Ceacam1,Grem1,Nos1,Flcn,Adora2a,Rps6ka1,Cd300a,Nr1h3,Serpina3f,Apod,Abca7
GO:0062013	positive regulation of small molecule metabolic process	13	164	0.0056	Pdgfb,Ppard,Dyrk2,Nos2,Abcg1,Il1b,Gpt2,Elovl5,Foxo1,Agt,Cd74,Nos1,Nr1h3	Pdgfb,Ppard,Dyrk2,Nos2,Abcg1,Il1b,Gpt2,Elovl5,Foxo1,Agt,Cd74,Nos1,Nr1h3
GO:0033628	regulation of cell adhesion mediated by integrin	7	47	0.0057	Epha2,Cxcl13,Podxl,Lyn,Acer2,Piezo1,Syk	Epha2,Cxcl13,Podxl,Lyn,Acer2,Piezo1,Syk
GO:0002688	regulation of leukocyte chemotaxis	11	122	0.006	Ddt,Lbp,Cxcl13,Ccr1,Il1b,Lyn,Fpr2,Cd74,Grem1,Bst1,Ptk2b	Ddt,Lbp,Cxcl13,Ccr1,Il1b,Lyn,Fpr2,Cd74,Grem1,Bst1,Ptk2b
GO:0042360	vitamin E metabolic process	3	3	0.006	Cyp4f18,Pltp,Ttpa	Cyp4f18,Pltp,Ttpa
GO:0043525	positive regulation of neuron apoptotic process	9	82	0.006	Map3k11,Ctsz,Cdc34,Pitx3,Il1b,Tyrobp,Itgam,Fgfr3,Ncf2	Map3k11,Ctsz,Cdc34,Pitx3,Il1b,Tyrobp,Itgam,Fgfr3,Ncf2
GO:0060429	epithelium development	44	1067	0.006	Pdgfb,Epha2,Eng,Notch4,Ctsz,Tbx3,Col2a1,Cdkn1a,Pitx3,Ifitm1,Podxl,Sox17,Notch1,Mfsd2a,Lfng,Flt1,Cyp1a1,Hey1,Runx3,S1pr1,Chd7,Socs3,Gpr4,Rasip1,Sox18,Klf2,Agt,Stat1,Cebpb,Jag2,Icam1,Fgfr3,Tcf15,Ceacam1,Grem1,Dll4,Robo4,Myo7a,Shank3,Rapgef3,Taf10,Agpat6,Nfatc1,Pde2a	Pdgfb,Epha2,Eng,Notch4,Ctsz,Tbx3,Col2a1,Cdkn1a,Pitx3,Ifitm1,Podxl,Sox17,Notch1,Mfsd2a,Lfng,Flt1,Cyp1a1,Hey1,Runx3,S1pr1,Chd7,Socs3,Gpr4,Rasip1,Sox18,Klf2,Agt,Stat1,Cebpb,Jag2,Icam1,Fgfr3,Tcf15,Ceacam1,Grem1,Dll4,Robo4,Myo7a,Shank3,Rapgef3,Taf10,Gpat4,Nfatc1,Pde2a
GO:0060700	regulation of ribonuclease activity	4	10	0.006	Oasl1,Oas3,Oas2,Oas1a	Oasl1,Oas3,Oas2,Oas1a
GO:0010594	regulation of endothelial cell migration	13	166	0.0061	Pdgfb,Epha2,Flt4,Rgcc,Cxcl13,Notch1,Agt,Glul,Ceacam1,Dll4,Ptk2b,Mmrn2,Card10	Pdgfb,Epha2,Flt4,Rgcc,Cxcl13,Notch1,Agt,Glul,Ceacam1,Dll4,Ptk2b,Mmrn2,Card10
GO:0061028	establishment of endothelial barrier	6	33	0.0061	Eng,Sox18,Icam1,Robo4,Rapgef3,Pde2a	Eng,Sox18,Icam1,Robo4,Rapgef3,Pde2a
GO:0015711	organic anion transport	22	397	0.0065	Slc7a10,Ppard,Slc1a3,Nos2,Slc25a22,Abcc3,Abcg1,Slc11a1,Abca1,Mfsd2a,Slc10a6,Pxmp2,Slco2b1,Slc27a1,Slc27a2,Pltp,Lrrc8c,Scarb1,Ceacam1,Car4,Abca7,Slc3a2	Slc7a10,Ppard,Slc1a3,Nos2,Slc25a22,Abcc3,Abcg1,Slc11a1,Abca1,Mfsd2a,Slc10a6,Pxmp2,Slco2b1,Slc27a1,Slc27a2,Pltp,Lrrc8c,Scarb1,Ceacam1,Car4,Abca7,Slc3a2
GO:0015918	sterol transport	8	65	0.0065	Abcg1,Abca1,Osbpl11,Pltp,Lipg,Scarb1,Abca7,Gramd1b	Abcg1,Abca1,Osbpl11,Pltp,Lipg,Scarb1,Abca7,Gramd1b
GO:0045935	positive regulation of nucleobase-containing compound metabolic process	67	1859	0.0066	Pdgfb,Spi1,Ppard,Irf5,Tead4,Eng,Hyal2,Ncf1,Nos2,Tbx3,Igfbp3,Nfkbia,Rgcc,Ciita,Hcls1,Pim1,Pitx3,Irf7,Sox17,Slc11a1,Notch1,Il1b,Zbtb7b,Tnfrsf1b,Mycl,Cd38,Plac8,Pou2af1,Hey1,Zc3h12d,Irf8,Ablim3,Akna,Sbno2,Runx3,S1pr1,Foxo1,Ier5,Chd7,Jak3,Sox18,Klf2,Agt,Stat1,Cebpb,Nfatc2,Tlr9,Tcf15,Helz2,Cd74,Spib,Mafb,Grem1,Nos1,Flcn,Rps6ka1,Pou2f2,Hif3a,Mcf2l,Ptk2b,Nr1h3,Nfkb2,Tmem173,Bcl3,Rapgef3,Nfatc1,Nlrc5	Pdgfb,Spi1,Ppard,Irf5,Tead4,Eng,Hyal2,Ncf1,Nos2,Tbx3,Igfbp3,Nfkbia,Rgcc,Ciita,Hcls1,Pim1,Pitx3,Irf7,Sox17,Slc11a1,Notch1,Il1b,Zbtb7b,Tnfrsf1b,Mycl,Cd38,Plac8,Pou2af1,Hey1,Zc3h12d,Irf8,Ablim3,Akna,Sbno2,Runx3,S1pr1,Foxo1,Ier5,Chd7,Jak3,Sox18,Klf2,Agt,Stat1,Cebpb,Nfatc2,Tlr9,Tcf15,Helz2,Cd74,Spib,Mafb,Grem1,Nos1,Flcn,Rps6ka1,Pou2f2,Hif3a,Mcf2l,Ptk2b,Nr1h3,Nfkb2,Tmem173,Bcl3,Rapgef3,Nfatc1,Nlrc5
GO:0051493	regulation of cytoskeleton organization	27	541	0.0067	Esam,Hck,Evl,Tppp,Rgcc,Hcls1,Csf1r,Baiap2,Fgr,Fscn1,Cotl1,Cdh5,Kank3,S1pr1,Bst2,Eps8,Fes,Icam1,Gda,Myo1f,Bst1,Plek,Trpm2,Arhgef15,Shank3,Ptk2b,Rapgef3	Esam,Hck,Evl,Tppp,Rgcc,Hcls1,Csf1r,Baiap2,Fgr,Fscn1,Cotl1,Cdh5,Kank3,S1pr1,Bst2,Eps8,Fes,Icam1,Gda,Myo1f,Bst1,Plek,Trpm2,Arhgef15,Shank3,Ptk2b,Rapgef3
GO:0019725	cellular homeostasis	37	849	0.007	Slc12a7,Ptger1,Grina,Cxcl13,Ccr1,Slc11a1,Il1b,Cd38,Mt2,Mt1,Cdh5,Apoc3,Itpr3,Ttc7,S1pr1,Lcn2,Kcna5,Jak3,Gpr4,Fpr2,Agt,Hvcn1,Plcg2,Icam1,Cp,Ftl1,Ttpa,Kcnk3,Nos1,Trpm2,Shank3,Fitm2,Ptk2b,Rasa3,Ucp2,Gpr35,Sco2	Slc12a7,Ptger1,Grina,Cxcl13,Ccr1,Slc11a1,Il1b,Cd38,Mt2,Mt1,Cdh5,Apoc3,Itpr3,Ttc7,S1pr1,Lcn2,Kcna5,Jak3,Gpr4,Fpr2,Agt,Hvcn1,Plcg2,Icam1,Cp,Ftl1,Ttpa,Kcnk3,Nos1,Trpm2,Shank3,Fitm2,Ptk2b,Rasa3,Ucp2,Gpr35,Sco2
GO:0050853	B cell receptor signaling pathway	6	34	0.007	Cd38,Lyn,Nfatc2,Plcg2,Nfam1,Syk	Cd38,Lyn,Nfatc2,Plcg2,Nfam1,Syk
GO:1903305	regulation of regulated secretory pathway	14	192	0.007	Itgb2,Cyth1,Notch1,Fgr,Il4ra,Lyn,Itgam,Fcer1g,Fes,Ceacam1,Adora2a,Cd300a,Syk,Stxbp2	Itgb2,Cyth1,Notch1,Fgr,Il4ra,Lyn,Itgam,Fcer1g,Fes,Ceacam1,Adora2a,Cd300a,Syk,Stxbp2
GO:0051047	positive regulation of secretion	23	428	0.0071	Itgb2,Ppard,Cyp4f18,Mmp13,Rgcc,Abcg1,Il1b,Fgr,Cd38,Clec4e,Il4ra,Cd14,S100a8,Agt,Itgam,Fcer1g,Glul,AF251705,Trpm2,Adora2a,S100a9,Syk,Stxbp2	Itgb2,Ppard,Cyp4f18,Mmp13,Rgcc,Abcg1,Il1b,Fgr,Cd38,Clec4e,Il4ra,Cd14,S100a8,Agt,Itgam,Fcer1g,Glul,Cd300c2,Trpm2,Adora2a,S100a9,Syk,Stxbp2
GO:0033625	positive regulation of integrin activation	4	11	0.0078	Cxcl13,Rasip1,Piezo1,Plek	Cxcl13,Rasip1,Piezo1,Plek
GO:0071902	positive regulation of protein serine/threonine kinase activity	19	321	0.0078	Pdgfb,Map3k11,Ksr1,Rgcc,Fgd2,Pim1,Csf1r,C1qtnf9,Il1b,Map3k6,Flt1,Slc27a1,Agt,Tlr9,Cd74,Ceacam1,Adam8,Ptk2b,Syk	Pdgfb,Map3k11,Ksr1,Rgcc,Fgd2,Pim1,Csf1r,C1qtnf9,Il1b,Map3k6,Flt1,Slc27a1,Agt,Tlr9,Cd74,Ceacam1,Adam8,Ptk2b,Syk
GO:0010558	negative regulation of macromolecule biosynthetic process	54	1419	0.0079	Pdgfb,Spi1,Ppard,Mnda,Eng,Notch4,Tbx3,Eif4ebp2,Ciita,Hcls1,Cdkn1a,Notch1,Il1b,Zbtb7b,Cd38,Vgll4,Eif4ebp1,Usp2,Parp14,Hey1,Acer2,Zc3h12d,Irf8,Sbno2,Zmynd15,Runx3,Foxo1,Zfp366,Jak3,Ifi205,Sox18,Klf2,Stat1,Cebpb,Nfatc2,Plk3,Pydc3,Fgfr3,Mbd1,Grem1,Pex14,Dll4,Flcn,Hist2h2aa1,Hif3a,Ifi204,Nr1h3,Nfkb2,Bcl3,Ifi203,Abca7,Nfatc1,Pde2a,Mndal	Pdgfb,Spi1,Ppard,Mnda,Eng,Notch4,Tbx3,Eif4ebp2,Ciita,Hcls1,Cdkn1a,Notch1,Il1b,Zbtb7b,Cd38,Vgll4,Eif4ebp1,Usp2,Parp14,Hey1,Acer2,Zc3h12d,Irf8,Sbno2,Zmynd15,Runx3,Foxo1,Zfp366,Jak3,Ifi205,Sox18,Klf2,Stat1,Cebpb,Nfatc2,Plk3,Pydc3,Fgfr3,Mbd1,Grem1,Pex14,Dll4,Flcn,Hist2h2aa1,Hif3a,Ifi204,Nr1h3,Nfkb2,Bcl3,Ifi203,Abca7,Nfatc1,Pde2a,Mndal
GO:0045601	regulation of endothelial cell differentiation	6	35	0.0079	Notch4,Xdh,Notch1,Il1b,Cdh5,Ceacam1	Notch4,Xdh,Notch1,Il1b,Cdh5,Ceacam1
GO:0050714	positive regulation of protein secretion	14	195	0.008	Ppard,Mmp13,Rgcc,Abcg1,Fgr,Cd38,Clec4e,Cd14,Agt,Glul,AF251705,Trpm2,Adora2a,Syk	Ppard,Mmp13,Rgcc,Abcg1,Fgr,Cd38,Clec4e,Cd14,Agt,Glul,Cd300c2,Trpm2,Adora2a,Syk
GO:0050871	positive regulation of B cell activation	9	86	0.008	Cdkn1a,Cd38,Nfatc2,Tlr9,Cd74,Bst1,Tnfrsf13c,Syk,Inpp5d	Cdkn1a,Cd38,Nfatc2,Tlr9,Cd74,Bst1,Tnfrsf13c,Syk,Inpp5d
GO:0002698	negative regulation of immune effector process	11	127	0.0081	Cd22,Vsir,Havcr2,Fcgr2b,Zbtb7b,Pglyrp1,Il4ra,Bst2,Jak3,Ceacam1,Cd300a	Cd22,Vsir,Havcr2,Fcgr2b,Zbtb7b,Pglyrp1,Il4ra,Bst2,Jak3,Ceacam1,Cd300a
GO:0010633	negative regulation of epithelial cell migration	8	68	0.0084	Pbld1,Evl,Rgcc,Cxcl13,Notch1,Dll4,Mmrn2,Card10	Pbld1,Evl,Rgcc,Cxcl13,Notch1,Dll4,Mmrn2,Card10
GO:0042130	negative regulation of T cell proliferation	8	68	0.0084	Vsir,Havcr2,Zbtb7b,Zc3h12d,H2-Ab1,H2-Aa,Cebpb,Ceacam1	Vsir,Havcr2,Zbtb7b,Zc3h12d,H2-Ab1,H2-Aa,Cebpb,Ceacam1
GO:0001570	vasculogenesis	9	87	0.0085	Epha2,Eng,Sox17,Notch1,Tie1,Hey1,Rasip1,Sox18,Sgpl1	Epha2,Eng,Sox17,Notch1,Tie1,Hey1,Rasip1,Sox18,Sgpl1
GO:0002704	negative regulation of leukocyte mediated immunity	7	51	0.0085	Vsir,Havcr2,Fcgr2b,Bst2,Jak3,Ceacam1,Cd300a	Vsir,Havcr2,Fcgr2b,Bst2,Jak3,Ceacam1,Cd300a
GO:0051129	negative regulation of cellular component organization	33	733	0.0085	Spi1,Ctsz,Evl,Rgcc,H2-K1,Notch1,Il1b,Tnfrsf1b,Cd38,Eif4ebp1,Cdh5,Kank3,Sema7a,Mylip,S1pr1,Eps8,Stat1,Trim30a,Fgfr3,Sema3g,Mefv,Flcn,Cd300a,Arhgef15,Shank3,D8Ertd82e,Nr1h3,Rapgef3,Rtn4rl2,Apod,Abca7,Sema6b,H2-D1	Spi1,Ctsz,Evl,Rgcc,H2-K1,Notch1,Il1b,Tnfrsf1b,Cd38,Eif4ebp1,Cdh5,Kank3,Sema7a,Mylip,S1pr1,Eps8,Stat1,Trim30a,Fgfr3,Sema3g,Mefv,Flcn,Cd300a,Arhgef15,Shank3,D8Ertd82e,Nr1h3,Rapgef3,Rtn4rl2,Apod,Abca7,Sema6b,H2-D1
GO:0042326	negative regulation of phosphorylation	24	464	0.0087	Eng,Hyal2,Pbld1,Igfbp3,Cdkn1a,Xdh,Il1b,Apoc3,Parp14,Lyn,Midn,Foxo1,Dusp18,Socs3,Shb,Rasip1,Agt,Ceacam1,Grem1,Nos1,Flcn,Adora2a,Cd300a,Pde2a	Eng,Hyal2,Pbld1,Igfbp3,Cdkn1a,Xdh,Il1b,Apoc3,Parp14,Lyn,Midn,Foxo1,Dusp18,Socs3,Shb,Rasip1,Agt,Ceacam1,Grem1,Nos1,Flcn,Adora2a,Cd300a,Pde2a
GO:0010543	regulation of platelet activation	6	36	0.009	Pdgfb,Lyn,Fcer1g,Ceacam1,Plek,Syk	Pdgfb,Lyn,Fcer1g,Ceacam1,Plek,Syk
GO:0030856	regulation of epithelial cell differentiation	12	151	0.009	Notch4,Tbx3,Prkch,Xdh,Notch1,Il1b,Mycl,Cdh5,Hey1,Stat1,Cebpb,Ceacam1	Notch4,Tbx3,Prkch,Xdh,Notch1,Il1b,Mycl,Cdh5,Hey1,Stat1,Cebpb,Ceacam1
GO:0045580	regulation of T cell differentiation	12	151	0.009	Vsir,Il1b,Zbtb7b,Il4ra,H2-DMa,H2-Aa,Runx3,Jak3,Shb,Cd74,Adam8,Syk	Vsir,Il1b,Zbtb7b,Il4ra,H2-DMa,H2-Aa,Runx3,Jak3,Shb,Cd74,Adam8,Syk
GO:0070304	positive regulation of stress-activated protein kinase signaling cascade	13	174	0.009	Map3k11,Ncf1,Mmp8,Flt4,Fgd2,Xdh,Fcgr2b,Il1b,Lyn,Tlr9,Ceacam1,Ptk2b,Syk	Map3k11,Ncf1,Mmp8,Flt4,Fgd2,Xdh,Fcgr2b,Il1b,Lyn,Tlr9,Ceacam1,Ptk2b,Syk
GO:0017144	drug metabolic process	7	52	0.0093	Cyp4f18,Cyp2e1,Cyp1a1,Cyp2b10,Nos1,Cyp4b1,Sult1a1	Cyp4f18,Cyp2e1,Cyp1a1,Cyp2b10,Nos1,Cyp4b1,Sult1a1
GO:0055010	ventricular cardiac muscle tissue morphogenesis	7	52	0.0093	Eng,Notch1,Hey1,Ly6e,Chd7,Dll4,Ccm2l	Eng,Notch1,Hey1,Ly6e,Chd7,Dll4,Ccm2l
GO:0048469	cell maturation	13	175	0.0094	Pdgfb,Cdkn1a,C3,Btk,Scarf1,C1qa,Runx3,Sox18,Klf2,Pou2f2,B4galt5,Ptk2b,Agpat6	Pdgfb,Cdkn1a,C3,Btk,Scarf1,C1qa,Runx3,Sox18,Klf2,Pou2f2,B4galt5,Ptk2b,Gpat4
GO:0002285	lymphocyte activation involved in immune response	10	109	0.0096	Slc11a1,Lfng,Clec4e,Fcer1g,Plcg2,Icam1,Cd74,Ptk2b,Bcl3,Lcp1	Slc11a1,Lfng,Clec4e,Fcer1g,Plcg2,Icam1,Cd74,Ptk2b,Bcl3,Lcp1
GO:0043306	positive regulation of mast cell degranulation	5	23	0.0096	Fgr,Il4ra,Fcer1g,Syk,Stxbp2	Fgr,Il4ra,Fcer1g,Syk,Stxbp2
GO:0001812	positive regulation of type I hypersensitivity	3	4	0.0097	Btk,Fcer1g,Fcgr3	Btk,Fcer1g,Fcgr3
GO:0002442	serotonin secretion involved in inflammatory response	3	4	0.0097	Fcer1g,Cd300a,Syk	Fcer1g,Cd300a,Syk
GO:0031341	regulation of cell killing	9	89	0.0097	Nos2,Havcr2,H2-K1,Tyrobp,Itgam,Pvrl2,Ceacam1,Syk,H2-D1	Nos2,Havcr2,H2-K1,Tyrobp,Itgam,Nectin2,Ceacam1,Syk,H2-D1
GO:0034124	regulation of MyD88-dependent toll-like receptor signaling pathway	3	4	0.0097	Irf7,Cd300lf,Cd300a	Irf7,Cd300lf,Cd300a
GO:0034375	high-density lipoprotein particle remodeling	4	12	0.0097	Abcg1,Pltp,Lipg,Scarb1	Abcg1,Pltp,Lipg,Scarb1
GO:0042632	cholesterol homeostasis	9	89	0.0097	Gpihbp1,Abcg1,Abca1,Apoc3,Mylip,Lipg,Scarb1,Nr1h3,Gramd1b	Gpihbp1,Abcg1,Abca1,Apoc3,Mylip,Lipg,Scarb1,Nr1h3,Gramd1b
GO:0048644	muscle organ morphogenesis	9	89	0.0097	Eng,Notch1,Hey1,S1pr1,Ly6e,Chd7,Tcf15,Dll4,Ccm2l	Eng,Notch1,Hey1,S1pr1,Ly6e,Chd7,Tcf15,Dll4,Ccm2l
GO:0055008	cardiac muscle tissue morphogenesis	8	70	0.0097	Eng,Notch1,Hey1,S1pr1,Ly6e,Chd7,Dll4,Ccm2l	Eng,Notch1,Hey1,S1pr1,Ly6e,Chd7,Dll4,Ccm2l
GO:1902563	regulation of neutrophil activation	4	12	0.0097	Itgb2,Itgam,Cd300a,Syk	Itgb2,Itgam,Cd300a,Syk
GO:0045071	negative regulation of viral genome replication	7	53	0.01	Ifitm1,Oasl1,Oas3,Bst2,Oas2,Oas1a,Apobec3	Ifitm1,Oasl1,Oas3,Bst2,Oas2,Oas1a,Apobec3
GO:2000113	negative regulation of cellular macromolecule biosynthetic process	52	1370	0.0103	Pdgfb,Spi1,Ppard,Mnda,Eng,Notch4,Tbx3,Eif4ebp2,Ciita,Hcls1,Cdkn1a,Notch1,Il1b,Zbtb7b,Cd38,Vgll4,Eif4ebp1,Usp2,Hey1,Acer2,Zc3h12d,Irf8,Sbno2,Zmynd15,Runx3,Foxo1,Zfp366,Jak3,Ifi205,Sox18,Klf2,Stat1,Cebpb,Nfatc2,Plk3,Pydc3,Fgfr3,Mbd1,Grem1,Pex14,Dll4,Flcn,Hist2h2aa1,Ifi204,Nr1h3,Nfkb2,Bcl3,Ifi203,Abca7,Nfatc1,Pde2a,Mndal	Pdgfb,Spi1,Ppard,Mnda,Eng,Notch4,Tbx3,Eif4ebp2,Ciita,Hcls1,Cdkn1a,Notch1,Il1b,Zbtb7b,Cd38,Vgll4,Eif4ebp1,Usp2,Hey1,Acer2,Zc3h12d,Irf8,Sbno2,Zmynd15,Runx3,Foxo1,Zfp366,Jak3,Ifi205,Sox18,Klf2,Stat1,Cebpb,Nfatc2,Plk3,Pydc3,Fgfr3,Mbd1,Grem1,Pex14,Dll4,Flcn,Hist2h2aa1,Ifi204,Nr1h3,Nfkb2,Bcl3,Ifi203,Abca7,Nfatc1,Pde2a,Mndal
GO:0042509	regulation of tyrosine phosphorylation of STAT protein	8	71	0.0104	Hcls1,Csf1r,Il6ra,Parp14,Lyn,Il22ra2,Socs3,Fgfr3	Hcls1,Csf1r,Il6ra,Parp14,Lyn,Il22ra2,Socs3,Fgfr3
GO:0052548	regulation of endopeptidase activity	22	415	0.0107	Vsir,Serpina3n,Xdh,C3,Timp4,Lyn,Acer2,Serpina3g,Egln3,Faim3,Bst2,S100a8,Wdnml1,Agt,Stat1,C4b,Mefv,Adora2a,Rps6ka1,S100a9,Syk,Serpina3f	Vsir,Serpina3n,Xdh,C3,Timp4,Lyn,Acer2,Serpina3g,Egln3,Fcmr,Bst2,S100a8,Wfdc21,Agt,Stat1,C4b,Mefv,Adora2a,Rps6ka1,S100a9,Syk,Serpina3f
GO:0035924	cellular response to vascular endothelial growth factor stimulus	6	38	0.0111	Pdgfb,Flt4,Notch1,Flt1,Dll4,Nrp2	Pdgfb,Flt4,Notch1,Flt1,Dll4,Nrp2
GO:0045746	negative regulation of Notch signaling pathway	6	38	0.0111	Notch4,Nfkbia,Lfng,Hey1,Jag2,Dll4	Notch4,Nfkbia,Lfng,Hey1,Jag2,Dll4
GO:0044248	cellular catabolic process	54	1445	0.0113	Ppard,Cyp4f18,Prodh,Hyal2,Mmp13,Ncf1,Ctsz,Nos2,Cdc34,Upp1,Sdf2l1,Ehhadh,Xdh,Cyp2e1,Hdc,Fah,Bcat2,Gpt2,Usp2,Apoc3,Cyp1a1,Nt5e,Acer2,Slfn8,Zc3h12d,Irf8,Dagla,Mylip,Foxo1,Slc27a2,Samhd1,Oas2,S100a8,Cyp2b10,Trim30a,Plcg2,Dio2,Tecpr1,Gda,Helz2,Ddi2,Nos1,Cyp4b1,Itgb4,Trim25,Emc6,Tmem173,S100a9,Sgpl1,Wdfy4,Pde2a,Apobec3,Bckdhb,Ncf2	Ppard,Cyp4f18,Prodh,Hyal2,Mmp13,Ncf1,Ctsz,Nos2,Cdc34,Upp1,Sdf2l1,Ehhadh,Xdh,Cyp2e1,Hdc,Fah,Bcat2,Gpt2,Usp2,Apoc3,Cyp1a1,Nt5e,Acer2,Slfn8,Zc3h12d,Irf8,Dagla,Mylip,Foxo1,Slc27a2,Samhd1,Oas2,S100a8,Cyp2b10,Trim30a,Plcg2,Dio2,Tecpr1,Gda,Helz2,Ddi2,Nos1,Cyp4b1,Itgb4,Trim25,Emc6,Tmem173,S100a9,Sgpl1,Wdfy4,Pde2a,Apobec3,Bckdhb,Ncf2
GO:0045620	negative regulation of lymphocyte differentiation	7	55	0.0122	Zbtb7b,Pglyrp1,Il4ra,Flt3,Runx3,Jak3,Cd74	Zbtb7b,Pglyrp1,Il4ra,Flt3,Runx3,Jak3,Cd74
GO:1905953	negative regulation of lipid localization	7	55	0.0122	Ppard,Cyp4f18,Igfbp3,Nfkbia,Abcg1,Nr1h3,Abhd5	Ppard,Cyp4f18,Igfbp3,Nfkbia,Abcg1,Nr1h3,Abhd5
GO:0010557	positive regulation of macromolecule biosynthetic process	65	1837	0.0123	Pdgfb,Spi1,Ppard,Dyrk2,Irf5,Tead4,Eng,Hyal2,Ncf1,Tbx3,Nfkbia,Rgcc,Ciita,Hcls1,Pim1,Pitx3,Irf7,Sox17,Slc11a1,Notch1,Il1b,Zbtb7b,Mycl,Cd38,Plac8,Pou2af1,Hey1,Irf8,Ablim3,Akna,Sbno2,Runx3,S1pr1,Foxo1,Ier5,Chd7,Jak3,Sox18,Klf2,Agt,Stat1,Cebpb,Nfatc2,Tlr9,Tcf15,Helz2,Cd74,Spib,Mafb,Grem1,Nos1,Flcn,Rps6ka1,Pou2f2,Hif3a,Mcf2l,Ptk2b,Nr1h3,Nfkb2,Tmem173,Bcl3,Syk,Rapgef3,Nfatc1,Nlrc5	Pdgfb,Spi1,Ppard,Dyrk2,Irf5,Tead4,Eng,Hyal2,Ncf1,Tbx3,Nfkbia,Rgcc,Ciita,Hcls1,Pim1,Pitx3,Irf7,Sox17,Slc11a1,Notch1,Il1b,Zbtb7b,Mycl,Cd38,Plac8,Pou2af1,Hey1,Irf8,Ablim3,Akna,Sbno2,Runx3,S1pr1,Foxo1,Ier5,Chd7,Jak3,Sox18,Klf2,Agt,Stat1,Cebpb,Nfatc2,Tlr9,Tcf15,Helz2,Cd74,Spib,Mafb,Grem1,Nos1,Flcn,Rps6ka1,Pou2f2,Hif3a,Mcf2l,Ptk2b,Nr1h3,Nfkb2,Tmem173,Bcl3,Syk,Rapgef3,Nfatc1,Nlrc5
GO:1901615	organic hydroxy compound metabolic process	22	420	0.0123	Ddt,Cyp4f18,Abcg1,Cyp2e1,Hdc,Abca1,Fah,Apoc3,Cyp1a1,Hsd3b7,Acer2,Apobr,Ch25h,Pgp,Ly6e,Slc27a2,Pltp,Plcg2,Dio2,Scarb1,Ttpa,Sult1a1	Ddt,Cyp4f18,Abcg1,Cyp2e1,Hdc,Abca1,Fah,Apoc3,Cyp1a1,Hsd3b7,Acer2,Apobr,Ch25h,Pgp,Ly6e,Slc27a2,Pltp,Plcg2,Dio2,Scarb1,Ttpa,Sult1a1
GO:0044087	regulation of cellular component biogenesis	40	978	0.0124	Esam,Hck,Epha2,Cdc34,Prkch,Evl,Tppp,Rgcc,Hcls1,Cxcl13,Baiap2,Podxl,Notch1,Il1b,Abca1,Fscn1,Eif4ebp1,Cotl1,Cdh5,Kank3,S1pr1,Eps8,Rasip1,Agt,Trim30a,Fes,Icam1,Gda,Piezo1,Grem1,Mefv,Plek,Trpm2,Arhgef15,Shank3,Ptk2b,Syk,Lcp1,Rapgef3,Apod	Esam,Hck,Epha2,Cdc34,Prkch,Evl,Tppp,Rgcc,Hcls1,Cxcl13,Baiap2,Podxl,Notch1,Il1b,Abca1,Fscn1,Eif4ebp1,Cotl1,Cdh5,Kank3,S1pr1,Eps8,Rasip1,Agt,Trim30a,Fes,Icam1,Gda,Piezo1,Grem1,Mefv,Plek,Trpm2,Arhgef15,Shank3,Ptk2b,Syk,Lcp1,Rapgef3,Apod
GO:0000122	negative regulation of transcription by RNA polymerase II	37	881	0.0125	Pdgfb,Spi1,Ppard,Mnda,Eng,Notch4,Tbx3,Ciita,Hcls1,Notch1,Il1b,Zbtb7b,Usp2,Hey1,Irf8,Runx3,Foxo1,Zfp366,Ifi205,Sox18,Klf2,Stat1,Cebpb,Nfatc2,Plk3,Pydc3,Fgfr3,Mbd1,Dll4,Flcn,Ifi204,Nr1h3,Nfkb2,Ifi203,Nfatc1,Pde2a,Mndal	Pdgfb,Spi1,Ppard,Mnda,Eng,Notch4,Tbx3,Ciita,Hcls1,Notch1,Il1b,Zbtb7b,Usp2,Hey1,Irf8,Runx3,Foxo1,Zfp366,Ifi205,Sox18,Klf2,Stat1,Cebpb,Nfatc2,Plk3,Pydc3,Fgfr3,Mbd1,Dll4,Flcn,Ifi204,Nr1h3,Nfkb2,Ifi203,Nfatc1,Pde2a,Mndal
GO:0048762	mesenchymal cell differentiation	12	158	0.0125	Eng,Notch4,Notch1,Hey1,Akna,Sema7a,Efnb1,Stat1,Sema3g,Nrp2,Nfatc1,Sema6b	Eng,Notch4,Notch1,Hey1,Akna,Sema7a,Efnb1,Stat1,Sema3g,Nrp2,Nfatc1,Sema6b
GO:0006022	aminoglycan metabolic process	9	93	0.0126	Hyal2,Pim1,Il1b,Pglyrp1,Lyve1,B3gnt3,Chil3,Chst1,B4galt5	Hyal2,Pim1,Il1b,Pglyrp1,Lyve1,B3gnt3,Chil3,Chst1,B4galt5
GO:0043405	regulation of MAP kinase activity	18	310	0.0127	Pdgfb,Map3k11,Hyal2,Ksr1,Fgd2,Il1b,Map3k6,Flt1,Lyn,Dusp18,Agt,Tlr9,Cd74,Ceacam1,Adam8,Cd300a,Ptk2b,Syk	Pdgfb,Map3k11,Hyal2,Ksr1,Fgd2,Il1b,Map3k6,Flt1,Lyn,Dusp18,Agt,Tlr9,Cd74,Ceacam1,Adam8,Cd300a,Ptk2b,Syk
GO:0072507	divalent inorganic cation homeostasis	25	509	0.0128	Ptger1,Grina,Cxcl13,Ccr1,Slc11a1,Il1b,Cd38,Mt2,Mt1,Cdh5,Itpr3,S1pr1,Kcna5,Jak3,Gpr4,Fpr2,Agt,Plcg2,Cnnm2,Kcnk3,Nos1,Trpm2,Ptk2b,Rasa3,Gpr35	Ptger1,Grina,Cxcl13,Ccr1,Slc11a1,Il1b,Cd38,Mt2,Mt1,Cdh5,Itpr3,S1pr1,Kcna5,Jak3,Gpr4,Fpr2,Agt,Plcg2,Cnnm2,Kcnk3,Nos1,Trpm2,Ptk2b,Rasa3,Gpr35
GO:1903507	negative regulation of nucleic acid-templated transcription	47	1215	0.013	Pdgfb,Spi1,Ppard,Mnda,Eng,Notch4,Tbx3,Ciita,Hcls1,Notch1,Il1b,Zbtb7b,Cd38,Vgll4,Usp2,Parp14,Hey1,Irf8,Sbno2,Zmynd15,Runx3,Foxo1,Zfp366,Ifi205,Sox18,Klf2,Stat1,Cebpb,Nfatc2,Plk3,Pydc3,Fgfr3,Mbd1,Grem1,Pex14,Dll4,Flcn,Hist2h2aa1,Hif3a,Ifi204,Nr1h3,Nfkb2,Bcl3,Ifi203,Nfatc1,Pde2a,Mndal	Pdgfb,Spi1,Ppard,Mnda,Eng,Notch4,Tbx3,Ciita,Hcls1,Notch1,Il1b,Zbtb7b,Cd38,Vgll4,Usp2,Parp14,Hey1,Irf8,Sbno2,Zmynd15,Runx3,Foxo1,Zfp366,Ifi205,Sox18,Klf2,Stat1,Cebpb,Nfatc2,Plk3,Pydc3,Fgfr3,Mbd1,Grem1,Pex14,Dll4,Flcn,Hist2h2aa1,Hif3a,Ifi204,Nr1h3,Nfkb2,Bcl3,Ifi203,Nfatc1,Pde2a,Mndal
GO:0009991	response to extracellular stimulus	25	510	0.0131	Ppard,Upp1,Cdkn1a,Pim1,Abca1,Mfsd2a,Alpl,Eif4ebp1,Cyp1a1,Lyn,Lcn2,Foxo1,Lipg,Stat1,Sipa1,Fes,Nuak2,Glul,Ttpa,Flcn,Trim25,Cd68,Ucp2,Adssl1,Bckdhb	Ppard,Upp1,Cdkn1a,Pim1,Abca1,Mfsd2a,Alpl,Eif4ebp1,Cyp1a1,Lyn,Lcn2,Foxo1,Lipg,Stat1,Sipa1,Fes,Nuak2,Glul,Ttpa,Flcn,Trim25,Cd68,Ucp2,Adssl1,Bckdhb
GO:0050922	negative regulation of chemotaxis	7	56	0.0132	Ddt,Cxcl13,Notch1,Sema7a,Sema3g,Grem1,Sema6b	Ddt,Cxcl13,Notch1,Sema7a,Sema3g,Grem1,Sema6b
GO:0050851	antigen receptor-mediated signaling pathway	10	115	0.0135	Sh2b2,Cd38,Themis2,Lyn,Shb,Btnl9,Nfatc2,Plcg2,Nfam1,Syk	Sh2b2,Cd38,Themis2,Lyn,Shb,Btnl9,Nfatc2,Plcg2,Nfam1,Syk
GO:0002437	inflammatory response to antigenic stimulus	6	40	0.0138	Notch1,Il1b,Fcgr1,Icam1,Cd68,Fcgr3	Notch1,Il1b,Fcgr1,Icam1,Cd68,Fcgr3
GO:0006953	acute-phase response	6	40	0.0138	Orm3,Saa3,Lbp,Serpina3n,Il1b,Cd163	Orm3,Saa3,Lbp,Serpina3n,Il1b,Cd163
GO:0045936	negative regulation of phosphate metabolic process	27	572	0.0138	Pdgfb,Eng,Hyal2,Pbld1,Igfbp3,Cdkn1a,Xdh,Il1b,Slc27a1,Apoc3,Parp14,Lyn,Midn,Foxo1,Dusp18,Socs3,Shb,Rasip1,Agt,Ceacam1,Grem1,Nos1,Flcn,Plek,Adora2a,Cd300a,Pde2a	Pdgfb,Eng,Hyal2,Pbld1,Igfbp3,Cdkn1a,Xdh,Il1b,Slc27a1,Apoc3,Parp14,Lyn,Midn,Foxo1,Dusp18,Socs3,Shb,Rasip1,Agt,Ceacam1,Grem1,Nos1,Flcn,Plek,Adora2a,Cd300a,Pde2a
GO:0045824	negative regulation of innate immune response	7	57	0.0143	Havcr2,Irg1,Ccr1,Parp14,Samhd1,Ceacam1,Nlrc5	Havcr2,Acod1,Ccr1,Parp14,Samhd1,Ceacam1,Nlrc5
GO:0072503	cellular divalent inorganic cation homeostasis	24	484	0.0143	Ptger1,Grina,Cxcl13,Ccr1,Slc11a1,Il1b,Cd38,Mt2,Mt1,Cdh5,Itpr3,S1pr1,Kcna5,Jak3,Gpr4,Fpr2,Agt,Plcg2,Kcnk3,Nos1,Trpm2,Ptk2b,Rasa3,Gpr35	Ptger1,Grina,Cxcl13,Ccr1,Slc11a1,Il1b,Cd38,Mt2,Mt1,Cdh5,Itpr3,S1pr1,Kcna5,Jak3,Gpr4,Fpr2,Agt,Plcg2,Kcnk3,Nos1,Trpm2,Ptk2b,Rasa3,Gpr35
GO:0002431	Fc receptor mediated stimulatory signaling pathway	3	5	0.0145	Fcgr2b,Lyn,Fcer1g	Fcgr2b,Lyn,Fcer1g
GO:0035754	B cell chemotaxis	3	5	0.0145	Cxcl13,Hsd3b7,Ch25h	Cxcl13,Hsd3b7,Ch25h
GO:0046942	carboxylic acid transport	16	261	0.0145	Slc7a10,Ppard,Slc1a3,Nos2,Slc25a22,Abcc3,Slc11a1,Mfsd2a,Slc10a6,Pxmp2,Slco2b1,Slc27a1,Slc27a2,Lrrc8c,Ceacam1,Slc3a2	Slc7a10,Ppard,Slc1a3,Nos2,Slc25a22,Abcc3,Slc11a1,Mfsd2a,Slc10a6,Pxmp2,Slco2b1,Slc27a1,Slc27a2,Lrrc8c,Ceacam1,Slc3a2
GO:0060956	endocardial cell differentiation	3	5	0.0145	Sox17,Notch1,Sox18	Sox17,Notch1,Sox18
GO:0072144	glomerular mesangial cell development	3	5	0.0145	Pdgfb,Notch1,Gpr4	Pdgfb,Notch1,Gpr4
GO:0045723	positive regulation of fatty acid biosynthetic process	5	26	0.0146	Il1b,Elovl5,Agt,Cd74,Nr1h3	Il1b,Elovl5,Agt,Cd74,Nr1h3
GO:0043691	reverse cholesterol transport	4	14	0.0148	Abcg1,Abca1,Lipg,Scarb1	Abcg1,Abca1,Lipg,Scarb1
GO:1905063	regulation of vascular associated smooth muscle cell differentiation	4	14	0.0148	Pdgfb,Eng,Nfatc2,Nfatc1	Pdgfb,Eng,Nfatc2,Nfatc1
GO:0002889	regulation of immunoglobulin mediated immune response	7	58	0.0155	C3,Fcgr2b,Fcgr1,Btk,Pvrl2,Fcer1g,Fcgr3	C3,Fcgr2b,Fcgr1,Btk,Nectin2,Fcer1g,Fcgr3
GO:0009611	response to wounding	20	372	0.0155	Pdgfb,Ppard,Slc1a3,Eng,Evl,C3,Slc11a1,Tyrobp,Cyp1a1,Lyn,Gpr4,Fcgr4,Fgfr3,Ceacam1,Plek,Itgb4,Ccm2l,Lcp1,Rtn4rl2,Apod	Pdgfb,Ppard,Slc1a3,Eng,Evl,C3,Slc11a1,Tyrobp,Cyp1a1,Lyn,Gpr4,Fcgr4,Fgfr3,Ceacam1,Plek,Itgb4,Ccm2l,Lcp1,Rtn4rl2,Apod
GO:0044843	cell cycle G1/S phase transition	8	77	0.0161	Map3k11,Rgcc,Cdkn1a,Cdk18,Eif4ebp1,Plk3,Taf10,Nfatc1	Map3k11,Rgcc,Cdkn1a,Cdk18,Eif4ebp1,Plk3,Taf10,Nfatc1
GO:1903901	negative regulation of viral life cycle	8	77	0.0161	Ifitm1,Oasl1,Oas3,Bst2,Oas2,Oas1a,Trim25,Apobec3	Ifitm1,Oasl1,Oas3,Bst2,Oas2,Oas1a,Trim25,Apobec3
GO:0044282	small molecule catabolic process	18	318	0.0162	Ppard,Cyp4f18,Prodh,Hyal2,Nos2,Upp1,Ehhadh,Hdc,Fah,Bcat2,Gpt2,Cyp1a1,Hsd3b7,Slc27a2,Scarb1,Nos1,Apobec3,Bckdhb	Ppard,Cyp4f18,Prodh,Hyal2,Nos2,Upp1,Ehhadh,Hdc,Fah,Bcat2,Gpt2,Cyp1a1,Hsd3b7,Slc27a2,Scarb1,Nos1,Apobec3,Bckdhb
GO:0002040	sprouting angiogenesis	7	59	0.0168	Epha2,Flt4,Notch1,Flt1,Grem1,Ptk2b,Mmrn2	Epha2,Flt4,Notch1,Flt1,Grem1,Ptk2b,Mmrn2
GO:0010888	negative regulation of lipid storage	5	27	0.0168	Ppard,Nfkbia,Abcg1,Nr1h3,Abhd5	Ppard,Nfkbia,Abcg1,Nr1h3,Abhd5
GO:0032732	positive regulation of interleukin-1 production	7	59	0.0168	Mnda,Havcr2,Tyrobp,Ifi205,Ifi204,Tlr8,Mndal	Mnda,Havcr2,Tyrobp,Ifi205,Ifi204,Tlr8,Mndal
GO:0034104	negative regulation of tissue remodeling	5	27	0.0168	Cd38,Agt,Ceacam1,Grem1,Inpp5d	Cd38,Agt,Ceacam1,Grem1,Inpp5d
GO:0045576	mast cell activation	5	27	0.0168	Btk,Lyn,Fcer1g,Cd300a,Fcgr3	Btk,Lyn,Fcer1g,Cd300a,Fcgr3
GO:0061098	positive regulation of protein tyrosine kinase activity	7	59	0.0168	Pdgfb,Gprc5b,Ncf1,Csf1r,Fcgr1,Agt,Grem1	Pdgfb,Gprc5b,Ncf1,Csf1r,Fcgr1,Agt,Grem1
GO:1903053	regulation of extracellular matrix organization	6	42	0.0168	Rgcc,Notch1,Tnfrsf1b,Fscn1,Agt,Tcf15	Rgcc,Notch1,Tnfrsf1b,Fscn1,Agt,Tcf15
GO:1903671	negative regulation of sprouting angiogenesis	5	27	0.0168	Notch1,Klf2,Dll4,Mmrn2,Card10	Notch1,Klf2,Dll4,Mmrn2,Card10
GO:2000106	regulation of leukocyte apoptotic process	9	98	0.017	Hcls1,Fcgr2b,Siglec1,Lyn,Faim3,Jak3,Fcer1g,Cd74,Adam8	Hcls1,Fcgr2b,Siglec1,Lyn,Fcmr,Jak3,Fcer1g,Cd74,Adam8
GO:0046330	positive regulation of JNK cascade	11	142	0.0172	Map3k11,Ncf1,Mmp8,Flt4,Fgd2,Fcgr2b,Il1b,Tlr9,Ceacam1,Ptk2b,Syk	Map3k11,Ncf1,Mmp8,Flt4,Fgd2,Fcgr2b,Il1b,Tlr9,Ceacam1,Ptk2b,Syk
GO:0002792	negative regulation of peptide secretion	10	120	0.0176	Cd22,Rgcc,Il1b,Pim3,Midn,Cd74,Nos1,Nr1h3,Ucp2,Srgn	Cd22,Rgcc,Il1b,Pim3,Midn,Cd74,Nos1,Nr1h3,Ucp2,Srgn
GO:0048729	tissue morphogenesis	29	646	0.0178	Pdgfb,Epha2,Eng,Notch4,Ctsz,Tbx3,Podxl,Sox17,Notch1,Flt1,Hey1,Runx3,S1pr1,Ly6e,Chd7,Socs3,Rasip1,Agt,Jag2,Fgfr3,Tcf15,Ceacam1,Grem1,Dll4,Adam8,Shank3,Ccm2l,Nrp2,Nfatc1	Pdgfb,Epha2,Eng,Notch4,Ctsz,Tbx3,Podxl,Sox17,Notch1,Flt1,Hey1,Runx3,S1pr1,Ly6e,Chd7,Socs3,Rasip1,Agt,Jag2,Fgfr3,Tcf15,Ceacam1,Grem1,Dll4,Adam8,Shank3,Ccm2l,Nrp2,Nfatc1
GO:1901699	cellular response to nitrogen compound	28	615	0.0178	Sh2b2,Cybb,Ptger1,Eif4ebp2,Ciita,Baiap2,Fcgr2b,Eif4ebp1,Itpr3,Foxo1,Ly6e,Klf2,Fpr2,Agt,Stat1,Ly6c1,Cebpb,Tlr9,Icam1,Ceacam1,Ddi2,Nos1,Trpm2,Tmem173,Rapgef3,Ucp2,Pde2a,Ly6a	Sh2b2,Cybb,Ptger1,Eif4ebp2,Ciita,Baiap2,Fcgr2b,Eif4ebp1,Itpr3,Foxo1,Ly6e,Klf2,Fpr2,Agt,Stat1,Ly6c1,Cebpb,Tlr9,Icam1,Ceacam1,Ddi2,Nos1,Trpm2,Tmem173,Rapgef3,Ucp2,Pde2a,Ly6a
GO:0002922	positive regulation of humoral immune response	4	15	0.0179	Irg1,C3,Il1b,H2-DMa	Acod1,C3,Il1b,H2-DMa
GO:0007263	nitric oxide mediated signal transduction	4	15	0.0179	Nos2,Mt2,Mt1,Nos1	Nos2,Mt2,Mt1,Nos1
GO:0016322	neuron remodeling	4	15	0.0179	Pdgfb,C3,Scarf1,C1qa	Pdgfb,C3,Scarf1,C1qa
GO:0050680	negative regulation of epithelial cell proliferation	11	143	0.0179	Ppard,Eng,Pbld1,Rgcc,Xdh,Flt1,Runx3,Stat1,Fgfr3,Ceacam1,Dll4	Ppard,Eng,Pbld1,Rgcc,Xdh,Flt1,Runx3,Stat1,Fgfr3,Ceacam1,Dll4
GO:0060337	type I interferon signaling pathway	4	15	0.0179	Ifitm1,Irf7,Oas2,Stat1	Ifitm1,Irf7,Oas2,Stat1
GO:0070167	regulation of biomineral tissue development	9	99	0.0179	Ccr1,Notch1,Hey1,S1pr1,Cebpb,Fgfr3,Grem1,Ptk2b,Srgn	Ccr1,Notch1,Hey1,S1pr1,Cebpb,Fgfr3,Grem1,Ptk2b,Srgn
GO:0071294	cellular response to zinc ion	4	15	0.0179	Mt2,Mt1,Hvcn1,Kcnk3	Mt2,Mt1,Hvcn1,Kcnk3
GO:0120161	regulation of cold-induced thermogenesis	11	143	0.0179	Notch1,Zbtb7b,Plac8,Il4ra,Lcn2,Cebpb,Dio2,Flcn,Nr1h3,Syk,Ucp2	Notch1,Zbtb7b,Plac8,Il4ra,Lcn2,Cebpb,Dio2,Flcn,Nr1h3,Syk,Ucp2
GO:0048468	cell development	61	1730	0.0185	Pdgfb,Lamb1,Slc1a3,Epha2,Eng,Notch4,Tbx3,Evl,Tppp,Parvb,Hcls1,Cdkn1a,C3,Csf1r,Pitx3,Baiap2,Podxl,Sox17,Fcgr2b,Notch1,Il1b,Mfsd2a,Btk,Hey1,Lyn,Sema7a,Scarf1,Zmynd15,C1qa,Runx3,Efnb1,Gpr4,Sox18,S100a8,Klf2,Fpr2,Agt,Itgam,Bsg,Nfatc2,Pvrl2,Icam1,Fgfr3,Sema3g,Robo4,Adora2a,Itgb4,Myo7a,Pou2f2,B4galt5,Shank3,Ptk2b,Gpr116,Nrp2,S100a9,Rapgef3,Rtn4rl2,Apod,Agpat6,Sema6b,Pde2a	Pdgfb,Lamb1,Slc1a3,Epha2,Eng,Notch4,Tbx3,Evl,Tppp,Parvb,Hcls1,Cdkn1a,C3,Csf1r,Pitx3,Baiap2,Podxl,Sox17,Fcgr2b,Notch1,Il1b,Mfsd2a,Btk,Hey1,Lyn,Sema7a,Scarf1,Zmynd15,C1qa,Runx3,Efnb1,Gpr4,Sox18,S100a8,Klf2,Fpr2,Agt,Itgam,Bsg,Nfatc2,Nectin2,Icam1,Fgfr3,Sema3g,Robo4,Adora2a,Itgb4,Myo7a,Pou2f2,B4galt5,Shank3,Ptk2b,Adgrf5,Nrp2,S100a9,Rapgef3,Rtn4rl2,Apod,Gpat4,Sema6b,Pde2a
GO:0015844	monoamine transport	5	28	0.0187	Ly6e,Fcer1g,Cd300a,Syk,Fcgr3	Ly6e,Fcer1g,Cd300a,Syk,Fcgr3
GO:0042832	defense response to protozoan	5	28	0.0187	Slc11a1,Il4ra,Irf8,Cd37,Bcl3	Slc11a1,Il4ra,Irf8,Cd37,Bcl3
GO:0051924	regulation of calcium ion transport	16	269	0.0187	Pdgfb,Stac2,Ccr1,Usp2,Lyn,Chd7,Jak3,Agt,Plcg2,Tlr9,Icam1,Nos1,Adora2a,Ptk2b,Rapgef3,Gpr35	Pdgfb,Stac2,Ccr1,Usp2,Lyn,Chd7,Jak3,Agt,Plcg2,Tlr9,Icam1,Nos1,Adora2a,Ptk2b,Rapgef3,Gpr35
GO:0055094	response to lipoprotein particle	5	28	0.0187	Itgb2,Mylip,Fcer1g,Cd68,Syk	Itgb2,Mylip,Fcer1g,Cd68,Syk
GO:0051222	positive regulation of protein transport	19	352	0.0192	Ppard,Hyal2,Mmp13,Rgcc,Hcls1,Abcg1,Fgr,Cd38,Clec4e,Cd14,Agt,Itgam,Plk3,Glul,AF251705,Trpm2,Adora2a,Syk,Rapgef3	Ppard,Hyal2,Mmp13,Rgcc,Hcls1,Abcg1,Fgr,Cd38,Clec4e,Cd14,Agt,Itgam,Plk3,Glul,Cd300c2,Trpm2,Adora2a,Syk,Rapgef3
GO:0019439	aromatic compound catabolic process	17	297	0.0193	Ncf1,Upp1,Xdh,Hdc,Fah,Cyp1a1,Nt5e,Slfn8,Zc3h12d,Samhd1,Oas2,Dio2,Gda,Helz2,Pde2a,Apobec3,Ncf2	Ncf1,Upp1,Xdh,Hdc,Fah,Cyp1a1,Nt5e,Slfn8,Zc3h12d,Samhd1,Oas2,Dio2,Gda,Helz2,Pde2a,Apobec3,Ncf2
GO:0031343	positive regulation of cell killing	7	61	0.0194	Nos2,H2-K1,Tyrobp,Itgam,Pvrl2,Syk,H2-D1	Nos2,H2-K1,Tyrobp,Itgam,Nectin2,Syk,H2-D1
GO:0055088	lipid homeostasis	11	145	0.0195	Gpihbp1,Abcg1,Abca1,Apoc3,Mylip,Lipg,Scarb1,Fitm2,Nr1h3,Abhd5,Gramd1b	Gpihbp1,Abcg1,Abca1,Apoc3,Mylip,Lipg,Scarb1,Fitm2,Nr1h3,Abhd5,Gramd1b
GO:0002826	negative regulation of T-helper 1 type immune response	3	6	0.02	Havcr2,Il4ra,Jak3	Havcr2,Il4ra,Jak3
GO:0009725	response to hormone	34	812	0.02	Ppard,Sh2b2,Mmp13,Cybb,Nos2,Eif4ebp2,Serpina3n,Irg1,Hcls1,Cdkn1a,Notch1,Zbtb7b,Alpl,Cd38,Timp4,Eif4ebp1,Slc27a1,Apoc3,Lyn,Serpina3g,Foxo1,Zfp366,Agt,Stat1,Bsg,Ceacam1,Nos1,Sult1a1,Trim25,Ptk2b,Nr1h3,Serpina3f,Ucp2,Ncf2	Ppard,Sh2b2,Mmp13,Cybb,Nos2,Eif4ebp2,Serpina3n,Acod1,Hcls1,Cdkn1a,Notch1,Zbtb7b,Alpl,Cd38,Timp4,Eif4ebp1,Slc27a1,Apoc3,Lyn,Serpina3g,Foxo1,Zfp366,Agt,Stat1,Bsg,Ceacam1,Nos1,Sult1a1,Trim25,Ptk2b,Nr1h3,Serpina3f,Ucp2,Ncf2
GO:0042304	regulation of fatty acid biosynthetic process	6	44	0.02	Il1b,Elovl5,Agt,Cd74,Ceacam1,Nr1h3	Il1b,Elovl5,Agt,Cd74,Ceacam1,Nr1h3
GO:0098883	synapse pruning	3	6	0.02	C1qc,C1qb,C1qa	C1qc,C1qb,C1qa
GO:1903532	positive regulation of secretion by cell	20	382	0.02	Itgb2,Ppard,Mmp13,Rgcc,Abcg1,Il1b,Fgr,Cd38,Clec4e,Il4ra,Cd14,Agt,Itgam,Fcer1g,Glul,AF251705,Trpm2,Adora2a,Syk,Stxbp2	Itgb2,Ppard,Mmp13,Rgcc,Abcg1,Il1b,Fgr,Cd38,Clec4e,Il4ra,Cd14,Agt,Itgam,Fcer1g,Glul,Cd300c2,Trpm2,Adora2a,Syk,Stxbp2
GO:2000427	positive regulation of apoptotic cell clearance	3	6	0.02	C3,Cd300lf,Abca7	C3,Cd300lf,Abca7
GO:2001198	regulation of dendritic cell differentiation	3	6	0.02	Cebpb,Tmem176a,Tmem176b	Cebpb,Tmem176a,Tmem176b
GO:0044237	cellular metabolic process	182	6445	0.0203	Itgb2,Pdgfb,Ddt,Spi1,Ppard,Hck,Cyp4f18,Prodh,Man1a,Map3k11,Dyrk2,Lpcat3,Slc1a3,Tead4,Epha2,Saa3,Eng,Hyal2,Mmp13,Cybb,Ncf1,Ctsz,Ksr1,Nos2,Plod1,Slc25a22,Ppa1,Cdc34,Flt4,Upp1,Igfbp3,Prkch,Galnt15,Col2a1,Ciita,Sdf2l1,Ehhadh,Cdkn1a,Pim1,Xdh,C3,Csf1r,C1qtnf9,Cyp2e1,Sox17,Slc11a1,Cdk18,Hdc,Il1b,Abca1,Alpl,Extl1,Map3k6,Fgr,Tpst2,Lfng,Flt1,Fah,Bcat2,Btk,Car5b,Eif4ebp1,Gpt2,B3gnt3,Pgls,Slc27a1,Usp2,Apoc3,…	Itgb2,Pdgfb,Ddt,Spi1,Ppard,Hck,Cyp4f18,Prodh,Man1a,Map3k11,Dyrk2,Lpcat3,Slc1a3,Tead4,Epha2,Saa3,Eng,Hyal2,Mmp13,Cybb,Ncf1,Ctsz,Ksr1,Nos2,Plod1,Slc25a22,Ppa1,Cdc34,Flt4,Upp1,Igfbp3,Prkch,Galnt15,Col2a1,Ciita,Sdf2l1,Ehhadh,Cdkn1a,Pim1,Xdh,C3,Csf1r,C1qtnf9,Cyp2e1,Sox17,Slc11a1,Cdk18,Hdc,Il1b,Abca1,Alpl,Extl1,Map3k6,Fgr,Tpst2,Lfng,Flt1,Fah,Bcat2,Btk,Car5b,Eif4ebp1,Gpt2,B3gnt3,Pgls,Slc27a1,Usp2,Apoc3,…
GO:0045892	negative regulation of transcription, DNA-templated	45	1181	0.0209	Pdgfb,Spi1,Ppard,Mnda,Eng,Notch4,Tbx3,Ciita,Hcls1,Notch1,Il1b,Zbtb7b,Cd38,Vgll4,Usp2,Hey1,Irf8,Sbno2,Zmynd15,Runx3,Foxo1,Zfp366,Ifi205,Sox18,Klf2,Stat1,Cebpb,Nfatc2,Plk3,Pydc3,Fgfr3,Mbd1,Grem1,Pex14,Dll4,Flcn,Hist2h2aa1,Ifi204,Nr1h3,Nfkb2,Bcl3,Ifi203,Nfatc1,Pde2a,Mndal	Pdgfb,Spi1,Ppard,Mnda,Eng,Notch4,Tbx3,Ciita,Hcls1,Notch1,Il1b,Zbtb7b,Cd38,Vgll4,Usp2,Hey1,Irf8,Sbno2,Zmynd15,Runx3,Foxo1,Zfp366,Ifi205,Sox18,Klf2,Stat1,Cebpb,Nfatc2,Plk3,Pydc3,Fgfr3,Mbd1,Grem1,Pex14,Dll4,Flcn,Hist2h2aa1,Ifi204,Nr1h3,Nfkb2,Bcl3,Ifi203,Nfatc1,Pde2a,Mndal
GO:0061138	morphogenesis of a branching epithelium	13	195	0.0209	Pdgfb,Epha2,Eng,Notch4,Ctsz,Tbx3,Notch1,Flt1,Socs3,Rasip1,Agt,Dll4,Nfatc1	Pdgfb,Epha2,Eng,Notch4,Ctsz,Tbx3,Notch1,Flt1,Socs3,Rasip1,Agt,Dll4,Nfatc1
GO:0031667	response to nutrient levels	23	472	0.0211	Ppard,Upp1,Cdkn1a,Pim1,Abca1,Mfsd2a,Alpl,Eif4ebp1,Cyp1a1,Lcn2,Foxo1,Lipg,Stat1,Fes,Nuak2,Glul,Ttpa,Flcn,Trim25,Cd68,Ucp2,Adssl1,Bckdhb	Ppard,Upp1,Cdkn1a,Pim1,Abca1,Mfsd2a,Alpl,Eif4ebp1,Cyp1a1,Lcn2,Foxo1,Lipg,Stat1,Fes,Nuak2,Glul,Ttpa,Flcn,Trim25,Cd68,Ucp2,Adssl1,Bckdhb
GO:0060100	positive regulation of phagocytosis, engulfment	4	16	0.0211	Lbp,C3,Fcgr1,Abca7	Lbp,C3,Fcgr1,Abca7
GO:0090051	negative regulation of cell migration involved in sprouting angiogenesis	4	16	0.0211	Notch1,Dll4,Mmrn2,Card10	Notch1,Dll4,Mmrn2,Card10
GO:0001937	negative regulation of endothelial cell proliferation	6	45	0.0219	Eng,Rgcc,Xdh,Flt1,Stat1,Dll4	Eng,Rgcc,Xdh,Flt1,Stat1,Dll4
GO:0002891	positive regulation of immunoglobulin mediated immune response	6	45	0.0219	C3,Fcgr1,Btk,Pvrl2,Fcer1g,Fcgr3	C3,Fcgr1,Btk,Nectin2,Fcer1g,Fcgr3
GO:0045923	positive regulation of fatty acid metabolic process	6	45	0.0219	Ppard,Il1b,Elovl5,Agt,Cd74,Nr1h3	Ppard,Il1b,Elovl5,Agt,Cd74,Nr1h3
GO:1902532	negative regulation of intracellular signal transduction	24	504	0.0221	Slc9a3r2,Dyrk2,Epha2,Hyal2,Cd22,Cdc34,Grina,Xdh,Il1b,Vgll4,Arap3,Rasa4,Lyn,Foxo1,Dusp18,Rasip1,Agt,Stat1,Cd74,Ceacam1,Flcn,Cd300a,Rasa3,Pde2a	Slc9a3r2,Dyrk2,Epha2,Hyal2,Cd22,Cdc34,Grina,Xdh,Il1b,Vgll4,Arap3,Rasa4,Lyn,Foxo1,Dusp18,Rasip1,Agt,Stat1,Cd74,Ceacam1,Flcn,Cd300a,Rasa3,Pde2a
GO:0002286	T cell activation involved in immune response	7	63	0.0223	Slc11a1,Clec4e,Fcer1g,Icam1,Cd74,Bcl3,Lcp1	Slc11a1,Clec4e,Fcer1g,Icam1,Cd74,Bcl3,Lcp1
GO:0032874	positive regulation of stress-activated MAPK cascade	12	172	0.0223	Map3k11,Ncf1,Mmp8,Flt4,Fgd2,Xdh,Fcgr2b,Il1b,Tlr9,Ceacam1,Ptk2b,Syk	Map3k11,Ncf1,Mmp8,Flt4,Fgd2,Xdh,Fcgr2b,Il1b,Tlr9,Ceacam1,Ptk2b,Syk
GO:0097190	apoptotic signaling pathway	16	276	0.0231	Ppard,Dyrk2,Epha2,Cdkn1a,Il1b,Tnfrsf1b,Tyrobp,Lcn2,Itgam,Cebpb,Fgfr3,Ifi204,Shisa5,Sgpl1,Bcl3,Srgn	Ppard,Dyrk2,Epha2,Cdkn1a,Il1b,Tnfrsf1b,Tyrobp,Lcn2,Itgam,Cebpb,Fgfr3,Ifi204,Shisa5,Sgpl1,Bcl3,Srgn
GO:0002708	positive regulation of lymphocyte mediated immunity	9	104	0.0234	C3,H2-K1,Il1b,Fcgr1,Btk,Pvrl2,Fcer1g,Fcgr3,H2-D1	C3,H2-K1,Il1b,Fcgr1,Btk,Nectin2,Fcer1g,Fcgr3,H2-D1
GO:0050994	regulation of lipid catabolic process	7	64	0.0242	Tysnd1,Il1b,Mfsd2a,Apoc3,Mettl20,Scarb1,Abhd5	Tysnd1,Il1b,Mfsd2a,Apoc3,Mettl20,Scarb1,Abhd5
GO:1990830	cellular response to leukemia inhibitory factor	10	127	0.0246	Sox17,Bcat2,Sbno2,Egln3,Eps8,Socs3,Icam1,Trim25,Nrp2,Laptm5	Sox17,Bcat2,Sbno2,Egln3,Eps8,Socs3,Icam1,Trim25,Nrp2,Laptm5
GO:0001933	negative regulation of protein phosphorylation	21	420	0.0251	Eng,Hyal2,Pbld1,Igfbp3,Cdkn1a,Xdh,Il1b,Parp14,Lyn,Foxo1,Dusp18,Socs3,Shb,Rasip1,Agt,Ceacam1,Grem1,Nos1,Flcn,Adora2a,Cd300a	Eng,Hyal2,Pbld1,Igfbp3,Cdkn1a,Xdh,Il1b,Parp14,Lyn,Foxo1,Dusp18,Socs3,Shb,Rasip1,Agt,Ceacam1,Grem1,Nos1,Flcn,Adora2a,Cd300a
GO:0032940	secretion by cell	20	391	0.0251	Hck,Eng,Nos2,Tbx3,Ccr1,Abca1,Btk,Lyn,Ly6e,Agt,Fcer1g,Dio2,Myo1f,Tnfaip2,Plek,Cd300a,Pou2f2,Syk,Stxbp2,Fcgr3	Hck,Eng,Nos2,Tbx3,Ccr1,Abca1,Btk,Lyn,Ly6e,Agt,Fcer1g,Dio2,Myo1f,Tnfaip2,Plek,Cd300a,Pou2f2,Syk,Stxbp2,Fcgr3
GO:0034142	toll-like receptor 4 signaling pathway	4	17	0.0251	Nfkbia,Lyn,Pik3ap1,Cd14	Nfkbia,Lyn,Pik3ap1,Cd14
GO:0051004	regulation of lipoprotein lipase activity	4	17	0.0251	Gpihbp1,Apoc3,Nr1h3,Abhd5	Gpihbp1,Apoc3,Nr1h3,Abhd5
GO:0051480	regulation of cytosolic calcium ion concentration	19	362	0.0251	Ptger1,Cxcl13,Ccr1,Il1b,Cd38,Itpr3,S1pr1,Kcna5,Jak3,Gpr4,Fpr2,Agt,Plcg2,Kcnk3,Nos1,Trpm2,Ptk2b,Rasa3,Gpr35	Ptger1,Cxcl13,Ccr1,Il1b,Cd38,Itpr3,S1pr1,Kcna5,Jak3,Gpr4,Fpr2,Agt,Plcg2,Kcnk3,Nos1,Trpm2,Ptk2b,Rasa3,Gpr35
GO:0070528	protein kinase C signaling	4	17	0.0251	Pdgfb,Prkch,Plek,Gpr56	Pdgfb,Prkch,Plek,Adgrg1
GO:0009266	response to temperature stimulus	12	175	0.0252	Cdkn1a,Plac8,Slc27a1,Lyn,Cd14,Ier5,Agt,Dio2,Nos1,Trpm2,Rasa3,Ucp2	Cdkn1a,Plac8,Slc27a1,Lyn,Cd14,Ier5,Agt,Dio2,Nos1,Trpm2,Rasa3,Ucp2
GO:0008360	regulation of cell shape	11	151	0.0253	Hck,Parvb,Csf1r,Baiap2,Fgr,Arap3,Eps8,Fes,Icam1,D8Ertd82e,Ptk2b	Hck,Parvb,Csf1r,Baiap2,Fgr,Arap3,Eps8,Fes,Icam1,D8Ertd82e,Ptk2b
GO:0008283	cell population proliferation	25	541	0.0256	Itgb2,Pdgfb,Ppard,Epha2,Ncf1,Igfbp3,Csf1r,Slc11a1,Notch1,Cyp1a1,Flt3,Akna,Dagla,Shb,Agt,Lipg,Stat1,Itgam,Cebpb,Scarb1,Glul,Cd74,Ceacam1,Rps6ka1,Ptk2b	Itgb2,Pdgfb,Ppard,Epha2,Ncf1,Igfbp3,Csf1r,Slc11a1,Notch1,Cyp1a1,Flt3,Akna,Dagla,Shb,Agt,Lipg,Stat1,Itgam,Cebpb,Scarb1,Glul,Cd74,Ceacam1,Rps6ka1,Ptk2b
GO:0007189	adenylate cyclase-activating G protein-coupled receptor signaling pathway	10	128	0.0257	Ptger1,Abca1,S1pr1,Gpr4,Cnr2,Adora2a,Adcy3,Mc5r,Adcy4,Gpr56	Ptger1,Abca1,S1pr1,Gpr4,Cnr2,Adora2a,Adcy3,Mc5r,Adcy4,Adgrg1
GO:0006820	anion transport	24	511	0.0258	Slc7a10,Ppard,Slc1a3,Slc12a7,Nos2,Slc25a22,Abcc3,Abcg1,Slc11a1,Abca1,Mfsd2a,Slc10a6,Pxmp2,Slco2b1,Slc27a1,Clca1,Slc27a2,Pltp,Lrrc8c,Scarb1,Ceacam1,Car4,Abca7,Slc3a2	Slc7a10,Ppard,Slc1a3,Slc12a7,Nos2,Slc25a22,Abcc3,Abcg1,Slc11a1,Abca1,Mfsd2a,Slc10a6,Pxmp2,Slco2b1,Slc27a1,Clca3a1,Slc27a2,Pltp,Lrrc8c,Scarb1,Ceacam1,Car4,Abca7,Slc3a2
GO:0007267	cell-cell signaling	34	827	0.0258	Pdgfb,Slc12a7,Nos2,Tbx3,Cxcl13,C3,Ccr1,Sox17,Abca1,Btk,Lyn,Stab1,Dagla,Apba3,Tmem88,Kcna5,Ly6e,S100a8,Agt,Ly6c1,Itgam,Fcer1g,Dio2,Fgfr3,Grem1,Nos1,Adora2a,Cd300a,Cd68,S100a9,Syk,Stxbp2,Fcgr3,Ly6a	Pdgfb,Slc12a7,Nos2,Tbx3,Cxcl13,C3,Ccr1,Sox17,Abca1,Btk,Lyn,Stab1,Dagla,Apba3,Tmem88,Kcna5,Ly6e,S100a8,Agt,Ly6c1,Itgam,Fcer1g,Dio2,Fgfr3,Grem1,Nos1,Adora2a,Cd300a,Cd68,S100a9,Syk,Stxbp2,Fcgr3,Ly6a
GO:0033209	tumor necrosis factor-mediated signaling pathway	6	47	0.026	Nfkbia,Tnfrsf1b,Plvap,Stat1,Tnfrsf13c,Ptk2b	Nfkbia,Tnfrsf1b,Plvap,Stat1,Tnfrsf13c,Ptk2b
GO:0045639	positive regulation of myeloid cell differentiation	9	106	0.026	Hcls1,Csf1r,Ccr1,Tyrobp,Stat1,Itgam,Fes,Cd74,Inpp5d	Hcls1,Csf1r,Ccr1,Tyrobp,Stat1,Itgam,Fes,Cd74,Inpp5d
GO:0051091	positive regulation of DNA-binding transcription factor activity	15	253	0.026	Itgb2,Prkch,Rgcc,Hcls1,Fcgr2b,Il1b,Trim14,Trim30a,Tlr9,Icam1,Grem1,Adam8,Trim25,Nfam1,Tmem173	Itgb2,Prkch,Rgcc,Hcls1,Fcgr2b,Il1b,Trim14,Trim30a,Tlr9,Icam1,Grem1,Adam8,Trim25,Nfam1,Tmem173
GO:0061005	cell differentiation involved in kidney development	6	47	0.026	Pdgfb,Podxl,Notch1,Gpr4,Stat1,Grem1	Pdgfb,Podxl,Notch1,Gpr4,Stat1,Grem1
GO:0003160	endocardium morphogenesis	3	7	0.0263	Sox17,Notch1,Sox18	Sox17,Notch1,Sox18
GO:0010533	regulation of activation of Janus kinase activity	3	7	0.0263	Il6ra,Agt,Cd300a	Il6ra,Agt,Cd300a
GO:0033634	positive regulation of cell-cell adhesion mediated by integrin	3	7	0.0263	Cxcl13,Podxl,Piezo1	Cxcl13,Podxl,Piezo1
GO:0035425	autocrine signaling	3	7	0.0263	S100a8,Cd68,S100a9	S100a8,Cd68,S100a9
GO:0042771	intrinsic apoptotic signaling pathway in response to DNA damage by p53 class mediator	5	31	0.0263	Dyrk2,Cdkn1a,Ifi204,Shisa5,Bcl3	Dyrk2,Cdkn1a,Ifi204,Shisa5,Bcl3
GO:0043299	leukocyte degranulation	5	31	0.0263	Btk,Lyn,Myo1f,Cd300a,Stxbp2	Btk,Lyn,Myo1f,Cd300a,Stxbp2
GO:0045577	regulation of B cell differentiation	5	31	0.0263	Flt3,Tlr9,Nfam1,Syk,Inpp5d	Flt3,Tlr9,Nfam1,Syk,Inpp5d
GO:0046903	secretion	24	512	0.0263	Hck,Eng,Nos2,Tbx3,Abcc3,Xdh,Ccr1,Zbtb7b,Abca1,Btk,Lyn,Ly6e,Agt,Fcer1g,Dio2,Myo1f,Tnfaip2,Plek,Cd300a,Pou2f2,Syk,Stxbp2,Agpat6,Fcgr3	Hck,Eng,Nos2,Tbx3,Abcc3,Xdh,Ccr1,Zbtb7b,Abca1,Btk,Lyn,Ly6e,Agt,Fcer1g,Dio2,Myo1f,Tnfaip2,Plek,Cd300a,Pou2f2,Syk,Stxbp2,Gpat4,Fcgr3
GO:0048535	lymph node development	5	31	0.0263	Cxcl13,Flt3,Spns2,Jak3,Nfkb2	Cxcl13,Flt3,Spns2,Jak3,Nfkb2
GO:0050665	hydrogen peroxide biosynthetic process	3	7	0.0263	Cybb,Ncf1,Cyp1a1	Cybb,Ncf1,Cyp1a1
GO:0050859	negative regulation of B cell receptor signaling pathway	3	7	0.0263	Cd22,Fcgr2b,Cd300a	Cd22,Fcgr2b,Cd300a
GO:0051961	negative regulation of nervous system development	19	365	0.0263	Ctsz,H2-K1,Pitx3,Notch1,Il1b,Cd38,Hey1,Sema7a,Mylip,Fgfr3,Sema3g,Mbd1,Ttpa,Arhgef15,D8Ertd82e,Rtn4rl2,Sema6b,H2-D1,Gpr56	Ctsz,H2-K1,Pitx3,Notch1,Il1b,Cd38,Hey1,Sema7a,Mylip,Fgfr3,Sema3g,Mbd1,Ttpa,Arhgef15,D8Ertd82e,Rtn4rl2,Sema6b,H2-D1,Adgrg1
GO:2000515	negative regulation of CD4-positive, alpha-beta T cell activation	5	31	0.0263	Vsir,Zbtb7b,Il4ra,Runx3,Jak3	Vsir,Zbtb7b,Il4ra,Runx3,Jak3
GO:0017157	regulation of exocytosis	15	255	0.0272	Itgb2,Cyth1,Notch1,Fgr,Il4ra,Lyn,Itgam,Fcer1g,Fes,Ceacam1,Ddi2,Adora2a,Cd300a,Syk,Stxbp2	Itgb2,Cyth1,Notch1,Fgr,Il4ra,Lyn,Itgam,Fcer1g,Fes,Ceacam1,Ddi2,Adora2a,Cd300a,Syk,Stxbp2
GO:0046700	heterocycle catabolic process	16	282	0.0272	Prodh,Ncf1,Upp1,Xdh,Hdc,Cyp1a1,Nt5e,Slfn8,Zc3h12d,Samhd1,Oas2,Gda,Helz2,Pde2a,Apobec3,Ncf2	Prodh,Ncf1,Upp1,Xdh,Hdc,Cyp1a1,Nt5e,Slfn8,Zc3h12d,Samhd1,Oas2,Gda,Helz2,Pde2a,Apobec3,Ncf2
GO:0001776	leukocyte homeostasis	8	86	0.0273	Sh2b2,Lyn,Flt3,Spns2,Jak3,Itgam,Pirb,Tnfrsf13c	Sh2b2,Lyn,Flt3,Spns2,Jak3,Itgam,Pirb,Tnfrsf13c
GO:0032965	regulation of collagen biosynthetic process	6	48	0.0278	Pdgfb,Ppard,Eng,Rgcc,Il6ra,Rapgef3	Pdgfb,Ppard,Eng,Rgcc,Il6ra,Rapgef3
GO:0051253	negative regulation of RNA metabolic process	48	1308	0.0282	Pdgfb,Spi1,Ppard,Mnda,Eng,Notch4,Tbx3,Ciita,Hcls1,Slc11a1,Notch1,Il1b,Zbtb7b,Cd38,Vgll4,Usp2,Parp14,Hey1,Irf8,Sbno2,Zmynd15,Runx3,Foxo1,Zfp366,Ifi205,Sox18,Klf2,Stat1,Cebpb,Nfatc2,Plk3,Pydc3,Fgfr3,Mbd1,Grem1,Pex14,Dll4,Flcn,Hist2h2aa1,Hif3a,Ifi204,Nr1h3,Nfkb2,Bcl3,Ifi203,Nfatc1,Pde2a,Mndal	Pdgfb,Spi1,Ppard,Mnda,Eng,Notch4,Tbx3,Ciita,Hcls1,Slc11a1,Notch1,Il1b,Zbtb7b,Cd38,Vgll4,Usp2,Parp14,Hey1,Irf8,Sbno2,Zmynd15,Runx3,Foxo1,Zfp366,Ifi205,Sox18,Klf2,Stat1,Cebpb,Nfatc2,Plk3,Pydc3,Fgfr3,Mbd1,Grem1,Pex14,Dll4,Flcn,Hist2h2aa1,Hif3a,Ifi204,Nr1h3,Nfkb2,Bcl3,Ifi203,Nfatc1,Pde2a,Mndal
GO:0003018	vascular process in circulatory system	13	204	0.0285	Pdgfb,Ppard,Mfsd2a,Cd38,Cdh5,Kcna5,Gpr4,Agt,Icam1,Ceacam1,Nos1,Adora2a,Pde2a	Pdgfb,Ppard,Mfsd2a,Cd38,Cdh5,Kcna5,Gpr4,Agt,Icam1,Ceacam1,Nos1,Adora2a,Pde2a
GO:0030502	negative regulation of bone mineralization	4	18	0.0285	Ccr1,Grem1,Ptk2b,Srgn	Ccr1,Grem1,Ptk2b,Srgn
GO:0032695	negative regulation of interleukin-12 production	4	18	0.0285	Tnfrsf9,Jak3,Mefv,Tlr8	Tnfrsf9,Jak3,Mefv,Tlr8
GO:0061081	positive regulation of myeloid leukocyte cytokine production involved in immune response	4	18	0.0285	Gprc5b,Sema7a,Fcer1g,Cd74	Gprc5b,Sema7a,Fcer1g,Cd74
GO:0001782	B cell homeostasis	5	32	0.0288	Sh2b2,Lyn,Spns2,Pirb,Tnfrsf13c	Sh2b2,Lyn,Spns2,Pirb,Tnfrsf13c
GO:0008593	regulation of Notch signaling pathway	8	87	0.0289	Notch4,Nfkbia,Notch1,Lfng,Hey1,Jag2,Dll4,D8Ertd82e	Notch4,Nfkbia,Notch1,Lfng,Hey1,Jag2,Dll4,D8Ertd82e
GO:0045069	regulation of viral genome replication	8	87	0.0289	Ifitm1,Notch1,Oasl1,Oas3,Bst2,Oas2,Oas1a,Apobec3	Ifitm1,Notch1,Oasl1,Oas3,Bst2,Oas2,Oas1a,Apobec3
GO:0002709	regulation of T cell mediated immunity	7	67	0.029	Vsir,H2-K1,Il1b,Tnfrsf1b,Pvrl2,Ceacam1,H2-D1	Vsir,H2-K1,Il1b,Tnfrsf1b,Nectin2,Ceacam1,H2-D1
GO:0032715	negative regulation of interleukin-6 production	6	49	0.0302	Havcr2,Flt3,Klf2,Trim30a,Tlr9,Inpp5d	Havcr2,Flt3,Klf2,Trim30a,Tlr9,Inpp5d
GO:0046395	carboxylic acid catabolic process	13	206	0.0306	Ppard,Cyp4f18,Prodh,Hyal2,Nos2,Ehhadh,Hdc,Fah,Bcat2,Gpt2,Slc27a2,Nos1,Bckdhb	Ppard,Cyp4f18,Prodh,Hyal2,Nos2,Ehhadh,Hdc,Fah,Bcat2,Gpt2,Slc27a2,Nos1,Bckdhb
GO:0002763	positive regulation of myeloid leukocyte differentiation	7	68	0.0312	Hcls1,Csf1r,Ccr1,Tyrobp,Itgam,Fes,Cd74	Hcls1,Csf1r,Ccr1,Tyrobp,Itgam,Fes,Cd74
GO:0032787	monocarboxylic acid metabolic process	22	461	0.0318	Ppard,Cyp4f18,Slc1a3,Ehhadh,C3,C1qtnf9,Cyp2e1,Fah,Slc27a1,Cyp1a1,Elovl5,Dagla,Slc27a2,Acsm5,Alox5ap,Cyp2b10,Cd74,Acsf2,Nr1h3,Sgpl1,Abhd5,Agpat6	Ppard,Cyp4f18,Slc1a3,Ehhadh,C3,C1qtnf9,Cyp2e1,Fah,Slc27a1,Cyp1a1,Elovl5,Dagla,Slc27a2,Acsm5,Alox5ap,Cyp2b10,Cd74,Acsf2,Nr1h3,Sgpl1,Abhd5,Gpat4
GO:0140352	export from cell	21	431	0.0318	Hck,Eng,Nos2,Tbx3,Ccr1,Abca1,Btk,Lyn,Kcna5,Ly6e,Agt,Fcer1g,Dio2,Myo1f,Tnfaip2,Plek,Cd300a,Pou2f2,Syk,Stxbp2,Fcgr3	Hck,Eng,Nos2,Tbx3,Ccr1,Abca1,Btk,Lyn,Kcna5,Ly6e,Agt,Fcer1g,Dio2,Myo1f,Tnfaip2,Plek,Cd300a,Pou2f2,Syk,Stxbp2,Fcgr3
GO:0006801	superoxide metabolic process	5	33	0.0321	Cybb,Ncf1,Nos2,Ncf4,Ncf2	Cybb,Ncf1,Nos2,Ncf4,Ncf2
GO:0006958	complement activation, classical pathway	5	33	0.0321	C3,C1qc,C1qb,C1qa,C4b	C3,C1qc,C1qb,C1qa,C4b
GO:0035025	positive regulation of Rho protein signal transduction	5	33	0.0321	Gpr4,D8Ertd82e,Mcf2l,Gpr35,Gpr56	Gpr4,D8Ertd82e,Mcf2l,Gpr35,Adgrg1
GO:0038083	peptidyl-tyrosine autophosphorylation	5	33	0.0321	Hck,Fgr,Lyn,Fes,Ptk2b	Hck,Fgr,Lyn,Fes,Ptk2b
GO:0009166	nucleotide catabolic process	6	50	0.0328	Ncf1,Upp1,Nt5e,Samhd1,Pde2a,Ncf2	Ncf1,Upp1,Nt5e,Samhd1,Pde2a,Ncf2
GO:0032731	positive regulation of interleukin-1 beta production	6	50	0.0328	Mnda,Tyrobp,Ifi205,Ifi204,Tlr8,Mndal	Mnda,Tyrobp,Ifi205,Ifi204,Tlr8,Mndal
GO:0051145	smooth muscle cell differentiation	6	50	0.0328	Pdgfb,Eng,Tbx3,Notch1,Hey1,Agt	Pdgfb,Eng,Tbx3,Notch1,Hey1,Agt
GO:0050709	negative regulation of protein secretion	9	111	0.0329	Cd22,Rgcc,Il1b,Pim3,Midn,Nos1,Nr1h3,Ucp2,Srgn	Cd22,Rgcc,Il1b,Pim3,Midn,Nos1,Nr1h3,Ucp2,Srgn
GO:0001910	regulation of leukocyte mediated cytotoxicity	7	69	0.033	Havcr2,H2-K1,Tyrobp,Itgam,Pvrl2,Ceacam1,H2-D1	Havcr2,H2-K1,Tyrobp,Itgam,Nectin2,Ceacam1,H2-D1
GO:0002313	mature B cell differentiation involved in immune response	4	19	0.033	Lfng,Plcg2,Ptk2b,Bcl3	Lfng,Plcg2,Ptk2b,Bcl3
GO:0010038	response to metal ion	19	374	0.033	Cybb,Ncf1,Xdh,Mt2,Mt1,Cyp1a1,Rasa4,Itpr3,C1qa,Cd14,Bsg,Alox5ap,Hvcn1,Plcg2,Tlr9,Cp,Kcnk3,Trpm2,Ptk2b	Cybb,Ncf1,Xdh,Mt2,Mt1,Cyp1a1,Rasa4,Itpr3,C1qa,Cd14,Bsg,Alox5ap,Hvcn1,Plcg2,Tlr9,Cp,Kcnk3,Trpm2,Ptk2b
GO:0010984	regulation of lipoprotein particle clearance	4	19	0.033	Gpihbp1,Apoc3,Mylip,Lipg	Gpihbp1,Apoc3,Mylip,Lipg
GO:0022008	neurogenesis	61	1784	0.033	Pdgfb,Lamb1,Slc1a3,Epha2,Gprc5b,Ctsz,Prkch,Evl,Tppp,Hcls1,C3,H2-K1,Csf1r,Pitx3,Baiap2,Fcgr2b,Notch1,Il1b,Tnfrsf1b,Mycl,Mfsd2a,Cd38,Hey1,Lyn,Akna,Sema7a,Scarf1,Dagla,Mylip,C1qa,Runx3,Efnb1,S1pr1,Chd7,S100a8,Fpr2,Agt,Itgam,Cebpb,Bsg,Jag2,Fes,Fgfr3,Sema3g,Mbd1,Dll4,Nos1,Adora2a,Itgb4,Myo7a,B4galt5,Shank3,D8Ertd82e,Ptk2b,Nrp2,S100a9,Rtn4rl2,Apod,Sema6b,H2-D1,Gpr56	Pdgfb,Lamb1,Slc1a3,Epha2,Gprc5b,Ctsz,Prkch,Evl,Tppp,Hcls1,C3,H2-K1,Csf1r,Pitx3,Baiap2,Fcgr2b,Notch1,Il1b,Tnfrsf1b,Mycl,Mfsd2a,Cd38,Hey1,Lyn,Akna,Sema7a,Scarf1,Dagla,Mylip,C1qa,Runx3,Efnb1,S1pr1,Chd7,S100a8,Fpr2,Agt,Itgam,Cebpb,Bsg,Jag2,Fes,Fgfr3,Sema3g,Mbd1,Dll4,Nos1,Adora2a,Itgb4,Myo7a,B4galt5,Shank3,D8Ertd82e,Ptk2b,Nrp2,S100a9,Rtn4rl2,Apod,Sema6b,H2-D1,Adgrg1
GO:0030852	regulation of granulocyte differentiation	4	19	0.033	Hcls1,C1qc,Ceacam1,Inpp5d	Hcls1,C1qc,Ceacam1,Inpp5d
GO:0071071	regulation of phospholipid biosynthetic process	4	19	0.033	Pdgfb,Slc27a1,Fpr2,Gpr116	Pdgfb,Slc27a1,Fpr2,Adgrf5
GO:0071404	cellular response to low-density lipoprotein particle stimulus	4	19	0.033	Itgb2,Mylip,Fcer1g,Syk	Itgb2,Mylip,Fcer1g,Syk
GO:0035912	dorsal aorta morphogenesis	3	8	0.0334	Eng,Hey1,Dll4	Eng,Hey1,Dll4
GO:0043313	regulation of neutrophil degranulation	3	8	0.0334	Itgb2,Itgam,Syk	Itgb2,Itgam,Syk
GO:0061314	Notch signaling involved in heart development	3	8	0.0334	Notch1,Hey1,Dll4	Notch1,Hey1,Dll4
GO:1905064	negative regulation of vascular associated smooth muscle cell differentiation	3	8	0.0334	Pdgfb,Nfatc2,Nfatc1	Pdgfb,Nfatc2,Nfatc1
GO:0032269	negative regulation of cellular protein metabolic process	40	1047	0.0339	Spi1,Eng,Hyal2,Ctsz,Pbld1,Eif4ebp2,Igfbp3,Serpina3n,Tppp,Cdkn1a,Xdh,C3,Il1r2,Il1b,Timp4,Eif4ebp1,Parp14,Lyn,Acer2,Zc3h12d,Serpina3g,Faim3,Bst2,Foxo1,Dusp18,Socs3,Shb,Rasip1,Wdnml1,Agt,C4b,Ceacam1,Grem1,Nos1,Flcn,Adora2a,Rps6ka1,Cd300a,Nr1h3,Serpina3f	Spi1,Eng,Hyal2,Ctsz,Pbld1,Eif4ebp2,Igfbp3,Serpina3n,Tppp,Cdkn1a,Xdh,C3,Il1r2,Il1b,Timp4,Eif4ebp1,Parp14,Lyn,Acer2,Zc3h12d,Serpina3g,Fcmr,Bst2,Foxo1,Dusp18,Socs3,Shb,Rasip1,Wfdc21,Agt,C4b,Ceacam1,Grem1,Nos1,Flcn,Adora2a,Rps6ka1,Cd300a,Nr1h3,Serpina3f
GO:0046916	cellular transition metal ion homeostasis	8	90	0.0339	Slc11a1,Mt2,Mt1,Ttc7,Lcn2,Cp,Ftl1,Sco2	Slc11a1,Mt2,Mt1,Ttc7,Lcn2,Cp,Ftl1,Sco2
GO:0051092	positive regulation of NF-kappaB transcription factor activity	10	135	0.0341	Itgb2,Prkch,Il1b,Trim14,Trim30a,Tlr9,Icam1,Grem1,Adam8,Trim25	Itgb2,Prkch,Il1b,Trim14,Trim30a,Tlr9,Icam1,Grem1,Adam8,Trim25
GO:0043406	positive regulation of MAP kinase activity	14	236	0.0343	Pdgfb,Map3k11,Ksr1,Fgd2,Il1b,Map3k6,Flt1,Agt,Tlr9,Cd74,Ceacam1,Adam8,Ptk2b,Syk	Pdgfb,Map3k11,Ksr1,Fgd2,Il1b,Map3k6,Flt1,Agt,Tlr9,Cd74,Ceacam1,Adam8,Ptk2b,Syk
GO:0000302	response to reactive oxygen species	13	210	0.0347	Hyal2,Ncf1,Cyp2e1,Btk,Lcn2,Foxo1,Kcna5,Klf2,Plk3,Trpm2,Ptk2b,Apod,Ucp2	Hyal2,Ncf1,Cyp2e1,Btk,Lcn2,Foxo1,Kcna5,Klf2,Plk3,Trpm2,Ptk2b,Apod,Ucp2
GO:0002548	monocyte chemotaxis	5	34	0.035	Pdgfb,Ccl8,Ccl6,Ccl9,Flt1	Pdgfb,Ccl8,Ccl6,Ccl9,Flt1
GO:0007566	embryo implantation	6	51	0.035	Ppard,Lamb1,Tead4,Irg1,Bsg,Itgb4	Ppard,Lamb1,Tead4,Acod1,Bsg,Itgb4
GO:0043537	negative regulation of blood vessel endothelial cell migration	5	34	0.035	Rgcc,Notch1,Dll4,Mmrn2,Card10	Rgcc,Notch1,Dll4,Mmrn2,Card10
GO:0046596	regulation of viral entry into host cell	5	34	0.035	Ifitm1,Pvrl2,Trim30a,Cd74,Trim25	Ifitm1,Nectin2,Trim30a,Cd74,Trim25
GO:0046677	response to antibiotic	6	51	0.035	Slc1a3,Hyal2,Ciita,Alpl,Cyp1a1,Dusp18	Slc1a3,Hyal2,Ciita,Alpl,Cyp1a1,Dusp18
GO:0050999	regulation of nitric-oxide synthase activity	5	34	0.035	Eng,Il1b,Scarb1,Cnr2,Ptk2b	Eng,Il1b,Scarb1,Cnr2,Ptk2b
GO:0097028	dendritic cell differentiation	5	34	0.035	Spi1,Lyn,Flt3,Pirb,Trpm2	Spi1,Lyn,Flt3,Pirb,Trpm2
GO:0070302	regulation of stress-activated protein kinase signaling cascade	14	237	0.0352	Map3k11,Ncf1,Mmp8,Flt4,Fgd2,Xdh,Fcgr2b,Il1b,Lyn,Foxo1,Tlr9,Ceacam1,Ptk2b,Syk	Map3k11,Ncf1,Mmp8,Flt4,Fgd2,Xdh,Fcgr2b,Il1b,Lyn,Foxo1,Tlr9,Ceacam1,Ptk2b,Syk
GO:0031668	cellular response to extracellular stimulus	14	238	0.0365	Upp1,Cdkn1a,Pim1,Mfsd2a,Lyn,Lcn2,Foxo1,Sipa1,Fes,Nuak2,Glul,Flcn,Cd68,Ucp2	Upp1,Cdkn1a,Pim1,Mfsd2a,Lyn,Lcn2,Foxo1,Sipa1,Fes,Nuak2,Glul,Flcn,Cd68,Ucp2
GO:0044283	small molecule biosynthetic process	22	468	0.0365	Slc1a3,Ncf1,Upp1,Il1b,Bcat2,Cyp1a1,Elovl5,Nt5e,Acer2,Pgp,Slc27a2,Samhd1,Pltp,Acsm5,Alox5ap,Plcg2,Glul,Cd74,Nr1h3,Syk,Pde2a,Ncf2	Slc1a3,Ncf1,Upp1,Il1b,Bcat2,Cyp1a1,Elovl5,Nt5e,Acer2,Pgp,Slc27a2,Samhd1,Pltp,Acsm5,Alox5ap,Plcg2,Glul,Cd74,Nr1h3,Syk,Pde2a,Ncf2
GO:0032147	activation of protein kinase activity	17	321	0.0366	Pdgfb,Map3k11,Gprc5b,Ksr1,Rgcc,Cdkn1a,Pim1,Slc11a1,Il1b,Map3k6,Tlr1,Agt,Cd74,Grem1,Ptk2b,Syk,Card10	Pdgfb,Map3k11,Gprc5b,Ksr1,Rgcc,Cdkn1a,Pim1,Slc11a1,Il1b,Map3k6,Tlr1,Agt,Cd74,Grem1,Ptk2b,Syk,Card10
GO:0007584	response to nutrient	11	161	0.0368	Ppard,Pim1,Abca1,Alpl,Cyp1a1,Lipg,Stat1,Fes,Ttpa,Trim25,Bckdhb	Ppard,Pim1,Abca1,Alpl,Cyp1a1,Lipg,Stat1,Fes,Ttpa,Trim25,Bckdhb
GO:0030162	regulation of proteolysis	31	753	0.0371	Notch4,Ctsz,Vsir,Serpina3n,Xdh,C3,Il1r2,Il1b,Tnfrsf1b,Timp4,Lyn,Acer2,Serpina3g,Egln3,Faim3,Bst2,S100a8,Wdnml1,Agt,Stat1,C4b,Plk3,Mefv,Adora2a,Rps6ka1,Adam8,Ptk2b,Nr1h3,S100a9,Syk,Serpina3f	Notch4,Ctsz,Vsir,Serpina3n,Xdh,C3,Il1r2,Il1b,Tnfrsf1b,Timp4,Lyn,Acer2,Serpina3g,Egln3,Fcmr,Bst2,S100a8,Wfdc21,Agt,Stat1,C4b,Plk3,Mefv,Adora2a,Rps6ka1,Adam8,Ptk2b,Nr1h3,S100a9,Syk,Serpina3f
GO:0070098	chemokine-mediated signaling pathway	7	71	0.0372	Ccl8,Ccl6,Ccl9,Cxcl13,Ccr1,Ptk2b,Gpr35	Ccl8,Ccl6,Ccl9,Cxcl13,Ccr1,Ptk2b,Gpr35
GO:0002446	neutrophil mediated immunity	4	20	0.0374	Ncf1,Cd300lb,Myo1f,Stxbp2	Ncf1,Cd300lb,Myo1f,Stxbp2
GO:0002577	regulation of antigen processing and presentation	4	20	0.0374	Slc11a1,H2-Ab1,Cd74,Cd68	Slc11a1,H2-Ab1,Cd74,Cd68
GO:0010596	negative regulation of endothelial cell migration	6	52	0.0374	Rgcc,Cxcl13,Notch1,Dll4,Mmrn2,Card10	Rgcc,Cxcl13,Notch1,Dll4,Mmrn2,Card10
GO:0034143	regulation of toll-like receptor 4 signaling pathway	4	20	0.0374	Lbp,Irg1,Lyn,Nr1h3	Lbp,Acod1,Lyn,Nr1h3
GO:0038084	vascular endothelial growth factor signaling pathway	4	20	0.0374	Pdgfb,Flt4,Flt1,Nrp2	Pdgfb,Flt4,Flt1,Nrp2
GO:0046851	negative regulation of bone remodeling	4	20	0.0374	Cd38,Ceacam1,Grem1,Inpp5d	Cd38,Ceacam1,Grem1,Inpp5d
GO:0055093	response to hyperoxia	4	20	0.0374	Cdkn1a,Cyp1a1,Foxo1,Kcna5	Cdkn1a,Cyp1a1,Foxo1,Kcna5
GO:0110053	regulation of actin filament organization	15	266	0.0374	Esam,Evl,Rgcc,Hcls1,Baiap2,Cotl1,Kank3,S1pr1,Eps8,Icam1,Plek,Arhgef15,Shank3,Ptk2b,Rapgef3	Esam,Evl,Rgcc,Hcls1,Baiap2,Cotl1,Kank3,S1pr1,Eps8,Icam1,Plek,Arhgef15,Shank3,Ptk2b,Rapgef3
GO:0002701	negative regulation of production of molecular mediator of immune response	5	35	0.0383	Cd22,Vsir,Fcgr2b,Bst2,Jak3	Cd22,Vsir,Fcgr2b,Bst2,Jak3
GO:0035850	epithelial cell differentiation involved in kidney development	5	35	0.0383	Pdgfb,Podxl,Notch1,Gpr4,Grem1	Pdgfb,Podxl,Notch1,Gpr4,Grem1
GO:0070328	triglyceride homeostasis	5	35	0.0383	Gpihbp1,Apoc3,Scarb1,Fitm2,Nr1h3	Gpihbp1,Apoc3,Scarb1,Fitm2,Nr1h3
GO:0003206	cardiac chamber morphogenesis	10	138	0.0384	Eng,Tbx3,Notch1,Hey1,Ly6e,Chd7,Dll4,Ccm2l,Nrp2,Nfatc1	Eng,Tbx3,Notch1,Hey1,Ly6e,Chd7,Dll4,Ccm2l,Nrp2,Nfatc1
GO:0019637	organophosphate metabolic process	30	724	0.0391	Ppard,Lpcat3,Epha2,Ncf1,Upp1,Ehhadh,Csf1r,Pgls,Slc27a1,Elovl5,Nt5e,Ttc7,Pgp,Socs3,Samhd1,Acsm5,Oas1a,Plcg2,Dolk,Plek,Fitm2,Sgms1,Adcy3,Abhd5,Agpat6,Inpp5d,Adcy4,Pde2a,Adssl1,Ncf2	Ppard,Lpcat3,Epha2,Ncf1,Upp1,Ehhadh,Csf1r,Pgls,Slc27a1,Elovl5,Nt5e,Ttc7,Pgp,Socs3,Samhd1,Acsm5,Oas1a,Plcg2,Dolk,Plek,Fitm2,Sgms1,Adcy3,Abhd5,Gpat4,Inpp5d,Adcy4,Pde2a,Adssl1,Ncf2
GO:0048754	branching morphogenesis of an epithelial tube	11	163	0.0396	Epha2,Eng,Notch4,Ctsz,Tbx3,Notch1,Flt1,Rasip1,Agt,Dll4,Nfatc1	Epha2,Eng,Notch4,Ctsz,Tbx3,Notch1,Flt1,Rasip1,Agt,Dll4,Nfatc1
GO:0061097	regulation of protein tyrosine kinase activity	8	93	0.0396	Pdgfb,Gprc5b,Hyal2,Ncf1,Csf1r,Fcgr1,Agt,Grem1	Pdgfb,Gprc5b,Hyal2,Ncf1,Csf1r,Fcgr1,Agt,Grem1
GO:0003231	cardiac ventricle development	10	139	0.0402	Eng,Tbx3,Notch1,Hey1,Ly6e,Chd7,Dll4,Ccm2l,Nfatc1,Pde2a	Eng,Tbx3,Notch1,Hey1,Ly6e,Chd7,Dll4,Ccm2l,Nfatc1,Pde2a
GO:0043030	regulation of macrophage activation	6	53	0.0404	Lbp,Mmp8,Havcr2,Il4ra,Nr1h3,Gpr116	Lbp,Mmp8,Havcr2,Il4ra,Nr1h3,Adgrf5
GO:0010721	negative regulation of cell development	19	384	0.0414	Ctsz,H2-K1,Pitx3,Notch1,Il1b,Cd38,Hey1,Sema7a,Mylip,Shb,Fgfr3,Sema3g,Mbd1,Ttpa,D8Ertd82e,Rtn4rl2,Sema6b,H2-D1,Gpr56	Ctsz,H2-K1,Pitx3,Notch1,Il1b,Cd38,Hey1,Sema7a,Mylip,Shb,Fgfr3,Sema3g,Mbd1,Ttpa,D8Ertd82e,Rtn4rl2,Sema6b,H2-D1,Adgrg1
GO:0002858	regulation of natural killer cell mediated cytotoxicity directed against tumor cell target	3	9	0.0416	Havcr2,Pvrl2,Ceacam1	Havcr2,Nectin2,Ceacam1
GO:0006527	arginine catabolic process	3	9	0.0416	Nos2,Fah,Nos1	Nos2,Fah,Nos1
GO:0032815	negative regulation of natural killer cell activation	3	9	0.0416	Havcr2,Fgr,Pglyrp1	Havcr2,Fgr,Pglyrp1
GO:0060907	positive regulation of macrophage cytokine production	3	9	0.0416	Gprc5b,Sema7a,Cd74	Gprc5b,Sema7a,Cd74
GO:2000048	negative regulation of cell-cell adhesion mediated by cadherin	3	9	0.0416	Notch4,Rgcc,Notch1	Notch4,Rgcc,Notch1
GO:0043434	response to peptide hormone	19	385	0.0423	Sh2b2,Cybb,Eif4ebp2,Serpina3n,Zbtb7b,Timp4,Eif4ebp1,Slc27a1,Apoc3,Lyn,Serpina3g,Foxo1,Agt,Stat1,Bsg,Ceacam1,Nos1,Serpina3f,Ucp2	Sh2b2,Cybb,Eif4ebp2,Serpina3n,Zbtb7b,Timp4,Eif4ebp1,Slc27a1,Apoc3,Lyn,Serpina3g,Foxo1,Agt,Stat1,Bsg,Ceacam1,Nos1,Serpina3f,Ucp2
GO:0003177	pulmonary valve development	4	21	0.0425	Notch1,Tnfrsf1b,Hey1,Nfatc1	Notch1,Tnfrsf1b,Hey1,Nfatc1
GO:2000251	positive regulation of actin cytoskeleton reorganization	4	21	0.0425	Hck,Baiap2,Fes,Rapgef3	Hck,Baiap2,Fes,Rapgef3
GO:0008202	steroid metabolic process	13	217	0.0433	Abcg1,Cyp2e1,Abca1,Apoc3,Cyp1a1,Hsd3b7,Apobr,Ch25h,Slc27a2,Cyp2b10,Scarb1,Sult1a1,Sgpl1	Abcg1,Cyp2e1,Abca1,Apoc3,Cyp1a1,Hsd3b7,Apobr,Ch25h,Slc27a2,Cyp2b10,Scarb1,Sult1a1,Sgpl1
GO:0048839	inner ear development	13	217	0.0433	Col2a1,H2-K1,Notch1,H2-DMa,Hey1,C1qb,Chd7,Jag2,Fgfr3,Mafb,Kcnk3,Myo7a,Ifi204	Col2a1,H2-K1,Notch1,H2-DMa,Hey1,C1qb,Chd7,Jag2,Fgfr3,Mafb,Kcnk3,Myo7a,Ifi204
GO:0002244	hematopoietic progenitor cell differentiation	9	118	0.0451	Spi1,Hyal2,Csf1r,Col24a1,Flt3,Arl11,Pld4,Plek,Apobec3	Spi1,Hyal2,Csf1r,Col24a1,Flt3,Arl11,Pld4,Plek,Apobec3
GO:0006464	cellular protein modification process	80	2524	0.0464	Pdgfb,Spi1,Hck,Man1a,Map3k11,Dyrk2,Epha2,Saa3,Eng,Ksr1,Nos2,Plod1,Cdc34,Flt4,Igfbp3,Prkch,Galnt15,Sdf2l1,Ehhadh,Cdkn1a,Pim1,Csf1r,Slc11a1,Cdk18,Il1b,Abca1,Extl1,Map3k6,Fgr,Tpst2,Lfng,Flt1,Btk,B3gnt3,Usp2,Plvap,Tie1,Parp14,Trim14,Lyn,Flt3,Egln3,Mettl20,March1,Pim3,Mylip,Runx3,Pgp,Neurl3,Dusp18,Dcun1d3,Socs3,Jak3,Tlr7,S100a8,Lrrc8c,Agt,Plk3,Trim30a,Hmbs,Fes,Nuak2,Tlr9,Glul,Fgfr3,St3gal1,Mefv,Nos1,R…	Pdgfb,Spi1,Hck,Man1a,Map3k11,Dyrk2,Epha2,Saa3,Eng,Ksr1,Nos2,Plod1,Cdc34,Flt4,Igfbp3,Prkch,Galnt15,Sdf2l1,Ehhadh,Cdkn1a,Pim1,Csf1r,Slc11a1,Cdk18,Il1b,Abca1,Extl1,Map3k6,Fgr,Tpst2,Lfng,Flt1,Btk,B3gnt3,Usp2,Plvap,Tie1,Parp14,Trim14,Lyn,Flt3,Egln3,Mettl20,March1,Pim3,Mylip,Runx3,Pgp,Neurl3,Dusp18,Dcun1d3,Socs3,Jak3,Tlr7,S100a8,Lrrc8c,Agt,Plk3,Trim30a,Hmbs,Fes,Nuak2,Tlr9,Glul,Fgfr3,St3gal1,Mefv,Nos1,R…
GO:0043583	ear development	14	246	0.0464	Col2a1,H2-K1,Notch1,H2-DMa,Hey1,C1qb,Chd7,Jag2,Fgfr3,Tcf15,Mafb,Kcnk3,Myo7a,Ifi204	Col2a1,H2-K1,Notch1,H2-DMa,Hey1,C1qb,Chd7,Jag2,Fgfr3,Tcf15,Mafb,Kcnk3,Myo7a,Ifi204
GO:0009063	cellular amino acid catabolic process	8	96	0.0465	Prodh,Nos2,Hdc,Fah,Bcat2,Gpt2,Nos1,Bckdhb	Prodh,Nos2,Hdc,Fah,Bcat2,Gpt2,Nos1,Bckdhb
GO:0000082	G1/S transition of mitotic cell cycle	7	75	0.0476	Rgcc,Cdkn1a,Cdk18,Eif4ebp1,Plk3,Taf10,Nfatc1	Rgcc,Cdkn1a,Cdk18,Eif4ebp1,Plk3,Taf10,Nfatc1
GO:0008630	intrinsic apoptotic signaling pathway in response to DNA damage	7	75	0.0476	Dyrk2,Epha2,Cdkn1a,Tnfrsf1b,Ifi204,Shisa5,Bcl3	Dyrk2,Epha2,Cdkn1a,Tnfrsf1b,Ifi204,Shisa5,Bcl3
GO:0009887	animal organ morphogenesis	39	1038	0.0478	Pdgfb,Lamb1,Epha2,Eng,Hyal2,Mmp13,Ctsz,Tbx3,Col2a1,Pitx3,Sox17,Notch1,Mfsd2a,Alpl,Fgr,Flt1,Hey1,S1pr1,Foxo1,Ly6e,Chd7,Agt,Cebpb,Bsg,Jag2,Fgfr3,Tcf15,Mafb,Grem1,Dll4,Rps6ka1,Csf3r,Itgb4,Myo7a,Shank3,Ccm2l,Nrp2,Sgpl1,Nfatc1	Pdgfb,Lamb1,Epha2,Eng,Hyal2,Mmp13,Ctsz,Tbx3,Col2a1,Pitx3,Sox17,Notch1,Mfsd2a,Alpl,Fgr,Flt1,Hey1,S1pr1,Foxo1,Ly6e,Chd7,Agt,Cebpb,Bsg,Jag2,Fgfr3,Tcf15,Mafb,Grem1,Dll4,Rps6ka1,Csf3r,Itgb4,Myo7a,Shank3,Ccm2l,Nrp2,Sgpl1,Nfatc1
GO:1905039	carboxylic acid transmembrane transport	11	168	0.048	Slc7a10,Slc1a3,Slc25a22,Mfsd2a,Slc10a6,Slco2b1,Slc27a1,Slc27a2,Lrrc8c,Ceacam1,Slc3a2	Slc7a10,Slc1a3,Slc25a22,Mfsd2a,Slc10a6,Slco2b1,Slc27a1,Slc27a2,Lrrc8c,Ceacam1,Slc3a2
GO:0006691	leukotriene metabolic process	4	22	0.0485	Cyp4f18,Ncf1,Alox5ap,Syk	Cyp4f18,Ncf1,Alox5ap,Syk
GO:0009065	glutamine family amino acid catabolic process	4	22	0.0485	Prodh,Nos2,Fah,Nos1	Prodh,Nos2,Fah,Nos1
GO:0023061	signal release	12	194	0.0485	Nos2,Tbx3,Abca1,Btk,Lyn,Agt,Fcer1g,Dio2,Cd300a,Syk,Stxbp2,Fcgr3	Nos2,Tbx3,Abca1,Btk,Lyn,Agt,Fcer1g,Dio2,Cd300a,Syk,Stxbp2,Fcgr3
GO:1901741	positive regulation of myoblast fusion	4	22	0.0485	Ccl8,Il4ra,Cd53,Nfatc2	Ccl8,Il4ra,Cd53,Nfatc2
GO:0120162	positive regulation of cold-induced thermogenesis	8	97	0.0487	Zbtb7b,Plac8,Il4ra,Lcn2,Cebpb,Dio2,Syk,Ucp2	Zbtb7b,Plac8,Il4ra,Lcn2,Cebpb,Dio2,Syk,Ucp2
