# Supplementary material for: reString: an open-source Python software to perform automatic functional enrichment retrieval, results aggregation and data visualization
Source: Sci Rep. 2021 Dec 6;11:23458. doi: 10.1038/s41598-021-02528-0 (PMC8648753; doi:10.1038/s41598-021-02528-0)
Supplement: Supplementary file 1 — Supplementary Information 1. [file 41598_2021_2528_MOESM1_ESM.zip › Supplemental DataSets/upregulated/treatment_t1_green_VS_treatment_t1_red_FC/UP_enrichment.RCTM.tsv]

#term ID	term description	observed gene count	background gene count	false discovery rate	matching proteins in your network (IDs)	matching proteins in your network (labels)
MMU-168256	Immune System	125	1621	5.7e-28	Itgb2,Cfp,Hck,Orm3,Mcemp1,Cybb,Ncf1,Lbp,Ctsz,Nos2,Mmp8,Cd22,Cdc34,Nfkbia,Ly86,Osmr,Col2a1,Xdh,C3,H2-K1,Csf1r,Baiap2,Ifitm1,Irf7,Il1r2,Slc11a1,Fcgr2b,Siglec1,Il1b,Il6ra,Fcgr1,Tnfrsf1b,Fgr,Tnfrsf9,Plac8,Oasl1,Clec4e,Pglyrp1,Tyrobp,Il4ra,Itgax,Btk,Cotl1,Ifi30,Il10ra,Cd53,C1qc,H2-DMa,Itpr3,Lyn,Flt3,C1qb,Serpina3g,Dok3,Mylip,C1qa,Bst2,Pik3ap1,Lcn2,Cd14,Cfd,Slc27a2,Blnk,Socs3,Jak3,Tlr1,Tlr7,S100a8,Mett…	Itgb2,Cfp,Hck,Orm3,Mcemp1,Cybb,Ncf1,Lbp,Ctsz,Nos2,Mmp8,Cd22,Cdc34,Nfkbia,Ly86,Osmr,Col2a1,Xdh,C3,H2-K1,Csf1r,Baiap2,Ifitm1,Irf7,Il1r2,Slc11a1,Fcgr2b,Siglec1,Il1b,Il6ra,Fcgr1,Tnfrsf1b,Fgr,Tnfrsf9,Plac8,Oasl1,Clec4e,Pglyrp1,Tyrobp,Il4ra,Itgax,Btk,Cotl1,Ifi30,Il10ra,Cd53,C1qc,H2-DMa,Itpr3,Lyn,Flt3,C1qb,Serpina3g,Dok3,Mylip,C1qa,Bst2,Pik3ap1,Lcn2,Cd14,Cfd,Slc27a2,Blnk,Socs3,Jak3,Tlr1,Tlr7,S100a8,Mett…
MMU-168249	Innate Immune System	82	949	8.67e-20	Itgb2,Cfp,Hck,Orm3,Mcemp1,Cybb,Ncf1,Lbp,Ctsz,Nos2,Mmp8,Cdc34,Nfkbia,Ly86,C3,H2-K1,Baiap2,Irf7,Slc11a1,Fcgr2b,Il1b,Fcgr1,Tnfrsf1b,Fgr,Plac8,Clec4e,Pglyrp1,Tyrobp,Itgax,Btk,Cotl1,Cd53,C1qc,Lyn,C1qb,Serpina3g,Dok3,C1qa,Bst2,Lcn2,Cd14,Cfd,Slc27a2,Tlr1,Tlr7,S100a8,Mettl7a1,Fpr2,Pld4,Itgam,C4b,Hvcn1,Cd300lb,Nfatc2,Pirb,Fcgr4,Fcer1g,Plcg2,Tlr9,H2-M9,Lyz2,Rnase6,Ncf4,Ceacam1,Mefv,Bst1,Nos1,Trpm2,Rps6ka1,…	Itgb2,Cfp,Hck,Orm3,Mcemp1,Cybb,Ncf1,Lbp,Ctsz,Nos2,Mmp8,Cdc34,Nfkbia,Ly86,C3,H2-K1,Baiap2,Irf7,Slc11a1,Fcgr2b,Il1b,Fcgr1,Tnfrsf1b,Fgr,Plac8,Clec4e,Pglyrp1,Tyrobp,Itgax,Btk,Cotl1,Cd53,C1qc,Lyn,C1qb,Serpina3g,Dok3,C1qa,Bst2,Lcn2,Cd14,Cfd,Slc27a2,Tlr1,Tlr7,S100a8,Mettl7a1,Fpr2,Pld4,Itgam,C4b,Hvcn1,Cd300lb,Nfatc2,Pirb,Fcgr4,Fcer1g,Plcg2,Tlr9,H2-M9,Lyz2,Rnase6,Ncf4,Ceacam1,Mefv,Bst1,Nos1,Trpm2,Rps6ka1,…
MMU-6798695	Neutrophil degranulation	46	519	3.26e-10	Itgb2,Cfp,Orm3,Mcemp1,Cybb,Ctsz,Mmp8,C3,H2-K1,Slc11a1,Fcgr2b,Tnfrsf1b,Fgr,Plac8,Pglyrp1,Tyrobp,Itgax,Cotl1,Cd53,Serpina3g,Dok3,Bst2,Lcn2,Cd14,Cfd,Slc27a2,S100a8,Mettl7a1,Fpr2,Itgam,Hvcn1,Pirb,Fcgr4,Fcer1g,H2-M9,Lyz2,Ceacam1,Bst1,Trpm2,Adam8,Cd68,Nfam1,Ifi204,Tmem173,S100a9,Fcgr3	Itgb2,Cfp,Orm3,Mcemp1,Cybb,Ctsz,Mmp8,C3,H2-K1,Slc11a1,Fcgr2b,Tnfrsf1b,Fgr,Plac8,Pglyrp1,Tyrobp,Itgax,Cotl1,Cd53,Serpina3g,Dok3,Bst2,Lcn2,Cd14,Cfd,Slc27a2,S100a8,Mettl7a1,Fpr2,Itgam,Hvcn1,Pirb,Fcgr4,Fcer1g,H2-M9,Lyz2,Ceacam1,Bst1,Trpm2,Adam8,Cd68,Nfam1,Ifi204,Tmem173,S100a9,Fcgr3
MMU-1280218	Adaptive Immune System	45	701	1.01e-05	Itgb2,Cybb,Ncf1,Cd22,Cdc34,Nfkbia,Col2a1,Xdh,C3,H2-K1,Ifitm1,Fcgr2b,Siglec1,Fcgr1,Btk,Ifi30,H2-DMa,Itpr3,Lyn,Mylip,Pik3ap1,Blnk,Socs3,Prr5,Btnl9,Sipa1,Cd300lb,H2-Eb1,Nfatc2,Pvrl2,Fcgr4,Plcg2,Icam1,H2-M9,Ncf4,Cd74,Cd300lg,Slamf7,Syk,Rapgef3,Treml4,Inpp5d,Nfatc1,Rasgrp3,Ncf2	Itgb2,Cybb,Ncf1,Cd22,Cdc34,Nfkbia,Col2a1,Xdh,C3,H2-K1,Ifitm1,Fcgr2b,Siglec1,Fcgr1,Btk,Ifi30,H2-DMa,Itpr3,Lyn,Mylip,Pik3ap1,Blnk,Socs3,Prr5,Btnl9,Sipa1,Cd300lb,H2-Eb1,Nfatc2,Nectin2,Fcgr4,Plcg2,Icam1,H2-M9,Ncf4,Cd74,Cd300lg,Slamf7,Syk,Rapgef3,Treml4,Inpp5d,Nfatc1,Rasgrp3,Ncf2
MMU-198933	Immunoregulatory interactions between a Lymphoid and a non-Lymphoid cell	16	105	4.9e-05	Itgb2,Cd22,Col2a1,C3,H2-K1,Ifitm1,Fcgr2b,Siglec1,Cd300lb,Pvrl2,Fcgr4,Icam1,H2-M9,Cd300lg,Slamf7,Treml4	Itgb2,Cd22,Col2a1,C3,H2-K1,Ifitm1,Fcgr2b,Siglec1,Cd300lb,Nectin2,Fcgr4,Icam1,H2-M9,Cd300lg,Slamf7,Treml4
MMU-2029481	FCGR activation	8	15	6.61e-05	Hck,Fcgr2b,Fcgr1,Fgr,Lyn,Fcgr4,Syk,Fcgr3	Hck,Fcgr2b,Fcgr1,Fgr,Lyn,Fcgr4,Syk,Fcgr3
MMU-109582	Hemostasis	34	524	0.00044	Itgb2,Pdgfb,Slc7a10,Esam,Sh2b2,Orm3,Nos2,Prkch,Fgr,Itgax,Lgals3bp,Itpr3,Lyn,Serpina3g,Abcc4,Dagla,Gngt2,Cfd,Sdc3,Itgam,Bsg,Fcer1g,Plcg2,Cd74,Ceacam1,Nos1,Plek,Syk,Rapgef3,Stxbp2,Srgn,Inpp5d,Slc3a2,Pde2a	Itgb2,Pdgfb,Slc7a10,Esam,Sh2b2,Orm3,Nos2,Prkch,Fgr,Itgax,Lgals3bp,Itpr3,Lyn,Serpina3g,Abcc4,Dagla,Gngt2,Cfd,Sdc3,Itgam,Bsg,Fcer1g,Plcg2,Cd74,Ceacam1,Nos1,Plek,Syk,Rapgef3,Stxbp2,Srgn,Inpp5d,Slc3a2,Pde2a
MMU-1280215	Cytokine Signaling in Immune system	28	381	0.00044	Hck,Nfkbia,Osmr,Csf1r,Il1r2,Il1b,Il6ra,Tnfrsf1b,Tnfrsf9,Oasl1,Il4ra,Il10ra,Lyn,Flt3,Socs3,Jak3,Stat1,Csf2rb2,Cntfr,Rps6ka1,Csf3r,Trim25,Ptk2b,Nfkb2,Syk,Irf9,Stxbp2,Inpp5d	Hck,Nfkbia,Osmr,Csf1r,Il1r2,Il1b,Il6ra,Tnfrsf1b,Tnfrsf9,Oasl1,Il4ra,Il10ra,Lyn,Flt3,Socs3,Jak3,Stat1,Csf2rb2,Cntfr,Rps6ka1,Csf3r,Trim25,Ptk2b,Nfkb2,Syk,Irf9,Stxbp2,Inpp5d
MMU-168898	Toll-like Receptor Cascades	17	146	0.00044	Itgb2,Lbp,Nfkbia,Ly86,Irf7,Cd14,Tlr1,Tlr7,S100a8,Itgam,Plcg2,Tlr9,Rps6ka1,Nfkb2,Tlr8,S100a9,Unc93b1	Itgb2,Lbp,Nfkbia,Ly86,Irf7,Cd14,Tlr1,Tlr7,S100a8,Itgam,Plcg2,Tlr9,Rps6ka1,Nfkb2,Tlr8,S100a9,Unc93b1
MMU-449147	Signaling by Interleukins	22	257	0.00072	Hck,Nfkbia,Osmr,Csf1r,Il1r2,Il1b,Il6ra,Il4ra,Il10ra,Lyn,Socs3,Jak3,Stat1,Csf2rb2,Cntfr,Rps6ka1,Csf3r,Ptk2b,Nfkb2,Syk,Stxbp2,Inpp5d	Hck,Nfkbia,Osmr,Csf1r,Il1r2,Il1b,Il6ra,Il4ra,Il10ra,Lyn,Socs3,Jak3,Stat1,Csf2rb2,Cntfr,Rps6ka1,Csf3r,Ptk2b,Nfkb2,Syk,Stxbp2,Inpp5d
MMU-2029480	Fcgamma receptor (FCGR) dependent phagocytosis	12	82	0.0021	Hck,Baiap2,Fcgr2b,Fcgr1,Fgr,Btk,Lyn,Pld4,Fcgr4,Plcg2,Syk,Fcgr3	Hck,Baiap2,Fcgr2b,Fcgr1,Fgr,Btk,Lyn,Pld4,Fcgr4,Plcg2,Syk,Fcgr3
MMU-166663	Initial triggering of complement	7	21	0.0032	Cfp,C3,C1qc,C1qb,C1qa,Cfd,C4b	Cfp,C3,C1qc,C1qb,C1qa,Cfd,C4b
MMU-174824	Plasma lipoprotein assembly, remodeling, and clearance	10	60	0.0049	Gpihbp1,Abcg1,Abca1,Apoc3,Apobr,Mylip,Pltp,Lipg,Scarb1,Nr1h3	Gpihbp1,Abcg1,Abca1,Apoc3,Apobr,Mylip,Pltp,Lipg,Scarb1,Nr1h3
MMU-2029485	Role of phospholipids in phagocytosis	7	24	0.0058	Fcgr2b,Fcgr1,Pld4,Fcgr4,Plcg2,Syk,Fcgr3	Fcgr2b,Fcgr1,Pld4,Fcgr4,Plcg2,Syk,Fcgr3
MMU-983695	Antigen activates B Cell Receptor (BCR) leading to generation of second messengers	7	24	0.0058	Cd22,Btk,Itpr3,Pik3ap1,Blnk,Plcg2,Syk	Cd22,Btk,Itpr3,Pik3ap1,Blnk,Plcg2,Syk
MMU-1222556	ROS and RNS production in phagocytes	8	36	0.0059	Cybb,Ncf1,Nos2,Slc11a1,Hvcn1,Ncf4,Nos1,Ncf2	Cybb,Ncf1,Nos2,Slc11a1,Hvcn1,Ncf4,Nos1,Ncf2
MMU-202733	Cell surface interactions at the vascular wall	13	114	0.0062	Itgb2,Slc7a10,Esam,Itgax,Lyn,Sdc3,Itgam,Bsg,Fcer1g,Cd74,Ceacam1,Inpp5d,Slc3a2	Itgb2,Slc7a10,Esam,Itgax,Lyn,Sdc3,Itgam,Bsg,Fcer1g,Cd74,Ceacam1,Inpp5d,Slc3a2
MMU-5621480	Dectin-2 family	5	8	0.0062	Clec4e,Lyn,Fcer1g,Plcg2,Syk	Clec4e,Lyn,Fcer1g,Plcg2,Syk
MMU-194138	Signaling by VEGF	12	100	0.0079	Cybb,Ncf1,Flt4,Baiap2,Flt1,Cdh5,Shb,Prr5,Ncf4,Ptk2b,Nrp2,Ncf2	Cybb,Ncf1,Flt4,Baiap2,Flt1,Cdh5,Shb,Prr5,Ncf4,Ptk2b,Nrp2,Ncf2
MMU-983705	Signaling by the B Cell Receptor (BCR)	12	102	0.009	Cd22,Nfkbia,Btk,Itpr3,Lyn,Pik3ap1,Blnk,Nfatc2,Plcg2,Syk,Nfatc1,Rasgrp3	Cd22,Nfkbia,Btk,Itpr3,Lyn,Pik3ap1,Blnk,Nfatc2,Plcg2,Syk,Nfatc1,Rasgrp3
MMU-1430728	Metabolism	70	1779	0.0101	Ppard,Cyp4f18,Prodh,Lpcat3,Hyal2,Ppa1,Upp1,Abcc3,Gpihbp1,Ehhadh,Xdh,Cyp2e1,Hdc,Mfsd2a,Cd38,Tpst2,Fah,Slco2b1,Lyve1,Bcat2,Car5b,Gpt2,B3gnt3,Pgls,Apoc3,Cyp1a1,Elovl5,Nt5e,Hsd3b7,Parp14,Itpr3,Acer2,Acss3,Spns2,Gngt2,Ch25h,Slc27a2,Samhd1,Acsm5,Chst1,Sdc3,Pld4,Bsg,Alox5ap,Hmbs,Plcg2,Dio2,Glul,Gda,St3gal1,Helz2,Ttpa,Bst1,Acsf2,Car4,Cyp4b1,Sult1a1,B4galt5,Fitm2,Tcn2,Sgpl1,Rapgef3,Sgms1,Ucp2,Agpat6,Inpp5…	Ppard,Cyp4f18,Prodh,Lpcat3,Hyal2,Ppa1,Upp1,Abcc3,Gpihbp1,Ehhadh,Xdh,Cyp2e1,Hdc,Mfsd2a,Cd38,Tpst2,Fah,Slco2b1,Lyve1,Bcat2,Car5b,Gpt2,B3gnt3,Pgls,Apoc3,Cyp1a1,Elovl5,Nt5e,Hsd3b7,Parp14,Itpr3,Acer2,Acss3,Spns2,Gngt2,Ch25h,Slc27a2,Samhd1,Acsm5,Chst1,Sdc3,Pld4,Bsg,Alox5ap,Hmbs,Plcg2,Dio2,Glul,Gda,St3gal1,Helz2,Ttpa,Bst1,Acsf2,Car4,Cyp4b1,Sult1a1,B4galt5,Fitm2,Tcn2,Sgpl1,Rapgef3,Sgms1,Ucp2,Gpat4,Inpp5d…
MMU-2871809	FCERI mediated Ca+2 mobilization	7	29	0.0106	Btk,Lyn,Nfatc2,Fcer1g,Plcg2,Syk,Nfatc1	Btk,Lyn,Nfatc2,Fcer1g,Plcg2,Syk,Nfatc1
MMU-162582	Signal Transduction	88	2417	0.0114	Pdgfb,Ppard,Lamb1,Map3k11,Sh2b2,Cybb,Notch4,Ncf1,Ksr1,Cxcl16,Ccl6,Ccl9,Ptger1,Flt4,Nfkbia,Prkch,Evl,Col2a1,Gpihbp1,Arhgap31,Cdkn1a,Cxcl13,Fgd2,C3,Baiap2,Ccr1,Sox17,Notch1,Il6ra,Abca1,Flt1,Btk,Eif4ebp1,Cdh5,Apoc3,Arap3,Rgl3,Rasa4,Itpr3,Lyn,Flt3,Arhgap27,Dagla,Gngt2,S1pr1,Pik3ap1,Foxo1,Socs3,Jak3,Shb,Gpr4,S100a8,Fpr2,Sdc3,Prr5,Agt,Stat1,Jag2,Fes,Tlr9,Fgfr3,Csf2rb2,Ncf4,Cnr2,Ralgds,Dll4,Adora2a,Rps6…	Pdgfb,Ppard,Lamb1,Map3k11,Sh2b2,Cybb,Notch4,Ncf1,Ksr1,Cxcl16,Ccl6,Ccl9,Ptger1,Flt4,Nfkbia,Prkch,Evl,Col2a1,Gpihbp1,Arhgap31,Cdkn1a,Cxcl13,Fgd2,C3,Baiap2,Ccr1,Sox17,Notch1,Il6ra,Abca1,Flt1,Btk,Eif4ebp1,Cdh5,Apoc3,Arap3,Rgl3,Rasa4,Itpr3,Lyn,Flt3,Arhgap27,Dagla,Gngt2,S1pr1,Pik3ap1,Foxo1,Socs3,Jak3,Shb,Gpr4,S100a8,Fpr2,Sdc3,Prr5,Agt,Stat1,Jag2,Fes,Tlr9,Fgfr3,Csf2rb2,Ncf4,Cnr2,Ralgds,Dll4,Adora2a,Rps6…
MMU-9006934	Signaling by Receptor Tyrosine Kinases	25	418	0.0203	Pdgfb,Lamb1,Sh2b2,Cybb,Ncf1,Flt4,Col2a1,Baiap2,Flt1,Cdh5,Lyn,Flt3,Shb,Prr5,Stat1,Fes,Tlr9,Fgfr3,Ncf4,Ralgds,Rps6ka1,Ptk2b,Nrp2,Col6a5,Ncf2	Pdgfb,Lamb1,Sh2b2,Cybb,Ncf1,Flt4,Col2a1,Baiap2,Flt1,Cdh5,Lyn,Flt3,Shb,Prr5,Stat1,Fes,Tlr9,Fgfr3,Ncf4,Ralgds,Rps6ka1,Ptk2b,Nrp2,Col6a5,Ncf2
MMU-5668599	RHO GTPases Activate NADPH Oxidases	6	24	0.0329	Cybb,Ncf1,S100a8,Ncf4,S100a9,Ncf2	Cybb,Ncf1,S100a8,Ncf4,S100a9,Ncf2
MMU-76002	Platelet activation, signaling and aggregation	18	253	0.0329	Pdgfb,Orm3,Prkch,Lgals3bp,Itpr3,Lyn,Serpina3g,Abcc4,Dagla,Gngt2,Cfd,Fcer1g,Plcg2,Plek,Syk,Rapgef3,Stxbp2,Srgn	Pdgfb,Orm3,Prkch,Lgals3bp,Itpr3,Lyn,Serpina3g,Abcc4,Dagla,Gngt2,Cfd,Fcer1g,Plcg2,Plek,Syk,Rapgef3,Stxbp2,Srgn
