# Supplementary material for: reString: an open-source Python software to perform automatic functional enrichment retrieval, results aggregation and data visualization
Source: Sci Rep. 2021 Dec 6;11:23458. doi: 10.1038/s41598-021-02528-0 (PMC8648753; doi:10.1038/s41598-021-02528-0)
Supplement: Supplementary file 1 — Supplementary Information 1. [file 41598_2021_2528_MOESM1_ESM.zip › Supplemental DataSets/upregulated/treatment_t1_green_VS_treatment_t1_red_FC/UP_enrichment.KEGG.tsv]

#term ID	term description	observed gene count	background gene count	false discovery rate	matching proteins in your network (IDs)	matching proteins in your network (labels)
mmu05152	Tuberculosis	28	170	4.2e-12	Itgb2,Lbp,Ksr1,Nos2,Ciita,C3,Il1b,Fcgr1,Clec4e,Itgax,Il10ra,H2-DMa,H2-Ab1,H2-Aa,Cd14,Tlr1,Stat1,Itgam,Cebpb,H2-Eb1,Plk3,Fcgr4,Fcer1g,Tlr9,Cd74,H2-DMb1,Syk,Fcgr3	Itgb2,Lbp,Ksr1,Nos2,Ciita,C3,Il1b,Fcgr1,Clec4e,Itgax,Il10ra,H2-DMa,H2-Ab1,H2-Aa,Cd14,Tlr1,Stat1,Itgam,Cebpb,H2-Eb1,Plk3,Fcgr4,Fcer1g,Tlr9,Cd74,H2-DMb1,Syk,Fcgr3
mmu05140	Leishmaniasis	19	67	1.1e-11	Itgb2,Cybb,Ncf1,Nos2,Nfkbia,C3,Il1b,Fcgr1,H2-DMa,H2-Ab1,H2-Aa,Stat1,Itgam,H2-Eb1,Fcgr4,Ncf4,H2-DMb1,Fcgr3,Ncf2	Itgb2,Cybb,Ncf1,Nos2,Nfkbia,C3,Il1b,Fcgr1,H2-DMa,H2-Ab1,H2-Aa,Stat1,Itgam,H2-Eb1,Fcgr4,Ncf4,H2-DMb1,Fcgr3,Ncf2
mmu04380	Osteoclast differentiation	22	121	1.87e-10	Spi1,Ncf1,Nfkbia,Csf1r,Il1b,Fcgr1,Tyrobp,Btk,Blnk,Socs3,Stat1,Nfatc2,Pirb,Fcgr4,Plcg2,Ncf4,Nfkb2,Syk,Irf9,Nfatc1,Fcgr3,Ncf2	Spi1,Ncf1,Nfkbia,Csf1r,Il1b,Fcgr1,Tyrobp,Btk,Blnk,Socs3,Stat1,Nfatc2,Pirb,Fcgr4,Plcg2,Ncf4,Nfkb2,Syk,Irf9,Nfatc1,Fcgr3,Ncf2
mmu04640	Hematopoietic cell lineage	19	91	5.91e-10	Cd22,Csf1r,Il1r2,Il1b,Il6ra,Fcgr1,Cd38,Il4ra,H2-DMa,Flt3,H2-Ab1,H2-Aa,Cd14,Itgam,H2-Eb1,Csf2ra,Cd37,Csf3r,H2-DMb1	Cd22,Csf1r,Il1r2,Il1b,Il6ra,Fcgr1,Cd38,Il4ra,H2-DMa,Flt3,H2-Ab1,H2-Aa,Cd14,Itgam,H2-Eb1,Csf2ra,Cd37,Csf3r,H2-DMb1
mmu05169	Epstein-Barr virus infection	25	214	1.93e-08	Nfkbia,Cdkn1a,H2-K1,Irf7,Btk,Oas3,H2-DMa,Lyn,H2-Ab1,H2-Aa,Runx3,Blnk,Jak3,Oas2,Stat1,H2-Eb1,Oas1a,Plcg2,Icam1,Nfkb2,H2-DMb1,Syk,Irf9,H2-Q6,H2-D1	Nfkbia,Cdkn1a,H2-K1,Irf7,Btk,Oas3,H2-DMa,Lyn,H2-Ab1,H2-Aa,Runx3,Blnk,Jak3,Oas2,Stat1,H2-Eb1,Oas1a,Plcg2,Icam1,Nfkb2,H2-DMb1,Syk,Irf9,H2-Q8,H2-D1
mmu05150	Staphylococcus aureus infection	18	108	3.7e-08	Itgb2,C3,Fcgr1,C1qc,H2-DMa,C1qb,H2-Ab1,H2-Aa,C1qa,Cfd,Fpr2,Itgam,C4b,H2-Eb1,Fcgr4,Icam1,H2-DMb1,Fcgr3	Itgb2,C3,Fcgr1,C1qc,H2-DMa,C1qb,H2-Ab1,H2-Aa,C1qa,Cfd,Fpr2,Itgam,C4b,H2-Eb1,Fcgr4,Icam1,H2-DMb1,Fcgr3
mmu04145	Phagosome	21	162	7.21e-08	Itgb2,Cybb,Ncf1,C3,H2-K1,Fcgr1,H2-DMa,H2-Ab1,H2-Aa,Cd14,Itgam,H2-Eb1,Fcgr4,Scarb1,Ncf4,Nos1,H2-DMb1,Fcgr3,H2-Q6,H2-D1,Ncf2	Itgb2,Cybb,Ncf1,C3,H2-K1,Fcgr1,H2-DMa,H2-Ab1,H2-Aa,Cd14,Itgam,H2-Eb1,Fcgr4,Scarb1,Ncf4,Nos1,H2-DMb1,Fcgr3,H2-Q8,H2-D1,Ncf2
mmu04662	B cell receptor signaling pathway	15	75	8.74e-08	Cd22,Nfkbia,Ifitm1,Cd72,Btk,Lyn,Pik3ap1,Blnk,Nfatc2,Pirb,Plcg2,Syk,Inpp5d,Nfatc1,Rasgrp3	Cd22,Nfkbia,Ifitm1,Cd72,Btk,Lyn,Pik3ap1,Blnk,Nfatc2,Pirb,Plcg2,Syk,Inpp5d,Nfatc1,Rasgrp3
mmu04658	Th1 and Th2 cell differentiation	15	86	4.02e-07	Nfkbia,Notch1,Il4ra,H2-DMa,H2-Ab1,H2-Aa,Runx3,Jak3,Stat1,H2-Eb1,Nfatc2,Jag2,Dll4,H2-DMb1,Nfatc1	Nfkbia,Notch1,Il4ra,H2-DMa,H2-Ab1,H2-Aa,Runx3,Jak3,Stat1,H2-Eb1,Nfatc2,Jag2,Dll4,H2-DMb1,Nfatc1
mmu05200	Pathways in cancer	36	528	1.09e-06	Pdgfb,Spi1,Ppard,Lamb1,Notch4,Nos2,Ptger1,Flt4,Nfkbia,Cdkn1a,Pim1,Csf1r,Notch1,Il6ra,Il4ra,Hey1,Flt3,Egln3,Gngt2,Foxo1,Jak3,Agt,Stat1,Jag2,Csf2ra,Plcg2,Fgfr3,Csf2rb,Csf2rb2,Ralgds,Dll4,Csf3r,Nfkb2,Adcy3,Rasgrp3,Adcy4	Pdgfb,Spi1,Ppard,Lamb1,Notch4,Nos2,Ptger1,Flt4,Nfkbia,Cdkn1a,Pim1,Csf1r,Notch1,Il6ra,Il4ra,Hey1,Flt3,Egln3,Gngt2,Foxo1,Jak3,Agt,Stat1,Jag2,Csf2ra,Plcg2,Fgfr3,Csf2rb,Csf2rb2,Ralgds,Dll4,Csf3r,Nfkb2,Adcy3,Rasgrp3,Adcy4
mmu04514	Cell adhesion molecules	18	155	3.28e-06	Itgb2,Esam,Cd22,Vsir,H2-K1,Siglec1,Cdh5,H2-DMa,H2-Ab1,H2-Aa,Sdc3,Itgam,H2-Eb1,Pvrl2,Icam1,H2-DMb1,H2-Q6,H2-D1	Itgb2,Esam,Cd22,Vsir,H2-K1,Siglec1,Cdh5,H2-DMa,H2-Ab1,H2-Aa,Sdc3,Itgam,H2-Eb1,Nectin2,Icam1,H2-DMb1,H2-Q8,H2-D1
mmu04625	C-type lectin receptor signaling pathway	15	109	5.03e-06	Ksr1,Nfkbia,Il1b,Clec4e,Itpr3,Stat1,Nfatc2,Plk3,Fcer1g,Plcg2,Nfkb2,Bcl3,Syk,Irf9,Nfatc1	Ksr1,Nfkbia,Il1b,Clec4e,Itpr3,Stat1,Nfatc2,Plk3,Fcer1g,Plcg2,Nfkb2,Bcl3,Syk,Irf9,Nfatc1
mmu05164	Influenza A	18	167	7.69e-06	Nfkbia,Ciita,Irf7,Il1b,Oas3,H2-DMa,H2-Ab1,H2-Aa,Socs3,Oas2,Tlr7,Stat1,H2-Eb1,Oas1a,Icam1,Trim25,H2-DMb1,Irf9	Nfkbia,Ciita,Irf7,Il1b,Oas3,H2-DMa,H2-Ab1,H2-Aa,Socs3,Oas2,Tlr7,Stat1,H2-Eb1,Oas1a,Icam1,Trim25,H2-DMb1,Irf9
mmu04064	NF-kappa B signaling pathway	14	99	8.37e-06	Lbp,Nfkbia,Il1b,Btk,Lyn,Cd14,Blnk,Plcg2,Icam1,Bcl2a1d,Trim25,Nfkb2,Syk,Card10	Lbp,Nfkbia,Il1b,Btk,Lyn,Cd14,Blnk,Plcg2,Icam1,Bcl2a1d,Trim25,Nfkb2,Syk,Card10
mmu05167	Kaposi sarcoma-associated herpesvirus infection	20	210	8.98e-06	Pdgfb,Hck,Nfkbia,Cdkn1a,C3,H2-K1,Irf7,Ccr1,Itpr3,Lyn,Gngt2,Stat1,Nfatc2,Plcg2,Icam1,Syk,Irf9,Nfatc1,H2-Q6,H2-D1	Pdgfb,Hck,Nfkbia,Cdkn1a,C3,H2-K1,Irf7,Ccr1,Itpr3,Lyn,Gngt2,Stat1,Nfatc2,Plcg2,Icam1,Syk,Irf9,Nfatc1,H2-Q8,H2-D1
mmu04062	Chemokine signaling pathway	18	184	2.3e-05	Hck,Ccl8,Ncf1,Cxcl16,Ccl6,Ccl9,Nfkbia,Cxcl13,Ccr1,Fgr,Lyn,Gngt2,Jak3,Stat1,Plcg2,Ptk2b,Adcy3,Adcy4	Hck,Ccl8,Ncf1,Cxcl16,Ccl6,Ccl9,Nfkbia,Cxcl13,Ccr1,Fgr,Lyn,Gngt2,Jak3,Stat1,Plcg2,Ptk2b,Adcy3,Adcy4
mmu04630	JAK-STAT signaling pathway	17	165	2.3e-05	Pdgfb,Osmr,Cdkn1a,Pim1,Il6ra,Il4ra,Il10ra,Il22ra2,Socs3,Jak3,Stat1,Csf2ra,Csf2rb,Csf2rb2,Cntfr,Csf3r,Irf9	Pdgfb,Osmr,Cdkn1a,Pim1,Il6ra,Il4ra,Il10ra,Il22ra2,Socs3,Jak3,Stat1,Csf2ra,Csf2rb,Csf2rb2,Cntfr,Csf3r,Irf9
mmu05166	Human T-cell leukemia virus 1 infection	20	231	2.99e-05	Itgb2,Spi1,Nfkbia,Cdkn1a,H2-K1,Il1r2,H2-DMa,H2-Ab1,H2-Aa,Jak3,H2-Eb1,Nfatc2,Icam1,Nfkb2,H2-DMb1,Adcy3,Nfatc1,Adcy4,H2-Q6,H2-D1	Itgb2,Spi1,Nfkbia,Cdkn1a,H2-K1,Il1r2,H2-DMa,H2-Ab1,H2-Aa,Jak3,H2-Eb1,Nfatc2,Icam1,Nfkb2,H2-DMb1,Adcy3,Nfatc1,Adcy4,H2-Q8,H2-D1
mmu04659	Th17 cell differentiation	13	101	4.3e-05	Nfkbia,Il1b,Il6ra,Il4ra,H2-DMa,H2-Ab1,H2-Aa,Jak3,Stat1,H2-Eb1,Nfatc2,H2-DMb1,Nfatc1	Nfkbia,Il1b,Il6ra,Il4ra,H2-DMa,H2-Ab1,H2-Aa,Jak3,Stat1,H2-Eb1,Nfatc2,H2-DMb1,Nfatc1
mmu05133	Pertussis	11	73	6.5e-05	Itgb2,Nos2,C3,Il1b,C1qc,Irf8,C1qb,C1qa,Cd14,Itgam,C4b	Itgb2,Nos2,C3,Il1b,C1qc,Irf8,C1qb,C1qa,Cd14,Itgam,C4b
mmu04612	Antigen processing and presentation	11	74	6.97e-05	Ciita,H2-K1,Ifi30,H2-DMa,H2-Ab1,H2-Aa,H2-Eb1,Cd74,H2-DMb1,H2-Q6,H2-D1	Ciita,H2-K1,Ifi30,H2-DMa,H2-Ab1,H2-Aa,H2-Eb1,Cd74,H2-DMb1,H2-Q8,H2-D1
mmu05322	Systemic lupus erythematosus	12	93	9.03e-05	C3,Fcgr1,C1qc,H2-DMa,C1qb,H2-Ab1,H2-Aa,C1qa,C4b,H2-Eb1,Fcgr4,H2-DMb1	C3,Fcgr1,C1qc,H2-DMa,C1qb,H2-Ab1,H2-Aa,C1qa,C4b,H2-Eb1,Fcgr4,H2-DMb1
mmu05332	Graft-versus-host disease	9	48	9.44e-05	H2-K1,Il1b,H2-DMa,H2-Ab1,H2-Aa,H2-Eb1,H2-DMb1,H2-Q6,H2-D1	H2-K1,Il1b,H2-DMa,H2-Ab1,H2-Aa,H2-Eb1,H2-DMb1,H2-Q8,H2-D1
mmu04670	Leukocyte transendothelial migration	13	113	0.0001	Itgb2,Esam,Cybb,Ncf1,Cdh5,Itgam,Sipa1,Plcg2,Icam1,Ncf4,Ptk2b,Rapgef3,Ncf2	Itgb2,Esam,Cybb,Ncf1,Cdh5,Itgam,Sipa1,Plcg2,Icam1,Ncf4,Ptk2b,Rapgef3,Ncf2
mmu05163	Human cytomegalovirus infection	19	236	0.00011	Ptger1,Nfkbia,Cdkn1a,H2-K1,Ccr1,Il1b,Il6ra,Eif4ebp1,Il10ra,Itpr3,Gngt2,Nfatc2,Ptk2b,Tmem173,Adcy3,Nfatc1,Adcy4,H2-Q6,H2-D1	Ptger1,Nfkbia,Cdkn1a,H2-K1,Ccr1,Il1b,Il6ra,Eif4ebp1,Il10ra,Itpr3,Gngt2,Nfatc2,Ptk2b,Tmem173,Adcy3,Nfatc1,Adcy4,H2-Q8,H2-D1
mmu05168	Herpes simplex virus 1 infection	26	413	0.00015	Cfp,Nfkbia,C3,H2-K1,Irf7,Il1b,Eif4ebp1,Oas3,H2-DMa,H2-Ab1,H2-Aa,Bst2,Socs3,Oas2,Stat1,H2-Eb1,Oas1a,Tlr9,Cd74,Pou2f2,H2-DMb1,Tmem173,Syk,Irf9,H2-Q6,H2-D1	Cfp,Nfkbia,C3,H2-K1,Irf7,Il1b,Eif4ebp1,Oas3,H2-DMa,H2-Ab1,H2-Aa,Bst2,Socs3,Oas2,Stat1,H2-Eb1,Oas1a,Tlr9,Cd74,Pou2f2,H2-DMb1,Tmem173,Syk,Irf9,H2-Q8,H2-D1
mmu05221	Acute myeloid leukemia	10	70	0.00021	Spi1,Ppard,Pim1,Csf1r,Fcgr1,Eif4ebp1,Flt3,Cd14,Itgam,Bcl2a1d	Spi1,Ppard,Pim1,Csf1r,Fcgr1,Eif4ebp1,Flt3,Cd14,Itgam,Bcl2a1d
mmu04015	Rap1 signaling pathway	17	208	0.00024	Itgb2,Pdgfb,Epha2,Flt4,Evl,Csf1r,Flt1,Arap3,Itgam,Sipa1,Fgfr3,Ralgds,Adora2a,Rapgef3,Adcy3,Rasgrp3,Adcy4	Itgb2,Pdgfb,Epha2,Flt4,Evl,Csf1r,Flt1,Arap3,Itgam,Sipa1,Fgfr3,Ralgds,Adora2a,Rapgef3,Adcy3,Rasgrp3,Adcy4
mmu04060	Cytokine-cytokine receptor interaction	20	279	0.00026	Ccl8,Cxcl16,Ccl6,Ccl9,Osmr,Cxcl13,Csf1r,Ccr1,Il1r2,Il1b,Il6ra,Tnfrsf1b,Tnfrsf9,Il4ra,Il10ra,Csf2ra,Csf2rb,Csf2rb2,Cntfr,Csf3r	Ccl8,Cxcl16,Ccl6,Ccl9,Osmr,Cxcl13,Csf1r,Ccr1,Il1r2,Il1b,Il6ra,Tnfrsf1b,Tnfrsf9,Il4ra,Il10ra,Csf2ra,Csf2rb,Csf2rb2,Cntfr,Csf3r
mmu04940	Type I diabetes mellitus	9	57	0.00026	H2-K1,Il1b,H2-DMa,H2-Ab1,H2-Aa,H2-Eb1,H2-DMb1,H2-Q6,H2-D1	H2-K1,Il1b,H2-DMa,H2-Ab1,H2-Aa,H2-Eb1,H2-DMb1,H2-Q8,H2-D1
mmu05416	Viral myocarditis	10	74	0.00028	Itgb2,H2-K1,H2-DMa,H2-Ab1,H2-Aa,H2-Eb1,Icam1,H2-DMb1,H2-Q6,H2-D1	Itgb2,H2-K1,H2-DMa,H2-Ab1,H2-Aa,H2-Eb1,Icam1,H2-DMb1,H2-Q8,H2-D1
mmu04650	Natural killer cell mediated cytotoxicity	12	113	0.00037	Itgb2,H2-K1,Tyrobp,Nfatc2,Fcgr4,Fcer1g,Plcg2,Icam1,Ptk2b,Syk,Nfatc1,H2-D1	Itgb2,H2-K1,Tyrobp,Nfatc2,Fcgr4,Fcer1g,Plcg2,Icam1,Ptk2b,Syk,Nfatc1,H2-D1
mmu05321	Inflammatory bowel disease	9	61	0.00037	Il1b,Il4ra,H2-DMa,H2-Ab1,H2-Aa,Stat1,H2-Eb1,H2-DMb1,Nfatc1	Il1b,Il4ra,H2-DMa,H2-Ab1,H2-Aa,Stat1,H2-Eb1,H2-DMb1,Nfatc1
mmu04620	Toll-like receptor signaling pathway	11	98	0.00048	Irf5,Lbp,Nfkbia,Irf7,Il1b,Cd14,Tlr1,Tlr7,Stat1,Tlr9,Tlr8	Irf5,Lbp,Nfkbia,Irf7,Il1b,Cd14,Tlr1,Tlr7,Stat1,Tlr9,Tlr8
mmu05330	Allograft rejection	8	50	0.00058	H2-K1,H2-DMa,H2-Ab1,H2-Aa,H2-Eb1,H2-DMb1,H2-Q6,H2-D1	H2-K1,H2-DMa,H2-Ab1,H2-Aa,H2-Eb1,H2-DMb1,H2-Q8,H2-D1
mmu05310	Asthma	6	24	0.0006	H2-DMa,H2-Ab1,H2-Aa,H2-Eb1,Fcer1g,H2-DMb1	H2-DMa,H2-Ab1,H2-Aa,H2-Eb1,Fcer1g,H2-DMb1
mmu05145	Toxoplasmosis	11	106	0.00084	Lamb1,Nos2,Nfkbia,Ciita,Il10ra,H2-DMa,H2-Ab1,H2-Aa,Stat1,H2-Eb1,H2-DMb1	Lamb1,Nos2,Nfkbia,Ciita,Il10ra,H2-DMa,H2-Ab1,H2-Aa,Stat1,H2-Eb1,H2-DMb1
mmu04151	PI3K-Akt signaling pathway	21	355	0.0017	Pdgfb,Lamb1,Epha2,Flt4,Osmr,Col2a1,Cdkn1a,Csf1r,Il6ra,Flt1,Il4ra,Eif4ebp1,Flt3,Gngt2,Pik3ap1,Jak3,Fgfr3,Csf3r,Itgb4,Syk,Col6a5	Pdgfb,Lamb1,Epha2,Flt4,Osmr,Col2a1,Cdkn1a,Csf1r,Il6ra,Flt1,Il4ra,Eif4ebp1,Flt3,Gngt2,Pik3ap1,Jak3,Fgfr3,Csf3r,Itgb4,Syk,Col6a5
mmu04621	NOD-like receptor signaling pathway	14	191	0.0028	Cybb,Nfkbia,Irf7,Il1b,Oas3,Itpr3,AI607873,Oas2,Stat1,Oas1a,Trpm2,Ifi204,Tmem173,Irf9	Cybb,Nfkbia,Irf7,Il1b,Oas3,Itpr3,AI607873,Oas2,Stat1,Oas1a,Trpm2,Ifi204,Tmem173,Irf9
mmu05320	Autoimmune thyroid disease	8	66	0.0029	H2-K1,H2-DMa,H2-Ab1,H2-Aa,H2-Eb1,H2-DMb1,H2-Q6,H2-D1	H2-K1,H2-DMa,H2-Ab1,H2-Aa,H2-Eb1,H2-DMb1,H2-Q8,H2-D1
mmu04072	Phospholipase D signaling pathway	12	147	0.003	Pdgfb,Cyth1,Cyth4,Agt,Fcer1g,Plcg2,Ralgds,Ptk2b,Syk,Rapgef3,Adcy3,Adcy4	Pdgfb,Cyth1,Cyth4,Agt,Fcer1g,Plcg2,Ralgds,Ptk2b,Syk,Rapgef3,Adcy3,Adcy4
mmu05323	Rheumatoid arthritis	9	86	0.0032	Itgb2,Il1b,Flt1,H2-DMa,H2-Ab1,H2-Aa,H2-Eb1,Icam1,H2-DMb1	Itgb2,Il1b,Flt1,H2-DMa,H2-Ab1,H2-Aa,H2-Eb1,Icam1,H2-DMb1
mmu04061	Viral protein interaction with cytokine and cytokine receptor	9	87	0.0034	Ccl8,Ccl6,Ccl9,Cxcl13,Csf1r,Ccr1,Il6ra,Tnfrsf1b,Il10ra	Ccl8,Ccl6,Ccl9,Cxcl13,Csf1r,Ccr1,Il6ra,Tnfrsf1b,Il10ra
mmu05170	Human immunodeficiency virus 1 infection	15	222	0.0034	Nfkbia,H2-K1,Tnfrsf1b,Itpr3,Gngt2,Bst2,Samhd1,Nfatc2,Plcg2,Ptk2b,Tmem173,Nfatc1,H2-Q6,H2-D1,Apobec3	Nfkbia,H2-K1,Tnfrsf1b,Itpr3,Gngt2,Bst2,Samhd1,Nfatc2,Plcg2,Ptk2b,Tmem173,Nfatc1,H2-Q8,H2-D1,Apobec3
mmu04610	Complement and coagulation cascades	9	92	0.0047	Itgb2,C3,Itgax,C1qc,C1qb,C1qa,Cfd,Itgam,C4b	Itgb2,C3,Itgax,C1qc,C1qb,C1qa,Cfd,Itgam,C4b
mmu05162	Measles	11	140	0.0063	Nfkbia,Irf7,Il1b,Oas3,Jak3,Oas2,Tlr7,Stat1,Oas1a,Tlr9,Irf9	Nfkbia,Irf7,Il1b,Oas3,Jak3,Oas2,Tlr7,Stat1,Oas1a,Tlr9,Irf9
mmu04970	Salivary secretion	8	79	0.0074	Cd38,Itpr3,Lyz1,Lyz2,Bst1,Nos1,Adcy3,Adcy4	Cd38,Itpr3,Lyz1,Lyz2,Bst1,Nos1,Adcy3,Adcy4
mmu05134	Legionellosis	7	60	0.0074	Itgb2,Nfkbia,C3,Il1b,Cd14,Itgam,Nfkb2	Itgb2,Nfkbia,C3,Il1b,Cd14,Itgam,Nfkb2
mmu05202	Transcriptional misregulation in cancer	13	192	0.0074	Spi1,Igfbp3,Cdkn1a,Csf1r,Il1r2,Fcgr1,Flt1,Flt3,Foxo1,Cd14,Itgam,Cebpb,Bcl2a1d	Spi1,Igfbp3,Cdkn1a,Csf1r,Il1r2,Fcgr1,Flt1,Flt3,Foxo1,Cd14,Itgam,Cebpb,Bcl2a1d
mmu04933	AGE-RAGE signaling pathway in diabetic complications	9	101	0.0078	Cybb,Pim1,Il1b,Foxo1,Agt,Stat1,Plcg2,Icam1,Nfatc1	Cybb,Pim1,Il1b,Foxo1,Agt,Stat1,Plcg2,Icam1,Nfatc1
mmu04014	Ras signaling pathway	14	224	0.0095	Pdgfb,Epha2,Ksr1,Flt4,Csf1r,Flt1,Rasa4,Flt3,Gngt2,Plcg2,Fgfr3,Ralgds,Rasa3,Rasgrp3	Pdgfb,Epha2,Ksr1,Flt4,Csf1r,Flt1,Rasa4,Flt3,Gngt2,Plcg2,Fgfr3,Ralgds,Rasa3,Rasgrp3
mmu04666	Fc gamma R-mediated phagocytosis	8	85	0.0104	Hck,Ncf1,Fcgr1,Lyn,Fcgr4,Plcg2,Syk,Inpp5d	Hck,Ncf1,Fcgr1,Lyn,Fcgr4,Plcg2,Syk,Inpp5d
mmu04664	Fc epsilon RI signaling pathway	7	66	0.0109	Btk,Lyn,Alox5ap,Fcer1g,Plcg2,Syk,Inpp5d	Btk,Lyn,Alox5ap,Fcer1g,Plcg2,Syk,Inpp5d
mmu04979	Cholesterol metabolism	6	48	0.011	Abca1,Apoc3,Mylip,Pltp,Lipg,Scarb1	Abca1,Apoc3,Mylip,Pltp,Lipg,Scarb1
mmu05160	Hepatitis C	11	158	0.0133	Nfkbia,Cdkn1a,Irf7,Oas3,Socs3,Oas2,Stat1,Oas1a,Scarb1,Nr1h3,Irf9	Nfkbia,Cdkn1a,Irf7,Oas3,Socs3,Oas2,Stat1,Oas1a,Scarb1,Nr1h3,Irf9
mmu00220	Arginine biosynthesis	4	20	0.0153	Nos2,Gpt2,Glul,Nos1	Nos2,Gpt2,Glul,Nos1
mmu04330	Notch signaling pathway	6	54	0.0181	Notch4,Notch1,Lfng,Hey1,Jag2,Dll4	Notch4,Notch1,Lfng,Hey1,Jag2,Dll4
mmu04925	Aldosterone synthesis and secretion	8	96	0.0191	Itpr3,Dagla,Agt,Scarb1,Kcnk3,Adcy3,Adcy4,Pde2a	Itpr3,Dagla,Agt,Scarb1,Kcnk3,Adcy3,Adcy4,Pde2a
mmu05203	Viral carcinogenesis	12	194	0.0197	Nfkbia,Cdkn1a,C3,H2-K1,Irf7,Lyn,Jak3,Nfkb2,Syk,Irf9,H2-Q6,H2-D1	Nfkbia,Cdkn1a,C3,H2-K1,Irf7,Lyn,Jak3,Nfkb2,Syk,Irf9,H2-Q8,H2-D1
mmu05142	Chagas disease	8	100	0.0234	Nos2,Nfkbia,C3,Il1b,C1qc,C1qb,C1qa,Tlr9	Nos2,Nfkbia,C3,Il1b,C1qc,C1qb,C1qa,Tlr9
mmu04672	Intestinal immune network for IgA production	5	40	0.0246	H2-DMa,H2-Ab1,H2-Aa,H2-Eb1,H2-DMb1	H2-DMa,H2-Ab1,H2-Aa,H2-Eb1,H2-DMb1
mmu05165	Human papillomavirus infection	17	342	0.025	Lamb1,Notch4,Col2a1,Cdkn1a,H2-K1,Notch1,Oasl1,Lfng,Eif4ebp1,Hey1,Foxo1,Stat1,Itgb4,Irf9,H2-Q6,H2-D1,Col6a5	Lamb1,Notch4,Col2a1,Cdkn1a,H2-K1,Notch1,Oasl1,Lfng,Eif4ebp1,Hey1,Foxo1,Stat1,Itgb4,Irf9,H2-Q8,H2-D1,Col6a5
mmu04010	MAPK signaling pathway	15	289	0.0286	Pdgfb,Map3k11,Epha2,Flt4,Csf1r,Il1b,Map3k6,Flt1,Flt3,Cd14,Fgfr3,Rps6ka1,Nfkb2,Nfatc1,Rasgrp3	Pdgfb,Map3k11,Epha2,Flt4,Csf1r,Il1b,Map3k6,Flt1,Flt3,Cd14,Fgfr3,Rps6ka1,Nfkb2,Nfatc1,Rasgrp3
mmu01100	Metabolic pathways	52	1536	0.0305	Cyp4f18,Prodh,Man1a,Hyal2,Nos2,Plod1,Upp1,Galnt15,Irg1,Ehhadh,Xdh,Cyp2e1,Hdc,Alpl,Extl1,Cd38,Fah,Bcat2,Car5b,Gpt2,B3gnt3,Pgls,Cyp1a1,Elovl5,Nt5e,Hsd3b7,Acer2,Acss3,Pgp,Acsm5,Lipg,Pld4,Cyp2b10,Hmbs,Plcg2,Glul,Gda,St3gal1,Dolk,Bst1,Car4,Nos1,B4galt5,Sgpl1,Sgms1,Adcy3,Agpat6,Inpp5d,Adcy4,Pde2a,Adssl1,Bckdhb	Cyp4f18,Prodh,Man1a,Hyal2,Nos2,Plod1,Upp1,Galnt15,Acod1,Ehhadh,Xdh,Cyp2e1,Hdc,Alpl,Extl1,Cd38,Fah,Bcat2,Car5b,Gpt2,B3gnt3,Pgls,Cyp1a1,Elovl5,Nt5e,Hsd3b7,Acer2,Acss3,Pgp,Acsm5,Lipg,Pld4,Cyp2b10,Hmbs,Plcg2,Glul,Gda,St3gal1,Dolk,Bst1,Car4,Nos1,B4galt5,Sgpl1,Sgms1,Adcy3,Gpat4,Inpp5d,Adcy4,Pde2a,Adssl1,Bckdhb
mmu04931	Insulin resistance	8	109	0.0351	Nfkbia,Slc27a1,Foxo1,Slc27a2,Socs3,Agt,Rps6ka1,Nr1h3	Nfkbia,Slc27a1,Foxo1,Slc27a2,Socs3,Agt,Rps6ka1,Nr1h3
mmu03320	PPAR signaling pathway	7	87	0.0368	Ppard,Ehhadh,Slc27a1,Apoc3,Slc27a2,Pltp,Nr1h3	Ppard,Ehhadh,Slc27a1,Apoc3,Slc27a2,Pltp,Nr1h3
mmu04066	HIF-1 signaling pathway	8	111	0.0377	Cybb,Nos2,Cdkn1a,Il6ra,Flt1,Eif4ebp1,Egln3,Plcg2	Cybb,Nos2,Cdkn1a,Il6ra,Flt1,Eif4ebp1,Egln3,Plcg2
mmu04657	IL-17 signaling pathway	7	90	0.0424	Mmp13,Nfkbia,Il1b,Lcn2,S100a8,Cebpb,S100a9	Mmp13,Nfkbia,Il1b,Lcn2,S100a8,Cebpb,S100a9
mmu01522	Endocrine resistance	7	91	0.0441	Notch4,Cdkn1a,Notch1,Jag2,Dll4,Adcy3,Adcy4	Notch4,Cdkn1a,Notch1,Jag2,Dll4,Adcy3,Adcy4
mmu04020	Calcium signaling pathway	11	193	0.0441	Pdgfb,Nos2,Ptger1,Cd38,Itpr3,Plcg2,Nos1,Adora2a,Ptk2b,Adcy3,Adcy4	Pdgfb,Nos2,Ptger1,Cd38,Itpr3,Plcg2,Nos1,Adora2a,Ptk2b,Adcy3,Adcy4
mmu04218	Cellular senescence	10	167	0.0441	Igfbp3,Cdkn1a,H2-K1,Eif4ebp1,Itpr3,Foxo1,Nfatc2,Nfatc1,H2-Q6,H2-D1	Igfbp3,Cdkn1a,H2-K1,Eif4ebp1,Itpr3,Foxo1,Nfatc2,Nfatc1,H2-Q8,H2-D1
mmu04927	Cortisol synthesis and secretion	6	69	0.0441	Itpr3,Agt,Scarb1,Kcnk3,Adcy3,Adcy4	Itpr3,Agt,Scarb1,Kcnk3,Adcy3,Adcy4
mmu02010	ABC transporters	5	50	0.0487	Abcc3,Abcg1,Abca1,Abcc4,Abca7	Abcc3,Abcg1,Abca1,Abcc4,Abca7
