# Supplementary material for: reString: an open-source Python software to perform automatic functional enrichment retrieval, results aggregation and data visualization
Source: Sci Rep. 2021 Dec 6;11:23458. doi: 10.1038/s41598-021-02528-0 (PMC8648753; doi:10.1038/s41598-021-02528-0)
Supplement: Supplementary file 1 — Supplementary Information 1. [file 41598_2021_2528_MOESM1_ESM.zip › Supplemental DataSets/upregulated/treatment_t1_green_VS_treatment_t1_red_FC/UP_enrichment.Component.tsv]

#term ID	term description	observed gene count	background gene count	false discovery rate	matching proteins in your network (IDs)	matching proteins in your network (labels)
GO:0110165	cellular anatomical entity	470	15632	9.36e-30	Itgb2,Pdgfb,Cfp,Ddt,Slc7a10,Esam,Trappc6a,Spi1,Napsa,Ppard,Slc9a3r2,Lamb1,Hck,Cyp4f18,Prodh,Man1a,Map3k11,Dyrk2,Lpcat3,Irf5,Sh2b2,Slc1a3,Tead4,Epha2,Orm3,Saa3,Gprc5b,Ccl8,Mnda,Eng,Hyal2,Mcemp1,Ceacam16,Mmp13,Cybb,Notch4,Ncf1,Lbp,Ctsz,Cyth1,Stac2,Slc12a7,Ksr1,Nos2,Tbx3,Mmp8,Cxcl16,Ccl6,Plod1,Slc25a22,Cd22,Ccl9,Ptger1,Pbld1,Tysnd1,Ppa1,Eif4ebp2,Vsir,Cdc34,Flt4,Havcr2,Upp1,Igfbp3,Adap2,Abcc3,Nfkbia,…	Itgb2,Pdgfb,Cfp,Ddt,Slc7a10,Esam,Trappc6a,Spi1,Napsa,Ppard,Slc9a3r2,Lamb1,Hck,Cyp4f18,Prodh,Man1a,Map3k11,Dyrk2,Lpcat3,Irf5,Sh2b2,Slc1a3,Tead4,Epha2,Orm3,Saa3,Gprc5b,Ccl8,Mnda,Eng,Hyal2,Mcemp1,Ceacam16,Mmp13,Cybb,Notch4,Ncf1,Lbp,Ctsz,Cyth1,Stac2,Slc12a7,Ksr1,Nos2,Tbx3,Mmp8,Cxcl16,Ccl6,Plod1,Slc25a22,Cd22,Ccl9,Ptger1,Pbld1,Tysnd1,Ppa1,Eif4ebp2,Vsir,Cdc34,Flt4,Havcr2,Upp1,Igfbp3,Adap2,Abcc3,Nfkbia,…
GO:0005886	plasma membrane	223	4531	1.62e-28	Itgb2,Pdgfb,Slc7a10,Esam,Slc9a3r2,Hck,Cyp4f18,Sh2b2,Slc1a3,Epha2,Gprc5b,Eng,Hyal2,Cybb,Notch4,Ncf1,Cyth1,Stac2,Slc12a7,Ksr1,Nos2,Cd22,Ptger1,Vsir,Flt4,Havcr2,Adap2,Abcc3,Nfkbia,Prkch,Osmr,Parvb,Gpihbp1,Hcls1,Fgd2,Pim1,Abcg1,Tmem8,H2-K1,Csf1r,Baiap2,Ifitm1,Podxl,Ccr1,Il1r2,Slc11a1,Fcgr2b,Notch1,Siglec1,Mall,Il6ra,Fcgr1,Abca1,Cd72,Mfsd2a,Alpl,Fgr,Tnfrsf9,Cd38,Slc10a6,Fscn1,Flt1,Tyrobp,Slco2b1,Il4ra…	Itgb2,Pdgfb,Slc7a10,Esam,Slc9a3r2,Hck,Cyp4f18,Sh2b2,Slc1a3,Epha2,Gprc5b,Eng,Hyal2,Cybb,Notch4,Ncf1,Cyth1,Stac2,Slc12a7,Ksr1,Nos2,Cd22,Ptger1,Vsir,Flt4,Havcr2,Adap2,Abcc3,Nfkbia,Prkch,Osmr,Parvb,Gpihbp1,Hcls1,Fgd2,Pim1,Abcg1,Tmem8,H2-K1,Csf1r,Baiap2,Ifitm1,Podxl,Ccr1,Il1r2,Slc11a1,Fcgr2b,Notch1,Siglec1,Mall,Il6ra,Fcgr1,Abca1,Cd72,Mfsd2a,Alpl,Fgr,Tnfrsf9,Cd38,Slc10a6,Fscn1,Flt1,Tyrobp,Slco2b1,Il4ra…
GO:0071944	cell periphery	227	4668	1.62e-28	Itgb2,Pdgfb,Slc7a10,Esam,Slc9a3r2,Hck,Cyp4f18,Sh2b2,Slc1a3,Epha2,Gprc5b,Eng,Hyal2,Cybb,Notch4,Ncf1,Ctsz,Cyth1,Stac2,Slc12a7,Ksr1,Nos2,Cd22,Ptger1,Vsir,Flt4,Havcr2,Adap2,Abcc3,Nfkbia,Prkch,Osmr,Parvb,Gpihbp1,Hcls1,Fgd2,Pim1,Abcg1,Tmem8,H2-K1,Csf1r,Baiap2,Ifitm1,Podxl,Ccr1,Il1r2,Slc11a1,Fcgr2b,Notch1,Siglec1,Mall,Il6ra,Fcgr1,Abca1,Cd72,Mfsd2a,Alpl,Fgr,Tnfrsf9,Cd38,Slc10a6,Fscn1,Flt1,Tyrobp,Slco2b1,…	Itgb2,Pdgfb,Slc7a10,Esam,Slc9a3r2,Hck,Cyp4f18,Sh2b2,Slc1a3,Epha2,Gprc5b,Eng,Hyal2,Cybb,Notch4,Ncf1,Ctsz,Cyth1,Stac2,Slc12a7,Ksr1,Nos2,Cd22,Ptger1,Vsir,Flt4,Havcr2,Adap2,Abcc3,Nfkbia,Prkch,Osmr,Parvb,Gpihbp1,Hcls1,Fgd2,Pim1,Abcg1,Tmem8,H2-K1,Csf1r,Baiap2,Ifitm1,Podxl,Ccr1,Il1r2,Slc11a1,Fcgr2b,Notch1,Siglec1,Mall,Il6ra,Fcgr1,Abca1,Cd72,Mfsd2a,Alpl,Fgr,Tnfrsf9,Cd38,Slc10a6,Fscn1,Flt1,Tyrobp,Slco2b1,…
GO:0016020	membrane	296	7623	2.97e-24	Itgb2,Pdgfb,Slc7a10,Esam,Slc9a3r2,Hck,Cyp4f18,Prodh,Man1a,Lpcat3,Sh2b2,Slc1a3,Epha2,Gprc5b,Eng,Hyal2,Mcemp1,Cybb,Notch4,Ncf1,Lbp,Cyth1,Stac2,Slc12a7,Ksr1,Nos2,Cxcl16,Plod1,Slc25a22,Cd22,Ptger1,Vsir,Flt4,Havcr2,Adap2,Abcc3,Nfkbia,Prkch,Galnt15,Osmr,Parvb,Grina,Gpihbp1,Sdf2l1,Hcls1,Fgd2,Pim1,Abcg1,Tmem8,H2-K1,Csf1r,Ms4a6d,Slc15a3,Baiap2,Cyp2e1,Ifitm1,Podxl,Ccr1,Il1r2,Slc11a1,Fcgr2b,Notch1,Siglec1,M…	Itgb2,Pdgfb,Slc7a10,Esam,Slc9a3r2,Hck,Cyp4f18,Prodh,Man1a,Lpcat3,Sh2b2,Slc1a3,Epha2,Gprc5b,Eng,Hyal2,Mcemp1,Cybb,Notch4,Ncf1,Lbp,Cyth1,Stac2,Slc12a7,Ksr1,Nos2,Cxcl16,Plod1,Slc25a22,Cd22,Ptger1,Vsir,Flt4,Havcr2,Adap2,Abcc3,Nfkbia,Prkch,Galnt15,Osmr,Parvb,Grina,Gpihbp1,Sdf2l1,Hcls1,Fgd2,Pim1,Abcg1,Tmem8,H2-K1,Csf1r,Ms4a6d,Slc15a3,Baiap2,Cyp2e1,Ifitm1,Podxl,Ccr1,Il1r2,Slc11a1,Fcgr2b,Notch1,Siglec1,M…
GO:0031224	intrinsic component of membrane	216	4707	1.7599999999999997e-23	Itgb2,Slc7a10,Esam,Cyp4f18,Man1a,Lpcat3,Slc1a3,Epha2,Gprc5b,Eng,Hyal2,Mcemp1,Cybb,Notch4,Ncf1,Slc12a7,Cxcl16,Slc25a22,Cd22,Ptger1,Vsir,Flt4,Havcr2,Abcc3,Galnt15,Osmr,Grina,Gpihbp1,Abcg1,Tmem8,H2-K1,Csf1r,Ms4a6d,Slc15a3,Cyp2e1,Ifitm1,Podxl,Ccr1,Il1r2,Slc11a1,Fcgr2b,Notch1,Siglec1,Mall,Il6ra,Fcgr1,Abca1,Cd72,Tnfrsf1b,Mfsd2a,Alpl,Extl1,Tnfrsf9,Cd38,Slc10a6,Tpst2,Pxmp2,Lfng,Flt1,Clec4e,Tyrobp,Slco2b1…	Itgb2,Slc7a10,Esam,Cyp4f18,Man1a,Lpcat3,Slc1a3,Epha2,Gprc5b,Eng,Hyal2,Mcemp1,Cybb,Notch4,Ncf1,Slc12a7,Cxcl16,Slc25a22,Cd22,Ptger1,Vsir,Flt4,Havcr2,Abcc3,Galnt15,Osmr,Grina,Gpihbp1,Abcg1,Tmem8,H2-K1,Csf1r,Ms4a6d,Slc15a3,Cyp2e1,Ifitm1,Podxl,Ccr1,Il1r2,Slc11a1,Fcgr2b,Notch1,Siglec1,Mall,Il6ra,Fcgr1,Abca1,Cd72,Tnfrsf1b,Mfsd2a,Alpl,Extl1,Tnfrsf9,Cd38,Slc10a6,Tpst2,Pxmp2,Lfng,Flt1,Clec4e,Tyrobp,Slco2b1…
GO:0009986	cell surface	80	913	6.85e-21	Itgb2,Pdgfb,Slc1a3,Epha2,Gprc5b,Eng,Hyal2,Notch4,Lbp,Ctsz,Cd22,Vsir,Havcr2,Osmr,Ciita,Gpihbp1,Abcg1,C3,H2-K1,Csf1r,Ccr1,Fcgr2b,Notch1,Il6ra,Fcgr1,Abca1,Tnfrsf9,Cd38,Tyrobp,Itgax,Cdh5,Nt5e,Plvap,Cd53,H2-DMa,Flt3,H2-Ab1,Sema7a,H2-Aa,Faim3,S1pr1,Bst2,Kcna5,Cd14,Sdc3,Lipg,Btnl9,Ly6c1,Itgam,Pvrl2,Csf2ra,Fcgr4,Fcer1g,Scarb1,Icam1,Fgfr3,Cd74,Ceacam1,Grem1,Car4,Robo4,Cntfr,Adam8,Csf3r,Itgb4,Nfam1,Tnfrsf1…	Itgb2,Pdgfb,Slc1a3,Epha2,Gprc5b,Eng,Hyal2,Notch4,Lbp,Ctsz,Cd22,Vsir,Havcr2,Osmr,Ciita,Gpihbp1,Abcg1,C3,H2-K1,Csf1r,Ccr1,Fcgr2b,Notch1,Il6ra,Fcgr1,Abca1,Tnfrsf9,Cd38,Tyrobp,Itgax,Cdh5,Nt5e,Plvap,Cd53,H2-DMa,Flt3,H2-Ab1,Sema7a,H2-Aa,Fcmr,S1pr1,Bst2,Kcna5,Cd14,Sdc3,Lipg,Btnl9,Ly6c1,Itgam,Nectin2,Csf2ra,Fcgr4,Fcer1g,Scarb1,Icam1,Fgfr3,Cd74,Ceacam1,Grem1,Car4,Robo4,Cntfr,Adam8,Csf3r,Itgb4,Nfam1,Tnfrsf…
GO:0016021	integral component of membrane	202	4539	7.26e-20	Itgb2,Slc7a10,Esam,Cyp4f18,Man1a,Lpcat3,Slc1a3,Epha2,Gprc5b,Eng,Mcemp1,Cybb,Notch4,Ncf1,Slc12a7,Cxcl16,Slc25a22,Cd22,Ptger1,Vsir,Flt4,Havcr2,Abcc3,Galnt15,Osmr,Grina,Abcg1,Tmem8,H2-K1,Csf1r,Ms4a6d,Slc15a3,Ifitm1,Podxl,Ccr1,Il1r2,Slc11a1,Fcgr2b,Notch1,Siglec1,Mall,Il6ra,Fcgr1,Abca1,Cd72,Tnfrsf1b,Mfsd2a,Extl1,Tnfrsf9,Cd38,Slc10a6,Tpst2,Pxmp2,Lfng,Flt1,Clec4e,Tyrobp,Slco2b1,Il4ra,Lyve1,Itgax,B3gnt3,…	Itgb2,Slc7a10,Esam,Cyp4f18,Man1a,Lpcat3,Slc1a3,Epha2,Gprc5b,Eng,Mcemp1,Cybb,Notch4,Ncf1,Slc12a7,Cxcl16,Slc25a22,Cd22,Ptger1,Vsir,Flt4,Havcr2,Abcc3,Galnt15,Osmr,Grina,Abcg1,Tmem8,H2-K1,Csf1r,Ms4a6d,Slc15a3,Ifitm1,Podxl,Ccr1,Il1r2,Slc11a1,Fcgr2b,Notch1,Siglec1,Mall,Il6ra,Fcgr1,Abca1,Cd72,Tnfrsf1b,Mfsd2a,Extl1,Tnfrsf9,Cd38,Slc10a6,Tpst2,Pxmp2,Lfng,Flt1,Clec4e,Tyrobp,Slco2b1,Il4ra,Lyve1,Itgax,B3gnt3,…
GO:0098552	side of membrane	58	595	1.18e-16	Itgb2,Hck,Eng,Cyth1,Stac2,Cd22,Vsir,Osmr,Gpihbp1,Abcg1,H2-K1,Ccr1,Fcgr2b,Il6ra,Fcgr1,Abca1,Fgr,Tnfrsf9,Itgax,Cdh5,Lyn,Flt3,H2-Ab1,Sema7a,H2-Aa,Gngt2,Faim3,S1pr1,Cd14,Btnl9,Ly6c1,Itgam,Csf2ra,Fcgr4,Fcer1g,Fes,Icam1,Fgfr3,Cd74,Cnr2,Ceacam1,Car4,Robo4,Cntfr,Csf3r,Shank3,Tnfrsf13c,Mcf2l,Ptk2b,Slamf7,Tlr8,Cd163,Rasa3,Rtn4rl2,Fcgr3,H2-Q6,H2-D1,Ly6a	Itgb2,Hck,Eng,Cyth1,Stac2,Cd22,Vsir,Osmr,Gpihbp1,Abcg1,H2-K1,Ccr1,Fcgr2b,Il6ra,Fcgr1,Abca1,Fgr,Tnfrsf9,Itgax,Cdh5,Lyn,Flt3,H2-Ab1,Sema7a,H2-Aa,Gngt2,Fcmr,S1pr1,Cd14,Btnl9,Ly6c1,Itgam,Csf2ra,Fcgr4,Fcer1g,Fes,Icam1,Fgfr3,Cd74,Cnr2,Ceacam1,Car4,Robo4,Cntfr,Csf3r,Shank3,Tnfrsf13c,Mcf2l,Ptk2b,Slamf7,Tlr8,Cd163,Rasa3,Rtn4rl2,Fcgr3,H2-Q8,H2-D1,Ly6a
GO:0009897	external side of plasma membrane	45	404	1.39e-14	Itgb2,Eng,Cd22,Vsir,Osmr,Gpihbp1,Abcg1,H2-K1,Ccr1,Fcgr2b,Il6ra,Fcgr1,Abca1,Tnfrsf9,Itgax,Cdh5,Flt3,H2-Ab1,Sema7a,H2-Aa,Faim3,S1pr1,Cd14,Btnl9,Ly6c1,Itgam,Csf2ra,Fcgr4,Fcer1g,Icam1,Cd74,Ceacam1,Car4,Robo4,Cntfr,Csf3r,Tnfrsf13c,Slamf7,Tlr8,Cd163,Rtn4rl2,Fcgr3,H2-Q6,H2-D1,Ly6a	Itgb2,Eng,Cd22,Vsir,Osmr,Gpihbp1,Abcg1,H2-K1,Ccr1,Fcgr2b,Il6ra,Fcgr1,Abca1,Tnfrsf9,Itgax,Cdh5,Flt3,H2-Ab1,Sema7a,H2-Aa,Fcmr,S1pr1,Cd14,Btnl9,Ly6c1,Itgam,Csf2ra,Fcgr4,Fcer1g,Icam1,Cd74,Ceacam1,Car4,Robo4,Cntfr,Csf3r,Tnfrsf13c,Slamf7,Tlr8,Cd163,Rtn4rl2,Fcgr3,H2-Q8,H2-D1,Ly6a
GO:0031226	intrinsic component of plasma membrane	79	1249	4.86e-13	Itgb2,Slc7a10,Slc1a3,Epha2,Hyal2,Cybb,Ncf1,Slc12a7,Cd22,Flt4,Abcc3,Osmr,Gpihbp1,Tmem8,Csf1r,Fcgr2b,Notch1,Il6ra,Fcgr1,Abca1,Cd72,Mfsd2a,Flt1,Slco2b1,Itgax,Slc27a1,Cd53,Tie1,Itpr3,Lyn,Flt3,Sema7a,Tlr13,Stab1,Dagla,Efnb1,S1pr1,Eps8,Clca1,Kcna5,Cd14,Tlr1,Gpr4,Lrrc8c,Itgam,Bsg,Hvcn1,Jag2,Fcgr4,Fcer1g,Scarb1,Icam1,Fgfr3,Sema3g,Cp,Ncf4,Cd74,Cd37,Kcnk3,Car4,Dll4,Cntfr,Trpm2,Adora2a,Adam8,Itgb4,Ptk2b,Nrp…	Itgb2,Slc7a10,Slc1a3,Epha2,Hyal2,Cybb,Ncf1,Slc12a7,Cd22,Flt4,Abcc3,Osmr,Gpihbp1,Tmem8,Csf1r,Fcgr2b,Notch1,Il6ra,Fcgr1,Abca1,Cd72,Mfsd2a,Flt1,Slco2b1,Itgax,Slc27a1,Cd53,Tie1,Itpr3,Lyn,Flt3,Sema7a,Tlr13,Stab1,Dagla,Efnb1,S1pr1,Eps8,Clca3a1,Kcna5,Cd14,Tlr1,Gpr4,Lrrc8c,Itgam,Bsg,Hvcn1,Jag2,Fcgr4,Fcer1g,Scarb1,Icam1,Fgfr3,Sema3g,Cp,Ncf4,Cd74,Cd37,Kcnk3,Car4,Dll4,Cntfr,Trpm2,Adora2a,Adam8,Itgb4,Ptk2b,N…
GO:0005737	cytoplasm	319	10283	7.66e-11	Pdgfb,Cfp,Ddt,Trappc6a,Napsa,Slc9a3r2,Lamb1,Hck,Cyp4f18,Prodh,Man1a,Map3k11,Dyrk2,Irf5,Sh2b2,Slc1a3,Tead4,Gprc5b,Mnda,Hyal2,Mmp13,Cybb,Notch4,Ncf1,Ctsz,Cyth1,Stac2,Ksr1,Nos2,Plod1,Slc25a22,Cd22,Pbld1,Tysnd1,Ppa1,Eif4ebp2,Cdc34,Flt4,Havcr2,Upp1,Igfbp3,Adap2,Nfkbia,Prkch,Evl,Tppp,Galnt15,Rgcc,Irg1,Parvb,Col2a1,Ciita,Grina,Sdf2l1,Hcls1,Ehhadh,Cdkn1a,Fgd2,Pim1,Abcg1,Xdh,Tmem8,H2-K1,Slc15a3,Baiap2,Cyp…	Pdgfb,Cfp,Ddt,Trappc6a,Napsa,Slc9a3r2,Lamb1,Hck,Cyp4f18,Prodh,Man1a,Map3k11,Dyrk2,Irf5,Sh2b2,Slc1a3,Tead4,Gprc5b,Mnda,Hyal2,Mmp13,Cybb,Notch4,Ncf1,Ctsz,Cyth1,Stac2,Ksr1,Nos2,Plod1,Slc25a22,Cd22,Pbld1,Tysnd1,Ppa1,Eif4ebp2,Cdc34,Flt4,Havcr2,Upp1,Igfbp3,Adap2,Nfkbia,Prkch,Evl,Tppp,Galnt15,Rgcc,Acod1,Parvb,Col2a1,Ciita,Grina,Sdf2l1,Hcls1,Ehhadh,Cdkn1a,Fgd2,Pim1,Abcg1,Xdh,Tmem8,H2-K1,Slc15a3,Baiap2,Cy…
GO:0005887	integral component of plasma membrane	71	1174	1.02e-10	Itgb2,Slc7a10,Slc1a3,Epha2,Cybb,Ncf1,Slc12a7,Cd22,Flt4,Abcc3,Osmr,Tmem8,Csf1r,Fcgr2b,Notch1,Il6ra,Fcgr1,Abca1,Cd72,Mfsd2a,Flt1,Slco2b1,Itgax,Slc27a1,Cd53,Tie1,Itpr3,Lyn,Flt3,Sema7a,Tlr13,Stab1,Dagla,Efnb1,Eps8,Clca1,Kcna5,Tlr1,Gpr4,Lrrc8c,Itgam,Bsg,Hvcn1,Jag2,Fcgr4,Fcer1g,Scarb1,Icam1,Fgfr3,Sema3g,Ncf4,Cd74,Cd37,Kcnk3,Dll4,Cntfr,Trpm2,Adora2a,Adam8,Itgb4,Ptk2b,Nrp2,Sgms1,Adcy3,Gpr35,Adcy4,Fcrl1,S…	Itgb2,Slc7a10,Slc1a3,Epha2,Cybb,Ncf1,Slc12a7,Cd22,Flt4,Abcc3,Osmr,Tmem8,Csf1r,Fcgr2b,Notch1,Il6ra,Fcgr1,Abca1,Cd72,Mfsd2a,Flt1,Slco2b1,Itgax,Slc27a1,Cd53,Tie1,Itpr3,Lyn,Flt3,Sema7a,Tlr13,Stab1,Dagla,Efnb1,Eps8,Clca3a1,Kcna5,Tlr1,Gpr4,Lrrc8c,Itgam,Bsg,Hvcn1,Jag2,Fcgr4,Fcer1g,Scarb1,Icam1,Fgfr3,Sema3g,Ncf4,Cd74,Cd37,Kcnk3,Dll4,Cntfr,Trpm2,Adora2a,Adam8,Itgb4,Ptk2b,Nrp2,Sgms1,Adcy3,Gpr35,Adcy4,Fcrl1…
GO:0005615	extracellular space	76	1424	4.36e-09	Pdgfb,Cfp,Ddt,Napsa,Lamb1,Orm3,Saa3,Gprc5b,Ccl8,Eng,Ceacam16,Mmp13,Lbp,Ctsz,Nos2,Mmp8,Cxcl16,Ccl6,Ccl9,Igfbp3,Serpina3n,Ly86,Col2a1,Cxcl13,Xdh,C3,H2-K1,C1qtnf9,Il1b,Il6ra,Col24a1,Alpl,Flt1,Timp4,Pglyrp1,Il4ra,Gpt2,Apoc3,Lgals3bp,C1qc,C1qb,Serpina3g,Apobr,Sema7a,C1qa,Lcn2,Cd14,Cfd,Pltp,S100a8,Wdnml1,Agt,Lipg,Dcbld1,Itgam,C4b,Retnlg,Icam1,Sema3g,Cp,Lyz1,Lyz2,Rnase6,Grem1,Car4,Cntfr,Tcn2,Mmrn2,S100a…	Pdgfb,Cfp,Ddt,Napsa,Lamb1,Orm3,Saa3,Gprc5b,Ccl8,Eng,Ceacam16,Mmp13,Lbp,Ctsz,Nos2,Mmp8,Cxcl16,Ccl6,Ccl9,Igfbp3,Serpina3n,Ly86,Col2a1,Cxcl13,Xdh,C3,H2-K1,C1qtnf9,Il1b,Il6ra,Col24a1,Alpl,Flt1,Timp4,Pglyrp1,Il4ra,Gpt2,Apoc3,Lgals3bp,C1qc,C1qb,Serpina3g,Apobr,Sema7a,C1qa,Lcn2,Cd14,Cfd,Pltp,S100a8,Wfdc21,Agt,Lipg,Dcbld1,Itgam,C4b,Retnlg,Icam1,Sema3g,Cp,Lyz1,Lyz2,Rnase6,Grem1,Car4,Cntfr,Tcn2,Mmrn2,S100a…
GO:0031410	cytoplasmic vesicle	90	1872	9.34e-09	Cfp,Napsa,Hck,Hyal2,Cybb,Notch4,Ctsz,Cd22,Havcr2,Igfbp3,Evl,Galnt15,Fgd2,Abcg1,H2-K1,Baiap2,Ifitm1,Slc11a1,Fcgr2b,Notch1,Siglec1,Mall,Il1b,Abca1,Cd38,Rasgef1b,Flt1,Btk,Snx20,Slc27a1,H2-DMa,Itpr3,Arhgap27,Osbpl11,H2-Ab1,Tlr13,March1,Spns2,Dagla,S1pr1,Bst2,Chil3,Lcn2,Neurl3,Gimap5,Rin3,Tlr1,Tlr7,Lipg,Pld4,Bsg,Sipa1,H2-Eb1,Fes,Tlr9,Tecpr1,Fgfr3,Fgd5,Lyz1,Lyz2,Ftl1,Rnase6,Ncf4,Cd74,Ttpa,Ceacam1,Mefv,…	Cfp,Napsa,Hck,Hyal2,Cybb,Notch4,Ctsz,Cd22,Havcr2,Igfbp3,Evl,Galnt15,Fgd2,Abcg1,H2-K1,Baiap2,Ifitm1,Slc11a1,Fcgr2b,Notch1,Siglec1,Mall,Il1b,Abca1,Cd38,Rasgef1b,Flt1,Btk,Snx20,Slc27a1,H2-DMa,Itpr3,Arhgap27,Osbpl11,H2-Ab1,Tlr13,March1,Spns2,Dagla,S1pr1,Bst2,Chil3,Lcn2,Neurl3,Gimap5,Rin3,Tlr1,Tlr7,Lipg,Pld4,Bsg,Sipa1,H2-Eb1,Fes,Tlr9,Tecpr1,Fgfr3,Fgd5,Lyz1,Lyz2,Ftl1,Rnase6,Ncf4,Cd74,Ttpa,Ceacam1,Mefv,…
GO:0005764	lysosome	38	458	9.46e-09	Napsa,Hck,Hyal2,Mmp13,Ctsz,Tmem8,Slc15a3,Slc11a1,Il1b,Btk,Mt1,Ifi30,H2-DMa,Lyn,March1,H2-Aa,Gimap5,Tlr7,H2-Eb1,Tlr9,Tecpr1,Fgfr3,Ftl1,Rnase6,Cd74,Nos1,Flcn,Trpm2,Adam8,Cd300a,Myo7a,Cd68,H2-DMb1,Laptm5,Unc93b1,Stxbp2,Srgn,Slc3a2	Napsa,Hck,Hyal2,Mmp13,Ctsz,Tmem8,Slc15a3,Slc11a1,Il1b,Btk,Mt1,Ifi30,H2-DMa,Lyn,March1,H2-Aa,Gimap5,Tlr7,H2-Eb1,Tlr9,Tecpr1,Fgfr3,Ftl1,Rnase6,Cd74,Nos1,Flcn,Trpm2,Adam8,Cd300a,Myo7a,Cd68,H2-DMb1,Laptm5,Unc93b1,Stxbp2,Srgn,Slc3a2
GO:0031982	vesicle	94	2007	9.58e-09	Cfp,Napsa,Hck,Gprc5b,Hyal2,Cybb,Notch4,Ctsz,Nos2,Cd22,Havcr2,Igfbp3,Evl,Galnt15,Fgd2,Abcg1,H2-K1,Baiap2,Ifitm1,Slc11a1,Fcgr2b,Notch1,Siglec1,Mall,Il1b,Abca1,Cd38,Rasgef1b,Flt1,Btk,Snx20,Slc27a1,H2-DMa,Itpr3,Arhgap27,Osbpl11,H2-Ab1,Tlr13,March1,Spns2,Dagla,S1pr1,Bst2,Chil3,Lcn2,Neurl3,Gimap5,Rin3,Tlr1,Tlr7,Lipg,Pld4,Bsg,Sipa1,H2-Eb1,Fes,Tlr9,Tecpr1,Icam1,Myo1f,Fgfr3,Fgd5,Lyz1,Lyz2,Ftl1,Rnase6,Ncf4…	Cfp,Napsa,Hck,Gprc5b,Hyal2,Cybb,Notch4,Ctsz,Nos2,Cd22,Havcr2,Igfbp3,Evl,Galnt15,Fgd2,Abcg1,H2-K1,Baiap2,Ifitm1,Slc11a1,Fcgr2b,Notch1,Siglec1,Mall,Il1b,Abca1,Cd38,Rasgef1b,Flt1,Btk,Snx20,Slc27a1,H2-DMa,Itpr3,Arhgap27,Osbpl11,H2-Ab1,Tlr13,March1,Spns2,Dagla,S1pr1,Bst2,Chil3,Lcn2,Neurl3,Gimap5,Rin3,Tlr1,Tlr7,Lipg,Pld4,Bsg,Sipa1,H2-Eb1,Fes,Tlr9,Tecpr1,Icam1,Myo1f,Fgfr3,Fgd5,Lyz1,Lyz2,Ftl1,Rnase6,Ncf4…
GO:0005773	vacuole	40	558	1.31e-07	Napsa,Hck,Hyal2,Mmp13,Ctsz,Tmem8,Slc15a3,Slc11a1,Il1b,Btk,Mt1,Ifi30,H2-DMa,Lyn,March1,H2-Aa,Gimap5,Tlr7,H2-Eb1,Tlr9,Tecpr1,Fgfr3,Ftl1,Rnase6,Cd74,Mefv,Nos1,Flcn,Trpm2,Adam8,Cd300a,Myo7a,Cd68,H2-DMb1,Tmem173,Laptm5,Unc93b1,Stxbp2,Srgn,Slc3a2	Napsa,Hck,Hyal2,Mmp13,Ctsz,Tmem8,Slc15a3,Slc11a1,Il1b,Btk,Mt1,Ifi30,H2-DMa,Lyn,March1,H2-Aa,Gimap5,Tlr7,H2-Eb1,Tlr9,Tecpr1,Fgfr3,Ftl1,Rnase6,Cd74,Mefv,Nos1,Flcn,Trpm2,Adam8,Cd300a,Myo7a,Cd68,H2-DMb1,Tmem173,Laptm5,Unc93b1,Stxbp2,Srgn,Slc3a2
GO:0098805	whole membrane	71	1415	1.81e-07	Itgb2,Hck,Gprc5b,Hyal2,Fgd2,Tmem8,H2-K1,Slc15a3,Podxl,Slc11a1,Fcgr2b,Mall,Fcgr1,Abca1,Tnfrsf1b,Cd38,Pxmp2,Btk,Snx20,Slc27a1,Plvap,H2-DMa,Itpr3,Trim14,Lyn,Osbpl11,Tlr13,March1,Spns2,Dagla,Efnb1,S1pr1,Bst2,Kcna5,Cd14,Gimap5,Slc27a2,Tlr1,Tlr7,Itgam,Bsg,H2-Eb1,Fcer1g,Tecpr1,Scarb1,Ncf4,Car4,Pex14,Nos1,Flcn,Trpm2,Adam8,Myo7a,Cd300lg,Cd68,Nfam1,Ptk2b,Tlr8,H2-DMb1,Tmem173,Rtn4rl2,Laptm5,Adcy3,Stxbp2,Inp…	Itgb2,Hck,Gprc5b,Hyal2,Fgd2,Tmem8,H2-K1,Slc15a3,Podxl,Slc11a1,Fcgr2b,Mall,Fcgr1,Abca1,Tnfrsf1b,Cd38,Pxmp2,Btk,Snx20,Slc27a1,Plvap,H2-DMa,Itpr3,Trim14,Lyn,Osbpl11,Tlr13,March1,Spns2,Dagla,Efnb1,S1pr1,Bst2,Kcna5,Cd14,Gimap5,Slc27a2,Tlr1,Tlr7,Itgam,Bsg,H2-Eb1,Fcer1g,Tecpr1,Scarb1,Ncf4,Car4,Pex14,Nos1,Flcn,Trpm2,Adam8,Myo7a,Cd300lg,Cd68,Nfam1,Ptk2b,Tlr8,H2-DMb1,Tmem173,Rtn4rl2,Laptm5,Adcy3,Stxbp2,Inp…
GO:0045121	membrane raft	32	396	4.19e-07	Itgb2,Hck,Gprc5b,Hyal2,Podxl,Fcgr2b,Mall,Fcgr1,Abca1,Tnfrsf1b,Btk,Slc27a1,Plvap,Lyn,Efnb1,S1pr1,Bst2,Kcna5,Cd14,Tlr1,Itgam,Bsg,Fcer1g,Scarb1,Nos1,Nfam1,Ptk2b,Rtn4rl2,Adcy3,Inpp5d,Pde2a,Gpr56	Itgb2,Hck,Gprc5b,Hyal2,Podxl,Fcgr2b,Mall,Fcgr1,Abca1,Tnfrsf1b,Btk,Slc27a1,Plvap,Lyn,Efnb1,S1pr1,Bst2,Kcna5,Cd14,Tlr1,Itgam,Bsg,Fcer1g,Scarb1,Nos1,Nfam1,Ptk2b,Rtn4rl2,Adcy3,Inpp5d,Pde2a,Adgrg1
GO:0005622	intracellular	354	12596	6.04e-07	Pdgfb,Cfp,Ddt,Trappc6a,Spi1,Napsa,Ppard,Slc9a3r2,Lamb1,Hck,Cyp4f18,Prodh,Man1a,Map3k11,Dyrk2,Irf5,Sh2b2,Slc1a3,Tead4,Gprc5b,Mnda,Eng,Hyal2,Mmp13,Cybb,Notch4,Ncf1,Ctsz,Cyth1,Stac2,Ksr1,Nos2,Tbx3,Plod1,Slc25a22,Cd22,Pbld1,Tysnd1,Ppa1,Eif4ebp2,Cdc34,Flt4,Havcr2,Upp1,Igfbp3,Adap2,Nfkbia,Prkch,Evl,Tppp,Galnt15,Rgcc,Irg1,Parvb,Col2a1,Ciita,Grina,Sdf2l1,Hcls1,Ehhadh,Cdkn1a,Fgd2,Pim1,Abcg1,Xdh,Tmem8,H2-K…	Pdgfb,Cfp,Ddt,Trappc6a,Spi1,Napsa,Ppard,Slc9a3r2,Lamb1,Hck,Cyp4f18,Prodh,Man1a,Map3k11,Dyrk2,Irf5,Sh2b2,Slc1a3,Tead4,Gprc5b,Mnda,Eng,Hyal2,Mmp13,Cybb,Notch4,Ncf1,Ctsz,Cyth1,Stac2,Ksr1,Nos2,Tbx3,Plod1,Slc25a22,Cd22,Pbld1,Tysnd1,Ppa1,Eif4ebp2,Cdc34,Flt4,Havcr2,Upp1,Igfbp3,Adap2,Nfkbia,Prkch,Evl,Tppp,Galnt15,Rgcc,Acod1,Parvb,Col2a1,Ciita,Grina,Sdf2l1,Hcls1,Ehhadh,Cdkn1a,Fgd2,Pim1,Abcg1,Xdh,Tmem8,H2-…
GO:0043235	receptor complex	30	374	1.28e-06	Itgb2,Epha2,Gprc5b,Eng,Flt4,Osmr,Csf1r,Notch1,Il6ra,Flt1,Il4ra,Itgax,Tie1,Itpr3,Lyn,Flt3,Eps8,Cd14,Tlr1,Tlr7,Itgam,Csf2ra,Fgfr3,Cd74,Cntfr,Csf3r,Itgb4,Ptk2b,Nr1h3,Syk	Itgb2,Epha2,Gprc5b,Eng,Flt4,Osmr,Csf1r,Notch1,Il6ra,Flt1,Il4ra,Itgax,Tie1,Itpr3,Lyn,Flt3,Eps8,Cd14,Tlr1,Tlr7,Itgam,Csf2ra,Fgfr3,Cd74,Cntfr,Csf3r,Itgb4,Ptk2b,Nr1h3,Syk
GO:0042611	MHC protein complex	8	14	1.43e-06	H2-K1,H2-DMa,H2-Ab1,H2-Aa,H2-Eb1,H2-DMb1,H2-Q6,H2-D1	H2-K1,H2-DMa,H2-Ab1,H2-Aa,H2-Eb1,H2-DMb1,H2-Q8,H2-D1
GO:0012505	endomembrane system	140	3859	1.8e-06	Cfp,Trappc6a,Napsa,Slc9a3r2,Hck,Cyp4f18,Man1a,Lpcat3,Hyal2,Mmp13,Cybb,Notch4,Ncf1,Ctsz,Ksr1,Plod1,Cd22,Havcr2,Igfbp3,Tppp,Galnt15,Grina,Sdf2l1,Fgd2,Abcg1,Xdh,H2-K1,Baiap2,Cyp2e1,Ifitm1,Slc11a1,Fcgr2b,Notch1,Siglec1,Mall,Il1b,Abca1,Mfsd2a,Extl1,Cd38,Rasgef1b,Tpst2,Lfng,Flt1,Snx20,B3gnt3,Slc27a1,Cdh5,Cyp1a1,Elovl5,Hsd3b7,H2-DMa,Itpr3,Lyn,Flt3,Arhgap27,Osbpl11,Acer2,H2-Ab1,Tlr13,March1,Spns2,Dagla,C…	Cfp,Trappc6a,Napsa,Slc9a3r2,Hck,Cyp4f18,Man1a,Lpcat3,Hyal2,Mmp13,Cybb,Notch4,Ncf1,Ctsz,Ksr1,Plod1,Cd22,Havcr2,Igfbp3,Tppp,Galnt15,Grina,Sdf2l1,Fgd2,Abcg1,Xdh,H2-K1,Baiap2,Cyp2e1,Ifitm1,Slc11a1,Fcgr2b,Notch1,Siglec1,Mall,Il1b,Abca1,Mfsd2a,Extl1,Cd38,Rasgef1b,Tpst2,Lfng,Flt1,Snx20,B3gnt3,Slc27a1,Cdh5,Cyp1a1,Elovl5,Hsd3b7,H2-DMa,Itpr3,Lyn,Flt3,Arhgap27,Osbpl11,Acer2,H2-Ab1,Tlr13,March1,Spns2,Dagla,C…
GO:0005576	extracellular region	93	2229	2.18e-06	Pdgfb,Cfp,Ddt,Napsa,Lamb1,Orm3,Saa3,Gprc5b,Ccl8,Eng,Ceacam16,Mmp13,Lbp,Ctsz,Nos2,Mmp8,Cxcl16,Ccl6,Plod1,Ccl9,Havcr2,Igfbp3,Serpina3n,Ly86,Col2a1,Cxcl13,Xdh,C3,H2-K1,C1qtnf9,Il1r2,Fcgr2b,Notch1,Siglec1,Il1b,Il6ra,Col24a1,Alpl,Flt1,Timp4,Pglyrp1,Il4ra,Gpt2,Ifi30,Apoc3,Lgals3bp,C1qc,C1qb,Serpina3g,Apobr,Sema7a,Il22ra2,C1qa,Sned1,Chil3,Lcn2,Cd14,Cfd,Pltp,S100a8,Wdnml1,Agt,Lipg,Dcbld1,Itgam,C4b,Retnlg…	Pdgfb,Cfp,Ddt,Napsa,Lamb1,Orm3,Saa3,Gprc5b,Ccl8,Eng,Ceacam16,Mmp13,Lbp,Ctsz,Nos2,Mmp8,Cxcl16,Ccl6,Plod1,Ccl9,Havcr2,Igfbp3,Serpina3n,Ly86,Col2a1,Cxcl13,Xdh,C3,H2-K1,C1qtnf9,Il1r2,Fcgr2b,Notch1,Siglec1,Il1b,Il6ra,Col24a1,Alpl,Flt1,Timp4,Pglyrp1,Il4ra,Gpt2,Ifi30,Apoc3,Lgals3bp,C1qc,C1qb,Serpina3g,Apobr,Sema7a,Il22ra2,C1qa,Sned1,Chil3,Lcn2,Cd14,Cfd,Pltp,S100a8,Wfdc21,Agt,Lipg,Dcbld1,Itgam,C4b,Retnlg…
GO:0045335	phagocytic vesicle	16	112	2.7e-06	Cybb,Evl,H2-K1,Slc11a1,Abca1,Tlr1,Tlr7,Pld4,Tlr9,Adam8,Mpeg1,Syk,Unc93b1,Stxbp2,H2-Q6,H2-D1	Cybb,Evl,H2-K1,Slc11a1,Abca1,Tlr1,Tlr7,Pld4,Tlr9,Adam8,Mpeg1,Syk,Unc93b1,Stxbp2,H2-Q8,H2-D1
GO:0031252	cell leading edge	31	438	8.71e-06	Sh2b2,Epha2,Ksr1,Evl,Parvb,Arhgap31,Hcls1,Fgd2,Baiap2,Podxl,Notch1,Fgr,Fscn1,Arap3,Ablim3,Dagla,Eps8,Abi3,Sh2d3c,Fgd5,Piezo1,Mefv,Plek,Adora2a,Itgb4,Mcf2l,Ptk2b,Lcp1,Rapgef3,Stxbp2,Abca7	Sh2b2,Epha2,Ksr1,Evl,Parvb,Arhgap31,Hcls1,Fgd2,Baiap2,Podxl,Notch1,Fgr,Fscn1,Arap3,Ablim3,Dagla,Eps8,Abi3,Sh2d3c,Fgd5,Piezo1,Mefv,Plek,Adora2a,Itgb4,Mcf2l,Ptk2b,Lcp1,Rapgef3,Stxbp2,Abca7
GO:0042613	MHC class II protein complex	5	5	0.0001	H2-DMa,H2-Ab1,H2-Aa,H2-Eb1,H2-DMb1	H2-DMa,H2-Ab1,H2-Aa,H2-Eb1,H2-DMb1
GO:0030139	endocytic vesicle	18	195	0.00013	Hyal2,Cybb,Evl,H2-K1,Slc11a1,Abca1,Tlr1,Tlr7,Pld4,Tlr9,Ftl1,Adam8,Mpeg1,Syk,Unc93b1,Stxbp2,H2-Q6,H2-D1	Hyal2,Cybb,Evl,H2-K1,Slc11a1,Abca1,Tlr1,Tlr7,Pld4,Tlr9,Ftl1,Adam8,Mpeg1,Syk,Unc93b1,Stxbp2,H2-Q8,H2-D1
GO:0043227	membrane-bounded organelle	291	10370	0.00022	Cfp,Trappc6a,Spi1,Napsa,Ppard,Slc9a3r2,Lamb1,Hck,Cyp4f18,Prodh,Man1a,Dyrk2,Lpcat3,Irf5,Slc1a3,Tead4,Gprc5b,Mnda,Eng,Hyal2,Mmp13,Cybb,Notch4,Ncf1,Ctsz,Ksr1,Nos2,Tbx3,Plod1,Slc25a22,Cd22,Tysnd1,Cdc34,Flt4,Havcr2,Upp1,Igfbp3,Adap2,Nfkbia,Evl,Tppp,Galnt15,Rgcc,Irg1,Ciita,Grina,Sdf2l1,Hcls1,Ehhadh,Cdkn1a,Fgd2,Pim1,Abcg1,Xdh,Tmem8,H2-K1,Csf1r,Slc15a3,Pitx3,Baiap2,Cyp2e1,Ifitm1,Irf7,Sox17,Slc11a1,Cdk18,…	Cfp,Trappc6a,Spi1,Napsa,Ppard,Slc9a3r2,Lamb1,Hck,Cyp4f18,Prodh,Man1a,Dyrk2,Lpcat3,Irf5,Slc1a3,Tead4,Gprc5b,Mnda,Eng,Hyal2,Mmp13,Cybb,Notch4,Ncf1,Ctsz,Ksr1,Nos2,Tbx3,Plod1,Slc25a22,Cd22,Tysnd1,Cdc34,Flt4,Havcr2,Upp1,Igfbp3,Adap2,Nfkbia,Evl,Tppp,Galnt15,Rgcc,Acod1,Ciita,Grina,Sdf2l1,Hcls1,Ehhadh,Cdkn1a,Fgd2,Pim1,Abcg1,Xdh,Tmem8,H2-K1,Csf1r,Slc15a3,Pitx3,Baiap2,Cyp2e1,Ifitm1,Irf7,Sox17,Slc11a1,Cdk18…
GO:0001726	ruffle	17	183	0.00023	Sh2b2,Epha2,Ksr1,Fgd2,Baiap2,Podxl,Notch1,Fgr,Fscn1,Arap3,Eps8,Sh2d3c,Fgd5,Mefv,Plek,Lcp1,Abca7	Sh2b2,Epha2,Ksr1,Fgd2,Baiap2,Podxl,Notch1,Fgr,Fscn1,Arap3,Eps8,Sh2d3c,Fgd5,Mefv,Plek,Lcp1,Abca7
GO:0098797	plasma membrane protein complex	30	503	0.00033	Itgb2,Cybb,Ncf1,Osmr,H2-K1,Il6ra,Itgax,Cdh5,H2-DMa,Lyn,H2-Ab1,H2-Aa,Gngt2,Eps8,Kcna5,Tlr1,Itgam,H2-Eb1,Fcer1g,Ncf4,Cntfr,Adam8,Itgb4,Ptk2b,H2-DMb1,Syk,Slc3a2,H2-Q6,H2-D1,Ncf2	Itgb2,Cybb,Ncf1,Osmr,H2-K1,Il6ra,Itgax,Cdh5,H2-DMa,Lyn,H2-Ab1,H2-Aa,Gngt2,Eps8,Kcna5,Tlr1,Itgam,H2-Eb1,Fcer1g,Ncf4,Cntfr,Adam8,Itgb4,Ptk2b,H2-DMb1,Syk,Slc3a2,H2-Q8,H2-D1,Ncf2
GO:0098590	plasma membrane region	57	1310	0.00038	Itgb2,Pdgfb,Slc9a3r2,Hck,Cyp4f18,Slc1a3,Epha2,Hyal2,Cyth1,Ksr1,Abcc3,Osmr,Gpihbp1,Hcls1,Fgd2,Baiap2,Podxl,Notch1,Il6ra,Abca1,Fgr,Cd38,Fscn1,Slco2b1,Slc27a1,Nt5e,Plvap,Dagla,Efnb1,S1pr1,Bst2,Eps8,Kcna5,Itgam,Hvcn1,Sh2d3c,Tlr9,Scarb1,Fgd5,Piezo1,Ceacam1,Cnnm2,Car4,Plek,Cntfr,Adora2a,Itgb4,Myo7a,Cd300lg,Shank3,Nrp2,Lcp1,Rapgef3,Stxbp2,Abca7,Slc3a2,Pde2a	Itgb2,Pdgfb,Slc9a3r2,Hck,Cyp4f18,Slc1a3,Epha2,Hyal2,Cyth1,Ksr1,Abcc3,Osmr,Gpihbp1,Hcls1,Fgd2,Baiap2,Podxl,Notch1,Il6ra,Abca1,Fgr,Cd38,Fscn1,Slco2b1,Slc27a1,Nt5e,Plvap,Dagla,Efnb1,S1pr1,Bst2,Eps8,Kcna5,Itgam,Hvcn1,Sh2d3c,Tlr9,Scarb1,Fgd5,Piezo1,Ceacam1,Cnnm2,Car4,Plek,Cntfr,Adora2a,Itgb4,Myo7a,Cd300lg,Shank3,Nrp2,Lcp1,Rapgef3,Stxbp2,Abca7,Slc3a2,Pde2a
GO:0005768	endosome	42	862	0.00055	Cd22,Havcr2,Fgd2,Abcg1,Ifitm1,Slc11a1,Fcgr2b,Siglec1,Abca1,Rasgef1b,Flt1,Snx20,H2-DMa,Arhgap27,Osbpl11,H2-Ab1,Tlr13,March1,Spns2,Dagla,S1pr1,Bst2,Neurl3,Gimap5,Rin3,Tlr7,Lipg,Pld4,H2-Eb1,Tlr9,Fgd5,Ncf4,Cd74,Ttpa,Cd300lg,Cd68,Tlr8,H2-DMb1,Tmem173,Wdfy4,Unc93b1,Abca7	Cd22,Havcr2,Fgd2,Abcg1,Ifitm1,Slc11a1,Fcgr2b,Siglec1,Abca1,Rasgef1b,Flt1,Snx20,H2-DMa,Arhgap27,Osbpl11,H2-Ab1,Tlr13,March1,Spns2,Dagla,S1pr1,Bst2,Neurl3,Gimap5,Rin3,Tlr7,Lipg,Pld4,H2-Eb1,Tlr9,Fgd5,Ncf4,Cd74,Ttpa,Cd300lg,Cd68,Tlr8,H2-DMb1,Tmem173,Wdfy4,Unc93b1,Abca7
GO:0030027	lamellipodium	17	202	0.00068	Epha2,Evl,Parvb,Arhgap31,Hcls1,Podxl,Notch1,Fscn1,Arap3,Ablim3,Abi3,Piezo1,Mefv,Mcf2l,Ptk2b,Rapgef3,Stxbp2	Epha2,Evl,Parvb,Arhgap31,Hcls1,Podxl,Notch1,Fscn1,Arap3,Ablim3,Abi3,Piezo1,Mefv,Mcf2l,Ptk2b,Rapgef3,Stxbp2
GO:0098588	bounding membrane of organelle	65	1636	0.0012	Man1a,Hyal2,Plod1,Galnt15,Fgd2,Abcg1,Tmem8,H2-K1,Slc15a3,Cyp2e1,Slc11a1,Notch1,Mall,Cd38,Tpst2,Pxmp2,Lfng,Snx20,B3gnt3,H2-DMa,Itpr3,Trim14,Osbpl11,Acer2,Tlr13,March1,Spns2,Dagla,Gimap5,Slc27a2,Tlr1,Tlr7,Chst1,Pld4,Bsg,H2-Eb1,Tecpr1,Piezo1,St3gal1,Ncf4,Ceacam1,Car4,Pex14,Nos1,Flcn,Trpm2,Adam8,Myo7a,Cd300lg,Emc6,Cd68,B4galt5,Shank3,Tlr8,H2-DMb1,Tmem173,Lman2l,Sgms1,Laptm5,Stxbp2,Abca7,Slc3a2,Pde2a,…	Man1a,Hyal2,Plod1,Galnt15,Fgd2,Abcg1,Tmem8,H2-K1,Slc15a3,Cyp2e1,Slc11a1,Notch1,Mall,Cd38,Tpst2,Pxmp2,Lfng,Snx20,B3gnt3,H2-DMa,Itpr3,Trim14,Osbpl11,Acer2,Tlr13,March1,Spns2,Dagla,Gimap5,Slc27a2,Tlr1,Tlr7,Chst1,Pld4,Bsg,H2-Eb1,Tecpr1,Piezo1,St3gal1,Ncf4,Ceacam1,Car4,Pex14,Nos1,Flcn,Trpm2,Adam8,Myo7a,Cd300lg,Emc6,Cd68,B4galt5,Shank3,Tlr8,H2-DMb1,Tmem173,Lman2l,Sgms1,Laptm5,Stxbp2,Abca7,Slc3a2,Pde2a,…
GO:0031090	organelle membrane	102	2973	0.0019	Cyp4f18,Prodh,Man1a,Lpcat3,Slc1a3,Hyal2,Ksr1,Nos2,Plod1,Slc25a22,Galnt15,Sdf2l1,Fgd2,Abcg1,Tmem8,H2-K1,Slc15a3,Cyp2e1,Slc11a1,Notch1,Mall,Mfsd2a,Extl1,Fgr,Cd38,Tpst2,Pxmp2,Lfng,Snx20,B3gnt3,Cdh5,Cyp1a1,Elovl5,Hsd3b7,H2-DMa,Itpr3,Trim14,Lyn,Osbpl11,Acer2,Tlr13,March1,Spns2,Dagla,Ch25h,Gimap5,Dusp18,Slc27a2,Tlr1,Tlr7,Chst1,Lrrc8c,Pld4,Bsg,Alox5ap,Cyp2b10,H2-Eb1,Tlr9,Tecpr1,Piezo1,St3gal1,Ncf4,Ceaca…	Cyp4f18,Prodh,Man1a,Lpcat3,Slc1a3,Hyal2,Ksr1,Nos2,Plod1,Slc25a22,Galnt15,Sdf2l1,Fgd2,Abcg1,Tmem8,H2-K1,Slc15a3,Cyp2e1,Slc11a1,Notch1,Mall,Mfsd2a,Extl1,Fgr,Cd38,Tpst2,Pxmp2,Lfng,Snx20,B3gnt3,Cdh5,Cyp1a1,Elovl5,Hsd3b7,H2-DMa,Itpr3,Trim14,Lyn,Osbpl11,Acer2,Tlr13,March1,Spns2,Dagla,Ch25h,Gimap5,Dusp18,Slc27a2,Tlr1,Tlr7,Chst1,Lrrc8c,Pld4,Bsg,Alox5ap,Cyp2b10,H2-Eb1,Tlr9,Tecpr1,Piezo1,St3gal1,Ncf4,Ceaca…
GO:0043226	organelle	312	11550	0.0019	Cfp,Trappc6a,Spi1,Napsa,Ppard,Slc9a3r2,Lamb1,Hck,Cyp4f18,Prodh,Man1a,Map3k11,Dyrk2,Lpcat3,Irf5,Sh2b2,Slc1a3,Tead4,Gprc5b,Mnda,Eng,Hyal2,Ceacam16,Mmp13,Cybb,Notch4,Ncf1,Ctsz,Ksr1,Nos2,Tbx3,Plod1,Slc25a22,Cd22,Tysnd1,Cdc34,Flt4,Havcr2,Upp1,Igfbp3,Adap2,Nfkbia,Evl,Tppp,Galnt15,Rgcc,Irg1,Parvb,Ciita,Grina,Sdf2l1,Hcls1,Ehhadh,Cdkn1a,Fgd2,Pim1,Abcg1,Xdh,Tmem8,H2-K1,Csf1r,Slc15a3,Pitx3,Baiap2,Cyp2e1,Ifi…	Cfp,Trappc6a,Spi1,Napsa,Ppard,Slc9a3r2,Lamb1,Hck,Cyp4f18,Prodh,Man1a,Map3k11,Dyrk2,Lpcat3,Irf5,Sh2b2,Slc1a3,Tead4,Gprc5b,Mnda,Eng,Hyal2,Ceacam16,Mmp13,Cybb,Notch4,Ncf1,Ctsz,Ksr1,Nos2,Tbx3,Plod1,Slc25a22,Cd22,Tysnd1,Cdc34,Flt4,Havcr2,Upp1,Igfbp3,Adap2,Nfkbia,Evl,Tppp,Galnt15,Rgcc,Acod1,Parvb,Ciita,Grina,Sdf2l1,Hcls1,Ehhadh,Cdkn1a,Fgd2,Pim1,Abcg1,Xdh,Tmem8,H2-K1,Csf1r,Slc15a3,Pitx3,Baiap2,Cyp2e1,If…
GO:0031234	extrinsic component of cytoplasmic side of plasma membrane	11	98	0.0021	Hck,Cyth1,Stac2,Fgr,Lyn,Gngt2,Fes,Cnr2,Shank3,Mcf2l,Ptk2b	Hck,Cyth1,Stac2,Fgr,Lyn,Gngt2,Fes,Cnr2,Shank3,Mcf2l,Ptk2b
GO:0043229	intracellular organelle	301	11084	0.0021	Cfp,Trappc6a,Spi1,Napsa,Ppard,Slc9a3r2,Lamb1,Hck,Cyp4f18,Prodh,Man1a,Map3k11,Dyrk2,Irf5,Sh2b2,Slc1a3,Tead4,Gprc5b,Mnda,Eng,Hyal2,Mmp13,Cybb,Notch4,Ncf1,Ctsz,Ksr1,Nos2,Tbx3,Plod1,Slc25a22,Cd22,Tysnd1,Cdc34,Flt4,Havcr2,Upp1,Igfbp3,Adap2,Nfkbia,Evl,Tppp,Galnt15,Rgcc,Irg1,Parvb,Ciita,Grina,Sdf2l1,Hcls1,Ehhadh,Cdkn1a,Fgd2,Pim1,Abcg1,Xdh,Tmem8,H2-K1,Csf1r,Slc15a3,Pitx3,Baiap2,Cyp2e1,Ifitm1,Irf7,Sox17,S…	Cfp,Trappc6a,Spi1,Napsa,Ppard,Slc9a3r2,Lamb1,Hck,Cyp4f18,Prodh,Man1a,Map3k11,Dyrk2,Irf5,Sh2b2,Slc1a3,Tead4,Gprc5b,Mnda,Eng,Hyal2,Mmp13,Cybb,Notch4,Ncf1,Ctsz,Ksr1,Nos2,Tbx3,Plod1,Slc25a22,Cd22,Tysnd1,Cdc34,Flt4,Havcr2,Upp1,Igfbp3,Adap2,Nfkbia,Evl,Tppp,Galnt15,Rgcc,Acod1,Parvb,Ciita,Grina,Sdf2l1,Hcls1,Ehhadh,Cdkn1a,Fgd2,Pim1,Abcg1,Xdh,Tmem8,H2-K1,Csf1r,Slc15a3,Pitx3,Baiap2,Cyp2e1,Ifitm1,Irf7,Sox17,…
GO:0031225	anchored component of membrane	15	186	0.003	Hyal2,Gpihbp1,Alpl,Nt5e,Sema7a,Bst2,Cd14,Ly6e,Ly6c1,Cp,Bst1,Car4,Cntfr,Rtn4rl2,Ly6a	Hyal2,Gpihbp1,Alpl,Nt5e,Sema7a,Bst2,Cd14,Ly6e,Ly6c1,Cp,Bst1,Car4,Cntfr,Rtn4rl2,Ly6a
GO:0031227	intrinsic component of endoplasmic reticulum membrane	13	151	0.005	H2-K1,Cyp2e1,Elovl5,Itpr3,Slc27a2,Dolk,Emc6,Fitm2,Tmem173,Sgms1,Agpat6,H2-Q6,H2-D1	H2-K1,Cyp2e1,Elovl5,Itpr3,Slc27a2,Dolk,Emc6,Fitm2,Tmem173,Sgms1,Gpat4,H2-Q8,H2-D1
GO:0032587	ruffle membrane	10	91	0.005	Epha2,Ksr1,Fgd2,Fgr,Eps8,Sh2d3c,Fgd5,Plek,Lcp1,Abca7	Epha2,Ksr1,Fgd2,Fgr,Eps8,Sh2d3c,Fgd5,Plek,Lcp1,Abca7
GO:0005794	Golgi apparatus	55	1412	0.0076	Trappc6a,Hck,Man1a,Hyal2,Mmp13,Cybb,Ncf1,Tppp,Galnt15,Grina,Abcg1,H2-K1,Baiap2,Cyp2e1,Notch1,Mall,Abca1,Extl1,Tpst2,Lfng,B3gnt3,Lyn,Osbpl11,Acer2,H2-Ab1,March1,Bst2,Kcna5,Cd14,Tlr1,Rasip1,Chst1,Sdc3,Lipg,Pld4,Plk3,Fes,Fgfr3,Fgd5,Lyz1,Lyz2,St3gal1,Cd74,Car4,Ddi2,B4galt5,Tmem173,Lman2l,Sgms1,Adcy3,Srgn,Abca7,Pde2a,Fcgr3,H2-D1	Trappc6a,Hck,Man1a,Hyal2,Mmp13,Cybb,Ncf1,Tppp,Galnt15,Grina,Abcg1,H2-K1,Baiap2,Cyp2e1,Notch1,Mall,Abca1,Extl1,Tpst2,Lfng,B3gnt3,Lyn,Osbpl11,Acer2,H2-Ab1,March1,Bst2,Kcna5,Cd14,Tlr1,Rasip1,Chst1,Sdc3,Lipg,Pld4,Plk3,Fes,Fgfr3,Fgd5,Lyz1,Lyz2,St3gal1,Cd74,Car4,Ddi2,B4galt5,Tmem173,Lman2l,Sgms1,Adcy3,Srgn,Abca7,Pde2a,Fcgr3,H2-D1
GO:0009898	cytoplasmic side of plasma membrane	13	163	0.0095	Hck,Cyth1,Stac2,Fgr,Lyn,Gngt2,Fes,Fgfr3,Cnr2,Shank3,Mcf2l,Ptk2b,Rasa3	Hck,Cyth1,Stac2,Fgr,Lyn,Gngt2,Fes,Fgfr3,Cnr2,Shank3,Mcf2l,Ptk2b,Rasa3
GO:0016324	apical plasma membrane	21	365	0.01	Slc9a3r2,Cyp4f18,Hyal2,Osmr,Gpihbp1,Podxl,Notch1,Il6ra,Slco2b1,Bst2,Kcna5,Hvcn1,Tlr9,Ceacam1,Car4,Cntfr,Myo7a,Cd300lg,Stxbp2,Abca7,Slc3a2	Slc9a3r2,Cyp4f18,Hyal2,Osmr,Gpihbp1,Podxl,Notch1,Il6ra,Slco2b1,Bst2,Kcna5,Hvcn1,Tlr9,Ceacam1,Car4,Cntfr,Myo7a,Cd300lg,Stxbp2,Abca7,Slc3a2
GO:0030176	integral component of endoplasmic reticulum membrane	12	143	0.0104	H2-K1,Elovl5,Itpr3,Slc27a2,Dolk,Emc6,Fitm2,Tmem173,Sgms1,Agpat6,H2-Q6,H2-D1	H2-K1,Elovl5,Itpr3,Slc27a2,Dolk,Emc6,Fitm2,Tmem173,Sgms1,Gpat4,H2-Q8,H2-D1
GO:0043020	NADPH oxidase complex	4	10	0.0104	Cybb,Ncf1,Ncf4,Ncf2	Cybb,Ncf1,Ncf4,Ncf2
GO:0005789	endoplasmic reticulum membrane	40	940	0.0108	Cyp4f18,Lpcat3,Ksr1,Plod1,Sdf2l1,Abcg1,H2-K1,Cyp2e1,Notch1,Mfsd2a,Extl1,Cyp1a1,Elovl5,Hsd3b7,Itpr3,March1,Ch25h,Slc27a2,Tlr7,Lrrc8c,Pld4,Alox5ap,Cyp2b10,Tlr9,Piezo1,Dolk,Nos1,Cyp4b1,Emc6,Fitm2,Shisa5,Tmem173,Sgpl1,Lman2l,Sgms1,Unc93b1,Agpat6,Gramd1b,H2-Q6,H2-D1	Cyp4f18,Lpcat3,Ksr1,Plod1,Sdf2l1,Abcg1,H2-K1,Cyp2e1,Notch1,Mfsd2a,Extl1,Cyp1a1,Elovl5,Hsd3b7,Itpr3,March1,Ch25h,Slc27a2,Tlr7,Lrrc8c,Pld4,Alox5ap,Cyp2b10,Tlr9,Piezo1,Dolk,Nos1,Cyp4b1,Emc6,Fitm2,Shisa5,Tmem173,Sgpl1,Lman2l,Sgms1,Unc93b1,Gpat4,Gramd1b,H2-Q8,H2-D1
GO:0045177	apical part of cell	24	455	0.0115	Slc9a3r2,Cyp4f18,Hyal2,Osmr,Gpihbp1,Podxl,Notch1,Il6ra,Slco2b1,Itpr3,Bst2,Kcna5,Hvcn1,Tlr9,Ceacam1,Car4,Cntfr,Myo7a,Cd300lg,Gpr116,Rapgef3,Stxbp2,Abca7,Slc3a2	Slc9a3r2,Cyp4f18,Hyal2,Osmr,Gpihbp1,Podxl,Notch1,Il6ra,Slco2b1,Itpr3,Bst2,Kcna5,Hvcn1,Tlr9,Ceacam1,Car4,Cntfr,Myo7a,Cd300lg,Adgrf5,Rapgef3,Stxbp2,Abca7,Slc3a2
GO:0005783	endoplasmic reticulum	51	1311	0.012	Trappc6a,Man1a,Cybb,Notch4,Ncf1,Ctsz,Ksr1,Plod1,Grina,Sdf2l1,Xdh,H2-K1,Baiap2,Cyp2e1,Notch1,Tpst2,B3gnt3,Slc27a1,Elovl5,Itpr3,Flt3,Chil3,Kcna5,Slc27a2,Tlr7,Lrrc8c,Pld4,Alox5ap,Oas1a,Tlr9,Glul,Fgfr3,Fgd5,Piezo1,Lyz1,Lyz2,Cd74,Cnr2,Car4,Nos1,Shisa5,Tmem173,Sgpl1,Wdfy4,Sgms1,Treml4,Apod,Unc93b1,Agpat6,Pde2a,H2-D1	Trappc6a,Man1a,Cybb,Notch4,Ncf1,Ctsz,Ksr1,Plod1,Grina,Sdf2l1,Xdh,H2-K1,Baiap2,Cyp2e1,Notch1,Tpst2,B3gnt3,Slc27a1,Elovl5,Itpr3,Flt3,Chil3,Kcna5,Slc27a2,Tlr7,Lrrc8c,Pld4,Alox5ap,Oas1a,Tlr9,Glul,Fgfr3,Fgd5,Piezo1,Lyz1,Lyz2,Cd74,Cnr2,Car4,Nos1,Shisa5,Tmem173,Sgpl1,Wdfy4,Sgms1,Treml4,Apod,Unc93b1,Gpat4,Pde2a,H2-D1
GO:0031253	cell projection membrane	20	354	0.0157	Epha2,Ksr1,Fgd2,Podxl,Fgr,Fscn1,Dagla,Eps8,Sh2d3c,Scarb1,Fgd5,Piezo1,Ceacam1,Car4,Plek,Adora2a,Shank3,Lcp1,Rapgef3,Abca7	Epha2,Ksr1,Fgd2,Podxl,Fgr,Fscn1,Dagla,Eps8,Sh2d3c,Scarb1,Fgd5,Piezo1,Ceacam1,Car4,Plek,Adora2a,Shank3,Lcp1,Rapgef3,Abca7
GO:0043231	intracellular membrane-bounded organelle	258	9507	0.0157	Trappc6a,Spi1,Napsa,Ppard,Slc9a3r2,Lamb1,Hck,Cyp4f18,Prodh,Man1a,Dyrk2,Irf5,Slc1a3,Tead4,Gprc5b,Mnda,Eng,Hyal2,Mmp13,Cybb,Notch4,Ncf1,Ctsz,Ksr1,Nos2,Tbx3,Plod1,Slc25a22,Tysnd1,Cdc34,Flt4,Havcr2,Upp1,Igfbp3,Adap2,Nfkbia,Tppp,Galnt15,Rgcc,Irg1,Ciita,Grina,Sdf2l1,Hcls1,Ehhadh,Cdkn1a,Fgd2,Pim1,Abcg1,Xdh,Tmem8,H2-K1,Csf1r,Slc15a3,Pitx3,Baiap2,Cyp2e1,Irf7,Sox17,Slc11a1,Cdk18,Notch1,Mall,Il1b,Zbtb7b,Abc…	Trappc6a,Spi1,Napsa,Ppard,Slc9a3r2,Lamb1,Hck,Cyp4f18,Prodh,Man1a,Dyrk2,Irf5,Slc1a3,Tead4,Gprc5b,Mnda,Eng,Hyal2,Mmp13,Cybb,Notch4,Ncf1,Ctsz,Ksr1,Nos2,Tbx3,Plod1,Slc25a22,Tysnd1,Cdc34,Flt4,Havcr2,Upp1,Igfbp3,Adap2,Nfkbia,Tppp,Galnt15,Rgcc,Acod1,Ciita,Grina,Sdf2l1,Hcls1,Ehhadh,Cdkn1a,Fgd2,Pim1,Abcg1,Xdh,Tmem8,H2-K1,Csf1r,Slc15a3,Pitx3,Baiap2,Cyp2e1,Irf7,Sox17,Slc11a1,Cdk18,Notch1,Mall,Il1b,Zbtb7b,Ab…
GO:0048471	perinuclear region of cytoplasm	34	775	0.0169	Lamb1,Hyal2,Cybb,Nos2,Tppp,Cdkn1a,Abca1,Tnfrsf1b,Btk,Mt2,Mt1,Usp2,Plvap,Itpr3,Lyn,Apba3,Kcna5,Dcun1d3,Oas2,Rasip1,Stat1,Sipa1,Jag2,Fgfr3,Car4,Nos1,Ptk2b,Tmem173,Bcl3,Lcp1,Rapgef3,Taf10,Apod,Pde2a	Lamb1,Hyal2,Cybb,Nos2,Tppp,Cdkn1a,Abca1,Tnfrsf1b,Btk,Mt2,Mt1,Usp2,Plvap,Itpr3,Lyn,Apba3,Kcna5,Dcun1d3,Oas2,Rasip1,Stat1,Sipa1,Jag2,Fgfr3,Car4,Nos1,Ptk2b,Tmem173,Bcl3,Lcp1,Rapgef3,Taf10,Apod,Pde2a
GO:0032009	early phagosome	4	13	0.02	Tlr7,Tlr9,Syk,Unc93b1	Tlr7,Tlr9,Syk,Unc93b1
GO:0031256	leading edge membrane	13	183	0.0216	Epha2,Ksr1,Fgd2,Fgr,Dagla,Eps8,Sh2d3c,Fgd5,Piezo1,Plek,Adora2a,Lcp1,Abca7	Epha2,Ksr1,Fgd2,Fgr,Dagla,Eps8,Sh2d3c,Fgd5,Piezo1,Plek,Adora2a,Lcp1,Abca7
GO:0005765	lysosomal membrane	14	209	0.0228	Tmem8,Slc15a3,H2-DMa,March1,Gimap5,H2-Eb1,Tecpr1,Flcn,Trpm2,Myo7a,Cd68,H2-DMb1,Laptm5,Slc3a2	Tmem8,Slc15a3,H2-DMa,March1,Gimap5,H2-Eb1,Tecpr1,Flcn,Trpm2,Myo7a,Cd68,H2-DMb1,Laptm5,Slc3a2
GO:0098802	plasma membrane signaling receptor complex	12	163	0.0248	Itgb2,Osmr,Il6ra,Itgax,Lyn,Eps8,Tlr1,Itgam,Cntfr,Itgb4,Ptk2b,Syk	Itgb2,Osmr,Il6ra,Itgax,Lyn,Eps8,Tlr1,Itgam,Cntfr,Itgb4,Ptk2b,Syk
GO:0098858	actin-based cell projection	15	237	0.0248	Slc9a3r2,Hyal2,Ceacam16,Baiap2,Podxl,Fscn1,Eps8,Scarb1,Myo1f,Lyz1,Lyz2,Ceacam1,Myo7a,Lcp1,Rapgef3	Slc9a3r2,Hyal2,Ceacam16,Baiap2,Podxl,Fscn1,Eps8,Scarb1,Myo1f,Lyz1,Lyz2,Ceacam1,Myo7a,Lcp1,Rapgef3
GO:0005902	microvillus	9	99	0.0281	Hyal2,Podxl,Fscn1,Scarb1,Lyz1,Lyz2,Ceacam1,Myo7a,Rapgef3	Hyal2,Podxl,Fscn1,Scarb1,Lyz1,Lyz2,Ceacam1,Myo7a,Rapgef3
GO:0008305	integrin complex	5	30	0.0387	Itgb2,Itgax,Lyn,Itgam,Itgb4	Itgb2,Itgax,Lyn,Itgam,Itgb4
GO:0048237	rough endoplasmic reticulum lumen	3	7	0.0438	Chil3,Lyz1,Lyz2	Chil3,Lyz1,Lyz2
GO:0070820	tertiary granule	3	7	0.0438	Slc11a1,Adam8,Stxbp2	Slc11a1,Adam8,Stxbp2
GO:0005770	late endosome	15	258	0.05	Slc11a1,Siglec1,Rasgef1b,H2-DMa,Osbpl11,H2-Ab1,March1,Bst2,Gimap5,H2-Eb1,Cd74,Ttpa,Cd300lg,Cd68,H2-DMb1	Slc11a1,Siglec1,Rasgef1b,H2-DMa,Osbpl11,H2-Ab1,March1,Bst2,Gimap5,H2-Eb1,Cd74,Ttpa,Cd300lg,Cd68,H2-DMb1
