# Supplementary material for: reString: an open-source Python software to perform automatic functional enrichment retrieval, results aggregation and data visualization
Source: Sci Rep. 2021 Dec 6;11:23458. doi: 10.1038/s41598-021-02528-0 (PMC8648753; doi:10.1038/s41598-021-02528-0)
Supplement: Supplementary file 1 — Supplementary Information 1. [file 41598_2021_2528_MOESM1_ESM.zip › Supplemental DataSets/upregulated/Process_summary.tsv]

ID	score	occurrence	all_genes	common_genes
immune system process	5.7699999999999996e-52	2	Ace,Ackr2,Acod1,Adam8,Adgre1,Adgrf5,Angpt1,Apobec3,Arl11,Bcl3,Blnk,Bst2,Btk,Btnl9,C1qa,C1qb,C1qc,C1ra,C1s1,C2,C3,C4b,Capg,Ccl21c,Ccl6,Ccl8,Ccl9,Ccr1,Cd14,Cd22,Cd248,Cd300a,Cd300c2,Cd300lb,Cd300ld3,Cd300lf,Cd300lg,Cd34,Cd38,Cd44,Cd55,Cd68,Cd74,Cebpb,Cfb,Cfd,Cfh,Cfp,Ch25h,Chd7,Ciita,Clec4e,Clec7a,Cmklr1,Cnr2,Col24a1,Csf1r,Csf3r,Ctsc,Ctsk,Cx3cr1,Cxcl13,Cxcl16,Cybb,Dact2,Dll4,Efnb1,Enpp3,Epha2,Ephb6,…	C1qb,C1qc,C4b,Cd300a,Cd300c2,Cd300lb,Cd68,Cd74,Csf1r,Csf3r,Cxcl16,Cybb,Fcgr2b,Fgr,Gpr35,H2-DMa,H2-Q8,Hck,Icam1,Irf5,Itgam,Itgb2,Lbp,Lcp1,Mpeg1,Myo1f,Ncf1,Nfam1,Nfatc2,Pirb,Pld4,Pou2f2,Slc11a1,Spi1,Syk,Tlr9,Tnfrsf1b,Tyrobp,Unc93b1,Wdfy4
response to stimulus	2.39e-46	4	Abca1,Abca7,Abcg1,Abtb2,Ace,Acer2,Ackr2,Acod1,Acsbg1,Actn3,Adam8,Adamts12,Adamts5,Adap2,Adcy3,Adcy4,Adcyap1r1,Adgrd1,Adgre1,Adgrf5,Adgrg1,Adora2a,Adssl1,Aff3,Agt,Aldh1a3,Alox5ap,Alpl,Angpt1,Angptl1,Ank2,Apobec3,Apoc3,Apod,Apoe,Ar,Arap1,Arap3,Arhgap27,Arhgap31,Arhgap32,Arhgef9,Arnt2,Arpp21,Arrb1,Asb2,Asb5,Atp13a2,Atp2a1,Atrnl1,Axin2,BC029214,Baiap2,Bcat2,Bche,Bckdhb,Bcl3,Blnk,Bmpr1a,Bmpr1b,Boc,Bsg…	No common gene
response to other organism	5.67e-45	2	Abca1,Ace,Acod1,Adamts5,Alpl,Apobec3,Baiap2,Bcl3,Bst2,Btk,C1qa,C1qb,C1qc,C1ra,C1s1,C2,C3,C4b,Capg,Car5b,Ccdc80,Ccl21c,Ccl6,Ccl8,Ccl9,Cd14,Cd300lb,Cd37,Cd55,Cd68,Cebpb,Cfb,Cfd,Cfh,Cfp,Chd7,Ciita,Clec4e,Clec7a,Cnr2,Cotl1,Csf1r,Cx3cr1,Cxcl13,Cxcl16,Cybb,Cyp1a1,Cyp2b10,Cyp2e1,Dclk1,Dcn,Epha2,Evl,Fcer1g,Fcgr1,Fcgr2b,Fcgr4,Fgr,Flt3,Fpr2,Gpc3,Gsn,H2-Aa,H2-Ab1,H2-K1,Havcr2,Hck,Hyal2,Ifi204,Ifi205,Ifitm1,…	C1qb,C1qc,C4b,Cd300lb,Cd68,Cotl1,Csf1r,Cxcl16,Cybb,Fcgr2b,Fgr,Hck,Irf5,Lbp,Lyz2,Mpeg1,Myo1f,Ncf1,Pld4,Saa3,Slc11a1,Stab1,Syk,Tlr9,Tnfrsf1b,Unc93b1,Wdfy4
response to external stimulus	5.94e-44	3	Abca1,Ace,Ackr2,Acod1,Adam8,Adamts5,Adora2a,Adssl1,Aldh1a3,Alpl,Angpt1,Apobec3,Arrb1,Baiap2,Bckdhb,Bcl3,Boc,Bsg,Bst2,Btk,C1qa,C1qb,C1qc,C1ra,C1s1,C2,C3,C4b,Capg,Car5b,Ccdc80,Ccl11,Ccl21c,Ccl6,Ccl8,Ccl9,Ccr1,Cd14,Cd209b,Cd300lb,Cd37,Cd55,Cd68,Cdkn1a,Cebpb,Cfb,Cfd,Cfh,Cfp,Ch25h,Chd7,Ciita,Clec4e,Clec7a,Cmklr1,Cnr2,Col1a1,Col3a1,Cotl1,Csf1r,Csf3r,Cx3cr1,Cxcl13,Cxcl16,Cybb,Cyp1a1,Cyp2b10,Cyp2e1,Dbn1,…	Csf1r,Lbp,Stab1
interspecies interaction between organisms	4.4600000000000014e-43	2	Abca1,Ace,Acod1,Adamts5,Alpl,Apobec3,Baiap2,Bcl3,Bst2,Btk,C1qa,C1qb,C1qc,C1ra,C1s1,C2,C3,C4b,Capg,Car5b,Ccdc80,Ccl21c,Ccl6,Ccl8,Ccl9,Cd14,Cd300lb,Cd300lf,Cd37,Cd55,Cd68,Ceacam1,Cebpb,Cfb,Cfd,Cfh,Cfp,Chd7,Ciita,Clec4e,Clec7a,Cnr2,Cotl1,Csf1r,Cx3cr1,Cxcl13,Cxcl16,Cybb,Cyp1a1,Cyp2b10,Cyp2e1,Dclk1,Dcn,Epha2,Evl,Fcer1g,Fcgr1,Fcgr2b,Fcgr4,Fgr,Flt3,Fpr2,Gpc3,Gsn,H2-Aa,H2-Ab1,H2-K1,Havcr2,Hck,Hyal2,Icam1…	C1qb,C1qc,C4b,Cd300lb,Cd68,Cotl1,Csf1r,Cxcl16,Cybb,Fcgr2b,Fgr,Hck,Icam1,Irf5,Lbp,Lyz2,Mpeg1,Myo1f,Ncf1,Pld4,Saa3,Siglec1,Slc11a1,Stab1,Syk,Tlr9,Tnfrsf1b,Unc93b1,Wdfy4
defense response	8.6e-38	2	Ackr2,Acod1,Adam8,Adamts5,Adora2a,Agt,Alox5ap,Apobec3,Bcl3,Bst2,Btk,C1qa,C1qb,C1qc,C1ra,C1s1,C2,C3,C4b,Camk1d,Capg,Ccl21c,Ccl6,Ccl8,Ccl9,Ccr1,Cd14,Cd163,Cd300a,Cd37,Cd44,Cd55,Cd68,Cd74,Cebpb,Cfb,Cfd,Cfh,Cfp,Chil3,Chst1,Ciita,Clec4e,Clec7a,Cmklr1,Cnr2,Cotl1,Csf1r,Cx3cr1,Cxcl13,Cxcl16,Cybb,Egfr,Epha2,Ephb6,Evl,F3,Fcer1g,Fcgr1,Fcgr2b,Fcgr3,Fgr,Fpr2,Gsn,H2-Aa,H2-Ab1,H2-K1,Havcr2,Hck,Hyal2,Icam1,Ifitm…	Alox5ap,C1qb,C1qc,C4b,Cd300a,Cd68,Cd74,Cotl1,Csf1r,Cxcl16,Cybb,Fcgr2b,Fgr,Hck,Icam1,Irf5,Itgam,Itgb2,Lbp,Lyz2,Mpeg1,Myo1f,Ncf1,Pld4,Saa3,Slc11a1,Stab1,Syk,Tlr9,Tnfrsf1b,Tyrobp,Unc93b1
regulation of immune system process	5.93e-34	2	Ace,Acod1,Adam8,Adgrf5,Adora2a,Angpt1,Apobec3,Apod,Bst1,Bst2,Btk,Btnl9,C1qa,C1qb,C1qc,C1ra,C1s1,C2,C3,C4b,Camk1d,Ccl21c,Ccr1,Cd22,Cd300a,Cd300lb,Cd300lf,Cd37,Cd38,Cd44,Cd55,Cd68,Cd74,Cdkn1a,Ceacam1,Cebpb,Cfb,Cfd,Cfh,Cfp,Clec12a,Clec4e,Clec7a,Cmklr1,Cnr2,Col3a1,Csf1r,Csf3r,Ctsc,Cx3cr1,Cxcl13,Ddt,Efnb1,Enpp3,Ephb6,Fbn1,Fcer1g,Fcgr1,Fcgr2b,Fcgr3,Fcgr4,Fes,Fgfr3,Fgr,Flcn,Flt1,Flt3,Fpr2,Fyb,Gprc5b,Gre…	Apod,Bst1,C1qb,C1qc,C4b,Cd300a,Cd300lb,Cd68,Cd74,Csf1r,Csf3r,Fcgr2b,Fgr,H2-DMa,Icam1,Itgam,Itgb2,Lbp,Myo1f,Nfam1,Nfatc2,Plvap,Slc11a1,Spi1,Syk,Tlr9,Tmem176a,Tmem176b,Tnfrsf1b,Tyrobp,Vsir
biological regulation	7.100000000000001e-33	4	Abca1,Abca7,Abcg1,Abhd5,Abi3,Ablim3,Ace,Acer2,Ackr2,Acod1,Actn3,Adam12,Adam33,Adam8,Adamts12,Adamts5,Adamtsl2,Adap2,Adcy3,Adcy4,Adcyap1r1,Adgrd1,Adgre1,Adgrf5,Adgrg1,Adora2a,Aff2,Aff3,Agt,Akna,Aldh1a3,Alox5ap,Angpt1,Angptl1,Angptl7,Ank2,Anpep,Apba3,Apobec3,Apoc1,Apoc3,Apod,Apoe,Aqp11,Ar,Arap1,Arap3,Arhgap27,Arhgap31,Arhgap32,Arhgef15,Arhgef40,Arhgef9,Arnt2,Arrb1,Asap2,Asb2,Asb5,Astn2,Atp13a2,Atp1…	No common gene
immune response	1.0500000000000001e-32	2	Ackr2,Acod1,Adgre1,Apobec3,Bcl3,Bst2,Btk,C1qa,C1qb,C1qc,C1ra,C1s1,C2,C3,C4b,Capg,Ccl21c,Ccl6,Ccl8,Ccl9,Ccr1,Cd14,Cd300a,Cd55,Cd68,Cd74,Cfb,Cfd,Cfh,Cfp,Ciita,Clec4e,Clec7a,Csf1r,Ctsc,Ctsk,Cx3cr1,Cxcl13,Cxcl16,Cybb,Enpp3,Ephb6,Evl,Fcer1g,Fcgr1,Fcgr2b,Fcgr3,Fgr,Fyb,Gsn,H2-Aa,H2-Ab1,H2-D1,H2-DMa,H2-DMb1,H2-Eb1,H2-K1,Havcr2,Hck,Icam1,Ifitm1,Il1b,Il4ra,Inpp5d,Irf5,Irf7,Irf8,Jak3,Lbp,Lcn2,Lcp1,Lfng,Lrp1…	C1qb,C1qc,C4b,Cd300a,Cd68,Cd74,Csf1r,Cxcl16,Cybb,Fcgr2b,Fgr,H2-DMa,Hck,Icam1,Irf5,Lbp,Lcp1,Mpeg1,Myo1f,Pirb,Pld4,Pou2f2,Slc11a1,Syk,Tlr9,Tnfrsf1b,Tyrobp,Unc93b1
regulation of biological process	1.45e-31	4	Abca1,Abca7,Abcg1,Abhd5,Abi3,Ablim3,Ace,Acer2,Ackr2,Acod1,Actn3,Adam12,Adam33,Adam8,Adamts12,Adamts5,Adamtsl2,Adap2,Adcy3,Adcy4,Adcyap1r1,Adgrd1,Adgre1,Adgrf5,Adgrg1,Adora2a,Aff2,Aff3,Agt,Akna,Aldh1a3,Alox5ap,Angpt1,Angptl1,Angptl7,Ank2,Anpep,Apba3,Apobec3,Apoc1,Apoc3,Apod,Apoe,Aqp11,Ar,Arap1,Arap3,Arhgap27,Arhgap31,Arhgap32,Arhgef15,Arhgef9,Arnt2,Arrb1,Asb2,Asb5,Astn2,Atp13a2,Atp1b2,Atp2a1,Atrnl…	No common gene
cellular response to stimulus	1.93e-30	4	Abca1,Abca7,Abcg1,Abtb2,Acer2,Ackr2,Acod1,Adam8,Adamts12,Adap2,Adcy3,Adcy4,Adcyap1r1,Adgrd1,Adgre1,Adgrf5,Adgrg1,Adora2a,Adssl1,Agt,Alox5ap,Alpl,Angpt1,Angptl1,Ank2,Apoc3,Apod,Apoe,Ar,Arap1,Arap3,Arhgap27,Arhgap31,Arhgap32,Arhgef9,Arnt2,Arpp21,Arrb1,Asb2,Asb5,Atp13a2,Atp2a1,Atrnl1,Axin2,BC029214,Baiap2,Bcat2,Bcl3,Blnk,Bmpr1a,Bmpr1b,Boc,Btc,Btk,Btnl9,C1qtnf9,C3,Cacna1c,Calml4,Camk2a,Camk4,Capg,Cap…	No common gene
defense response to other organism	2.78e-30	2	Acod1,Adamts5,Apobec3,Bcl3,Bst2,Btk,C1qa,C1qb,C1qc,C1ra,C1s1,C2,C3,C4b,Capg,Ccl21c,Ccl6,Ccl8,Ccl9,Cd14,Cd37,Cd55,Cebpb,Cfb,Cfd,Cfh,Cfp,Ciita,Clec4e,Clec7a,Cotl1,Csf1r,Cx3cr1,Cxcl13,Cxcl16,Cybb,Epha2,Evl,Fcer1g,Fcgr1,Fgr,Fpr2,Gsn,H2-Aa,H2-Ab1,H2-K1,Havcr2,Hck,Hyal2,Ifitm1,Il4ra,Irf5,Irf7,Irf8,Itgax,Jak3,Lbp,Lcn2,Ly86,Ly9,Lyn,Lyz1,Lyz2,Masp1,Mefv,Mpeg1,Mrc1,Myo1f,Ncf1,Nfkb2,Nlrc5,Nos2,Oas1a,Oas2,Oa…	C1qb,C1qc,C4b,Cotl1,Csf1r,Cxcl16,Cybb,Fgr,Hck,Irf5,Lbp,Lyz2,Mpeg1,Myo1f,Ncf1,Pld4,Slc11a1,Stab1,Syk,Tlr9,Unc93b1
regulation of response to stimulus	1.61e-29	4	Abca1,Abca7,Ace,Acod1,Actn3,Adam8,Adamts12,Adamtsl2,Adcyap1r1,Adgrg1,Adora2a,Agt,Akna,Aldh1a3,Alox5ap,Angpt1,Apobec3,Apod,Apoe,Aqp11,Ar,Arap3,Arrb1,Axin2,Baiap2,Bcl3,Bicc1,Bmpr1a,Bmpr1b,Bst1,Bst2,Btc,Btk,Btnl9,C1qa,C1qb,C1qc,C1qtnf1,C1qtnf2,C1qtnf3,C1qtnf9,C1ra,C1s1,C2,C3,C4b,Camk1d,Camk2a,Camk2n1,Capn3,Card10,Casq1,Ccbe1,Ccdc3,Ccl11,Ccl21c,Ccl24,Ccl6,Ccl8,Ccl9,Ccr1,Cd14,Cd22,Cd300a,Cd300ld3,Cd30…	No common gene
response to bacterium	4.9600000000000004e-29	2	Abca1,Ace,Acod1,Adamts5,Alpl,Baiap2,Bcl3,C3,Car5b,Ccdc80,Cd14,Cd300lb,Cd68,Cebpb,Cfd,Chd7,Clec4e,Cnr2,Cx3cr1,Cxcl13,Cxcl16,Cyp1a1,Cyp2b10,Cyp2e1,Dcn,Epha2,Fcer1g,Fcgr1,Fcgr2b,Fcgr4,Fgr,Fpr2,Gpc3,H2-K1,Havcr2,Hck,Ifi204,Ifi205,Il10ra,Il1b,Irf5,Irf8,Lbp,Lcn2,Ly6a,Lyn,Lyz1,Lyz2,Mnda,Mndal,Mpeg1,Mrc1,Mt2,Myo1f,Ncf1,Ncf2,Nfkb2,Nfkbia,Nlrc5,Nos1,Nos2,Notch1,Nr1h3,Oas2,P2rx7,Pde2a,Pglyrp1,Plac8,Plcg2,Pp…	Cd300lb,Cd68,Cxcl16,Fcgr2b,Fgr,Hck,Irf5,Lbp,Lyz2,Mpeg1,Myo1f,Ncf1,Saa3,Slc11a1,Stab1,Syk,Tlr9,Tnfrsf1b
response to cytokine	9.03e-29	2	Ackr2,Acod1,Adamts12,Aff3,Bcat2,Bst2,Btk,Capg,Ccl21c,Ccl6,Ccl8,Ccl9,Ccr1,Cd14,Cd300lf,Cd38,Cd44,Cd74,Cdc34,Ceacam1,Cebpb,Cfh,Ciita,Cntfr,Col1a1,Col3a1,Csf1r,Csf2ra,Csf2rb,Csf2rb2,Csf3r,Cx3cr1,Cxcl13,Cxcl16,Dbn1,Egln3,Entpd2,Eps8,Evl,F3,Fcer1g,Flt3,Gfpt2,Gpr35,Gsn,H2-Aa,H2-Ab1,Hcls1,Hyal2,Icam1,Ifi203,Ifi204,Ifi205,Ifitm1,Il10ra,Il1b,Il1r2,Il22ra2,Il4ra,Il6ra,Irf5,Irf7,Irf8,Jak3,Klf2,Laptm5,Lcn2,M…	Cd74,Csf1r,Csf2rb2,Csf3r,Cxcl16,Gpr35,Icam1,Il6ra,Irf5,Laptm5,Pirb,Plvap,Saa3,Slc11a1,Socs3,Spi1,Syk,Tnfrsf1b
positive regulation of biological process	2.9e-27	4	Abca1,Abca7,Abcg1,Abhd5,Ablim3,Ace,Acer2,Acod1,Actn3,Adam12,Adam8,Adcyap1r1,Adgrf5,Adgrg1,Adora2a,Agt,Akna,Aldh1a3,Alox5ap,Angpt1,Ank2,Apoc3,Apoe,Aqp11,Ar,Arap1,Arhgef15,Arnt2,Arrb1,Asb5,Atp13a2,Atp1b2,Atp2a1,Axin2,B4galt5,Baiap2,Bcl3,Bmpr1a,Bmpr1b,Boc,Bsg,Bst1,Btc,Btk,Btnl9,C1qa,C1qb,C1qc,C1qtnf1,C1qtnf2,C1qtnf3,C1qtnf9,C1ra,C1s1,C2,C3,C4b,Cacna1c,Cacnb2,Camk1d,Camk2a,Camk2n1,Camk4,Capn3,Card10,…	No common gene
response to chemical	4.11e-27	3	Abca1,Abcg1,Ace,Acer2,Ackr2,Acod1,Acsbg1,Adam8,Adamts12,Adcy3,Adcyap1r1,Adora2a,Adssl1,Aff3,Agt,Alox5ap,Alpl,Angpt1,Apoc3,Apod,Arap1,Arnt2,Arrb1,Atp13a2,Atp2a1,Baiap2,Bcat2,Bckdhb,Boc,Bsg,Bst2,Btk,C1qa,C2,Camk2a,Capg,Ccl11,Ccl21c,Ccl6,Ccl8,Ccl9,Ccr1,Cd14,Cd300lb,Cd300lf,Cd38,Cd44,Cd68,Cd74,Cdc34,Cdh5,Cdkn1a,Ceacam1,Cebpb,Cfb,Cfh,Ch25h,Chd7,Ciita,Clec7a,Cmklr1,Cnr2,Cntfr,Col16a1,Col1a1,Col1a2,Col2…	Cp,Csf1r,Icam1,Lbp,Plvap
cell communication	4.64e-27	4	Abca1,Abca7,Acer2,Ackr2,Adap2,Adcy3,Adcy4,Adcyap1r1,Adgrd1,Adgre1,Adgrf5,Adgrg1,Adora2a,Agt,Angpt1,Angptl1,Ank2,Apba3,Apoe,Ar,Arap1,Arap3,Arhgap27,Arhgap31,Arhgap32,Arhgef9,Arnt2,Arrb1,Asb2,Asb5,Atp2a1,Atrnl1,Axin2,Baiap2,Bcl3,Blnk,Bmpr1a,Bmpr1b,Boc,Btc,Btk,Btnl9,C1qtnf9,C3,Cacna1c,Cacnb2,Calml4,Camk2a,Camk4,Car8,Card10,Casq1,Cc2d2a,Ccl11,Ccl21c,Ccl24,Ccl6,Ccl8,Ccl9,Ccr1,Ccr9,Cd14,Cd22,Cd300a,Cd3…	No common gene
response to stress	4.64e-27	2	Abca1,Acer2,Ackr2,Acod1,Adam8,Adamts5,Adcyap1r1,Adora2a,Adssl1,Agt,Alox5ap,Apobec3,Apod,Arnt2,Atp13a2,Atp2a1,Bcl3,Bst2,Btk,C1qa,C1qb,C1qc,C1ra,C1s1,C2,C3,C4b,Camk1d,Camk2a,Capg,Ccl21c,Ccl6,Ccl8,Ccl9,Ccm2l,Ccr1,Cd14,Cd163,Cd300a,Cd34,Cd37,Cd38,Cd44,Cd55,Cd68,Cd74,Cdkn1a,Ceacam1,Cebpb,Celsr1,Cfb,Cfd,Cfh,Cfp,Chil3,Chst1,Ciita,Clec4e,Clec7a,Cmklr1,Cnr2,Col1a1,Col3a1,Cotl1,Csf1r,Cx3cr1,Cxcl13,Cxcl16,C…	Alox5ap,Apod,C1qb,C1qc,C4b,Cd300a,Cd68,Cd74,Cotl1,Csf1r,Cxcl16,Cybb,Fcgr2b,Fgr,Hck,Icam1,Irf5,Itgam,Itgb2,Itgb4,Lbp,Lcp1,Lyz2,Mpeg1,Myo1f,Ncf1,Nfatc2,Pld4,Rasa3,Saa3,Sdf2l1,Shisa5,Slc11a1,Stab1,Syk,Tlr9,Tnfrsf1b,Tyrobp,Unc93b1
immune effector process	5.0900000000000004e-27	2	Ace,Acod1,Apobec3,Bcl3,Bst2,Btk,C1qa,C1qb,C1qc,C1ra,C1s1,C2,C3,C4b,Cd300a,Cd300lb,Cd55,Cd74,Cebpb,Cfb,Cfd,Cfh,Cfp,Clec4e,Clec7a,Ctsc,Cx3cr1,Enpp3,Ephb6,Fcer1g,Fcgr1,Fcgr2b,Fcgr3,H2-Ab1,H2-DMa,Havcr2,Hyal2,Icam1,Ifitm1,Il4ra,Inpp5d,Irf5,Irf7,Itgax,Lbp,Lcp1,Lfng,Lrp1,Ly9,Lyn,Masp1,Myo1f,Ncf1,Nlrc5,Oas1a,Oas2,Oas3,Oasl1,Pirb,Plcg2,Plcl2,Pou2f2,Ptk2b,Rgcc,Samhd1,Sbno2,Serping1,Slc11a1,Slfn8,Stat1,Stx…	C1qb,C1qc,C4b,Cd300a,Cd300lb,Cd74,Fcgr2b,H2-DMa,Icam1,Irf5,Lbp,Lcp1,Myo1f,Ncf1,Pirb,Pou2f2,Slc11a1,Syk,Tlr9,Tyrobp,Unc93b1
regulation of cellular process	5.740000000000001e-27	4	Abca1,Abca7,Abcg1,Abhd5,Abi3,Ablim3,Ace,Acer2,Ackr2,Acod1,Actn3,Adam33,Adam8,Adamts12,Adamtsl2,Adap2,Adcy3,Adcy4,Adcyap1r1,Adgrd1,Adgre1,Adgrf5,Adgrg1,Adora2a,Aff2,Aff3,Agt,Akna,Aldh1a3,Angpt1,Angptl1,Angptl7,Ank2,Apobec3,Apoc1,Apoc3,Apod,Apoe,Aqp11,Ar,Arap1,Arap3,Arhgap27,Arhgap31,Arhgap32,Arhgef15,Arhgef9,Arnt2,Arrb1,Asb2,Asb5,Astn2,Atp13a2,Atp1b2,Atp2a1,Atrnl1,Axin2,Bace2,Baiap2,Bche,Bcl3,Bex4…	No common gene
regulation of immune response	7.260000000000001e-27	2	Acod1,Adam8,Angpt1,Bst2,Btk,Btnl9,C1qa,C1qb,C1qc,C1ra,C1s1,C2,C3,C4b,Ccr1,Cd22,Cd300a,Cd37,Cd38,Cd44,Cd55,Cd74,Ceacam1,Cfb,Cfd,Cfh,Cfp,Clec12a,Clec4e,Clec7a,Cmklr1,Col3a1,Enpp3,Fcer1g,Fcgr1,Fcgr2b,Fcgr3,Fcgr4,Fes,Fgr,Fpr2,Fyb,Gprc5b,H2-Ab1,H2-D1,H2-DMa,H2-K1,Havcr2,Ifi203,Ifi204,Ifi205,Il1b,Il4ra,Inpp5d,Irf7,Itgam,Itgb2,Jak3,Lbp,Lyn,Masp1,Mmp2,Mnda,Mndal,Myo1f,Nckap1l,Nectin2,Nfam1,Nfatc2,Nlrc5,P…	C1qb,C1qc,C4b,Cd300a,Cd74,Fcgr2b,Fgr,H2-DMa,Itgam,Itgb2,Lbp,Myo1f,Nfam1,Nfatc2,Slc11a1,Syk,Tlr9,Tnfrsf1b,Vsir
signaling	1.9e-26	4	Abca1,Abca7,Acer2,Ackr2,Adap2,Adcy3,Adcy4,Adcyap1r1,Adgrd1,Adgre1,Adgrf5,Adgrg1,Adora2a,Agt,Angpt1,Angptl1,Ank2,Apba3,Apoe,Ar,Arap1,Arap3,Arhgap27,Arhgap31,Arhgap32,Arhgef9,Arnt2,Arrb1,Asb2,Asb5,Atp2a1,Atrnl1,Axin2,Baiap2,Bcl3,Blnk,Bmpr1a,Bmpr1b,Boc,Btc,Btk,Btnl9,C1qtnf9,C3,Cacna1c,Cacnb2,Calml4,Camk2a,Camk4,Car8,Card10,Casq1,Cc2d2a,Ccl11,Ccl21c,Ccl24,Ccl6,Ccl8,Ccl9,Ccr1,Ccr9,Cd14,Cd22,Cd300a,Cd3…	No common gene
innate immune response	4.81e-26	2	Acod1,Apobec3,Bst2,Btk,C1qa,C1qb,C1qc,C1ra,C1s1,C2,C3,C4b,Capg,Ccl21c,Ccl6,Ccl8,Ccl9,Cd14,Cd55,Cfb,Cfd,Cfh,Cfp,Ciita,Clec4e,Clec7a,Csf1r,Cx3cr1,Cxcl16,Cybb,Evl,Fcer1g,Fcgr1,Fgr,Gsn,H2-Aa,H2-Ab1,Havcr2,Hck,Ifitm1,Irf5,Irf7,Irf8,Jak3,Lbp,Lcn2,Ly86,Ly9,Lyn,Masp1,Mefv,Mpeg1,Mrc1,Nfkb2,Nlrc5,Nos2,Oas1a,Oas2,Oas3,Oasl1,Padi4,Parp14,Pglyrp1,Pik3cd,Pld3,Pld4,Rab7b,Rnase6,S100a8,S100a9,Samhd1,Serping1,Sir…	C1qb,C1qc,C4b,Csf1r,Cxcl16,Cybb,Fgr,Hck,Irf5,Lbp,Mpeg1,Pld4,Slc11a1,Syk,Tlr9,Unc93b1
signal transduction	6.230000000000001e-26	4	Abca1,Abca7,Acer2,Ackr2,Adap2,Adcy3,Adcy4,Adcyap1r1,Adgrd1,Adgre1,Adgrf5,Adgrg1,Adora2a,Agt,Angpt1,Angptl1,Ank2,Apoe,Ar,Arap1,Arap3,Arhgap27,Arhgap31,Arhgap32,Arhgef9,Arnt2,Arrb1,Asb2,Asb5,Atp2a1,Atrnl1,Axin2,Baiap2,Bcl3,Blnk,Bmpr1a,Bmpr1b,Boc,Btc,Btk,Btnl9,C1qtnf9,C3,Cacna1c,Calml4,Camk2a,Camk4,Car8,Card10,Casq1,Cc2d2a,Ccl11,Ccl21c,Ccl24,Ccl6,Ccl8,Ccl9,Ccr1,Ccr9,Cd14,Cd22,Cd300lf,Cd34,Cd38,Cd44,…	No common gene
cellular response to chemical stimulus	6.57e-26	2	Abca1,Acer2,Ackr2,Acod1,Adam8,Adamts12,Adcy3,Adssl1,Agt,Alox5ap,Alpl,Apoc3,Arap1,Atp13a2,Baiap2,Bcat2,Btk,Camk2a,Capg,Ccl21c,Ccl6,Ccl8,Ccl9,Ccr1,Cd14,Cd300lb,Cd300lf,Cd44,Cd68,Cd74,Cdc34,Cdh5,Ceacam1,Cebpb,Ch25h,Ciita,Cnr2,Cntfr,Col16a1,Col1a1,Col1a2,Col2a1,Col3a1,Csf1r,Csf2ra,Csf2rb,Csf2rb2,Csf3r,Cx3cr1,Cxcl13,Cxcl16,Cybb,Cygb,Cyp1a1,Cyp2b10,Cyp2e1,Dbn1,Ddi2,Dll4,Egfr,Egln3,Eif4ebp1,Eif4ebp2,Eng…	Alox5ap,Cd300lb,Cd68,Cd74,Csf1r,Csf2rb2,Csf3r,Cxcl16,Cybb,Fcgr2b,Gpr35,Icam1,Il6ra,Irf5,Itgam,Itgb2,Laptm5,Lbp,Ncf1,Pirb,Plvap,Saa3,Sdf2l1,Socs3,Spi1,Syk,Tlr9,Tnfrsf1b,Vsir
inflammatory response	1.07e-25	2	Ackr2,Acod1,Adam8,Adora2a,Agt,Alox5ap,Btk,C1qa,C3,C4b,Camk1d,Ccl21c,Ccl6,Ccl8,Ccl9,Ccr1,Cd14,Cd163,Cd300a,Cd44,Cd68,Cebpb,Cfh,Chil3,Chst1,Ciita,Clec7a,Cmklr1,Cnr2,Csf1r,Cx3cr1,Cxcl13,Cybb,Egfr,Epha2,Ephb6,F3,Fcer1g,Fcgr1,Fcgr3,Fpr2,Havcr2,Hck,Icam1,Igfbp4,Il1b,Il4ra,Itgam,Itgb2,Lbp,Lrp1,Ly86,Lyn,Mefv,Ncf1,Nfkb2,Nos2,Notch1,Orm3,P2rx7,Pik3cd,Pld3,Pld4,Ptafr,Ptger1,Ptgir,S100a8,S100a9,Saa3,Sele,Sel…	Alox5ap,C4b,Cd300a,Cd68,Csf1r,Cybb,Hck,Icam1,Itgam,Itgb2,Lbp,Ncf1,Pld4,Saa3,Slc11a1,Stab1,Syk,Tlr9,Tnfrsf1b,Tyrobp
regulation of defense response	1.58e-25	2	Ace,Acod1,Adam8,Adamts12,Adora2a,Agt,Akna,Alox5ap,Apobec3,Apod,Bst1,Btk,C1qtnf3,C3,Ccr1,Cd37,Cd44,Cd74,Cdh5,Ceacam1,Cebpb,Clec7a,Cnr2,Ctsc,Cx3cr1,Ddt,Egfr,Enpp3,Fcer1g,Fcgr1,Fcgr2b,Fcgr3,Fgr,Fpr2,Gpr4,Gprc5b,Havcr2,Hgf,Hyal2,Ifi203,Ifi204,Ifi205,Il1b,Il1r2,Il22ra2,Irf7,Itga2,Lbp,Lyn,Mefv,Mmp2,Mmp8,Mnda,Mndal,Myo1f,Nectin2,Nfkbia,Nlrc5,Nos2,Nr1h3,Nt5e,Parp14,Pde2a,Pglyrp1,Pik3ap1,Pld3,Pld4,Ppard,P…	Alox5ap,Apod,Bst1,Cd74,Fcgr2b,Fgr,Lbp,Myo1f,Nt5e,Pik3ap1,Pld4,Socs3,Tlr9,Tnfrsf1b
response to organic substance	6.87e-25	2	Abca1,Abcg1,Ace,Acer2,Ackr2,Acod1,Acsbg1,Adamts12,Adcy3,Adcyap1r1,Adora2a,Aff3,Agt,Alpl,Apoc3,Arap1,Arnt2,Atp2a1,Baiap2,Bcat2,Bsg,Bst2,Btk,Camk2a,Capg,Ccl21c,Ccl6,Ccl8,Ccl9,Ccr1,Cd14,Cd300lb,Cd300lf,Cd38,Cd44,Cd68,Cd74,Cdc34,Cdh5,Cdkn1a,Ceacam1,Cebpb,Cfb,Cfh,Ciita,Clec7a,Cnr2,Cntfr,Col16a1,Col1a1,Col1a2,Col2a1,Col3a1,Csf1r,Csf2ra,Csf2rb,Csf2rb2,Csf3r,Ctsc,Cx3cr1,Cxcl13,Cxcl16,Cybb,Cyp1a1,Cyp2e1,D…	Abcg1,Cd300lb,Cd68,Cd74,Csf1r,Csf2rb2,Csf3r,Cxcl16,Cybb,Fcgr2b,Gpr35,Icam1,Il6ra,Irf5,Itgb2,Laptm5,Lbp,Pirb,Plvap,Saa3,Sdf2l1,Slc11a1,Socs3,Spi1,Syk,Tlr9,Tnfrsf1b,Vsir
cellular response to cytokine stimulus	2.7899999999999998e-24	2	Ackr2,Acod1,Adamts12,Bcat2,Btk,Capg,Ccl21c,Ccl6,Ccl8,Ccl9,Ccr1,Cd300lf,Cd44,Cd74,Cdc34,Ceacam1,Cebpb,Ciita,Cntfr,Col1a1,Csf1r,Csf2ra,Csf2rb,Csf2rb2,Csf3r,Cx3cr1,Cxcl13,Dbn1,Egln3,Entpd2,Eps8,Evl,F3,Fcer1g,Flt3,Gfpt2,Gpr35,Gsn,H2-Ab1,Hcls1,Hyal2,Icam1,Ifi203,Ifi204,Ifi205,Ifitm1,Il10ra,Il1b,Il1r2,Il22ra2,Il4ra,Il6ra,Irf5,Irf7,Irf8,Jak3,Klf2,Laptm5,Lcn2,Mnda,Mndal,Mrc1,Nfkbia,Nos2,Nrp2,Oas2,Osmr,Pc…	Cd74,Csf1r,Csf2rb2,Csf3r,Gpr35,Icam1,Il6ra,Irf5,Laptm5,Pirb,Plvap,Saa3,Socs3,Spi1,Syk,Tnfrsf1b
regulation of multicellular organismal process	2.89e-24	4	Abca1,Abca7,Ace,Acod1,Actn3,Adam12,Adam33,Adam8,Adamts12,Adamts5,Adgrg1,Adora2a,Agt,Angpt1,Angptl7,Ank2,Anpep,Apoc1,Apoc3,Apod,Apoe,Ar,Arhgef15,Arhgef9,Arrb1,Atp1b2,Atp2a1,Axin2,B4galt5,Baiap2,Bcl3,Bmpr1a,Bmpr1b,Boc,Bsg,Bst2,Btbd7,Btk,Btnl9,C1qc,C1qtnf1,C1qtnf3,C3,Cacna1c,Cacnb2,Camk1d,Camk2a,Capn3,Card10,Casq1,Ccbe1,Ccl11,Ccl21c,Ccl24,Ccm2l,Ccr1,Cd14,Cd209b,Cd300c2,Cd34,Cd38,Cd44,Cd59a,Cd74,Cdh4…	No common gene
cellular process	3.3e-24	6	1110001J03Rik,1110008F13Rik,1700112E06Rik,Aass,Abca1,Abca6,Abca7,Abca8a,Abca8b,Abca9,Abcc3,Abcg1,Abhd17c,Abhd5,Ablim3,Abtb2,Ace,Acer2,Ackr2,Acod1,Acot12,Acsbg1,Acsf2,Acsm5,Adam12,Adam8,Adamts12,Adamts2,Adamtsl2,Adap2,Adcy3,Adcy4,Adcyap1r1,Adgrd1,Adgre1,Adgrf5,Adgrg1,Adora2a,Adssl1,Aff2,Aff3,Agt,Akna,Aldh1a3,Alox5ap,Alpl,Anapc13,Angpt1,Angptl1,Ank2,Anpep,Apba3,Apcdd1,Apoa1,Apoa2,Apobec2,Apobec3,Ap…	No common gene
positive regulation of response to stimulus	4.0999999999999994e-24	4	Abca7,Ace,Acod1,Adam8,Adcyap1r1,Adgrg1,Adora2a,Agt,Aldh1a3,Alox5ap,Angpt1,Apoe,Ar,Arrb1,Baiap2,Bmpr1a,Bmpr1b,Btc,Btk,Btnl9,C1qa,C1qb,C1qc,C1qtnf1,C1qtnf2,C1qtnf3,C1qtnf9,C1ra,C1s1,C2,C3,C4b,Camk1d,Camk2n1,Card10,Ccbe1,Ccl11,Ccl21c,Ccl24,Ccl6,Ccl8,Ccl9,Ccr1,Cd14,Cd300ld3,Cd300lf,Cd38,Cd44,Cd55,Cd74,Cd8a,Cdh5,Cdon,Ceacam1,Cebpb,Cfb,Cfd,Cfh,Cfp,Clec7a,Cmklr1,Col1a1,Col3a1,Csf1r,Ctsc,Cx3cr1,Cxcl13,Cy…	No common gene
positive regulation of immune system process	9.48e-24	2	Acod1,Adam8,Bst1,Btk,Btnl9,C1qa,C1qb,C1qc,C1ra,C1s1,C2,C3,C4b,Camk1d,Ccr1,Cd300a,Cd300lb,Cd37,Cd38,Cd44,Cd55,Cd74,Cdkn1a,Cfb,Cfd,Cfh,Cfp,Clec7a,Cmklr1,Csf1r,Ctsc,Cx3cr1,Cxcl13,Efnb1,Enpp3,Ephb6,Fcer1g,Fcgr1,Fcgr2b,Fcgr3,Fes,Fgr,Flt1,Fpr2,Fyb,Gprc5b,H2-Aa,H2-Ab1,H2-D1,H2-DMa,H2-K1,Havcr2,Hcls1,Icam1,Ifi203,Ifi204,Ifi205,Il1b,Il4ra,Inpp5d,Irf7,Itga2,Itgam,Itgb2,Jak3,Lbp,Lgmn,Lyn,Masp1,Mmp14,Mmp2,Mm…	Bst1,C1qb,C1qc,C4b,Cd300a,Cd300lb,Cd74,Csf1r,Fcgr2b,Fgr,H2-DMa,Icam1,Itgam,Itgb2,Lbp,Nfam1,Nfatc2,Plvap,Slc11a1,Syk,Tlr9,Tyrobp,Vsir
mitochondrion organization	1.04e-22	1	1110001J03Rik,1110008F13Rik,Chchd4,Coq7,Cox17,Cox7a1,Dnajc11,Mief2,Mrpl15,Ndufa1,Ndufa13,Ndufa2,Ndufa3,Ndufa5,Ndufa6,Ndufa8,Ndufaf4,Ndufb10,Ndufb11,Ndufb2,Ndufb5,Ndufb6,Ndufb7,Ndufc1,Ndufc2,Ndufs5,Ndufs7,Ppif,Timm13,Timm8a1,Timm9,Tmem11,Tomm40,Tomm5,Uqcc3	n/a (just one condition)
negative regulation of biological process	4.56e-22	4	Abca7,Abcg1,Abhd5,Ace,Acer2,Acod1,Actn3,Adam8,Adamts12,Adamts5,Adamtsl2,Adcyap1r1,Adgrf5,Adgrg1,Adora2a,Aff2,Agt,Akna,Angpt1,Angptl7,Anpep,Apobec3,Apoc1,Apoc3,Apod,Apoe,Aqp11,Ar,Arap1,Arap3,Arhgef15,Arnt2,Arrb1,Astn2,Atp1b2,Atp2a1,Axin2,Bace2,Bche,Bcl3,Bex4,Bicc1,Bmpr1a,Bmpr1b,Bst2,Btc,Btk,C1qc,C1qtnf1,C1qtnf3,C3,C4b,Camk1d,Camk2n1,Capg,Capn3,Card10,Cbx7,Ccdc3,Ccl11,Ccl21c,Ccl9,Ccm2l,Ccr1,Cd22,Cd…	No common gene
regulation of response to external stimulus	4.78e-22	3	Ace,Acod1,Adam8,Adamts12,Adora2a,Agt,Akna,Alox5ap,Apobec3,Apod,Bst1,Btk,C1qtnf1,C1qtnf3,C3,Camk1d,Ccr1,Cd34,Cd37,Cd44,Cd74,Cdh5,Ceacam1,Cebpb,Clec7a,Cmklr1,Cnr2,Ctsc,Cx3cr1,Cxcl13,Dbn1,Ddt,Egfr,Enpp3,Ephb2,Fcer1g,Fcgr1,Fcgr2b,Fcgr3,Fgf18,Fgr,Fpr2,Gpr4,Gprc5b,Grem1,Havcr2,Hgf,Hpse,Hyal2,Ifi203,Ifi204,Ifi205,Il1b,Il1r2,Il22ra2,Irf7,Itga2,Kremen1,Lbp,Lgmn,Lpar1,Lrp1,Ly86,Lyn,Mefv,Mmp2,Mmp8,Mnda,Mnda…	Lbp,Nt5e
mitochondrial respiratory chain complex assembly	3.850000000000001e-21	2	Atp5sl,Chchd4,Cox17,Ndufa1,Ndufa13,Ndufa2,Ndufa3,Ndufa5,Ndufa6,Ndufa8,Ndufaf4,Ndufb10,Ndufb11,Ndufb2,Ndufb5,Ndufb6,Ndufb7,Ndufb9,Ndufc1,Ndufc2,Ndufs5,Ndufs7,Uqcc3	Cox17,Ndufa13,Ndufa6,Ndufb5,Ndufc1,Ndufs7
regulation of cytokine production	5.52e-21	2	Acod1,Adam8,Agt,Angpt1,Apod,Arrb1,Bcl3,Bsg,Bst2,Btk,Btnl9,C1qtnf3,C3,Ccbe1,Ccm2l,Cd14,Cd300c2,Cd34,Cd74,Ceacam1,Cebpb,Clec4e,Clec7a,Cmklr1,Csf1r,Cx3cr1,Cybb,Ddt,Epha2,Fbln1,Fcer1g,Fcgr2b,Fcgr3,Fgr,Flt3,Flt4,Gprc5b,Havcr2,Heg1,Hgf,Hpse,Hyal2,Ifi204,Ifi205,Il1b,Il1r2,Il4ra,Il6ra,Inhbb,Inpp5d,Irf7,Irf8,Jak3,Klf2,Lbp,Lrp1,Ly9,Lyn,Mefv,Mmp8,Mnda,Mndal,Nckap1l,Nfam1,Nos2,P2rx7,Pglyrp1,Plcg2,Pld3,Pld4,P…	Apod,Cd300c2,Cd74,Csf1r,Cybb,Fcgr2b,Fgr,Il6ra,Lbp,Nfam1,Pld4,Slc11a1,Syk,Tlr9,Tnfrsf1b,Tyrobp,Unc93b1,Vsir
mitochondrial respiratory chain complex I assembly	7.960000000000001e-21	2	Atp5sl,Ndufa1,Ndufa13,Ndufa2,Ndufa3,Ndufa5,Ndufa6,Ndufa8,Ndufaf4,Ndufb10,Ndufb11,Ndufb2,Ndufb5,Ndufb6,Ndufb7,Ndufb9,Ndufc1,Ndufc2,Ndufs5,Ndufs7	Ndufa13,Ndufa6,Ndufb5,Ndufc1,Ndufs7
positive regulation of immune response	2.13e-20	2	Acod1,Adam8,Btk,Btnl9,C1qa,C1qb,C1qc,C1ra,C1s1,C2,C3,C4b,Cd38,Cd44,Cd55,Cd74,Cfb,Cfd,Cfh,Cfp,Clec7a,Cmklr1,Fcer1g,Fcgr1,Fcgr2b,Fcgr3,Fgr,Fpr2,Fyb,Gprc5b,H2-Ab1,H2-D1,H2-DMa,H2-K1,Havcr2,Ifi203,Ifi204,Ifi205,Il1b,Il4ra,Irf7,Itgam,Itgb2,Lbp,Lyn,Masp1,Mmp2,Mnda,Mndal,Nckap1l,Nectin2,Nfam1,Nfatc2,Nlrc5,P2rx7,Plcg2,Prkch,Ptafr,Pydc3,Rgcc,Sema7a,Serping1,Sh2b2,Shb,Slc11a1,Stxbp2,Syk,Themis2,Tlr2,Tlr8,T…	C1qb,C1qc,C4b,Cd74,Fcgr2b,Fgr,H2-DMa,Itgam,Itgb2,Lbp,Nfam1,Nfatc2,Slc11a1,Syk,Tlr9
cellular response to organic substance	7.23e-20	3	Abca1,Ackr2,Acod1,Adamts12,Adcy3,Agt,Alpl,Apoc3,Arap1,Baiap2,Bcat2,Btk,Camk2a,Capg,Ccl11,Ccl21c,Ccl6,Ccl8,Ccl9,Ccr1,Cd14,Cd300lb,Cd300lf,Cd44,Cd68,Cd74,Cdc34,Cdh5,Ceacam1,Cebpb,Ciita,Cntfr,Col16a1,Col1a1,Col1a2,Col2a1,Col3a1,Csf1r,Csf2ra,Csf2rb,Csf2rb2,Csf3r,Cx3cr1,Cxcl13,Cxcl16,Cybb,Cyp1a1,Cyp1b1,Dbn1,Dll4,Egfr,Egln3,Eif4ebp1,Eif4ebp2,Eng,Entpd2,Epha3,Eps8,Ern1,Evl,F3,Fbn1,Fcer1g,Fcgr2b,Fcgr4,Fe…	Csf1r,Icam1,Lbp,Plvap
regulation of developmental process	1.01e-19	4	Abcg1,Ace,Actn3,Adam12,Adam8,Adamts12,Adgrg1,Agt,Angptl7,Apoe,Ar,Arap1,Arap3,Arhgef15,Arhgef9,Atp1b2,Axin2,B4galt5,Baiap2,Bmpr1a,Bmpr1b,Boc,Btbd7,Btc,C1qc,C3,Cacna1c,Camk1d,Camk2a,Capn3,Card10,Ccbe1,Ccdc3,Ccl11,Ccl21c,Ccl24,Ccl8,Ccl9,Ccr1,Cd34,Cd38,Cd44,Cd53,Cd59a,Cd74,Cdc42ep3,Cdh4,Cdh5,Cdkn1a,Cdon,Ceacam1,Cebpb,Celsr1,Chd7,Cmklr1,Cobl,Col14a1,Col1a1,Col3a1,Col4a3,Colq,Csf1r,Csf3r,Ctsc,Ctsk,Ctsz…	No common gene
cell adhesion	2.03e-19	4	Adam12,Adam8,Adamts12,Adgrg1,Agt,Angpt1,Astn2,Atp1b2,Bcam,Boc,Bsg,Cadm3,Cd22,Cd33,Cd34,Cd44,Cdh11,Cdh4,Cdh5,Cdh6,Cdon,Celsr1,Cfh,Cldn10,Cldn22,Col12a1,Col14a1,Col16a1,Col19a1,Col3a1,Col4a3,Col6a5,Col6a6,Col8a2,Csf3r,Ctnna3,Ctnnd2,Cx3cr1,Cyp1b1,Dchs1,Dpt,Egfr,Emcn,Emilin2,Eng,Epha1,Epha2,Epha3,Esam,Fat4,Fbln7,Fbn1,Fes,Flrt2,Fzd4,Gldn,Hpse,Icam1,Igsf9b,Ihh,Il1b,Itga11,Itga2,Itga8,Itgam,Itgax,Itgb2,…	No common gene
regulation of cell migration	2.03e-19	4	Abi3,Ace,Adam8,Adgrg1,Agt,Angpt1,Apod,Apoe,Arap3,Atp1b2,Bex4,Bmpr1a,Bst1,Bst2,Camk1d,Camk2a,Card10,Ccbe1,Ccl11,Ccl24,Ccr1,Cd300a,Cd74,Cdh5,Ceacam1,Clec7a,Cmklr1,Col1a1,Col3a1,Csf1r,Cx3cr1,Cxcl13,Cxcl16,Cygb,Cyp1b1,Dcn,Ddt,Dll4,Efemp1,Egfr,Eng,Epha1,Epha2,Epha3,Erbb4,Evl,F3,Fbln1,Fgf1,Fgf18,Fgr,Flcn,Flrt2,Flt1,Flt4,Fpr2,Gli1,Glul,Grem1,Hdac9,Hgf,Hyal2,Icam1,Ifitm1,Igfbp3,Igfbp5,Igsf10,Il1b,Itga2,I…	No common gene
cell surface receptor signaling pathway	2.18e-19	4	Abca1,Abca7,Ackr2,Adcyap1r1,Adgrd1,Adgre1,Adgrf5,Adgrg1,Adora2a,Agt,Angpt1,Angptl1,Arap1,Axin2,Blnk,Bmpr1a,Bmpr1b,Boc,Btc,Btnl9,C3,Camk2a,Cc2d2a,Ccl11,Ccl21c,Ccl24,Ccl6,Ccl8,Ccl9,Ccr1,Ccr9,Cd14,Cd22,Cd300lf,Cd38,Cd44,Cd74,Cd8a,Cdh5,Cdh6,Cdon,Ceacam1,Celsr1,Cfd,Clec4e,Cmklr1,Cntfr,Col1a1,Col1a2,Col3a1,Col4a3,Col4a4,Cpz,Csf1r,Csf2ra,Csf2rb,Csf2rb2,Csf3r,Cx3cr1,Cxcl13,Cxxc4,Dact1,Dact3,Dagla,Dixdc1,…	No common gene
system development	3.53e-19	4	Ace,Acod1,Actn3,Adam8,Adamts2,Adamts5,Adamtsl2,Adap2,Adgrf5,Adgrg1,Adora2a,Agt,Akna,Aldh1a3,Alpl,Angpt1,Angptl1,Angptl2,Angptl7,Anpep,Apobec3,Apod,Apoe,Aqp11,Ar,Arhgef15,Arl11,Arnt2,Arrb1,Asb2,Astn2,Atp1b2,Atrnl1,Axin2,B4galt5,Baiap2,Bche,Bcl3,Bicc1,Bmpr1a,Bmpr1b,Boc,Bpgm,Bsg,Btk,C1qa,C1qb,C1qtnf5,C3,Cacna1c,Camk1d,Camk2a,Camk4,Capg,Casq1,Cbx7,Cc2d2a,Ccbe1,Ccl11,Ccm2l,Ccr1,Ccr9,Cd248,Cd300lf,Cd34…	No common gene
regulation of cell motility	4.03e-19	2	Abi3,Ace,Adam8,Adgrg1,Agt,Angpt1,Apod,Arap3,Bst1,Bst2,Camk1d,Camk2a,Card10,Ccbe1,Ccr1,Cd300a,Cd74,Cdh5,Ceacam1,Clec7a,Cmklr1,Col1a1,Col3a1,Csf1r,Cx3cr1,Cxcl13,Cxcl16,Cygb,D8Ertd82e,Dcn,Ddt,Dll4,Efemp1,Egfr,Eng,Epha2,Evl,F3,Fbln1,Fes,Fgf18,Fgr,Flcn,Flrt2,Flt1,Flt4,Fpr2,Glul,Grem1,Hgf,Hyal2,Icam1,Ifitm1,Igfbp3,Igfbp5,Igsf10,Il1b,Itga2,Itgax,Lama2,Lamb1,Lbp,Lgmn,Lpar1,Lrp1,Lyn,Mgat5,Mmp14,Mmp2,Mmp3,…	Apod,Bst1,Cd300a,Cd74,Csf1r,Cxcl16,Fgr,Icam1,Lbp,Myo1f,Plvap,Vsir
animal organ development	5.96e-19	4	Ace,Actn3,Adam8,Adamts2,Adamts5,Adamtsl2,Adap2,Adgrf5,Adgrg1,Agt,Akna,Aldh1a3,Alpl,Angpt1,Angptl7,Apobec3,Apod,Aqp11,Ar,Arhgef15,Arl11,Arnt2,Arrb1,Asb2,Atp1b2,Atrnl1,Axin2,Baiap2,Bcl3,Bicc1,Bmpr1a,Bmpr1b,Bpgm,Bsg,Btk,C1qb,C1qtnf5,Cacna1c,Camk4,Casq1,Cbx7,Cc2d2a,Ccbe1,Ccl11,Ccm2l,Ccr1,Ccr9,Cd248,Cd300lf,Cd34,Cd44,Cd74,Cd8a,Cdkn1a,Cdon,Cebpb,Celsr1,Cfh,Chd7,Clec3b,Clec4e,Cntfr,Cobl,Col12a1,Col14a1,…	No common gene
regulation of locomotion	9.7e-19	2	Abi3,Ace,Adam8,Adgrg1,Adora2a,Agt,Angpt1,Apod,Arap3,Bst1,Bst2,Camk1d,Camk2a,Card10,Ccbe1,Ccr1,Cd300a,Cd74,Cdh5,Ceacam1,Clec7a,Cmklr1,Col1a1,Col3a1,Csf1r,Cx3cr1,Cxcl13,Cxcl16,Cygb,D8Ertd82e,Dbn1,Dcn,Ddt,Dll4,Efemp1,Egfr,Eng,Epha2,Evl,F3,Fbln1,Fes,Fgf18,Fgr,Flcn,Flrt2,Flt1,Flt4,Fpr2,Glul,Grem1,Hgf,Hyal2,Icam1,Ifitm1,Igfbp3,Igfbp5,Igsf10,Il1b,Itga2,Itgax,Lama2,Lamb1,Lbp,Lgmn,Lpar1,Lrp1,Lyn,Mgat5,Mmp…	Apod,Bst1,Cd300a,Cd74,Csf1r,Cxcl16,Fgr,Icam1,Lbp,Myo1f,Plvap,Vsir
regulation of multicellular organismal development	1.42e-18	4	Ace,Actn3,Adam12,Adam8,Adamts12,Adgrg1,Agt,Angptl7,Apoe,Ar,Arhgef15,Arhgef9,Atp1b2,Axin2,B4galt5,Baiap2,Bmpr1a,Bmpr1b,Boc,Btbd7,C1qc,C3,Camk1d,Camk2a,Capn3,Card10,Ccbe1,Ccl11,Ccl21c,Ccl24,Ccr1,Cd34,Cd38,Cd44,Cd59a,Cd74,Cdh4,Cdh5,Cdon,Ceacam1,Cebpb,Celsr1,Chd7,Cobl,Col14a1,Col1a1,Col3a1,Col4a3,Colq,Csf1r,Csf3r,Ctsc,Ctsk,Ctsz,Cx3cr1,Cybb,Cyp1b1,D8Ertd82e,Dact1,Dact3,Dbn1,Dcn,Dixdc1,Dll4,Dmd,Efemp1,…	No common gene
regulation of cellular component movement	1.6e-18	3	Abi3,Ace,Adam8,Adgrg1,Agt,Angpt1,Ank2,Apod,Apoe,Arap1,Arap3,Atp1b2,Bex4,Bmpr1a,Bst1,Bst2,Cacna1c,Camk1d,Camk2a,Card10,Ccbe1,Ccl24,Ccr1,Cd300a,Cd74,Cdh5,Ceacam1,Clec7a,Cmklr1,Col1a1,Col3a1,Csf1r,Ctnna3,Cx3cr1,Cxcl13,Cxcl16,Cygb,D8Ertd82e,Dbn1,Dcn,Ddt,Dll4,Efemp1,Egfr,Eng,Epha1,Epha2,Erbb4,Evl,F3,Fbln1,Fes,Fgf1,Fgf13,Fgf18,Fgr,Flcn,Flrt2,Flt1,Flt4,Fpr2,Gli1,Glul,Grem1,Hdac9,Hgf,Hyal2,Icam1,Ifitm1,I…	No common gene
positive regulation of cellular process	1.7e-18	4	Abca1,Abca7,Abcg1,Abhd5,Ablim3,Ace,Acer2,Acod1,Actn3,Adam8,Adcyap1r1,Adgrf5,Adgrg1,Adora2a,Agt,Akna,Aldh1a3,Angpt1,Ank2,Apoc3,Apoe,Aqp11,Ar,Arap1,Arhgef15,Arnt2,Arrb1,Atp13a2,Atp1b2,Atp2a1,Axin2,Baiap2,Bcl3,Bmpr1a,Bmpr1b,Boc,Bst1,Btc,C1qa,C1qtnf1,C1qtnf2,C1qtnf3,C1qtnf9,C2,C3,Cacna1c,Cacnb2,Camk1d,Camk2a,Camk2n1,Camk4,Capn3,Card10,Casq1,Cbx7,Ccbe1,Ccdc3,Ccdc80,Ccl11,Ccl21c,Ccl24,Ccl6,Ccl8,Ccl9,Cc…	No common gene
locomotion	5.7e-18	4	Ackr2,Adam8,Adamts12,Adcy3,Adgrg1,Angpt1,Astn2,Atp1b2,Bmpr1b,Boc,Bsg,Ccl11,Ccl21c,Ccl24,Ccl6,Ccl8,Ccl9,Ccr1,Ccr9,Cd248,Cd34,Cd44,Cdh4,Ceacam1,Celsr1,Ch25h,Cmklr1,Cnr2,Csf1r,Csf3r,Cx3cr1,Cxcl13,Cxcl16,Cyp1b1,D8Ertd82e,Dchs1,Dclk1,Dixdc1,Dstn,Efnb1,Egflam,Egfr,Enah,Eng,Epha1,Epha2,Epha3,Ephb2,Eps8,Erbb4,Evl,Fcer1g,Fcgr3,Fes,Fgf13,Flrt2,Flt1,Fpr2,Fscn1,Fzd4,Gas1,Gdf7,Gpc3,Gpr35,Grem1,Hand2,Hexb,Hgf,…	No common gene
anatomical structure morphogenesis	9.25e-18	4	Ace,Actn3,Adam8,Adamts5,Adgrf5,Adgrg1,Adora2a,Aff3,Agt,Aldh1a3,Alpl,Angpt1,Angptl1,Angptl2,Anpep,Apoe,Ar,Arhgef15,Astn2,Atrnl1,Axin2,B4galt5,Bcl3,Bmpr1a,Bmpr1b,Boc,Bsg,Btbd7,Cacna1c,Camk2a,Cap2,Capn3,Casq1,Cc2d2a,Ccbe1,Ccl11,Ccm2l,Cd248,Cd34,Cd44,Cdh11,Cdh4,Cdh5,Cdh6,Cdon,Ceacam1,Cebpb,Celsr1,Cfh,Chd7,Cobl,Col12a1,Col14a1,Col16a1,Col19a1,Col1a1,Col1a2,Col2a1,Col3a1,Col8a2,Csf1r,Csf3r,Ctnnd2,Ctsz,…	No common gene
regulation of inflammatory response	1.83e-17	2	Ace,Acod1,Adam8,Adamts12,Adora2a,Agt,Akna,Alox5ap,Apod,Bst1,Btk,C1qtnf3,C3,Cd44,Cdh5,Cebpb,Clec7a,Cnr2,Ctsc,Cx3cr1,Ddt,Egfr,Enpp3,Fcer1g,Fcgr1,Fcgr2b,Fcgr3,Fpr2,Gpr4,Gprc5b,Hgf,Hyal2,Il1b,Il1r2,Il22ra2,Itga2,Lbp,Lyn,Mefv,Mmp8,Nfkbia,Nos2,Nr1h3,Nt5e,Pde2a,Pglyrp1,Pik3ap1,Pld3,Pld4,Ppard,S100a8,S100a9,Sbno2,Sema7a,Serpinf1,Sirpa,Slit2,Socs3,Tlr2,Tlr9,Tmem173,Tnfaip3,Tnfrsf1b	Alox5ap,Apod,Bst1,Fcgr2b,Lbp,Nt5e,Pik3ap1,Pld4,Socs3,Tlr9,Tnfrsf1b
negative regulation of cellular process	3.32e-17	3	Abca7,Abcg1,Ace,Acer2,Acod1,Actn3,Adam8,Adamts12,Adamtsl2,Adcyap1r1,Adgrf5,Adgrg1,Adora2a,Agt,Akna,Angpt1,Apobec3,Apoc1,Apoc3,Apod,Apoe,Aqp11,Ar,Arap1,Arap3,Arhgef15,Arnt2,Arrb1,Astn2,Atp1b2,Axin2,Bace2,Bche,Bcl3,Bex4,Bicc1,Bmpr1a,Bmpr1b,Bst2,Btc,Btk,C1qc,C1qtnf1,C1qtnf3,C3,C4b,Camk1d,Camk2n1,Capg,Capn3,Card10,Cbx7,Ccdc3,Ccl21c,Ccl9,Ccm2l,Cd22,Cd300a,Cd300lf,Cd34,Cd37,Cd38,Cd44,Cd59a,Cd74,Cdc34,C…	No common gene
developmental process	3.91e-17	4	1700112E06Rik,Abhd5,Ace,Acod1,Actn3,Adam8,Adamts2,Adamts5,Adamtsl2,Adap2,Adcyap1r1,Adgrf5,Adgrg1,Adora2a,Aff3,Agt,Akna,Aldh1a3,Alpl,Angpt1,Angptl1,Angptl2,Angptl7,Ank2,Anpep,Apba3,Apobec3,Apod,Apoe,Aqp11,Ar,Arhgef15,Arl11,Arnt2,Arrb1,Asb2,Astn2,Atp1b2,Atrnl1,Axin2,B4galt5,Baiap2,Bche,Bcl3,Bicc1,Bmpr1a,Bmpr1b,Boc,Bpgm,Bsg,Btbd7,Btk,C1qa,C1qb,C1qtnf5,C3,Cacna1c,Camk1d,Camk2a,Camk4,Cap2,Capg,Capn3,C…	No common gene
cell activation	4.45e-17	2	Adora2a,Agt,Bcl3,Blnk,Btk,C1qa,Cd22,Cd300a,Cd44,Cd74,Cebpb,Cfh,Chd7,Clec4e,Clec7a,Cx3cr1,Dll4,Egfr,Enpp3,Entpd2,Ephb6,Evl,Fcer1g,Fcgr3,Fcgr4,Fcrl1,Flt3,Fpr2,H2-Ab1,H2-DMa,Havcr2,Hyal2,Icam1,Il1b,Itgam,Itgb2,Jag2,Jak3,Lbp,Lcp1,Lfng,Lrp1,Ly9,Lyn,Mafb,Myo1f,Nfam1,Nfatc1,Nfkb2,P2rx7,Pdgfra,Pik3cd,Pirb,Plcg2,Plcl2,Plek,Pou2f2,Prex1,Ptk2b,Rgcc,Sbno2,Shb,Slc11a1,Sox4,Spi1,Stxbp2,Syk,Tgfbr2,Tlr1,Tlr2,Tlr…	Cd300a,Cd74,H2-DMa,Icam1,Itgam,Itgb2,Lbp,Lcp1,Myo1f,Nfam1,Pirb,Pou2f2,Slc11a1,Spi1,Syk,Tlr9,Tyrobp,Wdfy4
regulation of molecular function	5.45e-17	3	Abhd5,Ace,Acer2,Acod1,Adam8,Adap2,Adcy3,Adcy4,Adcyap1r1,Adora2a,Aff3,Agt,Akna,Alox5ap,Angpt1,Ank2,Apba3,Apoc1,Apoc3,Apoe,Ar,Arap1,Arap3,Arhgap27,Arhgap31,Arhgap32,Arhgef15,Arhgef40,Arhgef9,Arnt2,Arrb1,Asap2,Atp13a2,Atp1b2,Atp2a1,Axin2,Bcl3,Bmpr1a,Bst2,Btc,C1qtnf2,C1qtnf9,C3,C4b,Cacna1c,Cacnb2,Camk1d,Camk2a,Camk2n1,Cap2,Capn3,Card10,Casq1,Ccl21c,Ccl24,Ccl6,Ccl8,Ccl9,Ccm2l,Cd300a,Cd44,Cd55,Cd74,Cdk…	No common gene
negative regulation of multicellular organismal process	8.63e-17	4	Ace,Acod1,Actn3,Adamts12,Adamts5,Adgrg1,Agt,Angpt1,Angptl7,Anpep,Apoc1,Apoc3,Apod,Apoe,Arhgef15,Arrb1,Atp1b2,Atp2a1,Axin2,Bcl3,Bmpr1a,Bst2,Btk,C1qc,C1qtnf1,C1qtnf3,Capn3,Card10,Ccl11,Ccl21c,Ccr1,Cd34,Cd38,Cd44,Cd59a,Cd74,Ceacam1,Cmklr1,Col3a1,Col4a3,Ctsc,Ctsk,Ctsz,Cx3cr1,Cxcl13,D8Ertd82e,Dact3,Dbn1,Dcn,Dixdc1,Dll4,Dmd,Efemp1,Egfr,Epha2,Epha3,Ephb2,Erbb4,Evl,Fbln1,Fbn1,Fcgr2b,Fgf13,Fgfr3,Flcn,Flt3…	No common gene
multicellular organism development	1.21e-16	4	Ace,Acod1,Actn3,Adam8,Adamts2,Adamts5,Adamtsl2,Adap2,Adcyap1r1,Adgrf5,Adgrg1,Adora2a,Aff3,Agt,Akna,Aldh1a3,Alpl,Angpt1,Angptl1,Angptl2,Angptl7,Anpep,Apba3,Apobec3,Apod,Apoe,Aqp11,Ar,Arhgef15,Arl11,Arnt2,Arrb1,Asb2,Astn2,Atp1b2,Atrnl1,Axin2,B4galt5,Baiap2,Bche,Bcl3,Bicc1,Bmpr1a,Bmpr1b,Boc,Bpgm,Bsg,Btbd7,Btk,C1qa,C1qb,C1qtnf5,C3,Cacna1c,Camk1d,Camk2a,Camk4,Capg,Casq1,Cbx7,Cc2d2a,Ccbe1,Ccl11,Ccm2l,C…	No common gene
regulation of localization	2.16e-16	4	Abca1,Abca7,Abcg1,Abhd5,Abi3,Ace,Adam8,Adcyap1r1,Adgrg1,Adora2a,Agt,Angpt1,Ank2,Anpep,Apoc1,Apod,Apoe,Ar,Arap1,Arap3,Arrb1,Astn2,Atp13a2,Atp1b2,Atp2a1,Bex4,Bmpr1a,Bst1,Bst2,C1qtnf1,C1qtnf2,C1qtnf3,C2,C3,Cacna1c,Cacna2d3,Cacnb2,Camk1d,Camk2a,Camk2n1,Camk4,Capn3,Card10,Casq1,Ccbe1,Ccl11,Ccl24,Ccr1,Cd14,Cd209b,Cd22,Cd300a,Cd300c2,Cd300lf,Cd34,Cd38,Cd74,Cdh5,Ceacam1,Cebpb,Chd7,Cldn10,Clec4e,Clec7a,Cm…	No common gene
anatomical structure development	2.65e-16	4	Ace,Acod1,Actn3,Adam8,Adamts2,Adamts5,Adamtsl2,Adap2,Adcyap1r1,Adgrf5,Adgrg1,Adora2a,Aff3,Agt,Akna,Aldh1a3,Alpl,Angpt1,Angptl1,Angptl2,Angptl7,Ank2,Anpep,Apba3,Apobec3,Apod,Apoe,Aqp11,Ar,Arhgef15,Arl11,Arnt2,Arrb1,Asb2,Astn2,Atp1b2,Atrnl1,Axin2,B4galt5,Baiap2,Bche,Bcl3,Bicc1,Bmpr1a,Bmpr1b,Boc,Bpgm,Bsg,Btbd7,Btk,C1qa,C1qb,C1qtnf5,C3,Cacna1c,Camk1d,Camk2a,Camk4,Cap2,Capg,Capn3,Casq1,Cbx7,Cc2d2a,Ccb…	No common gene
cytokine-mediated signaling pathway	4.19e-16	2	Ackr2,Ccl21c,Ccl6,Ccl8,Ccl9,Ccr1,Cd300lf,Cd44,Cd74,Ceacam1,Cntfr,Csf1r,Csf2ra,Csf2rb,Csf2rb2,Csf3r,Cx3cr1,Cxcl13,F3,Fcer1g,Flt3,Gpr35,Ifitm1,Il10ra,Il1b,Il1r2,Il22ra2,Il4ra,Il6ra,Irf5,Irf7,Jak3,Nfkbia,Oas2,Osmr,Pdgfb,Pirb,Plvap,Ptk2b,Sh2b2,Slc27a1,Spi1,Stat1,Syk,Tnfrsf13c,Tnfrsf1b	Cd74,Csf1r,Csf2rb2,Csf3r,Gpr35,Il6ra,Irf5,Pirb,Plvap,Spi1,Syk,Tnfrsf1b
multicellular organismal process	7.14e-16	4	Abca1,Abca7,Abcg1,Ace,Acod1,Actn3,Adam8,Adamts2,Adamts5,Adamtsl2,Adap2,Adcy3,Adcyap1r1,Adgrf5,Adgrg1,Adora2a,Aff2,Aff3,Agt,Akna,Aldh1a3,Alox5ap,Alpl,Angpt1,Angptl1,Angptl2,Angptl7,Ank2,Anpep,Apba3,Apobec3,Apoc1,Apod,Apoe,Aqp11,Ar,Arhgef15,Arl11,Arnt2,Arrb1,Asb2,Astn2,Atp1b2,Atp2a1,Atrnl1,Axin2,B4galt5,Baiap2,Bche,Bcl3,Bicc1,Bmpr1a,Bmpr1b,Boc,Bpgm,Bsg,Btbd7,Btc,Btk,C1qa,C1qb,C1qtnf5,C1qtnf9,C3,Cac…	No common gene
regulation of cell activation	1.69e-15	2	Adam8,Adgrf5,Adora2a,Bst1,Btk,C1qtnf1,Cd22,Cd300a,Cd300lb,Cd300lf,Cd37,Cd38,Cd44,Cd74,Cdkn1a,Ceacam1,Cebpb,Clec7a,Cnr2,Ctsc,Cygb,Efnb1,Enpp3,Ephb6,Fcer1g,Fcgr2b,Fes,Fgr,Flt3,Gsn,H2-Aa,H2-Ab1,H2-DMa,Havcr2,Il1b,Il4ra,Inpp5d,Itgam,Itgb2,Jak3,Lbp,Lyn,Mmp14,Mmp8,Nckap1l,Nectin2,Nfam1,Nfatc2,Nr1h3,Pdgfb,Pdgfra,Pdpn,Pglyrp1,Plek,Ptafr,Rps6ka1,Runx1,Runx3,Selp,Sfrp1,Shb,Sirpa,Slamf7,Sox4,Stxbp2,Syk,Tgfb…	Bst1,Cd300a,Cd300lb,Cd74,Fcgr2b,Fgr,H2-DMa,Itgam,Itgb2,Lbp,Nfam1,Nfatc2,Syk,Tlr9,Tnfrsf1b,Tyrobp,Vsir
regulation of cell communication	2.27e-15	4	Abca1,Abca7,Acod1,Actn3,Adam8,Adamts12,Adamtsl2,Adcyap1r1,Adgrg1,Adora2a,Agt,Aldh1a3,Angpt1,Ank2,Apod,Apoe,Ar,Arap3,Arrb1,Axin2,Baiap2,Bche,Bcl3,Bicc1,Bmpr1a,Bmpr1b,Bst1,Btc,C1qtnf1,C1qtnf2,C1qtnf3,C3,Cacnb2,Camk2a,Camk2n1,Capn3,Card10,Ccbe1,Ccdc3,Ccl11,Ccl21c,Ccl24,Ccl6,Ccl8,Ccl9,Ccr1,Cd14,Cd22,Cd300a,Cd300c2,Cd300ld3,Cd300lf,Cd34,Cd38,Cd44,Cd59a,Cd74,Cd8a,Cdc34,Cdh11,Cdh5,Cdon,Ceacam1,Chd7,Clec…	No common gene
regulation of response to stress	2.27e-15	3	Ace,Acod1,Adam8,Adamts12,Adora2a,Agt,Akna,Alox5ap,Apobec3,Apod,Bst1,Btk,C1qtnf1,C1qtnf3,C3,Ccr1,Cd34,Cd37,Cd44,Cd74,Cdh5,Ceacam1,Cebpb,Clec7a,Cnr2,Ctsc,Cx3cr1,Dact1,Ddt,Dixdc1,Egfr,Enpp3,Ephb2,Ern1,Fcer1g,Fcgr1,Fcgr2b,Fcgr3,Fgd2,Fgr,Flt4,Foxo1,Fpr2,Fzd1,Fzd4,Gdf6,Gpr4,Gprc5b,Grina,Hand2,Havcr2,Hgf,Hk3,Hpse,Hyal2,Ier5,Ifi203,Ifi204,Ifi205,Il1b,Il1r2,Il22ra2,Irf7,Itga2,Itgam,Kremen1,Lbp,Lrp1,Lyn,Ma…	Lbp,Nt5e
positive regulation of cytokine production	2.27e-15	2	Adam8,Agt,Bcl3,Bsg,C1qtnf3,C3,Ccbe1,Ccm2l,Cd14,Cd300c2,Cd34,Cd74,Cebpb,Clec4e,Clec7a,Csf1r,Cybb,Ddt,Fcer1g,Fcgr3,Fgr,Flt3,Flt4,Gprc5b,Havcr2,Heg1,Hgf,Hpse,Hyal2,Ifi204,Ifi205,Il1b,Il4ra,Il6ra,Irf7,Irf8,Lbp,Lrp1,Ly9,Mmp8,Mnda,Mndal,Nfam1,P2rx7,Plcg2,Ptafr,Rab7b,Rgcc,Runx1,Sema7a,Slc11a1,Stat1,Sulf2,Syk,Tlr1,Tlr2,Tlr7,Tlr8,Tlr9,Tmem173,Tnfrsf13c,Tyrobp,Unc93b1	Cd300c2,Cd74,Csf1r,Cybb,Fgr,Il6ra,Lbp,Nfam1,Slc11a1,Syk,Tlr9,Tyrobp,Unc93b1
regulation of signaling	2.98e-15	4	Abca1,Abca7,Acod1,Actn3,Adam8,Adamts12,Adamtsl2,Adcyap1r1,Adgrg1,Adora2a,Agt,Aldh1a3,Angpt1,Ank2,Apod,Apoe,Ar,Arap1,Arap3,Arrb1,Axin2,Baiap2,Bche,Bcl3,Bicc1,Bmpr1a,Bmpr1b,Bst1,Btc,C1qtnf1,C1qtnf2,C1qtnf3,C3,Cacnb2,Camk2a,Camk2n1,Capn3,Card10,Ccbe1,Ccdc3,Ccl11,Ccl21c,Ccl24,Ccl6,Ccl8,Ccl9,Ccr1,Cd14,Cd22,Cd300a,Cd300c2,Cd300ld3,Cd300lf,Cd34,Cd38,Cd44,Cd59a,Cd74,Cd8a,Cdc34,Cdh11,Cdh5,Cdon,Ceacam1,Chd…	No common gene
response to molecule of bacterial origin	4.98e-15	2	Abca1,Ace,Acod1,Alpl,Cd14,Cd300lb,Cd68,Cebpb,Cnr2,Cx3cr1,Cxcl13,Cxcl16,Cyp1a1,Dcn,Fcgr2b,Fcgr4,Havcr2,Il10ra,Il1b,Irf5,Irf8,Lbp,Lcn2,Lyn,Mrc1,Ncf2,Nfkb2,Nfkbia,Nos1,Nos2,Notch1,Nr1h3,P2rx7,Pde2a,Plcg2,Ppard,Ptafr,Ptger1,Ptgir,Sbno2,Scarb1,Sgms1,Sirpa,Slc11a1,Ssc5d,Stat1,Timp4,Tlr1,Tlr2,Tlr9,Tnfaip3,Tnfrsf1b,Wfdc21	Cd300lb,Cd68,Cxcl16,Fcgr2b,Irf5,Lbp,Slc11a1,Tlr9,Tnfrsf1b
movement of cell or subcellular component	5.76e-15	4	Ackr2,Adam8,Adamts12,Adcy3,Adgrg1,Ank2,Astn2,Atp1b2,Bmpr1b,Boc,Bsg,Cacna1c,Cacnb2,Ccl11,Ccl21c,Ccl24,Ccl6,Ccl8,Ccl9,Ccr1,Ccr9,Cd248,Cd34,Cd44,Cdh4,Ceacam1,Celsr1,Ch25h,Cnr2,Csf1r,Csf3r,Cx3cr1,Cxcl13,Cxcl16,Cyp1b1,D8Ertd82e,Dchs1,Dclk1,Dixdc1,Dstn,Efnb1,Egflam,Egfr,Enah,Eng,Epha1,Epha2,Epha3,Ephb2,Eps8,Erbb4,Evl,Fcer1g,Fcgr3,Fes,Fgf13,Flrt2,Flt1,Fscn1,Gas1,Gdf7,Gpc3,Gpr35,Grem1,Hand2,Hexb,Hgf,Hsd3…	No common gene
regulation of leukocyte activation	5.88e-15	2	Adam8,Adgrf5,Adora2a,Bst1,Btk,Cd22,Cd300a,Cd300lb,Cd300lf,Cd37,Cd38,Cd44,Cd74,Cdkn1a,Ceacam1,Cebpb,Clec7a,Cnr2,Ctsc,Efnb1,Enpp3,Ephb6,Fcer1g,Fcgr2b,Fes,Fgr,Flt3,Gsn,H2-Aa,H2-Ab1,H2-DMa,Havcr2,Il1b,Il4ra,Inpp5d,Itgam,Itgb2,Jak3,Lbp,Lyn,Mmp14,Mmp8,Nckap1l,Nectin2,Nfam1,Nfatc2,Nr1h3,Pglyrp1,Ptafr,Runx1,Runx3,Sfrp1,Shb,Sirpa,Slamf7,Sox4,Stxbp2,Syk,Tgfbr2,Tlr9,Tnfaip3,Tnfrsf13c,Tnfrsf1b,Tyrobp,Vsir,Zb…	Bst1,Cd300a,Cd300lb,Cd74,Fcgr2b,Fgr,H2-DMa,Itgam,Itgb2,Lbp,Nfam1,Nfatc2,Syk,Tlr9,Tnfrsf1b,Tyrobp,Vsir
leukocyte activation	7.79e-15	2	Bcl3,Blnk,Btk,C1qa,Cd22,Cd300a,Cd44,Cd74,Cebpb,Chd7,Clec4e,Clec7a,Cx3cr1,Dll4,Enpp3,Ephb6,Fcer1g,Fcgr3,Fcgr4,Fcrl1,Flt3,Fpr2,H2-Ab1,H2-DMa,Havcr2,Hyal2,Icam1,Itgam,Itgb2,Jag2,Jak3,Lbp,Lcp1,Lfng,Ly9,Lyn,Mafb,Myo1f,Nfam1,Nfatc1,P2rx7,Pik3cd,Pirb,Plcg2,Plcl2,Pou2f2,Prex1,Ptk2b,Sbno2,Shb,Slc11a1,Sox4,Spi1,Stxbp2,Syk,Tgfbr2,Tlr1,Tlr2,Tlr7,Tlr8,Tlr9,Tnfaip3,Tyrobp,Was,Wdfy4,Zbtb7b	Cd300a,Cd74,H2-DMa,Icam1,Itgam,Itgb2,Lbp,Lcp1,Myo1f,Nfam1,Pirb,Pou2f2,Slc11a1,Spi1,Syk,Tlr9,Tyrobp,Wdfy4
regulation of cell differentiation	9.11e-15	4	Abcg1,Ace,Actn3,Adam8,Adamts12,Adgrg1,Agt,Apoe,Ar,Atp1b2,Axin2,Baiap2,Bmpr1a,Bmpr1b,Boc,Btc,C1qc,Camk1d,Camk2a,Capn3,Ccdc3,Ccl11,Ccl21c,Ccl8,Ccl9,Ccr1,Cd34,Cd38,Cd44,Cd53,Cd74,Cdh4,Cdh5,Cdon,Ceacam1,Cebpb,Chd7,Cmklr1,Cobl,Col14a1,Col1a1,Col3a1,Csf1r,Csf3r,Ctsz,Cx3cr1,D8Ertd82e,Dact1,Dact3,Dbn1,Dixdc1,Dll4,Dmd,Dmpk,Efemp1,Efhc2,Egfr,Eng,Epha3,Ephb2,Erbb4,Fam19a1,Fat4,Fbln1,Fbn1,Fes,Fgf13,Fgf18,Fgf…	No common gene
positive regulation of multicellular organismal process	1.71e-14	4	Abca1,Abca7,Ace,Actn3,Adam12,Adam8,Adora2a,Agt,Angpt1,Apoe,Ar,Atp1b2,Atp2a1,Axin2,B4galt5,Baiap2,Bcl3,Bmpr1a,Bmpr1b,Bsg,C1qtnf1,C1qtnf3,C3,Camk1d,Ccbe1,Ccl11,Ccl24,Ccm2l,Ccr1,Cd14,Cd209b,Cd300c2,Cd34,Cd38,Cd74,Cdh4,Cdh5,Cdon,Ceacam1,Cebpb,Chd7,Clec4e,Clec7a,Cmklr1,Cobl,Col1a1,Csf1r,Cx3cr1,Cybb,Cyp1b1,Dbn1,Ddt,Dio2,Dixdc1,Dmd,Egfr,Eng,Epha1,Epha3,Ephb2,Erbb4,F3,Fcer1g,Fcgr3,Fcgr4,Fes,Fgf1,Fgf18,Fg…	No common gene
cell differentiation	2.13e-14	4	1700112E06Rik,Abhd5,Ace,Adam8,Adcyap1r1,Adgrf5,Adgrg1,Adora2a,Agt,Akna,Angpt1,Ank2,Anpep,Apobec3,Apod,Apoe,Ar,Arl11,Asb2,Astn2,Atp1b2,Axin2,B4galt5,Baiap2,Bche,Bcl3,Bmpr1a,Bmpr1b,Boc,Bpgm,Bsg,Btk,C1qa,C3,Camk1d,Camk2a,Camk4,Capn3,Casq1,Ccdc42,Ccl11,Ccr1,Ccr9,Cd300lf,Cd34,Cd38,Cd44,Cd74,Cd8a,Cdh11,Cdh4,Cdkn1a,Cdon,Cebpb,Celsr1,Cfh,Chd7,Clec4e,Cobl,Col12a1,Col14a1,Col19a1,Col1a1,Col24a1,Col2a1,Col3…	No common gene
cellular developmental process	3.04e-14	1	Ace,Adcyap1r1,Angpt1,Anpep,Apod,Boc,Camk1d,Camk2a,Cd34,Cd44,Cd74,Cdh11,Cdon,Celsr1,Cfh,Col12a1,Col14a1,Col1a1,Col3a1,Csf1r,Ctnnd2,Cx3cr1,Dact1,Dact2,Dbn1,Dclk1,Dixdc1,Ece2,Efemp1,Egflam,Egfr,Epb41l3,Ephb2,Fcgr2b,Fgf18,Fgr,Flrt2,Fmn1,Fzd1,Gas1,Gas7,Gdf10,Gdf6,Gdf7,Gdpd5,Gldn,Gpc3,Gprin1,Gsn,H2-DMa,Hand2,Hck,Heg1,Hexb,Hgf,Hivep3,Icam1,Igfbp5,Igsf10,Ildr2,Inhbb,Itga2,Itgam,Itgb4,Jade2,Kif1a,Kremen1,…	n/a (just one condition)
positive regulation of metabolic process	4.28e-14	2	Abca7,Abcg1,Abhd5,Ablim3,Ace,Acer2,Acod1,Actn3,Adam8,Adcyap1r1,Adgrf5,Agt,Akna,Angpt1,Apoc3,Arap1,Arnt2,Arrb1,Atp13a2,Bcl3,Bsg,C1qtnf1,C1qtnf3,C1qtnf9,C3,Camk1d,Card10,Ccbe1,Ccl21c,Ccl6,Ccl8,Ccl9,Ccm2l,Ccr1,Cd14,Cd300a,Cd300c2,Cd300ld3,Cd34,Cd38,Cd44,Cd74,Cdh5,Cdkn1a,Cdon,Ceacam1,Cebpb,Chd7,Ciita,Clec3b,Clec4e,Clec7a,Cmklr1,Col1a1,Csf1r,Ctsc,Cx3cr1,Cybb,Dact1,Dcn,Dcun1d3,Ddt,Dio2,Dixdc1,Dll4,Dyrk…	Abcg1,Cd300a,Cd300c2,Cd74,Csf1r,Cybb,Fcgr2b,Fgr,Icam1,Il6ra,Irf5,Itgam,Itgb2,Lbp,Ncf1,Nfam1,Nfatc2,Pirb,Pou2f2,Slc11a1,Spi1,Syk,Tlr9,Tnfrsf1b,Tyrobp,Unc93b1,Vsir
intracellular signal transduction	4.96e-14	3	Abca1,Acer2,Ackr2,Adap2,Adcy3,Adcy4,Adcyap1r1,Adgrd1,Adgre1,Adgrg1,Adora2a,Agt,Ank2,Apoe,Arhgap31,Arhgap32,Arhgef9,Asb2,Asb5,Atp2a1,Baiap2,Bcl3,Blnk,Btk,Cacna1c,Camk4,Car8,Card10,Casq1,Ccr1,Ccr9,Cdc42ep3,Cdkn1a,Cebpb,Celsr1,Cnr2,Col1a2,Csf1r,Cx3cr1,Dclk1,Dclk3,Dgka,Dgkb,Dmd,Dmpk,Dok3,Dyrk2,Egfr,Eif4ebp1,Eif4ebp2,Epha2,Eps8,Fat4,Fbn1,Fgf13,Fgf14,Fgfr3,Fibin,Flcn,Fpr2,Gpr161,Gpr4,Gpsm2,Gsn,Gucy1a3,…	No common gene
regulation of signal transduction	5.16e-14	4	Abca1,Abca7,Acod1,Actn3,Adam8,Adamts12,Adamtsl2,Adcyap1r1,Adgrg1,Adora2a,Agt,Aldh1a3,Angpt1,Apod,Apoe,Ar,Arap3,Arrb1,Axin2,Baiap2,Bcl3,Bicc1,Bmpr1a,Bmpr1b,Bst1,Btc,C1qtnf1,C1qtnf2,C1qtnf3,C3,Camk2a,Camk2n1,Capn3,Card10,Ccbe1,Ccdc3,Ccl11,Ccl21c,Ccl24,Ccl6,Ccl8,Ccl9,Ccr1,Cd14,Cd22,Cd300a,Cd300ld3,Cd300lf,Cd44,Cd59a,Cd74,Cd8a,Cdc34,Cdh5,Cdon,Ceacam1,Clec7a,Cmklr1,Col1a1,Col2a1,Col3a1,Csf1r,Ctnnd2,Ct…	No common gene
negative regulation of immune system process	5.42e-14	2	Acod1,Adgrf5,Adora2a,Angpt1,Apod,Bst2,Btk,C1qc,Ccl21c,Ccr1,Cd22,Cd300a,Cd300lf,Cd37,Cd44,Cd55,Cd68,Cd74,Ceacam1,Cebpb,Cnr2,Col3a1,Ddt,Enpp3,Fbn1,Fcer1g,Fcgr2b,Fgr,Flt3,Grem1,H2-Aa,H2-Ab1,Havcr2,Il4ra,Inpp5d,Jak3,Lyn,Mafb,Nbl1,Nfkbia,Nlrc5,Notch1,Nr1h3,Parp14,Pglyrp1,Plcl2,Ptk2b,Runx1,Runx3,Samhd1,Serping1,Sfrp1,Slit2,Tmem176a,Tmem176b,Tnfaip3,Tyrobp,Vsir,Zbtb7b,Zc3h12d	Apod,C1qc,Cd300a,Cd68,Cd74,Fcgr2b,Fgr,Tmem176a,Tmem176b,Tyrobp,Vsir
regulation of metabolic process	9.59e-14	2	Abca7,Abcg1,Abhd5,Ablim3,Ace,Acer2,Acod1,Actn3,Adam8,Adamts5,Adcyap1r1,Adgrf5,Adora2a,Aff3,Agt,Akna,Angpt1,Apba3,Apoc3,Apod,Arap1,Arnt2,Arrb1,Atp13a2,Bace2,Bcl3,Bsg,Bst1,Bst2,Btk,Btnl9,C1qtnf1,C1qtnf3,C1qtnf9,C3,C4b,Camk1d,Camk2a,Card10,Ccbe1,Ccl21c,Ccl6,Ccl8,Ccl9,Ccm2l,Ccr1,Cd14,Cd300a,Cd300c2,Cd300ld3,Cd34,Cd38,Cd44,Cd74,Cdh5,Cdk18,Cdkn1a,Cdon,Ceacam1,Cebpb,Chd7,Ciita,Clec3b,Clec4e,Clec7a,Cmklr…	Abcg1,Apod,Bst1,C4b,Cd300a,Cd300c2,Cd74,Csf1r,Cybb,Fcgr2b,Fgr,Hck,Icam1,Il6ra,Irf5,Itgam,Itgb2,Lbp,Ncf1,Nfam1,Nfatc2,Pirb,Pld4,Pou2f2,Slc11a1,Socs3,Spi1,Syk,Tlr9,Tnfrsf1b,Tyrobp,Unc93b1,Vsir
response to lipopolysaccharide	1.25e-13	2	Abca1,Ace,Acod1,Alpl,Cd14,Cd300lb,Cd68,Cebpb,Cnr2,Cx3cr1,Cxcl13,Cxcl16,Cyp1a1,Dcn,Fcgr4,Havcr2,Il10ra,Il1b,Irf8,Lbp,Lcn2,Lyn,Mrc1,Ncf2,Nfkb2,Nfkbia,Nos1,Nos2,Notch1,Nr1h3,P2rx7,Pde2a,Plcg2,Ppard,Ptafr,Ptger1,Ptgir,Sbno2,Scarb1,Sgms1,Sirpa,Slc11a1,Stat1,Timp4,Tlr9,Tnfaip3,Tnfrsf1b,Wfdc21	Cd300lb,Cd68,Cxcl16,Lbp,Slc11a1,Tlr9,Tnfrsf1b
chemotaxis	1.34e-13	4	Ackr2,Adam8,Angpt1,Bmpr1b,Boc,Bsg,Ccl11,Ccl21c,Ccl24,Ccl6,Ccl8,Ccl9,Ccr1,Ccr9,Cdh4,Ch25h,Cmklr1,Cnr2,Csf1r,Csf3r,Cx3cr1,Cxcl13,Cxcl16,Efnb1,Egflam,Enah,Eng,Epha1,Epha2,Epha3,Ephb2,Evl,Fcer1g,Fcgr3,Fes,Flrt2,Flt1,Fpr2,Gas1,Gdf7,Gpr35,Hgf,Hsd3b7,Il1b,Itgam,Itgb2,Lama2,Lbp,Lef1,Lgr4,Lpar1,Lrp1,Lrtm1,Matn2,Myh10,Nckap1l,Nexn,Nfasc,Nfib,Notch1,Nrp2,Ntf3,Pdgfb,Pdgfra,Pik3cd,Plxna1,Plxna3,Plxna4,Plxnb2,…	No common gene
oxidation-reduction process	1.53e-13	2	Apoa1,Apoa2,Bckdhb,C1qtnf9,Chchd4,Coq7,Cox6a1,Cox6c,Cox7a1,Cox7c,Cox8a,Cox8b,Cycs,Cyp2b10,Cyp4b1,Ech1,Egln1,Fmo1,Glrx5,Gmpr,Gpx4,H2-Ke6,Higd2a,L2hgdh,Lepr,Maob,Mlycd,Ndufa1,Ndufa12,Ndufa13,Ndufa2,Ndufa3,Ndufa5,Ndufa6,Ndufa8,Ndufb10,Ndufb11,Ndufb2,Ndufb5,Ndufb6,Ndufb7,Ndufb9,Ndufc1,Ndufc2,Ndufs5,Ndufs7,Nnt,Prodh,Pygm,Slc25a17,Slc25a22,Suox,Tecr,Uqcc3,Uqcr11	Apoa1,Cox7c,Ech1,Egln1,Glrx5,Ndufa13,Ndufa6,Ndufb5,Ndufc1,Ndufs7,Uqcr11
leukocyte chemotaxis	1.74e-13	2	Adam8,Ccl21c,Ccl6,Ccl8,Ccl9,Ccr1,Ch25h,Cnr2,Csf3r,Cx3cr1,Cxcl13,Cxcl16,Fcer1g,Fcgr3,Flt1,Gpr35,Hsd3b7,Il1b,Itgam,Itgb2,Lbp,Nckap1l,Pdgfb,Prex1,Retnlg,S100a8,S100a9,S1pr1,Syk,Trpm2	Csf3r,Cxcl16,Gpr35,Itgam,Itgb2,Lbp,Syk
cell migration	2.14e-13	3	Ackr2,Adam8,Adamts12,Adgrg1,Ccl11,Ccl21c,Ccl6,Ccl8,Ccl9,Ccr1,Cd248,Cd34,Cd44,Ceacam1,Celsr1,Ch25h,Cnr2,Csf3r,Cx3cr1,Cxcl13,Cxcl16,Cyp1b1,D8Ertd82e,Dchs1,Dclk1,Dixdc1,Efnb1,Egfr,Eng,Epha2,Epha3,Eps8,Fcer1g,Fcgr3,Fes,Flt1,Fscn1,Gpc3,Gpr35,Grem1,Hand2,Hexb,Hgf,Hsd3b7,Htr2b,Icam1,Igfbp6,Il1b,Itga11,Itga2,Itgam,Itgb2,Itgb4,Lamb1,Lbp,Lcp1,Loxl2,Lpar1,Matn2,Mmp14,Mmp2,Mmrn2,Nckap1l,Nfatc2,Notch1,Nrp2,Nt…	Icam1,Itgb4,Lbp
positive regulation of cell migration	2.26e-13	4	Adam8,Agt,Angpt1,Camk1d,Ccbe1,Ccl11,Ccl24,Ccr1,Cd74,Cdh5,Clec7a,Cmklr1,Col1a1,Csf1r,Cx3cr1,Cxcl13,Cxcl16,Cyp1b1,Egfr,Epha1,Erbb4,F3,Fbln1,Fgf1,Fgf18,Fgr,Flt1,Flt4,Fpr2,Gli1,Hdac9,Hgf,Icam1,Igfbp5,Il1b,Itga2,Itgax,Lamb1,Lbp,Lef1,Lgmn,Lgr6,Lpar1,Lrp1,Lrrc15,Lyn,Mcam,Mgat5,Mmp14,Mmp2,Mmp3,Mylk,Myo1f,Myoc,Nckap1l,Notch1,Ntf3,Ntrk3,Pcsk5,Pdgfb,Pdgfd,Pdgfra,Pdpn,Pgr,Pik3cd,Plcg2,Plvap,Podxl,Prex1,Prox1…	No common gene
antigen processing and presentation	4.58e-13	2	Cd74,Fcer1g,Fcgr1,Fcgr2b,Fcgr3,Flt3,H2-Aa,H2-Ab1,H2-D1,H2-DMa,H2-DMb1,H2-Eb1,H2-K1,H2-Q8,Icam1,Ifi30,March1,Slc11a1,Treml4,Unc93b1,Wdfy4	Cd74,Fcgr2b,H2-DMa,H2-Q8,Icam1,Slc11a1,Unc93b1,Wdfy4
regulation of anatomical structure morphogenesis	5.13e-13	4	Adam12,Adamts12,Agt,Apoe,Ar,Arap1,Arap3,Baiap2,Bmpr1a,Btbd7,C3,Card10,Ccbe1,Ccl11,Ccl24,Ccl8,Cd34,Cd44,Cd53,Cd59a,Cdc42ep3,Cdh4,Cdh5,Ceacam1,Celsr1,Col4a3,Csf1r,Cx3cr1,Cybb,Cyp1b1,D8Ertd82e,Dact1,Dbn1,Dcn,Dixdc1,Dll4,Eng,Epb41l3,Epha1,Epha2,Ephb2,Eps8,F3,Fbln1,Fes,Fgf1,Fgf13,Fgf18,Fgr,Fitm2,Flcn,Flt1,Flt4,Foxp2,Fzd1,Fzd4,Gas7,Gdf7,Gli1,Glul,Gpc3,Gpr4,Grem1,H2-DMa,Hand2,Hck,Hcls1,Hdac9,Hexb,Hey1,H…	No common gene
positive regulation of locomotion	5.13e-13	2	Angpt1,Camk1d,Ccbe1,Ccl11,Cd74,Clec7a,Cmklr1,Col1a1,Csf1r,Cx3cr1,Cxcl16,Cyp1b1,Egfr,F3,Fbln1,Fgf18,Fgr,Hgf,Icam1,Igfbp5,Itga2,Lbp,Lgmn,Lpar1,Lrp1,Mgat5,Mmp14,Mmp2,Mmp3,Myo1f,Myoc,Nckap1l,Pdgfra,Pdpn,Pik3cd,Plvap,Prex1,Prox1,Ptafr,Reln,Sele,Selp,Sema3b,Sema4d,Slit2,Smoc2,Snai1,Tgfbr2,Tiam1,Tlr2,Vegfd,Vsir	Ccbe1,Col1a1,Csf1r,Egfr,F3,Fbln1,Icam1,Lbp,Lrp1,Mmp2,Pdgfra,Plvap,Reln,Slit2,Smoc2
response to oxygen-containing compound	7.09e-13	2	Abca1,Ace,Acer2,Acod1,Adcy3,Adcyap1r1,Agt,Alpl,Apoc3,Apod,Arnt2,Atp2a1,Baiap2,Bsg,Btk,Camk2a,Cd14,Cd300lb,Cd38,Cd68,Cdkn1a,Ceacam1,Cebpb,Cnr2,Col16a1,Col1a1,Col1a2,Col3a1,Cx3cr1,Cxcl13,Cxcl16,Cybb,Cyp1a1,Cyp2e1,Dcn,Dnm1,Egfr,Eif4ebp1,Eif4ebp2,Eps8,Fbn1,Fcgr2b,Fcgr4,Fes,Folr2,Foxo1,Fpr2,Glul,Gramd1b,Gsn,Havcr2,Hyal2,Icam1,Igfbp5,Il10ra,Il1b,Ildr2,Inhbb,Irf5,Irf8,Itga2,Itpr3,Kcna5,Klf2,Lbp,Lcn2,Lgm…	Apod,Cd300lb,Cd68,Cxcl16,Cybb,Fcgr2b,Icam1,Irf5,Lbp,Ncf1,Slc11a1,Spi1,Tlr9,Tnfrsf1b
positive regulation of developmental process	8.47e-13	4	Ace,Actn3,Adam12,Adam8,Agt,Apoe,Ar,Atp1b2,Axin2,B4galt5,Baiap2,Bmpr1a,Bmpr1b,Boc,Btc,C3,Camk1d,Capn3,Ccbe1,Ccdc3,Ccl11,Ccl24,Ccl8,Ccr1,Cd34,Cd53,Cd74,Cdh4,Cdh5,Cdon,Ceacam1,Cebpb,Chd7,Cmklr1,Cobl,Col1a1,Csf1r,Cx3cr1,Cybb,Cyp1b1,Dact1,Dbn1,Dcn,Dixdc1,Dmd,Eng,Epha1,Epha3,Ephb2,Erbb4,F3,Fes,Fgf1,Fgf18,Fgfr3,Flrt2,Flt1,Flt3,Foxp2,Fst,Fzd1,Fzd4,Gdf10,Gdf6,Gdf7,Gdpd5,Gfi1,Gli1,Gprc5b,Grem1,H2-Aa,H2-DMa…	No common gene
positive regulation of response to external stimulus	9.02e-13	2	Ace,Acod1,Adam8,Alox5ap,Btk,C3,Camk1d,Ccr1,Cd74,Cebpb,Clec7a,Cmklr1,Ctsc,Cxcl13,Ddt,Egfr,Fcer1g,Fcgr1,Fcgr3,Fgf18,Fpr2,Gpr4,Gprc5b,Havcr2,Hyal2,Ifi203,Ifi204,Ifi205,Il1b,Irf7,Itga2,Lbp,Lgmn,Lpar1,Lrp1,Ly86,Mmp2,Mmp8,Mnda,Mndal,Nckap1l,Nectin2,Nfkbia,Nlrc5,Pde2a,Pdgfb,Ptk2b,Pydc3,S100a8,S100a9,S1pr1,Scarf1,Slit2,Smoc2,Tlr2,Tlr8,Tlr9,Tmem173	Alox5ap,Cd74,Lbp,Tlr9
positive regulation of signaling	1.08e-12	4	Abca7,Adam8,Adcyap1r1,Adgrg1,Adora2a,Agt,Aldh1a3,Angpt1,Apoe,Ar,Arap1,Arrb1,Baiap2,Bmpr1a,Bmpr1b,Btc,C1qtnf1,C1qtnf2,C1qtnf3,C3,Cacnb2,Camk2n1,Card10,Ccbe1,Ccl11,Ccl21c,Ccl24,Ccl6,Ccl8,Ccl9,Ccr1,Cd14,Cd300c2,Cd300ld3,Cd300lf,Cd34,Cd38,Cd44,Cd74,Cd8a,Cdh5,Cdon,Ceacam1,Clec4e,Clec7a,Col1a1,Col3a1,Csf1r,Ctsc,Cx3cr1,Cyp1b1,D8Ertd82e,Dact1,Dbn1,Dcn,Ddt,Dixdc1,Dll4,Egfr,Eng,Ephb2,Erbb4,Ern1,F3,Fcgr2b,F…	No common gene
antigen processing and presentation of peptide antigen	1.15e-12	2	Cd74,Fcer1g,Fcgr1,Fcgr2b,Fcgr3,H2-Aa,H2-Ab1,H2-D1,H2-DMa,H2-DMb1,H2-Eb1,H2-K1,H2-Q8,Ifi30,March1,Slc11a1,Unc93b1	Cd74,Fcgr2b,H2-DMa,H2-Q8,Slc11a1,Unc93b1
positive regulation of defense response	1.16e-12	1	Adam8,Alox5ap,Btk,C3,Cd74,Cebpb,Ddt,Fcer1g,Fcgr1,Fcgr3,Fpr2,Gpr4,Gprc5b,Havcr2,Hyal2,Ifi203,Ifi204,Ifi205,Il1b,Irf7,Lbp,Mmp8,Mnda,Mndal,Nectin2,Nfkbia,Nlrc5,Pde2a,Pydc3,S100a8,S100a9,Tlr8,Tlr9,Tmem173	n/a (just one condition)
extracellular matrix organization	1.21e-12	3	Adamts2,Adamtsl2,Ccdc80,Col14a1,Col16a1,Col19a1,Col1a1,Col1a2,Col3a1,Col4a3,Col4a4,Col8a2,Colq,Cyp1b1,Dpt,Ecm2,Egflam,Fbln1,Fbln2,Flrt2,Ihh,Itga8,Lcp1,Loxl2,Loxl4,Mmp14,Mmp2,Mmp3,Myh11,Nid1,Noxo1,Npnt,Ntn4,Olfml2a,Optc,Pdgfra,Sfrp2,Smoc2,Smpd3,Spock2,Sulf2,Tgfbi,Thsd4	Col4a4,Col8a2,Egflam
animal organ morphogenesis	1.88e-12	4	Actn3,Adamts5,Agt,Aldh1a3,Alpl,Angpt1,Ar,Atrnl1,Axin2,Bmpr1a,Bmpr1b,Bsg,Ccl11,Ccm2l,Cd44,Cdon,Cebpb,Celsr1,Cfh,Chd7,Col12a1,Col14a1,Col1a1,Col1a2,Col2a1,Col3a1,Col8a2,Csf3r,Ctsz,Dchs1,Dll4,Efemp1,Egflam,Egfr,Eng,Epha2,Ephb2,Fat4,Fbn1,Fgf1,Fgf18,Fgfr3,Fgr,Flrt2,Flt1,Fmn1,Foxo1,Fst,Fzd1,Gas1,Gdf7,Gfi1,Glg1,Gli1,Gpc3,Grem1,Hand2,Heg1,Hey1,Hhip,Htr2b,Hyal2,Igfbp5,Ihh,Itga2,Itga8,Itgb4,Jag2,Kcnq4,Lama…	No common gene
adaptive immune response	1.88e-12	2	Adgre1,Bcl3,Btk,C1qa,C1qb,C1qc,C1ra,C1s1,C2,C3,C4b,Cd55,Cd74,Ctsc,Ephb6,Fcer1g,Fcgr1,Fcgr2b,Fcgr3,H2-Aa,H2-Ab1,H2-DMa,H2-DMb1,H2-Eb1,Havcr2,Icam1,Il4ra,Inpp5d,Irf7,Jak3,Ly9,Lyn,Nfkb2,Pik3cd,Pirb,Pou2f2,Ptk2b,Serpina3g,Serping1,Slamf7,Slc11a1,Syk,Tnfrsf13c,Treml4,Unc93b1	C1qb,C1qc,C4b,Cd74,Fcgr2b,H2-DMa,Icam1,Pirb,Pou2f2,Slc11a1,Syk,Unc93b1
leukocyte migration	2.84e-12	2	Adam8,Ccl21c,Ccl6,Ccl8,Ccl9,Ccr1,Cd34,Ch25h,Cnr2,Csf3r,Cx3cr1,Cxcl13,Cxcl16,Eps8,Fcer1g,Fcgr3,Flt1,Gpr35,Hsd3b7,Icam1,Il1b,Itgam,Itgb2,Lbp,Nckap1l,Pdgfb,Podxl,Prex1,Retnlg,S100a8,S100a9,S1pr1,Sele,Selp,Sirpa,Spns2,Syk,Trpm2	Csf3r,Cxcl16,Gpr35,Icam1,Itgam,Itgb2,Lbp,Syk
regulation of immune effector process	3.09e-12	2	Angpt1,Apobec3,Bst2,Btk,C3,Cd22,Cd300a,Cd37,Cd55,Cd74,Ceacam1,Cfh,Clec7a,Enpp3,Fcer1g,Fcgr1,Fcgr2b,Fcgr3,Fes,Fgr,Gprc5b,H2-D1,H2-K1,Havcr2,Il1b,Il4ra,Itgam,Itgb2,Jak3,Lbp,Lyn,Nectin2,P2rx7,Pglyrp1,Ptafr,Sema7a,Serping1,Shb,Stat1,Stxbp2,Syk,Tlr2,Tlr9,Tmem173,Tnfaip3,Tnfrsf1b,Treml4,Tyrobp,Vsir,Was,Zbtb7b	Cd300a,Cd74,Fcgr2b,Fgr,Itgam,Itgb2,Lbp,Syk,Tlr9,Tnfrsf1b,Tyrobp,Vsir
leukocyte mediated immunity	3.19e-12	2	Ace,Bcl3,Btk,C1qa,C1qb,C1qc,C1ra,C1s1,C2,C3,C4b,Cd300a,Cd300lb,Cd55,Cd74,Ctsc,Ephb6,Fcer1g,Fcgr1,Fcgr2b,Fcgr3,H2-Ab1,H2-DMa,Icam1,Il4ra,Inpp5d,Irf7,Lyn,Myo1f,Ncf1,Pirb,Pou2f2,Serping1,Slc11a1,Stxbp2,Treml4	C1qb,C1qc,C4b,Cd300a,Cd300lb,Cd74,Fcgr2b,H2-DMa,Icam1,Myo1f,Ncf1,Pirb,Pou2f2,Slc11a1
regulation of catalytic activity	4.18e-12	3	Abhd5,Ace,Acer2,Adam8,Adap2,Adcy3,Adcy4,Adcyap1r1,Adora2a,Agt,Alox5ap,Angpt1,Apba3,Apoc1,Apoc3,Apoe,Arap1,Arap3,Arhgap27,Arhgap31,Arhgap32,Arhgef15,Arrb1,Asap2,Atp13a2,Atp1b2,Axin2,Bst2,Btc,C1qtnf2,C1qtnf9,C3,C4b,Cacna1c,Camk2a,Camk2n1,Cap2,Capn3,Card10,Ccl21c,Ccl24,Ccl6,Ccl8,Ccl9,Cd300a,Cd44,Cd55,Cd74,Cdkn1a,Ceacam1,Cnr2,Col4a3,Csf1r,Ctsc,Cxcl13,Dbn1,Dcun1d3,Dmpk,Dusp18,Egfr,Egln3,Eng,Epha1,Epha…	No common gene
negative regulation of developmental process	4.53e-12	4	Abcg1,Adamts12,Adgrg1,Agt,Angptl7,Apoe,Arhgef15,Atp1b2,Axin2,Bmpr1a,C1qc,Capn3,Card10,Ccl11,Ccl21c,Ccl9,Ccr1,Cd38,Cd44,Cd59a,Cd74,Cdkn1a,Ceacam1,Col3a1,Col4a3,Ctsc,Ctsk,Ctsz,Cx3cr1,D8Ertd82e,Dact3,Dcn,Dixdc1,Dll4,Dmd,Efemp1,Egfr,Epha2,Epha3,Ephb2,Erbb4,Fbln1,Fbn1,Fgf13,Fgfr3,Flcn,Flt3,Foxo1,Fst,Gdf10,Gfi1,Gpr161,Gpr4,Grb14,Grem1,H2-D1,H2-K1,Hand2,Hdac9,Hey1,Hhip,Igfbp5,Ihh,Il1b,Il4ra,Inpp5d,Jak3,…	No common gene
positive regulation of cell communication	6.14e-12	4	Abca7,Adam8,Adcyap1r1,Adgrg1,Adora2a,Agt,Aldh1a3,Angpt1,Apoe,Ar,Arrb1,Baiap2,Bmpr1a,Bmpr1b,Btc,C1qtnf1,C1qtnf2,C1qtnf3,C3,Cacnb2,Camk2n1,Card10,Ccbe1,Ccl11,Ccl21c,Ccl24,Ccl6,Ccl8,Ccl9,Ccr1,Cd14,Cd300c2,Cd300ld3,Cd300lf,Cd34,Cd38,Cd44,Cd74,Cd8a,Cdh5,Cdon,Ceacam1,Clec4e,Clec7a,Col1a1,Col3a1,Csf1r,Ctsc,Cx3cr1,Cyp1b1,D8Ertd82e,Dact1,Dbn1,Dcn,Ddt,Dixdc1,Dll4,Egfr,Eng,Ephb2,Erbb4,Ern1,F3,Fcgr2b,Fgd2,Fg…	No common gene
positive regulation of molecular function	6.67e-12	3	Abhd5,Ace,Acer2,Adam8,Adap2,Adcyap1r1,Agt,Alox5ap,Angpt1,Ank2,Apoe,Ar,Arap1,Arap3,Arhgap27,Arhgap31,Arhgap32,Arhgef15,Arrb1,Asap2,Atp1b2,Atp2a1,Axin2,Btc,C1qtnf2,C1qtnf9,Cacna1c,Cacnb2,Camk1d,Camk2a,Capn3,Card10,Casq1,Ccl21c,Ccl24,Ccl6,Ccl8,Ccl9,Cd300a,Cd74,Cdkn1a,Ceacam1,Col4a3,Csf1r,Ctsc,Cx3cr1,Cxcl13,Dact1,Dcun1d3,Dmd,Egfr,Egln3,Epha1,Epha2,Ephb2,Ephb6,Erbb4,F3,Fbln1,Fbn1,Fcgr1,Fcgr2b,Fgd2,Fgf…	No common gene
cell morphogenesis	8.88e-12	3	Ar,Bmpr1b,Boc,Camk2a,Cap2,Cdh11,Cdh4,Cdh6,Cobl,Col12a1,Col14a1,Csf1r,Ctnnd2,Dact1,Dact2,Dbn1,Dclk1,Dmd,Egflam,Egfr,Enah,Epb41l3,Epha1,Epha3,Ephb2,Flrt2,Fmn1,Fry,Fzd4,Gas1,Gas7,Gdf7,Heg1,Hgf,Ihh,Itga8,Jade2,Lama2,Lef1,Lgr4,Lrp1,Lrp4,Lrtm1,Matn2,Mef2c,Mfap2,Myh10,Nbl1,Nckap1l,Nexn,Nfasc,Nfib,Ntf3,Ntn4,Nyap1,P2rx7,Pdpn,Phactr1,Plxna1,Plxna3,Plxna4,Plxnb2,Prox1,Ptch1,Ptprz1,Reln,Robo1,Rock1,Scn1b,Sem…	Dact1,Egflam,Lama2
cell chemotaxis	8.96e-12	2	Ackr2,Adam8,Ccl21c,Ccl6,Ccl8,Ccl9,Ccr1,Ch25h,Cnr2,Csf3r,Cx3cr1,Cxcl13,Cxcl16,Eng,Epha2,Fcer1g,Fcgr3,Flt1,Gpr35,Hgf,Hsd3b7,Il1b,Itgam,Itgb2,Lbp,Lpar1,Nckap1l,Pdgfb,Pdgfra,Prex1,Retnlg,S100a8,S100a9,S1pr1,Saa3,Syk,Trpm2	Csf3r,Cxcl16,Gpr35,Itgam,Itgb2,Lbp,Saa3,Syk
localization	9.23e-12	3	Abca1,Abca6,Abca7,Abca8a,Abca8b,Abca9,Abcc3,Abcg1,Ace,Ackr2,Adam8,Adamts12,Adcy3,Adgrg1,Agt,Angpt1,Antxr2,Apba3,Apobr,Apoc3,Apod,Arhgap27,Arl11,Arrb1,Atp13a2,Atp2a1,Atp6v0e2,Baiap2,Bsg,Btk,C1qtnf5,Cacna2d3,Cadm3,Camk2a,Car4,Cc2d2a,Ccl11,Ccl21c,Ccl6,Ccl8,Ccl9,Ccr1,Cd14,Cd163,Cd209b,Cd248,Cd300a,Cd300lg,Cd34,Cd44,Cd68,Cd74,Cdh5,Cdkn1a,Ceacam1,Celsr1,Cfh,Ch25h,Clca3a1,Cldn10,Clec7a,Cnnm2,Cnr2,Col1a1…	Cp,Icam1,Itgb4,Lbp,Pou2f2,Siglec1,Stab1
cellular component morphogenesis	9.48e-12	3	Bmpr1b,Boc,Camk2a,Capn3,Casq1,Cdh11,Cdh4,Cobl,Csf1r,Ctnnd2,Dact1,Dbn1,Dclk1,Dmd,Egflam,Egfr,Enah,Epb41l3,Epha1,Epha3,Ephb2,Flrt2,Fmn1,Gas1,Gas7,Gdf7,Ihh,Itgb4,Jade2,Lama2,Lgr4,Lmod1,Lrp1,Lrp4,Lrtm1,Matn2,Myh10,Myh11,Myom1,Myoz1,Nbl1,Nckap1l,Nexn,Nfasc,Nfib,Nrap,Ntf3,Nyap1,Pdgfra,Phactr1,Pid1,Plxna1,Plxna3,Plxna4,Plxnb2,Prox1,Ptch1,Ptprz1,Reln,Robo1,Rock1,Scn1b,Sema3a,Sema3b,Sema3c,Sema3d,Sema4d,S…	Dact1,Egflam,Lama2
positive regulation of macromolecule metabolic process	9.75e-12	4	Abca7,Abcg1,Ablim3,Ace,Acer2,Adam8,Agt,Akna,Angpt1,Ank2,Apoe,Ar,Arap1,Arnt2,Arrb1,Asb5,Atp13a2,Axin2,Bcl3,Bmpr1a,Bmpr1b,Bsg,Btc,C1qtnf1,C1qtnf2,C1qtnf3,C1qtnf9,C3,Camk2n1,Camk4,Capn3,Card10,Cbx7,Ccbe1,Ccl11,Ccl21c,Ccl24,Ccl6,Ccl8,Ccl9,Ccm2l,Ccr1,Cd14,Cd209b,Cd300a,Cd300c2,Cd300ld3,Cd34,Cd38,Cd44,Cd74,Cdh5,Cdkn1a,Cdon,Ceacam1,Cebpb,Chd6,Chd7,Ciita,Clec3b,Clec4e,Clec7a,Col1a1,Col4a3,Csf1r,Ctsc,Cx3c…	No common gene
cell motility	1.3e-11	2	Ackr2,Adam8,Adamts12,Adcy3,Adgrg1,Ccl21c,Ccl6,Ccl8,Ccl9,Ccr1,Cd248,Cd34,Cd44,Ceacam1,Celsr1,Ch25h,Cnr2,Csf3r,Cx3cr1,Cxcl13,Cxcl16,D8Ertd82e,Dclk1,Dixdc1,Efnb1,Egfr,Eng,Epha2,Eps8,Fcer1g,Fcgr3,Fes,Flt1,Fscn1,Gpc3,Gpr35,Grem1,Hand2,Hexb,Hgf,Hsd3b7,Icam1,Igfbp6,Il1b,Itga11,Itga2,Itgam,Itgb2,Itgb4,Lamb1,Lbp,Lcp1,Loxl2,Lpar1,Matn2,Mmp14,Mmp2,Mmrn2,Nckap1l,Nfatc2,Notch1,Nrp2,Ntn4,Pdgfb,Pdgfra,Pdpn,Pik3…	Csf3r,Cxcl16,Gpr35,Icam1,Itgam,Itgb2,Itgb4,Lbp,Lcp1,Nfatc2,Pltp,Saa3,Syk
positive regulation of catalytic activity	1.55e-11	2	Abhd5,Ace,Acer2,Adam8,Adap2,Adcyap1r1,Agt,Alox5ap,Angpt1,Arap1,Arap3,Arhgap27,Arhgap31,Arhgef15,Arrb1,C1qtnf9,Card10,Ccl21c,Ccl6,Ccl8,Ccl9,Cd300a,Cd74,Cdkn1a,Ceacam1,Csf1r,Ctsc,Cxcl13,Dcun1d3,Egfr,Egln3,Epha2,Ephb2,Ephb6,F3,Fbln1,Fbn1,Fcgr1,Fgd2,Fgf18,Fgfr3,Fgr,Flcn,Flt1,Flt3,Flt4,Fpr2,Gpihbp1,Gpr39,Gprc5b,Grem1,Gsn,Hgf,Icam1,Igfbp3,Igfbp6,Il1b,Il6ra,Itga2,Itgam,Ksr1,Lgmn,Lpar1,Lyn,Map3k11,Map3k6…	Alox5ap,Cd300a,Cd74,Csf1r,Fgr,Icam1,Il6ra,Itgam,Ncf1,Rasa3,Slc11a1,Syk,Tlr9,Vsir
immune system development	1.65e-11	1	Acod1,Adam8,Adgrf5,Apobec3,Arl11,Bcl3,Btk,Ccr1,Cd300lf,Cd74,Chd7,Clec4e,Col24a1,Csf1r,Cxcl13,Dll4,Epha2,Fcer1g,Flcn,Flt3,H2-Ab1,H2-DMa,Havcr2,Hcls1,Hyal2,Irf8,Itgam,Jag2,Jak3,Klf2,Lfng,Lyn,Mafb,Nfam1,Nfatc1,Nfkb2,Pirb,Plcg2,Pld4,Plek,Pou2f2,Ptk2b,Runx3,Samhd1,Sbno2,Sgpl1,Shb,Spi1,Spib,Spns2,Syk,Trpm2,Ttc7,Tyrobp,Zbtb7b	n/a (just one condition)
myeloid leukocyte activation	1.81e-11	2	Btk,C1qa,Cd300a,Cx3cr1,Enpp3,Fcer1g,Fcgr3,Fcgr4,Fpr2,Havcr2,Hyal2,Itgam,Lbp,Lyn,Myo1f,Pirb,Sbno2,Slc11a1,Spi1,Stxbp2,Syk,Tgfbr2,Tlr1,Tlr2,Tlr7,Tlr8,Tlr9,Tyrobp	Cd300a,Itgam,Lbp,Myo1f,Pirb,Slc11a1,Spi1,Syk,Tlr9,Tyrobp
positive regulation of signal transduction	1.96e-11	4	Abca7,Adam8,Adcyap1r1,Adgrg1,Adora2a,Agt,Aldh1a3,Angpt1,Apoe,Ar,Arrb1,Baiap2,Bmpr1a,Bmpr1b,Btc,C1qtnf1,C1qtnf2,C1qtnf3,C3,Card10,Ccbe1,Ccl11,Ccl21c,Ccl24,Ccl6,Ccl8,Ccl9,Ccr1,Cd14,Cd300ld3,Cd300lf,Cd44,Cd74,Cd8a,Cdh5,Cdon,Ceacam1,Clec7a,Col1a1,Col3a1,Csf1r,Ctsc,Cx3cr1,Cyp1b1,D8Ertd82e,Dact1,Dbn1,Dcn,Ddt,Dixdc1,Dll4,Egfr,Eng,Ephb2,Erbb4,Ern1,F3,Fcgr2b,Fgd2,Fgf1,Fgf18,Fgfr3,Fgr,Flcn,Flt1,Flt4,Fpr2,F…	No common gene
regulation of hemopoiesis	1.98e-11	2	Ace,Adam8,C1qc,Ccl21c,Ccr1,Cd44,Cd74,Ceacam1,Cebpb,Csf1r,Csf3r,Fbn1,Fes,Fgfr3,Flcn,Flt1,Flt3,H2-Aa,H2-DMa,Hcls1,Il1b,Il4ra,Inpp5d,Itgam,Jak3,Lyn,Mafb,Mmp14,Nckap1l,Nfam1,Nfkbia,Notch1,Pglyrp1,Pim1,Ptk2b,Rab7b,Runx1,Runx3,Sfrp1,Shb,Sox4,Spi1,Stat1,Syk,Tgfbr2,Tlr9,Tmem176a,Tmem176b,Tyrobp,Vsir,Zbtb7b	C1qc,Cd74,Csf1r,Csf3r,H2-DMa,Itgam,Nfam1,Spi1,Syk,Tlr9,Tmem176a,Tmem176b,Tyrobp,Vsir
cellular response to biotic stimulus	2.01e-11	2	Abca1,Acod1,Btk,Cd14,Cd300lb,Cd68,Cebpb,Clec7a,Cx3cr1,Cxcl13,Cxcl16,Fcgr2b,Fcgr4,Havcr2,Il1b,Irf8,Lbp,Lcn2,Lyn,Mrc1,Nfkbia,Nos2,Nr1h3,Pde2a,Ppard,Ptafr,Sbno2,Scarb1,Sgms1,Sirpa,Stat1,Syk,Tlr1,Tlr2,Tlr9,Tnfaip3,Tnfrsf1b	Cd300lb,Cd68,Cxcl16,Fcgr2b,Lbp,Syk,Tlr9,Tnfrsf1b
regulation of cell adhesion	2.08e-11	3	Acer2,Adam8,Adgrg1,Adora2a,Akna,Angpt1,Apod,Bst1,C1qtnf1,Ccdc80,Ccm2l,Cd300a,Cd44,Cd74,Ceacam1,Cebpb,Col16a1,Col1a1,Cxcl13,Cyp1b1,Dact2,Dbn1,Efnb1,Egflam,Emcn,Epha2,Epha3,Ephb6,Fbln1,Fbln2,Fes,Flcn,Fmn1,Fzd4,Gpr4,Grem1,Gsn,H2-Aa,H2-Ab1,H2-DMa,Havcr2,Icam1,Il1b,Il4ra,Itga2,Itgb2,Jag2,Jak3,Lama2,Lamb1,Lrp1,Lyn,Mmp14,Mmp2,Myo1f,Myoc,Nckap1l,Nid1,Notch1,Notch4,Pdpn,Piezo1,Plxna1,Plxna3,Plxna4,Plxnb2,…	Icam1
positive regulation of cell differentiation	2.18e-11	3	Ace,Actn3,Adam8,Agt,Apoe,Ar,Atp1b2,Axin2,Baiap2,Bmpr1a,Bmpr1b,Boc,Btc,Camk1d,Ccdc3,Ccl8,Ccr1,Cd34,Cd53,Cd74,Cdh4,Cdh5,Cdon,Ceacam1,Cebpb,Cmklr1,Cobl,Col1a1,Csf1r,Cx3cr1,Dact1,Dbn1,Dixdc1,Dmd,Eng,Ephb2,Fes,Fgf18,Fgfr3,Flt1,Fzd1,Fzd4,Gdf10,Gdf6,Gdf7,Gdpd5,Gfi1,Gprc5b,Grem1,H2-Aa,H2-DMa,Hcls1,Hey1,Hgf,Ifi204,Ifitm1,Igfbp3,Ihh,Il1b,Il4ra,Inpp5d,Itgam,Itpr1,Jade2,Lef1,Lims2,Loxl2,Lpar1,Lrp1,Ltk,Lyn,Me…	No common gene
neurogenesis	2.82e-11	4	Ace,Adgrg1,Adora2a,Agt,Akna,Apod,Apoe,Astn2,Atp1b2,B4galt5,Baiap2,Bche,Bmpr1a,Bmpr1b,Boc,Bsg,C1qa,C3,Camk1d,Camk2a,Ccl11,Cd38,Cd44,Cdh11,Cdh4,Cdon,Cebpb,Celsr1,Cfh,Chd7,Cobl,Col3a1,Csf1r,Ctnnd2,Ctsz,Cx3cr1,D8Ertd82e,Dact1,Dagla,Dbn1,Dchs1,Dclk1,Dixdc1,Dll4,Dmd,Efemp1,Efhc2,Efhd1,Efnb1,Egflam,Egfr,Enah,Epb41l3,Epha1,Epha2,Epha3,Ephb2,Erbb4,Evl,Fam19a1,Fat4,Fcgr2b,Fes,Fgf13,Fgfr3,Flrt2,Fmn1,Fpr2,Fr…	No common gene
regulation of macromolecule metabolic process	3.27e-11	2	Abca7,Abcg1,Ablim3,Ace,Acer2,Acod1,Adam8,Adora2a,Aff3,Agt,Akna,Angpt1,Apba3,Apod,Arap1,Arnt2,Arrb1,Atp13a2,Bace2,Bcl3,Bsg,Bst1,Bst2,Btk,Btnl9,C1qtnf1,C1qtnf3,C1qtnf9,C3,C4b,Camk1d,Camk2a,Card10,Ccbe1,Ccl21c,Ccl6,Ccl8,Ccl9,Ccm2l,Ccr1,Cd14,Cd300a,Cd300c2,Cd300ld3,Cd34,Cd38,Cd44,Cd74,Cdh5,Cdk18,Cdkn1a,Cdon,Ceacam1,Cebpb,Chd7,Ciita,Clec3b,Clec4e,Clec7a,Cmklr1,Col1a1,Col2a1,Csf1r,Ctsc,Ctsz,Cx3cr1,Cybb…	Abcg1,Apod,Bst1,C4b,Cd300a,Cd300c2,Cd74,Csf1r,Cybb,Fcgr2b,Fgr,Hck,Icam1,Il6ra,Irf5,Itgb2,Lbp,Ncf1,Nfam1,Nfatc2,Pirb,Pld4,Pou2f2,Slc11a1,Socs3,Spi1,Syk,Tlr9,Tnfrsf1b,Tyrobp,Unc93b1,Vsir
cellular protein-containing complex assembly	3.35e-11	1	1110001J03Rik,1110008F13Rik,Chchd4,Cox17,Cox7a1,Hccs,Mief2,Mrps7,Ndufa1,Ndufa13,Ndufa2,Ndufa3,Ndufa5,Ndufa6,Ndufa8,Ndufaf4,Ndufb10,Ndufb11,Ndufb2,Ndufb5,Ndufb6,Ndufb7,Ndufc1,Ndufc2,Ndufs5,Ndufs7,Rps19,Taf10,Uqcc3	n/a (just one condition)
neuron development	3.73e-11	3	Apod,Apoe,Bmpr1b,Boc,Camk2a,Cd44,Cdh11,Cdh4,Cfh,Cobl,Csf1r,Ctnnd2,Dact1,Dbn1,Dclk1,Dmd,Efhd1,Egflam,Egfr,Enah,Epb41l3,Epha1,Epha3,Ephb2,Fat4,Fcgr2b,Flrt2,Fmn1,Fry,Gas1,Gas7,Gdf7,Gdpd5,Gldn,Gprin1,Hand2,Ihh,Jade2,Jam3,Lama2,Lep,Lgr4,Lrp1,Lrp4,Lrtm1,Matn2,Mef2c,Mmp2,Mturn,Myh10,Myoc,Nbl1,Nckap1l,Nexn,Nfasc,Nfib,Ntf3,Ntn4,Nyap1,Phactr1,Plxna1,Plxna3,Plxna4,Plxnb2,Ptch1,Ptprf,Ptprz1,Reln,Robo1,Rock1,…	Dact1,Egflam,Lama2,Slc4a10
regulation of biological quality	4.06e-11	4	Abca1,Abca7,Abcg1,Abhd5,Ace,Ackr2,Actn3,Adam8,Adamts5,Adcyap1r1,Adgrf5,Adora2a,Agt,Aldh1a3,Angpt1,Ank2,Anpep,Apoc3,Apoe,Aqp11,Ar,Arap1,Arap3,Arhgef15,Arhgef9,Arrb1,Atp13a2,Atp1b2,Atp2a1,Axin2,B4galt5,Bace2,Baiap2,Bcat2,Bmpr1b,Bpgm,Btc,Btk,C1qtnf1,C1qtnf3,C1qtnf9,C3,Cacna1c,Cacnb2,Camk2a,Camk2n1,Capg,Capn3,Car12,Car4,Casq1,Ccl11,Ccl24,Ccr1,Ccr9,Cd34,Cd38,Cd44,Cd74,Cdc42ep3,Cdh4,Cdh5,Ceacam1,Cebpb,…	No common gene
activation of immune response	4.56e-11	2	Btnl9,C1qa,C1qb,C1qc,C1ra,C1s1,C2,C3,C4b,Cd38,Cd55,Cfb,Cfd,Cfh,Cfp,Cmklr1,Fcer1g,Fcgr2b,Fpr2,Fyb,Ifi203,Ifi204,Ifi205,Lyn,Masp1,Mnda,Mndal,Nckap1l,Nfam1,Nfatc2,Plcg2,Pydc3,Rgcc,Serping1,Sh2b2,Shb,Syk,Themis2,Tlr2,Tlr9,Tmem173	C1qb,C1qc,C4b,Fcgr2b,Nfam1,Nfatc2,Syk,Tlr9
cellular response to molecule of bacterial origin	4.57e-11	2	Abca1,Acod1,Cd14,Cd300lb,Cd68,Cebpb,Cx3cr1,Cxcl13,Cxcl16,Fcgr2b,Fcgr4,Havcr2,Il1b,Irf8,Lbp,Lcn2,Lyn,Mrc1,Nfkbia,Nos2,Nr1h3,Pde2a,Ppard,Ptafr,Sbno2,Scarb1,Sgms1,Sirpa,Stat1,Tlr1,Tlr2,Tlr9,Tnfaip3,Tnfrsf1b	Cd300lb,Cd68,Cxcl16,Fcgr2b,Lbp,Tlr9,Tnfrsf1b
negative regulation of leukocyte activation	4.9e-11	2	Adgrf5,Adora2a,Btk,Cd300a,Cd300lf,Cd37,Cd44,Cd74,Ceacam1,Cebpb,Cnr2,Enpp3,Fcgr2b,Fgr,Flt3,H2-Aa,H2-Ab1,Havcr2,Il4ra,Inpp5d,Jak3,Lyn,Nr1h3,Pglyrp1,Runx1,Runx3,Sfrp1,Tnfaip3,Tyrobp,Vsir,Zbtb7b,Zc3h12d	Cd300a,Cd74,Fcgr2b,Fgr,Tyrobp,Vsir
antigen processing and presentation of exogenous peptide antigen	5.7e-11	1	Cd74,Fcer1g,Fcgr1,Fcgr2b,Fcgr3,H2-Aa,H2-Ab1,H2-DMa,H2-DMb1,H2-Eb1,H2-K1,Ifi30,Unc93b1	n/a (just one condition)
regulation of intracellular signal transduction	6.69e-11	3	Abca1,Abca7,Actn3,Adam8,Adcyap1r1,Adgrg1,Agt,Angpt1,Arap3,Arrb1,Bcl3,Bst1,C1qtnf1,C1qtnf3,C3,Card10,Ccl11,Ccl21c,Ccl6,Ccl8,Ccl9,Ccr1,Cd14,Cd22,Cd300a,Cd44,Cd74,Cdc34,Cdon,Ceacam1,Clec7a,Cmklr1,Col3a1,Csf1r,Cx3cr1,Cyth1,Cyth4,D8Ertd82e,Dact1,Dcn,Ddt,Dixdc1,Dusp18,Dyrk2,Egfr,Eng,Epha2,Ephb2,Eps8,Ern1,F3,Fbln1,Fcgr2b,Fgd2,Fgf18,Fgfr3,Fgr,Flcn,Flt1,Flt4,Foxo1,Fpr2,Fzd4,Gdf6,Gpr35,Gpr39,Gpr4,Gprc5b,Gr…	Csf1r,Icam1
response to virus	7.48e-11	1	Acod1,Apobec3,Bcl3,Bst2,Cyp1a1,Flt3,Hyal2,Ifitm1,Irf5,Irf7,Itgax,Lcn2,Nlrc5,Oas1a,Oas2,Oas3,Oasl1,Samhd1,Slfn8,Stat1,Tlr13,Tlr7,Tlr8,Tlr9,Tmem173,Treml4,Trim25,Trim30a,Unc93b1,Wdfy4	n/a (just one condition)
regulation of cell population proliferation	8.25e-11	4	Ace,Acer2,Adam33,Adgrg1,Adora2a,Agt,Angpt1,Apod,Apoe,Aqp11,Ar,Arnt2,Arrb1,Axin2,Bche,Bex4,Bmpr1a,Bmpr1b,Bst1,Btc,Btk,Camk2n1,Ccl11,Ccl24,Cd22,Cd248,Cd300a,Cd37,Cd38,Cd44,Cd74,Cdh5,Cdkn1a,Cdon,Ceacam1,Cebpb,Clec11a,Clec7a,Cntfr,Col4a3,Csf1r,Ctsz,Cx3cr1,Cyp1b1,Dll4,Dmd,Dpt,Efemp1,Efnb1,Egfr,Egln3,Eng,Enpp3,Epha1,Erbb4,Ern1,F3,Fam19a1,Fbln1,Fcgr2b,Fes,Fgf1,Fgf18,Fgfr3,Fgr,Flcn,Flt1,Flt3,Flt4,Folr2,F…	No common gene
negative regulation of cell activation	8.31e-11	2	Adgrf5,Adora2a,Btk,C1qtnf1,Cd300a,Cd300lf,Cd37,Cd44,Cd74,Ceacam1,Cebpb,Cnr2,Cygb,Enpp3,Fcgr2b,Fgr,Flt3,H2-Aa,H2-Ab1,Havcr2,Il4ra,Inpp5d,Jak3,Lyn,Nr1h3,Pdgfb,Pdgfra,Pglyrp1,Runx1,Runx3,Sfrp1,Tnfaip3,Tyrobp,Vsir,Zbtb7b,Zc3h12d	Cd300a,Cd74,Fcgr2b,Fgr,Tyrobp,Vsir
neuron projection morphogenesis	8.56e-11	3	Bmpr1b,Boc,Camk2a,Cdh11,Cdh4,Cobl,Csf1r,Ctnnd2,Dact1,Dbn1,Dclk1,Dmd,Egflam,Egfr,Enah,Epb41l3,Epha1,Epha3,Ephb2,Flrt2,Fmn1,Gas1,Gas7,Gdf7,Jade2,Lama2,Lgr4,Lrp1,Lrp4,Lrtm1,Matn2,Myh10,Nbl1,Nckap1l,Nexn,Nfasc,Nfib,Ntf3,Nyap1,Phactr1,Plxna1,Plxna3,Plxna4,Plxnb2,Ptch1,Ptprz1,Reln,Robo1,Rock1,Scn1b,Sema3a,Sema3b,Sema3c,Sema3d,Sema4d,Sema5a,Sema6c,Slit2,Tet1,Tiam1,Tmeff2,Tmem108,Tnik,Unc5c,Unc5d,Vldlr,W…	Dact1,Egflam,Lama2
generation of neurons	1e-10	3	Ace,Apod,Apoe,Astn2,Atp1b2,Bche,Bmpr1a,Bmpr1b,Boc,Camk1d,Camk2a,Ccl11,Cd44,Cdh11,Cdh4,Cdon,Celsr1,Cfh,Cobl,Col3a1,Csf1r,Ctnnd2,Cx3cr1,Dact1,Dbn1,Dclk1,Dixdc1,Dmd,Efemp1,Efhc2,Efhd1,Egflam,Egfr,Enah,Epb41l3,Epha1,Epha3,Ephb2,Erbb4,Fam19a1,Fat4,Fcgr2b,Fgf13,Flrt2,Fmn1,Fry,Fzd1,Fzd4,Gas1,Gas7,Gdf6,Gdf7,Gdpd5,Gfi1,Gldn,Gprin1,Hand2,Hgf,Hhip,Igsf10,Ihh,Itpr1,Jade2,Jam3,Kcnma1,Kif1a,Kremen1,Lama2,Lef1,…	Dact1,Egflam,Lama2,Serpinf1,Slc4a10
hematopoietic or lymphoid organ development	1.03e-10	2	Adam8,Adgrf5,Angpt1,Apobec3,Arl11,Bcl3,Btk,Ccr1,Cd248,Cd300lf,Cd34,Cd74,Chd7,Clec4e,Col24a1,Csf1r,Cxcl13,Dact2,Dll4,Epha2,Fcer1g,Flcn,Flt3,Gpc3,H2-Ab1,H2-DMa,Hand2,Hcls1,Hyal2,Irf8,Itgam,Jag2,Jak3,Klf2,Lfng,Lrrk1,Ly9,Lyn,Mafb,Mfap2,Nckap1l,Nfam1,Nfatc1,Nfkb2,Pdgfra,Pdpn,Pirb,Plcg2,Plcl2,Pld4,Plek,Pou2f2,Prex1,Ptk2b,Runx1,Runx3,Sbno2,Sfrp1,Sgpl1,Shb,Sirpa,Smpd3,Sox4,Spi1,Spib,Spns2,Sptb,Syk,Tgfbr2…	Cd74,Csf1r,H2-DMa,Itgam,Nfam1,Pirb,Pld4,Pou2f2,Spi1,Syk,Tyrobp
cell development	1.06e-10	4	Adgrf5,Adora2a,Agt,Ank2,Apod,Apoe,Ar,B4galt5,Baiap2,Bmpr1a,Bmpr1b,Boc,Bpgm,Bsg,Btk,C1qa,C3,Camk2a,Capn3,Casq1,Ccdc42,Cd44,Cdh11,Cdh4,Cdkn1a,Cfh,Cobl,Col12a1,Col14a1,Csf1r,Ctnnd2,Dact1,Dact2,Dbn1,Dclk1,Dmc1,Dmd,Efhd1,Efnb1,Egflam,Egfr,Enah,Eng,Epb41l3,Epha1,Epha2,Epha3,Ephb2,Erbb4,Evl,Fat4,Fcgr2b,Fgf18,Fgfr3,Flrt2,Fmn1,Fpr2,Fry,Fzd4,Gas1,Gas7,Gdf7,Gdpd5,Gjc1,Gldn,Gpat4,Gpr4,Gprin1,Gsn,Hand2,Hcls1,…	No common gene
negative regulation of response to stimulus	1.35e-10	3	Acod1,Actn3,Adamts12,Adamtsl2,Adora2a,Agt,Angpt1,Apod,Arap3,Arrb1,Bcl3,Bicc1,Bst2,C1qtnf1,C1qtnf3,Ccr1,Cd22,Cd300a,Cd300lf,Cd34,Cd44,Cd55,Cd74,Cdc34,Cdh5,Ceacam1,Cnr2,Col2a1,Col3a1,Cx3cr1,Cxcl13,Dact1,Dact2,Dbn1,Dcn,Ddt,Dll4,Dnm1,Dusp18,Dyrk2,Eng,Enpp3,Epha2,Ephb2,Fbln1,Fbn1,Fcgr2b,Fcmr,Fgfr3,Flcn,Foxo1,Fpr2,Fst,Fzd1,Gas1,Gdpd5,Glg1,Gpc3,Grem1,Grina,Havcr2,Heg1,Hey1,Hgf,Hhip,Hk3,Htr2b,Htra3,Hyal2…	Icam1,Nt5e
neuron projection development	1.67e-10	3	Apod,Apoe,Bmpr1b,Boc,Camk2a,Cd44,Cdh11,Cdh4,Cobl,Csf1r,Ctnnd2,Dact1,Dbn1,Dclk1,Dmd,Efhd1,Egflam,Egfr,Enah,Epb41l3,Epha1,Epha3,Ephb2,Fat4,Fcgr2b,Flrt2,Fmn1,Fry,Gas1,Gas7,Gdf7,Gdpd5,Gprin1,Jade2,Jam3,Lama2,Lgr4,Lrp1,Lrp4,Lrtm1,Matn2,Mmp2,Myh10,Myoc,Nbl1,Nckap1l,Nexn,Nfasc,Nfib,Ntf3,Nyap1,Phactr1,Plxna1,Plxna3,Plxna4,Plxnb2,Ptch1,Ptprf,Ptprz1,Reln,Robo1,Rock1,Scn1b,Sema3a,Sema3b,Sema3c,Sema3d,Sema4d…	Dact1,Egflam,Lama2
hemopoiesis	1.92e-10	2	Adam8,Adgrf5,Angpt1,Apobec3,Arl11,Bcl3,Btk,Ccr1,Cd300lf,Cd34,Cd74,Chd7,Clec4e,Col24a1,Csf1r,Dact2,Dll4,Epha2,Fcer1g,Flcn,Flt3,Gpc3,H2-Ab1,H2-DMa,Hcls1,Hyal2,Irf8,Itgam,Jag2,Jak3,Klf2,Lfng,Lrrk1,Ly9,Lyn,Mafb,Mfap2,Nckap1l,Nfam1,Nfatc1,Pdgfra,Pirb,Plcg2,Plcl2,Pld4,Plek,Pou2f2,Prex1,Ptk2b,Runx1,Runx3,Sbno2,Sfrp1,Sgpl1,Shb,Sirpa,Smpd3,Sox4,Spi1,Spib,Sptb,Syk,Tgfbr2,Tlr2,Tnfaip3,Trpm2,Ttc7,Tyrobp,Wnt2…	Cd74,Csf1r,H2-DMa,Itgam,Nfam1,Pirb,Pld4,Pou2f2,Spi1,Syk,Tyrobp
positive regulation of cell activation	2.16e-10	2	Adam8,Bst1,Cd300lb,Cd38,Cd74,Cdkn1a,Clec7a,Ctsc,Efnb1,Ephb6,Fcer1g,Fgr,H2-Aa,H2-Ab1,H2-DMa,Havcr2,Il1b,Il4ra,Inpp5d,Itgam,Itgb2,Jak3,Lbp,Mmp14,Mmp8,Nckap1l,Nectin2,Nfatc2,Pdgfb,Pdpn,Plek,Ptafr,Rps6ka1,Runx1,Runx3,Selp,Shb,Sirpa,Sox4,Stxbp2,Syk,Tgfbr2,Tlr9,Tnfrsf13c,Tyrobp,Vsir,Zbtb7b	Bst1,Cd300lb,Cd74,Fgr,H2-DMa,Itgam,Itgb2,Lbp,Nfatc2,Syk,Tlr9,Tyrobp,Vsir
regulation of gene expression	2.17e-10	2	Ablim3,Ace,Acod1,Adam8,Adora2a,Aff3,Agt,Akna,Angpt1,Apba3,Apod,Arap1,Arnt2,Arrb1,Atp13a2,Bcl3,Bsg,Bst2,Btk,Btnl9,C1qtnf1,C1qtnf3,C3,Camk1d,Camk2a,Ccbe1,Ccm2l,Ccr1,Cd14,Cd300c2,Cd34,Cd38,Cd44,Cd74,Cdh5,Cdk18,Cdkn1a,Cdon,Ceacam1,Cebpb,Chd7,Ciita,Clec3b,Clec4e,Clec7a,Cmklr1,Col1a1,Col2a1,Csf1r,Ctsz,Cx3cr1,Cybb,Dact1,Dcn,Ddi2,Ddt,Dll4,Efemp1,Egfr,Eif4ebp1,Eif4ebp2,Eng,Epha2,Ephb2,Fbln1,Fcer1g,Fcgr2b,…	Apod,Cd300c2,Cd74,Csf1r,Cybb,Fcgr2b,Fgr,Hck,Icam1,Il6ra,Irf5,Itgb2,Lbp,Ncf1,Nfam1,Nfatc2,Pld4,Pou2f2,Slc11a1,Spi1,Syk,Tlr9,Tnfrsf1b,Tyrobp,Unc93b1,Vsir
cell part morphogenesis	2.33e-10	1	Boc,Camk2a,Cdh11,Csf1r,Ctnnd2,Dact1,Dbn1,Dclk1,Egflam,Egfr,Epb41l3,Ephb2,Flrt2,Fmn1,Gas1,Gas7,Gdf7,Jade2,Lama2,Lrp1,Lrp4,Lrtm1,Matn2,Nbl1,Nckap1l,Nfasc,Pid1,Plxna1,Plxna3,Plxna4,Plxnb2,Ptch1,Reln,Robo1,Scn1b,Sema3b,Sema4d,Slit2,Tmeff2,Tmem108	n/a (just one condition)
B cell mediated immunity	2.55e-10	2	Bcl3,Btk,C1qa,C1qb,C1qc,C1ra,C1s1,C2,C3,C4b,Cd55,Cd74,Fcer1g,Fcgr1,Fcgr2b,Fcgr3,H2-Ab1,H2-DMa,Il4ra,Inpp5d,Irf7,Pirb,Pou2f2,Serping1	C1qb,C1qc,C4b,Cd74,Fcgr2b,H2-DMa,Pirb,Pou2f2
neuron differentiation	3.03e-10	3	Apod,Apoe,Bmpr1b,Boc,Camk2a,Cd44,Cdh11,Cdh4,Cfh,Cobl,Csf1r,Ctnnd2,Dact1,Dbn1,Dclk1,Dmd,Efhd1,Egflam,Egfr,Enah,Epb41l3,Epha1,Epha3,Ephb2,Erbb4,Fat4,Fcgr2b,Flrt2,Fmn1,Fry,Gas1,Gas7,Gdf7,Gdpd5,Gfi1,Gldn,Gprin1,Hand2,Ihh,Jade2,Jam3,Kcnma1,Lama2,Lep,Lgr4,Lrp1,Lrp4,Lrtm1,Matn2,Mef2c,Mmp2,Mturn,Myh10,Myoc,Nbl1,Nckap1l,Nexn,Nfasc,Nfib,Nrbp2,Ntf3,Ntn4,Ntrk3,Nyap1,Phactr1,Plxna1,Plxna3,Plxna4,Plxnb2,Prox1,…	Dact1,Egflam,Lama2,Slc4a10
antigen processing and presentation of peptide antigen via MHC class II	3.69e-10	1	Cd74,Fcer1g,Fcgr2b,H2-Aa,H2-Ab1,H2-DMa,H2-DMb1,H2-Eb1,Ifi30,March1,Unc93b1	n/a (just one condition)
oxidative phosphorylation	4.17e-10	1	Atp5e,Atp5h,Coq7,Cox6c,Cox7a1,Cox7c,Cox8b,Cycs,Ndufa12,Ndufa8,Ndufb6,Ndufc2,Uqcc3	n/a (just one condition)
regulation of innate immune response	4.32e-10	1	Acod1,Adam8,Ccr1,Cd74,Ceacam1,Fgr,Fpr2,Havcr2,Ifi203,Ifi204,Ifi205,Irf7,Lbp,Mnda,Mndal,Myo1f,Nectin2,Nlrc5,Parp14,Pydc3,Samhd1,Tlr8,Tlr9,Tmem173,Treml4	n/a (just one condition)
regulation of primary metabolic process	4.62e-10	2	Abca7,Abcg1,Abhd5,Ablim3,Ace,Acer2,Acod1,Actn3,Adam8,Adcyap1r1,Adgrf5,Adora2a,Aff3,Agt,Akna,Angpt1,Apoc3,Apod,Arap1,Arnt2,Arrb1,Atp13a2,Bace2,Bcl3,Bst1,Bst2,C1qtnf1,C1qtnf3,C1qtnf9,C3,C4b,Camk1d,Camk2a,Card10,Ccbe1,Ccl21c,Ccl6,Ccl8,Ccl9,Ccr1,Cd300a,Cd300ld3,Cd38,Cd44,Cd74,Cdh5,Cdk18,Cdkn1a,Cdon,Ceacam1,Cebpb,Chd7,Ciita,Clec3b,Clec7a,Cmklr1,Col1a1,Csf1r,Ctsc,Ctsz,Cx3cr1,Dact1,Dcn,Dcun1d3,Ddi2,Ddt,…	Abcg1,Apod,Bst1,C4b,Cd300a,Cd74,Csf1r,Fcgr2b,Fgr,Hck,Icam1,Il6ra,Irf5,Itgam,Itgb2,Ncf1,Nfam1,Nfatc2,Pirb,Pou2f2,Slc11a1,Socs3,Spi1,Syk,Tlr9,Tnfrsf1b,Vsir
regulation of cellular metabolic process	4.63e-10	2	Abca7,Abcg1,Abhd5,Ablim3,Ace,Acer2,Acod1,Actn3,Adam8,Adcyap1r1,Adgrf5,Adora2a,Aff3,Agt,Akna,Angpt1,Apoc3,Apod,Arap1,Arnt2,Arrb1,Atp13a2,Bace2,Bcl3,Bst1,Bst2,C1qtnf1,C1qtnf3,C1qtnf9,C3,C4b,Camk1d,Camk2a,Card10,Ccbe1,Ccl21c,Ccl6,Ccl8,Ccl9,Ccr1,Cd300a,Cd300ld3,Cd34,Cd38,Cd44,Cd74,Cdh5,Cdk18,Cdkn1a,Cdon,Ceacam1,Cebpb,Chd7,Ciita,Clec3b,Clec7a,Cmklr1,Col1a1,Csf1r,Ctsc,Ctsz,Cx3cr1,Dact1,Dcn,Dcun1d3,Ddi2…	Abcg1,Apod,Bst1,C4b,Cd300a,Cd74,Csf1r,Fcgr2b,Fgr,Hck,Icam1,Il6ra,Irf5,Itgam,Itgb2,Ncf1,Nfam1,Nfatc2,Pirb,Pou2f2,Slc11a1,Socs3,Spi1,Syk,Tlr9,Tnfrsf1b,Tyrobp,Vsir
cellular response to lipopolysaccharide	4.76e-10	2	Abca1,Acod1,Cd14,Cd300lb,Cd68,Cebpb,Cx3cr1,Cxcl13,Cxcl16,Fcgr4,Havcr2,Il1b,Irf8,Lbp,Lcn2,Lyn,Mrc1,Nfkbia,Nos2,Nr1h3,Pde2a,Ppard,Ptafr,Sbno2,Scarb1,Sgms1,Sirpa,Stat1,Tlr9,Tnfaip3,Tnfrsf1b	Cd300lb,Cd68,Cxcl16,Lbp,Tlr9,Tnfrsf1b
positive regulation of gene expression	5.37e-10	2	Ablim3,Adam8,Agt,Akna,Angpt1,Arap1,Arnt2,Arrb1,Atp13a2,Bcl3,Bsg,C1qtnf1,C1qtnf3,C3,Ccbe1,Ccm2l,Cd14,Cd300c2,Cd34,Cd38,Cd44,Cd74,Cdh5,Cdon,Cebpb,Chd7,Ciita,Clec3b,Clec4e,Clec7a,Col1a1,Csf1r,Cybb,Dcn,Ddt,Dll4,Egfr,Eng,Ephb2,Fbln1,Fcer1g,Fcgr3,Fgr,Flcn,Flt3,Flt4,Foxo1,Fzd1,Gdf6,Gdf7,Gprc5b,Grem1,Gsn,Hand2,Havcr2,Hcls1,Heg1,Helz2,Hexb,Hey1,Hgf,Hif3a,Hivep3,Hpse,Hyal2,Ier5,Ifi204,Ifi205,Il1b,Il4ra,Il6…	Cd300c2,Cd74,Csf1r,Cybb,Fgr,Il6ra,Irf5,Lbp,Ncf1,Nfam1,Nfatc2,Pou2f2,Slc11a1,Spi1,Syk,Tlr9,Tyrobp,Unc93b1,Vsir
protein-containing complex assembly	5.48e-10	1	1110001J03Rik,1110008F13Rik,Apoa1,Apoa2,Apoe,Chchd4,Cox17,Cox7a1,Hccs,Mief2,Mrps7,Ndufa1,Ndufa13,Ndufa2,Ndufa3,Ndufa5,Ndufa6,Ndufa8,Ndufaf4,Ndufb10,Ndufb11,Ndufb2,Ndufb5,Ndufb6,Ndufb7,Ndufc1,Ndufc2,Ndufs5,Ndufs7,Rps19,Slc1a5,Taf10,Uqcc3	n/a (just one condition)
tube morphogenesis	8.02e-10	4	Ace,Adam8,Adgrf5,Adgrg1,Agt,Angpt1,Angptl1,Angptl2,Anpep,Apoe,Ar,Bmpr1a,Cc2d2a,Ccbe1,Ccl11,Cd34,Cd44,Celsr1,Cfh,Chd7,Cobl,Col3a1,Col8a2,Ctsz,Cyp1b1,Dact1,Dchs1,Dll4,Egfr,Emcn,Enah,Eng,Epha1,Epha2,Ephb2,Fat4,Fgf1,Fgf18,Fgfr3,Flt1,Flt4,Fmn1,Fzd1,Fzd4,Gdf7,Gjc1,Glul,Gpc3,Gpr4,Grem1,Hand2,Heg1,Hey1,Hhip,Hif3a,Hpse,Ihh,Jam3,Lef1,Lep,Lepr,Lgr4,Loxl2,Lrp1,Mcam,Mef2c,Meis1,Mmp14,Mmp2,Mmrn2,Mylk,Nfatc1,Nf…	No common gene
lymphocyte mediated immunity	8.34e-10	2	Bcl3,Btk,C1qa,C1qb,C1qc,C1ra,C1s1,C2,C3,C4b,Cd55,Cd74,Ctsc,Ephb6,Fcer1g,Fcgr1,Fcgr2b,Fcgr3,H2-Ab1,H2-DMa,Icam1,Il4ra,Inpp5d,Irf7,Pirb,Pou2f2,Serping1,Slc11a1,Treml4	C1qb,C1qc,C4b,Cd74,Fcgr2b,H2-DMa,Icam1,Pirb,Pou2f2,Slc11a1
response to biotic stimulus	8.38e-10	1	Ace,Adamts5,C1qb,C1qc,C1ra,C1s1,C2,C4b,Capg,Ccdc80,Ccl21c,Cd300lb,Cd55,Cd68,Cfb,Cfh,Clec7a,Cotl1,Csf1r,Cx3cr1,Cxcl16,Cybb,Dclk1,Dcn,Fcgr2b,Fgr,Gpc3,Gsn,Hck,Irf5,Lbp,Ly9,Lyz2,Masp1,Mpeg1,Mrc1,Myo1f,Ncf1,P2rx7,Padi4,Pik3cd,Pld3,Pld4,Ptafr,Ptgir,Rab7b,Saa3,Serping1,Sirpa,Slc11a1,Srpx,Ssc5d,Stab1,Syk,Tlr2,Tlr9,Tnfaip3,Tnfrsf1b,Trim56,Unc93b1,Was,Wdfy4	n/a (just one condition)
immunoglobulin mediated immune response	9.24e-10	3	Bcl3,Btk,C1qa,C1qb,C1qc,C1ra,C1s1,C2,C3,C4b,Cd55,Cd74,Fcer1g,Fcgr1,Fcgr2b,Fcgr3,H2-Ab1,H2-DMa,Il4ra,Inpp5d,Irf7,Pou2f2,Serping1	Pou2f2
positive regulation of cellular metabolic process	9.61e-10	2	Abca7,Abcg1,Abhd5,Ablim3,Ace,Acer2,Acod1,Actn3,Adam8,Adcyap1r1,Adgrf5,Agt,Akna,Angpt1,Apoc3,Arap1,Arnt2,Arrb1,Bcl3,C1qtnf1,C1qtnf3,C1qtnf9,C3,Card10,Ccbe1,Ccl21c,Ccl6,Ccl8,Ccl9,Ccr1,Cd300a,Cd300ld3,Cd38,Cd44,Cd74,Cdh5,Cdkn1a,Cdon,Ceacam1,Cebpb,Chd7,Ciita,Clec3b,Clec7a,Col1a1,Csf1r,Ctsc,Cx3cr1,Dact1,Dcn,Dcun1d3,Ddt,Dixdc1,Dyrk2,Egfr,Egln3,Elovl5,Eng,Epha2,Ephb2,Ephb6,F3,Fbln1,Fbn1,Fcgr1,Fcgr2b,Fgd…	Abcg1,Cd300a,Cd74,Csf1r,Fcgr2b,Fgr,Icam1,Il6ra,Irf5,Itgam,Itgb2,Ncf1,Nfatc2,Pirb,Pou2f2,Slc11a1,Spi1,Syk,Tlr9,Tnfrsf1b,Tyrobp,Vsir
regulation of lymphocyte activation	1.06e-09	2	Adam8,Adora2a,Bst1,Btk,Cd22,Cd300a,Cd38,Cd44,Cd74,Cdkn1a,Ceacam1,Cebpb,Clec7a,Efnb1,Ephb6,Fcgr2b,Fgr,Flt3,Gsn,H2-Aa,H2-Ab1,H2-DMa,Havcr2,Il1b,Il4ra,Inpp5d,Jak3,Lyn,Mmp14,Nckap1l,Nfam1,Nfatc2,Pglyrp1,Runx1,Runx3,Sfrp1,Shb,Sirpa,Slamf7,Sox4,Syk,Tgfbr2,Tlr9,Tnfaip3,Tnfrsf13c,Tnfrsf1b,Tyrobp,Vsir,Zbtb7b,Zc3h12d	Bst1,Cd300a,Cd74,Fcgr2b,Fgr,H2-DMa,Nfam1,Nfatc2,Syk,Tlr9,Tnfrsf1b,Tyrobp,Vsir
regulation of leukocyte mediated immunity	1.12e-09	2	Bst2,Btk,C3,Cd300a,Cd55,Ceacam1,Clec7a,Fcer1g,Fcgr1,Fcgr2b,Fcgr3,Fes,Fgr,H2-D1,H2-K1,Havcr2,Il1b,Il4ra,Itgam,Itgb2,Jak3,Lyn,Nectin2,P2rx7,Ptafr,Stxbp2,Syk,Tlr2,Tlr9,Tnfrsf1b,Tyrobp,Vsir,Was	Cd300a,Fcgr2b,Fgr,Itgam,Itgb2,Syk,Tlr9,Tnfrsf1b,Tyrobp,Vsir
nervous system development	1.13e-09	3	Ace,Aldh1a3,Apod,Apoe,Arnt2,Astn2,Atp1b2,Bche,Bmpr1a,Bmpr1b,Boc,Camk1d,Camk2a,Capg,Cc2d2a,Ccl11,Cd44,Cdh11,Cdh4,Cdon,Celsr1,Cfh,Cobl,Col3a1,Csf1r,Ctnnd2,Cx3cr1,Dact1,Dbn1,Dchs1,Dclk1,Dixdc1,Dmd,Ece2,Efemp1,Efhc2,Efhd1,Egflam,Egfr,Enah,Epb41l3,Epha1,Epha3,Ephb2,Erbb4,Fam19a1,Fat4,Fcgr2b,Fgf13,Fgf14,Fgf18,Flrt2,Fmn1,Foxp2,Fry,Fzd1,Fzd4,Gas1,Gas7,Gdf6,Gdf7,Gdpd5,Gfi1,Gfra4,Gldn,Gli1,Gng8,Gprin1,Gsn,…	Dact1,Egflam,Lama2,Serpinf1,Slc4a10
electron transport chain	1.31e-09	1	Coq7,Cox6c,Cox7a1,Cox7c,Cox8b,Cycs,Glrx5,Ndufa12,Ndufa5,Ndufa8,Ndufb6,Ndufc2,Uqcc3,Uqcr11	n/a (just one condition)
adaptive immune response based on somatic recombination of immune receptors built from immunoglobulin superfamily domains	1.5e-09	2	Bcl3,Btk,C1qa,C1qb,C1qc,C1ra,C1s1,C2,C3,C4b,Cd55,Cd74,Ctsc,Ephb6,Fcer1g,Fcgr1,Fcgr2b,Fcgr3,H2-Ab1,H2-DMa,Icam1,Il4ra,Inpp5d,Irf7,Ly9,Nfkb2,Pirb,Pou2f2,Serping1,Slc11a1,Treml4	C1qb,C1qc,C4b,Cd74,Fcgr2b,H2-DMa,Icam1,Pirb,Pou2f2,Slc11a1
regulation of vasculature development	1.59e-09	3	Adam12,Agt,Angptl7,C3,Card10,Ccbe1,Ccl11,Cd34,Cdh5,Ceacam1,Cx3cr1,Cybb,Cyp1b1,Dcn,Dll4,Eng,Epha2,F3,Fgf18,Flcn,Flt1,Glul,Gpr4,Grem1,Hey1,Hgf,Hhip,Il1b,Il6ra,Itgax,Itgb2,Klf2,Mmrn2,Nfatc1,Nfatc2,Notch1,Notch4,Pdgfb,Ptk2b,Rapgef3,Rgcc,Runx1,Serpinf1,Sfrp2,Smoc2,Stab1,Stat1,Tgfbr2,Tie1,Vegfd,Xdh	Stab1
anatomical structure formation involved in morphogenesis	1.6e-09	4	Ace,Adam8,Adgrg1,Aldh1a3,Angpt1,Angptl1,Angptl2,Anpep,Ar,Axin2,Bcl3,Bmpr1a,Capn3,Casq1,Cc2d2a,Ccbe1,Cd34,Cd44,Cdon,Celsr1,Cfh,Cobl,Col12a1,Col1a1,Col2a1,Col8a2,Csf3r,Cyp1b1,Dchs1,Dll4,Emcn,Enah,Eng,Epb41l3,Epha1,Epha2,Ephb2,Fgf1,Fgf18,Flt1,Flt4,Fmn1,Foxo1,Fzd1,Gdf7,Glul,Gpr4,Grem1,Hand2,Hey1,Hif3a,Hpse,Ifitm1,Ihh,Itga2,Itga8,Itgb4,Jam3,Lef1,Lep,Lepr,Lfng,Lmod1,Loxl2,Mafb,Mcam,Mef2c,Meis1,Mfap2,Mm…	No common gene
regulation of leukocyte proliferation	1.66e-09	2	Bst1,Btk,Cd22,Cd300a,Cd38,Cd44,Cd74,Cdkn1a,Ceacam1,Cebpb,Efnb1,Enpp3,Fcgr2b,Grem1,H2-Aa,H2-Ab1,Havcr2,Il1b,Inpp5d,Jak3,Lyn,Nckap1l,Nfatc2,Syk,Tgfbr2,Tlr9,Tnfrsf13c,Tnfrsf1b,Tyrobp,Vsir,Zbtb7b,Zc3h12d	Bst1,Cd300a,Cd74,Fcgr2b,Nfatc2,Syk,Tlr9,Tnfrsf1b,Tyrobp,Vsir
regulation of response to biotic stimulus	1.88e-09	1	Acod1,Adam8,Apobec3,Ccr1,Cd37,Cd74,Ceacam1,Fgr,Fpr2,Havcr2,Ifi203,Ifi204,Ifi205,Il1b,Irf7,Lbp,Ly86,Mnda,Mndal,Myo1f,Nectin2,Nlrc5,Parp14,Pydc3,Samhd1,Stat1,Tlr8,Tlr9,Tmem173,Treml4	n/a (just one condition)
defense response to virus	1.9e-09	1	Acod1,Apobec3,Bst2,Hyal2,Ifitm1,Irf5,Irf7,Itgax,Nlrc5,Oas1a,Oas2,Oas3,Oasl1,Samhd1,Slfn8,Stat1,Tlr7,Tlr8,Tlr9,Tmem173,Treml4,Trim25,Trim30a,Unc93b1	n/a (just one condition)
antigen processing and presentation of exogenous peptide antigen via MHC class II	2.04e-09	2	Cd74,Fcer1g,Fcgr2b,H2-Aa,H2-Ab1,H2-DMa,H2-DMb1,H2-Eb1,Ifi30,Unc93b1	Cd74,Fcgr2b,H2-DMa,Unc93b1
regulation of lymphocyte proliferation	2.46e-09	2	Bst1,Btk,Cd22,Cd300a,Cd38,Cd44,Cd74,Cdkn1a,Ceacam1,Cebpb,Efnb1,Fcgr2b,H2-Aa,H2-Ab1,Havcr2,Il1b,Inpp5d,Jak3,Lyn,Nckap1l,Nfatc2,Syk,Tgfbr2,Tlr9,Tnfrsf13c,Tnfrsf1b,Tyrobp,Vsir,Zbtb7b,Zc3h12d	Bst1,Cd300a,Cd74,Fcgr2b,Nfatc2,Syk,Tlr9,Tnfrsf1b,Tyrobp,Vsir
protein-containing complex subunit organization	2.55e-09	1	1110001J03Rik,1110008F13Rik,Apoa1,Apoa2,Apoc1,Apoe,Chchd4,Cox17,Cox7a1,Hccs,Mief2,Mrps7,Ndufa1,Ndufa13,Ndufa2,Ndufa3,Ndufa5,Ndufa6,Ndufa8,Ndufaf4,Ndufb10,Ndufb11,Ndufb2,Ndufb5,Ndufb6,Ndufb7,Ndufc1,Ndufc2,Ndufs5,Ndufs7,Rps19,Slc1a5,Taf10,Uqcc3	n/a (just one condition)
defense response to bacterium	2.67e-09	2	Adamts5,Bcl3,Cebpb,Clec4e,Cxcl13,Epha2,Fcer1g,Fcgr1,Fgr,Fpr2,H2-K1,Havcr2,Hck,Irf8,Lbp,Lcn2,Lyz1,Lyz2,Mpeg1,Myo1f,Ncf1,Nos2,P2rx7,Pglyrp1,Plac8,Rnase6,Slc11a1,Ssc5d,Stab1,Syk,Tlr2,Tlr9,Wfdc21	Fgr,Hck,Lbp,Lyz2,Mpeg1,Myo1f,Ncf1,Slc11a1,Stab1,Syk,Tlr9
regulation of leukocyte differentiation	3.17e-09	2	Adam8,C1qc,Ccr1,Cd44,Cd74,Ceacam1,Cebpb,Csf1r,Fbn1,Fes,Fgfr3,Flt3,H2-Aa,H2-DMa,Hcls1,Il1b,Il4ra,Inpp5d,Itgam,Jak3,Lyn,Mafb,Mmp14,Nckap1l,Nfam1,Pglyrp1,Runx1,Runx3,Sfrp1,Shb,Sox4,Syk,Tgfbr2,Tlr9,Tmem176a,Tmem176b,Tyrobp,Vsir,Zbtb7b	C1qc,Cd74,Csf1r,H2-DMa,Itgam,Nfam1,Syk,Tlr9,Tmem176a,Tmem176b,Tyrobp,Vsir
regulation of protein phosphorylation	3.18e-09	4	Abca7,Ace,Adam8,Adora2a,Agt,Angpt1,Apoe,Ar,Arrb1,Axin2,Bmpr1a,Bst1,Btc,C1qtnf1,C1qtnf2,C1qtnf3,C1qtnf9,C3,Camk2n1,Card10,Ccl11,Ccl21c,Ccl24,Ccl6,Ccl8,Ccl9,Ccr1,Cd300a,Cd44,Cd74,Cdh5,Cdkn1a,Cdon,Ceacam1,Clec7a,Csf1r,Cx3cr1,Dact1,Ddt,Dixdc1,Dmd,Dusp18,Egfr,Eng,Epha1,Epha2,Ephb2,Erbb4,Ern1,Fam212b,Fbln1,Fbn1,Fcgr1,Fcgr2b,Fgd2,Fgf1,Fgf13,Fgf18,Fgfr3,Fgr,Flcn,Flt1,Flt3,Flt4,Foxo1,Fpr2,Fzd1,Fzd4,Garem,…	No common gene
generation of precursor metabolites and energy	4.14e-09	1	Atp5e,Atp5h,Coq7,Cox6c,Cox7a1,Cox7c,Cox8b,Cycs,Gk,Glrx5,Ndufa12,Ndufa5,Ndufa8,Ndufb6,Ndufc2,Ndufs7,Nnt,Uqcc3,Uqcr11	n/a (just one condition)
positive regulation of leukocyte activation	4.36e-09	2	Adam8,Bst1,Cd300lb,Cd38,Cd74,Cdkn1a,Clec7a,Ctsc,Efnb1,Ephb6,Fcer1g,Fgr,H2-Aa,H2-Ab1,H2-DMa,Havcr2,Il1b,Il4ra,Inpp5d,Itgam,Itgb2,Jak3,Lbp,Mmp14,Mmp8,Nckap1l,Nectin2,Nfatc2,Ptafr,Runx1,Runx3,Shb,Sirpa,Sox4,Stxbp2,Syk,Tgfbr2,Tlr9,Tnfrsf13c,Tyrobp,Vsir,Zbtb7b	Bst1,Cd300lb,Cd74,Fgr,H2-DMa,Itgam,Itgb2,Lbp,Nfatc2,Syk,Tlr9,Tyrobp,Vsir
positive regulation of intracellular signal transduction	5.17e-09	3	Abca7,Adam8,Adcyap1r1,Adgrg1,Agt,Angpt1,Arrb1,C1qtnf1,C1qtnf3,C3,Card10,Ccl11,Ccl21c,Ccl6,Ccl8,Ccl9,Ccr1,Cd14,Cd44,Cd74,Cdon,Ceacam1,Clec7a,Col3a1,Csf1r,Cx3cr1,D8Ertd82e,Dcn,Ddt,Dixdc1,Egfr,Eng,Ern1,F3,Fcgr2b,Fgd2,Fgf18,Fgfr3,Fgr,Flcn,Flt1,Flt4,Fpr2,Fzd4,Gdf6,Gpr35,Gpr39,Gpr4,Gprc5b,Grem1,Hand2,Havcr2,Hcls1,Hgf,Hpse,Htr2b,Icam1,Igfbp3,Igfbp4,Igfbp5,Igfbp6,Il1b,Il6ra,Ksr1,Lpar1,Lrp1,Lrrk1,Lyn,Map3…	Csf1r,Icam1
regulation of phosphate metabolic process	5.25e-09	3	Abca7,Ace,Actn3,Adam8,Adcyap1r1,Adgrf5,Adora2a,Agt,Angpt1,Apoc1,Apoc3,Apoe,Ar,Arrb1,Axin2,Bmpr1a,Bst1,Btc,C1qtnf1,C1qtnf2,C1qtnf3,C1qtnf9,C3,Camk2n1,Card10,Ccl21c,Ccl24,Ccl6,Ccl8,Ccl9,Ccr1,Cd300a,Cd44,Cd74,Cdh5,Cdkn1a,Cdon,Ceacam1,Clec7a,Csf1r,Cx3cr1,Dact1,Ddt,Dixdc1,Dmd,Dmpk,Dusp18,Egfr,Eng,Epha1,Epha2,Ephb2,Ephb6,Erbb4,Fam212b,Fbln1,Fbn1,Fcgr1,Fcgr2b,Fgd2,Fgf1,Fgf13,Fgf18,Fgfr3,Fgr,Flcn,Flt1,Fl…	No common gene
negative regulation of lymphocyte activation	7.2e-09	2	Adora2a,Btk,Cd300a,Cd44,Cd74,Ceacam1,Cebpb,Fcgr2b,Fgr,Flt3,H2-Aa,H2-Ab1,Havcr2,Il4ra,Inpp5d,Jak3,Lyn,Pglyrp1,Runx1,Runx3,Sfrp1,Tnfaip3,Tyrobp,Vsir,Zbtb7b,Zc3h12d	Cd300a,Cd74,Fcgr2b,Fgr,Tyrobp,Vsir
response to lipid	7.52e-09	2	Abca1,Abcg1,Ace,Acer2,Acod1,Acsbg1,Adcy3,Adcyap1r1,Alpl,Arnt2,Cd14,Cd300lb,Cd38,Cd68,Cdkn1a,Cebpb,Cnr2,Col1a1,Cx3cr1,Cxcl13,Cxcl16,Cybb,Cyp1a1,Dcn,Egfr,Eif4ebp1,Fcgr4,Fes,Foxo1,Gramd1b,Havcr2,Il10ra,Il1b,Inhbb,Irf8,Itga2,Lbp,Lcn2,Lpar1,Lyn,Mmp2,Mrc1,Ncf2,Nfkb2,Nfkbia,Nos1,Nos2,Notch1,Nr1h3,Nrip1,P2rx7,Pde2a,Pid1,Pim1,Plcg2,Ppard,Ptafr,Ptch1,Ptger1,Ptgir,Ptk2b,Runx1,Sbno2,Scarb1,Serpinf1,Sfrp1,Sgm…	Abcg1,Cd300lb,Cd68,Cxcl16,Cybb,Lbp,Slc11a1,Tlr9,Tnfrsf1b
circulatory system development	8.32e-09	4	Ace,Adam8,Adap2,Adgrf5,Adgrg1,Agt,Angpt1,Angptl1,Angptl2,Anpep,Apoe,Arhgef15,Axin2,Bicc1,Bmpr1a,Cacna1c,Cc2d2a,Ccbe1,Ccm2l,Cd34,Cdh5,Cdkn1a,Ceacam1,Cfh,Chd7,Col14a1,Col1a1,Col1a2,Col2a1,Col3a1,Col8a2,Cyp1b1,Dchs1,Dll4,Ece2,Emcn,Eng,Epha1,Epha2,Epha3,Ephb2,Erbb4,Fat4,Fbn1,Fgf1,Fgf18,Flrt2,Flt1,Flt4,Foxo1,Fzd1,Fzd4,Gjc1,Glul,Gpc3,Gpr4,Grem1,Hand2,Hdac9,Heg1,Hey1,Hif3a,Hpse,Htr2b,Ihh,Jam3,Kcnab1,Lef…	No common gene
positive regulation of phosphate metabolic process	9.07e-09	3	Abca7,Ace,Adam8,Adcyap1r1,Adgrf5,Agt,Angpt1,Apoe,Ar,Arrb1,Axin2,Bmpr1a,Btc,C1qtnf1,C1qtnf2,C1qtnf3,C1qtnf9,C3,Card10,Ccl21c,Ccl24,Ccl6,Ccl8,Ccl9,Ccr1,Cd300a,Cd44,Cd74,Cdh5,Cdkn1a,Cdon,Ceacam1,Clec7a,Csf1r,Cx3cr1,Ddt,Dixdc1,Egfr,Eng,Epha1,Epha2,Ephb2,Ephb6,Erbb4,Fbn1,Fcgr1,Fcgr2b,Fgd2,Fgf1,Fgf13,Fgf18,Fgfr3,Fgr,Flcn,Flt1,Flt3,Flt4,Fpr2,Fzd1,Fzd4,Garem,Gdf10,Gdf6,Gdf7,Gpr39,Gprc5b,Grem1,Hand2,Havcr…	No common gene
regulation of phosphorylation	9.16e-09	4	Abca7,Ace,Actn3,Adam8,Adora2a,Agt,Angpt1,Apoc3,Apoe,Ar,Arrb1,Axin2,Bmpr1a,Bst1,Btc,C1qtnf1,C1qtnf2,C1qtnf3,C1qtnf9,C3,Camk2n1,Card10,Ccl11,Ccl21c,Ccl24,Ccl6,Ccl8,Ccl9,Ccr1,Cd300a,Cd44,Cd74,Cdh5,Cdkn1a,Cdon,Ceacam1,Clec7a,Csf1r,Cx3cr1,Dact1,Ddt,Dixdc1,Dmd,Dusp18,Egfr,Eng,Epha1,Epha2,Epha3,Ephb2,Ephb6,Erbb4,Ern1,Fam212b,Fbln1,Fbn1,Fcgr1,Fcgr2b,Fgd2,Fgf1,Fgf13,Fgf18,Fgfr3,Fgr,Flcn,Flt1,Flt3,Flt4,Fox…	No common gene
response to wounding	1.04e-08	3	Apod,C3,Ccm2l,Cd34,Cd44,Ceacam1,Celsr1,Cfh,Col1a1,Col3a1,Cyp1a1,Dcn,Egfr,Eng,Entpd2,Evl,F3,Fbln1,Fcgr4,Fgfr3,Gpr4,Hpse,Inhbb,Itga2,Itgb4,Lcp1,Lyn,Matn2,Mmp2,Mmrn1,Pdgfb,Pdgfra,Pdpn,Plek,Ppard,Ppl,Procr,Rtn4rl2,Serping1,Slc11a1,Slc1a3,Sulf2,Tgfbr2,Tmeff2,Tnfaip3,Tyrobp,Vwf	Itgb4
plasma membrane bounded cell projection organization	1.11e-08	3	Apod,Apoe,Atp1b2,Bmpr1b,Boc,Camk2a,Cc2d2a,Cd44,Cdh11,Cdh4,Cobl,Csf1r,Ctnnd2,Dact1,Dbn1,Dclk1,Dmd,Efhd1,Egflam,Egfr,Enah,Epb41l3,Epha1,Epha3,Ephb2,Fat4,Fcgr2b,Flrt2,Fmn1,Fry,Gas1,Gas7,Gdf7,Gdpd5,Gldn,Gprin1,Gsn,Ift81,Itgb4,Jade2,Jam3,Lama2,Lgmn,Lgr4,Lpar1,Lrp1,Lrp4,Lrtm1,Matn2,Mmp2,Myh10,Mylk,Myoc,Nbl1,Nckap1l,Nexn,Nfasc,Nfib,Ntf3,Nyap1,P2rx7,Pdpn,Phactr1,Plxna1,Plxna3,Plxna4,Plxnb2,Ptch1,Ptprf,Pt…	Dact1,Egflam,Lama2
cell morphogenesis involved in differentiation	1.11e-08	3	Ar,Bmpr1b,Boc,Camk2a,Cdh11,Cdh4,Cobl,Col12a1,Col14a1,Csf1r,Ctnnd2,Dact1,Dact2,Dclk1,Egflam,Enah,Epha1,Epha3,Ephb2,Flrt2,Fmn1,Fzd4,Gas1,Gdf7,Heg1,Ihh,Itga8,Lama2,Lef1,Lgr4,Lrp1,Lrp4,Lrtm1,Matn2,Mef2c,Mfap2,Myh10,Nexn,Nfasc,Nfib,Ntf3,Ntn4,Phactr1,Plxna1,Plxna3,Plxna4,Plxnb2,Prox1,Ptch1,Ptprz1,Reln,Robo1,Rock1,Scn1b,Sema3a,Sema3b,Sema3c,Sema3d,Sema4d,Sema5a,Sema6c,Sfrp1,Slit2,Tet1,Tmeff2,Unc5c,Unc5d…	Dact1,Egflam,Lama2
positive regulation of cellular protein metabolic process	1.12e-08	4	Abca7,Ace,Acer2,Adam8,Agt,Angpt1,Apoe,Ar,Arrb1,Axin2,Bcl3,Bmpr1a,Btc,C1qtnf1,C1qtnf2,C1qtnf3,C1qtnf9,C3,Capn3,Card10,Ccbe1,Ccl11,Ccl21c,Ccl24,Ccl6,Ccl8,Ccl9,Ccr1,Cd300a,Cd300ld3,Cd44,Cd74,Cdh5,Cdkn1a,Cdon,Ceacam1,Clec3b,Clec7a,Col4a3,Csf1r,Ctsc,Cx3cr1,Cyp1b1,Dact1,Dcun1d3,Ddt,Dixdc1,Egfr,Egln3,Eng,Erbb4,Ern1,F3,Fbln1,Fbn1,Fcgr1,Fcgr2b,Fgd2,Fgf1,Fgf13,Fgf18,Fgfr3,Flcn,Flt1,Flt3,Flt4,Fpr2,Fzd1,Fzd4…	No common gene
positive regulation of immune effector process	1.13e-08	2	Btk,C3,Cd300a,Cd37,Cd74,Clec7a,Enpp3,Fcer1g,Fcgr1,Fcgr3,Fes,Fgr,Gprc5b,H2-D1,H2-K1,Il1b,Il4ra,Itgam,Itgb2,Lbp,Lyn,Nectin2,P2rx7,Ptafr,Sema7a,Shb,Stxbp2,Syk,Tlr2,Tlr9,Tyrobp	Cd300a,Cd74,Fgr,Itgam,Itgb2,Lbp,Syk,Tlr9,Tyrobp
cell-cell adhesion	1.14e-08	3	Astn2,Atp1b2,Boc,Cadm3,Cd34,Cd44,Cdh11,Cdh4,Cdh6,Cdon,Celsr1,Cfh,Cldn10,Cldn22,Col16a1,Col19a1,Ctnna3,Ctnnd2,Cx3cr1,Cyp1b1,Dchs1,Egfr,Epha3,Fat4,Gldn,Icam1,Igsf9b,Ihh,Itgam,Itgb2,Jam3,Lef1,Lep,Lims2,Mcam,Nexn,Nfasc,Npnt,Nt5e,Pcdhac2,Pdgfra,Pdpn,Perp,Pkp4,Plxnb2,Ptprd,Ptprf,Robo1,Rock1,Sele,Selp,Sema4d,Sirpa,Slit2,Sparcl1,Svep1,Syk,Tenm3,Tgfbr2,Unc5d	No common gene
regulation of adaptive immune response	1.19e-08	2	Btk,C3,Cd44,Cd55,Cd74,Ceacam1,Fcer1g,Fcgr1,Fcgr2b,Fcgr3,H2-Ab1,H2-D1,H2-DMa,H2-K1,Havcr2,Il1b,Il4ra,Irf7,Jak3,Nectin2,P2rx7,Slc11a1,Tnfaip3,Tnfrsf13c,Tnfrsf1b,Vsir,Was,Zbtb7b	Cd74,Fcgr2b,H2-DMa,Slc11a1,Tnfrsf1b,Vsir
positive regulation of protein metabolic process	1.28e-08	4	Abca7,Abcg1,Ace,Acer2,Adam8,Agt,Angpt1,Apoe,Ar,Arrb1,Asb5,Axin2,Bcl3,Bmpr1a,Btc,C1qtnf1,C1qtnf2,C1qtnf3,C1qtnf9,C3,Capn3,Card10,Ccbe1,Ccl11,Ccl21c,Ccl24,Ccl6,Ccl8,Ccl9,Ccr1,Cd300a,Cd300ld3,Cd44,Cd74,Cdh5,Cdkn1a,Cdon,Ceacam1,Clec3b,Clec7a,Col4a3,Csf1r,Ctsc,Cx3cr1,Cyp1b1,Dact1,Dcun1d3,Ddt,Dixdc1,Egfr,Egln3,Eng,Erbb4,Ern1,F3,Fbln1,Fbn1,Fcgr1,Fcgr2b,Fgd2,Fgf1,Fgf13,Fgf18,Fgfr3,Flcn,Flt1,Flt3,Flt4,Fox…	No common gene
vasculature development	1.32e-08	4	Ace,Adam8,Adgrf5,Adgrg1,Agt,Angpt1,Angptl1,Angptl2,Anpep,Apoe,Arhgef15,Bmpr1a,Ccbe1,Cd34,Cdh5,Ceacam1,Cfh,Chd7,Col1a1,Col1a2,Col3a1,Col8a2,Cyp1b1,Dll4,Emcn,Eng,Epha1,Epha2,Ephb2,Fgf1,Fgf18,Flt1,Flt4,Foxo1,Fzd4,Gjc1,Glul,Gpc3,Gpr4,Grem1,Hand2,Heg1,Hey1,Hif3a,Hpse,Ihh,Jam3,Lef1,Lep,Lepr,Loxl2,Lrp1,Mcam,Mef2c,Meis1,Mmp14,Mmp2,Mmrn2,Myh10,Mylk,Ndp,Nfatc1,Nkx3-1,Notch1,Notch4,Nr2f2,Nrp2,Osr1,Pcsk5,Pde…	No common gene
leukocyte differentiation	1.33e-08	2	Adam8,Bcl3,Btk,Cd300lf,Cd74,Chd7,Clec4e,Csf1r,Dll4,Epha2,Fcer1g,Flt3,Gpc3,H2-Ab1,H2-DMa,Itgam,Jag2,Jak3,Lfng,Lrrk1,Ly9,Lyn,Mafb,Nfam1,Nfatc1,Pirb,Plcg2,Plcl2,Pou2f2,Prex1,Ptk2b,Sbno2,Sox4,Spi1,Spib,Syk,Tgfbr2,Tlr2,Tnfaip3,Trpm2,Tyrobp,Zbtb7b	Cd74,Csf1r,H2-DMa,Itgam,Nfam1,Pirb,Pou2f2,Spi1,Syk,Tyrobp
tube development	1.41e-08	4	Ace,Adam8,Adamts2,Adamtsl2,Adgrf5,Adgrg1,Agt,Angpt1,Angptl1,Angptl2,Anpep,Apoe,Aqp11,Ar,Bmpr1a,Cc2d2a,Ccbe1,Ccl11,Cd34,Cd44,Cdkn1a,Celsr1,Cfh,Chd7,Cobl,Col2a1,Col3a1,Col8a2,Ctsz,Cyp1a1,Cyp1b1,Dact1,Dact2,Dchs1,Dll4,Egfr,Eif4ebp1,Emcn,Enah,Eng,Epha1,Epha2,Ephb2,Fat4,Fgf1,Fgf18,Fgfr3,Flt1,Flt4,Fmn1,Foxp2,Fzd1,Fzd4,Gas1,Gdf7,Gjc1,Gli1,Glul,Gpc3,Gpr4,Grem1,Hand2,Heg1,Hey1,Hhip,Hif3a,Hpse,Igfbp5,Ihh,J…	No common gene
tissue development	1.63e-08	4	Adam8,Adamtsl2,Agt,Akna,Aldh1a3,Alpl,Angpt1,Apod,Aqp11,Ar,Asb2,Astn2,Atrnl1,Axin2,Bmpr1a,Bmpr1b,Bsg,Btbd7,Casq1,Cc2d2a,Ccl11,Ccm2l,Cd34,Cd44,Cdkn1a,Cdon,Ceacam1,Cebpb,Celsr1,Cfh,Chd7,Clec3b,Cobl,Col12a1,Col14a1,Col19a1,Col1a1,Col1a2,Col2a1,Col3a1,Ctsz,Cyp1a1,Cyp1b1,Dact1,Dact2,Dchs1,Dcn,Dll4,Dmd,Efnb1,Egflam,Egfr,Enah,Eng,Epha2,Epha3,Erbb4,Fat4,Fgf1,Fgf18,Fgfr3,Fgr,Flt1,Fmn1,Foxo1,Foxp2,Fst,Fzd1,…	No common gene
negative regulation of signal transduction	1.64e-08	3	Acod1,Actn3,Adamts12,Adamtsl2,Agt,Apod,Arap3,Arrb1,Bcl3,Bicc1,C1qtnf3,Cd22,Cd300a,Cd300lf,Cd44,Cd74,Cdc34,Ceacam1,Col2a1,Cx3cr1,Dact1,Dact2,Dcn,Dll4,Dnm1,Dusp18,Dyrk2,Eng,Epha2,Ephb2,Fbln1,Fbn1,Fcgr2b,Fcmr,Fgfr3,Flcn,Foxo1,Fst,Fzd1,Gas1,Gdpd5,Glg1,Gpc3,Grem1,Grina,Heg1,Hey1,Hgf,Hhip,Htr2b,Htra3,Hyal2,Icam1,Igfbp5,Il1b,Il1r2,Inpp5d,Jag2,Kremen1,Ldlrad4,Lfng,Lgmn,Lpar1,Lrp1,Lrp4,Lyn,Mmp14,Mmp3,Mmrn…	Icam1
cell projection organization	2.05e-08	2	Apod,Apoe,Atp1b2,Bmpr1b,Boc,Camk2a,Capg,Cc2d2a,Cd44,Cdh11,Cdh4,Cep97,Cobl,Csf1r,Ctnnd2,Dact1,Dbn1,Dclk1,Dmd,Efhd1,Egflam,Egfr,Enah,Epb41l3,Epha1,Ephb2,Fat4,Fcgr2b,Flrt2,Fmn1,Fry,Gas1,Gas7,Gdf7,Gdpd5,Gldn,Gprin1,Gsn,Ift81,Itga8,Itgb4,Jade2,Jam3,Lama2,Lgmn,Lgr4,Lpar1,Lrp1,Lrp4,Lrtm1,Matn2,Mmp2,Myh10,Mylk,Myoc,Nbl1,Nckap1l,Nexn,Nfasc,Nfib,Ntf3,Nyap1,P2rx7,Pdpn,Phactr1,Plxna1,Plxna3,Plxna4,Plxnb2,Ptc…	Dact1,Egflam,Gldn,Gsn,Lama2
negative regulation of cell communication	2.46e-08	3	Acod1,Actn3,Adamts12,Adamtsl2,Agt,Apod,Arap3,Arrb1,Bcl3,Bicc1,C1qtnf3,Cd22,Cd300a,Cd300lf,Cd38,Cd44,Cd74,Cdc34,Ceacam1,Cnr2,Col2a1,Cx3cr1,Dact1,Dact2,Dcn,Dll4,Dnm1,Dusp18,Dyrk2,Eng,Epha2,Ephb2,Fbln1,Fbn1,Fcgr2b,Fcmr,Fgfr3,Flcn,Foxo1,Fst,Fzd1,Gas1,Gdpd5,Glg1,Gpc3,Gpr35,Grem1,Grina,Heg1,Hey1,Hgf,Hhip,Htr2b,Htra3,Hyal2,Icam1,Igfbp3,Igfbp5,Il1b,Il1r2,Inhbb,Inpp5d,Jag2,Kremen1,Ldlrad4,Lfng,Lgmn,Lpar1,…	Icam1
negative regulation of signaling	2.77e-08	3	Acod1,Actn3,Adamts12,Adamtsl2,Agt,Apod,Arap3,Arrb1,Bcl3,Bicc1,C1qtnf3,Cd22,Cd300a,Cd300lf,Cd38,Cd44,Cd74,Cdc34,Ceacam1,Cnr2,Col2a1,Cx3cr1,Dact1,Dact2,Dcn,Dll4,Dnm1,Dusp18,Dyrk2,Eng,Epha2,Ephb2,Fbln1,Fbn1,Fcgr2b,Fcmr,Fgfr3,Flcn,Foxo1,Fst,Fzd1,Gas1,Gdpd5,Glg1,Gpc3,Gpr35,Grem1,Grina,Heg1,Hey1,Hgf,Hhip,Htr2b,Htra3,Hyal2,Icam1,Igfbp3,Igfbp5,Il1b,Il1r2,Inhbb,Inpp5d,Jag2,Kremen1,Ldlrad4,Lfng,Lgmn,Lpar1,…	Icam1
regulation of myeloid leukocyte mediated immunity	3e-08	2	Btk,C3,Cd300a,Fcer1g,Fcgr1,Fcgr3,Fes,Fgr,Il4ra,Itgam,Itgb2,Lyn,Ptafr,Stxbp2,Syk,Tyrobp	Cd300a,Fgr,Itgam,Itgb2,Syk,Tyrobp
axon guidance	3.13e-08	3	Bmpr1b,Boc,Cdh4,Csf1r,Egflam,Enah,Epha1,Epha3,Ephb2,Flrt2,Gas1,Gdf7,Lama2,Lgr4,Lrp1,Lrtm1,Matn2,Myh10,Nexn,Nfasc,Nfib,Ntf3,Plxna1,Plxna3,Plxna4,Plxnb2,Ptch1,Reln,Robo1,Scn1b,Sema3a,Sema3b,Sema3c,Sema3d,Sema4d,Sema5a,Sema6c,Slit2,Tmeff2,Unc5c,Unc5d,Wnt5a	Egflam,Lama2
negative regulation of cytokine production	3.25e-08	2	Acod1,Angpt1,Apod,Arrb1,Bcl3,Bst2,Btk,C1qtnf3,Cd34,Ceacam1,Cmklr1,Cx3cr1,Epha2,Fbln1,Fcgr2b,Flt3,Havcr2,Hgf,Il1r2,Inhbb,Inpp5d,Jak3,Klf2,Lbp,Mefv,Mmp8,Nckap1l,Pglyrp1,Rgcc,Sirpa,Slc11a1,Srgn,Ssc5d,Tlr2,Tlr8,Tlr9,Tnfaip3,Tnfrsf9,Trim30a,Tyrobp,Vsir	Apod,Fcgr2b,Lbp,Slc11a1,Tlr9,Tyrobp,Vsir
blood vessel development	3.32e-08	4	Ace,Adam8,Adgrf5,Adgrg1,Agt,Angpt1,Angptl1,Angptl2,Anpep,Apoe,Bmpr1a,Ccbe1,Cd34,Cdh5,Ceacam1,Cfh,Chd7,Col1a1,Col1a2,Col3a1,Col8a2,Cyp1b1,Dll4,Emcn,Eng,Epha1,Epha2,Ephb2,Fgf1,Fgf18,Flt1,Flt4,Foxo1,Fzd4,Gjc1,Glul,Gpc3,Gpr4,Grem1,Hand2,Heg1,Hey1,Hif3a,Hpse,Ihh,Jam3,Lef1,Lep,Lepr,Loxl2,Lrp1,Mcam,Mef2c,Meis1,Mmp14,Mmp2,Mmrn2,Myh10,Mylk,Nkx3-1,Notch1,Notch4,Nr2f2,Nrp2,Osr1,Pcsk5,Pde2a,Pdgfb,Pdgfra,Pric…	No common gene
regulation of protein metabolic process	3.56e-08	4	Abca7,Abcg1,Ace,Acer2,Adam33,Adam8,Adora2a,Agt,Angpt1,Apod,Apoe,Aqp11,Ar,Arrb1,Asb5,Atp13a2,Axin2,Bace2,Bcl3,Bex4,Bmpr1a,Bst1,Bst2,Btc,C1qtnf1,C1qtnf2,C1qtnf3,C1qtnf9,C3,C4b,Camk2n1,Capn3,Card10,Ccbe1,Ccl11,Ccl21c,Ccl24,Ccl6,Ccl8,Ccl9,Ccr1,Cd300a,Cd300ld3,Cd44,Cd74,Cdh5,Cdkn1a,Cdon,Ceacam1,Clec3b,Clec7a,Col4a3,Csf1r,Ctsc,Ctsz,Cx3cr1,Cyp1b1,Dact1,Dcun1d3,Ddt,Dixdc1,Dmd,Dmpk,Dusp18,Egfr,Egln3,Eif4e…	No common gene
cellular response to oxygen-containing compound	3.88e-08	2	Abca1,Acod1,Adcy3,Agt,Apoc3,Baiap2,Btk,Camk2a,Cd14,Cd300lb,Cd68,Ceacam1,Cebpb,Col16a1,Col1a1,Col1a2,Col3a1,Cx3cr1,Cxcl13,Cxcl16,Cybb,Egfr,Eif4ebp1,Eif4ebp2,Fbn1,Fcgr2b,Fcgr4,Fes,Folr2,Foxo1,Fpr2,Gramd1b,Havcr2,Icam1,Igfbp5,Il1b,Inhbb,Irf8,Itga2,Itpr3,Klf2,Lbp,Lcn2,Lgmn,Lpar1,Lrp1,Ly6a,Ly6c1,Ly6e,Lyn,Mmp2,Mmp3,Mrc1,Mt1,Ncf1,Nfkbia,Nos1,Nos2,Nr1h3,Nrip1,Nsg1,Pde2a,Pdgfb,Pdgfra,Pid1,Pim1,Ppard,Ptafr…	Cd300lb,Cd68,Cxcl16,Cybb,Fcgr2b,Icam1,Lbp,Ncf1,Spi1,Tlr9,Tnfrsf1b
negative regulation of cell differentiation	4.11e-08	4	Abcg1,Adamts12,Adgrg1,Apoe,Atp1b2,Axin2,Bmpr1a,C1qc,Capn3,Ccl11,Ccl21c,Ccl9,Cd38,Cd44,Cd74,Ceacam1,Col3a1,Ctsz,D8Ertd82e,Dact3,Dixdc1,Dmd,Efemp1,Egfr,Epha3,Ephb2,Erbb4,Fbln1,Fbn1,Fgf13,Fgfr3,Flcn,Flt3,Foxo1,Fst,Gdf10,Gfi1,Grb14,Grem1,H2-D1,H2-K1,Hand2,Hey1,Igfbp5,Ihh,Il1b,Il4ra,Inpp5d,Jak3,Kremen1,Ldlrad4,Lpar1,Lrp1,Lrp4,Lrrc17,Lyn,Mafb,Mbd1,Meis1,Mylip,Nfatc1,Nfatc2,Nfkbia,Notch1,Notch4,Nr1d1,Nt…	No common gene
skeletal system development	4.45e-08	2	Actn3,Clec3b,Col12a1,Col14a1,Col1a1,Col1a2,Col3a1,Dchs1,Fbn1,Fgf18,Fgr,Fmn1,Fst,Gas1,Glg1,Hand2,Hexb,Hhip,Lrrk1,Matn2,Mmp14,Mmp2,Myoc,P2rx7,Pdgfra,Prrx1,Runx1,Ryr1,Sema4d,Sfrp1,Sfrp2,Smpd3,Snai1,Sox4,Sulf2,Tgfbi,Tgfbr2,Tifab,Tmem119,Wnt2b	Col12a1,Col14a1,Col1a1,Fbn1,Gas1,Glg1,Lrrk1,Matn2,Mmp2,Pdgfra,Sfrp1,Tgfbi,Wnt2b
regulation of interleukin-6 production	4.54e-08	2	Arrb1,Bsg,C1qtnf3,Cd74,Cebpb,Clec7a,Fcer1g,Flt3,Havcr2,Hgf,Hyal2,Il1b,Il6ra,Inpp5d,Klf2,Lbp,Mmp8,Nckap1l,P2rx7,Ptafr,Rab7b,Sirpa,Syk,Tlr1,Tlr2,Tlr7,Tlr8,Tlr9,Tnfaip3,Trim30a,Tyrobp,Unc93b1	Cd74,Il6ra,Lbp,Syk,Tlr9,Tyrobp,Unc93b1
regulation of cellular protein metabolic process	4.58e-08	4	Abca7,Ace,Acer2,Adam8,Adora2a,Agt,Angpt1,Apoe,Aqp11,Ar,Arrb1,Atp13a2,Axin2,Bcl3,Bex4,Bmpr1a,Bst1,Bst2,Btc,C1qtnf1,C1qtnf2,C1qtnf3,C1qtnf9,C3,C4b,Camk2n1,Capn3,Card10,Ccbe1,Ccl11,Ccl21c,Ccl24,Ccl6,Ccl8,Ccl9,Ccr1,Cd300a,Cd300ld3,Cd44,Cd74,Cdh5,Cdkn1a,Cdon,Ceacam1,Clec3b,Clec7a,Col4a3,Csf1r,Ctsc,Ctsz,Cx3cr1,Cyp1b1,Dact1,Dcun1d3,Ddt,Dixdc1,Dmd,Dmpk,Dusp18,Egfr,Egln3,Eif4ebp1,Eif4ebp2,Eng,Epha1,Epha2,…	No common gene
positive regulation of inflammatory response	5.59e-08	1	Adam8,Alox5ap,Btk,C3,Cebpb,Ddt,Fcer1g,Fcgr1,Fcgr3,Gpr4,Gprc5b,Hyal2,Il1b,Lbp,Mmp8,Nfkbia,Pde2a,S100a8,S100a9,Tlr9	n/a (just one condition)
regulation of adaptive immune response based on somatic recombination of immune receptors built from immunoglobulin superfamily domains	6.07e-08	1	Btk,C3,Ceacam1,Fcer1g,Fcgr1,Fcgr2b,Fcgr3,H2-Ab1,H2-D1,H2-DMa,H2-K1,Havcr2,Il1b,Il4ra,Jak3,Nectin2,Slc11a1,Tnfrsf13c,Tnfrsf1b,Vsir,Zbtb7b	n/a (just one condition)
regulation of nitrogen compound metabolic process	6.42e-08	2	Abca7,Abcg1,Ablim3,Ace,Acer2,Acod1,Actn3,Adam8,Adora2a,Aff3,Agt,Akna,Angpt1,Apod,Arap1,Arnt2,Arrb1,Atp13a2,Bace2,Bcl3,Bst1,Bst2,C1qtnf1,C1qtnf3,C1qtnf9,C3,C4b,Camk1d,Camk2a,Card10,Ccbe1,Ccl21c,Ccl6,Ccl8,Ccl9,Ccr1,Cd300a,Cd300ld3,Cd34,Cd38,Cd44,Cd74,Cdh5,Cdk18,Cdkn1a,Cdon,Ceacam1,Cebpb,Chd7,Ciita,Clec3b,Clec7a,Cmklr1,Col1a1,Csf1r,Ctsc,Ctsz,Cx3cr1,Dact1,Dcn,Dcun1d3,Ddi2,Ddt,Dixdc1,Dll4,Dusp18,Efemp…	Abcg1,Apod,Bst1,C4b,Cd300a,Cd74,Csf1r,Fcgr2b,Fgr,Hck,Icam1,Il6ra,Irf5,Itgam,Itgb2,Ncf1,Nfam1,Nfatc2,Pirb,Pou2f2,Slc11a1,Socs3,Spi1,Syk,Tlr9,Tnfrsf1b,Vsir
negative regulation of metabolic process	6.93e-08	1	Abca7,Acer2,Acod1,Adora2a,Agt,Apoc3,Apod,Bcl3,Bst2,Btk,C3,C4b,Ccr1,Cd300a,Cd38,Cdkn1a,Ceacam1,Cebpb,Ciita,Cnr2,Ctsz,Dll4,Dusp18,Eif4ebp1,Eif4ebp2,Eng,Epha2,Fcgr2b,Fcmr,Fgfr3,Flcn,Flt3,Foxo1,Grem1,Havcr2,Hcls1,Helz2,Hey1,Hif3a,Hist2h2aa1,Hyal2,Ifi203,Ifi204,Ifi205,Igfbp3,Il10ra,Il1b,Il1r2,Il6ra,Inpp5d,Irf8,Itgam,Jak3,Klf2,Lbp,Lyn,Mbd1,Mefv,Mettl20,Mfsd2a,Midn,Mmp8,Mnda,Mndal,Nfatc1,Nfatc2,Nfkb2,No…	n/a (just one condition)
ATP metabolic process	7.09e-08	1	Atp5e,Atp5h,Coq7,Cox6c,Cox7a1,Cox7c,Cox8b,Cycs,Gk,Ndufa12,Ndufa8,Ndufb6,Ndufc2,Uqcc3	n/a (just one condition)
regulation of cellular component organization	9.1e-08	3	Abca1,Abca7,Ace,Agt,Angpt1,Angptl7,Apoc1,Apod,Apoe,Ar,Arap1,Arhgef15,Arhgef9,Arrb1,Atp13a2,Atp1b2,Axin2,Baiap2,Bst1,Bst2,Btc,C3,Camk1d,Capg,Ccl24,Ccl8,Cd14,Cd22,Cd300a,Cd38,Cd44,Cd53,Cdc34,Cdc42ep3,Cdh4,Cdh5,Cdkn1a,Ceacam1,Celsr1,Cep97,Chmp4c,Cobl,Col14a1,Col16a1,Colq,Cotl1,Csf1r,Csf2rb,Ctsz,Cxcl13,Cxcl16,D8Ertd82e,Dact1,Dact3,Dbn1,Dcn,Dcun1d3,Dgkb,Dixdc1,Dmd,Dmpk,Dnm1,Dstn,Efemp1,Efhc2,Egfr,Eif4…	No common gene
phagocytosis	9.34e-08	2	Abca1,Abca7,Clec7a,Fcer1g,Fcgr1,Fcgr2b,Fcgr3,Gsn,Hck,Irf8,Itgam,Itgb2,Lbp,Lrp1,Myo7a,Ncf2,Ncf4,Nr1h3,P2rx7,Pld4,Rab7b,Scarb1,Sirpa,Slc11a1,Srpx,Treml4,Tyrobp	Fcgr2b,Hck,Itgam,Itgb2,Lbp,Pld4,Slc11a1,Tyrobp
negative regulation of cell population proliferation	9.36e-08	4	Adgrg1,Adora2a,Agt,Apod,Apoe,Aqp11,Ar,Axin2,Bche,Bmpr1b,Btk,Camk2n1,Cd300a,Cd37,Cd44,Cdh5,Cdkn1a,Ceacam1,Cebpb,Col4a3,Csf1r,Cyp1b1,Dll4,Dpt,Eng,Enpp3,Erbb4,Fbln1,Fcgr2b,Fgfr3,Flcn,Flt1,Flt3,Gas1,Gpc3,Grem1,H2-Aa,H2-Ab1,Havcr2,Ifi30,Ifitm1,Igfbp3,Igfbp5,Ihh,Il1b,Inpp5d,Lims2,Lyn,Mef2c,Meis1,Ndrg2,Nfatc1,Nfib,Nkx3-1,Nos1,Notch1,Npr1,Npr3,Nr2f2,Pbld1,Pde5a,Pdpn,Podn,Ppard,Prox1,Ptch1,Ptgir,Ptk2b,Ptp…	No common gene
negative regulation of cellular component movement	1.19e-07	3	Adgrg1,Apod,Apoe,Arap3,Atp1b2,Bmpr1a,Bst2,Card10,Cd300a,Cd74,Col3a1,Cx3cr1,Cxcl13,Cygb,Dbn1,Dcn,Ddt,Dll4,Eng,Epha1,Erbb4,Evl,Fbln1,Flcn,Grem1,Hyal2,Ifitm1,Igfbp3,Igfbp5,Limch1,Lrp1,Mef2c,Mmrn2,Nbl1,Nos1,Notch1,Nr2f2,Olfm1,Pbld1,Pdgfb,Plxna3,Ppard,Rgcc,Robo1,Robo4,Sema3a,Sema3b,Sema3c,Sema3d,Sema3g,Sema4d,Sema5a,Sema6b,Sema6c,Sema7a,Serpinf1,Sfrp1,Slit2,Stk26,Tie1,Tmeff2,Trp53inp1,Was,Wnt5a	No common gene
negative regulation of locomotion	1.19e-07	3	Adgrg1,Adora2a,Apod,Apoe,Arap3,Atp1b2,Bmpr1a,Bst2,Card10,Cd300a,Cd74,Col3a1,Cx3cr1,Cxcl13,Cygb,Dbn1,Dcn,Ddt,Dll4,Eng,Epha1,Erbb4,Evl,Fbln1,Flcn,Grem1,Hyal2,Ifitm1,Igfbp3,Igfbp5,Limch1,Lrp1,Mef2c,Mmrn2,Nbl1,Notch1,Nr2f2,Olfm1,Pbld1,Pdgfb,Plxna3,Ppard,Rgcc,Robo1,Robo4,Sema3a,Sema3b,Sema3c,Sema3d,Sema3g,Sema4d,Sema5a,Sema6b,Sema6c,Sema7a,Serpinf1,Sfrp1,Slit2,Stk26,Tie1,Tmeff2,Trp53inp1,Was,Wnt5a	No common gene
positive regulation of cell adhesion	1.76e-07	2	Adam8,Adgrg1,Angpt1,Ccdc80,Cd44,Cd74,Col16a1,Cxcl13,Dbn1,Efnb1,Egflam,Ephb6,Fbln1,Fbln2,Flcn,Fmn1,H2-Aa,H2-Ab1,H2-DMa,Havcr2,Icam1,Il1b,Il4ra,Itga2,Itgb2,Jak3,Myoc,Nckap1l,Nid1,Pdpn,Piezo1,Podxl,Prex1,Ptafr,Ptk2b,Runx1,Runx3,Sele,Selp,Shb,Sirpa,Smoc2,Sox4,Spock2,Syk,Tgfbr2,Tnfrsf13c,Vsir,Zbtb7b	Cd74,H2-DMa,Icam1,Itgb2,Syk,Vsir
macrophage activation	1.78e-07	2	C1qa,Cx3cr1,Fpr2,Havcr2,Itgam,Lbp,Sbno2,Slc11a1,Syk,Tlr1,Tlr2,Tlr7,Tlr8,Tlr9,Tyrobp	Itgam,Lbp,Slc11a1,Syk,Tlr9,Tyrobp
positive regulation of innate immune response	2.09e-07	1	Adam8,Cd74,Fpr2,Havcr2,Ifi203,Ifi204,Ifi205,Irf7,Lbp,Mnda,Mndal,Nectin2,Nlrc5,Pydc3,Tlr8,Tlr9,Tmem173	n/a (just one condition)
lymphocyte activation	2.11e-07	2	Bcl3,Blnk,Btk,Cd22,Cd44,Cd74,Cebpb,Chd7,Clec4e,Dll4,Ephb6,Fcer1g,Fcrl1,Flt3,H2-Ab1,H2-DMa,Icam1,Itgam,Itgb2,Jag2,Jak3,Lcp1,Lfng,Ly9,Mafb,Nfam1,Nfatc1,P2rx7,Pik3cd,Plcg2,Plcl2,Pou2f2,Prex1,Ptk2b,Shb,Slc11a1,Sox4,Spi1,Syk,Tnfaip3,Was,Wdfy4,Zbtb7b	Cd74,H2-DMa,Icam1,Itgam,Itgb2,Lcp1,Nfam1,Pou2f2,Slc11a1,Spi1,Syk,Wdfy4
muscle system process	2.44e-07	1	Ank2,Ar,Cacna1c,Cacnb2,Dmd,Dmpk,Gsn,Gucy1a3,Kcnd3,Kcnma1,Lep,Lmod1,Mef2c,Mrvi1,Myh11,Mylk,Mylk2,Myom1,Npy1r,Pde5a,Rcsd1,Sgcd,Slmap,Tpm2	n/a (just one condition)
positive regulation of phosphorylation	2.52e-07	4	Abca7,Ace,Adam8,Agt,Angpt1,Apoe,Ar,Arrb1,Axin2,Bmpr1a,Btc,C1qtnf1,C1qtnf2,C1qtnf3,C1qtnf9,C3,Card10,Ccl11,Ccl21c,Ccl24,Ccl6,Ccl8,Ccl9,Ccr1,Cd44,Cd74,Cdkn1a,Cdon,Ceacam1,Clec7a,Csf1r,Cx3cr1,Ddt,Dixdc1,Egfr,Eng,Epha1,Epha2,Epha3,Ephb2,Ephb6,Erbb4,Ern1,Fbn1,Fcgr1,Fcgr2b,Fgd2,Fgf1,Fgf13,Fgf18,Fgfr3,Fgr,Flcn,Flt1,Flt3,Flt4,Fpr2,Fzd1,Fzd4,Garem,Gdf10,Gdf6,Gdf7,Gpr39,Gprc5b,Grem1,Hand2,Havcr2,Hcls1,Hgf,…	No common gene
response to interferon-beta	2.54e-07	1	Acod1,Bst2,Cdc34,Ifi203,Ifi204,Ifi205,Ifitm1,Mnda,Mndal,Pydc3,Stat1,Tmem173	n/a (just one condition)
regulation of B cell proliferation	3.07e-07	2	Bst1,Btk,Cd22,Cd300a,Cd38,Cd74,Cdkn1a,Fcgr2b,Inpp5d,Lyn,Nckap1l,Nfatc2,Tlr9,Tnfrsf13c,Tyrobp	Bst1,Cd300a,Cd74,Fcgr2b,Nfatc2,Tlr9,Tyrobp
blood vessel morphogenesis	3.09e-07	4	Ace,Adam8,Adgrf5,Adgrg1,Angpt1,Angptl1,Angptl2,Anpep,Apoe,Bmpr1a,Ccbe1,Cd34,Cfh,Chd7,Col3a1,Col8a2,Cyp1b1,Dll4,Emcn,Eng,Epha1,Epha2,Ephb2,Fgf1,Fgf18,Flt1,Flt4,Fzd4,Gjc1,Glul,Gpr4,Grem1,Hand2,Heg1,Hey1,Hif3a,Hpse,Ihh,Jam3,Lef1,Lep,Lepr,Loxl2,Lrp1,Mcam,Meis1,Mmp14,Mmp2,Mmrn2,Mylk,Notch1,Notch4,Nr2f2,Nrp2,Pdgfb,Pdgfra,Prox1,Prrx1,Ptk2b,Ramp1,Rapgef3,Rasip1,Robo1,Robo4,S1pr1,Sema5a,Sfrp2,Sgcd,Sgpl1,S…	No common gene
positive regulation of protein phosphorylation	3.4e-07	4	Abca7,Ace,Adam8,Agt,Angpt1,Apoe,Ar,Arrb1,Axin2,Bmpr1a,Btc,C1qtnf1,C1qtnf2,C1qtnf3,C1qtnf9,C3,Card10,Ccl11,Ccl21c,Ccl24,Ccl6,Ccl8,Ccl9,Ccr1,Cd44,Cd74,Cdkn1a,Cdon,Ceacam1,Clec7a,Csf1r,Cx3cr1,Ddt,Dixdc1,Egfr,Eng,Erbb4,Ern1,Fbn1,Fcgr1,Fcgr2b,Fgd2,Fgf1,Fgf13,Fgf18,Fgfr3,Flcn,Flt1,Flt3,Flt4,Fpr2,Fzd1,Fzd4,Garem,Gdf10,Gdf6,Gdf7,Gpr39,Gprc5b,Grem1,Hand2,Havcr2,Hcls1,Hgf,Htr2b,Icam1,Igfbp3,Igfbp4,Igfbp6,I…	No common gene
regulation of protein modification process	3.65e-07	3	Abca7,Ace,Acer2,Adam8,Adora2a,Agt,Angpt1,Apoe,Ar,Arrb1,Axin2,Bex4,Bmpr1a,Bst1,Btc,C1qtnf1,C1qtnf2,C1qtnf3,C1qtnf9,C3,Camk2n1,Capn3,Card10,Ccl21c,Ccl24,Ccl6,Ccl8,Ccl9,Ccr1,Cd300a,Cd300ld3,Cd44,Cd74,Cdh5,Cdkn1a,Cdon,Ceacam1,Clec7a,Csf1r,Cx3cr1,Dact1,Dcun1d3,Ddt,Dixdc1,Dmd,Dmpk,Dusp18,Egfr,Eng,Epha1,Epha2,Ephb2,Erbb4,Fam212b,Fbln1,Fbn1,Fcgr1,Fcgr2b,Fgd2,Fgf1,Fgf13,Fgf18,Fgfr3,Fgr,Flcn,Flt1,Flt3,Flt4…	No common gene
cell morphogenesis involved in neuron differentiation	3.7e-07	3	Bmpr1b,Boc,Camk2a,Cdh11,Cdh4,Cobl,Csf1r,Ctnnd2,Dact1,Dclk1,Egflam,Enah,Epha1,Epha3,Ephb2,Flrt2,Fmn1,Gas1,Gdf7,Lama2,Lgr4,Lrp1,Lrp4,Lrtm1,Matn2,Mef2c,Myh10,Nexn,Nfasc,Nfib,Ntf3,Phactr1,Plxna1,Plxna3,Plxna4,Plxnb2,Ptch1,Ptprz1,Reln,Robo1,Scn1b,Sema3a,Sema3b,Sema3c,Sema3d,Sema4d,Sema5a,Sema6c,Slit2,Tet1,Tmeff2,Unc5c,Unc5d,Vldlr,Whrn,Wnt5a	Dact1,Egflam,Lama2
positive regulation of myeloid leukocyte mediated immunity	3.87e-07	2	Btk,C3,Fcer1g,Fcgr1,Fcgr3,Fgr,Il4ra,Itgam,Itgb2,Ptafr,Stxbp2,Syk,Tyrobp	Fgr,Itgam,Itgb2,Syk,Tyrobp
leukocyte activation involved in immune response	4.03e-07	2	Bcl3,Btk,Cd300a,Cd74,Clec4e,Clec7a,Cx3cr1,Enpp3,Fcer1g,Havcr2,Icam1,Lbp,Lcp1,Lfng,Ly9,Lyn,Myo1f,Plcg2,Plcl2,Ptk2b,Sbno2,Slc11a1,Stxbp2,Syk,Tnfaip3,Tyrobp	Cd300a,Cd74,Icam1,Lbp,Lcp1,Myo1f,Slc11a1,Syk,Tyrobp
regulation of angiogenesis	4.12e-07	2	Adam12,Agt,C3,Card10,Ccbe1,Ccl11,Cdh5,Ceacam1,Cybb,Cyp1b1,Dcn,Dll4,Eng,Epha2,F3,Flcn,Flt1,Glul,Gpr4,Grem1,Hhip,Il1b,Itgax,Itgb2,Klf2,Mmrn2,Notch1,Notch4,Ptk2b,Rapgef3,Rgcc,Serpinf1,Sfrp2,Smoc2,Stab1,Stat1,Tie1,Vegfd	Mmrn2,Stab1
regulation of transport	4.35e-07	3	Abca1,Abca7,Abcg1,Ace,Adcyap1r1,Adora2a,Agt,Angpt1,Ank2,Anpep,Apoc1,Apod,Apoe,Arrb1,Atp13a2,Atp1b2,Atp2a1,Bst2,C1qtnf1,C1qtnf2,C1qtnf3,C2,C3,Cacna1c,Cacna2d3,Cacnb2,Camk1d,Camk2a,Camk2n1,Camk4,Capn3,Casq1,Ccr1,Cd14,Cd22,Cd300a,Cd300c2,Cd300lf,Cd34,Cd38,Cd74,Ceacam1,Cebpb,Chd7,Clec4e,Clec7a,Cybb,Cyp4f18,Cyth1,Dbn1,Ddi2,Dmd,Dmpk,Dnm1,Egfr,Ephb2,Erbb4,Fcer1g,Fcgr1,Fcgr2b,Fcgr3,Fes,Fgf14,Fgr,Fhl1,Fpr…	No common gene
myeloid leukocyte migration	5.27e-07	2	Ccl21c,Ccl6,Ccl8,Ccl9,Csf3r,Cx3cr1,Cxcl13,Fcer1g,Fcgr3,Flt1,Gpr35,Il1b,Itgam,Itgb2,Nckap1l,Pdgfb,Prex1,Retnlg,S100a8,S100a9,Sirpa,Syk	Csf3r,Gpr35,Itgam,Itgb2,Syk
negative regulation of gene expression	5.75e-07	1	Acod1,Agt,Apod,Bcl3,Bst2,Btk,Ccr1,Cd38,Cdkn1a,Ceacam1,Cebpb,Ciita,Ctsz,Dll4,Eif4ebp1,Eif4ebp2,Eng,Epha2,Fcgr2b,Fcmr,Fgfr3,Flcn,Flt3,Foxo1,Grem1,Havcr2,Hcls1,Helz2,Hey1,Hist2h2aa1,Ifi203,Ifi204,Ifi205,Il1b,Il1r2,Inpp5d,Irf8,Jak3,Klf2,Lbp,Mbd1,Mefv,Mmp8,Mnda,Mndal,Nfatc1,Nfatc2,Nfkb2,Nos2,Notch1,Notch4,Nr1h3,Parp14,Pde2a,Pdgfb,Pex14,Pglyrp1,Plk3,Ppard,Pydc3,Rgcc,Runx3,Sbno2,Slc11a1,Sox18,Spi1,Srgn,…	n/a (just one condition)
positive regulation of response to biotic stimulus	5.75e-07	1	Acod1,Adam8,Cd74,Fpr2,Havcr2,Ifi203,Ifi204,Ifi205,Irf7,Lbp,Ly86,Mnda,Mndal,Nectin2,Nlrc5,Pydc3,Tlr8,Tlr9,Tmem173	n/a (just one condition)
positive regulation of nitrogen compound metabolic process	6.07e-07	3	Abca7,Abcg1,Ablim3,Ace,Acer2,Adam8,Agt,Akna,Angpt1,Apoe,Ar,Arap1,Arnt2,Arrb1,Asb5,Axin2,Bcl3,Bmpr1a,Bmpr1b,Btc,C1qtnf1,C1qtnf2,C1qtnf3,C1qtnf9,C3,Camk4,Capn3,Card10,Cbx7,Ccbe1,Ccl21c,Ccl24,Ccl6,Ccl8,Ccl9,Ccr1,Cd300a,Cd300ld3,Cd38,Cd44,Cd74,Cdh5,Cdkn1a,Cdon,Ceacam1,Cebpb,Chd6,Chd7,Ciita,Clec3b,Clec7a,Col1a1,Col4a3,Csf1r,Ctsc,Cx3cr1,Dact1,Dcn,Dcun1d3,Ddt,Dixdc1,Egfr,Egln3,Eng,Erbb4,F3,Fbln1,Fbn1,Fc…	No common gene
negative regulation of response to external stimulus	6.07e-07	2	Acod1,Adora2a,Apod,C1qtnf1,C1qtnf3,Ccr1,Cd34,Cd44,Cdh5,Ceacam1,Cnr2,Cx3cr1,Cxcl13,Dbn1,Ddt,Enpp3,Fcgr2b,Fpr2,Grem1,Havcr2,Hgf,Il1r2,Il22ra2,Kremen1,Mefv,Nbl1,Nlrc5,Notch1,Nr1h3,Nt5e,Nucb2,Parp14,Pdgfb,Pdgfra,Pglyrp1,Plxna3,Ppard,Robo1,Samhd1,Sema3b,Sema3g,Sema4d,Sema6b,Sema7a,Serpinf1,Serping1,Sirpa,Slit2,Socs3,Tnfaip3,Tnfrsf1b	Apod,Fcgr2b,Nt5e,Socs3,Tnfrsf1b
regulation of phagocytosis	6.58e-07	2	Abca7,C2,C3,Camk1d,Cd300a,Cd300lf,Clec7a,Fcer1g,Fcgr1,Fcgr2b,Fcgr3,Fgr,Fpr2,Hck,Il1b,Itga2,Lbp,Lrp1,Nckap1l,Scarb1,Sirpa,Slc11a1,Syk,Tlr2	Cd300a,Fcgr2b,Fgr,Hck,Lbp,Slc11a1,Syk
regulation of cell development	7.32e-07	3	Ace,Actn3,Apoe,Atp1b2,Axin2,Bmpr1a,Camk1d,Camk2a,Ccl11,Cdh4,Cdon,Cobl,Col14a1,Col3a1,Cx3cr1,Dbn1,Dixdc1,Dmd,Efemp1,Efhc2,Epha3,Ephb2,Erbb4,Fam19a1,Fbln1,Fbn1,Fgf13,Flrt2,Fzd1,Fzd4,Gdf6,Gdf7,Gdpd5,Gfi1,Grb14,Hdac9,Hgf,Igsf10,Itpr1,Jade2,Kif1a,Kremen1,Lims2,Lpar1,Lrp1,Lrp4,Ltk,Mef2c,Meis1,Myoc,Nbl1,Nr1d1,Ntf3,Ntrk3,Olfm1,Pde5a,Pdpn,Phactr1,Pi16,Plxna1,Plxna3,Plxna4,Plxnb2,Prex1,Prox1,Prrx1,Ptprd,Pt…	Serpinf1
regulation of cell-cell adhesion	7.42e-07	2	Adam8,Adora2a,Akna,C1qtnf1,Ccm2l,Cd300a,Cd44,Cd74,Ceacam1,Cebpb,Cxcl13,Efnb1,Ephb6,H2-Aa,H2-Ab1,H2-DMa,Havcr2,Icam1,Il1b,Il4ra,Itgb2,Jak3,Lyn,Nckap1l,Notch1,Notch4,Pdpn,Piezo1,Podxl,Ptafr,Rgcc,Runx1,Runx3,Sele,Selp,Shb,Sirpa,Sox4,Syk,Tgfbr2,Tnfaip3,Tnfrsf13c,Vsir,Zbtb7b,Zc3h12d	Cd300a,Cd74,H2-DMa,Icam1,Itgb2,Syk,Vsir
complement activation	7.52e-07	3	C1qa,C1qb,C1qc,C1ra,C1s1,C2,C3,C4b,Cd55,Cfb,Cfd,Cfh,Cfp,Masp1,Rgcc,Serping1	No common gene
regulation of cellular response to growth factor stimulus	7.76e-07	2	Adamts12,Adamtsl2,Angpt1,Ccbe1,Dcn,Fbn1,Fgf18,Fst,Fzd1,Fzd4,Glg1,Gpc3,Hhip,Htra3,Ldlrad4,Mmrn2,Nbl1,Ptprf,Robo1,Sfrp1,Sfrp2,Slit2,Smoc2,Sulf2,Tmem108,Vegfd,Vsir	Adamts12,Ccbe1,Dcn,Fbn1,Glg1,Gpc3,Sfrp1,Slit2,Smoc2
muscle tissue development	8.32e-07	1	Asb2,Bmpr1a,Casq1,Col19a1,Dmd,Fgf1,Foxp2,Gjc1,Ihh,Itga8,Kcnab1,Mef2c,Myh10,Myh11,Mylk,Mylk2,Myom1,Nr2f2,Osr1,Rbp4,Sema3c,Sgcd,Sgcg,Srpk3,Svil,Wnt5a,Xk	n/a (just one condition)
negative regulation of cell-cell adhesion	8.8e-07	1	Adam8,Adora2a,Akna,Ccm2l,Cd300a,Cd74,Ceacam1,Cebpb,H2-Aa,H2-Ab1,Havcr2,Il4ra,Jak3,Notch1,Notch4,Podxl,Rgcc,Runx3,Vsir,Zbtb7b,Zc3h12d	n/a (just one condition)
regulation of leukocyte migration	9.34e-07	2	Adam8,Apod,Bst1,Camk1d,Ccr1,Cd300a,Cd74,Cmklr1,Cx3cr1,Cxcl13,Ddt,Fpr2,Grem1,Icam1,Il1b,Itga2,Lbp,Lgmn,Lyn,Mmp14,Nbl1,Nckap1l,Plvap,Ptafr,Ptk2b,Sele,Selp,Slit2,Smpd3,Tlr2	Apod,Bst1,Cd300a,Cd74,Icam1,Lbp,Plvap
ossification	9.41e-07	3	Axin2,Clec11a,Clec3b,Col1a1,Col1a2,Ctsk,Dchs1,Fat4,Fgf18,Fgr,Fzd1,Gdf10,Gli1,Gpc3,Igfbp5,Igsf10,Ihh,Lef1,Lep,Lgr4,Lrrc17,Mef2c,Mmp14,Mmp2,Myoc,Phex,Runx1,Ryr1,Sema4d,Sfrp1,Slc24a3,Smpd3,Snai1,Sost,Thra,Tmem119	Gdf10,Gpc3
negative regulation of leukocyte proliferation	1.02e-06	1	Btk,Cd300a,Ceacam1,Cebpb,Fcgr2b,Grem1,H2-Aa,H2-Ab1,Havcr2,Inpp5d,Lyn,Tyrobp,Vsir,Zbtb7b,Zc3h12d	n/a (just one condition)
axon development	1.08e-06	3	Apod,Bmpr1b,Boc,Cdh11,Cdh4,Cobl,Csf1r,Dclk1,Egflam,Enah,Epha1,Epha3,Ephb2,Flrt2,Gas1,Gdf7,Jam3,Lama2,Lgr4,Lrp1,Lrtm1,Matn2,Mmp2,Myh10,Nexn,Nfasc,Nfib,Ntf3,Plxna1,Plxna3,Plxna4,Plxnb2,Ptch1,Ptprz1,Reln,Robo1,Scn1b,Sema3a,Sema3b,Sema3c,Sema3d,Sema4d,Sema5a,Sema6c,Slit2,Tmeff2,Tspan2,Unc5c,Unc5d,Wnt5a	Egflam,Lama2
negative regulation of cell migration	1.13e-06	3	Adgrg1,Apod,Arap3,Bst2,Card10,Cd300a,Cd74,Col3a1,Cx3cr1,Cxcl13,Cygb,Cyp1b1,Dcn,Ddt,Dll4,Eng,Evl,Flcn,Grem1,Hyal2,Ifitm1,Igfbp3,Igfbp5,Ldlrad4,Lrp1,Mmrn2,Nbl1,Notch1,Olfm1,Pbld1,Pdgfb,Podn,Ppard,Rgcc,Robo1,Robo4,Serpinf1,Sfrp1,Sfrp2,Slit2,Tie1,Tmeff2	No common gene
regulation of MAPK cascade	1.14e-06	4	Abca7,Adam8,Agt,Angpt1,Apoe,Ar,Arrb1,C1qtnf1,C1qtnf2,C1qtnf3,C3,Camk2n1,Ccl11,Ccl21c,Ccl24,Ccl6,Ccl8,Ccl9,Ccr1,Cd300a,Cd44,Cd74,Cdon,Ceacam1,Clec7a,Csf1r,Dact1,Ddt,Dixdc1,Dmd,Dusp18,Egfr,Epha2,Ephb2,Erbb4,Ern1,Fbln1,Fcgr2b,Fgd2,Fgf1,Fgf18,Fgfr3,Flcn,Flt1,Flt4,Foxo1,Fpr2,Fzd4,Garem,Gdf6,Gpr39,Hand2,Havcr2,Hgf,Htr2b,Hyal2,Icam1,Igfbp3,Igfbp4,Igfbp6,Il1b,Il6ra,Ksr1,Lep,Lepr,Lpar1,Lrp1,Lyn,Map3k11,Ma…	No common gene
negative regulation of macromolecule metabolic process	1.36e-06	1	Abca7,Acer2,Acod1,Adora2a,Agt,Apod,Bcl3,Bst2,Btk,C3,C4b,Ccr1,Cd300a,Cd38,Cdkn1a,Ceacam1,Cebpb,Ciita,Ctsz,Dll4,Dusp18,Eif4ebp1,Eif4ebp2,Eng,Epha2,Fcgr2b,Fcmr,Fgfr3,Flcn,Flt3,Foxo1,Grem1,Havcr2,Hcls1,Helz2,Hey1,Hif3a,Hist2h2aa1,Hyal2,Ifi203,Ifi204,Ifi205,Igfbp3,Il1b,Il1r2,Inpp5d,Irf8,Jak3,Klf2,Lbp,Lyn,Mbd1,Mefv,Mmp8,Mnda,Mndal,Nfatc1,Nfatc2,Nfkb2,Nos1,Nos2,Notch1,Notch4,Nr1h3,Parp14,Pbld1,Pde2a,Pdg…	n/a (just one condition)
response to interferon-gamma	1.37e-06	2	Acod1,Bst2,Capg,Ccl21c,Ccl6,Ccl8,Ccl9,Ciita,Cxcl16,Evl,Gsn,H2-Aa,H2-Ab1,Ifitm1,Irf8,Mefv,Mrc1,Nos2,Rab7b,Sirpa,Slc11a1,Stat1,Stxbp2,Tlr2,Was	Cxcl16,Slc11a1
regulation of mast cell activation	1.4e-06	1	Cd300a,Cd300lb,Cd300lf,Cnr2,Fcer1g,Fes,Fgr,Il4ra,Lyn,Nectin2,Stxbp2,Syk	n/a (just one condition)
lipid localization	1.45e-06	1	Abca1,Abca7,Abcc3,Abcg1,Apobr,Apoc3,Apod,Ceacam1,Fitm2,Gpihbp1,Gramd1b,Il1b,Lbp,Lipg,Mfsd2a,Nos2,Osbpl11,Pltp,Ppard,Scarb1,Slc10a6,Slc27a1,Slc27a2,Slco2b1,Spns2,Ttpa	n/a (just one condition)
glial cell activation	1.45e-06	2	Adora2a,Agt,C1qa,Cx3cr1,Egfr,Fpr2,Il1b,Itgam,Lrp1,Tlr1,Tlr2,Tlr7,Tlr8,Tlr9,Tyrobp	Itgam,Tlr9,Tyrobp
positive regulation of lipid metabolic process	1.56e-06	1	Abcg1,Abhd5,Adgrf5,Agt,Apoc3,Cd74,Elovl5,Fgfr3,Fgr,Flt1,Fpr2,Il1b,Lyn,Mfsd2a,Nr1h3,Pdgfb,Ppard,Ptk2b,Scarb1,Slc27a1	n/a (just one condition)
negative regulation of defense response	1.62e-06	2	Acod1,Adora2a,Apod,C1qtnf3,Ccr1,Cd44,Cdh5,Ceacam1,Cnr2,Cx3cr1,Enpp3,Fcgr2b,Fpr2,Havcr2,Hgf,Il1r2,Il22ra2,Mefv,Nlrc5,Nr1h3,Nt5e,Parp14,Pglyrp1,Ppard,Samhd1,Serpinf1,Serping1,Sirpa,Slit2,Socs3,Tnfaip3,Tnfrsf1b	Apod,Fcgr2b,Nt5e,Socs3,Tnfrsf1b
response to nitrogen compound	1.66e-06	1	Adora2a,Agt,Apoc3,Baiap2,Bsg,Cd68,Cdkn1a,Ceacam1,Cebpb,Ciita,Cybb,Cyp2e1,Ddi2,Eif4ebp1,Eif4ebp2,Fcer1g,Fcgr2b,Foxo1,Fpr2,Icam1,Il1b,Irf5,Itgb2,Itpr3,Klf2,Ly6a,Ly6c1,Ly6e,Lyn,Mylip,Nfkbia,Nos1,Notch1,Pde2a,Pitx3,Plcg2,Ptger1,Ptk2b,Rapgef3,Sdf2l1,Serpina3f,Serpina3g,Serpina3n,Sh2b2,Slc1a3,Slc27a1,Slc3a2,Stat1,Syk,Timp4,Tlr9,Tmem173,Trim25,Trpm2,Ucp2,Zbtb7b	n/a (just one condition)
regulation of actin cytoskeleton organization	1.67e-06	3	Arap1,Arhgef15,Baiap2,Bst1,Bst2,Capg,Ccl24,Cdc42ep3,Celsr1,Cotl1,Csf1r,Dbn1,Dixdc1,Dstn,Epha1,Eps8,Esam,Evl,Fes,Fgr,Fmn1,Fscn1,Gsn,Hck,Hcls1,Icam1,Jam3,Kank3,Kank4,Limch1,Lmod1,Lpar1,Lrp1,Mef2c,Myo1f,Myoc,Nckap1l,Ntf3,Ntrk3,Plek,Ppm1e,Prex1,Prox1,Ptk2b,Rapgef3,Rgcc,Rgs4,Rltpr,Rock1,S1pr1,Sema5a,Shank3,Slit2,Sptb,Synpo2,Tlr2,Tmeff2,Tmsb10,Trpm2,Was	No common gene
mitochondrial transport	1.68e-06	1	Atp5e,Atp5h,Chchd4,Mpc2,Ndufa13,Ppif,Smdt1,Timm13,Timm8a1,Timm9,Tomm40,Tomm5,Ucp1	n/a (just one condition)
positive regulation of MAPK cascade	1.77e-06	4	Abca7,Adam8,Agt,Angpt1,Apoe,Ar,Arrb1,C1qtnf1,C1qtnf2,C1qtnf3,C3,Ccl11,Ccl21c,Ccl24,Ccl6,Ccl8,Ccl9,Ccr1,Cd44,Cd74,Cdon,Ceacam1,Clec7a,Csf1r,Ddt,Dixdc1,Egfr,Erbb4,Ern1,Fcgr2b,Fgd2,Fgf1,Fgf18,Fgfr3,Flt1,Flt4,Fpr2,Fzd4,Garem,Gdf6,Gpr39,Hand2,Havcr2,Hgf,Htr2b,Icam1,Igfbp3,Igfbp4,Igfbp6,Il1b,Il6ra,Ksr1,Lep,Lepr,Lpar1,Lrp1,Map3k11,Map3k6,Map4k2,Mef2c,Mmp8,Mturn,Ncf1,Notch1,Npnt,Ntf3,Ntrk3,P2rx7,Pde5a,Pd…	No common gene
cellular component organization	1.79e-06	3	1110001J03Rik,1110008F13Rik,Abcg1,Adamts2,Adamtsl2,Aldh1a3,Alox5ap,Angpt1,Ank2,Apoa1,Apoa2,Apoc1,Apod,Apoe,Aqp11,Arrb1,Atp13a2,Atp1b2,Atp2a1,Axin2,Bmpr1b,Boc,C1qb,C1qc,Cacnb2,Camk2a,Cand2,Cap2,Capg,Capn3,Casq1,Cbx7,Cc2d2a,Ccdc80,Ccl24,Cd34,Cd44,Cd74,Cdc42ep3,Cdh11,Cdh4,Cdh6,Cep97,Cfh,Chchd4,Chd6,Chmp4c,Cldn22,Clip2,Clip4,Clstn3,Cobl,Col14a1,Col16a1,Col19a1,Col1a1,Col1a2,Col3a1,Col4a3,Col4a4,Col8a…	No common gene
cytokine production	1.99e-06	1	Abca1,Adgrg1,Agt,Ccm2l,Fcer1g,Il1b,Irf7,Irf9,Lyn,Nfatc1,Nfatc2,Nos2,Notch1,Rgcc,Runx3,Slc11a1,Tlr9,Tmem173,Zbtb7b	n/a (just one condition)
neutrophil chemotaxis	2.08e-06	2	Ccl21c,Ccl6,Ccl8,Ccl9,Csf3r,Cxcl13,Fcer1g,Fcgr3,Il1b,Itgam,Itgb2,Nckap1l,Prex1,S100a8,S100a9,Syk	Csf3r,Itgam,Itgb2,Syk
positive regulation of reactive oxygen species metabolic process	2.24e-06	2	Acod1,Agt,Cdkn1a,Egfr,Fpr2,Hvcn1,Icam1,Il1b,Itgam,Itgb2,Klf2,Mmp8,Pdgfb,Pid1,Ptk2b,Smpd3,Syk,Tgfbr2,Tlr2,Tyrobp,Xdh	Icam1,Itgam,Itgb2,Syk,Tyrobp
toll-like receptor signaling pathway	2.29e-06	1	Cd14,Cd300lf,Havcr2,Lyn,Nfkbia,Pik3ap1,Tlr1,Tlr13,Tlr7,Tlr8,Tlr9,Unc93b1	n/a (just one condition)
lipid transport	2.3e-06	2	Abca1,Abca7,Abcc3,Abcg1,Apoa1,Apoa2,Apobr,Apoc1,Apoc3,Apod,Apoe,Ceacam1,Fabp3,Gpihbp1,Gramd1b,Lbp,Lipg,Mfsd2a,Nos2,Osbpl11,Pltp,Ppard,Scarb1,Slc10a6,Slc25a17,Slc27a1,Slc27a2,Slco2b1,Slmo2,Spns2,Stard5,Ttpa	Gpihbp1
axonogenesis	2.38e-06	2	Bmpr1b,Boc,Cdh11,Cdh4,Cobl,Csf1r,Dclk1,Egflam,Enah,Epha1,Ephb2,Flrt2,Gas1,Gdf7,Lama2,Lgr4,Lrp1,Lrtm1,Matn2,Myh10,Nexn,Nfasc,Nfib,Ntf3,Plxna1,Plxna3,Plxna4,Plxnb2,Ptch1,Ptprz1,Reln,Robo1,Scn1b,Sema3a,Sema3b,Sema3c,Sema3d,Sema4d,Sema5a,Sema6c,Slit2,Tmeff2,Unc5c,Unc5d,Wnt5a	Egflam,Lama2
angiogenesis	2.78e-06	3	Ace,Adam8,Adgrg1,Angpt1,Angptl2,Anpep,Ccbe1,Cd34,Cfh,Col8a2,Cyp1b1,Dll4,Emcn,Eng,Epha2,Ephb2,Fgf18,Flt1,Flt4,Glul,Gpr4,Grem1,Hand2,Hif3a,Hpse,Loxl2,Mmp14,Mmp2,Mmrn2,Notch1,Notch4,Nrp2,Pdgfra,Ptk2b,Rapgef3,Rasip1,Robo1,Robo4,S1pr1,Sfrp2,Shb,Slit2,Sox17,Sox18,Syk,Tgfbi,Tgfbr2,Thsd7a,Tie1,Tnfaip2,Vegfd	No common gene
negative regulation of lymphocyte proliferation	2.82e-06	1	Btk,Cd300a,Ceacam1,Cebpb,Fcgr2b,H2-Aa,H2-Ab1,Havcr2,Inpp5d,Lyn,Tyrobp,Vsir,Zbtb7b,Zc3h12d	n/a (just one condition)
cellular response to interferon-beta	2.95e-06	1	Acod1,Cdc34,Ifi203,Ifi204,Ifi205,Mnda,Mndal,Pydc3,Stat1,Tmem173	n/a (just one condition)
negative regulation of cell adhesion	2.95e-06	2	Acer2,Adam8,Adora2a,Akna,Angpt1,Apod,C1qtnf1,Ccm2l,Cd300a,Cd44,Cd74,Ceacam1,Cebpb,Col1a1,Dact2,Fbln1,H2-Aa,H2-Ab1,Havcr2,Il4ra,Jak3,Lamb1,Lrp1,Mmp14,Mmp2,Myo1f,Myoc,Notch1,Notch4,Plxna1,Plxna3,Plxna4,Plxnb2,Podxl,Rgcc,Runx1,Runx3,Sema4d,Tnfaip3,Vsir,Zbtb7b,Zc3h12d	Apod,Cd300a,Cd74,Myo1f,Vsir
system process	3.03e-06	2	Ace,Actn3,Aldh1a3,Angpt1,Ank2,Apoe,Ar,Atp2a1,Bche,Btc,Cacna1c,Cacnb2,Camk2n1,Camk4,Ccbe1,Cd34,Cfh,Chst10,Col1a1,Col1a2,Ctnnd2,Cx3cr1,Dbn1,Dmd,Dmpk,Egfr,Ephb2,Fgf13,Fgf14,Foxp2,Fzd4,Gabra3,Gjc1,Gpr39,Gria4,Gsn,Gucy1a3,Heg1,Hexb,Icam1,Itga2,Itga8,Jam3,Kcnab1,Kcnd3,Kcnma1,Kcnq4,Lef1,Lep,Lgmn,Lmod1,Man2b1,Mcam,Mef2c,Mmp2,Mrvi1,Mybpc2,Myh10,Myh11,Mylk,Mylk2,Myoc,Myom1,Myoz1,Nfasc,Npr3,Npy1r,Nr2f2,Nrxn…	Gsn,Serpinf1,Slc4a10
regulation of programmed cell death	3.13e-06	2	Ace,Acer2,Adam8,Adora2a,Agt,Aldh1a3,Angpt1,Arnt2,Arrb1,Bcl3,Camk1d,Camk2a,Card10,Cd248,Cd38,Cd44,Cd74,Cdc34,Cdkn1a,Cebpb,Cntfr,Col2a1,Csf1r,Ctsc,Ctsz,Cx3cr1,Dcun1d3,Egfr,Egln3,F3,Fcer1g,Fcgr2b,Fcmr,Fgfr3,Flcn,Flt4,Folh1,Foxo1,Fpr2,Gas1,Grem1,Grina,Gsn,Hand2,Hck,Hcls1,Hgf,Hk3,Hyal2,Icam1,Igfbp3,Il1b,Inhbb,Inpp5d,Irf5,Itgam,Jak3,Lgmn,Lpar1,Lrp1,Lyn,Map3k11,Mmp2,Mt1,Ncf2,Nckap1l,Nos1,Notch1,Nuak2,Ol…	Cd74,Csf1r,Fcgr2b,Hck,Icam1,Irf5,Itgam,Sdf2l1,Siglec1,Socs3,Syk,Tnfrsf1b,Tyrobp
positive regulation of interleukin-6 production	3.21e-06	2	Bsg,Cd74,Clec7a,Fcer1g,Hyal2,Il1b,Il6ra,Lbp,Mmp8,P2rx7,Ptafr,Rab7b,Syk,Tlr1,Tlr2,Tlr7,Tlr8,Tlr9,Tyrobp,Unc93b1	Cd74,Il6ra,Lbp,Syk,Tlr9,Tyrobp,Unc93b1
peptidyl-tyrosine modification	3.47e-06	1	Btk,Csf1r,Dyrk2,Epha2,Fes,Fgfr3,Fgr,Flt1,Flt3,Flt4,Hck,Jak3,Lyn,Nrp2,Pdgfb,Ptk2b,Syk,Tie1,Tpst2	n/a (just one condition)
regulation of B cell activation	3.48e-06	2	Bst1,Btk,Cd22,Cd300a,Cd38,Cd74,Cdkn1a,Fcgr2b,Flt3,Inpp5d,Lyn,Mmp14,Nckap1l,Nfam1,Nfatc2,Sfrp1,Syk,Tlr9,Tnfaip3,Tnfrsf13c,Tyrobp	Bst1,Cd300a,Cd74,Fcgr2b,Nfam1,Nfatc2,Syk,Tlr9,Tyrobp
pattern recognition receptor signaling pathway	3.54e-06	1	Cd14,Cd300lf,Clec4e,Havcr2,Lyn,Nfkbia,Pik3ap1,Tlr1,Tlr13,Tlr7,Tlr8,Tlr9,Unc93b1	n/a (just one condition)
regulation of apoptotic process	3.63e-06	2	Ace,Acer2,Adam8,Adora2a,Agt,Aldh1a3,Angpt1,Arnt2,Arrb1,Bcl3,Camk1d,Camk2a,Card10,Cd248,Cd38,Cd44,Cd74,Cdc34,Cdkn1a,Cebpb,Cntfr,Col2a1,Csf1r,Ctsc,Ctsz,Cx3cr1,Dcun1d3,Egfr,Egln3,F3,Fcer1g,Fcgr2b,Fcmr,Fgfr3,Flcn,Flt4,Folh1,Foxo1,Fpr2,Gas1,Grem1,Grina,Gsn,Hand2,Hck,Hcls1,Hgf,Hyal2,Icam1,Igfbp3,Il1b,Inhbb,Inpp5d,Irf5,Itgam,Jak3,Lgmn,Lpar1,Lrp1,Lyn,Map3k11,Mmp2,Mt1,Ncf2,Nckap1l,Nos1,Notch1,Nuak2,Olfm1,…	Cd74,Csf1r,Fcgr2b,Hck,Icam1,Irf5,Itgam,Sdf2l1,Siglec1,Socs3,Syk,Tnfrsf1b,Tyrobp
positive regulation of protein modification process	3.78e-06	3	Abca7,Ace,Adam8,Agt,Angpt1,Apoe,Ar,Arrb1,Axin2,Bmpr1a,Btc,C1qtnf1,C1qtnf2,C1qtnf3,C1qtnf9,C3,Card10,Ccl21c,Ccl24,Ccl6,Ccl8,Ccl9,Ccr1,Cd300a,Cd300ld3,Cd44,Cd74,Cdh5,Cdkn1a,Cdon,Ceacam1,Clec7a,Csf1r,Cx3cr1,Dcun1d3,Ddt,Dixdc1,Egfr,Eng,Erbb4,Fbn1,Fcgr1,Fcgr2b,Fgd2,Fgf1,Fgf13,Fgf18,Fgfr3,Flcn,Flt1,Flt3,Flt4,Fpr2,Fzd1,Fzd4,Garem,Gdf10,Gdf6,Gdf7,Gpr39,Gprc5b,Grem1,Hand2,Havcr2,Hcls1,Hgf,Icam1,Igfbp3,Igf…	No common gene
regulation of hydrolase activity	3.85e-06	2	Abhd5,Acer2,Adap2,Adcyap1r1,Adora2a,Agt,Apoc3,Arap1,Arap3,Arhgap27,Arhgap31,Arhgef15,Arrb1,Atp13a2,Bst2,C3,C4b,Camk2a,Ccl21c,Ccl6,Ccl8,Ccl9,Cd300a,Cd44,Ctsc,Cxcl13,Dbn1,Egln3,Epha2,F3,Fbln1,Fcmr,Fgfr3,Flcn,Flt1,Gpc3,Gpihbp1,Gsn,Hgf,Icam1,Igfbp3,Itga2,Lgmn,Lpar1,Lrp1,Lyn,Mefv,Mgat5,Mtcl1,Myoz1,Nckap1l,Nos1,Nr1h3,Oas1a,Oas2,Oas3,Oasl1,Pcolce,Pcolce2,Pdgfra,Pi16,Plek,Plxna1,Plxna3,Plxna4,Plxnb2,Prex…	C4b,Cd300a,Icam1,Rasa3,Syk,Vsir
regulation of actin filament-based process	4.15e-06	3	Ank2,Arap1,Arhgef15,Baiap2,Bst1,Bst2,Cacna1c,Capg,Ccl24,Cdc42ep3,Celsr1,Cotl1,Csf1r,Ctnna3,Dbn1,Dixdc1,Dstn,Epha1,Eps8,Esam,Evl,Fes,Fgf13,Fgr,Fmn1,Fscn1,Gsn,Hck,Hcls1,Icam1,Jam3,Kank3,Kank4,Limch1,Lmod1,Lpar1,Lrp1,Mef2c,Mylk2,Myo1f,Myoc,Nckap1l,Nos1,Ntf3,Ntrk3,Pdpn,Plek,Ppm1e,Prex1,Prox1,Ptk2b,Rapgef3,Rgcc,Rgs4,Rltpr,Rock1,S1pr1,Sema5a,Shank3,Slit2,Sptb,Synpo2,Tlr2,Tmeff2,Tmsb10,Trpm2,Was	No common gene
wound healing	4.39e-06	2	Cd34,Cd44,Celsr1,Cfh,Col1a1,Col3a1,Dcn,Egfr,Entpd2,F3,Fbln1,Hpse,Itga2,Mmrn1,Pdgfra,Pdpn,Ppl,Procr,Serping1,Slc11a1,Tgfbr2,Tmeff2,Vwf	Cfh,Col1a1,Dcn,Egfr,Entpd2,F3,Fbln1,Hpse,Pdgfra,Ppl,Serping1,Vwf
regulation of cell morphogenesis	4.62e-06	2	Arap1,Ccl11,Cd44,Csf1r,Dbn1,Dixdc1,Epb41l3,Ephb2,Fbln1,Fgr,Fzd4,Gas7,Hck,Hexb,Icam1,Kif1a,Lpar1,Lrp1,Lrp4,Myoc,Olfm1,Pdpn,Plxna1,Plxna3,Plxna4,Plxnb2,Prex1,Ptprf,Reln,Robo1,Sema3b,Sema4d,Slit2,Tanc2,Tiam1,Was	Csf1r,Ephb2,Fbln1,Icam1,Lrp1,Lrp4,Plxna4,Reln,Slit2
endothelium development	5.1e-06	1	Agt,Dll4,Eng,Hey1,Icam1,Notch1,Notch4,Pde2a,Pdgfb,Rapgef3,Robo4,S1pr1,Sox17,Sox18	n/a (just one condition)
regulation of cell death	5.42e-06	2	Ace,Acer2,Adam8,Adcyap1r1,Adora2a,Agt,Aldh1a3,Angpt1,Arnt2,Arrb1,Bcl3,C1qa,Camk1d,Camk2a,Card10,Cd248,Cd34,Cd38,Cd44,Cd74,Cdc34,Cdkn1a,Cebpb,Cntfr,Col2a1,Csf1r,Ctsc,Ctsz,Cx3cr1,Dcun1d3,Egfr,Egln3,F3,Fcer1g,Fcgr2b,Fcmr,Fgfr3,Flcn,Flt4,Folh1,Foxo1,Fpr2,Fzd1,Gas1,Grem1,Grina,Gsn,Hand2,Hck,Hcls1,Hgf,Hk3,Hyal2,Icam1,Igfbp3,Il1b,Inhbb,Inpp5d,Irf5,Itgam,Jak3,Lgmn,Lpar1,Lrp1,Lyn,Map3k11,Mmp2,Mmp3,Mt1,Ncf…	Cd74,Csf1r,Fcgr2b,Hck,Icam1,Irf5,Itgam,Sdf2l1,Siglec1,Socs3,Syk,Tnfrsf1b,Tyrobp
negative regulation of vasculature development	5.49e-06	1	Agt,Card10,Dll4,Epha2,Flcn,Gpr4,Klf2,Mmrn2,Nfatc1,Nfatc2,Notch1,Pdgfb,Rgcc,Stab1,Stat1,Tie1,Xdh	n/a (just one condition)
leukocyte cell-cell adhesion	5.55e-06	2	Cd44,Cfh,Cx3cr1,Icam1,Il1b,Itgam,Itgb2,Nt5e,S100a8,S100a9,Sele,Selp,Sema4d,Syk	Icam1,Itgam,Itgb2,Nt5e,Syk
regulation of peptidyl-tyrosine phosphorylation	6.09e-06	3	Ace,Agt,Angpt1,Bst1,Cd300a,Cd44,Cd74,Clec7a,Csf1r,Egfr,Fcgr1,Fgfr3,Gprc5b,Grem1,Hcls1,Hgf,Hyal2,Icam1,Il22ra2,Il6ra,Itgb2,Lrp4,Lrrk1,Lyn,Ncf1,Parp14,Pdgfb,Pdgfra,Ptk2b,Reln,Sema4d,Sfrp1,Sfrp2,Socs3,Syk	Csf1r,Icam1
organic hydroxy compound transport	6.56e-06	1	Abca1,Abca7,Abcc3,Abcg1,Cd300a,Ceacam1,Fcer1g,Fcgr3,Gramd1b,Lipg,Ly6e,Osbpl11,Pltp,Scarb1,Slc10a6,Slco2b1,Syk	n/a (just one condition)
cell population proliferation	7.64e-06	4	Ace,Agt,Akna,Axin2,Cd34,Cd74,Ceacam1,Cebpb,Cfb,Col8a2,Csf1r,Cyp1a1,Dagla,Dbn1,Dchs1,Dixdc1,Epha2,Ephb6,Ern1,Fat4,Fgf1,Fgf13,Flt3,Fst,Glul,Gpc3,Hand2,Hgf,Hhip,Igfbp3,Igfbp4,Igfbp5,Ihh,Itga2,Itgam,Itgb2,Kif1a,Lef1,Lepr,Lgr4,Lipg,Loxl2,Lrp1,Ltk,Mef2c,Mmp14,Myh10,Ncf1,Nkx3-1,Notch1,Npr3,Osr1,P2rx7,Pdgfb,Pdpn,Plcl2,Plxnb2,Ppard,Prox1,Ptch1,Ptk2b,Rag2,Rps6ka1,Satb1,Scarb1,Sema5a,Sfrp2,Shb,Slc11a1,Sox4,…	No common gene
regulation of leukocyte degranulation	8.57e-06	2	Cd300a,Ceacam1,Fcer1g,Fes,Fgr,Il4ra,Itgam,Itgb2,Lyn,Ptafr,Stxbp2,Syk	Cd300a,Fgr,Itgam,Itgb2,Syk
regulation of toll-like receptor signaling pathway	8.75e-06	2	Acod1,Cd300a,Cd300ld3,Cd300lf,Irf7,Lbp,Lyn,Nr1h3,Pik3ap1,Rab7b,Tlr1,Tlr2,Tlr9,Tnfaip3,Treml4,Trim30a	Cd300a,Lbp,Pik3ap1,Tlr9
mitochondrial ATP synthesis coupled electron transport	9.17e-06	1	Coq7,Cox7c,Cycs,Ndufa12,Ndufa8,Ndufb6,Ndufc2,Uqcc3	n/a (just one condition)
metabolic process	9.56e-06	2	Abca1,Abca7,Abcg1,Abhd17c,Abhd5,Ablim3,Acer2,Acot12,Acsf2,Acsm5,Adam12,Adam8,Adcy3,Adcy4,Adgrf5,Adgrg1,Adssl1,Agt,Alox5ap,Alpl,Apoa1,Apoa2,Apobec3,Apobr,Apoc1,Apoc3,Apod,Apoe,Atg4d,Atp5e,Atp5h,B3gnt3,B4galt5,Baz1a,Bcat2,Bckdhb,Bcl3,Btk,C1qtnf9,C3,Car4,Car5b,Cars2,Ccm2l,Cd59a,Cd74,Cdc34,Cdk18,Cdkn1a,Ceacam1,Cfd,Ch25h,Chchd4,Chd7,Chil3,Chkb,Chst1,Ciita,Clca3a1,Clpp,Col2a1,Comtd1,Coq7,Cox6c,Cox7a1,C…	Pdgfb,Taf10
cellular component organization or biogenesis	9.96e-06	1	Abcg1,Adamts2,Adamtsl2,Aldh1a3,Alox5ap,Angpt1,Apod,Arrb1,Atp13a2,Atp2a1,Boc,C1qb,C1qc,Camk2a,Cand2,Capg,Cc2d2a,Ccdc80,Cd34,Cd44,Cd74,Cdh11,Cfh,Clip2,Clip4,Col14a1,Col16a1,Col1a1,Col1a2,Col3a1,Col4a4,Col8a2,Cotl1,Csf1r,Ctnnd2,Cx3cr1,Dact1,Dbn1,Dclk1,Dnm1,Dpt,Egflam,Egfr,Epb41l3,Ephb2,Fam174b,Fbln1,Fbln2,Fcgr2b,Flrt2,Fmn1,Gas1,Gas7,Gdf7,Gdpd5,Gldn,Gpr35,Gprin1,Gsn,H2-DMa,Heg1,Hexb,Icam1,Itga2,Itgam…	n/a (just one condition)
positive regulation of kinase activity	9.97e-06	2	Ace,Adam8,Agt,Angpt1,Arrb1,C1qtnf9,Card10,Cd74,Cdkn1a,Ceacam1,Csf1r,Egfr,Epha2,Ephb2,Ephb6,Fbn1,Fcgr1,Fgd2,Fgf18,Fgfr3,Fgr,Flt1,Flt3,Flt4,Fpr2,Gpr39,Gprc5b,Grem1,Hgf,Igfbp6,Il1b,Il6ra,Ksr1,Lpar1,Lyn,Map3k11,Map3k6,Ncf1,Nckap1l,P2rx7,Pdgfb,Pdgfra,Pik3r5,Pim1,Prox1,Ptk2b,Reln,Rgcc,Robo1,Shc2,Slc11a1,Slc27a1,Syk,Tgfbr2,Tie1,Tlr1,Tlr9	Cd74,Csf1r,Fgr,Il6ra,Ncf1,Slc11a1,Syk,Tlr9
regulation of secretion	1.01e-05	2	Abcg1,Ace,Adora2a,Agt,Anpep,Arrb1,Atp13a2,C1qtnf1,C1qtnf3,Camk2a,Cd14,Cd22,Cd300a,Cd300c2,Cd34,Cd38,Cd74,Ceacam1,Chd7,Clec4e,Cyp4f18,Cyth1,Ddi2,Egfr,Fcer1g,Fes,Fgr,Glul,Gpr39,Igfbp3,Il1b,Il4ra,Inhbb,Itgam,Itgb2,Lrp1,Lyn,Midn,Mmp13,Nos1,Nos2,Notch1,Nr1h3,Nucb2,Oas2,P2rx7,Pim3,Ppard,Ptafr,Rgcc,Runx1,S100a8,S100a9,Sfrp1,Smpd3,Sox4,Srgn,Stxbp2,Syk,Tifab,Tlr2,Tlr9,Tnfrsf1b,Trpm2,Ucp2	Abcg1,Cd300a,Cd300c2,Cd74,Fgr,Itgam,Itgb2,Syk,Tlr9,Tnfrsf1b
regulation of epithelial cell proliferation	1.07e-05	2	Apoe,Aqp11,Ar,Bmpr1a,Ccl11,Ccl24,Col4a3,Egfr,Erbb4,F3,Fgf1,Foxp2,Gas1,Gli1,Gpc3,Htr2b,Ihh,Itpr1,Lep,Lims2,Mef2c,Nfib,Nkx3-1,Nr1d1,Nr2f2,Osr1,Pgr,Ptch1,Sema5a,Serpinf1,Sfrp1,Sfrp2,Vegfd,Wnt5a	F3,Gpc3,Serpinf1
regulation of peptide secretion	1.13e-05	2	Abcg1,Adora2a,Agt,Arrb1,Atp13a2,C1qtnf3,Cd14,Cd22,Cd300c2,Cd34,Cd38,Cd74,Chd7,Clec4e,Egfr,Fgr,Glul,Gpr39,Il1b,Inhbb,Lrp1,Lyn,Midn,Mmp13,Nos1,Nos2,Nr1h3,Nucb2,P2rx7,Pim3,Ppard,Rgcc,S100a8,S100a9,Sfrp1,Sox4,Srgn,Syk,Tlr2,Tlr9,Trpm2,Ucp2	Abcg1,Cd300c2,Cd74,Fgr,Syk,Tlr9
respiratory electron transport chain	1.15e-05	1	Coq7,Cox7c,Cycs,Ndufa12,Ndufa5,Ndufa8,Ndufb6,Ndufc2,Uqcc3	n/a (just one condition)
myeloid cell activation involved in immune response	1.18e-05	2	Btk,Cd300a,Cx3cr1,Enpp3,Fcer1g,Havcr2,Lbp,Lyn,Myo1f,Sbno2,Stxbp2,Syk,Tyrobp	Cd300a,Lbp,Myo1f,Syk,Tyrobp
peptidyl-tyrosine phosphorylation	1.18e-05	1	Btk,Csf1r,Dyrk2,Epha2,Fes,Fgfr3,Fgr,Flt1,Flt3,Flt4,Hck,Jak3,Lyn,Nrp2,Pdgfb,Ptk2b,Syk,Tie1	n/a (just one condition)
negative regulation of hemopoiesis	1.2e-05	1	C1qc,Cd74,Ceacam1,Flt3,Il4ra,Inpp5d,Jak3,Lyn,Mafb,Nfkbia,Notch1,Pglyrp1,Ptk2b,Runx3,Tmem176a,Tmem176b,Zbtb7b	n/a (just one condition)
regulation of kinase activity	1.33e-05	2	Ace,Adam8,Adora2a,Agt,Angpt1,Arrb1,C1qtnf9,Card10,Cd300a,Cd74,Cdkn1a,Ceacam1,Csf1r,Dusp18,Egfr,Epha2,Ephb2,Ephb6,Fbn1,Fcgr1,Fgd2,Fgf18,Fgfr3,Fgr,Flt1,Flt3,Flt4,Fpr2,Gpr39,Gprc5b,Grem1,Heg1,Hgf,Hyal2,Igfbp6,Il1b,Il6ra,Ksr1,Lpar1,Lyn,Map3k11,Map3k6,Midn,Ncf1,Nckap1l,Nlrc5,Nos2,P2rx7,Pdgfb,Pdgfra,Pik3r5,Pim1,Prox1,Ptk2b,Rasip1,Reln,Rgcc,Robo1,Sfrp1,Shb,Shc2,Slc11a1,Slc27a1,Socs3,Syk,Tgfbr2,Tie1,Tlr1…	Cd300a,Cd74,Csf1r,Fgr,Il6ra,Ncf1,Slc11a1,Socs3,Syk,Tlr9
tissue morphogenesis	1.36e-05	4	Adam8,Agt,Aldh1a3,Angpt1,Ar,Astn2,Bmpr1a,Btbd7,Cc2d2a,Ccl11,Ccm2l,Cd44,Ceacam1,Celsr1,Chd7,Cobl,Col12a1,Col14a1,Col3a1,Ctsz,Dchs1,Dll4,Egfr,Enah,Eng,Epha2,Fat4,Fgf1,Fgfr3,Flt1,Fmn1,Fst,Fzd1,Gdf7,Gpc3,Grem1,Hand2,Heg1,Hey1,Hhip,Igfbp5,Ihh,Itga2,Itga8,Jag2,Lef1,Lgr4,Ly6e,Matn2,Mef2c,Mmp14,Mmp2,Mylk,Mylk2,Myom1,Nfatc1,Nkx3-1,Notch1,Notch4,Npnt,Nrp2,Osr1,Pdgfb,Pdpn,Pgr,Plxna1,Plxnb2,Podxl,Prickle1,Pr…	No common gene
regulation of lipid localization	1.37e-05	1	Abca1,Abca7,Abcg1,Abhd5,Agt,C3,Cyp4f18,Fitm2,Igfbp3,Il1b,Lipg,Nfkbia,Nr1h3,Osbpl11,Pltp,Ppard,Scarb1,Syk	n/a (just one condition)
positive regulation of lymphocyte activation	1.38e-05	2	Adam8,Bst1,Cd38,Cd74,Cdkn1a,Clec7a,Efnb1,Ephb6,H2-Aa,H2-Ab1,H2-DMa,Havcr2,Il1b,Il4ra,Inpp5d,Jak3,Mmp14,Nckap1l,Nfatc2,Runx1,Runx3,Shb,Sirpa,Sox4,Syk,Tgfbr2,Tlr9,Tnfrsf13c,Tyrobp,Vsir,Zbtb7b	Bst1,Cd74,H2-DMa,Nfatc2,Syk,Tlr9,Tyrobp,Vsir
urogenital system development	1.4e-05	3	Ace,Angpt1,Aqp11,Ar,Cd34,Cd44,Cfh,Col4a3,Col4a4,Dact2,Dchs1,Dcn,Ephb2,Fat4,Fbn1,Fgf1,Fmn1,Gli1,Gpc3,Itga8,Lgr4,Lrp4,Mef2c,Mmp2,Nid1,Nkx3-1,Npnt,Osr1,Pcsk5,Pdgfra,Plce1,Prox1,Ptch1,Rbp4,Serpinf1,Sfrp1,Slit2,Smad9,Sox4,Sulf2,Wnt5a	Col4a4,Gpc3,Serpinf1
biological adhesion	1.42e-05	2	Adam12,Adam8,Adgrg1,Agt,Astn2,Atp1b2,Bcam,Bsg,Cd22,Cdh4,Cdh5,Cdh6,Cldn22,Col19a1,Col4a3,Col6a5,Col6a6,Col8a2,Csf3r,Ctnna3,Emcn,Eng,Epha1,Epha2,Esam,Fat4,Fes,Fzd4,Gldn,Icam1,Igsf9b,Ihh,Il1b,Itga8,Itgam,Itgax,Itgb2,Itgb4,Jam3,Lama2,Lamb1,Lef1,Lep,Lgals3bp,Lims2,Lrrc15,Lyve1,Mcam,Mpdz,Myh10,Nectin2,Nexn,Npnt,Nt5e,Omd,Pard3b,Parvb,Perp,Pkp4,Plek,Podxl,Ppard,Ptk2b,Ptprd,Rock1,S100a8,S100a9,Scarb1,Scar…	No common gene
regulation of cell shape	1.42e-05	2	Arap1,Arap3,Baiap2,Csf1r,D8Ertd82e,Epb41l3,Eps8,Fes,Fgr,Gas7,Hck,Hexb,Icam1,Lpar1,Parvb,Pdpn,Plxna1,Plxna3,Plxna4,Plxnb2,Ptk2b,Sema4d,Was	Csf1r,Fgr,Hck,Icam1
enzyme linked receptor protein signaling pathway	1.42e-05	3	Angpt1,Arap1,Blnk,Cdh5,Col1a1,Col1a2,Col3a1,Col4a4,Csf1r,Efemp1,Efnb1,Egfr,Eif4ebp1,Eif4ebp2,Eng,Epha2,Epha3,Ephb2,Ephb6,Fes,Fgf18,Fgfr3,Fgr,Flrt2,Flt1,Flt3,Flt4,Foxo1,Fst,Gdf10,Gdf6,Gdf7,Grem1,Hck,Hgf,Inhbb,Jade2,Jak3,Lyn,Myoc,Nceh1,Nrp2,Pdgfb,Pdgfra,Plat,Plce1,Ptk2b,Sgpl1,Sh2b2,Sh2d3c,Shc2,Smpd3,Sulf2,Svep1,Syk,Tgfbr2,Tiam1,Tie1,Vegfd,Vsir	Csf1r
phosphate-containing compound metabolic process	1.55e-05	2	Abhd5,Acot12,Acsm5,Adcy3,Adcy4,Adssl1,Agt,Alpl,Apoa1,Apoa2,Atp5e,Atp5h,Btk,Cdk18,Cdkn1a,Chkb,Ciita,Coq7,Cox6c,Cox7a1,Cox7c,Cox8b,Csf1r,Cycs,D8Ertd82e,Dolk,Dusp18,Dusp6,Dyrk2,Ehhadh,Elovl5,Eng,Epha2,Fes,Fgfr3,Fgr,Fitm2,Flt1,Flt3,Flt4,Gk,Gmpr,Gpat4,Hck,Igfbp3,Il1b,Inpp5d,Jak3,Ksr1,Lpcat3,Lrrc8c,Lyn,Map3k11,Map3k6,Mapkapk2,Mcee,Mlycd,Mpc2,Ncf1,Ncf2,Ndufa12,Ndufa8,Ndufb6,Ndufc2,Nrp2,Nt5e,Nuak2,Nudt14…	Pdgfb
cellular response to lipid	1.69e-05	2	Abca1,Acod1,Adcy3,Cd14,Cd300lb,Cd68,Cebpb,Col1a1,Cx3cr1,Cxcl13,Cxcl16,Egfr,Eif4ebp1,Fcgr4,Fes,Foxo1,Gramd1b,Havcr2,Il1b,Inhbb,Irf8,Itga2,Lbp,Lcn2,Lpar1,Lyn,Mmp2,Mrc1,Nfkbia,Nos2,Nr1h3,Nrip1,Pde2a,Pid1,Pim1,Ppard,Ptafr,Ptch1,Ptk2b,Sbno2,Scarb1,Serpinf1,Sfrp1,Sgms1,Sirpa,Stat1,Tlr9,Tnfaip3,Tnfrsf1b	Cd300lb,Cd68,Cxcl16,Lbp,Tlr9,Tnfrsf1b
regulation of cellular biosynthetic process	1.9e-05	1	Abca7,Ablim3,Acer2,Acod1,Adam8,Adgrf5,Adora2a,Agt,Akna,Apoc3,Bcl3,C3,Cd38,Cd74,Cdk18,Cdkn1a,Ceacam1,Cebpb,Chd7,Ciita,Ddi2,Dll4,Dyrk2,Eif4ebp1,Eif4ebp2,Elovl5,Eng,Fcgr2b,Fgfr3,Fitm2,Flcn,Foxo1,Fpr2,Gpt2,Grem1,Havcr2,Hck,Hcls1,Helz2,Hey1,Hif3a,Hist2h2aa1,Hyal2,Icam1,Ier5,Ifi203,Ifi204,Ifi205,Il1b,Irf5,Irf7,Irf8,Irf9,Itgb2,Jak3,Klf2,Mafb,Mbd1,Mcf2l,Mfsd2a,Mmp8,Mnda,Mndal,Mycl,Ncf1,Nfam1,Nfatc1,Nfatc…	n/a (just one condition)
cell-cell signaling	1.94e-05	3	Abca1,Adora2a,Agt,Ank2,Apba3,Axin2,Btk,C3,Cacna1c,Cacnb2,Camk4,Ccr1,Cd300a,Cd34,Cd44,Cd68,Celsr1,Cpz,Cx3cr1,Cxcl13,Cxxc4,Dact1,Dact3,Dagla,Dio2,Dixdc1,Dtna,Ephb2,Ephb6,Fcer1g,Fcgr3,Fgf14,Fgfr3,Fzd1,Fzd4,Gabra3,Gja6,Gjc1,Gli1,Grem1,Gria4,Gucy1a3,Gucy1b3,Hgf,Ihh,Ildr2,Itgam,Kcna5,Kcnma1,Kremen1,Lef1,Lep,Lgr4,Lgr6,Lrp4,Ly6a,Ly6c1,Ly6e,Lyn,Mef2c,Mylk2,Myoc,Ndp,Ndrg2,Nid1,Nkd1,Nos1,Nos2,Nrxn2,Nsg1,Ntf…	No common gene
regulation of biosynthetic process	2.05e-05	1	Abca7,Abcg1,Ablim3,Acer2,Acod1,Adam8,Adgrf5,Adora2a,Agt,Akna,Apoc3,Bcl3,C3,Cd38,Cd74,Cdk18,Cdkn1a,Ceacam1,Cebpb,Chd7,Ciita,Ddi2,Dll4,Dyrk2,Eif4ebp1,Eif4ebp2,Elovl5,Eng,Fcgr2b,Fgfr3,Fitm2,Flcn,Foxo1,Fpr2,Gpt2,Grem1,Havcr2,Hck,Hcls1,Helz2,Hey1,Hif3a,Hist2h2aa1,Hyal2,Icam1,Ier5,Ifi203,Ifi204,Ifi205,Il1b,Il6ra,Irf5,Irf7,Irf8,Irf9,Itgb2,Jak3,Klf2,Mafb,Mbd1,Mcf2l,Mfsd2a,Mmp8,Mnda,Mndal,Mycl,Ncf1,Nfam1,…	n/a (just one condition)
regulation of myeloid cell differentiation	2.1e-05	2	Adam8,C1qc,Ccl21c,Ccr1,Cd74,Ceacam1,Cebpb,Csf1r,Csf3r,Fbn1,Fes,Fgfr3,Hcls1,Inpp5d,Itgam,Lyn,Mafb,Nckap1l,Nfkbia,Ptk2b,Rab7b,Runx1,Sfrp1,Spi1,Stat1,Tyrobp	C1qc,Cd74,Csf1r,Csf3r,Itgam,Spi1,Tyrobp
muscle structure development	2.15e-05	1	Ank2,Asb2,Bmpr1a,Capn3,Casq1,Col19a1,Dmd,Fhl1,Foxp2,Igfbp5,Itga8,Kcnab1,Ky,Lmod1,Mef2c,Myh10,Myh11,Mylk,Mylk2,Myom1,Npnt,Nr2f2,Ntf3,Pdlim3,Sgcd,Smarcd3,Srpk3,Svil,Wnt5a,Xk	n/a (just one condition)
positive regulation of cell development	2.23e-05	1	Ace,Actn3,Camk1d,Cdon,Cx3cr1,Dbn1,Dixdc1,Ephb2,Fzd1,Gdf6,Gdf7,Gdpd5,Hgf,Jade2,Lpar1,Lrp1,Myoc,Nbl1,Plxna1,Plxna3,Plxna4,Plxnb2,Prex1,Prox1,Ptprf,Reln,Robo1,Runx1,S1pr2,Scn1b,Sema4d,Serpinf1,Tlr2,Tnfrsf1b,Tyrobp	n/a (just one condition)
endocytosis	2.28e-05	2	Abca1,Abca7,Ackr2,Apobr,Arhgap27,Arrb1,Cd14,Cd163,Cd300a,Ceacam1,Clec7a,Cxcl16,Dnm1,Fcer1g,Fcgr1,Fcgr2b,Fcgr3,Folr2,Fpr2,Gsn,Il10ra,Itgam,Itgb2,Lgals3bp,Loxl2,Loxl4,Lrp1,Lrp4,Mrc1,Neurl3,Prss12,Scara5,Scarb1,Scarf1,Siglec1,Sirpa,Ssc5d,Stab1,Syk,Tgfbr2,Tmem108,Treml4,Was	Cd300a,Cxcl16,Fcgr2b,Itgam,Itgb2,Siglec1,Stab1,Syk
immune response-regulating cell surface receptor signaling pathway	2.3e-05	1	Btnl9,Cd38,Clec4e,Fcer1g,Fcgr1,Fcgr2b,Fcgr3,Fcgr4,Fpr2,Lyn,Nfam1,Nfatc2,Plcg2,Sh2b2,Shb,Syk,Themis2	n/a (just one condition)
homeostatic process	2.33e-05	2	Abca1,Abcg1,Abhd5,Ackr2,Adcyap1r1,Adgrf5,Agt,Angpt1,Apoc3,Atp13a2,Atp2a1,Bace2,C1qtnf1,C1qtnf3,C1qtnf9,Car4,Ccr1,Cd34,Cd38,Cdh5,Cmklr1,Cnnm2,Col14a1,Col2a1,Cp,Ctsk,Cx3cr1,Cxcl13,Dcn,Egfr,Fbn1,Fitm2,Flcn,Flt3,Foxo1,Fpr2,Ftl1,Gpihbp1,Gpr35,Gpr39,Gpr4,Gprc5b,Gramd1b,Grina,Hcls1,Hexb,Hk3,Hvcn1,Hyal2,Icam1,Igfbp5,Il1b,Ildr2,Itgam,Itpr3,Jak3,Kcna5,Kcnk3,Klf2,Lcn2,Lipg,Lpar1,Lrp1,Lrrk1,Lyn,Mfsd2a,Mt1,Mt…	Abcg1,Cp,Gpr35,Icam1,Itgam,Pirb,Rasa3,Slc11a1,Spi1,Tlr9
protein phosphorylation	2.38e-05	1	Agt,Btk,Cdk18,Cdkn1a,Csf1r,D8Ertd82e,Dyrk2,Eng,Epha2,Fes,Fgfr3,Fgr,Flt1,Flt3,Flt4,Hck,Igfbp3,Il1b,Jak3,Ksr1,Lyn,Map3k11,Map3k6,Nrp2,Nuak2,Pdgfb,Pim1,Pim3,Plk3,Plvap,Prkch,Ptk2b,Rps6ka1,Runx3,Saa3,Shank3,Slc11a1,Snrk,St3gal1,Syk,Tie1,Tlr7,Tlr9	n/a (just one condition)
negative regulation of leukocyte differentiation	2.58e-05	2	C1qc,Cd44,Cd74,Ceacam1,Fbn1,Flt3,Il4ra,Inpp5d,Jak3,Lyn,Mafb,Pglyrp1,Runx1,Runx3,Sfrp1,Tmem176a,Tmem176b,Zbtb7b	C1qc,Cd74,Tmem176a,Tmem176b
positive regulation of leukocyte differentiation	2.66e-05	2	Adam8,Ccr1,Cd74,Csf1r,Fes,H2-Aa,H2-DMa,Hcls1,Il1b,Il4ra,Inpp5d,Itgam,Mmp14,Nckap1l,Runx1,Runx3,Shb,Sox4,Syk,Tgfbr2,Tyrobp,Vsir,Zbtb7b	Cd74,Csf1r,H2-DMa,Itgam,Syk,Tyrobp,Vsir
positive regulation of transport	2.66e-05	2	Abca1,Abca7,Abcg1,Adcyap1r1,Adora2a,Agt,Angpt1,Arrb1,Atp13a2,Atp2a1,C1qtnf1,C1qtnf3,C2,C3,Camk1d,Camk2a,Ccr1,Cd14,Cd300c2,Cd300lf,Cd34,Cd38,Cebpb,Clec4e,Clec7a,Cyp4f18,Dnm1,Egfr,Ephb2,Fcer1g,Fcgr1,Fcgr2b,Fcgr3,Fgr,Fpr2,Glul,Gpc3,Gpr39,Grem1,Hcls1,Hyal2,Il1b,Il4ra,Inhbb,Itga2,Itgam,Itgb2,Jak3,Lbp,Lipg,Lrp1,Mmp13,Mtcl1,Nckap1l,Nfkbia,Nos1,Nr1h3,Nucb2,P2rx7,Pdgfb,Plcg2,Plk3,Pltp,Ppard,Ptafr,Ptch1,Ra…	Abcg1,Cd300c2,Fcgr2b,Fgr,Itgam,Itgb2,Lbp,Pltp,Slc11a1,Stac2,Syk
small molecule metabolic process	2.68e-05	2	Abca1,Abcg1,Abhd5,Acer2,Acot12,Acsf2,Acsm5,Adcy3,Adcy4,Adssl1,Alox5ap,Apoa1,Apoa2,Apobec3,Apobr,Apoc1,Apoc3,Apod,Apoe,Atp5e,Atp5h,Bcat2,Bckdhb,C1qtnf9,C3,Car4,Car5b,Cars2,Cd74,Ch25h,Chst1,Coq7,Cyp1a1,Cyp2b10,Cyp2e1,Cyp4f18,Dagla,Ech1,Ehhadh,Elovl5,Epha2,Fabp3,Fah,Fuom,Gda,Gk,Glul,Gmpr,Gpat4,Gpt2,Hdc,Hsd3b7,Hyal2,Il1b,Lars2,Mcee,Mlycd,Mpc2,Ncf1,Ncf2,Nos1,Nos2,Nr1h3,Nt5e,Nudt14,Oas1a,Pde2a,Pde4a,Pg…	No common gene
regulation of chemotaxis	2.73e-05	2	Bst1,Camk1d,Ccr1,Cd74,Cmklr1,Cxcl13,Ddt,Fgf18,Fpr2,Grem1,Il1b,Itga2,Lbp,Lgmn,Lpar1,Lyn,Nbl1,Nckap1l,Notch1,Pdgfb,Pdgfra,Plxna3,Plxna4,Ptk2b,Robo1,S1pr1,Sema3b,Sema3g,Sema4d,Sema6b,Sema7a,Slit2,Smoc2	Bst1,Cd74,Lbp
regulation of chemokine production	2.8e-05	2	Apod,C1qtnf3,Cd74,Csf1r,Epha2,Havcr2,Il1b,Il4ra,Il6ra,Lbp,Lrp1,Mefv,Sirpa,Syk,Tlr2,Tlr7,Tlr9	Apod,Cd74,Csf1r,Il6ra,Lbp,Syk,Tlr9
lymphocyte differentiation	2.8e-05	1	Bcl3,Btk,Cd74,Chd7,Clec4e,Dll4,Fcer1g,Flt3,H2-Ab1,H2-DMa,Jag2,Jak3,Lfng,Mafb,Nfam1,Nfatc1,Plcg2,Pou2f2,Ptk2b,Spi1,Syk,Zbtb7b	n/a (just one condition)
cellular component assembly	2.95e-05	1	1110001J03Rik,1110008F13Rik,Apoa1,Apoa2,Apoe,Chchd4,Clstn3,Cox17,Cox7a1,Fam96a,Flcn,Hccs,Mief2,Mrps7,Ndufa1,Ndufa13,Ndufa2,Ndufa3,Ndufa5,Ndufa6,Ndufa8,Ndufaf4,Ndufb10,Ndufb11,Ndufb2,Ndufb5,Ndufb6,Ndufb7,Ndufc1,Ndufc2,Ndufs5,Ndufs7,Pdgfb,Rps19,Slc1a5,Taf10,Uqcc3	n/a (just one condition)
positive regulation of hemopoiesis	3e-05	2	Adam8,Ccr1,Cd74,Csf1r,Fes,Flt1,H2-Aa,H2-DMa,Hcls1,Il1b,Il4ra,Inpp5d,Itgam,Mmp14,Nckap1l,Rab7b,Runx1,Runx3,Shb,Sox4,Stat1,Syk,Tgfbr2,Tyrobp,Vsir,Zbtb7b	Cd74,Csf1r,H2-DMa,Itgam,Syk,Tyrobp,Vsir
positive regulation of hydrolase activity	3e-05	2	Abhd5,Acer2,Adap2,Adcyap1r1,Agt,Arap1,Arap3,Arhgap27,Arhgap31,Arhgef15,Arrb1,Ccl21c,Ccl6,Ccl8,Ccl9,Cd300a,Ctsc,Cxcl13,Egln3,Epha2,F3,Fbln1,Fgfr3,Flcn,Flt1,Gpihbp1,Gsn,Icam1,Itga2,Lgmn,Lpar1,Lyn,Mefv,Mtcl1,Nckap1l,Nr1h3,Pcolce,Pcolce2,Pdgfra,Plek,Prex1,Prr5,Ptafr,Ptk2b,Rapgef3,Rasa3,Rasa4,Rgl3,Rin3,Robo1,S100a8,S100a9,S1pr1,Sele,Sema4d,Sipa1,Stat1,Syk,Vsir,Xdh	Cd300a,Icam1,Rasa3,Syk,Vsir
cell activation involved in immune response	3.28e-05	1	Cd300a,Cd74,Clec7a,Cx3cr1,Enpp3,Icam1,Lbp,Lcp1,Lrp1,Ly9,Myo1f,Plcl2,Slc11a1,Syk,Tnfaip3,Tyrobp	n/a (just one condition)
Fc-gamma receptor signaling pathway	3.32e-05	1	Clec4e,Fcer1g,Fcgr1,Fcgr2b,Fcgr3,Fcgr4	n/a (just one condition)
endothelial cell differentiation	3.56e-05	1	Agt,Eng,Hey1,Icam1,Notch1,Notch4,Pde2a,Rapgef3,Robo4,S1pr1,Sox17,Sox18	n/a (just one condition)
regulation of lipid metabolic process	3.56e-05	1	Abcg1,Abhd5,Adgrf5,Agt,Apoc3,Apod,C3,Cd74,Ceacam1,Elovl5,Fgfr3,Fgr,Fitm2,Flt1,Fpr2,Il1b,Lyn,Mettl20,Mfsd2a,Nr1h3,Pdgfb,Ppard,Ptk2b,Scarb1,Slc27a1,Socs3,Tysnd1	n/a (just one condition)
chemical homeostasis	3.73e-05	2	Abca1,Abcg1,Abhd5,Ackr2,Adcyap1r1,Adgrf5,Agt,Apoc3,Atp13a2,Atp2a1,Bace2,C1qtnf1,C1qtnf3,Car4,Ccr1,Cd38,Cdh5,Cmklr1,Cnnm2,Cp,Cx3cr1,Cxcl13,Dcn,Egfr,Fbn1,Fitm2,Foxo1,Fpr2,Ftl1,Gpihbp1,Gpr35,Gpr39,Gpr4,Gprc5b,Gramd1b,Grina,Hexb,Hk3,Hvcn1,Hyal2,Icam1,Igfbp5,Il1b,Itpr3,Jak3,Kcna5,Kcnk3,Lcn2,Lipg,Lpar1,Lrp1,Mt1,Mt2,Mylip,Myoc,Napsa,Nos1,Nr1h3,Nucb2,P2rx7,Pdgfra,Plcg2,Plcl2,Ptch1,Ptger1,Ptgir,Ptk2b,Rasa…	Abcg1,Cp,Gpr35,Icam1,Rasa3,Slc11a1
response to organonitrogen compound	3.78e-05	2	Adora2a,Agt,Apoc3,Atp2a1,Baiap2,Bsg,Camk2a,Cd68,Cdkn1a,Ceacam1,Cebpb,Col16a1,Col1a1,Col1a2,Col3a1,Cybb,Cyp2e1,Dnm1,Egfr,Eif4ebp1,Eif4ebp2,Fbn1,Fcer1g,Fcgr2b,Folr2,Foxo1,Fpr2,Gsn,Icam1,Igfbp5,Il1b,Inhbb,Irf5,Itga2,Itgb2,Itpr3,Klf2,Lgmn,Lrp1,Lyn,Mmp2,Mmp3,Mylip,Nfkbia,Nos1,Notch1,Nsg1,P2rx7,Pde2a,Pdgfra,Pitx3,Plcg2,Ptafr,Ptger1,Ptk2b,Rapgef3,Ryr1,Sdf2l1,Serpina3f,Serpina3g,Serpina3n,Sfrp1,Sh2b2,Slc…	Cd68,Cybb,Fcgr2b,Icam1,Irf5,Itgb2,Sdf2l1,Syk,Tlr9
striated muscle tissue development	4.27e-05	1	Asb2,Bmpr1a,Casq1,Col19a1,Dmd,Fgf1,Foxp2,Gjc1,Kcnab1,Mef2c,Myh10,Myh11,Mylk2,Myom1,Nr2f2,Rbp4,Sema3c,Sgcd,Sgcg,Srpk3,Svil,Wnt5a,Xk	n/a (just one condition)
regulation of ERK1 and ERK2 cascade	4.38e-05	3	Abca7,Angpt1,Arrb1,C1qtnf3,C3,Ccl11,Ccl21c,Ccl6,Ccl8,Ccl9,Ccr1,Cd44,Cd74,Ceacam1,Csf1r,Ddt,Egfr,Epha2,Ephb2,Fbln1,Fgf18,Fgfr3,Flcn,Flt4,Fpr2,Hand2,Havcr2,Htr2b,Icam1,Il1b,Lrp1,Lyn,Notch1,Pdgfb,Pdgfra,Ptk2b,Sema7a,Sirpa,Syk,Tiam1,Tlr2	Csf1r,Icam1
positive regulation of leukocyte mediated immunity	4.38e-05	1	Btk,C3,Fcer1g,Fcgr1,Fcgr3,Fgr,H2-D1,H2-K1,Il1b,Il4ra,Itgam,Itgb2,Nectin2,Stxbp2,Syk,Tyrobp	n/a (just one condition)
lymphocyte migration	4.79e-05	1	Adam8,Ccl6,Ccl8,Ccl9,Ch25h,Cxcl13,Cxcl16,Hsd3b7,Icam1,S1pr1,Spns2	n/a (just one condition)
positive regulation of transferase activity	4.81e-05	1	Adam8,Agt,C1qtnf9,Card10,Cd74,Cdkn1a,Ceacam1,Csf1r,Dcun1d3,Epha2,Fcgr1,Fgd2,Fgfr3,Fgr,Flt1,Flt3,Flt4,Fpr2,Gprc5b,Grem1,Il1b,Il6ra,Ksr1,Lyn,Map3k11,Map3k6,Ncf1,Pdgfb,Pim1,Ptk2b,Rgcc,Slc11a1,Slc27a1,Syk,Tie1,Tlr1,Tlr9	n/a (just one condition)
positive regulation of interleukin-8 production	5.1e-05	2	Cd14,Cd74,Clec7a,Hyal2,Il1b,Lbp,Syk,Tlr1,Tlr2,Tlr7,Tlr8,Tlr9	Cd74,Lbp,Syk,Tlr9
regulation of cell-substrate adhesion	5.11e-05	2	Apod,Bst1,Ccdc80,Col16a1,Col1a1,Dbn1,Egflam,Epha3,Fbln1,Fbln2,Fmn1,Fzd4,Lrp1,Mmp14,Myoc,Nid1,Pdpn,Prex1,Smoc2,Spock2	Col16a1,Col1a1,Egflam,Fbln1,Fbln2,Lrp1,Nid1,Smoc2
lung development	5.11e-05	2	Ace,Adamts2,Adamtsl2,Bmpr1a,Ccbe1,Celsr1,Egfr,Fgf1,Fgf18,Foxp2,Gli1,Gpc3,Heg1,Hhip,Igfbp5,Mmp14,Nfib,Pdgfra,Pdpn,Pgr,Phex,Prox1,Rbp4,Smpd3,Tgfbr2,Thra,Thrb,Tns3,Wnt5a,Zfpm2	Gpc3,Igfbp5
negative regulation of leukocyte cell-cell adhesion	5.19e-05	1	Adam8,Adora2a,Cd300a,Cd74,Ceacam1,Cebpb,H2-Aa,H2-Ab1,Havcr2,Il4ra,Jak3,Runx3,Vsir,Zbtb7b,Zc3h12d	n/a (just one condition)
cellular respiration	5.46e-05	1	Coq7,Cox7c,Cycs,Ndufa12,Ndufa5,Ndufa8,Ndufb6,Ndufc2,Ndufs7,Uqcc3	n/a (just one condition)
second-messenger-mediated signaling	5.57e-05	2	Abca1,Adcy3,Adcy4,Adgrg1,Adora2a,Ank2,Apoe,Cacna1c,Casq1,Ccr1,Ccr9,Cnr2,Dmd,Dmpk,Eif4ebp2,Fpr2,Gpr161,Gpr4,Gucy1b3,Itpr1,Itpr3,Ksr1,Mc5r,Mrvi1,Mt1,Mt2,Nfatc1,Nfatc2,Nos1,Nos2,Npr1,Pde2a,Ptger1,Ramp1,Rasa3,Rcan2,S1pr1,Sgcd,Tmem110,Trpm2	No common gene
kidney development	5.72e-05	2	Ace,Angpt1,Cd34,Cd44,Cfh,Col4a4,Dact2,Dchs1,Dcn,Fbn1,Fmn1,Gpc3,Lrp4,Nid1,Pdgfra,Plce1,Prox1,Ptch1,Serpinf1,Sfrp1,Slit2,Sox4,Sulf2	Cfh,Col4a4,Dcn,Fbn1,Gpc3,Lrp4,Nid1,Pdgfra,Ptch1,Serpinf1,Sfrp1,Slit2
positive regulation of type I interferon production	5.87e-05	1	Cd14,Flt3,Irf7,Plcg2,Stat1,Syk,Tlr7,Tlr8,Tlr9,Tmem173	n/a (just one condition)
negative regulation of inflammatory response	5.87e-05	2	Acod1,Adora2a,Apod,C1qtnf3,Cd44,Cdh5,Cnr2,Cx3cr1,Enpp3,Fcgr2b,Fpr2,Hgf,Il1r2,Il22ra2,Mefv,Nr1h3,Nt5e,Pglyrp1,Ppard,Serpinf1,Sirpa,Slit2,Socs3,Tnfaip3,Tnfrsf1b	Apod,Fcgr2b,Nt5e,Socs3,Tnfrsf1b
regulation of interleukin-10 production	5.87e-05	2	Bcl3,Cd34,Fcer1g,Fcgr2b,Hgf,Jak3,Mmp8,Syk,Tlr2,Tlr9,Tnfrsf9,Tyrobp,Vsir	Fcgr2b,Syk,Tlr9,Tyrobp,Vsir
trabecula morphogenesis	5.87e-05	1	Ccm2l,Chd7,Dll4,Eng,Fgfr3,Hey1,Nfatc1,Notch1,S1pr1,Sbno2	n/a (just one condition)
collagen fibril organization	5.91e-05	2	Adamts2,Col14a1,Col1a1,Col1a2,Col3a1,Cyp1b1,Dpt,Loxl2,Loxl4,Sfrp2	Adamts2,Col14a1,Col1a1,Loxl2,Loxl4
regulation of leukocyte cell-cell adhesion	6.06e-05	2	Adam8,Adora2a,Cd300a,Cd44,Cd74,Ceacam1,Cebpb,Efnb1,Ephb6,H2-Aa,H2-Ab1,H2-DMa,Havcr2,Icam1,Il1b,Il4ra,Itgb2,Jak3,Nckap1l,Ptafr,Runx1,Runx3,Sele,Selp,Shb,Sirpa,Sox4,Syk,Tgfbr2,Tnfrsf13c,Vsir,Zbtb7b,Zc3h12d	Cd300a,Cd74,H2-DMa,Icam1,Itgb2,Syk,Vsir
cell-substrate adhesion	6.1e-05	2	Adamts12,Angpt1,Cd34,Col16a1,Col3a1,Fzd4,Hpse,Itga11,Itga2,Itgb2,Itgb4,Nid1,Ntn4,Sfrp1,Sirpa,Sned1,Tiam1,Vwf	Adamts12,Col16a1,Hpse,Itga11,Itgb4,Nid1,Ntn4,Sfrp1,Vwf
regulation of type I interferon production	6.18e-05	1	Acod1,Cd14,Flt3,Havcr2,Irf7,Plcg2,Stat1,Syk,Tlr7,Tlr8,Tlr9,Tmem173	n/a (just one condition)
regulation of tumor necrosis factor superfamily cytokine production	6.21e-05	1	Adam8,Bcl3,Cd14,Cybb,Ddt,Fcer1g,Fcgr3,Flt3,Havcr2,Lbp,Mmp8,Syk,Tlr1,Tlr9,Trim30a,Tyrobp,Vsir	n/a (just one condition)
positive regulation of transcription by RNA polymerase II	6.25e-05	1	Ablim3,Akna,Bcl3,Cebpb,Chd7,Ciita,Eng,Flcn,Foxo1,Grem1,Hcls1,Helz2,Hey1,Hif3a,Hyal2,Ier5,Il1b,Irf5,Irf7,Irf8,Jak3,Klf2,Mafb,Mcf2l,Mycl,Nfatc1,Nfatc2,Nfkb2,Nfkbia,Nlrc5,Nos1,Notch1,Nr1h3,Pdgfb,Pitx3,Plac8,Pou2af1,Pou2f2,Ppard,Rapgef3,Rgcc,Rps6ka1,Runx3,S1pr1,Sbno2,Slc11a1,Sox17,Sox18,Spi1,Spib,Stat1,Tbx3,Tcf15,Tead4,Tlr9,Tmem173,Zbtb7b	n/a (just one condition)
regulation of myeloid leukocyte differentiation	6.5e-05	1	Adam8,C1qc,Ccr1,Cd74,Ceacam1,Cebpb,Csf1r,Fes,Fgfr3,Hcls1,Inpp5d,Itgam,Lyn,Mafb,Tyrobp	n/a (just one condition)
positive regulation of cell death	6.61e-05	2	Ace,Acer2,Adam8,Adora2a,Agt,Aldh1a3,Arrb1,C1qa,Camk1d,Camk2a,Cd248,Cd44,Cdc34,Cdkn1a,Ctsc,Ctsz,Dcun1d3,Egln3,F3,Fcgr2b,Fgfr3,Flcn,Folh1,Foxo1,Gsn,Hyal2,Igfbp3,Il1b,Inhbb,Inpp5d,Irf5,Itgam,Jak3,Lpar1,Lrp1,Lyn,Map3k11,Mmp2,Mmp3,Ncf2,Nos1,Notch1,Olfm1,P2rx7,Phlda1,Pik3cd,Pitx3,Ptprf,Rgcc,Robo1,Runx3,S100a8,S100a9,Sfrp1,Siglec1,Slit2,Sox4,Srpx,Stat1,Steap3,Syk,Tnfrsf1b,Trpm2,Tyrobp,Ucp2,Xdh	Fcgr2b,Irf5,Itgam,Siglec1,Syk,Tnfrsf1b,Tyrobp
response to endogenous stimulus	7.05e-05	2	Acod1,Acsbg1,Adamts12,Agt,Alpl,Apoc3,Arap1,Atp2a1,Baiap2,Bsg,Camk2a,Cd38,Cd44,Cd68,Cdh5,Cdkn1a,Ceacam1,Cebpb,Cfb,Col16a1,Col1a1,Col1a2,Col2a1,Col3a1,Cx3cr1,Cxcl13,Cybb,Dbn1,Dll4,Egfr,Eif4ebp1,Eif4ebp2,Eng,Fbn1,Fcer1g,Fcgr2b,Fgf18,Fgfr3,Flrt2,Folr2,Foxo1,Fpr2,Gdf10,Gdf6,Gdf7,Hcls1,Hyal2,Icam1,Igfbp5,Inhbb,Itga2,Itgb2,Itpr3,Klf2,Lgmn,Lrp1,Lyn,Mmp13,Mmp14,Mmp2,Mmp3,Mylip,Ncf2,Nos1,Nos2,Notch1,Nr1h3,…	Cd68,Cybb,Fcgr2b,Icam1,Itgb2,Syk,Tlr9,Vsir
positive regulation of cell-cell adhesion	7.33e-05	2	Adam8,Cd44,Cd74,Cxcl13,Efnb1,Ephb6,H2-Aa,H2-Ab1,H2-DMa,Havcr2,Icam1,Il1b,Il4ra,Itgb2,Jak3,Nckap1l,Pdpn,Piezo1,Podxl,Ptafr,Runx1,Runx3,Sele,Selp,Shb,Sirpa,Sox4,Syk,Tgfbr2,Tnfrsf13c,Vsir,Zbtb7b	Cd74,H2-DMa,Icam1,Itgb2,Syk,Vsir
muscle contraction	7.33e-05	1	Ank2,Cacna1c,Cacnb2,Dmd,Dmpk,Kcnd3,Kcnma1,Lmod1,Myh11,Mylk,Mylk2,Myom1,Npy1r,Rcsd1,Sgcd,Slmap,Tpm2	n/a (just one condition)
regulation of developmental growth	7.56e-05	2	Actn3,Apoe,Ar,Bmpr1a,Cacna1c,Capn3,Cdh4,Col14a1,Colq,Dbn1,Erbb4,Fgf13,Gli1,Lep,Lgmn,Lrp1,Mef2c,Meis1,Myoz1,Nkd1,Npy1r,Ntrk3,Olfm1,Pi16,Plxna3,Plxna4,Prox1,Ptch1,Rag2,Rbp4,Rgs4,Sema3a,Sema3b,Sema3c,Sema3d,Sema4d,Sema5a,Sema6c,Sfrp1,Slit2,Tgfbr2,Wnt5a,Zfpm2	No common gene
regulation of secretion by cell	7.7e-05	2	Abcg1,Adora2a,Agt,Arrb1,Atp13a2,C1qtnf1,C1qtnf3,Camk2a,Cd14,Cd22,Cd300a,Cd300c2,Cd34,Cd38,Ceacam1,Chd7,Clec4e,Cyth1,Ddi2,Egfr,Fcer1g,Fes,Fgr,Glul,Gpr39,Igfbp3,Il1b,Il4ra,Inhbb,Itgam,Itgb2,Lrp1,Lyn,Midn,Mmp13,Nos1,Nos2,Notch1,Nr1h3,Nucb2,P2rx7,Pim3,Ppard,Ptafr,Rgcc,Runx1,Sfrp1,Smpd3,Sox4,Srgn,Stxbp2,Syk,Tlr2,Tlr9,Tnfrsf1b,Trpm2,Ucp2	Abcg1,Cd300a,Cd300c2,Fgr,Itgam,Itgb2,Syk,Tlr9,Tnfrsf1b
respiratory system development	7.98e-05	2	Ace,Adamts2,Adamtsl2,Aldh1a3,Bmpr1a,Ccbe1,Celsr1,Egfr,Fgf1,Fgf18,Foxp2,Gli1,Gng8,Gpc3,Heg1,Hhip,Igfbp5,Kcnab1,Lef1,Mmp14,Nfib,Pdgfra,Pdpn,Pgr,Phex,Prox1,Rbp4,Smpd3,Tgfbr2,Thra,Thrb,Tns3,Wnt5a,Zfpm2	Gpc3,Igfbp5
complement activation, classical pathway	8.02e-05	3	C1qa,C1qb,C1qc,C1ra,C1s1,C2,C3,C4b,Cd55,Serping1	No common gene
regulation of nervous system development	8.12e-05	2	Ace,Apoe,Arhgef9,Atp1b2,Bmpr1a,Camk1d,Camk2a,Cdh4,Cdon,Celsr1,Cobl,Col3a1,Colq,Ctsc,Cx3cr1,Dbn1,Dixdc1,Dmd,Efemp1,Efhc2,Ephb2,Erbb4,Fam19a1,Fgf13,Flrt2,Fzd1,Fzd4,Gdf6,Gdf7,Gdpd5,Gfi1,Gli1,Gpr161,Hgf,Igsf10,Itpr1,Jade2,Kif1a,Kremen1,Lpar1,Lrp1,Lrp4,Lrtm1,Ltk,Mef2c,Meis1,Nbl1,Nr1d1,Ntf3,Ntrk3,Olfm1,Phactr1,Plxna1,Plxna3,Plxna4,Plxnb2,Prex1,Prox1,Ptprd,Ptprf,Ptprz1,Rab17,Reln,Robo1,Rock1,Scn1b,Sema3…	Serpinf1
positive regulation of adaptive immune response	8.25e-05	1	Btk,C3,Cd74,Fcer1g,Fcgr1,Fcgr3,H2-Ab1,H2-D1,H2-DMa,H2-K1,Il1b,Nectin2,Slc11a1,Tnfrsf13c	n/a (just one condition)
negative regulation of T cell activation	8.25e-05	1	Adora2a,Cd300a,Cd74,Ceacam1,Cebpb,H2-Aa,H2-Ab1,Havcr2,Il4ra,Jak3,Runx3,Vsir,Zbtb7b,Zc3h12d	n/a (just one condition)
regulation of transferase activity	8.53e-05	1	Adam8,Adora2a,Agt,C1qtnf9,Card10,Cd300a,Cd74,Cdkn1a,Ceacam1,Csf1r,Dcun1d3,Dusp18,Epha2,Fcgr1,Fgd2,Fgfr3,Fgr,Flt1,Flt3,Flt4,Fpr2,Gprc5b,Grem1,Hyal2,Il1b,Il6ra,Ksr1,Lyn,Map3k11,Map3k6,Midn,Ncf1,Nlrc5,Nos2,Pdgfb,Pim1,Ptk2b,Rasip1,Rgcc,Shb,Slc11a1,Slc27a1,Socs3,Syk,Tie1,Tlr1,Tlr9	n/a (just one condition)
amide biosynthetic process	8.57e-05	1	Cars2,Lars2,Mlycd,Mpc2,Mrpl12,Mrpl15,Mrpl34,Mrpl37,Mrpl51,Mrps12,Mrps23,Mrps7,Ppcs,Rmnd1,Rps19,Tsfm	n/a (just one condition)
regulation of interleukin-8 production	8.67e-05	2	Arrb1,Bcl3,Cd14,Cd74,Clec7a,Hyal2,Il1b,Lbp,Ssc5d,Syk,Tlr1,Tlr2,Tlr7,Tlr8,Tlr9	Cd74,Lbp,Syk,Tlr9
positive regulation of lipid localization	9.09e-05	1	Abca1,Abca7,Abcg1,C3,Cyp4f18,Fitm2,Il1b,Lipg,Nfkbia,Nr1h3,Osbpl11,Pltp,Scarb1	n/a (just one condition)
positive regulation of tumor necrosis factor superfamily cytokine production	9.09e-05	1	Adam8,Cd14,Cybb,Ddt,Fcer1g,Fcgr3,Havcr2,Lbp,Mmp8,Syk,Tlr1,Tlr9,Tyrobp	n/a (just one condition)
inner mitochondrial membrane organization	9.21e-05	1	Dnajc11,Ndufa13,Timm13,Timm9,Tmem11,Uqcc3	n/a (just one condition)
positive regulation of acute inflammatory response	9.37e-05	1	Adam8,Alox5ap,Btk,C3,Fcer1g,Fcgr1,Fcgr3,Il1b	n/a (just one condition)
positive regulation of leukocyte migration	9.47e-05	1	Camk1d,Cd74,Cmklr1,Cx3cr1,Icam1,Itga2,Lbp,Lgmn,Mmp14,Nckap1l,Plvap,Ptafr,Sele,Selp,Tlr2	n/a (just one condition)
negative regulation of immune response	9.6e-05	1	Acod1,Bst2,Ccr1,Cd300a,Ceacam1,Fcgr2b,Havcr2,Il4ra,Inpp5d,Jak3,Nlrc5,Parp14,Pglyrp1,Samhd1,Vsir,Zbtb7b	n/a (just one condition)
glial cell development	9.61e-05	2	Adora2a,Agt,B4galt5,C1qa,Egfr,Fgfr3,Fpr2,Gsn,Il1b,Itgam,Itgb4,Lpar1,Lrp1,Lyn,Myoc,Pdgfb,S100a8,S100a9,Sox4,Tlr2,Tppp	Itgam,Itgb4
regulation of hypersensitivity	0.0001	1	Btk,C3,Fcer1g,Fcgr1,Fcgr2b,Fcgr3	n/a (just one condition)
regulation of interferon-gamma production	0.00011	1	Bcl3,Cd14,Flt3,Havcr2,Il1b,Irf8,Pglyrp1,Slc11a1,Tlr7,Tlr8,Tlr9,Tnfrsf13c,Vsir	n/a (just one condition)
regulation of neurogenesis	0.00011	3	Ace,Apoe,Atp1b2,Bmpr1a,Camk1d,Camk2a,Ccl11,Cdh4,Cdon,Cobl,Col3a1,Cx3cr1,Dbn1,Dixdc1,Dmd,Efemp1,Efhc2,Epha3,Ephb2,Erbb4,Fam19a1,Fgf13,Flrt2,Fzd1,Fzd4,Gdf6,Gdf7,Gdpd5,Gfi1,Hgf,Igsf10,Itpr1,Jade2,Kif1a,Kremen1,Lpar1,Lrp1,Lrp4,Ltk,Mef2c,Meis1,Nbl1,Nr1d1,Ntf3,Ntrk3,Olfm1,Phactr1,Plxna1,Plxna3,Plxna4,Plxnb2,Prex1,Prox1,Prrx1,Ptprd,Ptprf,Ptprz1,Rab17,Reln,Robo1,Rock1,Scn1b,Sema3a,Sema3b,Sema3c,Sema3d,Se…	Serpinf1
regulation of protein secretion	0.00012	2	Abcg1,Adora2a,Agt,Arrb1,Atp13a2,C1qtnf3,Cd14,Cd22,Cd300c2,Cd34,Cd38,Clec4e,Egfr,Fgr,Glul,Gpr39,Il1b,Inhbb,Lrp1,Lyn,Midn,Mmp13,Nos1,Nos2,Nr1h3,P2rx7,Pim3,Ppard,Rgcc,Sfrp1,Sox4,Srgn,Syk,Tlr2,Tlr9,Trpm2,Ucp2	Abcg1,Cd300c2,Fgr,Syk,Tlr9
production of molecular mediator involved in inflammatory response	0.00012	1	Alox5ap,Btk,Cd300a,Fcer1g,Il4ra,Lyn,Syk	n/a (just one condition)
positive regulation of ERK1 and ERK2 cascade	0.00012	3	Abca7,Angpt1,Arrb1,C1qtnf3,C3,Ccl11,Ccl21c,Ccl6,Ccl8,Ccl9,Ccr1,Cd44,Cd74,Csf1r,Ddt,Egfr,Fgf18,Fgfr3,Flt4,Fpr2,Hand2,Havcr2,Htr2b,Icam1,Il1b,Lrp1,Notch1,Pdgfb,Pdgfra,Ptk2b,Sema7a,Tlr2	Csf1r,Icam1
regulation of morphogenesis of an epithelium	0.00013	2	Adamts12,Btbd7,Celsr1,Dact1,Fzd1,Gpc3,Hgf,Ntn4,Pdgfra,Plekha4,Sfrp1,Sfrp2,Wnt2b	Adamts12,Dact1,Gpc3,Ntn4,Pdgfra,Sfrp1,Wnt2b
regulation of tissue remodeling	0.00013	1	Adam8,Agt,Cd38,Ceacam1,Csf1r,Fcgr4,Fgfr3,Flt4,Grem1,Inpp5d,S1pr1,Syk	n/a (just one condition)
regulation of phosphatidylinositol 3-kinase signaling	0.00013	2	Agt,Angpt1,Ceacam1,Dcn,Egfr,Fgr,Flt1,Fpr2,Hcls1,Hgf,Myoc,Ncf1,Pdgfb,Pik3ap1,Ppard,Prr5,Ptpn13,Reln,Selp,Sema4d,Slc9a3r2	Fgr,Ncf1,Pik3ap1
ameboidal-type cell migration	0.00014	1	Adam8,Cxcl13,Efnb1,Grem1,Itgb2,Itgb4,Mmrn2,Nrp2,Ppard,Ptk2b,Scarb1,Sema3g,Sema6b,Sema7a,Sgpl1,Sox17,Sox18	n/a (just one condition)
positive regulation of interferon-gamma production	0.00014	1	Bcl3,Cd14,Flt3,Havcr2,Il1b,Irf8,Slc11a1,Tlr7,Tlr8,Tlr9,Tnfrsf13c	n/a (just one condition)
positive regulation of vasculature development	0.00014	2	Adam12,C3,Ccbe1,Cd34,Cdh5,Ceacam1,Cx3cr1,Cybb,Eng,F3,Fgf18,Flt1,Grem1,Hgf,Il1b,Il6ra,Itgax,Itgb2,Notch1,Notch4,Pdgfb,Ptk2b,Rapgef3,Runx1,Smoc2,Tgfbr2,Tie1	Cybb,Il6ra,Itgb2
positive regulation of phagocytosis	0.00015	2	Abca7,C2,C3,Camk1d,Cd300lf,Clec7a,Fcer1g,Fcgr1,Fcgr2b,Fcgr3,Fpr2,Il1b,Itga2,Lbp,Lrp1,Nckap1l,Sirpa,Slc11a1	Fcgr2b,Lbp,Slc11a1
collagen metabolic process	0.00016	1	Adamts2,Col1a1,Col1a2,Ctsk,Mmp14,Mmp2,Mmp3,P2rx7,Smpd3	n/a (just one condition)
negative regulation of blood vessel morphogenesis	0.00016	1	Agt,Card10,Dll4,Epha2,Flcn,Gpr4,Klf2,Mmrn2,Notch1,Rgcc,Stab1,Stat1,Tie1,Xdh	n/a (just one condition)
skeletal system morphogenesis	0.00016	2	Actn3,Col12a1,Col14a1,Col1a1,Fgf18,Fgr,Fmn1,Gas1,Glg1,Hhip,Matn2,Mmp14,Mmp2,P2rx7,Pdgfra,Prrx1,Sfrp1,Sfrp2,Smpd3,Tgfbr2,Tifab,Tmem119	Col12a1,Col14a1,Col1a1,Gas1,Glg1,Matn2,Mmp2,Pdgfra,Sfrp1
myeloid leukocyte mediated immunity	0.00016	1	Btk,Cd300a,Cd300lb,Fcgr1,Fcgr3,Lyn,Myo1f,Ncf1,Stxbp2	n/a (just one condition)
regulation of lymphocyte differentiation	0.00016	2	Adam8,Cd44,Cd74,Flt3,H2-Aa,H2-DMa,Il1b,Il4ra,Inpp5d,Jak3,Mmp14,Nckap1l,Nfam1,Pglyrp1,Runx1,Runx3,Sfrp1,Shb,Sox4,Syk,Tgfbr2,Tlr9,Vsir,Zbtb7b	Cd74,H2-DMa,Nfam1,Syk,Tlr9,Vsir
positive regulation of cellular biosynthetic process	0.00016	1	Ablim3,Adgrf5,Agt,Akna,Apoc3,Bcl3,Cd38,Cd74,Cebpb,Chd7,Ciita,Dyrk2,Elovl5,Eng,Flcn,Foxo1,Fpr2,Gpt2,Grem1,Hcls1,Helz2,Hey1,Hif3a,Hyal2,Icam1,Ier5,Il1b,Irf5,Irf7,Irf8,Itgb2,Jak3,Klf2,Mafb,Mcf2l,Mfsd2a,Mmp8,Mycl,Ncf1,Nfatc1,Nfatc2,Nfkb2,Nfkbia,Nlrc5,Nos1,Nos2,Notch1,Nr1h3,Pdgfb,Pim1,Pitx3,Plac8,Pou2af1,Pou2f2,Ppard,Ptk2b,Rapgef3,Rgcc,Rps6ka1,Runx3,S1pr1,Sbno2,Scarb1,Slc11a1,Slc27a1,Sox17,Sox18,Spi1,…	n/a (just one condition)
microglial cell activation	0.00016	2	C1qa,Cx3cr1,Fpr2,Itgam,Tlr1,Tlr2,Tlr7,Tlr8,Tlr9,Tyrobp	Itgam,Tlr9,Tyrobp
regulation of animal organ morphogenesis	0.00016	3	Ar,Bmpr1a,Btbd7,Cd34,Celsr1,Dact1,Fgf1,Fgf18,Foxp2,Fzd1,Gli1,Gpc3,Hand2,Hgf,Itpr1,Lgr4,Lims2,Nfib,Nkd1,Ntn4,Pdgfra,Plekha4,Robo1,Sema3c,Sfrp1,Sfrp2,Sulf2,Tgfbr2,Thrb,Tnfaip3,Wnt2b,Wnt5a	Dact1,Gpc3
negative regulation of cellular metabolic process	0.00017	1	Abca7,Acer2,Adora2a,Agt,Apoc3,Apod,Bcl3,Bst2,C3,C4b,Cd300a,Cd38,Cdkn1a,Ceacam1,Cebpb,Ciita,Ctsz,Dll4,Dusp18,Eif4ebp1,Eif4ebp2,Eng,Fcmr,Fgfr3,Flcn,Foxo1,Grem1,Hcls1,Hey1,Hif3a,Hist2h2aa1,Hyal2,Ifi203,Ifi204,Ifi205,Igfbp3,Il10ra,Il1b,Il1r2,Irf8,Itgam,Jak3,Klf2,Lyn,Mbd1,Mettl20,Mfsd2a,Midn,Mnda,Mndal,Nfatc1,Nfatc2,Nfkb2,Nos1,Notch1,Notch4,Nr1h3,Parp14,Pbld1,Pde2a,Pdgfb,Pex14,Pgp,Plek,Plk3,Ppard,Pydc…	n/a (just one condition)
organonitrogen compound biosynthetic process	0.00017	1	Abhd17c,Apoa1,Apoa2,Apoe,Atp5e,Atp5h,Cars2,Chkb,Lars2,Mlycd,Mpc2,Mrpl12,Mrpl15,Mrpl34,Mrpl37,Mrpl51,Mrps12,Mrps23,Mrps7,Ppcs,Rmnd1,Rps19,Slc25a39,Tsfm,Uqcc3	n/a (just one condition)
regulation of reactive oxygen species metabolic process	0.00017	2	Acod1,Agt,Cd34,Cdkn1a,Cx3cr1,Egfr,Foxo1,Fpr2,Hvcn1,Icam1,Il1b,Itgam,Itgb2,Klf2,Mmp3,Mmp8,Pdgfb,Pid1,Ptk2b,Sirpa,Smpd3,Syk,Tgfbr2,Tlr2,Trim30a,Tyrobp,Xdh	Icam1,Itgam,Itgb2,Syk,Tyrobp
regulation of triglyceride biosynthetic process	0.00019	1	Apoc3,C3,Fitm2,Mfsd2a,Nr1h3,Scarb1,Slc27a1	n/a (just one condition)
regulation of cytokine secretion	0.00019	2	Agt,C1qtnf3,Cd14,Cd300c2,Cd34,Clec4e,Fgr,Lyn,P2rx7,Rgcc,Srgn,Syk,Tlr2,Tlr9	Cd300c2,Fgr,Syk,Tlr9
positive regulation of biosynthetic process	0.00019	1	Abcg1,Ablim3,Adgrf5,Agt,Akna,Apoc3,Bcl3,Cd38,Cd74,Cebpb,Chd7,Ciita,Dyrk2,Elovl5,Eng,Flcn,Foxo1,Fpr2,Gpt2,Grem1,Hcls1,Helz2,Hey1,Hif3a,Hyal2,Icam1,Ier5,Il1b,Irf5,Irf7,Irf8,Itgb2,Jak3,Klf2,Mafb,Mcf2l,Mfsd2a,Mmp8,Mycl,Ncf1,Nfatc1,Nfatc2,Nfkb2,Nfkbia,Nlrc5,Nos1,Nos2,Notch1,Nr1h3,Pdgfb,Pim1,Pitx3,Plac8,Pou2af1,Pou2f2,Ppard,Ptk2b,Rapgef3,Rgcc,Rps6ka1,Runx3,S1pr1,Sbno2,Scarb1,Slc11a1,Slc27a1,Sox17,Sox18…	n/a (just one condition)
antigen processing and presentation of peptide antigen via MHC class I	0.00019	1	Fcer1g,Fcgr1,Fcgr3,H2-D1,H2-K1,H2-Q8,Ifi30	n/a (just one condition)
positive regulation of superoxide anion generation	0.00019	2	Agt,Egfr,Fpr2,Hvcn1,Itgam,Itgb2,Syk,Tyrobp	Itgam,Itgb2,Syk,Tyrobp
protein targeting to mitochondrion	0.0002	1	Chchd4,Ndufa13,Timm13,Timm8a1,Timm9,Tomm40,Tomm5	n/a (just one condition)
positive regulation of adaptive immune response based on somatic recombination of immune receptors built from immunoglobulin superfamily domains	0.0002	1	Btk,C3,Fcer1g,Fcgr1,Fcgr3,H2-Ab1,H2-D1,H2-DMa,H2-K1,Il1b,Nectin2,Slc11a1,Tnfrsf13c	n/a (just one condition)
regulation of tumor necrosis factor production	0.0002	2	Angpt1,Bcl3,Cd14,Cd34,Clec7a,Cx3cr1,Cybb,Ddt,Fcer1g,Fcgr3,Flt3,Havcr2,Lbp,Mmp8,Ptafr,Sirpa,Syk,Tlr1,Tlr2,Tlr9,Tnfaip3,Trim30a,Tyrobp,Vsir	Cybb,Lbp,Syk,Tlr9,Tyrobp,Vsir
regulation of acute inflammatory response	0.00021	1	Adam8,Alox5ap,Btk,C3,Fcer1g,Fcgr1,Fcgr2b,Fcgr3,Il1b	n/a (just one condition)
bone development	0.00022	2	Actn3,Col12a1,Col14a1,Col1a1,Dchs1,Fgf18,Glg1,Lrrk1,Matn2,Mmp14,Myoc,Ryr1,Sema4d,Sfrp2,Smpd3,Sulf2,Tgfbr2,Tifab,Tmem119	Col12a1,Col14a1,Col1a1,Glg1,Lrrk1,Matn2
response to tumor necrosis factor	0.00022	2	Acod1,Adamts12,Aff3,Ccl21c,Ccl6,Ccl8,Ccl9,Cd14,Col1a1,Cxcl16,Dbn1,Hyal2,Klf2,Lcn2,Nfkbia,Pid1,Plvap,Ptk2b,Sfrp1,Sgms1,Smpd3,Stat1,Tnfrsf13c,Tnfrsf1b,Wfdc21	Cxcl16,Plvap,Tnfrsf1b
morphogenesis of an epithelium	0.00022	3	Aldh1a3,Angpt1,Ar,Astn2,Btbd7,Cc2d2a,Ccl11,Cd44,Celsr1,Cobl,Dchs1,Egfr,Enah,Fat4,Fgf1,Fmn1,Fst,Fzd1,Gdf7,Gpc3,Hand2,Hhip,Igfbp5,Ihh,Lef1,Lgr4,Mef2c,Mmp14,Mmp2,Nkx3-1,Npnt,Osr1,Pdpn,Pgr,Plxna1,Plxnb2,Prickle1,Prox1,Ptch1,Rltpr,Robo1,Runx1,Sema3a,Sema3c,Sema5a,Sfrp1,Sfrp2,Slit2,Snai1,Socs3,Sox4,Tgfbr2,Tmeff2,Wnt5a	Gpc3
positive regulation of leukocyte cell-cell adhesion	0.00023	2	Adam8,Cd44,Cd74,Efnb1,Ephb6,H2-Aa,H2-Ab1,H2-DMa,Havcr2,Icam1,Il1b,Il4ra,Itgb2,Jak3,Nckap1l,Ptafr,Runx1,Runx3,Sele,Selp,Shb,Sirpa,Sox4,Syk,Tgfbr2,Tnfrsf13c,Vsir,Zbtb7b	Cd74,H2-DMa,Icam1,Itgb2,Syk,Vsir
regulation of bone remodeling	0.00024	2	Adam8,Cd38,Ceacam1,Csf1r,Egfr,Fcgr4,Fgfr3,Grem1,Inpp5d,P2rx7,S1pr1,Sfrp1,Syk,Tmem119	Csf1r,Syk
regulation of system process	0.00025	2	Ace,Actn3,Ank2,Anpep,Apoe,Atp2a1,C1qtnf1,C1qtnf3,Cacna1c,Cacnb2,Casq1,Col14a1,Ctnna3,Ctsc,Dbn1,Dmd,Dmpk,Egfr,Fgf13,Gjc1,Gpr35,Gpr39,Gucy1a3,Hand2,Hgf,Icam1,Igfbp5,Igsf9b,Inhbb,Itga2,Kcnd3,Kcnma1,Lep,Mef2c,Mmp2,Mrvi1,Mylk2,Nkx3-1,Npnt,Npy1r,Pde5a,Pex5l,Pi16,Ptafr,Reln,Rgs4,Rock1,Runx1,Ryr1,S1pr2,Scn1b,Sema3a,Slc8a2,Stx1a,Tbxas1,Thra,Thrb,Tifab,Tmem108,Tnfrsf1b	Igfbp5
positive regulation of chemokine production	0.00026	2	Cd74,Csf1r,Havcr2,Il1b,Il4ra,Il6ra,Lbp,Lrp1,Syk,Tlr2,Tlr7,Tlr9	Cd74,Csf1r,Il6ra,Lbp,Syk,Tlr9
regulation of RNA biosynthetic process	0.00026	1	Ablim3,Acod1,Adam8,Adora2a,Agt,Akna,Bcl3,Cd38,Cd74,Cdk18,Cebpb,Chd7,Ciita,Ddi2,Dll4,Eng,Fcgr2b,Fgfr3,Flcn,Foxo1,Grem1,Havcr2,Hck,Hcls1,Helz2,Hey1,Hif3a,Hist2h2aa1,Hyal2,Icam1,Ier5,Ifi203,Ifi204,Ifi205,Il1b,Irf5,Irf7,Irf8,Irf9,Itgb2,Jak3,Klf2,Mafb,Mbd1,Mcf2l,Mnda,Mndal,Mycl,Ncf1,Nfam1,Nfatc1,Nfatc2,Nfkb2,Nfkbia,Nlrc5,Nos1,Notch1,Notch4,Nr1h3,Parp14,Pde2a,Pdgfb,Pex14,Pim1,Pitx3,Plac8,Plk3,Pou2af1,P…	n/a (just one condition)
positive regulation of nervous system development	0.00027	1	Ace,Camk1d,Cdon,Cx3cr1,Dbn1,Dixdc1,Ephb2,Flrt2,Fzd1,Gdf6,Gdf7,Gdpd5,Hgf,Jade2,Lpar1,Lrp1,Lrtm1,Nbl1,Plxna1,Plxna3,Plxna4,Plxnb2,Prox1,Ptprf,Reln,Robo1,Scn1b,Sema4d,Serpinf1,Tlr2,Tnfrsf1b,Tpbg	n/a (just one condition)
heart trabecula morphogenesis	0.00027	1	Ccm2l,Chd7,Dll4,Eng,Hey1,Nfatc1,Notch1,S1pr1	n/a (just one condition)
positive regulation of cellular component organization	0.00027	2	Abca1,Abca7,Agt,Angpt1,Arap1,Arhgef15,Arrb1,Baiap2,C3,Camk1d,Ccl8,Cd14,Cd53,Cdc34,Cdh5,Col16a1,Cxcl13,Dbn1,Dcn,Dixdc1,Dnm1,Efemp1,Epha2,Ephb2,Eps8,Evl,Fcgr1,Fes,Flrt2,Fmn1,Fscn1,Fzd1,Gda,Gpc3,Gpihbp1,Gprc5b,Grem1,Gsn,Hck,Hcls1,Hgf,Icam1,Igfbp3,Il1b,Il4ra,Itga2,Lbp,Lcn2,Lcp1,Lpar1,Lrp1,Lrp4,Lrtm1,Lyn,Mmp3,Myoc,Nckap1l,Nfatc2,Nos1,P2rx7,Pdgfb,Pdpn,Piezo1,Plcg2,Plek,Plxna1,Plxna3,Plxna4,Plxnb2,Prox1…	Hck,Icam1,Lbp,Lcp1,Nfatc2,Syk,Tyrobp
regulation of growth	0.00027	3	Actn3,Agt,Apoe,Ar,Bmpr1a,Bst2,C3,Cacna1c,Capn3,Cd38,Cd44,Cdh4,Cdkn1a,Ceacam1,Chd7,Col14a1,Colq,Csf2rb,Cxcl16,Dact3,Dbn1,Dcun1d3,Egfr,Epb41l3,Erbb4,Fgf13,Fgfr3,Fhl1,Flcn,Flt3,Flt4,Gas1,Gli1,Gpat4,Gpc3,Grem1,Hcls1,Hsd3b7,Hyal2,Igfbp3,Igfbp4,Igfbp5,Ihh,Lef1,Lep,Lgmn,Lrp1,Mef2c,Meis1,Mfsd2a,Mmp14,Mndal,Mt1,Mt2,Myoz1,Nkd1,Notch1,Npy1r,Ntrk3,Olfm1,Pi16,Pim1,Plac8,Plxna3,Plxna4,Ppard,Prox1,Ptch1,Ptk2b,R…	No common gene
regulation of mast cell degranulation	0.00027	1	Cd300a,Fcer1g,Fes,Fgr,Il4ra,Lyn,Stxbp2,Syk	n/a (just one condition)
regulation of T cell activation	0.00027	1	Adam8,Adora2a,Cd300a,Cd74,Ceacam1,Cebpb,Efnb1,H2-Aa,H2-Ab1,H2-DMa,Havcr2,Il1b,Il4ra,Jak3,Runx3,Shb,Syk,Tnfrsf13c,Tnfrsf1b,Vsir,Zbtb7b,Zc3h12d	n/a (just one condition)
cell adhesion mediated by integrin	0.00028	2	Col16a1,Fbn1,Icam1,Itga11,Itga2,Itgb2,Itgb4	Col16a1,Fbn1,Icam1,Itga11,Itgb4
integrin-mediated signaling pathway	0.00028	2	Col3a1,Fcer1g,Fgr,Fyb,Itga11,Itga2,Itgam,Itgax,Itgb2,Itgb4,Plek,Ptk2b,Sema7a,Syk,Tyrobp	Fgr,Itgam,Itgb2,Itgb4,Syk,Tyrobp
regulation of peptide transport	0.00028	1	Abcg1,Adora2a,Agt,Apod,Cd14,Cd22,Cd300c2,Cd38,Cd74,Chd7,Clec4e,Fgr,Glul,Hcls1,Hyal2,Il1b,Itgam,Lcp1,Lyn,Midn,Mmp13,Nos1,Nos2,Nr1h3,Pim3,Plk3,Ppard,Rapgef3,Rgcc,S100a8,S100a9,Srgn,Syk,Tlr9,Trpm2,Ucp2	n/a (just one condition)
morphogenesis of a branching structure	0.00029	3	Angpt1,Ar,Btbd7,Ccl11,Cd44,Celsr1,Col16a1,Col19a1,Ctnnd2,Dchs1,Fat4,Fgf1,Gdf7,Gpc3,Hhip,Ihh,Lef1,Mmp14,Nkx3-1,Npnt,Pgr,Plxna1,Prox1,Ptch1,Sema3a,Sema3c,Sema5a,Sfrp1,Sfrp2,Slit2,Socs3,Tgfbr2,Wnt5a	Gpc3
response to abiotic stimulus	0.0003	1	Adam8,Adssl1,Agt,Bcl3,Cd14,Cd38,Cdkn1a,Ciita,Cybb,Cyp1a1,Dcun1d3,Dio2,Egln3,Eif4ebp1,Eng,Flt1,Foxo1,Gpr4,Hif3a,Hvcn1,Hyal2,Ier5,Il1b,Kcna5,Kcnk3,Lrrc8c,Lyn,Nfkbia,Nos1,Nos2,Notch1,Pde2a,Piezo1,Plac8,Plk3,Plod1,Ppard,Ptk2b,Rasa3,Rgcc,Shank3,Sipa1,Slc1a3,Slc27a1,Stat1,Tlr7,Tlr8,Trpm2,Ttpa,Ucp2,Usp2	n/a (just one condition)
camera-type eye development	0.00031	2	Aldh1a3,Angptl7,Bmpr1b,Cacna1c,Cc2d2a,Cdon,Cfh,Col8a2,Cyp1b1,Egfr,Ephb2,Fbn1,Foxp2,Fzd4,Gas1,Ihh,Meis1,Myh10,Myom1,Ndp,Ntrk3,Pdgfra,Rbp4,Serpinf1,Smarcd3,Tenm3,Thrb,Tub	Col8a2,Fzd4,Serpinf1
regulation of transcription, DNA-templated	0.00032	1	Ablim3,Acod1,Adam8,Adora2a,Agt,Akna,Bcl3,Cd38,Cd74,Cdk18,Cebpb,Chd7,Ciita,Ddi2,Dll4,Eng,Fcgr2b,Fgfr3,Flcn,Foxo1,Grem1,Havcr2,Hck,Hcls1,Helz2,Hey1,Hif3a,Hist2h2aa1,Hyal2,Icam1,Ier5,Ifi203,Ifi204,Ifi205,Il1b,Irf5,Irf7,Irf8,Irf9,Itgb2,Jak3,Klf2,Mafb,Mbd1,Mcf2l,Mnda,Mndal,Mycl,Ncf1,Nfam1,Nfatc1,Nfatc2,Nfkb2,Nfkbia,Nlrc5,Nos1,Notch1,Notch4,Nr1h3,Pde2a,Pdgfb,Pex14,Pim1,Pitx3,Plac8,Plk3,Pou2af1,Pou2f2,P…	n/a (just one condition)
glycoprotein metabolic process	0.00032	1	Adamts12,Dcn,Dse,Egflam,Galnt10,Galnt15,Gfpt2,Gxylt2,Hpse,Man1a,Man2b1,Man2b2,Mgat5,Phlda1,Sdf2l1,Slc4a10,Spock2,St8sia2,Sulf2,Wbscr17	n/a (just one condition)
negative regulation of growth	0.00033	2	Agt,Bst2,Cdkn1a,Dact3,Dcun1d3,Fgf13,Fgfr3,Fhl1,Flcn,Gpc3,Grem1,Hyal2,Igfbp5,Meis1,Mndal,Mt1,Mt2,Nkd1,Notch1,Plac8,Ppard,Rbp4,Rgs4,Sema3a,Sema3c,Sema3d,Sema3g,Sema5a,Sema6b,Sema6c,Sema7a,Sox17,Vgll4,Wnt5a,Zc3h12d	No common gene
T cell activation	0.00033	2	Bcl3,Cd44,Cd74,Cebpb,Chd7,Clec4e,Dll4,Ephb6,Fcer1g,Flt3,H2-DMa,Icam1,Itgam,Itgb2,Jag2,Lcp1,Lfng,Ly9,Mafb,P2rx7,Prex1,Slc11a1,Sox4,Syk,Was,Wdfy4,Zbtb7b	Cd74,H2-DMa,Icam1,Itgam,Itgb2,Lcp1,Slc11a1,Syk,Wdfy4
ventricular trabecula myocardium morphogenesis	0.00033	1	Ccm2l,Chd7,Dll4,Eng,Hey1,Notch1	n/a (just one condition)
positive regulation of peptidyl-tyrosine phosphorylation	0.00033	2	Ace,Agt,Angpt1,Cd44,Cd74,Clec7a,Csf1r,Fcgr1,Fgfr3,Gprc5b,Grem1,Hcls1,Hgf,Icam1,Il6ra,Lrp4,Lrrk1,Lyn,Ncf1,Parp14,Pdgfb,Pdgfra,Ptk2b,Reln,Sema4d,Syk	Cd74,Csf1r,Icam1,Il6ra,Ncf1,Syk
positive regulation of phosphatidylinositol 3-kinase signaling	0.00033	2	Agt,Angpt1,Dcn,Fgr,Flt1,Fpr2,Hcls1,Hgf,Myoc,Ncf1,Pdgfb,Pik3ap1,Ppard,Prr5,Reln,Selp,Sema4d	Fgr,Ncf1,Pik3ap1
positive regulation of lipid biosynthetic process	0.00034	1	Abcg1,Adgrf5,Agt,Apoc3,Cd74,Elovl5,Fpr2,Il1b,Mfsd2a,Nr1h3,Scarb1,Slc27a1	n/a (just one condition)
heart development	0.00034	3	Ace,Angpt1,Axin2,Bicc1,Bmpr1a,Cacna1c,Cc2d2a,Col14a1,Col3a1,Dchs1,Ece2,Epha3,Erbb4,Fat4,Fbn1,Fgf1,Flrt2,Fzd1,Gjc1,Gpc3,Hand2,Hdac9,Heg1,Htr2b,Ihh,Kcnab1,Lrp1,Mef2c,Mmp2,Myh10,Myh11,Mylk2,Myom1,Nkx3-1,Npy1r,Nrap,Ntrk3,Olfm1,Osr1,Pcsk5,Pdgfra,Pdlim3,Pdpn,Prickle1,Prox1,Ptch1,Rbm24,Rbp4,Robo1,Ryr1,Sema3c,Sfrp2,Sgcd,Sgcg,Slit2,Smarcd3,Snai1,Sox4,Tgfbr2,Tnfrsf1b,Wnt5a,Zfpm2	Gpc3
translation	0.00035	1	Cars2,Lars2,Mrpl12,Mrpl15,Mrpl34,Mrpl37,Mrpl51,Mrps12,Mrps23,Mrps7,Rmnd1,Rps19,Tsfm	n/a (just one condition)
regulation of actin cytoskeleton reorganization	0.00036	1	Baiap2,Csf1r,Esam,Fes,Hck,Ptk2b,Rapgef3,Trpm2	n/a (just one condition)
behavior	0.00037	1	Apoe,Ar,Atp1b2,Bche,Cacna1c,Camk4,Chst10,Fgf13,Fgf14,Foxp2,Fzd4,Gfi1,Gng8,Itga8,Kcnab1,Kcnma1,Lep,Lepr,Mef2c,Meis1,Npy1r,Ntf3,Pde5a,Pgr,Ptprz1,Rag1,Rcan2,Scn2a1,Serpinf1,Slc4a10,Slc8a2,Thra,Thrb	n/a (just one condition)
positive regulation of tumor necrosis factor production	0.00037	2	Cd14,Clec7a,Cybb,Ddt,Fcer1g,Fcgr3,Havcr2,Lbp,Mmp8,Ptafr,Syk,Tlr1,Tlr2,Tlr9,Tyrobp	Cybb,Lbp,Syk,Tlr9,Tyrobp
cell-matrix adhesion	0.0004	2	Adamts12,Cd34,Col16a1,Col3a1,Hpse,Itga11,Itga2,Itgb2,Itgb4,Nid1,Sirpa,Sned1,Tiam1	Adamts12,Col16a1,Hpse,Itga11,Itgb4,Nid1
negative regulation of nitrogen compound metabolic process	0.0004	1	Abca7,Acer2,Adora2a,Agt,Apod,Bcl3,Bst2,C3,C4b,Cd300a,Cd38,Cdkn1a,Ceacam1,Cebpb,Ciita,Ctsz,Dll4,Dusp18,Eif4ebp1,Eif4ebp2,Eng,Fcmr,Fgfr3,Flcn,Foxo1,Grem1,Hcls1,Hey1,Hif3a,Hist2h2aa1,Hyal2,Ifi203,Ifi204,Ifi205,Igfbp3,Il1b,Il1r2,Irf8,Itgam,Jak3,Klf2,Lyn,Mbd1,Mnda,Mndal,Nfatc1,Nfatc2,Nfkb2,Nos1,Nos2,Notch1,Notch4,Nr1h3,Parp14,Pbld1,Pde2a,Pdgfb,Pex14,Pirb,Plk3,Ppard,Pydc3,Rasip1,Rps6ka1,Runx3,Sbno2,Ser…	n/a (just one condition)
regulation of nucleic acid-templated transcription	0.0004	1	Ablim3,Acod1,Adam8,Adora2a,Agt,Akna,Bcl3,Cd38,Cd74,Cdk18,Cebpb,Chd7,Ciita,Ddi2,Dll4,Eng,Fcgr2b,Fgfr3,Flcn,Foxo1,Grem1,Havcr2,Hck,Hcls1,Helz2,Hey1,Hif3a,Hist2h2aa1,Hyal2,Icam1,Ier5,Ifi203,Ifi204,Ifi205,Il1b,Irf5,Irf7,Irf8,Irf9,Itgb2,Jak3,Klf2,Mafb,Mbd1,Mcf2l,Mnda,Mndal,Mycl,Ncf1,Nfam1,Nfatc1,Nfatc2,Nfkb2,Nfkbia,Nlrc5,Nos1,Notch1,Notch4,Nr1h3,Parp14,Pde2a,Pdgfb,Pex14,Pim1,Pitx3,Plac8,Plk3,Pou2af1,P…	n/a (just one condition)
activation of innate immune response	0.00042	1	Ifi203,Ifi204,Ifi205,Mnda,Mndal,Pydc3,Tlr9,Tmem173	n/a (just one condition)
transmembrane receptor protein tyrosine kinase signaling pathway	0.00042	3	Angpt1,Blnk,Col1a1,Col4a4,Csf1r,Efemp1,Efnb1,Egfr,Eif4ebp1,Eif4ebp2,Epha2,Epha3,Ephb2,Ephb6,Fes,Fgf18,Fgfr3,Fgr,Flrt2,Flt1,Flt3,Flt4,Foxo1,Grem1,Hck,Hgf,Lyn,Myoc,Nrp2,Pdgfb,Pdgfra,Plat,Plce1,Ptk2b,Sgpl1,Sh2b2,Sh2d3c,Shc2,Smpd3,Sulf2,Svep1,Syk,Tiam1,Tie1,Vegfd	Csf1r
regulation of B cell receptor signaling pathway	0.00043	2	Cd22,Cd300a,Fcgr2b,Lyn,Nfam1,Plcl2,Prkch	Cd300a,Fcgr2b,Nfam1
positive regulation of hypersensitivity	0.00044	1	Btk,C3,Fcer1g,Fcgr1,Fcgr3	n/a (just one condition)
antigen processing and presentation of exogenous peptide antigen via MHC class I	0.00044	1	Fcer1g,Fcgr1,Fcgr3,H2-K1,Ifi30	n/a (just one condition)
proton transmembrane transport	0.00046	1	Atp5e,Atp5h,Cox6c,Cox7a1,Cox7c,Cox8b,Ndufs7,Nnt,Ucp1	n/a (just one condition)
negative regulation of angiogenesis	0.00046	1	Agt,Card10,Dll4,Epha2,Flcn,Gpr4,Klf2,Mmrn2,Notch1,Rgcc,Stab1,Stat1,Tie1	n/a (just one condition)
bone morphogenesis	0.00047	2	Actn3,Col12a1,Col14a1,Col1a1,Fgf18,Glg1,Matn2,Mmp14,Sfrp2,Smpd3,Tgfbr2,Tifab,Tmem119	Col12a1,Col14a1,Col1a1,Glg1,Matn2
protein processing	0.00048	2	Adamts2,C1ra,Cpxm1,Cpxm2,Cpz,Ece2,F3,Lgmn,Mmp14,P2rx7,Plat,Prss12,Ptch1,Vsir	Adamts2,C1ra,Cpxm1,Cpxm2,Cpz,F3,Prss12,Ptch1
positive regulation of apoptotic process	0.00048	2	Ace,Acer2,Adam8,Adora2a,Agt,Aldh1a3,Arrb1,Camk1d,Camk2a,Cd248,Cd44,Cdc34,Ctsc,Ctsz,Dcun1d3,Egln3,F3,Fgfr3,Flcn,Folh1,Foxo1,Gsn,Hyal2,Igfbp3,Il1b,Inhbb,Inpp5d,Irf5,Itgam,Jak3,Lpar1,Lyn,Map3k11,Mmp2,Ncf2,Notch1,Olfm1,P2rx7,Phlda1,Pik3cd,Pitx3,Ptprf,Rgcc,Robo1,Runx3,S100a8,S100a9,Sfrp1,Siglec1,Slit2,Sox4,Srpx,Stat1,Steap3,Syk,Tnfrsf1b,Tyrobp,Xdh	Irf5,Itgam,Siglec1,Syk,Tnfrsf1b,Tyrobp
myeloid cell differentiation	0.00049	1	Adam8,Adgrf5,Ccr1,Cd300lf,Csf1r,Epha2,Fcer1g,Hcls1,Irf8,Itgam,Jak3,Klf2,Lyn,Nfatc1,Pirb,Sbno2,Spi1,Spib,Tyrobp	n/a (just one condition)
lymphocyte chemotaxis	0.00049	1	Adam8,Ccl6,Ccl8,Ccl9,Ch25h,Cxcl13,Cxcl16,Hsd3b7	n/a (just one condition)
regulation of interferon-alpha production	0.0005	1	Flt3,Havcr2,Irf7,Stat1,Tlr7,Tlr8,Tlr9	n/a (just one condition)
positive regulation of neurogenesis	0.0005	1	Ace,Camk1d,Cdon,Cx3cr1,Dbn1,Dixdc1,Ephb2,Fzd1,Gdf6,Gdf7,Gdpd5,Hgf,Jade2,Lpar1,Lrp1,Nbl1,Plxna1,Plxna3,Plxna4,Plxnb2,Prox1,Ptprf,Reln,Robo1,Scn1b,Sema4d,Serpinf1,Tlr2,Tnfrsf1b	n/a (just one condition)
regulation of membrane potential	0.00051	1	Ank2,Atp1b2,Cacna1c,Cacnb2,Ctnna3,Dmd,Dmpk,Fgf13,Fgf14,Fhl1,Gabra3,Igsf9b,Kcnd3,Kcnip1,Kcnma1,Mef2c,Nalcn,Ntrk3,Pex5l,Rgs4,Rgs7bp,Scn2a1,Slc8a2,Slmap,Stx1a	n/a (just one condition)
B cell activation	0.00052	1	Bcl3,Blnk,Btk,Cd22,Fcrl1,Flt3,H2-Ab1,Jak3,Lfng,Nfam1,Nfatc1,Plcg2,Pou2f2,Ptk2b,Shb	n/a (just one condition)
regulation of Ras protein signal transduction	0.00052	1	Abca1,Adgrg1,Arap3,Cyth1,Cyth4,D8Ertd82e,Eps8,Flcn,Gpr35,Gpr4,Mcf2l,Notch1,Rasa3,Rasa4,Rasip1,Sh2b2	n/a (just one condition)
phosphorylation	0.00053	1	Agt,Btk,Cdk18,Cdkn1a,Ciita,Csf1r,D8Ertd82e,Dolk,Dyrk2,Eng,Epha2,Fes,Fgfr3,Fgr,Flt1,Flt3,Flt4,Hck,Igfbp3,Il1b,Jak3,Ksr1,Lyn,Map3k11,Map3k6,Nrp2,Nuak2,Pdgfb,Pim1,Pim3,Plk3,Plvap,Prkch,Ptk2b,Rps6ka1,Runx3,Saa3,Sgms1,Shank3,Slc11a1,Snrk,Socs3,St3gal1,Syk,Tie1,Tlr7,Tlr9,Ttc7	n/a (just one condition)
humoral immune response	0.00055	1	Bcl3,C1qa,C1qb,C1qc,C3,C4b,Cfd,Cfp,Cxcl13,H2-Ab1,Notch1,Pglyrp1,Rgcc,Rnase6,S100a9,Wfdc21	n/a (just one condition)
mitochondrial membrane organization	0.00055	1	Dnajc11,Ndufa13,Ppif,Timm13,Timm9,Tmem11,Tomm40,Uqcc3	n/a (just one condition)
cellular response to growth factor stimulus	0.00055	2	Adamts12,Arap1,Cd44,Col1a1,Col1a2,Col3a1,Cx3cr1,Dbn1,Egfr,Ern1,Fbn1,Fgf18,Flrt2,Fst,Gdf10,Gdf6,Gdf7,Hgf,Lgmn,Pdgfra,Runx1,Sfrp1,Smpd3,Tgfbr2,Tmem108,Tnfrsf1b,Vegfd,Vsir	Adamts12,Col1a1,Egfr,Fbn1,Flrt2,Gdf10,Gdf7,Pdgfra,Sfrp1
vesicle-mediated transport	0.00056	2	Abca1,Abca7,Ackr2,Apobr,Arhgap27,Arl11,Arrb1,Atp13a2,Btk,Ccr1,Cd14,Cd163,Cd300a,Cd300lg,Ceacam1,Clec7a,Cxcl16,Dennd2a,Dnm1,Fcer1g,Fcgr1,Fcgr2b,Fcgr3,Folr2,Fpr2,Gpihbp1,Gsn,Hck,Il10ra,Irf8,Itgam,Itgb2,Kif1a,Lbp,Lgals3bp,Lman2l,Loxl2,Loxl4,Lrp1,Lrp4,Lyn,Mfsd2a,Mrc1,Myo1f,Myo7a,Ncf2,Ncf4,Neurl3,Nr1h3,Nsg1,P2rx7,Pld4,Plek,Prss12,Ptafr,Rab11fip4,Rab3il1,Rab7b,Scara5,Scarb1,Scarf1,Scrn1,Siglec1,Sirpa,S…	Cd300a,Cxcl16,Fcgr2b,Hck,Itgam,Itgb2,Lbp,Myo1f,Pld4,Siglec1,Slc11a1,Stab1,Syk,Tnfaip2,Tyrobp
head development	0.00056	2	Aldh1a3,Apod,Arnt2,Cdon,Col1a1,Col3a1,Csf1r,Cx3cr1,Dclk1,Dixdc1,Ece2,Egfr,Ephb2,Fcgr2b,Fzd4,Gas1,Gdf7,Gdpd5,Itgam,Kif1a,Lpar1,Mmp14,Mmp2,Pdgfra,Plxna3,Plxna4,Plxnb2,Prox1,Ptch1,Reln,Robo1,Slc4a10,Slit2,Tgfbr2,Tmem108,Tyrobp,Wnt2b	Aldh1a3,Cdon,Col1a1,Csf1r,Egfr,Ephb2,Gas1,Gdf7,Mmp2,Pdgfra,Plxna4,Ptch1,Reln,Slc4a10,Slit2,Wnt2b
regulation of cell morphogenesis involved in differentiation	0.00056	1	Dbn1,Dixdc1,Ephb2,Fbln1,Kif1a,Lrp1,Lrp4,Myoc,Olfm1,Pdpn,Plxna1,Plxna3,Plxna4,Plxnb2,Prex1,Ptprf,Reln,Robo1,Sema3b,Sema4d,Slit2	n/a (just one condition)
regulation of lipid storage	0.00057	1	Abcg1,Abhd5,C3,Fitm2,Nfkbia,Nr1h3,Osbpl11,Ppard,Scarb1	n/a (just one condition)
receptor-mediated endocytosis	0.00059	2	Arhgap27,Arrb1,Cd14,Cd300a,Ceacam1,Cxcl16,Dnm1,Fcer1g,Fcgr1,Fcgr2b,Fpr2,Itgam,Itgb2,Lrp1,Mrc1,Scarf1,Siglec1,Syk,Tgfbr2,Tmem108	Cd300a,Cxcl16,Fcgr2b,Itgam,Itgb2,Siglec1,Syk
defense response to Gram-positive bacterium	0.0006	2	Epha2,Fgr,Havcr2,Hck,Lbp,Lyz1,Lyz2,Mpeg1,Myo1f,Ncf1,P2rx7,Pglyrp1,Rnase6,Ssc5d,Tlr2	Fgr,Hck,Lbp,Lyz2,Mpeg1,Myo1f,Ncf1
positive regulation of programmed cell death	0.00062	1	Acer2,Adam8,Adora2a,Agt,Cdc34,Cdkn1a,Ctsz,Dcun1d3,Egln3,Fgfr3,Flcn,Foxo1,Hyal2,Igfbp3,Il1b,Inpp5d,Irf5,Itgam,Jak3,Lyn,Map3k11,Ncf2,Notch1,Pitx3,Rgcc,Runx3,S100a8,S100a9,Siglec1,Stat1,Syk,Tnfrsf1b,Tyrobp,Xdh	n/a (just one condition)
regulation of RNA metabolic process	0.00064	1	Ablim3,Acod1,Adam8,Adora2a,Agt,Akna,Bcl3,Cd38,Cd74,Cdk18,Cebpb,Chd7,Ciita,Ddi2,Dll4,Eng,Fcgr2b,Fgfr3,Flcn,Foxo1,Grem1,Havcr2,Hck,Hcls1,Helz2,Hey1,Hif3a,Hist2h2aa1,Hyal2,Icam1,Ier5,Ifi203,Ifi204,Ifi205,Il1b,Irf5,Irf7,Irf8,Irf9,Itgb2,Jak3,Klf2,Mafb,Mbd1,Mcf2l,Mnda,Mndal,Mycl,Ncf1,Nfam1,Nfatc1,Nfatc2,Nfkb2,Nfkbia,Nlrc5,Nos1,Notch1,Notch4,Nr1h3,Oas1a,Oas2,Oas3,Oasl1,Parp14,Pde2a,Pdgfb,Pex14,Pim1,Pitx…	n/a (just one condition)
negative regulation of B cell proliferation	0.00068	1	Btk,Cd300a,Fcgr2b,Inpp5d,Lyn,Tyrobp	n/a (just one condition)
regulation of lipid biosynthetic process	0.00069	1	Abcg1,Adgrf5,Agt,Apoc3,C3,Cd74,Ceacam1,Elovl5,Fitm2,Fpr2,Il1b,Mfsd2a,Nr1h3,Pdgfb,Scarb1,Slc27a1	n/a (just one condition)
positive regulation of cholesterol transport	0.0007	1	Abca1,Abca7,Abcg1,Lipg,Nfkbia,Nr1h3,Pltp	n/a (just one condition)
regulation of transcription by RNA polymerase II	0.0007	1	Ablim3,Akna,Bcl3,Cebpb,Chd7,Ciita,Dll4,Eng,Fgfr3,Flcn,Foxo1,Grem1,Havcr2,Hcls1,Helz2,Hey1,Hif3a,Hyal2,Ier5,Ifi203,Ifi204,Ifi205,Il1b,Irf5,Irf7,Irf8,Irf9,Jak3,Klf2,Mafb,Mbd1,Mcf2l,Mnda,Mndal,Mycl,Nfatc1,Nfatc2,Nfkb2,Nfkbia,Nlrc5,Nos1,Notch1,Notch4,Nr1h3,Pde2a,Pdgfb,Pitx3,Plac8,Plk3,Pou2af1,Pou2f2,Ppard,Pydc3,Rapgef3,Rgcc,Rps6ka1,Runx3,S1pr1,Sbno2,Slc11a1,Sox17,Sox18,Spi1,Spib,Stat1,Tbx3,Tcf15,Tead…	n/a (just one condition)
negative chemotaxis	0.0007	2	Flrt2,Lgr4,Lrtm1,Plxna3,Plxna4,Robo1,Sema3a,Sema3b,Sema3c,Sema3d,Sema4d,Sema6c,Slit2,Unc5c,Wnt5a	No common gene
gliogenesis	0.0007	2	Adgrg1,Adora2a,Agt,B4galt5,C1qa,Csf1r,Egfr,Fgfr3,Fpr2,Gsn,Hexb,Il1b,Itgam,Itgb4,Lama2,Lamb1,Lpar1,Lrp1,Lyn,Matn2,Mmp14,Myoc,Notch1,Pdgfb,Ptk2b,Reln,S100a8,S100a9,Sox4,Tlr2,Tppp	Csf1r,Itgam,Itgb4
positive regulation of neuron death	0.0007	1	C1qa,Cdc34,Ctsz,Fcgr2b,Fgfr3,Il1b,Itgam,Map3k11,Ncf2,Nos1,Pitx3,Trpm2,Tyrobp	n/a (just one condition)
positive regulation of type III hypersensitivity	0.00071	1	Btk,Fcer1g,Fcgr1,Fcgr3	n/a (just one condition)
positive regulation of cell population proliferation	0.00072	4	Acer2,Adgrg1,Agt,Aqp11,Ar,Arnt2,Arrb1,Bmpr1a,Bst1,Btc,Ccl11,Ccl24,Cd248,Cd38,Cd74,Cdkn1a,Cdon,Clec11a,Clec7a,Cntfr,Csf1r,Ctsz,Cx3cr1,Dll4,Dmd,Efemp1,Efnb1,Egfr,Epha1,Erbb4,Ern1,F3,Fbln1,Fgf1,Fgf18,Fgfr3,Flt4,Folr2,Foxp2,Garem,Gas1,Gli1,Glul,Grem1,Havcr2,Hck,Hcls1,Hpse,Htr2b,Igfbp5,Ihh,Il1b,Il6ra,Itga2,Itgax,Itpr1,Jak3,Kcna5,Lef1,Lep,Lgmn,Lyn,Mef2c,Meis1,Mmp2,Nckap1l,Nfatc2,Nkx3-1,Notch1,Ntf3,Ntrk…	No common gene
ribose phosphate metabolic process	0.00073	1	Acot12,Atp5e,Atp5h,Gk,Gmpr,Mcee,Mlycd,Mpc2,Nudt14,Pde4a,Ppcs,Uqcc3	n/a (just one condition)
forebrain development	0.00073	1	Aldh1a3,Cdon,Col3a1,Csf1r,Cx3cr1,Dclk1,Dixdc1,Egfr,Ephb2,Gdf7,Gdpd5,Itgam,Kif1a,Lpar1,Plxna3,Plxna4,Prox1,Reln,Robo1,Slc4a10,Slit2,Tmem108,Tyrobp,Wnt2b	n/a (just one condition)
regulation of non-canonical Wnt signaling pathway	0.00073	1	Dact1,Gpc3,Sfrp1,Sfrp2,Tiam1	n/a (just one condition)
supramolecular fiber organization	0.00075	1	Adamts2,Arrb1,Capg,Clip2,Clip4,Col14a1,Col1a1,Col1a2,Col3a1,Dbn1,Dpt,Fmn1,Gas7,Gsn,Lcp1,Loxl2,Loxl4,Myo1f,Myoz1,Nrap,Pdgfra,Prox1,Sirpa,Tmsb10,Was	n/a (just one condition)
gland morphogenesis	0.00075	2	Ccl11,Cd44,Egfr,Gdf7,Igfbp5,Mmp2,Plxna1,Prox1,Ptch1,Robo1,Sfrp1,Slit2,Tgfbr2	Egfr,Gdf7,Mmp2,Ptch1,Sfrp1,Slit2
negative regulation of transport	0.00075	1	Abca7,Apod,Bst2,Cd22,Cd300a,Cd300lf,Cd74,Ceacam1,Cyp4f18,Ddi2,Fcgr2b,Gpr35,Icam1,Igfbp3,Il1b,Kcna5,Midn,Nos1,Notch1,Nr1h3,Pim3,Ptk2b,Rgcc,Sh2b2,Srgn,Tlr9,Tnfrsf1b,Ucp2,Usp2	n/a (just one condition)
regulation of production of molecular mediator of immune response	0.00076	1	Bst2,Cd22,Cd37,Cd74,Fcer1g,Fcgr2b,Gprc5b,Il1b,Il4ra,Jak3,Sema7a,Tlr9,Tnfrsf1b,Vsir	n/a (just one condition)
positive regulation of T cell activation	0.00076	1	Adam8,Cd74,Efnb1,H2-Aa,H2-Ab1,H2-DMa,Havcr2,Il1b,Il4ra,Jak3,Runx3,Shb,Syk,Tnfrsf13c,Vsir,Zbtb7b	n/a (just one condition)
regulation of receptor signaling pathway via JAK-STAT	0.00076	1	Agt,Bcl3,Cd300a,Csf1r,Fgfr3,Hcls1,Il10ra,Il22ra2,Il6ra,Lyn,Notch1,Parp14,Ptk2b,Socs3	n/a (just one condition)
regulation of interleukin-12 production	0.00079	2	Clec7a,Cmklr1,Flt3,Irf8,Jak3,Mefv,Syk,Tlr2,Tlr8,Tlr9,Tnfrsf9,Unc93b1	Syk,Tlr9,Unc93b1
regulation of protein kinase activity	0.0008	2	Ace,Adam8,Adora2a,Agt,Angpt1,Arrb1,C1qtnf9,Card10,Cd300a,Cd74,Cdkn1a,Ceacam1,Csf1r,Dusp18,Egfr,Ephb2,Fbn1,Fcgr1,Fgd2,Fgf18,Fgr,Flt1,Gpr39,Gprc5b,Grem1,Heg1,Hgf,Hyal2,Igfbp6,Il1b,Il6ra,Ksr1,Lpar1,Lyn,Map3k11,Map3k6,Ncf1,Nckap1l,Nos2,P2rx7,Pdgfb,Pik3r5,Pim1,Prox1,Ptk2b,Rasip1,Reln,Rgcc,Robo1,Sfrp1,Shb,Shc2,Slc11a1,Slc27a1,Syk,Tgfbr2,Tlr1,Tlr9,Tnfaip3	Cd300a,Cd74,Csf1r,Fgr,Il6ra,Ncf1,Slc11a1,Syk,Tlr9
response to drug	0.0008	1	Abca1,Acer2,Adssl1,Apod,Cd38,Cdkn1a,Cybb,Cyp1a1,Cyp2b10,Cyp2e1,Cyp4b1,Il1b,Kcnk3,Lcn2,Lyn,Nfatc2,Nos1,Nos2,Pde2a,Slc1a3,Stat1,Timp4	n/a (just one condition)
response to oxygen levels	0.0008	1	Adam8,Cd38,Cdkn1a,Cybb,Cyp1a1,Egln3,Eif4ebp1,Eng,Flt1,Foxo1,Hif3a,Kcna5,Kcnk3,Nos1,Nos2,Notch1,Plk3,Plod1,Ppard,Ptk2b,Rgcc,Ucp2	n/a (just one condition)
positive regulation of secretion by cell	0.00081	2	Abcg1,Adora2a,Agt,Arrb1,Atp13a2,C1qtnf1,C1qtnf3,Cd14,Cd300c2,Cd34,Cd38,Clec4e,Egfr,Fcer1g,Fgr,Glul,Gpr39,Il1b,Il4ra,Inhbb,Itgam,Itgb2,Lrp1,Mmp13,Nucb2,P2rx7,Ppard,Ptafr,Rgcc,Runx1,Smpd3,Sox4,Stxbp2,Syk,Tlr2,Trpm2	Abcg1,Cd300c2,Fgr,Itgam,Itgb2,Syk
transport	0.00082	3	Abca1,Abca6,Abca7,Abca8a,Abca8b,Abca9,Abcc3,Abcg1,Ace,Ackr2,Agt,Antxr2,Apba3,Apoa1,Apoa2,Apobr,Apoc1,Apoc3,Apod,Apoe,Arhgap27,Arl11,Arrb1,Atg4d,Atp13a2,Atp2a1,Atp5e,Atp5h,Atp6v0e2,Btk,C1qtnf5,Cacna2d3,Camk2a,Car4,Ccr1,Cd14,Cd163,Cd300a,Cd300lg,Cd74,Cdkn1a,Ceacam1,Chchd4,Clca3a1,Clec7a,Cnnm2,Col1a1,Cox17,Cox6c,Cox7a1,Cox7c,Cox8b,Cp,Cxcl16,Cybb,Cygb,Ddi2,Dennd2a,Dio2,Dnm1,Dusp18,Eng,Ephb6,Fabp3,Fce…	No common gene
regulation of vesicle-mediated transport	0.00082	2	Abca7,Adora2a,Angpt1,Arrb1,Atp13a2,C2,C3,Camk1d,Camk2a,Cd14,Cd22,Cd300a,Cd300lf,Ceacam1,Clec7a,Cyth1,Ddi2,Dnm1,Fcer1g,Fcgr1,Fcgr2b,Fcgr3,Fes,Fgr,Fpr2,Gas1,Gpc3,Grem1,Hck,Il1b,Il4ra,Itga2,Itgam,Itgb2,Lbp,Lrp1,Lyn,Nckap1l,Notch1,Nr1h3,Plcg2,Ptafr,Scarb1,Sele,Sirpa,Slc11a1,Smpd3,Stxbp2,Syk,Tlr2	Cd300a,Fcgr2b,Fgr,Hck,Itgam,Itgb2,Lbp,Slc11a1,Syk
phagocytosis, engulfment	0.00082	1	Abca1,Fcer1g,Fcgr1,Fcgr2b,Fcgr3,Itgam,Itgb2,Treml4	n/a (just one condition)
negative regulation of interleukin-10 production	0.00082	1	Fcgr2b,Jak3,Mmp8,Tnfrsf9,Tyrobp,Vsir	n/a (just one condition)
regulation of neutrophil activation	0.00082	2	Cd300a,Itgam,Itgb2,Ptafr,Syk	Cd300a,Itgam,Itgb2,Syk
positive regulation of cholesterol efflux	0.00082	2	Abca1,Abca7,Abcg1,Lrp1,Nfkbia,Nr1h3,Pltp,Ptch1	Abcg1,Pltp
regulation of cell projection organization	0.00082	1	Arap1,Camk1d,Cd44,Dbn1,Dixdc1,Efemp1,Ephb2,Fcgr2b,Fzd1,Hgf,Icam1,Itga2,Kif1a,Kremen1,Lpar1,Lrp1,Lrp4,Olfm1,P2rx7,Pdpn,Plxna1,Plxna3,Plxna4,Plxnb2,Prex1,Ptprf,Reln,Robo1,Scn1b,Sema3b,Sema4d,Serpinf1,Sfrp1,Slit2,Was	n/a (just one condition)
neutrophil activation involved in immune response	0.00083	1	Fcer1g,Myo1f,Stxbp2,Syk,Tyrobp	n/a (just one condition)
embryonic morphogenesis	0.00086	2	Aff3,Aldh1a3,Cc2d2a,Cdon,Celsr1,Col12a1,Dact1,Efemp1,Ephb2,Fbn1,Fzd1,Gas1,Gdf7,Gpc3,Hand2,Htr2b,Itga2,Lrp4,Mfap2,Mmp14,Mmp2,Pdgfra,Plxnb2,Prox1,Prrx1,Ptch1,Sfrp1,Sfrp2,Snai1,Socs3,Sox4,Tgfbr2,Tifab	Aldh1a3,Cc2d2a,Cdon,Col12a1,Dact1,Ephb2,Fbn1,Gas1,Gdf7,Gpc3,Lrp4,Mmp2,Pdgfra,Ptch1,Sfrp1
regulation of phospholipid metabolic process	0.00086	1	Adgrf5,Fgfr3,Fgr,Flt1,Fpr2,Lyn,Pdgfb,Ptk2b,Scarb1,Slc27a1,Socs3	n/a (just one condition)
regulation of small GTPase mediated signal transduction	0.00086	2	Abca1,Adcyap1r1,Adgrg1,Arap3,Arrb1,Cdon,Col3a1,Cyth1,Cyth4,D8Ertd82e,Ephb2,Eps8,Flcn,Gpr35,Gpr4,Heg1,Lpar1,Mcf2l,Myoc,Notch1,Rasa3,Rasa4,Rasip1,Reln,Robo1,Sh2b2,Sipa1,Slit2	Cyth4,Gpr35,Rasa3
positive regulation of transcription, DNA-templated	0.00088	1	Ablim3,Agt,Akna,Bcl3,Cd38,Cd74,Cebpb,Chd7,Ciita,Eng,Flcn,Foxo1,Grem1,Hcls1,Helz2,Hey1,Hif3a,Hyal2,Ier5,Il1b,Irf5,Irf7,Irf8,Jak3,Klf2,Mafb,Mcf2l,Mycl,Ncf1,Nfatc1,Nfatc2,Nfkb2,Nfkbia,Nlrc5,Nos1,Notch1,Nr1h3,Pdgfb,Pim1,Pitx3,Plac8,Pou2af1,Pou2f2,Ppard,Rapgef3,Rgcc,Rps6ka1,Runx3,S1pr1,Sbno2,Slc11a1,Sox17,Sox18,Spi1,Spib,Stat1,Tbx3,Tcf15,Tead4,Tlr9,Tmem173,Zbtb7b	n/a (just one condition)
regulation of lymphocyte mediated immunity	0.00089	1	Btk,C3,Ceacam1,Fcer1g,Fcgr1,Fcgr2b,Fcgr3,H2-D1,H2-K1,Havcr2,Il1b,Nectin2,Tnfrsf1b,Vsir	n/a (just one condition)
response to organic cyclic compound	0.00089	1	Abca1,Acod1,Adcy3,Adora2a,Alpl,Bsg,Cd38,Cdkn1a,Cebpb,Ciita,Cybb,Cyp1a1,Eif4ebp1,Fes,Foxo1,Gramd1b,Il1b,Itpr3,Klf2,Lyn,Ncf2,Nfkbia,Nos1,Nos2,Notch1,Nr1h3,Pde2a,Pdgfb,Pim1,Pitx3,Plcg2,Ppard,Ptger1,Ptk2b,Rapgef3,Saa3,Slc3a2,Stat1,Sult1a1,Tlr9,Tmem173,Trim25,Trpm2	n/a (just one condition)
regulation of small molecule metabolic process	0.0009	1	Abcg1,Agt,Cd74,Ceacam1,Dyrk2,Elovl5,Flcn,Foxo1,Gpt2,Igfbp3,Il1b,Mettl20,Mfsd2a,Midn,Nos1,Nos2,Nr1h3,Pdgfb,Pgp,Plek,Ppard,Ptk2b,Tysnd1	n/a (just one condition)
negative regulation of cellular response to growth factor stimulus	0.00091	2	Adamts12,Adamtsl2,Dcn,Fbn1,Fzd1,Glg1,Htra3,Ldlrad4,Mmrn2,Nbl1,Ptprf,Sfrp1,Sfrp2,Slit2,Sulf2	Adamts12,Dcn,Fbn1,Glg1,Sfrp1,Slit2
morphogenesis of a branching epithelium	0.00093	4	Agt,Angpt1,Ar,Btbd7,Ccl11,Cd44,Celsr1,Ctsz,Dchs1,Dll4,Eng,Epha2,Fat4,Fgf1,Flt1,Gdf7,Gpc3,Hhip,Ihh,Lef1,Mmp14,Nfatc1,Nkx3-1,Notch1,Notch4,Npnt,Pdgfb,Pgr,Plxna1,Prox1,Ptch1,Rasip1,Sema3a,Sema3c,Sema5a,Sfrp1,Sfrp2,Slit2,Socs3,Tbx3,Tgfbr2,Wnt5a	No common gene
developmental growth	0.00093	2	Apod,Ccl11,Col12a1,Col14a1,Dclk1,Fmn1,Gas1,Gsn,Heg1,Igsf10,Il6ra,Jade2,Lrp4,Matn2,Pdgfra,Plxna1,Plxna3,Ptgfrn,Robo1,Sfrp1,Sfrp2,Slc4a10,Slit2,Smpd3,Tgfbr2,Tiam1,Tmem108	Col12a1,Col14a1,Gas1,Heg1,Igsf10,Lrp4,Matn2,Pdgfra,Ptgfrn,Sfrp1,Slc4a10,Slit2
positive regulation of leukocyte degranulation	0.00094	2	Fcer1g,Fgr,Il4ra,Itgam,Itgb2,Ptafr,Stxbp2,Syk	Fgr,Itgam,Itgb2,Syk
positive regulation of mast cell activation	0.00094	1	Cd300lb,Fcer1g,Fgr,Il4ra,Nectin2,Stxbp2,Syk	n/a (just one condition)
blood coagulation	0.00097	1	Cfh,Entpd2,F3,Fbln1,Pdgfra,Procr,Serping1,Vwf	n/a (just one condition)
chondrocyte differentiation	0.00098	2	Col12a1,Col14a1,Fgf18,Matn2,Runx1,Sfrp2,Smpd3,Sulf2,Tgfbi,Tgfbr2,Wnt2b	Col12a1,Col14a1,Matn2,Tgfbi,Wnt2b
positive regulation of lymphocyte differentiation	0.00098	2	Adam8,Cd74,H2-Aa,H2-DMa,Il1b,Il4ra,Inpp5d,Mmp14,Nckap1l,Runx1,Runx3,Shb,Sox4,Syk,Tgfbr2,Vsir,Zbtb7b	Cd74,H2-DMa,Syk,Vsir
positive regulation of protein kinase activity	0.001	2	Ace,Adam8,Agt,Angpt1,Arrb1,C1qtnf9,Card10,Cd74,Cdkn1a,Ceacam1,Csf1r,Egfr,Fbn1,Fcgr1,Fgd2,Fgf18,Flt1,Gpr39,Gprc5b,Grem1,Hgf,Igfbp6,Il1b,Il6ra,Ksr1,Lpar1,Map3k11,Map3k6,Ncf1,Nckap1l,P2rx7,Pdgfb,Pik3r5,Pim1,Prox1,Ptk2b,Reln,Rgcc,Robo1,Shc2,Slc11a1,Slc27a1,Syk,Tgfbr2,Tlr1,Tlr9	Cd74,Csf1r,Il6ra,Ncf1,Slc11a1,Syk,Tlr9
leukocyte migration involved in inflammatory response	0.001	1	Adam8,Itgam,Itgb2,Lbp,S100a8,S100a9	n/a (just one condition)
regulation of cytoskeleton organization	0.001	3	Arap1,Arhgef15,Baiap2,Bst1,Bst2,Capg,Ccl24,Cdc42ep3,Cdh5,Celsr1,Cep97,Chmp4c,Cotl1,Csf1r,Dbn1,Dixdc1,Dstn,Epha1,Eps8,Esam,Evl,Fes,Fgf13,Fgr,Fmn1,Fscn1,Gda,Gpsm2,Gsn,Hck,Hcls1,Icam1,Jam3,Kank3,Kank4,Limch1,Lmod1,Lpar1,Lrp1,Mef2c,Myo1f,Myoc,Nckap1l,Nexn,Ntf3,Ntrk3,Plek,Plxna3,Ppm1e,Prex1,Prkaa2,Prox1,Ptk2b,Rapgef3,Rgcc,Rgs4,Rltpr,Rock1,S1pr1,Sema5a,Shank3,Slit2,Sptb,Synpo2,Tlr2,Tmeff2,Tmsb10,Tppp,T…	No common gene
carboxylic acid metabolic process	0.001	1	Abhd5,Acsf2,Acsm5,Adssl1,Alox5ap,Bcat2,Bckdhb,C1qtnf9,C3,Cd74,Cyp1a1,Cyp2b10,Cyp2e1,Cyp4f18,Dagla,Ehhadh,Elovl5,Fah,Glul,Gpat4,Gpt2,Hdc,Hyal2,Il1b,Ncf1,Nos1,Nos2,Nr1h3,Pim1,Ppard,Prodh,Sgpl1,Slc1a3,Slc27a1,Slc27a2,St3gal1,Syk	n/a (just one condition)
central nervous system development	0.0011	2	Aldh1a3,Apod,Arnt2,Atp1b2,Bmpr1a,Capg,Cdh11,Cdon,Col3a1,Csf1r,Cx3cr1,Dclk1,Dixdc1,Dmd,Ece2,Egfr,Ephb2,Erbb4,Fat4,Fcgr2b,Fgf13,Foxp2,Fzd4,Gas1,Gdf7,Gdpd5,Gli1,Gsn,Hdac11,Itga8,Itgam,Kcnab1,Kif1a,Lef1,Lep,Lpar1,Lrp1,Meis1,Myh10,Nfib,Nr2f2,Ntf3,Phactr1,Plxna3,Plxna4,Plxnb2,Prox1,Ptbp2,Ptch1,Ptprz1,Reln,Robo1,Runx1,Scn1b,Sema3a,Sema5a,Slc4a10,Slit2,Smad9,Sox4,Tacc2,Tgfbr2,Tlr2,Tmem108,Tspan2,Tyrobp,U…	Gsn,Slc4a10
ion homeostasis	0.0011	2	Abca1,Abcg1,Ackr2,Adcyap1r1,Agt,Atp13a2,Atp2a1,C1qtnf1,Car4,Ccr1,Cd38,Cdh5,Cmklr1,Cnnm2,Cp,Cx3cr1,Cxcl13,Dcn,Egfr,Fpr2,Ftl1,Gpr35,Gpr39,Gpr4,Grina,Hexb,Hvcn1,Hyal2,Il1b,Itpr3,Jak3,Kcna5,Kcnk3,Lcn2,Lipg,Lpar1,Lrp1,Mt1,Mt2,Myoc,Nos1,Nucb2,P2rx7,Pdgfra,Plcg2,Plcl2,Ptger1,Ptgir,Ptk2b,Rasa3,Ryr1,S1pr1,Scara5,Scn1b,Sco2,Slc11a1,Slc12a7,Slc4a10,Slc9a9,Smpd3,Steap3,Tbxas1,Trpm2,Ttc7,Ttpa	Abcg1,Cp,Gpr35,Rasa3,Slc11a1
plasma lipoprotein particle organization	0.0011	1	Abca1,Abca7,Abcg1,Lipg,Mfsd2a,Pltp,Scarb1	n/a (just one condition)
cellular amide metabolic process	0.0011	1	Acot12,Cars2,Lars2,Mcee,Mlycd,Mpc2,Mrpl12,Mrpl15,Mrpl34,Mrpl37,Mrpl51,Mrps12,Mrps23,Mrps7,Ppcs,Rmnd1,Rps19,Tsfm	n/a (just one condition)
toll-like receptor 7 signaling pathway	0.0011	1	Havcr2,Pik3ap1,Tlr7,Unc93b1	n/a (just one condition)
regulation of humoral immune response	0.0011	2	Acod1,C3,Cd37,Cd55,Cfh,Fcgr2b,H2-DMa,Il1b,Serping1,Spns2	Fcgr2b,H2-DMa
respiratory burst	0.0011	1	Cybb,Ncf1,Ncf2,Ncf4,Slc11a1	n/a (just one condition)
establishment of localization	0.0011	2	Abca1,Abca6,Abca7,Abca8a,Abca8b,Abca9,Abcc3,Abcg1,Ace,Ackr2,Agt,Antxr2,Apba3,Apobr,Apoc3,Apod,Arhgap27,Arl11,Arrb1,Atp13a2,Atp2a1,Atp6v0e2,Btk,C1qtnf5,Cacna2d3,Camk2a,Car4,Ccr1,Cd14,Cd163,Cd300a,Cd300lg,Cd68,Cd74,Cdkn1a,Ceacam1,Clca3a1,Clec7a,Cnnm2,Col1a1,Cp,Cxcl16,Cybb,Cygb,Ddi2,Dennd2a,Dio2,Dnm1,Dusp18,Eng,Ephb6,Fcer1g,Fcgr1,Fcgr2b,Fcgr3,Folr2,Fpr2,Ftl1,Fxyd6,Gpat4,Gpihbp1,Gramd1b,Gria4,Gsn,H2-…	Abcc3,Abcg1,Apod,Cd300a,Cd68,Cd74,Cp,Cxcl16,Cybb,Fcgr2b,H2-DMa,Hck,Itgam,Itgb2,Lbp,Myo1f,Ncf1,Pld4,Pltp,Pou2f2,Rasa3,Siglec1,Slc11a1,Stab1,Syk,Tnfaip2,Tyrobp,Unc93b1
positive regulation of type IIa hypersensitivity	0.0011	1	C3,Fcer1g,Fcgr1,Fcgr3	n/a (just one condition)
regeneration	0.0011	1	Ace,Apod,Egfr,Gsn,Hgf,Igsf10,Lcp1,Matn2,Mmp2,Ptch1,Ptgfrn,Ptprf,Sulf2,Tgfbr2	n/a (just one condition)
regulation of type I hypersensitivity	0.0011	1	Btk,Fcer1g,Fcgr2b,Fcgr3	n/a (just one condition)
collagen-activated signaling pathway	0.0011	2	Col1a1,Col4a4,Itga11,Itga2,Syk	Col1a1,Col4a4,Itga11
positive regulation of T cell differentiation	0.0012	2	Adam8,Cd74,H2-Aa,H2-DMa,Il1b,Il4ra,Nckap1l,Runx1,Runx3,Shb,Sox4,Syk,Tgfbr2,Vsir,Zbtb7b	Cd74,H2-DMa,Syk,Vsir
positive regulation of phosphatidylinositol 3-kinase activity	0.0012	1	Fgfr3,Fgr,Flt1,Fpr2,Lyn,Pdgfb,Ptk2b	n/a (just one condition)
regulation of plasma lipoprotein particle levels	0.0012	1	Abca1,Abca7,Abcg1,Lipg,Lpcat3,Mfsd2a,Pltp,Scarb1	n/a (just one condition)
negative regulation of cell motility	0.0012	2	Apod,Cd300a,Cd74,Col3a1,Cx3cr1,Cygb,Cyp1b1,Dcn,Fbln1,Igfbp5,Ldlrad4,Lrp1,Mmrn2,Nbl1,Olfm1,Podn,Robo1,Serpinf1,Sfrp1,Sfrp2,Slit2,Tmeff2,Was	Dcn,Fbln1,Lrp1,Serpinf1,Sfrp1,Slit2
embryo development	0.0012	2	Ace,Aff3,Aldh1a3,Angpt1,Arnt2,Cc2d2a,Cdon,Celsr1,Col12a1,Col1a1,Dact1,Dbn1,Dchs1,Efemp1,Egfr,Ephb2,Fam46c,Fbn1,Fzd1,Gas1,Gdf7,Gpc3,Hand2,Heg1,Htr2b,Itga2,Lrp4,Mfap2,Mmp14,Mmp2,Pdgfra,Plxnb2,Prox1,Prrx1,Ptch1,Runx1,Sfrp1,Sfrp2,Slit2,Snai1,Socs3,Sox4,Sulf2,Tanc2,Tgfbr2,Tifab,Zfpm2	Aldh1a3,Cc2d2a,Cdon,Col12a1,Col1a1,Dact1,Egfr,Ephb2,Fbn1,Gas1,Gdf7,Gpc3,Heg1,Lrp4,Mmp2,Pdgfra,Ptch1,Sfrp1,Slit2
mitochondrial transmembrane transport	0.0012	1	Atp5e,Atp5h,Chchd4,Mpc2,Smdt1,Tomm40,Ucp1	n/a (just one condition)
positive regulation of NIK/NF-kappaB signaling	0.0012	1	Agt,Card10,Cd14,Grem1,Havcr2,Il1b,Mmp8,Tlr1,Tlr7,Tlr9	n/a (just one condition)
negative regulation of B cell activation	0.0012	2	Btk,Cd300a,Fcgr2b,Flt3,Inpp5d,Lyn,Sfrp1,Tnfaip3,Tyrobp	Cd300a,Fcgr2b,Tyrobp
cation homeostasis	0.0012	2	Ackr2,Adcyap1r1,Agt,Atp13a2,Atp2a1,C1qtnf1,Car4,Ccr1,Cd38,Cdh5,Cmklr1,Cnnm2,Cp,Cx3cr1,Cxcl13,Egfr,Fpr2,Ftl1,Gpr35,Gpr39,Gpr4,Grina,Hexb,Hvcn1,Hyal2,Il1b,Itpr3,Jak3,Kcna5,Kcnk3,Lcn2,Lpar1,Lrp1,Mt1,Mt2,Nos1,Nucb2,P2rx7,Pdgfra,Plcg2,Plcl2,Ptger1,Ptgir,Ptk2b,Rasa3,Ryr1,S1pr1,Scara5,Sco2,Slc11a1,Slc12a7,Slc4a10,Slc9a9,Smpd3,Steap3,Trpm2,Ttc7,Ttpa	Cp,Gpr35,Rasa3,Slc11a1
osteoclast differentiation	0.0012	1	Adam8,Cd300lf,Csf1r,Epha2,Fcer1g,Nfatc1,Sbno2,Tyrobp	n/a (just one condition)
neutrophil activation	0.0012	1	Fcer1g,Fcgr4,Myo1f,Stxbp2,Syk,Tyrobp	n/a (just one condition)
regulation of response to wounding	0.0012	2	C1qtnf1,Cd34,Clec7a,Ephb2,Hpse,Kremen1,Lrp1,Pdgfra,Pdpn,Ptprf,Selp,Serping1,Smoc2,Syk	C1qtnf1,Ephb2,Hpse,Lrp1,Pdgfra,Serping1,Smoc2
regulation of viral process	0.0012	1	Apobec3,Bst2,Cd74,Csf1r,Ifitm1,Nectin2,Notch1,Oas1a,Oas2,Oas3,Oasl1,Stat1,Trim14,Trim25,Trim30a	n/a (just one condition)
negative regulation of toll-like receptor signaling pathway	0.0012	2	Acod1,Cd300a,Cd300lf,Lyn,Pik3ap1,Rab7b,Tlr9,Tnfaip3,Trim30a	Cd300a,Pik3ap1,Tlr9
regulation of neuron apoptotic process	0.0013	1	Adam8,Adora2a,Agt,Cdc34,Cebpb,Cntfr,Ctsz,Egln3,Fgfr3,Fpr2,Il1b,Itgam,Map3k11,Mt1,Ncf2,Nos1,Pitx3,Ptk2b,Tyrobp	n/a (just one condition)
response to hypoxia	0.0013	1	Adam8,Cd38,Cybb,Cyp1a1,Egln3,Eif4ebp1,Eng,Flt1,Hif3a,Kcna5,Kcnk3,Nos1,Nos2,Notch1,Plk3,Plod1,Ppard,Ptk2b,Rgcc,Ucp2	n/a (just one condition)
apoptotic process	0.0013	1	Bcl3,Btk,Cdkn1a,Cebpb,Dyrk2,Egln3,Epha2,Fgfr3,Foxo1,Grem1,Hif3a,Ifi204,Il1b,Inpp5d,Itgam,Jag2,Lcn2,Ncf1,Notch1,Nuak2,Pglyrp1,Pim1,Pim3,Plk3,Ppard,Rps6ka1,S100a8,S100a9,Serpina3g,Sgms1,Sgpl1,Shb,Shisa5,Spi1,Srgn,Taf10,Tnfrsf1b,Tnfrsf9,Tyrobp	n/a (just one condition)
skeletal muscle tissue development	0.0013	1	Asb2,Casq1,Col19a1,Dmd,Foxp2,Kcnab1,Mef2c,Mylk2,Myom1,Nr2f2,Srpk3,Svil,Xk	n/a (just one condition)
regulation of triglyceride metabolic process	0.0013	1	Abhd5,Apoc3,C3,Fitm2,Mfsd2a,Nr1h3,Scarb1,Slc27a1	n/a (just one condition)
positive regulation of Wnt signaling pathway	0.0013	1	Col1a1,Dact1,Dixdc1,Egfr,Gpc3,Lrrk1,Plekha4,Sfrp1,Sox4,Sulf2,Tlr2,Tnfaip3	n/a (just one condition)
positive regulation of cell-substrate adhesion	0.0013	1	Ccdc80,Col16a1,Dbn1,Egflam,Fbln1,Fbln2,Fmn1,Myoc,Nid1,Prex1,Smoc2,Spock2	n/a (just one condition)
regulation of plasma membrane bounded cell projection organization	0.0014	3	Apoe,Arap1,Atp1b2,Camk1d,Cd44,Cdc42ep3,Cdh4,Cep97,Cobl,Dbn1,Dixdc1,Dmd,Efemp1,Efhc2,Epha3,Ephb2,Fcgr2b,Fgf13,Fzd1,Fzd4,Gfi1,Hgf,Icam1,Itpr1,Kif1a,Kremen1,Lpar1,Lrp1,Lrp4,Ltk,Mef2c,Ntrk3,Olfm1,P2rx7,Pdpn,Plce1,Plxna1,Plxna3,Plxna4,Plxnb2,Prex1,Prrx1,Ptprd,Ptprf,Ptprz1,Rab17,Reln,Rltpr,Robo1,Scn1b,Sema3a,Sema3b,Sema3c,Sema3d,Sema4d,Sema5a,Sema6c,Serpinf1,Sfrp1,Sfrp2,Slit2,Tanc2,Tenm3,Tiam1,Tnik,Vld…	Serpinf1
oxoacid metabolic process	0.0014	1	Abhd5,Acsf2,Acsm5,Adssl1,Alox5ap,Bcat2,Bckdhb,C1qtnf9,C3,Cd74,Chst1,Cyp1a1,Cyp2b10,Cyp2e1,Cyp4f18,Dagla,Ehhadh,Elovl5,Fah,Glul,Gpat4,Gpt2,Hdc,Hyal2,Il1b,Ncf1,Nos1,Nos2,Nr1h3,Pim1,Ppard,Prodh,Sgpl1,Slc1a3,Slc27a1,Slc27a2,St3gal1,Syk	n/a (just one condition)
phospholipid efflux	0.0014	1	Apoa1,Apoa2,Apoc1,Apoe	n/a (just one condition)
regulation of transmembrane transport	0.0014	1	Ank2,Atp1b2,C1qtnf2,Cacna1c,Cacnb2,Capn3,Casq1,Dmd,Erbb4,Fgf14,Fhl1,Gpc3,Kcnab1,Kcnd3,Kcnip1,Kcnip4,Kcnma1,Kcnq4,Kcns3,Lep,Mef2c,Nalcn,Osr1,Rgs4,Rtn2,Scn2a1,Slmap,Tmem110	n/a (just one condition)
regulation of syncytium formation by plasma membrane fusion	0.0014	1	Ccl8,Cd53,Il4ra,Nfatc2,Rapgef3,Stat1,Tyrobp	n/a (just one condition)
regulation of muscle system process	0.0014	1	Ank2,Cacna1c,Casq1,Ctnna3,Dmd,Dmpk,Fgf13,Gucy1a3,Igfbp5,Kcnma1,Mef2c,Mrvi1,Mylk2,Npnt,Pde5a,Rgs4,Rock1	n/a (just one condition)
astrocyte development	0.0014	1	Adora2a,Agt,C1qa,Fpr2,Il1b,S100a8,S100a9	n/a (just one condition)
lymph vessel development	0.0014	1	Ccbe1,Heg1,Pdpn,Prox1,Svep1,Syk	n/a (just one condition)
cellular response to amino acid stimulus	0.0014	2	Col16a1,Col1a1,Col1a2,Col3a1,Cybb,Egfr,Mmp2,Mmp3,Pdgfra	Col16a1,Col1a1,Egfr,Mmp2,Pdgfra
lipopolysaccharide-mediated signaling pathway	0.0014	1	Cd14,Il1b,Lbp,Lyn,Nfkbia,Scarb1,Stat1	n/a (just one condition)
Wnt signaling pathway	0.0015	1	Axin2,Cpz,Cxxc4,Dact1,Dact3,Fzd4,Gli1,Lef1,Lgr4,Lgr6,Ndp,Ndrg2,Nkd1,Prkaa2,Sost,Tnik,Wnt5a	n/a (just one condition)
regulation of neuron death	0.0015	1	Adam8,Adora2a,Agt,C1qa,Cdc34,Cebpb,Cntfr,Ctsz,Egln3,Fcgr2b,Fgfr3,Fpr2,Il1b,Itgam,Map3k11,Mt1,Ncf2,Nos1,Pitx3,Ptk2b,Tnfrsf1b,Trpm2,Tyrobp	n/a (just one condition)
positive regulation of cytokine secretion	0.0015	2	Agt,C1qtnf3,Cd14,Cd300c2,Cd34,Clec4e,Fgr,P2rx7,Rgcc,Syk,Tlr2	Cd300c2,Fgr,Syk
regulation of cell growth	0.0015	2	Agt,Bst2,Cd38,Cd44,Cdkn1a,Ceacam1,Col14a1,Csf2rb,Cxcl16,Dbn1,Dcun1d3,Egfr,Epb41l3,Flcn,Flt4,Gas1,Grem1,Hcls1,Hsd3b7,Hyal2,Igfbp3,Igfbp4,Igfbp5,Lrp1,Mfsd2a,Mmp14,Mndal,Olfm1,Pi16,Plxna3,Plxna4,Ppard,Ptk2b,Sema3b,Sema3g,Sema4d,Sema6b,Sema7a,Sfrp1,Slit2,Sox17,Vgll4,Zc3h12d	Cxcl16
cellular response to endogenous stimulus	0.0015	1	Adamts12,Arap1,Camk2a,Cd44,Col16a1,Col1a1,Col1a2,Col3a1,Cx3cr1,Cybb,Dbn1,Egfr,Fbn1,Fcgr2b,Fgf18,Flrt2,Folr2,Gdf10,Gdf6,Gdf7,Icam1,Igfbp5,Inhbb,Lgmn,Lrp1,Mmp2,Mmp3,Nsg1,Pdgfra,Pid1,Ptafr,Runx1,Ryr1,Serpinf1,Sfrp1,Slit2,Smpd3,Tgfbr2,Tlr2,Tlr9,Tmem108,Vsir	n/a (just one condition)
intramembranous ossification	0.0015	2	Col1a1,Ctsk,Fgf18,Mmp2	Col1a1,Ctsk,Mmp2
cellular response to organic cyclic compound	0.0015	1	Abca1,Acod1,Adcy3,Alpl,Cebpb,Ciita,Cyp1a1,Eif4ebp1,Fes,Foxo1,Gramd1b,Il1b,Itpr3,Klf2,Nfkbia,Nos1,Nos2,Nr1h3,Pde2a,Pdgfb,Pim1,Ppard,Ptger1,Rapgef3,Stat1,Tlr9,Tmem173,Trpm2	n/a (just one condition)
ion transport	0.0016	2	Abca1,Abca7,Abcc3,Abcg1,Apoa1,Apoa2,Apoc1,Apoe,Atp5e,Atp5h,Btk,Car4,Ccr1,Cd300a,Ceacam1,Clca3a1,Cnnm2,Cox17,Cox6c,Cox7a1,Cox7c,Cox8b,Cp,Cybb,Fabp3,Fcer1g,Fcgr3,Ftl1,Hpx,Hvcn1,Itpr3,Kcna5,Kcnk3,Lcn2,Lrrc8c,Lyn,Mfsd2a,Mpc2,Ndufs7,Nfatc1,Nnt,Nos2,Piezo1,Plcg2,Pltp,Ppard,Ptk2b,Pxmp2,Rasa3,Scarb1,Sco2,Slc10a6,Slc11a1,Slc12a7,Slc15a3,Slc1a3,Slc1a5,Slc22a23,Slc25a17,Slc25a22,Slc27a1,Slc27a2,Slc3a2,Slc7a…	No common gene
positive regulation of protein maturation	0.0016	1	Ccbe1,Clec3b,Gsn,Mmp14,Sox4,Spon1	n/a (just one condition)
inorganic ion homeostasis	0.0016	2	Ackr2,Adcyap1r1,Agt,Atp13a2,Atp2a1,C1qtnf1,Car4,Ccr1,Cd38,Cdh5,Cmklr1,Cnnm2,Cp,Cx3cr1,Cxcl13,Egfr,Fpr2,Ftl1,Gpr35,Gpr39,Gpr4,Grina,Hexb,Hvcn1,Hyal2,Il1b,Itpr3,Jak3,Kcna5,Kcnk3,Lcn2,Lpar1,Lrp1,Mt1,Mt2,Nos1,Nucb2,P2rx7,Pdgfra,Plcg2,Plcl2,Ptger1,Ptgir,Ptk2b,Rasa3,Ryr1,S1pr1,Scara5,Sco2,Slc11a1,Slc12a7,Slc4a10,Slc9a9,Smpd3,Steap3,Tbxas1,Trpm2,Ttc7,Ttpa	Cp,Gpr35,Rasa3,Slc11a1
epithelial cell development	0.0016	1	Agt,Cdkn1a,Eng,Epha2,Fgfr3,Gpat4,Gpr4,Icam1,Myo7a,Notch1,Notch4,Pde2a,Pdgfb,Podxl,Rapgef3,Robo4,Sox18	n/a (just one condition)
regulation of anatomical structure size	0.0016	2	Ace,Apoe,Aqp11,Atp13a2,Cacna1c,Capg,Ccl24,Cdc42ep3,Cdh4,Cotl1,Dbn1,Dstn,Egfr,Fgf13,Fmn1,Gsn,Gucy1a3,Icam1,Kank4,Kcnma1,Lep,Lmod1,Lrp1,Mmp2,Mrvi1,Nckap1l,Npy1r,Ntrk3,Olfm1,P2rx7,Pde5a,Plxna3,Plxna4,Prex1,Ptafr,Rltpr,Rock1,Sema3a,Sema3b,Sema3c,Sema3d,Sema4d,Sema5a,Sema6c,Slit2,Smpd3,Sptb,Tbxas1,Tlr2,Tmsb10,Was,Wnt5a,Xk	Gsn
dendrite development	0.0016	1	Camk2a,Ctnnd2,Dact1,Dclk1,Egflam,Ephb2,Fcgr2b,Fmn1,Lrp4,Matn2,Reln,Tmeff2	n/a (just one condition)
immune response-activating cell surface receptor signaling pathway	0.0016	1	Btnl9,Cd38,Fcer1g,Fcgr2b,Fpr2,Lyn,Nfam1,Nfatc2,Plcg2,Sh2b2,Shb,Syk,Themis2	n/a (just one condition)
cellular response to interferon-gamma	0.0016	2	Acod1,Capg,Ccl21c,Ccl6,Ccl8,Ccl9,Ciita,Evl,Gsn,H2-Ab1,Irf8,Mrc1,Nos2,Rab7b,Sirpa,Stat1,Stxbp2,Tlr2,Was	No common gene
cellular response to external stimulus	0.0017	1	Cd68,Cdkn1a,Fes,Flcn,Foxo1,Glul,Il1b,Lcn2,Lyn,Mfsd2a,Nos1,Nuak2,Pde2a,Piezo1,Pim1,Sipa1,Tlr7,Tlr8,Ucp2,Upp1	n/a (just one condition)
regulation of nucleobase-containing compound metabolic process	0.0017	1	Ablim3,Acod1,Adam8,Adora2a,Agt,Akna,Bcl3,Cd38,Cd74,Cdk18,Cdkn1a,Cebpb,Chd7,Ciita,Ddi2,Dll4,Eng,Fcgr2b,Fgfr3,Flcn,Foxo1,Grem1,Havcr2,Hck,Hcls1,Helz2,Hey1,Hif3a,Hist2h2aa1,Hyal2,Icam1,Ier5,Ifi203,Ifi204,Ifi205,Igfbp3,Il1b,Irf5,Irf7,Irf8,Irf9,Itgb2,Jak3,Klf2,Mafb,Mbd1,Mcf2l,Mnda,Mndal,Mycl,Ncf1,Nfam1,Nfatc1,Nfatc2,Nfkb2,Nfkbia,Nlrc5,Nos1,Nos2,Notch1,Notch4,Nr1h3,Oas1a,Oas2,Oas3,Oasl1,Parp14,Pde2a,Pd…	n/a (just one condition)
negative regulation of biosynthetic process	0.0017	1	Abca7,Acer2,Bcl3,Cd38,Cdkn1a,Ceacam1,Cebpb,Ciita,Dll4,Eif4ebp1,Eif4ebp2,Eng,Fgfr3,Flcn,Foxo1,Grem1,Hcls1,Hey1,Hif3a,Hist2h2aa1,Ifi203,Ifi204,Ifi205,Il1b,Il6ra,Irf8,Jak3,Klf2,Mbd1,Mnda,Mndal,Nfatc1,Nfatc2,Nfkb2,Notch1,Notch4,Nr1h3,Parp14,Pde2a,Pdgfb,Pex14,Pgp,Plek,Plk3,Ppard,Pydc3,Rapgef3,Runx3,Sbno2,Slc27a1,Sox18,Spi1,Stat1,Tbx3,Usp2,Vgll4,Zbtb7b,Zc3h12d,Zfp366,Zmynd15	n/a (just one condition)
positive regulation of leukocyte proliferation	0.0017	1	Bst1,Cd38,Cd74,Cdkn1a,Efnb1,Havcr2,Il1b,Jak3,Lyn,Nfatc2,Syk,Tlr9,Tnfrsf13c	n/a (just one condition)
negative regulation of programmed cell death	0.0017	1	Adam8,Adora2a,Agt,Bcl3,Cd38,Cd74,Cdkn1a,Cebpb,Cntfr,Col2a1,Csf1r,Fcer1g,Fcgr2b,Fcmr,Flt4,Foxo1,Fpr2,Grem1,Grina,Hck,Hcls1,Icam1,Il1b,Jak3,Mt1,Nos1,Notch1,Nuak2,Pim1,Pim3,Plac8,Plcg2,Plk3,Ppard,Prkch,Ptk2b,Rapgef3,Rps6ka1,Sgms1,Socs3,Tbx3,Ucp2	n/a (just one condition)
negative regulation of secretion	0.0017	1	Cd22,Cd300a,Cd74,Ceacam1,Cyp4f18,Ddi2,Igfbp3,Il1b,Midn,Nos1,Notch1,Nr1h3,Pim3,Rgcc,Srgn,Tnfrsf1b,Ucp2	n/a (just one condition)
peptidyl-cysteine S-nitrosylation	0.0017	1	Nos1,Nos2,S100a8,S100a9	n/a (just one condition)
regulation of protein transport	0.0017	1	Abcg1,Adora2a,Agt,Apod,Cd14,Cd22,Cd300c2,Cd38,Clec4e,Fgr,Glul,Hcls1,Hyal2,Il1b,Itgam,Lcp1,Lyn,Midn,Mmp13,Nos1,Nos2,Nr1h3,Pim3,Plk3,Ppard,Rapgef3,Rgcc,Srgn,Syk,Tlr9,Trpm2,Ucp2	n/a (just one condition)
positive regulation of interferon-alpha production	0.0017	1	Flt3,Irf7,Stat1,Tlr7,Tlr8,Tlr9	n/a (just one condition)
positive regulation of phospholipid metabolic process	0.0018	1	Adgrf5,Fgfr3,Fgr,Flt1,Fpr2,Lyn,Pdgfb,Ptk2b	n/a (just one condition)
regulation of cell junction assembly	0.0018	1	Ace,Apod,Col16a1,Ephb2,Flrt2,Fmn1,Fzd1,Lrp1,Lrtm1,Mmp14,Myoc,Sema4d,Snai1,Tlr2,Tpbg	n/a (just one condition)
endothelial cell development	0.0018	1	Agt,Eng,Icam1,Notch4,Pde2a,Rapgef3,Robo4,Sox18	n/a (just one condition)
central nervous system neuron differentiation	0.0018	1	Cdh11,Csf1r,Dclk1,Ephb2,Gdf7,Gdpd5,Plxna3,Plxna4,Prox1,Ptch1,Robo1,Scn1b,Slc4a10,Slit2,Sox4	n/a (just one condition)
purine ribonucleotide metabolic process	0.0018	1	Acot12,Atp5e,Atp5h,Gk,Gmpr,Mcee,Mlycd,Mpc2,Pde4a,Ppcs,Uqcc3	n/a (just one condition)
cellular response to tumor necrosis factor	0.0019	1	Acod1,Ccl6,Ccl8,Ccl9,Hyal2,Klf2,Lcn2,Nfkbia,Plvap,Ptk2b,Sgms1,Stat1,Tnfrsf13c,Tnfrsf1b	n/a (just one condition)
metal ion homeostasis	0.0019	2	Ackr2,Adcyap1r1,Agt,Atp13a2,Atp2a1,C1qtnf1,Ccr1,Cd38,Cdh5,Cmklr1,Cnnm2,Cp,Cx3cr1,Cxcl13,Egfr,Fpr2,Ftl1,Gpr35,Gpr39,Gpr4,Grina,Hexb,Hyal2,Il1b,Itpr3,Jak3,Kcna5,Kcnk3,Lcn2,Lpar1,Lrp1,Mt1,Mt2,Nos1,Nucb2,P2rx7,Pdgfra,Plcg2,Plcl2,Ptger1,Ptgir,Ptk2b,Rasa3,Ryr1,S1pr1,Scara5,Sco2,Slc11a1,Slc12a7,Smpd3,Steap3,Trpm2,Ttc7	Cp,Gpr35,Rasa3,Slc11a1
regulation of cellular macromolecule biosynthetic process	0.0019	1	Abca7,Ablim3,Acer2,Acod1,Adam8,Adora2a,Agt,Akna,Bcl3,Cd38,Cd74,Cdk18,Cdkn1a,Cebpb,Chd7,Ciita,Ddi2,Dll4,Dyrk2,Eif4ebp1,Eif4ebp2,Eng,Fcgr2b,Fgfr3,Flcn,Foxo1,Grem1,Havcr2,Hck,Hcls1,Helz2,Hey1,Hif3a,Hist2h2aa1,Hyal2,Icam1,Ier5,Ifi203,Ifi204,Ifi205,Il1b,Irf5,Irf7,Irf8,Irf9,Itgb2,Jak3,Klf2,Mafb,Mbd1,Mcf2l,Mnda,Mndal,Mycl,Ncf1,Nfam1,Nfatc1,Nfatc2,Nfkb2,Nfkbia,Nlrc5,Nos1,Notch1,Notch4,Nr1h3,Pde2a,Pdgfb,P…	n/a (just one condition)
lipid metabolic process	0.0019	1	Abca1,Abcg1,Abhd5,Acer2,Acsf2,Acsm5,Alox5ap,Apobr,Apoc3,Apod,B4galt5,C1qtnf9,C3,Cd74,Ch25h,Csf1r,Cyp1a1,Cyp2b10,Cyp2e1,Cyp4f18,Dagla,Dolk,Ehhadh,Elovl5,Fitm2,Gpat4,Hsd3b7,Inpp5d,Lipg,Lpcat3,Nr1h3,Pgp,Plcg2,Plek,Pltp,Ppard,Scarb1,Sgms1,Sgpl1,Slc27a1,Slc27a2,Socs3,Spns2,Sult1a1,Ttc7	n/a (just one condition)
chondrocyte development	0.0019	2	Col12a1,Col14a1,Fgf18,Matn2,Sfrp2,Smpd3,Sulf2,Tgfbr2	Col12a1,Col14a1,Matn2
response to peptide	0.0019	1	Agt,Apoc3,Bsg,Ceacam1,Cybb,Eif4ebp1,Eif4ebp2,Fcgr2b,Foxo1,Fpr2,Icam1,Irf5,Klf2,Lyn,Nfkbia,Nos1,Notch1,Serpina3f,Serpina3g,Serpina3n,Sh2b2,Slc27a1,Stat1,Timp4,Ucp2,Zbtb7b	n/a (just one condition)
regulation of protein-containing complex assembly	0.0019	2	Abca1,Baiap2,Capg,Cdh5,Cotl1,Cxcl13,Dact1,Dbn1,Eif4ebp1,Eps8,Esam,Evl,Fes,Fmn1,Fscn1,Gda,Gsn,Hck,Hcls1,Icam1,Kank3,Lcp1,Mefv,Mmp3,Nckap1l,Piezo1,Plek,Prex1,Ptk2b,Rasip1,Selp,Slit2,Sptb,Syk,Tlr2,Tmsb10,Tppp,Trim30a,Was	Cotl1,Hck,Icam1,Lcp1,Syk
regulation of cellular component biogenesis	0.0019	2	Abca1,Ace,Agt,Apod,Arap1,Arhgef15,Atp13a2,Baiap2,Capg,Cdc34,Cdh5,Col16a1,Cotl1,Cxcl13,Dact1,Dbn1,Eif4ebp1,Epha2,Ephb2,Eps8,Esam,Evl,Fes,Flrt2,Fmn1,Fscn1,Fzd1,Gda,Grem1,Gsn,Hck,Hcls1,Icam1,Il1b,Kank3,Lcp1,Lpar1,Lrp1,Lrtm1,Mefv,Mmp14,Mmp3,Myoc,Nckap1l,Notch1,P2rx7,Piezo1,Plek,Podxl,Prex1,Prkch,Prox1,Ptk2b,Rapgef3,Rasip1,Rgcc,S1pr1,Selp,Sema4d,Shank3,Slit2,Smpd3,Snai1,Sptb,Syk,Tlr2,Tmeff2,Tmsb10,Tpb…	Apod,Cotl1,Hck,Icam1,Lcp1,Syk
central nervous system projection neuron axonogenesis	0.0019	1	Cdh11,Dclk1,Ephb2,Plxna4,Scn1b,Slit2	n/a (just one condition)
learning or memory	0.0019	1	Apoe,Bche,Cacna1c,Camk4,Chst10,Fgf13,Foxp2,Itga8,Kcnab1,Mef2c,Ntf3,Pde5a,Ptprz1,Rag1,Rcan2,Scn2a1,Serpinf1,Slc8a2,Thra	n/a (just one condition)
regulation of epithelial to mesenchymal transition	0.0019	1	Col1a1,Epha3,Ldlrad4,Loxl2,Sfrp1,Sfrp2,Tiam1	n/a (just one condition)
endochondral bone morphogenesis	0.002	1	Col12a1,Col14a1,Col1a1,Fgf18,Matn2,Mmp14,Smpd3,Tgfbr2,Tmem119	n/a (just one condition)
regulation of bone resorption	0.002	1	Adam8,Cd38,Ceacam1,Csf1r,Fcgr4,Inpp5d,S1pr1,Syk	n/a (just one condition)
protein metabolic process	0.002	1	Abcg1,Ace,Adamts12,Adamts2,Adamts5,Adamtsl1,Adamtsl2,Anpep,Arrb1,Atp13a2,Bace2,C1ra,C1s1,C2,Camk1d,Camk2a,Cand2,Capn5,Cfb,Col3a1,Cpxm1,Cpxm2,Cpz,Csf1r,Ctsc,Ctsk,Dclk1,Dclk3,Dcn,Dse,Dtx4,Ece2,Efemp1,Egflam,Egfr,Ephb2,Ephb6,F3,Fbln1,Fgr,Folh1,Galnt10,Galnt15,Gdf6,Gdf7,Gfpt2,Gsn,Gxylt2,Hck,Hexb,Hgf,Hpse,Htra3,Jade2,Lgmn,Loxl2,Loxl4,Lrrk1,Man1a,Man2b1,Man2b2,Masp1,Mgat5,Mmp14,Mmp2,Mmp3,Naalad2,Nceh1,…	n/a (just one condition)
negative regulation of biomineral tissue development	0.002	1	Ccr1,Grem1,Hey1,Notch1,Ptk2b,Srgn	n/a (just one condition)
I-kappaB kinase/NF-kappaB signaling	0.002	1	Bcl3,Btk,Nfkb2,Nfkbia,Saa3,Tlr7,Tlr8,Tlr9	n/a (just one condition)
regulation of actin filament organization	0.002	2	Arap1,Arhgef15,Baiap2,Capg,Cotl1,Dbn1,Eps8,Esam,Evl,Fmn1,Gsn,Hcls1,Icam1,Kank3,Lpar1,Myoc,Nckap1l,Plek,Prex1,Ptk2b,Rapgef3,Rgcc,S1pr1,Shank3,Slit2,Sptb,Tlr2,Tmeff2,Tmsb10,Was	Cotl1,Icam1
regulation of cytokine production involved in immune response	0.002	2	Angpt1,Bst2,Cd74,Clec7a,Fcer1g,Gprc5b,Il1b,Jak3,Sema7a,Tlr2,Tlr9,Tnfrsf1b,Vsir	Cd74,Tlr9,Tnfrsf1b,Vsir
regulation of lipid transport	0.0021	2	Abca1,Abca7,Abcg1,Agt,C1qtnf1,Cyp4f18,Igfbp3,Il1b,Lipg,Lrp1,Nfkbia,Nr1h3,Nucb2,P2rx7,Pltp,Ptch1,Runx1,Syk	Abcg1,Pltp,Syk
cAMP-mediated signaling	0.0021	1	Abca1,Adcy3,Adcy4,Adgrg1,Adora2a,Cnr2,Eif4ebp2,Gpr4,Ksr1,Mc5r,Pde2a,Ptger1,S1pr1	n/a (just one condition)
muscle organ development	0.0021	1	Asb2,Bmpr1a,Casq1,Col19a1,Dmd,Fhl1,Foxp2,Kcnab1,Ky,Mef2c,Mylk,Mylk2,Myom1,Nr2f2,Srpk3,Svil,Wnt5a,Xk	n/a (just one condition)
myeloid leukocyte differentiation	0.0021	2	Adam8,Cd300lf,Csf1r,Epha2,Fcer1g,Gpc3,Itgam,Lrrk1,Nfatc1,Pirb,Sbno2,Spi1,Spib,Tgfbr2,Tlr2,Tyrobp	Csf1r,Itgam,Pirb,Spi1,Tyrobp
humoral immune response mediated by circulating immunoglobulin	0.0021	1	Bcl3,C1qa,C1qb,C1qc,C3,C4b,H2-Ab1	n/a (just one condition)
organelle organization	0.0021	1	1110001J03Rik,1110008F13Rik,Chchd4,Coq7,Cox17,Cox7a1,Dnajc11,Fam101b,Mief2,Mob2,Mrpl15,Mrps7,Ndufa1,Ndufa13,Ndufa2,Ndufa3,Ndufa5,Ndufa6,Ndufa8,Ndufaf4,Ndufb10,Ndufb11,Ndufb2,Ndufb5,Ndufb6,Ndufb7,Ndufc1,Ndufc2,Ndufs5,Ndufs7,Pdgfb,Ppif,Rilp,Rps19,Taf10,Timm13,Timm8a1,Timm9,Tmem11,Tomm40,Tomm5,Tuba8,Uqcc3	n/a (just one condition)
regulation of muscle contraction	0.0021	1	Ank2,Cacna1c,Casq1,Ctnna3,Dmd,Dmpk,Fgf13,Gucy1a3,Kcnma1,Mrvi1,Mylk2,Npnt,Pde5a	n/a (just one condition)
negative regulation of apoptotic process	0.0022	1	Adam8,Adora2a,Agt,Bcl3,Cd38,Cd74,Cdkn1a,Cebpb,Cntfr,Col2a1,Csf1r,Fcer1g,Fcgr2b,Fcmr,Flt4,Foxo1,Fpr2,Grem1,Grina,Hck,Hcls1,Icam1,Il1b,Jak3,Mt1,Nos1,Notch1,Nuak2,Pim1,Pim3,Plac8,Plk3,Ppard,Prkch,Ptk2b,Rapgef3,Rps6ka1,Sgms1,Socs3,Tbx3,Ucp2	n/a (just one condition)
regulation of Rho protein signal transduction	0.0022	1	Abca1,Adgrg1,Arap3,D8Ertd82e,Eps8,Flcn,Gpr35,Gpr4,Mcf2l,Rasip1	n/a (just one condition)
regulation of macromolecule biosynthetic process	0.0022	1	Abca7,Ablim3,Acer2,Acod1,Adam8,Adora2a,Agt,Akna,Bcl3,Cd38,Cd74,Cdk18,Cdkn1a,Cebpb,Chd7,Ciita,Ddi2,Dll4,Dyrk2,Eif4ebp1,Eif4ebp2,Eng,Fcgr2b,Fgfr3,Flcn,Foxo1,Grem1,Havcr2,Hck,Hcls1,Helz2,Hey1,Hif3a,Hist2h2aa1,Hyal2,Icam1,Ier5,Ifi203,Ifi204,Ifi205,Il1b,Irf5,Irf7,Irf8,Irf9,Itgb2,Jak3,Klf2,Mafb,Mbd1,Mcf2l,Mnda,Mndal,Mycl,Ncf1,Nfam1,Nfatc1,Nfatc2,Nfkb2,Nfkbia,Nlrc5,Nos1,Notch1,Notch4,Nr1h3,Parp14,Pde2a,…	n/a (just one condition)
regulation of Wnt signaling pathway, planar cell polarity pathway	0.0022	2	Dact1,Gpc3,Plekha4,Sfrp1,Sfrp2	Dact1,Gpc3,Sfrp1
B cell differentiation	0.0022	1	Bcl3,Btk,Flt3,H2-Ab1,Jak3,Lfng,Nfam1,Nfatc1,Plcg2,Pou2f2,Ptk2b	n/a (just one condition)
regulation of protein localization	0.0022	2	Abca7,Abcg1,Adora2a,Agt,Angpt1,Apod,Arrb1,Atp13a2,C1qtnf3,Camk2a,Card10,Cd14,Cd22,Cd300c2,Cd34,Cd38,Clec4e,Dbn1,Dclk1,Dclk3,Ddi2,Egfr,Epha2,Ephb2,Fcer1g,Fgr,Flcn,Glul,Gpc3,Gpr39,Gsn,Hcls1,Hyal2,Il1b,Inhbb,Itgam,Lcp1,Lrp1,Lrp4,Lyn,Midn,Mmp13,Mmp14,Mtcl1,Nos1,Nos2,Notch4,Nr1h3,P2rx7,Pid1,Pim3,Plk3,Ppard,Ptch1,Rapgef3,Rgcc,Sfrp1,Shank3,Sox4,Srgn,Stac2,Syk,Tlr2,Tlr9,Trim30a,Trpm2,Tyrobp,Ucp2	Abcg1,Apod,Cd300c2,Fgr,Itgam,Lcp1,Stac2,Syk,Tlr9,Tyrobp
regulation of actin filament polymerization	0.0022	1	Capg,Cotl1,Dbn1,Fmn1,Gsn,Icam1,Nckap1l,Prex1,Slit2,Sptb,Tlr2,Tmsb10,Was	n/a (just one condition)
regulation of neuron differentiation	0.0022	3	Apoe,Atp1b2,Camk1d,Cdh4,Cdon,Cobl,Dbn1,Dixdc1,Dmd,Efemp1,Efhc2,Epha3,Ephb2,Fgf13,Fzd1,Fzd4,Gdf6,Gdf7,Gdpd5,Gfi1,Hgf,Itpr1,Kif1a,Kremen1,Lpar1,Lrp1,Lrp4,Ltk,Mef2c,Meis1,Nbl1,Ntf3,Ntrk3,Olfm1,Plxna1,Plxna3,Plxna4,Plxnb2,Prex1,Prox1,Prrx1,Ptprd,Ptprf,Ptprz1,Rab17,Reln,Robo1,Rock1,Scn1b,Sema3a,Sema3b,Sema3c,Sema3d,Sema4d,Sema5a,Sema6c,Serpinf1,Sfrp1,Sfrp2,Slit2,Tanc2,Tenm3,Thrb,Tiam1,Tnik,Vldlr,Wnt5a…	Serpinf1
fatty acid metabolic process	0.0022	1	Abhd5,Acsf2,Acsm5,Alox5ap,C1qtnf9,C3,Cd74,Cyp1a1,Cyp2b10,Cyp2e1,Cyp4f18,Dagla,Ehhadh,Elovl5,Gpat4,Nr1h3,Ppard,Sgpl1,Slc27a1,Slc27a2	n/a (just one condition)
regulation of T cell proliferation	0.0023	1	Ceacam1,Cebpb,Efnb1,H2-Aa,H2-Ab1,Havcr2,Il1b,Jak3,Syk,Tnfrsf13c,Tnfrsf1b,Vsir,Zbtb7b,Zc3h12d	n/a (just one condition)
positive regulation of toll-like receptor signaling pathway	0.0023	2	Cd300ld3,Lbp,Nr1h3,Pik3ap1,Tlr1,Tlr2,Tlr9,Treml4	Lbp,Pik3ap1,Tlr9
proteolysis	0.0023	2	Ace,Adamts12,Adamts2,Adamts5,Adamtsl1,Adamtsl2,Anpep,Arrb1,Bace2,C1ra,C1s1,C2,Capn5,Cfb,Cpxm1,Cpxm2,Cpz,Ctsc,Ctsk,Ece2,F3,Folh1,Hgf,Htra3,Lgmn,Masp1,Mmp14,Mmp2,Mmp3,Naalad2,P2rx7,Pcolce,Plat,Prss12,Ptch1,Reln,Scrn1,Sdf2l1,Sfrp1,Tnfaip3,Vsir,Xpnpep2	Adamts12,Adamts2,Adamtsl1,Anpep,Bace2,C1ra,C1s1,C2,Cfb,Cpxm1,Cpxm2,Cpz,Ctsk,F3,Folh1,Mmp2,Naalad2,Pcolce,Prss12,Ptch1,Reln,Sfrp1
mature B cell differentiation	0.0023	1	Bcl3,Lfng,Nfatc1,Plcg2,Pou2f2,Ptk2b	n/a (just one condition)
serotonin secretion	0.0024	1	Cd300a,Fcer1g,Fcgr3,Syk	n/a (just one condition)
platelet degranulation	0.0024	1	Fcer1g,Lyn,Plek,Syk	n/a (just one condition)
toll-like receptor 9 signaling pathway	0.0024	2	Havcr2,Pik3ap1,Tlr9,Unc93b1	Pik3ap1,Tlr9,Unc93b1
regulation of extracellular matrix constituent secretion	0.0024	1	Agt,Notch1,Rgcc,Tnfrsf1b	n/a (just one condition)
negative regulation of cellular biosynthetic process	0.0024	1	Abca7,Acer2,Bcl3,Cd38,Cdkn1a,Ceacam1,Cebpb,Ciita,Dll4,Eif4ebp1,Eif4ebp2,Eng,Fgfr3,Flcn,Foxo1,Grem1,Hcls1,Hey1,Hif3a,Hist2h2aa1,Ifi203,Ifi204,Ifi205,Il1b,Irf8,Jak3,Klf2,Mbd1,Mnda,Mndal,Nfatc1,Nfatc2,Nfkb2,Notch1,Notch4,Nr1h3,Parp14,Pde2a,Pdgfb,Pex14,Pgp,Plek,Plk3,Ppard,Pydc3,Runx3,Sbno2,Slc27a1,Sox18,Spi1,Stat1,Tbx3,Usp2,Vgll4,Zbtb7b,Zc3h12d,Zfp366,Zmynd15	n/a (just one condition)
negative regulation of cell death	0.0024	1	Adam8,Adora2a,Agt,Bcl3,Cd38,Cd74,Cdkn1a,Cebpb,Cntfr,Col2a1,Csf1r,Fcer1g,Fcgr2b,Fcmr,Flt4,Foxo1,Fpr2,Grem1,Grina,Hck,Hcls1,Icam1,Il1b,Jak3,Mt1,Nos1,Notch1,Nuak2,Pde2a,Pim1,Pim3,Plac8,Plcg2,Plk3,Ppard,Prkch,Ptk2b,Rapgef3,Rps6ka1,Sgms1,Socs3,Tbx3,Tnfrsf1b,Ttpa,Ucp2	n/a (just one condition)
regulation of heart contraction	0.0024	1	Ank2,Cacna1c,Cacnb2,Ctnna3,Dmd,Dmpk,Fgf13,Gjc1,Kcnd3,Pde5a,Rgs4,Sema3a,Thra,Thrb	n/a (just one condition)
cell junction organization	0.0025	2	Apoe,C1qb,C1qc,Cacnb2,Cdh11,Cdh4,Cdh6,Cldn22,Colq,Csf1r,Ctnnd2,Cx3cr1,Dact1,Dbn1,Epb41l3,Ephb2,Erbb4,Fgf13,Filip1,Gjc1,Heg1,Igsf9b,Itga2,Itgb4,Jam3,Ky,Lgi2,Lgmn,Lims2,Lrp4,Myh10,Ndrg2,Nfasc,Nrxn2,Perp,Pkp4,Plxnb2,Ptprd,Ptprf,Rassf8,Reln,Slc8a2,Sparcl1,Tmeff2,Tmem108,Whrn	Dact1
regulation of Wnt signaling pathway	0.0025	3	Apoe,Axin2,Bicc1,Col1a1,Ctnnd2,Cxxc4,Dact1,Dact3,Dixdc1,Egfr,Fzd1,Gli1,Gpc3,Kremen1,Lef1,Lgr4,Lgr6,Lrp1,Lrp4,Lrrk1,Nkd1,Plekha4,Prickle1,Rbms3,Sema5a,Sfrp1,Sfrp2,Sost,Sox4,Sulf2,Thra,Tiam1,Tlr2,Tnfaip3,Wnt5a	Dact1,Gpc3
pattern specification process	0.0025	2	Axin2,Bicc1,Bmpr1a,Bmpr1b,Cc2d2a,Cdon,Cobl,Dchs1,Erbb4,Fst,Gas1,Gli1,Gpc3,Hhip,Ihh,Lef1,Lrp4,Mef2c,Meis1,Nkx3-1,Nr2f2,Osr1,Pcsk5,Ptch1,Reln,Sema3a,Sema3c,Sfrp1,Sfrp2,Smarcd3,Tdrd5,Wnt2b,Wnt5a	Gpc3,Hhip
regulation of blood coagulation	0.0025	2	C1qtnf1,Cd34,Ephb2,Hpse,Pdgfra,Pdpn,Selp,Serping1,Syk	C1qtnf1,Ephb2,Hpse,Pdgfra,Serping1
cellular extravasation	0.0026	1	Cx3cr1,Icam1,Itgam,Itgb2,Sele,Selp,Sirpa	n/a (just one condition)
regulation of NIK/NF-kappaB signaling	0.0026	1	Agt,Bcl3,Card10,Cd14,Grem1,Havcr2,Il1b,Mmp8,Tlr1,Tlr7,Tlr9	n/a (just one condition)
ventricular septum morphogenesis	0.0026	1	Fzd1,Prox1,Robo1,Slit2,Sox4,Tgfbr2,Zfpm2	n/a (just one condition)
positive regulation of canonical Wnt signaling pathway	0.0027	2	Col1a1,Dact1,Egfr,Gpc3,Lrrk1,Plekha4,Sfrp1,Sfrp2,Sox4,Sulf2	Col1a1,Dact1,Egfr,Gpc3,Lrrk1,Sfrp1
cellular response to organonitrogen compound	0.0027	1	Camk2a,Col16a1,Col1a1,Col1a2,Col3a1,Cybb,Egfr,Fbn1,Fcgr2b,Folr2,Icam1,Igfbp5,Inhbb,Lgmn,Lrp1,Mmp2,Mmp3,Nsg1,Pdgfra,Ptafr,Ryr1,Sfrp1,Slit2,Smpd3,Tlr2,Tlr9	n/a (just one condition)
negative regulation of adaptive immune response based on somatic recombination of immune receptors built from immunoglobulin superfamily domains	0.0027	1	Ceacam1,Fcgr2b,Havcr2,Il4ra,Jak3,Vsir,Zbtb7b	n/a (just one condition)
regulation of protein serine/threonine kinase activity	0.0027	3	Adam8,Agt,Arrb1,C1qtnf9,Cd300a,Cd74,Cdkn1a,Ceacam1,Csf1r,Dusp18,Egfr,Ephb2,Ern1,Fgd2,Fgf18,Flt1,Fzd4,Gpr39,Heg1,Hgf,Htr2b,Hyal2,Igfbp6,Il1b,Ksr1,Lpar1,Lyn,Map3k11,Map3k6,Nos2,P2rx7,Pdgfb,Pik3r5,Pim1,Plce1,Prox1,Ptk2b,Rasip1,Rgcc,Robo1,Sfrp1,Sfrp2,Shc2,Slc27a1,Syk,Tiam1,Tlr9,Tnfaip3	Csf1r
positive regulation of protein secretion	0.0028	2	Abcg1,Adora2a,Agt,Arrb1,Atp13a2,C1qtnf3,Cd14,Cd300c2,Cd34,Cd38,Clec4e,Egfr,Fgr,Glul,Gpr39,Lrp1,Mmp13,P2rx7,Ppard,Rgcc,Sox4,Syk,Tlr2,Trpm2	Abcg1,Cd300c2,Fgr,Syk
MyD88-dependent toll-like receptor signaling pathway	0.0028	1	Tlr1,Tlr13,Tlr7,Tlr8,Tlr9	n/a (just one condition)
anatomical structure maturation	0.0028	1	B4galt5,Btk,C1qa,C3,Cdh5,Cdkn1a,Fgfr3,Gpat4,Klf2,Pdgfb,Pou2f2,Ptk2b,Runx3,S1pr1,Scarf1,Sox18	n/a (just one condition)
regulation of neutrophil degranulation	0.0029	2	Itgam,Itgb2,Ptafr,Syk	Itgam,Itgb2,Syk
regulation of collagen metabolic process	0.0029	1	Eng,Fgfr3,Il6ra,Pdgfb,Ppard,Rapgef3,Rgcc,Vsir	n/a (just one condition)
cellular cation homeostasis	0.003	2	Ackr2,Adcyap1r1,Agt,Atp13a2,Atp2a1,C1qtnf1,Ccr1,Cd38,Cdh5,Cmklr1,Cp,Cx3cr1,Cxcl13,Fpr2,Ftl1,Gpr35,Gpr39,Gpr4,Grina,Hexb,Hvcn1,Il1b,Itpr3,Jak3,Kcna5,Kcnk3,Lcn2,Lpar1,Lrp1,Mt1,Mt2,Nos1,Nucb2,P2rx7,Pdgfra,Plcg2,Plcl2,Ptger1,Ptgir,Ptk2b,Rasa3,Ryr1,S1pr1,Scara5,Sco2,Slc11a1,Slc4a10,Slc9a9,Smpd3,Trpm2,Ttc7,Ttpa	Cp,Gpr35,Rasa3,Slc11a1
negative regulation of cell growth	0.0031	1	Agt,Bst2,Cdkn1a,Dcun1d3,Flcn,Grem1,Hyal2,Mndal,Ppard,Sema3g,Sema6b,Sema7a,Sox17,Vgll4,Zc3h12d	n/a (just one condition)
positive regulation of RNA metabolic process	0.0031	1	Ablim3,Agt,Akna,Bcl3,Cd38,Cd74,Cebpb,Chd7,Ciita,Eng,Flcn,Foxo1,Grem1,Hcls1,Helz2,Hey1,Hif3a,Hyal2,Ier5,Il1b,Irf5,Irf7,Irf8,Jak3,Klf2,Mafb,Mcf2l,Mycl,Ncf1,Nfatc1,Nfatc2,Nfkb2,Nfkbia,Nlrc5,Nos1,Notch1,Nr1h3,Pdgfb,Pim1,Pitx3,Plac8,Pou2af1,Pou2f2,Ppard,Rapgef3,Rgcc,Rps6ka1,Runx3,S1pr1,Sbno2,Slc11a1,Sox17,Sox18,Spi1,Spib,Stat1,Tbx3,Tcf15,Tead4,Tlr9,Tmem173,Tnfrsf1b,Zbtb7b,Zc3h12d	n/a (just one condition)
cellular metal ion homeostasis	0.0031	2	Ackr2,Adcyap1r1,Agt,Atp13a2,Atp2a1,C1qtnf1,Ccr1,Cd38,Cdh5,Cmklr1,Cp,Cx3cr1,Cxcl13,Fpr2,Ftl1,Gpr35,Gpr39,Gpr4,Grina,Hexb,Il1b,Itpr3,Jak3,Kcna5,Kcnk3,Lcn2,Lpar1,Lrp1,Mt1,Mt2,Nos1,Nucb2,P2rx7,Pdgfra,Plcg2,Plcl2,Ptger1,Ptgir,Ptk2b,Rasa3,Ryr1,S1pr1,Scara5,Sco2,Slc11a1,Smpd3,Trpm2,Ttc7	Cp,Gpr35,Rasa3,Slc11a1
epithelial cell differentiation	0.0032	1	Agt,Cdkn1a,Cebpb,Cyp1a1,Eng,Epha2,Fgfr3,Gpat4,Gpr4,Grem1,Hey1,Icam1,Jag2,Klf2,Myo7a,Notch1,Notch4,Pde2a,Pdgfb,Pitx3,Podxl,Rapgef3,Robo4,S1pr1,Sox17,Sox18,Taf10,Tcf15	n/a (just one condition)
regulation of phosphatidylinositol 3-kinase activity	0.0032	1	Fgfr3,Fgr,Flt1,Fpr2,Lyn,Pdgfb,Ptk2b,Socs3	n/a (just one condition)
nephron development	0.0032	3	Angpt1,Aqp11,Cd34,Cd44,Cfh,Col4a3,Col4a4,Dchs1,Fat4,Fgf1,Fmn1,Gpc3,Lgr4,Mef2c,Nid1,Npnt,Osr1,Pdgfra,Plce1,Ptch1,Sulf2	Col4a4,Gpc3
brain development	0.0032	1	Aldh1a3,Apod,Arnt2,Cdon,Col3a1,Csf1r,Cx3cr1,Dclk1,Dixdc1,Ece2,Egfr,Ephb2,Fcgr2b,Gas1,Gdf7,Gdpd5,Itgam,Kif1a,Lpar1,Plxna3,Plxna4,Plxnb2,Prox1,Ptch1,Reln,Robo1,Slc4a10,Slit2,Tgfbr2,Tmem108,Tyrobp,Wnt2b	n/a (just one condition)
cellular chemical homeostasis	0.0032	2	Ackr2,Adcyap1r1,Agt,Apoc3,Atp13a2,Atp2a1,C1qtnf1,C1qtnf3,Ccr1,Cd38,Cdh5,Cmklr1,Cp,Cx3cr1,Cxcl13,Fitm2,Fpr2,Ftl1,Gpr35,Gpr39,Gpr4,Grina,Hexb,Hk3,Hvcn1,Icam1,Il1b,Itpr3,Jak3,Kcna5,Kcnk3,Lcn2,Lpar1,Lrp1,Mt1,Mt2,Nos1,Nucb2,P2rx7,Pdgfra,Plcg2,Plcl2,Ptger1,Ptgir,Ptk2b,Rasa3,Ryr1,S1pr1,Scara5,Sco2,Serpinf1,Slc11a1,Slc4a10,Slc9a9,Smpd3,Sox4,Tbxas1,Trpm2,Ttc7,Ttpa,Ucp2	Cp,Gpr35,Icam1,Rasa3,Slc11a1
cell death	0.0034	1	Bcl3,Btk,Cdkn1a,Cebpb,Dyrk2,Egln3,Epha2,Fgfr3,Foxo1,Grem1,Hif3a,Ifi204,Il1b,Inpp5d,Itgam,Jag2,Lcn2,Map3k11,Ncf1,Notch1,Nuak2,Pglyrp1,Pim1,Pim3,Plk3,Ppard,Rps6ka1,S100a8,S100a9,Serpina3g,Sgms1,Sgpl1,Shb,Shisa5,Spi1,Srgn,Taf10,Tnfrsf1b,Tnfrsf9,Tyrobp	n/a (just one condition)
negative regulation of secretion by cell	0.0034	1	Cd22,Cd300a,Ceacam1,Ddi2,Igfbp3,Il1b,Midn,Nos1,Notch1,Nr1h3,Pim3,Rgcc,Srgn,Tnfrsf1b,Ucp2	n/a (just one condition)
macrophage activation involved in immune response	0.0034	2	Cx3cr1,Havcr2,Lbp,Sbno2,Syk,Tyrobp	Lbp,Syk,Tyrobp
pericyte cell differentiation	0.0034	1	Epha2,Gpr4,Notch1,Pdgfb	n/a (just one condition)
astrocyte activation	0.0034	1	Adora2a,Agt,C1qa,Fpr2,Il1b	n/a (just one condition)
regulation of B cell differentiation	0.0034	2	Flt3,Inpp5d,Mmp14,Nckap1l,Nfam1,Sfrp1,Syk,Tlr9	Nfam1,Syk,Tlr9
negative regulation of alpha-beta T cell activation	0.0034	1	Adora2a,Cd300a,Il4ra,Jak3,Runx3,Vsir,Zbtb7b	n/a (just one condition)
skin development	0.0036	1	Adamts2,Celsr1,Col1a1,Col1a2,Col3a1,Dact2,Egfr,Igfbp5,Itga2,Itgb4,Lrp4,Ppl,Runx1,Ryr1,Snai1	n/a (just one condition)
regulation of osteoclast differentiation	0.0036	1	Adam8,Ccr1,Ceacam1,Cebpb,Csf1r,Fgfr3,Inpp5d,Mafb,Tyrobp	n/a (just one condition)
astrocyte differentiation	0.0036	1	Adora2a,Agt,C1qa,Fpr2,Il1b,Notch1,S100a8,S100a9	n/a (just one condition)
protein autophosphorylation	0.0036	1	Btk,Csf1r,Fes,Fgfr3,Fgr,Flt1,Flt3,Flt4,Hck,Lyn,Map3k11,Pim1,Pim3,Ptk2b,Syk	n/a (just one condition)
positive regulation of lymphocyte proliferation	0.0037	1	Bst1,Cd38,Cd74,Cdkn1a,Efnb1,Havcr2,Il1b,Jak3,Nfatc2,Syk,Tlr9,Tnfrsf13c	n/a (just one condition)
positive regulation of B cell proliferation	0.0037	1	Bst1,Cd38,Cd74,Cdkn1a,Nfatc2,Tlr9,Tnfrsf13c	n/a (just one condition)
positive regulation of triglyceride metabolic process	0.0037	1	Abhd5,Apoc3,Mfsd2a,Nr1h3,Scarb1,Slc27a1	n/a (just one condition)
regulation of cellular component size	0.0037	2	Apoe,Aqp11,Atp13a2,Capg,Ccl24,Cdc42ep3,Cdh4,Cotl1,Dbn1,Dstn,Fgf13,Fmn1,Gsn,Icam1,Kank4,Kcnma1,Lmod1,Lrp1,Nckap1l,Ntrk3,Olfm1,P2rx7,Plxna3,Plxna4,Prex1,Rltpr,Sema3a,Sema3b,Sema3c,Sema3d,Sema4d,Sema5a,Sema6c,Slit2,Sptb,Tlr2,Tmsb10,Was,Wnt5a,Xk	Gsn
regulation of DNA-binding transcription factor activity	0.0037	2	Acod1,Adam8,Arrb1,Camk1d,Camk2a,Cmklr1,Cx3cr1,Fcgr2b,Fzd1,Grem1,Hand2,Havcr2,Hck,Hcls1,Icam1,Il1b,Itgb2,Lpar5,Nfam1,Nfkbia,Nlrc5,Pex14,Pim1,Prkch,Prox1,Ptch1,Rab7b,Reln,Rgcc,Syk,Tlr2,Tlr9,Tmem173,Tnfaip3,Trim14,Trim25,Trim30a	Fcgr2b,Hck,Icam1,Itgb2,Nfam1,Syk,Tlr9
glial cell differentiation	0.0037	1	Adora2a,Agt,B4galt5,C1qa,Fgfr3,Fpr2,Il1b,Itgam,Itgb4,Lyn,Notch1,Pdgfb,S100a8,S100a9,Tppp	n/a (just one condition)
acute inflammatory response	0.0038	1	Cd163,Fcgr1,Fcgr3,Icam1,Il1b,Lbp,Orm3,Saa3,Serpina3n	n/a (just one condition)
positive regulation of neuron differentiation	0.0038	1	Camk1d,Cdon,Dbn1,Dixdc1,Fzd1,Gdf6,Gdf7,Gdpd5,Hgf,Lpar1,Lrp1,Nbl1,Plxna1,Plxna3,Plxna4,Plxnb2,Prox1,Ptprf,Reln,Robo1,Scn1b,Sema4d,Serpinf1	n/a (just one condition)
regulation of antigen receptor-mediated signaling pathway	0.0039	1	Cd22,Cd300a,Ceacam1,Fcgr2b,Lyn,Nectin2,Nfam1,Prkch	n/a (just one condition)
heart formation	0.0039	1	Axin2,Bmpr1a,Mef2c,Smarcd3,Wnt5a	n/a (just one condition)
regulation of blood circulation	0.0039	1	Ank2,Cacna1c,Cacnb2,Ctnna3,Dmd,Dmpk,Fgf13,Gjc1,Kcnd3,Lep,Npy1r,Pde5a,Rgs4,Sema3a,Thra,Thrb	n/a (just one condition)
catabolic process	0.004	1	Acer2,Apobec3,Apoc3,Bcat2,Bckdhb,Cdc34,Ceacam1,Chil3,Ctsz,Cyp1a1,Cyp2b10,Cyp2e1,Cyp4b1,Cyp4f18,Dagla,Ddi2,Dio2,Ehhadh,Emc6,Fah,Foxo1,Gda,Gpt2,Hdc,Helz2,Hsd3b7,Hyal2,Irf8,Itgb4,Lipg,Lyve1,Mmp13,Mmp8,Mylip,Napsa,Ncf1,Ncf2,Nos1,Nos2,Nt5e,Oas2,Pde2a,Pglyrp1,Plcg2,Ppard,Prodh,S100a8,S100a9,Samhd1,Scarb1,Sdf2l1,Sgpl1,Slc27a2,Slfn8,Tecpr1,Tmem173,Trim25,Trim30a,Upp1,Usp2,Wdfy4,Xdh,Zc3h12d	n/a (just one condition)
organic cyclic compound catabolic process	0.004	1	Apobec3,Cyp1a1,Dio2,Fah,Gda,Hdc,Helz2,Hsd3b7,Ncf1,Ncf2,Nt5e,Oas2,Pde2a,Prodh,Samhd1,Scarb1,Slfn8,Upp1,Xdh,Zc3h12d	n/a (just one condition)
cellular response to interleukin-1	0.004	1	Acod1,Ccl6,Ccl8,Ccl9,Cebpb,Hyal2,Il1b,Klf2,Lcn2,Saa3	n/a (just one condition)
regulation of axonogenesis	0.004	1	Dbn1,Dixdc1,Ephb2,Lrp1,Lrp4,Olfm1,Plxna1,Plxna3,Plxna4,Plxnb2,Robo1,Sema3b,Sema4d,Slit2	n/a (just one condition)
regulation of fatty acid metabolic process	0.004	1	Agt,Cd74,Ceacam1,Elovl5,Il1b,Mettl20,Mfsd2a,Nr1h3,Ppard,Tysnd1	n/a (just one condition)
positive regulation of triglyceride biosynthetic process	0.0041	1	Apoc3,Mfsd2a,Nr1h3,Scarb1,Slc27a1	n/a (just one condition)
negative regulation of axon extension involved in axon guidance	0.0041	1	Sema3a,Sema3c,Sema3d,Sema5a,Sema6c,Wnt5a	n/a (just one condition)
positive regulation of peptide secretion	0.0041	1	Abcg1,Adora2a,Agt,Cd14,Cd300c2,Cd38,Clec4e,Fgr,Glul,Mmp13,Ppard,Rgcc,S100a8,S100a9,Syk,Trpm2	n/a (just one condition)
regulation of body fluid levels	0.0041	2	C1qtnf1,Cd34,Cfh,Entpd2,Ephb2,F3,Fbln1,Heg1,Hpse,Mmrn1,Pdgfra,Pdpn,Procr,Selp,Serping1,Syk,Tifab,Vwf	C1qtnf1,Cfh,Entpd2,Ephb2,F3,Fbln1,Heg1,Hpse,Pdgfra,Serping1,Vwf
positive regulation of lipid transport	0.0041	2	Abca1,Abca7,Abcg1,C1qtnf1,Cyp4f18,Il1b,Lipg,Lrp1,Nfkbia,Nr1h3,Nucb2,P2rx7,Pltp,Ptch1,Runx1	Abcg1,Pltp
positive regulation of receptor signaling pathway via JAK-STAT	0.0042	1	Agt,Csf1r,Fgfr3,Hcls1,Il10ra,Il6ra,Lyn,Notch1,Parp14,Ptk2b	n/a (just one condition)
positive regulation of GTPase activity	0.0042	1	Adap2,Arap3,Arhgap27,Arhgap31,Arhgef15,Ccl6,Ccl8,Ccl9,Cxcl13,Epha2,Flcn,Icam1,Prr5,Ptk2b,Rapgef3,Rasa3,Rasa4,Rgl3,Rin3,S1pr1,Sipa1	n/a (just one condition)
negative regulation of viral process	0.0042	1	Apobec3,Bst2,Ifitm1,Oas1a,Oas2,Oas3,Oasl1,Stat1,Trim14,Trim25	n/a (just one condition)
ventricular cardiac muscle tissue development	0.0042	1	Ccm2l,Chd7,Dll4,Eng,Hey1,Ly6e,Notch1,Tbx3	n/a (just one condition)
positive regulation of syncytium formation by plasma membrane fusion	0.0042	1	Ccl8,Cd53,Il4ra,Nfatc2,Rapgef3,Tyrobp	n/a (just one condition)
positive regulation of angiogenesis	0.0043	2	Adam12,C3,Ccbe1,Cd34,Cdh5,Cx3cr1,Cybb,Eng,F3,Fgf18,Flt1,Grem1,Hgf,Il1b,Itgax,Itgb2,Notch4,Ptk2b,Rapgef3,Runx1,Smoc2,Tgfbr2,Tie1	Cybb,Itgb2
organonitrogen compound metabolic process	0.0043	2	Abca1,Abca7,Abcg1,Ace,Acer2,Acsm5,Adam12,Adam8,Adamts12,Adamts2,Adamts5,Adamtsl1,Adamtsl2,Adcy3,Adcy4,Adssl1,Agt,Angpt1,Anpep,Apobec2,Apobec3,Apoc3,Arrb1,Atp13a2,B3gnt3,B4galt5,Bace2,Bcat2,Bckdhb,Btk,C1ra,C1s1,C2,Camk1d,Camk2a,Cand2,Capn5,Cd44,Cdc34,Cdk18,Cdkn1a,Ceacam1,Cfb,Cfd,Chil3,Chst1,Clca3a1,Col2a1,Col3a1,Cpxm1,Cpxm2,Cpz,Csf1r,Ctsc,Ctsk,Ctsz,Cyp1a1,D8Ertd82e,Dcbld1,Dclk1,Dclk3,Dcn,Dcun1d3,D…	Abcg1,Csf1r,Fgr,Galnt15,Hck,Man1a,Ncf1,Nt5e,Plvap,Saa3,Sdf2l1,Slc11a1,Socs3,Spi1,Syk,Tlr9,Vsir
respiratory tube development	0.0043	1	Bmpr1a,Fgf1,Foxp2,Gli1,Gpc3,Hhip,Igfbp5,Nfib,Pcsk5,Pgr,Phex,Rbp4,Thra,Thrb,Wnt5a	n/a (just one condition)
positive regulation of small GTPase mediated signal transduction	0.0045	1	Adcyap1r1,Arrb1,Cdon,Col3a1,Gpr35,Lpar1,Reln,Robo1	n/a (just one condition)
negative regulation of interleukin-6 production	0.0045	2	Arrb1,C1qtnf3,Flt3,Havcr2,Hgf,Inpp5d,Klf2,Nckap1l,Sirpa,Tlr9,Tnfaip3,Trim30a	Tlr9
regulation of interleukin-1 production	0.0045	1	Ceacam1,Havcr2,Ifi204,Ifi205,Il1r2,Mefv,Mnda,Mndal,Tlr8,Tyrobp	n/a (just one condition)
epithelium development	0.0046	4	Adamtsl2,Agt,Aldh1a3,Angpt1,Aqp11,Ar,Astn2,Axin2,Bmpr1a,Btbd7,Cc2d2a,Ccl11,Cd34,Cd44,Cdkn1a,Ceacam1,Cebpb,Celsr1,Cfh,Chd7,Cobl,Col2a1,Ctsz,Cyp1a1,Dact1,Dact2,Dchs1,Dll4,Dmd,Egfr,Enah,Eng,Epha2,Erbb4,Fat4,Fgf1,Fgfr3,Flt1,Fmn1,Fst,Fzd1,Gas1,Gdf7,Gfi1,Gli1,Gpat4,Gpc3,Gpr4,Grem1,Hand2,Heg1,Hey1,Hhip,Icam1,Ifitm1,Igfbp5,Ihh,Itga2,Jag2,Kcnma1,Klf2,Lef1,Lfng,Lgr4,Lrp4,Mef2c,Mfsd2a,Mmp14,Mmp2,Myo7a,Nfatc…	No common gene
positive regulation of protein-containing complex assembly	0.0046	1	Abca1,Baiap2,Cdh5,Cxcl13,Evl,Fes,Fscn1,Gda,Icam1,Lcp1,Piezo1,Plek,Ptk2b,Rasip1,Syk,Tppp	n/a (just one condition)
regulation of viral life cycle	0.0046	1	Apobec3,Bst2,Cd74,Ifitm1,Nectin2,Notch1,Oas1a,Oas2,Oas3,Oasl1,Trim25,Trim30a	n/a (just one condition)
positive regulation of nitric oxide biosynthetic process	0.0046	1	Agt,Icam1,Il1b,Itgb2,Klf2,Mmp8,Ptk2b	n/a (just one condition)
cellular lipid metabolic process	0.0047	1	Abhd5,Acer2,Acsf2,Acsm5,Alox5ap,Apobr,Apoc3,B4galt5,C1qtnf9,C3,Cd74,Csf1r,Cyp1a1,Cyp2b10,Cyp2e1,Cyp4f18,Dagla,Dolk,Ehhadh,Elovl5,Fitm2,Gpat4,Inpp5d,Lpcat3,Nr1h3,Pgp,Plcg2,Plek,Ppard,Sgms1,Sgpl1,Slc27a1,Slc27a2,Socs3,Spns2,Ttc7	n/a (just one condition)
response to inorganic substance	0.0047	1	Alox5ap,Bsg,C1qa,Cd14,Cp,Cybb,Cyp1a1,Cyp2e1,Ddi2,Foxo1,Hvcn1,Itpr3,Kcna5,Kcnk3,Klf2,Lcn2,Mt1,Mt2,Ncf1,Plcg2,Ptk2b,Rasa4,Sipa1,Slc1a3,Tlr9,Trpm2,Ucp2,Xdh	n/a (just one condition)
epithelial cell migration	0.0048	1	Adam8,Cxcl13,Grem1,Itgb2,Mmrn2,Ppard,Ptk2b,Scarb1,Sox18	n/a (just one condition)
reproductive structure development	0.0048	1	Dcn,Egfr,Fst,Fzd4,Gdf7,Icam1,Mmp2,Nrip1,Pdgfra,Ptch1,Sfrp1,Sfrp2,Vwf,Wnt2b	n/a (just one condition)
regulation of T-helper 1 type immune response	0.0048	1	H2-Ab1,Havcr2,Il1b,Il4ra,Jak3,Slc11a1	n/a (just one condition)
cellular response to lipoprotein particle stimulus	0.0048	2	Abcg1,Cd68,Fcer1g,Itgb2,Mylip,Smpd3,Syk	Abcg1,Cd68,Itgb2,Syk
negative regulation of epithelial cell proliferation	0.0048	2	Apoe,Aqp11,Ar,Ceacam1,Col4a3,Dll4,Eng,Fgfr3,Flt1,Gpc3,Lims2,Mef2c,Nfib,Nkx3-1,Nr2f2,Pbld1,Ppard,Rgcc,Runx3,Serpinf1,Stat1,Wnt5a,Xdh	No common gene
regulation of protein maturation	0.0048	1	Ccbe1,Clec3b,Gas1,Glg1,Gsn,Mmp14,Sox4,Spon1	n/a (just one condition)
regulation of neuron projection development	0.0049	3	Apoe,Atp1b2,Camk1d,Cdh4,Cobl,Dbn1,Dixdc1,Dmd,Efemp1,Efhc2,Epha3,Ephb2,Fgf13,Fzd1,Fzd4,Gfi1,Hgf,Itpr1,Kif1a,Kremen1,Lpar1,Lrp1,Lrp4,Ltk,Mef2c,Ntrk3,Olfm1,Plxna1,Plxna3,Plxna4,Plxnb2,Prex1,Prrx1,Ptprd,Ptprf,Ptprz1,Rab17,Reln,Robo1,Scn1b,Sema3a,Sema3b,Sema3c,Sema3d,Sema4d,Sema5a,Sema6c,Serpinf1,Sfrp1,Sfrp2,Slit2,Tanc2,Tenm3,Tiam1,Tnik,Vldlr,Wnt5a,Xk	Serpinf1
regulation of phagocytosis, engulfment	0.0049	2	Abca7,C3,Cd300a,Fcgr1,Itga2,Lbp,Nckap1l	Cd300a,Lbp
reactive oxygen species biosynthetic process	0.0049	1	Cybb,Cyp1a1,Ncf1,Nos1,Nos2	n/a (just one condition)
regulation of cellular response to vascular endothelial growth factor stimulus	0.005	2	Adamts12,Ccbe1,Dcn,Robo1,Smoc2	Adamts12,Ccbe1,Dcn,Smoc2
endothelial cell migration	0.005	1	Adam8,Cxcl13,Grem1,Itgb2,Mmrn2,Ptk2b,Scarb1,Sox18	n/a (just one condition)
regulation of epithelial cell migration	0.005	1	Agt,Card10,Ceacam1,Cxcl13,Dll4,Epha2,Evl,Flt4,Glul,Mmrn2,Notch1,Pbld1,Pdgfb,Plcg2,Ptk2b,Rgcc	n/a (just one condition)
response to interleukin-1	0.0051	1	Acod1,Ccl6,Ccl8,Ccl9,Cd38,Cebpb,Hyal2,Il1b,Klf2,Lcn2,Saa3	n/a (just one condition)
segmentation	0.0051	1	Axin2,Bmpr1a,Cobl,Lef1,Nkx3-1,Osr1,Sema3a,Sema3c,Tdrd5,Wnt5a	n/a (just one condition)
T cell differentiation	0.0051	1	Bcl3,Cd74,Chd7,Clec4e,Dll4,Fcer1g,Flt3,H2-DMa,Jag2,Lfng,Mafb,Syk,Zbtb7b	n/a (just one condition)
protein insertion into mitochondrial membrane	0.0051	1	Ndufa13,Timm13,Timm9,Tomm40	n/a (just one condition)
organic substance metabolic process	0.0052	1	Abca1,Abca7,Abcg1,Abhd5,Ablim3,Acer2,Acsf2,Acsm5,Adam12,Adam8,Adcy3,Adcy4,Adgrg1,Adssl1,Agt,Alox5ap,Apobec3,Apobr,Apoc3,Apod,B3gnt3,B4galt5,Baz1a,Bcat2,Bckdhb,Bcl3,Btk,C1qtnf9,C3,Ccm2l,Cd74,Cdc34,Cdk18,Cdkn1a,Ceacam1,Cfd,Ch25h,Chd7,Chil3,Chst1,Clca3a1,Col2a1,Csf1r,Ctsz,Cyp1a1,Cyp2b10,Cyp2e1,Cyp4b1,Cyp4f18,D8Ertd82e,Dagla,Dcbld1,Dcun1d3,Ddi2,Ddt,Dio2,Dolk,Dusp18,Dyrk2,Egln3,Ehhadh,Eif4ebp1,Elovl5,…	n/a (just one condition)
muscle cell differentiation	0.0053	1	Ank2,Capn3,Casq1,Dmd,Igfbp5,Itga8,Lmod1,Mef2c,Myh10,Myh11,Mylk2,Myom1,Npnt,Ntf3,Sgcd,Smarcd3,Xk	n/a (just one condition)
cartilage development	0.0054	2	Col12a1,Col14a1,Col1a1,Fgf18,Hand2,Matn2,Prrx1,Runx1,Sfrp2,Smpd3,Snai1,Sulf2,Tgfbi,Tgfbr2,Wnt2b	Col12a1,Col14a1,Col1a1,Matn2,Tgfbi,Wnt2b
regulation of GTPase activity	0.0054	1	Adap2,Arap3,Arhgap27,Arhgap31,Arhgef15,Ccl6,Ccl8,Ccl9,Cxcl13,Epha2,Flcn,Icam1,Prr5,Ptk2b,Rapgef3,Rasa3,Rasa4,Rasip1,Rgl3,Rin3,S1pr1,Sipa1,Trappc6a	n/a (just one condition)
negative regulation of molecular function	0.0054	1	Acod1,Adora2a,Agt,Apba3,Apoc3,Bst2,C3,C4b,Ccm2l,Cd300a,Cdkn1a,Ceacam1,Cnr2,Ctsz,Dusp18,Eng,Fcmr,Gpihbp1,Gpr35,Havcr2,Hey1,Hyal2,Il1b,Ly6a,Ly6c1,Ly6e,Lyn,Mettl20,Midn,Nfkbia,Nlrc5,Nos1,Notch1,Pdgfb,Pex14,Pim1,Rasa4,Rasip1,Rps6ka1,Serpina3f,Serpina3g,Serpina3n,Shb,Timp4,Tlr9,Wfdc21	n/a (just one condition)
blood vessel endothelial cell migration	0.0054	1	Adam8,Grem1,Mmrn2,Ptk2b,Scarb1,Sox18	n/a (just one condition)
negative regulation of protein metabolic process	0.0055	2	Abca7,Acer2,Adora2a,Agt,Angpt1,Apod,Arrb1,Bace2,Bst2,C3,C4b,Cd300a,Cd44,Cdkn1a,Ceacam1,Ctsz,Dact1,Dusp18,Egfr,Eif4ebp1,Eif4ebp2,Eng,Ephb2,Fbln1,Fcmr,Flcn,Foxo1,Gas1,Glg1,Gpc3,Grem1,Heg1,Hgf,Hyal2,Igfbp3,Igfbp5,Il1b,Il1r2,Inhbb,Jak3,Lrrk1,Lyn,Mgat5,Myoz1,Nckap1l,Nos1,Nos2,Nr1h3,Olfm1,P2rx7,Parp14,Pbld1,Pi16,Pid1,Pirb,Plat,Ptpn13,Rasip1,Rps6ka1,Sema4d,Serpina3f,Serpina3g,Serpina3n,Serpinf1,Serping1…	Apod,C4b,Cd300a,Pirb,Socs3,Spi1
regulation of alpha-beta T cell activation	0.0055	1	Adora2a,Cd300a,H2-Ab1,Il4ra,Jak3,Runx3,Shb,Syk,Vsir,Zbtb7b	n/a (just one condition)
positive regulation of small molecule metabolic process	0.0056	1	Abcg1,Agt,Cd74,Dyrk2,Elovl5,Foxo1,Gpt2,Il1b,Nos1,Nos2,Nr1h3,Pdgfb,Ppard	n/a (just one condition)
sensory organ development	0.0056	3	Aldh1a3,Angptl7,Bmpr1b,C1qb,C1qtnf5,Cacna1c,Cc2d2a,Cdon,Celsr1,Cfh,Col8a2,Cyp1b1,Dchs1,Efemp1,Egfr,Ephb2,Fat4,Fbn1,Foxp2,Fzd4,Gas1,Gfi1,Gng8,H2-DMa,Hand2,Ihh,Inhbb,Itga8,Kcnma1,Kcnq4,Lef1,Meis1,Mfap2,Myh10,Myom1,Ndp,Ntrk3,Osr1,Pdgfra,Prox1,Prrx1,Rab11fip4,Rbp4,Serpinf1,Smarcd3,Tenm3,Tgfbr2,Thrb,Tifab,Tmem132e,Tub,Whrn,Wnt5a	Col8a2,Serpinf1
phosphatidylinositol-mediated signaling	0.0056	1	Car8,Csf1r,Gsn,Pdgfra,Pik3cd,Pik3r5,Plcl2,Ptafr	n/a (just one condition)
regulation of cell adhesion mediated by integrin	0.0057	1	Acer2,Cxcl13,Epha2,Lyn,Piezo1,Podxl,Syk	n/a (just one condition)
cellular response to nitrogen compound	0.0057	2	Agt,Baiap2,Camk2a,Ceacam1,Cebpb,Ciita,Col16a1,Col1a1,Col1a2,Col3a1,Cybb,Ddi2,Egfr,Eif4ebp1,Eif4ebp2,Fbn1,Fcgr2b,Folr2,Foxo1,Fpr2,Icam1,Igfbp5,Inhbb,Itpr3,Klf2,Lgmn,Lrp1,Ly6a,Ly6c1,Ly6e,Mmp2,Mmp3,Nos1,Nsg1,P2rx7,Pde2a,Pdgfra,Ptafr,Ptger1,Rapgef3,Ryr1,Sfrp1,Sh2b2,Slit2,Smpd3,Stat1,Tlr2,Tlr9,Tmem173,Trpm2,Ucp2	Cybb,Fcgr2b,Icam1,Tlr9
regulation of long-term synaptic potentiation	0.0058	1	Cx3cr1,Ephb2,Lgmn,Nsg1,Pirb,Reln,Tyrobp	n/a (just one condition)
regulation of wound healing	0.0058	1	C1qtnf1,Cd34,Clec7a,Ephb2,Hpse,Pdgfra,Pdpn,Selp,Serping1,Smoc2,Syk	n/a (just one condition)
regulation of leukocyte chemotaxis	0.006	2	Bst1,Camk1d,Ccr1,Cd74,Cmklr1,Cxcl13,Ddt,Fpr2,Grem1,Il1b,Lbp,Lgmn,Lyn,Nbl1,Nckap1l,Ptk2b,Slit2	Bst1,Cd74,Lbp
nucleoside phosphate metabolic process	0.006	1	Acot12,Atp5e,Atp5h,Gk,Gmpr,Mcee,Mlycd,Mpc2,Nudt14,Pde4a,Ppcs,Uqcc3	n/a (just one condition)
vitamin E metabolic process	0.006	1	Cyp4f18,Pltp,Ttpa	n/a (just one condition)
regulation of ribonuclease activity	0.006	1	Oas1a,Oas2,Oas3,Oasl1	n/a (just one condition)
positive regulation of neuron apoptotic process	0.006	1	Cdc34,Ctsz,Fgfr3,Il1b,Itgam,Map3k11,Ncf2,Pitx3,Tyrobp	n/a (just one condition)
establishment of endothelial barrier	0.0061	1	Eng,Icam1,Pde2a,Rapgef3,Robo4,Sox18	n/a (just one condition)
regulation of endothelial cell migration	0.0061	1	Agt,Card10,Ceacam1,Cxcl13,Dll4,Epha2,Flt4,Glul,Mmrn2,Notch1,Pdgfb,Ptk2b,Rgcc	n/a (just one condition)
regulation of striated muscle contraction	0.0062	1	Ank2,Cacna1c,Casq1,Ctnna3,Dmd,Dmpk,Fgf13,Mylk2,Pde5a	n/a (just one condition)
chondrocyte development involved in endochondral bone morphogenesis	0.0063	1	Col12a1,Col14a1,Matn2,Smpd3,Tgfbr2	n/a (just one condition)
positive regulation of leukocyte adhesion to vascular endothelial cell	0.0063	1	Icam1,Itgb2,Ptafr,Sele,Selp	n/a (just one condition)
regulation of neuron migration	0.0063	1	Camk2a,Col3a1,Flrt2,Igsf10,Olfm1,Plxnb2,Reln	n/a (just one condition)
organic anion transport	0.0065	1	Abca1,Abca7,Abcc3,Abcg1,Car4,Ceacam1,Lrrc8c,Mfsd2a,Nos2,Pltp,Ppard,Pxmp2,Scarb1,Slc10a6,Slc11a1,Slc1a3,Slc25a22,Slc27a1,Slc27a2,Slc3a2,Slc7a10,Slco2b1	n/a (just one condition)
positive regulation of protein kinase B signaling	0.0065	1	Angpt1,C1qtnf1,C1qtnf3,Cx3cr1,Egfr,F3,Hpse,Igfbp5,Myoc,Pik3r5	n/a (just one condition)
sterol transport	0.0065	1	Abca1,Abca7,Abcg1,Gramd1b,Lipg,Osbpl11,Pltp,Scarb1	n/a (just one condition)
positive regulation of cell morphogenesis involved in differentiation	0.0065	1	Dbn1,Dixdc1,Lrp1,Myoc,Plxna1,Plxna3,Plxna4,Plxnb2,Prex1,Ptprf,Reln,Robo1,Sema4d	n/a (just one condition)
positive regulation of nucleobase-containing compound metabolic process	0.0066	1	Ablim3,Agt,Akna,Bcl3,Cd38,Cd74,Cebpb,Chd7,Ciita,Eng,Flcn,Foxo1,Grem1,Hcls1,Helz2,Hey1,Hif3a,Hyal2,Ier5,Igfbp3,Il1b,Irf5,Irf7,Irf8,Jak3,Klf2,Mafb,Mcf2l,Mycl,Ncf1,Nfatc1,Nfatc2,Nfkb2,Nfkbia,Nlrc5,Nos1,Nos2,Notch1,Nr1h3,Pdgfb,Pim1,Pitx3,Plac8,Pou2af1,Pou2f2,Ppard,Ptk2b,Rapgef3,Rgcc,Rps6ka1,Runx3,S1pr1,Sbno2,Slc11a1,Sox17,Sox18,Spi1,Spib,Stat1,Tbx3,Tcf15,Tead4,Tlr9,Tmem173,Tnfrsf1b,Zbtb7b,Zc3h12d	n/a (just one condition)
negative regulation of canonical Wnt signaling pathway	0.0069	2	Apoe,Axin2,Bicc1,Dact1,Dact3,Gli1,Gpc3,Lrp4,Nkd1,Prickle1,Rbms3,Sfrp1,Sfrp2,Sost,Wnt5a	Dact1,Gpc3
regulation of cartilage development	0.0069	1	Adamts12,Ctsk,Efemp1,Fgf18,Gdf6,Glg1,Loxl2,Smpd3	n/a (just one condition)
regulation of neutrophil chemotaxis	0.0069	1	Bst1,Camk1d,Cd74,Lbp,Nckap1l,Slit2	n/a (just one condition)
synapse organization	0.007	1	C1qb,C1qc,Ctnnd2,Cx3cr1,Dact1,Dbn1,Ephb2,Lgi2,Lgmn,Lrp4,Nfasc,Nrxn2,Plxnb2,Ptprf,Reln,Tmeff2,Tmem108	n/a (just one condition)
central nervous system neuron development	0.007	1	Cdh11,Dclk1,Ephb2,Plxna3,Plxna4,Robo1,Scn1b,Slc4a10,Slit2	n/a (just one condition)
regulation of regulated secretory pathway	0.007	1	Adora2a,Cd300a,Ceacam1,Cyth1,Fcer1g,Fes,Fgr,Il4ra,Itgam,Itgb2,Lyn,Notch1,Stxbp2,Syk	n/a (just one condition)
B cell receptor signaling pathway	0.007	1	Cd38,Lyn,Nfam1,Nfatc2,Plcg2,Syk	n/a (just one condition)
cellular homeostasis	0.007	1	Agt,Apoc3,Ccr1,Cd38,Cdh5,Cp,Cxcl13,Fitm2,Fpr2,Ftl1,Gpr35,Gpr4,Grina,Hvcn1,Icam1,Il1b,Itpr3,Jak3,Kcna5,Kcnk3,Lcn2,Mt1,Mt2,Nos1,Plcg2,Ptger1,Ptk2b,Rasa3,S1pr1,Sco2,Shank3,Slc11a1,Slc12a7,Trpm2,Ttc7,Ttpa,Ucp2	n/a (just one condition)
positive regulation of secretion	0.0071	1	Abcg1,Adora2a,Agt,Cd14,Cd300c2,Cd38,Clec4e,Cyp4f18,Fcer1g,Fgr,Glul,Il1b,Il4ra,Itgam,Itgb2,Mmp13,Ppard,Rgcc,S100a8,S100a9,Stxbp2,Syk,Trpm2	n/a (just one condition)
negative regulation of developmental growth	0.0072	2	Fgf13,Lgmn,Meis1,Myoz1,Nkd1,Pi16,Plxna3,Ptch1,Rbp4,Rgs4,Sema3a,Sema3b,Sema3c,Sema3d,Sema4d,Sema5a,Sema6c,Sfrp1,Slit2,Tgfbr2,Wnt5a	No common gene
branching morphogenesis of an epithelial tube	0.0074	3	Agt,Ar,Ccl11,Ctsz,Dchs1,Dll4,Eng,Epha2,Fat4,Fgf1,Flt1,Gdf7,Gpc3,Hhip,Ihh,Lef1,Nfatc1,Nkx3-1,Notch1,Notch4,Npnt,Pgr,Ptch1,Rasip1,Sema5a,Sfrp2,Slit2,Tbx3,Wnt5a	No common gene
multicellular organismal signaling	0.0074	1	Ank2,Cacna1c,Cacnb2,Ctnna3,Gjc1,Jam3,Kcnd3,Kcnma1,Ntrk3,Scn2a1	n/a (just one condition)
negative regulation of cellular component organization	0.0075	2	Abca7,Ace,Apod,Arap1,Arhgef15,Capg,Cd300a,Cd38,Cdh5,Ctsz,D8Ertd82e,Dact1,Dbn1,Efemp1,Eif4ebp1,Ephb2,Eps8,Evl,Fgfr3,Flcn,Gsn,H2-D1,H2-K1,Hgf,Il1b,Kank3,Kremen1,Lpar1,Lrp1,Lrp4,Mefv,Mmp14,Mylip,Myoc,Notch1,Nr1h3,Plxna3,Ptprf,Rapgef3,Rgcc,Rtn4rl2,S1pr1,Sema3b,Sema3g,Sema4d,Sema6b,Sema7a,Shank3,Slit2,Spi1,Sptb,Stat1,Tlr2,Tmeff2,Tmsb10,Tnfrsf1b,Trim30a,Vat1,Was	Apod,Cd300a,Spi1,Tnfrsf1b
hematopoietic progenitor cell differentiation	0.0076	2	Apobec3,Arl11,Col24a1,Csf1r,Dact2,Flt3,Hyal2,Pdgfra,Pld4,Plek,Runx1,Sfrp1,Sirpa,Smpd3,Sox4,Spi1	Csf1r,Pld4,Spi1
positive regulation of integrin activation	0.0078	1	Cxcl13,Piezo1,Plek,Rasip1	n/a (just one condition)
positive regulation of protein serine/threonine kinase activity	0.0078	2	Adam8,Agt,Arrb1,C1qtnf9,Cd74,Ceacam1,Csf1r,Egfr,Fgd2,Fgf18,Flt1,Gpr39,Hgf,Igfbp6,Il1b,Ksr1,Lpar1,Map3k11,Map3k6,P2rx7,Pdgfb,Pik3r5,Pim1,Prox1,Ptk2b,Rgcc,Robo1,Shc2,Slc27a1,Syk,Tlr9	Cd74,Csf1r,Syk,Tlr9
negative regulation of macromolecule biosynthetic process	0.0079	1	Abca7,Acer2,Bcl3,Cd38,Cdkn1a,Cebpb,Ciita,Dll4,Eif4ebp1,Eif4ebp2,Eng,Fgfr3,Flcn,Foxo1,Grem1,Hcls1,Hey1,Hif3a,Hist2h2aa1,Ifi203,Ifi204,Ifi205,Il1b,Irf8,Jak3,Klf2,Mbd1,Mnda,Mndal,Nfatc1,Nfatc2,Nfkb2,Notch1,Notch4,Nr1h3,Parp14,Pde2a,Pdgfb,Pex14,Plk3,Ppard,Pydc3,Runx3,Sbno2,Sox18,Spi1,Stat1,Tbx3,Usp2,Vgll4,Zbtb7b,Zc3h12d,Zfp366,Zmynd15	n/a (just one condition)
cellular nitrogen compound biosynthetic process	0.0079	1	Atp5e,Atp5h,Cars2,Lars2,Mlycd,Mpc2,Mrpl12,Mrpl15,Mrpl34,Mrpl37,Mrpl51,Mrps12,Mrps23,Mrps7,Pde4a,Ppcs,Rmnd1,Rps19,Slc25a39,Taf10,Tsfm,Uqcc3	n/a (just one condition)
regulation of endothelial cell differentiation	0.0079	1	Cdh5,Ceacam1,Il1b,Notch1,Notch4,Xdh	n/a (just one condition)
regulation of coagulation	0.008	1	C1qtnf1,Ephb2,Hpse,Pdgfra,Procr,Serping1	n/a (just one condition)
positive regulation of B cell activation	0.008	1	Bst1,Cd38,Cd74,Cdkn1a,Inpp5d,Nfatc2,Syk,Tlr9,Tnfrsf13c	n/a (just one condition)
negative regulation of immune effector process	0.0081	1	Bst2,Cd22,Cd300a,Ceacam1,Fcgr2b,Havcr2,Il4ra,Jak3,Pglyrp1,Vsir,Zbtb7b	n/a (just one condition)
heart valve development	0.0082	1	Olfm1,Robo1,Slit2,Sox4,Tgfbr2,Tnfrsf1b,Zfpm2	n/a (just one condition)
regulation of granulocyte chemotaxis	0.0082	1	Bst1,Camk1d,Cd74,Cmklr1,Lbp,Nckap1l,Slit2	n/a (just one condition)
semaphorin-plexin signaling pathway involved in axon guidance	0.0083	1	Plxna1,Plxna3,Plxna4,Plxnb2	n/a (just one condition)
skin morphogenesis	0.0083	1	Col1a1,Col1a2,Itga2,Itgb4	n/a (just one condition)
regulation of establishment of planar polarity	0.0084	1	Celsr1,Dact1,Fzd1,Gpc3,Plekha4,Sfrp1	n/a (just one condition)
negative regulation of T cell proliferation	0.0084	1	Ceacam1,Cebpb,H2-Aa,H2-Ab1,Havcr2,Vsir,Zbtb7b,Zc3h12d	n/a (just one condition)
semaphorin-plexin signaling pathway	0.0084	1	Plxna1,Plxna3,Plxna4,Plxnb2,Sema3b,Sema4d	n/a (just one condition)
positive regulation of protein processing	0.0084	1	Ccbe1,Clec3b,Gsn,Mmp14,Spon1	n/a (just one condition)
negative regulation of epithelial cell migration	0.0084	1	Card10,Cxcl13,Dll4,Evl,Mmrn2,Notch1,Pbld1,Rgcc	n/a (just one condition)
negative regulation of leukocyte mediated immunity	0.0085	1	Bst2,Cd300a,Ceacam1,Fcgr2b,Havcr2,Jak3,Vsir	n/a (just one condition)
vasculogenesis	0.0085	1	Eng,Epha2,Hey1,Notch1,Rasip1,Sgpl1,Sox17,Sox18,Tie1	n/a (just one condition)
regulation of MAP kinase activity	0.0086	3	Adam8,Agt,Arrb1,Cd300a,Cd74,Ceacam1,Dusp18,Egfr,Ephb2,Ern1,Fgd2,Fgf18,Flt1,Fzd4,Gpr39,Hgf,Htr2b,Hyal2,Igfbp6,Il1b,Ksr1,Lpar1,Lyn,Map3k11,Map3k6,P2rx7,Pdgfb,Pik3r5,Plce1,Ptk2b,Robo1,Sfrp1,Sfrp2,Shc2,Syk,Tiam1,Tlr9	No common gene
regulation of ion transmembrane transport	0.0086	1	Ank2,Atp1b2,Cacna1c,Cacnb2,Capn3,Casq1,Dmd,Fgf14,Fhl1,Kcnab1,Kcnd3,Kcnip1,Kcnip4,Kcnma1,Kcnq4,Kcns3,Mef2c,Nalcn,Osr1,Rgs4,Scn2a1,Slmap,Tmem110	n/a (just one condition)
plasma lipoprotein particle remodeling	0.0086	1	Apoa1,Apoa2,Apoc1,Apoe	n/a (just one condition)
negative regulation of phosphorylation	0.0087	1	Adora2a,Agt,Apoc3,Cd300a,Cdkn1a,Ceacam1,Dusp18,Eng,Flcn,Foxo1,Grem1,Hyal2,Igfbp3,Il1b,Lyn,Midn,Nos1,Parp14,Pbld1,Pde2a,Rasip1,Shb,Socs3,Xdh	n/a (just one condition)
cell surface receptor signaling pathway involved in cell-cell signaling	0.0089	1	Axin2,Cpz,Cxxc4,Dact1,Dact3,Fzd4,Gabra3,Gli1,Lef1,Lgr4,Lgr6,Mef2c,Ndp,Ndrg2,Nkd1,Prkaa2,Sost,Tnik,Wnt5a	n/a (just one condition)
regulation of epithelial cell differentiation	0.009	1	Cdh5,Ceacam1,Cebpb,Hey1,Il1b,Mycl,Notch1,Notch4,Prkch,Stat1,Tbx3,Xdh	n/a (just one condition)
regulation of T cell differentiation	0.009	1	Adam8,Cd74,H2-Aa,H2-DMa,Il1b,Il4ra,Jak3,Runx3,Shb,Syk,Vsir,Zbtb7b	n/a (just one condition)
positive regulation of stress-activated protein kinase signaling cascade	0.009	1	Ceacam1,Fcgr2b,Fgd2,Flt4,Il1b,Lyn,Map3k11,Mmp8,Ncf1,Ptk2b,Syk,Tlr9,Xdh	n/a (just one condition)
regulation of platelet activation	0.009	2	C1qtnf1,Ceacam1,Fcer1g,Lyn,Pdgfb,Pdgfra,Pdpn,Plek,Selp,Syk	Syk
membrane organization	0.009	1	Apoa1,Apoa2,Apoe,Dnajc11,Mief2,Ndufa13,Ppif,Rilp,Slmo2,Stard5,Timm13,Timm9,Tmem11,Tomm40,Uqcc3	n/a (just one condition)
striated muscle contraction	0.0091	1	Ank2,Cacna1c,Cacnb2,Dmd,Dmpk,Kcnd3,Mylk2,Myom1,Rcsd1,Sgcd	n/a (just one condition)
negative regulation of cell development	0.0091	2	Adgrg1,Apoe,Atp1b2,Bmpr1a,Cd38,Ctsz,D8Ertd82e,Dmd,Erbb4,Fgf13,Fgfr3,Gfi1,Grb14,H2-D1,H2-K1,Hey1,Il1b,Mbd1,Meis1,Mylip,Notch1,Nr1d1,Ntrk3,Pitx3,Ptprz1,Rgs4,Rtn4rl2,Sema3a,Sema3c,Sema3d,Sema3g,Sema5a,Sema6b,Sema6c,Sema7a,Shb,Thrb,Ttpa,Wnt5a	No common gene
glycosaminoglycan metabolic process	0.0091	1	Angpt1,Cd44,Dcn,Dse,Egflam,Hexb,Hgf,Spock2	n/a (just one condition)
regulation of hippocampal neuron apoptotic process	0.0092	1	Cx3cr1,Itgam,Tyrobp	n/a (just one condition)
negative regulation of supramolecular fiber organization	0.0092	1	Arap1,Capg,Dbn1,Gsn,Myoc,Slit2,Sptb,Tlr2,Tmeff2,Tmsb10,Was	n/a (just one condition)
regulation of negative chemotaxis	0.0092	1	Plxna4,Robo1,Slit2	n/a (just one condition)
positive regulation of neutrophil degranulation	0.0092	1	Itgam,Itgb2,Ptafr	n/a (just one condition)
drug metabolic process	0.0093	1	Cyp1a1,Cyp2b10,Cyp2e1,Cyp4b1,Cyp4f18,Nos1,Sult1a1	n/a (just one condition)
epithelial cell proliferation	0.0093	2	Cd34,Col8a2,Ern1,Fst,Hgf,Igfbp4,Igfbp5,Loxl2,Mmp14,Prox1,Ptch1	Col8a2,Igfbp4,Loxl2,Ptch1
ventricular cardiac muscle tissue morphogenesis	0.0093	1	Ccm2l,Chd7,Dll4,Eng,Hey1,Ly6e,Notch1	n/a (just one condition)
circulatory system process	0.0094	1	Ank2,Apoe,Ar,Cacna1c,Cacnb2,Camk2n1,Dmd,Gucy1a3,Kcnd3,Kcnma1,Lep,Mrvi1,Npr3,Npy1r,Nr2f2,Pcsk5,Pde5a,Rock1,Sgcd,Sgcg,Slc22a1	n/a (just one condition)
cell maturation	0.0094	1	B4galt5,Btk,C1qa,C3,Cdkn1a,Gpat4,Klf2,Pdgfb,Pou2f2,Ptk2b,Runx3,Scarf1,Sox18	n/a (just one condition)
regulation of protein localization to membrane	0.0095	1	Camk2a,Dbn1,Egfr,Ephb2,Gpc3,Gsn,Itgam,Lrp1,Lrp4,Mmp14,Mtcl1,Pid1,Stac2	n/a (just one condition)
lymphocyte activation involved in immune response	0.0096	1	Bcl3,Cd74,Clec4e,Fcer1g,Icam1,Lcp1,Lfng,Plcg2,Ptk2b,Slc11a1	n/a (just one condition)
ventricular septum development	0.0096	1	Fzd1,Heg1,Prox1,Robo1,Slit2,Sox4,Tgfbr2,Zfpm2	n/a (just one condition)
positive regulation of mast cell degranulation	0.0096	1	Fcer1g,Fgr,Il4ra,Stxbp2,Syk	n/a (just one condition)
cholesterol homeostasis	0.0097	1	Abca1,Abcg1,Apoc3,Gpihbp1,Gramd1b,Lipg,Mylip,Nr1h3,Scarb1	n/a (just one condition)
serotonin secretion involved in inflammatory response	0.0097	1	Cd300a,Fcer1g,Syk	n/a (just one condition)
positive regulation of type I hypersensitivity	0.0097	1	Btk,Fcer1g,Fcgr3	n/a (just one condition)
regulation of MyD88-dependent toll-like receptor signaling pathway	0.0097	1	Cd300a,Cd300lf,Irf7	n/a (just one condition)
cardiac muscle tissue morphogenesis	0.0097	1	Ccm2l,Chd7,Dll4,Eng,Hey1,Ly6e,Notch1,S1pr1	n/a (just one condition)
regulation of cell killing	0.0097	1	Ceacam1,H2-D1,H2-K1,Havcr2,Itgam,Nectin2,Nos2,Syk,Tyrobp	n/a (just one condition)
high-density lipoprotein particle remodeling	0.0097	2	Abcg1,Apoa1,Apoa2,Apoe,Lipg,Pltp,Scarb1	No common gene
muscle organ morphogenesis	0.0097	1	Ccm2l,Chd7,Dll4,Eng,Hey1,Ly6e,Notch1,S1pr1,Tcf15	n/a (just one condition)
bone trabecula formation	0.01	2	Col1a1,Mmp2,Sfrp1	Col1a1,Mmp2,Sfrp1
regulation of dopaminergic neuron differentiation	0.01	1	Sfrp1,Sfrp2,Tiam1	n/a (just one condition)
negative regulation of viral genome replication	0.01	1	Apobec3,Bst2,Ifitm1,Oas1a,Oas2,Oas3,Oasl1	n/a (just one condition)
negative regulation of Wnt signaling pathway	0.0101	2	Apoe,Axin2,Bicc1,Cxxc4,Dact1,Dact3,Gli1,Gpc3,Lrp1,Lrp4,Nkd1,Prickle1,Rbms3,Sfrp1,Sfrp2,Sost,Wnt5a	Dact1,Gpc3
bone trabecula morphogenesis	0.0101	1	Col1a1,Mmp2,Sema4d,Sfrp1	n/a (just one condition)
negative regulation of cellular macromolecule biosynthetic process	0.0103	1	Abca7,Acer2,Bcl3,Cd38,Cdkn1a,Cebpb,Ciita,Dll4,Eif4ebp1,Eif4ebp2,Eng,Fgfr3,Flcn,Foxo1,Grem1,Hcls1,Hey1,Hist2h2aa1,Ifi203,Ifi204,Ifi205,Il1b,Irf8,Jak3,Klf2,Mbd1,Mnda,Mndal,Nfatc1,Nfatc2,Nfkb2,Notch1,Notch4,Nr1h3,Pde2a,Pdgfb,Pex14,Plk3,Ppard,Pydc3,Runx3,Sbno2,Sox18,Spi1,Stat1,Tbx3,Usp2,Vgll4,Zbtb7b,Zc3h12d,Zfp366,Zmynd15	n/a (just one condition)
cellular metabolic process	0.0103	2	Abca1,Abca7,Abhd17c,Abhd5,Ablim3,Acer2,Acot12,Acsf2,Acsm5,Adcy3,Adcy4,Adgrf5,Adssl1,Agt,Alox5ap,Alpl,Apoa1,Apoa2,Apobec3,Apobr,Apoc1,Apoc3,Apoe,Atg4d,Atp5e,Atp5h,B3gnt3,B4galt5,Baz1a,Bcat2,Bckdhb,Bcl3,Btk,C1qtnf9,C3,Car4,Car5b,Cars2,Cd74,Cdc34,Cdk18,Cdkn1a,Ceacam1,Chchd4,Chd7,Chkb,Chst1,Ciita,Clpp,Col2a1,Coq7,Cox6c,Cox7a1,Cox7c,Cox8b,Csf1r,Ctsz,Cybb,Cycs,Cyp1a1,Cyp2b10,Cyp2e1,Cyp4b1,Cyp4f18,D8Ert…	Pdgfb,Taf10
regulation of tyrosine phosphorylation of STAT protein	0.0104	1	Csf1r,Fgfr3,Hcls1,Il22ra2,Il6ra,Lyn,Parp14,Socs3	n/a (just one condition)
regulation of endopeptidase activity	0.0107	1	Acer2,Adora2a,Agt,Bst2,C3,C4b,Egln3,Fcmr,Lyn,Mefv,Rps6ka1,S100a8,S100a9,Serpina3f,Serpina3g,Serpina3n,Stat1,Syk,Timp4,Vsir,Wfdc21,Xdh	n/a (just one condition)
regulation of canonical Wnt signaling pathway	0.0108	3	Apoe,Axin2,Bicc1,Col1a1,Ctnnd2,Dact1,Dact3,Egfr,Fzd1,Gli1,Gpc3,Kremen1,Lgr4,Lrp4,Lrrk1,Nkd1,Plekha4,Prickle1,Rbms3,Sema5a,Sfrp1,Sfrp2,Sost,Sox4,Sulf2,Thra,Wnt5a	Dact1,Gpc3
telencephalon development	0.0108	1	Aldh1a3,Cdon,Col3a1,Csf1r,Cx3cr1,Dixdc1,Egfr,Ephb2,Lpar1,Plxna3,Plxna4,Prox1,Reln,Robo1,Slit2,Tmem108	n/a (just one condition)
positive regulation of endocytosis	0.0108	1	Angpt1,Arrb1,Dnm1,Gpc3,Itga2,Lbp,Lrp1,Nckap1l,Sele,Syk	n/a (just one condition)
cholesterol efflux	0.0108	1	Apoa1,Apoa2,Apoc1,Apoe	n/a (just one condition)
cartilage morphogenesis	0.0109	1	Col12a1,Col14a1,Hand2,Matn2,Snai1	n/a (just one condition)
positive regulation of chemotaxis	0.0109	1	Camk1d,Cd74,Cmklr1,Fgf18,Itga2,Lbp,Lgmn,Lpar1,Nckap1l,Slit2,Smoc2	n/a (just one condition)
regulation of muscle tissue development	0.011	1	Bmpr1a,Capn3,Erbb4,Gli1,Hdac9,Igfbp5,Lef1,Mef2c,Meis1,Rbm24,Rbp4,Rgs4	n/a (just one condition)
mitochondrial gene expression	0.011	1	Lars2,Mrpl12,Mrpl51,Mrps12,Mrps7,Tsfm	n/a (just one condition)
negative regulation of Notch signaling pathway	0.0111	1	Dll4,Hey1,Jag2,Lfng,Nfkbia,Notch4	n/a (just one condition)
digestive tract morphogenesis	0.0111	1	Dact1,Egfr,Pdgfra,Sfrp1,Sfrp2	n/a (just one condition)
glomerulus development	0.0111	2	Angpt1,Cd34,Cfh,Col4a4,Nid1,Pdgfra,Plce1,Sulf2	Cfh,Col4a4,Nid1,Pdgfra
cellular response to vascular endothelial growth factor stimulus	0.0111	1	Dll4,Flt1,Flt4,Notch1,Nrp2,Pdgfb	n/a (just one condition)
cellular catabolic process	0.0113	1	Acer2,Apobec3,Apoc3,Bcat2,Bckdhb,Cdc34,Ctsz,Cyp1a1,Cyp2b10,Cyp2e1,Cyp4b1,Cyp4f18,Dagla,Ddi2,Dio2,Ehhadh,Emc6,Fah,Foxo1,Gda,Gpt2,Hdc,Helz2,Hyal2,Irf8,Itgb4,Mmp13,Mylip,Ncf1,Ncf2,Nos1,Nos2,Nt5e,Oas2,Pde2a,Plcg2,Ppard,Prodh,S100a8,S100a9,Samhd1,Sdf2l1,Sgpl1,Slc27a2,Slfn8,Tecpr1,Tmem173,Trim25,Trim30a,Upp1,Usp2,Wdfy4,Xdh,Zc3h12d	n/a (just one condition)
cholesterol transport	0.0117	1	Apoa1,Apoa2,Apoc1,Apoe,Stard5	n/a (just one condition)
mucopolysaccharide metabolic process	0.012	1	Angpt1,Cd44,Dcn,Dse,Egflam,Hgf,Spock2	n/a (just one condition)
negative regulation of lymphocyte differentiation	0.0122	1	Cd74,Flt3,Il4ra,Jak3,Pglyrp1,Runx3,Zbtb7b	n/a (just one condition)
negative regulation of lipid localization	0.0122	1	Abcg1,Abhd5,Cyp4f18,Igfbp3,Nfkbia,Nr1h3,Ppard	n/a (just one condition)
positive regulation of macromolecule biosynthetic process	0.0123	1	Ablim3,Agt,Akna,Bcl3,Cd38,Cd74,Cebpb,Chd7,Ciita,Dyrk2,Eng,Flcn,Foxo1,Grem1,Hcls1,Helz2,Hey1,Hif3a,Hyal2,Ier5,Il1b,Irf5,Irf7,Irf8,Jak3,Klf2,Mafb,Mcf2l,Mycl,Ncf1,Nfatc1,Nfatc2,Nfkb2,Nfkbia,Nlrc5,Nos1,Notch1,Nr1h3,Pdgfb,Pim1,Pitx3,Plac8,Pou2af1,Pou2f2,Ppard,Ptk2b,Rapgef3,Rgcc,Rps6ka1,Runx3,S1pr1,Sbno2,Slc11a1,Sox17,Sox18,Spi1,Spib,Stat1,Syk,Tbx3,Tcf15,Tead4,Tlr9,Tmem173,Zbtb7b	n/a (just one condition)
organic hydroxy compound metabolic process	0.0123	1	Abca1,Abcg1,Acer2,Apobr,Apoc3,Ch25h,Cyp1a1,Cyp2e1,Cyp4f18,Ddt,Dio2,Fah,Hdc,Hsd3b7,Ly6e,Pgp,Plcg2,Pltp,Scarb1,Slc27a2,Sult1a1,Ttpa	n/a (just one condition)
positive regulation of axonogenesis	0.0124	1	Dbn1,Dixdc1,Lrp1,Plxna1,Plxna3,Plxna4,Plxnb2,Robo1,Sema4d	n/a (just one condition)
negative regulation of nervous system development	0.0124	2	Adgrg1,Apoe,Arhgef15,Atp1b2,Bmpr1a,Cd38,Ctsz,D8Ertd82e,Dmd,Erbb4,Fgf13,Fgfr3,Gfi1,Gpr161,H2-D1,H2-K1,Hey1,Il1b,Mbd1,Meis1,Mylip,Notch1,Nr1d1,Ntrk3,Pitx3,Ptprz1,Rtn4rl2,Sema3a,Sema3c,Sema3d,Sema3g,Sema5a,Sema6b,Sema6c,Sema7a,Thrb,Ttpa,Wnt5a	No common gene
positive regulation of cellular extravasation	0.0124	1	Icam1,Plvap,Ptafr,Sele,Selp	n/a (just one condition)
negative regulation of transcription by RNA polymerase II	0.0125	1	Cebpb,Ciita,Dll4,Eng,Fgfr3,Flcn,Foxo1,Hcls1,Hey1,Ifi203,Ifi204,Ifi205,Il1b,Irf8,Klf2,Mbd1,Mnda,Mndal,Nfatc1,Nfatc2,Nfkb2,Notch1,Notch4,Nr1h3,Pde2a,Pdgfb,Plk3,Ppard,Pydc3,Runx3,Sox18,Spi1,Stat1,Tbx3,Usp2,Zbtb7b,Zfp366	n/a (just one condition)
actin filament-based process	0.0125	2	Ank2,Arrb1,Cacna1c,Cacnb2,Cap2,Capg,Capn3,Casq1,Cobl,Dbn1,Dstn,Enah,Epb41l3,Fmn1,Gas7,Gsn,Kcnd3,Lcp1,Limch1,Lmod1,Myh10,Myh11,Myo1f,Myom1,Myoz1,Nckap1l,Nrap,Pdgfra,Pdlim3,Pdpn,Phactr1,Prox1,Rltpr,Rock1,S1pr2,Scn1b,Sele,Sfrp1,Sgcd,Sirpa,Svil,Thsd7a,Tmsb10,Tnik,Tpm2,Tyrobp,Was	Gsn
mesenchymal cell differentiation	0.0125	1	Akna,Efnb1,Eng,Hey1,Nfatc1,Notch1,Notch4,Nrp2,Sema3g,Sema6b,Sema7a,Stat1	n/a (just one condition)
aminoglycan metabolic process	0.0126	1	B3gnt3,B4galt5,Chil3,Chst1,Hyal2,Il1b,Lyve1,Pglyrp1,Pim1	n/a (just one condition)
gonad development	0.0126	1	Fst,Fzd4,Icam1,Mmp2,Nrip1,Pdgfra,Sfrp1,Sfrp2,Wnt2b	n/a (just one condition)
regulation of smoothened signaling pathway	0.0126	1	Gas1,Gpc3,Hhip,Prrx1,Ptch1,Sfrp1	n/a (just one condition)
body morphogenesis	0.0126	1	Cdon,Col1a1,Gpc3,Mmp2,Pdgfra	n/a (just one condition)
divalent inorganic cation homeostasis	0.0128	2	Ackr2,Adcyap1r1,Agt,Atp13a2,Atp2a1,C1qtnf1,Ccr1,Cd38,Cdh5,Cmklr1,Cnnm2,Cx3cr1,Cxcl13,Egfr,Fpr2,Gpr35,Gpr39,Gpr4,Grina,Hexb,Il1b,Itpr3,Jak3,Kcna5,Kcnk3,Lpar1,Lrp1,Mt1,Mt2,Nos1,Nucb2,P2rx7,Pdgfra,Plcg2,Plcl2,Ptger1,Ptgir,Ptk2b,Rasa3,Ryr1,S1pr1,Slc11a1,Smpd3,Trpm2	Gpr35,Rasa3,Slc11a1
negative regulation of nucleic acid-templated transcription	0.013	1	Bcl3,Cd38,Cebpb,Ciita,Dll4,Eng,Fgfr3,Flcn,Foxo1,Grem1,Hcls1,Hey1,Hif3a,Hist2h2aa1,Ifi203,Ifi204,Ifi205,Il1b,Irf8,Klf2,Mbd1,Mnda,Mndal,Nfatc1,Nfatc2,Nfkb2,Notch1,Notch4,Nr1h3,Parp14,Pde2a,Pdgfb,Pex14,Plk3,Ppard,Pydc3,Runx3,Sbno2,Sox18,Spi1,Stat1,Tbx3,Usp2,Vgll4,Zbtb7b,Zfp366,Zmynd15	n/a (just one condition)
regulation of skeletal muscle contraction by calcium ion signaling	0.013	1	Casq1,Dmd,Dmpk	n/a (just one condition)
very-low-density lipoprotein particle clearance	0.013	2	Apoc1,Apoe,Vldlr	Apoc1,Apoe
negative regulation of neurogenesis	0.013	1	Apoe,Atp1b2,Bmpr1a,Dmd,Erbb4,Fgf13,Gfi1,Meis1,Nr1d1,Ntrk3,Ptprz1,Sema3a,Sema3c,Sema3d,Sema5a,Sema6c,Thrb,Wnt5a	n/a (just one condition)
response to extracellular stimulus	0.0131	1	Abca1,Adssl1,Alpl,Bckdhb,Cd68,Cdkn1a,Cyp1a1,Eif4ebp1,Fes,Flcn,Foxo1,Glul,Lcn2,Lipg,Lyn,Mfsd2a,Nuak2,Pim1,Ppard,Sipa1,Stat1,Trim25,Ttpa,Ucp2,Upp1	n/a (just one condition)
negative regulation of cytoskeleton organization	0.0131	1	Arap1,Capg,Dbn1,Gsn,Myoc,Slit2,Sptb,Tlr2,Tmeff2,Tmsb10,Was	n/a (just one condition)
negative regulation of chemotaxis	0.0132	2	Cxcl13,Ddt,Grem1,Nbl1,Notch1,Plxna3,Robo1,Sema3b,Sema3g,Sema4d,Sema6b,Sema7a,Slit2	No common gene
positive regulation of MAP kinase activity	0.0133	2	Adam8,Agt,Arrb1,Cd74,Ceacam1,Egfr,Fgd2,Fgf18,Flt1,Gpr39,Hgf,Igfbp6,Il1b,Ksr1,Lpar1,Map3k11,Map3k6,P2rx7,Pdgfb,Pik3r5,Ptk2b,Robo1,Shc2,Syk,Tlr9	Cd74,Syk,Tlr9
blood circulation	0.0133	1	Ank2,Apoe,Ar,Cacna1c,Cacnb2,Camk2n1,Dmd,Gucy1a3,Kcnd3,Kcnma1,Lep,Mrvi1,Npr3,Npy1r,Nr2f2,Pcsk5,Pde5a,Rock1,Sgcd,Sgcg	n/a (just one condition)
positive regulation of vascular endothelial growth factor signaling pathway	0.0134	1	Ccbe1,Robo1,Smoc2	n/a (just one condition)
antigen receptor-mediated signaling pathway	0.0135	1	Btnl9,Cd38,Lyn,Nfam1,Nfatc2,Plcg2,Sh2b2,Shb,Syk,Themis2	n/a (just one condition)
secondary heart field specification	0.0138	1	Axin2,Mef2c,Smarcd3,Wnt5a	n/a (just one condition)
acute-phase response	0.0138	1	Cd163,Il1b,Lbp,Orm3,Saa3,Serpina3n	n/a (just one condition)
inflammatory response to antigenic stimulus	0.0138	1	Cd68,Fcgr1,Fcgr3,Icam1,Il1b,Notch1	n/a (just one condition)
negative regulation of phosphate metabolic process	0.0138	1	Adora2a,Agt,Apoc3,Cd300a,Cdkn1a,Ceacam1,Dusp18,Eng,Flcn,Foxo1,Grem1,Hyal2,Igfbp3,Il1b,Lyn,Midn,Nos1,Parp14,Pbld1,Pde2a,Pdgfb,Plek,Rasip1,Shb,Slc27a1,Socs3,Xdh	n/a (just one condition)
heart morphogenesis	0.0141	1	Angpt1,Flrt2,Fzd1,Hand2,Heg1,Olfm1,Prox1,Ptch1,Robo1,Ryr1,Slit2,Snai1,Sox4,Tgfbr2,Zfpm2	n/a (just one condition)
cellular divalent inorganic cation homeostasis	0.0143	2	Ackr2,Adcyap1r1,Agt,Atp13a2,Atp2a1,C1qtnf1,Ccr1,Cd38,Cdh5,Cmklr1,Cx3cr1,Cxcl13,Fpr2,Gpr35,Gpr39,Gpr4,Grina,Hexb,Il1b,Itpr3,Jak3,Kcna5,Kcnk3,Lpar1,Lrp1,Mt1,Mt2,Nos1,Nucb2,P2rx7,Pdgfra,Plcg2,Plcl2,Ptger1,Ptgir,Ptk2b,Rasa3,Ryr1,S1pr1,Slc11a1,Smpd3,Trpm2	Gpr35,Rasa3,Slc11a1
positive regulation of cytoskeleton organization	0.0143	1	Ccl24,Cdc42ep3,Dstn,Epha1,Gpsm2,Gsn,Limch1,Lmod1,Ntf3,Ntrk3,Ppm1e,Rltpr,Sema5a,Synpo2	n/a (just one condition)
negative regulation of innate immune response	0.0143	1	Acod1,Ccr1,Ceacam1,Havcr2,Nlrc5,Parp14,Samhd1	n/a (just one condition)
renal system development	0.0144	1	Aqp11,Col4a3,Col4a4,Fat4,Fgf1,Gpc3,Itga8,Lgr4,Mef2c,Nkx3-1,Npnt,Osr1,Pcsk5,Rbp4,Serpinf1,Smad9,Wnt5a	n/a (just one condition)
sprouting angiogenesis	0.0144	2	Ccbe1,Epha2,Flt1,Flt4,Grem1,Loxl2,Mmrn2,Notch1,Ptk2b,Slit2,Vegfd	Mmrn2
actin-mediated cell contraction	0.0145	1	Ank2,Cacna1c,Cacnb2,Kcnd3,Limch1,Rock1,Sgcd	n/a (just one condition)
endocardial cell differentiation	0.0145	1	Notch1,Sox17,Sox18	n/a (just one condition)
B cell chemotaxis	0.0145	1	Ch25h,Cxcl13,Hsd3b7	n/a (just one condition)
Fc receptor mediated stimulatory signaling pathway	0.0145	1	Fcer1g,Fcgr2b,Lyn	n/a (just one condition)
carboxylic acid transport	0.0145	1	Abcc3,Ceacam1,Lrrc8c,Mfsd2a,Nos2,Ppard,Pxmp2,Slc10a6,Slc11a1,Slc1a3,Slc25a22,Slc27a1,Slc27a2,Slc3a2,Slc7a10,Slco2b1	n/a (just one condition)
glomerular mesangial cell development	0.0145	1	Gpr4,Notch1,Pdgfb	n/a (just one condition)
developmental growth involved in morphogenesis	0.0146	1	Dclk1,Fmn1,Jade2,Plxna1,Plxna3,Robo1,Sfrp1,Slit2,Tgfbr2,Tmem108	n/a (just one condition)
positive regulation of fatty acid biosynthetic process	0.0146	1	Agt,Cd74,Elovl5,Il1b,Nr1h3	n/a (just one condition)
reverse cholesterol transport	0.0148	2	Abca1,Abcg1,Apoa1,Apoa2,Apoe,Lipg,Scarb1	No common gene
regulation of vascular associated smooth muscle cell differentiation	0.0148	1	Eng,Nfatc1,Nfatc2,Pdgfb	n/a (just one condition)
regulation of ossification	0.015	1	Axin2,Bmpr1a,Bmpr1b,Gdf10,Gfra4,Gli1,Igfbp5,Mef2c,Npnt,Omd,Osr1,Sost,Thrb,Wnt5a	n/a (just one condition)
protein insertion into mitochondrial inner membrane	0.0151	1	Ndufa13,Timm13,Timm9	n/a (just one condition)
limb morphogenesis	0.0151	1	Aff3,Bmpr1a,Bmpr1b,Cacna1c,Gpc3,Ihh,Lef1,Osr1,Pcsk5,Sema3c,Wnt5a,Zak	n/a (just one condition)
triglyceride-rich lipoprotein particle remodeling	0.0151	1	Apoa1,Apoa2,Apoe	n/a (just one condition)
high-density lipoprotein particle assembly	0.0151	1	Apoa1,Apoa2,Apoe	n/a (just one condition)
regulation of immunoglobulin mediated immune response	0.0155	1	Btk,C3,Fcer1g,Fcgr1,Fcgr2b,Fcgr3,Nectin2	n/a (just one condition)
mitochondrial translation	0.0155	1	Lars2,Mrpl51,Mrps12,Mrps7,Tsfm	n/a (just one condition)
organophosphate metabolic process	0.016	2	Abhd5,Acot12,Acsm5,Adcy3,Adcy4,Adssl1,Apoa1,Apoa2,Atp5e,Atp5h,Chkb,Csf1r,Dolk,Ehhadh,Elovl5,Epha2,Fitm2,Gk,Gmpr,Gpat4,Inpp5d,Lpcat3,Mcee,Mlycd,Mpc2,Ncf1,Ncf2,Nt5e,Nudt14,Oas1a,Pcyt2,Pde2a,Pde4a,Pgls,Pgp,Plcg2,Plek,Ppard,Ppcs,Samhd1,Sgms1,Slc27a1,Socs3,Ttc7,Upp1,Uqcc3	No common gene
positive regulation of phospholipase C activity	0.016	1	Adcyap1r1,Lpar1,Pdgfra,Ptafr,Sele	n/a (just one condition)
negative regulation of viral life cycle	0.0161	1	Apobec3,Bst2,Ifitm1,Oas1a,Oas2,Oas3,Oasl1,Trim25	n/a (just one condition)
cell cycle G1/S phase transition	0.0161	1	Cdk18,Cdkn1a,Eif4ebp1,Map3k11,Nfatc1,Plk3,Rgcc,Taf10	n/a (just one condition)
small molecule catabolic process	0.0162	1	Apobec3,Bcat2,Bckdhb,Cyp1a1,Cyp4f18,Ehhadh,Fah,Gpt2,Hdc,Hsd3b7,Hyal2,Nos1,Nos2,Ppard,Prodh,Scarb1,Slc27a2,Upp1	n/a (just one condition)
negative regulation of ossification	0.0163	1	Gdf10,Hand2,Igfbp5,Kremen1,Lrp4,Ptch1,Sema4d,Sfrp1	n/a (just one condition)
regulation of transmembrane receptor protein serine/threonine kinase signaling pathway	0.0164	2	Adamtsl2,Dact2,Fbn1,Fst,Fzd1,Gdf10,Gdf6,Gdf7,Glg1,Gpc3,Htra3,Inhbb,Ldlrad4,Nbl1,Sfrp1,Sfrp2,Vsir	Fbn1,Gdf10,Gdf7,Glg1,Gpc3,Sfrp1
regulation of supramolecular fiber organization	0.0164	1	Arap1,Capg,Cotl1,Dbn1,Fmn1,Gsn,Icam1,Lpar1,Myoc,Nckap1l,Prex1,Prox1,Slit2,Sptb,Tlr2,Tmeff2,Tmsb10,Was	n/a (just one condition)
heart valve morphogenesis	0.0165	1	Olfm1,Robo1,Slit2,Sox4,Tgfbr2,Zfpm2	n/a (just one condition)
response to amyloid-beta	0.0165	1	Dnm1,Fcgr2b,Icam1,Lgmn,Lrp1,Mmp2	n/a (just one condition)
positive regulation of protein tyrosine kinase activity	0.0168	1	Agt,Csf1r,Fcgr1,Gprc5b,Grem1,Ncf1,Pdgfb	n/a (just one condition)
negative regulation of sprouting angiogenesis	0.0168	1	Card10,Dll4,Klf2,Mmrn2,Notch1	n/a (just one condition)
mast cell activation	0.0168	1	Btk,Cd300a,Fcer1g,Fcgr3,Lyn	n/a (just one condition)
negative regulation of tissue remodeling	0.0168	1	Agt,Cd38,Ceacam1,Grem1,Inpp5d	n/a (just one condition)
positive regulation of interleukin-1 production	0.0168	1	Havcr2,Ifi204,Ifi205,Mnda,Mndal,Tlr8,Tyrobp	n/a (just one condition)
negative regulation of lipid storage	0.0168	1	Abcg1,Abhd5,Nfkbia,Nr1h3,Ppard	n/a (just one condition)
regulation of extracellular matrix organization	0.0168	1	Agt,Fscn1,Notch1,Rgcc,Tcf15,Tnfrsf1b	n/a (just one condition)
regulation of leukocyte apoptotic process	0.017	1	Adam8,Cd74,Fcer1g,Fcgr2b,Fcmr,Hcls1,Jak3,Lyn,Siglec1	n/a (just one condition)
regionalization	0.017	2	Axin2,Bmpr1a,Bmpr1b,Cdon,Cobl,Gas1,Gli1,Gpc3,Hhip,Lef1,Lrp4,Mef2c,Nkx3-1,Nr2f2,Osr1,Pcsk5,Ptch1,Reln,Sema3a,Sema3c,Sfrp1,Sfrp2,Smarcd3,Tdrd5,Wnt2b,Wnt5a	Gpc3,Hhip
limb development	0.017	1	Aff3,Bmpr1a,Bmpr1b,Cacna1c,Gpc3,Ihh,Lef1,Nr2f2,Osr1,Pcsk5,Sema3c,Wnt5a,Zak	n/a (just one condition)
positive regulation of JNK cascade	0.0172	1	Ceacam1,Fcgr2b,Fgd2,Flt4,Il1b,Map3k11,Mmp8,Ncf1,Ptk2b,Syk,Tlr9	n/a (just one condition)
regulation of smooth muscle cell migration	0.0172	1	Ace,F3,Igfbp5,Itga2,Lpar1,Lrp1,Plxna1,Slit2	n/a (just one condition)
connective tissue development	0.0175	1	Cd34,Col12a1,Col14a1,Col1a1,Fgf18,Hand2,Matn2,Runx1,Smpd3,Snai1,Sulf2,Tgfbi,Tgfbr2,Wnt2b	n/a (just one condition)
organic substance biosynthetic process	0.0175	1	Abhd17c,Apoa1,Apoa2,Apoe,Atp5e,Atp5h,Cars2,Chkb,Coq7,Hint2,Lars2,Mlycd,Mpc2,Mpdu1,Mrpl12,Mrpl15,Mrpl34,Mrpl37,Mrpl51,Mrps12,Mrps23,Mrps7,Pcyt2,Pde4a,Ppcs,Rmnd1,Rps19,Slc25a39,Taf10,Tsfm,Uqcc3	n/a (just one condition)
proteoglycan metabolic process	0.0176	1	Adamts12,Dcn,Dse,Egflam,Hpse,Spock2,Sulf2	n/a (just one condition)
negative regulation of peptide secretion	0.0176	1	Cd22,Cd74,Il1b,Midn,Nos1,Nr1h3,Pim3,Rgcc,Srgn,Ucp2	n/a (just one condition)
regulation of nitric oxide biosynthetic process	0.0176	1	Cd34,Cx3cr1,Icam1,Itgb2,Sirpa,Smpd3,Tlr2	n/a (just one condition)
regulation of protein processing	0.0176	1	Ccbe1,Clec3b,Gas1,Glg1,Gsn,Mmp14,Spon1	n/a (just one condition)
transmembrane receptor protein serine/threonine kinase signaling pathway	0.0177	1	Arap1,Col1a2,Col3a1,Gdf10,Gdf6,Gdf7,Inhbb,Jade2,Nceh1,Smpd3,Tgfbr2,Vsir	n/a (just one condition)
postsynapse assembly	0.0177	2	Ephb2,Lrp4,Nrxn2,Reln	Ephb2,Lrp4,Reln
animal organ formation	0.0177	1	Ar,Axin2,Bmpr1a,Mef2c,Smarcd3,Wnt5a	n/a (just one condition)
collagen catabolic process	0.0178	1	Adamts2,Ctsk,Mmp14,Mmp2,Mmp3	n/a (just one condition)
nervous system process	0.0178	1	Apoe,Bche,Cacna1c,Cacnb2,Camk4,Chst10,Fgf13,Fgf14,Foxp2,Fzd4,Gabra3,Gjc1,Itga8,Jam3,Kcnab1,Kcnma1,Kcnq4,Lef1,Mef2c,Myh10,Npy1r,Ntf3,Ntrk3,Pde5a,Prrt2,Ptprz1,Rag1,Rbp4,Rcan2,Scn2a1,Sema5a,Serpinf1,Slc4a10,Slc8a2,Thra,Thrb,Tub,Whrn	n/a (just one condition)
cellular response to zinc ion	0.0179	1	Hvcn1,Kcnk3,Mt1,Mt2	n/a (just one condition)
nitric oxide mediated signal transduction	0.0179	1	Mt1,Mt2,Nos1,Nos2	n/a (just one condition)
neuron remodeling	0.0179	1	C1qa,C3,Pdgfb,Scarf1	n/a (just one condition)
type I interferon signaling pathway	0.0179	1	Ifitm1,Irf7,Oas2,Stat1	n/a (just one condition)
cartilage development involved in endochondral bone morphogenesis	0.0179	2	Col12a1,Col14a1,Col1a1,Matn2,Smpd3,Tgfbr2	Col12a1,Col14a1,Col1a1,Matn2
positive regulation of epithelial to mesenchymal transition	0.0179	1	Col1a1,Loxl2,Olfm1,Pdpn,Snai1,Tgfbr2	n/a (just one condition)
positive regulation of humoral immune response	0.0179	1	Acod1,C3,H2-DMa,Il1b	n/a (just one condition)
regulation of biomineral tissue development	0.0179	1	Ccr1,Cebpb,Fgfr3,Grem1,Hey1,Notch1,Ptk2b,S1pr1,Srgn	n/a (just one condition)
regulation of cold-induced thermogenesis	0.0179	1	Cebpb,Dio2,Flcn,Il4ra,Lcn2,Notch1,Nr1h3,Plac8,Syk,Ucp2,Zbtb7b	n/a (just one condition)
positive regulation of cholesterol esterification	0.018	1	Apoa1,Apoa2,Apoe	n/a (just one condition)
cellular ion homeostasis	0.018	1	Ackr2,Adcyap1r1,Atp13a2,Atp2a1,C1qtnf1,Cmklr1,Cp,Cx3cr1,Gpr35,Gpr39,Hexb,Lpar1,Lrp1,Nucb2,P2rx7,Pdgfra,Plcl2,Ptgir,Rasa3,Ryr1,Scara5,Slc11a1,Slc4a10,Slc9a9,Smpd3,Tbxas1	n/a (just one condition)
granulocyte migration	0.018	1	Ccl21c,Csf3r,Itgam,Itgb2,Nckap1l,Prex1,Sirpa,Syk	n/a (just one condition)
cellular response to transforming growth factor beta stimulus	0.0182	1	Arap1,Col1a1,Col1a2,Col3a1,Cx3cr1,Dbn1,Fbn1,Runx1,Sfrp1,Tgfbr2	n/a (just one condition)
clustering of voltage-gated sodium channels	0.0185	1	Gldn,Myoc,Nfasc	n/a (just one condition)
SMAD protein signal transduction	0.0185	1	Arap1,Gdf10,Gdf6,Gdf7,Inhbb,Jade2,Nceh1	n/a (just one condition)
regulation of cardiac muscle cell action potential	0.0185	1	Ank2,Cacna1c,Ctnna3,Fgf13,Slmap	n/a (just one condition)
monoamine transport	0.0187	1	Cd300a,Fcer1g,Fcgr3,Ly6e,Syk	n/a (just one condition)
defense response to protozoan	0.0187	1	Bcl3,Cd37,Il4ra,Irf8,Slc11a1	n/a (just one condition)
response to lipoprotein particle	0.0187	1	Cd68,Fcer1g,Itgb2,Mylip,Syk	n/a (just one condition)
regulation of calcium ion transport	0.0187	1	Adora2a,Agt,Ccr1,Chd7,Gpr35,Icam1,Jak3,Lyn,Nos1,Pdgfb,Plcg2,Ptk2b,Rapgef3,Stac2,Tlr9,Usp2	n/a (just one condition)
neural tube development	0.0187	1	Cc2d2a,Dact1,Dchs1,Gas1,Gdf7,Ptch1,Sfrp1,Sfrp2	n/a (just one condition)
regulation of action potential	0.0191	1	Ank2,Cacna1c,Ctnna3,Fgf13,Kcnip1,Slc8a2,Slmap	n/a (just one condition)
positive regulation of protein transport	0.0192	1	Abcg1,Adora2a,Agt,Cd14,Cd300c2,Cd38,Clec4e,Fgr,Glul,Hcls1,Hyal2,Itgam,Mmp13,Plk3,Ppard,Rapgef3,Rgcc,Syk,Trpm2	n/a (just one condition)
aromatic compound catabolic process	0.0193	1	Apobec3,Cyp1a1,Dio2,Fah,Gda,Hdc,Helz2,Ncf1,Ncf2,Nt5e,Oas2,Pde2a,Samhd1,Slfn8,Upp1,Xdh,Zc3h12d	n/a (just one condition)
positive regulation of cell killing	0.0194	1	H2-D1,H2-K1,Itgam,Nectin2,Nos2,Syk,Tyrobp	n/a (just one condition)
negative regulation of intracellular signal transduction	0.0195	2	Actn3,Agt,Arap3,Arrb1,C1qtnf3,Cd22,Cd300a,Cd44,Cd74,Cdc34,Ceacam1,Dact1,Dusp18,Dyrk2,Epha2,Ephb2,Fbln1,Flcn,Foxo1,Grina,Heg1,Hyal2,Il1b,Lpar1,Lyn,Mmp3,Myoc,Myoz1,Nucb2,P2rx7,Pde2a,Rasa3,Rasa4,Rasip1,Sfrp1,Sirpa,Slc9a3r2,Slit2,Snai1,Stat1,Tnfaip3,Vgll4,Xdh	Cd300a,Cd74,Rasa3
lipid homeostasis	0.0195	1	Abca1,Abcg1,Abhd5,Apoc3,Fitm2,Gpihbp1,Gramd1b,Lipg,Mylip,Nr1h3,Scarb1	n/a (just one condition)
sensory system development	0.0196	1	Aldh1a3,Angptl7,Cc2d2a,Cdon,Cfh,Col8a2,Efemp1,Egfr,Ephb2,Fbn1,Gas1,Inhbb,Mfap2,Pdgfra,Prox1,Rab11fip4,Serpinf1,Tgfbr2,Tmem132e	n/a (just one condition)
regulation of skeletal muscle contraction	0.0197	1	Casq1,Dmd,Dmpk,Mylk2	n/a (just one condition)
cellular response to interleukin-6	0.0198	1	Entpd2,Il6ra,Pid1,Selp,Spi1	n/a (just one condition)
negative regulation of T-helper 1 type immune response	0.02	1	Havcr2,Il4ra,Jak3	n/a (just one condition)
regulation of dendritic cell differentiation	0.02	1	Cebpb,Tmem176a,Tmem176b	n/a (just one condition)
positive regulation of apoptotic cell clearance	0.02	1	Abca7,C3,Cd300lf	n/a (just one condition)
response to hormone	0.02	1	Acod1,Agt,Alpl,Apoc3,Bsg,Cd38,Cdkn1a,Ceacam1,Cybb,Eif4ebp1,Eif4ebp2,Foxo1,Hcls1,Lyn,Mmp13,Ncf2,Nos1,Nos2,Notch1,Nr1h3,Ppard,Ptk2b,Serpina3f,Serpina3g,Serpina3n,Sh2b2,Slc27a1,Stat1,Sult1a1,Timp4,Trim25,Ucp2,Zbtb7b,Zfp366	n/a (just one condition)
synapse pruning	0.02	1	C1qa,C1qb,C1qc	n/a (just one condition)
regulation of fatty acid biosynthetic process	0.02	1	Agt,Cd74,Ceacam1,Elovl5,Il1b,Nr1h3	n/a (just one condition)
memory	0.0206	1	Apoe,Camk4,Chst10,Fgf13,Itga8,Ntf3,Pde5a,Rcan2,Scn2a1,Serpinf1,Slc8a2	n/a (just one condition)
lymph vessel morphogenesis	0.0207	1	Ccbe1,Pdpn,Prox1,Svep1	n/a (just one condition)
smooth muscle tissue development	0.0207	1	Foxp2,Ihh,Itga8,Mylk,Osr1	n/a (just one condition)
regulation of extent of cell growth	0.0207	1	Apoe,Cdh4,Fgf13,Ntrk3,Sema3a,Sema3c,Sema3d,Sema5a,Sema6c,Wnt5a	n/a (just one condition)
regulation of synaptic plasticity	0.0208	1	Camk2a,Ctnnd2,Cx3cr1,Dbn1,Ephb2,Fcgr2b,Lgmn,Nsg1,Pirb,Reln,Slc4a10,Sorcs2,Tyrobp	n/a (just one condition)
negative regulation of transcription, DNA-templated	0.0209	1	Bcl3,Cd38,Cebpb,Ciita,Dll4,Eng,Fgfr3,Flcn,Foxo1,Grem1,Hcls1,Hey1,Hist2h2aa1,Ifi203,Ifi204,Ifi205,Il1b,Irf8,Klf2,Mbd1,Mnda,Mndal,Nfatc1,Nfatc2,Nfkb2,Notch1,Notch4,Nr1h3,Pde2a,Pdgfb,Pex14,Plk3,Ppard,Pydc3,Runx3,Sbno2,Sox18,Spi1,Stat1,Tbx3,Usp2,Vgll4,Zbtb7b,Zfp366,Zmynd15	n/a (just one condition)
response to fungus	0.0209	1	Clec7a,Cotl1,Ncf1,Pik3cd,Syk,Tlr2	n/a (just one condition)
negative regulation of cell migration involved in sprouting angiogenesis	0.0211	1	Card10,Dll4,Mmrn2,Notch1	n/a (just one condition)
positive regulation of phagocytosis, engulfment	0.0211	1	Abca7,C3,Fcgr1,Lbp	n/a (just one condition)
positive regulation of cell projection organization	0.0211	1	Arap1,Camk1d,Dbn1,Dixdc1,Efemp1,Fzd1,Hgf,Itga2,Lpar1,Lrp1,P2rx7,Plxna1,Plxna3,Plxna4,Plxnb2,Ptprf,Reln,Robo1,Scn1b,Sema4d,Serpinf1	n/a (just one condition)
response to nutrient levels	0.0211	1	Abca1,Adssl1,Alpl,Bckdhb,Cd68,Cdkn1a,Cyp1a1,Eif4ebp1,Fes,Flcn,Foxo1,Glul,Lcn2,Lipg,Mfsd2a,Nuak2,Pim1,Ppard,Stat1,Trim25,Ttpa,Ucp2,Upp1	n/a (just one condition)
regulation of smooth muscle cell proliferation	0.0213	1	Apod,Egfr,Igfbp5,Il6ra,Itga2,Mmp2,Ptafr,Ptgir,Smpd3,Tgfbr2,Tnfaip3	n/a (just one condition)
response to mechanical stimulus	0.0214	1	Col1a1,Col3a1,Dcn,Egfr,Itga2,Mmp14,Mmp2,Nrxn2,P2rx7,Piezo2,Ptch1,Tgfbr2,Tifab	n/a (just one condition)
positive regulation of fatty acid metabolic process	0.0219	1	Agt,Cd74,Elovl5,Il1b,Nr1h3,Ppard	n/a (just one condition)
negative regulation of endothelial cell proliferation	0.0219	1	Dll4,Eng,Flt1,Rgcc,Stat1,Xdh	n/a (just one condition)
negative regulation of cell junction assembly	0.0219	1	Ace,Apod,Lrp1,Mmp14,Tlr2	n/a (just one condition)
endochondral ossification	0.0219	1	Col1a1,Fgf18,Mmp14,Smpd3,Tmem119	n/a (just one condition)
negative regulation of actin filament bundle assembly	0.0219	1	Arap1,Dbn1,Myoc,Tmeff2,Was	n/a (just one condition)
positive regulation of immunoglobulin mediated immune response	0.0219	1	Btk,C3,Fcer1g,Fcgr1,Fcgr3,Nectin2	n/a (just one condition)
peptidyl-methionine modification	0.0222	1	Apoa1,Apoa2,Naa20	n/a (just one condition)
chaperone-mediated protein transport	0.0222	1	Timm13,Timm8a1,Timm9	n/a (just one condition)
T cell activation involved in immune response	0.0223	1	Bcl3,Cd74,Clec4e,Fcer1g,Icam1,Lcp1,Slc11a1	n/a (just one condition)
positive regulation of stress-activated MAPK cascade	0.0223	1	Ceacam1,Fcgr2b,Fgd2,Flt4,Il1b,Map3k11,Mmp8,Ncf1,Ptk2b,Syk,Tlr9,Xdh	n/a (just one condition)
regulation of protein kinase B signaling	0.0227	1	Angpt1,C1qtnf1,C1qtnf3,Cx3cr1,Egfr,F3,Hpse,Igfbp5,Mmp3,Myoc,Pik3r5	n/a (just one condition)
cellular response to metal ion	0.023	1	Alox5ap,Atp13a2,Cybb,Egfr,Gpr39,Gsn,Lgmn,Ncf1,Ryr1,Serpinf1,Smpd3,Tlr9	n/a (just one condition)
regulation of morphogenesis of a branching structure	0.0231	1	Btbd7,Ntn4,Pdgfra,Sfrp1,Wnt2b	n/a (just one condition)
apoptotic signaling pathway	0.0231	1	Bcl3,Cdkn1a,Cebpb,Dyrk2,Epha2,Fgfr3,Ifi204,Il1b,Itgam,Lcn2,Ppard,Sgpl1,Shisa5,Srgn,Tnfrsf1b,Tyrobp	n/a (just one condition)
positive regulation of lymphocyte mediated immunity	0.0234	1	Btk,C3,Fcer1g,Fcgr1,Fcgr3,H2-D1,H2-K1,Il1b,Nectin2	n/a (just one condition)
protein trimerization	0.0236	1	Alox5ap,Cd74,Col1a2,Scara5	n/a (just one condition)
coronary vasculature development	0.0236	1	Ace,Angpt1,Gpc3,Hand2,Lrp1,Robo1,Zfpm2	n/a (just one condition)
response to molecule of fungal origin	0.0239	1	Clec7a,Syk,Tlr2	n/a (just one condition)
cerebral cortex tangential migration	0.0239	1	Reln,Robo1,Slit2	n/a (just one condition)
autocrine signaling	0.0239	2	Cd68,Cx3cr1,Fzd1,S100a8,S100a9	Cd68
cardiac septum development	0.0239	1	Fzd1,Heg1,Lrp1,Prox1,Robo1,Slit2,Sox4,Tgfbr2,Zfpm2	n/a (just one condition)
extracellular exosome biogenesis	0.0239	1	Atp13a2,Cd34,Steap3	n/a (just one condition)
negative regulation of B cell receptor signaling pathway	0.0239	2	Cd22,Cd300a,Fcgr2b,Plcl2	Cd300a,Fcgr2b
peptide cross-linking via chondroitin 4-sulfate glycosaminoglycan	0.0239	1	Dcn,Egflam,Spock2	n/a (just one condition)
positive regulation of Rho protein signal transduction	0.0239	2	Adgrg1,Arrb1,Col3a1,D8Ertd82e,Gpr35,Gpr4,Lpar1,Mcf2l,Robo1	Gpr35
regulation of chondrocyte differentiation	0.0239	1	Adamts12,Efemp1,Fgf18,Gdf6,Glg1,Loxl2	n/a (just one condition)
positive regulation of interleukin-10 production	0.0239	1	Cd34,Hgf,Syk,Tlr2,Tlr9	n/a (just one condition)
cerebral cortex cell migration	0.0239	1	Cx3cr1,Dixdc1,Egfr,Reln,Robo1,Slit2	n/a (just one condition)
regulation of lipid catabolic process	0.0242	2	1110001J03Rik,Abhd5,Apoa1,Apoa2,Apoc1,Apoc3,Il1b,Mettl20,Mfsd2a,Mlycd,Scarb1,Tysnd1	No common gene
cellular response to leukemia inhibitory factor	0.0246	1	Bcat2,Egln3,Eps8,Icam1,Laptm5,Nrp2,Sbno2,Socs3,Sox17,Trim25	n/a (just one condition)
cell junction assembly	0.025	1	Cdh11,Ctnnd2,Epb41l3,Ephb2,Heg1,Itga2,Itgb4,Lgi2,Lrp4,Nfasc,Nrxn2,Plxnb2,Reln	n/a (just one condition)
regulation of cytosolic calcium ion concentration	0.0251	1	Agt,Ccr1,Cd38,Cxcl13,Fpr2,Gpr35,Gpr4,Il1b,Itpr3,Jak3,Kcna5,Kcnk3,Nos1,Plcg2,Ptger1,Ptk2b,Rasa3,S1pr1,Trpm2	n/a (just one condition)
secretion by cell	0.0251	1	Abca1,Agt,Btk,Ccr1,Cd300a,Dio2,Eng,Fcer1g,Fcgr3,Hck,Ly6e,Lyn,Myo1f,Nos2,Plek,Pou2f2,Stxbp2,Syk,Tbx3,Tnfaip2	n/a (just one condition)
regulation of lipoprotein lipase activity	0.0251	1	Abhd5,Apoc3,Gpihbp1,Nr1h3	n/a (just one condition)
negative regulation of protein phosphorylation	0.0251	1	Adora2a,Agt,Cd300a,Cdkn1a,Ceacam1,Dusp18,Eng,Flcn,Foxo1,Grem1,Hyal2,Igfbp3,Il1b,Lyn,Nos1,Parp14,Pbld1,Rasip1,Shb,Socs3,Xdh	n/a (just one condition)
protein kinase C signaling	0.0251	1	Adgrg1,Pdgfb,Plek,Prkch	n/a (just one condition)
toll-like receptor 4 signaling pathway	0.0251	1	Cd14,Lyn,Nfkbia,Pik3ap1	n/a (just one condition)
response to temperature stimulus	0.0252	1	Agt,Cd14,Cdkn1a,Dio2,Ier5,Lyn,Nos1,Plac8,Rasa3,Slc27a1,Trpm2,Ucp2	n/a (just one condition)
adenylate cyclase-activating G protein-coupled receptor signaling pathway	0.0257	1	Abca1,Adcy3,Adcy4,Adgrg1,Adora2a,Cnr2,Gpr4,Mc5r,Ptger1,S1pr1	n/a (just one condition)
anion transport	0.0258	1	Abca1,Abca7,Abcc3,Abcg1,Car4,Ceacam1,Clca3a1,Lrrc8c,Mfsd2a,Nos2,Pltp,Ppard,Pxmp2,Scarb1,Slc10a6,Slc11a1,Slc12a7,Slc1a3,Slc25a22,Slc27a1,Slc27a2,Slc3a2,Slc7a10,Slco2b1	n/a (just one condition)
detection of biotic stimulus	0.0258	1	Clec7a,Lbp,Srpx,Ssc5d,Tlr2	n/a (just one condition)
dendrite morphogenesis	0.026	1	Camk2a,Ctnnd2,Dact1,Dclk1,Ephb2,Fmn1,Lrp4	n/a (just one condition)
positive regulation of myeloid cell differentiation	0.026	1	Ccr1,Cd74,Csf1r,Fes,Hcls1,Inpp5d,Itgam,Stat1,Tyrobp	n/a (just one condition)
cell differentiation involved in kidney development	0.026	1	Gpr4,Grem1,Notch1,Pdgfb,Podxl,Stat1	n/a (just one condition)
positive regulation of DNA-binding transcription factor activity	0.026	1	Adam8,Fcgr2b,Grem1,Hcls1,Icam1,Il1b,Itgb2,Nfam1,Prkch,Rgcc,Tlr9,Tmem173,Trim14,Trim25,Trim30a	n/a (just one condition)
tumor necrosis factor-mediated signaling pathway	0.026	1	Nfkbia,Plvap,Ptk2b,Stat1,Tnfrsf13c,Tnfrsf1b	n/a (just one condition)
acetyl-CoA metabolic process	0.0261	1	Acot12,Mlycd,Mpc2,Ppcs	n/a (just one condition)
activation of MAPK activity	0.0261	1	Arrb1,Cd74,Gpr39,Hgf,Igfbp6,Lpar1,P2rx7,Shc2,Syk	n/a (just one condition)
negative regulation of smoothened signaling pathway	0.0261	1	Gas1,Gpc3,Hhip,Ptch1	n/a (just one condition)
modulation of chemical synaptic transmission	0.0261	2	Apoe,Bche,Cacnb2,Camk2a,Cdh11,Ctnnd2,Cx3cr1,Dbn1,Dgkb,Dmpk,Dnm1,Egfr,Ephb2,Erbb4,Fcgr2b,Fgf14,Gria4,Gucy1a3,Gucy1b3,Igsf9b,Kcnq4,Lama2,Lgmn,Mef2c,Mylk2,Nsg1,Ntf3,Pirb,Plat,Plcl2,Prrt2,Ptprd,Reln,Rgs4,S1pr2,Slc4a10,Slc8a2,Sorcs2,Stx1a,Tmem108,Tyrobp,Vamp1	Lama2,Slc4a10
regulation of cell size	0.0262	1	Apoe,Aqp11,Cdh4,Fgf13,Kcnma1,Ntrk3,Sema3a,Sema3c,Sema3d,Sema5a,Sema6c,Wnt5a,Xk	n/a (just one condition)
secretion	0.0263	1	Abca1,Abcc3,Agt,Btk,Ccr1,Cd300a,Dio2,Eng,Fcer1g,Fcgr3,Gpat4,Hck,Ly6e,Lyn,Myo1f,Nos2,Plek,Pou2f2,Stxbp2,Syk,Tbx3,Tnfaip2,Xdh,Zbtb7b	n/a (just one condition)
negative regulation of CD4-positive, alpha-beta T cell activation	0.0263	1	Il4ra,Jak3,Runx3,Vsir,Zbtb7b	n/a (just one condition)
endocardium morphogenesis	0.0263	1	Notch1,Sox17,Sox18	n/a (just one condition)
positive regulation of cell-cell adhesion mediated by integrin	0.0263	1	Cxcl13,Piezo1,Podxl	n/a (just one condition)
lymph node development	0.0263	1	Cxcl13,Flt3,Jak3,Nfkb2,Spns2	n/a (just one condition)
leukocyte degranulation	0.0263	1	Btk,Cd300a,Lyn,Myo1f,Stxbp2	n/a (just one condition)
intrinsic apoptotic signaling pathway in response to DNA damage by p53 class mediator	0.0263	1	Bcl3,Cdkn1a,Dyrk2,Ifi204,Shisa5	n/a (just one condition)
hydrogen peroxide biosynthetic process	0.0263	1	Cybb,Cyp1a1,Ncf1	n/a (just one condition)
regulation of activation of Janus kinase activity	0.0263	1	Agt,Cd300a,Il6ra	n/a (just one condition)
regulation of vascular endothelial growth factor signaling pathway	0.0264	2	Ccbe1,Dcn,Robo1,Smoc2	Ccbe1,Dcn,Smoc2
negative regulation of osteoblast differentiation	0.0271	1	Gdf10,Hand2,Igfbp5,Ptch1,Sema4d,Sfrp1	n/a (just one condition)
regulation of exocytosis	0.0272	1	Adora2a,Cd300a,Ceacam1,Cyth1,Ddi2,Fcer1g,Fes,Fgr,Il4ra,Itgam,Itgb2,Lyn,Notch1,Stxbp2,Syk	n/a (just one condition)
heterocycle catabolic process	0.0272	1	Apobec3,Cyp1a1,Gda,Hdc,Helz2,Ncf1,Ncf2,Nt5e,Oas2,Pde2a,Prodh,Samhd1,Slfn8,Upp1,Xdh,Zc3h12d	n/a (just one condition)
leukocyte homeostasis	0.0273	1	Flt3,Itgam,Jak3,Lyn,Pirb,Sh2b2,Spns2,Tnfrsf13c	n/a (just one condition)
courtship behavior	0.0273	1	Ar,Thra,Thrb	n/a (just one condition)
regulation of striated muscle tissue development	0.0273	1	Bmpr1a,Capn3,Erbb4,Gli1,Hdac9,Lef1,Mef2c,Meis1,Rbm24,Rbp4,Rgs4	n/a (just one condition)
actomyosin structure organization	0.0275	1	Capn3,Casq1,Limch1,Lmod1,Myh10,Myh11,Myom1,Phactr1,Rock1	n/a (just one condition)
epithelial tube morphogenesis	0.0277	2	Angpt1,Ar,Cc2d2a,Cd44,Celsr1,Cobl,Enah,Fat4,Fgf1,Fmn1,Fzd1,Gdf7,Gpc3,Hand2,Hhip,Ihh,Lef1,Lgr4,Mef2c,Mmp14,Nkx3-1,Npnt,Osr1,Pgr,Plxnb2,Prickle1,Ptch1,Robo1,Sema5a,Sfrp1,Slit2,Sox4,Tgfbr2,Wnt5a	Gpc3
female gonad development	0.0277	1	Fst,Fzd4,Mmp2,Nrip1,Pdgfra,Sfrp1	n/a (just one condition)
regulation of collagen biosynthetic process	0.0278	1	Eng,Il6ra,Pdgfb,Ppard,Rapgef3,Rgcc	n/a (just one condition)
carbohydrate derivative metabolic process	0.0278	1	Adamts12,Angpt1,Apobec2,Cd44,Dcn,Dse,Egflam,Galnt10,Galnt15,Gfpt2,Gxylt2,Hexb,Hgf,Hk3,Hpse,Man1a,Man2b1,Man2b2,Mgat5,Nt5e,Phlda1,Pigz,Sdf2l1,Slc37a2,Slc4a10,Spock2,St8sia2,Sulf2,Uap1l1,Wbscr17	n/a (just one condition)
negative regulation of RNA metabolic process	0.0282	1	Bcl3,Cd38,Cebpb,Ciita,Dll4,Eng,Fgfr3,Flcn,Foxo1,Grem1,Hcls1,Hey1,Hif3a,Hist2h2aa1,Ifi203,Ifi204,Ifi205,Il1b,Irf8,Klf2,Mbd1,Mnda,Mndal,Nfatc1,Nfatc2,Nfkb2,Notch1,Notch4,Nr1h3,Parp14,Pde2a,Pdgfb,Pex14,Plk3,Ppard,Pydc3,Runx3,Sbno2,Slc11a1,Sox18,Spi1,Stat1,Tbx3,Usp2,Vgll4,Zbtb7b,Zfp366,Zmynd15	n/a (just one condition)
negative regulation of interleukin-12 production	0.0285	1	Jak3,Mefv,Tlr8,Tnfrsf9	n/a (just one condition)
positive regulation of myeloid leukocyte cytokine production involved in immune response	0.0285	1	Cd74,Fcer1g,Gprc5b,Sema7a	n/a (just one condition)
negative regulation of bone mineralization	0.0285	1	Ccr1,Grem1,Ptk2b,Srgn	n/a (just one condition)
vascular process in circulatory system	0.0285	1	Adora2a,Agt,Cd38,Cdh5,Ceacam1,Gpr4,Icam1,Kcna5,Mfsd2a,Nos1,Pde2a,Pdgfb,Ppard	n/a (just one condition)
B cell homeostasis	0.0288	1	Lyn,Pirb,Sh2b2,Spns2,Tnfrsf13c	n/a (just one condition)
regulation of Notch signaling pathway	0.0289	1	D8Ertd82e,Dll4,Hey1,Jag2,Lfng,Nfkbia,Notch1,Notch4	n/a (just one condition)
regulation of viral genome replication	0.0289	1	Apobec3,Bst2,Ifitm1,Notch1,Oas1a,Oas2,Oas3,Oasl1	n/a (just one condition)
regulation of T cell mediated immunity	0.029	1	Ceacam1,H2-D1,H2-K1,Il1b,Nectin2,Tnfrsf1b,Vsir	n/a (just one condition)
action potential	0.0292	1	Ank2,Cacna1c,Cacnb2,Dmd,Kcnd3,Kcnma1,Ntrk3,Scn2a1	n/a (just one condition)
nephron tubule development	0.0292	1	Aqp11,Fat4,Fgf1,Gpc3,Lgr4,Mef2c,Npnt,Osr1	n/a (just one condition)
actin filament-based movement	0.0292	1	Ank2,Cacna1c,Cacnb2,Kcnd3,Limch1,Myh10,Rock1,Sgcd	n/a (just one condition)
negative regulation of actin filament polymerization	0.0292	1	Capg,Gsn,Slit2,Sptb,Tlr2,Tmsb10	n/a (just one condition)
gland development	0.0298	2	Aldh1a3,Ar,Bmpr1a,Cbx7,Cd44,Cobl,Egfr,Erbb4,Gdf7,Gli1,Hand2,Hgf,Igfbp5,Igsf3,Ihh,Itga2,Itpr1,Lef1,Mmp2,Myb,Nfib,Nkx3-1,Pdgfra,Pgr,Plxna1,Prox1,Ptch1,Rag1,Rltpr,Robo1,Runx1,Sema3a,Sema3c,Sfrp1,Slit2,Sulf2,Tgfbr2,Thra,Upb1,Vwf,Wnt5a	Igfbp5
regulation of stress-activated MAPK cascade	0.0299	1	Clec7a,Dact1,Dixdc1,Egfr,Fcgr2b,Gdf6,Hand2,Hgf,Ncf1,Sfrp1,Sirpa,Syk,Tlr9	n/a (just one condition)
growth plate cartilage chondrocyte morphogenesis	0.0299	1	Col12a1,Col14a1,Matn2	n/a (just one condition)
activated T cell proliferation	0.0299	1	Ephb6,Itgam,Itgb2	n/a (just one condition)
cardiac muscle tissue development	0.0299	1	Bmpr1a,Fgf1,Gjc1,Mef2c,Myh10,Myh11,Mylk2,Myom1,Rbp4,Sgcd,Sgcg,Wnt5a	n/a (just one condition)
lymph circulation	0.0299	1	Heg1,Svep1	n/a (just one condition)
regulation of antigen processing and presentation	0.0302	2	Cd68,Cd74,H2-Ab1,Slc11a1,Was	Cd68,Cd74,Slc11a1
neutrophil mediated immunity	0.0302	2	Ace,Cd300lb,Myo1f,Ncf1,Stxbp2	Cd300lb,Myo1f,Ncf1
carboxylic acid catabolic process	0.0306	1	Bcat2,Bckdhb,Cyp4f18,Ehhadh,Fah,Gpt2,Hdc,Hyal2,Nos1,Nos2,Ppard,Prodh,Slc27a2	n/a (just one condition)
regulation of ion transport	0.0309	1	Ank2,Apoe,Atp1b2,Cacna1c,Cacnb2,Capn3,Casq1,Dmd,Dmpk,Fgf14,Fhl1,Itpr1,Kcnab1,Kcnd3,Kcnip1,Kcnip4,Kcnma1,Kcnq4,Kcns3,Lep,Mef2c,Mylk,Nalcn,Osr1,Rgs4,Scn2a1,Slmap,Tmem110	n/a (just one condition)
positive regulation of myeloid leukocyte differentiation	0.0312	1	Ccr1,Cd74,Csf1r,Fes,Hcls1,Itgam,Tyrobp	n/a (just one condition)
actin cytoskeleton organization	0.0314	1	Arrb1,Capg,Dbn1,Epb41l3,Fmn1,Gas7,Gsn,Lcp1,Myo1f,Myoz1,Nckap1l,Nrap,Pdgfra,Prox1,S1pr2,Sfrp1,Sirpa,Thsd7a,Tmsb10,Tyrobp,Was	n/a (just one condition)
cellular calcium ion homeostasis	0.0316	1	Ackr2,Adcyap1r1,Atp13a2,Atp2a1,C1qtnf1,Cmklr1,Cx3cr1,Gpr35,Gpr39,Hexb,Lpar1,Lrp1,Nucb2,P2rx7,Pdgfra,Plcl2,Ptgir,Rasa3,Ryr1,Smpd3	n/a (just one condition)
export from cell	0.0318	1	Abca1,Agt,Btk,Ccr1,Cd300a,Dio2,Eng,Fcer1g,Fcgr3,Hck,Kcna5,Ly6e,Lyn,Myo1f,Nos2,Plek,Pou2f2,Stxbp2,Syk,Tbx3,Tnfaip2	n/a (just one condition)
monocarboxylic acid metabolic process	0.0318	1	Abhd5,Acsf2,Acsm5,Alox5ap,C1qtnf9,C3,Cd74,Cyp1a1,Cyp2b10,Cyp2e1,Cyp4f18,Dagla,Ehhadh,Elovl5,Fah,Gpat4,Nr1h3,Ppard,Sgpl1,Slc1a3,Slc27a1,Slc27a2	n/a (just one condition)
cellular response to estradiol stimulus	0.032	2	Egfr,Itga2,Mmp2,Nrip1,Sfrp1	Egfr,Mmp2,Nrip1,Sfrp1
superoxide metabolic process	0.0321	1	Cybb,Ncf1,Ncf2,Ncf4,Nos2	n/a (just one condition)
peptidyl-tyrosine autophosphorylation	0.0321	1	Fes,Fgr,Hck,Lyn,Ptk2b	n/a (just one condition)
osteoblast differentiation	0.0321	1	Col1a1,Fzd1,Gdf10,Igfbp5,Myoc,Sfrp1,Snai1,Tmem119	n/a (just one condition)
somite development	0.0322	1	Axin2,Bmpr1a,Cobl,Ihh,Lef1,Nkx3-1,Sema3c,Wnt5a	n/a (just one condition)
positive regulation of interleukin-1 beta production	0.0328	1	Ifi204,Ifi205,Mnda,Mndal,Tlr8,Tyrobp	n/a (just one condition)
smooth muscle cell differentiation	0.0328	1	Agt,Eng,Hey1,Notch1,Pdgfb,Tbx3	n/a (just one condition)
regulation of axon extension	0.0328	1	Apoe,Cdh4,Ntrk3,Sema3a,Sema3c,Sema3d,Sema5a,Sema6c,Wnt5a	n/a (just one condition)
cardiac conduction	0.0328	1	Ank2,Cacna1c,Cacnb2,Ctnna3,Gjc1,Kcnd3	n/a (just one condition)
nucleotide catabolic process	0.0328	1	Ncf1,Ncf2,Nt5e,Pde2a,Samhd1,Upp1	n/a (just one condition)
negative regulation of protein secretion	0.0329	1	Cd22,Il1b,Midn,Nos1,Nr1h3,Pim3,Rgcc,Srgn,Ucp2	n/a (just one condition)
regulation of granulocyte differentiation	0.033	1	C1qc,Ceacam1,Hcls1,Inpp5d	n/a (just one condition)
response to metal ion	0.033	1	Alox5ap,Bsg,C1qa,Cd14,Cp,Cybb,Cyp1a1,Hvcn1,Itpr3,Kcnk3,Mt1,Mt2,Ncf1,Plcg2,Ptk2b,Rasa4,Tlr9,Trpm2,Xdh	n/a (just one condition)
cellular response to low-density lipoprotein particle stimulus	0.033	1	Fcer1g,Itgb2,Mylip,Syk	n/a (just one condition)
mature B cell differentiation involved in immune response	0.033	1	Bcl3,Lfng,Plcg2,Ptk2b	n/a (just one condition)
regulation of lipoprotein particle clearance	0.033	1	Apoc3,Gpihbp1,Lipg,Mylip	n/a (just one condition)
regulation of phospholipid biosynthetic process	0.033	1	Adgrf5,Fpr2,Pdgfb,Slc27a1	n/a (just one condition)
regulation of leukocyte mediated cytotoxicity	0.033	1	Ceacam1,H2-D1,H2-K1,Havcr2,Itgam,Nectin2,Tyrobp	n/a (just one condition)
zymogen activation	0.0333	1	C1ra,Lgmn,Mmp14,Plat,Prss12,Vsir	n/a (just one condition)
Notch signaling involved in heart development	0.0334	1	Dll4,Hey1,Notch1	n/a (just one condition)
negative regulation of axonogenesis	0.0334	1	Fgf13,Sema3a,Sema3c,Sema3d,Sema5a,Sema6c,Wnt5a	n/a (just one condition)
dorsal aorta morphogenesis	0.0334	1	Dll4,Eng,Hey1	n/a (just one condition)
negative regulation of vascular associated smooth muscle cell differentiation	0.0334	1	Nfatc1,Nfatc2,Pdgfb	n/a (just one condition)
embryonic pattern specification	0.0334	1	Cobl,Erbb4,Ihh,Meis1,Sema3a,Tdrd5,Wnt5a	n/a (just one condition)
cellular transition metal ion homeostasis	0.0339	1	Cp,Ftl1,Lcn2,Mt1,Mt2,Sco2,Slc11a1,Ttc7	n/a (just one condition)
negative regulation of cellular protein metabolic process	0.0339	1	Acer2,Adora2a,Agt,Bst2,C3,C4b,Cd300a,Cdkn1a,Ceacam1,Ctsz,Dusp18,Eif4ebp1,Eif4ebp2,Eng,Fcmr,Flcn,Foxo1,Grem1,Hyal2,Igfbp3,Il1b,Il1r2,Lyn,Nos1,Nr1h3,Parp14,Pbld1,Rasip1,Rps6ka1,Serpina3f,Serpina3g,Serpina3n,Shb,Socs3,Spi1,Timp4,Tppp,Wfdc21,Xdh,Zc3h12d	n/a (just one condition)
positive regulation of NF-kappaB transcription factor activity	0.0341	1	Adam8,Grem1,Icam1,Il1b,Itgb2,Prkch,Tlr9,Trim14,Trim25,Trim30a	n/a (just one condition)
response to reactive oxygen species	0.0347	1	Apod,Btk,Cyp2e1,Foxo1,Hyal2,Kcna5,Klf2,Lcn2,Ncf1,Plk3,Ptk2b,Trpm2,Ucp2	n/a (just one condition)
eye development	0.0348	1	Aldh1a3,Angptl7,Cc2d2a,Cdon,Cfh,Col8a2,Efemp1,Egfr,Ephb2,Fbn1,Gas1,Inhbb,Mfap2,Pdgfra,Prox1,Rab11fip4,Serpinf1,Tgfbr2	n/a (just one condition)
positive regulation of neuron projection development	0.0348	1	Camk1d,Dbn1,Dixdc1,Fzd1,Hgf,Lpar1,Lrp1,Plxna1,Plxna3,Plxna4,Plxnb2,Ptprf,Reln,Robo1,Scn1b,Sema4d,Serpinf1	n/a (just one condition)
monocyte chemotaxis	0.035	1	Ccl6,Ccl8,Ccl9,Flt1,Pdgfb	n/a (just one condition)
embryo implantation	0.035	1	Acod1,Bsg,Itgb4,Lamb1,Ppard,Tead4	n/a (just one condition)
negative regulation of blood vessel endothelial cell migration	0.035	1	Card10,Dll4,Mmrn2,Notch1,Rgcc	n/a (just one condition)
response to antibiotic	0.035	1	Alpl,Ciita,Cyp1a1,Dusp18,Hyal2,Slc1a3	n/a (just one condition)
dendritic cell differentiation	0.035	1	Flt3,Lyn,Pirb,Spi1,Trpm2	n/a (just one condition)
regulation of viral entry into host cell	0.035	1	Cd74,Ifitm1,Nectin2,Trim25,Trim30a	n/a (just one condition)
regulation of nitric-oxide synthase activity	0.035	1	Cnr2,Eng,Il1b,Ptk2b,Scarb1	n/a (just one condition)
regulation of stress-activated protein kinase signaling cascade	0.0352	1	Ceacam1,Fcgr2b,Fgd2,Flt4,Foxo1,Il1b,Lyn,Map3k11,Mmp8,Ncf1,Ptk2b,Syk,Tlr9,Xdh	n/a (just one condition)
regulation of cardiac muscle cell proliferation	0.0356	1	Bmpr1a,Erbb4,Gli1,Mef2c,Meis1,Rbp4	n/a (just one condition)
negative regulation of cell-substrate adhesion	0.0357	1	Apod,Col1a1,Fbln1,Lrp1,Mmp14,Myoc	n/a (just one condition)
negative regulation of muscle tissue development	0.0357	1	Capn3,Hdac9,Igfbp5,Lef1,Meis1,Rbp4,Rgs4	n/a (just one condition)
regulation of phospholipase activity	0.0357	1	Adcyap1r1,Lpar1,Lrp1,Pdgfra,Ptafr,Sele	n/a (just one condition)
positive regulation of peptidase activity	0.0358	1	Arrb1,Ctsc,F3,Fbln1,Gsn,Lgmn,Pcolce,Pcolce2,Robo1,Syk,Vsir	n/a (just one condition)
positive regulation of smoothened signaling pathway	0.0359	1	Gas1,Gpc3,Prrx1,Sfrp1	n/a (just one condition)
negative regulation of tubulin deacetylation	0.0361	1	Bex4,Fry,Prkaa2	n/a (just one condition)
regulation of organ growth	0.0361	1	Bmpr1a,Cacna1c,Erbb4,Gli1,Mef2c,Meis1,Rag2,Rbp4,Rgs4	n/a (just one condition)
cellular biosynthetic process	0.0362	1	Abhd17c,Apoa1,Apoa2,Apoe,Atp5e,Atp5h,Cars2,Chkb,Coq7,Lars2,Mlycd,Mpc2,Mrpl12,Mrpl15,Mrpl34,Mrpl37,Mrpl51,Mrps12,Mrps23,Mrps7,Pcyt2,Pde4a,Ppcs,Rmnd1,Rps19,Slc25a39,Taf10,Tsfm,Uqcc3	n/a (just one condition)
protein oxidation	0.0362	1	Apoa1,Apoa2,Chchd4	n/a (just one condition)
negative regulation of cholesterol transport	0.0362	1	Apoa2,Apoc1,Apoe	n/a (just one condition)
small molecule biosynthetic process	0.0365	1	Acer2,Acsm5,Alox5ap,Bcat2,Cd74,Cyp1a1,Elovl5,Glul,Il1b,Ncf1,Ncf2,Nr1h3,Nt5e,Pde2a,Pgp,Plcg2,Pltp,Samhd1,Slc1a3,Slc27a2,Syk,Upp1	n/a (just one condition)
cellular response to extracellular stimulus	0.0365	1	Cd68,Cdkn1a,Fes,Flcn,Foxo1,Glul,Lcn2,Lyn,Mfsd2a,Nuak2,Pim1,Sipa1,Ucp2,Upp1	n/a (just one condition)
activation of protein kinase activity	0.0366	1	Agt,Card10,Cd74,Cdkn1a,Gprc5b,Grem1,Il1b,Ksr1,Map3k11,Map3k6,Pdgfb,Pim1,Ptk2b,Rgcc,Slc11a1,Syk,Tlr1	n/a (just one condition)
negative regulation of transmembrane receptor protein serine/threonine kinase signaling pathway	0.0367	1	Fbn1,Fst,Glg1,Ldlrad4,Sfrp1,Sfrp2	n/a (just one condition)
ovulation cycle	0.0367	1	Egfr,Fzd4,Nrip1,Pdgfra,Serpinf1	n/a (just one condition)
regulation of heart rate by cardiac conduction	0.0368	1	Ank2,Cacna1c,Cacnb2,Ctnna3,Kcnd3	n/a (just one condition)
response to nutrient	0.0368	1	Abca1,Alpl,Bckdhb,Cyp1a1,Fes,Lipg,Pim1,Ppard,Stat1,Trim25,Ttpa	n/a (just one condition)
cell communication involved in cardiac conduction	0.0368	1	Ank2,Cacna1c,Cacnb2,Ctnna3,Gjc1	n/a (just one condition)
cellular component assembly involved in morphogenesis	0.037	1	Epb41l3,Itgb4,Myoz1,Nfasc,Nrap,Pdgfra,Prox1,Tlr2	n/a (just one condition)
regulation of neutrophil apoptotic process	0.037	1	Cd44,Fcgr2b,Pik3cd	n/a (just one condition)
corticospinal tract morphogenesis	0.037	1	Cdh11,Scn1b,Slit2	n/a (just one condition)
positive regulation of gamma-delta T cell differentiation	0.037	1	Nckap1l,Sox4,Syk	n/a (just one condition)
regulation of proteolysis	0.0371	1	Acer2,Adam8,Adora2a,Agt,Bst2,C3,C4b,Ctsz,Egln3,Fcmr,Il1b,Il1r2,Lyn,Mefv,Notch4,Nr1h3,Plk3,Ptk2b,Rps6ka1,S100a8,S100a9,Serpina3f,Serpina3g,Serpina3n,Stat1,Syk,Timp4,Tnfrsf1b,Vsir,Wfdc21,Xdh	n/a (just one condition)
chemokine-mediated signaling pathway	0.0372	1	Ccl6,Ccl8,Ccl9,Ccr1,Cxcl13,Gpr35,Ptk2b	n/a (just one condition)
response to hyperoxia	0.0374	1	Cdkn1a,Cyp1a1,Foxo1,Kcna5	n/a (just one condition)
vascular endothelial growth factor signaling pathway	0.0374	1	Flt1,Flt4,Nrp2,Pdgfb	n/a (just one condition)
negative regulation of endothelial cell migration	0.0374	1	Card10,Cxcl13,Dll4,Mmrn2,Notch1,Rgcc	n/a (just one condition)
regulation of toll-like receptor 4 signaling pathway	0.0374	1	Acod1,Lbp,Lyn,Nr1h3	n/a (just one condition)
negative regulation of bone remodeling	0.0374	1	Cd38,Ceacam1,Grem1,Inpp5d	n/a (just one condition)
steroid hormone mediated signaling pathway	0.0375	1	Ar,Lef1,Nkx3-1,Nr1d1,Nr2f2,Pgr,Thra,Thrb	n/a (just one condition)
regulation of metal ion transport	0.0375	1	Ank2,Atp1b2,Cacna1c,Cacnb2,Capn3,Casq1,Dmd,Dmpk,Fgf14,Fhl1,Itpr1,Kcnab1,Kcnip1,Kcnip4,Mylk,Osr1,Rgs4,Slmap,Tmem110	n/a (just one condition)
brown fat cell differentiation	0.0376	1	Cebpb,Fabp3,Ffar4,Ucp1	n/a (just one condition)
regulation of cation transmembrane transport	0.0379	1	Ank2,Atp1b2,Cacna1c,Cacnb2,Capn3,Casq1,Dmd,Fgf14,Fhl1,Kcnab1,Kcnip1,Kcnip4,Mef2c,Osr1,Rgs4,Slmap,Tmem110	n/a (just one condition)
regulation of hormone levels	0.0381	1	Aldh1a3,C1qtnf1,C1qtnf3,Ctsk,Cyp1b1,Egfr,Fzd4,Ildr2,Lrp1,Pdgfra,Sfrp1,Tiam1,Tm7sf3	n/a (just one condition)
actin filament organization	0.0381	1	Arrb1,Capg,Dbn1,Fmn1,Gas7,Gsn,Lcp1,Myo1f,Nrap,Prox1,Sirpa,Tmsb10,Was	n/a (just one condition)
leukotriene metabolic process	0.0382	2	Alox5ap,Cyp4f18,Ncf1,Syk,Tlr2	Alox5ap,Ncf1,Syk
negative regulation of production of molecular mediator of immune response	0.0383	1	Bst2,Cd22,Fcgr2b,Jak3,Vsir	n/a (just one condition)
triglyceride homeostasis	0.0383	1	Apoc3,Fitm2,Gpihbp1,Nr1h3,Scarb1	n/a (just one condition)
epithelial cell differentiation involved in kidney development	0.0383	1	Gpr4,Grem1,Notch1,Pdgfb,Podxl	n/a (just one condition)
cardiac chamber morphogenesis	0.0384	1	Ccm2l,Chd7,Dll4,Eng,Hey1,Ly6e,Nfatc1,Notch1,Nrp2,Tbx3	n/a (just one condition)
regulation of protein tyrosine kinase activity	0.0396	1	Agt,Csf1r,Fcgr1,Gprc5b,Grem1,Hyal2,Ncf1,Pdgfb	n/a (just one condition)
embryonic eye morphogenesis	0.0397	1	Aldh1a3,Efemp1,Fbn1,Mfap2,Prox1	n/a (just one condition)
eye morphogenesis	0.0399	1	Aldh1a3,Cdon,Cfh,Col8a2,Ephb2,Fbn1,Gas1	n/a (just one condition)
cardiac ventricle development	0.0402	1	Ccm2l,Chd7,Dll4,Eng,Hey1,Ly6e,Nfatc1,Notch1,Pde2a,Tbx3	n/a (just one condition)
canonical Wnt signaling pathway	0.0402	1	Fzd4,Nid1,Sfrp1,Sfrp2,Wnt2b	n/a (just one condition)
regulation of cellular response to stress	0.0403	1	Cd34,Cd44,Cd74,Clec7a,Dact1,Dixdc1,Egfr,Fcgr2b,Fzd1,Gdf6,Hand2,Hgf,Hk3,Itgam,Kremen1,Lrp1,Mmp3,Ncf1,Ptprf,Sfrp1,Sirpa,Snai1,Steap3,Syk,Tlr9,Was	n/a (just one condition)
animal organ regeneration	0.0404	1	Ace,Egfr,Hgf,Lcp1,Ptch1,Sulf2,Tgfbr2	n/a (just one condition)
positive regulation of animal organ morphogenesis	0.0404	1	Cd34,Fgf18,Hand2,Pdgfra,Robo1,Tgfbr2,Tnfaip3,Wnt2b	n/a (just one condition)
regulation of macrophage activation	0.0404	1	Adgrf5,Havcr2,Il4ra,Lbp,Mmp8,Nr1h3	n/a (just one condition)
bone mineralization	0.0408	1	Axin2,Gpc3,Lep,Lgr4,Phex,Slc24a3	n/a (just one condition)
chylomicron remnant clearance	0.0415	1	Apoc1,Apoe	n/a (just one condition)
arginine catabolic process	0.0416	1	Fah,Nos1,Nos2	n/a (just one condition)
positive regulation of macrophage cytokine production	0.0416	1	Cd74,Gprc5b,Sema7a	n/a (just one condition)
negative regulation of cell-cell adhesion mediated by cadherin	0.0416	1	Notch1,Notch4,Rgcc	n/a (just one condition)
regulation of natural killer cell mediated cytotoxicity directed against tumor cell target	0.0416	1	Ceacam1,Havcr2,Nectin2	n/a (just one condition)
negative regulation of natural killer cell activation	0.0416	1	Fgr,Havcr2,Pglyrp1	n/a (just one condition)
acetyl-CoA biosynthetic process	0.0417	1	Mlycd,Mpc2,Ppcs	n/a (just one condition)
somitogenesis	0.0422	1	Axin2,Bmpr1a,Cobl,Lef1,Nkx3-1,Sema3c,Wnt5a	n/a (just one condition)
response to peptide hormone	0.0423	1	Agt,Apoc3,Bsg,Ceacam1,Cybb,Eif4ebp1,Eif4ebp2,Foxo1,Lyn,Nos1,Serpina3f,Serpina3g,Serpina3n,Sh2b2,Slc27a1,Stat1,Timp4,Ucp2,Zbtb7b	n/a (just one condition)
postsynapse organization	0.0425	1	Ctnnd2,Dbn1,Ephb2,Lgmn,Lrp4,Nrxn2,Reln,Tmem108	n/a (just one condition)
positive regulation of actin cytoskeleton reorganization	0.0425	1	Baiap2,Fes,Hck,Rapgef3	n/a (just one condition)
pulmonary valve development	0.0425	1	Hey1,Nfatc1,Notch1,Tnfrsf1b	n/a (just one condition)
macromolecule localization	0.0425	1	Abca6,Abca8a,Abca8b,Abca9,Abcc3,Abcg1,Ace,Angpt1,Apod,Arrb1,Atp13a2,C1qtnf5,Cadm3,Camk2a,Cc2d2a,Cd68,Cd74,Celsr1,Col1a1,Dbn1,Dennd2a,Dnm1,Epb41l3,Ephb6,Fbn1,Folr2,Fyb,Gsn,H2-DMa,Heg1,Hexb,Ildr2,Itga2,Itgb2,Kif1a,Lbp,Lrp4,Nbl1,Ncf1,Nfasc,Nrip1,Nrxn2,Nsg1,P2rx7,Pltp,Pou2f2,Ptch1,Rab3il1,Rab7b,Reln,Rtn2,Slco2a1,Smpd3,Sorcs2,Steap3,Syk,Tgfbr2,Tlr2,Tmeff2,Tmsb10,Tnfaip2,Tnfaip3,Unc93b1	n/a (just one condition)
potassium ion transmembrane transport	0.0427	1	Atp1b2,Kcnab1,Kcnd3,Kcnip1,Kcnip4,Kcnma1,Kcnq4,Kcns3,Nalcn,Slc24a3	n/a (just one condition)
regulation of peptidase activity	0.0429	1	Arrb1,Atp13a2,C4b,Cd44,Ctsc,F3,Fbln1,Gpc3,Gsn,Hgf,Lgmn,Pcolce,Pcolce2,Pi16,Robo1,Serpinf1,Serping1,Syk,Vsir	n/a (just one condition)
negative regulation of planar cell polarity pathway involved in axis elongation	0.043	1	Sfrp1,Sfrp2	n/a (just one condition)
proteoglycan catabolic process	0.043	1	Adamts12,Hpse	n/a (just one condition)
positive regulation of cytosolic calcium ion concentration	0.0432	1	Ackr2,Adcyap1r1,C1qtnf1,Cmklr1,Cx3cr1,Gpr35,Gpr39,Lpar1,Lrp1,P2rx7,Pdgfra,Plcl2,Ptgir,Rasa3,Ryr1	n/a (just one condition)
steroid metabolic process	0.0433	1	Abca1,Abcg1,Apobr,Apoc3,Ch25h,Cyp1a1,Cyp2b10,Cyp2e1,Hsd3b7,Scarb1,Sgpl1,Slc27a2,Sult1a1	n/a (just one condition)
inner ear development	0.0433	1	C1qb,Chd7,Col2a1,Fgfr3,H2-DMa,H2-K1,Hey1,Ifi204,Jag2,Kcnk3,Mafb,Myo7a,Notch1	n/a (just one condition)
myelin assembly	0.0434	1	Epb41l3,Itgb4,Nfasc,Tlr2	n/a (just one condition)
negative regulation of phagocytosis	0.0434	1	Cd300a,Fcgr2b,Sirpa,Tlr2	n/a (just one condition)
motor neuron axon guidance	0.0434	1	Egflam,Plxna3,Plxna4,Slit2,Tmeff2	n/a (just one condition)
growth plate cartilage chondrocyte differentiation	0.0434	1	Col12a1,Col14a1,Matn2,Tgfbr2	n/a (just one condition)
regulation of focal adhesion assembly	0.0434	1	Apod,Col16a1,Fmn1,Lrp1,Mmp14,Myoc	n/a (just one condition)
chondroitin sulfate metabolic process	0.0434	1	Dcn,Dse,Egflam,Spock2	n/a (just one condition)
regulation of cell fate specification	0.0446	1	Ar,Bmpr1a,Gfi1,Wnt5a	n/a (just one condition)
relaxation of muscle	0.0446	1	Gucy1a3,Kcnma1,Mrvi1,Pde5a	n/a (just one condition)
cGMP metabolic process	0.0446	1	Gucy1a3,Gucy1b3,Npr1,Pde5a	n/a (just one condition)
regulation of toll-like receptor 9 signaling pathway	0.045	1	Cd300ld3,Rab7b,Tlr9	n/a (just one condition)
collagen-activated tyrosine kinase receptor signaling pathway	0.045	1	Col1a1,Col4a4,Syk	n/a (just one condition)
regulation of CD4-positive, alpha-beta T cell proliferation	0.045	1	Cd44,Tgfbr2,Vsir	n/a (just one condition)
postsynaptic membrane assembly	0.045	1	Ephb2,Lrp4,Nrxn2	n/a (just one condition)
positive regulation of leukocyte tethering or rolling	0.045	1	Ptafr,Sele,Selp	n/a (just one condition)
regulation of heart rate	0.0451	1	Ank2,Cacna1c,Cacnb2,Ctnna3,Dmd,Kcnd3,Rgs4,Sema3a	n/a (just one condition)
regulation of cellular localization	0.0455	1	Adcyap1r1,Angpt1,Apod,Arrb1,Atp13a2,Atp2a1,Camk2a,Cd300a,Dbn1,Dclk1,Dclk3,Dnm1,Egfr,Ephb2,Fgr,Gas1,Gpc3,Gpr39,Gsn,Itgam,Itgb2,Lcp1,Lrp1,Lrp4,Mmp14,Mtcl1,P2rx7,Pid1,Plcl2,Ptafr,Rasa3,Ryr1,Scn1b,Stac2,Syk,Tyrobp	n/a (just one condition)
negative regulation of coagulation	0.0457	1	C1qtnf1,Pdgfra,Procr,Serping1	n/a (just one condition)
type I pneumocyte differentiation	0.0459	1	Nfib,Thra,Thrb	n/a (just one condition)
monovalent inorganic cation transport	0.0461	1	Atp1b2,Atp6v0e2,Fgf13,Kcnab1,Kcnd3,Kcnip1,Kcnip4,Kcnma1,Kcnq4,Kcns3,Nalcn,Nnt,Scn2a1,Slc22a1,Slc24a3,Slc38a4,Slc4a10,Slc8a2	n/a (just one condition)
retina vasculature development in camera-type eye	0.0461	1	Cyp1b1,Fzd4,Pdgfra	n/a (just one condition)
cellular protein modification process	0.0464	1	Abca1,Abca7,Agt,B3gnt3,B4galt5,Btk,Cdc34,Cdk18,Cdkn1a,Csf1r,D8Ertd82e,Dcun1d3,Dusp18,Dyrk2,Egln3,Ehhadh,Eng,Epha2,Extl1,Fes,Fgfr3,Fgr,Flt1,Flt3,Flt4,Galnt15,Glul,Hck,Hmbs,Igfbp3,Il1b,Jak3,Ksr1,Lfng,Lrrc8c,Lyn,Man1a,Map3k11,Map3k6,March1,Mefv,Mettl20,Mylip,Neurl3,Nos1,Nos2,Nrp2,Nuak2,Parp14,Pdgfb,Pgp,Pim1,Pim3,Plk3,Plod1,Plvap,Prkch,Ptk2b,Rps6ka1,Runx3,S100a8,S100a9,Saa3,Sdf2l1,Shank3,Slc11a1,Snrk…	n/a (just one condition)
ear development	0.0464	1	C1qb,Chd7,Col2a1,Fgfr3,H2-DMa,H2-K1,Hey1,Ifi204,Jag2,Kcnk3,Mafb,Myo7a,Notch1,Tcf15	n/a (just one condition)
cellular amino acid catabolic process	0.0465	1	Bcat2,Bckdhb,Fah,Gpt2,Hdc,Nos1,Nos2,Prodh	n/a (just one condition)
positive regulation of interleukin-12 production	0.0467	1	Clec7a,Syk,Tlr2,Tlr9,Unc93b1	n/a (just one condition)
stem cell differentiation	0.0468	1	Bche,Bmpr1a,Erbb4,Fam19a1,Mef2c,Osr1,Sema3a,Sema3c,Sema3d,Sema6c,Setd6	n/a (just one condition)
calcium-mediated signaling	0.0475	1	Ank2,Cacna1c,Casq1,Ccr9,Dmd,Dmpk,Itpr1,Rcan2,Sgcd,Tmem110	n/a (just one condition)
intrinsic apoptotic signaling pathway in response to DNA damage	0.0476	1	Bcl3,Cdkn1a,Dyrk2,Epha2,Ifi204,Shisa5,Tnfrsf1b	n/a (just one condition)
G1/S transition of mitotic cell cycle	0.0476	1	Cdk18,Cdkn1a,Eif4ebp1,Nfatc1,Plk3,Rgcc,Taf10	n/a (just one condition)
carboxylic acid transmembrane transport	0.048	1	Ceacam1,Lrrc8c,Mfsd2a,Slc10a6,Slc1a3,Slc25a22,Slc27a1,Slc27a2,Slc3a2,Slc7a10,Slco2b1	n/a (just one condition)
cation transport	0.0483	1	Atp5e,Atp5h,Cox17,Cox6c,Cox7a1,Cox7c,Cox8b,Hpx,Ndufs7,Nnt,Slc1a5,Slc25a17,Smdt1,Tmem37,Tomm40,Ucp1	n/a (just one condition)
organophosphate ester transport	0.0483	1	Apoa1,Apoa2,Apoc1,Apoe,Slc25a17,Slmo2	n/a (just one condition)
signal release	0.0485	1	Abca1,Agt,Btk,Cd300a,Dio2,Fcer1g,Fcgr3,Lyn,Nos2,Stxbp2,Syk,Tbx3	n/a (just one condition)
glutamine family amino acid catabolic process	0.0485	1	Fah,Nos1,Nos2,Prodh	n/a (just one condition)
positive regulation of myoblast fusion	0.0485	1	Ccl8,Cd53,Il4ra,Nfatc2	n/a (just one condition)
leukocyte adhesion to vascular endothelial cell	0.0486	1	Cx3cr1,Itgam,Sele,Selp	n/a (just one condition)
positive regulation of smooth muscle cell proliferation	0.0486	1	Egfr,Igfbp5,Il6ra,Itga2,Mmp2,Ptafr,Smpd3,Tgfbr2	n/a (just one condition)
peptide cross-linking	0.0486	1	Col3a1,Dcn,Egflam,Spock2	n/a (just one condition)
activin receptor signaling pathway	0.0486	1	Gdf6,Gdf7,Inhbb,Tgfbr2	n/a (just one condition)
detection of external biotic stimulus	0.0486	1	Clec7a,Lbp,Ssc5d,Tlr2	n/a (just one condition)
positive regulation of cold-induced thermogenesis	0.0487	1	Cebpb,Dio2,Il4ra,Lcn2,Plac8,Syk,Ucp2,Zbtb7b	n/a (just one condition)
purine ribonucleotide biosynthetic process	0.0492	1	Atp5e,Atp5h,Mlycd,Mpc2,Ppcs,Uqcc3	n/a (just one condition)
cation transmembrane transport	0.0495	1	Atp5e,Atp5h,Cox6c,Cox7a1,Cox7c,Cox8b,Ndufs7,Nnt,Slc1a5,Slc25a17,Smdt1,Tmem37,Tomm40,Ucp1	n/a (just one condition)
regulation of cardiac muscle tissue growth	0.0498	1	Bmpr1a,Erbb4,Gli1,Mef2c,Meis1,Rbp4,Rgs4	n/a (just one condition)
