# Supplementary material for: reString: an open-source Python software to perform automatic functional enrichment retrieval, results aggregation and data visualization
Source: Sci Rep. 2021 Dec 6;11:23458. doi: 10.1038/s41598-021-02528-0 (PMC8648753; doi:10.1038/s41598-021-02528-0)
Supplement: Supplementary file 1 — Supplementary Information 1. [file 41598_2021_2528_MOESM1_ESM.zip › Supplemental DataSets/upregulated/Function_results.tsv]

term	common	ctrl_t0_green_VS_ctrl_t0_red_FC	ctrl_t0_red_VS_ctrl_t0_blue_FC	treatment_t0_green_VS_treatment_t0_red_FC	treatment_t1_green_VS_treatment_t1_red_FC	treatment_t1_red_VS_treatment_t1_blue_FC
2-5-oligoadenylate synthetase activity	{'n/a (just one condition)'}	1.0	1.0	1.0	0.0308	1.0
ATP binding	{'n/a (just one condition)'}	1.0	1.0	1.0	0.0197	1.0
CoA-ligase activity	{'n/a (just one condition)'}	1.0	1.0	1.0	0.0347	1.0
DNA-binding transcription factor activity, RNA polymerase II-specific	{'n/a (just one condition)'}	1.0	1.0	1.0	0.0126	1.0
IgG binding	{'n/a (just one condition)'}	1.0	1.0	1.0	0.0013	1.0
IgG receptor activity	{'n/a (just one condition)'}	1.0	1.0	1.0	0.003	1.0
MHC class II protein complex binding	{'n/a (just one condition)'}	1.0	1.0	1.0	0.021	1.0
NADH dehydrogenase (ubiquinone) activity	{'n/a (just one condition)'}	1.0	1.62e-05	1.0	1.0	1.0
Notch binding	{'n/a (just one condition)'}	1.0	1.0	1.0	0.0385	1.0
RNA polymerase II cis-regulatory region sequence-specific DNA binding	{'n/a (just one condition)'}	1.0	1.0	1.0	0.0132	1.0
RNA polymerase II transcription regulatory region sequence-specific DNA binding	{'n/a (just one condition)'}	1.0	1.0	1.0	0.0343	1.0
SH3 domain binding	{'n/a (just one condition)'}	1.0	1.0	1.0	0.0268	1.0
Toll-like receptor 4 binding	{'n/a (just one condition)'}	1.0	1.0	1.0	0.043	1.0
Toll-like receptor binding	{'Syk', 'Unc93b1', 'Saa3'}	1.0	1.0	0.0391	8.15e-05	1.0
Wnt-protein binding	{'n/a (just one condition)'}	0.0351	1.0	1.0	1.0	1.0
acetylcholine receptor inhibitor activity	{'n/a (just one condition)'}	1.0	1.0	1.0	0.0433	1.0
actin binding	{'n/a (just one condition)'}	1.0	1.0	1.0	1.0	0.0055
adenyl ribonucleotide binding	{'n/a (just one condition)'}	1.0	1.0	1.0	0.0079	1.0
amyloid-beta binding	{'Cd74', 'Pirb', 'Fcgr2b', 'Itgb2'}	1.0	1.0	0.0059	0.0433	1.0
anion binding	{'n/a (just one condition)'}	1.0	1.0	1.0	6.84e-07	1.0
binding	{'No common gene'}	0.0064	1.0	7.65e-10	7.29e-24	2.01e-06
calcium ion binding	{'Fbln1', 'Smoc2', 'Lrp4', 'Svep1', 'C1s1', 'Loxl2', 'Stab1', 'Enpp3', 'Ccbe1', 'Nid1', 'Heg1', 'Cd248', 'Fbn1', 'Egflam', 'Man1a', 'Fbln2', 'Matn2', 'C1ra', 'Lrp1', 'Slit2'}	2.6e-06	1.0	2.05e-09	1.0	1.0
carbohydrate binding	{'n/a (just one condition)'}	1.0	1.0	4.88e-05	1.0	1.0
carbohydrate derivative binding	{'Lbp', 'Myo1f', 'Fgr', 'Syk', 'Stab1', 'Itgam', 'Hck', 'Csf1r', 'Abcg1', 'Abcc3'}	1.0	1.0	0.0233	9.75e-05	1.0
carboxylic acid binding	{'n/a (just one condition)'}	1.0	1.0	1.0	0.0119	1.0
carboxypeptidase activity	{'Naalad2', 'Folh1', 'Cpz', 'Cpxm1', 'Cpxm2'}	0.0098	1.0	0.0332	1.0	1.0
cargo receptor activity	{'Stab1'}	0.0103	1.0	2.25e-05	0.00069	1.0
catalytic activity	{'n/a (just one condition)'}	1.0	1.0	1.0	0.0012	1.0
catalytic activity, acting on a protein	{'n/a (just one condition)'}	1.0	1.0	0.0446	1.0	1.0
cation binding	{'Cp', 'Man1a', 'Nt5e', 'Stab1'}	0.0086	1.0	0.00013	0.0103	1.0
cell adhesion molecule binding	{'Fbln1', 'Vwf', 'Itgb4', 'Egfr', 'Fbn1', 'Col16a1', 'Itga11', 'Tgfbi', 'Icam1'}	0.0219	1.0	6.21e-06	1.0	1.0
cholesterol transfer activity	{'n/a (just one condition)'}	1.0	0.0085	1.0	1.0	1.0
collagen binding	{'Pcolce', 'Vwf', 'Ccbe1', 'Pcolce2', 'Nid1', 'Itga11', 'Tgfbi', 'Dcn', 'C1qtnf1', 'Ctsk'}	2.03e-07	1.0	1.69e-05	1.0	1.0
complement component C3b binding	{'n/a (just one condition)'}	1.0	1.0	0.0302	1.0	1.0
cytochrome-c oxidase activity	{'n/a (just one condition)'}	1.0	0.0094	1.0	1.0	1.0
cytokine binding	{'Csf3r', 'Cd74', 'Tnfrsf1b', 'Csf1r', 'Il6ra'}	1.0	1.0	0.0446	7.82e-05	1.0
cytokine receptor activity	{'n/a (just one condition)'}	1.0	1.0	1.0	8.85e-06	1.0
cytokine receptor binding	{'n/a (just one condition)'}	1.0	1.0	1.0	0.0268	1.0
cytoskeletal protein binding	{'n/a (just one condition)'}	1.0	1.0	1.0	1.0	0.0276
dipeptidase activity	{'n/a (just one condition)'}	1.0	1.0	0.0391	1.0	1.0
electron transfer activity	{'n/a (just one condition)'}	1.0	3.19e-05	1.0	1.0	1.0
endopeptidase activity	{'n/a (just one condition)'}	1.0	1.0	0.0017	1.0	1.0
enzyme activator activity	{'n/a (just one condition)'}	1.0	1.0	1.0	0.0103	1.0
enzyme binding	{'n/a (just one condition)'}	1.0	1.0	1.0	0.00045	1.0
enzyme regulator activity	{'n/a (just one condition)'}	1.0	1.0	1.0	0.0119	1.0
exopeptidase activity	{'Naalad2', 'Folh1', 'Anpep', 'Cpxm2', 'Cpz', 'Cpxm1'}	0.0261	1.0	0.0038	1.0	1.0
extracellular matrix binding	{'Fbln2', 'Ntn4', 'Olfml2a', 'Nid1', 'Tgfbi', 'Dcn', 'Slit2', 'Cd248'}	7.88e-05	1.0	4.64e-06	1.0	1.0
extracellular matrix structural constituent	{'Fbln1', 'Fbn1', 'Col16a1', 'Col4a4', 'Col1a1', 'Dcn', 'Col8a2'}	0.00057	1.0	0.00013	1.0	1.0
fibronectin binding	{'Fbln1', 'Ctsk', 'Mmp2', 'Igfbp6'}	0.0351	1.0	1.81e-05	1.0	1.0
glycosaminoglycan binding	{'Pcolce', 'Smoc2', 'Stab1', 'Fbn1', 'Col16a1', 'Egflam', 'Pcolce2', 'Sfrp1', 'Dcn', 'Ptch1', 'Slit2', 'Cfh'}	3.34e-05	1.0	1.38e-08	1.0	1.0
growth factor binding	{'Csf1r'}	0.043	1.0	0.0024	0.00091	1.0
guanyl-nucleotide exchange factor activity	{'n/a (just one condition)'}	1.0	1.0	1.0	0.021	1.0
heparin binding	{'Pcolce', 'Smoc2', 'Fbn1', 'Col16a1', 'Pcolce2', 'Sfrp1', 'Ptch1', 'Slit2', 'Cfh'}	0.0005	1.0	3.58e-05	1.0	1.0
high-density lipoprotein particle binding	{'Gpihbp1'}	1.0	0.0294	1.0	0.0248	1.0
hydrolase activity	{'Folh1', 'Abca6', 'Sfrp1', 'C1s1', 'Entpd2', 'Man2b2', 'Anpep', 'Enpp3', 'C2', 'Mmp2', 'Hpse', 'Cpxm1', 'Cpxm2', 'Rnase4', 'Naalad2', 'Abca8a', 'Atp6v0e2', 'Ptpn13', 'Nt5e', 'Cfb', 'Cpz', 'Man1a', 'Abca9', 'Reln', 'Abca8b', 'C1ra', 'Prss12', 'Adamts12', 'Adamtsl1', 'Bace2', 'Adamts2', 'Ctsk'}	0.048	1.0	0.0055	1.0	1.0
identical protein binding	{'Lcp1', 'Plvap', 'Pirb', 'Irf5', 'Alox5ap', 'Lyz2', 'Pik3ap1', 'Tyrobp', 'Vsir', 'Tlr9', 'Csf1r', 'Il6ra', 'Abcg1', 'Slc11a1'}	1.0	1.0	6.65e-05	5.79e-06	1.0
immune receptor activity	{'Csf3r', 'Cd74', 'Csf2rb2', 'Gpr35', 'Fcgr2b', 'Il6ra'}	1.0	1.0	0.0243	4.37e-09	1.0
immunoglobulin binding	{'n/a (just one condition)'}	1.0	1.0	1.0	0.0065	1.0
immunoglobulin receptor activity	{'n/a (just one condition)'}	1.0	1.0	1.0	0.00091	1.0
integrin binding	{'Fbln1', 'Vwf', 'Itgb4', 'Egfr', 'Fbn1', 'Col16a1', 'Tgfbi', 'Icam1'}	0.0077	1.0	6.29e-05	1.0	1.0
ion binding	{'No common gene'}	0.0051	1.0	7.9e-07	2.34e-06	0.0222
iron ion binding	{'n/a (just one condition)'}	1.0	1.0	1.0	0.0433	1.0
kinase activity	{'n/a (just one condition)'}	1.0	1.0	1.0	0.0122	1.0
laminin-1 binding	{'n/a (just one condition)'}	0.0105	1.0	1.0	1.0	1.0
lipase inhibitor activity	{'n/a (just one condition)'}	1.0	0.0427	1.0	1.0	1.0
lipid binding	{'n/a (just one condition)'}	1.0	1.0	1.0	0.0017	1.0
lipid transfer activity	{'n/a (just one condition)'}	1.0	0.0078	1.0	1.0	1.0
lipid transporter activity	{'n/a (just one condition)'}	1.0	1.0	1.0	0.00069	1.0
lipopolysaccharide binding	{'n/a (just one condition)'}	1.0	1.0	0.0438	1.0	1.0
lipoprotein particle binding	{'Gpihbp1', 'Scarf1'}	1.0	0.0024	1.0	0.0151	1.0
lyase activity	{'n/a (just one condition)'}	1.0	1.0	1.0	0.0347	1.0
metal ion binding	{'Cp', 'Man1a', 'Nt5e', 'Stab1'}	0.0088	1.0	7.64e-05	0.0095	1.0
metallocarboxypeptidase activity	{'n/a (just one condition)'}	0.0197	1.0	1.0	1.0	1.0
metalloexopeptidase activity	{'Folh1', 'Anpep', 'Cpz', 'Cpxm1', 'Cpxm2'}	0.0224	1.0	0.0036	1.0	1.0
metallopeptidase activity	{'Naalad2', 'Folh1', 'Anpep', 'Cpxm2', 'Adamts12', 'Mmp2', 'Cpz', 'Adamts2', 'Cpxm1'}	0.0064	1.0	0.00071	1.0	1.0
molecular function regulator	{'n/a (just one condition)'}	1.0	1.0	1.0	1.28e-05	1.0
non-membrane spanning protein tyrosine kinase activity	{'n/a (just one condition)'}	1.0	1.0	1.0	0.004	1.0
nuclear receptor activity	{'n/a (just one condition)'}	1.0	1.0	1.0	1.0	0.0276
nucleotide binding	{'n/a (just one condition)'}	1.0	1.0	1.0	0.0197	1.0
opsonin binding	{'n/a (just one condition)'}	1.0	1.0	0.0332	1.0	1.0
oxidoreductase activity	{'n/a (just one condition)'}	1.0	0.0005	1.0	1.0	1.0
oxidoreductase activity, acting on NAD(P)H	{'n/a (just one condition)'}	1.0	1.85e-05	1.0	1.0	1.0
oxidoreductase activity, acting on paired donors, with incorporation or reduction of molecular oxygen, NAD(P)H as one donor, and incorporation of one atom of oxygen	{'n/a (just one condition)'}	1.0	1.0	1.0	0.0433	1.0
pattern recognition receptor activity	{'n/a (just one condition)'}	1.0	1.0	1.0	0.003	1.0
peptidase activator activity	{'n/a (just one condition)'}	0.0363	1.0	1.0	1.0	1.0
peptidase activity	{'Folh1', 'Sfrp1', 'C1s1', 'Anpep', 'C2', 'Mmp2', 'Cpxm1', 'Cpxm2', 'Naalad2', 'Cfb', 'Cpz', 'Reln', 'C1ra', 'Prss12', 'Adamts12', 'Adamtsl1', 'Bace2', 'Adamts2', 'Ctsk'}	0.0004	1.0	6.21e-06	1.0	1.0
peptide antigen binding	{'n/a (just one condition)'}	1.0	1.0	1.0	0.021	1.0
phosphatidylcholine transporter activity	{'n/a (just one condition)'}	1.0	1.0	1.0	0.0372	1.0
phosphatidylcholine-sterol O-acyltransferase activator activity	{'n/a (just one condition)'}	1.0	0.0078	1.0	1.0	1.0
phosphoprotein binding	{'n/a (just one condition)'}	1.0	1.0	0.0332	1.0	1.0
phosphotransferase activity, alcohol group as acceptor	{'n/a (just one condition)'}	1.0	1.0	1.0	0.0132	1.0
phosphotyrosine residue binding	{'n/a (just one condition)'}	1.0	1.0	1.0	0.0461	1.0
platelet-derived growth factor binding	{'n/a (just one condition)'}	1.0	1.0	0.0278	1.0	1.0
protein binding	{'No common gene'}	1.0	1.0	7.62e-10	8.51e-19	2.77e-07
protein kinase activity	{'n/a (just one condition)'}	1.0	1.0	1.0	0.003	1.0
protein tyrosine kinase activity	{'n/a (just one condition)'}	1.0	1.0	1.0	3.14e-05	1.0
protein-containing complex binding	{'C4b', 'Myo1f', 'Pirb', 'Syk', 'H2-DMa', 'Fgr', 'Pltp', 'Stab1', 'Itgam', 'Itgb4', 'Alox5ap', 'Cd74', 'Cotl1', 'Lcp1', 'Icam1', 'Fcgr2b', 'Itgb2'}	1.0	1.0	1.6e-07	0.00076	1.0
proteoglycan binding	{'Hpse', 'Nid1', 'Slit2', 'Cfh', 'Ctsk'}	0.00073	1.0	0.0034	1.0	1.0
proton transmembrane transporter activity	{'n/a (just one condition)'}	1.0	0.0427	1.0	1.0	1.0
purine ribonucleotide binding	{'n/a (just one condition)'}	1.0	1.0	1.0	0.0397	1.0
ribonucleotide binding	{'n/a (just one condition)'}	1.0	1.0	1.0	0.0221	1.0
scavenger receptor activity	{'Stab1', 'Prss12', 'Scara5', 'Loxl2', 'Loxl4'}	0.0103	1.0	0.00095	1.0	1.0
semaphorin receptor activity	{'n/a (just one condition)'}	1.0	1.0	0.0278	1.0	1.0
serine hydrolase activity	{'n/a (just one condition)'}	1.0	1.0	0.0065	1.0	1.0
serine-type peptidase activity	{'n/a (just one condition)'}	1.0	1.0	0.0185	1.0	1.0
signaling receptor activity	{'Gpr35', 'Cd74', 'Csf3r', 'Csf1r', 'Itgb2', 'Tnfrsf1b', 'Tlr9', 'Cd300a', 'Csf2rb2', 'Fcgr2b', 'Il6ra', 'Nfam1'}	1.0	1.0	2.23e-08	3.17e-10	1.0
signaling receptor binding	{'Lbp', 'Itgb4', 'Icam1'}	0.0051	1.0	2.23e-08	4.03e-09	1.0
small molecule binding	{'n/a (just one condition)'}	1.0	1.0	1.0	7.31e-06	1.0
sphingolipid binding	{'n/a (just one condition)'}	1.0	1.0	1.0	0.0432	1.0
structural constituent of muscle	{'n/a (just one condition)'}	1.0	1.0	1.0	1.0	0.011
structural constituent of ribosome	{'n/a (just one condition)'}	1.0	0.00018	1.0	1.0	1.0
sulfur compound binding	{'Pcolce', 'Smoc2', 'Fbn1', 'Col16a1', 'Pcolce2', 'Sfrp1', 'Ptch1', 'Slit2', 'Cfh'}	0.004	1.0	0.0026	1.0	1.0
superoxide-generating NAD(P)H oxidase activity	{'n/a (just one condition)'}	1.0	1.0	1.0	0.0132	1.0
superoxide-generating NADPH oxidase activator activity	{'n/a (just one condition)'}	1.0	1.0	1.0	0.0132	1.0
transcription factor binding	{'n/a (just one condition)'}	1.0	1.0	1.0	0.0433	1.0
transferase activity	{'n/a (just one condition)'}	1.0	1.0	1.0	0.0372	1.0
transferase activity, transferring phosphorus-containing groups	{'n/a (just one condition)'}	1.0	1.0	1.0	0.0132	1.0
transition metal ion binding	{'n/a (just one condition)'}	1.0	1.0	1.0	0.0075	1.0
transmembrane receptor protein kinase activity	{'n/a (just one condition)'}	1.0	1.0	1.0	0.0215	1.0
transmembrane receptor protein tyrosine kinase activity	{'Csf1r'}	0.0464	1.0	1.0	0.0227	1.0
transmembrane signaling receptor activity	{'Cd74', 'Csf3r', 'Csf1r', 'Itgb2', 'Tnfrsf1b', 'Tlr9', 'Gpr35', 'Csf2rb2', 'Fcgr2b', 'Il6ra', 'Nfam1'}	1.0	1.0	4.87e-09	4.68e-08	1.0
transporter activity	{'n/a (just one condition)'}	1.0	0.0427	1.0	1.0	1.0
