# Supplementary material for: reString: an open-source Python software to perform automatic functional enrichment retrieval, results aggregation and data visualization
Source: Sci Rep. 2021 Dec 6;11:23458. doi: 10.1038/s41598-021-02528-0 (PMC8648753; doi:10.1038/s41598-021-02528-0)
Supplement: Supplementary file 1 — Supplementary Information 1. [file 41598_2021_2528_MOESM1_ESM.zip › Supplemental DataSets/upregulated/RCTM_results.tsv]

term	common	ctrl_t0_green_VS_ctrl_t0_red_FC	ctrl_t0_red_VS_ctrl_t0_blue_FC	treatment_t0_green_VS_treatment_t0_red_FC	treatment_t1_green_VS_treatment_t1_blue_FC	treatment_t1_green_VS_treatment_t1_red_FC	treatment_t1_red_VS_treatment_t1_blue_FC
Activation of SMO	{'Boc', 'Gas1', 'Cdon', 'Ptch1'}	0.0135	1.0	0.0186	1.0	1.0	1.0
Adaptive Immune System	{'n/a (just one condition)'}	1.0	1.0	1.0	1.0	1.01e-05	1.0
Antigen activates B Cell Receptor (BCR) leading to generation of second messengers	{'n/a (just one condition)'}	1.0	1.0	1.0	1.0	0.0058	1.0
Assembly of collagen fibrils and other multimeric structures	{'Pcolce', 'Itgb4', 'Col6a6', 'Col8a2', 'Col14a1', 'Col4a4', 'Col1a1', 'Loxl2', 'Col6a5', 'Loxl4', 'Col12a1'}	1.94e-07	1.0	1.99e-06	1.0	1.0	1.0
Axon guidance	{'Reln', 'Egfr', 'Col6a6', 'Col4a4', 'Ntn4', 'Mmp2', 'Slit2', 'Ephb2', 'Col6a5', 'Plxna4'}	0.0056	1.0	0.00015	1.0	1.0	1.0
Cardiac conduction	{'n/a (just one condition)'}	1.0	1.0	1.0	1.0	1.0	0.001
Cell surface interactions at the vascular wall	{'Itgb2', 'Cd74', 'Itgam'}	1.0	1.0	0.0222	1.0	0.0062	1.0
Chylomicron remodeling	{'n/a (just one condition)'}	1.0	0.0041	1.0	1.0	1.0	1.0
Collagen biosynthesis and modifying enzymes	{'Pcolce', 'Col6a6', 'Col16a1', 'Col14a1', 'Col4a4', 'Col8a2', 'Col1a1', 'Pcolce2', 'Col6a5', 'Adamts2', 'Col12a1'}	9.37e-08	1.0	5.01e-06	1.0	1.0	1.0
Collagen chain trimerization	{'Col6a6', 'Col16a1', 'Col14a1', 'Col4a4', 'Col8a2', 'Col1a1', 'Col6a5', 'Col12a1'}	1.37e-05	1.0	6.66e-05	1.0	1.0	1.0
Collagen degradation	{'Col6a6', 'Col8a2', 'Col4a4', 'Col1a1', 'Col12a1', 'Mmp2', 'Col6a5', 'Ctsk'}	0.00012	1.0	1.59e-05	1.0	1.0	1.0
Collagen formation	{'Pcolce', 'Itgb4', 'Col6a6', 'Col16a1', 'Col14a1', 'Col4a4', 'Col8a2', 'Col1a1', 'Pcolce2', 'Loxl2', 'Col6a5', 'Adamts2', 'Loxl4', 'Col12a1'}	2.02e-09	1.0	1.91e-07	1.0	1.0	1.0
Complement cascade	{'n/a (just one condition)'}	1.0	1.0	0.00024	1.0	1.0	1.0
Complex I biogenesis	{'n/a (just one condition)'}	1.0	2.04e-21	1.0	1.0	1.0	1.0
Crosslinking of collagen fibrils	{'Pcolce', 'Col4a4', 'Col1a1', 'Loxl2', 'Loxl4'}	0.0018	1.0	0.0044	1.0	1.0	1.0
Cytokine Signaling in Immune system	{'n/a (just one condition)'}	1.0	1.0	1.0	1.0	0.00044	1.0
Dectin-2 family	{'n/a (just one condition)'}	1.0	1.0	1.0	1.0	0.0062	1.0
Degradation of the extracellular matrix	{'Col6a6', 'Fbn1', 'Col4a4', 'Col1a1', 'Col12a1', 'Ctsk', 'Nid1', 'Dcn', 'Mmp2', 'Col6a5', 'Col8a2'}	0.00012	1.0	5.17e-06	1.0	1.0	1.0
Developmental Biology	{'Reln', 'Egfr', 'Col6a6', 'Lgi2', 'Col4a4', 'Ntn4', 'Cdon', 'Ppl', 'Mmp2', 'Slit2', 'Ephb2', 'Boc', 'Col6a5', 'Plxna4'}	0.0047	1.0	0.0028	1.0	1.0	1.0
ECM proteoglycans	{'n/a (just one condition)'}	1.0	1.0	0.0123	1.0	1.0	1.0
Elastic fibre formation	{'n/a (just one condition)'}	0.0385	1.0	1.0	1.0	1.0	1.0
Extracellular matrix organization	{'Vwf', 'Col4a4', 'Pcolce2', 'Loxl2', 'Pcolce', 'Lama2', 'Nid1', 'Mmp2', 'Icam1', 'Itgb4', 'Col6a6', 'Fbn1', 'Col16a1', 'Dcn', 'Loxl4', 'Fbln2', 'Emilin2', 'Col8a2', 'Col14a1', 'Col1a1', 'Ctsk', 'Itga11', 'Col6a5', 'Adamts2', 'Col12a1'}	1.48e-13	1.0	1.1e-13	1.0	1.0	1.0
FCERI mediated Ca+2 mobilization	{'n/a (just one condition)'}	1.0	1.0	1.0	1.0	0.0106	1.0
FCGR activation	{'n/a (just one condition)'}	1.0	1.0	1.0	1.0	6.61e-05	1.0
Fcgamma receptor (FCGR) dependent phagocytosis	{'n/a (just one condition)'}	1.0	1.0	1.0	1.0	0.0021	1.0
Hemostasis	{'Fgr', 'Syk', 'Itgam', 'Cd74', 'Itgb2'}	1.0	1.0	0.0032	1.0	0.00044	1.0
Immune System	{'C4b', 'Pirb', 'Syk', 'H2-DMa', 'Pld4', 'Cd68', 'C1qb', 'Ncf1', 'Lbp', 'Fgr', 'Itgam', 'Nfatc2', 'C1qc', 'Bst1', 'Tlr9', 'Icam1', 'Fcgr2b', 'Slc11a1', 'Nfam1', 'Csf3r', 'Cd74', 'Lyz2', 'Pik3ap1', 'Tyrobp', 'Hck', 'Cd300lb', 'Socs3', 'Siglec1', 'Il6ra', 'Cybb', 'Cotl1', 'Unc93b1', 'Tnfrsf1b', 'Csf2rb2', 'Csf1r', 'Itgb2'}	1.0	1.0	2.87e-10	1.0	5.7e-28	1.0
Immunoregulatory interactions between a Lymphoid and a non-Lymphoid cell	{'Cd300lb', 'Icam1', 'Siglec1', 'Fcgr2b', 'Itgb2'}	1.0	1.0	0.0484	1.0	4.9e-05	1.0
Initial triggering of complement	{'C4b', 'C1qc', 'C1qb'}	1.0	1.0	0.00082	1.0	0.0032	1.0
Innate Immune System	{'C4b', 'Pirb', 'Syk', 'Pld4', 'C1qb', 'Cd68', 'Ncf1', 'Lbp', 'Fgr', 'Itgam', 'Nfatc2', 'C1qc', 'Bst1', 'Tlr9', 'Fcgr2b', 'Slc11a1', 'Nfam1', 'Lyz2', 'Tyrobp', 'Hck', 'Cd300lb', 'Cybb', 'Cotl1', 'Unc93b1', 'Tnfrsf1b', 'Itgb2'}	1.0	1.0	1.77e-10	1.0	8.67e-20	1.0
Integrin cell surface interactions	{'Vwf', 'Col6a6', 'Fbn1', 'Col16a1', 'Col4a4', 'Col1a1', 'Itga11', 'Icam1', 'Col6a5', 'Col8a2'}	8.16e-06	1.0	1.52e-07	1.0	1.0	1.0
Ligand-receptor interactions	{'n/a (just one condition)'}	0.0021	1.0	1.0	1.0	1.0	1.0
MET activates PTK2 signaling	{'n/a (just one condition)'}	1.0	1.0	0.0338	1.0	1.0	1.0
MET promotes cell motility	{'n/a (just one condition)'}	1.0	1.0	0.0222	1.0	1.0	1.0
Metabolism	{'Gpihbp1'}	1.0	3.35e-10	1.0	0.0039	0.0101	1.0
Mitochondrial translation elongation	{'n/a (just one condition)'}	1.0	6.01e-05	1.0	1.0	1.0	1.0
Mitochondrial translation termination	{'n/a (just one condition)'}	1.0	6.2e-05	1.0	1.0	1.0	1.0
Muscle contraction	{'n/a (just one condition)'}	1.0	1.0	1.0	1.0	1.0	8.72e-06
Neutrophil degranulation	{'Fgr', 'Pirb', 'Itgam', 'Cd68', 'Lyz2', 'Cybb', 'Cotl1', 'Tyrobp', 'Itgb2', 'Bst1', 'Tnfrsf1b', 'Fcgr2b', 'Slc11a1', 'Nfam1'}	1.0	1.0	0.00015	1.0	3.26e-10	1.0
O-glycosylation of TSR domain-containing proteins	{'n/a (just one condition)'}	1.0	1.0	0.0182	1.0	1.0	1.0
O-linked glycosylation	{'n/a (just one condition)'}	1.0	1.0	0.0344	1.0	1.0	1.0
Plasma lipoprotein assembly	{'n/a (just one condition)'}	1.0	0.0233	1.0	1.0	1.0	1.0
Plasma lipoprotein assembly, remodeling, and clearance	{'n/a (just one condition)'}	1.0	1.0	1.0	1.0	0.0049	1.0
Platelet activation, signaling and aggregation	{'n/a (just one condition)'}	1.0	1.0	1.0	1.0	0.0329	1.0
RHO GTPases Activate NADPH Oxidases	{'n/a (just one condition)'}	1.0	1.0	1.0	1.0	0.0329	1.0
RHO GTPases activate PAKs	{'n/a (just one condition)'}	1.0	1.0	1.0	1.0	1.0	0.0027
ROS and RNS production in phagocytes	{'n/a (just one condition)'}	1.0	1.0	1.0	1.0	0.0059	1.0
Regulation of Complement cascade	{'C2', 'C1ra', 'Cfb', 'Serping1', 'Cfh'}	0.0369	1.0	0.00047	1.0	1.0	1.0
Respiratory electron transport	{'Ndufa6', 'Ndufs7', 'Ndufc1', 'Ndufa13', 'Cox7c', 'Ndufb5'}	1.0	6.25e-22	1.0	0.0039	1.0	1.0
Respiratory electron transport, ATP synthesis by chemiosmotic coupling, and heat production by uncoupling proteins.	{'n/a (just one condition)'}	1.0	4.5e-24	1.0	1.0	1.0	1.0
Role of phospholipids in phagocytosis	{'n/a (just one condition)'}	1.0	1.0	1.0	1.0	0.0058	1.0
Signal Transduction	{'n/a (just one condition)'}	1.0	1.0	1.0	1.0	0.0114	1.0
Signaling by Interleukins	{'n/a (just one condition)'}	1.0	1.0	1.0	1.0	0.00072	1.0
Signaling by Receptor Tyrosine Kinases	{'n/a (just one condition)'}	1.0	1.0	1.0	1.0	0.0203	1.0
Signaling by VEGF	{'n/a (just one condition)'}	1.0	1.0	1.0	1.0	0.0079	1.0
Signaling by the B Cell Receptor (BCR)	{'n/a (just one condition)'}	1.0	1.0	1.0	1.0	0.009	1.0
The citric acid (TCA) cycle and respiratory electron transport	{'n/a (just one condition)'}	1.0	1.0	1.0	0.0271	1.0	1.0
Toll-like Receptor Cascades	{'n/a (just one condition)'}	1.0	1.0	1.0	1.0	0.00044	1.0
Translation	{'n/a (just one condition)'}	1.0	0.0095	1.0	1.0	1.0	1.0
