# Supplementary material for: reString: an open-source Python software to perform automatic functional enrichment retrieval, results aggregation and data visualization
Source: Sci Rep. 2021 Dec 6;11:23458. doi: 10.1038/s41598-021-02528-0 (PMC8648753; doi:10.1038/s41598-021-02528-0)
Supplement: Supplementary file 1 — Supplementary Information 1. [file 41598_2021_2528_MOESM1_ESM.zip › Supplemental DataSets/upregulated/treatment_t0_green_VS_treatment_t0_red_FC/UP_enrichment.Function.tsv]

#term ID	term description	observed gene count	background gene count	false discovery rate	matching proteins in your network (IDs)	matching proteins in your network (labels)
GO:0005515	protein binding	206	6764	7.62e-10	Itgb2,Kcnn3,Col1a1,Ace,Spi1,Hck,Irf5,Clec11a,Cd44,Nid1,Actn3,Saa3,Lrrk1,Aldh1a3,Cybb,Ctsk,Ncf1,Lbp,Cd34,C1qtnf1,Igfbp4,Rab11fip4,Cxcl16,Tnfaip3,Ntn4,Vsir,Egfr,Fgf18,Efemp1,Sptb,Sema4d,Ptch1,Dbn1,Hexb,Angpt1,Sdf2l1,Robo1,Runx1,Igfbp6,Abcg1,Clip4,Zfp521,Csf1r,Padi4,Clec3b,Gria4,Slc11a1,Igfbp5,Sele,Myoc,Olfm1,Gsn,Entpd2,Fbn1,Lrp4,Wnt2b,Il6ra,Tlr2,F3,Pdpn,Tnfrsf1b,Hgf,Fgr,Angptl7,Nsg1,Rasgef1b,Col1a2…	Itgb2,Kcnn3,Col1a1,Ace,Spi1,Hck,Irf5,Clec11a,Cd44,Nid1,Actn3,Saa3,Lrrk1,Aldh1a3,Cybb,Ctsk,Ncf1,Lbp,Cd34,C1qtnf1,Igfbp4,Rab11fip4,Cxcl16,Tnfaip3,Ntn4,Vsir,Egfr,Fgf18,Efemp1,Sptb,Sema4d,Ptch1,Dbn1,Hexb,Angpt1,Sdf2l1,Robo1,Runx1,Igfbp6,Abcg1,Clip4,Zfp521,Csf1r,Padi4,Clec3b,Gria4,Slc11a1,Igfbp5,Sele,Myoc,Olfm1,Gsn,Entpd2,Fbn1,Lrp4,Wnt2b,Il6ra,Tlr2,F3,Pdpn,Tnfrsf1b,Hgf,Fgr,Angptl7,Nsg1,Rasgef1b,Col1a2…
GO:0005488	binding	294	11199	7.65e-10	Itgb2,Kcnn3,Col1a1,Folh1,Ace,Spi1,Tbxas1,Hck,Man1a,Irf5,Clec11a,Cd33,Cd44,Nid1,Actn3,Saa3,Lrrk1,Aldh1a3,Cybb,Pcolce2,Ctsk,Ncf1,Lbp,Celsr1,Cd34,Stac2,C1qtnf1,Igfbp4,Rab11fip4,Cxcl16,Tnfaip3,Enpp3,Ntn4,Vsir,Egfr,Fgf18,Gfpt2,Jade2,Efemp1,Abca8b,Cygb,Abcc3,Pik3r5,Sptb,Sema4d,Ptch1,Dbn1,Hexb,Galnt15,Cacna2d3,Loxl2,Angpt1,Sdf2l1,Robo1,Adamts5,Runx1,Igfbp6,Smoc2,Abcg1,Clip4,C2,Zfp521,Csf1r,Padi4,Clec3b,…	Itgb2,Kcnn3,Col1a1,Folh1,Ace,Spi1,Tbxas1,Hck,Man1a,Irf5,Clec11a,Cd33,Cd44,Nid1,Actn3,Saa3,Lrrk1,Aldh1a3,Cybb,Pcolce2,Ctsk,Ncf1,Lbp,Celsr1,Cd34,Stac2,C1qtnf1,Igfbp4,Rab11fip4,Cxcl16,Tnfaip3,Enpp3,Ntn4,Vsir,Egfr,Fgf18,Gfpt2,Jade2,Efemp1,Abca8b,Cygb,Abcc3,Pik3r5,Sptb,Sema4d,Ptch1,Dbn1,Hexb,Galnt15,Cacna2d3,Loxl2,Angpt1,Sdf2l1,Robo1,Adamts5,Runx1,Igfbp6,Smoc2,Abcg1,Clip4,C2,Zfp521,Csf1r,Padi4,Clec3b,…
GO:0005509	calcium ion binding	43	599	2.05e-09	Man1a,Nid1,Actn3,Celsr1,Rab11fip4,Enpp3,Efemp1,Loxl2,Runx1,Smoc2,Padi4,Clec3b,Sele,Gsn,Fbn1,Lrp4,Nucb2,Atp2a1,Pcdha1,Lrp1,Svep1,Stab1,Fbln2,Lpcat2,Sned1,Fbln1,Egflam,C1ra,Cd248,Cdh11,Emr1,Masp1,Sulf2,Spock2,Lcp1,Ccbe1,Mmrn1,Heg1,Selp,C1s1,Slit2,Matn2,Ryr1	Man1a,Nid1,Actn3,Celsr1,Rab11fip4,Enpp3,Efemp1,Loxl2,Runx1,Smoc2,Padi4,Clec3b,Sele,Gsn,Fbn1,Lrp4,Nucb2,Atp2a1,Pcdhac2,Lrp1,Svep1,Stab1,Fbln2,Lpcat2,Sned1,Fbln1,Egflam,C1ra,Cd248,Cdh11,Adgre1,Masp1,Sulf2,Spock2,Lcp1,Ccbe1,Mmrn1,Heg1,Selp,C1s1,Slit2,Matn2,Ryr1
GO:0004888	transmembrane signaling receptor activity	52	872	4.87e-09	Itgb2,Plxna3,Cd44,Nid1,Celsr1,Egfr,Efemp1,Sema4d,Ptch1,Robo1,Csf1r,Gria4,Gpr39,Sele,Fcgr2b,Mrc1,Il6ra,Tlr2,F3,Tnfrsf1b,Antxr2,Itga11,Cmklr1,Ptprf,Ackr2,Plxnb2,Lpar1,S1pr2,Itga2,Fzd1,Gpr133,Tgfbr2,Adcyap1r1,Cx3cr1,Ptafr,Tlr9,Emr1,Lpar5,Csf2rb2,Cd74,P2rx7,Gpr153,Ephb2,Csf3r,Nfam1,Nrxn2,Ephb6,Plxna4,Ptgir,Gpr35,Pdgfra,Plxna1	Itgb2,Plxna3,Cd44,Nid1,Celsr1,Egfr,Efemp1,Sema4d,Ptch1,Robo1,Csf1r,Gria4,Gpr39,Sele,Fcgr2b,Mrc1,Il6ra,Tlr2,F3,Tnfrsf1b,Antxr2,Itga11,Cmklr1,Ptprf,Ackr2,Plxnb2,Lpar1,S1pr2,Itga2,Fzd1,Adgrd1,Tgfbr2,Adcyap1r1,Cx3cr1,Ptafr,Tlr9,Adgre1,Lpar5,Csf2rb2,Cd74,P2rx7,Gpr153,Ephb2,Csf3r,Nfam1,Nrxn2,Ephb6,Plxna4,Ptgir,Gpr35,Pdgfra,Plxna1
GO:0005539	glycosaminoglycan binding	24	202	1.38e-08	Cd44,Pcolce2,Ptch1,Adamts5,Smoc2,Clec3b,Fbn1,Tlr2,Pcolce,Sfrp1,Col16a1,Ptprf,Stab1,Egflam,Lrtm1,Tgfbr2,Itgam,Ccdc80,Dcn,Sulf2,Cfh,Spock2,Selp,Slit2	Cd44,Pcolce2,Ptch1,Adamts5,Smoc2,Clec3b,Fbn1,Tlr2,Pcolce,Sfrp1,Col16a1,Ptprf,Stab1,Egflam,Lrtm1,Tgfbr2,Itgam,Ccdc80,Dcn,Sulf2,Cfh,Spock2,Selp,Slit2
GO:0005102	signaling receptor binding	72	1571	2.23e-08	Itgb2,Ace,Hck,Clec11a,Cd44,Saa3,Lbp,Cxcl16,Egfr,Fgf18,Efemp1,Sema4d,Ptch1,Angpt1,Myoc,Fbn1,Lrp4,Wnt2b,Il6ra,Tlr2,Pdpn,Hgf,Fgr,Nsg1,Tyrobp,Nucb2,Plat,Sfrp1,Col16a1,Tgfbi,Gdf7,Ptprf,Inhbb,Nbl1,Plcl2,Sned1,Nrip1,Pik3ap1,S1pr2,Itga2,Fbln1,Fzd1,Lrtm1,Flrt2,Tgfbr2,Gdf6,Arnt2,Tlr9,Icam1,Col3a1,Mmp14,Dnm1,Lama2,Cd74,Arrb1,Sema3b,Camk2a,Ephb2,Itgb4,Arap1,Vwf,Nrxn2,Syk,Lcp1,Reln,Unc93b1,Pdgfra,Slit2,Gdf10,…	Itgb2,Ace,Hck,Clec11a,Cd44,Saa3,Lbp,Cxcl16,Egfr,Fgf18,Efemp1,Sema4d,Ptch1,Angpt1,Myoc,Fbn1,Lrp4,Wnt2b,Il6ra,Tlr2,Pdpn,Hgf,Fgr,Nsg1,Tyrobp,Nucb2,Plat,Sfrp1,Col16a1,Tgfbi,Gdf7,Ptprf,Inhbb,Nbl1,Plcl2,Sned1,Nrip1,Pik3ap1,S1pr2,Itga2,Fbln1,Fzd1,Lrtm1,Flrt2,Tgfbr2,Gdf6,Arnt2,Tlr9,Icam1,Col3a1,Mmp14,Dnm1,Lama2,Cd74,Arrb1,Sema3b,Camk2a,Ephb2,Itgb4,Arap1,Vwf,Nrxn2,Syk,Lcp1,Reln,Unc93b1,Pdgfra,Slit2,Gdf10,…
GO:0038023	signaling receptor activity	56	1043	2.23e-08	Itgb2,Plxna3,Cd44,Nid1,Celsr1,Egfr,Efemp1,Sema4d,Ptch1,Robo1,Csf1r,Gria4,Gpr39,Sele,Fcgr2b,Mrc1,Il6ra,Tlr2,F3,Tnfrsf1b,Antxr2,Itga11,Cmklr1,Ptprf,Lrp1,Ackr2,Plxnb2,Lpar1,S1pr2,Itga2,Fzd1,Gpr133,Tgfbr2,Adcyap1r1,Cx3cr1,Ptafr,Tlr9,Emr1,Lpar5,Folr2,Csf2rb2,Cd74,P2rx7,Gpr153,Ephb2,Csf3r,Cd300a,Nfam1,Clec7a,Nrxn2,Ephb6,Plxna4,Ptgir,Gpr35,Pdgfra,Plxna1	Itgb2,Plxna3,Cd44,Nid1,Celsr1,Egfr,Efemp1,Sema4d,Ptch1,Robo1,Csf1r,Gria4,Gpr39,Sele,Fcgr2b,Mrc1,Il6ra,Tlr2,F3,Tnfrsf1b,Antxr2,Itga11,Cmklr1,Ptprf,Lrp1,Ackr2,Plxnb2,Lpar1,S1pr2,Itga2,Fzd1,Adgrd1,Tgfbr2,Adcyap1r1,Cx3cr1,Ptafr,Tlr9,Adgre1,Lpar5,Folr2,Csf2rb2,Cd74,P2rx7,Gpr153,Ephb2,Csf3r,Cd300a,Nfam1,Clec7a,Nrxn2,Ephb6,Plxna4,Ptgir,Gpr35,Pdgfra,Plxna1
GO:0044877	protein-containing complex binding	65	1411	1.6e-07	Itgb2,Kcnn3,Nid1,Actn3,Pcolce2,Ctsk,C1qtnf1,Egfr,Pik3r5,Sptb,Ptch1,Dbn1,Hexb,Fcgr2b,Gsn,Fbn1,Tlr2,Hgf,Fgr,Pcolce,Was,Cotl1,Mmp3,Itga11,Nckap1l,Col16a1,H2-DMa,Tgfbi,Ptprf,Lrp1,Inhbb,Stab1,S1pr2,Itga2,Fbln1,Ugt1a7c,Pltp,Tgfbr2,Itgam,C4b,Alox5ap,Mfap2,Nrap,Pirb,Arnt2,Icam1,Myo1f,Col3a1,Mmp14,Fyb,Dnm1,Cd74,Arrb1,Dcn,Ephb2,Itgb4,Gas7,Vwf,Ugt1a6a,Capg,Spock2,Syk,Lcp1,Ccbe1,Pdgfra	Itgb2,Kcnn3,Nid1,Actn3,Pcolce2,Ctsk,C1qtnf1,Egfr,Pik3r5,Sptb,Ptch1,Dbn1,Hexb,Fcgr2b,Gsn,Fbn1,Tlr2,Hgf,Fgr,Pcolce,Was,Cotl1,Mmp3,Itga11,Nckap1l,Col16a1,H2-DMa,Tgfbi,Ptprf,Lrp1,Inhbb,Stab1,S1pr2,Itga2,Fbln1,Ugt1a7c,Pltp,Tgfbr2,Itgam,C4b,Alox5ap,Mfap2,Nrap,Pirb,Arnt2,Icam1,Myo1f,Col3a1,Mmp14,Fyb,Dnm1,Cd74,Arrb1,Dcn,Ephb2,Itgb4,Gas7,Vwf,Ugt1a6a,Capg,Spock2,Syk,Lcp1,Ccbe1,Pdgfra
GO:0043167	ion binding	163	5439	7.9e-07	Itgb2,Col1a1,Folh1,Ace,Tbxas1,Hck,Man1a,Cd33,Cd44,Nid1,Actn3,Lrrk1,Aldh1a3,Cybb,Pcolce2,Ncf1,Celsr1,Cd34,Stac2,Rab11fip4,Tnfaip3,Enpp3,Egfr,Jade2,Efemp1,Abca8b,Cygb,Abcc3,Ptch1,Galnt15,Cacna2d3,Loxl2,Adamts5,Runx1,Smoc2,Abcg1,C2,Zfp521,Csf1r,Padi4,Clec3b,Gpr39,Sele,Myoc,Gsn,Entpd2,Fbn1,Lrp4,Cpxm1,F3,Fgr,Man2b2,Antxr2,Col1a2,Pcolce,Ctsc,Tyrobp,Nucb2,Atp2a1,Cpxm2,Sfrp1,Man2b1,Mmp2,Mmp3,Itga11,Acsbg…	Itgb2,Col1a1,Folh1,Ace,Tbxas1,Hck,Man1a,Cd33,Cd44,Nid1,Actn3,Lrrk1,Aldh1a3,Cybb,Pcolce2,Ncf1,Celsr1,Cd34,Stac2,Rab11fip4,Tnfaip3,Enpp3,Egfr,Jade2,Efemp1,Abca8b,Cygb,Abcc3,Ptch1,Galnt15,Cacna2d3,Loxl2,Adamts5,Runx1,Smoc2,Abcg1,C2,Zfp521,Csf1r,Padi4,Clec3b,Gpr39,Sele,Myoc,Gsn,Entpd2,Fbn1,Lrp4,Cpxm1,F3,Fgr,Man2b2,Antxr2,Col1a2,Pcolce,Ctsc,Tyrobp,Nucb2,Atp2a1,Cpxm2,Sfrp1,Man2b1,Mmp2,Mmp3,Itga11,Acsbg…
GO:0050840	extracellular matrix binding	12	59	4.64e-06	Nid1,Ntn4,Adamts5,Tgfbi,Fbln2,Ssc5d,Itga2,Olfml2a,Cd248,Dcn,Spock2,Slit2	Nid1,Ntn4,Adamts5,Tgfbi,Fbln2,Ssc5d,Itga2,Olfml2a,Cd248,Dcn,Spock2,Slit2
GO:0008233	peptidase activity	35	585	6.21e-06	Folh1,Ace,Ctsk,Scrn1,Tnfaip3,Lgmn,Adamts5,Cfb,C2,Cpxm1,Prss12,Hgf,Ctsc,Cpxm2,Plat,Sfrp1,Mmp2,Mmp3,Cpz,Adamts2,Bace2,Capn5,Adamts12,C1ra,Xpnpep2,Htra3,Mmp14,Masp1,Adamtsl2,Adamtsl1,Anpep,Ece2,Reln,C1s1,Naalad2	Folh1,Ace,Ctsk,Scrn1,Tnfaip3,Lgmn,Adamts5,Cfb,C2,Cpxm1,Prss12,Hgf,Ctsc,Cpxm2,Plat,Sfrp1,Mmp2,Mmp3,Cpz,Adamts2,Bace2,Capn5,Adamts12,C1ra,Xpnpep2,Htra3,Mmp14,Masp1,Adamtsl2,Adamtsl1,Anpep,Ece2,Reln,C1s1,Naalad2
GO:0050839	cell adhesion molecule binding	23	272	6.21e-06	Itgb2,Egfr,Fbn1,Itga11,Col16a1,Tgfbi,Ptprf,S1pr2,Itga2,Fbln1,Gldn,Cdh11,Ctnnd2,Icam1,Col3a1,Mmp14,Nfasc,Sirpa,Itgb4,Vwf,Nrxn2,Syk,Lcp1	Itgb2,Egfr,Fbn1,Itga11,Col16a1,Tgfbi,Ptprf,S1pr2,Itga2,Fbln1,Gldn,Cdh11,Ctnnd2,Icam1,Col3a1,Mmp14,Nfasc,Sirpa,Itgb4,Vwf,Nrxn2,Syk,Lcp1
GO:0005518	collagen binding	12	69	1.69e-05	Nid1,Pcolce2,Ctsk,C1qtnf1,Pcolce,Itga11,Tgfbi,Itga2,Dcn,Vwf,Spock2,Ccbe1	Nid1,Pcolce2,Ctsk,C1qtnf1,Pcolce,Itga11,Tgfbi,Itga2,Dcn,Vwf,Spock2,Ccbe1
GO:0001968	fibronectin binding	9	31	1.81e-05	Ctsk,Igfbp6,Igfbp5,Myoc,Mmp2,Ssc5d,Fbln1,Mfap2,Ccdc80	Ctsk,Igfbp6,Igfbp5,Myoc,Mmp2,Ssc5d,Fbln1,Mfap2,Ccdc80
GO:0038024	cargo receptor activity	12	72	2.25e-05	Cxcl16,Scara5,Loxl2,Mrc1,Prss12,Lrp1,Stab1,Ackr2,Ssc5d,Itgam,Folr2,Loxl4	Cxcl16,Scara5,Loxl2,Mrc1,Prss12,Lrp1,Stab1,Ackr2,Ssc5d,Itgam,Folr2,Loxl4
GO:0008201	heparin binding	16	148	3.58e-05	Pcolce2,Ptch1,Adamts5,Smoc2,Clec3b,Fbn1,Pcolce,Sfrp1,Col16a1,Ptprf,Lrtm1,Itgam,Ccdc80,Cfh,Selp,Slit2	Pcolce2,Ptch1,Adamts5,Smoc2,Clec3b,Fbn1,Pcolce,Sfrp1,Col16a1,Ptprf,Lrtm1,Itgam,Ccdc80,Cfh,Selp,Slit2
GO:0030246	carbohydrate binding	21	264	4.88e-05	Clec11a,Cd33,Cd34,Hexb,Galnt15,Loxl2,Clec3b,Sele,Mrc1,Siglec1,Man2b2,Man2b1,Hk3,Clec12a,Galnt10,C4b,Cd248,Atrnl1,Wbscr17,Clec7a,Selp	Clec11a,Cd33,Cd34,Hexb,Galnt15,Loxl2,Clec3b,Sele,Mrc1,Siglec1,Man2b2,Man2b1,Hk3,Clec12a,Galnt10,C4b,Cd248,Atrnl1,Wbscr17,Clec7a,Selp
GO:0005178	integrin binding	15	136	6.29e-05	Itgb2,Egfr,Fbn1,Col16a1,Tgfbi,S1pr2,Itga2,Fbln1,Icam1,Col3a1,Mmp14,Itgb4,Vwf,Syk,Lcp1	Itgb2,Egfr,Fbn1,Col16a1,Tgfbi,S1pr2,Itga2,Fbln1,Icam1,Col3a1,Mmp14,Itgb4,Vwf,Syk,Lcp1
GO:0042802	identical protein binding	72	1962	6.65e-05	Col1a1,Irf5,Lrrk1,Aldh1a3,C1qtnf1,Rab11fip4,Tnfaip3,Vsir,Egfr,Sema4d,Hexb,Angpt1,Robo1,Runx1,Abcg1,Csf1r,Padi4,Gria4,Slc11a1,Olfm1,Entpd2,Fbn1,Lrp4,Il6ra,Tlr2,Hgf,Angptl7,Col1a2,Ctsc,Tyrobp,Atp2a1,Was,Sfrp1,Plvap,Gdf7,Pcdha1,Inhbb,Hand2,Nbl1,Apobec2,Pik3ap1,Fbln1,Fzd1,Ugt1a7c,Olfml2a,Gdf6,Smpd3,Alox5ap,Pirb,Tlr9,Mtcl1,Htra3,Masp1,Dnm1,Lyz2,P2rx7,Camk2a,Ephb2,C1qtnf3,Cadm3,Cfh,Vwf,Steap3,Kif1a,Ugt…	Col1a1,Irf5,Lrrk1,Aldh1a3,C1qtnf1,Rab11fip4,Tnfaip3,Vsir,Egfr,Sema4d,Hexb,Angpt1,Robo1,Runx1,Abcg1,Csf1r,Padi4,Gria4,Slc11a1,Olfm1,Entpd2,Fbn1,Lrp4,Il6ra,Tlr2,Hgf,Angptl7,Col1a2,Ctsc,Tyrobp,Atp2a1,Was,Sfrp1,Plvap,Gdf7,Pcdhac2,Inhbb,Hand2,Nbl1,Apobec2,Pik3ap1,Fbln1,Fzd1,Ugt1a7c,Olfml2a,Gdf6,Smpd3,Alox5ap,Pirb,Tlr9,Mtcl1,Htra3,Masp1,Dnm1,Lyz2,P2rx7,Camk2a,Ephb2,C1qtnf3,Cadm3,Cfh,Vwf,Steap3,Kif1a,Ug…
GO:0046872	metal ion binding	110	3513	7.64e-05	Itgb2,Col1a1,Folh1,Ace,Tbxas1,Man1a,Nid1,Actn3,Lrrk1,Cybb,Celsr1,Stac2,Rab11fip4,Tnfaip3,Enpp3,Jade2,Efemp1,Cygb,Ptch1,Galnt15,Cacna2d3,Loxl2,Adamts5,Runx1,Smoc2,C2,Zfp521,Padi4,Clec3b,Gpr39,Sele,Myoc,Gsn,Fbn1,Lrp4,Cpxm1,Man2b2,Antxr2,Col1a2,Tyrobp,Nucb2,Atp2a1,Cpxm2,Man2b1,Mmp2,Mmp3,Itga11,Nt5e,Mgat5,Qpct,Atp13a2,Cpz,Pcdha1,Adamts2,Dtx4,Spon1,Lrp1,Svep1,Stab1,Apobec2,Fbln2,Vat1,Lpcat2,Snai1,Sned…	Itgb2,Col1a1,Folh1,Ace,Tbxas1,Man1a,Nid1,Actn3,Lrrk1,Cybb,Celsr1,Stac2,Rab11fip4,Tnfaip3,Enpp3,Jade2,Efemp1,Cygb,Ptch1,Galnt15,Cacna2d3,Loxl2,Adamts5,Runx1,Smoc2,C2,Zfp521,Padi4,Clec3b,Gpr39,Sele,Myoc,Gsn,Fbn1,Lrp4,Cpxm1,Man2b2,Antxr2,Col1a2,Tyrobp,Nucb2,Atp2a1,Cpxm2,Man2b1,Mmp2,Mmp3,Itga11,Nt5e,Mgat5,Qpct,Atp13a2,Cpz,Pcdhac2,Adamts2,Dtx4,Spon1,Lrp1,Svep1,Stab1,Apobec2,Fbln2,Vat1,Lpcat2,Snai1,Sne…
GO:0005201	extracellular matrix structural constituent	10	57	0.00013	Col1a1,Fbn1,Col1a2,Col16a1,Fbln1,Col8a2,Col4a4,Col3a1,Dcn,Mmrn1	Col1a1,Fbn1,Col1a2,Col16a1,Fbln1,Col8a2,Col4a4,Col3a1,Dcn,Mmrn1
GO:0043169	cation binding	111	3600	0.00013	Itgb2,Col1a1,Folh1,Ace,Tbxas1,Man1a,Nid1,Actn3,Lrrk1,Cybb,Celsr1,Stac2,Rab11fip4,Tnfaip3,Enpp3,Jade2,Efemp1,Cygb,Ptch1,Galnt15,Cacna2d3,Loxl2,Adamts5,Runx1,Smoc2,C2,Zfp521,Padi4,Clec3b,Gpr39,Sele,Myoc,Gsn,Fbn1,Lrp4,Cpxm1,Man2b2,Antxr2,Col1a2,Tyrobp,Nucb2,Atp2a1,Cpxm2,Man2b1,Mmp2,Mmp3,Itga11,Nt5e,Mgat5,Qpct,Atp13a2,Cpz,Pcdha1,Adamts2,Dtx4,Spon1,Lrp1,Svep1,Stab1,Apobec2,Fbln2,Vat1,Lpcat2,Snai1,Sned…	Itgb2,Col1a1,Folh1,Ace,Tbxas1,Man1a,Nid1,Actn3,Lrrk1,Cybb,Celsr1,Stac2,Rab11fip4,Tnfaip3,Enpp3,Jade2,Efemp1,Cygb,Ptch1,Galnt15,Cacna2d3,Loxl2,Adamts5,Runx1,Smoc2,C2,Zfp521,Padi4,Clec3b,Gpr39,Sele,Myoc,Gsn,Fbn1,Lrp4,Cpxm1,Man2b2,Antxr2,Col1a2,Tyrobp,Nucb2,Atp2a1,Cpxm2,Man2b1,Mmp2,Mmp3,Itga11,Nt5e,Mgat5,Qpct,Atp13a2,Cpz,Pcdhac2,Adamts2,Dtx4,Spon1,Lrp1,Svep1,Stab1,Apobec2,Fbln2,Vat1,Lpcat2,Snai1,Sne…
GO:0008237	metallopeptidase activity	15	171	0.00071	Folh1,Ace,Adamts5,Cpxm1,Cpxm2,Mmp2,Mmp3,Cpz,Adamts2,Adamts12,Xpnpep2,Mmp14,Anpep,Ece2,Naalad2	Folh1,Ace,Adamts5,Cpxm1,Cpxm2,Mmp2,Mmp3,Cpz,Adamts2,Adamts12,Xpnpep2,Mmp14,Anpep,Ece2,Naalad2
GO:0005044	scavenger receptor activity	8	42	0.00095	Cxcl16,Scara5,Loxl2,Prss12,Stab1,Ackr2,Ssc5d,Loxl4	Cxcl16,Scara5,Loxl2,Prss12,Stab1,Ackr2,Ssc5d,Loxl4
GO:0004175	endopeptidase activity	23	400	0.0017	Ace,Ctsk,Lgmn,Adamts5,Cfb,C2,Prss12,Hgf,Ctsc,Plat,Sfrp1,Mmp2,Mmp3,Adamts2,Bace2,Capn5,Adamts12,C1ra,Htra3,Mmp14,Masp1,Ece2,C1s1	Ace,Ctsk,Lgmn,Adamts5,Cfb,C2,Prss12,Hgf,Ctsc,Plat,Sfrp1,Mmp2,Mmp3,Adamts2,Bace2,Capn5,Adamts12,C1ra,Htra3,Mmp14,Masp1,Ece2,C1s1
GO:0019838	growth factor binding	13	146	0.0024	Col1a1,Igfbp4,Egfr,Igfbp6,Csf1r,Igfbp5,Il6ra,Col1a2,Tgfbr2,Htra3,Col3a1,Pdgfra,Glg1	Col1a1,Igfbp4,Egfr,Igfbp6,Csf1r,Igfbp5,Il6ra,Col1a2,Tgfbr2,Htra3,Col3a1,Pdgfra,Glg1
GO:1901681	sulfur compound binding	17	245	0.0026	Pcolce2,Cd34,Ptch1,Adamts5,Smoc2,Clec3b,Fbn1,Pcolce,Sfrp1,Col16a1,Ptprf,Lrtm1,Itgam,Ccdc80,Cfh,Selp,Slit2	Pcolce2,Cd34,Ptch1,Adamts5,Smoc2,Clec3b,Fbn1,Pcolce,Sfrp1,Col16a1,Ptprf,Lrtm1,Itgam,Ccdc80,Cfh,Selp,Slit2
GO:0043394	proteoglycan binding	7	37	0.0034	Nid1,Ctsk,Ptprf,Hpse,Itgam,Cfh,Slit2	Nid1,Ctsk,Ptprf,Hpse,Itgam,Cfh,Slit2
GO:0008235	metalloexopeptidase activity	8	53	0.0036	Folh1,Ace,Cpxm1,Cpxm2,Cpz,Xpnpep2,Mmp14,Anpep	Folh1,Ace,Cpxm1,Cpxm2,Cpz,Xpnpep2,Mmp14,Anpep
GO:0008238	exopeptidase activity	10	90	0.0038	Folh1,Ace,Scrn1,Cpxm1,Cpxm2,Cpz,Xpnpep2,Mmp14,Anpep,Naalad2	Folh1,Ace,Scrn1,Cpxm1,Cpxm2,Cpz,Xpnpep2,Mmp14,Anpep,Naalad2
GO:0016787	hydrolase activity	72	2263	0.0055	Folh1,Ace,Man1a,Ctsk,Scrn1,Tnfaip3,Enpp3,Abca8b,Abcc3,Lgmn,Hexb,Adamts5,Abcg1,Cfb,C2,Padi4,Entpd2,Cpxm1,Prss12,Tlr2,Hgf,Man2b2,Ctsc,Atp2a1,Cpxm2,Plat,Sfrp1,Man2b1,Mmp2,Mmp3,Nt5e,Abca6,Gdpd5,Abca9,Ptprf,Atp13a2,Cpz,Adamts2,Bace2,Hpse,Atp6v0e2,Nceh1,Plcl2,Apobec2,Ptpn13,Capn5,Adamts12,C1ra,Rab7b,Pld4,Smpd3,Xpnpep2,Myo1f,Htra3,Mmp14,Masp1,Dnm1,Adamtsl2,Lyz2,Abca8a,Bst1,Adamtsl1,Anpep,Sulf2,Kif1a,Naa…	Folh1,Ace,Man1a,Ctsk,Scrn1,Tnfaip3,Enpp3,Abca8b,Abcc3,Lgmn,Hexb,Adamts5,Abcg1,Cfb,C2,Padi4,Entpd2,Cpxm1,Prss12,Tlr2,Hgf,Man2b2,Ctsc,Atp2a1,Cpxm2,Plat,Sfrp1,Man2b1,Mmp2,Mmp3,Nt5e,Abca6,Gdpd5,Abca9,Ptprf,Atp13a2,Cpz,Adamts2,Bace2,Hpse,Atp6v0e2,Nceh1,Plcl2,Apobec2,Ptpn13,Capn5,Adamts12,C1ra,Rab7b,Pld4,Smpd3,Xpnpep2,Myo1f,Htra3,Mmp14,Masp1,Dnm1,Adamtsl2,Lyz2,Abca8a,Bst1,Adamtsl1,Anpep,Sulf2,Kif1a,Naa…
GO:0001540	amyloid-beta binding	8	58	0.0059	Itgb2,Fcgr2b,Olfm1,Tlr2,Itga2,Pirb,Cd74,Ephb2	Itgb2,Fcgr2b,Olfm1,Tlr2,Itga2,Pirb,Cd74,Ephb2
GO:0017171	serine hydrolase activity	14	190	0.0065	Ace,Cfb,C2,Prss12,Hgf,Ctsc,Plat,Mmp2,Nceh1,C1ra,Htra3,Masp1,Reln,C1s1	Ace,Cfb,C2,Prss12,Hgf,Ctsc,Plat,Mmp2,Nceh1,C1ra,Htra3,Masp1,Reln,C1s1
GO:0008236	serine-type peptidase activity	13	185	0.0185	Ace,Cfb,C2,Prss12,Hgf,Ctsc,Plat,Mmp2,C1ra,Htra3,Masp1,Reln,C1s1	Ace,Cfb,C2,Prss12,Hgf,Ctsc,Plat,Mmp2,C1ra,Htra3,Masp1,Reln,C1s1
GO:0097367	carbohydrate derivative binding	65	2089	0.0233	Hck,Cd33,Cd44,Nid1,Lrrk1,Pcolce2,Ctsk,Lbp,Egfr,Gfpt2,Abca8b,Abcc3,Ptch1,Adamts5,Runx1,Smoc2,Abcg1,Csf1r,Clec3b,Sele,Entpd2,Fbn1,Tlr2,Fgr,Pcolce,Atp2a1,Sfrp1,Acsbg1,Abca6,Col16a1,Abca9,Camk1d,Ptprf,Atp13a2,Hpse,Stab1,Dclk1,Hk3,Lpar1,Egflam,Lrtm1,Tgfbr2,Rab7b,Itgam,Ptafr,Myo1f,Dnm1,Ccdc80,Abca8a,P2rx7,Camk2a,Dcn,Pik3cd,Ephb2,Sulf2,Dclk3,Cfh,Kif1a,Ephb6,Spock2,Syk,Selp,Pdgfra,Slit2,Ryr1	Hck,Cd33,Cd44,Nid1,Lrrk1,Pcolce2,Ctsk,Lbp,Egfr,Gfpt2,Abca8b,Abcc3,Ptch1,Adamts5,Runx1,Smoc2,Abcg1,Csf1r,Clec3b,Sele,Entpd2,Fbn1,Tlr2,Fgr,Pcolce,Atp2a1,Sfrp1,Acsbg1,Abca6,Col16a1,Abca9,Camk1d,Ptprf,Atp13a2,Hpse,Stab1,Dclk1,Hk3,Lpar1,Egflam,Lrtm1,Tgfbr2,Rab7b,Itgam,Ptafr,Myo1f,Dnm1,Ccdc80,Abca8a,P2rx7,Camk2a,Dcn,Pik3cd,Ephb2,Sulf2,Dclk3,Cfh,Kif1a,Ephb6,Spock2,Syk,Selp,Pdgfra,Slit2,Ryr1
GO:0140375	immune receptor activity	10	117	0.0243	Fcgr2b,Il6ra,F3,Cmklr1,Ackr2,Cx3cr1,Csf2rb2,Cd74,Csf3r,Gpr35	Fcgr2b,Il6ra,F3,Cmklr1,Ackr2,Cx3cr1,Csf2rb2,Cd74,Csf3r,Gpr35
GO:0017154	semaphorin receptor activity	4	12	0.0278	Plxna3,Plxnb2,Plxna4,Plxna1	Plxna3,Plxnb2,Plxna4,Plxna1
GO:0048407	platelet-derived growth factor binding	4	12	0.0278	Col1a1,Col1a2,Col3a1,Pdgfra	Col1a1,Col1a2,Col3a1,Pdgfra
GO:0001851	complement component C3b binding	3	4	0.0302	Itgb2,Itgam,Cfh	Itgb2,Itgam,Cfh
GO:0001846	opsonin binding	4	13	0.0332	Itgb2,Itgam,C4b,Cfh	Itgb2,Itgam,C4b,Cfh
GO:0004180	carboxypeptidase activity	6	41	0.0332	Folh1,Ace,Cpxm1,Cpxm2,Cpz,Naalad2	Folh1,Ace,Cpxm1,Cpxm2,Cpz,Naalad2
GO:0051219	phosphoprotein binding	9	101	0.0332	Hck,Cd44,Fgr,Plat,Socs3,Arrb1,Sirpa,Syk,Gprin1	Hck,Cd44,Fgr,Plat,Socs3,Arrb1,Sirpa,Syk,Gprin1
GO:0016805	dipeptidase activity	4	14	0.0391	Folh1,Ace,Scrn1,Naalad2	Folh1,Ace,Scrn1,Naalad2
GO:0035325	Toll-like receptor binding	4	14	0.0391	Saa3,Tlr2,Syk,Unc93b1	Saa3,Tlr2,Syk,Unc93b1
GO:0001530	lipopolysaccharide binding	5	28	0.0438	Lbp,Tlr2,Ptafr,P2rx7,Selp	Lbp,Tlr2,Ptafr,P2rx7,Selp
GO:0019955	cytokine binding	10	131	0.0446	Csf1r,Il6ra,Pdpn,Tnfrsf1b,Nbl1,Ackr2,Tgfbr2,Cx3cr1,Cd74,Csf3r	Csf1r,Il6ra,Pdpn,Tnfrsf1b,Nbl1,Ackr2,Tgfbr2,Cx3cr1,Cd74,Csf3r
GO:0140096	catalytic activity, acting on a protein	62	2036	0.0446	Folh1,Ace,Hck,Lrrk1,Ctsk,Scrn1,Tnfaip3,Egfr,Jade2,Efemp1,Lgmn,Galnt15,Loxl2,Adamts5,Cfb,C2,Csf1r,Cpxm1,Prss12,Hgf,Fgr,Ctsc,Cpxm2,Plat,Sfrp1,Mmp2,Mmp3,Camk1d,Mgat5,Qpct,Ptprf,Cpz,Adamts2,Dtx4,Bace2,Ptpn13,Capn5,Dclk1,Adamts12,Trim56,Tgfbr2,C1ra,Galnt10,Xpnpep2,Wbscr17,Htra3,Mmp14,Masp1,Adamtsl2,Camk2a,Ephb2,Adamtsl1,Anpep,Dclk3,Ephb6,Ece2,Syk,Reln,C1s1,Loxl4,Pdgfra,Naalad2	Folh1,Ace,Hck,Lrrk1,Ctsk,Scrn1,Tnfaip3,Egfr,Jade2,Efemp1,Lgmn,Galnt15,Loxl2,Adamts5,Cfb,C2,Csf1r,Cpxm1,Prss12,Hgf,Fgr,Ctsc,Cpxm2,Plat,Sfrp1,Mmp2,Mmp3,Camk1d,Mgat5,Qpct,Ptprf,Cpz,Adamts2,Dtx4,Bace2,Ptpn13,Capn5,Dclk1,Adamts12,Trim56,Tgfbr2,C1ra,Galnt10,Xpnpep2,Wbscr17,Htra3,Mmp14,Masp1,Adamtsl2,Camk2a,Ephb2,Adamtsl1,Anpep,Dclk3,Ephb6,Ece2,Syk,Reln,C1s1,Loxl4,Pdgfra,Naalad2
