# Supplementary material for: reString: an open-source Python software to perform automatic functional enrichment retrieval, results aggregation and data visualization
Source: Sci Rep. 2021 Dec 6;11:23458. doi: 10.1038/s41598-021-02528-0 (PMC8648753; doi:10.1038/s41598-021-02528-0)
Supplement: Supplementary file 1 — Supplementary Information 1. [file 41598_2021_2528_MOESM1_ESM.zip › Supplemental DataSets/upregulated/treatment_t0_green_VS_treatment_t0_red_FC/UP_enrichment.Process.tsv]

#term ID	term description	observed gene count	background gene count	false discovery rate	matching proteins in your network (IDs)	matching proteins in your network (labels)
GO:0050896	response to stimulus	246	6908	1.7599999999999997e-23	Itgb2,Serpinf1,Col1a1,Ace,Spi1,Tbxas1,Hck,Plxna3,Irf5,Clec11a,Cd44,Nid1,Actn3,Saa3,Lrrk1,Aldh1a3,Cybb,Pcolce2,Ctsk,Ncf1,Lbp,Celsr1,Cd34,Stac2,Igfbp4,Cxcl16,Tnfaip3,Enpp3,Vsir,Egfr,Fgf18,Gfpt2,Jade2,Kremen1,Efemp1,Cygb,Pik3r5,Lgmn,Sema4d,Ptch1,Dbn1,Scara5,Loxl2,Angpt1,Boc,Sdf2l1,Robo1,Adamts5,Runx1,Serping1,Abcg1,Cfb,C2,Csf1r,Padi4,Gria4,Slc11a1,Igfbp5,Gpr39,Cd55,Sele,Fcgr2b,Myoc,Mrc1,Olfm1,Gsn,En…	Itgb2,Serpinf1,Col1a1,Ace,Spi1,Tbxas1,Hck,Plxna3,Irf5,Clec11a,Cd44,Nid1,Actn3,Saa3,Lrrk1,Aldh1a3,Cybb,Pcolce2,Ctsk,Ncf1,Lbp,Celsr1,Cd34,Stac2,Igfbp4,Cxcl16,Tnfaip3,Enpp3,Vsir,Egfr,Fgf18,Gfpt2,Jade2,Kremen1,Efemp1,Cygb,Pik3r5,Lgmn,Sema4d,Ptch1,Dbn1,Scara5,Loxl2,Angpt1,Boc,Sdf2l1,Robo1,Adamts5,Runx1,Serping1,Abcg1,Cfb,C2,Csf1r,Padi4,Gria4,Slc11a1,Igfbp5,Gpr39,Cd55,Sele,Fcgr2b,Myoc,Mrc1,Olfm1,Gsn,En…
GO:0051239	regulation of multicellular organismal process	153	3205	9.809999999999999e-23	Itgb2,Serpinf1,Col1a1,Ace,Spi1,Tbxas1,Plxna3,Cd44,Tpbg,Actn3,Cybb,Ctsk,Lbp,Celsr1,Cd34,C1qtnf1,Tnfaip3,Ntn4,Vsir,Egfr,Fgf18,Jade2,Kremen1,Efemp1,Lgmn,Sema4d,Ptch1,Dbn1,Loxl2,Angpt1,Boc,Robo1,Adamts5,Runx1,Serping1,Smoc2,Csf1r,Slc11a1,Igfbp5,Gpr39,Fcgr2b,Olfm1,Fbn1,Lrp4,Wnt2b,Il6ra,Tlr2,F3,Pdpn,Tnfrsf1b,Hgf,Fgr,Angptl7,Ctsc,Tyrobp,Atp2a1,Plat,Sfrp1,Mmp2,Dixdc1,Nckap1l,Gdpd5,Cmklr1,C1qc,Camk1d,H2-D…	Itgb2,Serpinf1,Col1a1,Ace,Spi1,Tbxas1,Plxna3,Cd44,Tpbg,Actn3,Cybb,Ctsk,Lbp,Celsr1,Cd34,C1qtnf1,Tnfaip3,Ntn4,Vsir,Egfr,Fgf18,Jade2,Kremen1,Efemp1,Lgmn,Sema4d,Ptch1,Dbn1,Loxl2,Angpt1,Boc,Robo1,Adamts5,Runx1,Serping1,Smoc2,Csf1r,Slc11a1,Igfbp5,Gpr39,Fcgr2b,Olfm1,Fbn1,Lrp4,Wnt2b,Il6ra,Tlr2,F3,Pdpn,Tnfrsf1b,Hgf,Fgr,Angptl7,Ctsc,Tyrobp,Atp2a1,Plat,Sfrp1,Mmp2,Dixdc1,Nckap1l,Gdpd5,Cmklr1,C1qc,Camk1d,H2-D…
GO:0048583	regulation of response to stimulus	161	3651	6.840000000000001e-21	Itgb2,Serpinf1,Col1a1,Ace,Plxna3,Cd44,Actn3,Lrrk1,Aldh1a3,Ncf1,Lbp,Cd34,C1qtnf1,Igfbp4,Tnfaip3,Enpp3,Vsir,Egfr,Fgf18,Kremen1,Pik3r5,Lgmn,Sema4d,Ptch1,Dbn1,Angpt1,Robo1,Runx1,Igfbp6,Serping1,Smoc2,Cfb,C2,Csf1r,Slc11a1,Igfbp5,Gpr39,Cd55,Fcgr2b,Myoc,Gsn,Fbn1,Lrp4,Siglec1,Il6ra,Tlr2,F3,Pdpn,Tnfrsf1b,Hgf,Fgr,Ctsc,Nucb2,Was,Sfrp1,Mmp2,Mmp3,Dixdc1,Nt5e,Nckap1l,Gdpd5,Cmklr1,C1qc,Camk1d,H2-DMa,Gdf7,Mgat5,…	Itgb2,Serpinf1,Col1a1,Ace,Plxna3,Cd44,Actn3,Lrrk1,Aldh1a3,Ncf1,Lbp,Cd34,C1qtnf1,Igfbp4,Tnfaip3,Enpp3,Vsir,Egfr,Fgf18,Kremen1,Pik3r5,Lgmn,Sema4d,Ptch1,Dbn1,Angpt1,Robo1,Runx1,Igfbp6,Serping1,Smoc2,Cfb,C2,Csf1r,Slc11a1,Igfbp5,Gpr39,Cd55,Fcgr2b,Myoc,Gsn,Fbn1,Lrp4,Siglec1,Il6ra,Tlr2,F3,Pdpn,Tnfrsf1b,Hgf,Fgr,Ctsc,Nucb2,Was,Sfrp1,Mmp2,Mmp3,Dixdc1,Nt5e,Nckap1l,Gdpd5,Cmklr1,C1qc,Camk1d,H2-DMa,Gdf7,Mgat5,…
GO:0009605	response to external stimulus	117	2199	1.01e-19	Itgb2,Col1a1,Ace,Hck,Plxna3,Irf5,Saa3,Aldh1a3,Cybb,Ncf1,Lbp,Cxcl16,Tnfaip3,Egfr,Sema4d,Ptch1,Dbn1,Angpt1,Boc,Robo1,Adamts5,Serping1,Cfb,C2,Csf1r,Padi4,Slc11a1,Gpr39,Cd55,Fcgr2b,Mrc1,Gsn,Wnt2b,Tlr2,Tnfrsf1b,Hgf,Fgr,Nucb2,Was,Sfrp1,Mmp2,Cotl1,Nckap1l,Cmklr1,C1qc,Prex1,Gdf7,Piezo2,C1qb,Lrp1,Inhbb,Stab1,Dclk1,Ackr2,Plxnb2,Ssc5d,Lpar1,Itga2,Egflam,Trim56,Lrtm1,Flrt2,Tgfbr2,C1ra,Cx3cr1,Gpc3,Gas1,Rab7b,…	Itgb2,Col1a1,Ace,Hck,Plxna3,Irf5,Saa3,Aldh1a3,Cybb,Ncf1,Lbp,Cxcl16,Tnfaip3,Egfr,Sema4d,Ptch1,Dbn1,Angpt1,Boc,Robo1,Adamts5,Serping1,Cfb,C2,Csf1r,Padi4,Slc11a1,Gpr39,Cd55,Fcgr2b,Mrc1,Gsn,Wnt2b,Tlr2,Tnfrsf1b,Hgf,Fgr,Nucb2,Was,Sfrp1,Mmp2,Cotl1,Nckap1l,Cmklr1,C1qc,Prex1,Gdf7,Piezo2,C1qb,Lrp1,Inhbb,Stab1,Dclk1,Ackr2,Plxnb2,Ssc5d,Lpar1,Itga2,Egflam,Trim56,Lrtm1,Flrt2,Tgfbr2,C1ra,Cx3cr1,Gpc3,Gas1,Rab7b,…
GO:0050793	regulation of developmental process	131	2669	1.01e-19	Itgb2,Serpinf1,Col1a1,Ace,Spi1,Hck,Plxna3,Cd44,Tpbg,Actn3,Cybb,Ctsk,Celsr1,Cd34,Tnfaip3,Ntn4,Vsir,Egfr,Fgf18,Jade2,Kremen1,Efemp1,Lgmn,Sema4d,Ptch1,Dbn1,Hexb,Loxl2,Boc,Robo1,Runx1,Smoc2,Abcg1,Csf1r,Igfbp5,Myoc,Olfm1,Fbn1,Lrp4,Wnt2b,Il6ra,Tlr2,F3,Pdpn,Tnfrsf1b,Hgf,Fgr,Angptl7,Ctsc,Tyrobp,Nucb2,Was,Sfrp1,Dixdc1,Nckap1l,Gdpd5,Cmklr1,C1qc,Camk1d,H2-DMa,Prex1,Igsf10,Gdf7,Ptprf,Lrp1,Hpse,Hand2,Nbl1,Sta…	Itgb2,Serpinf1,Col1a1,Ace,Spi1,Hck,Plxna3,Cd44,Tpbg,Actn3,Cybb,Ctsk,Celsr1,Cd34,Tnfaip3,Ntn4,Vsir,Egfr,Fgf18,Jade2,Kremen1,Efemp1,Lgmn,Sema4d,Ptch1,Dbn1,Hexb,Loxl2,Boc,Robo1,Runx1,Smoc2,Abcg1,Csf1r,Igfbp5,Myoc,Olfm1,Fbn1,Lrp4,Wnt2b,Il6ra,Tlr2,F3,Pdpn,Tnfrsf1b,Hgf,Fgr,Angptl7,Ctsc,Tyrobp,Nucb2,Was,Sfrp1,Dixdc1,Nckap1l,Gdpd5,Cmklr1,C1qc,Camk1d,H2-DMa,Prex1,Igsf10,Gdf7,Ptprf,Lrp1,Hpse,Hand2,Nbl1,Sta…
GO:0007155	cell adhesion	65	744	2.03e-19	Itgb2,Cd33,Cd44,Nid1,Celsr1,Cd34,Ntn4,Egfr,Sema4d,Angpt1,Boc,Robo1,Emilin2,Dpt,Sele,Fbn1,Siglec1,Pdpn,Sfrp1,Itga11,Nt5e,Col16a1,Tgfbi,Ptprf,Pcdha1,Spon1,Hpse,Svep1,Stab1,Sned1,Plxnb2,Itga2,Gldn,Adamts12,Flrt2,Tgfbr2,Cx3cr1,Itgam,Ly9,Col8a2,Col12a1,Cdh11,Lsamp,Ctnnd2,Icam1,Col3a1,Lama2,Nfasc,Col6a6,Sirpa,Csf3r,Itgb4,Col14a1,Cadm3,Cfh,Vwf,Nrxn2,Syk,Cdon,Selp,Reln,Pdgfra,Slit2,Mybpc2,Col6a5	Itgb2,Cd33,Cd44,Nid1,Celsr1,Cd34,Ntn4,Egfr,Sema4d,Angpt1,Boc,Robo1,Emilin2,Dpt,Sele,Fbn1,Siglec1,Pdpn,Sfrp1,Itga11,Nt5e,Col16a1,Tgfbi,Ptprf,Pcdhac2,Spon1,Hpse,Svep1,Stab1,Sned1,Plxnb2,Itga2,Gldn,Adamts12,Flrt2,Tgfbr2,Cx3cr1,Itgam,Ly9,Col8a2,Col12a1,Cdh11,Lsamp,Ctnnd2,Icam1,Col3a1,Lama2,Nfasc,Col6a6,Sirpa,Csf3r,Itgb4,Col14a1,Cadm3,Cfh,Vwf,Nrxn2,Syk,Cdon,Selp,Reln,Pdgfra,Slit2,Mybpc2,Col6a5
GO:0030334	regulation of cell migration	72	915	2.03e-19	Serpinf1,Col1a1,Ace,Plxna3,Lbp,Cxcl16,Vsir,Egfr,Fgf18,Efemp1,Cygb,Lgmn,Sema4d,Angpt1,Robo1,Smoc2,Csf1r,Igfbp5,Sele,Myoc,Olfm1,Tlr2,F3,Pdpn,Hgf,Fgr,Sfrp1,Mmp2,Mmp3,Nckap1l,Plvap,Cmklr1,Camk1d,Prex1,Igsf10,Mgat5,Lrp1,Nbl1,Snai1,Plxnb2,Lpar1,Itga2,Fbln1,Flrt2,Tgfbr2,Cx3cr1,Smpd3,Ptafr,Tmeff2,Icam1,Myo1f,Col3a1,Mmp14,Lama2,Cd74,Bst1,Sema3b,Camk2a,Dcn,Pik3cd,Cd300a,Clec7a,Tmsb10,Plxna4,Ccbe1,Apod,Selp…	Serpinf1,Col1a1,Ace,Plxna3,Lbp,Cxcl16,Vsir,Egfr,Fgf18,Efemp1,Cygb,Lgmn,Sema4d,Angpt1,Robo1,Smoc2,Csf1r,Igfbp5,Sele,Myoc,Olfm1,Tlr2,F3,Pdpn,Hgf,Fgr,Sfrp1,Mmp2,Mmp3,Nckap1l,Plvap,Cmklr1,Camk1d,Prex1,Igsf10,Mgat5,Lrp1,Nbl1,Snai1,Plxnb2,Lpar1,Itga2,Fbln1,Flrt2,Tgfbr2,Cx3cr1,Smpd3,Ptafr,Tmeff2,Icam1,Myo1f,Col3a1,Mmp14,Lama2,Cd74,Bst1,Sema3b,Camk2a,Dcn,Pik3cd,Cd300a,Clec7a,Tmsb10,Plxna4,Ccbe1,Apod,Selp…
GO:0065007	biological regulation	308	10591	2.49e-19	Itgb2,Serpinf1,Col1a1,Folh1,Ace,Spi1,Tbxas1,Hck,Plxna3,Irf5,Clec11a,Cd44,Nid1,Tpbg,Actn3,Saa3,Lrrk1,Aldh1a3,Cybb,Pcolce2,Ctsk,Ncf1,Lbp,Celsr1,Cd34,Stac2,C1qtnf1,Igfbp4,Rab11fip4,Cxcl16,Tnfaip3,Enpp3,Ntn4,Vsir,Egfr,Fgf18,Jade2,Kremen1,Tns3,Efemp1,Cygb,Pik3r5,Sptb,Lgmn,Sema4d,Ptch1,Dbn1,Hexb,Cacna2d3,Scara5,Loxl2,Angpt1,Boc,Sdf2l1,Robo1,Adamts5,Runx1,Igfbp6,Serping1,Smoc2,Abcg1,Cfb,C2,Zfp521,Csf1r,…	Itgb2,Serpinf1,Col1a1,Folh1,Ace,Spi1,Tbxas1,Hck,Plxna3,Irf5,Clec11a,Cd44,Nid1,Tpbg,Actn3,Saa3,Lrrk1,Aldh1a3,Cybb,Pcolce2,Ctsk,Ncf1,Lbp,Celsr1,Cd34,Stac2,C1qtnf1,Igfbp4,Rab11fip4,Cxcl16,Tnfaip3,Enpp3,Ntn4,Vsir,Egfr,Fgf18,Jade2,Kremen1,Tns3,Efemp1,Cygb,Pik3r5,Sptb,Lgmn,Sema4d,Ptch1,Dbn1,Hexb,Cacna2d3,Scara5,Loxl2,Angpt1,Boc,Sdf2l1,Robo1,Adamts5,Runx1,Igfbp6,Serping1,Smoc2,Abcg1,Cfb,C2,Zfp521,Csf1r,…
GO:0009987	cellular process	355	13330	2.89e-19	Itgb2,Serpinf1,Kcnn3,Col1a1,Folh1,Ace,Spi1,Tbxas1,Hck,Man1a,Plxna3,Irf5,Clec11a,Cd33,Cd44,Nid1,Saa3,Lrrk1,Aldh1a3,Cybb,Pcolce2,Ctsk,Ncf1,Lbp,Celsr1,Cd34,Stac2,C1qtnf1,Igfbp4,Rab11fip4,Cxcl16,Scrn1,Tnfaip3,Enpp3,Ntn4,Vsir,Egfr,Fgf18,Gfpt2,Jade2,Kremen1,Tns3,Efemp1,Abca8b,Cygb,Abcc3,Pik3r5,Sptb,Lgmn,Sema4d,Ptch1,Dbn1,Hexb,Galnt15,Cacna2d3,Scara5,Loxl2,Angpt1,Slc38a4,Boc,Sdf2l1,Robo1,Runx1,Igfbp6,Sm…	Itgb2,Serpinf1,Kcnn3,Col1a1,Folh1,Ace,Spi1,Tbxas1,Hck,Man1a,Plxna3,Irf5,Clec11a,Cd33,Cd44,Nid1,Saa3,Lrrk1,Aldh1a3,Cybb,Pcolce2,Ctsk,Ncf1,Lbp,Celsr1,Cd34,Stac2,C1qtnf1,Igfbp4,Rab11fip4,Cxcl16,Scrn1,Tnfaip3,Enpp3,Ntn4,Vsir,Egfr,Fgf18,Gfpt2,Jade2,Kremen1,Tns3,Efemp1,Abca8b,Cygb,Abcc3,Pik3r5,Sptb,Lgmn,Sema4d,Ptch1,Dbn1,Hexb,Galnt15,Cacna2d3,Scara5,Loxl2,Angpt1,Slc38a4,Boc,Sdf2l1,Robo1,Runx1,Igfbp6,Sm…
GO:0048731	system development	174	4350	3.53e-19	Serpinf1,Col1a1,Ace,Spi1,Plxna3,Cd44,Nid1,Actn3,Lrrk1,Aldh1a3,Celsr1,Cd34,Rab11fip4,Tnfaip3,Ntn4,Egfr,Fgf18,Jade2,Kremen1,Tns3,Efemp1,Sptb,Sema4d,Ptch1,Dbn1,Hexb,Loxl2,Angpt1,Boc,Robo1,Adamts5,Runx1,Zfp521,Csf1r,Clec3b,Igfbp5,Fcgr2b,Myoc,Olfm1,Gsn,Fbn1,Lrp4,Wnt2b,Il6ra,Tlr2,Pdpn,Tnfrsf1b,Hgf,Fgr,Angptl7,Col1a2,Tyrobp,Sfrp1,Mmp2,Dixdc1,Nckap1l,Gdpd5,Camk1d,H2-DMa,Prex1,Igsf10,Tgfbi,Gdf7,Ppl,Ptprf,…	Serpinf1,Col1a1,Ace,Spi1,Plxna3,Cd44,Nid1,Actn3,Lrrk1,Aldh1a3,Celsr1,Cd34,Rab11fip4,Tnfaip3,Ntn4,Egfr,Fgf18,Jade2,Kremen1,Tns3,Efemp1,Sptb,Sema4d,Ptch1,Dbn1,Hexb,Loxl2,Angpt1,Boc,Robo1,Adamts5,Runx1,Zfp521,Csf1r,Clec3b,Igfbp5,Fcgr2b,Myoc,Olfm1,Gsn,Fbn1,Lrp4,Wnt2b,Il6ra,Tlr2,Pdpn,Tnfrsf1b,Hgf,Fgr,Angptl7,Col1a2,Tyrobp,Sfrp1,Mmp2,Dixdc1,Nckap1l,Gdpd5,Camk1d,H2-DMa,Prex1,Igsf10,Tgfbi,Gdf7,Ppl,Ptprf,…
GO:2000145	regulation of cell motility	73	963	4.03e-19	Serpinf1,Col1a1,Ace,Plxna3,Lbp,Cxcl16,Vsir,Egfr,Fgf18,Efemp1,Cygb,Lgmn,Sema4d,Angpt1,Robo1,Smoc2,Csf1r,Igfbp5,Sele,Myoc,Olfm1,Tlr2,F3,Pdpn,Hgf,Fgr,Was,Sfrp1,Mmp2,Mmp3,Nckap1l,Plvap,Cmklr1,Camk1d,Prex1,Igsf10,Mgat5,Lrp1,Nbl1,Snai1,Plxnb2,Lpar1,Itga2,Fbln1,Flrt2,Tgfbr2,Cx3cr1,Smpd3,Ptafr,Tmeff2,Icam1,Myo1f,Col3a1,Mmp14,Lama2,Cd74,Bst1,Sema3b,Camk2a,Dcn,Pik3cd,Cd300a,Clec7a,Tmsb10,Plxna4,Ccbe1,Apod,…	Serpinf1,Col1a1,Ace,Plxna3,Lbp,Cxcl16,Vsir,Egfr,Fgf18,Efemp1,Cygb,Lgmn,Sema4d,Angpt1,Robo1,Smoc2,Csf1r,Igfbp5,Sele,Myoc,Olfm1,Tlr2,F3,Pdpn,Hgf,Fgr,Was,Sfrp1,Mmp2,Mmp3,Nckap1l,Plvap,Cmklr1,Camk1d,Prex1,Igsf10,Mgat5,Lrp1,Nbl1,Snai1,Plxnb2,Lpar1,Itga2,Fbln1,Flrt2,Tgfbr2,Cx3cr1,Smpd3,Ptafr,Tmeff2,Icam1,Myo1f,Col3a1,Mmp14,Lama2,Cd74,Bst1,Sema3b,Camk2a,Dcn,Pik3cd,Cd300a,Clec7a,Tmsb10,Plxna4,Ccbe1,Apod,…
GO:0048518	positive regulation of biological process	210	5869	4.38e-19	Itgb2,Serpinf1,Col1a1,Folh1,Ace,Spi1,Tbxas1,Hck,Plxna3,Irf5,Clec11a,Cd44,Nid1,Tpbg,Actn3,Lrrk1,Aldh1a3,Cybb,Pcolce2,Ncf1,Lbp,Cd34,Stac2,C1qtnf1,Igfbp4,Rab11fip4,Cxcl16,Tnfaip3,Enpp3,Vsir,Egfr,Fgf18,Jade2,Tns3,Efemp1,Pik3r5,Lgmn,Sema4d,Ptch1,Dbn1,Hexb,Loxl2,Angpt1,Boc,Robo1,Runx1,Igfbp6,Serping1,Smoc2,Abcg1,Cfb,C2,Csf1r,Clec3b,Gria4,Slc11a1,Igfbp5,Gpr39,Cd55,Sele,Fcgr2b,Myoc,Olfm1,Gsn,Fbn1,Lrp4,Si…	Itgb2,Serpinf1,Col1a1,Folh1,Ace,Spi1,Tbxas1,Hck,Plxna3,Irf5,Clec11a,Cd44,Nid1,Tpbg,Actn3,Lrrk1,Aldh1a3,Cybb,Pcolce2,Ncf1,Lbp,Cd34,Stac2,C1qtnf1,Igfbp4,Rab11fip4,Cxcl16,Tnfaip3,Enpp3,Vsir,Egfr,Fgf18,Jade2,Tns3,Efemp1,Pik3r5,Lgmn,Sema4d,Ptch1,Dbn1,Hexb,Loxl2,Angpt1,Boc,Robo1,Runx1,Igfbp6,Serping1,Smoc2,Abcg1,Cfb,C2,Csf1r,Clec3b,Gria4,Slc11a1,Igfbp5,Gpr39,Cd55,Sele,Fcgr2b,Myoc,Olfm1,Gsn,Fbn1,Lrp4,Si…
GO:0048513	animal organ development	144	3230	5.96e-19	Serpinf1,Col1a1,Ace,Spi1,Plxna3,Cd44,Nid1,Actn3,Lrrk1,Aldh1a3,Celsr1,Cd34,Rab11fip4,Tnfaip3,Ntn4,Egfr,Fgf18,Tns3,Efemp1,Sptb,Sema4d,Ptch1,Loxl2,Angpt1,Robo1,Adamts5,Runx1,Csf1r,Clec3b,Igfbp5,Fcgr2b,Myoc,Olfm1,Fbn1,Lrp4,Wnt2b,Il6ra,Tlr2,Pdpn,Tnfrsf1b,Hgf,Fgr,Angptl7,Col1a2,Tyrobp,Sfrp1,Mmp2,Dixdc1,Nckap1l,Gdpd5,H2-DMa,Prex1,Tgfbi,Gdf7,Ppl,Adamts2,C1qb,Lrp1,Inhbb,Hand2,Nbl1,Plcl2,Cc2d2a,Igsf3,Dclk1…	Serpinf1,Col1a1,Ace,Spi1,Plxna3,Cd44,Nid1,Actn3,Lrrk1,Aldh1a3,Celsr1,Cd34,Rab11fip4,Tnfaip3,Ntn4,Egfr,Fgf18,Tns3,Efemp1,Sptb,Sema4d,Ptch1,Loxl2,Angpt1,Robo1,Adamts5,Runx1,Csf1r,Clec3b,Igfbp5,Fcgr2b,Myoc,Olfm1,Fbn1,Lrp4,Wnt2b,Il6ra,Tlr2,Pdpn,Tnfrsf1b,Hgf,Fgr,Angptl7,Col1a2,Tyrobp,Sfrp1,Mmp2,Dixdc1,Nckap1l,Gdpd5,H2-DMa,Prex1,Tgfbi,Gdf7,Ppl,Adamts2,C1qb,Lrp1,Inhbb,Hand2,Nbl1,Plcl2,Cc2d2a,Igsf3,Dclk1…
GO:0050789	regulation of biological process	295	9973	6.06e-19	Itgb2,Serpinf1,Col1a1,Folh1,Ace,Spi1,Tbxas1,Hck,Plxna3,Irf5,Clec11a,Cd44,Nid1,Tpbg,Actn3,Saa3,Lrrk1,Aldh1a3,Cybb,Pcolce2,Ctsk,Ncf1,Lbp,Celsr1,Cd34,Stac2,C1qtnf1,Igfbp4,Rab11fip4,Cxcl16,Tnfaip3,Enpp3,Ntn4,Vsir,Egfr,Fgf18,Jade2,Kremen1,Tns3,Efemp1,Cygb,Pik3r5,Sptb,Lgmn,Sema4d,Ptch1,Dbn1,Hexb,Cacna2d3,Loxl2,Angpt1,Boc,Sdf2l1,Robo1,Adamts5,Runx1,Igfbp6,Serping1,Smoc2,Abcg1,Cfb,C2,Zfp521,Csf1r,Clec3b,…	Itgb2,Serpinf1,Col1a1,Folh1,Ace,Spi1,Tbxas1,Hck,Plxna3,Irf5,Clec11a,Cd44,Nid1,Tpbg,Actn3,Saa3,Lrrk1,Aldh1a3,Cybb,Pcolce2,Ctsk,Ncf1,Lbp,Celsr1,Cd34,Stac2,C1qtnf1,Igfbp4,Rab11fip4,Cxcl16,Tnfaip3,Enpp3,Ntn4,Vsir,Egfr,Fgf18,Jade2,Kremen1,Tns3,Efemp1,Cygb,Pik3r5,Sptb,Lgmn,Sema4d,Ptch1,Dbn1,Hexb,Cacna2d3,Loxl2,Angpt1,Boc,Sdf2l1,Robo1,Adamts5,Runx1,Igfbp6,Serping1,Smoc2,Abcg1,Cfb,C2,Zfp521,Csf1r,Clec3b,…
GO:0040012	regulation of locomotion	74	1010	9.7e-19	Serpinf1,Col1a1,Ace,Plxna3,Lbp,Cxcl16,Vsir,Egfr,Fgf18,Efemp1,Cygb,Lgmn,Sema4d,Dbn1,Angpt1,Robo1,Smoc2,Csf1r,Igfbp5,Sele,Myoc,Olfm1,Tlr2,F3,Pdpn,Hgf,Fgr,Was,Sfrp1,Mmp2,Mmp3,Nckap1l,Plvap,Cmklr1,Camk1d,Prex1,Igsf10,Mgat5,Lrp1,Nbl1,Snai1,Plxnb2,Lpar1,Itga2,Fbln1,Flrt2,Tgfbr2,Cx3cr1,Smpd3,Ptafr,Tmeff2,Icam1,Myo1f,Col3a1,Mmp14,Lama2,Cd74,Bst1,Sema3b,Camk2a,Dcn,Pik3cd,Cd300a,Clec7a,Tmsb10,Plxna4,Ccbe1,…	Serpinf1,Col1a1,Ace,Plxna3,Lbp,Cxcl16,Vsir,Egfr,Fgf18,Efemp1,Cygb,Lgmn,Sema4d,Dbn1,Angpt1,Robo1,Smoc2,Csf1r,Igfbp5,Sele,Myoc,Olfm1,Tlr2,F3,Pdpn,Hgf,Fgr,Was,Sfrp1,Mmp2,Mmp3,Nckap1l,Plvap,Cmklr1,Camk1d,Prex1,Igsf10,Mgat5,Lrp1,Nbl1,Snai1,Plxnb2,Lpar1,Itga2,Fbln1,Flrt2,Tgfbr2,Cx3cr1,Smpd3,Ptafr,Tmeff2,Icam1,Myo1f,Col3a1,Mmp14,Lama2,Cd74,Bst1,Sema3b,Camk2a,Dcn,Pik3cd,Cd300a,Clec7a,Tmsb10,Plxna4,Ccbe1,…
GO:2000026	regulation of multicellular organismal development	112	2150	1.42e-18	Itgb2,Serpinf1,Col1a1,Ace,Spi1,Plxna3,Cd44,Tpbg,Actn3,Cybb,Ctsk,Celsr1,Cd34,Tnfaip3,Ntn4,Vsir,Egfr,Fgf18,Jade2,Kremen1,Efemp1,Sema4d,Ptch1,Dbn1,Loxl2,Boc,Robo1,Runx1,Smoc2,Csf1r,Olfm1,Fbn1,Lrp4,Wnt2b,Il6ra,Tlr2,F3,Pdpn,Tnfrsf1b,Hgf,Angptl7,Ctsc,Tyrobp,Sfrp1,Dixdc1,Nckap1l,Gdpd5,C1qc,Camk1d,H2-DMa,Prex1,Igsf10,Gdf7,Ptprf,Lrp1,Hpse,Hand2,Nbl1,Stab1,Snai1,Zfpm2,Plekha4,Plxnb2,Lpar1,S1pr2,Adamts12,Fz…	Itgb2,Serpinf1,Col1a1,Ace,Spi1,Plxna3,Cd44,Tpbg,Actn3,Cybb,Ctsk,Celsr1,Cd34,Tnfaip3,Ntn4,Vsir,Egfr,Fgf18,Jade2,Kremen1,Efemp1,Sema4d,Ptch1,Dbn1,Loxl2,Boc,Robo1,Runx1,Smoc2,Csf1r,Olfm1,Fbn1,Lrp4,Wnt2b,Il6ra,Tlr2,F3,Pdpn,Tnfrsf1b,Hgf,Angptl7,Ctsc,Tyrobp,Sfrp1,Dixdc1,Nckap1l,Gdpd5,C1qc,Camk1d,H2-DMa,Prex1,Igsf10,Gdf7,Ptprf,Lrp1,Hpse,Hand2,Nbl1,Stab1,Snai1,Zfpm2,Plekha4,Plxnb2,Lpar1,S1pr2,Adamts12,Fz…
GO:0051270	regulation of cellular component movement	75	1048	1.6e-18	Serpinf1,Col1a1,Ace,Plxna3,Lbp,Cxcl16,Vsir,Egfr,Fgf18,Efemp1,Cygb,Lgmn,Sema4d,Dbn1,Angpt1,Robo1,Smoc2,Csf1r,Igfbp5,Sele,Myoc,Olfm1,Tlr2,F3,Pdpn,Hgf,Fgr,Was,Sfrp1,Mmp2,Mmp3,Nckap1l,Plvap,Cmklr1,Camk1d,Prex1,Igsf10,Mgat5,Lrp1,Nbl1,Snai1,Plxnb2,Lpar1,Itga2,Fbln1,Flrt2,Tgfbr2,Cx3cr1,Smpd3,Ptafr,Tmeff2,Icam1,Myo1f,Col3a1,Mmp14,Lama2,Cd74,Bst1,Sema3b,Camk2a,Dcn,Pik3cd,Cd300a,Arap1,Clec7a,Tmsb10,Plxna4,…	Serpinf1,Col1a1,Ace,Plxna3,Lbp,Cxcl16,Vsir,Egfr,Fgf18,Efemp1,Cygb,Lgmn,Sema4d,Dbn1,Angpt1,Robo1,Smoc2,Csf1r,Igfbp5,Sele,Myoc,Olfm1,Tlr2,F3,Pdpn,Hgf,Fgr,Was,Sfrp1,Mmp2,Mmp3,Nckap1l,Plvap,Cmklr1,Camk1d,Prex1,Igsf10,Mgat5,Lrp1,Nbl1,Snai1,Plxnb2,Lpar1,Itga2,Fbln1,Flrt2,Tgfbr2,Cx3cr1,Smpd3,Ptafr,Tmeff2,Icam1,Myo1f,Col3a1,Mmp14,Lama2,Cd74,Bst1,Sema3b,Camk2a,Dcn,Pik3cd,Cd300a,Arap1,Clec7a,Tmsb10,Plxna4,…
GO:0040011	locomotion	79	1183	5.7e-18	Itgb2,Plxna3,Cd44,Saa3,Lbp,Celsr1,Cd34,Cxcl16,Tnfaip3,Ntn4,Egfr,Tns3,Sema4d,Ptch1,Hexb,Loxl2,Angpt1,Boc,Robo1,Igfbp6,Csf1r,Sele,Pdpn,Hgf,Tspan11,Plat,Mmp2,Dixdc1,Itga11,Nckap1l,Cmklr1,Prex1,Gdf7,Ptprf,Lrp1,Hand2,Svep1,Dclk1,Ackr2,Snai1,Plxnb2,Lpar1,Itga2,Egflam,Adamts12,Pltp,Lrtm1,Flrt2,Cx3cr1,Gpc3,Gas1,Itgam,Cd248,Ptafr,Nfatc2,Tmeff2,Icam1,Mmp14,Lama2,Nfasc,Scn1b,Sirpa,Sema3b,Pik3cd,Ephb2,Csf3r,…	Itgb2,Plxna3,Cd44,Saa3,Lbp,Celsr1,Cd34,Cxcl16,Tnfaip3,Ntn4,Egfr,Tns3,Sema4d,Ptch1,Hexb,Loxl2,Angpt1,Boc,Robo1,Igfbp6,Csf1r,Sele,Pdpn,Hgf,Tspan11,Plat,Mmp2,Dixdc1,Itga11,Nckap1l,Cmklr1,Prex1,Gdf7,Ptprf,Lrp1,Hand2,Svep1,Dclk1,Ackr2,Snai1,Plxnb2,Lpar1,Itga2,Egflam,Adamts12,Pltp,Lrtm1,Flrt2,Cx3cr1,Gpc3,Gas1,Itgam,Cd248,Ptafr,Nfatc2,Tmeff2,Icam1,Mmp14,Lama2,Nfasc,Scn1b,Sirpa,Sema3b,Pik3cd,Ephb2,Csf3r,…
GO:0002376	immune system process	101	1842	6.49e-18	Itgb2,Ace,Spi1,Hck,Irf5,Cd44,Lrrk1,Cybb,Ctsk,Ncf1,Lbp,Cd34,Cxcl16,Tnfaip3,Enpp3,Sptb,Angpt1,Runx1,Serping1,Cfb,C2,Csf1r,Padi4,Slc11a1,Cd55,Sele,Fcgr2b,Mrc1,Gsn,Wnt2b,Tlr2,Pdpn,Tnfrsf1b,Fgr,Ctsc,Tyrobp,Was,Sfrp1,Nckap1l,Cmklr1,C1qc,H2-DMa,Prex1,C1qb,Lrp1,Hand2,Plcl2,Ackr2,Dact2,Ssc5d,Trim56,Tgfbr2,C1ra,Cx3cr1,Gpc3,Rab7b,Pld4,Itgam,Smpd3,Ly9,C4b,Cd248,Mfap2,Cd300lb,Nfatc2,Pirb,Tlr9,Icam1,Emr1,Myo1f…	Itgb2,Ace,Spi1,Hck,Irf5,Cd44,Lrrk1,Cybb,Ctsk,Ncf1,Lbp,Cd34,Cxcl16,Tnfaip3,Enpp3,Sptb,Angpt1,Runx1,Serping1,Cfb,C2,Csf1r,Padi4,Slc11a1,Cd55,Sele,Fcgr2b,Mrc1,Gsn,Wnt2b,Tlr2,Pdpn,Tnfrsf1b,Fgr,Ctsc,Tyrobp,Was,Sfrp1,Nckap1l,Cmklr1,C1qc,H2-DMa,Prex1,C1qb,Lrp1,Hand2,Plcl2,Ackr2,Dact2,Ssc5d,Trim56,Tgfbr2,C1ra,Cx3cr1,Gpc3,Rab7b,Pld4,Itgam,Smpd3,Ly9,C4b,Cd248,Mfap2,Cd300lb,Nfatc2,Pirb,Tlr9,Icam1,Adgre1,Myo…
GO:0009653	anatomical structure morphogenesis	113	2244	9.25e-18	Col1a1,Ace,Spi1,Plxna3,Cd44,Actn3,Aldh1a3,Celsr1,Cd34,Ntn4,Egfr,Fgf18,Jade2,Efemp1,Sema4d,Ptch1,Dbn1,Loxl2,Angpt1,Boc,Robo1,Adamts5,Runx1,Csf1r,Igfbp5,Olfm1,Fbn1,Lrp4,Wnt2b,Tlr2,Pdpn,Hgf,Fgr,Col1a2,Sfrp1,Mmp2,Nckap1l,Col16a1,Tgfbi,Gdf7,Thsd7a,Lrp1,Hpse,Hand2,Nbl1,Svep1,Cc2d2a,Dclk1,Snai1,Zfpm2,Dact2,Plxnb2,Itga2,Egflam,Fzd1,Socs3,Lrtm1,Flrt2,Tgfbr2,Gpc3,Gas1,Smpd3,Col8a2,Tmem119,Cd248,Col12a1,Mfa…	Col1a1,Ace,Spi1,Plxna3,Cd44,Actn3,Aldh1a3,Celsr1,Cd34,Ntn4,Egfr,Fgf18,Jade2,Efemp1,Sema4d,Ptch1,Dbn1,Loxl2,Angpt1,Boc,Robo1,Adamts5,Runx1,Csf1r,Igfbp5,Olfm1,Fbn1,Lrp4,Wnt2b,Tlr2,Pdpn,Hgf,Fgr,Col1a2,Sfrp1,Mmp2,Nckap1l,Col16a1,Tgfbi,Gdf7,Thsd7a,Lrp1,Hpse,Hand2,Nbl1,Svep1,Cc2d2a,Dclk1,Snai1,Zfpm2,Dact2,Plxnb2,Itga2,Egflam,Fzd1,Socs3,Lrtm1,Flrt2,Tgfbr2,Gpc3,Gas1,Smpd3,Col8a2,Tmem119,Cd248,Col12a1,Mfa…
GO:0048584	positive regulation of response to stimulus	107	2080	2.89e-17	Itgb2,Col1a1,Ace,Cd44,Lrrk1,Aldh1a3,Ncf1,Lbp,C1qtnf1,Igfbp4,Tnfaip3,Vsir,Egfr,Fgf18,Pik3r5,Lgmn,Sema4d,Dbn1,Angpt1,Robo1,Igfbp6,Serping1,Smoc2,Cfb,C2,Csf1r,Slc11a1,Igfbp5,Gpr39,Cd55,Fcgr2b,Myoc,Gsn,Siglec1,Il6ra,Tlr2,F3,Pdpn,Hgf,Fgr,Ctsc,Was,Sfrp1,Mmp2,Mmp3,Dixdc1,Nckap1l,Cmklr1,C1qc,Camk1d,H2-DMa,Gdf7,Mgat5,C1qb,Lrp1,Hpse,Inhbb,Hand2,Srpx,Plekha4,Lpar1,Pik3ap1,Itga2,Gdf6,C1ra,Adcyap1r1,Cx3cr1,Gp…	Itgb2,Col1a1,Ace,Cd44,Lrrk1,Aldh1a3,Ncf1,Lbp,C1qtnf1,Igfbp4,Tnfaip3,Vsir,Egfr,Fgf18,Pik3r5,Lgmn,Sema4d,Dbn1,Angpt1,Robo1,Igfbp6,Serping1,Smoc2,Cfb,C2,Csf1r,Slc11a1,Igfbp5,Gpr39,Cd55,Fcgr2b,Myoc,Gsn,Siglec1,Il6ra,Tlr2,F3,Pdpn,Hgf,Fgr,Ctsc,Was,Sfrp1,Mmp2,Mmp3,Dixdc1,Nckap1l,Cmklr1,C1qc,Camk1d,H2-DMa,Gdf7,Mgat5,C1qb,Lrp1,Hpse,Inhbb,Hand2,Srpx,Plekha4,Lpar1,Pik3ap1,Itga2,Gdf6,C1ra,Adcyap1r1,Cx3cr1,Gp…
GO:0032502	developmental process	199	5629	3.91e-17	Serpinf1,Col1a1,Ace,Spi1,Hck,Plxna3,Cd44,Nid1,Actn3,Lrrk1,Aldh1a3,Celsr1,Cd34,Rab11fip4,Tnfaip3,Ntn4,Vsir,Egfr,Fgf18,Jade2,Kremen1,Tns3,Efemp1,Sptb,Sema4d,Ptch1,Dbn1,Hexb,Loxl2,Angpt1,Boc,Robo1,Adamts5,Runx1,Serping1,Zfp521,Csf1r,Padi4,Clec3b,Igfbp5,Fcgr2b,Myoc,Olfm1,Gsn,Fbn1,Lrp4,Wnt2b,Olfml3,Il6ra,Tlr2,Pdpn,Tnfrsf1b,Hgf,Fgr,Angptl7,Col1a2,Ctsc,Tyrobp,Sfrp1,Mmp2,Dixdc1,Nckap1l,Plvap,Col16a1,Gdpd…	Serpinf1,Col1a1,Ace,Spi1,Hck,Plxna3,Cd44,Nid1,Actn3,Lrrk1,Aldh1a3,Celsr1,Cd34,Rab11fip4,Tnfaip3,Ntn4,Vsir,Egfr,Fgf18,Jade2,Kremen1,Tns3,Efemp1,Sptb,Sema4d,Ptch1,Dbn1,Hexb,Loxl2,Angpt1,Boc,Robo1,Adamts5,Runx1,Serping1,Zfp521,Csf1r,Padi4,Clec3b,Igfbp5,Fcgr2b,Myoc,Olfm1,Gsn,Fbn1,Lrp4,Wnt2b,Olfml3,Il6ra,Tlr2,Pdpn,Tnfrsf1b,Hgf,Fgr,Angptl7,Col1a2,Ctsc,Tyrobp,Sfrp1,Mmp2,Dixdc1,Nckap1l,Plvap,Col16a1,Gdpd…
GO:0051241	negative regulation of multicellular organismal process	81	1304	8.63e-17	Serpinf1,Ace,Plxna3,Cd44,Actn3,Ctsk,Lbp,Cd34,C1qtnf1,Tnfaip3,Vsir,Egfr,Kremen1,Efemp1,Lgmn,Sema4d,Ptch1,Dbn1,Loxl2,Angpt1,Robo1,Adamts5,Runx1,Serping1,Slc11a1,Igfbp5,Gpr39,Fcgr2b,Olfm1,Fbn1,Lrp4,Tlr2,Tnfrsf1b,Hgf,Angptl7,Ctsc,Tyrobp,Atp2a1,Sfrp1,Mmp2,Dixdc1,Nckap1l,Cmklr1,C1qc,Lrp1,Inhbb,Hand2,Stab1,Plcl2,Snai1,Zfpm2,Ssc5d,Lpar1,S1pr2,Fbln1,Adamts12,Tgfbr2,Cx3cr1,Tmem119,Nfatc2,Tlr9,Col3a1,Cd74,A…	Serpinf1,Ace,Plxna3,Cd44,Actn3,Ctsk,Lbp,Cd34,C1qtnf1,Tnfaip3,Vsir,Egfr,Kremen1,Efemp1,Lgmn,Sema4d,Ptch1,Dbn1,Loxl2,Angpt1,Robo1,Adamts5,Runx1,Serping1,Slc11a1,Igfbp5,Gpr39,Fcgr2b,Olfm1,Fbn1,Lrp4,Tlr2,Tnfrsf1b,Hgf,Angptl7,Ctsc,Tyrobp,Atp2a1,Sfrp1,Mmp2,Dixdc1,Nckap1l,Cmklr1,C1qc,Lrp1,Inhbb,Hand2,Stab1,Plcl2,Snai1,Zfpm2,Ssc5d,Lpar1,S1pr2,Fbln1,Adamts12,Tgfbr2,Cx3cr1,Tmem119,Nfatc2,Tlr9,Col3a1,Cd74,A…
GO:0007275	multicellular organism development	181	4921	1.21e-16	Serpinf1,Col1a1,Ace,Spi1,Plxna3,Cd44,Nid1,Actn3,Lrrk1,Aldh1a3,Celsr1,Cd34,Rab11fip4,Tnfaip3,Ntn4,Egfr,Fgf18,Jade2,Kremen1,Tns3,Efemp1,Sptb,Sema4d,Ptch1,Dbn1,Hexb,Loxl2,Angpt1,Boc,Robo1,Adamts5,Runx1,Zfp521,Csf1r,Clec3b,Igfbp5,Fcgr2b,Myoc,Olfm1,Gsn,Fbn1,Lrp4,Wnt2b,Olfml3,Il6ra,Tlr2,Pdpn,Tnfrsf1b,Hgf,Fgr,Angptl7,Col1a2,Tyrobp,Sfrp1,Mmp2,Dixdc1,Nckap1l,Gdpd5,Camk1d,H2-DMa,Prex1,Igsf10,Tgfbi,Gdf7,Ppl…	Serpinf1,Col1a1,Ace,Spi1,Plxna3,Cd44,Nid1,Actn3,Lrrk1,Aldh1a3,Celsr1,Cd34,Rab11fip4,Tnfaip3,Ntn4,Egfr,Fgf18,Jade2,Kremen1,Tns3,Efemp1,Sptb,Sema4d,Ptch1,Dbn1,Hexb,Loxl2,Angpt1,Boc,Robo1,Adamts5,Runx1,Zfp521,Csf1r,Clec3b,Igfbp5,Fcgr2b,Myoc,Olfm1,Gsn,Fbn1,Lrp4,Wnt2b,Olfml3,Il6ra,Tlr2,Pdpn,Tnfrsf1b,Hgf,Fgr,Angptl7,Col1a2,Tyrobp,Sfrp1,Mmp2,Dixdc1,Nckap1l,Gdpd5,Camk1d,H2-DMa,Prex1,Igsf10,Tgfbi,Gdf7,Ppl…
GO:0007166	cell surface receptor signaling pathway	95	1741	1.34e-16	Itgb2,Col1a1,Spi1,Hck,Plxna3,Irf5,Cd44,Nid1,Lbp,Celsr1,Vsir,Egfr,Fgf18,Jade2,Kremen1,Efemp1,Sema4d,Ptch1,Angpt1,Boc,Robo1,Csf1r,Gria4,Fcgr2b,Myoc,Lrp4,Wnt2b,Il6ra,Tlr2,F3,Tnfrsf1b,Hgf,Fgr,Col1a2,Tyrobp,Plat,Sfrp1,Dixdc1,Itga11,Nckap1l,Plvap,Cmklr1,Gdf7,Cpz,Dtx4,Inhbb,Svep1,Nceh1,Cc2d2a,Ackr2,Snai1,Plxnb2,Itga2,Fzd1,Socs3,Gpr133,Flrt2,Tgfbr2,Gdf6,Adcyap1r1,Cx3cr1,Itgam,Smpd3,Ptafr,Nfatc2,Pirb,Emr1…	Itgb2,Col1a1,Spi1,Hck,Plxna3,Irf5,Cd44,Nid1,Lbp,Celsr1,Vsir,Egfr,Fgf18,Jade2,Kremen1,Efemp1,Sema4d,Ptch1,Angpt1,Boc,Robo1,Csf1r,Gria4,Fcgr2b,Myoc,Lrp4,Wnt2b,Il6ra,Tlr2,F3,Tnfrsf1b,Hgf,Fgr,Col1a2,Tyrobp,Plat,Sfrp1,Dixdc1,Itga11,Nckap1l,Plvap,Cmklr1,Gdf7,Cpz,Dtx4,Inhbb,Svep1,Nceh1,Cc2d2a,Ackr2,Snai1,Plxnb2,Itga2,Fzd1,Socs3,Adgrd1,Flrt2,Tgfbr2,Gdf6,Adcyap1r1,Cx3cr1,Itgam,Smpd3,Ptafr,Nfatc2,Pirb,Adgr…
GO:0032879	regulation of localization	126	2806	2.16e-16	Itgb2,Serpinf1,Col1a1,Ace,Hck,Plxna3,Cybb,Lbp,Cd34,Stac2,C1qtnf1,Cxcl16,Vsir,Egfr,Fgf18,Efemp1,Cygb,Lgmn,Sema4d,Ptch1,Dbn1,Cacna2d3,Angpt1,Robo1,Runx1,Smoc2,Abcg1,C2,Csf1r,Slc11a1,Igfbp5,Gpr39,Sele,Fcgr2b,Myoc,Olfm1,Gsn,Lrp4,Tlr2,F3,Pdpn,Tnfrsf1b,Hgf,Fgr,Rtn2,Tyrobp,Nucb2,Atp2a1,Was,Sfrp1,Mmp2,Mmp3,Nckap1l,Plvap,Cmklr1,Camk1d,Prex1,Igsf10,Mgat5,Atp13a2,Lrp1,Inhbb,Nbl1,Plcl2,Dclk1,Snai1,Plxnb2,Lpa…	Itgb2,Serpinf1,Col1a1,Ace,Hck,Plxna3,Cybb,Lbp,Cd34,Stac2,C1qtnf1,Cxcl16,Vsir,Egfr,Fgf18,Efemp1,Cygb,Lgmn,Sema4d,Ptch1,Dbn1,Cacna2d3,Angpt1,Robo1,Runx1,Smoc2,Abcg1,C2,Csf1r,Slc11a1,Igfbp5,Gpr39,Sele,Fcgr2b,Myoc,Olfm1,Gsn,Lrp4,Tlr2,F3,Pdpn,Tnfrsf1b,Hgf,Fgr,Rtn2,Tyrobp,Nucb2,Atp2a1,Was,Sfrp1,Mmp2,Mmp3,Nckap1l,Plvap,Cmklr1,Camk1d,Prex1,Igsf10,Mgat5,Atp13a2,Lrp1,Inhbb,Nbl1,Plcl2,Dclk1,Snai1,Plxnb2,Lpa…
GO:0048856	anatomical structure development	188	5258	2.65e-16	Serpinf1,Col1a1,Ace,Spi1,Plxna3,Cd44,Nid1,Actn3,Lrrk1,Aldh1a3,Celsr1,Cd34,Rab11fip4,Tnfaip3,Ntn4,Egfr,Fgf18,Jade2,Kremen1,Tns3,Efemp1,Sptb,Sema4d,Ptch1,Dbn1,Hexb,Loxl2,Angpt1,Boc,Robo1,Adamts5,Runx1,Zfp521,Csf1r,Clec3b,Igfbp5,Fcgr2b,Myoc,Olfm1,Gsn,Fbn1,Lrp4,Wnt2b,Olfml3,Il6ra,Tlr2,Pdpn,Tnfrsf1b,Hgf,Fgr,Angptl7,Col1a2,Tyrobp,Sfrp1,Mmp2,Dixdc1,Nckap1l,Col16a1,Gdpd5,Camk1d,H2-DMa,Prex1,Igsf10,Tgfbi,…	Serpinf1,Col1a1,Ace,Spi1,Plxna3,Cd44,Nid1,Actn3,Lrrk1,Aldh1a3,Celsr1,Cd34,Rab11fip4,Tnfaip3,Ntn4,Egfr,Fgf18,Jade2,Kremen1,Tns3,Efemp1,Sptb,Sema4d,Ptch1,Dbn1,Hexb,Loxl2,Angpt1,Boc,Robo1,Adamts5,Runx1,Zfp521,Csf1r,Clec3b,Igfbp5,Fcgr2b,Myoc,Olfm1,Gsn,Fbn1,Lrp4,Wnt2b,Olfml3,Il6ra,Tlr2,Pdpn,Tnfrsf1b,Hgf,Fgr,Angptl7,Col1a2,Tyrobp,Sfrp1,Mmp2,Dixdc1,Nckap1l,Col16a1,Gdpd5,Camk1d,H2-DMa,Prex1,Igsf10,Tgfbi,…
GO:0002682	regulation of immune system process	78	1252	3.28e-16	Itgb2,Ace,Spi1,Cd44,Lbp,Tnfaip3,Enpp3,Vsir,Lgmn,Angpt1,Runx1,Serping1,Cfb,C2,Csf1r,Slc11a1,Cd55,Sele,Fcgr2b,Gsn,Fbn1,Tlr2,Tnfrsf1b,Fgr,Ctsc,Tyrobp,Was,Sfrp1,Mmp2,Nckap1l,Plvap,Cmklr1,C1qc,Camk1d,H2-DMa,C1qb,Nbl1,Plcl2,Itga2,Tgfbr2,Clec12a,C1ra,Cx3cr1,Rab7b,Itgam,Smpd3,C4b,Ptafr,Cd300lb,Nfatc2,Tlr9,Icam1,Myo1f,Col3a1,Mmp14,Masp1,Fyb,Cd74,P2rx7,Bst1,Tmem176a,Sirpa,Sox4,Pik3cd,Csf3r,Cd300a,Cd68,Nfam…	Itgb2,Ace,Spi1,Cd44,Lbp,Tnfaip3,Enpp3,Vsir,Lgmn,Angpt1,Runx1,Serping1,Cfb,C2,Csf1r,Slc11a1,Cd55,Sele,Fcgr2b,Gsn,Fbn1,Tlr2,Tnfrsf1b,Fgr,Ctsc,Tyrobp,Was,Sfrp1,Mmp2,Nckap1l,Plvap,Cmklr1,C1qc,Camk1d,H2-DMa,C1qb,Nbl1,Plcl2,Itga2,Tgfbr2,Clec12a,C1ra,Cx3cr1,Rab7b,Itgam,Smpd3,C4b,Ptafr,Cd300lb,Nfatc2,Tlr9,Icam1,Myo1f,Col3a1,Mmp14,Masp1,Fyb,Cd74,P2rx7,Bst1,Tmem176a,Sirpa,Sox4,Pik3cd,Csf3r,Cd300a,Cd68,Nfam…
GO:0032501	multicellular organismal process	210	6272	7.14e-16	Itgb2,Serpinf1,Col1a1,Ace,Spi1,Tbxas1,Plxna3,Clec11a,Cd44,Nid1,Actn3,Lrrk1,Aldh1a3,Ctsk,Celsr1,Cd34,Stac2,Rab11fip4,Tnfaip3,Ntn4,Egfr,Fgf18,Jade2,Kremen1,Tns3,Efemp1,Sptb,Lgmn,Sema4d,Ptch1,Dbn1,Hexb,Loxl2,Angpt1,Boc,Robo1,Adamts5,Runx1,Serping1,Abcg1,Zfp521,Csf1r,Padi4,Clec3b,Gria4,Slc11a1,Igfbp5,Gpr39,Fcgr2b,Myoc,Olfm1,Gsn,Entpd2,Fbn1,Lrp4,Wnt2b,Olfml3,Il6ra,Tlr2,F3,Pdpn,Tnfrsf1b,Hgf,Fgr,Angptl7…	Itgb2,Serpinf1,Col1a1,Ace,Spi1,Tbxas1,Plxna3,Clec11a,Cd44,Nid1,Actn3,Lrrk1,Aldh1a3,Ctsk,Celsr1,Cd34,Stac2,Rab11fip4,Tnfaip3,Ntn4,Egfr,Fgf18,Jade2,Kremen1,Tns3,Efemp1,Sptb,Lgmn,Sema4d,Ptch1,Dbn1,Hexb,Loxl2,Angpt1,Boc,Robo1,Adamts5,Runx1,Serping1,Abcg1,Zfp521,Csf1r,Padi4,Clec3b,Gria4,Slc11a1,Igfbp5,Gpr39,Fcgr2b,Myoc,Olfm1,Gsn,Entpd2,Fbn1,Lrp4,Wnt2b,Olfml3,Il6ra,Tlr2,F3,Pdpn,Tnfrsf1b,Hgf,Fgr,Angptl7…
GO:0006952	defense response	72	1133	3.2e-15	Itgb2,Hck,Irf5,Cd44,Saa3,Cybb,Ncf1,Lbp,Igfbp4,Cxcl16,Tnfaip3,Egfr,Adamts5,Serping1,Cfb,C2,Csf1r,Padi4,Slc11a1,Cd55,Sele,Fcgr2b,Mrc1,Gsn,Tlr2,F3,Tnfrsf1b,Fgr,Tyrobp,Was,Cotl1,Cmklr1,C1qc,Camk1d,C1qb,Lrp1,Stab1,Ackr2,Ssc5d,Trim56,C1ra,Cx3cr1,Rab7b,Pld4,Itgam,Ly9,C4b,Ptafr,Alox5ap,Tlr9,Icam1,Myo1f,Masp1,Lyz2,Cd74,P2rx7,Sirpa,Pik3cd,Cd300a,Cd68,Cfh,Clec7a,Mpeg1,Capg,Ephb6,Pld3,Syk,Ptgir,Selp,Unc93b1,…	Itgb2,Hck,Irf5,Cd44,Saa3,Cybb,Ncf1,Lbp,Igfbp4,Cxcl16,Tnfaip3,Egfr,Adamts5,Serping1,Cfb,C2,Csf1r,Padi4,Slc11a1,Cd55,Sele,Fcgr2b,Mrc1,Gsn,Tlr2,F3,Tnfrsf1b,Fgr,Tyrobp,Was,Cotl1,Cmklr1,C1qc,Camk1d,C1qb,Lrp1,Stab1,Ackr2,Ssc5d,Trim56,C1ra,Cx3cr1,Rab7b,Pld4,Itgam,Ly9,C4b,Ptafr,Alox5ap,Tlr9,Icam1,Myo1f,Masp1,Lyz2,Cd74,P2rx7,Sirpa,Pik3cd,Cd300a,Cd68,Cfh,Clec7a,Mpeg1,Capg,Ephb6,Pld3,Syk,Ptgir,Selp,Unc93b1,…
GO:0006928	movement of cell or subcellular component	80	1382	5.76e-15	Itgb2,Plxna3,Cd44,Saa3,Lbp,Celsr1,Cd34,Cxcl16,Tnfaip3,Ntn4,Egfr,Tns3,Sema4d,Ptch1,Hexb,Loxl2,Boc,Robo1,Igfbp6,Csf1r,Sele,Pdpn,Hgf,Tspan11,Was,Plat,Mmp2,Dixdc1,Itga11,Nckap1l,Prex1,Gdf7,Ptprf,Lrp1,Hand2,Svep1,Dclk1,Ackr2,Snai1,Plxnb2,Lpar1,Itga2,Egflam,Adamts12,Pltp,Lrtm1,Flrt2,Cx3cr1,Gpc3,Gas1,Itgam,Cd248,Nfatc2,Tmeff2,Icam1,Myo1f,Mmp14,Lama2,Nfasc,Scn1b,Sirpa,Sema3b,Pik3cd,Ephb2,Csf3r,Itgb4,Kif1…	Itgb2,Plxna3,Cd44,Saa3,Lbp,Celsr1,Cd34,Cxcl16,Tnfaip3,Ntn4,Egfr,Tns3,Sema4d,Ptch1,Hexb,Loxl2,Boc,Robo1,Igfbp6,Csf1r,Sele,Pdpn,Hgf,Tspan11,Was,Plat,Mmp2,Dixdc1,Itga11,Nckap1l,Prex1,Gdf7,Ptprf,Lrp1,Hand2,Svep1,Dclk1,Ackr2,Snai1,Plxnb2,Lpar1,Itga2,Egflam,Adamts12,Pltp,Lrtm1,Flrt2,Cx3cr1,Gpc3,Gas1,Itgam,Cd248,Nfatc2,Tmeff2,Icam1,Myo1f,Mmp14,Lama2,Nfasc,Scn1b,Sirpa,Sema3b,Pik3cd,Ephb2,Csf3r,Itgb4,Kif1…
GO:0045595	regulation of cell differentiation	95	1868	9.11e-15	Serpinf1,Col1a1,Ace,Spi1,Plxna3,Cd44,Actn3,Cd34,Vsir,Egfr,Fgf18,Jade2,Kremen1,Efemp1,Sema4d,Ptch1,Dbn1,Loxl2,Boc,Robo1,Runx1,Abcg1,Csf1r,Igfbp5,Myoc,Olfm1,Fbn1,Lrp4,Tlr2,Pdpn,Tnfrsf1b,Hgf,Tyrobp,Nucb2,Sfrp1,Dixdc1,Nckap1l,Gdpd5,Cmklr1,C1qc,Camk1d,H2-DMa,Prex1,Igsf10,Gdf7,Ptprf,Lrp1,Hand2,Nbl1,Snai1,Zfpm2,Plxnb2,Lpar1,S1pr2,Fbln1,Adamts12,Fzd1,Socs3,Flrt2,Tgfbr2,Gdf6,Cx3cr1,Rab7b,Itgam,Tmem119,Nfa…	Serpinf1,Col1a1,Ace,Spi1,Plxna3,Cd44,Actn3,Cd34,Vsir,Egfr,Fgf18,Jade2,Kremen1,Efemp1,Sema4d,Ptch1,Dbn1,Loxl2,Boc,Robo1,Runx1,Abcg1,Csf1r,Igfbp5,Myoc,Olfm1,Fbn1,Lrp4,Tlr2,Pdpn,Tnfrsf1b,Hgf,Tyrobp,Nucb2,Sfrp1,Dixdc1,Nckap1l,Gdpd5,Cmklr1,C1qc,Camk1d,H2-DMa,Prex1,Igsf10,Gdf7,Ptprf,Lrp1,Hand2,Nbl1,Snai1,Zfpm2,Plxnb2,Lpar1,S1pr2,Fbln1,Adamts12,Fzd1,Socs3,Flrt2,Tgfbr2,Gdf6,Cx3cr1,Rab7b,Itgam,Tmem119,Nfa…
GO:0042221	response to chemical	146	3720	1.06e-14	Itgb2,Serpinf1,Col1a1,Ace,Spi1,Tbxas1,Plxna3,Irf5,Cd44,Saa3,Cybb,Pcolce2,Ncf1,Lbp,Cxcl16,Tnfaip3,Vsir,Egfr,Fgf18,Gfpt2,Cygb,Lgmn,Sema4d,Ptch1,Dbn1,Loxl2,Angpt1,Boc,Sdf2l1,Robo1,Runx1,Abcg1,Cfb,C2,Csf1r,Slc11a1,Igfbp5,Gpr39,Sele,Fcgr2b,Mrc1,Gsn,Entpd2,Fbn1,Il6ra,Tlr2,F3,Tnfrsf1b,Hgf,Nsg1,Col1a2,Pcolce,Ctsc,Atp2a1,Was,Sfrp1,Mmp2,Mmp3,Acsbg1,Nckap1l,Plvap,Col16a1,Cmklr1,Prex1,Gdf7,Atp13a2,Lrp1,Inhbb…	Itgb2,Serpinf1,Col1a1,Ace,Spi1,Tbxas1,Plxna3,Irf5,Cd44,Saa3,Cybb,Pcolce2,Ncf1,Lbp,Cxcl16,Tnfaip3,Vsir,Egfr,Fgf18,Gfpt2,Cygb,Lgmn,Sema4d,Ptch1,Dbn1,Loxl2,Angpt1,Boc,Sdf2l1,Robo1,Runx1,Abcg1,Cfb,C2,Csf1r,Slc11a1,Igfbp5,Gpr39,Sele,Fcgr2b,Mrc1,Gsn,Entpd2,Fbn1,Il6ra,Tlr2,F3,Tnfrsf1b,Hgf,Nsg1,Col1a2,Pcolce,Ctsc,Atp2a1,Was,Sfrp1,Mmp2,Mmp3,Acsbg1,Nckap1l,Plvap,Col16a1,Cmklr1,Prex1,Gdf7,Atp13a2,Lrp1,Inhbb…
GO:0048522	positive regulation of cellular process	187	5407	1.06e-14	Itgb2,Serpinf1,Col1a1,Folh1,Ace,Spi1,Hck,Plxna3,Irf5,Clec11a,Cd44,Nid1,Tpbg,Actn3,Lrrk1,Aldh1a3,Pcolce2,Ncf1,Lbp,Cd34,Stac2,C1qtnf1,Igfbp4,Rab11fip4,Cxcl16,Tnfaip3,Vsir,Egfr,Fgf18,Jade2,Tns3,Efemp1,Pik3r5,Lgmn,Sema4d,Ptch1,Dbn1,Hexb,Loxl2,Angpt1,Boc,Robo1,Runx1,Igfbp6,Smoc2,Abcg1,C2,Csf1r,Clec3b,Gria4,Slc11a1,Igfbp5,Gpr39,Sele,Fcgr2b,Myoc,Olfm1,Gsn,Fbn1,Lrp4,Siglec1,Il6ra,Tlr2,F3,Pdpn,Tnfrsf1b,Hg…	Itgb2,Serpinf1,Col1a1,Folh1,Ace,Spi1,Hck,Plxna3,Irf5,Clec11a,Cd44,Nid1,Tpbg,Actn3,Lrrk1,Aldh1a3,Pcolce2,Ncf1,Lbp,Cd34,Stac2,C1qtnf1,Igfbp4,Rab11fip4,Cxcl16,Tnfaip3,Vsir,Egfr,Fgf18,Jade2,Tns3,Efemp1,Pik3r5,Lgmn,Sema4d,Ptch1,Dbn1,Hexb,Loxl2,Angpt1,Boc,Robo1,Runx1,Igfbp6,Smoc2,Abcg1,C2,Csf1r,Clec3b,Gria4,Slc11a1,Igfbp5,Gpr39,Sele,Fcgr2b,Myoc,Olfm1,Gsn,Fbn1,Lrp4,Siglec1,Il6ra,Tlr2,F3,Pdpn,Tnfrsf1b,Hg…
GO:0032101	regulation of response to external stimulus	61	871	1.94e-14	Serpinf1,Ace,Plxna3,Cd44,Lbp,Cd34,C1qtnf1,Tnfaip3,Enpp3,Egfr,Fgf18,Kremen1,Lgmn,Sema4d,Dbn1,Robo1,Serping1,Smoc2,Fcgr2b,Tlr2,Pdpn,Tnfrsf1b,Hgf,Fgr,Ctsc,Nucb2,Mmp2,Nt5e,Nckap1l,Cmklr1,Camk1d,Ptprf,Lrp1,Hpse,Nbl1,Lpar1,Pik3ap1,Itga2,Adamts12,Socs3,Tgfbr2,Cx3cr1,Pld4,Alox5ap,Tlr9,Myo1f,Myoz1,Cd74,Bst1,Sirpa,Sema3b,Ephb2,C1qtnf3,Clec7a,Plxna4,Pld3,Syk,Apod,Selp,Pdgfra,Slit2	Serpinf1,Ace,Plxna3,Cd44,Lbp,Cd34,C1qtnf1,Tnfaip3,Enpp3,Egfr,Fgf18,Kremen1,Lgmn,Sema4d,Dbn1,Robo1,Serping1,Smoc2,Fcgr2b,Tlr2,Pdpn,Tnfrsf1b,Hgf,Fgr,Ctsc,Nucb2,Mmp2,Nt5e,Nckap1l,Cmklr1,Camk1d,Ptprf,Lrp1,Hpse,Nbl1,Lpar1,Pik3ap1,Itga2,Adamts12,Socs3,Tgfbr2,Cx3cr1,Pld4,Alox5ap,Tlr9,Myo1f,Myoz1,Cd74,Bst1,Sirpa,Sema3b,Ephb2,C1qtnf3,Clec7a,Plxna4,Pld3,Syk,Apod,Selp,Pdgfra,Slit2
GO:0030154	cell differentiation	144	3674	2.13e-14	Serpinf1,Col1a1,Ace,Spi1,Hck,Plxna3,Cd44,Lrrk1,Celsr1,Cd34,Tnfaip3,Ntn4,Vsir,Egfr,Fgf18,Jade2,Kremen1,Efemp1,Sema4d,Ptch1,Dbn1,Hexb,Loxl2,Angpt1,Boc,Robo1,Runx1,Zfp521,Csf1r,Igfbp5,Fcgr2b,Myoc,Olfm1,Gsn,Lrp4,Wnt2b,Tlr2,Pdpn,Tnfrsf1b,Hgf,Fgr,Tyrobp,Sfrp1,Mmp2,Dixdc1,Nckap1l,Gdpd5,Camk1d,H2-DMa,Prex1,Igsf10,Tgfbi,Gdf7,Ppl,Ptprf,Thsd7a,Nhsl1,Lrp1,Inhbb,Hand2,Nbl1,Plcl2,Dclk1,Snai1,Zfpm2,Dact2,Plxnb2…	Serpinf1,Col1a1,Ace,Spi1,Hck,Plxna3,Cd44,Lrrk1,Celsr1,Cd34,Tnfaip3,Ntn4,Vsir,Egfr,Fgf18,Jade2,Kremen1,Efemp1,Sema4d,Ptch1,Dbn1,Hexb,Loxl2,Angpt1,Boc,Robo1,Runx1,Zfp521,Csf1r,Igfbp5,Fcgr2b,Myoc,Olfm1,Gsn,Lrp4,Wnt2b,Tlr2,Pdpn,Tnfrsf1b,Hgf,Fgr,Tyrobp,Sfrp1,Mmp2,Dixdc1,Nckap1l,Gdpd5,Camk1d,H2-DMa,Prex1,Igsf10,Tgfbi,Gdf7,Ppl,Ptprf,Thsd7a,Nhsl1,Lrp1,Inhbb,Hand2,Nbl1,Plcl2,Dclk1,Snai1,Zfpm2,Dact2,Plxnb2…
GO:0023051	regulation of signaling	132	3227	2.96e-14	Col1a1,Cd44,Actn3,Lrrk1,Aldh1a3,Ncf1,Lbp,Cd34,C1qtnf1,Igfbp4,Tnfaip3,Vsir,Egfr,Fgf18,Kremen1,Pik3r5,Lgmn,Sema4d,Ptch1,Dbn1,Angpt1,Robo1,Runx1,Igfbp6,Smoc2,Csf1r,Gria4,Igfbp5,Gpr39,Fcgr2b,Myoc,Gsn,Fbn1,Lrp4,Siglec1,Il6ra,Tlr2,F3,Hgf,Fgr,Nsg1,Ctsc,Tyrobp,Nucb2,Plat,Sfrp1,Mmp3,Dixdc1,Gdpd5,Cmklr1,Gdf7,Mgat5,Ptprf,Sorcs2,Cyth4,Lrp1,Hpse,Inhbb,Hand2,Nbl1,Plcl2,Srpx,Ptpn13,Snai1,Plekha4,Dact2,Lpar1,Pik…	Col1a1,Cd44,Actn3,Lrrk1,Aldh1a3,Ncf1,Lbp,Cd34,C1qtnf1,Igfbp4,Tnfaip3,Vsir,Egfr,Fgf18,Kremen1,Pik3r5,Lgmn,Sema4d,Ptch1,Dbn1,Angpt1,Robo1,Runx1,Igfbp6,Smoc2,Csf1r,Gria4,Igfbp5,Gpr39,Fcgr2b,Myoc,Gsn,Fbn1,Lrp4,Siglec1,Il6ra,Tlr2,F3,Hgf,Fgr,Nsg1,Ctsc,Tyrobp,Nucb2,Plat,Sfrp1,Mmp3,Dixdc1,Gdpd5,Cmklr1,Gdf7,Mgat5,Ptprf,Sorcs2,Cyth4,Lrp1,Hpse,Inhbb,Hand2,Nbl1,Plcl2,Srpx,Ptpn13,Snai1,Plekha4,Dact2,Lpar1,Pik…
GO:0048869	cellular developmental process	145	3731	3.04e-14	Serpinf1,Col1a1,Ace,Spi1,Hck,Plxna3,Cd44,Lrrk1,Celsr1,Cd34,Tnfaip3,Ntn4,Vsir,Egfr,Fgf18,Jade2,Kremen1,Efemp1,Sema4d,Ptch1,Dbn1,Hexb,Loxl2,Angpt1,Boc,Robo1,Runx1,Zfp521,Csf1r,Igfbp5,Fcgr2b,Myoc,Olfm1,Gsn,Lrp4,Wnt2b,Tlr2,Pdpn,Tnfrsf1b,Hgf,Fgr,Tyrobp,Sfrp1,Mmp2,Dixdc1,Nckap1l,Gdpd5,Camk1d,H2-DMa,Prex1,Igsf10,Tgfbi,Gdf7,Ppl,Ptprf,Thsd7a,Nhsl1,Lrp1,Inhbb,Hand2,Nbl1,Plcl2,Dclk1,Snai1,Zfpm2,Dact2,Plxnb2…	Serpinf1,Col1a1,Ace,Spi1,Hck,Plxna3,Cd44,Lrrk1,Celsr1,Cd34,Tnfaip3,Ntn4,Vsir,Egfr,Fgf18,Jade2,Kremen1,Efemp1,Sema4d,Ptch1,Dbn1,Hexb,Loxl2,Angpt1,Boc,Robo1,Runx1,Zfp521,Csf1r,Igfbp5,Fcgr2b,Myoc,Olfm1,Gsn,Lrp4,Wnt2b,Tlr2,Pdpn,Tnfrsf1b,Hgf,Fgr,Tyrobp,Sfrp1,Mmp2,Dixdc1,Nckap1l,Gdpd5,Camk1d,H2-DMa,Prex1,Igsf10,Tgfbi,Gdf7,Ppl,Ptprf,Thsd7a,Nhsl1,Lrp1,Inhbb,Hand2,Nbl1,Plcl2,Dclk1,Snai1,Zfpm2,Dact2,Plxnb2…
GO:0009966	regulation of signal transduction	119	2767	5.16e-14	Col1a1,Cd44,Actn3,Lrrk1,Aldh1a3,Ncf1,Lbp,C1qtnf1,Igfbp4,Tnfaip3,Vsir,Egfr,Fgf18,Kremen1,Pik3r5,Lgmn,Sema4d,Ptch1,Dbn1,Angpt1,Robo1,Runx1,Igfbp6,Smoc2,Csf1r,Igfbp5,Gpr39,Fcgr2b,Myoc,Gsn,Fbn1,Lrp4,Siglec1,Il6ra,Tlr2,F3,Hgf,Fgr,Ctsc,Nucb2,Sfrp1,Mmp3,Dixdc1,Gdpd5,Cmklr1,Gdf7,Mgat5,Ptprf,Cyth4,Lrp1,Hpse,Inhbb,Hand2,Nbl1,Plcl2,Srpx,Ptpn13,Snai1,Plekha4,Dact2,Lpar1,Pik3ap1,S1pr2,Fbln1,Adamts12,Fzd1,Socs…	Col1a1,Cd44,Actn3,Lrrk1,Aldh1a3,Ncf1,Lbp,C1qtnf1,Igfbp4,Tnfaip3,Vsir,Egfr,Fgf18,Kremen1,Pik3r5,Lgmn,Sema4d,Ptch1,Dbn1,Angpt1,Robo1,Runx1,Igfbp6,Smoc2,Csf1r,Igfbp5,Gpr39,Fcgr2b,Myoc,Gsn,Fbn1,Lrp4,Siglec1,Il6ra,Tlr2,F3,Hgf,Fgr,Ctsc,Nucb2,Sfrp1,Mmp3,Dixdc1,Gdpd5,Cmklr1,Gdf7,Mgat5,Ptprf,Cyth4,Lrp1,Hpse,Inhbb,Hand2,Nbl1,Plcl2,Srpx,Ptpn13,Snai1,Plekha4,Dact2,Lpar1,Pik3ap1,S1pr2,Fbln1,Adamts12,Fzd1,Socs…
GO:0010646	regulation of cell communication	131	3215	5.17e-14	Col1a1,Cd44,Actn3,Lrrk1,Aldh1a3,Ncf1,Lbp,Cd34,C1qtnf1,Igfbp4,Tnfaip3,Vsir,Egfr,Fgf18,Kremen1,Pik3r5,Lgmn,Sema4d,Ptch1,Dbn1,Angpt1,Robo1,Runx1,Igfbp6,Smoc2,Csf1r,Gria4,Igfbp5,Gpr39,Fcgr2b,Myoc,Gsn,Fbn1,Lrp4,Siglec1,Il6ra,Tlr2,F3,Hgf,Fgr,Nsg1,Ctsc,Tyrobp,Nucb2,Plat,Sfrp1,Mmp3,Dixdc1,Gdpd5,Cmklr1,Gdf7,Mgat5,Ptprf,Sorcs2,Cyth4,Lrp1,Hpse,Inhbb,Hand2,Nbl1,Plcl2,Srpx,Ptpn13,Snai1,Plekha4,Dact2,Lpar1,Pik…	Col1a1,Cd44,Actn3,Lrrk1,Aldh1a3,Ncf1,Lbp,Cd34,C1qtnf1,Igfbp4,Tnfaip3,Vsir,Egfr,Fgf18,Kremen1,Pik3r5,Lgmn,Sema4d,Ptch1,Dbn1,Angpt1,Robo1,Runx1,Igfbp6,Smoc2,Csf1r,Gria4,Igfbp5,Gpr39,Fcgr2b,Myoc,Gsn,Fbn1,Lrp4,Siglec1,Il6ra,Tlr2,F3,Hgf,Fgr,Nsg1,Ctsc,Tyrobp,Nucb2,Plat,Sfrp1,Mmp3,Dixdc1,Gdpd5,Cmklr1,Gdf7,Mgat5,Ptprf,Sorcs2,Cyth4,Lrp1,Hpse,Inhbb,Hand2,Nbl1,Plcl2,Srpx,Ptpn13,Snai1,Plekha4,Dact2,Lpar1,Pik…
GO:0051240	positive regulation of multicellular organismal process	94	1902	6.38e-14	Itgb2,Serpinf1,Col1a1,Ace,Tbxas1,Plxna3,Tpbg,Actn3,Cybb,Lbp,Cd34,C1qtnf1,Tnfaip3,Vsir,Egfr,Fgf18,Jade2,Lgmn,Sema4d,Dbn1,Loxl2,Angpt1,Robo1,Runx1,Smoc2,Csf1r,Slc11a1,Olfm1,Wnt2b,Il6ra,Tlr2,F3,Pdpn,Tnfrsf1b,Hgf,Fgr,Tyrobp,Atp2a1,Plat,Dixdc1,Nckap1l,Gdpd5,Cmklr1,Camk1d,H2-DMa,Gdf7,Ptprf,Lrp1,Hpse,Inhbb,Hand2,Nbl1,Snai1,Zfpm2,Plxnb2,Lpar1,Itga2,Fzd1,Lrtm1,Flrt2,Tgfbr2,Gdf6,Cx3cr1,Rab7b,Itgam,Ly9,Tmem…	Itgb2,Serpinf1,Col1a1,Ace,Tbxas1,Plxna3,Tpbg,Actn3,Cybb,Lbp,Cd34,C1qtnf1,Tnfaip3,Vsir,Egfr,Fgf18,Jade2,Lgmn,Sema4d,Dbn1,Loxl2,Angpt1,Robo1,Runx1,Smoc2,Csf1r,Slc11a1,Olfm1,Wnt2b,Il6ra,Tlr2,F3,Pdpn,Tnfrsf1b,Hgf,Fgr,Tyrobp,Atp2a1,Plat,Dixdc1,Nckap1l,Gdpd5,Cmklr1,Camk1d,H2-DMa,Gdf7,Ptprf,Lrp1,Hpse,Inhbb,Hand2,Nbl1,Snai1,Zfpm2,Plxnb2,Lpar1,Itga2,Fzd1,Lrtm1,Flrt2,Tgfbr2,Gdf6,Cx3cr1,Rab7b,Itgam,Ly9,Tmem…
GO:0050794	regulation of cellular process	272	9541	7.83e-14	Itgb2,Serpinf1,Col1a1,Folh1,Ace,Spi1,Hck,Plxna3,Irf5,Clec11a,Cd44,Nid1,Tpbg,Actn3,Saa3,Lrrk1,Aldh1a3,Cybb,Pcolce2,Ncf1,Lbp,Celsr1,Cd34,Stac2,C1qtnf1,Igfbp4,Rab11fip4,Cxcl16,Tnfaip3,Enpp3,Vsir,Egfr,Fgf18,Jade2,Kremen1,Tns3,Efemp1,Cygb,Pik3r5,Sptb,Lgmn,Sema4d,Ptch1,Dbn1,Hexb,Cacna2d3,Loxl2,Angpt1,Boc,Sdf2l1,Robo1,Runx1,Igfbp6,Serping1,Smoc2,Abcg1,C2,Csf1r,Clec3b,Gria4,Slc11a1,Igfbp5,Gpr39,Cd55,Dpt,…	Itgb2,Serpinf1,Col1a1,Folh1,Ace,Spi1,Hck,Plxna3,Irf5,Clec11a,Cd44,Nid1,Tpbg,Actn3,Saa3,Lrrk1,Aldh1a3,Cybb,Pcolce2,Ncf1,Lbp,Celsr1,Cd34,Stac2,C1qtnf1,Igfbp4,Rab11fip4,Cxcl16,Tnfaip3,Enpp3,Vsir,Egfr,Fgf18,Jade2,Kremen1,Tns3,Efemp1,Cygb,Pik3r5,Sptb,Lgmn,Sema4d,Ptch1,Dbn1,Hexb,Cacna2d3,Loxl2,Angpt1,Boc,Sdf2l1,Robo1,Runx1,Igfbp6,Serping1,Smoc2,Abcg1,C2,Csf1r,Clec3b,Gria4,Slc11a1,Igfbp5,Gpr39,Cd55,Dpt,…
GO:0006935	chemotaxis	44	487	1.34e-13	Itgb2,Plxna3,Saa3,Lbp,Cxcl16,Sema4d,Ptch1,Angpt1,Boc,Robo1,Csf1r,Hgf,Nckap1l,Cmklr1,Prex1,Gdf7,Lrp1,Ackr2,Plxnb2,Lpar1,Egflam,Lrtm1,Flrt2,Cx3cr1,Gas1,Itgam,Ptafr,Tmeff2,Lama2,Nfasc,Scn1b,Sema3b,Pik3cd,Ephb2,Csf3r,Plxna4,Syk,Reln,Gpr35,Pdgfra,Slit2,Matn2,Plxna1,Ccl21c	Itgb2,Plxna3,Saa3,Lbp,Cxcl16,Sema4d,Ptch1,Angpt1,Boc,Robo1,Csf1r,Hgf,Nckap1l,Cmklr1,Prex1,Gdf7,Lrp1,Ackr2,Plxnb2,Lpar1,Egflam,Lrtm1,Flrt2,Cx3cr1,Gas1,Itgam,Ptafr,Tmeff2,Lama2,Nfasc,Scn1b,Sema3b,Pik3cd,Ephb2,Csf3r,Plxna4,Syk,Reln,Gpr35,Pdgfra,Slit2,Matn2,Plxna1,Ccl21c
GO:0007154	cell communication	154	4179	1.78e-13	Itgb2,Col1a1,Spi1,Hck,Plxna3,Irf5,Clec11a,Cd44,Nid1,Saa3,Lrrk1,Cybb,Lbp,Celsr1,Cd34,Stac2,Cxcl16,Ntn4,Vsir,Egfr,Fgf18,Jade2,Kremen1,Efemp1,Pik3r5,Sema4d,Ptch1,Dbn1,Angpt1,Boc,Robo1,Csf1r,Gria4,Slc11a1,Igfbp5,Gpr39,Fcgr2b,Myoc,Olfm1,Gsn,Entpd2,Fbn1,Lrp4,Wnt2b,Il6ra,Tlr2,F3,Pdpn,Tnfrsf1b,Hgf,Fgr,Nsg1,Rasgef1b,Col1a2,Tyrobp,Nucb2,Atp2a1,Was,Plat,Sfrp1,Dixdc1,Itga11,Nckap1l,Plvap,Cmklr1,Prex1,Gdf7,Cp…	Itgb2,Col1a1,Spi1,Hck,Plxna3,Irf5,Clec11a,Cd44,Nid1,Saa3,Lrrk1,Cybb,Lbp,Celsr1,Cd34,Stac2,Cxcl16,Ntn4,Vsir,Egfr,Fgf18,Jade2,Kremen1,Efemp1,Pik3r5,Sema4d,Ptch1,Dbn1,Angpt1,Boc,Robo1,Csf1r,Gria4,Slc11a1,Igfbp5,Gpr39,Fcgr2b,Myoc,Olfm1,Gsn,Entpd2,Fbn1,Lrp4,Wnt2b,Il6ra,Tlr2,F3,Pdpn,Tnfrsf1b,Hgf,Fgr,Nsg1,Rasgef1b,Col1a2,Tyrobp,Nucb2,Atp2a1,Was,Plat,Sfrp1,Dixdc1,Itga11,Nckap1l,Plvap,Cmklr1,Prex1,Gdf7,Cp…
GO:0007165	signal transduction	144	3779	1.79e-13	Itgb2,Col1a1,Spi1,Hck,Plxna3,Irf5,Clec11a,Cd44,Nid1,Saa3,Lrrk1,Cybb,Lbp,Celsr1,Cd34,Stac2,Cxcl16,Vsir,Egfr,Fgf18,Jade2,Kremen1,Efemp1,Pik3r5,Sema4d,Ptch1,Angpt1,Boc,Robo1,Csf1r,Gria4,Slc11a1,Igfbp5,Gpr39,Fcgr2b,Myoc,Olfm1,Gsn,Entpd2,Fbn1,Lrp4,Wnt2b,Il6ra,Tlr2,F3,Pdpn,Tnfrsf1b,Hgf,Fgr,Nsg1,Rasgef1b,Col1a2,Tyrobp,Nucb2,Atp2a1,Was,Plat,Sfrp1,Dixdc1,Itga11,Nckap1l,Plvap,Cmklr1,Prex1,Gdf7,Cpz,Dtx4,Lrp…	Itgb2,Col1a1,Spi1,Hck,Plxna3,Irf5,Clec11a,Cd44,Nid1,Saa3,Lrrk1,Cybb,Lbp,Celsr1,Cd34,Stac2,Cxcl16,Vsir,Egfr,Fgf18,Jade2,Kremen1,Efemp1,Pik3r5,Sema4d,Ptch1,Angpt1,Boc,Robo1,Csf1r,Gria4,Slc11a1,Igfbp5,Gpr39,Fcgr2b,Myoc,Olfm1,Gsn,Entpd2,Fbn1,Lrp4,Wnt2b,Il6ra,Tlr2,F3,Pdpn,Tnfrsf1b,Hgf,Fgr,Nsg1,Rasgef1b,Col1a2,Tyrobp,Nucb2,Atp2a1,Was,Plat,Sfrp1,Dixdc1,Itga11,Nckap1l,Plvap,Cmklr1,Prex1,Gdf7,Cpz,Dtx4,Lrp…
GO:0023052	signaling	151	4065	2e-13	Itgb2,Col1a1,Spi1,Hck,Plxna3,Irf5,Clec11a,Cd44,Nid1,Saa3,Lrrk1,Cybb,Lbp,Celsr1,Cd34,Stac2,Cxcl16,Ntn4,Vsir,Egfr,Fgf18,Jade2,Kremen1,Efemp1,Pik3r5,Sema4d,Ptch1,Angpt1,Boc,Robo1,Csf1r,Gria4,Slc11a1,Igfbp5,Gpr39,Fcgr2b,Myoc,Olfm1,Gsn,Entpd2,Fbn1,Lrp4,Wnt2b,Il6ra,Tlr2,F3,Pdpn,Tnfrsf1b,Hgf,Fgr,Nsg1,Rasgef1b,Col1a2,Tyrobp,Nucb2,Atp2a1,Was,Plat,Sfrp1,Dixdc1,Itga11,Nckap1l,Plvap,Cmklr1,Prex1,Gdf7,Cpz,Dtx…	Itgb2,Col1a1,Spi1,Hck,Plxna3,Irf5,Clec11a,Cd44,Nid1,Saa3,Lrrk1,Cybb,Lbp,Celsr1,Cd34,Stac2,Cxcl16,Ntn4,Vsir,Egfr,Fgf18,Jade2,Kremen1,Efemp1,Pik3r5,Sema4d,Ptch1,Angpt1,Boc,Robo1,Csf1r,Gria4,Slc11a1,Igfbp5,Gpr39,Fcgr2b,Myoc,Olfm1,Gsn,Entpd2,Fbn1,Lrp4,Wnt2b,Il6ra,Tlr2,F3,Pdpn,Tnfrsf1b,Hgf,Fgr,Nsg1,Rasgef1b,Col1a2,Tyrobp,Nucb2,Atp2a1,Was,Plat,Sfrp1,Dixdc1,Itga11,Nckap1l,Plvap,Cmklr1,Prex1,Gdf7,Cpz,Dtx…
GO:0016477	cell migration	58	845	2.14e-13	Itgb2,Cd44,Saa3,Lbp,Celsr1,Cd34,Cxcl16,Tnfaip3,Ntn4,Egfr,Tns3,Sema4d,Hexb,Loxl2,Robo1,Igfbp6,Sele,Pdpn,Hgf,Tspan11,Plat,Mmp2,Dixdc1,Itga11,Nckap1l,Prex1,Ptprf,Hand2,Svep1,Dclk1,Ackr2,Snai1,Lpar1,Itga2,Adamts12,Cx3cr1,Gpc3,Itgam,Cd248,Nfatc2,Tmeff2,Icam1,Mmp14,Sirpa,Sema3b,Pik3cd,Csf3r,Itgb4,Syk,Lcp1,Selp,Reln,Gpr35,Pdgfra,Slit2,Matn2,Prox1,Ccl21c	Itgb2,Cd44,Saa3,Lbp,Celsr1,Cd34,Cxcl16,Tnfaip3,Ntn4,Egfr,Tns3,Sema4d,Hexb,Loxl2,Robo1,Igfbp6,Sele,Pdpn,Hgf,Tspan11,Plat,Mmp2,Dixdc1,Itga11,Nckap1l,Prex1,Ptprf,Hand2,Svep1,Dclk1,Ackr2,Snai1,Lpar1,Itga2,Adamts12,Cx3cr1,Gpc3,Itgam,Cd248,Nfatc2,Tmeff2,Icam1,Mmp14,Sirpa,Sema3b,Pik3cd,Csf3r,Itgb4,Syk,Lcp1,Selp,Reln,Gpr35,Pdgfra,Slit2,Matn2,Prox1,Ccl21c
GO:0051716	cellular response to stimulus	185	5497	2.14e-13	Itgb2,Serpinf1,Col1a1,Spi1,Hck,Plxna3,Irf5,Clec11a,Cd44,Nid1,Saa3,Lrrk1,Cybb,Pcolce2,Ncf1,Lbp,Celsr1,Cd34,Stac2,Cxcl16,Tnfaip3,Vsir,Egfr,Fgf18,Gfpt2,Jade2,Kremen1,Efemp1,Cygb,Pik3r5,Lgmn,Sema4d,Ptch1,Dbn1,Scara5,Angpt1,Boc,Sdf2l1,Robo1,Runx1,Abcg1,Csf1r,Gria4,Slc11a1,Igfbp5,Gpr39,Fcgr2b,Myoc,Mrc1,Olfm1,Gsn,Entpd2,Fbn1,Lrp4,Wnt2b,Il6ra,Tlr2,F3,Pdpn,Tnfrsf1b,Hgf,Fgr,Nsg1,Rasgef1b,Col1a2,Pcolce,Tyro…	Itgb2,Serpinf1,Col1a1,Spi1,Hck,Plxna3,Irf5,Clec11a,Cd44,Nid1,Saa3,Lrrk1,Cybb,Pcolce2,Ncf1,Lbp,Celsr1,Cd34,Stac2,Cxcl16,Tnfaip3,Vsir,Egfr,Fgf18,Gfpt2,Jade2,Kremen1,Efemp1,Cygb,Pik3r5,Lgmn,Sema4d,Ptch1,Dbn1,Scara5,Angpt1,Boc,Sdf2l1,Robo1,Runx1,Abcg1,Csf1r,Gria4,Slc11a1,Igfbp5,Gpr39,Fcgr2b,Myoc,Mrc1,Olfm1,Gsn,Entpd2,Fbn1,Lrp4,Wnt2b,Il6ra,Tlr2,F3,Pdpn,Tnfrsf1b,Hgf,Fgr,Nsg1,Rasgef1b,Col1a2,Pcolce,Tyro…
GO:0030335	positive regulation of cell migration	47	567	2.26e-13	Col1a1,Lbp,Cxcl16,Vsir,Egfr,Fgf18,Lgmn,Sema4d,Angpt1,Smoc2,Csf1r,Igfbp5,Sele,Myoc,Tlr2,F3,Pdpn,Hgf,Fgr,Mmp2,Mmp3,Nckap1l,Plvap,Cmklr1,Camk1d,Prex1,Mgat5,Lrp1,Snai1,Lpar1,Itga2,Fbln1,Tgfbr2,Cx3cr1,Ptafr,Icam1,Myo1f,Mmp14,Cd74,Sema3b,Pik3cd,Clec7a,Ccbe1,Selp,Reln,Pdgfra,Prox1	Col1a1,Lbp,Cxcl16,Vsir,Egfr,Fgf18,Lgmn,Sema4d,Angpt1,Smoc2,Csf1r,Igfbp5,Sele,Myoc,Tlr2,F3,Pdpn,Hgf,Fgr,Mmp2,Mmp3,Nckap1l,Plvap,Cmklr1,Camk1d,Prex1,Mgat5,Lrp1,Snai1,Lpar1,Itga2,Fbln1,Tgfbr2,Cx3cr1,Ptafr,Icam1,Myo1f,Mmp14,Cd74,Sema3b,Pik3cd,Clec7a,Ccbe1,Selp,Reln,Pdgfra,Prox1
GO:0022603	regulation of anatomical structure morphogenesis	66	1090	5.13e-13	Itgb2,Serpinf1,Hck,Plxna3,Cd44,Cybb,Celsr1,Cd34,Tnfaip3,Ntn4,Fgf18,Sema4d,Dbn1,Hexb,Robo1,Runx1,Smoc2,Csf1r,Myoc,Olfm1,Lrp4,Wnt2b,F3,Pdpn,Tnfrsf1b,Hgf,Fgr,Tyrobp,Was,Sfrp1,Dixdc1,H2-DMa,Prex1,Gdf7,Ptprf,Lrp1,Hand2,Stab1,Vat1,Plekha4,Plxnb2,Lpar1,Fbln1,Adamts12,Fzd1,Tgfbr2,Cx3cr1,Gpc3,Nfatc2,Icam1,Sema3b,Dcn,Ephb2,Arap1,Gas7,Sulf2,Epb4.1l3,Kif1a,Plxna4,Dact1,Ccbe1,Reln,Pdgfra,Slit2,Plxna1,Prox1	Itgb2,Serpinf1,Hck,Plxna3,Cd44,Cybb,Celsr1,Cd34,Tnfaip3,Ntn4,Fgf18,Sema4d,Dbn1,Hexb,Robo1,Runx1,Smoc2,Csf1r,Myoc,Olfm1,Lrp4,Wnt2b,F3,Pdpn,Tnfrsf1b,Hgf,Fgr,Tyrobp,Was,Sfrp1,Dixdc1,H2-DMa,Prex1,Gdf7,Ptprf,Lrp1,Hand2,Stab1,Vat1,Plekha4,Plxnb2,Lpar1,Fbln1,Adamts12,Fzd1,Tgfbr2,Cx3cr1,Gpc3,Nfatc2,Icam1,Sema3b,Dcn,Ephb2,Arap1,Gas7,Sulf2,Epb41l3,Kif1a,Plxna4,Dact1,Ccbe1,Reln,Pdgfra,Slit2,Plxna1,Prox1
GO:0040017	positive regulation of locomotion	48	605	5.13e-13	Col1a1,Lbp,Cxcl16,Vsir,Egfr,Fgf18,Lgmn,Sema4d,Angpt1,Smoc2,Csf1r,Igfbp5,Sele,Myoc,Tlr2,F3,Pdpn,Hgf,Fgr,Mmp2,Mmp3,Nckap1l,Plvap,Cmklr1,Camk1d,Prex1,Mgat5,Lrp1,Snai1,Lpar1,Itga2,Fbln1,Tgfbr2,Cx3cr1,Ptafr,Icam1,Myo1f,Mmp14,Cd74,Sema3b,Pik3cd,Clec7a,Ccbe1,Selp,Reln,Pdgfra,Slit2,Prox1	Col1a1,Lbp,Cxcl16,Vsir,Egfr,Fgf18,Lgmn,Sema4d,Angpt1,Smoc2,Csf1r,Igfbp5,Sele,Myoc,Tlr2,F3,Pdpn,Hgf,Fgr,Mmp2,Mmp3,Nckap1l,Plvap,Cmklr1,Camk1d,Prex1,Mgat5,Lrp1,Snai1,Lpar1,Itga2,Fbln1,Tgfbr2,Cx3cr1,Ptafr,Icam1,Myo1f,Mmp14,Cd74,Sema3b,Pik3cd,Clec7a,Ccbe1,Selp,Reln,Pdgfra,Slit2,Prox1
GO:0006955	immune response	62	979	5.9e-13	Hck,Irf5,Cybb,Ctsk,Lbp,Cxcl16,Tnfaip3,Enpp3,Serping1,Cfb,C2,Csf1r,Padi4,Slc11a1,Cd55,Fcgr2b,Mrc1,Gsn,Tlr2,Tnfrsf1b,Fgr,Ctsc,Tyrobp,Was,C1qc,H2-DMa,C1qb,Lrp1,Plcl2,Ackr2,Ssc5d,Trim56,C1ra,Cx3cr1,Rab7b,Pld4,Ly9,C4b,Pirb,Tlr9,Icam1,Emr1,Myo1f,Masp1,Fyb,Cd74,Sirpa,Pik3cd,Cd300a,Pou2f2,Cd68,Cfh,Clec7a,Mpeg1,Capg,Ephb6,Pld3,Syk,Lcp1,Unc93b1,C1s1,Ccl21c	Hck,Irf5,Cybb,Ctsk,Lbp,Cxcl16,Tnfaip3,Enpp3,Serping1,Cfb,C2,Csf1r,Padi4,Slc11a1,Cd55,Fcgr2b,Mrc1,Gsn,Tlr2,Tnfrsf1b,Fgr,Ctsc,Tyrobp,Was,C1qc,H2-DMa,C1qb,Lrp1,Plcl2,Ackr2,Ssc5d,Trim56,C1ra,Cx3cr1,Rab7b,Pld4,Ly9,C4b,Pirb,Tlr9,Icam1,Adgre1,Myo1f,Masp1,Fyb,Cd74,Sirpa,Pik3cd,Cd300a,Pou2f2,Cd68,Cfh,Clec7a,Mpeg1,Capg,Ephb6,Pld3,Syk,Lcp1,Unc93b1,C1s1,Ccl21c
GO:0002684	positive regulation of immune system process	56	815	6.15e-13	Itgb2,Cd44,Lbp,Enpp3,Vsir,Lgmn,Runx1,Serping1,Cfb,C2,Csf1r,Slc11a1,Cd55,Sele,Fcgr2b,Tlr2,Fgr,Ctsc,Tyrobp,Mmp2,Nckap1l,Plvap,Cmklr1,C1qc,Camk1d,H2-DMa,C1qb,Itga2,Tgfbr2,C1ra,Cx3cr1,Rab7b,Itgam,C4b,Ptafr,Cd300lb,Nfatc2,Tlr9,Icam1,Mmp14,Masp1,Fyb,Cd74,P2rx7,Bst1,Sirpa,Sox4,Pik3cd,Cd300a,Nfam1,Cfh,Clec7a,Ephb6,Syk,Selp,C1s1	Itgb2,Cd44,Lbp,Enpp3,Vsir,Lgmn,Runx1,Serping1,Cfb,C2,Csf1r,Slc11a1,Cd55,Sele,Fcgr2b,Tlr2,Fgr,Ctsc,Tyrobp,Mmp2,Nckap1l,Plvap,Cmklr1,C1qc,Camk1d,H2-DMa,C1qb,Itga2,Tgfbr2,C1ra,Cx3cr1,Rab7b,Itgam,C4b,Ptafr,Cd300lb,Nfatc2,Tlr9,Icam1,Mmp14,Masp1,Fyb,Cd74,P2rx7,Bst1,Sirpa,Sox4,Pik3cd,Cd300a,Nfam1,Cfh,Clec7a,Ephb6,Syk,Selp,C1s1
GO:0051094	positive regulation of developmental process	80	1533	8.47e-13	Itgb2,Serpinf1,Col1a1,Ace,Plxna3,Tpbg,Actn3,Cybb,Cd34,Tnfaip3,Vsir,Fgf18,Jade2,Sema4d,Ptch1,Dbn1,Loxl2,Boc,Robo1,Runx1,Smoc2,Csf1r,Myoc,Olfm1,Wnt2b,Il6ra,Tlr2,F3,Pdpn,Tnfrsf1b,Hgf,Tyrobp,Sfrp1,Dixdc1,Nckap1l,Gdpd5,Cmklr1,Camk1d,H2-DMa,Prex1,Gdf7,Ptprf,Lrp1,Hpse,Hand2,Nbl1,Snai1,Zfpm2,Plxnb2,Lpar1,S1pr2,Fzd1,Socs3,Lrtm1,Flrt2,Tgfbr2,Gdf6,Cx3cr1,Rab7b,Itgam,Tmem119,Nfatc2,Mmp14,Medag,Cd74,Scn1b,P2r…	Itgb2,Serpinf1,Col1a1,Ace,Plxna3,Tpbg,Actn3,Cybb,Cd34,Tnfaip3,Vsir,Fgf18,Jade2,Sema4d,Ptch1,Dbn1,Loxl2,Boc,Robo1,Runx1,Smoc2,Csf1r,Myoc,Olfm1,Wnt2b,Il6ra,Tlr2,F3,Pdpn,Tnfrsf1b,Hgf,Tyrobp,Sfrp1,Dixdc1,Nckap1l,Gdpd5,Cmklr1,Camk1d,H2-DMa,Prex1,Gdf7,Ptprf,Lrp1,Hpse,Hand2,Nbl1,Snai1,Zfpm2,Plxnb2,Lpar1,S1pr2,Fzd1,Socs3,Lrtm1,Flrt2,Tgfbr2,Gdf6,Cx3cr1,Rab7b,Itgam,Tmem119,Nfatc2,Mmp14,Medag,Cd74,Scn1b,P2r…
GO:0023056	positive regulation of signaling	87	1769	1.08e-12	Col1a1,Cd44,Lrrk1,Aldh1a3,Ncf1,Lbp,Cd34,C1qtnf1,Igfbp4,Tnfaip3,Vsir,Egfr,Fgf18,Pik3r5,Lgmn,Sema4d,Dbn1,Angpt1,Robo1,Runx1,Igfbp6,Smoc2,Csf1r,Gria4,Igfbp5,Gpr39,Fcgr2b,Myoc,Gsn,Siglec1,Il6ra,Tlr2,F3,Hgf,Fgr,Nsg1,Ctsc,Nucb2,Sfrp1,Dixdc1,Gdf7,Mgat5,Lrp1,Hpse,Inhbb,Hand2,Srpx,Plekha4,Lpar1,Pik3ap1,Itga2,Gdf6,Adcyap1r1,Cx3cr1,Gpc3,Gas1,Smpd3,Tlr9,Icam1,Col3a1,Cd300lh,AF251705,Lama2,Cd74,Arrb1,P2rx7,So…	Col1a1,Cd44,Lrrk1,Aldh1a3,Ncf1,Lbp,Cd34,C1qtnf1,Igfbp4,Tnfaip3,Vsir,Egfr,Fgf18,Pik3r5,Lgmn,Sema4d,Dbn1,Angpt1,Robo1,Runx1,Igfbp6,Smoc2,Csf1r,Gria4,Igfbp5,Gpr39,Fcgr2b,Myoc,Gsn,Siglec1,Il6ra,Tlr2,F3,Hgf,Fgr,Nsg1,Ctsc,Nucb2,Sfrp1,Dixdc1,Gdf7,Mgat5,Lrp1,Hpse,Inhbb,Hand2,Srpx,Plekha4,Lpar1,Pik3ap1,Itga2,Gdf6,Adcyap1r1,Cx3cr1,Gpc3,Gas1,Smpd3,Tlr9,Icam1,Col3a1,Cd300ld3,Cd300c2,Lama2,Cd74,Arrb1,P2rx7,So…
GO:0030198	extracellular matrix organization	30	231	1.21e-12	Col1a1,Nid1,Ntn4,Loxl2,Smoc2,Dpt,Col1a2,Mmp2,Mmp3,Col16a1,Tgfbi,Adamts2,Fbln2,Fbln1,Egflam,Olfml2a,Flrt2,Smpd3,Col8a2,Col4a4,Col3a1,Mmp14,Adamtsl2,Ccdc80,Sulf2,Col14a1,Spock2,Lcp1,Loxl4,Pdgfra	Col1a1,Nid1,Ntn4,Loxl2,Smoc2,Dpt,Col1a2,Mmp2,Mmp3,Col16a1,Tgfbi,Adamts2,Fbln2,Fbln1,Egflam,Olfml2a,Flrt2,Smpd3,Col8a2,Col4a4,Col3a1,Mmp14,Adamtsl2,Ccdc80,Sulf2,Col14a1,Spock2,Lcp1,Loxl4,Pdgfra
GO:0002252	immune effector process	40	435	1.35e-12	Ace,Irf5,Ncf1,Lbp,Tnfaip3,Enpp3,Serping1,Cfb,C2,Slc11a1,Cd55,Fcgr2b,Ctsc,Tyrobp,C1qc,H2-DMa,C1qb,Lrp1,Plcl2,Trim56,C1ra,Cx3cr1,Ly9,C4b,Cd300lb,Pirb,Tlr9,Icam1,Myo1f,Masp1,Cd74,Cd300a,Pou2f2,Cfh,Clec7a,Ephb6,Syk,Lcp1,Unc93b1,C1s1	Ace,Irf5,Ncf1,Lbp,Tnfaip3,Enpp3,Serping1,Cfb,C2,Slc11a1,Cd55,Fcgr2b,Ctsc,Tyrobp,C1qc,H2-DMa,C1qb,Lrp1,Plcl2,Trim56,C1ra,Cx3cr1,Ly9,C4b,Cd300lb,Pirb,Tlr9,Icam1,Myo1f,Masp1,Cd74,Cd300a,Pou2f2,Cfh,Clec7a,Ephb6,Syk,Lcp1,Unc93b1,C1s1
GO:0006954	inflammatory response	42	481	1.39e-12	Itgb2,Hck,Cd44,Saa3,Cybb,Ncf1,Lbp,Igfbp4,Tnfaip3,Egfr,Csf1r,Slc11a1,Sele,Tlr2,F3,Tnfrsf1b,Tyrobp,Cmklr1,Camk1d,Lrp1,Stab1,Ackr2,Cx3cr1,Pld4,Itgam,C4b,Ptafr,Alox5ap,Tlr9,Icam1,P2rx7,Pik3cd,Cd300a,Cd68,Cfh,Clec7a,Ephb6,Pld3,Syk,Ptgir,Selp,Ccl21c	Itgb2,Hck,Cd44,Saa3,Cybb,Ncf1,Lbp,Igfbp4,Tnfaip3,Egfr,Csf1r,Slc11a1,Sele,Tlr2,F3,Tnfrsf1b,Tyrobp,Cmklr1,Camk1d,Lrp1,Stab1,Ackr2,Cx3cr1,Pld4,Itgam,C4b,Ptafr,Alox5ap,Tlr9,Icam1,P2rx7,Pik3cd,Cd300a,Cd68,Cfh,Clec7a,Ephb6,Pld3,Syk,Ptgir,Selp,Ccl21c
GO:0009887	animal organ morphogenesis	63	1038	1.88e-12	Col1a1,Cd44,Actn3,Aldh1a3,Celsr1,Ntn4,Egfr,Fgf18,Efemp1,Ptch1,Angpt1,Robo1,Adamts5,Igfbp5,Olfm1,Fbn1,Lrp4,Wnt2b,Fgr,Col1a2,Sfrp1,Mmp2,Gdf7,Hand2,Nbl1,Snai1,Zfpm2,Itga2,Egflam,Fzd1,Flrt2,Tgfbr2,Gpc3,Gas1,Smpd3,Col8a2,Tmem119,Col12a1,Mfap2,Atrnl1,Tmeff2,Col3a1,Mmp14,Lama2,P2rx7,Fmn1,Slc4a10,Sox4,Ephb2,Csf3r,Itgb4,Col14a1,Cfh,Cdon,Heg1,Pdgfra,Slit2,Matn2,Tifab,Glg1,Plxna1,Prox1,Ryr1	Col1a1,Cd44,Actn3,Aldh1a3,Celsr1,Ntn4,Egfr,Fgf18,Efemp1,Ptch1,Angpt1,Robo1,Adamts5,Igfbp5,Olfm1,Fbn1,Lrp4,Wnt2b,Fgr,Col1a2,Sfrp1,Mmp2,Gdf7,Hand2,Nbl1,Snai1,Zfpm2,Itga2,Egflam,Fzd1,Flrt2,Tgfbr2,Gpc3,Gas1,Smpd3,Col8a2,Tmem119,Col12a1,Mfap2,Atrnl1,Tmeff2,Col3a1,Mmp14,Lama2,P2rx7,Fmn1,Slc4a10,Sox4,Ephb2,Csf3r,Itgb4,Col14a1,Cfh,Cdon,Heg1,Pdgfra,Slit2,Matn2,Tifab,Glg1,Plxna1,Prox1,Ryr1
GO:0010647	positive regulation of cell communication	85	1762	6.14e-12	Col1a1,Cd44,Lrrk1,Aldh1a3,Ncf1,Lbp,Cd34,C1qtnf1,Igfbp4,Tnfaip3,Vsir,Egfr,Fgf18,Pik3r5,Lgmn,Sema4d,Dbn1,Angpt1,Robo1,Runx1,Igfbp6,Smoc2,Csf1r,Gria4,Igfbp5,Gpr39,Fcgr2b,Myoc,Gsn,Siglec1,Il6ra,Tlr2,F3,Hgf,Fgr,Ctsc,Nucb2,Sfrp1,Dixdc1,Gdf7,Mgat5,Lrp1,Hpse,Inhbb,Hand2,Srpx,Plekha4,Lpar1,Pik3ap1,Itga2,Gdf6,Adcyap1r1,Cx3cr1,Gpc3,Gas1,Smpd3,Tlr9,Icam1,Col3a1,Cd300lh,AF251705,Lama2,Cd74,Arrb1,P2rx7,Sox4,Dc…	Col1a1,Cd44,Lrrk1,Aldh1a3,Ncf1,Lbp,Cd34,C1qtnf1,Igfbp4,Tnfaip3,Vsir,Egfr,Fgf18,Pik3r5,Lgmn,Sema4d,Dbn1,Angpt1,Robo1,Runx1,Igfbp6,Smoc2,Csf1r,Gria4,Igfbp5,Gpr39,Fcgr2b,Myoc,Gsn,Siglec1,Il6ra,Tlr2,F3,Hgf,Fgr,Ctsc,Nucb2,Sfrp1,Dixdc1,Gdf7,Mgat5,Lrp1,Hpse,Inhbb,Hand2,Srpx,Plekha4,Lpar1,Pik3ap1,Itga2,Gdf6,Adcyap1r1,Cx3cr1,Gpc3,Gas1,Smpd3,Tlr9,Icam1,Col3a1,Cd300ld3,Cd300c2,Lama2,Cd74,Arrb1,P2rx7,Sox4,Dc…
GO:0000902	cell morphogenesis	51	739	8.88e-12	Plxna3,Ntn4,Egfr,Jade2,Sema4d,Ptch1,Dbn1,Boc,Robo1,Csf1r,Lrp4,Pdpn,Hgf,Sfrp1,Nckap1l,Gdf7,Lrp1,Nbl1,Dclk1,Dact2,Plxnb2,Egflam,Lrtm1,Flrt2,Gas1,Col12a1,Mfap2,Cdh11,Ctnnd2,Tmeff2,Lama2,Nfasc,Scn1b,P2rx7,Sema3b,Fmn1,Camk2a,Ephb2,Gas7,Col14a1,Epb4.1l3,Plxna4,Dact1,Heg1,Reln,Unc93b1,Slit2,Matn2,Plxna1,Prox1,Tmem108	Plxna3,Ntn4,Egfr,Jade2,Sema4d,Ptch1,Dbn1,Boc,Robo1,Csf1r,Lrp4,Pdpn,Hgf,Sfrp1,Nckap1l,Gdf7,Lrp1,Nbl1,Dclk1,Dact2,Plxnb2,Egflam,Lrtm1,Flrt2,Gas1,Col12a1,Mfap2,Cdh11,Ctnnd2,Tmeff2,Lama2,Nfasc,Scn1b,P2rx7,Sema3b,Fmn1,Camk2a,Ephb2,Gas7,Col14a1,Epb41l3,Plxna4,Dact1,Heg1,Reln,Unc93b1,Slit2,Matn2,Plxna1,Prox1,Tmem108
GO:0051179	localization	160	4646	9.23e-12	Itgb2,Kcnn3,Col1a1,Ace,Hck,Cd44,Saa3,Cybb,Ncf1,Lbp,Celsr1,Cd34,Rab11fip4,Cxcl16,Scrn1,Tnfaip3,Ntn4,Egfr,Tns3,Abca8b,Cygb,Abcc3,Sema4d,Ptch1,Dbn1,Hexb,Cacna2d3,Scara5,Loxl2,Angpt1,Slc38a4,Robo1,Igfbp6,Abcg1,Gria4,Slc11a1,Sele,Fcgr2b,Mrc1,Gsn,Fbn1,Lrp4,Siglec1,Prss12,Tlr2,Pdpn,Hgf,Nsg1,Antxr2,Tspan11,Rtn2,Tyrobp,Atp2a1,Slc9a9,Was,Plat,Mmp2,Dixdc1,Itga11,Slco2a1,Nckap1l,Abca6,Mfsd12,Abca9,H2-DMa,Ora…	Itgb2,Kcnn3,Col1a1,Ace,Hck,Cd44,Saa3,Cybb,Ncf1,Lbp,Celsr1,Cd34,Rab11fip4,Cxcl16,Scrn1,Tnfaip3,Ntn4,Egfr,Tns3,Abca8b,Cygb,Abcc3,Sema4d,Ptch1,Dbn1,Hexb,Cacna2d3,Scara5,Loxl2,Angpt1,Slc38a4,Robo1,Igfbp6,Abcg1,Gria4,Slc11a1,Sele,Fcgr2b,Mrc1,Gsn,Fbn1,Lrp4,Siglec1,Prss12,Tlr2,Pdpn,Hgf,Nsg1,Antxr2,Tspan11,Rtn2,Tyrobp,Atp2a1,Slc9a9,Was,Plat,Mmp2,Dixdc1,Itga11,Slco2a1,Nckap1l,Abca6,Mfsd12,Abca9,H2-DMa,Ora…
GO:0032989	cellular component morphogenesis	46	611	9.48e-12	Plxna3,Egfr,Jade2,Sema4d,Ptch1,Dbn1,Boc,Robo1,Csf1r,Lrp4,Tlr2,Nckap1l,Gdf7,Lrp1,Nbl1,Dclk1,Plxnb2,Egflam,Lrtm1,Flrt2,Gas1,Nrap,Cdh11,Ctnnd2,Tmeff2,Myoz1,Lama2,Nfasc,Scn1b,Sema3b,Fmn1,Camk2a,Ephb2,Itgb4,Gas7,Epb4.1l3,Plxna4,Dact1,Reln,Pdgfra,Slit2,Pid1,Matn2,Plxna1,Prox1,Tmem108	Plxna3,Egfr,Jade2,Sema4d,Ptch1,Dbn1,Boc,Robo1,Csf1r,Lrp4,Tlr2,Nckap1l,Gdf7,Lrp1,Nbl1,Dclk1,Plxnb2,Egflam,Lrtm1,Flrt2,Gas1,Nrap,Cdh11,Ctnnd2,Tmeff2,Myoz1,Lama2,Nfasc,Scn1b,Sema3b,Fmn1,Camk2a,Ephb2,Itgb4,Gas7,Epb41l3,Plxna4,Dact1,Reln,Pdgfra,Slit2,Pid1,Matn2,Plxna1,Prox1,Tmem108
GO:0006950	response to stress	120	3045	1.07e-11	Itgb2,Col1a1,Hck,Irf5,Cd44,Saa3,Cybb,Ncf1,Lbp,Celsr1,Cd34,Igfbp4,Cxcl16,Tnfaip3,Egfr,Cygb,Scara5,Loxl2,Sdf2l1,Adamts5,Runx1,Serping1,Cfb,C2,Csf1r,Padi4,Slc11a1,Cd55,Sele,Fcgr2b,Mrc1,Gsn,Entpd2,Wnt2b,Tlr2,F3,Pdpn,Tnfrsf1b,Fgr,Tyrobp,Atp2a1,Was,Plat,Sfrp1,Mmp2,Cotl1,Cmklr1,C1qc,Camk1d,Ppl,Ptprf,Atp13a2,C1qb,Lrp1,Hpse,Inhbb,Stab1,Srpx,Ackr2,Ssc5d,Itga2,Fbln1,Trim56,Tgfbr2,C1ra,Adcyap1r1,Cx3cr1,Rab7b…	Itgb2,Col1a1,Hck,Irf5,Cd44,Saa3,Cybb,Ncf1,Lbp,Celsr1,Cd34,Igfbp4,Cxcl16,Tnfaip3,Egfr,Cygb,Scara5,Loxl2,Sdf2l1,Adamts5,Runx1,Serping1,Cfb,C2,Csf1r,Padi4,Slc11a1,Cd55,Sele,Fcgr2b,Mrc1,Gsn,Entpd2,Wnt2b,Tlr2,F3,Pdpn,Tnfrsf1b,Fgr,Tyrobp,Atp2a1,Was,Plat,Sfrp1,Mmp2,Cotl1,Cmklr1,C1qc,Camk1d,Ppl,Ptprf,Atp13a2,C1qb,Lrp1,Hpse,Inhbb,Stab1,Srpx,Ackr2,Ssc5d,Itga2,Fbln1,Trim56,Tgfbr2,C1ra,Adcyap1r1,Cx3cr1,Rab7b…
GO:0048870	cell motility	59	971	1.3e-11	Itgb2,Cd44,Saa3,Lbp,Celsr1,Cd34,Cxcl16,Tnfaip3,Ntn4,Egfr,Tns3,Sema4d,Hexb,Loxl2,Robo1,Igfbp6,Sele,Pdpn,Hgf,Tspan11,Plat,Mmp2,Dixdc1,Itga11,Nckap1l,Prex1,Ptprf,Hand2,Svep1,Dclk1,Ackr2,Snai1,Lpar1,Itga2,Adamts12,Pltp,Cx3cr1,Gpc3,Itgam,Cd248,Nfatc2,Tmeff2,Icam1,Mmp14,Sirpa,Sema3b,Pik3cd,Csf3r,Itgb4,Syk,Lcp1,Selp,Reln,Gpr35,Pdgfra,Slit2,Matn2,Prox1,Ccl21c	Itgb2,Cd44,Saa3,Lbp,Celsr1,Cd34,Cxcl16,Tnfaip3,Ntn4,Egfr,Tns3,Sema4d,Hexb,Loxl2,Robo1,Igfbp6,Sele,Pdpn,Hgf,Tspan11,Plat,Mmp2,Dixdc1,Itga11,Nckap1l,Prex1,Ptprf,Hand2,Svep1,Dclk1,Ackr2,Snai1,Lpar1,Itga2,Adamts12,Pltp,Cx3cr1,Gpc3,Itgam,Cd248,Nfatc2,Tmeff2,Icam1,Mmp14,Sirpa,Sema3b,Pik3cd,Csf3r,Itgb4,Syk,Lcp1,Selp,Reln,Gpr35,Pdgfra,Slit2,Matn2,Prox1,Ccl21c
GO:0009967	positive regulation of signal transduction	77	1538	1.96e-11	Col1a1,Cd44,Lrrk1,Aldh1a3,Ncf1,Lbp,C1qtnf1,Igfbp4,Tnfaip3,Vsir,Egfr,Fgf18,Pik3r5,Sema4d,Dbn1,Angpt1,Robo1,Igfbp6,Smoc2,Csf1r,Igfbp5,Gpr39,Fcgr2b,Myoc,Gsn,Siglec1,Il6ra,Tlr2,F3,Hgf,Fgr,Ctsc,Sfrp1,Dixdc1,Gdf7,Mgat5,Lrp1,Hpse,Inhbb,Hand2,Srpx,Plekha4,Lpar1,Pik3ap1,Gdf6,Adcyap1r1,Cx3cr1,Gpc3,Gas1,Smpd3,Tlr9,Icam1,Col3a1,Cd300lh,Cd74,Arrb1,P2rx7,Sox4,Dcn,Ephb2,Sulf2,Nfam1,C1qtnf3,Clec7a,Steap3,Syk,Cdo…	Col1a1,Cd44,Lrrk1,Aldh1a3,Ncf1,Lbp,C1qtnf1,Igfbp4,Tnfaip3,Vsir,Egfr,Fgf18,Pik3r5,Sema4d,Dbn1,Angpt1,Robo1,Igfbp6,Smoc2,Csf1r,Igfbp5,Gpr39,Fcgr2b,Myoc,Gsn,Siglec1,Il6ra,Tlr2,F3,Hgf,Fgr,Ctsc,Sfrp1,Dixdc1,Gdf7,Mgat5,Lrp1,Hpse,Inhbb,Hand2,Srpx,Plekha4,Lpar1,Pik3ap1,Gdf6,Adcyap1r1,Cx3cr1,Gpc3,Gas1,Smpd3,Tlr9,Icam1,Col3a1,Cd300ld3,Cd74,Arrb1,P2rx7,Sox4,Dcn,Ephb2,Sulf2,Nfam1,C1qtnf3,Clec7a,Steap3,Syk,Cd…
GO:0030155	regulation of cell adhesion	49	705	2.08e-11	Itgb2,Col1a1,Plxna3,Cd44,Nid1,C1qtnf1,Tnfaip3,Vsir,Sema4d,Dbn1,Angpt1,Runx1,Smoc2,Sele,Myoc,Gsn,Pdpn,Mmp2,Nckap1l,Col16a1,H2-DMa,Prex1,Lrp1,Fbln2,Dact2,Plxnb2,Itga2,Fbln1,Egflam,Tgfbr2,Ptafr,Icam1,Myo1f,Mmp14,Lama2,Cd74,Ccdc80,Bst1,Sirpa,Fmn1,Sox4,Cd300a,Ephb6,Plxna4,Spock2,Syk,Apod,Selp,Plxna1	Itgb2,Col1a1,Plxna3,Cd44,Nid1,C1qtnf1,Tnfaip3,Vsir,Sema4d,Dbn1,Angpt1,Runx1,Smoc2,Sele,Myoc,Gsn,Pdpn,Mmp2,Nckap1l,Col16a1,H2-DMa,Prex1,Lrp1,Fbln2,Dact2,Plxnb2,Itga2,Fbln1,Egflam,Tgfbr2,Ptafr,Icam1,Myo1f,Mmp14,Lama2,Cd74,Ccdc80,Bst1,Sirpa,Fmn1,Sox4,Cd300a,Ephb6,Plxna4,Spock2,Syk,Apod,Selp,Plxna1
GO:0045597	positive regulation of cell differentiation	63	1103	2.18e-11	Serpinf1,Col1a1,Ace,Plxna3,Actn3,Cd34,Vsir,Fgf18,Jade2,Sema4d,Ptch1,Dbn1,Loxl2,Boc,Robo1,Runx1,Csf1r,Myoc,Olfm1,Tlr2,Pdpn,Tnfrsf1b,Hgf,Tyrobp,Sfrp1,Dixdc1,Nckap1l,Gdpd5,Cmklr1,Camk1d,H2-DMa,Prex1,Gdf7,Ptprf,Lrp1,Nbl1,Snai1,Plxnb2,Lpar1,S1pr2,Fzd1,Socs3,Tgfbr2,Gdf6,Cx3cr1,Rab7b,Itgam,Tmem119,Nfatc2,Mmp14,Medag,Cd74,Scn1b,Sox4,Ephb2,Plxna4,Syk,Cdon,Dact1,Reln,Gdf10,Plxna1,Prox1	Serpinf1,Col1a1,Ace,Plxna3,Actn3,Cd34,Vsir,Fgf18,Jade2,Sema4d,Ptch1,Dbn1,Loxl2,Boc,Robo1,Runx1,Csf1r,Myoc,Olfm1,Tlr2,Pdpn,Tnfrsf1b,Hgf,Tyrobp,Sfrp1,Dixdc1,Nckap1l,Gdpd5,Cmklr1,Camk1d,H2-DMa,Prex1,Gdf7,Ptprf,Lrp1,Nbl1,Snai1,Plxnb2,Lpar1,S1pr2,Fzd1,Socs3,Tgfbr2,Gdf6,Cx3cr1,Rab7b,Itgam,Tmem119,Nfatc2,Mmp14,Medag,Cd74,Scn1b,Sox4,Ephb2,Plxna4,Syk,Cdon,Dact1,Reln,Gdf10,Plxna1,Prox1
GO:0022008	neurogenesis	84	1784	2.82e-11	Serpinf1,Ace,Plxna3,Cd44,Celsr1,Ntn4,Egfr,Jade2,Kremen1,Efemp1,Sema4d,Ptch1,Dbn1,Hexb,Boc,Robo1,Runx1,Zfp521,Csf1r,Fcgr2b,Myoc,Olfm1,Gsn,Lrp4,Wnt2b,Tlr2,Tnfrsf1b,Hgf,Sfrp1,Mmp2,Dixdc1,Nckap1l,Gdpd5,Camk1d,Prex1,Igsf10,Gdf7,Ptprf,Lrp1,Hand2,Nbl1,Dclk1,Plxnb2,Tmem132e,Lpar1,Egflam,Gldn,Fzd1,Lrtm1,Flrt2,Gdf6,Cx3cr1,Gas1,Itgam,Cdh11,Ctnnd2,Tmeff2,Col3a1,Mmp14,Lama2,Nfasc,Scn1b,Sema3b,Fmn1,Slc4a10,Cam…	Serpinf1,Ace,Plxna3,Cd44,Celsr1,Ntn4,Egfr,Jade2,Kremen1,Efemp1,Sema4d,Ptch1,Dbn1,Hexb,Boc,Robo1,Runx1,Zfp521,Csf1r,Fcgr2b,Myoc,Olfm1,Gsn,Lrp4,Wnt2b,Tlr2,Tnfrsf1b,Hgf,Sfrp1,Mmp2,Dixdc1,Nckap1l,Gdpd5,Camk1d,Prex1,Igsf10,Gdf7,Ptprf,Lrp1,Hand2,Nbl1,Dclk1,Plxnb2,Tmem132e,Lpar1,Egflam,Gldn,Fzd1,Lrtm1,Flrt2,Gdf6,Cx3cr1,Gas1,Itgam,Cdh11,Ctnnd2,Tmeff2,Col3a1,Mmp14,Lama2,Nfasc,Scn1b,Sema3b,Fmn1,Slc4a10,Cam…
GO:0048666	neuron development	54	855	3.73e-11	Plxna3,Cd44,Ntn4,Egfr,Jade2,Sema4d,Ptch1,Dbn1,Boc,Robo1,Runx1,Csf1r,Fcgr2b,Myoc,Lrp4,Mmp2,Nckap1l,Gdpd5,Gdf7,Ptprf,Lrp1,Hand2,Nbl1,Dclk1,Plxnb2,Tmem132e,Egflam,Gldn,Lrtm1,Flrt2,Gas1,Cdh11,Ctnnd2,Tmeff2,Lama2,Nfasc,Scn1b,Sema3b,Fmn1,Slc4a10,Camk2a,Ephb2,Gas7,Cfh,Epb4.1l3,Plxna4,Gprin1,Dact1,Apod,Reln,Slit2,Matn2,Plxna1,Tmem108	Plxna3,Cd44,Ntn4,Egfr,Jade2,Sema4d,Ptch1,Dbn1,Boc,Robo1,Runx1,Csf1r,Fcgr2b,Myoc,Lrp4,Mmp2,Nckap1l,Gdpd5,Gdf7,Ptprf,Lrp1,Hand2,Nbl1,Dclk1,Plxnb2,Tmem132e,Egflam,Gldn,Lrtm1,Flrt2,Gas1,Cdh11,Ctnnd2,Tmeff2,Lama2,Nfasc,Scn1b,Sema3b,Fmn1,Slc4a10,Camk2a,Ephb2,Gas7,Cfh,Epb41l3,Plxna4,Gprin1,Dact1,Apod,Reln,Slit2,Matn2,Plxna1,Tmem108
GO:0065008	regulation of biological quality	138	3822	4.06e-11	Serpinf1,Ace,Spi1,Tbxas1,Hck,Plxna3,Cd44,Tpbg,Actn3,Lrrk1,Aldh1a3,Ctsk,Lbp,Cd34,C1qtnf1,Tnfaip3,Egfr,Sptb,Lgmn,Sema4d,Ptch1,Dbn1,Hexb,Scara5,Angpt1,Adamts5,Runx1,Serping1,Abcg1,Csf1r,Gria4,Slc11a1,Igfbp5,Gpr39,Fcgr2b,Myoc,Olfm1,Gsn,Entpd2,Fbn1,Lrp4,Tlr2,F3,Pdpn,Tnfrsf1b,Fgr,Nsg1,Col1a2,Tyrobp,Nucb2,Atp2a1,Slc9a9,Was,Sfrp1,Mmp2,Cotl1,Nckap1l,Cmklr1,Prex1,Ptprf,Atp13a2,Piezo2,Sorcs2,Bace2,Lrp1,Hpse…	Serpinf1,Ace,Spi1,Tbxas1,Hck,Plxna3,Cd44,Tpbg,Actn3,Lrrk1,Aldh1a3,Ctsk,Lbp,Cd34,C1qtnf1,Tnfaip3,Egfr,Sptb,Lgmn,Sema4d,Ptch1,Dbn1,Hexb,Scara5,Angpt1,Adamts5,Runx1,Serping1,Abcg1,Csf1r,Gria4,Slc11a1,Igfbp5,Gpr39,Fcgr2b,Myoc,Olfm1,Gsn,Entpd2,Fbn1,Lrp4,Tlr2,F3,Pdpn,Tnfrsf1b,Fgr,Nsg1,Col1a2,Tyrobp,Nucb2,Atp2a1,Slc9a9,Was,Sfrp1,Mmp2,Cotl1,Nckap1l,Cmklr1,Prex1,Ptprf,Atp13a2,Piezo2,Sorcs2,Bace2,Lrp1,Hpse…
GO:0048812	neuron projection morphogenesis	39	479	8.56e-11	Plxna3,Egfr,Jade2,Sema4d,Ptch1,Dbn1,Boc,Robo1,Csf1r,Lrp4,Nckap1l,Gdf7,Lrp1,Nbl1,Dclk1,Plxnb2,Egflam,Lrtm1,Flrt2,Gas1,Cdh11,Ctnnd2,Tmeff2,Lama2,Nfasc,Scn1b,Sema3b,Fmn1,Camk2a,Ephb2,Gas7,Epb4.1l3,Plxna4,Dact1,Reln,Slit2,Matn2,Plxna1,Tmem108	Plxna3,Egfr,Jade2,Sema4d,Ptch1,Dbn1,Boc,Robo1,Csf1r,Lrp4,Nckap1l,Gdf7,Lrp1,Nbl1,Dclk1,Plxnb2,Egflam,Lrtm1,Flrt2,Gas1,Cdh11,Ctnnd2,Tmeff2,Lama2,Nfasc,Scn1b,Sema3b,Fmn1,Camk2a,Ephb2,Gas7,Epb41l3,Plxna4,Dact1,Reln,Slit2,Matn2,Plxna1,Tmem108
GO:0048699	generation of neurons	79	1660	1e-10	Serpinf1,Ace,Plxna3,Cd44,Celsr1,Ntn4,Egfr,Jade2,Kremen1,Efemp1,Sema4d,Ptch1,Dbn1,Boc,Robo1,Runx1,Zfp521,Csf1r,Fcgr2b,Myoc,Olfm1,Lrp4,Wnt2b,Tlr2,Tnfrsf1b,Hgf,Sfrp1,Mmp2,Dixdc1,Nckap1l,Gdpd5,Camk1d,Prex1,Igsf10,Gdf7,Ptprf,Lrp1,Hand2,Nbl1,Dclk1,Plxnb2,Tmem132e,Lpar1,Egflam,Gldn,Fzd1,Lrtm1,Flrt2,Gdf6,Cx3cr1,Gas1,Cdh11,Ctnnd2,Tmeff2,Col3a1,Lama2,Nfasc,Scn1b,Sema3b,Fmn1,Slc4a10,Camk2a,Sox4,Ephb2,Gas7,C…	Serpinf1,Ace,Plxna3,Cd44,Celsr1,Ntn4,Egfr,Jade2,Kremen1,Efemp1,Sema4d,Ptch1,Dbn1,Boc,Robo1,Runx1,Zfp521,Csf1r,Fcgr2b,Myoc,Olfm1,Lrp4,Wnt2b,Tlr2,Tnfrsf1b,Hgf,Sfrp1,Mmp2,Dixdc1,Nckap1l,Gdpd5,Camk1d,Prex1,Igsf10,Gdf7,Ptprf,Lrp1,Hand2,Nbl1,Dclk1,Plxnb2,Tmem132e,Lpar1,Egflam,Gldn,Fzd1,Lrtm1,Flrt2,Gdf6,Cx3cr1,Gas1,Cdh11,Ctnnd2,Tmeff2,Col3a1,Lama2,Nfasc,Scn1b,Sema3b,Fmn1,Slc4a10,Camk2a,Sox4,Ephb2,Gas7,C…
GO:0048468	cell development	81	1730	1.06e-10	Plxna3,Cd44,Lrrk1,Ntn4,Egfr,Fgf18,Jade2,Sema4d,Ptch1,Dbn1,Hexb,Boc,Robo1,Runx1,Csf1r,Fcgr2b,Myoc,Gsn,Lrp4,Tlr2,Sfrp1,Mmp2,Nckap1l,Gdpd5,Gdf7,Ptprf,Lrp1,Inhbb,Hand2,Nbl1,Dclk1,Dact2,Plxnb2,Tmem132e,Lpar1,Egflam,Gldn,Lrtm1,Flrt2,Tgfbr2,Gas1,Itgam,Smpd3,Col12a1,Mfap2,Nrap,Nfatc2,Cdh11,Ctnnd2,Tmeff2,Icam1,Myoz1,Lama2,Nfasc,Scn1b,Sema3b,Fmn1,Slc4a10,Camk2a,Sox4,Ephb2,Itgb4,Pou2f2,Gas7,Sulf2,Col14a1,Cf…	Plxna3,Cd44,Lrrk1,Ntn4,Egfr,Fgf18,Jade2,Sema4d,Ptch1,Dbn1,Hexb,Boc,Robo1,Runx1,Csf1r,Fcgr2b,Myoc,Gsn,Lrp4,Tlr2,Sfrp1,Mmp2,Nckap1l,Gdpd5,Gdf7,Ptprf,Lrp1,Inhbb,Hand2,Nbl1,Dclk1,Dact2,Plxnb2,Tmem132e,Lpar1,Egflam,Gldn,Lrtm1,Flrt2,Tgfbr2,Gas1,Itgam,Smpd3,Col12a1,Mfap2,Nrap,Nfatc2,Cdh11,Ctnnd2,Tmeff2,Icam1,Myoz1,Lama2,Nfasc,Scn1b,Sema3b,Fmn1,Slc4a10,Camk2a,Sox4,Ephb2,Itgb4,Pou2f2,Gas7,Sulf2,Col14a1,Cf…
GO:0048585	negative regulation of response to stimulus	76	1571	1.35e-10	Serpinf1,Plxna3,Cd44,Actn3,Cd34,C1qtnf1,Tnfaip3,Enpp3,Vsir,Kremen1,Lgmn,Sema4d,Ptch1,Dbn1,Angpt1,Robo1,Serping1,Igfbp5,Cd55,Fcgr2b,Myoc,Fbn1,Lrp4,Tnfrsf1b,Hgf,Nucb2,Sfrp1,Mmp3,Nt5e,Gdpd5,Ptprf,Lrp1,Nbl1,Plcl2,Snai1,Hk3,Dact2,Lpar1,Pik3ap1,S1pr2,Fbln1,Adamts12,Fzd1,Socs3,Cx3cr1,Gpc3,Gas1,Rab7b,Tlr9,Icam1,Htra3,Col3a1,Mmp14,Myoz1,Dnm1,Adamtsl2,Cd74,Arrb1,P2rx7,Sirpa,Sema3b,Dcn,Ephb2,Cd300a,Sulf2,C1…	Serpinf1,Plxna3,Cd44,Actn3,Cd34,C1qtnf1,Tnfaip3,Enpp3,Vsir,Kremen1,Lgmn,Sema4d,Ptch1,Dbn1,Angpt1,Robo1,Serping1,Igfbp5,Cd55,Fcgr2b,Myoc,Fbn1,Lrp4,Tnfrsf1b,Hgf,Nucb2,Sfrp1,Mmp3,Nt5e,Gdpd5,Ptprf,Lrp1,Nbl1,Plcl2,Snai1,Hk3,Dact2,Lpar1,Pik3ap1,S1pr2,Fbln1,Adamts12,Fzd1,Socs3,Cx3cr1,Gpc3,Gas1,Rab7b,Tlr9,Icam1,Htra3,Col3a1,Mmp14,Myoz1,Dnm1,Adamtsl2,Cd74,Arrb1,P2rx7,Sirpa,Sema3b,Dcn,Ephb2,Cd300a,Sulf2,C1…
GO:0031175	neuron projection development	47	697	1.67e-10	Plxna3,Cd44,Egfr,Jade2,Sema4d,Ptch1,Dbn1,Boc,Robo1,Csf1r,Fcgr2b,Myoc,Lrp4,Mmp2,Nckap1l,Gdpd5,Gdf7,Ptprf,Lrp1,Nbl1,Dclk1,Plxnb2,Egflam,Lrtm1,Flrt2,Gas1,Cdh11,Ctnnd2,Tmeff2,Lama2,Nfasc,Scn1b,Sema3b,Fmn1,Camk2a,Ephb2,Gas7,Epb4.1l3,Plxna4,Gprin1,Dact1,Apod,Reln,Slit2,Matn2,Plxna1,Tmem108	Plxna3,Cd44,Egfr,Jade2,Sema4d,Ptch1,Dbn1,Boc,Robo1,Csf1r,Fcgr2b,Myoc,Lrp4,Mmp2,Nckap1l,Gdpd5,Gdf7,Ptprf,Lrp1,Nbl1,Dclk1,Plxnb2,Egflam,Lrtm1,Flrt2,Gas1,Cdh11,Ctnnd2,Tmeff2,Lama2,Nfasc,Scn1b,Sema3b,Fmn1,Camk2a,Ephb2,Gas7,Epb41l3,Plxna4,Gprin1,Dact1,Apod,Reln,Slit2,Matn2,Plxna1,Tmem108
GO:0032990	cell part morphogenesis	40	522	2.33e-10	Plxna3,Egfr,Jade2,Sema4d,Ptch1,Dbn1,Boc,Robo1,Csf1r,Lrp4,Nckap1l,Gdf7,Lrp1,Nbl1,Dclk1,Plxnb2,Egflam,Lrtm1,Flrt2,Gas1,Cdh11,Ctnnd2,Tmeff2,Lama2,Nfasc,Scn1b,Sema3b,Fmn1,Camk2a,Ephb2,Gas7,Epb4.1l3,Plxna4,Dact1,Reln,Slit2,Pid1,Matn2,Plxna1,Tmem108	Plxna3,Egfr,Jade2,Sema4d,Ptch1,Dbn1,Boc,Robo1,Csf1r,Lrp4,Nckap1l,Gdf7,Lrp1,Nbl1,Dclk1,Plxnb2,Egflam,Lrtm1,Flrt2,Gas1,Cdh11,Ctnnd2,Tmeff2,Lama2,Nfasc,Scn1b,Sema3b,Fmn1,Camk2a,Ephb2,Gas7,Epb41l3,Plxna4,Dact1,Reln,Slit2,Pid1,Matn2,Plxna1,Tmem108
GO:0030182	neuron differentiation	59	1056	3.03e-10	Plxna3,Cd44,Ntn4,Egfr,Jade2,Sema4d,Ptch1,Dbn1,Boc,Robo1,Runx1,Zfp521,Csf1r,Fcgr2b,Myoc,Lrp4,Wnt2b,Sfrp1,Mmp2,Nckap1l,Gdpd5,Gdf7,Ptprf,Lrp1,Hand2,Nbl1,Dclk1,Plxnb2,Tmem132e,Egflam,Gldn,Lrtm1,Flrt2,Gas1,Cdh11,Ctnnd2,Tmeff2,Lama2,Nfasc,Scn1b,Sema3b,Fmn1,Slc4a10,Camk2a,Sox4,Ephb2,Gas7,Cfh,Epb4.1l3,Plxna4,Gprin1,Dact1,Apod,Reln,Slit2,Matn2,Plxna1,Prox1,Tmem108	Plxna3,Cd44,Ntn4,Egfr,Jade2,Sema4d,Ptch1,Dbn1,Boc,Robo1,Runx1,Zfp521,Csf1r,Fcgr2b,Myoc,Lrp4,Wnt2b,Sfrp1,Mmp2,Nckap1l,Gdpd5,Gdf7,Ptprf,Lrp1,Hand2,Nbl1,Dclk1,Plxnb2,Tmem132e,Egflam,Gldn,Lrtm1,Flrt2,Gas1,Cdh11,Ctnnd2,Tmeff2,Lama2,Nfasc,Scn1b,Sema3b,Fmn1,Slc4a10,Camk2a,Sox4,Ephb2,Gas7,Cfh,Epb41l3,Plxna4,Gprin1,Dact1,Apod,Reln,Slit2,Matn2,Plxna1,Prox1,Tmem108
GO:0010033	response to organic substance	107	2742	6.22e-10	Itgb2,Serpinf1,Col1a1,Ace,Spi1,Tbxas1,Irf5,Cd44,Saa3,Cybb,Pcolce2,Lbp,Cxcl16,Tnfaip3,Vsir,Egfr,Fgf18,Gfpt2,Lgmn,Ptch1,Dbn1,Sdf2l1,Runx1,Abcg1,Cfb,Csf1r,Slc11a1,Igfbp5,Sele,Fcgr2b,Mrc1,Gsn,Entpd2,Fbn1,Il6ra,Tlr2,F3,Tnfrsf1b,Hgf,Nsg1,Col1a2,Pcolce,Ctsc,Atp2a1,Was,Sfrp1,Mmp2,Mmp3,Acsbg1,Plvap,Col16a1,Gdf7,Lrp1,Inhbb,Ackr2,Nrip1,Ssc5d,Lpar1,Itga2,Adamts12,Trim56,Socs3,Flrt2,Tgfbr2,Gdf6,Adcyap1r1,Cx3c…	Itgb2,Serpinf1,Col1a1,Ace,Spi1,Tbxas1,Irf5,Cd44,Saa3,Cybb,Pcolce2,Lbp,Cxcl16,Tnfaip3,Vsir,Egfr,Fgf18,Gfpt2,Lgmn,Ptch1,Dbn1,Sdf2l1,Runx1,Abcg1,Cfb,Csf1r,Slc11a1,Igfbp5,Sele,Fcgr2b,Mrc1,Gsn,Entpd2,Fbn1,Il6ra,Tlr2,F3,Tnfrsf1b,Hgf,Nsg1,Col1a2,Pcolce,Ctsc,Atp2a1,Was,Sfrp1,Mmp2,Mmp3,Acsbg1,Plvap,Col16a1,Gdf7,Lrp1,Inhbb,Ackr2,Nrip1,Ssc5d,Lpar1,Itga2,Adamts12,Trim56,Socs3,Flrt2,Tgfbr2,Gdf6,Adcyap1r1,Cx3c…
GO:0051707	response to other organism	61	1145	7.98e-10	Ace,Hck,Irf5,Saa3,Cybb,Ncf1,Lbp,Cxcl16,Tnfaip3,Adamts5,Serping1,Cfb,C2,Csf1r,Padi4,Slc11a1,Cd55,Fcgr2b,Mrc1,Gsn,Tlr2,Tnfrsf1b,Fgr,Was,Cotl1,C1qc,C1qb,Stab1,Dclk1,Ssc5d,Trim56,C1ra,Cx3cr1,Gpc3,Rab7b,Pld4,Ly9,C4b,Ptafr,Cd300lb,Tlr9,Myo1f,Masp1,Lyz2,Ccdc80,P2rx7,Sirpa,Dcn,Pik3cd,Cd68,Cfh,Clec7a,Mpeg1,Capg,Pld3,Syk,Wdfy4,Ptgir,Unc93b1,C1s1,Ccl21c	Ace,Hck,Irf5,Saa3,Cybb,Ncf1,Lbp,Cxcl16,Tnfaip3,Adamts5,Serping1,Cfb,C2,Csf1r,Padi4,Slc11a1,Cd55,Fcgr2b,Mrc1,Gsn,Tlr2,Tnfrsf1b,Fgr,Was,Cotl1,C1qc,C1qb,Stab1,Dclk1,Ssc5d,Trim56,C1ra,Cx3cr1,Gpc3,Rab7b,Pld4,Ly9,C4b,Ptafr,Cd300lb,Tlr9,Myo1f,Masp1,Lyz2,Ccdc80,P2rx7,Sirpa,Dcn,Pik3cd,Cd68,Cfh,Clec7a,Mpeg1,Capg,Pld3,Syk,Wdfy4,Ptgir,Unc93b1,C1s1,Ccl21c
GO:0009607	response to biotic stimulus	62	1178	8.38e-10	Ace,Hck,Irf5,Saa3,Cybb,Ncf1,Lbp,Cxcl16,Tnfaip3,Adamts5,Serping1,Cfb,C2,Csf1r,Padi4,Slc11a1,Cd55,Fcgr2b,Mrc1,Gsn,Tlr2,Tnfrsf1b,Fgr,Was,Cotl1,C1qc,C1qb,Stab1,Srpx,Dclk1,Ssc5d,Trim56,C1ra,Cx3cr1,Gpc3,Rab7b,Pld4,Ly9,C4b,Ptafr,Cd300lb,Tlr9,Myo1f,Masp1,Lyz2,Ccdc80,P2rx7,Sirpa,Dcn,Pik3cd,Cd68,Cfh,Clec7a,Mpeg1,Capg,Pld3,Syk,Wdfy4,Ptgir,Unc93b1,C1s1,Ccl21c	Ace,Hck,Irf5,Saa3,Cybb,Ncf1,Lbp,Cxcl16,Tnfaip3,Adamts5,Serping1,Cfb,C2,Csf1r,Padi4,Slc11a1,Cd55,Fcgr2b,Mrc1,Gsn,Tlr2,Tnfrsf1b,Fgr,Was,Cotl1,C1qc,C1qb,Stab1,Srpx,Dclk1,Ssc5d,Trim56,C1ra,Cx3cr1,Gpc3,Rab7b,Pld4,Ly9,C4b,Ptafr,Cd300lb,Tlr9,Myo1f,Masp1,Lyz2,Ccdc80,P2rx7,Sirpa,Dcn,Pik3cd,Cd68,Cfh,Clec7a,Mpeg1,Capg,Pld3,Syk,Wdfy4,Ptgir,Unc93b1,C1s1,Ccl21c
GO:0007399	nervous system development	96	2358	1.13e-09	Serpinf1,Ace,Plxna3,Cd44,Aldh1a3,Celsr1,Ntn4,Egfr,Fgf18,Jade2,Kremen1,Efemp1,Sema4d,Ptch1,Dbn1,Hexb,Boc,Robo1,Runx1,Zfp521,Csf1r,Fcgr2b,Myoc,Olfm1,Gsn,Lrp4,Wnt2b,Tlr2,Tnfrsf1b,Hgf,Tyrobp,Sfrp1,Mmp2,Dixdc1,Nckap1l,Gdpd5,Camk1d,Prex1,Igsf10,Gdf7,Ptprf,Lgi2,Lrp1,Hand2,Nbl1,Cc2d2a,Dclk1,Plxnb2,Tmem132e,Lpar1,Egflam,Gldn,Fzd1,Lrtm1,Flrt2,Tgfbr2,Gdf6,Cx3cr1,Gas1,Itgam,Cdh11,Ctnnd2,Tmeff2,Arnt2,Col3a1,M…	Serpinf1,Ace,Plxna3,Cd44,Aldh1a3,Celsr1,Ntn4,Egfr,Fgf18,Jade2,Kremen1,Efemp1,Sema4d,Ptch1,Dbn1,Hexb,Boc,Robo1,Runx1,Zfp521,Csf1r,Fcgr2b,Myoc,Olfm1,Gsn,Lrp4,Wnt2b,Tlr2,Tnfrsf1b,Hgf,Tyrobp,Sfrp1,Mmp2,Dixdc1,Nckap1l,Gdpd5,Camk1d,Prex1,Igsf10,Gdf7,Ptprf,Lgi2,Lrp1,Hand2,Nbl1,Cc2d2a,Dclk1,Plxnb2,Tmem132e,Lpar1,Egflam,Gldn,Fzd1,Lrtm1,Flrt2,Tgfbr2,Gdf6,Cx3cr1,Gas1,Itgam,Cdh11,Ctnnd2,Tmeff2,Arnt2,Col3a1,M…
GO:0045087	innate immune response	40	558	1.5e-09	Hck,Irf5,Cybb,Lbp,Cxcl16,Serping1,Cfb,C2,Csf1r,Padi4,Slc11a1,Cd55,Mrc1,Gsn,Tlr2,Fgr,Was,C1qc,C1qb,Ssc5d,Trim56,C1ra,Cx3cr1,Rab7b,Pld4,Ly9,C4b,Tlr9,Masp1,Sirpa,Pik3cd,Cfh,Clec7a,Mpeg1,Capg,Pld3,Syk,Unc93b1,C1s1,Ccl21c	Hck,Irf5,Cybb,Lbp,Cxcl16,Serping1,Cfb,C2,Csf1r,Padi4,Slc11a1,Cd55,Mrc1,Gsn,Tlr2,Fgr,Was,C1qc,C1qb,Ssc5d,Trim56,C1ra,Cx3cr1,Rab7b,Pld4,Ly9,C4b,Tlr9,Masp1,Sirpa,Pik3cd,Cfh,Clec7a,Mpeg1,Capg,Pld3,Syk,Unc93b1,C1s1,Ccl21c
GO:0048646	anatomical structure formation involved in morphogenesis	54	952	1.6e-09	Col1a1,Ace,Cd44,Aldh1a3,Celsr1,Cd34,Fgf18,Ptch1,Loxl2,Angpt1,Robo1,Olfm1,Tlr2,Pdpn,Sfrp1,Mmp2,Tgfbi,Gdf7,Thsd7a,Hpse,Hand2,Cc2d2a,Snai1,Zfpm2,Plxnb2,Itga2,Fzd1,Tgfbr2,Smpd3,Col8a2,Col12a1,Mfap2,Nrap,Mmp14,Myoz1,Nfasc,Fmn1,Ptgfrn,Tnfaip2,Sox4,Ephb2,Csf3r,Itgb4,Anpep,Cfh,Epb4.1l3,Syk,Cdon,Ccbe1,Reln,Pdgfra,Slit2,Tifab,Prox1	Col1a1,Ace,Cd44,Aldh1a3,Celsr1,Cd34,Fgf18,Ptch1,Loxl2,Angpt1,Robo1,Olfm1,Tlr2,Pdpn,Sfrp1,Mmp2,Tgfbi,Gdf7,Thsd7a,Hpse,Hand2,Cc2d2a,Snai1,Zfpm2,Plxnb2,Itga2,Fzd1,Tgfbr2,Smpd3,Col8a2,Col12a1,Mfap2,Nrap,Mmp14,Myoz1,Nfasc,Fmn1,Ptgfrn,Tnfaip2,Sox4,Ephb2,Csf3r,Itgb4,Anpep,Cfh,Epb41l3,Syk,Cdon,Ccbe1,Reln,Pdgfra,Slit2,Tifab,Prox1
GO:0050776	regulation of immune response	43	645	2.13e-09	Itgb2,Cd44,Lbp,Tnfaip3,Enpp3,Vsir,Angpt1,Serping1,Cfb,C2,Slc11a1,Cd55,Fcgr2b,Tlr2,Tnfrsf1b,Fgr,Was,Mmp2,Nckap1l,Cmklr1,C1qc,H2-DMa,C1qb,Plcl2,Clec12a,C1ra,Itgam,C4b,Ptafr,Nfatc2,Tlr9,Myo1f,Col3a1,Masp1,Fyb,Cd74,P2rx7,Cd300a,Nfam1,Cfh,Clec7a,Syk,C1s1	Itgb2,Cd44,Lbp,Tnfaip3,Enpp3,Vsir,Angpt1,Serping1,Cfb,C2,Slc11a1,Cd55,Fcgr2b,Tlr2,Tnfrsf1b,Fgr,Was,Mmp2,Nckap1l,Cmklr1,C1qc,H2-DMa,C1qb,Plcl2,Clec12a,C1ra,Itgam,C4b,Ptafr,Nfatc2,Tlr9,Myo1f,Col3a1,Masp1,Fyb,Cd74,P2rx7,Cd300a,Nfam1,Cfh,Clec7a,Syk,C1s1
GO:0071310	cellular response to organic substance	85	1987	2.15e-09	Serpinf1,Col1a1,Spi1,Irf5,Cd44,Saa3,Cybb,Pcolce2,Lbp,Cxcl16,Tnfaip3,Vsir,Egfr,Fgf18,Gfpt2,Lgmn,Ptch1,Dbn1,Sdf2l1,Runx1,Csf1r,Igfbp5,Fcgr2b,Mrc1,Gsn,Entpd2,Fbn1,Il6ra,Tlr2,F3,Tnfrsf1b,Hgf,Nsg1,Col1a2,Pcolce,Was,Sfrp1,Mmp2,Mmp3,Plvap,Col16a1,Gdf7,Lrp1,Inhbb,Ackr2,Nrip1,Lpar1,Itga2,Adamts12,Socs3,Flrt2,Tgfbr2,Gdf6,Cx3cr1,Rab7b,Smpd3,Ptafr,Cd300lb,Pirb,Tlr9,Icam1,Col3a1,Folr2,Csf2rb2,Cd74,P2rx7,Sirpa…	Serpinf1,Col1a1,Spi1,Irf5,Cd44,Saa3,Cybb,Pcolce2,Lbp,Cxcl16,Tnfaip3,Vsir,Egfr,Fgf18,Gfpt2,Lgmn,Ptch1,Dbn1,Sdf2l1,Runx1,Csf1r,Igfbp5,Fcgr2b,Mrc1,Gsn,Entpd2,Fbn1,Il6ra,Tlr2,F3,Tnfrsf1b,Hgf,Nsg1,Col1a2,Pcolce,Was,Sfrp1,Mmp2,Mmp3,Plvap,Col16a1,Gdf7,Lrp1,Inhbb,Ackr2,Nrip1,Lpar1,Itga2,Adamts12,Socs3,Flrt2,Tgfbr2,Gdf6,Cx3cr1,Rab7b,Smpd3,Ptafr,Cd300lb,Pirb,Tlr9,Icam1,Col3a1,Folr2,Csf2rb2,Cd74,P2rx7,Sirpa…
GO:0001932	regulation of protein phosphorylation	69	1449	3.18e-09	Itgb2,Ace,Cd44,Lrrk1,Ncf1,C1qtnf1,Igfbp4,Tnfaip3,Egfr,Fgf18,Pik3r5,Sema4d,Angpt1,Robo1,Igfbp6,Csf1r,Slc11a1,Gpr39,Fcgr2b,Myoc,Fbn1,Lrp4,Il6ra,Tlr2,Hgf,Fgr,Sfrp1,Dixdc1,Nckap1l,Gdf7,Lrp1,Inhbb,Hand2,Plcl2,Ptpn13,Plxnb2,Lpar1,S1pr2,Fbln1,Fzd1,Socs3,Tgfbr2,Gdf6,Cx3cr1,Smpd3,Tmem119,Tlr9,Icam1,Cd74,Arrb1,P2rx7,Bst1,Sirpa,Ephb2,Cd300a,C1qtnf3,Clec7a,Syk,Cdon,Dact1,Heg1,Reln,Pdgfra,Slit2,Pid1,Gdf10,Shc…	Itgb2,Ace,Cd44,Lrrk1,Ncf1,C1qtnf1,Igfbp4,Tnfaip3,Egfr,Fgf18,Pik3r5,Sema4d,Angpt1,Robo1,Igfbp6,Csf1r,Slc11a1,Gpr39,Fcgr2b,Myoc,Fbn1,Lrp4,Il6ra,Tlr2,Hgf,Fgr,Sfrp1,Dixdc1,Nckap1l,Gdf7,Lrp1,Inhbb,Hand2,Plcl2,Ptpn13,Plxnb2,Lpar1,S1pr2,Fbln1,Fzd1,Socs3,Tgfbr2,Gdf6,Cx3cr1,Smpd3,Tmem119,Tlr9,Icam1,Cd74,Arrb1,P2rx7,Bst1,Sirpa,Ephb2,Cd300a,C1qtnf3,Clec7a,Syk,Cdon,Dact1,Heg1,Reln,Pdgfra,Slit2,Pid1,Gdf10,Shc…
GO:0098542	defense response to other organism	47	775	4.68e-09	Hck,Irf5,Cybb,Ncf1,Lbp,Cxcl16,Adamts5,Serping1,Cfb,C2,Csf1r,Padi4,Slc11a1,Cd55,Mrc1,Gsn,Tlr2,Fgr,Was,Cotl1,C1qc,C1qb,Stab1,Ssc5d,Trim56,C1ra,Cx3cr1,Rab7b,Pld4,Ly9,C4b,Tlr9,Myo1f,Masp1,Lyz2,P2rx7,Sirpa,Pik3cd,Cfh,Clec7a,Mpeg1,Capg,Pld3,Syk,Unc93b1,C1s1,Ccl21c	Hck,Irf5,Cybb,Ncf1,Lbp,Cxcl16,Adamts5,Serping1,Cfb,C2,Csf1r,Padi4,Slc11a1,Cd55,Mrc1,Gsn,Tlr2,Fgr,Was,Cotl1,C1qc,C1qb,Stab1,Ssc5d,Trim56,C1ra,Cx3cr1,Rab7b,Pld4,Ly9,C4b,Tlr9,Myo1f,Masp1,Lyz2,P2rx7,Sirpa,Pik3cd,Cfh,Clec7a,Mpeg1,Capg,Pld3,Syk,Unc93b1,C1s1,Ccl21c
GO:0002443	leukocyte mediated immunity	22	173	5.17e-09	Ace,Ncf1,Serping1,C2,Slc11a1,Cd55,Fcgr2b,Ctsc,C1qc,H2-DMa,C1qb,C1ra,C4b,Cd300lb,Pirb,Icam1,Myo1f,Cd74,Cd300a,Pou2f2,Ephb6,C1s1	Ace,Ncf1,Serping1,C2,Slc11a1,Cd55,Fcgr2b,Ctsc,C1qc,H2-DMa,C1qb,C1ra,C4b,Cd300lb,Pirb,Icam1,Myo1f,Cd74,Cd300a,Pou2f2,Ephb6,C1s1
GO:0019220	regulation of phosphate metabolic process	78	1776	5.25e-09	Itgb2,Ace,Cd44,Actn3,Lrrk1,Ncf1,C1qtnf1,Igfbp4,Tnfaip3,Egfr,Fgf18,Pik3r5,Sema4d,Angpt1,Robo1,Igfbp6,Csf1r,Slc11a1,Gpr39,Fcgr2b,Myoc,Fbn1,Lrp4,Il6ra,Tlr2,Hgf,Fgr,Sfrp1,Dixdc1,Nckap1l,Gdf7,Mgat5,Lrp1,Inhbb,Hand2,Plcl2,Ptpn13,Slc2a6,Plxnb2,Lpar1,S1pr2,Itga2,Fbln1,Fzd1,Socs3,Tgfbr2,Gdf6,Adcyap1r1,Cx3cr1,Smpd3,Tmem119,Ptafr,Pirb,Tlr9,Icam1,Myoz1,Cd74,Arrb1,P2rx7,Bst1,Sirpa,Ephb2,Cd300a,C1qtnf3,Clec7a,…	Itgb2,Ace,Cd44,Actn3,Lrrk1,Ncf1,C1qtnf1,Igfbp4,Tnfaip3,Egfr,Fgf18,Pik3r5,Sema4d,Angpt1,Robo1,Igfbp6,Csf1r,Slc11a1,Gpr39,Fcgr2b,Myoc,Fbn1,Lrp4,Il6ra,Tlr2,Hgf,Fgr,Sfrp1,Dixdc1,Nckap1l,Gdf7,Mgat5,Lrp1,Inhbb,Hand2,Plcl2,Ptpn13,Slc2a6,Plxnb2,Lpar1,S1pr2,Itga2,Fbln1,Fzd1,Socs3,Tgfbr2,Gdf6,Adcyap1r1,Cx3cr1,Smpd3,Tmem119,Ptafr,Pirb,Tlr9,Icam1,Myoz1,Cd74,Arrb1,P2rx7,Bst1,Sirpa,Ephb2,Cd300a,C1qtnf3,Clec7a,…
GO:0001817	regulation of cytokine production	44	698	6.31e-09	Cybb,Lbp,Cd34,Tnfaip3,Vsir,Angpt1,Runx1,Csf1r,Slc11a1,Fcgr2b,Il6ra,Tlr2,Tnfrsf1b,Hgf,Fgr,Tyrobp,Nckap1l,Cmklr1,Lrp1,Hpse,Inhbb,Ssc5d,Fbln1,Cx3cr1,Rab7b,Pld4,Ly9,Ptafr,Tlr9,AF251705,Cd74,Arrb1,P2rx7,Sirpa,Sulf2,Nfam1,C1qtnf3,Clec7a,Pld3,Syk,Ccbe1,Heg1,Apod,Unc93b1	Cybb,Lbp,Cd34,Tnfaip3,Vsir,Angpt1,Runx1,Csf1r,Slc11a1,Fcgr2b,Il6ra,Tlr2,Tnfrsf1b,Hgf,Fgr,Tyrobp,Nckap1l,Cmklr1,Lrp1,Hpse,Inhbb,Ssc5d,Fbln1,Cx3cr1,Rab7b,Pld4,Ly9,Ptafr,Tlr9,Cd300c2,Cd74,Arrb1,P2rx7,Sirpa,Sulf2,Nfam1,C1qtnf3,Clec7a,Pld3,Syk,Ccbe1,Heg1,Apod,Unc93b1
GO:0048519	negative regulation of biological process	161	5108	7.52e-09	Serpinf1,Col1a1,Ace,Spi1,Hck,Plxna3,Cd44,Actn3,Lrrk1,Ctsk,Lbp,Cd34,C1qtnf1,Tnfaip3,Enpp3,Vsir,Egfr,Kremen1,Efemp1,Cygb,Sptb,Lgmn,Sema4d,Ptch1,Dbn1,Loxl2,Angpt1,Robo1,Adamts5,Runx1,Serping1,Abcg1,Csf1r,Slc11a1,Igfbp5,Gpr39,Cd55,Dpt,Fcgr2b,Myoc,Olfm1,Gsn,Fbn1,Lrp4,Il6ra,Tlr2,Pdpn,Tnfrsf1b,Hgf,Fgr,Angptl7,Ctsc,Tyrobp,Nucb2,Atp2a1,Was,Plat,Sfrp1,Mmp2,Mmp3,Dixdc1,Nt5e,Nckap1l,Mfsd12,Gdpd5,Cmklr1,C1qc,…	Serpinf1,Col1a1,Ace,Spi1,Hck,Plxna3,Cd44,Actn3,Lrrk1,Ctsk,Lbp,Cd34,C1qtnf1,Tnfaip3,Enpp3,Vsir,Egfr,Kremen1,Efemp1,Cygb,Sptb,Lgmn,Sema4d,Ptch1,Dbn1,Loxl2,Angpt1,Robo1,Adamts5,Runx1,Serping1,Abcg1,Csf1r,Slc11a1,Igfbp5,Gpr39,Cd55,Dpt,Fcgr2b,Myoc,Olfm1,Gsn,Fbn1,Lrp4,Il6ra,Tlr2,Pdpn,Tnfrsf1b,Hgf,Fgr,Angptl7,Ctsc,Tyrobp,Nucb2,Atp2a1,Was,Plat,Sfrp1,Mmp2,Mmp3,Dixdc1,Nt5e,Nckap1l,Mfsd12,Gdpd5,Cmklr1,C1qc,…
GO:0045937	positive regulation of phosphate metabolic process	59	1159	9.07e-09	Ace,Cd44,Lrrk1,Ncf1,C1qtnf1,Igfbp4,Egfr,Fgf18,Pik3r5,Sema4d,Angpt1,Robo1,Igfbp6,Csf1r,Slc11a1,Gpr39,Fcgr2b,Fbn1,Lrp4,Il6ra,Tlr2,Hgf,Fgr,Dixdc1,Nckap1l,Gdf7,Lrp1,Inhbb,Hand2,Lpar1,S1pr2,Itga2,Fzd1,Tgfbr2,Gdf6,Adcyap1r1,Cx3cr1,Tmem119,Ptafr,Pirb,Tlr9,Icam1,Cd74,Arrb1,P2rx7,Ephb2,Cd300a,C1qtnf3,Clec7a,Ephb6,Syk,Cdon,Reln,Pdgfra,Pid1,Gdf10,Shc2,Prox1,Ccl21c	Ace,Cd44,Lrrk1,Ncf1,C1qtnf1,Igfbp4,Egfr,Fgf18,Pik3r5,Sema4d,Angpt1,Robo1,Igfbp6,Csf1r,Slc11a1,Gpr39,Fcgr2b,Fbn1,Lrp4,Il6ra,Tlr2,Hgf,Fgr,Dixdc1,Nckap1l,Gdf7,Lrp1,Inhbb,Hand2,Lpar1,S1pr2,Itga2,Fzd1,Tgfbr2,Gdf6,Adcyap1r1,Cx3cr1,Tmem119,Ptafr,Pirb,Tlr9,Icam1,Cd74,Arrb1,P2rx7,Ephb2,Cd300a,C1qtnf3,Clec7a,Ephb6,Syk,Cdon,Reln,Pdgfra,Pid1,Gdf10,Shc2,Prox1,Ccl21c
GO:0042325	regulation of phosphorylation	72	1591	9.16e-09	Itgb2,Ace,Cd44,Actn3,Lrrk1,Ncf1,C1qtnf1,Igfbp4,Tnfaip3,Egfr,Fgf18,Pik3r5,Sema4d,Angpt1,Robo1,Igfbp6,Csf1r,Slc11a1,Gpr39,Fcgr2b,Myoc,Fbn1,Lrp4,Il6ra,Tlr2,Hgf,Fgr,Sfrp1,Dixdc1,Nckap1l,Gdf7,Lrp1,Inhbb,Hand2,Plcl2,Ptpn13,Slc2a6,Plxnb2,Lpar1,S1pr2,Fbln1,Fzd1,Socs3,Tgfbr2,Gdf6,Cx3cr1,Smpd3,Tmem119,Tlr9,Icam1,Cd74,Arrb1,P2rx7,Bst1,Sirpa,Ephb2,Cd300a,C1qtnf3,Clec7a,Ephb6,Syk,Cdon,Dact1,Heg1,Reln,Pdgfra,S…	Itgb2,Ace,Cd44,Actn3,Lrrk1,Ncf1,C1qtnf1,Igfbp4,Tnfaip3,Egfr,Fgf18,Pik3r5,Sema4d,Angpt1,Robo1,Igfbp6,Csf1r,Slc11a1,Gpr39,Fcgr2b,Myoc,Fbn1,Lrp4,Il6ra,Tlr2,Hgf,Fgr,Sfrp1,Dixdc1,Nckap1l,Gdf7,Lrp1,Inhbb,Hand2,Plcl2,Ptpn13,Slc2a6,Plxnb2,Lpar1,S1pr2,Fbln1,Fzd1,Socs3,Tgfbr2,Gdf6,Cx3cr1,Smpd3,Tmem119,Tlr9,Icam1,Cd74,Arrb1,P2rx7,Bst1,Sirpa,Ephb2,Cd300a,C1qtnf3,Clec7a,Ephb6,Syk,Cdon,Dact1,Heg1,Reln,Pdgfra,S…
GO:0070887	cellular response to chemical stimulus	98	2535	9.45e-09	Itgb2,Serpinf1,Col1a1,Spi1,Irf5,Cd44,Saa3,Cybb,Pcolce2,Ncf1,Lbp,Cxcl16,Tnfaip3,Vsir,Egfr,Fgf18,Gfpt2,Cygb,Lgmn,Ptch1,Dbn1,Sdf2l1,Runx1,Csf1r,Igfbp5,Gpr39,Fcgr2b,Mrc1,Gsn,Entpd2,Fbn1,Il6ra,Tlr2,F3,Tnfrsf1b,Hgf,Nsg1,Col1a2,Pcolce,Was,Sfrp1,Mmp2,Mmp3,Nckap1l,Plvap,Col16a1,Prex1,Gdf7,Atp13a2,Lrp1,Inhbb,Nceh1,Ackr2,Nrip1,Lpar1,Itga2,Adamts12,Ugt1a7c,Socs3,Flrt2,Tgfbr2,Gdf6,Cx3cr1,Rab7b,Itgam,Smpd3,Pta…	Itgb2,Serpinf1,Col1a1,Spi1,Irf5,Cd44,Saa3,Cybb,Pcolce2,Ncf1,Lbp,Cxcl16,Tnfaip3,Vsir,Egfr,Fgf18,Gfpt2,Cygb,Lgmn,Ptch1,Dbn1,Sdf2l1,Runx1,Csf1r,Igfbp5,Gpr39,Fcgr2b,Mrc1,Gsn,Entpd2,Fbn1,Il6ra,Tlr2,F3,Tnfrsf1b,Hgf,Nsg1,Col1a2,Pcolce,Was,Sfrp1,Mmp2,Mmp3,Nckap1l,Plvap,Col16a1,Prex1,Gdf7,Atp13a2,Lrp1,Inhbb,Nceh1,Ackr2,Nrip1,Lpar1,Itga2,Adamts12,Ugt1a7c,Socs3,Flrt2,Tgfbr2,Gdf6,Cx3cr1,Rab7b,Itgam,Smpd3,Pta…
GO:0009611	response to wounding	31	372	1.04e-08	Col1a1,Cd44,Celsr1,Cd34,Tnfaip3,Egfr,Serping1,Slc11a1,Entpd2,F3,Pdpn,Tyrobp,Mmp2,Ppl,Hpse,Inhbb,Itga2,Fbln1,Tgfbr2,Tmeff2,Col3a1,Dcn,Itgb4,Sulf2,Cfh,Vwf,Lcp1,Mmrn1,Apod,Pdgfra,Matn2	Col1a1,Cd44,Celsr1,Cd34,Tnfaip3,Egfr,Serping1,Slc11a1,Entpd2,F3,Pdpn,Tyrobp,Mmp2,Ppl,Hpse,Inhbb,Itga2,Fbln1,Tgfbr2,Tmeff2,Col3a1,Dcn,Itgb4,Sulf2,Cfh,Vwf,Lcp1,Mmrn1,Apod,Pdgfra,Matn2
GO:0000904	cell morphogenesis involved in differentiation	39	575	1.11e-08	Plxna3,Ntn4,Sema4d,Ptch1,Boc,Robo1,Csf1r,Lrp4,Sfrp1,Gdf7,Lrp1,Dclk1,Dact2,Plxnb2,Egflam,Lrtm1,Flrt2,Gas1,Col12a1,Mfap2,Cdh11,Ctnnd2,Tmeff2,Lama2,Nfasc,Scn1b,Sema3b,Fmn1,Camk2a,Ephb2,Col14a1,Plxna4,Dact1,Heg1,Reln,Slit2,Matn2,Plxna1,Prox1	Plxna3,Ntn4,Sema4d,Ptch1,Boc,Robo1,Csf1r,Lrp4,Sfrp1,Gdf7,Lrp1,Dclk1,Dact2,Plxnb2,Egflam,Lrtm1,Flrt2,Gas1,Col12a1,Mfap2,Cdh11,Ctnnd2,Tmeff2,Lama2,Nfasc,Scn1b,Sema3b,Fmn1,Camk2a,Ephb2,Col14a1,Plxna4,Dact1,Heg1,Reln,Slit2,Matn2,Plxna1,Prox1
GO:0120036	plasma membrane bounded cell projection organization	56	1072	1.11e-08	Plxna3,Cd44,Egfr,Jade2,Lgmn,Sema4d,Ptch1,Dbn1,Boc,Robo1,Csf1r,Fcgr2b,Myoc,Gsn,Lrp4,Pdpn,Mmp2,Nckap1l,Gdpd5,Gdf7,Ptprf,Lrp1,Nbl1,Cc2d2a,Dclk1,Plxnb2,Lpar1,S1pr2,Egflam,Gldn,Lrtm1,Flrt2,Gas1,Cdh11,Ctnnd2,Tmeff2,Lama2,Nfasc,Scn1b,P2rx7,Sema3b,Fmn1,Camk2a,Ephb2,Itgb4,Gas7,Epb4.1l3,Plxna4,Gprin1,Dact1,Apod,Reln,Slit2,Matn2,Plxna1,Tmem108	Plxna3,Cd44,Egfr,Jade2,Lgmn,Sema4d,Ptch1,Dbn1,Boc,Robo1,Csf1r,Fcgr2b,Myoc,Gsn,Lrp4,Pdpn,Mmp2,Nckap1l,Gdpd5,Gdf7,Ptprf,Lrp1,Nbl1,Cc2d2a,Dclk1,Plxnb2,Lpar1,S1pr2,Egflam,Gldn,Lrtm1,Flrt2,Gas1,Cdh11,Ctnnd2,Tmeff2,Lama2,Nfasc,Scn1b,P2rx7,Sema3b,Fmn1,Camk2a,Ephb2,Itgb4,Gas7,Epb41l3,Plxna4,Gprin1,Dact1,Apod,Reln,Slit2,Matn2,Plxna1,Tmem108
GO:0032270	positive regulation of cellular protein metabolic process	72	1600	1.12e-08	Ace,Cd44,Lrrk1,Pcolce2,Ncf1,C1qtnf1,Igfbp4,Tnfaip3,Vsir,Egfr,Fgf18,Pik3r5,Lgmn,Sema4d,Angpt1,Robo1,Igfbp6,Csf1r,Clec3b,Slc11a1,Gpr39,Fcgr2b,Gsn,Fbn1,Lrp4,Il6ra,Tlr2,F3,Tnfrsf1b,Hgf,Pcolce,Ctsc,Dixdc1,Nckap1l,Gdf7,Spon1,Lrp1,Inhbb,Hand2,Plxnb2,Lpar1,S1pr2,Itga2,Fbln1,Fzd1,Tgfbr2,Gdf6,Cx3cr1,Tmem119,Ptafr,Pirb,Tlr9,Icam1,Mmp14,Cd300lh,Cd74,Arrb1,P2rx7,Sox4,Cd300a,C1qtnf3,Clec7a,Syk,Cdon,Dact1,Ccbe1…	Ace,Cd44,Lrrk1,Pcolce2,Ncf1,C1qtnf1,Igfbp4,Tnfaip3,Vsir,Egfr,Fgf18,Pik3r5,Lgmn,Sema4d,Angpt1,Robo1,Igfbp6,Csf1r,Clec3b,Slc11a1,Gpr39,Fcgr2b,Gsn,Fbn1,Lrp4,Il6ra,Tlr2,F3,Tnfrsf1b,Hgf,Pcolce,Ctsc,Dixdc1,Nckap1l,Gdf7,Spon1,Lrp1,Inhbb,Hand2,Plxnb2,Lpar1,S1pr2,Itga2,Fbln1,Fzd1,Tgfbr2,Gdf6,Cx3cr1,Tmem119,Ptafr,Pirb,Tlr9,Icam1,Mmp14,Cd300ld3,Cd74,Arrb1,P2rx7,Sox4,Cd300a,C1qtnf3,Clec7a,Syk,Cdon,Dact1,Ccbe…
GO:0098609	cell-cell adhesion	32	398	1.14e-08	Itgb2,Cd44,Celsr1,Cd34,Egfr,Sema4d,Boc,Robo1,Sele,Pdpn,Nt5e,Col16a1,Ptprf,Pcdha1,Svep1,Plxnb2,Gldn,Tgfbr2,Cx3cr1,Itgam,Cdh11,Ctnnd2,Icam1,Nfasc,Sirpa,Cadm3,Cfh,Syk,Cdon,Selp,Pdgfra,Slit2	Itgb2,Cd44,Celsr1,Cd34,Egfr,Sema4d,Boc,Robo1,Sele,Pdpn,Nt5e,Col16a1,Ptprf,Pcdhac2,Svep1,Plxnb2,Gldn,Tgfbr2,Cx3cr1,Itgam,Cdh11,Ctnnd2,Icam1,Nfasc,Sirpa,Cadm3,Cfh,Syk,Cdon,Selp,Pdgfra,Slit2
GO:0051247	positive regulation of protein metabolic process	74	1675	1.28e-08	Ace,Cd44,Lrrk1,Pcolce2,Ncf1,C1qtnf1,Igfbp4,Tnfaip3,Vsir,Egfr,Fgf18,Pik3r5,Lgmn,Sema4d,Angpt1,Robo1,Igfbp6,Abcg1,Csf1r,Clec3b,Slc11a1,Gpr39,Fcgr2b,Gsn,Fbn1,Lrp4,Il6ra,Tlr2,F3,Tnfrsf1b,Hgf,Pcolce,Ctsc,Dixdc1,Nckap1l,Gdf7,Spon1,Lrp1,Inhbb,Hand2,Plxnb2,Lpar1,S1pr2,Itga2,Fbln1,Fzd1,Tgfbr2,Gdf6,Cx3cr1,Gpc3,Tmem119,Ptafr,Pirb,Tlr9,Icam1,Mmp14,Cd300lh,Cd74,Arrb1,P2rx7,Sox4,Cd300a,C1qtnf3,Clec7a,Syk,Cdon,…	Ace,Cd44,Lrrk1,Pcolce2,Ncf1,C1qtnf1,Igfbp4,Tnfaip3,Vsir,Egfr,Fgf18,Pik3r5,Lgmn,Sema4d,Angpt1,Robo1,Igfbp6,Abcg1,Csf1r,Clec3b,Slc11a1,Gpr39,Fcgr2b,Gsn,Fbn1,Lrp4,Il6ra,Tlr2,F3,Tnfrsf1b,Hgf,Pcolce,Ctsc,Dixdc1,Nckap1l,Gdf7,Spon1,Lrp1,Inhbb,Hand2,Plxnb2,Lpar1,S1pr2,Itga2,Fbln1,Fzd1,Tgfbr2,Gdf6,Cx3cr1,Gpc3,Tmem119,Ptafr,Pirb,Tlr9,Icam1,Mmp14,Cd300ld3,Cd74,Arrb1,P2rx7,Sox4,Cd300a,C1qtnf3,Clec7a,Syk,Cdon…
GO:0044419	interspecies interaction between organisms	63	1309	1.55e-08	Ace,Hck,Irf5,Saa3,Cybb,Ncf1,Lbp,Cxcl16,Tnfaip3,Adamts5,Serping1,Cfb,C2,Csf1r,Padi4,Slc11a1,Cd55,Fcgr2b,Mrc1,Gsn,Siglec1,Tlr2,Tnfrsf1b,Fgr,Was,Cotl1,C1qc,C1qb,Stab1,Dclk1,Ssc5d,Trim56,C1ra,Cx3cr1,Gpc3,Rab7b,Pld4,Ly9,C4b,Ptafr,Cd300lb,Tlr9,Icam1,Myo1f,Masp1,Lyz2,Ccdc80,P2rx7,Sirpa,Dcn,Pik3cd,Cd68,Cfh,Clec7a,Mpeg1,Capg,Pld3,Syk,Wdfy4,Ptgir,Unc93b1,C1s1,Ccl21c	Ace,Hck,Irf5,Saa3,Cybb,Ncf1,Lbp,Cxcl16,Tnfaip3,Adamts5,Serping1,Cfb,C2,Csf1r,Padi4,Slc11a1,Cd55,Fcgr2b,Mrc1,Gsn,Siglec1,Tlr2,Tnfrsf1b,Fgr,Was,Cotl1,C1qc,C1qb,Stab1,Dclk1,Ssc5d,Trim56,C1ra,Cx3cr1,Gpc3,Rab7b,Pld4,Ly9,C4b,Ptafr,Cd300lb,Tlr9,Icam1,Myo1f,Masp1,Lyz2,Ccdc80,P2rx7,Sirpa,Dcn,Pik3cd,Cd68,Cfh,Clec7a,Mpeg1,Capg,Pld3,Syk,Wdfy4,Ptgir,Unc93b1,C1s1,Ccl21c
GO:0009888	tissue development	75	1720	1.63e-08	Col1a1,Cd44,Aldh1a3,Celsr1,Cd34,Ntn4,Egfr,Fgf18,Sema4d,Ptch1,Loxl2,Angpt1,Robo1,Runx1,Clec3b,Igfbp5,Olfm1,Gsn,Lrp4,Wnt2b,Pdpn,Fgr,Col1a2,Sfrp1,Mmp2,Igsf10,Tgfbi,Gdf7,Ppl,Hand2,Svep1,Cc2d2a,Snai1,Zfpm2,Dact2,Plxnb2,Tmem132e,Itga2,Egflam,Fzd1,Socs3,Tgfbr2,Gpc3,Gas1,Smpd3,Tmem119,Col12a1,Nrap,Atrnl1,Tmeff2,Icam1,Col3a1,Mmp14,Myoz1,Adamtsl2,Lama2,Sema3b,Fmn1,Ptgfrn,Sox4,Dcn,Hivep3,Sulf2,Col14a1,Cfh,C…	Col1a1,Cd44,Aldh1a3,Celsr1,Cd34,Ntn4,Egfr,Fgf18,Sema4d,Ptch1,Loxl2,Angpt1,Robo1,Runx1,Clec3b,Igfbp5,Olfm1,Gsn,Lrp4,Wnt2b,Pdpn,Fgr,Col1a2,Sfrp1,Mmp2,Igsf10,Tgfbi,Gdf7,Ppl,Hand2,Svep1,Cc2d2a,Snai1,Zfpm2,Dact2,Plxnb2,Tmem132e,Itga2,Egflam,Fzd1,Socs3,Tgfbr2,Gpc3,Gas1,Smpd3,Tmem119,Col12a1,Nrap,Atrnl1,Tmeff2,Icam1,Col3a1,Mmp14,Myoz1,Adamtsl2,Lama2,Sema3b,Fmn1,Ptgfrn,Sox4,Dcn,Hivep3,Sulf2,Col14a1,Cfh,C…
GO:0009968	negative regulation of signal transduction	59	1181	1.64e-08	Cd44,Actn3,Tnfaip3,Kremen1,Lgmn,Ptch1,Robo1,Igfbp5,Fcgr2b,Myoc,Fbn1,Lrp4,Hgf,Nucb2,Sfrp1,Mmp3,Gdpd5,Ptprf,Lrp1,Nbl1,Plcl2,Snai1,Dact2,Lpar1,Pik3ap1,S1pr2,Fbln1,Adamts12,Fzd1,Socs3,Cx3cr1,Gpc3,Gas1,Rab7b,Tlr9,Icam1,Htra3,Mmp14,Myoz1,Dnm1,Adamtsl2,Cd74,Arrb1,P2rx7,Sirpa,Dcn,Ephb2,Cd300a,Sulf2,C1qtnf3,Rasa3,Dact1,Heg1,Apod,Ptgir,Bicc1,Slit2,Pid1,Glg1	Cd44,Actn3,Tnfaip3,Kremen1,Lgmn,Ptch1,Robo1,Igfbp5,Fcgr2b,Myoc,Fbn1,Lrp4,Hgf,Nucb2,Sfrp1,Mmp3,Gdpd5,Ptprf,Lrp1,Nbl1,Plcl2,Snai1,Dact2,Lpar1,Pik3ap1,S1pr2,Fbln1,Adamts12,Fzd1,Socs3,Cx3cr1,Gpc3,Gas1,Rab7b,Tlr9,Icam1,Htra3,Mmp14,Myoz1,Dnm1,Adamtsl2,Cd74,Arrb1,P2rx7,Sirpa,Dcn,Ephb2,Cd300a,Sulf2,C1qtnf3,Rasa3,Dact1,Heg1,Apod,Ptgir,Bicc1,Slit2,Pid1,Glg1
GO:0030030	cell projection organization	57	1124	2.05e-08	Plxna3,Cd44,Egfr,Jade2,Lgmn,Sema4d,Ptch1,Dbn1,Boc,Robo1,Csf1r,Fcgr2b,Myoc,Gsn,Lrp4,Pdpn,Mmp2,Nckap1l,Gdpd5,Gdf7,Ptprf,Lrp1,Nbl1,Cc2d2a,Dclk1,Plxnb2,Lpar1,S1pr2,Egflam,Gldn,Lrtm1,Flrt2,Gas1,Cdh11,Ctnnd2,Tmeff2,Lama2,Nfasc,Scn1b,P2rx7,Sema3b,Fmn1,Camk2a,Ephb2,Itgb4,Gas7,Epb4.1l3,Capg,Plxna4,Gprin1,Dact1,Apod,Reln,Slit2,Matn2,Plxna1,Tmem108	Plxna3,Cd44,Egfr,Jade2,Lgmn,Sema4d,Ptch1,Dbn1,Boc,Robo1,Csf1r,Fcgr2b,Myoc,Gsn,Lrp4,Pdpn,Mmp2,Nckap1l,Gdpd5,Gdf7,Ptprf,Lrp1,Nbl1,Cc2d2a,Dclk1,Plxnb2,Lpar1,S1pr2,Egflam,Gldn,Lrtm1,Flrt2,Gas1,Cdh11,Ctnnd2,Tmeff2,Lama2,Nfasc,Scn1b,P2rx7,Sema3b,Fmn1,Camk2a,Ephb2,Itgb4,Gas7,Epb41l3,Capg,Plxna4,Gprin1,Dact1,Apod,Reln,Slit2,Matn2,Plxna1,Tmem108
GO:0034097	response to cytokine	47	818	2.16e-08	Col1a1,Spi1,Irf5,Cd44,Saa3,Pcolce2,Cxcl16,Gfpt2,Dbn1,Csf1r,Slc11a1,Sele,Mrc1,Gsn,Entpd2,Il6ra,Tlr2,F3,Tnfrsf1b,Pcolce,Was,Sfrp1,Plvap,Ackr2,Adamts12,Trim56,Socs3,Cx3cr1,Rab7b,Smpd3,Pirb,Icam1,Col3a1,Aff3,Csf2rb2,Cd74,Sirpa,Csf3r,Cfh,Capg,Spock2,Syk,Laptm5,Selp,Gpr35,Pid1,Ccl21c	Col1a1,Spi1,Irf5,Cd44,Saa3,Pcolce2,Cxcl16,Gfpt2,Dbn1,Csf1r,Slc11a1,Sele,Mrc1,Gsn,Entpd2,Il6ra,Tlr2,F3,Tnfrsf1b,Pcolce,Was,Sfrp1,Plvap,Ackr2,Adamts12,Trim56,Socs3,Cx3cr1,Rab7b,Smpd3,Pirb,Icam1,Col3a1,Aff3,Csf2rb2,Cd74,Sirpa,Csf3r,Cfh,Capg,Spock2,Syk,Laptm5,Selp,Gpr35,Pid1,Ccl21c
GO:0001775	cell activation	39	599	3.12e-08	Itgb2,Spi1,Cd44,Lbp,Tnfaip3,Enpp3,Egfr,Slc11a1,Entpd2,Tlr2,Tyrobp,Was,H2-DMa,Prex1,Lrp1,Plcl2,Tgfbr2,Cx3cr1,Itgam,Ly9,Pirb,Tlr9,Icam1,Myo1f,Cd74,P2rx7,Sox4,Pik3cd,Cd300a,Pou2f2,Nfam1,Cfh,Clec7a,Vwf,Ephb6,Syk,Lcp1,Wdfy4,Pdgfra	Itgb2,Spi1,Cd44,Lbp,Tnfaip3,Enpp3,Egfr,Slc11a1,Entpd2,Tlr2,Tyrobp,Was,H2-DMa,Prex1,Lrp1,Plcl2,Tgfbr2,Cx3cr1,Itgam,Ly9,Pirb,Tlr9,Icam1,Myo1f,Cd74,P2rx7,Sox4,Pik3cd,Cd300a,Pou2f2,Nfam1,Cfh,Clec7a,Vwf,Ephb6,Syk,Lcp1,Wdfy4,Pdgfra
GO:0007411	axon guidance	24	234	3.13e-08	Plxna3,Sema4d,Ptch1,Boc,Robo1,Csf1r,Gdf7,Lrp1,Plxnb2,Egflam,Lrtm1,Flrt2,Gas1,Tmeff2,Lama2,Nfasc,Scn1b,Sema3b,Ephb2,Plxna4,Reln,Slit2,Matn2,Plxna1	Plxna3,Sema4d,Ptch1,Boc,Robo1,Csf1r,Gdf7,Lrp1,Plxnb2,Egflam,Lrtm1,Flrt2,Gas1,Tmeff2,Lama2,Nfasc,Scn1b,Sema3b,Ephb2,Plxna4,Reln,Slit2,Matn2,Plxna1
GO:0051246	regulation of protein metabolic process	103	2799	3.56e-08	Itgb2,Serpinf1,Ace,Spi1,Cd44,Lrrk1,Pcolce2,Ncf1,C1qtnf1,Igfbp4,Tnfaip3,Vsir,Egfr,Fgf18,Pik3r5,Lgmn,Sema4d,Angpt1,Robo1,Igfbp6,Serping1,Abcg1,Csf1r,Clec3b,Slc11a1,Igfbp5,Gpr39,Fcgr2b,Myoc,Olfm1,Gsn,Fbn1,Lrp4,Il6ra,Tlr2,F3,Tnfrsf1b,Hgf,Fgr,Pcolce,Ctsc,Plat,Sfrp1,Dixdc1,Nckap1l,Gdf7,Mgat5,Atp13a2,Spon1,Bace2,Lrp1,Inhbb,Hand2,Plcl2,Ptpn13,Plxnb2,Lpar1,S1pr2,Itga2,Fbln1,Fzd1,Socs3,Tgfbr2,Gdf6,Cx3cr1,G…	Itgb2,Serpinf1,Ace,Spi1,Cd44,Lrrk1,Pcolce2,Ncf1,C1qtnf1,Igfbp4,Tnfaip3,Vsir,Egfr,Fgf18,Pik3r5,Lgmn,Sema4d,Angpt1,Robo1,Igfbp6,Serping1,Abcg1,Csf1r,Clec3b,Slc11a1,Igfbp5,Gpr39,Fcgr2b,Myoc,Olfm1,Gsn,Fbn1,Lrp4,Il6ra,Tlr2,F3,Tnfrsf1b,Hgf,Fgr,Pcolce,Ctsc,Plat,Sfrp1,Dixdc1,Nckap1l,Gdf7,Mgat5,Atp13a2,Spon1,Bace2,Lrp1,Inhbb,Hand2,Plcl2,Ptpn13,Plxnb2,Lpar1,S1pr2,Itga2,Fbln1,Fzd1,Socs3,Tgfbr2,Gdf6,Cx3cr1,G…
GO:0001501	skeletal system development	35	500	4.45e-08	Col1a1,Actn3,Lrrk1,Fgf18,Sema4d,Hexb,Runx1,Clec3b,Myoc,Fbn1,Wnt2b,Fgr,Col1a2,Sfrp1,Mmp2,Tgfbi,Hand2,Snai1,Tgfbr2,Gas1,Smpd3,Tmem119,Col12a1,Col3a1,Mmp14,P2rx7,Fmn1,Sox4,Sulf2,Col14a1,Pdgfra,Matn2,Tifab,Glg1,Ryr1	Col1a1,Actn3,Lrrk1,Fgf18,Sema4d,Hexb,Runx1,Clec3b,Myoc,Fbn1,Wnt2b,Fgr,Col1a2,Sfrp1,Mmp2,Tgfbi,Hand2,Snai1,Tgfbr2,Gas1,Smpd3,Tmem119,Col12a1,Col3a1,Mmp14,P2rx7,Fmn1,Sox4,Sulf2,Col14a1,Pdgfra,Matn2,Tifab,Glg1,Ryr1
GO:0032268	regulation of cellular protein metabolic process	99	2657	4.58e-08	Itgb2,Serpinf1,Ace,Spi1,Cd44,Lrrk1,Pcolce2,Ncf1,C1qtnf1,Igfbp4,Tnfaip3,Vsir,Egfr,Fgf18,Pik3r5,Lgmn,Sema4d,Angpt1,Robo1,Igfbp6,Serping1,Csf1r,Clec3b,Slc11a1,Igfbp5,Gpr39,Fcgr2b,Myoc,Gsn,Fbn1,Lrp4,Il6ra,Tlr2,F3,Tnfrsf1b,Hgf,Fgr,Pcolce,Ctsc,Plat,Sfrp1,Dixdc1,Nckap1l,Gdf7,Mgat5,Atp13a2,Spon1,Lrp1,Inhbb,Hand2,Plcl2,Ptpn13,Plxnb2,Lpar1,S1pr2,Itga2,Fbln1,Fzd1,Socs3,Tgfbr2,Gdf6,Cx3cr1,Gpc3,Gas1,Smpd3,C4b…	Itgb2,Serpinf1,Ace,Spi1,Cd44,Lrrk1,Pcolce2,Ncf1,C1qtnf1,Igfbp4,Tnfaip3,Vsir,Egfr,Fgf18,Pik3r5,Lgmn,Sema4d,Angpt1,Robo1,Igfbp6,Serping1,Csf1r,Clec3b,Slc11a1,Igfbp5,Gpr39,Fcgr2b,Myoc,Gsn,Fbn1,Lrp4,Il6ra,Tlr2,F3,Tnfrsf1b,Hgf,Fgr,Pcolce,Ctsc,Plat,Sfrp1,Dixdc1,Nckap1l,Gdf7,Mgat5,Atp13a2,Spon1,Lrp1,Inhbb,Hand2,Plcl2,Ptpn13,Plxnb2,Lpar1,S1pr2,Itga2,Fbln1,Fzd1,Socs3,Tgfbr2,Gdf6,Cx3cr1,Gpc3,Gas1,Smpd3,C4b…
GO:1902531	regulation of intracellular signal transduction	69	1556	4.85e-08	Cd44,Actn3,Lrrk1,Ncf1,C1qtnf1,Igfbp4,Tnfaip3,Egfr,Fgf18,Pik3r5,Sema4d,Angpt1,Robo1,Igfbp6,Csf1r,Igfbp5,Gpr39,Fcgr2b,Myoc,Il6ra,Tlr2,F3,Hgf,Fgr,Nucb2,Sfrp1,Mmp3,Dixdc1,Cmklr1,Cyth4,Lrp1,Hpse,Hand2,Ptpn13,Snai1,Lpar1,Pik3ap1,Fbln1,Gdf6,Adcyap1r1,Cx3cr1,Smpd3,Tlr9,Icam1,Col3a1,Myoz1,Cd74,Arrb1,P2rx7,Bst1,Sirpa,Dcn,Ephb2,Cd300a,C1qtnf3,Clec7a,Steap3,Rasa3,Syk,Cdon,Dact1,Heg1,Selp,Reln,Gpr35,Pdgfra,Sl…	Cd44,Actn3,Lrrk1,Ncf1,C1qtnf1,Igfbp4,Tnfaip3,Egfr,Fgf18,Pik3r5,Sema4d,Angpt1,Robo1,Igfbp6,Csf1r,Igfbp5,Gpr39,Fcgr2b,Myoc,Il6ra,Tlr2,F3,Hgf,Fgr,Nucb2,Sfrp1,Mmp3,Dixdc1,Cmklr1,Cyth4,Lrp1,Hpse,Hand2,Ptpn13,Snai1,Lpar1,Pik3ap1,Fbln1,Gdf6,Adcyap1r1,Cx3cr1,Smpd3,Tlr9,Icam1,Col3a1,Myoz1,Cd74,Arrb1,P2rx7,Bst1,Sirpa,Dcn,Ephb2,Cd300a,C1qtnf3,Clec7a,Steap3,Rasa3,Syk,Cdon,Dact1,Heg1,Selp,Reln,Gpr35,Pdgfra,Sl…
GO:0010648	negative regulation of cell communication	62	1322	5.41e-08	Cd44,Actn3,Tnfaip3,Kremen1,Lgmn,Ptch1,Robo1,Igfbp5,Fcgr2b,Myoc,Fbn1,Lrp4,Hgf,Nucb2,Sfrp1,Mmp3,Gdpd5,Ptprf,Sorcs2,Lrp1,Inhbb,Nbl1,Plcl2,Snai1,Dact2,Lpar1,Pik3ap1,S1pr2,Fbln1,Adamts12,Fzd1,Socs3,Cx3cr1,Gpc3,Gas1,Rab7b,Tlr9,Icam1,Htra3,Mmp14,Myoz1,Dnm1,Adamtsl2,Cd74,Arrb1,P2rx7,Sirpa,Dcn,Ephb2,Cd300a,Sulf2,C1qtnf3,Rasa3,Dact1,Heg1,Apod,Ptgir,Bicc1,Gpr35,Slit2,Pid1,Glg1	Cd44,Actn3,Tnfaip3,Kremen1,Lgmn,Ptch1,Robo1,Igfbp5,Fcgr2b,Myoc,Fbn1,Lrp4,Hgf,Nucb2,Sfrp1,Mmp3,Gdpd5,Ptprf,Sorcs2,Lrp1,Inhbb,Nbl1,Plcl2,Snai1,Dact2,Lpar1,Pik3ap1,S1pr2,Fbln1,Adamts12,Fzd1,Socs3,Cx3cr1,Gpc3,Gas1,Rab7b,Tlr9,Icam1,Htra3,Mmp14,Myoz1,Dnm1,Adamtsl2,Cd74,Arrb1,P2rx7,Sirpa,Dcn,Ephb2,Cd300a,Sulf2,C1qtnf3,Rasa3,Dact1,Heg1,Apod,Ptgir,Bicc1,Gpr35,Slit2,Pid1,Glg1
GO:0023057	negative regulation of signaling	62	1326	6.02e-08	Cd44,Actn3,Tnfaip3,Kremen1,Lgmn,Ptch1,Robo1,Igfbp5,Fcgr2b,Myoc,Fbn1,Lrp4,Hgf,Nucb2,Sfrp1,Mmp3,Gdpd5,Ptprf,Sorcs2,Lrp1,Inhbb,Nbl1,Plcl2,Snai1,Dact2,Lpar1,Pik3ap1,S1pr2,Fbln1,Adamts12,Fzd1,Socs3,Cx3cr1,Gpc3,Gas1,Rab7b,Tlr9,Icam1,Htra3,Mmp14,Myoz1,Dnm1,Adamtsl2,Cd74,Arrb1,P2rx7,Sirpa,Dcn,Ephb2,Cd300a,Sulf2,C1qtnf3,Rasa3,Dact1,Heg1,Apod,Ptgir,Bicc1,Gpr35,Slit2,Pid1,Glg1	Cd44,Actn3,Tnfaip3,Kremen1,Lgmn,Ptch1,Robo1,Igfbp5,Fcgr2b,Myoc,Fbn1,Lrp4,Hgf,Nucb2,Sfrp1,Mmp3,Gdpd5,Ptprf,Sorcs2,Lrp1,Inhbb,Nbl1,Plcl2,Snai1,Dact2,Lpar1,Pik3ap1,S1pr2,Fbln1,Adamts12,Fzd1,Socs3,Cx3cr1,Gpc3,Gas1,Rab7b,Tlr9,Icam1,Htra3,Mmp14,Myoz1,Dnm1,Adamtsl2,Cd74,Arrb1,P2rx7,Sirpa,Dcn,Ephb2,Cd300a,Sulf2,C1qtnf3,Rasa3,Dact1,Heg1,Apod,Ptgir,Bicc1,Gpr35,Slit2,Pid1,Glg1
GO:0050865	regulation of cell activation	37	569	8.93e-08	Itgb2,Cd44,Lbp,C1qtnf1,Tnfaip3,Enpp3,Vsir,Cygb,Runx1,Fcgr2b,Gsn,Pdpn,Tnfrsf1b,Fgr,Ctsc,Tyrobp,Sfrp1,Nckap1l,H2-DMa,Tgfbr2,Itgam,Ptafr,Cd300lb,Nfatc2,Tlr9,Mmp14,Cd74,Bst1,Sirpa,Sox4,Cd300a,Nfam1,Clec7a,Ephb6,Syk,Selp,Pdgfra	Itgb2,Cd44,Lbp,C1qtnf1,Tnfaip3,Enpp3,Vsir,Cygb,Runx1,Fcgr2b,Gsn,Pdpn,Tnfrsf1b,Fgr,Ctsc,Tyrobp,Sfrp1,Nckap1l,H2-DMa,Tgfbr2,Itgam,Ptafr,Cd300lb,Nfatc2,Tlr9,Mmp14,Cd74,Bst1,Sirpa,Sox4,Cd300a,Nfam1,Clec7a,Ephb6,Syk,Selp,Pdgfra
GO:0050727	regulation of inflammatory response	28	347	1.47e-07	Serpinf1,Ace,Cd44,Lbp,Tnfaip3,Enpp3,Egfr,Fcgr2b,Tlr2,Tnfrsf1b,Hgf,Ctsc,Nt5e,Pik3ap1,Itga2,Adamts12,Socs3,Cx3cr1,Pld4,Alox5ap,Tlr9,Bst1,Sirpa,C1qtnf3,Clec7a,Pld3,Apod,Slit2	Serpinf1,Ace,Cd44,Lbp,Tnfaip3,Enpp3,Egfr,Fcgr2b,Tlr2,Tnfrsf1b,Hgf,Ctsc,Nt5e,Pik3ap1,Itga2,Adamts12,Socs3,Cx3cr1,Pld4,Alox5ap,Tlr9,Bst1,Sirpa,C1qtnf3,Clec7a,Pld3,Apod,Slit2
GO:1902533	positive regulation of intracellular signal transduction	50	967	1.52e-07	Cd44,Lrrk1,Ncf1,C1qtnf1,Igfbp4,Egfr,Fgf18,Pik3r5,Sema4d,Angpt1,Robo1,Igfbp6,Csf1r,Igfbp5,Gpr39,Fcgr2b,Myoc,Il6ra,Tlr2,F3,Hgf,Fgr,Dixdc1,Lrp1,Hpse,Hand2,Lpar1,Pik3ap1,Gdf6,Adcyap1r1,Cx3cr1,Smpd3,Tlr9,Icam1,Col3a1,Cd74,Arrb1,P2rx7,Dcn,C1qtnf3,Clec7a,Steap3,Syk,Cdon,Selp,Reln,Gpr35,Pdgfra,Shc2,Ccl21c	Cd44,Lrrk1,Ncf1,C1qtnf1,Igfbp4,Egfr,Fgf18,Pik3r5,Sema4d,Angpt1,Robo1,Igfbp6,Csf1r,Igfbp5,Gpr39,Fcgr2b,Myoc,Il6ra,Tlr2,F3,Hgf,Fgr,Dixdc1,Lrp1,Hpse,Hand2,Lpar1,Pik3ap1,Gdf6,Adcyap1r1,Cx3cr1,Smpd3,Tlr9,Icam1,Col3a1,Cd74,Arrb1,P2rx7,Dcn,C1qtnf3,Clec7a,Steap3,Syk,Cdon,Selp,Reln,Gpr35,Pdgfra,Shc2,Ccl21c
GO:0050778	positive regulation of immune response	32	450	1.72e-07	Itgb2,Cd44,Lbp,Serping1,Cfb,C2,Slc11a1,Cd55,Fcgr2b,Tlr2,Fgr,Mmp2,Nckap1l,Cmklr1,C1qc,H2-DMa,C1qb,C1ra,Itgam,C4b,Ptafr,Nfatc2,Tlr9,Masp1,Fyb,Cd74,P2rx7,Nfam1,Cfh,Clec7a,Syk,C1s1	Itgb2,Cd44,Lbp,Serping1,Cfb,C2,Slc11a1,Cd55,Fcgr2b,Tlr2,Fgr,Mmp2,Nckap1l,Cmklr1,C1qc,H2-DMa,C1qb,C1ra,Itgam,C4b,Ptafr,Nfatc2,Tlr9,Masp1,Fyb,Cd74,P2rx7,Nfam1,Cfh,Clec7a,Syk,C1s1
GO:0035239	tube morphogenesis	42	728	1.76e-07	Ace,Spi1,Cd44,Celsr1,Cd34,Egfr,Fgf18,Ptch1,Loxl2,Angpt1,Robo1,Pdpn,Sfrp1,Mmp2,Tgfbi,Gdf7,Thsd7a,Lrp1,Hpse,Hand2,Cc2d2a,Zfpm2,Plxnb2,Fzd1,Tgfbr2,Gpc3,Col8a2,Col3a1,Mmp14,Fmn1,Tnfaip2,Sox4,Ephb2,Anpep,Cfh,Syk,Dact1,Ccbe1,Heg1,Pdgfra,Slit2,Prox1	Ace,Spi1,Cd44,Celsr1,Cd34,Egfr,Fgf18,Ptch1,Loxl2,Angpt1,Robo1,Pdpn,Sfrp1,Mmp2,Tgfbi,Gdf7,Thsd7a,Lrp1,Hpse,Hand2,Cc2d2a,Zfpm2,Plxnb2,Fzd1,Tgfbr2,Gpc3,Col8a2,Col3a1,Mmp14,Fmn1,Tnfaip2,Sox4,Ephb2,Anpep,Cfh,Syk,Dact1,Ccbe1,Heg1,Pdgfra,Slit2,Prox1
GO:0045785	positive regulation of cell adhesion	31	425	1.76e-07	Itgb2,Cd44,Nid1,Vsir,Dbn1,Angpt1,Runx1,Smoc2,Sele,Myoc,Pdpn,Nckap1l,Col16a1,H2-DMa,Prex1,Fbln2,Itga2,Fbln1,Egflam,Tgfbr2,Ptafr,Icam1,Cd74,Ccdc80,Sirpa,Fmn1,Sox4,Ephb6,Spock2,Syk,Selp	Itgb2,Cd44,Nid1,Vsir,Dbn1,Angpt1,Runx1,Smoc2,Sele,Myoc,Pdpn,Nckap1l,Col16a1,H2-DMa,Prex1,Fbln2,Itga2,Fbln1,Egflam,Tgfbr2,Ptafr,Icam1,Cd74,Ccdc80,Sirpa,Fmn1,Sox4,Ephb6,Spock2,Syk,Selp
GO:0042327	positive regulation of phosphorylation	53	1085	2.96e-07	Ace,Cd44,Lrrk1,Ncf1,C1qtnf1,Igfbp4,Egfr,Fgf18,Pik3r5,Sema4d,Angpt1,Robo1,Igfbp6,Csf1r,Slc11a1,Gpr39,Fcgr2b,Fbn1,Lrp4,Il6ra,Tlr2,Hgf,Fgr,Dixdc1,Nckap1l,Gdf7,Lrp1,Inhbb,Hand2,Lpar1,S1pr2,Fzd1,Tgfbr2,Gdf6,Cx3cr1,Tmem119,Tlr9,Icam1,Cd74,Arrb1,P2rx7,Ephb2,C1qtnf3,Clec7a,Ephb6,Syk,Cdon,Reln,Pdgfra,Gdf10,Shc2,Prox1,Ccl21c	Ace,Cd44,Lrrk1,Ncf1,C1qtnf1,Igfbp4,Egfr,Fgf18,Pik3r5,Sema4d,Angpt1,Robo1,Igfbp6,Csf1r,Slc11a1,Gpr39,Fcgr2b,Fbn1,Lrp4,Il6ra,Tlr2,Hgf,Fgr,Dixdc1,Nckap1l,Gdf7,Lrp1,Inhbb,Hand2,Lpar1,S1pr2,Fzd1,Tgfbr2,Gdf6,Cx3cr1,Tmem119,Tlr9,Icam1,Cd74,Arrb1,P2rx7,Ephb2,C1qtnf3,Clec7a,Ephb6,Syk,Cdon,Reln,Pdgfra,Gdf10,Shc2,Prox1,Ccl21c
GO:0035295	tube development	49	961	3.37e-07	Ace,Spi1,Cd44,Celsr1,Cd34,Egfr,Fgf18,Tns3,Ptch1,Loxl2,Angpt1,Robo1,Igfbp5,Pdpn,Sfrp1,Mmp2,Tgfbi,Gdf7,Adamts2,Thsd7a,Lrp1,Hpse,Hand2,Cc2d2a,Zfpm2,Dact2,Plxnb2,Fzd1,Tgfbr2,Gpc3,Gas1,Smpd3,Col8a2,Col3a1,Mmp14,Adamtsl2,Fmn1,Tnfaip2,Sox4,Ephb2,Anpep,Cfh,Syk,Dact1,Ccbe1,Heg1,Pdgfra,Slit2,Prox1	Ace,Spi1,Cd44,Celsr1,Cd34,Egfr,Fgf18,Tns3,Ptch1,Loxl2,Angpt1,Robo1,Igfbp5,Pdpn,Sfrp1,Mmp2,Tgfbi,Gdf7,Adamts2,Thsd7a,Lrp1,Hpse,Hand2,Cc2d2a,Zfpm2,Dact2,Plxnb2,Fzd1,Tgfbr2,Gpc3,Gas1,Smpd3,Col8a2,Col3a1,Mmp14,Adamtsl2,Fmn1,Tnfaip2,Sox4,Ephb2,Anpep,Cfh,Syk,Dact1,Ccbe1,Heg1,Pdgfra,Slit2,Prox1
GO:0031399	regulation of protein modification process	75	1856	3.65e-07	Itgb2,Ace,Spi1,Cd44,Lrrk1,Ncf1,C1qtnf1,Igfbp4,Tnfaip3,Egfr,Fgf18,Pik3r5,Sema4d,Angpt1,Robo1,Igfbp6,Csf1r,Slc11a1,Gpr39,Fcgr2b,Myoc,Fbn1,Lrp4,Il6ra,Tlr2,Hgf,Fgr,Sfrp1,Dixdc1,Nckap1l,Gdf7,Mgat5,Lrp1,Inhbb,Hand2,Plcl2,Ptpn13,Plxnb2,Lpar1,S1pr2,Fbln1,Fzd1,Socs3,Tgfbr2,Gdf6,Cx3cr1,Smpd3,Tmem119,Pirb,Tlr9,Icam1,Myoz1,Cd300lh,Cd74,Arrb1,P2rx7,Bst1,Sirpa,Sox4,Ephb2,Cd300a,C1qtnf3,Clec7a,Syk,Cdon,Dact1,He…	Itgb2,Ace,Spi1,Cd44,Lrrk1,Ncf1,C1qtnf1,Igfbp4,Tnfaip3,Egfr,Fgf18,Pik3r5,Sema4d,Angpt1,Robo1,Igfbp6,Csf1r,Slc11a1,Gpr39,Fcgr2b,Myoc,Fbn1,Lrp4,Il6ra,Tlr2,Hgf,Fgr,Sfrp1,Dixdc1,Nckap1l,Gdf7,Mgat5,Lrp1,Inhbb,Hand2,Plcl2,Ptpn13,Plxnb2,Lpar1,S1pr2,Fbln1,Fzd1,Socs3,Tgfbr2,Gdf6,Cx3cr1,Smpd3,Tmem119,Pirb,Tlr9,Icam1,Myoz1,Cd300ld3,Cd74,Arrb1,P2rx7,Bst1,Sirpa,Sox4,Ephb2,Cd300a,C1qtnf3,Clec7a,Syk,Cdon,Dact1,H…
GO:0048667	cell morphogenesis involved in neuron differentiation	31	440	3.7e-07	Plxna3,Sema4d,Ptch1,Boc,Robo1,Csf1r,Lrp4,Gdf7,Lrp1,Dclk1,Plxnb2,Egflam,Lrtm1,Flrt2,Gas1,Cdh11,Ctnnd2,Tmeff2,Lama2,Nfasc,Scn1b,Sema3b,Fmn1,Camk2a,Ephb2,Plxna4,Dact1,Reln,Slit2,Matn2,Plxna1	Plxna3,Sema4d,Ptch1,Boc,Robo1,Csf1r,Lrp4,Gdf7,Lrp1,Dclk1,Plxnb2,Egflam,Lrtm1,Flrt2,Gas1,Cdh11,Ctnnd2,Tmeff2,Lama2,Nfasc,Scn1b,Sema3b,Fmn1,Camk2a,Ephb2,Plxna4,Dact1,Reln,Slit2,Matn2,Plxna1
GO:0072359	circulatory system development	48	936	4.08e-07	Col1a1,Ace,Spi1,Cd34,Fgf18,Ptch1,Loxl2,Angpt1,Robo1,Olfm1,Fbn1,Pdpn,Tnfrsf1b,Col1a2,Mmp2,Tgfbi,Thsd7a,Lrp1,Hpse,Hand2,Svep1,Cc2d2a,Snai1,Zfpm2,Fzd1,Socs3,Flrt2,Tgfbr2,Gpc3,Col8a2,Nrap,Col3a1,Mmp14,Tnfaip2,Sox4,Ephb2,Anpep,Col14a1,Cfh,Ece2,Syk,Ccbe1,Heg1,Bicc1,Pdgfra,Slit2,Prox1,Ryr1	Col1a1,Ace,Spi1,Cd34,Fgf18,Ptch1,Loxl2,Angpt1,Robo1,Olfm1,Fbn1,Pdpn,Tnfrsf1b,Col1a2,Mmp2,Tgfbi,Thsd7a,Lrp1,Hpse,Hand2,Svep1,Cc2d2a,Snai1,Zfpm2,Fzd1,Socs3,Flrt2,Tgfbr2,Gpc3,Col8a2,Nrap,Col3a1,Mmp14,Tnfaip2,Sox4,Ephb2,Anpep,Col14a1,Cfh,Ece2,Syk,Ccbe1,Heg1,Bicc1,Pdgfra,Slit2,Prox1,Ryr1
GO:0009893	positive regulation of metabolic process	123	3767	4.89e-07	Itgb2,Col1a1,Ace,Spi1,Irf5,Cd44,Actn3,Lrrk1,Cybb,Pcolce2,Ncf1,Lbp,Cd34,C1qtnf1,Igfbp4,Tnfaip3,Vsir,Egfr,Fgf18,Pik3r5,Lgmn,Sema4d,Ptch1,Hexb,Angpt1,Robo1,Runx1,Igfbp6,Smoc2,Abcg1,Csf1r,Clec3b,Slc11a1,Gpr39,Sele,Fcgr2b,Olfm1,Gsn,Fbn1,Lrp4,Il6ra,Tlr2,F3,Tnfrsf1b,Hgf,Fgr,Nsg1,Pcolce,Ctsc,Tyrobp,Nucb2,Was,Sfrp1,Dixdc1,Nckap1l,Cmklr1,Camk1d,Gdf7,Atp13a2,Spon1,Lrp1,Hpse,Inhbb,Hand2,Snai1,Zfpm2,Nrip1,Plx…	Itgb2,Col1a1,Ace,Spi1,Irf5,Cd44,Actn3,Lrrk1,Cybb,Pcolce2,Ncf1,Lbp,Cd34,C1qtnf1,Igfbp4,Tnfaip3,Vsir,Egfr,Fgf18,Pik3r5,Lgmn,Sema4d,Ptch1,Hexb,Angpt1,Robo1,Runx1,Igfbp6,Smoc2,Abcg1,Csf1r,Clec3b,Slc11a1,Gpr39,Sele,Fcgr2b,Olfm1,Gsn,Fbn1,Lrp4,Il6ra,Tlr2,F3,Tnfrsf1b,Hgf,Fgr,Nsg1,Pcolce,Ctsc,Tyrobp,Nucb2,Was,Sfrp1,Dixdc1,Nckap1l,Cmklr1,Camk1d,Gdf7,Atp13a2,Spon1,Lrp1,Hpse,Inhbb,Hand2,Snai1,Zfpm2,Nrip1,Plx…
GO:0071345	cellular response to cytokine stimulus	40	698	5.03e-07	Col1a1,Spi1,Irf5,Cd44,Saa3,Pcolce2,Gfpt2,Dbn1,Csf1r,Mrc1,Gsn,Entpd2,Il6ra,Tlr2,F3,Tnfrsf1b,Pcolce,Was,Sfrp1,Plvap,Ackr2,Adamts12,Socs3,Cx3cr1,Rab7b,Smpd3,Pirb,Icam1,Csf2rb2,Cd74,Sirpa,Csf3r,Capg,Spock2,Syk,Laptm5,Selp,Gpr35,Pid1,Ccl21c	Col1a1,Spi1,Irf5,Cd44,Saa3,Pcolce2,Gfpt2,Dbn1,Csf1r,Mrc1,Gsn,Entpd2,Il6ra,Tlr2,F3,Tnfrsf1b,Pcolce,Was,Sfrp1,Plvap,Ackr2,Adamts12,Socs3,Cx3cr1,Rab7b,Smpd3,Pirb,Icam1,Csf2rb2,Cd74,Sirpa,Csf3r,Capg,Spock2,Syk,Laptm5,Selp,Gpr35,Pid1,Ccl21c
GO:0080134	regulation of response to stress	58	1273	5.29e-07	Serpinf1,Ace,Cd44,Ncf1,Lbp,Cd34,C1qtnf1,Tnfaip3,Enpp3,Egfr,Kremen1,Serping1,Smoc2,Fcgr2b,Tlr2,Pdpn,Tnfrsf1b,Hgf,Fgr,Ctsc,Was,Sfrp1,Mmp2,Mmp3,Dixdc1,Nt5e,Ptprf,Lrp1,Hpse,Hand2,Snai1,Hk3,Pik3ap1,Itga2,Adamts12,Fzd1,Socs3,Gdf6,Cx3cr1,Pld4,Itgam,Alox5ap,Tlr9,Myo1f,Cd74,Bst1,Sirpa,Ephb2,C1qtnf3,Clec7a,Steap3,Pld3,Syk,Dact1,Apod,Selp,Pdgfra,Slit2	Serpinf1,Ace,Cd44,Ncf1,Lbp,Cd34,C1qtnf1,Tnfaip3,Enpp3,Egfr,Kremen1,Serping1,Smoc2,Fcgr2b,Tlr2,Pdpn,Tnfrsf1b,Hgf,Fgr,Ctsc,Was,Sfrp1,Mmp2,Mmp3,Dixdc1,Nt5e,Ptprf,Lrp1,Hpse,Hand2,Snai1,Hk3,Pik3ap1,Itga2,Adamts12,Fzd1,Socs3,Gdf6,Cx3cr1,Pld4,Itgam,Alox5ap,Tlr9,Myo1f,Cd74,Bst1,Sirpa,Ephb2,C1qtnf3,Clec7a,Steap3,Pld3,Syk,Dact1,Apod,Selp,Pdgfra,Slit2
GO:0001934	positive regulation of protein phosphorylation	50	1010	5.49e-07	Ace,Cd44,Lrrk1,Ncf1,C1qtnf1,Igfbp4,Egfr,Fgf18,Pik3r5,Sema4d,Angpt1,Robo1,Igfbp6,Csf1r,Slc11a1,Gpr39,Fcgr2b,Fbn1,Lrp4,Il6ra,Tlr2,Hgf,Dixdc1,Nckap1l,Gdf7,Lrp1,Inhbb,Hand2,Lpar1,S1pr2,Fzd1,Tgfbr2,Gdf6,Cx3cr1,Tmem119,Tlr9,Icam1,Cd74,Arrb1,P2rx7,C1qtnf3,Clec7a,Syk,Cdon,Reln,Pdgfra,Gdf10,Shc2,Prox1,Ccl21c	Ace,Cd44,Lrrk1,Ncf1,C1qtnf1,Igfbp4,Egfr,Fgf18,Pik3r5,Sema4d,Angpt1,Robo1,Igfbp6,Csf1r,Slc11a1,Gpr39,Fcgr2b,Fbn1,Lrp4,Il6ra,Tlr2,Hgf,Dixdc1,Nckap1l,Gdf7,Lrp1,Inhbb,Hand2,Lpar1,S1pr2,Fzd1,Tgfbr2,Gdf6,Cx3cr1,Tmem119,Tlr9,Icam1,Cd74,Arrb1,P2rx7,C1qtnf3,Clec7a,Syk,Cdon,Reln,Pdgfra,Gdf10,Shc2,Prox1,Ccl21c
GO:0002449	lymphocyte mediated immunity	17	132	5.49e-07	Serping1,C2,Slc11a1,Cd55,Fcgr2b,Ctsc,C1qc,H2-DMa,C1qb,C1ra,C4b,Pirb,Icam1,Cd74,Pou2f2,Ephb6,C1s1	Serping1,C2,Slc11a1,Cd55,Fcgr2b,Ctsc,C1qc,H2-DMa,C1qb,C1ra,C4b,Pirb,Icam1,Cd74,Pou2f2,Ephb6,C1s1
GO:0002460	adaptive immune response based on somatic recombination of immune receptors built from immunoglobulin superfamily domains	18	152	6.32e-07	Serping1,C2,Slc11a1,Cd55,Fcgr2b,Ctsc,C1qc,H2-DMa,C1qb,C1ra,Ly9,C4b,Pirb,Icam1,Cd74,Pou2f2,Ephb6,C1s1	Serping1,C2,Slc11a1,Cd55,Fcgr2b,Ctsc,C1qc,H2-DMa,C1qb,C1ra,Ly9,C4b,Pirb,Icam1,Cd74,Pou2f2,Ephb6,C1s1
GO:0001944	vasculature development	35	562	6.65e-07	Col1a1,Ace,Spi1,Cd34,Fgf18,Loxl2,Angpt1,Robo1,Pdpn,Col1a2,Mmp2,Tgfbi,Thsd7a,Lrp1,Hpse,Hand2,Svep1,Zfpm2,Socs3,Tgfbr2,Gpc3,Col8a2,Col3a1,Mmp14,Tnfaip2,Sox4,Ephb2,Anpep,Cfh,Syk,Ccbe1,Heg1,Pdgfra,Slit2,Prox1	Col1a1,Ace,Spi1,Cd34,Fgf18,Loxl2,Angpt1,Robo1,Pdpn,Col1a2,Mmp2,Tgfbi,Thsd7a,Lrp1,Hpse,Hand2,Svep1,Zfpm2,Socs3,Tgfbr2,Gpc3,Col8a2,Col3a1,Mmp14,Tnfaip2,Sox4,Ephb2,Anpep,Cfh,Syk,Ccbe1,Heg1,Pdgfra,Slit2,Prox1
GO:0032675	regulation of interleukin-6 production	18	153	6.85e-07	Lbp,Tnfaip3,Il6ra,Tlr2,Hgf,Tyrobp,Nckap1l,Rab7b,Ptafr,Tlr9,Cd74,Arrb1,P2rx7,Sirpa,C1qtnf3,Clec7a,Syk,Unc93b1	Lbp,Tnfaip3,Il6ra,Tlr2,Hgf,Tyrobp,Nckap1l,Rab7b,Ptafr,Tlr9,Cd74,Arrb1,P2rx7,Sirpa,C1qtnf3,Clec7a,Syk,Unc93b1
GO:0050764	regulation of phagocytosis	15	100	6.85e-07	Hck,Lbp,C2,Slc11a1,Fcgr2b,Tlr2,Fgr,Nckap1l,Camk1d,Lrp1,Itga2,Sirpa,Cd300a,Clec7a,Syk	Hck,Lbp,C2,Slc11a1,Fcgr2b,Tlr2,Fgr,Nckap1l,Camk1d,Lrp1,Itga2,Sirpa,Cd300a,Clec7a,Syk
GO:0060284	regulation of cell development	52	1086	7.32e-07	Serpinf1,Ace,Plxna3,Actn3,Jade2,Kremen1,Efemp1,Sema4d,Dbn1,Robo1,Runx1,Myoc,Olfm1,Fbn1,Lrp4,Tlr2,Pdpn,Tnfrsf1b,Hgf,Tyrobp,Sfrp1,Dixdc1,Gdpd5,Camk1d,Prex1,Igsf10,Gdf7,Ptprf,Lrp1,Nbl1,Plxnb2,Lpar1,S1pr2,Fbln1,Fzd1,Flrt2,Gdf6,Cx3cr1,Col3a1,Scn1b,Sema3b,Camk2a,Ephb2,Col14a1,Kif1a,Pi16,Plxna4,Cdon,Reln,Slit2,Plxna1,Prox1	Serpinf1,Ace,Plxna3,Actn3,Jade2,Kremen1,Efemp1,Sema4d,Dbn1,Robo1,Runx1,Myoc,Olfm1,Fbn1,Lrp4,Tlr2,Pdpn,Tnfrsf1b,Hgf,Tyrobp,Sfrp1,Dixdc1,Gdpd5,Camk1d,Prex1,Igsf10,Gdf7,Ptprf,Lrp1,Nbl1,Plxnb2,Lpar1,S1pr2,Fbln1,Fzd1,Flrt2,Gdf6,Cx3cr1,Col3a1,Scn1b,Sema3b,Camk2a,Ephb2,Col14a1,Kif1a,Pi16,Plxna4,Cdon,Reln,Slit2,Plxna1,Prox1
GO:0006956	complement activation	11	44	7.52e-07	Serping1,Cfb,C2,Cd55,C1qc,C1qb,C1ra,C4b,Masp1,Cfh,C1s1	Serping1,Cfb,C2,Cd55,C1qc,C1qb,C1ra,C4b,Masp1,Cfh,C1s1
GO:0045321	leukocyte activation	33	511	7.8e-07	Itgb2,Spi1,Cd44,Lbp,Tnfaip3,Enpp3,Slc11a1,Tlr2,Tyrobp,Was,H2-DMa,Prex1,Plcl2,Tgfbr2,Cx3cr1,Itgam,Ly9,Pirb,Tlr9,Icam1,Myo1f,Cd74,P2rx7,Sox4,Pik3cd,Cd300a,Pou2f2,Nfam1,Clec7a,Ephb6,Syk,Lcp1,Wdfy4	Itgb2,Spi1,Cd44,Lbp,Tnfaip3,Enpp3,Slc11a1,Tlr2,Tyrobp,Was,H2-DMa,Prex1,Plcl2,Tgfbr2,Cx3cr1,Itgam,Ly9,Pirb,Tlr9,Icam1,Myo1f,Cd74,P2rx7,Sox4,Pik3cd,Cd300a,Pou2f2,Nfam1,Clec7a,Ephb6,Syk,Lcp1,Wdfy4
GO:0048523	negative regulation of cellular process	143	4672	9.14e-07	Serpinf1,Col1a1,Ace,Spi1,Hck,Plxna3,Cd44,Actn3,Lrrk1,Cd34,C1qtnf1,Tnfaip3,Enpp3,Vsir,Egfr,Kremen1,Efemp1,Cygb,Sptb,Lgmn,Sema4d,Ptch1,Dbn1,Loxl2,Angpt1,Robo1,Runx1,Serping1,Abcg1,Csf1r,Slc11a1,Igfbp5,Dpt,Fcgr2b,Myoc,Olfm1,Gsn,Fbn1,Lrp4,Tlr2,Pdpn,Tnfrsf1b,Hgf,Fgr,Ctsc,Tyrobp,Nucb2,Was,Plat,Sfrp1,Mmp2,Mmp3,Dixdc1,Nckap1l,Mfsd12,Gdpd5,C1qc,Camk1d,Mgat5,Ptprf,Spon1,Sorcs2,Bace2,Lrp1,Inhbb,Hand2,Nbl1,P…	Serpinf1,Col1a1,Ace,Spi1,Hck,Plxna3,Cd44,Actn3,Lrrk1,Cd34,C1qtnf1,Tnfaip3,Enpp3,Vsir,Egfr,Kremen1,Efemp1,Cygb,Sptb,Lgmn,Sema4d,Ptch1,Dbn1,Loxl2,Angpt1,Robo1,Runx1,Serping1,Abcg1,Csf1r,Slc11a1,Igfbp5,Dpt,Fcgr2b,Myoc,Olfm1,Gsn,Fbn1,Lrp4,Tlr2,Pdpn,Tnfrsf1b,Hgf,Fgr,Ctsc,Tyrobp,Nucb2,Was,Plat,Sfrp1,Mmp2,Mmp3,Dixdc1,Nckap1l,Mfsd12,Gdpd5,C1qc,Camk1d,Mgat5,Ptprf,Spon1,Sorcs2,Bace2,Lrp1,Inhbb,Hand2,Nbl1,P…
GO:0002685	regulation of leukocyte migration	21	218	9.34e-07	Lbp,Lgmn,Sele,Tlr2,Nckap1l,Plvap,Cmklr1,Camk1d,Nbl1,Itga2,Cx3cr1,Smpd3,Ptafr,Icam1,Mmp14,Cd74,Bst1,Cd300a,Apod,Selp,Slit2	Lbp,Lgmn,Sele,Tlr2,Nckap1l,Plvap,Cmklr1,Camk1d,Nbl1,Itga2,Cx3cr1,Smpd3,Ptafr,Icam1,Mmp14,Cd74,Bst1,Cd300a,Apod,Selp,Slit2
GO:0001503	ossification	22	240	9.41e-07	Col1a1,Clec11a,Ctsk,Fgf18,Sema4d,Runx1,Clec3b,Igfbp5,Myoc,Fgr,Col1a2,Sfrp1,Mmp2,Igsf10,Snai1,Fzd1,Gpc3,Smpd3,Tmem119,Mmp14,Gdf10,Ryr1	Col1a1,Clec11a,Ctsk,Fgf18,Sema4d,Runx1,Clec3b,Igfbp5,Myoc,Fgr,Col1a2,Sfrp1,Mmp2,Igsf10,Snai1,Fzd1,Gpc3,Smpd3,Tmem119,Mmp14,Gdf10,Ryr1
GO:0051128	regulation of cellular component organization	89	2438	9.78e-07	Serpinf1,Ace,Spi1,Hck,Plxna3,Cd44,Tpbg,Lbp,Celsr1,Igfbp4,Cxcl16,Egfr,Kremen1,Efemp1,Sptb,Sema4d,Dbn1,Angpt1,Robo1,Csf1r,Igfbp5,Sele,Fcgr2b,Myoc,Olfm1,Gsn,Lrp4,Tlr2,Pdpn,Tnfrsf1b,Hgf,Fgr,Angptl7,Tyrobp,Was,Sfrp1,Cotl1,Mmp3,Dixdc1,Nckap1l,Col16a1,Camk1d,Prex1,Ptprf,Atp13a2,Lrp1,Vat1,Snai1,Plxnb2,Lpar1,Itga2,Fzd1,Lrtm1,Flrt2,Gpc3,Gas1,Smpd3,Nfatc2,Tmeff2,Icam1,Myo1f,Mmp14,Dnm1,Arrb1,Scn1b,P2rx7,Bst1…	Serpinf1,Ace,Spi1,Hck,Plxna3,Cd44,Tpbg,Lbp,Celsr1,Igfbp4,Cxcl16,Egfr,Kremen1,Efemp1,Sptb,Sema4d,Dbn1,Angpt1,Robo1,Csf1r,Igfbp5,Sele,Fcgr2b,Myoc,Olfm1,Gsn,Lrp4,Tlr2,Pdpn,Tnfrsf1b,Hgf,Fgr,Angptl7,Tyrobp,Was,Sfrp1,Cotl1,Mmp3,Dixdc1,Nckap1l,Col16a1,Camk1d,Prex1,Ptprf,Atp13a2,Lrp1,Vat1,Snai1,Plxnb2,Lpar1,Itga2,Fzd1,Lrtm1,Flrt2,Gpc3,Gas1,Smpd3,Nfatc2,Tmeff2,Icam1,Myo1f,Mmp14,Dnm1,Arrb1,Scn1b,P2rx7,Bst1…
GO:0061564	axon development	28	386	1.08e-06	Plxna3,Sema4d,Ptch1,Boc,Robo1,Csf1r,Mmp2,Gdf7,Lrp1,Dclk1,Plxnb2,Egflam,Lrtm1,Flrt2,Gas1,Cdh11,Tmeff2,Lama2,Nfasc,Scn1b,Sema3b,Ephb2,Plxna4,Apod,Reln,Slit2,Matn2,Plxna1	Plxna3,Sema4d,Ptch1,Boc,Robo1,Csf1r,Mmp2,Gdf7,Lrp1,Dclk1,Plxnb2,Egflam,Lrtm1,Flrt2,Gas1,Cdh11,Tmeff2,Lama2,Nfasc,Scn1b,Sema3b,Ephb2,Plxna4,Apod,Reln,Slit2,Matn2,Plxna1
GO:0043408	regulation of MAPK cascade	40	723	1.14e-06	Cd44,Ncf1,C1qtnf1,Igfbp4,Egfr,Fgf18,Pik3r5,Angpt1,Robo1,Igfbp6,Csf1r,Gpr39,Fcgr2b,Myoc,Il6ra,Tlr2,Hgf,Sfrp1,Dixdc1,Lrp1,Hand2,Lpar1,Fbln1,Gdf6,Tlr9,Icam1,Cd74,Arrb1,P2rx7,Sirpa,Ephb2,Cd300a,C1qtnf3,Clec7a,Syk,Cdon,Dact1,Pdgfra,Shc2,Ccl21c	Cd44,Ncf1,C1qtnf1,Igfbp4,Egfr,Fgf18,Pik3r5,Angpt1,Robo1,Igfbp6,Csf1r,Gpr39,Fcgr2b,Myoc,Il6ra,Tlr2,Hgf,Sfrp1,Dixdc1,Lrp1,Hand2,Lpar1,Fbln1,Gdf6,Tlr9,Icam1,Cd74,Arrb1,P2rx7,Sirpa,Ephb2,Cd300a,C1qtnf3,Clec7a,Syk,Cdon,Dact1,Pdgfra,Shc2,Ccl21c
GO:0051093	negative regulation of developmental process	50	1043	1.34e-06	Serpinf1,Plxna3,Cd44,Ctsk,Egfr,Kremen1,Efemp1,Lgmn,Sema4d,Ptch1,Loxl2,Robo1,Runx1,Abcg1,Igfbp5,Olfm1,Fbn1,Lrp4,Tlr2,Angptl7,Ctsc,Nucb2,Sfrp1,Dixdc1,C1qc,Lrp1,Hand2,Stab1,Vat1,Snai1,Zfpm2,Lpar1,Fbln1,Adamts12,Tgfbr2,Cx3cr1,Tmem119,Nfatc2,Col3a1,Myoz1,Cd74,Tmem176a,Sema3b,Dcn,Ephb2,Pi16,Slit2,Gdf10,Tmem176b,Ccl21c	Serpinf1,Plxna3,Cd44,Ctsk,Egfr,Kremen1,Efemp1,Lgmn,Sema4d,Ptch1,Loxl2,Robo1,Runx1,Abcg1,Igfbp5,Olfm1,Fbn1,Lrp4,Tlr2,Angptl7,Ctsc,Nucb2,Sfrp1,Dixdc1,C1qc,Lrp1,Hand2,Stab1,Vat1,Snai1,Zfpm2,Lpar1,Fbln1,Adamts12,Tgfbr2,Cx3cr1,Tmem119,Nfatc2,Col3a1,Myoz1,Cd74,Tmem176a,Sema3b,Dcn,Ephb2,Pi16,Slit2,Gdf10,Tmem176b,Ccl21c
GO:0032956	regulation of actin cytoskeleton organization	26	344	1.67e-06	Hck,Celsr1,Sptb,Dbn1,Csf1r,Myoc,Gsn,Tlr2,Fgr,Was,Cotl1,Dixdc1,Nckap1l,Prex1,Lrp1,Lpar1,Tmeff2,Icam1,Myo1f,Bst1,Fmn1,Arap1,Tmsb10,Capg,Slit2,Prox1	Hck,Celsr1,Sptb,Dbn1,Csf1r,Myoc,Gsn,Tlr2,Fgr,Was,Cotl1,Dixdc1,Nckap1l,Prex1,Lrp1,Lpar1,Tmeff2,Icam1,Myo1f,Bst1,Fmn1,Arap1,Tmsb10,Capg,Slit2,Prox1
GO:0043410	positive regulation of MAPK cascade	33	531	1.77e-06	Cd44,Ncf1,C1qtnf1,Igfbp4,Egfr,Fgf18,Pik3r5,Angpt1,Robo1,Igfbp6,Csf1r,Gpr39,Fcgr2b,Il6ra,Tlr2,Hgf,Dixdc1,Lrp1,Hand2,Lpar1,Gdf6,Tlr9,Icam1,Cd74,Arrb1,P2rx7,C1qtnf3,Clec7a,Syk,Cdon,Pdgfra,Shc2,Ccl21c	Cd44,Ncf1,C1qtnf1,Igfbp4,Egfr,Fgf18,Pik3r5,Angpt1,Robo1,Igfbp6,Csf1r,Gpr39,Fcgr2b,Il6ra,Tlr2,Hgf,Dixdc1,Lrp1,Hand2,Lpar1,Gdf6,Tlr9,Icam1,Cd74,Arrb1,P2rx7,C1qtnf3,Clec7a,Syk,Cdon,Pdgfra,Shc2,Ccl21c
GO:0016043	cellular component organization	144	4769	1.79e-06	Itgb2,Col1a1,Spi1,Plxna3,Cd44,Nid1,Aldh1a3,Cd34,Tnfaip3,Ntn4,Egfr,Jade2,Sptb,Lgmn,Sema4d,Ptch1,Dbn1,Hexb,Scara5,Loxl2,Angpt1,Boc,Robo1,Smoc2,Abcg1,Clip4,Csf1r,Padi4,Dpt,Fcgr2b,Myoc,Olfm1,Gsn,Lrp4,Tlr2,Pdpn,Nsg1,Col1a2,Tyrobp,Atp2a1,Was,Sfrp1,Mmp2,Cotl1,Mmp3,Nckap1l,Col16a1,Gdpd5,C1qc,H2-DMa,Prex1,Tgfbi,Gdf7,Ppl,Ptprf,Atp13a2,Adamts2,Thsd7a,C1qb,Lgi2,Lrp1,Nbl1,Srpx,Cc2d2a,Fbln2,Lpcat2,Dclk1,Snai1,…	Itgb2,Col1a1,Spi1,Plxna3,Cd44,Nid1,Aldh1a3,Cd34,Tnfaip3,Ntn4,Egfr,Jade2,Sptb,Lgmn,Sema4d,Ptch1,Dbn1,Hexb,Scara5,Loxl2,Angpt1,Boc,Robo1,Smoc2,Abcg1,Clip4,Csf1r,Padi4,Dpt,Fcgr2b,Myoc,Olfm1,Gsn,Lrp4,Tlr2,Pdpn,Nsg1,Col1a2,Tyrobp,Atp2a1,Was,Sfrp1,Mmp2,Cotl1,Mmp3,Nckap1l,Col16a1,Gdpd5,C1qc,H2-DMa,Prex1,Tgfbi,Gdf7,Ppl,Ptprf,Atp13a2,Adamts2,Thsd7a,C1qb,Lgi2,Lrp1,Nbl1,Srpx,Cc2d2a,Fbln2,Lpcat2,Dclk1,Snai1,…
GO:0001568	blood vessel development	33	534	1.98e-06	Col1a1,Ace,Spi1,Cd34,Fgf18,Loxl2,Angpt1,Robo1,Col1a2,Mmp2,Tgfbi,Thsd7a,Lrp1,Hpse,Hand2,Zfpm2,Socs3,Tgfbr2,Gpc3,Col8a2,Col3a1,Mmp14,Tnfaip2,Sox4,Ephb2,Anpep,Cfh,Syk,Ccbe1,Heg1,Pdgfra,Slit2,Prox1	Col1a1,Ace,Spi1,Cd34,Fgf18,Loxl2,Angpt1,Robo1,Col1a2,Mmp2,Tgfbi,Thsd7a,Lrp1,Hpse,Hand2,Zfpm2,Socs3,Tgfbr2,Gpc3,Col8a2,Col3a1,Mmp14,Tnfaip2,Sox4,Ephb2,Anpep,Cfh,Syk,Ccbe1,Heg1,Pdgfra,Slit2,Prox1
GO:0007409	axonogenesis	26	351	2.38e-06	Plxna3,Sema4d,Ptch1,Boc,Robo1,Csf1r,Gdf7,Lrp1,Dclk1,Plxnb2,Egflam,Lrtm1,Flrt2,Gas1,Cdh11,Tmeff2,Lama2,Nfasc,Scn1b,Sema3b,Ephb2,Plxna4,Reln,Slit2,Matn2,Plxna1	Plxna3,Sema4d,Ptch1,Boc,Robo1,Csf1r,Gdf7,Lrp1,Dclk1,Plxnb2,Egflam,Lrtm1,Flrt2,Gas1,Cdh11,Tmeff2,Lama2,Nfasc,Scn1b,Sema3b,Ephb2,Plxna4,Reln,Slit2,Matn2,Plxna1
GO:0010604	positive regulation of macromolecule metabolic process	113	3467	2.62e-06	Col1a1,Ace,Spi1,Irf5,Cd44,Lrrk1,Cybb,Pcolce2,Ncf1,Lbp,Cd34,C1qtnf1,Igfbp4,Tnfaip3,Vsir,Egfr,Fgf18,Pik3r5,Lgmn,Sema4d,Ptch1,Hexb,Angpt1,Robo1,Runx1,Igfbp6,Smoc2,Abcg1,Csf1r,Clec3b,Slc11a1,Gpr39,Sele,Fcgr2b,Olfm1,Gsn,Fbn1,Lrp4,Il6ra,Tlr2,F3,Tnfrsf1b,Hgf,Fgr,Nsg1,Pcolce,Ctsc,Tyrobp,Was,Sfrp1,Dixdc1,Nckap1l,Gdf7,Atp13a2,Spon1,Lrp1,Hpse,Inhbb,Hand2,Snai1,Zfpm2,Nrip1,Plxnb2,Lpar1,S1pr2,Itga2,Fbln1,Trim…	Col1a1,Ace,Spi1,Irf5,Cd44,Lrrk1,Cybb,Pcolce2,Ncf1,Lbp,Cd34,C1qtnf1,Igfbp4,Tnfaip3,Vsir,Egfr,Fgf18,Pik3r5,Lgmn,Sema4d,Ptch1,Hexb,Angpt1,Robo1,Runx1,Igfbp6,Smoc2,Abcg1,Csf1r,Clec3b,Slc11a1,Gpr39,Sele,Fcgr2b,Olfm1,Gsn,Fbn1,Lrp4,Il6ra,Tlr2,F3,Tnfrsf1b,Hgf,Fgr,Nsg1,Pcolce,Ctsc,Tyrobp,Was,Sfrp1,Dixdc1,Nckap1l,Gdf7,Atp13a2,Spon1,Lrp1,Hpse,Inhbb,Hand2,Snai1,Zfpm2,Nrip1,Plxnb2,Lpar1,S1pr2,Itga2,Fbln1,Trim…
GO:0048514	blood vessel morphogenesis	29	433	2.88e-06	Ace,Spi1,Cd34,Fgf18,Loxl2,Angpt1,Robo1,Mmp2,Tgfbi,Thsd7a,Lrp1,Hpse,Hand2,Zfpm2,Tgfbr2,Col8a2,Col3a1,Mmp14,Tnfaip2,Sox4,Ephb2,Anpep,Cfh,Syk,Ccbe1,Heg1,Pdgfra,Slit2,Prox1	Ace,Spi1,Cd34,Fgf18,Loxl2,Angpt1,Robo1,Mmp2,Tgfbi,Thsd7a,Lrp1,Hpse,Hand2,Zfpm2,Tgfbr2,Col8a2,Col3a1,Mmp14,Tnfaip2,Sox4,Ephb2,Anpep,Cfh,Syk,Ccbe1,Heg1,Pdgfra,Slit2,Prox1
GO:0002253	activation of immune response	20	213	2.9e-06	Serping1,Cfb,C2,Cd55,Fcgr2b,Tlr2,Nckap1l,Cmklr1,C1qc,C1qb,C1ra,C4b,Nfatc2,Tlr9,Masp1,Fyb,Nfam1,Cfh,Syk,C1s1	Serping1,Cfb,C2,Cd55,Fcgr2b,Tlr2,Nckap1l,Cmklr1,C1qc,C1qb,C1ra,C4b,Nfatc2,Tlr9,Masp1,Fyb,Nfam1,Cfh,Syk,C1s1
GO:0044093	positive regulation of molecular function	68	1711	3.51e-06	Itgb2,Ace,Pcolce2,Ncf1,Stac2,Vsir,Egfr,Fgf18,Pik3r5,Lgmn,Sema4d,Angpt1,Robo1,Igfbp6,Csf1r,Slc11a1,Gpr39,Sele,Fcgr2b,Gsn,Fbn1,Il6ra,Tlr2,F3,Hgf,Fgr,Pcolce,Ctsc,Atp2a1,Nckap1l,Camk1d,Prex1,Spon1,Lrp1,Hand2,Plcl2,Lpar1,Itga2,Fbln1,Fzd1,Tgfbr2,Adcyap1r1,Cx3cr1,Rab7b,Itgam,Ptafr,Alox5ap,Tlr9,Icam1,Mtcl1,Lpar5,Cd74,Arrb1,P2rx7,Camk2a,Ephb2,Cd300a,Arap1,Nfam1,Ephb6,Rasa3,Syk,Dact1,Reln,Pdgfra,Shc2,Prox1…	Itgb2,Ace,Pcolce2,Ncf1,Stac2,Vsir,Egfr,Fgf18,Pik3r5,Lgmn,Sema4d,Angpt1,Robo1,Igfbp6,Csf1r,Slc11a1,Gpr39,Sele,Fcgr2b,Gsn,Fbn1,Il6ra,Tlr2,F3,Hgf,Fgr,Pcolce,Ctsc,Atp2a1,Nckap1l,Camk1d,Prex1,Spon1,Lrp1,Hand2,Plcl2,Lpar1,Itga2,Fbln1,Fzd1,Tgfbr2,Adcyap1r1,Cx3cr1,Rab7b,Itgam,Ptafr,Alox5ap,Tlr9,Icam1,Mtcl1,Lpar5,Cd74,Arrb1,P2rx7,Camk2a,Ephb2,Cd300a,Arap1,Nfam1,Ephb6,Rasa3,Syk,Dact1,Reln,Pdgfra,Shc2,Prox1…
GO:0032970	regulation of actin filament-based process	27	388	4.15e-06	Hck,Celsr1,Sptb,Dbn1,Csf1r,Myoc,Gsn,Tlr2,Pdpn,Fgr,Was,Cotl1,Dixdc1,Nckap1l,Prex1,Lrp1,Lpar1,Tmeff2,Icam1,Myo1f,Bst1,Fmn1,Arap1,Tmsb10,Capg,Slit2,Prox1	Hck,Celsr1,Sptb,Dbn1,Csf1r,Myoc,Gsn,Tlr2,Pdpn,Fgr,Was,Cotl1,Dixdc1,Nckap1l,Prex1,Lrp1,Lpar1,Tmeff2,Icam1,Myo1f,Bst1,Fmn1,Arap1,Tmsb10,Capg,Slit2,Prox1
GO:0031347	regulation of defense response	33	554	4.32e-06	Serpinf1,Ace,Cd44,Lbp,Tnfaip3,Enpp3,Egfr,Serping1,Fcgr2b,Tlr2,Tnfrsf1b,Hgf,Fgr,Ctsc,Mmp2,Nt5e,Pik3ap1,Itga2,Adamts12,Socs3,Cx3cr1,Pld4,Alox5ap,Tlr9,Myo1f,Cd74,Bst1,Sirpa,C1qtnf3,Clec7a,Pld3,Apod,Slit2	Serpinf1,Ace,Cd44,Lbp,Tnfaip3,Enpp3,Egfr,Serping1,Fcgr2b,Tlr2,Tnfrsf1b,Hgf,Fgr,Ctsc,Mmp2,Nt5e,Pik3ap1,Itga2,Adamts12,Socs3,Cx3cr1,Pld4,Alox5ap,Tlr9,Myo1f,Cd74,Bst1,Sirpa,C1qtnf3,Clec7a,Pld3,Apod,Slit2
GO:0032102	negative regulation of response to external stimulus	26	363	4.32e-06	Serpinf1,Plxna3,Cd44,Cd34,C1qtnf1,Tnfaip3,Enpp3,Kremen1,Sema4d,Dbn1,Robo1,Serping1,Fcgr2b,Tnfrsf1b,Hgf,Nucb2,Nt5e,Nbl1,Socs3,Cx3cr1,Sirpa,Sema3b,C1qtnf3,Apod,Pdgfra,Slit2	Serpinf1,Plxna3,Cd44,Cd34,C1qtnf1,Tnfaip3,Enpp3,Kremen1,Sema4d,Dbn1,Robo1,Serping1,Fcgr2b,Tnfrsf1b,Hgf,Nucb2,Nt5e,Nbl1,Socs3,Cx3cr1,Sirpa,Sema3b,C1qtnf3,Apod,Pdgfra,Slit2
GO:0042060	wound healing	22	265	4.39e-06	Col1a1,Cd44,Celsr1,Cd34,Egfr,Serping1,Slc11a1,Entpd2,F3,Pdpn,Ppl,Hpse,Itga2,Fbln1,Tgfbr2,Tmeff2,Col3a1,Dcn,Cfh,Vwf,Mmrn1,Pdgfra	Col1a1,Cd44,Celsr1,Cd34,Egfr,Serping1,Slc11a1,Entpd2,F3,Pdpn,Ppl,Hpse,Itga2,Fbln1,Tgfbr2,Tmeff2,Col3a1,Dcn,Cfh,Vwf,Mmrn1,Pdgfra
GO:0019724	B cell mediated immunity	13	84	4.41e-06	Serping1,C2,Cd55,Fcgr2b,C1qc,H2-DMa,C1qb,C1ra,C4b,Pirb,Cd74,Pou2f2,C1s1	Serping1,C2,Cd55,Fcgr2b,C1qc,H2-DMa,C1qb,C1ra,C4b,Pirb,Cd74,Pou2f2,C1s1
GO:0042127	regulation of cell population proliferation	66	1650	4.42e-06	Serpinf1,Ace,Hck,Clec11a,Cd44,Tnfaip3,Enpp3,Vsir,Egfr,Fgf18,Tns3,Efemp1,Lgmn,Ptch1,Angpt1,Robo1,Runx1,Csf1r,Igfbp5,Dpt,Fcgr2b,Il6ra,Tlr2,F3,Pdpn,Tnfrsf1b,Fgr,Tyrobp,Sfrp1,Mmp2,Nckap1l,Ptprf,Hpse,Hand2,Srpx,Zfpm2,Itga2,Fbln1,Tgfbr2,Cx3cr1,Gpc3,Gas1,Smpd3,Tmem119,Cd248,Ptafr,Wdr6,Nfatc2,Arnt2,Tlr9,Folr2,Cd74,Arrb1,Bst1,Sox4,Cd300a,Sulf2,Clec7a,Syk,Cdon,Apod,Ptgir,Pdgfra,Slit2,Pid1,Prox1	Serpinf1,Ace,Hck,Clec11a,Cd44,Tnfaip3,Enpp3,Vsir,Egfr,Fgf18,Tns3,Efemp1,Lgmn,Ptch1,Angpt1,Robo1,Runx1,Csf1r,Igfbp5,Dpt,Fcgr2b,Il6ra,Tlr2,F3,Pdpn,Tnfrsf1b,Fgr,Tyrobp,Sfrp1,Mmp2,Nckap1l,Ptprf,Hpse,Hand2,Srpx,Zfpm2,Itga2,Fbln1,Tgfbr2,Cx3cr1,Gpc3,Gas1,Smpd3,Tmem119,Cd248,Ptafr,Wdr6,Nfatc2,Arnt2,Tlr9,Folr2,Cd74,Arrb1,Bst1,Sox4,Cd300a,Sulf2,Clec7a,Syk,Cdon,Apod,Ptgir,Pdgfra,Slit2,Pid1,Prox1
GO:0002694	regulation of leukocyte activation	32	527	4.48e-06	Itgb2,Cd44,Lbp,Tnfaip3,Enpp3,Vsir,Runx1,Fcgr2b,Gsn,Tnfrsf1b,Fgr,Ctsc,Tyrobp,Sfrp1,Nckap1l,H2-DMa,Tgfbr2,Itgam,Ptafr,Cd300lb,Nfatc2,Tlr9,Mmp14,Cd74,Bst1,Sirpa,Sox4,Cd300a,Nfam1,Clec7a,Ephb6,Syk	Itgb2,Cd44,Lbp,Tnfaip3,Enpp3,Vsir,Runx1,Fcgr2b,Gsn,Tnfrsf1b,Fgr,Ctsc,Tyrobp,Sfrp1,Nckap1l,H2-DMa,Tgfbr2,Itgam,Ptafr,Cd300lb,Nfatc2,Tlr9,Mmp14,Cd74,Bst1,Sirpa,Sox4,Cd300a,Nfam1,Clec7a,Ephb6,Syk
GO:0050867	positive regulation of cell activation	25	339	4.5e-06	Itgb2,Lbp,Vsir,Runx1,Pdpn,Fgr,Ctsc,Tyrobp,Nckap1l,H2-DMa,Tgfbr2,Itgam,Ptafr,Cd300lb,Nfatc2,Tlr9,Mmp14,Cd74,Bst1,Sirpa,Sox4,Clec7a,Ephb6,Syk,Selp	Itgb2,Lbp,Vsir,Runx1,Pdpn,Fgr,Ctsc,Tyrobp,Nckap1l,H2-DMa,Tgfbr2,Itgam,Ptafr,Cd300lb,Nfatc2,Tlr9,Mmp14,Cd74,Bst1,Sirpa,Sox4,Clec7a,Ephb6,Syk,Selp
GO:0022604	regulation of cell morphogenesis	32	528	4.62e-06	Hck,Plxna3,Cd44,Sema4d,Dbn1,Hexb,Robo1,Csf1r,Myoc,Olfm1,Lrp4,Pdpn,Fgr,Was,Dixdc1,Prex1,Ptprf,Lrp1,Plxnb2,Lpar1,Fbln1,Icam1,Sema3b,Ephb2,Arap1,Gas7,Epb4.1l3,Kif1a,Plxna4,Reln,Slit2,Plxna1	Hck,Plxna3,Cd44,Sema4d,Dbn1,Hexb,Robo1,Csf1r,Myoc,Olfm1,Lrp4,Pdpn,Fgr,Was,Dixdc1,Prex1,Ptprf,Lrp1,Plxnb2,Lpar1,Fbln1,Icam1,Sema3b,Ephb2,Arap1,Gas7,Epb41l3,Kif1a,Plxna4,Reln,Slit2,Plxna1
GO:0007159	leukocyte cell-cell adhesion	11	56	5.55e-06	Itgb2,Cd44,Sema4d,Sele,Nt5e,Cx3cr1,Itgam,Icam1,Cfh,Syk,Selp	Itgb2,Cd44,Sema4d,Sele,Nt5e,Cx3cr1,Itgam,Icam1,Cfh,Syk,Selp
GO:0050730	regulation of peptidyl-tyrosine phosphorylation	22	271	6.09e-06	Itgb2,Ace,Cd44,Lrrk1,Ncf1,Egfr,Sema4d,Angpt1,Csf1r,Lrp4,Il6ra,Hgf,Sfrp1,Socs3,Icam1,Cd74,Bst1,Cd300a,Clec7a,Syk,Reln,Pdgfra	Itgb2,Ace,Cd44,Lrrk1,Ncf1,Egfr,Sema4d,Angpt1,Csf1r,Lrp4,Il6ra,Hgf,Sfrp1,Socs3,Icam1,Cd74,Bst1,Cd300a,Clec7a,Syk,Reln,Pdgfra
GO:0031401	positive regulation of protein modification process	54	1243	6.91e-06	Ace,Cd44,Lrrk1,Ncf1,C1qtnf1,Igfbp4,Egfr,Fgf18,Pik3r5,Sema4d,Angpt1,Robo1,Igfbp6,Csf1r,Slc11a1,Gpr39,Fcgr2b,Fbn1,Lrp4,Il6ra,Tlr2,Hgf,Dixdc1,Nckap1l,Gdf7,Lrp1,Inhbb,Hand2,Lpar1,S1pr2,Fzd1,Tgfbr2,Gdf6,Cx3cr1,Tmem119,Pirb,Tlr9,Icam1,Cd300lh,Cd74,Arrb1,P2rx7,Sox4,Cd300a,C1qtnf3,Clec7a,Syk,Cdon,Reln,Pdgfra,Gdf10,Shc2,Prox1,Ccl21c	Ace,Cd44,Lrrk1,Ncf1,C1qtnf1,Igfbp4,Egfr,Fgf18,Pik3r5,Sema4d,Angpt1,Robo1,Igfbp6,Csf1r,Slc11a1,Gpr39,Fcgr2b,Fbn1,Lrp4,Il6ra,Tlr2,Hgf,Dixdc1,Nckap1l,Gdf7,Lrp1,Inhbb,Hand2,Lpar1,S1pr2,Fzd1,Tgfbr2,Gdf6,Cx3cr1,Tmem119,Pirb,Tlr9,Icam1,Cd300ld3,Cd74,Arrb1,P2rx7,Sox4,Cd300a,C1qtnf3,Clec7a,Syk,Cdon,Reln,Pdgfra,Gdf10,Shc2,Prox1,Ccl21c
GO:0008283	cell population proliferation	32	541	7.64e-06	Itgb2,Ace,Ncf1,Cd34,Igfbp4,Ptch1,Dbn1,Loxl2,Cfb,Csf1r,Slc11a1,Igfbp5,Wnt2b,Pdpn,Hgf,Dixdc1,Tgfbi,Lrp1,Hand2,Plcl2,Plxnb2,Itga2,Gpc3,Itgam,Col8a2,Mmp14,Cd74,P2rx7,Sox4,Kif1a,Ephb6,Prox1	Itgb2,Ace,Ncf1,Cd34,Igfbp4,Ptch1,Dbn1,Loxl2,Cfb,Csf1r,Slc11a1,Igfbp5,Wnt2b,Pdpn,Hgf,Dixdc1,Tgfbi,Lrp1,Hand2,Plcl2,Plxnb2,Itga2,Gpc3,Itgam,Col8a2,Mmp14,Cd74,P2rx7,Sox4,Kif1a,Ephb6,Prox1
GO:0001818	negative regulation of cytokine production	21	255	9.57e-06	Lbp,Cd34,Tnfaip3,Vsir,Angpt1,Slc11a1,Fcgr2b,Tlr2,Hgf,Tyrobp,Nckap1l,Cmklr1,Inhbb,Ssc5d,Fbln1,Cx3cr1,Tlr9,Arrb1,Sirpa,C1qtnf3,Apod	Lbp,Cd34,Tnfaip3,Vsir,Angpt1,Slc11a1,Fcgr2b,Tlr2,Hgf,Tyrobp,Nckap1l,Cmklr1,Inhbb,Ssc5d,Fbln1,Cx3cr1,Tlr9,Arrb1,Sirpa,C1qtnf3,Apod
GO:0071840	cellular component organization or biogenesis	145	4954	9.96e-06	Itgb2,Col1a1,Spi1,Plxna3,Cd44,Nid1,Aldh1a3,Cd34,Tnfaip3,Ntn4,Egfr,Jade2,Sptb,Lgmn,Sema4d,Ptch1,Dbn1,Hexb,Scara5,Loxl2,Angpt1,Boc,Robo1,Smoc2,Abcg1,Clip4,Csf1r,Padi4,Dpt,Fcgr2b,Myoc,Olfm1,Gsn,Lrp4,Tlr2,Pdpn,Nsg1,Col1a2,Tyrobp,Atp2a1,Was,Sfrp1,Mmp2,Cotl1,Mmp3,Nckap1l,Col16a1,Gdpd5,C1qc,H2-DMa,Prex1,Tgfbi,Gdf7,Ppl,Ptprf,Atp13a2,Adamts2,Thsd7a,C1qb,Lgi2,Lrp1,Nbl1,Srpx,Cc2d2a,Fbln2,Lpcat2,Dclk1,Snai1,…	Itgb2,Col1a1,Spi1,Plxna3,Cd44,Nid1,Aldh1a3,Cd34,Tnfaip3,Ntn4,Egfr,Jade2,Sptb,Lgmn,Sema4d,Ptch1,Dbn1,Hexb,Scara5,Loxl2,Angpt1,Boc,Robo1,Smoc2,Abcg1,Clip4,Csf1r,Padi4,Dpt,Fcgr2b,Myoc,Olfm1,Gsn,Lrp4,Tlr2,Pdpn,Nsg1,Col1a2,Tyrobp,Atp2a1,Was,Sfrp1,Mmp2,Cotl1,Mmp3,Nckap1l,Col16a1,Gdpd5,C1qc,H2-DMa,Prex1,Tgfbi,Gdf7,Ppl,Ptprf,Atp13a2,Adamts2,Thsd7a,C1qb,Lgi2,Lrp1,Nbl1,Srpx,Cc2d2a,Fbln2,Lpcat2,Dclk1,Snai1,…
GO:0002250	adaptive immune response	22	280	1.01e-05	Serping1,C2,Slc11a1,Cd55,Fcgr2b,Ctsc,C1qc,H2-DMa,C1qb,C1ra,Ly9,C4b,Pirb,Icam1,Emr1,Cd74,Pik3cd,Pou2f2,Ephb6,Syk,Unc93b1,C1s1	Serping1,C2,Slc11a1,Cd55,Fcgr2b,Ctsc,C1qc,H2-DMa,C1qb,C1ra,Ly9,C4b,Pirb,Icam1,Adgre1,Cd74,Pik3cd,Pou2f2,Ephb6,Syk,Unc93b1,C1s1
GO:0001819	positive regulation of cytokine production	28	436	1.03e-05	Cybb,Lbp,Cd34,Runx1,Csf1r,Slc11a1,Il6ra,Tlr2,Hgf,Fgr,Tyrobp,Lrp1,Hpse,Rab7b,Ly9,Ptafr,Tlr9,AF251705,Cd74,P2rx7,Sulf2,Nfam1,C1qtnf3,Clec7a,Syk,Ccbe1,Heg1,Unc93b1	Cybb,Lbp,Cd34,Runx1,Csf1r,Slc11a1,Il6ra,Tlr2,Hgf,Fgr,Tyrobp,Lrp1,Hpse,Rab7b,Ly9,Ptafr,Tlr9,Cd300c2,Cd74,P2rx7,Sulf2,Nfam1,C1qtnf3,Clec7a,Syk,Ccbe1,Heg1,Unc93b1
GO:0007162	negative regulation of cell adhesion	22	283	1.19e-05	Col1a1,Plxna3,Cd44,C1qtnf1,Tnfaip3,Vsir,Sema4d,Angpt1,Runx1,Myoc,Mmp2,Lrp1,Dact2,Plxnb2,Fbln1,Myo1f,Mmp14,Cd74,Cd300a,Plxna4,Apod,Plxna1	Col1a1,Plxna3,Cd44,C1qtnf1,Tnfaip3,Vsir,Sema4d,Angpt1,Runx1,Myoc,Mmp2,Lrp1,Dact2,Plxnb2,Fbln1,Myo1f,Mmp14,Cd74,Cd300a,Plxna4,Apod,Plxna1
GO:0048729	tissue morphogenesis	35	646	1.36e-05	Cd44,Aldh1a3,Celsr1,Egfr,Ptch1,Angpt1,Robo1,Runx1,Igfbp5,Pdpn,Sfrp1,Mmp2,Gdf7,Hand2,Cc2d2a,Snai1,Zfpm2,Plxnb2,Itga2,Fzd1,Socs3,Tgfbr2,Gpc3,Col12a1,Tmeff2,Col3a1,Mmp14,Fmn1,Sox4,Col14a1,Heg1,Slit2,Matn2,Plxna1,Prox1	Cd44,Aldh1a3,Celsr1,Egfr,Ptch1,Angpt1,Robo1,Runx1,Igfbp5,Pdpn,Sfrp1,Mmp2,Gdf7,Hand2,Cc2d2a,Snai1,Zfpm2,Plxnb2,Itga2,Fzd1,Socs3,Tgfbr2,Gpc3,Col12a1,Tmeff2,Col3a1,Mmp14,Fmn1,Sox4,Col14a1,Heg1,Slit2,Matn2,Plxna1,Prox1
GO:0007167	enzyme linked receptor protein signaling pathway	32	558	1.42e-05	Col1a1,Hck,Vsir,Egfr,Fgf18,Jade2,Efemp1,Angpt1,Csf1r,Myoc,Hgf,Fgr,Col1a2,Plat,Gdf7,Inhbb,Svep1,Nceh1,Flrt2,Tgfbr2,Gdf6,Smpd3,Col4a4,Col3a1,Ephb2,Arap1,Sulf2,Ephb6,Syk,Pdgfra,Gdf10,Shc2	Col1a1,Hck,Vsir,Egfr,Fgf18,Jade2,Efemp1,Angpt1,Csf1r,Myoc,Hgf,Fgr,Col1a2,Plat,Gdf7,Inhbb,Svep1,Nceh1,Flrt2,Tgfbr2,Gdf6,Smpd3,Col4a4,Col3a1,Ephb2,Arap1,Sulf2,Ephb6,Syk,Pdgfra,Gdf10,Shc2
GO:0008360	regulation of cell shape	16	151	1.42e-05	Hck,Plxna3,Sema4d,Hexb,Csf1r,Pdpn,Fgr,Was,Plxnb2,Lpar1,Icam1,Arap1,Gas7,Epb4.1l3,Plxna4,Plxna1	Hck,Plxna3,Sema4d,Hexb,Csf1r,Pdpn,Fgr,Was,Plxnb2,Lpar1,Icam1,Arap1,Gas7,Epb41l3,Plxna4,Plxna1
GO:0016064	immunoglobulin mediated immune response	12	80	1.8e-05	Serping1,C2,Cd55,Fcgr2b,C1qc,H2-DMa,C1qb,C1ra,C4b,Cd74,Pou2f2,C1s1	Serping1,C2,Cd55,Fcgr2b,C1qc,H2-DMa,C1qb,C1ra,C4b,Cd74,Pou2f2,C1s1
GO:0010720	positive regulation of cell development	35	661	2.23e-05	Serpinf1,Ace,Plxna3,Actn3,Jade2,Sema4d,Dbn1,Robo1,Runx1,Myoc,Tlr2,Tnfrsf1b,Hgf,Tyrobp,Dixdc1,Gdpd5,Camk1d,Prex1,Gdf7,Ptprf,Lrp1,Nbl1,Plxnb2,Lpar1,S1pr2,Fzd1,Gdf6,Cx3cr1,Scn1b,Ephb2,Plxna4,Cdon,Reln,Plxna1,Prox1	Serpinf1,Ace,Plxna3,Actn3,Jade2,Sema4d,Dbn1,Robo1,Runx1,Myoc,Tlr2,Tnfrsf1b,Hgf,Tyrobp,Dixdc1,Gdpd5,Camk1d,Prex1,Gdf7,Ptprf,Lrp1,Nbl1,Plxnb2,Lpar1,S1pr2,Fzd1,Gdf6,Cx3cr1,Scn1b,Ephb2,Plxna4,Cdon,Reln,Plxna1,Prox1
GO:0006897	endocytosis	26	400	2.28e-05	Itgb2,Cxcl16,Scara5,Loxl2,Fcgr2b,Mrc1,Gsn,Lrp4,Siglec1,Prss12,Was,Lrp1,Stab1,Ackr2,Ssc5d,Tgfbr2,Itgam,Dnm1,Folr2,Arrb1,Sirpa,Cd300a,Clec7a,Syk,Loxl4,Tmem108	Itgb2,Cxcl16,Scara5,Loxl2,Fcgr2b,Mrc1,Gsn,Lrp4,Siglec1,Prss12,Was,Lrp1,Stab1,Ackr2,Ssc5d,Tgfbr2,Itgam,Dnm1,Folr2,Arrb1,Sirpa,Cd300a,Clec7a,Syk,Loxl4,Tmem108
GO:0002696	positive regulation of leukocyte activation	23	324	2.69e-05	Itgb2,Lbp,Vsir,Runx1,Fgr,Ctsc,Tyrobp,Nckap1l,H2-DMa,Tgfbr2,Itgam,Ptafr,Cd300lb,Nfatc2,Tlr9,Mmp14,Cd74,Bst1,Sirpa,Sox4,Clec7a,Ephb6,Syk	Itgb2,Lbp,Vsir,Runx1,Fgr,Ctsc,Tyrobp,Nckap1l,H2-DMa,Tgfbr2,Itgam,Ptafr,Cd300lb,Nfatc2,Tlr9,Mmp14,Cd74,Bst1,Sirpa,Sox4,Clec7a,Ephb6,Syk
GO:0050920	regulation of chemotaxis	19	226	2.73e-05	Plxna3,Lbp,Fgf18,Lgmn,Sema4d,Robo1,Smoc2,Nckap1l,Cmklr1,Camk1d,Nbl1,Lpar1,Itga2,Cd74,Bst1,Sema3b,Plxna4,Pdgfra,Slit2	Plxna3,Lbp,Fgf18,Lgmn,Sema4d,Robo1,Smoc2,Nckap1l,Cmklr1,Camk1d,Nbl1,Lpar1,Itga2,Cd74,Bst1,Sema3b,Plxna4,Pdgfra,Slit2
GO:0002263	cell activation involved in immune response	16	162	3.28e-05	Lbp,Tnfaip3,Enpp3,Slc11a1,Tyrobp,Lrp1,Plcl2,Cx3cr1,Ly9,Icam1,Myo1f,Cd74,Cd300a,Clec7a,Syk,Lcp1	Lbp,Tnfaip3,Enpp3,Slc11a1,Tyrobp,Lrp1,Plcl2,Cx3cr1,Ly9,Icam1,Myo1f,Cd74,Cd300a,Clec7a,Syk,Lcp1
GO:0031325	positive regulation of cellular metabolic process	105	3320	3.6e-05	Itgb2,Col1a1,Ace,Spi1,Irf5,Cd44,Actn3,Lrrk1,Pcolce2,Ncf1,C1qtnf1,Igfbp4,Tnfaip3,Vsir,Egfr,Fgf18,Pik3r5,Lgmn,Sema4d,Ptch1,Hexb,Angpt1,Robo1,Runx1,Igfbp6,Smoc2,Abcg1,Csf1r,Clec3b,Slc11a1,Gpr39,Sele,Fcgr2b,Gsn,Fbn1,Lrp4,Il6ra,Tlr2,F3,Tnfrsf1b,Hgf,Fgr,Nsg1,Pcolce,Ctsc,Tyrobp,Nucb2,Was,Sfrp1,Dixdc1,Nckap1l,Gdf7,Spon1,Lrp1,Inhbb,Hand2,Snai1,Zfpm2,Nrip1,Plxnb2,Lpar1,S1pr2,Itga2,Fbln1,Trim56,Fzd1,Tgfbr2,…	Itgb2,Col1a1,Ace,Spi1,Irf5,Cd44,Actn3,Lrrk1,Pcolce2,Ncf1,C1qtnf1,Igfbp4,Tnfaip3,Vsir,Egfr,Fgf18,Pik3r5,Lgmn,Sema4d,Ptch1,Hexb,Angpt1,Robo1,Runx1,Igfbp6,Smoc2,Abcg1,Csf1r,Clec3b,Slc11a1,Gpr39,Sele,Fcgr2b,Gsn,Fbn1,Lrp4,Il6ra,Tlr2,F3,Tnfrsf1b,Hgf,Fgr,Nsg1,Pcolce,Ctsc,Tyrobp,Nucb2,Was,Sfrp1,Dixdc1,Nckap1l,Gdf7,Spon1,Lrp1,Inhbb,Hand2,Snai1,Zfpm2,Nrip1,Plxnb2,Lpar1,S1pr2,Itga2,Fbln1,Trim56,Fzd1,Tgfbr2,…
GO:0006909	phagocytosis	15	144	4.05e-05	Itgb2,Hck,Lbp,Slc11a1,Fcgr2b,Gsn,Tyrobp,Lrp1,Srpx,Rab7b,Pld4,Itgam,P2rx7,Sirpa,Clec7a	Itgb2,Hck,Lbp,Slc11a1,Fcgr2b,Gsn,Tyrobp,Lrp1,Srpx,Rab7b,Pld4,Itgam,P2rx7,Sirpa,Clec7a
GO:0010810	regulation of cell-substrate adhesion	18	213	5.11e-05	Col1a1,Nid1,Dbn1,Smoc2,Myoc,Pdpn,Col16a1,Prex1,Lrp1,Fbln2,Fbln1,Egflam,Mmp14,Ccdc80,Bst1,Fmn1,Spock2,Apod	Col1a1,Nid1,Dbn1,Smoc2,Myoc,Pdpn,Col16a1,Prex1,Lrp1,Fbln2,Fbln1,Egflam,Mmp14,Ccdc80,Bst1,Fmn1,Spock2,Apod
GO:0030324	lung development	18	213	5.11e-05	Ace,Celsr1,Egfr,Fgf18,Tns3,Igfbp5,Pdpn,Adamts2,Zfpm2,Tgfbr2,Gpc3,Smpd3,Mmp14,Adamtsl2,Ccbe1,Heg1,Pdgfra,Prox1	Ace,Celsr1,Egfr,Fgf18,Tns3,Igfbp5,Pdpn,Adamts2,Zfpm2,Tgfbr2,Gpc3,Smpd3,Mmp14,Adamtsl2,Ccbe1,Heg1,Pdgfra,Prox1
GO:0051050	positive regulation of transport	45	1020	5.64e-05	Itgb2,Lbp,Cd34,Stac2,C1qtnf1,Egfr,Ptch1,Angpt1,Runx1,Abcg1,C2,Slc11a1,Gpr39,Sele,Fcgr2b,Tlr2,Fgr,Nucb2,Atp2a1,Nckap1l,Camk1d,Atp13a2,Lrp1,Inhbb,Itga2,Pltp,Adcyap1r1,Gpc3,Itgam,Smpd3,Ptafr,Mtcl1,Dnm1,AF251705,Arrb1,Scn1b,P2rx7,Sirpa,Camk2a,Sox4,Ephb2,C1qtnf3,Clec7a,Syk,Reln	Itgb2,Lbp,Cd34,Stac2,C1qtnf1,Egfr,Ptch1,Angpt1,Runx1,Abcg1,C2,Slc11a1,Gpr39,Sele,Fcgr2b,Tlr2,Fgr,Nucb2,Atp2a1,Nckap1l,Camk1d,Atp13a2,Lrp1,Inhbb,Itga2,Pltp,Adcyap1r1,Gpc3,Itgam,Smpd3,Ptafr,Mtcl1,Dnm1,Cd300c2,Arrb1,Scn1b,P2rx7,Sirpa,Camk2a,Sox4,Ephb2,C1qtnf3,Clec7a,Syk,Reln
GO:0040013	negative regulation of locomotion	22	314	5.75e-05	Serpinf1,Plxna3,Cygb,Sema4d,Dbn1,Robo1,Igfbp5,Olfm1,Was,Sfrp1,Lrp1,Nbl1,Fbln1,Cx3cr1,Tmeff2,Col3a1,Cd74,Sema3b,Dcn,Cd300a,Apod,Slit2	Serpinf1,Plxna3,Cygb,Sema4d,Dbn1,Robo1,Igfbp5,Olfm1,Was,Sfrp1,Lrp1,Nbl1,Fbln1,Cx3cr1,Tmeff2,Col3a1,Cd74,Sema3b,Dcn,Cd300a,Apod,Slit2
GO:0051271	negative regulation of cellular component movement	22	314	5.75e-05	Serpinf1,Plxna3,Cygb,Sema4d,Dbn1,Robo1,Igfbp5,Olfm1,Was,Sfrp1,Lrp1,Nbl1,Fbln1,Cx3cr1,Tmeff2,Col3a1,Cd74,Sema3b,Dcn,Cd300a,Apod,Slit2	Serpinf1,Plxna3,Cygb,Sema4d,Dbn1,Robo1,Igfbp5,Olfm1,Was,Sfrp1,Lrp1,Nbl1,Fbln1,Cx3cr1,Tmeff2,Col3a1,Cd74,Sema3b,Dcn,Cd300a,Apod,Slit2
GO:0031589	cell-substrate adhesion	16	171	6.1e-05	Itgb2,Nid1,Cd34,Ntn4,Angpt1,Sfrp1,Itga11,Col16a1,Hpse,Sned1,Itga2,Adamts12,Col3a1,Sirpa,Itgb4,Vwf	Itgb2,Nid1,Cd34,Ntn4,Angpt1,Sfrp1,Itga11,Col16a1,Hpse,Sned1,Itga2,Adamts12,Col3a1,Sirpa,Itgb4,Vwf
GO:0048534	hematopoietic or lymphoid organ development	35	695	6.31e-05	Spi1,Lrrk1,Cd34,Tnfaip3,Sptb,Angpt1,Runx1,Csf1r,Wnt2b,Tlr2,Pdpn,Tyrobp,Sfrp1,Nckap1l,H2-DMa,Prex1,Hand2,Plcl2,Dact2,Tgfbr2,Gpc3,Pld4,Itgam,Smpd3,Ly9,Cd248,Mfap2,Pirb,Cd74,Sirpa,Sox4,Pou2f2,Nfam1,Syk,Pdgfra	Spi1,Lrrk1,Cd34,Tnfaip3,Sptb,Angpt1,Runx1,Csf1r,Wnt2b,Tlr2,Pdpn,Tyrobp,Sfrp1,Nckap1l,H2-DMa,Prex1,Hand2,Plcl2,Dact2,Tgfbr2,Gpc3,Pld4,Itgam,Smpd3,Ly9,Cd248,Mfap2,Pirb,Cd74,Sirpa,Sox4,Pou2f2,Nfam1,Syk,Pdgfra
GO:0002274	myeloid leukocyte activation	14	130	6.49e-05	Spi1,Lbp,Enpp3,Slc11a1,Tlr2,Tyrobp,Tgfbr2,Cx3cr1,Itgam,Pirb,Tlr9,Myo1f,Cd300a,Syk	Spi1,Lbp,Enpp3,Slc11a1,Tlr2,Tyrobp,Tgfbr2,Cx3cr1,Itgam,Pirb,Tlr9,Myo1f,Cd300a,Syk
GO:0060541	respiratory system development	19	245	7.98e-05	Ace,Aldh1a3,Celsr1,Egfr,Fgf18,Tns3,Igfbp5,Pdpn,Adamts2,Zfpm2,Tgfbr2,Gpc3,Smpd3,Mmp14,Adamtsl2,Ccbe1,Heg1,Pdgfra,Prox1	Ace,Aldh1a3,Celsr1,Egfr,Fgf18,Tns3,Igfbp5,Pdpn,Adamts2,Zfpm2,Tgfbr2,Gpc3,Smpd3,Mmp14,Adamtsl2,Ccbe1,Heg1,Pdgfra,Prox1
GO:0006958	complement activation, classical pathway	8	33	8.02e-05	Serping1,C2,Cd55,C1qc,C1qb,C1ra,C4b,C1s1	Serping1,C2,Cd55,C1qc,C1qb,C1ra,C4b,C1s1
GO:1903706	regulation of hemopoiesis	25	403	8.02e-05	Ace,Spi1,Cd44,Vsir,Runx1,Csf1r,Fbn1,Tyrobp,Sfrp1,Nckap1l,C1qc,H2-DMa,Tgfbr2,Rab7b,Itgam,Tlr9,Mmp14,Cd74,Tmem176a,Sox4,Csf3r,Nfam1,Syk,Tmem176b,Ccl21c	Ace,Spi1,Cd44,Vsir,Runx1,Csf1r,Fbn1,Tyrobp,Sfrp1,Nckap1l,C1qc,H2-DMa,Tgfbr2,Rab7b,Itgam,Tlr9,Mmp14,Cd74,Tmem176a,Sox4,Csf3r,Nfam1,Syk,Tmem176b,Ccl21c
GO:0051960	regulation of nervous system development	46	1071	8.12e-05	Serpinf1,Ace,Plxna3,Tpbg,Celsr1,Jade2,Kremen1,Efemp1,Sema4d,Dbn1,Robo1,Olfm1,Lrp4,Tlr2,Tnfrsf1b,Hgf,Ctsc,Sfrp1,Dixdc1,Gdpd5,Camk1d,Prex1,Igsf10,Gdf7,Ptprf,Lrp1,Nbl1,Plxnb2,Lpar1,Fzd1,Lrtm1,Flrt2,Gdf6,Cx3cr1,Col3a1,Scn1b,Sema3b,Camk2a,Ephb2,Kif1a,Plxna4,Cdon,Reln,Slit2,Plxna1,Prox1	Serpinf1,Ace,Plxna3,Tpbg,Celsr1,Jade2,Kremen1,Efemp1,Sema4d,Dbn1,Robo1,Olfm1,Lrp4,Tlr2,Tnfrsf1b,Hgf,Ctsc,Sfrp1,Dixdc1,Gdpd5,Camk1d,Prex1,Igsf10,Gdf7,Ptprf,Lrp1,Nbl1,Plxnb2,Lpar1,Fzd1,Lrtm1,Flrt2,Gdf6,Cx3cr1,Col3a1,Scn1b,Sema3b,Camk2a,Ephb2,Kif1a,Plxna4,Cdon,Reln,Slit2,Plxna1,Prox1
GO:0001822	kidney development	21	298	9.02e-05	Serpinf1,Ace,Cd44,Nid1,Cd34,Ptch1,Angpt1,Fbn1,Lrp4,Sfrp1,Dact2,Gpc3,Col4a4,Fmn1,Sox4,Dcn,Sulf2,Cfh,Pdgfra,Slit2,Prox1	Serpinf1,Ace,Cd44,Nid1,Cd34,Ptch1,Angpt1,Fbn1,Lrp4,Sfrp1,Dact2,Gpc3,Col4a4,Fmn1,Sox4,Dcn,Sulf2,Cfh,Pdgfra,Slit2,Prox1
GO:0001525	angiogenesis	22	325	9.33e-05	Ace,Cd34,Fgf18,Loxl2,Angpt1,Robo1,Mmp2,Tgfbi,Thsd7a,Hpse,Hand2,Tgfbr2,Col8a2,Mmp14,Tnfaip2,Ephb2,Anpep,Cfh,Syk,Ccbe1,Pdgfra,Slit2	Ace,Cd34,Fgf18,Loxl2,Angpt1,Robo1,Mmp2,Tgfbi,Thsd7a,Hpse,Hand2,Tgfbr2,Col8a2,Mmp14,Tnfaip2,Ephb2,Anpep,Cfh,Syk,Ccbe1,Pdgfra,Slit2
GO:0002687	positive regulation of leukocyte migration	15	156	9.47e-05	Lbp,Lgmn,Sele,Tlr2,Nckap1l,Plvap,Cmklr1,Camk1d,Itga2,Cx3cr1,Ptafr,Icam1,Mmp14,Cd74,Selp	Lbp,Lgmn,Sele,Tlr2,Nckap1l,Plvap,Cmklr1,Camk1d,Itga2,Cx3cr1,Ptafr,Icam1,Mmp14,Cd74,Selp
GO:1901700	response to oxygen-containing compound	60	1585	9.47e-05	Serpinf1,Col1a1,Ace,Spi1,Tbxas1,Irf5,Cybb,Ncf1,Lbp,Cxcl16,Tnfaip3,Egfr,Lgmn,Ptch1,Runx1,Slc11a1,Igfbp5,Fcgr2b,Mrc1,Gsn,Fbn1,Tlr2,Tnfrsf1b,Nsg1,Col1a2,Atp2a1,Sfrp1,Mmp2,Mmp3,Col16a1,Lrp1,Inhbb,Nrip1,Lpar1,Itga2,Tgfbr2,Adcyap1r1,Cx3cr1,Smpd3,Ptafr,Cd300lb,Arnt2,Tlr9,Icam1,Col3a1,Dnm1,Folr2,P2rx7,Sirpa,Camk2a,Sox4,Dcn,Cd68,Ildr2,Apod,Ptgir,Pdgfra,Slit2,Pid1,Ryr1	Serpinf1,Col1a1,Ace,Spi1,Tbxas1,Irf5,Cybb,Ncf1,Lbp,Cxcl16,Tnfaip3,Egfr,Lgmn,Ptch1,Runx1,Slc11a1,Igfbp5,Fcgr2b,Mrc1,Gsn,Fbn1,Tlr2,Tnfrsf1b,Nsg1,Col1a2,Atp2a1,Sfrp1,Mmp2,Mmp3,Col16a1,Lrp1,Inhbb,Nrip1,Lpar1,Itga2,Tgfbr2,Adcyap1r1,Cx3cr1,Smpd3,Ptafr,Cd300lb,Arnt2,Tlr9,Icam1,Col3a1,Dnm1,Folr2,P2rx7,Sirpa,Camk2a,Sox4,Dcn,Cd68,Ildr2,Apod,Ptgir,Pdgfra,Slit2,Pid1,Ryr1
GO:0001655	urogenital system development	23	353	9.72e-05	Serpinf1,Ace,Cd44,Nid1,Cd34,Ptch1,Angpt1,Fbn1,Lrp4,Sfrp1,Mmp2,Dact2,Gpc3,Col4a4,Fmn1,Sox4,Dcn,Ephb2,Sulf2,Cfh,Pdgfra,Slit2,Prox1	Serpinf1,Ace,Cd44,Nid1,Cd34,Ptch1,Angpt1,Fbn1,Lrp4,Sfrp1,Mmp2,Dact2,Gpc3,Col4a4,Fmn1,Sox4,Dcn,Ephb2,Sulf2,Cfh,Pdgfra,Slit2,Prox1
GO:0050767	regulation of neurogenesis	42	948	0.00011	Serpinf1,Ace,Plxna3,Jade2,Kremen1,Efemp1,Sema4d,Dbn1,Robo1,Olfm1,Lrp4,Tlr2,Tnfrsf1b,Hgf,Sfrp1,Dixdc1,Gdpd5,Camk1d,Prex1,Igsf10,Gdf7,Ptprf,Lrp1,Nbl1,Plxnb2,Lpar1,Fzd1,Flrt2,Gdf6,Cx3cr1,Col3a1,Scn1b,Sema3b,Camk2a,Ephb2,Kif1a,Plxna4,Cdon,Reln,Slit2,Plxna1,Prox1	Serpinf1,Ace,Plxna3,Jade2,Kremen1,Efemp1,Sema4d,Dbn1,Robo1,Olfm1,Lrp4,Tlr2,Tnfrsf1b,Hgf,Sfrp1,Dixdc1,Gdpd5,Camk1d,Prex1,Igsf10,Gdf7,Ptprf,Lrp1,Nbl1,Plxnb2,Lpar1,Fzd1,Flrt2,Gdf6,Cx3cr1,Col3a1,Scn1b,Sema3b,Camk2a,Ephb2,Kif1a,Plxna4,Cdon,Reln,Slit2,Plxna1,Prox1
GO:0090287	regulation of cellular response to growth factor stimulus	20	277	0.00011	Vsir,Fgf18,Angpt1,Robo1,Smoc2,Fbn1,Sfrp1,Ptprf,Nbl1,Adamts12,Fzd1,Gpc3,Htra3,Adamtsl2,Dcn,Sulf2,Ccbe1,Slit2,Glg1,Tmem108	Vsir,Fgf18,Angpt1,Robo1,Smoc2,Fbn1,Sfrp1,Ptprf,Nbl1,Adamts12,Fzd1,Gpc3,Htra3,Adamtsl2,Dcn,Sulf2,Ccbe1,Slit2,Glg1,Tmem108
GO:0002366	leukocyte activation involved in immune response	15	159	0.00012	Lbp,Tnfaip3,Enpp3,Slc11a1,Tyrobp,Plcl2,Cx3cr1,Ly9,Icam1,Myo1f,Cd74,Cd300a,Clec7a,Syk,Lcp1	Lbp,Tnfaip3,Enpp3,Slc11a1,Tyrobp,Plcl2,Cx3cr1,Ly9,Icam1,Myo1f,Cd74,Cd300a,Clec7a,Syk,Lcp1
GO:0032755	positive regulation of interleukin-6 production	12	99	0.00012	Lbp,Il6ra,Tlr2,Tyrobp,Rab7b,Ptafr,Tlr9,Cd74,P2rx7,Clec7a,Syk,Unc93b1	Lbp,Il6ra,Tlr2,Tyrobp,Rab7b,Ptafr,Tlr9,Cd74,P2rx7,Clec7a,Syk,Unc93b1
GO:0014066	regulation of phosphatidylinositol 3-kinase signaling	12	100	0.00013	Ncf1,Egfr,Sema4d,Angpt1,Myoc,Hgf,Fgr,Ptpn13,Pik3ap1,Dcn,Selp,Reln	Ncf1,Egfr,Sema4d,Angpt1,Myoc,Hgf,Fgr,Ptpn13,Pik3ap1,Dcn,Selp,Reln
GO:0065009	regulation of molecular function	127	4379	0.00013	Itgb2,Serpinf1,Ace,Spi1,Hck,Plxna3,Irf5,Clec11a,Cd44,Saa3,Pcolce2,Ncf1,Stac2,Cxcl16,Tnfaip3,Vsir,Egfr,Fgf18,Efemp1,Pik3r5,Lgmn,Sema4d,Ptch1,Dbn1,Angpt1,Robo1,Runx1,Igfbp6,Serping1,Csf1r,Slc11a1,Gpr39,Cd55,Sele,Fcgr2b,Gsn,Fbn1,Wnt2b,Il6ra,Tlr2,F3,Hgf,Fgr,Rasgef1b,Pcolce,Ctsc,Nucb2,Atp2a1,Sfrp1,Nckap1l,Cmklr1,Camk1d,Prex1,Gdf7,Mgat5,Ptprf,Atp13a2,Spon1,Cyth4,Lrp1,Inhbb,Hand2,Dennd2a,Nbl1,Plcl2,Snai…	Itgb2,Serpinf1,Ace,Spi1,Hck,Plxna3,Irf5,Clec11a,Cd44,Saa3,Pcolce2,Ncf1,Stac2,Cxcl16,Tnfaip3,Vsir,Egfr,Fgf18,Efemp1,Pik3r5,Lgmn,Sema4d,Ptch1,Dbn1,Angpt1,Robo1,Runx1,Igfbp6,Serping1,Csf1r,Slc11a1,Gpr39,Cd55,Sele,Fcgr2b,Gsn,Fbn1,Wnt2b,Il6ra,Tlr2,F3,Hgf,Fgr,Rasgef1b,Pcolce,Ctsc,Nucb2,Atp2a1,Sfrp1,Nckap1l,Cmklr1,Camk1d,Prex1,Gdf7,Mgat5,Ptprf,Atp13a2,Spon1,Cyth4,Lrp1,Inhbb,Hand2,Dennd2a,Nbl1,Plcl2,Snai…
GO:1901701	cellular response to oxygen-containing compound	44	1026	0.00014	Serpinf1,Col1a1,Spi1,Cybb,Ncf1,Lbp,Cxcl16,Tnfaip3,Egfr,Lgmn,Ptch1,Igfbp5,Fcgr2b,Mrc1,Fbn1,Tlr2,Tnfrsf1b,Nsg1,Col1a2,Sfrp1,Mmp2,Mmp3,Col16a1,Lrp1,Inhbb,Nrip1,Lpar1,Itga2,Cx3cr1,Smpd3,Ptafr,Cd300lb,Tlr9,Icam1,Col3a1,Folr2,Sirpa,Camk2a,Sox4,Cd68,Pdgfra,Slit2,Pid1,Ryr1	Serpinf1,Col1a1,Spi1,Cybb,Ncf1,Lbp,Cxcl16,Tnfaip3,Egfr,Lgmn,Ptch1,Igfbp5,Fcgr2b,Mrc1,Fbn1,Tlr2,Tnfrsf1b,Nsg1,Col1a2,Sfrp1,Mmp2,Mmp3,Col16a1,Lrp1,Inhbb,Nrip1,Lpar1,Itga2,Cx3cr1,Smpd3,Ptafr,Cd300lb,Tlr9,Icam1,Col3a1,Folr2,Sirpa,Camk2a,Sox4,Cd68,Pdgfra,Slit2,Pid1,Ryr1
GO:0032963	collagen metabolic process	9	51	0.00016	Col1a1,Ctsk,Col1a2,Mmp2,Mmp3,Adamts2,Smpd3,Mmp14,P2rx7	Col1a1,Ctsk,Col1a2,Mmp2,Mmp3,Adamts2,Smpd3,Mmp14,P2rx7
GO:0045596	negative regulation of cell differentiation	36	761	0.00016	Plxna3,Cd44,Egfr,Kremen1,Efemp1,Sema4d,Ptch1,Runx1,Abcg1,Igfbp5,Olfm1,Fbn1,Lrp4,Nucb2,Sfrp1,Dixdc1,C1qc,Lrp1,Hand2,Snai1,Zfpm2,Lpar1,Fbln1,Adamts12,Tmem119,Nfatc2,Col3a1,Cd74,Tmem176a,Sema3b,Ephb2,Pi16,Slit2,Gdf10,Tmem176b,Ccl21c	Plxna3,Cd44,Egfr,Kremen1,Efemp1,Sema4d,Ptch1,Runx1,Abcg1,Igfbp5,Olfm1,Fbn1,Lrp4,Nucb2,Sfrp1,Dixdc1,C1qc,Lrp1,Hand2,Snai1,Zfpm2,Lpar1,Fbln1,Adamts12,Tmem119,Nfatc2,Col3a1,Cd74,Tmem176a,Sema3b,Ephb2,Pi16,Slit2,Gdf10,Tmem176b,Ccl21c
GO:0048705	skeletal system morphogenesis	19	259	0.00016	Col1a1,Actn3,Fgf18,Fgr,Sfrp1,Mmp2,Tgfbr2,Gas1,Smpd3,Tmem119,Col12a1,Mmp14,P2rx7,Fmn1,Col14a1,Pdgfra,Matn2,Tifab,Glg1	Col1a1,Actn3,Fgf18,Fgr,Sfrp1,Mmp2,Tgfbr2,Gas1,Smpd3,Tmem119,Col12a1,Mmp14,P2rx7,Fmn1,Col14a1,Pdgfra,Matn2,Tifab,Glg1
GO:2000027	regulation of animal organ morphogenesis	17	210	0.00016	Celsr1,Cd34,Tnfaip3,Ntn4,Fgf18,Robo1,Wnt2b,Hgf,Sfrp1,Hand2,Plekha4,Fzd1,Tgfbr2,Gpc3,Sulf2,Dact1,Pdgfra	Celsr1,Cd34,Tnfaip3,Ntn4,Fgf18,Robo1,Wnt2b,Hgf,Sfrp1,Hand2,Plekha4,Fzd1,Tgfbr2,Gpc3,Sulf2,Dact1,Pdgfra
GO:0030097	hemopoiesis	32	637	0.00018	Spi1,Lrrk1,Cd34,Tnfaip3,Sptb,Angpt1,Runx1,Csf1r,Wnt2b,Tlr2,Tyrobp,Sfrp1,Nckap1l,H2-DMa,Prex1,Plcl2,Dact2,Tgfbr2,Gpc3,Pld4,Itgam,Smpd3,Ly9,Mfap2,Pirb,Cd74,Sirpa,Sox4,Pou2f2,Nfam1,Syk,Pdgfra	Spi1,Lrrk1,Cd34,Tnfaip3,Sptb,Angpt1,Runx1,Csf1r,Wnt2b,Tlr2,Tyrobp,Sfrp1,Nckap1l,H2-DMa,Prex1,Plcl2,Dact2,Tgfbr2,Gpc3,Pld4,Itgam,Smpd3,Ly9,Mfap2,Pirb,Cd74,Sirpa,Sox4,Pou2f2,Nfam1,Syk,Pdgfra
GO:0051249	regulation of lymphocyte activation	25	425	0.00018	Cd44,Tnfaip3,Vsir,Runx1,Fcgr2b,Gsn,Tnfrsf1b,Fgr,Tyrobp,Sfrp1,Nckap1l,H2-DMa,Tgfbr2,Nfatc2,Tlr9,Mmp14,Cd74,Bst1,Sirpa,Sox4,Cd300a,Nfam1,Clec7a,Ephb6,Syk	Cd44,Tnfaip3,Vsir,Runx1,Fcgr2b,Gsn,Tnfrsf1b,Fgr,Tyrobp,Sfrp1,Nckap1l,H2-DMa,Tgfbr2,Nfatc2,Tlr9,Mmp14,Cd74,Bst1,Sirpa,Sox4,Cd300a,Nfam1,Clec7a,Ephb6,Syk
GO:0002009	morphogenesis of an epithelium	28	520	0.00022	Cd44,Aldh1a3,Celsr1,Egfr,Ptch1,Angpt1,Robo1,Runx1,Igfbp5,Pdpn,Sfrp1,Mmp2,Gdf7,Hand2,Cc2d2a,Snai1,Plxnb2,Fzd1,Socs3,Tgfbr2,Gpc3,Tmeff2,Mmp14,Fmn1,Sox4,Slit2,Plxna1,Prox1	Cd44,Aldh1a3,Celsr1,Egfr,Ptch1,Angpt1,Robo1,Runx1,Igfbp5,Pdpn,Sfrp1,Mmp2,Gdf7,Hand2,Cc2d2a,Snai1,Plxnb2,Fzd1,Socs3,Tgfbr2,Gpc3,Tmeff2,Mmp14,Fmn1,Sox4,Slit2,Plxna1,Prox1
GO:0010942	positive regulation of cell death	34	708	0.00022	Folh1,Ace,Irf5,Cd44,Aldh1a3,Robo1,Fcgr2b,Olfm1,Gsn,Siglec1,F3,Tnfrsf1b,Ctsc,Tyrobp,Sfrp1,Mmp2,Mmp3,Camk1d,Ptprf,Lrp1,Inhbb,Srpx,Lpar1,Itgam,Cd248,Arrb1,P2rx7,Camk2a,Sox4,Pik3cd,Steap3,Syk,Slit2,Phlda1	Folh1,Ace,Irf5,Cd44,Aldh1a3,Robo1,Fcgr2b,Olfm1,Gsn,Siglec1,F3,Tnfrsf1b,Ctsc,Tyrobp,Sfrp1,Mmp2,Mmp3,Camk1d,Ptprf,Lrp1,Inhbb,Srpx,Lpar1,Itgam,Cd248,Arrb1,P2rx7,Camk2a,Sox4,Pik3cd,Steap3,Syk,Slit2,Phlda1
GO:0060348	bone development	17	216	0.00022	Col1a1,Actn3,Lrrk1,Fgf18,Sema4d,Myoc,Tgfbr2,Smpd3,Tmem119,Col12a1,Mmp14,Sulf2,Col14a1,Matn2,Tifab,Glg1,Ryr1	Col1a1,Actn3,Lrrk1,Fgf18,Sema4d,Myoc,Tgfbr2,Smpd3,Tmem119,Col12a1,Mmp14,Sulf2,Col14a1,Matn2,Tifab,Glg1,Ryr1
GO:0050728	negative regulation of inflammatory response	14	148	0.00023	Serpinf1,Cd44,Tnfaip3,Enpp3,Fcgr2b,Tnfrsf1b,Hgf,Nt5e,Socs3,Cx3cr1,Sirpa,C1qtnf3,Apod,Slit2	Serpinf1,Cd44,Tnfaip3,Enpp3,Fcgr2b,Tnfrsf1b,Hgf,Nt5e,Socs3,Cx3cr1,Sirpa,C1qtnf3,Apod,Slit2
GO:0032642	regulation of chemokine production	11	88	0.00024	Lbp,Csf1r,Il6ra,Tlr2,Lrp1,Tlr9,Cd74,Sirpa,C1qtnf3,Syk,Apod	Lbp,Csf1r,Il6ra,Tlr2,Lrp1,Tlr9,Cd74,Sirpa,C1qtnf3,Syk,Apod
GO:0002697	regulation of immune effector process	23	377	0.00025	Itgb2,Lbp,Tnfaip3,Enpp3,Vsir,Angpt1,Serping1,Cd55,Fcgr2b,Tlr2,Tnfrsf1b,Fgr,Tyrobp,Was,Itgam,Ptafr,Tlr9,Cd74,P2rx7,Cd300a,Cfh,Clec7a,Syk	Itgb2,Lbp,Tnfaip3,Enpp3,Vsir,Angpt1,Serping1,Cd55,Fcgr2b,Tlr2,Tnfrsf1b,Fgr,Tyrobp,Was,Itgam,Ptafr,Tlr9,Cd74,P2rx7,Cd300a,Cfh,Clec7a,Syk
GO:0051130	positive regulation of cellular component organization	49	1236	0.00027	Serpinf1,Hck,Plxna3,Tpbg,Lbp,Efemp1,Sema4d,Dbn1,Angpt1,Robo1,Sele,Myoc,Gsn,Lrp4,Pdpn,Hgf,Tyrobp,Was,Mmp3,Dixdc1,Nckap1l,Col16a1,Camk1d,Ptprf,Lrp1,Plxnb2,Lpar1,Itga2,Fzd1,Lrtm1,Flrt2,Gpc3,Smpd3,Nfatc2,Icam1,Dnm1,Arrb1,Scn1b,P2rx7,Fmn1,Dcn,Ephb2,Arap1,Plxna4,Syk,Lcp1,Reln,Plxna1,Prox1	Serpinf1,Hck,Plxna3,Tpbg,Lbp,Efemp1,Sema4d,Dbn1,Angpt1,Robo1,Sele,Myoc,Gsn,Lrp4,Pdpn,Hgf,Tyrobp,Was,Mmp3,Dixdc1,Nckap1l,Col16a1,Camk1d,Ptprf,Lrp1,Plxnb2,Lpar1,Itga2,Fzd1,Lrtm1,Flrt2,Gpc3,Smpd3,Nfatc2,Icam1,Dnm1,Arrb1,Scn1b,P2rx7,Fmn1,Dcn,Ephb2,Arap1,Plxna4,Syk,Lcp1,Reln,Plxna1,Prox1
GO:0051962	positive regulation of nervous system development	32	651	0.00027	Serpinf1,Ace,Plxna3,Tpbg,Jade2,Sema4d,Dbn1,Robo1,Tlr2,Tnfrsf1b,Hgf,Dixdc1,Gdpd5,Camk1d,Gdf7,Ptprf,Lrp1,Nbl1,Plxnb2,Lpar1,Fzd1,Lrtm1,Flrt2,Gdf6,Cx3cr1,Scn1b,Ephb2,Plxna4,Cdon,Reln,Plxna1,Prox1	Serpinf1,Ace,Plxna3,Tpbg,Jade2,Sema4d,Dbn1,Robo1,Tlr2,Tnfrsf1b,Hgf,Dixdc1,Gdpd5,Camk1d,Gdf7,Ptprf,Lrp1,Nbl1,Plxnb2,Lpar1,Fzd1,Lrtm1,Flrt2,Gdf6,Cx3cr1,Scn1b,Ephb2,Plxna4,Cdon,Reln,Plxna1,Prox1
GO:0033627	cell adhesion mediated by integrin	7	28	0.00028	Itgb2,Fbn1,Itga11,Col16a1,Itga2,Icam1,Itgb4	Itgb2,Fbn1,Itga11,Col16a1,Itga2,Icam1,Itgb4
GO:0002683	negative regulation of immune system process	25	439	0.00029	Cd44,Tnfaip3,Enpp3,Vsir,Angpt1,Runx1,Serping1,Cd55,Fcgr2b,Fbn1,Fgr,Tyrobp,Sfrp1,C1qc,Nbl1,Plcl2,Col3a1,Cd74,Tmem176a,Cd300a,Cd68,Apod,Slit2,Tmem176b,Ccl21c	Cd44,Tnfaip3,Enpp3,Vsir,Angpt1,Runx1,Serping1,Cd55,Fcgr2b,Fbn1,Fgr,Tyrobp,Sfrp1,C1qc,Nbl1,Plcl2,Col3a1,Cd74,Tmem176a,Cd300a,Cd68,Apod,Slit2,Tmem176b,Ccl21c
GO:0060326	cell chemotaxis	16	197	0.00029	Itgb2,Saa3,Lbp,Cxcl16,Hgf,Nckap1l,Prex1,Ackr2,Lpar1,Cx3cr1,Itgam,Csf3r,Syk,Gpr35,Pdgfra,Ccl21c	Itgb2,Saa3,Lbp,Cxcl16,Hgf,Nckap1l,Prex1,Ackr2,Lpar1,Cx3cr1,Itgam,Csf3r,Syk,Gpr35,Pdgfra,Ccl21c
GO:0050790	regulation of catalytic activity	74	2202	0.0003	Serpinf1,Ace,Plxna3,Cd44,Pcolce2,Ncf1,Tnfaip3,Vsir,Egfr,Fgf18,Pik3r5,Lgmn,Sema4d,Dbn1,Angpt1,Robo1,Igfbp6,Serping1,Csf1r,Slc11a1,Gpr39,Cd55,Sele,Gsn,Fbn1,Il6ra,F3,Hgf,Fgr,Pcolce,Ctsc,Sfrp1,Nckap1l,Prex1,Mgat5,Atp13a2,Lrp1,Plxnb2,Lpar1,Itga2,Fbln1,Socs3,Tgfbr2,Adcyap1r1,Gpc3,Itgam,C4b,Ptafr,Alox5ap,Tlr9,Icam1,Mtcl1,Myoz1,Cd74,Arrb1,P2rx7,Sirpa,Camk2a,Ephb2,Cd300a,Arap1,Pi16,Ephb6,Plxna4,Rasa3,Syk,…	Serpinf1,Ace,Plxna3,Cd44,Pcolce2,Ncf1,Tnfaip3,Vsir,Egfr,Fgf18,Pik3r5,Lgmn,Sema4d,Dbn1,Angpt1,Robo1,Igfbp6,Serping1,Csf1r,Slc11a1,Gpr39,Cd55,Sele,Gsn,Fbn1,Il6ra,F3,Hgf,Fgr,Pcolce,Ctsc,Sfrp1,Nckap1l,Prex1,Mgat5,Atp13a2,Lrp1,Plxnb2,Lpar1,Itga2,Fbln1,Socs3,Tgfbr2,Adcyap1r1,Gpc3,Itgam,C4b,Ptafr,Alox5ap,Tlr9,Icam1,Mtcl1,Myoz1,Cd74,Arrb1,P2rx7,Sirpa,Camk2a,Ephb2,Cd300a,Arap1,Pi16,Ephb6,Plxna4,Rasa3,Syk,…
GO:0050766	positive regulation of phagocytosis	10	73	0.00031	Lbp,C2,Slc11a1,Fcgr2b,Nckap1l,Camk1d,Lrp1,Itga2,Sirpa,Clec7a	Lbp,C2,Slc11a1,Fcgr2b,Nckap1l,Camk1d,Lrp1,Itga2,Sirpa,Clec7a
GO:1902105	regulation of leukocyte differentiation	20	300	0.00031	Cd44,Vsir,Runx1,Csf1r,Fbn1,Tyrobp,Sfrp1,Nckap1l,C1qc,H2-DMa,Tgfbr2,Itgam,Tlr9,Mmp14,Cd74,Tmem176a,Sox4,Nfam1,Syk,Tmem176b	Cd44,Vsir,Runx1,Csf1r,Fbn1,Tyrobp,Sfrp1,Nckap1l,C1qc,H2-DMa,Tgfbr2,Itgam,Tlr9,Mmp14,Cd74,Tmem176a,Sox4,Nfam1,Syk,Tmem176b
GO:0009100	glycoprotein metabolic process	20	301	0.00032	Man1a,Gfpt2,Galnt15,Sdf2l1,St8sia2,Man2b2,Gxylt2,Man2b1,Mgat5,Dse,Hpse,Egflam,Adamts12,Galnt10,Wbscr17,Slc4a10,Dcn,Sulf2,Spock2,Phlda1	Man1a,Gfpt2,Galnt15,Sdf2l1,St8sia2,Man2b2,Gxylt2,Man2b1,Mgat5,Dse,Hpse,Egflam,Adamts12,Galnt10,Wbscr17,Slc4a10,Dcn,Sulf2,Spock2,Phlda1
GO:0009617	response to bacterium	32	660	0.00033	Ace,Hck,Irf5,Saa3,Ncf1,Lbp,Cxcl16,Tnfaip3,Adamts5,Slc11a1,Fcgr2b,Mrc1,Tlr2,Tnfrsf1b,Fgr,Stab1,Ssc5d,Cx3cr1,Gpc3,Ptafr,Cd300lb,Tlr9,Myo1f,Lyz2,Ccdc80,P2rx7,Sirpa,Dcn,Cd68,Mpeg1,Syk,Ptgir	Ace,Hck,Irf5,Saa3,Ncf1,Lbp,Cxcl16,Tnfaip3,Adamts5,Slc11a1,Fcgr2b,Mrc1,Tlr2,Tnfrsf1b,Fgr,Stab1,Ssc5d,Cx3cr1,Gpc3,Ptafr,Cd300lb,Tlr9,Myo1f,Lyz2,Ccdc80,P2rx7,Sirpa,Dcn,Cd68,Mpeg1,Syk,Ptgir
GO:0014068	positive regulation of phosphatidylinositol 3-kinase signaling	10	74	0.00033	Ncf1,Sema4d,Angpt1,Myoc,Hgf,Fgr,Pik3ap1,Dcn,Selp,Reln	Ncf1,Sema4d,Angpt1,Myoc,Hgf,Fgr,Pik3ap1,Dcn,Selp,Reln
GO:0050731	positive regulation of peptidyl-tyrosine phosphorylation	16	200	0.00033	Ace,Cd44,Lrrk1,Ncf1,Sema4d,Angpt1,Csf1r,Lrp4,Il6ra,Hgf,Icam1,Cd74,Clec7a,Syk,Reln,Pdgfra	Ace,Cd44,Lrrk1,Ncf1,Sema4d,Angpt1,Csf1r,Lrp4,Il6ra,Hgf,Icam1,Cd74,Clec7a,Syk,Reln,Pdgfra
GO:0050864	regulation of B cell activation	13	132	0.00033	Tnfaip3,Fcgr2b,Tyrobp,Sfrp1,Nckap1l,Nfatc2,Tlr9,Mmp14,Cd74,Bst1,Cd300a,Nfam1,Syk	Tnfaip3,Fcgr2b,Tyrobp,Sfrp1,Nckap1l,Nfatc2,Tlr9,Mmp14,Cd74,Bst1,Cd300a,Nfam1,Syk
GO:0051173	positive regulation of nitrogen compound metabolic process	96	3119	0.00033	Itgb2,Col1a1,Ace,Spi1,Irf5,Cd44,Lrrk1,Pcolce2,Ncf1,C1qtnf1,Igfbp4,Tnfaip3,Vsir,Egfr,Fgf18,Pik3r5,Lgmn,Sema4d,Ptch1,Hexb,Angpt1,Robo1,Runx1,Igfbp6,Smoc2,Abcg1,Csf1r,Clec3b,Slc11a1,Gpr39,Fcgr2b,Gsn,Fbn1,Lrp4,Il6ra,Tlr2,F3,Tnfrsf1b,Hgf,Pcolce,Ctsc,Was,Sfrp1,Dixdc1,Nckap1l,Gdf7,Spon1,Lrp1,Inhbb,Hand2,Snai1,Zfpm2,Nrip1,Plxnb2,Lpar1,S1pr2,Itga2,Fbln1,Trim56,Fzd1,Tgfbr2,Gdf6,Cx3cr1,Gpc3,Smpd3,Tmem119,Pt…	Itgb2,Col1a1,Ace,Spi1,Irf5,Cd44,Lrrk1,Pcolce2,Ncf1,C1qtnf1,Igfbp4,Tnfaip3,Vsir,Egfr,Fgf18,Pik3r5,Lgmn,Sema4d,Ptch1,Hexb,Angpt1,Robo1,Runx1,Igfbp6,Smoc2,Abcg1,Csf1r,Clec3b,Slc11a1,Gpr39,Fcgr2b,Gsn,Fbn1,Lrp4,Il6ra,Tlr2,F3,Tnfrsf1b,Hgf,Pcolce,Ctsc,Was,Sfrp1,Dixdc1,Nckap1l,Gdf7,Spon1,Lrp1,Inhbb,Hand2,Snai1,Zfpm2,Nrip1,Plxnb2,Lpar1,S1pr2,Itga2,Fbln1,Trim56,Fzd1,Tgfbr2,Gdf6,Cx3cr1,Gpc3,Smpd3,Tmem119,Pt…
GO:0050900	leukocyte migration	16	202	0.00037	Itgb2,Lbp,Cd34,Cxcl16,Sele,Nckap1l,Prex1,Cx3cr1,Itgam,Icam1,Sirpa,Csf3r,Syk,Selp,Gpr35,Ccl21c	Itgb2,Lbp,Cd34,Cxcl16,Sele,Nckap1l,Prex1,Cx3cr1,Itgam,Icam1,Sirpa,Csf3r,Syk,Selp,Gpr35,Ccl21c
GO:0051049	regulation of transport	65	1862	0.00038	Itgb2,Ace,Hck,Cybb,Lbp,Cd34,Stac2,C1qtnf1,Egfr,Ptch1,Dbn1,Cacna2d3,Angpt1,Runx1,Abcg1,C2,Slc11a1,Gpr39,Sele,Fcgr2b,Tlr2,Tnfrsf1b,Fgr,Rtn2,Nucb2,Atp2a1,Sfrp1,Nckap1l,Camk1d,Atp13a2,Lrp1,Inhbb,Itga2,Pltp,Adcyap1r1,Gpc3,Gas1,Itgam,Smpd3,Ptafr,Tlr9,Fxyd6,Icam1,Mtcl1,Dnm1,AF251705,Cd74,Arrb1,Scn1b,P2rx7,Sirpa,Camk2a,Sox4,Ephb2,Cd300a,Anpep,C1qtnf3,Clec7a,Syk,Lcp1,Apod,Reln,Gpr35,Pid1,Tifab	Itgb2,Ace,Hck,Cybb,Lbp,Cd34,Stac2,C1qtnf1,Egfr,Ptch1,Dbn1,Cacna2d3,Angpt1,Runx1,Abcg1,C2,Slc11a1,Gpr39,Sele,Fcgr2b,Tlr2,Tnfrsf1b,Fgr,Rtn2,Nucb2,Atp2a1,Sfrp1,Nckap1l,Camk1d,Atp13a2,Lrp1,Inhbb,Itga2,Pltp,Adcyap1r1,Gpc3,Gas1,Itgam,Smpd3,Ptafr,Tlr9,Fxyd6,Icam1,Mtcl1,Dnm1,Cd300c2,Cd74,Arrb1,Scn1b,P2rx7,Sirpa,Camk2a,Sox4,Ephb2,Cd300a,Anpep,C1qtnf3,Clec7a,Syk,Lcp1,Apod,Reln,Gpr35,Pid1,Tifab
GO:0033674	positive regulation of kinase activity	29	570	0.00039	Ace,Ncf1,Egfr,Fgf18,Pik3r5,Angpt1,Robo1,Igfbp6,Csf1r,Slc11a1,Gpr39,Fbn1,Il6ra,Hgf,Fgr,Nckap1l,Lpar1,Tgfbr2,Tlr9,Cd74,Arrb1,P2rx7,Ephb2,Ephb6,Syk,Reln,Pdgfra,Shc2,Prox1	Ace,Ncf1,Egfr,Fgf18,Pik3r5,Angpt1,Robo1,Igfbp6,Csf1r,Slc11a1,Gpr39,Fbn1,Il6ra,Hgf,Fgr,Nckap1l,Lpar1,Tgfbr2,Tlr9,Cd74,Arrb1,P2rx7,Ephb2,Ephb6,Syk,Reln,Pdgfra,Shc2,Prox1
GO:0044057	regulation of system process	30	602	0.00039	Ace,Tbxas1,Actn3,C1qtnf1,Egfr,Dbn1,Runx1,Igfbp5,Gpr39,Tnfrsf1b,Hgf,Ctsc,Atp2a1,Mmp2,Inhbb,Hand2,S1pr2,Itga2,Ptafr,Icam1,Scn1b,Anpep,Col14a1,C1qtnf3,Pi16,Reln,Gpr35,Tifab,Ryr1,Tmem108	Ace,Tbxas1,Actn3,C1qtnf1,Egfr,Dbn1,Runx1,Igfbp5,Gpr39,Tnfrsf1b,Hgf,Ctsc,Atp2a1,Mmp2,Inhbb,Hand2,S1pr2,Itga2,Ptafr,Icam1,Scn1b,Anpep,Col14a1,C1qtnf3,Pi16,Reln,Gpr35,Tifab,Ryr1,Tmem108
GO:0007160	cell-matrix adhesion	12	114	0.0004	Itgb2,Nid1,Cd34,Itga11,Col16a1,Hpse,Sned1,Itga2,Adamts12,Col3a1,Sirpa,Itgb4	Itgb2,Nid1,Cd34,Itga11,Col16a1,Hpse,Sned1,Itga2,Adamts12,Col3a1,Sirpa,Itgb4
GO:0060349	bone morphogenesis	12	116	0.00047	Col1a1,Actn3,Fgf18,Tgfbr2,Smpd3,Tmem119,Col12a1,Mmp14,Col14a1,Matn2,Tifab,Glg1	Col1a1,Actn3,Fgf18,Tgfbr2,Smpd3,Tmem119,Col12a1,Mmp14,Col14a1,Matn2,Tifab,Glg1
GO:0016485	protein processing	14	160	0.00048	Vsir,Lgmn,Ptch1,Cpxm1,Prss12,F3,Cpxm2,Plat,Cpz,Adamts2,C1ra,Mmp14,P2rx7,Ece2	Vsir,Lgmn,Ptch1,Cpxm1,Prss12,F3,Cpxm2,Plat,Cpz,Adamts2,C1ra,Mmp14,P2rx7,Ece2
GO:0043065	positive regulation of apoptotic process	31	641	0.00048	Folh1,Ace,Irf5,Cd44,Aldh1a3,Robo1,Olfm1,Gsn,Siglec1,F3,Tnfrsf1b,Ctsc,Tyrobp,Sfrp1,Mmp2,Camk1d,Ptprf,Inhbb,Srpx,Lpar1,Itgam,Cd248,Arrb1,P2rx7,Camk2a,Sox4,Pik3cd,Steap3,Syk,Slit2,Phlda1	Folh1,Ace,Irf5,Cd44,Aldh1a3,Robo1,Olfm1,Gsn,Siglec1,F3,Tnfrsf1b,Ctsc,Tyrobp,Sfrp1,Mmp2,Camk1d,Ptprf,Inhbb,Srpx,Lpar1,Itgam,Cd248,Arrb1,P2rx7,Camk2a,Sox4,Pik3cd,Steap3,Syk,Slit2,Phlda1
GO:0043085	positive regulation of catalytic activity	51	1341	0.00048	Ace,Pcolce2,Ncf1,Vsir,Egfr,Fgf18,Pik3r5,Lgmn,Sema4d,Angpt1,Robo1,Igfbp6,Csf1r,Slc11a1,Gpr39,Sele,Gsn,Fbn1,Il6ra,F3,Hgf,Fgr,Pcolce,Ctsc,Nckap1l,Prex1,Lpar1,Itga2,Fbln1,Tgfbr2,Adcyap1r1,Itgam,Ptafr,Alox5ap,Tlr9,Icam1,Mtcl1,Cd74,Arrb1,P2rx7,Ephb2,Cd300a,Arap1,Ephb6,Rasa3,Syk,Reln,Pdgfra,Shc2,Prox1,Ccl21c	Ace,Pcolce2,Ncf1,Vsir,Egfr,Fgf18,Pik3r5,Lgmn,Sema4d,Angpt1,Robo1,Igfbp6,Csf1r,Slc11a1,Gpr39,Sele,Gsn,Fbn1,Il6ra,F3,Hgf,Fgr,Pcolce,Ctsc,Nckap1l,Prex1,Lpar1,Itga2,Fbln1,Tgfbr2,Adcyap1r1,Itgam,Ptafr,Alox5ap,Tlr9,Icam1,Mtcl1,Cd74,Arrb1,P2rx7,Ephb2,Cd300a,Arap1,Ephb6,Rasa3,Syk,Reln,Pdgfra,Shc2,Prox1,Ccl21c
GO:0050769	positive regulation of neurogenesis	29	579	0.0005	Serpinf1,Ace,Plxna3,Jade2,Sema4d,Dbn1,Robo1,Tlr2,Tnfrsf1b,Hgf,Dixdc1,Gdpd5,Camk1d,Gdf7,Ptprf,Lrp1,Nbl1,Plxnb2,Lpar1,Fzd1,Gdf6,Cx3cr1,Scn1b,Ephb2,Plxna4,Cdon,Reln,Plxna1,Prox1	Serpinf1,Ace,Plxna3,Jade2,Sema4d,Dbn1,Robo1,Tlr2,Tnfrsf1b,Hgf,Dixdc1,Gdpd5,Camk1d,Gdf7,Ptprf,Lrp1,Nbl1,Plxnb2,Lpar1,Fzd1,Gdf6,Cx3cr1,Scn1b,Ephb2,Plxna4,Cdon,Reln,Plxna1,Prox1
GO:0007507	heart development	29	581	0.00053	Ace,Ptch1,Angpt1,Robo1,Olfm1,Fbn1,Pdpn,Tnfrsf1b,Mmp2,Lrp1,Hand2,Cc2d2a,Snai1,Zfpm2,Fzd1,Flrt2,Tgfbr2,Gpc3,Nrap,Col3a1,Sox4,Col14a1,Ece2,Heg1,Bicc1,Pdgfra,Slit2,Prox1,Ryr1	Ace,Ptch1,Angpt1,Robo1,Olfm1,Fbn1,Pdpn,Tnfrsf1b,Mmp2,Lrp1,Hand2,Cc2d2a,Snai1,Zfpm2,Fzd1,Flrt2,Tgfbr2,Gpc3,Nrap,Col3a1,Sox4,Col14a1,Ece2,Heg1,Bicc1,Pdgfra,Slit2,Prox1,Ryr1
GO:0007229	integrin-mediated signaling pathway	10	79	0.00054	Itgb2,Fgr,Tyrobp,Itga11,Itga2,Itgam,Col3a1,Fyb,Itgb4,Syk	Itgb2,Fgr,Tyrobp,Itga11,Itga2,Itgam,Col3a1,Fyb,Itgb4,Syk
GO:0071363	cellular response to growth factor stimulus	25	459	0.00055	Col1a1,Cd44,Vsir,Egfr,Fgf18,Lgmn,Dbn1,Runx1,Fbn1,Tnfrsf1b,Hgf,Col1a2,Sfrp1,Gdf7,Adamts12,Flrt2,Tgfbr2,Gdf6,Cx3cr1,Smpd3,Col3a1,Arap1,Pdgfra,Gdf10,Tmem108	Col1a1,Cd44,Vsir,Egfr,Fgf18,Lgmn,Dbn1,Runx1,Fbn1,Tnfrsf1b,Hgf,Col1a2,Sfrp1,Gdf7,Adamts12,Flrt2,Tgfbr2,Gdf6,Cx3cr1,Smpd3,Col3a1,Arap1,Pdgfra,Gdf10,Tmem108
GO:1903039	positive regulation of leukocyte cell-cell adhesion	16	210	0.00055	Itgb2,Cd44,Vsir,Runx1,Sele,Nckap1l,H2-DMa,Tgfbr2,Ptafr,Icam1,Cd74,Sirpa,Sox4,Ephb6,Syk,Selp	Itgb2,Cd44,Vsir,Runx1,Sele,Nckap1l,H2-DMa,Tgfbr2,Ptafr,Icam1,Cd74,Sirpa,Sox4,Ephb6,Syk,Selp
GO:0010769	regulation of cell morphogenesis involved in differentiation	21	343	0.00056	Plxna3,Sema4d,Dbn1,Robo1,Myoc,Olfm1,Lrp4,Pdpn,Dixdc1,Prex1,Ptprf,Lrp1,Plxnb2,Fbln1,Sema3b,Ephb2,Kif1a,Plxna4,Reln,Slit2,Plxna1	Plxna3,Sema4d,Dbn1,Robo1,Myoc,Olfm1,Lrp4,Pdpn,Dixdc1,Prex1,Ptprf,Lrp1,Plxnb2,Fbln1,Sema3b,Ephb2,Kif1a,Plxna4,Reln,Slit2,Plxna1
GO:0016192	vesicle-mediated transport	45	1130	0.00056	Itgb2,Hck,Lbp,Rab11fip4,Cxcl16,Scrn1,Scara5,Loxl2,Slc11a1,Fcgr2b,Mrc1,Gsn,Lrp4,Siglec1,Prss12,Nsg1,Tyrobp,Was,Atp13a2,Lrp1,Dennd2a,Stab1,Srpx,Ackr2,Ssc5d,Tgfbr2,Rab7b,Pld4,Itgam,Ptafr,Myo1f,Dnm1,Folr2,Arrb1,P2rx7,Sirpa,Tnfaip2,Cd300a,Clec7a,Steap3,Kif1a,Rab3il1,Syk,Loxl4,Tmem108	Itgb2,Hck,Lbp,Rab11fip4,Cxcl16,Scrn1,Scara5,Loxl2,Slc11a1,Fcgr2b,Mrc1,Gsn,Lrp4,Siglec1,Prss12,Nsg1,Tyrobp,Was,Atp13a2,Lrp1,Dennd2a,Stab1,Srpx,Ackr2,Ssc5d,Tgfbr2,Rab7b,Pld4,Itgam,Ptafr,Myo1f,Dnm1,Folr2,Arrb1,P2rx7,Sirpa,Tnfaip2,Cd300a,Clec7a,Steap3,Kif1a,Rab3il1,Syk,Loxl4,Tmem108
GO:0060322	head development	36	814	0.00056	Col1a1,Plxna3,Aldh1a3,Egfr,Ptch1,Robo1,Csf1r,Fcgr2b,Wnt2b,Tyrobp,Mmp2,Dixdc1,Gdpd5,Gdf7,Dclk1,Plxnb2,Lpar1,Tgfbr2,Cx3cr1,Gas1,Itgam,Arnt2,Col3a1,Mmp14,Slc4a10,Ephb2,Kif1a,Plxna4,Ece2,Cdon,Apod,Reln,Pdgfra,Slit2,Prox1,Tmem108	Col1a1,Plxna3,Aldh1a3,Egfr,Ptch1,Robo1,Csf1r,Fcgr2b,Wnt2b,Tyrobp,Mmp2,Dixdc1,Gdpd5,Gdf7,Dclk1,Plxnb2,Lpar1,Tgfbr2,Cx3cr1,Gas1,Itgam,Arnt2,Col3a1,Mmp14,Slc4a10,Ephb2,Kif1a,Plxna4,Ece2,Cdon,Apod,Reln,Pdgfra,Slit2,Prox1,Tmem108
GO:0030199	collagen fibril organization	8	47	0.00062	Col1a1,Loxl2,Dpt,Col1a2,Adamts2,Col3a1,Col14a1,Loxl4	Col1a1,Loxl2,Dpt,Col1a2,Adamts2,Col3a1,Col14a1,Loxl4
GO:0002703	regulation of leukocyte mediated immunity	16	214	0.00067	Itgb2,Vsir,Cd55,Fcgr2b,Tlr2,Tnfrsf1b,Fgr,Tyrobp,Was,Itgam,Ptafr,Tlr9,P2rx7,Cd300a,Clec7a,Syk	Itgb2,Vsir,Cd55,Fcgr2b,Tlr2,Tnfrsf1b,Fgr,Tyrobp,Was,Itgam,Ptafr,Tlr9,P2rx7,Cd300a,Clec7a,Syk
GO:0006898	receptor-mediated endocytosis	13	143	0.00067	Itgb2,Cxcl16,Fcgr2b,Mrc1,Siglec1,Lrp1,Tgfbr2,Itgam,Dnm1,Arrb1,Cd300a,Syk,Tmem108	Itgb2,Cxcl16,Fcgr2b,Mrc1,Siglec1,Lrp1,Tgfbr2,Itgam,Dnm1,Arrb1,Cd300a,Syk,Tmem108
GO:0032680	regulation of tumor necrosis factor production	14	166	0.00068	Cybb,Lbp,Cd34,Tnfaip3,Vsir,Angpt1,Tlr2,Tyrobp,Cx3cr1,Ptafr,Tlr9,Sirpa,Clec7a,Syk	Cybb,Lbp,Cd34,Tnfaip3,Vsir,Angpt1,Tlr2,Tyrobp,Cx3cr1,Ptafr,Tlr9,Sirpa,Clec7a,Syk
GO:0050919	negative chemotaxis	8	48	0.0007	Plxna3,Sema4d,Robo1,Lrtm1,Flrt2,Sema3b,Plxna4,Slit2	Plxna3,Sema4d,Robo1,Lrtm1,Flrt2,Sema3b,Plxna4,Slit2
GO:0008284	positive regulation of cell population proliferation	40	964	0.00072	Hck,Clec11a,Tnfaip3,Egfr,Fgf18,Tns3,Efemp1,Lgmn,Csf1r,Igfbp5,Il6ra,F3,Sfrp1,Mmp2,Nckap1l,Hpse,Zfpm2,Itga2,Fbln1,Tgfbr2,Cx3cr1,Gas1,Smpd3,Tmem119,Cd248,Ptafr,Nfatc2,Arnt2,Tlr9,Folr2,Cd74,Arrb1,Bst1,Sox4,Clec7a,Syk,Cdon,Pdgfra,Pid1,Prox1	Hck,Clec11a,Tnfaip3,Egfr,Fgf18,Tns3,Efemp1,Lgmn,Csf1r,Igfbp5,Il6ra,F3,Sfrp1,Mmp2,Nckap1l,Hpse,Zfpm2,Itga2,Fbln1,Tgfbr2,Cx3cr1,Gas1,Smpd3,Tmem119,Cd248,Ptafr,Nfatc2,Arnt2,Tlr9,Folr2,Cd74,Arrb1,Bst1,Sox4,Clec7a,Syk,Cdon,Pdgfra,Pid1,Prox1
GO:0030900	forebrain development	24	438	0.00073	Plxna3,Aldh1a3,Egfr,Robo1,Csf1r,Wnt2b,Tyrobp,Dixdc1,Gdpd5,Gdf7,Dclk1,Lpar1,Cx3cr1,Itgam,Col3a1,Slc4a10,Ephb2,Kif1a,Plxna4,Cdon,Reln,Slit2,Prox1,Tmem108	Plxna3,Aldh1a3,Egfr,Robo1,Csf1r,Wnt2b,Tyrobp,Dixdc1,Gdpd5,Gdf7,Dclk1,Lpar1,Cx3cr1,Itgam,Col3a1,Slc4a10,Ephb2,Kif1a,Plxna4,Cdon,Reln,Slit2,Prox1,Tmem108
GO:0022612	gland morphogenesis	12	123	0.00075	Cd44,Egfr,Ptch1,Robo1,Igfbp5,Sfrp1,Mmp2,Gdf7,Tgfbr2,Slit2,Plxna1,Prox1	Cd44,Egfr,Ptch1,Robo1,Igfbp5,Sfrp1,Mmp2,Gdf7,Tgfbr2,Slit2,Plxna1,Prox1
GO:0097435	supramolecular fiber organization	25	469	0.00075	Col1a1,Dbn1,Loxl2,Clip4,Dpt,Gsn,Col1a2,Was,Adamts2,Nrap,Myo1f,Col3a1,Myoz1,Arrb1,Clip2,Sirpa,Fmn1,Gas7,Col14a1,Tmsb10,Capg,Lcp1,Loxl4,Pdgfra,Prox1	Col1a1,Dbn1,Loxl2,Clip4,Dpt,Gsn,Col1a2,Was,Adamts2,Nrap,Myo1f,Col3a1,Myoz1,Arrb1,Clip2,Sirpa,Fmn1,Gas7,Col14a1,Tmsb10,Capg,Lcp1,Loxl4,Pdgfra,Prox1
GO:1903532	positive regulation of secretion by cell	22	382	0.00081	Itgb2,Cd34,C1qtnf1,Egfr,Runx1,Abcg1,Gpr39,Tlr2,Fgr,Nucb2,Atp13a2,Lrp1,Inhbb,Itgam,Smpd3,Ptafr,AF251705,Arrb1,P2rx7,Sox4,C1qtnf3,Syk	Itgb2,Cd34,C1qtnf1,Egfr,Runx1,Abcg1,Gpr39,Tlr2,Fgr,Nucb2,Atp13a2,Lrp1,Inhbb,Itgam,Smpd3,Ptafr,Cd300c2,Arrb1,P2rx7,Sox4,C1qtnf3,Syk
GO:0019222	regulation of metabolic process	160	6085	0.00082	Itgb2,Serpinf1,Col1a1,Ace,Spi1,Hck,Irf5,Cd44,Actn3,Lrrk1,Cybb,Pcolce2,Ncf1,Lbp,Cd34,C1qtnf1,Igfbp4,Tnfaip3,Vsir,Egfr,Fgf18,Efemp1,Cygb,Pik3r5,Lgmn,Sema4d,Ptch1,Hexb,Loxl2,Angpt1,Robo1,Adamts5,Runx1,Igfbp6,Serping1,Smoc2,Abcg1,Zfp521,Csf1r,Clec3b,Slc11a1,Igfbp5,Gpr39,Sele,Fcgr2b,Myoc,Olfm1,Gsn,Fbn1,Lrp4,Il6ra,Tlr2,F3,Tnfrsf1b,Hgf,Fgr,Nsg1,Pcolce,Ctsc,Tyrobp,Nucb2,Was,Plat,Sfrp1,Mmp3,Dixdc1,Nckap1l…	Itgb2,Serpinf1,Col1a1,Ace,Spi1,Hck,Irf5,Cd44,Actn3,Lrrk1,Cybb,Pcolce2,Ncf1,Lbp,Cd34,C1qtnf1,Igfbp4,Tnfaip3,Vsir,Egfr,Fgf18,Efemp1,Cygb,Pik3r5,Lgmn,Sema4d,Ptch1,Hexb,Loxl2,Angpt1,Robo1,Adamts5,Runx1,Igfbp6,Serping1,Smoc2,Abcg1,Zfp521,Csf1r,Clec3b,Slc11a1,Igfbp5,Gpr39,Sele,Fcgr2b,Myoc,Olfm1,Gsn,Fbn1,Lrp4,Il6ra,Tlr2,F3,Tnfrsf1b,Hgf,Fgr,Nsg1,Pcolce,Ctsc,Tyrobp,Nucb2,Was,Plat,Sfrp1,Mmp3,Dixdc1,Nckap1l…
GO:0031344	regulation of cell projection organization	35	797	0.00082	Serpinf1,Plxna3,Cd44,Kremen1,Efemp1,Sema4d,Dbn1,Robo1,Fcgr2b,Olfm1,Lrp4,Pdpn,Hgf,Was,Sfrp1,Dixdc1,Camk1d,Prex1,Ptprf,Lrp1,Plxnb2,Lpar1,Itga2,Fzd1,Icam1,Scn1b,P2rx7,Sema3b,Ephb2,Arap1,Kif1a,Plxna4,Reln,Slit2,Plxna1	Serpinf1,Plxna3,Cd44,Kremen1,Efemp1,Sema4d,Dbn1,Robo1,Fcgr2b,Olfm1,Lrp4,Pdpn,Hgf,Was,Sfrp1,Dixdc1,Camk1d,Prex1,Ptprf,Lrp1,Plxnb2,Lpar1,Itga2,Fzd1,Icam1,Scn1b,P2rx7,Sema3b,Ephb2,Arap1,Kif1a,Plxna4,Reln,Slit2,Plxna1
GO:1902563	regulation of neutrophil activation	5	12	0.00082	Itgb2,Itgam,Ptafr,Cd300a,Syk	Itgb2,Itgam,Ptafr,Cd300a,Syk
GO:0002062	chondrocyte differentiation	10	86	0.00098	Fgf18,Runx1,Wnt2b,Tgfbi,Tgfbr2,Smpd3,Col12a1,Sulf2,Col14a1,Matn2	Fgf18,Runx1,Wnt2b,Tgfbi,Tgfbr2,Smpd3,Col12a1,Sulf2,Col14a1,Matn2
GO:0048598	embryonic morphogenesis	30	637	0.00098	Aldh1a3,Celsr1,Efemp1,Ptch1,Fbn1,Lrp4,Sfrp1,Mmp2,Gdf7,Hand2,Cc2d2a,Snai1,Plxnb2,Itga2,Fzd1,Socs3,Tgfbr2,Gpc3,Gas1,Col12a1,Mfap2,Mmp14,Aff3,Sox4,Ephb2,Cdon,Dact1,Pdgfra,Tifab,Prox1	Aldh1a3,Celsr1,Efemp1,Ptch1,Fbn1,Lrp4,Sfrp1,Mmp2,Gdf7,Hand2,Cc2d2a,Snai1,Plxnb2,Itga2,Fzd1,Socs3,Tgfbr2,Gpc3,Gas1,Col12a1,Mfap2,Mmp14,Aff3,Sox4,Ephb2,Cdon,Dact1,Pdgfra,Tifab,Prox1
GO:0032653	regulation of interleukin-10 production	8	51	0.001	Cd34,Vsir,Fcgr2b,Tlr2,Hgf,Tyrobp,Tlr9,Syk	Cd34,Vsir,Fcgr2b,Tlr2,Hgf,Tyrobp,Tlr9,Syk
GO:0051493	regulation of cytoskeleton organization	27	541	0.001	Hck,Plxna3,Celsr1,Sptb,Dbn1,Csf1r,Myoc,Gsn,Tlr2,Fgr,Was,Cotl1,Dixdc1,Nckap1l,Prex1,Lrp1,Lpar1,Tmeff2,Icam1,Myo1f,Bst1,Fmn1,Arap1,Tmsb10,Capg,Slit2,Prox1	Hck,Plxna3,Celsr1,Sptb,Dbn1,Csf1r,Myoc,Gsn,Tlr2,Fgr,Was,Cotl1,Dixdc1,Nckap1l,Prex1,Lrp1,Lpar1,Tmeff2,Icam1,Myo1f,Bst1,Fmn1,Arap1,Tmsb10,Capg,Slit2,Prox1
GO:0007417	central nervous system development	40	984	0.0011	Plxna3,Aldh1a3,Egfr,Ptch1,Robo1,Runx1,Csf1r,Fcgr2b,Gsn,Wnt2b,Tlr2,Tyrobp,Dixdc1,Gdpd5,Gdf7,Lrp1,Dclk1,Plxnb2,Lpar1,Tgfbr2,Cx3cr1,Gas1,Itgam,Cdh11,Arnt2,Col3a1,Scn1b,Slc4a10,Sox4,Ephb2,Kif1a,Capg,Plxna4,Ece2,Cdon,Apod,Reln,Slit2,Prox1,Tmem108	Plxna3,Aldh1a3,Egfr,Ptch1,Robo1,Runx1,Csf1r,Fcgr2b,Gsn,Wnt2b,Tlr2,Tyrobp,Dixdc1,Gdpd5,Gdf7,Lrp1,Dclk1,Plxnb2,Lpar1,Tgfbr2,Cx3cr1,Gas1,Itgam,Cdh11,Arnt2,Col3a1,Scn1b,Slc4a10,Sox4,Ephb2,Kif1a,Capg,Plxna4,Ece2,Cdon,Apod,Reln,Slit2,Prox1,Tmem108
GO:0010941	regulation of cell death	58	1661	0.0011	Serpinf1,Folh1,Ace,Hck,Irf5,Cd44,Aldh1a3,Cd34,Tnfaip3,Egfr,Lgmn,Angpt1,Sdf2l1,Robo1,Csf1r,Fcgr2b,Olfm1,Gsn,Siglec1,F3,Pdpn,Tnfrsf1b,Hgf,Ctsc,Tyrobp,Sfrp1,Mmp2,Mmp3,Nckap1l,Camk1d,Ptprf,Lrp1,Inhbb,Hand2,Srpx,Snai1,Hk3,Zfpm2,Lpar1,Fzd1,Socs3,Adcyap1r1,Cx3cr1,Gas1,Itgam,Cd248,Arnt2,Icam1,Cd74,Arrb1,P2rx7,Camk2a,Sox4,Pik3cd,Steap3,Syk,Slit2,Phlda1	Serpinf1,Folh1,Ace,Hck,Irf5,Cd44,Aldh1a3,Cd34,Tnfaip3,Egfr,Lgmn,Angpt1,Sdf2l1,Robo1,Csf1r,Fcgr2b,Olfm1,Gsn,Siglec1,F3,Pdpn,Tnfrsf1b,Hgf,Ctsc,Tyrobp,Sfrp1,Mmp2,Mmp3,Nckap1l,Camk1d,Ptprf,Lrp1,Inhbb,Hand2,Srpx,Snai1,Hk3,Zfpm2,Lpar1,Fzd1,Socs3,Adcyap1r1,Cx3cr1,Gas1,Itgam,Cd248,Arnt2,Icam1,Cd74,Arrb1,P2rx7,Camk2a,Sox4,Pik3cd,Steap3,Syk,Slit2,Phlda1
GO:0031099	regeneration	14	174	0.0011	Ace,Egfr,Ptch1,Gsn,Hgf,Mmp2,Igsf10,Ptprf,Tgfbr2,Ptgfrn,Sulf2,Lcp1,Apod,Matn2	Ace,Egfr,Ptch1,Gsn,Hgf,Mmp2,Igsf10,Ptprf,Tgfbr2,Ptgfrn,Sulf2,Lcp1,Apod,Matn2
GO:0038065	collagen-activated signaling pathway	5	13	0.0011	Col1a1,Itga11,Itga2,Col4a4,Syk	Col1a1,Itga11,Itga2,Col4a4,Syk
GO:0042116	macrophage activation	8	52	0.0011	Lbp,Slc11a1,Tlr2,Tyrobp,Cx3cr1,Itgam,Tlr9,Syk	Lbp,Slc11a1,Tlr2,Tyrobp,Cx3cr1,Itgam,Tlr9,Syk
GO:0007169	transmembrane receptor protein tyrosine kinase signaling pathway	21	364	0.0012	Col1a1,Hck,Egfr,Fgf18,Efemp1,Angpt1,Csf1r,Myoc,Hgf,Fgr,Plat,Svep1,Flrt2,Smpd3,Col4a4,Ephb2,Sulf2,Ephb6,Syk,Pdgfra,Shc2	Col1a1,Hck,Egfr,Fgf18,Efemp1,Angpt1,Csf1r,Myoc,Hgf,Fgr,Plat,Svep1,Flrt2,Smpd3,Col4a4,Ephb2,Sulf2,Ephb6,Syk,Pdgfra,Shc2
GO:0010628	positive regulation of gene expression	73	2269	0.0012	Col1a1,Spi1,Irf5,Cd44,Cybb,Ncf1,Lbp,Cd34,C1qtnf1,Vsir,Egfr,Ptch1,Hexb,Angpt1,Robo1,Runx1,Csf1r,Clec3b,Slc11a1,Olfm1,Gsn,Il6ra,Tlr2,Hgf,Fgr,Tyrobp,Was,Sfrp1,Gdf7,Atp13a2,Spon1,Lrp1,Hpse,Hand2,Snai1,Zfpm2,Nrip1,Plxnb2,Itga2,Fbln1,Trim56,Fzd1,Gdf6,Rab7b,Ly9,Tmem119,Ptafr,Nfatc2,Arnt2,Tlr9,Mmp14,AF251705,Cd74,Arrb1,P2rx7,Sox4,Dcn,Pik3cd,Ephb2,Hivep3,Arap1,Pou2f2,Sulf2,Nfam1,C1qtnf3,Clec7a,Syk,Cdon,Cc…	Col1a1,Spi1,Irf5,Cd44,Cybb,Ncf1,Lbp,Cd34,C1qtnf1,Vsir,Egfr,Ptch1,Hexb,Angpt1,Robo1,Runx1,Csf1r,Clec3b,Slc11a1,Olfm1,Gsn,Il6ra,Tlr2,Hgf,Fgr,Tyrobp,Was,Sfrp1,Gdf7,Atp13a2,Spon1,Lrp1,Hpse,Hand2,Snai1,Zfpm2,Nrip1,Plxnb2,Itga2,Fbln1,Trim56,Fzd1,Gdf6,Rab7b,Ly9,Tmem119,Ptafr,Nfatc2,Arnt2,Tlr9,Mmp14,Cd300c2,Cd74,Arrb1,P2rx7,Sox4,Dcn,Pik3cd,Ephb2,Hivep3,Arap1,Pou2f2,Sulf2,Nfam1,C1qtnf3,Clec7a,Syk,Cdon,Ccb…
GO:1903034	regulation of response to wounding	14	176	0.0012	Cd34,C1qtnf1,Kremen1,Serping1,Smoc2,Pdpn,Ptprf,Lrp1,Hpse,Ephb2,Clec7a,Syk,Selp,Pdgfra	Cd34,C1qtnf1,Kremen1,Serping1,Smoc2,Pdpn,Ptprf,Lrp1,Hpse,Ephb2,Clec7a,Syk,Selp,Pdgfra
GO:2000146	negative regulation of cell motility	18	279	0.0012	Serpinf1,Cygb,Robo1,Igfbp5,Olfm1,Was,Sfrp1,Lrp1,Nbl1,Fbln1,Cx3cr1,Tmeff2,Col3a1,Cd74,Dcn,Cd300a,Apod,Slit2	Serpinf1,Cygb,Robo1,Igfbp5,Olfm1,Was,Sfrp1,Lrp1,Nbl1,Fbln1,Cx3cr1,Tmeff2,Col3a1,Cd74,Dcn,Cd300a,Apod,Slit2
GO:0002237	response to molecule of bacterial origin	20	337	0.0013	Ace,Irf5,Lbp,Cxcl16,Tnfaip3,Slc11a1,Fcgr2b,Mrc1,Tlr2,Tnfrsf1b,Ssc5d,Cx3cr1,Ptafr,Cd300lb,Tlr9,P2rx7,Sirpa,Dcn,Cd68,Ptgir	Ace,Irf5,Lbp,Cxcl16,Tnfaip3,Slc11a1,Fcgr2b,Mrc1,Tlr2,Tnfrsf1b,Ssc5d,Cx3cr1,Ptafr,Cd300lb,Tlr9,P2rx7,Sirpa,Dcn,Cd68,Ptgir
GO:0010811	positive regulation of cell-substrate adhesion	12	132	0.0013	Nid1,Dbn1,Smoc2,Myoc,Col16a1,Prex1,Fbln2,Fbln1,Egflam,Ccdc80,Fmn1,Spock2	Nid1,Dbn1,Smoc2,Myoc,Col16a1,Prex1,Fbln2,Fbln1,Egflam,Ccdc80,Fmn1,Spock2
GO:0022409	positive regulation of cell-cell adhesion	17	254	0.0013	Itgb2,Cd44,Vsir,Runx1,Sele,Pdpn,Nckap1l,H2-DMa,Tgfbr2,Ptafr,Icam1,Cd74,Sirpa,Sox4,Ephb6,Syk,Selp	Itgb2,Cd44,Vsir,Runx1,Sele,Pdpn,Nckap1l,H2-DMa,Tgfbr2,Ptafr,Icam1,Cd74,Sirpa,Sox4,Ephb6,Syk,Selp
GO:0030177	positive regulation of Wnt signaling pathway	12	132	0.0013	Col1a1,Lrrk1,Tnfaip3,Egfr,Tlr2,Sfrp1,Dixdc1,Plekha4,Gpc3,Sox4,Sulf2,Dact1	Col1a1,Lrrk1,Tnfaip3,Egfr,Tlr2,Sfrp1,Dixdc1,Plekha4,Gpc3,Sox4,Sulf2,Dact1
GO:0048589	developmental growth	24	458	0.0013	Plxna3,Jade2,Robo1,Gsn,Lrp4,Il6ra,Sfrp1,Igsf10,Dclk1,Tgfbr2,Gas1,Smpd3,Col12a1,Fmn1,Ptgfrn,Slc4a10,Col14a1,Heg1,Apod,Pdgfra,Slit2,Matn2,Plxna1,Tmem108	Plxna3,Jade2,Robo1,Gsn,Lrp4,Il6ra,Sfrp1,Igsf10,Dclk1,Tgfbr2,Gas1,Smpd3,Col12a1,Fmn1,Ptgfrn,Slc4a10,Col14a1,Heg1,Apod,Pdgfra,Slit2,Matn2,Plxna1,Tmem108
GO:0001945	lymph vessel development	6	25	0.0014	Pdpn,Svep1,Syk,Ccbe1,Heg1,Prox1	Pdpn,Svep1,Syk,Ccbe1,Heg1,Prox1
GO:0009719	response to endogenous stimulus	50	1370	0.0014	Itgb2,Serpinf1,Col1a1,Cd44,Cybb,Vsir,Egfr,Fgf18,Lgmn,Dbn1,Runx1,Cfb,Igfbp5,Fcgr2b,Fbn1,Tlr2,Nsg1,Col1a2,Atp2a1,Sfrp1,Mmp2,Mmp3,Acsbg1,Col16a1,Gdf7,Lrp1,Inhbb,Itga2,Adamts12,Flrt2,Tgfbr2,Gdf6,Cx3cr1,Smpd3,Ptafr,Tlr9,Icam1,Col3a1,Mmp14,Folr2,Camk2a,Arap1,Cd68,Syk,Pdgfra,Slit2,Pid1,Gdf10,Ryr1,Tmem108	Itgb2,Serpinf1,Col1a1,Cd44,Cybb,Vsir,Egfr,Fgf18,Lgmn,Dbn1,Runx1,Cfb,Igfbp5,Fcgr2b,Fbn1,Tlr2,Nsg1,Col1a2,Atp2a1,Sfrp1,Mmp2,Mmp3,Acsbg1,Col16a1,Gdf7,Lrp1,Inhbb,Itga2,Adamts12,Flrt2,Tgfbr2,Gdf6,Cx3cr1,Smpd3,Ptafr,Tlr9,Icam1,Col3a1,Mmp14,Folr2,Camk2a,Arap1,Cd68,Syk,Pdgfra,Slit2,Pid1,Gdf10,Ryr1,Tmem108
GO:0071230	cellular response to amino acid stimulus	9	72	0.0014	Col1a1,Cybb,Egfr,Col1a2,Mmp2,Mmp3,Col16a1,Col3a1,Pdgfra	Col1a1,Cybb,Egfr,Col1a2,Mmp2,Mmp3,Col16a1,Col3a1,Pdgfra
GO:0120035	regulation of plasma membrane bounded cell projection organization	34	788	0.0014	Serpinf1,Plxna3,Cd44,Kremen1,Efemp1,Sema4d,Dbn1,Robo1,Fcgr2b,Olfm1,Lrp4,Pdpn,Hgf,Was,Sfrp1,Dixdc1,Camk1d,Prex1,Ptprf,Lrp1,Plxnb2,Lpar1,Fzd1,Icam1,Scn1b,P2rx7,Sema3b,Ephb2,Arap1,Kif1a,Plxna4,Reln,Slit2,Plxna1	Serpinf1,Plxna3,Cd44,Kremen1,Efemp1,Sema4d,Dbn1,Robo1,Fcgr2b,Olfm1,Lrp4,Pdpn,Hgf,Was,Sfrp1,Dixdc1,Camk1d,Prex1,Ptprf,Lrp1,Plxnb2,Lpar1,Fzd1,Icam1,Scn1b,P2rx7,Sema3b,Ephb2,Arap1,Kif1a,Plxna4,Reln,Slit2,Plxna1
GO:0001957	intramembranous ossification	4	6	0.0015	Col1a1,Ctsk,Fgf18,Mmp2	Col1a1,Ctsk,Fgf18,Mmp2
GO:0050715	positive regulation of cytokine secretion	7	39	0.0015	Cd34,Tlr2,Fgr,AF251705,P2rx7,C1qtnf3,Syk	Cd34,Tlr2,Fgr,Cd300c2,P2rx7,C1qtnf3,Syk
GO:0071495	cellular response to endogenous stimulus	42	1075	0.0015	Serpinf1,Col1a1,Cd44,Cybb,Vsir,Egfr,Fgf18,Lgmn,Dbn1,Runx1,Igfbp5,Fcgr2b,Fbn1,Tlr2,Nsg1,Col1a2,Sfrp1,Mmp2,Mmp3,Col16a1,Gdf7,Lrp1,Inhbb,Adamts12,Flrt2,Tgfbr2,Gdf6,Cx3cr1,Smpd3,Ptafr,Tlr9,Icam1,Col3a1,Folr2,Camk2a,Arap1,Pdgfra,Slit2,Pid1,Gdf10,Ryr1,Tmem108	Serpinf1,Col1a1,Cd44,Cybb,Vsir,Egfr,Fgf18,Lgmn,Dbn1,Runx1,Igfbp5,Fcgr2b,Fbn1,Tlr2,Nsg1,Col1a2,Sfrp1,Mmp2,Mmp3,Col16a1,Gdf7,Lrp1,Inhbb,Adamts12,Flrt2,Tgfbr2,Gdf6,Cx3cr1,Smpd3,Ptafr,Tlr9,Icam1,Col3a1,Folr2,Camk2a,Arap1,Pdgfra,Slit2,Pid1,Gdf10,Ryr1,Tmem108
GO:0001763	morphogenesis of a branching structure	15	207	0.0016	Cd44,Celsr1,Ptch1,Angpt1,Sfrp1,Col16a1,Gdf7,Socs3,Tgfbr2,Gpc3,Ctnnd2,Mmp14,Slit2,Plxna1,Prox1	Cd44,Celsr1,Ptch1,Angpt1,Sfrp1,Col16a1,Gdf7,Socs3,Tgfbr2,Gpc3,Ctnnd2,Mmp14,Slit2,Plxna1,Prox1
GO:0016358	dendrite development	12	135	0.0016	Fcgr2b,Lrp4,Dclk1,Egflam,Ctnnd2,Tmeff2,Fmn1,Camk2a,Ephb2,Dact1,Reln,Matn2	Fcgr2b,Lrp4,Dclk1,Egflam,Ctnnd2,Tmeff2,Fmn1,Camk2a,Ephb2,Dact1,Reln,Matn2
GO:0045860	positive regulation of protein kinase activity	25	496	0.0016	Ace,Ncf1,Egfr,Fgf18,Pik3r5,Angpt1,Robo1,Igfbp6,Csf1r,Slc11a1,Gpr39,Fbn1,Il6ra,Hgf,Nckap1l,Lpar1,Tgfbr2,Tlr9,Cd74,Arrb1,P2rx7,Syk,Reln,Shc2,Prox1	Ace,Ncf1,Egfr,Fgf18,Pik3r5,Angpt1,Robo1,Igfbp6,Csf1r,Slc11a1,Gpr39,Fbn1,Il6ra,Hgf,Nckap1l,Lpar1,Tgfbr2,Tlr9,Cd74,Arrb1,P2rx7,Syk,Reln,Shc2,Prox1
GO:0090066	regulation of anatomical structure size	27	559	0.0016	Ace,Tbxas1,Plxna3,Egfr,Sptb,Sema4d,Dbn1,Olfm1,Gsn,Tlr2,Was,Mmp2,Cotl1,Nckap1l,Prex1,Atp13a2,Lrp1,Smpd3,Ptafr,Icam1,P2rx7,Sema3b,Fmn1,Tmsb10,Capg,Plxna4,Slit2	Ace,Tbxas1,Plxna3,Egfr,Sptb,Sema4d,Dbn1,Olfm1,Gsn,Tlr2,Was,Mmp2,Cotl1,Nckap1l,Prex1,Atp13a2,Lrp1,Smpd3,Ptafr,Icam1,P2rx7,Sema3b,Fmn1,Tmsb10,Capg,Plxna4,Slit2
GO:1903319	positive regulation of protein maturation	6	26	0.0016	Clec3b,Gsn,Spon1,Mmp14,Sox4,Ccbe1	Clec3b,Gsn,Spon1,Mmp14,Sox4,Ccbe1
GO:1905330	regulation of morphogenesis of an epithelium	11	113	0.0016	Celsr1,Ntn4,Wnt2b,Hgf,Sfrp1,Plekha4,Adamts12,Fzd1,Gpc3,Dact1,Pdgfra	Celsr1,Ntn4,Wnt2b,Hgf,Sfrp1,Plekha4,Adamts12,Fzd1,Gpc3,Dact1,Pdgfra
GO:0021953	central nervous system neuron differentiation	15	210	0.0018	Plxna3,Ptch1,Robo1,Csf1r,Gdpd5,Gdf7,Dclk1,Cdh11,Scn1b,Slc4a10,Sox4,Ephb2,Plxna4,Slit2,Prox1	Plxna3,Ptch1,Robo1,Csf1r,Gdpd5,Gdf7,Dclk1,Cdh11,Scn1b,Slc4a10,Sox4,Ephb2,Plxna4,Slit2,Prox1
GO:1901888	regulation of cell junction assembly	15	210	0.0018	Ace,Tpbg,Sema4d,Myoc,Tlr2,Col16a1,Lrp1,Snai1,Fzd1,Lrtm1,Flrt2,Mmp14,Fmn1,Ephb2,Apod	Ace,Tpbg,Sema4d,Myoc,Tlr2,Col16a1,Lrp1,Snai1,Fzd1,Lrtm1,Flrt2,Mmp14,Fmn1,Ephb2,Apod
GO:0002063	chondrocyte development	7	41	0.0019	Fgf18,Tgfbr2,Smpd3,Col12a1,Sulf2,Col14a1,Matn2	Fgf18,Tgfbr2,Smpd3,Col12a1,Sulf2,Col14a1,Matn2
GO:0021952	central nervous system projection neuron axonogenesis	6	27	0.0019	Dclk1,Cdh11,Scn1b,Ephb2,Plxna4,Slit2	Dclk1,Cdh11,Scn1b,Ephb2,Plxna4,Slit2
GO:0033993	response to lipid	36	872	0.0019	Serpinf1,Col1a1,Ace,Tbxas1,Cybb,Lbp,Cxcl16,Tnfaip3,Egfr,Ptch1,Runx1,Abcg1,Slc11a1,Mrc1,Tlr2,Tnfrsf1b,Sfrp1,Mmp2,Acsbg1,Inhbb,Nrip1,Lpar1,Itga2,Tgfbr2,Adcyap1r1,Cx3cr1,Ptafr,Cd300lb,Arnt2,Tlr9,P2rx7,Sirpa,Dcn,Cd68,Ptgir,Pid1	Serpinf1,Col1a1,Ace,Tbxas1,Cybb,Lbp,Cxcl16,Tnfaip3,Egfr,Ptch1,Runx1,Abcg1,Slc11a1,Mrc1,Tlr2,Tnfrsf1b,Sfrp1,Mmp2,Acsbg1,Inhbb,Nrip1,Lpar1,Itga2,Tgfbr2,Adcyap1r1,Cx3cr1,Ptafr,Cd300lb,Arnt2,Tlr9,P2rx7,Sirpa,Dcn,Cd68,Ptgir,Pid1
GO:0044087	regulation of cellular component biogenesis	39	978	0.0019	Ace,Hck,Tpbg,Sptb,Sema4d,Dbn1,Myoc,Gsn,Tlr2,Was,Cotl1,Mmp3,Nckap1l,Col16a1,Prex1,Atp13a2,Lrp1,Snai1,Lpar1,Fzd1,Lrtm1,Flrt2,Smpd3,Tmeff2,Icam1,Mmp14,P2rx7,Fmn1,Ephb2,Arap1,Tmsb10,Capg,Syk,Lcp1,Dact1,Apod,Selp,Slit2,Prox1	Ace,Hck,Tpbg,Sptb,Sema4d,Dbn1,Myoc,Gsn,Tlr2,Was,Cotl1,Mmp3,Nckap1l,Col16a1,Prex1,Atp13a2,Lrp1,Snai1,Lpar1,Fzd1,Lrtm1,Flrt2,Smpd3,Tmeff2,Icam1,Mmp14,P2rx7,Fmn1,Ephb2,Arap1,Tmsb10,Capg,Syk,Lcp1,Dact1,Apod,Selp,Slit2,Prox1
GO:0046649	lymphocyte activation	22	410	0.0019	Itgb2,Spi1,Cd44,Tnfaip3,Slc11a1,Was,H2-DMa,Prex1,Plcl2,Itgam,Ly9,Icam1,Cd74,P2rx7,Sox4,Pik3cd,Pou2f2,Nfam1,Ephb6,Syk,Lcp1,Wdfy4	Itgb2,Spi1,Cd44,Tnfaip3,Slc11a1,Was,H2-DMa,Prex1,Plcl2,Itgam,Ly9,Icam1,Cd74,P2rx7,Sox4,Pik3cd,Pou2f2,Nfam1,Ephb6,Syk,Lcp1,Wdfy4
GO:0061900	glial cell activation	7	41	0.0019	Egfr,Tlr2,Tyrobp,Lrp1,Cx3cr1,Itgam,Tlr9	Egfr,Tlr2,Tyrobp,Lrp1,Cx3cr1,Itgam,Tlr9
GO:0019538	protein metabolic process	104	3634	0.002	Folh1,Ace,Spi1,Hck,Man1a,Saa3,Lrrk1,Ctsk,Scrn1,Tnfaip3,Vsir,Egfr,Gfpt2,Jade2,Efemp1,Lgmn,Ptch1,Hexb,Galnt15,Loxl2,Sdf2l1,Adamts5,Abcg1,Cfb,C2,Csf1r,Padi4,St8sia2,Slc11a1,Gsn,Cpxm1,Prss12,Tlr2,F3,Hgf,Fgr,Man2b2,Nsg1,Pcolce,Gxylt2,Ctsc,Nucb2,Cpxm2,Plat,Sfrp1,Man2b1,Mmp2,Mmp3,Plvap,Camk1d,Gdf7,Mgat5,Qpct,Ptprf,Atp13a2,Cpz,Dse,Adamts2,Dtx4,Bace2,Hpse,Nceh1,Ptpn13,Capn5,Dclk1,Fbln1,Egflam,Pigz,Adamts1…	Folh1,Ace,Spi1,Hck,Man1a,Saa3,Lrrk1,Ctsk,Scrn1,Tnfaip3,Vsir,Egfr,Gfpt2,Jade2,Efemp1,Lgmn,Ptch1,Hexb,Galnt15,Loxl2,Sdf2l1,Adamts5,Abcg1,Cfb,C2,Csf1r,Padi4,St8sia2,Slc11a1,Gsn,Cpxm1,Prss12,Tlr2,F3,Hgf,Fgr,Man2b2,Nsg1,Pcolce,Gxylt2,Ctsc,Nucb2,Cpxm2,Plat,Sfrp1,Man2b1,Mmp2,Mmp3,Plvap,Camk1d,Gdf7,Mgat5,Qpct,Ptprf,Atp13a2,Cpz,Dse,Adamts2,Dtx4,Bace2,Hpse,Nceh1,Ptpn13,Capn5,Dclk1,Fbln1,Egflam,Pigz,Adamts1…
GO:0031348	negative regulation of defense response	15	213	0.002	Serpinf1,Cd44,Tnfaip3,Enpp3,Serping1,Fcgr2b,Tnfrsf1b,Hgf,Nt5e,Socs3,Cx3cr1,Sirpa,C1qtnf3,Apod,Slit2	Serpinf1,Cd44,Tnfaip3,Enpp3,Serping1,Fcgr2b,Tnfrsf1b,Hgf,Nt5e,Socs3,Cx3cr1,Sirpa,C1qtnf3,Apod,Slit2
GO:0060350	endochondral bone morphogenesis	9	76	0.002	Col1a1,Fgf18,Tgfbr2,Smpd3,Tmem119,Col12a1,Mmp14,Col14a1,Matn2	Col1a1,Fgf18,Tgfbr2,Smpd3,Tmem119,Col12a1,Mmp14,Col14a1,Matn2
GO:0110053	regulation of actin filament organization	17	266	0.002	Sptb,Dbn1,Myoc,Gsn,Tlr2,Was,Cotl1,Nckap1l,Prex1,Lpar1,Tmeff2,Icam1,Fmn1,Arap1,Tmsb10,Capg,Slit2	Sptb,Dbn1,Myoc,Gsn,Tlr2,Was,Cotl1,Nckap1l,Prex1,Lpar1,Tmeff2,Icam1,Fmn1,Arap1,Tmsb10,Capg,Slit2
GO:0030833	regulation of actin filament polymerization	13	165	0.0022	Sptb,Dbn1,Gsn,Tlr2,Was,Cotl1,Nckap1l,Prex1,Icam1,Fmn1,Tmsb10,Capg,Slit2	Sptb,Dbn1,Gsn,Tlr2,Was,Cotl1,Nckap1l,Prex1,Icam1,Fmn1,Tmsb10,Capg,Slit2
GO:0045664	regulation of neuron differentiation	33	774	0.0022	Serpinf1,Plxna3,Kremen1,Efemp1,Sema4d,Dbn1,Robo1,Olfm1,Lrp4,Hgf,Sfrp1,Dixdc1,Gdpd5,Camk1d,Prex1,Gdf7,Ptprf,Lrp1,Nbl1,Plxnb2,Lpar1,Fzd1,Gdf6,Scn1b,Sema3b,Ephb2,Kif1a,Plxna4,Cdon,Reln,Slit2,Plxna1,Prox1	Serpinf1,Plxna3,Kremen1,Efemp1,Sema4d,Dbn1,Robo1,Olfm1,Lrp4,Hgf,Sfrp1,Dixdc1,Gdpd5,Camk1d,Prex1,Gdf7,Ptprf,Lrp1,Nbl1,Plxnb2,Lpar1,Fzd1,Gdf6,Scn1b,Sema3b,Ephb2,Kif1a,Plxna4,Cdon,Reln,Slit2,Plxna1,Prox1
GO:0006508	proteolysis	42	1101	0.0023	Folh1,Ace,Ctsk,Scrn1,Tnfaip3,Vsir,Lgmn,Ptch1,Sdf2l1,Adamts5,Cfb,C2,Cpxm1,Prss12,F3,Hgf,Pcolce,Ctsc,Cpxm2,Plat,Sfrp1,Mmp2,Mmp3,Cpz,Adamts2,Bace2,Capn5,Adamts12,C1ra,Xpnpep2,Htra3,Mmp14,Masp1,Adamtsl2,Arrb1,P2rx7,Adamtsl1,Anpep,Ece2,Reln,C1s1,Naalad2	Folh1,Ace,Ctsk,Scrn1,Tnfaip3,Vsir,Lgmn,Ptch1,Sdf2l1,Adamts5,Cfb,C2,Cpxm1,Prss12,F3,Hgf,Pcolce,Ctsc,Cpxm2,Plat,Sfrp1,Mmp2,Mmp3,Cpz,Adamts2,Bace2,Capn5,Adamts12,C1ra,Xpnpep2,Htra3,Mmp14,Masp1,Adamtsl2,Arrb1,P2rx7,Adamtsl1,Anpep,Ece2,Reln,C1s1,Naalad2
GO:0035556	intracellular signal transduction	50	1402	0.0023	Saa3,Celsr1,Stac2,Egfr,Pik3r5,Csf1r,Slc11a1,Igfbp5,Gsn,Fbn1,Tlr2,Pdpn,Tnfrsf1b,Rasgef1b,Col1a2,Nucb2,Atp2a1,Was,Plvap,Prex1,Plcl2,Dclk1,Ackr2,Lpar1,S1pr2,Socs3,Gpr133,Car8,Adcyap1r1,Cx3cr1,Rab7b,Smpd3,Ptafr,Nfatc2,Tlr9,Emr1,Sox4,Pik3cd,Nfam1,Dclk3,Shisa5,Rasa3,Syk,Lcp1,Ptgir,Selp,Pdgfra,Shc2,Tifab,Ryr1	Saa3,Celsr1,Stac2,Egfr,Pik3r5,Csf1r,Slc11a1,Igfbp5,Gsn,Fbn1,Tlr2,Pdpn,Tnfrsf1b,Rasgef1b,Col1a2,Nucb2,Atp2a1,Was,Plvap,Prex1,Plcl2,Dclk1,Ackr2,Lpar1,S1pr2,Socs3,Adgrd1,Car8,Adcyap1r1,Cx3cr1,Rab7b,Smpd3,Ptafr,Nfatc2,Tlr9,Adgre1,Sox4,Pik3cd,Nfam1,Dclk3,Shisa5,Rasa3,Syk,Lcp1,Ptgir,Selp,Pdgfra,Shc2,Tifab,Ryr1
GO:0050707	regulation of cytokine secretion	8	60	0.0024	Cd34,Tlr2,Fgr,Tlr9,AF251705,P2rx7,C1qtnf3,Syk	Cd34,Tlr2,Fgr,Tlr9,Cd300c2,P2rx7,C1qtnf3,Syk
GO:0030111	regulation of Wnt signaling pathway	18	300	0.0025	Col1a1,Lrrk1,Tnfaip3,Egfr,Kremen1,Lrp4,Tlr2,Sfrp1,Dixdc1,Lrp1,Plekha4,Fzd1,Gpc3,Ctnnd2,Sox4,Sulf2,Dact1,Bicc1	Col1a1,Lrrk1,Tnfaip3,Egfr,Kremen1,Lrp4,Tlr2,Sfrp1,Dixdc1,Lrp1,Plekha4,Fzd1,Gpc3,Ctnnd2,Sox4,Sulf2,Dact1,Bicc1
GO:0030193	regulation of blood coagulation	9	79	0.0025	Cd34,C1qtnf1,Serping1,Pdpn,Hpse,Ephb2,Syk,Selp,Pdgfra	Cd34,C1qtnf1,Serping1,Pdpn,Hpse,Ephb2,Syk,Selp,Pdgfra
GO:0034330	cell junction organization	24	481	0.0025	Lgmn,Dbn1,Csf1r,Lrp4,C1qc,Ptprf,C1qb,Lgi2,Plxnb2,Itga2,Cx3cr1,Cdh11,Ctnnd2,Tmeff2,Nfasc,Ephb2,Itgb4,Rassf8,Epb4.1l3,Nrxn2,Dact1,Heg1,Reln,Tmem108	Lgmn,Dbn1,Csf1r,Lrp4,C1qc,Ptprf,C1qb,Lgi2,Plxnb2,Itga2,Cx3cr1,Cdh11,Ctnnd2,Tmeff2,Nfasc,Ephb2,Itgb4,Rassf8,Epb41l3,Nrxn2,Dact1,Heg1,Reln,Tmem108
GO:0060255	regulation of macromolecule metabolic process	147	5618	0.0025	Itgb2,Serpinf1,Col1a1,Ace,Spi1,Hck,Irf5,Cd44,Lrrk1,Cybb,Pcolce2,Ncf1,Lbp,Cd34,C1qtnf1,Igfbp4,Tnfaip3,Vsir,Egfr,Fgf18,Efemp1,Pik3r5,Lgmn,Sema4d,Ptch1,Hexb,Loxl2,Angpt1,Robo1,Runx1,Igfbp6,Serping1,Smoc2,Abcg1,Zfp521,Csf1r,Clec3b,Slc11a1,Igfbp5,Gpr39,Sele,Fcgr2b,Myoc,Olfm1,Gsn,Fbn1,Lrp4,Il6ra,Tlr2,F3,Tnfrsf1b,Hgf,Fgr,Nsg1,Pcolce,Ctsc,Tyrobp,Was,Plat,Sfrp1,Dixdc1,Nckap1l,Cmklr1,Camk1d,Gdf7,Mgat5,Atp1…	Itgb2,Serpinf1,Col1a1,Ace,Spi1,Hck,Irf5,Cd44,Lrrk1,Cybb,Pcolce2,Ncf1,Lbp,Cd34,C1qtnf1,Igfbp4,Tnfaip3,Vsir,Egfr,Fgf18,Efemp1,Pik3r5,Lgmn,Sema4d,Ptch1,Hexb,Loxl2,Angpt1,Robo1,Runx1,Igfbp6,Serping1,Smoc2,Abcg1,Zfp521,Csf1r,Clec3b,Slc11a1,Igfbp5,Gpr39,Sele,Fcgr2b,Myoc,Olfm1,Gsn,Fbn1,Lrp4,Il6ra,Tlr2,F3,Tnfrsf1b,Hgf,Fgr,Nsg1,Pcolce,Ctsc,Tyrobp,Was,Plat,Sfrp1,Dixdc1,Nckap1l,Cmklr1,Camk1d,Gdf7,Mgat5,Atp1…
GO:0031323	regulation of cellular metabolic process	144	5479	0.0026	Itgb2,Serpinf1,Col1a1,Ace,Spi1,Hck,Irf5,Cd44,Actn3,Lrrk1,Pcolce2,Ncf1,Cd34,C1qtnf1,Igfbp4,Tnfaip3,Vsir,Egfr,Fgf18,Efemp1,Pik3r5,Lgmn,Sema4d,Ptch1,Hexb,Loxl2,Angpt1,Robo1,Runx1,Igfbp6,Serping1,Smoc2,Abcg1,Csf1r,Clec3b,Slc11a1,Igfbp5,Gpr39,Sele,Fcgr2b,Myoc,Olfm1,Gsn,Fbn1,Lrp4,Il6ra,Tlr2,F3,Tnfrsf1b,Hgf,Fgr,Nsg1,Pcolce,Ctsc,Tyrobp,Nucb2,Was,Plat,Sfrp1,Mmp3,Dixdc1,Nckap1l,Mfsd12,Cmklr1,Camk1d,Gdf7,Mg…	Itgb2,Serpinf1,Col1a1,Ace,Spi1,Hck,Irf5,Cd44,Actn3,Lrrk1,Pcolce2,Ncf1,Cd34,C1qtnf1,Igfbp4,Tnfaip3,Vsir,Egfr,Fgf18,Efemp1,Pik3r5,Lgmn,Sema4d,Ptch1,Hexb,Loxl2,Angpt1,Robo1,Runx1,Igfbp6,Serping1,Smoc2,Abcg1,Csf1r,Clec3b,Slc11a1,Igfbp5,Gpr39,Sele,Fcgr2b,Myoc,Olfm1,Gsn,Fbn1,Lrp4,Il6ra,Tlr2,F3,Tnfrsf1b,Hgf,Fgr,Nsg1,Pcolce,Ctsc,Tyrobp,Nucb2,Was,Plat,Sfrp1,Mmp3,Dixdc1,Nckap1l,Mfsd12,Cmklr1,Camk1d,Gdf7,Mg…
GO:0045123	cellular extravasation	7	44	0.0026	Itgb2,Sele,Cx3cr1,Itgam,Icam1,Sirpa,Selp	Itgb2,Sele,Cx3cr1,Itgam,Icam1,Sirpa,Selp
GO:0060412	ventricular septum morphogenesis	7	44	0.0026	Robo1,Zfpm2,Fzd1,Tgfbr2,Sox4,Slit2,Prox1	Robo1,Zfpm2,Fzd1,Tgfbr2,Sox4,Slit2,Prox1
GO:0051336	regulation of hydrolase activity	44	1184	0.0027	Serpinf1,Plxna3,Cd44,Pcolce2,Vsir,Lgmn,Sema4d,Dbn1,Robo1,Serping1,Sele,Gsn,F3,Hgf,Pcolce,Ctsc,Nckap1l,Prex1,Mgat5,Atp13a2,Lrp1,Plxnb2,Lpar1,Itga2,Fbln1,Adcyap1r1,Gpc3,C4b,Ptafr,Icam1,Mtcl1,Myoz1,Arrb1,Camk2a,Cd300a,Arap1,Pi16,Plxna4,Rasa3,Syk,Pdgfra,Slit2,Plxna1,Ccl21c	Serpinf1,Plxna3,Cd44,Pcolce2,Vsir,Lgmn,Sema4d,Dbn1,Robo1,Serping1,Sele,Gsn,F3,Hgf,Pcolce,Ctsc,Nckap1l,Prex1,Mgat5,Atp13a2,Lrp1,Plxnb2,Lpar1,Itga2,Fbln1,Adcyap1r1,Gpc3,C4b,Ptafr,Icam1,Mtcl1,Myoz1,Arrb1,Camk2a,Cd300a,Arap1,Pi16,Plxna4,Rasa3,Syk,Pdgfra,Slit2,Plxna1,Ccl21c
GO:0071417	cellular response to organonitrogen compound	26	549	0.0027	Col1a1,Cybb,Egfr,Lgmn,Igfbp5,Fcgr2b,Fbn1,Tlr2,Nsg1,Col1a2,Sfrp1,Mmp2,Mmp3,Col16a1,Lrp1,Inhbb,Smpd3,Ptafr,Tlr9,Icam1,Col3a1,Folr2,Camk2a,Pdgfra,Slit2,Ryr1	Col1a1,Cybb,Egfr,Lgmn,Igfbp5,Fcgr2b,Fbn1,Tlr2,Nsg1,Col1a2,Sfrp1,Mmp2,Mmp3,Col16a1,Lrp1,Inhbb,Smpd3,Ptafr,Tlr9,Icam1,Col3a1,Folr2,Camk2a,Pdgfra,Slit2,Ryr1
GO:0050714	positive regulation of protein secretion	14	195	0.0028	Cd34,Egfr,Abcg1,Gpr39,Tlr2,Fgr,Atp13a2,Lrp1,AF251705,Arrb1,P2rx7,Sox4,C1qtnf3,Syk	Cd34,Egfr,Abcg1,Gpr39,Tlr2,Fgr,Atp13a2,Lrp1,Cd300c2,Arrb1,P2rx7,Sox4,C1qtnf3,Syk
GO:0071216	cellular response to biotic stimulus	15	221	0.0028	Lbp,Cxcl16,Tnfaip3,Fcgr2b,Mrc1,Tlr2,Tnfrsf1b,Cx3cr1,Ptafr,Cd300lb,Tlr9,Sirpa,Cd68,Clec7a,Syk	Lbp,Cxcl16,Tnfaip3,Fcgr2b,Mrc1,Tlr2,Tnfrsf1b,Cx3cr1,Ptafr,Cd300lb,Tlr9,Sirpa,Cd68,Clec7a,Syk
GO:0043313	regulation of neutrophil degranulation	4	8	0.0029	Itgb2,Itgam,Ptafr,Syk	Itgb2,Itgam,Ptafr,Syk
GO:0007420	brain development	32	759	0.0032	Plxna3,Aldh1a3,Egfr,Ptch1,Robo1,Csf1r,Fcgr2b,Wnt2b,Tyrobp,Dixdc1,Gdpd5,Gdf7,Dclk1,Plxnb2,Lpar1,Tgfbr2,Cx3cr1,Gas1,Itgam,Arnt2,Col3a1,Slc4a10,Ephb2,Kif1a,Plxna4,Ece2,Cdon,Apod,Reln,Slit2,Prox1,Tmem108	Plxna3,Aldh1a3,Egfr,Ptch1,Robo1,Csf1r,Fcgr2b,Wnt2b,Tyrobp,Dixdc1,Gdpd5,Gdf7,Dclk1,Plxnb2,Lpar1,Tgfbr2,Cx3cr1,Gas1,Itgam,Arnt2,Col3a1,Slc4a10,Ephb2,Kif1a,Plxna4,Ece2,Cdon,Apod,Reln,Slit2,Prox1,Tmem108
GO:0030595	leukocyte chemotaxis	11	125	0.0032	Itgb2,Lbp,Cxcl16,Nckap1l,Prex1,Cx3cr1,Itgam,Csf3r,Syk,Gpr35,Ccl21c	Itgb2,Lbp,Cxcl16,Nckap1l,Prex1,Cx3cr1,Itgam,Csf3r,Syk,Gpr35,Ccl21c
GO:0032722	positive regulation of chemokine production	8	63	0.0032	Lbp,Csf1r,Il6ra,Tlr2,Lrp1,Tlr9,Cd74,Syk	Lbp,Csf1r,Il6ra,Tlr2,Lrp1,Tlr9,Cd74,Syk
GO:0045577	regulation of B cell differentiation	6	31	0.0034	Sfrp1,Nckap1l,Tlr9,Mmp14,Nfam1,Syk	Sfrp1,Nckap1l,Tlr9,Mmp14,Nfam1,Syk
GO:0034121	regulation of toll-like receptor signaling pathway	8	64	0.0035	Lbp,Tnfaip3,Tlr2,Pik3ap1,Rab7b,Tlr9,Cd300lh,Cd300a	Lbp,Tnfaip3,Tlr2,Pik3ap1,Rab7b,Tlr9,Cd300ld3,Cd300a
GO:0043067	regulation of programmed cell death	52	1510	0.0036	Folh1,Ace,Hck,Irf5,Cd44,Aldh1a3,Tnfaip3,Egfr,Lgmn,Angpt1,Sdf2l1,Robo1,Csf1r,Fcgr2b,Olfm1,Gsn,Siglec1,F3,Pdpn,Tnfrsf1b,Hgf,Ctsc,Tyrobp,Sfrp1,Mmp2,Nckap1l,Camk1d,Ptprf,Lrp1,Inhbb,Hand2,Srpx,Snai1,Hk3,Lpar1,Socs3,Cx3cr1,Gas1,Itgam,Cd248,Arnt2,Icam1,Cd74,Arrb1,P2rx7,Camk2a,Sox4,Pik3cd,Steap3,Syk,Slit2,Phlda1	Folh1,Ace,Hck,Irf5,Cd44,Aldh1a3,Tnfaip3,Egfr,Lgmn,Angpt1,Sdf2l1,Robo1,Csf1r,Fcgr2b,Olfm1,Gsn,Siglec1,F3,Pdpn,Tnfrsf1b,Hgf,Ctsc,Tyrobp,Sfrp1,Mmp2,Nckap1l,Camk1d,Ptprf,Lrp1,Inhbb,Hand2,Srpx,Snai1,Hk3,Lpar1,Socs3,Cx3cr1,Gas1,Itgam,Cd248,Arnt2,Icam1,Cd74,Arrb1,P2rx7,Camk2a,Sox4,Pik3cd,Steap3,Syk,Slit2,Phlda1
GO:0043588	skin development	15	227	0.0036	Col1a1,Celsr1,Egfr,Runx1,Igfbp5,Lrp4,Col1a2,Ppl,Adamts2,Snai1,Dact2,Itga2,Col3a1,Itgb4,Ryr1	Col1a1,Celsr1,Egfr,Runx1,Igfbp5,Lrp4,Col1a2,Ppl,Adamts2,Snai1,Dact2,Itga2,Col3a1,Itgb4,Ryr1
GO:0070372	regulation of ERK1 and ERK2 cascade	18	311	0.0036	Cd44,Egfr,Fgf18,Angpt1,Csf1r,Tlr2,Lrp1,Hand2,Fbln1,Icam1,Cd74,Arrb1,Sirpa,Ephb2,C1qtnf3,Syk,Pdgfra,Ccl21c	Cd44,Egfr,Fgf18,Angpt1,Csf1r,Tlr2,Lrp1,Hand2,Fbln1,Icam1,Cd74,Arrb1,Sirpa,Ephb2,C1qtnf3,Syk,Pdgfra,Ccl21c
GO:0032535	regulation of cellular component size	21	402	0.0037	Plxna3,Sptb,Sema4d,Dbn1,Olfm1,Gsn,Tlr2,Was,Cotl1,Nckap1l,Prex1,Atp13a2,Lrp1,Icam1,P2rx7,Sema3b,Fmn1,Tmsb10,Capg,Plxna4,Slit2	Plxna3,Sptb,Sema4d,Dbn1,Olfm1,Gsn,Tlr2,Was,Cotl1,Nckap1l,Prex1,Atp13a2,Lrp1,Icam1,P2rx7,Sema3b,Fmn1,Tmsb10,Capg,Plxna4,Slit2
GO:0050830	defense response to Gram-positive bacterium	10	105	0.0037	Hck,Ncf1,Lbp,Tlr2,Fgr,Ssc5d,Myo1f,Lyz2,P2rx7,Mpeg1	Hck,Ncf1,Lbp,Tlr2,Fgr,Ssc5d,Myo1f,Lyz2,P2rx7,Mpeg1
GO:0090288	negative regulation of cellular response to growth factor stimulus	12	151	0.0037	Fbn1,Sfrp1,Ptprf,Nbl1,Adamts12,Fzd1,Htra3,Adamtsl2,Dcn,Sulf2,Slit2,Glg1	Fbn1,Sfrp1,Ptprf,Nbl1,Adamts12,Fzd1,Htra3,Adamtsl2,Dcn,Sulf2,Slit2,Glg1
GO:0045666	positive regulation of neuron differentiation	23	465	0.0038	Serpinf1,Plxna3,Sema4d,Dbn1,Robo1,Hgf,Dixdc1,Gdpd5,Camk1d,Gdf7,Ptprf,Lrp1,Nbl1,Plxnb2,Lpar1,Fzd1,Gdf6,Scn1b,Plxna4,Cdon,Reln,Plxna1,Prox1	Serpinf1,Plxna3,Sema4d,Dbn1,Robo1,Hgf,Dixdc1,Gdpd5,Camk1d,Gdf7,Ptprf,Lrp1,Nbl1,Plxnb2,Lpar1,Fzd1,Gdf6,Scn1b,Plxna4,Cdon,Reln,Plxna1,Prox1
GO:0050770	regulation of axonogenesis	14	203	0.004	Plxna3,Sema4d,Dbn1,Robo1,Olfm1,Lrp4,Dixdc1,Lrp1,Plxnb2,Sema3b,Ephb2,Plxna4,Slit2,Plxna1	Plxna3,Sema4d,Dbn1,Robo1,Olfm1,Lrp4,Dixdc1,Lrp1,Plxnb2,Sema3b,Ephb2,Plxna4,Slit2,Plxna1
GO:0050866	negative regulation of cell activation	14	203	0.004	Cd44,C1qtnf1,Tnfaip3,Enpp3,Vsir,Cygb,Runx1,Fcgr2b,Fgr,Tyrobp,Sfrp1,Cd74,Cd300a,Pdgfra	Cd44,C1qtnf1,Tnfaip3,Enpp3,Vsir,Cygb,Runx1,Fcgr2b,Fgr,Tyrobp,Sfrp1,Cd74,Cd300a,Pdgfra
GO:0051090	regulation of DNA-binding transcription factor activity	21	405	0.0041	Itgb2,Hck,Tnfaip3,Ptch1,Fcgr2b,Tlr2,Cmklr1,Camk1d,Hand2,Fzd1,Cx3cr1,Rab7b,Tlr9,Icam1,Lpar5,Arrb1,Camk2a,Nfam1,Syk,Reln,Prox1	Itgb2,Hck,Tnfaip3,Ptch1,Fcgr2b,Tlr2,Cmklr1,Camk1d,Hand2,Fzd1,Cx3cr1,Rab7b,Tlr9,Icam1,Lpar5,Arrb1,Camk2a,Nfam1,Syk,Reln,Prox1
GO:0060627	regulation of vesicle-mediated transport	27	600	0.0042	Itgb2,Hck,Lbp,Angpt1,C2,Slc11a1,Sele,Fcgr2b,Tlr2,Fgr,Nckap1l,Camk1d,Atp13a2,Lrp1,Itga2,Gpc3,Gas1,Itgam,Smpd3,Ptafr,Dnm1,Arrb1,Sirpa,Camk2a,Cd300a,Clec7a,Syk	Itgb2,Hck,Lbp,Angpt1,C2,Slc11a1,Sele,Fcgr2b,Tlr2,Fgr,Nckap1l,Camk1d,Atp13a2,Lrp1,Itga2,Gpc3,Gas1,Itgam,Smpd3,Ptafr,Dnm1,Arrb1,Sirpa,Camk2a,Cd300a,Clec7a,Syk
GO:2000377	regulation of reactive oxygen species metabolic process	14	205	0.0044	Itgb2,Cd34,Egfr,Tlr2,Tyrobp,Mmp3,Tgfbr2,Cx3cr1,Itgam,Smpd3,Icam1,Sirpa,Syk,Pid1	Itgb2,Cd34,Egfr,Tlr2,Tyrobp,Mmp3,Tgfbr2,Cx3cr1,Itgam,Smpd3,Icam1,Sirpa,Syk,Pid1
GO:0030888	regulation of B cell proliferation	8	67	0.0045	Fcgr2b,Tyrobp,Nckap1l,Nfatc2,Tlr9,Cd74,Bst1,Cd300a	Fcgr2b,Tyrobp,Nckap1l,Nfatc2,Tlr9,Cd74,Bst1,Cd300a
GO:0032715	negative regulation of interleukin-6 production	7	49	0.0045	Tnfaip3,Hgf,Nckap1l,Tlr9,Arrb1,Sirpa,C1qtnf3	Tnfaip3,Hgf,Nckap1l,Tlr9,Arrb1,Sirpa,C1qtnf3
GO:0042981	regulation of apoptotic process	51	1486	0.0045	Folh1,Ace,Hck,Irf5,Cd44,Aldh1a3,Tnfaip3,Egfr,Lgmn,Angpt1,Sdf2l1,Robo1,Csf1r,Fcgr2b,Olfm1,Gsn,Siglec1,F3,Pdpn,Tnfrsf1b,Hgf,Ctsc,Tyrobp,Sfrp1,Mmp2,Nckap1l,Camk1d,Ptprf,Lrp1,Inhbb,Hand2,Srpx,Snai1,Lpar1,Socs3,Cx3cr1,Gas1,Itgam,Cd248,Arnt2,Icam1,Cd74,Arrb1,P2rx7,Camk2a,Sox4,Pik3cd,Steap3,Syk,Slit2,Phlda1	Folh1,Ace,Hck,Irf5,Cd44,Aldh1a3,Tnfaip3,Egfr,Lgmn,Angpt1,Sdf2l1,Robo1,Csf1r,Fcgr2b,Olfm1,Gsn,Siglec1,F3,Pdpn,Tnfrsf1b,Hgf,Ctsc,Tyrobp,Sfrp1,Mmp2,Nckap1l,Camk1d,Ptprf,Lrp1,Inhbb,Hand2,Srpx,Snai1,Lpar1,Socs3,Cx3cr1,Gas1,Itgam,Cd248,Arnt2,Icam1,Cd74,Arrb1,P2rx7,Camk2a,Sox4,Pik3cd,Steap3,Syk,Slit2,Phlda1
GO:0051057	positive regulation of small GTPase mediated signal transduction	8	67	0.0045	Robo1,Lpar1,Adcyap1r1,Col3a1,Arrb1,Cdon,Reln,Gpr35	Robo1,Lpar1,Adcyap1r1,Col3a1,Arrb1,Cdon,Reln,Gpr35
GO:0060429	epithelium development	40	1067	0.0046	Cd44,Aldh1a3,Celsr1,Cd34,Egfr,Ptch1,Angpt1,Robo1,Runx1,Igfbp5,Lrp4,Pdpn,Sfrp1,Mmp2,Gdf7,Ppl,Hand2,Cc2d2a,Snai1,Dact2,Plxnb2,Tmem132e,Itga2,Fzd1,Socs3,Tgfbr2,Gpc3,Gas1,Tmeff2,Icam1,Mmp14,Adamtsl2,Fmn1,Sox4,Cfh,Dact1,Heg1,Slit2,Plxna1,Prox1	Cd44,Aldh1a3,Celsr1,Cd34,Egfr,Ptch1,Angpt1,Robo1,Runx1,Igfbp5,Lrp4,Pdpn,Sfrp1,Mmp2,Gdf7,Ppl,Hand2,Cc2d2a,Snai1,Dact2,Plxnb2,Tmem132e,Itga2,Fzd1,Socs3,Tgfbr2,Gpc3,Gas1,Tmeff2,Icam1,Mmp14,Adamtsl2,Fmn1,Sox4,Cfh,Dact1,Heg1,Slit2,Plxna1,Prox1
GO:0032677	regulation of interleukin-8 production	8	68	0.0048	Lbp,Tlr2,Ssc5d,Tlr9,Cd74,Arrb1,Clec7a,Syk	Lbp,Tlr2,Ssc5d,Tlr9,Cd74,Arrb1,Clec7a,Syk
GO:0042110	T cell activation	16	262	0.0048	Itgb2,Cd44,Slc11a1,Was,H2-DMa,Prex1,Itgam,Ly9,Icam1,Cd74,P2rx7,Sox4,Ephb6,Syk,Lcp1,Wdfy4	Itgb2,Cd44,Slc11a1,Was,H2-DMa,Prex1,Itgam,Ly9,Icam1,Cd74,P2rx7,Sox4,Ephb6,Syk,Lcp1,Wdfy4
GO:0043549	regulation of kinase activity	34	850	0.0048	Ace,Ncf1,Tnfaip3,Egfr,Fgf18,Pik3r5,Angpt1,Robo1,Igfbp6,Csf1r,Slc11a1,Gpr39,Fbn1,Il6ra,Hgf,Fgr,Sfrp1,Nckap1l,Lpar1,Socs3,Tgfbr2,Tlr9,Cd74,Arrb1,P2rx7,Ephb2,Cd300a,Ephb6,Syk,Heg1,Reln,Pdgfra,Shc2,Prox1	Ace,Ncf1,Tnfaip3,Egfr,Fgf18,Pik3r5,Angpt1,Robo1,Igfbp6,Csf1r,Slc11a1,Gpr39,Fbn1,Il6ra,Hgf,Fgr,Sfrp1,Nckap1l,Lpar1,Socs3,Tgfbr2,Tlr9,Cd74,Arrb1,P2rx7,Ephb2,Cd300a,Ephb6,Syk,Heg1,Reln,Pdgfra,Shc2,Prox1
GO:0045859	regulation of protein kinase activity	31	744	0.0048	Ace,Ncf1,Tnfaip3,Egfr,Fgf18,Pik3r5,Angpt1,Robo1,Igfbp6,Csf1r,Slc11a1,Gpr39,Fbn1,Il6ra,Hgf,Fgr,Sfrp1,Nckap1l,Lpar1,Tgfbr2,Tlr9,Cd74,Arrb1,P2rx7,Ephb2,Cd300a,Syk,Heg1,Reln,Shc2,Prox1	Ace,Ncf1,Tnfaip3,Egfr,Fgf18,Pik3r5,Angpt1,Robo1,Igfbp6,Csf1r,Slc11a1,Gpr39,Fbn1,Il6ra,Hgf,Fgr,Sfrp1,Nckap1l,Lpar1,Tgfbr2,Tlr9,Cd74,Arrb1,P2rx7,Ephb2,Cd300a,Syk,Heg1,Reln,Shc2,Prox1
GO:1903317	regulation of protein maturation	8	68	0.0048	Clec3b,Gsn,Spon1,Gas1,Mmp14,Sox4,Ccbe1,Glg1	Clec3b,Gsn,Spon1,Gas1,Mmp14,Sox4,Ccbe1,Glg1
GO:0006810	transport	96	3382	0.0049	Itgb2,Kcnn3,Col1a1,Ace,Hck,Cybb,Ncf1,Lbp,Rab11fip4,Cxcl16,Scrn1,Abca8b,Cygb,Abcc3,Cacna2d3,Scara5,Loxl2,Slc38a4,Abcg1,Gria4,Slc11a1,Fcgr2b,Mrc1,Gsn,Lrp4,Siglec1,Prss12,Tlr2,Pdpn,Nsg1,Antxr2,Rtn2,Tyrobp,Atp2a1,Slc9a9,Was,Slco2a1,Abca6,Mfsd12,Abca9,H2-DMa,Orai2,Ttyh3,Atp13a2,Piezo2,Sorcs2,Lrp1,Atp6v0e2,Dennd2a,Stab1,Plcl2,Srpx,Slc2a6,Ackr2,Ssc5d,Pltp,Tgfbr2,Rab7b,Pld4,Itgam,Smpd3,Ptafr,Fxyd6,Myo1f,…	Itgb2,Kcnn3,Col1a1,Ace,Hck,Cybb,Ncf1,Lbp,Rab11fip4,Cxcl16,Scrn1,Abca8b,Cygb,Abcc3,Cacna2d3,Scara5,Loxl2,Slc38a4,Abcg1,Gria4,Slc11a1,Fcgr2b,Mrc1,Gsn,Lrp4,Siglec1,Prss12,Tlr2,Pdpn,Nsg1,Antxr2,Rtn2,Tyrobp,Atp2a1,Slc9a9,Was,Slco2a1,Abca6,Mfsd12,Abca9,H2-DMa,Orai2,Ttyh3,Atp13a2,Piezo2,Sorcs2,Lrp1,Atp6v0e2,Dennd2a,Stab1,Plcl2,Srpx,Slc2a6,Ackr2,Ssc5d,Pltp,Tgfbr2,Rab7b,Pld4,Itgam,Smpd3,Ptafr,Fxyd6,Myo1f,…
GO:0010975	regulation of neuron projection development	27	607	0.0049	Serpinf1,Plxna3,Kremen1,Efemp1,Sema4d,Dbn1,Robo1,Olfm1,Lrp4,Hgf,Sfrp1,Dixdc1,Camk1d,Prex1,Ptprf,Lrp1,Plxnb2,Lpar1,Fzd1,Scn1b,Sema3b,Ephb2,Kif1a,Plxna4,Reln,Slit2,Plxna1	Serpinf1,Plxna3,Kremen1,Efemp1,Sema4d,Dbn1,Robo1,Olfm1,Lrp4,Hgf,Sfrp1,Dixdc1,Camk1d,Prex1,Ptprf,Lrp1,Plxnb2,Lpar1,Fzd1,Scn1b,Sema3b,Ephb2,Kif1a,Plxna4,Reln,Slit2,Plxna1
GO:0045619	regulation of lymphocyte differentiation	13	183	0.0051	Cd44,Vsir,Runx1,Sfrp1,Nckap1l,H2-DMa,Tgfbr2,Tlr9,Mmp14,Cd74,Sox4,Nfam1,Syk	Cd44,Vsir,Runx1,Sfrp1,Nckap1l,H2-DMa,Tgfbr2,Tlr9,Mmp14,Cd74,Sox4,Nfam1,Syk
GO:0055082	cellular chemical homeostasis	31	747	0.0051	Serpinf1,Tbxas1,C1qtnf1,Hexb,Scara5,Slc11a1,Gpr39,Nucb2,Atp2a1,Slc9a9,Cmklr1,Atp13a2,Lrp1,Plcl2,Ackr2,Hk3,Lpar1,Adcyap1r1,Cx3cr1,Smpd3,Icam1,Cp,P2rx7,Slc4a10,Sox4,C1qtnf3,Rasa3,Ptgir,Gpr35,Pdgfra,Ryr1	Serpinf1,Tbxas1,C1qtnf1,Hexb,Scara5,Slc11a1,Gpr39,Nucb2,Atp2a1,Slc9a9,Cmklr1,Atp13a2,Lrp1,Plcl2,Ackr2,Hk3,Lpar1,Adcyap1r1,Cx3cr1,Smpd3,Icam1,Cp,P2rx7,Slc4a10,Sox4,C1qtnf3,Rasa3,Ptgir,Gpr35,Pdgfra,Ryr1
GO:0051234	establishment of localization	99	3522	0.0053	Itgb2,Kcnn3,Col1a1,Ace,Hck,Cybb,Ncf1,Lbp,Rab11fip4,Cxcl16,Scrn1,Tnfaip3,Abca8b,Cygb,Abcc3,Cacna2d3,Scara5,Loxl2,Slc38a4,Abcg1,Gria4,Slc11a1,Fcgr2b,Mrc1,Gsn,Lrp4,Siglec1,Prss12,Tlr2,Pdpn,Nsg1,Antxr2,Rtn2,Tyrobp,Atp2a1,Slc9a9,Was,Slco2a1,Abca6,Mfsd12,Abca9,H2-DMa,Orai2,Ttyh3,Atp13a2,Piezo2,Sorcs2,Lrp1,Atp6v0e2,Dennd2a,Stab1,Plcl2,Srpx,Slc2a6,Ackr2,Ssc5d,Itga2,Pltp,Tgfbr2,Rab7b,Pld4,Itgam,Smpd3,Ptaf…	Itgb2,Kcnn3,Col1a1,Ace,Hck,Cybb,Ncf1,Lbp,Rab11fip4,Cxcl16,Scrn1,Tnfaip3,Abca8b,Cygb,Abcc3,Cacna2d3,Scara5,Loxl2,Slc38a4,Abcg1,Gria4,Slc11a1,Fcgr2b,Mrc1,Gsn,Lrp4,Siglec1,Prss12,Tlr2,Pdpn,Nsg1,Antxr2,Rtn2,Tyrobp,Atp2a1,Slc9a9,Was,Slco2a1,Abca6,Mfsd12,Abca9,H2-DMa,Orai2,Ttyh3,Atp13a2,Piezo2,Sorcs2,Lrp1,Atp6v0e2,Dennd2a,Stab1,Plcl2,Srpx,Slc2a6,Ackr2,Ssc5d,Itga2,Pltp,Tgfbr2,Rab7b,Pld4,Itgam,Smpd3,Ptaf…
GO:2000379	positive regulation of reactive oxygen species metabolic process	10	111	0.0053	Itgb2,Egfr,Tlr2,Tyrobp,Tgfbr2,Itgam,Smpd3,Icam1,Syk,Pid1	Itgb2,Egfr,Tlr2,Tyrobp,Tgfbr2,Itgam,Smpd3,Icam1,Syk,Pid1
GO:0008285	negative regulation of cell population proliferation	29	680	0.0054	Serpinf1,Cd44,Tnfaip3,Enpp3,Vsir,Ptch1,Robo1,Runx1,Csf1r,Igfbp5,Dpt,Fcgr2b,Tlr2,Pdpn,Tyrobp,Sfrp1,Ptprf,Srpx,Fbln1,Tgfbr2,Gpc3,Gas1,Wdr6,Sox4,Cd300a,Apod,Ptgir,Slit2,Prox1	Serpinf1,Cd44,Tnfaip3,Enpp3,Vsir,Ptch1,Robo1,Runx1,Csf1r,Igfbp5,Dpt,Fcgr2b,Tlr2,Pdpn,Tyrobp,Sfrp1,Ptprf,Srpx,Fbln1,Tgfbr2,Gpc3,Gas1,Wdr6,Sox4,Cd300a,Apod,Ptgir,Slit2,Prox1
GO:0050801	ion homeostasis	32	786	0.0054	Tbxas1,C1qtnf1,Egfr,Hexb,Scara5,Abcg1,Slc11a1,Gpr39,Myoc,Nucb2,Atp2a1,Slc9a9,Cmklr1,Atp13a2,Lrp1,Plcl2,Ackr2,Lpar1,Adcyap1r1,Cx3cr1,Smpd3,Cp,Scn1b,P2rx7,Slc4a10,Dcn,Steap3,Rasa3,Ptgir,Gpr35,Pdgfra,Ryr1	Tbxas1,C1qtnf1,Egfr,Hexb,Scara5,Abcg1,Slc11a1,Gpr39,Myoc,Nucb2,Atp2a1,Slc9a9,Cmklr1,Atp13a2,Lrp1,Plcl2,Ackr2,Lpar1,Adcyap1r1,Cx3cr1,Smpd3,Cp,Scn1b,P2rx7,Slc4a10,Dcn,Steap3,Rasa3,Ptgir,Gpr35,Pdgfra,Ryr1
GO:0051216	cartilage development	13	184	0.0054	Col1a1,Fgf18,Runx1,Wnt2b,Tgfbi,Hand2,Snai1,Tgfbr2,Smpd3,Col12a1,Sulf2,Col14a1,Matn2	Col1a1,Fgf18,Runx1,Wnt2b,Tgfbi,Hand2,Snai1,Tgfbr2,Smpd3,Col12a1,Sulf2,Col14a1,Matn2
GO:1902547	regulation of cellular response to vascular endothelial growth factor stimulus	5	21	0.0054	Robo1,Smoc2,Adamts12,Dcn,Ccbe1	Robo1,Smoc2,Adamts12,Dcn,Ccbe1
GO:0019221	cytokine-mediated signaling pathway	17	295	0.0055	Spi1,Irf5,Cd44,Csf1r,Il6ra,F3,Tnfrsf1b,Plvap,Ackr2,Cx3cr1,Pirb,Csf2rb2,Cd74,Csf3r,Syk,Gpr35,Ccl21c	Spi1,Irf5,Cd44,Csf1r,Il6ra,F3,Tnfrsf1b,Plvap,Ackr2,Cx3cr1,Pirb,Csf2rb2,Cd74,Csf3r,Syk,Gpr35,Ccl21c
GO:1903037	regulation of leukocyte cell-cell adhesion	17	295	0.0055	Itgb2,Cd44,Vsir,Runx1,Sele,Nckap1l,H2-DMa,Tgfbr2,Ptafr,Icam1,Cd74,Sirpa,Sox4,Cd300a,Ephb6,Syk,Selp	Itgb2,Cd44,Vsir,Runx1,Sele,Nckap1l,H2-DMa,Tgfbr2,Ptafr,Icam1,Cd74,Sirpa,Sox4,Cd300a,Ephb6,Syk,Selp
GO:0030336	negative regulation of cell migration	16	267	0.0056	Serpinf1,Cygb,Robo1,Igfbp5,Olfm1,Sfrp1,Lrp1,Nbl1,Cx3cr1,Tmeff2,Col3a1,Cd74,Dcn,Cd300a,Apod,Slit2	Serpinf1,Cygb,Robo1,Igfbp5,Olfm1,Sfrp1,Lrp1,Nbl1,Cx3cr1,Tmeff2,Col3a1,Cd74,Dcn,Cd300a,Apod,Slit2
GO:0048015	phosphatidylinositol-mediated signaling	8	70	0.0056	Pik3r5,Csf1r,Gsn,Plcl2,Car8,Ptafr,Pik3cd,Pdgfra	Pik3r5,Csf1r,Gsn,Plcl2,Car8,Ptafr,Pik3cd,Pdgfra
GO:0051251	positive regulation of lymphocyte activation	16	267	0.0056	Vsir,Runx1,Tyrobp,Nckap1l,H2-DMa,Tgfbr2,Nfatc2,Tlr9,Mmp14,Cd74,Bst1,Sirpa,Sox4,Clec7a,Ephb6,Syk	Vsir,Runx1,Tyrobp,Nckap1l,H2-DMa,Tgfbr2,Nfatc2,Tlr9,Mmp14,Cd74,Bst1,Sirpa,Sox4,Clec7a,Ephb6,Syk
GO:1901699	cellular response to nitrogen compound	27	615	0.0057	Col1a1,Cybb,Egfr,Lgmn,Igfbp5,Fcgr2b,Fbn1,Tlr2,Nsg1,Col1a2,Sfrp1,Mmp2,Mmp3,Col16a1,Lrp1,Inhbb,Smpd3,Ptafr,Tlr9,Icam1,Col3a1,Folr2,P2rx7,Camk2a,Pdgfra,Slit2,Ryr1	Col1a1,Cybb,Egfr,Lgmn,Igfbp5,Fcgr2b,Fbn1,Tlr2,Nsg1,Col1a2,Sfrp1,Mmp2,Mmp3,Col16a1,Lrp1,Inhbb,Smpd3,Ptafr,Tlr9,Icam1,Col3a1,Folr2,P2rx7,Camk2a,Pdgfra,Slit2,Ryr1
GO:0061041	regulation of wound healing	11	136	0.0058	Cd34,C1qtnf1,Serping1,Smoc2,Pdpn,Hpse,Ephb2,Clec7a,Syk,Selp,Pdgfra	Cd34,C1qtnf1,Serping1,Smoc2,Pdpn,Hpse,Ephb2,Clec7a,Syk,Selp,Pdgfra
GO:0097529	myeloid leukocyte migration	10	113	0.0058	Itgb2,Nckap1l,Prex1,Cx3cr1,Itgam,Sirpa,Csf3r,Syk,Gpr35,Ccl21c	Itgb2,Nckap1l,Prex1,Cx3cr1,Itgam,Sirpa,Csf3r,Syk,Gpr35,Ccl21c
GO:1900271	regulation of long-term synaptic potentiation	7	52	0.0058	Lgmn,Nsg1,Tyrobp,Cx3cr1,Pirb,Ephb2,Reln	Lgmn,Nsg1,Tyrobp,Cx3cr1,Pirb,Ephb2,Reln
GO:0051171	regulation of nitrogen compound metabolic process	134	5126	0.006	Itgb2,Serpinf1,Col1a1,Ace,Spi1,Hck,Irf5,Cd44,Actn3,Lrrk1,Pcolce2,Ncf1,Cd34,C1qtnf1,Igfbp4,Tnfaip3,Vsir,Egfr,Fgf18,Efemp1,Pik3r5,Lgmn,Sema4d,Ptch1,Hexb,Loxl2,Angpt1,Robo1,Runx1,Igfbp6,Serping1,Smoc2,Abcg1,Csf1r,Clec3b,Slc11a1,Igfbp5,Gpr39,Fcgr2b,Myoc,Olfm1,Gsn,Fbn1,Lrp4,Il6ra,Tlr2,F3,Tnfrsf1b,Hgf,Fgr,Pcolce,Ctsc,Was,Plat,Sfrp1,Dixdc1,Nckap1l,Cmklr1,Camk1d,Gdf7,Mgat5,Atp13a2,Spon1,Bace2,Lrp1,Inhbb,…	Itgb2,Serpinf1,Col1a1,Ace,Spi1,Hck,Irf5,Cd44,Actn3,Lrrk1,Pcolce2,Ncf1,Cd34,C1qtnf1,Igfbp4,Tnfaip3,Vsir,Egfr,Fgf18,Efemp1,Pik3r5,Lgmn,Sema4d,Ptch1,Hexb,Loxl2,Angpt1,Robo1,Runx1,Igfbp6,Serping1,Smoc2,Abcg1,Csf1r,Clec3b,Slc11a1,Igfbp5,Gpr39,Fcgr2b,Myoc,Olfm1,Gsn,Fbn1,Lrp4,Il6ra,Tlr2,F3,Tnfrsf1b,Hgf,Fgr,Pcolce,Ctsc,Was,Plat,Sfrp1,Dixdc1,Nckap1l,Cmklr1,Camk1d,Gdf7,Mgat5,Atp13a2,Spon1,Bace2,Lrp1,Inhbb,…
GO:0048878	chemical homeostasis	41	1124	0.0061	Serpinf1,Tbxas1,C1qtnf1,Egfr,Ptch1,Hexb,Scara5,Abcg1,Slc11a1,Igfbp5,Gpr39,Myoc,Fbn1,Nucb2,Atp2a1,Slc9a9,Cmklr1,Atp13a2,Bace2,Lrp1,Plcl2,Ackr2,Hk3,Lpar1,Adcyap1r1,Cx3cr1,Smpd3,Icam1,Cp,Scn1b,P2rx7,Slc4a10,Sox4,Dcn,C1qtnf3,Steap3,Rasa3,Ptgir,Gpr35,Pdgfra,Ryr1	Serpinf1,Tbxas1,C1qtnf1,Egfr,Ptch1,Hexb,Scara5,Abcg1,Slc11a1,Igfbp5,Gpr39,Myoc,Fbn1,Nucb2,Atp2a1,Slc9a9,Cmklr1,Atp13a2,Bace2,Lrp1,Plcl2,Ackr2,Hk3,Lpar1,Adcyap1r1,Cx3cr1,Smpd3,Icam1,Cp,Scn1b,P2rx7,Slc4a10,Sox4,Dcn,C1qtnf3,Steap3,Rasa3,Ptgir,Gpr35,Pdgfra,Ryr1
GO:0051056	regulation of small GTPase mediated signal transduction	14	214	0.0061	Robo1,Myoc,Cyth4,Lpar1,Adcyap1r1,Col3a1,Arrb1,Ephb2,Rasa3,Cdon,Heg1,Reln,Gpr35,Slit2	Robo1,Myoc,Cyth4,Lpar1,Adcyap1r1,Col3a1,Arrb1,Ephb2,Rasa3,Cdon,Heg1,Reln,Gpr35,Slit2
GO:0010243	response to organonitrogen compound	37	975	0.0062	Itgb2,Col1a1,Irf5,Cybb,Tnfaip3,Egfr,Lgmn,Sdf2l1,Igfbp5,Fcgr2b,Gsn,Fbn1,Tlr2,Nsg1,Col1a2,Atp2a1,Sfrp1,Mmp2,Mmp3,Col16a1,Lrp1,Inhbb,Itga2,Smpd3,Ptafr,Tlr9,Icam1,Col3a1,Dnm1,Folr2,P2rx7,Camk2a,Cd68,Syk,Pdgfra,Slit2,Ryr1	Itgb2,Col1a1,Irf5,Cybb,Tnfaip3,Egfr,Lgmn,Sdf2l1,Igfbp5,Fcgr2b,Gsn,Fbn1,Tlr2,Nsg1,Col1a2,Atp2a1,Sfrp1,Mmp2,Mmp3,Col16a1,Lrp1,Inhbb,Itga2,Smpd3,Ptafr,Tlr9,Icam1,Col3a1,Dnm1,Folr2,P2rx7,Camk2a,Cd68,Syk,Pdgfra,Slit2,Ryr1
GO:0002275	myeloid cell activation involved in immune response	7	53	0.0063	Lbp,Enpp3,Tyrobp,Cx3cr1,Myo1f,Cd300a,Syk	Lbp,Enpp3,Tyrobp,Cx3cr1,Myo1f,Cd300a,Syk
GO:0003433	chondrocyte development involved in endochondral bone morphogenesis	5	22	0.0063	Tgfbr2,Smpd3,Col12a1,Col14a1,Matn2	Tgfbr2,Smpd3,Col12a1,Col14a1,Matn2
GO:0042592	homeostatic process	54	1634	0.0063	Serpinf1,Spi1,Tbxas1,Lrrk1,Ctsk,Cd34,C1qtnf1,Tnfaip3,Egfr,Ptch1,Hexb,Scara5,Angpt1,Abcg1,Slc11a1,Igfbp5,Gpr39,Myoc,Fbn1,Nucb2,Atp2a1,Slc9a9,Nckap1l,Cmklr1,Atp13a2,Bace2,Lrp1,Plcl2,Ackr2,Hk3,Lpar1,Adcyap1r1,Cx3cr1,Itgam,Smpd3,Pirb,Tlr9,Icam1,Cp,Scn1b,P2rx7,Slc4a10,Sox4,Dcn,Pik3cd,Col14a1,C1qtnf3,Ildr2,Steap3,Rasa3,Ptgir,Gpr35,Pdgfra,Ryr1	Serpinf1,Spi1,Tbxas1,Lrrk1,Ctsk,Cd34,C1qtnf1,Tnfaip3,Egfr,Ptch1,Hexb,Scara5,Angpt1,Abcg1,Slc11a1,Igfbp5,Gpr39,Myoc,Fbn1,Nucb2,Atp2a1,Slc9a9,Nckap1l,Cmklr1,Atp13a2,Bace2,Lrp1,Plcl2,Ackr2,Hk3,Lpar1,Adcyap1r1,Cx3cr1,Itgam,Smpd3,Pirb,Tlr9,Icam1,Cp,Scn1b,P2rx7,Slc4a10,Sox4,Dcn,Pik3cd,Col14a1,C1qtnf3,Ildr2,Steap3,Rasa3,Ptgir,Gpr35,Pdgfra,Ryr1
GO:1904996	positive regulation of leukocyte adhesion to vascular endothelial cell	5	22	0.0063	Itgb2,Sele,Ptafr,Icam1,Selp	Itgb2,Sele,Ptafr,Icam1,Selp
GO:2001222	regulation of neuron migration	7	53	0.0063	Olfm1,Igsf10,Plxnb2,Flrt2,Col3a1,Camk2a,Reln	Olfm1,Igsf10,Plxnb2,Flrt2,Col3a1,Camk2a,Reln
GO:0010770	positive regulation of cell morphogenesis involved in differentiation	13	189	0.0065	Plxna3,Sema4d,Dbn1,Robo1,Myoc,Dixdc1,Prex1,Ptprf,Lrp1,Plxnb2,Plxna4,Reln,Plxna1	Plxna3,Sema4d,Dbn1,Robo1,Myoc,Dixdc1,Prex1,Ptprf,Lrp1,Plxnb2,Plxna4,Reln,Plxna1
GO:0051897	positive regulation of protein kinase B signaling	10	115	0.0065	C1qtnf1,Egfr,Pik3r5,Angpt1,Igfbp5,Myoc,F3,Hpse,Cx3cr1,C1qtnf3	C1qtnf1,Egfr,Pik3r5,Angpt1,Igfbp5,Myoc,F3,Hpse,Cx3cr1,C1qtnf3
GO:0002521	leukocyte differentiation	19	362	0.0067	Spi1,Lrrk1,Tnfaip3,Csf1r,Tlr2,Tyrobp,H2-DMa,Prex1,Plcl2,Tgfbr2,Gpc3,Itgam,Ly9,Pirb,Cd74,Sox4,Pou2f2,Nfam1,Syk	Spi1,Lrrk1,Tnfaip3,Csf1r,Tlr2,Tyrobp,H2-DMa,Prex1,Plcl2,Tgfbr2,Gpc3,Itgam,Ly9,Pirb,Cd74,Sox4,Pou2f2,Nfam1,Syk
GO:0019882	antigen processing and presentation	8	73	0.0069	Slc11a1,Fcgr2b,H2-DMa,Icam1,Cd74,Wdfy4,Unc93b1,H2-Q6	Slc11a1,Fcgr2b,H2-DMa,Icam1,Cd74,Wdfy4,Unc93b1,H2-Q8
GO:0051248	negative regulation of protein metabolic process	40	1094	0.0069	Serpinf1,Spi1,Cd44,Lrrk1,Tnfaip3,Egfr,Sema4d,Angpt1,Serping1,Igfbp5,Olfm1,Hgf,Plat,Sfrp1,Nckap1l,Mgat5,Spon1,Bace2,Inhbb,Ptpn13,Fbln1,Socs3,Gpc3,Gas1,C4b,Pirb,Myoz1,Arrb1,P2rx7,Sirpa,Sox4,Ephb2,Cd300a,Pi16,Dact1,Heg1,Apod,Slit2,Pid1,Glg1	Serpinf1,Spi1,Cd44,Lrrk1,Tnfaip3,Egfr,Sema4d,Angpt1,Serping1,Igfbp5,Olfm1,Hgf,Plat,Sfrp1,Nckap1l,Mgat5,Spon1,Bace2,Inhbb,Ptpn13,Fbln1,Socs3,Gpc3,Gas1,C4b,Pirb,Myoz1,Arrb1,P2rx7,Sirpa,Sox4,Ephb2,Cd300a,Pi16,Dact1,Heg1,Apod,Slit2,Pid1,Glg1
GO:0061035	regulation of cartilage development	8	73	0.0069	Ctsk,Fgf18,Efemp1,Loxl2,Adamts12,Gdf6,Smpd3,Glg1	Ctsk,Fgf18,Efemp1,Loxl2,Adamts12,Gdf6,Smpd3,Glg1
GO:0090022	regulation of neutrophil chemotaxis	6	37	0.0069	Lbp,Nckap1l,Camk1d,Cd74,Bst1,Slit2	Lbp,Nckap1l,Camk1d,Cd74,Bst1,Slit2
GO:0021954	central nervous system neuron development	9	94	0.007	Plxna3,Robo1,Dclk1,Cdh11,Scn1b,Slc4a10,Ephb2,Plxna4,Slit2	Plxna3,Robo1,Dclk1,Cdh11,Scn1b,Slc4a10,Ephb2,Plxna4,Slit2
GO:0050808	synapse organization	17	303	0.007	Lgmn,Dbn1,Lrp4,C1qc,Ptprf,C1qb,Lgi2,Plxnb2,Cx3cr1,Ctnnd2,Tmeff2,Nfasc,Ephb2,Nrxn2,Dact1,Reln,Tmem108	Lgmn,Dbn1,Lrp4,C1qc,Ptprf,C1qb,Lgi2,Plxnb2,Cx3cr1,Ctnnd2,Tmeff2,Nfasc,Ephb2,Nrxn2,Dact1,Reln,Tmem108
GO:0032930	positive regulation of superoxide anion generation	5	23	0.0073	Itgb2,Egfr,Tyrobp,Itgam,Syk	Itgb2,Egfr,Tyrobp,Itgam,Syk
GO:0070374	positive regulation of ERK1 and ERK2 cascade	14	219	0.0073	Cd44,Egfr,Fgf18,Angpt1,Csf1r,Tlr2,Lrp1,Hand2,Icam1,Cd74,Arrb1,C1qtnf3,Pdgfra,Ccl21c	Cd44,Egfr,Fgf18,Angpt1,Csf1r,Tlr2,Lrp1,Hand2,Icam1,Cd74,Arrb1,C1qtnf3,Pdgfra,Ccl21c
GO:0072006	nephron development	11	141	0.0073	Cd44,Nid1,Cd34,Ptch1,Angpt1,Gpc3,Col4a4,Fmn1,Sulf2,Cfh,Pdgfra	Cd44,Nid1,Cd34,Ptch1,Angpt1,Gpc3,Col4a4,Fmn1,Sulf2,Cfh,Pdgfra
GO:0051129	negative regulation of cellular component organization	30	733	0.0075	Ace,Spi1,Plxna3,Kremen1,Efemp1,Sptb,Sema4d,Dbn1,Myoc,Gsn,Lrp4,Tlr2,Tnfrsf1b,Hgf,Was,Ptprf,Lrp1,Vat1,Lpar1,Tmeff2,Mmp14,Sema3b,Ephb2,Cd300a,Arap1,Tmsb10,Capg,Dact1,Apod,Slit2	Ace,Spi1,Plxna3,Kremen1,Efemp1,Sptb,Sema4d,Dbn1,Myoc,Gsn,Lrp4,Tlr2,Tnfrsf1b,Hgf,Was,Ptprf,Lrp1,Vat1,Lpar1,Tmeff2,Mmp14,Sema3b,Ephb2,Cd300a,Arap1,Tmsb10,Capg,Dact1,Apod,Slit2
GO:0002244	hematopoietic progenitor cell differentiation	10	118	0.0076	Spi1,Runx1,Csf1r,Sfrp1,Dact2,Pld4,Smpd3,Sirpa,Sox4,Pdgfra	Spi1,Runx1,Csf1r,Sfrp1,Dact2,Pld4,Smpd3,Sirpa,Sox4,Pdgfra
GO:0032103	positive regulation of response to external stimulus	20	399	0.0079	Ace,Lbp,Egfr,Fgf18,Lgmn,Smoc2,Tlr2,Ctsc,Mmp2,Nckap1l,Cmklr1,Camk1d,Lrp1,Lpar1,Itga2,Alox5ap,Tlr9,Cd74,Clec7a,Slit2	Ace,Lbp,Egfr,Fgf18,Lgmn,Smoc2,Tlr2,Ctsc,Mmp2,Nckap1l,Cmklr1,Camk1d,Lrp1,Lpar1,Itga2,Alox5ap,Tlr9,Cd74,Clec7a,Slit2
GO:0003170	heart valve development	7	56	0.0082	Robo1,Olfm1,Tnfrsf1b,Zfpm2,Tgfbr2,Sox4,Slit2	Robo1,Olfm1,Tnfrsf1b,Zfpm2,Tgfbr2,Sox4,Slit2
GO:0071622	regulation of granulocyte chemotaxis	7	56	0.0082	Lbp,Nckap1l,Cmklr1,Camk1d,Cd74,Bst1,Slit2	Lbp,Nckap1l,Cmklr1,Camk1d,Cd74,Bst1,Slit2
GO:0019886	antigen processing and presentation of exogenous peptide antigen via MHC class II	4	12	0.0083	Fcgr2b,H2-DMa,Cd74,Unc93b1	Fcgr2b,H2-DMa,Cd74,Unc93b1
GO:0043589	skin morphogenesis	4	12	0.0083	Col1a1,Col1a2,Itga2,Itgb4	Col1a1,Col1a2,Itga2,Itgb4
GO:0061138	morphogenesis of a branching epithelium	13	195	0.0083	Cd44,Celsr1,Ptch1,Angpt1,Sfrp1,Gdf7,Socs3,Tgfbr2,Gpc3,Mmp14,Slit2,Plxna1,Prox1	Cd44,Celsr1,Ptch1,Angpt1,Sfrp1,Gdf7,Socs3,Tgfbr2,Gpc3,Mmp14,Slit2,Plxna1,Prox1
GO:1902287	semaphorin-plexin signaling pathway involved in axon guidance	4	12	0.0083	Plxna3,Plxnb2,Plxna4,Plxna1	Plxna3,Plxnb2,Plxna4,Plxna1
GO:0010954	positive regulation of protein processing	5	24	0.0084	Clec3b,Gsn,Spon1,Mmp14,Ccbe1	Clec3b,Gsn,Spon1,Mmp14,Ccbe1
GO:0071526	semaphorin-plexin signaling pathway	6	39	0.0084	Plxna3,Sema4d,Plxnb2,Sema3b,Plxna4,Plxna1	Plxna3,Sema4d,Plxnb2,Sema3b,Plxna4,Plxna1
GO:0090175	regulation of establishment of planar polarity	6	39	0.0084	Celsr1,Sfrp1,Plekha4,Fzd1,Gpc3,Dact1	Celsr1,Sfrp1,Plekha4,Fzd1,Gpc3,Dact1
GO:0002699	positive regulation of immune effector process	14	223	0.0085	Itgb2,Lbp,Enpp3,Tlr2,Fgr,Tyrobp,Itgam,Ptafr,Tlr9,Cd74,P2rx7,Cd300a,Clec7a,Syk	Itgb2,Lbp,Enpp3,Tlr2,Fgr,Tyrobp,Itgam,Ptafr,Tlr9,Cd74,P2rx7,Cd300a,Clec7a,Syk
GO:0043405	regulation of MAP kinase activity	17	310	0.0086	Egfr,Fgf18,Pik3r5,Robo1,Igfbp6,Gpr39,Hgf,Sfrp1,Lpar1,Tlr9,Cd74,Arrb1,P2rx7,Ephb2,Cd300a,Syk,Shc2	Egfr,Fgf18,Pik3r5,Robo1,Igfbp6,Gpr39,Hgf,Sfrp1,Lpar1,Tlr9,Cd74,Arrb1,P2rx7,Ephb2,Cd300a,Syk,Shc2
GO:0071219	cellular response to molecule of bacterial origin	13	197	0.0089	Lbp,Cxcl16,Tnfaip3,Fcgr2b,Mrc1,Tlr2,Tnfrsf1b,Cx3cr1,Ptafr,Cd300lb,Tlr9,Sirpa,Cd68	Lbp,Cxcl16,Tnfaip3,Fcgr2b,Mrc1,Tlr2,Tnfrsf1b,Cx3cr1,Ptafr,Cd300lb,Tlr9,Sirpa,Cd68
GO:0090263	positive regulation of canonical Wnt signaling pathway	9	98	0.0089	Col1a1,Lrrk1,Egfr,Sfrp1,Plekha4,Gpc3,Sox4,Sulf2,Dact1	Col1a1,Lrrk1,Egfr,Sfrp1,Plekha4,Gpc3,Sox4,Sulf2,Dact1
GO:0030203	glycosaminoglycan metabolic process	8	77	0.0091	Cd44,Hexb,Angpt1,Hgf,Dse,Egflam,Dcn,Spock2	Cd44,Hexb,Angpt1,Hgf,Dse,Egflam,Dcn,Spock2
GO:0032370	positive regulation of lipid transport	8	77	0.0091	C1qtnf1,Ptch1,Runx1,Abcg1,Nucb2,Lrp1,Pltp,P2rx7	C1qtnf1,Ptch1,Runx1,Abcg1,Nucb2,Lrp1,Pltp,P2rx7
GO:0043315	positive regulation of neutrophil degranulation	3	4	0.0092	Itgb2,Itgam,Ptafr	Itgb2,Itgam,Ptafr
GO:0050923	regulation of negative chemotaxis	3	4	0.0092	Robo1,Plxna4,Slit2	Robo1,Plxna4,Slit2
GO:0110089	regulation of hippocampal neuron apoptotic process	3	4	0.0092	Tyrobp,Cx3cr1,Itgam	Tyrobp,Cx3cr1,Itgam
GO:1902904	negative regulation of supramolecular fiber organization	11	146	0.0092	Sptb,Dbn1,Myoc,Gsn,Tlr2,Was,Tmeff2,Arap1,Tmsb10,Capg,Slit2	Sptb,Dbn1,Myoc,Gsn,Tlr2,Was,Tmeff2,Arap1,Tmsb10,Capg,Slit2
GO:0034341	response to interferon-gamma	10	122	0.0093	Cxcl16,Slc11a1,Mrc1,Gsn,Tlr2,Was,Rab7b,Sirpa,Capg,Ccl21c	Cxcl16,Slc11a1,Mrc1,Gsn,Tlr2,Was,Rab7b,Sirpa,Capg,Ccl21c
GO:0048002	antigen processing and presentation of peptide antigen	6	40	0.0093	Slc11a1,Fcgr2b,H2-DMa,Cd74,Unc93b1,H2-Q6	Slc11a1,Fcgr2b,H2-DMa,Cd74,Unc93b1,H2-Q8
GO:0050673	epithelial cell proliferation	9	99	0.0093	Cd34,Igfbp4,Ptch1,Loxl2,Igfbp5,Hgf,Col8a2,Mmp14,Prox1	Cd34,Igfbp4,Ptch1,Loxl2,Igfbp5,Hgf,Col8a2,Mmp14,Prox1
GO:1905475	regulation of protein localization to membrane	13	199	0.0095	Stac2,Egfr,Dbn1,Gsn,Lrp4,Lrp1,Gpc3,Itgam,Mtcl1,Mmp14,Camk2a,Ephb2,Pid1	Stac2,Egfr,Dbn1,Gsn,Lrp4,Lrp1,Gpc3,Itgam,Mtcl1,Mmp14,Camk2a,Ephb2,Pid1
GO:0003281	ventricular septum development	8	78	0.0096	Robo1,Zfpm2,Fzd1,Tgfbr2,Sox4,Heg1,Slit2,Prox1	Robo1,Zfpm2,Fzd1,Tgfbr2,Sox4,Heg1,Slit2,Prox1
GO:0042063	gliogenesis	15	255	0.0096	Egfr,Hexb,Csf1r,Myoc,Gsn,Tlr2,Lrp1,Lpar1,Itgam,Mmp14,Lama2,Sox4,Itgb4,Reln,Matn2	Egfr,Hexb,Csf1r,Myoc,Gsn,Tlr2,Lrp1,Lpar1,Itgam,Mmp14,Lama2,Sox4,Itgb4,Reln,Matn2
GO:0051046	regulation of secretion	31	785	0.0099	Itgb2,Ace,Cd34,C1qtnf1,Egfr,Runx1,Abcg1,Gpr39,Tlr2,Tnfrsf1b,Fgr,Nucb2,Sfrp1,Atp13a2,Lrp1,Inhbb,Itgam,Smpd3,Ptafr,Tlr9,AF251705,Cd74,Arrb1,P2rx7,Camk2a,Sox4,Cd300a,Anpep,C1qtnf3,Syk,Tifab	Itgb2,Ace,Cd34,C1qtnf1,Egfr,Runx1,Abcg1,Gpr39,Tlr2,Tnfrsf1b,Fgr,Nucb2,Sfrp1,Atp13a2,Lrp1,Inhbb,Itgam,Smpd3,Ptafr,Tlr9,Cd300c2,Cd74,Arrb1,P2rx7,Camk2a,Sox4,Cd300a,Anpep,C1qtnf3,Syk,Tifab
GO:0061430	bone trabecula morphogenesis	4	13	0.0101	Col1a1,Sema4d,Sfrp1,Mmp2	Col1a1,Sema4d,Sfrp1,Mmp2
GO:1902107	positive regulation of leukocyte differentiation	12	175	0.0107	Vsir,Runx1,Csf1r,Tyrobp,Nckap1l,H2-DMa,Tgfbr2,Itgam,Mmp14,Cd74,Sox4,Syk	Vsir,Runx1,Csf1r,Tyrobp,Nckap1l,H2-DMa,Tgfbr2,Itgam,Mmp14,Cd74,Sox4,Syk
GO:0021537	telencephalon development	16	288	0.0108	Plxna3,Aldh1a3,Egfr,Robo1,Csf1r,Dixdc1,Lpar1,Cx3cr1,Col3a1,Ephb2,Plxna4,Cdon,Reln,Slit2,Prox1,Tmem108	Plxna3,Aldh1a3,Egfr,Robo1,Csf1r,Dixdc1,Lpar1,Cx3cr1,Col3a1,Ephb2,Plxna4,Cdon,Reln,Slit2,Prox1,Tmem108
GO:0022407	regulation of cell-cell adhesion	20	412	0.0108	Itgb2,Cd44,C1qtnf1,Tnfaip3,Vsir,Runx1,Sele,Pdpn,Nckap1l,H2-DMa,Tgfbr2,Ptafr,Icam1,Cd74,Sirpa,Sox4,Cd300a,Ephb6,Syk,Selp	Itgb2,Cd44,C1qtnf1,Tnfaip3,Vsir,Runx1,Sele,Pdpn,Nckap1l,H2-DMa,Tgfbr2,Ptafr,Icam1,Cd74,Sirpa,Sox4,Cd300a,Ephb6,Syk,Selp
GO:0045807	positive regulation of endocytosis	10	125	0.0108	Lbp,Angpt1,Sele,Nckap1l,Lrp1,Itga2,Gpc3,Dnm1,Arrb1,Syk	Lbp,Angpt1,Sele,Nckap1l,Lrp1,Itga2,Gpc3,Dnm1,Arrb1,Syk
GO:0060828	regulation of canonical Wnt signaling pathway	14	230	0.0108	Col1a1,Lrrk1,Egfr,Kremen1,Lrp4,Sfrp1,Plekha4,Fzd1,Gpc3,Ctnnd2,Sox4,Sulf2,Dact1,Bicc1	Col1a1,Lrrk1,Egfr,Kremen1,Lrp4,Sfrp1,Plekha4,Fzd1,Gpc3,Ctnnd2,Sox4,Sulf2,Dact1,Bicc1
GO:0009790	embryo development	41	1165	0.0109	Col1a1,Ace,Aldh1a3,Celsr1,Egfr,Efemp1,Ptch1,Dbn1,Angpt1,Runx1,Fbn1,Lrp4,Sfrp1,Mmp2,Gdf7,Hand2,Cc2d2a,Snai1,Zfpm2,Plxnb2,Itga2,Fzd1,Socs3,Tgfbr2,Gpc3,Gas1,Col12a1,Mfap2,Arnt2,Mmp14,Aff3,Sox4,Ephb2,Sulf2,Cdon,Dact1,Heg1,Pdgfra,Slit2,Tifab,Prox1	Col1a1,Ace,Aldh1a3,Celsr1,Egfr,Efemp1,Ptch1,Dbn1,Angpt1,Runx1,Fbn1,Lrp4,Sfrp1,Mmp2,Gdf7,Hand2,Cc2d2a,Snai1,Zfpm2,Plxnb2,Itga2,Fzd1,Socs3,Tgfbr2,Gpc3,Gas1,Col12a1,Mfap2,Arnt2,Mmp14,Aff3,Sox4,Ephb2,Sulf2,Cdon,Dact1,Heg1,Pdgfra,Slit2,Tifab,Prox1
GO:0034123	positive regulation of toll-like receptor signaling pathway	5	26	0.0109	Lbp,Tlr2,Pik3ap1,Tlr9,Cd300lh	Lbp,Tlr2,Pik3ap1,Tlr9,Cd300ld3
GO:0050921	positive regulation of chemotaxis	11	150	0.0109	Lbp,Fgf18,Lgmn,Smoc2,Nckap1l,Cmklr1,Camk1d,Lpar1,Itga2,Cd74,Slit2	Lbp,Fgf18,Lgmn,Smoc2,Nckap1l,Cmklr1,Camk1d,Lpar1,Itga2,Cd74,Slit2
GO:0060536	cartilage morphogenesis	5	26	0.0109	Hand2,Snai1,Col12a1,Col14a1,Matn2	Hand2,Snai1,Col12a1,Col14a1,Matn2
GO:0032835	glomerulus development	7	60	0.0111	Nid1,Cd34,Angpt1,Col4a4,Sulf2,Cfh,Pdgfra	Nid1,Cd34,Angpt1,Col4a4,Sulf2,Cfh,Pdgfra
GO:0042742	defense response to bacterium	15	260	0.0112	Hck,Ncf1,Lbp,Adamts5,Slc11a1,Tlr2,Fgr,Stab1,Ssc5d,Tlr9,Myo1f,Lyz2,P2rx7,Mpeg1,Syk	Hck,Ncf1,Lbp,Adamts5,Slc11a1,Tlr2,Fgr,Stab1,Ssc5d,Tlr9,Myo1f,Lyz2,P2rx7,Mpeg1,Syk
GO:0048640	negative regulation of developmental growth	10	127	0.012	Plxna3,Lgmn,Sema4d,Ptch1,Sfrp1,Tgfbr2,Myoz1,Sema3b,Pi16,Slit2	Plxna3,Lgmn,Sema4d,Ptch1,Sfrp1,Tgfbr2,Myoz1,Sema3b,Pi16,Slit2
GO:1903510	mucopolysaccharide metabolic process	7	61	0.012	Cd44,Angpt1,Hgf,Dse,Egflam,Dcn,Spock2	Cd44,Angpt1,Hgf,Dse,Egflam,Dcn,Spock2
GO:0002693	positive regulation of cellular extravasation	5	27	0.0124	Sele,Plvap,Ptafr,Icam1,Selp	Sele,Plvap,Ptafr,Icam1,Selp
GO:0050772	positive regulation of axonogenesis	9	104	0.0124	Plxna3,Sema4d,Dbn1,Robo1,Dixdc1,Lrp1,Plxnb2,Plxna4,Plxna1	Plxna3,Sema4d,Dbn1,Robo1,Dixdc1,Lrp1,Plxnb2,Plxna4,Plxna1
GO:0030029	actin filament-based process	24	551	0.0125	Dbn1,Sele,Gsn,Pdpn,Tyrobp,Was,Sfrp1,Nckap1l,Thsd7a,S1pr2,Nrap,Myo1f,Myoz1,Arrb1,Scn1b,Sirpa,Fmn1,Gas7,Epb4.1l3,Tmsb10,Capg,Lcp1,Pdgfra,Prox1	Dbn1,Sele,Gsn,Pdpn,Tyrobp,Was,Sfrp1,Nckap1l,Thsd7a,S1pr2,Nrap,Myo1f,Myoz1,Arrb1,Scn1b,Sirpa,Fmn1,Gas7,Epb41l3,Tmsb10,Capg,Lcp1,Pdgfra,Prox1
GO:0051494	negative regulation of cytoskeleton organization	11	154	0.0131	Sptb,Dbn1,Myoc,Gsn,Tlr2,Was,Tmeff2,Arap1,Tmsb10,Capg,Slit2	Sptb,Dbn1,Myoc,Gsn,Tlr2,Was,Tmeff2,Arap1,Tmsb10,Capg,Slit2
GO:0010468	regulation of gene expression	108	4041	0.0133	Itgb2,Serpinf1,Col1a1,Ace,Spi1,Hck,Irf5,Cd44,Cybb,Ncf1,Lbp,Cd34,C1qtnf1,Tnfaip3,Vsir,Egfr,Efemp1,Lgmn,Sema4d,Ptch1,Hexb,Loxl2,Angpt1,Robo1,Runx1,Zfp521,Csf1r,Clec3b,Slc11a1,Igfbp5,Fcgr2b,Olfm1,Gsn,Il6ra,Tlr2,Tnfrsf1b,Hgf,Fgr,Tyrobp,Was,Sfrp1,Nckap1l,Cmklr1,Camk1d,Gdf7,Atp13a2,Spon1,Lrp1,Hpse,Inhbb,Hand2,Snai1,Zfpm2,Nrip1,Plxnb2,Ssc5d,Itga2,Fbln1,Trim56,Fzd1,Tgfbr2,Gdf6,Cx3cr1,Gas1,Rab7b,Pld4,Ly9,…	Itgb2,Serpinf1,Col1a1,Ace,Spi1,Hck,Irf5,Cd44,Cybb,Ncf1,Lbp,Cd34,C1qtnf1,Tnfaip3,Vsir,Egfr,Efemp1,Lgmn,Sema4d,Ptch1,Hexb,Loxl2,Angpt1,Robo1,Runx1,Zfp521,Csf1r,Clec3b,Slc11a1,Igfbp5,Fcgr2b,Olfm1,Gsn,Il6ra,Tlr2,Tnfrsf1b,Hgf,Fgr,Tyrobp,Was,Sfrp1,Nckap1l,Cmklr1,Camk1d,Gdf7,Atp13a2,Spon1,Lrp1,Hpse,Inhbb,Hand2,Snai1,Zfpm2,Nrip1,Plxnb2,Ssc5d,Itga2,Fbln1,Trim56,Fzd1,Tgfbr2,Gdf6,Cx3cr1,Gas1,Rab7b,Pld4,Ly9,…
GO:0043406	positive regulation of MAP kinase activity	14	236	0.0133	Egfr,Fgf18,Pik3r5,Robo1,Igfbp6,Gpr39,Hgf,Lpar1,Tlr9,Cd74,Arrb1,P2rx7,Syk,Shc2	Egfr,Fgf18,Pik3r5,Robo1,Igfbp6,Gpr39,Hgf,Lpar1,Tlr9,Cd74,Arrb1,P2rx7,Syk,Shc2
GO:0070663	regulation of leukocyte proliferation	14	236	0.0133	Cd44,Enpp3,Vsir,Fcgr2b,Tnfrsf1b,Tyrobp,Nckap1l,Tgfbr2,Nfatc2,Tlr9,Cd74,Bst1,Cd300a,Syk	Cd44,Enpp3,Vsir,Fcgr2b,Tnfrsf1b,Tyrobp,Nckap1l,Tgfbr2,Nfatc2,Tlr9,Cd74,Bst1,Cd300a,Syk
GO:1900748	positive regulation of vascular endothelial growth factor signaling pathway	3	5	0.0134	Robo1,Smoc2,Ccbe1	Robo1,Smoc2,Ccbe1
GO:0080090	regulation of primary metabolic process	135	5290	0.0135	Itgb2,Serpinf1,Col1a1,Ace,Spi1,Hck,Irf5,Cd44,Actn3,Lrrk1,Pcolce2,Ncf1,C1qtnf1,Igfbp4,Tnfaip3,Vsir,Egfr,Fgf18,Efemp1,Pik3r5,Lgmn,Sema4d,Ptch1,Hexb,Loxl2,Angpt1,Robo1,Runx1,Igfbp6,Serping1,Smoc2,Abcg1,Csf1r,Clec3b,Slc11a1,Igfbp5,Gpr39,Fcgr2b,Myoc,Olfm1,Gsn,Fbn1,Lrp4,Il6ra,Tlr2,F3,Tnfrsf1b,Hgf,Fgr,Pcolce,Ctsc,Nucb2,Was,Plat,Sfrp1,Dixdc1,Nckap1l,Cmklr1,Camk1d,Gdf7,Mgat5,Atp13a2,Spon1,Bace2,Lrp1,Inhbb…	Itgb2,Serpinf1,Col1a1,Ace,Spi1,Hck,Irf5,Cd44,Actn3,Lrrk1,Pcolce2,Ncf1,C1qtnf1,Igfbp4,Tnfaip3,Vsir,Egfr,Fgf18,Efemp1,Pik3r5,Lgmn,Sema4d,Ptch1,Hexb,Loxl2,Angpt1,Robo1,Runx1,Igfbp6,Serping1,Smoc2,Abcg1,Csf1r,Clec3b,Slc11a1,Igfbp5,Gpr39,Fcgr2b,Myoc,Olfm1,Gsn,Fbn1,Lrp4,Il6ra,Tlr2,F3,Tnfrsf1b,Hgf,Fgr,Pcolce,Ctsc,Nucb2,Was,Plat,Sfrp1,Dixdc1,Nckap1l,Cmklr1,Camk1d,Gdf7,Mgat5,Atp13a2,Spon1,Bace2,Lrp1,Inhbb…
GO:0003007	heart morphogenesis	15	267	0.0141	Ptch1,Angpt1,Robo1,Olfm1,Hand2,Snai1,Zfpm2,Fzd1,Flrt2,Tgfbr2,Sox4,Heg1,Slit2,Prox1,Ryr1	Ptch1,Angpt1,Robo1,Olfm1,Hand2,Snai1,Zfpm2,Fzd1,Flrt2,Tgfbr2,Sox4,Heg1,Slit2,Prox1,Ryr1
GO:0060560	developmental growth involved in morphogenesis	10	131	0.0146	Plxna3,Jade2,Robo1,Sfrp1,Dclk1,Tgfbr2,Fmn1,Slit2,Plxna1,Tmem108	Plxna3,Jade2,Robo1,Sfrp1,Dclk1,Tgfbr2,Fmn1,Slit2,Plxna1,Tmem108
GO:0045637	regulation of myeloid cell differentiation	13	211	0.015	Spi1,Runx1,Csf1r,Fbn1,Tyrobp,Sfrp1,Nckap1l,C1qc,Rab7b,Itgam,Cd74,Csf3r,Ccl21c	Spi1,Runx1,Csf1r,Fbn1,Tyrobp,Sfrp1,Nckap1l,C1qc,Rab7b,Itgam,Cd74,Csf3r,Ccl21c
GO:0002888	positive regulation of myeloid leukocyte mediated immunity	6	45	0.0151	Itgb2,Fgr,Tyrobp,Itgam,Ptafr,Syk	Itgb2,Fgr,Tyrobp,Itgam,Ptafr,Syk
GO:0040008	regulation of growth	28	701	0.0154	Plxna3,Cd44,Actn3,Igfbp4,Cxcl16,Egfr,Lgmn,Sema4d,Ptch1,Dbn1,Igfbp5,Olfm1,Sfrp1,Lrp1,Zfpm2,Socs3,Tgfbr2,Gpc3,Gas1,Mmp14,Myoz1,Sema3b,Col14a1,Epb4.1l3,Pi16,Plxna4,Slit2,Prox1	Plxna3,Cd44,Actn3,Igfbp4,Cxcl16,Egfr,Lgmn,Sema4d,Ptch1,Dbn1,Igfbp5,Olfm1,Sfrp1,Lrp1,Zfpm2,Socs3,Tgfbr2,Gpc3,Gas1,Mmp14,Myoz1,Sema3b,Col14a1,Epb41l3,Pi16,Plxna4,Slit2,Prox1
GO:0010863	positive regulation of phospholipase C activity	5	29	0.016	Sele,Lpar1,Adcyap1r1,Ptafr,Pdgfra	Sele,Lpar1,Adcyap1r1,Ptafr,Pdgfra
GO:0030279	negative regulation of ossification	8	86	0.0163	Kremen1,Sema4d,Ptch1,Igfbp5,Lrp4,Sfrp1,Hand2,Gdf10	Kremen1,Sema4d,Ptch1,Igfbp5,Lrp4,Sfrp1,Hand2,Gdf10
GO:0002886	regulation of myeloid leukocyte mediated immunity	7	65	0.0164	Itgb2,Fgr,Tyrobp,Itgam,Ptafr,Cd300a,Syk	Itgb2,Fgr,Tyrobp,Itgam,Ptafr,Cd300a,Syk
GO:0090092	regulation of transmembrane receptor protein serine/threonine kinase signaling pathway	14	242	0.0164	Vsir,Fbn1,Sfrp1,Gdf7,Inhbb,Nbl1,Dact2,Fzd1,Gdf6,Gpc3,Htra3,Adamtsl2,Gdf10,Glg1	Vsir,Fbn1,Sfrp1,Gdf7,Inhbb,Nbl1,Dact2,Fzd1,Gdf6,Gpc3,Htra3,Adamtsl2,Gdf10,Glg1
GO:1902903	regulation of supramolecular fiber organization	18	364	0.0164	Sptb,Dbn1,Myoc,Gsn,Tlr2,Was,Cotl1,Nckap1l,Prex1,Lpar1,Tmeff2,Icam1,Fmn1,Arap1,Tmsb10,Capg,Slit2,Prox1	Sptb,Dbn1,Myoc,Gsn,Tlr2,Was,Cotl1,Nckap1l,Prex1,Lpar1,Tmeff2,Icam1,Fmn1,Arap1,Tmsb10,Capg,Slit2,Prox1
GO:0003179	heart valve morphogenesis	6	46	0.0165	Robo1,Olfm1,Zfpm2,Tgfbr2,Sox4,Slit2	Robo1,Olfm1,Zfpm2,Tgfbr2,Sox4,Slit2
GO:1904645	response to amyloid-beta	6	46	0.0165	Lgmn,Fcgr2b,Mmp2,Lrp1,Icam1,Dnm1	Lgmn,Fcgr2b,Mmp2,Lrp1,Icam1,Dnm1
GO:0014910	regulation of smooth muscle cell migration	8	87	0.0172	Ace,Igfbp5,F3,Lrp1,Lpar1,Itga2,Slit2,Plxna1	Ace,Igfbp5,F3,Lrp1,Lpar1,Itga2,Slit2,Plxna1
GO:0061448	connective tissue development	14	244	0.0175	Col1a1,Cd34,Fgf18,Runx1,Wnt2b,Tgfbi,Hand2,Snai1,Tgfbr2,Smpd3,Col12a1,Sulf2,Col14a1,Matn2	Col1a1,Cd34,Fgf18,Runx1,Wnt2b,Tgfbi,Hand2,Snai1,Tgfbr2,Smpd3,Col12a1,Sulf2,Col14a1,Matn2
GO:0002791	regulation of peptide secretion	19	399	0.0176	Cd34,Egfr,Abcg1,Gpr39,Tlr2,Fgr,Nucb2,Sfrp1,Atp13a2,Lrp1,Inhbb,Tlr9,AF251705,Cd74,Arrb1,P2rx7,Sox4,C1qtnf3,Syk	Cd34,Egfr,Abcg1,Gpr39,Tlr2,Fgr,Nucb2,Sfrp1,Atp13a2,Lrp1,Inhbb,Tlr9,Cd300c2,Cd74,Arrb1,P2rx7,Sox4,C1qtnf3,Syk
GO:0006029	proteoglycan metabolic process	7	66	0.0176	Dse,Hpse,Egflam,Adamts12,Dcn,Sulf2,Spock2	Dse,Hpse,Egflam,Adamts12,Dcn,Sulf2,Spock2
GO:0045428	regulation of nitric oxide biosynthetic process	7	66	0.0176	Itgb2,Cd34,Tlr2,Cx3cr1,Smpd3,Icam1,Sirpa	Itgb2,Cd34,Tlr2,Cx3cr1,Smpd3,Icam1,Sirpa
GO:0070613	regulation of protein processing	7	66	0.0176	Clec3b,Gsn,Spon1,Gas1,Mmp14,Ccbe1,Glg1	Clec3b,Gsn,Spon1,Gas1,Mmp14,Ccbe1,Glg1
GO:0007178	transmembrane receptor protein serine/threonine kinase signaling pathway	12	188	0.0177	Vsir,Jade2,Col1a2,Gdf7,Inhbb,Nceh1,Tgfbr2,Gdf6,Smpd3,Col3a1,Arap1,Gdf10	Vsir,Jade2,Col1a2,Gdf7,Inhbb,Nceh1,Tgfbr2,Gdf6,Smpd3,Col3a1,Arap1,Gdf10
GO:0099068	postsynapse assembly	4	16	0.0177	Lrp4,Ephb2,Nrxn2,Reln	Lrp4,Ephb2,Nrxn2,Reln
GO:2000095	regulation of Wnt signaling pathway, planar cell polarity pathway	4	16	0.0177	Sfrp1,Plekha4,Gpc3,Dact1	Sfrp1,Plekha4,Gpc3,Dact1
GO:0030574	collagen catabolic process	5	30	0.0178	Ctsk,Mmp2,Mmp3,Adamts2,Mmp14	Ctsk,Mmp2,Mmp3,Adamts2,Mmp14
GO:0010718	positive regulation of epithelial to mesenchymal transition	6	47	0.0179	Col1a1,Loxl2,Olfm1,Pdpn,Snai1,Tgfbr2	Col1a1,Loxl2,Olfm1,Pdpn,Snai1,Tgfbr2
GO:0060351	cartilage development involved in endochondral bone morphogenesis	6	47	0.0179	Col1a1,Tgfbr2,Smpd3,Col12a1,Col14a1,Matn2	Col1a1,Tgfbr2,Smpd3,Col12a1,Col14a1,Matn2
GO:0006873	cellular ion homeostasis	26	639	0.018	Tbxas1,C1qtnf1,Hexb,Scara5,Slc11a1,Gpr39,Nucb2,Atp2a1,Slc9a9,Cmklr1,Atp13a2,Lrp1,Plcl2,Ackr2,Lpar1,Adcyap1r1,Cx3cr1,Smpd3,Cp,P2rx7,Slc4a10,Rasa3,Ptgir,Gpr35,Pdgfra,Ryr1	Tbxas1,C1qtnf1,Hexb,Scara5,Slc11a1,Gpr39,Nucb2,Atp2a1,Slc9a9,Cmklr1,Atp13a2,Lrp1,Plcl2,Ackr2,Lpar1,Adcyap1r1,Cx3cr1,Smpd3,Cp,P2rx7,Slc4a10,Rasa3,Ptgir,Gpr35,Pdgfra,Ryr1
GO:0097530	granulocyte migration	8	88	0.018	Itgb2,Nckap1l,Prex1,Itgam,Sirpa,Csf3r,Syk,Ccl21c	Itgb2,Nckap1l,Prex1,Itgam,Sirpa,Csf3r,Syk,Ccl21c
GO:0071560	cellular response to transforming growth factor beta stimulus	10	136	0.0182	Col1a1,Dbn1,Runx1,Fbn1,Col1a2,Sfrp1,Tgfbr2,Cx3cr1,Col3a1,Arap1	Col1a1,Dbn1,Runx1,Fbn1,Col1a2,Sfrp1,Tgfbr2,Cx3cr1,Col3a1,Arap1
GO:1903708	positive regulation of hemopoiesis	13	217	0.0182	Vsir,Runx1,Csf1r,Tyrobp,Nckap1l,H2-DMa,Tgfbr2,Rab7b,Itgam,Mmp14,Cd74,Sox4,Syk	Vsir,Runx1,Csf1r,Tyrobp,Nckap1l,H2-DMa,Tgfbr2,Rab7b,Itgam,Mmp14,Cd74,Sox4,Syk
GO:0030593	neutrophil chemotaxis	7	67	0.0185	Itgb2,Nckap1l,Prex1,Itgam,Csf3r,Syk,Ccl21c	Itgb2,Nckap1l,Prex1,Itgam,Csf3r,Syk,Ccl21c
GO:0045162	clustering of voltage-gated sodium channels	3	6	0.0185	Myoc,Gldn,Nfasc	Myoc,Gldn,Nfasc
GO:0060395	SMAD protein signal transduction	7	67	0.0185	Jade2,Gdf7,Inhbb,Nceh1,Gdf6,Arap1,Gdf10	Jade2,Gdf7,Inhbb,Nceh1,Gdf6,Arap1,Gdf10
GO:0045621	positive regulation of lymphocyte differentiation	9	112	0.0187	Vsir,Runx1,Nckap1l,H2-DMa,Tgfbr2,Mmp14,Cd74,Sox4,Syk	Vsir,Runx1,Nckap1l,H2-DMa,Tgfbr2,Mmp14,Cd74,Sox4,Syk
GO:0098771	inorganic ion homeostasis	28	715	0.0195	Tbxas1,C1qtnf1,Egfr,Hexb,Scara5,Slc11a1,Gpr39,Nucb2,Atp2a1,Slc9a9,Cmklr1,Atp13a2,Lrp1,Plcl2,Ackr2,Lpar1,Adcyap1r1,Cx3cr1,Smpd3,Cp,P2rx7,Slc4a10,Steap3,Rasa3,Ptgir,Gpr35,Pdgfra,Ryr1	Tbxas1,C1qtnf1,Egfr,Hexb,Scara5,Slc11a1,Gpr39,Nucb2,Atp2a1,Slc9a9,Cmklr1,Atp13a2,Lrp1,Plcl2,Ackr2,Lpar1,Adcyap1r1,Cx3cr1,Smpd3,Cp,P2rx7,Slc4a10,Steap3,Rasa3,Ptgir,Gpr35,Pdgfra,Ryr1
GO:1902532	negative regulation of intracellular signal transduction	22	504	0.0195	Cd44,Actn3,Tnfaip3,Myoc,Nucb2,Sfrp1,Mmp3,Snai1,Lpar1,Fbln1,Myoz1,Cd74,Arrb1,P2rx7,Sirpa,Ephb2,Cd300a,C1qtnf3,Rasa3,Dact1,Heg1,Slit2	Cd44,Actn3,Tnfaip3,Myoc,Nucb2,Sfrp1,Mmp3,Snai1,Lpar1,Fbln1,Myoz1,Cd74,Arrb1,P2rx7,Sirpa,Ephb2,Cd300a,C1qtnf3,Rasa3,Dact1,Heg1,Slit2
GO:0048880	sensory system development	19	404	0.0196	Serpinf1,Aldh1a3,Rab11fip4,Egfr,Efemp1,Fbn1,Angptl7,Inhbb,Cc2d2a,Tmem132e,Tgfbr2,Gas1,Col8a2,Mfap2,Ephb2,Cfh,Cdon,Pdgfra,Prox1	Serpinf1,Aldh1a3,Rab11fip4,Egfr,Efemp1,Fbn1,Angptl7,Inhbb,Cc2d2a,Tmem132e,Tgfbr2,Gas1,Col8a2,Mfap2,Ephb2,Cfh,Cdon,Pdgfra,Prox1
GO:0071354	cellular response to interleukin-6	5	31	0.0198	Spi1,Entpd2,Il6ra,Selp,Pid1	Spi1,Entpd2,Il6ra,Selp,Pid1
GO:0071402	cellular response to lipoprotein particle stimulus	5	31	0.0198	Itgb2,Abcg1,Smpd3,Cd68,Syk	Itgb2,Abcg1,Smpd3,Cd68,Syk
GO:0007267	cell-cell signaling	31	827	0.0201	Cd44,Nid1,Celsr1,Cd34,Kremen1,Gria4,Myoc,Lrp4,Wnt2b,Tlr2,Hgf,Nsg1,Plat,Sfrp1,Dixdc1,Cpz,Stab1,Fzd1,Cx3cr1,Itgam,Smpd3,Scn1b,P2rx7,Ephb2,Cd300a,Cd68,Ildr2,Nrxn2,Ephb6,Syk,Dact1	Cd44,Nid1,Celsr1,Cd34,Kremen1,Gria4,Myoc,Lrp4,Wnt2b,Tlr2,Hgf,Nsg1,Plat,Sfrp1,Dixdc1,Cpz,Stab1,Fzd1,Cx3cr1,Itgam,Smpd3,Scn1b,P2rx7,Ephb2,Cd300a,Cd68,Ildr2,Nrxn2,Ephb6,Syk,Dact1
GO:0032880	regulation of protein localization	35	978	0.0202	Cd34,Stac2,Egfr,Ptch1,Dbn1,Angpt1,Abcg1,Gpr39,Gsn,Lrp4,Tlr2,Fgr,Tyrobp,Sfrp1,Atp13a2,Lrp1,Inhbb,Dclk1,Gpc3,Itgam,Tlr9,Mtcl1,Mmp14,AF251705,Arrb1,P2rx7,Camk2a,Sox4,Ephb2,C1qtnf3,Dclk3,Syk,Lcp1,Apod,Pid1	Cd34,Stac2,Egfr,Ptch1,Dbn1,Angpt1,Abcg1,Gpr39,Gsn,Lrp4,Tlr2,Fgr,Tyrobp,Sfrp1,Atp13a2,Lrp1,Inhbb,Dclk1,Gpc3,Itgam,Tlr9,Mtcl1,Mmp14,Cd300c2,Arrb1,P2rx7,Camk2a,Sox4,Ephb2,C1qtnf3,Dclk3,Syk,Lcp1,Apod,Pid1
GO:0002281	macrophage activation involved in immune response	4	17	0.0207	Lbp,Tyrobp,Cx3cr1,Syk	Lbp,Tyrobp,Cx3cr1,Syk
GO:0036303	lymph vessel morphogenesis	4	17	0.0207	Pdpn,Svep1,Ccbe1,Prox1	Pdpn,Svep1,Ccbe1,Prox1
GO:0050855	regulation of B cell receptor signaling pathway	4	17	0.0207	Fcgr2b,Plcl2,Cd300a,Nfam1	Fcgr2b,Plcl2,Cd300a,Nfam1
GO:0071396	cellular response to lipid	22	507	0.0207	Serpinf1,Col1a1,Lbp,Cxcl16,Tnfaip3,Egfr,Ptch1,Mrc1,Tnfrsf1b,Sfrp1,Mmp2,Inhbb,Nrip1,Lpar1,Itga2,Cx3cr1,Ptafr,Cd300lb,Tlr9,Sirpa,Cd68,Pid1	Serpinf1,Col1a1,Lbp,Cxcl16,Tnfaip3,Egfr,Ptch1,Mrc1,Tnfrsf1b,Sfrp1,Mmp2,Inhbb,Nrip1,Lpar1,Itga2,Cx3cr1,Ptafr,Cd300lb,Tlr9,Sirpa,Cd68,Pid1
GO:0048167	regulation of synaptic plasticity	13	221	0.0208	Lgmn,Dbn1,Fcgr2b,Nsg1,Tyrobp,Sorcs2,Cx3cr1,Pirb,Ctnnd2,Slc4a10,Camk2a,Ephb2,Reln	Lgmn,Dbn1,Fcgr2b,Nsg1,Tyrobp,Sorcs2,Cx3cr1,Pirb,Ctnnd2,Slc4a10,Camk2a,Ephb2,Reln
GO:0009620	response to fungus	6	49	0.0209	Ncf1,Tlr2,Cotl1,Pik3cd,Clec7a,Syk	Ncf1,Tlr2,Cotl1,Pik3cd,Clec7a,Syk
GO:0031346	positive regulation of cell projection organization	21	474	0.0211	Serpinf1,Plxna3,Efemp1,Sema4d,Dbn1,Robo1,Hgf,Dixdc1,Camk1d,Ptprf,Lrp1,Plxnb2,Lpar1,Itga2,Fzd1,Scn1b,P2rx7,Arap1,Plxna4,Reln,Plxna1	Serpinf1,Plxna3,Efemp1,Sema4d,Dbn1,Robo1,Hgf,Dixdc1,Camk1d,Ptprf,Lrp1,Plxnb2,Lpar1,Itga2,Fzd1,Scn1b,P2rx7,Arap1,Plxna4,Reln,Plxna1
GO:0048660	regulation of smooth muscle cell proliferation	11	166	0.0213	Tnfaip3,Egfr,Igfbp5,Il6ra,Mmp2,Itga2,Tgfbr2,Smpd3,Ptafr,Apod,Ptgir	Tnfaip3,Egfr,Igfbp5,Il6ra,Mmp2,Itga2,Tgfbr2,Smpd3,Ptafr,Apod,Ptgir
GO:0009612	response to mechanical stimulus	13	222	0.0214	Col1a1,Egfr,Ptch1,Mmp2,Piezo2,Itga2,Tgfbr2,Col3a1,Mmp14,P2rx7,Dcn,Nrxn2,Tifab	Col1a1,Egfr,Ptch1,Mmp2,Piezo2,Itga2,Tgfbr2,Col3a1,Mmp14,P2rx7,Dcn,Nrxn2,Tifab
GO:1901564	organonitrogen compound metabolic process	116	4475	0.0214	Folh1,Ace,Spi1,Hck,Man1a,Cd44,Saa3,Lrrk1,Ctsk,Ncf1,Scrn1,Tnfaip3,Enpp3,Vsir,Egfr,Gfpt2,Jade2,Efemp1,Sptb,Lgmn,Ptch1,Hexb,Galnt15,Loxl2,Angpt1,Sdf2l1,Adamts5,Abcg1,Cfb,C2,Csf1r,Padi4,St8sia2,Slc11a1,Gsn,Cpxm1,Prss12,Tlr2,F3,Hgf,Fgr,Man2b2,Nsg1,Pcolce,Gxylt2,Ctsc,Nucb2,Cpxm2,Plat,Sfrp1,Man2b1,Mmp2,Mmp3,Nt5e,Plvap,Camk1d,Gdf7,Mgat5,Qpct,Ptprf,Atp13a2,Cpz,Dse,Adamts2,Dtx4,Bace2,Hpse,Hand2,Nceh1,Apobe…	Folh1,Ace,Spi1,Hck,Man1a,Cd44,Saa3,Lrrk1,Ctsk,Ncf1,Scrn1,Tnfaip3,Enpp3,Vsir,Egfr,Gfpt2,Jade2,Efemp1,Sptb,Lgmn,Ptch1,Hexb,Galnt15,Loxl2,Angpt1,Sdf2l1,Adamts5,Abcg1,Cfb,C2,Csf1r,Padi4,St8sia2,Slc11a1,Gsn,Cpxm1,Prss12,Tlr2,F3,Hgf,Fgr,Man2b2,Nsg1,Pcolce,Gxylt2,Ctsc,Nucb2,Cpxm2,Plat,Sfrp1,Man2b1,Mmp2,Mmp3,Nt5e,Plvap,Camk1d,Gdf7,Mgat5,Qpct,Ptprf,Atp13a2,Cpz,Dse,Adamts2,Dtx4,Bace2,Hpse,Hand2,Nceh1,Apobe…
GO:0072507	divalent inorganic cation homeostasis	22	509	0.0215	C1qtnf1,Egfr,Hexb,Slc11a1,Gpr39,Nucb2,Atp2a1,Cmklr1,Atp13a2,Lrp1,Plcl2,Ackr2,Lpar1,Adcyap1r1,Cx3cr1,Smpd3,P2rx7,Rasa3,Ptgir,Gpr35,Pdgfra,Ryr1	C1qtnf1,Egfr,Hexb,Slc11a1,Gpr39,Nucb2,Atp2a1,Cmklr1,Atp13a2,Lrp1,Plcl2,Ackr2,Lpar1,Adcyap1r1,Cx3cr1,Smpd3,P2rx7,Rasa3,Ptgir,Gpr35,Pdgfra,Ryr1
GO:0001958	endochondral ossification	5	32	0.0219	Col1a1,Fgf18,Smpd3,Tmem119,Mmp14	Col1a1,Fgf18,Smpd3,Tmem119,Mmp14
GO:0032232	negative regulation of actin filament bundle assembly	5	32	0.0219	Dbn1,Myoc,Was,Tmeff2,Arap1	Dbn1,Myoc,Was,Tmeff2,Arap1
GO:0043302	positive regulation of leukocyte degranulation	5	32	0.0219	Itgb2,Fgr,Itgam,Ptafr,Syk	Itgb2,Fgr,Itgam,Ptafr,Syk
GO:0050670	regulation of lymphocyte proliferation	13	223	0.0219	Cd44,Vsir,Fcgr2b,Tnfrsf1b,Tyrobp,Nckap1l,Tgfbr2,Nfatc2,Tlr9,Cd74,Bst1,Cd300a,Syk	Cd44,Vsir,Fcgr2b,Tnfrsf1b,Tyrobp,Nckap1l,Tgfbr2,Nfatc2,Tlr9,Cd74,Bst1,Cd300a,Syk
GO:0071900	regulation of protein serine/threonine kinase activity	21	476	0.0219	Tnfaip3,Egfr,Fgf18,Pik3r5,Robo1,Igfbp6,Csf1r,Gpr39,Hgf,Sfrp1,Lpar1,Tlr9,Cd74,Arrb1,P2rx7,Ephb2,Cd300a,Syk,Heg1,Shc2,Prox1	Tnfaip3,Egfr,Fgf18,Pik3r5,Robo1,Igfbp6,Csf1r,Gpr39,Hgf,Sfrp1,Lpar1,Tlr9,Cd74,Arrb1,P2rx7,Ephb2,Cd300a,Syk,Heg1,Shc2,Prox1
GO:1901889	negative regulation of cell junction assembly	5	32	0.0219	Ace,Tlr2,Lrp1,Mmp14,Apod	Ace,Tlr2,Lrp1,Mmp14,Apod
GO:0032757	positive regulation of interleukin-8 production	6	50	0.0224	Lbp,Tlr2,Tlr9,Cd74,Clec7a,Syk	Lbp,Tlr2,Tlr9,Cd74,Clec7a,Syk
GO:0007423	sensory organ development	25	617	0.0227	Serpinf1,Aldh1a3,Celsr1,Rab11fip4,Egfr,Efemp1,Fbn1,Angptl7,H2-DMa,C1qb,Inhbb,Hand2,Cc2d2a,Tmem132e,Tgfbr2,Gas1,Col8a2,Mfap2,Ephb2,Cfh,C1qtnf5,Cdon,Pdgfra,Tifab,Prox1	Serpinf1,Aldh1a3,Celsr1,Rab11fip4,Egfr,Efemp1,Fbn1,Angptl7,H2-DMa,C1qb,Inhbb,Hand2,Cc2d2a,Tmem132e,Tgfbr2,Gas1,Col8a2,Mfap2,Ephb2,Cfh,C1qtnf5,Cdon,Pdgfra,Tifab,Prox1
GO:0051896	regulation of protein kinase B signaling	11	168	0.0227	C1qtnf1,Egfr,Pik3r5,Angpt1,Igfbp5,Myoc,F3,Mmp3,Hpse,Cx3cr1,C1qtnf3	C1qtnf1,Egfr,Pik3r5,Angpt1,Igfbp5,Myoc,F3,Mmp3,Hpse,Cx3cr1,C1qtnf3
GO:0071248	cellular response to metal ion	12	196	0.023	Serpinf1,Cybb,Ncf1,Egfr,Lgmn,Gpr39,Gsn,Atp13a2,Smpd3,Alox5ap,Tlr9,Ryr1	Serpinf1,Cybb,Ncf1,Egfr,Lgmn,Gpr39,Gsn,Atp13a2,Smpd3,Alox5ap,Tlr9,Ryr1
GO:0060976	coronary vasculature development	7	71	0.0236	Ace,Angpt1,Robo1,Lrp1,Hand2,Zfpm2,Gpc3	Ace,Angpt1,Robo1,Lrp1,Hand2,Zfpm2,Gpc3
GO:0070206	protein trimerization	4	18	0.0236	Scara5,Col1a2,Alox5ap,Cd74	Scara5,Col1a2,Alox5ap,Cd74
GO:0001774	microglial cell activation	5	33	0.0239	Tlr2,Tyrobp,Cx3cr1,Itgam,Tlr9	Tlr2,Tyrobp,Cx3cr1,Itgam,Tlr9
GO:0002238	response to molecule of fungal origin	3	7	0.0239	Tlr2,Clec7a,Syk	Tlr2,Clec7a,Syk
GO:0002920	regulation of humoral immune response	5	33	0.0239	Serping1,Cd55,Fcgr2b,H2-DMa,Cfh	Serping1,Cd55,Fcgr2b,H2-DMa,Cfh
GO:0003279	cardiac septum development	9	118	0.0239	Robo1,Lrp1,Zfpm2,Fzd1,Tgfbr2,Sox4,Heg1,Slit2,Prox1	Robo1,Lrp1,Zfpm2,Fzd1,Tgfbr2,Sox4,Heg1,Slit2,Prox1
GO:0019800	peptide cross-linking via chondroitin 4-sulfate glycosaminoglycan	3	7	0.0239	Egflam,Dcn,Spock2	Egflam,Dcn,Spock2
GO:0021782	glial cell development	9	118	0.0239	Egfr,Myoc,Gsn,Tlr2,Lrp1,Lpar1,Itgam,Sox4,Itgb4	Egfr,Myoc,Gsn,Tlr2,Lrp1,Lpar1,Itgam,Sox4,Itgb4
GO:0021795	cerebral cortex cell migration	6	51	0.0239	Egfr,Robo1,Dixdc1,Cx3cr1,Reln,Slit2	Egfr,Robo1,Dixdc1,Cx3cr1,Reln,Slit2
GO:0021800	cerebral cortex tangential migration	3	7	0.0239	Robo1,Reln,Slit2	Robo1,Reln,Slit2
GO:0032330	regulation of chondrocyte differentiation	6	51	0.0239	Fgf18,Efemp1,Loxl2,Adamts12,Gdf6,Glg1	Fgf18,Efemp1,Loxl2,Adamts12,Gdf6,Glg1
GO:0032733	positive regulation of interleukin-10 production	5	33	0.0239	Cd34,Tlr2,Hgf,Tlr9,Syk	Cd34,Tlr2,Hgf,Tlr9,Syk
GO:0034162	toll-like receptor 9 signaling pathway	3	7	0.0239	Pik3ap1,Tlr9,Unc93b1	Pik3ap1,Tlr9,Unc93b1
GO:0035025	positive regulation of Rho protein signal transduction	5	33	0.0239	Robo1,Lpar1,Col3a1,Arrb1,Gpr35	Robo1,Lpar1,Col3a1,Arrb1,Gpr35
GO:0035425	autocrine signaling	3	7	0.0239	Fzd1,Cx3cr1,Cd68	Fzd1,Cx3cr1,Cd68
GO:0043300	regulation of leukocyte degranulation	6	51	0.0239	Itgb2,Fgr,Itgam,Ptafr,Cd300a,Syk	Itgb2,Fgr,Itgam,Ptafr,Cd300a,Syk
GO:0050859	negative regulation of B cell receptor signaling pathway	3	7	0.0239	Fcgr2b,Plcl2,Cd300a	Fcgr2b,Plcl2,Cd300a
GO:0050878	regulation of body fluid levels	17	349	0.0239	Cd34,C1qtnf1,Serping1,Entpd2,F3,Pdpn,Hpse,Fbln1,Ephb2,Cfh,Vwf,Syk,Mmrn1,Heg1,Selp,Pdgfra,Tifab	Cd34,C1qtnf1,Serping1,Entpd2,F3,Pdpn,Hpse,Fbln1,Ephb2,Cfh,Vwf,Syk,Mmrn1,Heg1,Selp,Pdgfra,Tifab
GO:0097734	extracellular exosome biogenesis	3	7	0.0239	Cd34,Atp13a2,Steap3	Cd34,Atp13a2,Steap3
GO:1901342	regulation of vasculature development	17	349	0.0239	Itgb2,Serpinf1,Cybb,Cd34,Fgf18,Runx1,Smoc2,Il6ra,F3,Hgf,Angptl7,Stab1,Tgfbr2,Cx3cr1,Nfatc2,Dcn,Ccbe1	Itgb2,Serpinf1,Cybb,Cd34,Fgf18,Runx1,Smoc2,Il6ra,F3,Hgf,Angptl7,Stab1,Tgfbr2,Cx3cr1,Nfatc2,Dcn,Ccbe1
GO:0034329	cell junction assembly	13	228	0.025	Lrp4,Lgi2,Plxnb2,Itga2,Cdh11,Ctnnd2,Nfasc,Ephb2,Itgb4,Epb4.1l3,Nrxn2,Heg1,Reln	Lrp4,Lgi2,Plxnb2,Itga2,Cdh11,Ctnnd2,Nfasc,Ephb2,Itgb4,Epb41l3,Nrxn2,Heg1,Reln
GO:0072503	cellular divalent inorganic cation homeostasis	21	484	0.025	C1qtnf1,Hexb,Slc11a1,Gpr39,Nucb2,Atp2a1,Cmklr1,Atp13a2,Lrp1,Plcl2,Ackr2,Lpar1,Adcyap1r1,Cx3cr1,Smpd3,P2rx7,Rasa3,Ptgir,Gpr35,Pdgfra,Ryr1	C1qtnf1,Hexb,Slc11a1,Gpr39,Nucb2,Atp2a1,Cmklr1,Atp13a2,Lrp1,Plcl2,Ackr2,Lpar1,Adcyap1r1,Cx3cr1,Smpd3,P2rx7,Rasa3,Ptgir,Gpr35,Pdgfra,Ryr1
GO:0030003	cellular cation homeostasis	25	625	0.0255	C1qtnf1,Hexb,Scara5,Slc11a1,Gpr39,Nucb2,Atp2a1,Slc9a9,Cmklr1,Atp13a2,Lrp1,Plcl2,Ackr2,Lpar1,Adcyap1r1,Cx3cr1,Smpd3,Cp,P2rx7,Slc4a10,Rasa3,Ptgir,Gpr35,Pdgfra,Ryr1	C1qtnf1,Hexb,Scara5,Slc11a1,Gpr39,Nucb2,Atp2a1,Slc9a9,Cmklr1,Atp13a2,Lrp1,Plcl2,Ackr2,Lpar1,Adcyap1r1,Cx3cr1,Smpd3,Cp,P2rx7,Slc4a10,Rasa3,Ptgir,Gpr35,Pdgfra,Ryr1
GO:0032496	response to lipopolysaccharide	16	320	0.0255	Ace,Lbp,Cxcl16,Tnfaip3,Slc11a1,Mrc1,Tnfrsf1b,Cx3cr1,Ptafr,Cd300lb,Tlr9,P2rx7,Sirpa,Dcn,Cd68,Ptgir	Ace,Lbp,Cxcl16,Tnfaip3,Slc11a1,Mrc1,Tnfrsf1b,Cx3cr1,Ptafr,Cd300lb,Tlr9,P2rx7,Sirpa,Dcn,Cd68,Ptgir
GO:0002819	regulation of adaptive immune response	11	172	0.0257	Cd44,Tnfaip3,Vsir,Slc11a1,Cd55,Fcgr2b,Tnfrsf1b,Was,H2-DMa,Cd74,P2rx7	Cd44,Tnfaip3,Vsir,Slc11a1,Cd55,Fcgr2b,Tnfrsf1b,Was,H2-DMa,Cd74,P2rx7
GO:0009595	detection of biotic stimulus	5	34	0.0258	Lbp,Tlr2,Srpx,Ssc5d,Clec7a	Lbp,Tlr2,Srpx,Ssc5d,Clec7a
GO:0034122	negative regulation of toll-like receptor signaling pathway	5	34	0.0258	Tnfaip3,Pik3ap1,Rab7b,Tlr9,Cd300a	Tnfaip3,Pik3ap1,Rab7b,Tlr9,Cd300a
GO:0050869	negative regulation of B cell activation	5	34	0.0258	Tnfaip3,Fcgr2b,Tyrobp,Sfrp1,Cd300a	Tnfaip3,Fcgr2b,Tyrobp,Sfrp1,Cd300a
GO:0048813	dendrite morphogenesis	7	73	0.026	Lrp4,Dclk1,Ctnnd2,Fmn1,Camk2a,Ephb2,Dact1	Lrp4,Dclk1,Ctnnd2,Fmn1,Camk2a,Ephb2,Dact1
GO:0071902	positive regulation of protein serine/threonine kinase activity	16	321	0.026	Egfr,Fgf18,Pik3r5,Robo1,Igfbp6,Csf1r,Gpr39,Hgf,Lpar1,Tlr9,Cd74,Arrb1,P2rx7,Syk,Shc2,Prox1	Egfr,Fgf18,Pik3r5,Robo1,Igfbp6,Csf1r,Gpr39,Hgf,Lpar1,Tlr9,Cd74,Arrb1,P2rx7,Syk,Shc2,Prox1
GO:0000187	activation of MAPK activity	9	120	0.0261	Igfbp6,Gpr39,Hgf,Lpar1,Cd74,Arrb1,P2rx7,Syk,Shc2	Igfbp6,Gpr39,Hgf,Lpar1,Cd74,Arrb1,P2rx7,Syk,Shc2
GO:0050804	modulation of chemical synaptic transmission	22	521	0.0261	Egfr,Lgmn,Dbn1,Gria4,Fcgr2b,Nsg1,Tyrobp,Plat,Sorcs2,Plcl2,S1pr2,Cx3cr1,Cdh11,Pirb,Ctnnd2,Dnm1,Lama2,Slc4a10,Camk2a,Ephb2,Reln,Tmem108	Egfr,Lgmn,Dbn1,Gria4,Fcgr2b,Nsg1,Tyrobp,Plat,Sorcs2,Plcl2,S1pr2,Cx3cr1,Cdh11,Pirb,Ctnnd2,Dnm1,Lama2,Slc4a10,Camk2a,Ephb2,Reln,Tmem108
GO:0060099	regulation of phagocytosis, engulfment	4	19	0.0264	Lbp,Nckap1l,Itga2,Cd300a	Lbp,Nckap1l,Itga2,Cd300a
GO:1900746	regulation of vascular endothelial growth factor signaling pathway	4	19	0.0264	Robo1,Smoc2,Dcn,Ccbe1	Robo1,Smoc2,Dcn,Ccbe1
GO:1904018	positive regulation of vasculature development	12	201	0.0264	Itgb2,Cybb,Cd34,Fgf18,Runx1,Smoc2,Il6ra,F3,Hgf,Tgfbr2,Cx3cr1,Ccbe1	Itgb2,Cybb,Cd34,Fgf18,Runx1,Smoc2,Il6ra,F3,Hgf,Tgfbr2,Cx3cr1,Ccbe1
GO:0045668	negative regulation of osteoblast differentiation	6	53	0.0271	Sema4d,Ptch1,Igfbp5,Sfrp1,Hand2,Gdf10	Sema4d,Ptch1,Igfbp5,Sfrp1,Hand2,Gdf10
GO:0048638	regulation of developmental growth	18	388	0.0274	Plxna3,Actn3,Lgmn,Sema4d,Ptch1,Dbn1,Olfm1,Sfrp1,Lrp1,Zfpm2,Tgfbr2,Myoz1,Sema3b,Col14a1,Pi16,Plxna4,Slit2,Prox1	Plxna3,Actn3,Lgmn,Sema4d,Ptch1,Dbn1,Olfm1,Sfrp1,Lrp1,Zfpm2,Tgfbr2,Myoz1,Sema3b,Col14a1,Pi16,Plxna4,Slit2,Prox1
GO:0055080	cation homeostasis	27	702	0.0274	C1qtnf1,Egfr,Hexb,Scara5,Slc11a1,Gpr39,Nucb2,Atp2a1,Slc9a9,Cmklr1,Atp13a2,Lrp1,Plcl2,Ackr2,Lpar1,Adcyap1r1,Cx3cr1,Smpd3,Cp,P2rx7,Slc4a10,Steap3,Rasa3,Ptgir,Gpr35,Pdgfra,Ryr1	C1qtnf1,Egfr,Hexb,Scara5,Slc11a1,Gpr39,Nucb2,Atp2a1,Slc9a9,Cmklr1,Atp13a2,Lrp1,Plcl2,Ackr2,Lpar1,Adcyap1r1,Cx3cr1,Smpd3,Cp,P2rx7,Slc4a10,Steap3,Rasa3,Ptgir,Gpr35,Pdgfra,Ryr1
GO:0045582	positive regulation of T cell differentiation	8	97	0.0278	Vsir,Runx1,Nckap1l,H2-DMa,Tgfbr2,Cd74,Sox4,Syk	Vsir,Runx1,Nckap1l,H2-DMa,Tgfbr2,Cd74,Sox4,Syk
GO:1901135	carbohydrate derivative metabolic process	30	814	0.0278	Man1a,Cd44,Gfpt2,Hexb,Galnt15,Angpt1,Sdf2l1,St8sia2,Hgf,Man2b2,Gxylt2,Man2b1,Nt5e,Mgat5,Dse,Hpse,Apobec2,Hk3,Egflam,Pigz,Adamts12,Galnt10,Wbscr17,Slc4a10,Uap1l1,Dcn,Sulf2,Spock2,Slc37a2,Phlda1	Man1a,Cd44,Gfpt2,Hexb,Galnt15,Angpt1,Sdf2l1,St8sia2,Hgf,Man2b2,Gxylt2,Man2b1,Nt5e,Mgat5,Dse,Hpse,Apobec2,Hk3,Egflam,Pigz,Adamts12,Galnt10,Wbscr17,Slc4a10,Uap1l1,Dcn,Sulf2,Spock2,Slc37a2,Phlda1
GO:0002688	regulation of leukocyte chemotaxis	9	122	0.0284	Lbp,Lgmn,Nckap1l,Cmklr1,Camk1d,Nbl1,Cd74,Bst1,Slit2	Lbp,Lgmn,Nckap1l,Cmklr1,Camk1d,Nbl1,Cd74,Bst1,Slit2
GO:0050708	regulation of protein secretion	17	357	0.0284	Cd34,Egfr,Abcg1,Gpr39,Tlr2,Fgr,Sfrp1,Atp13a2,Lrp1,Inhbb,Tlr9,AF251705,Arrb1,P2rx7,Sox4,C1qtnf3,Syk	Cd34,Egfr,Abcg1,Gpr39,Tlr2,Fgr,Sfrp1,Atp13a2,Lrp1,Inhbb,Tlr9,Cd300c2,Arrb1,P2rx7,Sox4,C1qtnf3,Syk
GO:0030837	negative regulation of actin filament polymerization	6	54	0.0292	Sptb,Gsn,Tlr2,Tmsb10,Capg,Slit2	Sptb,Gsn,Tlr2,Tmsb10,Capg,Slit2
GO:0048732	gland development	21	493	0.0298	Cd44,Aldh1a3,Egfr,Ptch1,Robo1,Runx1,Igfbp5,Hgf,Sfrp1,Mmp2,Gdf7,Hand2,Igsf3,Itga2,Tgfbr2,Sulf2,Vwf,Pdgfra,Slit2,Plxna1,Prox1	Cd44,Aldh1a3,Egfr,Ptch1,Robo1,Runx1,Igfbp5,Hgf,Sfrp1,Mmp2,Gdf7,Hand2,Igsf3,Itga2,Tgfbr2,Sulf2,Vwf,Pdgfra,Slit2,Plxna1,Prox1
GO:0032872	regulation of stress-activated MAPK cascade	13	234	0.0299	Ncf1,Egfr,Fcgr2b,Hgf,Sfrp1,Dixdc1,Hand2,Gdf6,Tlr9,Sirpa,Clec7a,Syk,Dact1	Ncf1,Egfr,Fcgr2b,Hgf,Sfrp1,Dixdc1,Hand2,Gdf6,Tlr9,Sirpa,Clec7a,Syk,Dact1
GO:0050798	activated T cell proliferation	3	8	0.0299	Itgb2,Itgam,Ephb6	Itgb2,Itgam,Ephb6
GO:0055065	metal ion homeostasis	25	635	0.0301	C1qtnf1,Egfr,Hexb,Scara5,Slc11a1,Gpr39,Nucb2,Atp2a1,Cmklr1,Atp13a2,Lrp1,Plcl2,Ackr2,Lpar1,Adcyap1r1,Cx3cr1,Smpd3,Cp,P2rx7,Steap3,Rasa3,Ptgir,Gpr35,Pdgfra,Ryr1	C1qtnf1,Egfr,Hexb,Scara5,Slc11a1,Gpr39,Nucb2,Atp2a1,Cmklr1,Atp13a2,Lrp1,Plcl2,Ackr2,Lpar1,Adcyap1r1,Cx3cr1,Smpd3,Cp,P2rx7,Steap3,Rasa3,Ptgir,Gpr35,Pdgfra,Ryr1
GO:0002446	neutrophil mediated immunity	4	20	0.0302	Ace,Ncf1,Cd300lb,Myo1f	Ace,Ncf1,Cd300lb,Myo1f
GO:0002577	regulation of antigen processing and presentation	4	20	0.0302	Slc11a1,Was,Cd74,Cd68	Slc11a1,Was,Cd74,Cd68
GO:0010875	positive regulation of cholesterol efflux	4	20	0.0302	Ptch1,Abcg1,Lrp1,Pltp	Ptch1,Abcg1,Lrp1,Pltp
GO:0032760	positive regulation of tumor necrosis factor production	8	99	0.0307	Cybb,Lbp,Tlr2,Tyrobp,Ptafr,Tlr9,Clec7a,Syk	Cybb,Lbp,Tlr2,Tyrobp,Ptafr,Tlr9,Clec7a,Syk
GO:0010543	regulation of platelet activation	5	36	0.0308	C1qtnf1,Pdpn,Syk,Selp,Pdgfra	C1qtnf1,Pdpn,Syk,Selp,Pdgfra
GO:0002573	myeloid leukocyte differentiation	9	124	0.0309	Spi1,Lrrk1,Csf1r,Tlr2,Tyrobp,Tgfbr2,Gpc3,Itgam,Pirb	Spi1,Lrrk1,Csf1r,Tlr2,Tyrobp,Tgfbr2,Gpc3,Itgam,Pirb
GO:0032368	regulation of lipid transport	9	124	0.0309	C1qtnf1,Ptch1,Runx1,Abcg1,Nucb2,Lrp1,Pltp,P2rx7,Syk	C1qtnf1,Ptch1,Runx1,Abcg1,Nucb2,Lrp1,Pltp,P2rx7,Syk
GO:0030036	actin cytoskeleton organization	21	496	0.0314	Dbn1,Gsn,Tyrobp,Was,Sfrp1,Nckap1l,Thsd7a,S1pr2,Nrap,Myo1f,Myoz1,Arrb1,Sirpa,Fmn1,Gas7,Epb4.1l3,Tmsb10,Capg,Lcp1,Pdgfra,Prox1	Dbn1,Gsn,Tyrobp,Was,Sfrp1,Nckap1l,Thsd7a,S1pr2,Nrap,Myo1f,Myoz1,Arrb1,Sirpa,Fmn1,Gas7,Epb41l3,Tmsb10,Capg,Lcp1,Pdgfra,Prox1
GO:0006874	cellular calcium ion homeostasis	20	462	0.0316	C1qtnf1,Hexb,Gpr39,Nucb2,Atp2a1,Cmklr1,Atp13a2,Lrp1,Plcl2,Ackr2,Lpar1,Adcyap1r1,Cx3cr1,Smpd3,P2rx7,Rasa3,Ptgir,Gpr35,Pdgfra,Ryr1	C1qtnf1,Hexb,Gpr39,Nucb2,Atp2a1,Cmklr1,Atp13a2,Lrp1,Plcl2,Ackr2,Lpar1,Adcyap1r1,Cx3cr1,Smpd3,P2rx7,Rasa3,Ptgir,Gpr35,Pdgfra,Ryr1
GO:0006875	cellular metal ion homeostasis	23	567	0.0319	C1qtnf1,Hexb,Scara5,Slc11a1,Gpr39,Nucb2,Atp2a1,Cmklr1,Atp13a2,Lrp1,Plcl2,Ackr2,Lpar1,Adcyap1r1,Cx3cr1,Smpd3,Cp,P2rx7,Rasa3,Ptgir,Gpr35,Pdgfra,Ryr1	C1qtnf1,Hexb,Scara5,Slc11a1,Gpr39,Nucb2,Atp2a1,Cmklr1,Atp13a2,Lrp1,Plcl2,Ackr2,Lpar1,Adcyap1r1,Cx3cr1,Smpd3,Cp,P2rx7,Rasa3,Ptgir,Gpr35,Pdgfra,Ryr1
GO:0051250	negative regulation of lymphocyte activation	10	151	0.0319	Cd44,Tnfaip3,Vsir,Runx1,Fcgr2b,Fgr,Tyrobp,Sfrp1,Cd74,Cd300a	Cd44,Tnfaip3,Vsir,Runx1,Fcgr2b,Fgr,Tyrobp,Sfrp1,Cd74,Cd300a
GO:0001558	regulation of cell growth	19	429	0.0321	Plxna3,Cd44,Igfbp4,Cxcl16,Egfr,Sema4d,Dbn1,Igfbp5,Olfm1,Sfrp1,Lrp1,Gas1,Mmp14,Sema3b,Col14a1,Epb4.1l3,Pi16,Plxna4,Slit2	Plxna3,Cd44,Igfbp4,Cxcl16,Egfr,Sema4d,Dbn1,Igfbp5,Olfm1,Sfrp1,Lrp1,Gas1,Mmp14,Sema3b,Col14a1,Epb41l3,Pi16,Plxna4,Slit2
GO:0001649	osteoblast differentiation	8	100	0.0321	Col1a1,Igfbp5,Myoc,Sfrp1,Snai1,Fzd1,Tmem119,Gdf10	Col1a1,Igfbp5,Myoc,Sfrp1,Snai1,Fzd1,Tmem119,Gdf10
GO:0071346	cellular response to interferon-gamma	8	100	0.0321	Mrc1,Gsn,Tlr2,Was,Rab7b,Sirpa,Capg,Ccl21c	Mrc1,Gsn,Tlr2,Was,Rab7b,Sirpa,Capg,Ccl21c
GO:1903530	regulation of secretion by cell	27	713	0.0323	Itgb2,Cd34,C1qtnf1,Egfr,Runx1,Abcg1,Gpr39,Tlr2,Tnfrsf1b,Fgr,Nucb2,Sfrp1,Atp13a2,Lrp1,Inhbb,Itgam,Smpd3,Ptafr,Tlr9,AF251705,Arrb1,P2rx7,Camk2a,Sox4,Cd300a,C1qtnf3,Syk	Itgb2,Cd34,C1qtnf1,Egfr,Runx1,Abcg1,Gpr39,Tlr2,Tnfrsf1b,Fgr,Nucb2,Sfrp1,Atp13a2,Lrp1,Inhbb,Itgam,Smpd3,Ptafr,Tlr9,Cd300c2,Arrb1,P2rx7,Camk2a,Sox4,Cd300a,C1qtnf3,Syk
GO:0031638	zymogen activation	6	56	0.0333	Vsir,Lgmn,Prss12,Plat,C1ra,Mmp14	Vsir,Lgmn,Prss12,Plat,C1ra,Mmp14
GO:0050922	negative regulation of chemotaxis	6	56	0.0333	Plxna3,Sema4d,Robo1,Nbl1,Sema3b,Slit2	Plxna3,Sema4d,Robo1,Nbl1,Sema3b,Slit2
GO:0001654	eye development	18	399	0.0348	Serpinf1,Aldh1a3,Rab11fip4,Egfr,Efemp1,Fbn1,Angptl7,Inhbb,Cc2d2a,Tgfbr2,Gas1,Col8a2,Mfap2,Ephb2,Cfh,Cdon,Pdgfra,Prox1	Serpinf1,Aldh1a3,Rab11fip4,Egfr,Efemp1,Fbn1,Angptl7,Inhbb,Cc2d2a,Tgfbr2,Gas1,Col8a2,Mfap2,Ephb2,Cfh,Cdon,Pdgfra,Prox1
GO:0010976	positive regulation of neuron projection development	17	366	0.0348	Serpinf1,Plxna3,Sema4d,Dbn1,Robo1,Hgf,Dixdc1,Camk1d,Ptprf,Lrp1,Plxnb2,Lpar1,Fzd1,Scn1b,Plxna4,Reln,Plxna1	Serpinf1,Plxna3,Sema4d,Dbn1,Robo1,Hgf,Dixdc1,Camk1d,Ptprf,Lrp1,Plxnb2,Lpar1,Fzd1,Scn1b,Plxna4,Reln,Plxna1
GO:0045766	positive regulation of angiogenesis	11	181	0.0348	Itgb2,Cybb,Cd34,Fgf18,Runx1,Smoc2,F3,Hgf,Tgfbr2,Cx3cr1,Ccbe1	Itgb2,Cybb,Cd34,Fgf18,Runx1,Smoc2,F3,Hgf,Tgfbr2,Cx3cr1,Ccbe1
GO:0010517	regulation of phospholipase activity	6	57	0.0357	Sele,Lrp1,Lpar1,Adcyap1r1,Ptafr,Pdgfra	Sele,Lrp1,Lpar1,Adcyap1r1,Ptafr,Pdgfra
GO:0010812	negative regulation of cell-substrate adhesion	6	57	0.0357	Col1a1,Myoc,Lrp1,Fbln1,Mmp14,Apod	Col1a1,Myoc,Lrp1,Fbln1,Mmp14,Apod
GO:0051345	positive regulation of hydrolase activity	26	682	0.0357	Pcolce2,Vsir,Lgmn,Sema4d,Robo1,Sele,Gsn,F3,Pcolce,Ctsc,Nckap1l,Prex1,Lpar1,Itga2,Fbln1,Adcyap1r1,Ptafr,Icam1,Mtcl1,Arrb1,Cd300a,Arap1,Rasa3,Syk,Pdgfra,Ccl21c	Pcolce2,Vsir,Lgmn,Sema4d,Robo1,Sele,Gsn,F3,Pcolce,Ctsc,Nckap1l,Prex1,Lpar1,Itga2,Fbln1,Adcyap1r1,Ptafr,Icam1,Mtcl1,Arrb1,Cd300a,Arap1,Rasa3,Syk,Pdgfra,Ccl21c
GO:0060562	epithelial tube morphogenesis	17	367	0.0357	Cd44,Celsr1,Ptch1,Angpt1,Robo1,Sfrp1,Gdf7,Hand2,Cc2d2a,Plxnb2,Fzd1,Tgfbr2,Gpc3,Mmp14,Fmn1,Sox4,Slit2	Cd44,Celsr1,Ptch1,Angpt1,Robo1,Sfrp1,Gdf7,Hand2,Cc2d2a,Plxnb2,Fzd1,Tgfbr2,Gpc3,Mmp14,Fmn1,Sox4,Slit2
GO:0002695	negative regulation of leukocyte activation	11	182	0.0358	Cd44,Tnfaip3,Enpp3,Vsir,Runx1,Fcgr2b,Fgr,Tyrobp,Sfrp1,Cd74,Cd300a	Cd44,Tnfaip3,Enpp3,Vsir,Runx1,Fcgr2b,Fgr,Tyrobp,Sfrp1,Cd74,Cd300a
GO:0010952	positive regulation of peptidase activity	11	182	0.0358	Pcolce2,Vsir,Lgmn,Robo1,Gsn,F3,Pcolce,Ctsc,Fbln1,Arrb1,Syk	Pcolce2,Vsir,Lgmn,Robo1,Gsn,F3,Pcolce,Ctsc,Fbln1,Arrb1,Syk
GO:0010927	cellular component assembly involved in morphogenesis	8	103	0.037	Tlr2,Nrap,Myoz1,Nfasc,Itgb4,Epb4.1l3,Pdgfra,Prox1	Tlr2,Nrap,Myoz1,Nfasc,Itgb4,Epb41l3,Pdgfra,Prox1
GO:0021957	corticospinal tract morphogenesis	3	9	0.037	Cdh11,Scn1b,Slit2	Cdh11,Scn1b,Slit2
GO:0033029	regulation of neutrophil apoptotic process	3	9	0.037	Cd44,Fcgr2b,Pik3cd	Cd44,Fcgr2b,Pik3cd
GO:0045588	positive regulation of gamma-delta T cell differentiation	3	9	0.037	Nckap1l,Sox4,Syk	Nckap1l,Sox4,Syk
GO:0060346	bone trabecula formation	3	9	0.037	Col1a1,Sfrp1,Mmp2	Col1a1,Sfrp1,Mmp2
GO:1902106	negative regulation of leukocyte differentiation	8	103	0.037	Cd44,Runx1,Fbn1,Sfrp1,C1qc,Cd74,Tmem176a,Tmem176b	Cd44,Runx1,Fbn1,Sfrp1,C1qc,Cd74,Tmem176a,Tmem176b
GO:0043254	regulation of protein-containing complex assembly	19	437	0.0377	Hck,Sptb,Dbn1,Gsn,Tlr2,Was,Cotl1,Mmp3,Nckap1l,Prex1,Icam1,Fmn1,Tmsb10,Capg,Syk,Lcp1,Dact1,Selp,Slit2	Hck,Sptb,Dbn1,Gsn,Tlr2,Was,Cotl1,Mmp3,Nckap1l,Prex1,Icam1,Fmn1,Tmsb10,Capg,Syk,Lcp1,Dact1,Selp,Slit2
GO:0032655	regulation of interleukin-12 production	6	58	0.0379	Tlr2,Cmklr1,Tlr9,Clec7a,Syk,Unc93b1	Tlr2,Cmklr1,Tlr9,Clec7a,Syk,Unc93b1
GO:0007015	actin filament organization	13	243	0.0381	Dbn1,Gsn,Was,Nrap,Myo1f,Arrb1,Sirpa,Fmn1,Gas7,Tmsb10,Capg,Lcp1,Prox1	Dbn1,Gsn,Was,Nrap,Myo1f,Arrb1,Sirpa,Fmn1,Gas7,Tmsb10,Capg,Lcp1,Prox1
GO:0006691	leukotriene metabolic process	4	22	0.0382	Ncf1,Tlr2,Alox5ap,Syk	Ncf1,Tlr2,Alox5ap,Syk
GO:0048048	embryonic eye morphogenesis	5	39	0.0397	Aldh1a3,Efemp1,Fbn1,Mfap2,Prox1	Aldh1a3,Efemp1,Fbn1,Mfap2,Prox1
GO:0080135	regulation of cellular response to stress	26	690	0.0403	Cd44,Ncf1,Cd34,Egfr,Kremen1,Fcgr2b,Hgf,Was,Sfrp1,Mmp3,Dixdc1,Ptprf,Lrp1,Hand2,Snai1,Hk3,Fzd1,Gdf6,Itgam,Tlr9,Cd74,Sirpa,Clec7a,Steap3,Syk,Dact1	Cd44,Ncf1,Cd34,Egfr,Kremen1,Fcgr2b,Hgf,Was,Sfrp1,Mmp3,Dixdc1,Ptprf,Lrp1,Hand2,Snai1,Hk3,Fzd1,Gdf6,Itgam,Tlr9,Cd74,Sirpa,Clec7a,Steap3,Syk,Dact1
GO:0031100	animal organ regeneration	7	81	0.0404	Ace,Egfr,Ptch1,Hgf,Tgfbr2,Sulf2,Lcp1	Ace,Egfr,Ptch1,Hgf,Tgfbr2,Sulf2,Lcp1
GO:0110110	positive regulation of animal organ morphogenesis	8	105	0.0404	Cd34,Tnfaip3,Fgf18,Robo1,Wnt2b,Hand2,Tgfbr2,Pdgfra	Cd34,Tnfaip3,Fgf18,Robo1,Wnt2b,Hand2,Tgfbr2,Pdgfra
GO:0033036	macromolecule localization	63	2198	0.0425	Itgb2,Col1a1,Ace,Ncf1,Lbp,Celsr1,Tnfaip3,Abca8b,Abcc3,Ptch1,Dbn1,Hexb,Angpt1,Abcg1,Gsn,Fbn1,Lrp4,Tlr2,Nsg1,Rtn2,Slco2a1,Abca6,Abca9,H2-DMa,Atp13a2,Sorcs2,Dennd2a,Nbl1,Cc2d2a,Nrip1,Itga2,Pltp,Tgfbr2,Rab7b,Smpd3,Tmeff2,Fyb,Dnm1,Folr2,Nfasc,Cd74,Arrb1,Abca8a,P2rx7,Tnfaip2,Camk2a,Pou2f2,Cd68,Cadm3,Ildr2,Steap3,Epb4.1l3,Kif1a,Rab3il1,Nrxn2,Tmsb10,Ephb6,C1qtnf5,Syk,Heg1,Apod,Reln,Unc93b1	Itgb2,Col1a1,Ace,Ncf1,Lbp,Celsr1,Tnfaip3,Abca8b,Abcc3,Ptch1,Dbn1,Hexb,Angpt1,Abcg1,Gsn,Fbn1,Lrp4,Tlr2,Nsg1,Rtn2,Slco2a1,Abca6,Abca9,H2-DMa,Atp13a2,Sorcs2,Dennd2a,Nbl1,Cc2d2a,Nrip1,Itga2,Pltp,Tgfbr2,Rab7b,Smpd3,Tmeff2,Fyb,Dnm1,Folr2,Nfasc,Cd74,Arrb1,Abca8a,P2rx7,Tnfaip2,Camk2a,Pou2f2,Cd68,Cadm3,Ildr2,Steap3,Epb41l3,Kif1a,Rab3il1,Nrxn2,Tmsb10,Ephb6,C1qtnf5,Syk,Heg1,Apod,Reln,Unc93b1
GO:0099173	postsynapse organization	8	106	0.0425	Lgmn,Dbn1,Lrp4,Ctnnd2,Ephb2,Nrxn2,Reln,Tmem108	Lgmn,Dbn1,Lrp4,Ctnnd2,Ephb2,Nrxn2,Reln,Tmem108
GO:0052547	regulation of peptidase activity	19	443	0.0429	Serpinf1,Cd44,Pcolce2,Vsir,Lgmn,Robo1,Serping1,Gsn,F3,Hgf,Pcolce,Ctsc,Atp13a2,Fbln1,Gpc3,C4b,Arrb1,Pi16,Syk	Serpinf1,Cd44,Pcolce2,Vsir,Lgmn,Robo1,Serping1,Gsn,F3,Hgf,Pcolce,Ctsc,Atp13a2,Fbln1,Gpc3,C4b,Arrb1,Pi16,Syk
GO:0007204	positive regulation of cytosolic calcium ion concentration	15	310	0.0432	C1qtnf1,Gpr39,Cmklr1,Lrp1,Plcl2,Ackr2,Lpar1,Adcyap1r1,Cx3cr1,P2rx7,Rasa3,Ptgir,Gpr35,Pdgfra,Ryr1	C1qtnf1,Gpr39,Cmklr1,Lrp1,Plcl2,Ackr2,Lpar1,Adcyap1r1,Cx3cr1,P2rx7,Rasa3,Ptgir,Gpr35,Pdgfra,Ryr1
GO:0003418	growth plate cartilage chondrocyte differentiation	4	23	0.0434	Tgfbr2,Col12a1,Col14a1,Matn2	Tgfbr2,Col12a1,Col14a1,Matn2
GO:0008045	motor neuron axon guidance	5	40	0.0434	Plxna3,Egflam,Tmeff2,Plxna4,Slit2	Plxna3,Egflam,Tmeff2,Plxna4,Slit2
GO:0030204	chondroitin sulfate metabolic process	4	23	0.0434	Dse,Egflam,Dcn,Spock2	Dse,Egflam,Dcn,Spock2
GO:0032288	myelin assembly	4	23	0.0434	Tlr2,Nfasc,Itgb4,Epb4.1l3	Tlr2,Nfasc,Itgb4,Epb41l3
GO:0034612	response to tumor necrosis factor	11	188	0.0434	Col1a1,Cxcl16,Dbn1,Tnfrsf1b,Sfrp1,Plvap,Adamts12,Smpd3,Aff3,Pid1,Ccl21c	Col1a1,Cxcl16,Dbn1,Tnfrsf1b,Sfrp1,Plvap,Adamts12,Smpd3,Aff3,Pid1,Ccl21c
GO:0050765	negative regulation of phagocytosis	4	23	0.0434	Fcgr2b,Tlr2,Sirpa,Cd300a	Fcgr2b,Tlr2,Sirpa,Cd300a
GO:0051893	regulation of focal adhesion assembly	6	60	0.0434	Myoc,Col16a1,Lrp1,Mmp14,Fmn1,Apod	Myoc,Col16a1,Lrp1,Mmp14,Fmn1,Apod
GO:0071222	cellular response to lipopolysaccharide	11	188	0.0434	Lbp,Cxcl16,Tnfaip3,Mrc1,Tnfrsf1b,Cx3cr1,Ptafr,Cd300lb,Tlr9,Sirpa,Cd68	Lbp,Cxcl16,Tnfaip3,Mrc1,Tnfrsf1b,Cx3cr1,Ptafr,Cd300lb,Tlr9,Sirpa,Cd68
GO:0071392	cellular response to estradiol stimulus	5	40	0.0434	Egfr,Sfrp1,Mmp2,Nrip1,Itga2	Egfr,Sfrp1,Mmp2,Nrip1,Itga2
GO:0034163	regulation of toll-like receptor 9 signaling pathway	3	10	0.045	Rab7b,Tlr9,Cd300lh	Rab7b,Tlr9,Cd300ld3
GO:0038063	collagen-activated tyrosine kinase receptor signaling pathway	3	10	0.045	Col1a1,Col4a4,Syk	Col1a1,Col4a4,Syk
GO:0097104	postsynaptic membrane assembly	3	10	0.045	Lrp4,Ephb2,Nrxn2	Lrp4,Ephb2,Nrxn2
GO:1903238	positive regulation of leukocyte tethering or rolling	3	10	0.045	Sele,Ptafr,Selp	Sele,Ptafr,Selp
GO:2000561	regulation of CD4-positive, alpha-beta T cell proliferation	3	10	0.045	Cd44,Vsir,Tgfbr2	Cd44,Vsir,Tgfbr2
GO:0060341	regulation of cellular localization	36	1083	0.0455	Itgb2,Stac2,Egfr,Dbn1,Angpt1,Gpr39,Gsn,Lrp4,Fgr,Tyrobp,Atp2a1,Atp13a2,Lrp1,Plcl2,Dclk1,Adcyap1r1,Gpc3,Gas1,Itgam,Ptafr,Mtcl1,Mmp14,Dnm1,Arrb1,Scn1b,P2rx7,Camk2a,Ephb2,Cd300a,Dclk3,Rasa3,Syk,Lcp1,Apod,Pid1,Ryr1	Itgb2,Stac2,Egfr,Dbn1,Angpt1,Gpr39,Gsn,Lrp4,Fgr,Tyrobp,Atp2a1,Atp13a2,Lrp1,Plcl2,Dclk1,Adcyap1r1,Gpc3,Gas1,Itgam,Ptafr,Mtcl1,Mmp14,Dnm1,Arrb1,Scn1b,P2rx7,Camk2a,Ephb2,Cd300a,Dclk3,Rasa3,Syk,Lcp1,Apod,Pid1,Ryr1
GO:0032735	positive regulation of interleukin-12 production	5	41	0.0467	Tlr2,Tlr9,Clec7a,Syk,Unc93b1	Tlr2,Tlr9,Clec7a,Syk,Unc93b1
GO:0018149	peptide cross-linking	4	24	0.0486	Egflam,Col3a1,Dcn,Spock2	Egflam,Col3a1,Dcn,Spock2
GO:0032924	activin receptor signaling pathway	4	24	0.0486	Gdf7,Inhbb,Tgfbr2,Gdf6	Gdf7,Inhbb,Tgfbr2,Gdf6
GO:0048661	positive regulation of smooth muscle cell proliferation	8	109	0.0486	Egfr,Igfbp5,Il6ra,Mmp2,Itga2,Tgfbr2,Smpd3,Ptafr	Egfr,Igfbp5,Il6ra,Mmp2,Itga2,Tgfbr2,Smpd3,Ptafr
GO:0061756	leukocyte adhesion to vascular endothelial cell	4	24	0.0486	Sele,Cx3cr1,Itgam,Selp	Sele,Cx3cr1,Itgam,Selp
GO:0098581	detection of external biotic stimulus	4	24	0.0486	Lbp,Tlr2,Ssc5d,Clec7a	Lbp,Tlr2,Ssc5d,Clec7a
GO:0046850	regulation of bone remodeling	6	62	0.0491	Egfr,Csf1r,Sfrp1,Tmem119,P2rx7,Syk	Egfr,Csf1r,Sfrp1,Tmem119,P2rx7,Syk
GO:0003008	system process	48	1578	0.0492	Serpinf1,Col1a1,Ace,Tbxas1,Actn3,Aldh1a3,Cd34,Stac2,Egfr,Lgmn,Dbn1,Hexb,Angpt1,Gria4,Gpr39,Myoc,Gsn,Tlr2,Col1a2,Atp2a1,Man2b1,Mmp2,Piezo2,Svep1,Itga2,Cx3cr1,Smpd3,Ptafr,Pirb,Ctnnd2,Tlr9,Icam1,Myoz1,Nfasc,Scn1b,P2rx7,Slc4a10,Ephb2,Sulf2,Cfh,Nrxn2,Ccbe1,Heg1,Reln,Slit2,Mybpc2,Tifab,Ryr1	Serpinf1,Col1a1,Ace,Tbxas1,Actn3,Aldh1a3,Cd34,Stac2,Egfr,Lgmn,Dbn1,Hexb,Angpt1,Gria4,Gpr39,Myoc,Gsn,Tlr2,Col1a2,Atp2a1,Man2b1,Mmp2,Piezo2,Svep1,Itga2,Cx3cr1,Smpd3,Ptafr,Pirb,Ctnnd2,Tlr9,Icam1,Myoz1,Nfasc,Scn1b,P2rx7,Slc4a10,Ephb2,Sulf2,Cfh,Nrxn2,Ccbe1,Heg1,Reln,Slit2,Mybpc2,Tifab,Ryr1
GO:0002718	regulation of cytokine production involved in immune response	7	85	0.0498	Vsir,Angpt1,Tlr2,Tnfrsf1b,Tlr9,Cd74,Clec7a	Vsir,Angpt1,Tlr2,Tnfrsf1b,Tlr9,Cd74,Clec7a
