# Supplementary material for: reString: an open-source Python software to perform automatic functional enrichment retrieval, results aggregation and data visualization
Source: Sci Rep. 2021 Dec 6;11:23458. doi: 10.1038/s41598-021-02528-0 (PMC8648753; doi:10.1038/s41598-021-02528-0)
Supplement: Supplementary file 1 — Supplementary Information 1. [file 41598_2021_2528_MOESM1_ESM.zip › Supplemental DataSets/upregulated/treatment_t0_green_VS_treatment_t0_red_FC/UP_enrichment.RCTM.tsv]

#term ID	term description	observed gene count	background gene count	false discovery rate	matching proteins in your network (IDs)	matching proteins in your network (labels)
MMU-1474244	Extracellular matrix organization	37	295	1.1e-13	Itgb2,Col1a1,Cd44,Nid1,Pcolce2,Ctsk,Loxl2,Adamts5,Emilin2,Fbn1,Col1a2,Pcolce,Mmp2,Mmp3,Itga11,Col16a1,Adamts2,Capn5,Fbln2,Itga2,Itgam,Col8a2,Col12a1,Mfap2,Icam1,Col4a4,Tnxb,Col3a1,Mmp14,Lama2,Col6a6,Dcn,Itgb4,Col14a1,Vwf,Loxl4,Col6a5	Itgb2,Col1a1,Cd44,Nid1,Pcolce2,Ctsk,Loxl2,Adamts5,Emilin2,Fbn1,Col1a2,Pcolce,Mmp2,Mmp3,Itga11,Col16a1,Adamts2,Capn5,Fbln2,Itga2,Itgam,Col8a2,Col12a1,Mfap2,Icam1,Col4a4,Tnxb,Col3a1,Mmp14,Lama2,Col6a6,Dcn,Itgb4,Col14a1,Vwf,Loxl4,Col6a5
MMU-168249	Innate Immune System	59	949	1.77e-10	Itgb2,Hck,Cd44,Cybb,Ctsk,Ncf1,Lbp,Tnfaip3,Lgmn,Hexb,Serping1,Cfb,C2,Slc11a1,Cd55,Fcgr2b,Tlr2,Tnfrsf1b,Fgr,Ctsc,Tyrobp,Man2b1,Cotl1,Nckap1l,C1qc,Qpct,Dtx4,C1qb,Hpse,Atp6v0e2,Vat1,Hk3,Trim56,Clec12a,C1ra,Pld4,Itgam,C4b,Ptafr,Cd300lb,Nfatc2,Pirb,Tlr9,Masp1,Dnm1,Lyz2,Folr2,Nfasc,P2rx7,Bst1,Sirpa,Anpep,Cd68,Nfam1,Cfh,Clec7a,Pld3,Syk,Unc93b1	Itgb2,Hck,Cd44,Cybb,Ctsk,Ncf1,Lbp,Tnfaip3,Lgmn,Hexb,Serping1,Cfb,C2,Slc11a1,Cd55,Fcgr2b,Tlr2,Tnfrsf1b,Fgr,Ctsc,Tyrobp,Man2b1,Cotl1,Nckap1l,C1qc,Qpct,Dtx4,C1qb,Hpse,Atp6v0e2,Vat1,Hk3,Trim56,Clec12a,C1ra,Pld4,Itgam,C4b,Ptafr,Cd300lb,Nfatc2,Pirb,Tlr9,Masp1,Dnm1,Lyz2,Folr2,Nfasc,P2rx7,Bst1,Sirpa,Anpep,Cd68,Nfam1,Cfh,Clec7a,Pld3,Syk,Unc93b1
MMU-168256	Immune System	80	1621	2.87e-10	Itgb2,Col1a1,Hck,Cd33,Cd44,Cybb,Ctsk,Ncf1,Lbp,Tnfaip3,Lgmn,Hexb,Serping1,Cfb,C2,Csf1r,Slc11a1,Cd55,Fcgr2b,Mrc1,Siglec1,Il6ra,Tlr2,Tnfrsf1b,Fgr,Col1a2,Ctsc,Tyrobp,Man2b1,Cotl1,Nckap1l,C1qc,H2-DMa,Qpct,Ppl,Dtx4,C1qb,Hpse,Atp6v0e2,Vat1,Hk3,Pik3ap1,Trim56,Socs3,Clec12a,C1ra,Pld4,Itgam,C4b,Ptafr,Cd300lb,Nfatc2,Pirb,Tlr9,Icam1,Col3a1,Masp1,Fyb,Dnm1,Lyz2,Cd300lh,Folr2,Nfasc,Csf2rb2,Cd74,P2rx7,Bst1,Sirpa…	Itgb2,Col1a1,Hck,Cd33,Cd44,Cybb,Ctsk,Ncf1,Lbp,Tnfaip3,Lgmn,Hexb,Serping1,Cfb,C2,Csf1r,Slc11a1,Cd55,Fcgr2b,Mrc1,Siglec1,Il6ra,Tlr2,Tnfrsf1b,Fgr,Col1a2,Ctsc,Tyrobp,Man2b1,Cotl1,Nckap1l,C1qc,H2-DMa,Qpct,Ppl,Dtx4,C1qb,Hpse,Atp6v0e2,Vat1,Hk3,Pik3ap1,Trim56,Socs3,Clec12a,C1ra,Pld4,Itgam,C4b,Ptafr,Cd300lb,Nfatc2,Pirb,Tlr9,Icam1,Col3a1,Masp1,Fyb,Dnm1,Lyz2,Cd300ld3,Folr2,Nfasc,Csf2rb2,Cd74,P2rx7,Bst1,Sirp…
MMU-216083	Integrin cell surface interactions	16	79	1.52e-07	Itgb2,Col1a1,Cd44,Fbn1,Col1a2,Itga11,Col16a1,Itga2,Itgam,Col8a2,Icam1,Col4a4,Col3a1,Col6a6,Vwf,Col6a5	Itgb2,Col1a1,Cd44,Fbn1,Col1a2,Itga11,Col16a1,Itga2,Itgam,Col8a2,Icam1,Col4a4,Col3a1,Col6a6,Vwf,Col6a5
MMU-1474290	Collagen formation	17	96	1.91e-07	Col1a1,Pcolce2,Loxl2,Col1a2,Pcolce,Mmp3,Col16a1,Adamts2,Col8a2,Col12a1,Col4a4,Col3a1,Col6a6,Itgb4,Col14a1,Loxl4,Col6a5	Col1a1,Pcolce2,Loxl2,Col1a2,Pcolce,Mmp3,Col16a1,Adamts2,Col8a2,Col12a1,Col4a4,Col3a1,Col6a6,Itgb4,Col14a1,Loxl4,Col6a5
MMU-2022090	Assembly of collagen fibrils and other multimeric structures	14	70	1.99e-06	Col1a1,Loxl2,Col1a2,Pcolce,Mmp3,Col8a2,Col12a1,Col4a4,Col3a1,Col6a6,Itgb4,Col14a1,Loxl4,Col6a5	Col1a1,Loxl2,Col1a2,Pcolce,Mmp3,Col8a2,Col12a1,Col4a4,Col3a1,Col6a6,Itgb4,Col14a1,Loxl4,Col6a5
MMU-1650814	Collagen biosynthesis and modifying enzymes	13	63	5.01e-06	Col1a1,Pcolce2,Col1a2,Pcolce,Col16a1,Adamts2,Col8a2,Col12a1,Col4a4,Col3a1,Col6a6,Col14a1,Col6a5	Col1a1,Pcolce2,Col1a2,Pcolce,Col16a1,Adamts2,Col8a2,Col12a1,Col4a4,Col3a1,Col6a6,Col14a1,Col6a5
MMU-1474228	Degradation of the extracellular matrix	18	144	5.17e-06	Col1a1,Cd44,Nid1,Ctsk,Adamts5,Fbn1,Col1a2,Mmp2,Mmp3,Capn5,Col8a2,Col12a1,Col4a4,Col3a1,Mmp14,Col6a6,Dcn,Col6a5	Col1a1,Cd44,Nid1,Ctsk,Adamts5,Fbn1,Col1a2,Mmp2,Mmp3,Capn5,Col8a2,Col12a1,Col4a4,Col3a1,Mmp14,Col6a6,Dcn,Col6a5
MMU-1442490	Collagen degradation	12	58	1.59e-05	Col1a1,Ctsk,Col1a2,Mmp2,Mmp3,Col8a2,Col12a1,Col4a4,Col3a1,Mmp14,Col6a6,Col6a5	Col1a1,Ctsk,Col1a2,Mmp2,Mmp3,Col8a2,Col12a1,Col4a4,Col3a1,Mmp14,Col6a6,Col6a5
MMU-8948216	Collagen chain trimerization	10	41	6.66e-05	Col1a1,Col1a2,Col16a1,Col8a2,Col12a1,Col4a4,Col3a1,Col6a6,Col14a1,Col6a5	Col1a1,Col1a2,Col16a1,Col8a2,Col12a1,Col4a4,Col3a1,Col6a6,Col14a1,Col6a5
MMU-422475	Axon guidance	22	278	0.00015	Plxna3,Ntn4,Egfr,Sptb,Sema4d,Robo1,St8sia2,Tyrobp,Mmp2,Col4a4,Col3a1,Dnm1,Nfasc,Col6a6,Pik3cd,Ephb2,Ephb6,Plxna4,Reln,Slit2,Plxna1,Col6a5	Plxna3,Ntn4,Egfr,Sptb,Sema4d,Robo1,St8sia2,Tyrobp,Mmp2,Col4a4,Col3a1,Dnm1,Nfasc,Col6a6,Pik3cd,Ephb2,Ephb6,Plxna4,Reln,Slit2,Plxna1,Col6a5
MMU-6798695	Neutrophil degranulation	31	519	0.00015	Itgb2,Cd44,Cybb,Hexb,Slc11a1,Cd55,Fcgr2b,Tlr2,Tnfrsf1b,Fgr,Ctsc,Tyrobp,Man2b1,Cotl1,Nckap1l,Qpct,Hpse,Vat1,Hk3,Clec12a,Itgam,Ptafr,Pirb,Lyz2,Folr2,Nfasc,Bst1,Sirpa,Anpep,Cd68,Nfam1	Itgb2,Cd44,Cybb,Hexb,Slc11a1,Cd55,Fcgr2b,Tlr2,Tnfrsf1b,Fgr,Ctsc,Tyrobp,Man2b1,Cotl1,Nckap1l,Qpct,Hpse,Vat1,Hk3,Clec12a,Itgam,Ptafr,Pirb,Lyz2,Folr2,Nfasc,Bst1,Sirpa,Anpep,Cd68,Nfam1
MMU-166658	Complement cascade	10	50	0.00024	Serping1,Cfb,C2,Cd55,C1qc,C1qb,C1ra,C4b,Masp1,Cfh	Serping1,Cfb,C2,Cd55,C1qc,C1qb,C1ra,C4b,Masp1,Cfh
MMU-977606	Regulation of Complement cascade	9	41	0.00047	Serping1,Cfb,C2,Cd55,C1qc,C1qb,C1ra,C4b,Cfh	Serping1,Cfb,C2,Cd55,C1qc,C1qb,C1ra,C4b,Cfh
MMU-166663	Initial triggering of complement	7	21	0.00082	Cfb,C2,C1qc,C1qb,C1ra,C4b,Masp1	Cfb,C2,C1qc,C1qb,C1ra,C4b,Masp1
MMU-1266738	Developmental Biology	27	488	0.0028	Plxna3,Ntn4,Egfr,Sptb,Sema4d,Boc,Robo1,St8sia2,Tyrobp,Mmp2,Ppl,Lgi2,Krt80,Col4a4,Col3a1,Dnm1,Nfasc,Col6a6,Pik3cd,Ephb2,Ephb6,Plxna4,Cdon,Reln,Slit2,Plxna1,Col6a5	Plxna3,Ntn4,Egfr,Sptb,Sema4d,Boc,Robo1,St8sia2,Tyrobp,Mmp2,Ppl,Lgi2,Krt80,Col4a4,Col3a1,Dnm1,Nfasc,Col6a6,Pik3cd,Ephb2,Ephb6,Plxna4,Cdon,Reln,Slit2,Plxna1,Col6a5
MMU-109582	Hemostasis	28	524	0.0032	Itgb2,Col1a1,Cd44,Pik3r5,Angpt1,Serping1,Clec3b,Sele,F3,Pdpn,Hgf,Fgr,Col1a2,Atp2a1,Plat,Zfpm2,Itgam,Cd74,Arrb1,P2rx7,Sirpa,Vwf,Kif1a,Syk,Mmrn1,Ptgir,Selp,Glg1	Itgb2,Col1a1,Cd44,Pik3r5,Angpt1,Serping1,Clec3b,Sele,F3,Pdpn,Hgf,Fgr,Col1a2,Atp2a1,Plat,Zfpm2,Itgam,Cd74,Arrb1,P2rx7,Sirpa,Vwf,Kif1a,Syk,Mmrn1,Ptgir,Selp,Glg1
MMU-2243919	Crosslinking of collagen fibrils	6	18	0.0044	Col1a1,Loxl2,Col1a2,Pcolce,Col4a4,Loxl4	Col1a1,Loxl2,Col1a2,Pcolce,Col4a4,Loxl4
MMU-3000178	ECM proteoglycans	8	50	0.0123	Col1a1,Col1a2,Itga2,Tnxb,Col3a1,Col6a6,Dcn,Col6a5	Col1a1,Col1a2,Itga2,Tnxb,Col3a1,Col6a6,Dcn,Col6a5
MMU-5173214	O-glycosylation of TSR domain-containing proteins	7	38	0.0182	Adamts5,Adamts2,Thsd7a,Spon1,Adamts12,Adamtsl2,Adamtsl1	Adamts5,Adamts2,Thsd7a,Spon1,Adamts12,Adamtsl2,Adamtsl1
MMU-5635838	Activation of SMO	5	14	0.0186	Ptch1,Boc,Gas1,Arrb1,Cdon	Ptch1,Boc,Gas1,Arrb1,Cdon
MMU-202733	Cell surface interactions at the vascular wall	11	114	0.0222	Itgb2,Col1a1,Cd44,Angpt1,Sele,Col1a2,Itgam,Cd74,Sirpa,Selp,Glg1	Itgb2,Col1a1,Cd44,Angpt1,Sele,Col1a2,Itgam,Cd74,Sirpa,Selp,Glg1
MMU-8875878	MET promotes cell motility	7	40	0.0222	Col1a1,Tns3,Hgf,Col1a2,Itga2,Col3a1,Lama2	Col1a1,Tns3,Hgf,Col1a2,Itga2,Col3a1,Lama2
MMU-8874081	MET activates PTK2 signaling	6	29	0.0338	Col1a1,Hgf,Col1a2,Itga2,Col3a1,Lama2	Col1a1,Hgf,Col1a2,Itga2,Col3a1,Lama2
MMU-5173105	O-linked glycosylation	10	100	0.0344	Galnt15,Adamts5,Adamts2,Thsd7a,Spon1,Adamts12,Galnt10,Wbscr17,Adamtsl2,Adamtsl1	Galnt15,Adamts5,Adamts2,Thsd7a,Spon1,Adamts12,Galnt10,Wbscr17,Adamtsl2,Adamtsl1
MMU-198933	Immunoregulatory interactions between a Lymphoid and a non-Lymphoid cell	10	105	0.0484	Itgb2,Col1a1,Cd33,Fcgr2b,Siglec1,Col1a2,Cd300lb,Icam1,Col3a1,Cd300lh	Itgb2,Col1a1,Cd33,Fcgr2b,Siglec1,Col1a2,Cd300lb,Icam1,Col3a1,Cd300ld3
