# Supplementary material for: reString: an open-source Python software to perform automatic functional enrichment retrieval, results aggregation and data visualization
Source: Sci Rep. 2021 Dec 6;11:23458. doi: 10.1038/s41598-021-02528-0 (PMC8648753; doi:10.1038/s41598-021-02528-0)
Supplement: Supplementary file 1 — Supplementary Information 1. [file 41598_2021_2528_MOESM1_ESM.zip › Supplemental DataSets/upregulated/treatment_t0_green_VS_treatment_t0_red_FC/UP_enrichment.KEGG.tsv]

#term ID	term description	observed gene count	background gene count	false discovery rate	matching proteins in your network (IDs)	matching proteins in your network (labels)
mmu04610	Complement and coagulation cascades	16	92	1.17e-07	Itgb2,Serping1,Cfb,C2,Cd55,F3,Plat,C1qc,C1qb,C1ra,Itgam,C4b,Masp1,Cfh,Vwf,C1s1	Itgb2,Serping1,Cfb,C2,Cd55,F3,Plat,C1qc,C1qb,C1ra,Itgam,C4b,Masp1,Cfh,Vwf,C1s1
mmu05150	Staphylococcus aureus infection	15	108	3.29e-06	Itgb2,Cfb,C2,C1qc,H2-DMa,C1qb,C1ra,Itgam,C4b,Ptafr,Icam1,Masp1,Cfh,Selp,C1s1	Itgb2,Cfb,C2,C1qc,H2-DMa,C1qb,C1ra,Itgam,C4b,Ptafr,Icam1,Masp1,Cfh,Selp,C1s1
mmu04151	PI3K-Akt signaling pathway	26	355	4.11e-06	Col1a1,Egfr,Fgf18,Pik3r5,Angpt1,Csf1r,Il6ra,Tlr2,Hgf,Col1a2,Itga11,Lpar1,Pik3ap1,Itga2,Col4a4,Lpar5,Lama2,Col6a6,Pik3cd,Csf3r,Itgb4,Vwf,Syk,Reln,Pdgfra,Col6a5	Col1a1,Egfr,Fgf18,Pik3r5,Angpt1,Csf1r,Il6ra,Tlr2,Hgf,Col1a2,Itga11,Lpar1,Pik3ap1,Itga2,Col4a4,Lpar5,Lama2,Col6a6,Pik3cd,Csf3r,Itgb4,Vwf,Syk,Reln,Pdgfra,Col6a5
mmu04360	Axon guidance	17	176	2.36e-05	Plxna3,Ntn4,Sema4d,Ptch1,Boc,Robo1,Gdf7,Plxnb2,Nfatc2,Sema3b,Camk2a,Pik3cd,Ephb2,Ephb6,Plxna4,Slit2,Plxna1	Plxna3,Ntn4,Sema4d,Ptch1,Boc,Robo1,Gdf7,Plxnb2,Nfatc2,Sema3b,Camk2a,Pik3cd,Ephb2,Ephb6,Plxna4,Slit2,Plxna1
mmu04512	ECM-receptor interaction	12	87	3.95e-05	Col1a1,Cd44,Col1a2,Itga11,Itga2,Col4a4,Lama2,Col6a6,Itgb4,Vwf,Reln,Col6a5	Col1a1,Cd44,Col1a2,Itga11,Itga2,Col4a4,Lama2,Col6a6,Itgb4,Vwf,Reln,Col6a5
mmu04514	Cell adhesion molecules	15	155	7.99e-05	Itgb2,Cd34,Vsir,Sele,Siglec1,H2-DMa,Ptprf,Itgam,Icam1,Nfasc,Cadm3,Nrxn2,Selp,Glg1,H2-Q6	Itgb2,Cd34,Vsir,Sele,Siglec1,H2-DMa,Ptprf,Itgam,Icam1,Nfasc,Cadm3,Nrxn2,Selp,Glg1,H2-Q8
mmu04510	Focal adhesion	16	196	0.00024	Col1a1,Egfr,Hgf,Col1a2,Itga11,Itga2,Col4a4,Lama2,Col6a6,Pik3cd,Itgb4,Vwf,Reln,Pdgfra,Shc2,Col6a5	Col1a1,Egfr,Hgf,Col1a2,Itga11,Itga2,Col4a4,Lama2,Col6a6,Pik3cd,Itgb4,Vwf,Reln,Pdgfra,Shc2,Col6a5
mmu04640	Hematopoietic cell lineage	11	91	0.00024	Cd33,Cd44,Cd34,Csf1r,Cd55,Il6ra,H2-DMa,Itga2,Itgam,Csf3r,Anpep	Cd33,Cd44,Cd34,Csf1r,Cd55,Il6ra,H2-DMa,Itga2,Itgam,Csf3r,Anpep
mmu05205	Proteoglycans in cancer	16	199	0.00024	Col1a1,Cd44,Egfr,Ptch1,Wnt2b,Tlr2,Hgf,Col1a2,Mmp2,Hpse,Itga2,Fzd1,Gpc3,Camk2a,Dcn,Pik3cd	Col1a1,Cd44,Egfr,Ptch1,Wnt2b,Tlr2,Hgf,Col1a2,Mmp2,Hpse,Itga2,Fzd1,Gpc3,Camk2a,Dcn,Pik3cd
mmu04380	Osteoclast differentiation	12	121	0.00046	Spi1,Ctsk,Ncf1,Csf1r,Tyrobp,Socs3,Tgfbr2,Nfatc2,Pirb,Sirpa,Pik3cd,Syk	Spi1,Ctsk,Ncf1,Csf1r,Tyrobp,Socs3,Tgfbr2,Nfatc2,Pirb,Sirpa,Pik3cd,Syk
mmu04933	AGE-RAGE signaling pathway in diabetic complications	11	101	0.00046	Col1a1,Cybb,Sele,F3,Col1a2,Mmp2,Tgfbr2,Icam1,Col4a4,Col3a1,Pik3cd	Col1a1,Cybb,Sele,F3,Col1a2,Mmp2,Tgfbr2,Icam1,Col4a4,Col3a1,Pik3cd
mmu04974	Protein digestion and absorption	11	108	0.00071	Col1a1,Col1a2,Col16a1,Col8a2,Col12a1,Xpnpep2,Col4a4,Col3a1,Col6a6,Col14a1,Col6a5	Col1a1,Col1a2,Col16a1,Col8a2,Col12a1,Xpnpep2,Col4a4,Col3a1,Col6a6,Col14a1,Col6a5
mmu05144	Malaria	8	53	0.00072	Itgb2,Sele,Tlr2,Hgf,Lrp1,Tlr9,Icam1,Selp	Itgb2,Sele,Tlr2,Hgf,Lrp1,Tlr9,Icam1,Selp
mmu05133	Pertussis	9	73	0.00089	Itgb2,Serping1,C2,C1qc,C1qb,C1ra,Itgam,C4b,C1s1	Itgb2,Serping1,C2,C1qc,C1qb,C1ra,Itgam,C4b,C1s1
mmu05146	Amoebiasis	10	105	0.0023	Itgb2,Col1a1,Tlr2,Col1a2,Rab7b,Itgam,Col4a4,Col3a1,Lama2,Pik3cd	Itgb2,Col1a1,Tlr2,Col1a2,Rab7b,Itgam,Col4a4,Col3a1,Lama2,Pik3cd
mmu04145	Phagosome	12	162	0.004	Itgb2,Cybb,Ncf1,Mrc1,Tlr2,H2-DMa,Atp6v0e2,Itga2,C1ra,Rab7b,Itgam,H2-Q6	Itgb2,Cybb,Ncf1,Mrc1,Tlr2,H2-DMa,Atp6v0e2,Itga2,C1ra,Rab7b,Itgam,H2-Q8
mmu04611	Platelet activation	10	120	0.0056	Col1a1,Tbxas1,Pik3r5,Col1a2,Itga2,Col3a1,Pik3cd,Vwf,Syk,Ptgir	Col1a1,Tbxas1,Pik3r5,Col1a2,Itga2,Col3a1,Pik3cd,Vwf,Syk,Ptgir
mmu04142	Lysosome	10	127	0.008	Naglu,Sgsh,Ctsk,Lgmn,Hexb,Slc11a1,Ctsc,Man2b1,Cd68,Laptm5	Naglu,Sgsh,Ctsk,Lgmn,Hexb,Slc11a1,Ctsc,Man2b1,Cd68,Laptm5
mmu04926	Relaxin signaling pathway	10	127	0.008	Col1a1,Egfr,Col1a2,Mmp2,Tgfbr2,Col4a4,Col3a1,Arrb1,Pik3cd,Shc2	Col1a1,Egfr,Col1a2,Mmp2,Tgfbr2,Col4a4,Col3a1,Arrb1,Pik3cd,Shc2
mmu04062	Chemokine signaling pathway	12	184	0.0096	Hck,Ncf1,Cxcl16,Pik3r5,Fgr,Was,Prex1,Cx3cr1,Gm13304,Arrb1,Pik3cd,Shc2	Hck,Ncf1,Cxcl16,Pik3r5,Fgr,Was,Prex1,Cx3cr1,Gm13304,Arrb1,Pik3cd,Shc2
mmu04810	Regulation of actin cytoskeleton	13	212	0.0096	Itgb2,Egfr,Fgf18,Gsn,Itga11,Nckap1l,Lpar1,Itga2,Itgam,Lpar5,Pik3cd,Itgb4,Pdgfra	Itgb2,Egfr,Fgf18,Gsn,Itga11,Nckap1l,Lpar1,Itga2,Itgam,Lpar5,Pik3cd,Itgb4,Pdgfra
mmu05200	Pathways in cancer	23	528	0.0096	Spi1,Egfr,Fgf18,Ptch1,Runx1,Csf1r,Wnt2b,Il6ra,Hgf,Mmp2,Lpar1,Itga2,Fzd1,Tgfbr2,Arnt2,Col4a4,Lpar5,Lama2,Csf2rb2,Camk2a,Pik3cd,Csf3r,Pdgfra	Spi1,Egfr,Fgf18,Ptch1,Runx1,Csf1r,Wnt2b,Il6ra,Hgf,Mmp2,Lpar1,Itga2,Fzd1,Tgfbr2,Arnt2,Col4a4,Lpar5,Lama2,Csf2rb2,Camk2a,Pik3cd,Csf3r,Pdgfra
mmu05323	Rheumatoid arthritis	8	86	0.0096	Itgb2,Ctsk,Angpt1,Tlr2,Mmp3,H2-DMa,Atp6v0e2,Icam1	Itgb2,Ctsk,Angpt1,Tlr2,Mmp3,H2-DMa,Atp6v0e2,Icam1
mmu05165	Human papillomavirus infection	17	342	0.0117	Col1a1,Egfr,Wnt2b,Col1a2,Itga11,Atp6v0e2,Itga2,Fzd1,Col4a4,Lama2,Col6a6,Pik3cd,Itgb4,Vwf,Reln,H2-Q6,Col6a5	Col1a1,Egfr,Wnt2b,Col1a2,Itga11,Atp6v0e2,Itga2,Fzd1,Col4a4,Lama2,Col6a6,Pik3cd,Itgb4,Vwf,Reln,H2-Q8,Col6a5
mmu02010	ABC transporters	6	50	0.0126	Abca8b,Abcc3,Abcg1,Abca6,Abca9,Abca8a	Abca8b,Abcc3,Abcg1,Abca6,Abca9,Abca8a
mmu04350	TGF-beta signaling pathway	8	95	0.0145	Fbn1,Fmod,Gdf7,Inhbb,Nbl1,Tgfbr2,Gdf6,Dcn	Fbn1,Fmod,Gdf7,Inhbb,Nbl1,Tgfbr2,Gdf6,Dcn
mmu04072	Phospholipase D signaling pathway	10	147	0.0156	Egfr,Pik3r5,Cyth4,Lpar1,Lpar5,Dnm1,Pik3cd,Syk,Pdgfra,Shc2	Egfr,Pik3r5,Cyth4,Lpar1,Lpar5,Dnm1,Pik3cd,Syk,Pdgfra,Shc2
mmu05412	Arrhythmogenic right ventricular cardiomyopathy	7	76	0.0175	Actn3,Cacna2d3,Atp2a1,Itga11,Itga2,Lama2,Itgb4	Actn3,Cacna2d3,Atp2a1,Itga11,Itga2,Lama2,Itgb4
mmu04015	Rap1 signaling pathway	12	208	0.0183	Itgb2,Egfr,Fgf18,Angpt1,Csf1r,Hgf,Lpar1,Itgam,Lpar5,Fyb,Pik3cd,Pdgfra	Itgb2,Egfr,Fgf18,Angpt1,Csf1r,Hgf,Lpar1,Itgam,Lpar5,Fyb,Pik3cd,Pdgfra
mmu00531	Glycosaminoglycan degradation	4	21	0.0185	Naglu,Sgsh,Hexb,Hpse	Naglu,Sgsh,Hexb,Hpse
mmu04668	TNF signaling pathway	8	112	0.0325	Tnfaip3,Sele,Tnfrsf1b,Mmp3,Socs3,Icam1,Mmp14,Pik3cd	Tnfaip3,Sele,Tnfrsf1b,Mmp3,Socs3,Icam1,Mmp14,Pik3cd
mmu05410	Hypertrophic cardiomyopathy	7	88	0.0334	Ace,Cacna2d3,Atp2a1,Itga11,Itga2,Lama2,Itgb4	Ace,Cacna2d3,Atp2a1,Itga11,Itga2,Lama2,Itgb4
mmu05152	Tuberculosis	10	170	0.0354	Itgb2,Lbp,Mrc1,Tlr2,H2-DMa,Itgam,Tlr9,Cd74,Camk2a,Syk	Itgb2,Lbp,Mrc1,Tlr2,H2-DMa,Itgam,Tlr9,Cd74,Camk2a,Syk
mmu05140	Leishmaniasis	6	67	0.0369	Itgb2,Cybb,Ncf1,Tlr2,H2-DMa,Itgam	Itgb2,Cybb,Ncf1,Tlr2,H2-DMa,Itgam
mmu05322	Systemic lupus erythematosus	7	93	0.0408	C2,C1qc,H2-DMa,C1qb,C1ra,C4b,C1s1	C2,C1qc,H2-DMa,C1qb,C1ra,C4b,C1s1
mmu04340	Hedgehog signaling pathway	5	49	0.0467	Ptch1,Boc,Gas1,Arrb1,Cdon	Ptch1,Boc,Gas1,Arrb1,Cdon
