# Supplementary material for: reString: an open-source Python software to perform automatic functional enrichment retrieval, results aggregation and data visualization
Source: Sci Rep. 2021 Dec 6;11:23458. doi: 10.1038/s41598-021-02528-0 (PMC8648753; doi:10.1038/s41598-021-02528-0)
Supplement: Supplementary file 1 — Supplementary Information 1. [file 41598_2021_2528_MOESM1_ESM.zip › Supplemental DataSets/upregulated/treatment_t0_green_VS_treatment_t0_red_FC/UP_enrichment.Component.tsv]

#term ID	term description	observed gene count	background gene count	false discovery rate	matching proteins in your network (IDs)	matching proteins in your network (labels)
GO:0005576	extracellular region	148	2229	1.84e-37	Serpinf1,Col1a1,Ace,Clec11a,Nid1,Saa3,Vwa7,Pcolce2,Ctsk,Lbp,Cd34,C1qtnf1,Igfbp4,Cxcl16,Enpp3,Ntn4,Fgf18,Efemp1,Lgmn,Sema4d,Ptch1,Hexb,Loxl2,Angpt1,Adamts5,Runx1,Igfbp6,Serping1,Smoc2,Emilin2,Cfb,C2,Clec3b,Igfbp5,Dpt,Sele,Fcgr2b,Myoc,Olfm1,Gsn,Entpd2,Fbn1,Siglec1,Cpxm1,Wnt2b,Olfml3,Il6ra,Prss12,F3,Hgf,Angptl7,Man2b2,Col1a2,Pcolce,Ctsc,Nucb2,Cpxm2,Plat,Sfrp1,Pdgfrl,Man2b1,Mmp2,Mmp3,Prss35,Fmod,Col1…	Serpinf1,Col1a1,Ace,Clec11a,Nid1,Saa3,Vwa7,Pcolce2,Ctsk,Lbp,Cd34,C1qtnf1,Igfbp4,Cxcl16,Enpp3,Ntn4,Fgf18,Efemp1,Lgmn,Sema4d,Ptch1,Hexb,Loxl2,Angpt1,Adamts5,Runx1,Igfbp6,Serping1,Smoc2,Emilin2,Cfb,C2,Clec3b,Igfbp5,Dpt,Sele,Fcgr2b,Myoc,Olfm1,Gsn,Entpd2,Fbn1,Siglec1,Cpxm1,Wnt2b,Olfml3,Il6ra,Prss12,F3,Hgf,Angptl7,Man2b2,Col1a2,Pcolce,Ctsc,Nucb2,Cpxm2,Plat,Sfrp1,Pdgfrl,Man2b1,Mmp2,Mmp3,Prss35,Fmod,Col1…
GO:0031012	extracellular matrix	65	468	3.33e-30	Serpinf1,Col1a1,Nid1,Pcolce2,Ntn4,Efemp1,Loxl2,Angpt1,Adamts5,Runx1,Igfbp6,Serping1,Smoc2,Emilin2,Clec3b,Dpt,Myoc,Entpd2,Fbn1,F3,Angptl7,Col1a2,Ctsc,Sfrp1,Mmp2,Mmp3,Fmod,Col16a1,Tgfbi,Cpz,Adamts2,Spon1,Hpse,Svep1,Fbln2,Plxnb2,Ssc5d,Fbln1,Egflam,Olfml2a,Gpc3,Col8a2,Col12a1,Mfap2,Tmeff2,Col4a4,Col3a1,Mmp14,Adamtsl2,Lama2,Col6a6,Ccdc80,Dcn,Itgb4,Adamtsl1,Col14a1,Vwf,Spock2,Ccbe1,Mmrn1,Reln,Slit2,Mat…	Serpinf1,Col1a1,Nid1,Pcolce2,Ntn4,Efemp1,Loxl2,Angpt1,Adamts5,Runx1,Igfbp6,Serping1,Smoc2,Emilin2,Clec3b,Dpt,Myoc,Entpd2,Fbn1,F3,Angptl7,Col1a2,Ctsc,Sfrp1,Mmp2,Mmp3,Fmod,Col16a1,Tgfbi,Cpz,Adamts2,Spon1,Hpse,Svep1,Fbln2,Plxnb2,Ssc5d,Fbln1,Egflam,Olfml2a,Gpc3,Col8a2,Col12a1,Mfap2,Tmeff2,Col4a4,Col3a1,Mmp14,Adamtsl2,Lama2,Col6a6,Ccdc80,Dcn,Itgb4,Adamtsl1,Col14a1,Vwf,Spock2,Ccbe1,Mmrn1,Reln,Slit2,Mat…
GO:0110165	cellular anatomical entity	404	15632	2.3200000000000002e-29	Itgb2,Serpinf1,Kcnn3,Col1a1,Folh1,Ace,Spi1,Tbxas1,Hck,Man1a,Plxna3,Irf5,Clec11a,Cd33,Cd44,Nid1,Tpbg,Actn3,Saa3,Vwa7,Lrrk1,Aldh1a3,Cybb,Pcolce2,Ctsk,Ncf1,Lbp,Celsr1,Cd34,Stac2,C1qtnf1,Igfbp4,Rab11fip4,Cxcl16,Scrn1,Tnfaip3,Enpp3,Ntn4,Vsir,Egfr,Glt8d2,Fgf18,Jade2,Kremen1,Tns3,Efemp1,Abca8b,Cygb,Abcc3,Pik3r5,Sptb,Lgmn,Sema4d,Ptch1,Dbn1,Hexb,Galnt15,Cacna2d3,Scara5,Loxl2,Angpt1,Slc38a4,Boc,Sdf2l1,Robo…	Itgb2,Serpinf1,Kcnn3,Col1a1,Folh1,Ace,Spi1,Tbxas1,Hck,Man1a,Plxna3,Irf5,Clec11a,Cd33,Cd44,Nid1,Tpbg,Actn3,Saa3,Vwa7,Lrrk1,Aldh1a3,Cybb,Pcolce2,Ctsk,Ncf1,Lbp,Celsr1,Cd34,Stac2,C1qtnf1,Igfbp4,Rab11fip4,Cxcl16,Scrn1,Tnfaip3,Enpp3,Ntn4,Vsir,Egfr,Glt8d2,Fgf18,Jade2,Kremen1,Tns3,Efemp1,Abca8b,Cygb,Abcc3,Pik3r5,Sptb,Lgmn,Sema4d,Ptch1,Dbn1,Hexb,Galnt15,Cacna2d3,Scara5,Loxl2,Angpt1,Slc38a4,Boc,Sdf2l1,Robo…
GO:0071944	cell periphery	199	4668	1.83e-27	Itgb2,Kcnn3,Folh1,Ace,Hck,Plxna3,Cd33,Cd44,Nid1,Tpbg,Cybb,Ctsk,Ncf1,Celsr1,Cd34,Stac2,C1qtnf1,Rab11fip4,Enpp3,Ntn4,Vsir,Egfr,Kremen1,Abca8b,Abcc3,Pik3r5,Sptb,Sema4d,Ptch1,Dbn1,Cacna2d3,Scara5,Angpt1,Slc38a4,Boc,Robo1,Smoc2,Abcg1,Clip4,Csf1r,Gria4,Slc11a1,Gpr39,Cd55,Sele,Fcgr2b,Mrc1,Olfm1,Gsn,Entpd2,Lrp4,Siglec1,Il6ra,Prss12,Tlr2,F3,Pdpn,Fgr,Nsg1,Antxr2,Tspan11,Rtn2,Tyrobp,Slc9a9,Was,Sfrp1,Mmp2,Co…	Itgb2,Kcnn3,Folh1,Ace,Hck,Plxna3,Cd33,Cd44,Nid1,Tpbg,Cybb,Ctsk,Ncf1,Celsr1,Cd34,Stac2,C1qtnf1,Rab11fip4,Enpp3,Ntn4,Vsir,Egfr,Kremen1,Abca8b,Abcc3,Pik3r5,Sptb,Sema4d,Ptch1,Dbn1,Cacna2d3,Scara5,Angpt1,Slc38a4,Boc,Robo1,Smoc2,Abcg1,Clip4,Csf1r,Gria4,Slc11a1,Gpr39,Cd55,Sele,Fcgr2b,Mrc1,Olfm1,Gsn,Entpd2,Lrp4,Siglec1,Il6ra,Prss12,Tlr2,F3,Pdpn,Fgr,Nsg1,Antxr2,Tspan11,Rtn2,Tyrobp,Slc9a9,Was,Sfrp1,Mmp2,Co…
GO:0062023	collagen-containing extracellular matrix	54	359	1.5500000000000002e-26	Serpinf1,Col1a1,Nid1,Pcolce2,Ntn4,Efemp1,Loxl2,Angpt1,Adamts5,Runx1,Igfbp6,Serping1,Smoc2,Emilin2,Dpt,Myoc,Entpd2,Fbn1,F3,Angptl7,Col1a2,Ctsc,Sfrp1,Fmod,Col16a1,Tgfbi,Adamts2,Spon1,Fbln2,Plxnb2,Ssc5d,Fbln1,Egflam,Gpc3,Col8a2,Col12a1,Mfap2,Tmeff2,Col4a4,Col3a1,Lama2,Col6a6,Ccdc80,Dcn,Itgb4,Adamtsl1,Col14a1,Vwf,Spock2,Mmrn1,Reln,Slit2,Matn2,Col6a5	Serpinf1,Col1a1,Nid1,Pcolce2,Ntn4,Efemp1,Loxl2,Angpt1,Adamts5,Runx1,Igfbp6,Serping1,Smoc2,Emilin2,Dpt,Myoc,Entpd2,Fbn1,F3,Angptl7,Col1a2,Ctsc,Sfrp1,Fmod,Col16a1,Tgfbi,Adamts2,Spon1,Fbln2,Plxnb2,Ssc5d,Fbln1,Egflam,Gpc3,Col8a2,Col12a1,Mfap2,Tmeff2,Col4a4,Col3a1,Lama2,Col6a6,Ccdc80,Dcn,Itgb4,Adamtsl1,Col14a1,Vwf,Spock2,Mmrn1,Reln,Slit2,Matn2,Col6a5
GO:0005886	plasma membrane	193	4531	2.1500000000000002e-26	Itgb2,Kcnn3,Folh1,Ace,Hck,Plxna3,Cd33,Cd44,Nid1,Tpbg,Cybb,Ctsk,Ncf1,Celsr1,Cd34,Stac2,C1qtnf1,Rab11fip4,Enpp3,Ntn4,Vsir,Egfr,Kremen1,Abca8b,Abcc3,Pik3r5,Sptb,Sema4d,Ptch1,Dbn1,Cacna2d3,Scara5,Angpt1,Slc38a4,Boc,Robo1,Abcg1,Csf1r,Gria4,Slc11a1,Gpr39,Cd55,Sele,Fcgr2b,Mrc1,Olfm1,Gsn,Entpd2,Lrp4,Siglec1,Il6ra,Prss12,Tlr2,F3,Pdpn,Fgr,Nsg1,Antxr2,Tspan11,Rtn2,Tyrobp,Slc9a9,Was,Sfrp1,Mmp2,Cotl1,Itga11,A…	Itgb2,Kcnn3,Folh1,Ace,Hck,Plxna3,Cd33,Cd44,Nid1,Tpbg,Cybb,Ctsk,Ncf1,Celsr1,Cd34,Stac2,C1qtnf1,Rab11fip4,Enpp3,Ntn4,Vsir,Egfr,Kremen1,Abca8b,Abcc3,Pik3r5,Sptb,Sema4d,Ptch1,Dbn1,Cacna2d3,Scara5,Angpt1,Slc38a4,Boc,Robo1,Abcg1,Csf1r,Gria4,Slc11a1,Gpr39,Cd55,Sele,Fcgr2b,Mrc1,Olfm1,Gsn,Entpd2,Lrp4,Siglec1,Il6ra,Prss12,Tlr2,F3,Pdpn,Fgr,Nsg1,Antxr2,Tspan11,Rtn2,Tyrobp,Slc9a9,Was,Sfrp1,Mmp2,Cotl1,Itga11,A…
GO:0016020	membrane	261	7623	4.94e-25	Itgb2,Kcnn3,Folh1,Ace,Tbxas1,Hck,Man1a,Plxna3,Cd33,Cd44,Nid1,Tpbg,Cybb,Ctsk,Ncf1,Lbp,Celsr1,Cd34,Stac2,C1qtnf1,Rab11fip4,Cxcl16,Scrn1,Enpp3,Ntn4,Vsir,Egfr,Glt8d2,Kremen1,Abca8b,Abcc3,Pik3r5,Sptb,Sema4d,Ptch1,Dbn1,Hexb,Galnt15,Cacna2d3,Scara5,Loxl2,Angpt1,Slc38a4,Boc,Sdf2l1,Robo1,Abcg1,Csf1r,St8sia2,Gria4,Slc11a1,Gpr39,Cd55,Sele,Fcgr2b,Myoc,Mrc1,Olfm1,Gsn,Entpd2,Lrp4,Siglec1,Il6ra,Prss12,Tlr2,F3,P…	Itgb2,Kcnn3,Folh1,Ace,Tbxas1,Hck,Man1a,Plxna3,Cd33,Cd44,Nid1,Tpbg,Cybb,Ctsk,Ncf1,Lbp,Celsr1,Cd34,Stac2,C1qtnf1,Rab11fip4,Cxcl16,Scrn1,Enpp3,Ntn4,Vsir,Egfr,Glt8d2,Kremen1,Abca8b,Abcc3,Pik3r5,Sptb,Sema4d,Ptch1,Dbn1,Hexb,Galnt15,Cacna2d3,Scara5,Loxl2,Angpt1,Slc38a4,Boc,Sdf2l1,Robo1,Abcg1,Csf1r,St8sia2,Gria4,Slc11a1,Gpr39,Cd55,Sele,Fcgr2b,Myoc,Mrc1,Olfm1,Gsn,Entpd2,Lrp4,Siglec1,Il6ra,Prss12,Tlr2,F3,P…
GO:0005615	extracellular space	98	1424	1.37e-24	Serpinf1,Col1a1,Ace,Clec11a,Saa3,Ctsk,Lbp,C1qtnf1,Igfbp4,Cxcl16,Efemp1,Sema4d,Hexb,Loxl2,Angpt1,Adamts5,Igfbp6,Serping1,Smoc2,Cfb,C2,Clec3b,Igfbp5,Sele,Myoc,Olfm1,Gsn,Fbn1,Cpxm1,Wnt2b,Il6ra,F3,Hgf,Angptl7,Col1a2,Pcolce,Ctsc,Nucb2,Plat,Sfrp1,Man2b1,Mmp2,Mmp3,Fmod,Col16a1,C1qc,Tgfbi,Gdf7,Cpz,C1qb,Lgi2,Inhbb,Nbl1,Svep1,Ssc5d,Fbln1,Gldn,Pltp,Flrt2,Gdf6,C1ra,Itgam,C4b,Col8a2,Col12a1,Xpnpep2,Icam1,Mtcl…	Serpinf1,Col1a1,Ace,Clec11a,Saa3,Ctsk,Lbp,C1qtnf1,Igfbp4,Cxcl16,Efemp1,Sema4d,Hexb,Loxl2,Angpt1,Adamts5,Igfbp6,Serping1,Smoc2,Cfb,C2,Clec3b,Igfbp5,Sele,Myoc,Olfm1,Gsn,Fbn1,Cpxm1,Wnt2b,Il6ra,F3,Hgf,Angptl7,Col1a2,Pcolce,Ctsc,Nucb2,Plat,Sfrp1,Man2b1,Mmp2,Mmp3,Fmod,Col16a1,C1qc,Tgfbi,Gdf7,Cpz,C1qb,Lgi2,Inhbb,Nbl1,Svep1,Ssc5d,Fbln1,Gldn,Pltp,Flrt2,Gdf6,C1ra,Itgam,C4b,Col8a2,Col12a1,Xpnpep2,Icam1,Mtcl…
GO:0031224	intrinsic component of membrane	193	4707	1.81e-24	Itgb2,Kcnn3,Folh1,Ace,Tbxas1,Man1a,Plxna3,Cd33,Cd44,Tpbg,Cybb,Ncf1,Celsr1,Cd34,C1qtnf1,Cxcl16,Enpp3,Vsir,Egfr,Glt8d2,Kremen1,Abca8b,Abcc3,Sema4d,Ptch1,Galnt15,Cacna2d3,Scara5,Slc38a4,Boc,Robo1,Abcg1,Csf1r,St8sia2,Gria4,Slc11a1,Gpr39,Cd55,Sele,Fcgr2b,Mrc1,Olfm1,Entpd2,Lrp4,Siglec1,Il6ra,Tlr2,F3,Pdpn,Tnfrsf1b,Nsg1,Antxr2,Gxylt2,Tspan11,Rtn2,Tyrobp,Atp2a1,Slc9a9,Itga11,Nt5e,Slco2a1,Nckap1l,Plvap,Abc…	Itgb2,Kcnn3,Folh1,Ace,Tbxas1,Man1a,Plxna3,Cd33,Cd44,Tpbg,Cybb,Ncf1,Celsr1,Cd34,C1qtnf1,Cxcl16,Enpp3,Vsir,Egfr,Glt8d2,Kremen1,Abca8b,Abcc3,Sema4d,Ptch1,Galnt15,Cacna2d3,Scara5,Slc38a4,Boc,Robo1,Abcg1,Csf1r,St8sia2,Gria4,Slc11a1,Gpr39,Cd55,Sele,Fcgr2b,Mrc1,Olfm1,Entpd2,Lrp4,Siglec1,Il6ra,Tlr2,F3,Pdpn,Tnfrsf1b,Nsg1,Antxr2,Gxylt2,Tspan11,Rtn2,Tyrobp,Atp2a1,Slc9a9,Itga11,Nt5e,Slco2a1,Nckap1l,Plvap,Abc…
GO:0016021	integral component of membrane	184	4539	2.6e-22	Itgb2,Kcnn3,Folh1,Ace,Tbxas1,Man1a,Plxna3,Cd33,Cd44,Tpbg,Cybb,Ncf1,Celsr1,Cd34,C1qtnf1,Cxcl16,Enpp3,Vsir,Egfr,Glt8d2,Kremen1,Abca8b,Abcc3,Sema4d,Ptch1,Galnt15,Cacna2d3,Scara5,Slc38a4,Boc,Robo1,Abcg1,Csf1r,St8sia2,Gria4,Slc11a1,Gpr39,Sele,Fcgr2b,Mrc1,Olfm1,Entpd2,Lrp4,Siglec1,Il6ra,Tlr2,F3,Pdpn,Tnfrsf1b,Nsg1,Antxr2,Gxylt2,Tspan11,Rtn2,Tyrobp,Atp2a1,Slc9a9,Itga11,Slco2a1,Nckap1l,Plvap,Abca6,Mfsd12,…	Itgb2,Kcnn3,Folh1,Ace,Tbxas1,Man1a,Plxna3,Cd33,Cd44,Tpbg,Cybb,Ncf1,Celsr1,Cd34,C1qtnf1,Cxcl16,Enpp3,Vsir,Egfr,Glt8d2,Kremen1,Abca8b,Abcc3,Sema4d,Ptch1,Galnt15,Cacna2d3,Scara5,Slc38a4,Boc,Robo1,Abcg1,Csf1r,St8sia2,Gria4,Slc11a1,Gpr39,Sele,Fcgr2b,Mrc1,Olfm1,Entpd2,Lrp4,Siglec1,Il6ra,Tlr2,F3,Pdpn,Tnfrsf1b,Nsg1,Antxr2,Gxylt2,Tspan11,Rtn2,Tyrobp,Atp2a1,Slc9a9,Itga11,Slco2a1,Nckap1l,Plvap,Abca6,Mfsd12,…
GO:0009986	cell surface	71	913	6.5e-20	Itgb2,Folh1,Ace,Cd33,Cd44,Ctsk,Lbp,Cd34,Enpp3,Vsir,Egfr,Sptb,Scara5,Boc,Robo1,Abcg1,Csf1r,Cd55,Fcgr2b,Mrc1,Entpd2,Lrp4,Il6ra,Tlr2,F3,Pdpn,Antxr2,Tyrobp,Plat,Sfrp1,Nt5e,Plvap,H2-DMa,Bace2,Lrp1,Capn5,Ackr2,Lpar1,Itga2,Gldn,Fzd1,Tgfbr2,Clec12a,Adcyap1r1,Cx3cr1,Gpc3,Itgam,Ly9,Cd248,Icam1,Emr1,Folr2,Cd74,P2rx7,Sirpa,Csf3r,Itgb4,Anpep,Sulf2,Nfam1,Cfh,Clec7a,Vwf,Ephb6,Cdon,Heg1,Selp,Pdgfra,Slit2,H2-Q6,C…	Itgb2,Folh1,Ace,Cd33,Cd44,Ctsk,Lbp,Cd34,Enpp3,Vsir,Egfr,Sptb,Scara5,Boc,Robo1,Abcg1,Csf1r,Cd55,Fcgr2b,Mrc1,Entpd2,Lrp4,Il6ra,Tlr2,F3,Pdpn,Antxr2,Tyrobp,Plat,Sfrp1,Nt5e,Plvap,H2-DMa,Bace2,Lrp1,Capn5,Ackr2,Lpar1,Itga2,Gldn,Fzd1,Tgfbr2,Clec12a,Adcyap1r1,Cx3cr1,Gpc3,Itgam,Ly9,Cd248,Icam1,Adgre1,Folr2,Cd74,P2rx7,Sirpa,Csf3r,Itgb4,Anpep,Sulf2,Nfam1,Cfh,Clec7a,Vwf,Ephb6,Cdon,Heg1,Selp,Pdgfra,Slit2,H2-Q8…
GO:0005581	collagen trimer	20	78	5.17e-13	Col1a1,C1qtnf1,Emilin2,Col1a2,Col16a1,C1qc,C1qb,Gldn,Col8a2,Col12a1,Col4a4,Col3a1,Col6a6,Dcn,Col14a1,C1qtnf3,C1qtnf5,C1qtnf7,Ccbe1,Col6a5	Col1a1,C1qtnf1,Emilin2,Col1a2,Col16a1,C1qc,C1qb,Gldn,Col8a2,Col12a1,Col4a4,Col3a1,Col6a6,Dcn,Col14a1,C1qtnf3,C1qtnf5,C1qtnf7,Ccbe1,Col6a5
GO:0009897	external side of plasma membrane	36	404	5.24e-11	Itgb2,Ace,Cd33,Cd44,Ctsk,Cd34,Enpp3,Vsir,Abcg1,Cd55,Fcgr2b,Il6ra,Tlr2,Pdpn,Antxr2,Lrp1,Ackr2,Itga2,Tgfbr2,Cx3cr1,Itgam,Cd248,Icam1,Emr1,Folr2,Cd74,P2rx7,Csf3r,Anpep,Cfh,Vwf,Heg1,Selp,Pdgfra,H2-Q6,Ccl21c	Itgb2,Ace,Cd33,Cd44,Ctsk,Cd34,Enpp3,Vsir,Abcg1,Cd55,Fcgr2b,Il6ra,Tlr2,Pdpn,Antxr2,Lrp1,Ackr2,Itga2,Tgfbr2,Cx3cr1,Itgam,Cd248,Icam1,Adgre1,Folr2,Cd74,P2rx7,Csf3r,Anpep,Cfh,Vwf,Heg1,Selp,Pdgfra,H2-Q8,Ccl21c
GO:0005604	basement membrane	19	105	5.03e-10	Serpinf1,Nid1,Ntn4,Efemp1,Loxl2,Runx1,Smoc2,Entpd2,Fbn1,Tgfbi,Fbln1,Egflam,Col8a2,Tmeff2,Col4a4,Lama2,Ccdc80,Itgb4,Matn2	Serpinf1,Nid1,Ntn4,Efemp1,Loxl2,Runx1,Smoc2,Entpd2,Fbn1,Tgfbi,Fbln1,Egflam,Col8a2,Tmeff2,Col4a4,Lama2,Ccdc80,Itgb4,Matn2
GO:0098552	side of membrane	42	595	5.98e-10	Itgb2,Ace,Hck,Cd33,Cd44,Ctsk,Cd34,Stac2,Enpp3,Vsir,Abcg1,Cd55,Fcgr2b,Il6ra,Tlr2,Pdpn,Fgr,Antxr2,Lrp1,Ackr2,Plekha4,Itga2,Tgfbr2,Cx3cr1,Itgam,Cd248,Icam1,Emr1,Folr2,Cd74,P2rx7,Csf3r,Anpep,Cfh,Vwf,Rasa3,Heg1,Selp,Pdgfra,H2-Q6,Ryr1,Ccl21c	Itgb2,Ace,Hck,Cd33,Cd44,Ctsk,Cd34,Stac2,Enpp3,Vsir,Abcg1,Cd55,Fcgr2b,Il6ra,Tlr2,Pdpn,Fgr,Antxr2,Lrp1,Ackr2,Plekha4,Itga2,Tgfbr2,Cx3cr1,Itgam,Cd248,Icam1,Adgre1,Folr2,Cd74,P2rx7,Csf3r,Anpep,Cfh,Vwf,Rasa3,Heg1,Selp,Pdgfra,H2-Q8,Ryr1,Ccl21c
GO:0031226	intrinsic component of plasma membrane	64	1249	8.48e-10	Itgb2,Folh1,Plxna3,Cybb,Ncf1,C1qtnf1,Egfr,Abcc3,Sema4d,Ptch1,Scara5,Slc38a4,Boc,Csf1r,Gria4,Sele,Fcgr2b,Olfm1,Il6ra,Tlr2,Tspan11,Itga11,Slco2a1,Mfsd12,Ptprf,Pcdha1,Sorcs2,Lrp1,Stab1,Slc2a6,Ackr2,Plxnb2,Lpar1,Itga2,Gpr133,Flrt2,Tgfbr2,Gpc3,Gas1,Itgam,Igdcc4,Fxyd6,Icam1,Emr1,Cp,Folr2,Nfasc,Cd74,Scn1b,P2rx7,Sirpa,Sema3b,Slc4a10,Ephb2,Itgb4,Cadm3,Ephb6,Plxna4,Rasa3,Cdon,Selp,Gpr35,Pdgfra,Plxna1	Itgb2,Folh1,Plxna3,Cybb,Ncf1,C1qtnf1,Egfr,Abcc3,Sema4d,Ptch1,Scara5,Slc38a4,Boc,Csf1r,Gria4,Sele,Fcgr2b,Olfm1,Il6ra,Tlr2,Tspan11,Itga11,Slco2a1,Mfsd12,Ptprf,Pcdhac2,Sorcs2,Lrp1,Stab1,Slc2a6,Ackr2,Plxnb2,Lpar1,Itga2,Adgrd1,Flrt2,Tgfbr2,Gpc3,Gas1,Itgam,Igdcc4,Fxyd6,Icam1,Adgre1,Cp,Folr2,Nfasc,Cd74,Scn1b,P2rx7,Sirpa,Sema3b,Slc4a10,Ephb2,Itgb4,Cadm3,Ephb6,Plxna4,Rasa3,Cdon,Selp,Gpr35,Pdgfra,Plxna1
GO:0005887	integral component of plasma membrane	60	1174	4.46e-09	Itgb2,Folh1,Plxna3,Cybb,Ncf1,C1qtnf1,Egfr,Abcc3,Sema4d,Ptch1,Scara5,Slc38a4,Boc,Csf1r,Gria4,Sele,Fcgr2b,Olfm1,Il6ra,Tlr2,Tspan11,Itga11,Slco2a1,Mfsd12,Ptprf,Pcdha1,Sorcs2,Lrp1,Stab1,Slc2a6,Ackr2,Plxnb2,Lpar1,Itga2,Gpr133,Flrt2,Tgfbr2,Gpc3,Itgam,Igdcc4,Fxyd6,Icam1,Emr1,Nfasc,Cd74,Scn1b,P2rx7,Sirpa,Sema3b,Slc4a10,Ephb2,Itgb4,Cadm3,Ephb6,Plxna4,Cdon,Selp,Gpr35,Pdgfra,Plxna1	Itgb2,Folh1,Plxna3,Cybb,Ncf1,C1qtnf1,Egfr,Abcc3,Sema4d,Ptch1,Scara5,Slc38a4,Boc,Csf1r,Gria4,Sele,Fcgr2b,Olfm1,Il6ra,Tlr2,Tspan11,Itga11,Slco2a1,Mfsd12,Ptprf,Pcdhac2,Sorcs2,Lrp1,Stab1,Slc2a6,Ackr2,Plxnb2,Lpar1,Itga2,Adgrd1,Flrt2,Tgfbr2,Gpc3,Itgam,Igdcc4,Fxyd6,Icam1,Adgre1,Nfasc,Cd74,Scn1b,P2rx7,Sirpa,Sema3b,Slc4a10,Ephb2,Itgb4,Cadm3,Ephb6,Plxna4,Cdon,Selp,Gpr35,Pdgfra,Plxna1
GO:0043235	receptor complex	27	374	2.64e-06	Itgb2,Plxna3,Cd44,Nid1,Egfr,Csf1r,Gria4,Olfm1,Il6ra,Tlr2,Itga11,Lrp1,Plxnb2,Itga2,Tgfbr2,Adcyap1r1,Itgam,Cd74,Ephb2,Csf3r,Itgb4,Ephb6,Plxna4,Syk,Loxl4,Pdgfra,Plxna1	Itgb2,Plxna3,Cd44,Nid1,Egfr,Csf1r,Gria4,Olfm1,Il6ra,Tlr2,Itga11,Lrp1,Plxnb2,Itga2,Tgfbr2,Adcyap1r1,Itgam,Cd74,Ephb2,Csf3r,Itgb4,Ephb6,Plxna4,Syk,Loxl4,Pdgfra,Plxna1
GO:0044297	cell body	41	836	1.98e-05	Serpinf1,Kcnn3,Cybb,Ncf1,Kremen1,Cygb,Dbn1,Boc,Robo1,Gria4,Fcgr2b,Olfm1,Entpd2,Lrp4,Il6ra,Tlr2,Tnfrsf1b,Nucb2,Mmp3,Dixdc1,Gdpd5,Mgat5,Ptprf,Atp13a2,Sorcs2,Lrp1,Ptpn13,Tmem132e,Lpar1,Cx3cr1,C4b,Ctnnd2,Scn1b,P2rx7,Slc4a10,Camk2a,Ephb2,Cfh,Kif1a,Apod,Reln	Serpinf1,Kcnn3,Cybb,Ncf1,Kremen1,Cygb,Dbn1,Boc,Robo1,Gria4,Fcgr2b,Olfm1,Entpd2,Lrp4,Il6ra,Tlr2,Tnfrsf1b,Nucb2,Mmp3,Dixdc1,Gdpd5,Mgat5,Ptprf,Atp13a2,Sorcs2,Lrp1,Ptpn13,Tmem132e,Lpar1,Cx3cr1,C4b,Ctnnd2,Scn1b,P2rx7,Slc4a10,Camk2a,Ephb2,Cfh,Kif1a,Apod,Reln
GO:0005764	lysosome	28	458	3.38e-05	Ace,Hck,Ctsk,Cd34,Tnfaip3,Lgmn,Hexb,Slc11a1,Man2b2,Nsg1,Ctsc,Man2b1,H2-DMa,Atp13a2,Hpse,Slc2a6,Gpc3,Rab7b,Tlr9,Cd300lh,Cd74,Cd300a,Cd68,Naaa,Slc29a3,Pld3,Laptm5,Unc93b1	Ace,Hck,Ctsk,Cd34,Tnfaip3,Lgmn,Hexb,Slc11a1,Man2b2,Nsg1,Ctsc,Man2b1,H2-DMa,Atp13a2,Hpse,Slc2a6,Gpc3,Rab7b,Tlr9,Cd300ld3,Cd74,Cd300a,Cd68,Naaa,Slc29a3,Pld3,Laptm5,Unc93b1
GO:0036477	somatodendritic compartment	47	1080	5.68e-05	Serpinf1,Kcnn3,Cybb,Ncf1,Kremen1,Cygb,Ptch1,Dbn1,Boc,Robo1,Gria4,Fcgr2b,Olfm1,Lrp4,Il6ra,Prss12,Tnfrsf1b,Nsg1,Nucb2,Mmp3,Dixdc1,Gdpd5,Prex1,Mgat5,Ptprf,Atp13a2,Sorcs2,Lrp1,Lpar1,Cx3cr1,C4b,Ctnnd2,Dnm1,Lama2,Nfasc,Arrb1,Scn1b,Clip2,P2rx7,Slc4a10,Camk2a,Ephb2,Cfh,Kif1a,Apod,Reln,Tmem108	Serpinf1,Kcnn3,Cybb,Ncf1,Kremen1,Cygb,Ptch1,Dbn1,Boc,Robo1,Gria4,Fcgr2b,Olfm1,Lrp4,Il6ra,Prss12,Tnfrsf1b,Nsg1,Nucb2,Mmp3,Dixdc1,Gdpd5,Prex1,Mgat5,Ptprf,Atp13a2,Sorcs2,Lrp1,Lpar1,Cx3cr1,C4b,Ctnnd2,Dnm1,Lama2,Nfasc,Arrb1,Scn1b,Clip2,P2rx7,Slc4a10,Camk2a,Ephb2,Cfh,Kif1a,Apod,Reln,Tmem108
GO:0031982	vesicle	72	2007	6.22e-05	Serpinf1,Col1a1,Ace,Hck,Cybb,Rab11fip4,Egfr,Lgmn,Hexb,Galnt15,Scara5,Abcg1,St8sia2,Slc11a1,Fcgr2b,Myoc,Mrc1,Gsn,Siglec1,Prss12,Tlr2,Pdpn,Nsg1,Rasgef1b,Slc9a9,Was,Plat,Acsbg1,Mfsd12,H2-DMa,Ptprf,Atp13a2,Sorcs2,Bace2,Lrp1,Ackr2,Lpar1,Adcyap1r1,Rab7b,Pld4,Xpnpep2,Tlr9,Icam1,Myo1f,Mmp14,Dnm1,Lyz2,Cd300lh,Cd74,Arrb1,Clip2,Arap1,Anpep,Cd68,Vwf,Steap3,Mpeg1,Kif1a,Rab3il1,Capg,C1qtnf5,Slc29a3,Ece2,Pld3,S…	Serpinf1,Col1a1,Ace,Hck,Cybb,Rab11fip4,Egfr,Lgmn,Hexb,Galnt15,Scara5,Abcg1,St8sia2,Slc11a1,Fcgr2b,Myoc,Mrc1,Gsn,Siglec1,Prss12,Tlr2,Pdpn,Nsg1,Rasgef1b,Slc9a9,Was,Plat,Acsbg1,Mfsd12,H2-DMa,Ptprf,Atp13a2,Sorcs2,Bace2,Lrp1,Ackr2,Lpar1,Adcyap1r1,Rab7b,Pld4,Xpnpep2,Tlr9,Icam1,Myo1f,Mmp14,Dnm1,Lyz2,Cd300ld3,Cd74,Arrb1,Clip2,Arap1,Anpep,Cd68,Vwf,Steap3,Mpeg1,Kif1a,Rab3il1,Capg,C1qtnf5,Slc29a3,Ece2,Pld3,…
GO:0030139	endocytic vesicle	17	195	8.06e-05	Cybb,Rab11fip4,Egfr,Scara5,Slc11a1,Gsn,Tlr2,Was,Lpar1,Rab7b,Pld4,Tlr9,Mpeg1,Capg,Syk,Unc93b1,H2-Q6	Cybb,Rab11fip4,Egfr,Scara5,Slc11a1,Gsn,Tlr2,Was,Lpar1,Rab7b,Pld4,Tlr9,Mpeg1,Capg,Syk,Unc93b1,H2-Q8
GO:0031410	cytoplasmic vesicle	68	1872	8.14e-05	Serpinf1,Col1a1,Ace,Hck,Cybb,Rab11fip4,Egfr,Lgmn,Hexb,Galnt15,Scara5,Abcg1,St8sia2,Slc11a1,Fcgr2b,Myoc,Mrc1,Gsn,Siglec1,Prss12,Tlr2,Pdpn,Nsg1,Rasgef1b,Slc9a9,Was,Plat,Acsbg1,Mfsd12,H2-DMa,Ptprf,Atp13a2,Sorcs2,Bace2,Lrp1,Ackr2,Lpar1,Adcyap1r1,Rab7b,Pld4,Tlr9,Mmp14,Dnm1,Lyz2,Cd300lh,Cd74,Arrb1,Clip2,Arap1,Cd68,Vwf,Steap3,Mpeg1,Kif1a,Rab3il1,Capg,C1qtnf5,Slc29a3,Ece2,Pld3,Syk,Wdfy4,Selp,Unc93b1,Phld…	Serpinf1,Col1a1,Ace,Hck,Cybb,Rab11fip4,Egfr,Lgmn,Hexb,Galnt15,Scara5,Abcg1,St8sia2,Slc11a1,Fcgr2b,Myoc,Mrc1,Gsn,Siglec1,Prss12,Tlr2,Pdpn,Nsg1,Rasgef1b,Slc9a9,Was,Plat,Acsbg1,Mfsd12,H2-DMa,Ptprf,Atp13a2,Sorcs2,Bace2,Lrp1,Ackr2,Lpar1,Adcyap1r1,Rab7b,Pld4,Tlr9,Mmp14,Dnm1,Lyz2,Cd300ld3,Cd74,Arrb1,Clip2,Arap1,Cd68,Vwf,Steap3,Mpeg1,Kif1a,Rab3il1,Capg,C1qtnf5,Slc29a3,Ece2,Pld3,Syk,Wdfy4,Selp,Unc93b1,Phl…
GO:0045335	phagocytic vesicle	13	112	8.18e-05	Cybb,Slc11a1,Gsn,Tlr2,Was,Rab7b,Pld4,Tlr9,Mpeg1,Capg,Syk,Unc93b1,H2-Q6	Cybb,Slc11a1,Gsn,Tlr2,Was,Rab7b,Pld4,Tlr9,Mpeg1,Capg,Syk,Unc93b1,H2-Q8
GO:0043025	neuronal cell body	35	743	0.00027	Serpinf1,Kcnn3,Cybb,Ncf1,Kremen1,Cygb,Dbn1,Boc,Robo1,Gria4,Olfm1,Lrp4,Il6ra,Tnfrsf1b,Nucb2,Dixdc1,Gdpd5,Mgat5,Ptprf,Atp13a2,Sorcs2,Lrp1,Lpar1,Cx3cr1,C4b,Ctnnd2,Scn1b,P2rx7,Slc4a10,Camk2a,Ephb2,Cfh,Kif1a,Apod,Reln	Serpinf1,Kcnn3,Cybb,Ncf1,Kremen1,Cygb,Dbn1,Boc,Robo1,Gria4,Olfm1,Lrp4,Il6ra,Tnfrsf1b,Nucb2,Dixdc1,Gdpd5,Mgat5,Ptprf,Atp13a2,Sorcs2,Lrp1,Lpar1,Cx3cr1,C4b,Ctnnd2,Scn1b,P2rx7,Slc4a10,Camk2a,Ephb2,Cfh,Kif1a,Apod,Reln
GO:0005773	vacuole	29	558	0.00032	Ace,Hck,Ctsk,Cd34,Tnfaip3,Lgmn,Hexb,Slc11a1,Man2b2,Nsg1,Ctsc,Man2b1,H2-DMa,Atp13a2,Hpse,Srpx,Slc2a6,Gpc3,Rab7b,Tlr9,Cd300lh,Cd74,Cd300a,Cd68,Naaa,Slc29a3,Pld3,Laptm5,Unc93b1	Ace,Hck,Ctsk,Cd34,Tnfaip3,Lgmn,Hexb,Slc11a1,Man2b2,Nsg1,Ctsc,Man2b1,H2-DMa,Atp13a2,Hpse,Srpx,Slc2a6,Gpc3,Rab7b,Tlr9,Cd300ld3,Cd74,Cd300a,Cd68,Naaa,Slc29a3,Pld3,Laptm5,Unc93b1
GO:0005768	endosome	37	862	0.00097	Ace,Rab11fip4,Egfr,Lgmn,Abcg1,St8sia2,Slc11a1,Fcgr2b,Mrc1,Siglec1,Nsg1,Rasgef1b,Slc9a9,Mfsd12,H2-DMa,Ptprf,Atp13a2,Sorcs2,Bace2,Lrp1,Ackr2,Lpar1,Adcyap1r1,Rab7b,Pld4,Tlr9,Mmp14,Cd300lh,Cd74,Arrb1,Cd68,Steap3,Slc29a3,Pld3,Wdfy4,Unc93b1,Tmem108	Ace,Rab11fip4,Egfr,Lgmn,Abcg1,St8sia2,Slc11a1,Fcgr2b,Mrc1,Siglec1,Nsg1,Rasgef1b,Slc9a9,Mfsd12,H2-DMa,Ptprf,Atp13a2,Sorcs2,Bace2,Lrp1,Ackr2,Lpar1,Adcyap1r1,Rab7b,Pld4,Tlr9,Mmp14,Cd300ld3,Cd74,Arrb1,Cd68,Steap3,Slc29a3,Pld3,Wdfy4,Unc93b1,Tmem108
GO:0012505	endomembrane system	109	3859	0.003	Col1a1,Ace,Tbxas1,Hck,Man1a,Cd44,Tpbg,Cybb,Ncf1,Rab11fip4,Scrn1,Egfr,Glt8d2,Lgmn,Ptch1,Hexb,Galnt15,Loxl2,Sdf2l1,Igfbp6,Abcg1,St8sia2,Slc11a1,Sele,Fcgr2b,Myoc,Mrc1,Olfm1,Siglec1,Tlr2,Nsg1,Rasgef1b,Col1a2,Rtn2,Ctsc,Nucb2,Atp2a1,Slc9a9,Plat,Acsbg1,Mfsd12,Gdpd5,H2-DMa,Tgfbi,Mgat5,Ptprf,Atp13a2,Pcdha1,Dse,Fam198a,Sorcs2,Bace2,Lrp1,Nceh1,Srpx,Lpcat2,Ackr2,Lpar1,Pigz,Ugt1a7c,Flrt2,Adcyap1r1,Gpc3,Galnt1…	Col1a1,Ace,Tbxas1,Hck,Man1a,Cd44,Tpbg,Cybb,Ncf1,Rab11fip4,Scrn1,Egfr,Glt8d2,Lgmn,Ptch1,Hexb,Galnt15,Loxl2,Sdf2l1,Igfbp6,Abcg1,St8sia2,Slc11a1,Sele,Fcgr2b,Myoc,Mrc1,Olfm1,Siglec1,Tlr2,Nsg1,Rasgef1b,Col1a2,Rtn2,Ctsc,Nucb2,Atp2a1,Slc9a9,Plat,Acsbg1,Mfsd12,Gdpd5,H2-DMa,Tgfbi,Mgat5,Ptprf,Atp13a2,Pcdhac2,Dse,Fam198a,Sorcs2,Bace2,Lrp1,Nceh1,Srpx,Lpcat2,Ackr2,Lpar1,Pigz,Ugt1a7c,Flrt2,Adcyap1r1,Gpc3,Galnt…
GO:0002116	semaphorin receptor complex	4	9	0.0064	Plxna3,Plxnb2,Plxna4,Plxna1	Plxna3,Plxnb2,Plxna4,Plxna1
GO:0005770	late endosome	16	258	0.0064	Egfr,Lgmn,Slc11a1,Siglec1,Nsg1,Rasgef1b,Slc9a9,Mfsd12,H2-DMa,Atp13a2,Rab7b,Cd74,Cd68,Steap3,Slc29a3,Pld3	Egfr,Lgmn,Slc11a1,Siglec1,Nsg1,Rasgef1b,Slc9a9,Mfsd12,H2-DMa,Atp13a2,Rab7b,Cd74,Cd68,Steap3,Slc29a3,Pld3
GO:0043005	neuron projection	53	1583	0.009	Serpinf1,Kcnn3,Cybb,Ncf1,Cygb,Ptch1,Dbn1,Boc,Robo1,Gria4,Fcgr2b,Myoc,Olfm1,Lrp4,Prss12,Tnfrsf1b,Nsg1,Mmp3,Dixdc1,Gdpd5,Orai2,Prex1,Ptprf,Atp13a2,Sorcs2,Lrp1,Ptpn13,Lpar1,Itga2,Gldn,Fzd1,Flrt2,Adcyap1r1,Cx3cr1,C4b,Ctnnd2,Dnm1,Lama2,Nfasc,Arrb1,Scn1b,Clip2,Slc4a10,Camk2a,Ephb2,Cfh,Epb4.1l3,Kif1a,Gprin1,Apod,Reln,Pdgfra,Tmem108	Serpinf1,Kcnn3,Cybb,Ncf1,Cygb,Ptch1,Dbn1,Boc,Robo1,Gria4,Fcgr2b,Myoc,Olfm1,Lrp4,Prss12,Tnfrsf1b,Nsg1,Mmp3,Dixdc1,Gdpd5,Orai2,Prex1,Ptprf,Atp13a2,Sorcs2,Lrp1,Ptpn13,Lpar1,Itga2,Gldn,Fzd1,Flrt2,Adcyap1r1,Cx3cr1,C4b,Ctnnd2,Dnm1,Lama2,Nfasc,Arrb1,Scn1b,Clip2,Slc4a10,Camk2a,Ephb2,Cfh,Epb41l3,Kif1a,Gprin1,Apod,Reln,Pdgfra,Tmem108
GO:0098590	plasma membrane region	46	1310	0.009	Itgb2,Ace,Hck,Cd44,Ctsk,Cd34,Rab11fip4,Enpp3,Egfr,Abcc3,Ptch1,Dbn1,Robo1,Gria4,Cd55,Sele,Olfm1,Entpd2,Lrp4,Il6ra,Pdpn,Fgr,Nsg1,Nt5e,Plvap,Ptprf,Fam198a,Sorcs2,Lrp1,Tgfbr2,Adcyap1r1,Itgam,Tlr9,Fxyd6,Mtcl1,Dnm1,Arrb1,Slc4a10,Camk2a,Ephb2,Itgb4,Anpep,Cadm3,Nrxn2,C1qtnf5,Lcp1	Itgb2,Ace,Hck,Cd44,Ctsk,Cd34,Rab11fip4,Enpp3,Egfr,Abcc3,Ptch1,Dbn1,Robo1,Gria4,Cd55,Sele,Olfm1,Entpd2,Lrp4,Il6ra,Pdpn,Fgr,Nsg1,Nt5e,Plvap,Ptprf,Fam198a,Sorcs2,Lrp1,Tgfbr2,Adcyap1r1,Itgam,Tlr9,Fxyd6,Mtcl1,Dnm1,Arrb1,Slc4a10,Camk2a,Ephb2,Itgb4,Anpep,Cadm3,Nrxn2,C1qtnf5,Lcp1
GO:0030424	axon	32	791	0.0092	Serpinf1,Ptch1,Dbn1,Boc,Robo1,Gria4,Myoc,Olfm1,Prss12,Tnfrsf1b,Dixdc1,Gdpd5,Orai2,Prex1,Ptprf,Lrp1,Itga2,Gldn,C4b,Dnm1,Nfasc,Scn1b,Slc4a10,Camk2a,Ephb2,Cfh,Epb4.1l3,Kif1a,Gprin1,Reln,Pdgfra,Tmem108	Serpinf1,Ptch1,Dbn1,Boc,Robo1,Gria4,Myoc,Olfm1,Prss12,Tnfrsf1b,Dixdc1,Gdpd5,Orai2,Prex1,Ptprf,Lrp1,Itga2,Gldn,C4b,Dnm1,Nfasc,Scn1b,Slc4a10,Camk2a,Ephb2,Cfh,Epb41l3,Kif1a,Gprin1,Reln,Pdgfra,Tmem108
GO:0042995	cell projection	74	2472	0.0114	Serpinf1,Kcnn3,Ace,Hck,Cd44,Cybb,Ncf1,Cygb,Ptch1,Dbn1,Angpt1,Boc,Robo1,Gria4,Fcgr2b,Myoc,Olfm1,Gsn,Entpd2,Lrp4,Prss12,Tlr2,Pdpn,Tnfrsf1b,Fgr,Nsg1,Mmp3,Dixdc1,Gdpd5,Orai2,Prex1,Ptprf,Atp13a2,Thsd7a,Sorcs2,Lrp1,Ptpn13,Cc2d2a,Lpar1,Itga2,Egflam,Gldn,Fzd1,Flrt2,Adcyap1r1,Cx3cr1,C4b,Ctnnd2,Myo1f,Myoz1,Dnm1,Lyz2,Lama2,Nfasc,Arrb1,Scn1b,Clip2,Bst1,Slc4a10,Camk2a,Ephb2,Anpep,Gas7,Cfh,Epb4.1l3,Kif1a,Capg,…	Serpinf1,Kcnn3,Ace,Hck,Cd44,Cybb,Ncf1,Cygb,Ptch1,Dbn1,Angpt1,Boc,Robo1,Gria4,Fcgr2b,Myoc,Olfm1,Gsn,Entpd2,Lrp4,Prss12,Tlr2,Pdpn,Tnfrsf1b,Fgr,Nsg1,Mmp3,Dixdc1,Gdpd5,Orai2,Prex1,Ptprf,Atp13a2,Thsd7a,Sorcs2,Lrp1,Ptpn13,Cc2d2a,Lpar1,Itga2,Egflam,Gldn,Fzd1,Flrt2,Adcyap1r1,Cx3cr1,C4b,Ctnnd2,Myo1f,Myoz1,Dnm1,Lyz2,Lama2,Nfasc,Arrb1,Scn1b,Clip2,Bst1,Slc4a10,Camk2a,Ephb2,Anpep,Gas7,Cfh,Epb41l3,Kif1a,Capg,C…
GO:0044853	plasma membrane raft	10	128	0.0218	Itgb2,Hck,Ptch1,Sele,Lrp4,Plvap,Fam198a,Tgfbr2,Adcyap1r1,Itgam	Itgb2,Hck,Ptch1,Sele,Lrp4,Plvap,Fam198a,Tgfbr2,Adcyap1r1,Itgam
GO:0098644	complex of collagen trimers	4	15	0.0259	Col1a1,Col1a2,Col4a4,Col3a1	Col1a1,Col1a2,Col4a4,Col3a1
GO:0030054	cell junction	62	2050	0.0282	Itgb2,Kcnn3,Hck,Egfr,Tns3,Ptch1,Dbn1,Gria4,Fcgr2b,Olfm1,Lrp4,Prss12,Pdpn,Nsg1,Was,Plat,Dixdc1,Itga11,Nt5e,Col16a1,C1qc,Ppl,Ptprf,Pcdha1,C1qb,Sorcs2,Lrp1,Capn5,Dclk1,Lpar1,Itga2,Egflam,Flrt2,Adcyap1r1,C4b,Nrap,Cdh11,Ctnnd2,Fxyd6,Fyb,Dnm1,Lama2,Nfasc,Arrb1,Scn1b,P2rx7,Fmn1,Slc4a10,Camk2a,Ephb2,Itgb4,Cadm3,Epb4.1l3,Kif1a,Nrxn2,C1qtnf5,Lcp1,Dact1,Heg1,Pdgfra,Glg1,Tmem108	Itgb2,Kcnn3,Hck,Egfr,Tns3,Ptch1,Dbn1,Gria4,Fcgr2b,Olfm1,Lrp4,Prss12,Pdpn,Nsg1,Was,Plat,Dixdc1,Itga11,Nt5e,Col16a1,C1qc,Ppl,Ptprf,Pcdhac2,C1qb,Sorcs2,Lrp1,Capn5,Dclk1,Lpar1,Itga2,Egflam,Flrt2,Adcyap1r1,C4b,Nrap,Cdh11,Ctnnd2,Fxyd6,Fyb,Dnm1,Lama2,Nfasc,Arrb1,Scn1b,P2rx7,Fmn1,Slc4a10,Camk2a,Ephb2,Itgb4,Cadm3,Epb41l3,Kif1a,Nrxn2,C1qtnf5,Lcp1,Dact1,Heg1,Pdgfra,Glg1,Tmem108
GO:0045121	membrane raft	19	396	0.0282	Itgb2,Hck,Egfr,Ptch1,Angpt1,Cd55,Sele,Fcgr2b,Lrp4,Tlr2,Pdpn,Tnfrsf1b,Plvap,Fam198a,Hpse,Tgfbr2,Adcyap1r1,Itgam,Nfam1	Itgb2,Hck,Egfr,Ptch1,Angpt1,Cd55,Sele,Fcgr2b,Lrp4,Tlr2,Pdpn,Tnfrsf1b,Plvap,Fam198a,Hpse,Tgfbr2,Adcyap1r1,Itgam,Nfam1
GO:0120025	plasma membrane bounded cell projection	70	2387	0.0282	Serpinf1,Kcnn3,Ace,Cd44,Cybb,Ncf1,Cygb,Ptch1,Dbn1,Angpt1,Boc,Robo1,Gria4,Fcgr2b,Myoc,Olfm1,Gsn,Entpd2,Lrp4,Prss12,Pdpn,Tnfrsf1b,Fgr,Nsg1,Mmp3,Dixdc1,Gdpd5,Orai2,Prex1,Ptprf,Atp13a2,Thsd7a,Sorcs2,Lrp1,Ptpn13,Cc2d2a,Lpar1,Itga2,Gldn,Fzd1,Flrt2,Adcyap1r1,Cx3cr1,C4b,Ctnnd2,Myo1f,Myoz1,Dnm1,Lyz2,Lama2,Nfasc,Arrb1,Scn1b,Clip2,Bst1,Slc4a10,Camk2a,Ephb2,Anpep,Gas7,Cfh,Epb4.1l3,Kif1a,Capg,Gprin1,Lcp1,Apod…	Serpinf1,Kcnn3,Ace,Cd44,Cybb,Ncf1,Cygb,Ptch1,Dbn1,Angpt1,Boc,Robo1,Gria4,Fcgr2b,Myoc,Olfm1,Gsn,Entpd2,Lrp4,Prss12,Pdpn,Tnfrsf1b,Fgr,Nsg1,Mmp3,Dixdc1,Gdpd5,Orai2,Prex1,Ptprf,Atp13a2,Thsd7a,Sorcs2,Lrp1,Ptpn13,Cc2d2a,Lpar1,Itga2,Gldn,Fzd1,Flrt2,Adcyap1r1,Cx3cr1,C4b,Ctnnd2,Myo1f,Myoz1,Dnm1,Lyz2,Lama2,Nfasc,Arrb1,Scn1b,Clip2,Bst1,Slc4a10,Camk2a,Ephb2,Anpep,Gas7,Cfh,Epb41l3,Kif1a,Capg,Gprin1,Lcp1,Apod,…
GO:0005614	interstitial matrix	4	16	0.0283	Smoc2,Egflam,Ccdc80,Col14a1	Smoc2,Egflam,Ccdc80,Col14a1
GO:0008305	integrin complex	5	30	0.0283	Itgb2,Itga11,Itga2,Itgam,Itgb4	Itgb2,Itga11,Itga2,Itgam,Itgb4
GO:0097447	dendritic tree	29	755	0.033	Cybb,Ncf1,Ptch1,Dbn1,Gria4,Fcgr2b,Lrp4,Prss12,Nsg1,Mmp3,Prex1,Sorcs2,Lrp1,Lpar1,Cx3cr1,C4b,Ctnnd2,Dnm1,Lama2,Nfasc,Arrb1,Clip2,Slc4a10,Camk2a,Ephb2,Kif1a,Apod,Reln,Tmem108	Cybb,Ncf1,Ptch1,Dbn1,Gria4,Fcgr2b,Lrp4,Prss12,Nsg1,Mmp3,Prex1,Sorcs2,Lrp1,Lpar1,Cx3cr1,C4b,Ctnnd2,Dnm1,Lama2,Nfasc,Arrb1,Clip2,Slc4a10,Camk2a,Ephb2,Kif1a,Apod,Reln,Tmem108
GO:0070161	anchoring junction	25	626	0.0439	Itgb2,Hck,Tns3,Dbn1,Was,Dixdc1,Itga11,Col16a1,Ppl,Itga2,Flrt2,Adcyap1r1,Nrap,Cdh11,Ctnnd2,Nfasc,Scn1b,P2rx7,Fmn1,Itgb4,Cadm3,Epb4.1l3,C1qtnf5,Lcp1,Heg1	Itgb2,Hck,Tns3,Dbn1,Was,Dixdc1,Itga11,Col16a1,Ppl,Itga2,Flrt2,Adcyap1r1,Nrap,Cdh11,Ctnnd2,Nfasc,Scn1b,P2rx7,Fmn1,Itgb4,Cadm3,Epb41l3,C1qtnf5,Lcp1,Heg1
