# Supplementary material for: reString: an open-source Python software to perform automatic functional enrichment retrieval, results aggregation and data visualization
Source: Sci Rep. 2021 Dec 6;11:23458. doi: 10.1038/s41598-021-02528-0 (PMC8648753; doi:10.1038/s41598-021-02528-0)
Supplement: Supplementary file 1 — Supplementary Information 1. [file 41598_2021_2528_MOESM1_ESM.zip › Supplemental DataSets/upregulated/ctrl_t0_green_VS_ctrl_t0_red_FC/UP_enrichment.Function.tsv]

#term ID	term description	observed gene count	background gene count	false discovery rate	matching proteins in your network (IDs)	matching proteins in your network (labels)
GO:0005518	collagen binding	11	69	2.03e-07	Nid1,Pcolce2,Ctsk,C1qtnf1,Pcolce,Itga11,Tgfbi,Dcn,Podn,Vwf,Ccbe1	Nid1,Pcolce2,Ctsk,C1qtnf1,Pcolce,Itga11,Tgfbi,Dcn,Podn,Vwf,Ccbe1
GO:0005509	calcium ion binding	23	599	2.6e-06	Man1a,Nid1,Enpp3,Loxl2,Smoc2,Fbn1,Lrp4,Calml4,Lrp1,Svep1,Stab1,Fbln2,Fbln1,Egflam,C1ra,Cd248,Dchs1,Fbln7,Ccbe1,Heg1,C1s1,Slit2,Matn2	Man1a,Nid1,Enpp3,Loxl2,Smoc2,Fbn1,Lrp4,Calml4,Lrp1,Svep1,Stab1,Fbln2,Fbln1,Egflam,C1ra,Cd248,Dchs1,Fbln7,Ccbe1,Heg1,C1s1,Slit2,Matn2
GO:0005539	glycosaminoglycan binding	13	202	3.34e-05	Pcolce2,Ptch1,Smoc2,Fbn1,Pcolce,Sfrp1,Col16a1,Stab1,Egflam,Dcn,Fbln7,Cfh,Slit2	Pcolce2,Ptch1,Smoc2,Fbn1,Pcolce,Sfrp1,Col16a1,Stab1,Egflam,Dcn,Fbln7,Cfh,Slit2
GO:0050840	extracellular matrix binding	8	59	7.88e-05	Nid1,Ntn4,Tgfbi,Fbln2,Olfml2a,Cd248,Dcn,Slit2	Nid1,Ntn4,Tgfbi,Fbln2,Olfml2a,Cd248,Dcn,Slit2
GO:0008233	peptidase activity	19	585	0.0004	Folh1,Ctsk,Cfb,C2,Cpxm1,Prss12,Cpxm2,Sfrp1,Mmp2,Cpz,Adamts2,Bace2,Adamts12,C1ra,Adamtsl1,Anpep,Reln,C1s1,Naalad2	Folh1,Ctsk,Cfb,C2,Cpxm1,Prss12,Cpxm2,Sfrp1,Mmp2,Cpz,Adamts2,Bace2,Adamts12,C1ra,Adamtsl1,Anpep,Reln,C1s1,Naalad2
GO:0008201	heparin binding	10	148	0.0005	Pcolce2,Ptch1,Smoc2,Fbn1,Pcolce,Sfrp1,Col16a1,Fbln7,Cfh,Slit2	Pcolce2,Ptch1,Smoc2,Fbn1,Pcolce,Sfrp1,Col16a1,Fbln7,Cfh,Slit2
GO:0005201	extracellular matrix structural constituent	7	57	0.00057	Col1a1,Fbn1,Col16a1,Fbln1,Col8a2,Col4a4,Dcn	Col1a1,Fbn1,Col16a1,Fbln1,Col8a2,Col4a4,Dcn
GO:0043394	proteoglycan binding	6	37	0.00073	Nid1,Ctsk,Fst,Hpse,Cfh,Slit2	Nid1,Ctsk,Fst,Hpse,Cfh,Slit2
GO:1901681	sulfur compound binding	11	245	0.004	Pcolce2,Ptch1,Fst,Smoc2,Fbn1,Pcolce,Sfrp1,Col16a1,Fbln7,Cfh,Slit2	Pcolce2,Ptch1,Fst,Smoc2,Fbn1,Pcolce,Sfrp1,Col16a1,Fbln7,Cfh,Slit2
GO:0005102	signaling receptor binding	30	1571	0.0051	Ccl11,Ern1,Angptl2,Clec11a,Lbp,Egfr,Ptch1,Fst,Fbn1,Lrp4,Wnt2b,Sfrp2,Figf,Sfrp1,Col16a1,Tgfbi,Gdf7,Nrip1,Fbln1,Flrt2,Icam1,Lama2,Ephb2,Itgb4,Vwf,Reln,Tiam1,Pdgfra,Slit2,Gdf10	Ccl11,Ern1,Angptl2,Clec11a,Lbp,Egfr,Ptch1,Fst,Fbn1,Lrp4,Wnt2b,Sfrp2,Vegfd,Sfrp1,Col16a1,Tgfbi,Gdf7,Nrip1,Fbln1,Flrt2,Icam1,Lama2,Ephb2,Itgb4,Vwf,Reln,Tiam1,Pdgfra,Slit2,Gdf10
GO:0043167	ion binding	70	5439	0.0051	Ern1,Col1a1,Folh1,Man1a,Nid1,Lrrk1,Aldh1a3,Pcolce2,Enpp3,Egfr,Abca8b,Ptch1,Fst,Loxl2,Smoc2,Cyp1b1,C2,Zfp521,Csf1r,Htr2b,Entpd2,Fbn1,Lrp4,Cpxm1,F3,Man2b2,Pcolce,Cpxm2,Sfrp1,Mmp2,Itga11,Calml4,Nt5e,Abca6,Col16a1,Abca9,Qpct,Cpz,Adamts2,Lrp1,Svep1,Stab1,Fbln2,Fbln1,Egflam,Adamts12,C1ra,Epha3,Cd248,Dchs1,Hhip,Cd209b,Cp,Abca8a,Ephb2,Anpep,Fbln7,Cfh,Steap3,Ccbe1,Heg1,Reln,C1s1,Loxl4,Tiam1,Pdgfra,Slit2,M…	Ern1,Col1a1,Folh1,Man1a,Nid1,Lrrk1,Aldh1a3,Pcolce2,Enpp3,Egfr,Abca8b,Ptch1,Fst,Loxl2,Smoc2,Cyp1b1,C2,Zfp521,Csf1r,Htr2b,Entpd2,Fbn1,Lrp4,Cpxm1,F3,Man2b2,Pcolce,Cpxm2,Sfrp1,Mmp2,Itga11,Calml4,Nt5e,Abca6,Col16a1,Abca9,Qpct,Cpz,Adamts2,Lrp1,Svep1,Stab1,Fbln2,Fbln1,Egflam,Adamts12,C1ra,Epha3,Cd248,Dchs1,Hhip,Cd209b,Cp,Abca8a,Ephb2,Anpep,Fbln7,Cfh,Steap3,Ccbe1,Heg1,Reln,C1s1,Loxl4,Tiam1,Pdgfra,Slit2,M…
GO:0005488	binding	118	11199	0.0064	Ccl11,Ern1,Col1a1,Folh1,Man1a,Angptl2,Clec11a,Nid1,Vipr2,Lrrk1,Aldh1a3,Pcolce2,Ctsk,Lbp,C1qtnf1,Igfbp4,Enpp3,Ntn4,Egfr,Abca8b,Ptch1,Fst,Loxl2,Igfbp6,Smoc2,Cyp1b1,C2,Zfp521,Csf1r,Gria4,Htr2b,Prrx1,Entpd2,Fbn1,Lrp4,Siglec1,Cpxm1,Procr,Wnt2b,Sfrp2,F3,Angptl7,Man2b2,Pcolce,Cpxm2,Aff2,Figf,Sfrp1,Mmp2,Itga11,Calml4,Nt5e,Plvap,Abca6,Col16a1,Abca9,Tgfbi,Gdf7,Qpct,Cpz,Adamts2,Lrp1,Hpse,Svep1,Stab1,Ptpn13,…	Ccl11,Ern1,Col1a1,Folh1,Man1a,Angptl2,Clec11a,Nid1,Vipr2,Lrrk1,Aldh1a3,Pcolce2,Ctsk,Lbp,C1qtnf1,Igfbp4,Enpp3,Ntn4,Egfr,Abca8b,Ptch1,Fst,Loxl2,Igfbp6,Smoc2,Cyp1b1,C2,Zfp521,Csf1r,Gria4,Htr2b,Prrx1,Entpd2,Fbn1,Lrp4,Siglec1,Cpxm1,Procr,Wnt2b,Sfrp2,F3,Angptl7,Man2b2,Pcolce,Cpxm2,Aff2,Vegfd,Sfrp1,Mmp2,Itga11,Calml4,Nt5e,Plvap,Abca6,Col16a1,Abca9,Tgfbi,Gdf7,Qpct,Cpz,Adamts2,Lrp1,Hpse,Svep1,Stab1,Ptpn13…
GO:0008237	metallopeptidase activity	9	171	0.0064	Folh1,Cpxm1,Cpxm2,Mmp2,Cpz,Adamts2,Adamts12,Anpep,Naalad2	Folh1,Cpxm1,Cpxm2,Mmp2,Cpz,Adamts2,Adamts12,Anpep,Naalad2
GO:0005178	integrin binding	8	136	0.0077	Egfr,Fbn1,Col16a1,Tgfbi,Fbln1,Icam1,Itgb4,Vwf	Egfr,Fbn1,Col16a1,Tgfbi,Fbln1,Icam1,Itgb4,Vwf
GO:0043169	cation binding	51	3600	0.0086	Ern1,Col1a1,Folh1,Man1a,Nid1,Lrrk1,Enpp3,Ptch1,Loxl2,Smoc2,Cyp1b1,C2,Zfp521,Htr2b,Fbn1,Lrp4,Cpxm1,Man2b2,Cpxm2,Mmp2,Itga11,Calml4,Nt5e,Qpct,Cpz,Adamts2,Lrp1,Svep1,Stab1,Fbln2,Fbln1,Egflam,Adamts12,C1ra,Cd248,Dchs1,Hhip,Cd209b,Cp,Anpep,Fbln7,Steap3,Ccbe1,Heg1,Reln,C1s1,Loxl4,Slit2,Matn2,Naalad2,Plce1	Ern1,Col1a1,Folh1,Man1a,Nid1,Lrrk1,Enpp3,Ptch1,Loxl2,Smoc2,Cyp1b1,C2,Zfp521,Htr2b,Fbn1,Lrp4,Cpxm1,Man2b2,Cpxm2,Mmp2,Itga11,Calml4,Nt5e,Qpct,Cpz,Adamts2,Lrp1,Svep1,Stab1,Fbln2,Fbln1,Egflam,Adamts12,C1ra,Cd248,Dchs1,Hhip,Cd209b,Cp,Anpep,Fbln7,Steap3,Ccbe1,Heg1,Reln,C1s1,Loxl4,Slit2,Matn2,Naalad2,Plce1
GO:0046872	metal ion binding	50	3513	0.0088	Ern1,Col1a1,Folh1,Man1a,Nid1,Lrrk1,Enpp3,Ptch1,Loxl2,Smoc2,Cyp1b1,C2,Zfp521,Fbn1,Lrp4,Cpxm1,Man2b2,Cpxm2,Mmp2,Itga11,Calml4,Nt5e,Qpct,Cpz,Adamts2,Lrp1,Svep1,Stab1,Fbln2,Fbln1,Egflam,Adamts12,C1ra,Cd248,Dchs1,Hhip,Cd209b,Cp,Anpep,Fbln7,Steap3,Ccbe1,Heg1,Reln,C1s1,Loxl4,Slit2,Matn2,Naalad2,Plce1	Ern1,Col1a1,Folh1,Man1a,Nid1,Lrrk1,Enpp3,Ptch1,Loxl2,Smoc2,Cyp1b1,C2,Zfp521,Fbn1,Lrp4,Cpxm1,Man2b2,Cpxm2,Mmp2,Itga11,Calml4,Nt5e,Qpct,Cpz,Adamts2,Lrp1,Svep1,Stab1,Fbln2,Fbln1,Egflam,Adamts12,C1ra,Cd248,Dchs1,Hhip,Cd209b,Cp,Anpep,Fbln7,Steap3,Ccbe1,Heg1,Reln,C1s1,Loxl4,Slit2,Matn2,Naalad2,Plce1
GO:0004180	carboxypeptidase activity	5	41	0.0098	Folh1,Cpxm1,Cpxm2,Cpz,Naalad2	Folh1,Cpxm1,Cpxm2,Cpz,Naalad2
GO:0005044	scavenger receptor activity	5	42	0.0103	Scara5,Loxl2,Prss12,Stab1,Loxl4	Scara5,Loxl2,Prss12,Stab1,Loxl4
GO:0038024	cargo receptor activity	6	72	0.0103	Scara5,Loxl2,Prss12,Lrp1,Stab1,Loxl4	Scara5,Loxl2,Prss12,Lrp1,Stab1,Loxl4
GO:0043237	laminin-1 binding	3	6	0.0105	Nid1,Ntn4,Slit2	Nid1,Ntn4,Slit2
GO:0004181	metallocarboxypeptidase activity	4	25	0.0197	Folh1,Cpxm1,Cpxm2,Cpz	Folh1,Cpxm1,Cpxm2,Cpz
GO:0050839	cell adhesion molecule binding	10	272	0.0219	Egfr,Fbn1,Itga11,Col16a1,Tgfbi,Fbln1,Dchs1,Icam1,Itgb4,Vwf	Egfr,Fbn1,Itga11,Col16a1,Tgfbi,Fbln1,Dchs1,Icam1,Itgb4,Vwf
GO:0008235	metalloexopeptidase activity	5	53	0.0224	Folh1,Cpxm1,Cpxm2,Cpz,Anpep	Folh1,Cpxm1,Cpxm2,Cpz,Anpep
GO:0008238	exopeptidase activity	6	90	0.0261	Folh1,Cpxm1,Cpxm2,Cpz,Anpep,Naalad2	Folh1,Cpxm1,Cpxm2,Cpz,Anpep,Naalad2
GO:0001968	fibronectin binding	4	31	0.0351	Ctsk,Igfbp6,Mmp2,Fbln1	Ctsk,Igfbp6,Mmp2,Fbln1
GO:0017147	Wnt-protein binding	4	31	0.0351	Nid1,Sfrp2,Sfrp1,Fzd4	Nid1,Sfrp2,Sfrp1,Fzd4
GO:0016504	peptidase activator activity	4	32	0.0363	Pcolce2,Sfrp2,Pcolce,Fbln1	Pcolce2,Sfrp2,Pcolce,Fbln1
GO:0019838	growth factor binding	7	146	0.043	Col1a1,Igfbp4,Egfr,Igfbp6,Csf1r,Pdgfra,Glg1	Col1a1,Igfbp4,Egfr,Igfbp6,Csf1r,Pdgfra,Glg1
GO:0004714	transmembrane receptor protein tyrosine kinase activity	5	66	0.0464	Egfr,Csf1r,Epha3,Ephb2,Pdgfra	Egfr,Csf1r,Epha3,Ephb2,Pdgfra
GO:0016787	hydrolase activity	34	2263	0.048	Ern1,Folh1,Man1a,Ctsk,Enpp3,Abca8b,Cfb,C2,Entpd2,Cpxm1,Prss12,Man2b2,Cpxm2,Sfrp1,Mmp2,Nt5e,Abca6,Abca9,Cpz,Adamts2,Bace2,Hpse,Atp6v0e2,Ptpn13,Adamts12,C1ra,Abca8a,Adamtsl1,Anpep,Reln,C1s1,Rnase4,Naalad2,Plce1	Ern1,Folh1,Man1a,Ctsk,Enpp3,Abca8b,Cfb,C2,Entpd2,Cpxm1,Prss12,Man2b2,Cpxm2,Sfrp1,Mmp2,Nt5e,Abca6,Abca9,Cpz,Adamts2,Bace2,Hpse,Atp6v0e2,Ptpn13,Adamts12,C1ra,Abca8a,Adamtsl1,Anpep,Reln,C1s1,Rnase4,Naalad2,Plce1
