# Supplementary material for: reString: an open-source Python software to perform automatic functional enrichment retrieval, results aggregation and data visualization
Source: Sci Rep. 2021 Dec 6;11:23458. doi: 10.1038/s41598-021-02528-0 (PMC8648753; doi:10.1038/s41598-021-02528-0)
Supplement: Supplementary file 1 — Supplementary Information 1. [file 41598_2021_2528_MOESM1_ESM.zip › Supplemental DataSets/upregulated/ctrl_t0_green_VS_ctrl_t0_red_FC/UP_enrichment.Process.tsv]

#term ID	term description	observed gene count	background gene count	false discovery rate	matching proteins in your network (IDs)	matching proteins in your network (labels)
GO:0007155	cell adhesion	38	744	2.86e-15	Nid1,Ntn4,Egfr,Boc,Emilin2,Cyp1b1,Fbn1,Siglec1,Sfrp1,Itga11,Nt5e,Col16a1,Tgfbi,Hpse,Svep1,Stab1,Fzd4,Adamts12,Flrt2,Epha3,Col8a2,Col12a1,Dchs1,Icam1,Lama2,Col6a6,Cldn10,Itgb4,Col14a1,Fbln7,Cfh,Vwf,Cdon,Reln,Tiam1,Pdgfra,Slit2,Col6a5	Nid1,Ntn4,Egfr,Boc,Emilin2,Cyp1b1,Fbn1,Siglec1,Sfrp1,Itga11,Nt5e,Col16a1,Tgfbi,Hpse,Svep1,Stab1,Fzd4,Adamts12,Flrt2,Epha3,Col8a2,Col12a1,Dchs1,Icam1,Lama2,Col6a6,Cldn10,Itgb4,Col14a1,Fbln7,Cfh,Vwf,Cdon,Reln,Tiam1,Pdgfra,Slit2,Col6a5
GO:0009653	anatomical structure morphogenesis	61	2244	2.74e-14	Ccl11,Col1a1,Angptl2,Aldh1a3,Ntn4,Egfr,Ptch1,Fst,Loxl2,Boc,Cyp1b1,Csf1r,Htr2b,Prrx1,Fbn1,Lrp4,Wnt2b,Sfrp2,Figf,Sfrp1,Mmp2,Col16a1,Tgfbi,Gdf7,Lrp1,Hpse,Svep1,Btbd7,Cc2d2a,Fzd4,Egflam,Flrt2,Gpc3,Gas1,Epha3,Col8a2,Cd248,Col12a1,Atrnl1,Dchs1,Hhip,Lama2,Ptgfrn,Slc4a10,Ephb2,Itgb4,Anpep,Col14a1,Mmrn2,Cfh,Plxna4,Cdon,Dact1,Ccbe1,Heg1,Reln,Tiam1,Pdgfra,Slit2,Matn2,Glg1	Ccl11,Col1a1,Angptl2,Aldh1a3,Ntn4,Egfr,Ptch1,Fst,Loxl2,Boc,Cyp1b1,Csf1r,Htr2b,Prrx1,Fbn1,Lrp4,Wnt2b,Sfrp2,Vegfd,Sfrp1,Mmp2,Col16a1,Tgfbi,Gdf7,Lrp1,Hpse,Svep1,Btbd7,Cc2d2a,Fzd4,Egflam,Flrt2,Gpc3,Gas1,Epha3,Col8a2,Cd248,Col12a1,Atrnl1,Dchs1,Hhip,Lama2,Ptgfrn,Slc4a10,Ephb2,Itgb4,Anpep,Col14a1,Mmrn2,Cfh,Plxna4,Cdon,Dact1,Ccbe1,Heg1,Reln,Tiam1,Pdgfra,Slit2,Matn2,Glg1
GO:0030198	extracellular matrix organization	21	231	5.06e-12	Col1a1,Nid1,Ntn4,Loxl2,Smoc2,Cyp1b1,Sfrp2,Mmp2,Col16a1,Tgfbi,Adamts2,Fbln2,Fbln1,Egflam,Olfml2a,Flrt2,Col8a2,Col4a4,Col14a1,Loxl4,Pdgfra	Col1a1,Nid1,Ntn4,Loxl2,Smoc2,Cyp1b1,Sfrp2,Mmp2,Col16a1,Tgfbi,Adamts2,Fbln2,Fbln1,Egflam,Olfml2a,Flrt2,Col8a2,Col4a4,Col14a1,Loxl4,Pdgfra
GO:0009887	animal organ morphogenesis	37	1038	9.45e-11	Ccl11,Col1a1,Aldh1a3,Ntn4,Egfr,Ptch1,Fst,Htr2b,Prrx1,Fbn1,Lrp4,Wnt2b,Sfrp2,Sfrp1,Mmp2,Gdf7,Egflam,Flrt2,Gpc3,Gas1,Col8a2,Col12a1,Atrnl1,Dchs1,Hhip,Lama2,Slc4a10,Ephb2,Itgb4,Col14a1,Cfh,Cdon,Heg1,Pdgfra,Slit2,Matn2,Glg1	Ccl11,Col1a1,Aldh1a3,Ntn4,Egfr,Ptch1,Fst,Htr2b,Prrx1,Fbn1,Lrp4,Wnt2b,Sfrp2,Sfrp1,Mmp2,Gdf7,Egflam,Flrt2,Gpc3,Gas1,Col8a2,Col12a1,Atrnl1,Dchs1,Hhip,Lama2,Slc4a10,Ephb2,Itgb4,Col14a1,Cfh,Cdon,Heg1,Pdgfra,Slit2,Matn2,Glg1
GO:0040011	locomotion	38	1183	7.87e-10	Ccl11,Lbp,Ntn4,Egfr,Ptch1,Loxl2,Boc,Igfbp6,Cyp1b1,Csf1r,Htr2b,Tspan11,Figf,Mmp2,Itga11,Gdf7,Lrp1,Svep1,Fzd4,Egflam,Adamts12,Flrt2,Gpc3,Gas1,Epha3,Cd248,Dchs1,Icam1,Lama2,Ephb2,Itgb4,Mmrn2,Plxna4,Reln,Tiam1,Pdgfra,Slit2,Matn2	Ccl11,Lbp,Ntn4,Egfr,Ptch1,Loxl2,Boc,Igfbp6,Cyp1b1,Csf1r,Htr2b,Tspan11,Vegfd,Mmp2,Itga11,Gdf7,Lrp1,Svep1,Fzd4,Egflam,Adamts12,Flrt2,Gpc3,Gas1,Epha3,Cd248,Dchs1,Icam1,Lama2,Ephb2,Itgb4,Mmrn2,Plxna4,Reln,Tiam1,Pdgfra,Slit2,Matn2
GO:0035239	tube morphogenesis	30	728	8.02e-10	Ccl11,Angptl2,Egfr,Ptch1,Loxl2,Cyp1b1,Prrx1,Sfrp2,Figf,Sfrp1,Mmp2,Tgfbi,Gdf7,Lrp1,Hpse,Cc2d2a,Fzd4,Gpc3,Col8a2,Dchs1,Hhip,Ephb2,Anpep,Mmrn2,Cfh,Dact1,Ccbe1,Heg1,Pdgfra,Slit2	Ccl11,Angptl2,Egfr,Ptch1,Loxl2,Cyp1b1,Prrx1,Sfrp2,Vegfd,Sfrp1,Mmp2,Tgfbi,Gdf7,Lrp1,Hpse,Cc2d2a,Fzd4,Gpc3,Col8a2,Dchs1,Hhip,Ephb2,Anpep,Mmrn2,Cfh,Dact1,Ccbe1,Heg1,Pdgfra,Slit2
GO:0048731	system development	77	4350	1.43e-09	Ccl11,Serpinf1,Col1a1,Angptl2,Nid1,Lrrk1,Aldh1a3,Ntn4,Egfr,Ptch1,Fst,Loxl2,Boc,Cyp1b1,Zfp521,Csf1r,Htr2b,Prrx1,Fbn1,Lrp4,Wnt2b,Sfrp2,Angptl7,Figf,Sfrp1,Mmp2,Igsf10,Tgfbi,Gdf7,Ppl,Adamts2,Lgi2,Lrp1,Hpse,Svep1,Cc2d2a,Fzd4,Nrip1,Egflam,Flrt2,Gpc3,Gas1,Epha3,Col8a2,Cd248,Col12a1,Atrnl1,Dchs1,Hhip,Icam1,Col4a4,Lama2,Tanc2,Slc4a10,Dcn,Ephb2,Itgb4,Anpep,Pou2f2,Col14a1,Ildr2,Mmrn2,Cfh,Vwf,Plxna4,Cdon,Dac…	Ccl11,Serpinf1,Col1a1,Angptl2,Nid1,Lrrk1,Aldh1a3,Ntn4,Egfr,Ptch1,Fst,Loxl2,Boc,Cyp1b1,Zfp521,Csf1r,Htr2b,Prrx1,Fbn1,Lrp4,Wnt2b,Sfrp2,Angptl7,Vegfd,Sfrp1,Mmp2,Igsf10,Tgfbi,Gdf7,Ppl,Adamts2,Lgi2,Lrp1,Hpse,Svep1,Cc2d2a,Fzd4,Nrip1,Egflam,Flrt2,Gpc3,Gas1,Epha3,Col8a2,Cd248,Col12a1,Atrnl1,Dchs1,Hhip,Icam1,Col4a4,Lama2,Tanc2,Slc4a10,Dcn,Ephb2,Itgb4,Anpep,Pou2f2,Col14a1,Ildr2,Mmrn2,Cfh,Vwf,Plxna4,Cdon,Da…
GO:0051239	regulation of multicellular organismal process	64	3205	1.97e-09	Ccl11,Serpinf1,Col1a1,Ctsk,Lbp,C1qtnf1,Ntn4,Egfr,Ptch1,Fst,Loxl2,Boc,Serping1,Smoc2,Cyp1b1,Csf1r,Htr2b,Prrx1,Fbn1,Lrp4,Procr,Wnt2b,Sfrp2,F3,Angptl7,Figf,Sfrp1,Mmp2,Igsf10,Gdf7,Lrp1,Hpse,Stab1,Btbd7,Fzd4,Fbln1,Adamts12,Flrt2,Gpc3,Epha3,Ldlrad4,Hhip,Cd209b,Icam1,Lama2,Tanc2,Tmem176a,Dcn,Ephb2,Anpep,Col14a1,C1qtnf3,Mmrn2,Plxna4,Cdon,Dact1,Ccbe1,Heg1,Reln,Tiam1,Pdgfra,Slit2,Gdf10,Glg1	Ccl11,Serpinf1,Col1a1,Ctsk,Lbp,C1qtnf1,Ntn4,Egfr,Ptch1,Fst,Loxl2,Boc,Serping1,Smoc2,Cyp1b1,Csf1r,Htr2b,Prrx1,Fbn1,Lrp4,Procr,Wnt2b,Sfrp2,F3,Angptl7,Vegfd,Sfrp1,Mmp2,Igsf10,Gdf7,Lrp1,Hpse,Stab1,Btbd7,Fzd4,Fbln1,Adamts12,Flrt2,Gpc3,Epha3,Ldlrad4,Hhip,Cd209b,Icam1,Lama2,Tanc2,Tmem176a,Dcn,Ephb2,Anpep,Col14a1,C1qtnf3,Mmrn2,Plxna4,Cdon,Dact1,Ccbe1,Heg1,Reln,Tiam1,Pdgfra,Slit2,Gdf10,Glg1
GO:2000026	regulation of multicellular organismal development	51	2150	1.97e-09	Ccl11,Serpinf1,Col1a1,Ctsk,Ntn4,Egfr,Ptch1,Fst,Loxl2,Boc,Smoc2,Cyp1b1,Csf1r,Prrx1,Fbn1,Lrp4,Wnt2b,Sfrp2,F3,Angptl7,Figf,Sfrp1,Igsf10,Gdf7,Lrp1,Hpse,Stab1,Btbd7,Fzd4,Adamts12,Flrt2,Gpc3,Epha3,Ldlrad4,Hhip,Lama2,Tanc2,Tmem176a,Dcn,Ephb2,Col14a1,Mmrn2,Plxna4,Cdon,Dact1,Ccbe1,Reln,Tiam1,Pdgfra,Slit2,Glg1	Ccl11,Serpinf1,Col1a1,Ctsk,Ntn4,Egfr,Ptch1,Fst,Loxl2,Boc,Smoc2,Cyp1b1,Csf1r,Prrx1,Fbn1,Lrp4,Wnt2b,Sfrp2,F3,Angptl7,Vegfd,Sfrp1,Igsf10,Gdf7,Lrp1,Hpse,Stab1,Btbd7,Fzd4,Adamts12,Flrt2,Gpc3,Epha3,Ldlrad4,Hhip,Lama2,Tanc2,Tmem176a,Dcn,Ephb2,Col14a1,Mmrn2,Plxna4,Cdon,Dact1,Ccbe1,Reln,Tiam1,Pdgfra,Slit2,Glg1
GO:0048513	animal organ development	64	3230	2.32e-09	Ccl11,Serpinf1,Col1a1,Nid1,Lrrk1,Aldh1a3,Ntn4,Egfr,Ptch1,Fst,Loxl2,Cyp1b1,Csf1r,Htr2b,Prrx1,Fbn1,Lrp4,Wnt2b,Sfrp2,Angptl7,Sfrp1,Mmp2,Tgfbi,Gdf7,Ppl,Adamts2,Lrp1,Cc2d2a,Fzd4,Nrip1,Egflam,Flrt2,Gpc3,Gas1,Epha3,Col8a2,Cd248,Col12a1,Atrnl1,Dchs1,Hhip,Icam1,Col4a4,Lama2,Slc4a10,Dcn,Ephb2,Itgb4,Pou2f2,Col14a1,Ildr2,Cfh,Vwf,Plxna4,Cdon,Ccbe1,Heg1,Bicc1,Reln,Pdgfra,Slit2,Matn2,Plce1,Glg1	Ccl11,Serpinf1,Col1a1,Nid1,Lrrk1,Aldh1a3,Ntn4,Egfr,Ptch1,Fst,Loxl2,Cyp1b1,Csf1r,Htr2b,Prrx1,Fbn1,Lrp4,Wnt2b,Sfrp2,Angptl7,Sfrp1,Mmp2,Tgfbi,Gdf7,Ppl,Adamts2,Lrp1,Cc2d2a,Fzd4,Nrip1,Egflam,Flrt2,Gpc3,Gas1,Epha3,Col8a2,Cd248,Col12a1,Atrnl1,Dchs1,Hhip,Icam1,Col4a4,Lama2,Slc4a10,Dcn,Ephb2,Itgb4,Pou2f2,Col14a1,Ildr2,Cfh,Vwf,Plxna4,Cdon,Ccbe1,Heg1,Bicc1,Reln,Pdgfra,Slit2,Matn2,Plce1,Glg1
GO:0007275	multicellular organism development	82	4921	2.69e-09	Ccl11,Serpinf1,Col1a1,Angptl2,Nid1,Lrrk1,Aldh1a3,Ntn4,Egfr,Ptch1,Fst,Loxl2,Boc,Cyp1b1,Zfp521,Csf1r,Htr2b,Prrx1,Fbn1,Lrp4,Wnt2b,Olfml3,Sfrp2,Angptl7,Figf,Sfrp1,Mmp2,Igsf10,Tgfbi,Gdf7,Ppl,Adamts2,Lgi2,Lrp1,Hpse,Svep1,Btbd7,Cc2d2a,Fzd4,Nrip1,Fbln1,Egflam,Fam46c,Flrt2,Gpc3,Gas1,Epha3,Col8a2,Cd248,Col12a1,Atrnl1,Dchs1,Hhip,Icam1,Col4a4,Shisa3,Lama2,Tanc2,Slc4a10,Dcn,Ephb2,Itgb4,Anpep,Pou2f2,Col14a1,Il…	Ccl11,Serpinf1,Col1a1,Angptl2,Nid1,Lrrk1,Aldh1a3,Ntn4,Egfr,Ptch1,Fst,Loxl2,Boc,Cyp1b1,Zfp521,Csf1r,Htr2b,Prrx1,Fbn1,Lrp4,Wnt2b,Olfml3,Sfrp2,Angptl7,Vegfd,Sfrp1,Mmp2,Igsf10,Tgfbi,Gdf7,Ppl,Adamts2,Lgi2,Lrp1,Hpse,Svep1,Btbd7,Cc2d2a,Fzd4,Nrip1,Fbln1,Egflam,Fam46c,Flrt2,Gpc3,Gas1,Epha3,Col8a2,Cd248,Col12a1,Atrnl1,Dchs1,Hhip,Icam1,Col4a4,Shisa3,Lama2,Tanc2,Slc4a10,Dcn,Ephb2,Itgb4,Anpep,Pou2f2,Col14a1,I…
GO:0072359	circulatory system development	32	936	8.32e-09	Col1a1,Angptl2,Ptch1,Loxl2,Cyp1b1,Htr2b,Prrx1,Fbn1,Sfrp2,Figf,Mmp2,Tgfbi,Lrp1,Hpse,Svep1,Cc2d2a,Fzd4,Flrt2,Gpc3,Epha3,Col8a2,Dchs1,Ephb2,Anpep,Col14a1,Mmrn2,Cfh,Ccbe1,Heg1,Bicc1,Pdgfra,Slit2	Col1a1,Angptl2,Ptch1,Loxl2,Cyp1b1,Htr2b,Prrx1,Fbn1,Sfrp2,Vegfd,Mmp2,Tgfbi,Lrp1,Hpse,Svep1,Cc2d2a,Fzd4,Flrt2,Gpc3,Epha3,Col8a2,Dchs1,Ephb2,Anpep,Col14a1,Mmrn2,Cfh,Ccbe1,Heg1,Bicc1,Pdgfra,Slit2
GO:0048856	anatomical structure development	84	5258	1.02e-08	Ccl11,Serpinf1,Col1a1,Angptl2,Nid1,Lrrk1,Aldh1a3,Ntn4,Egfr,Ptch1,Fst,Loxl2,Boc,Cyp1b1,Zfp521,Csf1r,Htr2b,Prrx1,Fbn1,Lrp4,Wnt2b,Olfml3,Sfrp2,Angptl7,Figf,Sfrp1,Mmp2,Col16a1,Igsf10,Tgfbi,Gdf7,Ppl,Adamts2,Lgi2,Lrp1,Hpse,Svep1,Btbd7,Cc2d2a,Fzd4,Nrip1,Fbln1,Egflam,Fam46c,Flrt2,Gpc3,Gas1,Epha3,Col8a2,Cd248,Col12a1,Atrnl1,Dchs1,Hhip,Icam1,Col4a4,Shisa3,Lama2,Tanc2,Ptgfrn,Slc4a10,Dcn,Ephb2,Itgb4,Anpep,Po…	Ccl11,Serpinf1,Col1a1,Angptl2,Nid1,Lrrk1,Aldh1a3,Ntn4,Egfr,Ptch1,Fst,Loxl2,Boc,Cyp1b1,Zfp521,Csf1r,Htr2b,Prrx1,Fbn1,Lrp4,Wnt2b,Olfml3,Sfrp2,Angptl7,Vegfd,Sfrp1,Mmp2,Col16a1,Igsf10,Tgfbi,Gdf7,Ppl,Adamts2,Lgi2,Lrp1,Hpse,Svep1,Btbd7,Cc2d2a,Fzd4,Nrip1,Fbln1,Egflam,Fam46c,Flrt2,Gpc3,Gas1,Epha3,Col8a2,Cd248,Col12a1,Atrnl1,Dchs1,Hhip,Icam1,Col4a4,Shisa3,Lama2,Tanc2,Ptgfrn,Slc4a10,Dcn,Ephb2,Itgb4,Anpep,P…
GO:0035295	tube development	32	961	1.41e-08	Ccl11,Angptl2,Egfr,Ptch1,Loxl2,Cyp1b1,Prrx1,Sfrp2,Figf,Sfrp1,Mmp2,Tgfbi,Gdf7,Adamts2,Lrp1,Hpse,Cc2d2a,Fzd4,Gpc3,Gas1,Col8a2,Dchs1,Hhip,Ephb2,Anpep,Mmrn2,Cfh,Dact1,Ccbe1,Heg1,Pdgfra,Slit2	Ccl11,Angptl2,Egfr,Ptch1,Loxl2,Cyp1b1,Prrx1,Sfrp2,Vegfd,Sfrp1,Mmp2,Tgfbi,Gdf7,Adamts2,Lrp1,Hpse,Cc2d2a,Fzd4,Gpc3,Gas1,Col8a2,Dchs1,Hhip,Ephb2,Anpep,Mmrn2,Cfh,Dact1,Ccbe1,Heg1,Pdgfra,Slit2
GO:0030334	regulation of cell migration	31	915	1.7e-08	Ccl11,Serpinf1,Col1a1,Lbp,Egfr,Smoc2,Cyp1b1,Csf1r,Sfrp2,F3,Figf,Sfrp1,Mmp2,Plvap,Igsf10,Lrp1,Fbln1,Flrt2,Epha3,Ldlrad4,Icam1,Lama2,Dcn,Podn,Mmrn2,Plxna4,Ccbe1,Reln,Tiam1,Pdgfra,Slit2	Ccl11,Serpinf1,Col1a1,Lbp,Egfr,Smoc2,Cyp1b1,Csf1r,Sfrp2,F3,Vegfd,Sfrp1,Mmp2,Plvap,Igsf10,Lrp1,Fbln1,Flrt2,Epha3,Ldlrad4,Icam1,Lama2,Dcn,Podn,Mmrn2,Plxna4,Ccbe1,Reln,Tiam1,Pdgfra,Slit2
GO:0032501	multicellular organismal process	93	6272	1.7e-08	Ccl11,Serpinf1,Col1a1,Angptl2,Clec11a,Nid1,Lrrk1,Aldh1a3,Ctsk,Ntn4,Egfr,Ptch1,Fst,Loxl2,Boc,Serping1,Cyp1b1,Zfp521,Csf1r,Gria4,Htr2b,Prrx1,Entpd2,Fbn1,Lrp4,Procr,Wnt2b,Olfml3,Sfrp2,F3,Angptl7,Aff2,Figf,Sfrp1,Mmp2,Col16a1,Igsf10,Tgfbi,Gdf7,Ppl,Piezo2,Adamts2,Lgi2,Lrp1,Hpse,Svep1,Btbd7,Cc2d2a,Fzd4,Nrip1,Fbln1,Egflam,Fam46c,Flrt2,Gpc3,Gas1,Epha3,Col8a2,Cd248,Col12a1,Atrnl1,Dchs1,Hhip,Icam1,Col4a4,Sh…	Ccl11,Serpinf1,Col1a1,Angptl2,Clec11a,Nid1,Lrrk1,Aldh1a3,Ctsk,Ntn4,Egfr,Ptch1,Fst,Loxl2,Boc,Serping1,Cyp1b1,Zfp521,Csf1r,Gria4,Htr2b,Prrx1,Entpd2,Fbn1,Lrp4,Procr,Wnt2b,Olfml3,Sfrp2,F3,Angptl7,Aff2,Vegfd,Sfrp1,Mmp2,Col16a1,Igsf10,Tgfbi,Gdf7,Ppl,Piezo2,Adamts2,Lgi2,Lrp1,Hpse,Svep1,Btbd7,Cc2d2a,Fzd4,Nrip1,Fbln1,Egflam,Fam46c,Flrt2,Gpc3,Gas1,Epha3,Col8a2,Cd248,Col12a1,Atrnl1,Dchs1,Hhip,Icam1,Col4a4,S…
GO:0032502	developmental process	87	5629	1.7e-08	Ccl11,Serpinf1,Col1a1,Angptl2,Nid1,Lrrk1,Aldh1a3,Ntn4,Egfr,Ptch1,Fst,Loxl2,Boc,Serping1,Cyp1b1,Zfp521,Csf1r,Htr2b,Prrx1,Fbn1,Lrp4,Wnt2b,Olfml3,Sfrp2,Angptl7,Figf,Sfrp1,Mmp2,Plvap,Col16a1,Igsf10,Tgfbi,Gdf7,Ppl,Adamts2,Lgi2,Lrp1,Hpse,Svep1,Btbd7,Cc2d2a,Fzd4,Nrip1,Fbln1,Egflam,Fam46c,Flrt2,Gpc3,Gas1,Epha3,Col8a2,Cd248,Col12a1,Atrnl1,Dchs1,Hhip,Icam1,Col4a4,Shisa3,Lama2,Tanc2,Ptgfrn,Slc4a10,Dcn,Ephb2…	Ccl11,Serpinf1,Col1a1,Angptl2,Nid1,Lrrk1,Aldh1a3,Ntn4,Egfr,Ptch1,Fst,Loxl2,Boc,Serping1,Cyp1b1,Zfp521,Csf1r,Htr2b,Prrx1,Fbn1,Lrp4,Wnt2b,Olfml3,Sfrp2,Angptl7,Vegfd,Sfrp1,Mmp2,Plvap,Col16a1,Igsf10,Tgfbi,Gdf7,Ppl,Adamts2,Lgi2,Lrp1,Hpse,Svep1,Btbd7,Cc2d2a,Fzd4,Nrip1,Fbln1,Egflam,Fam46c,Flrt2,Gpc3,Gas1,Epha3,Col8a2,Cd248,Col12a1,Atrnl1,Dchs1,Hhip,Icam1,Col4a4,Shisa3,Lama2,Tanc2,Ptgfrn,Slc4a10,Dcn,Ephb…
GO:0048584	positive regulation of response to stimulus	48	2080	1.7e-08	Ccl11,Ern1,Col1a1,Lrrk1,Aldh1a3,Lbp,C1qtnf1,Igfbp4,Egfr,Igfbp6,Serping1,Smoc2,Cyp1b1,Cfb,C2,Csf1r,Htr2b,Prrx1,Siglec1,Sfrp2,F3,Figf,Sfrp1,Mmp2,Gdf7,Lrp1,Hpse,Srpx,Fzd4,C1ra,Gpc3,Gas1,Icam1,Dcn,Ephb2,C1qtnf3,Cfh,Steap3,Cdon,Dact1,Ccbe1,Reln,C1s1,Tiam1,Pdgfra,Slit2,Gdf10,Plce1	Ccl11,Ern1,Col1a1,Lrrk1,Aldh1a3,Lbp,C1qtnf1,Igfbp4,Egfr,Igfbp6,Serping1,Smoc2,Cyp1b1,Cfb,C2,Csf1r,Htr2b,Prrx1,Siglec1,Sfrp2,F3,Vegfd,Sfrp1,Mmp2,Gdf7,Lrp1,Hpse,Srpx,Fzd4,C1ra,Gpc3,Gas1,Icam1,Dcn,Ephb2,C1qtnf3,Cfh,Steap3,Cdon,Dact1,Ccbe1,Reln,C1s1,Tiam1,Pdgfra,Slit2,Gdf10,Plce1
GO:0009888	tissue development	43	1720	1.86e-08	Ccl11,Col1a1,Aldh1a3,Ntn4,Egfr,Ptch1,Fst,Loxl2,Cyp1b1,Htr2b,Prrx1,Lrp4,Wnt2b,Sfrp2,Sfrp1,Mmp2,Igsf10,Tgfbi,Gdf7,Ppl,Svep1,Btbd7,Cc2d2a,Egflam,Gpc3,Gas1,Epha3,Col12a1,Atrnl1,Dchs1,Hhip,Icam1,Lama2,Ptgfrn,Dcn,Col14a1,Cfh,Cdon,Dact1,Heg1,Pdgfra,Slit2,Matn2	Ccl11,Col1a1,Aldh1a3,Ntn4,Egfr,Ptch1,Fst,Loxl2,Cyp1b1,Htr2b,Prrx1,Lrp4,Wnt2b,Sfrp2,Sfrp1,Mmp2,Igsf10,Tgfbi,Gdf7,Ppl,Svep1,Btbd7,Cc2d2a,Egflam,Gpc3,Gas1,Epha3,Col12a1,Atrnl1,Dchs1,Hhip,Icam1,Lama2,Ptgfrn,Dcn,Col14a1,Cfh,Cdon,Dact1,Heg1,Pdgfra,Slit2,Matn2
GO:0048583	regulation of response to stimulus	66	3651	2.9e-08	Ccl11,Serpinf1,Ern1,Col1a1,Lrrk1,Aldh1a3,Lbp,C1qtnf1,Igfbp4,Enpp3,Egfr,Ptch1,Fst,Igfbp6,Serping1,Smoc2,Cyp1b1,Cfb,C2,Csf1r,Htr2b,Prrx1,Fbn1,Lrp4,Siglec1,Sfrp2,F3,Figf,Sfrp1,Mmp2,Nt5e,Gdf7,Lrp1,Hpse,Srpx,Ptpn13,Fzd4,Fbln1,Adamts12,C1ra,Gpc3,Gas1,Ldlrad4,Hhip,Icam1,Dcn,Ephb2,Col14a1,C1qtnf3,Mmrn2,Cfh,Steap3,Plxna4,Cdon,Dact1,Ccbe1,Heg1,Bicc1,Reln,C1s1,Tiam1,Pdgfra,Slit2,Gdf10,Plce1,Glg1	Ccl11,Serpinf1,Ern1,Col1a1,Lrrk1,Aldh1a3,Lbp,C1qtnf1,Igfbp4,Enpp3,Egfr,Ptch1,Fst,Igfbp6,Serping1,Smoc2,Cyp1b1,Cfb,C2,Csf1r,Htr2b,Prrx1,Fbn1,Lrp4,Siglec1,Sfrp2,F3,Vegfd,Sfrp1,Mmp2,Nt5e,Gdf7,Lrp1,Hpse,Srpx,Ptpn13,Fzd4,Fbln1,Adamts12,C1ra,Gpc3,Gas1,Ldlrad4,Hhip,Icam1,Dcn,Ephb2,Col14a1,C1qtnf3,Mmrn2,Cfh,Steap3,Plxna4,Cdon,Dact1,Ccbe1,Heg1,Bicc1,Reln,C1s1,Tiam1,Pdgfra,Slit2,Gdf10,Plce1,Glg1
GO:0022603	regulation of anatomical structure morphogenesis	33	1090	4.92e-08	Ccl11,Serpinf1,Ntn4,Smoc2,Cyp1b1,Csf1r,Lrp4,Wnt2b,Sfrp2,F3,Figf,Sfrp1,Gdf7,Lrp1,Stab1,Btbd7,Fzd4,Fbln1,Adamts12,Gpc3,Hhip,Icam1,Tanc2,Dcn,Ephb2,Mmrn2,Plxna4,Dact1,Ccbe1,Reln,Tiam1,Pdgfra,Slit2	Ccl11,Serpinf1,Ntn4,Smoc2,Cyp1b1,Csf1r,Lrp4,Wnt2b,Sfrp2,F3,Vegfd,Sfrp1,Gdf7,Lrp1,Stab1,Btbd7,Fzd4,Fbln1,Adamts12,Gpc3,Hhip,Icam1,Tanc2,Dcn,Ephb2,Mmrn2,Plxna4,Dact1,Ccbe1,Reln,Tiam1,Pdgfra,Slit2
GO:0050793	regulation of developmental process	54	2669	6.15e-08	Ccl11,Serpinf1,Col1a1,Ctsk,Ntn4,Egfr,Ptch1,Fst,Loxl2,Boc,Smoc2,Cyp1b1,Csf1r,Prrx1,Fbn1,Lrp4,Wnt2b,Sfrp2,F3,Angptl7,Figf,Sfrp1,Igsf10,Gdf7,Lrp1,Hpse,Stab1,Btbd7,Fzd4,Fbln1,Adamts12,Flrt2,Gpc3,Epha3,Ldlrad4,Hhip,Icam1,Lama2,Tanc2,Tmem176a,Dcn,Ephb2,Col14a1,Mmrn2,Plxna4,Cdon,Dact1,Ccbe1,Reln,Tiam1,Pdgfra,Slit2,Gdf10,Glg1	Ccl11,Serpinf1,Col1a1,Ctsk,Ntn4,Egfr,Ptch1,Fst,Loxl2,Boc,Smoc2,Cyp1b1,Csf1r,Prrx1,Fbn1,Lrp4,Wnt2b,Sfrp2,F3,Angptl7,Vegfd,Sfrp1,Igsf10,Gdf7,Lrp1,Hpse,Stab1,Btbd7,Fzd4,Fbln1,Adamts12,Flrt2,Gpc3,Epha3,Ldlrad4,Hhip,Icam1,Lama2,Tanc2,Tmem176a,Dcn,Ephb2,Col14a1,Mmrn2,Plxna4,Cdon,Dact1,Ccbe1,Reln,Tiam1,Pdgfra,Slit2,Gdf10,Glg1
GO:0009967	positive regulation of signal transduction	39	1538	1.07e-07	Ccl11,Ern1,Col1a1,Lrrk1,Aldh1a3,Lbp,C1qtnf1,Igfbp4,Egfr,Igfbp6,Smoc2,Cyp1b1,Csf1r,Htr2b,Prrx1,Siglec1,Sfrp2,F3,Sfrp1,Gdf7,Lrp1,Hpse,Srpx,Fzd4,Gpc3,Gas1,Icam1,Dcn,Ephb2,C1qtnf3,Steap3,Cdon,Dact1,Ccbe1,Reln,Tiam1,Pdgfra,Gdf10,Plce1	Ccl11,Ern1,Col1a1,Lrrk1,Aldh1a3,Lbp,C1qtnf1,Igfbp4,Egfr,Igfbp6,Smoc2,Cyp1b1,Csf1r,Htr2b,Prrx1,Siglec1,Sfrp2,F3,Sfrp1,Gdf7,Lrp1,Hpse,Srpx,Fzd4,Gpc3,Gas1,Icam1,Dcn,Ephb2,C1qtnf3,Steap3,Cdon,Dact1,Ccbe1,Reln,Tiam1,Pdgfra,Gdf10,Plce1
GO:0010647	positive regulation of cell communication	42	1762	1.12e-07	Ccl11,Ern1,Col1a1,Lrrk1,Aldh1a3,Lbp,C1qtnf1,Igfbp4,Egfr,Igfbp6,Smoc2,Cyp1b1,Csf1r,Gria4,Htr2b,Prrx1,Siglec1,Sfrp2,F3,Sfrp1,Gdf7,Lrp1,Hpse,Tm7sf3,Srpx,Fzd4,Gpc3,Gas1,Icam1,Lama2,Dcn,Ephb2,C1qtnf3,Steap3,Cdon,Dact1,Ccbe1,Reln,Tiam1,Pdgfra,Gdf10,Plce1	Ccl11,Ern1,Col1a1,Lrrk1,Aldh1a3,Lbp,C1qtnf1,Igfbp4,Egfr,Igfbp6,Smoc2,Cyp1b1,Csf1r,Gria4,Htr2b,Prrx1,Siglec1,Sfrp2,F3,Sfrp1,Gdf7,Lrp1,Hpse,Tm7sf3,Srpx,Fzd4,Gpc3,Gas1,Icam1,Lama2,Dcn,Ephb2,C1qtnf3,Steap3,Cdon,Dact1,Ccbe1,Reln,Tiam1,Pdgfra,Gdf10,Plce1
GO:0023056	positive regulation of signaling	42	1769	1.22e-07	Ccl11,Ern1,Col1a1,Lrrk1,Aldh1a3,Lbp,C1qtnf1,Igfbp4,Egfr,Igfbp6,Smoc2,Cyp1b1,Csf1r,Gria4,Htr2b,Prrx1,Siglec1,Sfrp2,F3,Sfrp1,Gdf7,Lrp1,Hpse,Tm7sf3,Srpx,Fzd4,Gpc3,Gas1,Icam1,Lama2,Dcn,Ephb2,C1qtnf3,Steap3,Cdon,Dact1,Ccbe1,Reln,Tiam1,Pdgfra,Gdf10,Plce1	Ccl11,Ern1,Col1a1,Lrrk1,Aldh1a3,Lbp,C1qtnf1,Igfbp4,Egfr,Igfbp6,Smoc2,Cyp1b1,Csf1r,Gria4,Htr2b,Prrx1,Siglec1,Sfrp2,F3,Sfrp1,Gdf7,Lrp1,Hpse,Tm7sf3,Srpx,Fzd4,Gpc3,Gas1,Icam1,Lama2,Dcn,Ephb2,C1qtnf3,Steap3,Cdon,Dact1,Ccbe1,Reln,Tiam1,Pdgfra,Gdf10,Plce1
GO:0001944	vasculature development	23	562	1.77e-07	Col1a1,Angptl2,Loxl2,Cyp1b1,Prrx1,Sfrp2,Figf,Mmp2,Tgfbi,Lrp1,Hpse,Svep1,Fzd4,Gpc3,Col8a2,Ephb2,Anpep,Mmrn2,Cfh,Ccbe1,Heg1,Pdgfra,Slit2	Col1a1,Angptl2,Loxl2,Cyp1b1,Prrx1,Sfrp2,Vegfd,Mmp2,Tgfbi,Lrp1,Hpse,Svep1,Fzd4,Gpc3,Col8a2,Ephb2,Anpep,Mmrn2,Cfh,Ccbe1,Heg1,Pdgfra,Slit2
GO:0009966	regulation of signal transduction	54	2767	1.87e-07	Ccl11,Ern1,Col1a1,Lrrk1,Aldh1a3,Lbp,C1qtnf1,Igfbp4,Egfr,Ptch1,Fst,Igfbp6,Smoc2,Cyp1b1,Csf1r,Htr2b,Prrx1,Fbn1,Lrp4,Siglec1,Sfrp2,F3,Figf,Sfrp1,Gdf7,Lrp1,Hpse,Srpx,Ptpn13,Fzd4,Fbln1,Adamts12,Gpc3,Gas1,Ldlrad4,Hhip,Icam1,Dcn,Ephb2,C1qtnf3,Mmrn2,Steap3,Cdon,Dact1,Ccbe1,Heg1,Bicc1,Reln,Tiam1,Pdgfra,Slit2,Gdf10,Plce1,Glg1	Ccl11,Ern1,Col1a1,Lrrk1,Aldh1a3,Lbp,C1qtnf1,Igfbp4,Egfr,Ptch1,Fst,Igfbp6,Smoc2,Cyp1b1,Csf1r,Htr2b,Prrx1,Fbn1,Lrp4,Siglec1,Sfrp2,F3,Vegfd,Sfrp1,Gdf7,Lrp1,Hpse,Srpx,Ptpn13,Fzd4,Fbln1,Adamts12,Gpc3,Gas1,Ldlrad4,Hhip,Icam1,Dcn,Ephb2,C1qtnf3,Mmrn2,Steap3,Cdon,Dact1,Ccbe1,Heg1,Bicc1,Reln,Tiam1,Pdgfra,Slit2,Gdf10,Plce1,Glg1
GO:0010646	regulation of cell communication	59	3215	2.1e-07	Ccl11,Ern1,Col1a1,Lrrk1,Aldh1a3,Lbp,C1qtnf1,Igfbp4,Egfr,Ptch1,Fst,Igfbp6,Smoc2,Cyp1b1,Csf1r,Gria4,Htr2b,Prrx1,Fbn1,Lrp4,Siglec1,Sfrp2,F3,Figf,Sfrp1,Gdf7,Sorcs2,Lrp1,Hpse,Tm7sf3,Srpx,Ptpn13,Fzd4,Fbln1,Adamts12,Gpc3,Gas1,Ldlrad4,Hhip,Icam1,Lama2,Slc4a10,Dcn,Ephb2,C1qtnf3,Mmrn2,Steap3,Cdon,Dact1,Ccbe1,Heg1,Bicc1,Reln,Tiam1,Pdgfra,Slit2,Gdf10,Plce1,Glg1	Ccl11,Ern1,Col1a1,Lrrk1,Aldh1a3,Lbp,C1qtnf1,Igfbp4,Egfr,Ptch1,Fst,Igfbp6,Smoc2,Cyp1b1,Csf1r,Gria4,Htr2b,Prrx1,Fbn1,Lrp4,Siglec1,Sfrp2,F3,Vegfd,Sfrp1,Gdf7,Sorcs2,Lrp1,Hpse,Tm7sf3,Srpx,Ptpn13,Fzd4,Fbln1,Adamts12,Gpc3,Gas1,Ldlrad4,Hhip,Icam1,Lama2,Slc4a10,Dcn,Ephb2,C1qtnf3,Mmrn2,Steap3,Cdon,Dact1,Ccbe1,Heg1,Bicc1,Reln,Tiam1,Pdgfra,Slit2,Gdf10,Plce1,Glg1
GO:0023051	regulation of signaling	59	3227	2.35e-07	Ccl11,Ern1,Col1a1,Lrrk1,Aldh1a3,Lbp,C1qtnf1,Igfbp4,Egfr,Ptch1,Fst,Igfbp6,Smoc2,Cyp1b1,Csf1r,Gria4,Htr2b,Prrx1,Fbn1,Lrp4,Siglec1,Sfrp2,F3,Figf,Sfrp1,Gdf7,Sorcs2,Lrp1,Hpse,Tm7sf3,Srpx,Ptpn13,Fzd4,Fbln1,Adamts12,Gpc3,Gas1,Ldlrad4,Hhip,Icam1,Lama2,Slc4a10,Dcn,Ephb2,C1qtnf3,Mmrn2,Steap3,Cdon,Dact1,Ccbe1,Heg1,Bicc1,Reln,Tiam1,Pdgfra,Slit2,Gdf10,Plce1,Glg1	Ccl11,Ern1,Col1a1,Lrrk1,Aldh1a3,Lbp,C1qtnf1,Igfbp4,Egfr,Ptch1,Fst,Igfbp6,Smoc2,Cyp1b1,Csf1r,Gria4,Htr2b,Prrx1,Fbn1,Lrp4,Siglec1,Sfrp2,F3,Vegfd,Sfrp1,Gdf7,Sorcs2,Lrp1,Hpse,Tm7sf3,Srpx,Ptpn13,Fzd4,Fbln1,Adamts12,Gpc3,Gas1,Ldlrad4,Hhip,Icam1,Lama2,Slc4a10,Dcn,Ephb2,C1qtnf3,Mmrn2,Steap3,Cdon,Dact1,Ccbe1,Heg1,Bicc1,Reln,Tiam1,Pdgfra,Slit2,Gdf10,Plce1,Glg1
GO:0000904	cell morphogenesis involved in differentiation	23	575	2.37e-07	Ntn4,Ptch1,Boc,Csf1r,Lrp4,Sfrp1,Gdf7,Lrp1,Fzd4,Egflam,Flrt2,Gas1,Epha3,Col12a1,Lama2,Ephb2,Col14a1,Plxna4,Dact1,Heg1,Reln,Slit2,Matn2	Ntn4,Ptch1,Boc,Csf1r,Lrp4,Sfrp1,Gdf7,Lrp1,Fzd4,Egflam,Flrt2,Gas1,Epha3,Col12a1,Lama2,Ephb2,Col14a1,Plxna4,Dact1,Heg1,Reln,Slit2,Matn2
GO:0006928	movement of cell or subcellular component	36	1382	2.37e-07	Ccl11,Lbp,Ntn4,Egfr,Ptch1,Loxl2,Boc,Igfbp6,Cyp1b1,Csf1r,Htr2b,Tspan11,Mmp2,Itga11,Gdf7,Lrp1,Svep1,Egflam,Adamts12,Flrt2,Gpc3,Gas1,Epha3,Cd248,Dchs1,Icam1,Lama2,Ephb2,Itgb4,Mmrn2,Plxna4,Reln,Tiam1,Pdgfra,Slit2,Matn2	Ccl11,Lbp,Ntn4,Egfr,Ptch1,Loxl2,Boc,Igfbp6,Cyp1b1,Csf1r,Htr2b,Tspan11,Mmp2,Itga11,Gdf7,Lrp1,Svep1,Egflam,Adamts12,Flrt2,Gpc3,Gas1,Epha3,Cd248,Dchs1,Icam1,Lama2,Ephb2,Itgb4,Mmrn2,Plxna4,Reln,Tiam1,Pdgfra,Slit2,Matn2
GO:0048514	blood vessel morphogenesis	20	433	3.09e-07	Angptl2,Loxl2,Cyp1b1,Prrx1,Sfrp2,Figf,Mmp2,Tgfbi,Lrp1,Hpse,Fzd4,Col8a2,Ephb2,Anpep,Mmrn2,Cfh,Ccbe1,Heg1,Pdgfra,Slit2	Angptl2,Loxl2,Cyp1b1,Prrx1,Sfrp2,Vegfd,Mmp2,Tgfbi,Lrp1,Hpse,Fzd4,Col8a2,Ephb2,Anpep,Mmrn2,Cfh,Ccbe1,Heg1,Pdgfra,Slit2
GO:0001568	blood vessel development	22	534	3.12e-07	Col1a1,Angptl2,Loxl2,Cyp1b1,Prrx1,Sfrp2,Figf,Mmp2,Tgfbi,Lrp1,Hpse,Fzd4,Gpc3,Col8a2,Ephb2,Anpep,Mmrn2,Cfh,Ccbe1,Heg1,Pdgfra,Slit2	Col1a1,Angptl2,Loxl2,Cyp1b1,Prrx1,Sfrp2,Vegfd,Mmp2,Tgfbi,Lrp1,Hpse,Fzd4,Gpc3,Col8a2,Ephb2,Anpep,Mmrn2,Cfh,Ccbe1,Heg1,Pdgfra,Slit2
GO:0007411	axon guidance	15	234	7.04e-07	Ptch1,Boc,Csf1r,Gdf7,Lrp1,Egflam,Flrt2,Gas1,Epha3,Lama2,Ephb2,Plxna4,Reln,Slit2,Matn2	Ptch1,Boc,Csf1r,Gdf7,Lrp1,Egflam,Flrt2,Gas1,Epha3,Lama2,Ephb2,Plxna4,Reln,Slit2,Matn2
GO:0090287	regulation of cellular response to growth factor stimulus	16	277	7.76e-07	Fst,Smoc2,Fbn1,Sfrp2,Figf,Sfrp1,Fzd4,Adamts12,Gpc3,Ldlrad4,Hhip,Dcn,Mmrn2,Ccbe1,Slit2,Glg1	Fst,Smoc2,Fbn1,Sfrp2,Vegfd,Sfrp1,Fzd4,Adamts12,Gpc3,Ldlrad4,Hhip,Dcn,Mmrn2,Ccbe1,Slit2,Glg1
GO:0000902	cell morphogenesis	25	739	8.92e-07	Ntn4,Egfr,Ptch1,Boc,Csf1r,Lrp4,Sfrp1,Gdf7,Lrp1,Fzd4,Egflam,Flrt2,Gas1,Epha3,Col12a1,Lama2,Ephb2,Col14a1,Plxna4,Dact1,Heg1,Reln,Tiam1,Slit2,Matn2	Ntn4,Egfr,Ptch1,Boc,Csf1r,Lrp4,Sfrp1,Gdf7,Lrp1,Fzd4,Egflam,Flrt2,Gas1,Epha3,Col12a1,Lama2,Ephb2,Col14a1,Plxna4,Dact1,Heg1,Reln,Tiam1,Slit2,Matn2
GO:0065007	biological regulation	124	10591	1.16e-06	Ccl11,Serpinf1,Ern1,Col1a1,Folh1,Clec11a,Nid1,Vipr2,Lrrk1,Aldh1a3,Pcolce2,Ctsk,Lbp,C1qtnf1,Igfbp4,Enpp3,Ntn4,Egfr,Ptch1,Fst,Scara5,Loxl2,Boc,Igfbp6,Serping1,Smoc2,Cyp1b1,Cfb,C2,Zfp521,Csf1r,Gria4,Htr2b,Prrx1,Entpd2,Fbn1,Lrp4,Siglec1,Procr,Wnt2b,Sfrp2,F3,Angptl7,Pcolce,Aff2,Figf,Sfrp1,Mmp2,Itga11,Calml4,Nt5e,Plvap,Col16a1,Igsf10,Gdf7,Cpz,Piezo2,Sorcs2,Bace2,Lrp1,Hpse,Tm7sf3,Svep1,Stab1,Btbd7,Srpx,…	Ccl11,Serpinf1,Ern1,Col1a1,Folh1,Clec11a,Nid1,Vipr2,Lrrk1,Aldh1a3,Pcolce2,Ctsk,Lbp,C1qtnf1,Igfbp4,Enpp3,Ntn4,Egfr,Ptch1,Fst,Scara5,Loxl2,Boc,Igfbp6,Serping1,Smoc2,Cyp1b1,Cfb,C2,Zfp521,Csf1r,Gria4,Htr2b,Prrx1,Entpd2,Fbn1,Lrp4,Siglec1,Procr,Wnt2b,Sfrp2,F3,Angptl7,Pcolce,Aff2,Vegfd,Sfrp1,Mmp2,Itga11,Calml4,Nt5e,Plvap,Col16a1,Igsf10,Gdf7,Cpz,Piezo2,Sorcs2,Bace2,Lrp1,Hpse,Tm7sf3,Svep1,Stab1,Btbd7,Srpx…
GO:0048646	anatomical structure formation involved in morphogenesis	28	952	1.69e-06	Col1a1,Angptl2,Aldh1a3,Ptch1,Loxl2,Cyp1b1,Sfrp2,Figf,Sfrp1,Mmp2,Tgfbi,Gdf7,Hpse,Cc2d2a,Col8a2,Col12a1,Dchs1,Ptgfrn,Ephb2,Itgb4,Anpep,Mmrn2,Cfh,Cdon,Ccbe1,Reln,Pdgfra,Slit2	Col1a1,Angptl2,Aldh1a3,Ptch1,Loxl2,Cyp1b1,Sfrp2,Vegfd,Sfrp1,Mmp2,Tgfbi,Gdf7,Hpse,Cc2d2a,Col8a2,Col12a1,Dchs1,Ptgfrn,Ephb2,Itgb4,Anpep,Mmrn2,Cfh,Cdon,Ccbe1,Reln,Pdgfra,Slit2
GO:0007166	cell surface receptor signaling pathway	39	1741	1.96e-06	Ccl11,Col1a1,Nid1,Vipr2,Lbp,Egfr,Ptch1,Fst,Boc,Csf1r,Gria4,Lrp4,Wnt2b,Sfrp2,F3,Figf,Sfrp1,Itga11,Plvap,Gdf7,Cpz,Svep1,Cc2d2a,Fzd4,Gpr133,Flrt2,Epha3,Col4a4,Ephb2,Itgb4,Plxna4,Cdon,Dact1,Reln,Tiam1,Pdgfra,Slit2,Gdf10,Plce1	Ccl11,Col1a1,Nid1,Vipr2,Lbp,Egfr,Ptch1,Fst,Boc,Csf1r,Gria4,Lrp4,Wnt2b,Sfrp2,F3,Vegfd,Sfrp1,Itga11,Plvap,Gdf7,Cpz,Svep1,Cc2d2a,Fzd4,Adgrd1,Flrt2,Epha3,Col4a4,Ephb2,Itgb4,Plxna4,Cdon,Dact1,Reln,Tiam1,Pdgfra,Slit2,Gdf10,Plce1
GO:0050789	regulation of biological process	118	9973	3.24e-06	Ccl11,Serpinf1,Ern1,Col1a1,Folh1,Clec11a,Nid1,Vipr2,Lrrk1,Aldh1a3,Pcolce2,Ctsk,Lbp,C1qtnf1,Igfbp4,Enpp3,Ntn4,Egfr,Ptch1,Fst,Loxl2,Boc,Igfbp6,Serping1,Smoc2,Cyp1b1,Cfb,C2,Zfp521,Csf1r,Gria4,Htr2b,Prrx1,Entpd2,Fbn1,Lrp4,Siglec1,Procr,Wnt2b,Sfrp2,F3,Angptl7,Pcolce,Aff2,Figf,Sfrp1,Mmp2,Itga11,Calml4,Nt5e,Plvap,Col16a1,Igsf10,Gdf7,Cpz,Sorcs2,Bace2,Lrp1,Hpse,Tm7sf3,Svep1,Stab1,Btbd7,Srpx,Ptpn13,Cc2d2a,…	Ccl11,Serpinf1,Ern1,Col1a1,Folh1,Clec11a,Nid1,Vipr2,Lrrk1,Aldh1a3,Pcolce2,Ctsk,Lbp,C1qtnf1,Igfbp4,Enpp3,Ntn4,Egfr,Ptch1,Fst,Loxl2,Boc,Igfbp6,Serping1,Smoc2,Cyp1b1,Cfb,C2,Zfp521,Csf1r,Gria4,Htr2b,Prrx1,Entpd2,Fbn1,Lrp4,Siglec1,Procr,Wnt2b,Sfrp2,F3,Angptl7,Pcolce,Aff2,Vegfd,Sfrp1,Mmp2,Itga11,Calml4,Nt5e,Plvap,Col16a1,Igsf10,Gdf7,Cpz,Sorcs2,Bace2,Lrp1,Hpse,Tm7sf3,Svep1,Stab1,Btbd7,Srpx,Ptpn13,Cc2d2a…
GO:0050896	response to stimulus	92	6908	4.15e-06	Ccl11,Serpinf1,Ern1,Col1a1,Clec11a,Nid1,Vipr2,Lrrk1,Aldh1a3,Pcolce2,Ctsk,Lbp,Igfbp4,Enpp3,Egfr,Ptch1,Fst,Scara5,Loxl2,Boc,Serping1,Cyp1b1,Cfb,C2,Csf1r,Gria4,Htr2b,Entpd2,Fbn1,Lrp4,Procr,Wnt2b,Sfrp2,F3,Pcolce,Figf,Sfrp1,Mmp2,Itga11,Calml4,Plvap,Col16a1,Gdf7,Ppl,Cpz,Piezo2,Lrp1,Hpse,Tm7sf3,Svep1,Stab1,Srpx,Cc2d2a,Fzd4,Nrip1,Fbln1,Egflam,Adamts12,Gpr133,Flrt2,C1ra,Gpc3,Gas1,Epha3,Atrnl1,Dchs1,Hhip,C…	Ccl11,Serpinf1,Ern1,Col1a1,Clec11a,Nid1,Vipr2,Lrrk1,Aldh1a3,Pcolce2,Ctsk,Lbp,Igfbp4,Enpp3,Egfr,Ptch1,Fst,Scara5,Loxl2,Boc,Serping1,Cyp1b1,Cfb,C2,Csf1r,Gria4,Htr2b,Entpd2,Fbn1,Lrp4,Procr,Wnt2b,Sfrp2,F3,Pcolce,Vegfd,Sfrp1,Mmp2,Itga11,Calml4,Plvap,Col16a1,Gdf7,Ppl,Cpz,Piezo2,Lrp1,Hpse,Tm7sf3,Svep1,Stab1,Srpx,Cc2d2a,Fzd4,Nrip1,Fbln1,Egflam,Adamts12,Adgrd1,Flrt2,C1ra,Gpc3,Gas1,Epha3,Atrnl1,Dchs1,Hhip,…
GO:0001525	angiogenesis	16	325	5.73e-06	Angptl2,Loxl2,Cyp1b1,Sfrp2,Figf,Mmp2,Tgfbi,Hpse,Col8a2,Ephb2,Anpep,Mmrn2,Cfh,Ccbe1,Pdgfra,Slit2	Angptl2,Loxl2,Cyp1b1,Sfrp2,Vegfd,Mmp2,Tgfbi,Hpse,Col8a2,Ephb2,Anpep,Mmrn2,Cfh,Ccbe1,Pdgfra,Slit2
GO:0048812	neuron projection morphogenesis	19	479	6.84e-06	Egfr,Ptch1,Boc,Csf1r,Lrp4,Gdf7,Lrp1,Egflam,Flrt2,Gas1,Epha3,Lama2,Ephb2,Plxna4,Dact1,Reln,Tiam1,Slit2,Matn2	Egfr,Ptch1,Boc,Csf1r,Lrp4,Gdf7,Lrp1,Egflam,Flrt2,Gas1,Epha3,Lama2,Ephb2,Plxna4,Dact1,Reln,Tiam1,Slit2,Matn2
GO:0051241	negative regulation of multicellular organismal process	32	1304	7.06e-06	Ccl11,Serpinf1,Ctsk,Lbp,C1qtnf1,Egfr,Ptch1,Loxl2,Serping1,Fbn1,Lrp4,Procr,Sfrp2,Angptl7,Sfrp1,Mmp2,Lrp1,Stab1,Fbln1,Adamts12,Epha3,Ldlrad4,Hhip,Tmem176a,Dcn,Ephb2,Anpep,C1qtnf3,Mmrn2,Pdgfra,Slit2,Gdf10	Ccl11,Serpinf1,Ctsk,Lbp,C1qtnf1,Egfr,Ptch1,Loxl2,Serping1,Fbn1,Lrp4,Procr,Sfrp2,Angptl7,Sfrp1,Mmp2,Lrp1,Stab1,Fbln1,Adamts12,Epha3,Ldlrad4,Hhip,Tmem176a,Dcn,Ephb2,Anpep,C1qtnf3,Mmrn2,Pdgfra,Slit2,Gdf10
GO:0006935	chemotaxis	19	487	8.31e-06	Ccl11,Lbp,Ptch1,Boc,Csf1r,Figf,Gdf7,Lrp1,Egflam,Flrt2,Gas1,Epha3,Lama2,Ephb2,Plxna4,Reln,Pdgfra,Slit2,Matn2	Ccl11,Lbp,Ptch1,Boc,Csf1r,Vegfd,Gdf7,Lrp1,Egflam,Flrt2,Gas1,Epha3,Lama2,Ephb2,Plxna4,Reln,Pdgfra,Slit2,Matn2
GO:0016477	cell migration	25	845	8.98e-06	Ccl11,Lbp,Ntn4,Egfr,Loxl2,Igfbp6,Cyp1b1,Htr2b,Tspan11,Mmp2,Itga11,Svep1,Adamts12,Gpc3,Epha3,Cd248,Dchs1,Icam1,Itgb4,Mmrn2,Reln,Tiam1,Pdgfra,Slit2,Matn2	Ccl11,Lbp,Ntn4,Egfr,Loxl2,Igfbp6,Cyp1b1,Htr2b,Tspan11,Mmp2,Itga11,Svep1,Adamts12,Gpc3,Epha3,Cd248,Dchs1,Icam1,Itgb4,Mmrn2,Reln,Tiam1,Pdgfra,Slit2,Matn2
GO:0022008	neurogenesis	38	1784	9.72e-06	Ccl11,Serpinf1,Ntn4,Egfr,Ptch1,Boc,Zfp521,Csf1r,Prrx1,Lrp4,Wnt2b,Sfrp2,Figf,Sfrp1,Mmp2,Igsf10,Gdf7,Lrp1,Fzd4,Egflam,Flrt2,Gas1,Epha3,Dchs1,Hhip,Lama2,Tanc2,Slc4a10,Ephb2,Itgb4,Cfh,Plxna4,Cdon,Dact1,Reln,Tiam1,Slit2,Matn2	Ccl11,Serpinf1,Ntn4,Egfr,Ptch1,Boc,Zfp521,Csf1r,Prrx1,Lrp4,Wnt2b,Sfrp2,Vegfd,Sfrp1,Mmp2,Igsf10,Gdf7,Lrp1,Fzd4,Egflam,Flrt2,Gas1,Epha3,Dchs1,Hhip,Lama2,Tanc2,Slc4a10,Ephb2,Itgb4,Cfh,Plxna4,Cdon,Dact1,Reln,Tiam1,Slit2,Matn2
GO:0032989	cellular component morphogenesis	21	611	1.09e-05	Egfr,Ptch1,Boc,Csf1r,Lrp4,Gdf7,Lrp1,Egflam,Flrt2,Gas1,Epha3,Lama2,Ephb2,Itgb4,Plxna4,Dact1,Reln,Tiam1,Pdgfra,Slit2,Matn2	Egfr,Ptch1,Boc,Csf1r,Lrp4,Gdf7,Lrp1,Egflam,Flrt2,Gas1,Epha3,Lama2,Ephb2,Itgb4,Plxna4,Dact1,Reln,Tiam1,Pdgfra,Slit2,Matn2
GO:0030182	neuron differentiation	28	1056	1.11e-05	Ntn4,Egfr,Ptch1,Boc,Zfp521,Csf1r,Prrx1,Lrp4,Wnt2b,Figf,Sfrp1,Mmp2,Gdf7,Lrp1,Egflam,Flrt2,Gas1,Epha3,Lama2,Slc4a10,Ephb2,Cfh,Plxna4,Dact1,Reln,Tiam1,Slit2,Matn2	Ntn4,Egfr,Ptch1,Boc,Zfp521,Csf1r,Prrx1,Lrp4,Wnt2b,Vegfd,Sfrp1,Mmp2,Gdf7,Lrp1,Egflam,Flrt2,Gas1,Epha3,Lama2,Slc4a10,Ephb2,Cfh,Plxna4,Dact1,Reln,Tiam1,Slit2,Matn2
GO:0001655	urogenital system development	16	353	1.4e-05	Serpinf1,Nid1,Ptch1,Fbn1,Lrp4,Sfrp1,Mmp2,Gpc3,Dchs1,Col4a4,Dcn,Ephb2,Cfh,Pdgfra,Slit2,Plce1	Serpinf1,Nid1,Ptch1,Fbn1,Lrp4,Sfrp1,Mmp2,Gpc3,Dchs1,Col4a4,Dcn,Ephb2,Cfh,Pdgfra,Slit2,Plce1
GO:0048699	generation of neurons	36	1660	1.46e-05	Ccl11,Serpinf1,Ntn4,Egfr,Ptch1,Boc,Zfp521,Csf1r,Prrx1,Lrp4,Wnt2b,Sfrp2,Figf,Sfrp1,Mmp2,Igsf10,Gdf7,Lrp1,Fzd4,Egflam,Flrt2,Gas1,Epha3,Hhip,Lama2,Tanc2,Slc4a10,Ephb2,Cfh,Plxna4,Cdon,Dact1,Reln,Tiam1,Slit2,Matn2	Ccl11,Serpinf1,Ntn4,Egfr,Ptch1,Boc,Zfp521,Csf1r,Prrx1,Lrp4,Wnt2b,Sfrp2,Vegfd,Sfrp1,Mmp2,Igsf10,Gdf7,Lrp1,Fzd4,Egflam,Flrt2,Gas1,Epha3,Hhip,Lama2,Tanc2,Slc4a10,Ephb2,Cfh,Plxna4,Cdon,Dact1,Reln,Tiam1,Slit2,Matn2
GO:0009611	response to wounding	16	372	2.65e-05	Col1a1,Egfr,Serping1,Entpd2,Procr,F3,Mmp2,Ppl,Hpse,Fbln1,Dcn,Itgb4,Cfh,Vwf,Pdgfra,Matn2	Col1a1,Egfr,Serping1,Entpd2,Procr,F3,Mmp2,Ppl,Hpse,Fbln1,Dcn,Itgb4,Cfh,Vwf,Pdgfra,Matn2
GO:0061564	axon development	16	386	4.22e-05	Ptch1,Boc,Csf1r,Mmp2,Gdf7,Lrp1,Egflam,Flrt2,Gas1,Epha3,Lama2,Ephb2,Plxna4,Reln,Slit2,Matn2	Ptch1,Boc,Csf1r,Mmp2,Gdf7,Lrp1,Egflam,Flrt2,Gas1,Epha3,Lama2,Ephb2,Plxna4,Reln,Slit2,Matn2
GO:0048667	cell morphogenesis involved in neuron differentiation	17	440	4.37e-05	Ptch1,Boc,Csf1r,Lrp4,Gdf7,Lrp1,Egflam,Flrt2,Gas1,Epha3,Lama2,Ephb2,Plxna4,Dact1,Reln,Slit2,Matn2	Ptch1,Boc,Csf1r,Lrp4,Gdf7,Lrp1,Egflam,Flrt2,Gas1,Epha3,Lama2,Ephb2,Plxna4,Dact1,Reln,Slit2,Matn2
GO:0001501	skeletal system development	18	500	5.03e-05	Col1a1,Lrrk1,Fst,Prrx1,Fbn1,Wnt2b,Sfrp2,Sfrp1,Mmp2,Tgfbi,Gas1,Col12a1,Dchs1,Hhip,Col14a1,Pdgfra,Matn2,Glg1	Col1a1,Lrrk1,Fst,Prrx1,Fbn1,Wnt2b,Sfrp2,Sfrp1,Mmp2,Tgfbi,Gas1,Col12a1,Dchs1,Hhip,Col14a1,Pdgfra,Matn2,Glg1
GO:0001932	regulation of protein phosphorylation	32	1449	5.7e-05	Ccl11,Ern1,Lrrk1,C1qtnf1,Igfbp4,Egfr,Igfbp6,Csf1r,Htr2b,Fbn1,Lrp4,Sfrp2,Figf,Sfrp1,Gdf7,Lrp1,Ptpn13,Fzd4,Fbln1,Ldlrad4,Icam1,Ephb2,C1qtnf3,Cdon,Dact1,Heg1,Reln,Tiam1,Pdgfra,Slit2,Gdf10,Plce1	Ccl11,Ern1,Lrrk1,C1qtnf1,Igfbp4,Egfr,Igfbp6,Csf1r,Htr2b,Fbn1,Lrp4,Sfrp2,Vegfd,Sfrp1,Gdf7,Lrp1,Ptpn13,Fzd4,Fbln1,Ldlrad4,Icam1,Ephb2,C1qtnf3,Cdon,Dact1,Heg1,Reln,Tiam1,Pdgfra,Slit2,Gdf10,Plce1
GO:0048518	positive regulation of biological process	79	5869	5.7e-05	Ccl11,Serpinf1,Ern1,Col1a1,Folh1,Clec11a,Nid1,Lrrk1,Aldh1a3,Pcolce2,Lbp,C1qtnf1,Igfbp4,Enpp3,Egfr,Ptch1,Fst,Loxl2,Boc,Igfbp6,Serping1,Smoc2,Cyp1b1,Cfb,C2,Csf1r,Gria4,Htr2b,Prrx1,Fbn1,Lrp4,Siglec1,Wnt2b,Sfrp2,F3,Pcolce,Figf,Sfrp1,Mmp2,Plvap,Col16a1,Gdf7,Lrp1,Hpse,Tm7sf3,Srpx,Fbln2,Fzd4,Nrip1,Fbln1,Egflam,Fam46c,Flrt2,C1ra,Gpc3,Gas1,Epha3,Cd248,Cd209b,Icam1,Lama2,Dcn,Ephb2,Pou2f2,C1qtnf3,Cfh,Steap3…	Ccl11,Serpinf1,Ern1,Col1a1,Folh1,Clec11a,Nid1,Lrrk1,Aldh1a3,Pcolce2,Lbp,C1qtnf1,Igfbp4,Enpp3,Egfr,Ptch1,Fst,Loxl2,Boc,Igfbp6,Serping1,Smoc2,Cyp1b1,Cfb,C2,Csf1r,Gria4,Htr2b,Prrx1,Fbn1,Lrp4,Siglec1,Wnt2b,Sfrp2,F3,Pcolce,Vegfd,Sfrp1,Mmp2,Plvap,Col16a1,Gdf7,Lrp1,Hpse,Tm7sf3,Srpx,Fbln2,Fzd4,Nrip1,Fbln1,Egflam,Fam46c,Flrt2,C1ra,Gpc3,Gas1,Epha3,Cd248,Cd209b,Icam1,Lama2,Dcn,Ephb2,Pou2f2,C1qtnf3,Cfh,Steap…
GO:0001822	kidney development	14	298	5.72e-05	Serpinf1,Nid1,Ptch1,Fbn1,Lrp4,Sfrp1,Gpc3,Dchs1,Col4a4,Dcn,Cfh,Pdgfra,Slit2,Plce1	Serpinf1,Nid1,Ptch1,Fbn1,Lrp4,Sfrp1,Gpc3,Dchs1,Col4a4,Dcn,Cfh,Pdgfra,Slit2,Plce1
GO:0030199	collagen fibril organization	7	47	5.91e-05	Col1a1,Loxl2,Cyp1b1,Sfrp2,Adamts2,Col14a1,Loxl4	Col1a1,Loxl2,Cyp1b1,Sfrp2,Adamts2,Col14a1,Loxl4
GO:0031589	cell-substrate adhesion	11	171	6.16e-05	Nid1,Ntn4,Sfrp1,Itga11,Col16a1,Hpse,Fzd4,Adamts12,Itgb4,Vwf,Tiam1	Nid1,Ntn4,Sfrp1,Itga11,Col16a1,Hpse,Fzd4,Adamts12,Itgb4,Vwf,Tiam1
GO:0009987	cellular process	139	13330	6.44e-05	Ccl11,Serpinf1,Ern1,Col1a1,Folh1,Man1a,Clec11a,Nid1,Vipr2,Lrrk1,Aldh1a3,Pcolce2,Ctsk,Lbp,C1qtnf1,Igfbp4,Enpp3,Ntn4,Egfr,Abca8b,Ptch1,Fst,Scara5,Loxl2,Boc,Igfbp6,Smoc2,Emilin2,Cyp1b1,Cfb,Zfp521,Csf1r,Gria4,Htr2b,Prrx1,Entpd2,Fbn1,Lrp4,Siglec1,Cpxm1,Wnt2b,Prss12,Sfrp2,F3,Man2b2,Pcolce,Gxylt2,Tspan11,Cpxm2,Aff2,Figf,Sfrp1,Mmp2,Itga11,Calml4,Nt5e,Plvap,Abca6,Col16a1,Abca9,Igsf10,Tgfbi,Gdf7,Qpct,Ppl,C…	Ccl11,Serpinf1,Ern1,Col1a1,Folh1,Man1a,Clec11a,Nid1,Vipr2,Lrrk1,Aldh1a3,Pcolce2,Ctsk,Lbp,C1qtnf1,Igfbp4,Enpp3,Ntn4,Egfr,Abca8b,Ptch1,Fst,Scara5,Loxl2,Boc,Igfbp6,Smoc2,Emilin2,Cyp1b1,Cfb,Zfp521,Csf1r,Gria4,Htr2b,Prrx1,Entpd2,Fbn1,Lrp4,Siglec1,Cpxm1,Wnt2b,Prss12,Sfrp2,F3,Man2b2,Pcolce,Gxylt2,Tspan11,Cpxm2,Aff2,Vegfd,Sfrp1,Mmp2,Itga11,Calml4,Nt5e,Plvap,Abca6,Col16a1,Abca9,Igsf10,Tgfbi,Gdf7,Qpct,Ppl,…
GO:0042060	wound healing	13	265	8.81e-05	Col1a1,Egfr,Serping1,Entpd2,Procr,F3,Ppl,Hpse,Fbln1,Dcn,Cfh,Vwf,Pdgfra	Col1a1,Egfr,Serping1,Entpd2,Procr,F3,Ppl,Hpse,Fbln1,Dcn,Cfh,Vwf,Pdgfra
GO:0048468	cell development	35	1730	9.31e-05	Lrrk1,Ntn4,Egfr,Ptch1,Boc,Csf1r,Htr2b,Lrp4,Sfrp2,Sfrp1,Mmp2,Gdf7,Lrp1,Fzd4,Egflam,Flrt2,Gas1,Epha3,Col12a1,Icam1,Lama2,Slc4a10,Ephb2,Itgb4,Pou2f2,Col14a1,Cfh,Plxna4,Dact1,Heg1,Reln,Tiam1,Pdgfra,Slit2,Matn2	Lrrk1,Ntn4,Egfr,Ptch1,Boc,Csf1r,Htr2b,Lrp4,Sfrp2,Sfrp1,Mmp2,Gdf7,Lrp1,Fzd4,Egflam,Flrt2,Gas1,Epha3,Col12a1,Icam1,Lama2,Slc4a10,Ephb2,Itgb4,Pou2f2,Col14a1,Cfh,Plxna4,Dact1,Heg1,Reln,Tiam1,Pdgfra,Slit2,Matn2
GO:0042325	regulation of phosphorylation	33	1591	0.00012	Ccl11,Ern1,Lrrk1,C1qtnf1,Igfbp4,Egfr,Igfbp6,Csf1r,Htr2b,Fbn1,Lrp4,Sfrp2,Figf,Sfrp1,Gdf7,Lrp1,Ptpn13,Fzd4,Fbln1,Epha3,Ldlrad4,Icam1,Ephb2,C1qtnf3,Cdon,Dact1,Heg1,Reln,Tiam1,Pdgfra,Slit2,Gdf10,Plce1	Ccl11,Ern1,Lrrk1,C1qtnf1,Igfbp4,Egfr,Igfbp6,Csf1r,Htr2b,Fbn1,Lrp4,Sfrp2,Vegfd,Sfrp1,Gdf7,Lrp1,Ptpn13,Fzd4,Fbln1,Epha3,Ldlrad4,Icam1,Ephb2,C1qtnf3,Cdon,Dact1,Heg1,Reln,Tiam1,Pdgfra,Slit2,Gdf10,Plce1
GO:0043408	regulation of MAPK cascade	21	723	0.00012	Ccl11,Ern1,C1qtnf1,Igfbp4,Egfr,Igfbp6,Csf1r,Htr2b,Sfrp2,Sfrp1,Lrp1,Fzd4,Fbln1,Icam1,Ephb2,C1qtnf3,Cdon,Dact1,Tiam1,Pdgfra,Plce1	Ccl11,Ern1,C1qtnf1,Igfbp4,Egfr,Igfbp6,Csf1r,Htr2b,Sfrp2,Sfrp1,Lrp1,Fzd4,Fbln1,Icam1,Ephb2,C1qtnf3,Cdon,Dact1,Tiam1,Pdgfra,Plce1
GO:0048666	neuron development	23	855	0.00012	Ntn4,Egfr,Ptch1,Boc,Csf1r,Lrp4,Mmp2,Gdf7,Lrp1,Egflam,Flrt2,Gas1,Epha3,Lama2,Slc4a10,Ephb2,Cfh,Plxna4,Dact1,Reln,Tiam1,Slit2,Matn2	Ntn4,Egfr,Ptch1,Boc,Csf1r,Lrp4,Mmp2,Gdf7,Lrp1,Egflam,Flrt2,Gas1,Epha3,Lama2,Slc4a10,Ephb2,Cfh,Plxna4,Dact1,Reln,Tiam1,Slit2,Matn2
GO:0040017	positive regulation of locomotion	19	605	0.00013	Ccl11,Col1a1,Lbp,Egfr,Smoc2,Cyp1b1,Csf1r,F3,Figf,Mmp2,Plvap,Lrp1,Fbln1,Icam1,Ccbe1,Reln,Tiam1,Pdgfra,Slit2	Ccl11,Col1a1,Lbp,Egfr,Smoc2,Cyp1b1,Csf1r,F3,Vegfd,Mmp2,Plvap,Lrp1,Fbln1,Icam1,Ccbe1,Reln,Tiam1,Pdgfra,Slit2
GO:1905330	regulation of morphogenesis of an epithelium	9	113	0.00013	Ntn4,Wnt2b,Sfrp2,Sfrp1,Btbd7,Adamts12,Gpc3,Dact1,Pdgfra	Ntn4,Wnt2b,Sfrp2,Sfrp1,Btbd7,Adamts12,Gpc3,Dact1,Pdgfra
GO:0030154	cell differentiation	56	3674	0.00017	Ccl11,Serpinf1,Col1a1,Lrrk1,Ntn4,Egfr,Ptch1,Fst,Loxl2,Boc,Zfp521,Csf1r,Htr2b,Prrx1,Lrp4,Wnt2b,Sfrp2,Figf,Sfrp1,Mmp2,Igsf10,Tgfbi,Gdf7,Ppl,Lrp1,Fzd4,Egflam,Flrt2,Gpc3,Gas1,Epha3,Col12a1,Dchs1,Hhip,Icam1,Lama2,Tanc2,Ptgfrn,Slc4a10,Ephb2,Itgb4,Anpep,Pou2f2,Col14a1,Ildr2,Cfh,Plxna4,Cdon,Dact1,Heg1,Reln,Tiam1,Pdgfra,Slit2,Matn2,Gdf10	Ccl11,Serpinf1,Col1a1,Lrrk1,Ntn4,Egfr,Ptch1,Fst,Loxl2,Boc,Zfp521,Csf1r,Htr2b,Prrx1,Lrp4,Wnt2b,Sfrp2,Vegfd,Sfrp1,Mmp2,Igsf10,Tgfbi,Gdf7,Ppl,Lrp1,Fzd4,Egflam,Flrt2,Gpc3,Gas1,Epha3,Col12a1,Dchs1,Hhip,Icam1,Lama2,Tanc2,Ptgfrn,Slc4a10,Ephb2,Itgb4,Anpep,Pou2f2,Col14a1,Ildr2,Cfh,Plxna4,Cdon,Dact1,Heg1,Reln,Tiam1,Pdgfra,Slit2,Matn2,Gdf10
GO:0042327	positive regulation of phosphorylation	26	1085	0.00017	Ccl11,Ern1,Lrrk1,C1qtnf1,Igfbp4,Egfr,Igfbp6,Csf1r,Htr2b,Fbn1,Lrp4,Sfrp2,Figf,Gdf7,Lrp1,Fzd4,Epha3,Icam1,Ephb2,C1qtnf3,Cdon,Reln,Tiam1,Pdgfra,Gdf10,Plce1	Ccl11,Ern1,Lrrk1,C1qtnf1,Igfbp4,Egfr,Igfbp6,Csf1r,Htr2b,Fbn1,Lrp4,Sfrp2,Vegfd,Gdf7,Lrp1,Fzd4,Epha3,Icam1,Ephb2,C1qtnf3,Cdon,Reln,Tiam1,Pdgfra,Gdf10,Plce1
GO:0045595	regulation of cell differentiation	36	1868	0.00017	Ccl11,Serpinf1,Col1a1,Egfr,Ptch1,Fst,Loxl2,Boc,Csf1r,Prrx1,Fbn1,Lrp4,Sfrp2,Sfrp1,Igsf10,Gdf7,Lrp1,Fzd4,Fbln1,Adamts12,Flrt2,Epha3,Ldlrad4,Tanc2,Tmem176a,Ephb2,Col14a1,Plxna4,Cdon,Dact1,Reln,Tiam1,Pdgfra,Slit2,Gdf10,Glg1	Ccl11,Serpinf1,Col1a1,Egfr,Ptch1,Fst,Loxl2,Boc,Csf1r,Prrx1,Fbn1,Lrp4,Sfrp2,Sfrp1,Igsf10,Gdf7,Lrp1,Fzd4,Fbln1,Adamts12,Flrt2,Epha3,Ldlrad4,Tanc2,Tmem176a,Ephb2,Col14a1,Plxna4,Cdon,Dact1,Reln,Tiam1,Pdgfra,Slit2,Gdf10,Glg1
GO:0030335	positive regulation of cell migration	18	567	0.00022	Ccl11,Col1a1,Lbp,Egfr,Smoc2,Cyp1b1,Csf1r,F3,Figf,Mmp2,Plvap,Lrp1,Fbln1,Icam1,Ccbe1,Reln,Tiam1,Pdgfra	Ccl11,Col1a1,Lbp,Egfr,Smoc2,Cyp1b1,Csf1r,F3,Vegfd,Mmp2,Plvap,Lrp1,Fbln1,Icam1,Ccbe1,Reln,Tiam1,Pdgfra
GO:0031175	neuron projection development	20	697	0.00025	Egfr,Ptch1,Boc,Csf1r,Lrp4,Mmp2,Gdf7,Lrp1,Egflam,Flrt2,Gas1,Epha3,Lama2,Ephb2,Plxna4,Dact1,Reln,Tiam1,Slit2,Matn2	Egfr,Ptch1,Boc,Csf1r,Lrp4,Mmp2,Gdf7,Lrp1,Egflam,Flrt2,Gas1,Epha3,Lama2,Ephb2,Plxna4,Dact1,Reln,Tiam1,Slit2,Matn2
GO:0051093	negative regulation of developmental process	25	1043	0.00026	Ccl11,Serpinf1,Ctsk,Egfr,Ptch1,Fst,Loxl2,Fbn1,Lrp4,Sfrp2,Angptl7,Sfrp1,Lrp1,Stab1,Fbln1,Adamts12,Epha3,Ldlrad4,Hhip,Tmem176a,Dcn,Ephb2,Mmrn2,Slit2,Gdf10	Ccl11,Serpinf1,Ctsk,Egfr,Ptch1,Fst,Loxl2,Fbn1,Lrp4,Sfrp2,Angptl7,Sfrp1,Lrp1,Stab1,Fbln1,Adamts12,Epha3,Ldlrad4,Hhip,Tmem176a,Dcn,Ephb2,Mmrn2,Slit2,Gdf10
GO:0001763	morphogenesis of a branching structure	11	207	0.00029	Ccl11,Ptch1,Sfrp2,Sfrp1,Col16a1,Gdf7,Btbd7,Gpc3,Dchs1,Hhip,Slit2	Ccl11,Ptch1,Sfrp2,Sfrp1,Col16a1,Gdf7,Btbd7,Gpc3,Dchs1,Hhip,Slit2
GO:0043010	camera-type eye development	14	355	0.00031	Serpinf1,Aldh1a3,Egfr,Cyp1b1,Fbn1,Angptl7,Cc2d2a,Fzd4,Gas1,Col8a2,Ephb2,Cfh,Cdon,Pdgfra	Serpinf1,Aldh1a3,Egfr,Cyp1b1,Fbn1,Angptl7,Cc2d2a,Fzd4,Gas1,Col8a2,Ephb2,Cfh,Cdon,Pdgfra
GO:0048729	tissue morphogenesis	19	646	0.00031	Ccl11,Aldh1a3,Egfr,Ptch1,Fst,Sfrp2,Sfrp1,Mmp2,Gdf7,Btbd7,Cc2d2a,Gpc3,Col12a1,Dchs1,Hhip,Col14a1,Heg1,Slit2,Matn2	Ccl11,Aldh1a3,Egfr,Ptch1,Fst,Sfrp2,Sfrp1,Mmp2,Gdf7,Btbd7,Cc2d2a,Gpc3,Col12a1,Dchs1,Hhip,Col14a1,Heg1,Slit2,Matn2
GO:0007399	nervous system development	41	2358	0.00032	Ccl11,Serpinf1,Aldh1a3,Ntn4,Egfr,Ptch1,Boc,Zfp521,Csf1r,Prrx1,Lrp4,Wnt2b,Sfrp2,Figf,Sfrp1,Mmp2,Igsf10,Gdf7,Lgi2,Lrp1,Cc2d2a,Fzd4,Egflam,Flrt2,Gas1,Epha3,Dchs1,Hhip,Lama2,Tanc2,Slc4a10,Ephb2,Itgb4,Cfh,Plxna4,Cdon,Dact1,Reln,Tiam1,Slit2,Matn2	Ccl11,Serpinf1,Aldh1a3,Ntn4,Egfr,Ptch1,Boc,Zfp521,Csf1r,Prrx1,Lrp4,Wnt2b,Sfrp2,Vegfd,Sfrp1,Mmp2,Igsf10,Gdf7,Lgi2,Lrp1,Cc2d2a,Fzd4,Egflam,Flrt2,Gas1,Epha3,Dchs1,Hhip,Lama2,Tanc2,Slc4a10,Ephb2,Itgb4,Cfh,Plxna4,Cdon,Dact1,Reln,Tiam1,Slit2,Matn2
GO:0048705	skeletal system morphogenesis	12	259	0.00035	Col1a1,Prrx1,Sfrp2,Sfrp1,Mmp2,Gas1,Col12a1,Hhip,Col14a1,Pdgfra,Matn2,Glg1	Col1a1,Prrx1,Sfrp2,Sfrp1,Mmp2,Gas1,Col12a1,Hhip,Col14a1,Pdgfra,Matn2,Glg1
GO:0051094	positive regulation of developmental process	31	1533	0.00039	Ccl11,Serpinf1,Col1a1,Ptch1,Fst,Loxl2,Boc,Smoc2,Cyp1b1,Csf1r,Wnt2b,Sfrp2,F3,Figf,Sfrp1,Gdf7,Lrp1,Hpse,Fzd4,Flrt2,Epha3,Dcn,Ephb2,Plxna4,Cdon,Dact1,Ccbe1,Reln,Tiam1,Pdgfra,Gdf10	Ccl11,Serpinf1,Col1a1,Ptch1,Fst,Loxl2,Boc,Smoc2,Cyp1b1,Csf1r,Wnt2b,Sfrp2,F3,Vegfd,Sfrp1,Gdf7,Lrp1,Hpse,Fzd4,Flrt2,Epha3,Dcn,Ephb2,Plxna4,Cdon,Dact1,Ccbe1,Reln,Tiam1,Pdgfra,Gdf10
GO:0001934	positive regulation of protein phosphorylation	24	1010	0.00046	Ccl11,Ern1,Lrrk1,C1qtnf1,Igfbp4,Egfr,Igfbp6,Csf1r,Htr2b,Fbn1,Lrp4,Sfrp2,Figf,Gdf7,Lrp1,Fzd4,Icam1,C1qtnf3,Cdon,Reln,Tiam1,Pdgfra,Gdf10,Plce1	Ccl11,Ern1,Lrrk1,C1qtnf1,Igfbp4,Egfr,Igfbp6,Csf1r,Htr2b,Fbn1,Lrp4,Sfrp2,Vegfd,Gdf7,Lrp1,Fzd4,Icam1,C1qtnf3,Cdon,Reln,Tiam1,Pdgfra,Gdf10,Plce1
GO:0006956	complement activation	6	44	0.00048	Serping1,Cfb,C2,C1ra,Cfh,C1s1	Serping1,Cfb,C2,C1ra,Cfh,C1s1
GO:0065008	regulation of biological quality	56	3822	0.00049	Ccl11,Serpinf1,Ern1,Lrrk1,Aldh1a3,Ctsk,Lbp,C1qtnf1,Egfr,Ptch1,Scara5,Serping1,Cyp1b1,Csf1r,Gria4,Htr2b,Entpd2,Fbn1,Lrp4,Procr,F3,Sfrp1,Mmp2,Piezo2,Sorcs2,Bace2,Lrp1,Hpse,Tm7sf3,Fzd4,Nrip1,Fbln1,Fam46c,Flrt2,Icam1,Cp,Tanc2,Slc4a10,Dcn,Ephb2,Anpep,Col14a1,C1qtnf3,Ildr2,Cfh,Vwf,Steap3,Plxna4,Dact1,Heg1,Reln,Tiam1,Pdgfra,Slit2,Naalad2,Plce1	Ccl11,Serpinf1,Ern1,Lrrk1,Aldh1a3,Ctsk,Lbp,C1qtnf1,Egfr,Ptch1,Scara5,Serping1,Cyp1b1,Csf1r,Gria4,Htr2b,Entpd2,Fbn1,Lrp4,Procr,F3,Sfrp1,Mmp2,Piezo2,Sorcs2,Bace2,Lrp1,Hpse,Tm7sf3,Fzd4,Nrip1,Fbln1,Fam46c,Flrt2,Icam1,Cp,Tanc2,Slc4a10,Dcn,Ephb2,Anpep,Col14a1,C1qtnf3,Ildr2,Cfh,Vwf,Steap3,Plxna4,Dact1,Heg1,Reln,Tiam1,Pdgfra,Slit2,Naalad2,Plce1
GO:0032879	regulation of localization	45	2806	0.00068	Ccl11,Serpinf1,Col1a1,Lbp,C1qtnf1,Egfr,Ptch1,Smoc2,Cyp1b1,C2,Csf1r,Htr2b,Lrp4,Sfrp2,F3,Figf,Sfrp1,Mmp2,Plvap,Igsf10,Lrp1,Tm7sf3,Fbln1,Flrt2,Gpc3,Gas1,Epha3,Ldlrad4,Cd209b,Icam1,Lama2,Cldn10,Dcn,Ephb2,Podn,Anpep,C1qtnf3,Mmrn2,Plxna4,Ccbe1,Reln,Tiam1,Pdgfra,Slit2,Plce1	Ccl11,Serpinf1,Col1a1,Lbp,C1qtnf1,Egfr,Ptch1,Smoc2,Cyp1b1,C2,Csf1r,Htr2b,Lrp4,Sfrp2,F3,Vegfd,Sfrp1,Mmp2,Plvap,Igsf10,Lrp1,Tm7sf3,Fbln1,Flrt2,Gpc3,Gas1,Epha3,Ldlrad4,Cd209b,Icam1,Lama2,Cldn10,Dcn,Ephb2,Podn,Anpep,C1qtnf3,Mmrn2,Plxna4,Ccbe1,Reln,Tiam1,Pdgfra,Slit2,Plce1
GO:2000050	regulation of non-canonical Wnt signaling pathway	5	26	0.00073	Sfrp2,Sfrp1,Gpc3,Dact1,Tiam1	Sfrp2,Sfrp1,Gpc3,Dact1,Tiam1
GO:0051247	positive regulation of protein metabolic process	32	1675	0.00077	Ccl11,Ern1,Lrrk1,Pcolce2,C1qtnf1,Igfbp4,Egfr,Igfbp6,Cyp1b1,Csf1r,Htr2b,Fbn1,Lrp4,Sfrp2,F3,Pcolce,Figf,Gdf7,Lrp1,Fzd4,Fbln1,Gpc3,Icam1,C1qtnf3,Cdon,Dact1,Ccbe1,Reln,Tiam1,Pdgfra,Gdf10,Plce1	Ccl11,Ern1,Lrrk1,Pcolce2,C1qtnf1,Igfbp4,Egfr,Igfbp6,Cyp1b1,Csf1r,Htr2b,Fbn1,Lrp4,Sfrp2,F3,Pcolce,Vegfd,Gdf7,Lrp1,Fzd4,Fbln1,Gpc3,Icam1,C1qtnf3,Cdon,Dact1,Ccbe1,Reln,Tiam1,Pdgfra,Gdf10,Plce1
GO:0032270	positive regulation of cellular protein metabolic process	31	1600	0.00084	Ccl11,Ern1,Lrrk1,Pcolce2,C1qtnf1,Igfbp4,Egfr,Igfbp6,Cyp1b1,Csf1r,Htr2b,Fbn1,Lrp4,Sfrp2,F3,Pcolce,Figf,Gdf7,Lrp1,Fzd4,Fbln1,Icam1,C1qtnf3,Cdon,Dact1,Ccbe1,Reln,Tiam1,Pdgfra,Gdf10,Plce1	Ccl11,Ern1,Lrrk1,Pcolce2,C1qtnf1,Igfbp4,Egfr,Igfbp6,Cyp1b1,Csf1r,Htr2b,Fbn1,Lrp4,Sfrp2,F3,Pcolce,Vegfd,Gdf7,Lrp1,Fzd4,Fbln1,Icam1,C1qtnf3,Cdon,Dact1,Ccbe1,Reln,Tiam1,Pdgfra,Gdf10,Plce1
GO:0009605	response to external stimulus	38	2199	0.00085	Ccl11,Col1a1,Aldh1a3,Lbp,Egfr,Ptch1,Boc,Serping1,Cfb,C2,Csf1r,Wnt2b,Sfrp2,Figf,Sfrp1,Mmp2,Gdf7,Piezo2,Lrp1,Stab1,Egflam,Flrt2,C1ra,Gpc3,Gas1,Epha3,Cd209b,Lama2,Dcn,Ephb2,Cfh,Plxna4,Reln,C1s1,Pdgfra,Rnase4,Slit2,Matn2	Ccl11,Col1a1,Aldh1a3,Lbp,Egfr,Ptch1,Boc,Serping1,Cfb,C2,Csf1r,Wnt2b,Sfrp2,Vegfd,Sfrp1,Mmp2,Gdf7,Piezo2,Lrp1,Stab1,Egflam,Flrt2,C1ra,Gpc3,Gas1,Epha3,Cd209b,Lama2,Dcn,Ephb2,Cfh,Plxna4,Reln,C1s1,Pdgfra,Rnase4,Slit2,Matn2
GO:0048598	embryonic morphogenesis	18	637	0.00086	Aldh1a3,Ptch1,Htr2b,Prrx1,Fbn1,Lrp4,Sfrp2,Sfrp1,Mmp2,Gdf7,Cc2d2a,Gpc3,Gas1,Col12a1,Ephb2,Cdon,Dact1,Pdgfra	Aldh1a3,Ptch1,Htr2b,Prrx1,Fbn1,Lrp4,Sfrp2,Sfrp1,Mmp2,Gdf7,Cc2d2a,Gpc3,Gas1,Col12a1,Ephb2,Cdon,Dact1,Pdgfra
GO:0090288	negative regulation of cellular response to growth factor stimulus	9	151	0.00091	Fbn1,Sfrp2,Sfrp1,Adamts12,Ldlrad4,Dcn,Mmrn2,Slit2,Glg1	Fbn1,Sfrp2,Sfrp1,Adamts12,Ldlrad4,Dcn,Mmrn2,Slit2,Glg1
GO:0098609	cell-cell adhesion	14	398	0.00092	Egfr,Boc,Cyp1b1,Nt5e,Col16a1,Svep1,Epha3,Dchs1,Icam1,Cldn10,Cfh,Cdon,Pdgfra,Slit2	Egfr,Boc,Cyp1b1,Nt5e,Col16a1,Svep1,Epha3,Dchs1,Icam1,Cldn10,Cfh,Cdon,Pdgfra,Slit2
GO:0033627	cell adhesion mediated by integrin	5	28	0.00093	Fbn1,Itga11,Col16a1,Icam1,Itgb4	Fbn1,Itga11,Col16a1,Icam1,Itgb4
GO:0048589	developmental growth	15	458	0.00093	Ccl11,Lrp4,Sfrp2,Sfrp1,Igsf10,Gas1,Col12a1,Ptgfrn,Slc4a10,Col14a1,Heg1,Tiam1,Pdgfra,Slit2,Matn2	Ccl11,Lrp4,Sfrp2,Sfrp1,Igsf10,Gas1,Col12a1,Ptgfrn,Slc4a10,Col14a1,Heg1,Tiam1,Pdgfra,Slit2,Matn2
GO:0061138	morphogenesis of a branching epithelium	10	195	0.00093	Ccl11,Ptch1,Sfrp2,Sfrp1,Gdf7,Btbd7,Gpc3,Dchs1,Hhip,Slit2	Ccl11,Ptch1,Sfrp2,Sfrp1,Gdf7,Btbd7,Gpc3,Dchs1,Hhip,Slit2
GO:0007596	blood coagulation	8	115	0.00097	Serping1,Entpd2,Procr,F3,Fbln1,Cfh,Vwf,Pdgfra	Serping1,Entpd2,Procr,F3,Fbln1,Cfh,Vwf,Pdgfra
GO:0050794	regulation of cellular process	106	9541	0.001	Ccl11,Serpinf1,Ern1,Col1a1,Folh1,Clec11a,Nid1,Vipr2,Lrrk1,Aldh1a3,Pcolce2,Lbp,C1qtnf1,Igfbp4,Enpp3,Egfr,Ptch1,Fst,Loxl2,Boc,Igfbp6,Serping1,Smoc2,Cyp1b1,C2,Csf1r,Gria4,Htr2b,Prrx1,Entpd2,Fbn1,Lrp4,Siglec1,Wnt2b,Sfrp2,F3,Angptl7,Pcolce,Aff2,Figf,Sfrp1,Mmp2,Itga11,Calml4,Plvap,Col16a1,Igsf10,Gdf7,Cpz,Sorcs2,Bace2,Lrp1,Hpse,Tm7sf3,Svep1,Srpx,Ptpn13,Cc2d2a,Fbln2,Fzd4,Nrip1,Fbln1,Egflam,Fam46c,Adamts1…	Ccl11,Serpinf1,Ern1,Col1a1,Folh1,Clec11a,Nid1,Vipr2,Lrrk1,Aldh1a3,Pcolce2,Lbp,C1qtnf1,Igfbp4,Enpp3,Egfr,Ptch1,Fst,Loxl2,Boc,Igfbp6,Serping1,Smoc2,Cyp1b1,C2,Csf1r,Gria4,Htr2b,Prrx1,Entpd2,Fbn1,Lrp4,Siglec1,Wnt2b,Sfrp2,F3,Angptl7,Pcolce,Aff2,Vegfd,Sfrp1,Mmp2,Itga11,Calml4,Plvap,Col16a1,Igsf10,Gdf7,Cpz,Sorcs2,Bace2,Lrp1,Hpse,Tm7sf3,Svep1,Srpx,Ptpn13,Cc2d2a,Fbln2,Fzd4,Nrip1,Fbln1,Egflam,Fam46c,Adamts…
GO:1901342	regulation of vasculature development	13	349	0.001	Ccl11,Serpinf1,Smoc2,Cyp1b1,Sfrp2,F3,Angptl7,Figf,Stab1,Hhip,Dcn,Mmrn2,Ccbe1	Ccl11,Serpinf1,Smoc2,Cyp1b1,Sfrp2,F3,Angptl7,Vegfd,Stab1,Hhip,Dcn,Mmrn2,Ccbe1
GO:1902531	regulation of intracellular signal transduction	30	1556	0.0011	Ccl11,Ern1,Lrrk1,C1qtnf1,Igfbp4,Egfr,Igfbp6,Csf1r,Htr2b,Sfrp2,F3,Sfrp1,Lrp1,Hpse,Ptpn13,Fzd4,Fbln1,Icam1,Dcn,Ephb2,C1qtnf3,Steap3,Cdon,Dact1,Heg1,Reln,Tiam1,Pdgfra,Slit2,Plce1	Ccl11,Ern1,Lrrk1,C1qtnf1,Igfbp4,Egfr,Igfbp6,Csf1r,Htr2b,Sfrp2,F3,Sfrp1,Lrp1,Hpse,Ptpn13,Fzd4,Fbln1,Icam1,Dcn,Ephb2,C1qtnf3,Steap3,Cdon,Dact1,Heg1,Reln,Tiam1,Pdgfra,Slit2,Plce1
GO:0009790	embryo development	25	1165	0.0012	Col1a1,Aldh1a3,Egfr,Ptch1,Htr2b,Prrx1,Fbn1,Lrp4,Sfrp2,Sfrp1,Mmp2,Gdf7,Cc2d2a,Fam46c,Gpc3,Gas1,Col12a1,Dchs1,Tanc2,Ephb2,Cdon,Dact1,Heg1,Pdgfra,Slit2	Col1a1,Aldh1a3,Egfr,Ptch1,Htr2b,Prrx1,Fbn1,Lrp4,Sfrp2,Sfrp1,Mmp2,Gdf7,Cc2d2a,Fam46c,Gpc3,Gas1,Col12a1,Dchs1,Tanc2,Ephb2,Cdon,Dact1,Heg1,Pdgfra,Slit2
GO:0043410	positive regulation of MAPK cascade	16	531	0.0012	Ccl11,Ern1,C1qtnf1,Igfbp4,Egfr,Igfbp6,Csf1r,Htr2b,Lrp1,Fzd4,Icam1,C1qtnf3,Cdon,Tiam1,Pdgfra,Plce1	Ccl11,Ern1,C1qtnf1,Igfbp4,Egfr,Igfbp6,Csf1r,Htr2b,Lrp1,Fzd4,Icam1,C1qtnf3,Cdon,Tiam1,Pdgfra,Plce1
GO:0051240	positive regulation of multicellular organismal process	34	1902	0.0012	Ccl11,Serpinf1,Col1a1,Lbp,C1qtnf1,Egfr,Fst,Loxl2,Smoc2,Cyp1b1,Csf1r,Htr2b,Wnt2b,Sfrp2,F3,Figf,Gdf7,Lrp1,Hpse,Fzd4,Flrt2,Epha3,Cd209b,Icam1,Ephb2,C1qtnf3,Plxna4,Cdon,Ccbe1,Heg1,Reln,Tiam1,Pdgfra,Gdf10	Ccl11,Serpinf1,Col1a1,Lbp,C1qtnf1,Egfr,Fst,Loxl2,Smoc2,Cyp1b1,Csf1r,Htr2b,Wnt2b,Sfrp2,F3,Vegfd,Gdf7,Lrp1,Hpse,Fzd4,Flrt2,Epha3,Cd209b,Icam1,Ephb2,C1qtnf3,Plxna4,Cdon,Ccbe1,Heg1,Reln,Tiam1,Pdgfra,Gdf10
GO:0048585	negative regulation of response to stimulus	30	1571	0.0013	Serpinf1,C1qtnf1,Enpp3,Ptch1,Fst,Serping1,Htr2b,Fbn1,Lrp4,Sfrp2,Sfrp1,Nt5e,Lrp1,Fbln1,Adamts12,Gpc3,Gas1,Ldlrad4,Hhip,Icam1,Dcn,Ephb2,C1qtnf3,Mmrn2,Dact1,Heg1,Bicc1,Pdgfra,Slit2,Glg1	Serpinf1,C1qtnf1,Enpp3,Ptch1,Fst,Serping1,Htr2b,Fbn1,Lrp4,Sfrp2,Sfrp1,Nt5e,Lrp1,Fbln1,Adamts12,Gpc3,Gas1,Ldlrad4,Hhip,Icam1,Dcn,Ephb2,C1qtnf3,Mmrn2,Dact1,Heg1,Bicc1,Pdgfra,Slit2,Glg1
GO:0008283	cell population proliferation	16	541	0.0014	Ern1,Igfbp4,Ptch1,Fst,Loxl2,Cfb,Csf1r,Wnt2b,Sfrp2,Figf,Tgfbi,Lrp1,Gpc3,Col8a2,Dchs1,Hhip	Ern1,Igfbp4,Ptch1,Fst,Loxl2,Cfb,Csf1r,Wnt2b,Sfrp2,Vegfd,Tgfbi,Lrp1,Gpc3,Col8a2,Dchs1,Hhip
GO:0045765	regulation of angiogenesis	12	313	0.0016	Ccl11,Serpinf1,Smoc2,Cyp1b1,Sfrp2,F3,Figf,Stab1,Hhip,Dcn,Mmrn2,Ccbe1	Ccl11,Serpinf1,Smoc2,Cyp1b1,Sfrp2,F3,Vegfd,Stab1,Hhip,Dcn,Mmrn2,Ccbe1
GO:0010810	regulation of cell-substrate adhesion	10	213	0.0017	Col1a1,Nid1,Smoc2,Col16a1,Lrp1,Fbln2,Fzd4,Fbln1,Egflam,Epha3	Col1a1,Nid1,Smoc2,Col16a1,Lrp1,Fbln2,Fzd4,Fbln1,Egflam,Epha3
GO:0032268	regulation of cellular protein metabolic process	42	2657	0.0017	Ccl11,Serpinf1,Ern1,Lrrk1,Pcolce2,C1qtnf1,Igfbp4,Egfr,Igfbp6,Serping1,Cyp1b1,Csf1r,Htr2b,Fbn1,Lrp4,Sfrp2,F3,Pcolce,Figf,Sfrp1,Gdf7,Lrp1,Ptpn13,Fzd4,Fbln1,Gpc3,Gas1,Ldlrad4,Icam1,Ephb2,C1qtnf3,Cdon,Dact1,Ccbe1,Heg1,Reln,Tiam1,Pdgfra,Slit2,Gdf10,Plce1,Glg1	Ccl11,Serpinf1,Ern1,Lrrk1,Pcolce2,C1qtnf1,Igfbp4,Egfr,Igfbp6,Serping1,Cyp1b1,Csf1r,Htr2b,Fbn1,Lrp4,Sfrp2,F3,Pcolce,Vegfd,Sfrp1,Gdf7,Lrp1,Ptpn13,Fzd4,Fbln1,Gpc3,Gas1,Ldlrad4,Icam1,Ephb2,C1qtnf3,Cdon,Dact1,Ccbe1,Heg1,Reln,Tiam1,Pdgfra,Slit2,Gdf10,Plce1,Glg1
GO:1902533	positive regulation of intracellular signal transduction	22	967	0.0018	Ccl11,Ern1,Lrrk1,C1qtnf1,Igfbp4,Egfr,Igfbp6,Csf1r,Htr2b,F3,Lrp1,Hpse,Fzd4,Icam1,Dcn,C1qtnf3,Steap3,Cdon,Reln,Tiam1,Pdgfra,Plce1	Ccl11,Ern1,Lrrk1,C1qtnf1,Igfbp4,Egfr,Igfbp6,Csf1r,Htr2b,F3,Lrp1,Hpse,Fzd4,Icam1,Dcn,C1qtnf3,Steap3,Cdon,Reln,Tiam1,Pdgfra,Plce1
GO:0010717	regulation of epithelial to mesenchymal transition	7	92	0.0019	Col1a1,Loxl2,Sfrp2,Sfrp1,Epha3,Ldlrad4,Tiam1	Col1a1,Loxl2,Sfrp2,Sfrp1,Epha3,Ldlrad4,Tiam1
GO:0048522	positive regulation of cellular process	69	5407	0.0021	Ccl11,Serpinf1,Ern1,Col1a1,Folh1,Clec11a,Nid1,Lrrk1,Aldh1a3,Pcolce2,Lbp,C1qtnf1,Igfbp4,Egfr,Ptch1,Loxl2,Boc,Igfbp6,Smoc2,Cyp1b1,C2,Csf1r,Gria4,Htr2b,Prrx1,Fbn1,Lrp4,Siglec1,Sfrp2,F3,Pcolce,Figf,Sfrp1,Mmp2,Plvap,Col16a1,Gdf7,Lrp1,Hpse,Tm7sf3,Srpx,Fbln2,Fzd4,Nrip1,Fbln1,Egflam,Flrt2,Gpc3,Gas1,Epha3,Cd248,Cd209b,Icam1,Lama2,Dcn,Ephb2,Pou2f2,C1qtnf3,Steap3,Plxna4,Cdon,Dact1,Ccbe1,Reln,Tiam1,Pdgfra,Sl…	Ccl11,Serpinf1,Ern1,Col1a1,Folh1,Clec11a,Nid1,Lrrk1,Aldh1a3,Pcolce2,Lbp,C1qtnf1,Igfbp4,Egfr,Ptch1,Loxl2,Boc,Igfbp6,Smoc2,Cyp1b1,C2,Csf1r,Gria4,Htr2b,Prrx1,Fbn1,Lrp4,Siglec1,Sfrp2,F3,Pcolce,Vegfd,Sfrp1,Mmp2,Plvap,Col16a1,Gdf7,Lrp1,Hpse,Tm7sf3,Srpx,Fbln2,Fzd4,Nrip1,Fbln1,Egflam,Flrt2,Gpc3,Gas1,Epha3,Cd248,Cd209b,Icam1,Lama2,Dcn,Ephb2,Pou2f2,C1qtnf3,Steap3,Plxna4,Cdon,Dact1,Ccbe1,Reln,Tiam1,Pdgfra,S…
GO:2000095	regulation of Wnt signaling pathway, planar cell polarity pathway	4	16	0.0022	Sfrp2,Sfrp1,Gpc3,Dact1	Sfrp2,Sfrp1,Gpc3,Dact1
GO:0007389	pattern specification process	14	445	0.0025	Ptch1,Fst,Lrp4,Wnt2b,Sfrp2,Sfrp1,Cc2d2a,Gpc3,Gas1,Dchs1,Hhip,Cdon,Bicc1,Reln	Ptch1,Fst,Lrp4,Wnt2b,Sfrp2,Sfrp1,Cc2d2a,Gpc3,Gas1,Dchs1,Hhip,Cdon,Bicc1,Reln
GO:0051246	regulation of protein metabolic process	43	2799	0.0025	Ccl11,Serpinf1,Ern1,Lrrk1,Pcolce2,C1qtnf1,Igfbp4,Egfr,Igfbp6,Serping1,Cyp1b1,Csf1r,Htr2b,Fbn1,Lrp4,Sfrp2,F3,Pcolce,Figf,Sfrp1,Gdf7,Bace2,Lrp1,Ptpn13,Fzd4,Fbln1,Gpc3,Gas1,Ldlrad4,Icam1,Ephb2,C1qtnf3,Cdon,Dact1,Ccbe1,Heg1,Reln,Tiam1,Pdgfra,Slit2,Gdf10,Plce1,Glg1	Ccl11,Serpinf1,Ern1,Lrrk1,Pcolce2,C1qtnf1,Igfbp4,Egfr,Igfbp6,Serping1,Cyp1b1,Csf1r,Htr2b,Fbn1,Lrp4,Sfrp2,F3,Pcolce,Vegfd,Sfrp1,Gdf7,Bace2,Lrp1,Ptpn13,Fzd4,Fbln1,Gpc3,Gas1,Ldlrad4,Icam1,Ephb2,C1qtnf3,Cdon,Dact1,Ccbe1,Heg1,Reln,Tiam1,Pdgfra,Slit2,Gdf10,Plce1,Glg1
GO:0090263	positive regulation of canonical Wnt signaling pathway	7	98	0.0027	Col1a1,Lrrk1,Egfr,Sfrp2,Sfrp1,Gpc3,Dact1	Col1a1,Lrrk1,Egfr,Sfrp2,Sfrp1,Gpc3,Dact1
GO:2000146	negative regulation of cell motility	11	279	0.0028	Serpinf1,Cyp1b1,Sfrp2,Sfrp1,Lrp1,Fbln1,Ldlrad4,Dcn,Podn,Mmrn2,Slit2	Serpinf1,Cyp1b1,Sfrp2,Sfrp1,Lrp1,Fbln1,Ldlrad4,Dcn,Podn,Mmrn2,Slit2
GO:0007507	heart development	16	581	0.003	Ptch1,Htr2b,Fbn1,Sfrp2,Mmp2,Lrp1,Cc2d2a,Flrt2,Gpc3,Epha3,Dchs1,Col14a1,Heg1,Bicc1,Pdgfra,Slit2	Ptch1,Htr2b,Fbn1,Sfrp2,Mmp2,Lrp1,Cc2d2a,Flrt2,Gpc3,Epha3,Dchs1,Col14a1,Heg1,Bicc1,Pdgfra,Slit2
GO:0002009	morphogenesis of an epithelium	15	520	0.0032	Ccl11,Aldh1a3,Egfr,Ptch1,Fst,Sfrp2,Sfrp1,Mmp2,Gdf7,Btbd7,Cc2d2a,Gpc3,Dchs1,Hhip,Slit2	Ccl11,Aldh1a3,Egfr,Ptch1,Fst,Sfrp2,Sfrp1,Mmp2,Gdf7,Btbd7,Cc2d2a,Gpc3,Dchs1,Hhip,Slit2
GO:0072006	nephron development	8	141	0.0032	Nid1,Ptch1,Gpc3,Dchs1,Col4a4,Cfh,Pdgfra,Plce1	Nid1,Ptch1,Gpc3,Dchs1,Col4a4,Cfh,Pdgfra,Plce1
GO:0009968	negative regulation of signal transduction	24	1181	0.0039	Ptch1,Fst,Htr2b,Fbn1,Lrp4,Sfrp2,Sfrp1,Lrp1,Fbln1,Adamts12,Gpc3,Gas1,Ldlrad4,Hhip,Icam1,Dcn,Ephb2,C1qtnf3,Mmrn2,Dact1,Heg1,Bicc1,Slit2,Glg1	Ptch1,Fst,Htr2b,Fbn1,Lrp4,Sfrp2,Sfrp1,Lrp1,Fbln1,Adamts12,Gpc3,Gas1,Ldlrad4,Hhip,Icam1,Dcn,Ephb2,C1qtnf3,Mmrn2,Dact1,Heg1,Bicc1,Slit2,Glg1
GO:0050878	regulation of body fluid levels	12	349	0.0041	C1qtnf1,Serping1,Entpd2,Procr,F3,Hpse,Fbln1,Ephb2,Cfh,Vwf,Heg1,Pdgfra	C1qtnf1,Serping1,Entpd2,Procr,F3,Hpse,Fbln1,Ephb2,Cfh,Vwf,Heg1,Pdgfra
GO:0001957	intramembranous ossification	3	6	0.0048	Col1a1,Ctsk,Mmp2	Col1a1,Ctsk,Mmp2
GO:0048608	reproductive structure development	14	476	0.0048	Egfr,Ptch1,Fst,Wnt2b,Sfrp2,Sfrp1,Mmp2,Gdf7,Fzd4,Nrip1,Icam1,Dcn,Vwf,Pdgfra	Egfr,Ptch1,Fst,Wnt2b,Sfrp2,Sfrp1,Mmp2,Gdf7,Fzd4,Nrip1,Icam1,Dcn,Vwf,Pdgfra
GO:0030111	regulation of Wnt signaling pathway	11	300	0.0049	Col1a1,Lrrk1,Egfr,Lrp4,Sfrp2,Sfrp1,Lrp1,Gpc3,Dact1,Bicc1,Tiam1	Col1a1,Lrrk1,Egfr,Lrp4,Sfrp2,Sfrp1,Lrp1,Gpc3,Dact1,Bicc1,Tiam1
GO:1902547	regulation of cellular response to vascular endothelial growth factor stimulus	4	21	0.005	Smoc2,Adamts12,Dcn,Ccbe1	Smoc2,Adamts12,Dcn,Ccbe1
GO:0007423	sensory organ development	16	617	0.0056	Serpinf1,Aldh1a3,Egfr,Cyp1b1,Prrx1,Fbn1,Angptl7,Cc2d2a,Fzd4,Gas1,Col8a2,Dchs1,Ephb2,Cfh,Cdon,Pdgfra	Serpinf1,Aldh1a3,Egfr,Cyp1b1,Prrx1,Fbn1,Angptl7,Cc2d2a,Fzd4,Gas1,Col8a2,Dchs1,Ephb2,Cfh,Cdon,Pdgfra
GO:0007169	transmembrane receptor protein tyrosine kinase signaling pathway	12	364	0.0058	Col1a1,Egfr,Csf1r,Figf,Svep1,Flrt2,Epha3,Col4a4,Ephb2,Tiam1,Pdgfra,Plce1	Col1a1,Egfr,Csf1r,Vegfd,Svep1,Flrt2,Epha3,Col4a4,Ephb2,Tiam1,Pdgfra,Plce1
GO:0007160	cell-matrix adhesion	7	114	0.006	Nid1,Itga11,Col16a1,Hpse,Adamts12,Itgb4,Tiam1	Nid1,Itga11,Col16a1,Hpse,Adamts12,Itgb4,Tiam1
GO:0071310	cellular response to organic substance	33	1987	0.006	Ccl11,Serpinf1,Ern1,Col1a1,Pcolce2,Lbp,Egfr,Ptch1,Fst,Cyp1b1,Csf1r,Htr2b,Entpd2,Fbn1,F3,Pcolce,Figf,Sfrp1,Mmp2,Plvap,Col16a1,Gdf7,Lrp1,Tm7sf3,Fzd4,Nrip1,Adamts12,Flrt2,Epha3,Icam1,Pdgfra,Slit2,Gdf10	Ccl11,Serpinf1,Ern1,Col1a1,Pcolce2,Lbp,Egfr,Ptch1,Fst,Cyp1b1,Csf1r,Htr2b,Entpd2,Fbn1,F3,Pcolce,Vegfd,Sfrp1,Mmp2,Plvap,Col16a1,Gdf7,Lrp1,Tm7sf3,Fzd4,Nrip1,Adamts12,Flrt2,Epha3,Icam1,Pdgfra,Slit2,Gdf10
GO:0007167	enzyme linked receptor protein signaling pathway	15	558	0.0064	Col1a1,Egfr,Fst,Csf1r,Figf,Gdf7,Svep1,Flrt2,Epha3,Col4a4,Ephb2,Tiam1,Pdgfra,Gdf10,Plce1	Col1a1,Egfr,Fst,Csf1r,Vegfd,Gdf7,Svep1,Flrt2,Epha3,Col4a4,Ephb2,Tiam1,Pdgfra,Gdf10,Plce1
GO:0060429	epithelium development	22	1067	0.0064	Ccl11,Aldh1a3,Egfr,Ptch1,Fst,Lrp4,Sfrp2,Sfrp1,Mmp2,Gdf7,Ppl,Btbd7,Cc2d2a,Gpc3,Gas1,Dchs1,Hhip,Icam1,Cfh,Dact1,Heg1,Slit2	Ccl11,Aldh1a3,Egfr,Ptch1,Fst,Lrp4,Sfrp2,Sfrp1,Mmp2,Gdf7,Ppl,Btbd7,Cc2d2a,Gpc3,Gas1,Dchs1,Hhip,Icam1,Cfh,Dact1,Heg1,Slit2
GO:0070372	regulation of ERK1 and ERK2 cascade	11	311	0.0064	Ccl11,Egfr,Csf1r,Htr2b,Lrp1,Fbln1,Icam1,Ephb2,C1qtnf3,Tiam1,Pdgfra	Ccl11,Egfr,Csf1r,Htr2b,Lrp1,Fbln1,Icam1,Ephb2,C1qtnf3,Tiam1,Pdgfra
GO:0016485	protein processing	8	160	0.0067	Ptch1,Cpxm1,Prss12,F3,Cpxm2,Cpz,Adamts2,C1ra	Ptch1,Cpxm1,Prss12,F3,Cpxm2,Cpz,Adamts2,C1ra
GO:0042127	regulation of cell population proliferation	29	1650	0.0067	Ccl11,Serpinf1,Ern1,Clec11a,Vipr2,Enpp3,Egfr,Ptch1,Cyp1b1,Csf1r,Htr2b,Prrx1,Sfrp2,F3,Figf,Sfrp1,Mmp2,Hpse,Srpx,Fbln1,Gpc3,Gas1,Cd248,Wdr6,Podn,Cdon,Tiam1,Pdgfra,Slit2	Ccl11,Serpinf1,Ern1,Clec11a,Vipr2,Enpp3,Egfr,Ptch1,Cyp1b1,Csf1r,Htr2b,Prrx1,Sfrp2,F3,Vegfd,Sfrp1,Mmp2,Hpse,Srpx,Fbln1,Gpc3,Gas1,Cd248,Wdr6,Podn,Cdon,Tiam1,Pdgfra,Slit2
GO:0120036	plasma membrane bounded cell projection organization	22	1072	0.0067	Egfr,Ptch1,Boc,Csf1r,Lrp4,Mmp2,Gdf7,Lrp1,Cc2d2a,Egflam,Flrt2,Gas1,Epha3,Lama2,Ephb2,Itgb4,Plxna4,Dact1,Reln,Tiam1,Slit2,Matn2	Egfr,Ptch1,Boc,Csf1r,Lrp4,Mmp2,Gdf7,Lrp1,Cc2d2a,Egflam,Flrt2,Gas1,Epha3,Lama2,Ephb2,Itgb4,Plxna4,Dact1,Reln,Tiam1,Slit2,Matn2
GO:0010648	negative regulation of cell communication	25	1322	0.0072	Ptch1,Fst,Htr2b,Fbn1,Lrp4,Sfrp2,Sfrp1,Sorcs2,Lrp1,Fbln1,Adamts12,Gpc3,Gas1,Ldlrad4,Hhip,Icam1,Dcn,Ephb2,C1qtnf3,Mmrn2,Dact1,Heg1,Bicc1,Slit2,Glg1	Ptch1,Fst,Htr2b,Fbn1,Lrp4,Sfrp2,Sfrp1,Sorcs2,Lrp1,Fbln1,Adamts12,Gpc3,Gas1,Ldlrad4,Hhip,Icam1,Dcn,Ephb2,C1qtnf3,Mmrn2,Dact1,Heg1,Bicc1,Slit2,Glg1
GO:0048754	branching morphogenesis of an epithelial tube	8	163	0.0074	Ccl11,Ptch1,Sfrp2,Gdf7,Gpc3,Dchs1,Hhip,Slit2	Ccl11,Ptch1,Sfrp2,Gdf7,Gpc3,Dchs1,Hhip,Slit2
GO:0023057	negative regulation of signaling	25	1326	0.0075	Ptch1,Fst,Htr2b,Fbn1,Lrp4,Sfrp2,Sfrp1,Sorcs2,Lrp1,Fbln1,Adamts12,Gpc3,Gas1,Ldlrad4,Hhip,Icam1,Dcn,Ephb2,C1qtnf3,Mmrn2,Dact1,Heg1,Bicc1,Slit2,Glg1	Ptch1,Fst,Htr2b,Fbn1,Lrp4,Sfrp2,Sfrp1,Sorcs2,Lrp1,Fbln1,Adamts12,Gpc3,Gas1,Ldlrad4,Hhip,Icam1,Dcn,Ephb2,C1qtnf3,Mmrn2,Dact1,Heg1,Bicc1,Slit2,Glg1
GO:0060284	regulation of cell development	22	1086	0.0076	Ccl11,Serpinf1,Prrx1,Fbn1,Lrp4,Sfrp2,Sfrp1,Igsf10,Gdf7,Lrp1,Fzd4,Fbln1,Flrt2,Epha3,Tanc2,Ephb2,Col14a1,Plxna4,Cdon,Reln,Tiam1,Slit2	Ccl11,Serpinf1,Prrx1,Fbn1,Lrp4,Sfrp2,Sfrp1,Igsf10,Gdf7,Lrp1,Fzd4,Fbln1,Flrt2,Epha3,Tanc2,Ephb2,Col14a1,Plxna4,Cdon,Reln,Tiam1,Slit2
GO:0023052	signaling	54	4065	0.0079	Ccl11,Ern1,Col1a1,Clec11a,Nid1,Vipr2,Lrrk1,Lbp,Ntn4,Egfr,Ptch1,Fst,Boc,Cyp1b1,Csf1r,Gria4,Htr2b,Entpd2,Fbn1,Lrp4,Wnt2b,Sfrp2,F3,Figf,Sfrp1,Itga11,Calml4,Plvap,Gdf7,Cpz,Lrp1,Svep1,Stab1,Cc2d2a,Fzd4,Gpr133,Flrt2,Epha3,Atrnl1,Dchs1,Hhip,Col4a4,Ephb2,Itgb4,Ildr2,Plxna4,Cdon,Dact1,Reln,Tiam1,Pdgfra,Slit2,Gdf10,Plce1	Ccl11,Ern1,Col1a1,Clec11a,Nid1,Vipr2,Lrrk1,Lbp,Ntn4,Egfr,Ptch1,Fst,Boc,Cyp1b1,Csf1r,Gria4,Htr2b,Entpd2,Fbn1,Lrp4,Wnt2b,Sfrp2,F3,Vegfd,Sfrp1,Itga11,Calml4,Plvap,Gdf7,Cpz,Lrp1,Svep1,Stab1,Cc2d2a,Fzd4,Adgrd1,Flrt2,Epha3,Atrnl1,Dchs1,Hhip,Col4a4,Ephb2,Itgb4,Ildr2,Plxna4,Cdon,Dact1,Reln,Tiam1,Pdgfra,Slit2,Gdf10,Plce1
GO:0050818	regulation of coagulation	6	83	0.008	C1qtnf1,Serping1,Procr,Hpse,Ephb2,Pdgfra	C1qtnf1,Serping1,Procr,Hpse,Ephb2,Pdgfra
GO:0030336	negative regulation of cell migration	10	267	0.0081	Serpinf1,Cyp1b1,Sfrp2,Sfrp1,Lrp1,Ldlrad4,Dcn,Podn,Mmrn2,Slit2	Serpinf1,Cyp1b1,Sfrp2,Sfrp1,Lrp1,Ldlrad4,Dcn,Podn,Mmrn2,Slit2
GO:0007154	cell communication	55	4179	0.0083	Ccl11,Ern1,Col1a1,Clec11a,Nid1,Vipr2,Lrrk1,Lbp,Ntn4,Egfr,Ptch1,Fst,Boc,Cyp1b1,Csf1r,Gria4,Htr2b,Entpd2,Fbn1,Lrp4,Wnt2b,Sfrp2,F3,Figf,Sfrp1,Itga11,Calml4,Plvap,Gdf7,Cpz,Lrp1,Svep1,Stab1,Cc2d2a,Fzd4,Gpr133,Flrt2,Epha3,Atrnl1,Dchs1,Hhip,Col4a4,Ephb2,Itgb4,Ildr2,Plxna4,Cdon,Dact1,Reln,Tiam1,Pdgfra,Rnase4,Slit2,Gdf10,Plce1	Ccl11,Ern1,Col1a1,Clec11a,Nid1,Vipr2,Lrrk1,Lbp,Ntn4,Egfr,Ptch1,Fst,Boc,Cyp1b1,Csf1r,Gria4,Htr2b,Entpd2,Fbn1,Lrp4,Wnt2b,Sfrp2,F3,Vegfd,Sfrp1,Itga11,Calml4,Plvap,Gdf7,Cpz,Lrp1,Svep1,Stab1,Cc2d2a,Fzd4,Adgrd1,Flrt2,Epha3,Atrnl1,Dchs1,Hhip,Col4a4,Ephb2,Itgb4,Ildr2,Plxna4,Cdon,Dact1,Reln,Tiam1,Pdgfra,Rnase4,Slit2,Gdf10,Plce1
GO:0022612	gland morphogenesis	7	123	0.0084	Ccl11,Egfr,Ptch1,Sfrp1,Mmp2,Gdf7,Slit2	Ccl11,Egfr,Ptch1,Sfrp1,Mmp2,Gdf7,Slit2
GO:0007165	signal transduction	51	3779	0.0088	Ccl11,Ern1,Col1a1,Clec11a,Nid1,Vipr2,Lrrk1,Lbp,Egfr,Ptch1,Fst,Boc,Cyp1b1,Csf1r,Gria4,Htr2b,Entpd2,Fbn1,Lrp4,Wnt2b,Sfrp2,F3,Figf,Sfrp1,Itga11,Calml4,Plvap,Gdf7,Cpz,Lrp1,Svep1,Cc2d2a,Fzd4,Gpr133,Flrt2,Epha3,Atrnl1,Dchs1,Hhip,Col4a4,Ephb2,Itgb4,Plxna4,Cdon,Dact1,Reln,Tiam1,Pdgfra,Slit2,Gdf10,Plce1	Ccl11,Ern1,Col1a1,Clec11a,Nid1,Vipr2,Lrrk1,Lbp,Egfr,Ptch1,Fst,Boc,Cyp1b1,Csf1r,Gria4,Htr2b,Entpd2,Fbn1,Lrp4,Wnt2b,Sfrp2,F3,Vegfd,Sfrp1,Itga11,Calml4,Plvap,Gdf7,Cpz,Lrp1,Svep1,Cc2d2a,Fzd4,Adgrd1,Flrt2,Epha3,Atrnl1,Dchs1,Hhip,Col4a4,Ephb2,Itgb4,Plxna4,Cdon,Dact1,Reln,Tiam1,Pdgfra,Slit2,Gdf10,Plce1
GO:0006508	proteolysis	22	1101	0.0089	Folh1,Ctsk,Ptch1,Cfb,C2,Cpxm1,Prss12,F3,Pcolce,Cpxm2,Sfrp1,Mmp2,Cpz,Adamts2,Bace2,Adamts12,C1ra,Adamtsl1,Anpep,Reln,C1s1,Naalad2	Folh1,Ctsk,Ptch1,Cfb,C2,Cpxm1,Prss12,F3,Pcolce,Cpxm2,Sfrp1,Mmp2,Cpz,Adamts2,Bace2,Adamts12,C1ra,Adamtsl1,Anpep,Reln,C1s1,Naalad2
GO:0032101	regulation of response to external stimulus	19	871	0.0092	Serpinf1,Lbp,C1qtnf1,Enpp3,Egfr,Serping1,Smoc2,Figf,Mmp2,Nt5e,Lrp1,Hpse,Adamts12,Ephb2,C1qtnf3,Plxna4,Tiam1,Pdgfra,Slit2	Serpinf1,Lbp,C1qtnf1,Enpp3,Egfr,Serping1,Smoc2,Vegfd,Mmp2,Nt5e,Lrp1,Hpse,Adamts12,Ephb2,C1qtnf3,Plxna4,Tiam1,Pdgfra,Slit2
GO:0002062	chondrocyte differentiation	6	86	0.0093	Wnt2b,Sfrp2,Tgfbi,Col12a1,Col14a1,Matn2	Wnt2b,Sfrp2,Tgfbi,Col12a1,Col14a1,Matn2
GO:0080134	regulation of response to stress	24	1273	0.0099	Serpinf1,Ern1,Lbp,C1qtnf1,Enpp3,Egfr,Serping1,Smoc2,Prrx1,Sfrp2,Sfrp1,Mmp2,Nt5e,Lrp1,Hpse,Fzd4,Adamts12,Ephb2,C1qtnf3,Steap3,Dact1,Tiam1,Pdgfra,Slit2	Serpinf1,Ern1,Lbp,C1qtnf1,Enpp3,Egfr,Serping1,Smoc2,Prrx1,Sfrp2,Sfrp1,Mmp2,Nt5e,Lrp1,Hpse,Fzd4,Adamts12,Ephb2,C1qtnf3,Steap3,Dact1,Tiam1,Pdgfra,Slit2
GO:0060346	bone trabecula formation	3	9	0.01	Col1a1,Sfrp1,Mmp2	Col1a1,Sfrp1,Mmp2
GO:1904338	regulation of dopaminergic neuron differentiation	3	9	0.01	Sfrp2,Sfrp1,Tiam1	Sfrp2,Sfrp1,Tiam1
GO:0048546	digestive tract morphogenesis	5	55	0.0111	Egfr,Sfrp2,Sfrp1,Dact1,Pdgfra	Egfr,Sfrp2,Sfrp1,Dact1,Pdgfra
GO:0060828	regulation of canonical Wnt signaling pathway	9	230	0.0124	Col1a1,Lrrk1,Egfr,Lrp4,Sfrp2,Sfrp1,Gpc3,Dact1,Bicc1	Col1a1,Lrrk1,Egfr,Lrp4,Sfrp2,Sfrp1,Gpc3,Dact1,Bicc1
GO:0008406	gonad development	9	231	0.0126	Fst,Wnt2b,Sfrp2,Sfrp1,Mmp2,Fzd4,Nrip1,Icam1,Pdgfra	Fst,Wnt2b,Sfrp2,Sfrp1,Mmp2,Fzd4,Nrip1,Icam1,Pdgfra
GO:0008589	regulation of smoothened signaling pathway	6	92	0.0126	Ptch1,Prrx1,Sfrp1,Gpc3,Gas1,Hhip	Ptch1,Prrx1,Sfrp1,Gpc3,Gas1,Hhip
GO:0010171	body morphogenesis	5	57	0.0126	Col1a1,Mmp2,Gpc3,Cdon,Pdgfra	Col1a1,Mmp2,Gpc3,Cdon,Pdgfra
GO:0048519	negative regulation of biological process	63	5108	0.0126	Ccl11,Serpinf1,Ern1,Col1a1,Vipr2,Lrrk1,Ctsk,Lbp,C1qtnf1,Enpp3,Egfr,Ptch1,Fst,Loxl2,Serping1,Cyp1b1,Csf1r,Htr2b,Prrx1,Fbn1,Lrp4,Procr,Sfrp2,Angptl7,Aff2,Sfrp1,Mmp2,Nt5e,Sorcs2,Bace2,Lrp1,Tm7sf3,Stab1,Srpx,Ptpn13,Fzd4,Nrip1,Fbln1,Fam46c,Adamts12,Gpc3,Gas1,Epha3,Ldlrad4,Wdr6,Hhip,Icam1,Tmem176a,Dcn,Ephb2,Podn,Anpep,C1qtnf3,Mmrn2,Plxna4,Dact1,Heg1,Bicc1,Pdgfra,Slit2,Gdf10,Plce1,Glg1	Ccl11,Serpinf1,Ern1,Col1a1,Vipr2,Lrrk1,Ctsk,Lbp,C1qtnf1,Enpp3,Egfr,Ptch1,Fst,Loxl2,Serping1,Cyp1b1,Csf1r,Htr2b,Prrx1,Fbn1,Lrp4,Procr,Sfrp2,Angptl7,Aff2,Sfrp1,Mmp2,Nt5e,Sorcs2,Bace2,Lrp1,Tm7sf3,Stab1,Srpx,Ptpn13,Fzd4,Nrip1,Fbln1,Fam46c,Adamts12,Gpc3,Gas1,Epha3,Ldlrad4,Wdr6,Hhip,Icam1,Tmem176a,Dcn,Ephb2,Podn,Anpep,C1qtnf3,Mmrn2,Plxna4,Dact1,Heg1,Bicc1,Pdgfra,Slit2,Gdf10,Plce1,Glg1
GO:0002040	sprouting angiogenesis	5	59	0.0144	Loxl2,Figf,Mmrn2,Ccbe1,Slit2	Loxl2,Vegfd,Mmrn2,Ccbe1,Slit2
GO:0051216	cartilage development	8	184	0.0144	Col1a1,Prrx1,Wnt2b,Sfrp2,Tgfbi,Col12a1,Col14a1,Matn2	Col1a1,Prrx1,Wnt2b,Sfrp2,Tgfbi,Col12a1,Col14a1,Matn2
GO:0045596	negative regulation of cell differentiation	17	761	0.0152	Ccl11,Egfr,Ptch1,Fst,Fbn1,Lrp4,Sfrp2,Sfrp1,Lrp1,Fbln1,Adamts12,Epha3,Ldlrad4,Tmem176a,Ephb2,Slit2,Gdf10	Ccl11,Egfr,Ptch1,Fst,Fbn1,Lrp4,Sfrp2,Sfrp1,Lrp1,Fbln1,Adamts12,Epha3,Ldlrad4,Tmem176a,Ephb2,Slit2,Gdf10
GO:0032835	glomerulus development	5	60	0.0153	Nid1,Col4a4,Cfh,Pdgfra,Plce1	Nid1,Col4a4,Cfh,Pdgfra,Plce1
GO:0001503	ossification	9	240	0.0161	Col1a1,Clec11a,Ctsk,Sfrp1,Mmp2,Igsf10,Gpc3,Dchs1,Gdf10	Col1a1,Clec11a,Ctsk,Sfrp1,Mmp2,Igsf10,Gpc3,Dchs1,Gdf10
GO:0090092	regulation of transmembrane receptor protein serine/threonine kinase signaling pathway	9	242	0.017	Fst,Fbn1,Sfrp2,Sfrp1,Gdf7,Gpc3,Ldlrad4,Gdf10,Glg1	Fst,Fbn1,Sfrp2,Sfrp1,Gdf7,Gpc3,Ldlrad4,Gdf10,Glg1
GO:0050673	epithelial cell proliferation	6	99	0.0174	Ern1,Igfbp4,Ptch1,Fst,Loxl2,Col8a2	Ern1,Igfbp4,Ptch1,Fst,Loxl2,Col8a2
GO:0006958	complement activation, classical pathway	4	33	0.0184	Serping1,C2,C1ra,C1s1	Serping1,C2,C1ra,C1s1
GO:0051179	localization	58	4646	0.0184	Ccl11,Col1a1,Lbp,Ntn4,Egfr,Abca8b,Ptch1,Scara5,Loxl2,Igfbp6,Cyp1b1,Gria4,Htr2b,Fbn1,Lrp4,Siglec1,Prss12,Tspan11,Mmp2,Itga11,Abca6,Abca9,Piezo2,Sorcs2,Lrp1,Atp6v0e2,Svep1,Stab1,Srpx,Cc2d2a,Fzd4,Nrip1,Adamts12,Gpc3,Epha3,Cd248,Dchs1,Cd209b,Icam1,Cp,Abca8a,Cldn10,Tanc2,Slc4a10,Itgb4,Pou2f2,Ildr2,Mmrn2,Cfh,Steap3,Heg1,Reln,Loxl4,Tiam1,Pdgfra,Slit2,Matn2,Plce1	Ccl11,Col1a1,Lbp,Ntn4,Egfr,Abca8b,Ptch1,Scara5,Loxl2,Igfbp6,Cyp1b1,Gria4,Htr2b,Fbn1,Lrp4,Siglec1,Prss12,Tspan11,Mmp2,Itga11,Abca6,Abca9,Piezo2,Sorcs2,Lrp1,Atp6v0e2,Svep1,Stab1,Srpx,Cc2d2a,Fzd4,Nrip1,Adamts12,Gpc3,Epha3,Cd248,Dchs1,Cd209b,Icam1,Cp,Abca8a,Cldn10,Tanc2,Slc4a10,Itgb4,Pou2f2,Ildr2,Mmrn2,Cfh,Steap3,Heg1,Reln,Loxl4,Tiam1,Pdgfra,Slit2,Matn2,Plce1
GO:0021915	neural tube development	8	193	0.0187	Ptch1,Sfrp2,Sfrp1,Gdf7,Cc2d2a,Gas1,Dchs1,Dact1	Ptch1,Sfrp2,Sfrp1,Gdf7,Cc2d2a,Gas1,Dchs1,Dact1
GO:0030155	regulation of cell adhesion	16	705	0.0192	Col1a1,Nid1,C1qtnf1,Smoc2,Cyp1b1,Mmp2,Col16a1,Lrp1,Fbln2,Fzd4,Fbln1,Egflam,Epha3,Icam1,Lama2,Plxna4	Col1a1,Nid1,C1qtnf1,Smoc2,Cyp1b1,Mmp2,Col16a1,Lrp1,Fbln2,Fzd4,Fbln1,Egflam,Epha3,Icam1,Lama2,Plxna4
GO:0050678	regulation of epithelial cell proliferation	11	365	0.0193	Ccl11,Serpinf1,Egfr,Ptch1,Htr2b,Sfrp2,F3,Figf,Sfrp1,Gpc3,Gas1	Ccl11,Serpinf1,Egfr,Ptch1,Htr2b,Sfrp2,F3,Vegfd,Sfrp1,Gpc3,Gas1
GO:0042221	response to chemical	49	3720	0.02	Ccl11,Serpinf1,Ern1,Col1a1,Pcolce2,Lbp,Egfr,Ptch1,Fst,Loxl2,Boc,Cyp1b1,Cfb,C2,Csf1r,Htr2b,Entpd2,Fbn1,Sfrp2,F3,Pcolce,Figf,Sfrp1,Mmp2,Plvap,Col16a1,Gdf7,Lrp1,Tm7sf3,Fzd4,Nrip1,Egflam,Adamts12,Flrt2,Gas1,Epha3,Icam1,Cp,Lama2,Dcn,Ephb2,Ildr2,Cfh,Plxna4,Reln,Pdgfra,Slit2,Matn2,Gdf10	Ccl11,Serpinf1,Ern1,Col1a1,Pcolce2,Lbp,Egfr,Ptch1,Fst,Loxl2,Boc,Cyp1b1,Cfb,C2,Csf1r,Htr2b,Entpd2,Fbn1,Sfrp2,F3,Pcolce,Vegfd,Sfrp1,Mmp2,Plvap,Col16a1,Gdf7,Lrp1,Tm7sf3,Fzd4,Nrip1,Egflam,Adamts12,Flrt2,Gas1,Epha3,Icam1,Cp,Lama2,Dcn,Ephb2,Ildr2,Cfh,Plxna4,Reln,Pdgfra,Slit2,Matn2,Gdf10
GO:0038065	collagen-activated signaling pathway	3	13	0.0219	Col1a1,Itga11,Col4a4	Col1a1,Itga11,Col4a4
GO:0043405	regulation of MAP kinase activity	10	310	0.0219	Ern1,Egfr,Igfbp6,Htr2b,Sfrp2,Sfrp1,Fzd4,Ephb2,Tiam1,Plce1	Ern1,Egfr,Igfbp6,Htr2b,Sfrp2,Sfrp1,Fzd4,Ephb2,Tiam1,Plce1
GO:0050767	regulation of neurogenesis	19	948	0.0227	Ccl11,Serpinf1,Prrx1,Lrp4,Sfrp2,Sfrp1,Igsf10,Gdf7,Lrp1,Fzd4,Flrt2,Epha3,Tanc2,Ephb2,Plxna4,Cdon,Reln,Tiam1,Slit2	Ccl11,Serpinf1,Prrx1,Lrp4,Sfrp2,Sfrp1,Igsf10,Gdf7,Lrp1,Fzd4,Flrt2,Epha3,Tanc2,Ephb2,Plxna4,Cdon,Reln,Tiam1,Slit2
GO:0060688	regulation of morphogenesis of a branching structure	5	67	0.0231	Ntn4,Wnt2b,Sfrp1,Btbd7,Pdgfra	Ntn4,Wnt2b,Sfrp1,Btbd7,Pdgfra
GO:0045879	negative regulation of smoothened signaling pathway	4	37	0.0261	Ptch1,Gpc3,Gas1,Hhip	Ptch1,Gpc3,Gas1,Hhip
GO:0008284	positive regulation of cell population proliferation	19	964	0.0274	Ccl11,Ern1,Clec11a,Egfr,Csf1r,Htr2b,Prrx1,Sfrp2,F3,Figf,Sfrp1,Mmp2,Hpse,Fbln1,Gas1,Cd248,Cdon,Tiam1,Pdgfra	Ccl11,Ern1,Clec11a,Egfr,Csf1r,Htr2b,Prrx1,Sfrp2,F3,Vegfd,Sfrp1,Mmp2,Hpse,Fbln1,Gas1,Cd248,Cdon,Tiam1,Pdgfra
GO:0010604	positive regulation of macromolecule metabolic process	46	3467	0.0274	Ccl11,Ern1,Col1a1,Lrrk1,Pcolce2,Lbp,C1qtnf1,Igfbp4,Egfr,Ptch1,Igfbp6,Smoc2,Cyp1b1,Csf1r,Htr2b,Prrx1,Fbn1,Lrp4,Sfrp2,F3,Pcolce,Figf,Sfrp1,Gdf7,Lrp1,Hpse,Fzd4,Nrip1,Fbln1,Fam46c,Gpc3,Cd209b,Icam1,Dcn,Ephb2,Pou2f2,C1qtnf3,Cdon,Dact1,Ccbe1,Heg1,Reln,Tiam1,Pdgfra,Gdf10,Plce1	Ccl11,Ern1,Col1a1,Lrrk1,Pcolce2,Lbp,C1qtnf1,Igfbp4,Egfr,Ptch1,Igfbp6,Smoc2,Cyp1b1,Csf1r,Htr2b,Prrx1,Fbn1,Lrp4,Sfrp2,F3,Pcolce,Vegfd,Sfrp1,Gdf7,Lrp1,Hpse,Fzd4,Nrip1,Fbln1,Fam46c,Gpc3,Cd209b,Icam1,Dcn,Ephb2,Pou2f2,C1qtnf3,Cdon,Dact1,Ccbe1,Heg1,Reln,Tiam1,Pdgfra,Gdf10,Plce1
GO:0008585	female gonad development	6	110	0.0277	Fst,Sfrp1,Mmp2,Fzd4,Nrip1,Pdgfra	Fst,Sfrp1,Mmp2,Fzd4,Nrip1,Pdgfra
GO:0051716	cellular response to stimulus	65	5497	0.0284	Ccl11,Serpinf1,Ern1,Col1a1,Clec11a,Nid1,Vipr2,Lrrk1,Pcolce2,Lbp,Egfr,Ptch1,Fst,Scara5,Boc,Cyp1b1,Csf1r,Gria4,Htr2b,Entpd2,Fbn1,Lrp4,Wnt2b,Sfrp2,F3,Pcolce,Figf,Sfrp1,Mmp2,Itga11,Calml4,Plvap,Col16a1,Gdf7,Cpz,Piezo2,Lrp1,Tm7sf3,Svep1,Srpx,Cc2d2a,Fzd4,Nrip1,Adamts12,Gpr133,Flrt2,Epha3,Atrnl1,Dchs1,Hhip,Icam1,Col4a4,Ephb2,Itgb4,Plxna4,Cdon,Dact1,Reln,Tiam1,Pdgfra,Rnase4,Slit2,Matn2,Gdf10,Plce1	Ccl11,Serpinf1,Ern1,Col1a1,Clec11a,Nid1,Vipr2,Lrrk1,Pcolce2,Lbp,Egfr,Ptch1,Fst,Scara5,Boc,Cyp1b1,Csf1r,Gria4,Htr2b,Entpd2,Fbn1,Lrp4,Wnt2b,Sfrp2,F3,Pcolce,Vegfd,Sfrp1,Mmp2,Itga11,Calml4,Plvap,Col16a1,Gdf7,Cpz,Piezo2,Lrp1,Tm7sf3,Svep1,Srpx,Cc2d2a,Fzd4,Nrip1,Adamts12,Adgrd1,Flrt2,Epha3,Atrnl1,Dchs1,Hhip,Icam1,Col4a4,Ephb2,Itgb4,Plxna4,Cdon,Dact1,Reln,Tiam1,Pdgfra,Rnase4,Slit2,Matn2,Gdf10,Plce1
GO:0060322	head development	17	814	0.0293	Col1a1,Aldh1a3,Egfr,Ptch1,Csf1r,Wnt2b,Mmp2,Gdf7,Fzd4,Gas1,Slc4a10,Ephb2,Plxna4,Cdon,Reln,Pdgfra,Slit2	Col1a1,Aldh1a3,Egfr,Ptch1,Csf1r,Wnt2b,Mmp2,Gdf7,Fzd4,Gas1,Slc4a10,Ephb2,Plxna4,Cdon,Reln,Pdgfra,Slit2
GO:0003017	lymph circulation	2	2	0.0299	Svep1,Heg1	Svep1,Heg1
GO:0003429	growth plate cartilage chondrocyte morphogenesis	3	15	0.0299	Col12a1,Col14a1,Matn2	Col12a1,Col14a1,Matn2
GO:0030178	negative regulation of Wnt signaling pathway	7	159	0.0299	Lrp4,Sfrp2,Sfrp1,Lrp1,Gpc3,Dact1,Bicc1	Lrp4,Sfrp2,Sfrp1,Lrp1,Gpc3,Dact1,Bicc1
GO:0071230	cellular response to amino acid stimulus	5	72	0.0299	Col1a1,Egfr,Mmp2,Col16a1,Pdgfra	Col1a1,Egfr,Mmp2,Col16a1,Pdgfra
GO:2000027	regulation of animal organ morphogenesis	8	210	0.0299	Ntn4,Wnt2b,Sfrp2,Sfrp1,Btbd7,Gpc3,Dact1,Pdgfra	Ntn4,Wnt2b,Sfrp2,Sfrp1,Btbd7,Gpc3,Dact1,Pdgfra
GO:0022604	regulation of cell morphogenesis	13	528	0.032	Ccl11,Csf1r,Lrp4,Lrp1,Fzd4,Fbln1,Icam1,Tanc2,Ephb2,Plxna4,Reln,Tiam1,Slit2	Ccl11,Csf1r,Lrp4,Lrp1,Fzd4,Fbln1,Icam1,Tanc2,Ephb2,Plxna4,Reln,Tiam1,Slit2
GO:0071363	cellular response to growth factor stimulus	12	459	0.032	Ern1,Col1a1,Egfr,Fst,Fbn1,Figf,Sfrp1,Gdf7,Adamts12,Flrt2,Pdgfra,Gdf10	Ern1,Col1a1,Egfr,Fst,Fbn1,Vegfd,Sfrp1,Gdf7,Adamts12,Flrt2,Pdgfra,Gdf10
GO:0071392	cellular response to estradiol stimulus	4	40	0.032	Egfr,Sfrp1,Mmp2,Nrip1	Egfr,Sfrp1,Mmp2,Nrip1
GO:0050730	regulation of peptidyl-tyrosine phosphorylation	9	271	0.0326	Lrrk1,Egfr,Csf1r,Lrp4,Sfrp2,Sfrp1,Icam1,Reln,Pdgfra	Lrrk1,Egfr,Csf1r,Lrp4,Sfrp2,Sfrp1,Icam1,Reln,Pdgfra
GO:0060349	bone morphogenesis	6	116	0.0333	Col1a1,Sfrp2,Col12a1,Col14a1,Matn2,Glg1	Col1a1,Sfrp2,Col12a1,Col14a1,Matn2,Glg1
GO:0099068	postsynapse assembly	3	16	0.0333	Lrp4,Ephb2,Reln	Lrp4,Ephb2,Reln
GO:0060348	bone development	8	216	0.0335	Col1a1,Lrrk1,Sfrp2,Col12a1,Dchs1,Col14a1,Matn2,Glg1	Col1a1,Lrrk1,Sfrp2,Col12a1,Dchs1,Col14a1,Matn2,Glg1
GO:0002063	chondrocyte development	4	41	0.0336	Sfrp2,Col12a1,Col14a1,Matn2	Sfrp2,Col12a1,Col14a1,Matn2
GO:0008285	negative regulation of cell population proliferation	15	680	0.0347	Serpinf1,Vipr2,Enpp3,Ptch1,Cyp1b1,Csf1r,Sfrp2,Sfrp1,Srpx,Fbln1,Gpc3,Gas1,Wdr6,Podn,Slit2	Serpinf1,Vipr2,Enpp3,Ptch1,Cyp1b1,Csf1r,Sfrp2,Sfrp1,Srpx,Fbln1,Gpc3,Gas1,Wdr6,Podn,Slit2
GO:0010975	regulation of neuron projection development	14	607	0.0349	Serpinf1,Prrx1,Lrp4,Sfrp2,Sfrp1,Lrp1,Fzd4,Epha3,Tanc2,Ephb2,Plxna4,Reln,Tiam1,Slit2	Serpinf1,Prrx1,Lrp4,Sfrp2,Sfrp1,Lrp1,Fzd4,Epha3,Tanc2,Ephb2,Plxna4,Reln,Tiam1,Slit2
GO:0045880	positive regulation of smoothened signaling pathway	4	42	0.0359	Prrx1,Sfrp1,Gpc3,Gas1	Prrx1,Sfrp1,Gpc3,Gas1
GO:0070374	positive regulation of ERK1 and ERK2 cascade	8	219	0.0359	Ccl11,Egfr,Csf1r,Htr2b,Lrp1,Icam1,C1qtnf3,Pdgfra	Ccl11,Egfr,Csf1r,Htr2b,Lrp1,Icam1,C1qtnf3,Pdgfra
GO:0042698	ovulation cycle	5	77	0.0367	Serpinf1,Egfr,Fzd4,Nrip1,Pdgfra	Serpinf1,Egfr,Fzd4,Nrip1,Pdgfra
GO:0090101	negative regulation of transmembrane receptor protein serine/threonine kinase signaling pathway	6	119	0.0367	Fst,Fbn1,Sfrp2,Sfrp1,Ldlrad4,Glg1	Fst,Fbn1,Sfrp2,Sfrp1,Ldlrad4,Glg1
GO:0010817	regulation of hormone levels	13	542	0.0381	Aldh1a3,Ctsk,C1qtnf1,Egfr,Cyp1b1,Sfrp1,Lrp1,Tm7sf3,Fzd4,C1qtnf3,Ildr2,Tiam1,Pdgfra	Aldh1a3,Ctsk,C1qtnf1,Egfr,Cyp1b1,Sfrp1,Lrp1,Tm7sf3,Fzd4,C1qtnf3,Ildr2,Tiam1,Pdgfra
GO:0048592	eye morphogenesis	7	170	0.0399	Aldh1a3,Fbn1,Gas1,Col8a2,Ephb2,Cfh,Cdon	Aldh1a3,Fbn1,Gas1,Col8a2,Ephb2,Cfh,Cdon
GO:0030193	regulation of blood coagulation	5	79	0.0402	C1qtnf1,Serping1,Hpse,Ephb2,Pdgfra	C1qtnf1,Serping1,Hpse,Ephb2,Pdgfra
GO:0060070	canonical Wnt signaling pathway	5	79	0.0402	Nid1,Wnt2b,Sfrp2,Sfrp1,Fzd4	Nid1,Wnt2b,Sfrp2,Sfrp1,Fzd4
GO:0071900	regulation of protein serine/threonine kinase activity	12	476	0.0402	Ern1,Egfr,Igfbp6,Csf1r,Htr2b,Sfrp2,Sfrp1,Fzd4,Ephb2,Heg1,Tiam1,Plce1	Ern1,Egfr,Igfbp6,Csf1r,Htr2b,Sfrp2,Sfrp1,Fzd4,Ephb2,Heg1,Tiam1,Plce1
GO:0016064	immunoglobulin mediated immune response	5	80	0.0419	Serping1,C2,C1ra,Pou2f2,C1s1	Serping1,C2,C1ra,Pou2f2,C1s1
GO:0045664	regulation of neuron differentiation	16	774	0.0421	Serpinf1,Prrx1,Lrp4,Sfrp2,Sfrp1,Gdf7,Lrp1,Fzd4,Epha3,Tanc2,Ephb2,Plxna4,Cdon,Reln,Tiam1,Slit2	Serpinf1,Prrx1,Lrp4,Sfrp2,Sfrp1,Gdf7,Lrp1,Fzd4,Epha3,Tanc2,Ephb2,Plxna4,Cdon,Reln,Tiam1,Slit2
GO:0003002	regionalization	10	348	0.043	Ptch1,Lrp4,Wnt2b,Sfrp2,Sfrp1,Gpc3,Gas1,Hhip,Cdon,Reln	Ptch1,Lrp4,Wnt2b,Sfrp2,Sfrp1,Gpc3,Gas1,Hhip,Cdon,Reln
GO:0030167	proteoglycan catabolic process	2	3	0.043	Hpse,Adamts12	Hpse,Adamts12
GO:2000041	negative regulation of planar cell polarity pathway involved in axis elongation	2	3	0.043	Sfrp2,Sfrp1	Sfrp2,Sfrp1
GO:0050819	negative regulation of coagulation	4	46	0.0457	C1qtnf1,Serping1,Procr,Pdgfra	C1qtnf1,Serping1,Procr,Pdgfra
GO:0090090	negative regulation of canonical Wnt signaling pathway	6	126	0.0457	Lrp4,Sfrp2,Sfrp1,Gpc3,Dact1,Bicc1	Lrp4,Sfrp2,Sfrp1,Gpc3,Dact1,Bicc1
GO:1903034	regulation of response to wounding	7	176	0.0457	C1qtnf1,Serping1,Smoc2,Lrp1,Hpse,Ephb2,Pdgfra	C1qtnf1,Serping1,Smoc2,Lrp1,Hpse,Ephb2,Pdgfra
GO:0061298	retina vasculature development in camera-type eye	3	19	0.0461	Cyp1b1,Fzd4,Pdgfra	Cyp1b1,Fzd4,Pdgfra
GO:1900746	regulation of vascular endothelial growth factor signaling pathway	3	19	0.0461	Smoc2,Dcn,Ccbe1	Smoc2,Dcn,Ccbe1
GO:0060351	cartilage development involved in endochondral bone morphogenesis	4	47	0.0485	Col1a1,Col12a1,Col14a1,Matn2	Col1a1,Col12a1,Col14a1,Matn2
GO:0120035	regulation of plasma membrane bounded cell projection organization	16	788	0.0485	Serpinf1,Prrx1,Lrp4,Sfrp2,Sfrp1,Lrp1,Fzd4,Epha3,Icam1,Tanc2,Ephb2,Plxna4,Reln,Tiam1,Slit2,Plce1	Serpinf1,Prrx1,Lrp4,Sfrp2,Sfrp1,Lrp1,Fzd4,Epha3,Icam1,Tanc2,Ephb2,Plxna4,Reln,Tiam1,Slit2,Plce1
