# Supplementary material for: reString: an open-source Python software to perform automatic functional enrichment retrieval, results aggregation and data visualization
Source: Sci Rep. 2021 Dec 6;11:23458. doi: 10.1038/s41598-021-02528-0 (PMC8648753; doi:10.1038/s41598-021-02528-0)
Supplement: Supplementary file 1 — Supplementary Information 1. [file 41598_2021_2528_MOESM1_ESM.zip › Supplemental DataSets/upregulated/ctrl_t0_green_VS_ctrl_t0_red_FC/UP_enrichment.KEGG.tsv]

#term ID	term description	observed gene count	background gene count	false discovery rate	matching proteins in your network (IDs)	matching proteins in your network (labels)
mmu04510	Focal adhesion	12	196	3.41e-05	Col1a1,Egfr,Figf,Itga11,Col4a4,Lama2,Col6a6,Itgb4,Vwf,Reln,Pdgfra,Col6a5	Col1a1,Egfr,Vegfd,Itga11,Col4a4,Lama2,Col6a6,Itgb4,Vwf,Reln,Pdgfra,Col6a5
mmu04512	ECM-receptor interaction	9	87	3.41e-05	Col1a1,Itga11,Col4a4,Lama2,Col6a6,Itgb4,Vwf,Reln,Col6a5	Col1a1,Itga11,Col4a4,Lama2,Col6a6,Itgb4,Vwf,Reln,Col6a5
mmu04610	Complement and coagulation cascades	9	92	3.41e-05	Serping1,Cfb,C2,Procr,F3,C1ra,Cfh,Vwf,C1s1	Serping1,Cfb,C2,Procr,F3,C1ra,Cfh,Vwf,C1s1
mmu05205	Proteoglycans in cancer	11	199	0.00012	Col1a1,Egfr,Ptch1,Wnt2b,Mmp2,Hpse,Fzd4,Gpc3,Dcn,Tiam1,Plce1	Col1a1,Egfr,Ptch1,Wnt2b,Mmp2,Hpse,Fzd4,Gpc3,Dcn,Tiam1,Plce1
mmu04974	Protein digestion and absorption	8	108	0.00038	Col1a1,Col16a1,Col8a2,Col12a1,Col4a4,Col6a6,Col14a1,Col6a5	Col1a1,Col16a1,Col8a2,Col12a1,Col4a4,Col6a6,Col14a1,Col6a5
mmu05165	Human papillomavirus infection	13	342	0.00044	Col1a1,Egfr,Wnt2b,Itga11,Atp6v0e2,Fzd4,Col4a4,Lama2,Col6a6,Itgb4,Vwf,Reln,Col6a5	Col1a1,Egfr,Wnt2b,Itga11,Atp6v0e2,Fzd4,Col4a4,Lama2,Col6a6,Itgb4,Vwf,Reln,Col6a5
mmu04151	PI3K-Akt signaling pathway	13	355	0.00055	Col1a1,Egfr,Csf1r,Figf,Itga11,Col4a4,Lama2,Col6a6,Itgb4,Vwf,Reln,Pdgfra,Col6a5	Col1a1,Egfr,Csf1r,Vegfd,Itga11,Col4a4,Lama2,Col6a6,Itgb4,Vwf,Reln,Pdgfra,Col6a5
mmu04933	AGE-RAGE signaling pathway in diabetic complications	7	101	0.0015	Col1a1,F3,Figf,Mmp2,Icam1,Col4a4,Plce1	Col1a1,F3,Vegfd,Mmp2,Icam1,Col4a4,Plce1
mmu04340	Hedgehog signaling pathway	5	49	0.0035	Ptch1,Boc,Gas1,Hhip,Cdon	Ptch1,Boc,Gas1,Hhip,Cdon
mmu04360	Axon guidance	8	176	0.0053	Ntn4,Ptch1,Boc,Gdf7,Epha3,Ephb2,Plxna4,Slit2	Ntn4,Ptch1,Boc,Gdf7,Epha3,Ephb2,Plxna4,Slit2
mmu05150	Staphylococcus aureus infection	6	108	0.0127	Cfb,C2,C1ra,Icam1,Cfh,C1s1	Cfb,C2,C1ra,Icam1,Cfh,C1s1
mmu05133	Pertussis	5	73	0.0151	Serping1,C2,Calml4,C1ra,C1s1	Serping1,C2,Calml4,C1ra,C1s1
mmu02010	ABC transporters	4	50	0.0315	Abca8b,Abca6,Abca9,Abca8a	Abca8b,Abca6,Abca9,Abca8a
mmu04350	TGF-beta signaling pathway	5	95	0.0402	Fst,Fbn1,Fmod,Gdf7,Dcn	Fst,Fbn1,Fmod,Gdf7,Dcn
mmu05200	Pathways in cancer	12	528	0.0408	Egfr,Ptch1,Csf1r,Wnt2b,Figf,Mmp2,Calml4,Fzd4,Hhip,Col4a4,Lama2,Pdgfra	Egfr,Ptch1,Csf1r,Wnt2b,Vegfd,Mmp2,Calml4,Fzd4,Hhip,Col4a4,Lama2,Pdgfra
mmu04015	Rap1 signaling pathway	7	208	0.0489	Egfr,Csf1r,Figf,Calml4,Tiam1,Pdgfra,Plce1	Egfr,Csf1r,Vegfd,Calml4,Tiam1,Pdgfra,Plce1
mmu04024	cAMP signaling pathway	7	210	0.0489	Vipr2,Ptch1,Gria4,Calml4,Hhip,Tiam1,Plce1	Vipr2,Ptch1,Gria4,Calml4,Hhip,Tiam1,Plce1
