# Supplementary material for: reString: an open-source Python software to perform automatic functional enrichment retrieval, results aggregation and data visualization
Source: Sci Rep. 2021 Dec 6;11:23458. doi: 10.1038/s41598-021-02528-0 (PMC8648753; doi:10.1038/s41598-021-02528-0)
Supplement: Supplementary file 1 — Supplementary Information 1. [file 41598_2021_2528_MOESM1_ESM.zip › Supplemental DataSets/upregulated/ctrl_t0_green_VS_ctrl_t0_red_FC/UP_enrichment.Component.tsv]

#term ID	term description	observed gene count	background gene count	false discovery rate	matching proteins in your network (IDs)	matching proteins in your network (labels)
GO:0005576	extracellular region	94	2229	3.7599999999999994e-42	Ccl11,Serpinf1,Col1a1,Angptl2,Clec11a,Nid1,Pcolce2,Ctsk,Lbp,C1qtnf1,Igfbp4,Enpp3,Ntn4,Ptch1,Fst,Txndc16,Loxl2,Igfbp6,Serping1,Smoc2,Emilin2,Cfb,C2,Entpd2,Fbn1,Siglec1,Cpxm1,Procr,Wnt2b,Olfml3,Prss12,Sfrp2,F3,Angptl7,Man2b2,Pcolce,Cpxm2,Figf,Sfrp1,Pdgfrl,Mmp2,Prss35,Fmod,Col16a1,Igsf10,Tgfbi,Gdf7,Qpct,Cpz,Adamts2,Fam198a,Lgi2,Hpse,Svep1,Fbln2,Fbln1,Egflam,Adamts12,Olfml2a,Flrt2,C1ra,Gpc3,Epha3,Col…	Ccl11,Serpinf1,Col1a1,Angptl2,Clec11a,Nid1,Pcolce2,Ctsk,Lbp,C1qtnf1,Igfbp4,Enpp3,Ntn4,Ptch1,Fst,Txndc16,Loxl2,Igfbp6,Serping1,Smoc2,Emilin2,Cfb,C2,Entpd2,Fbn1,Siglec1,Cpxm1,Procr,Wnt2b,Olfml3,Prss12,Sfrp2,F3,Angptl7,Man2b2,Pcolce,Cpxm2,Vegfd,Sfrp1,Pdgfrl,Mmp2,Prss35,Fmod,Col16a1,Igsf10,Tgfbi,Gdf7,Qpct,Cpz,Adamts2,Fam198a,Lgi2,Hpse,Svep1,Fbln2,Fbln1,Egflam,Adamts12,Olfml2a,Flrt2,C1ra,Gpc3,Epha3,Co…
GO:0031012	extracellular matrix	46	468	4.4e-32	Serpinf1,Col1a1,Angptl2,Nid1,Pcolce2,Ntn4,Loxl2,Igfbp6,Serping1,Smoc2,Emilin2,Entpd2,Fbn1,F3,Angptl7,Sfrp1,Mmp2,Fmod,Col16a1,Tgfbi,Cpz,Adamts2,Hpse,Svep1,Fbln2,Fbln1,Egflam,Olfml2a,Gpc3,Col8a2,Col12a1,Col4a4,Lama2,Col6a6,Dcn,Itgb4,Adamtsl1,Col14a1,Mmrn2,Vwf,Ccbe1,Reln,Slit2,Matn2,Glg1,Col6a5	Serpinf1,Col1a1,Angptl2,Nid1,Pcolce2,Ntn4,Loxl2,Igfbp6,Serping1,Smoc2,Emilin2,Entpd2,Fbn1,F3,Angptl7,Sfrp1,Mmp2,Fmod,Col16a1,Tgfbi,Cpz,Adamts2,Hpse,Svep1,Fbln2,Fbln1,Egflam,Olfml2a,Gpc3,Col8a2,Col12a1,Col4a4,Lama2,Col6a6,Dcn,Itgb4,Adamtsl1,Col14a1,Mmrn2,Vwf,Ccbe1,Reln,Slit2,Matn2,Glg1,Col6a5
GO:0062023	collagen-containing extracellular matrix	39	359	2.51e-28	Serpinf1,Col1a1,Angptl2,Nid1,Pcolce2,Ntn4,Loxl2,Igfbp6,Serping1,Smoc2,Emilin2,Entpd2,Fbn1,F3,Angptl7,Sfrp1,Fmod,Col16a1,Tgfbi,Adamts2,Fbln2,Fbln1,Egflam,Gpc3,Col8a2,Col12a1,Col4a4,Lama2,Col6a6,Dcn,Itgb4,Adamtsl1,Col14a1,Mmrn2,Vwf,Reln,Slit2,Matn2,Col6a5	Serpinf1,Col1a1,Angptl2,Nid1,Pcolce2,Ntn4,Loxl2,Igfbp6,Serping1,Smoc2,Emilin2,Entpd2,Fbn1,F3,Angptl7,Sfrp1,Fmod,Col16a1,Tgfbi,Adamts2,Fbln2,Fbln1,Egflam,Gpc3,Col8a2,Col12a1,Col4a4,Lama2,Col6a6,Dcn,Itgb4,Adamtsl1,Col14a1,Mmrn2,Vwf,Reln,Slit2,Matn2,Col6a5
GO:0005615	extracellular space	59	1424	2.1399999999999997e-23	Ccl11,Serpinf1,Col1a1,Angptl2,Clec11a,Ctsk,Lbp,C1qtnf1,Igfbp4,Fst,Loxl2,Igfbp6,Serping1,Smoc2,Cfb,C2,Fbn1,Cpxm1,Procr,Wnt2b,Sfrp2,F3,Angptl7,Pcolce,Figf,Sfrp1,Mmp2,Fmod,Col16a1,Tgfbi,Gdf7,Cpz,Lgi2,Svep1,Fbln1,Flrt2,C1ra,Col8a2,Col12a1,Icam1,Col4a4,Cp,Dcn,Podn,Anpep,Col14a1,C1qtnf3,Mmrn2,Cfh,Vwf,C1qtnf7,Ccbe1,Reln,C1s1,Loxl4,Rnase4,Slit2,Matn2,Gdf10	Ccl11,Serpinf1,Col1a1,Angptl2,Clec11a,Ctsk,Lbp,C1qtnf1,Igfbp4,Fst,Loxl2,Igfbp6,Serping1,Smoc2,Cfb,C2,Fbn1,Cpxm1,Procr,Wnt2b,Sfrp2,F3,Angptl7,Pcolce,Vegfd,Sfrp1,Mmp2,Fmod,Col16a1,Tgfbi,Gdf7,Cpz,Lgi2,Svep1,Fbln1,Flrt2,C1ra,Col8a2,Col12a1,Icam1,Col4a4,Cp,Dcn,Podn,Anpep,Col14a1,C1qtnf3,Mmrn2,Cfh,Vwf,C1qtnf7,Ccbe1,Reln,C1s1,Loxl4,Rnase4,Slit2,Matn2,Gdf10
GO:0110165	cellular anatomical entity	168	15632	3.18e-13	Ccl11,Serpinf1,Ern1,Col1a1,Folh1,Man1a,Angptl2,Clec11a,Nid1,Vipr2,Lrrk1,Aldh1a3,Pcolce2,Ctsk,Lbp,C1qtnf1,Igfbp4,Enpp3,Ntn4,Egfr,Glt8d2,Abca8b,Ptch1,Fst,Txndc16,Scara5,Loxl2,Boc,Igfbp6,Serping1,Smoc2,Emilin2,Cyp1b1,Cfb,C2,Zfp521,Csf1r,Ms4a4d,Gria4,Htr2b,Prrx1,Entpd2,Fbn1,Lrp4,Siglec1,Cpxm1,Procr,Wnt2b,Olfml3,Prss12,Sfrp2,F3,Angptl7,Man2b2,Pcolce,Gxylt2,Tspan11,Cpxm2,Aff2,Figf,Sfrp1,Pdgfrl,Mmp2,Itg…	Ccl11,Serpinf1,Ern1,Col1a1,Folh1,Man1a,Angptl2,Clec11a,Nid1,Vipr2,Lrrk1,Aldh1a3,Pcolce2,Ctsk,Lbp,C1qtnf1,Igfbp4,Enpp3,Ntn4,Egfr,Glt8d2,Abca8b,Ptch1,Fst,Txndc16,Scara5,Loxl2,Boc,Igfbp6,Serping1,Smoc2,Emilin2,Cyp1b1,Cfb,C2,Zfp521,Csf1r,Ms4a4d,Gria4,Htr2b,Prrx1,Entpd2,Fbn1,Lrp4,Siglec1,Cpxm1,Procr,Wnt2b,Olfml3,Prss12,Sfrp2,F3,Angptl7,Man2b2,Pcolce,Gxylt2,Tspan11,Cpxm2,Aff2,Vegfd,Sfrp1,Pdgfrl,Mmp2,It…
GO:0005604	basement membrane	16	105	9.34e-13	Serpinf1,Nid1,Ntn4,Loxl2,Smoc2,Entpd2,Fbn1,Tgfbi,Fbln1,Egflam,Col8a2,Col4a4,Lama2,Itgb4,Mmrn2,Matn2	Serpinf1,Nid1,Ntn4,Loxl2,Smoc2,Entpd2,Fbn1,Tgfbi,Fbln1,Egflam,Col8a2,Col4a4,Lama2,Itgb4,Mmrn2,Matn2
GO:0005581	collagen trimer	14	78	6.33e-12	Col1a1,C1qtnf1,Emilin2,Col16a1,Col8a2,Col12a1,Col4a4,Col6a6,Dcn,Col14a1,C1qtnf3,C1qtnf7,Ccbe1,Col6a5	Col1a1,C1qtnf1,Emilin2,Col16a1,Col8a2,Col12a1,Col4a4,Col6a6,Dcn,Col14a1,C1qtnf3,C1qtnf7,Ccbe1,Col6a5
GO:0009986	cell surface	30	913	2.6e-08	Folh1,Ctsk,Lbp,Enpp3,Egfr,Scara5,Boc,Csf1r,Entpd2,Lrp4,F3,Sfrp1,Nt5e,Plvap,Bace2,Lrp1,Fzd4,Gpc3,Cd248,Hhip,Cd209b,Icam1,Itgb4,Anpep,Cfh,Vwf,Cdon,Heg1,Pdgfra,Slit2	Folh1,Ctsk,Lbp,Enpp3,Egfr,Scara5,Boc,Csf1r,Entpd2,Lrp4,F3,Sfrp1,Nt5e,Plvap,Bace2,Lrp1,Fzd4,Gpc3,Cd248,Hhip,Cd209b,Icam1,Itgb4,Anpep,Cfh,Vwf,Cdon,Heg1,Pdgfra,Slit2
GO:0005886	plasma membrane	69	4531	5.05e-06	Folh1,Nid1,Vipr2,Ctsk,C1qtnf1,Enpp3,Ntn4,Egfr,Abca8b,Ptch1,Scara5,Boc,Csf1r,Gria4,Htr2b,Entpd2,Lrp4,Siglec1,Prss12,F3,Tspan11,Sfrp1,Mmp2,Itga11,Nt5e,Plvap,Ppl,Piezo2,Fam198a,Sorcs2,Bace2,Lrp1,Tm7sf3,Stab1,Ptpn13,Fzd4,Gpr133,Flrt2,Gpc3,Gas1,Epha3,Cd248,Wdr6,Atrnl1,Dchs1,Hhip,Cd209b,Icam1,Cp,Lama2,Abca8a,Cldn10,Slc4a10,Ephb2,Itgb4,Anpep,Cfh,Vwf,Steap3,Plxna4,Cdon,Heg1,Reln,Tiam1,Pdgfra,Slit2,Naalad…	Folh1,Nid1,Vipr2,Ctsk,C1qtnf1,Enpp3,Ntn4,Egfr,Abca8b,Ptch1,Scara5,Boc,Csf1r,Gria4,Htr2b,Entpd2,Lrp4,Siglec1,Prss12,F3,Tspan11,Sfrp1,Mmp2,Itga11,Nt5e,Plvap,Ppl,Piezo2,Fam198a,Sorcs2,Bace2,Lrp1,Tm7sf3,Stab1,Ptpn13,Fzd4,Adgrd1,Flrt2,Gpc3,Gas1,Epha3,Cd248,Wdr6,Atrnl1,Dchs1,Hhip,Cd209b,Icam1,Cp,Lama2,Abca8a,Cldn10,Slc4a10,Ephb2,Itgb4,Anpep,Cfh,Vwf,Steap3,Plxna4,Cdon,Heg1,Reln,Tiam1,Pdgfra,Slit2,Naalad…
GO:0071944	cell periphery	70	4668	6.33e-06	Folh1,Nid1,Vipr2,Ctsk,C1qtnf1,Enpp3,Ntn4,Egfr,Abca8b,Ptch1,Scara5,Boc,Smoc2,Csf1r,Gria4,Htr2b,Entpd2,Lrp4,Siglec1,Prss12,F3,Tspan11,Sfrp1,Mmp2,Itga11,Nt5e,Plvap,Ppl,Piezo2,Fam198a,Sorcs2,Bace2,Lrp1,Tm7sf3,Stab1,Ptpn13,Fzd4,Gpr133,Flrt2,Gpc3,Gas1,Epha3,Cd248,Wdr6,Atrnl1,Dchs1,Hhip,Cd209b,Icam1,Cp,Lama2,Abca8a,Cldn10,Slc4a10,Ephb2,Itgb4,Anpep,Cfh,Vwf,Steap3,Plxna4,Cdon,Heg1,Reln,Tiam1,Pdgfra,Slit2,…	Folh1,Nid1,Vipr2,Ctsk,C1qtnf1,Enpp3,Ntn4,Egfr,Abca8b,Ptch1,Scara5,Boc,Smoc2,Csf1r,Gria4,Htr2b,Entpd2,Lrp4,Siglec1,Prss12,F3,Tspan11,Sfrp1,Mmp2,Itga11,Nt5e,Plvap,Ppl,Piezo2,Fam198a,Sorcs2,Bace2,Lrp1,Tm7sf3,Stab1,Ptpn13,Fzd4,Adgrd1,Flrt2,Gpc3,Gas1,Epha3,Cd248,Wdr6,Atrnl1,Dchs1,Hhip,Cd209b,Icam1,Cp,Lama2,Abca8a,Cldn10,Slc4a10,Ephb2,Itgb4,Anpep,Cfh,Vwf,Steap3,Plxna4,Cdon,Heg1,Reln,Tiam1,Pdgfra,Slit2,…
GO:0031224	intrinsic component of membrane	70	4707	8.13e-06	Ern1,Folh1,Man1a,Vipr2,C1qtnf1,Enpp3,Egfr,Glt8d2,Abca8b,Ptch1,Scara5,Boc,Csf1r,Ms4a4d,Gria4,Htr2b,Entpd2,Lrp4,Siglec1,Procr,F3,Gxylt2,Tspan11,Itga11,Nt5e,Plvap,Abca6,Armh4,Abca9,Piezo2,Sorcs2,Bace2,Lrp1,Atp6v0e2,Tm7sf3,Stab1,Fzd4,Gpr133,Flrt2,Gpc3,Gas1,Epha3,Ldlrad4,Cd248,Atrnl1,Dchs1,Hhip,Cd209b,Icam1,Shisa3,Cp,Lrrn4cl,Abca8a,Cldn10,Tmem254b,Tmem176a,Ptgfrn,Slc4a10,Ephb2,Itgb4,Anpep,Ildr2,Steap3…	Ern1,Folh1,Man1a,Vipr2,C1qtnf1,Enpp3,Egfr,Glt8d2,Abca8b,Ptch1,Scara5,Boc,Csf1r,Ms4a4d,Gria4,Htr2b,Entpd2,Lrp4,Siglec1,Procr,F3,Gxylt2,Tspan11,Itga11,Nt5e,Plvap,Abca6,3632451O06Rik,Abca9,Piezo2,Sorcs2,Bace2,Lrp1,Atp6v0e2,Tm7sf3,Stab1,Fzd4,Adgrd1,Flrt2,Gpc3,Gas1,Epha3,Ldlrad4,Cd248,Atrnl1,Dchs1,Hhip,Cd209b,Icam1,Shisa3,Cp,Lrrn4cl,Abca8a,Cldn10,Tmem254b,Tmem176a,Ptgfrn,Slc4a10,Ephb2,Itgb4,Anpep,Ildr…
GO:0016021	integral component of membrane	67	4539	2.41e-05	Ern1,Folh1,Man1a,Vipr2,C1qtnf1,Enpp3,Egfr,Glt8d2,Abca8b,Ptch1,Scara5,Boc,Csf1r,Ms4a4d,Gria4,Htr2b,Entpd2,Lrp4,Siglec1,Procr,F3,Gxylt2,Tspan11,Itga11,Plvap,Abca6,Armh4,Abca9,Piezo2,Sorcs2,Bace2,Lrp1,Atp6v0e2,Tm7sf3,Stab1,Fzd4,Gpr133,Flrt2,Gpc3,Epha3,Ldlrad4,Cd248,Atrnl1,Dchs1,Hhip,Cd209b,Icam1,Shisa3,Lrrn4cl,Abca8a,Cldn10,Tmem254b,Tmem176a,Ptgfrn,Slc4a10,Ephb2,Itgb4,Anpep,Ildr2,Steap3,Plxna4,Cdon,…	Ern1,Folh1,Man1a,Vipr2,C1qtnf1,Enpp3,Egfr,Glt8d2,Abca8b,Ptch1,Scara5,Boc,Csf1r,Ms4a4d,Gria4,Htr2b,Entpd2,Lrp4,Siglec1,Procr,F3,Gxylt2,Tspan11,Itga11,Plvap,Abca6,3632451O06Rik,Abca9,Piezo2,Sorcs2,Bace2,Lrp1,Atp6v0e2,Tm7sf3,Stab1,Fzd4,Adgrd1,Flrt2,Gpc3,Epha3,Ldlrad4,Cd248,Atrnl1,Dchs1,Hhip,Cd209b,Icam1,Shisa3,Lrrn4cl,Abca8a,Cldn10,Tmem254b,Tmem176a,Ptgfrn,Slc4a10,Ephb2,Itgb4,Anpep,Ildr2,Steap3,Plxn…
GO:0016020	membrane	95	7623	3.23e-05	Ern1,Folh1,Man1a,Nid1,Vipr2,Ctsk,Lbp,C1qtnf1,Enpp3,Ntn4,Egfr,Glt8d2,Abca8b,Ptch1,Scara5,Loxl2,Boc,Cyp1b1,Csf1r,Ms4a4d,Gria4,Htr2b,Entpd2,Lrp4,Siglec1,Procr,Prss12,F3,Man2b2,Gxylt2,Tspan11,Figf,Sfrp1,Mmp2,Itga11,Nt5e,Plvap,Abca6,Armh4,Abca9,Ppl,Piezo2,Fam198a,Sorcs2,Bace2,Lrp1,Hpse,Atp6v0e2,Tm7sf3,Svep1,Stab1,Ptpn13,Fzd4,Gpr133,Flrt2,Gpc3,Gas1,Epha3,Ldlrad4,Cd248,Wdr6,Atrnl1,Dchs1,Hhip,Cd209b,Icam…	Ern1,Folh1,Man1a,Nid1,Vipr2,Ctsk,Lbp,C1qtnf1,Enpp3,Ntn4,Egfr,Glt8d2,Abca8b,Ptch1,Scara5,Loxl2,Boc,Cyp1b1,Csf1r,Ms4a4d,Gria4,Htr2b,Entpd2,Lrp4,Siglec1,Procr,Prss12,F3,Man2b2,Gxylt2,Tspan11,Vegfd,Sfrp1,Mmp2,Itga11,Nt5e,Plvap,Abca6,3632451O06Rik,Abca9,Ppl,Piezo2,Fam198a,Sorcs2,Bace2,Lrp1,Hpse,Atp6v0e2,Tm7sf3,Svep1,Stab1,Ptpn13,Fzd4,Adgrd1,Flrt2,Gpc3,Gas1,Epha3,Ldlrad4,Cd248,Wdr6,Atrnl1,Dchs1,Hhip,Cd…
GO:0031226	intrinsic component of plasma membrane	28	1249	0.00018	Folh1,C1qtnf1,Egfr,Ptch1,Scara5,Boc,Csf1r,Gria4,Htr2b,Tspan11,Itga11,Sorcs2,Lrp1,Stab1,Gpr133,Flrt2,Gpc3,Gas1,Epha3,Hhip,Icam1,Cp,Slc4a10,Ephb2,Itgb4,Plxna4,Cdon,Pdgfra	Folh1,C1qtnf1,Egfr,Ptch1,Scara5,Boc,Csf1r,Gria4,Htr2b,Tspan11,Itga11,Sorcs2,Lrp1,Stab1,Adgrd1,Flrt2,Gpc3,Gas1,Epha3,Hhip,Icam1,Cp,Slc4a10,Ephb2,Itgb4,Plxna4,Cdon,Pdgfra
GO:0005887	integral component of plasma membrane	26	1174	0.00054	Folh1,C1qtnf1,Egfr,Ptch1,Scara5,Boc,Csf1r,Gria4,Htr2b,Tspan11,Itga11,Sorcs2,Lrp1,Stab1,Gpr133,Flrt2,Gpc3,Epha3,Hhip,Icam1,Slc4a10,Ephb2,Itgb4,Plxna4,Cdon,Pdgfra	Folh1,C1qtnf1,Egfr,Ptch1,Scara5,Boc,Csf1r,Gria4,Htr2b,Tspan11,Itga11,Sorcs2,Lrp1,Stab1,Adgrd1,Flrt2,Gpc3,Epha3,Hhip,Icam1,Slc4a10,Ephb2,Itgb4,Plxna4,Cdon,Pdgfra
GO:0043235	receptor complex	12	374	0.0101	Nid1,Egfr,Csf1r,Gria4,Itga11,Lrp1,Epha3,Ephb2,Itgb4,Plxna4,Loxl4,Pdgfra	Nid1,Egfr,Csf1r,Gria4,Itga11,Lrp1,Epha3,Ephb2,Itgb4,Plxna4,Loxl4,Pdgfra
