# Supplementary material for: reString: an open-source Python software to perform automatic functional enrichment retrieval, results aggregation and data visualization
Source: Sci Rep. 2021 Dec 6;11:23458. doi: 10.1038/s41598-021-02528-0 (PMC8648753; doi:10.1038/s41598-021-02528-0)
Supplement: Supplementary file 1 — Supplementary Information 1. [file 41598_2021_2528_MOESM1_ESM.zip › Supplemental DataSets/ctrl_t0_green_VS_ctrl_t0_red_FC.csv]

gene	ctrl_t0_KO_VS_ctrl_t0_wt_FC
Mrpl15	-1.02921225882983
Ms4a4d	1.38505758317513
Fmod	2.8821071798260296
Nt5e	2.5189745345723598
C1qtnf1	1.30645811639203
Cdon	1.1938755516066102
Lgi2	1.90712074504342
Tmem147	-1.04473698027214
Gm10052	1.18885377854434
Srpx	1.95750171360812
Prss12	1.64997036175217
Itgb4	1.1600364006917199
Apoe	-5.78505863447987
Nrip1	1.6104734401427099
Angptl7	2.49554047207144
Pdgfrl	2.18946015478106
Ube2f	-1.08796250715818
Aldh1a3	1.8905815347419899
Cyp1b1	1.38751521067794
Naa20	-0.989553481004249
Igsf10	2.09476027508369
Col6a6	1.7064520393253602
Shisa3	2.01089669877009
Matn2	1.29064068733649
Cd59a	-1.02369735438062
Vwf	2.20305985689787
Ccl11	1.1361715253057
Gmpr	-4.03241790181304
Gxylt2	1.7336903549042402
Tgfbi	1.8611759542745598
Vegfd	2.0533680484403702
Abca9	1.6421942545078798
Procr	1.03606865743743
Txndc16	0.995072578706935
Nnmt	-2.41172389200761
Cars2	-1.2393336799573
Glg1	1.3238820453182398
Col8a2	2.36156078206689
Ptpn13	1.60431563912128
C1ra	1.51865682018857
Fst	1.43964927197184
Reln	2.0255650423263
C1qtnf7	1.4037228292041901
Ptgfrn	1.28756715664687
Glt8d2	2.2386211142932098
Mmp2	1.67091086132151
Timp4	-1.44611371522412
Morf4l1b	2.0650864081751497
Plvap	1.3242443185253898
C1qtnf3	2.78256174423572
Ctsk	1.5779762394132701
Bicc1	2.2546813341619
Ntn4	1.6364013323574498
Mrpl20	-1.08225871009422
Svep1	2.39848832665538
Plce1	0.941514275222848
Hhip	2.7883515791077698
Adgrd1	1.43083090796487
Nxpe4	-1.93013624893838
Atrnl1	1.01644017141425
Cpxm2	2.2221269801942998
Sorcs2	1.59709519549545
Itga11	1.49722047714517
Atp5l	-1.25746593100102
Prrx1	0.9987805504859429
1110008P14Rik	-1.1945333997527101
Tanc2	1.05936046092459
Loxl2	1.03539747526685
Rmnd1	-1.04326774188544
Naalad2	1.33049092429822
Vipr2	1.8393808652864998
Fbln7	1.97774314917483
Adamtsl3	1.34213384911054
Siglec1	2.09760323160546
Cpxm1	1.86943984683105
Col16a1	1.13038303881292
Ildr2	1.38584632760569
Slit2	1.69306047865941
Cd209b	3.78976648806812
Kcnt2	1.85740616955001
Boc	1.46582369601392
Sfrp1	1.5702106037446002
Tspan11	1.49129208807108
Fbn1	1.32173930852478
Col6a5	3.23683395676376
Mapkapk2	-1.05029495284916
Lrrk1	0.941932907217823
Ern1	1.10491802340942
Nid1	1.1493661063483702
Abca6	1.64811166063122
Gm20594	-2.9765765778864903
Dact1	1.07708875925038
Icam1	0.9974749502673091
Abca8a	1.6010652328973702
Lbp	1.8719393006196001
Piezo2	1.79222636982653
Col14a1	1.51445473187808
Tbx3	-1.82630832443593
Emilin2	1.5975626601829498
Sfrp2	2.09910050130584
Cp	1.12569073512738
Unc45b	-1.3435606766113501
Lrp1	1.1932111262620502
Smoc2	1.9168374617658601
Btbd7	1.02655549076344
Loxl4	1.5006195723196203
Stab1	1.39172084273325
Angptl2	1.14212313841513
Egflam	1.64017108198906
Rbp7	-2.5844345126627704
Folh1	1.8819089076564601
Ephb2	1.29191091749934
Timm8a1	-1.3514286725134999
Aff2	1.9682440706354098
Gdf7	4.60299693121155
Fndc1	1.9786565939499798
Gpc3	1.6335423532498201
Ccbe1	2.458821890975
Plac9a	1.61737631377498
Perm1	-2.28591995575196
Plac9b	1.60851896985062
Slc4a10	2.46240468879423
Cldn10	2.81614581139651
Heg1	1.4601703399352601
Flrt2	1.43709719504713
Pcolce	1.72123178245551
Hccs	-1.5001395461171498
Adamts12	2.0264496048721
Podn	1.51606054637907
Csf1r	1.33223296340298
BC003965	-0.9980564197200319
Mpp6	-1.7385462612406901
Ndufaf4	-1.52243408647943
Mmrn2	0.931093304348675
Adamts2	1.70202455397072
Clec11a	1.4725957088913
Adamtsl1	2.09908946699899
Fbln1	2.00899972253656
Gria4	1.58599739582591
Tiam1	1.05932969246095
Olfml1	1.65761566836867
Cfh	1.8234795942302902
Tm7sf3	0.925966920152586
Dcn	1.60045148649729
3632451O06Rik	1.59017739361291
Fzd4	1.1224904232414399
Entpd2	1.23991455637592
Ahsa2	-0.9570911253177281
Cd248	1.46734127862995
Prss35	2.46728764167711
2310030G06Rik	-3.07484499717085
Apoc1	-3.9692612311705697
Plxna4	1.7083660586506
Wdr6	1.07545678454617
Htr2b	2.5756769034569
Pdgfra	1.8756225178483399
Serping1	1.62626681704726
Slc25a17	-1.10369336396558
Gdf10	2.4674142078314
Col1a1	1.68212308156346
Lrrn4cl	1.33846637823384
Scara5	2.0088223810900603
Abca8b	1.5718096418826801
Ppl	1.29918443429312
Zfp521	1.6054546246843702
Serpinf1	1.7524590824678898
Igfbp6	1.4513939755864298
Col4a4	1.77560262043995
Uqcrh	-1.2925881336210001
Ptch1	1.6079215240924098
Rnase4	0.985081957568136
Tomm5	-1.0281326468921401
Lama2	1.6010537593681398
Tsfm	-1.23957219525773
Trappc4	-1.03723816591184
Rnf128	-3.8973965069121497
Pou2f2	2.77779589863952
Olfml3	2.03036251927821
Man1a	1.2402992791904
Olfml2a	1.50624421151371
Tmem254b	1.25569483831677
Col12a1	1.6961987900084998
Tmem176a	1.44745053419018
Calml4	1.83565060992098
Lrp4	1.5475286361462701
Chchd4	-1.2602404734093202
Igfbp4	1.32776102365926
Man2b2	1.57388917069294
Cpz	1.90737591782108
Cc2d2a	0.9917865788539721
Dchs1	1.0517600284297801
Hacd4	1.52662045511875
Nudt14	-1.97930772632148
Cfb	1.6726817181676001
Steap3	0.9646305909075269
Man1c1	1.02058459908245
Qpct	1.2413402808426799
Rhox8	-4.01175876388703
Ldlrad4	1.40741241761342
Ces2g	1.21282590509141
Abi3bp	1.13205659579692
Atp6v0e2	1.55849686168058
C1s1	1.294163716094
Fbln2	1.39348530779385
Fam46c	1.61454587853079
Gas1	1.12155924181774
Wnt2b	1.71270645677955
Enpp3	1.82933319471533
Mrpl12	-1.23973008282843
C2	1.93627023947949
Epha3	1.70659477611104
Gm6548	1.84369901246442
Egfr	1.2770575167048301
Bace2	1.8412850913995502
Pcolce2	1.2147903582328201
F3	1.45148930708209
Gm12250	2.45705703200052
Anpep	1.33884222029852
Fam198a	1.6367242460149198
Hpse	1.4920289471741297
