# Supplementary material for: reString: an open-source Python software to perform automatic functional enrichment retrieval, results aggregation and data visualization
Source: Sci Rep. 2021 Dec 6;11:23458. doi: 10.1038/s41598-021-02528-0 (PMC8648753; doi:10.1038/s41598-021-02528-0)
Supplement: Supplementary file 1 — Supplementary Information 1. [file 41598_2021_2528_MOESM1_ESM.zip › Supplemental DataSets/up_down_together/RCTM_summary.tsv]

ID	score	occurrence	all_genes	common_genes
Immune System	5.1899999999999997e-54	6	Abl2,Actb,Actg1,Actr2,Actr3,Adam10,Adam8,Adgrg3,Aim2,Aldh3b1,Anapc13,Anpep,Anxa2,Ap1s2,Ap2s1,Aprt,Arhgap9,Arl8a,Arpc1b,Arpc2,Arpc3,Arpc4,Arpc5,Asah1,Asb2,Asb5,Atox1,Atp11a,Atp6ap2,Atp6v0a1,Atp6v0b,Atp6v0c,Atp6v0d1,Atp6v0d2,Atp6v0e,Atp6v0e2,Atp6v1a,Atp6v1b2,Atp6v1c1,Atp6v1e1,Atp8b4,B2m,B4galt1,Baiap2,Bin2,Blnk,Bri3,Bst1,Bst2,Btk,Btnl9,C1qa,C1qb,C1qc,C1ra,C2,C3,C3ar1,C4b,C5ar1,C6,Calr,Camk2a,Camk2g…	C1qb,C1qc,Cd300lb,Cd68,Cotl1,Csf2rb2,Cybb,Fgr,Hck,Itgb2,Lyz2,Nfam1,Pik3ap1,Pirb,Slc11a1,Tnfrsf1b,Tyrobp,Unc93b1
Innate Immune System	6.52e-50	6	Actb,Actg1,Actr2,Actr3,Adam10,Adam8,Adgrg3,Aim2,Aldh3b1,Anpep,Anxa2,Aprt,Arhgap9,Arl8a,Arpc1b,Arpc2,Arpc3,Arpc4,Arpc5,Asah1,Atox1,Atp11a,Atp6ap2,Atp6v0a1,Atp6v0b,Atp6v0c,Atp6v0d1,Atp6v0d2,Atp6v0e,Atp6v0e2,Atp6v1a,Atp6v1b2,Atp6v1c1,Atp6v1e1,Atp8b4,B2m,B4galt1,Baiap2,Bin2,Bri3,Bst1,Bst2,Btk,C1qa,C1qb,C1qc,C1ra,C2,C3,C3ar1,C4b,C5ar1,C6,Cap1,Card9,Casp1,Casp4,Casp8,Cd14,Cd180,Cd300lb,Cd44,Cd47,Cd53,C…	C1qb,C1qc,Cd300lb,Cd68,Cotl1,Cybb,Fgr,Hck,Itgb2,Lyz2,Nfam1,Pirb,Slc11a1,Tnfrsf1b,Tyrobp,Unc93b1
Neutrophil degranulation	1.19e-34	6	Actr2,Adam10,Adam8,Adgrg3,Aldh3b1,Anpep,Anxa2,Aprt,Arhgap9,Arl8a,Arpc5,Asah1,Atp11a,Atp6ap2,Atp6v0a1,Atp6v0c,Atp8b4,B2m,B4galt1,Bin2,Bri3,Bst1,Bst2,C3,C3ar1,C5ar1,Cap1,Cd14,Cd44,Cd47,Cd53,Cd55,Cd63,Cd68,Cd93,Ceacam1,Cfd,Cfp,Chil1,Ckap4,Clec12a,Clec4d,Clec5a,Cnn2,Cotl1,Creg1,Cstb,Ctsa,Ctsb,Ctsc,Ctsd,Ctss,Ctsz,Cxcl1,Cxcl2,Cyba,Cybb,Cyfip1,Degs1,Dgat1,Diaph1,Dnase1l1,Dock2,Dok3,Dpp7,Dsp,Ear2,Fabp5,F…	Cd68,Cotl1,Cybb,Fgr,Itgb2,Lyz2,Nfam1,Pirb,Slc11a1,Tnfrsf1b,Tyrobp
Hemostasis	9.759999999999999e-24	5	Abcc4,Abhd12,Actg1,Actn1,Alb,Angpt1,Anxa2,Apbb1ip,Apoa1,Arrb1,Arrb2,Atp1b2,Atp2a1,Atp2b1,Atp2b4,Bsg,Capzb,Cbx5,Cd109,Cd244,Cd44,Cd47,Cd48,Cd63,Cd74,Cd84,Cd9,Ceacam1,Cfd,Clec1b,Clec3b,Clu,Col1a1,Col1a2,Csk,Dagla,Daglb,Dgka,Dgkb,Dgkg,Dock2,Dock7,Dock9,Ecm1,Endod1,Esam,F10,F2r,F3,F5,F7,Fam3c,Fam49b,Fcer1g,Fermt3,Fgr,Flna,Fn1,Glg1,Gna13,Gna15,Gnb4,Gng11,Gng8,Gngt2,Gpc1,Grb14,Grb2,Hgf,Igf1,Igf2,Inpp5d…	Fgr,Itgb2,Syk
Extracellular matrix organization	9.05e-19	8	Acan,Adam10,Adam12,Adam8,Adamts2,Adamts4,Adamts5,Bgn,Bmp1,Bsg,Capn15,Capn3,Capn5,Cd44,Cd47,Ceacam1,Col10a1,Col12a1,Col14a1,Col15a1,Col16a1,Col19a1,Col1a1,Col1a2,Col22a1,Col23a1,Col2a1,Col3a1,Col4a3,Col4a4,Col4a5,Col4a6,Col5a1,Col5a2,Col6a1,Col6a3,Col6a5,Col6a6,Col8a1,Col8a2,Colgalt1,Ctsb,Ctsd,Ctsk,Ctsl,Ctss,Dcn,Dst,Eln,Emilin2,Fbln2,Fbln5,Fbn1,Fn1,Furin,Htra1,Ibsp,Icam1,Itga11,Itga2,Itga2b,Itga4,…	No common gene
Platelet activation, signaling and aggregation	1.02e-16	3	Abcc4,Abhd12,Actg1,Actn1,Apbb1ip,Apoa1,Arrb1,Arrb2,Cd109,Cd63,Cd9,Cfd,Clec1b,Clu,Col1a1,Col1a2,Csk,Dagla,Daglb,Dgka,Dgkb,Dgkg,Ecm1,Endod1,F2r,F5,Fam3c,Fam49b,Fcer1g,Fermt3,Flna,Fn1,Gna13,Gna15,Gnb4,Gng8,Gngt2,Grb2,Hgf,Igf1,Igf2,Itih3,Itih4,Itpr1,Itpr3,Lamp2,Lgals3bp,Lhfpl2,Lyn,Maged2,Manf,Orm3,Pcdh7,Pdgfa,Pdgfb,Pdpn,Pik3cb,Pik3cg,Pik3r3,Pik3r5,Pla2g4a,Plcg2,Plek,Prkcd,Prkch,Prkcq,Psap,Ptpn1,Ptpn6…	Fcer1g,Gngt2,Plek,Syk
Respiratory electron transport, ATP synthesis by chemiosmotic coupling, and heat production by uncoupling proteins.	1.98e-16	1	Atp5e,Atp5h,Cox11,Cox7c,Cycs,Ndufa1,Ndufa12,Ndufa13,Ndufa2,Ndufa3,Ndufa5,Ndufa6,Ndufa8,Ndufaf4,Ndufb10,Ndufb11,Ndufb2,Ndufb5,Ndufb6,Ndufb7,Ndufc1,Ndufc2,Ndufs5,Ndufs7,Ucp1	n/a (just one condition)
Complex I biogenesis	2.01e-15	1	Ndufa1,Ndufa12,Ndufa13,Ndufa2,Ndufa3,Ndufa5,Ndufa6,Ndufa8,Ndufaf4,Ndufb10,Ndufb11,Ndufb2,Ndufb5,Ndufb6,Ndufb7,Ndufc1,Ndufc2,Ndufs5,Ndufs7	n/a (just one condition)
Respiratory electron transport	2.1e-15	1	Cox11,Cox7c,Cycs,Ndufa1,Ndufa12,Ndufa13,Ndufa2,Ndufa3,Ndufa5,Ndufa6,Ndufa8,Ndufaf4,Ndufb10,Ndufb11,Ndufb2,Ndufb5,Ndufb6,Ndufb7,Ndufc1,Ndufc2,Ndufs5,Ndufs7	n/a (just one condition)
Signal Transduction	6.01e-13	4	Abca1,Abhd12,Abr,Ackr2,Actb,Actg1,Actr2,Actr3,Acvr1b,Adam10,Adam17,Adcy3,Adcy4,Adcyap1r1,Adgre1,Adora2a,Adra1d,Agt,Akr1c14,Aldh1a3,Angpt1,Anxa1,Ap2s1,Apbb1ip,Apoa1,Apoc3,Apoe,Ar,Arap1,Arap3,Arhgap11a,Arhgap17,Arhgap19,Arhgap22,Arhgap25,Arhgap27,Arhgap30,Arhgap31,Arhgap32,Arhgap9,Arhgdia,Arhgdib,Arhgef15,Arhgef2,Arhgef25,Arhgef40,Arhgef5,Arhgef9,Arpc1b,Arpc2,Arpc3,Arpc4,Arpc5,Arrb1,Arrb2,Atp6ap1,A…	Csf2rb2,Cxcl16,Cybb,Gpr35,Ncf1,Pik3ap1,Socs3,Syk
Signaling by Receptor Tyrosine Kinases	1.63e-11	3	Actb,Actg1,Ap2s1,Atp6ap1,Atp6v0a1,Atp6v0b,Atp6v0c,Atp6v0d1,Atp6v0d2,Atp6v0e,Atp6v0e2,Atp6v1a,Atp6v1b2,Atp6v1c1,Atp6v1e1,Baiap2,Bdnf,Btc,Cdh5,Clta,Col1a1,Col1a2,Col2a1,Col3a1,Col4a3,Col4a4,Col4a5,Col5a1,Col5a2,Col6a1,Col6a3,Col6a5,Col6a6,Csk,Cyba,Cybb,Cyfip1,Diaph1,Dock7,Egr2,Elmo1,Erbb4,Ereg,Fes,Fgf1,Fgf7,Fgfr2,Fgfr3,Flt1,Flt3,Flt4,Fn1,Furin,Gab2,Grap,Grb2,Hbegf,Hgf,Hpn,Igf1,Igf2,Itga2,Itgav,Itgb…	Cybb,Fes,Ncf1,Ncf2,Ncf4
Platelet degranulation	4.76e-11	3	Abcc4,Actg1,Actn1,Apoa1,Cd109,Cd63,Cd9,Cfd,Clu,Ecm1,Endod1,F5,Fam3c,Fam49b,Fermt3,Flna,Fn1,Hgf,Igf1,Igf2,Itih3,Itih4,Lamp2,Lgals3bp,Lhfpl2,Maged2,Manf,Orm3,Pcdh7,Pdgfa,Pdgfb,Plek,Psap,Qsox1,Rab27b,Selp,Serpina3g,Serpine1,Sparc,Srgn,Stxbp2,Tagln2,Tgfb1,Tgfb2,Tgfb3,Thbs1,Timp1,Tmsb4x,Tor4a,Trf,Vcl,Vegfb,Vwf,Wdr1	Plek
Collagen formation	1.17e-10	6	Adamts2,Bmp1,Col10a1,Col12a1,Col14a1,Col15a1,Col16a1,Col19a1,Col1a1,Col1a2,Col22a1,Col23a1,Col2a1,Col3a1,Col4a3,Col4a4,Col4a5,Col4a6,Col5a1,Col5a2,Col6a1,Col6a3,Col6a5,Col6a6,Col8a1,Col8a2,Colgalt1,Ctsb,Ctsl,Ctss,Itga6,Itgb4,Lox,Loxl2,Loxl3,Loxl4,Mmp13,Mmp3,P3h1,P4ha1,P4ha3,P4hb,Pcolce,Pcolce2,Plec,Plod1,Plod3,Ppib	Col12a1,Loxl2
Glycosaminoglycan metabolism	1.5e-10	3	Acan,B3gnt2,B3gnt3,B3gnt7,B4galt1,B4galt5,B4galt6,Bgn,Cd44,Cemip,Chpf2,Chst1,Chst11,Chst2,Chsy1,Chsy3,Dcn,Dse,Ext1,Galns,Glb1,Gns,Gpc1,Gpc3,Gusb,Has1,Hexa,Hexb,Hpse,Hs6st1,Hs6st2,Lum,Lyve1,Naglu,Ndst2,Ogn,Omd,Sdc1,Sdc2,Sdc3,Sgsh,St3gal1,Xylt1,Xylt2	Cd44,Galns,Gusb,Hexb,Hpse,Naglu,Sdc3
Cell surface interactions at the vascular wall	3.51e-10	5	Angpt1,Atp1b2,Bsg,Cd244,Cd44,Cd47,Cd48,Cd74,Cd84,Ceacam1,Col1a1,Col1a2,Esam,Fcer1g,Fn1,Glg1,Gpc1,Grb14,Grb2,Inpp5d,Itga4,Itga5,Itga6,Itgam,Itgav,Itgax,Itgb1,Itgb2,Jam3,Lyn,Mag,Mertk,Nras,Olr1,Pik3cb,Procr,Ptpn6,Sdc1,Sdc2,Sdc3,Sele,Selp,Selplg,Sirpa,Slc16a3,Slc3a2,Slc7a10,Slc7a6,Slc7a7,Slc7a8,Src,Tgfb1,Trem1	Itgb2
Integrin cell surface interactions	8.86e-10	6	Bsg,Cd44,Cd47,Col16a1,Col1a1,Col1a2,Col2a1,Col3a1,Col4a3,Col4a4,Col4a5,Col4a6,Col5a1,Col5a2,Col6a1,Col6a3,Col6a5,Col6a6,Col8a1,Col8a2,Fbn1,Fn1,Ibsp,Icam1,Itga11,Itga2,Itga4,Itga5,Itga6,Itga8,Itga9,Itgam,Itgav,Itgax,Itgb1,Itgb2,Jam3,Lum,Spp1,Thbs1,Tnc,Vcam1,Vwf	No common gene
Collagen degradation	1.47e-08	5	Col10a1,Col12a1,Col15a1,Col19a1,Col1a1,Col1a2,Col2a1,Col3a1,Col4a3,Col4a4,Col4a5,Col4a6,Col5a1,Col5a2,Col6a1,Col6a3,Col6a5,Col6a6,Col8a1,Col8a2,Ctsb,Ctsd,Ctsk,Ctsl,Furin,Mmp12,Mmp13,Mmp14,Mmp2,Mmp3,Mmp8	Col12a1,Col1a1,Ctsk,Mmp2
Collagen biosynthesis and modifying enzymes	1.54e-08	5	Adamts2,Bmp1,Col10a1,Col12a1,Col14a1,Col15a1,Col16a1,Col19a1,Col1a1,Col1a2,Col22a1,Col23a1,Col2a1,Col3a1,Col4a3,Col4a4,Col4a5,Col4a6,Col5a1,Col5a2,Col6a1,Col6a3,Col6a5,Col6a6,Col8a1,Col8a2,Colgalt1,P3h1,P4ha1,P4ha3,P4hb,Pcolce,Pcolce2,Plod1,Plod3,Ppib	Col12a1,Col1a1
Metabolism of carbohydrates	2.76e-08	3	Acan,Akr1a1,B3galt1,B3gnt2,B3gnt3,B3gnt7,B4galt1,B4galt5,B4galt6,Bgn,Bpgm,Cd44,Cemip,Chpf2,Chst1,Chst11,Chst2,Chsy1,Chsy3,Dcn,Dse,Ext1,Galns,Glb1,Gnpda1,Gns,Gpc1,Gpc3,Gusb,Has1,Hexa,Hexb,Hk3,Hpse,Hs6st1,Hs6st2,Lum,Lyve1,Man2b1,Man2b2,Manba,Naglu,Ndst2,Ogn,Omd,Pfkfb4,Pgm1,Pygm,Sdc1,Sdc2,Sdc3,Sgsh,Slc25a13,Slc2a1,Slc37a2,St3gal1,Xylt1,Xylt2	Cd44,Galns,Gusb,Hexb,Hk3,Hpse,Man2b1,Man2b2,Naglu,Sdc3,Slc37a2
Degradation of the extracellular matrix	3.42e-08	5	Acan,Adam10,Adam8,Adamts4,Adamts5,Bmp1,Capn15,Capn3,Capn5,Cd44,Col10a1,Col12a1,Col15a1,Col19a1,Col1a1,Col1a2,Col2a1,Col3a1,Col4a3,Col4a4,Col4a5,Col4a6,Col5a1,Col5a2,Col6a1,Col6a3,Col6a5,Col6a6,Col8a1,Col8a2,Ctsb,Ctsd,Ctsk,Ctsl,Ctss,Dcn,Eln,Fbn1,Fn1,Furin,Htra1,Klkb1,Mmp12,Mmp13,Mmp14,Mmp19,Mmp2,Mmp3,Mmp8,Nid1,Optc,Spp1,Timp1,Timp2,Tpsb2	Col12a1,Col1a1,Ctsk,Mmp2
Assembly of collagen fibrils and other multimeric structures	4e-08	6	Bmp1,Col10a1,Col12a1,Col14a1,Col15a1,Col1a1,Col1a2,Col2a1,Col3a1,Col4a3,Col4a4,Col4a5,Col4a6,Col5a1,Col5a2,Col6a1,Col6a3,Col6a5,Col6a6,Col8a1,Col8a2,Ctsb,Ctsl,Ctss,Itga6,Itgb4,Lox,Loxl2,Loxl3,Loxl4,Mmp13,Mmp3,Pcolce,Plec	Col12a1,Loxl2
Fcgamma receptor (FCGR) dependent phagocytosis	7.55e-08	3	Actb,Actg1,Actr2,Actr3,Arpc1b,Arpc2,Arpc3,Arpc4,Arpc5,Baiap2,Btk,Cyfip1,Elmo1,Fcgr1,Fcgr2b,Fcgr3,Fcgr4,Fgr,Grb2,Hck,Lyn,Myh9,Myo5a,Nckap1l,Pik3cb,Plcg2,Pld3,Pld4,Prkcd,Src,Syk,Vav1,Vav2,Vav3	Fcgr1,Fcgr3,Fcgr4,Fgr,Hck,Pld3
ROS and RNS production in phagocytes	1.06e-07	2	Atp6v0a1,Atp6v0b,Atp6v0c,Atp6v0d1,Atp6v0d2,Atp6v0e,Atp6v0e2,Atp6v1a,Atp6v1b2,Atp6v1c1,Atp6v1e1,Cyba,Cybb,Hvcn1,Ncf1,Ncf2,Ncf4,Nos1,Nos2,Slc11a1,Tcirg1	Atp6v0a1,Atp6v0c,Atp6v0d2,Atp6v1a,Atp6v1b2,Atp6v1c1,Cyba,Cybb,Hvcn1,Ncf1,Ncf2,Ncf4,Slc11a1,Tcirg1
Transport of small molecules	2.34e-07	3	Abca1,Abca6,Abca8b,Abca9,Abcb4,Abcc3,Abcg1,Alb,Ap2s1,Apoa1,Apobr,Apoc1,Apoc3,Apod,Apoe,Aqp11,Aqp5,Atp11a,Atp13a2,Atp1b2,Atp2a1,Atp2b1,Atp6ap1,Atp6v0a1,Atp6v0b,Atp6v0c,Atp6v0d1,Atp6v0d2,Atp6v0e,Atp6v0e2,Atp6v1a,Atp6v1b2,Atp6v1c1,Atp6v1e1,Atp8b4,Bmp1,Camk2a,Car4,Casq1,Ccdc109b,Clcn7,Clta,Cp,Cygb,Ddi2,Emb,Fth1,Furin,Fxyd6,Gng11,Gng8,Gngt2,Gpihbp1,Hmox1,Lcn2,Ldlrap1,Lipa,Lipg,Lrrc8c,Mcoln2,Mcoln3,Mfs…	Abca8b,Abcc3,Abcg1,Atp13a2,Nceh1,Pltp,Runx1,Slc11a1,Slc29a3,Slco2a1,Steap3,Ttyh3
Collagen chain trimerization	7.85e-07	5	Col10a1,Col12a1,Col14a1,Col15a1,Col16a1,Col19a1,Col1a1,Col1a2,Col22a1,Col23a1,Col2a1,Col3a1,Col4a3,Col4a4,Col4a5,Col4a6,Col5a1,Col5a2,Col6a1,Col6a3,Col6a5,Col6a6,Col8a1,Col8a2	Col12a1,Col1a1
Immunoregulatory interactions between a Lymphoid and a non-Lymphoid cell	9.02e-07	4	B2m,C3,Cd200,Cd22,Cd300lb,Cd300lg,Cd33,Cd40,Cd8a,Col1a1,Col1a2,Col2a1,Col3a1,Fcgr2b,Fcgr4,H2-K1,H2-M9,H2-Q1,H2-Q2,H2-T23,Hcst,Icam1,Ifitm1,Ifitm3,Itga4,Itgb1,Itgb2,Nectin2,Pianp,Pilra,Sh2d1a,Sh2d1b1,Siglec1,Slamf7,Trem1,Trem2,Treml4,Vcam1	Cd300lb,Fcgr4,Itgb2,Slamf7
Nervous system development	1.77e-06	1	Abl2,Actg1,Actr2,Actr3,Adgrg6,Ap2s1,Arpc1b,Arpc3,Arpc4,Arpc5,Cd72,Clta,Col2a1,Col3a1,Col4a3,Col4a4,Col4a5,Col5a2,Col6a3,Col6a5,Col6a6,Cxcl12,Cxcr4,Dok1,Enah,Epha1,Epha2,Evl,Fes,Gfra1,Gfra4,Gpc1,Grb2,Lyn,Mmp2,Nras,Pik3cb,Pik3cd,Pip5k1c,Plxna1,Plxnc1,Plxnd1,Psen2,Rnd1,Rock1,Sdcbp,Sema3a,Sema4d,Sema5a,Trem2,Tuba1c,Tubb6,Tyrobp,Vav2,Vldlr	n/a (just one condition)
Regulation of actin dynamics for phagocytic cup formation	2.18e-06	2	Actb,Actg1,Actr2,Actr3,Arpc1b,Arpc2,Arpc3,Arpc4,Arpc5,Baiap2,Btk,Cyfip1,Elmo1,Fcgr1,Fcgr2b,Fcgr3,Fcgr4,Grb2,Myh9,Myo5a,Nckap1l,Syk,Vav1,Vav2,Vav3	Actg1,Actr2,Actr3,Arpc1b,Arpc4,Arpc5,Elmo1,Fcgr1,Fcgr2b,Fcgr3,Fcgr4,Grb2,Myo5a,Nckap1l,Syk,Vav1
Metabolism	2.7e-06	2	Abcc3,Acan,Acer2,Acer3,Acot12,Agpat4,Akr1a1,Akr1b8,Aldh18a1,Aldh3b1,Alox5ap,Apoa1,Apoa2,Apoc3,Apoe,Aprt,Asah1,Atp5e,Atp5h,B3gnt2,B3gnt7,B4galt5,B4galt6,Bckdhb,Bgn,Blvrb,Bst1,Cacna1d,Car4,Cd38,Cd44,Cemip,Cerk,Ch25h,Chkb,Chpf2,Chst1,Chst11,Chst2,Chsy1,Chsy3,Ckb,Cndp2,Cox11,Cox6a1,Cox7c,Cox8a,Ctps,Ctsa,Cycs,Cyp2d22,Cyp4b1,Cyp4v3,Dcn,Degs1,Dpep2,Dse,Elovl1,Enpp1,Entpd2,Esd,Ext1,Fabp3,Fabp5,Fah,Fam73b…	Apoa1,Cox7c,Folr2,Glrx5,Gpihbp1,Hexb,Man2b2,Ndufa13,Ndufa6,Ndufb5,Ndufc1,Ndufs7,Nudt19,Ptgs2
Axon guidance	3.68e-06	5	Abl2,Actb,Actg1,Actr2,Actr3,Ap2s1,Arpc1b,Arpc2,Arpc3,Arpc4,Arpc5,Cd72,Clta,Col2a1,Col3a1,Col4a3,Col4a4,Col4a5,Col5a1,Col5a2,Col6a1,Col6a3,Col6a5,Col6a6,Cxcl12,Cxcr4,Dnm1,Dok1,Dpysl3,Efna5,Efnb1,Egfr,Enah,Epha1,Epha2,Epha3,Ephb2,Ephb3,Ephb6,Evl,Fes,Gab2,Gfra1,Gfra4,Gpc1,Grb2,Hsp90aa1,Itga5,Itga9,Itgav,Itgb1,Lyn,Mmp2,Msn,Ncam1,Nfasc,Ngef,Nras,Ntn4,Pdlim7,Pik3cb,Pik3cd,Pik3r3,Pip5k1c,Plxna1,Plxna3,P…	No common gene
Regulation of Complement cascade	1.21e-05	4	C1qa,C1qb,C1qc,C1ra,C2,C3,C3ar1,C4b,C5ar1,C6,Cd55,Cfb,Cfh,Cfi,Cfp,Clu,Serping1	C1qb,C1qc
ECM proteoglycans	2.2e-05	4	Acan,Bgn,Col1a1,Col1a2,Col2a1,Col3a1,Col5a1,Col5a2,Col6a1,Col6a3,Col6a5,Col6a6,Dcn,Fn1,Itga2,Itga8,Itgav,Itgax,Serpine1,Sparc,Tnc,Tnn,Tnxb	Col1a1,Col3a1
Non-integrin membrane-ECM interactions	5.43e-05	4	Col10a1,Col1a1,Col1a2,Col2a1,Col3a1,Col4a3,Col4a4,Col4a5,Col4a6,Col5a1,Col5a2,Fn1,Itga2,Itga6,Itgav,Itgb1,Itgb4,Pdgfa,Pdgfb,Sdc1,Sdc2,Sdc3,Tgfb1	Sdc3
Keratan sulfate/keratin metabolism	5.6e-05	2	Acan,B3gnt2,B3gnt3,B3gnt7,B4galt1,B4galt5,B4galt6,Chst1,Chst2,Galns,Glb1,Gns,Hexa,Hexb,Lum,Ogn,Omd,St3gal1	Acan,B3gnt7,B4galt5,B4galt6,Chst2,Galns,Glb1,Gns,Hexa,Hexb,Lum
Signaling by Rho GTPases	6.97e-05	1	Abr,Actg1,Actr2,Actr3,Ar,Arap1,Arhgap11a,Arhgap17,Arhgap19,Arhgap22,Arhgap25,Arhgap30,Arhgap31,Arhgap32,Arhgap9,Arhgdia,Arhgdib,Arhgef9,Arpc1b,Arpc3,Arpc4,Arpc5,Baiap2,Btk,Cyba,Cybb,Cyfip1,Diaph1,Evl,Fgd2,Fgd3,Gmip,Gna13,Grb2,Iqgap1,Iqgap2,Iqgap3,Mkl1,Myh10,Myh11,Myh9,Myl9,Mylk,Ncf1,Ncf2,Ncf4,Nckap1l,Noxo1,Ppp1cb,Ppp1r12a,Ppp1r12b,Prex1,Rhog,Rhov,Rock1,Stard8,Syde2,Tuba1c,Tubb6,Vav1,Vav2,Ywhah	n/a (just one condition)
Plasma lipoprotein assembly, remodeling, and clearance	6.97e-05	4	Abca1,Abcg1,Ap2s1,Apoa1,Apobr,Apoc1,Apoc3,Apoe,Bmp1,Clta,Furin,Gpihbp1,Ldlrap1,Lipa,Lipg,Mylip,Nceh1,Npc1,Npc2,Nr1h3,P4hb,Pcsk5,Pcsk6,Pltp,Scarb1,Soat1,Vldlr	Abcg1,Pltp
Adaptive Immune System	9.52e-05	3	Anapc13,Ap1s2,Ap2s1,Asb2,Asb5,B2m,Blnk,Btk,Btnl9,C3,Calr,Capzb,Cblb,Cd200,Cd22,Cd300lb,Cd300lg,Cd33,Cd40,Cd74,Cd80,Cd86,Cd8a,Cdc34,Clta,Col1a1,Col1a2,Col2a1,Col3a1,Csk,Ctsa,Ctsb,Ctsc,Ctsd,Ctsk,Ctsl,Ctss,Cyba,Cybb,Dctn6,Fbxl22,Fbxo30,Fbxo31,Fbxo32,Fcgr1,Fcgr2b,Fcgr4,Fyb,Grb2,H2-DMa,H2-Eb1,H2-K1,H2-M9,H2-Q1,H2-Q2,H2-Q7,H2-T23,Hcst,Hecw2,Herc3,Icam1,Ifi30,Ifitm1,Ifitm3,Inpp5d,Itga4,Itgav,Itgb1,Itgb2…	Blnk,Cd300lb,Cybb,Fcgr1,Fcgr2b,Fcgr4,Ifi30,Inpp5d,Itgb2,Ncf1,Ncf2,Ncf4,Pik3ap1,Slamf7,Socs3,Syk
Iron uptake and transport	9.52e-05	1	Atp6v0a1,Atp6v0b,Atp6v0c,Atp6v0d1,Atp6v0d2,Atp6v0e,Atp6v0e2,Atp6v1a,Atp6v1b2,Atp6v1c1,Atp6v1e1,Cp,Fth1,Hmox1,Lcn2,Mfsd7b,Slc11a2,Steap3,Tcirg1,Trf	n/a (just one condition)
Signaling by Interleukins	0.00011	1	Casp1,Crlf1,Csf1r,Csf2rb2,Csf3r,Grb2,Hck,Il10ra,Il10rb,Il13ra1,Il1a,Il1b,Il1r2,Il1rl2,Il1rn,Il33,Il4ra,Il6,Il6ra,Il7r,Inpp5d,Irak4,Jak3,Lif,Lyn,Mapkapk3,Myd88,Nfkb2,Nod1,Osm,Osmr,Pik3cb,Pik3cd,Ptk2b,Ptpn6,Ptprz1,Rps6ka1,Rps6ka2,Sdc1,Socs3,Stat3,Stx1a,Stx3,Stxbp2,Syk,Tec,Vav1	n/a (just one condition)
Sphingolipid metabolism	0.00011	2	Acer2,Acer3,Aldh3b1,Asah1,B4galnt1,Cerk,Cers6,Ctsa,Degs1,Degs2,Esyt1,Galc,Gba,Gla,Glb1,Gm2a,Hexa,Hexb,Neu1,Plpp2,Prkd2,Psap,Samd8,Sgms2,Sgpl1,Sphk1,Spns2,Sptlc2	Acer3,Aldh3b1,Asah1,Cerk,Ctsa,Gba,Gla,Glb1,Gm2a,Hexa,Hexb,Plpp2,Psap,Samd8,Sphk1
Plasma lipoprotein clearance	0.00011	1	Ap2s1,Apobr,Apoc1,Apoe,Clta,Ldlrap1,Lipa,Mylip,Nceh1,Npc1,Npc2,Nr1h3,Scarb1,Soat1,Vldlr	n/a (just one condition)
Cytokine Signaling in Immune system	0.00012	1	Abl2,Casp1,Cd40,Crlf1,Csf1r,Csf2rb2,Csf3r,Csk,Grb2,Hck,Il10ra,Il10rb,Il13ra1,Il1a,Il1b,Il1r2,Il1rl2,Il1rn,Il33,Il4ra,Il6,Il6ra,Il7r,Inpp5d,Irak4,Irf9,Jak3,Lif,Lyn,Mapkapk3,Myd88,Nfkb2,Nod1,Nras,Osm,Osmr,Pik3cb,Pik3cd,Ptk2b,Ptpn1,Ptpn6,Ptprz1,Rps6ka1,Rps6ka2,Sdc1,Socs3,Stat3,Stx1a,Stx3,Stxbp2,Syk,Tec,Tnf,Tnfrsf11b,Tnfrsf1a,Tnfrsf1b,Tnfrsf9,Tnfsf13,Tnfsf8,Trim25,Vav1	n/a (just one condition)
FCGR activation	0.00025	5	Fcgr1,Fcgr2b,Fcgr3,Fcgr4,Fgr,Hck,Lyn,Src,Syk	Fcgr4,Fgr,Hck
Muscle contraction	0.00026	2	Acta2,Actg2,Asph,Atp1b2,Atp2b1,Atp2b4,Cacna1c,Cacnb2,Camk2g,Casq1,Cav3,Dmd,Dmpk,Fgf13,Fgf14,Itpr1,Itpr3,Kcnd3,Kcnh2,Kcnip1,Kcnip4,Kcnj2,Kcnk13,Kcnk3,Kcnk6,Lmod1,Myh11,Myl6,Myl9,Mylk,Nos1,Npr1,Scn1b,Scn2a1,Slc8a1,Slc8a2,Tpm2,Tpm3,Tpm4,Vcl	Atp1b2,Cacna1c,Cacnb2,Dmd,Fgf13,Fgf14,Itpr3,Kcnd3,Kcnip1,Kcnip4,Myh11,Myl9,Mylk,Nos1,Scn2a1,Slc8a2
Signaling by VEGF	0.00028	1	Actb,Actg1,Cyba,Cybb,Elmo1,Flt4,Itgav,Ncf1,Ncf2,Ncf4,Nckap1l,Nras,Prkcd,Shb,Shc2,Sphk1,Src,Vav1,Vav3,Vegfb	n/a (just one condition)
Crosslinking of collagen fibrils	0.00033	3	Col1a1,Col1a2,Col4a4,Loxl2,Loxl4,Pcolce	Col1a1,Col4a4,Loxl2,Loxl4,Pcolce
Regulation of Insulin-like Growth Factor (IGF) transport and uptake by Insulin-like Growth Factor Binding Proteins (IGFBPs)	0.00034	2	Adam10,Apoa1,Apoe,C3,C4b,Ckap4,Cp,Cyr61,F5,Fam20c,Fn1,Fstl1,Fuca2,Gpc3,Igf1,Igf2,Igfbp2,Igfbp5,Igfbp6,Il6,Lamb1,Mfge8,Mxra8,P4hb,Pdia6,Qsox1,Rcn1,Sdc2,Shisa5,Sparcl1,Spp1,Timp1,Tmem132a,Tnc,Trf,Wfs1	F5,Fn1,Fuca2,Igfbp2,Mfge8,Spp1,Timp1,Tmem132a,Tnc,Wfs1
Signaling by PDGF	0.00045	2	Col2a1,Col3a1,Col4a3,Col4a4,Col4a5,Col5a1,Col5a2,Col6a1,Col6a3,Col6a5,Col6a6,Furin,Grb2,Nras,Pdgfa,Pdgfb,Pdgfc,Pdgfd,Pik3cb,Spp1,Src,Stat3,Thbs1,Thbs2	Col3a1,Col5a2,Col6a3,Grb2,Nras,Pdgfc,Spp1,Thbs1
Transferrin endocytosis and recycling	0.00057	2	Atp6ap1,Atp6v0a1,Atp6v0b,Atp6v0c,Atp6v0d1,Atp6v0d2,Atp6v0e,Atp6v0e2,Atp6v1a,Atp6v1b2,Atp6v1c1,Atp6v1e1,Steap3,Tcirg1,Trf	Atp6v0a1,Atp6v0c,Atp6v0d2,Atp6v1a,Atp6v1b2,Atp6v1c1,Steap3,Tcirg1
HS-GAG degradation	0.00063	2	Glb1,Gpc3,Gusb,Hpse,Naglu,Sdc1,Sdc2,Sdc3,Sgsh	Gusb,Hpse,Naglu,Sdc3,Sgsh
Initial triggering of complement	0.00063	4	C1qa,C1qb,C1qc,C1ra,C2,C3,C4b,Cfb,Cfd,Cfp,Masp1	C1qb,C1qc
Chemokine receptors bind chemokines	0.0008	1	Ccl12,Ccl19,Ccl3,Ccl4,Ccl7,Ccr5,Ccr9,Cx3cl1,Cx3cr1,Cxcl1,Cxcl12,Cxcl13,Cxcl16,Cxcl2,Cxcl5,Cxcr3,Cxcr4	n/a (just one condition)
Vesicle-mediated transport	0.0011	1	Actb,Actg1,Actr2,Actr3,Ap1s2,Apoa1,Arfgap3,Arpc2,Arpc4,Arpc5,Arrb2,Capzb,Cd163,Cpd,Ctsc,Ctsz,Cyth4,Dab2,Dennd2a,Dnase2a,Ereg,F5,Fzd4,Gjb3,Gjb4,Gjb5,Gns,Grb2,Hbegf,Hip1r,Igf2r,Il7r,Kdelr3,Kif26b,Kif3a,Kifc2,Lrp1,Msr1,Mvb12b,Nsf,Pla2g4a,Rab27b,Rab31,Rab32,Rab3il1,Rab7b,Rab8b,Rin2,Sec16b,Snx5,Sparc,Src,Tmed3,Tmed9,Tpd52,Tuba1c,Tubb6	n/a (just one condition)
VEGFA-VEGFR2 Pathway	0.0012	1	Actb,Actg1,Cyba,Cybb,Elmo1,Itgav,Ncf1,Ncf2,Ncf4,Nckap1l,Nras,Prkcd,Shb,Shc2,Sphk1,Src,Vav1,Vav3	n/a (just one condition)
GPVI-mediated activation cascade	0.0013	2	Clec1b,Col1a1,Col1a2,Fcer1g,Lyn,Pdpn,Pik3cb,Pik3cg,Pik3r3,Pik3r5,Plcg2,Ptpn6,Rhog,Syk,Vav1,Vav2,Vav3	Col1a1,Fcer1g,Pdpn,Pik3r5,Rhog,Syk,Vav1
Antigen activates B Cell Receptor (BCR) leading to generation of second messengers	0.0013	1	Blnk,Btk,Cd22,Grb2,Itpr1,Itpr3,Pik3ap1,Pik3cd,Plcg2,Ptpn6,Syk,Vav1	n/a (just one condition)
Role of phospholipids in phagocytosis	0.0015	1	Fcgr1,Fcgr3,Fcgr4,Pld3,Pld4	n/a (just one condition)
Complement cascade	0.0018	2	C1qa,C1qb,C1qc,C1ra,C2,C3,C3ar1,C4b,C5ar1,C6,Cd55,Cfb,Cfd,Cfh,Cfi,Cfp,Clu,Masp1,Serping1	C1qb,C1qc,C1ra,C4b,Cfb
Elastic fibre formation	0.0021	1	Eln,Fbln2,Fbln5,Fn1,Itga5,Itgav,Lox,Loxl2,Loxl3,Ltbp2,Tgfb1,Tgfb2	n/a (just one condition)
Insulin receptor recycling	0.0024	2	Atp6ap1,Atp6v0a1,Atp6v0b,Atp6v0c,Atp6v0d1,Atp6v0d2,Atp6v0e,Atp6v0e2,Atp6v1a,Atp6v1b2,Atp6v1c1,Atp6v1e1,Tcirg1	Atp6v0a1,Atp6v0c,Atp6v0d2,Atp6v1a,Atp6v1b2,Atp6v1c1,Tcirg1
G alpha (i) signalling events	0.0026	1	Akr1c14,Anxa1,Apoe,C3,C3ar1,C5ar1,Camk4,Ccl19,Ccl4,Ccl6,Ccl9,Ccr1,Ccr5,Ccr9,Cnr2,Cx3cl1,Cx3cr1,Cxcl1,Cxcl12,Cxcl13,Cxcl16,Cxcl2,Cxcl5,Cxcr3,Cxcr4,Dhrs9,Gng8,Gngt2,Gpc1,Gpc3,Gpsm2,Gpsm3,Hcar2,Lpar5,Lrp1,Lrp12,Myo7a,Npy1r,P2ry14,Pde1a,Pde1b,Plcb2,Plcb4,Psap,Rbp4,Rgs1,Rgs10,Rgs16,Rgs19,Rgs4,S1pr2,Sdc1,Sdc3	n/a (just one condition)
DAP12 interactions	0.0028	1	B2m,Btk,Cd300lb,Clec5a,Grb2,H2-K1,H2-Q1,H2-Q2,H2-T23,Nras,Pik3cb,Plcg2,Sirpa,Syk,Trem1,Trem2,Tyrobp,Vav2	n/a (just one condition)
Keratan sulfate degradation	0.003	2	Acan,Galns,Glb1,Gns,Hexa,Hexb,Lum,Ogn,Omd	Acan,Galns,Glb1,Gns,Hexa,Hexb,Lum
Heparan sulfate/heparin (HS-GAG) metabolism	0.0033	2	Bgn,Dcn,Ext1,Glb1,Gpc3,Gusb,Hpse,Hs6st1,Hs6st2,Naglu,Sdc1,Sdc2,Sdc3,Sgsh,Xylt2	Gusb,Hpse,Naglu,Sdc3,Sgsh
Toll-like Receptor Cascades	0.0039	1	Casp8,Cd14,Cd180,Ctsb,Ctsk,Ctsl,Ctss,Irf7,Itgam,Itgb2,Lbp,Lgmn,Ly86,Mapkapk3,Nfkb2,Nod1,Plcg2,Ripk3,Rps6ka1,Rps6ka2,Ticam2,Tlr1,Tlr2,Tlr4,Tlr6,Tlr7,Tlr8,Tlr9,Unc93b1	n/a (just one condition)
Glycosphingolipid metabolism	0.0039	2	Asah1,B4galnt1,Cerk,Ctsa,Esyt1,Galc,Gba,Gla,Glb1,Gm2a,Hexa,Hexb,Neu1,Psap	Asah1,Cerk,Ctsa,Gba,Gla,Glb1,Gm2a,Hexa,Hexb,Psap
O-linked glycosylation of mucins	0.0039	1	B3gnt2,B3gnt7,B3gnt9,B4galt5,B4galt6,Galnt12,Galnt15,Galnt6,Galnt7,Gcnt1,Gcnt4,St6galnac2,St6galnac4	n/a (just one condition)
Developmental Biology	0.0045	4	Abl2,Actb,Actg1,Actr2,Actr3,Adgrg6,Ap2s1,Arpc1b,Arpc2,Arpc3,Arpc4,Arpc5,Boc,Cd72,Cdh4,Cdkn1a,Cdon,Clta,Col2a1,Col3a1,Col4a3,Col4a4,Col4a5,Col5a1,Col5a2,Col6a1,Col6a3,Col6a5,Col6a6,Cxcl12,Cxcr4,Dnm1,Dok1,Dsc3,Egfr,Enah,Epha1,Epha2,Epha3,Ephb2,Ephb3,Ephb6,Evl,Fes,Foxo1,Furin,Gab2,Gfra1,Gfra4,Gpc1,Grb2,Hsp90aa1,Itga5,Itgav,Krt18,Krt80,Lgi2,Lyn,Mef2c,Mmp2,Msn,Nfasc,Nras,Ntn4,Pcsk6,Perp,Pik3cb,Pik3cd,…	Mmp2
Ligand-receptor interactions	0.0047	1	Cdon,Gas1,Hhip,Ptch1	n/a (just one condition)
G alpha (q) signalling events	0.0047	1	Abhd12,Adra1d,Anxa1,Btk,Ccl6,Ccl9,Cysltr1,Daglb,Dgka,Dgkb,Edn1,F2r,F2rl1,Gna15,Gng8,Gngt2,Gpr65,Grb2,Htr2b,Itpr1,Itpr3,Lpar5,Ltb4r1,Mmp3,Nras,P2ry6,Plcb2,Plcb4,Prkch,Ptafr,Rgs1,Rgs16,Rgs19,Rgs4,Rps6ka1,Rps6ka2	n/a (just one condition)
EPHB-mediated forward signaling	0.0053	1	Actb,Actg1,Actr2,Actr3,Arpc1b,Arpc2,Arpc4,Arpc5,Ephb3,Sdc2,Src	n/a (just one condition)
Post-translational protein phosphorylation	0.0053	2	Adam10,Apoa1,Apoe,C3,C4b,Ckap4,Cp,Cyr61,F5,Fam20c,Fn1,Fstl1,Fuca2,Gpc3,Igfbp5,Il6,Lamb1,Mfge8,Mxra8,P4hb,Pdia6,Qsox1,Rcn1,Sdc2,Shisa5,Sparcl1,Spp1,Timp1,Tmem132a,Tnc,Trf,Wfs1	F5,Fn1,Fuca2,Mfge8,Spp1,Timp1,Tmem132a,Tnc,Wfs1
Metabolism of lipids	0.0055	1	Abcc3,Acer2,Acer3,Agpat4,Akr1b8,Aldh3b1,Alox5ap,Asah1,Cerk,Ch25h,Ctsa,Cyp2d22,Cyp4b1,Degs1,Dpep2,Elovl1,Fabp5,Fam73b,Fitm2,Gba,Gla,Glb1,Gm2a,Gpx1,Gpx4,H2-Ke6,Hacd4,Hexa,Hexb,Hpgds,Inpp5d,Lpcat2,Nudt19,Osbpl8,Pi4k2a,Pik3r3,Pik3r5,Pip4k2a,Pitpnm2,Pla2g15,Pla2g2d,Pla2g4a,Plpp2,Plpp6,Ppt1,Prkaa2,Prkd2,Psap,Ptgs2,Samd8,Sgms2,Sphk1,Srd5a3,Tbxas1,Tnfaip8l2	n/a (just one condition)
Membrane Trafficking	0.0055	1	Actb,Actg1,Actr2,Actr3,Ap1s2,Arfgap3,Arpc2,Arpc4,Arpc5,Arrb2,Capzb,Cpd,Ctsc,Ctsz,Cyth4,Dab2,Dennd2a,Dnase2a,Ereg,F5,Fzd4,Gjb3,Gjb4,Gjb5,Gns,Grb2,Hbegf,Hip1r,Igf2r,Il7r,Kdelr3,Kif26b,Kif3a,Kifc2,Mvb12b,Nsf,Pla2g4a,Rab27b,Rab31,Rab32,Rab3il1,Rab7b,Rab8b,Rin2,Sec16b,Snx5,Src,Tmed3,Tmed9,Tpd52,Tuba1c,Tubb6	n/a (just one condition)
MET promotes cell motility	0.0057	2	Col1a1,Col1a2,Col2a1,Col3a1,Col5a1,Col5a2,Fn1,Grb2,Hgf,Itga2,Lama2,Lamb1,Rap1b,Src,Tns3	Col1a1,Col3a1,Col5a2,Fn1,Grb2,Hgf,Rap1b,Tns3
Chondroitin sulfate/dermatan sulfate metabolism	0.0063	1	Bgn,Chpf2,Chst11,Chsy1,Chsy3,Dse,Hexa,Hexb,Sdc1,Sdc2,Sdc3,Xylt2	n/a (just one condition)
Cross-presentation of particulate exogenous antigens (phagosomes)	0.0068	1	Cyba,Cybb,Itgav,Ncf1,Ncf2,Ncf4	n/a (just one condition)
RHO GTPases Activate WASPs and WAVEs	0.0077	2	Actb,Actg1,Actr2,Actr3,Arpc1b,Arpc2,Arpc3,Arpc4,Arpc5,Baiap2,Btk,Cyfip1,Grb2,Nckap1l	Actg1,Actr2,Actr3,Arpc1b,Arpc4,Arpc5,Grb2,Nckap1l
EPH-Ephrin signaling	0.0083	1	Actb,Actg1,Actr2,Actr3,Arpc1b,Arpc2,Arpc4,Arpc5,Ephb3,Mmp2,Sdc2,Sdcbp,Src,Vav3	n/a (just one condition)
Dectin-2 family	0.0103	1	Clec4d,Clec4e,Clec4n,Fcer1g,Lyn,Plcg2,Syk	n/a (just one condition)
Cardiac conduction	0.011	1	Asph,Atp1b2,Atp2b4,Cacna1c,Cacnb2,Camk2g,Fgf13,Fgf14,Itpr3,Kcnd3,Kcnh2,Kcnip1,Kcnip4,Kcnk3,Nos1,Scn2a1,Slc8a1,Slc8a2	n/a (just one condition)
O-glycosylation of TSR domain-containing proteins	0.0116	2	Adamts1,Adamts12,Adamts2,Adamts5,Adamts9,Adamtsl1,Adamtsl2,Adamtsl3,Spon1,Thsd7a	Adamts12,Adamts2,Adamtsl1,Thsd7a
HDL remodeling	0.0116	2	Abcg1,Alb,Apoe,Lipg,Pltp	Abcg1,Apoe,Pltp
Keratan sulfate biosynthesis	0.0123	2	Acan,B3gnt2,B3gnt3,B3gnt7,B4galt1,B4galt5,B4galt6,Chst1,Chst2,Lum,Ogn,Omd,St3gal1	Acan,B3gnt7,B4galt5,B4galt6,Chst2,Lum
RHO GTPases activate PAKs	0.0128	1	Flna,Myh10,Myh11,Myl6,Myl9,Mylk,Ppp1r12a,Ppp1r12b	n/a (just one condition)
Mitochondrial translation elongation	0.0151	1	Mrpl12,Mrpl15,Mrpl34,Mrpl37,Mrpl46,Mrpl51,Mrps12,Mrps23,Mrps7	n/a (just one condition)
Platelet homeostasis	0.0152	1	Atp2b4,Fgr,Gnb4,Gng8,Gngt2,Itpr3,Mrvi1,Nos1,Nos2,Pde2a,Pde5a,Prkg1,Slc8a1,Slc8a2	n/a (just one condition)
Mitochondrial translation termination	0.016	1	Mrpl12,Mrpl15,Mrpl34,Mrpl37,Mrpl46,Mrpl51,Mrps12,Mrps23,Mrps7	n/a (just one condition)
Class A/1 (Rhodopsin-like receptors)	0.0169	1	Adra1d,Anxa1,C3,C3ar1,C5ar1,Ccl12,Ccl19,Ccl3,Ccl4,Ccl6,Ccl7,Ccl9,Ccr5,Ccr9,Cmklr1,Cnr2,Cx3cl1,Cx3cr1,Cxcl1,Cxcl12,Cxcl13,Cxcl16,Cxcl2,Cxcl5,Cxcr3,Cxcr4,Cysltr1,Ece1,Edn1,F2r,F2rl1,Gpr35,Gpr65,Hcar2,Htr2b,Lpar5,Ltb4r1,Npy1r,P2ry14,P2ry6,Psap,Ptafr,Ptger2,S1pr2,Xk	n/a (just one condition)
G alpha (12/13) signalling events	0.0179	1	Arhgef15,Arhgef2,Arhgef5,Arhgef9,Btk,Fgd2,Fgd3,Gnb4,Gng8,Gngt2,Mcf2l,Ngef,Plxnb1,Rock1	n/a (just one condition)
FCERI mediated Ca+2 mobilization	0.0196	1	Btk,Fcer1g,Grb2,Lyn,Nfatc1,Nfatc2,Plcg2,Syk,Tec,Vav1,Vav2	n/a (just one condition)
Trafficking and processing of endosomal TLR	0.0201	2	Ctsb,Ctsk,Ctsl,Ctss,Lgmn,Tlr7,Tlr8,Tlr9,Unc93b1	Ctsl,Ctss,Lgmn,Unc93b1
Other semaphorin interactions	0.0211	1	Cd72,Plxna1,Plxnc1,Plxnd1,Sema4d,Sema5a,Trem2,Tyrobp	n/a (just one condition)
Ion channel transport	0.0212	1	Atp11a,Atp13a2,Atp1b2,Atp2b1,Atp6v0a1,Atp6v0b,Atp6v0c,Atp6v0d1,Atp6v0d2,Atp6v0e,Atp6v0e2,Atp6v1a,Atp6v1b2,Atp6v1c1,Atp6v1e1,Atp8b4,Casq1,Clcn7,Mcoln2,Mcoln3,Nalcn,Ostm1,Ripk3,Sgk1,Tcirg1,Tpcn2,Trpm2,Trpv2,Ttyh2,Ttyh3	n/a (just one condition)
RHO GTPase Effectors	0.0229	1	Actg1,Actr2,Actr3,Ar,Arpc1b,Arpc3,Arpc4,Arpc5,Baiap2,Btk,Cyba,Cybb,Cyfip1,Diaph1,Evl,Grb2,Iqgap1,Iqgap2,Iqgap3,Mkl1,Myh10,Myh11,Myh9,Myl9,Mylk,Ncf1,Ncf2,Ncf4,Nckap1l,Noxo1,Ppp1cb,Ppp1r12a,Ppp1r12b,Rhog,Rock1,Tuba1c,Tubb6,Ywhah	n/a (just one condition)
Classical antibody-mediated complement activation	0.0271	1	C1qa,C1qb,C1qc	n/a (just one condition)
Signaling by MET	0.0276	1	Col1a1,Col2a1,Col3a1,Col5a2,Fn1,Grb2,Hgf,Hpn,Itga2,Lama2,Lamb1,Nras,Ptpn1,Rab4a,Rap1b,Spint1,Stat3,Tns3	n/a (just one condition)
Signal regulatory protein family interactions	0.0331	1	Cd47,Fyb,Grb2,Ptk2b,Sirpa,Skap2,Tyrobp	n/a (just one condition)
NCAM1 interactions	0.0359	1	Col2a1,Col3a1,Col4a3,Col4a4,Col4a5,Col5a2,Col6a3,Col6a5,Col6a6	n/a (just one condition)
Activation of SMO	0.0374	2	Arrb1,Boc,Cdon,Gas1,Ptch1	Boc,Cdon,Gas1,Ptch1
Rho GTPase cycle	0.0405	1	Abr,Arap1,Arhgap11a,Arhgap17,Arhgap19,Arhgap22,Arhgap25,Arhgap30,Arhgap31,Arhgap32,Arhgap9,Arhgdia,Arhgdib,Arhgef9,Fgd2,Fgd3,Gmip,Gna13,Prex1,Rhog,Rhov,Rock1,Stard8,Syde2,Vav1,Vav2	n/a (just one condition)
DAP12 signaling	0.0427	1	B2m,Btk,Grb2,H2-K1,H2-Q1,H2-Q2,H2-T23,Nras,Pik3cb,Plcg2,Syk,Trem2,Tyrobp,Vav2	n/a (just one condition)
Peptide ligand-binding receptors	0.0427	1	Anxa1,C3,C3ar1,C5ar1,Ccl12,Ccl19,Ccl3,Ccl4,Ccl6,Ccl7,Ccl9,Ccr5,Ccr9,Cx3cl1,Cx3cr1,Cxcl1,Cxcl12,Cxcl13,Cxcl16,Cxcl2,Cxcl5,Cxcr3,Cxcr4,Ece1,Edn1,F2r,F2rl1,Npy1r,Psap,Xk	n/a (just one condition)
Chylomicron remodeling	0.0444	1	Apoa1,Apoa2,Apoe,Gpihbp1	n/a (just one condition)
