# Supplementary material for: reString: an open-source Python software to perform automatic functional enrichment retrieval, results aggregation and data visualization
Source: Sci Rep. 2021 Dec 6;11:23458. doi: 10.1038/s41598-021-02528-0 (PMC8648753; doi:10.1038/s41598-021-02528-0)
Supplement: Supplementary file 1 — Supplementary Information 1. [file 41598_2021_2528_MOESM1_ESM.zip › Supplemental DataSets/up_down_together/ctrl_t1_red_VS_ctrl_t1_blue_FC/ALL_enrichment.Component.tsv]

#term ID	term description	observed gene count	background gene count	false discovery rate	matching proteins in your network (IDs)	matching proteins in your network (labels)
GO:0016021	integral component of membrane	60	4539	9.53e-10	Itgb2,Tbxas1,Cyp4f18,Cybb,Cxcl16,Vsir,Abcc3,Gpr137b,Clec4n,Trem2,Abcg1,Ms4a6d,Slc15a3,Slc11a1,Siglec1,Fcgr1,Cd72,Tnfrsf1b,Gpnmb,Tyrobp,Itgax,Il10ra,Plvap,Mfsd12,Tlr13,C3ar1,Lrrc25,Clec12a,Sdc3,Pld4,Cd300lb,Pirb,Fcgr4,Fcer1g,Emr1,AF251705,Csf2rb,Csf2rb2,Nnt,Tmem254b,Sirpa,Ptges,Adam8,Csf3r,Cd300lf,Rbpr2,Cd68,B4galt5,Nfam1,Slamf7,Clec7a,Mpeg1,Pld3,Laptm5,Unc93b1,Slc37a2,Gpr35,Fcgr3,Entpd4,Ncf2	Itgb2,Tbxas1,Cyp4f18,Cybb,Cxcl16,Vsir,Abcc3,Gpr137b,Clec4n,Trem2,Abcg1,Ms4a6d,Slc15a3,Slc11a1,Siglec1,Fcgr1,Cd72,Tnfrsf1b,Gpnmb,Tyrobp,Itgax,Il10ra,Plvap,Mfsd12,Tlr13,C3ar1,Lrrc25,Clec12a,Sdc3,Pld4,Cd300lb,Pirb,Fcgr4,Fcer1g,Adgre1,Cd300c2,Csf2rb,Csf2rb2,Nnt,Tmem254b,Sirpa,Ptges,Adam8,Csf3r,Cd300lf,Stra6l,Cd68,B4galt5,Nfam1,Slamf7,Clec7a,Mpeg1,Pld3,Laptm5,Unc93b1,Slc37a2,Gpr35,Fcgr3,Entpd4,Ncf2
GO:0009986	cell surface	26	913	2.64e-09	Itgb2,Ctss,Cd5l,Ctsz,Vsir,Ctsl,Abcg1,Fcgr1,Tyrobp,Itgax,Plvap,Clec12a,Sdc3,Fcgr4,Fcer1g,Emr1,Sirpa,Adam8,Csf3r,Nfam1,Slamf7,Clec7a,Vwf,Lgals3,Fcgr3,Apoe	Itgb2,Ctss,Cd5l,Ctsz,Vsir,Ctsl,Abcg1,Fcgr1,Tyrobp,Itgax,Plvap,Clec12a,Sdc3,Fcgr4,Fcer1g,Adgre1,Sirpa,Adam8,Csf3r,Nfam1,Slamf7,Clec7a,Vwf,Lgals3,Fcgr3,Apoe
GO:0016020	membrane	77	7623	7.94e-09	Itgb2,Tbxas1,Hck,Cyp4f18,Hmox1,Cybb,Ctss,Cd5l,Stac2,Cxcl16,Vsir,Abcc3,Gpr137b,Ctsl,Sdf2l1,Clec4n,Trem2,Abcg1,Ms4a6d,Slc15a3,Slc11a1,Siglec1,Fcgr1,Atp6v0d2,Cd72,Tnfrsf1b,Fgr,Gpnmb,Tyrobp,Itgax,Cotl1,Il10ra,Plvap,Lgals3bp,Mfsd12,Tlr13,C3ar1,Lrrc25,Pik3ap1,Cemip,Clec12a,Sdc3,Pld4,Cd300lb,Pirb,Fcgr4,Fcer1g,Emr1,AF251705,Csf2rb,Csf2rb2,Nnt,Tmem254b,Sirpa,Ptges,Adam8,Csf3r,Cd300lf,Rbpr2,Cd68,B4galt5,Nf…	Itgb2,Tbxas1,Hck,Cyp4f18,Hmox1,Cybb,Ctss,Cd5l,Stac2,Cxcl16,Vsir,Abcc3,Gpr137b,Ctsl,Sdf2l1,Clec4n,Trem2,Abcg1,Ms4a6d,Slc15a3,Slc11a1,Siglec1,Fcgr1,Atp6v0d2,Cd72,Tnfrsf1b,Fgr,Gpnmb,Tyrobp,Itgax,Cotl1,Il10ra,Plvap,Lgals3bp,Mfsd12,Tlr13,C3ar1,Lrrc25,Pik3ap1,Cemip,Clec12a,Sdc3,Pld4,Cd300lb,Pirb,Fcgr4,Fcer1g,Adgre1,Cd300c2,Csf2rb,Csf2rb2,Nnt,Tmem254b,Sirpa,Ptges,Adam8,Csf3r,Cd300lf,Stra6l,Cd68,B4galt5,…
GO:0071944	cell periphery	58	4668	9.3e-09	Itgb2,Hck,Cyp4f18,Hmox1,Cybb,Cd5l,Ctsz,Stac2,Vsir,Abcc3,Ctsl,Clec4n,Trem2,Abcg1,Slc11a1,Siglec1,Fcgr1,Atp6v0d2,Cd72,Fgr,Gpnmb,Tyrobp,Itgax,Cotl1,Il10ra,Plvap,Mfsd12,Tlr13,C3ar1,Pik3ap1,Cemip,Clec12a,Sdc3,Cd300lb,Pirb,Fcgr4,Fcer1g,Emr1,Myo1f,AF251705,Csf2rb2,Sirpa,Tnfaip2,Adam8,Csf3r,Cd300lf,Rbpr2,Cd68,Nfam1,Slamf7,Clec7a,Vwf,Lgals3,Lcp1,Gpr35,Fcgr3,Apoe,Ncf2	Itgb2,Hck,Cyp4f18,Hmox1,Cybb,Cd5l,Ctsz,Stac2,Vsir,Abcc3,Ctsl,Clec4n,Trem2,Abcg1,Slc11a1,Siglec1,Fcgr1,Atp6v0d2,Cd72,Fgr,Gpnmb,Tyrobp,Itgax,Cotl1,Il10ra,Plvap,Mfsd12,Tlr13,C3ar1,Pik3ap1,Cemip,Clec12a,Sdc3,Cd300lb,Pirb,Fcgr4,Fcer1g,Adgre1,Myo1f,Cd300c2,Csf2rb2,Sirpa,Tnfaip2,Adam8,Csf3r,Cd300lf,Stra6l,Cd68,Nfam1,Slamf7,Clec7a,Vwf,Lgals3,Lcp1,Gpr35,Fcgr3,Apoe,Ncf2
GO:0005886	plasma membrane	55	4531	9.98e-08	Itgb2,Hck,Cyp4f18,Hmox1,Cybb,Cd5l,Stac2,Vsir,Abcc3,Ctsl,Clec4n,Trem2,Abcg1,Slc11a1,Siglec1,Fcgr1,Atp6v0d2,Cd72,Fgr,Gpnmb,Tyrobp,Itgax,Cotl1,Il10ra,Plvap,Mfsd12,Tlr13,C3ar1,Pik3ap1,Cemip,Clec12a,Sdc3,Cd300lb,Pirb,Fcgr4,Fcer1g,Emr1,AF251705,Csf2rb2,Sirpa,Adam8,Csf3r,Cd300lf,Rbpr2,Cd68,Nfam1,Slamf7,Clec7a,Vwf,Lgals3,Lcp1,Gpr35,Fcgr3,Apoe,Ncf2	Itgb2,Hck,Cyp4f18,Hmox1,Cybb,Cd5l,Stac2,Vsir,Abcc3,Ctsl,Clec4n,Trem2,Abcg1,Slc11a1,Siglec1,Fcgr1,Atp6v0d2,Cd72,Fgr,Gpnmb,Tyrobp,Itgax,Cotl1,Il10ra,Plvap,Mfsd12,Tlr13,C3ar1,Pik3ap1,Cemip,Clec12a,Sdc3,Cd300lb,Pirb,Fcgr4,Fcer1g,Adgre1,Cd300c2,Csf2rb2,Sirpa,Adam8,Csf3r,Cd300lf,Stra6l,Cd68,Nfam1,Slamf7,Clec7a,Vwf,Lgals3,Lcp1,Gpr35,Fcgr3,Apoe,Ncf2
GO:0005764	lysosome	16	458	1.47e-06	Hck,Ctss,Ctsz,Lgmn,Gpr137b,Ctsl,Slc15a3,Gusb,Slc11a1,Atp6v0d2,Adam8,Cd68,Pld3,Laptm5,Unc93b1,Apoe	Hck,Ctss,Ctsz,Lgmn,Gpr137b,Ctsl,Slc15a3,Gusb,Slc11a1,Atp6v0d2,Adam8,Cd68,Pld3,Laptm5,Unc93b1,Apoe
GO:0098552	side of membrane	18	595	1.47e-06	Itgb2,Hck,Stac2,Vsir,Ctsl,Abcg1,Fcgr1,Fgr,Itgax,Fcgr4,Fcer1g,Emr1,Csf3r,Slamf7,Vwf,Lgals3,Fcgr3,Apoe	Itgb2,Hck,Stac2,Vsir,Ctsl,Abcg1,Fcgr1,Fgr,Itgax,Fcgr4,Fcer1g,Adgre1,Csf3r,Slamf7,Vwf,Lgals3,Fcgr3,Apoe
GO:0009897	external side of plasma membrane	15	404	1.65e-06	Itgb2,Vsir,Ctsl,Abcg1,Fcgr1,Itgax,Fcgr4,Fcer1g,Emr1,Csf3r,Slamf7,Vwf,Lgals3,Fcgr3,Apoe	Itgb2,Vsir,Ctsl,Abcg1,Fcgr1,Itgax,Fcgr4,Fcer1g,Adgre1,Csf3r,Slamf7,Vwf,Lgals3,Fcgr3,Apoe
GO:0005773	vacuole	17	558	2.38e-06	Hck,Ctss,Ctsz,Lgmn,Gpr137b,Ctsl,Slc15a3,Gusb,Slc11a1,Atp6v0d2,Adam8,Cd68,Pld3,Laptm5,Unc93b1,Apoe,Entpd4	Hck,Ctss,Ctsz,Lgmn,Gpr137b,Ctsl,Slc15a3,Gusb,Slc11a1,Atp6v0d2,Adam8,Cd68,Pld3,Laptm5,Unc93b1,Apoe,Entpd4
GO:0110165	cellular anatomical entity	107	15632	3.63e-05	Itgb2,Cfp,Spi1,Tbxas1,Hck,Cyp4f18,Irf5,Hmox1,Mmp12,Ceacam16,Cybb,Ctss,Cd5l,Ctsz,Stac2,Cxcl16,Ccl6,Ccl9,Vsir,Abcc3,Lgmn,Gpr137b,Ctsl,Sdf2l1,Clec4n,Trem2,Abcg1,Ms4a6d,Slc15a3,Gusb,Slc11a1,Siglec1,Fcgr1,Atp6v0d2,Cd72,Tnfrsf1b,Fgr,Gpnmb,Tyrobp,Itgax,Cotl1,Il10ra,Ddx26b,Plvap,Lgals3bp,Mfsd12,C1qc,C1qb,Tlr13,C3ar1,C1qa,Lrrc25,Hk3,Pik3ap1,Pgp,Lcn2,Pltp,Cemip,Clec12a,Sdc3,Lgals4,Pld4,Cd300lb,Pirb,Fcgr4,F…	Itgb2,Cfp,Spi1,Tbxas1,Hck,Cyp4f18,Irf5,Hmox1,Mmp12,Ceacam16,Cybb,Ctss,Cd5l,Ctsz,Stac2,Cxcl16,Ccl6,Ccl9,Vsir,Abcc3,Lgmn,Gpr137b,Ctsl,Sdf2l1,Clec4n,Trem2,Abcg1,Ms4a6d,Slc15a3,Gusb,Slc11a1,Siglec1,Fcgr1,Atp6v0d2,Cd72,Tnfrsf1b,Fgr,Gpnmb,Tyrobp,Itgax,Cotl1,Il10ra,Ddx26b,Plvap,Lgals3bp,Mfsd12,C1qc,C1qb,Tlr13,C3ar1,C1qa,Lrrc25,Hk3,Pik3ap1,Pgp,Lcn2,Pltp,Cemip,Clec12a,Sdc3,Lgals4,Pld4,Cd300lb,Pirb,Fcgr4,F…
GO:0005615	extracellular space	24	1424	0.0001	Cfp,Mmp12,Ceacam16,Ctss,Ctsz,Cxcl16,Ccl6,Ccl9,Ctsl,Gusb,Lgals3bp,C1qc,C1qb,C1qa,Lcn2,Pltp,Lgals4,Lyz2,Il18bp,Apoc1,Vwf,Col19a1,Lgals3,Apoe	Cfp,Mmp12,Ceacam16,Ctss,Ctsz,Cxcl16,Ccl6,Ccl9,Ctsl,Gusb,Lgals3bp,C1qc,C1qb,C1qa,Lcn2,Pltp,Lgals4,Lyz2,Il18bp,Apoc1,Vwf,Col19a1,Lgals3,Apoe
GO:0031410	cytoplasmic vesicle	28	1872	0.0001	Cfp,Hck,Cybb,Ctss,Ctsz,Lgmn,Ctsl,Abcg1,Slc11a1,Siglec1,Atp6v0d2,Gpnmb,Mfsd12,Tlr13,Lcn2,Cemip,Pld4,Lyz2,Adam8,Cd68,Vwf,Mpeg1,Wdfy1,Pld3,Unc93b1,Apoe,Entpd4,Ncf2	Cfp,Hck,Cybb,Ctss,Ctsz,Lgmn,Ctsl,Abcg1,Slc11a1,Siglec1,Atp6v0d2,Gpnmb,Mfsd12,Tlr13,Lcn2,Cemip,Pld4,Lyz2,Adam8,Cd68,Vwf,Mpeg1,Wdfy1,Pld3,Unc93b1,Apoe,Entpd4,Ncf2
GO:0031982	vesicle	29	2007	0.0001	Cfp,Hck,Cybb,Ctss,Ctsz,Lgmn,Ctsl,Abcg1,Slc11a1,Siglec1,Atp6v0d2,Gpnmb,Mfsd12,Tlr13,Lcn2,Cemip,Pld4,Myo1f,Lyz2,Adam8,Cd68,Vwf,Mpeg1,Wdfy1,Pld3,Unc93b1,Apoe,Entpd4,Ncf2	Cfp,Hck,Cybb,Ctss,Ctsz,Lgmn,Ctsl,Abcg1,Slc11a1,Siglec1,Atp6v0d2,Gpnmb,Mfsd12,Tlr13,Lcn2,Cemip,Pld4,Myo1f,Lyz2,Adam8,Cd68,Vwf,Mpeg1,Wdfy1,Pld3,Unc93b1,Apoe,Entpd4,Ncf2
GO:0005576	extracellular region	30	2229	0.00026	Cfp,Mmp12,Ceacam16,Ctss,Cd5l,Ctsz,Cxcl16,Ccl6,Ccl9,Lgmn,Ctsl,Trem2,Gusb,Siglec1,Lgals3bp,C1qc,C1qb,C1qa,Lcn2,Pltp,Cemip,Lgals4,Lyz2,Il18bp,Apoc1,Vwf,Col19a1,Lgals3,Apoe,Plac9b	Cfp,Mmp12,Ceacam16,Ctss,Cd5l,Ctsz,Cxcl16,Ccl6,Ccl9,Lgmn,Ctsl,Trem2,Gusb,Siglec1,Lgals3bp,C1qc,C1qb,C1qa,Lcn2,Pltp,Cemip,Lgals4,Lyz2,Il18bp,Apoc1,Vwf,Col19a1,Lgals3,Apoe,Plac9b
GO:0045335	phagocytic vesicle	6	112	0.0055	Cybb,Slc11a1,Pld4,Adam8,Mpeg1,Unc93b1	Cybb,Slc11a1,Pld4,Adam8,Mpeg1,Unc93b1
GO:0005887	integral component of plasma membrane	18	1174	0.0076	Itgb2,Cybb,Abcc3,Trem2,Fcgr1,Cd72,Gpnmb,Itgax,Mfsd12,Tlr13,Fcgr4,Fcer1g,Emr1,Sirpa,Adam8,Gpr35,Fcgr3,Ncf2	Itgb2,Cybb,Abcc3,Trem2,Fcgr1,Cd72,Gpnmb,Itgax,Mfsd12,Tlr13,Fcgr4,Fcer1g,Adgre1,Sirpa,Adam8,Gpr35,Fcgr3,Ncf2
GO:0005768	endosome	15	862	0.0081	Ctss,Lgmn,Abcg1,Slc11a1,Siglec1,Atp6v0d2,Gpnmb,Mfsd12,Tlr13,Pld4,Cd68,Wdfy1,Pld3,Unc93b1,Apoe	Ctss,Lgmn,Abcg1,Slc11a1,Siglec1,Atp6v0d2,Gpnmb,Mfsd12,Tlr13,Pld4,Cd68,Wdfy1,Pld3,Unc93b1,Apoe
GO:0098805	whole membrane	20	1415	0.0081	Itgb2,Hck,Hmox1,Gpr137b,Slc15a3,Slc11a1,Fcgr1,Atp6v0d2,Tnfrsf1b,Gpnmb,Plvap,Tlr13,Cemip,Fcer1g,Adam8,Cd68,Nfam1,Pld3,Laptm5,Entpd4	Itgb2,Hck,Hmox1,Gpr137b,Slc15a3,Slc11a1,Fcgr1,Atp6v0d2,Tnfrsf1b,Gpnmb,Plvap,Tlr13,Cemip,Fcer1g,Adam8,Cd68,Nfam1,Pld3,Laptm5,Entpd4
GO:0005770	late endosome	8	258	0.0101	Ctss,Lgmn,Slc11a1,Siglec1,Mfsd12,Cd68,Pld3,Apoe	Ctss,Lgmn,Slc11a1,Siglec1,Mfsd12,Cd68,Pld3,Apoe
GO:0030139	endocytic vesicle	7	195	0.0113	Cybb,Slc11a1,Cemip,Pld4,Adam8,Mpeg1,Unc93b1	Cybb,Slc11a1,Cemip,Pld4,Adam8,Mpeg1,Unc93b1
GO:0012505	endomembrane system	36	3859	0.0396	Cfp,Tbxas1,Hck,Cyp4f18,Hmox1,Cybb,Ctss,Ctsz,Lgmn,Sdf2l1,Abcg1,Gusb,Slc11a1,Siglec1,Atp6v0d2,Gpnmb,Mfsd12,Tlr13,Cemip,Sdc3,Pld4,Lyz2,Ptges,Adam8,Apoc1,Cd68,B4galt5,Vwf,Wdfy1,Pld3,Unc93b1,Slc37a2,Fcgr3,Apoe,Entpd4,Ncf2	Cfp,Tbxas1,Hck,Cyp4f18,Hmox1,Cybb,Ctss,Ctsz,Lgmn,Sdf2l1,Abcg1,Gusb,Slc11a1,Siglec1,Atp6v0d2,Gpnmb,Mfsd12,Tlr13,Cemip,Sdc3,Pld4,Lyz2,Ptges,Adam8,Apoc1,Cd68,B4galt5,Vwf,Wdfy1,Pld3,Unc93b1,Slc37a2,Fcgr3,Apoe,Entpd4,Ncf2
GO:0034364	high-density lipoprotein particle	3	26	0.0459	Pltp,Apoc1,Apoe	Pltp,Apoc1,Apoe
