# Supplementary material for: reString: an open-source Python software to perform automatic functional enrichment retrieval, results aggregation and data visualization
Source: Sci Rep. 2021 Dec 6;11:23458. doi: 10.1038/s41598-021-02528-0 (PMC8648753; doi:10.1038/s41598-021-02528-0)
Supplement: Supplementary file 1 — Supplementary Information 1. [file 41598_2021_2528_MOESM1_ESM.zip › Supplemental DataSets/up_down_together/ctrl_t1_red_VS_ctrl_t1_blue_FC/ALL_enrichment.Process.tsv]

#term ID	term description	observed gene count	background gene count	false discovery rate	matching proteins in your network (IDs)	matching proteins in your network (labels)
GO:0002376	immune system process	52	1842	9.860000000000001e-21	Itgb2,Cfp,Spi1,Hck,Irf5,Hmox1,Cybb,Ctss,Cd5l,Cxcl16,Ccl6,Ccl9,Clec4n,Trem2,Slc11a1,Fcgr1,Tnfrsf1b,Fgr,Tyrobp,Itgax,C1qc,C1qb,Tlr13,Bpgm,C3ar1,C1qa,Lcn2,Pld4,Cd300lb,Pirb,Fcgr4,Fcer1g,Emr1,Myo1f,AF251705,Il18bp,Sirpa,Adam8,Csf3r,Cd300lf,Cd68,Nfam1,Slamf7,Clec7a,Apobec1,Mpeg1,Pld3,Lgals3,Lcp1,Unc93b1,Gpr35,Fcgr3	Itgb2,Cfp,Spi1,Hck,Irf5,Hmox1,Cybb,Ctss,Cd5l,Cxcl16,Ccl6,Ccl9,Clec4n,Trem2,Slc11a1,Fcgr1,Tnfrsf1b,Fgr,Tyrobp,Itgax,C1qc,C1qb,Tlr13,Bpgm,C3ar1,C1qa,Lcn2,Pld4,Cd300lb,Pirb,Fcgr4,Fcer1g,Adgre1,Myo1f,Cd300c2,Il18bp,Sirpa,Adam8,Csf3r,Cd300lf,Cd68,Nfam1,Slamf7,Clec7a,Apobec1,Mpeg1,Pld3,Lgals3,Lcp1,Unc93b1,Gpr35,Fcgr3
GO:0006952	defense response	41	1133	4.01e-19	Itgb2,Cfp,Hck,Irf5,Hmox1,Cybb,Cd5l,Cxcl16,Ccl6,Ccl9,Clec4n,Trem2,Slc11a1,Fcgr1,Tnfrsf1b,Fgr,Tyrobp,Itgax,Cotl1,C1qc,C1qb,Tlr13,C3ar1,C1qa,Lcn2,Pld4,Fcer1g,Myo1f,Lyz2,Sirpa,Ptges,Adam8,Cd68,Slamf7,Clec7a,Apobec1,Mpeg1,Pld3,Lgals3,Unc93b1,Fcgr3	Itgb2,Cfp,Hck,Irf5,Hmox1,Cybb,Cd5l,Cxcl16,Ccl6,Ccl9,Clec4n,Trem2,Slc11a1,Fcgr1,Tnfrsf1b,Fgr,Tyrobp,Itgax,Cotl1,C1qc,C1qb,Tlr13,C3ar1,C1qa,Lcn2,Pld4,Fcer1g,Myo1f,Lyz2,Sirpa,Ptges,Adam8,Cd68,Slamf7,Clec7a,Apobec1,Mpeg1,Pld3,Lgals3,Unc93b1,Fcgr3
GO:0044419	interspecies interaction between organisms	43	1309	6.49e-19	Cfp,Hck,Irf5,Mmp12,Cybb,Cxcl16,Ccl6,Ccl9,Clec4n,Trem2,Slc11a1,Siglec1,Fcgr1,Tnfrsf1b,Fgr,Itgax,Cotl1,Il10ra,C1qc,C1qb,Tlr13,C1qa,Lcn2,Pld4,Cd300lb,Fcgr4,Fcer1g,Myo1f,Lyz2,Il18bp,Sirpa,Ptges,Cd300lf,Cd68,Slamf7,Clec7a,Apobec1,Mpeg1,Pld3,Lgals3,Unc93b1,Apoe,Ncf2	Cfp,Hck,Irf5,Mmp12,Cybb,Cxcl16,Ccl6,Ccl9,Clec4n,Trem2,Slc11a1,Siglec1,Fcgr1,Tnfrsf1b,Fgr,Itgax,Cotl1,Il10ra,C1qc,C1qb,Tlr13,C1qa,Lcn2,Pld4,Cd300lb,Fcgr4,Fcer1g,Myo1f,Lyz2,Il18bp,Sirpa,Ptges,Cd300lf,Cd68,Slamf7,Clec7a,Apobec1,Mpeg1,Pld3,Lgals3,Unc93b1,Apoe,Ncf2
GO:0051707	response to other organism	40	1145	2.74e-18	Cfp,Hck,Irf5,Mmp12,Cybb,Cxcl16,Ccl6,Ccl9,Clec4n,Trem2,Slc11a1,Fcgr1,Tnfrsf1b,Fgr,Itgax,Cotl1,Il10ra,C1qc,C1qb,Tlr13,C1qa,Lcn2,Pld4,Cd300lb,Fcgr4,Fcer1g,Myo1f,Lyz2,Il18bp,Sirpa,Ptges,Cd68,Slamf7,Clec7a,Apobec1,Mpeg1,Pld3,Lgals3,Unc93b1,Ncf2	Cfp,Hck,Irf5,Mmp12,Cybb,Cxcl16,Ccl6,Ccl9,Clec4n,Trem2,Slc11a1,Fcgr1,Tnfrsf1b,Fgr,Itgax,Cotl1,Il10ra,C1qc,C1qb,Tlr13,C1qa,Lcn2,Pld4,Cd300lb,Fcgr4,Fcer1g,Myo1f,Lyz2,Il18bp,Sirpa,Ptges,Cd68,Slamf7,Clec7a,Apobec1,Mpeg1,Pld3,Lgals3,Unc93b1,Ncf2
GO:0006955	immune response	37	979	6.41e-18	Cfp,Hck,Irf5,Cybb,Ctss,Cxcl16,Ccl6,Ccl9,Clec4n,Trem2,Slc11a1,Fcgr1,Tnfrsf1b,Fgr,Tyrobp,C1qc,C1qb,Tlr13,C3ar1,C1qa,Lcn2,Pld4,Pirb,Fcer1g,Emr1,Myo1f,Il18bp,Sirpa,Cd68,Slamf7,Clec7a,Mpeg1,Pld3,Lgals3,Lcp1,Unc93b1,Fcgr3	Cfp,Hck,Irf5,Cybb,Ctss,Cxcl16,Ccl6,Ccl9,Clec4n,Trem2,Slc11a1,Fcgr1,Tnfrsf1b,Fgr,Tyrobp,C1qc,C1qb,Tlr13,C3ar1,C1qa,Lcn2,Pld4,Pirb,Fcer1g,Adgre1,Myo1f,Il18bp,Sirpa,Cd68,Slamf7,Clec7a,Mpeg1,Pld3,Lgals3,Lcp1,Unc93b1,Fcgr3
GO:0009605	response to external stimulus	49	2199	1.04e-15	Itgb2,Cfp,Hck,Irf5,Hmox1,Mmp12,Cybb,Cxcl16,Ccl6,Ccl9,Ctsl,Clec4n,Trem2,Slc11a1,Fcgr1,Tnfrsf1b,Fgr,Itgax,Cotl1,Il10ra,C1qc,C1qb,Tlr13,C3ar1,C1qa,Lcn2,Pld4,Cd300lb,Fcgr4,Fcer1g,Myo1f,Lyz2,Il18bp,Sirpa,Ptges,Adam8,Csf3r,Cd68,Slamf7,Clec7a,Apobec1,Mpeg1,Pld3,Lgals3,Unc93b1,Gpr35,Fcgr3,Apoe,Ncf2	Itgb2,Cfp,Hck,Irf5,Hmox1,Mmp12,Cybb,Cxcl16,Ccl6,Ccl9,Ctsl,Clec4n,Trem2,Slc11a1,Fcgr1,Tnfrsf1b,Fgr,Itgax,Cotl1,Il10ra,C1qc,C1qb,Tlr13,C3ar1,C1qa,Lcn2,Pld4,Cd300lb,Fcgr4,Fcer1g,Myo1f,Lyz2,Il18bp,Sirpa,Ptges,Adam8,Csf3r,Cd68,Slamf7,Clec7a,Apobec1,Mpeg1,Pld3,Lgals3,Unc93b1,Gpr35,Fcgr3,Apoe,Ncf2
GO:0098542	defense response to other organism	31	775	3.56e-15	Cfp,Hck,Irf5,Cybb,Cxcl16,Ccl6,Ccl9,Clec4n,Trem2,Slc11a1,Fcgr1,Fgr,Itgax,Cotl1,C1qc,C1qb,Tlr13,C1qa,Lcn2,Pld4,Fcer1g,Myo1f,Lyz2,Sirpa,Slamf7,Clec7a,Apobec1,Mpeg1,Pld3,Lgals3,Unc93b1	Cfp,Hck,Irf5,Cybb,Cxcl16,Ccl6,Ccl9,Clec4n,Trem2,Slc11a1,Fcgr1,Fgr,Itgax,Cotl1,C1qc,C1qb,Tlr13,C1qa,Lcn2,Pld4,Fcer1g,Myo1f,Lyz2,Sirpa,Slamf7,Clec7a,Apobec1,Mpeg1,Pld3,Lgals3,Unc93b1
GO:0002682	regulation of immune system process	37	1252	1.24e-14	Itgb2,Cfp,Spi1,Hmox1,Mmp12,Cd5l,Vsir,Lgmn,Gpr137b,Trem2,Slc11a1,Fcgr1,Tnfrsf1b,Fgr,Gpnmb,Tyrobp,Plvap,C1qc,C1qb,C3ar1,C1qa,Clec12a,Cd300lb,Fcgr4,Fcer1g,Myo1f,Sirpa,Adam8,Csf3r,Cd300lf,Cd68,Nfam1,Slamf7,Clec7a,Lgals3,Fcgr3,Apoe	Itgb2,Cfp,Spi1,Hmox1,Mmp12,Cd5l,Vsir,Lgmn,Gpr137b,Trem2,Slc11a1,Fcgr1,Tnfrsf1b,Fgr,Gpnmb,Tyrobp,Plvap,C1qc,C1qb,C3ar1,C1qa,Clec12a,Cd300lb,Fcgr4,Fcer1g,Myo1f,Sirpa,Adam8,Csf3r,Cd300lf,Cd68,Nfam1,Slamf7,Clec7a,Lgals3,Fcgr3,Apoe
GO:0045087	innate immune response	26	558	7.76e-14	Cfp,Hck,Irf5,Cybb,Cxcl16,Ccl6,Ccl9,Clec4n,Trem2,Slc11a1,Fcgr1,Fgr,C1qc,C1qb,Tlr13,C1qa,Lcn2,Pld4,Fcer1g,Sirpa,Slamf7,Clec7a,Mpeg1,Pld3,Lgals3,Unc93b1	Cfp,Hck,Irf5,Cybb,Cxcl16,Ccl6,Ccl9,Clec4n,Trem2,Slc11a1,Fcgr1,Fgr,C1qc,C1qb,Tlr13,C1qa,Lcn2,Pld4,Fcer1g,Sirpa,Slamf7,Clec7a,Mpeg1,Pld3,Lgals3,Unc93b1
GO:0006954	inflammatory response	23	481	3.38e-12	Itgb2,Hck,Hmox1,Cybb,Cd5l,Ccl6,Ccl9,Trem2,Slc11a1,Fcgr1,Tnfrsf1b,Tyrobp,Tlr13,C3ar1,C1qa,Pld4,Fcer1g,Ptges,Adam8,Cd68,Clec7a,Pld3,Fcgr3	Itgb2,Hck,Hmox1,Cybb,Cd5l,Ccl6,Ccl9,Trem2,Slc11a1,Fcgr1,Tnfrsf1b,Tyrobp,Tlr13,C3ar1,C1qa,Pld4,Fcer1g,Ptges,Adam8,Cd68,Clec7a,Pld3,Fcgr3
GO:0050776	regulation of immune response	25	645	1.65e-11	Itgb2,Cfp,Hmox1,Mmp12,Cd5l,Vsir,Trem2,Slc11a1,Fcgr1,Tnfrsf1b,Fgr,C1qc,C1qb,C3ar1,C1qa,Clec12a,Fcgr4,Fcer1g,Myo1f,Adam8,Nfam1,Clec7a,Lgals3,Fcgr3,Apoe	Itgb2,Cfp,Hmox1,Mmp12,Cd5l,Vsir,Trem2,Slc11a1,Fcgr1,Tnfrsf1b,Fgr,C1qc,C1qb,C3ar1,C1qa,Clec12a,Fcgr4,Fcer1g,Myo1f,Adam8,Nfam1,Clec7a,Lgals3,Fcgr3,Apoe
GO:0006950	response to stress	49	3045	2.32e-10	Itgb2,Cfp,Hck,Irf5,Hmox1,Mmp12,Cybb,Cd5l,Cxcl16,Ccl6,Ccl9,Ctsl,Sdf2l1,Clec4n,Trem2,Slc11a1,Fcgr1,Tnfrsf1b,Fgr,Tyrobp,Itgax,Cotl1,C1qc,C1qb,Tlr13,C3ar1,C1qa,Lcn2,Pld4,Fcgr4,Fcer1g,Myo1f,Lyz2,Il18bp,Sirpa,Ptges,Adam8,Cd68,Slamf7,Clec7a,Vwf,Apobec1,Mpeg1,Pld3,Lgals3,Lcp1,Unc93b1,Fcgr3,Apoe	Itgb2,Cfp,Hck,Irf5,Hmox1,Mmp12,Cybb,Cd5l,Cxcl16,Ccl6,Ccl9,Ctsl,Sdf2l1,Clec4n,Trem2,Slc11a1,Fcgr1,Tnfrsf1b,Fgr,Tyrobp,Itgax,Cotl1,C1qc,C1qb,Tlr13,C3ar1,C1qa,Lcn2,Pld4,Fcgr4,Fcer1g,Myo1f,Lyz2,Il18bp,Sirpa,Ptges,Adam8,Cd68,Slamf7,Clec7a,Vwf,Apobec1,Mpeg1,Pld3,Lgals3,Lcp1,Unc93b1,Fcgr3,Apoe
GO:0002252	immune effector process	19	435	4.23e-09	Cfp,Irf5,Trem2,Slc11a1,Fcgr1,Tyrobp,Itgax,C1qc,C1qb,C1qa,Cd300lb,Pirb,Fcer1g,Myo1f,Clec7a,Apobec1,Lcp1,Unc93b1,Fcgr3	Cfp,Irf5,Trem2,Slc11a1,Fcgr1,Tyrobp,Itgax,C1qc,C1qb,C1qa,Cd300lb,Pirb,Fcer1g,Myo1f,Clec7a,Apobec1,Lcp1,Unc93b1,Fcgr3
GO:0002684	positive regulation of immune system process	24	815	1.41e-08	Itgb2,Cfp,Hmox1,Mmp12,Vsir,Lgmn,Trem2,Slc11a1,Fcgr1,Fgr,Tyrobp,Plvap,C1qc,C1qb,C3ar1,C1qa,Cd300lb,Fcer1g,Sirpa,Adam8,Nfam1,Clec7a,Lgals3,Fcgr3	Itgb2,Cfp,Hmox1,Mmp12,Vsir,Lgmn,Trem2,Slc11a1,Fcgr1,Fgr,Tyrobp,Plvap,C1qc,C1qb,C3ar1,C1qa,Cd300lb,Fcer1g,Sirpa,Adam8,Nfam1,Clec7a,Lgals3,Fcgr3
GO:0001817	regulation of cytokine production	22	698	3.03e-08	Hmox1,Mmp12,Cybb,Vsir,Clec4n,Trem2,Slc11a1,Tnfrsf1b,Fgr,Gpnmb,Tyrobp,C3ar1,Pld4,Fcer1g,AF251705,Sirpa,Adam8,Nfam1,Clec7a,Pld3,Unc93b1,Fcgr3	Hmox1,Mmp12,Cybb,Vsir,Clec4n,Trem2,Slc11a1,Tnfrsf1b,Fgr,Gpnmb,Tyrobp,C3ar1,Pld4,Fcer1g,Cd300c2,Sirpa,Adam8,Nfam1,Clec7a,Pld3,Unc93b1,Fcgr3
GO:0050896	response to stimulus	72	6908	3.43e-08	Itgb2,Cfp,Spi1,Tbxas1,Hck,Irf5,Hmox1,Mmp12,Cybb,Ctss,Cd5l,Stac2,Cxcl16,Ccl6,Ccl9,Vsir,Lgmn,Ctsl,Sdf2l1,Clec4n,Trem2,Abcg1,Slc11a1,Fcgr1,Tnfrsf1b,Fgr,Gpnmb,Tyrobp,Itgax,Cotl1,Il10ra,Plvap,C1qc,C1qb,Tlr13,C3ar1,C1qa,Pik3ap1,Lcn2,Pld4,Cd300lb,Pirb,Fcgr4,Fcer1g,Emr1,Myo1f,Lyz2,Il18bp,Csf2rb,Csf2rb2,Snrpn,Sirpa,Ptges,Adam8,Csf3r,Cd300lf,Cd68,Nfam1,Slamf7,Clec7a,Vwf,Apobec1,Mpeg1,Pld3,Lgals3,Lcp1,Laptm…	Itgb2,Cfp,Spi1,Tbxas1,Hck,Irf5,Hmox1,Mmp12,Cybb,Ctss,Cd5l,Stac2,Cxcl16,Ccl6,Ccl9,Vsir,Lgmn,Ctsl,Sdf2l1,Clec4n,Trem2,Abcg1,Slc11a1,Fcgr1,Tnfrsf1b,Fgr,Gpnmb,Tyrobp,Itgax,Cotl1,Il10ra,Plvap,C1qc,C1qb,Tlr13,C3ar1,C1qa,Pik3ap1,Lcn2,Pld4,Cd300lb,Pirb,Fcgr4,Fcer1g,Adgre1,Myo1f,Lyz2,Il18bp,Csf2rb,Csf2rb2,Snurf,Sirpa,Ptges,Adam8,Csf3r,Cd300lf,Cd68,Nfam1,Slamf7,Clec7a,Vwf,Apobec1,Mpeg1,Pld3,Lgals3,Lcp1,Lap…
GO:0006909	phagocytosis	12	144	3.99e-08	Itgb2,Hck,Trem2,Slc11a1,Fcgr1,Tyrobp,Pld4,Fcer1g,Sirpa,Clec7a,Fcgr3,Ncf2	Itgb2,Hck,Trem2,Slc11a1,Fcgr1,Tyrobp,Pld4,Fcer1g,Sirpa,Clec7a,Fcgr3,Ncf2
GO:0009617	response to bacterium	21	660	6.49e-08	Hck,Irf5,Cxcl16,Trem2,Slc11a1,Fcgr1,Tnfrsf1b,Fgr,Il10ra,Lcn2,Cd300lb,Fcgr4,Fcer1g,Myo1f,Lyz2,Il18bp,Sirpa,Ptges,Cd68,Mpeg1,Ncf2	Hck,Irf5,Cxcl16,Trem2,Slc11a1,Fcgr1,Tnfrsf1b,Fgr,Il10ra,Lcn2,Cd300lb,Fcgr4,Fcer1g,Myo1f,Lyz2,Il18bp,Sirpa,Ptges,Cd68,Mpeg1,Ncf2
GO:0050865	regulation of cell activation	19	569	2.52e-07	Itgb2,Hmox1,Vsir,Gpr137b,Trem2,Tnfrsf1b,Fgr,Gpnmb,Tyrobp,Cd300lb,Fcer1g,Sirpa,Adam8,Cd300lf,Nfam1,Slamf7,Clec7a,Lgals3,Apoe	Itgb2,Hmox1,Vsir,Gpr137b,Trem2,Tnfrsf1b,Fgr,Gpnmb,Tyrobp,Cd300lb,Fcer1g,Sirpa,Adam8,Cd300lf,Nfam1,Slamf7,Clec7a,Lgals3,Apoe
GO:0050764	regulation of phagocytosis	10	100	2.96e-07	Hck,Trem2,Slc11a1,Fcgr1,Fgr,Fcer1g,Sirpa,Cd300lf,Clec7a,Fcgr3	Hck,Trem2,Slc11a1,Fcgr1,Fgr,Fcer1g,Sirpa,Cd300lf,Clec7a,Fcgr3
GO:0002250	adaptive immune response	14	280	4.42e-07	Clec4n,Slc11a1,Fcgr1,C1qc,C1qb,C3ar1,C1qa,Pirb,Fcer1g,Emr1,Il18bp,Slamf7,Unc93b1,Fcgr3	Clec4n,Slc11a1,Fcgr1,C1qc,C1qb,C3ar1,C1qa,Pirb,Fcer1g,Adgre1,Il18bp,Slamf7,Unc93b1,Fcgr3
GO:0002694	regulation of leukocyte activation	18	527	4.8e-07	Itgb2,Hmox1,Vsir,Gpr137b,Trem2,Tnfrsf1b,Fgr,Gpnmb,Tyrobp,Cd300lb,Fcer1g,Sirpa,Adam8,Cd300lf,Nfam1,Slamf7,Clec7a,Lgals3	Itgb2,Hmox1,Vsir,Gpr137b,Trem2,Tnfrsf1b,Fgr,Gpnmb,Tyrobp,Cd300lb,Fcer1g,Sirpa,Adam8,Cd300lf,Nfam1,Slamf7,Clec7a,Lgals3
GO:0019221	cytokine-mediated signaling pathway	14	295	7.76e-07	Spi1,Irf5,Ccl6,Ccl9,Tnfrsf1b,Il10ra,Plvap,Pirb,Fcer1g,Csf2rb,Csf2rb2,Csf3r,Cd300lf,Gpr35	Spi1,Irf5,Ccl6,Ccl9,Tnfrsf1b,Il10ra,Plvap,Pirb,Fcer1g,Csf2rb,Csf2rb2,Csf3r,Cd300lf,Gpr35
GO:0048518	positive regulation of biological process	62	5869	1.58e-06	Itgb2,Cfp,Spi1,Tbxas1,Hck,Cyp4f18,Irf5,Hmox1,Mmp12,Cybb,Ctss,Cd5l,Ctsz,Stac2,Cxcl16,Ccl6,Ccl9,Vsir,Lgmn,Gpr137b,Clec4n,Trem2,Abcg1,Slc11a1,Siglec1,Fcgr1,Tnfrsf1b,Fgr,Gpnmb,Tyrobp,Itgax,Il10ra,Plvap,C1qc,C1qb,C3ar1,C1qa,Pik3ap1,Lcn2,Pltp,Cemip,Cd300lb,Pirb,Fcgr4,Fcer1g,Myo1f,AF251705,Sirpa,Adam8,Cd300lf,B4galt5,Nfam1,Clec7a,Apobec1,Wdfy1,Lgals3,Lcp1,Unc93b1,Gpr35,Fcgr3,Apoe,Ncf2	Itgb2,Cfp,Spi1,Tbxas1,Hck,Cyp4f18,Irf5,Hmox1,Mmp12,Cybb,Ctss,Cd5l,Ctsz,Stac2,Cxcl16,Ccl6,Ccl9,Vsir,Lgmn,Gpr137b,Clec4n,Trem2,Abcg1,Slc11a1,Siglec1,Fcgr1,Tnfrsf1b,Fgr,Gpnmb,Tyrobp,Itgax,Il10ra,Plvap,C1qc,C1qb,C3ar1,C1qa,Pik3ap1,Lcn2,Pltp,Cemip,Cd300lb,Pirb,Fcgr4,Fcer1g,Myo1f,Cd300c2,Sirpa,Adam8,Cd300lf,B4galt5,Nfam1,Clec7a,Apobec1,Wdfy1,Lgals3,Lcp1,Unc93b1,Gpr35,Fcgr3,Apoe,Ncf2
GO:0030595	leukocyte chemotaxis	10	125	1.81e-06	Itgb2,Cxcl16,Ccl6,Ccl9,Fcer1g,Adam8,Csf3r,Lgals3,Gpr35,Fcgr3	Itgb2,Cxcl16,Ccl6,Ccl9,Fcer1g,Adam8,Csf3r,Lgals3,Gpr35,Fcgr3
GO:0032879	regulation of localization	40	2806	1.88e-06	Itgb2,Hck,Cyp4f18,Hmox1,Mmp12,Cybb,Ctss,Stac2,Cxcl16,Vsir,Lgmn,Gpr137b,Clec4n,Trem2,Abcg1,Slc11a1,Fcgr1,Tnfrsf1b,Fgr,Gpnmb,Tyrobp,Itgax,Plvap,C3ar1,Pltp,Cemip,Sdc3,Fcer1g,Myo1f,AF251705,Sirpa,Adam8,Cd300lf,Apoc1,Clec7a,Lgals3,Lcp1,Gpr35,Fcgr3,Apoe	Itgb2,Hck,Cyp4f18,Hmox1,Mmp12,Cybb,Ctss,Stac2,Cxcl16,Vsir,Lgmn,Gpr137b,Clec4n,Trem2,Abcg1,Slc11a1,Fcgr1,Tnfrsf1b,Fgr,Gpnmb,Tyrobp,Itgax,Plvap,C3ar1,Pltp,Cemip,Sdc3,Fcer1g,Myo1f,Cd300c2,Sirpa,Adam8,Cd300lf,Apoc1,Clec7a,Lgals3,Lcp1,Gpr35,Fcgr3,Apoe
GO:0034097	response to cytokine	21	818	1.93e-06	Spi1,Irf5,Cxcl16,Ccl6,Ccl9,Slc11a1,Tnfrsf1b,Il10ra,Plvap,Lcn2,Pirb,Fcer1g,Il18bp,Csf2rb,Csf2rb2,Sirpa,Ptges,Csf3r,Cd300lf,Laptm5,Gpr35	Spi1,Irf5,Cxcl16,Ccl6,Ccl9,Slc11a1,Tnfrsf1b,Il10ra,Plvap,Lcn2,Pirb,Fcer1g,Il18bp,Csf2rb,Csf2rb2,Sirpa,Ptges,Csf3r,Cd300lf,Laptm5,Gpr35
GO:0002274	myeloid leukocyte activation	10	130	2.33e-06	Spi1,Trem2,Slc11a1,Tyrobp,C1qa,Pirb,Fcgr4,Fcer1g,Myo1f,Fcgr3	Spi1,Trem2,Slc11a1,Tyrobp,C1qa,Pirb,Fcgr4,Fcer1g,Myo1f,Fcgr3
GO:0002237	response to molecule of bacterial origin	14	337	3.21e-06	Irf5,Cxcl16,Trem2,Slc11a1,Tnfrsf1b,Il10ra,Lcn2,Cd300lb,Fcgr4,Il18bp,Sirpa,Ptges,Cd68,Ncf2	Irf5,Cxcl16,Trem2,Slc11a1,Tnfrsf1b,Il10ra,Lcn2,Cd300lb,Fcgr4,Il18bp,Sirpa,Ptges,Cd68,Ncf2
GO:0050766	positive regulation of phagocytosis	8	73	6.46e-06	Trem2,Slc11a1,Fcgr1,Fcer1g,Sirpa,Cd300lf,Clec7a,Fcgr3	Trem2,Slc11a1,Fcgr1,Fcer1g,Sirpa,Cd300lf,Clec7a,Fcgr3
GO:0002460	adaptive immune response based on somatic recombination of immune receptors built from immunoglobulin superfamily domains	10	152	8.64e-06	Slc11a1,Fcgr1,C1qc,C1qb,C3ar1,C1qa,Pirb,Fcer1g,Il18bp,Fcgr3	Slc11a1,Fcgr1,C1qc,C1qb,C3ar1,C1qa,Pirb,Fcer1g,Il18bp,Fcgr3
GO:0001819	positive regulation of cytokine production	15	436	9.24e-06	Mmp12,Cybb,Clec4n,Trem2,Slc11a1,Fgr,Tyrobp,C3ar1,Fcer1g,AF251705,Adam8,Nfam1,Clec7a,Unc93b1,Fcgr3	Mmp12,Cybb,Clec4n,Trem2,Slc11a1,Fgr,Tyrobp,C3ar1,Fcer1g,Cd300c2,Adam8,Nfam1,Clec7a,Unc93b1,Fcgr3
GO:0010033	response to organic substance	38	2742	9.3e-06	Itgb2,Spi1,Tbxas1,Irf5,Hmox1,Cybb,Cxcl16,Ccl6,Ccl9,Vsir,Lgmn,Ctsl,Sdf2l1,Trem2,Abcg1,Slc11a1,Tnfrsf1b,Il10ra,Plvap,Lcn2,Cd300lb,Pirb,Fcgr4,Fcer1g,Il18bp,Csf2rb,Csf2rb2,Snrpn,Sirpa,Ptges,Csf3r,Cd300lf,Cd68,Clec7a,Apobec1,Laptm5,Gpr35,Ncf2	Itgb2,Spi1,Tbxas1,Irf5,Hmox1,Cybb,Cxcl16,Ccl6,Ccl9,Vsir,Lgmn,Ctsl,Sdf2l1,Trem2,Abcg1,Slc11a1,Tnfrsf1b,Il10ra,Plvap,Lcn2,Cd300lb,Pirb,Fcgr4,Fcer1g,Il18bp,Csf2rb,Csf2rb2,Snurf,Sirpa,Ptges,Csf3r,Cd300lf,Cd68,Clec7a,Apobec1,Laptm5,Gpr35,Ncf2
GO:0050900	leukocyte migration	11	202	9.3e-06	Itgb2,Cxcl16,Ccl6,Ccl9,Fcer1g,Sirpa,Adam8,Csf3r,Lgals3,Gpr35,Fcgr3	Itgb2,Cxcl16,Ccl6,Ccl9,Fcer1g,Sirpa,Adam8,Csf3r,Lgals3,Gpr35,Fcgr3
GO:0097529	myeloid leukocyte migration	9	113	9.3e-06	Itgb2,Ccl6,Ccl9,Fcer1g,Sirpa,Csf3r,Lgals3,Gpr35,Fcgr3	Itgb2,Ccl6,Ccl9,Fcer1g,Sirpa,Csf3r,Lgals3,Gpr35,Fcgr3
GO:0032496	response to lipopolysaccharide	13	320	1.22e-05	Cxcl16,Trem2,Slc11a1,Tnfrsf1b,Il10ra,Lcn2,Cd300lb,Fcgr4,Il18bp,Sirpa,Ptges,Cd68,Ncf2	Cxcl16,Trem2,Slc11a1,Tnfrsf1b,Il10ra,Lcn2,Cd300lb,Fcgr4,Il18bp,Sirpa,Ptges,Cd68,Ncf2
GO:0050778	positive regulation of immune response	15	450	1.22e-05	Itgb2,Cfp,Mmp12,Slc11a1,Fcgr1,Fgr,C1qc,C1qb,C3ar1,C1qa,Fcer1g,Adam8,Nfam1,Clec7a,Fcgr3	Itgb2,Cfp,Mmp12,Slc11a1,Fcgr1,Fgr,C1qc,C1qb,C3ar1,C1qa,Fcer1g,Adam8,Nfam1,Clec7a,Fcgr3
GO:1903555	regulation of tumor necrosis factor superfamily cytokine production	10	168	1.75e-05	Cybb,Vsir,Trem2,Gpnmb,Tyrobp,Fcer1g,Sirpa,Adam8,Clec7a,Fcgr3	Cybb,Vsir,Trem2,Gpnmb,Tyrobp,Fcer1g,Sirpa,Adam8,Clec7a,Fcgr3
GO:0071345	cellular response to cytokine stimulus	18	698	1.94e-05	Spi1,Irf5,Ccl6,Ccl9,Tnfrsf1b,Il10ra,Plvap,Lcn2,Pirb,Fcer1g,Il18bp,Csf2rb,Csf2rb2,Sirpa,Csf3r,Cd300lf,Laptm5,Gpr35	Spi1,Irf5,Ccl6,Ccl9,Tnfrsf1b,Il10ra,Plvap,Lcn2,Pirb,Fcer1g,Il18bp,Csf2rb,Csf2rb2,Sirpa,Csf3r,Cd300lf,Laptm5,Gpr35
GO:0097530	granulocyte migration	8	88	1.94e-05	Itgb2,Ccl6,Ccl9,Fcer1g,Sirpa,Csf3r,Lgals3,Fcgr3	Itgb2,Ccl6,Ccl9,Fcer1g,Sirpa,Csf3r,Lgals3,Fcgr3
GO:0002443	leukocyte mediated immunity	10	173	2.11e-05	Slc11a1,Fcgr1,C1qc,C1qb,C1qa,Cd300lb,Pirb,Fcer1g,Myo1f,Fcgr3	Slc11a1,Fcgr1,C1qc,C1qb,C1qa,Cd300lb,Pirb,Fcer1g,Myo1f,Fcgr3
GO:0031347	regulation of defense response	16	554	2.44e-05	Mmp12,Ctss,Trem2,Fcgr1,Tnfrsf1b,Fgr,Pik3ap1,Pld4,Fcer1g,Myo1f,Sirpa,Adam8,Clec7a,Pld3,Fcgr3,Apoe	Mmp12,Ctss,Trem2,Fcgr1,Tnfrsf1b,Fgr,Pik3ap1,Pld4,Fcer1g,Myo1f,Sirpa,Adam8,Clec7a,Pld3,Fcgr3,Apoe
GO:0050727	regulation of inflammatory response	13	347	2.57e-05	Ctss,Trem2,Fcgr1,Tnfrsf1b,Pik3ap1,Pld4,Fcer1g,Sirpa,Adam8,Clec7a,Pld3,Fcgr3,Apoe	Ctss,Trem2,Fcgr1,Tnfrsf1b,Pik3ap1,Pld4,Fcer1g,Sirpa,Adam8,Clec7a,Pld3,Fcgr3,Apoe
GO:0070887	cellular response to chemical stimulus	35	2535	3.61e-05	Itgb2,Spi1,Irf5,Hmox1,Cybb,Cxcl16,Ccl6,Ccl9,Vsir,Lgmn,Sdf2l1,Trem2,Tnfrsf1b,Il10ra,Plvap,Lcn2,Cd300lb,Pirb,Fcgr4,Fcer1g,Il18bp,Csf2rb,Csf2rb2,Sirpa,Adam8,Csf3r,Cd300lf,Cd68,Apobec1,Lgals3,Laptm5,Gpr35,Fcgr3,Apoe,Ncf2	Itgb2,Spi1,Irf5,Hmox1,Cybb,Cxcl16,Ccl6,Ccl9,Vsir,Lgmn,Sdf2l1,Trem2,Tnfrsf1b,Il10ra,Plvap,Lcn2,Cd300lb,Pirb,Fcgr4,Fcer1g,Il18bp,Csf2rb,Csf2rb2,Sirpa,Adam8,Csf3r,Cd300lf,Cd68,Apobec1,Lgals3,Laptm5,Gpr35,Fcgr3,Apoe,Ncf2
GO:0042221	response to chemical	44	3720	3.72e-05	Itgb2,Spi1,Tbxas1,Irf5,Hmox1,Cybb,Cxcl16,Ccl6,Ccl9,Vsir,Lgmn,Ctsl,Sdf2l1,Trem2,Abcg1,Slc11a1,Tnfrsf1b,Il10ra,Plvap,C3ar1,C1qa,Lcn2,Cd300lb,Pirb,Fcgr4,Fcer1g,Il18bp,Csf2rb,Csf2rb2,Snrpn,Sirpa,Ptges,Adam8,Csf3r,Cd300lf,Cd68,Clec7a,Apobec1,Lgals3,Laptm5,Gpr35,Fcgr3,Apoe,Ncf2	Itgb2,Spi1,Tbxas1,Irf5,Hmox1,Cybb,Cxcl16,Ccl6,Ccl9,Vsir,Lgmn,Ctsl,Sdf2l1,Trem2,Abcg1,Slc11a1,Tnfrsf1b,Il10ra,Plvap,C3ar1,C1qa,Lcn2,Cd300lb,Pirb,Fcgr4,Fcer1g,Il18bp,Csf2rb,Csf2rb2,Snurf,Sirpa,Ptges,Adam8,Csf3r,Cd300lf,Cd68,Clec7a,Apobec1,Lgals3,Laptm5,Gpr35,Fcgr3,Apoe,Ncf2
GO:0002886	regulation of myeloid leukocyte mediated immunity	7	65	4.09e-05	Itgb2,Hmox1,Fcgr1,Fgr,Tyrobp,Fcer1g,Fcgr3	Itgb2,Hmox1,Fcgr1,Fgr,Tyrobp,Fcer1g,Fcgr3
GO:0048584	positive regulation of response to stimulus	31	2080	4.43e-05	Itgb2,Cfp,Mmp12,Ctss,Ccl6,Ccl9,Vsir,Lgmn,Gpr137b,Clec4n,Trem2,Slc11a1,Siglec1,Fcgr1,Fgr,Gpnmb,Il10ra,C1qc,C1qb,C3ar1,C1qa,Pik3ap1,Fcer1g,Adam8,Cd300lf,Nfam1,Clec7a,Wdfy1,Gpr35,Fcgr3,Apoe	Itgb2,Cfp,Mmp12,Ctss,Ccl6,Ccl9,Vsir,Lgmn,Gpr137b,Clec4n,Trem2,Slc11a1,Siglec1,Fcgr1,Fgr,Gpnmb,Il10ra,C1qc,C1qb,C3ar1,C1qa,Pik3ap1,Fcer1g,Adam8,Cd300lf,Nfam1,Clec7a,Wdfy1,Gpr35,Fcgr3,Apoe
GO:0007166	cell surface receptor signaling pathway	28	1741	4.51e-05	Itgb2,Spi1,Hck,Irf5,Ccl6,Ccl9,Vsir,Trem2,Fcgr1,Tnfrsf1b,Fgr,Tyrobp,Itgax,Il10ra,Plvap,C3ar1,Lcn2,Pirb,Fcgr4,Fcer1g,Emr1,Csf2rb,Csf2rb2,Csf3r,Cd300lf,Nfam1,Gpr35,Fcgr3	Itgb2,Spi1,Hck,Irf5,Ccl6,Ccl9,Vsir,Trem2,Fcgr1,Tnfrsf1b,Fgr,Tyrobp,Itgax,Il10ra,Plvap,C3ar1,Lcn2,Pirb,Fcgr4,Fcer1g,Adgre1,Csf2rb,Csf2rb2,Csf3r,Cd300lf,Nfam1,Gpr35,Fcgr3
GO:0030593	neutrophil chemotaxis	7	67	4.66e-05	Itgb2,Ccl6,Ccl9,Fcer1g,Csf3r,Lgals3,Fcgr3	Itgb2,Ccl6,Ccl9,Fcer1g,Csf3r,Lgals3,Fcgr3
GO:0048002	antigen processing and presentation of peptide antigen	6	40	5.31e-05	Ctss,Slc11a1,Fcgr1,Fcer1g,Unc93b1,Fcgr3	Ctss,Slc11a1,Fcgr1,Fcer1g,Unc93b1,Fcgr3
GO:0002697	regulation of immune effector process	13	377	5.44e-05	Itgb2,Hmox1,Mmp12,Cd5l,Vsir,Fcgr1,Tnfrsf1b,Fgr,Tyrobp,Fcer1g,Clec7a,Lgals3,Fcgr3	Itgb2,Hmox1,Mmp12,Cd5l,Vsir,Fcgr1,Tnfrsf1b,Fgr,Tyrobp,Fcer1g,Clec7a,Lgals3,Fcgr3
GO:0048583	regulation of response to stimulus	43	3651	5.45e-05	Itgb2,Cfp,Hmox1,Mmp12,Ctss,Cd5l,Ccl6,Ccl9,Vsir,Lgmn,Gpr137b,Clec4n,Trem2,Slc11a1,Siglec1,Fcgr1,Tnfrsf1b,Fgr,Gpnmb,Il10ra,C1qc,C1qb,Tlr13,C3ar1,C1qa,Hk3,Pik3ap1,Clec12a,Pld4,Fcgr4,Fcer1g,Myo1f,Sirpa,Adam8,Cd300lf,Nfam1,Clec7a,Wdfy1,Pld3,Lgals3,Gpr35,Fcgr3,Apoe	Itgb2,Cfp,Hmox1,Mmp12,Ctss,Cd5l,Ccl6,Ccl9,Vsir,Lgmn,Gpr137b,Clec4n,Trem2,Slc11a1,Siglec1,Fcgr1,Tnfrsf1b,Fgr,Gpnmb,Il10ra,C1qc,C1qb,Tlr13,C3ar1,C1qa,Hk3,Pik3ap1,Clec12a,Pld4,Fcgr4,Fcer1g,Myo1f,Sirpa,Adam8,Cd300lf,Nfam1,Clec7a,Wdfy1,Pld3,Lgals3,Gpr35,Fcgr3,Apoe
GO:0006911	phagocytosis, engulfment	6	44	7.97e-05	Itgb2,Trem2,Fcgr1,Fcer1g,Sirpa,Fcgr3	Itgb2,Trem2,Fcgr1,Fcer1g,Sirpa,Fcgr3
GO:0050789	regulation of biological process	81	9973	7.97e-05	Itgb2,Cfp,Spi1,Tbxas1,Hck,Cyp4f18,Irf5,Hmox1,Mmp12,Cybb,Ctss,Cd5l,Ctsz,Stac2,Cxcl16,Ccl6,Ccl9,Vsir,Lgmn,Gpr137b,Ctsl,Sdf2l1,Clec4n,Trem2,Abcg1,Slc11a1,Siglec1,Fcgr1,Tnfrsf1b,Fgr,Gpnmb,Tyrobp,Itgax,Cotl1,Il10ra,Plvap,Mfsd12,C1qc,C1qb,Tlr13,C3ar1,C1qa,Hk3,Pik3ap1,Pgp,Lcn2,Pltp,Cemip,Clec12a,Sdc3,Pld4,Cd300lb,Pirb,Fcgr4,Fcer1g,Emr1,Myo1f,AF251705,Csf2rb,Csf2rb2,Sirpa,Ptges,Adam8,Csf3r,Cd300lf,Apoc1,…	Itgb2,Cfp,Spi1,Tbxas1,Hck,Cyp4f18,Irf5,Hmox1,Mmp12,Cybb,Ctss,Cd5l,Ctsz,Stac2,Cxcl16,Ccl6,Ccl9,Vsir,Lgmn,Gpr137b,Ctsl,Sdf2l1,Clec4n,Trem2,Abcg1,Slc11a1,Siglec1,Fcgr1,Tnfrsf1b,Fgr,Gpnmb,Tyrobp,Itgax,Cotl1,Il10ra,Plvap,Mfsd12,C1qc,C1qb,Tlr13,C3ar1,C1qa,Hk3,Pik3ap1,Pgp,Lcn2,Pltp,Cemip,Clec12a,Sdc3,Pld4,Cd300lb,Pirb,Fcgr4,Fcer1g,Adgre1,Myo1f,Cd300c2,Csf2rb,Csf2rb2,Sirpa,Ptges,Adam8,Csf3r,Cd300lf,Apoc1…
GO:0002888	positive regulation of myeloid leukocyte mediated immunity	6	45	8.8e-05	Itgb2,Fcgr1,Fgr,Tyrobp,Fcer1g,Fcgr3	Itgb2,Fcgr1,Fgr,Tyrobp,Fcer1g,Fcgr3
GO:0065007	biological regulation	84	10591	9.04e-05	Itgb2,Cfp,Spi1,Tbxas1,Hck,Cyp4f18,Irf5,Hmox1,Mmp12,Cybb,Ctss,Cd5l,Ctsz,Stac2,Cxcl16,Ccl6,Ccl9,Vsir,Lgmn,Gpr137b,Ctsl,Sdf2l1,Clec4n,Trem2,Abcg1,Slc11a1,Siglec1,Fcgr1,Atp6v0d2,Tnfrsf1b,Fgr,Gpnmb,Tyrobp,Itgax,Cotl1,Il10ra,Plvap,Mfsd12,C1qc,C1qb,Tlr13,Bpgm,C3ar1,C1qa,Hk3,Pik3ap1,Pgp,Lcn2,Pltp,Cemip,Clec12a,Sdc3,Pld4,Cd300lb,Pirb,Fcgr4,Fcer1g,Emr1,Myo1f,AF251705,Csf2rb,Csf2rb2,Sirpa,Ptges,Adam8,Csf3r,…	Itgb2,Cfp,Spi1,Tbxas1,Hck,Cyp4f18,Irf5,Hmox1,Mmp12,Cybb,Ctss,Cd5l,Ctsz,Stac2,Cxcl16,Ccl6,Ccl9,Vsir,Lgmn,Gpr137b,Ctsl,Sdf2l1,Clec4n,Trem2,Abcg1,Slc11a1,Siglec1,Fcgr1,Atp6v0d2,Tnfrsf1b,Fgr,Gpnmb,Tyrobp,Itgax,Cotl1,Il10ra,Plvap,Mfsd12,C1qc,C1qb,Tlr13,Bpgm,C3ar1,C1qa,Hk3,Pik3ap1,Pgp,Lcn2,Pltp,Cemip,Clec12a,Sdc3,Pld4,Cd300lb,Pirb,Fcgr4,Fcer1g,Adgre1,Myo1f,Cd300c2,Csf2rb,Csf2rb2,Sirpa,Ptges,Adam8,Csf3r…
GO:0006897	endocytosis	13	400	9.19e-05	Itgb2,Cd5l,Cxcl16,Trem2,Siglec1,Fcgr1,Il10ra,Lgals3bp,Fcer1g,Sirpa,Clec7a,Fcgr3,Apoe	Itgb2,Cd5l,Cxcl16,Trem2,Siglec1,Fcgr1,Il10ra,Lgals3bp,Fcer1g,Sirpa,Clec7a,Fcgr3,Apoe
GO:0002703	regulation of leukocyte mediated immunity	10	214	9.5e-05	Itgb2,Hmox1,Vsir,Fcgr1,Tnfrsf1b,Fgr,Tyrobp,Fcer1g,Clec7a,Fcgr3	Itgb2,Hmox1,Vsir,Fcgr1,Tnfrsf1b,Fgr,Tyrobp,Fcer1g,Clec7a,Fcgr3
GO:0051239	regulation of multicellular organismal process	39	3205	0.0001	Itgb2,Spi1,Tbxas1,Hmox1,Mmp12,Cybb,Ctss,Ctsz,Vsir,Lgmn,Gpr137b,Clec4n,Trem2,Slc11a1,Tnfrsf1b,Fgr,Gpnmb,Tyrobp,Itgax,C1qc,C3ar1,Lcn2,Pld4,Fcgr4,Fcer1g,AF251705,Sirpa,Adam8,Csf3r,Apoc1,B4galt5,Nfam1,Clec7a,Pld3,Lgals3,Unc93b1,Gpr35,Fcgr3,Apoe	Itgb2,Spi1,Tbxas1,Hmox1,Mmp12,Cybb,Ctss,Ctsz,Vsir,Lgmn,Gpr137b,Clec4n,Trem2,Slc11a1,Tnfrsf1b,Fgr,Gpnmb,Tyrobp,Itgax,C1qc,C3ar1,Lcn2,Pld4,Fcgr4,Fcer1g,Cd300c2,Sirpa,Adam8,Csf3r,Apoc1,B4galt5,Nfam1,Clec7a,Pld3,Lgals3,Unc93b1,Gpr35,Fcgr3,Apoe
GO:0032680	regulation of tumor necrosis factor production	9	166	0.00011	Cybb,Vsir,Trem2,Gpnmb,Tyrobp,Fcer1g,Sirpa,Clec7a,Fcgr3	Cybb,Vsir,Trem2,Gpnmb,Tyrobp,Fcer1g,Sirpa,Clec7a,Fcgr3
GO:0030335	positive regulation of cell migration	15	567	0.00013	Hmox1,Cxcl16,Vsir,Lgmn,Trem2,Fgr,Gpnmb,Itgax,Plvap,C3ar1,Cemip,Myo1f,Adam8,Clec7a,Lgals3	Hmox1,Cxcl16,Vsir,Lgmn,Trem2,Fgr,Gpnmb,Itgax,Plvap,C3ar1,Cemip,Myo1f,Adam8,Clec7a,Lgals3
GO:0019724	B cell mediated immunity	7	84	0.00014	Fcgr1,C1qc,C1qb,C1qa,Pirb,Fcer1g,Fcgr3	Fcgr1,C1qc,C1qb,C1qa,Pirb,Fcer1g,Fcgr3
GO:0038094	Fc-gamma receptor signaling pathway	4	9	0.00014	Fcgr1,Fcgr4,Fcer1g,Fcgr3	Fcgr1,Fcgr4,Fcer1g,Fcgr3
GO:0051050	positive regulation of transport	20	1020	0.00014	Itgb2,Cyp4f18,Ctss,Stac2,Clec4n,Trem2,Abcg1,Slc11a1,Fcgr1,Fgr,Pltp,Cemip,Fcer1g,AF251705,Sirpa,Cd300lf,Clec7a,Lgals3,Fcgr3,Apoe	Itgb2,Cyp4f18,Ctss,Stac2,Clec4n,Trem2,Abcg1,Slc11a1,Fcgr1,Fgr,Pltp,Cemip,Fcer1g,Cd300c2,Sirpa,Cd300lf,Clec7a,Lgals3,Fcgr3,Apoe
GO:0071310	cellular response to organic substance	29	1987	0.00014	Spi1,Irf5,Cybb,Cxcl16,Ccl6,Ccl9,Vsir,Lgmn,Sdf2l1,Trem2,Tnfrsf1b,Il10ra,Plvap,Lcn2,Cd300lb,Pirb,Fcgr4,Fcer1g,Il18bp,Csf2rb,Csf2rb2,Sirpa,Csf3r,Cd300lf,Cd68,Apobec1,Laptm5,Gpr35,Ncf2	Spi1,Irf5,Cybb,Cxcl16,Ccl6,Ccl9,Vsir,Lgmn,Sdf2l1,Trem2,Tnfrsf1b,Il10ra,Plvap,Lcn2,Cd300lb,Pirb,Fcgr4,Fcer1g,Il18bp,Csf2rb,Csf2rb2,Sirpa,Csf3r,Cd300lf,Cd68,Apobec1,Laptm5,Gpr35,Ncf2
GO:0045321	leukocyte activation	14	511	0.00019	Itgb2,Spi1,Trem2,Slc11a1,Tyrobp,C1qa,Pirb,Fcgr4,Fcer1g,Myo1f,Nfam1,Clec7a,Lcp1,Fcgr3	Itgb2,Spi1,Trem2,Slc11a1,Tyrobp,C1qa,Pirb,Fcgr4,Fcer1g,Myo1f,Nfam1,Clec7a,Lcp1,Fcgr3
GO:0002449	lymphocyte mediated immunity	8	132	0.0002	Slc11a1,Fcgr1,C1qc,C1qb,C1qa,Pirb,Fcer1g,Fcgr3	Slc11a1,Fcgr1,C1qc,C1qb,C1qa,Pirb,Fcer1g,Fcgr3
GO:0001775	cell activation	15	599	0.00022	Itgb2,Spi1,Trem2,Slc11a1,Tyrobp,C1qa,Pirb,Fcgr4,Fcer1g,Myo1f,Nfam1,Clec7a,Vwf,Lcp1,Fcgr3	Itgb2,Spi1,Trem2,Slc11a1,Tyrobp,C1qa,Pirb,Fcgr4,Fcer1g,Myo1f,Nfam1,Clec7a,Vwf,Lcp1,Fcgr3
GO:0060627	regulation of vesicle-mediated transport	15	600	0.00022	Itgb2,Hck,Hmox1,Trem2,Slc11a1,Fcgr1,Fgr,Fcer1g,Sirpa,Cd300lf,Apoc1,Clec7a,Lgals3,Fcgr3,Apoe	Itgb2,Hck,Hmox1,Trem2,Slc11a1,Fcgr1,Fgr,Fcer1g,Sirpa,Cd300lf,Apoc1,Clec7a,Lgals3,Fcgr3,Apoe
GO:0032101	regulation of response to external stimulus	18	871	0.00024	Mmp12,Ctss,Lgmn,Trem2,Fcgr1,Tnfrsf1b,Fgr,C3ar1,Pik3ap1,Pld4,Fcer1g,Myo1f,Sirpa,Adam8,Clec7a,Pld3,Fcgr3,Apoe	Mmp12,Ctss,Lgmn,Trem2,Fcgr1,Tnfrsf1b,Fgr,C3ar1,Pik3ap1,Pld4,Fcer1g,Myo1f,Sirpa,Adam8,Clec7a,Pld3,Fcgr3,Apoe
GO:0015850	organic hydroxy compound transport	8	139	0.00027	Abcc3,Abcg1,Pltp,Fcer1g,Rbpr2,Apoc1,Fcgr3,Apoe	Abcc3,Abcg1,Pltp,Fcer1g,Stra6l,Apoc1,Fcgr3,Apoe
GO:0051049	regulation of transport	27	1862	0.00036	Itgb2,Hck,Cyp4f18,Hmox1,Cybb,Ctss,Stac2,Clec4n,Trem2,Abcg1,Slc11a1,Fcgr1,Tnfrsf1b,Fgr,Pltp,Cemip,Fcer1g,AF251705,Sirpa,Cd300lf,Apoc1,Clec7a,Lgals3,Lcp1,Gpr35,Fcgr3,Apoe	Itgb2,Hck,Cyp4f18,Hmox1,Cybb,Ctss,Stac2,Clec4n,Trem2,Abcg1,Slc11a1,Fcgr1,Tnfrsf1b,Fgr,Pltp,Cemip,Fcer1g,Cd300c2,Sirpa,Cd300lf,Apoc1,Clec7a,Lgals3,Lcp1,Gpr35,Fcgr3,Apoe
GO:0042742	defense response to bacterium	10	260	0.00039	Hck,Trem2,Slc11a1,Fcgr1,Fgr,Lcn2,Fcer1g,Myo1f,Lyz2,Mpeg1	Hck,Trem2,Slc11a1,Fcgr1,Fgr,Lcn2,Fcer1g,Myo1f,Lyz2,Mpeg1
GO:0051716	cellular response to stimulus	53	5497	0.00042	Itgb2,Spi1,Hck,Irf5,Hmox1,Cybb,Stac2,Cxcl16,Ccl6,Ccl9,Vsir,Lgmn,Ctsl,Sdf2l1,Trem2,Abcg1,Slc11a1,Fcgr1,Tnfrsf1b,Fgr,Gpnmb,Tyrobp,Itgax,Il10ra,Plvap,Tlr13,C3ar1,Pik3ap1,Lcn2,Cd300lb,Pirb,Fcgr4,Fcer1g,Emr1,Il18bp,Csf2rb,Csf2rb2,Sirpa,Adam8,Csf3r,Cd300lf,Cd68,Nfam1,Clec7a,Apobec1,Lgals3,Lcp1,Laptm5,Unc93b1,Gpr35,Fcgr3,Apoe,Ncf2	Itgb2,Spi1,Hck,Irf5,Hmox1,Cybb,Stac2,Cxcl16,Ccl6,Ccl9,Vsir,Lgmn,Ctsl,Sdf2l1,Trem2,Abcg1,Slc11a1,Fcgr1,Tnfrsf1b,Fgr,Gpnmb,Tyrobp,Itgax,Il10ra,Plvap,Tlr13,C3ar1,Pik3ap1,Lcn2,Cd300lb,Pirb,Fcgr4,Fcer1g,Adgre1,Il18bp,Csf2rb,Csf2rb2,Sirpa,Adam8,Csf3r,Cd300lf,Cd68,Nfam1,Clec7a,Apobec1,Lgals3,Lcp1,Laptm5,Unc93b1,Gpr35,Fcgr3,Apoe,Ncf2
GO:0030334	regulation of cell migration	18	915	0.00045	Hmox1,Mmp12,Cxcl16,Vsir,Lgmn,Trem2,Fgr,Gpnmb,Itgax,Plvap,C3ar1,Cemip,Sdc3,Myo1f,Adam8,Clec7a,Lgals3,Apoe	Hmox1,Mmp12,Cxcl16,Vsir,Lgmn,Trem2,Fgr,Gpnmb,Itgax,Plvap,C3ar1,Cemip,Sdc3,Myo1f,Adam8,Clec7a,Lgals3,Apoe
GO:0051240	positive regulation of multicellular organismal process	27	1902	0.00051	Itgb2,Tbxas1,Hmox1,Mmp12,Cybb,Vsir,Lgmn,Clec4n,Trem2,Slc11a1,Tnfrsf1b,Fgr,Tyrobp,Itgax,C3ar1,Lcn2,Fcgr4,Fcer1g,AF251705,Adam8,B4galt5,Nfam1,Clec7a,Lgals3,Unc93b1,Fcgr3,Apoe	Itgb2,Tbxas1,Hmox1,Mmp12,Cybb,Vsir,Lgmn,Clec4n,Trem2,Slc11a1,Tnfrsf1b,Fgr,Tyrobp,Itgax,C3ar1,Lcn2,Fcgr4,Fcer1g,Cd300c2,Adam8,B4galt5,Nfam1,Clec7a,Lgals3,Unc93b1,Fcgr3,Apoe
GO:0016192	vesicle-mediated transport	20	1130	0.00054	Itgb2,Hck,Cd5l,Cxcl16,Trem2,Slc11a1,Siglec1,Fcgr1,Tyrobp,Il10ra,Lgals3bp,Pld4,Fcer1g,Myo1f,Sirpa,Tnfaip2,Clec7a,Fcgr3,Apoe,Ncf2	Itgb2,Hck,Cd5l,Cxcl16,Trem2,Slc11a1,Siglec1,Fcgr1,Tyrobp,Il10ra,Lgals3bp,Pld4,Fcer1g,Myo1f,Sirpa,Tnfaip2,Clec7a,Fcgr3,Apoe,Ncf2
GO:0048522	positive regulation of cellular process	52	5407	0.00058	Itgb2,Spi1,Hck,Irf5,Hmox1,Mmp12,Ctss,Cd5l,Ctsz,Stac2,Cxcl16,Ccl6,Ccl9,Vsir,Lgmn,Gpr137b,Clec4n,Trem2,Abcg1,Slc11a1,Siglec1,Fcgr1,Tnfrsf1b,Fgr,Gpnmb,Tyrobp,Itgax,Il10ra,Plvap,C3ar1,C1qa,Pik3ap1,Lcn2,Cemip,Cd300lb,Pirb,Fcer1g,Myo1f,AF251705,Sirpa,Adam8,Cd300lf,Nfam1,Clec7a,Apobec1,Wdfy1,Lgals3,Lcp1,Gpr35,Fcgr3,Apoe,Ncf2	Itgb2,Spi1,Hck,Irf5,Hmox1,Mmp12,Ctss,Cd5l,Ctsz,Stac2,Cxcl16,Ccl6,Ccl9,Vsir,Lgmn,Gpr137b,Clec4n,Trem2,Abcg1,Slc11a1,Siglec1,Fcgr1,Tnfrsf1b,Fgr,Gpnmb,Tyrobp,Itgax,Il10ra,Plvap,C3ar1,C1qa,Pik3ap1,Lcn2,Cemip,Cd300lb,Pirb,Fcer1g,Myo1f,Cd300c2,Sirpa,Adam8,Cd300lf,Nfam1,Clec7a,Apobec1,Wdfy1,Lgals3,Lcp1,Gpr35,Fcgr3,Apoe,Ncf2
GO:0071216	cellular response to biotic stimulus	9	221	0.00078	Cxcl16,Trem2,Tnfrsf1b,Lcn2,Cd300lb,Fcgr4,Sirpa,Cd68,Clec7a	Cxcl16,Trem2,Tnfrsf1b,Lcn2,Cd300lb,Fcgr4,Sirpa,Cd68,Clec7a
GO:0033993	response to lipid	17	872	0.0009	Tbxas1,Cybb,Cxcl16,Ctsl,Trem2,Abcg1,Slc11a1,Tnfrsf1b,Il10ra,Lcn2,Cd300lb,Fcgr4,Il18bp,Sirpa,Ptges,Cd68,Ncf2	Tbxas1,Cybb,Cxcl16,Ctsl,Trem2,Abcg1,Slc11a1,Tnfrsf1b,Il10ra,Lcn2,Cd300lb,Fcgr4,Il18bp,Sirpa,Ptges,Cd68,Ncf2
GO:0001805	positive regulation of type III hypersensitivity	3	4	0.00094	Fcgr1,Fcer1g,Fcgr3	Fcgr1,Fcer1g,Fcgr3
GO:0002683	negative regulation of immune system process	12	439	0.00097	Hmox1,Mmp12,Vsir,Gpr137b,Fgr,Gpnmb,Tyrobp,C1qc,Fcer1g,Cd300lf,Cd68,Lgals3	Hmox1,Mmp12,Vsir,Gpr137b,Fgr,Gpnmb,Tyrobp,C1qc,Fcer1g,Cd300lf,Cd68,Lgals3
GO:0006910	phagocytosis, recognition	4	19	0.0011	Fcgr1,Sirpa,Clec7a,Fcgr3	Fcgr1,Sirpa,Clec7a,Fcgr3
GO:0002573	myeloid leukocyte differentiation	7	124	0.0012	Spi1,Trem2,Tyrobp,Pirb,Fcer1g,Adam8,Cd300lf	Spi1,Trem2,Tyrobp,Pirb,Fcer1g,Adam8,Cd300lf
GO:0016064	immunoglobulin mediated immune response	6	80	0.0012	Fcgr1,C1qc,C1qb,C1qa,Fcer1g,Fcgr3	Fcgr1,C1qc,C1qb,C1qa,Fcer1g,Fcgr3
GO:0009987	cellular process	94	13330	0.0013	Itgb2,Spi1,Tbxas1,Hck,Cyp4f18,Irf5,Hmox1,Mmp12,Cybb,Ctss,Cd5l,Ctsz,Stac2,Cxcl16,Ccl6,Ccl9,Vsir,Abcc3,Lgmn,Gpr137b,Ctsl,Sdf2l1,Trem2,Abcg1,Slc15a3,Gusb,Slc11a1,Siglec1,Fcgr1,Atp6v0d2,Tnfrsf1b,Fgr,Gpnmb,Tyrobp,Itgax,Cotl1,Il10ra,Ddx26b,Plvap,Lgals3bp,Mfsd12,C1qc,C1qb,Tlr13,Bpgm,C3ar1,C1qa,Hk3,Pik3ap1,Pgp,Lcn2,Pltp,Cemip,Sdc3,Pld4,Cd300lb,Lrmda,Pirb,Fcgr4,Fcer1g,Emr1,Myo1f,Lyz2,Il18bp,Csf2rb,Csf2rb2…	Itgb2,Spi1,Tbxas1,Hck,Cyp4f18,Irf5,Hmox1,Mmp12,Cybb,Ctss,Cd5l,Ctsz,Stac2,Cxcl16,Ccl6,Ccl9,Vsir,Abcc3,Lgmn,Gpr137b,Ctsl,Sdf2l1,Trem2,Abcg1,Slc15a3,Gusb,Slc11a1,Siglec1,Fcgr1,Atp6v0d2,Tnfrsf1b,Fgr,Gpnmb,Tyrobp,Itgax,Cotl1,Il10ra,Ddx26b,Plvap,Lgals3bp,Mfsd12,C1qc,C1qb,Tlr13,Bpgm,C3ar1,C1qa,Hk3,Pik3ap1,Pgp,Lcn2,Pltp,Cemip,Sdc3,Pld4,Cd300lb,1700112E06Rik,Pirb,Fcgr4,Fcer1g,Adgre1,Myo1f,Lyz2,Il18bp,Csf2…
GO:0001798	positive regulation of type IIa hypersensitivity	3	5	0.0014	Fcgr1,Fcer1g,Fcgr3	Fcgr1,Fcer1g,Fcgr3
GO:0007165	signal transduction	40	3779	0.0014	Itgb2,Spi1,Hck,Irf5,Hmox1,Cybb,Stac2,Cxcl16,Ccl6,Ccl9,Vsir,Trem2,Slc11a1,Fcgr1,Tnfrsf1b,Fgr,Gpnmb,Tyrobp,Itgax,Il10ra,Plvap,Tlr13,C3ar1,Pik3ap1,Lcn2,Pirb,Fcgr4,Fcer1g,Emr1,Csf2rb,Csf2rb2,Csf3r,Cd300lf,Nfam1,Lgals3,Lcp1,Unc93b1,Gpr35,Fcgr3,Apoe	Itgb2,Spi1,Hck,Irf5,Hmox1,Cybb,Stac2,Cxcl16,Ccl6,Ccl9,Vsir,Trem2,Slc11a1,Fcgr1,Tnfrsf1b,Fgr,Gpnmb,Tyrobp,Itgax,Il10ra,Plvap,Tlr13,C3ar1,Pik3ap1,Lcn2,Pirb,Fcgr4,Fcer1g,Adgre1,Csf2rb,Csf2rb2,Csf3r,Cd300lf,Nfam1,Lgals3,Lcp1,Unc93b1,Gpr35,Fcgr3,Apoe
GO:0030316	osteoclast differentiation	5	47	0.0014	Trem2,Tyrobp,Fcer1g,Adam8,Cd300lf	Trem2,Tyrobp,Fcer1g,Adam8,Cd300lf
GO:0034369	plasma lipoprotein particle remodeling	4	21	0.0014	Abcg1,Pltp,Apoc1,Apoe	Abcg1,Pltp,Apoc1,Apoe
GO:0002478	antigen processing and presentation of exogenous peptide antigen	4	22	0.0016	Fcgr1,Fcer1g,Unc93b1,Fcgr3	Fcgr1,Fcer1g,Unc93b1,Fcgr3
GO:0042119	neutrophil activation	4	22	0.0016	Tyrobp,Fcgr4,Fcer1g,Myo1f	Tyrobp,Fcgr4,Fcer1g,Myo1f
GO:0071222	cellular response to lipopolysaccharide	8	188	0.0016	Cxcl16,Trem2,Tnfrsf1b,Lcn2,Cd300lb,Fcgr4,Sirpa,Cd68	Cxcl16,Trem2,Tnfrsf1b,Lcn2,Cd300lb,Fcgr4,Sirpa,Cd68
GO:0002696	positive regulation of leukocyte activation	10	324	0.0019	Itgb2,Vsir,Trem2,Fgr,Tyrobp,Cd300lb,Fcer1g,Sirpa,Adam8,Clec7a	Itgb2,Vsir,Trem2,Fgr,Tyrobp,Cd300lb,Fcer1g,Sirpa,Adam8,Clec7a
GO:0098883	synapse pruning	3	6	0.0019	C1qc,C1qb,C1qa	C1qc,C1qb,C1qa
GO:0033003	regulation of mast cell activation	5	52	0.002	Hmox1,Fgr,Cd300lb,Fcer1g,Cd300lf	Hmox1,Fgr,Cd300lb,Fcer1g,Cd300lf
GO:0050729	positive regulation of inflammatory response	7	139	0.002	Ctss,Trem2,Fcgr1,Fcer1g,Adam8,Clec7a,Fcgr3	Ctss,Trem2,Fcgr1,Fcer1g,Adam8,Clec7a,Fcgr3
GO:0002705	positive regulation of leukocyte mediated immunity	7	144	0.0024	Itgb2,Fcgr1,Fgr,Tyrobp,Fcer1g,Clec7a,Fcgr3	Itgb2,Fcgr1,Fgr,Tyrobp,Fcer1g,Clec7a,Fcgr3
GO:0007154	cell communication	42	4179	0.0024	Itgb2,Spi1,Hck,Irf5,Hmox1,Cybb,Stac2,Cxcl16,Ccl6,Ccl9,Vsir,Ctsl,Trem2,Slc11a1,Fcgr1,Tnfrsf1b,Fgr,Gpnmb,Tyrobp,Itgax,Il10ra,Plvap,Tlr13,C3ar1,Pik3ap1,Lcn2,Pirb,Fcgr4,Fcer1g,Emr1,Csf2rb,Csf2rb2,Csf3r,Cd300lf,Cd68,Nfam1,Lgals3,Lcp1,Unc93b1,Gpr35,Fcgr3,Apoe	Itgb2,Spi1,Hck,Irf5,Hmox1,Cybb,Stac2,Cxcl16,Ccl6,Ccl9,Vsir,Ctsl,Trem2,Slc11a1,Fcgr1,Tnfrsf1b,Fgr,Gpnmb,Tyrobp,Itgax,Il10ra,Plvap,Tlr13,C3ar1,Pik3ap1,Lcn2,Pirb,Fcgr4,Fcer1g,Adgre1,Csf2rb,Csf2rb2,Csf3r,Cd300lf,Cd68,Nfam1,Lgals3,Lcp1,Unc93b1,Gpr35,Fcgr3,Apoe
GO:0050866	negative regulation of cell activation	8	203	0.0025	Hmox1,Vsir,Fgr,Gpnmb,Tyrobp,Cd300lf,Lgals3,Apoe	Hmox1,Vsir,Fgr,Gpnmb,Tyrobp,Cd300lf,Lgals3,Apoe
GO:0023052	signaling	41	4065	0.0029	Itgb2,Spi1,Hck,Irf5,Hmox1,Cybb,Stac2,Cxcl16,Ccl6,Ccl9,Vsir,Trem2,Slc11a1,Fcgr1,Tnfrsf1b,Fgr,Gpnmb,Tyrobp,Itgax,Il10ra,Plvap,Tlr13,C3ar1,Pik3ap1,Lcn2,Pirb,Fcgr4,Fcer1g,Emr1,Csf2rb,Csf2rb2,Csf3r,Cd300lf,Cd68,Nfam1,Lgals3,Lcp1,Unc93b1,Gpr35,Fcgr3,Apoe	Itgb2,Spi1,Hck,Irf5,Hmox1,Cybb,Stac2,Cxcl16,Ccl6,Ccl9,Vsir,Trem2,Slc11a1,Fcgr1,Tnfrsf1b,Fgr,Gpnmb,Tyrobp,Itgax,Il10ra,Plvap,Tlr13,C3ar1,Pik3ap1,Lcn2,Pirb,Fcgr4,Fcer1g,Adgre1,Csf2rb,Csf2rb2,Csf3r,Cd300lf,Cd68,Nfam1,Lgals3,Lcp1,Unc93b1,Gpr35,Fcgr3,Apoe
GO:0051249	regulation of lymphocyte activation	11	425	0.003	Vsir,Tnfrsf1b,Fgr,Gpnmb,Tyrobp,Sirpa,Adam8,Nfam1,Slamf7,Clec7a,Lgals3	Vsir,Tnfrsf1b,Fgr,Gpnmb,Tyrobp,Sirpa,Adam8,Nfam1,Slamf7,Clec7a,Lgals3
GO:1903557	positive regulation of tumor necrosis factor superfamily cytokine production	6	100	0.003	Cybb,Tyrobp,Fcer1g,Adam8,Clec7a,Fcgr3	Cybb,Tyrobp,Fcer1g,Adam8,Clec7a,Fcgr3
GO:0002366	leukocyte activation involved in immune response	7	159	0.0041	Trem2,Slc11a1,Tyrobp,Fcer1g,Myo1f,Clec7a,Lcp1	Trem2,Slc11a1,Tyrobp,Fcer1g,Myo1f,Clec7a,Lcp1
GO:0002675	positive regulation of acute inflammatory response	4	30	0.0042	Fcgr1,Fcer1g,Adam8,Fcgr3	Fcgr1,Fcer1g,Adam8,Fcgr3
GO:0042590	antigen processing and presentation of exogenous peptide antigen via MHC class I	3	9	0.0042	Fcgr1,Fcer1g,Fcgr3	Fcgr1,Fcer1g,Fcgr3
GO:0002699	positive regulation of immune effector process	8	223	0.0044	Itgb2,Hmox1,Fcgr1,Fgr,Tyrobp,Fcer1g,Clec7a,Fcgr3	Itgb2,Hmox1,Fcgr1,Fgr,Tyrobp,Fcer1g,Clec7a,Fcgr3
GO:0071402	cellular response to lipoprotein particle stimulus	4	31	0.0045	Itgb2,Abcg1,Fcer1g,Cd68	Itgb2,Abcg1,Fcer1g,Cd68
GO:1901214	regulation of neuron death	10	375	0.0052	Hmox1,Ctsz,Lgmn,Tnfrsf1b,Gpnmb,Tyrobp,C1qa,Adam8,Apoe,Ncf2	Hmox1,Ctsz,Lgmn,Tnfrsf1b,Gpnmb,Tyrobp,C1qa,Adam8,Apoe,Ncf2
GO:0051179	localization	44	4646	0.0054	Itgb2,Hck,Mmp12,Cybb,Cd5l,Cxcl16,Ccl6,Ccl9,Abcc3,Trem2,Abcg1,Slc15a3,Slc11a1,Siglec1,Fcgr1,Atp6v0d2,Tyrobp,Il10ra,Lgals3bp,Mfsd12,Lcn2,Pltp,Sdc3,Pld4,Fcer1g,Myo1f,Nnt,Sirpa,Tnfaip2,Adam8,Csf3r,Rbpr2,Apoc1,Cd68,Clec7a,Apobec1,Lgals3,Lcp1,Unc93b1,Slc37a2,Gpr35,Fcgr3,Apoe,Ncf2	Itgb2,Hck,Mmp12,Cybb,Cd5l,Cxcl16,Ccl6,Ccl9,Abcc3,Trem2,Abcg1,Slc15a3,Slc11a1,Siglec1,Fcgr1,Atp6v0d2,Tyrobp,Il10ra,Lgals3bp,Mfsd12,Lcn2,Pltp,Sdc3,Pld4,Fcer1g,Myo1f,Nnt,Sirpa,Tnfaip2,Adam8,Csf3r,Stra6l,Apoc1,Cd68,Clec7a,Apobec1,Lgals3,Lcp1,Unc93b1,Slc37a2,Gpr35,Fcgr3,Apoe,Ncf2
GO:0002283	neutrophil activation involved in immune response	3	11	0.0064	Tyrobp,Fcer1g,Myo1f	Tyrobp,Fcer1g,Myo1f
GO:0033700	phospholipid efflux	3	11	0.0064	Abcg1,Apoc1,Apoe	Abcg1,Apoc1,Apoe
GO:0006810	transport	35	3382	0.0077	Itgb2,Hck,Mmp12,Cybb,Cd5l,Cxcl16,Abcc3,Trem2,Abcg1,Slc15a3,Slc11a1,Siglec1,Fcgr1,Atp6v0d2,Tyrobp,Il10ra,Lgals3bp,Mfsd12,Lcn2,Pltp,Pld4,Fcer1g,Myo1f,Nnt,Sirpa,Tnfaip2,Rbpr2,Apoc1,Clec7a,Apobec1,Unc93b1,Slc37a2,Fcgr3,Apoe,Ncf2	Itgb2,Hck,Mmp12,Cybb,Cd5l,Cxcl16,Abcc3,Trem2,Abcg1,Slc15a3,Slc11a1,Siglec1,Fcgr1,Atp6v0d2,Tyrobp,Il10ra,Lgals3bp,Mfsd12,Lcn2,Pltp,Pld4,Fcer1g,Myo1f,Nnt,Sirpa,Tnfaip2,Stra6l,Apoc1,Clec7a,Apobec1,Unc93b1,Slc37a2,Fcgr3,Apoe,Ncf2
GO:0034375	high-density lipoprotein particle remodeling	3	12	0.0077	Abcg1,Pltp,Apoe	Abcg1,Pltp,Apoe
GO:0045730	respiratory burst	3	12	0.0077	Cybb,Slc11a1,Ncf2	Cybb,Slc11a1,Ncf2
GO:0051234	establishment of localization	36	3522	0.0077	Itgb2,Hck,Mmp12,Cybb,Cd5l,Cxcl16,Abcc3,Trem2,Abcg1,Slc15a3,Slc11a1,Siglec1,Fcgr1,Atp6v0d2,Tyrobp,Il10ra,Lgals3bp,Mfsd12,Lcn2,Pltp,Pld4,Fcer1g,Myo1f,Nnt,Sirpa,Tnfaip2,Rbpr2,Apoc1,Cd68,Clec7a,Apobec1,Unc93b1,Slc37a2,Fcgr3,Apoe,Ncf2	Itgb2,Hck,Mmp12,Cybb,Cd5l,Cxcl16,Abcc3,Trem2,Abcg1,Slc15a3,Slc11a1,Siglec1,Fcgr1,Atp6v0d2,Tyrobp,Il10ra,Lgals3bp,Mfsd12,Lcn2,Pltp,Pld4,Fcer1g,Myo1f,Nnt,Sirpa,Tnfaip2,Stra6l,Apoc1,Cd68,Clec7a,Apobec1,Unc93b1,Slc37a2,Fcgr3,Apoe,Ncf2
GO:0030099	myeloid cell differentiation	8	247	0.0079	Spi1,Trem2,Tyrobp,Bpgm,Pirb,Fcer1g,Adam8,Cd300lf	Spi1,Trem2,Tyrobp,Bpgm,Pirb,Fcer1g,Adam8,Cd300lf
GO:0032103	positive regulation of response to external stimulus	10	399	0.0079	Mmp12,Ctss,Lgmn,Trem2,Fcgr1,C3ar1,Fcer1g,Adam8,Clec7a,Fcgr3	Mmp12,Ctss,Lgmn,Trem2,Fcgr1,C3ar1,Fcer1g,Adam8,Clec7a,Fcgr3
GO:0002695	negative regulation of leukocyte activation	7	182	0.0081	Hmox1,Vsir,Fgr,Gpnmb,Tyrobp,Cd300lf,Lgals3	Hmox1,Vsir,Fgr,Gpnmb,Tyrobp,Cd300lf,Lgals3
GO:0006935	chemotaxis	11	487	0.0084	Itgb2,Cxcl16,Ccl6,Ccl9,C3ar1,Fcer1g,Adam8,Csf3r,Lgals3,Gpr35,Fcgr3	Itgb2,Cxcl16,Ccl6,Ccl9,C3ar1,Fcer1g,Adam8,Csf3r,Lgals3,Gpr35,Fcgr3
GO:0034612	response to tumor necrosis factor	7	188	0.0096	Cxcl16,Ccl6,Ccl9,Tnfrsf1b,Plvap,Lcn2,Il18bp	Cxcl16,Ccl6,Ccl9,Tnfrsf1b,Plvap,Lcn2,Il18bp
GO:0007229	integrin-mediated signaling pathway	5	79	0.0098	Itgb2,Fgr,Tyrobp,Itgax,Fcer1g	Itgb2,Fgr,Tyrobp,Itgax,Fcer1g
GO:0048247	lymphocyte chemotaxis	4	40	0.0099	Cxcl16,Ccl6,Ccl9,Adam8	Cxcl16,Ccl6,Ccl9,Adam8
GO:0071674	mononuclear cell migration	4	40	0.0099	Ccl6,Ccl9,Sirpa,Lgals3	Ccl6,Ccl9,Sirpa,Lgals3
GO:0031349	positive regulation of defense response	8	258	0.0101	Mmp12,Ctss,Trem2,Fcgr1,Fcer1g,Adam8,Clec7a,Fcgr3	Mmp12,Ctss,Trem2,Fcgr1,Fcer1g,Adam8,Clec7a,Fcgr3
GO:1901700	response to oxygen-containing compound	21	1585	0.0117	Spi1,Tbxas1,Irf5,Hmox1,Cybb,Cxcl16,Lgmn,Ctsl,Trem2,Slc11a1,Tnfrsf1b,Il10ra,Lcn2,Cd300lb,Fcgr4,Il18bp,Sirpa,Ptges,Cd68,Apobec1,Ncf2	Spi1,Tbxas1,Irf5,Hmox1,Cybb,Cxcl16,Lgmn,Ctsl,Trem2,Slc11a1,Tnfrsf1b,Il10ra,Lcn2,Cd300lb,Fcgr4,Il18bp,Sirpa,Ptges,Cd68,Apobec1,Ncf2
GO:0002718	regulation of cytokine production involved in immune response	5	85	0.0132	Hmox1,Vsir,Tnfrsf1b,Fcer1g,Clec7a	Hmox1,Vsir,Tnfrsf1b,Fcer1g,Clec7a
GO:0006956	complement activation	4	44	0.0135	Cfp,C1qc,C1qb,C1qa	Cfp,C1qc,C1qb,C1qa
GO:0002444	myeloid leukocyte mediated immunity	4	45	0.0145	Fcgr1,Cd300lb,Myo1f,Fcgr3	Fcgr1,Cd300lb,Myo1f,Fcgr3
GO:0051044	positive regulation of membrane protein ectodomain proteolysis	3	16	0.0145	Tnfrsf1b,Adam8,Apoe	Tnfrsf1b,Adam8,Apoe
GO:1900015	regulation of cytokine production involved in inflammatory response	4	45	0.0145	Pld4,Sirpa,Clec7a,Pld3	Pld4,Sirpa,Clec7a,Pld3
GO:0006898	receptor-mediated endocytosis	6	143	0.0156	Itgb2,Cxcl16,Siglec1,Fcgr1,Fcer1g,Apoe	Itgb2,Cxcl16,Siglec1,Fcgr1,Fcer1g,Apoe
GO:0048245	eosinophil chemotaxis	3	17	0.0165	Ccl6,Ccl9,Lgals3	Ccl6,Ccl9,Lgals3
GO:0001788	antibody-dependent cellular cytotoxicity	2	2	0.0172	Fcgr1,Fcgr3	Fcgr1,Fcgr3
GO:0010647	positive regulation of cell communication	22	1762	0.0172	Mmp12,Ccl6,Ccl9,Vsir,Lgmn,Gpr137b,Clec4n,Trem2,Siglec1,Fgr,Gpnmb,Il10ra,Pik3ap1,AF251705,Adam8,Cd300lf,Nfam1,Clec7a,Wdfy1,Lgals3,Gpr35,Apoe	Mmp12,Ccl6,Ccl9,Vsir,Lgmn,Gpr137b,Clec4n,Trem2,Siglec1,Fgr,Gpnmb,Il10ra,Pik3ap1,Cd300c2,Adam8,Cd300lf,Nfam1,Clec7a,Wdfy1,Lgals3,Gpr35,Apoe
GO:0045637	regulation of myeloid cell differentiation	7	211	0.0172	Spi1,Gpr137b,Trem2,Tyrobp,C1qc,Adam8,Csf3r	Spi1,Gpr137b,Trem2,Tyrobp,C1qc,Adam8,Csf3r
GO:0050794	regulation of cellular process	71	9541	0.0172	Itgb2,Spi1,Hck,Irf5,Hmox1,Mmp12,Cybb,Ctss,Cd5l,Ctsz,Stac2,Cxcl16,Ccl6,Ccl9,Vsir,Lgmn,Gpr137b,Ctsl,Sdf2l1,Clec4n,Trem2,Abcg1,Slc11a1,Siglec1,Fcgr1,Tnfrsf1b,Fgr,Gpnmb,Tyrobp,Itgax,Cotl1,Il10ra,Plvap,Mfsd12,C1qc,Tlr13,C3ar1,C1qa,Hk3,Pik3ap1,Pgp,Lcn2,Cemip,Sdc3,Cd300lb,Pirb,Fcgr4,Fcer1g,Emr1,Myo1f,AF251705,Csf2rb,Csf2rb2,Sirpa,Ptges,Adam8,Csf3r,Cd300lf,Apoc1,Nfam1,Slamf7,Clec7a,Apobec1,Wdfy1,Lgals3,L…	Itgb2,Spi1,Hck,Irf5,Hmox1,Mmp12,Cybb,Ctss,Cd5l,Ctsz,Stac2,Cxcl16,Ccl6,Ccl9,Vsir,Lgmn,Gpr137b,Ctsl,Sdf2l1,Clec4n,Trem2,Abcg1,Slc11a1,Siglec1,Fcgr1,Tnfrsf1b,Fgr,Gpnmb,Tyrobp,Itgax,Cotl1,Il10ra,Plvap,Mfsd12,C1qc,Tlr13,C3ar1,C1qa,Hk3,Pik3ap1,Pgp,Lcn2,Cemip,Sdc3,Cd300lb,Pirb,Fcgr4,Fcer1g,Adgre1,Myo1f,Cd300c2,Csf2rb,Csf2rb2,Sirpa,Ptges,Adam8,Csf3r,Cd300lf,Apoc1,Nfam1,Slamf7,Clec7a,Apobec1,Wdfy1,Lgals3,…
GO:0023056	positive regulation of signaling	22	1769	0.0175	Mmp12,Ccl6,Ccl9,Vsir,Lgmn,Gpr137b,Clec4n,Trem2,Siglec1,Fgr,Gpnmb,Il10ra,Pik3ap1,AF251705,Adam8,Cd300lf,Nfam1,Clec7a,Wdfy1,Lgals3,Gpr35,Apoe	Mmp12,Ccl6,Ccl9,Vsir,Lgmn,Gpr137b,Clec4n,Trem2,Siglec1,Fgr,Gpnmb,Il10ra,Pik3ap1,Cd300c2,Adam8,Cd300lf,Nfam1,Clec7a,Wdfy1,Lgals3,Gpr35,Apoe
GO:0002253	activation of immune response	7	213	0.0177	Cfp,C1qc,C1qb,C3ar1,C1qa,Fcer1g,Nfam1	Cfp,C1qc,C1qb,C3ar1,C1qa,Fcer1g,Nfam1
GO:0016477	cell migration	14	845	0.0187	Itgb2,Mmp12,Cxcl16,Ccl6,Ccl9,Sdc3,Fcer1g,Sirpa,Adam8,Csf3r,Lgals3,Lcp1,Gpr35,Fcgr3	Itgb2,Mmp12,Cxcl16,Ccl6,Ccl9,Sdc3,Fcer1g,Sirpa,Adam8,Csf3r,Lgals3,Lcp1,Gpr35,Fcgr3
GO:0032653	regulation of interleukin-10 production	4	51	0.0204	Vsir,Trem2,Tyrobp,Fcer1g	Vsir,Trem2,Tyrobp,Fcer1g
GO:0032675	regulation of interleukin-6 production	6	153	0.0204	Trem2,Tyrobp,Fcer1g,Sirpa,Clec7a,Unc93b1	Trem2,Tyrobp,Fcer1g,Sirpa,Clec7a,Unc93b1
GO:0043300	regulation of leukocyte degranulation	4	51	0.0204	Itgb2,Hmox1,Fgr,Fcer1g	Itgb2,Hmox1,Fgr,Fcer1g
GO:0002768	immune response-regulating cell surface receptor signaling pathway	6	154	0.0207	Fcgr1,C3ar1,Fcgr4,Fcer1g,Nfam1,Fcgr3	Fcgr1,C3ar1,Fcgr4,Fcer1g,Nfam1,Fcgr3
GO:0032374	regulation of cholesterol transport	4	52	0.0214	Abcg1,Pltp,Apoc1,Apoe	Abcg1,Pltp,Apoc1,Apoe
GO:0042116	macrophage activation	4	52	0.0214	Trem2,Slc11a1,Tyrobp,C1qa	Trem2,Slc11a1,Tyrobp,C1qa
GO:1900271	regulation of long-term synaptic potentiation	4	52	0.0214	Lgmn,Tyrobp,Pirb,Apoe	Lgmn,Tyrobp,Pirb,Apoe
GO:0002275	myeloid cell activation involved in immune response	4	53	0.0216	Trem2,Tyrobp,Fcer1g,Myo1f	Trem2,Tyrobp,Fcer1g,Myo1f
GO:0002577	regulation of antigen processing and presentation	3	20	0.0216	Trem2,Slc11a1,Cd68	Trem2,Slc11a1,Cd68
GO:0002687	positive regulation of leukocyte migration	6	156	0.0216	Lgmn,Trem2,Plvap,C3ar1,Adam8,Lgals3	Lgmn,Trem2,Plvap,C3ar1,Adam8,Lgals3
GO:0002822	regulation of adaptive immune response based on somatic recombination of immune receptors built from immunoglobulin superfamily domains	6	156	0.0216	Vsir,Slc11a1,Fcgr1,Tnfrsf1b,Fcer1g,Fcgr3	Vsir,Slc11a1,Fcgr1,Tnfrsf1b,Fcer1g,Fcgr3
GO:0010875	positive regulation of cholesterol efflux	3	20	0.0216	Abcg1,Pltp,Apoe	Abcg1,Pltp,Apoe
GO:0032760	positive regulation of tumor necrosis factor production	5	99	0.0216	Cybb,Tyrobp,Fcer1g,Clec7a,Fcgr3	Cybb,Tyrobp,Fcer1g,Clec7a,Fcgr3
GO:0048870	cell motility	15	971	0.0216	Itgb2,Mmp12,Cxcl16,Ccl6,Ccl9,Pltp,Sdc3,Fcer1g,Sirpa,Adam8,Csf3r,Lgals3,Lcp1,Gpr35,Fcgr3	Itgb2,Mmp12,Cxcl16,Ccl6,Ccl9,Pltp,Sdc3,Fcer1g,Sirpa,Adam8,Csf3r,Lgals3,Lcp1,Gpr35,Fcgr3
GO:0002224	toll-like receptor signaling pathway	4	55	0.0245	Tlr13,Pik3ap1,Cd300lf,Unc93b1	Tlr13,Pik3ap1,Cd300lf,Unc93b1
GO:0034447	very-low-density lipoprotein particle clearance	2	3	0.0245	Apoc1,Apoe	Apoc1,Apoe
GO:0042360	vitamin E metabolic process	2	3	0.0245	Cyp4f18,Pltp	Cyp4f18,Pltp
GO:1905953	negative regulation of lipid localization	4	55	0.0245	Cyp4f18,Abcg1,Apoc1,Apoe	Cyp4f18,Abcg1,Apoc1,Apoe
GO:0071356	cellular response to tumor necrosis factor	6	164	0.0262	Ccl6,Ccl9,Tnfrsf1b,Plvap,Lcn2,Il18bp	Ccl6,Ccl9,Tnfrsf1b,Plvap,Lcn2,Il18bp
GO:0050830	defense response to Gram-positive bacterium	5	105	0.0266	Hck,Fgr,Myo1f,Lyz2,Mpeg1	Hck,Fgr,Myo1f,Lyz2,Mpeg1
GO:0009615	response to virus	7	235	0.0274	Irf5,Mmp12,Itgax,Tlr13,Lcn2,Apobec1,Unc93b1	Irf5,Mmp12,Itgax,Tlr13,Lcn2,Apobec1,Unc93b1
GO:0033344	cholesterol efflux	3	23	0.0299	Abcg1,Apoc1,Apoe	Abcg1,Apoc1,Apoe
GO:1903706	regulation of hemopoiesis	9	403	0.0307	Spi1,Vsir,Gpr137b,Trem2,Tyrobp,C1qc,Adam8,Csf3r,Nfam1	Spi1,Vsir,Gpr137b,Trem2,Tyrobp,C1qc,Adam8,Csf3r,Nfam1
GO:0045088	regulation of innate immune response	6	171	0.0314	Mmp12,Trem2,Fgr,Myo1f,Adam8,Apoe	Mmp12,Trem2,Fgr,Myo1f,Adam8,Apoe
GO:0001812	positive regulation of type I hypersensitivity	2	4	0.0345	Fcer1g,Fcgr3	Fcer1g,Fcgr3
GO:0032763	regulation of mast cell cytokine production	2	4	0.0345	Hmox1,Fcer1g	Hmox1,Fcer1g
GO:0032720	negative regulation of tumor necrosis factor production	4	62	0.035	Vsir,Trem2,Gpnmb,Sirpa	Vsir,Trem2,Gpnmb,Sirpa
GO:0080134	regulation of response to stress	17	1273	0.0389	Mmp12,Ctss,Trem2,Fcgr1,Tnfrsf1b,Fgr,Hk3,Pik3ap1,Pld4,Fcer1g,Myo1f,Sirpa,Adam8,Clec7a,Pld3,Fcgr3,Apoe	Mmp12,Ctss,Trem2,Fcgr1,Tnfrsf1b,Fgr,Hk3,Pik3ap1,Pld4,Fcer1g,Myo1f,Sirpa,Adam8,Clec7a,Pld3,Fcgr3,Apoe
GO:0045766	positive regulation of angiogenesis	6	181	0.0405	Itgb2,Hmox1,Cybb,Itgax,C3ar1,Lgals3	Itgb2,Hmox1,Cybb,Itgax,C3ar1,Lgals3
GO:0015918	sterol transport	4	65	0.0406	Abcg1,Pltp,Apoc1,Apoe	Abcg1,Pltp,Apoc1,Apoe
GO:0001818	negative regulation of cytokine production	7	255	0.0411	Hmox1,Vsir,Trem2,Slc11a1,Gpnmb,Tyrobp,Sirpa	Hmox1,Vsir,Trem2,Slc11a1,Gpnmb,Tyrobp,Sirpa
GO:0015748	organophosphate ester transport	5	120	0.0441	Abcg1,Pltp,Apoc1,Slc37a2,Apoe	Abcg1,Pltp,Apoc1,Slc37a2,Apoe
GO:0009967	positive regulation of signal transduction	19	1538	0.0442	Mmp12,Ccl6,Ccl9,Vsir,Gpr137b,Clec4n,Trem2,Siglec1,Fgr,Gpnmb,Il10ra,Pik3ap1,Adam8,Cd300lf,Nfam1,Clec7a,Wdfy1,Gpr35,Apoe	Mmp12,Ccl6,Ccl9,Vsir,Gpr137b,Clec4n,Trem2,Siglec1,Fgr,Gpnmb,Il10ra,Pik3ap1,Adam8,Cd300lf,Nfam1,Clec7a,Wdfy1,Gpr35,Apoe
GO:0051047	positive regulation of secretion	9	428	0.0442	Itgb2,Cyp4f18,Clec4n,Trem2,Abcg1,Fgr,Fcer1g,AF251705,Lgals3	Itgb2,Cyp4f18,Clec4n,Trem2,Abcg1,Fgr,Fcer1g,Cd300c2,Lgals3
GO:0002282	microglial cell activation involved in immune response	2	5	0.0455	Trem2,Tyrobp	Trem2,Tyrobp
GO:0002520	immune system development	12	727	0.0455	Spi1,Trem2,Tyrobp,Bpgm,C3ar1,Pld4,Pirb,Fcer1g,Sirpa,Adam8,Cd300lf,Nfam1	Spi1,Trem2,Tyrobp,Bpgm,C3ar1,Pld4,Pirb,Fcer1g,Sirpa,Adam8,Cd300lf,Nfam1
GO:0034154	toll-like receptor 7 signaling pathway	2	5	0.0455	Pik3ap1,Unc93b1	Pik3ap1,Unc93b1
GO:0034241	positive regulation of macrophage fusion	2	5	0.0455	Trem2,Tyrobp	Trem2,Tyrobp
GO:0034341	response to interferon-gamma	5	122	0.0455	Cxcl16,Ccl6,Ccl9,Slc11a1,Sirpa	Cxcl16,Ccl6,Ccl9,Slc11a1,Sirpa
GO:0034382	chylomicron remnant clearance	2	5	0.0455	Apoc1,Apoe	Apoc1,Apoe
GO:0055094	response to lipoprotein particle	3	28	0.0455	Itgb2,Fcer1g,Cd68	Itgb2,Fcer1g,Cd68
GO:0040011	locomotion	16	1183	0.0466	Itgb2,Mmp12,Cxcl16,Ccl6,Ccl9,C3ar1,Pltp,Sdc3,Fcer1g,Sirpa,Adam8,Csf3r,Lgals3,Lcp1,Gpr35,Fcgr3	Itgb2,Mmp12,Cxcl16,Ccl6,Ccl9,C3ar1,Pltp,Sdc3,Fcer1g,Sirpa,Adam8,Csf3r,Lgals3,Lcp1,Gpr35,Fcgr3
GO:0032368	regulation of lipid transport	5	124	0.0478	Cyp4f18,Abcg1,Pltp,Apoc1,Apoe	Cyp4f18,Abcg1,Pltp,Apoc1,Apoe
