# Supplementary material for: reString: an open-source Python software to perform automatic functional enrichment retrieval, results aggregation and data visualization
Source: Sci Rep. 2021 Dec 6;11:23458. doi: 10.1038/s41598-021-02528-0 (PMC8648753; doi:10.1038/s41598-021-02528-0)
Supplement: Supplementary file 1 — Supplementary Information 1. [file 41598_2021_2528_MOESM1_ESM.zip › Supplemental DataSets/up_down_together/ctrl_t1_red_VS_ctrl_t1_blue_FC/ALL_enrichment.Function.tsv]

#term ID	term description	observed gene count	background gene count	false discovery rate	matching proteins in your network (IDs)	matching proteins in your network (labels)
GO:0140375	immune receptor activity	10	117	8.04e-06	Fcgr1,Il10ra,C3ar1,Fcgr4,Fcer1g,Csf2rb,Csf2rb2,Csf3r,Gpr35,Fcgr3	Fcgr1,Il10ra,C3ar1,Fcgr4,Fcer1g,Csf2rb,Csf2rb2,Csf3r,Gpr35,Fcgr3
GO:0019865	immunoglobulin binding	6	23	2.25e-05	Fcgr1,Fcgr4,Fcer1g,Vwf,Lgals3,Fcgr3	Fcgr1,Fcgr4,Fcer1g,Vwf,Lgals3,Fcgr3
GO:0019763	immunoglobulin receptor activity	4	7	0.00043	Fcgr1,Fcgr4,Fcer1g,Fcgr3	Fcgr1,Fcgr4,Fcer1g,Fcgr3
GO:0019864	IgG binding	4	8	0.00048	Fcgr1,Fcgr4,Fcer1g,Fcgr3	Fcgr1,Fcgr4,Fcer1g,Fcgr3
GO:0038023	signaling receptor activity	19	1043	0.0034	Itgb2,Trem2,Fcgr1,Cd72,Tnfrsf1b,Il10ra,Tlr13,C3ar1,Fcgr4,Fcer1g,Emr1,Csf2rb,Csf2rb2,Csf3r,Nfam1,Clec7a,Lgals3,Gpr35,Fcgr3	Itgb2,Trem2,Fcgr1,Cd72,Tnfrsf1b,Il10ra,Tlr13,C3ar1,Fcgr4,Fcer1g,Adgre1,Csf2rb,Csf2rb2,Csf3r,Nfam1,Clec7a,Lgals3,Gpr35,Fcgr3
GO:0004888	transmembrane signaling receptor activity	17	872	0.0036	Itgb2,Trem2,Fcgr1,Cd72,Tnfrsf1b,Il10ra,Tlr13,C3ar1,Fcgr4,Fcer1g,Emr1,Csf2rb,Csf2rb2,Csf3r,Nfam1,Gpr35,Fcgr3	Itgb2,Trem2,Fcgr1,Cd72,Tnfrsf1b,Il10ra,Tlr13,C3ar1,Fcgr4,Fcer1g,Adgre1,Csf2rb,Csf2rb2,Csf3r,Nfam1,Gpr35,Fcgr3
GO:0019770	IgG receptor activity	3	4	0.0036	Fcgr1,Fcgr4,Fcgr3	Fcgr1,Fcgr4,Fcgr3
GO:0019863	IgE binding	3	6	0.007	Fcgr4,Fcer1g,Lgals3	Fcgr4,Fcer1g,Lgals3
GO:0030246	carbohydrate binding	9	264	0.0083	Clec4n,Gusb,Siglec1,Cd72,Hk3,Clec12a,Lgals4,Clec7a,Lgals3	Clec4n,Gusb,Siglec1,Cd72,Hk3,Clec12a,Lgals4,Clec7a,Lgals3
GO:0044877	protein-containing complex binding	21	1411	0.0096	Itgb2,Mmp12,Ctss,Ctsl,Trem2,Fcgr1,Fgr,Gpnmb,Cotl1,Pltp,Pirb,Fcgr4,Fcer1g,Myo1f,Adam8,Vwf,Apobec1,Lgals3,Lcp1,Fcgr3,Apoe	Itgb2,Mmp12,Ctss,Ctsl,Trem2,Fcgr1,Fgr,Gpnmb,Cotl1,Pltp,Pirb,Fcgr4,Fcer1g,Myo1f,Adam8,Vwf,Apobec1,Lgals3,Lcp1,Fcgr3,Apoe
GO:0034987	immunoglobulin receptor binding	3	11	0.0223	Fgr,Lgals3,Fcgr3	Fgr,Lgals3,Fcgr3
GO:0005515	protein binding	56	6764	0.0412	Itgb2,Spi1,Hck,Irf5,Hmox1,Ceacam16,Cybb,Ctss,Cxcl16,Ccl6,Ccl9,Vsir,Ctsl,Sdf2l1,Trem2,Abcg1,Gusb,Slc11a1,Fcgr1,Tnfrsf1b,Fgr,Gpnmb,Tyrobp,Itgax,Cotl1,Il10ra,Plvap,Tlr13,C3ar1,Hk3,Pik3ap1,Lcn2,Pltp,Cemip,Clec12a,Sdc3,Pirb,Fcer1g,Myo1f,Lyz2,Il18bp,Snrpn,Sirpa,Tnfaip2,Adam8,Csf3r,Cd300lf,Slamf7,Vwf,Apobec1,Lgals3,Lcp1,Unc93b1,Fcgr3,Apoe,Ncf2	Itgb2,Spi1,Hck,Irf5,Hmox1,Ceacam16,Cybb,Ctss,Cxcl16,Ccl6,Ccl9,Vsir,Ctsl,Sdf2l1,Trem2,Abcg1,Gusb,Slc11a1,Fcgr1,Tnfrsf1b,Fgr,Gpnmb,Tyrobp,Itgax,Cotl1,Il10ra,Plvap,Tlr13,C3ar1,Hk3,Pik3ap1,Lcn2,Pltp,Cemip,Clec12a,Sdc3,Pirb,Fcer1g,Myo1f,Lyz2,Il18bp,Snurf,Sirpa,Tnfaip2,Adam8,Csf3r,Cd300lf,Slamf7,Vwf,Apobec1,Lgals3,Lcp1,Unc93b1,Fcgr3,Apoe,Ncf2
