# Supplementary material for: reString: an open-source Python software to perform automatic functional enrichment retrieval, results aggregation and data visualization
Source: Sci Rep. 2021 Dec 6;11:23458. doi: 10.1038/s41598-021-02528-0 (PMC8648753; doi:10.1038/s41598-021-02528-0)
Supplement: Supplementary file 1 — Supplementary Information 1. [file 41598_2021_2528_MOESM1_ESM.zip › Supplemental DataSets/up_down_together/treatment_t1_red_VS_treatment_t1_blue_FC/ALL_enrichment.Component.tsv]

#term ID	term description	observed gene count	background gene count	false discovery rate	matching proteins in your network (IDs)	matching proteins in your network (labels)
GO:0071944	cell periphery	688	4668	1.34e-69	Actr2,Itgb2,Cdh4,Pdgfb,Acvr1b,Gm2a,Cd52,Slc7a7,Plaur,Bcam,Hck,Rnd1,Myo1g,Casq1,Cyp4f18,Tpm4,Abcb4,Has1,Calr,Il7r,Cd33,Cd244,Cd44,Stx1a,Hmox1,Ctsb,Atp6v1b2,Pvrl4,Epha2,Tmem110,Itih4,Pip4k2a,B4galnt1,Neu1,Clic1,Crlf1,Coro1b,Psen2,Vipr2,Atp6v0d1,Apbb1ip,Mertk,Ppp1cb,Cybb,Plxnd1,Cd83,Ctsk,Cd5l,Ncf1,Ctsz,Myh9,Cyth1,Stac2,Cyba,Cd40,Vmp1,Nos2,Trpv2,Tnfsf13,Ywhah,Cd22,Atp6v1e1,Noxo1,Perp,Atp2b1,Vsir,Havc…	Actr2,Itgb2,Cdh4,Pdgfb,Acvr1b,Gm2a,Cd52,Slc7a7,Plaur,Bcam,Hck,Rnd1,Myo1g,Casq1,Cyp4f18,Tpm4,Abcb4,Has1,Calr,Il7r,Cd33,Cd244,Cd44,Stx1a,Hmox1,Ctsb,Atp6v1b2,Nectin4,Epha2,Tmem110,Itih4,Pip4k2a,B4galnt1,Neu1,Clic1,Crlf1,Coro1b,Psen2,Vipr2,Atp6v0d1,Apbb1ip,Mertk,Ppp1cb,Cybb,Plxnd1,Cd83,Ctsk,Cd5l,Ncf1,Ctsz,Myh9,Cyth1,Stac2,Cyba,Cd40,Vmp1,Nos2,Trpv2,Tnfsf13,Ywhah,Cd22,Atp6v1e1,Noxo1,Perp,Atp2b1,Vsir,Ha…
GO:0016020	membrane	940	7623	5.72e-69	Nalcn,Itgb2,Cdh4,Pdgfb,Acvr1b,Gm2a,Cd52,Slc7a7,Ern1,Acp2,Plaur,Rgs19,Pla1a,Tbxas1,Bcam,Hck,Rnd1,Myo1g,Casq1,Cyp4f18,Abcb4,Has1,Man1a,Calr,Il7r,Bid,Cd33,Cd244,Plod3,Cd44,Stx1a,Hmox1,Ctsb,Atp6v1b2,Elovl1,Pvrl4,Tmem189,Epha2,Tmem110,Itih4,Pip4k2a,B4galnt1,Neu1,Clic1,M6pr,Crlf1,Coro1b,Tmem86a,Psen2,Mcoln2,Vipr2,Gltp,Cd209a,Atp6v0d1,Apbb1ip,Mertk,Ppp1cb,Slc25a13,Sash1,Cybb,Xk,Plxnd1,Cd83,Ctsk,Ctss,Cd5…	Nalcn,Itgb2,Cdh4,Pdgfb,Acvr1b,Gm2a,Cd52,Slc7a7,Ern1,Acp2,Plaur,Rgs19,Pla1a,Tbxas1,Bcam,Hck,Rnd1,Myo1g,Casq1,Cyp4f18,Abcb4,Has1,Man1a,Calr,Il7r,Bid,Cd33,Cd244,Plod3,Cd44,Stx1a,Hmox1,Ctsb,Atp6v1b2,Elovl1,Nectin4,Tmem189,Epha2,Tmem110,Itih4,Pip4k2a,B4galnt1,Neu1,Clic1,M6pr,Crlf1,Coro1b,Tmem86a,Psen2,Mcoln2,Vipr2,Gltp,Cd209a,Atp6v0d1,Apbb1ip,Mertk,Ppp1cb,Slc25a13,Sash1,Cybb,Xk,Plxnd1,Cd83,Ctsk,Ctss,C…
GO:0110165	cellular anatomical entity	1476	15632	5.81e-69	Actr2,Ccl2,Ccl12,Nalcn,Itgb2,Cdh4,Pdgfb,Acvr1b,Gm2a,Cd52,Serpinf1,Slc7a7,Ccl3,S100a4,Ern1,Cfp,Tubb6,Sost,Vwa5a,Col1a1,Ell2,Ltbp2,Srpk3,Pnck,Acp2,Spi1,Napsa,Plaur,Rgs19,Tgfb1,Pla1a,Lamb1,Tbxas1,Bcam,Hck,Rnd1,Myo1g,Casq1,Cyp4f18,Tpm4,Abcb4,Has1,Man1a,Dnase2a,Calr,Il7r,Ssbp2,Angptl2,Irf5,Bid,Ndrg2,Cd33,Cd244,Ccl24,Plod3,Crabp2,Cstb,Cd44,Wisp1,Stx1a,Hmox1,Sh2d1a,Vav1,Mmp12,Ctsb,Atp6v1b2,Tep1,Elovl1,A…	Actr2,Ccl2,Ccl12,Nalcn,Itgb2,Cdh4,Pdgfb,Acvr1b,Gm2a,Cd52,Serpinf1,Slc7a7,Ccl3,S100a4,Ern1,Cfp,Tubb6,Sost,Vwa5a,Col1a1,Ell2,Ltbp2,Srpk3,Pnck,Acp2,Spi1,Napsa,Plaur,Rgs19,Tgfb1,Pla1a,Lamb1,Tbxas1,Bcam,Hck,Rnd1,Myo1g,Casq1,Cyp4f18,Tpm4,Abcb4,Has1,Man1a,Dnase2a,Calr,Il7r,Ssbp2,Angptl2,Irf5,Bid,Ndrg2,Cd33,Cd244,Ccl24,Plod3,Crabp2,Cstb,Cd44,Wisp1,Stx1a,Hmox1,Sh2d1a,Vav1,Mmp12,Ctsb,Atp6v1b2,Tep1,Elovl1,A…
GO:0005886	plasma membrane	663	4531	1.75e-65	Itgb2,Cdh4,Pdgfb,Acvr1b,Gm2a,Cd52,Slc7a7,Plaur,Bcam,Hck,Rnd1,Myo1g,Casq1,Cyp4f18,Abcb4,Has1,Calr,Il7r,Cd33,Cd244,Cd44,Stx1a,Hmox1,Ctsb,Atp6v1b2,Pvrl4,Epha2,Itih4,Pip4k2a,B4galnt1,Neu1,Clic1,Crlf1,Coro1b,Psen2,Vipr2,Atp6v0d1,Apbb1ip,Mertk,Ppp1cb,Cybb,Plxnd1,Cd83,Ctsk,Cd5l,Ncf1,Myh9,Cyth1,Stac2,Cyba,Cd40,Vmp1,Nos2,Trpv2,Tnfsf13,Ywhah,Cd22,Atp6v1e1,Noxo1,Perp,Atp2b1,Vsir,Havcr2,Sdc1,Gna13,Abca8b,Snt…	Itgb2,Cdh4,Pdgfb,Acvr1b,Gm2a,Cd52,Slc7a7,Plaur,Bcam,Hck,Rnd1,Myo1g,Casq1,Cyp4f18,Abcb4,Has1,Calr,Il7r,Cd33,Cd244,Cd44,Stx1a,Hmox1,Ctsb,Atp6v1b2,Nectin4,Epha2,Itih4,Pip4k2a,B4galnt1,Neu1,Clic1,Crlf1,Coro1b,Psen2,Vipr2,Atp6v0d1,Apbb1ip,Mertk,Ppp1cb,Cybb,Plxnd1,Cd83,Ctsk,Cd5l,Ncf1,Myh9,Cyth1,Stac2,Cyba,Cd40,Vmp1,Nos2,Trpv2,Tnfsf13,Ywhah,Cd22,Atp6v1e1,Noxo1,Perp,Atp2b1,Vsir,Havcr2,Sdc1,Gna13,Abca8b,S…
GO:0031224	intrinsic component of membrane	610	4707	1.1099999999999999e-41	Nalcn,Itgb2,Cdh4,Acvr1b,Cd52,Slc7a7,Ern1,Acp2,Plaur,Tbxas1,Bcam,Cyp4f18,Abcb4,Has1,Man1a,Calr,Il7r,Bid,Cd33,Cd244,Cd44,Stx1a,Atp6v1b2,Elovl1,Pvrl4,Tmem189,Epha2,Tmem110,B4galnt1,Clic1,M6pr,Tmem86a,Psen2,Mcoln2,Vipr2,Cd209a,Mertk,Slc25a13,Cybb,Xk,Plxnd1,Cd83,Ncf1,Cyba,Cd40,Vmp1,Trpv2,Cxcl16,Cd22,Noxo1,Perp,Atp2b1,Tmpo,Dram1,Gnptab,Vsir,Glt8d2,Havcr2,Gdpd1,Sdc1,Abca8b,Mfsd11,Cpd,Abcc3,Sptlc2,Degs2,…	Nalcn,Itgb2,Cdh4,Acvr1b,Cd52,Slc7a7,Ern1,Acp2,Plaur,Tbxas1,Bcam,Cyp4f18,Abcb4,Has1,Man1a,Calr,Il7r,Bid,Cd33,Cd244,Cd44,Stx1a,Atp6v1b2,Elovl1,Nectin4,Tmem189,Epha2,Tmem110,B4galnt1,Clic1,M6pr,Tmem86a,Psen2,Mcoln2,Vipr2,Cd209a,Mertk,Slc25a13,Cybb,Xk,Plxnd1,Cd83,Ncf1,Cyba,Cd40,Vmp1,Trpv2,Cxcl16,Cd22,Noxo1,Perp,Atp2b1,Tmpo,Dram1,Gnptab,Vsir,Glt8d2,Havcr2,Gdpd1,Sdc1,Abca8b,Mfsd11,Cpd,Abcc3,Sptlc2,Degs…
GO:0016021	integral component of membrane	586	4539	4.84e-39	Nalcn,Itgb2,Cdh4,Acvr1b,Slc7a7,Ern1,Acp2,Plaur,Tbxas1,Bcam,Cyp4f18,Abcb4,Has1,Man1a,Calr,Il7r,Bid,Cd33,Cd244,Cd44,Stx1a,Atp6v1b2,Elovl1,Pvrl4,Tmem189,Epha2,Tmem110,B4galnt1,Clic1,M6pr,Tmem86a,Psen2,Mcoln2,Vipr2,Cd209a,Mertk,Slc25a13,Cybb,Xk,Plxnd1,Cd83,Ncf1,Cyba,Cd40,Vmp1,Trpv2,Cxcl16,Cd22,Noxo1,Perp,Atp2b1,Tmpo,Dram1,Gnptab,Vsir,Glt8d2,Havcr2,Gdpd1,Sdc1,Abca8b,Mfsd11,Cpd,Abcc3,Sptlc2,Degs2,Gpr13…	Nalcn,Itgb2,Cdh4,Acvr1b,Slc7a7,Ern1,Acp2,Plaur,Tbxas1,Bcam,Cyp4f18,Abcb4,Has1,Man1a,Calr,Il7r,Bid,Cd33,Cd244,Cd44,Stx1a,Atp6v1b2,Elovl1,Nectin4,Tmem189,Epha2,Tmem110,B4galnt1,Clic1,M6pr,Tmem86a,Psen2,Mcoln2,Vipr2,Cd209a,Mertk,Slc25a13,Cybb,Xk,Plxnd1,Cd83,Ncf1,Cyba,Cd40,Vmp1,Trpv2,Cxcl16,Cd22,Noxo1,Perp,Atp2b1,Tmpo,Dram1,Gnptab,Vsir,Glt8d2,Havcr2,Gdpd1,Sdc1,Abca8b,Mfsd11,Cpd,Abcc3,Sptlc2,Degs2,Gpr…
GO:0005615	extracellular space	268	1424	6.55e-37	Ccl2,Ccl12,Pdgfb,Serpinf1,Ccl3,Cfp,Sost,Col1a1,Napsa,Tgfb1,Pla1a,Lamb1,Calr,Angptl2,Ccl24,Plod3,Cstb,Wisp1,Mmp12,Ctsb,Adamts4,Saa3,Clic1,Crlf1,Ccl8,Timp1,Oit3,Mertk,Ceacam16,Mmp13,Ctsk,Ctss,Lbp,Ctsz,Serpinb6a,Cd40,Nos2,Mmp8,Tnfsf13,Sfrp5,Cxcl16,Ccl6,Ccl4,Ccl9,Ccl7,Cpd,Serpina3n,Npc2,Vash1,Edn1,Ogn,Ly86,Sema4d,Ctsl,Cd180,Hexb,Plau,Clu,Loxl2,Col2a1,Cxcl13,Igf2r,Pla2g7,Xdh,C3,H2-K1,Cfb,Tnf,Anxa1,Pcs…	Ccl2,Ccl12,Pdgfb,Serpinf1,Ccl3,Cfp,Sost,Col1a1,Napsa,Tgfb1,Pla1a,Lamb1,Calr,Angptl2,Ccl24,Plod3,Cstb,Wisp1,Mmp12,Ctsb,Adamts4,Saa3,Clic1,Crlf1,Ccl8,Timp1,Oit3,Mertk,Ceacam16,Mmp13,Ctsk,Ctss,Lbp,Ctsz,Serpinb6a,Cd40,Nos2,Mmp8,Tnfsf13,Sfrp5,Cxcl16,Ccl6,Ccl4,Ccl9,Ccl7,Cpd,Serpina3n,Npc2,Vash1,Edn1,Ogn,Ly86,Sema4d,Ctsl,Cd180,Hexb,Plau,Clu,Loxl2,Col2a1,Cxcl13,Igf2r,Pla2g7,Xdh,C3,H2-K1,Cfb,Tnf,Anxa1,Pcs…
GO:0005576	extracellular region	355	2229	1.83e-36	Ccl2,Ccl12,Pdgfb,Serpinf1,Ccl3,Cfp,Sost,Vwa5a,Col1a1,Ltbp2,Napsa,Plaur,Tgfb1,Pla1a,Lamb1,Calr,Angptl2,Ccl24,Plod3,Cstb,Wisp1,Mmp12,Ctsb,Adamts4,Itih4,Saa3,Clic1,Crlf1,Ccl8,Timp1,Oit3,Mertk,Ceacam16,Mmp13,Ctsk,Ctss,Cd5l,Lbp,Ctsz,Serpinb6a,Cd40,Nos2,Mmp8,Tnfsf13,Sfrp5,Cxcl16,Ccl6,Ccl4,Plod1,Ccl9,Havcr2,Sdc1,Ccl7,Slc9a3r1,Cpd,Serpina3n,Lgmn,Npc2,Vash1,Hhipl1,Aoah,Edn1,Ogn,Ly86,Ctla2a,Sema4d,Ctsl,Cd1…	Ccl2,Ccl12,Pdgfb,Serpinf1,Ccl3,Cfp,Sost,Vwa5a,Col1a1,Ltbp2,Napsa,Plaur,Tgfb1,Pla1a,Lamb1,Calr,Angptl2,Ccl24,Plod3,Cstb,Wisp1,Mmp12,Ctsb,Adamts4,Itih4,Saa3,Clic1,Crlf1,Ccl8,Timp1,Oit3,Mertk,Ceacam16,Mmp13,Ctsk,Ctss,Cd5l,Lbp,Ctsz,Serpinb6a,Cd40,Nos2,Mmp8,Tnfsf13,Sfrp5,Cxcl16,Ccl6,Ccl4,Plod1,Ccl9,Havcr2,Sdc1,Ccl7,Slc9a3r1,Cpd,Serpina3n,Lgmn,Npc2,Vash1,Hhipl1,Aoah,Edn1,Ogn,Ly86,Ctla2a,Sema4d,Ctsl,Cd1…
GO:0009986	cell surface	201	913	6.52e-35	Itgb2,Pdgfb,Acvr1b,Plaur,Tgfb1,Bcam,Calr,Il7r,Cd33,Cd244,Cd44,Ctsb,Epha2,Neu1,Crlf1,Oit3,Psen2,Cd209a,Cd83,Ctsk,Ctss,Cd5l,Lbp,Ctsz,Cd40,Trpv2,Tnfsf13,Cd22,Vsir,Havcr2,Sdc1,Ctsl,Plau,Clu,Osmr,Ciita,Alcam,Slc11a2,Igf2r,Abcg1,C3,H2-K1,Tnf,Csf1r,Anxa1,Gfra1,Ifitm3,Il6,Ccr1,Fcgr2b,Mrc1,Itga8,Itga6,Gfra4,Il1a,Wisp2,Il6ra,Vcam1,Tlr2,Pdgfc,Fcgr1,F3,Abca1,B4galt1,Pdpn,Tnfrsf9,Cd38,Clec2d,Vamp1,Tnfrsf1a,Ty…	Itgb2,Pdgfb,Acvr1b,Plaur,Tgfb1,Bcam,Calr,Il7r,Cd33,Cd244,Cd44,Ctsb,Epha2,Neu1,Crlf1,Oit3,Psen2,Cd209a,Cd83,Ctsk,Ctss,Cd5l,Lbp,Ctsz,Cd40,Trpv2,Tnfsf13,Cd22,Vsir,Havcr2,Sdc1,Ctsl,Plau,Clu,Osmr,Ciita,Alcam,Slc11a2,Igf2r,Abcg1,C3,H2-K1,Tnf,Csf1r,Anxa1,Gfra1,Ifitm3,Il6,Ccr1,Fcgr2b,Mrc1,Itga8,Itga6,Gfra4,Il1a,Wisp2,Il6ra,Vcam1,Tlr2,Pdgfc,Fcgr1,F3,Abca1,B4galt1,Pdpn,Tnfrsf9,Cd38,Clec2d,Vamp1,Tnfrsf1a,Ty…
GO:0005737	cytoplasm	1026	10283	1.08e-32	Actr2,Ccl2,Pdgfb,Acvr1b,Gm2a,Serpinf1,Ccl3,S100a4,Ern1,Cfp,Tubb6,Sost,Col1a1,Srpk3,Pnck,Acp2,Napsa,Rgs19,Tgfb1,Pla1a,Lamb1,Hck,Rnd1,Myo1g,Casq1,Cyp4f18,Tpm4,Abcb4,Has1,Man1a,Dnase2a,Calr,Ssbp2,Irf5,Bid,Ndrg2,Plod3,Crabp2,Cstb,Cd44,Wisp1,Stx1a,Hmox1,Sh2d1a,Vav1,Mmp12,Ctsb,Atp6v1b2,Tep1,Elovl1,Tmem189,Tmem110,Itih4,Aprt,Pip4k2a,B4galnt1,Neu1,Clic1,M6pr,Elk3,Coro1b,Mnda,P4ha1,Psen2,Mcoln2,Gltp,Atp6v…	Actr2,Ccl2,Pdgfb,Acvr1b,Gm2a,Serpinf1,Ccl3,S100a4,Ern1,Cfp,Tubb6,Sost,Col1a1,Srpk3,Pnck,Acp2,Napsa,Rgs19,Tgfb1,Pla1a,Lamb1,Hck,Rnd1,Myo1g,Casq1,Cyp4f18,Tpm4,Abcb4,Has1,Man1a,Dnase2a,Calr,Ssbp2,Irf5,Bid,Ndrg2,Plod3,Crabp2,Cstb,Cd44,Wisp1,Stx1a,Hmox1,Sh2d1a,Vav1,Mmp12,Ctsb,Atp6v1b2,Tep1,Elovl1,Tmem189,Tmem110,Itih4,Aprt,Pip4k2a,B4galnt1,Neu1,Clic1,M6pr,Elk3,Coro1b,Mnda,P4ha1,Psen2,Mcoln2,Gltp,Atp6v…
GO:0005764	lysosome	127	458	3.19e-29	Gm2a,Acp2,Napsa,Hck,Dnase2a,Ctsb,Neu1,M6pr,Psen2,Mcoln2,Atp6v0d1,Galns,Mmp13,Ctsk,Ctss,Ctsz,Tnfaip3,Dram1,Galc,Lgmn,Npc2,Gpr137b,Ctsl,Hexb,Cln5,Naga,Litaf,Slc11a2,Igf2r,Atp6v0c,Tmem8,Npc1,Anxa1,Fth1,Slc15a3,Hexa,Ifitm3,Gusb,Slc11a1,Arl8a,Dpp7,Il1b,Atp6v0d2,Fuca1,Rnf19b,Man2b2,Plbd2,Ctsc,Tpp1,Atp6ap2,Btk,Gla,Lamp1,Asah1,Man2b1,Mt1,Ifi30,Pla2g15,Trim29,Anxa2,Ctsh,Snx1,Ostm1,Clcn7,Vps18,H2-DMa,Mcoln…	Gm2a,Acp2,Napsa,Hck,Dnase2a,Ctsb,Neu1,M6pr,Psen2,Mcoln2,Atp6v0d1,Galns,Mmp13,Ctsk,Ctss,Ctsz,Tnfaip3,Dram1,Galc,Lgmn,Npc2,Gpr137b,Ctsl,Hexb,Cln5,Naga,Litaf,Slc11a2,Igf2r,Atp6v0c,Tmem8,Npc1,Anxa1,Fth1,Slc15a3,Hexa,Ifitm3,Gusb,Slc11a1,Arl8a,Dpp7,Il1b,Atp6v0d2,Fuca1,Rnf19b,Man2b2,Plbd2,Ctsc,Tpp1,Atp6ap2,Btk,Gla,Lamp1,Asah1,Man2b1,Mt1,Ifi30,Pla2g15,Trim29,Anxa2,Ctsh,Snx1,Ostm1,Clcn7,Vps18,H2-DMa,Mcoln…
GO:0005773	vacuole	139	558	3.8599999999999998e-28	Gm2a,Acp2,Napsa,Hck,Dnase2a,Ctsb,Pip4k2a,Neu1,M6pr,Psen2,Mcoln2,Atp6v0d1,Galns,Mmp13,Ctsk,Ctss,Ctsz,Vmp1,Tnfaip3,Dram1,Galc,Lgmn,Npc2,Gpr137b,Ctsl,Hexb,Cln5,Atp6v1c1,Naga,Litaf,Slc11a2,Igf2r,Atp6v0c,Tmem8,Npc1,Anxa1,Fth1,Slc15a3,Hexa,Ifitm3,Gusb,Slc11a1,Arl8a,Dpp7,Il1b,Trp53inp1,Atp6v0d2,Fuca1,Rnf19b,Man2b2,Plbd2,Ctsc,Tpp1,Atp6ap2,Btk,Gla,Lamp1,Asah1,Man2b1,Mt1,Ifi30,Pla2g15,Trim29,Anxa2,Ctsh,Snx…	Gm2a,Acp2,Napsa,Hck,Dnase2a,Ctsb,Pip4k2a,Neu1,M6pr,Psen2,Mcoln2,Atp6v0d1,Galns,Mmp13,Ctsk,Ctss,Ctsz,Vmp1,Tnfaip3,Dram1,Galc,Lgmn,Npc2,Gpr137b,Ctsl,Hexb,Cln5,Atp6v1c1,Naga,Litaf,Slc11a2,Igf2r,Atp6v0c,Tmem8,Npc1,Anxa1,Fth1,Slc15a3,Hexa,Ifitm3,Gusb,Slc11a1,Arl8a,Dpp7,Il1b,Trp53inp1,Atp6v0d2,Fuca1,Rnf19b,Man2b2,Plbd2,Ctsc,Tpp1,Atp6ap2,Btk,Gla,Lamp1,Asah1,Man2b1,Mt1,Ifi30,Pla2g15,Trim29,Anxa2,Ctsh,Snx…
GO:0031982	vesicle	303	2007	6.3e-27	Ccl2,Serpinf1,Cfp,Col1a1,Acp2,Napsa,Rgs19,Tgfb1,Pla1a,Hck,Myo1g,Abcb4,Calr,Stx1a,Ctsb,Atp6v1b2,Neu1,Clic1,M6pr,Psen2,Mcoln2,Atp6v0d1,Cybb,Ctss,Ctsz,Cyba,Nos2,Trpv2,Cd22,Atp6v1e1,Havcr2,Gna13,Grb2,Lgmn,Evl,Aoah,Edn1,Ctsl,Hexb,F2rl1,Anxa8,Esd,Clu,Atp6v1c1,Washc5,Litaf,Slc11a2,Igf2r,Fgd2,Abcg1,Atp6v0c,H2-K1,Tnf,Npc1,Anxa1,Fth1,Pcsk5,Il33,Msr1,Gfra1,Hexa,Baiap2,Ifitm1,Ifitm3,Nptx1,Plekhb2,Slc11a1,Bok…	Ccl2,Serpinf1,Cfp,Col1a1,Acp2,Napsa,Rgs19,Tgfb1,Pla1a,Hck,Myo1g,Abcb4,Calr,Stx1a,Ctsb,Atp6v1b2,Neu1,Clic1,M6pr,Psen2,Mcoln2,Atp6v0d1,Cybb,Ctss,Ctsz,Cyba,Nos2,Trpv2,Cd22,Atp6v1e1,Havcr2,Gna13,Grb2,Lgmn,Evl,Aoah,Edn1,Ctsl,Hexb,F2rl1,Anxa8,Esd,Clu,Atp6v1c1,E430025E21Rik,Litaf,Slc11a2,Igf2r,Fgd2,Abcg1,Atp6v0c,H2-K1,Tnf,Npc1,Anxa1,Fth1,Pcsk5,Il33,Msr1,Gfra1,Hexa,Baiap2,Ifitm1,Ifitm3,Nptx1,Plekhb2,Slc1…
GO:0031410	cytoplasmic vesicle	286	1872	5.71e-26	Ccl2,Serpinf1,Cfp,Col1a1,Acp2,Napsa,Rgs19,Tgfb1,Pla1a,Hck,Abcb4,Calr,Stx1a,Ctsb,Atp6v1b2,Neu1,M6pr,Psen2,Mcoln2,Atp6v0d1,Cybb,Ctss,Ctsz,Cyba,Trpv2,Cd22,Atp6v1e1,Havcr2,Gna13,Grb2,Lgmn,Evl,Aoah,Edn1,Ctsl,Hexb,F2rl1,Anxa8,Esd,Clu,Atp6v1c1,Washc5,Litaf,Slc11a2,Igf2r,Fgd2,Abcg1,Atp6v0c,H2-K1,Tnf,Npc1,Anxa1,Fth1,Pcsk5,Il33,Msr1,Gfra1,Hexa,Baiap2,Ifitm1,Ifitm3,Nptx1,Plekhb2,Slc11a1,Bok,Mlph,Rab17,Arl8a…	Ccl2,Serpinf1,Cfp,Col1a1,Acp2,Napsa,Rgs19,Tgfb1,Pla1a,Hck,Abcb4,Calr,Stx1a,Ctsb,Atp6v1b2,Neu1,M6pr,Psen2,Mcoln2,Atp6v0d1,Cybb,Ctss,Ctsz,Cyba,Trpv2,Cd22,Atp6v1e1,Havcr2,Gna13,Grb2,Lgmn,Evl,Aoah,Edn1,Ctsl,Hexb,F2rl1,Anxa8,Esd,Clu,Atp6v1c1,E430025E21Rik,Litaf,Slc11a2,Igf2r,Fgd2,Abcg1,Atp6v0c,H2-K1,Tnf,Npc1,Anxa1,Fth1,Pcsk5,Il33,Msr1,Gfra1,Hexa,Baiap2,Ifitm1,Ifitm3,Nptx1,Plekhb2,Slc11a1,Bok,Mlph,Rab1…
GO:0098552	side of membrane	135	595	4.899999999999999e-24	Itgb2,Gm2a,Hck,Calr,Il7r,Cd33,Cd244,Cd44,Ctsb,Crlf1,Cd83,Ctsk,Cyth1,Stac2,Cd40,Tnfsf13,Cd22,Atp2b1,Vsir,Sdc1,Gna13,Ctsl,Osmr,Litaf,Alcam,Abcg1,H2-K1,Tnf,Anxa1,Gfra1,Esyt1,Il6,Ccr1,Fcgr2b,Itga6,Gfra4,Chmp4c,Ptpn1,Il6ra,Vcam1,Tlr2,Fcgr1,Abca1,B4galt1,Pdpn,Fgr,Tnfrsf9,Clec2d,Mfge8,Itgax,Atp6ap2,Il13ra1,Lamp1,Gsr,Mcam,Trf,Bmpr1a,Crlf2,Ldlrap1,Lepr,Lyn,H2-Ab1,Lrp1,Thbs1,Tlr4,H2-Aa,Atp1b2,Kcnab1,Gngt2,…	Itgb2,Gm2a,Hck,Calr,Il7r,Cd33,Cd244,Cd44,Ctsb,Crlf1,Cd83,Ctsk,Cyth1,Stac2,Cd40,Tnfsf13,Cd22,Atp2b1,Vsir,Sdc1,Gna13,Ctsl,Osmr,Litaf,Alcam,Abcg1,H2-K1,Tnf,Anxa1,Gfra1,Esyt1,Il6,Ccr1,Fcgr2b,Itga6,Gfra4,Chmp4c,Ptpn1,Il6ra,Vcam1,Tlr2,Fcgr1,Abca1,B4galt1,Pdpn,Fgr,Tnfrsf9,Clec2d,Mfge8,Itgax,Atp6ap2,Il13ra1,Lamp1,Gsr,Mcam,Trf,Bmpr1a,Crlf2,Ldlrap1,Lepr,Lyn,H2-Ab1,Lrp1,Thbs1,Tlr4,H2-Aa,Atp1b2,Kcnab1,Gngt2,…
GO:0012505	endomembrane system	465	3859	5.0699999999999994e-23	Ccl2,Ern1,Cfp,Sost,Col1a1,Napsa,Tgfb1,Pla1a,Tbxas1,Hck,Casq1,Cyp4f18,Abcb4,Man1a,Calr,Ndrg2,Plod3,Crabp2,Cd44,Stx1a,Hmox1,Atp6v1b2,Elovl1,Tmem189,Tmem110,B4galnt1,Clic1,M6pr,P4ha1,Oit3,Psen2,Mcoln2,Atp6v0d1,Mmp13,Cybb,Ctss,Ncf1,Ctsz,Cyba,Vmp1,Trpv2,Plod1,Dnase1l1,Cd22,Atp6v1e1,Nrbp2,Perp,Tmpo,Gnptab,Glt8d2,Cpeb4,Havcr2,Gdpd1,Sdc1,Slc9a3r1,Grb2,Cpd,Sptlc2,Lgmn,Npc2,Vash1,Degs2,Edn1,Hexb,F2rl1,Samd…	Ccl2,Ern1,Cfp,Sost,Col1a1,Napsa,Tgfb1,Pla1a,Tbxas1,Hck,Casq1,Cyp4f18,Abcb4,Man1a,Calr,Ndrg2,Plod3,Crabp2,Cd44,Stx1a,Hmox1,Atp6v1b2,Elovl1,Tmem189,Tmem110,B4galnt1,Clic1,M6pr,P4ha1,Oit3,Psen2,Mcoln2,Atp6v0d1,Mmp13,Cybb,Ctss,Ncf1,Ctsz,Cyba,Vmp1,Trpv2,Plod1,Dnase1l1,Cd22,Atp6v1e1,Nrbp2,Perp,Tmpo,Gnptab,Glt8d2,Cpeb4,Havcr2,Gdpd1,Sdc1,Slc9a3r1,Grb2,Cpd,Sptlc2,Lgmn,Npc2,Vash1,Degs2,Edn1,Hexb,F2rl1,Samd…
GO:0009897	external side of plasma membrane	104	404	9.01e-22	Itgb2,Calr,Il7r,Cd33,Cd244,Cd44,Ctsb,Crlf1,Cd83,Ctsk,Cd40,Tnfsf13,Cd22,Vsir,Sdc1,Ctsl,Osmr,Alcam,Abcg1,H2-K1,Tnf,Anxa1,Gfra1,Il6,Ccr1,Fcgr2b,Itga6,Gfra4,Il6ra,Vcam1,Tlr2,Fcgr1,Abca1,B4galt1,Pdpn,Tnfrsf9,Clec2d,Mfge8,Itgax,Atp6ap2,Il13ra1,Lamp1,Gsr,Mcam,Trf,Bmpr1a,Crlf2,Lepr,H2-Ab1,Lrp1,Thbs1,Tlr4,H2-Aa,Atp1b2,Cd59a,Cxcr3,Cxcr4,Cd200r1,Itga2,Cd14,Cx3cr1,Cd48,Cd8a,Itgam,Cxcl12,Csf2ra,Rnpep,Fcgr4,Fc…	Itgb2,Calr,Il7r,Cd33,Cd244,Cd44,Ctsb,Crlf1,Cd83,Ctsk,Cd40,Tnfsf13,Cd22,Vsir,Sdc1,Ctsl,Osmr,Alcam,Abcg1,H2-K1,Tnf,Anxa1,Gfra1,Il6,Ccr1,Fcgr2b,Itga6,Gfra4,Il6ra,Vcam1,Tlr2,Fcgr1,Abca1,B4galt1,Pdpn,Tnfrsf9,Clec2d,Mfge8,Itgax,Atp6ap2,Il13ra1,Lamp1,Gsr,Mcam,Trf,Bmpr1a,Crlf2,Lepr,H2-Ab1,Lrp1,Thbs1,Tlr4,H2-Aa,Atp1b2,Cd59a,Cxcr3,Cxcr4,Cd200r1,Itga2,Cd14,Cx3cr1,Cd48,Cd8a,Itgam,Cxcl12,Csf2ra,Rnpep,Fcgr4,Fc…
GO:0031012	extracellular matrix	105	468	3.56e-18	Serpinf1,Vwa5a,Col1a1,Ltbp2,Tgfb1,Lamb1,Calr,Angptl2,Plod3,Cstb,Wisp1,Mmp12,Ctsb,Adamts4,Itih4,Timp1,Mmp13,Ctsz,Serpinb6a,Mmp8,Plod1,Ogn,Ctsl,Cd180,Loxl2,Col2a1,Runx1,Emilin2,Anxa1,Mmp19,Angptl1,Itga6,Wisp2,F3,Col24a1,Sema3c,Sparcl1,Ctsc,Mfge8,Acan,Sfrp1,Fgl1,Mmp2,Mmp3,Anxa2,Trf,Lgr6,Lrrc17,Tnn,Cpz,Npnt,Lum,Hpse,Thbs1,Mamdc2,Fgf1,Scara3,Ndp,Gpc1,Chad,Fbln2,Plxnb2,Ssc5d,Fn1,Egflam,Igf1,Ecm2,Adam10…	Serpinf1,Vwa5a,Col1a1,Ltbp2,Tgfb1,Lamb1,Calr,Angptl2,Plod3,Cstb,Wisp1,Mmp12,Ctsb,Adamts4,Itih4,Timp1,Mmp13,Ctsz,Serpinb6a,Mmp8,Plod1,Ogn,Ctsl,Cd180,Loxl2,Col2a1,Runx1,Emilin2,Anxa1,Mmp19,Angptl1,Itga6,Wisp2,F3,Col24a1,Sema3c,Sparcl1,Ctsc,Mfge8,Acan,Sfrp1,Fgl1,Mmp2,Mmp3,Anxa2,Trf,Lgr6,Lrrc17,Tnn,Cpz,Npnt,Lum,Hpse,Thbs1,Mamdc2,Fgf1,Scara3,Ndp,Gpc1,Chad,Fbln2,Plxnb2,Ssc5d,Fn1,Egflam,Igf1,Ecm2,Adam10…
GO:0098805	whole membrane	211	1415	1.79e-17	Itgb2,Acp2,Rgs19,Pla1a,Hck,Abcb4,Bid,Stx1a,Hmox1,Neu1,M6pr,Psen2,Mcoln2,Atp6v0d1,Vmp1,Arid3a,Atp2b1,Dram1,Slc9a3r1,Gpr137b,Anxa8,Cln5,Atp6v1c1,Litaf,Mpv17l,Slc11a2,Igf2r,Fgd2,Atp6v0c,Tmem8,H2-K1,Tnf,Npc1,Anxa1,Slc15a3,Ifitm3,Casp8,Plekhb2,Slc11a1,Bok,Rab17,Arl8a,Rgs16,Sele,Fcgr2b,Mrc1,Grb14,Ehd4,Chmp4c,Tlr2,Fcgr1,Atp6v0d2,Sdcbp,Abca1,Pdpn,Tnfrsf1b,Necap2,Cd38,Man2b2,Snx8,Gpnmb,Itpr1,Olr1,Vamp1,Tn…	Itgb2,Acp2,Rgs19,Pla1a,Hck,Abcb4,Bid,Stx1a,Hmox1,Neu1,M6pr,Psen2,Mcoln2,Atp6v0d1,Vmp1,Arid3a,Atp2b1,Dram1,Slc9a3r1,Gpr137b,Anxa8,Cln5,Atp6v1c1,Litaf,Mpv17l,Slc11a2,Igf2r,Fgd2,Atp6v0c,Tmem8,H2-K1,Tnf,Npc1,Anxa1,Slc15a3,Ifitm3,Casp8,Plekhb2,Slc11a1,Bok,Rab17,Arl8a,Rgs16,Sele,Fcgr2b,Mrc1,Grb14,Ehd4,Chmp4c,Tlr2,Fcgr1,Atp6v0d2,Sdcbp,Abca1,Pdpn,Tnfrsf1b,Necap2,Cd38,Man2b2,Snx8,Gpnmb,Itpr1,Olr1,Vamp1,Tn…
GO:0005768	endosome	147	862	4.52e-16	M6pr,Psen2,Mcoln2,Atp6v0d1,Ctss,Cyba,Cd22,Atp6v1e1,Havcr2,Grb2,Lgmn,F2rl1,Anxa8,Washc5,Litaf,Slc11a2,Igf2r,Fgd2,Abcg1,Tnf,Npc1,Anxa1,Gfra1,Ifitm1,Ifitm3,Plekhb2,Slc11a1,Bok,Rab17,Arl8a,Rab29,Fcgr2b,Mrc1,Grb14,Ehd4,Siglec1,Chmp4c,Ptpn1,Vcam1,Atp6v0d2,Abca1,Rasgef1b,Snx8,Gpnmb,Tpp1,Lamp1,Rab20,Snx20,Anxa2,Snx1,Trf,Scamp5,Mfsd12,Ldlrap1,Vps18,H2-DMa,Mcoln3,Rap2b,Atp13a2,Micall2,H2-Ab1,Rhov,Rab8b,Tlr…	M6pr,Psen2,Mcoln2,Atp6v0d1,Ctss,Cyba,Cd22,Atp6v1e1,Havcr2,Grb2,Lgmn,F2rl1,Anxa8,E430025E21Rik,Litaf,Slc11a2,Igf2r,Fgd2,Abcg1,Tnf,Npc1,Anxa1,Gfra1,Ifitm1,Ifitm3,Plekhb2,Slc11a1,Bok,Rab17,Arl8a,Rab29,Fcgr2b,Mrc1,Grb14,Ehd4,Siglec1,Chmp4c,Ptpn1,Vcam1,Atp6v0d2,Abca1,Rasgef1b,Snx8,Gpnmb,Tpp1,Lamp1,Rab20,Snx20,Anxa2,Snx1,Trf,Scamp5,Mfsd12,Ldlrap1,Vps18,H2-DMa,Mcoln3,Rap2b,Atp13a2,Micall2,H2-Ab1,Rhov,Ra…
GO:0031226	intrinsic component of plasma membrane	189	1249	4.52e-16	Itgb2,Cdh4,Acvr1b,Plaur,Bcam,Has1,Stx1a,Epha2,Psen2,Mertk,Cybb,Plxnd1,Ncf1,Cyba,Cd40,Trpv2,Cd22,Noxo1,Perp,Atp2b1,Abcc3,Sema4d,F2rl1,Samd8,Osmr,Lrp12,Slc38a4,Alcam,Slc11a2,Slc22a1,Tnfrsf21,Trem2,Tmem8,Tnf,Npc1,Csf1r,Il6,Htr2b,Sele,Tmem206,Fcgr2b,Itga8,Scn2a1,Itga6,Cd82,Ltk,Tspan2,Il6ra,Vcam1,Tlr2,Fcgr1,Sdcbp,Abca1,Cd72,Kcnq4,Sema3c,Sema3a,Sema3d,P2rx4,Gpnmb,Slc6a6,Clec2d,Clec1b,Sspn,Itgax,Slc6a8,…	Itgb2,Cdh4,Acvr1b,Plaur,Bcam,Has1,Stx1a,Epha2,Psen2,Mertk,Cybb,Plxnd1,Ncf1,Cyba,Cd40,Trpv2,Cd22,Noxo1,Perp,Atp2b1,Abcc3,Sema4d,F2rl1,Samd8,Osmr,Lrp12,Slc38a4,Alcam,Slc11a2,Slc22a1,Tnfrsf21,Trem2,Tmem8,Tnf,Npc1,Csf1r,Il6,Htr2b,Sele,Tmem206,Fcgr2b,Itga8,Scn2a1,Itga6,Cd82,Ltk,Tspan2,Il6ra,Vcam1,Tlr2,Fcgr1,Sdcbp,Abca1,Cd72,Kcnq4,Sema3c,Sema3a,Sema3d,P2rx4,Gpnmb,Slc6a6,Clec2d,Clec1b,Sspn,Itgax,Slc6a8,…
GO:0005887	integral component of plasma membrane	178	1174	3.71e-15	Itgb2,Cdh4,Acvr1b,Plaur,Bcam,Has1,Stx1a,Epha2,Psen2,Mertk,Cybb,Plxnd1,Ncf1,Cyba,Cd40,Trpv2,Cd22,Noxo1,Perp,Atp2b1,Abcc3,Sema4d,F2rl1,Samd8,Osmr,Lrp12,Slc38a4,Alcam,Slc11a2,Slc22a1,Tnfrsf21,Trem2,Tmem8,Tnf,Npc1,Csf1r,Il6,Htr2b,Sele,Tmem206,Fcgr2b,Itga8,Scn2a1,Itga6,Cd82,Ltk,Tspan2,Il6ra,Vcam1,Tlr2,Fcgr1,Sdcbp,Abca1,Cd72,Kcnq4,Sema3c,Sema3a,Sema3d,P2rx4,Gpnmb,Slc6a6,Clec2d,Clec1b,Sspn,Itgax,Slc6a8,…	Itgb2,Cdh4,Acvr1b,Plaur,Bcam,Has1,Stx1a,Epha2,Psen2,Mertk,Cybb,Plxnd1,Ncf1,Cyba,Cd40,Trpv2,Cd22,Noxo1,Perp,Atp2b1,Abcc3,Sema4d,F2rl1,Samd8,Osmr,Lrp12,Slc38a4,Alcam,Slc11a2,Slc22a1,Tnfrsf21,Trem2,Tmem8,Tnf,Npc1,Csf1r,Il6,Htr2b,Sele,Tmem206,Fcgr2b,Itga8,Scn2a1,Itga6,Cd82,Ltk,Tspan2,Il6ra,Vcam1,Tlr2,Fcgr1,Sdcbp,Abca1,Cd72,Kcnq4,Sema3c,Sema3a,Sema3d,P2rx4,Gpnmb,Slc6a6,Clec2d,Clec1b,Sspn,Itgax,Slc6a8,…
GO:0005622	intracellular	1110	12596	8.06e-15	Actr2,Ccl2,Pdgfb,Acvr1b,Gm2a,Serpinf1,Ccl3,S100a4,Ern1,Cfp,Tubb6,Sost,Vwa5a,Col1a1,Ell2,Srpk3,Pnck,Acp2,Spi1,Napsa,Rgs19,Tgfb1,Pla1a,Lamb1,Hck,Rnd1,Myo1g,Casq1,Cyp4f18,Tpm4,Abcb4,Has1,Man1a,Dnase2a,Calr,Ssbp2,Irf5,Bid,Ndrg2,Plod3,Crabp2,Cstb,Cd44,Wisp1,Stx1a,Hmox1,Sh2d1a,Vav1,Mmp12,Ctsb,Atp6v1b2,Tep1,Elovl1,Adamts4,Tmem189,Tmem110,Itih4,Aprt,Pip4k2a,B4galnt1,Neu1,Clic1,M6pr,Elk3,Coro1b,Mnda,P4ha1…	Actr2,Ccl2,Pdgfb,Acvr1b,Gm2a,Serpinf1,Ccl3,S100a4,Ern1,Cfp,Tubb6,Sost,Vwa5a,Col1a1,Ell2,Srpk3,Pnck,Acp2,Spi1,Napsa,Rgs19,Tgfb1,Pla1a,Lamb1,Hck,Rnd1,Myo1g,Casq1,Cyp4f18,Tpm4,Abcb4,Has1,Man1a,Dnase2a,Calr,Ssbp2,Irf5,Bid,Ndrg2,Plod3,Crabp2,Cstb,Cd44,Wisp1,Stx1a,Hmox1,Sh2d1a,Vav1,Mmp12,Ctsb,Atp6v1b2,Tep1,Elovl1,Adamts4,Tmem189,Tmem110,Itih4,Aprt,Pip4k2a,B4galnt1,Neu1,Clic1,M6pr,Elk3,Coro1b,Mnda,P4ha1…
GO:0030054	cell junction	258	2050	2.4e-13	Actr2,Ccl2,Itgb2,Cdh4,Hck,Rnd1,Abcb4,Ndrg2,Stx1a,Vav1,Pvrl4,Epha2,Neu1,Psen2,Atp6v0d1,Apbb1ip,Mmp13,Myh9,Cyth1,Cyba,Ywhah,Perp,Atp2b1,Cpeb4,Havcr2,Tns3,Grb2,Prkch,Evl,Cap2,Clu,Parvb,Arhgap31,Hcls1,Mylk,Atp6v0c,Lims2,Anxa1,Lpxn,Baiap2,Nptx1,Tmem47,Htr2b,Cln8,Pkp1,Arl8a,Abl2,Fcgr2b,Itga8,Fam129b,Scn2a1,Itga6,Mylk2,Fabp5,Nbea,Gucy1b3,Sdcbp,B4galt1,Pdpn,Sparcl1,P2rx4,Slc6a6,Itpr1,Sspn,Vamp1,Tnfrsf1a,…	Actr2,Ccl2,Itgb2,Cdh4,Hck,Rnd1,Abcb4,Ndrg2,Stx1a,Vav1,Nectin4,Epha2,Neu1,Psen2,Atp6v0d1,Apbb1ip,Mmp13,Myh9,Cyth1,Cyba,Ywhah,Perp,Atp2b1,Cpeb4,Havcr2,Tns3,Grb2,Prkch,Evl,Cap2,Clu,Parvb,Arhgap31,Hcls1,Mylk,Atp6v0c,Lims2,Anxa1,Lpxn,Baiap2,Nptx1,Tmem47,Htr2b,Cln8,Pkp1,Arl8a,Abl2,Fcgr2b,Itga8,Fam129b,Scn2a1,Itga6,Mylk2,Fabp5,Nbea,Gucy1b3,Sdcbp,B4galt1,Pdpn,Sparcl1,P2rx4,Slc6a6,Itpr1,Sspn,Vamp1,Tnfrsf1…
GO:0062023	collagen-containing extracellular matrix	79	359	3.46e-13	Serpinf1,Vwa5a,Col1a1,Ltbp2,Tgfb1,Lamb1,Calr,Angptl2,Plod3,Cstb,Ctsb,Adamts4,Itih4,Timp1,Ctsz,Serpinb6a,Plod1,Ogn,Ctsl,Loxl2,Col2a1,Runx1,Emilin2,Anxa1,Angptl1,Itga6,F3,Col24a1,Sema3c,Sparcl1,Ctsc,Mfge8,Acan,Sfrp1,Fgl1,Anxa2,Trf,Tnn,Npnt,Lum,Thbs1,Mamdc2,Ndp,Gpc1,Fbln2,Plxnb2,Ssc5d,Fn1,Egflam,Igf1,Ecm2,Adam10,Gpc3,Omd,Lgals4,Lrrc15,Col8a2,Col12a1,Col5a2,Col4a4,Col3a1,Col8a1,Ptprz1,Lama2,Plscr1,Co…	Serpinf1,Vwa5a,Col1a1,Ltbp2,Tgfb1,Lamb1,Calr,Angptl2,Plod3,Cstb,Ctsb,Adamts4,Itih4,Timp1,Ctsz,Serpinb6a,Plod1,Ogn,Ctsl,Loxl2,Col2a1,Runx1,Emilin2,Anxa1,Angptl1,Itga6,F3,Col24a1,Sema3c,Sparcl1,Ctsc,Mfge8,Acan,Sfrp1,Fgl1,Anxa2,Trf,Tnn,Npnt,Lum,Thbs1,Mamdc2,Ndp,Gpc1,Fbln2,Plxnb2,Ssc5d,Fn1,Egflam,Igf1,Ecm2,Adam10,Gpc3,Omd,Lgals4,Lrrc15,Col8a2,Col12a1,Col5a2,Col4a4,Col3a1,Col8a1,Ptprz1,Lama2,Plscr1,Co…
GO:0098797	plasma membrane protein complex	96	503	8.8e-13	Itgb2,Cdh4,Acvr1b,Stx1a,Atp6v0d1,Apbb1ip,Cybb,Ncf1,Cyba,Cd40,Noxo1,Gna13,Sntg2,Slc9a3r1,Grb2,Osmr,Alcam,H2-K1,Gfra1,Il6,Casp8,Itga8,Scn2a1,Itga6,Il6ra,Vcam1,Tlr2,Atp6v0d2,Sdcbp,Kcnq4,Slc6a6,Sspn,Itgax,Itga11,Trf,H2-DMa,Cdh6,Kcnj2,Lyn,H2-Ab1,Sntb1,Gjb5,H2-Aa,Gjb3,Atp1b2,Kcnab1,Gngt2,Gna15,Eps8,Abhd12,Itga2,Igf1,Kcns3,Tlr1,Tlr6,Gja4,Ticam2,Itgam,Kcnip1,Gja6,H2-Eb1,Sgcd,Sgcg,Gng8,Fcer1g,Dab2,Ap2s1,N…	Itgb2,Cdh4,Acvr1b,Stx1a,Atp6v0d1,Apbb1ip,Cybb,Ncf1,Cyba,Cd40,Noxo1,Gna13,Sntg2,Slc9a3r1,Grb2,Osmr,Alcam,H2-K1,Gfra1,Il6,Casp8,Itga8,Scn2a1,Itga6,Il6ra,Vcam1,Tlr2,Atp6v0d2,Sdcbp,Kcnq4,Slc6a6,Sspn,Itgax,Itga11,Trf,H2-DMa,Cdh6,Kcnj2,Lyn,H2-Ab1,Sntb1,Gjb5,H2-Aa,Gjb3,Atp1b2,Kcnab1,Gngt2,Gna15,Eps8,Abhd12,Itga2,Igf1,Kcns3,Tlr1,Tlr6,Gja4,Ticam2,Itgam,Kcnip1,Gja6,H2-Eb1,Sgcd,Sgcg,Gng8,Fcer1g,Dab2,Ap2s1,N…
GO:0005774	vacuolar membrane	66	270	9.27e-13	Acp2,Neu1,M6pr,Psen2,Atp6v0d1,Vmp1,Dram1,Gpr137b,Cln5,Atp6v1c1,Litaf,Slc11a2,Igf2r,Atp6v0c,Tmem8,Npc1,Slc15a3,Ifitm3,Arl8a,Atp6v0d2,Man2b2,Atp6ap2,Lamp1,Man2b1,Anxa2,Ostm1,Clcn7,Vps18,H2-DMa,Mcoln3,Atp13a2,March1,Hpse,Atp6v0a1,Rubcnl,Grn,Plekhm1,Atp6v0b,Slc2a6,Lamp2,Slc35f6,Pqlc2,Tpcn2,Slc39a14,H2-Eb1,Cln3,Pla2g4e,Ctsa,Cd63,Trpm2,Myo7a,Cd68,Slc36a1,H2-DMb1,Atp6v1a,Tmem173,Slc29a3,Pld3,Fnip2,Laptm…	Acp2,Neu1,M6pr,Psen2,Atp6v0d1,Vmp1,Dram1,Gpr137b,Cln5,Atp6v1c1,Litaf,Slc11a2,Igf2r,Atp6v0c,Tmem8,Npc1,Slc15a3,Ifitm3,Arl8a,Atp6v0d2,Man2b2,Atp6ap2,Lamp1,Man2b1,Anxa2,Ostm1,Clcn7,Vps18,H2-DMa,Mcoln3,Atp13a2,March1,Hpse,Atp6v0a1,5031414D18Rik,Grn,Plekhm1,Atp6v0b,Slc2a6,Lamp2,Slc35f6,Pqlc2,Tpcn2,Slc39a14,H2-Eb1,Cln3,Pla2g4e,Ctsa,Cd63,Trpm2,Myo7a,Cd68,Slc36a1,H2-DMb1,Atp6v1a,Tmem173,Slc29a3,Pld3,Fnip…
GO:0005765	lysosomal membrane	55	209	1.2e-11	Acp2,Neu1,M6pr,Psen2,Atp6v0d1,Dram1,Gpr137b,Cln5,Litaf,Slc11a2,Igf2r,Tmem8,Npc1,Slc15a3,Ifitm3,Arl8a,Atp6v0d2,Atp6ap2,Lamp1,Anxa2,Ostm1,Clcn7,Vps18,H2-DMa,Mcoln3,Atp13a2,March1,Hpse,Grn,Plekhm1,Slc2a6,Lamp2,Slc35f6,Pqlc2,Tpcn2,Slc39a14,H2-Eb1,Cln3,Pla2g4e,Ctsa,Cd63,Trpm2,Myo7a,Cd68,Slc36a1,H2-DMb1,Slc29a3,Pld3,Fnip2,Laptm5,Ctsd,Slc3a2,Gba,Wdr81,Glmp	Acp2,Neu1,M6pr,Psen2,Atp6v0d1,Dram1,Gpr137b,Cln5,Litaf,Slc11a2,Igf2r,Tmem8,Npc1,Slc15a3,Ifitm3,Arl8a,Atp6v0d2,Atp6ap2,Lamp1,Anxa2,Ostm1,Clcn7,Vps18,H2-DMa,Mcoln3,Atp13a2,March1,Hpse,Grn,Plekhm1,Slc2a6,Lamp2,Slc35f6,Pqlc2,Tpcn2,Slc39a14,H2-Eb1,Cln3,Pla2g4e,Ctsa,Cd63,Trpm2,Myo7a,Cd68,Slc36a1,H2-DMb1,Slc29a3,Pld3,Fnip2,Laptm5,Ctsd,Slc3a2,Gba,Wdr81,Glmp
GO:0098588	bounding membrane of organelle	211	1636	1.25e-11	Acp2,Pla1a,Casq1,Abcb4,Man1a,Bid,Stx1a,B4galnt1,Neu1,M6pr,Psen2,Mcoln2,Atp6v0d1,Vmp1,Plod1,Dram1,Gnptab,Gpr137b,Samd8,Anxa8,Cln5,Atp6v1c1,Litaf,Mpv17l,Slc11a2,Nagpa,Igf2r,Fgd2,Abcg1,Atp6v0c,Tmem8,H2-K1,Npc1,Anxa1,Pcsk5,Tmem132a,Slc15a3,Map4k2,Cyp2e1,Ifitm3,Chst10,Plekhb2,Slc11a1,Bok,Rab17,Cln8,Arl8a,Mrc1,Grb14,Ehd4,Chmp4c,Nras,Tlr2,Atp6v0d2,B4galt1,Glipr2,Necap2,Cd38,Man2b2,Snx8,Lfng,Gpnmb,Itpr1,…	Acp2,Pla1a,Casq1,Abcb4,Man1a,Bid,Stx1a,B4galnt1,Neu1,M6pr,Psen2,Mcoln2,Atp6v0d1,Vmp1,Plod1,Dram1,Gnptab,Gpr137b,Samd8,Anxa8,Cln5,Atp6v1c1,Litaf,Mpv17l,Slc11a2,Nagpa,Igf2r,Fgd2,Abcg1,Atp6v0c,Tmem8,H2-K1,Npc1,Anxa1,Pcsk5,Tmem132a,Slc15a3,Map4k2,Cyp2e1,Ifitm3,Chst10,Plekhb2,Slc11a1,Bok,Rab17,Cln8,Arl8a,Mrc1,Grb14,Ehd4,Chmp4c,Nras,Tlr2,Atp6v0d2,B4galt1,Glipr2,Necap2,Cd38,Man2b2,Snx8,Lfng,Gpnmb,Itpr1,…
GO:0042995	cell projection	287	2472	3.25e-11	Actr2,Ccl2,Pdgfb,Cd52,Serpinf1,S100a4,Acp2,Tgfb1,Hck,Myo1g,Ndrg2,Cd44,Stx1a,Atp6v1b2,Epha2,Coro1b,Psen2,Vipr2,Atp6v0d1,Apbb1ip,Mertk,Ceacam16,Cybb,Plxnd1,Ncf1,Ctsz,Myh9,Cyba,Cd40,Trpv2,Atp6v1e1,Atp2b1,Cpeb4,Gna13,Slc9a3r1,Evl,Ctla2a,Ctsl,Cdk20,F2rl1,Plk2,Clu,Washc5,Parvb,Alcam,Arhgap31,Hcls1,Mylk,Slc11a2,Rsph3b,Tnfrsf21,Fgd2,Aif1,Diap1,Anxa1,Lpxn,Pcsk5,Pip5k1b,Rin1,Gfra1,Baiap2,Gli1,Nptx1,Casp4,C…	Actr2,Ccl2,Pdgfb,Cd52,Serpinf1,S100a4,Acp2,Tgfb1,Hck,Myo1g,Ndrg2,Cd44,Stx1a,Atp6v1b2,Epha2,Coro1b,Psen2,Vipr2,Atp6v0d1,Apbb1ip,Mertk,Ceacam16,Cybb,Plxnd1,Ncf1,Ctsz,Myh9,Cyba,Cd40,Trpv2,Atp6v1e1,Atp2b1,Cpeb4,Gna13,Slc9a3r1,Evl,Ctla2a,Ctsl,Cdk20,F2rl1,Plk2,Clu,E430025E21Rik,Parvb,Alcam,Arhgap31,Hcls1,Mylk,Slc11a2,Rsph3b,Tnfrsf21,Fgd2,Aif1,Diaph1,Anxa1,Lpxn,Pcsk5,Pip5k1b,Rin1,Gfra1,Baiap2,Gli1,Nptx1…
GO:0043235	receptor complex	74	374	1.96e-10	Itgb2,Acvr1b,Cd44,Epha2,Crlf1,Apbb1ip,Mertk,Plxnd1,Cd40,Osmr,Vdr,Alcam,Csf1r,Gfra1,Il6,Itga8,Itga6,Ltk,Gfra4,Npr1,Il6ra,Tlr2,Sdcbp,Bmpr1b,Olr1,Tnfrsf1a,Il4ra,Itgax,Il13ra1,Itga11,Trf,Bmpr1a,Crlf2,Tie1,Lepr,Ntrk3,Itpr3,Lyn,Lrp1,Tlr4,Plxnb2,Eps8,Abhd12,Cd200r1,Itga2,Cd14,Tlr1,Tlr7,Tlr6,Gabra3,Ticam2,Itgam,Epha1,Csf2ra,Il3ra,Cd74,Ramp1,Plxnc1,B2m,Itga4,Col10a1,Csf3r,Itgb4,Plxdc1,Pex5l,Scimp,Ptk2b,Nr…	Itgb2,Acvr1b,Cd44,Epha2,Crlf1,Apbb1ip,Mertk,Plxnd1,Cd40,Osmr,Vdr,Alcam,Csf1r,Gfra1,Il6,Itga8,Itga6,Ltk,Gfra4,Npr1,Il6ra,Tlr2,Sdcbp,Bmpr1b,Olr1,Tnfrsf1a,Il4ra,Itgax,Il13ra1,Itga11,Trf,Bmpr1a,Crlf2,Tie1,Lepr,Ntrk3,Itpr3,Lyn,Lrp1,Tlr4,Plxnb2,Eps8,Abhd12,Cd200r1,Itga2,Cd14,Tlr1,Tlr7,Tlr6,Gabra3,Ticam2,Itgam,Epha1,Csf2ra,Il3ra,Cd74,Ramp1,Plxnc1,B2m,Itga4,Col10a1,Csf3r,Itgb4,Plxdc1,Pex5l,Scimp,Ptk2b,Nr…
GO:0045121	membrane raft	76	396	3.53e-10	Itgb2,Rgs19,Hck,Abcb4,Hmox1,Psen2,Arid3a,Atp2b1,Slc9a3r1,Tnf,Npc1,Casp8,Rgs16,Sele,Fcgr2b,Tlr2,Fcgr1,Sdcbp,Abca1,Pdpn,Tnfrsf1b,Itpr1,Olr1,Tnfrsf1a,Tpp1,Btk,Anxa2,Csk,Ptgs2,Plvap,Bmpr1a,Lyn,Rap2b,Fam198a,Hpse,Efhd2,Myof,Rftn1,Lat2,Gpc1,Tuba1c,Ltb4r1,Bst2,Cd14,Tlr1,F2r,Tlr6,Cd48,Adam17,Cd8a,Itgam,Pi4k2a,Ppap2c,Unc5b,Fcer1g,Cln3,Scarb1,Plscr1,Kcnd3,Selplg,Nos1,Nfam1,Ptk2b,Cacna1c,Dmd,Cblb,Furin,Erbb…	Itgb2,Rgs19,Hck,Abcb4,Hmox1,Psen2,Arid3a,Atp2b1,Slc9a3r1,Tnf,Npc1,Casp8,Rgs16,Sele,Fcgr2b,Tlr2,Fcgr1,Sdcbp,Abca1,Pdpn,Tnfrsf1b,Itpr1,Olr1,Tnfrsf1a,Tpp1,Btk,Anxa2,Csk,Ptgs2,Plvap,Bmpr1a,Lyn,Rap2b,Fam198a,Hpse,Efhd2,Myof,Rftn1,Lat2,Gpc1,Tuba1c,Ltb4r1,Bst2,Cd14,Tlr1,F2r,Tlr6,Cd48,Adam17,Cd8a,Itgam,Pi4k2a,Plpp2,Unc5b,Fcer1g,Cln3,Scarb1,Plscr1,Kcnd3,Selplg,Nos1,Nfam1,Ptk2b,Cacna1c,Dmd,Cblb,Furin,Erbb4…
GO:0070161	anchoring junction	102	626	5.11e-10	Itgb2,Cdh4,Hck,Rnd1,Abcb4,Vav1,Pvrl4,Epha2,Apbb1ip,Mmp13,Myh9,Cyth1,Cyba,Ywhah,Perp,Tns3,Grb2,Prkch,Evl,Parvb,Arhgap31,Mylk,Lims2,Lpxn,Tmem47,Pkp1,Fam129b,Scn2a1,Itga6,Sdcbp,B4galt1,Fgf13,Was,Pdlim3,Jam3,Myo1e,Itga11,Csk,Cd53,Cdh6,Nexn,Kcnj2,Fermt3,Lyn,Rap2b,Micall2,Cldn22,Lasp1,Ptk7,Ank2,Stard8,Gjb5,Gjb3,Fzd4,Rltpr,Cxcr4,Itga2,Themis,Gja4,Adam10,Rap1b,Gja6,Stx3,Actg1,Tec,Lima1,Pard3b,Frmd4a,Plec…	Itgb2,Cdh4,Hck,Rnd1,Abcb4,Vav1,Nectin4,Epha2,Apbb1ip,Mmp13,Myh9,Cyth1,Cyba,Ywhah,Perp,Tns3,Grb2,Prkch,Evl,Parvb,Arhgap31,Mylk,Lims2,Lpxn,Tmem47,Pkp1,Fam129b,Scn2a1,Itga6,Sdcbp,B4galt1,Fgf13,Was,Pdlim3,Jam3,Myo1e,Itga11,Csk,Cd53,Cdh6,Nexn,Kcnj2,Fermt3,Lyn,Rap2b,Micall2,Cldn22,Lasp1,Ptk7,Ank2,Stard8,Gjb5,Gjb3,Fzd4,Rltpr,Cxcr4,Itga2,Themis,Gja4,Adam10,Rap1b,Gja6,Stx3,Actg1,Tec,Lima1,Pard3b,Frmd4a,Pl…
GO:0120025	plasma membrane bounded cell projection	273	2387	5.49e-10	Actr2,Ccl2,Pdgfb,Cd52,Serpinf1,S100a4,Acp2,Tgfb1,Myo1g,Ndrg2,Cd44,Stx1a,Atp6v1b2,Epha2,Coro1b,Psen2,Vipr2,Atp6v0d1,Apbb1ip,Mertk,Ceacam16,Cybb,Plxnd1,Ncf1,Ctsz,Myh9,Cyba,Cd40,Trpv2,Atp6v1e1,Atp2b1,Cpeb4,Gna13,Slc9a3r1,Evl,Ctla2a,Ctsl,Cdk20,F2rl1,Plk2,Clu,Washc5,Parvb,Alcam,Arhgap31,Hcls1,Mylk,Slc11a2,Rsph3b,Tnfrsf21,Fgd2,Aif1,Diap1,Anxa1,Pcsk5,Pip5k1b,Rin1,Gfra1,Baiap2,Gli1,Nptx1,Casp4,Casp1,Casp…	Actr2,Ccl2,Pdgfb,Cd52,Serpinf1,S100a4,Acp2,Tgfb1,Myo1g,Ndrg2,Cd44,Stx1a,Atp6v1b2,Epha2,Coro1b,Psen2,Vipr2,Atp6v0d1,Apbb1ip,Mertk,Ceacam16,Cybb,Plxnd1,Ncf1,Ctsz,Myh9,Cyba,Cd40,Trpv2,Atp6v1e1,Atp2b1,Cpeb4,Gna13,Slc9a3r1,Evl,Ctla2a,Ctsl,Cdk20,F2rl1,Plk2,Clu,E430025E21Rik,Parvb,Alcam,Arhgap31,Hcls1,Mylk,Slc11a2,Rsph3b,Tnfrsf21,Fgd2,Aif1,Diaph1,Anxa1,Pcsk5,Pip5k1b,Rin1,Gfra1,Baiap2,Gli1,Nptx1,Casp4,Ca…
GO:0005769	early endosome	69	350	1.08e-09	Psen2,Atp6v0d1,Ctss,Cd22,Havcr2,F2rl1,Washc5,Litaf,Slc11a2,Igf2r,Fgd2,Anxa1,Ifitm1,Bok,Rab29,Ehd4,Siglec1,Ptpn1,Vcam1,Atp6v0d2,Rasgef1b,Snx8,Gpnmb,Rab20,Snx20,Anxa2,Snx1,Trf,Ldlrap1,Vps18,Mcoln3,H2-Ab1,Ank2,Lrp1,March1,Tlr4,Rftn1,Cxcr4,Napepld,Neurl3,Rab11fip5,Rin3,F2r,Astn2,Slc39a14,Ticam2,Lipg,Pld4,Rab31,Pi4k2a,Ppap2c,Tom1,Wdr91,Fkbp15,Cln3,Pla2g4e,Atp11a,Ece1,Snx5,Wdfy1,Steap4,Furin,Pld3,Rab4a…	Psen2,Atp6v0d1,Ctss,Cd22,Havcr2,F2rl1,E430025E21Rik,Litaf,Slc11a2,Igf2r,Fgd2,Anxa1,Ifitm1,Bok,Rab29,Ehd4,Siglec1,Ptpn1,Vcam1,Atp6v0d2,Rasgef1b,Snx8,Gpnmb,Rab20,Snx20,Anxa2,Snx1,Trf,Ldlrap1,Vps18,Mcoln3,H2-Ab1,Ank2,Lrp1,March1,Tlr4,Rftn1,Cxcr4,Napepld,Neurl3,Rab11fip5,Rin3,F2r,Astn2,Slc39a14,Ticam2,Lipg,Pld4,Rab31,Pi4k2a,Plpp2,Tom1,Wdr91,Fkbp15,Cln3,Pla2g4e,Atp11a,Ece1,Snx5,Wdfy1,Steap4,Furin,Pld3…
GO:0015629	actin cytoskeleton	81	458	2.19e-09	Actr2,Rnd1,Myo1g,Tpm4,Abcb4,Stx1a,Coro1b,Myh9,Cyba,Cap2,Parvb,Hcls1,Mylk,Aif1,Anxa1,Lpxn,Baiap2,Mlph,Abl2,Gsn,Wisp2,Vcam1,Tpm2,Mtpn,Was,Pdlim3,Cotl1,Jam3,Myo1e,Vps18,Nexn,Fermt3,Micall2,Lasp1,Sh3pxd2b,Dennd2a,Cobl,Myo16,Rltpr,Pstpip1,Lmod1,Vill,Cdc42ep3,Adam17,Ppp1r12a,Rara,Actg1,Myom1,Lima1,Cttnbp2nl,Arpc5,Enah,Whrn,Arpc1b,Myo1f,Myl9,Myh11,Fyb,Filip1,Gas2l3,Limch1,Dstn,Arpc3,Fmn1,Myh10,Adam8,Syn…	Actr2,Rnd1,Myo1g,Tpm4,Abcb4,Stx1a,Coro1b,Myh9,Cyba,Cap2,Parvb,Hcls1,Mylk,Aif1,Anxa1,Lpxn,Baiap2,Mlph,Abl2,Gsn,Wisp2,Vcam1,Tpm2,Mtpn,Was,Pdlim3,Cotl1,Jam3,Myo1e,Vps18,Nexn,Fermt3,Micall2,Lasp1,Sh3pxd2b,Dennd2a,Cobl,Myo16,Rltpr,Pstpip1,Lmod1,Vill,Cdc42ep3,Adam17,Ppp1r12a,Rara,Actg1,Myom1,Lima1,Cttnbp2nl,Arpc5,Enah,Whrn,Arpc1b,Myo1f,Myl9,Myh11,Fyb,Filip1,Gas2l3,Limch1,Dstn,Arpc3,Fmn1,Myh10,Adam8,Syn…
GO:0005783	endoplasmic reticulum	169	1311	3.46e-09	Ccl2,Ern1,Col1a1,Casq1,Man1a,Calr,Plod3,Crabp2,Hmox1,Elovl1,Tmem189,Tmem110,P4ha1,Psen2,Cybb,Ncf1,Ctsz,Cyba,Vmp1,Plod1,Dnase1l1,Cpeb4,Npc2,Vash1,Edn1,Samd8,Clu,Loxl2,Cln5,Fam134b,Washc5,Sdf2l1,Xdh,H2-K1,Npc1,Pcsk5,Tmem132a,Esyt1,Baiap2,Cyp2e1,Ifitm3,Gusb,Casp4,Bok,Cln8,Ccdc3,Itga8,Cers6,Ehd4,Ltk,Ptpn1,Bche,Vcam1,Rnf19b,Hsd17b11,Itpr1,Rtn2,Dmpk,Ctsc,Acer3,Acsl4,B3gnt3,Ptgs2,Zc3h12a,Kcnj2,Uggt1,Itp…	Ccl2,Ern1,Col1a1,Casq1,Man1a,Calr,Plod3,Crabp2,Hmox1,Elovl1,Tmem189,Tmem110,P4ha1,Psen2,Cybb,Ncf1,Ctsz,Cyba,Vmp1,Plod1,Dnase1l1,Cpeb4,Npc2,Vash1,Edn1,Samd8,Clu,Loxl2,Cln5,Fam134b,E430025E21Rik,Sdf2l1,Xdh,H2-K1,Npc1,Pcsk5,Tmem132a,Esyt1,Baiap2,Cyp2e1,Ifitm3,Gusb,Casp4,Bok,Cln8,Ccdc3,Itga8,Cers6,Ehd4,Ltk,Ptpn1,Bche,Vcam1,Rnf19b,Hsd17b11,Itpr1,Rtn2,Dmpk,Ctsc,Acer3,Acsl4,B3gnt3,Ptgs2,Zc3h12a,Kcnj2,Ug…
GO:0043005	neuron projection	190	1583	4.14e-08	Ccl2,Pdgfb,Serpinf1,S100a4,Acp2,Tgfb1,Ndrg2,Stx1a,Epha2,Psen2,Atp6v0d1,Mertk,Ceacam16,Cybb,Ncf1,Ctsz,Cyba,Cd40,Trpv2,Atp2b1,Cpeb4,Slc9a3r1,Ctla2a,Ctsl,Plk2,Clu,Washc5,Alcam,Hcls1,Tnfrsf21,Diap1,Pcsk5,Rin1,Gfra1,Baiap2,Nptx1,Casp4,Casp1,Casp8,Htr2b,Mlph,Rab17,Arl8a,Abl2,Fcgr2b,Itga8,Scn2a1,Mylk2,Kif3b,Ptbp2,Bmpr1b,Txn1,Prkaa2,Tnfrsf1b,Kcnq4,Sema3a,P2rx4,Mtpn,Slc6a6,Itpr1,Vamp1,Tnfrsf1a,Cyfip1,Acan…	Ccl2,Pdgfb,Serpinf1,S100a4,Acp2,Tgfb1,Ndrg2,Stx1a,Epha2,Psen2,Atp6v0d1,Mertk,Ceacam16,Cybb,Ncf1,Ctsz,Cyba,Cd40,Trpv2,Atp2b1,Cpeb4,Slc9a3r1,Ctla2a,Ctsl,Plk2,Clu,E430025E21Rik,Alcam,Hcls1,Tnfrsf21,Diaph1,Pcsk5,Rin1,Gfra1,Baiap2,Nptx1,Casp4,Casp1,Casp8,Htr2b,Mlph,Rab17,Arl8a,Abl2,Fcgr2b,Itga8,Scn2a1,Mylk2,Kif3b,Ptbp2,Bmpr1b,Txn1,Prkaa2,Tnfrsf1b,Kcnq4,Sema3a,P2rx4,Mtpn,Slc6a6,Itpr1,Vamp1,Tnfrsf1a,Cyf…
GO:0030139	endocytic vesicle	45	195	4.98e-08	Ccl2,Calr,Cybb,Evl,Igf2r,H2-K1,Fth1,Slc11a1,Rab17,Gsn,Ehd4,Tlr2,Abca1,Was,Lamp1,Rab20,Myo1e,Trf,Rab8b,Lamp2,Nod1,Rab11fip5,Tlr1,Tlr7,Tlr6,Cemip,Rab7b,Pld4,Rab31,Actg1,Tlr9,Ap2s1,Ftl1,B2m,H2-T23,Adam8,Scimp,Arrb2,Mpeg1,Capg,Syk,Unc93b1,Stxbp2,Sphk1,H2-D1	Ccl2,Calr,Cybb,Evl,Igf2r,H2-K1,Fth1,Slc11a1,Rab17,Gsn,Ehd4,Tlr2,Abca1,Was,Lamp1,Rab20,Myo1e,Trf,Rab8b,Lamp2,Nod1,Rab11fip5,Tlr1,Tlr7,Tlr6,Cemip,Rab7b,Pld4,Rab31,Actg1,Tlr9,Ap2s1,Ftl1,B2m,H2-T23,Adam8,Scimp,Arrb2,Mpeg1,Capg,Syk,Unc93b1,Stxbp2,Sphk1,H2-D1
GO:0045335	phagocytic vesicle	33	112	5.41e-08	Calr,Cybb,Evl,H2-K1,Slc11a1,Gsn,Tlr2,Abca1,Was,Lamp1,Rab20,Rab8b,Lamp2,Nod1,Rab11fip5,Tlr1,Tlr7,Tlr6,Rab7b,Pld4,Rab31,Actg1,Tlr9,B2m,H2-T23,Adam8,Scimp,Mpeg1,Capg,Syk,Unc93b1,Stxbp2,H2-D1	Calr,Cybb,Evl,H2-K1,Slc11a1,Gsn,Tlr2,Abca1,Was,Lamp1,Rab20,Rab8b,Lamp2,Nod1,Rab11fip5,Tlr1,Tlr7,Tlr6,Rab7b,Pld4,Rab31,Actg1,Tlr9,B2m,H2-T23,Adam8,Scimp,Mpeg1,Capg,Syk,Unc93b1,Stxbp2,H2-D1
GO:0031090	organelle membrane	313	2973	6.03e-08	Ern1,Acp2,Pla1a,Tbxas1,Casq1,Cyp4f18,Abcb4,Man1a,Calr,Bid,Plod3,Stx1a,Hmox1,Elovl1,Tmem189,Tmem110,B4galnt1,Neu1,Clic1,M6pr,Psen2,Mcoln2,Atp6v0d1,Slc25a13,Vmp1,Nos2,Plod1,Tmpo,Dram1,Gnptab,Gdpd1,Abca8b,Grb2,Sptlc2,Degs2,Gpr137b,Samd8,Anxa8,Slc25a30,Clu,Cln5,Fam134b,Atp6v1c1,Litaf,Mpv17l,Sdf2l1,Slc11a2,Nagpa,Igf2r,Fgd2,Abcg1,Atp6v0c,Tmem8,Tmem178,H2-K1,Npc1,Anxa1,Pcsk5,Tmem132a,Slc15a3,Slc25a45,Ma…	Ern1,Acp2,Pla1a,Tbxas1,Casq1,Cyp4f18,Abcb4,Man1a,Calr,Bid,Plod3,Stx1a,Hmox1,Elovl1,Tmem189,Tmem110,B4galnt1,Neu1,Clic1,M6pr,Psen2,Mcoln2,Atp6v0d1,Slc25a13,Vmp1,Nos2,Plod1,Tmpo,Dram1,Gnptab,Gdpd1,Abca8b,Grb2,Sptlc2,Degs2,Gpr137b,Samd8,Anxa8,Slc25a30,Clu,Cln5,Fam134b,Atp6v1c1,Litaf,Mpv17l,Sdf2l1,Slc11a2,Nagpa,Igf2r,Fgd2,Abcg1,Atp6v0c,Tmem8,Tmem178,H2-K1,Npc1,Anxa1,Pcsk5,Tmem132a,Slc15a3,Slc25a45,Ma…
GO:0005794	Golgi apparatus	173	1412	6.11e-08	Sost,Col1a1,Hck,Casq1,Abcb4,Man1a,Calr,Ndrg2,Plod3,Cd44,B4galnt1,M6pr,Psen2,Mmp13,Cybb,Ncf1,Cyba,Perp,Gnptab,Glt8d2,Sdc1,Grb2,Cpd,Samd8,Cln5,Fam134b,Litaf,Slc11a2,Nagpa,Igf2r,Nfkbie,Abcg1,Atp6v0c,H2-K1,Npc1,Pcsk5,Tmem132a,Map4k2,Gfra1,Baiap2,Cyp2e1,Chst10,Bok,Rab29,Grb14,Dpp7,Rassf2,Nbea,Nras,Vcam1,Tlr2,Abca1,B4galt1,Glipr2,Prkaa2,Lfng,Tnfrsf1a,Ctsc,Xylt1,Acer3,Tpp1,Mst4,Itm2a,Gla,Rab20,Galnt7,B3…	Sost,Col1a1,Hck,Casq1,Abcb4,Man1a,Calr,Ndrg2,Plod3,Cd44,B4galnt1,M6pr,Psen2,Mmp13,Cybb,Ncf1,Cyba,Perp,Gnptab,Glt8d2,Sdc1,Grb2,Cpd,Samd8,Cln5,Fam134b,Litaf,Slc11a2,Nagpa,Igf2r,Nfkbie,Abcg1,Atp6v0c,H2-K1,Npc1,Pcsk5,Tmem132a,Map4k2,Gfra1,Baiap2,Cyp2e1,Chst10,Bok,Rab29,Grb14,Dpp7,Rassf2,Nbea,Nras,Vcam1,Tlr2,Abca1,B4galt1,Glipr2,Prkaa2,Lfng,Tnfrsf1a,Ctsc,Xylt1,Acer3,Tpp1,Stk26,Itm2a,Gla,Rab20,Galnt7,B…
GO:0036477	somatodendritic compartment	141	1080	6.39e-08	Ccl2,Pdgfb,Serpinf1,Tgfb1,Psen2,Cybb,Ncf1,Cyba,Cd40,Cd22,Atp2b1,Txnrd1,Cpeb4,Ctla2a,Ctsl,Plk2,Clu,Washc5,Pde1b,Alcam,Hcls1,Aif1,Tnf,Pcsk5,Rin1,Gfra1,Baiap2,Ccr1,Casp4,Htr2b,Mlph,Rab17,Abl2,Fcgr2b,Itga8,Mylk2,Il6ra,Ptbp2,Bmpr1b,Txn1,Prkaa2,Tnfrsf1b,Sema3a,P2rx4,Itpr1,Cyfip1,Acan,Rgs10,Fgf13,Acsl4,Lamp1,Cx3cl1,Mmp3,Snx1,Pnmt,Bmpr1a,Slc38a7,Prex1,Kcnj2,Itpr3,Mgat5,Tnn,Atp13a2,Shtn1,Lrp1,Cobl,Gpc1,Kc…	Ccl2,Pdgfb,Serpinf1,Tgfb1,Psen2,Cybb,Ncf1,Cyba,Cd40,Cd22,Atp2b1,Txnrd1,Cpeb4,Ctla2a,Ctsl,Plk2,Clu,E430025E21Rik,Pde1b,Alcam,Hcls1,Aif1,Tnf,Pcsk5,Rin1,Gfra1,Baiap2,Ccr1,Casp4,Htr2b,Mlph,Rab17,Abl2,Fcgr2b,Itga8,Mylk2,Il6ra,Ptbp2,Bmpr1b,Txn1,Prkaa2,Tnfrsf1b,Sema3a,P2rx4,Itpr1,Cyfip1,Acan,Rgs10,Fgf13,Acsl4,Lamp1,Cx3cl1,Mmp3,Snx1,Pnmt,Bmpr1a,Slc38a7,Prex1,Kcnj2,Itpr3,Mgat5,Tnn,Atp13a2,Shtn1,Lrp1,Cobl,…
GO:0098590	plasma membrane region	163	1310	6.94e-08	Itgb2,Pdgfb,Gm2a,Slc7a7,Hck,Cyp4f18,Abcb4,Cd44,Stx1a,Hmox1,Ctsb,Atp6v1b2,Epha2,Psen2,Atp6v0d1,Plxnd1,Ctsk,Myh9,Cyth1,Cyba,Atp6v1e1,Atp2b1,Gna13,Slc9a3r1,Abcc3,Ctsl,Osmr,Slc7a8,Lrp12,Hcls1,Mylk,Slc11a2,Slc22a1,Fgd2,Aif1,Diap1,Anxa1,Map4k2,Baiap2,Rab17,Sele,Itga8,Scn2a1,Itga6,Nbea,Il6ra,Atp6v0d2,Abca1,B4galt1,Prkaa2,Pdpn,Kcnq4,Fgr,Cd38,Slc6a6,Itpr1,Sspn,Pianp,Atp6ap2,Mst4,Slc6a8,St14,Anxa2,Nt5e,Pik…	Itgb2,Pdgfb,Gm2a,Slc7a7,Hck,Cyp4f18,Abcb4,Cd44,Stx1a,Hmox1,Ctsb,Atp6v1b2,Epha2,Psen2,Atp6v0d1,Plxnd1,Ctsk,Myh9,Cyth1,Cyba,Atp6v1e1,Atp2b1,Gna13,Slc9a3r1,Abcc3,Ctsl,Osmr,Slc7a8,Lrp12,Hcls1,Mylk,Slc11a2,Slc22a1,Fgd2,Aif1,Diaph1,Anxa1,Map4k2,Baiap2,Rab17,Sele,Itga8,Scn2a1,Itga6,Nbea,Il6ra,Atp6v0d2,Abca1,B4galt1,Prkaa2,Pdpn,Kcnq4,Fgr,Cd38,Slc6a6,Itpr1,Sspn,Pianp,Atp6ap2,Stk26,Slc6a8,St14,Anxa2,Nt5e,P…
GO:0098796	membrane protein complex	141	1083	7.22e-08	Itgb2,Cdh4,Acvr1b,Ern1,Calr,Stx1a,Atp6v1b2,Clic1,Atp6v0d1,Apbb1ip,Cybb,Ncf1,Cyba,Cd40,Atp6v1e1,Noxo1,Gna13,Sntg2,Slc9a3r1,Grb2,Pik3r5,Sptlc2,Osmr,Atp6v1c1,Alcam,Igf2r,Atp6v0c,H2-K1,Gfra1,Il6,Casp8,Tmem206,Itga8,Scn2a1,Itga6,Chmp4c,Il6ra,Vcam1,Tlr2,Ccdc109b,Atp6v0d2,Sdcbp,Kcnq4,Necap2,Snx8,Slc6a6,Sspn,Vamp1,Itgax,Atp6ap2,Emc8,Itga11,Snx1,Pik3cb,Trf,Vps18,H2-DMa,Cdh6,Kcnj2,Ttyh3,Ttyh2,Lyn,AA467197,…	Itgb2,Cdh4,Acvr1b,Ern1,Calr,Stx1a,Atp6v1b2,Clic1,Atp6v0d1,Apbb1ip,Cybb,Ncf1,Cyba,Cd40,Atp6v1e1,Noxo1,Gna13,Sntg2,Slc9a3r1,Grb2,Pik3r5,Sptlc2,Osmr,Atp6v1c1,Alcam,Igf2r,Atp6v0c,H2-K1,Gfra1,Il6,Casp8,Tmem206,Itga8,Scn2a1,Itga6,Chmp4c,Il6ra,Vcam1,Tlr2,Ccdc109b,Atp6v0d2,Sdcbp,Kcnq4,Necap2,Snx8,Slc6a6,Sspn,Vamp1,Itgax,Atp6ap2,Emc8,Itga11,Snx1,Pik3cb,Trf,Vps18,H2-DMa,Cdh6,Kcnj2,Ttyh3,Ttyh2,Lyn,AA467197,…
GO:0005581	collagen trimer	27	78	9.15e-08	Col1a1,Col2a1,Emilin2,Msr1,Col24a1,C1qc,C1qb,Lum,Scara3,C1qa,C1qtnf2,Gldn,Cthrc1,Col8a2,Col12a1,Col5a2,Col4a4,Col3a1,Col8a1,Col6a6,Col10a1,Colq,Col4a3,C1qtnf5,Col19a1,Col6a4,Col6a5	Col1a1,Col2a1,Emilin2,Msr1,Col24a1,C1qc,C1qb,Lum,Scara3,C1qa,C1qtnf2,Gldn,Cthrc1,Col8a2,Col12a1,Col5a2,Col4a4,Col3a1,Col8a1,Col6a6,Col10a1,Colq,Col4a3,C1qtnf5,Col19a1,Col6a4,Col6a5
GO:0031252	cell leading edge	73	438	1.55e-07	Actr2,Myo1g,Cd44,Atp6v1b2,Epha2,Coro1b,Apbb1ip,Plxnd1,Myh9,Trpv2,Atp2b1,Slc9a3r1,Evl,Parvb,Arhgap31,Hcls1,Mylk,Fgd2,Aif1,Diap1,Baiap2,Abl2,Itga8,Gsn,Pdpn,Fgr,Cyfip1,Atp6ap2,Anxa2,Snx1,Mcoln3,Shtn1,Cobl,Tlr4,Rltpr,Eps8,Cxcr4,Pstpip1,Abi3,Gabra3,Slc39a6,Iqgap2,Stx3,Rock1,Lima1,Cttnbp2nl,Arpc5,Enah,Ptprz1,Piezo1,Mefv,Arpc3,Myh10,Plek,Pip5k1c,Ctnna3,Unc5c,Itgb4,Scimp,Gas7,Snx5,Ptk2b,Frmd4b,Rasgrp2,Dm…	Actr2,Myo1g,Cd44,Atp6v1b2,Epha2,Coro1b,Apbb1ip,Plxnd1,Myh9,Trpv2,Atp2b1,Slc9a3r1,Evl,Parvb,Arhgap31,Hcls1,Mylk,Fgd2,Aif1,Diaph1,Baiap2,Abl2,Itga8,Gsn,Pdpn,Fgr,Cyfip1,Atp6ap2,Anxa2,Snx1,Mcoln3,Shtn1,Cobl,Tlr4,Rltpr,Eps8,Cxcr4,Pstpip1,Abi3,Gabra3,Slc39a6,Iqgap2,Stx3,Rock1,Lima1,Cttnbp2nl,Arpc5,Enah,Ptprz1,Piezo1,Mefv,Arpc3,Myh10,Plek,Pip5k1c,Ctnna3,Unc5c,Itgb4,Scimp,Gas7,Snx5,Ptk2b,Frmd4b,Rasgrp2,D…
GO:0005911	cell-cell junction	78	489	2.49e-07	Cdh4,Rnd1,Abcb4,Vav1,Pvrl4,Epha2,Mmp13,Myh9,Cyth1,Ywhah,Perp,Grb2,Prkch,Mylk,Lims2,Tmem47,Pkp1,Fam129b,Scn2a1,Itga6,Sdcbp,B4galt1,Fgf13,Was,Pdlim3,Jam3,Myo1e,Csk,Cd53,Cdh6,Nexn,Kcnj2,Lyn,Rap2b,Micall2,Cldn22,Ptk7,Ank2,Gjb5,Gjb3,Fzd4,Rltpr,Cxcr4,Themis,Gja4,Adam10,Rap1b,Gja6,Stx3,Actg1,Tec,Pard3b,Frmd4a,Cadm1,Scn1b,P2rx7,Fmn1,Itga4,Pkp4,Mpdz,Pip5k1c,Ctnna3,Gjb4,Arhgap17,Gjc1,Plxdc1,Hpn,Frmd4b,C1qt…	Cdh4,Rnd1,Abcb4,Vav1,Nectin4,Epha2,Mmp13,Myh9,Cyth1,Ywhah,Perp,Grb2,Prkch,Mylk,Lims2,Tmem47,Pkp1,Fam129b,Scn2a1,Itga6,Sdcbp,B4galt1,Fgf13,Was,Pdlim3,Jam3,Myo1e,Csk,Cd53,Cdh6,Nexn,Kcnj2,Lyn,Rap2b,Micall2,Cldn22,Ptk7,Ank2,Gjb5,Gjb3,Fzd4,Rltpr,Cxcr4,Themis,Gja4,Adam10,Rap1b,Gja6,Stx3,Actg1,Tec,Pard3b,Frmd4a,Cadm1,Scn1b,P2rx7,Fmn1,Itga4,Pkp4,Mpdz,Pip5k1c,Ctnna3,Gjb4,Arhgap17,Gjc1,Plxdc1,Hpn,Frmd4b,C1…
GO:0043025	neuronal cell body	104	743	4.08e-07	Ccl2,Pdgfb,Serpinf1,Tgfb1,Psen2,Cybb,Ncf1,Cyba,Cd40,Cd22,Atp2b1,Txnrd1,Ctsl,Washc5,Pde1b,Alcam,Aif1,Tnf,Pcsk5,Rin1,Gfra1,Baiap2,Ccr1,Casp4,Htr2b,Rab17,Itga8,Mylk2,Il6ra,Ptbp2,Bmpr1b,Txn1,Prkaa2,Tnfrsf1b,P2rx4,Itpr1,Cyfip1,Acan,Rgs10,Acsl4,Lamp1,Cx3cl1,Pnmt,Bmpr1a,Slc38a7,Kcnj2,Itpr3,Mgat5,Tnn,Atp13a2,Shtn1,Lrp1,Cobl,Gpc1,Kcnab1,Igf1,Ric3,Naip5,Camk2n1,Pgr,Adam10,Cx3cr1,Astn2,Rgs7bp,Kcnip1,Pi4k2a,…	Ccl2,Pdgfb,Serpinf1,Tgfb1,Psen2,Cybb,Ncf1,Cyba,Cd40,Cd22,Atp2b1,Txnrd1,Ctsl,E430025E21Rik,Pde1b,Alcam,Aif1,Tnf,Pcsk5,Rin1,Gfra1,Baiap2,Ccr1,Casp4,Htr2b,Rab17,Itga8,Mylk2,Il6ra,Ptbp2,Bmpr1b,Txn1,Prkaa2,Tnfrsf1b,P2rx4,Itpr1,Cyfip1,Acan,Rgs10,Acsl4,Lamp1,Cx3cl1,Pnmt,Bmpr1a,Slc38a7,Kcnj2,Itpr3,Mgat5,Tnn,Atp13a2,Shtn1,Lrp1,Cobl,Gpc1,Kcnab1,Igf1,Ric3,Naip5,Camk2n1,Pgr,Adam10,Cx3cr1,Astn2,Rgs7bp,Kcnip1,…
GO:0030027	lamellipodium	43	202	7.33e-07	Actr2,Myo1g,Cd44,Epha2,Coro1b,Apbb1ip,Plxnd1,Trpv2,Evl,Parvb,Arhgap31,Hcls1,Mylk,Aif1,Abl2,Gsn,Pdpn,Cyfip1,Snx1,Shtn1,Rltpr,Pstpip1,Abi3,Slc39a6,Iqgap2,Stx3,Rock1,Cttnbp2nl,Arpc5,Enah,Ptprz1,Piezo1,Mefv,Arpc3,Myh10,Ctnna3,Unc5c,Ptk2b,Dmd,Capg,Cfl1,Stxbp2,Actr3	Actr2,Myo1g,Cd44,Epha2,Coro1b,Apbb1ip,Plxnd1,Trpv2,Evl,Parvb,Arhgap31,Hcls1,Mylk,Aif1,Abl2,Gsn,Pdpn,Cyfip1,Snx1,Shtn1,Rltpr,Pstpip1,Abi3,Slc39a6,Iqgap2,Stx3,Rock1,Cttnbp2nl,Arpc5,Enah,Ptprz1,Piezo1,Mefv,Arpc3,Myh10,Ctnna3,Unc5c,Ptk2b,Dmd,Capg,Cfl1,Stxbp2,Actr3
GO:0043226	organelle	978	11550	8.03e-07	Actr2,Ccl2,Gm2a,Cd52,Serpinf1,S100a4,Ern1,Cfp,Tubb6,Sost,Vwa5a,Col1a1,Ell2,Srpk3,Pnck,Acp2,Spi1,Napsa,Rgs19,Tgfb1,Pla1a,Lamb1,Tbxas1,Hck,Rnd1,Myo1g,Casq1,Cyp4f18,Tpm4,Abcb4,Man1a,Dnase2a,Calr,Ssbp2,Irf5,Bid,Ndrg2,Plod3,Crabp2,Cstb,Cd44,Stx1a,Hmox1,Mmp12,Ctsb,Atp6v1b2,Tep1,Elovl1,Adamts4,Tmem189,Tmem110,Aprt,Pip4k2a,B4galnt1,Neu1,Clic1,M6pr,Elk3,Coro1b,Mnda,P4ha1,Oit3,Psen2,Mcoln2,Vipr2,Atp6v0d1,A…	Actr2,Ccl2,Gm2a,Cd52,Serpinf1,S100a4,Ern1,Cfp,Tubb6,Sost,Vwa5a,Col1a1,Ell2,Srpk3,Pnck,Acp2,Spi1,Napsa,Rgs19,Tgfb1,Pla1a,Lamb1,Tbxas1,Hck,Rnd1,Myo1g,Casq1,Cyp4f18,Tpm4,Abcb4,Man1a,Dnase2a,Calr,Ssbp2,Irf5,Bid,Ndrg2,Plod3,Crabp2,Cstb,Cd44,Stx1a,Hmox1,Mmp12,Ctsb,Atp6v1b2,Tep1,Elovl1,Adamts4,Tmem189,Tmem110,Aprt,Pip4k2a,B4galnt1,Neu1,Clic1,M6pr,Elk3,Coro1b,Mnda,P4ha1,Oit3,Psen2,Mcoln2,Vipr2,Atp6v0d1,A…
GO:0044297	cell body	112	836	8.69e-07	Ccl2,Pdgfb,Serpinf1,Tgfb1,Psen2,Cybb,Ncf1,Cyba,Cd40,Trpv2,Cd22,Atp2b1,Txnrd1,Ctsl,Washc5,Pde1b,Alcam,Aif1,Tnf,Pcsk5,Rin1,Gfra1,Baiap2,Ccr1,Casp4,Casp8,Htr2b,Rab17,Fcgr2b,Itga8,Mylk2,Il6ra,Tlr2,Ptbp2,Bmpr1b,Txn1,Prkaa2,Tnfrsf1b,P2rx4,Itpr1,Cyfip1,Acan,Rgs10,Atp6ap2,Acsl4,Lamp1,Cx3cl1,Mmp3,Pnmt,Bmpr1a,Slc38a7,Kcnj2,Itpr3,Mgat5,Tnn,Atp13a2,Shtn1,Lrp1,Cobl,Gpc1,Atp1b2,Kcnab1,Igf1,Ric3,Naip5,Camk2n1,P…	Ccl2,Pdgfb,Serpinf1,Tgfb1,Psen2,Cybb,Ncf1,Cyba,Cd40,Trpv2,Cd22,Atp2b1,Txnrd1,Ctsl,E430025E21Rik,Pde1b,Alcam,Aif1,Tnf,Pcsk5,Rin1,Gfra1,Baiap2,Ccr1,Casp4,Casp8,Htr2b,Rab17,Fcgr2b,Itga8,Mylk2,Il6ra,Tlr2,Ptbp2,Bmpr1b,Txn1,Prkaa2,Tnfrsf1b,P2rx4,Itpr1,Cyfip1,Acan,Rgs10,Atp6ap2,Acsl4,Lamp1,Cx3cl1,Mmp3,Pnmt,Bmpr1a,Slc38a7,Kcnj2,Itpr3,Mgat5,Tnn,Atp13a2,Shtn1,Lrp1,Cobl,Gpc1,Atp1b2,Kcnab1,Igf1,Ric3,Naip5,Ca…
GO:0010008	endosome membrane	65	392	1.19e-06	Mcoln2,Anxa8,Litaf,Slc11a2,Fgd2,Npc1,Anxa1,Ifitm3,Plekhb2,Slc11a1,Bok,Rab17,Arl8a,Mrc1,Grb14,Ehd4,Chmp4c,Snx8,Gpnmb,Lamp1,Snx20,Anxa2,Snx1,Scamp5,Vps18,H2-DMa,Mcoln3,Rap2b,Atp13a2,Rhov,Tlr13,March1,Spns2,Plekhm1,Lamp2,Napepld,Rap2a,Rab11fip5,Tpcn2,Tlr7,Slc39a14,Pi4k2a,Ppap2c,H2-Eb1,Wdr91,Plekhm2,Cln3,Pla2g4e,Ncf4,Cd63,Pip5k1c,Cd68,Snx5,Tlr8,Steap3,H2-DMb1,Steap4,Slc29a3,Furin,Pld3,Rab4a,Ctsd,Sphk…	Mcoln2,Anxa8,Litaf,Slc11a2,Fgd2,Npc1,Anxa1,Ifitm3,Plekhb2,Slc11a1,Bok,Rab17,Arl8a,Mrc1,Grb14,Ehd4,Chmp4c,Snx8,Gpnmb,Lamp1,Snx20,Anxa2,Snx1,Scamp5,Vps18,H2-DMa,Mcoln3,Rap2b,Atp13a2,Rhov,Tlr13,March1,Spns2,Plekhm1,Lamp2,Napepld,Rap2a,Rab11fip5,Tpcn2,Tlr7,Slc39a14,Pi4k2a,Plpp2,H2-Eb1,Wdr91,Plekhm2,Cln3,Pla2g4e,Ncf4,Cd63,Pip5k1c,Cd68,Snx5,Tlr8,Steap3,H2-DMb1,Steap4,Slc29a3,Furin,Pld3,Rab4a,Ctsd,Sphk1…
GO:0043229	intracellular organelle	942	11084	1.19e-06	Actr2,Ccl2,Gm2a,Serpinf1,S100a4,Ern1,Cfp,Tubb6,Sost,Vwa5a,Col1a1,Ell2,Srpk3,Pnck,Acp2,Spi1,Napsa,Rgs19,Tgfb1,Pla1a,Lamb1,Hck,Rnd1,Myo1g,Casq1,Cyp4f18,Tpm4,Abcb4,Man1a,Dnase2a,Calr,Ssbp2,Irf5,Bid,Ndrg2,Plod3,Crabp2,Cstb,Cd44,Stx1a,Hmox1,Mmp12,Ctsb,Atp6v1b2,Tep1,Elovl1,Adamts4,Tmem189,Tmem110,Aprt,Pip4k2a,B4galnt1,Neu1,Clic1,M6pr,Elk3,Coro1b,Mnda,P4ha1,Oit3,Psen2,Mcoln2,Atp6v0d1,Apbb1ip,Ppp1cb,Galn…	Actr2,Ccl2,Gm2a,Serpinf1,S100a4,Ern1,Cfp,Tubb6,Sost,Vwa5a,Col1a1,Ell2,Srpk3,Pnck,Acp2,Spi1,Napsa,Rgs19,Tgfb1,Pla1a,Lamb1,Hck,Rnd1,Myo1g,Casq1,Cyp4f18,Tpm4,Abcb4,Man1a,Dnase2a,Calr,Ssbp2,Irf5,Bid,Ndrg2,Plod3,Crabp2,Cstb,Cd44,Stx1a,Hmox1,Mmp12,Ctsb,Atp6v1b2,Tep1,Elovl1,Adamts4,Tmem189,Tmem110,Aprt,Pip4k2a,B4galnt1,Neu1,Clic1,M6pr,Elk3,Coro1b,Mnda,P4ha1,Oit3,Psen2,Mcoln2,Atp6v0d1,Apbb1ip,Ppp1cb,Galn…
GO:0005770	late endosome	49	258	1.65e-06	M6pr,Ctss,Lgmn,Anxa8,Litaf,Slc11a2,Igf2r,Npc1,Gfra1,Ifitm3,Slc11a1,Arl8a,Siglec1,Chmp4c,Rasgef1b,Lamp1,Anxa2,Trf,Mfsd12,Vps18,H2-DMa,Mcoln3,Atp13a2,H2-Ab1,March1,Grn,Bst2,Lamp2,Cxcr4,F2r,Rab7b,Astn2,Slc39a14,Ticam2,H2-Eb1,Wdr91,Cln3,Cd74,Cd63,Psap,Cd68,Steap3,Rnf128,H2-DMb1,Slc29a3,Pld3,Myo5a,Apoe,Wdr81	M6pr,Ctss,Lgmn,Anxa8,Litaf,Slc11a2,Igf2r,Npc1,Gfra1,Ifitm3,Slc11a1,Arl8a,Siglec1,Chmp4c,Rasgef1b,Lamp1,Anxa2,Trf,Mfsd12,Vps18,H2-DMa,Mcoln3,Atp13a2,H2-Ab1,March1,Grn,Bst2,Lamp2,Cxcr4,F2r,Rab7b,Astn2,Slc39a14,Ticam2,H2-Eb1,Wdr91,Cln3,Cd74,Cd63,Psap,Cd68,Steap3,Rnf128,H2-DMb1,Slc29a3,Pld3,Myo5a,Apoe,Wdr81
GO:0043227	membrane-bounded organelle	885	10370	3.11e-06	Actr2,Ccl2,Gm2a,Serpinf1,S100a4,Ern1,Cfp,Sost,Vwa5a,Col1a1,Ell2,Srpk3,Pnck,Acp2,Spi1,Napsa,Rgs19,Tgfb1,Pla1a,Lamb1,Tbxas1,Hck,Rnd1,Myo1g,Casq1,Cyp4f18,Abcb4,Man1a,Dnase2a,Calr,Ssbp2,Irf5,Bid,Ndrg2,Plod3,Crabp2,Cstb,Cd44,Stx1a,Hmox1,Mmp12,Ctsb,Atp6v1b2,Tep1,Elovl1,Adamts4,Tmem189,Tmem110,Aprt,Pip4k2a,B4galnt1,Neu1,Clic1,M6pr,Elk3,Mnda,P4ha1,Oit3,Psen2,Mcoln2,Atp6v0d1,Ppp1cb,Galns,Slc25a13,Mmp13,Cy…	Actr2,Ccl2,Gm2a,Serpinf1,S100a4,Ern1,Cfp,Sost,Vwa5a,Col1a1,Ell2,Srpk3,Pnck,Acp2,Spi1,Napsa,Rgs19,Tgfb1,Pla1a,Lamb1,Tbxas1,Hck,Rnd1,Myo1g,Casq1,Cyp4f18,Abcb4,Man1a,Dnase2a,Calr,Ssbp2,Irf5,Bid,Ndrg2,Plod3,Crabp2,Cstb,Cd44,Stx1a,Hmox1,Mmp12,Ctsb,Atp6v1b2,Tep1,Elovl1,Adamts4,Tmem189,Tmem110,Aprt,Pip4k2a,B4galnt1,Neu1,Clic1,M6pr,Elk3,Mnda,P4ha1,Oit3,Psen2,Mcoln2,Atp6v0d1,Ppp1cb,Galns,Slc25a13,Mmp13,Cy…
GO:0048471	perinuclear region of cytoplasm	103	775	4.27e-06	Ccl2,Serpinf1,S100a4,Lamb1,Calr,Ndrg2,Hmox1,Ctsb,Clic1,M6pr,Coro1b,Psen2,Cybb,Cyba,Nos2,Cpeb4,Gdpd1,Slc9a3r1,Cpd,Lgmn,Clu,Cln5,Vdr,Slc11a2,Cdkn1a,Igf2r,Nfkbie,Aif1,Npc1,Lpxn,Mlph,Rab29,Sele,Gsn,Ehd4,Procr,Abca1,Tnfrsf1b,P2rx4,Mtpn,Itpr1,Cyfip1,Mst4,Btk,Lamp1,Mt2,Mt1,Cx3cl1,Anxa2,Snx1,Trf,Plvap,Prex1,Itpr3,Lyn,Shtn1,Rab8b,Ank2,Atp6v0a1,Inhbb,Cobl,Tlr4,Myo16,Lamp2,Itga2,Pstpip1,Galnt6,Oas2,Adam10,C…	Ccl2,Serpinf1,S100a4,Lamb1,Calr,Ndrg2,Hmox1,Ctsb,Clic1,M6pr,Coro1b,Psen2,Cybb,Cyba,Nos2,Cpeb4,Gdpd1,Slc9a3r1,Cpd,Lgmn,Clu,Cln5,Vdr,Slc11a2,Cdkn1a,Igf2r,Nfkbie,Aif1,Npc1,Lpxn,Mlph,Rab29,Sele,Gsn,Ehd4,Procr,Abca1,Tnfrsf1b,P2rx4,Mtpn,Itpr1,Cyfip1,Stk26,Btk,Lamp1,Mt2,Mt1,Cx3cl1,Anxa2,Snx1,Trf,Plvap,Prex1,Itpr3,Lyn,Shtn1,Rab8b,Ank2,Atp6v0a1,Inhbb,Cobl,Tlr4,Myo16,Lamp2,Itga2,Pstpip1,Galnt6,Oas2,Adam10,…
GO:0097447	dendritic tree	100	755	7.46e-06	Ccl2,Pdgfb,Psen2,Cybb,Ncf1,Cyba,Cpeb4,Ctla2a,Plk2,Clu,Alcam,Hcls1,Pcsk5,Rin1,Baiap2,Htr2b,Mlph,Rab17,Abl2,Fcgr2b,Mylk2,Bmpr1b,Txn1,Prkaa2,Sema3a,P2rx4,Itpr1,Cyfip1,Rgs10,Fgf13,Lamp1,Mmp3,Snx1,Pnmt,Bmpr1a,Prex1,Kcnj2,Itpr3,Tnn,Lrp1,Cobl,Kcnab1,Wfs1,Fzd4,Ar,Abhd12,Camk2n1,Pgr,Adam10,Cx3cr1,Rgs7bp,Kcnip1,Pi4k2a,C4b,Nr1d1,Stx3,Rara,Epha1,Plk3,Ptpro,Fat3,Whrn,Aqp11,Cadm1,Ptprz1,Lama2,Abr,Cnr2,Arrb1,Kc…	Ccl2,Pdgfb,Psen2,Cybb,Ncf1,Cyba,Cpeb4,Ctla2a,Plk2,Clu,Alcam,Hcls1,Pcsk5,Rin1,Baiap2,Htr2b,Mlph,Rab17,Abl2,Fcgr2b,Mylk2,Bmpr1b,Txn1,Prkaa2,Sema3a,P2rx4,Itpr1,Cyfip1,Rgs10,Fgf13,Lamp1,Mmp3,Snx1,Pnmt,Bmpr1a,Prex1,Kcnj2,Itpr3,Tnn,Lrp1,Cobl,Kcnab1,Wfs1,Fzd4,Ar,Abhd12,Camk2n1,Pgr,Adam10,Cx3cr1,Rgs7bp,Kcnip1,Pi4k2a,C4b,Nr1d1,Stx3,Rara,Epha1,Plk3,Ptpro,Fat3,Whrn,Aqp11,Cadm1,Ptprz1,Lama2,Abr,Cnr2,Arrb1,Kc…
GO:0042470	melanosome	27	102	7.77e-06	Serpinf1,Ctsb,Atp6v1b2,Trpv2,Gna13,Mlph,Rab17,Rab29,Sdcbp,Gpnmb,Tpp1,Lamp1,Anxa2,Atp6v0a1,Pdia6,Stx3,Pdia4,Mmp14,Myh11,Cd63,Myo7a,Slc1a5,Capg,Myo5a,Erp29,Ctsd,Slc3a2	Serpinf1,Ctsb,Atp6v1b2,Trpv2,Gna13,Mlph,Rab17,Rab29,Sdcbp,Gpnmb,Tpp1,Lamp1,Anxa2,Atp6v0a1,Pdia6,Stx3,Pdia4,Mmp14,Myh11,Cd63,Myo7a,Slc1a5,Capg,Myo5a,Erp29,Ctsd,Slc3a2
GO:0045177	apical part of cell	69	455	8.33e-06	Gm2a,Cyp4f18,Abcb4,Cd44,Ctsb,Atp6v1b2,Psen2,Atp6v0d1,Ctsk,Cyba,Atp6v1e1,Atp2b1,Slc9a3r1,Lgmn,Vash1,Ctsl,Osmr,Atp6v1c1,Slc11a2,Slc22a1,Anxa1,Ifitm3,Rab17,Itga8,Il6ra,Vcam1,Atp6v0d2,Prkaa2,Pdpn,P2rx4,Atp6ap2,Mst4,Trf,Itpr3,Lrp1,Igfbp2,Atp1b2,Bst2,Fn1,P2ry6,Nod1,Fat4,C2cd2l,Slc39a14,Adam17,Stx3,Actg1,Hvcn1,Pard3b,Plec,Ptpro,Dab2,Tlr9,Slc4a10,Mpdz,Myo7a,Hpn,Spp1,Anxa4,Atp6v1a,C1qtnf5,Tnik,Stxbp2,Vldl…	Gm2a,Cyp4f18,Abcb4,Cd44,Ctsb,Atp6v1b2,Psen2,Atp6v0d1,Ctsk,Cyba,Atp6v1e1,Atp2b1,Slc9a3r1,Lgmn,Vash1,Ctsl,Osmr,Atp6v1c1,Slc11a2,Slc22a1,Anxa1,Ifitm3,Rab17,Itga8,Il6ra,Vcam1,Atp6v0d2,Prkaa2,Pdpn,P2rx4,Atp6ap2,Stk26,Trf,Itpr3,Lrp1,Igfbp2,Atp1b2,Bst2,Fn1,P2ry6,Nod1,Fat4,C2cd2l,Slc39a14,Adam17,Stx3,Actg1,Hvcn1,Pard3b,Plec,Ptpro,Dab2,Tlr9,Slc4a10,Mpdz,Myo7a,Hpn,Spp1,Anxa4,Atp6v1a,C1qtnf5,Tnik,Stxbp2,Vld…
GO:0030425	dendrite	99	753	1.1e-05	Ccl2,Pdgfb,Psen2,Cybb,Ncf1,Cyba,Cpeb4,Ctla2a,Plk2,Clu,Alcam,Hcls1,Pcsk5,Rin1,Baiap2,Htr2b,Mlph,Rab17,Abl2,Fcgr2b,Mylk2,Bmpr1b,Txn1,Prkaa2,Sema3a,P2rx4,Itpr1,Cyfip1,Rgs10,Fgf13,Lamp1,Mmp3,Snx1,Pnmt,Bmpr1a,Prex1,Kcnj2,Itpr3,Tnn,Lrp1,Cobl,Kcnab1,Wfs1,Fzd4,Ar,Abhd12,Camk2n1,Pgr,Adam10,Rgs7bp,Kcnip1,Pi4k2a,C4b,Nr1d1,Stx3,Rara,Epha1,Plk3,Ptpro,Fat3,Whrn,Aqp11,Cadm1,Ptprz1,Lama2,Abr,Cnr2,Arrb1,Kcnd3,Cli…	Ccl2,Pdgfb,Psen2,Cybb,Ncf1,Cyba,Cpeb4,Ctla2a,Plk2,Clu,Alcam,Hcls1,Pcsk5,Rin1,Baiap2,Htr2b,Mlph,Rab17,Abl2,Fcgr2b,Mylk2,Bmpr1b,Txn1,Prkaa2,Sema3a,P2rx4,Itpr1,Cyfip1,Rgs10,Fgf13,Lamp1,Mmp3,Snx1,Pnmt,Bmpr1a,Prex1,Kcnj2,Itpr3,Tnn,Lrp1,Cobl,Kcnab1,Wfs1,Fzd4,Ar,Abhd12,Camk2n1,Pgr,Adam10,Rgs7bp,Kcnip1,Pi4k2a,C4b,Nr1d1,Stx3,Rara,Epha1,Plk3,Ptpro,Fat3,Whrn,Aqp11,Cadm1,Ptprz1,Lama2,Abr,Cnr2,Arrb1,Kcnd3,Cli…
GO:0005829	cytosol	345	3573	2.41e-05	Actr2,Acvr1b,Ccl3,Hck,Rnd1,Abcb4,Man1a,Calr,Bid,Crabp2,Cstb,Cd44,Wisp1,Hmox1,Vav1,Atp6v1b2,Aprt,Coro1b,Mnda,Psen2,Gltp,Apbb1ip,Ppp1cb,Ncf1,Myh9,Cyth1,Stac2,Tnip1,Nos2,Ywhah,Atp6v1e1,Arid3a,Myb,Nudt4,Txnrd1,Tns3,Gna13,Grb2,Pik3r5,Prkch,Cdca7l,Samd8,Anxa8,Esd,Clu,Nkx3-1,Cln5,Ripk3,Washc5,Vdr,Litaf,Ciita,Cep97,Hcls1,Cdkn1a,Nfkbie,Xdh,Hn1l,Aif1,Anxa1,Lpxn,Pip5k1b,Msr1,Sat1,Dgka,Baiap2,Gli1,Irf7,Casp4…	Actr2,Acvr1b,Ccl3,Hck,Rnd1,Abcb4,Man1a,Calr,Bid,Crabp2,Cstb,Cd44,Wisp1,Hmox1,Vav1,Atp6v1b2,Aprt,Coro1b,Mnda,Psen2,Gltp,Apbb1ip,Ppp1cb,Ncf1,Myh9,Cyth1,Stac2,Tnip1,Nos2,Ywhah,Atp6v1e1,Arid3a,Myb,Nudt4,Txnrd1,Tns3,Gna13,Grb2,Pik3r5,Prkch,Cdca7l,Samd8,Anxa8,Esd,Clu,Nkx3-1,Cln5,Ripk3,E430025E21Rik,Vdr,Litaf,Ciita,Cep97,Hcls1,Cdkn1a,Nfkbie,Xdh,Hn1l,Aif1,Anxa1,Lpxn,Pip5k1b,Msr1,Sat1,Dgka,Baiap2,Gli1,Irf…
GO:0045202	synapse	164	1492	6.85e-05	Actr2,Ccl2,Ndrg2,Stx1a,Psen2,Atp6v0d1,Cyth1,Ywhah,Atp2b1,Cpeb4,Cap2,Clu,Hcls1,Atp6v0c,Anxa1,Baiap2,Nptx1,Htr2b,Cln8,Arl8a,Abl2,Fcgr2b,Itga8,Scn2a1,Mylk2,Fabp5,Nbea,Gucy1b3,Sdcbp,Sparcl1,P2rx4,Slc6a6,Itpr1,Sspn,Vamp1,Tnfrsf1a,Cyfip1,Acan,Rgs10,Atp6ap2,Slc6a8,Lamp1,Cx3cl1,Snx1,Nt5e,Myd88,Pnmt,Scamp5,C1qc,Vps18,Kcnj2,Dgkb,Ntrk3,Itpr3,Lyn,Ptchd1,Tnn,C1qb,Igsf8,Sntb1,Rab8b,Daglb,Blvrb,Ank2,Lrp1,Atp6v0…	Actr2,Ccl2,Ndrg2,Stx1a,Psen2,Atp6v0d1,Cyth1,Ywhah,Atp2b1,Cpeb4,Cap2,Clu,Hcls1,Atp6v0c,Anxa1,Baiap2,Nptx1,Htr2b,Cln8,Arl8a,Abl2,Fcgr2b,Itga8,Scn2a1,Mylk2,Fabp5,Nbea,Gucy1b3,Sdcbp,Sparcl1,P2rx4,Slc6a6,Itpr1,Sspn,Vamp1,Tnfrsf1a,Cyfip1,Acan,Rgs10,Atp6ap2,Slc6a8,Lamp1,Cx3cl1,Snx1,Nt5e,Myd88,Pnmt,Scamp5,C1qc,Vps18,Kcnj2,Dgkb,Ntrk3,Itpr3,Lyn,Ptchd1,Tnn,C1qb,Igsf8,Sntb1,Rab8b,Daglb,Blvrb,Ank2,Lrp1,Atp6v0…
GO:0005788	endoplasmic reticulum lumen	27	118	7.99e-05	Casq1,Calr,Plod3,P4ha1,Edn1,Clu,Sdf2l1,Pcsk5,Bche,Uggt1,Edem2,Colgalt1,Pdia6,P4ha3,Wnt5a,Hyou1,Pdia4,Tor4a,Lyz1,Lyz2,Ngf,Ntf3,Furin,Erp29,Manf,Dnajb11,Os9	Casq1,Calr,Plod3,P4ha1,Edn1,Clu,Sdf2l1,Pcsk5,Bche,Uggt1,Edem2,Colgalt1,Pdia6,P4ha3,Wnt5a,Hyou1,Pdia4,Tor4a,Lyz1,Lyz2,Ngf,Ntf3,Furin,Erp29,Manf,Dnajb11,Os9
GO:0005938	cell cortex	51	322	9.65e-05	Actr2,Tpm4,Tmem110,Psen2,Ctsz,Myh9,Nos2,Cap2,Hcls1,Mlph,Sele,Gsn,Gpsm2,Gucy1b3,Mpp1,Cotl1,Myo1e,Anxa2,Rhov,Fam110c,Lasp1,Cobl,Fgf1,Eps8,Pstpip1,C2cd2l,Astn2,Pard3b,St5,Fry,Myo1f,Rai14,Rhog,Clip2,Dstn,Myh10,Tnfaip2,Osbpl8,Col10a1,Sept1,Itgb4,Myo7a,Clta,Ptk2b,Arhgef9,Sept6,Cfl1,Tpm3,Inpp5d,Arhgap32,Bin2	Actr2,Tpm4,Tmem110,Psen2,Ctsz,Myh9,Nos2,Cap2,Hcls1,Mlph,Sele,Gsn,Gpsm2,Gucy1b3,Mpp1,Cotl1,Myo1e,Anxa2,Rhov,Fam110c,Lasp1,Cobl,Fgf1,Eps8,Pstpip1,C2cd2l,Astn2,Pard3b,St5,Fry,Myo1f,Rai14,Rhog,Clip2,Dstn,Myh10,Tnfaip2,Osbpl8,Col10a1,Sept1,Itgb4,Myo7a,Clta,Ptk2b,Arhgef9,Sept6,Cfl1,Tpm3,Inpp5d,Arhgap32,Bin2
GO:0001726	ruffle	35	183	9.97e-05	Atp6v1b2,Epha2,Myh9,Slc9a3r1,Fgd2,Aif1,Diap1,Baiap2,Gsn,Pdpn,Fgr,Cyfip1,Anxa2,Cobl,Tlr4,Rltpr,Eps8,Rock1,Lima1,Ptprz1,Mefv,Plek,Pip5k1c,Scimp,Gas7,Snx5,Frmd4b,Rasgrp2,Capg,Cfl1,Myo5a,Lcp1,Cdk6,Iqgap1,Actr3	Atp6v1b2,Epha2,Myh9,Slc9a3r1,Fgd2,Aif1,Diaph1,Baiap2,Gsn,Pdpn,Fgr,Cyfip1,Anxa2,Cobl,Tlr4,Rltpr,Eps8,Rock1,Lima1,Ptprz1,Mefv,Plek,Pip5k1c,Scimp,Gas7,Snx5,Frmd4b,Rasgrp2,Capg,Cfl1,Myo5a,Lcp1,Cdk6,Iqgap1,Actr3
GO:0001891	phagocytic cup	13	29	0.00011	Myo1g,Aif1,Tnf,Anxa1,Abl2,Tlr4,Ticam2,Rab31,Pip5k1c,Snx5,Arhgap25,Lcp1,Bin2	Myo1g,Aif1,Tnf,Anxa1,Abl2,Tlr4,Ticam2,Rab31,Pip5k1c,Snx5,Arhgap25,Lcp1,Bin2
GO:0002102	podosome	14	35	0.00013	Actr2,Tpm4,Lpxn,Gsn,Wisp2,Vcam1,Fermt3,Sh3pxd2b,Adam8,Tpm3,Svil,Lcp1,Actr3,Bin2	Actr2,Tpm4,Lpxn,Gsn,Wisp2,Vcam1,Fermt3,Sh3pxd2b,Adam8,Tpm3,Svil,Lcp1,Actr3,Bin2
GO:0016324	apical plasma membrane	55	365	0.00014	Gm2a,Cyp4f18,Abcb4,Cd44,Ctsb,Atp6v1b2,Psen2,Atp6v0d1,Ctsk,Cyba,Atp6v1e1,Atp2b1,Slc9a3r1,Ctsl,Osmr,Slc11a2,Slc22a1,Anxa1,Rab17,Il6ra,Atp6v0d2,Prkaa2,Pdpn,Atp6ap2,Mst4,Trf,Igfbp2,Atp1b2,Bst2,Fn1,P2ry6,Nod1,C2cd2l,Slc39a14,Adam17,Stx3,Hvcn1,Pard3b,Plec,Ptpro,Dab2,Tlr9,Slc4a10,Mpdz,Myo7a,Hpn,Anxa4,Atp6v1a,C1qtnf5,Tnik,Stxbp2,Aqp5,Slc3a2,Kcnn4,Kcnma1	Gm2a,Cyp4f18,Abcb4,Cd44,Ctsb,Atp6v1b2,Psen2,Atp6v0d1,Ctsk,Cyba,Atp6v1e1,Atp2b1,Slc9a3r1,Ctsl,Osmr,Slc11a2,Slc22a1,Anxa1,Rab17,Il6ra,Atp6v0d2,Prkaa2,Pdpn,Atp6ap2,Stk26,Trf,Igfbp2,Atp1b2,Bst2,Fn1,P2ry6,Nod1,C2cd2l,Slc39a14,Adam17,Stx3,Hvcn1,Pard3b,Plec,Ptpro,Dab2,Tlr9,Slc4a10,Mpdz,Myo7a,Hpn,Anxa4,Atp6v1a,C1qtnf5,Tnik,Stxbp2,Aqp5,Slc3a2,Kcnn4,Kcnma1
GO:0030055	cell-substrate junction	35	187	0.00014	Itgb2,Hck,Abcb4,Epha2,Apbb1ip,Cyba,Tns3,Evl,Parvb,Arhgap31,Lims2,Lpxn,Itga6,Sdcbp,Itga11,Nexn,Fermt3,Lasp1,Stard8,Itga2,Actg1,Lima1,Plec,Enah,Fes,Pip5k1c,Synpo2,Itgb4,Ptk2b,Dmd,Cfl1,Lcp1,Map4k4,Iqgap1,Actr3	Itgb2,Hck,Abcb4,Epha2,Apbb1ip,Cyba,Tns3,Evl,Parvb,Arhgap31,Lims2,Lpxn,Itga6,Sdcbp,Itga11,Nexn,Fermt3,Lasp1,Stard8,Itga2,Actg1,Lima1,Plec,Enah,Fes,Pip5k1c,Synpo2,Itgb4,Ptk2b,Dmd,Cfl1,Lcp1,Map4k4,Iqgap1,Actr3
GO:0030424	axon	96	791	0.00031	Ccl2,Serpinf1,Tgfb1,Ndrg2,Stx1a,Psen2,Atp6v0d1,Ctsz,Cd40,Trpv2,Cpeb4,Clu,Alcam,Tnfrsf21,Gfra1,Arl8a,Scn2a1,Mylk2,Kif3b,Ptbp2,Txn1,Prkaa2,Tnfrsf1b,Sema3a,P2rx4,Mtpn,Tnfrsf1a,Cyfip1,Rgs10,Atp6ap2,Fgf13,Pnmt,Pygb,Ldlrap1,Slc38a7,Nexn,Prex1,Ntrk3,Tnn,Igsf8,Shtn1,Blvrb,Lrp1,Npy1r,Cobl,Kcnab1,Ar,Eps8,Nfib,Cxcr4,Itga2,Basp1,Gldn,Pgr,Adam10,Sdc3,Rgs7bp,C4b,Stx3,Actg1,Arpc5,Madd,Whrn,Fkbp15,Cadm1,Ptprz1,A…	Ccl2,Serpinf1,Tgfb1,Ndrg2,Stx1a,Psen2,Atp6v0d1,Ctsz,Cd40,Trpv2,Cpeb4,Clu,Alcam,Tnfrsf21,Gfra1,Arl8a,Scn2a1,Mylk2,Kif3b,Ptbp2,Txn1,Prkaa2,Tnfrsf1b,Sema3a,P2rx4,Mtpn,Tnfrsf1a,Cyfip1,Rgs10,Atp6ap2,Fgf13,Pnmt,Pygb,Ldlrap1,Slc38a7,Nexn,Prex1,Ntrk3,Tnn,Igsf8,Shtn1,Blvrb,Lrp1,Npy1r,Cobl,Kcnab1,Ar,Eps8,Nfib,Cxcr4,Itga2,Basp1,Gldn,Pgr,Adam10,Sdc3,Rgs7bp,C4b,Stx3,Actg1,Arpc5,Madd,Whrn,Fkbp15,Cadm1,Ptprz1,A…
GO:0033176	proton-transporting V-type ATPase complex	11	23	0.00036	Atp6v1b2,Atp6v0d1,Atp6v1c1,Atp6v0c,Atp6v0d2,Atp6ap2,Atp6v0e2,Atp6v0a1,Atp6v0b,Atp6v1a,Atp6v0e	Atp6v1b2,Atp6v0d1,Atp6v1c1,Atp6v0c,Atp6v0d2,Atp6ap2,Atp6v0e2,Atp6v0a1,Atp6v0b,Atp6v1a,Atp6v0e
GO:0042611	MHC protein complex	9	14	0.00038	H2-K1,H2-DMa,H2-Ab1,H2-Aa,H2-Eb1,B2m,H2-T23,H2-DMb1,H2-D1	H2-K1,H2-DMa,H2-Ab1,H2-Aa,H2-Eb1,B2m,H2-T23,H2-DMb1,H2-D1
GO:0098858	actin-based cell projection	39	237	0.00057	Myo1g,Cd44,Atp6v1b2,Ceacam16,Atp6v1e1,Slc9a3r1,Ctsl,Baiap2,Itga6,Vcam1,B4galt1,Pdpn,Cyfip1,Fgf13,Mpp1,Jam3,Myo1e,Mcoln3,Shtn1,Eps8,Iqgap2,Enah,Whrn,Scarb1,Myo1f,Ptprz1,Lyz1,Lyz2,Zswim6,Unc5c,Myo7a,Scimp,Dmd,Atp6v1a,Cfl1,Myo5a,Lcp1,Arl4c,Aqp5	Myo1g,Cd44,Atp6v1b2,Ceacam16,Atp6v1e1,Slc9a3r1,Ctsl,Baiap2,Itga6,Vcam1,B4galt1,Pdpn,Cyfip1,Fgf13,Mpp1,Jam3,Myo1e,Mcoln3,Shtn1,Eps8,Iqgap2,Enah,Whrn,Scarb1,Myo1f,Ptprz1,Lyz1,Lyz2,Zswim6,Unc5c,Myo7a,Scimp,Dmd,Atp6v1a,Cfl1,Myo5a,Lcp1,Arl4c,Aqp5
GO:0098802	plasma membrane signaling receptor complex	30	163	0.00083	Itgb2,Acvr1b,Apbb1ip,Cd40,Osmr,Alcam,Il6,Itga8,Itga6,Il6ra,Tlr2,Sdcbp,Itgax,Itga11,Trf,Lyn,Eps8,Abhd12,Itga2,Tlr1,Tlr6,Ticam2,Itgam,Ramp1,B2m,Itga4,Itgb4,Ptk2b,Syk,Ptpn6	Itgb2,Acvr1b,Apbb1ip,Cd40,Osmr,Alcam,Il6,Itga8,Itga6,Il6ra,Tlr2,Sdcbp,Itgax,Itga11,Trf,Lyn,Eps8,Abhd12,Itga2,Tlr1,Tlr6,Ticam2,Itgam,Ramp1,B2m,Itga4,Itgb4,Ptk2b,Syk,Ptpn6
GO:0005925	focal adhesion	31	175	0.0012	Itgb2,Hck,Abcb4,Epha2,Apbb1ip,Cyba,Tns3,Evl,Parvb,Arhgap31,Lims2,Lpxn,Sdcbp,Itga11,Nexn,Lasp1,Stard8,Itga2,Actg1,Lima1,Plec,Enah,Fes,Pip5k1c,Synpo2,Itgb4,Ptk2b,Cfl1,Lcp1,Map4k4,Iqgap1	Itgb2,Hck,Abcb4,Epha2,Apbb1ip,Cyba,Tns3,Evl,Parvb,Arhgap31,Lims2,Lpxn,Sdcbp,Itga11,Nexn,Lasp1,Stard8,Itga2,Actg1,Lima1,Plec,Enah,Fes,Pip5k1c,Synpo2,Itgb4,Ptk2b,Cfl1,Lcp1,Map4k4,Iqgap1
GO:0016323	basolateral plasma membrane	41	266	0.0013	Pdgfb,Gm2a,Slc7a7,Cd44,Atp2b1,Abcc3,Slc7a8,Slc22a1,Anxa1,Map4k2,Rab17,Itga6,Abca1,B4galt1,Pdpn,Kcnq4,Cd38,Pianp,St14,Anxa2,Trf,Ldlrap1,Lepr,Lrp1,P2ry6,Nod1,Slc39a14,Plec,Adam9,Tlr9,Cadm1,Arrb1,Slc4a10,Itgb4,Slc1a5,Arrb2,Erbb4,Aqp5,Slc8a2,C5ar1,Kcnn4	Pdgfb,Gm2a,Slc7a7,Cd44,Atp2b1,Abcc3,Slc7a8,Slc22a1,Anxa1,Map4k2,Rab17,Itga6,Abca1,B4galt1,Pdpn,Kcnq4,Cd38,Pianp,St14,Anxa2,Trf,Ldlrap1,Lepr,Lrp1,P2ry6,Nod1,Slc39a14,Plec,Adam9,Tlr9,Cadm1,Arrb1,Slc4a10,Itgb4,Slc1a5,Arrb2,Erbb4,Aqp5,Slc8a2,C5ar1,Kcnn4
GO:0033179	proton-transporting V-type ATPase, V0 domain	7	9	0.0015	Atp6v0d1,Atp6v0c,Atp6v0d2,Atp6v0e2,Atp6v0a1,Atp6v0b,Atp6v0e	Atp6v0d1,Atp6v0c,Atp6v0d2,Atp6v0e2,Atp6v0a1,Atp6v0b,Atp6v0e
GO:0042383	sarcolemma	29	161	0.0015	Casq1,Ctsb,Stac2,Sntg2,Vdr,Anxa1,Scn2a1,Capn3,Vcam1,Sspn,Rtn2,Lamp1,Anxa2,Kcnj2,Sntb1,Ank2,Slc8b1,Plec,Sgcd,Sgcg,Lama2,Scn1b,Kcnd3,Nos1,Cacna1c,Dmd,Cacnb2,Dtna,Slmap	Casq1,Ctsb,Stac2,Sntg2,Vdr,Anxa1,Scn2a1,Capn3,Vcam1,Sspn,Rtn2,Lamp1,Anxa2,Kcnj2,Sntb1,Ank2,Slc8b1,Plec,Sgcd,Sgcg,Lama2,Scn1b,Kcnd3,Nos1,Cacna1c,Dmd,Cacnb2,Dtna,Slmap
GO:0042641	actomyosin	19	81	0.0015	Tpm4,Stx1a,Coro1b,Myh9,Cyba,Mylk,Mlph,Pdlim3,Pstpip1,Lima1,Enah,Myl9,Myh11,Limch1,Myh10,Synpo2,Tpm3,Myo5a,Lcp1	Tpm4,Stx1a,Coro1b,Myh9,Cyba,Mylk,Mlph,Pdlim3,Pstpip1,Lima1,Enah,Myl9,Myh11,Limch1,Myh10,Synpo2,Tpm3,Myo5a,Lcp1
GO:0061702	inflammasome complex	9	18	0.0015	Casp4,Casp1,Naip5,Nlrc4,Nlrp3,Nlrp1b,Naip6,Naip2,Aim2	Casp4,Casp1,Naip5,Nlrc4,Nlrp3,Nlrp1b,Naip6,Naip2,Aim2
GO:0009898	cytoplasmic side of plasma membrane	29	163	0.0017	Gm2a,Hck,Cyth1,Stac2,Atp2b1,Gna13,Litaf,Esyt1,Chmp4c,Fgr,Ldlrap1,Lyn,Kcnab1,Gngt2,Gna15,C2cd2l,Kcnip1,Gng8,Fes,Cnr2,Pkp4,Snx5,Ptk2b,Tnk2,Dtna,Rasa3,Kcnab2,Iqgap1,Rgs1	Gm2a,Hck,Cyth1,Stac2,Atp2b1,Gna13,Litaf,Esyt1,Chmp4c,Fgr,Ldlrap1,Lyn,Kcnab1,Gngt2,Gna15,C2cd2l,Kcnip1,Gng8,Fes,Cnr2,Pkp4,Snx5,Ptk2b,Tnk2,Dtna,Rasa3,Kcnab2,Iqgap1,Rgs1
GO:0031902	late endosome membrane	25	129	0.0017	Anxa8,Litaf,Slc11a2,Npc1,Ifitm3,Arl8a,Chmp4c,Lamp1,Anxa2,Vps18,H2-DMa,Mcoln3,Atp13a2,March1,Lamp2,Slc39a14,H2-Eb1,Wdr91,Cln3,Cd63,Cd68,H2-DMb1,Slc29a3,Pld3,Wdr81	Anxa8,Litaf,Slc11a2,Npc1,Ifitm3,Arl8a,Chmp4c,Lamp1,Anxa2,Vps18,H2-DMa,Mcoln3,Atp13a2,March1,Lamp2,Slc39a14,H2-Eb1,Wdr91,Cln3,Cd63,Cd68,H2-DMb1,Slc29a3,Pld3,Wdr81
GO:0031234	extrinsic component of cytoplasmic side of plasma membrane	21	98	0.0018	Hck,Cyth1,Stac2,Gna13,Esyt1,Fgr,Lyn,Kcnab1,Gngt2,Gna15,Kcnip1,Gng8,Fes,Cnr2,Snx5,Ptk2b,Tnk2,Dtna,Kcnab2,Iqgap1,Rgs1	Hck,Cyth1,Stac2,Gna13,Esyt1,Fgr,Lyn,Kcnab1,Gngt2,Gna15,Kcnip1,Gng8,Fes,Cnr2,Snx5,Ptk2b,Tnk2,Dtna,Kcnab2,Iqgap1,Rgs1
GO:0031901	early endosome membrane	25	130	0.0018	Litaf,Fgd2,Anxa1,Bok,Ehd4,Snx8,Gpnmb,Snx20,Snx1,Mcoln3,March1,Napepld,Rab11fip5,Slc39a14,Pi4k2a,Ppap2c,Wdr91,Cln3,Pla2g4e,Snx5,Steap4,Pld3,Rab4a,Sphk1,Wdr81	Litaf,Fgd2,Anxa1,Bok,Ehd4,Snx8,Gpnmb,Snx20,Snx1,Mcoln3,March1,Napepld,Rab11fip5,Slc39a14,Pi4k2a,Plpp2,Wdr91,Cln3,Pla2g4e,Snx5,Steap4,Pld3,Rab4a,Sphk1,Wdr81
GO:0098636	protein complex involved in cell adhesion	12	35	0.0018	Itgb2,Itga8,Itga6,Itgax,Jam3,Itga11,Lyn,Itga2,Itgam,Cd80,Itga4,Itgb4	Itgb2,Itga8,Itga6,Itgax,Jam3,Itga11,Lyn,Itga2,Itgam,Cd80,Itga4,Itgb4
GO:0005776	autophagosome	20	92	0.0022	Pip4k2a,Vmp1,Fth1,Il1b,Trp53inp1,Atp6ap2,Lamp1,Vps18,Mcoln3,Atp13a2,Rubcnl,Lamp2,Cln3,Ftl1,Mefv,C9orf72,Tmem173,Tbc1d14,Wdr81,Entpd4	Pip4k2a,Vmp1,Fth1,Il1b,Trp53inp1,Atp6ap2,Lamp1,Vps18,Mcoln3,Atp13a2,5031414D18Rik,Lamp2,Cln3,Ftl1,Mefv,3110043O21Rik,Tmem173,Tbc1d14,Wdr81,Entpd4
GO:0001725	stress fiber	17	72	0.0031	Tpm4,Coro1b,Myh9,Cyba,Mylk,Mlph,Pdlim3,Pstpip1,Lima1,Enah,Myl9,Myh11,Limch1,Myh10,Synpo2,Tpm3,Lcp1	Tpm4,Coro1b,Myh9,Cyba,Mylk,Mlph,Pdlim3,Pstpip1,Lima1,Enah,Myl9,Myh11,Limch1,Myh10,Synpo2,Tpm3,Lcp1
GO:0005884	actin filament	22	111	0.0031	Tpm4,Coro1b,Aif1,Anxa1,Tpm2,Was,Pdlim3,Jam3,Vps18,Micall2,Lmod1,Actg1,Whrn,Myo1f,Gas2l3,Arpc3,Fmn1,Gas7,Tpm3,Myo5a,Lcp1,Inpp5d	Tpm4,Coro1b,Aif1,Anxa1,Tpm2,Was,Pdlim3,Jam3,Vps18,Micall2,Lmod1,Actg1,Whrn,Myo1f,Gas2l3,Arpc3,Fmn1,Gas7,Tpm3,Myo5a,Lcp1,Inpp5d
GO:0019898	extrinsic component of membrane	45	319	0.0031	Cdh4,Hck,Ncf1,Cyth1,Stac2,Gna13,Pik3r5,Anxa1,Gfra1,Esyt1,Fgr,Olr1,Mfge8,St14,Anxa2,Snx1,Pik3cb,Trf,Cdh6,Zc3h12a,Lyn,Kcnab1,Gngt2,Gna15,Osr1,Socs3,Pik3cg,Kcnip1,Gng8,Fes,Wdr91,Cnr2,Fam105a,Bst1,Pik3cd,Snx5,Bcl2l11,Ptk2b,Tnk2,Dtna,Kcnab2,Iqgap1,Apoe,Wdr81,Rgs1	Cdh4,Hck,Ncf1,Cyth1,Stac2,Gna13,Pik3r5,Anxa1,Gfra1,Esyt1,Fgr,Olr1,Mfge8,St14,Anxa2,Snx1,Pik3cb,Trf,Cdh6,Zc3h12a,Lyn,Kcnab1,Gngt2,Gna15,Osr1,Socs3,Pik3cg,Kcnip1,Gng8,Fes,Wdr91,Cnr2,Fam105a,Bst1,Pik3cd,Snx5,Bcl2l11,Ptk2b,Tnk2,Dtna,Kcnab2,Iqgap1,Apoe,Wdr81,Rgs1
GO:0030670	phagocytic vesicle membrane	14	51	0.0031	H2-K1,Slc11a1,Tlr2,Lamp1,Rab20,Rab8b,Lamp2,Tlr1,Tlr6,Rab7b,Rab31,B2m,H2-T23,H2-D1	H2-K1,Slc11a1,Tlr2,Lamp1,Rab20,Rab8b,Lamp2,Tlr1,Tlr6,Rab7b,Rab31,B2m,H2-T23,H2-D1
GO:0032432	actin filament bundle	18	81	0.0036	Tpm4,Coro1b,Myh9,Cyba,Mylk,Mlph,Pdlim3,Pstpip1,Lima1,Enah,Myl9,Myh11,Limch1,Myh10,Synpo2,Cfl1,Tpm3,Lcp1	Tpm4,Coro1b,Myh9,Cyba,Mylk,Mlph,Pdlim3,Pstpip1,Lima1,Enah,Myl9,Myh11,Limch1,Myh10,Synpo2,Cfl1,Tpm3,Lcp1
GO:0005604	basement membrane	21	105	0.0038	Serpinf1,Lamb1,Timp1,Loxl2,Col2a1,Runx1,Itga6,Acan,Anxa2,Trf,Npnt,Fn1,Egflam,Col8a2,Col4a4,Col8a1,Lama2,Itgb4,Tnc,Mmrn2,Col4a3	Serpinf1,Lamb1,Timp1,Loxl2,Col2a1,Runx1,Itga6,Acan,Anxa2,Trf,Npnt,Fn1,Egflam,Col8a2,Col4a4,Col8a1,Lama2,Itgb4,Tnc,Mmrn2,Col4a3
GO:0099503	secretory vesicle	71	592	0.0045	Cfp,Col1a1,Napsa,Tgfb1,Pla1a,Calr,Stx1a,Psen2,Atp6v0d1,Edn1,Hexb,Clu,Atp6v0c,Tnf,Pcsk5,Hexa,Baiap2,Slc11a1,Il1b,Mylk2,Cd38,Itpr1,Vamp1,Lamp1,Ctsh,Scamp5,Itpr3,Abhd2,Rab8b,Lrp1,Atp6v0a1,Thbs1,Npy1r,Wfs1,Lamp2,Igf1,Rab11fip5,Adam10,Sytl5,Pi4k2a,Stx3,Rnpep,Madd,Cln3,Cadm1,F5,Lyz1,Lyz2,Moxd1,Clip2,Ece1,Nos1,Adam8,Sept1,Ngf,Clta,Tmed9,Ntf3,Vwf,Rab3il1,Dmd,Sept6,Rab4a,Myo5a,Mctp1,Selp,Prrt2,Stxbp2,Srgn…	Cfp,Col1a1,Napsa,Tgfb1,Pla1a,Calr,Stx1a,Psen2,Atp6v0d1,Edn1,Hexb,Clu,Atp6v0c,Tnf,Pcsk5,Hexa,Baiap2,Slc11a1,Il1b,Mylk2,Cd38,Itpr1,Vamp1,Lamp1,Ctsh,Scamp5,Itpr3,Abhd2,Rab8b,Lrp1,Atp6v0a1,Thbs1,Npy1r,Wfs1,Lamp2,Igf1,Rab11fip5,Adam10,Sytl5,Pi4k2a,Stx3,Rnpep,Madd,Cln3,Cadm1,F5,Lyz1,Lyz2,Moxd1,Clip2,Ece1,Nos1,Adam8,Sept1,Ngf,Clta,Tmed9,Ntf3,Vwf,Rab3il1,Dmd,Sept6,Rab4a,Myo5a,Mctp1,Selp,Prrt2,Stxbp2,Srgn…
GO:0043231	intracellular membrane-bounded organelle	784	9507	0.005	Actr2,Ccl2,Gm2a,S100a4,Ern1,Sost,Vwa5a,Col1a1,Ell2,Srpk3,Pnck,Acp2,Spi1,Napsa,Tgfb1,Lamb1,Hck,Rnd1,Casq1,Cyp4f18,Abcb4,Man1a,Dnase2a,Calr,Ssbp2,Irf5,Bid,Ndrg2,Plod3,Crabp2,Cstb,Cd44,Stx1a,Hmox1,Mmp12,Ctsb,Atp6v1b2,Tep1,Elovl1,Adamts4,Tmem189,Tmem110,Aprt,Pip4k2a,B4galnt1,Neu1,Clic1,M6pr,Elk3,Mnda,P4ha1,Oit3,Psen2,Mcoln2,Atp6v0d1,Ppp1cb,Galns,Slc25a13,Mmp13,Cybb,Ctsk,Ctss,Ncf1,Ctsz,Myh9,Cyba,Cd40,…	Actr2,Ccl2,Gm2a,S100a4,Ern1,Sost,Vwa5a,Col1a1,Ell2,Srpk3,Pnck,Acp2,Spi1,Napsa,Tgfb1,Lamb1,Hck,Rnd1,Casq1,Cyp4f18,Abcb4,Man1a,Dnase2a,Calr,Ssbp2,Irf5,Bid,Ndrg2,Plod3,Crabp2,Cstb,Cd44,Stx1a,Hmox1,Mmp12,Ctsb,Atp6v1b2,Tep1,Elovl1,Adamts4,Tmem189,Tmem110,Aprt,Pip4k2a,B4galnt1,Neu1,Clic1,M6pr,Elk3,Mnda,P4ha1,Oit3,Psen2,Mcoln2,Atp6v0d1,Ppp1cb,Galns,Slc25a13,Mmp13,Cybb,Ctsk,Ctss,Ncf1,Ctsz,Myh9,Cyba,Cd40,…
GO:0072557	IPAF inflammasome complex	6	8	0.005	Casp4,Casp1,Naip5,Nlrc4,Naip6,Naip2	Casp4,Casp1,Naip5,Nlrc4,Naip6,Naip2
GO:0019897	extrinsic component of plasma membrane	30	186	0.0052	Cdh4,Hck,Cyth1,Stac2,Gna13,Anxa1,Esyt1,Fgr,Olr1,Mfge8,St14,Anxa2,Trf,Cdh6,Lyn,Kcnab1,Gngt2,Gna15,Kcnip1,Gng8,Fes,Cnr2,Snx5,Ptk2b,Tnk2,Dtna,Kcnab2,Iqgap1,Apoe,Rgs1	Cdh4,Hck,Cyth1,Stac2,Gna13,Anxa1,Esyt1,Fgr,Olr1,Mfge8,St14,Anxa2,Trf,Cdh6,Lyn,Kcnab1,Gngt2,Gna15,Kcnip1,Gng8,Fes,Cnr2,Snx5,Ptk2b,Tnk2,Dtna,Kcnab2,Iqgap1,Apoe,Rgs1
GO:0030427	site of polarized growth	35	232	0.0052	Ndrg2,Psen2,Ctsz,Trpv2,Cpeb4,Clu,Hcls1,Ptbp2,Cyfip1,Fgf13,Cotl1,Prex1,Shtn1,Lrp1,Cobl,Eps8,Cxcr4,Basp1,Pi4k2a,Stx3,Arpc5,Whrn,Fkbp15,Fry,Ptprz1,Arpc3,Myh10,Itga4,Unc5c,C9orf72,Ptk2b,Tnk2,Cfl1,Tpm3,Iqgap1	Ndrg2,Psen2,Ctsz,Trpv2,Cpeb4,Clu,Hcls1,Ptbp2,Cyfip1,Fgf13,Cotl1,Prex1,Shtn1,Lrp1,Cobl,Eps8,Cxcr4,Basp1,Pi4k2a,Stx3,Arpc5,Whrn,Fkbp15,Fry,Ptprz1,Arpc3,Myh10,Itga4,Unc5c,3110043O21Rik,Ptk2b,Tnk2,Cfl1,Tpm3,Iqgap1
GO:0031984	organelle subcompartment	48	358	0.0052	Casq1,Plod3,Tmem110,M6pr,Cpd,Slc11a2,Nagpa,Igf2r,H2-K1,Pcsk5,Bok,Rab29,Nbea,B4galt1,Rtn2,Xylt1,Scamp5,Chst2,Gsap,March1,Grn,Lpcat2,Lamp2,Gal3st3,Asap2,Adam10,C2cd2l,Rab7b,B4galt6,Pld4,Rab31,Pi4k2a,Plk3,Cln3,Man2a1,Atp11a,Lyz1,Lyz2,St3gal1,Nsf,Osbpl8,Arap1,B4galt5,Sulf2,Furin,Pqlc1,Gba,H2-D1	Casq1,Plod3,Tmem110,M6pr,Cpd,Slc11a2,Nagpa,Igf2r,H2-K1,Pcsk5,Bok,Rab29,Nbea,B4galt1,Rtn2,Xylt1,Scamp5,Chst2,Gsap,March1,Grn,Lpcat2,Lamp2,Gal3st3,Asap2,Adam10,C2cd2l,Rab7b,B4galt6,Pld4,Rab31,Pi4k2a,Plk3,Cln3,Man2a1,Atp11a,Lyz1,Lyz2,St3gal1,Nsf,Osbpl8,Arap1,B4galt5,Sulf2,Furin,Pqlc1,Gba,H2-D1
GO:0098562	cytoplasmic side of membrane	30	187	0.0055	Gm2a,Hck,Cyth1,Stac2,Atp2b1,Gna13,Litaf,Esyt1,Chmp4c,Ptpn1,Fgr,Ldlrap1,Lyn,Kcnab1,Gngt2,Gna15,C2cd2l,Kcnip1,Gng8,Fes,Cnr2,Pkp4,Snx5,Ptk2b,Tnk2,Dtna,Rasa3,Kcnab2,Iqgap1,Rgs1	Gm2a,Hck,Cyth1,Stac2,Atp2b1,Gna13,Litaf,Esyt1,Chmp4c,Ptpn1,Fgr,Ldlrap1,Lyn,Kcnab1,Gngt2,Gna15,C2cd2l,Kcnip1,Gng8,Fes,Cnr2,Pkp4,Snx5,Ptk2b,Tnk2,Dtna,Rasa3,Kcnab2,Iqgap1,Rgs1
GO:0001931	uropod	7	13	0.006	Myh9,Pip5k1b,Pstpip1,Selplg,Bst1,Pip5k1c,Scimp	Myh9,Pip5k1b,Pstpip1,Selplg,Bst1,Pip5k1c,Scimp
GO:0055037	recycling endosome	29	179	0.006	Mcoln2,Cd22,Slc11a2,Abcg1,Tnf,Plekhb2,Bok,Rab17,Rab29,Fcgr2b,Ehd4,Tpp1,Trf,Scamp5,Ldlrap1,Rap2b,Micall2,Ank2,Rap2a,Rab11fip5,St5,Cln3,Atp11a,Rab4a,Myo5a,Tbc1d14,Mctp1,Tnik,Gpr161	Mcoln2,Cd22,Slc11a2,Abcg1,Tnf,Plekhb2,Bok,Rab17,Rab29,Fcgr2b,Ehd4,Tpp1,Trf,Scamp5,Ldlrap1,Rap2b,Micall2,Ank2,Rap2a,Rab11fip5,St5,Cln3,Atp11a,Rab4a,Myo5a,Tbc1d14,Mctp1,Tnik,Gpr161
GO:0042613	MHC class II protein complex	5	5	0.0067	H2-DMa,H2-Ab1,H2-Aa,H2-Eb1,H2-DMb1	H2-DMa,H2-Ab1,H2-Aa,H2-Eb1,H2-DMb1
GO:0008305	integrin complex	10	30	0.0069	Itgb2,Itga8,Itga6,Itgax,Itga11,Lyn,Itga2,Itgam,Itga4,Itgb4	Itgb2,Itga8,Itga6,Itgax,Itga11,Lyn,Itga2,Itgam,Itga4,Itgb4
GO:0030863	cortical cytoskeleton	20	104	0.0075	Actr2,Tpm4,Myh9,Nos2,Cap2,Hcls1,Mlph,Sele,Gsn,Mpp1,Cotl1,Myo1e,Lasp1,Cobl,Pstpip1,Myo1f,Dstn,Cfl1,Tpm3,Inpp5d	Actr2,Tpm4,Myh9,Nos2,Cap2,Hcls1,Mlph,Sele,Gsn,Mpp1,Cotl1,Myo1e,Lasp1,Cobl,Pstpip1,Myo1f,Dstn,Cfl1,Tpm3,Inpp5d
GO:0098794	postsynapse	85	761	0.0083	Actr2,Stx1a,Cpeb4,Cap2,Hcls1,Baiap2,Abl2,Fcgr2b,Itga8,Mylk2,Fabp5,Nbea,P2rx4,Slc6a6,Itpr1,Sspn,Cyfip1,Rgs10,Atp6ap2,Slc6a8,Cx3cl1,Snx1,Myd88,C1qc,Kcnj2,Ntrk3,Lyn,C1qb,Daglb,Ank2,Lrp1,Camk4,C1qa,Dclk1,Eps8,Camk2n1,F2r,Gabra3,Pgr,Adam10,Wnt5a,Rgs7bp,Slc16a3,Nr1d1,Stx3,Actg1,Epha1,Ptpro,Cadm1,Ptprz1,Lama2,Filip1,Abr,Arrb1,Kcnd3,P2rx7,Nsf,Nos1,Myh10,Slc4a10,Pkp4,Mpdz,Pip5k1c,Clta,Arrb2,Ptk2b,Cacna1c,…	Actr2,Stx1a,Cpeb4,Cap2,Hcls1,Baiap2,Abl2,Fcgr2b,Itga8,Mylk2,Fabp5,Nbea,P2rx4,Slc6a6,Itpr1,Sspn,Cyfip1,Rgs10,Atp6ap2,Slc6a8,Cx3cl1,Snx1,Myd88,C1qc,Kcnj2,Ntrk3,Lyn,C1qb,Daglb,Ank2,Lrp1,Camk4,C1qa,Dclk1,Eps8,Camk2n1,F2r,Gabra3,Pgr,Adam10,Wnt5a,Rgs7bp,Slc16a3,Nr1d1,Stx3,Actg1,Epha1,Ptpro,Cadm1,Ptprz1,Lama2,Filip1,Abr,Arrb1,Kcnd3,P2rx7,Nsf,Nos1,Myh10,Slc4a10,Pkp4,Mpdz,Pip5k1c,Clta,Arrb2,Ptk2b,Cacna1c,…
GO:0005885	Arp2/3 protein complex	6	10	0.0104	Actr2,Arpc5,Arpc1b,Arpc3,Arpc4,Actr3	Actr2,Arpc5,Arpc1b,Arpc3,Arpc4,Actr3
GO:0043020	NADPH oxidase complex	6	10	0.0104	Cybb,Ncf1,Cyba,Noxo1,Ncf4,Ncf2	Cybb,Ncf1,Cyba,Noxo1,Ncf4,Ncf2
GO:0098644	complex of collagen trimers	7	15	0.0109	Col1a1,Col2a1,Lum,Col5a2,Col4a4,Col3a1,Col4a3	Col1a1,Col2a1,Lum,Col5a2,Col4a4,Col3a1,Col4a3
GO:0016469	proton-transporting two-sector ATPase complex	12	46	0.0113	Atp6v1b2,Atp6v0d1,Atp6v1e1,Atp6v1c1,Atp6v0c,Atp6v0d2,Atp6ap2,Atp6v0e2,Atp6v0a1,Atp6v0b,Atp6v1a,Atp6v0e	Atp6v1b2,Atp6v0d1,Atp6v1e1,Atp6v1c1,Atp6v0c,Atp6v0d2,Atp6ap2,Atp6v0e2,Atp6v0a1,Atp6v0b,Atp6v1a,Atp6v0e
GO:0030666	endocytic vesicle membrane	15	68	0.0113	H2-K1,Slc11a1,Tlr2,Lamp1,Rab20,Rab8b,Lamp2,Tlr1,Tlr6,Rab7b,Rab31,Ap2s1,B2m,H2-T23,H2-D1	H2-K1,Slc11a1,Tlr2,Lamp1,Rab20,Rab8b,Lamp2,Tlr1,Tlr6,Rab7b,Rab31,Ap2s1,B2m,H2-T23,H2-D1
GO:0001772	immunological synapse	11	40	0.0129	Myh9,Atp2b1,Havcr2,Alcam,Cd53,Rltpr,Arhgdia,Icam1,Cd37,Scimp,Lgals3	Myh9,Atp2b1,Havcr2,Alcam,Cd53,Rltpr,Arhgdia,Icam1,Cd37,Scimp,Lgals3
GO:0030175	filopodium	20	111	0.0145	Myo1g,Slc9a3r1,Baiap2,Itga6,Vcam1,B4galt1,Pdpn,Cyfip1,Fgf13,Shtn1,Iqgap2,Enah,Ptprz1,Unc5c,Scimp,Dmd,Cfl1,Myo5a,Lcp1,Arl4c	Myo1g,Slc9a3r1,Baiap2,Itga6,Vcam1,B4galt1,Pdpn,Cyfip1,Fgf13,Shtn1,Iqgap2,Enah,Ptprz1,Unc5c,Scimp,Dmd,Cfl1,Myo5a,Lcp1,Arl4c
GO:0012506	vesicle membrane	60	507	0.0154	Pla1a,Stx1a,Nos2,Grb2,H2-K1,Anxa1,Slc11a1,Tlr2,Necap2,Cd38,Gpnmb,Itpr1,Vamp1,Was,Lamp1,Rab20,Trf,Scamp5,Itpr3,Abhd2,Atp13a2,Rab8b,March1,Atp6v0a1,Myof,Wfs1,Lamp2,Rab11fip5,Tlr1,Tlr6,Cemip,Rab7b,Rab31,Pi4k2a,Stx3,Dab2,Aqp11,Ap2s1,Moxd1,B2m,Nos1,H2-T23,Trpm2,Adam8,Clta,Snx5,Ap1s2,Mpeg1,Anxa4,Dmd,Vopp1,Tnk2,Furin,Rab4a,Mctp1,Selp,Prrt2,Stxbp2,Aqp5,H2-D1	Pla1a,Stx1a,Nos2,Grb2,H2-K1,Anxa1,Slc11a1,Tlr2,Necap2,Cd38,Gpnmb,Itpr1,Vamp1,Was,Lamp1,Rab20,Trf,Scamp5,Itpr3,Abhd2,Atp13a2,Rab8b,March1,Atp6v0a1,Myof,Wfs1,Lamp2,Rab11fip5,Tlr1,Tlr6,Cemip,Rab7b,Rab31,Pi4k2a,Stx3,Dab2,Aqp11,Ap2s1,Moxd1,B2m,Nos1,H2-T23,Trpm2,Adam8,Clta,Snx5,Ap1s2,Mpeg1,Anxa4,Dmd,Vopp1,Tnk2,Furin,Rab4a,Mctp1,Selp,Prrt2,Stxbp2,Aqp5,H2-D1
GO:0098791	Golgi apparatus subcompartment	43	330	0.0154	Plod3,M6pr,Cpd,Slc11a2,Nagpa,Igf2r,H2-K1,Pcsk5,Bok,Rab29,Nbea,B4galt1,Xylt1,Scamp5,Chst2,Gsap,March1,Grn,Lpcat2,Lamp2,Gal3st3,Asap2,Adam10,Rab7b,B4galt6,Pld4,Rab31,Pi4k2a,Plk3,Cln3,Man2a1,Atp11a,Lyz1,Lyz2,St3gal1,Nsf,Arap1,B4galt5,Sulf2,Furin,Pqlc1,Gba,H2-D1	Plod3,M6pr,Cpd,Slc11a2,Nagpa,Igf2r,H2-K1,Pcsk5,Bok,Rab29,Nbea,B4galt1,Xylt1,Scamp5,Chst2,Gsap,March1,Grn,Lpcat2,Lamp2,Gal3st3,Asap2,Adam10,Rab7b,B4galt6,Pld4,Rab31,Pi4k2a,Plk3,Cln3,Man2a1,Atp11a,Lyz1,Lyz2,St3gal1,Nsf,Arap1,B4galt5,Sulf2,Furin,Pqlc1,Gba,H2-D1
GO:0000139	Golgi membrane	66	576	0.0182	Abcb4,Man1a,B4galnt1,Psen2,Gnptab,Samd8,Litaf,Nagpa,Abcg1,Pcsk5,Tmem132a,Map4k2,Cyp2e1,Chst10,Bok,Nras,B4galt1,Glipr2,Lfng,Tnfrsf1a,Xylt1,Acer3,Mst4,Galnt7,B3gnt3,Scamp5,Mgat5,Ndst2,Chst2,March1,Chst11,Galnt12,Scara3,Lpcat2,Napepld,Galnt6,Rab11fip5,Gal3st3,Asap2,Adam10,Galnt10,B4galt6,Pld4,Rab31,Rock1,Cln3,Man2a1,St3gal1,Svip,B3galnt2,Nlrp3,Mgat5b,St6galnac4,Arap1,B4galt5,Tmed9,B3galt1,B3gnt7,Ste…	Abcb4,Man1a,B4galnt1,Psen2,Gnptab,Samd8,Litaf,Nagpa,Abcg1,Pcsk5,Tmem132a,Map4k2,Cyp2e1,Chst10,Bok,Nras,B4galt1,Glipr2,Lfng,Tnfrsf1a,Xylt1,Acer3,Stk26,Galnt7,B3gnt3,Scamp5,Mgat5,Ndst2,Chst2,March1,Chst11,Galnt12,Scara3,Lpcat2,Napepld,Galnt6,Rab11fip5,Gal3st3,Asap2,Adam10,Galnt10,B4galt6,Pld4,Rab31,Rock1,Cln3,Man2a1,St3gal1,Svip,B3galnt2,Nlrp3,Mgat5b,St6galnac4,Arap1,B4galt5,Tmed9,B3galt1,B3gnt7,St…
GO:0016471	vacuolar proton-transporting V-type ATPase complex	7	17	0.0183	Atp6v0d1,Atp6v1c1,Atp6v0c,Atp6v0d2,Atp6ap2,Atp6v0a1,Atp6v0b	Atp6v0d1,Atp6v1c1,Atp6v0c,Atp6v0d2,Atp6ap2,Atp6v0a1,Atp6v0b
GO:0005912	adherens junction	25	160	0.0208	Cdh4,Rnd1,Pvrl4,Myh9,Cyth1,Tmem47,Pkp1,Fam129b,Itga6,Sdcbp,Pdlim3,Myo1e,Cdh6,Nexn,Lyn,Adam10,Pard3b,Frmd4a,Fmn1,Pkp4,Pip5k1c,Ctnna3,Frmd4b,Tnk2,Tgm1	Cdh4,Rnd1,Nectin4,Myh9,Cyth1,Tmem47,Pkp1,Fam129b,Itga6,Sdcbp,Pdlim3,Myo1e,Cdh6,Nexn,Lyn,Adam10,Pard3b,Frmd4a,Fmn1,Pkp4,Pip5k1c,Ctnna3,Frmd4b,Tnk2,Tgm1
GO:0150034	distal axon	49	399	0.0215	Ccl2,Ndrg2,Psen2,Atp6v0d1,Ctsz,Trpv2,Cpeb4,Clu,Mylk2,Ptbp2,P2rx4,Cyfip1,Rgs10,Fgf13,Pnmt,Prex1,Tnn,Shtn1,Blvrb,Lrp1,Cobl,Eps8,Cxcr4,Itga2,Basp1,Pgr,Stx3,Actg1,Arpc5,Whrn,Fkbp15,Ptprz1,Arpc3,Nos1,Myh10,Itga4,Slc4a10,Unc5c,C9orf72,Ptk2b,Tnk2,Sept6,Cfl1,Tpm3,Prrt2,Kcnab2,Iqgap1,Slc8a2,Kcnma1	Ccl2,Ndrg2,Psen2,Atp6v0d1,Ctsz,Trpv2,Cpeb4,Clu,Mylk2,Ptbp2,P2rx4,Cyfip1,Rgs10,Fgf13,Pnmt,Prex1,Tnn,Shtn1,Blvrb,Lrp1,Cobl,Eps8,Cxcr4,Itga2,Basp1,Pgr,Stx3,Actg1,Arpc5,Whrn,Fkbp15,Ptprz1,Arpc3,Nos1,Myh10,Itga4,Slc4a10,Unc5c,3110043O21Rik,Ptk2b,Tnk2,Sept6,Cfl1,Tpm3,Prrt2,Kcnab2,Iqgap1,Slc8a2,Kcnma1
GO:0005789	endoplasmic reticulum membrane	98	940	0.0226	Ern1,Tbxas1,Casq1,Cyp4f18,Calr,Plod3,Hmox1,Elovl1,Tmem189,Tmem110,Psen2,Plod1,Gdpd1,Sptlc2,Degs2,Samd8,Fam134b,Sdf2l1,Abcg1,Tmem178,H2-K1,Tmem132a,Esyt1,Cyp2e1,Casp4,Bok,Cln8,Cers6,Ptpn1,Sdcbp,Rnf19b,Itpr1,Rtn2,Dmpk,Acer3,Atp6ap2,Acsl4,Emc8,Ptgs2,Hsd3b7,Zc3h12a,Cyp7b1,Itpr3,March1,Pnpla7,Pigs,Scara3,Card19,Wfs1,Lpcat2,Ch25h,Abhd12,Ric3,Ugt1a7c,Tlr7,Rnf180,C2cd2l,Lrrc8c,Pld4,Dhrs9,Ppap2c,Alox5ap,E…	Ern1,Tbxas1,Casq1,Cyp4f18,Calr,Plod3,Hmox1,Elovl1,Tmem189,Tmem110,Psen2,Plod1,Gdpd1,Sptlc2,Degs2,Samd8,Fam134b,Sdf2l1,Abcg1,Tmem178,H2-K1,Tmem132a,Esyt1,Cyp2e1,Casp4,Bok,Cln8,Cers6,Ptpn1,Sdcbp,Rnf19b,Itpr1,Rtn2,Dmpk,Acer3,Atp6ap2,Acsl4,Emc8,Ptgs2,Hsd3b7,Zc3h12a,Cyp7b1,Itpr3,March1,Pnpla7,Pigs,Scara3,Card19,Wfs1,Lpcat2,Ch25h,Abhd12,Ric3,Ugt1a7c,Tlr7,Rnf180,C2cd2l,Lrrc8c,Pld4,Dhrs9,Plpp2,Alox5ap,Er…
GO:0000421	autophagosome membrane	10	37	0.0234	Vmp1,Atp6ap2,Lamp1,Mcoln3,Atp13a2,Rubcnl,Lamp2,Tmem173,Wdr81,Entpd4	Vmp1,Atp6ap2,Lamp1,Mcoln3,Atp13a2,5031414D18Rik,Lamp2,Tmem173,Wdr81,Entpd4
GO:0060187	cell pole	6	13	0.026	Trf,Rab8b,Astn2,Pi4k2a,Pex5l,Slc3a2	Trf,Rab8b,Astn2,Pi4k2a,Pex5l,Slc3a2
GO:0030136	clathrin-coated vesicle	21	127	0.0262	Rgs19,Abcb4,Edn1,Igf2r,Necap2,Myo1e,Vps18,Rab8b,Lrp1,Cemip,Adam10,Astn2,Dab2,Ap2s1,Lyz1,Lyz2,Ece1,Clta,Vwf,Tnk2,Furin	Rgs19,Abcb4,Edn1,Igf2r,Necap2,Myo1e,Vps18,Rab8b,Lrp1,Cemip,Adam10,Astn2,Dab2,Ap2s1,Lyz1,Lyz2,Ece1,Clta,Vwf,Tnk2,Furin
GO:0005905	clathrin-coated pit	14	68	0.0271	Lrp12,Sele,Trf,Lrp1,Cemip,Dab2,Ap2s1,Arrb1,Clta,Arrb2,Ap1s2,Tnk2,Vldlr,Sphk1	Lrp12,Sele,Trf,Lrp1,Cemip,Dab2,Ap2s1,Arrb1,Clta,Arrb2,Ap1s2,Tnk2,Vldlr,Sphk1
GO:0016010	dystrophin-associated glycoprotein complex	7	19	0.029	Sntg2,Sspn,Sntb1,Sgcd,Sgcg,Dmd,Dtna	Sntg2,Sspn,Sntb1,Sgcd,Sgcg,Dmd,Dtna
GO:0030426	growth cone	31	224	0.0312	Ndrg2,Psen2,Ctsz,Trpv2,Cpeb4,Clu,Ptbp2,Cyfip1,Fgf13,Prex1,Shtn1,Lrp1,Cobl,Eps8,Cxcr4,Basp1,Stx3,Arpc5,Whrn,Fkbp15,Ptprz1,Arpc3,Myh10,Itga4,Unc5c,C9orf72,Ptk2b,Tnk2,Cfl1,Tpm3,Iqgap1	Ndrg2,Psen2,Ctsz,Trpv2,Cpeb4,Clu,Ptbp2,Cyfip1,Fgf13,Prex1,Shtn1,Lrp1,Cobl,Eps8,Cxcr4,Basp1,Stx3,Arpc5,Whrn,Fkbp15,Ptprz1,Arpc3,Myh10,Itga4,Unc5c,3110043O21Rik,Ptk2b,Tnk2,Cfl1,Tpm3,Iqgap1
GO:0030864	cortical actin cytoskeleton	14	70	0.0334	Actr2,Myh9,Cap2,Hcls1,Mlph,Gsn,Cotl1,Myo1e,Lasp1,Cobl,Pstpip1,Myo1f,Dstn,Cfl1	Actr2,Myh9,Cap2,Hcls1,Mlph,Gsn,Cotl1,Myo1e,Lasp1,Cobl,Pstpip1,Myo1f,Dstn,Cfl1
GO:0005767	secondary lysosome	6	15	0.0427	Fth1,Lamp1,Lamp2,Cln3,Ftl1,Adam8	Fth1,Lamp1,Lamp2,Cln3,Ftl1,Adam8
GO:0030133	transport vesicle	46	384	0.0427	Hck,Stx1a,Psen2,Atp6v0d1,Igf2r,Atp6v0c,Il33,Nptx1,Mylk2,Itpr1,Sspn,Vamp1,Lamp1,Scamp5,Atp13a2,Rab8b,Atp6v0a1,Npy1r,Wfs1,Igf1,Rab11fip5,Adam10,Sytl5,Pi4k2a,Stx3,Madd,Cln3,Cadm1,Lyz1,Lyz2,Sept1,Ngf,Clta,Tmed9,Ntf3,Rab3il1,Dmd,C1qtnf5,Sept6,Furin,Rab4a,Myo5a,Erp29,Mctp1,Prrt2,Sphk1	Hck,Stx1a,Psen2,Atp6v0d1,Igf2r,Atp6v0c,Il33,Nptx1,Mylk2,Itpr1,Sspn,Vamp1,Lamp1,Scamp5,Atp13a2,Rab8b,Atp6v0a1,Npy1r,Wfs1,Igf1,Rab11fip5,Adam10,Sytl5,Pi4k2a,Stx3,Madd,Cln3,Cadm1,Lyz1,Lyz2,Sept1,Ngf,Clta,Tmed9,Ntf3,Rab3il1,Dmd,C1qtnf5,Sept6,Furin,Rab4a,Myo5a,Erp29,Mctp1,Prrt2,Sphk1
GO:0030141	secretory granule	46	384	0.0427	Cfp,Col1a1,Napsa,Tgfb1,Pla1a,Calr,Stx1a,Edn1,Hexb,Clu,Tnf,Pcsk5,Hexa,Baiap2,Slc11a1,Il1b,Cd38,Itpr1,Vamp1,Lamp1,Ctsh,Itpr3,Abhd2,Lrp1,Thbs1,Lamp2,Igf1,Rab11fip5,Stx3,Rnpep,F5,Lyz1,Lyz2,Moxd1,Clip2,Ece1,Nos1,Adam8,Vwf,Dmd,Rab4a,Myo5a,Selp,Stxbp2,Srgn,Ncf2	Cfp,Col1a1,Napsa,Tgfb1,Pla1a,Calr,Stx1a,Edn1,Hexb,Clu,Tnf,Pcsk5,Hexa,Baiap2,Slc11a1,Il1b,Cd38,Itpr1,Vamp1,Lamp1,Ctsh,Itpr3,Abhd2,Lrp1,Thbs1,Lamp2,Igf1,Rab11fip5,Stx3,Rnpep,F5,Lyz1,Lyz2,Moxd1,Clip2,Ece1,Nos1,Adam8,Vwf,Dmd,Rab4a,Myo5a,Selp,Stxbp2,Srgn,Ncf2
GO:0034358	plasma lipoprotein particle	9	34	0.0427	Saa3,Clu,Pla2g7,Msr1,Apobr,Pltp,Apoc1,Vldlr,Apoe	Saa3,Clu,Pla2g7,Msr1,Apobr,Pltp,Apoc1,Vldlr,Apoe
GO:0043230	extracellular organelle	17	98	0.0427	Clic1,Slc11a2,Anxa1,Rab29,Sdcbp,Anxa2,Rap2b,Lamp2,Fn1,Actg1,Icam1,Cd86,Itga4,Cd47,Cd63,Anpep,Rab4a	Clic1,Slc11a2,Anxa1,Rab29,Sdcbp,Anxa2,Rap2b,Lamp2,Fn1,Actg1,Icam1,Cd86,Itga4,Cd47,Cd63,Anpep,Rab4a
GO:0070062	extracellular exosome	15	81	0.0427	Clic1,Anxa1,Sdcbp,Anxa2,Rap2b,Lamp2,Fn1,Actg1,Icam1,Cd86,Itga4,Cd47,Cd63,Anpep,Rab4a	Clic1,Anxa1,Sdcbp,Anxa2,Rap2b,Lamp2,Fn1,Actg1,Icam1,Cd86,Itga4,Cd47,Cd63,Anpep,Rab4a
GO:0031301	integral component of organelle membrane	43	354	0.0439	Ern1,Calr,Bid,Stx1a,Elovl1,B4galnt1,Samd8,Fam134b,H2-K1,Npc1,Pcsk5,Esyt1,Ccdc109b,P2rx4,Lfng,Itpr1,Vamp1,Dmpk,Acer3,Lamp1,Emc8,Scamp5,Itpr3,Atp13a2,Atp6v0a1,Pigs,Wfs1,Lamp2,Pqlc2,Slc8b1,Dhrs9,Bak1,Cln3,P2rx7,B2m,H2-T23,Vopp1,Tmem173,Furin,Slc37a2,Slc8a2,H2-D1,Entpd4	Ern1,Calr,Bid,Stx1a,Elovl1,B4galnt1,Samd8,Fam134b,H2-K1,Npc1,Pcsk5,Esyt1,Ccdc109b,P2rx4,Lfng,Itpr1,Vamp1,Dmpk,Acer3,Lamp1,Emc8,Scamp5,Itpr3,Atp13a2,Atp6v0a1,Pigs,Wfs1,Lamp2,Pqlc2,Slc8b1,Dhrs9,Bak1,Cln3,P2rx7,B2m,H2-T23,Vopp1,Tmem173,Furin,Slc37a2,Slc8a2,H2-D1,Entpd4
GO:1903561	extracellular vesicle	16	90	0.0442	Clic1,Slc11a2,Anxa1,Sdcbp,Anxa2,Rap2b,Lamp2,Fn1,Actg1,Icam1,Cd86,Itga4,Cd47,Cd63,Anpep,Rab4a	Clic1,Slc11a2,Anxa1,Sdcbp,Anxa2,Rap2b,Lamp2,Fn1,Actg1,Icam1,Cd86,Itga4,Cd47,Cd63,Anpep,Rab4a
GO:0005583	fibrillar collagen trimer	5	10	0.0448	Col1a1,Col2a1,Lum,Col5a2,Col3a1	Col1a1,Col2a1,Lum,Col5a2,Col3a1
GO:0097197	tetraspanin-enriched microdomain	5	10	0.0448	Pdpn,Tspan14,Samhd1,Adam10,Scimp	Pdpn,Tspan14,Samhd1,Adam10,Scimp
GO:0016528	sarcoplasm	15	82	0.0452	Casq1,Calr,Xdh,Gsn,Itpr1,Rtn2,Dmpk,Itpr3,Thbs1,Plec,Sgcd,Nos1,Mrvi1,Manf,Mef2c	Casq1,Calr,Xdh,Gsn,Itpr1,Rtn2,Dmpk,Itpr3,Thbs1,Plec,Sgcd,Nos1,Mrvi1,Manf,Mef2c
GO:0043197	dendritic spine	29	212	0.0452	Cpeb4,Baiap2,Abl2,Fcgr2b,Mylk2,P2rx4,Cyfip1,Rgs10,Snx1,Kcnj2,Pgr,Adam10,Rgs7bp,Nr1d1,Epha1,Ptpro,Ptprz1,Lama2,Abr,Arrb1,Nos1,Myh10,Arrb2,Ptk2b,Mx1,Cfl1,Prrt2,Slc8a2,Arhgap32	Cpeb4,Baiap2,Abl2,Fcgr2b,Mylk2,P2rx4,Cyfip1,Rgs10,Snx1,Kcnj2,Pgr,Adam10,Rgs7bp,Nr1d1,Epha1,Ptpro,Ptprz1,Lama2,Abr,Arrb1,Nos1,Myh10,Arrb2,Ptk2b,Mx1,Cfl1,Prrt2,Slc8a2,Arhgap32
GO:0016459	myosin complex	11	50	0.0473	Myo1g,Myh9,Mlph,Myo1e,Myo16,Myo1f,Myl9,Myh11,Myh10,Myo7a,Myo5a	Myo1g,Myh9,Mlph,Myo1e,Myo16,Myo1f,Myl9,Myh11,Myh10,Myo7a,Myo5a
GO:0031300	intrinsic component of organelle membrane	46	389	0.0482	Ern1,Calr,Bid,Stx1a,Elovl1,B4galnt1,Samd8,Fam134b,H2-K1,Npc1,Pcsk5,Esyt1,Cyp2e1,Ccdc109b,P2rx4,Lfng,Itpr1,Vamp1,Dmpk,Acer3,Lamp1,Emc8,Scamp5,Itpr3,Atp13a2,Atp6v0a1,Pigs,Wfs1,Lamp2,Pqlc2,Rnf180,Slc8b1,Dhrs9,Bak1,Cln3,P2rx7,B2m,H2-T23,Vopp1,Tmem173,Furin,Rab4a,Slc37a2,Slc8a2,H2-D1,Entpd4	Ern1,Calr,Bid,Stx1a,Elovl1,B4galnt1,Samd8,Fam134b,H2-K1,Npc1,Pcsk5,Esyt1,Cyp2e1,Ccdc109b,P2rx4,Lfng,Itpr1,Vamp1,Dmpk,Acer3,Lamp1,Emc8,Scamp5,Itpr3,Atp13a2,Atp6v0a1,Pigs,Wfs1,Lamp2,Pqlc2,Rnf180,Slc8b1,Dhrs9,Bak1,Cln3,P2rx7,B2m,H2-T23,Vopp1,Tmem173,Furin,Rab4a,Slc37a2,Slc8a2,H2-D1,Entpd4
GO:0005775	vacuolar lumen	7	22	0.0494	Acp2,Neu1,Cln5,Plbd2,Lamp2,Pld3,Gba	Acp2,Neu1,Cln5,Plbd2,Lamp2,Pld3,Gba
