# Supplementary material for: reString: an open-source Python software to perform automatic functional enrichment retrieval, results aggregation and data visualization
Source: Sci Rep. 2021 Dec 6;11:23458. doi: 10.1038/s41598-021-02528-0 (PMC8648753; doi:10.1038/s41598-021-02528-0)
Supplement: Supplementary file 1 — Supplementary Information 1. [file 41598_2021_2528_MOESM1_ESM.zip › Supplemental DataSets/up_down_together/treatment_t1_red_VS_treatment_t1_blue_FC/ALL_enrichment.Process.tsv]

#term ID	term description	observed gene count	background gene count	false discovery rate	matching proteins in your network (IDs)	matching proteins in your network (labels)
GO:0050896	response to stimulus	900	6908	9.26e-75	Actr2,Ccl2,Ccl12,Itgb2,Cdh4,Pdgfb,Acvr1b,Cd52,Serpinf1,Ccl3,Ern1,Cfp,Sost,Col1a1,Srpk3,Acp2,Spi1,Plaur,Tgfb1,Tbxas1,Hck,Rnd1,Myo1g,Casq1,Abcb4,Has1,Calr,Il7r,Irf5,Bid,Ndrg2,Cd244,Ccl24,Plod3,Cd44,Wisp1,Stx1a,Hmox1,Sh2d1a,Vav1,Mmp12,Ctsb,Adamts4,Epha2,Tmem110,Itih4,Aprt,Saa3,Crlf1,Elk3,Coro1b,Ccl8,Mnda,Timp1,Psen2,Mcoln2,Vipr2,Atp6v0d1,Tnfaip8l2,Apbb1ip,Mertk,Ppp1cb,Slc25a13,Mmp13,Cybb,Plxnd1,Cd83…	Actr2,Ccl2,Ccl12,Itgb2,Cdh4,Pdgfb,Acvr1b,Cd52,Serpinf1,Ccl3,Ern1,Cfp,Sost,Col1a1,Srpk3,Acp2,Spi1,Plaur,Tgfb1,Tbxas1,Hck,Rnd1,Myo1g,Casq1,Abcb4,Has1,Calr,Il7r,Irf5,Bid,Ndrg2,Cd244,Ccl24,Plod3,Cd44,Wisp1,Stx1a,Hmox1,Sh2d1a,Vav1,Mmp12,Ctsb,Adamts4,Epha2,Tmem110,Itih4,Aprt,Saa3,Crlf1,Elk3,Coro1b,Ccl8,Mnda,Timp1,Psen2,Mcoln2,Vipr2,Atp6v0d1,Tnfaip8l2,Apbb1ip,Mertk,Ppp1cb,Slc25a13,Mmp13,Cybb,Plxnd1,Cd83…
GO:0002376	immune system process	394	1842	1.96e-69	Actr2,Ccl2,Ccl12,Itgb2,Pdgfb,Ccl3,Cfp,Spi1,Tgfb1,Hck,Myo1g,Dnase2a,Calr,Il7r,Irf5,Cd244,Ccl24,Cd44,Wisp1,Hmox1,Sh2d1a,Vav1,Epha2,Pip4k2a,Ccl8,Mnda,Psen2,Mcoln2,Tnfaip8l2,Apbb1ip,Mertk,Cybb,Ctsk,Ctss,Cd5l,Ncf1,Lbp,Myh9,Cyba,Cd40,Dhx58,Nos2,Tnfsf13,Cxcl16,Ccl6,Ccl4,Cd22,Ccl9,Tnfaip3,Myb,Havcr2,Ccl7,Evl,Edn1,Ly86,Cd180,F2rl1,Clu,Irg1,Ripk3,Endou,Pde1b,Ciita,Alcam,Hcls1,Runx1,Il10rb,Slc11a2,Cxcl13,Cl…	Actr2,Ccl2,Ccl12,Itgb2,Pdgfb,Ccl3,Cfp,Spi1,Tgfb1,Hck,Myo1g,Dnase2a,Calr,Il7r,Irf5,Cd244,Ccl24,Cd44,Wisp1,Hmox1,Sh2d1a,Vav1,Epha2,Pip4k2a,Ccl8,Mnda,Psen2,Mcoln2,Tnfaip8l2,Apbb1ip,Mertk,Cybb,Ctsk,Ctss,Cd5l,Ncf1,Lbp,Myh9,Cyba,Cd40,Dhx58,Nos2,Tnfsf13,Cxcl16,Ccl6,Ccl4,Cd22,Ccl9,Tnfaip3,Myb,Havcr2,Ccl7,Evl,Edn1,Ly86,Cd180,F2rl1,Clu,Acod1,Ripk3,Endou,Pde1b,Ciita,Alcam,Hcls1,Runx1,Il10rb,Slc11a2,Cxcl13,C…
GO:0065007	biological regulation	1151	10591	9.320000000000001e-64	Actr2,Ccl2,Ccl12,Nalcn,Itgb2,Cdh4,Pdgfb,Acvr1b,Gm2a,Cd52,Serpinf1,Slc7a7,Ccl3,S100a4,Ern1,Cfp,Sost,Col1a1,Ell2,Srpk3,Spi1,Napsa,Plaur,Rgs19,Tgfb1,Lamb1,Tbxas1,Hck,Rnd1,Myo1g,Casq1,Cyp4f18,Abcb4,Has1,Dnase2a,Calr,Il7r,Ssbp2,Irf5,Bid,Ndrg2,Cd244,Ccl24,Plod3,Crabp2,Cstb,Cd44,Wisp1,Stx1a,Hmox1,Sh2d1a,Vav1,Mmp12,Ctsb,Tep1,Elovl1,Epha2,Tmem110,Itih4,Aprt,Pip4k2a,B4galnt1,Saa3,Neu1,Clic1,Crlf1,Elk3,Coro…	Actr2,Ccl2,Ccl12,Nalcn,Itgb2,Cdh4,Pdgfb,Acvr1b,Gm2a,Cd52,Serpinf1,Slc7a7,Ccl3,S100a4,Ern1,Cfp,Sost,Col1a1,Ell2,Srpk3,Spi1,Napsa,Plaur,Rgs19,Tgfb1,Lamb1,Tbxas1,Hck,Rnd1,Myo1g,Casq1,Cyp4f18,Abcb4,Has1,Dnase2a,Calr,Il7r,Ssbp2,Irf5,Bid,Ndrg2,Cd244,Ccl24,Plod3,Crabp2,Cstb,Cd44,Wisp1,Stx1a,Hmox1,Sh2d1a,Vav1,Mmp12,Ctsb,Tep1,Elovl1,Epha2,Tmem110,Itih4,Aprt,Pip4k2a,B4galnt1,Saa3,Neu1,Clic1,Crlf1,Elk3,Coro…
GO:0050789	regulation of biological process	1093	9973	6.5100000000000005e-59	Actr2,Ccl2,Ccl12,Nalcn,Itgb2,Cdh4,Pdgfb,Acvr1b,Serpinf1,Slc7a7,Ccl3,S100a4,Ern1,Cfp,Sost,Col1a1,Ell2,Srpk3,Spi1,Plaur,Rgs19,Tgfb1,Lamb1,Tbxas1,Hck,Rnd1,Myo1g,Casq1,Cyp4f18,Abcb4,Has1,Dnase2a,Calr,Il7r,Ssbp2,Irf5,Bid,Ndrg2,Cd244,Ccl24,Crabp2,Cstb,Cd44,Wisp1,Stx1a,Hmox1,Sh2d1a,Vav1,Mmp12,Ctsb,Epha2,Tmem110,Itih4,Pip4k2a,Saa3,Neu1,Clic1,Crlf1,Elk3,Coro1b,Ccl8,Mnda,Timp1,Psen2,Mcoln2,Vipr2,Cd209a,Tnf…	Actr2,Ccl2,Ccl12,Nalcn,Itgb2,Cdh4,Pdgfb,Acvr1b,Serpinf1,Slc7a7,Ccl3,S100a4,Ern1,Cfp,Sost,Col1a1,Ell2,Srpk3,Spi1,Plaur,Rgs19,Tgfb1,Lamb1,Tbxas1,Hck,Rnd1,Myo1g,Casq1,Cyp4f18,Abcb4,Has1,Dnase2a,Calr,Il7r,Ssbp2,Irf5,Bid,Ndrg2,Cd244,Ccl24,Crabp2,Cstb,Cd44,Wisp1,Stx1a,Hmox1,Sh2d1a,Vav1,Mmp12,Ctsb,Epha2,Tmem110,Itih4,Pip4k2a,Saa3,Neu1,Clic1,Crlf1,Elk3,Coro1b,Ccl8,Mnda,Timp1,Psen2,Mcoln2,Vipr2,Cd209a,Tnf…
GO:0048583	regulation of response to stimulus	560	3651	1.2700000000000001e-57	Actr2,Ccl2,Ccl12,Itgb2,Pdgfb,Acvr1b,Serpinf1,Ccl3,S100a4,Ern1,Cfp,Sost,Col1a1,Plaur,Rgs19,Tgfb1,Myo1g,Casq1,Dnase2a,Calr,Il7r,Bid,Ndrg2,Ccl24,Crabp2,Cd44,Wisp1,Stx1a,Hmox1,Sh2d1a,Vav1,Mmp12,Epha2,Tmem110,Crlf1,Coro1b,Ccl8,Mnda,Timp1,Psen2,Tnfaip8l2,Sash1,Ctss,Cd5l,Ncf1,Lbp,Myh9,Cyth1,Cyba,Cd40,Dhx58,Tnip1,Nos2,Mmp8,Tnfsf13,Sfrp5,Ccl6,Ccl4,Cd22,Ccl9,Tnfaip3,Atp2b1,Myb,Vsir,Havcr2,Ccl7,Slc9a3r1,Grb…	Actr2,Ccl2,Ccl12,Itgb2,Pdgfb,Acvr1b,Serpinf1,Ccl3,S100a4,Ern1,Cfp,Sost,Col1a1,Plaur,Rgs19,Tgfb1,Myo1g,Casq1,Dnase2a,Calr,Il7r,Bid,Ndrg2,Ccl24,Crabp2,Cd44,Wisp1,Stx1a,Hmox1,Sh2d1a,Vav1,Mmp12,Epha2,Tmem110,Crlf1,Coro1b,Ccl8,Mnda,Timp1,Psen2,Tnfaip8l2,Sash1,Ctss,Cd5l,Ncf1,Lbp,Myh9,Cyth1,Cyba,Cd40,Dhx58,Tnip1,Nos2,Mmp8,Tnfsf13,Sfrp5,Ccl6,Ccl4,Cd22,Ccl9,Tnfaip3,Atp2b1,Myb,Vsir,Havcr2,Ccl7,Slc9a3r1,Grb…
GO:0009987	cellular process	1312	13330	1.65e-55	Actr2,Ccl2,Ccl12,Nalcn,Itgb2,Cdh4,Pdgfb,Acvr1b,Gm2a,Cd52,Serpinf1,Slc7a7,Ccl3,Ern1,Tubb6,Sost,Col1a1,Ell2,Ltbp2,Srpk3,Pnck,Acp2,Spi1,Plaur,Tgfb1,Lamb1,Tbxas1,Bcam,Hck,Rnd1,Myo1g,Casq1,Cyp4f18,Tpm4,Abcb4,Has1,Man1a,Dnase2a,Calr,Il7r,Irf5,Bid,Ndrg2,Cd33,Cd244,Ccl24,Plod3,Crabp2,Cd44,Wisp1,Stx1a,Hmox1,Sh2d1a,Vav1,Mmp12,Ctsb,Atp6v1b2,Tep1,Elovl1,Pvrl4,Tmem189,Epha2,Tmem110,Itih4,Aprt,Pip4k2a,B4galnt1…	Actr2,Ccl2,Ccl12,Nalcn,Itgb2,Cdh4,Pdgfb,Acvr1b,Gm2a,Cd52,Serpinf1,Slc7a7,Ccl3,Ern1,Tubb6,Sost,Col1a1,Ell2,Ltbp2,Srpk3,Pnck,Acp2,Spi1,Plaur,Tgfb1,Lamb1,Tbxas1,Bcam,Hck,Rnd1,Myo1g,Casq1,Cyp4f18,Tpm4,Abcb4,Has1,Man1a,Dnase2a,Calr,Il7r,Irf5,Bid,Ndrg2,Cd33,Cd244,Ccl24,Plod3,Crabp2,Cd44,Wisp1,Stx1a,Hmox1,Sh2d1a,Vav1,Mmp12,Ctsb,Atp6v1b2,Tep1,Elovl1,Nectin4,Tmem189,Epha2,Tmem110,Itih4,Aprt,Pip4k2a,B4galn…
GO:0050794	regulation of cellular process	1047	9541	2.96e-54	Actr2,Ccl2,Ccl12,Nalcn,Itgb2,Cdh4,Pdgfb,Acvr1b,Serpinf1,Slc7a7,Ccl3,S100a4,Ern1,Sost,Col1a1,Ell2,Srpk3,Spi1,Plaur,Rgs19,Tgfb1,Lamb1,Hck,Rnd1,Myo1g,Casq1,Abcb4,Has1,Calr,Il7r,Ssbp2,Irf5,Bid,Ndrg2,Cd244,Ccl24,Crabp2,Cstb,Cd44,Wisp1,Stx1a,Hmox1,Sh2d1a,Vav1,Mmp12,Ctsb,Epha2,Tmem110,Itih4,Pip4k2a,Saa3,Neu1,Clic1,Crlf1,Elk3,Coro1b,Ccl8,Mnda,Timp1,Psen2,Mcoln2,Vipr2,Cd209a,Tnfaip8l2,Apbb1ip,Mertk,Ppp1cb…	Actr2,Ccl2,Ccl12,Nalcn,Itgb2,Cdh4,Pdgfb,Acvr1b,Serpinf1,Slc7a7,Ccl3,S100a4,Ern1,Sost,Col1a1,Ell2,Srpk3,Spi1,Plaur,Rgs19,Tgfb1,Lamb1,Hck,Rnd1,Myo1g,Casq1,Abcb4,Has1,Calr,Il7r,Ssbp2,Irf5,Bid,Ndrg2,Cd244,Ccl24,Crabp2,Cstb,Cd44,Wisp1,Stx1a,Hmox1,Sh2d1a,Vav1,Mmp12,Ctsb,Epha2,Tmem110,Itih4,Pip4k2a,Saa3,Neu1,Clic1,Crlf1,Elk3,Coro1b,Ccl8,Mnda,Timp1,Psen2,Mcoln2,Vipr2,Cd209a,Tnfaip8l2,Apbb1ip,Mertk,Ppp1cb…
GO:0023052	signaling	590	4065	3.7099999999999995e-54	Ccl2,Ccl12,Itgb2,Pdgfb,Acvr1b,Ccl3,Ern1,Sost,Col1a1,Srpk3,Spi1,Plaur,Tgfb1,Hck,Rnd1,Myo1g,Casq1,Calr,Il7r,Irf5,Bid,Ndrg2,Ccl24,Cd44,Wisp1,Stx1a,Hmox1,Sh2d1a,Vav1,Epha2,Tmem110,Saa3,Crlf1,Coro1b,Ccl8,Timp1,Psen2,Mcoln2,Vipr2,Apbb1ip,Mertk,Cybb,Plxnd1,Lbp,Stac2,Cd40,Tnip1,Nos2,Tnfsf13,Sfrp5,Cxcl16,Ccl6,Ccl4,Ywhah,Cd22,Ccl9,Nrbp2,Mknk1,Perp,Vsir,Cpeb4,Havcr2,Sdc1,Gna13,Ccl7,Adap2,Slc9a3r1,Grb2,Pik3r…	Ccl2,Ccl12,Itgb2,Pdgfb,Acvr1b,Ccl3,Ern1,Sost,Col1a1,Srpk3,Spi1,Plaur,Tgfb1,Hck,Rnd1,Myo1g,Casq1,Calr,Il7r,Irf5,Bid,Ndrg2,Ccl24,Cd44,Wisp1,Stx1a,Hmox1,Sh2d1a,Vav1,Epha2,Tmem110,Saa3,Crlf1,Coro1b,Ccl8,Timp1,Psen2,Mcoln2,Vipr2,Apbb1ip,Mertk,Cybb,Plxnd1,Lbp,Stac2,Cd40,Tnip1,Nos2,Tnfsf13,Sfrp5,Cxcl16,Ccl6,Ccl4,Ywhah,Cd22,Ccl9,Nrbp2,Mknk1,Perp,Vsir,Cpeb4,Havcr2,Sdc1,Gna13,Ccl7,Adap2,Slc9a3r1,Grb2,Pik3r…
GO:0006955	immune response	251	979	4.2499999999999994e-54	Actr2,Ccl2,Ccl12,Ccl3,Cfp,Tgfb1,Hck,Myo1g,Irf5,Cd244,Ccl24,Sh2d1a,Vav1,Ccl8,Psen2,Mcoln2,Tnfaip8l2,Apbb1ip,Cybb,Ctsk,Ctss,Lbp,Cyba,Cd40,Dhx58,Nos2,Tnfsf13,Cxcl16,Ccl6,Ccl4,Ccl9,Tnfaip3,Havcr2,Ccl7,Evl,Edn1,Ly86,Cd180,F2rl1,Irg1,Endou,Ciita,Alcam,Cxcl13,Clec4n,Tnfrsf21,Trem2,C3,H2-K1,Cfb,Aif1,Tnf,Csf1r,Anxa1,Fth1,Il33,Map4k2,Ifitm1,Ifitm3,Irf7,Il6,Ccr1,Casp4,Casp1,Slc11a1,Rab17,Fcgr2b,Mrc1,Gsn,Il1…	Actr2,Ccl2,Ccl12,Ccl3,Cfp,Tgfb1,Hck,Myo1g,Irf5,Cd244,Ccl24,Sh2d1a,Vav1,Ccl8,Psen2,Mcoln2,Tnfaip8l2,Apbb1ip,Cybb,Ctsk,Ctss,Lbp,Cyba,Cd40,Dhx58,Nos2,Tnfsf13,Cxcl16,Ccl6,Ccl4,Ccl9,Tnfaip3,Havcr2,Ccl7,Evl,Edn1,Ly86,Cd180,F2rl1,Acod1,Endou,Ciita,Alcam,Cxcl13,Clec4n,Tnfrsf21,Trem2,C3,H2-K1,Cfb,Aif1,Tnf,Csf1r,Anxa1,Fth1,Il33,Map4k2,Ifitm1,Ifitm3,Irf7,Il6,Ccr1,Casp4,Casp1,Slc11a1,Rab17,Fcgr2b,Mrc1,Gsn,Il…
GO:0007154	cell communication	597	4179	6.599999999999999e-53	Ccl2,Ccl12,Itgb2,Pdgfb,Acvr1b,Ccl3,Ern1,Sost,Col1a1,Srpk3,Spi1,Plaur,Tgfb1,Hck,Rnd1,Myo1g,Casq1,Calr,Il7r,Irf5,Bid,Ndrg2,Ccl24,Cd44,Wisp1,Stx1a,Hmox1,Sh2d1a,Vav1,Epha2,Tmem110,Saa3,Crlf1,Coro1b,Ccl8,Timp1,Psen2,Mcoln2,Vipr2,Apbb1ip,Mertk,Cybb,Plxnd1,Lbp,Stac2,Cd40,Tnip1,Nos2,Tnfsf13,Sfrp5,Cxcl16,Ccl6,Ccl4,Ywhah,Cd22,Ccl9,Nrbp2,Mknk1,Perp,Atp2b1,Vsir,Cpeb4,Havcr2,Upp1,Sdc1,Gna13,Ccl7,Adap2,Slc9a3r…	Ccl2,Ccl12,Itgb2,Pdgfb,Acvr1b,Ccl3,Ern1,Sost,Col1a1,Srpk3,Spi1,Plaur,Tgfb1,Hck,Rnd1,Myo1g,Casq1,Calr,Il7r,Irf5,Bid,Ndrg2,Ccl24,Cd44,Wisp1,Stx1a,Hmox1,Sh2d1a,Vav1,Epha2,Tmem110,Saa3,Crlf1,Coro1b,Ccl8,Timp1,Psen2,Mcoln2,Vipr2,Apbb1ip,Mertk,Cybb,Plxnd1,Lbp,Stac2,Cd40,Tnip1,Nos2,Tnfsf13,Sfrp5,Cxcl16,Ccl6,Ccl4,Ywhah,Cd22,Ccl9,Nrbp2,Mknk1,Perp,Atp2b1,Vsir,Cpeb4,Havcr2,Upp1,Sdc1,Gna13,Ccl7,Adap2,Slc9a3r…
GO:0009605	response to external stimulus	394	2199	7.34e-52	Actr2,Ccl2,Ccl12,Itgb2,Cdh4,Pdgfb,Cd52,Ccl3,Cfp,Sost,Col1a1,Tgfb1,Hck,Irf5,Cd244,Ccl24,Hmox1,Sh2d1a,Vav1,Mmp12,Adamts4,Epha2,Saa3,Coro1b,Ccl8,Mnda,Mcoln2,Tnfaip8l2,Ppp1cb,Cybb,Plxnd1,Ncf1,Lbp,Cyba,Cd40,Dhx58,Nos2,Cxcl16,Ccl6,Ccl4,Ccl9,Tnfaip3,Atp2b1,Cpeb4,Havcr2,Upp1,Dnmt3a,Ccl7,Serpina3n,Evl,Edn1,Ly86,Sema4d,Ctsl,Cd180,F2rl1,Clu,Irg1,Ripk3,Vdr,Litaf,Ciita,Alcam,Il10rb,Cdkn1a,Cxcl13,Clec4n,Trem2,…	Actr2,Ccl2,Ccl12,Itgb2,Cdh4,Pdgfb,Cd52,Ccl3,Cfp,Sost,Col1a1,Tgfb1,Hck,Irf5,Cd244,Ccl24,Hmox1,Sh2d1a,Vav1,Mmp12,Adamts4,Epha2,Saa3,Coro1b,Ccl8,Mnda,Mcoln2,Tnfaip8l2,Ppp1cb,Cybb,Plxnd1,Ncf1,Lbp,Cyba,Cd40,Dhx58,Nos2,Cxcl16,Ccl6,Ccl4,Ccl9,Tnfaip3,Atp2b1,Cpeb4,Havcr2,Upp1,Dnmt3a,Ccl7,Serpina3n,Evl,Edn1,Ly86,Sema4d,Ctsl,Cd180,F2rl1,Clu,Acod1,Ripk3,Vdr,Litaf,Ciita,Alcam,Il10rb,Cdkn1a,Cxcl13,Clec4n,Trem2…
GO:0006952	defense response	267	1133	7.37e-52	Actr2,Ccl2,Ccl12,Itgb2,Ccl3,Cfp,Tgfb1,Hck,Irf5,Cd244,Ccl24,Cd44,Hmox1,Sh2d1a,Adamts4,Epha2,Itih4,Saa3,Ccl8,Timp1,Mcoln2,Tnfaip8l2,Cybb,Cd5l,Ncf1,Lbp,Cyba,Cd40,Dhx58,Tnip1,Nos2,Cxcl16,Ccl6,Ccl4,Ccl9,Tnfaip3,Havcr2,Sdc1,Ccl7,Serpina3n,Evl,Edn1,Ly86,Cd180,F2rl1,Clu,Irg1,Ripk3,Ciita,Il10rb,Cxcl13,Clec4n,Pla2g7,Trem2,C3,H2-K1,Cfb,Aif1,Tnf,Csf1r,Anxa1,Il33,Map4k2,Ifitm1,Ifitm3,Irf7,Il6,Ccr1,Casp4,Casp1…	Actr2,Ccl2,Ccl12,Itgb2,Ccl3,Cfp,Tgfb1,Hck,Irf5,Cd244,Ccl24,Cd44,Hmox1,Sh2d1a,Adamts4,Epha2,Itih4,Saa3,Ccl8,Timp1,Mcoln2,Tnfaip8l2,Cybb,Cd5l,Ncf1,Lbp,Cyba,Cd40,Dhx58,Tnip1,Nos2,Cxcl16,Ccl6,Ccl4,Ccl9,Tnfaip3,Havcr2,Sdc1,Ccl7,Serpina3n,Evl,Edn1,Ly86,Cd180,F2rl1,Clu,Acod1,Ripk3,Ciita,Il10rb,Cxcl13,Clec4n,Pla2g7,Trem2,C3,H2-K1,Cfb,Aif1,Tnf,Csf1r,Anxa1,Il33,Map4k2,Ifitm1,Ifitm3,Irf7,Il6,Ccr1,Casp4,Casp…
GO:0051716	cellular response to stimulus	712	5497	1.75e-51	Actr2,Ccl2,Ccl12,Itgb2,Pdgfb,Acvr1b,Serpinf1,Ccl3,Ern1,Sost,Col1a1,Srpk3,Spi1,Plaur,Tgfb1,Hck,Rnd1,Myo1g,Casq1,Abcb4,Has1,Calr,Il7r,Irf5,Bid,Ndrg2,Ccl24,Plod3,Cd44,Wisp1,Hmox1,Vav1,Ctsb,Epha2,Tmem110,Aprt,Saa3,Crlf1,Coro1b,Ccl8,Mnda,Timp1,Psen2,Mcoln2,Vipr2,Atp6v0d1,Apbb1ip,Mertk,Cybb,Plxnd1,Ncf1,Lbp,Serpinb6a,Stac2,Cyba,Cd40,Tnip1,Nos2,Tnfsf13,Sfrp5,Cxcl16,Ccl6,Ccl4,Ywhah,Cd22,Ccl9,Nrbp2,Mknk1,T…	Actr2,Ccl2,Ccl12,Itgb2,Pdgfb,Acvr1b,Serpinf1,Ccl3,Ern1,Sost,Col1a1,Srpk3,Spi1,Plaur,Tgfb1,Hck,Rnd1,Myo1g,Casq1,Abcb4,Has1,Calr,Il7r,Irf5,Bid,Ndrg2,Ccl24,Plod3,Cd44,Wisp1,Hmox1,Vav1,Ctsb,Epha2,Tmem110,Aprt,Saa3,Crlf1,Coro1b,Ccl8,Mnda,Timp1,Psen2,Mcoln2,Vipr2,Atp6v0d1,Apbb1ip,Mertk,Cybb,Plxnd1,Ncf1,Lbp,Serpinb6a,Stac2,Cyba,Cd40,Tnip1,Nos2,Tnfsf13,Sfrp5,Cxcl16,Ccl6,Ccl4,Ywhah,Cd22,Ccl9,Nrbp2,Mknk1,T…
GO:0007165	signal transduction	553	3779	6.11e-51	Ccl2,Ccl12,Itgb2,Pdgfb,Acvr1b,Ccl3,Ern1,Sost,Col1a1,Srpk3,Spi1,Plaur,Tgfb1,Hck,Rnd1,Myo1g,Casq1,Calr,Il7r,Irf5,Bid,Ndrg2,Ccl24,Cd44,Wisp1,Hmox1,Vav1,Epha2,Tmem110,Saa3,Crlf1,Coro1b,Ccl8,Timp1,Psen2,Mcoln2,Vipr2,Apbb1ip,Mertk,Cybb,Plxnd1,Lbp,Stac2,Cd40,Tnip1,Nos2,Tnfsf13,Sfrp5,Cxcl16,Ccl6,Ccl4,Ywhah,Cd22,Ccl9,Nrbp2,Mknk1,Perp,Vsir,Cpeb4,Havcr2,Sdc1,Gna13,Ccl7,Adap2,Slc9a3r1,Grb2,Pik3r5,Prkch,Asb2,…	Ccl2,Ccl12,Itgb2,Pdgfb,Acvr1b,Ccl3,Ern1,Sost,Col1a1,Srpk3,Spi1,Plaur,Tgfb1,Hck,Rnd1,Myo1g,Casq1,Calr,Il7r,Irf5,Bid,Ndrg2,Ccl24,Cd44,Wisp1,Hmox1,Vav1,Epha2,Tmem110,Saa3,Crlf1,Coro1b,Ccl8,Timp1,Psen2,Mcoln2,Vipr2,Apbb1ip,Mertk,Cybb,Plxnd1,Lbp,Stac2,Cd40,Tnip1,Nos2,Tnfsf13,Sfrp5,Cxcl16,Ccl6,Ccl4,Ywhah,Cd22,Ccl9,Nrbp2,Mknk1,Perp,Vsir,Cpeb4,Havcr2,Sdc1,Gna13,Ccl7,Adap2,Slc9a3r1,Grb2,Pik3r5,Prkch,Asb2,…
GO:0051239	regulation of multicellular organismal process	495	3205	2.43e-50	Actr2,Ccl2,Itgb2,Cdh4,Pdgfb,Acvr1b,Serpinf1,Ccl3,Sost,Col1a1,Spi1,Tgfb1,Tbxas1,Casq1,Calr,Il7r,Ndrg2,Cd244,Ccl24,Crabp2,Cd44,Wisp1,Stx1a,Hmox1,Mmp12,Epha2,Neu1,Clic1,Mnda,Timp1,Psen2,Mcoln2,Mertk,Mmp13,Sash1,Cybb,Xk,Plxnd1,Cd83,Ctsk,Ctss,Lbp,Ctsz,Cyba,Cd40,Dhx58,Nos2,Trpv2,Mmp8,Tnfsf13,Sfrp5,Ccl4,Ywhah,Tnfaip3,Atp2b1,Myb,Vsir,Havcr2,Slc9a3r1,Prkch,Lgmn,Vash1,Evl,Gpr137b,Edn1,Ctla2a,Sema4d,F2rl1,P…	Actr2,Ccl2,Itgb2,Cdh4,Pdgfb,Acvr1b,Serpinf1,Ccl3,Sost,Col1a1,Spi1,Tgfb1,Tbxas1,Casq1,Calr,Il7r,Ndrg2,Cd244,Ccl24,Crabp2,Cd44,Wisp1,Stx1a,Hmox1,Mmp12,Epha2,Neu1,Clic1,Mnda,Timp1,Psen2,Mcoln2,Mertk,Mmp13,Sash1,Cybb,Xk,Plxnd1,Cd83,Ctsk,Ctss,Lbp,Ctsz,Cyba,Cd40,Dhx58,Nos2,Trpv2,Mmp8,Tnfsf13,Sfrp5,Ccl4,Ywhah,Tnfaip3,Atp2b1,Myb,Vsir,Havcr2,Slc9a3r1,Prkch,Lgmn,Vash1,Evl,Gpr137b,Edn1,Ctla2a,Sema4d,F2rl1,P…
GO:0002682	regulation of immune system process	277	1252	1.95e-49	Ccl2,Ccl12,Itgb2,Acvr1b,Ccl3,Cfp,Spi1,Tgfb1,Myo1g,Dnase2a,Calr,Il7r,Cd244,Ccl24,Cd44,Hmox1,Sh2d1a,Vav1,Mmp12,Mnda,Psen2,Cd209a,Tnfaip8l2,Mertk,Cd83,Cd5l,Lbp,Cd40,Dhx58,Mmp8,Tnfsf13,Ccl4,Cd22,Tnfaip3,Myb,Vsir,Havcr2,Ccl7,Prkch,Lgmn,Gpr137b,Edn1,Ctla2a,F2rl1,Irg1,Ripk3,Hcls1,Runx1,Cdkn1a,Cxcl13,Pla2g7,Tnfrsf21,Trem2,C3,Tmem178,H2-K1,Cfb,Aif1,Tnf,Csf1r,Anxa1,Lpxn,Il33,Rbp4,Irf7,Il6,Ccr1,Casp8,Slc11a…	Ccl2,Ccl12,Itgb2,Acvr1b,Ccl3,Cfp,Spi1,Tgfb1,Myo1g,Dnase2a,Calr,Il7r,Cd244,Ccl24,Cd44,Hmox1,Sh2d1a,Vav1,Mmp12,Mnda,Psen2,Cd209a,Tnfaip8l2,Mertk,Cd83,Cd5l,Lbp,Cd40,Dhx58,Mmp8,Tnfsf13,Ccl4,Cd22,Tnfaip3,Myb,Vsir,Havcr2,Ccl7,Prkch,Lgmn,Gpr137b,Edn1,Ctla2a,F2rl1,Acod1,Ripk3,Hcls1,Runx1,Cdkn1a,Cxcl13,Pla2g7,Tnfrsf21,Trem2,C3,Tmem178,H2-K1,Cfb,Aif1,Tnf,Csf1r,Anxa1,Lpxn,Il33,Rbp4,Irf7,Il6,Ccr1,Casp8,Slc11…
GO:0048584	positive regulation of response to stimulus	371	2080	4.85e-48	Actr2,Ccl2,Ccl12,Itgb2,Pdgfb,Acvr1b,Ccl3,S100a4,Ern1,Cfp,Col1a1,Plaur,Tgfb1,Myo1g,Calr,Il7r,Bid,Ccl24,Cd44,Wisp1,Stx1a,Sh2d1a,Vav1,Mmp12,Tmem110,Crlf1,Ccl8,Mnda,Psen2,Sash1,Ctss,Ncf1,Lbp,Cyba,Cd40,Dhx58,Tnip1,Mmp8,Tnfsf13,Ccl6,Ccl4,Ccl9,Tnfaip3,Myb,Vsir,Havcr2,Ccl7,Slc9a3r1,Pik3r5,Prkch,Lgmn,Gpr137b,Edn1,Ly86,Sema4d,Cd180,F2rl1,Clu,Nkx3-1,Irg1,Ripk3,Litaf,Hcls1,Mylk,Il10rb,Cxcl13,Clec4n,Pla2g7,Tn…	Actr2,Ccl2,Ccl12,Itgb2,Pdgfb,Acvr1b,Ccl3,S100a4,Ern1,Cfp,Col1a1,Plaur,Tgfb1,Myo1g,Calr,Il7r,Bid,Ccl24,Cd44,Wisp1,Stx1a,Sh2d1a,Vav1,Mmp12,Tmem110,Crlf1,Ccl8,Mnda,Psen2,Sash1,Ctss,Ncf1,Lbp,Cyba,Cd40,Dhx58,Tnip1,Mmp8,Tnfsf13,Ccl6,Ccl4,Ccl9,Tnfaip3,Myb,Vsir,Havcr2,Ccl7,Slc9a3r1,Pik3r5,Prkch,Lgmn,Gpr137b,Edn1,Ly86,Sema4d,Cd180,F2rl1,Clu,Nkx3-1,Acod1,Ripk3,Litaf,Hcls1,Mylk,Il10rb,Cxcl13,Clec4n,Pla2g7,T…
GO:0044419	interspecies interaction between organisms	281	1309	4.9599999999999994e-48	Actr2,Ccl2,Ccl12,Cd52,Ccl3,Cfp,Tgfb1,Hck,Irf5,Cd244,Ccl24,Sh2d1a,Mmp12,Ctsb,Adamts4,Pvrl4,Epha2,Saa3,Ccl8,Mnda,Mcoln2,Cd209a,Tnfaip8l2,Cybb,Ncf1,Lbp,Cyba,Cd40,Dhx58,Tnip1,Nos2,Cxcl16,Ccl6,Ccl4,Ccl9,Tnfaip3,Havcr2,Ccl7,Serpina3n,Evl,Edn1,Ly86,Cd180,F2rl1,Clu,Irg1,Ripk3,Litaf,Ciita,Il10rb,Cxcl13,Clec4n,Igf2r,Trem2,C3,H2-K1,Cfb,Aif1,Tnf,Npc1,Csf1r,Anxa1,Pcsk5,Il33,Map4k2,Baiap2,Cyp2e1,Ifitm1,Ifitm3,…	Actr2,Ccl2,Ccl12,Cd52,Ccl3,Cfp,Tgfb1,Hck,Irf5,Cd244,Ccl24,Sh2d1a,Mmp12,Ctsb,Adamts4,Nectin4,Epha2,Saa3,Ccl8,Mnda,Mcoln2,Cd209a,Tnfaip8l2,Cybb,Ncf1,Lbp,Cyba,Cd40,Dhx58,Tnip1,Nos2,Cxcl16,Ccl6,Ccl4,Ccl9,Tnfaip3,Havcr2,Ccl7,Serpina3n,Evl,Edn1,Ly86,Cd180,F2rl1,Clu,Acod1,Ripk3,Litaf,Ciita,Il10rb,Cxcl13,Clec4n,Igf2r,Trem2,C3,H2-K1,Cfb,Aif1,Tnf,Npc1,Csf1r,Anxa1,Pcsk5,Il33,Map4k2,Baiap2,Cyp2e1,Ifitm1,Ifit…
GO:0048518	positive regulation of biological process	731	5869	2.37e-47	Actr2,Ccl2,Ccl12,Itgb2,Cdh4,Pdgfb,Acvr1b,Serpinf1,Ccl3,S100a4,Ern1,Cfp,Sost,Col1a1,Ell2,Spi1,Plaur,Tgfb1,Lamb1,Tbxas1,Hck,Myo1g,Casq1,Cyp4f18,Abcb4,Calr,Il7r,Ssbp2,Irf5,Bid,Cd244,Ccl24,Crabp2,Cd44,Wisp1,Stx1a,Hmox1,Sh2d1a,Vav1,Mmp12,Epha2,Tmem110,Pip4k2a,Neu1,Clic1,Crlf1,Elk3,Coro1b,Ccl8,Mnda,Timp1,Psen2,Mcoln2,Apbb1ip,Mertk,Mmp13,Sash1,Cybb,Plxnd1,Cd83,Ctss,Cd5l,Ncf1,Lbp,Ctsz,Myh9,Stac2,Cyba,Cd4…	Actr2,Ccl2,Ccl12,Itgb2,Cdh4,Pdgfb,Acvr1b,Serpinf1,Ccl3,S100a4,Ern1,Cfp,Sost,Col1a1,Ell2,Spi1,Plaur,Tgfb1,Lamb1,Tbxas1,Hck,Myo1g,Casq1,Cyp4f18,Abcb4,Calr,Il7r,Ssbp2,Irf5,Bid,Cd244,Ccl24,Crabp2,Cd44,Wisp1,Stx1a,Hmox1,Sh2d1a,Vav1,Mmp12,Epha2,Tmem110,Pip4k2a,Neu1,Clic1,Crlf1,Elk3,Coro1b,Ccl8,Mnda,Timp1,Psen2,Mcoln2,Apbb1ip,Mertk,Mmp13,Sash1,Cybb,Plxnd1,Cd83,Ctss,Cd5l,Ncf1,Lbp,Ctsz,Myh9,Stac2,Cyba,Cd4…
GO:0051707	response to other organism	256	1145	4.6e-46	Actr2,Ccl2,Ccl12,Cd52,Ccl3,Cfp,Tgfb1,Hck,Irf5,Cd244,Ccl24,Sh2d1a,Mmp12,Adamts4,Epha2,Saa3,Ccl8,Mnda,Mcoln2,Tnfaip8l2,Cybb,Ncf1,Lbp,Cyba,Cd40,Dhx58,Nos2,Cxcl16,Ccl6,Ccl4,Ccl9,Tnfaip3,Havcr2,Ccl7,Serpina3n,Evl,Edn1,Ly86,Cd180,F2rl1,Clu,Irg1,Ripk3,Litaf,Ciita,Il10rb,Cxcl13,Clec4n,Trem2,C3,H2-K1,Cfb,Aif1,Tnf,Csf1r,Anxa1,Il33,Map4k2,Baiap2,Cyp2e1,Ifitm1,Ifitm3,Irf7,Il6,Casp4,Casp1,Slc11a1,Rab29,Batf3,…	Actr2,Ccl2,Ccl12,Cd52,Ccl3,Cfp,Tgfb1,Hck,Irf5,Cd244,Ccl24,Sh2d1a,Mmp12,Adamts4,Epha2,Saa3,Ccl8,Mnda,Mcoln2,Tnfaip8l2,Cybb,Ncf1,Lbp,Cyba,Cd40,Dhx58,Nos2,Cxcl16,Ccl6,Ccl4,Ccl9,Tnfaip3,Havcr2,Ccl7,Serpina3n,Evl,Edn1,Ly86,Cd180,F2rl1,Clu,Acod1,Ripk3,Litaf,Ciita,Il10rb,Cxcl13,Clec4n,Trem2,C3,H2-K1,Cfb,Aif1,Tnf,Csf1r,Anxa1,Il33,Map4k2,Baiap2,Cyp2e1,Ifitm1,Ifitm3,Irf7,Il6,Casp4,Casp1,Slc11a1,Rab29,Batf3…
GO:0009607	response to biotic stimulus	259	1178	1.5e-45	Actr2,Ccl2,Ccl12,Cd52,Ccl3,Cfp,Tgfb1,Hck,Irf5,Bid,Cd244,Ccl24,Sh2d1a,Mmp12,Adamts4,Epha2,Saa3,Ccl8,Mnda,Mcoln2,Tnfaip8l2,Cybb,Ncf1,Lbp,Cyba,Cd40,Dhx58,Nos2,Cxcl16,Ccl6,Ccl4,Ccl9,Tnfaip3,Havcr2,Ccl7,Serpina3n,Evl,Edn1,Ly86,Cd180,F2rl1,Clu,Irg1,Ripk3,Litaf,Ciita,Il10rb,Cxcl13,Clec4n,Trem2,C3,H2-K1,Cfb,Aif1,Tnf,Csf1r,Anxa1,Il33,Map4k2,Baiap2,Cyp2e1,Ifitm1,Ifitm3,Irf7,Il6,Casp4,Casp1,Slc11a1,Rab29,Ba…	Actr2,Ccl2,Ccl12,Cd52,Ccl3,Cfp,Tgfb1,Hck,Irf5,Bid,Cd244,Ccl24,Sh2d1a,Mmp12,Adamts4,Epha2,Saa3,Ccl8,Mnda,Mcoln2,Tnfaip8l2,Cybb,Ncf1,Lbp,Cyba,Cd40,Dhx58,Nos2,Cxcl16,Ccl6,Ccl4,Ccl9,Tnfaip3,Havcr2,Ccl7,Serpina3n,Evl,Edn1,Ly86,Cd180,F2rl1,Clu,Acod1,Ripk3,Litaf,Ciita,Il10rb,Cxcl13,Clec4n,Trem2,C3,H2-K1,Cfb,Aif1,Tnf,Csf1r,Anxa1,Il33,Map4k2,Baiap2,Cyp2e1,Ifitm1,Ifitm3,Irf7,Il6,Casp4,Casp1,Slc11a1,Rab29,B…
GO:0006954	inflammatory response	160	481	4.43e-45	Ccl2,Ccl12,Itgb2,Ccl3,Tgfb1,Hck,Ccl24,Cd44,Hmox1,Epha2,Itih4,Saa3,Ccl8,Timp1,Cybb,Cd5l,Ncf1,Lbp,Cyba,Cd40,Tnip1,Nos2,Ccl6,Ccl4,Ccl9,Tnfaip3,Havcr2,Sdc1,Ccl7,Serpina3n,Ly86,Cd180,F2rl1,Clu,Irg1,Ciita,Cxcl13,Pla2g7,Trem2,C3,Aif1,Tnf,Csf1r,Anxa1,Il33,Il6,Ccr1,Casp4,Casp1,Slc11a1,Sele,Cers6,Il1b,Il1a,Tspan2,Tlr2,Fcgr1,F3,Bmpr1b,B4galt1,Tnfrsf1b,Cxcl5,Cxcl1,Olr1,Tnfrsf1a,Tyrobp,Il4ra,Acer3,Btk,Cx3cl1,…	Ccl2,Ccl12,Itgb2,Ccl3,Tgfb1,Hck,Ccl24,Cd44,Hmox1,Epha2,Itih4,Saa3,Ccl8,Timp1,Cybb,Cd5l,Ncf1,Lbp,Cyba,Cd40,Tnip1,Nos2,Ccl6,Ccl4,Ccl9,Tnfaip3,Havcr2,Sdc1,Ccl7,Serpina3n,Ly86,Cd180,F2rl1,Clu,Acod1,Ciita,Cxcl13,Pla2g7,Trem2,C3,Aif1,Tnf,Csf1r,Anxa1,Il33,Il6,Ccr1,Casp4,Casp1,Slc11a1,Sele,Cers6,Il1b,Il1a,Tspan2,Tlr2,Fcgr1,F3,Bmpr1b,B4galt1,Tnfrsf1b,Cxcl5,Cxcl1,Olr1,Tnfrsf1a,Tyrobp,Il4ra,Acer3,Btk,Cx3cl1…
GO:0032879	regulation of localization	434	2806	5.06e-43	Ccl2,Ccl12,Nalcn,Itgb2,Pdgfb,Acvr1b,Serpinf1,Ccl3,Col1a1,Tgfb1,Lamb1,Hck,Casq1,Cyp4f18,Abcb4,Has1,Calr,Ccl24,Wisp1,Stx1a,Hmox1,Mmp12,Epha2,Tmem110,Clic1,Coro1b,Timp1,Psen2,Mcoln2,Mertk,Mmp13,Sash1,Cybb,Plxnd1,Ctss,Lbp,Cyth1,Stac2,Cyba,Cd40,Nos2,Trpv2,Cxcl16,Ccl4,Ywhah,Cd22,Atp2b1,Vsir,Sdc1,Gna13,Ccl7,Slc9a3r1,Lgmn,Vash1,Evl,Gpr137b,Edn1,Sema4d,F2rl1,Plk2,Plau,Clu,Nkx3-1,Ripk3,Vdr,Mpv17l,Hcls1,Myl…	Ccl2,Ccl12,Nalcn,Itgb2,Pdgfb,Acvr1b,Serpinf1,Ccl3,Col1a1,Tgfb1,Lamb1,Hck,Casq1,Cyp4f18,Abcb4,Has1,Calr,Ccl24,Wisp1,Stx1a,Hmox1,Mmp12,Epha2,Tmem110,Clic1,Coro1b,Timp1,Psen2,Mcoln2,Mertk,Mmp13,Sash1,Cybb,Plxnd1,Ctss,Lbp,Cyth1,Stac2,Cyba,Cd40,Nos2,Trpv2,Cxcl16,Ccl4,Ywhah,Cd22,Atp2b1,Vsir,Sdc1,Gna13,Ccl7,Slc9a3r1,Lgmn,Vash1,Evl,Gpr137b,Edn1,Sema4d,F2rl1,Plk2,Plau,Clu,Nkx3-1,Ripk3,Vdr,Mpv17l,Hcls1,Myl…
GO:0042221	response to chemical	523	3720	7.75e-43	Actr2,Ccl2,Ccl12,Itgb2,Cdh4,Pdgfb,Acvr1b,Serpinf1,Ccl3,Ern1,Sost,Col1a1,Acp2,Spi1,Tgfb1,Tbxas1,Casq1,Abcb4,Has1,Calr,Il7r,Irf5,Bid,Ccl24,Plod3,Cd44,Hmox1,Vav1,Ctsb,Epha2,Itih4,Aprt,Saa3,Crlf1,Coro1b,Ccl8,Mnda,Timp1,Atp6v0d1,Slc25a13,Mmp13,Cybb,Plxnd1,Cd83,Ncf1,Lbp,Serpinb6a,Cyba,Cd40,Nos2,Cxcl16,Ccl6,Ccl4,Ywhah,Ccl9,Tnfaip3,Atp2b1,Myb,Vsir,Txnrd1,Cpeb4,Havcr2,Sdc1,Dnmt3a,Ccl7,Slc9a3r1,Grb2,Serpin…	Actr2,Ccl2,Ccl12,Itgb2,Cdh4,Pdgfb,Acvr1b,Serpinf1,Ccl3,Ern1,Sost,Col1a1,Acp2,Spi1,Tgfb1,Tbxas1,Casq1,Abcb4,Has1,Calr,Il7r,Irf5,Bid,Ccl24,Plod3,Cd44,Hmox1,Vav1,Ctsb,Epha2,Itih4,Aprt,Saa3,Crlf1,Coro1b,Ccl8,Mnda,Timp1,Atp6v0d1,Slc25a13,Mmp13,Cybb,Plxnd1,Cd83,Ncf1,Lbp,Serpinb6a,Cyba,Cd40,Nos2,Cxcl16,Ccl6,Ccl4,Ywhah,Ccl9,Tnfaip3,Atp2b1,Myb,Vsir,Txnrd1,Cpeb4,Havcr2,Sdc1,Dnmt3a,Ccl7,Slc9a3r1,Grb2,Serpin…
GO:0048522	positive regulation of cellular process	673	5407	6.88e-42	Actr2,Ccl2,Ccl12,Itgb2,Cdh4,Pdgfb,Acvr1b,Serpinf1,Ccl3,S100a4,Ern1,Sost,Col1a1,Ell2,Spi1,Plaur,Tgfb1,Lamb1,Hck,Casq1,Abcb4,Calr,Il7r,Ssbp2,Irf5,Bid,Cd244,Ccl24,Crabp2,Cd44,Wisp1,Stx1a,Hmox1,Sh2d1a,Vav1,Mmp12,Epha2,Tmem110,Pip4k2a,Neu1,Clic1,Crlf1,Elk3,Coro1b,Ccl8,Timp1,Psen2,Apbb1ip,Mertk,Mmp13,Sash1,Plxnd1,Cd83,Ctss,Cd5l,Ncf1,Lbp,Ctsz,Myh9,Stac2,Cyba,Cd40,Dhx58,Tnip1,Nos2,Trpv2,Mmp8,Tnfsf13,Cxcl…	Actr2,Ccl2,Ccl12,Itgb2,Cdh4,Pdgfb,Acvr1b,Serpinf1,Ccl3,S100a4,Ern1,Sost,Col1a1,Ell2,Spi1,Plaur,Tgfb1,Lamb1,Hck,Casq1,Abcb4,Calr,Il7r,Ssbp2,Irf5,Bid,Cd244,Ccl24,Crabp2,Cd44,Wisp1,Stx1a,Hmox1,Sh2d1a,Vav1,Mmp12,Epha2,Tmem110,Pip4k2a,Neu1,Clic1,Crlf1,Elk3,Coro1b,Ccl8,Timp1,Psen2,Apbb1ip,Mertk,Mmp13,Sash1,Plxnd1,Cd83,Ctss,Cd5l,Ncf1,Lbp,Ctsz,Myh9,Stac2,Cyba,Cd40,Dhx58,Tnip1,Nos2,Trpv2,Mmp8,Tnfsf13,Cxcl…
GO:0030334	regulation of cell migration	215	915	6.22e-41	Ccl2,Ccl12,Pdgfb,Acvr1b,Serpinf1,Ccl3,Col1a1,Tgfb1,Lamb1,Has1,Calr,Ccl24,Wisp1,Hmox1,Mmp12,Epha2,Coro1b,Timp1,Sash1,Plxnd1,Lbp,Cd40,Cxcl16,Ccl4,Vsir,Gna13,Ccl7,Slc9a3r1,Lgmn,Vash1,Evl,Edn1,Sema4d,F2rl1,Plk2,Plau,Ripk3,Mylk,Cxcl13,Pla2g7,Trem2,Aif1,Tnf,Diap1,Csf1r,Anxa1,Pcsk5,Il33,Gli1,Ifitm1,Ccr1,Igfbp5,Sele,Itga6,Il1b,Il1a,Lef1,Tlr2,Pdgfc,F3,Trp53inp1,Sdcbp,Glipr2,Pdpn,Sema3c,Hgf,Fgr,Sema3a,Padi…	Ccl2,Ccl12,Pdgfb,Acvr1b,Serpinf1,Ccl3,Col1a1,Tgfb1,Lamb1,Has1,Calr,Ccl24,Wisp1,Hmox1,Mmp12,Epha2,Coro1b,Timp1,Sash1,Plxnd1,Lbp,Cd40,Cxcl16,Ccl4,Vsir,Gna13,Ccl7,Slc9a3r1,Lgmn,Vash1,Evl,Edn1,Sema4d,F2rl1,Plk2,Plau,Ripk3,Mylk,Cxcl13,Pla2g7,Trem2,Aif1,Tnf,Diaph1,Csf1r,Anxa1,Pcsk5,Il33,Gli1,Ifitm1,Ccr1,Igfbp5,Sele,Itga6,Il1b,Il1a,Lef1,Tlr2,Pdgfc,F3,Trp53inp1,Sdcbp,Glipr2,Pdpn,Sema3c,Hgf,Fgr,Sema3a,Pad…
GO:2000145	regulation of cell motility	220	963	2.48e-40	Ccl2,Ccl12,Pdgfb,Acvr1b,Serpinf1,Ccl3,Col1a1,Tgfb1,Lamb1,Has1,Calr,Ccl24,Wisp1,Hmox1,Mmp12,Epha2,Coro1b,Timp1,Sash1,Plxnd1,Lbp,Cd40,Cxcl16,Ccl4,Vsir,Gna13,Ccl7,Slc9a3r1,Lgmn,Vash1,Evl,Edn1,Sema4d,F2rl1,Plk2,Plau,Ripk3,Mylk,Cxcl13,Pla2g7,Trem2,Aif1,Tnf,Diap1,Csf1r,Anxa1,Pcsk5,Il33,Gli1,Ifitm1,Ccr1,Igfbp5,Sele,Itga6,Il1b,Il1a,Lef1,Tlr2,Pdgfc,F3,Trp53inp1,Sdcbp,Glipr2,Pdpn,Sema3c,Hgf,Fgr,Sema3a,Padi…	Ccl2,Ccl12,Pdgfb,Acvr1b,Serpinf1,Ccl3,Col1a1,Tgfb1,Lamb1,Has1,Calr,Ccl24,Wisp1,Hmox1,Mmp12,Epha2,Coro1b,Timp1,Sash1,Plxnd1,Lbp,Cd40,Cxcl16,Ccl4,Vsir,Gna13,Ccl7,Slc9a3r1,Lgmn,Vash1,Evl,Edn1,Sema4d,F2rl1,Plk2,Plau,Ripk3,Mylk,Cxcl13,Pla2g7,Trem2,Aif1,Tnf,Diaph1,Csf1r,Anxa1,Pcsk5,Il33,Gli1,Ifitm1,Ccr1,Igfbp5,Sele,Itga6,Il1b,Il1a,Lef1,Tlr2,Pdgfc,F3,Trp53inp1,Sdcbp,Glipr2,Pdpn,Sema3c,Hgf,Fgr,Sema3a,Pad…
GO:0006950	response to stress	449	3045	5.1e-40	Actr2,Ccl2,Ccl12,Itgb2,Pdgfb,Ccl3,Ern1,Cfp,Col1a1,Tgfb1,Hck,Casq1,Calr,Irf5,Bid,Cd244,Ccl24,Cd44,Hmox1,Sh2d1a,Mmp12,Adamts4,Epha2,Itih4,Saa3,Elk3,Coro1b,Ccl8,Timp1,Mcoln2,Tnfaip8l2,Mertk,Cybb,Cd5l,Ncf1,Lbp,Myh9,Serpinb6a,Cyba,Cd40,Dhx58,Tnip1,Nos2,Trpv2,Cxcl16,Ccl6,Ccl4,Plod1,Ccl9,Mknk1,Tnfaip3,Atp2b1,Txnrd1,Cpeb4,Havcr2,Upp1,Sdc1,Gna13,Dnmt3a,Ccl7,Grb2,Serpina3n,Vash1,Evl,Edn1,Ly86,Ctsl,Cd180,F2…	Actr2,Ccl2,Ccl12,Itgb2,Pdgfb,Ccl3,Ern1,Cfp,Col1a1,Tgfb1,Hck,Casq1,Calr,Irf5,Bid,Cd244,Ccl24,Cd44,Hmox1,Sh2d1a,Mmp12,Adamts4,Epha2,Itih4,Saa3,Elk3,Coro1b,Ccl8,Timp1,Mcoln2,Tnfaip8l2,Mertk,Cybb,Cd5l,Ncf1,Lbp,Myh9,Serpinb6a,Cyba,Cd40,Dhx58,Tnip1,Nos2,Trpv2,Cxcl16,Ccl6,Ccl4,Plod1,Ccl9,Mknk1,Tnfaip3,Atp2b1,Txnrd1,Cpeb4,Havcr2,Upp1,Sdc1,Gna13,Dnmt3a,Ccl7,Grb2,Serpina3n,Vash1,Evl,Edn1,Ly86,Ctsl,Cd180,F2…
GO:0051270	regulation of cellular component movement	230	1048	6.23e-40	Ccl2,Ccl12,Pdgfb,Acvr1b,Serpinf1,Ccl3,Col1a1,Tgfb1,Lamb1,Has1,Calr,Ccl24,Wisp1,Hmox1,Mmp12,Epha2,Coro1b,Timp1,Sash1,Plxnd1,Lbp,Cd40,Cxcl16,Ccl4,Vsir,Gna13,Ccl7,Slc9a3r1,Lgmn,Vash1,Evl,Edn1,Sema4d,F2rl1,Plk2,Plau,Ripk3,Mylk,Cxcl13,Pla2g7,Trem2,Aif1,Tnf,Diap1,Csf1r,Anxa1,Pcsk5,Il33,Gli1,Ifitm1,Ccr1,Igfbp5,Sele,Itga6,Il1b,Il1a,Mylk2,Lef1,Tlr2,Pdgfc,F3,Trp53inp1,Sdcbp,B4galt1,Glipr2,Pdpn,Sema3c,Hgf,F…	Ccl2,Ccl12,Pdgfb,Acvr1b,Serpinf1,Ccl3,Col1a1,Tgfb1,Lamb1,Has1,Calr,Ccl24,Wisp1,Hmox1,Mmp12,Epha2,Coro1b,Timp1,Sash1,Plxnd1,Lbp,Cd40,Cxcl16,Ccl4,Vsir,Gna13,Ccl7,Slc9a3r1,Lgmn,Vash1,Evl,Edn1,Sema4d,F2rl1,Plk2,Plau,Ripk3,Mylk,Cxcl13,Pla2g7,Trem2,Aif1,Tnf,Diaph1,Csf1r,Anxa1,Pcsk5,Il33,Gli1,Ifitm1,Ccr1,Igfbp5,Sele,Itga6,Il1b,Il1a,Mylk2,Lef1,Tlr2,Pdgfc,F3,Trp53inp1,Sdcbp,B4galt1,Glipr2,Pdpn,Sema3c,Hgf,…
GO:0010033	response to organic substance	414	2742	2.03e-38	Actr2,Ccl2,Ccl12,Itgb2,Pdgfb,Acvr1b,Serpinf1,Ccl3,Ern1,Sost,Col1a1,Acp2,Spi1,Tgfb1,Tbxas1,Casq1,Abcb4,Has1,Calr,Il7r,Irf5,Bid,Ccl24,Plod3,Cd44,Hmox1,Ctsb,Epha2,Itih4,Aprt,Saa3,Crlf1,Coro1b,Ccl8,Mnda,Timp1,Mmp13,Cybb,Cd83,Lbp,Cyba,Cd40,Nos2,Cxcl16,Ccl6,Ccl4,Ywhah,Ccl9,Tnfaip3,Atp2b1,Myb,Vsir,Cpeb4,Havcr2,Sdc1,Dnmt3a,Ccl7,Slc9a3r1,Grb2,Serpina3n,Lgmn,Evl,Edn1,Ctsl,Cd180,Thrb,Esd,Clu,Nkx3-1,Irg1,Osm…	Actr2,Ccl2,Ccl12,Itgb2,Pdgfb,Acvr1b,Serpinf1,Ccl3,Ern1,Sost,Col1a1,Acp2,Spi1,Tgfb1,Tbxas1,Casq1,Abcb4,Has1,Calr,Il7r,Irf5,Bid,Ccl24,Plod3,Cd44,Hmox1,Ctsb,Epha2,Itih4,Aprt,Saa3,Crlf1,Coro1b,Ccl8,Mnda,Timp1,Mmp13,Cybb,Cd83,Lbp,Cyba,Cd40,Nos2,Cxcl16,Ccl6,Ccl4,Ywhah,Ccl9,Tnfaip3,Atp2b1,Myb,Vsir,Cpeb4,Havcr2,Sdc1,Dnmt3a,Ccl7,Slc9a3r1,Grb2,Serpina3n,Lgmn,Evl,Edn1,Ctsl,Cd180,Thrb,Esd,Clu,Nkx3-1,Acod1,Os…
GO:0002684	positive regulation of immune system process	196	815	2.7599999999999997e-38	Ccl2,Ccl12,Itgb2,Acvr1b,Ccl3,Cfp,Tgfb1,Myo1g,Calr,Il7r,Cd244,Ccl24,Cd44,Hmox1,Sh2d1a,Vav1,Mmp12,Mnda,Psen2,Cd83,Lbp,Cd40,Dhx58,Mmp8,Tnfsf13,Ccl4,Myb,Vsir,Havcr2,Ccl7,Prkch,Lgmn,Edn1,F2rl1,Irg1,Hcls1,Runx1,Cdkn1a,Cxcl13,Pla2g7,Tnfrsf21,Trem2,C3,H2-K1,Cfb,Aif1,Tnf,Csf1r,Anxa1,Il33,Rbp4,Irf7,Il6,Ccr1,Casp8,Slc11a1,Rab29,Sele,Fcgr2b,Il1b,Il1a,Nras,Vcam1,Lef1,Tlr2,Fcgr1,Fgr,Cd38,Cxcl1,P2rx4,Clec4d,Cts…	Ccl2,Ccl12,Itgb2,Acvr1b,Ccl3,Cfp,Tgfb1,Myo1g,Calr,Il7r,Cd244,Ccl24,Cd44,Hmox1,Sh2d1a,Vav1,Mmp12,Mnda,Psen2,Cd83,Lbp,Cd40,Dhx58,Mmp8,Tnfsf13,Ccl4,Myb,Vsir,Havcr2,Ccl7,Prkch,Lgmn,Edn1,F2rl1,Acod1,Hcls1,Runx1,Cdkn1a,Cxcl13,Pla2g7,Tnfrsf21,Trem2,C3,H2-K1,Cfb,Aif1,Tnf,Csf1r,Anxa1,Il33,Rbp4,Irf7,Il6,Ccr1,Casp8,Slc11a1,Rab29,Sele,Fcgr2b,Il1b,Il1a,Nras,Vcam1,Lef1,Tlr2,Fcgr1,Fgr,Cd38,Cxcl1,P2rx4,Clec4d,Ct…
GO:0040012	regulation of locomotion	221	1010	4.47e-38	Ccl2,Ccl12,Pdgfb,Acvr1b,Serpinf1,Ccl3,Col1a1,Tgfb1,Lamb1,Has1,Calr,Ccl24,Wisp1,Hmox1,Mmp12,Epha2,Coro1b,Timp1,Sash1,Plxnd1,Lbp,Cd40,Cxcl16,Ccl4,Vsir,Gna13,Ccl7,Slc9a3r1,Lgmn,Vash1,Evl,Edn1,Sema4d,F2rl1,Plk2,Plau,Ripk3,Mylk,Cxcl13,Pla2g7,Trem2,Aif1,Tnf,Diap1,Csf1r,Anxa1,Pcsk5,Il33,Gli1,Ifitm1,Ccr1,Igfbp5,Sele,Itga6,Il1b,Il1a,Lef1,Tlr2,Pdgfc,F3,Trp53inp1,Sdcbp,Glipr2,Pdpn,Sema3c,Hgf,Fgr,Sema3a,Padi…	Ccl2,Ccl12,Pdgfb,Acvr1b,Serpinf1,Ccl3,Col1a1,Tgfb1,Lamb1,Has1,Calr,Ccl24,Wisp1,Hmox1,Mmp12,Epha2,Coro1b,Timp1,Sash1,Plxnd1,Lbp,Cd40,Cxcl16,Ccl4,Vsir,Gna13,Ccl7,Slc9a3r1,Lgmn,Vash1,Evl,Edn1,Sema4d,F2rl1,Plk2,Plau,Ripk3,Mylk,Cxcl13,Pla2g7,Trem2,Aif1,Tnf,Diaph1,Csf1r,Anxa1,Pcsk5,Il33,Gli1,Ifitm1,Ccr1,Igfbp5,Sele,Itga6,Il1b,Il1a,Lef1,Tlr2,Pdgfc,F3,Trp53inp1,Sdcbp,Glipr2,Pdpn,Sema3c,Hgf,Fgr,Sema3a,Pad…
GO:0032501	multicellular organismal process	731	6272	2.0700000000000003e-37	Actr2,Ccl2,Ccl12,Itgb2,Cdh4,Pdgfb,Acvr1b,Gm2a,Serpinf1,Ccl3,Sost,Col1a1,Srpk3,Acp2,Spi1,Napsa,Plaur,Tgfb1,Lamb1,Tbxas1,Rnd1,Casq1,Cyp4f18,Tpm4,Has1,Dnase2a,Calr,Il7r,Angptl2,Bid,Ndrg2,Plod3,Crabp2,Cstb,Cd44,Wisp1,Hmox1,Vav1,Ctsb,Elovl1,Epha2,Aprt,Pip4k2a,B4galnt1,Neu1,Crlf1,Elk3,Coro1b,Timp1,Psen2,Atp6v0d1,Mertk,Ceacam16,Ppp1cb,Mmp13,Xk,Plxnd1,Ctsk,Ctss,Ctsz,Myh9,Serpinb6a,Stac2,Cyba,Vmp1,Nos2,Tr…	Actr2,Ccl2,Ccl12,Itgb2,Cdh4,Pdgfb,Acvr1b,Gm2a,Serpinf1,Ccl3,Sost,Col1a1,Srpk3,Acp2,Spi1,Napsa,Plaur,Tgfb1,Lamb1,Tbxas1,Rnd1,Casq1,Cyp4f18,Tpm4,Has1,Dnase2a,Calr,Il7r,Angptl2,Bid,Ndrg2,Plod3,Crabp2,Cstb,Cd44,Wisp1,Hmox1,Vav1,Ctsb,Elovl1,Epha2,Aprt,Pip4k2a,B4galnt1,Neu1,Crlf1,Elk3,Coro1b,Timp1,Psen2,Atp6v0d1,Mertk,Ceacam16,Ppp1cb,Mmp13,Xk,Plxnd1,Ctsk,Ctss,Ctsz,Myh9,Serpinb6a,Stac2,Cyba,Vmp1,Nos2,Tr…
GO:0048731	system development	563	4350	3.5500000000000003e-37	Actr2,Ccl2,Ccl12,Cdh4,Pdgfb,Acvr1b,Serpinf1,Ccl3,Col1a1,Srpk3,Acp2,Spi1,Plaur,Tgfb1,Lamb1,Rnd1,Casq1,Dnase2a,Calr,Il7r,Angptl2,Bid,Ndrg2,Plod3,Crabp2,Cd44,Wisp1,Hmox1,Vav1,Ctsb,Elovl1,Epha2,Aprt,Pip4k2a,Neu1,Crlf1,Elk3,Timp1,Psen2,Atp6v0d1,Mertk,Mmp13,Xk,Plxnd1,Ctsz,Myh9,Serpinb6a,Trpv2,Sfrp5,Ywhah,Nrbp2,Tnfaip3,Perp,Atp2b1,Myb,Havcr2,Tns3,Sdc1,Gna13,Dnmt3a,Adap2,Slc9a3r1,Grb2,Galc,Sptlc2,Prkch,A…	Actr2,Ccl2,Ccl12,Cdh4,Pdgfb,Acvr1b,Serpinf1,Ccl3,Col1a1,Srpk3,Acp2,Spi1,Plaur,Tgfb1,Lamb1,Rnd1,Casq1,Dnase2a,Calr,Il7r,Angptl2,Bid,Ndrg2,Plod3,Crabp2,Cd44,Wisp1,Hmox1,Vav1,Ctsb,Elovl1,Epha2,Aprt,Pip4k2a,Neu1,Crlf1,Elk3,Timp1,Psen2,Atp6v0d1,Mertk,Mmp13,Xk,Plxnd1,Ctsz,Myh9,Serpinb6a,Trpv2,Sfrp5,Ywhah,Nrbp2,Tnfaip3,Perp,Atp2b1,Myb,Havcr2,Tns3,Sdc1,Gna13,Dnmt3a,Adap2,Slc9a3r1,Grb2,Galc,Sptlc2,Prkch,A…
GO:0070887	cellular response to chemical stimulus	388	2535	9.230000000000001e-37	Actr2,Ccl2,Ccl12,Itgb2,Pdgfb,Acvr1b,Serpinf1,Ccl3,Ern1,Sost,Col1a1,Spi1,Tgfb1,Abcb4,Has1,Calr,Il7r,Irf5,Ccl24,Plod3,Cd44,Hmox1,Vav1,Ctsb,Epha2,Aprt,Saa3,Crlf1,Coro1b,Ccl8,Mnda,Atp6v0d1,Cybb,Ncf1,Lbp,Serpinb6a,Cyba,Cd40,Nos2,Cxcl16,Ccl6,Ccl4,Ywhah,Ccl9,Tnfaip3,Atp2b1,Myb,Vsir,Txnrd1,Cpeb4,Havcr2,Dnmt3a,Ccl7,Slc9a3r1,Grb2,Lgmn,Evl,Edn1,Cd180,Thrb,Esd,Nkx3-1,Irg1,Osmr,Ripk3,Vdr,Col2a1,Pde1b,Litaf,Ci…	Actr2,Ccl2,Ccl12,Itgb2,Pdgfb,Acvr1b,Serpinf1,Ccl3,Ern1,Sost,Col1a1,Spi1,Tgfb1,Abcb4,Has1,Calr,Il7r,Irf5,Ccl24,Plod3,Cd44,Hmox1,Vav1,Ctsb,Epha2,Aprt,Saa3,Crlf1,Coro1b,Ccl8,Mnda,Atp6v0d1,Cybb,Ncf1,Lbp,Serpinb6a,Cyba,Cd40,Nos2,Cxcl16,Ccl6,Ccl4,Ywhah,Ccl9,Tnfaip3,Atp2b1,Myb,Vsir,Txnrd1,Cpeb4,Havcr2,Dnmt3a,Ccl7,Slc9a3r1,Grb2,Lgmn,Evl,Edn1,Cd180,Thrb,Esd,Nkx3-1,Acod1,Osmr,Ripk3,Vdr,Col2a1,Pde1b,Litaf,C…
GO:0001817	regulation of cytokine production	176	698	2.24e-36	Ccl2,Ccl3,Tgfb1,Ndrg2,Cd244,Wisp1,Hmox1,Mmp12,Epha2,Mnda,Mcoln2,Mertk,Cybb,Cd83,Lbp,Cyba,Cd40,Dhx58,Nos2,Mmp8,Ccl4,Tnfaip3,Atp2b1,Vsir,Havcr2,F2rl1,Clu,Irg1,Ripk3,Litaf,Runx1,Clec4n,Tnfrsf21,Trem2,C3,Aif1,Tnf,Csf1r,Anxa1,Il33,Irf7,Il6,Casp4,Casp1,Casp8,Il1r2,Slc11a1,Htr2b,Abl2,Fcgr2b,Il1b,Il1a,Nras,Il6ra,Lef1,Tlr2,Tnfrsf1b,Hgf,Fgr,Tnfrsf9,Cxcl5,Gpnmb,Clec4e,Tnfrsf1a,Tyrobp,Il4ra,Atp6ap2,Btk,Cx3cl…	Ccl2,Ccl3,Tgfb1,Ndrg2,Cd244,Wisp1,Hmox1,Mmp12,Epha2,Mnda,Mcoln2,Mertk,Cybb,Cd83,Lbp,Cyba,Cd40,Dhx58,Nos2,Mmp8,Ccl4,Tnfaip3,Atp2b1,Vsir,Havcr2,F2rl1,Clu,Acod1,Ripk3,Litaf,Runx1,Clec4n,Tnfrsf21,Trem2,C3,Aif1,Tnf,Csf1r,Anxa1,Il33,Irf7,Il6,Casp4,Casp1,Casp8,Il1r2,Slc11a1,Htr2b,Abl2,Fcgr2b,Il1b,Il1a,Nras,Il6ra,Lef1,Tlr2,Tnfrsf1b,Hgf,Fgr,Tnfrsf9,Cxcl5,Gpnmb,Clec4e,Tnfrsf1a,Tyrobp,Il4ra,Atp6ap2,Btk,Cx3c…
GO:0065008	regulation of biological quality	510	3822	7.43e-36	Actr2,Ccl2,Ccl12,Nalcn,Cdh4,Pdgfb,Acvr1b,Gm2a,Cd52,Serpinf1,Ccl3,Ern1,Spi1,Napsa,Tgfb1,Tbxas1,Hck,Casq1,Cyp4f18,Abcb4,Dnase2a,Calr,Il7r,Bid,Ccl24,Plod3,Crabp2,Cd44,Wisp1,Stx1a,Hmox1,Vav1,Ctsb,Tep1,Elovl1,Aprt,B4galnt1,Clic1,Coro1b,Oit3,Psen2,Mcoln2,Atp6v0d1,Mertk,Mmp13,Xk,Plxnd1,Ctsk,Ctss,Lbp,Myh9,Cyth1,Cyba,Cd40,Nos2,Trpv2,Ccl4,Ywhah,Tnfaip3,Atp2b1,Myb,Txnrd1,Gna13,Ccl7,Slc9a3r1,Grb2,Lgmn,Npc2,E…	Actr2,Ccl2,Ccl12,Nalcn,Cdh4,Pdgfb,Acvr1b,Gm2a,Cd52,Serpinf1,Ccl3,Ern1,Spi1,Napsa,Tgfb1,Tbxas1,Hck,Casq1,Cyp4f18,Abcb4,Dnase2a,Calr,Il7r,Bid,Ccl24,Plod3,Crabp2,Cd44,Wisp1,Stx1a,Hmox1,Vav1,Ctsb,Tep1,Elovl1,Aprt,B4galnt1,Clic1,Coro1b,Oit3,Psen2,Mcoln2,Atp6v0d1,Mertk,Mmp13,Xk,Plxnd1,Ctsk,Ctss,Lbp,Myh9,Cyth1,Cyba,Cd40,Nos2,Trpv2,Ccl4,Ywhah,Tnfaip3,Atp2b1,Myb,Txnrd1,Gna13,Ccl7,Slc9a3r1,Grb2,Lgmn,Npc2,E…
GO:0023051	regulation of signaling	453	3227	1.1400000000000001e-35	Ccl2,Ccl12,Pdgfb,Acvr1b,Ccl3,S100a4,Ern1,Sost,Col1a1,Plaur,Rgs19,Tgfb1,Calr,Il7r,Bid,Ndrg2,Ccl24,Crabp2,Cd44,Wisp1,Stx1a,Hmox1,Mmp12,Epha2,Tmem110,Crlf1,Ccl8,Timp1,Psen2,Sash1,Ncf1,Lbp,Cyth1,Cyba,Cd40,Dhx58,Tnip1,Nos2,Mmp8,Sfrp5,Ccl6,Ccl4,Cd22,Ccl9,Tnfaip3,Vsir,Havcr2,Ccl7,Slc9a3r1,Grb2,Pik3r5,Prkch,Lgmn,Gpr137b,Edn1,Ly86,Sema4d,Cd180,F2rl1,Plk2,Plau,Clu,Nkx3-1,Irg1,Ripk3,Col2a1,Litaf,Mpv17l,Hcls…	Ccl2,Ccl12,Pdgfb,Acvr1b,Ccl3,S100a4,Ern1,Sost,Col1a1,Plaur,Rgs19,Tgfb1,Calr,Il7r,Bid,Ndrg2,Ccl24,Crabp2,Cd44,Wisp1,Stx1a,Hmox1,Mmp12,Epha2,Tmem110,Crlf1,Ccl8,Timp1,Psen2,Sash1,Ncf1,Lbp,Cyth1,Cyba,Cd40,Dhx58,Tnip1,Nos2,Mmp8,Sfrp5,Ccl6,Ccl4,Cd22,Ccl9,Tnfaip3,Vsir,Havcr2,Ccl7,Slc9a3r1,Grb2,Pik3r5,Prkch,Lgmn,Gpr137b,Edn1,Ly86,Sema4d,Cd180,F2rl1,Plk2,Plau,Clu,Nkx3-1,Acod1,Ripk3,Col2a1,Litaf,Mpv17l,Hcl…
GO:0023056	positive regulation of signaling	304	1769	1.1400000000000001e-35	Ccl2,Ccl12,Pdgfb,Acvr1b,Ccl3,S100a4,Ern1,Col1a1,Plaur,Tgfb1,Calr,Il7r,Bid,Ccl24,Cd44,Wisp1,Stx1a,Mmp12,Tmem110,Crlf1,Ccl8,Psen2,Sash1,Ncf1,Lbp,Cyba,Cd40,Dhx58,Mmp8,Ccl6,Ccl4,Ccl9,Tnfaip3,Vsir,Havcr2,Ccl7,Slc9a3r1,Pik3r5,Prkch,Lgmn,Gpr137b,Edn1,Ly86,Sema4d,Cd180,F2rl1,Plk2,Clu,Nkx3-1,Ripk3,Litaf,Hcls1,Runx1,Il10rb,Clec4n,Trem2,Fgd2,Xdh,Atp6v0c,C3,Lims2,Tnf,Pmaip1,Csf1r,Pcsk5,Map4k2,Hhex,Rbp4,Baiap…	Ccl2,Ccl12,Pdgfb,Acvr1b,Ccl3,S100a4,Ern1,Col1a1,Plaur,Tgfb1,Calr,Il7r,Bid,Ccl24,Cd44,Wisp1,Stx1a,Mmp12,Tmem110,Crlf1,Ccl8,Psen2,Sash1,Ncf1,Lbp,Cyba,Cd40,Dhx58,Mmp8,Ccl6,Ccl4,Ccl9,Tnfaip3,Vsir,Havcr2,Ccl7,Slc9a3r1,Pik3r5,Prkch,Lgmn,Gpr137b,Edn1,Ly86,Sema4d,Cd180,F2rl1,Plk2,Clu,Nkx3-1,Ripk3,Litaf,Hcls1,Runx1,Il10rb,Clec4n,Trem2,Fgd2,Xdh,Atp6v0c,C3,Lims2,Tnf,Pmaip1,Csf1r,Pcsk5,Map4k2,Hhex,Rbp4,Baiap…
GO:0098542	defense response to other organism	185	775	1.1400000000000001e-35	Actr2,Ccl2,Ccl12,Ccl3,Cfp,Tgfb1,Hck,Irf5,Cd244,Ccl24,Sh2d1a,Adamts4,Epha2,Ccl8,Mcoln2,Tnfaip8l2,Cybb,Ncf1,Lbp,Cyba,Cd40,Dhx58,Nos2,Cxcl16,Ccl6,Ccl4,Ccl9,Havcr2,Ccl7,Evl,Edn1,Ly86,Cd180,F2rl1,Irg1,Ripk3,Ciita,Il10rb,Cxcl13,Clec4n,Trem2,C3,H2-K1,Cfb,Aif1,Tnf,Csf1r,Anxa1,Il33,Map4k2,Ifitm1,Ifitm3,Irf7,Il6,Casp4,Casp1,Slc11a1,Mrc1,Gsn,Nras,Tlr2,Fcgr1,Tnfsf8,Rnf19b,Fgr,Plac8,Oasl2,Clec4e,Clec4d,Tnfrsf…	Actr2,Ccl2,Ccl12,Ccl3,Cfp,Tgfb1,Hck,Irf5,Cd244,Ccl24,Sh2d1a,Adamts4,Epha2,Ccl8,Mcoln2,Tnfaip8l2,Cybb,Ncf1,Lbp,Cyba,Cd40,Dhx58,Nos2,Cxcl16,Ccl6,Ccl4,Ccl9,Havcr2,Ccl7,Evl,Edn1,Ly86,Cd180,F2rl1,Acod1,Ripk3,Ciita,Il10rb,Cxcl13,Clec4n,Trem2,C3,H2-K1,Cfb,Aif1,Tnf,Csf1r,Anxa1,Il33,Map4k2,Ifitm1,Ifitm3,Irf7,Il6,Casp4,Casp1,Slc11a1,Mrc1,Gsn,Nras,Tlr2,Fcgr1,Tnfsf8,Rnf19b,Fgr,Plac8,Oasl2,Clec4e,Clec4d,Tnfrs…
GO:0051240	positive regulation of multicellular organismal process	317	1902	3.73e-35	Actr2,Ccl2,Itgb2,Cdh4,Pdgfb,Acvr1b,Serpinf1,Ccl3,Col1a1,Tgfb1,Tbxas1,Calr,Il7r,Cd244,Ccl24,Crabp2,Wisp1,Stx1a,Hmox1,Mmp12,Neu1,Clic1,Mnda,Psen2,Mcoln2,Mmp13,Sash1,Cybb,Plxnd1,Cd83,Lbp,Cyba,Cd40,Dhx58,Trpv2,Mmp8,Tnfsf13,Ccl4,Tnfaip3,Atp2b1,Myb,Vsir,Havcr2,Prkch,Lgmn,Edn1,Sema4d,F2rl1,Plk2,Thrb,Plau,Clu,Nkx3-1,Loxl2,Washc5,Vdr,Hcls1,Runx1,Clec4n,Trem2,C3,Aif1,Tnf,Csf1r,Anxa1,Il33,Baiap2,Gli1,Ifitm1…	Actr2,Ccl2,Itgb2,Cdh4,Pdgfb,Acvr1b,Serpinf1,Ccl3,Col1a1,Tgfb1,Tbxas1,Calr,Il7r,Cd244,Ccl24,Crabp2,Wisp1,Stx1a,Hmox1,Mmp12,Neu1,Clic1,Mnda,Psen2,Mcoln2,Mmp13,Sash1,Cybb,Plxnd1,Cd83,Lbp,Cyba,Cd40,Dhx58,Trpv2,Mmp8,Tnfsf13,Ccl4,Tnfaip3,Atp2b1,Myb,Vsir,Havcr2,Prkch,Lgmn,Edn1,Sema4d,F2rl1,Plk2,Thrb,Plau,Clu,Nkx3-1,Loxl2,E430025E21Rik,Vdr,Hcls1,Runx1,Clec4n,Trem2,C3,Aif1,Tnf,Csf1r,Anxa1,Il33,Baiap2,Gli1…
GO:0010646	regulation of cell communication	450	3215	4.0999999999999997e-35	Ccl2,Ccl12,Pdgfb,Acvr1b,Ccl3,S100a4,Ern1,Sost,Col1a1,Plaur,Rgs19,Tgfb1,Calr,Il7r,Bid,Ndrg2,Ccl24,Crabp2,Cd44,Wisp1,Stx1a,Hmox1,Mmp12,Epha2,Tmem110,Crlf1,Ccl8,Timp1,Psen2,Sash1,Ncf1,Lbp,Cyth1,Cyba,Cd40,Dhx58,Tnip1,Nos2,Mmp8,Sfrp5,Ccl6,Ccl4,Cd22,Ccl9,Tnfaip3,Vsir,Havcr2,Ccl7,Slc9a3r1,Grb2,Pik3r5,Prkch,Lgmn,Gpr137b,Edn1,Ly86,Sema4d,Cd180,F2rl1,Plk2,Plau,Clu,Nkx3-1,Irg1,Ripk3,Col2a1,Litaf,Mpv17l,Hcls…	Ccl2,Ccl12,Pdgfb,Acvr1b,Ccl3,S100a4,Ern1,Sost,Col1a1,Plaur,Rgs19,Tgfb1,Calr,Il7r,Bid,Ndrg2,Ccl24,Crabp2,Cd44,Wisp1,Stx1a,Hmox1,Mmp12,Epha2,Tmem110,Crlf1,Ccl8,Timp1,Psen2,Sash1,Ncf1,Lbp,Cyth1,Cyba,Cd40,Dhx58,Tnip1,Nos2,Mmp8,Sfrp5,Ccl6,Ccl4,Cd22,Ccl9,Tnfaip3,Vsir,Havcr2,Ccl7,Slc9a3r1,Grb2,Pik3r5,Prkch,Lgmn,Gpr137b,Edn1,Ly86,Sema4d,Cd180,F2rl1,Plk2,Plau,Clu,Nkx3-1,Acod1,Ripk3,Col2a1,Litaf,Mpv17l,Hcl…
GO:0010647	positive regulation of cell communication	301	1762	6.92e-35	Ccl2,Ccl12,Pdgfb,Acvr1b,Ccl3,S100a4,Ern1,Col1a1,Plaur,Tgfb1,Calr,Il7r,Bid,Ccl24,Cd44,Wisp1,Stx1a,Mmp12,Tmem110,Crlf1,Ccl8,Psen2,Sash1,Ncf1,Lbp,Cyba,Cd40,Dhx58,Mmp8,Ccl6,Ccl4,Ccl9,Tnfaip3,Vsir,Havcr2,Ccl7,Slc9a3r1,Pik3r5,Prkch,Lgmn,Gpr137b,Edn1,Ly86,Sema4d,Cd180,F2rl1,Plk2,Clu,Nkx3-1,Ripk3,Litaf,Hcls1,Runx1,Il10rb,Clec4n,Trem2,Fgd2,Xdh,Atp6v0c,C3,Lims2,Tnf,Pmaip1,Csf1r,Pcsk5,Map4k2,Hhex,Rbp4,Baiap…	Ccl2,Ccl12,Pdgfb,Acvr1b,Ccl3,S100a4,Ern1,Col1a1,Plaur,Tgfb1,Calr,Il7r,Bid,Ccl24,Cd44,Wisp1,Stx1a,Mmp12,Tmem110,Crlf1,Ccl8,Psen2,Sash1,Ncf1,Lbp,Cyba,Cd40,Dhx58,Mmp8,Ccl6,Ccl4,Ccl9,Tnfaip3,Vsir,Havcr2,Ccl7,Slc9a3r1,Pik3r5,Prkch,Lgmn,Gpr137b,Edn1,Ly86,Sema4d,Cd180,F2rl1,Plk2,Clu,Nkx3-1,Ripk3,Litaf,Hcls1,Runx1,Il10rb,Clec4n,Trem2,Fgd2,Xdh,Atp6v0c,C3,Lims2,Tnf,Pmaip1,Csf1r,Pcsk5,Map4k2,Hhex,Rbp4,Baiap…
GO:0007166	cell surface receptor signaling pathway	298	1741	1.23e-34	Ccl2,Ccl12,Itgb2,Pdgfb,Acvr1b,Ccl3,Sost,Col1a1,Spi1,Plaur,Tgfb1,Hck,Myo1g,Il7r,Irf5,Bid,Ndrg2,Ccl24,Cd44,Wisp1,Vav1,Epha2,Crlf1,Ccl8,Psen2,Vipr2,Mertk,Plxnd1,Lbp,Cd40,Sfrp5,Ccl6,Ccl4,Cd22,Ccl9,Mknk1,Perp,Vsir,Cpeb4,Sdc1,Ccl7,Slc9a3r1,Grb2,Edn1,Sema4d,Osmr,Il10rb,Cxcl13,Tnfrsf21,Trem2,C3,Tnf,Csf1r,Anxa1,Il33,Hhex,Gfra1,Hexa,Gli1,Ifitm1,Ifitm3,Irf7,Il6,Ccr1,Casp8,Il1r2,Bok,Angptl1,Abl2,Fcgr2b,Itga8…	Ccl2,Ccl12,Itgb2,Pdgfb,Acvr1b,Ccl3,Sost,Col1a1,Spi1,Plaur,Tgfb1,Hck,Myo1g,Il7r,Irf5,Bid,Ndrg2,Ccl24,Cd44,Wisp1,Vav1,Epha2,Crlf1,Ccl8,Psen2,Vipr2,Mertk,Plxnd1,Lbp,Cd40,Sfrp5,Ccl6,Ccl4,Cd22,Ccl9,Mknk1,Perp,Vsir,Cpeb4,Sdc1,Ccl7,Slc9a3r1,Grb2,Edn1,Sema4d,Osmr,Il10rb,Cxcl13,Tnfrsf21,Trem2,C3,Tnf,Csf1r,Anxa1,Il33,Hhex,Gfra1,Hexa,Gli1,Ifitm1,Ifitm3,Irf7,Il6,Ccr1,Casp8,Il1r2,Bok,Angptl1,Abl2,Fcgr2b,Itga8…
GO:0032101	regulation of response to external stimulus	195	871	1.69e-34	Ccl2,Ccl12,Pdgfb,Serpinf1,Ccl3,Tgfb1,Calr,Ccl24,Cd44,Wisp1,Sh2d1a,Vav1,Mmp12,Coro1b,Mnda,Tnfaip8l2,Sash1,Ctss,Lbp,Cyba,Dhx58,Tnip1,Nos2,Mmp8,Ccl4,Tnfaip3,Havcr2,Ccl7,Lgmn,Aoah,Edn1,Ly86,Ctla2a,Sema4d,Cd180,F2rl1,Plau,Irg1,Cxcl13,Pla2g7,Trem2,C3,Aif1,Tnf,Anxa1,Il33,Irf7,Il6,Ccr1,Casp4,Casp1,Il1r2,Fcgr2b,Capn3,Il1b,Tlr2,Fcgr1,Pdpn,Tnfrsf1b,Sema3c,Hgf,Fgr,Sema3a,Padi2,Sema3d,Cxcl5,Cxcl1,P2rx4,Clec2d…	Ccl2,Ccl12,Pdgfb,Serpinf1,Ccl3,Tgfb1,Calr,Ccl24,Cd44,Wisp1,Sh2d1a,Vav1,Mmp12,Coro1b,Mnda,Tnfaip8l2,Sash1,Ctss,Lbp,Cyba,Dhx58,Tnip1,Nos2,Mmp8,Ccl4,Tnfaip3,Havcr2,Ccl7,Lgmn,Aoah,Edn1,Ly86,Ctla2a,Sema4d,Cd180,F2rl1,Plau,Acod1,Cxcl13,Pla2g7,Trem2,C3,Aif1,Tnf,Anxa1,Il33,Irf7,Il6,Ccr1,Casp4,Casp1,Il1r2,Fcgr2b,Capn3,Il1b,Tlr2,Fcgr1,Pdpn,Tnfrsf1b,Sema3c,Hgf,Fgr,Sema3a,Padi2,Sema3d,Cxcl5,Cxcl1,P2rx4,Clec2…
GO:0009966	regulation of signal transduction	401	2767	1.8e-33	Ccl2,Ccl12,Pdgfb,Acvr1b,Ccl3,S100a4,Ern1,Sost,Col1a1,Plaur,Rgs19,Tgfb1,Calr,Il7r,Bid,Ndrg2,Ccl24,Crabp2,Cd44,Wisp1,Stx1a,Hmox1,Mmp12,Epha2,Tmem110,Crlf1,Ccl8,Timp1,Psen2,Sash1,Ncf1,Lbp,Cyth1,Cyba,Cd40,Dhx58,Tnip1,Mmp8,Sfrp5,Ccl6,Ccl4,Cd22,Ccl9,Tnfaip3,Vsir,Havcr2,Ccl7,Slc9a3r1,Grb2,Pik3r5,Prkch,Lgmn,Gpr137b,Edn1,Ly86,Sema4d,Cd180,F2rl1,Plau,Clu,Nkx3-1,Irg1,Ripk3,Col2a1,Litaf,Mpv17l,Hcls1,Runx1,Il…	Ccl2,Ccl12,Pdgfb,Acvr1b,Ccl3,S100a4,Ern1,Sost,Col1a1,Plaur,Rgs19,Tgfb1,Calr,Il7r,Bid,Ndrg2,Ccl24,Crabp2,Cd44,Wisp1,Stx1a,Hmox1,Mmp12,Epha2,Tmem110,Crlf1,Ccl8,Timp1,Psen2,Sash1,Ncf1,Lbp,Cyth1,Cyba,Cd40,Dhx58,Tnip1,Mmp8,Sfrp5,Ccl6,Ccl4,Cd22,Ccl9,Tnfaip3,Vsir,Havcr2,Ccl7,Slc9a3r1,Grb2,Pik3r5,Prkch,Lgmn,Gpr137b,Edn1,Ly86,Sema4d,Cd180,F2rl1,Plau,Clu,Nkx3-1,Acod1,Ripk3,Col2a1,Litaf,Mpv17l,Hcls1,Runx1,I…
GO:0051179	localization	573	4646	1.5400000000000002e-32	Actr2,Ccl2,Ccl12,Nalcn,Itgb2,Pdgfb,Gm2a,Slc7a7,Ccl3,Col1a1,Tgfb1,Lamb1,Hck,Myo1g,Abcb4,Calr,Bid,Ccl24,Plod3,Cd44,Stx1a,Vav1,Mmp12,Atp6v1b2,Epha2,Aprt,B4galnt1,Saa3,Clic1,M6pr,Coro1b,Ccl8,Psen2,Mcoln2,Gltp,Cd209a,Atp6v0d1,Mertk,Slc25a13,Cybb,Xk,Plxnd1,Cd5l,Ncf1,Lbp,Myh9,Nos2,Trpv2,Cxcl16,Ccl6,Ccl4,Ywhah,Ccl9,Atp6v1e1,Nrbp2,Tnfaip3,Atp2b1,Myb,Gnptab,Tns3,Sdc1,Abca8b,Ccl7,Slc9a3r1,Grb2,Abcc3,Npc2,Hh…	Actr2,Ccl2,Ccl12,Nalcn,Itgb2,Pdgfb,Gm2a,Slc7a7,Ccl3,Col1a1,Tgfb1,Lamb1,Hck,Myo1g,Abcb4,Calr,Bid,Ccl24,Plod3,Cd44,Stx1a,Vav1,Mmp12,Atp6v1b2,Epha2,Aprt,B4galnt1,Saa3,Clic1,M6pr,Coro1b,Ccl8,Psen2,Mcoln2,Gltp,Cd209a,Atp6v0d1,Mertk,Slc25a13,Cybb,Xk,Plxnd1,Cd5l,Ncf1,Lbp,Myh9,Nos2,Trpv2,Cxcl16,Ccl6,Ccl4,Ywhah,Ccl9,Atp6v1e1,Nrbp2,Tnfaip3,Atp2b1,Myb,Gnptab,Tns3,Sdc1,Abca8b,Ccl7,Slc9a3r1,Grb2,Abcc3,Npc2,Hh…
GO:0001775	cell activation	154	599	1.9800000000000002e-32	Itgb2,Ccl3,Spi1,Tgfb1,Il7r,Cd244,Cd44,Vav1,Timp1,Psen2,Apbb1ip,Mertk,Lbp,Myh9,Cd40,Cd22,Tnfaip3,Myb,Havcr2,Gna13,Evl,Cd180,F2rl1,Clu,Ripk3,Trem2,Aif1,Tnf,Anxa1,Il33,Hhex,Il6,Casp1,Slc11a1,Rab29,Abl2,Batf3,Il1b,Lef1,Tlr2,Tnfsf8,Ctps,Cxcl5,Lfng,Clec4e,Clec4d,Tyrobp,Was,Itm2a,Btk,Cx3cl1,Pik3cb,H2-DMa,Prex1,Lepr,Fermt3,Rag2,Lyn,Rap2b,Batf,H2-Ab1,Sbno2,Ubash3b,Lrp1,Tlr4,Tmem106a,Grn,Camk4,Plcl2,Lat2,C…	Itgb2,Ccl3,Spi1,Tgfb1,Il7r,Cd244,Cd44,Vav1,Timp1,Psen2,Apbb1ip,Mertk,Lbp,Myh9,Cd40,Cd22,Tnfaip3,Myb,Havcr2,Gna13,Evl,Cd180,F2rl1,Clu,Ripk3,Trem2,Aif1,Tnf,Anxa1,Il33,Hhex,Il6,Casp1,Slc11a1,Rab29,Abl2,Batf3,Il1b,Lef1,Tlr2,Tnfsf8,Ctps,Cxcl5,Lfng,Clec4e,Clec4d,Tyrobp,Was,Itm2a,Btk,Cx3cl1,Pik3cb,H2-DMa,Prex1,Lepr,Fermt3,Rag2,Lyn,Rap2b,Batf,H2-Ab1,Sbno2,Ubash3b,Lrp1,Tlr4,Tmem106a,Grn,Camk4,Plcl2,Lat2,C…
GO:0071310	cellular response to organic substance	318	1987	2.37e-32	Actr2,Ccl2,Ccl12,Pdgfb,Acvr1b,Serpinf1,Ccl3,Ern1,Sost,Col1a1,Spi1,Tgfb1,Abcb4,Has1,Calr,Il7r,Irf5,Ccl24,Plod3,Cd44,Ctsb,Aprt,Saa3,Crlf1,Coro1b,Ccl8,Mnda,Cybb,Lbp,Cyba,Cd40,Nos2,Cxcl16,Ccl6,Ccl4,Ywhah,Ccl9,Tnfaip3,Atp2b1,Myb,Vsir,Cpeb4,Havcr2,Dnmt3a,Ccl7,Slc9a3r1,Grb2,Lgmn,Evl,Edn1,Cd180,Thrb,Nkx3-1,Irg1,Osmr,Vdr,Col2a1,Pde1b,Litaf,Ciita,Sdf2l1,Hcls1,Runx1,Il10rb,Cxcl13,Rps6ka2,Tnfrsf21,Trem2,Aif1…	Actr2,Ccl2,Ccl12,Pdgfb,Acvr1b,Serpinf1,Ccl3,Ern1,Sost,Col1a1,Spi1,Tgfb1,Abcb4,Has1,Calr,Il7r,Irf5,Ccl24,Plod3,Cd44,Ctsb,Aprt,Saa3,Crlf1,Coro1b,Ccl8,Mnda,Cybb,Lbp,Cyba,Cd40,Nos2,Cxcl16,Ccl6,Ccl4,Ywhah,Ccl9,Tnfaip3,Atp2b1,Myb,Vsir,Cpeb4,Havcr2,Dnmt3a,Ccl7,Slc9a3r1,Grb2,Lgmn,Evl,Edn1,Cd180,Thrb,Nkx3-1,Acod1,Osmr,Vdr,Col2a1,Pde1b,Litaf,Ciita,Sdf2l1,Hcls1,Runx1,Il10rb,Cxcl13,Rps6ka2,Tnfrsf21,Trem2,Aif…
GO:0009967	positive regulation of signal transduction	269	1538	3e-32	Ccl2,Ccl12,Pdgfb,Acvr1b,Ccl3,S100a4,Ern1,Col1a1,Plaur,Tgfb1,Calr,Il7r,Bid,Ccl24,Cd44,Wisp1,Stx1a,Mmp12,Tmem110,Crlf1,Ccl8,Psen2,Sash1,Ncf1,Lbp,Cyba,Cd40,Dhx58,Mmp8,Ccl6,Ccl4,Ccl9,Tnfaip3,Vsir,Havcr2,Ccl7,Slc9a3r1,Pik3r5,Prkch,Gpr137b,Edn1,Ly86,Sema4d,Cd180,F2rl1,Clu,Nkx3-1,Ripk3,Litaf,Hcls1,Il10rb,Clec4n,Trem2,Fgd2,Xdh,Atp6v0c,C3,Lims2,Tnf,Pmaip1,Csf1r,Pcsk5,Map4k2,Hhex,Baiap2,Gli1,Irf7,Il6,Ccr1,…	Ccl2,Ccl12,Pdgfb,Acvr1b,Ccl3,S100a4,Ern1,Col1a1,Plaur,Tgfb1,Calr,Il7r,Bid,Ccl24,Cd44,Wisp1,Stx1a,Mmp12,Tmem110,Crlf1,Ccl8,Psen2,Sash1,Ncf1,Lbp,Cyba,Cd40,Dhx58,Mmp8,Ccl6,Ccl4,Ccl9,Tnfaip3,Vsir,Havcr2,Ccl7,Slc9a3r1,Pik3r5,Prkch,Gpr137b,Edn1,Ly86,Sema4d,Cd180,F2rl1,Clu,Nkx3-1,Ripk3,Litaf,Hcls1,Il10rb,Clec4n,Trem2,Fgd2,Xdh,Atp6v0c,C3,Lims2,Tnf,Pmaip1,Csf1r,Pcsk5,Map4k2,Hhex,Baiap2,Gli1,Irf7,Il6,Ccr1,…
GO:0045087	innate immune response	147	558	7.340000000000001e-32	Actr2,Ccl2,Ccl12,Ccl3,Cfp,Tgfb1,Hck,Irf5,Cd244,Ccl24,Sh2d1a,Ccl8,Mcoln2,Tnfaip8l2,Cybb,Lbp,Cyba,Cd40,Dhx58,Nos2,Cxcl16,Ccl6,Ccl4,Ccl9,Havcr2,Ccl7,Evl,Edn1,Ly86,Cd180,F2rl1,Irg1,Ciita,Clec4n,Trem2,C3,Cfb,Aif1,Csf1r,Anxa1,Map4k2,Ifitm1,Ifitm3,Irf7,Casp4,Casp1,Slc11a1,Mrc1,Gsn,Tlr2,Fcgr1,Rnf19b,Fgr,Oasl2,Clec4e,Clec4d,Was,Btk,Rab20,Cx3cl1,Trim29,Myd88,Oas3,C1qc,Parp14,Trim14,Lyn,Irf8,C1qb,H2-Ab1,Tlr…	Actr2,Ccl2,Ccl12,Ccl3,Cfp,Tgfb1,Hck,Irf5,Cd244,Ccl24,Sh2d1a,Ccl8,Mcoln2,Tnfaip8l2,Cybb,Lbp,Cyba,Cd40,Dhx58,Nos2,Cxcl16,Ccl6,Ccl4,Ccl9,Havcr2,Ccl7,Evl,Edn1,Ly86,Cd180,F2rl1,Acod1,Ciita,Clec4n,Trem2,C3,Cfb,Aif1,Csf1r,Anxa1,Map4k2,Ifitm1,Ifitm3,Irf7,Casp4,Casp1,Slc11a1,Mrc1,Gsn,Tlr2,Fcgr1,Rnf19b,Fgr,Oasl2,Clec4e,Clec4d,Was,Btk,Rab20,Cx3cl1,Trim29,Myd88,Oas3,C1qc,Parp14,Trim14,Lyn,Irf8,C1qb,H2-Ab1,Tl…
GO:0050776	regulation of immune response	158	645	2.7200000000000003e-31	Itgb2,Cfp,Tgfb1,Myo1g,Dnase2a,Il7r,Cd44,Hmox1,Sh2d1a,Vav1,Mmp12,Mnda,Psen2,Cd5l,Lbp,Cd40,Dhx58,Tnfsf13,Cd22,Tnfaip3,Myb,Vsir,Havcr2,Prkch,F2rl1,Irg1,Ripk3,Tnfrsf21,Trem2,C3,H2-K1,Cfb,Tnf,Anxa1,Lpxn,Il33,Irf7,Il6,Ccr1,Slc11a1,Rab29,Fcgr2b,Il1b,Nras,Tlr2,Fcgr1,Tnfrsf1b,Fgr,Cd38,Clec4e,Clec4d,Clec2d,Pianp,Il4ra,Was,Btk,Lamp1,Fgl1,Mmp2,Cmtm3,Csk,Ctsh,Nckap1l,Cmklr1,C1qc,Themis2,H2-DMa,Zc3h12a,Parp14,…	Itgb2,Cfp,Tgfb1,Myo1g,Dnase2a,Il7r,Cd44,Hmox1,Sh2d1a,Vav1,Mmp12,Mnda,Psen2,Cd5l,Lbp,Cd40,Dhx58,Tnfsf13,Cd22,Tnfaip3,Myb,Vsir,Havcr2,Prkch,F2rl1,Acod1,Ripk3,Tnfrsf21,Trem2,C3,H2-K1,Cfb,Tnf,Anxa1,Lpxn,Il33,Irf7,Il6,Ccr1,Slc11a1,Rab29,Fcgr2b,Il1b,Nras,Tlr2,Fcgr1,Tnfrsf1b,Fgr,Cd38,Clec4e,Clec4d,Clec2d,Pianp,Il4ra,Was,Btk,Lamp1,Fgl1,Mmp2,Cmtm3,Csk,Ctsh,Nckap1l,Cmklr1,C1qc,Themis2,H2-DMa,Zc3h12a,Parp14…
GO:0048519	negative regulation of biological process	608	5108	4.3e-31	Ccl2,Ccl12,Pdgfb,Acvr1b,Serpinf1,Ccl3,Ern1,Sost,Col1a1,Spi1,Plaur,Rgs19,Tgfb1,Lamb1,Hck,Rnd1,Cyp4f18,Has1,Calr,Il7r,Bid,Ndrg2,Cstb,Cd44,Wisp1,Hmox1,Mmp12,Ctsb,Epha2,Itih4,Crlf1,Elk3,Coro1b,Mnda,Timp1,Psen2,Mcoln2,Vipr2,Tnfaip8l2,Mertk,Plxnd1,Cd83,Ctsk,Lbp,Ctsz,Myh9,Serpinb6a,Cyba,Dhx58,Tnip1,Nos2,Trpv2,Mmp8,Sfrp5,Ccl4,Ywhah,Cd22,Ccl9,Nrbp2,Tnfaip3,Atp2b1,Myb,Vsir,Cpeb4,Havcr2,Dnmt3a,Slc9a3r1,Serp…	Ccl2,Ccl12,Pdgfb,Acvr1b,Serpinf1,Ccl3,Ern1,Sost,Col1a1,Spi1,Plaur,Rgs19,Tgfb1,Lamb1,Hck,Rnd1,Cyp4f18,Has1,Calr,Il7r,Bid,Ndrg2,Cstb,Cd44,Wisp1,Hmox1,Mmp12,Ctsb,Epha2,Itih4,Crlf1,Elk3,Coro1b,Mnda,Timp1,Psen2,Mcoln2,Vipr2,Tnfaip8l2,Mertk,Plxnd1,Cd83,Ctsk,Lbp,Ctsz,Myh9,Serpinb6a,Cyba,Dhx58,Tnip1,Nos2,Trpv2,Mmp8,Sfrp5,Ccl4,Ywhah,Cd22,Ccl9,Nrbp2,Tnfaip3,Atp2b1,Myb,Vsir,Cpeb4,Havcr2,Dnmt3a,Slc9a3r1,Serp…
GO:0007275	multicellular organism development	591	4921	6.6e-31	Actr2,Ccl2,Ccl12,Cdh4,Pdgfb,Acvr1b,Serpinf1,Ccl3,Col1a1,Srpk3,Acp2,Spi1,Plaur,Tgfb1,Lamb1,Rnd1,Casq1,Dnase2a,Calr,Il7r,Angptl2,Bid,Ndrg2,Plod3,Crabp2,Cd44,Wisp1,Hmox1,Vav1,Ctsb,Elovl1,Epha2,Aprt,Pip4k2a,Neu1,Crlf1,Elk3,Timp1,Psen2,Atp6v0d1,Mertk,Mmp13,Xk,Plxnd1,Ctsz,Myh9,Serpinb6a,Vmp1,Trpv2,Mmp8,Sfrp5,Ywhah,Nrbp2,Tnfaip3,Perp,Atp2b1,Myb,Txnrd1,Havcr2,Tns3,Sdc1,Gna13,Dnmt3a,Adap2,Slc9a3r1,Grb2,Ga…	Actr2,Ccl2,Ccl12,Cdh4,Pdgfb,Acvr1b,Serpinf1,Ccl3,Col1a1,Srpk3,Acp2,Spi1,Plaur,Tgfb1,Lamb1,Rnd1,Casq1,Dnase2a,Calr,Il7r,Angptl2,Bid,Ndrg2,Plod3,Crabp2,Cd44,Wisp1,Hmox1,Vav1,Ctsb,Elovl1,Epha2,Aprt,Pip4k2a,Neu1,Crlf1,Elk3,Timp1,Psen2,Atp6v0d1,Mertk,Mmp13,Xk,Plxnd1,Ctsz,Myh9,Serpinb6a,Vmp1,Trpv2,Mmp8,Sfrp5,Ywhah,Nrbp2,Tnfaip3,Perp,Atp2b1,Myb,Txnrd1,Havcr2,Tns3,Sdc1,Gna13,Dnmt3a,Adap2,Slc9a3r1,Grb2,Ga…
GO:0050793	regulation of developmental process	383	2669	6.6e-31	Actr2,Ccl2,Ccl12,Itgb2,Cdh4,Pdgfb,Acvr1b,Serpinf1,Ccl3,Col1a1,Spi1,Tgfb1,Hck,Calr,Il7r,Ccl24,Crabp2,Cd44,Wisp1,Hmox1,Mmp12,Epha2,Neu1,Clic1,Coro1b,Ccl8,Timp1,Sash1,Cybb,Xk,Plxnd1,Cd83,Ctsk,Ctsz,Myh9,Cd40,Trpv2,Tnfsf13,Sfrp5,Ywhah,Ccl9,Tnfaip3,Atp2b1,Myb,Vsir,Havcr2,Gna13,Ccl7,Slc9a3r1,Prkch,Lgmn,Vash1,Gpr137b,Edn1,Ctla2a,Sema4d,Hexb,Plk2,Thrb,Plau,Clu,Nkx3-1,Loxl2,Washc5,Parvb,Vdr,Hcls1,Runx1,Cdk…	Actr2,Ccl2,Ccl12,Itgb2,Cdh4,Pdgfb,Acvr1b,Serpinf1,Ccl3,Col1a1,Spi1,Tgfb1,Hck,Calr,Il7r,Ccl24,Crabp2,Cd44,Wisp1,Hmox1,Mmp12,Epha2,Neu1,Clic1,Coro1b,Ccl8,Timp1,Sash1,Cybb,Xk,Plxnd1,Cd83,Ctsk,Ctsz,Myh9,Cd40,Trpv2,Tnfsf13,Sfrp5,Ywhah,Ccl9,Tnfaip3,Atp2b1,Myb,Vsir,Havcr2,Gna13,Ccl7,Slc9a3r1,Prkch,Lgmn,Vash1,Gpr137b,Edn1,Ctla2a,Sema4d,Hexb,Plk2,Thrb,Plau,Clu,Nkx3-1,Loxl2,E430025E21Rik,Parvb,Vdr,Hcls1,Ru…
GO:0034097	response to cytokine	180	818	6.7800000000000005e-31	Actr2,Ccl2,Ccl12,Pdgfb,Ccl3,Col1a1,Spi1,Il7r,Irf5,Ccl24,Cd44,Itih4,Saa3,Crlf1,Ccl8,Mnda,Timp1,Cyba,Cd40,Nos2,Cxcl16,Ccl6,Ccl4,Ccl9,Myb,Ccl7,Serpina3n,Evl,Edn1,Nkx3-1,Irg1,Osmr,Pde1b,Ciita,Hcls1,Il10rb,Cxcl13,Tnfrsf21,Aif1,Tnf,Csf1r,Anxa1,Il33,Efhc2,Ifitm1,Ifitm3,Irf7,Il6,Ccr1,Casp1,Casp8,Il1r2,Slc11a1,Sele,Mrc1,Gsn,Gfra4,Il1b,Il1a,Il6ra,Lef1,Tlr2,F3,Tnfrsf1b,Padi2,Cd38,Cxcl5,Cxcl1,Tnfrsf1a,Il4ra,…	Actr2,Ccl2,Ccl12,Pdgfb,Ccl3,Col1a1,Spi1,Il7r,Irf5,Ccl24,Cd44,Itih4,Saa3,Crlf1,Ccl8,Mnda,Timp1,Cyba,Cd40,Nos2,Cxcl16,Ccl6,Ccl4,Ccl9,Myb,Ccl7,Serpina3n,Evl,Edn1,Nkx3-1,Acod1,Osmr,Pde1b,Ciita,Hcls1,Il10rb,Cxcl13,Tnfrsf21,Aif1,Tnf,Csf1r,Anxa1,Il33,Efhc2,Ifitm1,Ifitm3,Irf7,Il6,Ccr1,Casp1,Casp8,Il1r2,Slc11a1,Sele,Mrc1,Gsn,Gfra4,Il1b,Il1a,Il6ra,Lef1,Tlr2,F3,Tnfrsf1b,Padi2,Cd38,Cxcl5,Cxcl1,Tnfrsf1a,Il4ra…
GO:0051241	negative regulation of multicellular organismal process	238	1304	1.39e-30	Ccl2,Pdgfb,Serpinf1,Ccl3,Sost,Tgfb1,Calr,Ndrg2,Cd44,Wisp1,Hmox1,Epha2,Timp1,Mertk,Cd83,Ctsk,Lbp,Ctsz,Cyba,Dhx58,Mmp8,Sfrp5,Ywhah,Tnfaip3,Atp2b1,Vsir,Havcr2,Lgmn,Vash1,Evl,Gpr137b,Sema4d,F2rl1,Plk2,Thrb,Plau,Nkx3-1,Loxl2,Irg1,Runx1,Cxcl13,Tnfrsf21,Trem2,Xdh,Tmem178,H2-K1,Lims2,Tnf,Anxa1,Il33,Hhex,Rbp4,Il6,Ccr1,Il1r2,Slc11a1,Igfbp5,Rab29,Fcgr2b,Rgs4,Grb14,Frzb,Capn3,Gfra4,Il1b,Il1a,Procr,Nras,Lef1,…	Ccl2,Pdgfb,Serpinf1,Ccl3,Sost,Tgfb1,Calr,Ndrg2,Cd44,Wisp1,Hmox1,Epha2,Timp1,Mertk,Cd83,Ctsk,Lbp,Ctsz,Cyba,Dhx58,Mmp8,Sfrp5,Ywhah,Tnfaip3,Atp2b1,Vsir,Havcr2,Lgmn,Vash1,Evl,Gpr137b,Sema4d,F2rl1,Plk2,Thrb,Plau,Nkx3-1,Loxl2,Acod1,Runx1,Cxcl13,Tnfrsf21,Trem2,Xdh,Tmem178,H2-K1,Lims2,Tnf,Anxa1,Il33,Hhex,Rbp4,Il6,Ccr1,Il1r2,Slc11a1,Igfbp5,Rab29,Fcgr2b,Rgs4,Grb14,Frzb,Capn3,Gfra4,Il1b,Il1a,Procr,Nras,Lef1…
GO:0032502	developmental process	649	5629	3.6699999999999995e-30	Actr2,Ccl2,Ccl12,Cdh4,Pdgfb,Acvr1b,Serpinf1,Ccl3,Col1a1,Srpk3,Acp2,Spi1,Plaur,Tgfb1,Lamb1,Hck,Rnd1,Casq1,Dnase2a,Calr,Il7r,Angptl2,Bid,Ndrg2,Plod3,Crabp2,Cd44,Wisp1,Hmox1,Vav1,Mmp12,Ctsb,Elovl1,Epha2,Aprt,Pip4k2a,B4galnt1,Neu1,Crlf1,Elk3,Timp1,Psen2,Atp6v0d1,Mertk,Mmp13,Xk,Plxnd1,Ctsz,Myh9,Serpinb6a,Vmp1,Trpv2,Mmp8,Sfrp5,Ywhah,Plod1,Nrbp2,Tnfaip3,Perp,Atp2b1,Myb,Vsir,Txnrd1,Havcr2,Tns3,Sdc1,Gna13…	Actr2,Ccl2,Ccl12,Cdh4,Pdgfb,Acvr1b,Serpinf1,Ccl3,Col1a1,Srpk3,Acp2,Spi1,Plaur,Tgfb1,Lamb1,Hck,Rnd1,Casq1,Dnase2a,Calr,Il7r,Angptl2,Bid,Ndrg2,Plod3,Crabp2,Cd44,Wisp1,Hmox1,Vav1,Mmp12,Ctsb,Elovl1,Epha2,Aprt,Pip4k2a,B4galnt1,Neu1,Crlf1,Elk3,Timp1,Psen2,Atp6v0d1,Mertk,Mmp13,Xk,Plxnd1,Ctsz,Myh9,Serpinb6a,Vmp1,Trpv2,Mmp8,Sfrp5,Ywhah,Plod1,Nrbp2,Tnfaip3,Perp,Atp2b1,Myb,Vsir,Txnrd1,Havcr2,Tns3,Sdc1,Gna13…
GO:0048856	anatomical structure development	617	5258	4.29e-30	Actr2,Ccl2,Ccl12,Cdh4,Pdgfb,Acvr1b,Serpinf1,Ccl3,Col1a1,Srpk3,Acp2,Spi1,Plaur,Tgfb1,Lamb1,Rnd1,Casq1,Dnase2a,Calr,Il7r,Angptl2,Bid,Ndrg2,Plod3,Crabp2,Cd44,Wisp1,Hmox1,Vav1,Mmp12,Ctsb,Elovl1,Epha2,Aprt,Pip4k2a,Neu1,Crlf1,Elk3,Timp1,Psen2,Atp6v0d1,Mertk,Mmp13,Xk,Plxnd1,Ctsz,Myh9,Serpinb6a,Vmp1,Trpv2,Mmp8,Sfrp5,Ywhah,Plod1,Nrbp2,Tnfaip3,Perp,Atp2b1,Myb,Txnrd1,Havcr2,Tns3,Sdc1,Gna13,Dnmt3a,Adap2,Slc9…	Actr2,Ccl2,Ccl12,Cdh4,Pdgfb,Acvr1b,Serpinf1,Ccl3,Col1a1,Srpk3,Acp2,Spi1,Plaur,Tgfb1,Lamb1,Rnd1,Casq1,Dnase2a,Calr,Il7r,Angptl2,Bid,Ndrg2,Plod3,Crabp2,Cd44,Wisp1,Hmox1,Vav1,Mmp12,Ctsb,Elovl1,Epha2,Aprt,Pip4k2a,Neu1,Crlf1,Elk3,Timp1,Psen2,Atp6v0d1,Mertk,Mmp13,Xk,Plxnd1,Ctsz,Myh9,Serpinb6a,Vmp1,Trpv2,Mmp8,Sfrp5,Ywhah,Plod1,Nrbp2,Tnfaip3,Perp,Atp2b1,Myb,Txnrd1,Havcr2,Tns3,Sdc1,Gna13,Dnmt3a,Adap2,Slc9…
GO:0045321	leukocyte activation	136	511	9.07e-30	Itgb2,Ccl3,Spi1,Tgfb1,Il7r,Cd244,Cd44,Vav1,Psen2,Apbb1ip,Mertk,Lbp,Myh9,Cd40,Cd22,Tnfaip3,Myb,Havcr2,Cd180,F2rl1,Clu,Ripk3,Trem2,Aif1,Tnf,Anxa1,Il33,Hhex,Il6,Casp1,Slc11a1,Rab29,Abl2,Batf3,Lef1,Tlr2,Tnfsf8,Ctps,Cxcl5,Lfng,Clec4e,Clec4d,Tyrobp,Was,Itm2a,Btk,Cx3cl1,H2-DMa,Prex1,Lepr,Rag2,Lyn,Batf,H2-Ab1,Sbno2,Tlr4,Tmem106a,Grn,Camk4,Plcl2,Lat2,C1qa,Gpr97,Cxcr4,Blnk,Jak3,Themis,Tlr1,Tlr7,Tlr6,Adam10…	Itgb2,Ccl3,Spi1,Tgfb1,Il7r,Cd244,Cd44,Vav1,Psen2,Apbb1ip,Mertk,Lbp,Myh9,Cd40,Cd22,Tnfaip3,Myb,Havcr2,Cd180,F2rl1,Clu,Ripk3,Trem2,Aif1,Tnf,Anxa1,Il33,Hhex,Il6,Casp1,Slc11a1,Rab29,Abl2,Batf3,Lef1,Tlr2,Tnfsf8,Ctps,Cxcl5,Lfng,Clec4e,Clec4d,Tyrobp,Was,Itm2a,Btk,Cx3cl1,H2-DMa,Prex1,Lepr,Rag2,Lyn,Batf,H2-Ab1,Sbno2,Tlr4,Tmem106a,Grn,Camk4,Plcl2,Lat2,C1qa,Adgrg3,Cxcr4,Blnk,Jak3,Themis,Tlr1,Tlr7,Tlr6,Adam1…
GO:0030154	cell differentiation	471	3674	1.05e-28	Actr2,Ccl2,Ccl12,Cdh4,Pdgfb,Serpinf1,Ccl3,Col1a1,Srpk3,Spi1,Plaur,Tgfb1,Lamb1,Hck,Rnd1,Casq1,Dnase2a,Calr,Il7r,Ndrg2,Plod3,Crabp2,Cd44,Wisp1,Vav1,Ctsb,Epha2,Pip4k2a,Neu1,Elk3,Psen2,Mertk,Xk,Plxnd1,Ctsz,Myh9,Trpv2,Mmp8,Sfrp5,Ywhah,Nrbp2,Tnfaip3,Myb,Vsir,Sdc1,Gna13,Dnmt3a,Slc9a3r1,Grb2,Prkch,Asb2,Evl,Edn1,Sema4d,Ctsl,Hexb,F2rl1,Plk2,Thrb,Clu,Nkx3-1,Loxl2,Cln5,Ripk3,Lrp12,Washc5,Dmc1,Parvb,Vdr,Col2a…	Actr2,Ccl2,Ccl12,Cdh4,Pdgfb,Serpinf1,Ccl3,Col1a1,Srpk3,Spi1,Plaur,Tgfb1,Lamb1,Hck,Rnd1,Casq1,Dnase2a,Calr,Il7r,Ndrg2,Plod3,Crabp2,Cd44,Wisp1,Vav1,Ctsb,Epha2,Pip4k2a,Neu1,Elk3,Psen2,Mertk,Xk,Plxnd1,Ctsz,Myh9,Trpv2,Mmp8,Sfrp5,Ywhah,Nrbp2,Tnfaip3,Myb,Vsir,Sdc1,Gna13,Dnmt3a,Slc9a3r1,Grb2,Prkch,Asb2,Evl,Edn1,Sema4d,Ctsl,Hexb,F2rl1,Plk2,Thrb,Clu,Nkx3-1,Loxl2,Cln5,Ripk3,Lrp12,E430025E21Rik,Dmc1,Parvb,Vd…
GO:0080134	regulation of response to stress	228	1273	3.77e-28	Actr2,Ccl2,Pdgfb,Serpinf1,Ccl3,Ern1,Bid,Ccl24,Cd44,Wisp1,Sh2d1a,Vav1,Mmp12,Mnda,Tnfaip8l2,Sash1,Ctss,Ncf1,Lbp,Myh9,Cyba,Dhx58,Tnip1,Nos2,Mmp8,Sfrp5,Tnfaip3,Havcr2,Vash1,Aoah,Edn1,Ctla2a,F2rl1,Plk2,Plau,Clu,Nkx3-1,Irg1,Mylk,Trem2,Fgd2,Xdh,C3,Tnf,Pmaip1,Anxa1,Il33,Map4k2,Irf7,Il6,Ccr1,Casp4,Casp1,Il1r2,Efhd1,Bok,Scly,Fcgr2b,Rassf2,Il1b,Il1a,Ptpn1,Tlr2,Fcgr1,Ddah1,Txn1,Pdpn,Tnfrsf1b,Hgf,Fgr,Cxcl5,Cx…	Actr2,Ccl2,Pdgfb,Serpinf1,Ccl3,Ern1,Bid,Ccl24,Cd44,Wisp1,Sh2d1a,Vav1,Mmp12,Mnda,Tnfaip8l2,Sash1,Ctss,Ncf1,Lbp,Myh9,Cyba,Dhx58,Tnip1,Nos2,Mmp8,Sfrp5,Tnfaip3,Havcr2,Vash1,Aoah,Edn1,Ctla2a,F2rl1,Plk2,Plau,Clu,Nkx3-1,Acod1,Mylk,Trem2,Fgd2,Xdh,C3,Tnf,Pmaip1,Anxa1,Il33,Map4k2,Irf7,Il6,Ccr1,Casp4,Casp1,Il1r2,Efhd1,Bok,Scly,Fcgr2b,Rassf2,Il1b,Il1a,Ptpn1,Tlr2,Fcgr1,Ddah1,Txn1,Pdpn,Tnfrsf1b,Hgf,Fgr,Cxcl5,C…
GO:0050865	regulation of cell activation	140	569	9.99e-28	Ccl2,Itgb2,Pdgfb,Tgfb1,Il7r,Cd244,Cd44,Hmox1,Cd209a,Tnfaip8l2,Mertk,Cd83,Lbp,Cd40,Mmp8,Tnfsf13,Cd22,Tnfaip3,Myb,Vsir,Havcr2,Gpr137b,Ctla2a,F2rl1,Ripk3,Runx1,Cdkn1a,Tnfrsf21,Trem2,Aif1,Tnf,Anxa1,Il33,Il6,Fcgr2b,Gsn,Capn3,Il1b,Vcam1,Lef1,Pdpn,Tnfrsf1b,Fgr,Cd38,Gpnmb,Clec4d,Ctsc,Tyrobp,Il4ra,Btk,Lamp1,Sfrp1,Fgl1,Cx3cl1,Csk,Myd88,Nckap1l,Crlf2,H2-DMa,Zc3h12a,Lyn,Zc3h12d,H2-Ab1,Ubash3b,Pnp,Thbs1,Tlr4,…	Ccl2,Itgb2,Pdgfb,Tgfb1,Il7r,Cd244,Cd44,Hmox1,Cd209a,Tnfaip8l2,Mertk,Cd83,Lbp,Cd40,Mmp8,Tnfsf13,Cd22,Tnfaip3,Myb,Vsir,Havcr2,Gpr137b,Ctla2a,F2rl1,Ripk3,Runx1,Cdkn1a,Tnfrsf21,Trem2,Aif1,Tnf,Anxa1,Il33,Il6,Fcgr2b,Gsn,Capn3,Il1b,Vcam1,Lef1,Pdpn,Tnfrsf1b,Fgr,Cd38,Gpnmb,Clec4d,Ctsc,Tyrobp,Il4ra,Btk,Lamp1,Sfrp1,Fgl1,Cx3cl1,Csk,Myd88,Nckap1l,Crlf2,H2-DMa,Zc3h12a,Lyn,Zc3h12d,H2-Ab1,Ubash3b,Pnp,Thbs1,Tlr4,…
GO:0042127	regulation of cell population proliferation	268	1650	1.4400000000000001e-27	Ccl2,Ccl12,Pdgfb,Serpinf1,Ern1,Tgfb1,Hck,Calr,Il7r,Bid,Ndrg2,Cd244,Ccl24,Cd44,Wisp1,Hmox1,Mmp12,Neu1,Crlf1,Timp1,Vipr2,Cd209a,Ctsz,Cyba,Cd40,Nos2,Trpv2,Tnfsf13,Sfrp5,Cd22,Tnfaip3,Vsir,Havcr2,Tns3,Slc9a3r1,Prkch,Cdca7l,Lgmn,Vash1,Edn1,Ctsl,Thrb,Plau,Clu,Nkx3-1,Osmr,Ripk3,Vdr,Hcls1,Runx1,Cdkn1a,Rps6ka2,Tnfrsf21,Xdh,Lims2,Aif1,Tnf,Pmaip1,Csf1r,Anxa1,Fth1,Il33,Hhex,Rbp4,Sat1,Gli1,Ifitm1,Ifitm3,Il6,Ig…	Ccl2,Ccl12,Pdgfb,Serpinf1,Ern1,Tgfb1,Hck,Calr,Il7r,Bid,Ndrg2,Cd244,Ccl24,Cd44,Wisp1,Hmox1,Mmp12,Neu1,Crlf1,Timp1,Vipr2,Cd209a,Ctsz,Cyba,Cd40,Nos2,Trpv2,Tnfsf13,Sfrp5,Cd22,Tnfaip3,Vsir,Havcr2,Tns3,Slc9a3r1,Prkch,Cdca7l,Lgmn,Vash1,Edn1,Ctsl,Thrb,Plau,Clu,Nkx3-1,Osmr,Ripk3,Vdr,Hcls1,Runx1,Cdkn1a,Rps6ka2,Tnfrsf21,Xdh,Lims2,Aif1,Tnf,Pmaip1,Csf1r,Anxa1,Fth1,Il33,Hhex,Rbp4,Sat1,Gli1,Ifitm1,Ifitm3,Il6,Ig…
GO:0048869	cellular developmental process	472	3731	1.4400000000000001e-27	Actr2,Ccl2,Ccl12,Cdh4,Pdgfb,Serpinf1,Ccl3,Col1a1,Srpk3,Spi1,Plaur,Tgfb1,Lamb1,Hck,Rnd1,Casq1,Dnase2a,Calr,Il7r,Ndrg2,Plod3,Crabp2,Cd44,Wisp1,Vav1,Ctsb,Epha2,Pip4k2a,Neu1,Elk3,Psen2,Mertk,Xk,Plxnd1,Ctsz,Myh9,Trpv2,Mmp8,Sfrp5,Ywhah,Nrbp2,Tnfaip3,Myb,Vsir,Sdc1,Gna13,Dnmt3a,Slc9a3r1,Grb2,Prkch,Asb2,Evl,Edn1,Sema4d,Ctsl,Hexb,F2rl1,Plk2,Thrb,Clu,Nkx3-1,Loxl2,Cln5,Ripk3,Lrp12,Washc5,Dmc1,Parvb,Vdr,Col2a…	Actr2,Ccl2,Ccl12,Cdh4,Pdgfb,Serpinf1,Ccl3,Col1a1,Srpk3,Spi1,Plaur,Tgfb1,Lamb1,Hck,Rnd1,Casq1,Dnase2a,Calr,Il7r,Ndrg2,Plod3,Crabp2,Cd44,Wisp1,Vav1,Ctsb,Epha2,Pip4k2a,Neu1,Elk3,Psen2,Mertk,Xk,Plxnd1,Ctsz,Myh9,Trpv2,Mmp8,Sfrp5,Ywhah,Nrbp2,Tnfaip3,Myb,Vsir,Sdc1,Gna13,Dnmt3a,Slc9a3r1,Grb2,Prkch,Asb2,Evl,Edn1,Sema4d,Ctsl,Hexb,F2rl1,Plk2,Thrb,Clu,Nkx3-1,Loxl2,Cln5,Ripk3,Lrp12,E430025E21Rik,Dmc1,Parvb,Vd…
GO:0030335	positive regulation of cell migration	138	567	6.410000000000001e-27	Ccl2,Ccl12,Pdgfb,Acvr1b,Ccl3,Col1a1,Tgfb1,Lamb1,Calr,Ccl24,Wisp1,Hmox1,Sash1,Lbp,Cd40,Cxcl16,Ccl4,Vsir,Ccl7,Lgmn,Edn1,Sema4d,F2rl1,Plk2,Plau,Mylk,Cxcl13,Pla2g7,Trem2,Aif1,Diap1,Csf1r,Anxa1,Pcsk5,Gli1,Ccr1,Igfbp5,Sele,Itga6,Il1b,Il1a,Lef1,Tlr2,Pdgfc,F3,Sdcbp,Glipr2,Pdpn,Sema3c,Hgf,Fgr,Sema3a,Sema3d,P2rx4,Gpnmb,Itgax,F7,Mmp2,Cx3cl1,Mmp3,Mcam,Ctsh,Ptgs2,Nckap1l,Plvap,Lgr6,Cmklr1,Camk1d,Zc3h12a,Prex1…	Ccl2,Ccl12,Pdgfb,Acvr1b,Ccl3,Col1a1,Tgfb1,Lamb1,Calr,Ccl24,Wisp1,Hmox1,Sash1,Lbp,Cd40,Cxcl16,Ccl4,Vsir,Ccl7,Lgmn,Edn1,Sema4d,F2rl1,Plk2,Plau,Mylk,Cxcl13,Pla2g7,Trem2,Aif1,Diaph1,Csf1r,Anxa1,Pcsk5,Gli1,Ccr1,Igfbp5,Sele,Itga6,Il1b,Il1a,Lef1,Tlr2,Pdgfc,F3,Sdcbp,Glipr2,Pdpn,Sema3c,Hgf,Fgr,Sema3a,Sema3d,P2rx4,Gpnmb,Itgax,F7,Mmp2,Cx3cl1,Mmp3,Mcam,Ctsh,Ptgs2,Nckap1l,Plvap,Lgr6,Cmklr1,Camk1d,Zc3h12a,Prex…
GO:0001819	positive regulation of cytokine production	119	436	1.0800000000000001e-26	Ccl2,Ccl3,Tgfb1,Cd244,Mmp12,Mnda,Mcoln2,Cybb,Cd83,Lbp,Cyba,Cd40,Dhx58,Mmp8,Ccl4,Havcr2,F2rl1,Clu,Runx1,Clec4n,Trem2,C3,Aif1,Tnf,Csf1r,Anxa1,Il33,Irf7,Il6,Casp4,Casp1,Casp8,Slc11a1,Htr2b,Abl2,Il1b,Il1a,Nras,Il6ra,Tlr2,Hgf,Fgr,Clec4e,Tnfrsf1a,Tyrobp,Il4ra,Atp6ap2,Cx3cl1,Ptgs2,Myd88,Scamp5,Crlf2,Irf8,Lum,Lrp1,Hpse,Thbs1,Tlr4,Gpsm3,C3ar1,Rltpr,Nod1,Cd14,Naip5,Tlr1,F2r,Tlr7,Tlr6,Ifi205,Wnt5a,Rab7b,Tic…	Ccl2,Ccl3,Tgfb1,Cd244,Mmp12,Mnda,Mcoln2,Cybb,Cd83,Lbp,Cyba,Cd40,Dhx58,Mmp8,Ccl4,Havcr2,F2rl1,Clu,Runx1,Clec4n,Trem2,C3,Aif1,Tnf,Csf1r,Anxa1,Il33,Irf7,Il6,Casp4,Casp1,Casp8,Slc11a1,Htr2b,Abl2,Il1b,Il1a,Nras,Il6ra,Tlr2,Hgf,Fgr,Clec4e,Tnfrsf1a,Tyrobp,Il4ra,Atp6ap2,Cx3cl1,Ptgs2,Myd88,Scamp5,Crlf2,Irf8,Lum,Lrp1,Hpse,Thbs1,Tlr4,Gpsm3,C3ar1,Rltpr,Nod1,Cd14,Naip5,Tlr1,F2r,Tlr7,Tlr6,Ifi205,Wnt5a,Rab7b,Tic…
GO:2000026	regulation of multicellular organismal development	317	2150	1.4e-26	Actr2,Ccl2,Itgb2,Cdh4,Pdgfb,Acvr1b,Serpinf1,Ccl3,Col1a1,Spi1,Tgfb1,Calr,Il7r,Ccl24,Crabp2,Cd44,Wisp1,Hmox1,Mmp12,Epha2,Neu1,Timp1,Sash1,Cybb,Xk,Plxnd1,Cd83,Ctsk,Ctsz,Cd40,Trpv2,Tnfsf13,Sfrp5,Ywhah,Tnfaip3,Atp2b1,Myb,Vsir,Havcr2,Prkch,Vash1,Gpr137b,Edn1,Ctla2a,Sema4d,Plk2,Thrb,Plau,Nkx3-1,Loxl2,Washc5,Vdr,Hcls1,Runx1,Tnfrsf21,Trem2,Xdh,C3,Tmem178,H2-K1,Lims2,Tnf,Csf1r,Anxa1,Hhex,Rbp4,Efhc2,Baiap2,…	Actr2,Ccl2,Itgb2,Cdh4,Pdgfb,Acvr1b,Serpinf1,Ccl3,Col1a1,Spi1,Tgfb1,Calr,Il7r,Ccl24,Crabp2,Cd44,Wisp1,Hmox1,Mmp12,Epha2,Neu1,Timp1,Sash1,Cybb,Xk,Plxnd1,Cd83,Ctsk,Ctsz,Cd40,Trpv2,Tnfsf13,Sfrp5,Ywhah,Tnfaip3,Atp2b1,Myb,Vsir,Havcr2,Prkch,Vash1,Gpr137b,Edn1,Ctla2a,Sema4d,Plk2,Thrb,Plau,Nkx3-1,Loxl2,E430025E21Rik,Vdr,Hcls1,Runx1,Tnfrsf21,Trem2,Xdh,C3,Tmem178,H2-K1,Lims2,Tnf,Csf1r,Anxa1,Hhex,Rbp4,Efhc2,…
GO:2000147	positive regulation of cell motility	140	589	1.81e-26	Ccl2,Ccl12,Pdgfb,Acvr1b,Ccl3,Col1a1,Tgfb1,Lamb1,Calr,Ccl24,Wisp1,Hmox1,Sash1,Lbp,Cd40,Cxcl16,Ccl4,Vsir,Ccl7,Lgmn,Edn1,Sema4d,F2rl1,Plk2,Plau,Mylk,Cxcl13,Pla2g7,Trem2,Aif1,Diap1,Csf1r,Anxa1,Pcsk5,Gli1,Ccr1,Igfbp5,Sele,Itga6,Il1b,Il1a,Lef1,Tlr2,Pdgfc,F3,Sdcbp,Glipr2,Pdpn,Sema3c,Hgf,Fgr,Sema3a,Sema3d,P2rx4,Gpnmb,Itgax,F7,Mmp2,Cx3cl1,Mmp3,Mcam,Ctsh,Ptgs2,Trf,Nckap1l,Plvap,Lgr6,Cmklr1,Camk1d,Zc3h12a,P…	Ccl2,Ccl12,Pdgfb,Acvr1b,Ccl3,Col1a1,Tgfb1,Lamb1,Calr,Ccl24,Wisp1,Hmox1,Sash1,Lbp,Cd40,Cxcl16,Ccl4,Vsir,Ccl7,Lgmn,Edn1,Sema4d,F2rl1,Plk2,Plau,Mylk,Cxcl13,Pla2g7,Trem2,Aif1,Diaph1,Csf1r,Anxa1,Pcsk5,Gli1,Ccr1,Igfbp5,Sele,Itga6,Il1b,Il1a,Lef1,Tlr2,Pdgfc,F3,Sdcbp,Glipr2,Pdpn,Sema3c,Hgf,Fgr,Sema3a,Sema3d,P2rx4,Gpnmb,Itgax,F7,Mmp2,Cx3cl1,Mmp3,Mcam,Ctsh,Ptgs2,Trf,Nckap1l,Plvap,Lgr6,Cmklr1,Camk1d,Zc3h12a,…
GO:0040017	positive regulation of locomotion	142	605	2.11e-26	Ccl2,Ccl12,Pdgfb,Acvr1b,Ccl3,Col1a1,Tgfb1,Lamb1,Calr,Ccl24,Wisp1,Hmox1,Sash1,Lbp,Cd40,Cxcl16,Ccl4,Vsir,Ccl7,Lgmn,Edn1,Sema4d,F2rl1,Plk2,Plau,Mylk,Cxcl13,Pla2g7,Trem2,Aif1,Diap1,Csf1r,Anxa1,Pcsk5,Gli1,Ccr1,Igfbp5,Sele,Itga6,Il1b,Il1a,Lef1,Tlr2,Pdgfc,F3,Sdcbp,Glipr2,Pdpn,Sema3c,Hgf,Fgr,Sema3a,Sema3d,P2rx4,Gpnmb,Itgax,F7,Mmp2,Cx3cl1,Mmp3,Mcam,Ctsh,Ptgs2,Trf,Nckap1l,Plvap,Lgr6,Cmklr1,Camk1d,Zc3h12a,P…	Ccl2,Ccl12,Pdgfb,Acvr1b,Ccl3,Col1a1,Tgfb1,Lamb1,Calr,Ccl24,Wisp1,Hmox1,Sash1,Lbp,Cd40,Cxcl16,Ccl4,Vsir,Ccl7,Lgmn,Edn1,Sema4d,F2rl1,Plk2,Plau,Mylk,Cxcl13,Pla2g7,Trem2,Aif1,Diaph1,Csf1r,Anxa1,Pcsk5,Gli1,Ccr1,Igfbp5,Sele,Itga6,Il1b,Il1a,Lef1,Tlr2,Pdgfc,F3,Sdcbp,Glipr2,Pdpn,Sema3c,Hgf,Fgr,Sema3a,Sema3d,P2rx4,Gpnmb,Itgax,F7,Mmp2,Cx3cl1,Mmp3,Mcam,Ctsh,Ptgs2,Trf,Nckap1l,Plvap,Lgr6,Cmklr1,Camk1d,Zc3h12a,…
GO:0002252	immune effector process	118	435	2.79e-26	Ccl3,Cfp,Tgfb1,Myo1g,Irf5,Cd244,Psen2,Apbb1ip,Ncf1,Lbp,Cd40,Dhx58,Tnfsf13,Tnfaip3,Havcr2,Cd180,F2rl1,Clu,Irg1,Ripk3,Il10rb,Trem2,C3,Cfb,Il33,Ifitm1,Ifitm3,Irf7,Il6,Slc11a1,Fcgr2b,Lef1,Fcgr1,Rnf19b,Oasl2,Lfng,Clec4e,Clec4d,Ctsc,Tyrobp,Il4ra,Itgax,Itm2a,Btk,Ctsh,Myd88,Oas3,Crlf2,C1qc,H2-DMa,Trem1,Lyn,Slfn8,C1qb,Batf,H2-Ab1,Rtp4,Sbno2,Lrp1,Tlr4,Grn,Rftn1,Plcl2,Lat2,C1qa,Bst2,Cfd,Samhd1,Oas2,Tlr7,C1r…	Ccl3,Cfp,Tgfb1,Myo1g,Irf5,Cd244,Psen2,Apbb1ip,Ncf1,Lbp,Cd40,Dhx58,Tnfsf13,Tnfaip3,Havcr2,Cd180,F2rl1,Clu,Acod1,Ripk3,Il10rb,Trem2,C3,Cfb,Il33,Ifitm1,Ifitm3,Irf7,Il6,Slc11a1,Fcgr2b,Lef1,Fcgr1,Rnf19b,Oasl2,Lfng,Clec4e,Clec4d,Ctsc,Tyrobp,Il4ra,Itgax,Itm2a,Btk,Ctsh,Myd88,Oas3,Crlf2,C1qc,H2-DMa,Trem1,Lyn,Slfn8,C1qb,Batf,H2-Ab1,Rtp4,Sbno2,Lrp1,Tlr4,Grn,Rftn1,Plcl2,Lat2,C1qa,Bst2,Cfd,Samhd1,Oas2,Tlr7,C1…
GO:0002694	regulation of leukocyte activation	131	527	3.04e-26	Ccl2,Itgb2,Tgfb1,Il7r,Cd244,Cd44,Hmox1,Cd209a,Tnfaip8l2,Mertk,Cd83,Lbp,Cd40,Mmp8,Tnfsf13,Cd22,Tnfaip3,Myb,Vsir,Havcr2,Gpr137b,Ctla2a,F2rl1,Ripk3,Runx1,Cdkn1a,Tnfrsf21,Trem2,Aif1,Tnf,Anxa1,Il33,Il6,Fcgr2b,Gsn,Il1b,Vcam1,Lef1,Tnfrsf1b,Fgr,Cd38,Gpnmb,Clec4d,Ctsc,Tyrobp,Il4ra,Btk,Lamp1,Sfrp1,Fgl1,Cx3cl1,Csk,Myd88,Nckap1l,Crlf2,H2-DMa,Zc3h12a,Lyn,Zc3h12d,H2-Ab1,Pnp,Thbs1,Tlr4,H2-Aa,Grn,Igfbp2,Runx3,Rl…	Ccl2,Itgb2,Tgfb1,Il7r,Cd244,Cd44,Hmox1,Cd209a,Tnfaip8l2,Mertk,Cd83,Lbp,Cd40,Mmp8,Tnfsf13,Cd22,Tnfaip3,Myb,Vsir,Havcr2,Gpr137b,Ctla2a,F2rl1,Ripk3,Runx1,Cdkn1a,Tnfrsf21,Trem2,Aif1,Tnf,Anxa1,Il33,Il6,Fcgr2b,Gsn,Il1b,Vcam1,Lef1,Tnfrsf1b,Fgr,Cd38,Gpnmb,Clec4d,Ctsc,Tyrobp,Il4ra,Btk,Lamp1,Sfrp1,Fgl1,Cx3cl1,Csk,Myd88,Nckap1l,Crlf2,H2-DMa,Zc3h12a,Lyn,Zc3h12d,H2-Ab1,Pnp,Thbs1,Tlr4,H2-Aa,Grn,Igfbp2,Runx3,Rl…
GO:0048513	animal organ development	419	3230	8.58e-26	Ccl2,Pdgfb,Acvr1b,Serpinf1,Col1a1,Srpk3,Spi1,Plaur,Tgfb1,Lamb1,Casq1,Dnase2a,Calr,Il7r,Bid,Plod3,Cd44,Wisp1,Hmox1,Vav1,Ctsb,Elovl1,Epha2,Aprt,Pip4k2a,Crlf1,Timp1,Psen2,Atp6v0d1,Mertk,Mmp13,Xk,Plxnd1,Ctsz,Myh9,Serpinb6a,Tnfaip3,Perp,Atp2b1,Myb,Tns3,Sdc1,Adap2,Slc9a3r1,Grb2,Sptlc2,Asb2,Vash1,Edn1,Sema4d,Ctsl,F2rl1,Thrb,Clu,Nkx3-1,Loxl2,Cln5,Ripk3,Dmc1,Vdr,Col2a1,Pde1b,Hcls1,Mylk,Runx1,Slc11a2,Cdkn1…	Ccl2,Pdgfb,Acvr1b,Serpinf1,Col1a1,Srpk3,Spi1,Plaur,Tgfb1,Lamb1,Casq1,Dnase2a,Calr,Il7r,Bid,Plod3,Cd44,Wisp1,Hmox1,Vav1,Ctsb,Elovl1,Epha2,Aprt,Pip4k2a,Crlf1,Timp1,Psen2,Atp6v0d1,Mertk,Mmp13,Xk,Plxnd1,Ctsz,Myh9,Serpinb6a,Tnfaip3,Perp,Atp2b1,Myb,Tns3,Sdc1,Adap2,Slc9a3r1,Grb2,Sptlc2,Asb2,Vash1,Edn1,Sema4d,Ctsl,F2rl1,Thrb,Clu,Nkx3-1,Loxl2,Cln5,Ripk3,Dmc1,Vdr,Col2a1,Pde1b,Hcls1,Mylk,Runx1,Slc11a2,Cdkn1…
GO:0048523	negative regulation of cellular process	549	4672	8.58e-26	Ccl12,Pdgfb,Acvr1b,Serpinf1,Ccl3,Ern1,Sost,Col1a1,Spi1,Plaur,Rgs19,Tgfb1,Lamb1,Hck,Rnd1,Has1,Calr,Il7r,Bid,Ndrg2,Cstb,Cd44,Wisp1,Hmox1,Mmp12,Ctsb,Epha2,Itih4,Crlf1,Elk3,Coro1b,Mnda,Timp1,Psen2,Mcoln2,Vipr2,Tnfaip8l2,Mertk,Plxnd1,Ctsz,Myh9,Serpinb6a,Dhx58,Tnip1,Trpv2,Sfrp5,Ywhah,Cd22,Ccl9,Nrbp2,Tnfaip3,Myb,Vsir,Cpeb4,Havcr2,Dnmt3a,Slc9a3r1,Serpina3n,Prkch,Lgmn,Vash1,Evl,Gpr137b,Edn1,Ctla2a,Ctla2b,…	Ccl12,Pdgfb,Acvr1b,Serpinf1,Ccl3,Ern1,Sost,Col1a1,Spi1,Plaur,Rgs19,Tgfb1,Lamb1,Hck,Rnd1,Has1,Calr,Il7r,Bid,Ndrg2,Cstb,Cd44,Wisp1,Hmox1,Mmp12,Ctsb,Epha2,Itih4,Crlf1,Elk3,Coro1b,Mnda,Timp1,Psen2,Mcoln2,Vipr2,Tnfaip8l2,Mertk,Plxnd1,Ctsz,Myh9,Serpinb6a,Dhx58,Tnip1,Trpv2,Sfrp5,Ywhah,Cd22,Ccl9,Nrbp2,Tnfaip3,Myb,Vsir,Cpeb4,Havcr2,Dnmt3a,Slc9a3r1,Serpina3n,Prkch,Lgmn,Vash1,Evl,Gpr137b,Edn1,Ctla2a,Ctla2b,…
GO:0035556	intracellular signal transduction	234	1402	3.59e-25	Ccl12,Pdgfb,Ccl3,Ern1,Srpk3,Tgfb1,Rnd1,Casq1,Bid,Hmox1,Vav1,Epha2,Tmem110,Saa3,Coro1b,Psen2,Mcoln2,Mertk,Stac2,Cd40,Nos2,Nrbp2,Mknk1,Perp,Gna13,Adap2,Slc9a3r1,Grb2,Pik3r5,Prkch,Asb2,Edn1,Plk2,Clu,Nkx3-1,Ripk3,Arhgap31,Cdkn1a,Rps6ka2,Aif1,Tnf,Pmaip1,Csf1r,Map4k2,Dgka,Baiap2,Ccr1,Casp4,Slc11a1,Igfbp5,Htr2b,Bok,Rab17,Rab29,Rgl1,Gsn,Scn2a1,Ltk,Il1b,Ptpn1,Nras,Gpsm2,Npr1,Vcam1,Tlr2,Gucy1b3,Sdcbp,Abca1…	Ccl12,Pdgfb,Ccl3,Ern1,Srpk3,Tgfb1,Rnd1,Casq1,Bid,Hmox1,Vav1,Epha2,Tmem110,Saa3,Coro1b,Psen2,Mcoln2,Mertk,Stac2,Cd40,Nos2,Nrbp2,Mknk1,Perp,Gna13,Adap2,Slc9a3r1,Grb2,Pik3r5,Prkch,Asb2,Edn1,Plk2,Clu,Nkx3-1,Ripk3,Arhgap31,Cdkn1a,Rps6ka2,Aif1,Tnf,Pmaip1,Csf1r,Map4k2,Dgka,Baiap2,Ccr1,Casp4,Slc11a1,Igfbp5,Htr2b,Bok,Rab17,Rab29,Rgl1,Gsn,Scn2a1,Ltk,Il1b,Ptpn1,Nras,Gpsm2,Npr1,Vcam1,Tlr2,Gucy1b3,Sdcbp,Abca1…
GO:0030155	regulation of cell adhesion	152	705	4.67e-25	Ccl2,Itgb2,Col1a1,Plaur,Tgfb1,Lamb1,Rnd1,Calr,Il7r,Cd244,Cd44,Vav1,Mmp12,Epha2,Tnfaip8l2,Apbb1ip,Ppp1cb,Plxnd1,Cd83,Tnfaip3,Myb,Vsir,Havcr2,Sema4d,Plau,Runx1,Cxcl13,Tnfrsf21,Lims2,Aif1,Tnf,Anxa1,Lpxn,Pcsk5,Il6,Sele,Abl2,Gsn,Itga6,Il1b,Vcam1,Lef1,Pdpn,Ibsp,Gpnmb,Il4ra,Fgl1,Mmp2,Cx3cl1,Jam3,Pik3cb,Nckap1l,Ninj1,H2-DMa,Zc3h12a,Prex1,Fermt3,Lyn,Npnt,Zc3h12d,H2-Ab1,Ubash3b,Pnp,Lrp1,Thbs1,Prkx,H2-Aa,Ig…	Ccl2,Itgb2,Col1a1,Plaur,Tgfb1,Lamb1,Rnd1,Calr,Il7r,Cd244,Cd44,Vav1,Mmp12,Epha2,Tnfaip8l2,Apbb1ip,Ppp1cb,Plxnd1,Cd83,Tnfaip3,Myb,Vsir,Havcr2,Sema4d,Plau,Runx1,Cxcl13,Tnfrsf21,Lims2,Aif1,Tnf,Anxa1,Lpxn,Pcsk5,Il6,Sele,Abl2,Gsn,Itga6,Il1b,Vcam1,Lef1,Pdpn,Ibsp,Gpnmb,Il4ra,Fgl1,Mmp2,Cx3cl1,Jam3,Pik3cb,Nckap1l,Ninj1,H2-DMa,Zc3h12a,Prex1,Fermt3,Lyn,Npnt,Zc3h12d,H2-Ab1,Ubash3b,Pnp,Lrp1,Thbs1,Prkx,H2-Aa,Ig…
GO:0044093	positive regulation of molecular function	265	1711	1.7999999999999997e-24	Ccl2,Ccl12,Itgb2,Pdgfb,Gm2a,Ccl3,Ern1,Plaur,Tgfb1,Casq1,Bid,Ccl24,Vav1,Epha2,Tmem110,Ccl8,Psen2,Mertk,Sash1,Plxnd1,Ctss,Ncf1,Stac2,Cyba,Cd40,Nos2,Mmp8,Ccl6,Ccl4,Ccl9,Noxo1,Perp,Vsir,Gna13,Ccl7,Adap2,Pik3r5,Prkch,Lgmn,Edn1,Sema4d,F2rl1,Plk2,Clu,Nkx3-1,Cln5,Ripk3,Vdr,Arhgap31,Hcls1,Slc11a2,Cdkn1a,Cxcl13,Trem2,Fgd2,Xdh,Tnf,Pmaip1,Csf1r,Rin1,Map4k2,Arhgap19,Il6,Casp1,Casp8,Slc11a1,Htr2b,Bok,Rgs16,Sel…	Ccl2,Ccl12,Itgb2,Pdgfb,Gm2a,Ccl3,Ern1,Plaur,Tgfb1,Casq1,Bid,Ccl24,Vav1,Epha2,Tmem110,Ccl8,Psen2,Mertk,Sash1,Plxnd1,Ctss,Ncf1,Stac2,Cyba,Cd40,Nos2,Mmp8,Ccl6,Ccl4,Ccl9,Noxo1,Perp,Vsir,Gna13,Ccl7,Adap2,Pik3r5,Prkch,Lgmn,Edn1,Sema4d,F2rl1,Plk2,Clu,Nkx3-1,Cln5,Ripk3,Vdr,Arhgap31,Hcls1,Slc11a2,Cdkn1a,Cxcl13,Trem2,Fgd2,Xdh,Tnf,Pmaip1,Csf1r,Rin1,Map4k2,Arhgap19,Il6,Casp1,Casp8,Slc11a1,Htr2b,Bok,Rgs16,Sel…
GO:0050790	regulation of catalytic activity	315	2202	2.0299999999999998e-24	Ccl2,Ccl12,Pdgfb,Gm2a,Serpinf1,Ccl3,Ern1,Plaur,Tgfb1,Bid,Ccl24,Cstb,Cd44,Vav1,Ctsb,Epha2,Itih4,Ccl8,Timp1,Psen2,Vipr2,Mertk,Sash1,Plxnd1,Ncf1,Serpinb6a,Cyba,Cd40,Nos2,Sfrp5,Ccl6,Ccl4,Ccl9,Noxo1,Tnfaip3,Perp,Vsir,Gna13,Ccl7,Adap2,Slc9a3r1,Pik3r5,Serpina3n,Lgmn,Gpr137b,Edn1,Cap2,Ctla2b,Sema4d,F2rl1,Anxa8,Clu,Nkx3-1,Ripk3,Vdr,Arhgap31,Slc11a2,Cdkn1a,Cxcl13,Fgd2,Xdh,C3,Tnf,Pmaip1,Csf1r,Anxa1,Rin1,Map…	Ccl2,Ccl12,Pdgfb,Gm2a,Serpinf1,Ccl3,Ern1,Plaur,Tgfb1,Bid,Ccl24,Cstb,Cd44,Vav1,Ctsb,Epha2,Itih4,Ccl8,Timp1,Psen2,Vipr2,Mertk,Sash1,Plxnd1,Ncf1,Serpinb6a,Cyba,Cd40,Nos2,Sfrp5,Ccl6,Ccl4,Ccl9,Noxo1,Tnfaip3,Perp,Vsir,Gna13,Ccl7,Adap2,Slc9a3r1,Pik3r5,Serpina3n,Lgmn,Gpr137b,Edn1,Cap2,Ctla2b,Sema4d,F2rl1,Anxa8,Clu,Nkx3-1,Ripk3,Vdr,Arhgap31,Slc11a2,Cdkn1a,Cxcl13,Fgd2,Xdh,C3,Tnf,Pmaip1,Csf1r,Anxa1,Rin1,Map…
GO:0009893	positive regulation of metabolic process	463	3767	2.08e-24	Actr2,Ccl2,Ccl12,Itgb2,Pdgfb,Acvr1b,Ccl3,Ern1,Sost,Col1a1,Ell2,Spi1,Plaur,Tgfb1,Calr,Il7r,Ssbp2,Irf5,Bid,Cd244,Ccl24,Cd44,Hmox1,Mmp12,Epha2,Pip4k2a,Crlf1,Elk3,Ccl8,Mnda,Psen2,Mcoln2,Mertk,Sash1,Cybb,Cd83,Ncf1,Lbp,Myh9,Cyba,Cd40,Dhx58,Tnip1,Nos2,Trpv2,Mmp8,Tnfsf13,Ccl6,Ccl4,Ywhah,Ccl9,Arid3a,Tnfaip3,Perp,Myb,Vsir,Havcr2,Ccl7,Grb2,Pik3r5,Sptlc2,Lgmn,Vash1,Edn1,Sema4d,Hexb,F2rl1,Plk2,Thrb,Plau,Clu,N…	Actr2,Ccl2,Ccl12,Itgb2,Pdgfb,Acvr1b,Ccl3,Ern1,Sost,Col1a1,Ell2,Spi1,Plaur,Tgfb1,Calr,Il7r,Ssbp2,Irf5,Bid,Cd244,Ccl24,Cd44,Hmox1,Mmp12,Epha2,Pip4k2a,Crlf1,Elk3,Ccl8,Mnda,Psen2,Mcoln2,Mertk,Sash1,Cybb,Cd83,Ncf1,Lbp,Myh9,Cyba,Cd40,Dhx58,Tnip1,Nos2,Trpv2,Mmp8,Tnfsf13,Ccl6,Ccl4,Ywhah,Ccl9,Arid3a,Tnfaip3,Perp,Myb,Vsir,Havcr2,Ccl7,Grb2,Pik3r5,Sptlc2,Lgmn,Vash1,Edn1,Sema4d,Hexb,F2rl1,Plk2,Thrb,Plau,Clu,N…
GO:0009653	anatomical structure morphogenesis	319	2244	2.25e-24	Ccl2,Ccl12,Cdh4,Pdgfb,Col1a1,Spi1,Tgfb1,Lamb1,Casq1,Il7r,Angptl2,Plod3,Crabp2,Cd44,Hmox1,Mmp12,Epha2,Elk3,Psen2,Mertk,Mmp13,Plxnd1,Ctsz,Myh9,Mmp8,Sfrp5,Perp,Txnrd1,Sdc1,Gna13,Slc9a3r1,Grb2,Vash1,Evl,Edn1,Cap2,Sema4d,Ctsl,Thrb,Plau,Clu,Nkx3-1,Loxl2,Parvb,Vdr,Col2a1,Alcam,Hcls1,Mylk,Runx1,Slc11a2,Tnf,Csf1r,Pcsk5,Hhex,Rbp4,Gfra1,Hexa,Sat1,Mmp19,Gli1,Ifitm1,Nptx1,Il6,Casp1,Casp8,Igfbp5,Htr2b,Angptl1,…	Ccl2,Ccl12,Cdh4,Pdgfb,Col1a1,Spi1,Tgfb1,Lamb1,Casq1,Il7r,Angptl2,Plod3,Crabp2,Cd44,Hmox1,Mmp12,Epha2,Elk3,Psen2,Mertk,Mmp13,Plxnd1,Ctsz,Myh9,Mmp8,Sfrp5,Perp,Txnrd1,Sdc1,Gna13,Slc9a3r1,Grb2,Vash1,Evl,Edn1,Cap2,Sema4d,Ctsl,Thrb,Plau,Clu,Nkx3-1,Loxl2,Parvb,Vdr,Col2a1,Alcam,Hcls1,Mylk,Runx1,Slc11a2,Tnf,Csf1r,Pcsk5,Hhex,Rbp4,Gfra1,Hexa,Sat1,Mmp19,Gli1,Ifitm1,Nptx1,Il6,Casp1,Casp8,Igfbp5,Htr2b,Angptl1,…
GO:0071345	cellular response to cytokine stimulus	149	698	3.599999999999999e-24	Actr2,Ccl2,Ccl12,Pdgfb,Ccl3,Col1a1,Spi1,Il7r,Irf5,Ccl24,Cd44,Saa3,Crlf1,Ccl8,Mnda,Cyba,Cd40,Nos2,Ccl6,Ccl4,Ccl9,Myb,Ccl7,Evl,Edn1,Nkx3-1,Irg1,Osmr,Pde1b,Ciita,Hcls1,Il10rb,Cxcl13,Tnfrsf21,Aif1,Tnf,Csf1r,Il33,Efhc2,Ifitm1,Ifitm3,Irf7,Il6,Ccr1,Casp1,Il1r2,Mrc1,Gsn,Gfra4,Il1b,Il1a,Il6ra,Lef1,Tlr2,F3,Tnfrsf1b,Padi2,Cxcl5,Cxcl1,Tnfrsf1a,Il4ra,Il13ra1,Was,Btk,Rab20,Sfrp1,Asah1,Cx3cl1,Il10ra,Myd88,Plvap…	Actr2,Ccl2,Ccl12,Pdgfb,Ccl3,Col1a1,Spi1,Il7r,Irf5,Ccl24,Cd44,Saa3,Crlf1,Ccl8,Mnda,Cyba,Cd40,Nos2,Ccl6,Ccl4,Ccl9,Myb,Ccl7,Evl,Edn1,Nkx3-1,Acod1,Osmr,Pde1b,Ciita,Hcls1,Il10rb,Cxcl13,Tnfrsf21,Aif1,Tnf,Csf1r,Il33,Efhc2,Ifitm1,Ifitm3,Irf7,Il6,Ccr1,Casp1,Il1r2,Mrc1,Gsn,Gfra4,Il1b,Il1a,Il6ra,Lef1,Tlr2,F3,Tnfrsf1b,Padi2,Cxcl5,Cxcl1,Tnfrsf1a,Il4ra,Il13ra1,Was,Btk,Rab20,Sfrp1,Asah1,Cx3cl1,Il10ra,Myd88,Plva…
GO:0009617	response to bacterium	143	660	1.1199999999999999e-23	Ccl2,Ccl12,Cd52,Ccl3,Tgfb1,Hck,Irf5,Adamts4,Epha2,Saa3,Mnda,Ncf1,Lbp,Cd40,Dhx58,Nos2,Cxcl16,Tnfaip3,Havcr2,Serpina3n,Edn1,Cd180,Irg1,Litaf,Cxcl13,Trem2,C3,H2-K1,Tnf,Baiap2,Cyp2e1,Il6,Casp1,Slc11a1,Rab29,Fcgr2b,Mrc1,Il1b,Il1a,Tlr2,Fcgr1,Abca1,Tnfsf8,Tnfrsf1b,Fgr,Plac8,Cxcl5,Cxcl1,Clec4e,Clec4d,Tnfrsf1a,Mt2,Il10ra,Ptgs2,Myd88,Trf,Mapkapk3,Nexn,Zc3h12a,Dgkb,Rag2,Ptger2,Trem1,Lyn,Irf8,AA467197,Sbno2,…	Ccl2,Ccl12,Cd52,Ccl3,Tgfb1,Hck,Irf5,Adamts4,Epha2,Saa3,Mnda,Ncf1,Lbp,Cd40,Dhx58,Nos2,Cxcl16,Tnfaip3,Havcr2,Serpina3n,Edn1,Cd180,Acod1,Litaf,Cxcl13,Trem2,C3,H2-K1,Tnf,Baiap2,Cyp2e1,Il6,Casp1,Slc11a1,Rab29,Fcgr2b,Mrc1,Il1b,Il1a,Tlr2,Fcgr1,Abca1,Tnfsf8,Tnfrsf1b,Fgr,Plac8,Cxcl5,Cxcl1,Clec4e,Clec4d,Tnfrsf1a,Mt2,Il10ra,Ptgs2,Myd88,Trf,Mapkapk3,Nexn,Zc3h12a,Dgkb,Rag2,Ptger2,Trem1,Lyn,Irf8,AA467197,Sbno2…
GO:0010604	positive regulation of macromolecule metabolic process	431	3467	3.24e-23	Actr2,Ccl2,Ccl12,Pdgfb,Acvr1b,Ccl3,Ern1,Sost,Col1a1,Ell2,Spi1,Plaur,Tgfb1,Calr,Il7r,Ssbp2,Irf5,Bid,Cd244,Ccl24,Cd44,Mmp12,Crlf1,Elk3,Ccl8,Mnda,Psen2,Mcoln2,Sash1,Cybb,Cd83,Ncf1,Lbp,Myh9,Cyba,Cd40,Dhx58,Tnip1,Mmp8,Tnfsf13,Ccl6,Ccl4,Ywhah,Ccl9,Arid3a,Tnfaip3,Perp,Myb,Vsir,Havcr2,Ccl7,Pik3r5,Lgmn,Vash1,Edn1,Sema4d,Hexb,F2rl1,Plk2,Thrb,Clu,Nkx3-1,Ripk3,Khdrbs3,Vdr,Litaf,Ciita,Hcls1,Runx1,Slc11a2,Cdkn…	Actr2,Ccl2,Ccl12,Pdgfb,Acvr1b,Ccl3,Ern1,Sost,Col1a1,Ell2,Spi1,Plaur,Tgfb1,Calr,Il7r,Ssbp2,Irf5,Bid,Cd244,Ccl24,Cd44,Mmp12,Crlf1,Elk3,Ccl8,Mnda,Psen2,Mcoln2,Sash1,Cybb,Cd83,Ncf1,Lbp,Myh9,Cyba,Cd40,Dhx58,Tnip1,Mmp8,Tnfsf13,Ccl6,Ccl4,Ywhah,Ccl9,Arid3a,Tnfaip3,Perp,Myb,Vsir,Havcr2,Ccl7,Pik3r5,Lgmn,Vash1,Edn1,Sema4d,Hexb,F2rl1,Plk2,Thrb,Clu,Nkx3-1,Ripk3,Khdrbs3,Vdr,Litaf,Ciita,Hcls1,Runx1,Slc11a2,Cdkn…
GO:0040011	locomotion	204	1183	3.48e-23	Ccl2,Ccl12,Itgb2,Cdh4,Pdgfb,Ccl3,Tgfb1,Lamb1,Myo1g,Ccl24,Cd44,Vav1,Mmp12,Epha2,Saa3,Coro1b,Ccl8,Psen2,Mcoln2,Mertk,Plxnd1,Lbp,Myh9,Cxcl16,Ccl6,Ccl4,Ccl9,Tnfaip3,Tns3,Sdc1,Ccl7,Evl,Sema4d,Hexb,F2rl1,Plau,Loxl2,Lrp12,Alcam,Cxcl13,Tnf,Csf1r,Anxa1,Gfra1,Ccr1,Htr2b,Sele,Abl2,Itga6,Il1b,Vcam1,Lef1,Bmpr1b,B4galt1,Pdpn,Sema3c,Hgf,Sema3a,Sema3d,Cxcl5,Cxcl1,Cyfip1,Nr2f2,Fgf13,Mmp2,Cx3cl1,Cmtm3,Jam3,St14,It…	Ccl2,Ccl12,Itgb2,Cdh4,Pdgfb,Ccl3,Tgfb1,Lamb1,Myo1g,Ccl24,Cd44,Vav1,Mmp12,Epha2,Saa3,Coro1b,Ccl8,Psen2,Mcoln2,Mertk,Plxnd1,Lbp,Myh9,Cxcl16,Ccl6,Ccl4,Ccl9,Tnfaip3,Tns3,Sdc1,Ccl7,Evl,Sema4d,Hexb,F2rl1,Plau,Loxl2,Lrp12,Alcam,Cxcl13,Tnf,Csf1r,Anxa1,Gfra1,Ccr1,Htr2b,Sele,Abl2,Itga6,Il1b,Vcam1,Lef1,Bmpr1b,B4galt1,Pdpn,Sema3c,Hgf,Sema3a,Sema3d,Cxcl5,Cxcl1,Cyfip1,Nr2f2,Fgf13,Mmp2,Cx3cl1,Cmtm3,Jam3,St14,It…
GO:0031347	regulation of defense response	128	554	3.5e-23	Serpinf1,Ccl3,Ccl24,Cd44,Wisp1,Sh2d1a,Vav1,Mmp12,Mnda,Tnfaip8l2,Ctss,Lbp,Cyba,Dhx58,Tnip1,Nos2,Mmp8,Tnfaip3,Havcr2,Aoah,Ctla2a,F2rl1,Irg1,Trem2,C3,Tnf,Anxa1,Il33,Irf7,Il6,Ccr1,Casp4,Casp1,Il1r2,Fcgr2b,Il1b,Tlr2,Fcgr1,Tnfrsf1b,Hgf,Fgr,Cxcl5,Cxcl1,Clec2d,Tnfrsf1a,Ctsc,Btk,Lamp1,Setd6,Mmp2,Cx3cl1,Nt5e,Ptgs2,Myd88,Zc3h12a,Parp14,Metrnl,Lyn,Sbno2,Daglb,Tlr4,Gpsm3,Grn,Pik3ap1,Abhd12,Itga2,Napepld,Nod1,…	Serpinf1,Ccl3,Ccl24,Cd44,Wisp1,Sh2d1a,Vav1,Mmp12,Mnda,Tnfaip8l2,Ctss,Lbp,Cyba,Dhx58,Tnip1,Nos2,Mmp8,Tnfaip3,Havcr2,Aoah,Ctla2a,F2rl1,Acod1,Trem2,C3,Tnf,Anxa1,Il33,Irf7,Il6,Ccr1,Casp4,Casp1,Il1r2,Fcgr2b,Il1b,Tlr2,Fcgr1,Tnfrsf1b,Hgf,Fgr,Cxcl5,Cxcl1,Clec2d,Tnfrsf1a,Ctsc,Btk,Lamp1,Setd6,Mmp2,Cx3cl1,Nt5e,Ptgs2,Myd88,Zc3h12a,Parp14,Metrnl,Lyn,Sbno2,Daglb,Tlr4,Gpsm3,Grn,Pik3ap1,Abhd12,Itga2,Napepld,Nod1…
GO:0032103	positive regulation of response to external stimulus	106	399	6.18e-23	Ccl2,Pdgfb,Ccl3,Tgfb1,Calr,Ccl24,Wisp1,Sh2d1a,Vav1,Mmp12,Mnda,Sash1,Ctss,Lbp,Cyba,Dhx58,Tnip1,Mmp8,Ccl4,Havcr2,Ccl7,Lgmn,Edn1,Ly86,Cd180,F2rl1,Irg1,Cxcl13,Pla2g7,Trem2,C3,Aif1,Tnf,Il33,Irf7,Il6,Ccr1,Il1b,Tlr2,Fcgr1,Cxcl1,P2rx4,Tnfrsf1a,Ctsc,Btk,F7,Lamp1,Mmp2,Cx3cl1,Ptgs2,Myd88,Nckap1l,Cmklr1,Camk1d,Ntrk3,Lrp1,Thbs1,Tlr4,Gpsm3,Grn,C3ar1,Cxcr3,Cxcr4,Itga2,Napepld,Fn1,Nod1,Nlrc4,Tlr6,Ifi205,Pik3cg,A…	Ccl2,Pdgfb,Ccl3,Tgfb1,Calr,Ccl24,Wisp1,Sh2d1a,Vav1,Mmp12,Mnda,Sash1,Ctss,Lbp,Cyba,Dhx58,Tnip1,Mmp8,Ccl4,Havcr2,Ccl7,Lgmn,Edn1,Ly86,Cd180,F2rl1,Acod1,Cxcl13,Pla2g7,Trem2,C3,Aif1,Tnf,Il33,Irf7,Il6,Ccr1,Il1b,Tlr2,Fcgr1,Cxcl1,P2rx4,Tnfrsf1a,Ctsc,Btk,F7,Lamp1,Mmp2,Cx3cl1,Ptgs2,Myd88,Nckap1l,Cmklr1,Camk1d,Ntrk3,Lrp1,Thbs1,Tlr4,Gpsm3,Grn,C3ar1,Cxcr3,Cxcr4,Itga2,Napepld,Fn1,Nod1,Nlrc4,Tlr6,Ifi205,Pik3cg,…
GO:1902533	positive regulation of intracellular signal transduction	178	967	1.0300000000000001e-22	Ccl2,Ccl12,Pdgfb,Ccl3,S100a4,Ern1,Tgfb1,Calr,Bid,Ccl24,Cd44,Tmem110,Ccl8,Sash1,Ncf1,Cd40,Dhx58,Mmp8,Ccl6,Ccl4,Ccl9,Havcr2,Ccl7,Slc9a3r1,Pik3r5,Gpr137b,Edn1,Sema4d,F2rl1,Clu,Nkx3-1,Ripk3,Litaf,Hcls1,Clec4n,Trem2,Fgd2,Xdh,Atp6v0c,C3,Tnf,Pmaip1,Csf1r,Map4k2,Il6,Ccr1,Casp1,Casp8,Igfbp5,Htr2b,Bok,Abl2,Fcgr2b,Rassf2,Il1b,Il1a,Ptpn1,Npr1,Il6ra,Tlr2,Pdgfc,F3,Glipr2,Hgf,Fgr,P2rx4,Gpnmb,Tnfrsf1a,F7,Cx3cl1,…	Ccl2,Ccl12,Pdgfb,Ccl3,S100a4,Ern1,Tgfb1,Calr,Bid,Ccl24,Cd44,Tmem110,Ccl8,Sash1,Ncf1,Cd40,Dhx58,Mmp8,Ccl6,Ccl4,Ccl9,Havcr2,Ccl7,Slc9a3r1,Pik3r5,Gpr137b,Edn1,Sema4d,F2rl1,Clu,Nkx3-1,Ripk3,Litaf,Hcls1,Clec4n,Trem2,Fgd2,Xdh,Atp6v0c,C3,Tnf,Pmaip1,Csf1r,Map4k2,Il6,Ccr1,Casp1,Casp8,Igfbp5,Htr2b,Bok,Abl2,Fcgr2b,Rassf2,Il1b,Il1a,Ptpn1,Npr1,Il6ra,Tlr2,Pdgfc,F3,Glipr2,Hgf,Fgr,P2rx4,Gpnmb,Tnfrsf1a,F7,Cx3cl1,…
GO:1902531	regulation of intracellular signal transduction	242	1556	2.38e-22	Ccl2,Ccl12,Pdgfb,Ccl3,S100a4,Ern1,Plaur,Tgfb1,Calr,Bid,Ndrg2,Ccl24,Cd44,Epha2,Tmem110,Ccl8,Sash1,Ncf1,Cyth1,Cd40,Dhx58,Tnip1,Mmp8,Sfrp5,Ccl6,Ccl4,Cd22,Ccl9,Tnfaip3,Havcr2,Ccl7,Slc9a3r1,Grb2,Pik3r5,Gpr137b,Edn1,Sema4d,F2rl1,Clu,Nkx3-1,Ripk3,Litaf,Hcls1,Clec4n,Trem2,Fgd2,Xdh,Atp6v0c,C3,Tnf,Pmaip1,Csf1r,Map4k2,Arhgap19,Il6,Ccr1,Casp1,Casp8,Igfbp5,Htr2b,Bok,Abl2,Atf3,Fcgr2b,Capn3,Rassf2,Il1b,Il1a,Myl…	Ccl2,Ccl12,Pdgfb,Ccl3,S100a4,Ern1,Plaur,Tgfb1,Calr,Bid,Ndrg2,Ccl24,Cd44,Epha2,Tmem110,Ccl8,Sash1,Ncf1,Cyth1,Cd40,Dhx58,Tnip1,Mmp8,Sfrp5,Ccl6,Ccl4,Cd22,Ccl9,Tnfaip3,Havcr2,Ccl7,Slc9a3r1,Grb2,Pik3r5,Gpr137b,Edn1,Sema4d,F2rl1,Clu,Nkx3-1,Ripk3,Litaf,Hcls1,Clec4n,Trem2,Fgd2,Xdh,Atp6v0c,C3,Tnf,Pmaip1,Csf1r,Map4k2,Arhgap19,Il6,Ccr1,Casp1,Casp8,Igfbp5,Htr2b,Bok,Abl2,Atf3,Fcgr2b,Capn3,Rassf2,Il1b,Il1a,Myl…
GO:0051247	positive regulation of protein metabolic process	254	1675	3.3e-22	Ccl2,Ccl12,Pdgfb,Acvr1b,Ccl3,Ern1,Plaur,Tgfb1,Bid,Ccl24,Cd44,Crlf1,Ccl8,Psen2,Sash1,Ncf1,Myh9,Cd40,Tnip1,Mmp8,Ccl6,Ccl4,Ccl9,Tnfaip3,Perp,Myb,Vsir,Havcr2,Ccl7,Pik3r5,Lgmn,Edn1,Sema4d,F2rl1,Plk2,Clu,Nkx3-1,Ripk3,Hcls1,Slc11a2,Cdkn1a,Trem2,Fgd2,Abcg1,Xdh,Atp6v0c,C3,Aif1,Tnf,Pmaip1,Csf1r,Il33,Map4k2,Gfra1,Il6,Ccr1,Casp1,Casp8,Slc11a1,Htr2b,Bok,Abl2,Fcgr2b,Gsn,Capn3,Ehd4,Rassf2,Il1b,Il1a,Ptpn1,Eif6,I…	Ccl2,Ccl12,Pdgfb,Acvr1b,Ccl3,Ern1,Plaur,Tgfb1,Bid,Ccl24,Cd44,Crlf1,Ccl8,Psen2,Sash1,Ncf1,Myh9,Cd40,Tnip1,Mmp8,Ccl6,Ccl4,Ccl9,Tnfaip3,Perp,Myb,Vsir,Havcr2,Ccl7,Pik3r5,Lgmn,Edn1,Sema4d,F2rl1,Plk2,Clu,Nkx3-1,Ripk3,Hcls1,Slc11a2,Cdkn1a,Trem2,Fgd2,Abcg1,Xdh,Atp6v0c,C3,Aif1,Tnf,Pmaip1,Csf1r,Il33,Map4k2,Gfra1,Il6,Ccr1,Casp1,Casp8,Slc11a1,Htr2b,Bok,Abl2,Fcgr2b,Gsn,Capn3,Ehd4,Rassf2,Il1b,Il1a,Ptpn1,Eif6,I…
GO:0001932	regulation of protein phosphorylation	230	1449	3.77e-22	Ccl2,Ccl12,Itgb2,Pdgfb,Acvr1b,Ccl3,Ern1,Plaur,Tgfb1,Ndrg2,Ccl24,Cd44,Epha2,Crlf1,Ccl8,Psen2,Sash1,Ncf1,Cd40,Tnip1,Nos2,Mmp8,Sfrp5,Ccl6,Ccl4,Ccl9,Tnfaip3,Havcr2,Ccl7,Slc9a3r1,Grb2,Pik3r5,Edn1,Sema4d,F2rl1,Clu,Nkx3-1,Ripk3,Hcls1,Cdkn1a,Trem2,Fgd2,Xdh,Atp6v0c,C3,Aif1,Tnf,Csf1r,Map4k2,Hhex,Gfra1,Il6,Ccr1,Slc11a1,Htr2b,Abl2,Atf3,Fcgr2b,Ehd4,Rassf2,Il1b,Il1a,Mylk2,Pkia,Ptpn1,Nras,Il6ra,Tlr2,Pdgfc,Fcgr1…	Ccl2,Ccl12,Itgb2,Pdgfb,Acvr1b,Ccl3,Ern1,Plaur,Tgfb1,Ndrg2,Ccl24,Cd44,Epha2,Crlf1,Ccl8,Psen2,Sash1,Ncf1,Cd40,Tnip1,Nos2,Mmp8,Sfrp5,Ccl6,Ccl4,Ccl9,Tnfaip3,Havcr2,Ccl7,Slc9a3r1,Grb2,Pik3r5,Edn1,Sema4d,F2rl1,Clu,Nkx3-1,Ripk3,Hcls1,Cdkn1a,Trem2,Fgd2,Xdh,Atp6v0c,C3,Aif1,Tnf,Csf1r,Map4k2,Hhex,Gfra1,Il6,Ccr1,Slc11a1,Htr2b,Abl2,Atf3,Fcgr2b,Ehd4,Rassf2,Il1b,Il1a,Mylk2,Pkia,Ptpn1,Nras,Il6ra,Tlr2,Pdgfc,Fcgr1…
GO:0051234	establishment of localization	431	3522	5.53e-22	Actr2,Nalcn,Itgb2,Gm2a,Slc7a7,Ccl3,Col1a1,Tgfb1,Hck,Myo1g,Abcb4,Calr,Bid,Stx1a,Vav1,Mmp12,Atp6v1b2,Aprt,Clic1,M6pr,Psen2,Mcoln2,Gltp,Cd209a,Atp6v0d1,Mertk,Slc25a13,Cybb,Xk,Cd5l,Ncf1,Lbp,Myh9,Nos2,Trpv2,Cxcl16,Ywhah,Atp6v1e1,Nrbp2,Tnfaip3,Atp2b1,Myb,Gnptab,Abca8b,Slc9a3r1,Grb2,Abcc3,Npc2,Hhipl1,Edn1,Anxa8,Slc25a30,Clu,Loxl2,Cln5,Slc7a8,Atp6v1c1,Lrp12,Washc5,Slc38a4,Endou,Vdr,Mpv17l,Slc11a2,Cdkn1a,…	Actr2,Nalcn,Itgb2,Gm2a,Slc7a7,Ccl3,Col1a1,Tgfb1,Hck,Myo1g,Abcb4,Calr,Bid,Stx1a,Vav1,Mmp12,Atp6v1b2,Aprt,Clic1,M6pr,Psen2,Mcoln2,Gltp,Cd209a,Atp6v0d1,Mertk,Slc25a13,Cybb,Xk,Cd5l,Ncf1,Lbp,Myh9,Nos2,Trpv2,Cxcl16,Ywhah,Atp6v1e1,Nrbp2,Tnfaip3,Atp2b1,Myb,Gnptab,Abca8b,Slc9a3r1,Grb2,Abcc3,Npc2,Hhipl1,Edn1,Anxa8,Slc25a30,Clu,Loxl2,Cln5,Slc7a8,Atp6v1c1,Lrp12,E430025E21Rik,Slc38a4,Endou,Vdr,Mpv17l,Slc11a2,…
GO:0051049	regulation of transport	272	1862	7.6e-22	Ccl2,Ccl12,Nalcn,Itgb2,Pdgfb,Ccl3,Tgfb1,Hck,Casq1,Cyp4f18,Abcb4,Calr,Wisp1,Stx1a,Hmox1,Tmem110,Clic1,Psen2,Mertk,Mmp13,Cybb,Ctss,Lbp,Cyth1,Stac2,Cyba,Cd40,Nos2,Trpv2,Ccl4,Ywhah,Cd22,Atp2b1,Sdc1,Slc9a3r1,Edn1,F2rl1,Clu,Nkx3-1,Vdr,Mpv17l,Hcls1,Mylk,Runx1,Clec4n,Trem2,Abcg1,C3,Tnf,Diap1,Pmaip1,Anxa1,Il33,Rbp4,Il6,Ccr1,Casp1,Slc11a1,Htr2b,Bok,Rab29,Sele,Fcgr2b,Rgs4,Scn2a1,Capn3,Ehd4,Il1b,Il1a,Mylk2,P…	Ccl2,Ccl12,Nalcn,Itgb2,Pdgfb,Ccl3,Tgfb1,Hck,Casq1,Cyp4f18,Abcb4,Calr,Wisp1,Stx1a,Hmox1,Tmem110,Clic1,Psen2,Mertk,Mmp13,Cybb,Ctss,Lbp,Cyth1,Stac2,Cyba,Cd40,Nos2,Trpv2,Ccl4,Ywhah,Cd22,Atp2b1,Sdc1,Slc9a3r1,Edn1,F2rl1,Clu,Nkx3-1,Vdr,Mpv17l,Hcls1,Mylk,Runx1,Clec4n,Trem2,Abcg1,C3,Tnf,Diaph1,Pmaip1,Anxa1,Il33,Rbp4,Il6,Ccr1,Casp1,Slc11a1,Htr2b,Bok,Rab29,Sele,Fcgr2b,Rgs4,Scn2a1,Capn3,Ehd4,Il1b,Il1a,Mylk2,…
GO:0042325	regulation of phosphorylation	244	1591	7.82e-22	Ccl2,Ccl12,Itgb2,Pdgfb,Acvr1b,Ccl3,Ern1,Plaur,Tgfb1,Ndrg2,Ccl24,Cd44,Epha2,Crlf1,Ccl8,Psen2,Mertk,Sash1,Ncf1,Cd40,Tnip1,Nos2,Mmp8,Sfrp5,Ccl6,Ccl4,Ccl9,Tnfaip3,Havcr2,Ccl7,Slc9a3r1,Grb2,Pik3r5,Edn1,Sema4d,F2rl1,Clu,Nkx3-1,Ripk3,Hcls1,Cdkn1a,Trem2,Fgd2,Xdh,Atp6v0c,C3,Aif1,Tnf,Csf1r,Map4k2,Hhex,Gfra1,Il6,Ccr1,Slc11a1,Htr2b,Abl2,Atf3,Fcgr2b,Itga6,Ehd4,Ltk,Rassf2,Il1b,Il1a,Mylk2,Pkia,Ptpn1,Eif6,Nras,I…	Ccl2,Ccl12,Itgb2,Pdgfb,Acvr1b,Ccl3,Ern1,Plaur,Tgfb1,Ndrg2,Ccl24,Cd44,Epha2,Crlf1,Ccl8,Psen2,Mertk,Sash1,Ncf1,Cd40,Tnip1,Nos2,Mmp8,Sfrp5,Ccl6,Ccl4,Ccl9,Tnfaip3,Havcr2,Ccl7,Slc9a3r1,Grb2,Pik3r5,Edn1,Sema4d,F2rl1,Clu,Nkx3-1,Ripk3,Hcls1,Cdkn1a,Trem2,Fgd2,Xdh,Atp6v0c,C3,Aif1,Tnf,Csf1r,Map4k2,Hhex,Gfra1,Il6,Ccr1,Slc11a1,Htr2b,Abl2,Atf3,Fcgr2b,Itga6,Ehd4,Ltk,Rassf2,Il1b,Il1a,Mylk2,Pkia,Ptpn1,Eif6,Nras,I…
GO:0016477	cell migration	161	845	9.74e-22	Ccl2,Ccl12,Itgb2,Pdgfb,Ccl3,Tgfb1,Lamb1,Myo1g,Ccl24,Cd44,Vav1,Mmp12,Epha2,Saa3,Coro1b,Ccl8,Mcoln2,Mertk,Plxnd1,Lbp,Myh9,Cxcl16,Ccl6,Ccl4,Ccl9,Tnfaip3,Tns3,Sdc1,Ccl7,Sema4d,Hexb,F2rl1,Plau,Loxl2,Lrp12,Cxcl13,Tnf,Anxa1,Gfra1,Ccr1,Htr2b,Sele,Abl2,Itga6,Il1b,Vcam1,Lef1,B4galt1,Pdpn,Sema3c,Hgf,Sema3a,Sema3d,Cxcl5,Cxcl1,Nr2f2,Fgf13,Mmp2,Cx3cl1,Jam3,St14,Itga11,Pik3cb,Nckap1l,Hsd3b7,Prex1,Cyp7b1,Ntrk3,T…	Ccl2,Ccl12,Itgb2,Pdgfb,Ccl3,Tgfb1,Lamb1,Myo1g,Ccl24,Cd44,Vav1,Mmp12,Epha2,Saa3,Coro1b,Ccl8,Mcoln2,Mertk,Plxnd1,Lbp,Myh9,Cxcl16,Ccl6,Ccl4,Ccl9,Tnfaip3,Tns3,Sdc1,Ccl7,Sema4d,Hexb,F2rl1,Plau,Loxl2,Lrp12,Cxcl13,Tnf,Anxa1,Gfra1,Ccr1,Htr2b,Sele,Abl2,Itga6,Il1b,Vcam1,Lef1,B4galt1,Pdpn,Sema3c,Hgf,Sema3a,Sema3d,Cxcl5,Cxcl1,Nr2f2,Fgf13,Mmp2,Cx3cl1,Jam3,St14,Itga11,Pik3cb,Nckap1l,Hsd3b7,Prex1,Cyp7b1,Ntrk3,T…
GO:0045937	positive regulation of phosphate metabolic process	197	1159	1.0600000000000001e-21	Ccl2,Ccl12,Pdgfb,Acvr1b,Ccl3,Ern1,Plaur,Tgfb1,Cd244,Ccl24,Cd44,Epha2,Crlf1,Ccl8,Mertk,Sash1,Ncf1,Cd40,Nos2,Mmp8,Ccl6,Ccl4,Ccl9,Havcr2,Ccl7,Pik3r5,Edn1,Sema4d,F2rl1,Clu,Nkx3-1,Ripk3,Hcls1,Cdkn1a,Trem2,Fgd2,Xdh,Atp6v0c,C3,Aif1,Tnf,Csf1r,Map4k2,Gfra1,Il6,Ccr1,Slc11a1,Htr2b,Abl2,Fcgr2b,Itga6,Ehd4,Ltk,Rassf2,Il1b,Il1a,Ptpn1,Il6ra,Tlr2,Pdgfc,Fcgr1,Sdcbp,Txn1,Glipr2,Prkaa2,Hgf,Fgr,Gpnmb,Gdf3,Tnfrsf1a,Ms…	Ccl2,Ccl12,Pdgfb,Acvr1b,Ccl3,Ern1,Plaur,Tgfb1,Cd244,Ccl24,Cd44,Epha2,Crlf1,Ccl8,Mertk,Sash1,Ncf1,Cd40,Nos2,Mmp8,Ccl6,Ccl4,Ccl9,Havcr2,Ccl7,Pik3r5,Edn1,Sema4d,F2rl1,Clu,Nkx3-1,Ripk3,Hcls1,Cdkn1a,Trem2,Fgd2,Xdh,Atp6v0c,C3,Aif1,Tnf,Csf1r,Map4k2,Gfra1,Il6,Ccr1,Slc11a1,Htr2b,Abl2,Fcgr2b,Itga6,Ehd4,Ltk,Rassf2,Il1b,Il1a,Ptpn1,Il6ra,Tlr2,Pdgfc,Fcgr1,Sdcbp,Txn1,Glipr2,Prkaa2,Hgf,Fgr,Gpnmb,Gdf3,Tnfrsf1a,St…
GO:0043408	regulation of MAPK cascade	146	723	1.1500000000000002e-21	Ccl2,Ccl12,Pdgfb,Ccl3,Ern1,Tgfb1,Ndrg2,Ccl24,Cd44,Epha2,Ccl8,Sash1,Ncf1,Cd40,Tnip1,Mmp8,Sfrp5,Ccl6,Ccl4,Ccl9,Havcr2,Ccl7,Slc9a3r1,Grb2,Pik3r5,Edn1,F2rl1,Trem2,Fgd2,Xdh,Atp6v0c,C3,Tnf,Csf1r,Map4k2,Il6,Ccr1,Htr2b,Abl2,Atf3,Fcgr2b,Rassf2,Il1b,Il1a,Mylk2,Ptpn1,Il6ra,Tlr2,Pdgfc,Glipr2,Hgf,Gpnmb,Atp6ap2,Sfrp1,Cx3cl1,Csk,Myd88,Trf,Zc3h12a,Lepr,Ntrk3,Lyn,Npnt,Tlr13,Lrp1,Gadd45a,Thbs1,Fgf1,Tlr4,Tmem106a,G…	Ccl2,Ccl12,Pdgfb,Ccl3,Ern1,Tgfb1,Ndrg2,Ccl24,Cd44,Epha2,Ccl8,Sash1,Ncf1,Cd40,Tnip1,Mmp8,Sfrp5,Ccl6,Ccl4,Ccl9,Havcr2,Ccl7,Slc9a3r1,Grb2,Pik3r5,Edn1,F2rl1,Trem2,Fgd2,Xdh,Atp6v0c,C3,Tnf,Csf1r,Map4k2,Il6,Ccr1,Htr2b,Abl2,Atf3,Fcgr2b,Rassf2,Il1b,Il1a,Mylk2,Ptpn1,Il6ra,Tlr2,Pdgfc,Glipr2,Hgf,Gpnmb,Atp6ap2,Sfrp1,Cx3cl1,Csk,Myd88,Trf,Zc3h12a,Lepr,Ntrk3,Lyn,Npnt,Tlr13,Lrp1,Gadd45a,Thbs1,Fgf1,Tlr4,Tmem106a,G…
GO:0032270	positive regulation of cellular protein metabolic process	244	1600	1.4800000000000002e-21	Ccl2,Ccl12,Pdgfb,Acvr1b,Ccl3,Ern1,Plaur,Tgfb1,Bid,Ccl24,Cd44,Crlf1,Ccl8,Psen2,Sash1,Ncf1,Myh9,Cd40,Tnip1,Mmp8,Ccl6,Ccl4,Ccl9,Tnfaip3,Perp,Myb,Vsir,Havcr2,Ccl7,Pik3r5,Lgmn,Edn1,Sema4d,F2rl1,Plk2,Clu,Nkx3-1,Ripk3,Hcls1,Slc11a2,Cdkn1a,Trem2,Fgd2,Xdh,Atp6v0c,C3,Aif1,Tnf,Pmaip1,Csf1r,Il33,Map4k2,Gfra1,Il6,Ccr1,Casp1,Casp8,Slc11a1,Htr2b,Bok,Abl2,Fcgr2b,Gsn,Capn3,Ehd4,Rassf2,Il1b,Il1a,Ptpn1,Eif6,Il6ra,T…	Ccl2,Ccl12,Pdgfb,Acvr1b,Ccl3,Ern1,Plaur,Tgfb1,Bid,Ccl24,Cd44,Crlf1,Ccl8,Psen2,Sash1,Ncf1,Myh9,Cd40,Tnip1,Mmp8,Ccl6,Ccl4,Ccl9,Tnfaip3,Perp,Myb,Vsir,Havcr2,Ccl7,Pik3r5,Lgmn,Edn1,Sema4d,F2rl1,Plk2,Clu,Nkx3-1,Ripk3,Hcls1,Slc11a2,Cdkn1a,Trem2,Fgd2,Xdh,Atp6v0c,C3,Aif1,Tnf,Pmaip1,Csf1r,Il33,Map4k2,Gfra1,Il6,Ccr1,Casp1,Casp8,Slc11a1,Htr2b,Bok,Abl2,Fcgr2b,Gsn,Capn3,Ehd4,Rassf2,Il1b,Il1a,Ptpn1,Eif6,Il6ra,T…
GO:0065009	regulation of molecular function	505	4379	1.7700000000000003e-21	Ccl2,Ccl12,Itgb2,Pdgfb,Gm2a,Serpinf1,Ccl3,Ern1,Spi1,Plaur,Tgfb1,Hck,Casq1,Irf5,Bid,Ccl24,Cstb,Cd44,Stx1a,Hmox1,Vav1,Ctsb,Epha2,Tmem110,Itih4,Saa3,Crlf1,Elk3,Ccl8,Mnda,Timp1,Psen2,Vipr2,Mertk,Sash1,Plxnd1,Ctss,Ncf1,Ctsz,Serpinb6a,Cyth1,Stac2,Cyba,Cd40,Nos2,Mmp8,Tnfsf13,Sfrp5,Cxcl16,Ccl6,Ccl4,Ywhah,Ccl9,Noxo1,Arid3a,Tnfaip3,Perp,Myb,Vsir,Havcr2,Gna13,Ccl7,Adap2,Slc9a3r1,Pik3r5,Serpina3n,Prkch,Lgmn,…	Ccl2,Ccl12,Itgb2,Pdgfb,Gm2a,Serpinf1,Ccl3,Ern1,Spi1,Plaur,Tgfb1,Hck,Casq1,Irf5,Bid,Ccl24,Cstb,Cd44,Stx1a,Hmox1,Vav1,Ctsb,Epha2,Tmem110,Itih4,Saa3,Crlf1,Elk3,Ccl8,Mnda,Timp1,Psen2,Vipr2,Mertk,Sash1,Plxnd1,Ctss,Ncf1,Ctsz,Serpinb6a,Cyth1,Stac2,Cyba,Cd40,Nos2,Mmp8,Tnfsf13,Sfrp5,Cxcl16,Ccl6,Ccl4,Ywhah,Ccl9,Noxo1,Arid3a,Tnfaip3,Perp,Myb,Vsir,Havcr2,Gna13,Ccl7,Adap2,Slc9a3r1,Pik3r5,Serpina3n,Prkch,Lgmn,…
GO:0006810	transport	416	3382	1.85e-21	Actr2,Nalcn,Itgb2,Gm2a,Slc7a7,Ccl3,Col1a1,Tgfb1,Hck,Myo1g,Abcb4,Calr,Bid,Stx1a,Vav1,Mmp12,Atp6v1b2,Aprt,Clic1,M6pr,Psen2,Mcoln2,Gltp,Cd209a,Atp6v0d1,Mertk,Slc25a13,Cybb,Xk,Cd5l,Ncf1,Lbp,Myh9,Nos2,Trpv2,Cxcl16,Ywhah,Atp6v1e1,Nrbp2,Atp2b1,Myb,Gnptab,Abca8b,Slc9a3r1,Grb2,Abcc3,Npc2,Hhipl1,Edn1,Anxa8,Slc25a30,Clu,Loxl2,Cln5,Slc7a8,Atp6v1c1,Lrp12,Washc5,Slc38a4,Endou,Vdr,Mpv17l,Slc11a2,Cdkn1a,Nagpa,Sl…	Actr2,Nalcn,Itgb2,Gm2a,Slc7a7,Ccl3,Col1a1,Tgfb1,Hck,Myo1g,Abcb4,Calr,Bid,Stx1a,Vav1,Mmp12,Atp6v1b2,Aprt,Clic1,M6pr,Psen2,Mcoln2,Gltp,Cd209a,Atp6v0d1,Mertk,Slc25a13,Cybb,Xk,Cd5l,Ncf1,Lbp,Myh9,Nos2,Trpv2,Cxcl16,Ywhah,Atp6v1e1,Nrbp2,Atp2b1,Myb,Gnptab,Abca8b,Slc9a3r1,Grb2,Abcc3,Npc2,Hhipl1,Edn1,Anxa8,Slc25a30,Clu,Loxl2,Cln5,Slc7a8,Atp6v1c1,Lrp12,E430025E21Rik,Slc38a4,Endou,Vdr,Mpv17l,Slc11a2,Cdkn1a,N…
GO:0042327	positive regulation of phosphorylation	187	1085	4.07e-21	Ccl2,Ccl12,Pdgfb,Acvr1b,Ccl3,Ern1,Plaur,Tgfb1,Ccl24,Cd44,Epha2,Crlf1,Ccl8,Mertk,Sash1,Ncf1,Cd40,Mmp8,Ccl6,Ccl4,Ccl9,Havcr2,Ccl7,Pik3r5,Edn1,Sema4d,F2rl1,Clu,Nkx3-1,Ripk3,Hcls1,Cdkn1a,Trem2,Fgd2,Xdh,Atp6v0c,C3,Aif1,Tnf,Csf1r,Map4k2,Gfra1,Il6,Ccr1,Slc11a1,Htr2b,Abl2,Fcgr2b,Itga6,Ehd4,Ltk,Rassf2,Il1b,Il1a,Ptpn1,Il6ra,Tlr2,Pdgfc,Fcgr1,Sdcbp,Txn1,Glipr2,Prkaa2,Hgf,Fgr,Gpnmb,Gdf3,Tnfrsf1a,Mst4,Fgf13,Rb…	Ccl2,Ccl12,Pdgfb,Acvr1b,Ccl3,Ern1,Plaur,Tgfb1,Ccl24,Cd44,Epha2,Crlf1,Ccl8,Mertk,Sash1,Ncf1,Cd40,Mmp8,Ccl6,Ccl4,Ccl9,Havcr2,Ccl7,Pik3r5,Edn1,Sema4d,F2rl1,Clu,Nkx3-1,Ripk3,Hcls1,Cdkn1a,Trem2,Fgd2,Xdh,Atp6v0c,C3,Aif1,Tnf,Csf1r,Map4k2,Gfra1,Il6,Ccr1,Slc11a1,Htr2b,Abl2,Fcgr2b,Itga6,Ehd4,Ltk,Rassf2,Il1b,Il1a,Ptpn1,Il6ra,Tlr2,Pdgfc,Fcgr1,Sdcbp,Txn1,Glipr2,Prkaa2,Hgf,Fgr,Gpnmb,Gdf3,Tnfrsf1a,Stk26,Fgf13,R…
GO:0043410	positive regulation of MAPK cascade	120	531	5.09e-21	Ccl2,Ccl12,Pdgfb,Ccl3,Ern1,Tgfb1,Ccl24,Cd44,Ccl8,Sash1,Ncf1,Cd40,Mmp8,Ccl6,Ccl4,Ccl9,Havcr2,Ccl7,Pik3r5,Edn1,F2rl1,Trem2,Fgd2,Xdh,Atp6v0c,C3,Tnf,Csf1r,Map4k2,Il6,Ccr1,Htr2b,Abl2,Fcgr2b,Rassf2,Il1b,Il1a,Ptpn1,Il6ra,Tlr2,Pdgfc,Glipr2,Hgf,Gpnmb,Cx3cl1,Csk,Myd88,Trf,Zc3h12a,Lepr,Ntrk3,Npnt,Lrp1,Gadd45a,Thbs1,Fgf1,Tlr4,Tmem106a,Garem,Fzd4,C1qtnf2,Ar,P2ry6,Nod1,Igf1,F2r,Tlr6,Pik3cg,Gdf6,Wnt5a,Rap1b,Lep…	Ccl2,Ccl12,Pdgfb,Ccl3,Ern1,Tgfb1,Ccl24,Cd44,Ccl8,Sash1,Ncf1,Cd40,Mmp8,Ccl6,Ccl4,Ccl9,Havcr2,Ccl7,Pik3r5,Edn1,F2rl1,Trem2,Fgd2,Xdh,Atp6v0c,C3,Tnf,Csf1r,Map4k2,Il6,Ccr1,Htr2b,Abl2,Fcgr2b,Rassf2,Il1b,Il1a,Ptpn1,Il6ra,Tlr2,Pdgfc,Glipr2,Hgf,Gpnmb,Cx3cl1,Csk,Myd88,Trf,Zc3h12a,Lepr,Ntrk3,Npnt,Lrp1,Gadd45a,Thbs1,Fgf1,Tlr4,Tmem106a,Garem,Fzd4,C1qtnf2,Ar,P2ry6,Nod1,Igf1,F2r,Tlr6,Pik3cg,Gdf6,Wnt5a,Rap1b,Lep…
GO:0001934	positive regulation of protein phosphorylation	178	1010	6.1e-21	Ccl2,Ccl12,Pdgfb,Acvr1b,Ccl3,Ern1,Plaur,Tgfb1,Ccl24,Cd44,Crlf1,Ccl8,Sash1,Ncf1,Cd40,Mmp8,Ccl6,Ccl4,Ccl9,Havcr2,Ccl7,Pik3r5,Edn1,Sema4d,F2rl1,Clu,Nkx3-1,Ripk3,Hcls1,Cdkn1a,Trem2,Fgd2,Xdh,Atp6v0c,C3,Aif1,Tnf,Csf1r,Map4k2,Gfra1,Il6,Ccr1,Slc11a1,Htr2b,Abl2,Fcgr2b,Ehd4,Rassf2,Il1b,Il1a,Ptpn1,Il6ra,Tlr2,Pdgfc,Fcgr1,Sdcbp,Txn1,Glipr2,Hgf,Gpnmb,Gdf3,Tnfrsf1a,Mst4,Fgf13,Rbpms,Cx3cl1,Anxa2,Csk,Ptgs2,Myd88,…	Ccl2,Ccl12,Pdgfb,Acvr1b,Ccl3,Ern1,Plaur,Tgfb1,Ccl24,Cd44,Crlf1,Ccl8,Sash1,Ncf1,Cd40,Mmp8,Ccl6,Ccl4,Ccl9,Havcr2,Ccl7,Pik3r5,Edn1,Sema4d,F2rl1,Clu,Nkx3-1,Ripk3,Hcls1,Cdkn1a,Trem2,Fgd2,Xdh,Atp6v0c,C3,Aif1,Tnf,Csf1r,Map4k2,Gfra1,Il6,Ccr1,Slc11a1,Htr2b,Abl2,Fcgr2b,Ehd4,Rassf2,Il1b,Il1a,Ptpn1,Il6ra,Tlr2,Pdgfc,Fcgr1,Sdcbp,Txn1,Glipr2,Hgf,Gpnmb,Gdf3,Tnfrsf1a,Stk26,Fgf13,Rbpms,Cx3cl1,Anxa2,Csk,Ptgs2,Myd88…
GO:0022603	regulation of anatomical structure morphogenesis	187	1090	6.2600000000000005e-21	Actr2,Ccl2,Ccl12,Itgb2,Cdh4,Serpinf1,Ccl3,Tgfb1,Hck,Calr,Ccl24,Crabp2,Cd44,Hmox1,Epha2,Coro1b,Ccl8,Sash1,Cybb,Xk,Plxnd1,Myh9,Cd40,Trpv2,Tnfsf13,Sfrp5,Ywhah,Tnfaip3,Gna13,Ccl7,Slc9a3r1,Vash1,Edn1,Sema4d,Hexb,Plk2,Thrb,Plau,Parvb,Vdr,Hcls1,Runx1,Trem2,Xdh,C3,Lims2,Tnf,Diap1,Csf1r,Anxa1,Hhex,Baiap2,Gli1,Il6,Abl2,Il1b,Il1a,Nras,F3,Ddah1,B4galt1,Pdpn,Tnfrsf1b,Sema3c,Hgf,Fgr,Sema3a,Sema3d,Foxp2,Lfng,It…	Actr2,Ccl2,Ccl12,Itgb2,Cdh4,Serpinf1,Ccl3,Tgfb1,Hck,Calr,Ccl24,Crabp2,Cd44,Hmox1,Epha2,Coro1b,Ccl8,Sash1,Cybb,Xk,Plxnd1,Myh9,Cd40,Trpv2,Tnfsf13,Sfrp5,Ywhah,Tnfaip3,Gna13,Ccl7,Slc9a3r1,Vash1,Edn1,Sema4d,Hexb,Plk2,Thrb,Plau,Parvb,Vdr,Hcls1,Runx1,Trem2,Xdh,C3,Lims2,Tnf,Diaph1,Csf1r,Anxa1,Hhex,Baiap2,Gli1,Il6,Abl2,Il1b,Il1a,Nras,F3,Ddah1,B4galt1,Pdpn,Tnfrsf1b,Sema3c,Hgf,Fgr,Sema3a,Sema3d,Foxp2,Lfng,I…
GO:0019220	regulation of phosphate metabolic process	260	1776	6.41e-21	Ccl2,Ccl12,Itgb2,Pdgfb,Acvr1b,Ccl3,Ern1,Plaur,Tgfb1,Ndrg2,Cd244,Ccl24,Cd44,Epha2,Crlf1,Ccl8,Psen2,Mertk,Sash1,Ncf1,Cd40,Tnip1,Nos2,Mmp8,Sfrp5,Ccl6,Ccl4,Ccl9,Tnfaip3,Havcr2,Ccl7,Slc9a3r1,Grb2,Pik3r5,Edn1,Sema4d,F2rl1,Clu,Nkx3-1,Ripk3,Hcls1,Cdkn1a,Trem2,Fgd2,Xdh,Atp6v0c,C3,Aif1,Tnf,Csf1r,Map4k2,Hhex,Gfra1,Il6,Ccr1,Slc11a1,Htr2b,Abl2,Atf3,Fcgr2b,Itga6,Ehd4,Ltk,Rassf2,Il1b,Il1a,Mylk2,Pkia,Ptpn1,Eif6,…	Ccl2,Ccl12,Itgb2,Pdgfb,Acvr1b,Ccl3,Ern1,Plaur,Tgfb1,Ndrg2,Cd244,Ccl24,Cd44,Epha2,Crlf1,Ccl8,Psen2,Mertk,Sash1,Ncf1,Cd40,Tnip1,Nos2,Mmp8,Sfrp5,Ccl6,Ccl4,Ccl9,Tnfaip3,Havcr2,Ccl7,Slc9a3r1,Grb2,Pik3r5,Edn1,Sema4d,F2rl1,Clu,Nkx3-1,Ripk3,Hcls1,Cdkn1a,Trem2,Fgd2,Xdh,Atp6v0c,C3,Aif1,Tnf,Csf1r,Map4k2,Hhex,Gfra1,Il6,Ccr1,Slc11a1,Htr2b,Abl2,Atf3,Fcgr2b,Itga6,Ehd4,Ltk,Rassf2,Il1b,Il1a,Mylk2,Pkia,Ptpn1,Eif6,…
GO:1901700	response to oxygen-containing compound	240	1585	7.930000000000001e-21	Actr2,Ccl2,Ccl12,Pdgfb,Serpinf1,Ccl3,Ern1,Col1a1,Spi1,Tgfb1,Tbxas1,Abcb4,Calr,Irf5,Bid,Hmox1,Aprt,Timp1,Cybb,Ncf1,Lbp,Cyba,Cd40,Nos2,Cxcl16,Tnfaip3,Atp2b1,Cpeb4,Havcr2,Sdc1,Dnmt3a,Ccl7,Slc9a3r1,Grb2,Serpina3n,Lgmn,Edn1,Ctsl,Cd180,Esd,Nkx3-1,Irg1,Ripk3,Vdr,Litaf,Runx1,Cdkn1a,Cxcl13,Rps6ka2,Igf2r,Trem2,Aif1,Tnf,Anxa1,Rbp4,Mmp19,Baiap2,Cyp2e1,Il6,Casp4,Casp1,Casp8,Slc11a1,Igfbp5,Htr2b,Scly,Abl2,Fcgr…	Actr2,Ccl2,Ccl12,Pdgfb,Serpinf1,Ccl3,Ern1,Col1a1,Spi1,Tgfb1,Tbxas1,Abcb4,Calr,Irf5,Bid,Hmox1,Aprt,Timp1,Cybb,Ncf1,Lbp,Cyba,Cd40,Nos2,Cxcl16,Tnfaip3,Atp2b1,Cpeb4,Havcr2,Sdc1,Dnmt3a,Ccl7,Slc9a3r1,Grb2,Serpina3n,Lgmn,Edn1,Ctsl,Cd180,Esd,Nkx3-1,Acod1,Ripk3,Vdr,Litaf,Runx1,Cdkn1a,Cxcl13,Rps6ka2,Igf2r,Trem2,Aif1,Tnf,Anxa1,Rbp4,Mmp19,Baiap2,Cyp2e1,Il6,Casp4,Casp1,Casp8,Slc11a1,Igfbp5,Htr2b,Scly,Abl2,Fcg…
GO:0043085	positive regulation of catalytic activity	214	1341	9.170000000000001e-21	Ccl2,Ccl12,Pdgfb,Gm2a,Ccl3,Ern1,Tgfb1,Bid,Ccl24,Vav1,Epha2,Ccl8,Psen2,Mertk,Sash1,Ncf1,Cyba,Cd40,Nos2,Ccl6,Ccl4,Ccl9,Noxo1,Perp,Vsir,Gna13,Ccl7,Adap2,Pik3r5,Lgmn,Edn1,Sema4d,F2rl1,Clu,Nkx3-1,Ripk3,Vdr,Arhgap31,Slc11a2,Cdkn1a,Cxcl13,Fgd2,Xdh,Tnf,Pmaip1,Csf1r,Rin1,Map4k2,Arhgap19,Casp1,Casp8,Slc11a1,Htr2b,Bok,Rgs16,Sele,Abl2,Rgs4,Gsn,Itga6,Ltk,Rassf2,Il1b,Ptpn1,Il6ra,Pdgfc,Fcgr1,F3,Hgf,Fgr,Arhgdib,…	Ccl2,Ccl12,Pdgfb,Gm2a,Ccl3,Ern1,Tgfb1,Bid,Ccl24,Vav1,Epha2,Ccl8,Psen2,Mertk,Sash1,Ncf1,Cyba,Cd40,Nos2,Ccl6,Ccl4,Ccl9,Noxo1,Perp,Vsir,Gna13,Ccl7,Adap2,Pik3r5,Lgmn,Edn1,Sema4d,F2rl1,Clu,Nkx3-1,Ripk3,Vdr,Arhgap31,Slc11a2,Cdkn1a,Cxcl13,Fgd2,Xdh,Tnf,Pmaip1,Csf1r,Rin1,Map4k2,Arhgap19,Casp1,Casp8,Slc11a1,Htr2b,Bok,Rgs16,Sele,Abl2,Rgs4,Gsn,Itga6,Ltk,Rassf2,Il1b,Ptpn1,Il6ra,Pdgfc,Fcgr1,F3,Hgf,Fgr,Arhgdib,…
GO:0002520	immune system development	143	727	2.66e-20	Spi1,Tgfb1,Dnase2a,Il7r,Wisp1,Vav1,Epha2,Pip4k2a,Psen2,Mertk,Myh9,Tnfaip3,Myb,Havcr2,F2rl1,Irg1,Ripk3,Pde1b,Hcls1,Runx1,Slc11a2,Cxcl13,Trem2,Tnf,Csf1r,Anxa1,Hhex,Il6,Ccr1,Casp8,Abl2,Batf3,Tspan2,Lef1,Tlr2,Col24a1,Tnfsf8,Pdpn,Lfng,Clec4e,Clec4d,Clec1b,Tyrobp,Itm2a,Btk,Sfrp1,Jam3,Myo1e,Anxa2,Trf,Nckap1l,Ostm1,H2-DMa,Prex1,Lepr,Rag2,Lrrc17,Lyn,Irf8,Batf,Ttc7,H2-Ab1,Sbno2,Spns2,Prkx,Camk4,Plcl2,Bpgm,…	Spi1,Tgfb1,Dnase2a,Il7r,Wisp1,Vav1,Epha2,Pip4k2a,Psen2,Mertk,Myh9,Tnfaip3,Myb,Havcr2,F2rl1,Acod1,Ripk3,Pde1b,Hcls1,Runx1,Slc11a2,Cxcl13,Trem2,Tnf,Csf1r,Anxa1,Hhex,Il6,Ccr1,Casp8,Abl2,Batf3,Tspan2,Lef1,Tlr2,Col24a1,Tnfsf8,Pdpn,Lfng,Clec4e,Clec4d,Clec1b,Tyrobp,Itm2a,Btk,Sfrp1,Jam3,Myo1e,Anxa2,Trf,Nckap1l,Ostm1,H2-DMa,Prex1,Lepr,Rag2,Lrrc17,Lyn,Irf8,Batf,Ttc7,H2-Ab1,Sbno2,Spns2,Prkx,Camk4,Plcl2,Bpgm…
GO:0050778	positive regulation of immune response	107	450	4.55e-20	Itgb2,Cfp,Tgfb1,Myo1g,Cd44,Sh2d1a,Vav1,Mmp12,Mnda,Psen2,Lbp,Cd40,Tnfsf13,Myb,Havcr2,Prkch,F2rl1,Irg1,Tnfrsf21,C3,H2-K1,Cfb,Tnf,Anxa1,Il33,Irf7,Il6,Slc11a1,Rab29,Fcgr2b,Il1b,Nras,Tlr2,Fcgr1,Fgr,Cd38,Il4ra,Btk,Lamp1,Mmp2,Cmtm3,Nckap1l,Cmklr1,C1qc,Themis2,H2-DMa,Zc3h12a,Lyn,C1qb,H2-Ab1,Pnp,Tlr4,Rftn1,Lat2,C3ar1,C1qa,Rltpr,Cfd,Nlrc4,Themis,Ifi205,C1ra,Wnt5a,Fam49b,Itgam,C4b,Rara,Ptafr,Tec,Nfatc2,Cfi,…	Itgb2,Cfp,Tgfb1,Myo1g,Cd44,Sh2d1a,Vav1,Mmp12,Mnda,Psen2,Lbp,Cd40,Tnfsf13,Myb,Havcr2,Prkch,F2rl1,Acod1,Tnfrsf21,C3,H2-K1,Cfb,Tnf,Anxa1,Il33,Irf7,Il6,Slc11a1,Rab29,Fcgr2b,Il1b,Nras,Tlr2,Fcgr1,Fgr,Cd38,Il4ra,Btk,Lamp1,Mmp2,Cmtm3,Nckap1l,Cmklr1,C1qc,Themis2,H2-DMa,Zc3h12a,Lyn,C1qb,H2-Ab1,Pnp,Tlr4,Rftn1,Lat2,C3ar1,C1qa,Rltpr,Cfd,Nlrc4,Themis,Ifi205,C1ra,Wnt5a,Fam49b,Itgam,C4b,Rara,Ptafr,Tec,Nfatc2,Cfi…
GO:0050727	regulation of inflammatory response	92	347	8.44e-20	Serpinf1,Ccl3,Ccl24,Cd44,Wisp1,Tnfaip8l2,Ctss,Lbp,Tnip1,Nos2,Mmp8,Tnfaip3,Aoah,Ctla2a,Irg1,Trem2,C3,Tnf,Anxa1,Il33,Il6,Casp4,Casp1,Il1r2,Fcgr2b,Il1b,Tlr2,Fcgr1,Tnfrsf1b,Hgf,Tnfrsf1a,Ctsc,Btk,Setd6,Cx3cl1,Nt5e,Ptgs2,Myd88,Zc3h12a,Metrnl,Lyn,Sbno2,Daglb,Tlr4,Gpsm3,Grn,Pik3ap1,Abhd12,Itga2,Napepld,Socs3,Lacc1,Tlr6,Pik3cg,Cx3cr1,Wnt5a,Pld4,Lep,Slamf8,Pde5a,Tnfaip6,Nr1d1,Alox5ap,Osm,Fcer1g,Gpx1,Tlr9,A…	Serpinf1,Ccl3,Ccl24,Cd44,Wisp1,Tnfaip8l2,Ctss,Lbp,Tnip1,Nos2,Mmp8,Tnfaip3,Aoah,Ctla2a,Acod1,Trem2,C3,Tnf,Anxa1,Il33,Il6,Casp4,Casp1,Il1r2,Fcgr2b,Il1b,Tlr2,Fcgr1,Tnfrsf1b,Hgf,Tnfrsf1a,Ctsc,Btk,Setd6,Cx3cl1,Nt5e,Ptgs2,Myd88,Zc3h12a,Metrnl,Lyn,Sbno2,Daglb,Tlr4,Gpsm3,Grn,Pik3ap1,Abhd12,Itga2,Napepld,Socs3,Lacc1,Tlr6,Pik3cg,Cx3cr1,Wnt5a,Pld4,Lep,Slamf8,Pde5a,Tnfaip6,Nr1d1,Alox5ap,Osm,Fcer1g,Gpx1,Tlr9,…
GO:0051246	regulation of protein metabolic process	355	2799	1.07e-19	Ccl2,Ccl12,Itgb2,Pdgfb,Acvr1b,Serpinf1,Ccl3,Ern1,Spi1,Plaur,Tgfb1,Calr,Bid,Ndrg2,Ccl24,Cstb,Cd44,Epha2,Itih4,Crlf1,Ccl8,Timp1,Psen2,Sash1,Ncf1,Ctsz,Myh9,Serpinb6a,Cd40,Tnip1,Nos2,Mmp8,Sfrp5,Ccl6,Ccl4,Ccl9,Mknk1,Tnfaip3,Perp,Myb,Vsir,Cpeb4,Havcr2,Ccl7,Slc9a3r1,Grb2,Pik3r5,Serpina3n,Lgmn,Edn1,Ctla2a,Ctla2b,Sema4d,F2rl1,Plk2,Anxa8,Clu,Nkx3-1,Ripk3,Hcls1,Slc11a2,Cdkn1a,Rps6ka2,Trem2,Fgd2,Abcg1,Xdh,At…	Ccl2,Ccl12,Itgb2,Pdgfb,Acvr1b,Serpinf1,Ccl3,Ern1,Spi1,Plaur,Tgfb1,Calr,Bid,Ndrg2,Ccl24,Cstb,Cd44,Epha2,Itih4,Crlf1,Ccl8,Timp1,Psen2,Sash1,Ncf1,Ctsz,Myh9,Serpinb6a,Cd40,Tnip1,Nos2,Mmp8,Sfrp5,Ccl6,Ccl4,Ccl9,Mknk1,Tnfaip3,Perp,Myb,Vsir,Cpeb4,Havcr2,Ccl7,Slc9a3r1,Grb2,Pik3r5,Serpina3n,Lgmn,Edn1,Ctla2a,Ctla2b,Sema4d,F2rl1,Plk2,Anxa8,Clu,Nkx3-1,Ripk3,Hcls1,Slc11a2,Cdkn1a,Rps6ka2,Trem2,Fgd2,Abcg1,Xdh,At…
GO:0030097	hemopoiesis	130	637	1.56e-19	Spi1,Tgfb1,Dnase2a,Il7r,Wisp1,Vav1,Epha2,Pip4k2a,Psen2,Mertk,Myh9,Tnfaip3,Myb,F2rl1,Ripk3,Pde1b,Hcls1,Runx1,Slc11a2,Trem2,Tnf,Csf1r,Anxa1,Hhex,Il6,Ccr1,Casp8,Abl2,Batf3,Tspan2,Lef1,Tlr2,Col24a1,Tnfsf8,Lfng,Clec4e,Clec4d,Clec1b,Tyrobp,Itm2a,Btk,Sfrp1,Jam3,Myo1e,Anxa2,Trf,Nckap1l,Ostm1,H2-DMa,Prex1,Lepr,Rag2,Lyn,Irf8,Batf,Ttc7,H2-Ab1,Sbno2,Prkx,Camk4,Plcl2,Bpgm,Runx3,Gpr97,Arl11,Jak3,Themis,Gpc3,Ju…	Spi1,Tgfb1,Dnase2a,Il7r,Wisp1,Vav1,Epha2,Pip4k2a,Psen2,Mertk,Myh9,Tnfaip3,Myb,F2rl1,Ripk3,Pde1b,Hcls1,Runx1,Slc11a2,Trem2,Tnf,Csf1r,Anxa1,Hhex,Il6,Ccr1,Casp8,Abl2,Batf3,Tspan2,Lef1,Tlr2,Col24a1,Tnfsf8,Lfng,Clec4e,Clec4d,Clec1b,Tyrobp,Itm2a,Btk,Sfrp1,Jam3,Myo1e,Anxa2,Trf,Nckap1l,Ostm1,H2-DMa,Prex1,Lepr,Rag2,Lyn,Irf8,Batf,Ttc7,H2-Ab1,Sbno2,Prkx,Camk4,Plcl2,Bpgm,Runx3,Adgrg3,Arl11,Jak3,Themis,Gpc3,J…
GO:0050900	leukocyte migration	69	202	1.62e-19	Ccl2,Ccl12,Itgb2,Pdgfb,Ccl3,Myo1g,Ccl24,Vav1,Ccl8,Mcoln2,Lbp,Cxcl16,Ccl6,Ccl4,Ccl9,Ccl7,F2rl1,Cxcl13,Tnf,Anxa1,Ccr1,Sele,Itga6,Il1b,Vcam1,B4galt1,Cxcl5,Cxcl1,Cx3cl1,Jam3,Nckap1l,Hsd3b7,Prex1,Cyp7b1,Trem1,Spns2,Ch25h,Cxcr3,Eps8,Cx3cr1,Lep,Slamf8,Itgam,Rock1,Cxcl12,Irak4,Cxcl2,Ptpro,Fcer1g,Cadm1,Icam1,Cnr2,Selplg,Sirpa,Itga4,Cd47,Ccl19,Trpm2,Adam8,Csf3r,Spp1,Syk,Lgals3,Selp,Gpr35,C5ar1,Gba,Fcgr3,Cc…	Ccl2,Ccl12,Itgb2,Pdgfb,Ccl3,Myo1g,Ccl24,Vav1,Ccl8,Mcoln2,Lbp,Cxcl16,Ccl6,Ccl4,Ccl9,Ccl7,F2rl1,Cxcl13,Tnf,Anxa1,Ccr1,Sele,Itga6,Il1b,Vcam1,B4galt1,Cxcl5,Cxcl1,Cx3cl1,Jam3,Nckap1l,Hsd3b7,Prex1,Cyp7b1,Trem1,Spns2,Ch25h,Cxcr3,Eps8,Cx3cr1,Lep,Slamf8,Itgam,Rock1,Cxcl12,Irak4,Cxcl2,Ptpro,Fcer1g,Cadm1,Icam1,Cnr2,Selplg,Sirpa,Itga4,Cd47,Ccl19,Trpm2,Adam8,Csf3r,Spp1,Syk,Lgals3,Selp,Gpr35,C5ar1,Gba,Fcgr3,Cc…
GO:0048534	hematopoietic or lymphoid organ development	137	695	1.75e-19	Spi1,Tgfb1,Dnase2a,Il7r,Wisp1,Vav1,Epha2,Pip4k2a,Psen2,Mertk,Myh9,Tnfaip3,Myb,F2rl1,Ripk3,Pde1b,Hcls1,Runx1,Slc11a2,Cxcl13,Trem2,Tnf,Csf1r,Anxa1,Hhex,Il6,Ccr1,Casp8,Abl2,Batf3,Tspan2,Lef1,Tlr2,Col24a1,Tnfsf8,Pdpn,Lfng,Clec4e,Clec4d,Clec1b,Tyrobp,Itm2a,Btk,Sfrp1,Jam3,Myo1e,Anxa2,Trf,Nckap1l,Ostm1,H2-DMa,Prex1,Lepr,Rag2,Lrrc17,Lyn,Irf8,Batf,Ttc7,H2-Ab1,Sbno2,Spns2,Prkx,Camk4,Plcl2,Bpgm,Runx3,Gpr97,…	Spi1,Tgfb1,Dnase2a,Il7r,Wisp1,Vav1,Epha2,Pip4k2a,Psen2,Mertk,Myh9,Tnfaip3,Myb,F2rl1,Ripk3,Pde1b,Hcls1,Runx1,Slc11a2,Cxcl13,Trem2,Tnf,Csf1r,Anxa1,Hhex,Il6,Ccr1,Casp8,Abl2,Batf3,Tspan2,Lef1,Tlr2,Col24a1,Tnfsf8,Pdpn,Lfng,Clec4e,Clec4d,Clec1b,Tyrobp,Itm2a,Btk,Sfrp1,Jam3,Myo1e,Anxa2,Trf,Nckap1l,Ostm1,H2-DMa,Prex1,Lepr,Rag2,Lrrc17,Lyn,Irf8,Batf,Ttc7,H2-Ab1,Sbno2,Spns2,Prkx,Camk4,Plcl2,Bpgm,Runx3,Adgrg3…
GO:0051094	positive regulation of developmental process	230	1533	1.96e-19	Actr2,Itgb2,Cdh4,Pdgfb,Acvr1b,Serpinf1,Ccl3,Col1a1,Tgfb1,Calr,Il7r,Ccl24,Crabp2,Wisp1,Hmox1,Neu1,Clic1,Coro1b,Ccl8,Sash1,Cybb,Plxnd1,Cd83,Cd40,Trpv2,Tnfsf13,Tnfaip3,Atp2b1,Myb,Vsir,Prkch,Edn1,Sema4d,Plk2,Thrb,Clu,Loxl2,Washc5,Vdr,Hcls1,Runx1,Trem2,C3,Lims2,Tnf,Csf1r,Anxa1,Msr1,Baiap2,Gli1,Ifitm1,Il6,Ccr1,Casp8,Abl2,Ccdc3,Frzb,Itga6,Capn3,Ltk,Spint1,Il1b,Il1a,Smad9,Nras,Il6ra,Lef1,Tlr2,F3,Ddah1,Sd…	Actr2,Itgb2,Cdh4,Pdgfb,Acvr1b,Serpinf1,Ccl3,Col1a1,Tgfb1,Calr,Il7r,Ccl24,Crabp2,Wisp1,Hmox1,Neu1,Clic1,Coro1b,Ccl8,Sash1,Cybb,Plxnd1,Cd83,Cd40,Trpv2,Tnfsf13,Tnfaip3,Atp2b1,Myb,Vsir,Prkch,Edn1,Sema4d,Plk2,Thrb,Clu,Loxl2,E430025E21Rik,Vdr,Hcls1,Runx1,Trem2,C3,Lims2,Tnf,Csf1r,Anxa1,Msr1,Baiap2,Gli1,Ifitm1,Il6,Ccr1,Casp8,Abl2,Ccdc3,Frzb,Itga6,Capn3,Ltk,Spint1,Il1b,Il1a,Smad9,Nras,Il6ra,Lef1,Tlr2,F3,D…
GO:0045595	regulation of cell differentiation	264	1868	2.11e-19	Actr2,Cdh4,Pdgfb,Acvr1b,Serpinf1,Ccl3,Col1a1,Spi1,Tgfb1,Calr,Il7r,Crabp2,Cd44,Wisp1,Neu1,Clic1,Ccl8,Xk,Plxnd1,Cd83,Ctsz,Trpv2,Ywhah,Ccl9,Myb,Vsir,Prkch,Gpr137b,Edn1,Ctla2a,Sema4d,Plk2,Thrb,Clu,Loxl2,Washc5,Vdr,Hcls1,Runx1,Tnfrsf21,Trem2,Abcg1,Xdh,Tmem178,H2-K1,Lims2,Tnf,Csf1r,Anxa1,Efhc2,Msr1,Baiap2,Gli1,Ifitm1,Il6,Ccr1,Casp8,Plekhb2,Igfbp5,Rab17,Rab29,Abl2,Ccdc3,Rgs4,Grb14,Frzb,Itga6,Capn3,Ltk,S…	Actr2,Cdh4,Pdgfb,Acvr1b,Serpinf1,Ccl3,Col1a1,Spi1,Tgfb1,Calr,Il7r,Crabp2,Cd44,Wisp1,Neu1,Clic1,Ccl8,Xk,Plxnd1,Cd83,Ctsz,Trpv2,Ywhah,Ccl9,Myb,Vsir,Prkch,Gpr137b,Edn1,Ctla2a,Sema4d,Plk2,Thrb,Clu,Loxl2,E430025E21Rik,Vdr,Hcls1,Runx1,Tnfrsf21,Trem2,Abcg1,Xdh,Tmem178,H2-K1,Lims2,Tnf,Csf1r,Anxa1,Efhc2,Msr1,Baiap2,Gli1,Ifitm1,Il6,Ccr1,Casp8,Plekhb2,Igfbp5,Rab17,Rab29,Abl2,Ccdc3,Rgs4,Grb14,Frzb,Itga6,Capn…
GO:0033993	response to lipid	157	872	4.13e-19	Ccl2,Ccl12,Serpinf1,Ccl3,Col1a1,Tgfb1,Tbxas1,Abcb4,Calr,Bid,Cybb,Lbp,Cyba,Cd40,Nos2,Cxcl16,Ywhah,Tnfaip3,Atp2b1,Havcr2,Sdc1,Dnmt3a,Edn1,Ctsl,Cd180,Thrb,Nkx3-1,Irg1,Vdr,Litaf,Runx1,Cdkn1a,Cxcl13,Igf2r,Trem2,Abcg1,Aif1,Tnf,Npc1,Anxa1,Rbp4,Il6,Casp1,Slc11a1,Abl2,Mrc1,Ltk,Il1b,Il1a,Bche,Lef1,Tlr2,Abca1,Prkaa2,Tnfrsf1b,Padi2,Cd38,Cxcl5,Cxcl1,Foxp2,Nr2f2,F7,Sfrp1,Mmp2,Il10ra,Ctsh,Ptgs2,Myd88,Mapkapk3,T…	Ccl2,Ccl12,Serpinf1,Ccl3,Col1a1,Tgfb1,Tbxas1,Abcb4,Calr,Bid,Cybb,Lbp,Cyba,Cd40,Nos2,Cxcl16,Ywhah,Tnfaip3,Atp2b1,Havcr2,Sdc1,Dnmt3a,Edn1,Ctsl,Cd180,Thrb,Nkx3-1,Acod1,Vdr,Litaf,Runx1,Cdkn1a,Cxcl13,Igf2r,Trem2,Abcg1,Aif1,Tnf,Npc1,Anxa1,Rbp4,Il6,Casp1,Slc11a1,Abl2,Mrc1,Ltk,Il1b,Il1a,Bche,Lef1,Tlr2,Abca1,Prkaa2,Tnfrsf1b,Padi2,Cd38,Cxcl5,Cxcl1,Foxp2,Nr2f2,F7,Sfrp1,Mmp2,Il10ra,Ctsh,Ptgs2,Myd88,Mapkapk3,…
GO:0010941	regulation of cell death	242	1661	4.32e-19	Ccl12,Serpinf1,Ccl3,Plaur,Tgfb1,Hck,Il7r,Irf5,Bid,Cd44,Wisp1,Hmox1,Ctsb,Crlf1,Timp1,Psen2,Tnfaip8l2,Mertk,Ctsz,Cd40,Ywhah,Nrbp2,Tnfaip3,Txnrd1,Cpeb4,Dnmt3a,Slc9a3r1,Prkch,Lgmn,Edn1,Plk2,Clu,Nkx3-1,Ripk3,Fam134b,Vdr,Col2a1,Mpv17l,Sdf2l1,Hcls1,Slc11a2,Cdkn1a,Rps6ka2,Igf2r,Trem2,Xdh,Atp6v0c,Lims2,Aif1,Tnf,Npc1,Pmaip1,Csf1r,Anxa1,Tmem132a,Il6,Casp4,Casp1,Casp8,Htr2b,Bok,Cln8,Rab29,Abl2,Atf3,Fcgr2b,Fa…	Ccl12,Serpinf1,Ccl3,Plaur,Tgfb1,Hck,Il7r,Irf5,Bid,Cd44,Wisp1,Hmox1,Ctsb,Crlf1,Timp1,Psen2,Tnfaip8l2,Mertk,Ctsz,Cd40,Ywhah,Nrbp2,Tnfaip3,Txnrd1,Cpeb4,Dnmt3a,Slc9a3r1,Prkch,Lgmn,Edn1,Plk2,Clu,Nkx3-1,Ripk3,Fam134b,Vdr,Col2a1,Mpv17l,Sdf2l1,Hcls1,Slc11a2,Cdkn1a,Rps6ka2,Igf2r,Trem2,Xdh,Atp6v0c,Lims2,Aif1,Tnf,Npc1,Pmaip1,Csf1r,Anxa1,Tmem132a,Il6,Casp4,Casp1,Casp8,Htr2b,Bok,Cln8,Rab29,Abl2,Atf3,Fcgr2b,Fa…
GO:0032268	regulation of cellular protein metabolic process	339	2657	4.86e-19	Ccl2,Ccl12,Itgb2,Pdgfb,Acvr1b,Serpinf1,Ccl3,Ern1,Spi1,Plaur,Tgfb1,Calr,Bid,Ndrg2,Ccl24,Cstb,Cd44,Epha2,Itih4,Crlf1,Ccl8,Timp1,Psen2,Sash1,Ncf1,Ctsz,Myh9,Serpinb6a,Cd40,Tnip1,Nos2,Mmp8,Sfrp5,Ccl6,Ccl4,Ccl9,Mknk1,Tnfaip3,Perp,Myb,Vsir,Cpeb4,Havcr2,Ccl7,Slc9a3r1,Grb2,Pik3r5,Serpina3n,Lgmn,Edn1,Ctla2a,Ctla2b,Sema4d,F2rl1,Plk2,Anxa8,Clu,Nkx3-1,Ripk3,Hcls1,Slc11a2,Cdkn1a,Trem2,Fgd2,Xdh,Atp6v0c,C3,Aif1,…	Ccl2,Ccl12,Itgb2,Pdgfb,Acvr1b,Serpinf1,Ccl3,Ern1,Spi1,Plaur,Tgfb1,Calr,Bid,Ndrg2,Ccl24,Cstb,Cd44,Epha2,Itih4,Crlf1,Ccl8,Timp1,Psen2,Sash1,Ncf1,Ctsz,Myh9,Serpinb6a,Cd40,Tnip1,Nos2,Mmp8,Sfrp5,Ccl6,Ccl4,Ccl9,Mknk1,Tnfaip3,Perp,Myb,Vsir,Cpeb4,Havcr2,Ccl7,Slc9a3r1,Grb2,Pik3r5,Serpina3n,Lgmn,Edn1,Ctla2a,Ctla2b,Sema4d,F2rl1,Plk2,Anxa8,Clu,Nkx3-1,Ripk3,Hcls1,Slc11a2,Cdkn1a,Trem2,Fgd2,Xdh,Atp6v0c,C3,Aif1,…
GO:0050867	positive regulation of cell activation	89	339	6.42e-19	Ccl2,Itgb2,Pdgfb,Tgfb1,Il7r,Cd244,Cd83,Lbp,Cd40,Mmp8,Tnfsf13,Myb,Vsir,Havcr2,F2rl1,Runx1,Cdkn1a,Trem2,Aif1,Tnf,Anxa1,Il33,Il6,Capn3,Il1b,Vcam1,Lef1,Pdpn,Fgr,Cd38,Clec4d,Ctsc,Tyrobp,Il4ra,Lamp1,Myd88,Nckap1l,Crlf2,H2-DMa,H2-Ab1,Pnp,Thbs1,Tlr4,H2-Aa,Igfbp2,Runx3,Rltpr,Igf1,Jak3,Tlr6,Wnt5a,Fam49b,Lep,Itgam,Rara,Ptafr,Cd300lb,Nfatc2,Rag1,Fcer1g,Tlr9,Cd86,Mmp14,Il1rl2,Cd74,Cd80,Nlrp3,Bst1,Sirpa,H2-T23…	Ccl2,Itgb2,Pdgfb,Tgfb1,Il7r,Cd244,Cd83,Lbp,Cd40,Mmp8,Tnfsf13,Myb,Vsir,Havcr2,F2rl1,Runx1,Cdkn1a,Trem2,Aif1,Tnf,Anxa1,Il33,Il6,Capn3,Il1b,Vcam1,Lef1,Pdpn,Fgr,Cd38,Clec4d,Ctsc,Tyrobp,Il4ra,Lamp1,Myd88,Nckap1l,Crlf2,H2-DMa,H2-Ab1,Pnp,Thbs1,Tlr4,H2-Aa,Igfbp2,Runx3,Rltpr,Igf1,Jak3,Tlr6,Wnt5a,Fam49b,Lep,Itgam,Rara,Ptafr,Cd300lb,Nfatc2,Rag1,Fcer1g,Tlr9,Cd86,Mmp14,Il1rl2,Cd74,Cd80,Nlrp3,Bst1,Sirpa,H2-T23…
GO:0002521	leukocyte differentiation	92	362	8.78e-19	Spi1,Tgfb1,Il7r,Wisp1,Vav1,Epha2,Psen2,Mertk,Myh9,Tnfaip3,Myb,F2rl1,Ripk3,Pde1b,Trem2,Tnf,Csf1r,Anxa1,Hhex,Il6,Casp8,Abl2,Batf3,Tspan2,Lef1,Tlr2,Tnfsf8,Lfng,Clec4e,Clec4d,Tyrobp,Itm2a,Btk,Anxa2,Trf,Ostm1,H2-DMa,Prex1,Lepr,Rag2,Lyn,Batf,H2-Ab1,Sbno2,Camk4,Plcl2,Gpr97,Jak3,Themis,Gpc3,Junb,Lep,Slamf8,Adam17,Cd8a,Itgam,Ly9,Pirb,Rag1,Bak1,Fcer1g,Plcg2,Il3ra,Dock2,Cd109,Tpd52,Cd74,Mafb,B2m,Dll4,Sox4,C…	Spi1,Tgfb1,Il7r,Wisp1,Vav1,Epha2,Psen2,Mertk,Myh9,Tnfaip3,Myb,F2rl1,Ripk3,Pde1b,Trem2,Tnf,Csf1r,Anxa1,Hhex,Il6,Casp8,Abl2,Batf3,Tspan2,Lef1,Tlr2,Tnfsf8,Lfng,Clec4e,Clec4d,Tyrobp,Itm2a,Btk,Anxa2,Trf,Ostm1,H2-DMa,Prex1,Lepr,Rag2,Lyn,Batf,H2-Ab1,Sbno2,Camk4,Plcl2,Adgrg3,Jak3,Themis,Gpc3,Junb,Lep,Slamf8,Adam17,Cd8a,Itgam,Ly9,Pirb,Rag1,Bak1,Fcer1g,Plcg2,Il3ra,Dock2,Cd109,Tpd52,Cd74,Mafb,B2m,Dll4,Sox4,…
GO:0002250	adaptive immune response	80	280	8.89e-19	Tgfb1,Myo1g,Cd244,Sh2d1a,Mcoln2,Tnfsf13,Havcr2,Alcam,Clec4n,Tnfrsf21,C3,Anxa1,Irf7,Il6,Slc11a1,Fcgr2b,Nras,Lef1,Fcgr1,Rnf19b,Clec4d,Ctsc,Il4ra,Btk,Fgl1,Jam3,Csk,Ctsh,Myd88,Crlf2,C1qc,H2-DMa,Lyn,C1qb,Batf,H2-Ab1,Serpina3g,H2-Aa,Rftn1,Camk4,Lat2,C3ar1,C1qa,Jak3,Themis,C1ra,Adam17,Cd8a,Ly9,C4b,Tec,H2-Eb1,Cfi,Pirb,Rag1,Fcer1g,Icam1,Emr1,Cd86,Il18bp,Cd74,H2-T23,Lilrb4,Pik3cd,Pou2f2,Ptk2b,Slamf7,Nfkb2,…	Tgfb1,Myo1g,Cd244,Sh2d1a,Mcoln2,Tnfsf13,Havcr2,Alcam,Clec4n,Tnfrsf21,C3,Anxa1,Irf7,Il6,Slc11a1,Fcgr2b,Nras,Lef1,Fcgr1,Rnf19b,Clec4d,Ctsc,Il4ra,Btk,Fgl1,Jam3,Csk,Ctsh,Myd88,Crlf2,C1qc,H2-DMa,Lyn,C1qb,Batf,H2-Ab1,Serpina3g,H2-Aa,Rftn1,Camk4,Lat2,C3ar1,C1qa,Jak3,Themis,C1ra,Adam17,Cd8a,Ly9,C4b,Tec,H2-Eb1,Cfi,Pirb,Rag1,Fcer1g,Icam1,Adgre1,Cd86,Il18bp,Cd74,H2-T23,Lilrb4a,Pik3cd,Pou2f2,Ptk2b,Slamf7,Nfk…
GO:0042592	homeostatic process	238	1634	9.72e-19	Ccl2,Cd52,Serpinf1,Ccl3,Ern1,Spi1,Napsa,Tgfb1,Tbxas1,Casq1,Abcb4,Dnase2a,Il7r,Wisp1,Hmox1,Tep1,Elovl1,Oit3,Psen2,Mcoln2,Atp6v0d1,Mertk,Xk,Ctsk,Ctss,Cyba,Cd40,Trpv2,Tnfaip3,Atp2b1,Myb,Txnrd1,Gna13,Slc9a3r1,Npc2,Edn1,Hexb,F2rl1,Cln5,Ripk3,Washc5,Vdr,Col2a1,Hcls1,Slc11a2,Cxcl13,Abcg1,Atp6v0c,Tmem178,Npc1,Pmaip1,Anxa1,Fth1,Rbp4,Il6,Ccr1,Slc11a1,Igfbp5,Htr2b,Bok,Cln8,Abl2,Capn3,Rassf2,Il1b,Il1a,Fabp5,…	Ccl2,Cd52,Serpinf1,Ccl3,Ern1,Spi1,Napsa,Tgfb1,Tbxas1,Casq1,Abcb4,Dnase2a,Il7r,Wisp1,Hmox1,Tep1,Elovl1,Oit3,Psen2,Mcoln2,Atp6v0d1,Mertk,Xk,Ctsk,Ctss,Cyba,Cd40,Trpv2,Tnfaip3,Atp2b1,Myb,Txnrd1,Gna13,Slc9a3r1,Npc2,Edn1,Hexb,F2rl1,Cln5,Ripk3,E430025E21Rik,Vdr,Col2a1,Hcls1,Slc11a2,Cxcl13,Abcg1,Atp6v0c,Tmem178,Npc1,Pmaip1,Anxa1,Fth1,Rbp4,Il6,Ccr1,Slc11a1,Igfbp5,Htr2b,Bok,Cln8,Abl2,Capn3,Rassf2,Il1b,Il1a…
GO:0032675	regulation of interleukin-6 production	59	153	1.15e-18	Lbp,Cyba,Dhx58,Mmp8,Tnfaip3,Havcr2,F2rl1,Trem2,Aif1,Tnf,Il33,Il6,Il1b,Il1a,Il6ra,Tlr2,Hgf,Tnfrsf1a,Tyrobp,Csk,Myd88,Nckap1l,Zc3h12a,Tlr4,Cd300ld,Cd200r1,Nod1,Tlr1,F2r,Tlr7,Tlr6,Wnt5a,Rab7b,Ticam2,Ptafr,Fcer1g,Tlr9,Il1rl2,Cd74,Arrb1,Card9,P2rx7,Sirpa,Cd47,Lgals9,Scimp,Arrb2,Ccr5,Afap1l2,Clec7a,Tlr8,Syk,Stat3,Cd84,Unc93b1,Inpp5d,Prg4,Ptpn6,Gba	Lbp,Cyba,Dhx58,Mmp8,Tnfaip3,Havcr2,F2rl1,Trem2,Aif1,Tnf,Il33,Il6,Il1b,Il1a,Il6ra,Tlr2,Hgf,Tnfrsf1a,Tyrobp,Csk,Myd88,Nckap1l,Zc3h12a,Tlr4,Cd300ld,Cd200r1,Nod1,Tlr1,F2r,Tlr7,Tlr6,Wnt5a,Rab7b,Ticam2,Ptafr,Fcer1g,Tlr9,Il1rl2,Cd74,Arrb1,Card9,P2rx7,Sirpa,Cd47,Lgals9,Scimp,Arrb2,Ccr5,Afap1l2,Clec7a,Tlr8,Syk,Stat3,Cd84,Unc93b1,Inpp5d,Prg4,Ptpn6,Gba
GO:0048870	cell motility	167	971	1.15e-18	Ccl2,Ccl12,Itgb2,Pdgfb,Ccl3,Tgfb1,Lamb1,Myo1g,Ccl24,Cd44,Vav1,Mmp12,Epha2,Saa3,Coro1b,Ccl8,Mcoln2,Mertk,Plxnd1,Lbp,Myh9,Cxcl16,Ccl6,Ccl4,Ccl9,Tnfaip3,Tns3,Sdc1,Ccl7,Sema4d,Hexb,F2rl1,Plau,Loxl2,Lrp12,Cxcl13,Tnf,Anxa1,Gfra1,Ccr1,Htr2b,Sele,Abl2,Itga6,Il1b,Vcam1,Lef1,B4galt1,Pdpn,Sema3c,Hgf,Sema3a,Sema3d,Cxcl5,Cxcl1,Nr2f2,Fgf13,Mmp2,Cx3cl1,Jam3,St14,Itga11,Pik3cb,Nckap1l,Hsd3b7,Prex1,Cyp7b1,Ntrk3,T…	Ccl2,Ccl12,Itgb2,Pdgfb,Ccl3,Tgfb1,Lamb1,Myo1g,Ccl24,Cd44,Vav1,Mmp12,Epha2,Saa3,Coro1b,Ccl8,Mcoln2,Mertk,Plxnd1,Lbp,Myh9,Cxcl16,Ccl6,Ccl4,Ccl9,Tnfaip3,Tns3,Sdc1,Ccl7,Sema4d,Hexb,F2rl1,Plau,Loxl2,Lrp12,Cxcl13,Tnf,Anxa1,Gfra1,Ccr1,Htr2b,Sele,Abl2,Itga6,Il1b,Vcam1,Lef1,B4galt1,Pdpn,Sema3c,Hgf,Sema3a,Sema3d,Cxcl5,Cxcl1,Nr2f2,Fgf13,Mmp2,Cx3cl1,Jam3,St14,Itga11,Pik3cb,Nckap1l,Hsd3b7,Prex1,Cyp7b1,Ntrk3,T…
GO:0002685	regulation of leukocyte migration	70	218	1.25e-18	Ccl2,Ccl12,Ccl3,Tgfb1,Calr,Ccl24,Lbp,Ccl4,Ccl7,Lgmn,Edn1,F2rl1,Ripk3,Cxcl13,Pla2g7,Trem2,Aif1,Anxa1,Il33,Ccr1,Sele,Il1b,Il1a,Tlr2,Padi2,P2rx4,Mpp1,F7,Cx3cl1,Jam3,Myd88,Nckap1l,Plvap,Cmklr1,Camk1d,Lyn,Thbs1,Gpsm3,C3ar1,Cxcr3,Cd200r1,Itga2,Adam10,Cx3cr1,Slc8b1,Wnt5a,Slamf8,Adam17,Ptafr,Cxcl12,Icam1,Mmp14,Abr,Cd74,Rhog,Grem1,Bst1,Itga4,Stk10,Ccl19,Adam8,Cd300a,Lgals9,Ptk2b,Lgals3,Apod,Selp,Pdgfd,C5a…	Ccl2,Ccl12,Ccl3,Tgfb1,Calr,Ccl24,Lbp,Ccl4,Ccl7,Lgmn,Edn1,F2rl1,Ripk3,Cxcl13,Pla2g7,Trem2,Aif1,Anxa1,Il33,Ccr1,Sele,Il1b,Il1a,Tlr2,Padi2,P2rx4,Mpp1,F7,Cx3cl1,Jam3,Myd88,Nckap1l,Plvap,Cmklr1,Camk1d,Lyn,Thbs1,Gpsm3,C3ar1,Cxcr3,Cd200r1,Itga2,Adam10,Cx3cr1,Slc8b1,Wnt5a,Slamf8,Adam17,Ptafr,Cxcl12,Icam1,Mmp14,Abr,Cd74,Rhog,Grem1,Bst1,Itga4,Stk10,Ccl19,Adam8,Cd300a,Lgals9,Ptk2b,Lgals3,Apod,Selp,Pdgfd,C5a…
GO:0006935	chemotaxis	108	487	2.32e-18	Ccl2,Ccl12,Itgb2,Cdh4,Pdgfb,Ccl3,Ccl24,Vav1,Epha2,Saa3,Coro1b,Ccl8,Plxnd1,Lbp,Cxcl16,Ccl6,Ccl4,Ccl9,Ccl7,Evl,Sema4d,Alcam,Cxcl13,Csf1r,Anxa1,Ccr1,Il1b,Vcam1,Lef1,Bmpr1b,Sema3c,Hgf,Sema3a,Sema3d,Cxcl5,Cxcl1,Cyfip1,Cx3cl1,Cmtm3,Nckap1l,Hsd3b7,Cmklr1,Nexn,Prex1,Cyp7b1,Trem1,Egr2,Lrp1,Lgr4,C3ar1,Ch25h,Runx3,Plxnb2,Cxcr3,Nfib,Cxcr4,Egflam,Pik3cg,Cx3cr1,Wnt5a,Slamf8,Itgam,Sema5a,Ptafr,Cxcl12,Epha1,Ear2…	Ccl2,Ccl12,Itgb2,Cdh4,Pdgfb,Ccl3,Ccl24,Vav1,Epha2,Saa3,Coro1b,Ccl8,Plxnd1,Lbp,Cxcl16,Ccl6,Ccl4,Ccl9,Ccl7,Evl,Sema4d,Alcam,Cxcl13,Csf1r,Anxa1,Ccr1,Il1b,Vcam1,Lef1,Bmpr1b,Sema3c,Hgf,Sema3a,Sema3d,Cxcl5,Cxcl1,Cyfip1,Cx3cl1,Cmtm3,Nckap1l,Hsd3b7,Cmklr1,Nexn,Prex1,Cyp7b1,Trem1,Egr2,Lrp1,Lgr4,C3ar1,Ch25h,Runx3,Plxnb2,Cxcr3,Nfib,Cxcr4,Egflam,Pik3cg,Cx3cr1,Wnt5a,Slamf8,Itgam,Sema5a,Ptafr,Cxcl12,Epha1,Ear2…
GO:0048585	negative regulation of response to stimulus	230	1571	2.7e-18	Ccl12,Pdgfb,Serpinf1,Sost,Plaur,Rgs19,Tgfb1,Calr,Il7r,Bid,Ndrg2,Cd44,Hmox1,Mmp12,Epha2,Coro1b,Psen2,Tnfaip8l2,Dhx58,Tnip1,Sfrp5,Cd22,Tnfaip3,Vsir,Havcr2,Slc9a3r1,Lgmn,Aoah,Ctla2a,Sema4d,F2rl1,Plk2,Plau,Clu,Nkx3-1,Irg1,Col2a1,Litaf,Mpv17l,Cxcl13,Xdh,Aif1,Tnf,Anxa1,Lpxn,Il33,Hhex,Gli1,Il6,Ccr1,Casp8,Il1r2,Igfbp5,Htr2b,Bok,Scly,Rgs16,Abl2,Atf3,Fcgr2b,Ccdc3,Rgs4,Grb14,Frzb,Itga6,Rassf2,Il1b,Ptpn1,Dkk…	Ccl12,Pdgfb,Serpinf1,Sost,Plaur,Rgs19,Tgfb1,Calr,Il7r,Bid,Ndrg2,Cd44,Hmox1,Mmp12,Epha2,Coro1b,Psen2,Tnfaip8l2,Dhx58,Tnip1,Sfrp5,Cd22,Tnfaip3,Vsir,Havcr2,Slc9a3r1,Lgmn,Aoah,Ctla2a,Sema4d,F2rl1,Plk2,Plau,Clu,Nkx3-1,Acod1,Col2a1,Litaf,Mpv17l,Cxcl13,Xdh,Aif1,Tnf,Anxa1,Lpxn,Il33,Hhex,Gli1,Il6,Ccr1,Casp8,Il1r2,Igfbp5,Htr2b,Bok,Scly,Rgs16,Abl2,Atf3,Fcgr2b,Ccdc3,Rgs4,Grb14,Frzb,Itga6,Rassf2,Il1b,Ptpn1,Dk…
GO:0001818	negative regulation of cytokine production	75	255	3.49e-18	Tgfb1,Ndrg2,Hmox1,Epha2,Mertk,Cd83,Lbp,Dhx58,Mmp8,Tnfaip3,Atp2b1,Vsir,Havcr2,F2rl1,Irg1,Tnfrsf21,Trem2,Tnf,Anxa1,Il33,Il6,Il1r2,Slc11a1,Fcgr2b,Lef1,Tlr2,Hgf,Tnfrsf9,Gpnmb,Tnfrsf1a,Tyrobp,Btk,Cx3cl1,Csk,Nckap1l,Cmklr1,Zc3h12a,Thbs1,Inhbb,Tlr4,Lgr4,Cd59a,Bst2,Ssc5d,Cd200r1,Fn1,Igf1,Nlrc4,Jak3,Tlr6,Cx3cr1,Ticam2,Rara,Tlr9,Arrb1,Mefv,Nlrp3,Sirpa,Lgals9,Arrb2,Hdac9,Tlr8,Rnf128,Anxa4,Furin,Bcl3,Apod,Cd…	Tgfb1,Ndrg2,Hmox1,Epha2,Mertk,Cd83,Lbp,Dhx58,Mmp8,Tnfaip3,Atp2b1,Vsir,Havcr2,F2rl1,Acod1,Tnfrsf21,Trem2,Tnf,Anxa1,Il33,Il6,Il1r2,Slc11a1,Fcgr2b,Lef1,Tlr2,Hgf,Tnfrsf9,Gpnmb,Tnfrsf1a,Tyrobp,Btk,Cx3cl1,Csk,Nckap1l,Cmklr1,Zc3h12a,Thbs1,Inhbb,Tlr4,Lgr4,Cd59a,Bst2,Ssc5d,Cd200r1,Fn1,Igf1,Nlrc4,Jak3,Tlr6,Cx3cr1,Ticam2,Rara,Tlr9,Arrb1,Mefv,Nlrp3,Sirpa,Lgals9,Arrb2,Hdac9,Tlr8,Rnf128,Anxa4,Furin,Bcl3,Apod,C…
GO:0006928	movement of cell or subcellular component	210	1382	3.53e-18	Actr2,Ccl2,Ccl12,Itgb2,Cdh4,Pdgfb,Ccl3,Tgfb1,Lamb1,Myo1g,Ccl24,Cd44,Vav1,Mmp12,Epha2,Saa3,Coro1b,Ccl8,Mcoln2,Mertk,Plxnd1,Lbp,Myh9,Cxcl16,Ccl6,Ccl4,Ccl9,Tnfaip3,Tns3,Sdc1,Ccl7,Slc9a3r1,Evl,Sema4d,Hexb,F2rl1,Plau,Loxl2,Lrp12,Alcam,Cxcl13,Tnf,Csf1r,Anxa1,Gfra1,Ccr1,Htr2b,Arl8a,Sele,Abl2,Itga6,Il1b,Kif3b,Vcam1,Lef1,Bmpr1b,B4galt1,Pdpn,Sema3c,Hgf,Sema3a,Sema3d,Cxcl5,Cxcl1,Ift81,Cyfip1,Nr2f2,Tub,Fgf13…	Actr2,Ccl2,Ccl12,Itgb2,Cdh4,Pdgfb,Ccl3,Tgfb1,Lamb1,Myo1g,Ccl24,Cd44,Vav1,Mmp12,Epha2,Saa3,Coro1b,Ccl8,Mcoln2,Mertk,Plxnd1,Lbp,Myh9,Cxcl16,Ccl6,Ccl4,Ccl9,Tnfaip3,Tns3,Sdc1,Ccl7,Slc9a3r1,Evl,Sema4d,Hexb,F2rl1,Plau,Loxl2,Lrp12,Alcam,Cxcl13,Tnf,Csf1r,Anxa1,Gfra1,Ccr1,Htr2b,Arl8a,Sele,Abl2,Itga6,Il1b,Kif3b,Vcam1,Lef1,Bmpr1b,B4galt1,Pdpn,Sema3c,Hgf,Sema3a,Sema3d,Cxcl5,Cxcl1,Ift81,Cyfip1,Nr2f2,Tub,Fgf13…
GO:0002237	response to molecule of bacterial origin	87	337	4.06e-18	Ccl2,Ccl12,Ccl3,Tgfb1,Irf5,Lbp,Cd40,Nos2,Cxcl16,Tnfaip3,Havcr2,Edn1,Cd180,Irg1,Litaf,Cxcl13,Trem2,Tnf,Il6,Casp1,Slc11a1,Fcgr2b,Mrc1,Il1b,Il1a,Tlr2,Abca1,Tnfrsf1b,Cxcl5,Cxcl1,Il10ra,Ptgs2,Myd88,Mapkapk3,Zc3h12a,Ptger2,Lyn,Irf8,Sbno2,Tlr4,Ssc5d,Lcn2,Cd14,Tlr1,F2r,Tlr6,Cx3cr1,Wdnml1,Junb,Wnt5a,Ticam2,Fam49b,Adam17,Nr1d1,Rara,Ptafr,Cd300lb,Cxcl2,Fcgr4,Plcg2,Adam9,Tlr9,Scarb1,Cd86,Plscr1,Abr,Il18bp,Cn…	Ccl2,Ccl12,Ccl3,Tgfb1,Irf5,Lbp,Cd40,Nos2,Cxcl16,Tnfaip3,Havcr2,Edn1,Cd180,Acod1,Litaf,Cxcl13,Trem2,Tnf,Il6,Casp1,Slc11a1,Fcgr2b,Mrc1,Il1b,Il1a,Tlr2,Abca1,Tnfrsf1b,Cxcl5,Cxcl1,Il10ra,Ptgs2,Myd88,Mapkapk3,Zc3h12a,Ptger2,Lyn,Irf8,Sbno2,Tlr4,Ssc5d,Lcn2,Cd14,Tlr1,F2r,Tlr6,Cx3cr1,Wfdc21,Junb,Wnt5a,Ticam2,Fam49b,Adam17,Nr1d1,Rara,Ptafr,Cd300lb,Cxcl2,Fcgr4,Plcg2,Adam9,Tlr9,Scarb1,Cd86,Plscr1,Abr,Il18bp,C…
GO:0022610	biological adhesion	140	751	4.23e-18	Itgb2,Cdh4,Lamb1,Bcam,Myo1g,Cd33,Cd44,Wisp1,Pvrl4,Epha2,Mertk,Myh9,Vmp1,Tnip1,Cd22,Perp,Sema4d,Parvb,Alcam,Emilin2,Lims2,Tnf,Lpxn,Pkp1,Sele,Abl2,Itga8,Itga6,Siglec1,Il1b,Wisp2,Vcam1,Lef1,B4galt1,Pdpn,Ibsp,Sparcl1,Gpnmb,Olr1,Mfge8,Acan,Itgax,Sfrp1,Cx3cl1,Jam3,Mcam,Itga11,Nt5e,Pik3cb,Lgals3bp,Ninj1,Cdh6,Nexn,Fermt3,Rap2b,Tnn,Micall2,Npnt,Cldn22,Ptk7,Ubash3b,Hpse,Thbs1,Prkx,Stab1,Atp1b2,Fzd4,Sned1,P…	Itgb2,Cdh4,Lamb1,Bcam,Myo1g,Cd33,Cd44,Wisp1,Nectin4,Epha2,Mertk,Myh9,Vmp1,Tnip1,Cd22,Perp,Sema4d,Parvb,Alcam,Emilin2,Lims2,Tnf,Lpxn,Pkp1,Sele,Abl2,Itga8,Itga6,Siglec1,Il1b,Wisp2,Vcam1,Lef1,B4galt1,Pdpn,Ibsp,Sparcl1,Gpnmb,Olr1,Mfge8,Acan,Itgax,Sfrp1,Cx3cl1,Jam3,Mcam,Itga11,Nt5e,Pik3cb,Lgals3bp,Ninj1,Cdh6,Nexn,Fermt3,Rap2b,Tnn,Micall2,Npnt,Cldn22,Ptk7,Ubash3b,Hpse,Thbs1,Prkx,Stab1,Atp1b2,Fzd4,Sned1…
GO:0043067	regulation of programmed cell death	223	1510	4.27e-18	Ccl12,Ccl3,Plaur,Tgfb1,Hck,Il7r,Irf5,Bid,Cd44,Hmox1,Crlf1,Timp1,Psen2,Tnfaip8l2,Mertk,Ctsz,Cd40,Ywhah,Nrbp2,Tnfaip3,Cpeb4,Slc9a3r1,Prkch,Lgmn,Edn1,Plk2,Clu,Nkx3-1,Ripk3,Fam134b,Vdr,Col2a1,Mpv17l,Sdf2l1,Hcls1,Slc11a2,Cdkn1a,Rps6ka2,Igf2r,Trem2,Xdh,Atp6v0c,Lims2,Aif1,Tnf,Pmaip1,Csf1r,Anxa1,Tmem132a,Il6,Casp4,Casp1,Casp8,Htr2b,Bok,Cln8,Abl2,Atf3,Fcgr2b,Fam129b,Gsn,Frzb,Itga6,Capn3,Ltk,Siglec1,Rassf2…	Ccl12,Ccl3,Plaur,Tgfb1,Hck,Il7r,Irf5,Bid,Cd44,Hmox1,Crlf1,Timp1,Psen2,Tnfaip8l2,Mertk,Ctsz,Cd40,Ywhah,Nrbp2,Tnfaip3,Cpeb4,Slc9a3r1,Prkch,Lgmn,Edn1,Plk2,Clu,Nkx3-1,Ripk3,Fam134b,Vdr,Col2a1,Mpv17l,Sdf2l1,Hcls1,Slc11a2,Cdkn1a,Rps6ka2,Igf2r,Trem2,Xdh,Atp6v0c,Lims2,Aif1,Tnf,Pmaip1,Csf1r,Anxa1,Tmem132a,Il6,Casp4,Casp1,Casp8,Htr2b,Bok,Cln8,Abl2,Atf3,Fcgr2b,Fam129b,Gsn,Frzb,Itga6,Capn3,Ltk,Siglec1,Rassf2…
GO:0051336	regulation of hydrolase activity	188	1184	7.01e-18	Ccl2,Ccl12,Gm2a,Serpinf1,Ccl3,Plaur,Bid,Ccl24,Cstb,Cd44,Vav1,Epha2,Itih4,Ccl8,Timp1,Plxnd1,Serpinb6a,Cd40,Ccl6,Ccl4,Ccl9,Perp,Vsir,Gna13,Ccl7,Adap2,Serpina3n,Lgmn,Gpr137b,Ctla2b,Sema4d,F2rl1,Anxa8,Nkx3-1,Ripk3,Arhgap31,Slc11a2,Cxcl13,Xdh,C3,Tnf,Pmaip1,Anxa1,Rin1,Arhgap19,Il6,Casp1,Casp8,Htr2b,Bok,Rgs16,Sele,Abl2,Rgs4,Gsn,Itga6,Spint1,Lef1,F3,Tpm2,Hgf,Oasl2,Arhgdib,Dmpk,Ctsc,Rgs10,Cx3cl1,Anxa2,Cts…	Ccl2,Ccl12,Gm2a,Serpinf1,Ccl3,Plaur,Bid,Ccl24,Cstb,Cd44,Vav1,Epha2,Itih4,Ccl8,Timp1,Plxnd1,Serpinb6a,Cd40,Ccl6,Ccl4,Ccl9,Perp,Vsir,Gna13,Ccl7,Adap2,Serpina3n,Lgmn,Gpr137b,Ctla2b,Sema4d,F2rl1,Anxa8,Nkx3-1,Ripk3,Arhgap31,Slc11a2,Cxcl13,Xdh,C3,Tnf,Pmaip1,Anxa1,Rin1,Arhgap19,Il6,Casp1,Casp8,Htr2b,Bok,Rgs16,Sele,Abl2,Rgs4,Gsn,Itga6,Spint1,Lef1,F3,Tpm2,Hgf,Oasl2,Arhgdib,Dmpk,Ctsc,Rgs10,Cx3cl1,Anxa2,Cts…
GO:0051050	positive regulation of transport	170	1020	7.52e-18	Ccl2,Ccl12,Itgb2,Pdgfb,Ccl3,Tgfb1,Casq1,Cyp4f18,Abcb4,Calr,Stx1a,Tmem110,Mertk,Mmp13,Ctss,Lbp,Stac2,Cyba,Trpv2,Ccl4,Atp2b1,Sdc1,Slc9a3r1,Edn1,F2rl1,Clu,Nkx3-1,Hcls1,Mylk,Runx1,Clec4n,Trem2,Abcg1,C3,Tnf,Pmaip1,Anxa1,Il33,Rbp4,Il6,Ccr1,Casp1,Slc11a1,Htr2b,Bok,Rab29,Sele,Fcgr2b,Capn3,Il1b,Il1a,Tlr2,Fcgr1,Sdcbp,Abca1,Fgr,Cd38,Cxcl1,P2rx4,Itpr1,Clec4e,Tnfrsf1a,Mfge8,Il4ra,Tub,Acsl4,Lamp1,Cx3cl1,Anxa2,…	Ccl2,Ccl12,Itgb2,Pdgfb,Ccl3,Tgfb1,Casq1,Cyp4f18,Abcb4,Calr,Stx1a,Tmem110,Mertk,Mmp13,Ctss,Lbp,Stac2,Cyba,Trpv2,Ccl4,Atp2b1,Sdc1,Slc9a3r1,Edn1,F2rl1,Clu,Nkx3-1,Hcls1,Mylk,Runx1,Clec4n,Trem2,Abcg1,C3,Tnf,Pmaip1,Anxa1,Il33,Rbp4,Il6,Ccr1,Casp1,Slc11a1,Htr2b,Bok,Rab29,Sele,Fcgr2b,Capn3,Il1b,Il1a,Tlr2,Fcgr1,Sdcbp,Abca1,Fgr,Cd38,Cxcl1,P2rx4,Itpr1,Clec4e,Tnfrsf1a,Mfge8,Il4ra,Tub,Acsl4,Lamp1,Cx3cl1,Anxa2,…
GO:0071216	cellular response to biotic stimulus	69	221	7.69e-18	Ccl2,Ccl12,Ccl3,Tgfb1,Bid,Lbp,Cd40,Nos2,Cxcl16,Tnfaip3,Havcr2,Cd180,Irg1,Litaf,Cxcl13,Trem2,Tnf,Il6,Casp1,Fcgr2b,Mrc1,Il1b,Il1a,Tlr2,Abca1,Tnfrsf1b,Cxcl5,Cxcl1,Btk,Myd88,Zc3h12a,Lyn,Irf8,Sbno2,Tlr4,Lcn2,Cd14,Tlr1,Tlr6,Cx3cr1,Wnt5a,Ticam2,Fam49b,Nr1d1,Rara,Ptafr,Cd300lb,Cxcl2,Fcgr4,Adam9,Tlr9,Scarb1,Cd86,Plscr1,Cd80,Nlrp3,Sirpa,B2m,Ass1,Lilrb4,Scimp,Cd68,Bcl2l11,Nr1h3,Ccr5,Clec7a,Syk,Mef2c,Gfi1	Ccl2,Ccl12,Ccl3,Tgfb1,Bid,Lbp,Cd40,Nos2,Cxcl16,Tnfaip3,Havcr2,Cd180,Acod1,Litaf,Cxcl13,Trem2,Tnf,Il6,Casp1,Fcgr2b,Mrc1,Il1b,Il1a,Tlr2,Abca1,Tnfrsf1b,Cxcl5,Cxcl1,Btk,Myd88,Zc3h12a,Lyn,Irf8,Sbno2,Tlr4,Lcn2,Cd14,Tlr1,Tlr6,Cx3cr1,Wnt5a,Ticam2,Fam49b,Nr1d1,Rara,Ptafr,Cd300lb,Cxcl2,Fcgr4,Adam9,Tlr9,Scarb1,Cd86,Plscr1,Cd80,Nlrp3,Sirpa,B2m,Ass1,Lilrb4a,Scimp,Cd68,Bcl2l11,Nr1h3,Ccr5,Clec7a,Syk,Mef2c,Gfi1
GO:0031401	positive regulation of protein modification process	194	1243	8.69e-18	Ccl2,Ccl12,Pdgfb,Acvr1b,Ccl3,Ern1,Plaur,Tgfb1,Ccl24,Cd44,Crlf1,Ccl8,Sash1,Ncf1,Cd40,Tnip1,Mmp8,Ccl6,Ccl4,Ccl9,Myb,Havcr2,Ccl7,Pik3r5,Edn1,Sema4d,F2rl1,Clu,Nkx3-1,Ripk3,Hcls1,Cdkn1a,Trem2,Fgd2,Xdh,Atp6v0c,C3,Aif1,Tnf,Csf1r,Map4k2,Gfra1,Il6,Ccr1,Slc11a1,Htr2b,Abl2,Fcgr2b,Ehd4,Rassf2,Il1b,Il1a,Ptpn1,Il6ra,Tlr2,Pdgfc,Fcgr1,Sdcbp,Txn1,Glipr2,Prkaa2,Hgf,Gpnmb,Gdf3,Tnfrsf1a,Mst4,Fgf13,Rbpms,Cx3cl1,Anxa2…	Ccl2,Ccl12,Pdgfb,Acvr1b,Ccl3,Ern1,Plaur,Tgfb1,Ccl24,Cd44,Crlf1,Ccl8,Sash1,Ncf1,Cd40,Tnip1,Mmp8,Ccl6,Ccl4,Ccl9,Myb,Havcr2,Ccl7,Pik3r5,Edn1,Sema4d,F2rl1,Clu,Nkx3-1,Ripk3,Hcls1,Cdkn1a,Trem2,Fgd2,Xdh,Atp6v0c,C3,Aif1,Tnf,Csf1r,Map4k2,Gfra1,Il6,Ccr1,Slc11a1,Htr2b,Abl2,Fcgr2b,Ehd4,Rassf2,Il1b,Il1a,Ptpn1,Il6ra,Tlr2,Pdgfc,Fcgr1,Sdcbp,Txn1,Glipr2,Prkaa2,Hgf,Gpnmb,Gdf3,Tnfrsf1a,Stk26,Fgf13,Rbpms,Cx3cl1,Anxa…
GO:0007155	cell adhesion	138	744	1.13e-17	Itgb2,Cdh4,Lamb1,Bcam,Myo1g,Cd33,Cd44,Wisp1,Pvrl4,Epha2,Mertk,Myh9,Vmp1,Tnip1,Cd22,Perp,Sema4d,Parvb,Alcam,Emilin2,Lims2,Tnf,Lpxn,Pkp1,Sele,Abl2,Itga8,Itga6,Siglec1,Il1b,Wisp2,Vcam1,Lef1,B4galt1,Pdpn,Ibsp,Sparcl1,Gpnmb,Olr1,Mfge8,Acan,Itgax,Sfrp1,Cx3cl1,Jam3,Mcam,Itga11,Nt5e,Pik3cb,Lgals3bp,Ninj1,Cdh6,Nexn,Fermt3,Rap2b,Tnn,Micall2,Npnt,Cldn22,Ptk7,Ubash3b,Hpse,Thbs1,Prkx,Stab1,Atp1b2,Fzd4,Sned1,P…	Itgb2,Cdh4,Lamb1,Bcam,Myo1g,Cd33,Cd44,Wisp1,Nectin4,Epha2,Mertk,Myh9,Vmp1,Tnip1,Cd22,Perp,Sema4d,Parvb,Alcam,Emilin2,Lims2,Tnf,Lpxn,Pkp1,Sele,Abl2,Itga8,Itga6,Siglec1,Il1b,Wisp2,Vcam1,Lef1,B4galt1,Pdpn,Ibsp,Sparcl1,Gpnmb,Olr1,Mfge8,Acan,Itgax,Sfrp1,Cx3cl1,Jam3,Mcam,Itga11,Nt5e,Pik3cb,Lgals3bp,Ninj1,Cdh6,Nexn,Fermt3,Rap2b,Tnn,Micall2,Npnt,Cldn22,Ptk7,Ubash3b,Hpse,Thbs1,Prkx,Stab1,Atp1b2,Fzd4,Sned1…
GO:0046649	lymphocyte activation	96	410	1.31e-17	Itgb2,Spi1,Tgfb1,Il7r,Cd244,Cd44,Vav1,Psen2,Apbb1ip,Mertk,Myh9,Cd40,Cd22,Tnfaip3,Myb,Cd180,F2rl1,Ripk3,Anxa1,Hhex,Il6,Slc11a1,Rab29,Abl2,Lef1,Tnfsf8,Ctps,Lfng,Clec4e,Clec4d,Was,Itm2a,Btk,H2-DMa,Prex1,Lepr,Rag2,Batf,H2-Ab1,Tlr4,Plcl2,Lat2,Gpr97,Cxcr4,Blnk,Jak3,Themis,Cd48,Lep,Slamf8,Adam17,Cd8a,Itgam,Ly9,Cxcl12,Skap2,Rag1,Bak1,Fcer1g,Plcg2,Icam1,Cd86,Dock2,Tpd52,Cd74,Mafb,P2rx7,B2m,Dll4,H2-T23,Sox…	Itgb2,Spi1,Tgfb1,Il7r,Cd244,Cd44,Vav1,Psen2,Apbb1ip,Mertk,Myh9,Cd40,Cd22,Tnfaip3,Myb,Cd180,F2rl1,Ripk3,Anxa1,Hhex,Il6,Slc11a1,Rab29,Abl2,Lef1,Tnfsf8,Ctps,Lfng,Clec4e,Clec4d,Was,Itm2a,Btk,H2-DMa,Prex1,Lepr,Rag2,Batf,H2-Ab1,Tlr4,Plcl2,Lat2,Adgrg3,Cxcr4,Blnk,Jak3,Themis,Cd48,Lep,Slamf8,Adam17,Cd8a,Itgam,Ly9,Cxcl12,Skap2,Rag1,Bak1,Fcer1g,Plcg2,Icam1,Cd86,Dock2,Tpd52,Cd74,Mafb,P2rx7,B2m,Dll4,H2-T23,So…
GO:0045785	positive regulation of cell adhesion	98	425	1.32e-17	Ccl2,Itgb2,Plaur,Tgfb1,Calr,Il7r,Cd244,Cd44,Vav1,Apbb1ip,Cd83,Myb,Vsir,Havcr2,Runx1,Cxcl13,Lims2,Aif1,Tnf,Anxa1,Pcsk5,Il6,Sele,Itga6,Il1b,Vcam1,Lef1,Pdpn,Ibsp,Il4ra,Cx3cl1,Nckap1l,Ninj1,H2-DMa,Prex1,Npnt,H2-Ab1,Pnp,Thbs1,H2-Aa,Igfbp2,Fbln2,Runx3,Rltpr,Itga2,Fn1,Egflam,Igf1,Jak3,Ecm2,Wnt5a,Fam49b,Lep,Lif,Stx3,Rock1,Rara,Ptafr,Cxcl12,Epha1,Rag1,Dab2,Adam9,Icam1,Col8a1,Cd86,Piezo1,Il1rl2,Cd74,Cd80,N…	Ccl2,Itgb2,Plaur,Tgfb1,Calr,Il7r,Cd244,Cd44,Vav1,Apbb1ip,Cd83,Myb,Vsir,Havcr2,Runx1,Cxcl13,Lims2,Aif1,Tnf,Anxa1,Pcsk5,Il6,Sele,Itga6,Il1b,Vcam1,Lef1,Pdpn,Ibsp,Il4ra,Cx3cl1,Nckap1l,Ninj1,H2-DMa,Prex1,Npnt,H2-Ab1,Pnp,Thbs1,H2-Aa,Igfbp2,Fbln2,Runx3,Rltpr,Itga2,Fn1,Egflam,Igf1,Jak3,Ecm2,Wnt5a,Fam49b,Lep,Lif,Stx3,Rock1,Rara,Ptafr,Cxcl12,Epha1,Rag1,Dab2,Adam9,Icam1,Col8a1,Cd86,Piezo1,Il1rl2,Cd74,Cd80,N…
GO:0035295	tube development	162	961	2.25e-17	Ccl2,Ccl12,Pdgfb,Spi1,Tgfb1,Angptl2,Plod3,Cd44,Hmox1,Epha2,Crlf1,Elk3,Psen2,Plxnd1,Ctsz,Myh9,Sfrp5,Myb,Tns3,Sdc1,Gna13,Vash1,Edn1,Thrb,Plau,Nkx3-1,Loxl2,Vdr,Col2a1,Mylk,Cdkn1a,Tnf,Pcsk5,Hhex,Rbp4,Sat1,Mmp19,Gli1,Casp8,Igfbp5,Angptl1,Abl2,Spint1,Smad9,Lef1,Pdgfc,B4galt1,Pdpn,Sema3c,Foxp2,Nr2f2,Mfge8,Atp6ap2,Sfrp1,Asah1,Mmp2,Cx3cl1,Jam3,St14,Mcam,Myo1e,Anxa2,Ctsh,Pik3cb,Ptgs2,Bmpr1a,Tie1,Zc3h12a,Le…	Ccl2,Ccl12,Pdgfb,Spi1,Tgfb1,Angptl2,Plod3,Cd44,Hmox1,Epha2,Crlf1,Elk3,Psen2,Plxnd1,Ctsz,Myh9,Sfrp5,Myb,Tns3,Sdc1,Gna13,Vash1,Edn1,Thrb,Plau,Nkx3-1,Loxl2,Vdr,Col2a1,Mylk,Cdkn1a,Tnf,Pcsk5,Hhex,Rbp4,Sat1,Mmp19,Gli1,Casp8,Igfbp5,Angptl1,Abl2,Spint1,Smad9,Lef1,Pdgfc,B4galt1,Pdpn,Sema3c,Foxp2,Nr2f2,Mfge8,Atp6ap2,Sfrp1,Asah1,Mmp2,Cx3cl1,Jam3,St14,Mcam,Myo1e,Anxa2,Ctsh,Pik3cb,Ptgs2,Bmpr1a,Tie1,Zc3h12a,Le…
GO:0006909	phagocytosis	55	144	2.96e-17	Itgb2,Hck,Myo1g,Vav1,Mertk,Lbp,Myh9,Washc5,Trem2,Aif1,Anxa1,Msr1,Slc11a1,Abl2,Fcgr2b,Gsn,Fcgr1,Abca1,Tyrobp,Mfge8,Tub,Rab20,Myd88,Lepr,Irf8,Lrp1,Thbs1,Tlr4,P2ry6,Rab7b,Ticam2,Pld4,Lep,Itgam,Rara,Elmo1,Gulp1,Fcer1g,Cln3,Scarb1,Ncf4,Rhog,P2rx7,Sirpa,Cd47,Pip5k1c,Myo7a,Nr1h3,Clec7a,Arhgap25,Treml4,Fcgr3,Ccr2,Bin2,Ncf2	Itgb2,Hck,Myo1g,Vav1,Mertk,Lbp,Myh9,E430025E21Rik,Trem2,Aif1,Anxa1,Msr1,Slc11a1,Abl2,Fcgr2b,Gsn,Fcgr1,Abca1,Tyrobp,Mfge8,Tub,Rab20,Myd88,Lepr,Irf8,Lrp1,Thbs1,Tlr4,P2ry6,Rab7b,Ticam2,Pld4,Lep,Itgam,Rara,Elmo1,Gulp1,Fcer1g,Cln3,Scarb1,Ncf4,Rhog,P2rx7,Sirpa,Cd47,Pip5k1c,Myo7a,Nr1h3,Clec7a,Arhgap25,Treml4,Fcgr3,Ccr2,Bin2,Ncf2
GO:0019221	cytokine-mediated signaling pathway	79	295	3.4e-17	Ccl2,Ccl12,Pdgfb,Ccl3,Spi1,Il7r,Irf5,Ccl24,Cd44,Crlf1,Ccl8,Ccl6,Ccl4,Ccl9,Ccl7,Osmr,Il10rb,Cxcl13,Tnf,Csf1r,Il33,Ifitm1,Ifitm3,Irf7,Il6,Ccr1,Il1r2,Gfra4,Il1b,Il1a,Il6ra,F3,Tnfrsf1b,Cxcl5,Cxcl1,Tnfrsf1a,Il4ra,Il13ra1,Cx3cl1,Il10ra,Myd88,Plvap,Crlf2,Lepr,Fzd4,Cxcr3,Cxcr4,Jak3,Oas2,Cx3cr1,Lep,Cxcl12,Irak4,Osm,Cxcl2,Csf2ra,Pirb,Fcer1g,Dok1,Il3ra,Il1rl2,Csf2rb,Csf2rb2,Cd74,Ccl19,Csf3r,Card14,Cd300lf,P…	Ccl2,Ccl12,Pdgfb,Ccl3,Spi1,Il7r,Irf5,Ccl24,Cd44,Crlf1,Ccl8,Ccl6,Ccl4,Ccl9,Ccl7,Osmr,Il10rb,Cxcl13,Tnf,Csf1r,Il33,Ifitm1,Ifitm3,Irf7,Il6,Ccr1,Il1r2,Gfra4,Il1b,Il1a,Il6ra,F3,Tnfrsf1b,Cxcl5,Cxcl1,Tnfrsf1a,Il4ra,Il13ra1,Cx3cl1,Il10ra,Myd88,Plvap,Crlf2,Lepr,Fzd4,Cxcr3,Cxcr4,Jak3,Oas2,Cx3cr1,Lep,Cxcl12,Irak4,Osm,Cxcl2,Csf2ra,Pirb,Fcer1g,Dok1,Il3ra,Il1rl2,Csf2rb,Csf2rb2,Cd74,Ccl19,Csf3r,Card14,Cd300lf,P…
GO:0002696	positive regulation of leukocyte activation	83	324	4.14e-17	Ccl2,Itgb2,Tgfb1,Il7r,Cd244,Cd83,Lbp,Cd40,Mmp8,Tnfsf13,Myb,Vsir,Havcr2,F2rl1,Runx1,Cdkn1a,Trem2,Aif1,Tnf,Anxa1,Il33,Il6,Il1b,Vcam1,Lef1,Fgr,Cd38,Clec4d,Ctsc,Tyrobp,Il4ra,Lamp1,Myd88,Nckap1l,Crlf2,H2-DMa,H2-Ab1,Pnp,Thbs1,Tlr4,H2-Aa,Igfbp2,Runx3,Rltpr,Igf1,Jak3,Tlr6,Wnt5a,Fam49b,Lep,Itgam,Rara,Ptafr,Cd300lb,Nfatc2,Rag1,Fcer1g,Tlr9,Cd86,Mmp14,Il1rl2,Cd74,Cd80,Nlrp3,Bst1,Sirpa,H2-T23,Cd47,Sox4,Ccl19,…	Ccl2,Itgb2,Tgfb1,Il7r,Cd244,Cd83,Lbp,Cd40,Mmp8,Tnfsf13,Myb,Vsir,Havcr2,F2rl1,Runx1,Cdkn1a,Trem2,Aif1,Tnf,Anxa1,Il33,Il6,Il1b,Vcam1,Lef1,Fgr,Cd38,Clec4d,Ctsc,Tyrobp,Il4ra,Lamp1,Myd88,Nckap1l,Crlf2,H2-DMa,H2-Ab1,Pnp,Thbs1,Tlr4,H2-Aa,Igfbp2,Runx3,Rltpr,Igf1,Jak3,Tlr6,Wnt5a,Fam49b,Lep,Itgam,Rara,Ptafr,Cd300lb,Nfatc2,Rag1,Fcer1g,Tlr9,Cd86,Mmp14,Il1rl2,Cd74,Cd80,Nlrp3,Bst1,Sirpa,H2-T23,Cd47,Sox4,Ccl19,…
GO:0051128	regulation of cellular component organization	310	2438	5.19e-17	Actr2,Cdh4,Pdgfb,Acvr1b,Serpinf1,Sost,Spi1,Plaur,Tgfb1,Hck,Abcb4,Calr,Bid,Ccl24,Crabp2,Cd44,Wisp1,Stx1a,Epha2,Pip4k2a,Neu1,Coro1b,Ccl8,Psen2,Xk,Plxnd1,Lbp,Ctsz,Myh9,Cyba,Trpv2,Cxcl16,Ywhah,Cd22,Myb,Sdc1,Grb2,Prkch,Evl,Edn1,Sema4d,F2rl1,Plk2,Clu,Washc5,Cep97,Mpv17l,Hcls1,Cdkn1a,Cxcl13,Rps6ka2,Trem2,C3,H2-K1,Tnf,Diap1,Pmaip1,Csf1r,Anxa1,Pcsk5,Efhc2,Baiap2,Nptx1,Il6,Igfbp5,Bok,Rab17,Rab29,Sele,Abl2,…	Actr2,Cdh4,Pdgfb,Acvr1b,Serpinf1,Sost,Spi1,Plaur,Tgfb1,Hck,Abcb4,Calr,Bid,Ccl24,Crabp2,Cd44,Wisp1,Stx1a,Epha2,Pip4k2a,Neu1,Coro1b,Ccl8,Psen2,Xk,Plxnd1,Lbp,Ctsz,Myh9,Cyba,Trpv2,Cxcl16,Ywhah,Cd22,Myb,Sdc1,Grb2,Prkch,Evl,Edn1,Sema4d,F2rl1,Plk2,Clu,E430025E21Rik,Cep97,Mpv17l,Hcls1,Cdkn1a,Cxcl13,Rps6ka2,Trem2,C3,H2-K1,Tnf,Diaph1,Pmaip1,Csf1r,Anxa1,Pcsk5,Efhc2,Baiap2,Nptx1,Il6,Igfbp5,Bok,Rab17,Rab29,Se…
GO:0002274	myeloid leukocyte activation	52	130	5.55e-17	Ccl3,Spi1,Tgfb1,Cd244,Lbp,Havcr2,F2rl1,Clu,Trem2,Aif1,Tnf,Il33,Casp1,Slc11a1,Batf3,Tlr2,Cxcl5,Tyrobp,Btk,Cx3cl1,Lyn,Batf,Sbno2,Tlr4,Tmem106a,Grn,Camk4,Lat2,C1qa,Tlr1,Tlr7,Tlr6,Adam10,Cx3cr1,Cd48,Itgam,Pi4k2a,Pirb,Fcgr4,Fcer1g,Adam9,Tlr9,Milr1,Myo1f,Dock2,Slc7a2,Cd300a,Tlr8,Syk,Stxbp2,C5ar1,Fcgr3	Ccl3,Spi1,Tgfb1,Cd244,Lbp,Havcr2,F2rl1,Clu,Trem2,Aif1,Tnf,Il33,Casp1,Slc11a1,Batf3,Tlr2,Cxcl5,Tyrobp,Btk,Cx3cl1,Lyn,Batf,Sbno2,Tlr4,Tmem106a,Grn,Camk4,Lat2,C1qa,Tlr1,Tlr7,Tlr6,Adam10,Cx3cr1,Cd48,Itgam,Pi4k2a,Pirb,Fcgr4,Fcer1g,Adam9,Tlr9,Milr1,Myo1f,Dock2,Slc7a2,Cd300a,Tlr8,Syk,Stxbp2,C5ar1,Fcgr3
GO:0045597	positive regulation of cell differentiation	176	1103	7.35e-17	Actr2,Cdh4,Acvr1b,Serpinf1,Ccl3,Col1a1,Tgfb1,Calr,Il7r,Crabp2,Wisp1,Neu1,Clic1,Ccl8,Plxnd1,Cd83,Trpv2,Myb,Vsir,Prkch,Edn1,Sema4d,Thrb,Clu,Loxl2,Washc5,Vdr,Hcls1,Runx1,Trem2,Lims2,Tnf,Csf1r,Anxa1,Msr1,Baiap2,Ifitm1,Il6,Ccr1,Casp8,Abl2,Ccdc3,Frzb,Itga6,Ltk,Spint1,Il1b,Smad9,Lef1,Tlr2,Sdcbp,Bmpr1b,Glipr2,Pdpn,Tnfrsf1b,Sema3c,Hgf,Sema3a,Smarcd3,Cxcl5,P2rx4,Itpr1,Gdf3,Cyfip1,Tyrobp,Il4ra,Sfrp1,Cx3cl1,…	Actr2,Cdh4,Acvr1b,Serpinf1,Ccl3,Col1a1,Tgfb1,Calr,Il7r,Crabp2,Wisp1,Neu1,Clic1,Ccl8,Plxnd1,Cd83,Trpv2,Myb,Vsir,Prkch,Edn1,Sema4d,Thrb,Clu,Loxl2,E430025E21Rik,Vdr,Hcls1,Runx1,Trem2,Lims2,Tnf,Csf1r,Anxa1,Msr1,Baiap2,Ifitm1,Il6,Ccr1,Casp8,Abl2,Ccdc3,Frzb,Itga6,Ltk,Spint1,Il1b,Smad9,Lef1,Tlr2,Sdcbp,Bmpr1b,Glipr2,Pdpn,Tnfrsf1b,Sema3c,Hgf,Sema3a,Smarcd3,Cxcl5,P2rx4,Itpr1,Gdf3,Cyfip1,Tyrobp,Il4ra,Sfrp1,…
GO:0022008	neurogenesis	246	1784	8.55e-17	Actr2,Ccl2,Ccl12,Cdh4,Pdgfb,Serpinf1,Ccl3,Tgfb1,Lamb1,Rnd1,Calr,Crabp2,Cd44,Epha2,Neu1,Xk,Plxnd1,Ctsz,Trpv2,Ywhah,Nrbp2,Dnmt3a,Slc9a3r1,Prkch,Evl,Sema4d,Hexb,Plk2,Thrb,Clu,Cln5,Lrp12,Washc5,Alcam,Hcls1,Runx1,Slc11a2,Tnfrsf21,Trem2,C3,H2-K1,Tnf,Diap1,Csf1r,Anxa1,Il33,Efhc2,Gfra1,Hexa,Baiap2,Nptx1,Il6,Efhd1,Bok,Rab17,Cln8,Rab29,Abl2,Fcgr2b,Gsn,Itga6,Ltk,Spint1,Il1b,Bche,Tspan2,Vcam1,Lef1,Tlr2,Bmpr1…	Actr2,Ccl2,Ccl12,Cdh4,Pdgfb,Serpinf1,Ccl3,Tgfb1,Lamb1,Rnd1,Calr,Crabp2,Cd44,Epha2,Neu1,Xk,Plxnd1,Ctsz,Trpv2,Ywhah,Nrbp2,Dnmt3a,Slc9a3r1,Prkch,Evl,Sema4d,Hexb,Plk2,Thrb,Clu,Cln5,Lrp12,E430025E21Rik,Alcam,Hcls1,Runx1,Slc11a2,Tnfrsf21,Trem2,C3,H2-K1,Tnf,Diaph1,Csf1r,Anxa1,Il33,Efhc2,Gfra1,Hexa,Baiap2,Nptx1,Il6,Efhd1,Bok,Rab17,Cln8,Rab29,Abl2,Fcgr2b,Gsn,Itga6,Ltk,Spint1,Il1b,Bche,Tspan2,Vcam1,Lef1,Tl…
GO:0042981	regulation of apoptotic process	216	1486	8.55e-17	Ccl12,Ccl3,Plaur,Tgfb1,Hck,Il7r,Irf5,Bid,Cd44,Hmox1,Crlf1,Timp1,Psen2,Tnfaip8l2,Mertk,Ctsz,Cd40,Ywhah,Nrbp2,Tnfaip3,Cpeb4,Slc9a3r1,Prkch,Lgmn,Edn1,Plk2,Clu,Nkx3-1,Ripk3,Fam134b,Vdr,Col2a1,Mpv17l,Sdf2l1,Hcls1,Slc11a2,Cdkn1a,Rps6ka2,Igf2r,Trem2,Xdh,Lims2,Aif1,Tnf,Pmaip1,Csf1r,Anxa1,Il6,Casp4,Casp1,Casp8,Htr2b,Bok,Cln8,Abl2,Atf3,Fcgr2b,Fam129b,Gsn,Frzb,Itga6,Capn3,Ltk,Siglec1,Rassf2,Il1b,Ptpn1,Lef1,…	Ccl12,Ccl3,Plaur,Tgfb1,Hck,Il7r,Irf5,Bid,Cd44,Hmox1,Crlf1,Timp1,Psen2,Tnfaip8l2,Mertk,Ctsz,Cd40,Ywhah,Nrbp2,Tnfaip3,Cpeb4,Slc9a3r1,Prkch,Lgmn,Edn1,Plk2,Clu,Nkx3-1,Ripk3,Fam134b,Vdr,Col2a1,Mpv17l,Sdf2l1,Hcls1,Slc11a2,Cdkn1a,Rps6ka2,Igf2r,Trem2,Xdh,Lims2,Aif1,Tnf,Pmaip1,Csf1r,Anxa1,Il6,Casp4,Casp1,Casp8,Htr2b,Bok,Cln8,Abl2,Atf3,Fcgr2b,Fam129b,Gsn,Frzb,Itga6,Capn3,Ltk,Siglec1,Rassf2,Il1b,Ptpn1,Lef1,…
GO:0031399	regulation of protein modification process	253	1856	9.06e-17	Ccl2,Ccl12,Itgb2,Pdgfb,Acvr1b,Ccl3,Ern1,Spi1,Plaur,Tgfb1,Ndrg2,Ccl24,Cd44,Epha2,Crlf1,Ccl8,Psen2,Sash1,Ncf1,Cd40,Tnip1,Nos2,Mmp8,Sfrp5,Ccl6,Ccl4,Ccl9,Tnfaip3,Myb,Havcr2,Ccl7,Slc9a3r1,Grb2,Pik3r5,Edn1,Sema4d,F2rl1,Clu,Nkx3-1,Ripk3,Hcls1,Cdkn1a,Trem2,Fgd2,Xdh,Atp6v0c,C3,Aif1,Tnf,Csf1r,Map4k2,Hhex,Gfra1,Il6,Ccr1,Slc11a1,Htr2b,Abl2,Atf3,Fcgr2b,Capn3,Ehd4,Rassf2,Il1b,Il1a,Mylk2,Pkia,Ptpn1,Nras,Il6ra,T…	Ccl2,Ccl12,Itgb2,Pdgfb,Acvr1b,Ccl3,Ern1,Spi1,Plaur,Tgfb1,Ndrg2,Ccl24,Cd44,Epha2,Crlf1,Ccl8,Psen2,Sash1,Ncf1,Cd40,Tnip1,Nos2,Mmp8,Sfrp5,Ccl6,Ccl4,Ccl9,Tnfaip3,Myb,Havcr2,Ccl7,Slc9a3r1,Grb2,Pik3r5,Edn1,Sema4d,F2rl1,Clu,Nkx3-1,Ripk3,Hcls1,Cdkn1a,Trem2,Fgd2,Xdh,Atp6v0c,C3,Aif1,Tnf,Csf1r,Map4k2,Hhex,Gfra1,Il6,Ccr1,Slc11a1,Htr2b,Abl2,Atf3,Fcgr2b,Capn3,Ehd4,Rassf2,Il1b,Il1a,Mylk2,Pkia,Ptpn1,Nras,Il6ra,T…
GO:0051249	regulation of lymphocyte activation	96	425	9.68e-17	Ccl2,Tgfb1,Il7r,Cd244,Cd44,Cd209a,Tnfaip8l2,Mertk,Cd83,Cd40,Tnfsf13,Cd22,Tnfaip3,Myb,Vsir,Havcr2,Ctla2a,Ripk3,Runx1,Cdkn1a,Tnfrsf21,Aif1,Anxa1,Il6,Fcgr2b,Gsn,Il1b,Vcam1,Lef1,Tnfrsf1b,Fgr,Cd38,Gpnmb,Tyrobp,Il4ra,Btk,Lamp1,Sfrp1,Fgl1,Csk,Myd88,Nckap1l,H2-DMa,Zc3h12a,Lyn,Zc3h12d,H2-Ab1,Pnp,Tlr4,H2-Aa,Igfbp2,Runx3,Rltpr,Igf1,Jak3,Fam49b,Lep,Slamf8,Pde5a,Rara,Nfatc2,Rag1,Tlr9,Cd86,Mmp14,Il1rl2,Lst1,Cd…	Ccl2,Tgfb1,Il7r,Cd244,Cd44,Cd209a,Tnfaip8l2,Mertk,Cd83,Cd40,Tnfsf13,Cd22,Tnfaip3,Myb,Vsir,Havcr2,Ctla2a,Ripk3,Runx1,Cdkn1a,Tnfrsf21,Aif1,Anxa1,Il6,Fcgr2b,Gsn,Il1b,Vcam1,Lef1,Tnfrsf1b,Fgr,Cd38,Gpnmb,Tyrobp,Il4ra,Btk,Lamp1,Sfrp1,Fgl1,Csk,Myd88,Nckap1l,H2-DMa,Zc3h12a,Lyn,Zc3h12d,H2-Ab1,Pnp,Tlr4,H2-Aa,Igfbp2,Runx3,Rltpr,Igf1,Jak3,Fam49b,Lep,Slamf8,Pde5a,Rara,Nfatc2,Rag1,Tlr9,Cd86,Mmp14,Il1rl2,Lst1,Cd…
GO:0071219	cellular response to molecule of bacterial origin	63	197	1.07e-16	Ccl2,Ccl12,Ccl3,Tgfb1,Lbp,Cd40,Nos2,Cxcl16,Tnfaip3,Havcr2,Cd180,Irg1,Litaf,Cxcl13,Trem2,Tnf,Il6,Casp1,Fcgr2b,Mrc1,Il1b,Il1a,Tlr2,Abca1,Tnfrsf1b,Cxcl5,Cxcl1,Myd88,Zc3h12a,Lyn,Irf8,Sbno2,Tlr4,Lcn2,Cd14,Tlr1,Tlr6,Cx3cr1,Wnt5a,Ticam2,Fam49b,Nr1d1,Rara,Ptafr,Cd300lb,Cxcl2,Fcgr4,Adam9,Tlr9,Scarb1,Cd86,Plscr1,Cd80,Nlrp3,Sirpa,B2m,Ass1,Lilrb4,Cd68,Nr1h3,Ccr5,Mef2c,Gfi1	Ccl2,Ccl12,Ccl3,Tgfb1,Lbp,Cd40,Nos2,Cxcl16,Tnfaip3,Havcr2,Cd180,Acod1,Litaf,Cxcl13,Trem2,Tnf,Il6,Casp1,Fcgr2b,Mrc1,Il1b,Il1a,Tlr2,Abca1,Tnfrsf1b,Cxcl5,Cxcl1,Myd88,Zc3h12a,Lyn,Irf8,Sbno2,Tlr4,Lcn2,Cd14,Tlr1,Tlr6,Cx3cr1,Wnt5a,Ticam2,Fam49b,Nr1d1,Rara,Ptafr,Cd300lb,Cxcl2,Fcgr4,Adam9,Tlr9,Scarb1,Cd86,Plscr1,Cd80,Nlrp3,Sirpa,B2m,Ass1,Lilrb4a,Cd68,Nr1h3,Ccr5,Mef2c,Gfi1
GO:0007399	nervous system development	301	2358	1.13e-16	Actr2,Ccl2,Ccl12,Cdh4,Pdgfb,Acvr1b,Serpinf1,Ccl3,Tgfb1,Lamb1,Rnd1,Calr,Bid,Ndrg2,Plod3,Crabp2,Cd44,Epha2,Neu1,Psen2,Atp6v0d1,Mertk,Xk,Plxnd1,Ctsz,Trpv2,Sfrp5,Ywhah,Nrbp2,Atp2b1,Dnmt3a,Slc9a3r1,Galc,Prkch,Evl,Sema4d,Ctsl,Hexb,Plk2,Thrb,Clu,Cln5,Lrp12,Washc5,Col2a1,Alcam,Hcls1,Runx1,Slc11a2,Tnfrsf21,Trem2,C3,H2-K1,Aif1,Tnf,Diap1,Csf1r,Anxa1,Il33,Hhex,Efhc2,Gfra1,Hexa,Baiap2,Gli1,Nptx1,Il6,Ccr1,Casp…	Actr2,Ccl2,Ccl12,Cdh4,Pdgfb,Acvr1b,Serpinf1,Ccl3,Tgfb1,Lamb1,Rnd1,Calr,Bid,Ndrg2,Plod3,Crabp2,Cd44,Epha2,Neu1,Psen2,Atp6v0d1,Mertk,Xk,Plxnd1,Ctsz,Trpv2,Sfrp5,Ywhah,Nrbp2,Atp2b1,Dnmt3a,Slc9a3r1,Galc,Prkch,Evl,Sema4d,Ctsl,Hexb,Plk2,Thrb,Clu,Cln5,Lrp12,E430025E21Rik,Col2a1,Alcam,Hcls1,Runx1,Slc11a2,Tnfrsf21,Trem2,C3,H2-K1,Aif1,Tnf,Diaph1,Csf1r,Anxa1,Il33,Hhex,Efhc2,Gfra1,Hexa,Baiap2,Gli1,Nptx1,Il6,C…
GO:0008284	positive regulation of cell population proliferation	160	964	1.29e-16	Ccl2,Pdgfb,Ern1,Tgfb1,Hck,Calr,Il7r,Cd244,Ccl24,Wisp1,Hmox1,Mmp12,Crlf1,Timp1,Ctsz,Cyba,Cd40,Tnfsf13,Tnfaip3,Havcr2,Tns3,Prkch,Cdca7l,Lgmn,Edn1,Thrb,Plau,Clu,Nkx3-1,Osmr,Hcls1,Cdkn1a,Aif1,Tnf,Csf1r,Anxa1,Gli1,Il6,Igfbp5,Htr2b,Atf3,Il1b,Nras,Il6ra,Vcam1,Lef1,Pdgfc,F3,Sdcbp,B4galt1,Smarcd3,Cd38,Plac8,Cxcl1,Foxp2,Itpr1,Acer3,Itgax,Sfrp1,Mmp2,Cx3cl1,Anxa2,Ctsh,Ptgs2,Myd88,Trf,Nckap1l,Bmpr1a,Crlf2,Ldl…	Ccl2,Pdgfb,Ern1,Tgfb1,Hck,Calr,Il7r,Cd244,Ccl24,Wisp1,Hmox1,Mmp12,Crlf1,Timp1,Ctsz,Cyba,Cd40,Tnfsf13,Tnfaip3,Havcr2,Tns3,Prkch,Cdca7l,Lgmn,Edn1,Thrb,Plau,Clu,Nkx3-1,Osmr,Hcls1,Cdkn1a,Aif1,Tnf,Csf1r,Anxa1,Gli1,Il6,Igfbp5,Htr2b,Atf3,Il1b,Nras,Il6ra,Vcam1,Lef1,Pdgfc,F3,Sdcbp,B4galt1,Smarcd3,Cd38,Plac8,Cxcl1,Foxp2,Itpr1,Acer3,Itgax,Sfrp1,Mmp2,Cx3cl1,Anxa2,Ctsh,Ptgs2,Myd88,Trf,Nckap1l,Bmpr1a,Crlf2,Ldl…
GO:0002683	negative regulation of immune system process	97	439	2.21e-16	Ccl12,Ccl3,Tgfb1,Il7r,Cd44,Hmox1,Mmp12,Tnfaip8l2,Mertk,Dhx58,Cd22,Tnfaip3,Vsir,Havcr2,Gpr137b,Irg1,Runx1,Tnfrsf21,Tmem178,Tnf,Anxa1,Lpxn,Il33,Ccr1,Fcgr2b,Fgr,Padi2,Gpnmb,Clec2d,Tyrobp,Il4ra,Btk,Sfrp1,Fgl1,Cx3cl1,C1qc,Zc3h12a,Parp14,Lrrc17,Lyn,Zc3h12d,H2-Ab1,Ubash3b,Thbs1,H2-Aa,Grn,Plcl2,Cd59a,Runx3,Bst2,Cd200r1,Igf1,Samhd1,Jak3,Slamf8,Pde5a,Nr1d1,Rara,Cxcl12,Fcer1g,Gpx1,Milr1,Col3a1,Cd86,Abr,Lst1…	Ccl12,Ccl3,Tgfb1,Il7r,Cd44,Hmox1,Mmp12,Tnfaip8l2,Mertk,Dhx58,Cd22,Tnfaip3,Vsir,Havcr2,Gpr137b,Acod1,Runx1,Tnfrsf21,Tmem178,Tnf,Anxa1,Lpxn,Il33,Ccr1,Fcgr2b,Fgr,Padi2,Gpnmb,Clec2d,Tyrobp,Il4ra,Btk,Sfrp1,Fgl1,Cx3cl1,C1qc,Zc3h12a,Parp14,Lrrc17,Lyn,Zc3h12d,H2-Ab1,Ubash3b,Thbs1,H2-Aa,Grn,Plcl2,Cd59a,Runx3,Bst2,Cd200r1,Igf1,Samhd1,Jak3,Slamf8,Pde5a,Nr1d1,Rara,Cxcl12,Fcer1g,Gpx1,Milr1,Col3a1,Cd86,Abr,Lst…
GO:0019222	regulation of metabolic process	622	6085	4.39e-16	Actr2,Ccl2,Ccl12,Itgb2,Pdgfb,Acvr1b,Serpinf1,Slc7a7,Ccl3,Ern1,Sost,Col1a1,Ell2,Srpk3,Spi1,Plaur,Tgfb1,Hck,Calr,Il7r,Ssbp2,Irf5,Bid,Ndrg2,Cd244,Ccl24,Cstb,Cd44,Wisp1,Hmox1,Mmp12,Epha2,Itih4,Pip4k2a,Crlf1,Elk3,Ccl8,Mnda,Timp1,Psen2,Mcoln2,Mertk,Ppp1cb,Sash1,Cybb,Cd83,Ncf1,Lbp,Ctsz,Myh9,Serpinb6a,Cyba,Cd40,Dhx58,Tnip1,Nos2,Trpv2,Mmp8,Tnfsf13,Sfrp5,Ccl6,Ccl4,Ywhah,Ccl9,Mknk1,Arid3a,Tnfaip3,Perp,Atp2b…	Actr2,Ccl2,Ccl12,Itgb2,Pdgfb,Acvr1b,Serpinf1,Slc7a7,Ccl3,Ern1,Sost,Col1a1,Ell2,Srpk3,Spi1,Plaur,Tgfb1,Hck,Calr,Il7r,Ssbp2,Irf5,Bid,Ndrg2,Cd244,Ccl24,Cstb,Cd44,Wisp1,Hmox1,Mmp12,Epha2,Itih4,Pip4k2a,Crlf1,Elk3,Ccl8,Mnda,Timp1,Psen2,Mcoln2,Mertk,Ppp1cb,Sash1,Cybb,Cd83,Ncf1,Lbp,Ctsz,Myh9,Serpinb6a,Cyba,Cd40,Dhx58,Tnip1,Nos2,Trpv2,Mmp8,Tnfsf13,Sfrp5,Ccl6,Ccl4,Ywhah,Ccl9,Mknk1,Arid3a,Tnfaip3,Perp,Atp2b…
GO:0002697	regulation of immune effector process	88	377	4.8e-16	Ccl2,Itgb2,Tgfb1,Il7r,Cd244,Hmox1,Sh2d1a,Vav1,Mmp12,Cd5l,Lbp,Cd40,Dhx58,Tnfsf13,Cd22,Tnfaip3,Myb,Vsir,Havcr2,F2rl1,Ripk3,C3,H2-K1,Tnf,Anxa1,Il33,Rbp4,Il6,Fcgr2b,Il1b,Tlr2,Fcgr1,Tnfrsf1b,Fgr,Cxcl5,Cxcl1,Clec2d,Tyrobp,Il4ra,Was,Btk,Lamp1,Zc3h12a,Lyn,Pnp,Tlr4,Grn,Cd59a,Bst2,Jak3,Wnt5a,Fam49b,Lep,Slamf8,Itgam,Rara,Ptafr,Fcer1g,Fes,Tlr9,Cadm1,Abr,Cd74,Cd37,P2rx7,Nlrp3,B2m,H2-T23,Cd47,Ccl19,Cd300a,Lgal…	Ccl2,Itgb2,Tgfb1,Il7r,Cd244,Hmox1,Sh2d1a,Vav1,Mmp12,Cd5l,Lbp,Cd40,Dhx58,Tnfsf13,Cd22,Tnfaip3,Myb,Vsir,Havcr2,F2rl1,Ripk3,C3,H2-K1,Tnf,Anxa1,Il33,Rbp4,Il6,Fcgr2b,Il1b,Tlr2,Fcgr1,Tnfrsf1b,Fgr,Cxcl5,Cxcl1,Clec2d,Tyrobp,Il4ra,Was,Btk,Lamp1,Zc3h12a,Lyn,Pnp,Tlr4,Grn,Cd59a,Bst2,Jak3,Wnt5a,Fam49b,Lep,Slamf8,Itgam,Rara,Ptafr,Fcer1g,Fes,Tlr9,Cadm1,Abr,Cd74,Cd37,P2rx7,Nlrp3,B2m,H2-T23,Cd47,Ccl19,Cd300a,Lgal…
GO:0048878	chemical homeostasis	174	1124	1.56e-15	Ccl2,Cd52,Serpinf1,Ccl3,Ern1,Napsa,Tgfb1,Tbxas1,Casq1,Abcb4,Wisp1,Hmox1,Elovl1,Oit3,Psen2,Mcoln2,Atp6v0d1,Xk,Cyba,Cd40,Trpv2,Atp2b1,Gna13,Slc9a3r1,Npc2,Edn1,Hexb,F2rl1,Cln5,Washc5,Vdr,Slc11a2,Cxcl13,Abcg1,Atp6v0c,Tmem178,Npc1,Fth1,Rbp4,Il6,Ccr1,Slc11a1,Igfbp5,Htr2b,Bok,Abl2,Capn3,Il1b,Fabp5,Vcam1,Ccdc109b,Atp6v0d2,Abca1,Prkaa2,Cd38,Cxcl1,P2rx4,Itpr1,Dmpk,Atp6ap2,Rab20,Mt2,Mt1,Cx3cl1,Ctsh,Pik3cb,T…	Ccl2,Cd52,Serpinf1,Ccl3,Ern1,Napsa,Tgfb1,Tbxas1,Casq1,Abcb4,Wisp1,Hmox1,Elovl1,Oit3,Psen2,Mcoln2,Atp6v0d1,Xk,Cyba,Cd40,Trpv2,Atp2b1,Gna13,Slc9a3r1,Npc2,Edn1,Hexb,F2rl1,Cln5,E430025E21Rik,Vdr,Slc11a2,Cxcl13,Abcg1,Atp6v0c,Tmem178,Npc1,Fth1,Rbp4,Il6,Ccr1,Slc11a1,Igfbp5,Htr2b,Bok,Abl2,Capn3,Il1b,Fabp5,Vcam1,Ccdc109b,Atp6v0d2,Abca1,Prkaa2,Cd38,Cxcl1,P2rx4,Itpr1,Dmpk,Atp6ap2,Rab20,Mt2,Mt1,Cx3cl1,Ctsh,P…
GO:0035239	tube morphogenesis	130	728	1.82e-15	Ccl2,Ccl12,Pdgfb,Spi1,Tgfb1,Angptl2,Cd44,Hmox1,Epha2,Elk3,Plxnd1,Ctsz,Myh9,Sfrp5,Gna13,Vash1,Edn1,Plau,Nkx3-1,Loxl2,Vdr,Mylk,Hhex,Sat1,Mmp19,Casp8,Angptl1,Abl2,Spint1,Lef1,B4galt1,Pdpn,Nr2f2,Mfge8,Sfrp1,Mmp2,Cx3cl1,Jam3,St14,Mcam,Myo1e,Anxa2,Ctsh,Pik3cb,Ptgs2,Bmpr1a,Tie1,Zc3h12a,Lepr,Npnt,Ptk7,Lrp1,Hpse,Thbs1,Prkx,Cobl,Fgf1,Lgr4,Fzd4,Plxnb2,Cxcr3,Ar,Nfib,Cxcr4,Fn1,Osr1,Igf1,Rbpms2,Fat4,Sox18,Vav2…	Ccl2,Ccl12,Pdgfb,Spi1,Tgfb1,Angptl2,Cd44,Hmox1,Epha2,Elk3,Plxnd1,Ctsz,Myh9,Sfrp5,Gna13,Vash1,Edn1,Plau,Nkx3-1,Loxl2,Vdr,Mylk,Hhex,Sat1,Mmp19,Casp8,Angptl1,Abl2,Spint1,Lef1,B4galt1,Pdpn,Nr2f2,Mfge8,Sfrp1,Mmp2,Cx3cl1,Jam3,St14,Mcam,Myo1e,Anxa2,Ctsh,Pik3cb,Ptgs2,Bmpr1a,Tie1,Zc3h12a,Lepr,Npnt,Ptk7,Lrp1,Hpse,Thbs1,Prkx,Cobl,Fgf1,Lgr4,Fzd4,Plxnb2,Cxcr3,Ar,Nfib,Cxcr4,Fn1,Osr1,Igf1,Rbpms2,Fat4,Sox18,Vav2…
GO:1901701	cellular response to oxygen-containing compound	163	1026	2.2e-15	Actr2,Ccl2,Ccl12,Pdgfb,Serpinf1,Ccl3,Ern1,Col1a1,Spi1,Tgfb1,Abcb4,Aprt,Cybb,Ncf1,Lbp,Cyba,Cd40,Nos2,Cxcl16,Tnfaip3,Atp2b1,Cpeb4,Havcr2,Dnmt3a,Ccl7,Slc9a3r1,Grb2,Lgmn,Edn1,Cd180,Esd,Irg1,Ripk3,Vdr,Litaf,Cxcl13,Rps6ka2,Trem2,Aif1,Tnf,Anxa1,Baiap2,Il6,Casp4,Casp1,Igfbp5,Htr2b,Abl2,Fcgr2b,Mrc1,Grb14,Ltk,Il1b,Il1a,Ptpn1,Vcam1,Tlr2,Gucy1b3,Pdgfc,Trp53inp1,Abca1,Prkaa2,Tnfrsf1b,Cxcl5,Cxcl1,P2rx4,Itpr1,C…	Actr2,Ccl2,Ccl12,Pdgfb,Serpinf1,Ccl3,Ern1,Col1a1,Spi1,Tgfb1,Abcb4,Aprt,Cybb,Ncf1,Lbp,Cyba,Cd40,Nos2,Cxcl16,Tnfaip3,Atp2b1,Cpeb4,Havcr2,Dnmt3a,Ccl7,Slc9a3r1,Grb2,Lgmn,Edn1,Cd180,Esd,Acod1,Ripk3,Vdr,Litaf,Cxcl13,Rps6ka2,Trem2,Aif1,Tnf,Anxa1,Baiap2,Il6,Casp4,Casp1,Igfbp5,Htr2b,Abl2,Fcgr2b,Mrc1,Grb14,Ltk,Il1b,Il1a,Ptpn1,Vcam1,Tlr2,Gucy1b3,Pdgfc,Trp53inp1,Abca1,Prkaa2,Tnfrsf1b,Cxcl5,Cxcl1,P2rx4,Itpr1,…
GO:0010628	positive regulation of gene expression	286	2269	4.57e-15	Actr2,Ccl2,Pdgfb,Acvr1b,Ccl3,Ern1,Sost,Col1a1,Ell2,Spi1,Tgfb1,Calr,Il7r,Ssbp2,Irf5,Cd244,Cd44,Mmp12,Elk3,Mnda,Mcoln2,Cybb,Cd83,Ncf1,Lbp,Myh9,Cyba,Cd40,Dhx58,Tnip1,Mmp8,Ccl4,Ywhah,Arid3a,Myb,Vsir,Havcr2,Vash1,Edn1,Hexb,F2rl1,Thrb,Clu,Nkx3-1,Khdrbs3,Vdr,Litaf,Ciita,Hcls1,Runx1,Clec4n,Rps6ka2,Trem2,C3,Aif1,Tnf,Csf1r,Anxa1,Il33,Hhex,Gli1,Irf7,Bach1,Il6,Casp4,Casp1,Casp8,Slc11a1,Htr2b,Pkp1,Abl2,Atf3,I…	Actr2,Ccl2,Pdgfb,Acvr1b,Ccl3,Ern1,Sost,Col1a1,Ell2,Spi1,Tgfb1,Calr,Il7r,Ssbp2,Irf5,Cd244,Cd44,Mmp12,Elk3,Mnda,Mcoln2,Cybb,Cd83,Ncf1,Lbp,Myh9,Cyba,Cd40,Dhx58,Tnip1,Mmp8,Ccl4,Ywhah,Arid3a,Myb,Vsir,Havcr2,Vash1,Edn1,Hexb,F2rl1,Thrb,Clu,Nkx3-1,Khdrbs3,Vdr,Litaf,Ciita,Hcls1,Runx1,Clec4n,Rps6ka2,Trem2,C3,Aif1,Tnf,Csf1r,Anxa1,Il33,Hhex,Gli1,Irf7,Bach1,Il6,Casp4,Casp1,Casp8,Slc11a1,Htr2b,Pkp1,Abl2,Atf3,I…
GO:0060326	cell chemotaxis	60	197	4.57e-15	Ccl2,Ccl12,Itgb2,Pdgfb,Ccl3,Ccl24,Vav1,Epha2,Saa3,Coro1b,Ccl8,Lbp,Cxcl16,Ccl6,Ccl4,Ccl9,Ccl7,Cxcl13,Anxa1,Ccr1,Il1b,Vcam1,Lef1,Hgf,Cxcl5,Cxcl1,Cx3cl1,Nckap1l,Hsd3b7,Prex1,Cyp7b1,Trem1,Ch25h,Cxcr3,Cxcr4,Cx3cr1,Slamf8,Itgam,Sema5a,Cxcl12,Cxcl2,Ptpro,Fcer1g,Cnr2,Rhog,Ccl19,Trpm2,Adam8,Csf3r,Arrb2,Ccr5,Spp1,Syk,Lgals3,Gpr35,Ccr9,C5ar1,Fcgr3,Ccr2,Bin2	Ccl2,Ccl12,Itgb2,Pdgfb,Ccl3,Ccl24,Vav1,Epha2,Saa3,Coro1b,Ccl8,Lbp,Cxcl16,Ccl6,Ccl4,Ccl9,Ccl7,Cxcl13,Anxa1,Ccr1,Il1b,Vcam1,Lef1,Hgf,Cxcl5,Cxcl1,Cx3cl1,Nckap1l,Hsd3b7,Prex1,Cyp7b1,Trem1,Ch25h,Cxcr3,Cxcr4,Cx3cr1,Slamf8,Itgam,Sema5a,Cxcl12,Cxcl2,Ptpro,Fcer1g,Cnr2,Rhog,Ccl19,Trpm2,Adam8,Csf3r,Arrb2,Ccr5,Spp1,Syk,Lgals3,Gpr35,Ccr9,C5ar1,Fcgr3,Ccr2,Bin2
GO:0032496	response to lipopolysaccharide	78	320	4.84e-15	Ccl2,Ccl12,Ccl3,Tgfb1,Lbp,Cd40,Nos2,Cxcl16,Tnfaip3,Havcr2,Edn1,Cd180,Irg1,Litaf,Cxcl13,Trem2,Tnf,Il6,Casp1,Slc11a1,Mrc1,Il1b,Il1a,Abca1,Tnfrsf1b,Cxcl5,Cxcl1,Il10ra,Ptgs2,Myd88,Mapkapk3,Zc3h12a,Ptger2,Lyn,Irf8,Sbno2,Tlr4,Lcn2,Cd14,F2r,Cx3cr1,Wdnml1,Junb,Wnt5a,Ticam2,Adam17,Nr1d1,Rara,Ptafr,Cd300lb,Cxcl2,Fcgr4,Plcg2,Adam9,Tlr9,Scarb1,Cd86,Plscr1,Abr,Il18bp,Cnr2,Cd80,P2rx7,Nlrp3,Sirpa,B2m,Nos1,Ass1,…	Ccl2,Ccl12,Ccl3,Tgfb1,Lbp,Cd40,Nos2,Cxcl16,Tnfaip3,Havcr2,Edn1,Cd180,Acod1,Litaf,Cxcl13,Trem2,Tnf,Il6,Casp1,Slc11a1,Mrc1,Il1b,Il1a,Abca1,Tnfrsf1b,Cxcl5,Cxcl1,Il10ra,Ptgs2,Myd88,Mapkapk3,Zc3h12a,Ptger2,Lyn,Irf8,Sbno2,Tlr4,Lcn2,Cd14,F2r,Cx3cr1,Wfdc21,Junb,Wnt5a,Ticam2,Adam17,Nr1d1,Rara,Ptafr,Cd300lb,Cxcl2,Fcgr4,Plcg2,Adam9,Tlr9,Scarb1,Cd86,Plscr1,Abr,Il18bp,Cnr2,Cd80,P2rx7,Nlrp3,Sirpa,B2m,Nos1,Ass1…
GO:0001944	vasculature development	109	562	5.66e-15	Ccl2,Ccl12,Pdgfb,Col1a1,Spi1,Tgfb1,Angptl2,Hmox1,Epha2,Elk3,Plxnd1,Myh9,Gna13,Vash1,Edn1,Plau,Nkx3-1,Loxl2,Mylk,Pcsk5,Hhex,Sat1,Mmp19,Casp8,Angptl1,Spint1,Lef1,B4galt1,Pdpn,Sema3c,Nr2f2,Mfge8,Mmp2,Cx3cl1,Jam3,Mcam,Myo1e,Anxa2,Pik3cb,Ptgs2,Bmpr1a,Tie1,Zc3h12a,Lepr,Ptk7,Lrp1,Hpse,Thbs1,Prkx,Fgf1,Ndp,Fzd4,Cxcr3,Cxcr4,Fn1,Osr1,Igf1,Socs3,Gja4,Sox18,Vav2,Pik3cg,Gpc3,Junb,Lep,Lif,Sema5a,Col8a2,Actg1,Cx…	Ccl2,Ccl12,Pdgfb,Col1a1,Spi1,Tgfb1,Angptl2,Hmox1,Epha2,Elk3,Plxnd1,Myh9,Gna13,Vash1,Edn1,Plau,Nkx3-1,Loxl2,Mylk,Pcsk5,Hhex,Sat1,Mmp19,Casp8,Angptl1,Spint1,Lef1,B4galt1,Pdpn,Sema3c,Nr2f2,Mfge8,Mmp2,Cx3cl1,Jam3,Mcam,Myo1e,Anxa2,Pik3cb,Ptgs2,Bmpr1a,Tie1,Zc3h12a,Lepr,Ptk7,Lrp1,Hpse,Thbs1,Prkx,Fgf1,Ndp,Fzd4,Cxcr3,Cxcr4,Fn1,Osr1,Igf1,Socs3,Gja4,Sox18,Vav2,Pik3cg,Gpc3,Junb,Lep,Lif,Sema5a,Col8a2,Actg1,Cx…
GO:0031325	positive regulation of cellular metabolic process	381	3320	7.53e-15	Actr2,Ccl2,Ccl12,Itgb2,Pdgfb,Acvr1b,Ccl3,Ern1,Sost,Col1a1,Ell2,Spi1,Plaur,Tgfb1,Ssbp2,Irf5,Bid,Cd244,Ccl24,Cd44,Hmox1,Mmp12,Epha2,Pip4k2a,Crlf1,Elk3,Ccl8,Psen2,Mertk,Sash1,Ncf1,Myh9,Cyba,Cd40,Tnip1,Nos2,Mmp8,Tnfsf13,Ccl6,Ccl4,Ywhah,Ccl9,Arid3a,Tnfaip3,Perp,Myb,Vsir,Havcr2,Ccl7,Grb2,Pik3r5,Sptlc2,Lgmn,Edn1,Sema4d,Hexb,F2rl1,Plk2,Thrb,Plau,Clu,Nkx3-1,Irg1,Ripk3,Khdrbs3,Vdr,Litaf,Ciita,Hcls1,Runx1,S…	Actr2,Ccl2,Ccl12,Itgb2,Pdgfb,Acvr1b,Ccl3,Ern1,Sost,Col1a1,Ell2,Spi1,Plaur,Tgfb1,Ssbp2,Irf5,Bid,Cd244,Ccl24,Cd44,Hmox1,Mmp12,Epha2,Pip4k2a,Crlf1,Elk3,Ccl8,Psen2,Mertk,Sash1,Ncf1,Myh9,Cyba,Cd40,Tnip1,Nos2,Mmp8,Tnfsf13,Ccl6,Ccl4,Ywhah,Ccl9,Arid3a,Tnfaip3,Perp,Myb,Vsir,Havcr2,Ccl7,Grb2,Pik3r5,Sptlc2,Lgmn,Edn1,Sema4d,Hexb,F2rl1,Plk2,Thrb,Plau,Clu,Nkx3-1,Acod1,Ripk3,Khdrbs3,Vdr,Litaf,Ciita,Hcls1,Runx1,…
GO:0050920	regulation of chemotaxis	64	226	7.87e-15	Ccl2,Ccl12,Pdgfb,Ccl3,Tgfb1,Calr,Coro1b,Lbp,Ccl4,Ccl7,Lgmn,Edn1,Sema4d,F2rl1,Cxcl13,Pla2g7,Trem2,Aif1,Ccr1,Il1b,Sema3c,Sema3a,Padi2,Sema3d,P2rx4,Mpp1,F7,Cx3cl1,Jam3,Nckap1l,Cmklr1,Camk1d,Ntrk3,Lyn,Thbs1,Fgf1,Gpsm3,C3ar1,Cxcr3,Cxcr4,Itga2,Fn1,Adam10,Slc8b1,Wnt5a,Fam49b,Slamf8,Adam17,Sema5a,Stx3,Cxcl12,Sema3g,Cd74,Grem1,Bst1,Ccl19,Zswim6,Sema6c,Ptk2b,Ntf3,Pdgfd,C5ar1,Sema6b,Ccr2	Ccl2,Ccl12,Pdgfb,Ccl3,Tgfb1,Calr,Coro1b,Lbp,Ccl4,Ccl7,Lgmn,Edn1,Sema4d,F2rl1,Cxcl13,Pla2g7,Trem2,Aif1,Ccr1,Il1b,Sema3c,Sema3a,Padi2,Sema3d,P2rx4,Mpp1,F7,Cx3cl1,Jam3,Nckap1l,Cmklr1,Camk1d,Ntrk3,Lyn,Thbs1,Fgf1,Gpsm3,C3ar1,Cxcr3,Cxcr4,Itga2,Fn1,Adam10,Slc8b1,Wnt5a,Fam49b,Slamf8,Adam17,Sema5a,Stx3,Cxcl12,Sema3g,Cd74,Grem1,Bst1,Ccl19,Zswim6,Sema6c,Ptk2b,Ntf3,Pdgfd,C5ar1,Sema6b,Ccr2
GO:0071222	cellular response to lipopolysaccharide	58	188	9.09e-15	Ccl2,Ccl12,Ccl3,Tgfb1,Lbp,Cd40,Nos2,Cxcl16,Tnfaip3,Havcr2,Cd180,Irg1,Litaf,Cxcl13,Trem2,Tnf,Il6,Casp1,Mrc1,Il1b,Il1a,Abca1,Tnfrsf1b,Cxcl5,Cxcl1,Myd88,Zc3h12a,Lyn,Irf8,Sbno2,Tlr4,Lcn2,Cd14,Cx3cr1,Wnt5a,Ticam2,Nr1d1,Rara,Ptafr,Cd300lb,Cxcl2,Fcgr4,Adam9,Tlr9,Scarb1,Cd86,Plscr1,Cd80,Nlrp3,Sirpa,B2m,Ass1,Lilrb4,Cd68,Nr1h3,Ccr5,Mef2c,Gfi1	Ccl2,Ccl12,Ccl3,Tgfb1,Lbp,Cd40,Nos2,Cxcl16,Tnfaip3,Havcr2,Cd180,Acod1,Litaf,Cxcl13,Trem2,Tnf,Il6,Casp1,Mrc1,Il1b,Il1a,Abca1,Tnfrsf1b,Cxcl5,Cxcl1,Myd88,Zc3h12a,Lyn,Irf8,Sbno2,Tlr4,Lcn2,Cd14,Cx3cr1,Wnt5a,Ticam2,Nr1d1,Rara,Ptafr,Cd300lb,Cxcl2,Fcgr4,Adam9,Tlr9,Scarb1,Cd86,Plscr1,Cd80,Nlrp3,Sirpa,B2m,Ass1,Lilrb4a,Cd68,Nr1h3,Ccr5,Mef2c,Gfi1
GO:0002703	regulation of leukocyte mediated immunity	62	214	9.61e-15	Ccl2,Itgb2,Tgfb1,Il7r,Hmox1,Sh2d1a,Vav1,Cd40,Tnfsf13,Vsir,Havcr2,F2rl1,Ripk3,C3,H2-K1,Tnf,Il6,Fcgr2b,Il1b,Tlr2,Fcgr1,Tnfrsf1b,Fgr,Cxcl5,Cxcl1,Clec2d,Tyrobp,Il4ra,Was,Btk,Lamp1,Lyn,Pnp,Tlr4,Bst2,Jak3,Fam49b,Lep,Itgam,Ptafr,Fcer1g,Fes,Tlr9,Cadm1,Abr,P2rx7,Nlrp3,B2m,H2-T23,Cd300a,Lgals9,Scimp,Arrb2,Clec7a,Syk,Cd84,Sh2d1b2,Stxbp2,Ptpn6,Fcgr3,Ccr2,H2-D1	Ccl2,Itgb2,Tgfb1,Il7r,Hmox1,Sh2d1a,Vav1,Cd40,Tnfsf13,Vsir,Havcr2,F2rl1,Ripk3,C3,H2-K1,Tnf,Il6,Fcgr2b,Il1b,Tlr2,Fcgr1,Tnfrsf1b,Fgr,Cxcl5,Cxcl1,Clec2d,Tyrobp,Il4ra,Was,Btk,Lamp1,Lyn,Pnp,Tlr4,Bst2,Jak3,Fam49b,Lep,Itgam,Ptafr,Fcer1g,Fes,Tlr9,Cadm1,Abr,P2rx7,Nlrp3,B2m,H2-T23,Cd300a,Lgals9,Scimp,Arrb2,Clec7a,Syk,Cd84,Sh2d1b1,Stxbp2,Ptpn6,Fcgr3,Ccr2,H2-D1
GO:0008285	negative regulation of cell population proliferation	122	680	1.31e-14	Ccl12,Serpinf1,Tgfb1,Ndrg2,Cd44,Hmox1,Vipr2,Trpv2,Sfrp5,Tnfaip3,Vsir,Havcr2,Slc9a3r1,Vash1,Ctsl,Nkx3-1,Vdr,Runx1,Cdkn1a,Rps6ka2,Tnfrsf21,Xdh,Lims2,Aif1,Tnf,Pmaip1,Csf1r,Fth1,Il33,Rbp4,Ifitm1,Ifitm3,Il6,Igfbp5,Fcgr2b,Fam129b,Frzb,Spint1,Il1b,Il1a,Wisp2,Bche,Npr1,Tlr2,Ddah1,Trp53inp1,Bmpr1b,B4galt1,Pdpn,Tnfrsf9,Gpnmb,Hpgds,Nr2f2,Tyrobp,Btk,Sfrp1,Ifi30,Csk,Ptgs2,Lyn,Tnn,Zc3h12d,H2-Ab1,Thbs1,H2-Aa,My…	Ccl12,Serpinf1,Tgfb1,Ndrg2,Cd44,Hmox1,Vipr2,Trpv2,Sfrp5,Tnfaip3,Vsir,Havcr2,Slc9a3r1,Vash1,Ctsl,Nkx3-1,Vdr,Runx1,Cdkn1a,Rps6ka2,Tnfrsf21,Xdh,Lims2,Aif1,Tnf,Pmaip1,Csf1r,Fth1,Il33,Rbp4,Ifitm1,Ifitm3,Il6,Igfbp5,Fcgr2b,Fam129b,Frzb,Spint1,Il1b,Il1a,Wisp2,Bche,Npr1,Tlr2,Ddah1,Trp53inp1,Bmpr1b,B4galt1,Pdpn,Tnfrsf9,Gpnmb,Hpgds,Nr2f2,Tyrobp,Btk,Sfrp1,Ifi30,Csk,Ptgs2,Lyn,Tnn,Zc3h12d,H2-Ab1,Thbs1,H2-Aa,My…
GO:0019725	cellular homeostasis	141	849	1.49e-14	Ccl2,Cd52,Serpinf1,Ccl3,Ern1,Tgfb1,Tbxas1,Casq1,Hmox1,Psen2,Mcoln2,Atp6v0d1,Xk,Cyba,Cd40,Trpv2,Atp2b1,Txnrd1,Gna13,Slc9a3r1,Edn1,Hexb,F2rl1,Cln5,Vdr,Slc11a2,Cxcl13,Atp6v0c,Tmem178,Fth1,Il6,Ccr1,Slc11a1,Htr2b,Bok,Abl2,Capn3,Il1b,Vcam1,Ccdc109b,Atp6v0d2,Txn1,Prkaa2,Cd38,Cxcl1,P2rx4,Itpr1,Dmpk,Atp6ap2,Rab20,Gsr,Mt2,Mt1,Cx3cl1,Pik3cb,Trf,Cmklr1,Itpr3,Ptger2,Mcoln3,Atp13a2,Slc25a23,Ttc7,Ank2,Lrp1,Atp6…	Ccl2,Cd52,Serpinf1,Ccl3,Ern1,Tgfb1,Tbxas1,Casq1,Hmox1,Psen2,Mcoln2,Atp6v0d1,Xk,Cyba,Cd40,Trpv2,Atp2b1,Txnrd1,Gna13,Slc9a3r1,Edn1,Hexb,F2rl1,Cln5,Vdr,Slc11a2,Cxcl13,Atp6v0c,Tmem178,Fth1,Il6,Ccr1,Slc11a1,Htr2b,Bok,Abl2,Capn3,Il1b,Vcam1,Ccdc109b,Atp6v0d2,Txn1,Prkaa2,Cd38,Cxcl1,P2rx4,Itpr1,Dmpk,Atp6ap2,Rab20,Gsr,Mt2,Mt1,Cx3cl1,Pik3cb,Trf,Cmklr1,Itpr3,Ptger2,Mcoln3,Atp13a2,Slc25a23,Ttc7,Ank2,Lrp1,Atp6…
GO:0030595	leukocyte chemotaxis	47	125	1.64e-14	Ccl2,Ccl12,Itgb2,Pdgfb,Ccl3,Ccl24,Vav1,Ccl8,Lbp,Cxcl16,Ccl6,Ccl4,Ccl9,Ccl7,Cxcl13,Anxa1,Ccr1,Il1b,Cxcl5,Cxcl1,Cx3cl1,Nckap1l,Hsd3b7,Prex1,Cyp7b1,Trem1,Ch25h,Cxcr3,Cx3cr1,Slamf8,Itgam,Cxcl12,Cxcl2,Ptpro,Fcer1g,Cnr2,Ccl19,Trpm2,Adam8,Csf3r,Spp1,Syk,Lgals3,Gpr35,C5ar1,Fcgr3,Ccr2	Ccl2,Ccl12,Itgb2,Pdgfb,Ccl3,Ccl24,Vav1,Ccl8,Lbp,Cxcl16,Ccl6,Ccl4,Ccl9,Ccl7,Cxcl13,Anxa1,Ccr1,Il1b,Cxcl5,Cxcl1,Cx3cl1,Nckap1l,Hsd3b7,Prex1,Cyp7b1,Trem1,Ch25h,Cxcr3,Cx3cr1,Slamf8,Itgam,Cxcl12,Cxcl2,Ptpro,Fcer1g,Cnr2,Ccl19,Trpm2,Adam8,Csf3r,Spp1,Syk,Lgals3,Gpr35,C5ar1,Fcgr3,Ccr2
GO:0060255	regulation of macromolecule metabolic process	575	5618	1.69e-14	Actr2,Ccl2,Ccl12,Itgb2,Pdgfb,Acvr1b,Serpinf1,Ccl3,Ern1,Sost,Col1a1,Ell2,Srpk3,Spi1,Plaur,Tgfb1,Hck,Calr,Il7r,Ssbp2,Irf5,Bid,Ndrg2,Cd244,Ccl24,Cstb,Cd44,Wisp1,Hmox1,Mmp12,Epha2,Itih4,Crlf1,Elk3,Ccl8,Mnda,Timp1,Psen2,Mcoln2,Mertk,Ppp1cb,Sash1,Cybb,Cd83,Ncf1,Lbp,Ctsz,Myh9,Serpinb6a,Cyba,Cd40,Dhx58,Tnip1,Nos2,Mmp8,Tnfsf13,Sfrp5,Ccl6,Ccl4,Ywhah,Ccl9,Mknk1,Arid3a,Tnfaip3,Perp,Atp2b1,Tmpo,Myb,Vsir,Cpeb4…	Actr2,Ccl2,Ccl12,Itgb2,Pdgfb,Acvr1b,Serpinf1,Ccl3,Ern1,Sost,Col1a1,Ell2,Srpk3,Spi1,Plaur,Tgfb1,Hck,Calr,Il7r,Ssbp2,Irf5,Bid,Ndrg2,Cd244,Ccl24,Cstb,Cd44,Wisp1,Hmox1,Mmp12,Epha2,Itih4,Crlf1,Elk3,Ccl8,Mnda,Timp1,Psen2,Mcoln2,Mertk,Ppp1cb,Sash1,Cybb,Cd83,Ncf1,Lbp,Ctsz,Myh9,Serpinb6a,Cyba,Cd40,Dhx58,Tnip1,Nos2,Mmp8,Tnfsf13,Sfrp5,Ccl6,Ccl4,Ywhah,Ccl9,Mknk1,Arid3a,Tnfaip3,Perp,Atp2b1,Tmpo,Myb,Vsir,Cpeb4…
GO:0071396	cellular response to lipid	101	507	1.7e-14	Ccl2,Ccl12,Serpinf1,Ccl3,Col1a1,Tgfb1,Abcb4,Lbp,Cd40,Nos2,Cxcl16,Ywhah,Tnfaip3,Atp2b1,Havcr2,Edn1,Cd180,Thrb,Nkx3-1,Irg1,Vdr,Litaf,Cxcl13,Trem2,Tnf,Npc1,Anxa1,Il6,Casp1,Abl2,Mrc1,Ltk,Il1b,Il1a,Lef1,Abca1,Prkaa2,Tnfrsf1b,Padi2,Cxcl5,Cxcl1,Nr2f2,Sfrp1,Mmp2,Myd88,Zc3h12a,Ntrk3,Abhd2,Ptger2,Lyn,Irf8,Sbno2,Ptk7,Inhbb,Tlr4,Gjb3,Ar,Itga2,Lcn2,Osr1,P2ry6,Cd14,Pgr,Cx3cr1,Wnt5a,Ticam2,Lep,Nr1d1,Rara,Ptafr,…	Ccl2,Ccl12,Serpinf1,Ccl3,Col1a1,Tgfb1,Abcb4,Lbp,Cd40,Nos2,Cxcl16,Ywhah,Tnfaip3,Atp2b1,Havcr2,Edn1,Cd180,Thrb,Nkx3-1,Acod1,Vdr,Litaf,Cxcl13,Trem2,Tnf,Npc1,Anxa1,Il6,Casp1,Abl2,Mrc1,Ltk,Il1b,Il1a,Lef1,Abca1,Prkaa2,Tnfrsf1b,Padi2,Cxcl5,Cxcl1,Nr2f2,Sfrp1,Mmp2,Myd88,Zc3h12a,Ntrk3,Abhd2,Ptger2,Lyn,Irf8,Sbno2,Ptk7,Inhbb,Tlr4,Gjb3,Ar,Itga2,Lcn2,Osr1,P2ry6,Cd14,Pgr,Cx3cr1,Wnt5a,Ticam2,Lep,Nr1d1,Rara,Ptafr…
GO:0031349	positive regulation of defense response	68	258	1.76e-14	Ccl3,Ccl24,Wisp1,Sh2d1a,Vav1,Mmp12,Mnda,Ctss,Lbp,Cyba,Dhx58,Tnip1,Mmp8,Havcr2,F2rl1,Trem2,C3,Tnf,Il33,Irf7,Il6,Il1b,Tlr2,Fcgr1,Cxcl1,Tnfrsf1a,Ctsc,Btk,Lamp1,Mmp2,Cx3cl1,Ptgs2,Myd88,Tlr4,Gpsm3,Grn,Itga2,Napepld,Nod1,Nlrc4,Tlr6,Ifi205,Pik3cg,Wnt5a,Pde5a,Alox5ap,Osm,Fcer1g,Tlr9,Cadm1,Plscr1,Cd74,Card9,H2-T23,Cd47,Adam8,Lgals9,Ifi204,Ccr5,Clec7a,Tlr8,Nfkbiz,Tmem173,Aim2,Sh2d1b2,Fcgr3,Ccr2,Mef2c	Ccl3,Ccl24,Wisp1,Sh2d1a,Vav1,Mmp12,Mnda,Ctss,Lbp,Cyba,Dhx58,Tnip1,Mmp8,Havcr2,F2rl1,Trem2,C3,Tnf,Il33,Irf7,Il6,Il1b,Tlr2,Fcgr1,Cxcl1,Tnfrsf1a,Ctsc,Btk,Lamp1,Mmp2,Cx3cl1,Ptgs2,Myd88,Tlr4,Gpsm3,Grn,Itga2,Napepld,Nod1,Nlrc4,Tlr6,Ifi205,Pik3cg,Wnt5a,Pde5a,Alox5ap,Osm,Fcer1g,Tlr9,Cadm1,Plscr1,Cd74,Card9,H2-T23,Cd47,Adam8,Lgals9,Ifi204,Ccr5,Clec7a,Tlr8,Nfkbiz,Tmem173,Aim2,Sh2d1b1,Fcgr3,Ccr2,Mef2c
GO:0001568	blood vessel development	104	534	2.23e-14	Ccl2,Ccl12,Pdgfb,Col1a1,Spi1,Tgfb1,Angptl2,Hmox1,Epha2,Elk3,Plxnd1,Myh9,Gna13,Vash1,Edn1,Plau,Nkx3-1,Loxl2,Mylk,Pcsk5,Hhex,Sat1,Mmp19,Casp8,Angptl1,Spint1,Lef1,B4galt1,Sema3c,Nr2f2,Mfge8,Mmp2,Cx3cl1,Jam3,Mcam,Myo1e,Anxa2,Pik3cb,Ptgs2,Bmpr1a,Tie1,Zc3h12a,Lepr,Ptk7,Lrp1,Hpse,Thbs1,Prkx,Fgf1,Fzd4,Cxcr3,Cxcr4,Fn1,Osr1,Socs3,Gja4,Sox18,Vav2,Pik3cg,Gpc3,Junb,Lep,Sema5a,Col8a2,Actg1,Cxcl12,Epha1,Prcp,Sg…	Ccl2,Ccl12,Pdgfb,Col1a1,Spi1,Tgfb1,Angptl2,Hmox1,Epha2,Elk3,Plxnd1,Myh9,Gna13,Vash1,Edn1,Plau,Nkx3-1,Loxl2,Mylk,Pcsk5,Hhex,Sat1,Mmp19,Casp8,Angptl1,Spint1,Lef1,B4galt1,Sema3c,Nr2f2,Mfge8,Mmp2,Cx3cl1,Jam3,Mcam,Myo1e,Anxa2,Pik3cb,Ptgs2,Bmpr1a,Tie1,Zc3h12a,Lepr,Ptk7,Lrp1,Hpse,Thbs1,Prkx,Fgf1,Fzd4,Cxcr3,Cxcr4,Fn1,Osr1,Socs3,Gja4,Sox18,Vav2,Pik3cg,Gpc3,Junb,Lep,Sema5a,Col8a2,Actg1,Cxcl12,Epha1,Prcp,Sg…
GO:0055082	cellular chemical homeostasis	129	747	2.23e-14	Ccl2,Cd52,Serpinf1,Ccl3,Ern1,Tgfb1,Tbxas1,Casq1,Hmox1,Psen2,Mcoln2,Atp6v0d1,Xk,Cyba,Cd40,Trpv2,Atp2b1,Gna13,Slc9a3r1,Edn1,Hexb,F2rl1,Cln5,Vdr,Slc11a2,Cxcl13,Atp6v0c,Tmem178,Fth1,Ccr1,Slc11a1,Htr2b,Bok,Abl2,Capn3,Il1b,Vcam1,Ccdc109b,Atp6v0d2,Prkaa2,Cd38,Cxcl1,P2rx4,Itpr1,Dmpk,Atp6ap2,Rab20,Mt2,Mt1,Cx3cl1,Pik3cb,Trf,Cmklr1,Itpr3,Ptger2,Mcoln3,Atp13a2,Slc25a23,Ttc7,Ank2,Lrp1,Atp6v0a1,Npy1r,Grn,Plcl2…	Ccl2,Cd52,Serpinf1,Ccl3,Ern1,Tgfb1,Tbxas1,Casq1,Hmox1,Psen2,Mcoln2,Atp6v0d1,Xk,Cyba,Cd40,Trpv2,Atp2b1,Gna13,Slc9a3r1,Edn1,Hexb,F2rl1,Cln5,Vdr,Slc11a2,Cxcl13,Atp6v0c,Tmem178,Fth1,Ccr1,Slc11a1,Htr2b,Bok,Abl2,Capn3,Il1b,Vcam1,Ccdc109b,Atp6v0d2,Prkaa2,Cd38,Cxcl1,P2rx4,Itpr1,Dmpk,Atp6ap2,Rab20,Mt2,Mt1,Cx3cl1,Pik3cb,Trf,Cmklr1,Itpr3,Ptger2,Mcoln3,Atp13a2,Slc25a23,Ttc7,Ank2,Lrp1,Atp6v0a1,Npy1r,Grn,Plcl2…
GO:0006873	cellular ion homeostasis	116	639	3.48e-14	Ccl2,Cd52,Ccl3,Tgfb1,Tbxas1,Casq1,Hmox1,Psen2,Mcoln2,Atp6v0d1,Xk,Cd40,Trpv2,Atp2b1,Gna13,Slc9a3r1,Edn1,Hexb,F2rl1,Cln5,Vdr,Slc11a2,Cxcl13,Atp6v0c,Tmem178,Fth1,Ccr1,Slc11a1,Htr2b,Bok,Abl2,Capn3,Il1b,Ccdc109b,Atp6v0d2,Cd38,Cxcl1,P2rx4,Itpr1,Dmpk,Atp6ap2,Rab20,Mt2,Mt1,Cx3cl1,Pik3cb,Trf,Cmklr1,Itpr3,Ptger2,Mcoln3,Atp13a2,Slc25a23,Ttc7,Ank2,Lrp1,Atp6v0a1,Npy1r,Grn,Plcl2,Atp1b2,Wfs1,C3ar1,Gna15,Cxcr3,C…	Ccl2,Cd52,Ccl3,Tgfb1,Tbxas1,Casq1,Hmox1,Psen2,Mcoln2,Atp6v0d1,Xk,Cd40,Trpv2,Atp2b1,Gna13,Slc9a3r1,Edn1,Hexb,F2rl1,Cln5,Vdr,Slc11a2,Cxcl13,Atp6v0c,Tmem178,Fth1,Ccr1,Slc11a1,Htr2b,Bok,Abl2,Capn3,Il1b,Ccdc109b,Atp6v0d2,Cd38,Cxcl1,P2rx4,Itpr1,Dmpk,Atp6ap2,Rab20,Mt2,Mt1,Cx3cl1,Pik3cb,Trf,Cmklr1,Itpr3,Ptger2,Mcoln3,Atp13a2,Slc25a23,Ttc7,Ank2,Lrp1,Atp6v0a1,Npy1r,Grn,Plcl2,Atp1b2,Wfs1,C3ar1,Gna15,Cxcr3,C…
GO:0016192	vesicle-mediated transport	170	1130	3.66e-14	Itgb2,Ccl3,Hck,Myo1g,Stx1a,Vav1,Cd209a,Mertk,Cd5l,Lbp,Myh9,Cxcl16,Nrbp2,Grb2,Hhipl1,Anxa8,Loxl2,Cln5,Lrp12,Washc5,Endou,Trem2,Aif1,Npc1,Anxa1,Rin1,Map4k2,Msr1,Ifitm3,Ccr1,Slc11a1,Htr2b,Rab17,Rab29,Abl2,Fcgr2b,Mrc1,Gsn,Ehd4,Siglec1,Chmp4c,Nbea,Fcgr1,Abca1,Necap2,Snx8,Olr1,Vamp1,Tyrobp,Mfge8,Tub,Was,Btk,Lamp1,Rab20,Il10ra,Myo1e,Anxa2,Snx1,Pik3cb,Myd88,Mapkapk3,Lgals3bp,Scamp5,Ldlrap1,Vps18,Lepr,Lyn…	Itgb2,Ccl3,Hck,Myo1g,Stx1a,Vav1,Cd209a,Mertk,Cd5l,Lbp,Myh9,Cxcl16,Nrbp2,Grb2,Hhipl1,Anxa8,Loxl2,Cln5,Lrp12,E430025E21Rik,Endou,Trem2,Aif1,Npc1,Anxa1,Rin1,Map4k2,Msr1,Ifitm3,Ccr1,Slc11a1,Htr2b,Rab17,Rab29,Abl2,Fcgr2b,Mrc1,Gsn,Ehd4,Siglec1,Chmp4c,Nbea,Fcgr1,Abca1,Necap2,Snx8,Olr1,Vamp1,Tyrobp,Mfge8,Tub,Was,Btk,Lamp1,Rab20,Il10ra,Myo1e,Anxa2,Snx1,Pik3cb,Myd88,Mapkapk3,Lgals3bp,Scamp5,Ldlrap1,Vps18,L…
GO:0048646	anatomical structure formation involved in morphogenesis	151	952	3.75e-14	Ccl2,Ccl12,Col1a1,Tgfb1,Casq1,Angptl2,Cd44,Hmox1,Epha2,Elk3,Psen2,Plxnd1,Myh9,Mmp8,Sfrp5,Perp,Txnrd1,Gna13,Grb2,Vash1,Edn1,Plau,Nkx3-1,Loxl2,Col2a1,Hhex,Rbp4,Sat1,Mmp19,Ifitm1,Casp1,Casp8,Angptl1,Abl2,Itga8,Capn3,Spint1,Lef1,Tlr2,B4galt1,Pdpn,Sema3c,Smarcd3,Lfng,Mtpn,Gdf3,Clec1b,Mfge8,Sfrp1,Mmp2,Cx3cl1,Jam3,St14,Mcam,Anxa2,Pik3cb,Ptgs2,Bmpr1a,Tie1,Zc3h12a,Lepr,Egr2,Sbno2,Gpr126,Scx,Ptk7,Hpse,Thbs…	Ccl2,Ccl12,Col1a1,Tgfb1,Casq1,Angptl2,Cd44,Hmox1,Epha2,Elk3,Psen2,Plxnd1,Myh9,Mmp8,Sfrp5,Perp,Txnrd1,Gna13,Grb2,Vash1,Edn1,Plau,Nkx3-1,Loxl2,Col2a1,Hhex,Rbp4,Sat1,Mmp19,Ifitm1,Casp1,Casp8,Angptl1,Abl2,Itga8,Capn3,Spint1,Lef1,Tlr2,B4galt1,Pdpn,Sema3c,Smarcd3,Lfng,Mtpn,Gdf3,Clec1b,Mfge8,Sfrp1,Mmp2,Cx3cl1,Jam3,St14,Mcam,Anxa2,Pik3cb,Ptgs2,Bmpr1a,Tie1,Zc3h12a,Lepr,Egr2,Sbno2,Adgrg6,Scx,Ptk7,Hpse,Thbs…
GO:0032970	regulation of actin filament-based process	85	388	3.98e-14	Actr2,Tgfb1,Hck,Ccl24,Coro1b,Myh9,Grb2,Evl,Edn1,F2rl1,Washc5,Hcls1,Csf1r,Baiap2,Rgs4,Gsn,Il1a,Mylk2,Tlr2,Pdpn,Fgr,Mtpn,Arhgdib,Cyfip1,Fgf13,Was,Cx3cl1,Cotl1,Jam3,Nckap1l,Prex1,Kcnj2,Ntrk3,Rhov,Ank2,Lrp1,Sh3pxd2b,Bst2,Rltpr,Eps8,Ppm1e,Lmod1,Vill,Arhgdia,Fam49b,Cdc42ep3,Iqgap2,Sema5a,Rock1,Actg1,Epha1,Lima1,Gpr65,Arpc5,Fes,Arpc1b,Icam1,Myo1f,Rhog,Limch1,Bst1,Dstn,Arpc3,Fmn1,Nos1,Kank4,Cd47,Plek,Trp…	Actr2,Tgfb1,Hck,Ccl24,Coro1b,Myh9,Grb2,Evl,Edn1,F2rl1,E430025E21Rik,Hcls1,Csf1r,Baiap2,Rgs4,Gsn,Il1a,Mylk2,Tlr2,Pdpn,Fgr,Mtpn,Arhgdib,Cyfip1,Fgf13,Was,Cx3cl1,Cotl1,Jam3,Nckap1l,Prex1,Kcnj2,Ntrk3,Rhov,Ank2,Lrp1,Sh3pxd2b,Bst2,Rltpr,Eps8,Ppm1e,Lmod1,Vill,Arhgdia,Fam49b,Cdc42ep3,Iqgap2,Sema5a,Rock1,Actg1,Epha1,Lima1,Gpr65,Arpc5,Fes,Arpc1b,Icam1,Myo1f,Rhog,Limch1,Bst1,Dstn,Arpc3,Fmn1,Nos1,Kank4,Cd47,P…
GO:0030003	cellular cation homeostasis	114	625	4.62e-14	Ccl2,Cd52,Ccl3,Tgfb1,Casq1,Hmox1,Psen2,Mcoln2,Atp6v0d1,Xk,Cd40,Trpv2,Atp2b1,Gna13,Edn1,Hexb,F2rl1,Cln5,Vdr,Slc11a2,Cxcl13,Atp6v0c,Tmem178,Fth1,Ccr1,Slc11a1,Htr2b,Bok,Abl2,Capn3,Il1b,Ccdc109b,Atp6v0d2,Cd38,Cxcl1,P2rx4,Itpr1,Dmpk,Atp6ap2,Rab20,Mt2,Mt1,Cx3cl1,Pik3cb,Trf,Cmklr1,Itpr3,Ptger2,Mcoln3,Atp13a2,Slc25a23,Ttc7,Ank2,Lrp1,Atp6v0a1,Npy1r,Grn,Plcl2,Atp1b2,Wfs1,C3ar1,Gna15,Cxcr3,Cxcr4,Lcn2,P2ry6,…	Ccl2,Cd52,Ccl3,Tgfb1,Casq1,Hmox1,Psen2,Mcoln2,Atp6v0d1,Xk,Cd40,Trpv2,Atp2b1,Gna13,Edn1,Hexb,F2rl1,Cln5,Vdr,Slc11a2,Cxcl13,Atp6v0c,Tmem178,Fth1,Ccr1,Slc11a1,Htr2b,Bok,Abl2,Capn3,Il1b,Ccdc109b,Atp6v0d2,Cd38,Cxcl1,P2rx4,Itpr1,Dmpk,Atp6ap2,Rab20,Mt2,Mt1,Cx3cl1,Pik3cb,Trf,Cmklr1,Itpr3,Ptger2,Mcoln3,Atp13a2,Slc25a23,Ttc7,Ank2,Lrp1,Atp6v0a1,Npy1r,Grn,Plcl2,Atp1b2,Wfs1,C3ar1,Gna15,Cxcr3,Cxcr4,Lcn2,P2ry6,…
GO:0048699	generation of neurons	223	1660	5.49e-14	Actr2,Cdh4,Pdgfb,Serpinf1,Tgfb1,Lamb1,Rnd1,Calr,Crabp2,Cd44,Epha2,Neu1,Xk,Plxnd1,Ctsz,Trpv2,Ywhah,Nrbp2,Dnmt3a,Slc9a3r1,Prkch,Evl,Sema4d,Plk2,Thrb,Clu,Lrp12,Washc5,Alcam,Hcls1,Runx1,Slc11a2,Tnfrsf21,Trem2,C3,H2-K1,Tnf,Diap1,Csf1r,Efhc2,Gfra1,Hexa,Baiap2,Nptx1,Il6,Efhd1,Rab17,Cln8,Rab29,Abl2,Fcgr2b,Itga6,Ltk,Spint1,Il1b,Bche,Tspan2,Vcam1,Lef1,Tlr2,Bmpr1b,Tnfrsf1b,Sema3c,Hgf,Sema3a,Smarcd3,Sema3d,C…	Actr2,Cdh4,Pdgfb,Serpinf1,Tgfb1,Lamb1,Rnd1,Calr,Crabp2,Cd44,Epha2,Neu1,Xk,Plxnd1,Ctsz,Trpv2,Ywhah,Nrbp2,Dnmt3a,Slc9a3r1,Prkch,Evl,Sema4d,Plk2,Thrb,Clu,Lrp12,E430025E21Rik,Alcam,Hcls1,Runx1,Slc11a2,Tnfrsf21,Trem2,C3,H2-K1,Tnf,Diaph1,Csf1r,Efhc2,Gfra1,Hexa,Baiap2,Nptx1,Il6,Efhd1,Rab17,Cln8,Rab29,Abl2,Fcgr2b,Itga6,Ltk,Spint1,Il1b,Bche,Tspan2,Vcam1,Lef1,Tlr2,Bmpr1b,Tnfrsf1b,Sema3c,Hgf,Sema3a,Smarcd3,…
GO:0009719	response to endogenous stimulus	194	1370	5.79e-14	Actr2,Ccl2,Itgb2,Serpinf1,Sost,Col1a1,Tgfb1,Has1,Plod3,Cd44,Hmox1,Ctsb,Aprt,Coro1b,Timp1,Mmp13,Cybb,Cyba,Nos2,Ywhah,Atp2b1,Vsir,Cpeb4,Sdc1,Dnmt3a,Slc9a3r1,Grb2,Serpina3n,Lgmn,Edn1,Ctsl,Thrb,Nkx3-1,Irg1,Vdr,Col2a1,Hcls1,Runx1,Cdkn1a,Cxcl13,Trem2,Cfb,Aif1,Tnf,Npc1,Diap1,Anxa1,Rbp4,Mmp19,Baiap2,Il6,Casp4,Igfbp5,Htr2b,Scly,Fcgr2b,Grb14,Gatm,Spint1,Ptpn1,Eif6,Bche,Smad9,Vcam1,Lef1,Tlr2,Pdgfc,Bmpr1b,Pr…	Actr2,Ccl2,Itgb2,Serpinf1,Sost,Col1a1,Tgfb1,Has1,Plod3,Cd44,Hmox1,Ctsb,Aprt,Coro1b,Timp1,Mmp13,Cybb,Cyba,Nos2,Ywhah,Atp2b1,Vsir,Cpeb4,Sdc1,Dnmt3a,Slc9a3r1,Grb2,Serpina3n,Lgmn,Edn1,Ctsl,Thrb,Nkx3-1,Acod1,Vdr,Col2a1,Hcls1,Runx1,Cdkn1a,Cxcl13,Trem2,Cfb,Aif1,Tnf,Npc1,Diaph1,Anxa1,Rbp4,Mmp19,Baiap2,Il6,Casp4,Igfbp5,Htr2b,Scly,Fcgr2b,Grb14,Gatm,Spint1,Ptpn1,Eif6,Bche,Smad9,Vcam1,Lef1,Tlr2,Pdgfc,Bmpr1b,…
GO:0060548	negative regulation of cell death	160	1046	7.87e-14	Ccl12,Serpinf1,Plaur,Hck,Il7r,Bid,Cd44,Wisp1,Hmox1,Ctsb,Crlf1,Timp1,Psen2,Mertk,Ywhah,Nrbp2,Tnfaip3,Cpeb4,Prkch,Lgmn,Edn1,Plk2,Clu,Fam134b,Col2a1,Mpv17l,Hcls1,Cdkn1a,Trem2,Atp6v0c,Lims2,Aif1,Tnf,Npc1,Csf1r,Tmem132a,Il6,Casp8,Htr2b,Bok,Cln8,Abl2,Fcgr2b,Fam129b,Itga6,Capn3,Ltk,Il1b,Ptpn1,Wisp2,Lef1,Txn1,Prkaa2,Pdpn,Tnfrsf1b,Hgf,Cd38,Plac8,Gpnmb,Itpr1,Tnfrsf1a,Sfrp1,Mt1,Cx3cl1,Ctsh,Ptgs2,Nckap1l,Cam…	Ccl12,Serpinf1,Plaur,Hck,Il7r,Bid,Cd44,Wisp1,Hmox1,Ctsb,Crlf1,Timp1,Psen2,Mertk,Ywhah,Nrbp2,Tnfaip3,Cpeb4,Prkch,Lgmn,Edn1,Plk2,Clu,Fam134b,Col2a1,Mpv17l,Hcls1,Cdkn1a,Trem2,Atp6v0c,Lims2,Aif1,Tnf,Npc1,Csf1r,Tmem132a,Il6,Casp8,Htr2b,Bok,Cln8,Abl2,Fcgr2b,Fam129b,Itga6,Capn3,Ltk,Il1b,Ptpn1,Wisp2,Lef1,Txn1,Prkaa2,Pdpn,Tnfrsf1b,Hgf,Cd38,Plac8,Gpnmb,Itpr1,Tnfrsf1a,Sfrp1,Mt1,Cx3cl1,Ctsh,Ptgs2,Nckap1l,Cam…
GO:0051173	positive regulation of nitrogen compound metabolic process	358	3119	8.18e-14	Actr2,Ccl2,Ccl12,Itgb2,Pdgfb,Acvr1b,Ccl3,Ern1,Sost,Col1a1,Ell2,Spi1,Plaur,Tgfb1,Ssbp2,Irf5,Bid,Ccl24,Cd44,Mmp12,Crlf1,Elk3,Ccl8,Psen2,Sash1,Ncf1,Myh9,Cd40,Tnip1,Nos2,Mmp8,Tnfsf13,Ccl6,Ccl4,Ywhah,Ccl9,Arid3a,Tnfaip3,Perp,Myb,Vsir,Havcr2,Ccl7,Pik3r5,Lgmn,Edn1,Sema4d,Hexb,F2rl1,Plk2,Thrb,Clu,Nkx3-1,Ripk3,Khdrbs3,Vdr,Litaf,Ciita,Hcls1,Runx1,Slc11a2,Cdkn1a,Trem2,Fgd2,Abcg1,Xdh,Atp6v0c,C3,Aif1,Tnf,Pmai…	Actr2,Ccl2,Ccl12,Itgb2,Pdgfb,Acvr1b,Ccl3,Ern1,Sost,Col1a1,Ell2,Spi1,Plaur,Tgfb1,Ssbp2,Irf5,Bid,Ccl24,Cd44,Mmp12,Crlf1,Elk3,Ccl8,Psen2,Sash1,Ncf1,Myh9,Cd40,Tnip1,Nos2,Mmp8,Tnfsf13,Ccl6,Ccl4,Ywhah,Ccl9,Arid3a,Tnfaip3,Perp,Myb,Vsir,Havcr2,Ccl7,Pik3r5,Lgmn,Edn1,Sema4d,Hexb,F2rl1,Plk2,Thrb,Clu,Nkx3-1,Ripk3,Khdrbs3,Vdr,Litaf,Ciita,Hcls1,Runx1,Slc11a2,Cdkn1a,Trem2,Fgd2,Abcg1,Xdh,Atp6v0c,C3,Aif1,Tnf,Pmai…
GO:0002687	positive regulation of leukocyte migration	51	156	8.62e-14	Ccl2,Ccl12,Ccl3,Tgfb1,Calr,Ccl24,Lbp,Ccl4,Ccl7,Lgmn,Edn1,F2rl1,Cxcl13,Pla2g7,Trem2,Aif1,Ccr1,Sele,Il1b,Il1a,Tlr2,P2rx4,F7,Cx3cl1,Nckap1l,Plvap,Cmklr1,Camk1d,Thbs1,Gpsm3,C3ar1,Itga2,Adam10,Cx3cr1,Wnt5a,Adam17,Ptafr,Cxcl12,Icam1,Mmp14,Cd74,Itga4,Ccl19,Adam8,Lgals9,Ptk2b,Lgals3,Selp,Pdgfd,C5ar1,Ccr2	Ccl2,Ccl12,Ccl3,Tgfb1,Calr,Ccl24,Lbp,Ccl4,Ccl7,Lgmn,Edn1,F2rl1,Cxcl13,Pla2g7,Trem2,Aif1,Ccr1,Sele,Il1b,Il1a,Tlr2,P2rx4,F7,Cx3cl1,Nckap1l,Plvap,Cmklr1,Camk1d,Thbs1,Gpsm3,C3ar1,Itga2,Adam10,Cx3cr1,Wnt5a,Adam17,Ptafr,Cxcl12,Icam1,Mmp14,Cd74,Itga4,Ccl19,Adam8,Lgals9,Ptk2b,Lgals3,Selp,Pdgfd,C5ar1,Ccr2
GO:0034341	response to interferon-gamma	45	122	1.17e-13	Actr2,Ccl2,Ccl12,Ccl3,Ccl24,Ccl8,Cd40,Nos2,Cxcl16,Ccl6,Ccl4,Ccl9,Ccl7,Evl,Edn1,Irg1,Ciita,Aif1,Ifitm1,Ifitm3,Casp1,Slc11a1,Mrc1,Gsn,Tlr2,Was,Rab20,Cx3cl1,Irf8,H2-Ab1,Tlr4,H2-Aa,Bst2,Rab11fip5,Wnt5a,Rab7b,Actg1,Mefv,Sirpa,Cd47,Ass1,Ccl19,Capg,Stxbp2,Actr3	Actr2,Ccl2,Ccl12,Ccl3,Ccl24,Ccl8,Cd40,Nos2,Cxcl16,Ccl6,Ccl4,Ccl9,Ccl7,Evl,Edn1,Acod1,Ciita,Aif1,Ifitm1,Ifitm3,Casp1,Slc11a1,Mrc1,Gsn,Tlr2,Was,Rab20,Cx3cl1,Irf8,H2-Ab1,Tlr4,H2-Aa,Bst2,Rab11fip5,Wnt5a,Rab7b,Actg1,Mefv,Sirpa,Cd47,Ass1,Ccl19,Capg,Stxbp2,Actr3
GO:0051271	negative regulation of cellular component movement	74	314	1.24e-13	Ccl12,Pdgfb,Serpinf1,Tgfb1,Has1,Calr,Coro1b,Timp1,Slc9a3r1,Vash1,Evl,Sema4d,Cxcl13,Aif1,Tnf,Il33,Ifitm1,Igfbp5,Trp53inp1,Sema3c,Sema3a,Padi2,Sema3d,Arhgdib,Nr2f2,Acan,Mst4,Was,Sfrp1,Cx3cl1,Bmpr1a,Tie1,Abhd2,Rap2b,Tnn,Lrp1,Gadd45a,Thbs1,Atp1b2,Bst2,Cd200r1,Rap2a,Arhgdia,Cx3cr1,Wnt5a,Slamf8,Sema5a,Cxcl12,Epha1,Col3a1,Sema3g,Abr,Cd74,Grem1,Limch1,Dll4,Nos1,Nfe2l2,Cd63,Osbpl8,Cd300a,Sema6c,Ccr5,Mmrn2…	Ccl12,Pdgfb,Serpinf1,Tgfb1,Has1,Calr,Coro1b,Timp1,Slc9a3r1,Vash1,Evl,Sema4d,Cxcl13,Aif1,Tnf,Il33,Ifitm1,Igfbp5,Trp53inp1,Sema3c,Sema3a,Padi2,Sema3d,Arhgdib,Nr2f2,Acan,Stk26,Was,Sfrp1,Cx3cl1,Bmpr1a,Tie1,Abhd2,Rap2b,Tnn,Lrp1,Gadd45a,Thbs1,Atp1b2,Bst2,Cd200r1,Rap2a,Arhgdia,Cx3cr1,Wnt5a,Slamf8,Sema5a,Cxcl12,Epha1,Col3a1,Sema3g,Abr,Cd74,Grem1,Limch1,Dll4,Nos1,Nfe2l2,Cd63,Osbpl8,Cd300a,Sema6c,Ccr5,Mmrn…
GO:0051345	positive regulation of hydrolase activity	119	682	1.67e-13	Ccl2,Ccl12,Gm2a,Ccl3,Bid,Ccl24,Vav1,Epha2,Ccl8,Cd40,Ccl6,Ccl4,Ccl9,Perp,Vsir,Gna13,Ccl7,Adap2,Lgmn,Sema4d,F2rl1,Nkx3-1,Ripk3,Arhgap31,Slc11a2,Cxcl13,Xdh,Tnf,Pmaip1,Rin1,Arhgap19,Casp1,Casp8,Htr2b,Bok,Rgs16,Sele,Abl2,Rgs4,Gsn,Itga6,F3,Arhgdib,Ctsc,Rgs10,Cx3cl1,Ctsh,Nckap1l,Smap2,Prex1,Rasa4,Ntrk3,Lyn,Npnt,Stard8,Gmip,Grn,Atp1b2,Itga2,Fn1,Nod1,Arhgap30,Nlrc4,Rin3,F2r,Asap2,Arhgdia,Wnt5a,Tbc1d22a,Pp…	Ccl2,Ccl12,Gm2a,Ccl3,Bid,Ccl24,Vav1,Epha2,Ccl8,Cd40,Ccl6,Ccl4,Ccl9,Perp,Vsir,Gna13,Ccl7,Adap2,Lgmn,Sema4d,F2rl1,Nkx3-1,Ripk3,Arhgap31,Slc11a2,Cxcl13,Xdh,Tnf,Pmaip1,Rin1,Arhgap19,Casp1,Casp8,Htr2b,Bok,Rgs16,Sele,Abl2,Rgs4,Gsn,Itga6,F3,Arhgdib,Ctsc,Rgs10,Cx3cl1,Ctsh,Nckap1l,Smap2,Prex1,Rasa4,Ntrk3,Lyn,Npnt,Stard8,Gmip,Grn,Atp1b2,Itga2,Fn1,Nod1,Arhgap30,Nlrc4,Rin3,F2r,Asap2,Arhgdia,Wnt5a,Tbc1d22a,Pp…
GO:0006897	endocytosis	85	400	1.73e-13	Itgb2,Stx1a,Cd209a,Cd5l,Myh9,Cxcl16,Grb2,Hhipl1,Loxl2,Lrp12,Endou,Trem2,Aif1,Npc1,Rin1,Msr1,Ifitm3,Htr2b,Fcgr2b,Mrc1,Gsn,Ehd4,Siglec1,Fcgr1,Abca1,Necap2,Olr1,Mfge8,Tub,Was,Il10ra,Myo1e,Snx1,Pik3cb,Mapkapk3,Lgals3bp,Ldlrap1,Rhov,Apobr,Ank2,Lrp1,Thbs1,Stab1,Grn,Ssc5d,Neurl3,Pstpip1,Cd14,Pik3cg,Rab31,Itgam,Actg1,Elmo1,Gulp1,Cfi,Fcer1g,Dab2,Fkbp15,Cln3,Scarb1,Ap2s1,Dock2,Folr2,Ramp1,Rhog,Arrb1,Sirpa,…	Itgb2,Stx1a,Cd209a,Cd5l,Myh9,Cxcl16,Grb2,Hhipl1,Loxl2,Lrp12,Endou,Trem2,Aif1,Npc1,Rin1,Msr1,Ifitm3,Htr2b,Fcgr2b,Mrc1,Gsn,Ehd4,Siglec1,Fcgr1,Abca1,Necap2,Olr1,Mfge8,Tub,Was,Il10ra,Myo1e,Snx1,Pik3cb,Mapkapk3,Lgals3bp,Ldlrap1,Rhov,Apobr,Ank2,Lrp1,Thbs1,Stab1,Grn,Ssc5d,Neurl3,Pstpip1,Cd14,Pik3cg,Rab31,Itgam,Actg1,Elmo1,Gulp1,Cfi,Fcer1g,Dab2,Fkbp15,Cln3,Scarb1,Ap2s1,Dock2,Folr2,Ramp1,Rhog,Arrb1,Sirpa,…
GO:0048514	blood vessel morphogenesis	89	433	2.06e-13	Ccl2,Ccl12,Pdgfb,Spi1,Tgfb1,Angptl2,Hmox1,Epha2,Elk3,Plxnd1,Myh9,Gna13,Vash1,Edn1,Plau,Loxl2,Mylk,Hhex,Sat1,Mmp19,Casp8,Angptl1,Lef1,B4galt1,Nr2f2,Mfge8,Mmp2,Cx3cl1,Jam3,Mcam,Myo1e,Anxa2,Pik3cb,Ptgs2,Bmpr1a,Tie1,Zc3h12a,Lepr,Lrp1,Hpse,Thbs1,Prkx,Fgf1,Fzd4,Cxcr3,Cxcr4,Fn1,Sox18,Vav2,Pik3cg,Junb,Lep,Sema5a,Col8a2,Actg1,Cxcl12,Epha1,Prcp,Sgcd,Unc5b,Bak1,Gpx1,Htatip2,Col3a1,Hs6st1,Col8a1,Mmp14,Ramp1,…	Ccl2,Ccl12,Pdgfb,Spi1,Tgfb1,Angptl2,Hmox1,Epha2,Elk3,Plxnd1,Myh9,Gna13,Vash1,Edn1,Plau,Loxl2,Mylk,Hhex,Sat1,Mmp19,Casp8,Angptl1,Lef1,B4galt1,Nr2f2,Mfge8,Mmp2,Cx3cl1,Jam3,Mcam,Myo1e,Anxa2,Pik3cb,Ptgs2,Bmpr1a,Tie1,Zc3h12a,Lepr,Lrp1,Hpse,Thbs1,Prkx,Fgf1,Fzd4,Cxcr3,Cxcr4,Fn1,Sox18,Vav2,Pik3cg,Junb,Lep,Sema5a,Col8a2,Actg1,Cxcl12,Epha1,Prcp,Sgcd,Unc5b,Bak1,Gpx1,Htatip2,Col3a1,Hs6st1,Col8a1,Mmp14,Ramp1,…
GO:0010648	negative regulation of cell communication	187	1322	2.18e-13	Sost,Plaur,Rgs19,Calr,Bid,Ndrg2,Cd44,Hmox1,Mmp12,Epha2,Psen2,Dhx58,Tnip1,Sfrp5,Cd22,Tnfaip3,Slc9a3r1,Lgmn,Edn1,F2rl1,Plk2,Clu,Nkx3-1,Irg1,Col2a1,Litaf,Mpv17l,Xdh,Tnf,Lpxn,Hhex,Gli1,Il6,Casp8,Il1r2,Igfbp5,Htr2b,Bok,Rgs16,Abl2,Atf3,Fcgr2b,Ccdc3,Rgs4,Grb14,Frzb,Itga6,Rassf2,Il1b,Ptpn1,Bche,Dkk2,Prkaa2,Kcnq4,Hgf,Padi2,Cd38,Lfng,Itpr1,Gdf3,Rgs10,Acsl4,Sfrp1,Nkd1,Cx3cl1,Mmp3,Csk,Snx1,Ptgs2,Zc3h12a,Cyp7…	Sost,Plaur,Rgs19,Calr,Bid,Ndrg2,Cd44,Hmox1,Mmp12,Epha2,Psen2,Dhx58,Tnip1,Sfrp5,Cd22,Tnfaip3,Slc9a3r1,Lgmn,Edn1,F2rl1,Plk2,Clu,Nkx3-1,Acod1,Col2a1,Litaf,Mpv17l,Xdh,Tnf,Lpxn,Hhex,Gli1,Il6,Casp8,Il1r2,Igfbp5,Htr2b,Bok,Rgs16,Abl2,Atf3,Fcgr2b,Ccdc3,Rgs4,Grb14,Frzb,Itga6,Rassf2,Il1b,Ptpn1,Bche,Dkk2,Prkaa2,Kcnq4,Hgf,Padi2,Cd38,Lfng,Itpr1,Gdf3,Rgs10,Acsl4,Sfrp1,Nkd1,Cx3cl1,Mmp3,Csk,Snx1,Ptgs2,Zc3h12a,Cyp…
GO:0022409	positive regulation of cell-cell adhesion	65	254	2.44e-13	Ccl2,Itgb2,Plaur,Tgfb1,Il7r,Cd244,Cd44,Cd83,Myb,Vsir,Havcr2,Runx1,Cxcl13,Aif1,Tnf,Anxa1,Il6,Sele,Itga6,Il1b,Vcam1,Lef1,Pdpn,Il4ra,Cx3cl1,Nckap1l,H2-DMa,H2-Ab1,Pnp,H2-Aa,Igfbp2,Runx3,Rltpr,Igf1,Jak3,Wnt5a,Fam49b,Lep,Rara,Ptafr,Rag1,Icam1,Cd86,Piezo1,Il1rl2,Cd74,Cd80,Nlrp3,Sirpa,Itga4,H2-T23,Cd47,Sox4,Ccl19,Adam8,Lgals9,Ccr5,Nfkbiz,Syk,Selp,Kif26b,Zmiz1,Ihh,Cd276,Ccr2	Ccl2,Itgb2,Plaur,Tgfb1,Il7r,Cd244,Cd44,Cd83,Myb,Vsir,Havcr2,Runx1,Cxcl13,Aif1,Tnf,Anxa1,Il6,Sele,Itga6,Il1b,Vcam1,Lef1,Pdpn,Il4ra,Cx3cl1,Nckap1l,H2-DMa,H2-Ab1,Pnp,H2-Aa,Igfbp2,Runx3,Rltpr,Igf1,Jak3,Wnt5a,Fam49b,Lep,Rara,Ptafr,Rag1,Icam1,Cd86,Piezo1,Il1rl2,Cd74,Cd80,Nlrp3,Sirpa,Itga4,H2-T23,Cd47,Sox4,Ccl19,Adam8,Lgals9,Ccr5,Nfkbiz,Syk,Selp,Kif26b,Zmiz1,Ihh,Cd276,Ccr2
GO:0051093	negative regulation of developmental process	158	1043	2.44e-13	Ccl2,Pdgfb,Serpinf1,Ccl3,Tgfb1,Calr,Cd44,Wisp1,Epha2,Coro1b,Timp1,Ctsk,Ctsz,Sfrp5,Ywhah,Ccl9,Lgmn,Vash1,Gpr137b,Sema4d,Plk2,Thrb,Nkx3-1,Loxl2,Runx1,Cdkn1a,Tnfrsf21,Abcg1,Xdh,Tmem178,H2-K1,Lims2,Tnf,Anxa1,Hhex,Rbp4,Il6,Ccr1,Igfbp5,Rab29,Rgs4,Grb14,Frzb,Capn3,Il1b,Il1a,Nras,Lef1,Tlr2,Trp53inp1,Sema3c,Sema3a,Sema3d,Cd38,Plac8,Lfng,Gdf3,Clec2d,Arhgdib,Ctsc,Xylt1,Il4ra,Fgf13,Sfrp1,Nkd1,Anxa2,Bmpr1a,C1…	Ccl2,Pdgfb,Serpinf1,Ccl3,Tgfb1,Calr,Cd44,Wisp1,Epha2,Coro1b,Timp1,Ctsk,Ctsz,Sfrp5,Ywhah,Ccl9,Lgmn,Vash1,Gpr137b,Sema4d,Plk2,Thrb,Nkx3-1,Loxl2,Runx1,Cdkn1a,Tnfrsf21,Abcg1,Xdh,Tmem178,H2-K1,Lims2,Tnf,Anxa1,Hhex,Rbp4,Il6,Ccr1,Igfbp5,Rab29,Rgs4,Grb14,Frzb,Capn3,Il1b,Il1a,Nras,Lef1,Tlr2,Trp53inp1,Sema3c,Sema3a,Sema3d,Cd38,Plac8,Lfng,Gdf3,Clec2d,Arhgdib,Ctsc,Xylt1,Il4ra,Fgf13,Sfrp1,Nkd1,Anxa2,Bmpr1a,C1…
GO:1903555	regulation of tumor necrosis factor superfamily cytokine production	52	168	2.74e-13	Ccl2,Ccl3,Cybb,Lbp,Cyba,Mmp8,Ccl4,Tnfaip3,Vsir,Havcr2,Clu,Trem2,Il1a,Tlr2,Gpnmb,Tnfrsf1a,Tyrobp,Cx3cl1,Myd88,Zc3h12a,Thbs1,Tlr4,Cd300ld,Nod1,Igf1,Cd14,Tlr1,Tlr6,Cx3cr1,Wnt5a,Lep,Rara,Ptafr,Fcer1g,Tlr9,Card9,Sirpa,H2-T23,Cd47,Ccl19,Adam8,Lgals9,Arrb2,Ccr5,Clec7a,Bcl3,Syk,Cd84,Acp5,Ptpn6,Fcgr3,Ccr2	Ccl2,Ccl3,Cybb,Lbp,Cyba,Mmp8,Ccl4,Tnfaip3,Vsir,Havcr2,Clu,Trem2,Il1a,Tlr2,Gpnmb,Tnfrsf1a,Tyrobp,Cx3cl1,Myd88,Zc3h12a,Thbs1,Tlr4,Cd300ld,Nod1,Igf1,Cd14,Tlr1,Tlr6,Cx3cr1,Wnt5a,Lep,Rara,Ptafr,Fcer1g,Tlr9,Card9,Sirpa,H2-T23,Cd47,Ccl19,Adam8,Lgals9,Arrb2,Ccr5,Clec7a,Bcl3,Syk,Cd84,Acp5,Ptpn6,Fcgr3,Ccr2
GO:0009888	tissue development	226	1720	2.77e-13	Pdgfb,Acvr1b,Col1a1,Srpk3,Plaur,Tgfb1,Lamb1,Casq1,Calr,Plod3,Cd44,Mmp12,Ctsb,Epha2,Crlf1,Timp1,Psen2,Mmp13,Xk,Plxnd1,Ctsz,Mmp8,Sfrp5,Plod1,Txnrd1,Sdc1,Gna13,Slc9a3r1,Grb2,Sptlc2,Asb2,Edn1,Sema4d,Ctsl,F2rl1,Thrb,Plau,Nkx3-1,Loxl2,Vdr,Col2a1,Mylk,Runx1,Cdkn1a,Anxa1,Hhex,Rbp4,Gli1,Ifitm1,Il6,Casp8,Igfbp5,Htr2b,Abl2,Atf3,Itga8,Gsn,Frzb,Itga6,Spint1,Il1a,Mylk2,Smad9,Vcam1,Lef1,Bmpr1b,B4galt1,Pdpn,Sema…	Pdgfb,Acvr1b,Col1a1,Srpk3,Plaur,Tgfb1,Lamb1,Casq1,Calr,Plod3,Cd44,Mmp12,Ctsb,Epha2,Crlf1,Timp1,Psen2,Mmp13,Xk,Plxnd1,Ctsz,Mmp8,Sfrp5,Plod1,Txnrd1,Sdc1,Gna13,Slc9a3r1,Grb2,Sptlc2,Asb2,Edn1,Sema4d,Ctsl,F2rl1,Thrb,Plau,Nkx3-1,Loxl2,Vdr,Col2a1,Mylk,Runx1,Cdkn1a,Anxa1,Hhex,Rbp4,Gli1,Ifitm1,Il6,Casp8,Igfbp5,Htr2b,Abl2,Atf3,Itga8,Gsn,Frzb,Itga6,Spint1,Il1a,Mylk2,Smad9,Vcam1,Lef1,Bmpr1b,B4galt1,Pdpn,Sema…
GO:0023057	negative regulation of signaling	187	1326	2.77e-13	Sost,Plaur,Rgs19,Calr,Bid,Ndrg2,Cd44,Hmox1,Mmp12,Epha2,Psen2,Dhx58,Tnip1,Sfrp5,Cd22,Tnfaip3,Slc9a3r1,Lgmn,Edn1,F2rl1,Plk2,Clu,Nkx3-1,Irg1,Col2a1,Litaf,Mpv17l,Xdh,Tnf,Lpxn,Hhex,Gli1,Il6,Casp8,Il1r2,Igfbp5,Htr2b,Bok,Rgs16,Abl2,Atf3,Fcgr2b,Ccdc3,Rgs4,Grb14,Frzb,Itga6,Rassf2,Il1b,Ptpn1,Bche,Dkk2,Prkaa2,Kcnq4,Hgf,Padi2,Cd38,Lfng,Itpr1,Gdf3,Rgs10,Acsl4,Sfrp1,Nkd1,Cx3cl1,Mmp3,Csk,Snx1,Ptgs2,Zc3h12a,Cyp7…	Sost,Plaur,Rgs19,Calr,Bid,Ndrg2,Cd44,Hmox1,Mmp12,Epha2,Psen2,Dhx58,Tnip1,Sfrp5,Cd22,Tnfaip3,Slc9a3r1,Lgmn,Edn1,F2rl1,Plk2,Clu,Nkx3-1,Acod1,Col2a1,Litaf,Mpv17l,Xdh,Tnf,Lpxn,Hhex,Gli1,Il6,Casp8,Il1r2,Igfbp5,Htr2b,Bok,Rgs16,Abl2,Atf3,Fcgr2b,Ccdc3,Rgs4,Grb14,Frzb,Itga6,Rassf2,Il1b,Ptpn1,Bche,Dkk2,Prkaa2,Kcnq4,Hgf,Padi2,Cd38,Lfng,Itpr1,Gdf3,Rgs10,Acsl4,Sfrp1,Nkd1,Cx3cl1,Mmp3,Csk,Snx1,Ptgs2,Zc3h12a,Cyp…
GO:0050801	ion homeostasis	130	786	2.81e-13	Ccl2,Cd52,Ccl3,Tgfb1,Tbxas1,Casq1,Hmox1,Psen2,Mcoln2,Atp6v0d1,Xk,Cd40,Trpv2,Atp2b1,Gna13,Slc9a3r1,Edn1,Hexb,F2rl1,Cln5,Vdr,Slc11a2,Cxcl13,Abcg1,Atp6v0c,Tmem178,Fth1,Ccr1,Slc11a1,Htr2b,Bok,Abl2,Capn3,Il1b,Ccdc109b,Atp6v0d2,Abca1,Prkaa2,Cd38,Cxcl1,P2rx4,Itpr1,Dmpk,Atp6ap2,Rab20,Mt2,Mt1,Cx3cl1,Pik3cb,Trf,Cmklr1,Itpr3,Ptger2,Mcoln3,Atp13a2,Slc25a23,Ttc7,Ank2,Lrp1,Atp6v0a1,Npy1r,Grn,Plcl2,Atp1b2,Wfs1,…	Ccl2,Cd52,Ccl3,Tgfb1,Tbxas1,Casq1,Hmox1,Psen2,Mcoln2,Atp6v0d1,Xk,Cd40,Trpv2,Atp2b1,Gna13,Slc9a3r1,Edn1,Hexb,F2rl1,Cln5,Vdr,Slc11a2,Cxcl13,Abcg1,Atp6v0c,Tmem178,Fth1,Ccr1,Slc11a1,Htr2b,Bok,Abl2,Capn3,Il1b,Ccdc109b,Atp6v0d2,Abca1,Prkaa2,Cd38,Cxcl1,P2rx4,Itpr1,Dmpk,Atp6ap2,Rab20,Mt2,Mt1,Cx3cl1,Pik3cb,Trf,Cmklr1,Itpr3,Ptger2,Mcoln3,Atp13a2,Slc25a23,Ttc7,Ank2,Lrp1,Atp6v0a1,Npy1r,Grn,Plcl2,Atp1b2,Wfs1,…
GO:0098771	inorganic ion homeostasis	122	715	2.9e-13	Ccl2,Cd52,Ccl3,Tgfb1,Tbxas1,Casq1,Hmox1,Psen2,Mcoln2,Atp6v0d1,Xk,Cd40,Trpv2,Atp2b1,Gna13,Slc9a3r1,Edn1,Hexb,F2rl1,Cln5,Vdr,Slc11a2,Cxcl13,Atp6v0c,Tmem178,Fth1,Ccr1,Slc11a1,Htr2b,Bok,Abl2,Capn3,Il1b,Ccdc109b,Atp6v0d2,Cd38,Cxcl1,P2rx4,Itpr1,Dmpk,Atp6ap2,Rab20,Mt2,Mt1,Cx3cl1,Pik3cb,Trf,Cmklr1,Itpr3,Ptger2,Mcoln3,Atp13a2,Slc25a23,Ttc7,Ank2,Lrp1,Atp6v0a1,Npy1r,Grn,Plcl2,Atp1b2,Wfs1,C3ar1,Gna15,Cxcr3,C…	Ccl2,Cd52,Ccl3,Tgfb1,Tbxas1,Casq1,Hmox1,Psen2,Mcoln2,Atp6v0d1,Xk,Cd40,Trpv2,Atp2b1,Gna13,Slc9a3r1,Edn1,Hexb,F2rl1,Cln5,Vdr,Slc11a2,Cxcl13,Atp6v0c,Tmem178,Fth1,Ccr1,Slc11a1,Htr2b,Bok,Abl2,Capn3,Il1b,Ccdc109b,Atp6v0d2,Cd38,Cxcl1,P2rx4,Itpr1,Dmpk,Atp6ap2,Rab20,Mt2,Mt1,Cx3cl1,Pik3cb,Trf,Cmklr1,Itpr3,Ptger2,Mcoln3,Atp13a2,Slc25a23,Ttc7,Ank2,Lrp1,Atp6v0a1,Npy1r,Grn,Plcl2,Atp1b2,Wfs1,C3ar1,Gna15,Cxcr3,C…
GO:0040013	negative regulation of locomotion	73	314	3.32e-13	Ccl12,Pdgfb,Serpinf1,Tgfb1,Has1,Calr,Coro1b,Timp1,Slc9a3r1,Vash1,Evl,Sema4d,Cxcl13,Aif1,Tnf,Il33,Ifitm1,Igfbp5,Trp53inp1,Sema3c,Sema3a,Padi2,Sema3d,Arhgdib,Nr2f2,Acan,Mst4,Was,Sfrp1,Cx3cl1,Bmpr1a,Tie1,Abhd2,Rap2b,Tnn,Lrp1,Gadd45a,Thbs1,Atp1b2,Bst2,Cd200r1,Rap2a,Arhgdia,Cx3cr1,Wnt5a,Slamf8,Sema5a,Cxcl12,Epha1,Col3a1,Sema3g,Abr,Cd74,Grem1,Limch1,Dll4,Nfe2l2,Cd63,Osbpl8,Cd300a,Sema6c,Ccr5,Mmrn2,Il1r…	Ccl12,Pdgfb,Serpinf1,Tgfb1,Has1,Calr,Coro1b,Timp1,Slc9a3r1,Vash1,Evl,Sema4d,Cxcl13,Aif1,Tnf,Il33,Ifitm1,Igfbp5,Trp53inp1,Sema3c,Sema3a,Padi2,Sema3d,Arhgdib,Nr2f2,Acan,Stk26,Was,Sfrp1,Cx3cl1,Bmpr1a,Tie1,Abhd2,Rap2b,Tnn,Lrp1,Gadd45a,Thbs1,Atp1b2,Bst2,Cd200r1,Rap2a,Arhgdia,Cx3cr1,Wnt5a,Slamf8,Sema5a,Cxcl12,Epha1,Col3a1,Sema3g,Abr,Cd74,Grem1,Limch1,Dll4,Nfe2l2,Cd63,Osbpl8,Cd300a,Sema6c,Ccr5,Mmrn2,Il1…
GO:0010942	positive regulation of cell death	121	708	3.39e-13	Ccl12,Ccl3,Plaur,Tgfb1,Irf5,Bid,Cd44,Hmox1,Psen2,Ctsz,Cd40,Txnrd1,Dnmt3a,Slc9a3r1,Clu,Nkx3-1,Ripk3,Vdr,Slc11a2,Cdkn1a,Rps6ka2,Igf2r,Xdh,Tnf,Pmaip1,Anxa1,Il6,Casp1,Casp8,Bok,Atf3,Fcgr2b,Gsn,Frzb,Itga6,Ltk,Siglec1,Rassf2,Il1b,F3,Trp53inp1,Bmpr1b,B4galt1,Tnfrsf1b,Itpr1,Tnfrsf1a,Ctsc,Tyrobp,Sfrp1,Mmp2,Mmp3,Ctsh,Pik3cb,Ptgs2,Camk1d,Zc3h12a,Ntrk3,Lyn,Lrp1,Gadd45a,Mcl1,Thbs1,Inhbb,Tlr4,Grn,C1qa,Runx3,Ax…	Ccl12,Ccl3,Plaur,Tgfb1,Irf5,Bid,Cd44,Hmox1,Psen2,Ctsz,Cd40,Txnrd1,Dnmt3a,Slc9a3r1,Clu,Nkx3-1,Ripk3,Vdr,Slc11a2,Cdkn1a,Rps6ka2,Igf2r,Xdh,Tnf,Pmaip1,Anxa1,Il6,Casp1,Casp8,Bok,Atf3,Fcgr2b,Gsn,Frzb,Itga6,Ltk,Siglec1,Rassf2,Il1b,F3,Trp53inp1,Bmpr1b,B4galt1,Tnfrsf1b,Itpr1,Tnfrsf1a,Ctsc,Tyrobp,Sfrp1,Mmp2,Mmp3,Ctsh,Pik3cb,Ptgs2,Camk1d,Zc3h12a,Ntrk3,Lyn,Lrp1,Gadd45a,Mcl1,Thbs1,Inhbb,Tlr4,Grn,C1qa,Runx3,Ax…
GO:0055080	cation homeostasis	120	702	4.35e-13	Ccl2,Cd52,Ccl3,Tgfb1,Casq1,Hmox1,Psen2,Mcoln2,Atp6v0d1,Xk,Cd40,Trpv2,Atp2b1,Gna13,Edn1,Hexb,F2rl1,Cln5,Vdr,Slc11a2,Cxcl13,Atp6v0c,Tmem178,Fth1,Ccr1,Slc11a1,Htr2b,Bok,Abl2,Capn3,Il1b,Ccdc109b,Atp6v0d2,Cd38,Cxcl1,P2rx4,Itpr1,Dmpk,Atp6ap2,Rab20,Mt2,Mt1,Cx3cl1,Pik3cb,Trf,Cmklr1,Itpr3,Ptger2,Mcoln3,Atp13a2,Slc25a23,Ttc7,Ank2,Lrp1,Atp6v0a1,Npy1r,Grn,Plcl2,Atp1b2,Wfs1,C3ar1,Gna15,Cxcr3,Cxcr4,Lcn2,P2ry6,…	Ccl2,Cd52,Ccl3,Tgfb1,Casq1,Hmox1,Psen2,Mcoln2,Atp6v0d1,Xk,Cd40,Trpv2,Atp2b1,Gna13,Edn1,Hexb,F2rl1,Cln5,Vdr,Slc11a2,Cxcl13,Atp6v0c,Tmem178,Fth1,Ccr1,Slc11a1,Htr2b,Bok,Abl2,Capn3,Il1b,Ccdc109b,Atp6v0d2,Cd38,Cxcl1,P2rx4,Itpr1,Dmpk,Atp6ap2,Rab20,Mt2,Mt1,Cx3cl1,Pik3cb,Trf,Cmklr1,Itpr3,Ptger2,Mcoln3,Atp13a2,Slc25a23,Ttc7,Ank2,Lrp1,Atp6v0a1,Npy1r,Grn,Plcl2,Atp1b2,Wfs1,C3ar1,Gna15,Cxcr3,Cxcr4,Lcn2,P2ry6,…
GO:0043069	negative regulation of programmed cell death	145	933	5.84e-13	Ccl12,Plaur,Hck,Il7r,Bid,Cd44,Hmox1,Crlf1,Timp1,Psen2,Mertk,Ywhah,Nrbp2,Tnfaip3,Cpeb4,Prkch,Lgmn,Edn1,Plk2,Clu,Fam134b,Col2a1,Mpv17l,Hcls1,Cdkn1a,Trem2,Atp6v0c,Lims2,Aif1,Tnf,Csf1r,Tmem132a,Il6,Casp8,Htr2b,Bok,Cln8,Abl2,Fcgr2b,Fam129b,Itga6,Capn3,Ltk,Il1b,Ptpn1,Lef1,Prkaa2,Pdpn,Hgf,Cd38,Plac8,Tnfrsf1a,Sfrp1,Mt1,Cx3cl1,Ctsh,Ptgs2,Nckap1l,Camk1d,Zc3h12a,Pdxk,Scx,Pnp,Lrp1,Mcl1,Thbs1,Chst11,Grn,Wfs1,…	Ccl12,Plaur,Hck,Il7r,Bid,Cd44,Hmox1,Crlf1,Timp1,Psen2,Mertk,Ywhah,Nrbp2,Tnfaip3,Cpeb4,Prkch,Lgmn,Edn1,Plk2,Clu,Fam134b,Col2a1,Mpv17l,Hcls1,Cdkn1a,Trem2,Atp6v0c,Lims2,Aif1,Tnf,Csf1r,Tmem132a,Il6,Casp8,Htr2b,Bok,Cln8,Abl2,Fcgr2b,Fam129b,Itga6,Capn3,Ltk,Il1b,Ptpn1,Lef1,Prkaa2,Pdpn,Hgf,Cd38,Plac8,Tnfrsf1a,Sfrp1,Mt1,Cx3cl1,Ctsh,Ptgs2,Nckap1l,Camk1d,Zc3h12a,Pdxk,Scx,Pnp,Lrp1,Mcl1,Thbs1,Chst11,Grn,Wfs1,…
GO:0070372	regulation of ERK1 and ERK2 cascade	72	311	6.05e-13	Ccl2,Ccl12,Pdgfb,Ccl3,Tgfb1,Ndrg2,Ccl24,Cd44,Epha2,Ccl8,Tnip1,Ccl6,Ccl4,Ccl9,Havcr2,Ccl7,Slc9a3r1,F2rl1,Trem2,Atp6v0c,C3,Csf1r,Il6,Ccr1,Htr2b,Abl2,Atf3,Il1b,Il1a,Ptpn1,Tlr2,Pdgfc,Glipr2,Gpnmb,Cx3cl1,Csk,Lyn,Npnt,Lrp1,Tlr4,Garem,Fn1,P2ry6,Nod1,Igf1,Camk2n1,F2r,Rap1b,Lif,Adam17,Rara,St5,Dab2,Chil1,Icam1,Cd74,Arrb1,Sirpa,Ece1,Ccl19,Ngf,Scimp,Arrb2,Ptk2b,Dmd,Syk,Erbb4,Pdgfd,Ptpn6,C5ar1,Apoe,Mturn	Ccl2,Ccl12,Pdgfb,Ccl3,Tgfb1,Ndrg2,Ccl24,Cd44,Epha2,Ccl8,Tnip1,Ccl6,Ccl4,Ccl9,Havcr2,Ccl7,Slc9a3r1,F2rl1,Trem2,Atp6v0c,C3,Csf1r,Il6,Ccr1,Htr2b,Abl2,Atf3,Il1b,Il1a,Ptpn1,Tlr2,Pdgfc,Glipr2,Gpnmb,Cx3cl1,Csk,Lyn,Npnt,Lrp1,Tlr4,Garem,Fn1,P2ry6,Nod1,Igf1,Camk2n1,F2r,Rap1b,Lif,Adam17,Rara,St5,Dab2,Chil1,Icam1,Cd74,Arrb1,Sirpa,Ece1,Ccl19,Ngf,Scimp,Arrb2,Ptk2b,Dmd,Syk,Erbb4,Pdgfd,Ptpn6,C5ar1,Apoe,Mturn
GO:0032680	regulation of tumor necrosis factor production	51	166	6.15e-13	Ccl2,Ccl3,Cybb,Lbp,Cyba,Mmp8,Ccl4,Tnfaip3,Vsir,Havcr2,Clu,Trem2,Il1a,Tlr2,Gpnmb,Tnfrsf1a,Tyrobp,Cx3cl1,Myd88,Zc3h12a,Thbs1,Tlr4,Cd300ld,Nod1,Igf1,Cd14,Tlr1,Tlr6,Cx3cr1,Wnt5a,Lep,Rara,Ptafr,Fcer1g,Tlr9,Card9,Sirpa,H2-T23,Cd47,Ccl19,Lgals9,Arrb2,Ccr5,Clec7a,Bcl3,Syk,Cd84,Acp5,Ptpn6,Fcgr3,Ccr2	Ccl2,Ccl3,Cybb,Lbp,Cyba,Mmp8,Ccl4,Tnfaip3,Vsir,Havcr2,Clu,Trem2,Il1a,Tlr2,Gpnmb,Tnfrsf1a,Tyrobp,Cx3cl1,Myd88,Zc3h12a,Thbs1,Tlr4,Cd300ld,Nod1,Igf1,Cd14,Tlr1,Tlr6,Cx3cr1,Wnt5a,Lep,Rara,Ptafr,Fcer1g,Tlr9,Card9,Sirpa,H2-T23,Cd47,Ccl19,Lgals9,Arrb2,Ccr5,Clec7a,Bcl3,Syk,Cd84,Acp5,Ptpn6,Fcgr3,Ccr2
GO:0009611	response to wounding	80	372	6.22e-13	Ccl2,Pdgfb,Col1a1,Tgfb1,Cd44,Hmox1,Mmp12,Elk3,Coro1b,Timp1,Mertk,Myh9,Tnfaip3,Sdc1,Gna13,Vash1,Evl,F2rl1,Plau,Anxa8,C3,Aif1,Gli1,Il6,Slc11a1,Il1a,Procr,F3,B4galt1,Pdpn,P2rx4,Tyrobp,F7,Mmp2,Cx3cl1,Jam3,Mcam,Pik3cb,Fermt3,Ntrk3,Abhd2,Lyn,Rap2b,Ptk7,Ubash3b,Hpse,Inhbb,Myof,Fgf1,Rltpr,Pdia6,Itga2,Fn1,Bex1,F2r,Wnt5a,F10,Cxcl2,Prcp,Plec,Fcgr4,Gpx1,F5,Col3a1,Myh10,Plek,Pip5k1c,Lilrb4,Itgb4,Tnc,Sulf2,Mkl…	Ccl2,Pdgfb,Col1a1,Tgfb1,Cd44,Hmox1,Mmp12,Elk3,Coro1b,Timp1,Mertk,Myh9,Tnfaip3,Sdc1,Gna13,Vash1,Evl,F2rl1,Plau,Anxa8,C3,Aif1,Gli1,Il6,Slc11a1,Il1a,Procr,F3,B4galt1,Pdpn,P2rx4,Tyrobp,F7,Mmp2,Cx3cl1,Jam3,Mcam,Pik3cb,Fermt3,Ntrk3,Abhd2,Lyn,Rap2b,Ptk7,Ubash3b,Hpse,Inhbb,Myof,Fgf1,Rltpr,Pdia6,Itga2,Fn1,Bex1,F2r,Wnt5a,F10,Cxcl2,Prcp,Plec,Fcgr4,Gpx1,F5,Col3a1,Myh10,Plek,Pip5k1c,Lilrb4a,Itgb4,Tnc,Sulf2,Mk…
GO:0022407	regulation of cell-cell adhesion	85	412	6.83e-13	Ccl2,Itgb2,Plaur,Tgfb1,Il7r,Cd244,Cd44,Tnfaip8l2,Cd83,Tnfaip3,Myb,Vsir,Havcr2,Runx1,Cxcl13,Tnfrsf21,Aif1,Tnf,Anxa1,Il6,Sele,Abl2,Itga6,Il1b,Vcam1,Lef1,Pdpn,Gpnmb,Il4ra,Fgl1,Cx3cl1,Nckap1l,H2-DMa,Zc3h12a,Fermt3,Lyn,Zc3h12d,H2-Ab1,Ubash3b,Pnp,H2-Aa,Igfbp2,Runx3,Rltpr,Igf1,Jak3,Wnt5a,Fam49b,Lep,Pde5a,Rara,Ptafr,Cxcl12,Rag1,Icam1,Cd86,Piezo1,Il1rl2,Cd74,Cd80,Nlrp3,Sirpa,Itga4,H2-T23,Cd47,Ass1,Sox4,Cc…	Ccl2,Itgb2,Plaur,Tgfb1,Il7r,Cd244,Cd44,Tnfaip8l2,Cd83,Tnfaip3,Myb,Vsir,Havcr2,Runx1,Cxcl13,Tnfrsf21,Aif1,Tnf,Anxa1,Il6,Sele,Abl2,Itga6,Il1b,Vcam1,Lef1,Pdpn,Gpnmb,Il4ra,Fgl1,Cx3cl1,Nckap1l,H2-DMa,Zc3h12a,Fermt3,Lyn,Zc3h12d,H2-Ab1,Ubash3b,Pnp,H2-Aa,Igfbp2,Runx3,Rltpr,Igf1,Jak3,Wnt5a,Fam49b,Lep,Pde5a,Rara,Ptafr,Cxcl12,Rag1,Icam1,Cd86,Piezo1,Il1rl2,Cd74,Cd80,Nlrp3,Sirpa,Itga4,H2-T23,Cd47,Ass1,Sox4,Cc…
GO:0032956	regulation of actin cytoskeleton organization	76	344	8.77e-13	Actr2,Tgfb1,Hck,Ccl24,Coro1b,Grb2,Evl,Edn1,F2rl1,Washc5,Hcls1,Csf1r,Baiap2,Rgs4,Gsn,Il1a,Tlr2,Fgr,Mtpn,Arhgdib,Cyfip1,Was,Cx3cl1,Cotl1,Jam3,Nckap1l,Prex1,Ntrk3,Rhov,Lrp1,Sh3pxd2b,Bst2,Rltpr,Eps8,Ppm1e,Lmod1,Vill,Arhgdia,Fam49b,Cdc42ep3,Iqgap2,Sema5a,Rock1,Actg1,Epha1,Lima1,Gpr65,Arpc5,Fes,Arpc1b,Icam1,Myo1f,Rhog,Limch1,Bst1,Dstn,Arpc3,Fmn1,Kank4,Cd47,Plek,Trpm2,Synpo2,Arhgap17,Arap1,C9orf72,Ptk2b…	Actr2,Tgfb1,Hck,Ccl24,Coro1b,Grb2,Evl,Edn1,F2rl1,E430025E21Rik,Hcls1,Csf1r,Baiap2,Rgs4,Gsn,Il1a,Tlr2,Fgr,Mtpn,Arhgdib,Cyfip1,Was,Cx3cl1,Cotl1,Jam3,Nckap1l,Prex1,Ntrk3,Rhov,Lrp1,Sh3pxd2b,Bst2,Rltpr,Eps8,Ppm1e,Lmod1,Vill,Arhgdia,Fam49b,Cdc42ep3,Iqgap2,Sema5a,Rock1,Actg1,Epha1,Lima1,Gpr65,Arpc5,Fes,Arpc1b,Icam1,Myo1f,Rhog,Limch1,Bst1,Dstn,Arpc3,Fmn1,Kank4,Cd47,Plek,Trpm2,Synpo2,Arhgap17,Arap1,311004…
GO:0032652	regulation of interleukin-1 production	39	97	8.79e-13	Ccl3,Mnda,Tnfaip3,Havcr2,Trem2,Tnf,Anxa1,Casp4,Casp1,Casp8,Il1r2,Tlr2,Tyrobp,Cx3cl1,Zc3h12a,Tlr4,Nod1,Igf1,Naip5,Nlrc4,F2r,Ifi205,Cx3cr1,Wnt5a,Mefv,P2rx7,Nlrp3,Sirpa,Ccl19,Lgals9,Nlrp1b,Arrb2,Ifi204,Ccr5,Tlr8,Aim2,Panx1,Acp5,Sphk1	Ccl3,Mnda,Tnfaip3,Havcr2,Trem2,Tnf,Anxa1,Casp4,Casp1,Casp8,Il1r2,Tlr2,Tyrobp,Cx3cl1,Zc3h12a,Tlr4,Nod1,Igf1,Naip5,Nlrc4,F2r,Ifi205,Cx3cr1,Wnt5a,Mefv,P2rx7,Nlrp3,Sirpa,Ccl19,Lgals9,Nlrp1b,Arrb2,Ifi204,Ccr5,Tlr8,Aim2,Panx1,Acp5,Sphk1
GO:0070663	regulation of leukocyte proliferation	61	236	1.11e-12	Ccl12,Tgfb1,Cd244,Cd44,Cd209a,Cd40,Cd22,Vsir,Havcr2,Ripk3,Cdkn1a,Tnfrsf21,Aif1,Anxa1,Il33,Hhex,Il6,Fcgr2b,Il1b,Vcam1,Tnfrsf1b,Cd38,Gpnmb,Tyrobp,Btk,Myd88,Nckap1l,Lyn,Zc3h12d,H2-Ab1,Pnp,Tlr4,H2-Aa,Igfbp2,Rltpr,Igf1,Jak3,Lep,Pde5a,Nfatc2,Tlr9,Cd86,Lst1,Cd74,Grem1,Cd80,Bst1,H2-T23,Ccl19,Cd300a,Lgals9,Cblb,Ahr,Syk,Lgals3,Inpp5d,Ihh,Ptpn6,Cd276,Ccr2,Mef2c	Ccl12,Tgfb1,Cd244,Cd44,Cd209a,Cd40,Cd22,Vsir,Havcr2,Ripk3,Cdkn1a,Tnfrsf21,Aif1,Anxa1,Il33,Hhex,Il6,Fcgr2b,Il1b,Vcam1,Tnfrsf1b,Cd38,Gpnmb,Tyrobp,Btk,Myd88,Nckap1l,Lyn,Zc3h12d,H2-Ab1,Pnp,Tlr4,H2-Aa,Igfbp2,Rltpr,Igf1,Jak3,Lep,Pde5a,Nfatc2,Tlr9,Cd86,Lst1,Cd74,Grem1,Cd80,Bst1,H2-T23,Ccl19,Cd300a,Lgals9,Cblb,Ahr,Syk,Lgals3,Inpp5d,Ihh,Ptpn6,Cd276,Ccr2,Mef2c
GO:0002699	positive regulation of immune effector process	59	223	1.27e-12	Ccl2,Itgb2,Tgfb1,Cd244,Hmox1,Sh2d1a,Vav1,Lbp,Cd40,Dhx58,Tnfsf13,Myb,F2rl1,C3,H2-K1,Tnf,Anxa1,Il33,Rbp4,Il6,Il1b,Tlr2,Fcgr1,Fgr,Cxcl1,Tyrobp,Il4ra,Btk,Lamp1,Lyn,Pnp,Tlr4,Wnt5a,Fam49b,Itgam,Rara,Ptafr,Fcer1g,Fes,Tlr9,Cadm1,Cd74,Cd37,P2rx7,Nlrp3,B2m,H2-T23,Ccl19,Cd300a,Scimp,Clec7a,Nfkbiz,Syk,Cd84,Sh2d1b2,Stxbp2,Fcgr3,Ccr2,H2-D1	Ccl2,Itgb2,Tgfb1,Cd244,Hmox1,Sh2d1a,Vav1,Lbp,Cd40,Dhx58,Tnfsf13,Myb,F2rl1,C3,H2-K1,Tnf,Anxa1,Il33,Rbp4,Il6,Il1b,Tlr2,Fcgr1,Fgr,Cxcl1,Tyrobp,Il4ra,Btk,Lamp1,Lyn,Pnp,Tlr4,Wnt5a,Fam49b,Itgam,Rara,Ptafr,Fcer1g,Fes,Tlr9,Cadm1,Cd74,Cd37,P2rx7,Nlrp3,B2m,H2-T23,Ccl19,Cd300a,Scimp,Clec7a,Nfkbiz,Syk,Cd84,Sh2d1b1,Stxbp2,Fcgr3,Ccr2,H2-D1
GO:1903037	regulation of leukocyte cell-cell adhesion	69	295	1.39e-12	Ccl2,Itgb2,Tgfb1,Il7r,Cd244,Cd44,Tnfaip8l2,Cd83,Myb,Vsir,Havcr2,Runx1,Tnfrsf21,Aif1,Tnf,Anxa1,Il6,Sele,Il1b,Vcam1,Lef1,Gpnmb,Il4ra,Fgl1,Nckap1l,H2-DMa,Zc3h12a,Zc3h12d,H2-Ab1,Pnp,H2-Aa,Igfbp2,Runx3,Rltpr,Igf1,Jak3,Fam49b,Lep,Pde5a,Rara,Ptafr,Cxcl12,Rag1,Icam1,Cd86,Il1rl2,Cd74,Cd80,Nlrp3,Sirpa,Itga4,H2-T23,Cd47,Ass1,Sox4,Ccl19,Adam8,Cd300a,Lgals9,Nfkbiz,Cblb,Syk,Lgals3,Selp,Zmiz1,Ihh,Ptpn6,Cd276,Cc…	Ccl2,Itgb2,Tgfb1,Il7r,Cd244,Cd44,Tnfaip8l2,Cd83,Myb,Vsir,Havcr2,Runx1,Tnfrsf21,Aif1,Tnf,Anxa1,Il6,Sele,Il1b,Vcam1,Lef1,Gpnmb,Il4ra,Fgl1,Nckap1l,H2-DMa,Zc3h12a,Zc3h12d,H2-Ab1,Pnp,H2-Aa,Igfbp2,Runx3,Rltpr,Igf1,Jak3,Fam49b,Lep,Pde5a,Rara,Ptafr,Cxcl12,Rag1,Icam1,Cd86,Il1rl2,Cd74,Cd80,Nlrp3,Sirpa,Itga4,H2-T23,Cd47,Ass1,Sox4,Ccl19,Adam8,Cd300a,Lgals9,Nfkbiz,Cblb,Syk,Lgals3,Selp,Zmiz1,Ihh,Ptpn6,Cd276,Cc…
GO:0072359	circulatory system development	144	936	1.42e-12	Ccl2,Ccl12,Pdgfb,Col1a1,Spi1,Tgfb1,Calr,Angptl2,Hmox1,Epha2,Elk3,Mmp13,Plxnd1,Myh9,Gna13,Adap2,Vash1,Edn1,Plau,Nkx3-1,Loxl2,Col2a1,Mylk,Cdkn1a,Rps6ka2,Pcsk5,Hhex,Rbp4,Sat1,Mmp19,Casp8,Htr2b,Angptl1,Abl2,Spint1,Mylk2,Vcam1,Lef1,B4galt1,Pdpn,Tnfrsf1b,Sema3c,Smarcd3,Tnfrsf1a,Nr2f2,Mfge8,Acan,Pdlim3,Mmp2,Cx3cl1,Jam3,Mcam,Myo1e,Anxa2,Pik3cb,Ptgs2,Bmpr1a,Tie1,Zc3h12a,Lepr,Ntrk3,Gpr126,Rbm24,Scx,Ptk7,Lr…	Ccl2,Ccl12,Pdgfb,Col1a1,Spi1,Tgfb1,Calr,Angptl2,Hmox1,Epha2,Elk3,Mmp13,Plxnd1,Myh9,Gna13,Adap2,Vash1,Edn1,Plau,Nkx3-1,Loxl2,Col2a1,Mylk,Cdkn1a,Rps6ka2,Pcsk5,Hhex,Rbp4,Sat1,Mmp19,Casp8,Htr2b,Angptl1,Abl2,Spint1,Mylk2,Vcam1,Lef1,B4galt1,Pdpn,Tnfrsf1b,Sema3c,Smarcd3,Tnfrsf1a,Nr2f2,Mfge8,Acan,Pdlim3,Mmp2,Cx3cl1,Jam3,Mcam,Myo1e,Anxa2,Pik3cb,Ptgs2,Bmpr1a,Tie1,Zc3h12a,Lepr,Ntrk3,Adgrg6,Rbm24,Scx,Ptk7,Lr…
GO:0090066	regulation of anatomical structure size	102	559	1.42e-12	Actr2,Cdh4,Pdgfb,Tbxas1,Il7r,Ccl24,Plod3,Crabp2,Vav1,Coro1b,Xk,Trpv2,Atp2b1,Slc9a3r1,Grb2,Evl,Edn1,Sema4d,F2rl1,Washc5,Hcls1,Tnf,Baiap2,Htr2b,Cln8,Gsn,Tlr2,Sema3c,Sema3a,Sema3d,Cd38,P2rx4,Mtpn,Cyfip1,Fgf13,Was,Mmp2,Cx3cl1,Cotl1,Ptgs2,Nckap1l,Prex1,Ntrk3,Atp13a2,Shtn1,Lrp1,Npy1r,Gucy1a3,Rltpr,Eps8,Fn1,Lmod1,Vill,F2r,Vav2,Wnt5a,Fam49b,Lep,Cdc42ep3,Iqgap2,Pde5a,Sema5a,Rock1,Ptafr,Cxcl12,Lima1,Arpc5,…	Actr2,Cdh4,Pdgfb,Tbxas1,Il7r,Ccl24,Plod3,Crabp2,Vav1,Coro1b,Xk,Trpv2,Atp2b1,Slc9a3r1,Grb2,Evl,Edn1,Sema4d,F2rl1,E430025E21Rik,Hcls1,Tnf,Baiap2,Htr2b,Cln8,Gsn,Tlr2,Sema3c,Sema3a,Sema3d,Cd38,P2rx4,Mtpn,Cyfip1,Fgf13,Was,Mmp2,Cx3cl1,Cotl1,Ptgs2,Nckap1l,Prex1,Ntrk3,Atp13a2,Shtn1,Lrp1,Npy1r,Gucy1a3,Rltpr,Eps8,Fn1,Lmod1,Vill,F2r,Vav2,Wnt5a,Fam49b,Lep,Cdc42ep3,Iqgap2,Pde5a,Sema5a,Rock1,Ptafr,Cxcl12,Lima1…
GO:0032755	positive regulation of interleukin-6 production	39	99	1.45e-12	Lbp,Cyba,Dhx58,Mmp8,F2rl1,Aif1,Tnf,Il33,Il6,Il1b,Il1a,Il6ra,Tlr2,Tyrobp,Myd88,Tlr4,Nod1,Tlr1,F2r,Tlr7,Tlr6,Wnt5a,Rab7b,Ticam2,Ptafr,Fcer1g,Tlr9,Il1rl2,Cd74,Card9,P2rx7,Lgals9,Scimp,Ccr5,Clec7a,Tlr8,Syk,Stat3,Unc93b1	Lbp,Cyba,Dhx58,Mmp8,F2rl1,Aif1,Tnf,Il33,Il6,Il1b,Il1a,Il6ra,Tlr2,Tyrobp,Myd88,Tlr4,Nod1,Tlr1,F2r,Tlr7,Tlr6,Wnt5a,Rab7b,Ticam2,Ptafr,Fcer1g,Tlr9,Il1rl2,Cd74,Card9,P2rx7,Lgals9,Scimp,Ccr5,Clec7a,Tlr8,Syk,Stat3,Unc93b1
GO:0030029	actin filament-based process	100	551	3.45e-12	Actr2,Pdgfb,Rnd1,Myo1g,Casq1,Tpm4,Calr,Coro1b,Myh9,Slc9a3r1,Evl,Cap2,Parvb,Hcls1,Aif1,Tnf,Diap1,Anxa1,Baiap2,Casp4,Sele,Abl2,Gsn,Capn3,Ptpn1,Sdcbp,Tpm2,Pdpn,Tyrobp,Was,Sfrp1,Pdlim3,Myo1e,Trf,Nckap1l,Kcnj2,Micall2,Shtn1,Rhov,Ptk7,Ank2,Stard8,Cobl,Rltpr,Eps8,S1pr2,Rap2a,Lmod1,Vill,Iqgap2,Rock1,Actg1,Elmo1,Myom1,Lima1,Gpr65,Sgcd,Arpc5,Enah,Nuak2,Cln3,Arpc1b,Myo1f,Myh11,Dock2,Abr,Rhog,Arrb1,Scn1b,Kcn…	Actr2,Pdgfb,Rnd1,Myo1g,Casq1,Tpm4,Calr,Coro1b,Myh9,Slc9a3r1,Evl,Cap2,Parvb,Hcls1,Aif1,Tnf,Diaph1,Anxa1,Baiap2,Casp4,Sele,Abl2,Gsn,Capn3,Ptpn1,Sdcbp,Tpm2,Pdpn,Tyrobp,Was,Sfrp1,Pdlim3,Myo1e,Trf,Nckap1l,Kcnj2,Micall2,Shtn1,Rhov,Ptk7,Ank2,Stard8,Cobl,Rltpr,Eps8,S1pr2,Rap2a,Lmod1,Vill,Iqgap2,Rock1,Actg1,Elmo1,Myom1,Lima1,Gpr65,Sgcd,Arpc5,Enah,Nuak2,Cln3,Arpc1b,Myo1f,Myh11,Dock2,Abr,Rhog,Arrb1,Scn1b,Kc…
GO:0016043	cellular component organization	491	4769	3.74e-12	Actr2,Ccl2,Ccl12,Itgb2,Cdh4,Pdgfb,Ccl3,Tubb6,Col1a1,Ltbp2,Srpk3,Acp2,Spi1,Tgfb1,Lamb1,Rnd1,Myo1g,Casq1,Tpm4,Abcb4,Has1,Dnase2a,Calr,Il7r,Bid,Ndrg2,Ccl24,Plod3,Crabp2,Cd44,Stx1a,Vav1,Mmp12,Tep1,Epha2,Coro1b,P4ha1,Psen2,Gltp,Atp6v0d1,Mmp13,Xk,Plxnd1,Ctss,Myh9,Cyba,Vmp1,Trpv2,Mmp8,Ywhah,Noxo1,Tnfaip3,Perp,Myb,Gnptab,Dnmt3a,Ccl7,Slc9a3r1,Grb2,Lgmn,Npc2,Evl,Edn1,Cap2,Sema4d,Hexb,F2rl1,Plk2,Anxa8,Clu,L…	Actr2,Ccl2,Ccl12,Itgb2,Cdh4,Pdgfb,Ccl3,Tubb6,Col1a1,Ltbp2,Srpk3,Acp2,Spi1,Tgfb1,Lamb1,Rnd1,Myo1g,Casq1,Tpm4,Abcb4,Has1,Dnase2a,Calr,Il7r,Bid,Ndrg2,Ccl24,Plod3,Crabp2,Cd44,Stx1a,Vav1,Mmp12,Tep1,Epha2,Coro1b,P4ha1,Psen2,Gltp,Atp6v0d1,Mmp13,Xk,Plxnd1,Ctss,Myh9,Cyba,Vmp1,Trpv2,Mmp8,Ywhah,Noxo1,Tnfaip3,Perp,Myb,Gnptab,Dnmt3a,Ccl7,Slc9a3r1,Grb2,Lgmn,Npc2,Evl,Edn1,Cap2,Sema4d,Hexb,F2rl1,Plk2,Anxa8,Clu,L…
GO:0043066	negative regulation of apoptotic process	140	913	4.15e-12	Ccl12,Plaur,Hck,Il7r,Bid,Cd44,Hmox1,Crlf1,Timp1,Psen2,Mertk,Ywhah,Nrbp2,Tnfaip3,Cpeb4,Prkch,Lgmn,Edn1,Plk2,Clu,Fam134b,Col2a1,Mpv17l,Hcls1,Cdkn1a,Trem2,Lims2,Aif1,Tnf,Csf1r,Il6,Htr2b,Bok,Cln8,Abl2,Fcgr2b,Fam129b,Itga6,Capn3,Ltk,Il1b,Ptpn1,Lef1,Prkaa2,Pdpn,Hgf,Cd38,Plac8,Tnfrsf1a,Sfrp1,Mt1,Cx3cl1,Ctsh,Ptgs2,Nckap1l,Camk1d,Zc3h12a,Pdxk,Scx,Pnp,Lrp1,Mcl1,Thbs1,Chst11,Grn,Wfs1,Cxcr3,Ar,Fn1,Osr1,Igf1,…	Ccl12,Plaur,Hck,Il7r,Bid,Cd44,Hmox1,Crlf1,Timp1,Psen2,Mertk,Ywhah,Nrbp2,Tnfaip3,Cpeb4,Prkch,Lgmn,Edn1,Plk2,Clu,Fam134b,Col2a1,Mpv17l,Hcls1,Cdkn1a,Trem2,Lims2,Aif1,Tnf,Csf1r,Il6,Htr2b,Bok,Cln8,Abl2,Fcgr2b,Fam129b,Itga6,Capn3,Ltk,Il1b,Ptpn1,Lef1,Prkaa2,Pdpn,Hgf,Cd38,Plac8,Tnfrsf1a,Sfrp1,Mt1,Cx3cl1,Ctsh,Ptgs2,Nckap1l,Camk1d,Zc3h12a,Pdxk,Scx,Pnp,Lrp1,Mcl1,Thbs1,Chst11,Grn,Wfs1,Cxcr3,Ar,Fn1,Osr1,Igf1,…
GO:0048468	cell development	222	1730	4.26e-12	Cdh4,Pdgfb,Tgfb1,Lamb1,Rnd1,Casq1,Plod3,Cd44,Epha2,Pip4k2a,Mertk,Xk,Plxnd1,Myh9,Sdc1,Slc9a3r1,Evl,Edn1,Sema4d,Hexb,F2rl1,Thrb,Clu,Lrp12,Washc5,Dmc1,Parvb,Alcam,Hcls1,Runx1,Slc11a2,Cdkn1a,Rps6ka2,Tnfrsf21,Trem2,C3,Diap1,Csf1r,Gfra1,Hexa,Baiap2,Nptx1,Il6,Casp4,Htr2b,Efhd1,Abl2,Fcgr2b,Itga8,Gsn,Capn3,Il1b,Il1a,Tspan2,Lef1,Tlr2,Bmpr1b,B4galt1,Sema3c,Sema3a,Sema3d,Rilpl2,Clec1b,Cyfip1,Acan,Btk,Acsl4,S…	Cdh4,Pdgfb,Tgfb1,Lamb1,Rnd1,Casq1,Plod3,Cd44,Epha2,Pip4k2a,Mertk,Xk,Plxnd1,Myh9,Sdc1,Slc9a3r1,Evl,Edn1,Sema4d,Hexb,F2rl1,Thrb,Clu,Lrp12,E430025E21Rik,Dmc1,Parvb,Alcam,Hcls1,Runx1,Slc11a2,Cdkn1a,Rps6ka2,Tnfrsf21,Trem2,C3,Diaph1,Csf1r,Gfra1,Hexa,Baiap2,Nptx1,Il6,Casp4,Htr2b,Efhd1,Abl2,Fcgr2b,Itga8,Gsn,Capn3,Il1b,Il1a,Tspan2,Lef1,Tlr2,Bmpr1b,B4galt1,Sema3c,Sema3a,Sema3d,Rilpl2,Clec1b,Cyfip1,Acan,Btk…
GO:1903039	positive regulation of leukocyte cell-cell adhesion	56	210	4.31e-12	Ccl2,Itgb2,Tgfb1,Il7r,Cd244,Cd44,Cd83,Myb,Vsir,Havcr2,Runx1,Aif1,Tnf,Anxa1,Il6,Sele,Il1b,Vcam1,Lef1,Il4ra,Nckap1l,H2-DMa,H2-Ab1,Pnp,H2-Aa,Igfbp2,Runx3,Rltpr,Igf1,Jak3,Fam49b,Lep,Rara,Ptafr,Rag1,Icam1,Cd86,Il1rl2,Cd74,Cd80,Nlrp3,Sirpa,Itga4,H2-T23,Cd47,Sox4,Ccl19,Adam8,Lgals9,Nfkbiz,Syk,Selp,Zmiz1,Ihh,Cd276,Ccr2	Ccl2,Itgb2,Tgfb1,Il7r,Cd244,Cd44,Cd83,Myb,Vsir,Havcr2,Runx1,Aif1,Tnf,Anxa1,Il6,Sele,Il1b,Vcam1,Lef1,Il4ra,Nckap1l,H2-DMa,H2-Ab1,Pnp,H2-Aa,Igfbp2,Runx3,Rltpr,Igf1,Jak3,Fam49b,Lep,Rara,Ptafr,Rag1,Icam1,Cd86,Il1rl2,Cd74,Cd80,Nlrp3,Sirpa,Itga4,H2-T23,Cd47,Sox4,Ccl19,Adam8,Lgals9,Nfkbiz,Syk,Selp,Zmiz1,Ihh,Cd276,Ccr2
GO:0030198	extracellular matrix organization	59	231	4.44e-12	Col1a1,Tgfb1,Lamb1,Has1,Plod3,Mmp12,P4ha1,Mmp13,Ctss,Mmp8,Noxo1,Loxl2,Col2a1,Tnf,Mmp19,Itga8,Spint1,Col24a1,B4galt1,Ibsp,Acan,Mmp2,Mmp3,Myo1e,Anxa2,Npnt,Lum,Scx,Sh3pxd2b,Scara3,Fbln2,Fn1,Egflam,Ecm2,Col8a2,Ero1lb,Tnfrsf11b,Col5a2,Col4a4,Col3a1,Col8a1,Mmp14,Myh11,Thsd4,Grem1,Col10a1,Hpn,Sulf2,Nfkb2,Colq,Col4a3,Col19a1,Col6a4,Bcl3,Lgals3,Lcp1,Optc,Apbb2,Ihh	Col1a1,Tgfb1,Lamb1,Has1,Plod3,Mmp12,P4ha1,Mmp13,Ctss,Mmp8,Noxo1,Loxl2,Col2a1,Tnf,Mmp19,Itga8,Spint1,Col24a1,B4galt1,Ibsp,Acan,Mmp2,Mmp3,Myo1e,Anxa2,Npnt,Lum,Scx,Sh3pxd2b,Scara3,Fbln2,Fn1,Egflam,Ecm2,Col8a2,Ero1lb,Tnfrsf11b,Col5a2,Col4a4,Col3a1,Col8a1,Mmp14,Myh11,Thsd4,Grem1,Col10a1,Hpn,Sulf2,Nfkb2,Colq,Col4a3,Col19a1,Col6a4,Bcl3,Lgals3,Lcp1,Optc,Apbb2,Ihh
GO:0051251	positive regulation of lymphocyte activation	64	267	4.6e-12	Ccl2,Tgfb1,Il7r,Cd244,Cd83,Cd40,Tnfsf13,Myb,Vsir,Havcr2,Runx1,Cdkn1a,Aif1,Anxa1,Il6,Il1b,Vcam1,Lef1,Cd38,Tyrobp,Il4ra,Lamp1,Myd88,Nckap1l,H2-DMa,H2-Ab1,Pnp,Tlr4,H2-Aa,Igfbp2,Runx3,Rltpr,Igf1,Jak3,Fam49b,Lep,Rara,Nfatc2,Rag1,Tlr9,Cd86,Mmp14,Il1rl2,Cd74,Cd80,Nlrp3,Bst1,Sirpa,H2-T23,Cd47,Sox4,Ccl19,Adam8,Lgals9,Clec7a,Nfkbiz,Syk,Zmiz1,Hps1,Inpp5d,Ihh,Cd276,Ccr2,Mef2c	Ccl2,Tgfb1,Il7r,Cd244,Cd83,Cd40,Tnfsf13,Myb,Vsir,Havcr2,Runx1,Cdkn1a,Aif1,Anxa1,Il6,Il1b,Vcam1,Lef1,Cd38,Tyrobp,Il4ra,Lamp1,Myd88,Nckap1l,H2-DMa,H2-Ab1,Pnp,Tlr4,H2-Aa,Igfbp2,Runx3,Rltpr,Igf1,Jak3,Fam49b,Lep,Rara,Nfatc2,Rag1,Tlr9,Cd86,Mmp14,Il1rl2,Cd74,Cd80,Nlrp3,Bst1,Sirpa,H2-T23,Cd47,Sox4,Ccl19,Adam8,Lgals9,Clec7a,Nfkbiz,Syk,Zmiz1,Hps1,Inpp5d,Ihh,Cd276,Ccr2,Mef2c
GO:0042110	T cell activation	63	262	6.35e-12	Itgb2,Tgfb1,Il7r,Cd44,Vav1,Psen2,Apbb1ip,Myh9,F2rl1,Ripk3,Anxa1,Il6,Slc11a1,Rab29,Abl2,Lef1,Tnfsf8,Ctps,Lfng,Clec4e,Clec4d,Was,H2-DMa,Prex1,Lepr,Rag2,Batf,Cxcr4,Themis,Cd48,Lep,Adam17,Cd8a,Itgam,Ly9,Cxcl12,Rag1,Fcer1g,Icam1,Dock2,Cd74,Mafb,P2rx7,B2m,Dll4,H2-T23,Sox4,Ccl19,Psap,Lilrb4,Runx2,Cblb,Elf4,Bcl3,Syk,Satb1,Lcp1,Wdfy4,Stat3,Cdk6,Ccr9,Cd276,Gba	Itgb2,Tgfb1,Il7r,Cd44,Vav1,Psen2,Apbb1ip,Myh9,F2rl1,Ripk3,Anxa1,Il6,Slc11a1,Rab29,Abl2,Lef1,Tnfsf8,Ctps,Lfng,Clec4e,Clec4d,Was,H2-DMa,Prex1,Lepr,Rag2,Batf,Cxcr4,Themis,Cd48,Lep,Adam17,Cd8a,Itgam,Ly9,Cxcl12,Rag1,Fcer1g,Icam1,Dock2,Cd74,Mafb,P2rx7,B2m,Dll4,H2-T23,Sox4,Ccl19,Psap,Lilrb4a,Runx2,Cblb,Elf4,Bcl3,Syk,Satb1,Lcp1,Wdfy4,Stat3,Cdk6,Ccr9,Cd276,Gba
GO:0006875	cellular metal ion homeostasis	101	567	6.8e-12	Ccl2,Cd52,Ccl3,Tgfb1,Casq1,Hmox1,Psen2,Mcoln2,Atp6v0d1,Xk,Cd40,Trpv2,Atp2b1,Gna13,Edn1,Hexb,F2rl1,Vdr,Slc11a2,Cxcl13,Tmem178,Fth1,Ccr1,Slc11a1,Htr2b,Bok,Abl2,Capn3,Il1b,Ccdc109b,Cd38,Cxcl1,P2rx4,Itpr1,Dmpk,Mt2,Mt1,Cx3cl1,Pik3cb,Trf,Cmklr1,Itpr3,Ptger2,Mcoln3,Atp13a2,Slc25a23,Ttc7,Ank2,Lrp1,Npy1r,Plcl2,Atp1b2,Wfs1,C3ar1,Gna15,Cxcr3,Cxcr4,Lcn2,P2ry6,Ric3,Jak3,Tpcn2,F2r,Pik3cg,Cemip,Cx3cr1,Slc39a6,S…	Ccl2,Cd52,Ccl3,Tgfb1,Casq1,Hmox1,Psen2,Mcoln2,Atp6v0d1,Xk,Cd40,Trpv2,Atp2b1,Gna13,Edn1,Hexb,F2rl1,Vdr,Slc11a2,Cxcl13,Tmem178,Fth1,Ccr1,Slc11a1,Htr2b,Bok,Abl2,Capn3,Il1b,Ccdc109b,Cd38,Cxcl1,P2rx4,Itpr1,Dmpk,Mt2,Mt1,Cx3cl1,Pik3cb,Trf,Cmklr1,Itpr3,Ptger2,Mcoln3,Atp13a2,Slc25a23,Ttc7,Ank2,Lrp1,Npy1r,Plcl2,Atp1b2,Wfs1,C3ar1,Gna15,Cxcr3,Cxcr4,Lcn2,P2ry6,Ric3,Jak3,Tpcn2,F2r,Pik3cg,Cemip,Cx3cr1,Slc39a6,S…
GO:0006811	ion transport	170	1214	8.74e-12	Nalcn,Slc7a7,Ccl3,Abcb4,Atp6v1b2,Clic1,Psen2,Mcoln2,Gltp,Atp6v0d1,Slc25a13,Cybb,Xk,Nos2,Trpv2,Atp6v1e1,Atp2b1,Myb,Slc9a3r1,Abcc3,Edn1,Slc25a30,Slc7a8,Atp6v1c1,Slc38a4,Vdr,Slc11a2,Slc22a1,Nfkbie,Abcg1,Atp6v0c,Slc6a7,Anxa1,Fth1,Slc15a3,Slc25a45,Rbp4,Ccr1,Slc11a1,Htr2b,Cln8,Tmem206,Scn2a1,Ccdc109b,Atp6v0d2,Abca1,Pdpn,Kcnq4,Slc15a4,P2rx4,Slc6a6,Itpr1,Fgf13,Btk,Acsl4,Slc6a8,Anxa2,Slco2a1,Trf,Clcn7,Slc…	Nalcn,Slc7a7,Ccl3,Abcb4,Atp6v1b2,Clic1,Psen2,Mcoln2,Gltp,Atp6v0d1,Slc25a13,Cybb,Xk,Nos2,Trpv2,Atp6v1e1,Atp2b1,Myb,Slc9a3r1,Abcc3,Edn1,Slc25a30,Slc7a8,Atp6v1c1,Slc38a4,Vdr,Slc11a2,Slc22a1,Nfkbie,Abcg1,Atp6v0c,Slc6a7,Anxa1,Fth1,Slc15a3,Slc25a45,Rbp4,Ccr1,Slc11a1,Htr2b,Cln8,Tmem206,Scn2a1,Ccdc109b,Atp6v0d2,Abca1,Pdpn,Kcnq4,Slc15a4,P2rx4,Slc6a6,Itpr1,Fgf13,Btk,Acsl4,Slc6a8,Anxa2,Slco2a1,Trf,Clcn7,Slc…
GO:0032651	regulation of interleukin-1 beta production	34	79	8.74e-12	Ccl3,Mnda,Tnfaip3,Trem2,Tnf,Casp4,Casp1,Casp8,Tlr2,Tyrobp,Zc3h12a,Tlr4,Nod1,Igf1,Naip5,Nlrc4,F2r,Ifi205,Cx3cr1,Wnt5a,Mefv,P2rx7,Nlrp3,Sirpa,Ccl19,Nlrp1b,Arrb2,Ifi204,Ccr5,Tlr8,Aim2,Panx1,Acp5,Sphk1	Ccl3,Mnda,Tnfaip3,Trem2,Tnf,Casp4,Casp1,Casp8,Tlr2,Tyrobp,Zc3h12a,Tlr4,Nod1,Igf1,Naip5,Nlrc4,F2r,Ifi205,Cx3cr1,Wnt5a,Mefv,P2rx7,Nlrp3,Sirpa,Ccl19,Nlrp1b,Arrb2,Ifi204,Ccr5,Tlr8,Aim2,Panx1,Acp5,Sphk1
GO:2000146	negative regulation of cell motility	65	279	8.75e-12	Ccl12,Pdgfb,Serpinf1,Tgfb1,Has1,Calr,Coro1b,Timp1,Slc9a3r1,Vash1,Evl,Cxcl13,Aif1,Tnf,Il33,Ifitm1,Igfbp5,Trp53inp1,Sema3a,Padi2,Arhgdib,Nr2f2,Acan,Mst4,Was,Sfrp1,Cx3cl1,Bmpr1a,Tie1,Abhd2,Rap2b,Tnn,Lrp1,Gadd45a,Thbs1,Atp1b2,Bst2,Cd200r1,Rap2a,Arhgdia,Cx3cr1,Slamf8,Cxcl12,Epha1,Col3a1,Abr,Cd74,Grem1,Limch1,Dll4,Nfe2l2,Cd63,Osbpl8,Cd300a,Ccr5,Mmrn2,Il1rn,Cfl1,Erbb4,Mctp1,Apod,Stat3,Mef2c,Apoe,Slurp1	Ccl12,Pdgfb,Serpinf1,Tgfb1,Has1,Calr,Coro1b,Timp1,Slc9a3r1,Vash1,Evl,Cxcl13,Aif1,Tnf,Il33,Ifitm1,Igfbp5,Trp53inp1,Sema3a,Padi2,Arhgdib,Nr2f2,Acan,Stk26,Was,Sfrp1,Cx3cl1,Bmpr1a,Tie1,Abhd2,Rap2b,Tnn,Lrp1,Gadd45a,Thbs1,Atp1b2,Bst2,Cd200r1,Rap2a,Arhgdia,Cx3cr1,Slamf8,Cxcl12,Epha1,Col3a1,Abr,Cd74,Grem1,Limch1,Dll4,Nfe2l2,Cd63,Osbpl8,Cd300a,Ccr5,Mmrn2,Il1rn,Cfl1,Erbb4,Mctp1,Apod,Stat3,Mef2c,Apoe,Slurp1
GO:0000902	cell morphogenesis	120	739	9.25e-12	Cdh4,Lamb1,Il7r,Plod3,Epha2,Mertk,Plxnd1,Myh9,Slc9a3r1,Evl,Cap2,Sema4d,Clu,Parvb,Vdr,Alcam,Hcls1,Slc11a2,Csf1r,Hexa,Nptx1,Abl2,Itga8,Lef1,Bmpr1b,Pdpn,Sema3c,Hgf,Sema3a,Sema3d,Rilpl2,Clec1b,Cyfip1,Sfrp1,St14,Snx1,Nckap1l,Cdh6,Nexn,Fermt3,Tnn,Micall2,Egr2,Shtn1,Lrp1,Cobl,Lgr4,Myo16,Fzd4,Dclk1,Runx3,Plxnb2,Ar,Nfib,Lipa,Cxcr4,Fn1,Egflam,Wnt5a,B4galt6,Sema5a,Rock1,Zeb2,Col12a1,Cxcl12,Epha1,Ptpro,Unc5b…	Cdh4,Lamb1,Il7r,Plod3,Epha2,Mertk,Plxnd1,Myh9,Slc9a3r1,Evl,Cap2,Sema4d,Clu,Parvb,Vdr,Alcam,Hcls1,Slc11a2,Csf1r,Hexa,Nptx1,Abl2,Itga8,Lef1,Bmpr1b,Pdpn,Sema3c,Hgf,Sema3a,Sema3d,Rilpl2,Clec1b,Cyfip1,Sfrp1,St14,Snx1,Nckap1l,Cdh6,Nexn,Fermt3,Tnn,Micall2,Egr2,Shtn1,Lrp1,Cobl,Lgr4,Myo16,Fzd4,Dclk1,Runx3,Plxnb2,Ar,Nfib,Lipa,Cxcr4,Fn1,Egflam,Wnt5a,B4galt6,Sema5a,Rock1,Zeb2,Col12a1,Cxcl12,Epha1,Ptpro,Unc5b…
GO:0051046	regulation of secretion	125	785	9.45e-12	Itgb2,Tgfb1,Cyp4f18,Wisp1,Stx1a,Hmox1,Mmp13,Cyth1,Cyba,Cd40,Nos2,Cd22,Sdc1,Slc9a3r1,Edn1,F2rl1,Nkx3-1,Runx1,Clec4n,Trem2,Abcg1,Tnf,Anxa1,Il33,Rbp4,Il6,Casp1,Htr2b,Il1b,Il1a,Tlr2,Sdcbp,Tnfrsf1b,Fgr,Cd38,Clec4e,Vamp1,Tnfrsf1a,Il4ra,Acsl4,Lamp1,Sfrp1,Cx3cl1,Scamp5,Vps18,Lepr,Lyn,Atp13a2,Rab8b,Lrp1,Inhbb,Npy1r,Tlr4,Lgr4,Hcar2,Igf1,Cd14,Rab11fip5,Oas2,Camk2n1,F2r,Slc8b1,C2cd2l,Rap1b,Lep,Lif,Itgam,Nr1d…	Itgb2,Tgfb1,Cyp4f18,Wisp1,Stx1a,Hmox1,Mmp13,Cyth1,Cyba,Cd40,Nos2,Cd22,Sdc1,Slc9a3r1,Edn1,F2rl1,Nkx3-1,Runx1,Clec4n,Trem2,Abcg1,Tnf,Anxa1,Il33,Rbp4,Il6,Casp1,Htr2b,Il1b,Il1a,Tlr2,Sdcbp,Tnfrsf1b,Fgr,Cd38,Clec4e,Vamp1,Tnfrsf1a,Il4ra,Acsl4,Lamp1,Sfrp1,Cx3cl1,Scamp5,Vps18,Lepr,Lyn,Atp13a2,Rab8b,Lrp1,Inhbb,Npy1r,Tlr4,Lgr4,Hcar2,Igf1,Cd14,Rab11fip5,Oas2,Camk2n1,F2r,Slc8b1,C2cd2l,Rap1b,Lep,Lif,Itgam,Nr1d…
GO:1903530	regulation of secretion by cell	117	713	1.01e-11	Itgb2,Tgfb1,Wisp1,Stx1a,Hmox1,Mmp13,Cyth1,Cd40,Nos2,Cd22,Sdc1,Edn1,F2rl1,Nkx3-1,Runx1,Clec4n,Trem2,Abcg1,Tnf,Anxa1,Il33,Rbp4,Il6,Casp1,Htr2b,Il1b,Il1a,Tlr2,Sdcbp,Tnfrsf1b,Fgr,Cd38,Clec4e,Vamp1,Tnfrsf1a,Il4ra,Acsl4,Lamp1,Sfrp1,Cx3cl1,Scamp5,Vps18,Lepr,Lyn,Atp13a2,Rab8b,Lrp1,Inhbb,Npy1r,Tlr4,Lgr4,Hcar2,Igf1,Cd14,Rab11fip5,Camk2n1,F2r,Slc8b1,C2cd2l,Rap1b,Lep,Lif,Itgam,Nr1d1,Ptafr,Cxcl12,Myom1,Osm,Fr…	Itgb2,Tgfb1,Wisp1,Stx1a,Hmox1,Mmp13,Cyth1,Cd40,Nos2,Cd22,Sdc1,Edn1,F2rl1,Nkx3-1,Runx1,Clec4n,Trem2,Abcg1,Tnf,Anxa1,Il33,Rbp4,Il6,Casp1,Htr2b,Il1b,Il1a,Tlr2,Sdcbp,Tnfrsf1b,Fgr,Cd38,Clec4e,Vamp1,Tnfrsf1a,Il4ra,Acsl4,Lamp1,Sfrp1,Cx3cl1,Scamp5,Vps18,Lepr,Lyn,Atp13a2,Rab8b,Lrp1,Inhbb,Npy1r,Tlr4,Lgr4,Hcar2,Igf1,Cd14,Rab11fip5,Camk2n1,F2r,Slc8b1,C2cd2l,Rap1b,Lep,Lif,Itgam,Nr1d1,Ptafr,Cxcl12,Myom1,Osm,Fr…
GO:0097529	myeloid leukocyte migration	40	113	1.06e-11	Ccl2,Ccl12,Itgb2,Pdgfb,Ccl3,Ccl24,Vav1,Ccl8,Mcoln2,Ccl6,Ccl4,Ccl9,Ccl7,Cxcl13,Anxa1,Il1b,Cxcl5,Cxcl1,Cx3cl1,Jam3,Nckap1l,Prex1,Trem1,Cx3cr1,Itgam,Irak4,Cxcl2,Ptpro,Fcer1g,Sirpa,Cd47,Ccl19,Csf3r,Spp1,Syk,Lgals3,Gpr35,C5ar1,Fcgr3,Ccr2	Ccl2,Ccl12,Itgb2,Pdgfb,Ccl3,Ccl24,Vav1,Ccl8,Mcoln2,Ccl6,Ccl4,Ccl9,Ccl7,Cxcl13,Anxa1,Il1b,Cxcl5,Cxcl1,Cx3cl1,Jam3,Nckap1l,Prex1,Trem1,Cx3cr1,Itgam,Irak4,Cxcl2,Ptpro,Fcer1g,Sirpa,Cd47,Ccl19,Csf3r,Spp1,Syk,Lgals3,Gpr35,C5ar1,Fcgr3,Ccr2
GO:0050670	regulation of lymphocyte proliferation	57	223	1.1e-11	Tgfb1,Cd244,Cd44,Cd209a,Cd40,Cd22,Vsir,Havcr2,Ripk3,Cdkn1a,Tnfrsf21,Aif1,Anxa1,Il6,Fcgr2b,Il1b,Vcam1,Tnfrsf1b,Cd38,Gpnmb,Tyrobp,Btk,Myd88,Nckap1l,Lyn,Zc3h12d,H2-Ab1,Pnp,Tlr4,H2-Aa,Igfbp2,Rltpr,Igf1,Jak3,Lep,Pde5a,Nfatc2,Tlr9,Cd86,Lst1,Cd74,Cd80,Bst1,H2-T23,Ccl19,Cd300a,Lgals9,Cblb,Ahr,Syk,Lgals3,Inpp5d,Ihh,Ptpn6,Cd276,Ccr2,Mef2c	Tgfb1,Cd244,Cd44,Cd209a,Cd40,Cd22,Vsir,Havcr2,Ripk3,Cdkn1a,Tnfrsf21,Aif1,Anxa1,Il6,Fcgr2b,Il1b,Vcam1,Tnfrsf1b,Cd38,Gpnmb,Tyrobp,Btk,Myd88,Nckap1l,Lyn,Zc3h12d,H2-Ab1,Pnp,Tlr4,H2-Aa,Igfbp2,Rltpr,Igf1,Jak3,Lep,Pde5a,Nfatc2,Tlr9,Cd86,Lst1,Cd74,Cd80,Bst1,H2-T23,Ccl19,Cd300a,Lgals9,Cblb,Ahr,Syk,Lgals3,Inpp5d,Ihh,Ptpn6,Cd276,Ccr2,Mef2c
GO:0030336	negative regulation of cell migration	63	267	1.26e-11	Ccl12,Pdgfb,Serpinf1,Tgfb1,Has1,Calr,Coro1b,Timp1,Slc9a3r1,Vash1,Evl,Cxcl13,Aif1,Tnf,Il33,Ifitm1,Igfbp5,Trp53inp1,Sema3a,Padi2,Arhgdib,Nr2f2,Acan,Mst4,Sfrp1,Cx3cl1,Bmpr1a,Tie1,Abhd2,Rap2b,Tnn,Lrp1,Gadd45a,Thbs1,Atp1b2,Bst2,Cd200r1,Rap2a,Arhgdia,Cx3cr1,Slamf8,Cxcl12,Epha1,Col3a1,Abr,Cd74,Grem1,Limch1,Dll4,Nfe2l2,Cd63,Osbpl8,Cd300a,Ccr5,Mmrn2,Il1rn,Erbb4,Mctp1,Apod,Stat3,Mef2c,Apoe,Slurp1	Ccl12,Pdgfb,Serpinf1,Tgfb1,Has1,Calr,Coro1b,Timp1,Slc9a3r1,Vash1,Evl,Cxcl13,Aif1,Tnf,Il33,Ifitm1,Igfbp5,Trp53inp1,Sema3a,Padi2,Arhgdib,Nr2f2,Acan,Stk26,Sfrp1,Cx3cl1,Bmpr1a,Tie1,Abhd2,Rap2b,Tnn,Lrp1,Gadd45a,Thbs1,Atp1b2,Bst2,Cd200r1,Rap2a,Arhgdia,Cx3cr1,Slamf8,Cxcl12,Epha1,Col3a1,Abr,Cd74,Grem1,Limch1,Dll4,Nfe2l2,Cd63,Osbpl8,Cd300a,Ccr5,Mmrn2,Il1rn,Erbb4,Mctp1,Apod,Stat3,Mef2c,Apoe,Slurp1
GO:0009968	negative regulation of signal transduction	166	1181	1.27e-11	Sost,Plaur,Rgs19,Calr,Bid,Ndrg2,Cd44,Hmox1,Mmp12,Epha2,Psen2,Dhx58,Tnip1,Sfrp5,Cd22,Tnfaip3,Slc9a3r1,Lgmn,F2rl1,Clu,Nkx3-1,Irg1,Col2a1,Litaf,Mpv17l,Xdh,Tnf,Lpxn,Hhex,Gli1,Il6,Casp8,Il1r2,Igfbp5,Htr2b,Bok,Rgs16,Abl2,Atf3,Fcgr2b,Ccdc3,Rgs4,Grb14,Frzb,Itga6,Rassf2,Il1b,Ptpn1,Dkk2,Prkaa2,Hgf,Padi2,Lfng,Itpr1,Gdf3,Rgs10,Sfrp1,Nkd1,Cx3cl1,Mmp3,Csk,Snx1,Ptgs2,Zc3h12a,Cyp7b1,Parp14,Rasa4,Lyn,Tnn,Ubash3b,…	Sost,Plaur,Rgs19,Calr,Bid,Ndrg2,Cd44,Hmox1,Mmp12,Epha2,Psen2,Dhx58,Tnip1,Sfrp5,Cd22,Tnfaip3,Slc9a3r1,Lgmn,F2rl1,Clu,Nkx3-1,Acod1,Col2a1,Litaf,Mpv17l,Xdh,Tnf,Lpxn,Hhex,Gli1,Il6,Casp8,Il1r2,Igfbp5,Htr2b,Bok,Rgs16,Abl2,Atf3,Fcgr2b,Ccdc3,Rgs4,Grb14,Frzb,Itga6,Rassf2,Il1b,Ptpn1,Dkk2,Prkaa2,Hgf,Padi2,Lfng,Itpr1,Gdf3,Rgs10,Sfrp1,Nkd1,Cx3cl1,Mmp3,Csk,Snx1,Ptgs2,Zc3h12a,Cyp7b1,Parp14,Rasa4,Lyn,Tnn,Ubash3b…
GO:0030099	myeloid cell differentiation	60	247	1.63e-11	Spi1,Tgfb1,Dnase2a,Wisp1,Epha2,Pip4k2a,Psen2,Myh9,Myb,F2rl1,Pde1b,Hcls1,Runx1,Slc11a2,Trem2,Tnf,Csf1r,Hhex,Ccr1,Casp8,Batf3,Tspan2,Lef1,Tlr2,Clec1b,Tyrobp,Anxa2,Trf,Nckap1l,Ostm1,Lyn,Irf8,Batf,Sbno2,Prkx,Camk4,Bpgm,Jak3,Gpc3,Junb,Itgam,Pirb,Fcer1g,Dab2,Mfsd7b,Il3ra,Plscr1,Cd109,Thra,Ccl19,Adam8,Cd300lf,Adar,Nrros,Clec5a,Nfatc1,Ptpn6,Gba,Mef2c,Meis1	Spi1,Tgfb1,Dnase2a,Wisp1,Epha2,Pip4k2a,Psen2,Myh9,Myb,F2rl1,Pde1b,Hcls1,Runx1,Slc11a2,Trem2,Tnf,Csf1r,Hhex,Ccr1,Casp8,Batf3,Tspan2,Lef1,Tlr2,Clec1b,Tyrobp,Anxa2,Trf,Nckap1l,Ostm1,Lyn,Irf8,Batf,Sbno2,Prkx,Camk4,Bpgm,Jak3,Gpc3,Junb,Itgam,Pirb,Fcer1g,Dab2,Mfsd7b,Il3ra,Plscr1,Cd109,Thra,Ccl19,Adam8,Cd300lf,Adar,Nrros,Clec5a,Nfatc1,Ptpn6,Gba,Mef2c,Meis1
GO:0002443	leukocyte mediated immunity	49	173	2.31e-11	Ccl3,Myo1g,Ncf1,Tnfsf13,C3,Irf7,Slc11a1,Fcgr2b,Fcgr1,Rnf19b,Ctsc,Il4ra,Btk,Ctsh,Myd88,Crlf2,C1qc,H2-DMa,Trem1,Lyn,C1qb,Batf,H2-Ab1,Rftn1,Lat2,C1qa,C1ra,Cd8a,Pi4k2a,C4b,Cd300lb,Irak4,Cfi,Pirb,Fcer1g,Milr1,Icam1,Myo1f,Cd74,Cd300a,Pou2f2,Bcl3,Prdx1,Treml4,Stxbp2,Inpp5d,Ptpn6,Gba,Fcgr3	Ccl3,Myo1g,Ncf1,Tnfsf13,C3,Irf7,Slc11a1,Fcgr2b,Fcgr1,Rnf19b,Ctsc,Il4ra,Btk,Ctsh,Myd88,Crlf2,C1qc,H2-DMa,Trem1,Lyn,C1qb,Batf,H2-Ab1,Rftn1,Lat2,C1qa,C1ra,Cd8a,Pi4k2a,C4b,Cd300lb,Irak4,Cfi,Pirb,Fcer1g,Milr1,Icam1,Myo1f,Cd74,Cd300a,Pou2f2,Bcl3,Prdx1,Treml4,Stxbp2,Inpp5d,Ptpn6,Gba,Fcgr3
GO:0050764	regulation of phagocytosis	37	100	2.85e-11	Ccl2,Tgfb1,Hck,Calr,Mertk,Lbp,Cyba,F2rl1,Trem2,C3,Tnf,Slc11a1,Fcgr2b,Il1b,Tlr2,Fcgr1,Fgr,Mfge8,Tub,Csk,Nckap1l,Camk1d,Lrp1,Itga2,Rab31,Fcer1g,Scarb1,Dock2,Abr,Sirpa,Cd47,Cd300lf,Cd300a,Clec7a,Syk,Sphk1,Fcgr3	Ccl2,Tgfb1,Hck,Calr,Mertk,Lbp,Cyba,F2rl1,Trem2,C3,Tnf,Slc11a1,Fcgr2b,Il1b,Tlr2,Fcgr1,Fgr,Mfge8,Tub,Csk,Nckap1l,Camk1d,Lrp1,Itga2,Rab31,Fcer1g,Scarb1,Dock2,Abr,Sirpa,Cd47,Cd300lf,Cd300a,Clec7a,Syk,Sphk1,Fcgr3
GO:0071346	cellular response to interferon-gamma	37	100	2.85e-11	Actr2,Ccl2,Ccl12,Ccl3,Ccl24,Ccl8,Nos2,Ccl6,Ccl4,Ccl9,Ccl7,Evl,Edn1,Irg1,Ciita,Aif1,Casp1,Mrc1,Gsn,Tlr2,Was,Rab20,Cx3cl1,Irf8,H2-Ab1,Tlr4,Rab11fip5,Wnt5a,Rab7b,Actg1,Sirpa,Cd47,Ass1,Ccl19,Capg,Stxbp2,Actr3	Actr2,Ccl2,Ccl12,Ccl3,Ccl24,Ccl8,Nos2,Ccl6,Ccl4,Ccl9,Ccl7,Evl,Edn1,Acod1,Ciita,Aif1,Casp1,Mrc1,Gsn,Tlr2,Was,Rab20,Cx3cl1,Irf8,H2-Ab1,Tlr4,Rab11fip5,Wnt5a,Rab7b,Actg1,Sirpa,Cd47,Ass1,Ccl19,Capg,Stxbp2,Actr3
GO:0031323	regulation of cellular metabolic process	544	5479	3.02e-11	Actr2,Ccl2,Ccl12,Itgb2,Pdgfb,Acvr1b,Serpinf1,Slc7a7,Ccl3,Ern1,Sost,Col1a1,Ell2,Srpk3,Spi1,Plaur,Tgfb1,Hck,Calr,Ssbp2,Irf5,Bid,Ndrg2,Cd244,Ccl24,Cstb,Cd44,Hmox1,Mmp12,Epha2,Itih4,Pip4k2a,Crlf1,Elk3,Ccl8,Mnda,Timp1,Psen2,Mertk,Ppp1cb,Sash1,Ncf1,Ctsz,Myh9,Serpinb6a,Cyba,Cd40,Tnip1,Nos2,Mmp8,Tnfsf13,Sfrp5,Ccl6,Ccl4,Ywhah,Ccl9,Mknk1,Arid3a,Tnfaip3,Perp,Tmpo,Myb,Dram1,Vsir,Cpeb4,Havcr2,Dnmt3a,Ccl7,Slc9…	Actr2,Ccl2,Ccl12,Itgb2,Pdgfb,Acvr1b,Serpinf1,Slc7a7,Ccl3,Ern1,Sost,Col1a1,Ell2,Srpk3,Spi1,Plaur,Tgfb1,Hck,Calr,Ssbp2,Irf5,Bid,Ndrg2,Cd244,Ccl24,Cstb,Cd44,Hmox1,Mmp12,Epha2,Itih4,Pip4k2a,Crlf1,Elk3,Ccl8,Mnda,Timp1,Psen2,Mertk,Ppp1cb,Sash1,Ncf1,Ctsz,Myh9,Serpinb6a,Cyba,Cd40,Tnip1,Nos2,Mmp8,Tnfsf13,Sfrp5,Ccl6,Ccl4,Ywhah,Ccl9,Mknk1,Arid3a,Tnfaip3,Perp,Tmpo,Myb,Dram1,Vsir,Cpeb4,Havcr2,Dnmt3a,Ccl7,Slc9…
GO:0034612	response to tumor necrosis factor	51	188	3.02e-11	Ccl2,Ccl12,Ccl3,Col1a1,Ccl24,Ccl8,Cyba,Cd40,Cxcl16,Ccl6,Ccl4,Ccl9,Ccl7,Edn1,Nkx3-1,Irg1,Tnfrsf21,Tnf,Il6,Casp8,Tnfrsf1b,Tnfrsf1a,Sfrp1,Asah1,Cx3cl1,Ptgs2,Plvap,Zc3h12a,Npnt,Lcn2,Cd14,Adam10,Wdnml1,Nr1d1,Chil1,Adam9,Il18bp,Aff3,Nfe2l2,Ass1,Ccl19,Card14,Ptk2b,Adamts7,Cfl1,Tnfrsf23,Aim2,St18,Gba,Sphk1,Actr3	Ccl2,Ccl12,Ccl3,Col1a1,Ccl24,Ccl8,Cyba,Cd40,Cxcl16,Ccl6,Ccl4,Ccl9,Ccl7,Edn1,Nkx3-1,Acod1,Tnfrsf21,Tnf,Il6,Casp8,Tnfrsf1b,Tnfrsf1a,Sfrp1,Asah1,Cx3cl1,Ptgs2,Plvap,Zc3h12a,Npnt,Lcn2,Cd14,Adam10,Wfdc21,Nr1d1,Chil1,Adam9,Il18bp,Aff3,Nfe2l2,Ass1,Ccl19,Card14,Ptk2b,Adamts7,Cfl1,Tnfrsf23,Aim2,St18,Gba,Sphk1,Actr3
GO:0043068	positive regulation of programmed cell death	108	646	3.11e-11	Ccl12,Ccl3,Plaur,Tgfb1,Irf5,Bid,Cd44,Hmox1,Psen2,Ctsz,Cd40,Slc9a3r1,Clu,Nkx3-1,Ripk3,Vdr,Slc11a2,Cdkn1a,Rps6ka2,Igf2r,Xdh,Tnf,Pmaip1,Anxa1,Il6,Casp1,Casp8,Bok,Atf3,Gsn,Frzb,Itga6,Ltk,Siglec1,Rassf2,Il1b,F3,Trp53inp1,Bmpr1b,B4galt1,Tnfrsf1b,Itpr1,Tnfrsf1a,Ctsc,Tyrobp,Sfrp1,Mmp2,Ctsh,Pik3cb,Ptgs2,Camk1d,Zc3h12a,Ntrk3,Lyn,Gadd45a,Mcl1,Thbs1,Inhbb,Tlr4,Grn,Runx3,Cxcr3,Hcar2,Tnfrsf26,Nod1,Nlrc4,Jak3,F…	Ccl12,Ccl3,Plaur,Tgfb1,Irf5,Bid,Cd44,Hmox1,Psen2,Ctsz,Cd40,Slc9a3r1,Clu,Nkx3-1,Ripk3,Vdr,Slc11a2,Cdkn1a,Rps6ka2,Igf2r,Xdh,Tnf,Pmaip1,Anxa1,Il6,Casp1,Casp8,Bok,Atf3,Gsn,Frzb,Itga6,Ltk,Siglec1,Rassf2,Il1b,F3,Trp53inp1,Bmpr1b,B4galt1,Tnfrsf1b,Itpr1,Tnfrsf1a,Ctsc,Tyrobp,Sfrp1,Mmp2,Ctsh,Pik3cb,Ptgs2,Camk1d,Zc3h12a,Ntrk3,Lyn,Gadd45a,Mcl1,Thbs1,Inhbb,Tlr4,Grn,Runx3,Cxcr3,Hcar2,Tnfrsf26,Nod1,Nlrc4,Jak3,F…
GO:0051130	positive regulation of cellular component organization	170	1236	3.19e-11	Actr2,Cdh4,Pdgfb,Serpinf1,Plaur,Tgfb1,Hck,Abcb4,Bid,Ccl24,Crabp2,Epha2,Pip4k2a,Neu1,Coro1b,Ccl8,Plxnd1,Lbp,Trpv2,Myb,Sdc1,Grb2,Evl,Edn1,Sema4d,F2rl1,Clu,Washc5,Hcls1,Cxcl13,Trem2,C3,Tnf,Pmaip1,Anxa1,Pcsk5,Baiap2,Il6,Bok,Sele,Abl2,Gsn,Itga6,Ltk,Il1b,Il1a,Gpsm2,Fcgr1,Sdcbp,Abca1,Pdpn,Hgf,Cxcl5,Itpr1,Cyfip1,Tyrobp,Il4ra,Was,Cx3cl1,Mmp3,Anxa2,Trf,Nckap1l,Cd53,Ldlrap1,Camk1d,Ntrk3,Lyn,Mapk6,Shtn1,Rab8…	Actr2,Cdh4,Pdgfb,Serpinf1,Plaur,Tgfb1,Hck,Abcb4,Bid,Ccl24,Crabp2,Epha2,Pip4k2a,Neu1,Coro1b,Ccl8,Plxnd1,Lbp,Trpv2,Myb,Sdc1,Grb2,Evl,Edn1,Sema4d,F2rl1,Clu,E430025E21Rik,Hcls1,Cxcl13,Trem2,C3,Tnf,Pmaip1,Anxa1,Pcsk5,Baiap2,Il6,Bok,Sele,Abl2,Gsn,Itga6,Ltk,Il1b,Il1a,Gpsm2,Fcgr1,Sdcbp,Abca1,Pdpn,Hgf,Cxcl5,Itpr1,Cyfip1,Tyrobp,Il4ra,Was,Cx3cl1,Mmp3,Anxa2,Trf,Nckap1l,Cd53,Ldlrap1,Camk1d,Ntrk3,Lyn,Mapk6,Sht…
GO:0002263	cell activation involved in immune response	47	162	3.31e-11	Ccl3,Tgfb1,Cd244,Psen2,Apbb1ip,Lbp,Tnfaip3,Havcr2,Cd180,F2rl1,Trem2,Il33,Il6,Slc11a1,Lef1,Lfng,Clec4e,Clec4d,Tyrobp,Itm2a,Btk,Lyn,Batf,Sbno2,Lrp1,Tlr4,Grn,Plcl2,Lat2,Cx3cr1,Pi4k2a,Ly9,Fcer1g,Plcg2,Milr1,Icam1,Myo1f,Dock2,Cd74,Cd300a,Ptk2b,Clec7a,Bcl3,Syk,Lcp1,Stat3,Stxbp2	Ccl3,Tgfb1,Cd244,Psen2,Apbb1ip,Lbp,Tnfaip3,Havcr2,Cd180,F2rl1,Trem2,Il33,Il6,Slc11a1,Lef1,Lfng,Clec4e,Clec4d,Tyrobp,Itm2a,Btk,Lyn,Batf,Sbno2,Lrp1,Tlr4,Grn,Plcl2,Lat2,Cx3cr1,Pi4k2a,Ly9,Fcer1g,Plcg2,Milr1,Icam1,Myo1f,Dock2,Cd74,Cd300a,Ptk2b,Clec7a,Bcl3,Syk,Lcp1,Stat3,Stxbp2
GO:0002695	negative regulation of leukocyte activation	50	182	3.37e-11	Tgfb1,Cd44,Hmox1,Tnfaip8l2,Mertk,Tnfaip3,Vsir,Havcr2,Runx1,Tnfrsf21,Anxa1,Fcgr2b,Fgr,Gpnmb,Tyrobp,Il4ra,Btk,Sfrp1,Fgl1,Cx3cl1,Zc3h12a,Lyn,Zc3h12d,H2-Ab1,H2-Aa,Grn,Runx3,Jak3,Pde5a,Nr1d1,Milr1,Cd86,Abr,Lst1,Cd74,Cnr2,Cd37,Cd80,Cd300lf,Cd300a,Lgals9,Nr1h3,Cblb,Lgals3,Cd84,Inpp5d,Ihh,Ptpn6,Cd276,Ccr2	Tgfb1,Cd44,Hmox1,Tnfaip8l2,Mertk,Tnfaip3,Vsir,Havcr2,Runx1,Tnfrsf21,Anxa1,Fcgr2b,Fgr,Gpnmb,Tyrobp,Il4ra,Btk,Sfrp1,Fgl1,Cx3cl1,Zc3h12a,Lyn,Zc3h12d,H2-Ab1,H2-Aa,Grn,Runx3,Jak3,Pde5a,Nr1d1,Milr1,Cd86,Abr,Lst1,Cd74,Cnr2,Cd37,Cd80,Cd300lf,Cd300a,Lgals9,Nr1h3,Cblb,Lgals3,Cd84,Inpp5d,Ihh,Ptpn6,Cd276,Ccr2
GO:0050866	negative regulation of cell activation	53	203	3.67e-11	Pdgfb,Tgfb1,Cd44,Hmox1,Tnfaip8l2,Mertk,Tnfaip3,Vsir,Havcr2,Runx1,Tnfrsf21,Anxa1,Fcgr2b,Fgr,Gpnmb,Tyrobp,Il4ra,Btk,Sfrp1,Fgl1,Cx3cl1,Zc3h12a,Lyn,Zc3h12d,H2-Ab1,Ubash3b,H2-Aa,Grn,Runx3,Jak3,Pde5a,Nr1d1,Milr1,Cd86,Abr,Lst1,Cd74,Cnr2,Cd37,Cd80,Cd300lf,Cd300a,Lgals9,Nr1h3,Cblb,Lgals3,Cd84,Inpp5d,Ihh,Ptpn6,Cd276,Ccr2,Apoe	Pdgfb,Tgfb1,Cd44,Hmox1,Tnfaip8l2,Mertk,Tnfaip3,Vsir,Havcr2,Runx1,Tnfrsf21,Anxa1,Fcgr2b,Fgr,Gpnmb,Tyrobp,Il4ra,Btk,Sfrp1,Fgl1,Cx3cl1,Zc3h12a,Lyn,Zc3h12d,H2-Ab1,Ubash3b,H2-Aa,Grn,Runx3,Jak3,Pde5a,Nr1d1,Milr1,Cd86,Abr,Lst1,Cd74,Cnr2,Cd37,Cd80,Cd300lf,Cd300a,Lgals9,Nr1h3,Cblb,Lgals3,Cd84,Inpp5d,Ihh,Ptpn6,Cd276,Ccr2,Apoe
GO:0055065	metal ion homeostasis	106	635	5.5e-11	Ccl2,Cd52,Ccl3,Tgfb1,Casq1,Hmox1,Psen2,Mcoln2,Atp6v0d1,Xk,Cd40,Trpv2,Atp2b1,Gna13,Edn1,Hexb,F2rl1,Vdr,Slc11a2,Cxcl13,Tmem178,Fth1,Ccr1,Slc11a1,Htr2b,Bok,Abl2,Capn3,Il1b,Ccdc109b,Cd38,Cxcl1,P2rx4,Itpr1,Dmpk,Mt2,Mt1,Cx3cl1,Pik3cb,Trf,Cmklr1,Itpr3,Ptger2,Mcoln3,Atp13a2,Slc25a23,Ttc7,Ank2,Lrp1,Npy1r,Plcl2,Atp1b2,Wfs1,C3ar1,Gna15,Cxcr3,Cxcr4,Lcn2,P2ry6,Ric3,Jak3,Camk2n1,Tpcn2,F2r,Pik3cg,Cemip,Cx3cr1,S…	Ccl2,Cd52,Ccl3,Tgfb1,Casq1,Hmox1,Psen2,Mcoln2,Atp6v0d1,Xk,Cd40,Trpv2,Atp2b1,Gna13,Edn1,Hexb,F2rl1,Vdr,Slc11a2,Cxcl13,Tmem178,Fth1,Ccr1,Slc11a1,Htr2b,Bok,Abl2,Capn3,Il1b,Ccdc109b,Cd38,Cxcl1,P2rx4,Itpr1,Dmpk,Mt2,Mt1,Cx3cl1,Pik3cb,Trf,Cmklr1,Itpr3,Ptger2,Mcoln3,Atp13a2,Slc25a23,Ttc7,Ank2,Lrp1,Npy1r,Plcl2,Atp1b2,Wfs1,C3ar1,Gna15,Cxcr3,Cxcr4,Lcn2,P2ry6,Ric3,Jak3,Camk2n1,Tpcn2,F2r,Pik3cg,Cemip,Cx3cr1,S…
GO:0002460	adaptive immune response based on somatic recombination of immune receptors built from immunoglobulin superfamily domains	45	152	5.68e-11	Tgfb1,Myo1g,Tnfsf13,C3,Irf7,Il6,Slc11a1,Fcgr2b,Nras,Lef1,Fcgr1,Ctsc,Il4ra,Btk,Ctsh,Myd88,Crlf2,C1qc,H2-DMa,C1qb,Batf,H2-Ab1,Rftn1,C3ar1,C1qa,C1ra,Adam17,Cd8a,Ly9,C4b,Cfi,Pirb,Fcer1g,Icam1,Il18bp,Cd74,Pou2f2,Nfkb2,Bcl3,Treml4,Stat3,Inpp5d,Gba,Fcgr3,Mef2c	Tgfb1,Myo1g,Tnfsf13,C3,Irf7,Il6,Slc11a1,Fcgr2b,Nras,Lef1,Fcgr1,Ctsc,Il4ra,Btk,Ctsh,Myd88,Crlf2,C1qc,H2-DMa,C1qb,Batf,H2-Ab1,Rftn1,C3ar1,C1qa,C1ra,Adam17,Cd8a,Ly9,C4b,Cfi,Pirb,Fcer1g,Icam1,Il18bp,Cd74,Pou2f2,Nfkb2,Bcl3,Treml4,Stat3,Inpp5d,Gba,Fcgr3,Mef2c
GO:0030036	actin cytoskeleton organization	90	496	5.82e-11	Actr2,Pdgfb,Rnd1,Myo1g,Casq1,Tpm4,Calr,Coro1b,Myh9,Slc9a3r1,Evl,Cap2,Parvb,Hcls1,Aif1,Tnf,Diap1,Anxa1,Baiap2,Casp4,Abl2,Gsn,Capn3,Ptpn1,Sdcbp,Tpm2,Tyrobp,Was,Sfrp1,Pdlim3,Myo1e,Trf,Nckap1l,Micall2,Shtn1,Rhov,Ptk7,Stard8,Cobl,Rltpr,Eps8,S1pr2,Rap2a,Lmod1,Vill,Iqgap2,Rock1,Actg1,Elmo1,Myom1,Lima1,Gpr65,Arpc5,Enah,Nuak2,Cln3,Arpc1b,Myo1f,Myh11,Dock2,Abr,Rhog,Arrb1,Gas2l3,Inf2,Limch1,Dstn,Sirpa,Arpc3…	Actr2,Pdgfb,Rnd1,Myo1g,Casq1,Tpm4,Calr,Coro1b,Myh9,Slc9a3r1,Evl,Cap2,Parvb,Hcls1,Aif1,Tnf,Diaph1,Anxa1,Baiap2,Casp4,Abl2,Gsn,Capn3,Ptpn1,Sdcbp,Tpm2,Tyrobp,Was,Sfrp1,Pdlim3,Myo1e,Trf,Nckap1l,Micall2,Shtn1,Rhov,Ptk7,Stard8,Cobl,Rltpr,Eps8,S1pr2,Rap2a,Lmod1,Vill,Iqgap2,Rock1,Actg1,Elmo1,Myom1,Lima1,Gpr65,Arpc5,Enah,Nuak2,Cln3,Arpc1b,Myo1f,Myh11,Dock2,Abr,Rhog,Arrb1,Gas2l3,Inf2,Limch1,Dstn,Sirpa,Arpc…
GO:0002366	leukocyte activation involved in immune response	46	159	6.21e-11	Ccl3,Tgfb1,Cd244,Psen2,Apbb1ip,Lbp,Tnfaip3,Havcr2,Cd180,F2rl1,Trem2,Il33,Il6,Slc11a1,Lef1,Lfng,Clec4e,Clec4d,Tyrobp,Itm2a,Btk,Lyn,Batf,Sbno2,Tlr4,Grn,Plcl2,Lat2,Cx3cr1,Pi4k2a,Ly9,Fcer1g,Plcg2,Milr1,Icam1,Myo1f,Dock2,Cd74,Cd300a,Ptk2b,Clec7a,Bcl3,Syk,Lcp1,Stat3,Stxbp2	Ccl3,Tgfb1,Cd244,Psen2,Apbb1ip,Lbp,Tnfaip3,Havcr2,Cd180,F2rl1,Trem2,Il33,Il6,Slc11a1,Lef1,Lfng,Clec4e,Clec4d,Tyrobp,Itm2a,Btk,Lyn,Batf,Sbno2,Tlr4,Grn,Plcl2,Lat2,Cx3cr1,Pi4k2a,Ly9,Fcer1g,Plcg2,Milr1,Icam1,Myo1f,Dock2,Cd74,Cd300a,Ptk2b,Clec7a,Bcl3,Syk,Lcp1,Stat3,Stxbp2
GO:0001525	angiogenesis	69	325	6.22e-11	Ccl2,Ccl12,Angptl2,Hmox1,Epha2,Elk3,Plxnd1,Myh9,Gna13,Vash1,Edn1,Plau,Loxl2,Sat1,Mmp19,Casp8,Angptl1,Lef1,B4galt1,Mfge8,Mmp2,Cx3cl1,Jam3,Mcam,Anxa2,Pik3cb,Ptgs2,Tie1,Zc3h12a,Lepr,Hpse,Thbs1,Prkx,Fgf1,Cxcr3,Cxcr4,Fn1,Sox18,Vav2,Pik3cg,Lep,Sema5a,Col8a2,Actg1,Cxcl12,Epha1,Prcp,Unc5b,Gpx1,Htatip2,Hs6st1,Col8a1,Mmp14,Ramp1,Grem1,Dll4,Tnfaip2,Adam8,Anpep,Plxdc1,Ptk2b,Mmrn2,Arhgap22,Nrp2,Ahr,Syk,Ihh,Cc…	Ccl2,Ccl12,Angptl2,Hmox1,Epha2,Elk3,Plxnd1,Myh9,Gna13,Vash1,Edn1,Plau,Loxl2,Sat1,Mmp19,Casp8,Angptl1,Lef1,B4galt1,Mfge8,Mmp2,Cx3cl1,Jam3,Mcam,Anxa2,Pik3cb,Ptgs2,Tie1,Zc3h12a,Lepr,Hpse,Thbs1,Prkx,Fgf1,Cxcr3,Cxcr4,Fn1,Sox18,Vav2,Pik3cg,Lep,Sema5a,Col8a2,Actg1,Cxcl12,Epha1,Prcp,Unc5b,Gpx1,Htatip2,Hs6st1,Col8a1,Mmp14,Ramp1,Grem1,Dll4,Tnfaip2,Adam8,Anpep,Plxdc1,Ptk2b,Mmrn2,Arhgap22,Nrp2,Ahr,Syk,Ihh,Cc…
GO:0007015	actin filament organization	58	243	7.1e-11	Actr2,Rnd1,Myo1g,Tpm4,Coro1b,Evl,Cap2,Hcls1,Aif1,Diap1,Baiap2,Casp4,Abl2,Gsn,Tpm2,Was,Pdlim3,Myo1e,Trf,Micall2,Shtn1,Rhov,Cobl,Rltpr,Eps8,Lmod1,Vill,Iqgap2,Elmo1,Myom1,Lima1,Arpc5,Enah,Arpc1b,Myo1f,Rhog,Arrb1,Gas2l3,Dstn,Sirpa,Arpc3,Fmn1,Myh10,Arhgap17,Myo7a,Gas7,Ptk2b,Arhgap25,Tmsb10,Capg,Cfl1,Tpm3,Arpc4,Svil,Phactr1,Myo5a,Lcp1,Actr3	Actr2,Rnd1,Myo1g,Tpm4,Coro1b,Evl,Cap2,Hcls1,Aif1,Diaph1,Baiap2,Casp4,Abl2,Gsn,Tpm2,Was,Pdlim3,Myo1e,Trf,Micall2,Shtn1,Rhov,Cobl,Rltpr,Eps8,Lmod1,Vill,Iqgap2,Elmo1,Myom1,Lima1,Arpc5,Enah,Arpc1b,Myo1f,Rhog,Arrb1,Gas2l3,Dstn,Sirpa,Arpc3,Fmn1,Myh10,Arhgap17,Myo7a,Gas7,Ptk2b,Arhgap25,Tmsb10,Capg,Cfl1,Tpm3,Arpc4,Svil,Phactr1,Myo5a,Lcp1,Actr3
GO:0002688	regulation of leukocyte chemotaxis	40	122	7.29e-11	Ccl2,Ccl12,Ccl3,Calr,Lbp,Ccl4,Ccl7,Lgmn,Edn1,F2rl1,Cxcl13,Pla2g7,Aif1,Ccr1,Il1b,Padi2,Mpp1,F7,Cx3cl1,Jam3,Nckap1l,Cmklr1,Camk1d,Lyn,Thbs1,Gpsm3,C3ar1,Adam10,Slc8b1,Wnt5a,Slamf8,Adam17,Cxcl12,Cd74,Grem1,Bst1,Ccl19,Ptk2b,C5ar1,Ccr2	Ccl2,Ccl12,Ccl3,Calr,Lbp,Ccl4,Ccl7,Lgmn,Edn1,F2rl1,Cxcl13,Pla2g7,Aif1,Ccr1,Il1b,Padi2,Mpp1,F7,Cx3cl1,Jam3,Nckap1l,Cmklr1,Camk1d,Lyn,Thbs1,Gpsm3,C3ar1,Adam10,Slc8b1,Wnt5a,Slamf8,Adam17,Cxcl12,Cd74,Grem1,Bst1,Ccl19,Ptk2b,C5ar1,Ccr2
GO:0001816	cytokine production	46	160	7.35e-11	Nos2,F2rl1,Aif1,Tnf,Irf7,Casp1,Slc11a1,Il1b,Tlr2,Abca1,Rnf19b,Cxcl5,Ptgs2,Myd88,Crlf2,Trem1,Lyn,Batf,Tlr4,Tmem106a,Rftn1,Cd59a,Runx3,Cxcr3,Lipa,Nod1,Nlrc4,Tlr6,Lep,Ptafr,Nfatc2,Irak4,Fcer1g,Chil1,Tlr9,Nlrp3,Nlrp1b,Scimp,Clec7a,Nrros,Tmem173,Aim2,Heg1,Irf9,Nfatc1,Gba	Nos2,F2rl1,Aif1,Tnf,Irf7,Casp1,Slc11a1,Il1b,Tlr2,Abca1,Rnf19b,Cxcl5,Ptgs2,Myd88,Crlf2,Trem1,Lyn,Batf,Tlr4,Tmem106a,Rftn1,Cd59a,Runx3,Cxcr3,Lipa,Nod1,Nlrc4,Tlr6,Lep,Ptafr,Nfatc2,Irak4,Fcer1g,Chil1,Tlr9,Nlrp3,Nlrp1b,Scimp,Clec7a,Nrros,Tmem173,Aim2,Heg1,Irf9,Nfatc1,Gba
GO:0030098	lymphocyte differentiation	60	258	7.35e-11	Spi1,Tgfb1,Il7r,Vav1,Mertk,Tnfaip3,Myb,Ripk3,Anxa1,Hhex,Il6,Abl2,Lef1,Tnfsf8,Lfng,Clec4e,Clec4d,Itm2a,Btk,H2-DMa,Prex1,Lepr,Rag2,Batf,H2-Ab1,Plcl2,Gpr97,Jak3,Themis,Lep,Slamf8,Adam17,Cd8a,Ly9,Rag1,Bak1,Fcer1g,Plcg2,Dock2,Tpd52,Cd74,Mafb,B2m,Dll4,Sox4,Psap,Pou2f2,Nfam1,Hdac9,Ptk2b,Runx2,Ahr,Bcl3,Syk,Satb1,Stat3,Cdk6,Ccr9,Nfatc1,Gba	Spi1,Tgfb1,Il7r,Vav1,Mertk,Tnfaip3,Myb,Ripk3,Anxa1,Hhex,Il6,Abl2,Lef1,Tnfsf8,Lfng,Clec4e,Clec4d,Itm2a,Btk,H2-DMa,Prex1,Lepr,Rag2,Batf,H2-Ab1,Plcl2,Adgrg3,Jak3,Themis,Lep,Slamf8,Adam17,Cd8a,Ly9,Rag1,Bak1,Fcer1g,Plcg2,Dock2,Tpd52,Cd74,Mafb,B2m,Dll4,Sox4,Psap,Pou2f2,Nfam1,Hdac9,Ptk2b,Runx2,Ahr,Bcl3,Syk,Satb1,Stat3,Cdk6,Ccr9,Nfatc1,Gba
GO:0050863	regulation of T cell activation	66	304	8.06e-11	Ccl2,Tgfb1,Il7r,Cd244,Cd44,Cd209a,Tnfaip8l2,Cd83,Myb,Vsir,Havcr2,Ctla2a,Ripk3,Runx1,Tnfrsf21,Aif1,Anxa1,Il6,Gsn,Il1b,Vcam1,Lef1,Tnfrsf1b,Gpnmb,Il4ra,Fgl1,Csk,Nckap1l,H2-DMa,Zc3h12a,Zc3h12d,H2-Ab1,Pnp,H2-Aa,Igfbp2,Runx3,Rltpr,Igf1,Jak3,Fam49b,Lep,Pde5a,Rara,Rag1,Cd86,Il1rl2,Cd74,Cd80,Nlrp3,Sirpa,H2-T23,Cd47,Sox4,Ccl19,Adam8,Cd300a,Lgals9,Nfkbiz,Cblb,Syk,Lgals3,Zmiz1,Ihh,Ptpn6,Cd276,Ccr2	Ccl2,Tgfb1,Il7r,Cd244,Cd44,Cd209a,Tnfaip8l2,Cd83,Myb,Vsir,Havcr2,Ctla2a,Ripk3,Runx1,Tnfrsf21,Aif1,Anxa1,Il6,Gsn,Il1b,Vcam1,Lef1,Tnfrsf1b,Gpnmb,Il4ra,Fgl1,Csk,Nckap1l,H2-DMa,Zc3h12a,Zc3h12d,H2-Ab1,Pnp,H2-Aa,Igfbp2,Runx3,Rltpr,Igf1,Jak3,Fam49b,Lep,Pde5a,Rara,Rag1,Cd86,Il1rl2,Cd74,Cd80,Nlrp3,Sirpa,H2-T23,Cd47,Sox4,Ccl19,Adam8,Cd300a,Lgals9,Nfkbiz,Cblb,Syk,Lgals3,Zmiz1,Ihh,Ptpn6,Cd276,Ccr2
GO:0042116	macrophage activation	27	52	8.59e-11	Lbp,Havcr2,Clu,Trem2,Aif1,Tnf,Il33,Casp1,Slc11a1,Tlr2,Tyrobp,Cx3cl1,Sbno2,Tlr4,Tmem106a,Grn,C1qa,Tlr1,Tlr7,Tlr6,Cx3cr1,Itgam,Tlr9,Slc7a2,Tlr8,Syk,C5ar1	Lbp,Havcr2,Clu,Trem2,Aif1,Tnf,Il33,Casp1,Slc11a1,Tlr2,Tyrobp,Cx3cl1,Sbno2,Tlr4,Tmem106a,Grn,C1qa,Tlr1,Tlr7,Tlr6,Cx3cr1,Itgam,Tlr9,Slc7a2,Tlr8,Syk,C5ar1
GO:0043065	positive regulation of apoptotic process	106	641	8.79e-11	Ccl12,Ccl3,Plaur,Tgfb1,Irf5,Bid,Cd44,Hmox1,Psen2,Ctsz,Cd40,Slc9a3r1,Clu,Nkx3-1,Ripk3,Vdr,Slc11a2,Rps6ka2,Igf2r,Xdh,Tnf,Pmaip1,Anxa1,Il6,Casp1,Casp8,Bok,Atf3,Gsn,Frzb,Itga6,Ltk,Siglec1,Rassf2,Il1b,F3,Trp53inp1,Bmpr1b,B4galt1,Tnfrsf1b,Itpr1,Tnfrsf1a,Ctsc,Tyrobp,Sfrp1,Mmp2,Ctsh,Pik3cb,Ptgs2,Camk1d,Zc3h12a,Ntrk3,Lyn,Gadd45a,Mcl1,Thbs1,Inhbb,Tlr4,Grn,Runx3,Cxcr3,Hcar2,Tnfrsf26,Nod1,Nlrc4,Jak3,F2r,Adam…	Ccl12,Ccl3,Plaur,Tgfb1,Irf5,Bid,Cd44,Hmox1,Psen2,Ctsz,Cd40,Slc9a3r1,Clu,Nkx3-1,Ripk3,Vdr,Slc11a2,Rps6ka2,Igf2r,Xdh,Tnf,Pmaip1,Anxa1,Il6,Casp1,Casp8,Bok,Atf3,Gsn,Frzb,Itga6,Ltk,Siglec1,Rassf2,Il1b,F3,Trp53inp1,Bmpr1b,B4galt1,Tnfrsf1b,Itpr1,Tnfrsf1a,Ctsc,Tyrobp,Sfrp1,Mmp2,Ctsh,Pik3cb,Ptgs2,Camk1d,Zc3h12a,Ntrk3,Lyn,Gadd45a,Mcl1,Thbs1,Inhbb,Tlr4,Grn,Runx3,Cxcr3,Hcar2,Tnfrsf26,Nod1,Nlrc4,Jak3,F2r,Adam…
GO:0097530	granulocyte migration	34	88	8.79e-11	Ccl2,Ccl12,Itgb2,Ccl3,Ccl24,Vav1,Ccl8,Mcoln2,Ccl6,Ccl4,Ccl9,Ccl7,Cxcl13,Anxa1,Il1b,Cxcl5,Cxcl1,Cx3cl1,Jam3,Nckap1l,Prex1,Trem1,Itgam,Irak4,Cxcl2,Fcer1g,Sirpa,Ccl19,Csf3r,Spp1,Syk,Lgals3,C5ar1,Fcgr3	Ccl2,Ccl12,Itgb2,Ccl3,Ccl24,Vav1,Ccl8,Mcoln2,Ccl6,Ccl4,Ccl9,Ccl7,Cxcl13,Anxa1,Il1b,Cxcl5,Cxcl1,Cx3cl1,Jam3,Nckap1l,Prex1,Trem1,Itgam,Irak4,Cxcl2,Fcer1g,Sirpa,Ccl19,Csf3r,Spp1,Syk,Lgals3,C5ar1,Fcgr3
GO:0097435	supramolecular fiber organization	86	469	1.11e-10	Actr2,Col1a1,Ltbp2,Rnd1,Myo1g,Casq1,Tpm4,Plod3,Coro1b,P4ha1,Evl,Cap2,Loxl2,Ripk3,Col2a1,Hcls1,Aif1,Diap1,Baiap2,Casp4,Pkp1,Abl2,Gsn,Capn3,Col24a1,Tpm2,Acan,Fgf13,Was,Pdlim3,Myo1e,Anxa2,Trf,Micall2,Lum,Shtn1,Rhov,Scx,Cobl,Rltpr,Eps8,Lmod1,Vill,Iqgap2,Actg1,Elmo1,Myom1,Lima1,Plk3,Arpc5,Enah,Tacc2,Arpc1b,Col5a2,Myo1f,Col3a1,Myh11,Rhog,Arrb1,Thsd4,Gas2l3,Grem1,Clip2,Dstn,Sirpa,B2m,Arpc3,Fmn1,Myh10,Ar…	Actr2,Col1a1,Ltbp2,Rnd1,Myo1g,Casq1,Tpm4,Plod3,Coro1b,P4ha1,Evl,Cap2,Loxl2,Ripk3,Col2a1,Hcls1,Aif1,Diaph1,Baiap2,Casp4,Pkp1,Abl2,Gsn,Capn3,Col24a1,Tpm2,Acan,Fgf13,Was,Pdlim3,Myo1e,Anxa2,Trf,Micall2,Lum,Shtn1,Rhov,Scx,Cobl,Rltpr,Eps8,Lmod1,Vill,Iqgap2,Actg1,Elmo1,Myom1,Lima1,Plk3,Arpc5,Enah,Tacc2,Arpc1b,Col5a2,Myo1f,Col3a1,Myh11,Rhog,Arrb1,Thsd4,Gas2l3,Grem1,Clip2,Dstn,Sirpa,B2m,Arpc3,Fmn1,Myh10,A…
GO:0060627	regulation of vesicle-mediated transport	101	600	1.19e-10	Ccl2,Itgb2,Tgfb1,Hck,Calr,Stx1a,Hmox1,Mertk,Lbp,Cyth1,Cyba,Cd22,Sdc1,F2rl1,Clu,Trem2,C3,Tnf,Anxa1,Slc11a1,Rab29,Sele,Fcgr2b,Ehd4,Il1b,Ptpn1,Tlr2,Fcgr1,Sdcbp,Fgr,Vamp1,Cyfip1,Mfge8,Il4ra,Tub,Lamp1,Rab20,Anxa2,Csk,Trf,Nckap1l,Scamp5,Ldlrap1,Vps18,Camk1d,Lyn,Atp13a2,Rab8b,Lrp1,Itga2,Cd14,Gpc3,Wnt5a,Rap1b,Rab31,Itgam,Rock1,Ptafr,Fcer1g,Dab2,Fes,Plcg2,Cln3,Scarb1,Pla2g4e,Dock2,Abr,Fgf14,Arrb1,Grem1,Ns…	Ccl2,Itgb2,Tgfb1,Hck,Calr,Stx1a,Hmox1,Mertk,Lbp,Cyth1,Cyba,Cd22,Sdc1,F2rl1,Clu,Trem2,C3,Tnf,Anxa1,Slc11a1,Rab29,Sele,Fcgr2b,Ehd4,Il1b,Ptpn1,Tlr2,Fcgr1,Sdcbp,Fgr,Vamp1,Cyfip1,Mfge8,Il4ra,Tub,Lamp1,Rab20,Anxa2,Csk,Trf,Nckap1l,Scamp5,Ldlrap1,Vps18,Camk1d,Lyn,Atp13a2,Rab8b,Lrp1,Itga2,Cd14,Gpc3,Wnt5a,Rap1b,Rab31,Itgam,Rock1,Ptafr,Fcer1g,Dab2,Fes,Plcg2,Cln3,Scarb1,Pla2g4e,Dock2,Abr,Fgf14,Arrb1,Grem1,Ns…
GO:1903706	regulation of hemopoiesis	78	403	1.19e-10	Acvr1b,Ccl3,Spi1,Tgfb1,Il7r,Cd44,Cd83,Myb,Vsir,Gpr137b,Ctla2a,Hcls1,Runx1,Trem2,Tmem178,Tnf,Csf1r,Anxa1,Il6,Ccr1,Casp8,Rassf2,Il1b,Eif6,Lef1,Cxcl1,Clec2d,Tyrobp,Il4ra,Sfrp1,Nckap1l,C1qc,H2-DMa,Zc3h12a,Lrrc17,Lyn,Ubash3b,Pnp,H2-Aa,Runx3,Rltpr,Jak3,Rab7b,Lif,Slamf8,Itgam,Rara,Rag1,Fes,Tlr9,Mmp14,Il1rl2,Cd74,Mafb,Nlrp3,Tmem176a,B2m,Nfe2l2,Sox4,Ccl19,Adam8,Csf3r,Lgals9,Nfam1,Ptk2b,Nfkbiz,Syk,Stat3,Zm…	Acvr1b,Ccl3,Spi1,Tgfb1,Il7r,Cd44,Cd83,Myb,Vsir,Gpr137b,Ctla2a,Hcls1,Runx1,Trem2,Tmem178,Tnf,Csf1r,Anxa1,Il6,Ccr1,Casp8,Rassf2,Il1b,Eif6,Lef1,Cxcl1,Clec2d,Tyrobp,Il4ra,Sfrp1,Nckap1l,C1qc,H2-DMa,Zc3h12a,Lrrc17,Lyn,Ubash3b,Pnp,H2-Aa,Runx3,Rltpr,Jak3,Rab7b,Lif,Slamf8,Itgam,Rara,Rag1,Fes,Tlr9,Mmp14,Il1rl2,Cd74,Mafb,Nlrp3,Tmem176a,B2m,Nfe2l2,Sox4,Ccl19,Adam8,Csf3r,Lgals9,Nfam1,Ptk2b,Nfkbiz,Syk,Stat3,Zm…
GO:0050921	positive regulation of chemotaxis	44	150	1.25e-10	Ccl2,Pdgfb,Ccl3,Tgfb1,Calr,Lbp,Ccl4,Ccl7,Lgmn,Edn1,F2rl1,Cxcl13,Pla2g7,Trem2,Aif1,Ccr1,Il1b,P2rx4,F7,Cx3cl1,Nckap1l,Cmklr1,Camk1d,Ntrk3,Thbs1,Gpsm3,C3ar1,Cxcr3,Cxcr4,Itga2,Fn1,Adam10,Wnt5a,Adam17,Sema5a,Stx3,Cxcl12,Cd74,Ccl19,Ptk2b,Ntf3,Pdgfd,C5ar1,Ccr2	Ccl2,Pdgfb,Ccl3,Tgfb1,Calr,Lbp,Ccl4,Ccl7,Lgmn,Edn1,F2rl1,Cxcl13,Pla2g7,Trem2,Aif1,Ccr1,Il1b,P2rx4,F7,Cx3cl1,Nckap1l,Cmklr1,Camk1d,Ntrk3,Thbs1,Gpsm3,C3ar1,Cxcr3,Cxcr4,Itga2,Fn1,Adam10,Wnt5a,Adam17,Sema5a,Stx3,Cxcl12,Cd74,Ccl19,Ptk2b,Ntf3,Pdgfd,C5ar1,Ccr2
GO:1902105	regulation of leukocyte differentiation	65	300	1.25e-10	Ccl3,Tgfb1,Il7r,Cd44,Cd83,Myb,Vsir,Gpr137b,Ctla2a,Hcls1,Runx1,Trem2,Tmem178,Tnf,Csf1r,Anxa1,Il6,Ccr1,Casp8,Rassf2,Il1b,Lef1,Clec2d,Tyrobp,Il4ra,Sfrp1,Nckap1l,C1qc,H2-DMa,Zc3h12a,Lrrc17,Lyn,Ubash3b,Pnp,H2-Aa,Runx3,Rltpr,Jak3,Lif,Slamf8,Itgam,Rara,Rag1,Fes,Tlr9,Mmp14,Il1rl2,Cd74,Mafb,Nlrp3,Tmem176a,Sox4,Ccl19,Adam8,Lgals9,Nfam1,Nfkbiz,Syk,Zmiz1,Cdk6,Inpp5d,Ihh,Tmem176b,Ptpn6,Ccr2	Ccl3,Tgfb1,Il7r,Cd44,Cd83,Myb,Vsir,Gpr137b,Ctla2a,Hcls1,Runx1,Trem2,Tmem178,Tnf,Csf1r,Anxa1,Il6,Ccr1,Casp8,Rassf2,Il1b,Lef1,Clec2d,Tyrobp,Il4ra,Sfrp1,Nckap1l,C1qc,H2-DMa,Zc3h12a,Lrrc17,Lyn,Ubash3b,Pnp,H2-Aa,Runx3,Rltpr,Jak3,Lif,Slamf8,Itgam,Rara,Rag1,Fes,Tlr9,Mmp14,Il1rl2,Cd74,Mafb,Nlrp3,Tmem176a,Sox4,Ccl19,Adam8,Lgals9,Nfam1,Nfkbiz,Syk,Zmiz1,Cdk6,Inpp5d,Ihh,Tmem176b,Ptpn6,Ccr2
GO:0070374	positive regulation of ERK1 and ERK2 cascade	54	219	1.39e-10	Ccl2,Ccl12,Pdgfb,Ccl3,Tgfb1,Ccl24,Cd44,Ccl8,Ccl6,Ccl4,Ccl9,Havcr2,Ccl7,F2rl1,Trem2,Atp6v0c,C3,Csf1r,Il6,Ccr1,Htr2b,Abl2,Il1b,Il1a,Tlr2,Pdgfc,Glipr2,Gpnmb,Cx3cl1,Npnt,Lrp1,Tlr4,Garem,P2ry6,Nod1,F2r,Rap1b,Adam17,Rara,St5,Chil1,Icam1,Cd74,Arrb1,Ccl19,Ngf,Scimp,Arrb2,Ptk2b,Erbb4,Pdgfd,C5ar1,Apoe,Mturn	Ccl2,Ccl12,Pdgfb,Ccl3,Tgfb1,Ccl24,Cd44,Ccl8,Ccl6,Ccl4,Ccl9,Havcr2,Ccl7,F2rl1,Trem2,Atp6v0c,C3,Csf1r,Il6,Ccr1,Htr2b,Abl2,Il1b,Il1a,Tlr2,Pdgfc,Glipr2,Gpnmb,Cx3cl1,Npnt,Lrp1,Tlr4,Garem,P2ry6,Nod1,F2r,Rap1b,Adam17,Rara,St5,Chil1,Icam1,Cd74,Arrb1,Ccl19,Ngf,Scimp,Arrb2,Ptk2b,Erbb4,Pdgfd,C5ar1,Apoe,Mturn
GO:1901342	regulation of vasculature development	71	349	1.58e-10	Ccl2,Itgb2,Pdgfb,Serpinf1,Ccl24,Hmox1,Epha2,Sash1,Cybb,Plxnd1,Cd40,Vash1,Plk2,Runx1,Xdh,C3,Tnf,Anxa1,Hhex,Il1b,Il1a,Nras,Il6ra,F3,Ddah1,Hgf,Tnfrsf1a,Itgax,Cx3cl1,Ctsh,Ptgs2,Tie1,Zc3h12a,Gadd45a,Thbs1,Fgf1,Stab1,Grn,Cd59a,C3ar1,Cxcr3,Cxcr4,Adam10,Cx3cr1,Wnt5a,Lep,Lif,Sema5a,Rock1,Epha1,Nfatc2,Hhip,Chil1,Htatip2,Grem1,Dll4,Nfe2l2,Rnh1,Hdac9,Ptk2b,Mmrn2,Col4a3,Cysltr1,Lgals3,Stat3,Optc,Pdgfd,Nfatc1,…	Ccl2,Itgb2,Pdgfb,Serpinf1,Ccl24,Hmox1,Epha2,Sash1,Cybb,Plxnd1,Cd40,Vash1,Plk2,Runx1,Xdh,C3,Tnf,Anxa1,Hhex,Il1b,Il1a,Nras,Il6ra,F3,Ddah1,Hgf,Tnfrsf1a,Itgax,Cx3cl1,Ctsh,Ptgs2,Tie1,Zc3h12a,Gadd45a,Thbs1,Fgf1,Stab1,Grn,Cd59a,C3ar1,Cxcr3,Cxcr4,Adam10,Cx3cr1,Wnt5a,Lep,Lif,Sema5a,Rock1,Epha1,Nfatc2,Hhip,Chil1,Htatip2,Grem1,Dll4,Nfe2l2,Rnh1,Hdac9,Ptk2b,Mmrn2,Col4a3,Cysltr1,Lgals3,Stat3,Optc,Pdgfd,Nfatc1,…
GO:0050729	positive regulation of inflammatory response	42	139	1.75e-10	Ccl3,Ccl24,Wisp1,Ctss,Lbp,Tnip1,Mmp8,Trem2,C3,Tnf,Il33,Il6,Il1b,Tlr2,Fcgr1,Tnfrsf1a,Ctsc,Btk,Cx3cl1,Ptgs2,Myd88,Tlr4,Gpsm3,Grn,Itga2,Napepld,Tlr6,Pik3cg,Wnt5a,Pde5a,Alox5ap,Osm,Fcer1g,Tlr9,H2-T23,Cd47,Adam8,Ccr5,Clec7a,Nfkbiz,Fcgr3,Ccr2	Ccl3,Ccl24,Wisp1,Ctss,Lbp,Tnip1,Mmp8,Trem2,C3,Tnf,Il33,Il6,Il1b,Tlr2,Fcgr1,Tnfrsf1a,Ctsc,Btk,Cx3cl1,Ptgs2,Myd88,Tlr4,Gpsm3,Grn,Itga2,Napepld,Tlr6,Pik3cg,Wnt5a,Pde5a,Alox5ap,Osm,Fcer1g,Tlr9,H2-T23,Cd47,Adam8,Ccr5,Clec7a,Nfkbiz,Fcgr3,Ccr2
GO:0072503	cellular divalent inorganic cation homeostasis	87	484	2.04e-10	Ccl2,Cd52,Ccl3,Tgfb1,Casq1,Psen2,Mcoln2,Xk,Cd40,Trpv2,Atp2b1,Gna13,Edn1,Hexb,F2rl1,Vdr,Cxcl13,Tmem178,Ccr1,Slc11a1,Htr2b,Bok,Abl2,Capn3,Il1b,Ccdc109b,Cd38,Cxcl1,P2rx4,Itpr1,Dmpk,Mt2,Mt1,Cx3cl1,Pik3cb,Cmklr1,Itpr3,Ptger2,Mcoln3,Atp13a2,Slc25a23,Ank2,Lrp1,Npy1r,Plcl2,Wfs1,C3ar1,Gna15,Cxcr3,Cxcr4,P2ry6,Ric3,Jak3,Tpcn2,F2r,Pik3cg,Cemip,Cx3cr1,Slc39a6,Slc8b1,Wnt5a,Slc39a14,Gpr65,Cxcl2,Bak1,Plcg2,Cln3,…	Ccl2,Cd52,Ccl3,Tgfb1,Casq1,Psen2,Mcoln2,Xk,Cd40,Trpv2,Atp2b1,Gna13,Edn1,Hexb,F2rl1,Vdr,Cxcl13,Tmem178,Ccr1,Slc11a1,Htr2b,Bok,Abl2,Capn3,Il1b,Ccdc109b,Cd38,Cxcl1,P2rx4,Itpr1,Dmpk,Mt2,Mt1,Cx3cl1,Pik3cb,Cmklr1,Itpr3,Ptger2,Mcoln3,Atp13a2,Slc25a23,Ank2,Lrp1,Npy1r,Plcl2,Wfs1,C3ar1,Gna15,Cxcr3,Cxcr4,P2ry6,Ric3,Jak3,Tpcn2,F2r,Pik3cg,Cemip,Cx3cr1,Slc39a6,Slc8b1,Wnt5a,Slc39a14,Gpr65,Cxcl2,Bak1,Plcg2,Cln3,…
GO:0032535	regulation of cellular component size	77	402	2.52e-10	Actr2,Cdh4,Il7r,Ccl24,Crabp2,Vav1,Coro1b,Xk,Trpv2,Slc9a3r1,Grb2,Evl,Edn1,Sema4d,F2rl1,Washc5,Hcls1,Baiap2,Cln8,Gsn,Tlr2,Sema3c,Sema3a,Sema3d,Mtpn,Cyfip1,Fgf13,Was,Cotl1,Nckap1l,Prex1,Ntrk3,Atp13a2,Shtn1,Lrp1,Rltpr,Eps8,Fn1,Lmod1,Vill,Vav2,Wnt5a,Fam49b,Cdc42ep3,Iqgap2,Sema5a,Cxcl12,Lima1,Arpc5,Cln3,Aqp11,Arpc1b,Icam1,Sema3g,P2rx7,Inf2,Dstn,Arpc3,Fmn1,Kank4,Plek,Ngf,Sema6c,Ptk2b,Ccr5,Ssh3,Tmsb10,Ca…	Actr2,Cdh4,Il7r,Ccl24,Crabp2,Vav1,Coro1b,Xk,Trpv2,Slc9a3r1,Grb2,Evl,Edn1,Sema4d,F2rl1,E430025E21Rik,Hcls1,Baiap2,Cln8,Gsn,Tlr2,Sema3c,Sema3a,Sema3d,Mtpn,Cyfip1,Fgf13,Was,Cotl1,Nckap1l,Prex1,Ntrk3,Atp13a2,Shtn1,Lrp1,Rltpr,Eps8,Fn1,Lmod1,Vill,Vav2,Wnt5a,Fam49b,Cdc42ep3,Iqgap2,Sema5a,Cxcl12,Lima1,Arpc5,Cln3,Aqp11,Arpc1b,Icam1,Sema3g,P2rx7,Inf2,Dstn,Arpc3,Fmn1,Kank4,Plek,Ngf,Sema6c,Ptk2b,Ccr5,Ssh3,Tm…
GO:0070304	positive regulation of stress-activated protein kinase signaling cascade	47	174	2.52e-10	Ern1,Sash1,Ncf1,Mmp8,Edn1,F2rl1,Fgd2,Xdh,Tnf,Map4k2,Fcgr2b,Rassf2,Il1b,Il1a,Ptpn1,Myd88,Trf,Zc3h12a,Lyn,Gadd45a,Tlr4,Fzd4,Nod1,Tlr6,Gdf6,Wnt5a,Lep,Zeb2,Sh3rf2,Dab2,Tlr9,Zak,Card9,Mdfic,Ccl19,Scimp,Ptk2b,Taok3,Clec7a,Mid1,Il1rn,Syk,Rell1,Tnik,Map4k4,Sphk1,Mturn	Ern1,Sash1,Ncf1,Mmp8,Edn1,F2rl1,Fgd2,Xdh,Tnf,Map4k2,Fcgr2b,Rassf2,Il1b,Il1a,Ptpn1,Myd88,Trf,Zc3h12a,Lyn,Gadd45a,Tlr4,Fzd4,Nod1,Tlr6,Gdf6,Wnt5a,Lep,Zeb2,Sh3rf2,Dab2,Tlr9,Zak,Card9,Mdfic,Ccl19,Scimp,Ptk2b,Taok3,Clec7a,Mid1,Il1rn,Syk,Rell1,Tnik,Map4k4,Sphk1,Mturn
GO:1990266	neutrophil migration	31	77	3.49e-10	Ccl2,Ccl12,Itgb2,Ccl3,Ccl24,Vav1,Ccl8,Mcoln2,Ccl6,Ccl4,Ccl9,Ccl7,Cxcl13,Il1b,Cxcl5,Cxcl1,Cx3cl1,Nckap1l,Prex1,Trem1,Itgam,Irak4,Cxcl2,Fcer1g,Ccl19,Csf3r,Spp1,Syk,Lgals3,C5ar1,Fcgr3	Ccl2,Ccl12,Itgb2,Ccl3,Ccl24,Vav1,Ccl8,Mcoln2,Ccl6,Ccl4,Ccl9,Ccl7,Cxcl13,Il1b,Cxcl5,Cxcl1,Cx3cl1,Nckap1l,Prex1,Trem1,Itgam,Irak4,Cxcl2,Fcer1g,Ccl19,Csf3r,Spp1,Syk,Lgals3,C5ar1,Fcgr3
GO:1903557	positive regulation of tumor necrosis factor superfamily cytokine production	35	100	3.88e-10	Ccl2,Ccl3,Cybb,Lbp,Cyba,Mmp8,Ccl4,Havcr2,Clu,Il1a,Tlr2,Tnfrsf1a,Tyrobp,Myd88,Thbs1,Tlr4,Nod1,Cd14,Tlr1,Wnt5a,Lep,Ptafr,Fcer1g,Tlr9,Card9,H2-T23,Ccl19,Adam8,Lgals9,Ccr5,Clec7a,Syk,Cd84,Fcgr3,Ccr2	Ccl2,Ccl3,Cybb,Lbp,Cyba,Mmp8,Ccl4,Havcr2,Clu,Il1a,Tlr2,Tnfrsf1a,Tyrobp,Myd88,Thbs1,Tlr4,Nod1,Cd14,Tlr1,Wnt5a,Lep,Ptafr,Fcer1g,Tlr9,Card9,H2-T23,Ccl19,Adam8,Lgals9,Ccr5,Clec7a,Syk,Cd84,Fcgr3,Ccr2
GO:0030593	neutrophil chemotaxis	29	67	4.09e-10	Ccl2,Ccl12,Itgb2,Ccl3,Ccl24,Vav1,Ccl8,Ccl6,Ccl4,Ccl9,Ccl7,Cxcl13,Il1b,Cxcl5,Cxcl1,Cx3cl1,Nckap1l,Prex1,Trem1,Itgam,Cxcl2,Fcer1g,Ccl19,Csf3r,Spp1,Syk,Lgals3,C5ar1,Fcgr3	Ccl2,Ccl12,Itgb2,Ccl3,Ccl24,Vav1,Ccl8,Ccl6,Ccl4,Ccl9,Ccl7,Cxcl13,Il1b,Cxcl5,Cxcl1,Cx3cl1,Nckap1l,Prex1,Trem1,Itgam,Cxcl2,Fcer1g,Ccl19,Csf3r,Spp1,Syk,Lgals3,C5ar1,Fcgr3
GO:0031175	neuron projection development	110	697	4.09e-10	Cdh4,Lamb1,Cd44,Epha2,Plxnd1,Slc9a3r1,Evl,Sema4d,Clu,Lrp12,Alcam,Hcls1,Slc11a2,Tnfrsf21,Diap1,Csf1r,Gfra1,Baiap2,Nptx1,Il6,Efhd1,Abl2,Fcgr2b,Tspan2,Bmpr1b,Sema3c,Sema3a,Sema3d,Cyfip1,Acsl4,Mmp2,Jam3,Snx1,Nckap1l,Nexn,Lyn,Tnn,Micall2,Egr2,Shtn1,Lrp1,Cobl,Lgr4,Myo16,Dclk1,Runx3,Plxnb2,Nfib,Cxcr4,Egflam,Bex1,Fat4,Wnt5a,B4galt6,Sema5a,Stx3,Rock1,Zeb2,Cthrc1,Cxcl12,Epha1,Ptpro,Unc5b,Enah,Whrn,Fry,Sema…	Cdh4,Lamb1,Cd44,Epha2,Plxnd1,Slc9a3r1,Evl,Sema4d,Clu,Lrp12,Alcam,Hcls1,Slc11a2,Tnfrsf21,Diaph1,Csf1r,Gfra1,Baiap2,Nptx1,Il6,Efhd1,Abl2,Fcgr2b,Tspan2,Bmpr1b,Sema3c,Sema3a,Sema3d,Cyfip1,Acsl4,Mmp2,Jam3,Snx1,Nckap1l,Nexn,Lyn,Tnn,Micall2,Egr2,Shtn1,Lrp1,Cobl,Lgr4,Myo16,Dclk1,Runx3,Plxnb2,Nfib,Cxcr4,Egflam,Bex1,Fat4,Wnt5a,B4galt6,Sema5a,Stx3,Rock1,Zeb2,Cthrc1,Cxcl12,Epha1,Ptpro,Unc5b,Enah,Whrn,Fry,Sem…
GO:0072507	divalent inorganic cation homeostasis	89	509	4.15e-10	Ccl2,Cd52,Ccl3,Tgfb1,Casq1,Psen2,Mcoln2,Xk,Cd40,Trpv2,Atp2b1,Gna13,Edn1,Hexb,F2rl1,Vdr,Cxcl13,Tmem178,Ccr1,Slc11a1,Htr2b,Bok,Abl2,Capn3,Il1b,Ccdc109b,Cd38,Cxcl1,P2rx4,Itpr1,Dmpk,Mt2,Mt1,Cx3cl1,Pik3cb,Cmklr1,Itpr3,Ptger2,Mcoln3,Atp13a2,Slc25a23,Ank2,Lrp1,Npy1r,Plcl2,Wfs1,C3ar1,Gna15,Cxcr3,Cxcr4,P2ry6,Ric3,Jak3,Camk2n1,Tpcn2,F2r,Pik3cg,Cemip,Cx3cr1,Slc39a6,Slc8b1,Wnt5a,Slc39a14,Gpr65,Cxcl2,Sgcd,Bak…	Ccl2,Cd52,Ccl3,Tgfb1,Casq1,Psen2,Mcoln2,Xk,Cd40,Trpv2,Atp2b1,Gna13,Edn1,Hexb,F2rl1,Vdr,Cxcl13,Tmem178,Ccr1,Slc11a1,Htr2b,Bok,Abl2,Capn3,Il1b,Ccdc109b,Cd38,Cxcl1,P2rx4,Itpr1,Dmpk,Mt2,Mt1,Cx3cl1,Pik3cb,Cmklr1,Itpr3,Ptger2,Mcoln3,Atp13a2,Slc25a23,Ank2,Lrp1,Npy1r,Plcl2,Wfs1,C3ar1,Gna15,Cxcr3,Cxcr4,P2ry6,Ric3,Jak3,Camk2n1,Tpcn2,F2r,Pik3cg,Cemip,Cx3cr1,Slc39a6,Slc8b1,Wnt5a,Slc39a14,Gpr65,Cxcl2,Sgcd,Bak…
GO:0042060	wound healing	59	265	4.88e-10	Col1a1,Tgfb1,Cd44,Hmox1,Mmp12,Elk3,Coro1b,Timp1,Mertk,Myh9,Sdc1,Gna13,Evl,F2rl1,Plau,Anxa8,C3,Il6,Slc11a1,Il1a,Procr,F3,B4galt1,Pdpn,F7,Cx3cl1,Mcam,Pik3cb,Fermt3,Rap2b,Ptk7,Ubash3b,Hpse,Myof,Fgf1,Rltpr,Pdia6,Itga2,Fn1,F2r,Wnt5a,F10,Cxcl2,Prcp,Plec,Fcgr4,Gpx1,F5,Col3a1,Myh10,Plek,Pip5k1c,Lilrb4,Tnc,Mkl1,Vwf,Hps1,Ptpn6,Ccr2	Col1a1,Tgfb1,Cd44,Hmox1,Mmp12,Elk3,Coro1b,Timp1,Mertk,Myh9,Sdc1,Gna13,Evl,F2rl1,Plau,Anxa8,C3,Il6,Slc11a1,Il1a,Procr,F3,B4galt1,Pdpn,F7,Cx3cl1,Mcam,Pik3cb,Fermt3,Rap2b,Ptk7,Ubash3b,Hpse,Myof,Fgf1,Rltpr,Pdia6,Itga2,Fn1,F2r,Wnt5a,F10,Cxcl2,Prcp,Plec,Fcgr4,Gpx1,F5,Col3a1,Myh10,Plek,Pip5k1c,Lilrb4a,Tnc,Mkl1,Vwf,Hps1,Ptpn6,Ccr2
GO:0032874	positive regulation of stress-activated MAPK cascade	46	172	5.55e-10	Ern1,Sash1,Ncf1,Mmp8,Edn1,F2rl1,Fgd2,Xdh,Tnf,Map4k2,Fcgr2b,Rassf2,Il1b,Il1a,Ptpn1,Myd88,Trf,Zc3h12a,Gadd45a,Tlr4,Fzd4,Nod1,Tlr6,Gdf6,Wnt5a,Lep,Zeb2,Sh3rf2,Dab2,Tlr9,Zak,Card9,Mdfic,Ccl19,Scimp,Ptk2b,Taok3,Clec7a,Mid1,Il1rn,Syk,Rell1,Tnik,Map4k4,Sphk1,Mturn	Ern1,Sash1,Ncf1,Mmp8,Edn1,F2rl1,Fgd2,Xdh,Tnf,Map4k2,Fcgr2b,Rassf2,Il1b,Il1a,Ptpn1,Myd88,Trf,Zc3h12a,Gadd45a,Tlr4,Fzd4,Nod1,Tlr6,Gdf6,Wnt5a,Lep,Zeb2,Sh3rf2,Dab2,Tlr9,Zak,Card9,Mdfic,Ccl19,Scimp,Ptk2b,Taok3,Clec7a,Mid1,Il1rn,Syk,Rell1,Tnik,Map4k4,Sphk1,Mturn
GO:0044057	regulation of system process	99	602	6.11e-10	Pdgfb,Ccl3,Tbxas1,Casq1,Wisp1,Stx1a,Mmp13,Ctss,Cyba,Atp2b1,Slc9a3r1,Edn1,F2rl1,Thrb,Nkx3-1,Runx1,Tnfrsf21,Aif1,Tnf,Baiap2,Nptx1,Il6,Igfbp5,Rgs4,Il1b,Il1a,Mylk2,Fabp5,Tnfrsf1b,Hgf,Sema3a,Cd38,P2rx4,Mtpn,Tnfrsf1a,Dmpk,Ctsc,Itgax,Fgf13,Mmp2,Cx3cl1,Ptgs2,Trf,Zc3h12a,Kcnj2,Ptger2,Npnt,Egr2,Rab8b,Ank2,Inhbb,Npy1r,Tlr4,Gucy1a3,S1pr2,Itga2,Hcar2,Igf1,Rab11fip5,F2r,Lep,Lif,Pde5a,Rock1,Ptafr,Ptpro,Madd,Fcg…	Pdgfb,Ccl3,Tbxas1,Casq1,Wisp1,Stx1a,Mmp13,Ctss,Cyba,Atp2b1,Slc9a3r1,Edn1,F2rl1,Thrb,Nkx3-1,Runx1,Tnfrsf21,Aif1,Tnf,Baiap2,Nptx1,Il6,Igfbp5,Rgs4,Il1b,Il1a,Mylk2,Fabp5,Tnfrsf1b,Hgf,Sema3a,Cd38,P2rx4,Mtpn,Tnfrsf1a,Dmpk,Ctsc,Itgax,Fgf13,Mmp2,Cx3cl1,Ptgs2,Trf,Zc3h12a,Kcnj2,Ptger2,Npnt,Egr2,Rab8b,Ank2,Inhbb,Npy1r,Tlr4,Gucy1a3,S1pr2,Itga2,Hcar2,Igf1,Rab11fip5,F2r,Lep,Lif,Pde5a,Rock1,Ptafr,Ptpro,Madd,Fcg…
GO:0070302	regulation of stress-activated protein kinase signaling cascade	55	237	6.3e-10	Ern1,Sash1,Ncf1,Mmp8,Sfrp5,Edn1,F2rl1,Fgd2,Xdh,Tnf,Map4k2,Fcgr2b,Rassf2,Il1b,Il1a,Ptpn1,Hgf,Sfrp1,Myd88,Trf,Zc3h12a,Lyn,Gadd45a,Tlr4,Fzd4,Nod1,Rap2a,Tlr6,Gdf6,Wnt5a,Lep,Zeb2,Sh3rf2,Dab2,Tlr9,Zak,Card9,Mdfic,Sirpa,Ccl19,Scimp,Ptk2b,Taok3,Clec7a,Mid1,Il1rn,Syk,Prdx1,Tnfrsf23,Dact1,Rell1,Tnik,Map4k4,Sphk1,Mturn	Ern1,Sash1,Ncf1,Mmp8,Sfrp5,Edn1,F2rl1,Fgd2,Xdh,Tnf,Map4k2,Fcgr2b,Rassf2,Il1b,Il1a,Ptpn1,Hgf,Sfrp1,Myd88,Trf,Zc3h12a,Lyn,Gadd45a,Tlr4,Fzd4,Nod1,Rap2a,Tlr6,Gdf6,Wnt5a,Lep,Zeb2,Sh3rf2,Dab2,Tlr9,Zak,Card9,Mdfic,Sirpa,Ccl19,Scimp,Ptk2b,Taok3,Clec7a,Mid1,Il1rn,Syk,Prdx1,Tnfrsf23,Dact1,Rell1,Tnik,Map4k4,Sphk1,Mturn
GO:0071621	granulocyte chemotaxis	30	74	6.44e-10	Ccl2,Ccl12,Itgb2,Ccl3,Ccl24,Vav1,Ccl8,Ccl6,Ccl4,Ccl9,Ccl7,Cxcl13,Anxa1,Il1b,Cxcl5,Cxcl1,Cx3cl1,Nckap1l,Prex1,Trem1,Itgam,Cxcl2,Fcer1g,Ccl19,Csf3r,Spp1,Syk,Lgals3,C5ar1,Fcgr3	Ccl2,Ccl12,Itgb2,Ccl3,Ccl24,Vav1,Ccl8,Ccl6,Ccl4,Ccl9,Ccl7,Cxcl13,Anxa1,Il1b,Cxcl5,Cxcl1,Cx3cl1,Nckap1l,Prex1,Trem1,Itgam,Cxcl2,Fcer1g,Ccl19,Csf3r,Spp1,Syk,Lgals3,C5ar1,Fcgr3
GO:0048666	neuron development	126	855	6.99e-10	Cdh4,Pdgfb,Lamb1,Rnd1,Cd44,Epha2,Plxnd1,Slc9a3r1,Evl,Sema4d,Thrb,Clu,Lrp12,Alcam,Hcls1,Runx1,Slc11a2,Tnfrsf21,C3,Diap1,Csf1r,Gfra1,Hexa,Baiap2,Nptx1,Il6,Efhd1,Abl2,Fcgr2b,Tspan2,Bmpr1b,Sema3c,Sema3a,Sema3d,Cyfip1,Acsl4,Mmp2,Jam3,Snx1,Nckap1l,Nexn,Lyn,Tnn,Micall2,Egr2,Shtn1,Lrp1,Cobl,Lgr4,C1qa,Myo16,Dclk1,Runx3,Plxnb2,Nfib,Cxcr4,Egflam,Gldn,Bex1,Fat4,Wnt5a,B4galt6,Lep,Lif,Sema5a,Stx3,Rock1,Zeb2,Ct…	Cdh4,Pdgfb,Lamb1,Rnd1,Cd44,Epha2,Plxnd1,Slc9a3r1,Evl,Sema4d,Thrb,Clu,Lrp12,Alcam,Hcls1,Runx1,Slc11a2,Tnfrsf21,C3,Diaph1,Csf1r,Gfra1,Hexa,Baiap2,Nptx1,Il6,Efhd1,Abl2,Fcgr2b,Tspan2,Bmpr1b,Sema3c,Sema3a,Sema3d,Cyfip1,Acsl4,Mmp2,Jam3,Snx1,Nckap1l,Nexn,Lyn,Tnn,Micall2,Egr2,Shtn1,Lrp1,Cobl,Lgr4,C1qa,Myo16,Dclk1,Runx3,Plxnb2,Nfib,Cxcr4,Egflam,Gldn,Bex1,Fat4,Wnt5a,B4galt6,Lep,Lif,Sema5a,Stx3,Rock1,Zeb2,C…
GO:0071840	cellular component organization or biogenesis	492	4954	7.05e-10	Actr2,Ccl2,Ccl12,Itgb2,Cdh4,Pdgfb,Ccl3,Tubb6,Col1a1,Ltbp2,Srpk3,Acp2,Spi1,Tgfb1,Lamb1,Rnd1,Myo1g,Casq1,Tpm4,Abcb4,Has1,Dnase2a,Calr,Il7r,Bid,Ndrg2,Ccl24,Plod3,Crabp2,Cd44,Stx1a,Vav1,Mmp12,Tep1,Epha2,Coro1b,P4ha1,Psen2,Gltp,Atp6v0d1,Mmp13,Xk,Plxnd1,Ctss,Myh9,Cyba,Vmp1,Trpv2,Mmp8,Ywhah,Noxo1,Tnfaip3,Perp,Myb,Gnptab,Dnmt3a,Ccl7,Slc9a3r1,Grb2,Lgmn,Npc2,Evl,Edn1,Cap2,Sema4d,Hexb,F2rl1,Plk2,Anxa8,Clu,L…	Actr2,Ccl2,Ccl12,Itgb2,Cdh4,Pdgfb,Ccl3,Tubb6,Col1a1,Ltbp2,Srpk3,Acp2,Spi1,Tgfb1,Lamb1,Rnd1,Myo1g,Casq1,Tpm4,Abcb4,Has1,Dnase2a,Calr,Il7r,Bid,Ndrg2,Ccl24,Plod3,Crabp2,Cd44,Stx1a,Vav1,Mmp12,Tep1,Epha2,Coro1b,P4ha1,Psen2,Gltp,Atp6v0d1,Mmp13,Xk,Plxnd1,Ctss,Myh9,Cyba,Vmp1,Trpv2,Mmp8,Ywhah,Noxo1,Tnfaip3,Perp,Myb,Gnptab,Dnmt3a,Ccl7,Slc9a3r1,Grb2,Lgmn,Npc2,Evl,Edn1,Cap2,Sema4d,Hexb,F2rl1,Plk2,Anxa8,Clu,L…
GO:0051171	regulation of nitrogen compound metabolic process	506	5126	7.35e-10	Actr2,Ccl2,Ccl12,Itgb2,Pdgfb,Acvr1b,Serpinf1,Slc7a7,Ccl3,Ern1,Sost,Col1a1,Ell2,Srpk3,Spi1,Plaur,Tgfb1,Hck,Calr,Ssbp2,Irf5,Bid,Ndrg2,Ccl24,Cstb,Cd44,Hmox1,Mmp12,Epha2,Itih4,Crlf1,Elk3,Ccl8,Mnda,Timp1,Psen2,Sash1,Ncf1,Ctsz,Myh9,Serpinb6a,Cd40,Tnip1,Nos2,Mmp8,Tnfsf13,Sfrp5,Ccl6,Ccl4,Ywhah,Ccl9,Mknk1,Arid3a,Tnfaip3,Perp,Tmpo,Myb,Vsir,Cpeb4,Havcr2,Dnmt3a,Ccl7,Slc9a3r1,Grb2,Pik3r5,Serpina3n,Prkch,Cdca7…	Actr2,Ccl2,Ccl12,Itgb2,Pdgfb,Acvr1b,Serpinf1,Slc7a7,Ccl3,Ern1,Sost,Col1a1,Ell2,Srpk3,Spi1,Plaur,Tgfb1,Hck,Calr,Ssbp2,Irf5,Bid,Ndrg2,Ccl24,Cstb,Cd44,Hmox1,Mmp12,Epha2,Itih4,Crlf1,Elk3,Ccl8,Mnda,Timp1,Psen2,Sash1,Ncf1,Ctsz,Myh9,Serpinb6a,Cd40,Tnip1,Nos2,Mmp8,Tnfsf13,Sfrp5,Ccl6,Ccl4,Ywhah,Ccl9,Mknk1,Arid3a,Tnfaip3,Perp,Tmpo,Myb,Vsir,Cpeb4,Havcr2,Dnmt3a,Ccl7,Slc9a3r1,Grb2,Pik3r5,Serpina3n,Prkch,Cdca7…
GO:0045859	regulation of protein kinase activity	114	744	8.36e-10	Pdgfb,Ern1,Tgfb1,Psen2,Sash1,Ncf1,Cd40,Nos2,Sfrp5,Tnfaip3,Slc9a3r1,Pik3r5,Edn1,Clu,Ripk3,Cdkn1a,Fgd2,Tnf,Csf1r,Map4k2,Hhex,Il6,Slc11a1,Htr2b,Rassf2,Il1b,Pkia,Ptpn1,Il6ra,Pdgfc,Fcgr1,Hgf,Fgr,Nr2f2,Mst4,Fgf13,Sfrp1,Csk,Trf,Nckap1l,Ntrk3,Lyn,Rap2b,Ubash3b,Gadd45a,Thbs1,Fgf1,Tlr4,Nek6,Fzd4,Axin2,C1qtnf2,Igf1,Camk2n1,Tlr1,Ppm1e,F2r,Tlr6,Pik3cg,Cemip,Wnt5a,Lep,Adam17,Pde5a,Fam212b,Zeb2,Epha1,Ptpro,Madd…	Pdgfb,Ern1,Tgfb1,Psen2,Sash1,Ncf1,Cd40,Nos2,Sfrp5,Tnfaip3,Slc9a3r1,Pik3r5,Edn1,Clu,Ripk3,Cdkn1a,Fgd2,Tnf,Csf1r,Map4k2,Hhex,Il6,Slc11a1,Htr2b,Rassf2,Il1b,Pkia,Ptpn1,Il6ra,Pdgfc,Fcgr1,Hgf,Fgr,Nr2f2,Stk26,Fgf13,Sfrp1,Csk,Trf,Nckap1l,Ntrk3,Lyn,Rap2b,Ubash3b,Gadd45a,Thbs1,Fgf1,Tlr4,Nek6,Fzd4,Axin2,C1qtnf2,Igf1,Camk2n1,Tlr1,Ppm1e,F2r,Tlr6,Pik3cg,Cemip,Wnt5a,Lep,Adam17,Pde5a,Fam212b,Zeb2,Epha1,Ptpro,Mad…
GO:0050870	positive regulation of T cell activation	48	189	8.99e-10	Ccl2,Tgfb1,Il7r,Cd244,Cd83,Myb,Vsir,Havcr2,Runx1,Aif1,Anxa1,Il6,Il1b,Vcam1,Lef1,Il4ra,Nckap1l,H2-DMa,H2-Ab1,Pnp,H2-Aa,Igfbp2,Runx3,Rltpr,Igf1,Jak3,Fam49b,Lep,Rara,Rag1,Cd86,Il1rl2,Cd74,Cd80,Nlrp3,Sirpa,H2-T23,Cd47,Sox4,Ccl19,Adam8,Lgals9,Nfkbiz,Syk,Zmiz1,Ihh,Cd276,Ccr2	Ccl2,Tgfb1,Il7r,Cd244,Cd83,Myb,Vsir,Havcr2,Runx1,Aif1,Anxa1,Il6,Il1b,Vcam1,Lef1,Il4ra,Nckap1l,H2-DMa,H2-Ab1,Pnp,H2-Aa,Igfbp2,Runx3,Rltpr,Igf1,Jak3,Fam49b,Lep,Rara,Rag1,Cd86,Il1rl2,Cd74,Cd80,Nlrp3,Sirpa,H2-T23,Cd47,Sox4,Ccl19,Adam8,Lgals9,Nfkbiz,Syk,Zmiz1,Ihh,Cd276,Ccr2
GO:0050708	regulation of protein secretion	70	357	9.07e-10	Tgfb1,Wisp1,Mmp13,Cd40,Nos2,Cd22,F2rl1,Clec4n,Trem2,Abcg1,Tnf,Anxa1,Il33,Rbp4,Il6,Casp1,Htr2b,Il1b,Il1a,Tlr2,Fgr,Cd38,Clec4e,Acsl4,Sfrp1,Cx3cl1,Scamp5,Lepr,Lyn,Atp13a2,Lrp1,Inhbb,Tlr4,Lgr4,Hcar2,Igf1,Cd14,Rab11fip5,Camk2n1,F2r,Slc8b1,C2cd2l,Lep,Nr1d1,Myom1,Frmd4a,Madd,Adam9,Tlr9,Cadm1,AF251705,Arrb1,P2rx7,Rhbdf2,Nos1,Myh10,H2-T23,Sox4,Trpm2,Hdac9,Nr1h3,Syk,Erp29,Ucp2,Clec5a,Srgn,Panx1,Map4k4,Kcnn…	Tgfb1,Wisp1,Mmp13,Cd40,Nos2,Cd22,F2rl1,Clec4n,Trem2,Abcg1,Tnf,Anxa1,Il33,Rbp4,Il6,Casp1,Htr2b,Il1b,Il1a,Tlr2,Fgr,Cd38,Clec4e,Acsl4,Sfrp1,Cx3cl1,Scamp5,Lepr,Lyn,Atp13a2,Lrp1,Inhbb,Tlr4,Lgr4,Hcar2,Igf1,Cd14,Rab11fip5,Camk2n1,F2r,Slc8b1,C2cd2l,Lep,Nr1d1,Myom1,Frmd4a,Madd,Adam9,Tlr9,Cadm1,Cd300c2,Arrb1,P2rx7,Rhbdf2,Nos1,Myh10,H2-T23,Sox4,Trpm2,Hdac9,Nr1h3,Syk,Erp29,Ucp2,Clec5a,Srgn,Panx1,Map4k4,Kcnn4…
GO:0043549	regulation of kinase activity	125	850	9.4e-10	Pdgfb,Ern1,Tgfb1,Epha2,Psen2,Mertk,Sash1,Ncf1,Cd40,Nos2,Sfrp5,Tnfaip3,Slc9a3r1,Pik3r5,Edn1,Clu,Ripk3,Cdkn1a,Fgd2,Tnf,Csf1r,Map4k2,Hhex,Il6,Slc11a1,Htr2b,Ltk,Rassf2,Il1b,Pkia,Ptpn1,Il6ra,Pdgfc,Fcgr1,Hgf,Fgr,Nr2f2,Mst4,Fgf13,Sfrp1,Csk,Trf,Nckap1l,Tie1,Ntrk3,Lyn,Rap2b,Ubash3b,Gadd45a,Thbs1,Fgf1,Tlr4,Nek6,Fzd4,Axin2,C1qtnf2,Igf1,Socs3,Camk2n1,Tlr1,Ppm1e,F2r,Tlr6,Vav2,Pik3cg,Cemip,Wnt5a,Lep,Slamf8,Ada…	Pdgfb,Ern1,Tgfb1,Epha2,Psen2,Mertk,Sash1,Ncf1,Cd40,Nos2,Sfrp5,Tnfaip3,Slc9a3r1,Pik3r5,Edn1,Clu,Ripk3,Cdkn1a,Fgd2,Tnf,Csf1r,Map4k2,Hhex,Il6,Slc11a1,Htr2b,Ltk,Rassf2,Il1b,Pkia,Ptpn1,Il6ra,Pdgfc,Fcgr1,Hgf,Fgr,Nr2f2,Stk26,Fgf13,Sfrp1,Csk,Trf,Nckap1l,Tie1,Ntrk3,Lyn,Rap2b,Ubash3b,Gadd45a,Thbs1,Fgf1,Tlr4,Nek6,Fzd4,Axin2,C1qtnf2,Igf1,Socs3,Camk2n1,Tlr1,Ppm1e,F2r,Tlr6,Vav2,Pik3cg,Cemip,Wnt5a,Lep,Slamf8,Ad…
GO:0002791	regulation of peptide secretion	75	399	9.81e-10	Tgfb1,Wisp1,Mmp13,Cd40,Nos2,Cd22,F2rl1,Clec4n,Trem2,Abcg1,Tnf,Anxa1,Il33,Rbp4,Il6,Casp1,Htr2b,Il1b,Il1a,Tlr2,Fgr,Cd38,Clec4e,Acsl4,Sfrp1,Cx3cl1,Scamp5,Lepr,Lyn,Atp13a2,Rab8b,Lrp1,Inhbb,Tlr4,Lgr4,Hcar2,Igf1,Cd14,Rab11fip5,Camk2n1,F2r,Slc8b1,C2cd2l,Lep,Lif,Nr1d1,Myom1,Frmd4a,Madd,Adam9,Tlr9,Cadm1,AF251705,Cd74,Arrb1,P2rx7,Rhbdf2,Nos1,Myh10,H2-T23,Sox4,Trpm2,Pex5l,Hdac9,Nr1h3,Syk,Erp29,Ucp2,Clec5a,S…	Tgfb1,Wisp1,Mmp13,Cd40,Nos2,Cd22,F2rl1,Clec4n,Trem2,Abcg1,Tnf,Anxa1,Il33,Rbp4,Il6,Casp1,Htr2b,Il1b,Il1a,Tlr2,Fgr,Cd38,Clec4e,Acsl4,Sfrp1,Cx3cl1,Scamp5,Lepr,Lyn,Atp13a2,Rab8b,Lrp1,Inhbb,Tlr4,Lgr4,Hcar2,Igf1,Cd14,Rab11fip5,Camk2n1,F2r,Slc8b1,C2cd2l,Lep,Lif,Nr1d1,Myom1,Frmd4a,Madd,Adam9,Tlr9,Cadm1,Cd300c2,Cd74,Arrb1,P2rx7,Rhbdf2,Nos1,Myh10,H2-T23,Sox4,Trpm2,Pex5l,Hdac9,Nr1h3,Syk,Erp29,Ucp2,Clec5a,Sr…
GO:0032760	positive regulation of tumor necrosis factor production	34	99	1.11e-09	Ccl2,Ccl3,Cybb,Lbp,Cyba,Mmp8,Ccl4,Havcr2,Clu,Il1a,Tlr2,Tnfrsf1a,Tyrobp,Myd88,Thbs1,Tlr4,Nod1,Cd14,Tlr1,Wnt5a,Lep,Ptafr,Fcer1g,Tlr9,Card9,H2-T23,Ccl19,Lgals9,Ccr5,Clec7a,Syk,Cd84,Fcgr3,Ccr2	Ccl2,Ccl3,Cybb,Lbp,Cyba,Mmp8,Ccl4,Havcr2,Clu,Il1a,Tlr2,Tnfrsf1a,Tyrobp,Myd88,Thbs1,Tlr4,Nod1,Cd14,Tlr1,Wnt5a,Lep,Ptafr,Fcer1g,Tlr9,Card9,H2-T23,Ccl19,Lgals9,Ccr5,Clec7a,Syk,Cd84,Fcgr3,Ccr2
GO:2000379	positive regulation of reactive oxygen species metabolic process	36	111	1.11e-09	Itgb2,Pdgfb,Tgfb1,Cyba,Mmp8,Grb2,F2rl1,Plau,Clu,Irg1,Ripk3,Cdkn1a,Xdh,Aif1,Tnf,Il6,Il1b,Tlr2,Ddah1,Cxcl1,Tyrobp,Ptgs2,Zc3h12a,Gadd45a,Thbs1,Tlr4,Tmem106a,Tlr6,Lep,Itgam,Hvcn1,Icam1,Nfe2l2,Ass1,Ptk2b,Syk	Itgb2,Pdgfb,Tgfb1,Cyba,Mmp8,Grb2,F2rl1,Plau,Clu,Acod1,Ripk3,Cdkn1a,Xdh,Aif1,Tnf,Il6,Il1b,Tlr2,Ddah1,Cxcl1,Tyrobp,Ptgs2,Zc3h12a,Gadd45a,Thbs1,Tlr4,Tmem106a,Tlr6,Lep,Itgam,Hvcn1,Icam1,Nfe2l2,Ass1,Ptk2b,Syk
GO:0032872	regulation of stress-activated MAPK cascade	54	234	1.12e-09	Ern1,Sash1,Ncf1,Mmp8,Sfrp5,Edn1,F2rl1,Fgd2,Xdh,Tnf,Map4k2,Fcgr2b,Rassf2,Il1b,Il1a,Ptpn1,Hgf,Sfrp1,Myd88,Trf,Zc3h12a,Gadd45a,Tlr4,Fzd4,Nod1,Rap2a,Tlr6,Gdf6,Wnt5a,Lep,Zeb2,Sh3rf2,Dab2,Tlr9,Zak,Card9,Mdfic,Sirpa,Ccl19,Scimp,Ptk2b,Taok3,Clec7a,Mid1,Il1rn,Syk,Prdx1,Tnfrsf23,Dact1,Rell1,Tnik,Map4k4,Sphk1,Mturn	Ern1,Sash1,Ncf1,Mmp8,Sfrp5,Edn1,F2rl1,Fgd2,Xdh,Tnf,Map4k2,Fcgr2b,Rassf2,Il1b,Il1a,Ptpn1,Hgf,Sfrp1,Myd88,Trf,Zc3h12a,Gadd45a,Tlr4,Fzd4,Nod1,Rap2a,Tlr6,Gdf6,Wnt5a,Lep,Zeb2,Sh3rf2,Dab2,Tlr9,Zak,Card9,Mdfic,Sirpa,Ccl19,Scimp,Ptk2b,Taok3,Clec7a,Mid1,Il1rn,Syk,Prdx1,Tnfrsf23,Dact1,Rell1,Tnik,Map4k4,Sphk1,Mturn
GO:0055074	calcium ion homeostasis	84	477	1.12e-09	Ccl2,Cd52,Ccl3,Tgfb1,Casq1,Psen2,Mcoln2,Xk,Cd40,Trpv2,Atp2b1,Gna13,Edn1,Hexb,F2rl1,Vdr,Cxcl13,Tmem178,Ccr1,Htr2b,Bok,Abl2,Capn3,Il1b,Ccdc109b,Cd38,Cxcl1,P2rx4,Itpr1,Dmpk,Cx3cl1,Pik3cb,Cmklr1,Itpr3,Ptger2,Mcoln3,Atp13a2,Slc25a23,Ank2,Lrp1,Npy1r,Plcl2,Wfs1,C3ar1,Gna15,Cxcr3,Cxcr4,P2ry6,Ric3,Jak3,Camk2n1,Tpcn2,F2r,Pik3cg,Cemip,Cx3cr1,Slc8b1,Wnt5a,Gpr65,Cxcl2,Sgcd,Bak1,Plcg2,Cln3,Gpr157,P2rx7,Plcb2,N…	Ccl2,Cd52,Ccl3,Tgfb1,Casq1,Psen2,Mcoln2,Xk,Cd40,Trpv2,Atp2b1,Gna13,Edn1,Hexb,F2rl1,Vdr,Cxcl13,Tmem178,Ccr1,Htr2b,Bok,Abl2,Capn3,Il1b,Ccdc109b,Cd38,Cxcl1,P2rx4,Itpr1,Dmpk,Cx3cl1,Pik3cb,Cmklr1,Itpr3,Ptger2,Mcoln3,Atp13a2,Slc25a23,Ank2,Lrp1,Npy1r,Plcl2,Wfs1,C3ar1,Gna15,Cxcr3,Cxcr4,P2ry6,Ric3,Jak3,Camk2n1,Tpcn2,F2r,Pik3cg,Cemip,Cx3cr1,Slc8b1,Wnt5a,Gpr65,Cxcl2,Sgcd,Bak1,Plcg2,Cln3,Gpr157,P2rx7,Plcb2,N…
GO:0002573	myeloid leukocyte differentiation	38	124	1.22e-09	Spi1,Tgfb1,Wisp1,Epha2,Psen2,Myh9,F2rl1,Pde1b,Trem2,Tnf,Csf1r,Hhex,Casp8,Batf3,Tspan2,Lef1,Tlr2,Tyrobp,Anxa2,Trf,Ostm1,Batf,Sbno2,Camk4,Gpc3,Junb,Itgam,Pirb,Fcer1g,Il3ra,Cd109,Ccl19,Adam8,Cd300lf,Nrros,Nfatc1,Gba,Mef2c	Spi1,Tgfb1,Wisp1,Epha2,Psen2,Myh9,F2rl1,Pde1b,Trem2,Tnf,Csf1r,Hhex,Casp8,Batf3,Tspan2,Lef1,Tlr2,Tyrobp,Anxa2,Trf,Ostm1,Batf,Sbno2,Camk4,Gpc3,Junb,Itgam,Pirb,Fcer1g,Il3ra,Cd109,Ccl19,Adam8,Cd300lf,Nrros,Nfatc1,Gba,Mef2c
GO:0006874	cellular calcium ion homeostasis	82	462	1.38e-09	Ccl2,Cd52,Ccl3,Tgfb1,Casq1,Psen2,Mcoln2,Xk,Cd40,Trpv2,Atp2b1,Gna13,Edn1,Hexb,F2rl1,Vdr,Cxcl13,Tmem178,Ccr1,Htr2b,Bok,Abl2,Capn3,Il1b,Ccdc109b,Cd38,Cxcl1,P2rx4,Itpr1,Dmpk,Cx3cl1,Pik3cb,Cmklr1,Itpr3,Ptger2,Mcoln3,Atp13a2,Slc25a23,Ank2,Lrp1,Npy1r,Plcl2,Wfs1,C3ar1,Gna15,Cxcr3,Cxcr4,P2ry6,Ric3,Jak3,Tpcn2,F2r,Pik3cg,Cemip,Cx3cr1,Slc8b1,Wnt5a,Gpr65,Cxcl2,Bak1,Plcg2,Cln3,Gpr157,P2rx7,Plcb2,Nos1,Ccl19,Trp…	Ccl2,Cd52,Ccl3,Tgfb1,Casq1,Psen2,Mcoln2,Xk,Cd40,Trpv2,Atp2b1,Gna13,Edn1,Hexb,F2rl1,Vdr,Cxcl13,Tmem178,Ccr1,Htr2b,Bok,Abl2,Capn3,Il1b,Ccdc109b,Cd38,Cxcl1,P2rx4,Itpr1,Dmpk,Cx3cl1,Pik3cb,Cmklr1,Itpr3,Ptger2,Mcoln3,Atp13a2,Slc25a23,Ank2,Lrp1,Npy1r,Plcl2,Wfs1,C3ar1,Gna15,Cxcr3,Cxcr4,P2ry6,Ric3,Jak3,Tpcn2,F2r,Pik3cg,Cemip,Cx3cr1,Slc8b1,Wnt5a,Gpr65,Cxcl2,Bak1,Plcg2,Cln3,Gpr157,P2rx7,Plcb2,Nos1,Ccl19,Trp…
GO:0045765	regulation of angiogenesis	64	313	1.43e-09	Ccl2,Itgb2,Serpinf1,Ccl24,Hmox1,Epha2,Sash1,Cybb,Plxnd1,Cd40,Vash1,Plk2,Runx1,C3,Tnf,Anxa1,Hhex,Il1b,Il1a,Nras,F3,Ddah1,Hgf,Tnfrsf1a,Itgax,Cx3cl1,Ctsh,Ptgs2,Tie1,Zc3h12a,Gadd45a,Thbs1,Fgf1,Stab1,Grn,Cd59a,C3ar1,Cxcr3,Cxcr4,Cx3cr1,Wnt5a,Lep,Lif,Sema5a,Rock1,Epha1,Hhip,Chil1,Htatip2,Grem1,Dll4,Nfe2l2,Rnh1,Hdac9,Ptk2b,Mmrn2,Col4a3,Cysltr1,Lgals3,Stat3,Optc,C5ar1,Sphk1,Ccr2	Ccl2,Itgb2,Serpinf1,Ccl24,Hmox1,Epha2,Sash1,Cybb,Plxnd1,Cd40,Vash1,Plk2,Runx1,C3,Tnf,Anxa1,Hhex,Il1b,Il1a,Nras,F3,Ddah1,Hgf,Tnfrsf1a,Itgax,Cx3cl1,Ctsh,Ptgs2,Tie1,Zc3h12a,Gadd45a,Thbs1,Fgf1,Stab1,Grn,Cd59a,C3ar1,Cxcr3,Cxcr4,Cx3cr1,Wnt5a,Lep,Lif,Sema5a,Rock1,Epha1,Hhip,Chil1,Htatip2,Grem1,Dll4,Nfe2l2,Rnh1,Hdac9,Ptk2b,Mmrn2,Col4a3,Cysltr1,Lgals3,Stat3,Optc,C5ar1,Sphk1,Ccr2
GO:0030162	regulation of proteolysis	114	753	1.55e-09	Serpinf1,Plaur,Bid,Cstb,Cd44,Itih4,Timp1,Psen2,Ctsz,Myh9,Serpinb6a,Tnip1,Perp,Vsir,Serpina3n,Lgmn,Ctla2a,Ctla2b,Plk2,Anxa8,Clu,Nkx3-1,Slc11a2,Rps6ka2,Trem2,Xdh,C3,Tnf,Pmaip1,Il33,Il6,Casp1,Casp8,Il1r2,Bok,Gsn,Capn3,Spint1,Il1b,Lef1,F3,Sdcbp,Tnfrsf1b,Rnf19b,Hgf,Ctsc,Anxa2,Ctsh,Ptgs2,Zc3h12a,Lyn,Atp13a2,Edem2,Serpina3g,Gsap,Thbs1,Grn,Bst2,Fn1,Nod1,Igf1,Naip5,Nlrc4,Camk2n1,F2r,Gpc3,Wdnml1,Rnf180,C4b…	Serpinf1,Plaur,Bid,Cstb,Cd44,Itih4,Timp1,Psen2,Ctsz,Myh9,Serpinb6a,Tnip1,Perp,Vsir,Serpina3n,Lgmn,Ctla2a,Ctla2b,Plk2,Anxa8,Clu,Nkx3-1,Slc11a2,Rps6ka2,Trem2,Xdh,C3,Tnf,Pmaip1,Il33,Il6,Casp1,Casp8,Il1r2,Bok,Gsn,Capn3,Spint1,Il1b,Lef1,F3,Sdcbp,Tnfrsf1b,Rnf19b,Hgf,Ctsc,Anxa2,Ctsh,Ptgs2,Zc3h12a,Lyn,Atp13a2,Edem2,Serpina3g,Gsap,Thbs1,Grn,Bst2,Fn1,Nod1,Igf1,Naip5,Nlrc4,Camk2n1,F2r,Gpc3,Wfdc21,Rnf180,C4b…
GO:0031341	regulation of cell killing	32	89	1.61e-09	Ccl2,Il7r,Sh2d1a,Vav1,Cd5l,Nos2,Havcr2,F2rl1,Ripk3,H2-K1,Cxcl5,Cxcl1,Clec2d,Tyrobp,Lamp1,Pnp,Cd59a,Fam49b,Lep,Itgam,Cadm1,P2rx7,B2m,H2-T23,Lgals9,Arrb2,Bcl2l11,Ccr5,Clec7a,Syk,Sh2d1b2,H2-D1	Ccl2,Il7r,Sh2d1a,Vav1,Cd5l,Nos2,Havcr2,F2rl1,Ripk3,H2-K1,Cxcl5,Cxcl1,Clec2d,Tyrobp,Lamp1,Pnp,Cd59a,Fam49b,Lep,Itgam,Cadm1,P2rx7,B2m,H2-T23,Lgals9,Arrb2,Bcl2l11,Ccr5,Clec7a,Syk,Sh2d1b1,H2-D1
GO:0033674	positive regulation of kinase activity	94	570	1.69e-09	Pdgfb,Ern1,Tgfb1,Epha2,Mertk,Sash1,Ncf1,Cd40,Pik3r5,Edn1,Clu,Ripk3,Cdkn1a,Fgd2,Tnf,Csf1r,Map4k2,Slc11a1,Htr2b,Ltk,Rassf2,Il1b,Ptpn1,Il6ra,Pdgfc,Fcgr1,Hgf,Fgr,Mst4,Fgf13,Csk,Trf,Nckap1l,Tie1,Ntrk3,Lyn,Gadd45a,Thbs1,Fgf1,Tlr4,Nek6,Fzd4,Axin2,C1qtnf2,Igf1,Tlr1,F2r,Tlr6,Vav2,Pik3cg,Cemip,Wnt5a,Lep,Adam17,Pde5a,Zeb2,Epha1,Madd,Dab2,Chil1,Adam9,Tlr9,Cd86,Zak,Ccnd1,Cd74,Arrb1,Grem1,P2rx7,Mdfic,Stk10,Ccl…	Pdgfb,Ern1,Tgfb1,Epha2,Mertk,Sash1,Ncf1,Cd40,Pik3r5,Edn1,Clu,Ripk3,Cdkn1a,Fgd2,Tnf,Csf1r,Map4k2,Slc11a1,Htr2b,Ltk,Rassf2,Il1b,Ptpn1,Il6ra,Pdgfc,Fcgr1,Hgf,Fgr,Stk26,Fgf13,Csk,Trf,Nckap1l,Tie1,Ntrk3,Lyn,Gadd45a,Thbs1,Fgf1,Tlr4,Nek6,Fzd4,Axin2,C1qtnf2,Igf1,Tlr1,F2r,Tlr6,Vav2,Pik3cg,Cemip,Wnt5a,Lep,Adam17,Pde5a,Zeb2,Epha1,Madd,Dab2,Chil1,Adam9,Tlr9,Cd86,Zak,Ccnd1,Cd74,Arrb1,Grem1,P2rx7,Mdfic,Stk10,Cc…
GO:0030182	neuron differentiation	145	1056	1.77e-09	Cdh4,Pdgfb,Lamb1,Rnd1,Cd44,Epha2,Plxnd1,Nrbp2,Dnmt3a,Slc9a3r1,Evl,Sema4d,Thrb,Clu,Lrp12,Alcam,Hcls1,Runx1,Slc11a2,Tnfrsf21,C3,Diap1,Csf1r,Gfra1,Hexa,Baiap2,Nptx1,Il6,Efhd1,Cln8,Abl2,Fcgr2b,Tspan2,Vcam1,Bmpr1b,Sema3c,Sema3a,Sema3d,Mtpn,Cyfip1,Acsl4,Sfrp1,Mmp2,Jam3,Snx1,Nckap1l,Nexn,Ntrk3,Mcoln3,Lyn,Tnn,Micall2,Egr2,Shtn1,Lrp1,Cobl,Lgr4,C1qa,Myo16,Dclk1,Runx3,Plxnb2,Nfib,Cxcr4,Egflam,Gldn,Bex1,Fat4…	Cdh4,Pdgfb,Lamb1,Rnd1,Cd44,Epha2,Plxnd1,Nrbp2,Dnmt3a,Slc9a3r1,Evl,Sema4d,Thrb,Clu,Lrp12,Alcam,Hcls1,Runx1,Slc11a2,Tnfrsf21,C3,Diaph1,Csf1r,Gfra1,Hexa,Baiap2,Nptx1,Il6,Efhd1,Cln8,Abl2,Fcgr2b,Tspan2,Vcam1,Bmpr1b,Sema3c,Sema3a,Sema3d,Mtpn,Cyfip1,Acsl4,Sfrp1,Mmp2,Jam3,Snx1,Nckap1l,Nexn,Ntrk3,Mcoln3,Lyn,Tnn,Micall2,Egr2,Shtn1,Lrp1,Cobl,Lgr4,C1qa,Myo16,Dclk1,Runx3,Plxnb2,Nfib,Cxcr4,Egflam,Gldn,Bex1,Fat…
GO:0098609	cell-cell adhesion	74	398	2.01e-09	Itgb2,Cdh4,Lamb1,Cd44,Pvrl4,Myh9,Vmp1,Tnip1,Perp,Sema4d,Alcam,Lims2,Tnf,Pkp1,Sele,Itga6,Il1b,Vcam1,Lef1,Pdpn,Sparcl1,Olr1,Itgax,Cx3cl1,Jam3,Mcam,Nt5e,Pik3cb,Cdh6,Nexn,Fermt3,Rap2b,Npnt,Cldn22,Ubash3b,Thbs1,Atp1b2,Plxnb2,Pdia6,Cd200r1,Gldn,Fat4,Cx3cr1,Astn2,Lep,Itgam,Rock1,Cxcl12,Fat3,Cadm1,Icam1,Cd93,Selplg,Sirpa,Itga4,Pkp4,Cd47,Stk10,Ptprd,Plek,Pip5k1c,Ctnna3,Adam8,Lgals9,Col19a1,Syk,Igsf9b,Selp…	Itgb2,Cdh4,Lamb1,Cd44,Nectin4,Myh9,Vmp1,Tnip1,Perp,Sema4d,Alcam,Lims2,Tnf,Pkp1,Sele,Itga6,Il1b,Vcam1,Lef1,Pdpn,Sparcl1,Olr1,Itgax,Cx3cl1,Jam3,Mcam,Nt5e,Pik3cb,Cdh6,Nexn,Fermt3,Rap2b,Npnt,Cldn22,Ubash3b,Thbs1,Atp1b2,Plxnb2,Pdia6,Cd200r1,Gldn,Fat4,Cx3cr1,Astn2,Lep,Itgam,Rock1,Cxcl12,Fat3,Cadm1,Icam1,Cd93,Selplg,Sirpa,Itga4,Pkp4,Cd47,Stk10,Ptprd,Plek,Pip5k1c,Ctnna3,Adam8,Lgals9,Col19a1,Syk,Igsf9b,Se…
GO:0003008	system process	195	1578	2.64e-09	Actr2,Ccl2,Pdgfb,Gm2a,Serpinf1,Col1a1,Tgfb1,Lamb1,Tbxas1,Cyp4f18,Tpm4,Plod3,Hmox1,Psen2,Ceacam16,Serpinb6a,Stac2,Cyba,Nos2,Ccl4,Atp2b1,Slc9a3r1,Lgmn,Edn1,Hexb,F2rl1,Plk2,Thrb,Cln5,Fam134b,Vdr,Col2a1,Pde1b,Mylk,Slc11a2,Rps6ka2,Slc22a1,Tnf,Diap1,Pcsk5,Rin1,Rbp4,Hexa,Casp1,Chst10,Htr2b,Cln8,Abl2,Itga8,Fam129b,Gsn,Scn2a1,Gatm,Il1b,Mylk2,Bche,Lef1,Tlr2,Ddah1,Tpm2,Kcnq4,Cd38,P2rx4,Foxp2,Dmpk,Cyfip1,Nr2…	Actr2,Ccl2,Pdgfb,Gm2a,Serpinf1,Col1a1,Tgfb1,Lamb1,Tbxas1,Cyp4f18,Tpm4,Plod3,Hmox1,Psen2,Ceacam16,Serpinb6a,Stac2,Cyba,Nos2,Ccl4,Atp2b1,Slc9a3r1,Lgmn,Edn1,Hexb,F2rl1,Plk2,Thrb,Cln5,Fam134b,Vdr,Col2a1,Pde1b,Mylk,Slc11a2,Rps6ka2,Slc22a1,Tnf,Diaph1,Pcsk5,Rin1,Rbp4,Hexa,Casp1,Chst10,Htr2b,Cln8,Abl2,Itga8,Fam129b,Gsn,Scn2a1,Gatm,Il1b,Mylk2,Bche,Lef1,Tlr2,Ddah1,Tpm2,Kcnq4,Cd38,P2rx4,Foxp2,Dmpk,Cyfip1,Nr…
GO:0045860	positive regulation of protein kinase activity	85	496	2.79e-09	Pdgfb,Ern1,Tgfb1,Sash1,Ncf1,Cd40,Pik3r5,Edn1,Clu,Ripk3,Cdkn1a,Fgd2,Tnf,Csf1r,Map4k2,Slc11a1,Htr2b,Rassf2,Il1b,Ptpn1,Il6ra,Pdgfc,Fcgr1,Hgf,Mst4,Fgf13,Csk,Trf,Nckap1l,Ntrk3,Gadd45a,Thbs1,Fgf1,Tlr4,Nek6,Fzd4,Axin2,C1qtnf2,Igf1,Tlr1,F2r,Tlr6,Pik3cg,Cemip,Wnt5a,Lep,Adam17,Pde5a,Zeb2,Madd,Dab2,Chil1,Adam9,Tlr9,Cd86,Zak,Ccnd1,Cd74,Arrb1,Grem1,P2rx7,Mdfic,Stk10,Ccl19,Osbpl8,Adam8,Ngf,Lgals9,Arrb2,Ptk2b,A…	Pdgfb,Ern1,Tgfb1,Sash1,Ncf1,Cd40,Pik3r5,Edn1,Clu,Ripk3,Cdkn1a,Fgd2,Tnf,Csf1r,Map4k2,Slc11a1,Htr2b,Rassf2,Il1b,Ptpn1,Il6ra,Pdgfc,Fcgr1,Hgf,Stk26,Fgf13,Csk,Trf,Nckap1l,Ntrk3,Gadd45a,Thbs1,Fgf1,Tlr4,Nek6,Fzd4,Axin2,C1qtnf2,Igf1,Tlr1,F2r,Tlr6,Pik3cg,Cemip,Wnt5a,Lep,Adam17,Pde5a,Zeb2,Madd,Dab2,Chil1,Adam9,Tlr9,Cd86,Zak,Ccnd1,Cd74,Arrb1,Grem1,P2rx7,Mdfic,Stk10,Ccl19,Osbpl8,Adam8,Ngf,Lgals9,Arrb2,Ptk2b,…
GO:0010468	regulation of gene expression	412	4041	2.96e-09	Actr2,Ccl2,Itgb2,Pdgfb,Acvr1b,Serpinf1,Ccl3,Ern1,Sost,Col1a1,Ell2,Srpk3,Spi1,Tgfb1,Hck,Calr,Il7r,Ssbp2,Irf5,Ndrg2,Cd244,Cd44,Wisp1,Hmox1,Mmp12,Epha2,Elk3,Mnda,Psen2,Mcoln2,Mertk,Ppp1cb,Cybb,Cd83,Ncf1,Lbp,Ctsz,Myh9,Cyba,Cd40,Dhx58,Tnip1,Nos2,Mmp8,Sfrp5,Ccl4,Ywhah,Mknk1,Arid3a,Tnfaip3,Atp2b1,Tmpo,Myb,Vsir,Cpeb4,Havcr2,Dnmt3a,Prkch,Cdca7l,Lgmn,Vash1,Edn1,Ctla2a,Sema4d,Hexb,F2rl1,Thrb,Clu,Nkx3-1,Loxl…	Actr2,Ccl2,Itgb2,Pdgfb,Acvr1b,Serpinf1,Ccl3,Ern1,Sost,Col1a1,Ell2,Srpk3,Spi1,Tgfb1,Hck,Calr,Il7r,Ssbp2,Irf5,Ndrg2,Cd244,Cd44,Wisp1,Hmox1,Mmp12,Epha2,Elk3,Mnda,Psen2,Mcoln2,Mertk,Ppp1cb,Cybb,Cd83,Ncf1,Lbp,Ctsz,Myh9,Cyba,Cd40,Dhx58,Tnip1,Nos2,Mmp8,Sfrp5,Ccl4,Ywhah,Mknk1,Arid3a,Tnfaip3,Atp2b1,Tmpo,Myb,Vsir,Cpeb4,Havcr2,Dnmt3a,Prkch,Cdca7l,Lgmn,Vash1,Edn1,Ctla2a,Sema4d,Hexb,F2rl1,Thrb,Clu,Nkx3-1,Loxl…
GO:0071495	cellular response to endogenous stimulus	146	1075	2.99e-09	Actr2,Ccl2,Serpinf1,Sost,Col1a1,Tgfb1,Has1,Plod3,Cd44,Ctsb,Aprt,Coro1b,Cybb,Cyba,Ywhah,Atp2b1,Vsir,Cpeb4,Dnmt3a,Slc9a3r1,Grb2,Lgmn,Edn1,Thrb,Nkx3-1,Irg1,Vdr,Col2a1,Runx1,Cxcl13,Trem2,Aif1,Tnf,Npc1,Diap1,Anxa1,Baiap2,Il6,Casp4,Igfbp5,Htr2b,Fcgr2b,Grb14,Spint1,Ptpn1,Smad9,Vcam1,Lef1,Tlr2,Pdgfc,Bmpr1b,Prkaa2,Padi2,P2rx4,Itpr1,Gdf3,Cyfip1,Nr2f2,Sfrp1,Mmp2,Mmp3,Csk,Ctsh,Ptgs2,Bmpr1a,Lepr,Ntrk3,Itpr3,A…	Actr2,Ccl2,Serpinf1,Sost,Col1a1,Tgfb1,Has1,Plod3,Cd44,Ctsb,Aprt,Coro1b,Cybb,Cyba,Ywhah,Atp2b1,Vsir,Cpeb4,Dnmt3a,Slc9a3r1,Grb2,Lgmn,Edn1,Thrb,Nkx3-1,Acod1,Vdr,Col2a1,Runx1,Cxcl13,Trem2,Aif1,Tnf,Npc1,Diaph1,Anxa1,Baiap2,Il6,Casp4,Igfbp5,Htr2b,Fcgr2b,Grb14,Spint1,Ptpn1,Smad9,Vcam1,Lef1,Tlr2,Pdgfc,Bmpr1b,Prkaa2,Padi2,P2rx4,Itpr1,Gdf3,Cyfip1,Nr2f2,Sfrp1,Mmp2,Mmp3,Csk,Ctsh,Ptgs2,Bmpr1a,Lepr,Ntrk3,Itpr3…
GO:0060284	regulation of cell development	147	1086	3.16e-09	Actr2,Cdh4,Serpinf1,Tgfb1,Calr,Crabp2,Wisp1,Neu1,Xk,Plxnd1,Ctsz,Trpv2,Ywhah,Prkch,Edn1,Sema4d,Plk2,Thrb,Washc5,Hcls1,Runx1,Tnfrsf21,Trem2,H2-K1,Lims2,Tnf,Efhc2,Baiap2,Il6,Rab17,Rab29,Abl2,Rgs4,Grb14,Frzb,Itga6,Ltk,Spint1,Il1b,Il1a,Tlr2,Pdpn,Tnfrsf1b,Sema3c,Hgf,Sema3a,Smarcd3,Sema3d,Cd38,Cxcl5,P2rx4,Itpr1,Tnfrsf1a,Cyfip1,Tyrobp,Xylt1,Fgf13,Sfrp1,Cx3cl1,Trf,Bmpr1a,Camk1d,Prex1,Ntrk3,Lyn,Tnn,Mapk6,E…	Actr2,Cdh4,Serpinf1,Tgfb1,Calr,Crabp2,Wisp1,Neu1,Xk,Plxnd1,Ctsz,Trpv2,Ywhah,Prkch,Edn1,Sema4d,Plk2,Thrb,E430025E21Rik,Hcls1,Runx1,Tnfrsf21,Trem2,H2-K1,Lims2,Tnf,Efhc2,Baiap2,Il6,Rab17,Rab29,Abl2,Rgs4,Grb14,Frzb,Itga6,Ltk,Spint1,Il1b,Il1a,Tlr2,Pdpn,Tnfrsf1b,Sema3c,Hgf,Sema3a,Smarcd3,Sema3d,Cd38,Cxcl5,P2rx4,Itpr1,Tnfrsf1a,Cyfip1,Tyrobp,Xylt1,Fgf13,Sfrp1,Cx3cl1,Trf,Bmpr1a,Camk1d,Prex1,Ntrk3,Lyn,Tnn,…
GO:0080090	regulation of primary metabolic process	515	5290	3.21e-09	Actr2,Ccl2,Ccl12,Itgb2,Pdgfb,Acvr1b,Serpinf1,Slc7a7,Ccl3,Ern1,Sost,Col1a1,Ell2,Srpk3,Spi1,Plaur,Tgfb1,Hck,Calr,Ssbp2,Irf5,Bid,Ndrg2,Cd244,Ccl24,Cstb,Cd44,Hmox1,Mmp12,Epha2,Itih4,Crlf1,Elk3,Ccl8,Mnda,Timp1,Psen2,Ppp1cb,Sash1,Ncf1,Ctsz,Myh9,Serpinb6a,Cd40,Tnip1,Nos2,Mmp8,Tnfsf13,Sfrp5,Ccl6,Ccl4,Ywhah,Ccl9,Mknk1,Arid3a,Tnfaip3,Perp,Tmpo,Myb,Vsir,Cpeb4,Havcr2,Dnmt3a,Ccl7,Slc9a3r1,Grb2,Pik3r5,Serpina3…	Actr2,Ccl2,Ccl12,Itgb2,Pdgfb,Acvr1b,Serpinf1,Slc7a7,Ccl3,Ern1,Sost,Col1a1,Ell2,Srpk3,Spi1,Plaur,Tgfb1,Hck,Calr,Ssbp2,Irf5,Bid,Ndrg2,Cd244,Ccl24,Cstb,Cd44,Hmox1,Mmp12,Epha2,Itih4,Crlf1,Elk3,Ccl8,Mnda,Timp1,Psen2,Ppp1cb,Sash1,Ncf1,Ctsz,Myh9,Serpinb6a,Cd40,Tnip1,Nos2,Mmp8,Tnfsf13,Sfrp5,Ccl6,Ccl4,Ywhah,Ccl9,Mknk1,Arid3a,Tnfaip3,Perp,Tmpo,Myb,Vsir,Cpeb4,Havcr2,Dnmt3a,Ccl7,Slc9a3r1,Grb2,Pik3r5,Serpina3…
GO:0009615	response to virus	53	235	3.36e-09	Irf5,Mmp12,Cd40,Dhx58,F2rl1,Clu,Irg1,Ripk3,Il10rb,Tnf,Il33,Ifitm1,Ifitm3,Irf7,Il6,Batf3,Oasl2,Itgax,Myd88,Oas3,Zc3h12a,Slfn8,Rtp4,Tlr13,Dclk1,Bst2,Lcn2,Samhd1,Oas2,Tlr7,Ticam2,Cd8a,Oas1a,Tlr9,Cd86,Plscr1,Card9,Nlrp3,Ifit1,Ccl19,Adar,Trim25,Lgals9,Tlr8,Apobec1,Mx1,Tmem173,Cfl1,Bcl3,Wdfy4,Treml4,Unc93b1,Cdk6	Irf5,Mmp12,Cd40,Dhx58,F2rl1,Clu,Acod1,Ripk3,Il10rb,Tnf,Il33,Ifitm1,Ifitm3,Irf7,Il6,Batf3,Oasl2,Itgax,Myd88,Oas3,Zc3h12a,Slfn8,Rtp4,Tlr13,Dclk1,Bst2,Lcn2,Samhd1,Oas2,Tlr7,Ticam2,Cd8a,Oas1a,Tlr9,Cd86,Plscr1,Card9,Nlrp3,Ifit1,Ccl19,Adar,Trim25,Lgals9,Tlr8,Apobec1,Mx1,Tmem173,Cfl1,Bcl3,Wdfy4,Treml4,Unc93b1,Cdk6
GO:0009725	response to hormone	119	812	3.36e-09	Ccl2,Serpinf1,Sost,Col1a1,Tgfb1,Plod3,Hmox1,Ctsb,Aprt,Timp1,Mmp13,Cybb,Cyba,Nos2,Ywhah,Atp2b1,Sdc1,Grb2,Serpina3n,Edn1,Ctsl,Thrb,Nkx3-1,Irg1,Vdr,Hcls1,Cdkn1a,Cfb,Aif1,Tnf,Npc1,Anxa1,Rbp4,Mmp19,Il6,Igfbp5,Scly,Grb14,Gatm,Ptpn1,Eif6,Bche,Lef1,Prkaa2,Padi2,Cd38,Cyfip1,Nr2f2,Tub,F7,Sfrp1,Mmp2,Anxa2,Csk,Ctsh,Ptgs2,Lepr,Ntrk3,Abhd2,Ptger2,Lyn,Egr2,Serpina3g,Rab8b,Inhbb,Igfbp2,Ar,Itga2,P2ry6,Glb1,Igf1,P…	Ccl2,Serpinf1,Sost,Col1a1,Tgfb1,Plod3,Hmox1,Ctsb,Aprt,Timp1,Mmp13,Cybb,Cyba,Nos2,Ywhah,Atp2b1,Sdc1,Grb2,Serpina3n,Edn1,Ctsl,Thrb,Nkx3-1,Acod1,Vdr,Hcls1,Cdkn1a,Cfb,Aif1,Tnf,Npc1,Anxa1,Rbp4,Mmp19,Il6,Igfbp5,Scly,Grb14,Gatm,Ptpn1,Eif6,Bche,Lef1,Prkaa2,Padi2,Cd38,Cyfip1,Nr2f2,Tub,F7,Sfrp1,Mmp2,Anxa2,Csk,Ctsh,Ptgs2,Lepr,Ntrk3,Abhd2,Ptger2,Lyn,Egr2,Serpina3g,Rab8b,Inhbb,Igfbp2,Ar,Itga2,P2ry6,Glb1,Igf1,…
GO:0080135	regulation of cellular response to stress	106	690	3.61e-09	Actr2,Ern1,Bid,Cd44,Sash1,Ncf1,Mmp8,Sfrp5,Vash1,Edn1,F2rl1,Plk2,Clu,Nkx3-1,Fgd2,Xdh,Tnf,Pmaip1,Map4k2,Efhd1,Bok,Scly,Fcgr2b,Rassf2,Il1b,Il1a,Ptpn1,Ddah1,Txn1,Hgf,Xylt1,Mst4,Was,Sfrp1,Mmp3,Ptgs2,Myd88,Trf,Bmpr1a,Zc3h12a,Ntrk3,Lyn,Slc25a23,Edem2,Pnp,Lrp1,Gadd45a,Mcl1,Tlr4,Grn,Wfs1,Fzd4,Hk3,Axin2,Nod1,Rap2a,Ier5,Tlr6,Gdf6,Wnt5a,Lep,Adam17,Itgam,Hyou1,Zeb2,Sh3rf2,Cxcl12,Bak1,Dab2,Gpx1,Cln3,Aqp11,Tlr9…	Actr2,Ern1,Bid,Cd44,Sash1,Ncf1,Mmp8,Sfrp5,Vash1,Edn1,F2rl1,Plk2,Clu,Nkx3-1,Fgd2,Xdh,Tnf,Pmaip1,Map4k2,Efhd1,Bok,Scly,Fcgr2b,Rassf2,Il1b,Il1a,Ptpn1,Ddah1,Txn1,Hgf,Xylt1,Stk26,Was,Sfrp1,Mmp3,Ptgs2,Myd88,Trf,Bmpr1a,Zc3h12a,Ntrk3,Lyn,Slc25a23,Edem2,Pnp,Lrp1,Gadd45a,Mcl1,Tlr4,Grn,Wfs1,Fzd4,Hk3,Axin2,Nod1,Rap2a,Ier5,Tlr6,Gdf6,Wnt5a,Lep,Adam17,Itgam,Hyou1,Zeb2,Sh3rf2,Cxcl12,Bak1,Dab2,Gpx1,Cln3,Aqp11,Tlr…
GO:0002831	regulation of response to biotic stimulus	58	274	3.66e-09	Sh2d1a,Vav1,Mmp12,Mnda,Sash1,Lbp,Cyba,Dhx58,Tnfaip3,Havcr2,Ly86,Cd180,F2rl1,Irg1,Trem2,Irf7,Ccr1,Il1b,Tlr2,Fgr,Cxcl5,Cxcl1,Clec2d,Lamp1,Mmp2,Cx3cl1,Zc3h12a,Parp14,Tlr4,Grn,Nod1,Nlrc4,Samhd1,Ifi205,Wnt5a,Lep,Slamf8,Tlr9,Cadm1,Myo1f,Plscr1,Cd74,Cd37,Card9,H2-T23,Adam8,Adar,Lgals9,Scimp,Arrb2,Ifi204,Tlr8,Tmem173,Treml4,Aim2,Cd84,Sh2d1b2,Apoe	Sh2d1a,Vav1,Mmp12,Mnda,Sash1,Lbp,Cyba,Dhx58,Tnfaip3,Havcr2,Ly86,Cd180,F2rl1,Acod1,Trem2,Irf7,Ccr1,Il1b,Tlr2,Fgr,Cxcl5,Cxcl1,Clec2d,Lamp1,Mmp2,Cx3cl1,Zc3h12a,Parp14,Tlr4,Grn,Nod1,Nlrc4,Samhd1,Ifi205,Wnt5a,Lep,Slamf8,Tlr9,Cadm1,Myo1f,Plscr1,Cd74,Cd37,Card9,H2-T23,Adam8,Adar,Lgals9,Scimp,Arrb2,Ifi204,Tlr8,Tmem173,Treml4,Aim2,Cd84,Sh2d1b1,Apoe
GO:0043406	positive regulation of MAP kinase activity	53	236	3.81e-09	Pdgfb,Ern1,Tgfb1,Sash1,Cd40,Pik3r5,Edn1,Fgd2,Tnf,Map4k2,Htr2b,Il1b,Ptpn1,Pdgfc,Hgf,Csk,Trf,Ntrk3,Gadd45a,Thbs1,Fgf1,Tlr4,Fzd4,C1qtnf2,Igf1,F2r,Tlr6,Pik3cg,Wnt5a,Pde5a,Zeb2,Madd,Dab2,Adam9,Tlr9,Zak,Cd74,Arrb1,P2rx7,Mdfic,Ccl19,Adam8,Ptk2b,Taok3,Ntf3,Il1rn,Syk,Erp29,Tnik,Iqgap1,Pdgfd,Shc2,Mef2c	Pdgfb,Ern1,Tgfb1,Sash1,Cd40,Pik3r5,Edn1,Fgd2,Tnf,Map4k2,Htr2b,Il1b,Ptpn1,Pdgfc,Hgf,Csk,Trf,Ntrk3,Gadd45a,Thbs1,Fgf1,Tlr4,Fzd4,C1qtnf2,Igf1,F2r,Tlr6,Pik3cg,Wnt5a,Pde5a,Zeb2,Madd,Dab2,Adam9,Tlr9,Zak,Cd74,Arrb1,P2rx7,Mdfic,Ccl19,Adam8,Ptk2b,Taok3,Ntf3,Il1rn,Syk,Erp29,Tnik,Iqgap1,Pdgfd,Shc2,Mef2c
GO:0032102	negative regulation of response to external stimulus	69	363	3.85e-09	Ccl12,Pdgfb,Serpinf1,Cd44,Mmp12,Coro1b,Tnfaip8l2,Dhx58,Tnfaip3,Havcr2,Aoah,Ctla2a,Sema4d,Plau,Irg1,Cxcl13,Aif1,Tnf,Ccr1,Il1r2,Fcgr2b,Tnfrsf1b,Sema3c,Hgf,Sema3a,Padi2,Sema3d,Clec2d,Tnfrsf1a,Xylt1,Cx3cl1,Anxa2,Nt5e,Zc3h12a,Parp14,Metrnl,Ubash3b,Thbs1,Grn,Socs3,Samhd1,Cx3cr1,Wnt5a,Lep,Slamf8,Sema5a,Tnfaip6,Nr1d1,Gpx1,Sema3g,Cd109,Abr,Cnr2,Grem1,Mefv,Nlrp3,Sirpa,H2-T23,Sema6c,Adar,Lgals9,Arrb2,Nr1h3,…	Ccl12,Pdgfb,Serpinf1,Cd44,Mmp12,Coro1b,Tnfaip8l2,Dhx58,Tnfaip3,Havcr2,Aoah,Ctla2a,Sema4d,Plau,Acod1,Cxcl13,Aif1,Tnf,Ccr1,Il1r2,Fcgr2b,Tnfrsf1b,Sema3c,Hgf,Sema3a,Padi2,Sema3d,Clec2d,Tnfrsf1a,Xylt1,Cx3cl1,Anxa2,Nt5e,Zc3h12a,Parp14,Metrnl,Ubash3b,Thbs1,Grn,Socs3,Samhd1,Cx3cr1,Wnt5a,Lep,Slamf8,Sema5a,Tnfaip6,Nr1d1,Gpx1,Sema3g,Cd109,Abr,Cnr2,Grem1,Mefv,Nlrp3,Sirpa,H2-T23,Sema6c,Adar,Lgals9,Arrb2,Nr1h3…
GO:0045088	regulation of innate immune response	44	171	4.01e-09	Sh2d1a,Vav1,Mmp12,Mnda,Lbp,Dhx58,Tnfaip3,Havcr2,Irg1,Trem2,Irf7,Ccr1,Tlr2,Fgr,Clec2d,Lamp1,Mmp2,Parp14,Tlr4,Grn,Nlrc4,Samhd1,Ifi205,Wnt5a,Lep,Slamf8,Tlr9,Cadm1,Myo1f,Plscr1,Cd74,Card9,H2-T23,Adam8,Adar,Lgals9,Arrb2,Ifi204,Tlr8,Tmem173,Treml4,Aim2,Sh2d1b2,Apoe	Sh2d1a,Vav1,Mmp12,Mnda,Lbp,Dhx58,Tnfaip3,Havcr2,Acod1,Trem2,Irf7,Ccr1,Tlr2,Fgr,Clec2d,Lamp1,Mmp2,Parp14,Tlr4,Grn,Nlrc4,Samhd1,Ifi205,Wnt5a,Lep,Slamf8,Tlr9,Cadm1,Myo1f,Plscr1,Cd74,Card9,H2-T23,Adam8,Adar,Lgals9,Arrb2,Ifi204,Tlr8,Tmem173,Treml4,Aim2,Sh2d1b1,Apoe
GO:0010959	regulation of metal ion transport	75	414	4.08e-09	Ccl12,Pdgfb,Ccl3,Tgfb1,Casq1,Tmem110,Psen2,Stac2,Cyba,Trpv2,Ccl4,Ywhah,Atp2b1,Slc9a3r1,Vdr,Mylk,Trem2,Diap1,Ccr1,Rgs4,Capn3,Cxcl1,P2rx4,Itpr1,Dmpk,Cx3cl1,Ptgs2,Trf,Kcnj2,Lyn,Ank2,Ubash3b,Atp1b2,Kcnab1,Wfs1,Cxcr3,Cxcr4,Osr1,P2ry6,Igf1,Jak3,F2r,Pik3cg,Cemip,Slc8b1,Kcnip1,Cxcl12,Bak1,Plcg2,Tlr9,Icam1,Fgf14,Scn1b,P2rx7,B2m,Nos1,Cd63,Ngf,Arrb2,Ptk2b,Cacna1c,Dmd,Cacnb2,Fhl1,Ahr,Sgk1,Lgals3,Myo5a,Slmap,…	Ccl12,Pdgfb,Ccl3,Tgfb1,Casq1,Tmem110,Psen2,Stac2,Cyba,Trpv2,Ccl4,Ywhah,Atp2b1,Slc9a3r1,Vdr,Mylk,Trem2,Diaph1,Ccr1,Rgs4,Capn3,Cxcl1,P2rx4,Itpr1,Dmpk,Cx3cl1,Ptgs2,Trf,Kcnj2,Lyn,Ank2,Ubash3b,Atp1b2,Kcnab1,Wfs1,Cxcr3,Cxcr4,Osr1,P2ry6,Igf1,Jak3,F2r,Pik3cg,Cemip,Slc8b1,Kcnip1,Cxcl12,Bak1,Plcg2,Tlr9,Icam1,Fgf14,Scn1b,P2rx7,B2m,Nos1,Cd63,Ngf,Arrb2,Ptk2b,Cacna1c,Dmd,Cacnb2,Fhl1,Ahr,Sgk1,Lgals3,Myo5a,Slmap…
GO:0007162	negative regulation of cell adhesion	59	283	4.16e-09	Col1a1,Tgfb1,Lamb1,Rnd1,Cd44,Mmp12,Tnfaip8l2,Plxnd1,Tnfaip3,Vsir,Havcr2,Sema4d,Runx1,Tnfrsf21,Anxa1,Lpxn,Abl2,Lef1,Gpnmb,Il4ra,Fgl1,Mmp2,Jam3,Zc3h12a,Zc3h12d,H2-Ab1,Ubash3b,Lrp1,Thbs1,H2-Aa,Fzd4,Runx3,Plxnb2,Jak3,Adam10,Pde5a,Sema5a,Cxcl12,Myo1f,Cd86,Mmp14,Ptprz1,Cd74,Plxnc1,Cd80,Ass1,Adam8,Cd300a,Tnc,Lgals9,Cblb,Il1rn,Cfl1,Lgals3,Apod,Ihh,Ptpn6,Cd276,Plxna1	Col1a1,Tgfb1,Lamb1,Rnd1,Cd44,Mmp12,Tnfaip8l2,Plxnd1,Tnfaip3,Vsir,Havcr2,Sema4d,Runx1,Tnfrsf21,Anxa1,Lpxn,Abl2,Lef1,Gpnmb,Il4ra,Fgl1,Mmp2,Jam3,Zc3h12a,Zc3h12d,H2-Ab1,Ubash3b,Lrp1,Thbs1,H2-Aa,Fzd4,Runx3,Plxnb2,Jak3,Adam10,Pde5a,Sema5a,Cxcl12,Myo1f,Cd86,Mmp14,Ptprz1,Cd74,Plxnc1,Cd80,Ass1,Adam8,Cd300a,Tnc,Lgals9,Cblb,Il1rn,Cfl1,Lgals3,Apod,Ihh,Ptpn6,Cd276,Plxna1
GO:0031344	regulation of cell projection organization	117	797	4.35e-09	Actr2,Cdh4,Serpinf1,Crabp2,Cd44,Epha2,Neu1,Coro1b,Xk,Plxnd1,Ctsz,Trpv2,Ywhah,Evl,Sema4d,F2rl1,Plk2,Washc5,Cep97,Hcls1,Trem2,H2-K1,Efhc2,Baiap2,Il6,Rab17,Rab29,Abl2,Fcgr2b,Itga6,Ltk,Pdpn,Sema3c,Hgf,Sema3a,Sema3d,Cd38,Cxcl5,Itpr1,Cyfip1,Xylt1,Fgf13,Was,Sfrp1,Cx3cl1,Camk1d,Prex1,Ntrk3,Lyn,Mapk6,Shtn1,Fam110c,Rab8b,Ptk7,Lrp1,Cobl,Grn,Plekhm1,Atp1b2,Mylip,Fzd4,Plxnb2,Rltpr,Eps8,Cxcr4,Itga2,Lcn2,Fn1,Ra…	Actr2,Cdh4,Serpinf1,Crabp2,Cd44,Epha2,Neu1,Coro1b,Xk,Plxnd1,Ctsz,Trpv2,Ywhah,Evl,Sema4d,F2rl1,Plk2,E430025E21Rik,Cep97,Hcls1,Trem2,H2-K1,Efhc2,Baiap2,Il6,Rab17,Rab29,Abl2,Fcgr2b,Itga6,Ltk,Pdpn,Sema3c,Hgf,Sema3a,Sema3d,Cd38,Cxcl5,Itpr1,Cyfip1,Xylt1,Fgf13,Was,Sfrp1,Cx3cl1,Camk1d,Prex1,Ntrk3,Lyn,Mapk6,Shtn1,Fam110c,Rab8b,Ptk7,Lrp1,Cobl,Grn,Plekhm1,Atp1b2,Mylip,Fzd4,Plxnb2,Rltpr,Eps8,Cxcr4,Itga2,Lcn2…
GO:0002224	toll-like receptor signaling pathway	25	55	4.38e-09	Cd40,Tnip1,Havcr2,Cd180,Tnf,Tlr2,Myd88,Mapkapk3,Lyn,Tlr13,Tlr4,Rftn1,Pik3ap1,Cd14,Tlr1,Tlr7,Tlr6,Ticam2,Tlr9,Cd86,Cd300lf,Lgals9,Scimp,Tlr8,Unc93b1	Cd40,Tnip1,Havcr2,Cd180,Tnf,Tlr2,Myd88,Mapkapk3,Lyn,Tlr13,Tlr4,Rftn1,Pik3ap1,Cd14,Tlr1,Tlr7,Tlr6,Ticam2,Tlr9,Cd86,Cd300lf,Lgals9,Scimp,Tlr8,Unc93b1
GO:0002221	pattern recognition receptor signaling pathway	28	71	4.61e-09	Cd40,Tnip1,Havcr2,Cd180,Tnf,Tlr2,Clec4e,Myd88,Mapkapk3,Lyn,Tlr13,Tlr4,Rftn1,Pik3ap1,Tifa,Cd14,Lacc1,Tlr1,Tlr7,Tlr6,Ticam2,Tlr9,Cd86,Cd300lf,Lgals9,Scimp,Tlr8,Unc93b1	Cd40,Tnip1,Havcr2,Cd180,Tnf,Tlr2,Clec4e,Myd88,Mapkapk3,Lyn,Tlr13,Tlr4,Rftn1,Pik3ap1,Tifa,Cd14,Lacc1,Tlr1,Tlr7,Tlr6,Ticam2,Tlr9,Cd86,Cd300lf,Lgals9,Scimp,Tlr8,Unc93b1
GO:0002819	regulation of adaptive immune response	44	172	4.62e-09	Tgfb1,Il7r,Cd44,Cd40,Tnfsf13,Tnfaip3,Vsir,Havcr2,Ripk3,C3,H2-K1,Tnf,Anxa1,Il33,Irf7,Il6,Slc11a1,Fcgr2b,Il1b,Fcgr1,Tnfrsf1b,Il4ra,Was,Btk,H2-DMa,Zc3h12a,H2-Ab1,Pnp,Jak3,Cd48,Fam49b,Fcer1g,Cd74,P2rx7,Nlrp3,B2m,H2-T23,Ccl19,Nfkbiz,Ptpn6,Fcgr3,Ccr2,Mef2c,H2-D1	Tgfb1,Il7r,Cd44,Cd40,Tnfsf13,Tnfaip3,Vsir,Havcr2,Ripk3,C3,H2-K1,Tnf,Anxa1,Il33,Irf7,Il6,Slc11a1,Fcgr2b,Il1b,Fcgr1,Tnfrsf1b,Il4ra,Was,Btk,H2-DMa,Zc3h12a,H2-Ab1,Pnp,Jak3,Cd48,Fam49b,Fcer1g,Cd74,P2rx7,Nlrp3,B2m,H2-T23,Ccl19,Nfkbiz,Ptpn6,Fcgr3,Ccr2,Mef2c,H2-D1
GO:0032642	regulation of chemokine production	31	88	4.62e-09	Epha2,Mcoln2,Lbp,Havcr2,F2rl1,Trem2,Aif1,Tnf,Csf1r,Il33,Il6,Il1b,Il6ra,Tlr2,Cxcl5,Il4ra,Myd88,Lrp1,Tlr4,Tlr7,Wnt5a,Ticam2,Adam17,Tlr9,Cd74,Mefv,Sirpa,Lgals9,Syk,Apod,Cd84	Epha2,Mcoln2,Lbp,Havcr2,F2rl1,Trem2,Aif1,Tnf,Csf1r,Il33,Il6,Il1b,Il6ra,Tlr2,Cxcl5,Il4ra,Myd88,Lrp1,Tlr4,Tlr7,Wnt5a,Ticam2,Adam17,Tlr9,Cd74,Mefv,Sirpa,Lgals9,Syk,Apod,Cd84
GO:0070555	response to interleukin-1	36	119	5.06e-09	Ccl2,Ccl12,Ccl3,Ccl24,Saa3,Ccl8,Cyba,Cd40,Ccl6,Ccl4,Ccl9,Ccl7,Edn1,Nkx3-1,Irg1,Anxa1,Il6,Sele,Il1b,Cd38,Sfrp1,Cx3cl1,Myd88,Zc3h12a,Lcn2,Fn1,Nr1d1,Cxcl2,Chil1,Il1rl2,Sirpa,Cd47,Ccl19,Adamts7,Cfl1,St18	Ccl2,Ccl12,Ccl3,Ccl24,Saa3,Ccl8,Cyba,Cd40,Ccl6,Ccl4,Ccl9,Ccl7,Edn1,Nkx3-1,Acod1,Anxa1,Il6,Sele,Il1b,Cd38,Sfrp1,Cx3cl1,Myd88,Zc3h12a,Lcn2,Fn1,Nr1d1,Cxcl2,Chil1,Il1rl2,Sirpa,Cd47,Ccl19,Adamts7,Cfl1,St18
GO:0061900	glial cell activation	22	41	5.08e-09	Clu,Trem2,Aif1,Tnf,Il33,Casp1,Il1b,Tlr2,Tyrobp,Cx3cl1,Lrp1,Tlr4,Grn,C1qa,Tlr1,Tlr7,Tlr6,Cx3cr1,Itgam,Tlr9,Tlr8,C5ar1	Clu,Trem2,Aif1,Tnf,Il33,Casp1,Il1b,Tlr2,Tyrobp,Cx3cl1,Lrp1,Tlr4,Grn,C1qa,Tlr1,Tlr7,Tlr6,Cx3cr1,Itgam,Tlr9,Tlr8,C5ar1
GO:0043087	regulation of GTPase activity	75	418	5.83e-09	Ccl2,Ccl12,Ccl3,Ccl24,Vav1,Epha2,Ccl8,Plxnd1,Cd40,Ccl6,Ccl4,Ccl9,Ccl7,Adap2,Gpr137b,Sema4d,F2rl1,Arhgap31,Cxcl13,Rin1,Arhgap19,Htr2b,Rgs16,Rgs4,Itga6,Arhgdib,Rgs10,Cx3cl1,Nckap1l,Smap2,Prex1,Rasa4,Ntrk3,Stard8,Gmip,Plxnb2,Arhgap30,Rin3,F2r,Vav2,Asap2,Arhgdia,Wnt5a,Tbc1d22a,Iqgap2,Epha1,Gpr65,Tbc1d2,Icam1,Dock2,Tbc1d9,Abr,Rhog,Arrb1,Plxnc1,Arhgap11a,Pkp4,Ccl19,Arhgap17,Arap1,Arrb2,Sipa1l2,Ptk2b,Ar…	Ccl2,Ccl12,Ccl3,Ccl24,Vav1,Epha2,Ccl8,Plxnd1,Cd40,Ccl6,Ccl4,Ccl9,Ccl7,Adap2,Gpr137b,Sema4d,F2rl1,Arhgap31,Cxcl13,Rin1,Arhgap19,Htr2b,Rgs16,Rgs4,Itga6,Arhgdib,Rgs10,Cx3cl1,Nckap1l,Smap2,Prex1,Rasa4,Ntrk3,Stard8,Gmip,Plxnb2,Arhgap30,Rin3,F2r,Vav2,Asap2,Arhgdia,Wnt5a,Tbc1d22a,Iqgap2,Epha1,Gpr65,Tbc1d2,Icam1,Dock2,Tbc1d9,Abr,Rhog,Arrb1,Plxnc1,Arhgap11a,Pkp4,Ccl19,Arhgap17,Arap1,Arrb2,Sipa1l2,Ptk2b,Ar…
GO:0042063	gliogenesis	55	255	5.94e-09	Ccl2,Ccl12,Pdgfb,Ccl3,Tgfb1,Lamb1,Hexb,Clu,Trem2,Csf1r,Anxa1,Il33,Bok,Abl2,Gsn,Il1b,Tspan2,Lef1,Tlr2,Cx3cl1,Csk,Lepr,Ntrk3,Lyn,Egr2,Gpr126,Hdac11,Lrp1,Tlr4,Grn,Gpc1,C1qa,Nfib,Fn1,Igf1,B4galt6,Lif,Itgam,Mmp14,Ptprz1,Lama2,Gpr157,Sox4,Itgb4,B4galt5,Ptk2b,Ntf3,Dmd,Nrros,Stat3,Cdk6,C5ar1,Gba,Actr3,Mag	Ccl2,Ccl12,Pdgfb,Ccl3,Tgfb1,Lamb1,Hexb,Clu,Trem2,Csf1r,Anxa1,Il33,Bok,Abl2,Gsn,Il1b,Tspan2,Lef1,Tlr2,Cx3cl1,Csk,Lepr,Ntrk3,Lyn,Egr2,Adgrg6,Hdac11,Lrp1,Tlr4,Grn,Gpc1,C1qa,Nfib,Fn1,Igf1,B4galt6,Lif,Itgam,Mmp14,Ptprz1,Lama2,Gpr157,Sox4,Itgb4,B4galt5,Ptk2b,Ntf3,Dmd,Nrros,Stat3,Cdk6,C5ar1,Gba,Actr3,Mag
GO:0001774	microglial cell activation	20	33	7.08e-09	Clu,Trem2,Aif1,Tnf,Il33,Casp1,Tlr2,Tyrobp,Cx3cl1,Tlr4,Grn,C1qa,Tlr1,Tlr7,Tlr6,Cx3cr1,Itgam,Tlr9,Tlr8,C5ar1	Clu,Trem2,Aif1,Tnf,Il33,Casp1,Tlr2,Tyrobp,Cx3cl1,Tlr4,Grn,C1qa,Tlr1,Tlr7,Tlr6,Cx3cr1,Itgam,Tlr9,Tlr8,C5ar1
GO:1902107	positive regulation of leukocyte differentiation	44	175	7.19e-09	Ccl3,Tgfb1,Il7r,Cd83,Myb,Vsir,Hcls1,Runx1,Trem2,Tnf,Csf1r,Anxa1,Il6,Ccr1,Casp8,Il1b,Lef1,Tyrobp,Il4ra,Nckap1l,H2-DMa,Pnp,H2-Aa,Runx3,Rltpr,Lif,Itgam,Rara,Rag1,Fes,Mmp14,Il1rl2,Cd74,Nlrp3,Sox4,Ccl19,Adam8,Lgals9,Nfkbiz,Syk,Zmiz1,Inpp5d,Ihh,Ccr2	Ccl3,Tgfb1,Il7r,Cd83,Myb,Vsir,Hcls1,Runx1,Trem2,Tnf,Csf1r,Anxa1,Il6,Ccr1,Casp8,Il1b,Lef1,Tyrobp,Il4ra,Nckap1l,H2-DMa,Pnp,H2-Aa,Runx3,Rltpr,Lif,Itgam,Rara,Rag1,Fes,Mmp14,Il1rl2,Cd74,Nlrp3,Sox4,Ccl19,Adam8,Lgals9,Nfkbiz,Syk,Zmiz1,Inpp5d,Ihh,Ccr2
GO:0019882	antigen processing and presentation	28	73	7.48e-09	Calr,Ctss,H2-K1,Slc11a1,Fcgr2b,Fcgr1,Ifi30,H2-DMa,H2-Ab1,Rab8b,March1,H2-Aa,Rftn1,H2-Eb1,Fcer1g,Icam1,Cd74,B2m,H2-T23,Psap,H2-DMb1,Rab4a,Wdfy4,Treml4,Unc93b1,Gba,Fcgr3,H2-D1	Calr,Ctss,H2-K1,Slc11a1,Fcgr2b,Fcgr1,Ifi30,H2-DMa,H2-Ab1,Rab8b,March1,H2-Aa,Rftn1,H2-Eb1,Fcer1g,Icam1,Cd74,B2m,H2-T23,Psap,H2-DMb1,Rab4a,Wdfy4,Treml4,Unc93b1,Gba,Fcgr3,H2-D1
GO:0050766	positive regulation of phagocytosis	28	73	7.48e-09	Ccl2,Calr,Mertk,Lbp,Cyba,F2rl1,Trem2,C3,Tnf,Slc11a1,Fcgr2b,Il1b,Fcgr1,Mfge8,Tub,Nckap1l,Camk1d,Lrp1,Itga2,Rab31,Fcer1g,Dock2,Abr,Sirpa,Cd47,Cd300lf,Clec7a,Fcgr3	Ccl2,Calr,Mertk,Lbp,Cyba,F2rl1,Trem2,C3,Tnf,Slc11a1,Fcgr2b,Il1b,Fcgr1,Mfge8,Tub,Nckap1l,Camk1d,Lrp1,Itga2,Rab31,Fcer1g,Dock2,Abr,Sirpa,Cd47,Cd300lf,Clec7a,Fcgr3
GO:0006812	cation transport	119	825	7.5e-09	Nalcn,Ccl3,Atp6v1b2,Psen2,Mcoln2,Atp6v0d1,Trpv2,Atp6v1e1,Atp2b1,Myb,Slc9a3r1,Edn1,Slc7a8,Atp6v1c1,Slc38a4,Vdr,Slc11a2,Slc22a1,Nfkbie,Atp6v0c,Slc6a7,Fth1,Slc15a3,Slc25a45,Ccr1,Slc11a1,Htr2b,Scn2a1,Ccdc109b,Atp6v0d2,Kcnq4,Slc15a4,P2rx4,Slc6a6,Itpr1,Fgf13,Btk,Slc6a8,Anxa2,Trf,Slc41a2,Slc38a7,Kcnj2,Itpr3,Mcoln3,Lyn,Atp13a2,Slc25a23,AA467197,Atp6v0e2,Atp6v0a1,Plcl2,Atp1b2,Kcnab1,Atp6v0b,Slc2a6,Kcnk13,…	Nalcn,Ccl3,Atp6v1b2,Psen2,Mcoln2,Atp6v0d1,Trpv2,Atp6v1e1,Atp2b1,Myb,Slc9a3r1,Edn1,Slc7a8,Atp6v1c1,Slc38a4,Vdr,Slc11a2,Slc22a1,Nfkbie,Atp6v0c,Slc6a7,Fth1,Slc15a3,Slc25a45,Ccr1,Slc11a1,Htr2b,Scn2a1,Ccdc109b,Atp6v0d2,Kcnq4,Slc15a4,P2rx4,Slc6a6,Itpr1,Fgf13,Btk,Slc6a8,Anxa2,Trf,Slc41a2,Slc38a7,Kcnj2,Itpr3,Mcoln3,Lyn,Atp13a2,Slc25a23,AA467197,Atp6v0e2,Atp6v0a1,Plcl2,Atp1b2,Kcnab1,Atp6v0b,Slc2a6,Kcnk13,…
GO:0030030	cell projection organization	149	1124	8.11e-09	Actr2,Cdh4,Pdgfb,Lamb1,Cd44,Epha2,Coro1b,Atp6v0d1,Plxnd1,Myh9,Slc9a3r1,Lgmn,Evl,Sema4d,Clu,Lrp12,Parvb,Cep97,Alcam,Hcls1,Mylk,Slc11a2,Tnfrsf21,Fgd2,Aif1,Diap1,Csf1r,Gfra1,Baiap2,Nptx1,Il6,Efhd1,Rab17,Rab29,Abl2,Fcgr2b,Itga8,Gsn,Itga6,Ehd4,Tspan2,Bmpr1b,Pdpn,Sema3c,Sema3a,Sema3d,Ift81,Cyfip1,Tub,Mst4,Acsl4,Mmp2,Jam3,Snx1,Nckap1l,Nexn,Lyn,Tnn,Micall2,Egr2,Shtn1,Rhov,Lrp1,Cobl,Lgr4,Atp1b2,Myo16,Dclk…	Actr2,Cdh4,Pdgfb,Lamb1,Cd44,Epha2,Coro1b,Atp6v0d1,Plxnd1,Myh9,Slc9a3r1,Lgmn,Evl,Sema4d,Clu,Lrp12,Parvb,Cep97,Alcam,Hcls1,Mylk,Slc11a2,Tnfrsf21,Fgd2,Aif1,Diaph1,Csf1r,Gfra1,Baiap2,Nptx1,Il6,Efhd1,Rab17,Rab29,Abl2,Fcgr2b,Itga8,Gsn,Itga6,Ehd4,Tspan2,Bmpr1b,Pdpn,Sema3c,Sema3a,Sema3d,Ift81,Cyfip1,Tub,Stk26,Acsl4,Mmp2,Jam3,Snx1,Nckap1l,Nexn,Lyn,Tnn,Micall2,Egr2,Shtn1,Rhov,Lrp1,Cobl,Lgr4,Atp1b2,Myo16,Dc…
GO:0009628	response to abiotic stimulus	149	1126	9.05e-09	Ccl2,Serpinf1,Sost,Col1a1,Tgfb1,Casq1,Stx1a,Hmox1,Atp6v0d1,Ppp1cb,Cybb,Ctss,Serpinb6a,Cyba,Cd40,Nos2,Trpv2,Plod1,Mknk1,Atp2b1,Cpeb4,Dnmt3a,Ccl7,Grb2,Lgmn,Edn1,Plau,Nkx3-1,Loxl2,Dmc1,Pde1b,Ciita,Mylk,Slc11a2,Cdkn1a,Aif1,Tnf,Pmaip1,Anxa1,Rbp4,Bach1,Il6,Casp1,Htr2b,Abl2,Scn2a1,Capn3,Il1b,Il1a,Trp53inp1,Txn1,Psip1,Pdpn,Cd38,Plac8,Tfec,Foxp2,Mtpn,Itpr1,Tnfrsf1a,Cyfip1,Xylt1,F7,Sfrp1,Mmp2,Ptgs2,Arpp21,…	Ccl2,Serpinf1,Sost,Col1a1,Tgfb1,Casq1,Stx1a,Hmox1,Atp6v0d1,Ppp1cb,Cybb,Ctss,Serpinb6a,Cyba,Cd40,Nos2,Trpv2,Plod1,Mknk1,Atp2b1,Cpeb4,Dnmt3a,Ccl7,Grb2,Lgmn,Edn1,Plau,Nkx3-1,Loxl2,Dmc1,Pde1b,Ciita,Mylk,Slc11a2,Cdkn1a,Aif1,Tnf,Pmaip1,Anxa1,Rbp4,Bach1,Il6,Casp1,Htr2b,Abl2,Scn2a1,Capn3,Il1b,Il1a,Trp53inp1,Txn1,Psip1,Pdpn,Cd38,Plac8,Tfec,Foxp2,Mtpn,Itpr1,Tnfrsf1a,Cyfip1,Xylt1,F7,Sfrp1,Mmp2,Ptgs2,Arpp21,…
GO:0072676	lymphocyte migration	26	63	9.36e-09	Ccl2,Ccl12,Ccl3,Myo1g,Ccl24,Ccl8,Cxcl16,Ccl6,Ccl4,Ccl9,Ccl7,Cxcl13,Cx3cl1,Hsd3b7,Cyp7b1,Spns2,Ch25h,Cxcr3,Cxcl12,Cadm1,Icam1,Itga4,Ccl19,Adam8,Gba,Ccr2	Ccl2,Ccl12,Ccl3,Myo1g,Ccl24,Ccl8,Cxcl16,Ccl6,Ccl4,Ccl9,Ccl7,Cxcl13,Cx3cl1,Hsd3b7,Cyp7b1,Spns2,Ch25h,Cxcr3,Cxcl12,Cadm1,Icam1,Itga4,Ccl19,Adam8,Gba,Ccr2
GO:0050678	regulation of epithelial cell proliferation	68	365	1.05e-08	Ccl2,Ccl12,Pdgfb,Serpinf1,Tgfb1,Ccl24,Hmox1,Mmp12,Cyba,Tnfaip3,Vash1,Ctsl,Plau,Nkx3-1,Vdr,Xdh,Lims2,Tnf,Gli1,Il6,Htr2b,Nras,F3,B4galt1,Foxp2,Itpr1,Nr2f2,Sfrp1,Bmpr1a,Cyp7b1,Thbs1,Fgf1,Tlr4,Grn,Runx3,Cxcr3,Ar,Nfib,Osr1,Igf1,Pgr,Gpc3,Wnt5a,Lep,Adam17,Sema5a,Nr1d1,Cxcl12,Dab2,Gpx1,Aqp11,Cd109,Ccnd1,B2m,Dll4,Itga4,Hpn,Sulf2,Col4a3,Erbb4,Stat3,Cdk6,Ihh,Tgm1,C5ar1,Mef2c,Apoe,Slurp1	Ccl2,Ccl12,Pdgfb,Serpinf1,Tgfb1,Ccl24,Hmox1,Mmp12,Cyba,Tnfaip3,Vash1,Ctsl,Plau,Nkx3-1,Vdr,Xdh,Lims2,Tnf,Gli1,Il6,Htr2b,Nras,F3,B4galt1,Foxp2,Itpr1,Nr2f2,Sfrp1,Bmpr1a,Cyp7b1,Thbs1,Fgf1,Tlr4,Grn,Runx3,Cxcr3,Ar,Nfib,Osr1,Igf1,Pgr,Gpc3,Wnt5a,Lep,Adam17,Sema5a,Nr1d1,Cxcl12,Dab2,Gpx1,Aqp11,Cd109,Ccnd1,B2m,Dll4,Itga4,Hpn,Sulf2,Col4a3,Erbb4,Stat3,Cdk6,Ihh,Tgm1,C5ar1,Mef2c,Apoe,Slurp1
GO:0050767	regulation of neurogenesis	131	948	1.05e-08	Actr2,Cdh4,Serpinf1,Tgfb1,Calr,Crabp2,Neu1,Xk,Plxnd1,Ctsz,Trpv2,Ywhah,Prkch,Sema4d,Plk2,Thrb,Washc5,Hcls1,Tnfrsf21,Trem2,H2-K1,Tnf,Efhc2,Baiap2,Il6,Rab17,Rab29,Abl2,Itga6,Ltk,Spint1,Il1b,Tlr2,Tnfrsf1b,Sema3c,Hgf,Sema3a,Smarcd3,Sema3d,Cd38,Cxcl5,P2rx4,Itpr1,Cyfip1,Xylt1,Fgf13,Sfrp1,Cx3cl1,Trf,Bmpr1a,Camk1d,Prex1,Ntrk3,Lyn,Tnn,Mapk6,Egr2,Shtn1,Ptk7,Lrp1,Cobl,Grn,Atp1b2,Mylip,Fzd4,Plxnb2,Cxcr4,Fn1,R…	Actr2,Cdh4,Serpinf1,Tgfb1,Calr,Crabp2,Neu1,Xk,Plxnd1,Ctsz,Trpv2,Ywhah,Prkch,Sema4d,Plk2,Thrb,E430025E21Rik,Hcls1,Tnfrsf21,Trem2,H2-K1,Tnf,Efhc2,Baiap2,Il6,Rab17,Rab29,Abl2,Itga6,Ltk,Spint1,Il1b,Tlr2,Tnfrsf1b,Sema3c,Hgf,Sema3a,Smarcd3,Sema3d,Cd38,Cxcl5,P2rx4,Itpr1,Cyfip1,Xylt1,Fgf13,Sfrp1,Cx3cl1,Trf,Bmpr1a,Camk1d,Prex1,Ntrk3,Lyn,Tnn,Mapk6,Egr2,Shtn1,Ptk7,Lrp1,Cobl,Grn,Atp1b2,Mylip,Fzd4,Plxnb2,Cxcr…
GO:1903532	positive regulation of secretion by cell	70	382	1.06e-08	Itgb2,Tgfb1,Stx1a,Mmp13,Sdc1,Edn1,F2rl1,Nkx3-1,Runx1,Clec4n,Trem2,Abcg1,Tnf,Il33,Rbp4,Il6,Casp1,Htr2b,Il1b,Il1a,Tlr2,Sdcbp,Fgr,Cd38,Clec4e,Il4ra,Acsl4,Lamp1,Scamp5,Lepr,Atp13a2,Rab8b,Lrp1,Inhbb,Tlr4,Hcar2,Igf1,Cd14,Camk2n1,C2cd2l,Lep,Lif,Itgam,Ptafr,Cxcl12,Myom1,Frmd4a,Fcer1g,Dab2,Adam9,Cadm1,AF251705,Arrb1,P2rx7,Myh10,H2-T23,Sox4,Trpm2,Pex5l,Spp1,Cacnb2,Syk,Lgals3,Clec5a,Prrt2,Stxbp2,Panx1,Sphk1…	Itgb2,Tgfb1,Stx1a,Mmp13,Sdc1,Edn1,F2rl1,Nkx3-1,Runx1,Clec4n,Trem2,Abcg1,Tnf,Il33,Rbp4,Il6,Casp1,Htr2b,Il1b,Il1a,Tlr2,Sdcbp,Fgr,Cd38,Clec4e,Il4ra,Acsl4,Lamp1,Scamp5,Lepr,Atp13a2,Rab8b,Lrp1,Inhbb,Tlr4,Hcar2,Igf1,Cd14,Camk2n1,C2cd2l,Lep,Lif,Itgam,Ptafr,Cxcl12,Myom1,Frmd4a,Fcer1g,Dab2,Adam9,Cadm1,Cd300c2,Arrb1,P2rx7,Myh10,H2-T23,Sox4,Trpm2,Pex5l,Spp1,Cacnb2,Syk,Lgals3,Clec5a,Prrt2,Stxbp2,Panx1,Sphk1,…
GO:0071356	cellular response to tumor necrosis factor	42	164	1.13e-08	Ccl2,Ccl12,Ccl3,Col1a1,Ccl24,Ccl8,Cyba,Cd40,Ccl6,Ccl4,Ccl9,Ccl7,Edn1,Nkx3-1,Irg1,Tnfrsf21,Tnf,Il6,Tnfrsf1b,Tnfrsf1a,Sfrp1,Asah1,Cx3cl1,Plvap,Zc3h12a,Npnt,Lcn2,Nr1d1,Chil1,Il18bp,Nfe2l2,Ass1,Ccl19,Card14,Ptk2b,Adamts7,Cfl1,Tnfrsf23,Aim2,St18,Gba,Actr3	Ccl2,Ccl12,Ccl3,Col1a1,Ccl24,Ccl8,Cyba,Cd40,Ccl6,Ccl4,Ccl9,Ccl7,Edn1,Nkx3-1,Acod1,Tnfrsf21,Tnf,Il6,Tnfrsf1b,Tnfrsf1a,Sfrp1,Asah1,Cx3cl1,Plvap,Zc3h12a,Npnt,Lcn2,Nr1d1,Chil1,Il18bp,Nfe2l2,Ass1,Ccl19,Card14,Ptk2b,Adamts7,Cfl1,Tnfrsf23,Aim2,St18,Gba,Actr3
GO:0014070	response to organic cyclic compound	129	930	1.16e-08	Actr2,Ccl2,Ccl12,Pdgfb,Serpinf1,Ccl3,Col1a1,Tgfb1,Abcb4,Calr,Bid,Saa3,Cybb,Cd83,Cyba,Cd40,Nos2,Ywhah,Atp2b1,Sdc1,Dnmt3a,Slc9a3r1,Edn1,Ctsl,Thrb,Nkx3-1,Irg1,Vdr,Ciita,Cdkn1a,Aif1,Tnf,Npc1,Diap1,Anxa1,Mmp19,Il6,Casp1,Rftn2,Igfbp5,Htr2b,Gsn,Itga6,Il1b,Bche,Smad9,Lef1,Abca1,Prkaa2,Padi2,Cd38,P2rx4,Foxp2,Itpr1,Nr2f2,F7,Sfrp1,Fgl1,Mmp2,Ptgs2,Zc3h12a,Ntrk3,Itpr3,Abhd2,Ptger2,Lyn,Lum,Inhbb,Grn,Rftn1,Igfb…	Actr2,Ccl2,Ccl12,Pdgfb,Serpinf1,Ccl3,Col1a1,Tgfb1,Abcb4,Calr,Bid,Saa3,Cybb,Cd83,Cyba,Cd40,Nos2,Ywhah,Atp2b1,Sdc1,Dnmt3a,Slc9a3r1,Edn1,Ctsl,Thrb,Nkx3-1,Acod1,Vdr,Ciita,Cdkn1a,Aif1,Tnf,Npc1,Diaph1,Anxa1,Mmp19,Il6,Casp1,Rftn2,Igfbp5,Htr2b,Gsn,Itga6,Il1b,Bche,Smad9,Lef1,Abca1,Prkaa2,Padi2,Cd38,P2rx4,Foxp2,Itpr1,Nr2f2,F7,Sfrp1,Fgl1,Mmp2,Ptgs2,Zc3h12a,Ntrk3,Itpr3,Abhd2,Ptger2,Lyn,Lum,Inhbb,Grn,Rftn1,Ig…
GO:0051493	regulation of cytoskeleton organization	88	541	1.19e-08	Actr2,Tgfb1,Hck,Ccl24,Coro1b,Grb2,Evl,Edn1,F2rl1,Plk2,Washc5,Cep97,Hcls1,Diap1,Csf1r,Baiap2,Rgs4,Gsn,Il1a,Chmp4c,Gpsm2,Tlr2,Prkaa2,Fgr,Mtpn,Arhgdib,Cyfip1,Fgf13,Was,Cx3cl1,Cotl1,Jam3,Nckap1l,Nexn,Prex1,Ntrk3,Rhov,Lrp1,Sh3pxd2b,Bst2,Rltpr,Eps8,Ppm1e,Lmod1,Vill,Arhgdia,Fam49b,Cdc42ep3,Iqgap2,Sema5a,Rock1,Actg1,Epha1,Lima1,Gpr65,Arpc5,Fes,Cln3,Arpc1b,Icam1,Gda,Myo1f,Rhog,Limch1,Bst1,Dstn,Arpc3,Fmn1,…	Actr2,Tgfb1,Hck,Ccl24,Coro1b,Grb2,Evl,Edn1,F2rl1,Plk2,E430025E21Rik,Cep97,Hcls1,Diaph1,Csf1r,Baiap2,Rgs4,Gsn,Il1a,Chmp4c,Gpsm2,Tlr2,Prkaa2,Fgr,Mtpn,Arhgdib,Cyfip1,Fgf13,Was,Cx3cl1,Cotl1,Jam3,Nckap1l,Nexn,Prex1,Ntrk3,Rhov,Lrp1,Sh3pxd2b,Bst2,Rltpr,Eps8,Ppm1e,Lmod1,Vill,Arhgdia,Fam49b,Cdc42ep3,Iqgap2,Sema5a,Rock1,Actg1,Epha1,Lima1,Gpr65,Arpc5,Fes,Cln3,Arpc1b,Icam1,Gda,Myo1f,Rhog,Limch1,Bst1,Dstn,Arp…
GO:0008360	regulation of cell shape	40	151	1.29e-08	Ccl2,Ccl12,Ccl3,Hck,Ccl24,Plxnd1,Myh9,Gna13,Ccl7,Slc9a3r1,Sema4d,Hexb,Parvb,Diap1,Csf1r,Anxa1,Baiap2,Il6,Pdpn,Fgr,Cyfip1,Was,Rhov,Plxnb2,Eps8,Fn1,Arhgdia,Cdc42ep3,Fes,Icam1,Lst1,Rhog,Plxnc1,Myh10,Arap1,Hpn,Gas7,Ptk2b,Cfl1,Plxna1	Ccl2,Ccl12,Ccl3,Hck,Ccl24,Plxnd1,Myh9,Gna13,Ccl7,Slc9a3r1,Sema4d,Hexb,Parvb,Diaph1,Csf1r,Anxa1,Baiap2,Il6,Pdpn,Fgr,Cyfip1,Was,Rhov,Plxnb2,Eps8,Fn1,Arhgdia,Cdc42ep3,Fes,Icam1,Lst1,Rhog,Plxnc1,Myh10,Arap1,Hpn,Gas7,Ptk2b,Cfl1,Plxna1
GO:0120036	plasma membrane bounded cell projection organization	143	1072	1.29e-08	Actr2,Cdh4,Lamb1,Cd44,Epha2,Coro1b,Atp6v0d1,Plxnd1,Myh9,Slc9a3r1,Lgmn,Evl,Sema4d,Clu,Lrp12,Parvb,Alcam,Hcls1,Mylk,Slc11a2,Tnfrsf21,Fgd2,Aif1,Diap1,Csf1r,Gfra1,Baiap2,Nptx1,Il6,Efhd1,Rab17,Rab29,Abl2,Fcgr2b,Gsn,Itga6,Ehd4,Tspan2,Bmpr1b,Pdpn,Sema3c,Sema3a,Sema3d,Ift81,Cyfip1,Tub,Mst4,Acsl4,Mmp2,Jam3,Snx1,Nckap1l,Nexn,Lyn,Tnn,Micall2,Egr2,Shtn1,Lrp1,Cobl,Lgr4,Atp1b2,Myo16,Dclk1,Runx3,Plxnb2,Nfib,S1p…	Actr2,Cdh4,Lamb1,Cd44,Epha2,Coro1b,Atp6v0d1,Plxnd1,Myh9,Slc9a3r1,Lgmn,Evl,Sema4d,Clu,Lrp12,Parvb,Alcam,Hcls1,Mylk,Slc11a2,Tnfrsf21,Fgd2,Aif1,Diaph1,Csf1r,Gfra1,Baiap2,Nptx1,Il6,Efhd1,Rab17,Rab29,Abl2,Fcgr2b,Gsn,Itga6,Ehd4,Tspan2,Bmpr1b,Pdpn,Sema3c,Sema3a,Sema3d,Ift81,Cyfip1,Tub,Stk26,Acsl4,Mmp2,Jam3,Snx1,Nckap1l,Nexn,Lyn,Tnn,Micall2,Egr2,Shtn1,Lrp1,Cobl,Lgr4,Atp1b2,Myo16,Dclk1,Runx3,Plxnb2,Nfib,S…
GO:0050730	regulation of peptidyl-tyrosine phosphorylation	56	271	1.53e-08	Itgb2,Pdgfb,Tgfb1,Cd44,Crlf1,Psen2,Ncf1,Cd40,Sema4d,Hcls1,Trem2,Tnf,Csf1r,Gfra1,Il6,Ehd4,Ptpn1,Il6ra,Pdgfc,Fcgr1,Hgf,Tnfrsf1a,Sfrp1,Parp14,Lyn,Rap2b,Tlr4,Igf1,Socs3,Lep,Lif,Adam17,Tec,Osm,Icam1,Ptprz1,Cd74,Grem1,Cd80,Bst1,Cd300a,Ngf,Arrb2,Ptk2b,Afap1l2,Clec7a,Ntf3,Cblb,Tnk2,Btc,Syk,Erbb4,Sh2d1b2,Iqgap1,Pdgfd,Ptpn6	Itgb2,Pdgfb,Tgfb1,Cd44,Crlf1,Psen2,Ncf1,Cd40,Sema4d,Hcls1,Trem2,Tnf,Csf1r,Gfra1,Il6,Ehd4,Ptpn1,Il6ra,Pdgfc,Fcgr1,Hgf,Tnfrsf1a,Sfrp1,Parp14,Lyn,Rap2b,Tlr4,Igf1,Socs3,Lep,Lif,Adam17,Tec,Osm,Icam1,Ptprz1,Cd74,Grem1,Cd80,Bst1,Cd300a,Ngf,Arrb2,Ptk2b,Afap1l2,Clec7a,Ntf3,Cblb,Tnk2,Btc,Syk,Erbb4,Sh2d1b1,Iqgap1,Pdgfd,Ptpn6
GO:1903708	positive regulation of hemopoiesis	49	217	1.53e-08	Acvr1b,Ccl3,Tgfb1,Il7r,Cd83,Myb,Vsir,Hcls1,Runx1,Trem2,Tnf,Csf1r,Anxa1,Il6,Ccr1,Casp8,Il1b,Lef1,Cxcl1,Tyrobp,Il4ra,Nckap1l,H2-DMa,Pnp,H2-Aa,Runx3,Rltpr,Rab7b,Lif,Itgam,Rara,Rag1,Fes,Mmp14,Il1rl2,Cd74,Nlrp3,Sox4,Ccl19,Adam8,Lgals9,Nfkbiz,Syk,Stat3,Zmiz1,Inpp5d,Ihh,Ccr2,Mturn	Acvr1b,Ccl3,Tgfb1,Il7r,Cd83,Myb,Vsir,Hcls1,Runx1,Trem2,Tnf,Csf1r,Anxa1,Il6,Ccr1,Casp8,Il1b,Lef1,Cxcl1,Tyrobp,Il4ra,Nckap1l,H2-DMa,Pnp,H2-Aa,Runx3,Rltpr,Rab7b,Lif,Itgam,Rara,Rag1,Fes,Mmp14,Il1rl2,Cd74,Nlrp3,Sox4,Ccl19,Adam8,Lgals9,Nfkbiz,Syk,Stat3,Zmiz1,Inpp5d,Ihh,Ccr2,Mturn
GO:0001503	ossification	52	240	1.56e-08	Ccl3,Sost,Col1a1,Tgfb1,Wisp1,Epha2,Mmp13,Ctsk,Sema4d,Col2a1,Runx1,Gli1,Ifitm1,Igfbp5,Rassf2,Lef1,Fgr,Ibsp,Gpnmb,Xylt1,Sfrp1,Mmp2,Ptgs2,Lrrc17,Tnn,Sbno2,Scx,Sh3pxd2b,Lgr4,Runx3,Axin2,Igf1,Fat4,Gpc3,Junb,Lep,Rspo2,Cthrc1,Phex,Col5a2,Mmp14,Thra,Col10a1,Adar,Slc24a3,Spp1,Runx2,Clec5a,Acp5,Ihh,Gdf10,Mef2c	Ccl3,Sost,Col1a1,Tgfb1,Wisp1,Epha2,Mmp13,Ctsk,Sema4d,Col2a1,Runx1,Gli1,Ifitm1,Igfbp5,Rassf2,Lef1,Fgr,Ibsp,Gpnmb,Xylt1,Sfrp1,Mmp2,Ptgs2,Lrrc17,Tnn,Sbno2,Scx,Sh3pxd2b,Lgr4,Runx3,Axin2,Igf1,Fat4,Gpc3,Junb,Lep,Rspo2,Cthrc1,Phex,Col5a2,Mmp14,Thra,Col10a1,Adar,Slc24a3,Spp1,Runx2,Clec5a,Acp5,Ihh,Gdf10,Mef2c
GO:0002449	lymphocyte mediated immunity	37	132	1.58e-08	Myo1g,Tnfsf13,C3,Irf7,Slc11a1,Fcgr2b,Fcgr1,Rnf19b,Ctsc,Il4ra,Btk,Ctsh,Myd88,Crlf2,C1qc,H2-DMa,C1qb,Batf,H2-Ab1,Rftn1,C1qa,C1ra,Cd8a,C4b,Cfi,Pirb,Fcer1g,Icam1,Cd74,Pou2f2,Bcl3,Prdx1,Treml4,Inpp5d,Ptpn6,Gba,Fcgr3	Myo1g,Tnfsf13,C3,Irf7,Slc11a1,Fcgr2b,Fcgr1,Rnf19b,Ctsc,Il4ra,Btk,Ctsh,Myd88,Crlf2,C1qc,H2-DMa,C1qb,Batf,H2-Ab1,Rftn1,C1qa,C1ra,Cd8a,C4b,Cfi,Pirb,Fcer1g,Icam1,Cd74,Pou2f2,Bcl3,Prdx1,Treml4,Inpp5d,Ptpn6,Gba,Fcgr3
GO:1901136	carbohydrate derivative catabolic process	36	126	1.75e-08	Gm2a,Tgfb1,Cd44,Mmp12,Neu1,Nudt4,Upp1,Galc,Aoah,Hexb,Naga,Hexa,Gusb,Fuca1,Gla,Nt5e,Amdhd2,Npl,Edem2,Nagk,Pnp,Hpse,Gpc1,Upb1,Samhd1,Cemip,Pde5a,Gnpda1,Chil1,Pgm1,Pde1a,Psap,Apobec1,Renbp,Fuca2,Gba	Gm2a,Tgfb1,Cd44,Mmp12,Neu1,Nudt4,Upp1,Galc,Aoah,Hexb,Naga,Hexa,Gusb,Fuca1,Gla,Nt5e,Amdhd2,Npl,Edem2,Nagk,Pnp,Hpse,Gpc1,Upb1,Samhd1,Cemip,Pde5a,Gnpda1,Chil1,Pgm1,Pde1a,Psap,Apobec1,Renbp,Fuca2,Gba
GO:0071347	cellular response to interleukin-1	31	95	2.01e-08	Ccl2,Ccl12,Ccl3,Ccl24,Saa3,Ccl8,Cd40,Ccl6,Ccl4,Ccl9,Ccl7,Edn1,Nkx3-1,Irg1,Il6,Il1b,Sfrp1,Cx3cl1,Myd88,Zc3h12a,Lcn2,Fn1,Nr1d1,Cxcl2,Il1rl2,Sirpa,Cd47,Ccl19,Adamts7,Cfl1,St18	Ccl2,Ccl12,Ccl3,Ccl24,Saa3,Ccl8,Cd40,Ccl6,Ccl4,Ccl9,Ccl7,Edn1,Nkx3-1,Acod1,Il6,Il1b,Sfrp1,Cx3cl1,Myd88,Zc3h12a,Lcn2,Fn1,Nr1d1,Cxcl2,Il1rl2,Sirpa,Cd47,Ccl19,Adamts7,Cfl1,St18
GO:2000377	regulation of reactive oxygen species metabolic process	47	205	2.25e-08	Itgb2,Pdgfb,Tgfb1,Cyba,Mmp8,Grb2,F2rl1,Plau,Clu,Irg1,Ripk3,Mpv17l,Cdkn1a,Xdh,Aif1,Tnf,Il6,Il1b,Eif6,Tlr2,Ddah1,Cxcl1,Tyrobp,Gla,Mmp3,Ptgs2,Zc3h12a,Gadd45a,Thbs1,Tlr4,Tmem106a,Igf1,Tlr6,Cx3cr1,Lep,Itgam,Hvcn1,Prcp,Icam1,Sirpa,Nfe2l2,Cd47,Ass1,Ptk2b,Syk,Stat3,Acp5	Itgb2,Pdgfb,Tgfb1,Cyba,Mmp8,Grb2,F2rl1,Plau,Clu,Acod1,Ripk3,Mpv17l,Cdkn1a,Xdh,Aif1,Tnf,Il6,Il1b,Eif6,Tlr2,Ddah1,Cxcl1,Tyrobp,Gla,Mmp3,Ptgs2,Zc3h12a,Gadd45a,Thbs1,Tlr4,Tmem106a,Igf1,Tlr6,Cx3cr1,Lep,Itgam,Hvcn1,Prcp,Icam1,Sirpa,Nfe2l2,Cd47,Ass1,Ptk2b,Syk,Stat3,Acp5
GO:0006468	protein phosphorylation	113	785	2.34e-08	Ccl12,Pdgfb,Acvr1b,Ccl3,Ern1,Srpk3,Pnck,Tgfb1,Hck,Epha2,Saa3,Mertk,Nrbp2,Mknk1,Prkch,Cdk20,Plk2,Ripk3,Mylk,Cdkn1a,Rps6ka2,Tnf,Csf1r,Map4k2,Slc11a1,Htr2b,Cdk18,Abl2,Ltk,Rassf2,Il1b,Mylk2,Ptpn1,Smad9,Npr1,Tlr2,Bmpr1b,Prkaa2,Fgr,Clec1b,Dmpk,Mst4,Fgf13,Btk,Csk,Ctsh,Myd88,Trf,Mapkapk3,Plvap,Bmpr1a,Camk1d,Tie1,Ntrk3,Lyn,Atp13a2,Mapk6,Ptk7,Prkx,Tlr4,Camk4,Nek6,Dclk1,Runx3,Igf1,Jak3,Mylk4,Tlr7,Pik3cg,Gdf…	Ccl12,Pdgfb,Acvr1b,Ccl3,Ern1,Srpk3,Pnck,Tgfb1,Hck,Epha2,Saa3,Mertk,Nrbp2,Mknk1,Prkch,Cdk20,Plk2,Ripk3,Mylk,Cdkn1a,Rps6ka2,Tnf,Csf1r,Map4k2,Slc11a1,Htr2b,Cdk18,Abl2,Ltk,Rassf2,Il1b,Mylk2,Ptpn1,Smad9,Npr1,Tlr2,Bmpr1b,Prkaa2,Fgr,Clec1b,Dmpk,Stk26,Fgf13,Btk,Csk,Ctsh,Myd88,Trf,Mapkapk3,Plvap,Bmpr1a,Camk1d,Tie1,Ntrk3,Lyn,Atp13a2,Mapk6,Ptk7,Prkx,Tlr4,Camk4,Nek6,Dclk1,Runx3,Igf1,Jak3,Mylk4,Tlr7,Pik3cg,Gd…
GO:0002253	activation of immune response	48	213	2.4e-08	Cfp,Myo1g,Mnda,Psen2,Tnfrsf21,C3,Cfb,Fcgr2b,Nras,Tlr2,Cd38,Nckap1l,Cmklr1,C1qc,Themis2,Zc3h12a,Lyn,C1qb,Tlr4,Rftn1,Lat2,C3ar1,C1qa,Rltpr,Cfd,Nlrc4,Themis,Ifi205,C1ra,C4b,Tec,Nfatc2,Cfi,Fcer1g,Plcg2,Tlr9,Fyb,Nfam1,Ifi204,Nfkbiz,Cblb,Tmem173,Syk,Aim2,Ptpn6,Cd276,C5ar1,Mef2c	Cfp,Myo1g,Mnda,Psen2,Tnfrsf21,C3,Cfb,Fcgr2b,Nras,Tlr2,Cd38,Nckap1l,Cmklr1,C1qc,Themis2,Zc3h12a,Lyn,C1qb,Tlr4,Rftn1,Lat2,C3ar1,C1qa,Rltpr,Cfd,Nlrc4,Themis,Ifi205,C1ra,C4b,Tec,Nfatc2,Cfi,Fcer1g,Plcg2,Tlr9,Fyb,Nfam1,Ifi204,Nfkbiz,Cblb,Tmem173,Syk,Aim2,Ptpn6,Cd276,C5ar1,Mef2c
GO:0008283	cell population proliferation	87	541	2.4e-08	Itgb2,Pdgfb,Ern1,Tgfb1,Il7r,Epha2,Ncf1,Txnrd1,Cd180,F2rl1,Clu,Nkx3-1,Loxl2,Trem2,Cfb,Tnf,Csf1r,Il33,Hhex,Il6,Slc11a1,Igfbp5,Ltk,Lef1,Pdpn,Ctps,Hgf,Fgf13,Fgl1,Cx3cl1,Pik3cb,Lepr,Rag2,Daglb,Lrp1,Prkx,Fgf1,Tlr4,Grn,Plcl2,Lgr4,Axin2,Plxnb2,Lipa,Cxcr4,Itga2,Osr1,Igf1,Fat4,Gpc3,Junb,Wnt5a,Rap1b,Lipg,Npr3,Itgam,Sema5a,Zeb2,Col8a2,Cxcl12,Bak1,Hhip,Dab2,Gpx1,Tacc2,Scarb1,Col8a1,Mmp14,Dock2,Ccnd1,Cd74,P2rx…	Itgb2,Pdgfb,Ern1,Tgfb1,Il7r,Epha2,Ncf1,Txnrd1,Cd180,F2rl1,Clu,Nkx3-1,Loxl2,Trem2,Cfb,Tnf,Csf1r,Il33,Hhex,Il6,Slc11a1,Igfbp5,Ltk,Lef1,Pdpn,Ctps,Hgf,Fgf13,Fgl1,Cx3cl1,Pik3cb,Lepr,Rag2,Daglb,Lrp1,Prkx,Fgf1,Tlr4,Grn,Plcl2,Lgr4,Axin2,Plxnb2,Lipa,Cxcr4,Itga2,Osr1,Igf1,Fat4,Gpc3,Junb,Wnt5a,Rap1b,Lipg,Npr3,Itgam,Sema5a,Zeb2,Col8a2,Cxcl12,Bak1,Hhip,Dab2,Gpx1,Tacc2,Scarb1,Col8a1,Mmp14,Dock2,Ccnd1,Cd74,P2rx…
GO:0007159	leukocyte cell-cell adhesion	24	56	2.41e-08	Itgb2,Cd44,Tnip1,Sema4d,Tnf,Sele,Il1b,Vcam1,Olr1,Nt5e,Fermt3,Thbs1,Cx3cr1,Lep,Itgam,Rock1,Icam1,Selplg,Itga4,Cd47,Stk10,Syk,Selp,Ccr2	Itgb2,Cd44,Tnip1,Sema4d,Tnf,Sele,Il1b,Vcam1,Olr1,Nt5e,Fermt3,Thbs1,Cx3cr1,Lep,Itgam,Rock1,Icam1,Selplg,Itga4,Cd47,Stk10,Syk,Selp,Ccr2
GO:0002822	regulation of adaptive immune response based on somatic recombination of immune receptors built from immunoglobulin superfamily domains	40	156	2.8e-08	Tgfb1,Il7r,Cd40,Tnfsf13,Tnfaip3,Vsir,Havcr2,Ripk3,C3,H2-K1,Tnf,Anxa1,Il33,Il6,Slc11a1,Fcgr2b,Il1b,Fcgr1,Tnfrsf1b,Il4ra,Was,Btk,H2-DMa,Zc3h12a,H2-Ab1,Pnp,Jak3,Fam49b,Fcer1g,P2rx7,Nlrp3,B2m,H2-T23,Ccl19,Nfkbiz,Ptpn6,Fcgr3,Ccr2,Mef2c,H2-D1	Tgfb1,Il7r,Cd40,Tnfsf13,Tnfaip3,Vsir,Havcr2,Ripk3,C3,H2-K1,Tnf,Anxa1,Il33,Il6,Slc11a1,Fcgr2b,Il1b,Fcgr1,Tnfrsf1b,Il4ra,Was,Btk,H2-DMa,Zc3h12a,H2-Ab1,Pnp,Jak3,Fam49b,Fcer1g,P2rx7,Nlrp3,B2m,H2-T23,Ccl19,Nfkbiz,Ptpn6,Fcgr3,Ccr2,Mef2c,H2-D1
GO:0120035	regulation of plasma membrane bounded cell projection organization	113	788	2.82e-08	Actr2,Cdh4,Serpinf1,Crabp2,Cd44,Epha2,Neu1,Coro1b,Xk,Plxnd1,Ctsz,Trpv2,Ywhah,Evl,Sema4d,F2rl1,Plk2,Washc5,Cep97,Hcls1,Trem2,H2-K1,Efhc2,Baiap2,Il6,Rab17,Rab29,Abl2,Fcgr2b,Itga6,Ltk,Pdpn,Sema3c,Hgf,Sema3a,Sema3d,Cd38,Cxcl5,Itpr1,Cyfip1,Xylt1,Fgf13,Was,Sfrp1,Cx3cl1,Camk1d,Prex1,Ntrk3,Lyn,Mapk6,Shtn1,Ptk7,Lrp1,Cobl,Grn,Plekhm1,Atp1b2,Mylip,Fzd4,Plxnb2,Rltpr,Eps8,Cxcr4,Fn1,Rap2a,Adam10,Wnt5a,Lif,Cdc4…	Actr2,Cdh4,Serpinf1,Crabp2,Cd44,Epha2,Neu1,Coro1b,Xk,Plxnd1,Ctsz,Trpv2,Ywhah,Evl,Sema4d,F2rl1,Plk2,E430025E21Rik,Cep97,Hcls1,Trem2,H2-K1,Efhc2,Baiap2,Il6,Rab17,Rab29,Abl2,Fcgr2b,Itga6,Ltk,Pdpn,Sema3c,Hgf,Sema3a,Sema3d,Cd38,Cxcl5,Itpr1,Cyfip1,Xylt1,Fgf13,Was,Sfrp1,Cx3cl1,Camk1d,Prex1,Ntrk3,Lyn,Mapk6,Shtn1,Ptk7,Lrp1,Cobl,Grn,Plekhm1,Atp1b2,Mylip,Fzd4,Plxnb2,Rltpr,Eps8,Cxcr4,Fn1,Rap2a,Adam10,Wnt5a,L…
GO:0060429	epithelium development	141	1067	2.95e-08	Pdgfb,Acvr1b,Plaur,Tgfb1,Plod3,Cd44,Mmp12,Ctsb,Epha2,Crlf1,Psen2,Plxnd1,Ctsz,Sfrp5,Sdc1,Gna13,Slc9a3r1,Grb2,Edn1,Ctsl,F2rl1,Thrb,Nkx3-1,Vdr,Col2a1,Runx1,Cdkn1a,Anxa1,Hhex,Gli1,Ifitm1,Il6,Casp8,Igfbp5,Abl2,Frzb,Spint1,Il1a,Smad9,Vcam1,Lef1,B4galt1,Pdpn,Sema3c,Sema3a,Rilpl2,Lfng,Gdf3,Nr2f2,Tpp1,Atp6ap2,Sfrp1,Asah1,Mmp2,St14,Myo1e,Ctsh,Ptgs2,Myd88,Bmpr1a,Cyp7b1,Ntrk3,Mcoln3,Npnt,Scx,Ptk7,Prkx,Cobl,F…	Pdgfb,Acvr1b,Plaur,Tgfb1,Plod3,Cd44,Mmp12,Ctsb,Epha2,Crlf1,Psen2,Plxnd1,Ctsz,Sfrp5,Sdc1,Gna13,Slc9a3r1,Grb2,Edn1,Ctsl,F2rl1,Thrb,Nkx3-1,Vdr,Col2a1,Runx1,Cdkn1a,Anxa1,Hhex,Gli1,Ifitm1,Il6,Casp8,Igfbp5,Abl2,Frzb,Spint1,Il1a,Smad9,Vcam1,Lef1,B4galt1,Pdpn,Sema3c,Sema3a,Rilpl2,Lfng,Gdf3,Nr2f2,Tpp1,Atp6ap2,Sfrp1,Asah1,Mmp2,St14,Myo1e,Ctsh,Ptgs2,Myd88,Bmpr1a,Cyp7b1,Ntrk3,Mcoln3,Npnt,Scx,Ptk7,Prkx,Cobl,F…
GO:0002690	positive regulation of leukocyte chemotaxis	31	97	2.98e-08	Ccl2,Ccl3,Calr,Lbp,Ccl4,Ccl7,Lgmn,Edn1,F2rl1,Cxcl13,Pla2g7,Aif1,Ccr1,Il1b,F7,Cx3cl1,Nckap1l,Cmklr1,Camk1d,Thbs1,Gpsm3,C3ar1,Adam10,Wnt5a,Adam17,Cxcl12,Cd74,Ccl19,Ptk2b,C5ar1,Ccr2	Ccl2,Ccl3,Calr,Lbp,Ccl4,Ccl7,Lgmn,Edn1,F2rl1,Cxcl13,Pla2g7,Aif1,Ccr1,Il1b,F7,Cx3cl1,Nckap1l,Cmklr1,Camk1d,Thbs1,Gpsm3,C3ar1,Adam10,Wnt5a,Adam17,Cxcl12,Cd74,Ccl19,Ptk2b,C5ar1,Ccr2
GO:0045582	positive regulation of T cell differentiation	31	97	2.98e-08	Tgfb1,Il7r,Cd83,Myb,Vsir,Runx1,Anxa1,Il6,Il1b,Lef1,Il4ra,Nckap1l,H2-DMa,Pnp,H2-Aa,Runx3,Rltpr,Rara,Rag1,Il1rl2,Cd74,Nlrp3,Sox4,Ccl19,Adam8,Lgals9,Nfkbiz,Syk,Zmiz1,Ihh,Ccr2	Tgfb1,Il7r,Cd83,Myb,Vsir,Runx1,Anxa1,Il6,Il1b,Lef1,Il4ra,Nckap1l,H2-DMa,Pnp,H2-Aa,Runx3,Rltpr,Rara,Rag1,Il1rl2,Cd74,Nlrp3,Sox4,Ccl19,Adam8,Lgals9,Nfkbiz,Syk,Zmiz1,Ihh,Ccr2
GO:0051924	regulation of calcium ion transport	55	269	2.98e-08	Ccl12,Pdgfb,Ccl3,Tgfb1,Casq1,Tmem110,Psen2,Stac2,Cyba,Trpv2,Ccl4,Atp2b1,Vdr,Mylk,Diap1,Ccr1,Rgs4,Capn3,P2rx4,Itpr1,Cx3cl1,Ptgs2,Lyn,Ank2,Ubash3b,Wfs1,Cxcr3,Cxcr4,P2ry6,Igf1,Jak3,F2r,Pik3cg,Cemip,Slc8b1,Cxcl12,Bak1,Plcg2,Tlr9,Icam1,Fgf14,P2rx7,Nos1,Ngf,Arrb2,Ptk2b,Cacna1c,Dmd,Cacnb2,Ahr,Lgals3,Myo5a,Cd84,Gpr35,Ptpn6	Ccl12,Pdgfb,Ccl3,Tgfb1,Casq1,Tmem110,Psen2,Stac2,Cyba,Trpv2,Ccl4,Atp2b1,Vdr,Mylk,Diaph1,Ccr1,Rgs4,Capn3,P2rx4,Itpr1,Cx3cl1,Ptgs2,Lyn,Ank2,Ubash3b,Wfs1,Cxcr3,Cxcr4,P2ry6,Igf1,Jak3,F2r,Pik3cg,Cemip,Slc8b1,Cxcl12,Bak1,Plcg2,Tlr9,Icam1,Fgf14,P2rx7,Nos1,Ngf,Arrb2,Ptk2b,Cacna1c,Dmd,Cacnb2,Ahr,Lgals3,Myo5a,Cd84,Gpr35,Ptpn6
GO:0043405	regulation of MAP kinase activity	60	310	3.18e-08	Pdgfb,Ern1,Tgfb1,Sash1,Cd40,Sfrp5,Pik3r5,Edn1,Fgd2,Tnf,Map4k2,Htr2b,Il1b,Ptpn1,Pdgfc,Hgf,Sfrp1,Csk,Trf,Ntrk3,Lyn,Gadd45a,Thbs1,Fgf1,Tlr4,Fzd4,C1qtnf2,Igf1,F2r,Tlr6,Pik3cg,Wnt5a,Pde5a,Zeb2,Madd,Dab2,Adam9,Tlr9,Zak,Cd74,Arrb1,P2rx7,Mdfic,Ccl19,Adam8,Cd300a,Ptk2b,Taok3,Ntf3,Il1rn,Syk,Erp29,Tnik,Iqgap1,Pdgfd,Ptpn6,Shc2,Gba,Mef2c,Apoe	Pdgfb,Ern1,Tgfb1,Sash1,Cd40,Sfrp5,Pik3r5,Edn1,Fgd2,Tnf,Map4k2,Htr2b,Il1b,Ptpn1,Pdgfc,Hgf,Sfrp1,Csk,Trf,Ntrk3,Lyn,Gadd45a,Thbs1,Fgf1,Tlr4,Fzd4,C1qtnf2,Igf1,F2r,Tlr6,Pik3cg,Wnt5a,Pde5a,Zeb2,Madd,Dab2,Adam9,Tlr9,Zak,Cd74,Arrb1,P2rx7,Mdfic,Ccl19,Adam8,Cd300a,Ptk2b,Taok3,Ntf3,Il1rn,Syk,Erp29,Tnik,Iqgap1,Pdgfd,Ptpn6,Shc2,Gba,Mef2c,Apoe
GO:1904018	positive regulation of vasculature development	46	201	3.49e-08	Itgb2,Pdgfb,Ccl24,Hmox1,Sash1,Cybb,Cd40,Plk2,Runx1,C3,Anxa1,Il1b,Il1a,Nras,Il6ra,F3,Ddah1,Hgf,Tnfrsf1a,Itgax,Cx3cl1,Ctsh,Ptgs2,Tie1,Zc3h12a,Thbs1,Fgf1,Grn,C3ar1,Cxcr3,Cxcr4,Cx3cr1,Wnt5a,Sema5a,Epha1,Chil1,Grem1,Nfe2l2,Hdac9,Ptk2b,Cysltr1,Lgals3,Stat3,Pdgfd,C5ar1,Sphk1	Itgb2,Pdgfb,Ccl24,Hmox1,Sash1,Cybb,Cd40,Plk2,Runx1,C3,Anxa1,Il1b,Il1a,Nras,Il6ra,F3,Ddah1,Hgf,Tnfrsf1a,Itgax,Cx3cl1,Ctsh,Ptgs2,Tie1,Zc3h12a,Thbs1,Fgf1,Grn,C3ar1,Cxcr3,Cxcr4,Cx3cr1,Wnt5a,Sema5a,Epha1,Chil1,Grem1,Nfe2l2,Hdac9,Ptk2b,Cysltr1,Lgals3,Stat3,Pdgfd,C5ar1,Sphk1
GO:0000904	cell morphogenesis involved in differentiation	90	575	3.9e-08	Cdh4,Lamb1,Plod3,Epha2,Mertk,Plxnd1,Myh9,Slc9a3r1,Evl,Sema4d,Parvb,Alcam,Slc11a2,Csf1r,Hexa,Nptx1,Abl2,Itga8,Lef1,Bmpr1b,Sema3c,Sema3a,Sema3d,Rilpl2,Clec1b,Cyfip1,Sfrp1,St14,Nexn,Fermt3,Tnn,Micall2,Egr2,Shtn1,Lrp1,Cobl,Lgr4,Fzd4,Dclk1,Runx3,Plxnb2,Ar,Nfib,Cxcr4,Fn1,Egflam,Wnt5a,B4galt6,Sema5a,Rock1,Zeb2,Col12a1,Cxcl12,Epha1,Ptpro,Unc5b,Enah,Dab2,Fat3,Whrn,Sema3g,Ptprz1,Lama2,Rhog,Scn1b,Plxnc1,Fmn…	Cdh4,Lamb1,Plod3,Epha2,Mertk,Plxnd1,Myh9,Slc9a3r1,Evl,Sema4d,Parvb,Alcam,Slc11a2,Csf1r,Hexa,Nptx1,Abl2,Itga8,Lef1,Bmpr1b,Sema3c,Sema3a,Sema3d,Rilpl2,Clec1b,Cyfip1,Sfrp1,St14,Nexn,Fermt3,Tnn,Micall2,Egr2,Shtn1,Lrp1,Cobl,Lgr4,Fzd4,Dclk1,Runx3,Plxnb2,Ar,Nfib,Cxcr4,Fn1,Egflam,Wnt5a,B4galt6,Sema5a,Rock1,Zeb2,Col12a1,Cxcl12,Epha1,Ptpro,Unc5b,Enah,Dab2,Fat3,Whrn,Sema3g,Ptprz1,Lama2,Rhog,Scn1b,Plxnc1,Fmn…
GO:1901698	response to nitrogen compound	140	1064	4.31e-08	Actr2,Ccl2,Itgb2,Col1a1,Tgfb1,Irf5,Aprt,Timp1,Cybb,Cyba,Cd40,Tnfaip3,Cpeb4,Sdc1,Dnmt3a,Slc9a3r1,Grb2,Serpina3n,Lgmn,Edn1,Pde1b,Ciita,Sdf2l1,Cdkn1a,Trem2,Aif1,Tnf,Npc1,Diap1,Anxa1,Rbp4,Mmp19,Baiap2,Cyp2e1,Il6,Casp4,Casp1,Rftn2,Igfbp5,Htr2b,Scly,Fcgr2b,Gsn,Grb14,Gatm,Il1b,Ptpn1,Eif6,Bche,Vcam1,Tlr2,Gucy1b3,Pdgfc,Txn1,Prkaa2,P2rx4,Itpr1,Cyfip1,Rgs10,F7,Sfrp1,Mmp2,Mmp3,Csk,Ptgs2,Myd88,Uggt1,Itpr3,Lyn…	Actr2,Ccl2,Itgb2,Col1a1,Tgfb1,Irf5,Aprt,Timp1,Cybb,Cyba,Cd40,Tnfaip3,Cpeb4,Sdc1,Dnmt3a,Slc9a3r1,Grb2,Serpina3n,Lgmn,Edn1,Pde1b,Ciita,Sdf2l1,Cdkn1a,Trem2,Aif1,Tnf,Npc1,Diaph1,Anxa1,Rbp4,Mmp19,Baiap2,Cyp2e1,Il6,Casp4,Casp1,Rftn2,Igfbp5,Htr2b,Scly,Fcgr2b,Gsn,Grb14,Gatm,Il1b,Ptpn1,Eif6,Bche,Vcam1,Tlr2,Gucy1b3,Pdgfc,Txn1,Prkaa2,P2rx4,Itpr1,Cyfip1,Rgs10,F7,Sfrp1,Mmp2,Mmp3,Csk,Ptgs2,Myd88,Uggt1,Itpr3,Ly…
GO:0043547	positive regulation of GTPase activity	65	355	4.47e-08	Ccl2,Ccl12,Ccl3,Ccl24,Vav1,Epha2,Ccl8,Cd40,Ccl6,Ccl4,Ccl9,Ccl7,Adap2,Sema4d,F2rl1,Arhgap31,Cxcl13,Rin1,Arhgap19,Htr2b,Rgs16,Rgs4,Itga6,Arhgdib,Rgs10,Cx3cl1,Nckap1l,Smap2,Prex1,Rasa4,Ntrk3,Stard8,Gmip,Arhgap30,Rin3,F2r,Asap2,Arhgdia,Wnt5a,Tbc1d22a,Epha1,Gpr65,Tbc1d2,Icam1,Dock2,Tbc1d9,Abr,Rhog,Arrb1,Arhgap11a,Pkp4,Ccl19,Arhgap17,Arap1,Sipa1l2,Ptk2b,Arhgap22,Ntf3,Rasgrp2,Arhgap25,Rasa3,Tbc1d14,Map4…	Ccl2,Ccl12,Ccl3,Ccl24,Vav1,Epha2,Ccl8,Cd40,Ccl6,Ccl4,Ccl9,Ccl7,Adap2,Sema4d,F2rl1,Arhgap31,Cxcl13,Rin1,Arhgap19,Htr2b,Rgs16,Rgs4,Itga6,Arhgdib,Rgs10,Cx3cl1,Nckap1l,Smap2,Prex1,Rasa4,Ntrk3,Stard8,Gmip,Arhgap30,Rin3,F2r,Asap2,Arhgdia,Wnt5a,Tbc1d22a,Epha1,Gpr65,Tbc1d2,Icam1,Dock2,Tbc1d9,Abr,Rhog,Arrb1,Arhgap11a,Pkp4,Ccl19,Arhgap17,Arap1,Sipa1l2,Ptk2b,Arhgap22,Ntf3,Rasgrp2,Arhgap25,Rasa3,Tbc1d14,Map4…
GO:1901564	organonitrogen compound metabolic process	440	4475	4.47e-08	Ccl12,Pdgfb,Acvr1b,Gm2a,Ccl3,Ern1,Srpk3,Pnck,Acp2,Spi1,Napsa,Tgfb1,Hck,Has1,Man1a,Plod3,Cd44,Stx1a,Hmox1,Mmp12,Ctsb,Elovl1,Adamts4,Epha2,Itih4,Aprt,B4galnt1,Saa3,Neu1,P4ha1,Psen2,Mertk,Ppp1cb,Slc25a13,Mmp13,Sash1,Ctsk,Ctss,Cd5l,Ncf1,Ctsz,Myh9,Tnip1,Nos2,Mmp8,Plod1,Nrbp2,Mknk1,Tnfaip3,Perp,Nudt4,Gnptab,Vsir,Txnrd1,Cpeb4,Upp1,Gdpd1,Cpd,Galc,Sptlc2,Prkch,Lgmn,Asb2,Vash1,Degs2,Ctsl,Cdk20,Hexb,Plk2,Sa…	Ccl12,Pdgfb,Acvr1b,Gm2a,Ccl3,Ern1,Srpk3,Pnck,Acp2,Spi1,Napsa,Tgfb1,Hck,Has1,Man1a,Plod3,Cd44,Stx1a,Hmox1,Mmp12,Ctsb,Elovl1,Adamts4,Epha2,Itih4,Aprt,B4galnt1,Saa3,Neu1,P4ha1,Psen2,Mertk,Ppp1cb,Slc25a13,Mmp13,Sash1,Ctsk,Ctss,Cd5l,Ncf1,Ctsz,Myh9,Tnip1,Nos2,Mmp8,Plod1,Nrbp2,Mknk1,Tnfaip3,Perp,Nudt4,Gnptab,Vsir,Txnrd1,Cpeb4,Upp1,Gdpd1,Cpd,Galc,Sptlc2,Prkch,Lgmn,Asb2,Vash1,Degs2,Ctsl,Cdk20,Hexb,Plk2,Sa…
GO:0045621	positive regulation of lymphocyte differentiation	33	112	4.65e-08	Tgfb1,Il7r,Cd83,Myb,Vsir,Runx1,Anxa1,Il6,Il1b,Lef1,Il4ra,Nckap1l,H2-DMa,Pnp,H2-Aa,Runx3,Rltpr,Rara,Rag1,Mmp14,Il1rl2,Cd74,Nlrp3,Sox4,Ccl19,Adam8,Lgals9,Nfkbiz,Syk,Zmiz1,Inpp5d,Ihh,Ccr2	Tgfb1,Il7r,Cd83,Myb,Vsir,Runx1,Anxa1,Il6,Il1b,Lef1,Il4ra,Nckap1l,H2-DMa,Pnp,H2-Aa,Runx3,Rltpr,Rara,Rag1,Mmp14,Il1rl2,Cd74,Nlrp3,Sox4,Ccl19,Adam8,Lgals9,Nfkbiz,Syk,Zmiz1,Inpp5d,Ihh,Ccr2
GO:0045766	positive regulation of angiogenesis	43	181	4.65e-08	Itgb2,Ccl24,Hmox1,Sash1,Cybb,Cd40,Plk2,Runx1,C3,Anxa1,Il1b,Il1a,Nras,F3,Ddah1,Hgf,Tnfrsf1a,Itgax,Cx3cl1,Ctsh,Ptgs2,Tie1,Zc3h12a,Thbs1,Fgf1,Grn,C3ar1,Cxcr3,Cxcr4,Cx3cr1,Wnt5a,Sema5a,Epha1,Chil1,Grem1,Nfe2l2,Hdac9,Ptk2b,Cysltr1,Lgals3,Stat3,C5ar1,Sphk1	Itgb2,Ccl24,Hmox1,Sash1,Cybb,Cd40,Plk2,Runx1,C3,Anxa1,Il1b,Il1a,Nras,F3,Ddah1,Hgf,Tnfrsf1a,Itgax,Cx3cl1,Ctsh,Ptgs2,Tie1,Zc3h12a,Thbs1,Fgf1,Grn,C3ar1,Cxcr3,Cxcr4,Cx3cr1,Wnt5a,Sema5a,Epha1,Chil1,Grem1,Nfe2l2,Hdac9,Ptk2b,Cysltr1,Lgals3,Stat3,C5ar1,Sphk1
GO:0002833	positive regulation of response to biotic stimulus	38	146	5.06e-08	Sh2d1a,Vav1,Mmp12,Mnda,Sash1,Lbp,Cyba,Dhx58,Havcr2,Ly86,Cd180,F2rl1,Irg1,Irf7,Tlr2,Cxcl1,Lamp1,Mmp2,Tlr4,Grn,Nod1,Nlrc4,Ifi205,Wnt5a,Tlr9,Cadm1,Plscr1,Cd74,Card9,H2-T23,Adam8,Lgals9,Scimp,Ifi204,Tlr8,Tmem173,Aim2,Sh2d1b2	Sh2d1a,Vav1,Mmp12,Mnda,Sash1,Lbp,Cyba,Dhx58,Havcr2,Ly86,Cd180,F2rl1,Acod1,Irf7,Tlr2,Cxcl1,Lamp1,Mmp2,Tlr4,Grn,Nod1,Nlrc4,Ifi205,Wnt5a,Tlr9,Cadm1,Plscr1,Cd74,Card9,H2-T23,Adam8,Lgals9,Scimp,Ifi204,Tlr8,Tmem173,Aim2,Sh2d1b1
GO:0052547	regulation of peptidase activity	75	443	5.1e-08	Serpinf1,Plaur,Bid,Cstb,Cd44,Itih4,Timp1,Serpinb6a,Perp,Vsir,Serpina3n,Lgmn,Ctla2b,Anxa8,Nkx3-1,Slc11a2,Xdh,C3,Tnf,Pmaip1,Il6,Casp1,Casp8,Bok,Gsn,Spint1,Lef1,F3,Hgf,Ctsc,Anxa2,Ctsh,Ptgs2,Lyn,Atp13a2,Serpina3g,Thbs1,Grn,Bst2,Fn1,Nod1,Igf1,Naip5,Nlrc4,F2r,Gpc3,Wdnml1,C4b,Rock1,Rag1,Bak1,Gpx1,Cd109,Arrb1,Mefv,Card9,Nlrp3,Rps6ka1,Ngf,Nlrp1b,Arrb2,Mkl1,Bcl2l11,Col4a3,Renbp,Naip6,Furin,Syk,Naip2,Tnfrsf…	Serpinf1,Plaur,Bid,Cstb,Cd44,Itih4,Timp1,Serpinb6a,Perp,Vsir,Serpina3n,Lgmn,Ctla2b,Anxa8,Nkx3-1,Slc11a2,Xdh,C3,Tnf,Pmaip1,Il6,Casp1,Casp8,Bok,Gsn,Spint1,Lef1,F3,Hgf,Ctsc,Anxa2,Ctsh,Ptgs2,Lyn,Atp13a2,Serpina3g,Thbs1,Grn,Bst2,Fn1,Nod1,Igf1,Naip5,Nlrc4,F2r,Gpc3,Wfdc21,C4b,Rock1,Rag1,Bak1,Gpx1,Cd109,Arrb1,Mefv,Card9,Nlrp3,Rps6ka1,Ngf,Nlrp1b,Arrb2,Mkl1,Bcl2l11,Col4a3,Renbp,Naip6,Furin,Syk,Naip2,Tnfrsf…
GO:0032732	positive regulation of interleukin-1 production	24	59	5.31e-08	Ccl3,Mnda,Havcr2,Tnf,Casp4,Casp1,Casp8,Tlr2,Tyrobp,Tlr4,Nod1,Naip5,Ifi205,Wnt5a,P2rx7,Nlrp3,Ccl19,Lgals9,Nlrp1b,Ifi204,Ccr5,Tlr8,Aim2,Panx1	Ccl3,Mnda,Havcr2,Tnf,Casp4,Casp1,Casp8,Tlr2,Tyrobp,Tlr4,Nod1,Naip5,Ifi205,Wnt5a,P2rx7,Nlrp3,Ccl19,Lgals9,Nlrp1b,Ifi204,Ccr5,Tlr8,Aim2,Panx1
GO:0006911	phagocytosis, engulfment	21	44	6.09e-08	Itgb2,Myh9,Trem2,Aif1,Msr1,Fcgr2b,Gsn,Fcgr1,Abca1,Mfge8,Thbs1,Itgam,Elmo1,Gulp1,Fcer1g,Rhog,Sirpa,Arhgap25,Treml4,Fcgr3,Bin2	Itgb2,Myh9,Trem2,Aif1,Msr1,Fcgr2b,Gsn,Fcgr1,Abca1,Mfge8,Thbs1,Itgam,Elmo1,Gulp1,Fcer1g,Rhog,Sirpa,Arhgap25,Treml4,Fcgr3,Bin2
GO:0051960	regulation of nervous system development	140	1071	6.18e-08	Actr2,Cdh4,Serpinf1,Tgfb1,Calr,Crabp2,Neu1,Xk,Plxnd1,Ctsz,Trpv2,Sfrp5,Ywhah,Prkch,Sema4d,Plk2,Thrb,Washc5,Hcls1,Tnfrsf21,Trem2,H2-K1,Tnf,Efhc2,Baiap2,Gli1,Nptx1,Il6,Rab17,Rab29,Abl2,Itga6,Ltk,Spint1,Il1b,Tlr2,Tnfrsf1b,Sema3c,Hgf,Sema3a,Smarcd3,Sema3d,Cd38,Cxcl5,P2rx4,Itpr1,Cyfip1,Ctsc,Xylt1,Itgax,Fgf13,Sfrp1,Cx3cl1,Trf,Bmpr1a,Camk1d,Prex1,Ntrk3,Lyn,Tnn,Mapk6,Egr2,Shtn1,Ptk7,Lrp1,Cobl,Grn,Atp1b2,M…	Actr2,Cdh4,Serpinf1,Tgfb1,Calr,Crabp2,Neu1,Xk,Plxnd1,Ctsz,Trpv2,Sfrp5,Ywhah,Prkch,Sema4d,Plk2,Thrb,E430025E21Rik,Hcls1,Tnfrsf21,Trem2,H2-K1,Tnf,Efhc2,Baiap2,Gli1,Nptx1,Il6,Rab17,Rab29,Abl2,Itga6,Ltk,Spint1,Il1b,Tlr2,Tnfrsf1b,Sema3c,Hgf,Sema3a,Smarcd3,Sema3d,Cd38,Cxcl5,P2rx4,Itpr1,Cyfip1,Ctsc,Xylt1,Itgax,Fgf13,Sfrp1,Cx3cl1,Trf,Bmpr1a,Camk1d,Prex1,Ntrk3,Lyn,Tnn,Mapk6,Egr2,Shtn1,Ptk7,Lrp1,Cobl,Grn,A…
GO:0051047	positive regulation of secretion	73	428	6.36e-08	Itgb2,Tgfb1,Cyp4f18,Stx1a,Mmp13,Cyba,Sdc1,Edn1,F2rl1,Nkx3-1,Runx1,Clec4n,Trem2,Abcg1,Tnf,Il33,Rbp4,Il6,Casp1,Htr2b,Il1b,Il1a,Tlr2,Sdcbp,Fgr,Cd38,Clec4e,Il4ra,Acsl4,Lamp1,Scamp5,Lepr,Atp13a2,Rab8b,Lrp1,Inhbb,Tlr4,Hcar2,Igf1,Cd14,Camk2n1,C2cd2l,Lep,Lif,Itgam,Ptafr,Cxcl12,Myom1,Frmd4a,Fcer1g,Dab2,Adam9,Cadm1,AF251705,Arrb1,P2rx7,Myh10,H2-T23,Sox4,Trpm2,Pex5l,Snx5,Spp1,Cacnb2,Syk,Lgals3,Clec5a,Prrt2,…	Itgb2,Tgfb1,Cyp4f18,Stx1a,Mmp13,Cyba,Sdc1,Edn1,F2rl1,Nkx3-1,Runx1,Clec4n,Trem2,Abcg1,Tnf,Il33,Rbp4,Il6,Casp1,Htr2b,Il1b,Il1a,Tlr2,Sdcbp,Fgr,Cd38,Clec4e,Il4ra,Acsl4,Lamp1,Scamp5,Lepr,Atp13a2,Rab8b,Lrp1,Inhbb,Tlr4,Hcar2,Igf1,Cd14,Camk2n1,C2cd2l,Lep,Lif,Itgam,Ptafr,Cxcl12,Myom1,Frmd4a,Fcer1g,Dab2,Adam9,Cadm1,Cd300c2,Arrb1,P2rx7,Myh10,H2-T23,Sox4,Trpm2,Pex5l,Snx5,Spp1,Cacnb2,Syk,Lgals3,Clec5a,Prrt2,S…
GO:0043254	regulation of protein-containing complex assembly	74	437	6.45e-08	Actr2,Sost,Tgfb1,Hck,Bid,Ccl24,Stx1a,Coro1b,Psen2,Grb2,Evl,Clu,Washc5,Hcls1,Cxcl13,Tnf,Pcsk5,Baiap2,Gsn,Tlr2,Abca1,Mtpn,Cyfip1,Was,Cotl1,Jam3,Mmp3,Nckap1l,Vps18,Prex1,Tlr4,Lamp2,Rltpr,Eps8,Lmod1,Vill,Tlr6,Rap1b,Fam49b,Cdc42ep3,Iqgap2,Arpc5,Bak1,Fes,Arpc1b,Icam1,Gda,Piezo1,Svip,Mefv,Thra,Arpc3,Fmn1,Kank4,Plek,Bcl2l11,Ptk2b,Ssh3,Tmsb10,Capg,Ahr,Cfl1,Syk,Sgk1,Lgals3,Arpc4,Fnip2,Lcp1,Dact1,Selp,Prrt2…	Actr2,Sost,Tgfb1,Hck,Bid,Ccl24,Stx1a,Coro1b,Psen2,Grb2,Evl,Clu,E430025E21Rik,Hcls1,Cxcl13,Tnf,Pcsk5,Baiap2,Gsn,Tlr2,Abca1,Mtpn,Cyfip1,Was,Cotl1,Jam3,Mmp3,Nckap1l,Vps18,Prex1,Tlr4,Lamp2,Rltpr,Eps8,Lmod1,Vill,Tlr6,Rap1b,Fam49b,Cdc42ep3,Iqgap2,Arpc5,Bak1,Fes,Arpc1b,Icam1,Gda,Piezo1,Svip,Mefv,Thra,Arpc3,Fmn1,Kank4,Plek,Bcl2l11,Ptk2b,Ssh3,Tmsb10,Capg,Ahr,Cfl1,Syk,Sgk1,Lgals3,Arpc4,Fnip2,Lcp1,Dact1,Sel…
GO:0050707	regulation of cytokine secretion	24	60	6.86e-08	Wisp1,Clec4n,Tnf,Il6,Casp1,Htr2b,Il1a,Tlr2,Fgr,Clec4e,Cx3cl1,Scamp5,Lyn,Lgr4,Cd14,Tlr9,Cadm1,AF251705,P2rx7,Hdac9,Syk,Clec5a,Srgn,Panx1	Wisp1,Clec4n,Tnf,Il6,Casp1,Htr2b,Il1a,Tlr2,Fgr,Clec4e,Cx3cl1,Scamp5,Lyn,Lgr4,Cd14,Tlr9,Cadm1,Cd300c2,P2rx7,Hdac9,Syk,Clec5a,Srgn,Panx1
GO:0046330	positive regulation of JNK cascade	37	142	7.95e-08	Ern1,Sash1,Ncf1,Mmp8,Edn1,F2rl1,Fgd2,Tnf,Map4k2,Fcgr2b,Rassf2,Il1b,Il1a,Ptpn1,Myd88,Trf,Gadd45a,Tlr4,Fzd4,Nod1,Tlr6,Wnt5a,Zeb2,Sh3rf2,Dab2,Tlr9,Zak,Card9,Mdfic,Ccl19,Ptk2b,Taok3,Il1rn,Syk,Tnik,Map4k4,Mturn	Ern1,Sash1,Ncf1,Mmp8,Edn1,F2rl1,Fgd2,Tnf,Map4k2,Fcgr2b,Rassf2,Il1b,Il1a,Ptpn1,Myd88,Trf,Gadd45a,Tlr4,Fzd4,Nod1,Tlr6,Wnt5a,Zeb2,Sh3rf2,Dab2,Tlr9,Zak,Card9,Mdfic,Ccl19,Ptk2b,Taok3,Il1rn,Syk,Tnik,Map4k4,Mturn
GO:0048002	antigen processing and presentation of peptide antigen	20	40	7.95e-08	Calr,Ctss,H2-K1,Slc11a1,Fcgr2b,Fcgr1,Ifi30,H2-DMa,H2-Ab1,March1,H2-Aa,H2-Eb1,Fcer1g,Cd74,B2m,H2-T23,H2-DMb1,Unc93b1,Fcgr3,H2-D1	Calr,Ctss,H2-K1,Slc11a1,Fcgr2b,Fcgr1,Ifi30,H2-DMa,H2-Ab1,March1,H2-Aa,H2-Eb1,Fcer1g,Cd74,B2m,H2-T23,H2-DMb1,Unc93b1,Fcgr3,H2-D1
GO:0048247	lymphocyte chemotaxis	20	40	7.95e-08	Ccl2,Ccl12,Ccl3,Ccl24,Ccl8,Cxcl16,Ccl6,Ccl4,Ccl9,Ccl7,Cxcl13,Cx3cl1,Hsd3b7,Cyp7b1,Ch25h,Cxcr3,Cxcl12,Ccl19,Adam8,Ccr2	Ccl2,Ccl12,Ccl3,Ccl24,Ccl8,Cxcl16,Ccl6,Ccl4,Ccl9,Ccl7,Cxcl13,Cx3cl1,Hsd3b7,Cyp7b1,Ch25h,Cxcr3,Cxcl12,Ccl19,Adam8,Ccr2
GO:0032731	positive regulation of interleukin-1 beta production	22	50	8.01e-08	Ccl3,Mnda,Tnf,Casp4,Casp1,Casp8,Tlr2,Tyrobp,Tlr4,Nod1,Naip5,Ifi205,Wnt5a,P2rx7,Nlrp3,Ccl19,Nlrp1b,Ifi204,Ccr5,Tlr8,Aim2,Panx1	Ccl3,Mnda,Tnf,Casp4,Casp1,Casp8,Tlr2,Tyrobp,Tlr4,Nod1,Naip5,Ifi205,Wnt5a,P2rx7,Nlrp3,Ccl19,Nlrp1b,Ifi204,Ccr5,Tlr8,Aim2,Panx1
GO:0050731	positive regulation of peptidyl-tyrosine phosphorylation	45	200	8.01e-08	Pdgfb,Tgfb1,Cd44,Crlf1,Ncf1,Cd40,Sema4d,Hcls1,Trem2,Tnf,Csf1r,Gfra1,Il6,Ehd4,Ptpn1,Il6ra,Fcgr1,Hgf,Tnfrsf1a,Parp14,Lyn,Tlr4,Igf1,Lep,Lif,Adam17,Tec,Osm,Icam1,Ptprz1,Cd74,Grem1,Cd80,Ngf,Arrb2,Ptk2b,Afap1l2,Clec7a,Ntf3,Tnk2,Btc,Syk,Erbb4,Sh2d1b2,Iqgap1	Pdgfb,Tgfb1,Cd44,Crlf1,Ncf1,Cd40,Sema4d,Hcls1,Trem2,Tnf,Csf1r,Gfra1,Il6,Ehd4,Ptpn1,Il6ra,Fcgr1,Hgf,Tnfrsf1a,Parp14,Lyn,Tlr4,Igf1,Lep,Lif,Adam17,Tec,Osm,Icam1,Ptprz1,Cd74,Grem1,Cd80,Ngf,Arrb2,Ptk2b,Afap1l2,Clec7a,Ntf3,Tnk2,Btc,Syk,Erbb4,Sh2d1b1,Iqgap1
GO:0051347	positive regulation of transferase activity	96	642	8.29e-08	Pdgfb,Ern1,Tgfb1,Epha2,Mertk,Sash1,Ncf1,Cd40,Pik3r5,Edn1,Clu,Ripk3,Cdkn1a,Fgd2,Tnf,Csf1r,Map4k2,Slc11a1,Htr2b,Ltk,Rassf2,Il1b,Ptpn1,Il6ra,Pdgfc,Fcgr1,Hgf,Fgr,Mst4,Fgf13,Csk,Trf,Nckap1l,Tie1,Ntrk3,Lyn,Gadd45a,Thbs1,Fgf1,Tlr4,Nek6,Fzd4,Axin2,C1qtnf2,Igf1,Tlr1,F2r,Tlr6,Vav2,Pik3cg,Cemip,Wnt5a,Lep,Adam17,Pde5a,Zeb2,Epha1,Madd,Dab2,Chil1,Adam9,Tlr9,Cd86,Zak,Ccnd1,Pkib,Cd74,Arrb1,Grem1,P2rx7,Mdfic,Stk1…	Pdgfb,Ern1,Tgfb1,Epha2,Mertk,Sash1,Ncf1,Cd40,Pik3r5,Edn1,Clu,Ripk3,Cdkn1a,Fgd2,Tnf,Csf1r,Map4k2,Slc11a1,Htr2b,Ltk,Rassf2,Il1b,Ptpn1,Il6ra,Pdgfc,Fcgr1,Hgf,Fgr,Stk26,Fgf13,Csk,Trf,Nckap1l,Tie1,Ntrk3,Lyn,Gadd45a,Thbs1,Fgf1,Tlr4,Nek6,Fzd4,Axin2,C1qtnf2,Igf1,Tlr1,F2r,Tlr6,Vav2,Pik3cg,Cemip,Wnt5a,Lep,Adam17,Pde5a,Zeb2,Epha1,Madd,Dab2,Chil1,Adam9,Tlr9,Cd86,Zak,Ccnd1,Pkib,Cd74,Arrb1,Grem1,P2rx7,Mdfic,Stk…
GO:0051480	regulation of cytosolic calcium ion concentration	65	362	8.46e-08	Cd52,Ccl3,Casq1,Mcoln2,Trpv2,Atp2b1,Gna13,Edn1,F2rl1,Cxcl13,Tmem178,Ccr1,Htr2b,Bok,Abl2,Capn3,Il1b,Cd38,Cxcl1,P2rx4,Itpr1,Cx3cl1,Cmklr1,Itpr3,Ptger2,Mcoln3,Lrp1,Npy1r,Plcl2,C3ar1,Gna15,Cxcr3,Cxcr4,P2ry6,Ric3,Jak3,Tpcn2,F2r,Pik3cg,Cemip,Cx3cr1,Slc8b1,Wnt5a,Gpr65,Cxcl2,Bak1,Plcg2,Cln3,Gpr157,P2rx7,Plcb2,Nos1,Ccl19,Trpm2,Ptk2b,Ccr5,Cacna1c,Cacnb2,Rasa3,Myo5a,Gpr35,Ccr9,Slc8a2,C5ar1,Ccr2	Cd52,Ccl3,Casq1,Mcoln2,Trpv2,Atp2b1,Gna13,Edn1,F2rl1,Cxcl13,Tmem178,Ccr1,Htr2b,Bok,Abl2,Capn3,Il1b,Cd38,Cxcl1,P2rx4,Itpr1,Cx3cl1,Cmklr1,Itpr3,Ptger2,Mcoln3,Lrp1,Npy1r,Plcl2,C3ar1,Gna15,Cxcr3,Cxcr4,P2ry6,Ric3,Jak3,Tpcn2,F2r,Pik3cg,Cemip,Cx3cr1,Slc8b1,Wnt5a,Gpr65,Cxcl2,Bak1,Plcg2,Cln3,Gpr157,P2rx7,Plcb2,Nos1,Ccl19,Trpm2,Ptk2b,Ccr5,Cacna1c,Cacnb2,Rasa3,Myo5a,Gpr35,Ccr9,Slc8a2,C5ar1,Ccr2
GO:0008219	cell death	123	906	8.8e-08	Acvr1b,Ern1,Acp2,Spi1,Tgfb1,Dnase2a,Bid,Hmox1,Epha2,Cd5l,Ncf1,Mknk1,Tnfaip3,Perp,Dram1,Dnmt3a,Ctsl,Thrb,Plau,Clu,Nkx3-1,Ripk3,Vdr,Cdkn1a,Rps6ka2,Tnfrsf21,Tnf,Pmaip1,Il33,Nptx1,Il6,Casp4,Casp1,Casp8,Bok,Gsn,Scn2a1,Capn3,Il1b,Il1a,Lef1,Trp53inp1,Tnfrsf1b,Sema3a,Tnfrsf9,P2rx4,Itpr1,Olr1,Tnfrsf1a,Dmpk,Ctsc,Tyrobp,Mst4,Btk,Lamp1,Ctsh,Myd88,Zc3h12a,Serpina3g,Pnp,Mcl1,Nek6,Axin2,Lcn2,Hcar2,Tnfrsf26,Nod1…	Acvr1b,Ern1,Acp2,Spi1,Tgfb1,Dnase2a,Bid,Hmox1,Epha2,Cd5l,Ncf1,Mknk1,Tnfaip3,Perp,Dram1,Dnmt3a,Ctsl,Thrb,Plau,Clu,Nkx3-1,Ripk3,Vdr,Cdkn1a,Rps6ka2,Tnfrsf21,Tnf,Pmaip1,Il33,Nptx1,Il6,Casp4,Casp1,Casp8,Bok,Gsn,Scn2a1,Capn3,Il1b,Il1a,Lef1,Trp53inp1,Tnfrsf1b,Sema3a,Tnfrsf9,P2rx4,Itpr1,Olr1,Tnfrsf1a,Dmpk,Ctsc,Tyrobp,Stk26,Btk,Lamp1,Ctsh,Myd88,Zc3h12a,Serpina3g,Pnp,Mcl1,Nek6,Axin2,Lcn2,Hcar2,Tnfrsf26,Nod…
GO:0051282	regulation of sequestering of calcium ion	36	136	9.03e-08	Ccl3,Tgfb1,Casq1,Mcoln2,Cyba,Diap1,Htr2b,Capn3,Itpr1,Cx3cl1,Itpr3,Mcoln3,Lyn,Slc25a23,Ank2,Ubash3b,Plcl2,Cxcr3,P2ry6,Tpcn2,F2r,Cemip,Slc8b1,Plcg2,P2rx7,Plcb2,Ccl19,Trpm2,Ngf,Ptk2b,Ccr5,Cacna1c,Dmd,Rasa3,Myo5a,Ptpn6	Ccl3,Tgfb1,Casq1,Mcoln2,Cyba,Diaph1,Htr2b,Capn3,Itpr1,Cx3cl1,Itpr3,Mcoln3,Lyn,Slc25a23,Ank2,Ubash3b,Plcl2,Cxcr3,P2ry6,Tpcn2,F2r,Cemip,Slc8b1,Plcg2,P2rx7,Plcb2,Ccl19,Trpm2,Ngf,Ptk2b,Ccr5,Cacna1c,Dmd,Rasa3,Myo5a,Ptpn6
GO:0052548	regulation of endopeptidase activity	71	415	9.25e-08	Serpinf1,Plaur,Bid,Cstb,Cd44,Itih4,Timp1,Serpinb6a,Perp,Vsir,Serpina3n,Lgmn,Ctla2b,Anxa8,Nkx3-1,Slc11a2,Xdh,C3,Tnf,Pmaip1,Il6,Casp1,Casp8,Bok,Gsn,Spint1,Lef1,F3,Hgf,Anxa2,Ctsh,Ptgs2,Lyn,Atp13a2,Serpina3g,Thbs1,Bst2,Nod1,Igf1,Naip5,Nlrc4,F2r,Wdnml1,C4b,Rock1,Rag1,Bak1,Gpx1,Cd109,Arrb1,Mefv,Card9,Nlrp3,Rps6ka1,Ngf,Nlrp1b,Arrb2,Mkl1,Bcl2l11,Col4a3,Renbp,Naip6,Furin,Syk,Naip2,Tnfrsf23,Aim2,Stat3,St18…	Serpinf1,Plaur,Bid,Cstb,Cd44,Itih4,Timp1,Serpinb6a,Perp,Vsir,Serpina3n,Lgmn,Ctla2b,Anxa8,Nkx3-1,Slc11a2,Xdh,C3,Tnf,Pmaip1,Il6,Casp1,Casp8,Bok,Gsn,Spint1,Lef1,F3,Hgf,Anxa2,Ctsh,Ptgs2,Lyn,Atp13a2,Serpina3g,Thbs1,Bst2,Nod1,Igf1,Naip5,Nlrc4,F2r,Wfdc21,C4b,Rock1,Rag1,Bak1,Gpx1,Cd109,Arrb1,Mefv,Card9,Nlrp3,Rps6ka1,Ngf,Nlrp1b,Arrb2,Mkl1,Bcl2l11,Col4a3,Renbp,Naip6,Furin,Syk,Naip2,Tnfrsf23,Aim2,Stat3,St18…
GO:0032880	regulation of protein localization	130	978	9.6e-08	Ccl2,Tgfb1,Wisp1,Epha2,Mmp13,Stac2,Cd40,Nos2,Cd22,Gpr137b,F2rl1,Nkx3-1,Hcls1,Clec4n,Trem2,Abcg1,Tnf,Pmaip1,Anxa1,Il33,Rbp4,Il6,Casp1,Htr2b,Rab29,Gsn,Il1b,Il1a,Pkia,Ptpn1,Gpsm2,Tlr2,Txn1,Prkaa2,Fgr,Cd38,Clec4e,Tnfrsf1a,Tyrobp,Acsl4,Sfrp1,Cx3cl1,Trim29,Csk,Ptgs2,Scamp5,Ldlrap1,Zc3h12a,Lepr,Lyn,Atp13a2,Edem2,Lrp1,Inhbb,Tlr4,Camk4,Gpc1,Lgr4,Dclk1,Ar,Hcar2,Igf1,Cd14,Rab11fip5,Camk2n1,F2r,Cemip,Arhgdia…	Ccl2,Tgfb1,Wisp1,Epha2,Mmp13,Stac2,Cd40,Nos2,Cd22,Gpr137b,F2rl1,Nkx3-1,Hcls1,Clec4n,Trem2,Abcg1,Tnf,Pmaip1,Anxa1,Il33,Rbp4,Il6,Casp1,Htr2b,Rab29,Gsn,Il1b,Il1a,Pkia,Ptpn1,Gpsm2,Tlr2,Txn1,Prkaa2,Fgr,Cd38,Clec4e,Tnfrsf1a,Tyrobp,Acsl4,Sfrp1,Cx3cl1,Trim29,Csk,Ptgs2,Scamp5,Ldlrap1,Zc3h12a,Lepr,Lyn,Atp13a2,Edem2,Lrp1,Inhbb,Tlr4,Camk4,Gpc1,Lgr4,Dclk1,Ar,Hcar2,Igf1,Cd14,Rab11fip5,Camk2n1,F2r,Cemip,Arhgdia…
GO:0010975	regulation of neuron projection development	92	607	9.91e-08	Actr2,Cdh4,Serpinf1,Crabp2,Neu1,Xk,Plxnd1,Ctsz,Trpv2,Ywhah,Sema4d,Plk2,Washc5,Hcls1,H2-K1,Efhc2,Baiap2,Il6,Rab17,Rab29,Abl2,Itga6,Ltk,Sema3c,Hgf,Sema3a,Sema3d,Cd38,Cxcl5,Itpr1,Cyfip1,Xylt1,Fgf13,Sfrp1,Cx3cl1,Camk1d,Prex1,Ntrk3,Lyn,Mapk6,Shtn1,Ptk7,Lrp1,Cobl,Grn,Atp1b2,Mylip,Fzd4,Plxnb2,Cxcr4,Fn1,Rap2a,Adam10,Wnt5a,Lif,Adam17,Sema5a,Zeb2,Cxcl12,Dab2,Fes,Fat3,Sema3g,Ptprz1,Scn1b,Plxnc1,B2m,Nfe2l2,P…	Actr2,Cdh4,Serpinf1,Crabp2,Neu1,Xk,Plxnd1,Ctsz,Trpv2,Ywhah,Sema4d,Plk2,E430025E21Rik,Hcls1,H2-K1,Efhc2,Baiap2,Il6,Rab17,Rab29,Abl2,Itga6,Ltk,Sema3c,Hgf,Sema3a,Sema3d,Cd38,Cxcl5,Itpr1,Cyfip1,Xylt1,Fgf13,Sfrp1,Cx3cl1,Camk1d,Prex1,Ntrk3,Lyn,Mapk6,Shtn1,Ptk7,Lrp1,Cobl,Grn,Atp1b2,Mylip,Fzd4,Plxnb2,Cxcr4,Fn1,Rap2a,Adam10,Wnt5a,Lif,Adam17,Sema5a,Zeb2,Cxcl12,Dab2,Fes,Fat3,Sema3g,Ptprz1,Scn1b,Plxnc1,B2m,N…
GO:0043269	regulation of ion transport	104	722	1.03e-07	Ccl2,Ccl12,Nalcn,Pdgfb,Ccl3,Tgfb1,Casq1,Cyp4f18,Abcb4,Tmem110,Clic1,Psen2,Cybb,Ctss,Stac2,Cyba,Trpv2,Ccl4,Ywhah,Atp2b1,Slc9a3r1,Edn1,Vdr,Mylk,Trem2,Tnf,Diap1,Ccr1,Rgs4,Scn2a1,Capn3,Il1b,Il1a,Kcnq4,Cxcl1,P2rx4,Itpr1,Dmpk,Acsl4,Cx3cl1,Ptgs2,Trf,Kcnj2,Lyn,Ank2,Ubash3b,Thbs1,Atp1b2,Kcnab1,Wfs1,Kcnk13,Cxcr3,Cxcr4,Osr1,P2ry6,Igf1,Jak3,Kcns3,Tpcn2,F2r,Pik3cg,Cemip,Slc8b1,Lep,Kcnip1,Ptafr,Hvcn1,Cxcl12,Ba…	Ccl2,Ccl12,Nalcn,Pdgfb,Ccl3,Tgfb1,Casq1,Cyp4f18,Abcb4,Tmem110,Clic1,Psen2,Cybb,Ctss,Stac2,Cyba,Trpv2,Ccl4,Ywhah,Atp2b1,Slc9a3r1,Edn1,Vdr,Mylk,Trem2,Tnf,Diaph1,Ccr1,Rgs4,Scn2a1,Capn3,Il1b,Il1a,Kcnq4,Cxcl1,P2rx4,Itpr1,Dmpk,Acsl4,Cx3cl1,Ptgs2,Trf,Kcnj2,Lyn,Ank2,Ubash3b,Thbs1,Atp1b2,Kcnab1,Wfs1,Kcnk13,Cxcr3,Cxcr4,Osr1,P2ry6,Igf1,Jak3,Kcns3,Tpcn2,F2r,Pik3cg,Cemip,Slc8b1,Lep,Kcnip1,Ptafr,Hvcn1,Cxcl12,B…
GO:0090087	regulation of peptide transport	99	674	1.03e-07	Ccl2,Tgfb1,Wisp1,Mmp13,Cd40,Nos2,Cd22,F2rl1,Hcls1,Clec4n,Trem2,Abcg1,Tnf,Pmaip1,Anxa1,Il33,Rbp4,Il6,Casp1,Htr2b,Rab29,Il1b,Il1a,Pkia,Ptpn1,Tlr2,Txn1,Fgr,Cd38,Clec4e,Tnfrsf1a,Acsl4,Sfrp1,Cx3cl1,Csk,Ptgs2,Scamp5,Zc3h12a,Lepr,Lyn,Atp13a2,Edem2,Rab8b,Lrp1,Inhbb,Tlr4,Camk4,Lgr4,Hcar2,Igf1,Cd14,Rab11fip5,Camk2n1,F2r,Cemip,Slc8b1,C2cd2l,Lep,Lif,Itgam,Nr1d1,Myom1,Frmd4a,Plk3,Madd,Adam9,Cln3,Tlr9,Cadm1,AF…	Ccl2,Tgfb1,Wisp1,Mmp13,Cd40,Nos2,Cd22,F2rl1,Hcls1,Clec4n,Trem2,Abcg1,Tnf,Pmaip1,Anxa1,Il33,Rbp4,Il6,Casp1,Htr2b,Rab29,Il1b,Il1a,Pkia,Ptpn1,Tlr2,Txn1,Fgr,Cd38,Clec4e,Tnfrsf1a,Acsl4,Sfrp1,Cx3cl1,Csk,Ptgs2,Scamp5,Zc3h12a,Lepr,Lyn,Atp13a2,Edem2,Rab8b,Lrp1,Inhbb,Tlr4,Camk4,Lgr4,Hcar2,Igf1,Cd14,Rab11fip5,Camk2n1,F2r,Cemip,Slc8b1,C2cd2l,Lep,Lif,Itgam,Nr1d1,Myom1,Frmd4a,Plk3,Madd,Adam9,Cln3,Tlr9,Cadm1,Cd…
GO:0002705	positive regulation of leukocyte mediated immunity	37	144	1.06e-07	Ccl2,Itgb2,Tgfb1,Sh2d1a,Vav1,Cd40,Tnfsf13,F2rl1,C3,H2-K1,Tnf,Il6,Il1b,Fcgr1,Fgr,Cxcl1,Tyrobp,Il4ra,Btk,Lamp1,Pnp,Fam49b,Itgam,Ptafr,Fcer1g,Cadm1,P2rx7,Nlrp3,B2m,H2-T23,Scimp,Clec7a,Syk,Sh2d1b2,Stxbp2,Fcgr3,H2-D1	Ccl2,Itgb2,Tgfb1,Sh2d1a,Vav1,Cd40,Tnfsf13,F2rl1,C3,H2-K1,Tnf,Il6,Il1b,Fcgr1,Fgr,Cxcl1,Tyrobp,Il4ra,Btk,Lamp1,Pnp,Fam49b,Itgam,Ptafr,Fcer1g,Cadm1,P2rx7,Nlrp3,B2m,H2-T23,Scimp,Clec7a,Syk,Sh2d1b1,Stxbp2,Fcgr3,H2-D1
GO:0051250	negative regulation of lymphocyte activation	38	151	1.06e-07	Tgfb1,Cd44,Tnfaip8l2,Mertk,Tnfaip3,Vsir,Havcr2,Runx1,Tnfrsf21,Anxa1,Fcgr2b,Fgr,Gpnmb,Tyrobp,Il4ra,Btk,Sfrp1,Fgl1,Zc3h12a,Lyn,Zc3h12d,H2-Ab1,H2-Aa,Runx3,Jak3,Pde5a,Cd86,Lst1,Cd74,Cd80,Cd300a,Lgals9,Cblb,Lgals3,Inpp5d,Ihh,Ptpn6,Cd276	Tgfb1,Cd44,Tnfaip8l2,Mertk,Tnfaip3,Vsir,Havcr2,Runx1,Tnfrsf21,Anxa1,Fcgr2b,Fgr,Gpnmb,Tyrobp,Il4ra,Btk,Sfrp1,Fgl1,Zc3h12a,Lyn,Zc3h12d,H2-Ab1,H2-Aa,Runx3,Jak3,Pde5a,Cd86,Lst1,Cd74,Cd80,Cd300a,Lgals9,Cblb,Lgals3,Inpp5d,Ihh,Ptpn6,Cd276
GO:0060341	regulation of cellular localization	140	1083	1.12e-07	Ccl2,Itgb2,Ccl3,Tgfb1,Casq1,Stx1a,Hmox1,Epha2,Mcoln2,Cyth1,Stac2,Cyba,Gpr137b,F2rl1,Hcls1,Trem2,Tnf,Diap1,Pmaip1,Il6,Htr2b,Rab29,Gsn,Capn3,Mylk2,Pkia,Ptpn1,Gpsm2,Txn1,Prkaa2,Fgr,P2rx4,Itpr1,Vamp1,Tnfrsf1a,Cyfip1,Tyrobp,Il4ra,Lamp1,Cx3cl1,Trim29,Anxa2,Csk,Ptgs2,Scamp5,Ldlrap1,Vps18,Zc3h12a,Lepr,Itpr3,Mcoln3,Lyn,Atp13a2,Slc25a23,Edem2,Ank2,Ubash3b,Lrp1,Camk4,Plcl2,Gpc1,Dclk1,Cxcr3,Ar,P2ry6,Rab11fip…	Ccl2,Itgb2,Ccl3,Tgfb1,Casq1,Stx1a,Hmox1,Epha2,Mcoln2,Cyth1,Stac2,Cyba,Gpr137b,F2rl1,Hcls1,Trem2,Tnf,Diaph1,Pmaip1,Il6,Htr2b,Rab29,Gsn,Capn3,Mylk2,Pkia,Ptpn1,Gpsm2,Txn1,Prkaa2,Fgr,P2rx4,Itpr1,Vamp1,Tnfrsf1a,Cyfip1,Tyrobp,Il4ra,Lamp1,Cx3cl1,Trim29,Anxa2,Csk,Ptgs2,Scamp5,Ldlrap1,Vps18,Zc3h12a,Lepr,Itpr3,Mcoln3,Lyn,Atp13a2,Slc25a23,Edem2,Ank2,Ubash3b,Lrp1,Camk4,Plcl2,Gpc1,Dclk1,Cxcr3,Ar,P2ry6,Rab11fi…
GO:0032677	regulation of interleukin-8 production	25	68	1.21e-07	Cd244,Lbp,F2rl1,Tnf,Anxa1,Il1b,Tlr2,Myd88,Tlr4,Ssc5d,Cd14,Tlr1,F2r,Tlr7,Tlr6,Wnt5a,Tlr9,Cd74,Arrb1,Afap1l2,Clec7a,Tlr8,Anxa4,Bcl3,Syk	Cd244,Lbp,F2rl1,Tnf,Anxa1,Il1b,Tlr2,Myd88,Tlr4,Ssc5d,Cd14,Tlr1,F2r,Tlr7,Tlr6,Wnt5a,Tlr9,Cd74,Arrb1,Afap1l2,Clec7a,Tlr8,Anxa4,Bcl3,Syk
GO:0110053	regulation of actin filament organization	53	266	1.21e-07	Actr2,Ccl24,Coro1b,Grb2,Evl,F2rl1,Washc5,Hcls1,Baiap2,Rgs4,Gsn,Tlr2,Mtpn,Cyfip1,Was,Cx3cl1,Cotl1,Nckap1l,Prex1,Sh3pxd2b,Rltpr,Eps8,Ppm1e,Lmod1,Vill,Fam49b,Cdc42ep3,Iqgap2,Sema5a,Actg1,Epha1,Lima1,Gpr65,Arpc5,Arpc1b,Icam1,Limch1,Dstn,Arpc3,Fmn1,Kank4,Cd47,Plek,Synpo2,Arap1,C9orf72,Ptk2b,Ssh3,Tmsb10,Capg,Cfl1,Arpc4,Actr3	Actr2,Ccl24,Coro1b,Grb2,Evl,F2rl1,E430025E21Rik,Hcls1,Baiap2,Rgs4,Gsn,Tlr2,Mtpn,Cyfip1,Was,Cx3cl1,Cotl1,Nckap1l,Prex1,Sh3pxd2b,Rltpr,Eps8,Ppm1e,Lmod1,Vill,Fam49b,Cdc42ep3,Iqgap2,Sema5a,Actg1,Epha1,Lima1,Gpr65,Arpc5,Arpc1b,Icam1,Limch1,Dstn,Arpc3,Fmn1,Kank4,Cd47,Plek,Synpo2,Arap1,3110043O21Rik,Ptk2b,Ssh3,Tmsb10,Capg,Cfl1,Arpc4,Actr3
GO:0006672	ceramide metabolic process	27	80	1.3e-07	Gm2a,Elovl1,B4galnt1,Neu1,Galc,Sptlc2,Degs2,Hexb,Samd8,Naga,Hexa,Cln8,Cers6,Acer3,Gla,Asah1,Pla2g15,Cerk,B4galt6,Ppap2c,P2rx7,St6galnac4,Psap,B4galt5,B3galt1,Sgpl1,Gba	Gm2a,Elovl1,B4galnt1,Neu1,Galc,Sptlc2,Degs2,Hexb,Samd8,Naga,Hexa,Cln8,Cers6,Acer3,Gla,Asah1,Pla2g15,Cerk,B4galt6,Plpp2,P2rx7,St6galnac4,Psap,B4galt5,B3galt1,Sgpl1,Gba
GO:0051223	regulation of protein transport	94	630	1.3e-07	Ccl2,Tgfb1,Wisp1,Mmp13,Cd40,Nos2,Cd22,F2rl1,Hcls1,Clec4n,Trem2,Abcg1,Tnf,Pmaip1,Anxa1,Il33,Rbp4,Il6,Casp1,Htr2b,Rab29,Il1b,Il1a,Pkia,Ptpn1,Tlr2,Txn1,Fgr,Cd38,Clec4e,Tnfrsf1a,Acsl4,Sfrp1,Cx3cl1,Csk,Ptgs2,Scamp5,Zc3h12a,Lepr,Lyn,Atp13a2,Edem2,Lrp1,Inhbb,Tlr4,Camk4,Lgr4,Hcar2,Igf1,Cd14,Rab11fip5,Camk2n1,F2r,Cemip,Slc8b1,C2cd2l,Lep,Itgam,Nr1d1,Myom1,Frmd4a,Plk3,Madd,Adam9,Cln3,Tlr9,Cadm1,AF251705,Arr…	Ccl2,Tgfb1,Wisp1,Mmp13,Cd40,Nos2,Cd22,F2rl1,Hcls1,Clec4n,Trem2,Abcg1,Tnf,Pmaip1,Anxa1,Il33,Rbp4,Il6,Casp1,Htr2b,Rab29,Il1b,Il1a,Pkia,Ptpn1,Tlr2,Txn1,Fgr,Cd38,Clec4e,Tnfrsf1a,Acsl4,Sfrp1,Cx3cl1,Csk,Ptgs2,Scamp5,Zc3h12a,Lepr,Lyn,Atp13a2,Edem2,Lrp1,Inhbb,Tlr4,Camk4,Lgr4,Hcar2,Igf1,Cd14,Rab11fip5,Camk2n1,F2r,Cemip,Slc8b1,C2cd2l,Lep,Itgam,Nr1d1,Myom1,Frmd4a,Plk3,Madd,Adam9,Cln3,Tlr9,Cadm1,Cd300c2,Arrb…
GO:0010243	response to organonitrogen compound	129	975	1.39e-07	Actr2,Ccl2,Itgb2,Col1a1,Tgfb1,Irf5,Aprt,Timp1,Cybb,Cyba,Cd40,Tnfaip3,Cpeb4,Sdc1,Dnmt3a,Slc9a3r1,Grb2,Serpina3n,Lgmn,Edn1,Pde1b,Sdf2l1,Cdkn1a,Trem2,Aif1,Tnf,Npc1,Diap1,Anxa1,Rbp4,Mmp19,Baiap2,Cyp2e1,Il6,Casp4,Casp1,Igfbp5,Htr2b,Scly,Fcgr2b,Gsn,Grb14,Gatm,Il1b,Ptpn1,Eif6,Bche,Vcam1,Tlr2,Pdgfc,Prkaa2,P2rx4,Itpr1,Cyfip1,Rgs10,F7,Sfrp1,Mmp2,Mmp3,Csk,Ptgs2,Myd88,Uggt1,Itpr3,Lyn,Egr2,Edem2,Serpina3g,Rab…	Actr2,Ccl2,Itgb2,Col1a1,Tgfb1,Irf5,Aprt,Timp1,Cybb,Cyba,Cd40,Tnfaip3,Cpeb4,Sdc1,Dnmt3a,Slc9a3r1,Grb2,Serpina3n,Lgmn,Edn1,Pde1b,Sdf2l1,Cdkn1a,Trem2,Aif1,Tnf,Npc1,Diaph1,Anxa1,Rbp4,Mmp19,Baiap2,Cyp2e1,Il6,Casp4,Casp1,Igfbp5,Htr2b,Scly,Fcgr2b,Gsn,Grb14,Gatm,Il1b,Ptpn1,Eif6,Bche,Vcam1,Tlr2,Pdgfc,Prkaa2,P2rx4,Itpr1,Cyfip1,Rgs10,F7,Sfrp1,Mmp2,Mmp3,Csk,Ptgs2,Myd88,Uggt1,Itpr3,Lyn,Egr2,Edem2,Serpina3g,Ra…
GO:0032722	positive regulation of chemokine production	24	63	1.41e-07	Mcoln2,Lbp,Havcr2,Aif1,Tnf,Csf1r,Il33,Il6,Il1b,Il6ra,Tlr2,Il4ra,Myd88,Lrp1,Tlr4,Tlr7,Wnt5a,Ticam2,Adam17,Tlr9,Cd74,Lgals9,Syk,Cd84	Mcoln2,Lbp,Havcr2,Aif1,Tnf,Csf1r,Il33,Il6,Il1b,Il6ra,Tlr2,Il4ra,Myd88,Lrp1,Tlr4,Tlr7,Wnt5a,Ticam2,Adam17,Tlr9,Cd74,Lgals9,Syk,Cd84
GO:0001910	regulation of leukocyte mediated cytotoxicity	25	69	1.52e-07	Ccl2,Il7r,Sh2d1a,Vav1,Havcr2,F2rl1,Ripk3,H2-K1,Cxcl5,Cxcl1,Clec2d,Tyrobp,Lamp1,Pnp,Fam49b,Lep,Itgam,Cadm1,P2rx7,B2m,H2-T23,Lgals9,Arrb2,Sh2d1b2,H2-D1	Ccl2,Il7r,Sh2d1a,Vav1,Havcr2,F2rl1,Ripk3,H2-K1,Cxcl5,Cxcl1,Clec2d,Tyrobp,Lamp1,Pnp,Fam49b,Lep,Itgam,Cadm1,P2rx7,B2m,H2-T23,Lgals9,Arrb2,Sh2d1b1,H2-D1
GO:0045619	regulation of lymphocyte differentiation	42	183	1.59e-07	Tgfb1,Il7r,Cd44,Cd83,Myb,Vsir,Ctla2a,Runx1,Anxa1,Il6,Il1b,Lef1,Il4ra,Sfrp1,Nckap1l,H2-DMa,Zc3h12a,Pnp,H2-Aa,Runx3,Rltpr,Jak3,Slamf8,Rara,Rag1,Tlr9,Mmp14,Il1rl2,Cd74,Nlrp3,Sox4,Ccl19,Adam8,Lgals9,Nfam1,Nfkbiz,Syk,Zmiz1,Inpp5d,Ihh,Ptpn6,Ccr2	Tgfb1,Il7r,Cd44,Cd83,Myb,Vsir,Ctla2a,Runx1,Anxa1,Il6,Il1b,Lef1,Il4ra,Sfrp1,Nckap1l,H2-DMa,Zc3h12a,Pnp,H2-Aa,Runx3,Rltpr,Jak3,Slamf8,Rara,Rag1,Tlr9,Mmp14,Il1rl2,Cd74,Nlrp3,Sox4,Ccl19,Adam8,Lgals9,Nfam1,Nfkbiz,Syk,Zmiz1,Inpp5d,Ihh,Ptpn6,Ccr2
GO:0051338	regulation of transferase activity	126	948	1.67e-07	Pdgfb,Ern1,Tgfb1,Epha2,Psen2,Mertk,Sash1,Ncf1,Cd40,Nos2,Sfrp5,Tnfaip3,Slc9a3r1,Pik3r5,Edn1,Clu,Ripk3,Cdkn1a,Fgd2,Tnf,Csf1r,Map4k2,Hhex,Il6,Slc11a1,Htr2b,Ltk,Rassf2,Il1b,Pkia,Ptpn1,Il6ra,Pdgfc,Fcgr1,Hgf,Fgr,Nr2f2,Mst4,Fgf13,Sfrp1,Csk,Trf,Nckap1l,Tie1,Ntrk3,Lyn,Rap2b,Ubash3b,Gadd45a,Thbs1,Fgf1,Tlr4,Nek6,Fzd4,Axin2,C1qtnf2,Igf1,Socs3,Camk2n1,Tlr1,Ppm1e,F2r,Tlr6,Vav2,Pik3cg,Cemip,Wnt5a,Lep,Slamf8,Ada…	Pdgfb,Ern1,Tgfb1,Epha2,Psen2,Mertk,Sash1,Ncf1,Cd40,Nos2,Sfrp5,Tnfaip3,Slc9a3r1,Pik3r5,Edn1,Clu,Ripk3,Cdkn1a,Fgd2,Tnf,Csf1r,Map4k2,Hhex,Il6,Slc11a1,Htr2b,Ltk,Rassf2,Il1b,Pkia,Ptpn1,Il6ra,Pdgfc,Fcgr1,Hgf,Fgr,Nr2f2,Stk26,Fgf13,Sfrp1,Csk,Trf,Nckap1l,Tie1,Ntrk3,Lyn,Rap2b,Ubash3b,Gadd45a,Thbs1,Fgf1,Tlr4,Nek6,Fzd4,Axin2,C1qtnf2,Igf1,Socs3,Camk2n1,Tlr1,Ppm1e,F2r,Tlr6,Vav2,Pik3cg,Cemip,Wnt5a,Lep,Slamf8,Ad…
GO:0051051	negative regulation of transport	81	513	1.76e-07	Tgfb1,Cyp4f18,Hmox1,Cd22,Slc9a3r1,Edn1,Mpv17l,Tnf,Anxa1,Il33,Il6,Bok,Fcgr2b,Rgs4,Il1b,Pkia,Fabp5,Tlr2,Sdcbp,Txn1,Tnfrsf1b,Tnfrsf1a,Cyfip1,Acsl4,Sfrp1,Cx3cl1,Csk,Ptgs2,Scamp5,Thbs1,Inhbb,Npy1r,Lgr4,Kcnab1,Bst2,Osr1,Rab11fip5,Slc35f6,F2r,Rap1b,Lep,Lif,Osm,Frmd4a,Cttnbp2nl,Madd,Tlr9,Icam1,Abr,Cd74,Svip,Mdfic,Rhbdf2,Sirpa,Ddi2,Nos1,Cd47,Cd300lf,Cd300a,Anpep,Lgals9,Apoc1,Hdac9,Ptk2b,Nr1h3,Il1rn,Ahr,Lg…	Tgfb1,Cyp4f18,Hmox1,Cd22,Slc9a3r1,Edn1,Mpv17l,Tnf,Anxa1,Il33,Il6,Bok,Fcgr2b,Rgs4,Il1b,Pkia,Fabp5,Tlr2,Sdcbp,Txn1,Tnfrsf1b,Tnfrsf1a,Cyfip1,Acsl4,Sfrp1,Cx3cl1,Csk,Ptgs2,Scamp5,Thbs1,Inhbb,Npy1r,Lgr4,Kcnab1,Bst2,Osr1,Rab11fip5,Slc35f6,F2r,Rap1b,Lep,Lif,Osm,Frmd4a,Cttnbp2nl,Madd,Tlr9,Icam1,Abr,Cd74,Svip,Mdfic,Rhbdf2,Sirpa,Ddi2,Nos1,Cd47,Cd300lf,Cd300a,Anpep,Lgals9,Apoc1,Hdac9,Ptk2b,Nr1h3,Il1rn,Ahr,Lg…
GO:0009612	response to mechanical stimulus	47	222	1.78e-07	Ccl2,Sost,Col1a1,Tgfb1,Cyba,Cd40,Edn1,Tnf,Il6,Abl2,Il1b,Foxp2,Mtpn,Tnfrsf1a,Mmp2,Ptgs2,Kcnj2,Scx,Gadd45a,Thbs1,Tlr4,Igfbp2,Cxcr4,Abhd12,Itga2,Igf1,Tlr7,Arhgdia,Junb,Cxcl12,Bak1,Chil1,Whrn,Col3a1,Mmp14,Piezo1,P2rx7,Nos1,Tnc,Hpn,Ptk2b,Tlr8,Dmd,Ihh,Tifab,Gfi1,Mag	Ccl2,Sost,Col1a1,Tgfb1,Cyba,Cd40,Edn1,Tnf,Il6,Abl2,Il1b,Foxp2,Mtpn,Tnfrsf1a,Mmp2,Ptgs2,Kcnj2,Scx,Gadd45a,Thbs1,Tlr4,Igfbp2,Cxcr4,Abhd12,Itga2,Igf1,Tlr7,Arhgdia,Junb,Cxcl12,Bak1,Chil1,Whrn,Col3a1,Mmp14,Piezo1,P2rx7,Nos1,Tnc,Hpn,Ptk2b,Tlr8,Dmd,Ihh,Tifab,Gfi1,Mag
GO:0030217	T cell differentiation	39	162	1.83e-07	Tgfb1,Il7r,Vav1,Ripk3,Anxa1,Il6,Abl2,Lef1,Tnfsf8,Lfng,Clec4e,Clec4d,H2-DMa,Prex1,Lepr,Rag2,Batf,Themis,Lep,Adam17,Cd8a,Ly9,Rag1,Fcer1g,Dock2,Cd74,Mafb,B2m,Dll4,Sox4,Psap,Runx2,Bcl3,Syk,Satb1,Stat3,Cdk6,Ccr9,Gba	Tgfb1,Il7r,Vav1,Ripk3,Anxa1,Il6,Abl2,Lef1,Tnfsf8,Lfng,Clec4e,Clec4d,H2-DMa,Prex1,Lepr,Rag2,Batf,Themis,Lep,Adam17,Cd8a,Ly9,Rag1,Fcer1g,Dock2,Cd74,Mafb,B2m,Dll4,Sox4,Psap,Runx2,Bcl3,Syk,Satb1,Stat3,Cdk6,Ccr9,Gba
GO:0050777	negative regulation of immune response	38	155	1.88e-07	Tgfb1,Il7r,Hmox1,Mmp12,Dhx58,Tnfaip3,Vsir,Havcr2,Irg1,Tnf,Anxa1,Il33,Ccr1,Fcgr2b,Clec2d,Il4ra,Zc3h12a,Parp14,Grn,Cd59a,Bst2,Samhd1,Jak3,Slamf8,Gpx1,Col3a1,Abr,H2-T23,Cd300a,Adar,Lgals9,Arrb2,Lgals3,Cd84,Sh2d1b2,Inpp5d,Ptpn6,Ccr2	Tgfb1,Il7r,Hmox1,Mmp12,Dhx58,Tnfaip3,Vsir,Havcr2,Acod1,Tnf,Anxa1,Il33,Ccr1,Fcgr2b,Clec2d,Il4ra,Zc3h12a,Parp14,Grn,Cd59a,Bst2,Samhd1,Jak3,Slamf8,Gpx1,Col3a1,Abr,H2-T23,Cd300a,Adar,Lgals9,Arrb2,Lgals3,Cd84,Sh2d1b1,Inpp5d,Ptpn6,Ccr2
GO:0045862	positive regulation of proteolysis	64	363	1.98e-07	Bid,Psen2,Myh9,Tnip1,Perp,Vsir,Lgmn,Plk2,Clu,Nkx3-1,Slc11a2,Trem2,Xdh,Tnf,Pmaip1,Il33,Casp1,Casp8,Bok,Gsn,Capn3,Il1b,F3,Tnfrsf1b,Rnf19b,Ctsc,Ctsh,Zc3h12a,Lyn,Edem2,Grn,Fn1,Nod1,Nlrc4,F2r,Rnf180,Sh3rf2,Plk3,Bak1,Zfand2a,Dab2,Adam9,Mmp14,Arrb1,Mefv,Card9,Nlrp3,Adam8,Ngf,Hpn,Nlrp1b,Prickle1,Bcl2l11,Ptk2b,Col4a3,Cfl1,Syk,Tnfrsf23,Aim2,Stat3,St18,Ctsd,Gba,Apoe	Bid,Psen2,Myh9,Tnip1,Perp,Vsir,Lgmn,Plk2,Clu,Nkx3-1,Slc11a2,Trem2,Xdh,Tnf,Pmaip1,Il33,Casp1,Casp8,Bok,Gsn,Capn3,Il1b,F3,Tnfrsf1b,Rnf19b,Ctsc,Ctsh,Zc3h12a,Lyn,Edem2,Grn,Fn1,Nod1,Nlrc4,F2r,Rnf180,Sh3rf2,Plk3,Bak1,Zfand2a,Dab2,Adam9,Mmp14,Arrb1,Mefv,Card9,Nlrp3,Adam8,Ngf,Hpn,Nlrp1b,Prickle1,Bcl2l11,Ptk2b,Col4a3,Cfl1,Syk,Tnfrsf23,Aim2,Stat3,St18,Ctsd,Gba,Apoe
GO:0071902	positive regulation of protein serine/threonine kinase activity	59	321	2.1e-07	Pdgfb,Ern1,Tgfb1,Sash1,Cd40,Pik3r5,Edn1,Fgd2,Tnf,Csf1r,Map4k2,Htr2b,Il1b,Ptpn1,Pdgfc,Hgf,Csk,Trf,Ntrk3,Gadd45a,Thbs1,Fgf1,Tlr4,Fzd4,C1qtnf2,Igf1,F2r,Tlr6,Pik3cg,Cemip,Wnt5a,Adam17,Pde5a,Zeb2,Madd,Dab2,Adam9,Tlr9,Zak,Ccnd1,Cd74,Arrb1,P2rx7,Mdfic,Ccl19,Adam8,Lgals9,Ptk2b,Taok3,Ntf3,Il1rn,Syk,Erp29,Tnik,Iqgap1,Pdgfd,Slc8a2,Shc2,Mef2c	Pdgfb,Ern1,Tgfb1,Sash1,Cd40,Pik3r5,Edn1,Fgd2,Tnf,Csf1r,Map4k2,Htr2b,Il1b,Ptpn1,Pdgfc,Hgf,Csk,Trf,Ntrk3,Gadd45a,Thbs1,Fgf1,Tlr4,Fzd4,C1qtnf2,Igf1,F2r,Tlr6,Pik3cg,Cemip,Wnt5a,Adam17,Pde5a,Zeb2,Madd,Dab2,Adam9,Tlr9,Zak,Ccnd1,Cd74,Arrb1,P2rx7,Mdfic,Ccl19,Adam8,Lgals9,Ptk2b,Taok3,Ntf3,Il1rn,Syk,Erp29,Tnik,Iqgap1,Pdgfd,Slc8a2,Shc2,Mef2c
GO:0002764	immune response-regulating signaling pathway	38	156	2.16e-07	Myo1g,Psen2,Cd40,Tnfrsf21,Fcgr2b,Nras,Tlr2,Fcgr1,Cd38,Clec4e,Clec4d,Ctsh,Nckap1l,Cmklr1,Themis2,Zc3h12a,Lyn,Tlr4,Rftn1,Lat2,C3ar1,Rltpr,Themis,Tec,Nfatc2,Fcgr4,Fcer1g,Plcg2,Fyb,Nfam1,Nfkbiz,Cblb,Syk,Ptpn6,Cd276,C5ar1,Fcgr3,Mef2c	Myo1g,Psen2,Cd40,Tnfrsf21,Fcgr2b,Nras,Tlr2,Fcgr1,Cd38,Clec4e,Clec4d,Ctsh,Nckap1l,Cmklr1,Themis2,Zc3h12a,Lyn,Tlr4,Rftn1,Lat2,C3ar1,Rltpr,Themis,Tec,Nfatc2,Fcgr4,Fcer1g,Plcg2,Fyb,Nfam1,Nfkbiz,Cblb,Syk,Ptpn6,Cd276,C5ar1,Fcgr3,Mef2c
GO:0055085	transmembrane transport	142	1117	2.16e-07	Nalcn,Slc7a7,Ccl3,Abcb4,Atp6v1b2,Clic1,Mcoln2,Atp6v0d1,Slc25a13,Cybb,Trpv2,Atp6v1e1,Atp2b1,Abca8b,Slc9a3r1,Abcc3,Slc25a30,Slc7a8,Atp6v1c1,Slc38a4,Slc11a2,Slc22a1,Abcg1,Atp6v0c,Slc6a7,Slc15a3,Slc25a45,Rbp4,Slc11a1,Htr2b,Cln8,Tmem206,Scn2a1,Mfsd1,Tmem144,Ccdc109b,Atp6v0d2,Abca1,Pdpn,Kcnq4,Slc15a4,P2rx4,Slc6a6,Itpr1,Rtn2,Slc6a8,Anxa2,Slco2a1,Clcn7,Mfsd12,Slc41a2,Slc38a7,Kcnj2,Ttyh3,Ttyh2,Itpr3,Mcoln…	Nalcn,Slc7a7,Ccl3,Abcb4,Atp6v1b2,Clic1,Mcoln2,Atp6v0d1,Slc25a13,Cybb,Trpv2,Atp6v1e1,Atp2b1,Abca8b,Slc9a3r1,Abcc3,Slc25a30,Slc7a8,Atp6v1c1,Slc38a4,Slc11a2,Slc22a1,Abcg1,Atp6v0c,Slc6a7,Slc15a3,Slc25a45,Rbp4,Slc11a1,Htr2b,Cln8,Tmem206,Scn2a1,Mfsd1,Tmem144,Ccdc109b,Atp6v0d2,Abca1,Pdpn,Kcnq4,Slc15a4,P2rx4,Slc6a6,Itpr1,Rtn2,Slc6a8,Anxa2,Slco2a1,Clcn7,Mfsd12,Slc41a2,Slc38a7,Kcnj2,Ttyh3,Ttyh2,Itpr3,Mcoln…
GO:0002886	regulation of myeloid leukocyte mediated immunity	24	65	2.25e-07	Itgb2,Hmox1,F2rl1,C3,Fcgr1,Fgr,Cxcl5,Cxcl1,Tyrobp,Il4ra,Btk,Lyn,Itgam,Ptafr,Fcer1g,Fes,Abr,H2-T23,Cd300a,Syk,Cd84,Stxbp2,Fcgr3,Ccr2	Itgb2,Hmox1,F2rl1,C3,Fcgr1,Fgr,Cxcl5,Cxcl1,Tyrobp,Il4ra,Btk,Lyn,Itgam,Ptafr,Fcer1g,Fes,Abr,H2-T23,Cd300a,Syk,Cd84,Stxbp2,Fcgr3,Ccr2
GO:0046328	regulation of JNK cascade	42	186	2.34e-07	Ern1,Sash1,Ncf1,Mmp8,Sfrp5,Edn1,F2rl1,Fgd2,Tnf,Map4k2,Fcgr2b,Rassf2,Il1b,Il1a,Ptpn1,Sfrp1,Myd88,Trf,Gadd45a,Tlr4,Fzd4,Nod1,Rap2a,Tlr6,Wnt5a,Zeb2,Sh3rf2,Dab2,Tlr9,Zak,Card9,Mdfic,Sirpa,Ccl19,Ptk2b,Taok3,Il1rn,Syk,Dact1,Tnik,Map4k4,Mturn	Ern1,Sash1,Ncf1,Mmp8,Sfrp5,Edn1,F2rl1,Fgd2,Tnf,Map4k2,Fcgr2b,Rassf2,Il1b,Il1a,Ptpn1,Sfrp1,Myd88,Trf,Gadd45a,Tlr4,Fzd4,Nod1,Rap2a,Tlr6,Wnt5a,Zeb2,Sh3rf2,Dab2,Tlr9,Zak,Card9,Mdfic,Sirpa,Ccl19,Ptk2b,Taok3,Il1rn,Syk,Dact1,Tnik,Map4k4,Mturn
GO:0070098	chemokine-mediated signaling pathway	25	71	2.37e-07	Ccl2,Ccl12,Ccl3,Ccl24,Ccl8,Ccl6,Ccl4,Ccl9,Ccl7,Cxcl13,Ccr1,Cxcl5,Cxcl1,Cx3cl1,Cxcr3,Cxcr4,Cx3cr1,Cxcl12,Cxcl2,Ccl19,Ptk2b,Ccr5,Gpr35,Ccr9,Ccr2	Ccl2,Ccl12,Ccl3,Ccl24,Ccl8,Ccl6,Ccl4,Ccl9,Ccl7,Cxcl13,Ccr1,Cxcl5,Cxcl1,Cx3cl1,Cxcr3,Cxcr4,Cx3cr1,Cxcl12,Cxcl2,Ccl19,Ptk2b,Ccr5,Gpr35,Ccr9,Ccr2
GO:0002706	regulation of lymphocyte mediated immunity	37	150	2.55e-07	Tgfb1,Il7r,Sh2d1a,Vav1,Cd40,Tnfsf13,Vsir,Havcr2,Ripk3,C3,H2-K1,Tnf,Il6,Fcgr2b,Il1b,Fcgr1,Tnfrsf1b,Clec2d,Was,Btk,Lamp1,Pnp,Fam49b,Lep,Fcer1g,Cadm1,P2rx7,Nlrp3,B2m,H2-T23,Lgals9,Arrb2,Sh2d1b2,Ptpn6,Fcgr3,Ccr2,H2-D1	Tgfb1,Il7r,Sh2d1a,Vav1,Cd40,Tnfsf13,Vsir,Havcr2,Ripk3,C3,H2-K1,Tnf,Il6,Fcgr2b,Il1b,Fcgr1,Tnfrsf1b,Clec2d,Was,Btk,Lamp1,Pnp,Fam49b,Lep,Fcer1g,Cadm1,P2rx7,Nlrp3,B2m,H2-T23,Lgals9,Arrb2,Sh2d1b1,Ptpn6,Fcgr3,Ccr2,H2-D1
GO:0016310	phosphorylation	136	1059	2.63e-07	Ccl12,Pdgfb,Acvr1b,Ccl3,Ern1,Srpk3,Pnck,Tgfb1,Hck,Bid,Epha2,Pip4k2a,Saa3,Mertk,Nrbp2,Mknk1,Gnptab,Prkch,Cdk20,Plk2,Ripk3,Ciita,Mylk,Cdkn1a,Rps6ka2,Tnf,Csf1r,Pip5k1b,Map4k2,Dgka,Slc11a1,Htr2b,Cdk18,Abl2,Ltk,Rassf2,Il1b,Mylk2,Ptpn1,Smad9,Npr1,Tlr2,Bmpr1b,Gne,Prkaa2,Fgr,Clec1b,Dmpk,Mst4,Fgf13,Btk,Csk,Ctsh,Pik3cb,Myd88,Trf,Mapkapk3,Plvap,Bmpr1a,Camk1d,Tie1,Dgkb,Ntrk3,Cerk,Pdxk,Lyn,Atp13a2,Mapk6,Ttc7,…	Ccl12,Pdgfb,Acvr1b,Ccl3,Ern1,Srpk3,Pnck,Tgfb1,Hck,Bid,Epha2,Pip4k2a,Saa3,Mertk,Nrbp2,Mknk1,Gnptab,Prkch,Cdk20,Plk2,Ripk3,Ciita,Mylk,Cdkn1a,Rps6ka2,Tnf,Csf1r,Pip5k1b,Map4k2,Dgka,Slc11a1,Htr2b,Cdk18,Abl2,Ltk,Rassf2,Il1b,Mylk2,Ptpn1,Smad9,Npr1,Tlr2,Bmpr1b,Gne,Prkaa2,Fgr,Clec1b,Dmpk,Stk26,Fgf13,Btk,Csk,Ctsh,Pik3cb,Myd88,Trf,Mapkapk3,Plvap,Bmpr1a,Camk1d,Tie1,Dgkb,Ntrk3,Cerk,Pdxk,Lyn,Atp13a2,Mapk6,Ttc7…
GO:0044087	regulation of cellular component biogenesis	128	978	2.76e-07	Actr2,Sost,Tgfb1,Hck,Bid,Ccl24,Stx1a,Epha2,Pip4k2a,Coro1b,Psen2,Sdc1,Grb2,Prkch,Evl,Edn1,Sema4d,F2rl1,Plk2,Samd8,Clu,Washc5,Cep97,Hcls1,Cxcl13,Tnf,Pcsk5,Baiap2,Nptx1,Rab17,Gsn,Il1b,Chmp4c,Gpsm2,Tlr2,Sdcbp,Abca1,Prkaa2,Mtpn,Cyfip1,Was,Cx3cl1,Cotl1,Jam3,Mmp3,Nckap1l,Vps18,Prex1,Ntrk3,Atp13a2,Fam110c,Lrp1,Sh3pxd2b,Cobl,Tlr4,Plekhm1,Lamp2,Rltpr,Eps8,Ppm1e,Lmod1,Vill,Tlr6,Wnt5a,Rap1b,Fam49b,Cdc42ep3,I…	Actr2,Sost,Tgfb1,Hck,Bid,Ccl24,Stx1a,Epha2,Pip4k2a,Coro1b,Psen2,Sdc1,Grb2,Prkch,Evl,Edn1,Sema4d,F2rl1,Plk2,Samd8,Clu,E430025E21Rik,Cep97,Hcls1,Cxcl13,Tnf,Pcsk5,Baiap2,Nptx1,Rab17,Gsn,Il1b,Chmp4c,Gpsm2,Tlr2,Sdcbp,Abca1,Prkaa2,Mtpn,Cyfip1,Was,Cx3cl1,Cotl1,Jam3,Mmp3,Nckap1l,Vps18,Prex1,Ntrk3,Atp13a2,Fam110c,Lrp1,Sh3pxd2b,Cobl,Tlr4,Plekhm1,Lamp2,Rltpr,Eps8,Ppm1e,Lmod1,Vill,Tlr6,Wnt5a,Rap1b,Fam49b,Cdc…
GO:0050714	positive regulation of protein secretion	43	195	2.79e-07	Tgfb1,Mmp13,F2rl1,Clec4n,Trem2,Abcg1,Tnf,Il33,Rbp4,Il6,Casp1,Htr2b,Il1a,Tlr2,Fgr,Cd38,Clec4e,Acsl4,Scamp5,Lepr,Atp13a2,Lrp1,Tlr4,Hcar2,Igf1,Cd14,Camk2n1,C2cd2l,Myom1,Frmd4a,Adam9,Cadm1,AF251705,Arrb1,P2rx7,Myh10,H2-T23,Sox4,Trpm2,Syk,Clec5a,Panx1,Kcnn4	Tgfb1,Mmp13,F2rl1,Clec4n,Trem2,Abcg1,Tnf,Il33,Rbp4,Il6,Casp1,Htr2b,Il1a,Tlr2,Fgr,Cd38,Clec4e,Acsl4,Scamp5,Lepr,Atp13a2,Lrp1,Tlr4,Hcar2,Igf1,Cd14,Camk2n1,C2cd2l,Myom1,Frmd4a,Adam9,Cadm1,Cd300c2,Arrb1,P2rx7,Myh10,H2-T23,Sox4,Trpm2,Syk,Clec5a,Panx1,Kcnn4
GO:0120039	plasma membrane bounded cell projection morphogenesis	77	484	3.08e-07	Cdh4,Epha2,Plxnd1,Evl,Sema4d,Clu,Alcam,Hcls1,Slc11a2,Csf1r,Nptx1,Abl2,Bmpr1b,Sema3c,Sema3a,Sema3d,Cyfip1,Snx1,Nckap1l,Nexn,Tnn,Egr2,Shtn1,Lrp1,Cobl,Lgr4,Myo16,Dclk1,Runx3,Plxnb2,Nfib,Cxcr4,Egflam,Wnt5a,B4galt6,Sema5a,Rock1,Zeb2,Cxcl12,Epha1,Ptpro,Unc5b,Enah,Sema3g,Ptprz1,Lama2,Rhog,Scn1b,Plxnc1,Fmn1,Myh10,Itga4,Zswim6,Pip5k1c,Unc5c,Ngf,Sema6c,C9orf72,Gas7,B4galt5,Ntf3,Dmd,Nrp2,Nyap1,Sgk1,Phactr1,…	Cdh4,Epha2,Plxnd1,Evl,Sema4d,Clu,Alcam,Hcls1,Slc11a2,Csf1r,Nptx1,Abl2,Bmpr1b,Sema3c,Sema3a,Sema3d,Cyfip1,Snx1,Nckap1l,Nexn,Tnn,Egr2,Shtn1,Lrp1,Cobl,Lgr4,Myo16,Dclk1,Runx3,Plxnb2,Nfib,Cxcr4,Egflam,Wnt5a,B4galt6,Sema5a,Rock1,Zeb2,Cxcl12,Epha1,Ptpro,Unc5b,Enah,Sema3g,Ptprz1,Lama2,Rhog,Scn1b,Plxnc1,Fmn1,Myh10,Itga4,Zswim6,Pip5k1c,Unc5c,Ngf,Sema6c,3110043O21Rik,Gas7,B4galt5,Ntf3,Dmd,Nrp2,Nyap1,Sgk1,Ph…
GO:0002793	positive regulation of peptide secretion	47	227	3.16e-07	Tgfb1,Mmp13,F2rl1,Clec4n,Trem2,Abcg1,Tnf,Il33,Rbp4,Il6,Casp1,Htr2b,Il1a,Tlr2,Fgr,Cd38,Clec4e,Acsl4,Scamp5,Lepr,Atp13a2,Rab8b,Lrp1,Tlr4,Hcar2,Igf1,Cd14,Camk2n1,C2cd2l,Lif,Myom1,Frmd4a,Adam9,Cadm1,AF251705,Arrb1,P2rx7,Myh10,H2-T23,Sox4,Trpm2,Pex5l,Syk,Clec5a,Panx1,Rasl10b,Kcnn4	Tgfb1,Mmp13,F2rl1,Clec4n,Trem2,Abcg1,Tnf,Il33,Rbp4,Il6,Casp1,Htr2b,Il1a,Tlr2,Fgr,Cd38,Clec4e,Acsl4,Scamp5,Lepr,Atp13a2,Rab8b,Lrp1,Tlr4,Hcar2,Igf1,Cd14,Camk2n1,C2cd2l,Lif,Myom1,Frmd4a,Adam9,Cadm1,Cd300c2,Arrb1,P2rx7,Myh10,H2-T23,Sox4,Trpm2,Pex5l,Syk,Clec5a,Panx1,Rasl10b,Kcnn4
GO:0008064	regulation of actin polymerization or depolymerization	41	181	3.21e-07	Actr2,Ccl24,Coro1b,Grb2,Evl,F2rl1,Washc5,Hcls1,Baiap2,Gsn,Tlr2,Mtpn,Cyfip1,Was,Cotl1,Nckap1l,Prex1,Rltpr,Eps8,Lmod1,Vill,Fam49b,Cdc42ep3,Iqgap2,Sema5a,Lima1,Arpc5,Arpc1b,Icam1,Dstn,Arpc3,Fmn1,Kank4,Plek,Ptk2b,Ssh3,Tmsb10,Capg,Cfl1,Arpc4,Actr3	Actr2,Ccl24,Coro1b,Grb2,Evl,F2rl1,E430025E21Rik,Hcls1,Baiap2,Gsn,Tlr2,Mtpn,Cyfip1,Was,Cotl1,Nckap1l,Prex1,Rltpr,Eps8,Lmod1,Vill,Fam49b,Cdc42ep3,Iqgap2,Sema5a,Lima1,Arpc5,Arpc1b,Icam1,Dstn,Arpc3,Fmn1,Kank4,Plek,Ptk2b,Ssh3,Tmsb10,Capg,Cfl1,Arpc4,Actr3
GO:0031343	positive regulation of cell killing	23	61	3.3e-07	Ccl2,Sh2d1a,Vav1,Cd5l,Nos2,F2rl1,H2-K1,Cxcl1,Tyrobp,Lamp1,Pnp,Fam49b,Itgam,Cadm1,P2rx7,B2m,H2-T23,Bcl2l11,Ccr5,Clec7a,Syk,Sh2d1b2,H2-D1	Ccl2,Sh2d1a,Vav1,Cd5l,Nos2,F2rl1,H2-K1,Cxcl1,Tyrobp,Lamp1,Pnp,Fam49b,Itgam,Cadm1,P2rx7,B2m,H2-T23,Bcl2l11,Ccr5,Clec7a,Syk,Sh2d1b1,H2-D1
GO:0071900	regulation of protein serine/threonine kinase activity	76	476	3.32e-07	Pdgfb,Ern1,Tgfb1,Sash1,Cd40,Nos2,Sfrp5,Tnfaip3,Pik3r5,Edn1,Cdkn1a,Fgd2,Tnf,Csf1r,Map4k2,Hhex,Htr2b,Il1b,Pkia,Ptpn1,Pdgfc,Hgf,Nr2f2,Sfrp1,Csk,Trf,Ntrk3,Lyn,Gadd45a,Thbs1,Fgf1,Tlr4,Fzd4,C1qtnf2,Igf1,F2r,Tlr6,Pik3cg,Cemip,Wnt5a,Adam17,Pde5a,Fam212b,Zeb2,Madd,Dab2,Adam9,Tlr9,Zak,Ccnd1,Pkib,Cd74,Arrb1,P2rx7,Mdfic,Ccl19,Adam8,Synpo2,Cd300a,Lgals9,Ptk2b,Taok3,Ntf3,Il1rn,Syk,Erp29,Heg1,Tnik,Iqgap1,Pdgfd,…	Pdgfb,Ern1,Tgfb1,Sash1,Cd40,Nos2,Sfrp5,Tnfaip3,Pik3r5,Edn1,Cdkn1a,Fgd2,Tnf,Csf1r,Map4k2,Hhex,Htr2b,Il1b,Pkia,Ptpn1,Pdgfc,Hgf,Nr2f2,Sfrp1,Csk,Trf,Ntrk3,Lyn,Gadd45a,Thbs1,Fgf1,Tlr4,Fzd4,C1qtnf2,Igf1,F2r,Tlr6,Pik3cg,Cemip,Wnt5a,Adam17,Pde5a,Fam212b,Zeb2,Madd,Dab2,Adam9,Tlr9,Zak,Ccnd1,Pkib,Cd74,Arrb1,P2rx7,Mdfic,Ccl19,Adam8,Synpo2,Cd300a,Lgals9,Ptk2b,Taok3,Ntf3,Il1rn,Syk,Erp29,Heg1,Tnik,Iqgap1,Pdgfd,…
GO:0140352	export from cell	71	431	3.36e-07	Ccl3,Hck,Myo1g,Stx1a,M6pr,Mertk,Myh9,Nos2,Atp2b1,Gnptab,Edn1,Washc5,Nagpa,Anxa1,Pcsk5,Il6,Ccr1,Fam129b,Tlr2,Abca1,Vamp1,Btk,Scamp5,Crlf2,Vps18,Trem1,Lyn,Rab8b,Tmem106a,Lat2,Atp1b2,Fzd4,Rab11fip5,Sytl5,Lep,Rab31,Pi4k2a,Stx3,Fcer1g,Milr1,Myo1f,Slc17a9,Kcnd3,P2rx7,Nlrp3,Myh10,Tnfaip2,Plek,Pip5k1c,Psap,Arhgap17,Cd300a,Pex5l,Pou2f2,Slc1a5,Ildr2,Steap3,Cacna1c,Rab3il1,Il1rn,C1qtnf5,Furin,Syk,Myo5a,Erp2…	Ccl3,Hck,Myo1g,Stx1a,M6pr,Mertk,Myh9,Nos2,Atp2b1,Gnptab,Edn1,E430025E21Rik,Nagpa,Anxa1,Pcsk5,Il6,Ccr1,Fam129b,Tlr2,Abca1,Vamp1,Btk,Scamp5,Crlf2,Vps18,Trem1,Lyn,Rab8b,Tmem106a,Lat2,Atp1b2,Fzd4,Rab11fip5,Sytl5,Lep,Rab31,Pi4k2a,Stx3,Fcer1g,Milr1,Myo1f,Slc17a9,Kcnd3,P2rx7,Nlrp3,Myh10,Tnfaip2,Plek,Pip5k1c,Psap,Arhgap17,Cd300a,Pex5l,Pou2f2,Slc1a5,Ildr2,Steap3,Cacna1c,Rab3il1,Il1rn,C1qtnf5,Furin,Syk,Myo…
GO:0042742	defense response to bacterium	51	260	3.49e-07	Hck,Adamts4,Epha2,Ncf1,Lbp,Nos2,Havcr2,Cxcl13,Trem2,H2-K1,Tnf,Slc11a1,Tlr2,Fcgr1,Tnfsf8,Fgr,Plac8,Clec4e,Clec4d,Tnfrsf1a,Myd88,Rag2,Trem1,Irf8,Tlr4,Stab1,Ssc5d,Lcn2,Nod1,Naip5,Nlrc4,Wdnml1,Slamf8,Adam17,Fcer1g,Tlr9,Myo1f,Lyz1,Lyz2,Card9,P2rx7,Nlrp3,B2m,H2-T23,Mpeg1,Naip6,Bcl3,Syk,Naip2,Acp5,C5ar1	Hck,Adamts4,Epha2,Ncf1,Lbp,Nos2,Havcr2,Cxcl13,Trem2,H2-K1,Tnf,Slc11a1,Tlr2,Fcgr1,Tnfsf8,Fgr,Plac8,Clec4e,Clec4d,Tnfrsf1a,Myd88,Rag2,Trem1,Irf8,Tlr4,Stab1,Ssc5d,Lcn2,Nod1,Naip5,Nlrc4,Wfdc21,Slamf8,Adam17,Fcer1g,Tlr9,Myo1f,Lyz1,Lyz2,Card9,P2rx7,Nlrp3,B2m,H2-T23,Mpeg1,Naip6,Bcl3,Syk,Naip2,Acp5,C5ar1
GO:0002478	antigen processing and presentation of exogenous peptide antigen	15	22	3.51e-07	H2-K1,Fcgr2b,Fcgr1,Ifi30,H2-DMa,H2-Ab1,H2-Aa,H2-Eb1,Fcer1g,Cd74,B2m,H2-T23,H2-DMb1,Unc93b1,Fcgr3	H2-K1,Fcgr2b,Fcgr1,Ifi30,H2-DMa,H2-Ab1,H2-Aa,H2-Eb1,Fcer1g,Cd74,B2m,H2-T23,H2-DMb1,Unc93b1,Fcgr3
GO:0007204	positive regulation of cytosolic calcium ion concentration	57	310	3.6e-07	Cd52,Ccl3,Casq1,Mcoln2,Trpv2,Gna13,Edn1,F2rl1,Cxcl13,Ccr1,Htr2b,Abl2,Capn3,Il1b,Cd38,Cxcl1,P2rx4,Itpr1,Cx3cl1,Cmklr1,Itpr3,Ptger2,Mcoln3,Lrp1,Plcl2,C3ar1,Gna15,Cxcr3,Cxcr4,P2ry6,Ric3,Jak3,Tpcn2,F2r,Pik3cg,Cemip,Cx3cr1,Slc8b1,Gpr65,Cxcl2,Bak1,Plcg2,Gpr157,P2rx7,Plcb2,Ccl19,Trpm2,Ptk2b,Ccr5,Cacna1c,Cacnb2,Rasa3,Gpr35,Ccr9,Slc8a2,C5ar1,Ccr2	Cd52,Ccl3,Casq1,Mcoln2,Trpv2,Gna13,Edn1,F2rl1,Cxcl13,Ccr1,Htr2b,Abl2,Capn3,Il1b,Cd38,Cxcl1,P2rx4,Itpr1,Cx3cl1,Cmklr1,Itpr3,Ptger2,Mcoln3,Lrp1,Plcl2,C3ar1,Gna15,Cxcr3,Cxcr4,P2ry6,Ric3,Jak3,Tpcn2,F2r,Pik3cg,Cemip,Cx3cr1,Slc8b1,Gpr65,Cxcl2,Bak1,Plcg2,Gpr157,P2rx7,Plcb2,Ccl19,Trpm2,Ptk2b,Ccr5,Cacna1c,Cacnb2,Rasa3,Gpr35,Ccr9,Slc8a2,C5ar1,Ccr2
GO:0031348	negative regulation of defense response	45	213	3.78e-07	Serpinf1,Cd44,Mmp12,Tnfaip8l2,Dhx58,Tnfaip3,Havcr2,Aoah,Ctla2a,Irg1,Ccr1,Il1r2,Fcgr2b,Tnfrsf1b,Hgf,Clec2d,Tnfrsf1a,Cx3cl1,Nt5e,Zc3h12a,Parp14,Metrnl,Grn,Socs3,Samhd1,Cx3cr1,Slamf8,Tnfaip6,Nr1d1,Gpx1,Abr,Cnr2,Mefv,Nlrp3,Sirpa,H2-T23,Adar,Lgals9,Arrb2,Nr1h3,Apod,Sh2d1b2,Acp5,Cd276,Apoe	Serpinf1,Cd44,Mmp12,Tnfaip8l2,Dhx58,Tnfaip3,Havcr2,Aoah,Ctla2a,Acod1,Ccr1,Il1r2,Fcgr2b,Tnfrsf1b,Hgf,Clec2d,Tnfrsf1a,Cx3cl1,Nt5e,Zc3h12a,Parp14,Metrnl,Grn,Socs3,Samhd1,Cx3cr1,Slamf8,Tnfaip6,Nr1d1,Gpx1,Abr,Cnr2,Mefv,Nlrp3,Sirpa,H2-T23,Adar,Lgals9,Arrb2,Nr1h3,Apod,Sh2d1b1,Acp5,Cd276,Apoe
GO:1901135	carbohydrate derivative metabolic process	111	814	4.04e-07	Gm2a,Tgfb1,Has1,Man1a,Plod3,Cd44,Mmp12,Elovl1,Epha2,Itih4,Aprt,B4galnt1,Neu1,Slc25a13,Tnip1,Nudt4,Gnptab,Upp1,Galc,Aoah,Hexb,Naga,Col2a1,Sdf2l1,Nagpa,Npc1,Hexa,Gusb,Chst10,Il1b,Npr1,Gucy1b3,Bmpr1b,B4galt1,Gne,Ctps,Fuca1,Hgf,Man2b2,Lfng,Aass,Acan,Xylt1,Gla,Acsl4,Galnt7,Man2b1,B3gnt3,Nt5e,Amdhd2,Npl,Uggt1,Mgat5,Dse,Ndst2,Chst2,Edem2,Nagk,Gns,Pnp,Hpse,Pigs,Chst11,Mamdc2,Galnt12,Tmem106a,Gpc1,Bpgm,Gu…	Gm2a,Tgfb1,Has1,Man1a,Plod3,Cd44,Mmp12,Elovl1,Epha2,Itih4,Aprt,B4galnt1,Neu1,Slc25a13,Tnip1,Nudt4,Gnptab,Upp1,Galc,Aoah,Hexb,Naga,Col2a1,Sdf2l1,Nagpa,Npc1,Hexa,Gusb,Chst10,Il1b,Npr1,Gucy1b3,Bmpr1b,B4galt1,Gne,Ctps,Fuca1,Hgf,Man2b2,Lfng,Aass,Acan,Xylt1,Gla,Acsl4,Galnt7,Man2b1,B3gnt3,Nt5e,Amdhd2,Npl,Uggt1,Mgat5,Dse,Ndst2,Chst2,Edem2,Nagk,Gns,Pnp,Hpse,Pigs,Chst11,Mamdc2,Galnt12,Tmem106a,Gpc1,Bpgm,Gu…
GO:0006793	phosphorus metabolic process	204	1798	4.14e-07	Ccl12,Pdgfb,Acvr1b,Ccl3,Ern1,Srpk3,Pnck,Acp2,Tgfb1,Hck,Bid,Elovl1,Epha2,Aprt,Pip4k2a,Saa3,Mertk,Ppp1cb,Slc25a13,Ncf1,Nrbp2,Mknk1,Nudt4,Gnptab,Upp1,Gdpd1,Sptlc2,Prkch,Cdk20,Hexb,Plk2,Samd8,Ripk3,Ciita,Mylk,Cdkn1a,Rps6ka2,Pla2g7,Tnf,Csf1r,Pip5k1b,Map4k2,Dgka,Slc11a1,Htr2b,Cln8,Cdk18,Abl2,Ltk,Rassf2,Il1b,Mylk2,Fabp5,Ptpn1,Smad9,Npr1,Tlr2,Gucy1b3,Bmpr1b,Gne,Prkaa2,Ctps,Fgr,Oasl2,Aass,Clec1b,Dmpk,Mtmr…	Ccl12,Pdgfb,Acvr1b,Ccl3,Ern1,Srpk3,Pnck,Acp2,Tgfb1,Hck,Bid,Elovl1,Epha2,Aprt,Pip4k2a,Saa3,Mertk,Ppp1cb,Slc25a13,Ncf1,Nrbp2,Mknk1,Nudt4,Gnptab,Upp1,Gdpd1,Sptlc2,Prkch,Cdk20,Hexb,Plk2,Samd8,Ripk3,Ciita,Mylk,Cdkn1a,Rps6ka2,Pla2g7,Tnf,Csf1r,Pip5k1b,Map4k2,Dgka,Slc11a1,Htr2b,Cln8,Cdk18,Abl2,Ltk,Rassf2,Il1b,Mylk2,Fabp5,Ptpn1,Smad9,Npr1,Tlr2,Gucy1b3,Bmpr1b,Gne,Prkaa2,Ctps,Fgr,Oasl2,Aass,Clec1b,Dmpk,Mtmr…
GO:0048812	neuron projection morphogenesis	76	479	4.14e-07	Cdh4,Epha2,Plxnd1,Evl,Sema4d,Clu,Alcam,Hcls1,Slc11a2,Csf1r,Nptx1,Abl2,Bmpr1b,Sema3c,Sema3a,Sema3d,Cyfip1,Nckap1l,Nexn,Tnn,Egr2,Shtn1,Lrp1,Cobl,Lgr4,Myo16,Dclk1,Runx3,Plxnb2,Nfib,Cxcr4,Egflam,Wnt5a,B4galt6,Sema5a,Rock1,Zeb2,Cxcl12,Epha1,Ptpro,Unc5b,Enah,Sema3g,Ptprz1,Lama2,Rhog,Scn1b,Plxnc1,Fmn1,Myh10,Itga4,Zswim6,Pip5k1c,Unc5c,Ngf,Sema6c,C9orf72,Gas7,B4galt5,Ntf3,Dmd,Nrp2,Nyap1,Sgk1,Phactr1,Pitpn…	Cdh4,Epha2,Plxnd1,Evl,Sema4d,Clu,Alcam,Hcls1,Slc11a2,Csf1r,Nptx1,Abl2,Bmpr1b,Sema3c,Sema3a,Sema3d,Cyfip1,Nckap1l,Nexn,Tnn,Egr2,Shtn1,Lrp1,Cobl,Lgr4,Myo16,Dclk1,Runx3,Plxnb2,Nfib,Cxcr4,Egflam,Wnt5a,B4galt6,Sema5a,Rock1,Zeb2,Cxcl12,Epha1,Ptpro,Unc5b,Enah,Sema3g,Ptprz1,Lama2,Rhog,Scn1b,Plxnc1,Fmn1,Myh10,Itga4,Zswim6,Pip5k1c,Unc5c,Ngf,Sema6c,3110043O21Rik,Gas7,B4galt5,Ntf3,Dmd,Nrp2,Nyap1,Sgk1,Phactr1…
GO:0070201	regulation of establishment of protein localization	95	658	4.23e-07	Ccl2,Tgfb1,Wisp1,Mmp13,Cd40,Nos2,Cd22,F2rl1,Hcls1,Clec4n,Trem2,Abcg1,Tnf,Pmaip1,Anxa1,Il33,Rbp4,Il6,Casp1,Htr2b,Rab29,Il1b,Il1a,Pkia,Ptpn1,Tlr2,Txn1,Fgr,Cd38,Clec4e,Tnfrsf1a,Acsl4,Sfrp1,Cx3cl1,Csk,Ptgs2,Scamp5,Zc3h12a,Lepr,Lyn,Atp13a2,Edem2,Lrp1,Inhbb,Tlr4,Camk4,Lgr4,Hcar2,Igf1,Cd14,Rab11fip5,Camk2n1,F2r,Cemip,Slc8b1,C2cd2l,Lep,Itgam,Nr1d1,Myom1,Frmd4a,Plk3,Madd,Adam9,Cln3,Tlr9,Cadm1,AF251705,Arr…	Ccl2,Tgfb1,Wisp1,Mmp13,Cd40,Nos2,Cd22,F2rl1,Hcls1,Clec4n,Trem2,Abcg1,Tnf,Pmaip1,Anxa1,Il33,Rbp4,Il6,Casp1,Htr2b,Rab29,Il1b,Il1a,Pkia,Ptpn1,Tlr2,Txn1,Fgr,Cd38,Clec4e,Tnfrsf1a,Acsl4,Sfrp1,Cx3cl1,Csk,Ptgs2,Scamp5,Zc3h12a,Lepr,Lyn,Atp13a2,Edem2,Lrp1,Inhbb,Tlr4,Camk4,Lgr4,Hcar2,Igf1,Cd14,Rab11fip5,Camk2n1,F2r,Cemip,Slc8b1,C2cd2l,Lep,Itgam,Nr1d1,Myom1,Frmd4a,Plk3,Madd,Adam9,Cln3,Tlr9,Cadm1,Cd300c2,Arrb…
GO:0001776	leukocyte homeostasis	27	86	4.25e-07	Ccl2,Tgfb1,Mertk,Tnfaip3,Ripk3,Pmaip1,Anxa1,Il6,Cxcl5,Jam3,Nckap1l,Lyn,Spns2,Hcar2,Jak3,Itgam,Pirb,Rag1,Bak1,P2rx7,Lilrb4,Pik3cd,Bcl2l11,Ahr,Tnfrsf23,Ccr2,Mef2c	Ccl2,Tgfb1,Mertk,Tnfaip3,Ripk3,Pmaip1,Anxa1,Il6,Cxcl5,Jam3,Nckap1l,Lyn,Spns2,Hcar2,Jak3,Itgam,Pirb,Rag1,Bak1,P2rx7,Lilrb4a,Pik3cd,Bcl2l11,Ahr,Tnfrsf23,Ccr2,Mef2c
GO:0042113	B cell activation	38	161	4.25e-07	Il7r,Cd40,Cd22,Tnfaip3,Myb,Cd180,Hhex,Lef1,Ctps,Lfng,Itm2a,Btk,Rag2,Batf,H2-Ab1,Tlr4,Plcl2,Lat2,Gpr97,Blnk,Jak3,Slamf8,Adam17,Skap2,Rag1,Bak1,Plcg2,Cd86,Tpd52,Pik3cd,Pou2f2,Nfam1,Hdac9,Ptk2b,Ahr,Bcl3,Nfatc1,Mef2c	Il7r,Cd40,Cd22,Tnfaip3,Myb,Cd180,Hhex,Lef1,Ctps,Lfng,Itm2a,Btk,Rag2,Batf,H2-Ab1,Tlr4,Plcl2,Lat2,Adgrg3,Blnk,Jak3,Slamf8,Adam17,Skap2,Rag1,Bak1,Plcg2,Cd86,Tpd52,Pik3cd,Pou2f2,Nfam1,Hdac9,Ptk2b,Ahr,Bcl3,Nfatc1,Mef2c
GO:1902903	regulation of supramolecular fiber organization	63	364	4.52e-07	Actr2,Ccl24,Coro1b,Grb2,Evl,Edn1,F2rl1,Clu,Washc5,Hcls1,Baiap2,Rgs4,Gsn,Tlr2,Mtpn,Cyfip1,Fgf13,Was,Cx3cl1,Cotl1,Nckap1l,Prex1,Sh3pxd2b,Colgalt1,Rltpr,Eps8,Ppm1e,Lmod1,Vill,Fam49b,Cdc42ep3,Iqgap2,Sema5a,Actg1,Epha1,Lima1,Gpr65,Arpc5,Fes,Arpc1b,Icam1,Gda,Limch1,Dstn,Arpc3,Fmn1,Kank4,Cd47,Plek,Synpo2,Arap1,C9orf72,Ptk2b,Mid1,Ssh3,Tmsb10,Capg,Cfl1,Sgk1,Arpc4,Mef2c,Apoe,Actr3	Actr2,Ccl24,Coro1b,Grb2,Evl,Edn1,F2rl1,Clu,E430025E21Rik,Hcls1,Baiap2,Rgs4,Gsn,Tlr2,Mtpn,Cyfip1,Fgf13,Was,Cx3cl1,Cotl1,Nckap1l,Prex1,Sh3pxd2b,Colgalt1,Rltpr,Eps8,Ppm1e,Lmod1,Vill,Fam49b,Cdc42ep3,Iqgap2,Sema5a,Actg1,Epha1,Lima1,Gpr65,Arpc5,Fes,Arpc1b,Icam1,Gda,Limch1,Dstn,Arpc3,Fmn1,Kank4,Cd47,Plek,Synpo2,Arap1,3110043O21Rik,Ptk2b,Mid1,Ssh3,Tmsb10,Capg,Cfl1,Sgk1,Arpc4,Mef2c,Apoe,Actr3
GO:0032940	secretion by cell	66	391	4.78e-07	Ccl3,Hck,Myo1g,Stx1a,M6pr,Mertk,Myh9,Nos2,Gnptab,Edn1,Washc5,Nagpa,Anxa1,Pcsk5,Il6,Ccr1,Fam129b,Tlr2,Abca1,Vamp1,Btk,Scamp5,Crlf2,Vps18,Trem1,Lyn,Rab8b,Tmem106a,Lat2,Fzd4,Rab11fip5,Sytl5,Lep,Rab31,Pi4k2a,Stx3,Fcer1g,Milr1,Myo1f,Slc17a9,P2rx7,Nlrp3,Myh10,Tnfaip2,Plek,Pip5k1c,Psap,Arhgap17,Cd300a,Pex5l,Pou2f2,Slc1a5,Ildr2,Steap3,Cacna1c,Rab3il1,Il1rn,C1qtnf5,Furin,Syk,Myo5a,Erp29,Prrt2,Stxbp2,Hps1,…	Ccl3,Hck,Myo1g,Stx1a,M6pr,Mertk,Myh9,Nos2,Gnptab,Edn1,E430025E21Rik,Nagpa,Anxa1,Pcsk5,Il6,Ccr1,Fam129b,Tlr2,Abca1,Vamp1,Btk,Scamp5,Crlf2,Vps18,Trem1,Lyn,Rab8b,Tmem106a,Lat2,Fzd4,Rab11fip5,Sytl5,Lep,Rab31,Pi4k2a,Stx3,Fcer1g,Milr1,Myo1f,Slc17a9,P2rx7,Nlrp3,Myh10,Tnfaip2,Plek,Pip5k1c,Psap,Arhgap17,Cd300a,Pex5l,Pou2f2,Slc1a5,Ildr2,Steap3,Cacna1c,Rab3il1,Il1rn,C1qtnf5,Furin,Syk,Myo5a,Erp29,Prrt2,Stxbp…
GO:0022604	regulation of cell morphogenesis	81	528	5.05e-07	Actr2,Ccl2,Ccl12,Cdh4,Ccl3,Hck,Calr,Ccl24,Crabp2,Cd44,Coro1b,Xk,Plxnd1,Myh9,Trpv2,Ywhah,Gna13,Ccl7,Slc9a3r1,Sema4d,Hexb,Parvb,Hcls1,Lims2,Diap1,Csf1r,Anxa1,Baiap2,Il6,Pdpn,Sema3c,Fgr,Sema3a,Sema3d,Cyfip1,Fgf13,Was,Prex1,Ntrk3,Shtn1,Rhov,Lrp1,Fzd4,Plxnb2,Eps8,Cxcr4,Fn1,Rap2a,Arhgdia,Adam10,Wnt5a,Cdc42ep3,Sema5a,Zeb2,Cxcl12,Dab2,Fes,Icam1,Sema3g,Ptprz1,Lst1,Rhog,Plxnc1,Myh10,Ptprd,Zswim6,Ngf,Arap1,…	Actr2,Ccl2,Ccl12,Cdh4,Ccl3,Hck,Calr,Ccl24,Crabp2,Cd44,Coro1b,Xk,Plxnd1,Myh9,Trpv2,Ywhah,Gna13,Ccl7,Slc9a3r1,Sema4d,Hexb,Parvb,Hcls1,Lims2,Diaph1,Csf1r,Anxa1,Baiap2,Il6,Pdpn,Sema3c,Fgr,Sema3a,Sema3d,Cyfip1,Fgf13,Was,Prex1,Ntrk3,Shtn1,Rhov,Lrp1,Fzd4,Plxnb2,Eps8,Cxcr4,Fn1,Rap2a,Arhgdia,Adam10,Wnt5a,Cdc42ep3,Sema5a,Zeb2,Cxcl12,Dab2,Fes,Icam1,Sema3g,Ptprz1,Lst1,Rhog,Plxnc1,Myh10,Ptprd,Zswim6,Ngf,Arap1…
GO:0010720	positive regulation of cell development	95	661	5.07e-07	Actr2,Cdh4,Serpinf1,Tgfb1,Calr,Crabp2,Wisp1,Neu1,Plxnd1,Trpv2,Prkch,Edn1,Sema4d,Washc5,Hcls1,Runx1,Trem2,Lims2,Tnf,Baiap2,Il6,Abl2,Itga6,Ltk,Spint1,Il1b,Tlr2,Tnfrsf1b,Sema3c,Hgf,Sema3a,Smarcd3,Cxcl5,P2rx4,Itpr1,Cyfip1,Tyrobp,Cx3cl1,Trf,Camk1d,Prex1,Ntrk3,Lyn,Mapk6,Egr2,Shtn1,Ptk7,Lrp1,Cobl,Grn,Atp1b2,Fzd4,Plxnb2,S1pr2,Cxcr4,Fn1,Igf1,Bex1,Gdf6,Cx3cr1,Wnt5a,Lif,Adam17,Pde5a,Sema5a,Zeb2,Rara,Cxcl12,…	Actr2,Cdh4,Serpinf1,Tgfb1,Calr,Crabp2,Wisp1,Neu1,Plxnd1,Trpv2,Prkch,Edn1,Sema4d,E430025E21Rik,Hcls1,Runx1,Trem2,Lims2,Tnf,Baiap2,Il6,Abl2,Itga6,Ltk,Spint1,Il1b,Tlr2,Tnfrsf1b,Sema3c,Hgf,Sema3a,Smarcd3,Cxcl5,P2rx4,Itpr1,Cyfip1,Tyrobp,Cx3cl1,Trf,Camk1d,Prex1,Ntrk3,Lyn,Mapk6,Egr2,Shtn1,Ptk7,Lrp1,Cobl,Grn,Atp1b2,Fzd4,Plxnb2,S1pr2,Cxcr4,Fn1,Igf1,Bex1,Gdf6,Cx3cr1,Wnt5a,Lif,Adam17,Pde5a,Sema5a,Zeb2,Rara,…
GO:0034220	ion transmembrane transport	119	901	5.78e-07	Nalcn,Slc7a7,Ccl3,Atp6v1b2,Clic1,Mcoln2,Atp6v0d1,Slc25a13,Cybb,Trpv2,Atp6v1e1,Atp2b1,Slc9a3r1,Abcc3,Slc25a30,Slc7a8,Atp6v1c1,Slc38a4,Slc11a2,Slc22a1,Atp6v0c,Slc6a7,Slc15a3,Slc25a45,Rbp4,Slc11a1,Htr2b,Cln8,Tmem206,Scn2a1,Ccdc109b,Atp6v0d2,Pdpn,Kcnq4,Slc15a4,P2rx4,Slc6a6,Itpr1,Slc6a8,Anxa2,Slco2a1,Clcn7,Slc41a2,Slc38a7,Kcnj2,Ttyh3,Ttyh2,Itpr3,Mcoln3,Atp13a2,Slc25a23,AA467197,Lasp1,Atp6v0e2,Atp6v0a1…	Nalcn,Slc7a7,Ccl3,Atp6v1b2,Clic1,Mcoln2,Atp6v0d1,Slc25a13,Cybb,Trpv2,Atp6v1e1,Atp2b1,Slc9a3r1,Abcc3,Slc25a30,Slc7a8,Atp6v1c1,Slc38a4,Slc11a2,Slc22a1,Atp6v0c,Slc6a7,Slc15a3,Slc25a45,Rbp4,Slc11a1,Htr2b,Cln8,Tmem206,Scn2a1,Ccdc109b,Atp6v0d2,Pdpn,Kcnq4,Slc15a4,P2rx4,Slc6a6,Itpr1,Slc6a8,Anxa2,Slco2a1,Clcn7,Slc41a2,Slc38a7,Kcnj2,Ttyh3,Ttyh2,Itpr3,Mcoln3,Atp13a2,Slc25a23,AA467197,Lasp1,Atp6v0e2,Atp6v0a1…
GO:0046903	secretion	79	512	6.09e-07	Ccl3,Hck,Myo1g,Abcb4,Stx1a,Aprt,M6pr,Mertk,Myh9,Nos2,Gnptab,Slc9a3r1,Abcc3,Edn1,Washc5,Vdr,Nagpa,Xdh,Anxa1,Pcsk5,Il6,Ccr1,Fam129b,Tlr2,Abca1,Vamp1,Btk,Anxa2,Scamp5,Crlf2,Vps18,Trem1,Lyn,Rab8b,Tmem106a,Lat2,Fzd4,Rab11fip5,Sytl5,Npr3,Lep,Rab31,Pi4k2a,Stx3,Fcer1g,Milr1,Myo1f,Ccnd1,Slc17a9,P2rx7,Nlrp3,Myh10,Tnfaip2,Plek,Pip5k1c,Psap,Arhgap17,Cd300a,Pex5l,Pou2f2,Slc1a5,Ildr2,Steap3,Cacna1c,Rab3il1,Il1…	Ccl3,Hck,Myo1g,Abcb4,Stx1a,Aprt,M6pr,Mertk,Myh9,Nos2,Gnptab,Slc9a3r1,Abcc3,Edn1,E430025E21Rik,Vdr,Nagpa,Xdh,Anxa1,Pcsk5,Il6,Ccr1,Fam129b,Tlr2,Abca1,Vamp1,Btk,Anxa2,Scamp5,Crlf2,Vps18,Trem1,Lyn,Rab8b,Tmem106a,Lat2,Fzd4,Rab11fip5,Sytl5,Npr3,Lep,Rab31,Pi4k2a,Stx3,Fcer1g,Milr1,Myo1f,Ccnd1,Slc17a9,P2rx7,Nlrp3,Myh10,Tnfaip2,Plek,Pip5k1c,Psap,Arhgap17,Cd300a,Pex5l,Pou2f2,Slc1a5,Ildr2,Steap3,Cacna1c,Rab3…
GO:0034121	regulation of toll-like receptor signaling pathway	23	64	6.55e-07	Lbp,Cyba,Tnfaip3,F2rl1,Irg1,Irf7,Tlr2,Lyn,Lgr4,Pik3ap1,Tlr1,Tlr6,Rab7b,Ticam2,Nr1d1,Tlr9,Cd300lf,Cd300a,Arrb2,Nr1h3,Wdfy1,Treml4,Gfi1	Lbp,Cyba,Tnfaip3,F2rl1,Acod1,Irf7,Tlr2,Lyn,Lgr4,Pik3ap1,Tlr1,Tlr6,Rab7b,Ticam2,Nr1d1,Tlr9,Cd300lf,Cd300a,Arrb2,Nr1h3,Wdfy1,Treml4,Gfi1
GO:1990869	cellular response to chemokine	26	82	6.56e-07	Ccl2,Ccl12,Ccl3,Ccl24,Ccl8,Ccl6,Ccl4,Ccl9,Ccl7,Cxcl13,Ccr1,Cxcl5,Cxcl1,Cx3cl1,Zc3h12a,Cxcr3,Cxcr4,Cx3cr1,Cxcl12,Cxcl2,Ccl19,Ptk2b,Ccr5,Gpr35,Ccr9,Ccr2	Ccl2,Ccl12,Ccl3,Ccl24,Ccl8,Ccl6,Ccl4,Ccl9,Ccl7,Cxcl13,Ccr1,Cxcl5,Cxcl1,Cx3cl1,Zc3h12a,Cxcr3,Cxcr4,Cx3cr1,Cxcl12,Cxcl2,Ccl19,Ptk2b,Ccr5,Gpr35,Ccr9,Ccr2
GO:0061138	morphogenesis of a branching epithelium	42	195	6.98e-07	Pdgfb,Tgfb1,Cd44,Epha2,Plxnd1,Ctsz,Gna13,Grb2,Edn1,Nkx3-1,Vdr,Hhex,Il6,Spint1,Lef1,B4galt1,Sema3c,Sema3a,Sfrp1,St14,Ctsh,Npnt,Fgf1,Ar,Cxcr4,Igf1,Socs3,Fat4,Pgr,Gpc3,Wnt5a,Rspo2,Sema5a,Cxcl12,Hhip,Mmp14,Dll4,Tnc,Ahr,Ihh,Nfatc1,Plxna1	Pdgfb,Tgfb1,Cd44,Epha2,Plxnd1,Ctsz,Gna13,Grb2,Edn1,Nkx3-1,Vdr,Hhex,Il6,Spint1,Lef1,B4galt1,Sema3c,Sema3a,Sfrp1,St14,Ctsh,Npnt,Fgf1,Ar,Cxcr4,Igf1,Socs3,Fat4,Pgr,Gpc3,Wnt5a,Rspo2,Sema5a,Cxcl12,Hhip,Mmp14,Dll4,Tnc,Ahr,Ihh,Nfatc1,Plxna1
GO:0006915	apoptotic process	111	825	7.39e-07	Acvr1b,Ern1,Spi1,Tgfb1,Dnase2a,Bid,Hmox1,Epha2,Cd5l,Ncf1,Mknk1,Tnfaip3,Perp,Dram1,Dnmt3a,Thrb,Clu,Nkx3-1,Vdr,Cdkn1a,Rps6ka2,Tnfrsf21,Tnf,Pmaip1,Il33,Nptx1,Il6,Casp4,Casp1,Casp8,Bok,Gsn,Scn2a1,Il1b,Il1a,Lef1,Trp53inp1,Tnfrsf1b,Sema3a,Tnfrsf9,P2rx4,Itpr1,Tnfrsf1a,Dmpk,Ctsc,Tyrobp,Mst4,Btk,Lamp1,Ctsh,Myd88,Zc3h12a,Serpina3g,Pnp,Mcl1,Nek6,Lcn2,Hcar2,Tnfrsf26,Nod1,Igf1,Naip5,Nlrc4,Pik3cg,Gdf6,Itgam,Ro…	Acvr1b,Ern1,Spi1,Tgfb1,Dnase2a,Bid,Hmox1,Epha2,Cd5l,Ncf1,Mknk1,Tnfaip3,Perp,Dram1,Dnmt3a,Thrb,Clu,Nkx3-1,Vdr,Cdkn1a,Rps6ka2,Tnfrsf21,Tnf,Pmaip1,Il33,Nptx1,Il6,Casp4,Casp1,Casp8,Bok,Gsn,Scn2a1,Il1b,Il1a,Lef1,Trp53inp1,Tnfrsf1b,Sema3a,Tnfrsf9,P2rx4,Itpr1,Tnfrsf1a,Dmpk,Ctsc,Tyrobp,Stk26,Btk,Lamp1,Ctsh,Myd88,Zc3h12a,Serpina3g,Pnp,Mcl1,Nek6,Lcn2,Hcar2,Tnfrsf26,Nod1,Igf1,Naip5,Nlrc4,Pik3cg,Gdf6,Itgam,R…
GO:0070664	negative regulation of leukocyte proliferation	27	89	7.49e-07	Ccl12,Tgfb1,Cd44,Vsir,Havcr2,Tnfrsf21,Il33,Fcgr2b,Gpnmb,Tyrobp,Btk,Lyn,Zc3h12d,H2-Ab1,H2-Aa,Pde5a,Cd86,Lst1,Grem1,Cd80,Cd300a,Lgals9,Cblb,Inpp5d,Ihh,Ptpn6,Cd276	Ccl12,Tgfb1,Cd44,Vsir,Havcr2,Tnfrsf21,Il33,Fcgr2b,Gpnmb,Tyrobp,Btk,Lyn,Zc3h12d,H2-Ab1,H2-Aa,Pde5a,Cd86,Lst1,Grem1,Cd80,Cd300a,Lgals9,Cblb,Inpp5d,Ihh,Ptpn6,Cd276
GO:0032649	regulation of interferon-gamma production	29	102	7.54e-07	Cd244,Vsir,Havcr2,Ripk3,Runx1,Tnf,Il33,Slc11a1,Abl2,Il1b,Nras,Zc3h12a,Irf8,Tlr4,Rltpr,Cd14,Tlr7,Wnt5a,Ticam2,Fam49b,Rara,Tlr9,Sirpa,Cd47,Lgals9,Tlr8,Bcl3,Cd276,Ccr2	Cd244,Vsir,Havcr2,Ripk3,Runx1,Tnf,Il33,Slc11a1,Abl2,Il1b,Nras,Zc3h12a,Irf8,Tlr4,Rltpr,Cd14,Tlr7,Wnt5a,Ticam2,Fam49b,Rara,Tlr9,Sirpa,Cd47,Lgals9,Tlr8,Bcl3,Cd276,Ccr2
GO:0012501	programmed cell death	115	866	7.67e-07	Acvr1b,Ern1,Acp2,Spi1,Tgfb1,Dnase2a,Bid,Hmox1,Epha2,Cd5l,Ncf1,Mknk1,Tnfaip3,Perp,Dram1,Dnmt3a,Ctsl,Thrb,Clu,Nkx3-1,Ripk3,Vdr,Cdkn1a,Rps6ka2,Tnfrsf21,Tnf,Pmaip1,Il33,Nptx1,Il6,Casp4,Casp1,Casp8,Bok,Gsn,Scn2a1,Capn3,Il1b,Il1a,Lef1,Trp53inp1,Tnfrsf1b,Sema3a,Tnfrsf9,P2rx4,Itpr1,Tnfrsf1a,Dmpk,Ctsc,Tyrobp,Mst4,Btk,Lamp1,Ctsh,Myd88,Zc3h12a,Serpina3g,Pnp,Mcl1,Nek6,Lcn2,Hcar2,Tnfrsf26,Nod1,Igf1,Naip5,Nlrc…	Acvr1b,Ern1,Acp2,Spi1,Tgfb1,Dnase2a,Bid,Hmox1,Epha2,Cd5l,Ncf1,Mknk1,Tnfaip3,Perp,Dram1,Dnmt3a,Ctsl,Thrb,Clu,Nkx3-1,Ripk3,Vdr,Cdkn1a,Rps6ka2,Tnfrsf21,Tnf,Pmaip1,Il33,Nptx1,Il6,Casp4,Casp1,Casp8,Bok,Gsn,Scn2a1,Capn3,Il1b,Il1a,Lef1,Trp53inp1,Tnfrsf1b,Sema3a,Tnfrsf9,P2rx4,Itpr1,Tnfrsf1a,Dmpk,Ctsc,Tyrobp,Stk26,Btk,Lamp1,Ctsh,Myd88,Zc3h12a,Serpina3g,Pnp,Mcl1,Nek6,Lcn2,Hcar2,Tnfrsf26,Nod1,Igf1,Naip5,Nlr…
GO:0030100	regulation of endocytosis	46	228	8.36e-07	Lbp,Cd22,F2rl1,Clu,Trem2,C3,Sele,Ehd4,Ptpn1,Fcgr1,Sdcbp,Rab20,Anxa2,Trf,Nckap1l,Scamp5,Ldlrap1,Lrp1,Itga2,Cd14,Gpc3,Wnt5a,Rab31,Rock1,Dab2,Plcg2,Cln3,Arrb1,Grem1,Nsf,B2m,Ccl19,Cd63,Pip5k1c,Cd300a,Apoc1,Arrb2,Nr1h3,Ntf3,Tnk2,Syk,Rab4a,Lgals3,Mctp1,Sphk1,Apoe	Lbp,Cd22,F2rl1,Clu,Trem2,C3,Sele,Ehd4,Ptpn1,Fcgr1,Sdcbp,Rab20,Anxa2,Trf,Nckap1l,Scamp5,Ldlrap1,Lrp1,Itga2,Cd14,Gpc3,Wnt5a,Rab31,Rock1,Dab2,Plcg2,Cln3,Arrb1,Grem1,Nsf,B2m,Ccl19,Cd63,Pip5k1c,Cd300a,Apoc1,Arrb2,Nr1h3,Ntf3,Tnk2,Syk,Rab4a,Lgals3,Mctp1,Sphk1,Apoe
GO:0006796	phosphate-containing compound metabolic process	200	1776	9.44e-07	Ccl12,Pdgfb,Acvr1b,Ccl3,Ern1,Srpk3,Pnck,Acp2,Tgfb1,Hck,Bid,Elovl1,Epha2,Aprt,Pip4k2a,Saa3,Mertk,Ppp1cb,Slc25a13,Ncf1,Nrbp2,Mknk1,Nudt4,Gnptab,Upp1,Gdpd1,Sptlc2,Prkch,Cdk20,Hexb,Plk2,Samd8,Ripk3,Ciita,Mylk,Cdkn1a,Rps6ka2,Pla2g7,Tnf,Csf1r,Pip5k1b,Map4k2,Dgka,Slc11a1,Htr2b,Cln8,Cdk18,Abl2,Ltk,Rassf2,Il1b,Mylk2,Fabp5,Ptpn1,Smad9,Npr1,Tlr2,Gucy1b3,Bmpr1b,Gne,Prkaa2,Ctps,Fgr,Oasl2,Aass,Clec1b,Dmpk,Mtmr…	Ccl12,Pdgfb,Acvr1b,Ccl3,Ern1,Srpk3,Pnck,Acp2,Tgfb1,Hck,Bid,Elovl1,Epha2,Aprt,Pip4k2a,Saa3,Mertk,Ppp1cb,Slc25a13,Ncf1,Nrbp2,Mknk1,Nudt4,Gnptab,Upp1,Gdpd1,Sptlc2,Prkch,Cdk20,Hexb,Plk2,Samd8,Ripk3,Ciita,Mylk,Cdkn1a,Rps6ka2,Pla2g7,Tnf,Csf1r,Pip5k1b,Map4k2,Dgka,Slc11a1,Htr2b,Cln8,Cdk18,Abl2,Ltk,Rassf2,Il1b,Mylk2,Fabp5,Ptpn1,Smad9,Npr1,Tlr2,Gucy1b3,Bmpr1b,Gne,Prkaa2,Ctps,Fgr,Oasl2,Aass,Clec1b,Dmpk,Mtmr…
GO:0040008	regulation of growth	98	701	9.8e-07	Cdh4,Acvr1b,Tgfb1,Crabp2,Cd44,Wisp1,Cyba,Trpv2,Sfrp5,Cxcl16,Lgmn,Edn1,Sema4d,Hcls1,Cdkn1a,C3,Rbp4,Gli1,Igfbp5,Rgs4,Frzb,Capn3,Wisp2,Lef1,Sdcbp,Sema3c,Sema3a,Sema3d,Cd38,Plac8,Mtpn,Cyfip1,Fgf13,Acsl4,Sfrp1,Nkd1,Mt2,Mt1,Bmpr1a,Hsd3b7,Ntrk3,Rag2,Zc3h12d,Shtn1,Lrp1,Sh3pxd2b,Npy1r,Rftn1,Igfbp2,Wfs1,Bst2,Ar,Cxcr4,Fn1,Igf1,Socs3,Adam10,Gpc3,Wnt5a,Lep,Adam17,Sema5a,Cxcl12,Osm,Dab2,Mfsd7b,Mmp14,Sema3g,Il3…	Cdh4,Acvr1b,Tgfb1,Crabp2,Cd44,Wisp1,Cyba,Trpv2,Sfrp5,Cxcl16,Lgmn,Edn1,Sema4d,Hcls1,Cdkn1a,C3,Rbp4,Gli1,Igfbp5,Rgs4,Frzb,Capn3,Wisp2,Lef1,Sdcbp,Sema3c,Sema3a,Sema3d,Cd38,Plac8,Mtpn,Cyfip1,Fgf13,Acsl4,Sfrp1,Nkd1,Mt2,Mt1,Bmpr1a,Hsd3b7,Ntrk3,Rag2,Zc3h12d,Shtn1,Lrp1,Sh3pxd2b,Npy1r,Rftn1,Igfbp2,Wfs1,Bst2,Ar,Cxcr4,Fn1,Igf1,Socs3,Adam10,Gpc3,Wnt5a,Lep,Adam17,Sema5a,Cxcl12,Osm,Dab2,Mfsd7b,Mmp14,Sema3g,Il3…
GO:0045596	negative regulation of cell differentiation	104	761	1.02e-06	Pdgfb,Ccl3,Tgfb1,Calr,Cd44,Wisp1,Ctsz,Ywhah,Ccl9,Gpr137b,Sema4d,Plk2,Thrb,Runx1,Abcg1,Xdh,Tmem178,H2-K1,Tnf,Anxa1,Igfbp5,Rab29,Rgs4,Grb14,Frzb,Capn3,Il1b,Il1a,Trp53inp1,Sema3c,Sema3a,Sema3d,Cd38,Gdf3,Clec2d,Xylt1,Il4ra,Fgf13,Sfrp1,Bmpr1a,C1qc,Zc3h12a,Ntrk3,Lrrc17,Lyn,Tnn,Ubash3b,Lrp1,Atp1b2,Mylip,Runx3,Axin2,Osr1,Igf1,Rbpms2,Bex1,Jak3,Wnt5a,Adam17,Sema5a,Nr1d1,Rara,Nfatc2,Dab2,Fat3,Col5a2,Col3a1,…	Pdgfb,Ccl3,Tgfb1,Calr,Cd44,Wisp1,Ctsz,Ywhah,Ccl9,Gpr137b,Sema4d,Plk2,Thrb,Runx1,Abcg1,Xdh,Tmem178,H2-K1,Tnf,Anxa1,Igfbp5,Rab29,Rgs4,Grb14,Frzb,Capn3,Il1b,Il1a,Trp53inp1,Sema3c,Sema3a,Sema3d,Cd38,Gdf3,Clec2d,Xylt1,Il4ra,Fgf13,Sfrp1,Bmpr1a,C1qc,Zc3h12a,Ntrk3,Lrrc17,Lyn,Tnn,Ubash3b,Lrp1,Atp1b2,Mylip,Runx3,Axin2,Osr1,Igf1,Rbpms2,Bex1,Jak3,Wnt5a,Adam17,Sema5a,Nr1d1,Rara,Nfatc2,Dab2,Fat3,Col5a2,Col3a1,…
GO:0042129	regulation of T cell proliferation	38	168	1.07e-06	Tgfb1,Cd244,Cd44,Cd209a,Vsir,Havcr2,Ripk3,Tnfrsf21,Aif1,Anxa1,Il6,Il1b,Vcam1,Tnfrsf1b,Gpnmb,Nckap1l,Zc3h12d,H2-Ab1,Pnp,H2-Aa,Igfbp2,Rltpr,Igf1,Jak3,Lep,Pde5a,Cd86,Cd80,H2-T23,Ccl19,Lgals9,Cblb,Syk,Lgals3,Ihh,Ptpn6,Cd276,Ccr2	Tgfb1,Cd244,Cd44,Cd209a,Vsir,Havcr2,Ripk3,Tnfrsf21,Aif1,Anxa1,Il6,Il1b,Vcam1,Tnfrsf1b,Gpnmb,Nckap1l,Zc3h12d,H2-Ab1,Pnp,H2-Aa,Igfbp2,Rltpr,Igf1,Jak3,Lep,Pde5a,Cd86,Cd80,H2-T23,Ccl19,Lgals9,Cblb,Syk,Lgals3,Ihh,Ptpn6,Cd276,Ccr2
GO:0001763	morphogenesis of a branching structure	43	207	1.15e-06	Pdgfb,Tgfb1,Cd44,Epha2,Plxnd1,Ctsz,Gna13,Grb2,Edn1,Nkx3-1,Vdr,Hhex,Il6,Spint1,Lef1,B4galt1,Sema3c,Sema3a,Sfrp1,St14,Ctsh,Npnt,Fgf1,Ar,Cxcr4,Igf1,Socs3,Fat4,Pgr,Gpc3,Wnt5a,Rspo2,Sema5a,Cxcl12,Hhip,Mmp14,Dll4,Tnc,Col19a1,Ahr,Ihh,Nfatc1,Plxna1	Pdgfb,Tgfb1,Cd44,Epha2,Plxnd1,Ctsz,Gna13,Grb2,Edn1,Nkx3-1,Vdr,Hhex,Il6,Spint1,Lef1,B4galt1,Sema3c,Sema3a,Sfrp1,St14,Ctsh,Npnt,Fgf1,Ar,Cxcr4,Igf1,Socs3,Fat4,Pgr,Gpc3,Wnt5a,Rspo2,Sema5a,Cxcl12,Hhip,Mmp14,Dll4,Tnc,Col19a1,Ahr,Ihh,Nfatc1,Plxna1
GO:0050878	regulation of body fluid levels	60	349	1.18e-06	Pdgfb,Elovl1,Aprt,Mertk,Mmp13,Cyba,Gna13,Evl,Edn1,F2rl1,Plau,Anxa8,Vdr,Xdh,C3,Procr,F3,Pdpn,F7,Cx3cl1,Anxa2,Pik3cb,Fermt3,Lyn,Rap2b,Ubash3b,Hpse,Thbs1,Tlr4,Wfs1,Pdia6,Oas2,F2r,Npr3,F10,Tec,Ptpro,Madd,Fcer1g,F5,Ccnd1,Nfe2l2,Plek,Pip5k1c,Lilrb4,Nr1h3,Vwf,Btc,Syk,Erbb4,Heg1,Selp,Hps1,Aqp5,Ptpn6,Gba,Tifab,Kcnn4,Apoe,Kcnma1	Pdgfb,Elovl1,Aprt,Mertk,Mmp13,Cyba,Gna13,Evl,Edn1,F2rl1,Plau,Anxa8,Vdr,Xdh,C3,Procr,F3,Pdpn,F7,Cx3cl1,Anxa2,Pik3cb,Fermt3,Lyn,Rap2b,Ubash3b,Hpse,Thbs1,Tlr4,Wfs1,Pdia6,Oas2,F2r,Npr3,F10,Tec,Ptpro,Madd,Fcer1g,F5,Ccnd1,Nfe2l2,Plek,Pip5k1c,Lilrb4a,Nr1h3,Vwf,Btc,Syk,Erbb4,Heg1,Selp,Hps1,Aqp5,Ptpn6,Gba,Tifab,Kcnn4,Apoe,Kcnma1
GO:0002768	immune response-regulating cell surface receptor signaling pathway	36	154	1.2e-06	Myo1g,Psen2,Cd40,Tnfrsf21,Fcgr2b,Nras,Tlr2,Fcgr1,Cd38,Clec4e,Clec4d,Nckap1l,Cmklr1,Themis2,Zc3h12a,Lyn,Rftn1,Lat2,C3ar1,Rltpr,Themis,Tec,Nfatc2,Fcgr4,Fcer1g,Plcg2,Fyb,Nfam1,Nfkbiz,Cblb,Syk,Ptpn6,Cd276,C5ar1,Fcgr3,Mef2c	Myo1g,Psen2,Cd40,Tnfrsf21,Fcgr2b,Nras,Tlr2,Fcgr1,Cd38,Clec4e,Clec4d,Nckap1l,Cmklr1,Themis2,Zc3h12a,Lyn,Rftn1,Lat2,C3ar1,Rltpr,Themis,Tec,Nfatc2,Fcgr4,Fcer1g,Plcg2,Fyb,Nfam1,Nfkbiz,Cblb,Syk,Ptpn6,Cd276,C5ar1,Fcgr3,Mef2c
GO:0048729	tissue morphogenesis	92	646	1.21e-06	Pdgfb,Tgfb1,Plod3,Cd44,Mmp12,Epha2,Plxnd1,Ctsz,Sfrp5,Txnrd1,Gna13,Slc9a3r1,Grb2,Edn1,Ctsl,Nkx3-1,Vdr,Mylk,Runx1,Hhex,Il6,Casp8,Igfbp5,Abl2,Itga8,Frzb,Spint1,Mylk2,Lef1,B4galt1,Pdpn,Sema3c,Sema3a,Sfrp1,Mmp2,St14,Ctsh,Bmpr1a,Cyp7b1,Npnt,Scx,Ptk7,Prkx,Cobl,Fgf1,Lgr4,Runx3,Plxnb2,Rltpr,Ar,Cxcr4,Itga2,Osr1,Igf1,Socs3,Fat4,Pgr,Gpc3,Wnt5a,Astn2,Rspo2,Sema5a,Zeb2,Rara,Cthrc1,Actg1,Col12a1,Cxcl12,Myom1,En…	Pdgfb,Tgfb1,Plod3,Cd44,Mmp12,Epha2,Plxnd1,Ctsz,Sfrp5,Txnrd1,Gna13,Slc9a3r1,Grb2,Edn1,Ctsl,Nkx3-1,Vdr,Mylk,Runx1,Hhex,Il6,Casp8,Igfbp5,Abl2,Itga8,Frzb,Spint1,Mylk2,Lef1,B4galt1,Pdpn,Sema3c,Sema3a,Sfrp1,Mmp2,St14,Ctsh,Bmpr1a,Cyp7b1,Npnt,Scx,Ptk7,Prkx,Cobl,Fgf1,Lgr4,Runx3,Plxnb2,Rltpr,Ar,Cxcr4,Itga2,Osr1,Igf1,Socs3,Fat4,Pgr,Gpc3,Wnt5a,Astn2,Rspo2,Sema5a,Zeb2,Rara,Cthrc1,Actg1,Col12a1,Cxcl12,Myom1,En…
GO:0061564	axon development	64	386	1.36e-06	Cdh4,Epha2,Plxnd1,Evl,Sema4d,Alcam,Tnfrsf21,Csf1r,Nptx1,Tspan2,Bmpr1b,Sema3c,Sema3a,Sema3d,Cyfip1,Mmp2,Jam3,Nexn,Tnn,Egr2,Shtn1,Lrp1,Cobl,Lgr4,Dclk1,Runx3,Plxnb2,Nfib,Cxcr4,Egflam,Bex1,Wnt5a,B4galt6,Sema5a,Zeb2,Cxcl12,Epha1,Ptpro,Unc5b,Enah,Sema3g,Ptprz1,Lama2,Rhog,Scn1b,Plxnc1,Myh10,Itga4,Pip5k1c,Unc5c,Sema6c,Tnc,C9orf72,B4galt5,Ntf3,Nrp2,Pitpna,Rtn4rl2,Apod,Apbb2,Unc5d,Sema6b,Plxna1,Mag	Cdh4,Epha2,Plxnd1,Evl,Sema4d,Alcam,Tnfrsf21,Csf1r,Nptx1,Tspan2,Bmpr1b,Sema3c,Sema3a,Sema3d,Cyfip1,Mmp2,Jam3,Nexn,Tnn,Egr2,Shtn1,Lrp1,Cobl,Lgr4,Dclk1,Runx3,Plxnb2,Nfib,Cxcr4,Egflam,Bex1,Wnt5a,B4galt6,Sema5a,Zeb2,Cxcl12,Epha1,Ptpro,Unc5b,Enah,Sema3g,Ptprz1,Lama2,Rhog,Scn1b,Plxnc1,Myh10,Itga4,Pip5k1c,Unc5c,Sema6c,Tnc,3110043O21Rik,B4galt5,Ntf3,Nrp2,Pitpna,Rtn4rl2,Apod,Apbb2,Unc5d,Sema6b,Plxna1,Mag
GO:0051607	defense response to virus	38	170	1.38e-06	Irf5,Cd40,Dhx58,F2rl1,Irg1,Ripk3,Il10rb,Il33,Ifitm1,Ifitm3,Irf7,Il6,Oasl2,Itgax,Oas3,Slfn8,Rtp4,Bst2,Samhd1,Oas2,Tlr7,Ticam2,Cd8a,Oas1a,Tlr9,Cd86,Plscr1,Card9,Nlrp3,Ifit1,Adar,Trim25,Tlr8,Apobec1,Mx1,Tmem173,Treml4,Unc93b1	Irf5,Cd40,Dhx58,F2rl1,Acod1,Ripk3,Il10rb,Il33,Ifitm1,Ifitm3,Irf7,Il6,Oasl2,Itgax,Oas3,Slfn8,Rtp4,Bst2,Samhd1,Oas2,Tlr7,Ticam2,Cd8a,Oas1a,Tlr9,Cd86,Plscr1,Card9,Nlrp3,Ifit1,Adar,Trim25,Tlr8,Apobec1,Mx1,Tmem173,Treml4,Unc93b1
GO:0007267	cell-cell signaling	110	827	1.42e-06	Pdgfb,Ccl3,Sost,Ndrg2,Cd44,Wisp1,Stx1a,Sh2d1a,Nos2,Sfrp5,Sdc1,Slc9a3r1,Edn1,Cxcl13,C3,Anxa1,Pcsk5,Hhex,Gli1,Il6,Ccr1,Htr2b,Fam129b,Frzb,Mylk2,Lef1,Tlr2,Gucy1b3,Dkk2,Sdcbp,Abca1,Prkaa2,Hgf,P2rx4,Gpnmb,Vamp1,Rgs10,Btk,Sfrp1,Nkd1,Cx3cl1,Lgr6,Trem1,Lyn,Ptchd1,Cpz,Daglb,Ptk7,Ank2,Gjb5,Tmem106a,Stab1,Camk4,Ndp,Gjb3,Lgr4,Gucy1a3,Fzd4,Axin2,Ric3,Rab11fip5,F2r,Gja4,Gabra3,Pgr,Cx3cr1,Wnt5a,Lep,Rspo2,Itgam,…	Pdgfb,Ccl3,Sost,Ndrg2,Cd44,Wisp1,Stx1a,Sh2d1a,Nos2,Sfrp5,Sdc1,Slc9a3r1,Edn1,Cxcl13,C3,Anxa1,Pcsk5,Hhex,Gli1,Il6,Ccr1,Htr2b,Fam129b,Frzb,Mylk2,Lef1,Tlr2,Gucy1b3,Dkk2,Sdcbp,Abca1,Prkaa2,Hgf,P2rx4,Gpnmb,Vamp1,Rgs10,Btk,Sfrp1,Nkd1,Cx3cl1,Lgr6,Trem1,Lyn,Ptchd1,Cpz,Daglb,Ptk7,Ank2,Gjb5,Tmem106a,Stab1,Camk4,Ndp,Gjb3,Lgr4,Gucy1a3,Fzd4,Axin2,Ric3,Rab11fip5,F2r,Gja4,Gabra3,Pgr,Cx3cr1,Wnt5a,Lep,Rspo2,Itgam,…
GO:2000116	regulation of cysteine-type endopeptidase activity	47	241	1.42e-06	Plaur,Bid,Cd44,Perp,Lgmn,Nkx3-1,Slc11a2,Xdh,Tnf,Pmaip1,Il6,Casp1,Casp8,Bok,Gsn,Lef1,F3,Hgf,Ctsh,Ptgs2,Thbs1,Nod1,Igf1,Naip5,Nlrc4,F2r,Rag1,Bak1,Gpx1,Arrb1,Mefv,Card9,Nlrp3,Rps6ka1,Ngf,Nlrp1b,Arrb2,Mkl1,Bcl2l11,Col4a3,Naip6,Syk,Naip2,Tnfrsf23,Aim2,St18,Ctsd	Plaur,Bid,Cd44,Perp,Lgmn,Nkx3-1,Slc11a2,Xdh,Tnf,Pmaip1,Il6,Casp1,Casp8,Bok,Gsn,Lef1,F3,Hgf,Ctsh,Ptgs2,Thbs1,Nod1,Igf1,Naip5,Nlrc4,F2r,Rag1,Bak1,Gpx1,Arrb1,Mefv,Card9,Nlrp3,Rps6ka1,Ngf,Nlrp1b,Arrb2,Mkl1,Bcl2l11,Col4a3,Naip6,Syk,Naip2,Tnfrsf23,Aim2,St18,Ctsd
GO:0071674	mononuclear cell migration	18	40	1.49e-06	Ccl2,Ccl12,Pdgfb,Ccl3,Ccl24,Ccl8,Ccl6,Ccl4,Ccl9,Ccl7,Anxa1,Cx3cl1,Ptpro,Sirpa,Cd47,Ccl19,Lgals3,Ccr2	Ccl2,Ccl12,Pdgfb,Ccl3,Ccl24,Ccl8,Ccl6,Ccl4,Ccl9,Ccl7,Anxa1,Cx3cl1,Ptpro,Sirpa,Cd47,Ccl19,Lgals3,Ccr2
GO:0007610	behavior	95	680	1.61e-06	Actr2,Gm2a,Serpinf1,Lamb1,Cstb,Aprt,Psen2,Lgmn,Hexb,Plk2,Thrb,Pde1b,Runx1,Slc11a2,Npc1,Rin1,Hexa,Casp1,Chst10,Htr2b,Cln8,Abl2,Itga8,Scn2a1,Gatm,Il1b,Bche,Tlr2,P2rx4,Foxp2,Fgf13,Man2b1,Ptgs2,Lepr,Cyp7b1,Gpr176,Itpr3,Mcoln3,Ptchd1,Rcan2,Egr2,Thbs1,Npy1r,Grn,Camk4,Atp1b2,Kcnab1,Wfs1,Fzd4,Ar,Eps8,Abhd12,Igf1,Rcan1,Pgr,Cx3cr1,Rnf180,Lep,Pde5a,Cxcl12,Osm,Gng8,Pirb,Rag1,Cln3,Lpar5,Gpr88,Ptprz1,Gpr157,Fg…	Actr2,Gm2a,Serpinf1,Lamb1,Cstb,Aprt,Psen2,Lgmn,Hexb,Plk2,Thrb,Pde1b,Runx1,Slc11a2,Npc1,Rin1,Hexa,Casp1,Chst10,Htr2b,Cln8,Abl2,Itga8,Scn2a1,Gatm,Il1b,Bche,Tlr2,P2rx4,Foxp2,Fgf13,Man2b1,Ptgs2,Lepr,Cyp7b1,Gpr176,Itpr3,Mcoln3,Ptchd1,Rcan2,Egr2,Thbs1,Npy1r,Grn,Camk4,Atp1b2,Kcnab1,Wfs1,Fzd4,Ar,Eps8,Abhd12,Igf1,Rcan1,Pgr,Cx3cr1,Rnf180,Lep,Pde5a,Cxcl12,Osm,Gng8,Pirb,Rag1,Cln3,Lpar5,Gpr88,Ptprz1,Gpr157,Fg…
GO:0046634	regulation of alpha-beta T cell activation	28	100	1.67e-06	Tgfb1,Cd244,Cd44,Cd83,Myb,Vsir,Runx1,Anxa1,Il6,Il4ra,Nckap1l,Zc3h12a,H2-Ab1,Pnp,Runx3,Jak3,Rara,Cd80,Nlrp3,H2-T23,Ccl19,Cd300a,Lgals9,Nfkbiz,Cblb,Syk,Ihh,Ccr2	Tgfb1,Cd244,Cd44,Cd83,Myb,Vsir,Runx1,Anxa1,Il6,Il4ra,Nckap1l,Zc3h12a,H2-Ab1,Pnp,Runx3,Jak3,Rara,Cd80,Nlrp3,H2-T23,Ccl19,Cd300a,Lgals9,Nfkbiz,Cblb,Syk,Ihh,Ccr2
GO:0051092	positive regulation of NF-kappaB transcription factor activity	33	135	1.77e-06	Itgb2,Tgfb1,Cd40,Prkch,Clu,Ripk3,Tnf,Capn3,Il1b,Tlr2,Mtpn,Cx3cl1,Myd88,Trim14,Tlr4,Ar,Nod1,Nlrc4,Tlr6,Cx3cr1,Wnt5a,Rab7b,Tlr9,Icam1,Grem1,Nlrp3,Adam8,Card14,Trim25,Aim2,Stat3,Cd84,Sphk1	Itgb2,Tgfb1,Cd40,Prkch,Clu,Ripk3,Tnf,Capn3,Il1b,Tlr2,Mtpn,Cx3cl1,Myd88,Trim14,Tlr4,Ar,Nod1,Nlrc4,Tlr6,Cx3cr1,Wnt5a,Rab7b,Tlr9,Icam1,Grem1,Nlrp3,Adam8,Card14,Trim25,Aim2,Stat3,Cd84,Sphk1
GO:0010035	response to inorganic substance	82	556	1.79e-06	Serpinf1,Col1a1,Calr,Hmox1,Slc25a13,Cybb,Ncf1,Tnfaip3,Sdc1,Dnmt3a,Lgmn,Edn1,Loxl2,Ripk3,Mylk,Slc11a2,Xdh,Npc1,Anxa1,Cyp2e1,Nptx1,Il6,Gsn,Gatm,Capn3,Il1a,Gucy1b3,Txn1,Prkaa2,P2rx4,Mst4,Mmp2,Mt2,Mt1,Ptgs2,Trf,Zc3h12a,Rasa4,Itpr3,Atp13a2,Slc25a23,Thbs1,Igfbp2,C1qa,Lcn2,Fn1,Cd14,Junb,Wnt5a,Alox5ap,Hvcn1,Bak1,Tnfrsf11b,Phex,Plcg2,Gpx1,Adam9,Tlr9,Cp,Ccnd1,Il18bp,Fibin,P2rx7,Sirpa,B2m,Ddi2,Nfe2l2,Ass1,C…	Serpinf1,Col1a1,Calr,Hmox1,Slc25a13,Cybb,Ncf1,Tnfaip3,Sdc1,Dnmt3a,Lgmn,Edn1,Loxl2,Ripk3,Mylk,Slc11a2,Xdh,Npc1,Anxa1,Cyp2e1,Nptx1,Il6,Gsn,Gatm,Capn3,Il1a,Gucy1b3,Txn1,Prkaa2,P2rx4,Stk26,Mmp2,Mt2,Mt1,Ptgs2,Trf,Zc3h12a,Rasa4,Itpr3,Atp13a2,Slc25a23,Thbs1,Igfbp2,C1qa,Lcn2,Fn1,Cd14,Junb,Wnt5a,Alox5ap,Hvcn1,Bak1,Tnfrsf11b,Phex,Plcg2,Gpx1,Adam9,Tlr9,Cp,Ccnd1,Il18bp,Fibin,P2rx7,Sirpa,B2m,Ddi2,Nfe2l2,Ass1,…
GO:0008152	metabolic process	655	7331	1.83e-06	Ccl12,Itgb2,Pdgfb,Acvr1b,Gm2a,Ccl3,Ern1,Col1a1,Ell2,Srpk3,Pnck,Acp2,Spi1,Napsa,Tgfb1,Pla1a,Tbxas1,Hck,Cyp4f18,Has1,Man1a,Dnase2a,Bid,Plod3,Crabp2,Cd44,Stx1a,Hmox1,Vav1,Mmp12,Ctsb,Atp6v1b2,Tep1,Elovl1,Adamts4,Tmem189,Epha2,Itih4,Aprt,Pip4k2a,B4galnt1,Saa3,Neu1,P4ha1,Psen2,Mertk,Ppp1cb,Slc25a13,Mmp13,Sash1,Cybb,Ctsk,Ctss,Cd5l,Ncf1,Ctsz,Myh9,Cyba,Vmp1,Tnip1,Nos2,Mmp8,Ywhah,Plod1,Dnase1l1,Noxo1,Nrbp2…	Ccl12,Itgb2,Pdgfb,Acvr1b,Gm2a,Ccl3,Ern1,Col1a1,Ell2,Srpk3,Pnck,Acp2,Spi1,Napsa,Tgfb1,Pla1a,Tbxas1,Hck,Cyp4f18,Has1,Man1a,Dnase2a,Bid,Plod3,Crabp2,Cd44,Stx1a,Hmox1,Vav1,Mmp12,Ctsb,Atp6v1b2,Tep1,Elovl1,Adamts4,Tmem189,Epha2,Itih4,Aprt,Pip4k2a,B4galnt1,Saa3,Neu1,P4ha1,Psen2,Mertk,Ppp1cb,Slc25a13,Mmp13,Sash1,Cybb,Ctsk,Ctss,Cd5l,Ncf1,Ctsz,Myh9,Cyba,Vmp1,Tnip1,Nos2,Mmp8,Ywhah,Plod1,Dnase1l1,Noxo1,Nrbp2…
GO:0009887	animal organ morphogenesis	130	1038	1.9e-06	Pdgfb,Col1a1,Tgfb1,Lamb1,Plod3,Cd44,Epha2,Psen2,Mmp13,Plxnd1,Ctsz,Perp,Sdc1,Slc9a3r1,Edn1,Thrb,Nkx3-1,Vdr,Col2a1,Mylk,Tnf,Hhex,Rbp4,Gli1,Il6,Igfbp5,Htr2b,Itga8,Frzb,Itga6,Mylk2,Lef1,Pdgfc,Bmpr1b,Kcnq4,Sema3c,Fgr,Sema3a,Smarcd3,Acan,Sfrp1,Fgl1,Mmp2,Ctsh,Bmpr1a,Cyp7b1,Npnt,Gpr126,Scx,Ptk7,Sh3pxd2b,Thbs1,Prkx,Chst11,Npy1r,Fgf1,Lgr4,Axin2,Ar,Nfib,Cxcr4,Itga2,Osr1,Egflam,Igf1,Rbpms2,Fat4,Pgr,Gpc3,Wnt5…	Pdgfb,Col1a1,Tgfb1,Lamb1,Plod3,Cd44,Epha2,Psen2,Mmp13,Plxnd1,Ctsz,Perp,Sdc1,Slc9a3r1,Edn1,Thrb,Nkx3-1,Vdr,Col2a1,Mylk,Tnf,Hhex,Rbp4,Gli1,Il6,Igfbp5,Htr2b,Itga8,Frzb,Itga6,Mylk2,Lef1,Pdgfc,Bmpr1b,Kcnq4,Sema3c,Fgr,Sema3a,Smarcd3,Acan,Sfrp1,Fgl1,Mmp2,Ctsh,Bmpr1a,Cyp7b1,Npnt,Adgrg6,Scx,Ptk7,Sh3pxd2b,Thbs1,Prkx,Chst11,Npy1r,Fgf1,Lgr4,Axin2,Ar,Nfib,Cxcr4,Itga2,Osr1,Egflam,Igf1,Rbpms2,Fat4,Pgr,Gpc3,Wnt5…
GO:0003013	circulatory system process	67	418	2e-06	Pdgfb,Tgfb1,Tbxas1,Cyp4f18,Plod3,Hmox1,Psen2,Cyba,Nos2,Ccl4,Atp2b1,Edn1,F2rl1,Rps6ka2,Slc22a1,Tnf,Pcsk5,Htr2b,Ddah1,Cd38,P2rx4,Nr2f2,Atp6ap2,Mmp2,Cx3cl1,Ptgs2,Kcnj2,Ndst2,Ank2,Npy1r,C3ar1,Gucy1a3,Ar,Cxcr4,Camk2n1,F2r,Npr3,Lep,Pde5a,Rock1,Ptafr,Prcp,Ptpro,Sgcd,Rnpep,Sgcg,Gpx1,F5,Icam1,Abr,Scn1b,Kcnd3,Ece1,Nos1,Snx5,Cacna1c,Cysltr1,Dmd,Cacnb2,Ahr,Mrvi1,Heg1,Manf,Rasl10b,Apoe,Kcnma1,Ncf2	Pdgfb,Tgfb1,Tbxas1,Cyp4f18,Plod3,Hmox1,Psen2,Cyba,Nos2,Ccl4,Atp2b1,Edn1,F2rl1,Rps6ka2,Slc22a1,Tnf,Pcsk5,Htr2b,Ddah1,Cd38,P2rx4,Nr2f2,Atp6ap2,Mmp2,Cx3cl1,Ptgs2,Kcnj2,Ndst2,Ank2,Npy1r,C3ar1,Gucy1a3,Ar,Cxcr4,Camk2n1,F2r,Npr3,Lep,Pde5a,Rock1,Ptafr,Prcp,Ptpro,Sgcd,Rnpep,Sgcg,Gpx1,F5,Icam1,Abr,Scn1b,Kcnd3,Ece1,Nos1,Snx5,Cacna1c,Cysltr1,Dmd,Cacnb2,Ahr,Mrvi1,Heg1,Manf,Rasl10b,Apoe,Kcnma1,Ncf2
GO:0002009	morphogenesis of an epithelium	78	520	2.02e-06	Pdgfb,Tgfb1,Plod3,Cd44,Mmp12,Epha2,Plxnd1,Ctsz,Sfrp5,Gna13,Slc9a3r1,Grb2,Edn1,Ctsl,Nkx3-1,Vdr,Runx1,Hhex,Il6,Casp8,Igfbp5,Abl2,Frzb,Spint1,Lef1,B4galt1,Pdpn,Sema3c,Sema3a,Sfrp1,Mmp2,St14,Ctsh,Cyp7b1,Npnt,Ptk7,Prkx,Cobl,Fgf1,Lgr4,Runx3,Plxnb2,Rltpr,Ar,Cxcr4,Osr1,Igf1,Socs3,Fat4,Pgr,Gpc3,Wnt5a,Astn2,Rspo2,Sema5a,Zeb2,Rara,Cthrc1,Actg1,Cxcl12,Enah,Hhip,Mmp14,Grem1,Dll4,Fmn1,Sox4,Tnc,Prickle1,Mkl1,Ah…	Pdgfb,Tgfb1,Plod3,Cd44,Mmp12,Epha2,Plxnd1,Ctsz,Sfrp5,Gna13,Slc9a3r1,Grb2,Edn1,Ctsl,Nkx3-1,Vdr,Runx1,Hhex,Il6,Casp8,Igfbp5,Abl2,Frzb,Spint1,Lef1,B4galt1,Pdpn,Sema3c,Sema3a,Sfrp1,Mmp2,St14,Ctsh,Cyp7b1,Npnt,Ptk7,Prkx,Cobl,Fgf1,Lgr4,Runx3,Plxnb2,Rltpr,Ar,Cxcr4,Osr1,Igf1,Socs3,Fat4,Pgr,Gpc3,Wnt5a,Astn2,Rspo2,Sema5a,Zeb2,Rara,Cthrc1,Actg1,Cxcl12,Enah,Hhip,Mmp14,Grem1,Dll4,Fmn1,Sox4,Tnc,Prickle1,Mkl1,Ah…
GO:0008015	blood circulation	65	400	2.02e-06	Pdgfb,Tgfb1,Tbxas1,Cyp4f18,Plod3,Hmox1,Psen2,Cyba,Nos2,Ccl4,Atp2b1,Edn1,F2rl1,Rps6ka2,Tnf,Pcsk5,Htr2b,Ddah1,Cd38,P2rx4,Nr2f2,Atp6ap2,Mmp2,Cx3cl1,Ptgs2,Kcnj2,Ndst2,Ank2,Npy1r,C3ar1,Gucy1a3,Ar,Cxcr4,Camk2n1,F2r,Npr3,Lep,Pde5a,Rock1,Ptafr,Prcp,Ptpro,Sgcd,Rnpep,Sgcg,Gpx1,F5,Icam1,Abr,Scn1b,Kcnd3,Ece1,Nos1,Snx5,Cacna1c,Cysltr1,Dmd,Cacnb2,Ahr,Mrvi1,Manf,Rasl10b,Apoe,Kcnma1,Ncf2	Pdgfb,Tgfb1,Tbxas1,Cyp4f18,Plod3,Hmox1,Psen2,Cyba,Nos2,Ccl4,Atp2b1,Edn1,F2rl1,Rps6ka2,Tnf,Pcsk5,Htr2b,Ddah1,Cd38,P2rx4,Nr2f2,Atp6ap2,Mmp2,Cx3cl1,Ptgs2,Kcnj2,Ndst2,Ank2,Npy1r,C3ar1,Gucy1a3,Ar,Cxcr4,Camk2n1,F2r,Npr3,Lep,Pde5a,Rock1,Ptafr,Prcp,Ptpro,Sgcd,Rnpep,Sgcg,Gpx1,F5,Icam1,Abr,Scn1b,Kcnd3,Ece1,Nos1,Snx5,Cacna1c,Cysltr1,Dmd,Cacnb2,Ahr,Mrvi1,Manf,Rasl10b,Apoe,Kcnma1,Ncf2
GO:0045580	regulation of T cell differentiation	35	151	2.14e-06	Tgfb1,Il7r,Cd44,Cd83,Myb,Vsir,Ctla2a,Runx1,Anxa1,Il6,Il1b,Lef1,Il4ra,Nckap1l,H2-DMa,Zc3h12a,Pnp,H2-Aa,Runx3,Rltpr,Jak3,Rara,Rag1,Il1rl2,Cd74,Nlrp3,Sox4,Ccl19,Adam8,Lgals9,Nfkbiz,Syk,Zmiz1,Ihh,Ccr2	Tgfb1,Il7r,Cd44,Cd83,Myb,Vsir,Ctla2a,Runx1,Anxa1,Il6,Il1b,Lef1,Il4ra,Nckap1l,H2-DMa,Zc3h12a,Pnp,H2-Aa,Runx3,Rltpr,Jak3,Rara,Rag1,Il1rl2,Cd74,Nlrp3,Sox4,Ccl19,Adam8,Lgals9,Nfkbiz,Syk,Zmiz1,Ihh,Ccr2
GO:0050769	positive regulation of neurogenesis	84	579	2.29e-06	Actr2,Cdh4,Serpinf1,Tgfb1,Crabp2,Neu1,Plxnd1,Trpv2,Prkch,Sema4d,Washc5,Hcls1,Trem2,Tnf,Baiap2,Il6,Abl2,Itga6,Ltk,Spint1,Il1b,Tlr2,Tnfrsf1b,Hgf,Sema3a,Smarcd3,Cxcl5,P2rx4,Itpr1,Cyfip1,Cx3cl1,Trf,Camk1d,Ntrk3,Lyn,Mapk6,Egr2,Shtn1,Ptk7,Lrp1,Cobl,Grn,Atp1b2,Fzd4,Plxnb2,Cxcr4,Fn1,Igf1,Bex1,Gdf6,Cx3cr1,Wnt5a,Lif,Adam17,Sema5a,Zeb2,Rara,Cxcl12,Fes,Man2a1,Ptprz1,Scn1b,Plxnc1,E2f1,Nfe2l2,Ptprd,Ngf,Ptk2b,C…	Actr2,Cdh4,Serpinf1,Tgfb1,Crabp2,Neu1,Plxnd1,Trpv2,Prkch,Sema4d,E430025E21Rik,Hcls1,Trem2,Tnf,Baiap2,Il6,Abl2,Itga6,Ltk,Spint1,Il1b,Tlr2,Tnfrsf1b,Hgf,Sema3a,Smarcd3,Cxcl5,P2rx4,Itpr1,Cyfip1,Cx3cl1,Trf,Camk1d,Ntrk3,Lyn,Mapk6,Egr2,Shtn1,Ptk7,Lrp1,Cobl,Grn,Atp1b2,Fzd4,Plxnb2,Cxcr4,Fn1,Igf1,Bex1,Gdf6,Cx3cr1,Wnt5a,Lif,Adam17,Sema5a,Zeb2,Rara,Cxcl12,Fes,Man2a1,Ptprz1,Scn1b,Plxnc1,E2f1,Nfe2l2,Ptprd,Ngf,…
GO:0071702	organic substance transport	203	1836	2.45e-06	Gm2a,Slc7a7,Col1a1,Tgfb1,Abcb4,Calr,Bid,Stx1a,Mmp12,M6pr,Psen2,Gltp,Slc25a13,Xk,Ncf1,Lbp,Myh9,Nos2,Ywhah,Gnptab,Abca8b,Slc9a3r1,Abcc3,Npc2,Edn1,Slc25a30,Clu,Slc7a8,Washc5,Slc38a4,Cdkn1a,Nagpa,Slc22a1,Nfkbie,Abcg1,Npc1,Slc6a7,Anxa1,Pcsk5,Slc15a3,Slc25a45,Hhex,Rbp4,Msr1,Esyt1,Il6,Rftn2,Slc11a1,Mlph,Rab17,Cln8,Arl8a,Rab29,Chmp4c,Eif6,Nbea,Tmem144,Tlr2,Abca1,Pdpn,Necap2,Rilpl2,Slc15a4,Ift81,Snx8,Slc6…	Gm2a,Slc7a7,Col1a1,Tgfb1,Abcb4,Calr,Bid,Stx1a,Mmp12,M6pr,Psen2,Gltp,Slc25a13,Xk,Ncf1,Lbp,Myh9,Nos2,Ywhah,Gnptab,Abca8b,Slc9a3r1,Abcc3,Npc2,Edn1,Slc25a30,Clu,Slc7a8,E430025E21Rik,Slc38a4,Cdkn1a,Nagpa,Slc22a1,Nfkbie,Abcg1,Npc1,Slc6a7,Anxa1,Pcsk5,Slc15a3,Slc25a45,Hhex,Rbp4,Msr1,Esyt1,Il6,Rftn2,Slc11a1,Mlph,Rab17,Cln8,Arl8a,Rab29,Chmp4c,Eif6,Nbea,Tmem144,Tlr2,Abca1,Pdpn,Necap2,Rilpl2,Slc15a4,Ift81,Sn…
GO:0048872	homeostasis of number of cells	48	255	2.54e-06	Ccl2,Spi1,Tgfb1,Dnase2a,Il7r,Hmox1,Mertk,Tnfaip3,Myb,Ripk3,Hcls1,Slc11a2,Pmaip1,Anxa1,Il6,Rassf2,Cxcl5,Jam3,Nckap1l,Lyn,Spns2,Lgr4,Bpgm,Rltpr,Lipa,Hcar2,Napepld,Jak3,F2r,Itgam,Pirb,Rag1,Bak1,Mfsd7b,P2rx7,Thra,Lilrb4,Pik3cd,Adar,Bcl2l11,Ildr2,Ahr,Prdx1,Tnfrsf23,Gcnt4,Gba,Ccr2,Mef2c	Ccl2,Spi1,Tgfb1,Dnase2a,Il7r,Hmox1,Mertk,Tnfaip3,Myb,Ripk3,Hcls1,Slc11a2,Pmaip1,Anxa1,Il6,Rassf2,Cxcl5,Jam3,Nckap1l,Lyn,Spns2,Lgr4,Bpgm,Rltpr,Lipa,Hcar2,Napepld,Jak3,F2r,Itgam,Pirb,Rag1,Bak1,Mfsd7b,P2rx7,Thra,Lilrb4a,Pik3cd,Adar,Bcl2l11,Ildr2,Ahr,Prdx1,Tnfrsf23,Gcnt4,Gba,Ccr2,Mef2c
GO:0002275	myeloid cell activation involved in immune response	20	53	2.69e-06	Ccl3,Lbp,Havcr2,Trem2,Il33,Tyrobp,Btk,Lyn,Sbno2,Grn,Lat2,Cx3cr1,Pi4k2a,Fcer1g,Milr1,Myo1f,Dock2,Cd300a,Syk,Stxbp2	Ccl3,Lbp,Havcr2,Trem2,Il33,Tyrobp,Btk,Lyn,Sbno2,Grn,Lat2,Cx3cr1,Pi4k2a,Fcer1g,Milr1,Myo1f,Dock2,Cd300a,Syk,Stxbp2
GO:0043030	regulation of macrophage activation	20	53	2.69e-06	Lbp,Mmp8,Havcr2,Gpr137b,Trem2,Il33,Ctsc,Il4ra,Cx3cl1,Thbs1,Tlr4,Grn,Tlr6,Wnt5a,Nr1d1,Slc7a2,Lgals9,Nr1h3,Cd84,Sphk1	Lbp,Mmp8,Havcr2,Gpr137b,Trem2,Il33,Ctsc,Il4ra,Cx3cl1,Thbs1,Tlr4,Grn,Tlr6,Wnt5a,Nr1d1,Slc7a2,Lgals9,Nr1h3,Cd84,Sphk1
GO:0032989	cellular component morphogenesis	87	611	2.77e-06	Cdh4,Casq1,Epha2,Plxnd1,Evl,Sema4d,Clu,Alcam,Hcls1,Slc11a2,Csf1r,Nptx1,Abl2,Capn3,Tlr2,Bmpr1b,Sema3c,Sema3a,Sema3d,Cyfip1,Snx1,Nckap1l,Nexn,Tnn,Egr2,Shtn1,Lrp1,Cobl,Gpc1,Lgr4,Myo16,Dclk1,Runx3,Plxnb2,Nfib,Cxcr4,Egflam,Lmod1,Wnt5a,B4galt6,Sema5a,Rock1,Zeb2,Actg1,Cxcl12,Myom1,Epha1,Ptpro,Unc5b,Enah,Sema3g,Myh11,Ptprz1,Lama2,Rhog,Scn1b,Plxnc1,Fmn1,Myh10,Itga4,Zswim6,Pip5k1c,Unc5c,Itgb4,Ngf,Sema6c,C9…	Cdh4,Casq1,Epha2,Plxnd1,Evl,Sema4d,Clu,Alcam,Hcls1,Slc11a2,Csf1r,Nptx1,Abl2,Capn3,Tlr2,Bmpr1b,Sema3c,Sema3a,Sema3d,Cyfip1,Snx1,Nckap1l,Nexn,Tnn,Egr2,Shtn1,Lrp1,Cobl,Gpc1,Lgr4,Myo16,Dclk1,Runx3,Plxnb2,Nfib,Cxcr4,Egflam,Lmod1,Wnt5a,B4galt6,Sema5a,Rock1,Zeb2,Actg1,Cxcl12,Myom1,Epha1,Ptpro,Unc5b,Enah,Sema3g,Myh11,Ptprz1,Lama2,Rhog,Scn1b,Plxnc1,Fmn1,Myh10,Itga4,Zswim6,Pip5k1c,Unc5c,Itgb4,Ngf,Sema6c,31…
GO:0019932	second-messenger-mediated signaling	55	316	2.92e-06	Ccl3,Casq1,Tmem110,Mcoln2,Nos2,Gna13,Slc9a3r1,Edn1,Tnf,Ccr1,Htr2b,Npr1,Vcam1,Gucy1b3,Abca1,P2rx4,Itpr1,Dmpk,Mt2,Mt1,Itpr3,Ptger2,Mcoln3,Rcan2,Gpr126,Ank2,Lat2,Gpr97,Cxcr3,S1pr2,Cxcr4,Rcan1,Tpcn2,Cx3cr1,Nfatc2,Gpr65,Sgcd,Emr1,Ramp1,Cnr2,Nos1,Trpm2,Ccr5,Cacna1c,Dmd,Ahr,Rasa3,Mrvi1,Selp,Ccr9,Nfatc1,Sphk1,Ccr2,Apoe,Gpr161	Ccl3,Casq1,Tmem110,Mcoln2,Nos2,Gna13,Slc9a3r1,Edn1,Tnf,Ccr1,Htr2b,Npr1,Vcam1,Gucy1b3,Abca1,P2rx4,Itpr1,Dmpk,Mt2,Mt1,Itpr3,Ptger2,Mcoln3,Rcan2,Adgrg6,Ank2,Lat2,Adgrg3,Cxcr3,S1pr2,Cxcr4,Rcan1,Tpcn2,Cx3cr1,Nfatc2,Gpr65,Sgcd,Adgre1,Ramp1,Cnr2,Nos1,Trpm2,Ccr5,Cacna1c,Dmd,Ahr,Rasa3,Mrvi1,Selp,Ccr9,Nfatc1,Sphk1,Ccr2,Apoe,Gpr161
GO:0043281	regulation of cysteine-type endopeptidase activity involved in apoptotic process	43	216	3.09e-06	Plaur,Bid,Cd44,Nkx3-1,Slc11a2,Xdh,Tnf,Pmaip1,Il6,Casp1,Casp8,Bok,Gsn,Lef1,F3,Hgf,Ctsh,Ptgs2,Thbs1,Nod1,Igf1,Naip5,Nlrc4,F2r,Rag1,Bak1,Gpx1,Arrb1,Card9,Nlrp3,Rps6ka1,Ngf,Nlrp1b,Arrb2,Mkl1,Bcl2l11,Col4a3,Naip6,Syk,Naip2,Tnfrsf23,St18,Ctsd	Plaur,Bid,Cd44,Nkx3-1,Slc11a2,Xdh,Tnf,Pmaip1,Il6,Casp1,Casp8,Bok,Gsn,Lef1,F3,Hgf,Ctsh,Ptgs2,Thbs1,Nod1,Igf1,Naip5,Nlrc4,F2r,Rag1,Bak1,Gpx1,Arrb1,Card9,Nlrp3,Rps6ka1,Ngf,Nlrp1b,Arrb2,Mkl1,Bcl2l11,Col4a3,Naip6,Syk,Naip2,Tnfrsf23,St18,Ctsd
GO:0019724	B cell mediated immunity	25	84	3.14e-06	Tnfsf13,C3,Irf7,Fcgr2b,Fcgr1,Il4ra,Btk,Myd88,Crlf2,C1qc,H2-DMa,C1qb,Batf,H2-Ab1,C1qa,C1ra,C4b,Cfi,Pirb,Fcer1g,Cd74,Pou2f2,Bcl3,Inpp5d,Fcgr3	Tnfsf13,C3,Irf7,Fcgr2b,Fcgr1,Il4ra,Btk,Myd88,Crlf2,C1qc,H2-DMa,C1qb,Batf,H2-Ab1,C1qa,C1ra,C4b,Cfi,Pirb,Fcer1g,Cd74,Pou2f2,Bcl3,Inpp5d,Fcgr3
GO:0019722	calcium-mediated signaling	34	147	3.36e-06	Ccl3,Casq1,Tmem110,Mcoln2,Edn1,Tnf,Ccr1,Htr2b,Vcam1,P2rx4,Itpr1,Dmpk,Itpr3,Mcoln3,Rcan2,Ank2,Lat2,Cxcr3,Cxcr4,Rcan1,Tpcn2,Cx3cr1,Nfatc2,Sgcd,Trpm2,Ccr5,Cacna1c,Dmd,Rasa3,Selp,Ccr9,Nfatc1,Sphk1,Ccr2	Ccl3,Casq1,Tmem110,Mcoln2,Edn1,Tnf,Ccr1,Htr2b,Vcam1,P2rx4,Itpr1,Dmpk,Itpr3,Mcoln3,Rcan2,Ank2,Lat2,Cxcr3,Cxcr4,Rcan1,Tpcn2,Cx3cr1,Nfatc2,Sgcd,Trpm2,Ccr5,Cacna1c,Dmd,Rasa3,Selp,Ccr9,Nfatc1,Sphk1,Ccr2
GO:0010001	glial cell differentiation	41	201	3.44e-06	Pdgfb,Tgfb1,Clu,Trem2,Bok,Abl2,Gsn,Il1b,Tspan2,Lef1,Tlr2,Csk,Ntrk3,Lyn,Egr2,Gpr126,Hdac11,Lrp1,Tlr4,Grn,Gpc1,C1qa,Nfib,Igf1,B4galt6,Lif,Itgam,Ptprz1,Lama2,Gpr157,Sox4,Itgb4,B4galt5,Ntf3,Dmd,Nrros,Stat3,C5ar1,Gba,Actr3,Mag	Pdgfb,Tgfb1,Clu,Trem2,Bok,Abl2,Gsn,Il1b,Tspan2,Lef1,Tlr2,Csk,Ntrk3,Lyn,Egr2,Adgrg6,Hdac11,Lrp1,Tlr4,Grn,Gpc1,C1qa,Nfib,Igf1,B4galt6,Lif,Itgam,Ptprz1,Lama2,Gpr157,Sox4,Itgb4,B4galt5,Ntf3,Dmd,Nrros,Stat3,C5ar1,Gba,Actr3,Mag
GO:0010876	lipid localization	52	292	3.44e-06	Gm2a,Abcb4,B4galnt1,Gltp,Lbp,Nos2,Abca8b,Slc9a3r1,Abcc3,Npc2,Hexb,Abcg1,Tnf,Npc1,Anxa1,Rbp4,Msr1,Hexa,Esyt1,Il1b,Abca1,Acsl4,Slco2a1,Ldlrap1,Apobr,Spns2,Fzd4,Pltp,C2cd2l,Lipg,Lep,Lima1,Gulp1,Cln3,Scarb1,Atp11a,Plscr1,Abca8a,P2rx7,Osbpl8,Psap,Rbpr2,Apoc1,Pitpna,Apod,Pqlc1,Vldlr,Gramd1b,Gba,Kcnn4,Apoe,Soat1	Gm2a,Abcb4,B4galnt1,Gltp,Lbp,Nos2,Abca8b,Slc9a3r1,Abcc3,Npc2,Hexb,Abcg1,Tnf,Npc1,Anxa1,Rbp4,Msr1,Hexa,Esyt1,Il1b,Abca1,Acsl4,Slco2a1,Ldlrap1,Apobr,Spns2,Fzd4,Pltp,C2cd2l,Lipg,Lep,Lima1,Gulp1,Cln3,Scarb1,Atp11a,Plscr1,Abca8a,P2rx7,Osbpl8,Psap,Stra6l,Apoc1,Pitpna,Apod,Pqlc1,Vldlr,Gramd1b,Gba,Kcnn4,Apoe,Soat1
GO:0001501	skeletal system development	75	500	3.51e-06	Col1a1,Acp2,Tgfb1,Wisp1,Epha2,Pip4k2a,Timp1,Mmp13,Edn1,Sema4d,Hexb,Vdr,Col2a1,Runx1,Pcsk5,Rbp4,Hexa,Rassf2,Smad9,Pdgfc,Col24a1,Bmpr1b,Fgr,Gdf3,Acan,Xylt1,Sfrp1,Mmp2,Anxa2,Bmpr1a,Lrrc17,Lum,Scx,Sh3pxd2b,Spns2,Thbs1,Chst11,Chad,Ttc9,Runx3,Axin2,Nfib,Osr1,Igf1,Fat4,Wnt5a,Slc39a14,Npr3,Lep,Rspo2,Rara,Col12a1,Slc39a1,Hhip,Phex,Mfsd7b,Cadm1,Col5a2,Col3a1,Mmp14,P2rx7,Thra,Fmn1,Sox4,Col10a1,Sulf2,Runx2,S…	Col1a1,Acp2,Tgfb1,Wisp1,Epha2,Pip4k2a,Timp1,Mmp13,Edn1,Sema4d,Hexb,Vdr,Col2a1,Runx1,Pcsk5,Rbp4,Hexa,Rassf2,Smad9,Pdgfc,Col24a1,Bmpr1b,Fgr,Gdf3,Acan,Xylt1,Sfrp1,Mmp2,Anxa2,Bmpr1a,Lrrc17,Lum,Scx,Sh3pxd2b,Spns2,Thbs1,Chst11,Chad,Ttc9,Runx3,Axin2,Nfib,Osr1,Igf1,Fat4,Wnt5a,Slc39a14,Npr3,Lep,Rspo2,Rara,Col12a1,Slc39a1,Hhip,Phex,Mfsd7b,Cadm1,Col5a2,Col3a1,Mmp14,P2rx7,Thra,Fmn1,Sox4,Col10a1,Sulf2,Runx2,S…
GO:0009100	glycoprotein metabolic process	53	301	3.55e-06	Man1a,Plod3,Mmp12,Tnip1,Gnptab,Col2a1,Sdf2l1,Nagpa,Npc1,Chst10,Bmpr1b,B4galt1,Man2b2,Lfng,Acan,Xylt1,Galnt7,Man2b1,B3gnt3,Uggt1,Mgat5,Dse,Ndst2,Edem2,Hpse,Chst11,Mamdc2,Galnt12,Tmem106a,Gpc1,Egflam,Igf1,Galnt6,Galnt10,B4galt6,Lep,Aqp11,Man2a1,Hs6st2,Hs6st1,St3gal1,B3galnt2,Mgat5b,Slc4a10,St6galnac4,B4galt5,Sulf2,B3galt1,B3gnt7,Xylt2,Ihh,Gcnt4,Tet1	Man1a,Plod3,Mmp12,Tnip1,Gnptab,Col2a1,Sdf2l1,Nagpa,Npc1,Chst10,Bmpr1b,B4galt1,Man2b2,Lfng,Acan,Xylt1,Galnt7,Man2b1,B3gnt3,Uggt1,Mgat5,Dse,Ndst2,Edem2,Hpse,Chst11,Mamdc2,Galnt12,Tmem106a,Gpc1,Egflam,Igf1,Galnt6,Galnt10,B4galt6,Lep,Aqp11,Man2a1,Hs6st2,Hs6st1,St3gal1,B3galnt2,Mgat5b,Slc4a10,St6galnac4,B4galt5,Sulf2,B3galt1,B3gnt7,Xylt2,Ihh,Gcnt4,Tet1
GO:0045428	regulation of nitric oxide biosynthetic process	22	66	3.58e-06	Itgb2,Mmp8,Clu,Aif1,Tnf,Il6,Il1b,Tlr2,Ddah1,Gla,Ptgs2,Zc3h12a,Tlr4,Igf1,Tlr6,Cx3cr1,Icam1,Sirpa,Cd47,Ass1,Ptk2b,Acp5	Itgb2,Mmp8,Clu,Aif1,Tnf,Il6,Il1b,Tlr2,Ddah1,Gla,Ptgs2,Zc3h12a,Tlr4,Igf1,Tlr6,Cx3cr1,Icam1,Sirpa,Cd47,Ass1,Ptk2b,Acp5
GO:0009892	negative regulation of metabolic process	294	2895	3.59e-06	Pdgfb,Acvr1b,Serpinf1,Ccl3,Spi1,Plaur,Tgfb1,Calr,Ndrg2,Cstb,Cd44,Hmox1,Mmp12,Epha2,Itih4,Elk3,Mnda,Timp1,Psen2,Mertk,Cd83,Lbp,Ctsz,Serpinb6a,Dhx58,Tnip1,Nos2,Mmp8,Sfrp5,Tnfaip3,Atp2b1,Myb,Vsir,Cpeb4,Havcr2,Dnmt3a,Slc9a3r1,Serpina3n,Lgmn,Edn1,Ctla2a,Ctla2b,Sema4d,F2rl1,Thrb,Anxa8,Clu,Nkx3-1,Loxl2,Irg1,Vdr,Ciita,Mpv17l,Hcls1,Runx1,Cdkn1a,Tnfrsf21,Trem2,Xdh,C3,Aif1,Tnf,Npc1,Anxa1,Il33,Hhex,Msr1,Bach…	Pdgfb,Acvr1b,Serpinf1,Ccl3,Spi1,Plaur,Tgfb1,Calr,Ndrg2,Cstb,Cd44,Hmox1,Mmp12,Epha2,Itih4,Elk3,Mnda,Timp1,Psen2,Mertk,Cd83,Lbp,Ctsz,Serpinb6a,Dhx58,Tnip1,Nos2,Mmp8,Sfrp5,Tnfaip3,Atp2b1,Myb,Vsir,Cpeb4,Havcr2,Dnmt3a,Slc9a3r1,Serpina3n,Lgmn,Edn1,Ctla2a,Ctla2b,Sema4d,F2rl1,Thrb,Anxa8,Clu,Nkx3-1,Loxl2,Acod1,Vdr,Ciita,Mpv17l,Hcls1,Runx1,Cdkn1a,Tnfrsf21,Trem2,Xdh,C3,Aif1,Tnf,Npc1,Anxa1,Il33,Hhex,Msr1,Bac…
GO:2000106	regulation of leukocyte apoptotic process	27	98	3.6e-06	Il7r,Cd44,Mertk,Ripk3,Hcls1,Anxa1,Casp8,Fcgr2b,Siglec1,Pik3cb,Lyn,Pnp,Hcar2,Jak3,Wnt5a,Adam17,Cxcl12,Rag1,Fcer1g,Cd74,P2rx7,Ccl19,Pik3cd,Adam8,Ccr5,Lgals3,Mef2c	Il7r,Cd44,Mertk,Ripk3,Hcls1,Anxa1,Casp8,Fcgr2b,Siglec1,Pik3cb,Lyn,Pnp,Hcar2,Jak3,Wnt5a,Adam17,Cxcl12,Rag1,Fcer1g,Cd74,P2rx7,Ccl19,Pik3cd,Adam8,Ccr5,Lgals3,Mef2c
GO:0007167	enzyme linked receptor protein signaling pathway	81	558	3.71e-06	Ccl2,Pdgfb,Acvr1b,Col1a1,Tgfb1,Hck,Epha2,Mertk,Vsir,Grb2,Csf1r,Gfra1,Hexa,Angptl1,Abl2,Grb14,Ltk,Gfra4,Rassf2,Ptpn1,Smad9,Npr1,Lef1,Pdgfc,Bmpr1b,Hgf,Fgr,Gdf3,Myo1e,Myd88,Trf,Bmpr1a,Tie1,Ntrk3,Lyn,Scx,Ubash3b,Inhbb,Fgf1,Nceh1,Garem,Igf1,Blnk,Bex1,Jak3,Fat4,Gdf6,Slc39a14,Lif,Adam17,Epha1,Ptpre,Fes,Adam9,Col4a4,Col3a1,Dok1,Grem1,Ngf,Arap1,Arrb2,Sulf2,Ptk2b,Ntf3,Col4a3,Runx2,Nrp2,Tnk2,Nrros,Btc,Sgpl1…	Ccl2,Pdgfb,Acvr1b,Col1a1,Tgfb1,Hck,Epha2,Mertk,Vsir,Grb2,Csf1r,Gfra1,Hexa,Angptl1,Abl2,Grb14,Ltk,Gfra4,Rassf2,Ptpn1,Smad9,Npr1,Lef1,Pdgfc,Bmpr1b,Hgf,Fgr,Gdf3,Myo1e,Myd88,Trf,Bmpr1a,Tie1,Ntrk3,Lyn,Scx,Ubash3b,Inhbb,Fgf1,Nceh1,Garem,Igf1,Blnk,Bex1,Jak3,Fat4,Gdf6,Slc39a14,Lif,Adam17,Epha1,Ptpre,Fes,Adam9,Col4a4,Col3a1,Dok1,Grem1,Ngf,Arap1,Arrb2,Sulf2,Ptk2b,Ntf3,Col4a3,Runx2,Nrp2,Tnk2,Nrros,Btc,Sgpl1…
GO:0050728	negative regulation of inflammatory response	34	148	3.79e-06	Serpinf1,Cd44,Tnfaip8l2,Tnfaip3,Aoah,Ctla2a,Irg1,Il1r2,Fcgr2b,Tnfrsf1b,Hgf,Tnfrsf1a,Cx3cl1,Nt5e,Zc3h12a,Metrnl,Grn,Socs3,Cx3cr1,Slamf8,Tnfaip6,Nr1d1,Gpx1,Abr,Cnr2,Mefv,Nlrp3,Sirpa,Lgals9,Nr1h3,Apod,Acp5,Cd276,Apoe	Serpinf1,Cd44,Tnfaip8l2,Tnfaip3,Aoah,Ctla2a,Acod1,Il1r2,Fcgr2b,Tnfrsf1b,Hgf,Tnfrsf1a,Cx3cl1,Nt5e,Zc3h12a,Metrnl,Grn,Socs3,Cx3cr1,Slamf8,Tnfaip6,Nr1d1,Gpx1,Abr,Cnr2,Mefv,Nlrp3,Sirpa,Lgals9,Nr1h3,Apod,Acp5,Cd276,Apoe
GO:0032715	negative regulation of interleukin-6 production	19	49	3.88e-06	Tnfaip3,Havcr2,Tnf,Hgf,Tnfrsf1a,Csk,Nckap1l,Zc3h12a,Tlr4,Cd200r1,Tlr9,Arrb1,Sirpa,Arrb2,Cd84,Inpp5d,Prg4,Ptpn6,Gba	Tnfaip3,Havcr2,Tnf,Hgf,Tnfrsf1a,Csk,Nckap1l,Zc3h12a,Tlr4,Cd200r1,Tlr9,Arrb1,Sirpa,Arrb2,Cd84,Inpp5d,Prg4,Ptpn6,Gba
GO:0098581	detection of external biotic stimulus	14	24	3.98e-06	Lbp,Trem2,Tlr2,Tlr4,Ssc5d,Nod1,Naip5,Nlrc4,Tlr1,Tlr6,Scarb1,Clec7a,Naip6,Naip2	Lbp,Trem2,Tlr2,Tlr4,Ssc5d,Nod1,Naip5,Nlrc4,Tlr1,Tlr6,Scarb1,Clec7a,Naip6,Naip2
GO:0002698	negative regulation of immune effector process	31	127	4.3e-06	Tgfb1,Il7r,Hmox1,Dhx58,Cd22,Tnfaip3,Vsir,Havcr2,Tnf,Anxa1,Il33,Fcgr2b,Clec2d,Il4ra,Zc3h12a,Grn,Cd59a,Bst2,Jak3,Slamf8,Abr,H2-T23,Cd47,Cd300a,Lgals9,Arrb2,Lgals3,Cd84,Sh2d1b2,Ptpn6,Ccr2	Tgfb1,Il7r,Hmox1,Dhx58,Cd22,Tnfaip3,Vsir,Havcr2,Tnf,Anxa1,Il33,Fcgr2b,Clec2d,Il4ra,Zc3h12a,Grn,Cd59a,Bst2,Jak3,Slamf8,Abr,H2-T23,Cd47,Cd300a,Lgals9,Arrb2,Lgals3,Cd84,Sh2d1b1,Ptpn6,Ccr2
GO:0045123	cellular extravasation	18	44	4.36e-06	Ccl2,Itgb2,Tnf,Sele,Vcam1,Cx3cl1,Trem1,Cx3cr1,Lep,Itgam,Rock1,Icam1,Selplg,Sirpa,Itga4,Cd47,Selp,Ccr2	Ccl2,Itgb2,Tnf,Sele,Vcam1,Cx3cl1,Trem1,Cx3cr1,Lep,Itgam,Rock1,Icam1,Selplg,Sirpa,Itga4,Cd47,Selp,Ccr2
GO:0014015	positive regulation of gliogenesis	25	86	4.43e-06	Tgfb1,Prkch,Trem2,Tnf,Il6,Spint1,Il1b,Tlr2,Tnfrsf1b,P2rx4,Cx3cl1,Trf,Lyn,Egr2,Lrp1,Cxcr4,Igf1,Cx3cr1,Lif,Ptprz1,E2f1,Ntf3,Ccr2,Actr3,Mag	Tgfb1,Prkch,Trem2,Tnf,Il6,Spint1,Il1b,Tlr2,Tnfrsf1b,P2rx4,Cx3cl1,Trf,Lyn,Egr2,Lrp1,Cxcr4,Igf1,Cx3cr1,Lif,Ptprz1,E2f1,Ntf3,Ccr2,Actr3,Mag
GO:1901214	regulation of neuron death	61	375	4.69e-06	Ccl12,Serpinf1,Ccl3,Hmox1,Crlf1,Ctsz,Nrbp2,Cpeb4,Lgmn,Clu,Fam134b,Tnf,Pmaip1,Il6,Casp8,Bok,Rab29,Fcgr2b,Il1b,Tnfrsf1b,Gpnmb,Itpr1,Tnfrsf1a,Tyrobp,Mt1,Cx3cl1,Lrp1,Mcl1,Tlr4,Grn,Wfs1,C1qa,Cd200r1,Igf1,F2r,Tlr6,Cx3cr1,Wnt5a,Itgam,Hyou1,Rock1,Unc5b,Cln3,Ptprz1,Arrb1,Nos1,Trpm2,Adam8,Ngf,Arrb2,Bcl2l11,Ptk2b,Ntf3,Stat3,C5ar1,Gba,Mef2c,Apoe,Mag,Kcnma1,Ncf2	Ccl12,Serpinf1,Ccl3,Hmox1,Crlf1,Ctsz,Nrbp2,Cpeb4,Lgmn,Clu,Fam134b,Tnf,Pmaip1,Il6,Casp8,Bok,Rab29,Fcgr2b,Il1b,Tnfrsf1b,Gpnmb,Itpr1,Tnfrsf1a,Tyrobp,Mt1,Cx3cl1,Lrp1,Mcl1,Tlr4,Grn,Wfs1,C1qa,Cd200r1,Igf1,F2r,Tlr6,Cx3cr1,Wnt5a,Itgam,Hyou1,Rock1,Unc5b,Cln3,Ptprz1,Arrb1,Nos1,Trpm2,Adam8,Ngf,Arrb2,Bcl2l11,Ptk2b,Ntf3,Stat3,C5ar1,Gba,Mef2c,Apoe,Mag,Kcnma1,Ncf2
GO:0002548	monocyte chemotaxis	16	34	4.81e-06	Ccl2,Ccl12,Pdgfb,Ccl3,Ccl24,Ccl8,Ccl6,Ccl4,Ccl9,Ccl7,Anxa1,Cx3cl1,Ptpro,Ccl19,Lgals3,Ccr2	Ccl2,Ccl12,Pdgfb,Ccl3,Ccl24,Ccl8,Ccl6,Ccl4,Ccl9,Ccl7,Anxa1,Cx3cl1,Ptpro,Ccl19,Lgals3,Ccr2
GO:0016064	immunoglobulin mediated immune response	24	80	4.81e-06	Tnfsf13,C3,Irf7,Fcgr2b,Fcgr1,Il4ra,Btk,Myd88,Crlf2,C1qc,H2-DMa,C1qb,Batf,H2-Ab1,C1qa,C1ra,C4b,Cfi,Fcer1g,Cd74,Pou2f2,Bcl3,Inpp5d,Fcgr3	Tnfsf13,C3,Irf7,Fcgr2b,Fcgr1,Il4ra,Btk,Myd88,Crlf2,C1qc,H2-DMa,C1qb,Batf,H2-Ab1,C1qa,C1ra,C4b,Cfi,Fcer1g,Cd74,Pou2f2,Bcl3,Inpp5d,Fcgr3
GO:0030833	regulation of actin filament polymerization	36	165	4.81e-06	Actr2,Ccl24,Coro1b,Grb2,Evl,Washc5,Hcls1,Baiap2,Gsn,Tlr2,Mtpn,Cyfip1,Was,Cotl1,Nckap1l,Prex1,Rltpr,Eps8,Lmod1,Vill,Fam49b,Cdc42ep3,Iqgap2,Arpc5,Arpc1b,Icam1,Arpc3,Fmn1,Kank4,Ptk2b,Ssh3,Tmsb10,Capg,Cfl1,Arpc4,Actr3	Actr2,Ccl24,Coro1b,Grb2,Evl,E430025E21Rik,Hcls1,Baiap2,Gsn,Tlr2,Mtpn,Cyfip1,Was,Cotl1,Nckap1l,Prex1,Rltpr,Eps8,Lmod1,Vill,Fam49b,Cdc42ep3,Iqgap2,Arpc5,Arpc1b,Icam1,Arpc3,Fmn1,Kank4,Ptk2b,Ssh3,Tmsb10,Capg,Cfl1,Arpc4,Actr3
GO:0032757	positive regulation of interleukin-8 production	19	50	4.91e-06	Cd244,Lbp,F2rl1,Tnf,Il1b,Tlr2,Myd88,Tlr4,Cd14,Tlr1,F2r,Tlr7,Wnt5a,Tlr9,Cd74,Afap1l2,Clec7a,Tlr8,Syk	Cd244,Lbp,F2rl1,Tnf,Il1b,Tlr2,Myd88,Tlr4,Cd14,Tlr1,F2r,Tlr7,Wnt5a,Tlr9,Cd74,Afap1l2,Clec7a,Tlr8,Syk
GO:1903038	negative regulation of leukocyte cell-cell adhesion	31	128	4.91e-06	Tgfb1,Cd44,Tnfaip8l2,Vsir,Havcr2,Runx1,Tnfrsf21,Anxa1,Gpnmb,Il4ra,Fgl1,Zc3h12a,Zc3h12d,H2-Ab1,H2-Aa,Runx3,Jak3,Pde5a,Cxcl12,Cd86,Cd74,Cd80,Ass1,Adam8,Cd300a,Lgals9,Cblb,Lgals3,Ihh,Ptpn6,Cd276	Tgfb1,Cd44,Tnfaip8l2,Vsir,Havcr2,Runx1,Tnfrsf21,Anxa1,Gpnmb,Il4ra,Fgl1,Zc3h12a,Zc3h12d,H2-Ab1,H2-Aa,Runx3,Jak3,Pde5a,Cxcl12,Cd86,Cd74,Cd80,Ass1,Adam8,Cd300a,Lgals9,Cblb,Lgals3,Ihh,Ptpn6,Cd276
GO:0006665	sphingolipid metabolic process	30	121	5.03e-06	Gm2a,Elovl1,B4galnt1,Neu1,Galc,Sptlc2,Degs2,Hexb,Samd8,Naga,Hexa,Cln8,Cers6,Acer3,Gla,Asah1,Pla2g15,Cerk,Spns2,B4galt6,Ppap2c,P2rx7,St6galnac4,Psap,Serinc2,B4galt5,B3galt1,Sgpl1,Gba,Sphk1	Gm2a,Elovl1,B4galnt1,Neu1,Galc,Sptlc2,Degs2,Hexb,Samd8,Naga,Hexa,Cln8,Cers6,Acer3,Gla,Asah1,Pla2g15,Cerk,Spns2,B4galt6,Plpp2,P2rx7,St6galnac4,Psap,Serinc2,B4galt5,B3galt1,Sgpl1,Gba,Sphk1
GO:0014068	positive regulation of phosphatidylinositol 3-kinase signaling	23	74	5.08e-06	Pdgfb,Ncf1,Sema4d,F2rl1,Nkx3-1,Hcls1,Tnf,Pdgfc,Hgf,Fgr,Ntrk3,Pik3ap1,Igf1,F2r,Lep,Rara,Hcst,Osm,Unc5b,Erbb4,Selp,Pdgfd,Ptpn6	Pdgfb,Ncf1,Sema4d,F2rl1,Nkx3-1,Hcls1,Tnf,Pdgfc,Hgf,Fgr,Ntrk3,Pik3ap1,Igf1,F2r,Lep,Rara,Hcst,Osm,Unc5b,Erbb4,Selp,Pdgfd,Ptpn6
GO:0062207	regulation of pattern recognition receptor signaling pathway	25	87	5.23e-06	Lbp,Cyba,Dhx58,Tnfaip3,F2rl1,Irg1,Irf7,Tlr2,Lyn,Tlr4,Lgr4,Pik3ap1,Tlr1,Tlr6,Rab7b,Ticam2,Nr1d1,Tlr9,Cd300lf,Cd300a,Arrb2,Nr1h3,Wdfy1,Treml4,Gfi1	Lbp,Cyba,Dhx58,Tnfaip3,F2rl1,Acod1,Irf7,Tlr2,Lyn,Tlr4,Lgr4,Pik3ap1,Tlr1,Tlr6,Rab7b,Ticam2,Nr1d1,Tlr9,Cd300lf,Cd300a,Arrb2,Nr1h3,Wdfy1,Treml4,Gfi1
GO:0051928	positive regulation of calcium ion transport	32	136	5.41e-06	Ccl12,Pdgfb,Ccl3,Casq1,Tmem110,Stac2,Trpv2,Ccl4,Atp2b1,Mylk,Ccr1,Capn3,P2rx4,Itpr1,Cx3cl1,Ank2,Wfs1,Cxcr3,Cxcr4,P2ry6,Jak3,F2r,Cemip,Cxcl12,Bak1,Plcg2,Fgf14,P2rx7,Arrb2,Cacna1c,Cacnb2,Lgals3	Ccl12,Pdgfb,Ccl3,Casq1,Tmem110,Stac2,Trpv2,Ccl4,Atp2b1,Mylk,Ccr1,Capn3,P2rx4,Itpr1,Cx3cl1,Ank2,Wfs1,Cxcr3,Cxcr4,P2ry6,Jak3,F2r,Cemip,Cxcl12,Bak1,Plcg2,Fgf14,P2rx7,Arrb2,Cacna1c,Cacnb2,Lgals3
GO:0031099	regeneration	37	174	5.56e-06	Ccl2,Tgfb1,Hmox1,Plau,Cdkn1a,Igf2r,Anxa1,Gli1,Gsn,Hgf,Cxcl5,Mtpn,Itpr1,F7,Mmp2,Jam3,Lgr6,Ninj1,Igf1,Bex1,Lif,Tec,Cxcl12,Bak1,Gpx1,Ccnd1,Ptgfrn,Tnc,Sulf2,Dmd,Erbb4,Lcp1,Rtn4rl2,Apod,Ucp2,Ihh,Mag	Ccl2,Tgfb1,Hmox1,Plau,Cdkn1a,Igf2r,Anxa1,Gli1,Gsn,Hgf,Cxcl5,Mtpn,Itpr1,F7,Mmp2,Jam3,Lgr6,Ninj1,Igf1,Bex1,Lif,Tec,Cxcl12,Bak1,Gpx1,Ccnd1,Ptgfrn,Tnc,Sulf2,Dmd,Erbb4,Lcp1,Rtn4rl2,Apod,Ucp2,Ihh,Mag
GO:0045664	regulation of neuron differentiation	102	774	6.04e-06	Actr2,Cdh4,Serpinf1,Calr,Crabp2,Neu1,Xk,Plxnd1,Ctsz,Trpv2,Ywhah,Sema4d,Plk2,Thrb,Washc5,Hcls1,H2-K1,Efhc2,Baiap2,Il6,Rab17,Rab29,Abl2,Itga6,Ltk,Il1b,Sema3c,Hgf,Sema3a,Sema3d,Cd38,Cxcl5,Itpr1,Cyfip1,Xylt1,Fgf13,Sfrp1,Cx3cl1,Camk1d,Prex1,Ntrk3,Lyn,Mapk6,Shtn1,Ptk7,Lrp1,Cobl,Grn,Atp1b2,Mylip,Fzd4,Plxnb2,Cxcr4,Fn1,Rap2a,Bex1,Gdf6,Adam10,Wnt5a,Lif,Adam17,Sema5a,Rock1,Zeb2,Rara,Cxcl12,Dab2,Fes,Fat3,Sem…	Actr2,Cdh4,Serpinf1,Calr,Crabp2,Neu1,Xk,Plxnd1,Ctsz,Trpv2,Ywhah,Sema4d,Plk2,Thrb,E430025E21Rik,Hcls1,H2-K1,Efhc2,Baiap2,Il6,Rab17,Rab29,Abl2,Itga6,Ltk,Il1b,Sema3c,Hgf,Sema3a,Sema3d,Cd38,Cxcl5,Itpr1,Cyfip1,Xylt1,Fgf13,Sfrp1,Cx3cl1,Camk1d,Prex1,Ntrk3,Lyn,Mapk6,Shtn1,Ptk7,Lrp1,Cobl,Grn,Atp1b2,Mylip,Fzd4,Plxnb2,Cxcr4,Fn1,Rap2a,Bex1,Gdf6,Adam10,Wnt5a,Lif,Adam17,Sema5a,Rock1,Zeb2,Rara,Cxcl12,Dab2,Fes,F…
GO:0032653	regulation of interleukin-10 production	19	51	6.21e-06	Cd83,Mmp8,Vsir,Tnfrsf21,Trem2,Fcgr2b,Tlr2,Hgf,Tnfrsf9,Tyrobp,Tlr4,Jak3,Fcer1g,Tlr9,Cd47,Lgals9,Bcl3,Syk,Cd84	Cd83,Mmp8,Vsir,Tnfrsf21,Trem2,Fcgr2b,Tlr2,Hgf,Tnfrsf9,Tyrobp,Tlr4,Jak3,Fcer1g,Tlr9,Cd47,Lgals9,Bcl3,Syk,Cd84
GO:0051222	positive regulation of protein transport	58	352	6.32e-06	Ccl2,Tgfb1,Mmp13,F2rl1,Hcls1,Clec4n,Trem2,Abcg1,Tnf,Pmaip1,Il33,Rbp4,Il6,Casp1,Htr2b,Rab29,Il1a,Tlr2,Fgr,Cd38,Clec4e,Tnfrsf1a,Acsl4,Ptgs2,Scamp5,Zc3h12a,Lepr,Atp13a2,Edem2,Lrp1,Tlr4,Camk4,Hcar2,Igf1,Cd14,Camk2n1,Cemip,C2cd2l,Lep,Itgam,Myom1,Frmd4a,Plk3,Adam9,Cln3,Cadm1,AF251705,Arrb1,P2rx7,Myh10,H2-T23,Sox4,Trpm2,Syk,Clec5a,Panx1,Kcnn4,Actr3	Ccl2,Tgfb1,Mmp13,F2rl1,Hcls1,Clec4n,Trem2,Abcg1,Tnf,Pmaip1,Il33,Rbp4,Il6,Casp1,Htr2b,Rab29,Il1a,Tlr2,Fgr,Cd38,Clec4e,Tnfrsf1a,Acsl4,Ptgs2,Scamp5,Zc3h12a,Lepr,Atp13a2,Edem2,Lrp1,Tlr4,Camk4,Hcar2,Igf1,Cd14,Camk2n1,Cemip,C2cd2l,Lep,Itgam,Myom1,Frmd4a,Plk3,Adam9,Cln3,Cadm1,Cd300c2,Arrb1,P2rx7,Myh10,H2-T23,Sox4,Trpm2,Syk,Clec5a,Panx1,Kcnn4,Actr3
GO:0019538	protein metabolic process	354	3634	6.68e-06	Ccl12,Pdgfb,Acvr1b,Ccl3,Ern1,Srpk3,Pnck,Acp2,Spi1,Napsa,Tgfb1,Hck,Man1a,Plod3,Stx1a,Mmp12,Ctsb,Adamts4,Epha2,Saa3,P4ha1,Psen2,Mertk,Ppp1cb,Mmp13,Sash1,Ctsk,Ctss,Cd5l,Ctsz,Myh9,Tnip1,Nos2,Mmp8,Plod1,Nrbp2,Mknk1,Tnfaip3,Perp,Gnptab,Vsir,Cpeb4,Cpd,Prkch,Lgmn,Asb2,Vash1,Ctsl,Cdk20,Hexb,Plk2,Plau,Loxl2,Cln5,Ripk3,Endou,Col2a1,Sdf2l1,Mylk,Cdkn1a,Nagpa,Rps6ka2,Abcg1,Cfb,Tnf,Npc1,Ppic,Csf1r,Anxa1,Pcsk5,M…	Ccl12,Pdgfb,Acvr1b,Ccl3,Ern1,Srpk3,Pnck,Acp2,Spi1,Napsa,Tgfb1,Hck,Man1a,Plod3,Stx1a,Mmp12,Ctsb,Adamts4,Epha2,Saa3,P4ha1,Psen2,Mertk,Ppp1cb,Mmp13,Sash1,Ctsk,Ctss,Cd5l,Ctsz,Myh9,Tnip1,Nos2,Mmp8,Plod1,Nrbp2,Mknk1,Tnfaip3,Perp,Gnptab,Vsir,Cpeb4,Cpd,Prkch,Lgmn,Asb2,Vash1,Ctsl,Cdk20,Hexb,Plk2,Plau,Loxl2,Cln5,Ripk3,Endou,Col2a1,Sdf2l1,Mylk,Cdkn1a,Nagpa,Rps6ka2,Abcg1,Cfb,Tnf,Npc1,Ppic,Csf1r,Anxa1,Pcsk5,M…
GO:0070661	leukocyte proliferation	27	102	6.79e-06	Itgb2,Tgfb1,Il7r,Cd180,F2rl1,Clu,Trem2,Csf1r,Il33,Slc11a1,Lef1,Ctps,Cx3cl1,Rag2,Tlr4,Plcl2,Cxcr4,Npr3,Itgam,Cxcl12,Dock2,P2rx7,Lilrb4,Elf4,Satb1,Gba,Mef2c	Itgb2,Tgfb1,Il7r,Cd180,F2rl1,Clu,Trem2,Csf1r,Il33,Slc11a1,Lef1,Ctps,Cx3cl1,Rag2,Tlr4,Plcl2,Cxcr4,Npr3,Itgam,Cxcl12,Dock2,P2rx7,Lilrb4a,Elf4,Satb1,Gba,Mef2c
GO:0071407	cellular response to organic cyclic compound	75	511	7.13e-06	Actr2,Ccl2,Ccl12,Pdgfb,Serpinf1,Ccl3,Col1a1,Tgfb1,Abcb4,Cyba,Nos2,Ywhah,Atp2b1,Slc9a3r1,Edn1,Thrb,Nkx3-1,Irg1,Vdr,Ciita,Aif1,Tnf,Npc1,Diap1,Anxa1,Il6,Igfbp5,Htr2b,Itga6,Il1b,Smad9,Lef1,Abca1,Padi2,P2rx4,Itpr1,Nr2f2,Sfrp1,Mmp2,Ptgs2,Zc3h12a,Itpr3,Abhd2,Inhbb,Gna15,Ar,Itga2,P2ry6,Pik3cg,Pgr,Arhgdia,Rap1b,Nr1d1,Rara,Ptafr,Phex,Fes,Tlr9,Folr2,P2rx7,Thra,Nos1,Ass1,Trpm2,Tnc,Bcl2l11,Nr1h3,Spp1,Tmem173,…	Actr2,Ccl2,Ccl12,Pdgfb,Serpinf1,Ccl3,Col1a1,Tgfb1,Abcb4,Cyba,Nos2,Ywhah,Atp2b1,Slc9a3r1,Edn1,Thrb,Nkx3-1,Acod1,Vdr,Ciita,Aif1,Tnf,Npc1,Diaph1,Anxa1,Il6,Igfbp5,Htr2b,Itga6,Il1b,Smad9,Lef1,Abca1,Padi2,P2rx4,Itpr1,Nr2f2,Sfrp1,Mmp2,Ptgs2,Zc3h12a,Itpr3,Abhd2,Inhbb,Gna15,Ar,Itga2,P2ry6,Pik3cg,Pgr,Arhgdia,Rap1b,Nr1d1,Rara,Ptafr,Phex,Fes,Tlr9,Folr2,P2rx7,Thra,Nos1,Ass1,Trpm2,Tnc,Bcl2l11,Nr1h3,Spp1,Tmem17…
GO:0043507	positive regulation of JUN kinase activity	23	76	7.42e-06	Ern1,Sash1,Edn1,Fgd2,Tnf,Map4k2,Il1b,Ptpn1,Trf,Fzd4,Tlr6,Wnt5a,Zeb2,Dab2,Tlr9,Zak,Mdfic,Ccl19,Ptk2b,Taok3,Il1rn,Syk,Tnik	Ern1,Sash1,Edn1,Fgd2,Tnf,Map4k2,Il1b,Ptpn1,Trf,Fzd4,Tlr6,Wnt5a,Zeb2,Dab2,Tlr9,Zak,Mdfic,Ccl19,Ptk2b,Taok3,Il1rn,Syk,Tnik
GO:0007040	lysosome organization	21	64	8.14e-06	Acp2,Gnptab,Hexb,Cln5,Washc5,Atp6v0c,Hexa,Cln8,Abca1,Tpp1,Atp6ap2,Rab20,Vps18,Grn,Tpcn2,Rab7b,Cln3,P2rx7,Myo7a,5430427O19Rik,Gba	Acp2,Gnptab,Hexb,Cln5,E430025E21Rik,Atp6v0c,Hexa,Cln8,Abca1,Tpp1,Atp6ap2,Rab20,Vps18,Grn,Tpcn2,Rab7b,Cln3,P2rx7,Myo7a,5430427O19Rik,Gba
GO:0032655	regulation of interleukin-12 production	20	58	8.14e-06	Cd40,Tlr2,Tnfrsf9,Cmklr1,Irf8,Thbs1,Tlr4,Jak3,Tlr6,Tlr9,Mefv,Cd47,Ccl19,Scimp,Arrb2,Clec7a,Tlr8,Syk,Unc93b1,Acp5	Cd40,Tlr2,Tnfrsf9,Cmklr1,Irf8,Thbs1,Tlr4,Jak3,Tlr6,Tlr9,Mefv,Cd47,Ccl19,Scimp,Arrb2,Clec7a,Tlr8,Syk,Unc93b1,Acp5
GO:0071496	cellular response to external stimulus	52	302	8.14e-06	Col1a1,Tgfb1,Hmox1,Cyba,Cd40,Atp2b1,Cpeb4,Upp1,Ctsl,Vdr,Cdkn1a,Aif1,Il6,Atf3,Itga6,Il1b,Vcam1,Prkaa2,Mtpn,Tnfrsf1a,Mst4,Sfrp1,Ptgs2,Zc3h12a,Kcnj2,Lyn,Scx,Gadd45a,Inhbb,Tlr4,Lamp2,Itga2,Lcn2,Tlr7,Arhgdia,Lep,Bak1,Phex,Fes,Nuak2,Piezo1,Folr2,P2rx7,Nos1,Itga4,Nfe2l2,Tnc,Cd68,Tlr8,Ucp2,Gba,Mag	Col1a1,Tgfb1,Hmox1,Cyba,Cd40,Atp2b1,Cpeb4,Upp1,Ctsl,Vdr,Cdkn1a,Aif1,Il6,Atf3,Itga6,Il1b,Vcam1,Prkaa2,Mtpn,Tnfrsf1a,Stk26,Sfrp1,Ptgs2,Zc3h12a,Kcnj2,Lyn,Scx,Gadd45a,Inhbb,Tlr4,Lamp2,Itga2,Lcn2,Tlr7,Arhgdia,Lep,Bak1,Phex,Fes,Nuak2,Piezo1,Folr2,P2rx7,Nos1,Itga4,Nfe2l2,Tnc,Cd68,Tlr8,Ucp2,Gba,Mag
GO:0050672	negative regulation of lymphocyte proliferation	24	83	8.15e-06	Tgfb1,Cd44,Vsir,Havcr2,Tnfrsf21,Fcgr2b,Gpnmb,Tyrobp,Btk,Lyn,Zc3h12d,H2-Ab1,H2-Aa,Pde5a,Cd86,Lst1,Cd80,Cd300a,Lgals9,Cblb,Inpp5d,Ihh,Ptpn6,Cd276	Tgfb1,Cd44,Vsir,Havcr2,Tnfrsf21,Fcgr2b,Gpnmb,Tyrobp,Btk,Lyn,Zc3h12d,H2-Ab1,H2-Aa,Pde5a,Cd86,Lst1,Cd80,Cd300a,Lgals9,Cblb,Inpp5d,Ihh,Ptpn6,Cd276
GO:0051248	negative regulation of protein metabolic process	132	1094	8.94e-06	Serpinf1,Spi1,Plaur,Tgfb1,Calr,Ndrg2,Cstb,Cd44,Itih4,Timp1,Psen2,Ctsz,Serpinb6a,Tnip1,Nos2,Sfrp5,Tnfaip3,Cpeb4,Slc9a3r1,Serpina3n,Edn1,Ctla2a,Ctla2b,Sema4d,F2rl1,Anxa8,Clu,Cdkn1a,Xdh,C3,Tnf,Hhex,Il6,Il1r2,Igfbp5,Atf3,Capn3,Spint1,Rassf2,Il1b,Pkia,Ptpn1,Eif6,Lef1,Sdcbp,Prkaa2,Hgf,Nr2f2,Itm2a,Sfrp1,Anxa2,Csk,Ptgs2,Nckap1l,Zc3h12a,Parp14,Ntrk3,Mgat5,Lyn,Zc3h12d,Serpina3g,Rbm24,Ubash3b,Gadd45a,Thbs1,…	Serpinf1,Spi1,Plaur,Tgfb1,Calr,Ndrg2,Cstb,Cd44,Itih4,Timp1,Psen2,Ctsz,Serpinb6a,Tnip1,Nos2,Sfrp5,Tnfaip3,Cpeb4,Slc9a3r1,Serpina3n,Edn1,Ctla2a,Ctla2b,Sema4d,F2rl1,Anxa8,Clu,Cdkn1a,Xdh,C3,Tnf,Hhex,Il6,Il1r2,Igfbp5,Atf3,Capn3,Spint1,Rassf2,Il1b,Pkia,Ptpn1,Eif6,Lef1,Sdcbp,Prkaa2,Hgf,Nr2f2,Itm2a,Sfrp1,Anxa2,Csk,Ptgs2,Nckap1l,Zc3h12a,Parp14,Ntrk3,Mgat5,Lyn,Zc3h12d,Serpina3g,Rbm24,Ubash3b,Gadd45a,Thbs1,…
GO:0030316	osteoclast differentiation	18	47	9.14e-06	Tgfb1,Wisp1,Epha2,Trem2,Tnf,Csf1r,Tyrobp,Anxa2,Trf,Ostm1,Sbno2,Gpc3,Junb,Fcer1g,Cd109,Adam8,Cd300lf,Nfatc1	Tgfb1,Wisp1,Epha2,Trem2,Tnf,Csf1r,Tyrobp,Anxa2,Trf,Ostm1,Sbno2,Gpc3,Junb,Fcer1g,Cd109,Adam8,Cd300lf,Nfatc1
GO:0032147	activation of protein kinase activity	54	321	9.14e-06	Pdgfb,Ern1,Tgfb1,Ripk3,Cdkn1a,Tnf,Map4k2,Slc11a1,Il1b,Ptpn1,Pdgfc,Hgf,Mst4,Fgf13,Trf,Nckap1l,Ntrk3,Gadd45a,Thbs1,Fgf1,Tlr4,Nek6,C1qtnf2,Igf1,Tlr1,F2r,Wnt5a,Lep,Madd,Dab2,Chil1,Adam9,Cd86,Zak,Cd74,Arrb1,Grem1,P2rx7,Mdfic,Stk10,Ccl19,Osbpl8,Ngf,Lgals9,Ptk2b,Afap1l2,Taok3,Ntf3,Syk,Erp29,Tnik,Map4k4,Iqgap1,Shc2	Pdgfb,Ern1,Tgfb1,Ripk3,Cdkn1a,Tnf,Map4k2,Slc11a1,Il1b,Ptpn1,Pdgfc,Hgf,Stk26,Fgf13,Trf,Nckap1l,Ntrk3,Gadd45a,Thbs1,Fgf1,Tlr4,Nek6,C1qtnf2,Igf1,Tlr1,F2r,Wnt5a,Lep,Madd,Dab2,Chil1,Adam9,Cd86,Zak,Cd74,Arrb1,Grem1,P2rx7,Mdfic,Stk10,Ccl19,Osbpl8,Ngf,Lgals9,Ptk2b,Afap1l2,Taok3,Ntf3,Syk,Erp29,Tnik,Map4k4,Iqgap1,Shc2
GO:0098655	cation transmembrane transport	90	662	9.48e-06	Nalcn,Ccl3,Atp6v1b2,Mcoln2,Atp6v0d1,Trpv2,Atp6v1e1,Atp2b1,Slc7a8,Atp6v1c1,Slc11a2,Slc22a1,Atp6v0c,Slc6a7,Slc15a3,Slc25a45,Slc11a1,Htr2b,Scn2a1,Ccdc109b,Atp6v0d2,Kcnq4,Slc15a4,P2rx4,Slc6a6,Itpr1,Slc6a8,Anxa2,Slc41a2,Slc38a7,Kcnj2,Itpr3,Mcoln3,Atp13a2,Slc25a23,AA467197,Atp6v0e2,Atp6v0a1,Plcl2,Atp1b2,Kcnab1,Atp6v0b,Slc2a6,Kcnk13,Pqlc2,Kcns3,Tpcn2,F2r,Slc39a6,Slc8b1,Slc39a14,Kcnip1,Hvcn1,Slc39a1,Plcg…	Nalcn,Ccl3,Atp6v1b2,Mcoln2,Atp6v0d1,Trpv2,Atp6v1e1,Atp2b1,Slc7a8,Atp6v1c1,Slc11a2,Slc22a1,Atp6v0c,Slc6a7,Slc15a3,Slc25a45,Slc11a1,Htr2b,Scn2a1,Ccdc109b,Atp6v0d2,Kcnq4,Slc15a4,P2rx4,Slc6a6,Itpr1,Slc6a8,Anxa2,Slc41a2,Slc38a7,Kcnj2,Itpr3,Mcoln3,Atp13a2,Slc25a23,AA467197,Atp6v0e2,Atp6v0a1,Plcl2,Atp1b2,Kcnab1,Atp6v0b,Slc2a6,Kcnk13,Pqlc2,Kcns3,Tpcn2,F2r,Slc39a6,Slc8b1,Slc39a14,Kcnip1,Hvcn1,Slc39a1,Plcg…
GO:0007611	learning or memory	52	304	9.58e-06	Actr2,Gm2a,Serpinf1,Lamb1,Psen2,Lgmn,Plk2,Pde1b,Slc11a2,Rin1,Casp1,Chst10,Cln8,Abl2,Itga8,Scn2a1,Gatm,Il1b,Bche,Tlr2,Foxp2,Fgf13,Man2b1,Ptgs2,Cyp7b1,Itpr3,Ptchd1,Rcan2,Egr2,Camk4,Kcnab1,Igf1,Rcan1,Cx3cr1,Pde5a,Pirb,Rag1,Cln3,Gpr88,Ptprz1,Thra,B2m,Ngf,Ntf3,Ap1s2,Cacna1c,Il1rn,Sgk1,Slc8a2,Tifab,Mef2c,Apoe	Actr2,Gm2a,Serpinf1,Lamb1,Psen2,Lgmn,Plk2,Pde1b,Slc11a2,Rin1,Casp1,Chst10,Cln8,Abl2,Itga8,Scn2a1,Gatm,Il1b,Bche,Tlr2,Foxp2,Fgf13,Man2b1,Ptgs2,Cyp7b1,Itpr3,Ptchd1,Rcan2,Egr2,Camk4,Kcnab1,Igf1,Rcan1,Cx3cr1,Pde5a,Pirb,Rag1,Cln3,Gpr88,Ptprz1,Thra,B2m,Ngf,Ntf3,Ap1s2,Cacna1c,Il1rn,Sgk1,Slc8a2,Tifab,Mef2c,Apoe
GO:0048667	cell morphogenesis involved in neuron differentiation	67	440	9.58e-06	Cdh4,Epha2,Plxnd1,Slc9a3r1,Evl,Sema4d,Alcam,Slc11a2,Csf1r,Hexa,Nptx1,Abl2,Bmpr1b,Sema3c,Sema3a,Sema3d,Cyfip1,Nexn,Tnn,Egr2,Shtn1,Lrp1,Cobl,Lgr4,Dclk1,Runx3,Plxnb2,Nfib,Cxcr4,Egflam,Wnt5a,B4galt6,Sema5a,Zeb2,Cxcl12,Epha1,Ptpro,Unc5b,Enah,Whrn,Sema3g,Ptprz1,Lama2,Rhog,Scn1b,Plxnc1,Fmn1,Myh10,Itga4,Pip5k1c,Unc5c,Myo7a,Sema6c,C9orf72,B4galt5,Ntf3,Nrp2,Phactr1,Pitpna,Dact1,Apbb2,Vldlr,Unc5d,Sema6b,Plx…	Cdh4,Epha2,Plxnd1,Slc9a3r1,Evl,Sema4d,Alcam,Slc11a2,Csf1r,Hexa,Nptx1,Abl2,Bmpr1b,Sema3c,Sema3a,Sema3d,Cyfip1,Nexn,Tnn,Egr2,Shtn1,Lrp1,Cobl,Lgr4,Dclk1,Runx3,Plxnb2,Nfib,Cxcr4,Egflam,Wnt5a,B4galt6,Sema5a,Zeb2,Cxcl12,Epha1,Ptpro,Unc5b,Enah,Whrn,Sema3g,Ptprz1,Lama2,Rhog,Scn1b,Plxnc1,Fmn1,Myh10,Itga4,Pip5k1c,Unc5c,Myo7a,Sema6c,3110043O21Rik,B4galt5,Ntf3,Nrp2,Phactr1,Pitpna,Dact1,Apbb2,Vldlr,Unc5d,Sema…
GO:0031589	cell-substrate adhesion	36	171	9.67e-06	Itgb2,Lamb1,Bcam,Myo1g,Mertk,Parvb,Itga8,Itga6,Vcam1,Sfrp1,Jam3,Itga11,Fermt3,Tnn,Micall2,Npnt,Hpse,Prkx,Atp1b2,Fzd4,Sned1,Itga2,Fn1,Epha1,Adam9,Col3a1,Sirpa,Itga4,Cd63,Adam8,Itgb4,Tmem8b,Bcl2l11,Ptk2b,Vwf,Col19a1	Itgb2,Lamb1,Bcam,Myo1g,Mertk,Parvb,Itga8,Itga6,Vcam1,Sfrp1,Jam3,Itga11,Fermt3,Tnn,Micall2,Npnt,Hpse,Prkx,Atp1b2,Fzd4,Sned1,Itga2,Fn1,Epha1,Adam9,Col3a1,Sirpa,Itga4,Cd63,Adam8,Itgb4,Tmem8b,Bcl2l11,Ptk2b,Vwf,Col19a1
GO:0045637	regulation of myeloid cell differentiation	41	211	9.72e-06	Acvr1b,Ccl3,Spi1,Tgfb1,Gpr137b,Hcls1,Runx1,Trem2,Tmem178,Tnf,Csf1r,Ccr1,Casp8,Rassf2,Eif6,Lef1,Clec2d,Tyrobp,Sfrp1,Nckap1l,C1qc,Lrrc17,Lyn,Ubash3b,Rab7b,Lif,Itgam,Rara,Fes,Cd74,Mafb,B2m,Adam8,Csf3r,Ptk2b,Stat3,Cdk6,Inpp5d,Mef2c,Meis1,Mturn	Acvr1b,Ccl3,Spi1,Tgfb1,Gpr137b,Hcls1,Runx1,Trem2,Tmem178,Tnf,Csf1r,Ccr1,Casp8,Rassf2,Eif6,Lef1,Clec2d,Tyrobp,Sfrp1,Nckap1l,C1qc,Lrrc17,Lyn,Ubash3b,Rab7b,Lif,Itgam,Rara,Fes,Cd74,Mafb,B2m,Adam8,Csf3r,Ptk2b,Stat3,Cdk6,Inpp5d,Mef2c,Meis1,Mturn
GO:0002495	antigen processing and presentation of peptide antigen via MHC class II	11	14	1.02e-05	Fcgr2b,Ifi30,H2-DMa,H2-Ab1,March1,H2-Aa,H2-Eb1,Fcer1g,Cd74,H2-DMb1,Unc93b1	Fcgr2b,Ifi30,H2-DMa,H2-Ab1,March1,H2-Aa,H2-Eb1,Fcer1g,Cd74,H2-DMb1,Unc93b1
GO:0043506	regulation of JUN kinase activity	25	91	1.02e-05	Ern1,Sash1,Sfrp5,Edn1,Fgd2,Tnf,Map4k2,Il1b,Ptpn1,Sfrp1,Trf,Fzd4,Tlr6,Wnt5a,Zeb2,Dab2,Tlr9,Zak,Mdfic,Ccl19,Ptk2b,Taok3,Il1rn,Syk,Tnik	Ern1,Sash1,Sfrp5,Edn1,Fgd2,Tnf,Map4k2,Il1b,Ptpn1,Sfrp1,Trf,Fzd4,Tlr6,Wnt5a,Zeb2,Dab2,Tlr9,Zak,Mdfic,Ccl19,Ptk2b,Taok3,Il1rn,Syk,Tnik
GO:0070665	positive regulation of leukocyte proliferation	32	141	1.03e-05	Cd244,Cd40,Havcr2,Cdkn1a,Aif1,Anxa1,Il6,Il1b,Vcam1,Cd38,Myd88,Nckap1l,Lyn,Pnp,Tlr4,Igfbp2,Rltpr,Igf1,Jak3,Lep,Nfatc2,Tlr9,Cd86,Cd74,Cd80,Bst1,H2-T23,Ccl19,Syk,Cd276,Ccr2,Mef2c	Cd244,Cd40,Havcr2,Cdkn1a,Aif1,Anxa1,Il6,Il1b,Vcam1,Cd38,Myd88,Nckap1l,Lyn,Pnp,Tlr4,Igfbp2,Rltpr,Igf1,Jak3,Lep,Nfatc2,Tlr9,Cd86,Cd74,Cd80,Bst1,H2-T23,Ccl19,Syk,Cd276,Ccr2,Mef2c
GO:0045089	positive regulation of innate immune response	27	105	1.06e-05	Sh2d1a,Vav1,Mmp12,Mnda,Lbp,Havcr2,Irf7,Tlr2,Lamp1,Mmp2,Tlr4,Nlrc4,Ifi205,Wnt5a,Tlr9,Cadm1,Plscr1,Cd74,Card9,H2-T23,Adam8,Lgals9,Ifi204,Tlr8,Tmem173,Aim2,Sh2d1b2	Sh2d1a,Vav1,Mmp12,Mnda,Lbp,Havcr2,Irf7,Tlr2,Lamp1,Mmp2,Tlr4,Nlrc4,Ifi205,Wnt5a,Tlr9,Cadm1,Plscr1,Cd74,Card9,H2-T23,Adam8,Lgals9,Ifi204,Tlr8,Tmem173,Aim2,Sh2d1b1
GO:0008361	regulation of cell size	41	212	1.07e-05	Cdh4,Il7r,Crabp2,Vav1,Xk,Trpv2,Slc9a3r1,Edn1,Sema4d,Hcls1,Cln8,Sema3c,Sema3a,Sema3d,Mtpn,Cyfip1,Fgf13,Ntrk3,Shtn1,Lrp1,Fn1,Vav2,Wnt5a,Sema5a,Cxcl12,Cln3,Aqp11,Sema3g,P2rx7,Plek,Ngf,Sema6c,Ccr5,Ahr,Cfl1,Sema6b,Kcnn4,Apoe,Actr3,Mag,Kcnma1	Cdh4,Il7r,Crabp2,Vav1,Xk,Trpv2,Slc9a3r1,Edn1,Sema4d,Hcls1,Cln8,Sema3c,Sema3a,Sema3d,Mtpn,Cyfip1,Fgf13,Ntrk3,Shtn1,Lrp1,Fn1,Vav2,Wnt5a,Sema5a,Cxcl12,Cln3,Aqp11,Sema3g,P2rx7,Plek,Ngf,Sema6c,Ccr5,Ahr,Cfl1,Sema6b,Kcnn4,Apoe,Actr3,Mag,Kcnma1
GO:0050671	positive regulation of lymphocyte proliferation	31	134	1.09e-05	Cd244,Cd40,Havcr2,Cdkn1a,Aif1,Anxa1,Il6,Il1b,Vcam1,Cd38,Myd88,Nckap1l,Pnp,Tlr4,Igfbp2,Rltpr,Igf1,Jak3,Lep,Nfatc2,Tlr9,Cd86,Cd74,Cd80,Bst1,H2-T23,Ccl19,Syk,Cd276,Ccr2,Mef2c	Cd244,Cd40,Havcr2,Cdkn1a,Aif1,Anxa1,Il6,Il1b,Vcam1,Cd38,Myd88,Nckap1l,Pnp,Tlr4,Igfbp2,Rltpr,Igf1,Jak3,Lep,Nfatc2,Tlr9,Cd86,Cd74,Cd80,Bst1,H2-T23,Ccl19,Syk,Cd276,Ccr2,Mef2c
GO:0051090	regulation of DNA-binding transcription factor activity	63	405	1.1e-05	Itgb2,Tgfb1,Hck,Hmox1,Cd40,Sfrp5,Tnfaip3,Havcr2,Prkch,Edn1,Clu,Nkx3-1,Irg1,Ripk3,Hcls1,Tnf,Il6,Fcgr2b,Capn3,Il1b,Tlr2,Mtpn,Setd6,Cx3cl1,Myd88,Cmklr1,Camk1d,Zc3h12a,Trim14,Tlr4,Ndp,Wfs1,Fzd4,Gpr97,Ar,Nod1,Nlrc4,Tlr6,Cx3cr1,Wnt5a,Rab7b,Tlr9,Icam1,Lpar5,Arrb1,Grem1,Nlrp3,Thra,Adam8,Card14,Ngf,Trim25,Arrb2,Nfam1,Anxa4,Tmem173,Syk,Aim2,Stat3,Cd84,Sphk1,Gfi1,Mturn	Itgb2,Tgfb1,Hck,Hmox1,Cd40,Sfrp5,Tnfaip3,Havcr2,Prkch,Edn1,Clu,Nkx3-1,Acod1,Ripk3,Hcls1,Tnf,Il6,Fcgr2b,Capn3,Il1b,Tlr2,Mtpn,Setd6,Cx3cl1,Myd88,Cmklr1,Camk1d,Zc3h12a,Trim14,Tlr4,Ndp,Wfs1,Fzd4,Adgrg3,Ar,Nod1,Nlrc4,Tlr6,Cx3cr1,Wnt5a,Rab7b,Tlr9,Icam1,Lpar5,Arrb1,Grem1,Nlrp3,Thra,Adam8,Card14,Ngf,Trim25,Arrb2,Nfam1,Anxa4,Tmem173,Syk,Aim2,Stat3,Cd84,Sphk1,Gfi1,Mturn
GO:0051048	negative regulation of secretion	43	229	1.12e-05	Cyp4f18,Hmox1,Cd22,Edn1,Anxa1,Il33,Il6,Il1b,Tnfrsf1b,Tnfrsf1a,Acsl4,Sfrp1,Cx3cl1,Inhbb,Npy1r,Lgr4,Rab11fip5,F2r,Rap1b,Lep,Lif,Osm,Frmd4a,Madd,Abr,Cd74,Rhbdf2,Ddi2,Nos1,Cd300a,Anpep,Lgals9,Hdac9,Nr1h3,Il1rn,Erp29,Cd84,Ucp2,Srgn,Map4k4,Tifab,Ccr2,Apoe	Cyp4f18,Hmox1,Cd22,Edn1,Anxa1,Il33,Il6,Il1b,Tnfrsf1b,Tnfrsf1a,Acsl4,Sfrp1,Cx3cl1,Inhbb,Npy1r,Lgr4,Rab11fip5,F2r,Rap1b,Lep,Lif,Osm,Frmd4a,Madd,Abr,Cd74,Rhbdf2,Ddi2,Nos1,Cd300a,Anpep,Lgals9,Hdac9,Nr1h3,Il1rn,Erp29,Cd84,Ucp2,Srgn,Map4k4,Tifab,Ccr2,Apoe
GO:0031334	positive regulation of protein-containing complex assembly	43	230	1.24e-05	Actr2,Tgfb1,Bid,Ccl24,Grb2,Evl,Clu,Cxcl13,Tnf,Pcsk5,Baiap2,Gsn,Abca1,Cyfip1,Was,Mmp3,Nckap1l,Tlr4,Rltpr,Lmod1,Tlr6,Rap1b,Cdc42ep3,Iqgap2,Arpc5,Bak1,Fes,Arpc1b,Icam1,Gda,Piezo1,Arpc3,Fmn1,Plek,Bcl2l11,Ptk2b,Ahr,Syk,Lgals3,Arpc4,Fnip2,Lcp1,Actr3	Actr2,Tgfb1,Bid,Ccl24,Grb2,Evl,Clu,Cxcl13,Tnf,Pcsk5,Baiap2,Gsn,Abca1,Cyfip1,Was,Mmp3,Nckap1l,Tlr4,Rltpr,Lmod1,Tlr6,Rap1b,Cdc42ep3,Iqgap2,Arpc5,Bak1,Fes,Arpc1b,Icam1,Gda,Piezo1,Arpc3,Fmn1,Plek,Bcl2l11,Ptk2b,Ahr,Syk,Lgals3,Arpc4,Fnip2,Lcp1,Actr3
GO:0048660	regulation of smooth muscle cell proliferation	35	166	1.33e-05	Pdgfb,Ern1,Ndrg2,Wisp1,Hmox1,Vipr2,Cyba,Tnfaip3,Edn1,Cdkn1a,Aif1,Tnf,Il6,Igfbp5,Npr1,Il6ra,Mmp2,Cx3cl1,Ptgs2,Myd88,Bmpr1a,Ldlrap1,Thbs1,C3ar1,Itga2,P2ry6,Igf1,Rbpms2,Npr3,Ptafr,Irak4,Pde1a,Apod,Pdgfd,Mef2c	Pdgfb,Ern1,Ndrg2,Wisp1,Hmox1,Vipr2,Cyba,Tnfaip3,Edn1,Cdkn1a,Aif1,Tnf,Il6,Igfbp5,Npr1,Il6ra,Mmp2,Cx3cl1,Ptgs2,Myd88,Bmpr1a,Ldlrap1,Thbs1,C3ar1,Itga2,P2ry6,Igf1,Rbpms2,Npr3,Ptafr,Irak4,Pde1a,Apod,Pdgfd,Mef2c
GO:0010952	positive regulation of peptidase activity	37	182	1.37e-05	Bid,Perp,Vsir,Lgmn,Nkx3-1,Slc11a2,Xdh,Tnf,Pmaip1,Casp1,Casp8,Bok,Gsn,F3,Ctsc,Ctsh,Lyn,Grn,Fn1,Nod1,Nlrc4,F2r,Bak1,Arrb1,Mefv,Card9,Nlrp3,Ngf,Nlrp1b,Bcl2l11,Col4a3,Syk,Tnfrsf23,Aim2,Stat3,St18,Ctsd	Bid,Perp,Vsir,Lgmn,Nkx3-1,Slc11a2,Xdh,Tnf,Pmaip1,Casp1,Casp8,Bok,Gsn,F3,Ctsc,Ctsh,Lyn,Grn,Fn1,Nod1,Nlrc4,F2r,Bak1,Arrb1,Mefv,Card9,Nlrp3,Ngf,Nlrp1b,Bcl2l11,Col4a3,Syk,Tnfrsf23,Aim2,Stat3,St18,Ctsd
GO:0031346	positive regulation of cell projection organization	70	474	1.4e-05	Actr2,Cdh4,Serpinf1,Crabp2,Neu1,Coro1b,Plxnd1,Trpv2,Sema4d,F2rl1,Washc5,Hcls1,Baiap2,Il6,Abl2,Itga6,Ltk,Hgf,Cxcl5,Itpr1,Cyfip1,Cx3cl1,Camk1d,Ntrk3,Lyn,Mapk6,Shtn1,Rab8b,Ptk7,Lrp1,Cobl,Grn,Plekhm1,Atp1b2,Fzd4,Plxnb2,Rltpr,Eps8,Cxcr4,Itga2,Lcn2,Fn1,Wnt5a,Lif,Cdc42ep3,Adam17,Sema5a,Zeb2,Cxcl12,Fes,Ptprz1,Scn1b,Plxnc1,P2rx7,Nfe2l2,Ptprd,Ccl19,Ngf,Arap1,Ptk2b,Dmd,Cfl1,Sgk1,Vldlr,Iqgap1,Sphk1,Plxna1,Ap…	Actr2,Cdh4,Serpinf1,Crabp2,Neu1,Coro1b,Plxnd1,Trpv2,Sema4d,F2rl1,E430025E21Rik,Hcls1,Baiap2,Il6,Abl2,Itga6,Ltk,Hgf,Cxcl5,Itpr1,Cyfip1,Cx3cl1,Camk1d,Ntrk3,Lyn,Mapk6,Shtn1,Rab8b,Ptk7,Lrp1,Cobl,Grn,Plekhm1,Atp1b2,Fzd4,Plxnb2,Rltpr,Eps8,Cxcr4,Itga2,Lcn2,Fn1,Wnt5a,Lif,Cdc42ep3,Adam17,Sema5a,Zeb2,Cxcl12,Fes,Ptprz1,Scn1b,Plxnc1,P2rx7,Nfe2l2,Ptprd,Ccl19,Ngf,Arap1,Ptk2b,Dmd,Cfl1,Sgk1,Vldlr,Iqgap1,Sphk1,Pl…
GO:2000401	regulation of lymphocyte migration	21	67	1.45e-05	Ccl12,Ccl3,Ccl4,Ccl7,Ripk3,Cxcl13,Aif1,Padi2,Cd200r1,Adam10,Slc8b1,Wnt5a,Adam17,Cxcl12,Itga4,Stk10,Adam8,Lgals9,Ptk2b,Apod,Ccr2	Ccl12,Ccl3,Ccl4,Ccl7,Ripk3,Cxcl13,Aif1,Padi2,Cd200r1,Adam10,Slc8b1,Wnt5a,Adam17,Cxcl12,Itga4,Stk10,Adam8,Lgals9,Ptk2b,Apod,Ccr2
GO:0010632	regulation of epithelial cell migration	43	232	1.51e-05	Pdgfb,Serpinf1,Tgfb1,Calr,Hmox1,Epha2,Sash1,Cd40,Lgmn,Vash1,Evl,Plk2,Cxcl13,Tnf,Anxa1,Glipr2,Sema3a,P2rx4,Nr2f2,Ctsh,Ptgs2,Zc3h12a,Gadd45a,Thbs1,Fgf1,Grn,Itga2,Igf1,Wnt5a,Adam17,Sema5a,Prcp,Plcg2,Adam9,Dll4,Nfe2l2,Cd63,Hdac9,Ptk2b,Mmrn2,Map4k4,Mef2c,Apoe	Pdgfb,Serpinf1,Tgfb1,Calr,Hmox1,Epha2,Sash1,Cd40,Lgmn,Vash1,Evl,Plk2,Cxcl13,Tnf,Anxa1,Glipr2,Sema3a,P2rx4,Nr2f2,Ctsh,Ptgs2,Zc3h12a,Gadd45a,Thbs1,Fgf1,Grn,Itga2,Igf1,Wnt5a,Adam17,Sema5a,Prcp,Plcg2,Adam9,Dll4,Nfe2l2,Cd63,Hdac9,Ptk2b,Mmrn2,Map4k4,Mef2c,Apoe
GO:1903531	negative regulation of secretion by cell	39	199	1.51e-05	Hmox1,Cd22,Edn1,Anxa1,Il33,Il6,Il1b,Tnfrsf1b,Tnfrsf1a,Acsl4,Sfrp1,Cx3cl1,Inhbb,Npy1r,Lgr4,Rab11fip5,F2r,Rap1b,Lep,Lif,Osm,Frmd4a,Madd,Abr,Rhbdf2,Ddi2,Nos1,Cd300a,Lgals9,Hdac9,Nr1h3,Il1rn,Erp29,Cd84,Ucp2,Srgn,Map4k4,Ccr2,Apoe	Hmox1,Cd22,Edn1,Anxa1,Il33,Il6,Il1b,Tnfrsf1b,Tnfrsf1a,Acsl4,Sfrp1,Cx3cl1,Inhbb,Npy1r,Lgr4,Rab11fip5,F2r,Rap1b,Lep,Lif,Osm,Frmd4a,Madd,Abr,Rhbdf2,Ddi2,Nos1,Cd300a,Lgals9,Hdac9,Nr1h3,Il1rn,Erp29,Cd84,Ucp2,Srgn,Map4k4,Ccr2,Apoe
GO:0006869	lipid transport	46	258	1.59e-05	Gm2a,Abcb4,Gltp,Lbp,Nos2,Abca8b,Slc9a3r1,Abcc3,Npc2,Abcg1,Npc1,Anxa1,Rbp4,Msr1,Esyt1,Abca1,Acsl4,Slco2a1,Ldlrap1,Apobr,Spns2,Fzd4,Pltp,C2cd2l,Lipg,Lep,Lima1,Gulp1,Cln3,Scarb1,Atp11a,Plscr1,Abca8a,P2rx7,Osbpl8,Psap,Rbpr2,Apoc1,Pitpna,Apod,Pqlc1,Vldlr,Gramd1b,Kcnn4,Apoe,Soat1	Gm2a,Abcb4,Gltp,Lbp,Nos2,Abca8b,Slc9a3r1,Abcc3,Npc2,Abcg1,Npc1,Anxa1,Rbp4,Msr1,Esyt1,Abca1,Acsl4,Slco2a1,Ldlrap1,Apobr,Spns2,Fzd4,Pltp,C2cd2l,Lipg,Lep,Lima1,Gulp1,Cln3,Scarb1,Atp11a,Plscr1,Abca8a,P2rx7,Osbpl8,Psap,Stra6l,Apoc1,Pitpna,Apod,Pqlc1,Vldlr,Gramd1b,Kcnn4,Apoe,Soat1
GO:0034103	regulation of tissue remodeling	24	87	1.59e-05	Gpr137b,Vdr,Csf1r,Il6,B4galt1,Cd38,Gpnmb,Sfrp1,Csk,Trf,Lepr,Ubash3b,Plekhm1,Lep,Rock1,Fcgr4,Tnfrsf11b,Abr,Grem1,P2rx7,Adam8,Spp1,Syk,Inpp5d	Gpr137b,Vdr,Csf1r,Il6,B4galt1,Cd38,Gpnmb,Sfrp1,Csk,Trf,Lepr,Ubash3b,Plekhm1,Lep,Rock1,Fcgr4,Tnfrsf11b,Abr,Grem1,P2rx7,Adam8,Spp1,Syk,Inpp5d
GO:0016485	protein processing	34	160	1.63e-05	Psen2,Ctss,Cd5l,Perp,Vsir,Cpd,Lgmn,Ctsl,Plau,Cln5,Pcsk5,Casp1,Casp8,F3,Atp6ap2,F7,Ctsh,Cpz,Nlrc4,C1ra,Adam10,Ero1lb,Bak1,Cln3,Mmp14,P2rx7,Ddi2,Ece1,Tmprss9,Furin,Srgn,Ihh,Aph1c,Spcs3	Psen2,Ctss,Cd5l,Perp,Vsir,Cpd,Lgmn,Ctsl,Plau,Cln5,Pcsk5,Casp1,Casp8,F3,Atp6ap2,F7,Ctsh,Cpz,Nlrc4,C1ra,Adam10,Ero1lb,Bak1,Cln3,Mmp14,P2rx7,Ddi2,Ece1,Tmprss9,Furin,Srgn,Ihh,Aph1c,Spcs3
GO:1901222	regulation of NIK/NF-kappaB signaling	27	108	1.66e-05	Calr,Sash1,Mmp8,Havcr2,Edn1,Litaf,Trem2,Tnf,Rassf2,Il1b,Tlr2,Zc3h12a,Tlr4,Gpr97,Nod1,Cd14,Tlr1,Tlr7,Chil1,Tlr9,Cd86,Grem1,Nlrp3,Ccl19,Bcl3,Prdx1,Sphk1	Calr,Sash1,Mmp8,Havcr2,Edn1,Litaf,Trem2,Tnf,Rassf2,Il1b,Tlr2,Zc3h12a,Tlr4,Adgrg3,Nod1,Cd14,Tlr1,Tlr7,Chil1,Tlr9,Cd86,Grem1,Nlrp3,Ccl19,Bcl3,Prdx1,Sphk1
GO:0010976	positive regulation of neuron projection development	58	366	1.83e-05	Actr2,Cdh4,Serpinf1,Crabp2,Neu1,Plxnd1,Trpv2,Sema4d,Washc5,Hcls1,Baiap2,Il6,Abl2,Itga6,Ltk,Hgf,Cxcl5,Itpr1,Cyfip1,Cx3cl1,Camk1d,Ntrk3,Lyn,Mapk6,Shtn1,Ptk7,Lrp1,Cobl,Grn,Atp1b2,Fzd4,Plxnb2,Cxcr4,Fn1,Wnt5a,Lif,Adam17,Sema5a,Zeb2,Cxcl12,Fes,Ptprz1,Scn1b,Plxnc1,Nfe2l2,Ptprd,Ngf,Ptk2b,Dmd,Cfl1,Sgk1,Vldlr,Iqgap1,Sphk1,Plxna1,Apoe,Actr3,Tenm3	Actr2,Cdh4,Serpinf1,Crabp2,Neu1,Plxnd1,Trpv2,Sema4d,E430025E21Rik,Hcls1,Baiap2,Il6,Abl2,Itga6,Ltk,Hgf,Cxcl5,Itpr1,Cyfip1,Cx3cl1,Camk1d,Ntrk3,Lyn,Mapk6,Shtn1,Ptk7,Lrp1,Cobl,Grn,Atp1b2,Fzd4,Plxnb2,Cxcr4,Fn1,Wnt5a,Lif,Adam17,Sema5a,Zeb2,Cxcl12,Fes,Ptprz1,Scn1b,Plxnc1,Nfe2l2,Ptprd,Ngf,Ptk2b,Dmd,Cfl1,Sgk1,Vldlr,Iqgap1,Sphk1,Plxna1,Apoe,Actr3,Tenm3
GO:0002821	positive regulation of adaptive immune response	28	116	1.87e-05	Tgfb1,Cd44,Cd40,Tnfsf13,C3,H2-K1,Tnf,Anxa1,Il6,Slc11a1,Il1b,Fcgr1,Btk,H2-DMa,H2-Ab1,Pnp,Fam49b,Fcer1g,Cd74,P2rx7,Nlrp3,B2m,H2-T23,Ccl19,Nfkbiz,Fcgr3,Ccr2,H2-D1	Tgfb1,Cd44,Cd40,Tnfsf13,C3,H2-K1,Tnf,Anxa1,Il6,Slc11a1,Il1b,Fcgr1,Btk,H2-DMa,H2-Ab1,Pnp,Fam49b,Fcer1g,Cd74,P2rx7,Nlrp3,B2m,H2-T23,Ccl19,Nfkbiz,Fcgr3,Ccr2,H2-D1
GO:0050868	negative regulation of T cell activation	28	116	1.87e-05	Tgfb1,Cd44,Tnfaip8l2,Vsir,Havcr2,Runx1,Tnfrsf21,Anxa1,Gpnmb,Il4ra,Fgl1,Zc3h12a,Zc3h12d,H2-Ab1,H2-Aa,Runx3,Jak3,Pde5a,Cd86,Cd74,Cd80,Cd300a,Lgals9,Cblb,Lgals3,Ihh,Ptpn6,Cd276	Tgfb1,Cd44,Tnfaip8l2,Vsir,Havcr2,Runx1,Tnfrsf21,Anxa1,Gpnmb,Il4ra,Fgl1,Zc3h12a,Zc3h12d,H2-Ab1,H2-Aa,Runx3,Jak3,Pde5a,Cd86,Cd74,Cd80,Cd300a,Lgals9,Cblb,Lgals3,Ihh,Ptpn6,Cd276
GO:0050715	positive regulation of cytokine secretion	16	39	1.89e-05	Clec4n,Tnf,Casp1,Htr2b,Il1a,Tlr2,Fgr,Clec4e,Scamp5,Cd14,Cadm1,AF251705,P2rx7,Syk,Clec5a,Panx1	Clec4n,Tnf,Casp1,Htr2b,Il1a,Tlr2,Fgr,Clec4e,Scamp5,Cd14,Cadm1,Cd300c2,P2rx7,Syk,Clec5a,Panx1
GO:0048545	response to steroid hormone	51	304	1.96e-05	Ccl2,Serpinf1,Col1a1,Tgfb1,Cybb,Cyba,Ywhah,Atp2b1,Sdc1,Edn1,Ctsl,Thrb,Nkx3-1,Irg1,Vdr,Cdkn1a,Aif1,Tnf,Npc1,Anxa1,Il6,Bche,Lef1,Padi2,Cd38,Nr2f2,Ptgs2,Ntrk3,Abhd2,Ptger2,Igfbp2,Ar,Glb1,Pgr,Nr1d1,Rara,Ptafr,Cxcl2,Dab2,Adam9,Ccnd1,Fibin,Thra,Ass1,Nr1h3,Spp1,Il1rn,Sgk1,Zmiz1,Gba,Kcnma1	Ccl2,Serpinf1,Col1a1,Tgfb1,Cybb,Cyba,Ywhah,Atp2b1,Sdc1,Edn1,Ctsl,Thrb,Nkx3-1,Acod1,Vdr,Cdkn1a,Aif1,Tnf,Npc1,Anxa1,Il6,Bche,Lef1,Padi2,Cd38,Nr2f2,Ptgs2,Ntrk3,Abhd2,Ptger2,Igfbp2,Ar,Glb1,Pgr,Nr1d1,Rara,Ptafr,Cxcl2,Dab2,Adam9,Ccnd1,Fibin,Thra,Ass1,Nr1h3,Spp1,Il1rn,Sgk1,Zmiz1,Gba,Kcnma1
[truncated: 937 more rows]
