# Supplementary material for: reString: an open-source Python software to perform automatic functional enrichment retrieval, results aggregation and data visualization
Source: Sci Rep. 2021 Dec 6;11:23458. doi: 10.1038/s41598-021-02528-0 (PMC8648753; doi:10.1038/s41598-021-02528-0)
Supplement: Supplementary file 1 — Supplementary Information 1. [file 41598_2021_2528_MOESM1_ESM.zip › Supplemental DataSets/up_down_together/treatment_t1_red_VS_treatment_t1_blue_FC/ALL_enrichment.KEGG.tsv]

#term ID	term description	observed gene count	background gene count	false discovery rate	matching proteins in your network (IDs)	matching proteins in your network (labels)
mmu04142	Lysosome	58	127	1.15e-20	Gm2a,Naglu,Acp2,Napsa,Dnase2a,Ctsb,Neu1,M6pr,Atp6v0d1,Galns,Ctsk,Ctss,Ctsz,Gnptab,Galc,Lgmn,Npc2,Ctsl,Hexb,Cln5,Naga,Litaf,Slc11a2,Nagpa,Igf2r,Atp6v0c,Npc1,Hexa,Gusb,Slc11a1,Atp6v0d2,Fuca1,Ctsc,Tpp1,Gla,Lamp1,Asah1,Man2b1,Pla2g15,Ctsh,Gns,Atp6v0a1,Atp6v0b,Lipa,Glb1,Cln3,Ctsa,Cd63,Psap,Cd68,Ap1s2,Fuca2,Laptm5,Tcirg1,Ctsd,Acp5,Gba,Entpd4	Gm2a,Naglu,Acp2,Napsa,Dnase2a,Ctsb,Neu1,M6pr,Atp6v0d1,Galns,Ctsk,Ctss,Ctsz,Gnptab,Galc,Lgmn,Npc2,Ctsl,Hexb,Cln5,Naga,Litaf,Slc11a2,Nagpa,Igf2r,Atp6v0c,Npc1,Hexa,Gusb,Slc11a1,Atp6v0d2,Fuca1,Ctsc,Tpp1,Gla,Lamp1,Asah1,Man2b1,Pla2g15,Ctsh,Gns,Atp6v0a1,Atp6v0b,Lipa,Glb1,Cln3,Ctsa,Cd63,Psap,Cd68,Ap1s2,Fuca2,Laptm5,Tcirg1,Ctsd,Acp5,Gba,Entpd4
mmu04145	Phagosome	57	162	2.78e-16	Itgb2,Tubb6,Calr,Atp6v1b2,M6pr,Cd209a,Atp6v0d1,Cybb,Ctss,Ncf1,H2-M2,Cyba,Atp6v1e1,Ctsl,Atp6v1c1,Atp6v0c,C3,H2-K1,Msr1,Mrc1,Tlr2,Fcgr1,Atp6v0d2,Olr1,Lamp1,H2-DMa,H2-Ab1,Atp6v0e2,Atp6v0a1,Thbs1,Tlr4,H2-Aa,Atp6v0b,Tuba1c,Itga2,Cd14,Tlr6,C1ra,Rab7b,Itgam,Actg1,H2-Q1,H2-Eb1,Fcgr4,H2-Q2,Scarb1,Ncf4,Nos1,H2-T23,H2-T24,H2-DMb1,Atp6v1a,Tcirg1,Atp6v0e,Fcgr3,H2-D1,Ncf2	Itgb2,Tubb6,Calr,Atp6v1b2,M6pr,Cd209a,Atp6v0d1,Cybb,Ctss,Ncf1,H2-M2,Cyba,Atp6v1e1,Ctsl,Atp6v1c1,Atp6v0c,C3,H2-K1,Msr1,Mrc1,Tlr2,Fcgr1,Atp6v0d2,Olr1,Lamp1,H2-DMa,H2-Ab1,Atp6v0e2,Atp6v0a1,Thbs1,Tlr4,H2-Aa,Atp6v0b,Tuba1c,Itga2,Cd14,Tlr6,C1ra,Rab7b,Itgam,Actg1,H2-Q1,H2-Eb1,Fcgr4,H2-Q2,Scarb1,Ncf4,Nos1,H2-T23,H2-T24,H2-DMb1,Atp6v1a,Tcirg1,Atp6v0e,Fcgr3,H2-D1,Ncf2
mmu05323	Rheumatoid arthritis	40	86	1.51e-14	Ccl2,Ccl12,Itgb2,Ccl3,Tgfb1,Atp6v1b2,Atp6v0d1,Ctsk,Tnfsf13,Atp6v1e1,Ctsl,Atp6v1c1,Atp6v0c,Tnf,Il6,Il1b,Il1a,Tlr2,Atp6v0d2,Cxcl5,Cxcl1,Mmp3,H2-DMa,H2-Ab1,Atp6v0e2,Atp6v0a1,Tlr4,H2-Aa,Atp6v0b,Cxcl12,H2-Eb1,Cxcl2,Icam1,Cd86,Cd80,H2-DMb1,Atp6v1a,Tcirg1,Acp5,Atp6v0e	Ccl2,Ccl12,Itgb2,Ccl3,Tgfb1,Atp6v1b2,Atp6v0d1,Ctsk,Tnfsf13,Atp6v1e1,Ctsl,Atp6v1c1,Atp6v0c,Tnf,Il6,Il1b,Il1a,Tlr2,Atp6v0d2,Cxcl5,Cxcl1,Mmp3,H2-DMa,H2-Ab1,Atp6v0e2,Atp6v0a1,Tlr4,H2-Aa,Atp6v0b,Cxcl12,H2-Eb1,Cxcl2,Icam1,Cd86,Cd80,H2-DMb1,Atp6v1a,Tcirg1,Acp5,Atp6v0e
mmu05152	Tuberculosis	52	170	5.28e-13	Itgb2,Tgfb1,Bid,Cd209a,Atp6v0d1,Ctss,Lbp,Nos2,Vdr,Ciita,Il10rb,Atp6v0c,C3,Tnf,Il6,Casp8,Mrc1,Il1b,Il1a,Tlr2,Fcgr1,Atp6v0d2,Clec4e,Tnfrsf1a,Itgax,Lamp1,Il10ra,Myd88,H2-DMa,H2-Ab1,Atp6v0a1,Tlr4,H2-Aa,Atp6v0b,Cd14,Tlr1,Tlr6,Itgam,H2-Eb1,Irak4,Plk3,Fcgr4,Fcer1g,Tlr9,Cd74,Card9,H2-DMb1,Syk,Tcirg1,Ctsd,Sphk1,Fcgr3	Itgb2,Tgfb1,Bid,Cd209a,Atp6v0d1,Ctss,Lbp,Nos2,Vdr,Ciita,Il10rb,Atp6v0c,C3,Tnf,Il6,Casp8,Mrc1,Il1b,Il1a,Tlr2,Fcgr1,Atp6v0d2,Clec4e,Tnfrsf1a,Itgax,Lamp1,Il10ra,Myd88,H2-DMa,H2-Ab1,Atp6v0a1,Tlr4,H2-Aa,Atp6v0b,Cd14,Tlr1,Tlr6,Itgam,H2-Eb1,Irak4,Plk3,Fcgr4,Fcer1g,Tlr9,Cd74,Card9,H2-DMb1,Syk,Tcirg1,Ctsd,Sphk1,Fcgr3
mmu04062	Chemokine signaling pathway	54	184	5.31e-13	Ccl2,Ccl12,Ccl3,Hck,Ccl24,Vav1,Ccl8,Ncf1,Cxcl16,Ccl6,Ccl4,Ccl9,Ccl7,Grb2,Pik3r5,Cxcl13,Ccr1,Nras,Fgr,Cxcl5,Cxcl1,Was,Cx3cl1,Pik3cb,Prex1,Lyn,Gngt2,Cxcr3,Cxcr4,Jak3,Vav2,Pik3cg,Cx3cr1,Rap1b,Rock1,Elmo1,Cxcl12,Cxcl2,Gng8,Plcg2,Dock2,Arrb1,Plcb2,Ccl19,Pik3cd,Arrb2,Plcb4,Ptk2b,Ccr5,Rasgrp2,Stat3,Ccr9,Shc2,Ccr2	Ccl2,Ccl12,Ccl3,Hck,Ccl24,Vav1,Ccl8,Ncf1,Cxcl16,Ccl6,Ccl4,Ccl9,Ccl7,Grb2,Pik3r5,Cxcl13,Ccr1,Nras,Fgr,Cxcl5,Cxcl1,Was,Cx3cl1,Pik3cb,Prex1,Lyn,Gngt2,Cxcr3,Cxcr4,Jak3,Vav2,Pik3cg,Cx3cr1,Rap1b,Rock1,Elmo1,Cxcl12,Cxcl2,Gng8,Plcg2,Dock2,Arrb1,Plcb2,Ccl19,Pik3cd,Arrb2,Plcb4,Ptk2b,Ccr5,Rasgrp2,Stat3,Ccr9,Shc2,Ccr2
mmu04060	Cytokine-cytokine receptor interaction	67	279	1.08e-12	Ccl2,Ccl12,Acvr1b,Ccl3,Tgfb1,Il7r,Ccl24,Ccl8,Cd40,Tnfsf13,Cxcl16,Ccl6,Ccl4,Ccl9,Ccl7,Osmr,Il10rb,Cxcl13,Tnfrsf21,Tnf,Csf1r,Il33,Il6,Ccr1,Il1r2,Il1b,Il1a,Il6ra,Bmpr1b,Tnfsf8,Tnfrsf1b,Tnfrsf9,Cxcl5,Cxcl1,Gdf3,Tnfrsf1a,Il4ra,Il13ra1,Cx3cl1,Il10ra,Bmpr1a,Crlf2,Lepr,Inhbb,Cxcr3,Cxcr4,Gdf6,Cx3cr1,Lep,Lif,Cxcl12,Osm,Cxcl2,Csf2ra,Tnfrsf11b,Il3ra,Il1rl2,Csf2rb,Csf2rb2,Ccl19,Csf3r,Ngf,Ccr5,Il1rn,Ccr9,Gdf10…	Ccl2,Ccl12,Acvr1b,Ccl3,Tgfb1,Il7r,Ccl24,Ccl8,Cd40,Tnfsf13,Cxcl16,Ccl6,Ccl4,Ccl9,Ccl7,Osmr,Il10rb,Cxcl13,Tnfrsf21,Tnf,Csf1r,Il33,Il6,Ccr1,Il1r2,Il1b,Il1a,Il6ra,Bmpr1b,Tnfsf8,Tnfrsf1b,Tnfrsf9,Cxcl5,Cxcl1,Gdf3,Tnfrsf1a,Il4ra,Il13ra1,Cx3cl1,Il10ra,Bmpr1a,Crlf2,Lepr,Inhbb,Cxcr3,Cxcr4,Gdf6,Cx3cr1,Lep,Lif,Cxcl12,Osm,Cxcl2,Csf2ra,Tnfrsf11b,Il3ra,Il1rl2,Csf2rb,Csf2rb2,Ccl19,Csf3r,Ngf,Ccr5,Il1rn,Ccr9,Gdf10…
mmu04380	Osteoclast differentiation	43	121	1.08e-12	Spi1,Tgfb1,Ctsk,Ncf1,Cyba,Grb2,Trem2,Tnf,Csf1r,Il1b,Il1a,Fcgr1,Tnfrsf1a,Tyrobp,Btk,Pik3cb,Lilra6,Camk4,Blnk,Socs3,Sirpb1c,Junb,Gm14548,Tec,Nfatc2,Pirb,Fcgr4,Tnfrsf11b,Plcg2,Sirpb1b,Ncf4,Sirpb1a,Sirpa,Lilrb4,Pik3cd,Pira2,Nfkb2,Syk,Irf9,Acp5,Nfatc1,Fcgr3,Ncf2	Spi1,Tgfb1,Ctsk,Ncf1,Cyba,Grb2,Trem2,Tnf,Csf1r,Il1b,Il1a,Fcgr1,Tnfrsf1a,Tyrobp,Btk,Pik3cb,Lilra6,Camk4,Blnk,Socs3,LOC100038947,Junb,Gm14548,Tec,Nfatc2,Pirb,Fcgr4,Tnfrsf11b,Plcg2,Sirpb1b,Ncf4,Sirpb1a,Sirpa,Lilrb4a,Pik3cd,Pira2,Nfkb2,Syk,Irf9,Acp5,Nfatc1,Fcgr3,Ncf2
mmu04510	Focal adhesion	51	196	9.13e-11	Pdgfb,Col1a1,Lamb1,Vav1,Ppp1cb,Grb2,Parvb,Col2a1,Mylk,Diap1,Pip5k1b,Itga8,Itga6,Mylk2,Pdgfc,Hgf,Ibsp,Itga11,Pik3cb,Tnn,Thbs1,Chad,Itga2,Fn1,Igf1,Col6a3,Vav2,Rap1b,Ppp1r12a,Rock1,Actg1,Col4a4,Myl9,Lama2,Ccnd1,Col6a6,Col4a6,Itga4,Pip5k1c,Pik3cd,Itgb4,Tnc,Vwf,Spp1,Col4a5,Col4a3,Col6a4,Pdgfd,Shc2,Ppp1r12b,Col6a5	Pdgfb,Col1a1,Lamb1,Vav1,Ppp1cb,Grb2,Parvb,Col2a1,Mylk,Diaph1,Pip5k1b,Itga8,Itga6,Mylk2,Pdgfc,Hgf,Ibsp,Itga11,Pik3cb,Tnn,Thbs1,Chad,Itga2,Fn1,Igf1,Col6a3,Vav2,Rap1b,Ppp1r12a,Rock1,Actg1,Col4a4,Myl9,Lama2,Ccnd1,Col6a6,Col4a6,Itga4,Pip5k1c,Pik3cd,Itgb4,Tnc,Vwf,Spp1,Col4a5,Col4a3,Col6a4,Pdgfd,Shc2,Ppp1r12b,Col6a5
mmu04810	Regulation of actin cytoskeleton	53	212	1.11e-10	Itgb2,Pdgfb,Vav1,Pip4k2a,Ppp1cb,Myh9,Gna13,Mylk,Diap1,Pip5k1b,Baiap2,Itga8,Gsn,Itga6,Mylk2,Nras,Pdgfc,Cyfip1,Itgax,Itga11,Pik3cb,Nckap1l,Fgf1,Cxcr4,Itga2,Fn1,F2r,Vav2,Iqgap2,Itgam,Ppp1r12a,Rock1,Actg1,Iqgap3,Cxcl12,Arpc5,Arpc1b,Lpar5,Myl9,Myh11,Arpc3,Myh10,Itga4,Pip5k1c,Pik3cd,Itgb4,Fgd3,Ssh3,Cfl1,Arpc4,Iqgap1,Pdgfd,Ppp1r12b	Itgb2,Pdgfb,Vav1,Pip4k2a,Ppp1cb,Myh9,Gna13,Mylk,Diaph1,Pip5k1b,Baiap2,Itga8,Gsn,Itga6,Mylk2,Nras,Pdgfc,Cyfip1,Itgax,Itga11,Pik3cb,Nckap1l,Fgf1,Cxcr4,Itga2,Fn1,F2r,Vav2,Iqgap2,Itgam,Ppp1r12a,Rock1,Actg1,Iqgap3,Cxcl12,Arpc5,Arpc1b,Lpar5,Myl9,Myh11,Arpc3,Myh10,Itga4,Pip5k1c,Pik3cd,Itgb4,Fgd3,Ssh3,Cfl1,Arpc4,Iqgap1,Pdgfd,Ppp1r12b
mmu04151	PI3K-Akt signaling pathway	69	355	1.31e-09	Pdgfb,Col1a1,Lamb1,Il7r,Epha2,Ywhah,Myb,Grb2,Pik3r5,Osmr,Col2a1,Cdkn1a,Csf1r,Il6,Itga8,Itga6,Nras,Il6ra,Tlr2,Pdgfc,Prkaa2,Hgf,Ibsp,Il4ra,Itga11,Pik3cb,Tnn,Mcl1,Thbs1,Fgf1,Tlr4,Gngt2,Chad,Pik3ap1,Itga2,Fn1,Igf1,Col6a3,Jak3,F2r,Pik3cg,Osm,Gng8,Col4a4,Lpar5,Il3ra,Lama2,Ccnd1,Col6a6,Col4a6,Itga4,Pik3cd,Csf3r,Itgb4,Ngf,Tnc,Bcl2l11,Ntf3,Vwf,Spp1,Col4a5,Col4a3,Col6a4,Syk,Sgk1,Erbb4,Cdk6,Pdgfd,Col6a5	Pdgfb,Col1a1,Lamb1,Il7r,Epha2,Ywhah,Myb,Grb2,Pik3r5,Osmr,Col2a1,Cdkn1a,Csf1r,Il6,Itga8,Itga6,Nras,Il6ra,Tlr2,Pdgfc,Prkaa2,Hgf,Ibsp,Il4ra,Itga11,Pik3cb,Tnn,Mcl1,Thbs1,Fgf1,Tlr4,Gngt2,Chad,Pik3ap1,Itga2,Fn1,Igf1,Col6a3,Jak3,F2r,Pik3cg,Osm,Gng8,Col4a4,Lpar5,Il3ra,Lama2,Ccnd1,Col6a6,Col4a6,Itga4,Pik3cd,Csf3r,Itgb4,Ngf,Tnc,Bcl2l11,Ntf3,Vwf,Spp1,Col4a5,Col4a3,Col6a4,Syk,Sgk1,Erbb4,Cdk6,Pdgfd,Col6a5
mmu05140	Leishmaniasis	28	67	1.31e-09	Itgb2,Tgfb1,Cybb,Ncf1,Cyba,Nos2,C3,Tnf,Il1b,Il1a,Tlr2,Fcgr1,Ptgs2,Myd88,H2-DMa,H2-Ab1,Tlr4,H2-Aa,Itgam,H2-Eb1,Irak4,Fcgr4,Ncf4,Itga4,H2-DMb1,Ptpn6,Fcgr3,Ncf2	Itgb2,Tgfb1,Cybb,Ncf1,Cyba,Nos2,C3,Tnf,Il1b,Il1a,Tlr2,Fcgr1,Ptgs2,Myd88,H2-DMa,H2-Ab1,Tlr4,H2-Aa,Itgam,H2-Eb1,Irak4,Fcgr4,Ncf4,Itga4,H2-DMb1,Ptpn6,Fcgr3,Ncf2
mmu04640	Hematopoietic cell lineage	32	91	1.68e-09	Il7r,Cd33,Cd44,Cd22,Tnf,Csf1r,Il6,Il1r2,Itga6,Il1b,Il1a,Il6ra,Fcgr1,Cd38,Il4ra,H2-DMa,H2-Ab1,H2-Aa,Cd59a,Itga2,Cd14,Dntt,Cd8a,Itgam,H2-Eb1,Csf2ra,Il3ra,Cd37,Itga4,Csf3r,Anpep,H2-DMb1	Il7r,Cd33,Cd44,Cd22,Tnf,Csf1r,Il6,Il1r2,Itga6,Il1b,Il1a,Il6ra,Fcgr1,Cd38,Il4ra,H2-DMa,H2-Ab1,H2-Aa,Cd59a,Itga2,Cd14,Dntt,Cd8a,Itgam,H2-Eb1,Csf2ra,Il3ra,Cd37,Itga4,Csf3r,Anpep,H2-DMb1
mmu04061	Viral protein interaction with cytokine and cytokine receptor	31	87	2.37e-09	Ccl2,Ccl12,Ccl3,Ccl24,Ccl8,Ccl6,Ccl4,Ccl9,Ccl7,Il10rb,Cxcl13,Tnf,Csf1r,Il6,Ccr1,Il6ra,Tnfrsf1b,Cxcl5,Cxcl1,Tnfrsf1a,Cx3cl1,Il10ra,Cxcr3,Cxcr4,Cx3cr1,Cxcl12,Cxcl2,Ccl19,Ccr5,Ccr9,Ccr2	Ccl2,Ccl12,Ccl3,Ccl24,Ccl8,Ccl6,Ccl4,Ccl9,Ccl7,Il10rb,Cxcl13,Tnf,Csf1r,Il6,Ccr1,Il6ra,Tnfrsf1b,Cxcl5,Cxcl1,Tnfrsf1a,Cx3cl1,Il10ra,Cxcr3,Cxcr4,Cx3cr1,Cxcl12,Cxcl2,Ccl19,Ccr5,Ccr9,Ccr2
mmu05169	Epstein-Barr virus infection	50	214	2.37e-09	Calr,Bid,Cd44,H2-M2,Cd40,Tnfaip3,Cdkn1a,Nfkbie,H2-K1,Tnf,Irf7,Il6,Casp8,Tlr2,Btk,Pik3cb,Myd88,Oas3,H2-DMa,Lyn,H2-Ab1,Gadd45a,H2-Aa,Runx3,Blnk,Jak3,Oas2,H2-Q1,H2-Eb1,Irak4,Bak1,H2-Q2,Oas1a,Plcg2,Oas1g,Icam1,Ccnd1,E2f1,B2m,H2-T23,Pik3cd,Bcl2l11,Nfkb2,H2-T24,H2-DMb1,Syk,Stat3,Irf9,Cdk6,H2-D1	Calr,Bid,Cd44,H2-M2,Cd40,Tnfaip3,Cdkn1a,Nfkbie,H2-K1,Tnf,Irf7,Il6,Casp8,Tlr2,Btk,Pik3cb,Myd88,Oas3,H2-DMa,Lyn,H2-Ab1,Gadd45a,H2-Aa,Runx3,Blnk,Jak3,Oas2,H2-Q1,H2-Eb1,Irak4,Bak1,H2-Q2,Oas1a,Plcg2,Oas1g,Icam1,Ccnd1,E2f1,B2m,H2-T23,Pik3cd,Bcl2l11,Nfkb2,H2-T24,H2-DMb1,Syk,Stat3,Irf9,Cdk6,H2-D1
mmu04621	NOD-like receptor signaling pathway	46	191	5.36e-09	Ccl2,Ccl12,Ctsb,Cybb,Cyba,Trpv2,Tnfaip3,Ripk3,Tnf,Irf7,Il6,Casp4,Casp1,Casp8,Il1b,Txn1,Cxcl1,Itpr1,Myd88,Oas3,Itpr3,Tlr4,AI607873,Nod1,Pstpip1,Naip5,Nlrc4,Oas2,Irak4,Cxcl2,Oas1a,Oas1g,Card9,P2rx7,Nlrp3,Plcb2,Trpm2,Nlrp1b,Plcb4,Ifi204,Tmem173,Naip6,Naip2,Aim2,Irf9,Panx1	Ccl2,Ccl12,Ctsb,Cybb,Cyba,Trpv2,Tnfaip3,Ripk3,Tnf,Irf7,Il6,Casp4,Casp1,Casp8,Il1b,Txn1,Cxcl1,Itpr1,Myd88,Oas3,Itpr3,Tlr4,AI607873,Nod1,Pstpip1,Naip5,Nlrc4,Oas2,Irak4,Cxcl2,Oas1a,Oas1g,Card9,P2rx7,Nlrp3,Plcb2,Trpm2,Nlrp1b,Plcb4,Ifi204,Tmem173,Naip6,Naip2,Aim2,Irf9,Panx1
mmu04512	ECM-receptor interaction	30	87	7.1e-09	Col1a1,Lamb1,Cd44,Sdc1,Col2a1,Itga8,Itga6,Ibsp,Itga11,Tnn,Npnt,Thbs1,Chad,Itga2,Fn1,Col6a3,Col4a4,Lama2,Col6a6,Col4a6,Itga4,Cd47,Itgb4,Tnc,Vwf,Spp1,Col4a5,Col4a3,Col6a4,Col6a5	Col1a1,Lamb1,Cd44,Sdc1,Col2a1,Itga8,Itga6,Ibsp,Itga11,Tnn,Npnt,Thbs1,Chad,Itga2,Fn1,Col6a3,Col4a4,Lama2,Col6a6,Col4a6,Itga4,Cd47,Itgb4,Tnc,Vwf,Spp1,Col4a5,Col4a3,Col6a4,Col6a5
mmu05165	Human papillomavirus infection	65	342	7.1e-09	Col1a1,Lamb1,Atp6v1b2,Atp6v0d1,H2-M2,Atp6v1e1,Slc9a3r1,Grb2,Atp6v1c1,Col2a1,Cdkn1a,Atp6v0c,H2-K1,Tnf,Casp8,Itga8,Itga6,Nras,Atp6v0d2,Ibsp,Oasl2,Lfng,Tnfrsf1a,Itga11,Pik3cb,Ptgs2,Tnn,Atp6v0e2,Atp6v0a1,Thbs1,Atp6v0b,Chad,Fzd4,Axin2,Itga2,Fn1,Col6a3,Wnt5a,H2-Q1,Bak1,H2-Q2,Col4a4,Lama2,Ccnd1,Col6a6,Col4a6,E2f1,Itga4,H2-T23,Pik3cd,Itgb4,Tnc,Vwf,Spp1,Col4a5,Col4a3,H2-T24,Atp6v1a,Col6a4,Irf9,Tcirg1,Cdk6…	Col1a1,Lamb1,Atp6v1b2,Atp6v0d1,H2-M2,Atp6v1e1,Slc9a3r1,Grb2,Atp6v1c1,Col2a1,Cdkn1a,Atp6v0c,H2-K1,Tnf,Casp8,Itga8,Itga6,Nras,Atp6v0d2,Ibsp,Oasl2,Lfng,Tnfrsf1a,Itga11,Pik3cb,Ptgs2,Tnn,Atp6v0e2,Atp6v0a1,Thbs1,Atp6v0b,Chad,Fzd4,Axin2,Itga2,Fn1,Col6a3,Wnt5a,H2-Q1,Bak1,H2-Q2,Col4a4,Lama2,Ccnd1,Col6a6,Col4a6,E2f1,Itga4,H2-T23,Pik3cd,Itgb4,Tnc,Vwf,Spp1,Col4a5,Col4a3,H2-T24,Atp6v1a,Col6a4,Irf9,Tcirg1,Cdk6…
mmu05167	Kaposi sarcoma-associated herpesvirus infection	48	210	8.22e-09	Pdgfb,Hck,Bid,H2-M2,Pik3r5,Cdkn1a,C3,H2-K1,Irf7,Il6,Ccr1,Casp8,Nras,Lef1,Cxcl1,Itpr1,Tnfrsf1a,Pik3cb,Ptgs2,Prex1,Itpr3,Lyn,Gngt2,Cd200r1,Rcan1,Pik3cg,H2-Q1,Nfatc2,Cxcl2,Gng8,Bak1,H2-Q2,Plcg2,Icam1,Cd86,Ccnd1,E2f1,H2-T23,Pik3cd,Ccr5,H2-T24,Syk,Stat3,Irf9,Cdk6,Nfatc1,H2-D1,Cd200r4	Pdgfb,Hck,Bid,H2-M2,Pik3r5,Cdkn1a,C3,H2-K1,Irf7,Il6,Ccr1,Casp8,Nras,Lef1,Cxcl1,Itpr1,Tnfrsf1a,Pik3cb,Ptgs2,Prex1,Itpr3,Lyn,Gngt2,Cd200r1,Rcan1,Pik3cg,H2-Q1,Nfatc2,Cxcl2,Gng8,Bak1,H2-Q2,Plcg2,Icam1,Cd86,Ccnd1,E2f1,H2-T23,Pik3cd,Ccr5,H2-T24,Syk,Stat3,Irf9,Cdk6,Nfatc1,H2-D1,Cd200r4
mmu05163	Human cytomegalovirus infection	51	236	1.2e-08	Ccl2,Ccl12,Ccl3,Calr,Bid,H2-M2,Ccl4,Gna13,Grb2,Il10rb,Cdkn1a,H2-K1,Tnf,Il6,Ccr1,Casp8,Il1b,Nras,Il6ra,Itpr1,Tnfrsf1a,Cx3cl1,Il10ra,Pik3cb,Ptgs2,Itpr3,Ptger2,Gngt2,Cxcr4,Rock1,Cxcl12,H2-Q1,Nfatc2,Gng8,Bak1,H2-Q2,Ccnd1,E2f1,B2m,Plcb2,H2-T23,Pik3cd,Plcb4,Ptk2b,Ccr5,H2-T24,Tmem173,Stat3,Cdk6,Nfatc1,H2-D1	Ccl2,Ccl12,Ccl3,Calr,Bid,H2-M2,Ccl4,Gna13,Grb2,Il10rb,Cdkn1a,H2-K1,Tnf,Il6,Ccr1,Casp8,Il1b,Nras,Il6ra,Itpr1,Tnfrsf1a,Cx3cl1,Il10ra,Pik3cb,Ptgs2,Itpr3,Ptger2,Gngt2,Cxcr4,Rock1,Cxcl12,H2-Q1,Nfatc2,Gng8,Bak1,H2-Q2,Ccnd1,E2f1,B2m,Plcb2,H2-T23,Pik3cd,Plcb4,Ptk2b,Ccr5,H2-T24,Tmem173,Stat3,Cdk6,Nfatc1,H2-D1
mmu05205	Proteoglycans in cancer	46	199	1.26e-08	Col1a1,Plaur,Tgfb1,Cd44,Vav1,Ppp1cb,Sdc1,Grb2,Ctsl,Plau,Hcls1,Cdkn1a,Tnf,Nras,Tlr2,Hgf,Itpr1,Mmp2,Pik3cb,Itpr3,Lum,Ank2,Hpse,Thbs1,Tlr4,Gpc1,Fzd4,Itga2,Fn1,Igf1,Vav2,Gpc3,Wnt5a,Ppp1r12a,Rock1,Actg1,Plcg2,Ccnd1,Cd63,Pik3cd,Erbb4,Stat3,Ihh,Iqgap1,Ptpn6,Ppp1r12b	Col1a1,Plaur,Tgfb1,Cd44,Vav1,Ppp1cb,Sdc1,Grb2,Ctsl,Plau,Hcls1,Cdkn1a,Tnf,Nras,Tlr2,Hgf,Itpr1,Mmp2,Pik3cb,Itpr3,Lum,Ank2,Hpse,Thbs1,Tlr4,Gpc1,Fzd4,Itga2,Fn1,Igf1,Vav2,Gpc3,Wnt5a,Ppp1r12a,Rock1,Actg1,Plcg2,Ccnd1,Cd63,Pik3cd,Erbb4,Stat3,Ihh,Iqgap1,Ptpn6,Ppp1r12b
mmu05135	Yersinia infection	35	124	1.76e-08	Actr2,Ccl2,Ccl12,Vav1,Rps6ka2,Tnf,Pip5k1b,Baiap2,Il6,Casp1,Il1b,Was,Pik3cb,Myd88,Tlr4,Fn1,Nlrc4,Vav2,Cd8a,Rock1,Actg1,Elmo1,Nfatc2,Irak4,Skap2,Fyb,Rhog,Nlrp3,Itga4,Pip5k1c,Pik3cd,Rps6ka1,Ptk2b,Nfatc1,Actr3	Actr2,Ccl2,Ccl12,Vav1,Rps6ka2,Tnf,Pip5k1b,Baiap2,Il6,Casp1,Il1b,Was,Pik3cb,Myd88,Tlr4,Fn1,Nlrc4,Vav2,Cd8a,Rock1,Actg1,Elmo1,Nfatc2,Irak4,Skap2,Fyb,Rhog,Nlrp3,Itga4,Pip5k1c,Pik3cd,Rps6ka1,Ptk2b,Nfatc1,Actr3
mmu05146	Amoebiasis	32	105	1.82e-08	Itgb2,Col1a1,Tgfb1,Lamb1,Serpinb9b,Serpinb6a,Nos2,Tnf,Il6,Il1r2,Il1b,Tlr2,Cxcl1,Pik3cb,Tlr4,Gna15,Fn1,Cd14,Rab7b,Itgam,Cxcl2,Col4a4,Col3a1,Lama2,Col4a6,Plcb2,Pik3cd,Plcb4,Serpinb6b,Col4a5,Col4a3,Prdx1	Itgb2,Col1a1,Tgfb1,Lamb1,Serpinb9b,Serpinb6a,Nos2,Tnf,Il6,Il1r2,Il1b,Tlr2,Cxcl1,Pik3cb,Tlr4,Gna15,Fn1,Cd14,Rab7b,Itgam,Cxcl2,Col4a4,Col3a1,Lama2,Col4a6,Plcb2,Pik3cd,Plcb4,Serpinb6b,Col4a5,Col4a3,Prdx1
mmu04064	NF-kappa B signaling pathway	31	99	1.85e-08	Lbp,Cd40,Ccl4,Tnfaip3,Plau,Tnf,Il1b,Vcam1,Cxcl1,Tnfrsf1a,Btk,Ptgs2,Myd88,Lyn,Gadd45a,Tlr4,Cd14,Blnk,Bcl2a1b,Ticam2,Cxcl12,Irak4,Cxcl2,Plcg2,Icam1,Bcl2a1d,Ccl19,Card14,Trim25,Nfkb2,Syk	Lbp,Cd40,Ccl4,Tnfaip3,Plau,Tnf,Il1b,Vcam1,Cxcl1,Tnfrsf1a,Btk,Ptgs2,Myd88,Lyn,Gadd45a,Tlr4,Cd14,Blnk,Bcl2a1b,Ticam2,Cxcl12,Irak4,Cxcl2,Plcg2,Icam1,Bcl2a1d,Ccl19,Card14,Trim25,Nfkb2,Syk
mmu04933	AGE-RAGE signaling pathway in diabetic complications	31	101	2.64e-08	Ccl2,Ccl12,Col1a1,Tgfb1,Cybb,Edn1,Tnf,Diap1,Il6,Sele,Il1b,Il1a,Nras,Vcam1,F3,Mmp2,Pik3cb,Fn1,Plcg2,Icam1,Col4a4,Col3a1,Ccnd1,Col4a6,Plcb2,Pik3cd,Plcb4,Col4a5,Col4a3,Stat3,Nfatc1	Ccl2,Ccl12,Col1a1,Tgfb1,Cybb,Edn1,Tnf,Diaph1,Il6,Sele,Il1b,Il1a,Nras,Vcam1,F3,Mmp2,Pik3cb,Fn1,Plcg2,Icam1,Col4a4,Col3a1,Ccnd1,Col4a6,Plcb2,Pik3cd,Plcb4,Col4a5,Col4a3,Stat3,Nfatc1
mmu04611	Platelet activation	33	120	7.68e-08	Col1a1,Tbxas1,Apbb1ip,Ppp1cb,Gna13,Pik3r5,Mylk,Mylk2,Gucy1b3,Itpr1,Btk,Pik3cb,Fermt3,Itpr3,Lyn,Gucy1a3,Itga2,F2r,Pik3cg,Rap1b,Ppp1r12a,Rock1,Actg1,Fcer1g,Plcg2,Col3a1,Pla2g4e,Plcb2,Pik3cd,Plcb4,Vwf,Rasgrp2,Syk	Col1a1,Tbxas1,Apbb1ip,Ppp1cb,Gna13,Pik3r5,Mylk,Mylk2,Gucy1b3,Itpr1,Btk,Pik3cb,Fermt3,Itpr3,Lyn,Gucy1a3,Itga2,F2r,Pik3cg,Rap1b,Ppp1r12a,Rock1,Actg1,Fcer1g,Plcg2,Col3a1,Pla2g4e,Plcb2,Pik3cd,Plcb4,Vwf,Rasgrp2,Syk
mmu04514	Cell adhesion molecules	38	155	7.69e-08	Itgb2,Cdh4,H2-M2,Cd40,Cd22,Vsir,Sdc1,Alcam,H2-K1,Sele,Itga8,Itga6,Siglec1,Vcam1,Jam3,H2-DMa,H2-Ab1,Cldn22,H2-Aa,Sdc3,Cd8a,Itgam,H2-Q1,H2-Eb1,H2-Q2,Cadm1,Icam1,Cd86,Cd80,Selplg,Itga4,H2-T23,H2-T24,H2-DMb1,Selp,Cd276,H2-D1,Mag	Itgb2,Cdh4,H2-M2,Cd40,Cd22,Vsir,Sdc1,Alcam,H2-K1,Sele,Itga8,Itga6,Siglec1,Vcam1,Jam3,H2-DMa,H2-Ab1,Cldn22,H2-Aa,Sdc3,Cd8a,Itgam,H2-Q1,H2-Eb1,H2-Q2,Cadm1,Icam1,Cd86,Cd80,Selplg,Itga4,H2-T23,H2-T24,H2-DMb1,Selp,Cd276,H2-D1,Mag
mmu05132	Salmonella infection	45	213	1.57e-07	M6pr,Cyth1,Ripk3,Tnf,Il6,Casp4,Casp1,Casp8,Il1b,Lef1,Tlr2,Txn1,Tnfrsf1a,Cyfip1,Anxa2,Pik3cb,Myd88,Nckap1l,Vps18,Cyth4,Tlr4,Plekhm1,Nod1,Cd14,Naip5,Nlrc4,Tlr6,Pik3cg,Rab7b,Actg1,Elmo1,Irak4,Arpc5,Bak1,Plekhm2,Tlr9,Arpc1b,Myl9,Rhog,Nlrp3,Arpc3,Pik3cd,Naip6,Naip2,Arpc4	M6pr,Cyth1,Ripk3,Tnf,Il6,Casp4,Casp1,Casp8,Il1b,Lef1,Tlr2,Txn1,Tnfrsf1a,Cyfip1,Anxa2,Pik3cb,Myd88,Nckap1l,Vps18,Cyth4,Tlr4,Plekhm1,Nod1,Cd14,Naip5,Nlrc4,Tlr6,Pik3cg,Rab7b,Actg1,Elmo1,Irak4,Arpc5,Bak1,Plekhm2,Tlr9,Arpc1b,Myl9,Rhog,Nlrp3,Arpc3,Pik3cd,Naip6,Naip2,Arpc4
mmu05416	Viral myocarditis	25	74	1.81e-07	Itgb2,Bid,H2-M2,Cd40,H2-K1,Casp8,H2-DMa,H2-Ab1,H2-Aa,Actg1,H2-Q1,H2-Eb1,Sgcd,Sgcg,H2-Q2,Icam1,Cd86,Lama2,Ccnd1,Cd80,H2-T23,H2-T24,Dmd,H2-DMb1,H2-D1	Itgb2,Bid,H2-M2,Cd40,H2-K1,Casp8,H2-DMa,H2-Ab1,H2-Aa,Actg1,H2-Q1,H2-Eb1,Sgcd,Sgcg,H2-Q2,Icam1,Cd86,Lama2,Ccnd1,Cd80,H2-T23,H2-T24,Dmd,H2-DMb1,H2-D1
mmu04662	B cell receptor signaling pathway	25	75	2.18e-07	Vav1,Cd22,Grb2,Nfkbie,Ifitm1,Nras,Cd72,Btk,Pik3cb,Lyn,Lilra6,Pik3ap1,Blnk,Vav2,Gm14548,Nfatc2,Pirb,Plcg2,Lilrb4,Pik3cd,Pira2,Syk,Inpp5d,Nfatc1,Ptpn6	Vav1,Cd22,Grb2,Nfkbie,Ifitm1,Nras,Cd72,Btk,Pik3cb,Lyn,Lilra6,Pik3ap1,Blnk,Vav2,Gm14548,Nfatc2,Pirb,Plcg2,Lilrb4a,Pik3cd,Pira2,Syk,Inpp5d,Nfatc1,Ptpn6
mmu05164	Influenza A	38	167	3.71e-07	Ccl2,Ccl12,Bid,Ciita,Tnf,Il33,Irf7,Il6,Casp1,Casp8,Il1b,Il1a,Tnfrsf1a,Pik3cb,Myd88,Oas3,H2-DMa,H2-Ab1,Tlr4,H2-Aa,Socs3,Oas2,Tlr7,Tpsb2,Actg1,H2-Eb1,Irak4,Bak1,Oas1a,Oas1g,Icam1,Nlrp3,Pik3cd,Adar,Trim25,H2-DMb1,Irf9,Cdk6	Ccl2,Ccl12,Bid,Ciita,Tnf,Il33,Irf7,Il6,Casp1,Casp8,Il1b,Il1a,Tnfrsf1a,Pik3cb,Myd88,Oas3,H2-DMa,H2-Ab1,Tlr4,H2-Aa,Socs3,Oas2,Tlr7,Tpsb2,Actg1,H2-Eb1,Irak4,Bak1,Oas1a,Oas1g,Icam1,Nlrp3,Pik3cd,Adar,Trim25,H2-DMb1,Irf9,Cdk6
mmu05133	Pertussis	24	73	4.9e-07	Itgb2,Nos2,C3,Tnf,Il6,Casp1,Il1b,Il1a,Cxcl5,Myd88,C1qc,Irf8,C1qb,Tlr4,C1qa,Nod1,Cd14,C1ra,Ticam2,Itgam,C4b,Irak4,Nlrp3,Cfl1	Itgb2,Nos2,C3,Tnf,Il6,Casp1,Il1b,Il1a,Cxcl5,Myd88,C1qc,Irf8,C1qb,Tlr4,C1qa,Nod1,Cd14,C1ra,Ticam2,Itgam,C4b,Irak4,Nlrp3,Cfl1
mmu04612	Antigen processing and presentation	24	74	5.83e-07	Calr,Ctsb,Ctss,H2-M2,Lgmn,Ctsl,Ciita,H2-K1,Tnf,Ifi30,H2-DMa,H2-Ab1,H2-Aa,Cd8a,H2-Q1,H2-Eb1,H2-Q2,Cd74,B2m,H2-T23,Psme2b,H2-T24,H2-DMb1,H2-D1	Calr,Ctsb,Ctss,H2-M2,Lgmn,Ctsl,Ciita,H2-K1,Tnf,Ifi30,H2-DMa,H2-Ab1,H2-Aa,Cd8a,H2-Q1,H2-Eb1,H2-Q2,Cd74,B2m,H2-T23,Psme2b,H2-T24,H2-DMb1,H2-D1
mmu04650	Natural killer cell mediated cytotoxicity	30	113	5.83e-07	Itgb2,Bid,Cd244,Sh2d1a,Vav1,Grb2,H2-K1,Tnf,Nras,Tyrobp,Pik3cb,Vav2,Cd48,Nfatc2,Hcst,Fcgr4,Fcer1g,Plcg2,Icam1,H2-T23,Pik3cd,Ptk2b,Sh3bp2,Syk,Sh2d1b2,Nfatc1,Ptpn6,Shc2,H2-D1,Ulbp1	Itgb2,Bid,Cd244,Sh2d1a,Vav1,Grb2,H2-K1,Tnf,Nras,Tyrobp,Pik3cb,Vav2,Cd48,Nfatc2,Hcst,Fcgr4,Fcer1g,Plcg2,Icam1,H2-T23,Pik3cd,Ptk2b,Sh3bp2,Syk,Sh2d1b1,Nfatc1,Ptpn6,Shc2,H2-D1,Ulbp1
mmu04625	C-type lectin receptor signaling pathway	29	109	8.83e-07	Cd209a,Clec4n,Tnf,Il6,Casp1,Casp8,Il1b,Nras,Itpr1,Clec4e,Clec4d,Clec1b,Pik3cb,Ptgs2,Itpr3,Egr2,Nfatc2,Plk3,Fcer1g,Plcg2,Card9,Nlrp3,Pik3cd,Nfkb2,Cblb,Bcl3,Syk,Irf9,Nfatc1	Cd209a,Clec4n,Tnf,Il6,Casp1,Casp8,Il1b,Nras,Itpr1,Clec4e,Clec4d,Clec1b,Pik3cb,Ptgs2,Itpr3,Egr2,Nfatc2,Plk3,Fcer1g,Plcg2,Card9,Nlrp3,Pik3cd,Nfkb2,Cblb,Bcl3,Syk,Irf9,Nfatc1
mmu05144	Malaria	20	53	9.63e-07	Ccl2,Ccl12,Itgb2,Tgfb1,Cd40,Sdc1,Tnf,Il6,Sele,Il1b,Vcam1,Tlr2,Hgf,Myd88,Lrp1,Thbs1,Tlr4,Tlr9,Icam1,Selp	Ccl2,Ccl12,Itgb2,Tgfb1,Cd40,Sdc1,Tnf,Il6,Sele,Il1b,Vcam1,Tlr2,Hgf,Myd88,Lrp1,Thbs1,Tlr4,Tlr9,Icam1,Selp
mmu05200	Pathways in cancer	78	528	1.22e-06	Pdgfb,Spi1,Tgfb1,Lamb1,Il7r,Bid,Hmox1,Nos2,Txnrd1,Gna13,Grb2,Edn1,Nkx3-1,Runx1,Cdkn1a,Pmaip1,Csf1r,Gli1,Il6,Casp8,Itga6,Nras,Il6ra,Lef1,Hgf,Il4ra,Il13ra1,Mmp2,Pik3cb,Ptgs2,Ptger2,Gadd45a,Fgf1,Gngt2,Fzd4,Axin2,Ar,Cxcr4,Itga2,Fn1,Igf1,Jak3,F2r,Wnt5a,Rock1,Rara,Cxcl12,Csf2ra,Gng8,Bak1,Hhip,Plcg2,Arnt2,Col4a4,Lpar5,Il3ra,Lama2,Ccnd1,Csf2rb,Csf2rb2,Ralgds,Col4a6,E2f1,Dll4,Plcb2,Nfe2l2,Ctnna3,Pik3cd,Cs…	Pdgfb,Spi1,Tgfb1,Lamb1,Il7r,Bid,Hmox1,Nos2,Txnrd1,Gna13,Grb2,Edn1,Nkx3-1,Runx1,Cdkn1a,Pmaip1,Csf1r,Gli1,Il6,Casp8,Itga6,Nras,Il6ra,Lef1,Hgf,Il4ra,Il13ra1,Mmp2,Pik3cb,Ptgs2,Ptger2,Gadd45a,Fgf1,Gngt2,Fzd4,Axin2,Ar,Cxcr4,Itga2,Fn1,Igf1,Jak3,F2r,Wnt5a,Rock1,Rara,Cxcl12,Csf2ra,Gng8,Bak1,Hhip,Plcg2,Arnt2,Col4a4,Lpar5,Il3ra,Lama2,Ccnd1,Csf2rb,Csf2rb2,Ralgds,Col4a6,E2f1,Dll4,Plcb2,Nfe2l2,Ctnna3,Pik3cd,Cs…
mmu04620	Toll-like receptor signaling pathway	27	98	1.26e-06	Ccl3,Irf5,Ctsk,Lbp,Cd40,Ccl4,Tnf,Irf7,Il6,Casp8,Il1b,Tlr2,Pik3cb,Myd88,Tlr4,Cd14,Tlr1,Tlr7,Tlr6,Ticam2,Irak4,Tlr9,Cd86,Cd80,Pik3cd,Tlr8,Spp1	Ccl3,Irf5,Ctsk,Lbp,Cd40,Ccl4,Tnf,Irf7,Il6,Casp8,Il1b,Tlr2,Pik3cb,Myd88,Tlr4,Cd14,Tlr1,Tlr7,Tlr6,Ticam2,Irak4,Tlr9,Cd86,Cd80,Pik3cd,Tlr8,Spp1
mmu04610	Complement and coagulation cascades	26	92	1.38e-06	Itgb2,Plaur,Plau,Clu,C3,Cfb,Procr,F3,Itgax,F7,C1qc,C1qb,Cd59a,C3ar1,C1qa,Cfd,F2r,C1ra,F10,Itgam,C4b,Cfi,F5,Vwf,C6,C5ar1	Itgb2,Plaur,Plau,Clu,C3,Cfb,Procr,F3,Itgax,F7,C1qc,C1qb,Cd59a,C3ar1,C1qa,Cfd,F2r,C1ra,F10,Itgam,C4b,Cfi,F5,Vwf,C6,C5ar1
mmu04974	Protein digestion and absorption	28	108	2.03e-06	Slc7a7,Col1a1,Slc7a8,Col2a1,Col24a1,Atp1b2,Col6a3,Col8a2,Col12a1,Prcp,Col5a2,Col4a4,Col3a1,Col8a1,Col6a6,Col4a6,Col10a1,Slc1a5,Slc36a1,Col4a5,Col4a3,Col19a1,Col6a4,Col22a1,Slc8a2,Slc3a2,Kcnn4,Col6a5	Slc7a7,Col1a1,Slc7a8,Col2a1,Col24a1,Atp1b2,Col6a3,Col8a2,Col12a1,Prcp,Col5a2,Col4a4,Col3a1,Col8a1,Col6a6,Col4a6,Col10a1,Slc1a5,Slc36a1,Col4a5,Col4a3,Col19a1,Col6a4,Col22a1,Slc8a2,Slc3a2,Kcnn4,Col6a5
mmu04921	Oxytocin signaling pathway	33	145	2.26e-06	Ppp1cb,Pik3r5,Mylk,Cdkn1a,Mylk2,Nras,Npr1,Gucy1b3,Prkaa2,Cd38,Itpr1,Ptgs2,Kcnj2,Itpr3,Camk4,Gucy1a3,Rcan1,Pik3cg,Ppp1r12a,Rock1,Actg1,Nfatc2,Myl9,Pla2g4e,Ccnd1,Plcb2,Trpm2,Plcb4,Cacna1c,Cacnb2,Nfatc1,Ppp1r12b,Mef2c	Ppp1cb,Pik3r5,Mylk,Cdkn1a,Mylk2,Nras,Npr1,Gucy1b3,Prkaa2,Cd38,Itpr1,Ptgs2,Kcnj2,Itpr3,Camk4,Gucy1a3,Rcan1,Pik3cg,Ppp1r12a,Rock1,Actg1,Nfatc2,Myl9,Pla2g4e,Ccnd1,Plcb2,Trpm2,Plcb4,Cacna1c,Cacnb2,Nfatc1,Ppp1r12b,Mef2c
mmu04666	Fc gamma R-mediated phagocytosis	24	85	3.93e-06	Hck,Vav1,Ncf1,Pip5k1b,Gsn,Fcgr1,Was,Pik3cb,Lyn,Vav2,Ppap2c,Arpc5,Fcgr4,Plcg2,Arpc1b,Pla2g4e,Arpc3,Pip5k1c,Pik3cd,Cfl1,Syk,Arpc4,Inpp5d,Sphk1	Hck,Vav1,Ncf1,Pip5k1b,Gsn,Fcgr1,Was,Pik3cb,Lyn,Vav2,Plpp2,Arpc5,Fcgr4,Plcg2,Arpc1b,Pla2g4e,Arpc3,Pip5k1c,Pik3cd,Cfl1,Syk,Arpc4,Inpp5d,Sphk1
mmu05332	Graft-versus-host disease	18	48	3.93e-06	H2-M2,H2-K1,Tnf,Il6,Il1b,Il1a,H2-DMa,H2-Ab1,H2-Aa,H2-Q1,H2-Eb1,H2-Q2,Cd86,Cd80,H2-T23,H2-T24,H2-DMb1,H2-D1	H2-M2,H2-K1,Tnf,Il6,Il1b,Il1a,H2-DMa,H2-Ab1,H2-Aa,H2-Q1,H2-Eb1,H2-Q2,Cd86,Cd80,H2-T23,H2-T24,H2-DMb1,H2-D1
mmu04210	Apoptosis	31	135	4.13e-06	Ern1,Bid,Ctsb,Ctsk,Ctss,Ctsz,Ctsl,Tnf,Pmaip1,Casp8,Nras,Itpr1,Tnfrsf1a,Ctsc,Ctsh,Pik3cb,Itpr3,Gadd45a,Mcl1,Tuba1c,Bcl2a1b,Actg1,Bak1,Il3ra,Csf2rb,Csf2rb2,Bcl2a1d,Pik3cd,Ngf,Bcl2l11,Ctsd	Ern1,Bid,Ctsb,Ctsk,Ctss,Ctsz,Ctsl,Tnf,Pmaip1,Casp8,Nras,Itpr1,Tnfrsf1a,Ctsc,Ctsh,Pik3cb,Itpr3,Gadd45a,Mcl1,Tuba1c,Bcl2a1b,Actg1,Bak1,Il3ra,Csf2rb,Csf2rb2,Bcl2a1d,Pik3cd,Ngf,Bcl2l11,Ctsd
mmu05142	Chagas disease	26	100	4.67e-06	Ccl2,Ccl12,Ccl3,Tgfb1,Calr,Nos2,C3,Tnf,Il6,Casp8,Il1b,Tlr2,Tnfrsf1a,Pik3cb,Myd88,C1qc,C1qb,Tlr4,C1qa,Gna15,Tlr6,Irak4,Tlr9,Plcb2,Pik3cd,Plcb4	Ccl2,Ccl12,Ccl3,Tgfb1,Calr,Nos2,C3,Tnf,Il6,Casp8,Il1b,Tlr2,Tnfrsf1a,Pik3cb,Myd88,C1qc,C1qb,Tlr4,C1qa,Gna15,Tlr6,Irak4,Tlr9,Plcb2,Pik3cd,Plcb4
mmu04668	TNF signaling pathway	27	112	9.77e-06	Ccl2,Ccl12,Tnfaip3,Edn1,Ripk3,Tnf,Il6,Casp8,Sele,Il1b,Vcam1,Tnfrsf1b,Cxcl5,Cxcl1,Tnfrsf1a,Cx3cl1,Mmp3,Pik3cb,Ptgs2,Socs3,Junb,Lif,Cxcl2,Icam1,Mmp14,Pik3cd,Bcl3	Ccl2,Ccl12,Tnfaip3,Edn1,Ripk3,Tnf,Il6,Casp8,Sele,Il1b,Vcam1,Tnfrsf1b,Cxcl5,Cxcl1,Tnfrsf1a,Cx3cl1,Mmp3,Pik3cb,Ptgs2,Socs3,Junb,Lif,Cxcl2,Icam1,Mmp14,Pik3cd,Bcl3
mmu05134	Legionellosis	19	60	1.39e-05	Itgb2,C3,Tnf,Il6,Casp1,Casp8,Il1b,Tlr2,Cxcl1,Myd88,Tlr4,Cd14,Naip5,Nlrc4,Itgam,Cxcl2,Nfkb2,Naip6,Naip2	Itgb2,C3,Tnf,Il6,Casp1,Casp8,Il1b,Tlr2,Cxcl1,Myd88,Tlr4,Cd14,Naip5,Nlrc4,Itgam,Cxcl2,Nfkb2,Naip6,Naip2
mmu05418	Fluid shear stress and atherosclerosis	30	141	2.25e-05	Ccl2,Ccl12,Pdgfb,Hmox1,Ncf1,Cyba,Sdc1,Edn1,Ctsl,Tnf,Il1r2,Sele,Il1b,Il1a,Vcam1,Bmpr1b,Txn1,Prkaa2,Tnfrsf1a,Mmp2,Pik3cb,Bmpr1a,Gpc1,Actg1,Icam1,Nfe2l2,Ass1,Pik3cd,Mef2c,Ncf2	Ccl2,Ccl12,Pdgfb,Hmox1,Ncf1,Cyba,Sdc1,Edn1,Ctsl,Tnf,Il1r2,Sele,Il1b,Il1a,Vcam1,Bmpr1b,Txn1,Prkaa2,Tnfrsf1a,Mmp2,Pik3cb,Bmpr1a,Gpc1,Actg1,Icam1,Nfe2l2,Ass1,Pik3cd,Mef2c,Ncf2
mmu04670	Leukocyte transendothelial migration	26	113	3.02e-05	Itgb2,Vav1,Cybb,Ncf1,Cyba,Vcam1,Mmp2,Jam3,Pik3cb,Cldn22,Cxcr4,Vav2,Rap1b,Itgam,Rock1,Actg1,Cxcl12,Plcg2,Icam1,Myl9,Ncf4,Itga4,Ctnna3,Pik3cd,Ptk2b,Ncf2	Itgb2,Vav1,Cybb,Ncf1,Cyba,Vcam1,Mmp2,Jam3,Pik3cb,Cldn22,Cxcr4,Vav2,Rap1b,Itgam,Rock1,Actg1,Cxcl12,Plcg2,Icam1,Myl9,Ncf4,Itga4,Ctnna3,Pik3cd,Ptk2b,Ncf2
mmu04672	Intestinal immune network for IgA production	15	40	3.09e-05	Tgfb1,Cd40,Tnfsf13,Il6,H2-DMa,H2-Ab1,H2-Aa,Cxcr4,Cxcl12,H2-Eb1,Cd86,Cd80,Itga4,H2-DMb1,Ccr9	Tgfb1,Cd40,Tnfsf13,Il6,H2-DMa,H2-Ab1,H2-Aa,Cxcr4,Cxcl12,H2-Eb1,Cd86,Cd80,Itga4,H2-DMb1,Ccr9
mmu05145	Toxoplasmosis	25	106	3.09e-05	Tgfb1,Lamb1,Cd40,Nos2,Pik3r5,Ciita,Il10rb,Tnf,Casp8,Itga6,Tlr2,Tnfrsf1a,Il10ra,Myd88,H2-DMa,H2-Ab1,Tlr4,H2-Aa,Pik3cg,H2-Eb1,Irak4,Lama2,Ccr5,H2-DMb1,Stat3	Tgfb1,Lamb1,Cd40,Nos2,Pik3r5,Ciita,Il10rb,Tnf,Casp8,Itga6,Tlr2,Tnfrsf1a,Il10ra,Myd88,H2-DMa,H2-Ab1,Tlr4,H2-Aa,Pik3cg,H2-Eb1,Irak4,Lama2,Ccr5,H2-DMb1,Stat3
mmu05150	Staphylococcus aureus infection	25	108	3.98e-05	Itgb2,C3,Cfb,Fcgr1,C1qc,H2-DMa,C1qb,H2-Ab1,H2-Aa,C3ar1,C1qa,Cfd,C1ra,Itgam,C4b,Ptafr,H2-Eb1,Cfi,Fcgr4,Icam1,Selplg,H2-DMb1,Selp,C5ar1,Fcgr3	Itgb2,C3,Cfb,Fcgr1,C1qc,H2-DMa,C1qb,H2-Ab1,H2-Aa,C3ar1,C1qa,Cfd,C1ra,Itgam,C4b,Ptafr,H2-Eb1,Cfi,Fcgr4,Icam1,Selplg,H2-DMb1,Selp,C5ar1,Fcgr3
mmu05410	Hypertrophic cardiomyopathy	22	88	5.07e-05	Tgfb1,Tpm4,Edn1,Tnf,Il6,Itga8,Itga6,Prkaa2,Itga11,Itga2,Igf1,Actg1,Sgcd,Sgcg,Lama2,Itga4,Itgb4,Cacna1c,Dmd,Cacnb2,Tpm3,Slc8a2	Tgfb1,Tpm4,Edn1,Tnf,Il6,Itga8,Itga6,Prkaa2,Itga11,Itga2,Igf1,Actg1,Sgcd,Sgcg,Lama2,Itga4,Itgb4,Cacna1c,Dmd,Cacnb2,Tpm3,Slc8a2
mmu00600	Sphingolipid metabolism	16	49	5.84e-05	Neu1,Galc,Sptlc2,Degs2,Cers6,Acer3,Gla,Asah1,Cerk,Glb1,B4galt6,Ppap2c,Psap,Sgpl1,Gba,Sphk1	Neu1,Galc,Sptlc2,Degs2,Cers6,Acer3,Gla,Asah1,Cerk,Glb1,B4galt6,Plpp2,Psap,Sgpl1,Gba,Sphk1
mmu04020	Calcium signaling pathway	35	193	6.84e-05	Pdgfb,Casq1,Mcoln2,Nos2,Atp2b1,Pde1b,Mylk,Htr2b,Mylk2,Pdgfc,Cd38,Itpr1,Itpr3,Mcoln3,Camk4,Gna15,Cxcr4,Tpcn2,F2r,Ptafr,Plcg2,Cacna1g,P2rx7,Adra1d,Plcb2,Nos1,Pde1a,Plcb4,Ptk2b,Cacna1c,Cysltr1,Erbb4,Pdgfd,Slc8a2,Sphk1	Pdgfb,Casq1,Mcoln2,Nos2,Atp2b1,Pde1b,Mylk,Htr2b,Mylk2,Pdgfc,Cd38,Itpr1,Itpr3,Mcoln3,Camk4,Gna15,Cxcr4,Tpcn2,F2r,Ptafr,Plcg2,Cacna1g,P2rx7,Adra1d,Plcb2,Nos1,Pde1a,Plcb4,Ptk2b,Cacna1c,Cysltr1,Erbb4,Pdgfd,Slc8a2,Sphk1
mmu05330	Allograft rejection	16	50	6.95e-05	H2-M2,Cd40,H2-K1,Tnf,H2-DMa,H2-Ab1,H2-Aa,H2-Q1,H2-Eb1,H2-Q2,Cd86,Cd80,H2-T23,H2-T24,H2-DMb1,H2-D1	H2-M2,Cd40,H2-K1,Tnf,H2-DMa,H2-Ab1,H2-Aa,H2-Q1,H2-Eb1,H2-Q2,Cd86,Cd80,H2-T23,H2-T24,H2-DMb1,H2-D1
mmu04940	Type I diabetes mellitus	17	57	7.82e-05	H2-M2,H2-K1,Tnf,Il1b,Il1a,H2-DMa,H2-Ab1,H2-Aa,H2-Q1,H2-Eb1,H2-Q2,Cd86,Cd80,H2-T23,H2-T24,H2-DMb1,H2-D1	H2-M2,H2-K1,Tnf,Il1b,Il1a,H2-DMa,H2-Ab1,H2-Aa,H2-Q1,H2-Eb1,H2-Q2,Cd86,Cd80,H2-T23,H2-T24,H2-DMb1,H2-D1
mmu04072	Phospholipase D signaling pathway	29	147	9.61e-05	Pdgfb,Cyth1,Gna13,Grb2,Pik3r5,Pip5k1b,Dgka,Nras,Pdgfc,Pik3cb,Dgkb,Cyth4,F2r,Pik3cg,Ppap2c,Fcer1g,Plcg2,Lpar5,Pla2g4e,Ralgds,Plcb2,Pip5k1c,Pik3cd,Plcb4,Ptk2b,Syk,Pdgfd,Shc2,Sphk1	Pdgfb,Cyth1,Gna13,Grb2,Pik3r5,Pip5k1b,Dgka,Nras,Pdgfc,Pik3cb,Dgkb,Cyth4,F2r,Pik3cg,Plpp2,Fcer1g,Plcg2,Lpar5,Pla2g4e,Ralgds,Plcb2,Pip5k1c,Pik3cd,Plcb4,Ptk2b,Syk,Pdgfd,Shc2,Sphk1
mmu05162	Measles	28	140	0.00011	Bid,Cd209a,Tnfaip3,Irf7,Il6,Casp8,Il1b,Il1a,Tlr2,Pik3cb,Myd88,Oas3,Tlr4,Jak3,Oas2,Tlr7,Irak4,Bak1,Oas1a,Tlr9,Oas1g,Ccnd1,Pik3cd,Adar,Cblb,Stat3,Irf9,Cdk6	Bid,Cd209a,Tnfaip3,Irf7,Il6,Casp8,Il1b,Il1a,Tlr2,Pik3cb,Myd88,Oas3,Tlr4,Jak3,Oas2,Tlr7,Irak4,Bak1,Oas1a,Tlr9,Oas1g,Ccnd1,Pik3cd,Adar,Cblb,Stat3,Irf9,Cdk6
mmu05203	Viral carcinogenesis	34	194	0.00016	Atp6v0d1,H2-M2,Ywhah,Grb2,Cdkn1a,C3,H2-K1,Pmaip1,Irf7,Casp8,Gsn,Nras,Atp6v0d2,Pik3cb,Lyn,Egr2,Hdac11,Jak3,H2-Q1,Bak1,H2-Q2,Ccnd1,H2-T23,Pik3cd,Hpn,Hdac9,Ccr5,Nfkb2,H2-T24,Syk,Stat3,Irf9,Cdk6,H2-D1	Atp6v0d1,H2-M2,Ywhah,Grb2,Cdkn1a,C3,H2-K1,Pmaip1,Irf7,Casp8,Gsn,Nras,Atp6v0d2,Pik3cb,Lyn,Egr2,Hdac11,Jak3,H2-Q1,Bak1,H2-Q2,Ccnd1,H2-T23,Pik3cd,Hpn,Hdac9,Ccr5,Nfkb2,H2-T24,Syk,Stat3,Irf9,Cdk6,H2-D1
mmu05170	Human immunodeficiency virus 1 infection	37	222	0.00018	Calr,Bid,H2-M2,H2-K1,Tnf,Casp8,Nras,Tlr2,Tnfrsf1b,Itpr1,Tnfrsf1a,Pik3cb,Myd88,Itpr3,Tlr4,Gngt2,Bst2,Cxcr4,Samhd1,H2-Q1,Nfatc2,Irak4,Gng8,Bak1,H2-Q2,Plcg2,B2m,H2-T23,Pik3cd,Ptk2b,Ccr5,Ap1s2,H2-T24,Tmem173,Cfl1,Nfatc1,H2-D1	Calr,Bid,H2-M2,H2-K1,Tnf,Casp8,Nras,Tlr2,Tnfrsf1b,Itpr1,Tnfrsf1a,Pik3cb,Myd88,Itpr3,Tlr4,Gngt2,Bst2,Cxcr4,Samhd1,H2-Q1,Nfatc2,Irak4,Gng8,Bak1,H2-Q2,Plcg2,B2m,H2-T23,Pik3cd,Ptk2b,Ccr5,Ap1s2,H2-T24,Tmem173,Cfl1,Nfatc1,H2-D1
mmu04630	JAK-STAT signaling pathway	30	165	0.00025	Pdgfb,Il7r,Grb2,Osmr,Il10rb,Cdkn1a,Il6,Il6ra,Il4ra,Il13ra1,Il10ra,Pik3cb,Crlf2,Lepr,Mcl1,Socs3,Jak3,Lep,Lif,Osm,Csf2ra,Il3ra,Ccnd1,Csf2rb,Csf2rb2,Pik3cd,Csf3r,Stat3,Irf9,Ptpn6	Pdgfb,Il7r,Grb2,Osmr,Il10rb,Cdkn1a,Il6,Il6ra,Il4ra,Il13ra1,Il10ra,Pik3cb,Crlf2,Lepr,Mcl1,Socs3,Jak3,Lep,Lif,Osm,Csf2ra,Il3ra,Ccnd1,Csf2rb,Csf2rb2,Pik3cd,Csf3r,Stat3,Irf9,Ptpn6
mmu04966	Collecting duct acid secretion	11	27	0.00027	Atp6v1b2,Atp6v0d1,Atp6v1e1,Atp6v1c1,Atp6v0c,Atp6v0d2,Atp6v0e2,Atp6v0a1,Atp6v1a,Tcirg1,Atp6v0e	Atp6v1b2,Atp6v0d1,Atp6v1e1,Atp6v1c1,Atp6v0c,Atp6v0d2,Atp6v0e2,Atp6v0a1,Atp6v1a,Tcirg1,Atp6v0e
mmu00511	Other glycan degradation	9	18	0.0004	Neu1,Hexb,Hexa,Fuca1,Man2b2,Man2b1,Glb1,Fuca2,Gba	Neu1,Hexb,Hexa,Fuca1,Man2b2,Man2b1,Glb1,Fuca2,Gba
mmu04979	Cholesterol metabolism	14	48	0.0005	Npc2,Npc1,Abca1,Ldlrap1,Lrp1,Nceh1,Mylip,Lipa,Pltp,Lipg,Scarb1,Apoc1,Apoe,Soat1	Npc2,Npc1,Abca1,Ldlrap1,Lrp1,Nceh1,Mylip,Lipa,Pltp,Lipg,Scarb1,Apoc1,Apoe,Soat1
mmu04270	Vascular smooth muscle contraction	25	132	0.00058	Ppp1cb,Myh9,Gna13,Prkch,Edn1,Mylk,Mylk2,Npr1,Gucy1b3,Itpr1,Itpr3,Gucy1a3,Ppp1r12a,Rock1,Myl9,Pla2g4e,Myh11,Ramp1,Adra1d,Plcb2,Myh10,Plcb4,Cacna1c,Mrvi1,Ppp1r12b	Ppp1cb,Myh9,Gna13,Prkch,Edn1,Mylk,Mylk2,Npr1,Gucy1b3,Itpr1,Itpr3,Gucy1a3,Ppp1r12a,Rock1,Myl9,Pla2g4e,Myh11,Ramp1,Adra1d,Plcb2,Myh10,Plcb4,Cacna1c,Mrvi1,Ppp1r12b
mmu04360	Axon guidance	30	176	0.00065	Rnd1,Epha2,Sema4d,Nras,Bmpr1b,Sema3c,Sema3a,Sema3d,Pik3cb,Plxnb2,Cxcr4,Wnt5a,Sema5a,Rock1,Cxcl12,Epha1,Nfatc2,Unc5b,Fes,Plcg2,Myl9,Sema3g,Plxnc1,Pik3cd,Unc5c,Ssh3,Cfl1,Unc5d,Sema6b,Plxna1	Rnd1,Epha2,Sema4d,Nras,Bmpr1b,Sema3c,Sema3a,Sema3d,Pik3cb,Plxnb2,Cxcr4,Wnt5a,Sema5a,Rock1,Cxcl12,Epha1,Nfatc2,Unc5b,Fes,Plcg2,Myl9,Sema3g,Plxnc1,Pik3cd,Unc5c,Ssh3,Cfl1,Unc5d,Sema6b,Plxna1
mmu04721	Synaptic vesicle cycle	17	72	0.0008	Stx1a,Atp6v1b2,Atp6v0d1,Atp6v1e1,Atp6v1c1,Atp6v0c,Slc6a7,Atp6v0d2,Atp6v0e2,Atp6v0a1,Atp6v0b,Stx3,Ap2s1,Nsf,Atp6v1a,Tcirg1,Atp6v0e	Stx1a,Atp6v1b2,Atp6v0d1,Atp6v1e1,Atp6v1c1,Atp6v0c,Slc6a7,Atp6v0d2,Atp6v0e2,Atp6v0a1,Atp6v0b,Stx3,Ap2s1,Nsf,Atp6v1a,Tcirg1,Atp6v0e
mmu04926	Relaxin signaling pathway	24	127	0.0008	Col1a1,Tgfb1,Mmp13,Nos2,Grb2,Edn1,Nras,Mmp2,Pik3cb,Gngt2,Gna15,Gng8,Col4a4,Col3a1,Arrb1,Col4a6,Plcb2,Nos1,Pik3cd,Arrb2,Plcb4,Col4a5,Col4a3,Shc2	Col1a1,Tgfb1,Mmp13,Nos2,Grb2,Edn1,Nras,Mmp2,Pik3cb,Gngt2,Gna15,Gng8,Col4a4,Col3a1,Arrb1,Col4a6,Plcb2,Nos1,Pik3cd,Arrb2,Plcb4,Col4a5,Col4a3,Shc2
mmu05320	Autoimmune thyroid disease	16	66	0.00094	H2-M2,Cd40,H2-K1,H2-DMa,H2-Ab1,H2-Aa,Tg,H2-Q1,H2-Eb1,H2-Q2,Cd86,Cd80,H2-T23,H2-T24,H2-DMb1,H2-D1	H2-M2,Cd40,H2-K1,H2-DMa,H2-Ab1,H2-Aa,Tg,H2-Q1,H2-Eb1,H2-Q2,Cd86,Cd80,H2-T23,H2-T24,H2-DMb1,H2-D1
mmu05414	Dilated cardiomyopathy	19	90	0.0011	Tgfb1,Tpm4,Tnf,Itga8,Itga6,Itga11,Itga2,Igf1,Actg1,Sgcd,Sgcg,Lama2,Itga4,Itgb4,Cacna1c,Dmd,Cacnb2,Tpm3,Slc8a2	Tgfb1,Tpm4,Tnf,Itga8,Itga6,Itga11,Itga2,Igf1,Actg1,Sgcd,Sgcg,Lama2,Itga4,Itgb4,Cacna1c,Dmd,Cacnb2,Tpm3,Slc8a2
mmu01100	Metabolic pathways	155	1536	0.0013	Naglu,Acp2,Tbxas1,Cyp4f18,Man1a,Plod3,Hmox1,Atp6v1b2,Elovl1,Tmem189,Aprt,Pip4k2a,B4galnt1,Neu1,P4ha1,Atp6v0d1,Galns,Nos2,Plod1,Atp6v1e1,Upp1,Dnmt3a,Galc,Sptlc2,Degs2,Hexb,Esd,Irg1,Atp6v1c1,Naga,Pde1b,Pla2g7,Xdh,Atp6v0c,Pip5k1b,Hexa,Sat1,Dgka,Inpp5a,Cyp2e1,Gusb,Chst10,Scly,Cers6,Gatm,Npr1,Gucy1b3,Atp6v0d2,Nans,B4galt1,Gne,Ctps,Cd38,Aass,Hpgds,Xylt1,Acer3,Gla,Acsl4,Glt28d2,Gsr,Asah1,Galnt7,B3gnt3,N…	Naglu,Acp2,Tbxas1,Cyp4f18,Man1a,Plod3,Hmox1,Atp6v1b2,Elovl1,Tmem189,Aprt,Pip4k2a,B4galnt1,Neu1,P4ha1,Atp6v0d1,Galns,Nos2,Plod1,Atp6v1e1,Upp1,Dnmt3a,Galc,Sptlc2,Degs2,Hexb,Esd,Acod1,Atp6v1c1,Naga,Pde1b,Pla2g7,Xdh,Atp6v0c,Pip5k1b,Hexa,Sat1,Dgka,Inpp5a,Cyp2e1,Gusb,Chst10,Scly,Cers6,Gatm,Npr1,Gucy1b3,Atp6v0d2,Nans,B4galt1,Gne,Ctps,Cd38,Aass,Hpgds,Xylt1,Acer3,Gla,Acsl4,Glt28d2,Gsr,Asah1,Galnt7,B3gnt3,…
mmu05321	Inflammatory bowel disease	15	61	0.0013	Tgfb1,Tnf,Il6,Il1b,Il1a,Tlr2,Il4ra,H2-DMa,H2-Ab1,Tlr4,H2-Aa,H2-Eb1,H2-DMb1,Stat3,Nfatc1	Tgfb1,Tnf,Il6,Il1b,Il1a,Tlr2,Il4ra,H2-DMa,H2-Ab1,Tlr4,H2-Aa,H2-Eb1,H2-DMb1,Stat3,Nfatc1
mmu04010	MAPK signaling pathway	41	289	0.0014	Pdgfb,Tgfb1,Epha2,Mknk1,Grb2,Rps6ka2,Tnf,Csf1r,Map4k2,Il1b,Il1a,Nras,Pdgfc,Hgf,Tnfrsf1a,Myd88,Mapkapk3,Gadd45a,Fgf1,Igf1,Cd14,Rap1b,Irak4,Pla2g4e,Zak,Arrb1,Cacna1g,Rps6ka1,Ngf,Arrb2,Nfkb2,Taok3,Ntf3,Cacna1c,Rasgrp2,Cacnb2,Erbb4,Map4k4,Pdgfd,Nfatc1,Mef2c	Pdgfb,Tgfb1,Epha2,Mknk1,Grb2,Rps6ka2,Tnf,Csf1r,Map4k2,Il1b,Il1a,Nras,Pdgfc,Hgf,Tnfrsf1a,Myd88,Mapkapk3,Gadd45a,Fgf1,Igf1,Cd14,Rap1b,Irak4,Pla2g4e,Zak,Arrb1,Cacna1g,Rps6ka1,Ngf,Arrb2,Nfkb2,Taok3,Ntf3,Cacna1c,Rasgrp2,Cacnb2,Erbb4,Map4k4,Pdgfd,Nfatc1,Mef2c
mmu05222	Small cell lung cancer	19	92	0.0014	Lamb1,Nos2,Cdkn1a,Itga6,Pik3cb,Ptgs2,Gadd45a,Itga2,Fn1,Bak1,Col4a4,Lama2,Ccnd1,Col4a6,E2f1,Pik3cd,Col4a5,Col4a3,Cdk6	Lamb1,Nos2,Cdkn1a,Itga6,Pik3cb,Ptgs2,Gadd45a,Itga2,Fn1,Bak1,Col4a4,Lama2,Ccnd1,Col4a6,E2f1,Pik3cd,Col4a5,Col4a3,Cdk6
mmu05143	African trypanosomiasis	11	35	0.0015	F2rl1,Tnf,Il6,Sele,Il1b,Vcam1,Myd88,Tlr9,Icam1,Plcb2,Plcb4	F2rl1,Tnf,Il6,Sele,Il1b,Vcam1,Myd88,Tlr9,Icam1,Plcb2,Plcb4
mmu05221	Acute myeloid leukemia	16	70	0.0015	Spi1,Grb2,Runx1,Csf1r,Nras,Lef1,Fcgr1,Pik3cb,Cd14,Bcl2a1b,Itgam,Rara,Ccnd1,Bcl2a1d,Pik3cd,Stat3	Spi1,Grb2,Runx1,Csf1r,Nras,Lef1,Fcgr1,Pik3cb,Cd14,Bcl2a1b,Itgam,Rara,Ccnd1,Bcl2a1d,Pik3cd,Stat3
mmu04924	Renin secretion	16	71	0.0017	Ctsb,Edn1,Pde1b,Npr1,Gucy1b3,Clca2,Itpr1,Kcnj2,Itpr3,Ptger2,Gucy1a3,Clca1,Plcb2,Pde1a,Plcb4,Cacna1c	Ctsb,Edn1,Pde1b,Npr1,Gucy1b3,Clca3a2,Itpr1,Kcnj2,Itpr3,Ptger2,Gucy1a3,Clca3a1,Plcb2,Pde1a,Plcb4,Cacna1c
mmu05166	Human T-cell leukemia virus 1 infection	34	231	0.0023	Itgb2,Spi1,Tgfb1,Calr,H2-M2,Cd40,Cdkn1a,H2-K1,Tnf,Il6,Il1r2,Nras,Tnfrsf1a,Pik3cb,H2-DMa,H2-Ab1,Egr2,H2-Aa,Jak3,H2-Q1,H2-Eb1,Nfatc2,H2-Q2,Icam1,Ccnd1,E2f1,B2m,H2-T23,Pik3cd,Nfkb2,H2-T24,H2-DMb1,Nfatc1,H2-D1	Itgb2,Spi1,Tgfb1,Calr,H2-M2,Cd40,Cdkn1a,H2-K1,Tnf,Il6,Il1r2,Nras,Tnfrsf1a,Pik3cb,H2-DMa,H2-Ab1,Egr2,H2-Aa,Jak3,H2-Q1,H2-Eb1,Nfatc2,H2-Q2,Icam1,Ccnd1,E2f1,B2m,H2-T23,Pik3cd,Nfkb2,H2-T24,H2-DMb1,Nfatc1,H2-D1
mmu04664	Fc epsilon RI signaling pathway	15	66	0.0024	Vav1,Grb2,Tnf,Nras,Btk,Pik3cb,Lyn,Vav2,Alox5ap,Fcer1g,Plcg2,Pla2g4e,Pik3cd,Syk,Inpp5d	Vav1,Grb2,Tnf,Nras,Btk,Pik3cb,Lyn,Vav2,Alox5ap,Fcer1g,Plcg2,Pla2g4e,Pik3cd,Syk,Inpp5d
mmu05160	Hepatitis C	26	158	0.0025	Bid,Ywhah,Grb2,Cdkn1a,Tnf,Irf7,Casp8,Nras,Tnfrsf1a,Pik3cb,Oas3,Cldn22,Socs3,Oas2,Bak1,Oas1a,Scarb1,Oas1g,Ccnd1,E2f1,Ifit1,Pik3cd,Nr1h3,Stat3,Irf9,Cdk6	Bid,Ywhah,Grb2,Cdkn1a,Tnf,Irf7,Casp8,Nras,Tnfrsf1a,Pik3cb,Oas3,Cldn22,Socs3,Oas2,Bak1,Oas1a,Scarb1,Oas1g,Ccnd1,E2f1,Ifit1,Pik3cd,Nr1h3,Stat3,Irf9,Cdk6
mmu05206	MicroRNAs in cancer	26	158	0.0025	Pdgfb,Cd44,Hmox1,Dnmt3a,Grb2,Plau,Cdkn1a,Nras,St14,Pik3cb,Ptgs2,Tnn,Mcl1,Thbs1,Rock1,Zeb2,Bak1,Plcg2,Ccnd1,E2f1,Sox4,Pik3cd,Tnc,Bcl2l11,Stat3,Cdk6	Pdgfb,Cd44,Hmox1,Dnmt3a,Grb2,Plau,Cdkn1a,Nras,St14,Pik3cb,Ptgs2,Tnn,Mcl1,Thbs1,Rock1,Zeb2,Bak1,Plcg2,Ccnd1,E2f1,Sox4,Pik3cd,Tnc,Bcl2l11,Stat3,Cdk6
mmu05412	Arrhythmogenic right ventricular cardiomyopathy	16	76	0.0031	Itga8,Itga6,Lef1,Itga11,Itga2,Actg1,Sgcd,Sgcg,Lama2,Itga4,Ctnna3,Itgb4,Cacna1c,Dmd,Cacnb2,Slc8a2	Itga8,Itga6,Lef1,Itga11,Itga2,Actg1,Sgcd,Sgcg,Lama2,Itga4,Ctnna3,Itgb4,Cacna1c,Dmd,Cacnb2,Slc8a2
mmu00531	Glycosaminoglycan degradation	8	21	0.0033	Naglu,Galns,Hexb,Hexa,Gusb,Gns,Hpse,Glb1	Naglu,Galns,Hexb,Hexa,Gusb,Gns,Hpse,Glb1
mmu04216	Ferroptosis	11	40	0.0034	Hmox1,Cybb,Slc11a2,Fth1,Sat1,Acsl4,Trf,Slc39a14,Cp,Steap3,Slc3a2	Hmox1,Cybb,Slc11a2,Fth1,Sat1,Acsl4,Trf,Slc39a14,Cp,Steap3,Slc3a2
mmu05322	Systemic lupus erythematosus	18	93	0.0034	Cd40,C3,Tnf,Fcgr1,C1qc,H2-DMa,C1qb,H2-Ab1,H2-Aa,C1qa,C1ra,C4b,H2-Eb1,Fcgr4,Cd86,Cd80,H2-DMb1,C6	Cd40,C3,Tnf,Fcgr1,C1qc,H2-DMa,C1qb,H2-Ab1,H2-Aa,C1qa,C1ra,C4b,H2-Eb1,Fcgr4,Cd86,Cd80,H2-DMb1,C6
mmu04144	Endocytosis	35	249	0.0037	H2-M2,Cyth1,Washc5,Igf2r,H2-K1,Pip5k1b,Ehd4,Chmp4c,Snx1,Smap2,Ldlrap1,Cyth4,Cxcr4,Rab11fip5,Rab31,H2-Q1,Arpc5,H2-Q2,Dab2,Arpc1b,Ap2s1,Folr2,Arrb1,Arpc3,H2-T23,Pip5k1c,Arap1,Arrb2,Snx5,Ccr5,H2-T24,Cblb,Rab4a,Arpc4,H2-D1	H2-M2,Cyth1,E430025E21Rik,Igf2r,H2-K1,Pip5k1b,Ehd4,Chmp4c,Snx1,Smap2,Ldlrap1,Cyth4,Cxcr4,Rab11fip5,Rab31,H2-Q1,Arpc5,H2-Q2,Dab2,Arpc1b,Ap2s1,Folr2,Arrb1,Arpc3,H2-T23,Pip5k1c,Arap1,Arrb2,Snx5,Ccr5,H2-T24,Cblb,Rab4a,Arpc4,H2-D1
mmu05214	Glioma	15	70	0.0037	Pdgfb,Grb2,Cdkn1a,Nras,Pik3cb,Gadd45a,Camk4,Igf1,Bak1,Plcg2,Ccnd1,E2f1,Pik3cd,Cdk6,Shc2	Pdgfb,Grb2,Cdkn1a,Nras,Pik3cb,Gadd45a,Camk4,Igf1,Bak1,Plcg2,Ccnd1,E2f1,Pik3cd,Cdk6,Shc2
mmu04970	Salivary secretion	16	79	0.0041	Atp2b1,Gucy1b3,Cd38,Itpr1,Itpr3,Atp1b2,Gucy1a3,Lyz1,Lyz2,Bst1,Adra1d,Plcb2,Nos1,Plcb4,Aqp5,Kcnn4	Atp2b1,Gucy1b3,Cd38,Itpr1,Itpr3,Atp1b2,Gucy1a3,Lyz1,Lyz2,Bst1,Adra1d,Plcb2,Nos1,Plcb4,Aqp5,Kcnn4
mmu05100	Bacterial invasion of epithelial cells	15	71	0.0041	Hcls1,Pik3cb,Fn1,Actg1,Elmo1,Arpc5,Arpc1b,Rhog,Arpc3,Ctnna3,Pik3cd,Sept1,Sept6,Arpc4,Shc2	Hcls1,Pik3cb,Fn1,Actg1,Elmo1,Arpc5,Arpc1b,Rhog,Arpc3,Ctnna3,Pik3cd,Sept1,Sept6,Arpc4,Shc2
mmu05218	Melanoma	15	71	0.0041	Pdgfb,Cdkn1a,Nras,Pdgfc,Hgf,Pik3cb,Gadd45a,Fgf1,Igf1,Bak1,Ccnd1,E2f1,Pik3cd,Cdk6,Pdgfd	Pdgfb,Cdkn1a,Nras,Pdgfc,Hgf,Pik3cb,Gadd45a,Fgf1,Igf1,Bak1,Ccnd1,E2f1,Pik3cd,Cdk6,Pdgfd
mmu00520	Amino sugar and nucleotide sugar metabolism	12	49	0.0044	Hexb,Hexa,Nans,Gne,Amdhd2,Npl,Nagk,Hk3,Gnpda1,Pgm1,Uap1l1,Renbp	Hexb,Hexa,Nans,Gne,Amdhd2,Npl,Nagk,Hk3,Gnpda1,Pgm1,Uap1l1,Renbp
mmu04022	cGMP-PKG signaling pathway	26	167	0.0044	Ppp1cb,Atp2b1,Gna13,Pik3r5,Mylk,Mylk2,Npr1,Gucy1b3,Itpr1,Itpr3,Atp1b2,Gucy1a3,Pik3cg,Pde5a,Ppp1r12a,Rock1,Nfatc2,Myl9,Adra1d,Plcb2,Plcb4,Cacna1c,Mrvi1,Slc8a2,Nfatc1,Mef2c	Ppp1cb,Atp2b1,Gna13,Pik3r5,Mylk,Mylk2,Npr1,Gucy1b3,Itpr1,Itpr3,Atp1b2,Gucy1a3,Pik3cg,Pde5a,Ppp1r12a,Rock1,Nfatc2,Myl9,Adra1d,Plcb2,Plcb4,Cacna1c,Mrvi1,Slc8a2,Nfatc1,Mef2c
mmu05223	Non-small cell lung cancer	14	66	0.0056	Grb2,Cdkn1a,Nras,Hgf,Pik3cb,Gadd45a,Jak3,Bak1,Plcg2,Ccnd1,E2f1,Pik3cd,Stat3,Cdk6	Grb2,Cdkn1a,Nras,Hgf,Pik3cb,Gadd45a,Jak3,Bak1,Plcg2,Ccnd1,E2f1,Pik3cd,Stat3,Cdk6
mmu05215	Prostate cancer	18	99	0.0057	Pdgfb,Grb2,Plau,Nkx3-1,Cdkn1a,Il1r2,Spint1,Nras,Lef1,Pdgfc,Mmp3,Pik3cb,Ar,Igf1,Ccnd1,E2f1,Pik3cd,Pdgfd	Pdgfb,Grb2,Plau,Nkx3-1,Cdkn1a,Il1r2,Spint1,Nras,Lef1,Pdgfc,Mmp3,Pik3cb,Ar,Igf1,Ccnd1,E2f1,Pik3cd,Pdgfd
mmu05310	Asthma	8	24	0.0059	Cd40,Tnf,H2-DMa,H2-Ab1,H2-Aa,H2-Eb1,Fcer1g,H2-DMb1	Cd40,Tnf,H2-DMa,H2-Ab1,H2-Aa,H2-Eb1,Fcer1g,H2-DMb1
mmu04659	Th17 cell differentiation	18	101	0.0068	Tgfb1,Runx1,Nfkbie,Il6,Il1b,Il6ra,Il4ra,H2-DMa,H2-Ab1,H2-Aa,Jak3,Rara,H2-Eb1,Nfatc2,H2-DMb1,Ahr,Stat3,Nfatc1	Tgfb1,Runx1,Nfkbie,Il6,Il1b,Il6ra,Il4ra,H2-DMa,H2-Ab1,H2-Aa,Jak3,Rara,H2-Eb1,Nfatc2,H2-DMb1,Ahr,Stat3,Nfatc1
mmu01521	EGFR tyrosine kinase inhibitor resistance	15	78	0.0085	Pdgfb,Grb2,Il6,Nras,Il6ra,Pdgfc,Hgf,Pik3cb,Igf1,Plcg2,Pik3cd,Bcl2l11,Stat3,Pdgfd,Shc2	Pdgfb,Grb2,Il6,Nras,Il6ra,Pdgfc,Hgf,Pik3cb,Igf1,Plcg2,Pik3cd,Bcl2l11,Stat3,Pdgfd,Shc2
mmu04929	GnRH secretion	13	62	0.0085	Nras,Itpr1,Pik3cb,Itpr3,Arrb1,Cacna1g,Plcb2,Pik3cd,Arrb2,Plcb4,Spp1,Cacna1c,Kcnn4	Nras,Itpr1,Pik3cb,Itpr3,Arrb1,Cacna1g,Plcb2,Pik3cd,Arrb2,Plcb4,Spp1,Cacna1c,Kcnn4
mmu05168	Herpes simplex virus 1 infection	49	413	0.0097	Ccl2,Ccl12,Cfp,Calr,Bid,Ppp1cb,H2-M2,C3,H2-K1,Tnf,Irf7,Il6,Casp8,Il1b,Tlr2,Tnfrsf1a,Pik3cb,Myd88,Oas3,H2-DMa,H2-Ab1,H2-Aa,Pilra,Bst2,Socs3,Oas2,Zfp612,H2-Q1,H2-Eb1,Irak4,Bak1,H2-Q2,Oas1a,Tlr9,Oas1g,Cd74,Card9,B2m,H2-T23,Pik3cd,Pou2f2,Zfp354c,Zfp707,H2-T24,H2-DMb1,Tmem173,Syk,Irf9,H2-D1	Ccl2,Ccl12,Cfp,Calr,Bid,Ppp1cb,H2-M2,C3,H2-K1,Tnf,Irf7,Il6,Casp8,Il1b,Tlr2,Tnfrsf1a,Pik3cb,Myd88,Oas3,H2-DMa,H2-Ab1,H2-Aa,Pilra,Bst2,Socs3,Oas2,Zfp612,H2-Q1,H2-Eb1,Irak4,Bak1,H2-Q2,Oas1a,Tlr9,Oas1g,Cd74,Card9,B2m,H2-T23,Pik3cd,Pou2f2,Zfp354c,Zfp707,H2-T24,H2-DMb1,Tmem173,Syk,Irf9,H2-D1
mmu04015	Rap1 signaling pathway	29	208	0.0098	Itgb2,Pdgfb,Vav1,Epha2,Apbb1ip,Evl,Csf1r,Nras,Pdgfc,Hgf,Pik3cb,Thbs1,Fgf1,Igf1,F2r,Vav2,Rap1b,Itgam,Actg1,Lpar5,Fyb,Ralgds,Plcb2,Pik3cd,Ngf,Sipa1l2,Plcb4,Rasgrp2,Pdgfd	Itgb2,Pdgfb,Vav1,Epha2,Apbb1ip,Evl,Csf1r,Nras,Pdgfc,Hgf,Pik3cb,Thbs1,Fgf1,Igf1,F2r,Vav2,Rap1b,Itgam,Actg1,Lpar5,Fyb,Ralgds,Plcb2,Pik3cd,Ngf,Sipa1l2,Plcb4,Rasgrp2,Pdgfd
mmu04371	Apelin signaling pathway	21	133	0.0103	Nos2,Gna13,Pik3r5,Mylk,Mylk2,Nras,Prkaa2,Itpr1,Itpr3,Camk4,Gngt2,Pik3cg,Gng8,Ccnd1,Plcb2,Nos1,Plcb4,Spp1,Slc8a2,Sphk1,Mef2c	Nos2,Gna13,Pik3r5,Mylk,Mylk2,Nras,Prkaa2,Itpr1,Itpr3,Camk4,Gngt2,Pik3cg,Gng8,Ccnd1,Plcb2,Nos1,Plcb4,Spp1,Slc8a2,Sphk1,Mef2c
mmu00604	Glycosphingolipid biosynthesis - ganglio series	6	15	0.0108	B4galnt1,Hexb,Hexa,Glb1,St3gal1,St6galnac4	B4galnt1,Hexb,Hexa,Glb1,St3gal1,St6galnac4
mmu04722	Neurotrophin signaling pathway	19	116	0.0111	Psen2,Grb2,Rps6ka2,Nfkbie,Nras,Arhgdib,Pik3cb,Ntrk3,Camk4,Arhgdia,Rap1b,Irak4,Plcg2,Pik3cd,Rps6ka1,Ngf,Ntf3,Matk,Shc2	Psen2,Grb2,Rps6ka2,Nfkbie,Nras,Arhgdib,Pik3cb,Ntrk3,Camk4,Arhgdia,Rap1b,Irak4,Plcg2,Pik3cd,Rps6ka1,Ngf,Ntf3,Matk,Shc2
mmu04657	IL-17 signaling pathway	16	90	0.0115	Ccl2,Ccl12,Mmp13,Tnfaip3,Ccl7,Tnf,Il6,Casp8,Il1b,Cxcl5,Cxcl1,Mmp3,Ptgs2,Mapk6,Lcn2,Cxcl2	Ccl2,Ccl12,Mmp13,Tnfaip3,Ccl7,Tnf,Il6,Casp8,Il1b,Cxcl5,Cxcl1,Mmp3,Ptgs2,Mapk6,Lcn2,Cxcl2
mmu05340	Primary immunodeficiency	9	35	0.0123	Il7r,Cd40,Ciita,Btk,Rag2,Blnk,Jak3,Cd8a,Rag1	Il7r,Cd40,Ciita,Btk,Rag2,Blnk,Jak3,Cd8a,Rag1
mmu04730	Long-term depression	12	58	0.0128	Gna13,Nras,Gucy1b3,Itpr1,Itpr3,Lyn,Gucy1a3,Igf1,Pla2g4e,Plcb2,Nos1,Plcb4	Gna13,Nras,Gucy1b3,Itpr1,Itpr3,Lyn,Gucy1a3,Igf1,Pla2g4e,Plcb2,Nos1,Plcb4
mmu04978	Mineral absorption	11	52	0.0161	Hmox1,Atp2b1,Vdr,Slc11a2,Fth1,Mt2,Mt1,Trf,Atp1b2,Atox1,Slc8a2	Hmox1,Atp2b1,Vdr,Slc11a2,Fth1,Mt2,Mt1,Trf,Atp1b2,Atox1,Slc8a2
mmu04071	Sphingolipid signaling pathway	19	122	0.0173	Bid,Gna13,Sptlc2,Degs2,Tnf,Cers6,Nras,Tnfrsf1a,Asah1,Pik3cb,S1pr2,Rock1,Fcer1g,Plcb2,Pik3cd,Plcb4,Sgpl1,Ctsd,Sphk1	Bid,Gna13,Sptlc2,Degs2,Tnf,Cers6,Nras,Tnfrsf1a,Asah1,Pik3cb,S1pr2,Rock1,Fcer1g,Plcb2,Pik3cd,Plcb4,Sgpl1,Ctsd,Sphk1
mmu05235	PD-L1 expression and PD-1 checkpoint pathway in cancer	15	86	0.0173	Nfkbie,Batf3,Nras,Tlr2,Pik3cb,Myd88,Batf,Tlr4,Ticam2,Nfatc2,Tlr9,Pik3cd,Stat3,Nfatc1,Ptpn6	Nfkbie,Batf3,Nras,Tlr2,Pik3cb,Myd88,Batf,Tlr4,Ticam2,Nfatc2,Tlr9,Pik3cd,Stat3,Nfatc1,Ptpn6
mmu05161	Hepatitis B	23	161	0.0186	Tgfb1,Bid,Grb2,Cdkn1a,Tnf,Irf7,Il6,Casp8,Nras,Tlr2,Pik3cb,Myd88,Egr2,Tlr4,Jak3,Ticam2,Nfatc2,Irak4,E2f1,Pik3cd,Ptk2b,Stat3,Nfatc1	Tgfb1,Bid,Grb2,Cdkn1a,Tnf,Irf7,Il6,Casp8,Nras,Tlr2,Pik3cb,Myd88,Egr2,Tlr4,Jak3,Ticam2,Nfatc2,Irak4,E2f1,Pik3cd,Ptk2b,Stat3,Nfatc1
mmu05202	Transcriptional misregulation in cancer	26	192	0.0203	Spi1,Cd40,Plau,Runx1,Cdkn1a,Csf1r,Hhex,Il6,Il1r2,Spint1,Fcgr1,Mmp3,Gadd45a,Igf1,Cd14,Bcl2a1b,Itgam,Rara,Bak1,Arnt2,Cd86,Bcl2a1d,Runx2,Nfkbiz,Mef2c,Meis1	Spi1,Cd40,Plau,Runx1,Cdkn1a,Csf1r,Hhex,Il6,Il1r2,Spint1,Fcgr1,Mmp3,Gadd45a,Igf1,Cd14,Bcl2a1b,Itgam,Rara,Bak1,Arnt2,Cd86,Bcl2a1d,Runx2,Nfkbiz,Mef2c,Meis1
mmu05231	Choline metabolism in cancer	16	97	0.0203	Pdgfb,Grb2,Slc22a1,Pip5k1b,Dgka,Nras,Pdgfc,Was,Pik3cb,Dgkb,Ppap2c,Pla2g4e,Ralgds,Pip5k1c,Pik3cd,Pdgfd	Pdgfb,Grb2,Slc22a1,Pip5k1b,Dgka,Nras,Pdgfc,Was,Pik3cb,Dgkb,Plpp2,Pla2g4e,Ralgds,Pip5k1c,Pik3cd,Pdgfd
mmu04115	p53 signaling pathway	13	71	0.0205	Bid,Perp,Cdkn1a,Pmaip1,Casp8,Cd82,Gadd45a,Thbs1,Igf1,Ccnd1,Shisa5,Steap3,Cdk6	Bid,Perp,Cdkn1a,Pmaip1,Casp8,Cd82,Gadd45a,Thbs1,Igf1,Ccnd1,Shisa5,Steap3,Cdk6
mmu04218	Cellular senescence	23	167	0.0264	Tgfb1,Ppp1cb,H2-M2,Cdkn1a,H2-K1,Il6,Il1a,Nras,Itpr1,Pik3cb,Itpr3,Gadd45a,H2-Q1,Nfatc2,H2-Q2,Ccnd1,E2f1,H2-T23,Pik3cd,H2-T24,Cdk6,Nfatc1,H2-D1	Tgfb1,Ppp1cb,H2-M2,Cdkn1a,H2-K1,Il6,Il1a,Nras,Itpr1,Pik3cb,Itpr3,Gadd45a,H2-Q1,Nfatc2,H2-Q2,Ccnd1,E2f1,H2-T23,Pik3cd,H2-T24,Cdk6,Nfatc1,H2-D1
mmu05220	Chronic myeloid leukemia	13	74	0.0272	Tgfb1,Grb2,Runx1,Cdkn1a,Nras,Pik3cb,Gadd45a,Bak1,Ccnd1,E2f1,Pik3cd,Cdk6,Shc2	Tgfb1,Grb2,Runx1,Cdkn1a,Nras,Pik3cb,Gadd45a,Bak1,Ccnd1,E2f1,Pik3cd,Cdk6,Shc2
mmu05225	Hepatocellular carcinoma	23	168	0.0276	Tgfb1,Hmox1,Txnrd1,Grb2,Cdkn1a,Nras,Lef1,Hgf,Smarcd3,Pik3cb,Gadd45a,Fzd4,Axin2,Wnt5a,Actg1,Bak1,Plcg2,Ccnd1,E2f1,Nfe2l2,Pik3cd,Cdk6,Shc2	Tgfb1,Hmox1,Txnrd1,Grb2,Cdkn1a,Nras,Lef1,Hgf,Smarcd3,Pik3cb,Gadd45a,Fzd4,Axin2,Wnt5a,Actg1,Bak1,Plcg2,Ccnd1,E2f1,Nfe2l2,Pik3cd,Cdk6,Shc2
mmu04066	HIF-1 signaling pathway	17	111	0.0289	Hmox1,Timp1,Cybb,Nos2,Mknk1,Edn1,Cdkn1a,Il6,Il6ra,Pik3cb,Trf,Tlr4,Hk3,Igf1,Plcg2,Pik3cd,Stat3	Hmox1,Timp1,Cybb,Nos2,Mknk1,Edn1,Cdkn1a,Il6,Il6ra,Pik3cb,Trf,Tlr4,Hk3,Igf1,Plcg2,Pik3cd,Stat3
mmu04068	FoxO signaling pathway	19	130	0.0289	Tgfb1,Il7r,Grb2,Plk2,Cdkn1a,Il6,Nras,Prkaa2,Pik3cb,Rag2,Gadd45a,Igf1,Plk3,Rag1,Ccnd1,Pik3cd,Bcl2l11,Sgk1,Stat3	Tgfb1,Il7r,Grb2,Plk2,Cdkn1a,Il6,Nras,Prkaa2,Pik3cb,Rag2,Gadd45a,Igf1,Plk3,Rag1,Ccnd1,Pik3cd,Bcl2l11,Sgk1,Stat3
mmu00512	Mucin type O-glycan biosynthesis	7	27	0.0293	Galnt7,Galnt12,Galnt6,Galnt10,St3gal1,B4galt5,Gcnt4	Galnt7,Galnt12,Galnt6,Galnt10,St3gal1,B4galt5,Gcnt4
mmu04070	Phosphatidylinositol signaling system	15	93	0.0293	Pip4k2a,Pip5k1b,Dgka,Inpp5a,Itpr1,Pik3cb,Dgkb,Itpr3,Pi4k2a,Plcg2,Plcb2,Pip5k1c,Pik3cd,Plcb4,Inpp5d	Pip4k2a,Pip5k1b,Dgka,Inpp5a,Itpr1,Pik3cb,Dgkb,Itpr3,Pi4k2a,Plcg2,Plcb2,Pip5k1c,Pik3cd,Plcb4,Inpp5d
mmu04540	Gap junction	14	84	0.0293	Pdgfb,Tubb6,Grb2,Htr2b,Nras,Gucy1b3,Pdgfc,Itpr1,Itpr3,Gucy1a3,Tuba1c,Plcb2,Plcb4,Pdgfd	Pdgfb,Tubb6,Grb2,Htr2b,Nras,Gucy1b3,Pdgfc,Itpr1,Itpr3,Gucy1a3,Tuba1c,Plcb2,Plcb4,Pdgfd
mmu05213	Endometrial cancer	11	58	0.0293	Grb2,Cdkn1a,Nras,Lef1,Pik3cb,Gadd45a,Axin2,Bak1,Ccnd1,Ctnna3,Pik3cd	Grb2,Cdkn1a,Nras,Lef1,Pik3cb,Gadd45a,Axin2,Bak1,Ccnd1,Ctnna3,Pik3cd
mmu04217	Necroptosis	21	153	0.0351	Bid,Cybb,Tnfaip3,Ripk3,Tnf,Fth1,Il33,Casp1,Casp8,Il1b,Il1a,Chmp4c,Tnfrsf1a,Pygb,Tlr4,Jak3,Ticam2,Pla2g4e,Nlrp3,Stat3,Irf9	Bid,Cybb,Tnfaip3,Ripk3,Tnf,Fth1,Il33,Casp1,Casp8,Il1b,Il1a,Chmp4c,Tnfrsf1a,Pygb,Tlr4,Jak3,Ticam2,Pla2g4e,Nlrp3,Stat3,Irf9
mmu04530	Tight junction	21	154	0.037	Actr2,Myh9,Slc9a3r1,Hcls1,Runx1,Prkaa2,Was,Jam3,Micall2,Cldn22,Rab8b,Tuba1c,Rock1,Actg1,Myl9,Myh11,Ccnd1,Myh10,Mpdz,Arhgap17,Actr3	Actr2,Myh9,Slc9a3r1,Hcls1,Runx1,Prkaa2,Was,Jam3,Micall2,Cldn22,Rab8b,Tuba1c,Rock1,Actg1,Myl9,Myh11,Ccnd1,Myh10,Mpdz,Arhgap17,Actr3
mmu04928	Parathyroid hormone synthesis, secretion and action	16	106	0.0377	Sost,Mmp13,Gna13,Slc9a3r1,Vdr,Cdkn1a,Itpr1,Itpr3,Mmp14,Arrb1,Mafb,Plcb2,Arrb2,Plcb4,Runx2,Mef2c	Sost,Mmp13,Gna13,Slc9a3r1,Vdr,Cdkn1a,Itpr1,Itpr3,Mmp14,Arrb1,Mafb,Plcb2,Arrb2,Plcb4,Runx2,Mef2c
mmu05224	Breast cancer	20	145	0.0385	Grb2,Cdkn1a,Nras,Lef1,Pik3cb,Gadd45a,Fgf1,Fzd4,Axin2,Igf1,Pgr,Wnt5a,Bak1,Ccnd1,E2f1,Dll4,Pik3cd,Nfkb2,Cdk6,Shc2	Grb2,Cdkn1a,Nras,Lef1,Pik3cb,Gadd45a,Fgf1,Fzd4,Axin2,Igf1,Pgr,Wnt5a,Bak1,Ccnd1,E2f1,Dll4,Pik3cd,Nfkb2,Cdk6,Shc2
mmu05210	Colorectal cancer	14	88	0.0388	Tgfb1,Grb2,Cdkn1a,Pmaip1,Nras,Lef1,Pik3cb,Gadd45a,Axin2,Bak1,Ccnd1,Ralgds,Pik3cd,Bcl2l11	Tgfb1,Grb2,Cdkn1a,Pmaip1,Nras,Lef1,Pik3cb,Gadd45a,Axin2,Bak1,Ccnd1,Ralgds,Pik3cd,Bcl2l11
mmu04310	Wnt signaling pathway	21	157	0.043	Serpinf1,Sost,Wisp1,Sfrp5,Lef1,Dkk2,Sfrp1,Nkd1,Lgr6,Lgr4,Fzd4,Axin2,Wnt5a,Rspo2,Nfatc2,Ccnd1,Plcb2,Prickle1,Plcb4,Nfatc1,Cxxc4	Serpinf1,Sost,Wisp1,Sfrp5,Lef1,Dkk2,Sfrp1,Nkd1,Lgr6,Lgr4,Fzd4,Axin2,Wnt5a,Rspo2,Nfatc2,Ccnd1,Plcb2,Prickle1,Plcb4,Nfatc1,Cxxc4
mmu04750	Inflammatory mediator regulation of TRP channels	17	118	0.0437	Ppp1cb,Trpv2,Prkch,F2rl1,Htr2b,Il1b,Itpr1,Pik3cb,Itpr3,Ptger2,Igf1,Plcg2,Pla2g4e,Plcb2,Pik3cd,Ngf,Plcb4	Ppp1cb,Trpv2,Prkch,F2rl1,Htr2b,Il1b,Itpr1,Pik3cb,Itpr3,Ptger2,Igf1,Plcg2,Pla2g4e,Plcb2,Pik3cd,Ngf,Plcb4
mmu00603	Glycosphingolipid biosynthesis - globo and isoglobo series	5	16	0.0447	Hexb,Naga,Hexa,Gla,St3gal1	Hexb,Naga,Hexa,Gla,St3gal1
mmu04720	Long-term potentiation	11	63	0.0447	Ppp1cb,Rps6ka2,Nras,Itpr1,Itpr3,Camk4,Rap1b,Plcb2,Rps6ka1,Plcb4,Cacna1c	Ppp1cb,Rps6ka2,Nras,Itpr1,Itpr3,Camk4,Rap1b,Plcb2,Rps6ka1,Plcb4,Cacna1c
mmu00562	Inositol phosphate metabolism	12	72	0.0449	Pip4k2a,Pip5k1b,Inpp5a,Pik3cb,Pik3cg,Pi4k2a,Plcg2,Plcb2,Pip5k1c,Pik3cd,Plcb4,Inpp5d	Pip4k2a,Pip5k1b,Inpp5a,Pik3cb,Pik3cg,Pi4k2a,Plcg2,Plcb2,Pip5k1c,Pik3cd,Plcb4,Inpp5d
