# Supplementary material for: reString: an open-source Python software to perform automatic functional enrichment retrieval, results aggregation and data visualization
Source: Sci Rep. 2021 Dec 6;11:23458. doi: 10.1038/s41598-021-02528-0 (PMC8648753; doi:10.1038/s41598-021-02528-0)
Supplement: Supplementary file 1 — Supplementary Information 1. [file 41598_2021_2528_MOESM1_ESM.zip › Supplemental DataSets/up_down_together/treatment_t1_red_VS_treatment_t1_blue_FC/ALL_enrichment.Function.tsv]

#term ID	term description	observed gene count	background gene count	false discovery rate	matching proteins in your network (IDs)	matching proteins in your network (labels)
GO:0005515	protein binding	782	6764	2.69e-39	Actr2,Ccl2,Ccl12,Itgb2,Cdh4,Pdgfb,Acvr1b,Ccl3,S100a4,Ern1,Sost,Col1a1,Ltbp2,Pnck,Acp2,Spi1,Plaur,Rgs19,Tgfb1,Lamb1,Bcam,Hck,Rnd1,Myo1g,Casq1,Tpm4,Has1,Calr,Angptl2,Irf5,Bid,Cd244,Ccl24,Crabp2,Cstb,Cd44,Wisp1,Stx1a,Hmox1,Vav1,Ctsb,Tep1,Adamts4,Pvrl4,Saa3,M6pr,Crlf1,Coro1b,Ccl8,Mnda,Timp1,P4ha1,Mcoln2,Gltp,Cd209a,Ceacam16,Ppp1cb,Slc25a13,Mmp13,Sash1,Cybb,Plxnd1,Ctsk,Ctss,Ncf1,Lbp,Myh9,Serpinb6a,Cyt…	Actr2,Ccl2,Ccl12,Itgb2,Cdh4,Pdgfb,Acvr1b,Ccl3,S100a4,Ern1,Sost,Col1a1,Ltbp2,Pnck,Acp2,Spi1,Plaur,Rgs19,Tgfb1,Lamb1,Bcam,Hck,Rnd1,Myo1g,Casq1,Tpm4,Has1,Calr,Angptl2,Irf5,Bid,Cd244,Ccl24,Crabp2,Cstb,Cd44,Wisp1,Stx1a,Hmox1,Vav1,Ctsb,Tep1,Adamts4,Nectin4,Saa3,M6pr,Crlf1,Coro1b,Ccl8,Mnda,Timp1,P4ha1,Mcoln2,Gltp,Cd209a,Ceacam16,Ppp1cb,Slc25a13,Mmp13,Sash1,Cybb,Plxnd1,Ctsk,Ctss,Ncf1,Lbp,Myh9,Serpinb6a,C…
GO:0005488	binding	1116	11199	3.6299999999999996e-38	Actr2,Ccl2,Ccl12,Itgb2,Cdh4,Pdgfb,Acvr1b,Ccl3,S100a4,Ern1,Tubb6,Sost,Col1a1,Ltbp2,Srpk3,Pnck,Acp2,Spi1,Plaur,Rgs19,Tgfb1,Lamb1,Tbxas1,Bcam,Hck,Rnd1,Myo1g,Casq1,Cyp4f18,Tpm4,Abcb4,Has1,Man1a,Calr,Ssbp2,Angptl2,Irf5,Bid,Cd33,Cd244,Ccl24,Plod3,Crabp2,Cstb,Cd44,Wisp1,Stx1a,Hmox1,Vav1,Mmp12,Ctsb,Atp6v1b2,Tep1,Adamts4,Pvrl4,Epha2,Aprt,Pip4k2a,Saa3,M6pr,Crlf1,Elk3,Coro1b,Ccl8,Mnda,Timp1,P4ha1,Oit3,Mcoln…	Actr2,Ccl2,Ccl12,Itgb2,Cdh4,Pdgfb,Acvr1b,Ccl3,S100a4,Ern1,Tubb6,Sost,Col1a1,Ltbp2,Srpk3,Pnck,Acp2,Spi1,Plaur,Rgs19,Tgfb1,Lamb1,Tbxas1,Bcam,Hck,Rnd1,Myo1g,Casq1,Cyp4f18,Tpm4,Abcb4,Has1,Man1a,Calr,Ssbp2,Angptl2,Irf5,Bid,Cd33,Cd244,Ccl24,Plod3,Crabp2,Cstb,Cd44,Wisp1,Stx1a,Hmox1,Vav1,Mmp12,Ctsb,Atp6v1b2,Tep1,Adamts4,Nectin4,Epha2,Aprt,Pip4k2a,Saa3,M6pr,Crlf1,Elk3,Coro1b,Ccl8,Mnda,Timp1,P4ha1,Oit3,Mco…
GO:0005102	signaling receptor binding	237	1571	2.61e-19	Ccl2,Ccl12,Itgb2,Pdgfb,Ccl3,S100a4,Ern1,Plaur,Tgfb1,Lamb1,Hck,Rnd1,Calr,Angptl2,Cd244,Ccl24,Cd44,Wisp1,Saa3,Crlf1,Ccl8,Timp1,Mmp13,Lbp,Myh9,Tnfsf13,Cxcl16,Ccl6,Ccl4,Ywhah,Cd22,Ccl9,Gna13,Sntg2,Ccl7,Slc9a3r1,Grb2,Edn1,Ogn,Sema4d,Clu,Nkx3-1,Vdr,Col2a1,Cxcl13,C3,H2-K1,Tnf,Il33,Gfra1,Gusb,Il6,Casp8,Bok,Angptl1,Grb14,Itga6,Capn3,Il1b,Il1a,Ptpn1,Wisp2,Il6ra,Vcam1,Lef1,Tlr2,Pdgfc,Dkk2,Fcgr1,Sdcbp,Abca1,…	Ccl2,Ccl12,Itgb2,Pdgfb,Ccl3,S100a4,Ern1,Plaur,Tgfb1,Lamb1,Hck,Rnd1,Calr,Angptl2,Cd244,Ccl24,Cd44,Wisp1,Saa3,Crlf1,Ccl8,Timp1,Mmp13,Lbp,Myh9,Tnfsf13,Cxcl16,Ccl6,Ccl4,Ywhah,Cd22,Ccl9,Gna13,Sntg2,Ccl7,Slc9a3r1,Grb2,Edn1,Ogn,Sema4d,Clu,Nkx3-1,Vdr,Col2a1,Cxcl13,C3,H2-K1,Tnf,Il33,Gfra1,Gusb,Il6,Casp8,Bok,Angptl1,Grb14,Itga6,Capn3,Il1b,Il1a,Ptpn1,Wisp2,Il6ra,Vcam1,Lef1,Tlr2,Pdgfc,Dkk2,Fcgr1,Sdcbp,Abca1,…
GO:0044877	protein-containing complex binding	212	1411	7.39e-17	Actr2,Itgb2,Pdgfb,Acvr1b,Tgfb1,Lamb1,Myo1g,Tpm4,Calr,Wisp1,Stx1a,Mmp12,Ctsb,M6pr,Coro1b,Atp6v0d1,Mmp13,Ctsk,Ctss,Myh9,Cpeb4,Gna13,Slc9a3r1,Grb2,Cpd,Pik3r5,Ctsl,Hexb,F2rl1,Plk2,Anxa8,Clu,Ripk3,Ciita,Hcls1,Slc11a2,Cdkn1a,Trem2,H2-K1,Aif1,Rbp4,Msr1,Gfra1,Casp8,Bok,Rab29,Fcgr2b,Gsn,Itga6,Il1b,Kif3b,Ptpn1,Eif6,Wisp2,Nras,Gpsm2,Vcam1,Tlr2,Gucy1b3,Fcgr1,Sdcbp,Abca1,Tpm2,Prkaa2,Hgf,Fgr,Ibsp,Sparcl1,Gpnmb…	Actr2,Itgb2,Pdgfb,Acvr1b,Tgfb1,Lamb1,Myo1g,Tpm4,Calr,Wisp1,Stx1a,Mmp12,Ctsb,M6pr,Coro1b,Atp6v0d1,Mmp13,Ctsk,Ctss,Myh9,Cpeb4,Gna13,Slc9a3r1,Grb2,Cpd,Pik3r5,Ctsl,Hexb,F2rl1,Plk2,Anxa8,Clu,Ripk3,Ciita,Hcls1,Slc11a2,Cdkn1a,Trem2,H2-K1,Aif1,Rbp4,Msr1,Gfra1,Casp8,Bok,Rab29,Fcgr2b,Gsn,Itga6,Il1b,Kif3b,Ptpn1,Eif6,Wisp2,Nras,Gpsm2,Vcam1,Tlr2,Gucy1b3,Fcgr1,Sdcbp,Abca1,Tpm2,Prkaa2,Hgf,Fgr,Ibsp,Sparcl1,Gpnmb…
GO:0043167	ion binding	567	5439	9.54e-15	Actr2,Ccl2,Itgb2,Cdh4,Acvr1b,S100a4,Ern1,Tubb6,Sost,Col1a1,Ltbp2,Srpk3,Pnck,Tbxas1,Hck,Rnd1,Myo1g,Casq1,Cyp4f18,Tpm4,Abcb4,Man1a,Calr,Cd33,Plod3,Crabp2,Cd44,Wisp1,Hmox1,Vav1,Mmp12,Atp6v1b2,Tep1,Adamts4,Epha2,Aprt,Pip4k2a,Ccl8,Timp1,P4ha1,Oit3,Gltp,Cd209a,Mertk,Ppp1cb,Galns,Slc25a13,Mmp13,Cybb,Ncf1,Lonrf3,Myh9,Stac2,Cyba,Dhx58,Nos2,Mmp8,Plod1,Cd22,Noxo1,Nrbp2,Mknk1,Tnfaip3,Atp2b1,Nudt4,Gnptab,Txnr…	Actr2,Ccl2,Itgb2,Cdh4,Acvr1b,S100a4,Ern1,Tubb6,Sost,Col1a1,Ltbp2,Srpk3,Pnck,Tbxas1,Hck,Rnd1,Myo1g,Casq1,Cyp4f18,Tpm4,Abcb4,Man1a,Calr,Cd33,Plod3,Crabp2,Cd44,Wisp1,Hmox1,Vav1,Mmp12,Atp6v1b2,Tep1,Adamts4,Epha2,Aprt,Pip4k2a,Ccl8,Timp1,P4ha1,Oit3,Gltp,Cd209a,Mertk,Ppp1cb,Galns,Slc25a13,Mmp13,Cybb,Ncf1,Lonrf3,Myh9,Stac2,Cyba,Dhx58,Nos2,Mmp8,Plod1,Cd22,Noxo1,Nrbp2,Mknk1,Tnfaip3,Atp2b1,Nudt4,Gnptab,Txnr…
GO:0043168	anion binding	315	2678	3.98e-12	Actr2,Ccl2,Acvr1b,Ern1,Tubb6,Sost,Ltbp2,Srpk3,Pnck,Hck,Rnd1,Myo1g,Abcb4,Cd33,Plod3,Crabp2,Cd44,Wisp1,Atp6v1b2,Tep1,Epha2,Aprt,Pip4k2a,Ccl8,P4ha1,Gltp,Mertk,Cybb,Ncf1,Myh9,Dhx58,Nos2,Plod1,Cd22,Noxo1,Nrbp2,Mknk1,Atp2b1,Txnrd1,Gna13,Abca8b,Ccl7,Adap2,Abcc3,Sptlc2,Prkch,Cdk20,Plk2,Anxa8,Ripk3,Dmc1,Vdr,Ciita,Mylk,Runx1,Cxcl13,Rps6ka2,Igf2r,Pla2g7,Trem2,Fgd2,Abcg1,Xdh,Csf1r,Anxa1,Pip5k1b,Map4k2,Dgka,E…	Actr2,Ccl2,Acvr1b,Ern1,Tubb6,Sost,Ltbp2,Srpk3,Pnck,Hck,Rnd1,Myo1g,Abcb4,Cd33,Plod3,Crabp2,Cd44,Wisp1,Atp6v1b2,Tep1,Epha2,Aprt,Pip4k2a,Ccl8,P4ha1,Gltp,Mertk,Cybb,Ncf1,Myh9,Dhx58,Nos2,Plod1,Cd22,Noxo1,Nrbp2,Mknk1,Atp2b1,Txnrd1,Gna13,Abca8b,Ccl7,Adap2,Abcc3,Sptlc2,Prkch,Cdk20,Plk2,Anxa8,Ripk3,Dmc1,Vdr,Ciita,Mylk,Runx1,Cxcl13,Rps6ka2,Igf2r,Pla2g7,Trem2,Fgd2,Abcg1,Xdh,Csf1r,Anxa1,Pip5k1b,Map4k2,Dgka,E…
GO:0038023	signaling receptor activity	156	1043	8.19e-12	Itgb2,Acvr1b,Plaur,Il7r,Cd244,Cd44,Epha2,Crlf1,Vipr2,Mertk,Plxnd1,Cd40,Cd22,Sema4d,Cd180,F2rl1,Thrb,Nkx3-1,Osmr,Vdr,Il10rb,Igf2r,Trem2,Csf1r,Gfra1,Ccr1,Il1r2,Htr2b,Sele,Fcgr2b,Mrc1,Ltk,Gfra4,Procr,Npr1,Il6ra,Lef1,Tlr2,Fcgr1,F3,Bmpr1b,Abca1,Cd72,Tnfrsf1b,Tnfrsf9,P2rx4,Clec4e,Clec2d,Clec1b,Tnfrsf1a,Nr2f2,Il4ra,Atp6ap2,Il13ra1,Il10ra,Itga11,Ctsh,Lgr6,Bmpr1a,Cmklr1,Crlf2,Tie1,Lepr,Gpr176,Ntrk3,Abhd2,…	Itgb2,Acvr1b,Plaur,Il7r,Cd244,Cd44,Epha2,Crlf1,Vipr2,Mertk,Plxnd1,Cd40,Cd22,Sema4d,Cd180,F2rl1,Thrb,Nkx3-1,Osmr,Vdr,Il10rb,Igf2r,Trem2,Csf1r,Gfra1,Ccr1,Il1r2,Htr2b,Sele,Fcgr2b,Mrc1,Ltk,Gfra4,Procr,Npr1,Il6ra,Lef1,Tlr2,Fcgr1,F3,Bmpr1b,Abca1,Cd72,Tnfrsf1b,Tnfrsf9,P2rx4,Clec4e,Clec2d,Clec1b,Tnfrsf1a,Nr2f2,Il4ra,Atp6ap2,Il13ra1,Il10ra,Itga11,Ctsh,Lgr6,Bmpr1a,Cmklr1,Crlf2,Tie1,Lepr,Gpr176,Ntrk3,Abhd2,…
GO:0003779	actin binding	85	418	9.73e-12	Actr2,S100a4,Myo1g,Tpm4,Coro1b,Myh9,Nos2,Ywhah,Sntg2,Vash1,Evl,Cap2,Anxa8,Parvb,Hcls1,Mylk,Aif1,Diap1,Mlph,Gsn,Tpm2,Cyfip1,Was,Pdlim3,Cotl1,Myo1e,Vps18,Nexn,Micall2,Sntb1,Shtn1,Lasp1,Rcsd1,Cobl,Myo16,Eps8,Cxcr4,Pstpip1,Lmod1,Vill,Iqgap2,Myom1,Lima1,Plec,Arpc5,Enah,Fkbp15,Arpc1b,Myo1f,Myh11,Rai14,Mesdc1,Gas2l3,Mefv,Inf2,Limch1,Dstn,Arpc3,Fmn1,Myh10,Ctnna3,Synpo2,Myo7a,Coro2a,Gas7,Mkl1,Ccr5,Ppp1r18…	Actr2,S100a4,Myo1g,Tpm4,Coro1b,Myh9,Nos2,Ywhah,Sntg2,Vash1,Evl,Cap2,Anxa8,Parvb,Hcls1,Mylk,Aif1,Diaph1,Mlph,Gsn,Tpm2,Cyfip1,Was,Pdlim3,Cotl1,Myo1e,Vps18,Nexn,Micall2,Sntb1,Shtn1,Lasp1,Rcsd1,Cobl,Myo16,Eps8,Cxcr4,Pstpip1,Lmod1,Vill,Iqgap2,Myom1,Lima1,Plec,Arpc5,Enah,Fkbp15,Arpc1b,Myo1f,Myh11,Rai14,Mesdc1,Gas2l3,Mefv,Inf2,Limch1,Dstn,Arpc3,Fmn1,Myh10,Ctnna3,Synpo2,Myo7a,Coro2a,Gas7,Mkl1,Ccr5,Ppp1r1…
GO:0050839	cell adhesion molecule binding	65	272	2.24e-11	Itgb2,Cdh4,Lamb1,Bcam,Calr,Wisp1,Myh9,Nos2,Gfra1,Pkp1,Itga6,Il1b,Wisp2,Vcam1,Sdcbp,Ibsp,P2rx4,Gpnmb,Mfge8,Cx3cl1,Jam3,Itga11,Cdh6,Nexn,Fermt3,Lyn,Tnn,Npnt,Shtn1,Thbs1,Fgf1,S1pr2,Cd200r1,Itga2,Fn1,Gldn,Igf1,Adam17,Cxcl12,Ptpro,Dab2,Adam9,Tbc1d2,Cadm1,Icam1,Col3a1,Mmp14,Ptprz1,Sirpa,Itga4,Pkp4,Cd47,Ptprd,Ctnna3,Adam8,Itgb4,Vwf,Spp1,Col4a3,Dmd,Syk,Lcp1,Fxyd5,Ptpn6,Tenm3	Itgb2,Cdh4,Lamb1,Bcam,Calr,Wisp1,Myh9,Nos2,Gfra1,Pkp1,Itga6,Il1b,Wisp2,Vcam1,Sdcbp,Ibsp,P2rx4,Gpnmb,Mfge8,Cx3cl1,Jam3,Itga11,Cdh6,Nexn,Fermt3,Lyn,Tnn,Npnt,Shtn1,Thbs1,Fgf1,S1pr2,Cd200r1,Itga2,Fn1,Gldn,Igf1,Adam17,Cxcl12,Ptpro,Dab2,Adam9,Tbc1d2,Cadm1,Icam1,Col3a1,Mmp14,Ptprz1,Sirpa,Itga4,Pkp4,Cd47,Ptprd,Ctnna3,Adam8,Itgb4,Vwf,Spp1,Col4a3,Dmd,Syk,Lcp1,Fxyd5,Ptpn6,Tenm3
GO:0097367	carbohydrate derivative binding	248	2089	1.47e-09	Actr2,Ccl2,Acvr1b,Ern1,Tubb6,Sost,Ltbp2,Srpk3,Pnck,Lamb1,Hck,Rnd1,Myo1g,Abcb4,Cd33,Cd44,Wisp1,Ctsb,Atp6v1b2,Tep1,Epha2,Aprt,Pip4k2a,Ccl8,Gltp,Cd209a,Mertk,Ctsk,Ctss,Lbp,Myh9,Dhx58,Nos2,Cd22,Nrbp2,Mknk1,Atp2b1,Gna13,Abca8b,Ccl7,Abcc3,Prkch,Cdk20,Plk2,Ripk3,Dmc1,Col2a1,Ciita,Mylk,Runx1,Cxcl13,Rps6ka2,Trem2,Abcg1,Csf1r,Pip5k1b,Map4k2,Dgka,Rab17,Arl8a,Rab29,Cdk18,Sele,Abl2,Ehd4,Ltk,Mylk2,Kif3b,Wisp2,…	Actr2,Ccl2,Acvr1b,Ern1,Tubb6,Sost,Ltbp2,Srpk3,Pnck,Lamb1,Hck,Rnd1,Myo1g,Abcb4,Cd33,Cd44,Wisp1,Ctsb,Atp6v1b2,Tep1,Epha2,Aprt,Pip4k2a,Ccl8,Gltp,Cd209a,Mertk,Ctsk,Ctss,Lbp,Myh9,Dhx58,Nos2,Cd22,Nrbp2,Mknk1,Atp2b1,Gna13,Abca8b,Ccl7,Abcc3,Prkch,Cdk20,Plk2,Ripk3,Dmc1,Col2a1,Ciita,Mylk,Runx1,Cxcl13,Rps6ka2,Trem2,Abcg1,Csf1r,Pip5k1b,Map4k2,Dgka,Rab17,Arl8a,Rab29,Cdk18,Sele,Abl2,Ehd4,Ltk,Mylk2,Kif3b,Wisp2,…
GO:0005178	integrin binding	41	136	2.17e-09	Itgb2,Lamb1,Calr,Wisp1,Myh9,Gfra1,Itga6,Il1b,Wisp2,Vcam1,Ibsp,Gpnmb,Mfge8,Cx3cl1,Jam3,Fermt3,Lyn,Tnn,Npnt,Thbs1,Fgf1,S1pr2,Itga2,Fn1,Igf1,Adam17,Cxcl12,Dab2,Adam9,Icam1,Col3a1,Mmp14,Ptprz1,Adam8,Itgb4,Vwf,Spp1,Col4a3,Dmd,Syk,Lcp1	Itgb2,Lamb1,Calr,Wisp1,Myh9,Gfra1,Itga6,Il1b,Wisp2,Vcam1,Ibsp,Gpnmb,Mfge8,Cx3cl1,Jam3,Fermt3,Lyn,Tnn,Npnt,Thbs1,Fgf1,S1pr2,Itga2,Fn1,Igf1,Adam17,Cxcl12,Dab2,Adam9,Icam1,Col3a1,Mmp14,Ptprz1,Adam8,Itgb4,Vwf,Spp1,Col4a3,Dmd,Syk,Lcp1
GO:0140375	immune receptor activity	38	117	2.17e-09	Il7r,Crlf1,Osmr,Il10rb,Ccr1,Il1r2,Fcgr2b,Gfra4,Il6ra,Fcgr1,F3,Il4ra,Il13ra1,Il10ra,Ctsh,Cmklr1,Crlf2,Lepr,C3ar1,Fzd4,Cxcr3,Cxcr4,Cx3cr1,Csf2ra,Fcgr4,Fcer1g,Il3ra,Il1rl2,Csf2rb,Csf2rb2,Cd74,Csf3r,Ccr5,Gpr35,Ccr9,C5ar1,Fcgr3,Ccr2	Il7r,Crlf1,Osmr,Il10rb,Ccr1,Il1r2,Fcgr2b,Gfra4,Il6ra,Fcgr1,F3,Il4ra,Il13ra1,Il10ra,Ctsh,Cmklr1,Crlf2,Lepr,C3ar1,Fzd4,Cxcr3,Cxcr4,Cx3cr1,Csf2ra,Fcgr4,Fcer1g,Il3ra,Il1rl2,Csf2rb,Csf2rb2,Cd74,Csf3r,Ccr5,Gpr35,Ccr9,C5ar1,Fcgr3,Ccr2
GO:0008289	lipid binding	115	744	2.57e-09	Lamb1,Myo1g,Crabp2,Gltp,Ncf1,Lbp,Cyth1,Noxo1,Adap2,Npc2,Anxa8,Vdr,Igf2r,Pla2g7,Trem2,Fgd2,C3,Npc1,Anxa1,Rbp4,Dgka,Esyt1,Plekhb2,Cln8,Gsn,Fabp5,Tlr2,F3,Sdcbp,Abca1,Snx8,Itpr1,Nr2f2,Mfge8,Tpp1,Btk,Snx20,Myo1e,Anxa2,Snx1,Ldlrap1,Prex1,Kcnj2,Rasa4,Dgkb,Itpr3,Rag2,Mcoln3,Lyn,Atp13a2,Cyth4,Sh3pxd2b,Stard8,Thbs1,Myof,Rubcnl,Tlr4,Rltpr,Ar,Igf1,Cd14,Tlr1,Pltp,Vill,Tlr6,Acox3,Pgr,Arhgdia,Sytl5,C2cd2l,Ticam…	Lamb1,Myo1g,Crabp2,Gltp,Ncf1,Lbp,Cyth1,Noxo1,Adap2,Npc2,Anxa8,Vdr,Igf2r,Pla2g7,Trem2,Fgd2,C3,Npc1,Anxa1,Rbp4,Dgka,Esyt1,Plekhb2,Cln8,Gsn,Fabp5,Tlr2,F3,Sdcbp,Abca1,Snx8,Itpr1,Nr2f2,Mfge8,Tpp1,Btk,Snx20,Myo1e,Anxa2,Snx1,Ldlrap1,Prex1,Kcnj2,Rasa4,Dgkb,Itpr3,Rag2,Mcoln3,Lyn,Atp13a2,Cyth4,Sh3pxd2b,Stard8,Thbs1,Myof,5031414D18Rik,Tlr4,Rltpr,Ar,Igf1,Cd14,Tlr1,Pltp,Vill,Tlr6,Acox3,Pgr,Arhgdia,Sytl5,C2cd2…
GO:0042802	identical protein binding	234	1962	3.32e-09	Pdgfb,S100a4,Ern1,Col1a1,Tgfb1,Casq1,Tpm4,Has1,Irf5,Stx1a,Hmox1,Pvrl4,Coro1b,Mnda,P4ha1,Mcoln2,Gltp,Ceacam16,Slc25a13,Myh9,Tnip1,Nos2,Trpv2,Ccl4,Ywhah,Arid3a,Tnfaip3,Tmpo,Vsir,Txnrd1,Upp1,Sdc1,Dnmt3a,Grb2,Cap2,Sema4d,Hexb,Thrb,Esd,Ripk3,Khdrbs3,Washc5,Dmc1,Fam118a,Naga,Col2a1,Alcam,Runx1,Slc22a1,Igf2r,Abcg1,Xdh,Tnf,Diap1,Csf1r,Anxa1,Hhex,Sat1,Esyt1,Baiap2,Casp1,Casp8,Slc11a1,Bok,Scly,Atf3,Fabp5,C…	Pdgfb,S100a4,Ern1,Col1a1,Tgfb1,Casq1,Tpm4,Has1,Irf5,Stx1a,Hmox1,Nectin4,Coro1b,Mnda,P4ha1,Mcoln2,Gltp,Ceacam16,Slc25a13,Myh9,Tnip1,Nos2,Trpv2,Ccl4,Ywhah,Arid3a,Tnfaip3,Tmpo,Vsir,Txnrd1,Upp1,Sdc1,Dnmt3a,Grb2,Cap2,Sema4d,Hexb,Thrb,Esd,Ripk3,Khdrbs3,E430025E21Rik,Dmc1,Fam118a,Naga,Col2a1,Alcam,Runx1,Slc22a1,Igf2r,Abcg1,Xdh,Tnf,Diaph1,Csf1r,Anxa1,Hhex,Sat1,Esyt1,Baiap2,Casp1,Casp8,Slc11a1,Bok,Scly,At…
GO:0051015	actin filament binding	47	200	7.4e-08	Actr2,Myo1g,Tpm4,Coro1b,Myh9,Anxa8,Hcls1,Aif1,Gsn,Tpm2,Cyfip1,Was,Cotl1,Myo1e,Nexn,Micall2,Shtn1,Lasp1,Rcsd1,Myo16,Vill,Iqgap2,Myom1,Lima1,Arpc5,Arpc1b,Myo1f,Myh11,Gas2l3,Dstn,Arpc3,Myh10,Ctnna3,Myo7a,Coro2a,Gas7,Capg,Cacnb2,Cfl1,Tpm3,Arpc4,Svil,Myo5a,Lcp1,Panx1,Iqgap1,Actr3	Actr2,Myo1g,Tpm4,Coro1b,Myh9,Anxa8,Hcls1,Aif1,Gsn,Tpm2,Cyfip1,Was,Cotl1,Myo1e,Nexn,Micall2,Shtn1,Lasp1,Rcsd1,Myo16,Vill,Iqgap2,Myom1,Lima1,Arpc5,Arpc1b,Myo1f,Myh11,Gas2l3,Dstn,Arpc3,Myh10,Ctnna3,Myo7a,Coro2a,Gas7,Capg,Cacnb2,Cfl1,Tpm3,Arpc4,Svil,Myo5a,Lcp1,Panx1,Iqgap1,Actr3
GO:0016787	hydrolase activity	249	2263	7.55e-07	Gm2a,Ern1,Tubb6,Acp2,Napsa,Pla1a,Rnd1,Myo1g,Abcb4,Man1a,Dnase2a,Hmox1,Mmp12,Ctsb,Atp6v1b2,Adamts4,Neu1,Tmem86a,Psen2,Ppp1cb,Galns,Mmp13,Ctsk,Ctss,Cd5l,Ctsz,Myh9,Dhx58,Mmp8,Dnase1l1,Atp6v1e1,Tnfaip3,Atp2b1,Nudt4,Gdpd1,Gna13,Abca8b,Cpd,Abcc3,Galc,Lgmn,Vash1,Aoah,Ctsl,Hexb,Plau,Esd,Cln5,Dmc1,Naga,Endou,Pde1b,Nagpa,Pla2g7,Abcg1,Tmem8,Cfb,Anxa1,Pcsk5,Hexa,Mmp19,Gusb,Ccr1,Casp4,Casp1,Casp8,Rab17,Rab29,…	Gm2a,Ern1,Tubb6,Acp2,Napsa,Pla1a,Rnd1,Myo1g,Abcb4,Man1a,Dnase2a,Hmox1,Mmp12,Ctsb,Atp6v1b2,Adamts4,Neu1,Tmem86a,Psen2,Ppp1cb,Galns,Mmp13,Ctsk,Ctss,Cd5l,Ctsz,Myh9,Dhx58,Mmp8,Dnase1l1,Atp6v1e1,Tnfaip3,Atp2b1,Nudt4,Gdpd1,Gna13,Abca8b,Cpd,Abcc3,Galc,Lgmn,Vash1,Aoah,Ctsl,Hexb,Plau,Esd,Cln5,Dmc1,Naga,Endou,Pde1b,Nagpa,Pla2g7,Abcg1,Tmem8,Cfb,Anxa1,Pcsk5,Hexa,Mmp19,Gusb,Ccr1,Casp4,Casp1,Casp8,Rab17,Rab29,…
GO:0004896	cytokine receptor activity	29	93	1.01e-06	Il7r,Crlf1,Osmr,Il10rb,Ccr1,Il1r2,Gfra4,Il6ra,F3,Il4ra,Il13ra1,Il10ra,Crlf2,Lepr,Fzd4,Cxcr3,Cxcr4,Cx3cr1,Csf2ra,Il3ra,Il1rl2,Csf2rb,Csf2rb2,Cd74,Csf3r,Ccr5,Gpr35,Ccr9,Ccr2	Il7r,Crlf1,Osmr,Il10rb,Ccr1,Il1r2,Gfra4,Il6ra,F3,Il4ra,Il13ra1,Il10ra,Crlf2,Lepr,Fzd4,Cxcr3,Cxcr4,Cx3cr1,Csf2ra,Il3ra,Il1rl2,Csf2rb,Csf2rb2,Cd74,Csf3r,Ccr5,Gpr35,Ccr9,Ccr2
GO:0016798	hydrolase activity, acting on glycosyl bonds	34	126	1.02e-06	Gm2a,Man1a,Neu1,Galc,Hexb,Cln5,Naga,Nagpa,Hexa,Gusb,Tlr2,Gne,Fuca1,Cd38,Man2b2,Acer3,Gla,Man2b1,Edem2,Tlr13,Hpse,Tlr4,Glb1,Tlr1,Tlr6,Cemip,Man2a1,Lyz1,Lyz2,Il1rl2,Bst1,Psap,Fuca2,Gba	Gm2a,Man1a,Neu1,Galc,Hexb,Cln5,Naga,Nagpa,Hexa,Gusb,Tlr2,Gne,Fuca1,Cd38,Man2b2,Acer3,Gla,Man2b1,Edem2,Tlr13,Hpse,Tlr4,Glb1,Tlr1,Tlr6,Cemip,Man2a1,Lyz1,Lyz2,Il1rl2,Bst1,Psap,Fuca2,Gba
GO:0004888	transmembrane signaling receptor activity	118	872	1.3e-06	Itgb2,Acvr1b,Il7r,Cd44,Epha2,Crlf1,Vipr2,Mertk,Plxnd1,Sema4d,Cd180,F2rl1,Osmr,Il10rb,Trem2,Csf1r,Ccr1,Il1r2,Htr2b,Sele,Fcgr2b,Mrc1,Ltk,Gfra4,Il6ra,Tlr2,Fcgr1,F3,Bmpr1b,Abca1,Cd72,Tnfrsf1b,P2rx4,Clec2d,Clec1b,Tnfrsf1a,Il4ra,Il13ra1,Il10ra,Itga11,Ctsh,Lgr6,Bmpr1a,Cmklr1,Crlf2,Tie1,Lepr,Gpr176,Ntrk3,Ptger2,Gpr126,Tlr13,Npy1r,Tlr4,Lgr4,C3ar1,Fzd4,Gpr97,Ltb4r1,Plxnb2,Cxcr3,S1pr2,Cxcr4,Itga2,Hcar2,P2ry…	Itgb2,Acvr1b,Il7r,Cd44,Epha2,Crlf1,Vipr2,Mertk,Plxnd1,Sema4d,Cd180,F2rl1,Osmr,Il10rb,Trem2,Csf1r,Ccr1,Il1r2,Htr2b,Sele,Fcgr2b,Mrc1,Ltk,Gfra4,Il6ra,Tlr2,Fcgr1,F3,Bmpr1b,Abca1,Cd72,Tnfrsf1b,P2rx4,Clec2d,Clec1b,Tnfrsf1a,Il4ra,Il13ra1,Il10ra,Itga11,Ctsh,Lgr6,Bmpr1a,Cmklr1,Crlf2,Tie1,Lepr,Gpr176,Ntrk3,Ptger2,Adgrg6,Tlr13,Npy1r,Tlr4,Lgr4,C3ar1,Fzd4,Adgrg3,Ltb4r1,Plxnb2,Cxcr3,S1pr2,Cxcr4,Itga2,Hcar2,P2r…
GO:0046872	metal ion binding	355	3513	1.3e-06	Itgb2,Cdh4,Acvr1b,S100a4,Ern1,Col1a1,Ltbp2,Tbxas1,Casq1,Cyp4f18,Tpm4,Man1a,Calr,Plod3,Hmox1,Vav1,Mmp12,Adamts4,Timp1,P4ha1,Oit3,Cd209a,Ppp1cb,Galns,Slc25a13,Mmp13,Cybb,Lonrf3,Stac2,Cyba,Dhx58,Nos2,Mmp8,Plod1,Mknk1,Tnfaip3,Atp2b1,Nudt4,Gnptab,Txnrd1,Cpeb4,Havcr2,Gdpd1,Gna13,Dnmt3a,Adap2,Cpd,Prkch,Aoah,Thrb,Anxa8,Loxl2,Endou,Vdr,Col2a1,Pde1b,Litaf,Mylk,Runx1,Slc11a2,Cdkn1a,Clec4n,Rps6ka2,Fgd2,Xdh,L…	Itgb2,Cdh4,Acvr1b,S100a4,Ern1,Col1a1,Ltbp2,Tbxas1,Casq1,Cyp4f18,Tpm4,Man1a,Calr,Plod3,Hmox1,Vav1,Mmp12,Adamts4,Timp1,P4ha1,Oit3,Cd209a,Ppp1cb,Galns,Slc25a13,Mmp13,Cybb,Lonrf3,Stac2,Cyba,Dhx58,Nos2,Mmp8,Plod1,Mknk1,Tnfaip3,Atp2b1,Nudt4,Gnptab,Txnrd1,Cpeb4,Havcr2,Gdpd1,Gna13,Dnmt3a,Adap2,Cpd,Prkch,Aoah,Thrb,Anxa8,Loxl2,Endou,Vdr,Col2a1,Pde1b,Litaf,Mylk,Runx1,Slc11a2,Cdkn1a,Clec4n,Rps6ka2,Fgd2,Xdh,L…
GO:0043169	cation binding	362	3600	1.32e-06	Itgb2,Cdh4,Acvr1b,S100a4,Ern1,Col1a1,Ltbp2,Tbxas1,Casq1,Cyp4f18,Tpm4,Man1a,Calr,Plod3,Hmox1,Vav1,Mmp12,Adamts4,Aprt,Timp1,P4ha1,Oit3,Cd209a,Ppp1cb,Galns,Slc25a13,Mmp13,Cybb,Lonrf3,Stac2,Cyba,Dhx58,Nos2,Mmp8,Plod1,Mknk1,Tnfaip3,Atp2b1,Nudt4,Gnptab,Txnrd1,Cpeb4,Havcr2,Gdpd1,Gna13,Dnmt3a,Adap2,Cpd,Prkch,Aoah,Thrb,Anxa8,Loxl2,Endou,Vdr,Col2a1,Pde1b,Litaf,Mylk,Runx1,Slc11a2,Cdkn1a,Clec4n,Rps6ka2,Fgd2,…	Itgb2,Cdh4,Acvr1b,S100a4,Ern1,Col1a1,Ltbp2,Tbxas1,Casq1,Cyp4f18,Tpm4,Man1a,Calr,Plod3,Hmox1,Vav1,Mmp12,Adamts4,Aprt,Timp1,P4ha1,Oit3,Cd209a,Ppp1cb,Galns,Slc25a13,Mmp13,Cybb,Lonrf3,Stac2,Cyba,Dhx58,Nos2,Mmp8,Plod1,Mknk1,Tnfaip3,Atp2b1,Nudt4,Gnptab,Txnrd1,Cpeb4,Havcr2,Gdpd1,Gna13,Dnmt3a,Adap2,Cpd,Prkch,Aoah,Thrb,Anxa8,Loxl2,Endou,Vdr,Col2a1,Pde1b,Litaf,Mylk,Runx1,Slc11a2,Cdkn1a,Clec4n,Rps6ka2,Fgd2,…
GO:0003824	catalytic activity	493	5224	2.89e-06	Acvr1b,Gm2a,Ccl3,Ern1,Tubb6,Srpk3,Pnck,Acp2,Napsa,Pla1a,Tbxas1,Hck,Rnd1,Myo1g,Cyp4f18,Abcb4,Has1,Man1a,Dnase2a,Plod3,Hmox1,Mmp12,Ctsb,Atp6v1b2,Tep1,Elovl1,Adamts4,Tmem189,Epha2,Aprt,Pip4k2a,B4galnt1,Neu1,P4ha1,Tmem86a,Psen2,Mertk,Ppp1cb,Galns,Mmp13,Cybb,Ctsk,Ctss,Cd5l,Ncf1,Ctsz,Myh9,Cyba,Dhx58,Nos2,Mmp8,Plod1,Dnase1l1,Atp6v1e1,Nrbp2,Mknk1,Tnfaip3,Atp2b1,Nudt4,Gnptab,Txnrd1,Glt8d2,Upp1,Gdpd1,Gna13…	Acvr1b,Gm2a,Ccl3,Ern1,Tubb6,Srpk3,Pnck,Acp2,Napsa,Pla1a,Tbxas1,Hck,Rnd1,Myo1g,Cyp4f18,Abcb4,Has1,Man1a,Dnase2a,Plod3,Hmox1,Mmp12,Ctsb,Atp6v1b2,Tep1,Elovl1,Adamts4,Tmem189,Epha2,Aprt,Pip4k2a,B4galnt1,Neu1,P4ha1,Tmem86a,Psen2,Mertk,Ppp1cb,Galns,Mmp13,Cybb,Ctsk,Ctss,Cd5l,Ncf1,Ctsz,Myh9,Cyba,Dhx58,Nos2,Mmp8,Plod1,Dnase1l1,Atp6v1e1,Nrbp2,Mknk1,Tnfaip3,Atp2b1,Nudt4,Gnptab,Txnrd1,Glt8d2,Upp1,Gdpd1,Gna13…
GO:0005543	phospholipid binding	70	431	3.77e-06	Myo1g,Gltp,Ncf1,Noxo1,Adap2,Anxa8,Pla2g7,Trem2,Fgd2,Anxa1,Dgka,Esyt1,Plekhb2,Gsn,F3,Sdcbp,Abca1,Snx8,Itpr1,Mfge8,Tpp1,Btk,Snx20,Myo1e,Anxa2,Snx1,Ldlrap1,Prex1,Kcnj2,Rasa4,Itpr3,Rag2,Atp13a2,Sh3pxd2b,Thbs1,Myof,Rubcnl,Rltpr,Pltp,Vill,Sytl5,C2cd2l,Ticam2,Iqgap2,F10,Ptafr,Pard3b,Dab2,Fes,Scarb1,Pla2g4e,Ncf4,Plcb2,Plek,Osbpl8,Psap,Cd300lf,Cd300a,Arap1,Snx5,Wdfy1,Anxa4,Capg,Cfl1,Pitpna,Iqgap1,Gramd1b,…	Myo1g,Gltp,Ncf1,Noxo1,Adap2,Anxa8,Pla2g7,Trem2,Fgd2,Anxa1,Dgka,Esyt1,Plekhb2,Gsn,F3,Sdcbp,Abca1,Snx8,Itpr1,Mfge8,Tpp1,Btk,Snx20,Myo1e,Anxa2,Snx1,Ldlrap1,Prex1,Kcnj2,Rasa4,Itpr3,Rag2,Atp13a2,Sh3pxd2b,Thbs1,Myof,5031414D18Rik,Rltpr,Pltp,Vill,Sytl5,C2cd2l,Ticam2,Iqgap2,F10,Ptafr,Pard3b,Dab2,Fes,Scarb1,Pla2g4e,Ncf4,Plcb2,Plek,Osbpl8,Psap,Cd300lf,Cd300a,Arap1,Snx5,Wdfy1,Anxa4,Capg,Cfl1,Pitpna,Iqgap1,G…
GO:0008092	cytoskeletal protein binding	123	947	4.1e-06	Actr2,S100a4,Myo1g,Tpm4,Stx1a,Coro1b,Myh9,Nos2,Ywhah,Sntg2,Slc9a3r1,Vash1,Evl,Cap2,Anxa8,Clu,Parvb,Hcls1,Mylk,Aif1,Diap1,Gli1,Mlph,Rab29,Gsn,Capn3,Mylk2,Kif3b,B4galt1,Tpm2,Ift81,Cyfip1,Fgf13,Was,Pdlim3,Cotl1,Myo1e,Anxa2,Vps18,Nexn,Lyn,Micall2,Sntb1,Shtn1,Fam110c,Lasp1,Rcsd1,Cobl,Mylip,Myo16,Nek6,Eps8,Cxcr4,Pstpip1,Rab11fip5,Lmod1,Vill,Eml5,Iqgap2,Rara,Myom1,Lima1,Plec,Arpc5,Enah,Fes,Plekhm2,Fkbp1…	Actr2,S100a4,Myo1g,Tpm4,Stx1a,Coro1b,Myh9,Nos2,Ywhah,Sntg2,Slc9a3r1,Vash1,Evl,Cap2,Anxa8,Clu,Parvb,Hcls1,Mylk,Aif1,Diaph1,Gli1,Mlph,Rab29,Gsn,Capn3,Mylk2,Kif3b,B4galt1,Tpm2,Ift81,Cyfip1,Fgf13,Was,Pdlim3,Cotl1,Myo1e,Anxa2,Vps18,Nexn,Lyn,Micall2,Sntb1,Shtn1,Fam110c,Lasp1,Rcsd1,Cobl,Mylip,Myo16,Nek6,Eps8,Cxcr4,Pstpip1,Rab11fip5,Lmod1,Vill,Eml5,Iqgap2,Rara,Myom1,Lima1,Plec,Arpc5,Enah,Fes,Plekhm2,Fkbp…
GO:0019955	cytokine binding	33	131	5.2e-06	Sost,Crlf1,Osmr,Csf1r,Ccr1,Il1r2,Il6ra,Pdpn,Tnfrsf1b,Tnfrsf9,Tnfrsf1a,Il13ra1,Il10ra,Crlf2,Lepr,Thbs1,Fzd4,Cxcr3,Cxcr4,Cx3cr1,Csf2ra,Il3ra,Cd109,Il18bp,Cd74,Cd93,Grem1,Csf3r,Ccr5,Il1rn,Nrros,Ccr9,Ccr2	Sost,Crlf1,Osmr,Csf1r,Ccr1,Il1r2,Il6ra,Pdpn,Tnfrsf1b,Tnfrsf9,Tnfrsf1a,Il13ra1,Il10ra,Crlf2,Lepr,Thbs1,Fzd4,Cxcr3,Cxcr4,Cx3cr1,Csf2ra,Il3ra,Cd109,Il18bp,Cd74,Cd93,Grem1,Csf3r,Ccr5,Il1rn,Nrros,Ccr9,Ccr2
GO:0005125	cytokine activity	43	215	1.49e-05	Ccl2,Ccl12,Ccl3,Tgfb1,Ccl24,Crlf1,Ccl8,Timp1,Tnfsf13,Cxcl16,Ccl6,Ccl4,Ccl9,Ccl7,Edn1,Cxcl13,Tnf,Il33,Il6,Il1b,Il1a,Tnfsf8,Cxcl5,Cxcl1,Gdf3,Cx3cl1,Cmtm3,Crlf2,Inhbb,Grn,Ndp,Gdf6,Wnt5a,Lif,Cxcl12,Osm,Cxcl2,Grem1,Ccl19,Spp1,Il1rn,Gdf10,Slurp1	Ccl2,Ccl12,Ccl3,Tgfb1,Ccl24,Crlf1,Ccl8,Timp1,Tnfsf13,Cxcl16,Ccl6,Ccl4,Ccl9,Ccl7,Edn1,Cxcl13,Tnf,Il33,Il6,Il1b,Il1a,Tnfsf8,Cxcl5,Cxcl1,Gdf3,Cx3cl1,Cmtm3,Crlf2,Inhbb,Grn,Ndp,Gdf6,Wnt5a,Lif,Cxcl12,Osm,Cxcl2,Grem1,Ccl19,Spp1,Il1rn,Gdf10,Slurp1
GO:0019838	growth factor binding	34	146	1.53e-05	Pdgfb,Acvr1b,Col1a1,Ltbp2,Wisp1,Osmr,Col2a1,Cxcl13,Igf2r,Csf1r,Il1r2,Igfbp5,Itga6,Wisp2,Il6ra,Sdcbp,Il13ra1,Il10ra,Crlf2,Ntrk3,Thbs1,Igfbp2,Gpc1,Htra4,Col3a1,Ptprz1,Il3ra,Cd109,Cd93,Ntf3,Il1rn,Nrros,Furin,Erbb4	Pdgfb,Acvr1b,Col1a1,Ltbp2,Wisp1,Osmr,Col2a1,Cxcl13,Igf2r,Csf1r,Il1r2,Igfbp5,Itga6,Wisp2,Il6ra,Sdcbp,Il13ra1,Il10ra,Crlf2,Ntrk3,Thbs1,Igfbp2,Gpc1,Htra4,Col3a1,Ptprz1,Il3ra,Cd109,Cd93,Ntf3,Il1rn,Nrros,Furin,Erbb4
GO:0019899	enzyme binding	241	2277	1.73e-05	Itgb2,Ern1,Col1a1,Plaur,Tgfb1,Lamb1,Calr,Bid,Cstb,Cd44,Stx1a,Hmox1,Vav1,Tep1,Adamts4,Timp1,Ppp1cb,Sash1,Serpinb6a,Cyth1,Cd40,Tnip1,Nos2,Ywhah,Cd22,Atp6v1e1,Noxo1,Tnfaip3,Vsir,Slc9a3r1,Grb2,Cpd,Prkch,Npc2,Cap2,Thrb,Clu,Nkx3-1,Fam83f,Sdf2l1,Hcls1,Mylk,Cdkn1a,Igf2r,Trem2,Fgd2,Atp6v0c,Tnf,Diap1,Csf1r,Rin1,Map4k2,Cyp2e1,Casp1,Casp8,Bok,Mlph,Rab29,Rgl1,Sele,Grb14,Capn3,Kif3b,Pkia,Ptpn1,Nbea,Npr1,Il6ra,…	Itgb2,Ern1,Col1a1,Plaur,Tgfb1,Lamb1,Calr,Bid,Cstb,Cd44,Stx1a,Hmox1,Vav1,Tep1,Adamts4,Timp1,Ppp1cb,Sash1,Serpinb6a,Cyth1,Cd40,Tnip1,Nos2,Ywhah,Cd22,Atp6v1e1,Noxo1,Tnfaip3,Vsir,Slc9a3r1,Grb2,Cpd,Prkch,Npc2,Cap2,Thrb,Clu,Nkx3-1,Fam83f,Sdf2l1,Hcls1,Mylk,Cdkn1a,Igf2r,Trem2,Fgd2,Atp6v0c,Tnf,Diaph1,Csf1r,Rin1,Map4k2,Cyp2e1,Casp1,Casp8,Bok,Mlph,Rab29,Rgl1,Sele,Grb14,Capn3,Kif3b,Pkia,Ptpn1,Nbea,Npr1,Il6ra…
GO:0004553	hydrolase activity, hydrolyzing O-glycosyl compounds	25	86	2.23e-05	Gm2a,Man1a,Neu1,Galc,Hexb,Naga,Nagpa,Hexa,Gusb,Gne,Fuca1,Man2b2,Acer3,Gla,Man2b1,Edem2,Hpse,Glb1,Cemip,Man2a1,Lyz1,Lyz2,Psap,Fuca2,Gba	Gm2a,Man1a,Neu1,Galc,Hexb,Naga,Nagpa,Hexa,Gusb,Gne,Fuca1,Man2b2,Acer3,Gla,Man2b1,Edem2,Hpse,Glb1,Cemip,Man2a1,Lyz1,Lyz2,Psap,Fuca2,Gba
GO:0005215	transporter activity	129	1060	4.05e-05	Nalcn,Gm2a,Slc7a7,Abcb4,Clic1,Mcoln2,Gltp,Atp6v0d1,Slc25a13,Cybb,Trpv2,Atp6v1e1,Atp2b1,Abca8b,Slc9a3r1,Abcc3,Npc2,Slc25a30,Slc7a8,Atp6v1c1,Slc38a4,Slc11a2,Slc22a1,Abcg1,Atp6v0c,Npc1,Slc6a7,Slc15a3,Slc25a45,Rbp4,Slc11a1,Tmem206,Scn2a1,Mfsd1,Tmem144,Atp6v0d2,Abca1,Kcnq4,Slc15a4,P2rx4,Slc6a6,Itpr1,Slc6a8,Anxa2,Slco2a1,Clcn7,Mfsd12,Slc41a2,Slc38a7,Kcnj2,Ttyh3,Ttyh2,Itpr3,Mcoln3,Slc25a23,Lasp1,Atp6v0e…	Nalcn,Gm2a,Slc7a7,Abcb4,Clic1,Mcoln2,Gltp,Atp6v0d1,Slc25a13,Cybb,Trpv2,Atp6v1e1,Atp2b1,Abca8b,Slc9a3r1,Abcc3,Npc2,Slc25a30,Slc7a8,Atp6v1c1,Slc38a4,Slc11a2,Slc22a1,Abcg1,Atp6v0c,Npc1,Slc6a7,Slc15a3,Slc25a45,Rbp4,Slc11a1,Tmem206,Scn2a1,Mfsd1,Tmem144,Atp6v0d2,Abca1,Kcnq4,Slc15a4,P2rx4,Slc6a6,Itpr1,Slc6a8,Anxa2,Slco2a1,Clcn7,Mfsd12,Slc41a2,Slc38a7,Kcnj2,Ttyh3,Ttyh2,Itpr3,Mcoln3,Slc25a23,Lasp1,Atp6v0e…
GO:0008009	chemokine activity	17	41	4.05e-05	Ccl2,Ccl12,Ccl3,Ccl24,Ccl8,Cxcl16,Ccl6,Ccl4,Ccl9,Ccl7,Cxcl13,Cxcl5,Cxcl1,Cx3cl1,Cxcl12,Cxcl2,Ccl19	Ccl2,Ccl12,Ccl3,Ccl24,Ccl8,Cxcl16,Ccl6,Ccl4,Ccl9,Ccl7,Cxcl13,Cxcl5,Cxcl1,Cx3cl1,Cxcl12,Cxcl2,Ccl19
GO:0048018	receptor ligand activity	71	475	4.05e-05	Ccl2,Ccl12,Pdgfb,Ccl3,Tgfb1,Ccl24,Saa3,Crlf1,Ccl8,Timp1,Tnfsf13,Cxcl16,Ccl6,Ccl4,Ccl9,Ccl7,Edn1,Ogn,Sema4d,Cxcl13,Tnf,Il33,Il6,Il1b,Il1a,Wisp2,Pdgfc,Tnfsf8,Sema3c,Hgf,Sema3a,Sema3d,Cxcl5,Cxcl1,Gpnmb,Gdf3,Fgf13,Cx3cl1,Cmtm3,Crlf2,Metrnl,Inhbb,Fgf1,Grn,Ndp,Igf1,Gdf6,Wnt5a,Lep,Lif,Tg,Cxcl12,Fam19a1,Osm,Cxcl2,Sema3g,Fgf14,Grem1,Ccl19,Ngf,Sema6c,Ntf3,Spp1,Il1rn,Btc,Lgals3,Manf,Pdgfd,Gdf10,Sema6b,Slurp1	Ccl2,Ccl12,Pdgfb,Ccl3,Tgfb1,Ccl24,Saa3,Crlf1,Ccl8,Timp1,Tnfsf13,Cxcl16,Ccl6,Ccl4,Ccl9,Ccl7,Edn1,Ogn,Sema4d,Cxcl13,Tnf,Il33,Il6,Il1b,Il1a,Wisp2,Pdgfc,Tnfsf8,Sema3c,Hgf,Sema3a,Sema3d,Cxcl5,Cxcl1,Gpnmb,Gdf3,Fgf13,Cx3cl1,Cmtm3,Crlf2,Metrnl,Inhbb,Fgf1,Grn,Ndp,Igf1,Gdf6,Wnt5a,Lep,Lif,Tg,Cxcl12,Fam19a1,Osm,Cxcl2,Sema3g,Fgf14,Grem1,Ccl19,Ngf,Sema6c,Ntf3,Spp1,Il1rn,Btc,Lgals3,Manf,Pdgfd,Gdf10,Sema6b,Slurp1
GO:0030234	enzyme regulator activity	116	927	4.44e-05	Pdgfb,Gm2a,Serpinf1,Ccl3,Tgfb1,Cstb,Itih4,Timp1,Ncf1,Serpinb6a,Nos2,Noxo1,Vsir,Adap2,Pik3r5,Serpina3n,Ctla2b,Nkx3-1,Ripk3,Arhgap31,Cdkn1a,C3,Anxa1,Rin1,Arhgap19,Htr2b,Rgs16,Rgs4,Capn3,Spint1,Pkia,Gpsm2,Lef1,Arhgdib,Dmpk,Ctsc,Rgs10,Fgf13,Anxa2,Ctsh,Nckap1l,Smap2,Rasa4,Mgat5,Rcan2,Serpina3g,Sh3pxd2b,Stard8,Gmip,Gpsm3,Atp1b2,Bst2,Fn1,Igf1,Naip5,Socs3,Arhgap30,Camk2n1,Rcan1,Rin3,Asap2,Arhgdia,Gpc3,Wd…	Pdgfb,Gm2a,Serpinf1,Ccl3,Tgfb1,Cstb,Itih4,Timp1,Ncf1,Serpinb6a,Nos2,Noxo1,Vsir,Adap2,Pik3r5,Serpina3n,Ctla2b,Nkx3-1,Ripk3,Arhgap31,Cdkn1a,C3,Anxa1,Rin1,Arhgap19,Htr2b,Rgs16,Rgs4,Capn3,Spint1,Pkia,Gpsm2,Lef1,Arhgdib,Dmpk,Ctsc,Rgs10,Fgf13,Anxa2,Ctsh,Nckap1l,Smap2,Rasa4,Mgat5,Rcan2,Serpina3g,Sh3pxd2b,Stard8,Gmip,Gpsm3,Atp1b2,Bst2,Fn1,Igf1,Naip5,Socs3,Arhgap30,Camk2n1,Rcan1,Rin3,Asap2,Arhgdia,Gpc3,Wf…
GO:0098772	molecular function regulator	293	2924	4.91e-05	Ccl2,Ccl12,Pdgfb,Gm2a,Serpinf1,Ccl3,Spi1,Tgfb1,Irf5,Ccl24,Cstb,Stx1a,Vav1,Tmem110,Itih4,Saa3,Crlf1,Elk3,Ccl8,Mnda,Timp1,Ncf1,Serpinb6a,Cyth1,Nos2,Tnfsf13,Cxcl16,Ccl6,Ccl4,Ywhah,Ccl9,Noxo1,Arid3a,Myb,Vsir,Ccl7,Adap2,Slc9a3r1,Pik3r5,Serpina3n,Edn1,Ogn,Ctla2b,Sema4d,Thrb,Nkx3-1,Ripk3,Vdr,Litaf,Arhgap31,Runx1,Cdkn1a,Cxcl13,Fgd2,C3,Tnf,Anxa1,Lpxn,Il33,Rin1,Hhex,Arhgap19,Gli1,Irf7,Bach1,Il6,Htr2b,Rgs16…	Ccl2,Ccl12,Pdgfb,Gm2a,Serpinf1,Ccl3,Spi1,Tgfb1,Irf5,Ccl24,Cstb,Stx1a,Vav1,Tmem110,Itih4,Saa3,Crlf1,Elk3,Ccl8,Mnda,Timp1,Ncf1,Serpinb6a,Cyth1,Nos2,Tnfsf13,Cxcl16,Ccl6,Ccl4,Ywhah,Ccl9,Noxo1,Arid3a,Myb,Vsir,Ccl7,Adap2,Slc9a3r1,Pik3r5,Serpina3n,Edn1,Ogn,Ctla2b,Sema4d,Thrb,Nkx3-1,Ripk3,Vdr,Litaf,Arhgap31,Runx1,Cdkn1a,Cxcl13,Fgd2,C3,Tnf,Anxa1,Lpxn,Il33,Rin1,Hhex,Arhgap19,Gli1,Irf7,Bach1,Il6,Htr2b,Rgs16…
GO:0019904	protein domain specific binding	101	778	5.45e-05	Plaur,Stx1a,M6pr,Plxnd1,Ncf1,Myh9,Cyba,Cd40,Ywhah,Atp2b1,Myb,Sntg2,Slc9a3r1,Grb2,Evl,Nkx3-1,Khdrbs3,Litaf,Arhgap31,Hcls1,Ostf1,Hhex,Baiap2,Gusb,Casp4,Casp1,Casp8,Bok,Scn2a1,Il1b,Gpsm2,Lef1,Was,Lamp1,Nkd1,Myd88,Sh3bgr,Lyn,Rap2b,Egr2,Sntb1,Rab8b,Mcl1,Sh3pxd2b,Lat2,Kcnab1,Fzd4,Lamp2,Ar,Basp1,Fn1,Nod1,Tceal3,Abi3,Adam10,Wnt5a,Adam17,Rara,Elmo1,Bak1,Enah,Gpx1,Adam9,Whrn,Tacc2,Cadm1,Plscr1,Card9,Nsf,Th…	Plaur,Stx1a,M6pr,Plxnd1,Ncf1,Myh9,Cyba,Cd40,Ywhah,Atp2b1,Myb,Sntg2,Slc9a3r1,Grb2,Evl,Nkx3-1,Khdrbs3,Litaf,Arhgap31,Hcls1,Ostf1,Hhex,Baiap2,Gusb,Casp4,Casp1,Casp8,Bok,Scn2a1,Il1b,Gpsm2,Lef1,Was,Lamp1,Nkd1,Myd88,Sh3bgr,Lyn,Rap2b,Egr2,Sntb1,Rab8b,Mcl1,Sh3pxd2b,Lat2,Kcnab1,Fzd4,Lamp2,Ar,Basp1,Fn1,Nod1,Tceal3,Abi3,Adam10,Wnt5a,Adam17,Rara,Elmo1,Bak1,Enah,Gpx1,Adam9,Whrn,Tacc2,Cadm1,Plscr1,Card9,Nsf,Th…
GO:0022857	transmembrane transporter activity	118	954	5.45e-05	Nalcn,Slc7a7,Abcb4,Clic1,Mcoln2,Atp6v0d1,Slc25a13,Cybb,Trpv2,Atp6v1e1,Atp2b1,Abca8b,Slc9a3r1,Abcc3,Slc25a30,Slc7a8,Atp6v1c1,Slc38a4,Slc11a2,Slc22a1,Abcg1,Atp6v0c,Slc6a7,Slc15a3,Slc25a45,Rbp4,Slc11a1,Tmem206,Scn2a1,Mfsd1,Tmem144,Atp6v0d2,Abca1,Kcnq4,Slc15a4,P2rx4,Slc6a6,Itpr1,Slc6a8,Anxa2,Slco2a1,Clcn7,Mfsd12,Slc41a2,Slc38a7,Kcnj2,Ttyh3,Ttyh2,Itpr3,Mcoln3,Slc25a23,Lasp1,Atp6v0e2,Spns2,Atp6v0a1,Gjb…	Nalcn,Slc7a7,Abcb4,Clic1,Mcoln2,Atp6v0d1,Slc25a13,Cybb,Trpv2,Atp6v1e1,Atp2b1,Abca8b,Slc9a3r1,Abcc3,Slc25a30,Slc7a8,Atp6v1c1,Slc38a4,Slc11a2,Slc22a1,Abcg1,Atp6v0c,Slc6a7,Slc15a3,Slc25a45,Rbp4,Slc11a1,Tmem206,Scn2a1,Mfsd1,Tmem144,Atp6v0d2,Abca1,Kcnq4,Slc15a4,P2rx4,Slc6a6,Itpr1,Slc6a8,Anxa2,Slco2a1,Clcn7,Mfsd12,Slc41a2,Slc38a7,Kcnj2,Ttyh3,Ttyh2,Itpr3,Mcoln3,Slc25a23,Lasp1,Atp6v0e2,Spns2,Atp6v0a1,Gjb…
GO:0030246	carbohydrate binding	47	264	5.45e-05	Calr,Cd33,Plod3,P4ha1,Cd209a,Plod1,Cd22,Hexb,Loxl2,Cln5,Endou,Clec4n,Igf2r,Gusb,Sele,Mrc1,Siglec1,Cd72,Fuca1,Man2b2,Clec4e,Clec4d,Clec2d,Clec1b,Olr1,Acan,Galnt7,Man2b1,Pygb,Galnt12,Hk3,P4ha3,Galnt6,Clec12a,Galnt10,Lgals4,C4b,Man2a1,Cd93,Lgals9,Clec7a,Lgals3,Clec5a,Selp,Os9,Prg4,Mag	Calr,Cd33,Plod3,P4ha1,Cd209a,Plod1,Cd22,Hexb,Loxl2,Cln5,Endou,Clec4n,Igf2r,Gusb,Sele,Mrc1,Siglec1,Cd72,Fuca1,Man2b2,Clec4e,Clec4d,Clec2d,Clec1b,Olr1,Acan,Galnt7,Man2b1,Pygb,Galnt12,Hk3,P4ha3,Galnt6,Clec12a,Galnt10,Lgals4,C4b,Man2a1,Cd93,Lgals9,Clec7a,Lgals3,Clec5a,Selp,Os9,Prg4,Mag
GO:0036094	small molecule binding	248	2406	5.73e-05	Actr2,Acvr1b,Ern1,Tubb6,Srpk3,Pnck,Hck,Rnd1,Myo1g,Abcb4,Cd33,Plod3,Crabp2,Cd44,Atp6v1b2,Tep1,Epha2,Aprt,Pip4k2a,P4ha1,Cd209a,Mertk,Cybb,Myh9,Dhx58,Nos2,Plod1,Cd22,Nrbp2,Mknk1,Atp2b1,Txnrd1,Gna13,Abca8b,Adap2,Abcc3,Sptlc2,Prkch,Npc2,Cdk20,Plk2,Cln5,Ripk3,Dmc1,Vdr,Ciita,Mylk,Runx1,Clec4n,Rps6ka2,Igf2r,Abcg1,Xdh,Npc1,Csf1r,Pip5k1b,Map4k2,Rbp4,Dgka,Rab17,Scly,Arl8a,Rab29,Cdk18,Sele,Abl2,Mrc1,Ehd4,Ltk…	Actr2,Acvr1b,Ern1,Tubb6,Srpk3,Pnck,Hck,Rnd1,Myo1g,Abcb4,Cd33,Plod3,Crabp2,Cd44,Atp6v1b2,Tep1,Epha2,Aprt,Pip4k2a,P4ha1,Cd209a,Mertk,Cybb,Myh9,Dhx58,Nos2,Plod1,Cd22,Nrbp2,Mknk1,Atp2b1,Txnrd1,Gna13,Abca8b,Adap2,Abcc3,Sptlc2,Prkch,Npc2,Cdk20,Plk2,Cln5,Ripk3,Dmc1,Vdr,Ciita,Mylk,Runx1,Clec4n,Rps6ka2,Igf2r,Abcg1,Xdh,Npc1,Csf1r,Pip5k1b,Map4k2,Rbp4,Dgka,Rab17,Scly,Arl8a,Rab29,Cdk18,Sele,Abl2,Mrc1,Ehd4,Ltk…
GO:0005126	cytokine receptor binding	47	271	9.69e-05	Ccl2,Ccl12,Ccl3,Tgfb1,Ccl24,Cd44,Crlf1,Ccl8,Tnfsf13,Cxcl16,Ccl6,Ccl4,Ccl9,Ccl7,Grb2,Cxcl13,Tnf,Il33,Il6,Casp8,Il1b,Il1a,Il6ra,Sdcbp,Tnfsf8,Cxcl5,Cxcl1,Cx3cl1,Myd88,Lyn,Ticam2,Lif,Adam17,Cxcl12,Irak4,Osm,Cxcl2,Tlr9,Grem1,Ccl19,Cd300lf,Ngf,Ntf3,Il1rn,Syk,Stat3,Ccr2	Ccl2,Ccl12,Ccl3,Tgfb1,Ccl24,Cd44,Crlf1,Ccl8,Tnfsf13,Cxcl16,Ccl6,Ccl4,Ccl9,Ccl7,Grb2,Cxcl13,Tnf,Il33,Il6,Casp8,Il1b,Il1a,Il6ra,Sdcbp,Tnfsf8,Cxcl5,Cxcl1,Cx3cl1,Myd88,Lyn,Ticam2,Lif,Adam17,Cxcl12,Irak4,Osm,Cxcl2,Tlr9,Grem1,Ccl19,Cd300lf,Ngf,Ntf3,Il1rn,Syk,Stat3,Ccr2
GO:0005509	calcium ion binding	82	599	9.69e-05	Cdh4,S100a4,Ltbp2,Casq1,Man1a,Calr,Mmp12,Oit3,Slc25a13,Mmp13,Mmp8,Gnptab,Aoah,Anxa8,Loxl2,Runx1,Clec4n,Aif1,Anxa1,Dgka,Esyt1,Efhd1,Sele,Gsn,Capn3,Ehd4,Padi2,Sparcl1,Hpgds,Itpr1,Clec4e,Acan,Acer3,F7,Nkd1,Anxa2,Cdh6,Dgkb,Itpr3,Prrg3,Npnt,Slc25a23,Edem2,Lrp1,Efhd2,Thbs1,Stab1,Fbln2,Lpcat2,Sned1,Egflam,Fat4,C1ra,Astn2,F10,Kcnip1,Pitpnm3,Fat3,Emr1,Myl9,Pla2g4e,Tbc1d9,Plscr1,Tpd52,Cd93,Dll4,Plcb2,Trpm2…	Cdh4,S100a4,Ltbp2,Casq1,Man1a,Calr,Mmp12,Oit3,Slc25a13,Mmp13,Mmp8,Gnptab,Aoah,Anxa8,Loxl2,Runx1,Clec4n,Aif1,Anxa1,Dgka,Esyt1,Efhd1,Sele,Gsn,Capn3,Ehd4,Padi2,Sparcl1,Hpgds,Itpr1,Clec4e,Acan,Acer3,F7,Nkd1,Anxa2,Cdh6,Dgkb,Itpr3,Prrg3,Npnt,Slc25a23,Edem2,Lrp1,Efhd2,Thbs1,Stab1,Fbln2,Lpcat2,Sned1,Egflam,Fat4,C1ra,Astn2,F10,Kcnip1,Pitpnm3,Fat3,Adgre1,Myl9,Pla2g4e,Tbc1d9,Plscr1,Tpd52,Cd93,Dll4,Plcb2,Trp…
GO:0030545	receptor regulator activity	73	514	0.00011	Ccl2,Ccl12,Pdgfb,Ccl3,Tgfb1,Ccl24,Saa3,Crlf1,Ccl8,Timp1,Tnfsf13,Cxcl16,Ccl6,Ccl4,Ccl9,Ccl7,Edn1,Ogn,Sema4d,Cxcl13,Tnf,Il33,Il6,Il1b,Il1a,Wisp2,Pdgfc,Dkk2,Tnfsf8,Sema3c,Hgf,Sema3a,Sema3d,Cxcl5,Cxcl1,Gpnmb,Gdf3,Fgf13,Cx3cl1,Cmtm3,Crlf2,Metrnl,Inhbb,Fgf1,Grn,Ndp,Igf1,Gdf6,Wnt5a,Lep,Lif,Tg,Cxcl12,Fam19a1,Osm,Cxcl2,Sema3g,Fgf14,Grem1,Ccl19,Ngf,Sema6c,Ntf3,Spp1,Il1rn,Btc,Lgals3,Manf,Pdgfd,Gdf10,Sema6b,…	Ccl2,Ccl12,Pdgfb,Ccl3,Tgfb1,Ccl24,Saa3,Crlf1,Ccl8,Timp1,Tnfsf13,Cxcl16,Ccl6,Ccl4,Ccl9,Ccl7,Edn1,Ogn,Sema4d,Cxcl13,Tnf,Il33,Il6,Il1b,Il1a,Wisp2,Pdgfc,Dkk2,Tnfsf8,Sema3c,Hgf,Sema3a,Sema3d,Cxcl5,Cxcl1,Gpnmb,Gdf3,Fgf13,Cx3cl1,Cmtm3,Crlf2,Metrnl,Inhbb,Fgf1,Grn,Ndp,Igf1,Gdf6,Wnt5a,Lep,Lif,Tg,Cxcl12,Fam19a1,Osm,Cxcl2,Sema3g,Fgf14,Grem1,Ccl19,Ngf,Sema6c,Ntf3,Spp1,Il1rn,Btc,Lgals3,Manf,Pdgfd,Gdf10,Sema6b,…
GO:0033218	amide binding	56	354	0.00011	Itgb2,Calr,Ctsb,Vipr2,Gltp,Lbp,Plod1,Ctsl,Clu,Trem2,H2-K1,Ppic,Pcsk5,Msr1,Cln8,Fcgr2b,Npr1,Tlr2,Tpp1,Itm2a,Gsr,Ldlrap1,Lepr,H2-Ab1,Gsap,H2-Aa,Fzd4,Itga2,Cd14,Tlr1,Pltp,Tlr6,Cemip,C2cd2l,Npr3,Rnpep,Pirb,Scarb1,Folr2,Cd74,Ramp1,H2-T23,Psap,Cd300lf,Anpep,Clta,Pex5l,Furin,Pitpna,Ctsd,Apbb2,Apoe,H2-D1,Gprasp2,Mag,Soat1	Itgb2,Calr,Ctsb,Vipr2,Gltp,Lbp,Plod1,Ctsl,Clu,Trem2,H2-K1,Ppic,Pcsk5,Msr1,Cln8,Fcgr2b,Npr1,Tlr2,Tpp1,Itm2a,Gsr,Ldlrap1,Lepr,H2-Ab1,Gsap,H2-Aa,Fzd4,Itga2,Cd14,Tlr1,Pltp,Tlr6,Cemip,C2cd2l,Npr3,Rnpep,Pirb,Scarb1,Folr2,Cd74,Ramp1,H2-T23,Psap,Cd300lf,Anpep,Clta,Pex5l,Furin,Pitpna,Ctsd,Apbb2,Apoe,H2-D1,Gprasp2,Mag,Soat1
GO:0038024	cargo receptor activity	21	72	0.00014	Cd5l,Cxcl16,Hhipl1,Loxl2,Endou,Msr1,Mrc1,Abca1,Olr1,Lgals3bp,Apobr,Lrp1,Stab1,Ssc5d,Itgam,Cfi,Dab2,Scarb1,Folr2,Vldlr,Prg4	Cd5l,Cxcl16,Hhipl1,Loxl2,Endou,Msr1,Mrc1,Abca1,Olr1,Lgals3bp,Apobr,Lrp1,Stab1,Ssc5d,Itgam,Cfi,Dab2,Scarb1,Folr2,Vldlr,Prg4
GO:0042277	peptide binding	47	283	0.00025	Itgb2,Calr,Ctsb,Vipr2,Lbp,Plod1,Ctsl,Clu,Trem2,H2-K1,Ppic,Pcsk5,Msr1,Fcgr2b,Npr1,Tlr2,Tpp1,Itm2a,Gsr,Ldlrap1,Lepr,H2-Ab1,Gsap,H2-Aa,Fzd4,Itga2,Cd14,Tlr1,Tlr6,Cemip,C2cd2l,Npr3,Rnpep,Pirb,Scarb1,Cd74,Ramp1,H2-T23,Anpep,Clta,Pex5l,Furin,Ctsd,Apbb2,Apoe,H2-D1,Gprasp2	Itgb2,Calr,Ctsb,Vipr2,Lbp,Plod1,Ctsl,Clu,Trem2,H2-K1,Ppic,Pcsk5,Msr1,Fcgr2b,Npr1,Tlr2,Tpp1,Itm2a,Gsr,Ldlrap1,Lepr,H2-Ab1,Gsap,H2-Aa,Fzd4,Itga2,Cd14,Tlr1,Tlr6,Cemip,C2cd2l,Npr3,Rnpep,Pirb,Scarb1,Cd74,Ramp1,H2-T23,Anpep,Clta,Pex5l,Furin,Ctsd,Apbb2,Apoe,H2-D1,Gprasp2
GO:0015318	inorganic molecular entity transmembrane transporter activity	93	734	0.00031	Nalcn,Slc7a7,Clic1,Mcoln2,Atp6v0d1,Slc25a13,Trpv2,Atp6v1e1,Atp2b1,Slc9a3r1,Slc7a8,Atp6v1c1,Slc38a4,Slc11a2,Slc22a1,Abcg1,Atp6v0c,Slc6a7,Slc15a3,Rbp4,Slc11a1,Tmem206,Scn2a1,Atp6v0d2,Kcnq4,Slc15a4,P2rx4,Slc6a6,Itpr1,Slc6a8,Anxa2,Slco2a1,Clcn7,Slc41a2,Slc38a7,Kcnj2,Ttyh3,Ttyh2,Itpr3,Mcoln3,Atp6v0e2,Atp6v0a1,Atp1b2,Kcnab1,Atp6v0b,Slc2a6,Kcnk13,Clca1,Pqlc2,Kcns3,Tpcn2,Mfsd5,Gabra3,Slc39a6,Slc8b1,Lrrc8…	Nalcn,Slc7a7,Clic1,Mcoln2,Atp6v0d1,Slc25a13,Trpv2,Atp6v1e1,Atp2b1,Slc9a3r1,Slc7a8,Atp6v1c1,Slc38a4,Slc11a2,Slc22a1,Abcg1,Atp6v0c,Slc6a7,Slc15a3,Rbp4,Slc11a1,Tmem206,Scn2a1,Atp6v0d2,Kcnq4,Slc15a4,P2rx4,Slc6a6,Itpr1,Slc6a8,Anxa2,Slco2a1,Clcn7,Slc41a2,Slc38a7,Kcnj2,Ttyh3,Ttyh2,Itpr3,Mcoln3,Atp6v0e2,Atp6v0a1,Atp1b2,Kcnab1,Atp6v0b,Slc2a6,Kcnk13,Clca3a1,Pqlc2,Kcns3,Tpcn2,Mfsd5,Gabra3,Slc39a6,Slc8b1,Lrr…
GO:0017124	SH3 domain binding	28	128	0.00034	Ncf1,Cyba,Grb2,Evl,Khdrbs3,Arhgap31,Hcls1,Ostf1,Was,Sh3bgr,Lyn,Abi3,Adam10,Adam17,Elmo1,Enah,Gpx1,Adam9,Plscr1,Sirpa,Fmn1,Arhgap17,Afap1l2,Cblb,Sh3bp2,Prrt2,Inpp5d,Ptpn6	Ncf1,Cyba,Grb2,Evl,Khdrbs3,Arhgap31,Hcls1,Ostf1,Was,Sh3bgr,Lyn,Abi3,Adam10,Adam17,Elmo1,Enah,Gpx1,Adam9,Plscr1,Sirpa,Fmn1,Arhgap17,Afap1l2,Cblb,Sh3bp2,Prrt2,Inpp5d,Ptpn6
GO:0042379	chemokine receptor binding	19	64	0.00034	Ccl2,Ccl12,Ccl3,Ccl24,Ccl8,Cxcl16,Ccl6,Ccl4,Ccl9,Ccl7,Cxcl13,Cxcl5,Cxcl1,Cx3cl1,Cxcl12,Cxcl2,Ccl19,Stat3,Ccr2	Ccl2,Ccl12,Ccl3,Ccl24,Ccl8,Cxcl16,Ccl6,Ccl4,Ccl9,Ccl7,Cxcl13,Cxcl5,Cxcl1,Cx3cl1,Cxcl12,Cxcl2,Ccl19,Stat3,Ccr2
GO:0005539	glycosaminoglycan binding	37	202	0.00039	Ccl2,Sost,Ltbp2,Cd44,Wisp1,Ccl8,Ccl7,Cxcl13,Trem2,Wisp2,Tlr2,Gpnmb,Acan,Sfrp1,Gns,Thbs1,Mamdc2,Fgf1,Stab1,Lgr4,Fn1,Egflam,Ecm2,Cemip,Tpsb2,Lipg,Rspo2,Itgam,Sema5a,Tnfaip6,Fgf14,Sulf2,Colq,Nrp2,Col19a1,Selp,Apoe	Ccl2,Sost,Ltbp2,Cd44,Wisp1,Ccl8,Ccl7,Cxcl13,Trem2,Wisp2,Tlr2,Gpnmb,Acan,Sfrp1,Gns,Thbs1,Mamdc2,Fgf1,Stab1,Lgr4,Fn1,Egflam,Ecm2,Cemip,Tpsb2,Lipg,Rspo2,Itgam,Sema5a,Tnfaip6,Fgf14,Sulf2,Colq,Nrp2,Col19a1,Selp,Apoe
GO:0051219	phosphoprotein binding	24	101	0.00048	Acp2,Hck,Cd44,Vav1,Grb2,Igf2r,Abl2,Grb14,Fgr,Ldlrap1,Lyn,Ubash3b,Socs3,Vav2,Plcg2,Arrb1,Sirpa,Nos1,Mid1,Cblb,Cacnb2,Sh3bp2,Syk,Ptpn6	Acp2,Hck,Cd44,Vav1,Grb2,Igf2r,Abl2,Grb14,Fgr,Ldlrap1,Lyn,Ubash3b,Socs3,Vav2,Plcg2,Arrb1,Sirpa,Nos1,Mid1,Cblb,Cacnb2,Sh3bp2,Syk,Ptpn6
GO:0016773	phosphotransferase activity, alcohol group as acceptor	84	659	0.00069	Acvr1b,Ccl3,Ern1,Srpk3,Pnck,Hck,Epha2,Pip4k2a,Mertk,Nrbp2,Mknk1,Prkch,Cdk20,Plk2,Ripk3,Mylk,Cdkn1a,Rps6ka2,Csf1r,Pip5k1b,Map4k2,Dgka,Cdk18,Abl2,Ltk,Rassf2,Mylk2,Npr1,Bmpr1b,Gne,Prkaa2,Fgr,Dmpk,Mst4,Btk,Csk,Pik3cb,Mapkapk3,Bmpr1a,Camk1d,Tie1,Dgkb,Ntrk3,Cerk,Pdxk,Lyn,Mapk6,Nagk,Prkx,Camk4,Nek6,Dclk1,Hk3,Pfkfb4,Jak3,Mylk4,Pik3cg,Pi4k2a,Rock1,Tec,Epha1,Irak4,Plk3,Fes,Nuak2,Htatip2,Zak,Ccnd1,Stk10,Pip…	Acvr1b,Ccl3,Ern1,Srpk3,Pnck,Hck,Epha2,Pip4k2a,Mertk,Nrbp2,Mknk1,Prkch,Cdk20,Plk2,Ripk3,Mylk,Cdkn1a,Rps6ka2,Csf1r,Pip5k1b,Map4k2,Dgka,Cdk18,Abl2,Ltk,Rassf2,Mylk2,Npr1,Bmpr1b,Gne,Prkaa2,Fgr,Dmpk,Stk26,Btk,Csk,Pik3cb,Mapkapk3,Bmpr1a,Camk1d,Tie1,Dgkb,Ntrk3,Cerk,Pdxk,Lyn,Mapk6,Nagk,Prkx,Camk4,Nek6,Dclk1,Hk3,Pfkfb4,Jak3,Mylk4,Pik3cg,Pi4k2a,Rock1,Tec,Epha1,Irak4,Plk3,Fes,Nuak2,Htatip2,Zak,Ccnd1,Stk10,Pi…
GO:0005518	collagen binding	19	69	0.00077	Pdgfb,Mmp12,Ctsb,Mmp13,Ctsk,Ctss,Sparcl1,Itga11,Lum,Gpr126,Thbs1,Gpc1,Itga2,Ecm2,Lrrc15,Adam9,Vwf,Col6a4,Srgn	Pdgfb,Mmp12,Ctsb,Mmp13,Ctsk,Ctss,Sparcl1,Itga11,Lum,Adgrg6,Thbs1,Gpc1,Itga2,Ecm2,Lrrc15,Adam9,Vwf,Col6a4,Srgn
GO:0008047	enzyme activator activity	62	445	0.00099	Pdgfb,Gm2a,Ccl3,Tgfb1,Ncf1,Noxo1,Vsir,Adap2,Nkx3-1,Arhgap31,Cdkn1a,Rin1,Arhgap19,Htr2b,Rgs16,Rgs4,Arhgdib,Ctsc,Rgs10,Fgf13,Ctsh,Nckap1l,Smap2,Rasa4,Sh3pxd2b,Stard8,Gmip,Atp1b2,Fn1,Igf1,Arhgap30,Rin3,Asap2,Arhgdia,Wdnml1,Tbc1d22a,Alox5ap,Tbc1d2,Dock2,Tbc1d9,Abr,Ncf4,Arrb1,Grem1,Arhgap11a,Arhgap17,Ngf,Arap1,Lgals9,Sipa1l2,Afap1l2,Arhgap22,Apobec1,Arhgap25,Rasa3,Rab4a,Tbc1d14,Iqgap1,Apoe,Arhgap32,Nc…	Pdgfb,Gm2a,Ccl3,Tgfb1,Ncf1,Noxo1,Vsir,Adap2,Nkx3-1,Arhgap31,Cdkn1a,Rin1,Arhgap19,Htr2b,Rgs16,Rgs4,Arhgdib,Ctsc,Rgs10,Fgf13,Ctsh,Nckap1l,Smap2,Rasa4,Sh3pxd2b,Stard8,Gmip,Atp1b2,Fn1,Igf1,Arhgap30,Rin3,Asap2,Arhgdia,Wfdc21,Tbc1d22a,Alox5ap,Tbc1d2,Dock2,Tbc1d9,Abr,Ncf4,Arrb1,Grem1,Arhgap11a,Arhgap17,Ngf,Arap1,Lgals9,Sipa1l2,Afap1l2,Arhgap22,Apobec1,Arhgap25,Rasa3,Rab4a,Tbc1d14,Iqgap1,Apoe,Arhgap32,Nc…
GO:0046961	proton-transporting ATPase activity, rotational mechanism	10	18	0.00099	Atp6v0d1,Atp6v1e1,Atp6v1c1,Atp6v0c,Atp6v0d2,Atp6v0e2,Atp6v0a1,Atp6v0b,Atp6v1a,Atp6v0e	Atp6v0d1,Atp6v1e1,Atp6v1c1,Atp6v0c,Atp6v0d2,Atp6v0e2,Atp6v0a1,Atp6v0b,Atp6v1a,Atp6v0e
GO:0140096	catalytic activity, acting on a protein	207	2036	0.00099	Acvr1b,Ccl3,Ern1,Srpk3,Pnck,Acp2,Napsa,Hck,Plod3,Mmp12,Ctsb,Adamts4,Epha2,P4ha1,Psen2,Mertk,Ppp1cb,Mmp13,Ctsk,Ctss,Cd5l,Ctsz,Mmp8,Plod1,Nrbp2,Mknk1,Tnfaip3,Cpd,Prkch,Lgmn,Asb2,Vash1,Ctsl,Cdk20,Plk2,Plau,Loxl2,Ripk3,Endou,Mylk,Cdkn1a,Rps6ka2,Cfb,Ppic,Csf1r,Pcsk5,Map4k2,Mmp19,Casp4,Casp1,Casp8,Cdk18,Abl2,Dpp7,Capn3,Ltk,Rassf2,Mylk2,Ptpn1,Npr1,Bmpr1b,Prkaa2,Rnf19b,Hgf,Fgr,Dmpk,Ctsc,Xylt1,Tpp1,Mst4,B…	Acvr1b,Ccl3,Ern1,Srpk3,Pnck,Acp2,Napsa,Hck,Plod3,Mmp12,Ctsb,Adamts4,Epha2,P4ha1,Psen2,Mertk,Ppp1cb,Mmp13,Ctsk,Ctss,Cd5l,Ctsz,Mmp8,Plod1,Nrbp2,Mknk1,Tnfaip3,Cpd,Prkch,Lgmn,Asb2,Vash1,Ctsl,Cdk20,Plk2,Plau,Loxl2,Ripk3,Endou,Mylk,Cdkn1a,Rps6ka2,Cfb,Ppic,Csf1r,Pcsk5,Map4k2,Mmp19,Casp4,Casp1,Casp8,Cdk18,Abl2,Dpp7,Capn3,Ltk,Rassf2,Mylk2,Ptpn1,Npr1,Bmpr1b,Prkaa2,Rnf19b,Hgf,Fgr,Dmpk,Ctsc,Xylt1,Tpp1,Stk26,…
GO:0001540	amyloid-beta binding	17	58	0.001	Itgb2,Clu,Trem2,Msr1,Fcgr2b,Tlr2,Itm2a,Ldlrap1,Gsap,Fzd4,Itga2,Pirb,Scarb1,Cd74,Apbb2,Apoe,Gprasp2	Itgb2,Clu,Trem2,Msr1,Fcgr2b,Tlr2,Itm2a,Ldlrap1,Gsap,Fzd4,Itga2,Pirb,Scarb1,Cd74,Apbb2,Apoe,Gprasp2
GO:0035091	phosphatidylinositol binding	42	258	0.001	Myo1g,Ncf1,Noxo1,Adap2,Anxa8,Fgd2,Esyt1,Plekhb2,Gsn,Sdcbp,Snx8,Itpr1,Btk,Snx20,Myo1e,Anxa2,Snx1,Ldlrap1,Kcnj2,Itpr3,Rag2,Atp13a2,Sh3pxd2b,Rubcnl,Vill,C2cd2l,Iqgap2,Pard3b,Dab2,Fes,Pla2g4e,Ncf4,Plek,Osbpl8,Arap1,Snx5,Wdfy1,Capg,Cfl1,Pitpna,Iqgap1,Arhgap32	Myo1g,Ncf1,Noxo1,Adap2,Anxa8,Fgd2,Esyt1,Plekhb2,Gsn,Sdcbp,Snx8,Itpr1,Btk,Snx20,Myo1e,Anxa2,Snx1,Ldlrap1,Kcnj2,Itpr3,Rag2,Atp13a2,Sh3pxd2b,5031414D18Rik,Vill,C2cd2l,Iqgap2,Pard3b,Dab2,Fes,Pla2g4e,Ncf4,Plek,Osbpl8,Arap1,Snx5,Wdfy1,Capg,Cfl1,Pitpna,Iqgap1,Arhgap32
GO:0008233	peptidase activity	75	585	0.0015	Napsa,Mmp12,Ctsb,Adamts4,Psen2,Mmp13,Ctsk,Ctss,Cd5l,Ctsz,Mmp8,Tnfaip3,Cpd,Lgmn,Vash1,Ctsl,Plau,Endou,Cfb,Pcsk5,Mmp19,Casp4,Casp1,Casp8,Dpp7,Capn3,Hgf,Ctsc,Tpp1,F7,Sfrp1,Mmp2,St14,Mmp3,Ctsh,Ky,Zc3h12a,Capn15,Cpz,Clca1,Cfd,Tpsb2,C1ra,Adam10,Adam17,F10,Prcp,Rnpep,Cfi,Phex,Dpep2,Htra4,Adam9,Usp12,Mmp14,Pm20d2,Thsd4,Ctsa,Ddi2,Ece1,Tmprss9,Adam8,Fam63a,Anpep,Hpn,Adam33,Adamts7,Furin,Amz1,Ctsd,Ihh,Cndp2…	Napsa,Mmp12,Ctsb,Adamts4,Psen2,Mmp13,Ctsk,Ctss,Cd5l,Ctsz,Mmp8,Tnfaip3,Cpd,Lgmn,Vash1,Ctsl,Plau,Endou,Cfb,Pcsk5,Mmp19,Casp4,Casp1,Casp8,Dpp7,Capn3,Hgf,Ctsc,Tpp1,F7,Sfrp1,Mmp2,St14,Mmp3,Ctsh,Ky,Zc3h12a,Capn15,Cpz,Clca3a1,Cfd,Tpsb2,C1ra,Adam10,Adam17,F10,Prcp,Rnpep,Cfi,Phex,Dpep2,Htra4,Adam9,Usp12,Mmp14,Pm20d2,Thsd4,Ctsa,Ddi2,Ece1,Tmprss9,Adam8,Fam63a,Anpep,Hpn,Adam33,Adamts7,Furin,Amz1,Ctsd,Ihh,Cnd…
GO:0015075	ion transmembrane transporter activity	94	784	0.0016	Nalcn,Slc7a7,Clic1,Mcoln2,Atp6v0d1,Slc25a13,Cybb,Trpv2,Atp6v1e1,Atp2b1,Slc9a3r1,Slc25a30,Slc7a8,Atp6v1c1,Slc38a4,Slc11a2,Slc22a1,Atp6v0c,Slc6a7,Slc15a3,Slc25a45,Slc11a1,Tmem206,Scn2a1,Atp6v0d2,Kcnq4,Slc15a4,P2rx4,Slc6a6,Itpr1,Slc6a8,Anxa2,Slco2a1,Clcn7,Slc41a2,Slc38a7,Kcnj2,Ttyh3,Ttyh2,Itpr3,Mcoln3,Slc25a23,Lasp1,Atp6v0e2,Atp6v0a1,Atp1b2,Kcnab1,Atp6v0b,Slc2a6,Kcnk13,Clca1,Pqlc2,Kcns3,Tpcn2,Mfsd5,…	Nalcn,Slc7a7,Clic1,Mcoln2,Atp6v0d1,Slc25a13,Cybb,Trpv2,Atp6v1e1,Atp2b1,Slc9a3r1,Slc25a30,Slc7a8,Atp6v1c1,Slc38a4,Slc11a2,Slc22a1,Atp6v0c,Slc6a7,Slc15a3,Slc25a45,Slc11a1,Tmem206,Scn2a1,Atp6v0d2,Kcnq4,Slc15a4,P2rx4,Slc6a6,Itpr1,Slc6a8,Anxa2,Slco2a1,Clcn7,Slc41a2,Slc38a7,Kcnj2,Ttyh3,Ttyh2,Itpr3,Mcoln3,Slc25a23,Lasp1,Atp6v0e2,Atp6v0a1,Atp1b2,Kcnab1,Atp6v0b,Slc2a6,Kcnk13,Clca3a1,Pqlc2,Kcns3,Tpcn2,Mfsd…
GO:0045309	protein phosphorylated amino acid binding	16	54	0.0016	Acp2,Hck,Vav1,Grb2,Abl2,Fgr,Ldlrap1,Socs3,Vav2,Plcg2,Arrb1,Sirpa,Cblb,Sh3bp2,Syk,Ptpn6	Acp2,Hck,Vav1,Grb2,Abl2,Fgr,Ldlrap1,Socs3,Vav2,Plcg2,Arrb1,Sirpa,Cblb,Sh3bp2,Syk,Ptpn6
GO:0001784	phosphotyrosine residue binding	14	42	0.0017	Acp2,Hck,Vav1,Grb2,Abl2,Fgr,Ldlrap1,Socs3,Vav2,Plcg2,Cblb,Sh3bp2,Syk,Ptpn6	Acp2,Hck,Vav1,Grb2,Abl2,Fgr,Ldlrap1,Socs3,Vav2,Plcg2,Cblb,Sh3bp2,Syk,Ptpn6
GO:0070851	growth factor receptor binding	28	144	0.0017	Pdgfb,Ern1,Cd44,Slc9a3r1,Grb2,Il6,Il1b,Il1a,Il6ra,Pdgfc,Sdcbp,Snx1,Myd88,Lyn,Fgf1,Vav2,Ticam2,Adam17,Irak4,Tlr9,Plscr1,Grem1,Cd300lf,Il1rn,Tnk2,Btc,Erbb4,Pdgfd	Pdgfb,Ern1,Cd44,Slc9a3r1,Grb2,Il6,Il1b,Il1a,Il6ra,Pdgfc,Sdcbp,Snx1,Myd88,Lyn,Fgf1,Vav2,Ticam2,Adam17,Irak4,Tlr9,Plscr1,Grem1,Cd300lf,Il1rn,Tnk2,Btc,Erbb4,Pdgfd
GO:0043394	proteoglycan binding	13	37	0.0021	Ctsb,Ctsk,Ctss,Col2a1,Sdcbp,Gpnmb,Hpse,Fn1,Itgam,Sema5a,Grem1,Tnc,Apoe	Ctsb,Ctsk,Ctss,Col2a1,Sdcbp,Gpnmb,Hpse,Fn1,Itgam,Sema5a,Grem1,Tnc,Apoe
GO:0048020	CCR chemokine receptor binding	14	44	0.0025	Ccl2,Ccl12,Ccl3,Ccl24,Ccl8,Ccl6,Ccl4,Ccl9,Ccl7,Cxcl13,Cx3cl1,Ccl19,Stat3,Ccr2	Ccl2,Ccl12,Ccl3,Ccl24,Ccl8,Ccl6,Ccl4,Ccl9,Ccl7,Cxcl13,Cx3cl1,Ccl19,Stat3,Ccr2
GO:0016301	kinase activity	86	714	0.0028	Acvr1b,Ccl3,Ern1,Srpk3,Pnck,Hck,Epha2,Pip4k2a,Mertk,Nrbp2,Mknk1,Prkch,Cdk20,Plk2,Ripk3,Ciita,Mylk,Cdkn1a,Rps6ka2,Csf1r,Pip5k1b,Map4k2,Dgka,Cdk18,Abl2,Ltk,Rassf2,Mylk2,Npr1,Bmpr1b,Gne,Prkaa2,Fgr,Dmpk,Mst4,Btk,Csk,Pik3cb,Mapkapk3,Bmpr1a,Camk1d,Tie1,Dgkb,Ntrk3,Cerk,Pdxk,Lyn,Mapk6,Nagk,Prkx,Camk4,Nek6,Dclk1,Hk3,Pfkfb4,Jak3,Mylk4,Pik3cg,Pi4k2a,Rock1,Tec,Epha1,Irak4,Plk3,Fes,Nuak2,Htatip2,Zak,Ccnd1,Stk…	Acvr1b,Ccl3,Ern1,Srpk3,Pnck,Hck,Epha2,Pip4k2a,Mertk,Nrbp2,Mknk1,Prkch,Cdk20,Plk2,Ripk3,Ciita,Mylk,Cdkn1a,Rps6ka2,Csf1r,Pip5k1b,Map4k2,Dgka,Cdk18,Abl2,Ltk,Rassf2,Mylk2,Npr1,Bmpr1b,Gne,Prkaa2,Fgr,Dmpk,Stk26,Btk,Csk,Pik3cb,Mapkapk3,Bmpr1a,Camk1d,Tie1,Dgkb,Ntrk3,Cerk,Pdxk,Lyn,Mapk6,Nagk,Prkx,Camk4,Nek6,Dclk1,Hk3,Pfkfb4,Jak3,Mylk4,Pik3cg,Pi4k2a,Rock1,Tec,Epha1,Irak4,Plk3,Fes,Nuak2,Htatip2,Zak,Ccnd1,St…
GO:0030695	GTPase regulator activity	38	240	0.0038	Adap2,Arhgap31,Rin1,Arhgap19,Htr2b,Rgs16,Rgs4,Gpsm2,Arhgdib,Rgs10,Nckap1l,Smap2,Rasa4,Stard8,Gmip,Gpsm3,Arhgap30,Rin3,Asap2,Arhgdia,Tbc1d22a,Tbc1d2,Dock2,Tbc1d9,Abr,Arrb1,Ralgds,Sirpa,Arhgap11a,Arhgap17,Arap1,Sipa1l2,Arhgap22,Arhgap25,Rasa3,Tbc1d14,Arhgap32,Rgs1	Adap2,Arhgap31,Rin1,Arhgap19,Htr2b,Rgs16,Rgs4,Gpsm2,Arhgdib,Rgs10,Nckap1l,Smap2,Rasa4,Stard8,Gmip,Gpsm3,Arhgap30,Rin3,Asap2,Arhgdia,Tbc1d22a,Tbc1d2,Dock2,Tbc1d9,Abr,Arrb1,Ralgds,Sirpa,Arhgap11a,Arhgap17,Arap1,Sipa1l2,Arhgap22,Arhgap25,Rasa3,Tbc1d14,Arhgap32,Rgs1
GO:0016772	transferase activity, transferring phosphorus-containing groups	97	843	0.0043	Acvr1b,Ccl3,Ern1,Srpk3,Pnck,Hck,Tep1,Epha2,Pip4k2a,Mertk,Nrbp2,Mknk1,Gnptab,Prkch,Cdk20,Plk2,Samd8,Ripk3,Ciita,Mylk,Cdkn1a,Rps6ka2,Csf1r,Pip5k1b,Map4k2,Dgka,Cdk18,Abl2,Ltk,Rassf2,Mylk2,Npr1,Bmpr1b,Gne,Prkaa2,Fgr,Oasl2,Dmpk,Mst4,Btk,Csk,Pik3cb,Mapkapk3,Oas3,Bmpr1a,Camk1d,Tie1,Dgkb,Ntrk3,Cerk,Pdxk,Lyn,Mapk6,Nagk,Prkx,Camk4,Nek6,Dclk1,Hk3,Fam46c,Pfkfb4,Jak3,Oas2,Mylk4,Dntt,Pik3cg,Pi4k2a,Rock1,Tec,Ep…	Acvr1b,Ccl3,Ern1,Srpk3,Pnck,Hck,Tep1,Epha2,Pip4k2a,Mertk,Nrbp2,Mknk1,Gnptab,Prkch,Cdk20,Plk2,Samd8,Ripk3,Ciita,Mylk,Cdkn1a,Rps6ka2,Csf1r,Pip5k1b,Map4k2,Dgka,Cdk18,Abl2,Ltk,Rassf2,Mylk2,Npr1,Bmpr1b,Gne,Prkaa2,Fgr,Oasl2,Dmpk,Stk26,Btk,Csk,Pik3cb,Mapkapk3,Oas3,Bmpr1a,Camk1d,Tie1,Dgkb,Ntrk3,Cerk,Pdxk,Lyn,Mapk6,Nagk,Prkx,Camk4,Nek6,Dclk1,Hk3,Fam46c,Pfkfb4,Jak3,Oas2,Mylk4,Dntt,Pik3cg,Pi4k2a,Rock1,Tec,E…
GO:1901981	phosphatidylinositol phosphate binding	31	179	0.0043	Myo1g,Ncf1,Noxo1,Adap2,Anxa8,Fgd2,Plekhb2,Gsn,Sdcbp,Btk,Snx20,Anxa2,Ldlrap1,Kcnj2,Rag2,Atp13a2,Sh3pxd2b,Rubcnl,Vill,Iqgap2,Dab2,Pla2g4e,Ncf4,Plek,Osbpl8,Arap1,Snx5,Capg,Cfl1,Iqgap1,Arhgap32	Myo1g,Ncf1,Noxo1,Adap2,Anxa8,Fgd2,Plekhb2,Gsn,Sdcbp,Btk,Snx20,Anxa2,Ldlrap1,Kcnj2,Rag2,Atp13a2,Sh3pxd2b,5031414D18Rik,Vill,Iqgap2,Dab2,Pla2g4e,Ncf4,Plek,Osbpl8,Arap1,Snx5,Capg,Cfl1,Iqgap1,Arhgap32
GO:0032553	ribonucleotide binding	180	1789	0.0051	Actr2,Acvr1b,Ern1,Tubb6,Srpk3,Pnck,Hck,Rnd1,Myo1g,Abcb4,Atp6v1b2,Tep1,Epha2,Aprt,Pip4k2a,Mertk,Myh9,Dhx58,Nos2,Nrbp2,Mknk1,Atp2b1,Gna13,Abca8b,Abcc3,Prkch,Cdk20,Plk2,Ripk3,Dmc1,Ciita,Mylk,Runx1,Rps6ka2,Abcg1,Csf1r,Pip5k1b,Map4k2,Dgka,Rab17,Arl8a,Rab29,Cdk18,Abl2,Ehd4,Ltk,Mylk2,Kif3b,Nras,Npr1,Gucy1b3,Bmpr1b,Abca1,Gne,Prkaa2,Ctps,Fgr,P2rx4,Oasl2,Dmpk,Mst4,Btk,Acsl4,Rab20,Myo1e,Csk,Pik3cb,Mapkapk3,…	Actr2,Acvr1b,Ern1,Tubb6,Srpk3,Pnck,Hck,Rnd1,Myo1g,Abcb4,Atp6v1b2,Tep1,Epha2,Aprt,Pip4k2a,Mertk,Myh9,Dhx58,Nos2,Nrbp2,Mknk1,Atp2b1,Gna13,Abca8b,Abcc3,Prkch,Cdk20,Plk2,Ripk3,Dmc1,Ciita,Mylk,Runx1,Rps6ka2,Abcg1,Csf1r,Pip5k1b,Map4k2,Dgka,Rab17,Arl8a,Rab29,Cdk18,Abl2,Ehd4,Ltk,Mylk2,Kif3b,Nras,Npr1,Gucy1b3,Bmpr1b,Abca1,Gne,Prkaa2,Ctps,Fgr,P2rx4,Oasl2,Dmpk,Stk26,Btk,Acsl4,Rab20,Myo1e,Csk,Pik3cb,Mapkapk3…
GO:0038187	pattern recognition receptor activity	9	19	0.0055	Tlr2,Clec4e,Tlr4,Tlr7,Ptafr,Tlr9,Scarb1,Clec7a,Tlr8	Tlr2,Clec4e,Tlr4,Tlr7,Ptafr,Tlr9,Scarb1,Clec7a,Tlr8
GO:0004175	endopeptidase activity	54	400	0.0056	Napsa,Mmp12,Ctsb,Adamts4,Psen2,Mmp13,Ctsk,Ctss,Cd5l,Ctsz,Mmp8,Lgmn,Ctsl,Plau,Cfb,Pcsk5,Mmp19,Casp4,Casp1,Casp8,Capn3,Hgf,Ctsc,Tpp1,F7,Sfrp1,Mmp2,St14,Mmp3,Ctsh,Capn15,Cfd,Tpsb2,C1ra,Adam10,Adam17,F10,Cfi,Phex,Htra4,Adam9,Usp12,Mmp14,Ddi2,Ece1,Tmprss9,Adam8,Hpn,Adam33,Adamts7,Furin,Ctsd,Aph1c,Prss46	Napsa,Mmp12,Ctsb,Adamts4,Psen2,Mmp13,Ctsk,Ctss,Cd5l,Ctsz,Mmp8,Lgmn,Ctsl,Plau,Cfb,Pcsk5,Mmp19,Casp4,Casp1,Casp8,Capn3,Hgf,Ctsc,Tpp1,F7,Sfrp1,Mmp2,St14,Mmp3,Ctsh,Capn15,Cfd,Tpsb2,C1ra,Adam10,Adam17,F10,Cfi,Phex,Htra4,Adam9,Usp12,Mmp14,Ddi2,Ece1,Tmprss9,Adam8,Hpn,Adam33,Adamts7,Furin,Ctsd,Aph1c,Prss46
GO:0008194	UDP-glycosyltransferase activity	25	132	0.0059	Has1,Plod3,B4galnt1,Hexb,Hexa,B4galt1,Lfng,Xylt1,Galnt7,B3gnt3,Uggt1,Mgat5,Galnt12,Colgalt1,Galnt6,Ugt1a7c,Galnt10,B4galt6,B3galnt2,Mgat5b,B4galt5,B3galt1,B3gnt7,Xylt2,Gcnt4	Has1,Plod3,B4galnt1,Hexb,Hexa,B4galt1,Lfng,Xylt1,Galnt7,B3gnt3,Uggt1,Mgat5,Galnt12,Colgalt1,Galnt6,Ugt1a7c,Galnt10,B4galt6,B3galnt2,Mgat5b,B4galt5,B3galt1,B3gnt7,Xylt2,Gcnt4
GO:0035639	purine ribonucleoside triphosphate binding	172	1704	0.0061	Actr2,Acvr1b,Ern1,Tubb6,Srpk3,Pnck,Hck,Rnd1,Myo1g,Abcb4,Atp6v1b2,Tep1,Epha2,Pip4k2a,Mertk,Myh9,Dhx58,Nrbp2,Mknk1,Atp2b1,Gna13,Abca8b,Abcc3,Prkch,Cdk20,Plk2,Ripk3,Dmc1,Ciita,Mylk,Runx1,Rps6ka2,Abcg1,Csf1r,Pip5k1b,Map4k2,Dgka,Rab17,Arl8a,Rab29,Cdk18,Abl2,Ehd4,Ltk,Mylk2,Kif3b,Nras,Npr1,Gucy1b3,Bmpr1b,Abca1,Gne,Prkaa2,Ctps,Fgr,P2rx4,Oasl2,Dmpk,Mst4,Btk,Acsl4,Rab20,Myo1e,Csk,Pik3cb,Mapkapk3,Oas3,Bmpr1…	Actr2,Acvr1b,Ern1,Tubb6,Srpk3,Pnck,Hck,Rnd1,Myo1g,Abcb4,Atp6v1b2,Tep1,Epha2,Pip4k2a,Mertk,Myh9,Dhx58,Nrbp2,Mknk1,Atp2b1,Gna13,Abca8b,Abcc3,Prkch,Cdk20,Plk2,Ripk3,Dmc1,Ciita,Mylk,Runx1,Rps6ka2,Abcg1,Csf1r,Pip5k1b,Map4k2,Dgka,Rab17,Arl8a,Rab29,Cdk18,Abl2,Ehd4,Ltk,Mylk2,Kif3b,Nras,Npr1,Gucy1b3,Bmpr1b,Abca1,Gne,Prkaa2,Ctps,Fgr,P2rx4,Oasl2,Dmpk,Stk26,Btk,Acsl4,Rab20,Myo1e,Csk,Pik3cb,Mapkapk3,Oas3,Bmpr…
GO:0008324	cation transmembrane transporter activity	70	568	0.0069	Nalcn,Mcoln2,Atp6v0d1,Trpv2,Atp6v1e1,Atp2b1,Slc7a8,Atp6v1c1,Slc11a2,Slc22a1,Atp6v0c,Slc6a7,Slc15a3,Slc25a45,Slc11a1,Scn2a1,Atp6v0d2,Kcnq4,Slc15a4,P2rx4,Slc6a6,Itpr1,Slc6a8,Anxa2,Slc41a2,Slc38a7,Kcnj2,Itpr3,Mcoln3,Atp6v0e2,Atp6v0a1,Atp1b2,Kcnab1,Atp6v0b,Slc2a6,Kcnk13,Pqlc2,Kcns3,Tpcn2,Slc39a6,Slc8b1,Slc39a14,Kcnip1,Hvcn1,Slc39a1,Piezo1,Scn1b,Kcnd3,Slc7a2,P2rx7,Slc4a10,Trpm2,Slc39a11,Pex5l,Slc1a5,S…	Nalcn,Mcoln2,Atp6v0d1,Trpv2,Atp6v1e1,Atp2b1,Slc7a8,Atp6v1c1,Slc11a2,Slc22a1,Atp6v0c,Slc6a7,Slc15a3,Slc25a45,Slc11a1,Scn2a1,Atp6v0d2,Kcnq4,Slc15a4,P2rx4,Slc6a6,Itpr1,Slc6a8,Anxa2,Slc41a2,Slc38a7,Kcnj2,Itpr3,Mcoln3,Atp6v0e2,Atp6v0a1,Atp1b2,Kcnab1,Atp6v0b,Slc2a6,Kcnk13,Pqlc2,Kcns3,Tpcn2,Slc39a6,Slc8b1,Slc39a14,Kcnip1,Hvcn1,Slc39a1,Piezo1,Scn1b,Kcnd3,Slc7a2,P2rx7,Slc4a10,Trpm2,Slc39a11,Pex5l,Slc1a5,S…
GO:0043236	laminin binding	11	31	0.0069	Bcam,Ctss,Itga6,Gpr126,Thbs1,Gpc1,Ssc5d,Itga2,Lrrc15,Adam9,Lgals3	Bcam,Ctss,Itga6,Adgrg6,Thbs1,Gpc1,Ssc5d,Itga2,Lrrc15,Adam9,Lgals3
GO:0060589	nucleoside-triphosphatase regulator activity	41	279	0.0075	Adap2,Arhgap31,Rin1,Arhgap19,Htr2b,Rgs16,Rgs4,Gpsm2,Arhgdib,Rgs10,Nckap1l,Smap2,Rasa4,Stard8,Gmip,Gpsm3,Atp1b2,Arhgap30,Rin3,Asap2,Arhgdia,Tbc1d22a,Tbc1d2,Dock2,Tbc1d9,Abr,Arrb1,Ralgds,Sirpa,Arhgap11a,Arhgap17,Arap1,Sipa1l2,Arhgap22,Arhgap25,Rasa3,Rab4a,Fnip2,Tbc1d14,Arhgap32,Rgs1	Adap2,Arhgap31,Rin1,Arhgap19,Htr2b,Rgs16,Rgs4,Gpsm2,Arhgdib,Rgs10,Nckap1l,Smap2,Rasa4,Stard8,Gmip,Gpsm3,Atp1b2,Arhgap30,Rin3,Asap2,Arhgdia,Tbc1d22a,Tbc1d2,Dock2,Tbc1d9,Abr,Arrb1,Ralgds,Sirpa,Arhgap11a,Arhgap17,Arap1,Sipa1l2,Arhgap22,Arhgap25,Rasa3,Rab4a,Fnip2,Tbc1d14,Arhgap32,Rgs1
GO:0004620	phospholipase activity	19	87	0.0077	Pla1a,Hmox1,Gdpd1,Pla2g7,Tmem8,Ccr1,Plbd2,Pla2g15,Pnpla7,Plcl2,Abhd12,Napepld,Lipg,Pitpnm3,Plcg2,Ddhd1,Pla2g4e,Plcb2,Pld3	Pla1a,Hmox1,Gdpd1,Pla2g7,Tmem8,Ccr1,Plbd2,Pla2g15,Pnpla7,Plcl2,Abhd12,Napepld,Lipg,Pitpnm3,Plcg2,Ddhd1,Pla2g4e,Plcb2,Pld3
GO:0032555	purine ribonucleotide binding	177	1773	0.0077	Actr2,Acvr1b,Ern1,Tubb6,Srpk3,Pnck,Hck,Rnd1,Myo1g,Abcb4,Atp6v1b2,Tep1,Epha2,Aprt,Pip4k2a,Mertk,Myh9,Dhx58,Nrbp2,Mknk1,Atp2b1,Gna13,Abca8b,Abcc3,Prkch,Cdk20,Plk2,Ripk3,Dmc1,Ciita,Mylk,Runx1,Rps6ka2,Abcg1,Csf1r,Pip5k1b,Map4k2,Dgka,Rab17,Arl8a,Rab29,Cdk18,Abl2,Ehd4,Ltk,Mylk2,Kif3b,Nras,Npr1,Gucy1b3,Bmpr1b,Abca1,Gne,Prkaa2,Ctps,Fgr,P2rx4,Oasl2,Dmpk,Mst4,Btk,Acsl4,Rab20,Myo1e,Csk,Pik3cb,Mapkapk3,Oas3,…	Actr2,Acvr1b,Ern1,Tubb6,Srpk3,Pnck,Hck,Rnd1,Myo1g,Abcb4,Atp6v1b2,Tep1,Epha2,Aprt,Pip4k2a,Mertk,Myh9,Dhx58,Nrbp2,Mknk1,Atp2b1,Gna13,Abca8b,Abcc3,Prkch,Cdk20,Plk2,Ripk3,Dmc1,Ciita,Mylk,Runx1,Rps6ka2,Abcg1,Csf1r,Pip5k1b,Map4k2,Dgka,Rab17,Arl8a,Rab29,Cdk18,Abl2,Ehd4,Ltk,Mylk2,Kif3b,Nras,Npr1,Gucy1b3,Bmpr1b,Abca1,Gne,Prkaa2,Ctps,Fgr,P2rx4,Oasl2,Dmpk,Stk26,Btk,Acsl4,Rab20,Myo1e,Csk,Pik3cb,Mapkapk3,Oas3…
GO:0016298	lipase activity	22	111	0.0079	Pla1a,Hmox1,Gdpd1,Pla2g7,Tmem8,Ccr1,Plbd2,Pla2g15,Abhd2,Daglb,Pnpla7,Plcl2,Lipa,Abhd12,Napepld,Lipg,Pitpnm3,Plcg2,Ddhd1,Pla2g4e,Plcb2,Pld3	Pla1a,Hmox1,Gdpd1,Pla2g7,Tmem8,Ccr1,Plbd2,Pla2g15,Abhd2,Daglb,Pnpla7,Plcl2,Lipa,Abhd12,Napepld,Lipg,Pitpnm3,Plcg2,Ddhd1,Pla2g4e,Plcb2,Pld3
GO:0042803	protein homodimerization activity	77	647	0.0081	Pdgfb,Ern1,Tpm4,Hmox1,Myh9,Nos2,Naga,Runx1,Abcg1,Xdh,Csf1r,Hhex,Slc11a1,Bok,Scly,Atf3,Chmp4c,Il6ra,Pdgfc,Txn1,Tpm2,Glipr2,Padi2,Foxp2,Hpgds,Nr2f2,Mst4,Gla,Rbpms,Jam3,Snx1,Ptgs2,Bmpr1a,Pdxk,Gadd45a,Mcl1,Inhbb,Ndp,Upb1,Fzd4,Nod1,Glb1,Rbpms2,Ugt1a7c,Nlrc4,Adam10,Slc8b1,Tbc1d22a,Npr3,Myom1,Ptpro,Pirb,Rag1,Bak1,Tlr9,Cadm1,Tpd52,Grem1,Fibin,Card9,Thra,B2m,Ece1,Stk10,Plek,Psap,Mid1,BC029214,Tmem173,Ahr,…	Pdgfb,Ern1,Tpm4,Hmox1,Myh9,Nos2,Naga,Runx1,Abcg1,Xdh,Csf1r,Hhex,Slc11a1,Bok,Scly,Atf3,Chmp4c,Il6ra,Pdgfc,Txn1,Tpm2,Glipr2,Padi2,Foxp2,Hpgds,Nr2f2,Stk26,Gla,Rbpms,Jam3,Snx1,Ptgs2,Bmpr1a,Pdxk,Gadd45a,Mcl1,Inhbb,Ndp,Upb1,Fzd4,Nod1,Glb1,Rbpms2,Ugt1a7c,Nlrc4,Adam10,Slc8b1,Tbc1d22a,Npr3,Myom1,Ptpro,Pirb,Rag1,Bak1,Tlr9,Cadm1,Tpd52,Grem1,Fibin,Card9,Thra,B2m,Ece1,Stk10,Plek,Psap,Mid1,BC029214,Tmem173,Ahr…
GO:0004715	non-membrane spanning protein tyrosine kinase activity	13	45	0.0087	Hck,Abl2,Fgr,Btk,Csk,Lyn,Jak3,Tec,Fes,Ptk2b,Tnk2,Matk,Syk	Hck,Abl2,Fgr,Btk,Csk,Lyn,Jak3,Tec,Fes,Ptk2b,Tnk2,Matk,Syk
GO:0050840	extracellular matrix binding	15	59	0.0091	Bcam,Ctss,Itga6,Sparcl1,Anxa2,Gpr126,Thbs1,Gpc1,Fbln2,Ssc5d,Itga2,Lrrc15,Adam9,Spp1,Lgals3	Bcam,Ctss,Itga6,Sparcl1,Anxa2,Adgrg6,Thbs1,Gpc1,Fbln2,Ssc5d,Itga2,Lrrc15,Adam9,Spp1,Lgals3
GO:0004672	protein kinase activity	69	566	0.0092	Acvr1b,Ccl3,Ern1,Srpk3,Pnck,Hck,Epha2,Mertk,Nrbp2,Mknk1,Prkch,Cdk20,Plk2,Ripk3,Mylk,Cdkn1a,Rps6ka2,Csf1r,Map4k2,Cdk18,Abl2,Ltk,Rassf2,Mylk2,Npr1,Bmpr1b,Prkaa2,Fgr,Dmpk,Mst4,Btk,Csk,Mapkapk3,Bmpr1a,Camk1d,Tie1,Ntrk3,Lyn,Mapk6,Prkx,Camk4,Nek6,Dclk1,Jak3,Mylk4,Pik3cg,Rock1,Tec,Epha1,Irak4,Plk3,Fes,Nuak2,Htatip2,Zak,Ccnd1,Stk10,Rps6ka1,Ptk2b,Taok3,Nrp2,Tnk2,Matk,Syk,Sgk1,Erbb4,Tnik,Cdk6,Map4k4	Acvr1b,Ccl3,Ern1,Srpk3,Pnck,Hck,Epha2,Mertk,Nrbp2,Mknk1,Prkch,Cdk20,Plk2,Ripk3,Mylk,Cdkn1a,Rps6ka2,Csf1r,Map4k2,Cdk18,Abl2,Ltk,Rassf2,Mylk2,Npr1,Bmpr1b,Prkaa2,Fgr,Dmpk,Stk26,Btk,Csk,Mapkapk3,Bmpr1a,Camk1d,Tie1,Ntrk3,Lyn,Mapk6,Prkx,Camk4,Nek6,Dclk1,Jak3,Mylk4,Pik3cg,Rock1,Tec,Epha1,Irak4,Plk3,Fes,Nuak2,Htatip2,Zak,Ccnd1,Stk10,Rps6ka1,Ptk2b,Taok3,Nrp2,Tnk2,Matk,Syk,Sgk1,Erbb4,Tnik,Cdk6,Map4k4
GO:0005516	calmodulin binding	31	191	0.0097	Pnck,Myo1g,Myh9,Nos2,Mknk1,Atp2b1,Pde1b,Mylk,Mylk2,Kcnq4,Myo1e,Arpp21,Mapkapk3,Camk1d,Sntb1,Camk4,Wfs1,Iqgap2,Rasl12,Myo1f,Myh11,Nos1,Myh10,Pde1a,Myo7a,Cacna1c,Myo5a,Iqgap1,Slc8a2,Sphk1,Kcnn4	Pnck,Myo1g,Myh9,Nos2,Mknk1,Atp2b1,Pde1b,Mylk,Mylk2,Kcnq4,Myo1e,Arpp21,Mapkapk3,Camk1d,Sntb1,Camk4,Wfs1,Iqgap2,Rasl12,Myo1f,Myh11,Nos1,Myh10,Pde1a,Myo7a,Cacna1c,Myo5a,Iqgap1,Slc8a2,Sphk1,Kcnn4
GO:0005096	GTPase activator activity	34	221	0.0116	Adap2,Arhgap31,Rin1,Arhgap19,Htr2b,Rgs16,Rgs4,Arhgdib,Rgs10,Nckap1l,Smap2,Rasa4,Stard8,Gmip,Arhgap30,Rin3,Asap2,Arhgdia,Tbc1d22a,Tbc1d2,Dock2,Tbc1d9,Abr,Arrb1,Arhgap11a,Arhgap17,Arap1,Sipa1l2,Arhgap22,Arhgap25,Rasa3,Tbc1d14,Arhgap32,Rgs1	Adap2,Arhgap31,Rin1,Arhgap19,Htr2b,Rgs16,Rgs4,Arhgdib,Rgs10,Nckap1l,Smap2,Rasa4,Stard8,Gmip,Arhgap30,Rin3,Asap2,Arhgdia,Tbc1d22a,Tbc1d2,Dock2,Tbc1d9,Abr,Arrb1,Arhgap11a,Arhgap17,Arap1,Sipa1l2,Arhgap22,Arhgap25,Rasa3,Tbc1d14,Arhgap32,Rgs1
GO:0016176	superoxide-generating NADPH oxidase activator activity	6	8	0.0121	Pdgfb,Ncf1,Noxo1,Sh3pxd2b,Ncf4,Ncf2	Pdgfb,Ncf1,Noxo1,Sh3pxd2b,Ncf4,Ncf2
GO:0005524	ATP binding	142	1393	0.0144	Actr2,Acvr1b,Ern1,Srpk3,Pnck,Hck,Myo1g,Abcb4,Atp6v1b2,Tep1,Epha2,Pip4k2a,Mertk,Myh9,Dhx58,Nrbp2,Mknk1,Atp2b1,Abca8b,Abcc3,Prkch,Cdk20,Plk2,Ripk3,Dmc1,Ciita,Mylk,Runx1,Rps6ka2,Abcg1,Csf1r,Pip5k1b,Map4k2,Dgka,Cdk18,Abl2,Ehd4,Ltk,Mylk2,Kif3b,Npr1,Bmpr1b,Abca1,Gne,Prkaa2,Ctps,Fgr,P2rx4,Oasl2,Dmpk,Mst4,Btk,Acsl4,Myo1e,Csk,Pik3cb,Mapkapk3,Oas3,Bmpr1a,Clcn7,Camk1d,Tie1,Dgkb,Ntrk3,Cerk,Pdxk,Lyn,Atp13a2,S…	Actr2,Acvr1b,Ern1,Srpk3,Pnck,Hck,Myo1g,Abcb4,Atp6v1b2,Tep1,Epha2,Pip4k2a,Mertk,Myh9,Dhx58,Nrbp2,Mknk1,Atp2b1,Abca8b,Abcc3,Prkch,Cdk20,Plk2,Ripk3,Dmc1,Ciita,Mylk,Runx1,Rps6ka2,Abcg1,Csf1r,Pip5k1b,Map4k2,Dgka,Cdk18,Abl2,Ehd4,Ltk,Mylk2,Kif3b,Npr1,Bmpr1b,Abca1,Gne,Prkaa2,Ctps,Fgr,P2rx4,Oasl2,Dmpk,Stk26,Btk,Acsl4,Myo1e,Csk,Pik3cb,Mapkapk3,Oas3,Bmpr1a,Clcn7,Camk1d,Tie1,Dgkb,Ntrk3,Cerk,Pdxk,Lyn,Atp13a2,…
GO:0000166	nucleotide binding	195	2021	0.0154	Actr2,Acvr1b,Ern1,Tubb6,Srpk3,Pnck,Hck,Rnd1,Myo1g,Abcb4,Atp6v1b2,Tep1,Epha2,Aprt,Pip4k2a,Mertk,Cybb,Myh9,Dhx58,Nos2,Nrbp2,Mknk1,Atp2b1,Txnrd1,Gna13,Abca8b,Abcc3,Prkch,Cdk20,Plk2,Ripk3,Dmc1,Ciita,Mylk,Runx1,Rps6ka2,Abcg1,Xdh,Csf1r,Pip5k1b,Map4k2,Dgka,Rab17,Arl8a,Rab29,Cdk18,Abl2,Ehd4,Ltk,Mylk2,Kif3b,Nras,Gpsm2,Npr1,Gucy1b3,Bmpr1b,Abca1,Gne,Prkaa2,Ctps,Fgr,P2rx4,Oasl2,Dmpk,Mst4,Btk,Acsl4,Rab20,Gsr,…	Actr2,Acvr1b,Ern1,Tubb6,Srpk3,Pnck,Hck,Rnd1,Myo1g,Abcb4,Atp6v1b2,Tep1,Epha2,Aprt,Pip4k2a,Mertk,Cybb,Myh9,Dhx58,Nos2,Nrbp2,Mknk1,Atp2b1,Txnrd1,Gna13,Abca8b,Abcc3,Prkch,Cdk20,Plk2,Ripk3,Dmc1,Ciita,Mylk,Runx1,Rps6ka2,Abcg1,Xdh,Csf1r,Pip5k1b,Map4k2,Dgka,Rab17,Arl8a,Rab29,Cdk18,Abl2,Ehd4,Ltk,Mylk2,Kif3b,Nras,Gpsm2,Npr1,Gucy1b3,Bmpr1b,Abca1,Gne,Prkaa2,Ctps,Fgr,P2rx4,Oasl2,Dmpk,Stk26,Btk,Acsl4,Rab20,Gsr…
GO:0001664	G protein-coupled receptor binding	41	293	0.0154	Ccl2,Ccl12,Ccl3,Ccl24,Ccl8,Cxcl16,Ccl6,Ccl4,Ccl9,Gna13,Ccl7,Slc9a3r1,Edn1,Cxcl13,C3,Fcgr1,Sdcbp,Cxcl5,Cxcl1,Tub,Sfrp1,Cx3cl1,Rtp4,Ndp,Gna15,S1pr2,Wnt5a,Cthrc1,Cxcl12,Cxcl2,Arrb1,Nsf,Ccl19,Psap,Itgb4,Arap1,Arrb2,Snx5,Stat3,Ccr2,Gprasp2	Ccl2,Ccl12,Ccl3,Ccl24,Ccl8,Cxcl16,Ccl6,Ccl4,Ccl9,Gna13,Ccl7,Slc9a3r1,Edn1,Cxcl13,C3,Fcgr1,Sdcbp,Cxcl5,Cxcl1,Tub,Sfrp1,Cx3cl1,Rtp4,Ndp,Gna15,S1pr2,Wnt5a,Cthrc1,Cxcl12,Cxcl2,Arrb1,Nsf,Ccl19,Psap,Itgb4,Arap1,Arrb2,Snx5,Stat3,Ccr2,Gprasp2
GO:0004879	nuclear receptor activity	12	42	0.0154	Thrb,Nkx3-1,Vdr,Nr2f2,Ar,Pgr,Nr1d1,Rara,Thra,Nr1h3,Ahr,Stat3	Thrb,Nkx3-1,Vdr,Nr2f2,Ar,Pgr,Nr1d1,Rara,Thra,Nr1h3,Ahr,Stat3
GO:0050135	NAD(P)+ nucleosidase activity	8	18	0.0154	Tlr2,Cd38,Tlr13,Tlr4,Tlr1,Tlr6,Il1rl2,Bst1	Tlr2,Cd38,Tlr13,Tlr4,Tlr1,Tlr6,Il1rl2,Bst1
GO:0061809	NAD+ nucleotidase, cyclic ADP-ribose generating	8	18	0.0154	Tlr2,Cd38,Tlr13,Tlr4,Tlr1,Tlr6,Il1rl2,Bst1	Tlr2,Cd38,Tlr13,Tlr4,Tlr1,Tlr6,Il1rl2,Bst1
GO:0005201	extracellular matrix structural constituent	14	57	0.0174	Col1a1,Lamb1,Col2a1,Col24a1,Scara3,Col8a2,Col5a2,Col4a4,Col3a1,Col8a1,Col10a1,Colq,Col4a3,Col19a1	Col1a1,Lamb1,Col2a1,Col24a1,Scara3,Col8a2,Col5a2,Col4a4,Col3a1,Col8a1,Col10a1,Colq,Col4a3,Col19a1
GO:0016757	transferase activity, transferring glycosyl groups	36	248	0.0185	Has1,Plod3,Aprt,B4galnt1,Glt8d2,Upp1,Hexb,Sdf2l1,Hexa,B4galt1,Lfng,Xylt1,Galnt7,B3gnt3,Pygb,Parp14,Uggt1,Mgat5,Pnp,Galnt12,Colgalt1,Galnt6,Ugt1a7c,Lacc1,Galnt10,B4galt6,St3gal1,B3galnt2,Mgat5b,St6galnac4,B4galt5,B3galt1,B3gnt7,Xylt2,Gcnt4,Gba	Has1,Plod3,Aprt,B4galnt1,Glt8d2,Upp1,Hexb,Sdf2l1,Hexa,B4galt1,Lfng,Xylt1,Galnt7,B3gnt3,Pygb,Parp14,Uggt1,Mgat5,Pnp,Galnt12,Colgalt1,Galnt6,Ugt1a7c,Lacc1,Galnt10,B4galt6,St3gal1,B3galnt2,Mgat5b,St6galnac4,B4galt5,B3galt1,B3gnt7,Xylt2,Gcnt4,Gba
GO:0003823	antigen binding	11	37	0.0187	Tgfb1,Cd40,H2-K1,H2-Ab1,H2-Aa,Cd48,Sirpa,Itga4,H2-T23,Psap,H2-D1	Tgfb1,Cd40,H2-K1,H2-Ab1,H2-Aa,Cd48,Sirpa,Itga4,H2-T23,Psap,H2-D1
GO:0032559	adenyl ribonucleotide binding	146	1453	0.0187	Actr2,Acvr1b,Ern1,Srpk3,Pnck,Hck,Myo1g,Abcb4,Atp6v1b2,Tep1,Epha2,Aprt,Pip4k2a,Mertk,Myh9,Dhx58,Nrbp2,Mknk1,Atp2b1,Abca8b,Abcc3,Prkch,Cdk20,Plk2,Ripk3,Dmc1,Ciita,Mylk,Runx1,Rps6ka2,Abcg1,Csf1r,Pip5k1b,Map4k2,Dgka,Cdk18,Abl2,Ehd4,Ltk,Mylk2,Kif3b,Npr1,Bmpr1b,Abca1,Gne,Prkaa2,Ctps,Fgr,P2rx4,Oasl2,Dmpk,Mst4,Btk,Acsl4,Myo1e,Csk,Pik3cb,Mapkapk3,Oas3,Bmpr1a,Clcn7,Camk1d,Tie1,Dgkb,Ntrk3,Cerk,Pdxk,Lyn,Atp1…	Actr2,Acvr1b,Ern1,Srpk3,Pnck,Hck,Myo1g,Abcb4,Atp6v1b2,Tep1,Epha2,Aprt,Pip4k2a,Mertk,Myh9,Dhx58,Nrbp2,Mknk1,Atp2b1,Abca8b,Abcc3,Prkch,Cdk20,Plk2,Ripk3,Dmc1,Ciita,Mylk,Runx1,Rps6ka2,Abcg1,Csf1r,Pip5k1b,Map4k2,Dgka,Cdk18,Abl2,Ehd4,Ltk,Mylk2,Kif3b,Npr1,Bmpr1b,Abca1,Gne,Prkaa2,Ctps,Fgr,P2rx4,Oasl2,Dmpk,Stk26,Btk,Acsl4,Myo1e,Csk,Pik3cb,Mapkapk3,Oas3,Bmpr1a,Clcn7,Camk1d,Tie1,Dgkb,Ntrk3,Cerk,Pdxk,Lyn,Atp…
GO:0035325	Toll-like receptor binding	7	14	0.0191	Saa3,Tlr2,Myd88,Tlr1,Tlr6,Syk,Unc93b1	Saa3,Tlr2,Myd88,Tlr1,Tlr6,Syk,Unc93b1
GO:0001968	fibronectin binding	10	31	0.0196	Mmp13,Ctsk,Ctss,Igfbp5,Mmp2,Thbs1,Ssc5d,Lrrc15,Itga4,Tnc	Mmp13,Ctsk,Ctss,Igfbp5,Mmp2,Thbs1,Ssc5d,Lrrc15,Itga4,Tnc
GO:0008083	growth factor activity	25	148	0.0196	Pdgfb,Tgfb1,Timp1,Ogn,Il6,Wisp2,Pdgfc,Hgf,Cxcl1,Gdf3,Fgf13,Inhbb,Fgf1,Igf1,Gdf6,Lif,Cxcl12,Osm,Fgf14,Ngf,Ntf3,Btc,Manf,Pdgfd,Gdf10	Pdgfb,Tgfb1,Timp1,Ogn,Il6,Wisp2,Pdgfc,Hgf,Cxcl1,Gdf3,Fgf13,Inhbb,Fgf1,Igf1,Gdf6,Lif,Cxcl12,Osm,Fgf14,Ngf,Ntf3,Btc,Manf,Pdgfd,Gdf10
GO:0008201	heparin binding	25	148	0.0196	Ccl2,Sost,Ltbp2,Wisp1,Ccl8,Ccl7,Cxcl13,Wisp2,Gpnmb,Sfrp1,Thbs1,Fgf1,Lgr4,Fn1,Ecm2,Tpsb2,Lipg,Rspo2,Itgam,Fgf14,Colq,Nrp2,Col19a1,Selp,Apoe	Ccl2,Sost,Ltbp2,Wisp1,Ccl8,Ccl7,Cxcl13,Wisp2,Gpnmb,Sfrp1,Thbs1,Fgf1,Lgr4,Fn1,Ecm2,Tpsb2,Lipg,Rspo2,Itgam,Fgf14,Colq,Nrp2,Col19a1,Selp,Apoe
GO:0022890	inorganic cation transmembrane transporter activity	63	524	0.0196	Nalcn,Mcoln2,Atp6v0d1,Trpv2,Atp6v1e1,Atp2b1,Atp6v1c1,Slc11a2,Slc22a1,Atp6v0c,Slc15a3,Slc11a1,Scn2a1,Atp6v0d2,Kcnq4,Slc15a4,P2rx4,Slc6a6,Itpr1,Slc6a8,Anxa2,Slc41a2,Kcnj2,Itpr3,Mcoln3,Atp6v0e2,Atp6v0a1,Atp1b2,Kcnab1,Atp6v0b,Slc2a6,Kcnk13,Kcns3,Tpcn2,Slc39a6,Slc8b1,Slc39a14,Kcnip1,Hvcn1,Slc39a1,Piezo1,Scn1b,Kcnd3,P2rx7,Slc4a10,Trpm2,Slc39a11,Pex5l,Slc36a1,Slc24a3,Ptk2b,Cacna1c,Atp6v1a,Cacnb2,Rasa3,N…	Nalcn,Mcoln2,Atp6v0d1,Trpv2,Atp6v1e1,Atp2b1,Atp6v1c1,Slc11a2,Slc22a1,Atp6v0c,Slc15a3,Slc11a1,Scn2a1,Atp6v0d2,Kcnq4,Slc15a4,P2rx4,Slc6a6,Itpr1,Slc6a8,Anxa2,Slc41a2,Kcnj2,Itpr3,Mcoln3,Atp6v0e2,Atp6v0a1,Atp1b2,Kcnab1,Atp6v0b,Slc2a6,Kcnk13,Kcns3,Tpcn2,Slc39a6,Slc8b1,Slc39a14,Kcnip1,Hvcn1,Slc39a1,Piezo1,Scn1b,Kcnd3,P2rx7,Slc4a10,Trpm2,Slc39a11,Pex5l,Slc36a1,Slc24a3,Ptk2b,Cacna1c,Atp6v1a,Cacnb2,Rasa3,N…
GO:0015171	amino acid transmembrane transporter activity	16	74	0.0208	Slc7a7,Slc25a13,Slc9a3r1,Slc7a8,Slc38a4,Slc6a7,Slc15a4,Slc6a6,Slc6a8,Slc38a7,Pqlc2,Slc7a2,Slc43a2,Slc1a5,Slc36a1,Slc3a2	Slc7a7,Slc25a13,Slc9a3r1,Slc7a8,Slc38a4,Slc6a7,Slc15a4,Slc6a6,Slc6a8,Slc38a7,Pqlc2,Slc7a2,Slc43a2,Slc1a5,Slc36a1,Slc3a2
GO:0008238	exopeptidase activity	18	90	0.0212	Ctsz,Cpd,Vash1,Ctsl,Dpp7,Tpp1,Ctsh,Cpz,Prcp,Rnpep,Dpep2,Mmp14,Pm20d2,Ctsa,Fam63a,Anpep,Hpn,Cndp2	Ctsz,Cpd,Vash1,Ctsl,Dpp7,Tpp1,Ctsh,Cpz,Prcp,Rnpep,Dpep2,Mmp14,Pm20d2,Ctsa,Fam63a,Anpep,Hpn,Cndp2
GO:0061134	peptidase regulator activity	32	215	0.0234	Serpinf1,Cstb,Itih4,Timp1,Serpinb6a,Vsir,Serpina3n,Ctla2b,Nkx3-1,C3,Spint1,Lef1,Ctsc,Anxa2,Ctsh,Serpina3g,Bst2,Fn1,Naip5,Gpc3,Wdnml1,C4b,Rock1,Cd109,Arrb1,Rps6ka1,Ngf,Renbp,Naip6,Furin,Naip2,Serpina3m	Serpinf1,Cstb,Itih4,Timp1,Serpinb6a,Vsir,Serpina3n,Ctla2b,Nkx3-1,C3,Spint1,Lef1,Ctsc,Anxa2,Ctsh,Serpina3g,Bst2,Fn1,Naip5,Gpc3,Wfdc21,C4b,Rock1,Cd109,Arrb1,Rps6ka1,Ngf,Renbp,Naip6,Furin,Naip2,Serpina3m
GO:0043177	organic acid binding	33	226	0.0255	Cd33,Plod3,Crabp2,Cd44,P4ha1,Nos2,Plod1,Cd22,Vdr,Igf2r,Scly,Sele,Fabp5,Ddah1,Slc6a6,Nr2f2,Acan,Stab1,P4ha3,Cemip,Acox3,Arhgdia,Tnfaip6,Stx3,Rara,Alox5ap,Folr2,Ass1,Psap,Apoc1,Pitpna,Selp,Mag	Cd33,Plod3,Crabp2,Cd44,P4ha1,Nos2,Plod1,Cd22,Vdr,Igf2r,Scly,Sele,Fabp5,Ddah1,Slc6a6,Nr2f2,Acan,Stab1,P4ha3,Cemip,Acox3,Arhgdia,Tnfaip6,Stx3,Rara,Alox5ap,Folr2,Ass1,Psap,Apoc1,Pitpna,Selp,Mag
GO:0022804	active transmembrane transporter activity	42	315	0.0268	Abcb4,Atp6v0d1,Atp6v1e1,Atp2b1,Abca8b,Abcc3,Atp6v1c1,Slc38a4,Slc11a2,Slc22a1,Abcg1,Atp6v0c,Slc6a7,Slc15a3,Slc11a1,Atp6v0d2,Abca1,Slc15a4,Slc6a6,Slc6a8,Slco2a1,Clcn7,Mfsd12,Atp6v0e2,Atp6v0a1,Atp1b2,Atp6v0b,Slc2a6,Slc8b1,Slc39a14,Slc16a3,Slc16a5,Abca8a,Slc4a10,Slc1a5,Slc36a1,Slc35e4,Slc24a3,Atp6v1a,Slc37a2,Atp6v0e,Slc8a2	Abcb4,Atp6v0d1,Atp6v1e1,Atp2b1,Abca8b,Abcc3,Atp6v1c1,Slc38a4,Slc11a2,Slc22a1,Abcg1,Atp6v0c,Slc6a7,Slc15a3,Slc11a1,Atp6v0d2,Abca1,Slc15a4,Slc6a6,Slc6a8,Slco2a1,Clcn7,Mfsd12,Atp6v0e2,Atp6v0a1,Atp1b2,Atp6v0b,Slc2a6,Slc8b1,Slc39a14,Slc16a3,Slc16a5,Abca8a,Slc4a10,Slc1a5,Slc36a1,Slc35e4,Slc24a3,Atp6v1a,Slc37a2,Atp6v0e,Slc8a2
GO:0031406	carboxylic acid binding	32	218	0.0278	Cd33,Plod3,Crabp2,Cd44,P4ha1,Nos2,Plod1,Cd22,Vdr,Igf2r,Scly,Sele,Fabp5,Ddah1,Nr2f2,Acan,Stab1,P4ha3,Cemip,Acox3,Arhgdia,Tnfaip6,Stx3,Rara,Alox5ap,Folr2,Ass1,Psap,Apoc1,Pitpna,Selp,Mag	Cd33,Plod3,Crabp2,Cd44,P4ha1,Nos2,Plod1,Cd22,Vdr,Igf2r,Scly,Sele,Fabp5,Ddah1,Nr2f2,Acan,Stab1,P4ha3,Cemip,Acox3,Arhgdia,Tnfaip6,Stx3,Rara,Alox5ap,Folr2,Ass1,Psap,Apoc1,Pitpna,Selp,Mag
GO:0017171	serine hydrolase activity	29	190	0.0281	Cd5l,Mmp8,Cpd,Plau,Endou,Cfb,Pcsk5,Dpp7,Hgf,Ctsc,Tpp1,F7,Mmp2,St14,Ctsh,Nceh1,Cfd,Tpsb2,C1ra,Adam17,F10,Prcp,Cfi,Htra4,Ctsa,Tmprss9,Hpn,Furin,Prss46	Cd5l,Mmp8,Cpd,Plau,Endou,Cfb,Pcsk5,Dpp7,Hgf,Ctsc,Tpp1,F7,Mmp2,St14,Ctsh,Nceh1,Cfd,Tpsb2,C1ra,Adam17,F10,Prcp,Cfi,Htra4,Ctsa,Tmprss9,Hpn,Furin,Prss46
GO:0042626	ATPase-coupled transmembrane transporter activity	18	93	0.0281	Abcb4,Atp6v0d1,Atp6v1e1,Atp2b1,Abca8b,Abcc3,Atp6v1c1,Abcg1,Atp6v0c,Atp6v0d2,Abca1,Atp6v0e2,Atp6v0a1,Atp1b2,Atp6v0b,Abca8a,Atp6v1a,Atp6v0e	Abcb4,Atp6v0d1,Atp6v1e1,Atp2b1,Abca8b,Abcc3,Atp6v1c1,Abcg1,Atp6v0c,Atp6v0d2,Abca1,Atp6v0e2,Atp6v0a1,Atp1b2,Atp6v0b,Abca8a,Atp6v1a,Atp6v0e
GO:0015278	calcium-release channel activity	7	16	0.0311	Mcoln2,Itpr1,Itpr3,Mcoln3,Tpcn2,Trpm2,Rasa3	Mcoln2,Itpr1,Itpr3,Mcoln3,Tpcn2,Trpm2,Rasa3
GO:0001530	lipopolysaccharide binding	9	28	0.0338	Lbp,Trem2,Tlr2,Tlr4,Cd14,Ptafr,Scarb1,P2rx7,Selp	Lbp,Trem2,Tlr2,Tlr4,Cd14,Ptafr,Scarb1,P2rx7,Selp
GO:0048365	Rac GTPase binding	14	63	0.0338	Vav1,Arhgdib,Cyfip1,Was,Prex1,Eps8,Arhgdia,Fam49b,Iqgap2,Elmo1,Dock2,Arhgap17,Iqgap1,Ncf2	Vav1,Arhgdib,Cyfip1,Was,Prex1,Eps8,Arhgdia,Fam49b,Iqgap2,Elmo1,Dock2,Arhgap17,Iqgap1,Ncf2
GO:0099604	ligand-gated calcium channel activity	8	22	0.0338	Mcoln2,P2rx4,Itpr1,Itpr3,Mcoln3,Tpcn2,Trpm2,Rasa3	Mcoln2,P2rx4,Itpr1,Itpr3,Mcoln3,Tpcn2,Trpm2,Rasa3
GO:0019763	immunoglobulin receptor activity	5	7	0.0361	Fcgr2b,Fcgr1,Fcgr4,Fcer1g,Fcgr3	Fcgr2b,Fcgr1,Fcgr4,Fcer1g,Fcgr3
GO:0071723	lipopeptide binding	5	7	0.0361	Lbp,Tlr2,Cd14,Tlr1,Tlr6	Lbp,Tlr2,Cd14,Tlr1,Tlr6
GO:0008236	serine-type peptidase activity	28	185	0.0362	Cd5l,Mmp8,Cpd,Plau,Endou,Cfb,Pcsk5,Dpp7,Hgf,Ctsc,Tpp1,F7,Mmp2,St14,Ctsh,Cfd,Tpsb2,C1ra,Adam17,F10,Prcp,Cfi,Htra4,Ctsa,Tmprss9,Hpn,Furin,Prss46	Cd5l,Mmp8,Cpd,Plau,Endou,Cfb,Pcsk5,Dpp7,Hgf,Ctsc,Tpp1,F7,Mmp2,St14,Ctsh,Cfd,Tpsb2,C1ra,Adam17,F10,Prcp,Cfi,Htra4,Ctsa,Tmprss9,Hpn,Furin,Prss46
GO:0019829	ATPase-coupled cation transmembrane transporter activity	12	49	0.0365	Atp6v0d1,Atp6v1e1,Atp2b1,Atp6v1c1,Atp6v0c,Atp6v0d2,Atp6v0e2,Atp6v0a1,Atp1b2,Atp6v0b,Atp6v1a,Atp6v0e	Atp6v0d1,Atp6v1e1,Atp2b1,Atp6v1c1,Atp6v0c,Atp6v0d2,Atp6v0e2,Atp6v0a1,Atp1b2,Atp6v0b,Atp6v1a,Atp6v0e
GO:0005044	scavenger receptor activity	11	42	0.0368	Cd5l,Cxcl16,Hhipl1,Loxl2,Endou,Msr1,Lgals3bp,Stab1,Ssc5d,Cfi,Prg4	Cd5l,Cxcl16,Hhipl1,Loxl2,Endou,Msr1,Lgals3bp,Stab1,Ssc5d,Cfi,Prg4
GO:0005149	interleukin-1 receptor binding	7	17	0.0383	Il1b,Il1a,Myd88,Ticam2,Irak4,Tlr9,Il1rn	Il1b,Il1a,Myd88,Ticam2,Irak4,Tlr9,Il1rn
GO:0030215	semaphorin receptor binding	8	23	0.0405	Sema4d,Sema3c,Sema3a,Sema3d,Sema5a,Sema3g,Sema6c,Sema6b	Sema4d,Sema3c,Sema3a,Sema3d,Sema5a,Sema3g,Sema6c,Sema6b
GO:0071813	lipoprotein particle binding	9	30	0.0471	Trem2,Msr1,Abca1,Thbs1,Stab1,Pltp,Scarb1,Vldlr,Apoe	Trem2,Msr1,Abca1,Thbs1,Stab1,Pltp,Scarb1,Vldlr,Apoe
GO:0051861	glycolipid binding	8	24	0.0492	Lamb1,Gltp,Tpp1,Lyn,Cln3,Psap,Manf,Mag	Lamb1,Gltp,Tpp1,Lyn,Cln3,Psap,Manf,Mag
