# Supplementary material for: reString: an open-source Python software to perform automatic functional enrichment retrieval, results aggregation and data visualization
Source: Sci Rep. 2021 Dec 6;11:23458. doi: 10.1038/s41598-021-02528-0 (PMC8648753; doi:10.1038/s41598-021-02528-0)
Supplement: Supplementary file 1 — Supplementary Information 1. [file 41598_2021_2528_MOESM1_ESM.zip › Supplemental DataSets/up_down_together/treatment_t1_red_VS_treatment_t1_blue_FC/ALL_enrichment.RCTM.tsv]

#term ID	term description	observed gene count	background gene count	false discovery rate	matching proteins in your network (IDs)	matching proteins in your network (labels)
MMU-168256	Immune System	335	1621	5.1899999999999997e-54	Actr2,Itgb2,Gm2a,Cfp,Tubb6,Col1a1,Plaur,Hck,Calr,Il7r,Cd33,Cstb,Cd44,Stx1a,Sh2d1a,Vav1,Ctsb,Atp6v1b2,Aprt,Neu1,Crlf1,Atp6v0d1,Galns,Cybb,Ctsk,Ctss,Ncf1,Lbp,Ctsz,Myh9,Serpinb6a,Cyba,Cd40,Nos2,Mmp8,Tnfsf13,Dnase1l1,Cd22,Atp6v1e1,Tnfaip3,Sdc1,Grb2,Lgmn,Asb2,Npc2,Ly86,Ctsl,Cd180,Hexb,Plau,Clu,Osmr,Ripk3,Atp6v1c1,Col2a1,Il10rb,Clec4n,Rps6ka2,Igf2r,Nfkbie,Trem2,Xdh,Atp6v0c,C3,H2-K1,Cfb,Tnf,Diap1,Csf1r,…	Actr2,Itgb2,Gm2a,Cfp,Tubb6,Col1a1,Plaur,Hck,Calr,Il7r,Cd33,Cstb,Cd44,Stx1a,Sh2d1a,Vav1,Ctsb,Atp6v1b2,Aprt,Neu1,Crlf1,Atp6v0d1,Galns,Cybb,Ctsk,Ctss,Ncf1,Lbp,Ctsz,Myh9,Serpinb6a,Cyba,Cd40,Nos2,Mmp8,Tnfsf13,Dnase1l1,Cd22,Atp6v1e1,Tnfaip3,Sdc1,Grb2,Lgmn,Asb2,Npc2,Ly86,Ctsl,Cd180,Hexb,Plau,Clu,Osmr,Ripk3,Atp6v1c1,Col2a1,Il10rb,Clec4n,Rps6ka2,Igf2r,Nfkbie,Trem2,Xdh,Atp6v0c,C3,H2-K1,Cfb,Tnf,Diaph1,Csf1r…
MMU-168249	Innate Immune System	240	949	6.52e-50	Actr2,Itgb2,Gm2a,Cfp,Plaur,Hck,Cstb,Cd44,Vav1,Ctsb,Atp6v1b2,Aprt,Neu1,Atp6v0d1,Galns,Cybb,Ctsk,Ctss,Ncf1,Lbp,Ctsz,Myh9,Serpinb6a,Cyba,Nos2,Mmp8,Dnase1l1,Atp6v1e1,Tnfaip3,Grb2,Lgmn,Npc2,Ly86,Ctsl,Cd180,Hexb,Plau,Clu,Ripk3,Atp6v1c1,Clec4n,Rps6ka2,Igf2r,Trem2,Atp6v0c,C3,H2-K1,Cfb,Diap1,Fth1,Ostf1,Baiap2,Irf7,Gusb,Casp4,Casp1,Casp8,Slc11a1,Pkp1,Arl8a,Fcgr2b,Dpp7,Il1b,Fabp5,Nras,Tlr2,Fcgr1,Atp6v0d2,Sd…	Actr2,Itgb2,Gm2a,Cfp,Plaur,Hck,Cstb,Cd44,Vav1,Ctsb,Atp6v1b2,Aprt,Neu1,Atp6v0d1,Galns,Cybb,Ctsk,Ctss,Ncf1,Lbp,Ctsz,Myh9,Serpinb6a,Cyba,Nos2,Mmp8,Dnase1l1,Atp6v1e1,Tnfaip3,Grb2,Lgmn,Npc2,Ly86,Ctsl,Cd180,Hexb,Plau,Clu,Ripk3,Atp6v1c1,Clec4n,Rps6ka2,Igf2r,Trem2,Atp6v0c,C3,H2-K1,Cfb,Diaph1,Fth1,Ostf1,Baiap2,Irf7,Gusb,Casp4,Casp1,Casp8,Slc11a1,Pkp1,Arl8a,Fcgr2b,Dpp7,Il1b,Fabp5,Nras,Tlr2,Fcgr1,Atp6v0d2,S…
MMU-6798695	Neutrophil degranulation	149	519	1.19e-34	Actr2,Itgb2,Gm2a,Cfp,Plaur,Cstb,Cd44,Ctsb,Aprt,Neu1,Galns,Cybb,Ctss,Ctsz,Serpinb6a,Cyba,Mmp8,Dnase1l1,Npc2,Hexb,Plau,Igf2r,Atp6v0c,C3,H2-K1,Diap1,Fth1,Ostf1,Gusb,Slc11a1,Pkp1,Arl8a,Fcgr2b,Dpp7,Fabp5,Nras,Tlr2,Sdcbp,B4galt1,Tnfrsf1b,Fuca1,Fgr,Padi2,Plac8,Cxcl1,Slc15a4,Clec4d,Olr1,Cyfip1,Ctsc,Tyrobp,Itgax,Atp6ap2,Gla,Lamp1,Asah1,Man2b1,Cotl1,Anxa2,Tspan14,Nckap1l,Pygb,Cd53,Pdxk,Rap2b,Serpina3g,Lilr…	Actr2,Itgb2,Gm2a,Cfp,Plaur,Cstb,Cd44,Ctsb,Aprt,Neu1,Galns,Cybb,Ctss,Ctsz,Serpinb6a,Cyba,Mmp8,Dnase1l1,Npc2,Hexb,Plau,Igf2r,Atp6v0c,C3,H2-K1,Diaph1,Fth1,Ostf1,Gusb,Slc11a1,Pkp1,Arl8a,Fcgr2b,Dpp7,Fabp5,Nras,Tlr2,Sdcbp,B4galt1,Tnfrsf1b,Fuca1,Fgr,Padi2,Plac8,Cxcl1,Slc15a4,Clec4d,Olr1,Cyfip1,Ctsc,Tyrobp,Itgax,Atp6ap2,Gla,Lamp1,Asah1,Man2b1,Cotl1,Anxa2,Tspan14,Nckap1l,Pygb,Cd53,Pdxk,Rap2b,Serpina3g,Lil…
MMU-109582	Hemostasis	118	524	3.98e-19	Itgb2,Pdgfb,Slc7a7,Tubb6,Col1a1,Plaur,Tgfb1,Cd244,Cd44,Vav1,Itih4,Timp1,Apbb1ip,Mertk,Serpinb6a,Nos2,Atp2b1,Sdc1,Gna13,Grb2,Pik3r5,Prkch,Plau,Clu,Slc7a8,Pde1b,Dgka,Sele,Grb14,Itga6,Kif3b,Ptpn1,Procr,Nras,F3,Pdpn,Hgf,Fgr,P2rx4,Itpr1,Clec1b,Olr1,Itgax,F7,Jam3,Anxa2,Csk,Pik3cb,Trf,Lgals3bp,Fermt3,Dgkb,Itpr3,Trem1,Lyn,Serpina3g,Daglb,Thbs1,Gpc1,Atp1b2,Gngt2,Gna15,Tuba1c,Lamp2,Abhd12,Fn1,Igf1,Cfd,F2r,…	Itgb2,Pdgfb,Slc7a7,Tubb6,Col1a1,Plaur,Tgfb1,Cd244,Cd44,Vav1,Itih4,Timp1,Apbb1ip,Mertk,Serpinb6a,Nos2,Atp2b1,Sdc1,Gna13,Grb2,Pik3r5,Prkch,Plau,Clu,Slc7a8,Pde1b,Dgka,Sele,Grb14,Itga6,Kif3b,Ptpn1,Procr,Nras,F3,Pdpn,Hgf,Fgr,P2rx4,Itpr1,Clec1b,Olr1,Itgax,F7,Jam3,Anxa2,Csk,Pik3cb,Trf,Lgals3bp,Fermt3,Dgkb,Itpr3,Trem1,Lyn,Serpina3g,Daglb,Thbs1,Gpc1,Atp1b2,Gngt2,Gna15,Tuba1c,Lamp2,Abhd12,Fn1,Igf1,Cfd,F2r,…
MMU-1474244	Extracellular matrix organization	77	295	9.85e-15	Itgb2,Pdgfb,Col1a1,Ltbp2,Tgfb1,Lamb1,Plod3,Cd44,Mmp12,Ctsb,Adamts4,Timp1,P4ha1,Mmp13,Ctsk,Ctss,Mmp8,Plod1,Sdc1,Ctsl,Loxl2,Col2a1,Emilin2,Mmp19,Itga8,Itga6,Capn3,Vcam1,Ibsp,Acan,Itgax,Mmp2,Jam3,Mmp3,Itga11,Tnn,Capn15,Lum,Thbs1,Colgalt1,Fbln2,Itga2,Fn1,P4ha3,Col6a3,Tpsb2,Adam10,Sdc3,Itgam,Col8a2,Col12a1,Plec,Icam1,Col5a2,Col4a4,Col3a1,Col8a1,Mmp14,Lama2,Col6a6,Col4a6,Itga4,Cd47,Col10a1,Adam8,Itgb4,…	Itgb2,Pdgfb,Col1a1,Ltbp2,Tgfb1,Lamb1,Plod3,Cd44,Mmp12,Ctsb,Adamts4,Timp1,P4ha1,Mmp13,Ctsk,Ctss,Mmp8,Plod1,Sdc1,Ctsl,Loxl2,Col2a1,Emilin2,Mmp19,Itga8,Itga6,Capn3,Vcam1,Ibsp,Acan,Itgax,Mmp2,Jam3,Mmp3,Itga11,Tnn,Capn15,Lum,Thbs1,Colgalt1,Fbln2,Itga2,Fn1,P4ha3,Col6a3,Tpsb2,Adam10,Sdc3,Itgam,Col8a2,Col12a1,Plec,Icam1,Col5a2,Col4a4,Col3a1,Col8a1,Mmp14,Lama2,Col6a6,Col4a6,Itga4,Cd47,Col10a1,Adam8,Itgb4,…
MMU-162582	Signal Transduction	297	2417	6.01e-13	Actr2,Ccl12,Pdgfb,Acvr1b,Ccl3,Tubb6,Sost,Col1a1,Rgs19,Tgfb1,Lamb1,Crabp2,Vav1,Atp6v1b2,Pip4k2a,Psen2,Vipr2,Atp6v0d1,Apbb1ip,Ppp1cb,Cybb,Xk,Ncf1,Myh9,Cyba,Cxcl16,Ccl6,Ccl4,Ywhah,Ccl9,Atp6v1e1,Noxo1,Mknk1,Tnfaip3,Tns3,Sdc1,Gna13,Ccl7,Grb2,Pik3r5,Prkch,Evl,Edn1,F2rl1,Atp6v1c1,Lrp12,Khdrbs3,Col2a1,Pde1b,Arhgap31,Mylk,Runx1,Cdkn1a,Cxcl13,Rps6ka2,Fgd2,Atp6v0c,C3,Tnf,Diap1,Anxa1,Pcsk5,Il33,Pip5k1b,Rbp4,…	Actr2,Ccl12,Pdgfb,Acvr1b,Ccl3,Tubb6,Sost,Col1a1,Rgs19,Tgfb1,Lamb1,Crabp2,Vav1,Atp6v1b2,Pip4k2a,Psen2,Vipr2,Atp6v0d1,Apbb1ip,Ppp1cb,Cybb,Xk,Ncf1,Myh9,Cyba,Cxcl16,Ccl6,Ccl4,Ywhah,Ccl9,Atp6v1e1,Noxo1,Mknk1,Tnfaip3,Tns3,Sdc1,Gna13,Ccl7,Grb2,Pik3r5,Prkch,Evl,Edn1,F2rl1,Atp6v1c1,Lrp12,Khdrbs3,Col2a1,Pde1b,Arhgap31,Mylk,Runx1,Cdkn1a,Cxcl13,Rps6ka2,Fgd2,Atp6v0c,C3,Tnf,Diaph1,Anxa1,Pcsk5,Il33,Pip5k1b,Rbp4…
MMU-9006934	Signaling by Receptor Tyrosine Kinases	86	418	1.63e-11	Pdgfb,Col1a1,Lamb1,Vav1,Atp6v1b2,Psen2,Atp6v0d1,Cybb,Ncf1,Cyba,Atp6v1e1,Mknk1,Tns3,Grb2,Atp6v1c1,Col2a1,Rps6ka2,Atp6v0c,Diap1,Pcsk5,Baiap2,Spint1,Ptpn1,Nras,Pdgfc,Atp6v0d2,Hgf,Cyfip1,Csk,Pik3cb,Mapkapk3,Nckap1l,Ntrk3,Lyn,Egr2,Atp6v0e2,Atp6v0a1,Thbs1,Fgf1,Atp6v0b,Itga2,Fn1,Igf1,Col6a3,Vav2,Rap1b,Rock1,Actg1,Tec,Elmo1,Fes,Tlr9,Ap2s1,Col5a2,Col4a4,Col3a1,Lama2,Ncf4,Col6a6,Ralgds,Rps6ka1,Ngf,Clta,Hpn…	Pdgfb,Col1a1,Lamb1,Vav1,Atp6v1b2,Psen2,Atp6v0d1,Cybb,Ncf1,Cyba,Atp6v1e1,Mknk1,Tns3,Grb2,Atp6v1c1,Col2a1,Rps6ka2,Atp6v0c,Diaph1,Pcsk5,Baiap2,Spint1,Ptpn1,Nras,Pdgfc,Atp6v0d2,Hgf,Cyfip1,Csk,Pik3cb,Mapkapk3,Nckap1l,Ntrk3,Lyn,Egr2,Atp6v0e2,Atp6v0a1,Thbs1,Fgf1,Atp6v0b,Itga2,Fn1,Igf1,Col6a3,Vav2,Rap1b,Rock1,Actg1,Tec,Elmo1,Fes,Tlr9,Ap2s1,Col5a2,Col4a4,Col3a1,Lama2,Ncf4,Col6a6,Ralgds,Rps6ka1,Ngf,Clta,Hp…
MMU-76002	Platelet activation, signaling and aggregation	63	253	4.68e-11	Pdgfb,Col1a1,Tgfb1,Vav1,Itih4,Timp1,Apbb1ip,Gna13,Grb2,Pik3r5,Prkch,Clu,Dgka,Ptpn1,Pdpn,Hgf,Itpr1,Clec1b,Csk,Pik3cb,Trf,Lgals3bp,Fermt3,Dgkb,Itpr3,Lyn,Serpina3g,Daglb,Thbs1,Gngt2,Gna15,Lamp2,Abhd12,Fn1,Igf1,Cfd,F2r,Lhfpl2,Vav2,Pik3cg,Rap1b,Fam49b,Actg1,Gng8,Fcer1g,Plcg2,Tor4a,F5,Cd109,Rhog,Arrb1,Plek,Cd63,Psap,Arrb2,Vwf,Rasgrp2,Syk,Selp,Manf,Stxbp2,Srgn,Ptpn6	Pdgfb,Col1a1,Tgfb1,Vav1,Itih4,Timp1,Apbb1ip,Gna13,Grb2,Pik3r5,Prkch,Clu,Dgka,Ptpn1,Pdpn,Hgf,Itpr1,Clec1b,Csk,Pik3cb,Trf,Lgals3bp,Fermt3,Dgkb,Itpr3,Lyn,Serpina3g,Daglb,Thbs1,Gngt2,Gna15,Lamp2,Abhd12,Fn1,Igf1,Cfd,F2r,Lhfpl2,Vav2,Pik3cg,Rap1b,Fam49b,Actg1,Gng8,Fcer1g,Plcg2,Tor4a,F5,Cd109,Rhog,Arrb1,Plek,Cd63,Psap,Arrb2,Vwf,Rasgrp2,Syk,Selp,Manf,Stxbp2,Srgn,Ptpn6
MMU-202733	Cell surface interactions at the vascular wall	40	114	3.51e-10	Itgb2,Slc7a7,Col1a1,Tgfb1,Cd244,Cd44,Mertk,Sdc1,Grb2,Slc7a8,Sele,Grb14,Itga6,Procr,Nras,Olr1,Itgax,Jam3,Pik3cb,Trem1,Lyn,Gpc1,Atp1b2,Fn1,Cd48,Sdc3,Itgam,Slc16a3,Fcer1g,Cd74,Selplg,Sirpa,Itga4,Cd47,Cd84,Selp,Inpp5d,Ptpn6,Slc3a2,Mag	Itgb2,Slc7a7,Col1a1,Tgfb1,Cd244,Cd44,Mertk,Sdc1,Grb2,Slc7a8,Sele,Grb14,Itga6,Procr,Nras,Olr1,Itgax,Jam3,Pik3cb,Trem1,Lyn,Gpc1,Atp1b2,Fn1,Cd48,Sdc3,Itgam,Slc16a3,Fcer1g,Cd74,Selplg,Sirpa,Itga4,Cd47,Cd84,Selp,Inpp5d,Ptpn6,Slc3a2,Mag
MMU-216083	Integrin cell surface interactions	33	79	8.86e-10	Itgb2,Col1a1,Cd44,Col2a1,Itga8,Itga6,Vcam1,Ibsp,Itgax,Jam3,Itga11,Lum,Thbs1,Itga2,Fn1,Col6a3,Itgam,Col8a2,Icam1,Col5a2,Col4a4,Col3a1,Col8a1,Col6a6,Col4a6,Itga4,Cd47,Tnc,Vwf,Spp1,Col4a5,Col4a3,Col6a5	Itgb2,Col1a1,Cd44,Col2a1,Itga8,Itga6,Vcam1,Ibsp,Itgax,Jam3,Itga11,Lum,Thbs1,Itga2,Fn1,Col6a3,Itgam,Col8a2,Icam1,Col5a2,Col4a4,Col3a1,Col8a1,Col6a6,Col4a6,Itga4,Cd47,Tnc,Vwf,Spp1,Col4a5,Col4a3,Col6a5
MMU-1442490	Collagen degradation	27	58	1.47e-08	Col1a1,Mmp12,Ctsb,Mmp13,Ctsk,Mmp8,Ctsl,Col2a1,Mmp2,Mmp3,Col6a3,Col8a2,Col12a1,Col5a2,Col4a4,Col3a1,Col8a1,Mmp14,Col6a6,Col4a6,Col10a1,Col4a5,Col4a3,Col19a1,Furin,Ctsd,Col6a5	Col1a1,Mmp12,Ctsb,Mmp13,Ctsk,Mmp8,Ctsl,Col2a1,Mmp2,Mmp3,Col6a3,Col8a2,Col12a1,Col5a2,Col4a4,Col3a1,Col8a1,Mmp14,Col6a6,Col4a6,Col10a1,Col4a5,Col4a3,Col19a1,Furin,Ctsd,Col6a5
MMU-1474228	Degradation of the extracellular matrix	41	144	3.42e-08	Col1a1,Cd44,Mmp12,Ctsb,Adamts4,Timp1,Mmp13,Ctsk,Ctss,Mmp8,Ctsl,Col2a1,Mmp19,Capn3,Acan,Mmp2,Mmp3,Capn15,Fn1,Col6a3,Tpsb2,Adam10,Col8a2,Col12a1,Col5a2,Col4a4,Col3a1,Col8a1,Mmp14,Col6a6,Col4a6,Col10a1,Adam8,Spp1,Col4a5,Col4a3,Col19a1,Furin,Optc,Ctsd,Col6a5	Col1a1,Cd44,Mmp12,Ctsb,Adamts4,Timp1,Mmp13,Ctsk,Ctss,Mmp8,Ctsl,Col2a1,Mmp19,Capn3,Acan,Mmp2,Mmp3,Capn15,Fn1,Col6a3,Tpsb2,Adam10,Col8a2,Col12a1,Col5a2,Col4a4,Col3a1,Col8a1,Mmp14,Col6a6,Col4a6,Col10a1,Adam8,Spp1,Col4a5,Col4a3,Col19a1,Furin,Optc,Ctsd,Col6a5
MMU-1222556	ROS and RNS production in phagocytes	21	36	1.06e-07	Atp6v1b2,Atp6v0d1,Cybb,Ncf1,Cyba,Nos2,Atp6v1e1,Atp6v1c1,Atp6v0c,Slc11a1,Atp6v0d2,Atp6v0e2,Atp6v0a1,Atp6v0b,Hvcn1,Ncf4,Nos1,Atp6v1a,Tcirg1,Atp6v0e,Ncf2	Atp6v1b2,Atp6v0d1,Cybb,Ncf1,Cyba,Nos2,Atp6v1e1,Atp6v1c1,Atp6v0c,Slc11a1,Atp6v0d2,Atp6v0e2,Atp6v0a1,Atp6v0b,Hvcn1,Ncf4,Nos1,Atp6v1a,Tcirg1,Atp6v0e,Ncf2
MMU-382551	Transport of small molecules	102	667	2.34e-07	Nalcn,Slc7a7,Casq1,Abcb4,Hmox1,Atp6v1b2,Mcoln2,Atp6v0d1,Trpv2,Atp6v1e1,Atp2b1,Abca8b,Abcc3,Npc2,Slc7a8,Ripk3,Atp6v1c1,Slc38a4,Runx1,Slc11a2,Slc22a1,Abcg1,Atp6v0c,Npc1,Slc6a7,Fth1,Pcsk5,Slc15a3,Slc9a2,Slc11a1,Ccdc109b,Atp6v0d2,Abca1,Slc15a4,Slc6a6,Slco2a1,Trf,Ostm1,Clcn7,Slc41a2,Ldlrap1,Ttyh3,Ttyh2,Mcoln3,Atp13a2,Apobr,Atp6v0e2,Atp6v0a1,Nceh1,Atp8b4,Atp1b2,Mylip,Gngt2,Atp6v0b,Slc2a6,Lipa,Lcn2,Pqlc…	Nalcn,Slc7a7,Casq1,Abcb4,Hmox1,Atp6v1b2,Mcoln2,Atp6v0d1,Trpv2,Atp6v1e1,Atp2b1,Abca8b,Abcc3,Npc2,Slc7a8,Ripk3,Atp6v1c1,Slc38a4,Runx1,Slc11a2,Slc22a1,Abcg1,Atp6v0c,Npc1,Slc6a7,Fth1,Pcsk5,Slc15a3,Slc9a2,Slc11a1,Ccdc109b,Atp6v0d2,Abca1,Slc15a4,Slc6a6,Slco2a1,Trf,Ostm1,Clcn7,Slc41a2,Ldlrap1,Ttyh3,Ttyh2,Mcoln3,Atp13a2,Apobr,Atp6v0e2,Atp6v0a1,Nceh1,Atp8b4,Atp1b2,Mylip,Gngt2,Atp6v0b,Slc2a6,Lipa,Lcn2,Pqlc…
MMU-2029480	Fcgamma receptor (FCGR) dependent phagocytosis	29	82	3.71e-07	Actr2,Hck,Vav1,Myh9,Grb2,Baiap2,Fcgr2b,Fcgr1,Fgr,Cyfip1,Btk,Pik3cb,Nckap1l,Lyn,Vav2,Pld4,Actg1,Elmo1,Arpc5,Fcgr4,Plcg2,Arpc1b,Arpc3,Pld3,Syk,Arpc4,Myo5a,Fcgr3,Actr3	Actr2,Hck,Vav1,Myh9,Grb2,Baiap2,Fcgr2b,Fcgr1,Fgr,Cyfip1,Btk,Pik3cb,Nckap1l,Lyn,Vav2,Pld4,Actg1,Elmo1,Arpc5,Fcgr4,Plcg2,Arpc1b,Arpc3,Pld3,Syk,Arpc4,Myo5a,Fcgr3,Actr3
MMU-1474290	Collagen formation	31	96	5.46e-07	Col1a1,Plod3,Ctsb,P4ha1,Mmp13,Ctss,Plod1,Ctsl,Loxl2,Col2a1,Itga6,Mmp3,Colgalt1,P4ha3,Col6a3,Col8a2,Col12a1,Plec,Col5a2,Col4a4,Col3a1,Col8a1,Col6a6,Col4a6,Col10a1,Itgb4,Col4a5,Col4a3,Col19a1,Col22a1,Col6a5	Col1a1,Plod3,Ctsb,P4ha1,Mmp13,Ctss,Plod1,Ctsl,Loxl2,Col2a1,Itga6,Mmp3,Colgalt1,P4ha3,Col6a3,Col8a2,Col12a1,Plec,Col5a2,Col4a4,Col3a1,Col8a1,Col6a6,Col4a6,Col10a1,Itgb4,Col4a5,Col4a3,Col19a1,Col22a1,Col6a5
MMU-198933	Immunoregulatory interactions between a Lymphoid and a non-Lymphoid cell	32	105	9.02e-07	Itgb2,Col1a1,Cd33,Sh2d1a,Cd40,Cd22,Col2a1,Trem2,C3,H2-K1,Ifitm1,Ifitm3,Fcgr2b,Siglec1,Vcam1,Pianp,Trem1,Pilra,Cd8a,H2-Q1,Cd300lb,Hcst,Fcgr4,H2-Q2,Icam1,Col3a1,B2m,Itga4,H2-T23,Slamf7,Treml4,Sh2d1b2	Itgb2,Col1a1,Cd33,Sh2d1a,Cd40,Cd22,Col2a1,Trem2,C3,H2-K1,Ifitm1,Ifitm3,Fcgr2b,Siglec1,Vcam1,Pianp,Trem1,Pilra,Cd8a,H2-Q1,Cd300lb,Hcst,Fcgr4,H2-Q2,Icam1,Col3a1,B2m,Itga4,H2-T23,Slamf7,Treml4,Sh2d1b1
MMU-1630316	Glycosaminoglycan metabolism	34	121	1.5e-06	Naglu,Has1,Cd44,Galns,Sdc1,Ogn,Hexb,Hexa,Gusb,B4galt1,Acan,Xylt1,B3gnt3,Dse,Ndst2,Chst2,Lum,Gns,Hpse,Chst11,Gpc1,Glb1,Cemip,Gpc3,Omd,Sdc3,B4galt6,Hs6st2,Hs6st1,St3gal1,B4galt5,B3gnt7,Xylt2,Chpf2	Naglu,Has1,Cd44,Galns,Sdc1,Ogn,Hexb,Hexa,Gusb,B4galt1,Acan,Xylt1,B3gnt3,Dse,Ndst2,Chst2,Lum,Gns,Hpse,Chst11,Gpc1,Glb1,Cemip,Gpc3,Omd,Sdc3,B4galt6,Hs6st2,Hs6st1,St3gal1,B4galt5,B3gnt7,Xylt2,Chpf2
MMU-9675108	Nervous system development	55	279	1.77e-06	Actr2,Tubb6,Rnd1,Epha2,Psen2,Plxnd1,Grb2,Evl,Sema4d,Col2a1,Trem2,Gfra1,Abl2,Gfra4,Nras,Sdcbp,Cd72,Sema3a,Tyrobp,Mmp2,Pik3cb,Lyn,Gpr126,Gpc1,Tuba1c,Cxcr4,Col6a3,Vav2,Sema5a,Rock1,Actg1,Cxcl12,Epha1,Arpc5,Enah,Fes,Arpc1b,Ap2s1,Col5a2,Col4a4,Col3a1,Dok1,Col6a6,Plxnc1,Arpc3,Pip5k1c,Pik3cd,Clta,Col4a5,Col4a3,Arpc4,Vldlr,Plxna1,Actr3,Col6a5	Actr2,Tubb6,Rnd1,Epha2,Psen2,Plxnd1,Grb2,Evl,Sema4d,Col2a1,Trem2,Gfra1,Abl2,Gfra4,Nras,Sdcbp,Cd72,Sema3a,Tyrobp,Mmp2,Pik3cb,Lyn,Adgrg6,Gpc1,Tuba1c,Cxcr4,Col6a3,Vav2,Sema5a,Rock1,Actg1,Cxcl12,Epha1,Arpc5,Enah,Fes,Arpc1b,Ap2s1,Col5a2,Col4a4,Col3a1,Dok1,Col6a6,Plxnc1,Arpc3,Pip5k1c,Pik3cd,Clta,Col4a5,Col4a3,Arpc4,Vldlr,Plxna1,Actr3,Col6a5
MMU-422475	Axon guidance	54	278	3.68e-06	Actr2,Tubb6,Rnd1,Epha2,Psen2,Plxnd1,Grb2,Evl,Sema4d,Col2a1,Trem2,Gfra1,Abl2,Gfra4,Nras,Sdcbp,Cd72,Sema3a,Tyrobp,Mmp2,Pik3cb,Lyn,Gpc1,Tuba1c,Cxcr4,Col6a3,Vav2,Sema5a,Rock1,Actg1,Cxcl12,Epha1,Arpc5,Enah,Fes,Arpc1b,Ap2s1,Col5a2,Col4a4,Col3a1,Dok1,Col6a6,Plxnc1,Arpc3,Pip5k1c,Pik3cd,Clta,Col4a5,Col4a3,Arpc4,Vldlr,Plxna1,Actr3,Col6a5	Actr2,Tubb6,Rnd1,Epha2,Psen2,Plxnd1,Grb2,Evl,Sema4d,Col2a1,Trem2,Gfra1,Abl2,Gfra4,Nras,Sdcbp,Cd72,Sema3a,Tyrobp,Mmp2,Pik3cb,Lyn,Gpc1,Tuba1c,Cxcr4,Col6a3,Vav2,Sema5a,Rock1,Actg1,Cxcl12,Epha1,Arpc5,Enah,Fes,Arpc1b,Ap2s1,Col5a2,Col4a4,Col3a1,Dok1,Col6a6,Plxnc1,Arpc3,Pip5k1c,Pik3cd,Clta,Col4a5,Col4a3,Arpc4,Vldlr,Plxna1,Actr3,Col6a5
MMU-2022090	Assembly of collagen fibrils and other multimeric structures	24	70	1.43e-05	Col1a1,Ctsb,Mmp13,Ctss,Ctsl,Loxl2,Col2a1,Itga6,Mmp3,Col6a3,Col8a2,Col12a1,Plec,Col5a2,Col4a4,Col3a1,Col8a1,Col6a6,Col4a6,Col10a1,Itgb4,Col4a5,Col4a3,Col6a5	Col1a1,Ctsb,Mmp13,Ctss,Ctsl,Loxl2,Col2a1,Itga6,Mmp3,Col6a3,Col8a2,Col12a1,Plec,Col5a2,Col4a4,Col3a1,Col8a1,Col6a6,Col4a6,Col10a1,Itgb4,Col4a5,Col4a3,Col6a5
MMU-2029482	Regulation of actin dynamics for phagocytic cup formation	22	61	2.56e-05	Actr2,Vav1,Myh9,Grb2,Baiap2,Fcgr2b,Fcgr1,Cyfip1,Btk,Nckap1l,Vav2,Actg1,Elmo1,Arpc5,Fcgr4,Arpc1b,Arpc3,Syk,Arpc4,Myo5a,Fcgr3,Actr3	Actr2,Vav1,Myh9,Grb2,Baiap2,Fcgr2b,Fcgr1,Cyfip1,Btk,Nckap1l,Vav2,Actg1,Elmo1,Arpc5,Fcgr4,Arpc1b,Arpc3,Syk,Arpc4,Myo5a,Fcgr3,Actr3
MMU-1650814	Collagen biosynthesis and modifying enzymes	22	63	3.91e-05	Col1a1,Plod3,P4ha1,Plod1,Col2a1,Colgalt1,P4ha3,Col6a3,Col8a2,Col12a1,Col5a2,Col4a4,Col3a1,Col8a1,Col6a6,Col4a6,Col10a1,Col4a5,Col4a3,Col19a1,Col22a1,Col6a5	Col1a1,Plod3,P4ha1,Plod1,Col2a1,Colgalt1,P4ha3,Col6a3,Col8a2,Col12a1,Col5a2,Col4a4,Col3a1,Col8a1,Col6a6,Col4a6,Col10a1,Col4a5,Col4a3,Col19a1,Col22a1,Col6a5
MMU-3000171	Non-integrin membrane-ECM interactions	17	37	5.43e-05	Pdgfb,Col1a1,Tgfb1,Sdc1,Col2a1,Itga6,Itga2,Fn1,Sdc3,Col5a2,Col4a4,Col3a1,Col4a6,Col10a1,Itgb4,Col4a5,Col4a3	Pdgfb,Col1a1,Tgfb1,Sdc1,Col2a1,Itga6,Itga2,Fn1,Sdc3,Col5a2,Col4a4,Col3a1,Col4a6,Col10a1,Itgb4,Col4a5,Col4a3
MMU-1638074	Keratan sulfate/keratin metabolism	16	33	6.97e-05	Galns,Ogn,Hexb,Hexa,B4galt1,Acan,B3gnt3,Chst2,Lum,Gns,Glb1,Omd,B4galt6,St3gal1,B4galt5,B3gnt7	Galns,Ogn,Hexb,Hexa,B4galt1,Acan,B3gnt3,Chst2,Lum,Gns,Glb1,Omd,B4galt6,St3gal1,B4galt5,B3gnt7
MMU-174824	Plasma lipoprotein assembly, remodeling, and clearance	21	60	6.97e-05	Npc2,Abcg1,Npc1,Pcsk5,Abca1,Ldlrap1,Apobr,Nceh1,Mylip,Lipa,Pltp,Lipg,Scarb1,Ap2s1,Clta,Apoc1,Nr1h3,Furin,Vldlr,Apoe,Soat1	Npc2,Abcg1,Npc1,Pcsk5,Abca1,Ldlrap1,Apobr,Nceh1,Mylip,Lipa,Pltp,Lipg,Scarb1,Ap2s1,Clta,Apoc1,Nr1h3,Furin,Vldlr,Apoe,Soat1
MMU-194315	Signaling by Rho GTPases	62	381	6.97e-05	Actr2,Tubb6,Vav1,Ppp1cb,Cybb,Ncf1,Myh9,Cyba,Ywhah,Noxo1,Gna13,Grb2,Evl,Arhgap31,Mylk,Fgd2,Diap1,Arhgap19,Baiap2,Arhgdib,Cyfip1,Btk,Nckap1l,Prex1,Rhov,Syde2,Stard8,Gmip,Tuba1c,Ar,Arhgap30,Vav2,Arhgdia,Arhgap9,Iqgap2,Ppp1r12a,Rock1,Actg1,Iqgap3,Arpc5,Arpc1b,Myl9,Myh11,Abr,Ncf4,Rhog,Arpc3,Arhgap11a,Myh10,Arhgap17,Arap1,Mkl1,Fgd3,Arhgap22,Arhgap25,Arhgef9,Arpc4,Iqgap1,Ppp1r12b,Arhgap32,Actr3,Ncf2	Actr2,Tubb6,Vav1,Ppp1cb,Cybb,Ncf1,Myh9,Cyba,Ywhah,Noxo1,Gna13,Grb2,Evl,Arhgap31,Mylk,Fgd2,Diaph1,Arhgap19,Baiap2,Arhgdib,Cyfip1,Btk,Nckap1l,Prex1,Rhov,Syde2,Stard8,Gmip,Tuba1c,Ar,Arhgap30,Vav2,Arhgdia,Arhgap9,Iqgap2,Ppp1r12a,Rock1,Actg1,Iqgap3,Arpc5,Arpc1b,Myl9,Myh11,Abr,Ncf4,Rhog,Arpc3,Arhgap11a,Myh10,Arhgap17,Arap1,Mkl1,Fgd3,Arhgap22,Arhgap25,Arhgef9,Arpc4,Iqgap1,Ppp1r12b,Arhgap32,Actr3,Ncf2
MMU-1280218	Adaptive Immune System	95	701	9.52e-05	Itgb2,Tubb6,Col1a1,Calr,Cd33,Sh2d1a,Vav1,Ctsb,Cybb,Ctsk,Ctss,Ncf1,Cyba,Cd40,Cd22,Grb2,Lgmn,Asb2,Ctsl,Col2a1,Nfkbie,Trem2,Xdh,C3,H2-K1,Ifitm1,Ifitm3,Fcgr2b,Mrc1,Siglec1,Kif3b,Nras,Vcam1,Fcgr1,Rnf19b,Itpr1,Pianp,Ctsc,Btk,Asb5,Ifi30,Csk,Pik3cb,H2-DMa,Itpr3,Trem1,Lyn,Herc3,Mylip,Pilra,Tuba1c,Pik3ap1,Blnk,Spsb4,Socs3,Fbxl22,Rap1b,Cd8a,H2-Q1,Cd300lb,H2-Eb1,Nfatc2,Hcst,Fcgr4,H2-Q2,Plcg2,Ap2s1,Icam1,Col3…	Itgb2,Tubb6,Col1a1,Calr,Cd33,Sh2d1a,Vav1,Ctsb,Cybb,Ctsk,Ctss,Ncf1,Cyba,Cd40,Cd22,Grb2,Lgmn,Asb2,Ctsl,Col2a1,Nfkbie,Trem2,Xdh,C3,H2-K1,Ifitm1,Ifitm3,Fcgr2b,Mrc1,Siglec1,Kif3b,Nras,Vcam1,Fcgr1,Rnf19b,Itpr1,Pianp,Ctsc,Btk,Asb5,Ifi30,Csk,Pik3cb,H2-DMa,Itpr3,Trem1,Lyn,Herc3,Mylip,Pilra,Tuba1c,Pik3ap1,Blnk,Spsb4,Socs3,Fbxl22,Rap1b,Cd8a,H2-Q1,Cd300lb,H2-Eb1,Nfatc2,Hcst,Fcgr4,H2-Q2,Plcg2,Ap2s1,Icam1,Col3…
MMU-917937	Iron uptake and transport	20	56	9.52e-05	Hmox1,Atp6v1b2,Atp6v0d1,Atp6v1e1,Atp6v1c1,Slc11a2,Atp6v0c,Fth1,Atp6v0d2,Trf,Atp6v0e2,Atp6v0a1,Atp6v0b,Lcn2,Mfsd7b,Cp,Steap3,Atp6v1a,Tcirg1,Atp6v0e	Hmox1,Atp6v1b2,Atp6v0d1,Atp6v1e1,Atp6v1c1,Slc11a2,Atp6v0c,Fth1,Atp6v0d2,Trf,Atp6v0e2,Atp6v0a1,Atp6v0b,Lcn2,Mfsd7b,Cp,Steap3,Atp6v1a,Tcirg1,Atp6v0e
MMU-449147	Signaling by Interleukins	47	257	0.00011	Hck,Il7r,Stx1a,Vav1,Crlf1,Sdc1,Grb2,Osmr,Il10rb,Rps6ka2,Csf1r,Il33,Il6,Casp1,Il1r2,Il1b,Il1a,Il6ra,Il4ra,Il13ra1,Il10ra,Pik3cb,Myd88,Mapkapk3,Lyn,Nod1,Socs3,Jak3,Lif,Stx3,Tec,Irak4,Osm,Ptprz1,Il1rl2,Csf2rb2,Pik3cd,Rps6ka1,Csf3r,Ptk2b,Nfkb2,Il1rn,Syk,Stat3,Stxbp2,Inpp5d,Ptpn6	Hck,Il7r,Stx1a,Vav1,Crlf1,Sdc1,Grb2,Osmr,Il10rb,Rps6ka2,Csf1r,Il33,Il6,Casp1,Il1r2,Il1b,Il1a,Il6ra,Il4ra,Il13ra1,Il10ra,Pik3cb,Myd88,Mapkapk3,Lyn,Nod1,Socs3,Jak3,Lif,Stx3,Tec,Irak4,Osm,Ptprz1,Il1rl2,Csf2rb2,Pik3cd,Rps6ka1,Csf3r,Ptk2b,Nfkb2,Il1rn,Syk,Stat3,Stxbp2,Inpp5d,Ptpn6
MMU-8964043	Plasma lipoprotein clearance	15	30	0.00011	Npc2,Npc1,Ldlrap1,Apobr,Nceh1,Mylip,Lipa,Scarb1,Ap2s1,Clta,Apoc1,Nr1h3,Vldlr,Apoe,Soat1	Npc2,Npc1,Ldlrap1,Apobr,Nceh1,Mylip,Lipa,Scarb1,Ap2s1,Clta,Apoc1,Nr1h3,Vldlr,Apoe,Soat1
MMU-1280215	Cytokine Signaling in Immune system	61	381	0.00012	Hck,Il7r,Stx1a,Vav1,Crlf1,Cd40,Tnfsf13,Sdc1,Grb2,Osmr,Il10rb,Rps6ka2,Tnf,Csf1r,Il33,Il6,Casp1,Il1r2,Abl2,Il1b,Il1a,Ptpn1,Nras,Il6ra,Tnfsf8,Tnfrsf1b,Tnfrsf9,Tnfrsf1a,Il4ra,Il13ra1,Il10ra,Csk,Pik3cb,Myd88,Mapkapk3,Lyn,Nod1,Socs3,Jak3,Lif,Stx3,Tec,Irak4,Osm,Tnfrsf11b,Ptprz1,Il1rl2,Csf2rb2,Pik3cd,Rps6ka1,Csf3r,Trim25,Ptk2b,Nfkb2,Il1rn,Syk,Stat3,Irf9,Stxbp2,Inpp5d,Ptpn6	Hck,Il7r,Stx1a,Vav1,Crlf1,Cd40,Tnfsf13,Sdc1,Grb2,Osmr,Il10rb,Rps6ka2,Tnf,Csf1r,Il33,Il6,Casp1,Il1r2,Abl2,Il1b,Il1a,Ptpn1,Nras,Il6ra,Tnfsf8,Tnfrsf1b,Tnfrsf9,Tnfrsf1a,Il4ra,Il13ra1,Il10ra,Csk,Pik3cb,Myd88,Mapkapk3,Lyn,Nod1,Socs3,Jak3,Lif,Stx3,Tec,Irak4,Osm,Tnfrsf11b,Ptprz1,Il1rl2,Csf2rb2,Pik3cd,Rps6ka1,Csf3r,Trim25,Ptk2b,Nfkb2,Il1rn,Syk,Stat3,Irf9,Stxbp2,Inpp5d,Ptpn6
MMU-8948216	Collagen chain trimerization	17	41	0.00013	Col1a1,Col2a1,Col6a3,Col8a2,Col12a1,Col5a2,Col4a4,Col3a1,Col8a1,Col6a6,Col4a6,Col10a1,Col4a5,Col4a3,Col19a1,Col22a1,Col6a5	Col1a1,Col2a1,Col6a3,Col8a2,Col12a1,Col5a2,Col4a4,Col3a1,Col8a1,Col6a6,Col4a6,Col10a1,Col4a5,Col4a3,Col19a1,Col22a1,Col6a5
MMU-428157	Sphingolipid metabolism	24	84	0.00015	Gm2a,B4galnt1,Neu1,Galc,Sptlc2,Degs2,Hexb,Samd8,Hexa,Esyt1,Cers6,Acer3,Gla,Asah1,Cerk,Spns2,Glb1,Aldh3b1,Ppap2c,Ctsa,Psap,Sgpl1,Gba,Sphk1	Gm2a,B4galnt1,Neu1,Galc,Sptlc2,Degs2,Hexb,Samd8,Hexa,Esyt1,Cers6,Acer3,Gla,Asah1,Cerk,Spns2,Glb1,Aldh3b1,Plpp2,Ctsa,Psap,Sgpl1,Gba,Sphk1
MMU-114608	Platelet degranulation	29	122	0.00025	Pdgfb,Tgfb1,Itih4,Timp1,Clu,Hgf,Trf,Lgals3bp,Fermt3,Serpina3g,Thbs1,Lamp2,Fn1,Igf1,Cfd,Lhfpl2,Fam49b,Actg1,Tor4a,F5,Cd109,Plek,Cd63,Psap,Vwf,Selp,Manf,Stxbp2,Srgn	Pdgfb,Tgfb1,Itih4,Timp1,Clu,Hgf,Trf,Lgals3bp,Fermt3,Serpina3g,Thbs1,Lamp2,Fn1,Igf1,Cfd,Lhfpl2,Fam49b,Actg1,Tor4a,F5,Cd109,Plek,Cd63,Psap,Vwf,Selp,Manf,Stxbp2,Srgn
MMU-186797	Signaling by PDGF	19	58	0.00045	Pdgfb,Grb2,Col2a1,Nras,Pdgfc,Pik3cb,Thbs1,Col6a3,Col5a2,Col4a4,Col3a1,Col6a6,Spp1,Col4a5,Col4a3,Furin,Stat3,Pdgfd,Col6a5	Pdgfb,Grb2,Col2a1,Nras,Pdgfc,Pik3cb,Thbs1,Col6a3,Col5a2,Col4a4,Col3a1,Col6a6,Spp1,Col4a5,Col4a3,Furin,Stat3,Pdgfd,Col6a5
MMU-917977	Transferrin endocytosis and recycling	14	31	0.00057	Atp6v1b2,Atp6v0d1,Atp6v1e1,Atp6v1c1,Atp6v0c,Atp6v0d2,Trf,Atp6v0e2,Atp6v0a1,Atp6v0b,Steap3,Atp6v1a,Tcirg1,Atp6v0e	Atp6v1b2,Atp6v0d1,Atp6v1e1,Atp6v1c1,Atp6v0c,Atp6v0d2,Trf,Atp6v0e2,Atp6v0a1,Atp6v0b,Steap3,Atp6v1a,Tcirg1,Atp6v0e
MMU-380108	Chemokine receptors bind chemokines	17	49	0.0008	Ccl12,Ccl3,Cxcl16,Ccl4,Ccl7,Cxcl13,Cxcl5,Cxcl1,Cx3cl1,Cxcr3,Cxcr4,Cx3cr1,Cxcl12,Cxcl2,Ccl19,Ccr5,Ccr9	Ccl12,Ccl3,Cxcl16,Ccl4,Ccl7,Cxcl13,Cxcl5,Cxcl1,Cx3cl1,Cxcr3,Cxcr4,Cx3cr1,Cxcl12,Cxcl2,Ccl19,Ccr5,Ccr9
MMU-114604	GPVI-mediated activation cascade	14	34	0.0013	Col1a1,Vav1,Pik3r5,Pdpn,Clec1b,Pik3cb,Lyn,Vav2,Pik3cg,Fcer1g,Plcg2,Rhog,Syk,Ptpn6	Col1a1,Vav1,Pik3r5,Pdpn,Clec1b,Pik3cb,Lyn,Vav2,Pik3cg,Fcer1g,Plcg2,Rhog,Syk,Ptpn6
MMU-983695	Antigen activates B Cell Receptor (BCR) leading to generation of second messengers	12	24	0.0013	Vav1,Cd22,Grb2,Itpr1,Btk,Itpr3,Pik3ap1,Blnk,Plcg2,Pik3cd,Syk,Ptpn6	Vav1,Cd22,Grb2,Itpr1,Btk,Itpr3,Pik3ap1,Blnk,Plcg2,Pik3cd,Syk,Ptpn6
MMU-71387	Metabolism of carbohydrates	44	264	0.0017	Naglu,Has1,Cd44,Galns,Slc25a13,Sdc1,Ogn,Hexb,Hexa,Gusb,B4galt1,Man2b2,Acan,Xylt1,Man2b1,B3gnt3,Dse,Ndst2,Chst2,Lum,Gns,Hpse,Chst11,Gpc1,Bpgm,Hk3,Glb1,Pfkfb4,Cemip,Gpc3,Omd,Sdc3,B4galt6,Gnpda1,Pgm1,Hs6st2,Hs6st1,St3gal1,B4galt5,B3galt1,B3gnt7,Xylt2,Chpf2,Slc37a2	Naglu,Has1,Cd44,Galns,Slc25a13,Sdc1,Ogn,Hexb,Hexa,Gusb,B4galt1,Man2b2,Acan,Xylt1,Man2b1,B3gnt3,Dse,Ndst2,Chst2,Lum,Gns,Hpse,Chst11,Gpc1,Bpgm,Hk3,Glb1,Pfkfb4,Cemip,Gpc3,Omd,Sdc3,B4galt6,Gnpda1,Pgm1,Hs6st2,Hs6st1,St3gal1,B4galt5,B3galt1,B3gnt7,Xylt2,Chpf2,Slc37a2
MMU-77387	Insulin receptor recycling	12	26	0.0024	Atp6v1b2,Atp6v0d1,Atp6v1e1,Atp6v1c1,Atp6v0c,Atp6v0d2,Atp6v0e2,Atp6v0a1,Atp6v0b,Atp6v1a,Tcirg1,Atp6v0e	Atp6v1b2,Atp6v0d1,Atp6v1e1,Atp6v1c1,Atp6v0c,Atp6v0d2,Atp6v0e2,Atp6v0a1,Atp6v0b,Atp6v1a,Tcirg1,Atp6v0e
MMU-418594	G alpha (i) signalling events	53	352	0.0026	Rgs19,Cxcl16,Ccl6,Ccl4,Ccl9,Sdc1,Lrp12,Pde1b,Cxcl13,C3,Anxa1,Rbp4,Ccr1,Rgs16,Rgs4,Gpsm2,Cxcl5,Cxcl1,Rgs10,Cx3cl1,Lrp1,Npy1r,Gpsm3,Camk4,Gpc1,Gngt2,C3ar1,Cxcr3,S1pr2,Cxcr4,Hcar2,Cx3cr1,Gpc3,Sdc3,Dhrs9,Cxcl12,Cxcl2,Gng8,Lpar5,P2ry14,Cnr2,Plcb2,Pde1a,Ccl19,Psap,Myo7a,Plcb4,Ccr5,Akr1c14,Ccr9,C5ar1,Apoe,Rgs1	Rgs19,Cxcl16,Ccl6,Ccl4,Ccl9,Sdc1,Lrp12,Pde1b,Cxcl13,C3,Anxa1,Rbp4,Ccr1,Rgs16,Rgs4,Gpsm2,Cxcl5,Cxcl1,Rgs10,Cx3cl1,Lrp1,Npy1r,Gpsm3,Camk4,Gpc1,Gngt2,C3ar1,Cxcr3,S1pr2,Cxcr4,Hcar2,Cx3cr1,Gpc3,Sdc3,Dhrs9,Cxcl12,Cxcl2,Gng8,Lpar5,P2ry14,Cnr2,Plcb2,Pde1a,Ccl19,Psap,Myo7a,Plcb4,Ccr5,Akr1c14,Ccr9,C5ar1,Apoe,Rgs1
MMU-2172127	DAP12 interactions	18	62	0.0028	Grb2,Trem2,H2-K1,Nras,Tyrobp,Btk,Pik3cb,Trem1,Vav2,H2-Q1,Cd300lb,H2-Q2,Plcg2,Sirpa,B2m,H2-T23,Syk,Clec5a	Grb2,Trem2,H2-K1,Nras,Tyrobp,Btk,Pik3cb,Trem1,Vav2,H2-Q1,Cd300lb,H2-Q2,Plcg2,Sirpa,B2m,H2-T23,Syk,Clec5a
MMU-2022857	Keratan sulfate degradation	9	13	0.003	Galns,Ogn,Hexb,Hexa,Acan,Lum,Gns,Glb1,Omd	Galns,Ogn,Hexb,Hexa,Acan,Lum,Gns,Glb1,Omd
MMU-1660662	Glycosphingolipid metabolism	14	39	0.0039	Gm2a,B4galnt1,Neu1,Galc,Hexb,Hexa,Esyt1,Gla,Asah1,Cerk,Glb1,Ctsa,Psap,Gba	Gm2a,B4galnt1,Neu1,Galc,Hexb,Hexa,Esyt1,Gla,Asah1,Cerk,Glb1,Ctsa,Psap,Gba
MMU-168898	Toll-like Receptor Cascades	29	146	0.0039	Itgb2,Ctsb,Ctsk,Ctss,Lbp,Lgmn,Ly86,Ctsl,Cd180,Ripk3,Rps6ka2,Irf7,Casp8,Tlr2,Mapkapk3,Tlr4,Nod1,Cd14,Tlr1,Tlr7,Tlr6,Ticam2,Itgam,Plcg2,Tlr9,Rps6ka1,Nfkb2,Tlr8,Unc93b1	Itgb2,Ctsb,Ctsk,Ctss,Lbp,Lgmn,Ly86,Ctsl,Cd180,Ripk3,Rps6ka2,Irf7,Casp8,Tlr2,Mapkapk3,Tlr4,Nod1,Cd14,Tlr1,Tlr7,Tlr6,Ticam2,Itgam,Plcg2,Tlr9,Rps6ka1,Nfkb2,Tlr8,Unc93b1
MMU-1266738	Developmental Biology	66	488	0.0045	Actr2,Cdh4,Tubb6,Rnd1,Stx1a,Epha2,Psen2,Plxnd1,Perp,Grb2,Evl,Sema4d,Col2a1,Cdkn1a,Trem2,Gfra1,Pkp1,Abl2,Gfra4,Nras,Sdcbp,Cd72,Sema3a,Tyrobp,Mmp2,St14,Pik3cb,Lyn,Gpr126,Gpc1,Tuba1c,Cxcr4,Col6a3,Vav2,Sema5a,Rock1,Rara,Actg1,Cxcl12,Epha1,Arpc5,Enah,Fes,Arpc1b,Ap2s1,Col5a2,Col4a4,Col3a1,Dok1,Col6a6,Plxnc1,Arpc3,Pkp4,Pip5k1c,Pik3cd,Clta,Col4a5,Col4a3,Furin,Arpc4,Vldlr,Tgm1,Plxna1,Mef2c,Actr3,Col6a5	Actr2,Cdh4,Tubb6,Rnd1,Stx1a,Epha2,Psen2,Plxnd1,Perp,Grb2,Evl,Sema4d,Col2a1,Cdkn1a,Trem2,Gfra1,Pkp1,Abl2,Gfra4,Nras,Sdcbp,Cd72,Sema3a,Tyrobp,Mmp2,St14,Pik3cb,Lyn,Adgrg6,Gpc1,Tuba1c,Cxcr4,Col6a3,Vav2,Sema5a,Rock1,Rara,Actg1,Cxcl12,Epha1,Arpc5,Enah,Fes,Arpc1b,Ap2s1,Col5a2,Col4a4,Col3a1,Dok1,Col6a6,Plxnc1,Arpc3,Pkp4,Pip5k1c,Pik3cd,Clta,Col4a5,Col4a3,Furin,Arpc4,Vldlr,Tgm1,Plxna1,Mef2c,Actr3,Col6a5
MMU-416476	G alpha (q) signalling events	36	207	0.0047	Rgs19,Ccl6,Ccl9,Grb2,Prkch,Edn1,F2rl1,Rps6ka2,Anxa1,Dgka,Htr2b,Rgs16,Rgs4,Nras,Itpr1,Btk,Mmp3,Dgkb,Itpr3,Daglb,Gngt2,Gna15,Ltb4r1,Abhd12,P2ry6,F2r,Ptafr,Gpr65,Gng8,Lpar5,Adra1d,Plcb2,Rps6ka1,Plcb4,Cysltr1,Rgs1	Rgs19,Ccl6,Ccl9,Grb2,Prkch,Edn1,F2rl1,Rps6ka2,Anxa1,Dgka,Htr2b,Rgs16,Rgs4,Nras,Itpr1,Btk,Mmp3,Dgkb,Itpr3,Daglb,Gngt2,Gna15,Ltb4r1,Abhd12,P2ry6,F2r,Ptafr,Gpr65,Gng8,Lpar5,Adra1d,Plcb2,Rps6ka1,Plcb4,Cysltr1,Rgs1
MMU-5621480	Dectin-2 family	7	8	0.0103	Clec4n,Clec4e,Clec4d,Lyn,Fcer1g,Plcg2,Syk	Clec4n,Clec4e,Clec4d,Lyn,Fcer1g,Plcg2,Syk
MMU-2022854	Keratan sulfate biosynthesis	11	27	0.0123	Ogn,B4galt1,Acan,B3gnt3,Chst2,Lum,Omd,B4galt6,St3gal1,B4galt5,B3gnt7	Ogn,B4galt1,Acan,B3gnt3,Chst2,Lum,Omd,B4galt6,St3gal1,B4galt5,B3gnt7
MMU-5663213	RHO GTPases Activate WASPs and WAVEs	12	34	0.0168	Actr2,Grb2,Baiap2,Cyfip1,Btk,Nckap1l,Actg1,Arpc5,Arpc1b,Arpc3,Arpc4,Actr3	Actr2,Grb2,Baiap2,Cyfip1,Btk,Nckap1l,Actg1,Arpc5,Arpc1b,Arpc3,Arpc4,Actr3
MMU-373076	Class A/1 (Rhodopsin-like receptors)	45	306	0.0169	Ccl12,Ccl3,Xk,Cxcl16,Ccl6,Ccl4,Ccl9,Ccl7,Edn1,F2rl1,Cxcl13,C3,Anxa1,Htr2b,Cxcl5,Cxcl1,Cx3cl1,Cmklr1,Ptger2,Npy1r,C3ar1,Ltb4r1,Cxcr3,S1pr2,Cxcr4,Hcar2,P2ry6,F2r,Cx3cr1,Ptafr,Cxcl12,Gpr65,Cxcl2,Lpar5,P2ry14,Cnr2,Adra1d,Ece1,Ccl19,Psap,Ccr5,Cysltr1,Gpr35,Ccr9,C5ar1	Ccl12,Ccl3,Xk,Cxcl16,Ccl6,Ccl4,Ccl9,Ccl7,Edn1,F2rl1,Cxcl13,C3,Anxa1,Htr2b,Cxcl5,Cxcl1,Cx3cl1,Cmklr1,Ptger2,Npy1r,C3ar1,Ltb4r1,Cxcr3,S1pr2,Cxcr4,Hcar2,P2ry6,F2r,Cx3cr1,Ptafr,Cxcl12,Gpr65,Cxcl2,Lpar5,P2ry14,Cnr2,Adra1d,Ece1,Ccl19,Psap,Ccr5,Cysltr1,Gpr35,Ccr9,C5ar1
MMU-2871809	FCERI mediated Ca+2 mobilization	11	29	0.0196	Vav1,Grb2,Btk,Lyn,Vav2,Tec,Nfatc2,Fcer1g,Plcg2,Syk,Nfatc1	Vav1,Grb2,Btk,Lyn,Vav2,Tec,Nfatc2,Fcer1g,Plcg2,Syk,Nfatc1
MMU-977606	Regulation of Complement cascade	13	41	0.0196	Cfp,Clu,C3,Cfb,C1qc,C1qb,C3ar1,C1qa,C1ra,C4b,Cfi,C6,C5ar1	Cfp,Clu,C3,Cfb,C1qc,C1qb,C3ar1,C1qa,C1ra,C4b,Cfi,C6,C5ar1
MMU-381426	Regulation of Insulin-like Growth Factor (IGF) transport and uptake by Insulin-like Growth Factor Binding Proteins (IGFBPs)	24	122	0.0209	Lamb1,Timp1,C3,Tmem132a,Il6,Igfbp5,Sparcl1,Mfge8,Trf,Igfbp2,Wfs1,Pdia6,Fn1,Igf1,Adam10,Gpc3,C4b,F5,Cp,Tnc,Shisa5,Spp1,Fuca2,Apoe	Lamb1,Timp1,C3,Tmem132a,Il6,Igfbp5,Sparcl1,Mfge8,Trf,Igfbp2,Wfs1,Pdia6,Fn1,Igf1,Adam10,Gpc3,C4b,F5,Cp,Tnc,Shisa5,Spp1,Fuca2,Apoe
MMU-416700	Other semaphorin interactions	8	14	0.0211	Plxnd1,Sema4d,Trem2,Cd72,Tyrobp,Sema5a,Plxnc1,Plxna1	Plxnd1,Sema4d,Trem2,Cd72,Tyrobp,Sema5a,Plxnc1,Plxna1
MMU-983712	Ion channel transport	30	173	0.0212	Nalcn,Casq1,Atp6v1b2,Mcoln2,Atp6v0d1,Trpv2,Atp6v1e1,Atp2b1,Ripk3,Atp6v1c1,Atp6v0c,Atp6v0d2,Ostm1,Clcn7,Ttyh3,Ttyh2,Mcoln3,Atp13a2,Atp6v0e2,Atp6v0a1,Atp8b4,Atp1b2,Atp6v0b,Tpcn2,Atp11a,Trpm2,Atp6v1a,Sgk1,Tcirg1,Atp6v0e	Nalcn,Casq1,Atp6v1b2,Mcoln2,Atp6v0d1,Trpv2,Atp6v1e1,Atp2b1,Ripk3,Atp6v1c1,Atp6v0c,Atp6v0d2,Ostm1,Clcn7,Ttyh3,Ttyh2,Mcoln3,Atp13a2,Atp6v0e2,Atp6v0a1,Atp8b4,Atp1b2,Atp6v0b,Tpcn2,Atp11a,Trpm2,Atp6v1a,Sgk1,Tcirg1,Atp6v0e
MMU-195258	RHO GTPase Effectors	38	246	0.0229	Actr2,Tubb6,Ppp1cb,Cybb,Ncf1,Myh9,Cyba,Ywhah,Noxo1,Grb2,Evl,Mylk,Diap1,Baiap2,Cyfip1,Btk,Nckap1l,Tuba1c,Ar,Iqgap2,Ppp1r12a,Rock1,Actg1,Iqgap3,Arpc5,Arpc1b,Myl9,Myh11,Ncf4,Rhog,Arpc3,Myh10,Mkl1,Arpc4,Iqgap1,Ppp1r12b,Actr3,Ncf2	Actr2,Tubb6,Ppp1cb,Cybb,Ncf1,Myh9,Cyba,Ywhah,Noxo1,Grb2,Evl,Mylk,Diaph1,Baiap2,Cyfip1,Btk,Nckap1l,Tuba1c,Ar,Iqgap2,Ppp1r12a,Rock1,Actg1,Iqgap3,Arpc5,Arpc1b,Myl9,Myh11,Ncf4,Rhog,Arpc3,Myh10,Mkl1,Arpc4,Iqgap1,Ppp1r12b,Actr3,Ncf2
MMU-6806834	Signaling by MET	18	78	0.0276	Col1a1,Lamb1,Tns3,Grb2,Col2a1,Spint1,Ptpn1,Nras,Hgf,Itga2,Fn1,Rap1b,Col5a2,Col3a1,Lama2,Hpn,Rab4a,Stat3	Col1a1,Lamb1,Tns3,Grb2,Col2a1,Spint1,Ptpn1,Nras,Hgf,Itga2,Fn1,Rap1b,Col5a2,Col3a1,Lama2,Hpn,Rab4a,Stat3
MMU-166658	Complement cascade	14	50	0.0285	Cfp,Clu,C3,Cfb,C1qc,C1qb,C3ar1,C1qa,Cfd,C1ra,C4b,Cfi,C6,C5ar1	Cfp,Clu,C3,Cfb,C1qc,C1qb,C3ar1,C1qa,Cfd,C1ra,C4b,Cfi,C6,C5ar1
MMU-2029481	FCGR activation	8	15	0.0285	Hck,Fcgr2b,Fcgr1,Fgr,Lyn,Fcgr4,Syk,Fcgr3	Hck,Fcgr2b,Fcgr1,Fgr,Lyn,Fcgr4,Syk,Fcgr3
MMU-3000178	ECM proteoglycans	14	50	0.0285	Col1a1,Col2a1,Itga8,Acan,Itgax,Tnn,Itga2,Fn1,Col6a3,Col5a2,Col3a1,Col6a6,Tnc,Col6a5	Col1a1,Col2a1,Itga8,Acan,Itgax,Tnn,Itga2,Fn1,Col6a3,Col5a2,Col3a1,Col6a6,Tnc,Col6a5
MMU-391160	Signal regulatory protein family interactions	7	11	0.0331	Grb2,Tyrobp,Skap2,Fyb,Sirpa,Cd47,Ptk2b	Grb2,Tyrobp,Skap2,Fyb,Sirpa,Cd47,Ptk2b
MMU-397014	Muscle contraction	29	171	0.0349	Casq1,Tpm4,Atp2b1,Mylk,Scn2a1,Npr1,Tpm2,Itpr1,Dmpk,Fgf13,Kcnj2,Itpr3,Atp1b2,Kcnk13,Lmod1,Kcnip1,Kcnk6,Myl9,Myh11,Fgf14,Scn1b,Kcnd3,Nos1,Cacna1c,Dmd,Cacnb2,Tpm3,Slc8a2,Kcnip4	Casq1,Tpm4,Atp2b1,Mylk,Scn2a1,Npr1,Tpm2,Itpr1,Dmpk,Fgf13,Kcnj2,Itpr3,Atp1b2,Kcnk13,Lmod1,Kcnip1,Kcnk6,Myl9,Myh11,Fgf14,Scn1b,Kcnd3,Nos1,Cacna1c,Dmd,Cacnb2,Tpm3,Slc8a2,Kcnip4
MMU-166663	Initial triggering of complement	9	21	0.0359	Cfp,C3,Cfb,C1qc,C1qb,C1qa,Cfd,C1ra,C4b	Cfp,C3,Cfb,C1qc,C1qb,C1qa,Cfd,C1ra,C4b
MMU-419037	NCAM1 interactions	9	21	0.0359	Col2a1,Col6a3,Col5a2,Col4a4,Col3a1,Col6a6,Col4a5,Col4a3,Col6a5	Col2a1,Col6a3,Col5a2,Col4a4,Col3a1,Col6a6,Col4a5,Col4a3,Col6a5
MMU-194840	Rho GTPase cycle	26	147	0.0405	Vav1,Gna13,Arhgap31,Fgd2,Arhgap19,Arhgdib,Prex1,Rhov,Syde2,Stard8,Gmip,Arhgap30,Vav2,Arhgdia,Arhgap9,Rock1,Abr,Rhog,Arhgap11a,Arhgap17,Arap1,Fgd3,Arhgap22,Arhgap25,Arhgef9,Arhgap32	Vav1,Gna13,Arhgap31,Fgd2,Arhgap19,Arhgdib,Prex1,Rhov,Syde2,Stard8,Gmip,Arhgap30,Vav2,Arhgdia,Arhgap9,Rock1,Abr,Rhog,Arhgap11a,Arhgap17,Arap1,Fgd3,Arhgap22,Arhgap25,Arhgef9,Arhgap32
MMU-2424491	DAP12 signaling	14	53	0.0427	Grb2,Trem2,H2-K1,Nras,Tyrobp,Btk,Pik3cb,Vav2,H2-Q1,H2-Q2,Plcg2,B2m,H2-T23,Syk	Grb2,Trem2,H2-K1,Nras,Tyrobp,Btk,Pik3cb,Vav2,H2-Q1,H2-Q2,Plcg2,B2m,H2-T23,Syk
MMU-375276	Peptide ligand-binding receptors	30	183	0.0427	Ccl12,Ccl3,Xk,Cxcl16,Ccl6,Ccl4,Ccl9,Ccl7,Edn1,F2rl1,Cxcl13,C3,Anxa1,Cxcl5,Cxcl1,Cx3cl1,Npy1r,C3ar1,Cxcr3,Cxcr4,F2r,Cx3cr1,Cxcl12,Cxcl2,Ece1,Ccl19,Psap,Ccr5,Ccr9,C5ar1	Ccl12,Ccl3,Xk,Cxcl16,Ccl6,Ccl4,Ccl9,Ccl7,Edn1,F2rl1,Cxcl13,C3,Anxa1,Cxcl5,Cxcl1,Cx3cl1,Npy1r,C3ar1,Cxcr3,Cxcr4,F2r,Cx3cr1,Cxcl12,Cxcl2,Ece1,Ccl19,Psap,Ccr5,Ccr9,C5ar1
MMU-1679131	Trafficking and processing of endosomal TLR	9	22	0.0442	Ctsb,Ctsk,Ctss,Lgmn,Ctsl,Tlr7,Tlr9,Tlr8,Unc93b1	Ctsb,Ctsk,Ctss,Lgmn,Ctsl,Tlr7,Tlr9,Tlr8,Unc93b1
MMU-8875878	MET promotes cell motility	12	40	0.0442	Col1a1,Lamb1,Tns3,Grb2,Col2a1,Hgf,Itga2,Fn1,Rap1b,Col5a2,Col3a1,Lama2	Col1a1,Lamb1,Tns3,Grb2,Col2a1,Hgf,Itga2,Fn1,Rap1b,Col5a2,Col3a1,Lama2
MMU-8957275	Post-translational protein phosphorylation	22	116	0.0499	Lamb1,Timp1,C3,Tmem132a,Il6,Igfbp5,Sparcl1,Mfge8,Trf,Wfs1,Pdia6,Fn1,Adam10,Gpc3,C4b,F5,Cp,Tnc,Shisa5,Spp1,Fuca2,Apoe	Lamb1,Timp1,C3,Tmem132a,Il6,Igfbp5,Sparcl1,Mfge8,Trf,Wfs1,Pdia6,Fn1,Adam10,Gpc3,C4b,F5,Cp,Tnc,Shisa5,Spp1,Fuca2,Apoe
