# Supplementary material for: reString: an open-source Python software to perform automatic functional enrichment retrieval, results aggregation and data visualization
Source: Sci Rep. 2021 Dec 6;11:23458. doi: 10.1038/s41598-021-02528-0 (PMC8648753; doi:10.1038/s41598-021-02528-0)
Supplement: Supplementary file 1 — Supplementary Information 1. [file 41598_2021_2528_MOESM1_ESM.zip › Supplemental DataSets/up_down_together/Function_summary.tsv]

ID	score	occurrence	all_genes	common_genes
protein binding	2.69e-39	6	1500015O10Rik,1810011O10Rik,3110043O21Rik,Abca1,Abcg1,Abi3,Abl2,Ablim3,Abr,Abtb2,Ace,Ackr2,Acp2,Acta2,Actb,Actg1,Actn1,Actn3,Actr2,Actr3,Acvr1b,Adam10,Adam12,Adam17,Adam8,Adam9,Adamts4,Adcy3,Adcy4,Adcyap1r1,Adgrg6,Adgrl1,Adora2a,Adssl1,Afap1l1,Afap1l2,Agt,Ahr,Ahsa1,Ahsa2,Aif1,Aim2,Alb,Alcam,Aldh18a1,Aldh1a3,Alox5ap,Als2cl,Angpt1,Angptl1,Angptl2,Angptl7,Ank2,Ankrd13b,Antxr1,Anxa1,Anxa2,Anxa3,Anxa4…	Abcg1,Cotl1,Cybb,Fgr,Hck,Itgb2,Lcp1,Lyz2,Myo1f,Pik3ap1,Pirb,Pltp,Slc11a1,Spi1,Tnfaip2,Tnfrsf1b,Tyrobp,Unc93b1
binding	3.6299999999999996e-38	7	1500015O10Rik,1700021F05Rik,1810011O10Rik,2010111I01Rik,3110043O21Rik,5031414D18Rik,Abca1,Abca6,Abca7,Abca8a,Abca8b,Abca9,Abcb4,Abcc1,Abcc3,Abcg1,Abhd2,Abi3,Abl2,Ablim3,Abr,Abtb2,Acan,Ace,Acer2,Acer3,Ackr2,Acot12,Acox3,Acp2,Acp5,Acsbg1,Acsf2,Acsl4,Acsm5,Acss3,Acta2,Actb,Actg1,Actg2,Actn1,Actn3,Actr2,Actr3,Acvr1b,Acyp2,Adam10,Adam12,Adam17,Adam33,Adam8,Adam9,Adamts1,Adamts12,Adamts2,Adamts4,Adamts…	Csf1r
signaling receptor binding	2.61e-19	6	1500015O10Rik,1810011O10Rik,Abca1,Ace,Actn1,Adam17,Adam8,Adam9,Adora2a,Agt,Ahr,Angpt1,Angptl1,Angptl2,Apoa1,Apoc3,Apoe,Ar,Arap1,Arnt2,Arpc2,Arrb1,Arrb2,Asah1,Bambi,Bdnf,Bex1,Bmp1,Bok,Btc,Btnl9,Bud31,C1qtnf2,C1qtnf9,C3,Cadm1,Calr,Camk2a,Capn3,Casp8,Cblb,Ccdc88c,Ccl11,Ccl12,Ccl19,Ccl2,Ccl21c,Ccl24,Ccl3,Ccl4,Ccl6,Ccl7,Ccl8,Ccl9,Ccr2,Cd22,Cd244,Cd276,Cd300lf,Cd44,Cd74,Cd86,Cd9,Cdh5,Ceacam1,Cebpb,Cfl1…	No common gene
protein-containing complex binding	7.39e-17	6	Abca1,Ablim3,Actn1,Actn3,Actr2,Actr3,Acvr1b,Adam17,Adam8,Adam9,Adcy4,Adgrg1,Adgrg6,Adora2a,Adssl1,Ahr,Aif1,Alox5ap,Antxr1,Anxa8,Apoa1,Apobec1,Apoe,Arnt2,Arpc1b,Arpc2,Arpc3,Arpc4,Arpc5,Arrb1,Arrb2,Atp6v0d1,Bak1,Bckdhb,Bcl2l11,Bok,C1qtnf1,C4b,Cacnb2,Calr,Capg,Casp8,Cav3,Cbx5,Ccbe1,Ccnd1,Cd300lg,Cd63,Cd74,Cd8a,Cd9,Cd93,Cdh5,Cdkn1a,Cfl1,Ciita,Clta,Clu,Col16a1,Col3a1,Col4a3,Col6a1,Col6a4,Colec12,Coro1…	Cotl1,Fgr,Itgb2,Lcp1,Myo1f,Pirb,Pltp
ion binding	9.54e-15	7	2010111I01Rik,5031414D18Rik,Abca1,Abca6,Abca7,Abca8a,Abca8b,Abca9,Abcb4,Abcc1,Abcc3,Abcg1,Abl2,Ablim3,Acan,Ace,Acer2,Acer3,Acot12,Acox3,Acp5,Acsbg1,Acsf2,Acsl4,Acsm5,Acss3,Acta2,Actb,Actg1,Actg2,Actn1,Actn3,Actr2,Actr3,Acvr1b,Adam10,Adam12,Adam17,Adam33,Adam8,Adam9,Adamts1,Adamts12,Adamts2,Adamts4,Adamts5,Adamts7,Adap2,Adar,Adcy3,Adcy4,Adgre1,Adgrg1,Adssl1,Aif1,Alb,Aldh18a1,Aldh1a3,Alox5ap,Alpl,A…	Csf1r
anion binding	3.98e-12	4	5031414D18Rik,Abca1,Abca6,Abca7,Abca8a,Abca8b,Abca9,Abcb4,Abcc1,Abcc3,Abcg1,Abl2,Acan,Ace,Acox3,Acsbg1,Acsf2,Acsl4,Acsm5,Acss3,Acta2,Actb,Actg1,Actg2,Actr2,Actr3,Acvr1b,Adamts5,Adap2,Adcy3,Adcy4,Adgrg1,Adssl1,Alb,Aldh18a1,Aldh1a3,Alox5ap,Anxa1,Anxa2,Anxa3,Anxa4,Anxa8,Apoa1,Apoc1,Apoc3,Apoe,Aprt,Arap1,Arap3,Arf2,Arhgap32,Arhgdia,Arl11,Arl4a,Arl4c,Arl8a,Ass1,Astn2,Atl2,Atp11a,Atp13a2,Atp2a1,Atp2b1,…	Abcc3,Abcg1,Alox5ap,Cd300a,Csf1r,Cybb,Fgr,Hck,Itgam,Myo1f,Ncf1,Pltp,Syk
signaling receptor activity	8.19e-12	6	Abca1,Abca7,Abhd2,Ackr2,Acvr1b,Adcyap1r1,Adgrd1,Adgre1,Adgrf5,Adgrg1,Adgrg3,Adgrg6,Adgrl1,Adora2a,Antxr1,Antxr2,Atp6ap2,Bmpr1a,Bmpr1b,C3ar1,C5ar1,Ccr1,Ccr2,Ccr5,Ccr9,Cd180,Cd200r1,Cd200r4,Cd22,Cd244,Cd300a,Cd302,Cd40,Cd44,Cd47,Cd48,Cd72,Cd74,Cd80,Celsr1,Clec1b,Clec2d,Clec4e,Clec7a,Cmklr1,Cnr2,Cntfr,Colec12,Cr2,Crlf1,Crlf2,Csf1r,Csf2ra,Csf2rb,Csf2rb2,Csf3r,Cspg4,Ctsh,Cx3cr1,Cxcr3,Cxcr4,Cxcr5,Cyslt…	Csf2rb2,Gpr35,Itgb2,Nfam1,Tnfrsf1b
actin binding	9.73e-12	3	Ablim3,Actn1,Actr2,Actr3,Adssl1,Aif1,Antxr1,Anxa8,Arpc1b,Arpc2,Arpc3,Arpc4,Arpc5,Cacnb2,Cap1,Cap2,Capg,Capzb,Ccr5,Ceacam1,Cfl1,Cnn1,Cnn2,Cobl,Coro1b,Coro1c,Coro2a,Cotl1,Ctnna3,Cxcr4,Cyfip1,Diaph1,Dmd,Dst,Dstn,Enah,Eps8,Evl,Fam107a,Fkbp15,Flna,Fmn1,Fscn1,Fxyd5,Gas2l3,Gas7,Gsn,Hcls1,Hip1r,Inf2,Iqgap1,Iqgap2,Itgb1,Kcnma1,Lasp1,Lcp1,Lima1,Limch1,Lmod1,Map1a,Map1b,Mefv,Mesdc1,Mical1,Micall2,Mkl1,Mlph,…	Cotl1,Evl,Hcls1,Lcp1,Mefv,Myo1f,Myo7a
cell adhesion molecule binding	2.24e-11	5	Actn1,Adam17,Adam8,Adam9,Adgrl1,Bcam,Bsg,Cadm1,Calr,Cd200,Cd200r1,Cd47,Cd9,Cdh11,Cdh4,Cdh5,Cdh6,Col16a1,Col3a1,Col4a3,Cpe,Ctgf,Ctnna3,Ctnnd2,Cx3cl1,Cxcl12,Cyr61,Dab2,Dmd,Dsp,Egfr,Emb,Emp2,Esam,Fbln1,Fbln5,Fbn1,Fermt3,Fgf1,Fn1,Fxyd5,Gfra1,Gldn,Gpnmb,Ibsp,Icam1,Igf1,Igf2,Igsf9,Il1b,Itga11,Itga2,Itga4,Itga5,Itga6,Itgav,Itgb1,Itgb2,Itgb4,Jam3,Lamb1,Lcp1,Lyn,Mfge8,Mmp14,Msn,Myh9,Nectin2,Nexn,Nfasc,Nos…	Itgb2,Lcp1,Syk
integrin binding	2.37e-10	6	Actn1,Adam17,Adam8,Adam9,Calr,Cd9,Col16a1,Col3a1,Col4a3,Ctgf,Cx3cl1,Cxcl12,Cyr61,Dab2,Dmd,Egfr,Emp2,Fbln1,Fbln5,Fbn1,Fermt3,Fgf1,Fn1,Gfra1,Gpnmb,Ibsp,Icam1,Igf1,Igf2,Il1b,Itga2,Itga5,Itga6,Itgav,Itgb1,Itgb2,Itgb4,Jam3,Lamb1,Lcp1,Lyn,Mfge8,Mmp14,Myh9,Nov,Npnt,P4hb,Ptprz1,S1pr2,Sema7a,Spp1,Src,Syk,Tgfbi,Thbs1,Timp2,Tnn,Vcam1,Vwf,Wisp1,Wisp2	No common gene
glycosaminoglycan binding	8.72e-10	7	Acan,Adamts1,Adamts5,Adgrg1,Apoe,Bgn,Ccdc80,Ccl2,Ccl7,Ccl8,Cd44,Cemip,Cfh,Clec3b,Col16a1,Col19a1,Col23a1,Col5a1,Colq,Ctgf,Cxcl13,Cyr61,Dcn,Dpysl3,Ecm2,Egflam,Eng,Fbln7,Fbn1,Fgf1,Fgf14,Fgf7,Fgfr2,Fn1,Fstl1,Gns,Gpnmb,Hbegf,Hyal2,Itgam,Layn,Lgr4,Lipg,Lrpap1,Lrtm1,Ltbp2,Lxn,Lyve1,Mamdc2,Mdk,Ncam1,Nov,Nrp2,Pcolce,Pcolce2,Pglyrp1,Pla2g2d,Postn,Ptch1,Ptprf,Ptprs,Rspo2,Selp,Sema5a,Serpine2,Sfrp1,Slit2,Sm…	No common gene
carbohydrate derivative binding	1.47e-09	4	Abca1,Abca6,Abca7,Abca8a,Abca8b,Abca9,Abcb4,Abcc1,Abcc3,Abcg1,Abl2,Acan,Acsbg1,Acsf2,Acsl4,Acsm5,Acss3,Acta2,Actb,Actg1,Actg2,Actr2,Actr3,Acvr1b,Adamts5,Adcy3,Adcy4,Adgrg1,Adssl1,Aldh18a1,Apoe,Aprt,Ar,Arf2,Arl11,Arl4a,Arl4c,Arl8a,Ass1,Atl2,Atp11a,Atp13a2,Atp2a1,Atp2b1,Atp2b4,Atp6ap1,Atp6v1a,Atp6v1b2,Bgn,Bmpr1a,Bmpr1b,Brip1,Btk,Camk1,Camk1d,Camk2a,Camk2g,Camk4,Camkk1,Carns1,Ccdc80,Ccl2,Ccl7,Ccl8,C…	Abcc3,Abcg1,Csf1r,Fgr,Hck,Itgam,Myo1f,Syk
immune receptor activity	2.17e-09	5	Ackr2,C3ar1,C5ar1,Ccr1,Ccr2,Ccr5,Ccr9,Cd74,Cmklr1,Cntfr,Cr2,Crlf1,Crlf2,Csf2ra,Csf2rb,Csf2rb2,Csf3r,Ctsh,Cx3cr1,Cxcr3,Cxcr4,Cxcr5,F3,Fcer1g,Fcgr1,Fcgr2b,Fcgr3,Fcgr4,Flt3,Fpr2,Fzd4,Gfra4,Gpr35,Il10ra,Il10rb,Il11ra1,Il12rb2,Il13ra1,Il1r2,Il1rl2,Il22ra2,Il3ra,Il4ra,Il6ra,Il7r,Lepr,Osmr	Csf2rb2,Fcgr4,Gpr35
lipid binding	2.57e-09	3	5031414D18Rik,Abca1,Acox3,Adap2,Alox5ap,Anxa1,Anxa2,Anxa3,Anxa4,Anxa8,Apoa1,Apoc1,Apoc3,Apod,Apoe,Ar,Arap1,Arap3,Arhgap32,Arhgdia,Arhgef5,Atp13a2,Bin2,Btk,C2cd2l,C3,Capg,Cd14,Cd300a,Cd300lf,Cfl1,Cln3,Cln8,Crabp2,Cyth1,Cyth4,Dab2,Dgka,Dgkb,Dgkg,Epdr1,Esrrb,Esyt1,Esyt2,F10,F3,Fabp5,Fes,Fgd2,Fyb,Fzd7,Gab2,Gltp,Gpihbp1,Gramd1b,Gsn,Hip1r,Igf1,Igf2r,Iqgap1,Iqgap2,Itpr1,Itpr3,Jph2,Kcnj2,Lamb1,Lbp,Ldlrap…	Abca1,Alox5ap,Cd14,Cd300a,Cd300lf,Cyth4,Fes,Ncf1,Ncf4,Plek,Pltp
identical protein binding	3.32e-09	5	Abcg1,Abi3,Actb,Actg1,Actn1,Adam10,Adora2a,Adssl1,Ahr,Aim2,Alb,Alcam,Aldh18a1,Aldh1a3,Alox5ap,Als2cl,Angpt1,Angptl7,Anxa1,Anxa2,Anxa4,Apcdd1,Apoa1,Apobec2,Apoe,Aqp11,Aqp5,Arid3a,Arrb2,Ass1,Atf3,Atl2,Atp2a1,B2m,B4galt1,BC029214,Baiap2,Bak1,Bche,Bmp1,Bmpr1a,Bok,Bri3,Btk,C1qtnf1,C1qtnf2,C1qtnf3,C1qtnf5,C1qtnf6,C1qtnf7,C1qtnf9,C1s1,Cacnb2,Cacybp,Cadm1,Cadm3,Camk2a,Camk2g,Cap2,Card9,Casp1,Casp8,Casq1,…	Abcg1,Csf1r,Lcp1,Lyz2,Pik3ap1,Pirb,Slc11a1,Tyrobp
calcium ion binding	6.97e-08	7	Acan,Acer3,Actn1,Actn3,Adam8,Adgre1,Aif1,Anxa1,Anxa2,Anxa3,Anxa4,Anxa8,Aoah,Asph,Astn2,Atp2a1,Bmp1,C1ra,C1s1,Calml4,Calr,Capn3,Casq1,Cblb,Ccbe1,Cd248,Cd93,Cdh11,Cdh4,Cdh5,Cdh6,Celsr1,Cgref1,Clec3b,Clec4e,Clec4n,Clstn3,Crtac1,Dchs1,Dgka,Dgkb,Dgkg,Dll4,Dsc3,Dst,Edem1,Edem2,Efemp1,Efhd1,Efhd2,Egflam,Ehd4,Enpp1,Enpp3,Epdr1,Esyt1,Esyt2,F10,F7,Fam20c,Fat3,Fat4,Fbln1,Fbln2,Fbln5,Fbln7,Fbn1,Fkbp10,Fkbp14…	No common gene
actin filament binding	7.4e-08	3	Ablim3,Actn1,Actr2,Actr3,Adssl1,Aif1,Antxr1,Anxa8,Arpc1b,Arpc2,Arpc3,Arpc4,Arpc5,Cacnb2,Capg,Cfl1,Coro1b,Coro1c,Coro2a,Cotl1,Ctnna3,Cyfip1,Dstn,Flna,Fscn1,Gas2l3,Gas7,Gsn,Hcls1,Hip1r,Iqgap1,Iqgap2,Lasp1,Lcp1,Lima1,Micall2,Myh10,Myh11,Myh9,Myo16,Myo1e,Myo1f,Myo1g,Myo5a,Myo7a,Myom1,Myom3,Nexn,Panx1,Pls3,Rcsd1,Shtn1,Svil,Syne1,Tagln,Tmod4,Tpm2,Tpm3,Tpm4,Tulp1,Vcl,Vill,Was,Wdr1	Cotl1,Hcls1,Lcp1,Myo1f,Myo7a
hydrolase activity, acting on glycosyl bonds	1.54e-07	3	Acer2,Acer3,Bst1,Cd38,Cemip,Cln5,Edem1,Edem2,Fuca1,Fuca2,Galc,Ganc,Gba,Gla,Glb1,Gm2a,Gne,Gusb,Hexa,Hexb,Hpse,Il1rl2,Lyz1,Lyz2,Macrod1,Man1a,Man2a1,Man2b1,Man2b2,Manba,Naga,Nagpa,Neu1,Psap,Tlr1,Tlr13,Tlr2,Tlr4,Tlr6	Gusb,Hexb,Hpse,Lyz2,Man2b1,Man2b2,Tlr13,Tlr2
transmembrane signaling receptor activity	3.96e-07	6	Abca1,Abca7,Ackr2,Acvr1b,Adcyap1r1,Adgrd1,Adgre1,Adgrf5,Adgrg1,Adgrg3,Adgrg6,Adgrl1,Adora2a,Antxr1,Antxr2,Bmpr1a,Bmpr1b,C3ar1,C5ar1,Ccr1,Ccr2,Ccr5,Ccr9,Cd180,Cd44,Cd72,Cd74,Celsr1,Clec1b,Clec2d,Cmklr1,Cnr2,Cntfr,Cr2,Crlf1,Crlf2,Csf1r,Csf2ra,Csf2rb,Csf2rb2,Csf3r,Ctsh,Cx3cr1,Cxcr3,Cxcr4,Cxcr5,Cysltr1,Efemp1,Egfr,Eng,Epha1,Epha2,Epha3,Ephb2,Ephb3,Ephb6,Erbb4,F2r,F2rl1,F3,Fcer1g,Fcgr1,Fcgr2b,Fcgr3,Fc…	Csf2rb2,Gpr35,Itgb2,Nfam1,Tnfrsf1b
collagen binding	5.39e-07	7	Adam9,Adgrg1,Adgrg6,Antxr1,C1qtnf1,Ccbe1,Col6a1,Col6a4,Cspg4,Ctsb,Ctsk,Ctss,Dcn,Ecm2,Gpc1,Itga11,Itga2,Itga9,Itgb1,Lox,Lrrc15,Lum,Map1a,Mmp12,Mmp13,Mrc2,Nid1,Pcolce,Pcolce2,Pdgfa,Pdgfb,Podn,Sparc,Sparcl1,Spock2,Srgn,Tgfbi,Thbs1,Tll1,Vwf	No common gene
metal ion binding	6.23e-07	7	2010111I01Rik,Abl2,Ablim3,Acan,Ace,Acer2,Acer3,Acp5,Acsm5,Actn1,Actn3,Acvr1b,Adam10,Adam12,Adam17,Adam33,Adam8,Adam9,Adamts1,Adamts12,Adamts2,Adamts4,Adamts5,Adamts7,Adap2,Adar,Adcy3,Adcy4,Adgre1,Adssl1,Aif1,Alb,Alpl,Amdhd2,Amz1,Anpep,Antxr1,Antxr2,Anxa1,Anxa2,Anxa3,Anxa4,Anxa8,Aoah,Apobec1,Apobec2,Apobec3,Apoe,Ar,Arap1,Arfgap3,Arhgef2,Armc1,Asap2,Asph,Astn2,Atox1,Atp11a,Atp13a2,Atp2a1,Atp2b1,Atp…	No common gene
hydrolase activity	7.55e-07	2	Abca1,Abca8a,Abca8b,Abcb4,Abcc3,Abcg1,Abhd12,Abhd2,Acer2,Acer3,Acp2,Acp5,Adam10,Adam17,Adam33,Adam8,Adam9,Adamts4,Adamts7,Adar,Amdhd2,Amz1,Anpep,Anxa1,Aoah,Aph1c,Apobec1,Arhgdib,Arl4a,Asah1,Atl2,Atp13a2,Atp2b1,Atp6v0e,Atp6v0e2,Atp6v1b2,Atp6v1e1,Bace1,Bche,Bmp1,Bpgm,Bst1,C1ra,Capn15,Capn3,Carns1,Casp1,Casp4,Casp8,Ccr1,Cd38,Cd5l,Cemip,Cfb,Cfd,Cfi,Chd6,Clca3a1,Cln5,Cndp2,Cpd,Cpz,Ctsa,Ctsb,Ctsc,Ctsd,…	Abca1,Abca8b,Abcc3,Abcg1,Abhd12,Acer3,Acp2,Adam8,Adam9,Amz1,Anpep,Anxa1,Aph1c,Apobec1,Asah1,Atp13a2,Atp2b1,Atp6v1b2,Bst1,Casp4,Cd38,Cd5l,Cemip,Cfi,Cndp2,Cpd,Ctsa,Ctsb,Ctsc,Ctsd,Ctsh,Ctsk,Ctsl,Ctss,Ctsz,Daglb,Dnase1l1,Dnase2a,Dpep2,Dpp7,Esd,F7,Fuca1,Fuca2,Galns,Gba,Gdpd1,Gla,Glb1,Gm2a,Gngt2,Gnpda1,Gns,Gpr88,Gusb,Hexa,Hexb,Hgf,Hmox1,Hpse,Inpp5d,Kif26b,Lacc1,Lgmn,Lipa,Lyz1,Lyz2,Man2b1,Man2b2,Mmp12,M…
heparin binding	7.56e-07	7	Adamts1,Adamts5,Adgrg1,Apoe,Ccdc80,Ccl2,Ccl7,Ccl8,Cfh,Clec3b,Col16a1,Col19a1,Col23a1,Col5a1,Colq,Ctgf,Cxcl13,Cyr61,Ecm2,Fbln7,Fbn1,Fgf1,Fgf14,Fgf7,Fgfr2,Fn1,Fstl1,Gpnmb,Hbegf,Itgam,Lgr4,Lipg,Lrpap1,Lrtm1,Ltbp2,Lxn,Mdk,Ncam1,Nov,Nrp2,Pcolce,Pcolce2,Pla2g2d,Postn,Ptch1,Ptprf,Ptprs,Rspo2,Selp,Serpine2,Sfrp1,Slit2,Smoc2,Sost,Thbs1,Thbs2,Tpsb2,Vegfb,Wisp1,Wisp2	No common gene
hydrolase activity, hydrolyzing O-glycosyl compounds	9.77e-07	3	Acer2,Acer3,Cemip,Edem1,Edem2,Fuca1,Fuca2,Galc,Ganc,Gba,Gla,Glb1,Gm2a,Gne,Gusb,Hexa,Hexb,Hpse,Lyz1,Lyz2,Man1a,Man2a1,Man2b1,Man2b2,Manba,Naga,Nagpa,Neu1,Psap	Gusb,Hexb,Hpse,Lyz2,Man2b1,Man2b2
cytokine receptor activity	1.01e-06	3	Ccr1,Ccr2,Ccr5,Ccr9,Cd74,Cntfr,Crlf1,Crlf2,Csf2ra,Csf2rb,Csf2rb2,Csf3r,Cx3cr1,Cxcr3,Cxcr4,Cxcr5,F3,Flt3,Fzd4,Gfra4,Gpr35,Il10ra,Il10rb,Il11ra1,Il12rb2,Il13ra1,Il1r2,Il1rl2,Il22ra2,Il3ra,Il4ra,Il6ra,Il7r,Lepr,Osmr	Csf2ra,Csf2rb,Csf2rb2,Gpr35,Il10ra
cation binding	1.32e-06	7	2010111I01Rik,Abca1,Abl2,Ablim3,Acan,Ace,Acer2,Acer3,Acp5,Acsm5,Actn1,Actn3,Acvr1b,Adam10,Adam12,Adam17,Adam33,Adam8,Adam9,Adamts1,Adamts12,Adamts2,Adamts4,Adamts5,Adamts7,Adap2,Adar,Adcy3,Adcy4,Adgre1,Adssl1,Aif1,Alb,Alpl,Amdhd2,Amz1,Anpep,Antxr1,Antxr2,Anxa1,Anxa2,Anxa3,Anxa4,Anxa8,Aoah,Apoa1,Apoa2,Apobec1,Apobec2,Apobec3,Apoe,Aprt,Ar,Arap1,Arfgap3,Arhgef2,Armc1,Asap2,Asph,Astn2,Atox1,Atp11a,At…	No common gene
growth factor binding	1.8e-06	6	Acvr1b,Cd109,Cd93,Col1a1,Col1a2,Col2a1,Col3a1,Col5a1,Col6a1,Crlf2,Csf1r,Ctgf,Cxcl13,Cyr61,Egfr,Eng,Erbb4,Esm1,Fgfr2,Fgfr3,Flt1,Flt3,Flt4,Furin,Glg1,Gpc1,Htra1,Htra3,Htra4,Hyal2,Igf2r,Igfbp2,Igfbp3,Igfbp4,Igfbp5,Igfbp6,Il10ra,Il11ra1,Il13ra1,Il1r2,Il1rn,Il3ra,Il6ra,Itga6,Itgav,Ltbp1,Ltbp2,Nov,Nrros,Ntf3,Ntrk3,Osmr,Pdgfa,Pdgfb,Pdgfra,Ptprz1,Pzp,Rps19,Sdcbp,Tgfb3,Tgfbr1,Tgfbr2,Thbs1,Twsg1,Wisp1,Wisp2	Csf1r
cytoskeletal protein binding	1.98e-06	3	Ablim3,Actb,Actn1,Actr2,Actr3,Adora2a,Adssl1,Aif1,Antxr1,Anxa2,Anxa8,Apoe,Arhgef2,Arl4c,Arpc1b,Arpc2,Arpc3,Arpc4,Arpc5,B4galt1,Bbs4,Bcl2l11,Bex4,Cacna1c,Cacna1d,Cacnb2,Cap1,Cap2,Capg,Capn3,Capzb,Cav3,Ccdc88c,Ccr5,Ceacam1,Cfl1,Clip2,Clu,Cnn1,Cnn2,Cobl,Coro1b,Coro1c,Coro2a,Cotl1,Csrp1,Ctnna3,Cxcr4,Cyfip1,Diaph1,Dmd,Dpysl3,Dst,Dstn,Eml1,Eml2,Eml5,Enah,Eps8,Evl,Fam107a,Fam110c,Fblim1,Fes,Fgf13,Fkbp15…	Cotl1,Evl,Fes,Hcls1,Lcp1,Mefv,Myo1f,Myo7a
catalytic activity	2.89e-06	4	2010111I01Rik,Aass,Abca1,Abca6,Abca7,Abca8a,Abca8b,Abca9,Abcb4,Abcc1,Abcc3,Abcg1,Abhd11,Abhd12,Abhd14b,Abhd17c,Abhd2,Abhd5,Abl2,Acer2,Acer3,Acod1,Acot12,Acox3,Acp2,Acp5,Acsf2,Acsl4,Acsm5,Acss3,Acvr1b,Acyp2,Adam10,Adam12,Adam17,Adam33,Adam8,Adam9,Adamts1,Adamts12,Adamts2,Adamts4,Adamts7,Adamtsl1,Adar,Adcy3,Adcy4,Adssl1,Agpat4,Akr1a1,Akr1b8,Aldh18a1,Aldh1b1,Aldh1l2,Aldh3b1,Alox5ap,Alpl,Amdhd2,Amz1,…	Csf1r,Cybb
phospholipid binding	3.77e-06	2	5031414D18Rik,Abca1,Adap2,Anxa1,Anxa2,Anxa3,Anxa4,Anxa8,Apoa1,Apoc3,Apoe,Arap1,Arhgap32,Atp13a2,Bin2,Btk,C2cd2l,Capg,Cd300a,Cd300lf,Cfl1,Dab2,Dgka,Esyt1,F10,F3,Fes,Fgd2,Gab2,Gltp,Gramd1b,Gsn,Hip1r,Iqgap1,Iqgap2,Itpr1,Itpr3,Kcnj2,Ldlrap1,Mcf2l,Mfge8,Myo1e,Myo1g,Myof,Ncf1,Ncf4,Noxo1,Osbpl8,Pard3b,Pitpna,Pitpnm2,Pla2g2d,Pla2g4a,Pla2g4e,Pla2g7,Plcb2,Plek,Plekhb2,Pltp,Ppt1,Prex1,Psap,Ptafr,Rag2,Rasa4,…	Abca1,Anxa1,Anxa2,Anxa4,Anxa8,Arap1,Atp13a2,Capg,Cd300a,Cd300lf,Cfl1,Dab2,Dgka,Fes,Gltp,Iqgap1,Mfge8,Myo1e,Myof,Ncf1,Ncf4,Osbpl8,Plek,Pltp,Prex1,Psap,Ptafr,Sdcbp,Sh3pxd2b,Snx1,Snx5,Snx8,Thbs1,Tpp1,Trem2,Vill
cytokine binding	5.2e-06	4	Ackr2,Ccr1,Ccr2,Ccr5,Ccr9,Cd109,Cd74,Cd93,Cntfr,Crlf1,Crlf2,Csf1r,Csf2ra,Csf3r,Cx3cr1,Cxcr3,Cxcr4,Cxcr5,Eng,Fzd4,Grem1,Hyal2,Il10ra,Il11ra1,Il12rb2,Il13ra1,Il18bp,Il1r2,Il1rn,Il22ra2,Il3ra,Il6ra,Itgav,Itgb1,Lepr,Ltbp1,Nbl1,Nrros,Osmr,Pdpn,Plp2,Sost,Tgfb3,Tgfbr1,Tgfbr2,Thbs1,Tnfrsf11a,Tnfrsf1a,Tnfrsf1b,Tnfrsf9,Twsg1	Csf1r,Tnfrsf1b
extracellular matrix structural constituent	5.82e-06	5	Col10a1,Col15a1,Col16a1,Col19a1,Col1a1,Col1a2,Col23a1,Col24a1,Col2a1,Col3a1,Col4a3,Col4a4,Col5a1,Col5a2,Col8a1,Col8a2,Colq,Dcn,Eln,Fbln1,Fbn1,Lamb1,Mmrn1,Scara3	Col1a1
molecular function regulator	6.63e-06	2	3110043O21Rik,Abr,Actn1,Adap2,Afap1l2,Aff3,Agt,Ahr,Akna,Alox5ap,Ank2,Anxa1,Anxa2,Apba3,Apobec1,Apoc1,Apoc3,Apoe,Ar,Arap1,Arap3,Arhgap11a,Arhgap17,Arhgap19,Arhgap22,Arhgap25,Arhgap27,Arhgap30,Arhgap31,Arhgap32,Arhgdia,Arhgdib,Arhgef15,Arhgef2,Arhgef25,Arhgef5,Arhgef9,Arid3a,Arnt2,Arrb1,Asah1,Asap2,Atf3,Atp1b2,Atp2b4,Bach1,Basp1,Batf,Batf3,Bcl3,Bmpr1a,Bst2,Btc,C1qtnf9,C3,C4b,Cacnb2,Camk2n1,Capn3,Ca…	Adap2,Alox5ap,Ank2,Apoe,Arhgap31,Arhgef9,Asap2,Atp1b2,Bcl3,Bmpr1a,Bst2,C3,C4b,Cacnb2,Camk2n1,Ccl6,Ccl8,Ccl9,Cdkn1a,Cxcl13,Cxcl16,Cyth1,Cyth4,Ddi2,Fam19a1,Fam212b,Fgd2,Fgd3,Fgf1,Fgf13,Fgf14,Foxp2,Gpsm2,Grem1,Hdac9,Ifi204,Ifi205,Il1b,Irf5,Irf7,Irf8,Irf9,Kcnab1,Kcnip1,Kcnip4,Ly6a,Mafb,Mef2c,Meis1,Mnda,Ncf1,Ncf2,Ncf4,Ndp,Nfatc1,Nfatc2,Nfib,Nfkb2,Nkx3-1,Nos1,Nos2,Nr1h3,Ntf3,Parp14,Pdgfb,Pdgfd,Pkia,Pou…
carbohydrate binding	1.16e-05	5	Acan,Atrnl1,C4b,Calr,Cd209a,Cd22,Cd248,Cd302,Cd33,Cd34,Cd72,Cd93,Clec11a,Clec12a,Clec1b,Clec2d,Clec3b,Clec4d,Clec4e,Clec4n,Clec5a,Clec7a,Cln5,Egln1,Endou,Enpp1,Fuca1,Galnt10,Galnt12,Galnt15,Galnt6,Galnt7,Ganc,Gk,Gusb,Hexb,Hk3,Igf2r,Layn,Lgals3,Lgals4,Lgals9,Loxl2,Mag,Man2a1,Man2b1,Man2b2,Manba,Mrc1,Mrc2,Nptx2,Olr1,Os9,P3h1,P4ha1,P4ha3,Plod1,Plod3,Prg4,Pygb,Pygm,Sele,Sell,Selp,Siglec1,Ugp2,Wbscr17	Clec7a,Hk3
cytokine activity	1.49e-05	2	Bmp1,Ccl12,Ccl19,Ccl2,Ccl24,Ccl3,Ccl4,Ccl6,Ccl7,Ccl8,Ccl9,Cmtm3,Crlf1,Crlf2,Cx3cl1,Cxcl1,Cxcl12,Cxcl13,Cxcl16,Cxcl2,Cxcl5,Edn1,Gdf10,Gdf15,Gdf3,Gdf6,Grem1,Grn,Il1a,Il1b,Il1rn,Il33,Il6,Inhba,Inhbb,Lif,Ndp,Osm,Slurp1,Spp1,Tgfb1,Tgfb2,Timp1,Tnf,Tnfsf13,Tnfsf8,Wnt16,Wnt5a	Ccl2,Ccl3,Ccl4,Ccl6,Ccl7,Cmtm3,Crlf1,Crlf2,Cx3cl1,Cxcl1,Cxcl16,Edn1,Gdf3,Gdf6,Grn,Il1a,Il1rn,Inhbb,Lif,Osm,Slurp1,Spp1,Tgfb1,Timp1,Tnfsf13
enzyme binding	1.73e-05	3	3110043O21Rik,Abca1,Abr,Acta2,Actb,Actg1,Actr3,Adam10,Adam9,Adamts4,Adcy4,Adora2a,Alox5ap,Ank2,Anxa2,Apba3,Apbb2,Apoa1,Ar,Arhgap17,Arhgdia,Arhgdib,Arhgef15,Arhgef2,Arhgef25,Arhgef5,Arhgef9,Arpc2,Arpc4,Arrb1,Arrb2,Atox1,Atp1b2,Atp2b4,Atp6ap1,Atp6v0a1,Atp6v0c,Atp6v1e1,Axin2,Bace1,Bcl2l11,Bex4,Bid,Bok,Cacna1c,Cacnb2,Calr,Camk2n1,Cap1,Cap2,Capn3,Casp1,Casp8,Cav3,Cblb,Cbx5,Ccdc88c,Ccnd1,Ccr5,Cd22,Cd30…	Abca1,Alox5ap,Cd300a,Cotl1,Csf1r,Cyth4,Fgr,Hcls1,Itgax,Itgb2,Lcp1,Ncf2,Plek,Rasgef1b,Sdf2l1,Syk,Tnfrsf1b,Vsir,Zmynd15
growth factor activity	2.09e-05	2	Bdnf,Bmp1,Btc,Ctgf,Cxcl1,Cxcl12,Ereg,Fgf1,Fgf13,Fgf14,Fgf7,Gdf10,Gdf15,Gdf3,Gdf6,Hbegf,Hgf,Igf1,Igf2,Il6,Inhba,Inhbb,Jag2,Lif,Manf,Mdk,Ngf,Ntf3,Ogn,Osm,Pdgfa,Pdgfb,Pdgfc,Pdgfd,Tgfb1,Tgfb2,Timp1,Vegfb,Wisp2	Cxcl1,Gdf3,Gdf6,Hgf,Inhbb,Lif,Ngf,Osm,Pdgfc,Tgfb1,Timp1,Wisp2
cargo receptor activity	2.18e-05	6	Abca1,Abca7,Ackr2,Apobr,Cd163,Cd5l,Cfi,Colec12,Cxcl16,Dab2,Endou,Enpp1,Folr2,Fpr2,Hhipl1,Itgam,Lgals3bp,Loxl2,Loxl3,Loxl4,Lrp1,Mrc1,Msr1,Olr1,Prg4,Prss12,Scara5,Scarb1,Scarf1,Ssc5d,Stab1,Vldlr	No common gene
protein tyrosine kinase activity	2.21e-05	1	Btk,Csf1r,Dyrk2,Epha1,Epha2,Epha3,Ephb3,Ephb6,Fes,Fgfr2,Fgfr3,Fgr,Flt1,Flt3,Flt4,Hck,Jak3,Lyn,Nrp2,Ptk2b,Syk,Tie1,Tnk2,Tyro3	n/a (just one condition)
immunoglobulin binding	2.25e-05	2	Fcer1g,Fcgr1,Fcgr2b,Fcgr3,Fcgr4,Lgals3,Vwf	Fcgr4,Lgals3,Vwf
receptor ligand activity	3.1e-05	2	1500015O10Rik,Apoa1,Bdnf,Bmp1,Btc,C1qtnf9,Ccl12,Ccl19,Ccl2,Ccl24,Ccl3,Ccl4,Ccl6,Ccl7,Ccl8,Ccl9,Cmtm3,Crlf1,Crlf2,Ctgf,Cx3cl1,Cxcl1,Cxcl12,Cxcl13,Cxcl16,Cxcl2,Cxcl5,Edn1,Ereg,Fam19a1,Fgf1,Fgf13,Fgf14,Fgf7,Gdf10,Gdf15,Gdf3,Gdf6,Gpnmb,Grem1,Grn,Hbegf,Hgf,Igf1,Igf2,Il1a,Il1b,Il1rn,Il33,Il6,Inhba,Inhbb,Jag2,Lep,Lgals3,Lif,Lrpap1,Manf,Mdk,Metrnl,Ndp,Ngf,Ntf3,Ogn,Osm,Pdgfa,Pdgfb,Pdgfc,Pdgfd,Saa3,Sema3a,…	Ccl2,Ccl3,Ccl4,Ccl6,Ccl7,Cmtm3,Crlf1,Crlf2,Cx3cl1,Cxcl1,Cxcl16,Edn1,Gdf3,Gdf6,Gpnmb,Grn,Hgf,Il1a,Il1rn,Inhbb,Lgals3,Lif,Metrnl,Ngf,Osm,Pdgfc,Slurp1,Spp1,Tg,Tgfb1,Timp1,Tnfsf13,Wisp2
extracellular matrix binding	3.75e-05	6	Adam9,Adamts5,Adgrg1,Adgrg6,Anxa2,Bcam,Bgn,Cd248,Ctss,Cyr61,Dcn,Ecm1,Eln,Fbln2,Gpc1,Itga2,Itga2b,Itga6,Itgav,Lgals3,Lrrc15,Nid1,Ntn4,Olfml2a,Slit2,Sparc,Sparcl1,Spock2,Spp1,Ssc5d,Tgfbi,Thbs1	Fbln2
transporter activity	4.05e-05	2	Abca1,Abca8a,Abca8b,Abcb4,Abcc3,Abcg1,Anxa2,Apoa1,Apoe,Aqp11,Aqp5,Atp1b2,Atp2b1,Atp6v0a1,Atp6v0b,Atp6v0c,Atp6v0d1,Atp6v0d2,Atp6v0e,Atp6v0e2,Atp6v1a,Atp6v1c1,Atp6v1e1,C2cd2l,Cacna1c,Cacna1d,Cacnb2,Cacng6,Clca3a1,Clcn7,Clic1,Cox6a1,Cox7c,Cox8a,Cybb,Fam26e,Gabra3,Gja4,Gja6,Gjb3,Gjb4,Gjb5,Gjc1,Gltp,Gm2a,Gramd1b,Hvcn1,Itgav,Itpr1,Itpr3,Kcna5,Kcnab1,Kcnab2,Kcnd3,Kcnip1,Kcnip4,Kcnj2,Kcnk13,Kcnma1,Kcnn4,…	Abca1,Abca8b,Abcc3,Abcg1,Anxa2,Atp2b1,Atp6v0a1,Atp6v0c,Atp6v0d2,Atp6v1a,Atp6v1c1,Clcn7,Clic1,Cybb,Gjb3,Gjb4,Gjb5,Gltp,Gm2a,Hvcn1,Kcnk13,Lasp1,Mcoln2,Mcoln3,Mfsd1,Mfsd12,Mfsd7b,Npc1,Osbpl8,P2rx4,P2rx7,Pltp,Scn1b,Slc11a1,Slc15a3,Slc24a3,Slc25a13,Slc29a3,Slc35e4,Slc35f6,Slc37a2,Slc39a11,Slc39a6,Slc41a2,Slc6a8,Slc7a2,Slc7a7,Slc8b1,Slco2a1,Tmem144,Tmem206,Tpcn2,Trpv2,Ttyh2,Ttyh3,Ucp2
chemokine activity	4.05e-05	1	Ccl12,Ccl19,Ccl2,Ccl24,Ccl3,Ccl4,Ccl6,Ccl7,Ccl8,Ccl9,Cx3cl1,Cxcl1,Cxcl12,Cxcl13,Cxcl16,Cxcl2,Cxcl5	n/a (just one condition)
enzyme regulator activity	4.44e-05	2	Abr,Adap2,Afap1l2,Agt,Alox5ap,Anxa1,Anxa2,Apba3,Apobec1,Apoc1,Apoc3,Apoe,Arap1,Arap3,Arhgap11a,Arhgap17,Arhgap19,Arhgap22,Arhgap25,Arhgap27,Arhgap30,Arhgap31,Arhgap32,Arhgdia,Arhgdib,Arhgef15,Arrb1,Asap2,Atp1b2,Atp2b4,Bst2,C3,C4b,Camk2n1,Capn3,Ccl3,Ccnd1,Cd109,Cdkn1a,Cstb,Ctla2b,Ctsc,Ctsh,Dmpk,Dock2,Eid1,Fam212b,Fgf13,Flcn,Fn1,Fnip2,Fry,Furin,Gm2a,Gmip,Gpc3,Gprc5b,Gpsm2,Gpsm3,Grem1,Htr2b,Hyal2,Ig…	Adap2,Alox5ap,Apoe,Arhgap31,Asap2,Atp1b2,Bst2,C3,C4b,Camk2n1,Cdkn1a,Fam212b,Fgf13,Gpsm2,Grem1,Ncf1,Ncf2,Ncf4,Nkx3-1,Nos2,Pdgfb,Pkia,Ppp1r12a,Ppp1r12b,Ralgds,Rasa3,Rasa4,Rcan2,Rgs4,Rin3,Rock1,Rps6ka1,Serpina3g,Serpina3n,Socs3,Vsir,Wfdc21
transmembrane receptor protein kinase activity	4.75e-05	1	Bmpr1a,Bmpr1b,Csf1r,Eng,Epha1,Epha2,Epha3,Ephb3,Ephb6,Fgfr2,Fgfr3,Flt1,Flt3,Flt4,Nrp2,Tgfbr1,Tie1,Tyro3	n/a (just one condition)
protein domain specific binding	5.45e-05	2	Abi3,Actn1,Adam10,Adam12,Adam17,Adam9,Afap1l1,Afap1l2,Apobec1,Ar,Arhgap17,Arhgap27,Arhgap31,Arrb2,Atp2b1,Atp2b4,Baiap2,Bak1,Basp1,Bok,Cacna1c,Cacna1d,Cacnb2,Cadm1,Capg,Card10,Card14,Card9,Casp1,Casp4,Casp8,Cblb,Cd40,Cpe,Cxxc4,Cyba,Dlg3,Dmd,Dpysl3,Dtna,Egr2,Elmo1,Enah,Evl,Fmn1,Fn1,Fzd4,Fzd7,Gm7694,Gpsm2,Gpx1,Grb2,Gusb,Hcls1,Hhex,Il1b,Inpp5d,Iqgap1,Itgb1,Kcnab1,Kcnh2,Khdrbs3,Lamp1,Lamp2,Lat2,Lef1,L…	Abi3,Arhgap31,Baiap2,Cacna1c,Cacnb2,Dmd,Dtna,Enah,Evl,Gpsm2,Hcls1,Il1b,Inpp5d,Kcnab1,Lyn,Mef2c,Myo7a,Ncf1,Nkx3-1,Pou2f2,Scn2a1,Sh3bgr,Shisa5,Sntg2,Syk,Tacc2,Tceal3,Tnk2
transmembrane transporter activity	5.45e-05	2	Abca1,Abca8a,Abca8b,Abcb4,Abcc3,Abcg1,Anxa2,Aqp11,Aqp5,Atp1b2,Atp2b1,Atp6v0a1,Atp6v0b,Atp6v0c,Atp6v0d1,Atp6v0d2,Atp6v0e,Atp6v0e2,Atp6v1a,Atp6v1c1,Atp6v1e1,Cacna1c,Cacna1d,Cacnb2,Cacng6,Clca3a1,Clcn7,Clic1,Cox6a1,Cox7c,Cox8a,Cybb,Fam26e,Gabra3,Gja4,Gja6,Gjb3,Gjb4,Gjb5,Gjc1,Hvcn1,Itgav,Itpr1,Itpr3,Kcna5,Kcnab1,Kcnab2,Kcnd3,Kcnip1,Kcnip4,Kcnj2,Kcnk13,Kcnma1,Kcnn4,Kcnq4,Kcns3,Lasp1,Lrrc8c,Mcoln2,Mcol…	Abca1,Abca8b,Abcc3,Abcg1,Anxa2,Atp2b1,Atp6v0a1,Atp6v0c,Atp6v0d2,Atp6v1a,Atp6v1c1,Clcn7,Clic1,Cybb,Gjb3,Gjb4,Gjb5,Hvcn1,Kcnk13,Lasp1,Mcoln2,Mcoln3,Mfsd1,Mfsd12,Mfsd7b,P2rx4,P2rx7,Scn1b,Slc11a1,Slc15a3,Slc24a3,Slc25a13,Slc29a3,Slc35e4,Slc35f6,Slc37a2,Slc39a11,Slc39a6,Slc41a2,Slc6a8,Slc7a2,Slc7a7,Slc8b1,Slco2a1,Tmem144,Tmem206,Tpcn2,Trpv2,Ttyh2,Ttyh3,Ucp2
small molecule binding	5.73e-05	3	Abca1,Abca7,Abca8a,Abca8b,Abcb4,Abcc1,Abcc3,Abcg1,Abl2,Acan,Acox3,Acsf2,Acsl4,Acsm5,Acss3,Acta2,Actb,Actg1,Actg2,Actr2,Actr3,Acvr1b,Adap2,Adcy3,Adcy4,Adssl1,Aldh18a1,Alox5ap,Apoa1,Apoc1,Apod,Aprt,Ar,Arf2,Arhgdia,Arl11,Arl4a,Arl4c,Arl8a,Ass1,Astn2,Atl2,Atp11a,Atp13a2,Atp2b1,Atp2b4,Atp6ap1,Atp6v1a,Atp6v1b2,Bmpr1a,Bmpr1b,Brip1,Bsg,Btk,Camk1,Camk1d,Camk2g,Camk4,Camkk1,Carns1,Cd209a,Cd22,Cd33,Cd44,Cdc…	Abca1,Abcc3,Abcg1,Alox5ap,Arl11,Cdk18,Csf1r,Cybb,Fes,Fgr,Hck,Myo1f,Myo7a,Syk
protein kinase activity	8.77e-05	2	Abl2,Acvr1b,Bmpr1a,Bmpr1b,Btk,Camk1d,Camk2g,Camk4,Camkk1,Ccl3,Ccnd1,Cdk18,Cdk20,Cdk6,Cdkn1a,Csf1r,Csk,D8Ertd82e,Dclk1,Dmpk,Dyrk2,Eng,Epha1,Epha2,Epha3,Ephb3,Ephb6,Erbb4,Ern1,Fes,Fgfr2,Fgfr3,Fgr,Flt1,Flt3,Flt4,Hck,Htatip2,Irak4,Jak3,Ksr1,Ltk,Lyn,Map3k11,Map3k6,Map4k2,Map4k4,Mapk6,Mapkapk3,Mark1,Matk,Mertk,Mknk1,Mylk,Mylk2,Mylk4,Nek6,Npr1,Nrbp2,Nrp2,Ntrk3,Nuak1,Nuak2,Pak6,Pik3cg,Pim1,Pim3,Plk2,Plk3…	Bmpr1a,Bmpr1b,Btk,Cdk18,Cdkn1a,Csf1r,Epha1,Epha2,Fes,Fgr,Hck,Jak3,Lyn,Mylk,Nrp2,Nuak2,Plk3,Pnck,Prkch,Ptk2b,Rock1,Rps6ka1,Srpk3,Syk,Tie1,Tnik,Tnk2,Zak
cytokine receptor binding	9.69e-05	2	Adam17,Bdnf,Casp8,Ccl12,Ccl19,Ccl2,Ccl24,Ccl3,Ccl4,Ccl6,Ccl7,Ccl8,Ccl9,Ccr2,Cd300lf,Cd44,Crlf1,Cx3cl1,Cxcl1,Cxcl12,Cxcl13,Cxcl16,Cxcl2,Cxcl5,Ddt,Ecm1,Grb2,Grem1,Il1a,Il1b,Il1rn,Il33,Il6,Il6ra,Irak4,Lif,Lyn,Myd88,Ngf,Ntf3,Nucb2,Osm,Sdcbp,Stat3,Syk,Tgfb1,Tgfb2,Tgfbr1,Ticam2,Tlr9,Tnf,Tnfsf13,Tnfsf8,Vegfb	Ccl2,Ccl3,Ccl4,Ccl6,Ccl7,Cd300lf,Cd44,Crlf1,Cx3cl1,Cxcl1,Cxcl16,Grb2,Il1a,Il1rn,Lif,Ngf,Osm,Sdcbp,Syk,Tgfb1,Tnfsf13
receptor regulator activity	0.0001	2	1500015O10Rik,Apoa1,Bdnf,Bmp1,Btc,C1qtnf9,Ccl12,Ccl19,Ccl2,Ccl24,Ccl3,Ccl4,Ccl6,Ccl7,Ccl8,Ccl9,Cmtm3,Crlf1,Crlf2,Ctgf,Cx3cl1,Cxcl1,Cxcl12,Cxcl13,Cxcl16,Cxcl2,Cxcl5,Dkk2,Edn1,Ereg,Fam19a1,Fgf1,Fgf13,Fgf14,Fgf7,Gdf10,Gdf15,Gdf3,Gdf6,Gpihbp1,Gpnmb,Grem1,Grn,Hbegf,Hgf,Igf1,Igf2,Il1a,Il1b,Il1rn,Il33,Il6,Inhba,Inhbb,Jag2,Lep,Lgals3,Lif,Lrpap1,Ly6a,Manf,Mdk,Metrnl,Ndp,Ngf,Ntf3,Ogn,Osm,Pdgfa,Pdgfb,Pdgfc,…	Ccl2,Ccl3,Ccl4,Ccl6,Ccl7,Cmtm3,Crlf1,Crlf2,Cx3cl1,Cxcl1,Cxcl16,Edn1,Gdf3,Gdf6,Gpnmb,Grn,Hgf,Il1a,Il1rn,Inhbb,Lgals3,Lif,Metrnl,Ngf,Osm,Pdgfc,Slurp1,Spp1,Tg,Tgfb1,Timp1,Tnfsf13,Wisp2
amide binding	0.00011	2	Anpep,Apba3,Apbb2,Apoa1,Apoe,Bace1,C2cd2l,Calr,Cd14,Cd300lf,Cd74,Cemip,Cln8,Clta,Clu,Crip1,Ctsb,Ctsd,Ctsl,Fcgr2b,Fkbp10,Folr2,Furin,Fzd4,Gltp,Gprasp2,Gsap,Gsr,H2-Aa,H2-Ab1,H2-D1,H2-K1,H2-Q7,H2-T23,Inhba,Itga2,Itgb2,Itm2a,Itm2c,Kdelr3,Lbp,Ldlrap1,Lepr,Mag,Msr1,Npr1,Npr3,Pcsk5,Pex5l,Pirb,Pitpna,Pla2g4a,Plod1,Pltp,Ppib,Ppic,Prokr1,Psap,Ramp1,Rnpep,Scarb1,Sec61a1,Soat1,Tgfb2,Tlr1,Tlr2,Tlr6,Tpp1,Trem2…	Anpep,Cd14,Cd300lf,Cemip,Cln8,Clu,Ctsb,Ctsd,Ctsl,Fcgr2b,Folr2,Fzd4,Gltp,Itgb2,Lepr,Msr1,Pirb,Pltp,Ppic,Psap,Soat1,Tlr2,Tpp1,Trem2
fibronectin binding	0.00013	4	Ccdc80,Ctgf,Ctsk,Ctss,Fbln1,Igfbp5,Igfbp6,Itga4,Itgav,Loxl3,Lrrc15,Mfap2,Mmp13,Mmp2,Myoc,Ssc5d,Thbs1,Tnc	Ctsk,Mmp2,Ssc5d
electron transfer activity	0.00019	1	Cox6c,Cox7a1,Cox7c,Cox8b,Cybb,Cycs,Glrx5,Ndufa12,Steap4,Uqcr11	n/a (just one condition)
sulfur compound binding	0.0002	4	Adamts5,Adgrg1,Apoe,Ccdc80,Ccl2,Ccl7,Cd34,Cfh,Clec3b,Col16a1,Col23a1,Col5a1,Ctgf,Cyr61,Fbln7,Fbn1,Fgf7,Fn1,Fst,Fstl1,Gns,Gpnmb,Hbegf,Itgam,Lipg,Lrpap1,Lrtm1,Ltbp2,Lxn,Mdk,Pcolce,Pcolce2,Pla2g2d,Postn,Ptch1,Ptprf,Ptprs,Rspo2,Selp,Sfrp1,Slit2,Smoc2,Soat1,Sult1a1,Thbs1,Thbs2,Vegfb,Wisp1,Wisp2	Col16a1,Sfrp1
proteoglycan binding	0.0002	5	Apoe,Cfh,Col2a1,Col5a1,Ctsb,Ctsk,Ctss,Fn1,Fst,Gpnmb,Grem1,Hpse,Itgam,Nid1,Pla2g2d,Ptprf,Ptprs,Sdcbp,Sema5a,Slit2,Tnc	Ctsk
peptide binding	0.00025	2	Anpep,Apba3,Apbb2,Apoa1,Apoe,Bace1,C2cd2l,Calr,Cd14,Cd74,Cemip,Clta,Clu,Crip1,Ctsb,Ctsd,Ctsl,Fcgr2b,Furin,Fzd4,Gprasp2,Gsap,Gsr,H2-Aa,H2-Ab1,H2-D1,H2-K1,H2-Q7,H2-T23,Inhba,Itga2,Itgb2,Itm2a,Itm2c,Kdelr3,Lbp,Ldlrap1,Lepr,Msr1,Npr1,Npr3,Pcsk5,Pex5l,Pirb,Plod1,Ppib,Ppic,Prokr1,Ramp1,Rnpep,Scarb1,Sec61a1,Tgfb2,Tlr1,Tlr2,Tlr6,Tpp1,Trem2,Vipr2	Anpep,Cd14,Cemip,Clu,Ctsb,Ctsd,Ctsl,Fcgr2b,Fzd4,Itgb2,Lepr,Msr1,Pirb,Ppic,Tlr2,Tpp1,Trem2
inorganic molecular entity transmembrane transporter activity	0.00031	1	Abcg1,Anxa2,Aqp11,Aqp5,Atp1b2,Atp2b1,Atp6v0a1,Atp6v0b,Atp6v0c,Atp6v0d1,Atp6v0d2,Atp6v0e,Atp6v0e2,Atp6v1a,Atp6v1c1,Atp6v1e1,Cacna1c,Cacnb2,Clca3a1,Clcn7,Clic1,Gabra3,Gjc1,Hvcn1,Itpr1,Itpr3,Kcnab1,Kcnab2,Kcnd3,Kcnip1,Kcnip4,Kcnj2,Kcnk13,Kcnma1,Kcnn4,Kcnq4,Kcns3,Lrrc8c,Mcoln2,Mcoln3,Mfsd5,Nalcn,Nipa2,P2rx4,P2rx7,Panx1,Pex5l,Piezo1,Pqlc2,Ptk2b,Rasa3,Rbp4,Scn1b,Scn2a1,Slc11a1,Slc11a2,Slc15a3,Slc15a4,S…	n/a (just one condition)
SH3 domain binding	0.00034	3	Abi3,Adam10,Adam12,Adam17,Adam9,Afap1l1,Afap1l2,Arhgap17,Arhgap27,Arhgap31,Cblb,Cyba,Dpysl3,Dtx1,Elmo1,Enah,Evl,Fmn1,Gpx1,Grb2,Hcls1,Hip1r,Inpp5d,Khdrbs3,Lyn,Mical1,Ncf1,Ostf1,Plscr1,Prrt2,Ptpn6,Sh3bgr,Sh3bgrl,Sh3bp2,Shank3,Sirpa,Synj2,Was	Evl,Hcls1,Inpp5d,Ncf1
chemokine receptor binding	0.00034	1	Ccl12,Ccl19,Ccl2,Ccl24,Ccl3,Ccl4,Ccl6,Ccl7,Ccl8,Ccl9,Ccr2,Cx3cl1,Cxcl1,Cxcl12,Cxcl13,Cxcl16,Cxcl2,Cxcl5,Stat3	n/a (just one condition)
peptidase activity	0.00036	4	Ace,Adam10,Adam17,Adam33,Adam8,Adam9,Adamts12,Adamts2,Adamts4,Adamts5,Adamts7,Adamtsl1,Adamtsl2,Amz1,Anpep,Aph1c,Bace2,C1ra,C1s1,C2,Capn15,Capn3,Capn5,Casp1,Casp4,Casp8,Cd5l,Cfb,Cfd,Cfi,Clca3a1,Cndp2,Cpd,Cpxm1,Cpxm2,Cpz,Ctsa,Ctsb,Ctsc,Ctsd,Ctsh,Ctsk,Ctsl,Ctss,Ctsz,Ddi2,Dpep2,Dpp7,Ece1,Ece2,Endou,F10,F7,Fam63a,Folh1,Furin,Hgf,Hpn,Htra3,Htra4,Ihh,Klkb1,Ky,Lgmn,Masp1,Mmp12,Mmp13,Mmp14,Mmp19,Mmp2,Mmp…	Anpep,C1ra,Cfb,Ctsk,Mmp2,Sfrp1
platelet-derived growth factor binding	0.00037	3	Col1a1,Col1a2,Col3a1,Col5a1,Col6a1,Pdgfa,Pdgfb,Pdgfra	Col1a1,Col1a2,Col3a1
protease binding	0.0004	2	Anxa2,Ccbe1,Col1a1,Col1a2,Col3a1,Cstb,Ddt,Ecm1,F3,Fn1,Itgav,Lrp1,Mug1,Ndufs7,Psap,Pzp,Ryr1,Sell,Serpina1a,Serpina1c,Serpinb6a,Serpine1,Sumo1,Timp1,Timp2,Timp4,Tnfaip3,Tysnd1,Vwf,Xiap	Col1a1,Col1a2,Col3a1,Lrp1,Timp4,Tnfaip3
immunoglobulin receptor activity	0.00043	4	Fcer1g,Fcgr1,Fcgr2b,Fcgr3,Fcgr4	Fcer1g,Fcgr1,Fcgr3,Fcgr4
scavenger receptor activity	0.00046	5	Ackr2,Cd163,Cd5l,Cfi,Cxcl16,Endou,Enpp1,Hhipl1,Lgals3bp,Loxl2,Loxl3,Loxl4,Msr1,Prg4,Prss12,Scara5,Ssc5d,Stab1	Loxl2
phosphoprotein binding	0.00048	2	Abl2,Acp2,Arrb1,Cacnb2,Cblb,Cd44,Fgr,Grb14,Grb2,Hck,Igf2r,Ldlrap1,Lyn,Mid1,Nos1,Pik3r3,Plcg2,Ptpn6,Sh3bp2,Shb,Sirpa,Socs3,Src,Syk,Ubash3b,Vav1,Vav2	Abl2,Acp2,Cd44,Fgr,Grb2,Hck,Igf2r,Sh3bp2,Sirpa,Socs3,Syk,Ubash3b,Vav1
IgG binding	0.00048	3	Fcer1g,Fcgr1,Fcgr2b,Fcgr3,Fcgr4	Fcer1g,Fcgr1,Fcgr3,Fcgr4
phosphotransferase activity, alcohol group as acceptor	0.00062	2	Abl2,Acvr1b,Bmpr1a,Bmpr1b,Btk,Camk1d,Camk2g,Camk4,Camkk1,Ccl3,Ccnd1,Cdk18,Cdk20,Cdk6,Cdkn1a,Cerk,Csf1r,Csk,D8Ertd82e,Dclk1,Dgka,Dgkb,Dgkg,Dmpk,Dolk,Dyrk2,Eng,Epha1,Epha2,Epha3,Ephb3,Ephb6,Erbb4,Ern1,Fes,Fgfr2,Fgfr3,Fgr,Flt1,Flt3,Flt4,Gne,Hck,Hk3,Htatip2,Irak4,Jak3,Ksr1,Ltk,Lyn,Map3k11,Map3k6,Map4k2,Map4k4,Mapk6,Mapkapk3,Mark1,Matk,Mertk,Mknk1,Mylk,Mylk2,Mylk4,Nagk,Nek6,Npr1,Nrbp2,Nrp2,Ntrk3,Nuak1…	Bmpr1a,Bmpr1b,Btk,Cdk18,Cdkn1a,Csf1r,Epha1,Epha2,Fes,Fgr,Hck,Jak3,Lyn,Mylk,Nrp2,Nuak2,Pip5k1b,Plk3,Pnck,Prkch,Ptk2b,Rock1,Rps6ka1,Srpk3,Syk,Tie1,Tnik,Tnk2,Zak
NADH dehydrogenase (ubiquinone) activity	0.00063	1	Ndufa12,Ndufa13,Ndufa2,Ndufa5,Ndufb7,Ndufc2,Ndufs7	n/a (just one condition)
oxidoreductase activity, acting on NAD(P)H	0.00063	1	Cybb,Gmpr,Ndufa12,Ndufa13,Ndufa2,Ndufa5,Ndufb7,Ndufc2,Ndufs7,Nnt	n/a (just one condition)
kinase activity	0.00074	2	Abl2,Acvr1b,Bmpr1a,Bmpr1b,Btk,Camk1d,Camk2g,Camk4,Camkk1,Ccl3,Ccnd1,Cdk18,Cdk20,Cdk6,Cdkn1a,Cerk,Ciita,Csf1r,Csk,D8Ertd82e,Dclk1,Dgka,Dgkb,Dgkg,Dmpk,Dolk,Dyrk2,Eng,Epha1,Epha2,Epha3,Ephb3,Ephb6,Erbb4,Ern1,Fes,Fgfr2,Fgfr3,Fgr,Flt1,Flt3,Flt4,Gne,Hck,Hk3,Htatip2,Irak4,Jak3,Ksr1,Ltk,Lyn,Map3k11,Map3k6,Map4k2,Map4k4,Mapk6,Mapkapk3,Mark1,Matk,Mertk,Mknk1,Mpp6,Mylk,Mylk2,Mylk4,Nagk,Nek6,Npr1,Nrbp2,Nrp2,…	Bmpr1a,Bmpr1b,Btk,Cdk18,Cdkn1a,Ciita,Csf1r,Epha1,Epha2,Fes,Fgr,Hck,Jak3,Lyn,Mylk,Nrp2,Nuak2,Pip5k1b,Plk3,Pnck,Prkch,Ptk2b,Rock1,Rps6ka1,Srpk3,Syk,Tie1,Tnik,Tnk2,Zak
chaperone binding	0.00092	1	Ahsa1,Ahsa2,Alb,Cp,Ctsc,Hspe1,Pdpn,Ptges3,Sdf2l1,Slc12a2,Slc25a17,Timm9,Vwf	n/a (just one condition)
transmembrane receptor protein tyrosine kinase activity	0.00097	1	Csf1r,Epha1,Epha2,Epha3,Ephb3,Ephb6,Fgfr2,Fgfr3,Flt1,Flt3,Flt4,Nrp2,Tie1,Tyro3	n/a (just one condition)
enzyme activator activity	0.00099	1	Abr,Adap2,Afap1l2,Alox5ap,Apobec1,Apoe,Arap1,Arhgap11a,Arhgap17,Arhgap19,Arhgap22,Arhgap25,Arhgap30,Arhgap31,Arhgap32,Arhgdia,Arhgdib,Arrb1,Asap2,Atp1b2,Ccl3,Cdkn1a,Ctsc,Ctsh,Dock2,Fgf13,Fn1,Gm2a,Gmip,Grem1,Htr2b,Igf1,Iqgap1,Lgals9,Ncf1,Ncf2,Ncf4,Nckap1l,Ngf,Nkx3-1,Noxo1,Pdgfb,Rab4a,Rasa3,Rasa4,Rgs1,Rgs10,Rgs16,Rgs4,Rin1,Rin3,Sh3pxd2b,Sipa1l2,Smap2,Stard8,Tbc1d14,Tbc1d2,Tbc1d22a,Tbc1d9,Tgfb1,Vsir…	n/a (just one condition)
proton-transporting ATPase activity, rotational mechanism	0.00099	1	Atp6v0a1,Atp6v0b,Atp6v0c,Atp6v0d1,Atp6v0d2,Atp6v0e,Atp6v0e2,Atp6v1a,Atp6v1c1,Atp6v1e1	n/a (just one condition)
catalytic activity, acting on a protein	0.00099	1	Abhd12,Abl2,Acp2,Acvr1b,Adam10,Adam17,Adam33,Adam8,Adam9,Adamts4,Adamts7,Amz1,Anpep,Aph1c,Asb2,B3gnt3,Bmpr1a,Bmpr1b,Btk,C1ra,Camk1d,Camk4,Capn15,Capn3,Casp1,Casp4,Casp8,Cblb,Ccl3,Ccnd1,Cd5l,Cdk18,Cdk20,Cdk6,Cdkn1a,Cfb,Cfd,Cfi,Clca3a1,Cndp2,Colgalt1,Cpd,Cpz,Csf1r,Csk,Ctsa,Ctsb,Ctsc,Ctsd,Ctsh,Ctsk,Ctsl,Ctss,Ctsz,Dclk1,Ddi2,Dmpk,Dpep2,Dpp7,Dtx4,Ece1,Egr2,Endou,Epha1,Epha2,Erbb4,Ern1,Ero1lb,F10,F7,Fa…	n/a (just one condition)
phosphatidylinositol binding	0.001	2	5031414D18Rik,Adap2,Anxa2,Anxa8,Arap1,Arhgap32,Atp13a2,Btk,C2cd2l,Capg,Cfl1,Dab2,Esyt1,Fes,Fgd2,Gab2,Gsn,Hip1r,Iqgap1,Iqgap2,Itpr1,Itpr3,Kcnj2,Ldlrap1,Mcf2l,Myo1e,Myo1g,Ncf1,Ncf4,Noxo1,Osbpl8,Pard3b,Pitpna,Pitpnm2,Pla2g4a,Pla2g4e,Plek,Plekhb2,Rag2,Sdcbp,Sh3pxd2b,Snx1,Snx20,Snx5,Snx8,Syt7,Ttpa,Vill,Wdfy1	Anxa2,Anxa8,Arap1,Atp13a2,Capg,Cfl1,Dab2,Fes,Iqgap1,Myo1e,Ncf1,Ncf4,Osbpl8,Plek,Sdcbp,Sh3pxd2b,Snx1,Snx5,Snx8,Vill
amyloid-beta binding	0.001	5	Apba3,Apbb2,Apoa1,Apoe,Bace1,Cd74,Clu,Ephb2,Fcgr2b,Fpr2,Fzd4,Gprasp2,Gsap,Itga2,Itgb2,Itm2a,Itm2c,Ldlrap1,Msr1,Olfm1,Pirb,Scarb1,Sorl1,Tgfb2,Tlr2,Trem2	Fcgr2b,Itgb2,Pirb
protein phosphorylated amino acid binding	0.0016	2	Abl2,Acp2,Arrb1,Cblb,Fgr,Grb2,Hck,Ldlrap1,Pik3r3,Plcg2,Ptpn6,Sh3bp2,Shb,Sirpa,Socs3,Syk,Vav1,Vav2	Abl2,Acp2,Fgr,Grb2,Hck,Sh3bp2,Sirpa,Socs3,Syk,Vav1
ion transmembrane transporter activity	0.0016	1	Anxa2,Atp1b2,Atp2b1,Atp6v0a1,Atp6v0b,Atp6v0c,Atp6v0d1,Atp6v0d2,Atp6v0e,Atp6v0e2,Atp6v1a,Atp6v1c1,Atp6v1e1,Cacna1c,Cacnb2,Clca3a1,Clcn7,Clic1,Cybb,Gabra3,Gjc1,Hvcn1,Itpr1,Itpr3,Kcnab1,Kcnab2,Kcnd3,Kcnip1,Kcnip4,Kcnj2,Kcnk13,Kcnma1,Kcnn4,Kcnq4,Kcns3,Lasp1,Lrrc8c,Mcoln2,Mcoln3,Mfsd5,Nalcn,Nipa2,P2rx4,P2rx7,Panx1,Pex5l,Piezo1,Pqlc2,Ptk2b,Rasa3,Scn1b,Scn2a1,Slc11a1,Slc11a2,Slc15a3,Slc15a4,Slc16a3,Slc1…	n/a (just one condition)
growth factor receptor binding	0.0017	1	Adam17,Btc,Cd300lf,Cd44,Erbb4,Ern1,Fgf1,Grb2,Grem1,Il1a,Il1b,Il1rn,Il6,Il6ra,Irak4,Lyn,Myd88,Pdgfb,Pdgfc,Pdgfd,Plscr1,Sdcbp,Slc9a3r1,Snx1,Ticam2,Tlr9,Tnk2,Vav2	n/a (just one condition)
phosphotyrosine residue binding	0.0017	2	Abl2,Acp2,Cblb,Fgr,Grb2,Hck,Ldlrap1,Pik3r3,Plcg2,Ptpn6,Sh3bp2,Shb,Socs3,Syk,Vav1,Vav2	Abl2,Acp2,Fgr,Grb2,Hck,Sh3bp2,Socs3,Syk,Vav1
CCR chemokine receptor binding	0.0025	1	Ccl12,Ccl19,Ccl2,Ccl24,Ccl3,Ccl4,Ccl6,Ccl7,Ccl8,Ccl9,Ccr2,Cx3cl1,Cxcl13,Stat3	n/a (just one condition)
Toll-like receptor binding	0.0026	2	Ceacam1,Myd88,S100a8,S100a9,Saa3,Syk,Tlr1,Tlr2,Tlr6,Unc93b1	Saa3,Syk,Tlr1,Unc93b1
insulin-like growth factor binding	0.0027	1	Ctgf,Cyr61,Htra1,Igf2r,Igfbp2,Igfbp6,Itgav,Wisp1,Wisp2	n/a (just one condition)
transferase activity, transferring phosphorus-containing groups	0.0033	2	Abl2,Acvr1b,Bmpr1a,Bmpr1b,Btk,Camk1d,Camk2g,Camk4,Camkk1,Ccl3,Ccnd1,Cdk18,Cdk20,Cdk6,Cdkn1a,Cerk,Ciita,Csf1r,Csk,D8Ertd82e,Dclk1,Dgka,Dgkb,Dgkg,Dmpk,Dntt,Dolk,Dyrk2,Eng,Epha1,Epha2,Epha3,Ephb3,Ephb6,Erbb4,Ern1,Fam46c,Fes,Fgfr2,Fgfr3,Fgr,Flt1,Flt3,Flt4,Gne,Gnptab,Hck,Hk3,Htatip2,Irak4,Jak3,Ksr1,Ltk,Lyn,Map3k11,Map3k6,Map4k2,Map4k4,Mapk6,Mapkapk3,Mark1,Matk,Mertk,Mknk1,Mpp6,Mylk,Mylk2,Mylk4,Nagk,Ne…	Bmpr1a,Bmpr1b,Btk,Cdk18,Cdkn1a,Ciita,Csf1r,Dntt,Epha1,Epha2,Fes,Fgr,Hck,Jak3,Lyn,Mylk,Nrp2,Nuak2,Oas1a,Oas2,Oas3,Pip5k1b,Plk3,Pnck,Prkch,Ptk2b,Rock1,Rps6ka1,Srpk3,Syk,Tie1,Tnik,Tnk2,Zak
IgG receptor activity	0.0036	3	Fcgr1,Fcgr2b,Fcgr3,Fcgr4	Fcgr1,Fcgr3,Fcgr4
GTPase regulator activity	0.0038	1	Abr,Adap2,Arap1,Arhgap11a,Arhgap17,Arhgap19,Arhgap22,Arhgap25,Arhgap30,Arhgap31,Arhgap32,Arhgdia,Arhgdib,Arrb1,Asap2,Dock2,Gmip,Gpsm2,Gpsm3,Htr2b,Nckap1l,Ralgds,Rasa3,Rasa4,Rgs1,Rgs10,Rgs16,Rgs4,Rin1,Rin3,Sipa1l2,Sirpa,Smap2,Stard8,Tbc1d14,Tbc1d2,Tbc1d22a,Tbc1d9	n/a (just one condition)
alpha-actinin binding	0.004	1	Adora2a,Cacna1c,Cacna1d,Itgb1,Kcna5,Myom1,Pdlim3,Pdlim7,Synpo2	n/a (just one condition)
lipoprotein particle binding	0.004	4	Abca1,Apoa1,Apoa2,Apoe,Colec12,Gpihbp1,Msr1,Pltp,Scarb1,Scarf1,Sorl1,Stab1,Thbs1,Trem2,Vldlr	No common gene
actinin binding	0.0041	1	Adora2a,Cacna1c,Cacna1d,Csrp1,Itgb1,Kcna5,Myom1,Pdlim3,Pdlim7,Synpo2	n/a (just one condition)
phosphatidylinositol phosphate binding	0.0043	2	5031414D18Rik,Adap2,Anxa2,Anxa8,Arap1,Arhgap32,Atp13a2,Btk,Capg,Cfl1,Dab2,Fgd2,Gab2,Gsn,Hip1r,Iqgap1,Iqgap2,Kcnj2,Ldlrap1,Myo1g,Ncf1,Ncf4,Noxo1,Osbpl8,Pla2g4a,Pla2g4e,Plek,Plekhb2,Rag2,Sdcbp,Sh3pxd2b,Snx20,Snx5,Syt7,Ttpa,Vill	Anxa2,Anxa8,Arap1,Atp13a2,Capg,Cfl1,Dab2,Iqgap1,Ncf1,Ncf4,Osbpl8,Plek,Sdcbp,Sh3pxd2b,Snx5,Vill
ribonucleotide binding	0.0051	2	Abca1,Abca7,Abca8a,Abca8b,Abcb4,Abcc1,Abcc3,Abcg1,Abl2,Acsf2,Acsl4,Acsm5,Acss3,Acta2,Actg1,Actg2,Actr2,Actr3,Acvr1b,Adcy3,Adcy4,Adssl1,Aprt,Ar,Arl11,Arl4c,Arl8a,Ass1,Atp11a,Atp13a2,Atp2b1,Atp2b4,Atp6v1a,Atp6v1b2,Bmpr1a,Bmpr1b,Brip1,Btk,Camk1d,Camk2g,Camk4,Camkk1,Carns1,Cdc34,Cdk18,Cdk20,Cdk6,Cerk,Chd6,Chd7,Ciita,Clcn7,Cnnm2,Csf1r,Csk,Ctps,Dclk1,Dgka,Dgkb,Dgkg,Dhx58,Dmc1,Dmpk,Dyrk2,Ehd4,Epha1,Epha…	Abca1,Abcc3,Abcg1,Arl11,Bmpr1a,Bmpr1b,Btk,Carns1,Cdk18,Chd6,Ciita,Csf1r,Epha1,Epha2,Fes,Fgr,Gucy1a3,Gucy1b3,Hck,Jak3,Lyn,Myh10,Myh11,Mylk,Myo1f,Myo7a,Nos1,Nos2,Nuak2,Oas1a,Oas2,Oas3,Pde5a,Pip5k1b,Plk3,Pnck,Prkch,Ptk2b,Rab17,Rasl12,Rock1,Rps6ka1,Runx3,Samhd1,Sept6,Slfn8,Srpk3,Syk,Tie1,Tmem173,Tnik,Tnk2,Zak
pattern recognition receptor activity	0.0055	3	Clec4e,Clec7a,Colec12,Pglyrp1,Ptafr,Scarb1,Tlr2,Tlr4,Tlr7,Tlr8,Tlr9	Tlr9
endopeptidase activity	0.0056	2	Ace,Adam10,Adam17,Adam33,Adam8,Adam9,Adamts12,Adamts2,Adamts4,Adamts5,Adamts7,Aph1c,Bace2,C1ra,C1s1,C2,Capn15,Capn3,Capn5,Casp1,Casp4,Casp8,Cd5l,Cfb,Cfd,Cfi,Ctsb,Ctsc,Ctsd,Ctsh,Ctsk,Ctsl,Ctss,Ctsz,Ddi2,Ece1,Ece2,F10,F7,Furin,Hgf,Hpn,Htra3,Htra4,Klkb1,Lgmn,Masp1,Mmp12,Mmp13,Mmp14,Mmp19,Mmp2,Mmp3,Mmp8,Napsa,Pcsk5,Phex,Plat,Plau,Prss12,Prss46,Psen2,Sfrp1,St14,Tmprss9,Tpp1,Tpsb2,Usp12	C1ra,Cfb,Ctsc,Ctsk,Hgf,Lgmn,Mmp14,Mmp2,Mmp3,Sfrp1
UDP-glycosyltransferase activity	0.0059	2	B3galnt2,B3galt1,B3gnt2,B3gnt3,B3gnt7,B3gnt9,B4galnt1,B4galt1,B4galt5,B4galt6,Chsy1,Chsy3,Colgalt1,Ext1,Galnt10,Galnt12,Galnt15,Galnt6,Galnt7,Gcnt1,Gcnt4,Has1,Hexa,Hexb,Lfng,Mgat5,Mgat5b,Plod3,Uggt1,Ugt1a7c,Xylt1,Xylt2	B3gnt7,B4galt5,B4galt6,Colgalt1,Galnt12,Galnt6,Galnt7,Gcnt4,Hexa,Hexb,Mgat5,Xylt2
purine ribonucleoside triphosphate binding	0.0061	2	Abca1,Abca7,Abca8a,Abca8b,Abcb4,Abcc1,Abcc3,Abcg1,Abl2,Acsf2,Acsl4,Acsm5,Acss3,Acta2,Actg1,Actg2,Actr2,Actr3,Acvr1b,Adcy3,Adcy4,Adssl1,Arl11,Arl4c,Arl8a,Ass1,Atp11a,Atp13a2,Atp2b1,Atp2b4,Atp6v1a,Atp6v1b2,Bmpr1a,Bmpr1b,Brip1,Btk,Camk1d,Camk2g,Camk4,Camkk1,Carns1,Cdc34,Cdk18,Cdk20,Cdk6,Cerk,Chd6,Chd7,Ciita,Clcn7,Cnnm2,Csf1r,Csk,Ctps,Dclk1,Dgka,Dgkb,Dgkg,Dhx58,Dmc1,Dmpk,Dyrk2,Ehd4,Epha1,Epha2,Epha3,…	Abca1,Abcc3,Abcg1,Arl11,Bmpr1a,Bmpr1b,Btk,Carns1,Cdk18,Chd6,Ciita,Csf1r,Epha1,Epha2,Fes,Fgr,Gucy1a3,Gucy1b3,Hck,Jak3,Lyn,Myh10,Myh11,Mylk,Myo1f,Myo7a,Nuak2,Oas1a,Oas2,Oas3,Pip5k1b,Plk3,Pnck,Prkch,Ptk2b,Rab17,Rasl12,Rock1,Rps6ka1,Runx3,Samhd1,Sept6,Slfn8,Srpk3,Syk,Tie1,Tnik,Tnk2,Zak
laminin binding	0.0069	1	Adam9,Adgrg6,Bcam,Ctss,Gpc1,Itga2,Itga6,Lgals3,Lrrc15,Ssc5d,Thbs1	n/a (just one condition)
transferase activity, transferring glycosyl groups	0.0069	2	Aprt,B3galnt2,B3galt1,B3gnt2,B3gnt3,B3gnt7,B3gnt9,B4galnt1,B4galt1,B4galt5,B4galt6,Chsy1,Chsy3,Colgalt1,Ext1,Galnt10,Galnt12,Galnt15,Galnt6,Galnt7,Gba,Gcnt1,Gcnt4,Glt8d2,Has1,Hexa,Hexb,Lacc1,Lfng,Mgat5,Mgat5b,Parp14,Parp8,Plod3,Pnp,Pygb,Pygm,Sdf2l1,St3gal1,St3gal5,St6galnac2,St6galnac4,Uggt1,Ugt1a7c,Upp1,Xylt1,Xylt2	Aprt,B3gnt7,B4galt5,B4galt6,Colgalt1,Galnt12,Galnt6,Galnt7,Gba,Gcnt4,Hexa,Hexb,Lacc1,Mgat5,Sdf2l1,St6galnac4,Xylt2
cation transmembrane transporter activity	0.0069	1	Anxa2,Atp1b2,Atp2b1,Atp6v0a1,Atp6v0b,Atp6v0c,Atp6v0d1,Atp6v0d2,Atp6v0e,Atp6v0e2,Atp6v1a,Atp6v1c1,Atp6v1e1,Cacna1c,Cacnb2,Hvcn1,Itpr1,Itpr3,Kcnab1,Kcnab2,Kcnd3,Kcnip1,Kcnip4,Kcnj2,Kcnk13,Kcnma1,Kcnn4,Kcnq4,Kcns3,Mcoln2,Mcoln3,Nalcn,Nipa2,P2rx4,P2rx7,Panx1,Pex5l,Piezo1,Pqlc2,Ptk2b,Rasa3,Scn1b,Scn2a1,Slc11a1,Slc11a2,Slc15a3,Slc15a4,Slc1a5,Slc22a1,Slc24a3,Slc25a45,Slc2a6,Slc36a1,Slc38a7,Slc39a1,Slc39…	n/a (just one condition)
IgE binding	0.007	1	Fcer1g,Fcgr4,Lgals3	n/a (just one condition)
nucleoside-triphosphatase regulator activity	0.0075	1	Abr,Adap2,Arap1,Arhgap11a,Arhgap17,Arhgap19,Arhgap22,Arhgap25,Arhgap30,Arhgap31,Arhgap32,Arhgdia,Arhgdib,Arrb1,Asap2,Atp1b2,Dock2,Fnip2,Gmip,Gpsm2,Gpsm3,Htr2b,Nckap1l,Rab4a,Ralgds,Rasa3,Rasa4,Rgs1,Rgs10,Rgs16,Rgs4,Rin1,Rin3,Sipa1l2,Sirpa,Smap2,Stard8,Tbc1d14,Tbc1d2,Tbc1d22a,Tbc1d9	n/a (just one condition)
lipid transporter activity	0.0076	2	Abca1,Abca6,Abca7,Abca8a,Abca8b,Abca9,Abcc1,Abcg1,Apoa1,Apoa2,Apoe,Ceacam1,Fabp3,Gramd1b,Mfsd2a,Osbpl11,Osbpl3,Pltp,Slc10a6,Slc27a1,Slc27a2,Slco2b1,Slmo2,Spns2,Stard5,Ttpa	Apoe
phospholipase activity	0.0077	1	Abhd12,Ccr1,Ddhd1,Gdpd1,Hmox1,Lipg,Napepld,Pitpnm3,Pla1a,Pla2g15,Pla2g4e,Pla2g7,Plbd2,Plcb2,Plcg2,Plcl2,Pld3,Pnpla7,Tmem8	n/a (just one condition)
metallopeptidase activity	0.0077	2	Ace,Adamts12,Adamts2,Adamts5,Anpep,Cpxm1,Cpxm2,Cpz,Ece2,Folh1,Mmp14,Mmp2,Mmp3,Naalad2,Xpnpep2	Adamts12,Adamts2,Anpep,Cpxm1,Cpxm2,Cpz,Folh1,Mmp2,Naalad2
purine ribonucleotide binding	0.0077	2	Abca1,Abca7,Abca8a,Abca8b,Abcb4,Abcc1,Abcc3,Abcg1,Abl2,Acsf2,Acsl4,Acsm5,Acss3,Acta2,Actg1,Actg2,Actr2,Actr3,Acvr1b,Adcy3,Adcy4,Adssl1,Aprt,Arl11,Arl4c,Arl8a,Ass1,Atp11a,Atp13a2,Atp2b1,Atp2b4,Atp6v1a,Atp6v1b2,Bmpr1a,Bmpr1b,Brip1,Btk,Camk1d,Camk2g,Camk4,Camkk1,Carns1,Cdc34,Cdk18,Cdk20,Cdk6,Cerk,Chd6,Chd7,Ciita,Clcn7,Cnnm2,Csf1r,Csk,Ctps,Dclk1,Dgka,Dgkb,Dgkg,Dhx58,Dmc1,Dmpk,Dyrk2,Ehd4,Epha1,Epha2,E…	Abca1,Abcc3,Abcg1,Arl11,Bmpr1a,Bmpr1b,Btk,Carns1,Cdk18,Chd6,Ciita,Csf1r,Epha1,Epha2,Fes,Fgr,Gucy1a3,Gucy1b3,Hck,Jak3,Lyn,Myh10,Myh11,Mylk,Myo1f,Myo7a,Nuak2,Oas1a,Oas2,Oas3,Pde5a,Pip5k1b,Plk3,Pnck,Prkch,Ptk2b,Rab17,Rasl12,Rock1,Rps6ka1,Runx3,Samhd1,Sept6,Slfn8,Srpk3,Syk,Tie1,Tmem173,Tnik,Tnk2,Zak
lipase activity	0.0079	1	Abhd12,Abhd2,Ccr1,Daglb,Ddhd1,Gdpd1,Hmox1,Lipa,Lipg,Napepld,Pitpnm3,Pla1a,Pla2g15,Pla2g4e,Pla2g7,Plbd2,Plcb2,Plcg2,Plcl2,Pld3,Pnpla7,Tmem8	n/a (just one condition)
peptidase regulator activity	0.0081	3	Anxa2,Arrb1,Bst2,C3,C4b,Cd109,Cstb,Ctla2b,Ctsc,Ctsh,Fbln1,Fn1,Furin,Gpc3,Itih4,Lef1,Mug1,Naip2,Naip5,Naip6,Ngf,Nkx3-1,Pcolce,Pcolce2,Pi16,Pzp,Renbp,Rock1,Rps6ka1,Serpina1a,Serpina1c,Serpina3g,Serpina3m,Serpina3n,Serpinb6a,Serpinf1,Serping1,Spint1,Timp1,Timp4,Vsir,Wfdc21,Xiap	C4b,Gpc3
protein homodimerization activity	0.0081	2	Abcg1,Actn1,Adam10,Ahr,Apoe,Atf3,B2m,BC029214,Bak1,Bmpr1a,Bok,Cadm1,Camk2g,Card9,Ceacam1,Cebpb,Chmp4c,Cpq,Csf1r,Dst,Ece1,Eng,Erbb4,Ern1,Erp29,Fgfr2,Fibin,Flna,Flt1,Flt4,Foxp2,Fzd4,Gadd45a,Gla,Glb1,Glipr2,Grem1,Hhex,Hmox1,Hpgds,Il6ra,Inhbb,Jam3,Kcnh2,Lrrfip1,Mag,Map3k11,Mcl1,Mid1,Mtus2,Myh9,Myom1,Naga,Ndp,Nectin2,Nlrc4,Nod1,Nos2,Npr3,Nr2f2,Padi2,Pde2a,Pdgfb,Pdgfc,Pdxk,Pirb,Plek,Prps2,Psap,Ptgs2,Pt…	Abcg1,Apoe,Bmpr1a,Csf1r,Foxp2,Glb1,Grem1,Il6ra,Jam3,Myom1,Ndp,Nos2,Pdgfb,Pirb,Plek,Rag1,Rbpms,Slc11a1,Tlr9,Tmem173,Xdh
non-membrane spanning protein tyrosine kinase activity	0.0087	3	Abl2,Btk,Csk,Fes,Fgr,Hck,Jak3,Lyn,Matk,Prkcd,Ptk2b,Src,Syk,Tec,Tnk2	Fes,Fgr,Hck,Syk
calmodulin binding	0.0097	2	Adcy3,Arpp21,Atp2b1,Atp2b4,Cacna1c,Camk1d,Camk2g,Camk4,Camkk1,Ceacam1,Cnn1,Cnn2,Iqgap1,Iqgap2,Kcnn4,Kcnq4,Map6,Mapkapk3,Mknk1,Myh10,Myh11,Myh9,Mylk,Mylk2,Myo1e,Myo1f,Myo1g,Myo5a,Myo7a,Nos1,Nos2,Pde1a,Pde1b,Pnck,Rasl12,Rrad,Slc8a1,Slc8a2,Sntb1,Sphk1,Wfs1	Arpp21,Cacna1c,Myh10,Myh11,Mylk,Myo1f,Myo7a,Nos1,Nos2,Pnck,Rasl12,Slc8a2
GTPase activator activity	0.0116	1	Abr,Adap2,Arap1,Arhgap11a,Arhgap17,Arhgap19,Arhgap22,Arhgap25,Arhgap30,Arhgap31,Arhgap32,Arhgdia,Arhgdib,Arrb1,Asap2,Dock2,Gmip,Htr2b,Nckap1l,Rasa3,Rasa4,Rgs1,Rgs10,Rgs16,Rgs4,Rin1,Rin3,Sipa1l2,Smap2,Stard8,Tbc1d14,Tbc1d2,Tbc1d22a,Tbc1d9	n/a (just one condition)
calcium-dependent protein binding	0.0119	1	Anxa1,Anxa2,Anxa3,Anxa4,Mgp,Mmp13,Myo5a,S100a11,S100a4,S100a6,Selp,Vldlr,Wfs1	n/a (just one condition)
superoxide-generating NADPH oxidase activator activity	0.0121	1	Ncf1,Ncf2,Ncf4,Noxo1,Pdgfb,Sh3pxd2b	n/a (just one condition)
nucleotide binding	0.0123	2	Abca1,Abca7,Abca8a,Abca8b,Abcb4,Abcc1,Abcc3,Abcg1,Abl2,Acox3,Acsf2,Acsl4,Acsm5,Acss3,Acta2,Actg1,Actg2,Actr2,Actr3,Acvr1b,Adcy3,Adcy4,Adssl1,Aprt,Ar,Arl11,Arl4c,Arl8a,Ass1,Atp11a,Atp13a2,Atp2b1,Atp2b4,Atp6v1a,Atp6v1b2,Bmpr1a,Bmpr1b,Brip1,Btk,Camk1d,Camk2g,Camk4,Camkk1,Carns1,Cdc34,Cdk18,Cdk20,Cdk6,Cerk,Chd6,Chd7,Ciita,Clcn7,Cnnm2,Csf1r,Csk,Ctps,Cxxc4,Cybb,Dclk1,Dgka,Dgkb,Dgkg,Dhx58,Dmc1,Dmpk,Dyrk…	Abca1,Abcc3,Abcg1,Arl11,Bmpr1a,Bmpr1b,Btk,Carns1,Cdk18,Chd6,Ciita,Csf1r,Cybb,Epha1,Epha2,Fes,Fgr,Gpsm2,Gucy1a3,Gucy1b3,Hck,Jak3,Kcnab1,Lyn,Myh10,Myh11,Mylk,Myo1f,Myo7a,Nos1,Nos2,Nt5e,Nuak2,Oas1a,Oas2,Oas3,Parp14,Pde5a,Pip5k1b,Plk3,Pnck,Prkch,Ptk2b,Rab17,Rasl12,Rock1,Rps6ka1,Runx3,Samhd1,Sept6,Slfn8,Srpk3,Syk,Tet1,Tie1,Tmem173,Tnik,Tnk2,Xdh,Zak
oxidoreductase activity	0.0124	2	Akr1a1,Akr1b8,Aldh18a1,Aldh3b1,Alox5ap,Bckdhb,Blvrb,Ch25h,Chchd4,Coq7,Cox6a1,Cox6c,Cox7a1,Cox7c,Cox8a,Cox8b,Cp,Cyba,Cybb,Cycs,Cyp2b10,Cyp4b1,Cyp4v3,Degs1,Egln1,Fmo1,Glrx5,Gmpr,Gpx1,Gpx4,H2-Ke6,Hmox1,Ifi30,L2hgdh,Lox,Loxl2,Loxl3,Loxl4,Maob,Mical1,Moxd1,Ncf1,Ncf2,Ncf4,Ndufa12,Ndufa13,Ndufa2,Ndufa5,Ndufb7,Ndufc2,Ndufs7,Nnt,P3h1,P4ha3,P4hb,Prdx1,Prodh,Ptgr1,Ptgs2,Qsox1,Sepn1,Sh3bgrl3,Srd5a3,Steap3,St…	Cox7c,Cybb,Egln1,Glrx5,Loxl2,Ndufa13,Ndufs7,Ptgs2,Uqcr11
adenyl ribonucleotide binding	0.0135	2	Abca1,Abca7,Abca8a,Abca8b,Abcb4,Abcc1,Abcc3,Abcg1,Abl2,Acsf2,Acsl4,Acsm5,Acss3,Acta2,Actg1,Actg2,Actr2,Actr3,Acvr1b,Adcy3,Adcy4,Aprt,Ass1,Atp11a,Atp13a2,Atp2b1,Atp2b4,Atp6v1a,Atp6v1b2,Bmpr1a,Bmpr1b,Brip1,Btk,Camk1d,Camk2g,Camk4,Camkk1,Carns1,Cdc34,Cdk18,Cdk20,Cdk6,Cerk,Chd6,Chd7,Ciita,Clcn7,Cnnm2,Csf1r,Csk,Ctps,Dclk1,Dgka,Dgkb,Dgkg,Dhx58,Dmc1,Dmpk,Dyrk2,Ehd4,Epha1,Epha2,Epha3,Ephb3,Ephb6,Erbb4,Er…	Abca1,Abcc3,Abcg1,Bmpr1a,Bmpr1b,Btk,Carns1,Cdk18,Chd6,Ciita,Csf1r,Epha1,Epha2,Fes,Fgr,Hck,Jak3,Lyn,Myh10,Myh11,Mylk,Myo1f,Myo7a,Nuak2,Oas1a,Oas2,Oas3,Pip5k1b,Plk3,Pnck,Prkch,Ptk2b,Rock1,Rps6ka1,Runx3,Slfn8,Srpk3,Syk,Tie1,Tmem173,Tnik,Tnk2,Zak
structural constituent of muscle	0.0135	1	Csrp1,Dmd,Myh11,Myl6,Myom1,Nexn,Pdlim3	n/a (just one condition)
cell adhesion mediator activity	0.0135	1	Bcam,Bsg,Cd200,Emb,Esam,Igsf9,Itgb1,Jam3,Nexn	n/a (just one condition)
ATP binding	0.0144	2	Abca1,Abca7,Abca8a,Abca8b,Abcb4,Abcc1,Abcc3,Abcg1,Abl2,Acsf2,Acsl4,Acsm5,Acss3,Acta2,Actg1,Actg2,Actr2,Actr3,Acvr1b,Adcy3,Adcy4,Ass1,Atp11a,Atp13a2,Atp2b1,Atp2b4,Atp6v1a,Atp6v1b2,Bmpr1a,Bmpr1b,Brip1,Btk,Camk1d,Camk2g,Camk4,Camkk1,Carns1,Cdc34,Cdk18,Cdk20,Cdk6,Cerk,Chd6,Chd7,Ciita,Clcn7,Cnnm2,Csf1r,Csk,Ctps,Dclk1,Dgka,Dgkb,Dgkg,Dhx58,Dmc1,Dmpk,Dyrk2,Ehd4,Epha1,Epha2,Epha3,Ephb3,Ephb6,Erbb4,Ern1,Fe…	Abca1,Abcc3,Abcg1,Bmpr1a,Bmpr1b,Btk,Carns1,Cdk18,Chd6,Ciita,Csf1r,Epha1,Epha2,Fes,Fgr,Hck,Jak3,Lyn,Myh10,Myh11,Mylk,Myo1f,Myo7a,Nuak2,Oas1a,Oas2,Oas3,Pip5k1b,Plk3,Pnck,Prkch,Ptk2b,Rock1,Rps6ka1,Runx3,Slfn8,Srpk3,Syk,Tie1,Tnik,Tnk2,Zak
oligosaccharide binding	0.0148	1	Lgals3,Loxl2,Sele,Selp	n/a (just one condition)
metalloexopeptidase activity	0.0151	1	Ace,Anpep,Cpxm1,Cpxm2,Cpz,Folh1,Mmp14,Xpnpep2	n/a (just one condition)
nuclear receptor activity	0.0154	1	Ahr,Ar,Nkx3-1,Nr1d1,Nr1h3,Nr2f2,Pgr,Rara,Stat3,Thra,Thrb,Vdr	n/a (just one condition)
G protein-coupled receptor binding	0.0154	1	Arap1,Arrb1,Arrb2,C3,Ccl12,Ccl19,Ccl2,Ccl24,Ccl3,Ccl4,Ccl6,Ccl7,Ccl8,Ccl9,Ccr2,Cthrc1,Cx3cl1,Cxcl1,Cxcl12,Cxcl13,Cxcl16,Cxcl2,Cxcl5,Edn1,Fcgr1,Gna13,Gna15,Gprasp2,Itgb4,Ndp,Nsf,Psap,Rtp4,S1pr2,Sdcbp,Sfrp1,Slc9a3r1,Snx5,Stat3,Tub,Wnt5a	n/a (just one condition)
NAD(P)+ nucleosidase activity	0.0154	1	Bst1,Cd38,Il1rl2,Tlr1,Tlr13,Tlr2,Tlr4,Tlr6	n/a (just one condition)
NAD+ nucleotidase, cyclic ADP-ribose generating	0.0154	1	Bst1,Cd38,Il1rl2,Tlr1,Tlr13,Tlr2,Tlr4,Tlr6	n/a (just one condition)
superoxide-generating NAD(P)H oxidase activity	0.0159	1	Cyba,Cybb,Ncf1,Ncf2,Ncf4	n/a (just one condition)
voltage-gated calcium channel activity involved in cardiac muscle cell action potential	0.0174	1	Cacna1c,Cacna1d,Cacna2d1,Cacnb2	n/a (just one condition)
transforming growth factor beta binding	0.0176	1	Eng,Hyal2,Itgav,Ltbp1,Tgfb3,Tgfbr1,Twsg1	n/a (just one condition)
antigen binding	0.0187	1	Cd40,Cd48,H2-Aa,H2-Ab1,H2-D1,H2-K1,H2-T23,Itga4,Psap,Sirpa,Tgfb1	n/a (just one condition)
guanyl-nucleotide exchange factor activity	0.0194	1	Arhgef15,Arhgef2,Arhgef25,Arhgef5,Arhgef9,Cyth1,Cyth4,Dock7,Fgd2,Fgd3,Fgd5,Flcn,Mcf2l,Ngef,Ralgds,Rapgef3,Rasgef1b,Rgl3,Rin3,Sh2d3c,St5	n/a (just one condition)
inorganic cation transmembrane transporter activity	0.0196	1	Anxa2,Atp1b2,Atp2b1,Atp6v0a1,Atp6v0b,Atp6v0c,Atp6v0d1,Atp6v0d2,Atp6v0e,Atp6v0e2,Atp6v1a,Atp6v1c1,Atp6v1e1,Cacna1c,Cacnb2,Hvcn1,Itpr1,Itpr3,Kcnab1,Kcnab2,Kcnd3,Kcnip1,Kcnip4,Kcnj2,Kcnk13,Kcnma1,Kcnn4,Kcnq4,Kcns3,Mcoln2,Mcoln3,Nalcn,Nipa2,P2rx4,P2rx7,Panx1,Pex5l,Piezo1,Ptk2b,Rasa3,Scn1b,Scn2a1,Slc11a1,Slc11a2,Slc15a3,Slc15a4,Slc22a1,Slc24a3,Slc2a6,Slc36a1,Slc39a1,Slc39a11,Slc39a14,Slc39a6,Slc41a2,S…	n/a (just one condition)
ion channel binding	0.0196	1	Actn1,Ank2,Cacna1c,Cav3,Cdh5,Fgf13,Fhl1,Flna,Grina,Id2,Kcnab1,Kcnd3,Kcnip1,Lyn,Nos1,Rapgef3,Slc8a1	n/a (just one condition)
serine hydrolase activity	0.0199	3	Ace,Adam17,C1ra,C1s1,C2,Cd5l,Cfb,Cfd,Cfi,Cpd,Ctsa,Ctsc,Ctsh,Dpp7,Endou,F10,F7,Furin,Hgf,Hpn,Htra3,Htra4,Klkb1,Masp1,Mmp2,Mmp8,Nceh1,Pcsk5,Plat,Plau,Prcp,Prss12,Prss46,Reln,St14,Tmprss9,Tpp1,Tpsb2	C1ra,Cfb,Mmp2,Nceh1
exopeptidase activity	0.0204	2	Ace,Anpep,Cndp2,Cpd,Cpxm1,Cpxm2,Cpz,Ctsa,Ctsh,Ctsl,Ctsz,Dpep2,Dpp7,Fam63a,Folh1,Hpn,Mmp14,Naalad2,Pm20d2,Prcp,Rnpep,Scrn1,Tpp1,Vash1,Xpnpep2	Anpep,Cpz,Mmp14
amino acid transmembrane transporter activity	0.0208	1	Pqlc2,Slc15a4,Slc1a5,Slc25a13,Slc36a1,Slc38a4,Slc38a7,Slc3a2,Slc43a2,Slc6a6,Slc6a7,Slc6a8,Slc7a2,Slc7a7,Slc7a8,Slc9a3r1	n/a (just one condition)
arylsulfatase activity	0.0211	1	Galns,Sulf1,Sulf2	n/a (just one condition)
ceramide binding	0.0213	1	Cd300lf,Cln8,Gltp,Pla2g4a,Pltp,Psap	n/a (just one condition)
oxidoreductase activity, acting on NAD(P)H, oxygen as acceptor	0.0213	1	Cyba,Cybb,Mical1,Ncf1,Ncf2,Ncf4	n/a (just one condition)
transferase activity, transferring hexosyl groups	0.022	1	B3gnt2,B3gnt7,B3gnt9,B4galt5,B4galt6,Chsy1,Chsy3,Colgalt1,Ext1,Galnt12,Galnt15,Galnt6,Galnt7,Gba,Gcnt1,Gcnt4,Hexa,Hexb,Mgat5,Pygm,Sdf2l1	n/a (just one condition)
immunoglobulin receptor binding	0.0223	2	Clec4d,Fcgr3,Fes,Fgr,Lgals3	Fcgr3,Fgr,Lgals3
Wnt-protein binding	0.0232	1	Apcdd1,Cthrc1,Frzb,Fzd4,Ror1,Sfrp1,Wif1,Wls	n/a (just one condition)
organic acid binding	0.0255	1	Acan,Acox3,Alox5ap,Apoc1,Arhgdia,Ass1,Cd22,Cd33,Cd44,Cemip,Crabp2,Ddah1,Fabp5,Folr2,Igf2r,Mag,Nos2,Nr2f2,P4ha1,P4ha3,Pitpna,Plod1,Plod3,Psap,Rara,Scly,Sele,Selp,Slc6a6,Stab1,Stx3,Tnfaip6,Vdr	n/a (just one condition)
laminin-1 binding	0.0256	2	Nid1,Ntn4,Slit2	Nid1,Ntn4,Slit2
carboxypeptidase activity	0.0257	1	Cpxm1,Cpxm2,Cpz,Folh1,Naalad2	n/a (just one condition)
heparan sulfate proteoglycan binding	0.0257	1	Apoe,Cfh,Fst,Slit2	n/a (just one condition)
active transmembrane transporter activity	0.0268	1	Abca1,Abca8a,Abca8b,Abcb4,Abcc3,Abcg1,Atp1b2,Atp2b1,Atp6v0a1,Atp6v0b,Atp6v0c,Atp6v0d1,Atp6v0d2,Atp6v0e,Atp6v0e2,Atp6v1a,Atp6v1c1,Atp6v1e1,Clcn7,Mfsd12,Slc11a1,Slc11a2,Slc15a3,Slc15a4,Slc16a3,Slc16a5,Slc1a5,Slc22a1,Slc24a3,Slc2a6,Slc35e4,Slc36a1,Slc37a2,Slc38a4,Slc39a14,Slc4a10,Slc6a6,Slc6a7,Slc6a8,Slc8a2,Slc8b1,Slco2a1	n/a (just one condition)
carboxylic acid binding	0.0278	1	Acan,Acox3,Alox5ap,Apoc1,Arhgdia,Ass1,Cd22,Cd33,Cd44,Cemip,Crabp2,Ddah1,Fabp5,Folr2,Igf2r,Mag,Nos2,Nr2f2,P4ha1,P4ha3,Pitpna,Plod1,Plod3,Psap,Rara,Scly,Sele,Selp,Stab1,Stx3,Tnfaip6,Vdr	n/a (just one condition)
ATPase-coupled transmembrane transporter activity	0.0281	1	Abca1,Abca8a,Abca8b,Abcb4,Abcc3,Abcg1,Atp1b2,Atp2b1,Atp6v0a1,Atp6v0b,Atp6v0c,Atp6v0d1,Atp6v0d2,Atp6v0e,Atp6v0e2,Atp6v1a,Atp6v1c1,Atp6v1e1	n/a (just one condition)
structural constituent of ribosome	0.0294	1	Mrpl12,Mrpl15,Mrpl34,Mrpl37,Mrpl46,Mrpl51,Mrps12,Mrps23,Mrps7,Rps19	n/a (just one condition)
complement binding	0.0298	2	C3ar1,C4b,Cd59a,Cfh,Itgam,Itgb2	C4b,Cfh,Itgb2
phosphatidylinositol bisphosphate binding	0.0308	1	Anxa2,Anxa8,Atp13a2,Capg,Cfl1,Dab2,Gab2,Hip1r,Ncf1,Plek,Sdcbp,Sh3pxd2b,Snx5,Syt7,Ttpa,Vill	n/a (just one condition)
structural constituent of cytoskeleton	0.0308	1	Actb,Actg1,Actr2,Actr3,Arpc1b,Arpc2,Arpc4,Arpc5,Mybpc2,Tuba1c,Tubb6	n/a (just one condition)
calcium-release channel activity	0.0311	1	Itpr1,Itpr3,Mcoln2,Mcoln3,Rasa3,Tpcn2,Trpm2	n/a (just one condition)
Rho GTPase binding	0.0332	1	Arhgef15,Arhgef2,Arhgef25,Arhgef5,Cdc42ep3,Dock7,Eps8,Fgd2,Fgd3,Fgd5,Flna,Map3k11,Mcf2l,Ncf2,Ngef,Rock1,Vcl	n/a (just one condition)
phosphatidylcholine-sterol O-acyltransferase activator activity	0.0333	1	Apoa1,Apoa2,Apoe	n/a (just one condition)
Rac GTPase binding	0.0338	1	Arhgap17,Arhgdia,Arhgdib,Cyfip1,Dock2,Elmo1,Eps8,Fam49b,Iqgap1,Iqgap2,Ncf2,Prex1,Vav1,Was	n/a (just one condition)
lipopolysaccharide binding	0.0338	1	Cd14,Lbp,P2rx7,Ptafr,Scarb1,Selp,Tlr2,Tlr4,Trem2	n/a (just one condition)
ligand-gated calcium channel activity	0.0338	1	Itpr1,Itpr3,Mcoln2,Mcoln3,P2rx4,Rasa3,Tpcn2,Trpm2	n/a (just one condition)
lipopeptide binding	0.0361	1	Cd14,Lbp,Tlr1,Tlr2,Tlr6	n/a (just one condition)
serine-type peptidase activity	0.0362	2	Ace,Adam17,C1ra,C1s1,C2,Cd5l,Cfb,Cfd,Cfi,Cpd,Ctsa,Ctsc,Ctsh,Dpp7,Endou,F10,F7,Furin,Hgf,Hpn,Htra3,Htra4,Klkb1,Masp1,Mmp2,Mmp8,Pcsk5,Plat,Plau,Prcp,Prss12,Prss46,Reln,St14,Tmprss9,Tpp1,Tpsb2	C1ra,Cfb,Ctsc,Hgf,Mmp2
ATPase-coupled cation transmembrane transporter activity	0.0365	1	Atp1b2,Atp2b1,Atp6v0a1,Atp6v0b,Atp6v0c,Atp6v0d1,Atp6v0d2,Atp6v0e,Atp6v0e2,Atp6v1a,Atp6v1c1,Atp6v1e1	n/a (just one condition)
low-density lipoprotein particle binding	0.0367	1	Colec12,Pltp,Scarb1,Scarf1,Sorl1,Stab1	n/a (just one condition)
high-density lipoprotein particle binding	0.0373	1	Abca1,Apoa1,Gpihbp1,Pltp,Trem2	n/a (just one condition)
interleukin-1 receptor binding	0.0383	1	Il1a,Il1b,Il1rn,Irak4,Myd88,Ticam2,Tlr9	n/a (just one condition)
acetylgalactosaminyltransferase activity	0.0389	1	B3gnt2,B3gnt7,B3gnt9,Chsy1,Chsy3,Galnt12,Galnt15,Galnt6,Galnt7	n/a (just one condition)
Ras guanyl-nucleotide exchange factor activity	0.0391	1	Arhgef15,Arhgef2,Arhgef25,Arhgef5,Fgd2,Fgd3,Fgd5,Mcf2l,Ngef,Rapgef3,Rasgef1b,Rgl3,Rin3,St5	n/a (just one condition)
transferase activity	0.0398	1	Abhd5,Acsm5,Aldh1l2,Alox5ap,B3galnt2,B3galt1,B3gnt3,B4galt2,B4galt5,Bcat2,Bmpr1a,Bmpr1b,Bst1,Btk,Camk2g,Camkk1,Cd38,Cdc34,Cdk18,Cdkn1a,Chst1,Chsy1,Ciita,Csf1r,Csgalnact2,D8Ertd82e,Dgkg,Dntt,Dolk,Dpy19l3,Dyrk2,Elovl5,Eng,Epha1,Epha2,Epha3,Ephb3,Ephb6,Extl1,Fbxl22,Fbxo30,Fes,Fgfr2,Fgfr3,Fgr,Flt1,Flt3,Flt4,Fut10,Gal3st3,Galnt15,Galnt16,Glt8d2,Glul,Gpat4,Gpt2,Hck,Hmbs,Hrasls,Jak3,Klhl13,Ksr1,Lfng,Lpc…	n/a (just one condition)
semaphorin receptor binding	0.0405	1	Sema3a,Sema3c,Sema3d,Sema3g,Sema4d,Sema5a,Sema6b,Sema6c	n/a (just one condition)
phosphatase binding	0.0407	1	Cd300a,Cfl1,Clec12a,Cpd,Csf1r,Ctsc,Dlg3,Eif4ebp1,Flt4,Foxo1,Gab2,Grb2,Iqgap1,Kif3a,Lgals3,Lmna,Myo16,Pstpip1,Ptpn1,Sirpa,Slc9a3r2,Sphk1,Syk	n/a (just one condition)
transcription factor binding	0.0411	1	Baiap2,Bbs4,Bcl3,Cbx5,Cebpb,Chd6,Ciita,Dact1,Flna,Flt3,Foxo1,Foxp2,H2-Ab1,Hcls1,Hdac11,Hdac9,Hey2,Id4,Ifi203,Ifi204,Ifi205,Mafb,Mef2c,Mnda,Mndal,Nfat5,Nfatc1,Nfatc2,Nfkbia,Nkx3-1,Nr1h3,Pbx1,Pim1,Pitx3,Ppard,Prdm16,Pydc3,Rbfox2,Rps6ka1,Sox17,Spi1,Stat1,Tacc2,Taf10,Tbx18,Tbx3,Thrb,Tmem173,Vgll4,Wwp2,Zfp366	n/a (just one condition)
metallocarboxypeptidase activity	0.0421	1	Cpxm1,Cpxm2,Cpz,Folh1	n/a (just one condition)
divalent inorganic cation transmembrane transporter activity	0.0438	1	Anxa2,Atp2b1,Cacna1d,Cacng6,Itgav,Mcoln2,Mcoln3,P2rx4,Sec61a1,Slc24a3,Slc39a11,Slc39a6,Slc41a2,Slc8a1,Slc8b1,Tmem165,Tpcn2,Trpv2	n/a (just one condition)
glycolipid binding	0.0492	1	Cln3,Gltp,Lamb1,Lyn,Mag,Manf,Psap,Tpp1	n/a (just one condition)
voltage-gated ion channel activity	0.0498	1	Cacna1c,Cacna1d,Cacna2d1,Cacnb2,Cybb,Hvcn1,Itgav,Kcna5,Kcnab1,Kcnd3,Kcnh2,Kcnip1,Kcnip4,Kcnk3,Kcnma1,Nalcn,Ncs1,Ptk2b,Scn2a1	n/a (just one condition)
nitric-oxide synthase binding	0.0499	1	Atp2b4,Cav3,Cd74,Dmd,Gm7694,Nos2	n/a (just one condition)
