# Supplementary material for: reString: an open-source Python software to perform automatic functional enrichment retrieval, results aggregation and data visualization
Source: Sci Rep. 2021 Dec 6;11:23458. doi: 10.1038/s41598-021-02528-0 (PMC8648753; doi:10.1038/s41598-021-02528-0)
Supplement: Supplementary file 1 — Supplementary Information 1. [file 41598_2021_2528_MOESM1_ESM.zip › Supplemental DataSets/up_down_together/Process_results.tsv]

term	common	ctrl_t0_green_VS_ctrl_t0_red_FC	ctrl_t0_red_VS_ctrl_t0_blue_FC	ctrl_t1_red_VS_ctrl_t1_blue_FC	treatment_t0_green_VS_treatment_t0_red_FC	treatment_t0_red_VS_treatment_t0_blue_FC	treatment_t1_green_VS_treatment_t1_blue_FC	treatment_t1_green_VS_treatment_t1_red_FC	treatment_t1_red_VS_treatment_t1_blue_FC
ATP metabolic process	{'n/a (just one condition)'}	1.0	1.74e-05	1.0	1.0	1.0	1.0	1.0	1.0
Arp2/3 complex-mediated actin nucleation	{'Actr3', 'Actr2', 'Arpc5', 'Arpc4', 'Arpc1b'}	1.0	1.0	1.0	1.0	1.0	0.0079	1.0	0.0106
B cell activation	{'Nfam1', 'Blnk'}	1.0	1.0	1.0	1.0	1.0	0.0257	0.0025	4.25e-07
B cell chemotaxis	{'n/a (just one condition)'}	1.0	1.0	1.0	1.0	1.0	1.0	1.0	0.0278
B cell differentiation	{'Hdac9', 'Jak3', 'Btk', 'Lfng', 'Pou2f2', 'Rag2', 'Ptk2b', 'Nfatc1', 'Rag1', 'Plcg2', 'Bcl3', 'H2-Ab1', 'Nfam1'}	1.0	1.0	1.0	1.0	1.0	1.0	0.0112	0.00021
B cell homeostasis	{'n/a (just one condition)'}	1.0	1.0	1.0	1.0	1.0	1.0	1.0	0.0076
B cell mediated immunity	{'C1qb', 'Pirb', 'C1qc'}	1.0	1.0	0.00014	1.08e-05	0.0011	0.0013	2e-07	3.14e-06
B cell proliferation	{'n/a (just one condition)'}	1.0	1.0	1.0	1.0	1.0	0.0216	1.0	1.0
B cell receptor signaling pathway	{'Syk', 'Cd38', 'Nfam1'}	1.0	1.0	1.0	1.0	1.0	0.0114	0.028	0.0011
Fc receptor mediated stimulatory signaling pathway	{'n/a (just one condition)'}	1.0	1.0	1.0	1.0	1.0	1.0	1.0	0.0278
Fc-gamma receptor signaling pathway	{'Fcgr4', 'Fcer1g', 'Fcgr1', 'Fcgr3'}	1.0	1.0	0.00014	1.0	1.0	0.001	0.00073	0.00019
G protein-coupled receptor signaling pathway	{'S1pr2', 'Syk', 'Adgre1', 'Plcl2', 'Pik3r5', 'Arrb1', 'Cmklr1', 'Lrp1', 'Apoe', 'Ptafr', 'Prex1', 'Gpr35', 'Lpar5', 'Cx3cr1'}	1.0	1.0	1.0	0.0488	1.0	1.0	1.0	0.0279
G1/S transition of mitotic cell cycle	{'n/a (just one condition)'}	1.0	1.0	1.0	1.0	1.0	1.0	0.0489	1.0
I-kappaB kinase/NF-kappaB signaling	{'Nfkb2', 'Tlr8', 'Btk', 'Rock1', 'Saa3', 'Tlr9', 'Bcl3', 'Tlr7'}	1.0	1.0	1.0	1.0	1.0	1.0	0.0198	0.0027
JNK cascade	{'n/a (just one condition)'}	1.0	1.0	1.0	1.0	1.0	1.0	1.0	0.0059
L-alpha-amino acid transmembrane transport	{'n/a (just one condition)'}	1.0	1.0	1.0	1.0	1.0	1.0	1.0	0.0175
L-amino acid transport	{'n/a (just one condition)'}	1.0	1.0	1.0	1.0	1.0	1.0	1.0	0.0091
L-aspartate transmembrane transport	{'n/a (just one condition)'}	1.0	1.0	1.0	1.0	1.0	0.0462	1.0	1.0
MAPK cascade	{'Plvap', 'Syk', 'Fgf13', 'Tnik', 'Zak', 'Ptk2b', 'Srpk3', 'Fgf14', 'Il1b', 'Slc11a1', 'Mef2c'}	1.0	1.0	1.0	1.0	1.0	1.0	0.0397	0.0005
MyD88-dependent toll-like receptor signaling pathway	{'Tlr13', 'Tlr9'}	1.0	1.0	1.0	1.0	0.0478	1.0	0.0287	0.00013
MyD88-independent toll-like receptor signaling pathway	{'n/a (just one condition)'}	1.0	1.0	1.0	1.0	1.0	1.0	1.0	0.0422
N-acetylglucosamine metabolic process	{'Gnpda1', 'Nagk', 'Chst2', 'Hexb', 'Renbp'}	1.0	1.0	1.0	1.0	1.0	0.0122	1.0	0.0171
N-acetylneuraminate catabolic process	{'Gnpda1', 'Npl', 'Renbp', 'Nagk'}	1.0	1.0	1.0	1.0	1.0	0.0146	1.0	0.0082
N-acetylneuraminate metabolic process	{'n/a (just one condition)'}	1.0	1.0	1.0	1.0	1.0	1.0	1.0	0.0046
Notch signaling involved in heart development	{'n/a (just one condition)'}	1.0	1.0	1.0	1.0	1.0	1.0	0.0235	1.0
Ras protein signal transduction	{'Nras', 'Grb2', 'Rap2a', 'Rap2b', 'Rab7b', 'Rhog', 'Rap1b', 'Sdcbp', 'Rab8b', 'Dok1', 'Rab29', 'Rhov', 'Elmo1', 'Rab31', 'Pdpn'}	1.0	1.0	1.0	1.0	1.0	0.0397	1.0	0.00032
Rho protein signal transduction	{'n/a (just one condition)'}	1.0	1.0	1.0	1.0	1.0	1.0	1.0	0.0095
SMAD protein signal transduction	{'n/a (just one condition)'}	1.0	1.0	1.0	1.0	1.0	0.0412	1.0	1.0
T cell activation	{'Lcp1', 'Syk', 'Slc11a1', 'Itgb2'}	1.0	1.0	1.0	0.0359	0.0196	3.71e-05	0.0014	6.35e-12
T cell activation involved in immune response	{'n/a (just one condition)'}	1.0	1.0	1.0	1.0	1.0	1.0	1.0	0.00065
T cell chemotaxis	{'n/a (just one condition)'}	1.0	1.0	1.0	1.0	1.0	1.0	1.0	0.0179
T cell differentiation	{'Fcer1g', 'Mafb', 'Syk'}	1.0	1.0	1.0	1.0	1.0	0.0131	0.0136	1.83e-07
T cell differentiation involved in immune response	{'n/a (just one condition)'}	1.0	1.0	1.0	1.0	1.0	1.0	1.0	0.0127
T cell homeostasis	{'n/a (just one condition)'}	1.0	1.0	1.0	1.0	1.0	1.0	1.0	0.0059
T cell mediated immunity	{'n/a (just one condition)'}	1.0	1.0	1.0	1.0	1.0	1.0	1.0	0.0259
T cell migration	{'n/a (just one condition)'}	1.0	1.0	1.0	1.0	1.0	1.0	1.0	0.0051
T cell proliferation	{'n/a (just one condition)'}	1.0	1.0	1.0	1.0	1.0	1.0	1.0	0.022
T-helper 17 cell lineage commitment	{'n/a (just one condition)'}	1.0	1.0	1.0	1.0	1.0	1.0	1.0	0.0179
TRIF-dependent toll-like receptor signaling pathway	{'n/a (just one condition)'}	1.0	1.0	1.0	1.0	1.0	1.0	1.0	0.0405
actin crosslink formation	{'n/a (just one condition)'}	1.0	1.0	1.0	1.0	1.0	1.0	0.0047	1.0
actin cytoskeleton organization	{'Lcp1', 'Myo1f', 'Myo7a', 'Evl', 'Tyrobp', 'Hcls1', 'Plek'}	1.0	1.0	1.0	1.0	1.0	5.37e-08	3.03e-05	5.82e-11
actin cytoskeleton reorganization	{'n/a (just one condition)'}	1.0	1.0	1.0	1.0	1.0	1.0	1.0	0.0218
actin filament bundle assembly	{'Lcp1', 'Eps8', 'Ptk2b', 'Myh10', 'Baiap2'}	1.0	1.0	1.0	1.0	1.0	1.0	0.0108	0.0322
actin filament bundle organization	{'n/a (just one condition)'}	1.0	1.0	1.0	1.0	1.0	1.0	1.0	0.0193
actin filament network formation	{'n/a (just one condition)'}	1.0	1.0	1.0	1.0	1.0	1.0	0.0486	1.0
actin filament organization	{'Lcp1', 'Myo1f', 'Myo7a', 'Evl', 'Hcls1'}	1.0	1.0	1.0	1.0	1.0	1.97e-08	0.0023	7.1e-11
actin filament polymerization	{'n/a (just one condition)'}	1.0	1.0	1.0	1.0	1.0	1.0	1.0	0.0079
actin filament-based movement	{'Evl', 'Myo1f', 'Myo7a'}	1.0	1.0	1.0	1.0	1.0	0.0294	0.00023	0.00031
actin filament-based process	{'Lcp1', 'Myo1f', 'Tyrobp'}	1.0	1.0	1.0	0.0485	0.0467	2.13e-09	5.13e-07	3.45e-12
actin nucleation	{'Fmn1', 'Arpc4', 'Actr2', 'Arpc5', 'Evl', 'Actr3', 'Arpc1b'}	1.0	1.0	1.0	1.0	1.0	0.0038	1.0	0.0008
actin polymerization or depolymerization	{'Capg', 'Micall2', 'Evl', 'Vill', 'Arpc4', 'Hcls1', 'Cfl1'}	1.0	1.0	1.0	1.0	1.0	0.00039	1.0	0.00017
actin-mediated cell contraction	{'n/a (just one condition)'}	1.0	1.0	1.0	1.0	1.0	1.0	0.00075	1.0
action potential	{'n/a (just one condition)'}	1.0	1.0	1.0	1.0	1.0	1.0	0.0177	1.0
activated T cell proliferation	{'n/a (just one condition)'}	1.0	1.0	1.0	1.0	1.0	1.0	0.0235	1.0
activation of GTPase activity	{'n/a (just one condition)'}	1.0	1.0	1.0	1.0	1.0	1.0	1.0	0.0157
activation of JUN kinase activity	{'n/a (just one condition)'}	1.0	1.0	1.0	1.0	1.0	1.0	1.0	0.0172
activation of MAPK activity	{'n/a (just one condition)'}	1.0	1.0	1.0	1.0	1.0	1.0	1.0	0.00021
activation of cysteine-type endopeptidase activity involved in apoptotic process	{'n/a (just one condition)'}	1.0	1.0	1.0	1.0	1.0	1.0	1.0	0.00084
activation of immune response	{'C1qb', 'C1qc', 'Nfam1'}	1.0	1.0	0.0177	9.61e-05	3.02e-06	0.0012	8.66e-06	2.4e-08
activation of innate immune response	{'n/a (just one condition)'}	1.0	1.0	1.0	1.0	1.0	1.0	0.0152	1.0
activation of protein kinase B activity	{'n/a (just one condition)'}	1.0	1.0	1.0	1.0	1.0	1.0	1.0	0.037
activation of protein kinase activity	{'Syk', 'Slc11a1'}	1.0	1.0	1.0	1.0	1.0	0.00063	0.0054	9.14e-06
activin receptor signaling pathway	{'n/a (just one condition)'}	1.0	1.0	1.0	1.0	1.0	0.0345	1.0	1.0
acute inflammatory response	{'Fcgr3', 'Fcgr1'}	1.0	1.0	1.0	1.0	1.0	0.0338	0.0212	0.0002
acute-phase response	{'n/a (just one condition)'}	1.0	1.0	1.0	1.0	1.0	1.0	1.0	0.0033
adaptive immune response	{'Pirb', 'C1qb', 'Unc93b1', 'C1qc', 'Slc11a1'}	1.0	1.0	4.42e-07	0.00013	7.97e-07	9.7e-09	8.61e-09	8.89e-19
adaptive immune response based on somatic recombination of immune receptors built from immunoglobulin superfamily domains	{'C1qb', 'Pirb', 'C1qc', 'Slc11a1'}	1.0	1.0	8.64e-06	4.11e-06	1.54e-05	2.53e-05	1.98e-07	5.68e-11
aging	{'Cd68', 'Ctsc', 'Ccl2', 'Gba', 'Cln8', 'Mmp2', 'Ucp2', 'Atp2b1', 'Igfbp2', 'Inpp5d', 'Timp1', 'Ptgs2', 'Ctsl', 'C1qa', 'Dnmt3a', 'Tgfb1', 'Grb2', 'Edn1', 'Tnfrsf1b', 'Hmga1', 'Litaf'}	1.0	1.0	1.0	1.0	1.0	0.0019	1.0	0.0035
alcohol biosynthetic process	{'n/a (just one condition)'}	1.0	1.0	1.0	1.0	1.0	0.0397	1.0	1.0
alcohol metabolic process	{'Abca1', 'Sphk1', 'Moxd1', 'Vldlr', 'Prkaa2', 'Abcg1', 'Gba', 'Apobr', 'Cln8', 'Ch25h', 'Soat1', 'Ptafr', 'Myof', 'Acer3', 'Gdpd1', 'Fgl1', 'Asah1', 'Aldh3b1', 'Plpp2', 'Lepr', 'Npc1', 'Plcl2', 'Lrp1', 'Slc37a2'}	1.0	1.0	1.0	1.0	1.0	0.00057	1.0	0.0046
alpha-beta T cell activation	{'n/a (just one condition)'}	1.0	1.0	1.0	1.0	1.0	1.0	1.0	0.0015
alpha-beta T cell differentiation	{'n/a (just one condition)'}	1.0	1.0	1.0	1.0	1.0	1.0	1.0	0.0242
ameboidal-type cell migration	{'Sema3c', 'Sema6b', 'Adam8', 'Cxcl13', 'Itgb4', 'Sgpl1', 'Sema3d', 'Scarb1', 'Ptk2b', 'Sox18', 'Nrp2', 'Sema3g', 'Grem1', 'Mmrn2', 'Itgb2'}	1.0	1.0	1.0	1.0	1.0	1.0	9.22e-05	6.01e-05
amide biosynthetic process	{'n/a (just one condition)'}	1.0	0.0214	1.0	1.0	1.0	1.0	1.0	1.0
amide transport	{'Syk', 'Arrb2', 'Rab11fip5', 'Pltp', 'Abca1', 'Ywhah', 'Clu', 'Ncf1', 'Lamp2', 'Vldlr', 'Rab31', 'Abcg1', 'Pdpn', 'Dab2', 'Il1rn', 'Erp29', 'C1qtnf5', 'Tmed9', 'Cfl1', 'Ap1s2', 'Ildr2', 'Tbc1d9', 'Snx1', 'Tlr2', 'Apobec1', 'Rab8b', 'Folr2', 'Rftn1', 'Mmp12', 'Spcs3', 'Psap', 'Arl8a', 'Il10ra', 'Crlf2', 'Gnptab', 'Tmem106a', 'Arl4c', 'Rab7b', 'Arl11', 'Myo7a', 'Neurl3', 'Rab3il1', 'Snx8', 'Snx5',…	1.0	1.0	1.0	1.0	1.0	0.0053	1.0	0.0167
amino acid import across plasma membrane	{'n/a (just one condition)'}	1.0	1.0	1.0	1.0	1.0	0.036	1.0	1.0
amino acid transmembrane transport	{'Slc7a2', 'Cln8', 'Slc7a7', 'Slc6a8', 'Pdpn', 'Slc25a13'}	1.0	1.0	1.0	1.0	1.0	0.0338	1.0	0.0025
amino acid transport	{'Slc7a2', 'Cln8', 'Slc7a7', 'Slc11a1', 'Slc6a8', 'Pdpn', 'Slc25a13'}	1.0	1.0	1.0	1.0	1.0	0.045	1.0	0.00092
amino sugar catabolic process	{'n/a (just one condition)'}	1.0	1.0	1.0	1.0	1.0	1.0	1.0	0.0242
amino sugar metabolic process	{'Gnpda1', 'Npl', 'Nagk', 'Uap1l1', 'Chst2', 'Hexb', 'Renbp'}	1.0	1.0	1.0	1.0	1.0	0.0378	1.0	0.0063
aminoglycan biosynthetic process	{'B4galt5', 'Chst11', 'Dse', 'Xylt2', 'B3gnt7', 'Hexa'}	1.0	1.0	1.0	1.0	1.0	0.0012	1.0	0.0193
aminoglycan metabolic process	{'B4galt5'}	1.0	1.0	1.0	1.0	1.0	1.78e-07	0.0117	0.00076
amyloid precursor protein metabolic process	{'n/a (just one condition)'}	1.0	1.0	1.0	1.0	1.0	1.0	1.0	0.0451
amyloid-beta clearance	{'Itgam', 'Trem2', 'Msr1', 'Lrp1', 'Itgb2'}	1.0	1.0	1.0	1.0	1.0	0.0241	1.0	0.0061
anatomical structure development	{'Csf1r'}	2.5e-06	0.0437	1.0	2.94e-13	1.36e-06	8.719999999999999e-23	3.2000000000000003e-22	4.29e-30
anatomical structure formation involved in morphogenesis	{'No common gene'}	4.23e-05	1.0	1.0	2.47e-08	0.0014	6.11e-11	1.57e-08	3.75e-14
anatomical structure maturation	{'B4galt5', 'Btk', 'C3', 'Fat4', 'Pdgfb', 'Runx3', 'Tdrd5', 'C1qa', 'Ptk2b', 'Ihh', 'Sox18', 'Kcnma1', 'Pou2f2', 'Cdkn1a'}	1.0	1.0	1.0	1.0	1.0	1.0	0.006	0.0029
anatomical structure morphogenesis	{'Csf1r'}	6.87e-11	0.0054	1.0	2.93e-15	2.49e-08	3.24e-17	1.81e-16	2.25e-24
angiogenesis	{'No common gene'}	9.18e-05	1.0	1.0	0.00096	0.0037	1.33e-10	5.21e-08	6.22e-11
angiogenesis involved in wound healing	{'n/a (just one condition)'}	1.0	1.0	1.0	1.0	1.0	1.0	1.0	0.0106
animal organ development	{'Csf1r'}	4.94e-07	0.0235	1.0	9.15e-15	2.27e-06	8.1e-19	4.65e-16	8.58e-26
animal organ morphogenesis	{'No common gene'}	1.02e-08	0.00084	1.0	4.81e-11	7.69e-05	4.76e-05	0.00011	1.9e-06
animal organ regeneration	{'Lcp1', 'Hgf'}	1.0	1.0	1.0	0.0392	1.0	0.0198	1.0	0.0027
anion transmembrane transport	{'n/a (just one condition)'}	1.0	1.0	1.0	1.0	1.0	1.0	1.0	0.0256
anion transport	{'Slco2a1', 'Pltp', 'Abca1', 'Clcn7', 'Abcg1', 'Slc6a8', 'Pdpn', 'Slc25a13', 'Pqlc1', 'Cln8', 'Slc7a2', 'Ttyh2', 'P2rx7', 'Folr2', 'Tg', 'Psap', 'Tmem206', 'Slc11a1', 'P2ry6', 'Stra6l', 'Ttyh3', 'Osbpl8', 'Abcc3', 'Clic1', 'Slc7a7', 'Slc24a3', 'Anxa1', 'Slc37a2', 'Gltp'}	1.0	1.0	1.0	1.0	1.0	0.0041	1.0	0.00013
antibody-dependent cellular cytotoxicity	{'n/a (just one condition)'}	1.0	1.0	0.0172	1.0	1.0	1.0	1.0	1.0
antigen processing and presentation	{'Fcgr2b', 'Slc11a1', 'Unc93b1'}	1.0	1.0	1.0	0.0236	1.0	0.00037	5.24e-09	7.48e-09
antigen processing and presentation of exogenous peptide antigen	{'Fcgr3', 'Fcer1g', 'Fcgr1', 'Unc93b1'}	1.0	1.0	0.0016	1.0	1.0	0.0252	7.22e-08	3.51e-07
antigen processing and presentation of exogenous peptide antigen via MHC class I	{'Fcgr3', 'Fcer1g', 'Fcgr1'}	1.0	1.0	0.0042	1.0	1.0	0.0365	0.0052	0.0247
antigen processing and presentation of exogenous peptide antigen via MHC class II	{'Cd74', 'H2-DMa', 'Fcgr2b', 'Unc93b1'}	1.0	1.0	1.0	0.0167	1.0	1.0	5.54e-07	2.32e-05
antigen processing and presentation of peptide antigen	{'Slc11a1', 'Unc93b1'}	1.0	1.0	5.31e-05	0.0246	1.0	0.0021	1.59e-09	7.95e-08
antigen processing and presentation of peptide antigen via MHC class I	{'Fcgr3', 'Fcer1g', 'Fcgr1', 'Ifi30'}	1.0	1.0	1.0	1.0	1.0	0.0298	0.0011	0.0042
antigen processing and presentation of peptide antigen via MHC class II	{'Fcer1g', 'H2-DMa', 'H2-Aa', 'Ifi30', 'H2-Eb1', 'Cd74', 'H2-DMb1', 'March1', 'Unc93b1', 'Fcgr2b', 'H2-Ab1'}	1.0	1.0	1.0	1.0	1.0	1.0	1.63e-07	1.02e-05
antigen receptor-mediated signaling pathway	{'Tec', 'Fyb', 'Syk', 'Nras', 'Cd276', 'Cd38', 'Lat2', 'Rftn1', 'Nckap1l', 'Nfkbiz', 'Nfam1'}	1.0	1.0	1.0	1.0	1.0	0.0171	1.0	0.0016
aorta development	{'Nkx3-1', 'Myh10', 'Dll4', 'Bmpr1a', 'Mylk'}	1.0	1.0	1.0	1.0	1.0	1.0	0.00075	0.0261
aorta morphogenesis	{'Hey1'}	1.0	1.0	1.0	0.0285	1.0	1.0	0.0025	1.0
apoptotic cell clearance	{'Mfge8', 'Trem2', 'Rhog', 'Lrp1', 'Tyrobp', 'Mertk', 'Thbs1', 'Anxa1'}	1.0	1.0	1.0	1.0	1.0	0.0028	1.0	0.0046
apoptotic process	{'Inpp5d', 'Itgam', 'Spi1', 'Ncf1', 'Tyrobp', 'Tnfrsf1b'}	1.0	1.0	1.0	1.0	1.0	0.0035	0.0277	7.39e-07
apoptotic signaling pathway	{'Fnip2', 'Ngf', 'Itgam', 'Hmox1', 'Tgfb1', 'P2rx4', 'P2rx7', 'Clu', 'Tnfrsf26', 'Casp4', 'Tyrobp', 'Bid', 'E2f1', 'Tnfrsf23', 'Il1a', 'Bcl2l11', 'Tnfrsf1b', 'Acvr1b'}	1.0	1.0	1.0	1.0	1.0	0.0043	1.0	7.23e-05
arginine catabolic process	{'n/a (just one condition)'}	1.0	1.0	1.0	1.0	1.0	1.0	0.0052	1.0
artery development	{'n/a (just one condition)'}	1.0	1.0	1.0	1.0	1.0	1.0	0.00068	1.0
artery morphogenesis	{'n/a (just one condition)'}	1.0	1.0	1.0	1.0	1.0	1.0	0.0032	1.0
astrocyte activation	{'C1qa', 'Il1b'}	1.0	1.0	1.0	1.0	1.0	1.0	0.0345	0.0451
astrocyte cell migration	{'Mmp14', 'Hexb', 'Ccl3', 'Ccl2'}	1.0	1.0	1.0	1.0	1.0	0.0047	1.0	0.0179
astrocyte development	{'n/a (just one condition)'}	1.0	1.0	1.0	1.0	1.0	1.0	0.009	1.0
astrocyte differentiation	{'Tspan2', 'C1qa', 'Il1b'}	1.0	1.0	1.0	1.0	1.0	1.0	0.0345	0.0358
atrial cardiac muscle cell action potential	{'n/a (just one condition)'}	1.0	1.0	1.0	1.0	1.0	1.0	0.0486	1.0
atrioventricular valve morphogenesis	{'n/a (just one condition)'}	1.0	1.0	1.0	0.022	1.0	1.0	1.0	1.0
autocrine signaling	{'n/a (just one condition)'}	1.0	1.0	1.0	0.041	1.0	1.0	1.0	1.0
axon development	{'Csf1r'}	0.00056	1.0	1.0	1.25e-05	1.0	1.0	6.59e-07	1.36e-06
axon guidance	{'Csf1r'}	1.23e-05	1.0	1.0	2.49e-06	1.0	1.0	4.43e-05	3.98e-05
axonogenesis	{'Csf1r'}	1.0	1.0	1.0	1.91e-05	1.0	1.0	5.82e-06	4.53e-05
basic amino acid transmembrane transport	{'n/a (just one condition)'}	1.0	1.0	1.0	1.0	1.0	1.0	1.0	0.0422
basic amino acid transport	{'n/a (just one condition)'}	1.0	1.0	1.0	1.0	1.0	1.0	1.0	0.0046
behavior	{'Pirb'}	1.0	1.0	1.0	1.0	1.0	2.25e-05	0.0119	1.61e-06
biological adhesion	{'Lamb1', 'Syk', 'Fat4', 'Rock1', 'Myh10', 'Il1b', 'Igsf9b', 'Bcam', 'Ctnna3', 'Itga8', 'Parvb', 'Adam8', 'Stab1', 'Itgam', 'Itgax', 'Nexn', 'Atp1b2', 'Jam3', 'Icam1', 'Astn2', 'Cd22', 'Pkp4', 'Epha2', 'Epha1', 'Itgb4', 'Col6a6', 'Csf3r', 'Col4a3', 'Nt5e', 'Sdc3', 'Npnt', 'Siglec1', 'Plek', 'Lgals3bp', 'Mcam', 'Fes', 'Cdh6', 'Scarb1', 'Ptk2b', 'Ihh', 'Col19a1', 'Unc5d', 'Sned1', 'Col6a5', 'Itgb2'}	1.0	1.0	1.0	1.0	1.0	1.0	1.1e-14	4.23e-18
biological regulation	{'No common gene'}	0.00056	1.0	9.04e-05	4.5e-18	1.04e-10	2.2499999999999998e-34	1.98e-39	9.320000000000001e-64
biomineral tissue development	{'Fgr', 'Col1a1'}	1.0	1.0	1.0	1.0	0.0405	0.00033	1.0	0.0187
bleb assembly	{'n/a (just one condition)'}	1.0	1.0	1.0	1.0	1.0	1.0	1.0	0.0422
blood circulation	{'Cd38', 'Ncf2'}	1.0	1.0	1.0	1.0	1.0	0.0173	8.83e-06	2.02e-06
blood coagulation	{'Procr', 'Vwf', 'F3'}	0.0045	0.0212	1.0	1.0	0.00025	1.0	1.0	0.00068
blood vessel development	{'No common gene'}	1.1e-06	1.0	1.0	2.62e-06	0.00012	1.44e-11	3.84e-13	2.23e-14
blood vessel endothelial cell migration	{'n/a (just one condition)'}	1.0	1.0	1.0	1.0	1.0	1.0	0.0059	1.0
blood vessel morphogenesis	{'No common gene'}	3.09e-06	0.0429	1.0	4.68e-06	0.00023	7.2e-11	1.38e-09	2.06e-13
body morphogenesis	{'n/a (just one condition)'}	0.0317	1.0	1.0	1.0	1.0	1.0	1.0	1.0
bone development	{'Col1a1', 'Col12a1'}	1.0	1.0	1.0	0.0029	0.0015	0.00028	1.0	0.00034
bone growth	{'n/a (just one condition)'}	1.0	1.0	1.0	1.0	1.0	0.0418	1.0	1.0
bone mineralization	{'Sbno2', 'Fgr', 'Ptgs2', 'Rspo2', 'Slc24a3', 'Ibsp', 'Gpnmb', 'Axin2', 'Mmp13'}	1.0	1.0	1.0	1.0	1.0	0.0025	1.0	0.002
bone morphogenesis	{'Matn2', 'Col14a1', 'Tgfbr2', 'Tmem119', 'Col1a1', 'Glg1', 'Col12a1'}	1.0	1.0	1.0	0.0033	0.0015	1.0	1.0	1.0
bone remodeling	{'n/a (just one condition)'}	1.0	1.0	1.0	1.0	1.0	1.0	1.0	0.0146
bone trabecula formation	{'Sfrp1', 'Col1a1', 'Mmp2'}	0.0192	1.0	1.0	1.0	0.0151	1.0	1.0	1.0
bone trabecula morphogenesis	{'n/a (just one condition)'}	1.0	1.0	1.0	0.0202	1.0	1.0	1.0	1.0
brain development	{'Apod', 'Itgam', 'Tbx3', 'Tyrobp', 'Csf1r', 'Fcgr2b'}	1.0	1.0	1.0	0.0098	1.0	1.0	8.86e-05	1.0
branching involved in blood vessel morphogenesis	{'n/a (just one condition)'}	1.0	1.0	1.0	1.0	1.0	1.0	1.0	0.0293
branching morphogenesis of an epithelial tube	{'Hhip'}	0.007	1.0	1.0	1.0	1.0	1.0	0.0028	0.00013
cAMP-mediated signaling	{'n/a (just one condition)'}	1.0	1.0	1.0	1.0	1.0	1.0	0.0251	1.0
calcium ion homeostasis	{'Cd38', 'Gpr35'}	1.0	1.0	1.0	1.0	1.0	0.00062	0.0047	1.12e-09
calcium ion transmembrane import into cytosol	{'Plcl2', 'P2rx7', 'Ccl3', 'Slc8b1', 'Htr2b', 'Mcoln3', 'F2r', 'Trpv2', 'Mcoln2', 'Tpcn2', 'Ccr5'}	1.0	1.0	1.0	1.0	1.0	0.0155	1.0	0.00074
calcium ion transmembrane transport	{'Anxa2', 'Plcl2', 'P2rx4', 'P2rx7', 'Slc24a3', 'Ccl3', 'Slc8b1', 'Htr2b', 'F2r', 'Mcoln3', 'Ccdc109b', 'Trpv2', 'Mcoln2', 'Atp2b1', 'Tpcn2', 'Ccr5'}	1.0	1.0	1.0	1.0	1.0	0.0077	1.0	0.0108
calcium ion transport	{'Anxa2', 'Plcl2', 'P2rx4', 'P2rx7', 'Slc24a3', 'Ccl3', 'Slc8b1', 'Htr2b', 'F2r', 'Mcoln3', 'Ccdc109b', 'Trpv2', 'Mcoln2', 'Atp2b1', 'Tpcn2', 'Ccr5'}	1.0	1.0	1.0	1.0	1.0	0.0387	1.0	0.0011
calcium ion transport into cytosol	{'Plcl2', 'P2rx7', 'Ccl3', 'Slc8b1', 'Htr2b', 'Mcoln3', 'F2r', 'Trpv2', 'Mcoln2', 'Tpcn2', 'Ccr5'}	1.0	1.0	1.0	1.0	1.0	0.0108	1.0	0.00072
calcium-mediated signaling	{'Rcan1', 'Edn1', 'P2rx4', 'Ccl3', 'Lat2', 'Sphk1', 'Htr2b', 'Mcoln3', 'Mcoln2', 'Cx3cr1', 'Vcam1', 'Tpcn2', 'Selp', 'Ccr5'}	1.0	1.0	1.0	1.0	1.0	0.025	1.0	3.36e-06
camera-type eye development	{'n/a (just one condition)'}	0.00082	1.0	1.0	1.0	1.0	1.0	1.0	1.0
carbohydrate derivative biosynthetic process	{'Elovl1', 'B4galt5', 'Dse', 'B4galt6', 'Xylt2', 'St6galnac4', 'Galnt12', 'Slc25a13', 'Hs6st2', 'Chst11', 'Aprt', 'Uap1l1', 'Galnt6', 'Tmem106a', 'Gcnt4', 'Ctps', 'Acan', 'Galnt7', 'Sdf2l1', 'B3gnt7', 'Npc1', 'Hs6st1', 'Hexa', 'Tgfb1', 'Gnpda1', 'Mgat5', 'Pigs'}	1.0	1.0	1.0	1.0	1.0	0.0188	1.0	0.0026
carbohydrate derivative catabolic process	{'Pde1a', 'Npl', 'Nagk', 'Cd44', 'Renbp', 'Gba', 'Apobec1', 'Mmp12', 'Gusb', 'Psap', 'Hpse', 'Fuca1', 'Cemip', 'Gm2a', 'Fuca2', 'Hexb', 'Naga', 'Hexa', 'Tgfb1', 'Gnpda1', 'Gla'}	1.0	1.0	1.0	1.0	1.0	1.43e-06	1.0	1.75e-08
carbohydrate derivative metabolic process	{'Sdf2l1'}	1.0	1.0	1.0	0.0029	1.0	6.29e-08	0.0461	4.04e-07
carbohydrate derivative transport	{'n/a (just one condition)'}	1.0	1.0	1.0	1.0	1.0	1.0	1.0	0.0412
carbohydrate metabolic process	{'B4galt5', 'Pfkfb4', 'B4galt6', 'Npl', 'Nagk', 'Chst2', 'St6galnac4', 'Man2b2', 'Chst11', 'Atf3', 'Gusb', 'Myof', 'Man2b1', 'Gnptab', 'Fuca1', 'Glb1', 'Gm2a', 'Nans', 'Fuca2', 'B3gnt7', 'Hk3', 'Lepr', 'Hexb', 'Naga', 'Hexa', 'Gnpda1', 'Fabp5', 'Gla'}	1.0	1.0	1.0	1.0	1.0	0.00088	1.0	0.0024
carboxylic acid metabolic process	{'n/a (just one condition)'}	1.0	1.0	1.0	1.0	1.0	0.0362	1.0	1.0
carboxylic acid transmembrane transport	{'n/a (just one condition)'}	1.0	1.0	1.0	1.0	1.0	1.0	1.0	0.0251
carboxylic acid transport	{'Xk', 'Nos2', 'Slc16a5', 'Lrrc8c', 'Apoe', 'Slc6a7', 'Slc11a1', 'Abcc3', 'Slc3a2'}	1.0	1.0	1.0	1.0	1.0	1.0	0.0384	0.004
cardiac cell development	{'n/a (just one condition)'}	1.0	1.0	1.0	1.0	1.0	1.0	0.0489	1.0
cardiac chamber development	{'Tbx3', 'Hey1'}	1.0	1.0	1.0	0.0296	1.0	1.0	0.00012	1.0
cardiac chamber morphogenesis	{'Tbx3', 'Hey1'}	1.0	1.0	1.0	0.0112	1.0	1.0	0.00016	1.0
cardiac conduction	{'n/a (just one condition)'}	1.0	1.0	1.0	1.0	1.0	1.0	0.00023	1.0
cardiac conduction system development	{'n/a (just one condition)'}	1.0	1.0	1.0	1.0	1.0	1.0	0.0193	1.0
cardiac epithelial to mesenchymal transition	{'n/a (just one condition)'}	1.0	1.0	1.0	1.0	1.0	1.0	0.009	1.0
cardiac muscle cell action potential	{'n/a (just one condition)'}	1.0	1.0	1.0	1.0	1.0	1.0	0.00064	1.0
cardiac muscle cell action potential involved in contraction	{'n/a (just one condition)'}	1.0	1.0	1.0	1.0	1.0	1.0	0.0011	1.0
cardiac muscle contraction	{'n/a (just one condition)'}	1.0	1.0	1.0	1.0	1.0	1.0	0.0167	1.0
cardiac muscle tissue development	{'n/a (just one condition)'}	1.0	1.0	1.0	1.0	1.0	1.0	2.76e-06	1.0
cardiac muscle tissue growth	{'n/a (just one condition)'}	1.0	1.0	1.0	1.0	1.0	1.0	0.0351	1.0
cardiac muscle tissue morphogenesis	{'n/a (just one condition)'}	1.0	1.0	1.0	1.0	1.0	1.0	0.00011	1.0
cardiac right ventricle morphogenesis	{'n/a (just one condition)'}	1.0	1.0	1.0	1.0	1.0	1.0	0.0112	1.0
cardiac septum development	{'Tbx3', 'Hey1'}	1.0	1.0	1.0	0.0115	1.0	1.0	0.00062	1.0
cardiac septum morphogenesis	{'n/a (just one condition)'}	1.0	1.0	1.0	1.0	1.0	1.0	0.001	1.0
cardiac ventricle development	{'Tbx3', 'Hey1'}	1.0	1.0	1.0	0.0313	1.0	1.0	0.00017	1.0
cardiac ventricle morphogenesis	{'n/a (just one condition)'}	1.0	1.0	1.0	1.0	1.0	1.0	7.82e-05	1.0
cardiocyte differentiation	{'n/a (just one condition)'}	1.0	1.0	1.0	1.0	1.0	1.0	0.0057	1.0
cartilage development	{'No common gene'}	0.0487	1.0	1.0	0.0127	0.0062	7.99e-06	0.0397	0.0034
cartilage development involved in endochondral bone morphogenesis	{'Matn2', 'Col14a1', 'Col1a1', 'Col12a1', 'Tgfbr2'}	1.0	1.0	1.0	0.045	0.0025	1.0	1.0	1.0
cartilage morphogenesis	{'n/a (just one condition)'}	1.0	1.0	1.0	0.0252	1.0	1.0	1.0	1.0
catabolic process	{'Spsb4', 'Tpp1', 'Atp13a2', 'Cd84', 'Mmp19', 'Abhd12', 'Mmp12', 'Gpr137b', 'Pnpla7', 'Nrros', 'Ctsl', 'Prdx1', 'Aldh3b1', 'Sat1', 'Pla2g15', 'Fuca2', 'Npc1', 'Naga', 'Npl', 'Nceh1', 'Prkaa2', 'Cd44', 'Gba', 'Cln8', 'P2rx7', 'Dram1', 'Gusb', 'Hpse', 'Fuca1', 'Cemip', 'Anxa2', 'Spp1', 'Gm2a', 'Sdf2l1', 'Ctsd', 'Hexa', 'Gnpda1', 'Lrp1', 'Ctsk', 'Pde1a', 'Arrb2', 'Hmox1', 'Ywhah', 'Ctsc', 'Ncf1', 'L…	1.0	1.0	1.0	1.0	1.0	0.00026	1.0	0.00027
cation homeostasis	{'Slc11a1', 'Gpr35'}	1.0	1.0	1.0	0.0055	1.0	5.77e-05	0.00068	4.35e-13
cation transmembrane transport	{'Ccl3', 'Slc8b1', 'Atp6v0c', 'Scn1b', 'Slc6a8', 'Slc7a2', 'Atp13a2', 'P2rx7', 'Atp6v0a1', 'Htr2b', 'F2r', 'Slc39a6', 'Ucp2', 'Mcoln2', 'Hvcn1', 'Atp2b1', 'Slc11a1', 'Atp6v1a', 'Anxa2', 'P2rx4', 'Atp6v1b2', 'Ccdc109b', 'Atp6v1c1', 'Atp6v0d2', 'Slc39a11', 'Slc15a3', 'Plcl2', 'Slc24a3', 'Kcnk13', 'Mcoln3', 'Slc41a2', 'Trpv2', 'Steap3', 'Tpcn2', 'Ccr5'}	1.0	1.0	1.0	1.0	1.0	0.0054	1.0	9.48e-06
cation transport	{'Fcer1g', 'Syk', 'Slc15a3', 'Fcgr3', 'Ftl1', 'Cd300a', 'Ucp2', 'Hvcn1', 'Slc11a1'}	1.0	1.0	1.0	1.0	1.0	0.0054	0.0034	7.5e-09
cell activation	{'Lcp1', 'Myo1f', 'Pirb', 'Spi1', 'Tyrobp', 'Itgb2', 'Slc11a1', 'Nfam1'}	1.0	1.0	0.00022	7.38e-07	3.44e-08	4.58e-17	7.5e-12	1.9800000000000002e-32
cell activation involved in immune response	{'Lcp1', 'Myo1f', 'Ly9', 'Syk', 'Lrp1', 'Tyrobp', 'Cd300a', 'Clec7a', 'Slc11a1'}	1.0	1.0	1.0	3.94e-05	0.00014	9e-07	1.0	3.31e-11
cell adhesion	{'No common gene'}	3.26e-12	0.0055	1.0	1.24e-14	5.88e-12	6.43e-13	1.75e-14	1.13e-17
cell adhesion mediated by integrin	{'No common gene'}	0.0028	1.0	1.0	0.0011	0.00026	0.0172	0.0123	0.0035
cell chemotaxis	{'Syk', 'Itgb2', 'Gpr35'}	1.0	1.0	1.0	0.00012	3.69e-05	1.3e-08	5.99e-09	4.57e-15
cell communication	{'Lcp1', 'Fgr', 'Pirb', 'Spi1', 'Cd68', 'Nfam1', 'Pik3ap1', 'Cybb', 'Unc93b1', 'Tyrobp', 'Hck', 'Tnfrsf1b', 'Stac2', 'Gpr35', 'Csf2rb2', 'Slc11a1', 'Itgb2'}	1.0	1.0	0.0024	4.25e-12	4.04e-07	4.34e-28	6.730000000000001e-32	6.599999999999999e-53
cell communication involved in cardiac conduction	{'n/a (just one condition)'}	1.0	1.0	1.0	1.0	1.0	1.0	0.00024	1.0
cell cycle G1/S phase transition	{'n/a (just one condition)'}	1.0	1.0	1.0	1.0	1.0	1.0	0.023	1.0
cell death	{'Hmox1', 'Clu', 'Ctsc', 'Ncf1', 'Tnfaip3', 'Olr1', 'Acvr1b', 'Dab2', 'Gba', 'Itgam', 'P2rx7', 'Ctsh', 'Rps6ka2', 'Dram1', 'Emp3', 'Dnase2a', 'Naip5', 'Inpp5d', 'Ngf', 'Spi1', 'Tnfrsf11b', 'Nek6', 'P2rx4', 'Ctsl', 'Tnfrsf26', 'Unc5b', 'Tyrobp', 'Tnfrsf23', 'Bid', 'Casp4', 'E2f1', 'Elmo1', 'Emp1', 'Cd5l', 'Gdf6', 'Plau', 'Dnmt3a', 'Tgfb1', 'Naip2', 'Il1a', 'Bcl2l11', 'Tnfrsf1b', 'Axin2', 'Card14',…	1.0	1.0	1.0	1.0	1.0	0.00012	1.0	8.8e-08
cell development	{'Csf1r'}	0.00067	1.0	1.0	3.59e-10	0.0131	1.12e-06	2e-12	4.26e-12
cell differentiation	{'Csf1r'}	0.005	1.0	1.0	1.11e-11	0.00038	1.4e-15	1.0100000000000002e-21	1.05e-28
cell differentiation involved in kidney development	{'n/a (just one condition)'}	1.0	1.0	1.0	1.0	1.0	1.0	0.0117	1.0
cell fate commitment	{'n/a (just one condition)'}	1.0	1.0	1.0	1.0	1.0	1.0	0.0121	1.0
cell junction assembly	{'Itgb4', 'Pdgfb'}	1.0	1.0	1.0	0.0268	1.0	1.0	0.0193	1.0
cell junction organization	{'Dact1', 'Itgb4', 'C1qb', 'Pdgfb', 'Apoe', 'C1qc', 'Csf1r'}	1.0	1.0	1.0	0.0055	1.0	1.0	3.03e-05	0.004
cell killing	{'Fcgr1', 'Ctsh', 'Ctsc', 'Prdx1', 'Ncf1', 'Cxcl1', 'Bcl2l11', 'Lgals3', 'Fcgr3', 'Ccl2', 'Ccr5'}	1.0	1.0	1.0	1.0	1.0	0.0362	1.0	0.00024
cell maturation	{'B4galt5', 'Btk', 'C3', 'C1qa', 'Pdgfb', 'Runx3', 'Ptk2b', 'Tdrd5', 'Ihh', 'Sox18', 'Kcnma1', 'Pou2f2', 'Cdkn1a'}	1.0	1.0	1.0	1.0	1.0	1.0	0.0266	0.0216
cell migration	{'No common gene'}	0.00038	1.0	0.0187	1.55e-11	3.87e-07	1.41e-14	2.76e-11	9.74e-22
cell morphogenesis	{'Csf1r'}	4.94e-05	1.0	1.0	5.44e-10	0.0029	1.19e-05	6.29e-10	9.25e-12
cell morphogenesis involved in differentiation	{'Csf1r'}	1.2e-05	1.0	1.0	7.29e-07	1.0	0.0015	5.63e-09	3.9e-08
cell morphogenesis involved in neuron differentiation	{'Dact1', 'Csf1r'}	0.00063	1.0	1.0	6.57e-06	1.0	1.0	2.55e-07	9.58e-06
cell motility	{'Lcp1', 'Itgb2', 'Pltp', 'Gpr35'}	1.0	1.0	0.0216	1.72e-10	2.51e-06	7.77e-12	2.06e-10	1.15e-18
cell part morphogenesis	{'Adora2a', 'Dact1', 'Csf1r'}	1.0	1.0	1.0	2.06e-09	1.0	1.0	2.55e-06	1.0
cell population proliferation	{'Csf1r'}	0.0128	1.0	1.0	5.98e-05	1.0	1.52e-05	2.94e-05	2.4e-08
cell projection organization	{'Apod', 'Dact1', 'Itgb4', 'Pdgfb', 'Apoe', 'Csf1r', 'Fcgr2b'}	1.0	1.0	1.0	1.86e-08	1.0	1.0	1.03e-07	8.11e-09
cell redox homeostasis	{'n/a (just one condition)'}	1.0	1.0	1.0	1.0	1.0	1.0	1.0	0.0421
cell surface receptor signaling pathway	{'No common gene'}	7.05e-05	1.0	4.51e-05	2.68e-13	7e-09	3.1e-23	2.430000000000001e-21	1.23e-34
cell-cell adhesion	{'No common gene'}	0.0074	1.0	1.0	2.61e-06	0.0026	0.00023	3.73e-08	2.01e-09
cell-cell junction organization	{'n/a (just one condition)'}	1.0	1.0	1.0	1.0	1.0	1.0	0.0451	1.0
cell-cell signaling	{'Cd300a', 'Syk', 'Itgam', 'Cd68'}	1.0	1.0	1.0	0.0115	1.0	0.0015	0.00028	1.42e-06
cell-cell signaling involved in cardiac conduction	{'n/a (just one condition)'}	1.0	1.0	1.0	1.0	1.0	1.0	0.0136	1.0
cell-matrix adhesion	{'No common gene'}	0.019	1.0	1.0	0.0029	0.0058	0.001	0.0085	0.00025
cell-substrate adhesion	{'No common gene'}	0.00047	1.0	1.0	0.0009	0.00099	0.00015	0.00012	9.67e-06
cellular amide metabolic process	{'n/a (just one condition)'}	1.0	0.0213	1.0	1.0	1.0	1.0	1.0	1.0
cellular calcium ion homeostasis	{'Gpr35'}	1.0	1.0	1.0	0.0133	1.0	0.00061	0.0085	1.38e-09
cellular carbohydrate metabolic process	{'n/a (just one condition)'}	1.0	1.0	1.0	1.0	1.0	0.0197	1.0	1.0
cellular catabolic process	{'Pde1a', 'Arrb2', 'Hmox1', 'Npl', 'Ctsc', 'Spsb4', 'Nagk', 'Ncf1', 'Tpp1', 'Lamp2', 'Moxd1', 'Dnase1l1', 'Tnfaip3', 'Prkaa2', 'Cd44', 'Mmp13', 'Gba', 'Renbp', 'Anpep', 'Cln8', 'Vmp1', 'Atp13a2', 'Ctsh', 'Cd84', 'Apobec1', 'Abhd12', 'Dram1', 'Esd', 'Ctss', 'Rnf128', 'Mmp12', 'Gpr137b', 'Gusb', 'Psap', 'Hpse', 'Dnase2a', 'Pnpla7', 'Ctsa', 'Acer3', 'Cemip', 'Rnf149', 'Nrros', 'Ctsb', 'Gdpd1', 'Ctsl…	1.0	1.0	1.0	1.0	1.0	0.003	1.0	0.0111
cellular cation homeostasis	{'Slc11a1', 'Gpr35'}	1.0	1.0	1.0	0.0065	1.0	1.39e-05	0.0025	4.62e-14
cellular chemical homeostasis	{'Slc11a1', 'Gpr35'}	1.0	1.0	1.0	0.0023	0.0167	1.62e-07	0.007	2.23e-14
cellular component morphogenesis	{'Csf1r'}	0.00031	1.0	1.0	2.6e-10	0.024	0.0441	1.16e-06	2.77e-06
cellular component organization	{'Csf1r'}	1.0	0.0084	1.0	8.33e-08	0.0145	8.9e-06	4.11e-05	3.74e-12
cellular component organization or biogenesis	{'Lcp1', 'Myo1f', 'Pltp', 'Spi1', 'C1qb', 'Csf1r', 'Cotl1', 'Tyrobp', 'C1qc', 'Gpr35', 'Fcgr2b', 'Abcg1', 'Itgb2'}	1.0	1.0	1.0	7.54e-07	0.027	0.00014	0.00043	7.05e-10
cellular defense response	{'n/a (just one condition)'}	1.0	1.0	1.0	1.0	1.0	1.0	1.0	0.0188
cellular developmental process	{'Pirb', 'Syk', 'Sfrp1', 'Scn1b', 'Tnfaip3', 'Loxl2', 'Cx3cr1', 'Runx1', 'Pdpn', 'Cd44', 'Anpep', 'Fgr', 'Gldn', 'Itgam', 'Ildr2', 'Tlr2', 'Hgf', 'Ptgfrn', 'Col3a1', 'Mmp2', 'Fcgr2b', 'Sox4', 'Nfam1', 'Ly9', 'Hivep3', 'Spi1', 'Plxna1', 'Sirpa', 'Mmp14', 'Tyrobp', 'Hck', 'Socs3', 'Nckap1l', 'Prex1', 'Gdf6', 'Pld3', 'Hexb', 'Plxnb2', 'Fmn1', 'Plcl2', 'Col1a1', 'Tnfaip2', 'Lrp1', 'Tnfrsf1b', 'Vsir',…	1.0	1.0	1.0	1.84e-11	1.0	9.44e-16	1.0	1.4400000000000001e-27
cellular divalent inorganic cation homeostasis	{'Slc11a1', 'Gpr35'}	1.0	1.0	1.0	0.0117	1.0	0.00045	0.0034	2.04e-10
cellular extravasation	{'Sirpa', 'Itgb2', 'Sele', 'Selp'}	1.0	1.0	1.0	0.0087	0.0019	0.00026	1.0	4.36e-06
cellular homeostasis	{'Gpr35', 'Cd38', 'Ftl1', 'Ucp2', 'Hvcn1', 'Slc11a1'}	1.0	1.0	1.0	1.0	1.0	6.57e-07	0.0062	1.49e-14
cellular ion homeostasis	{'Slc11a1', 'Gpr35'}	1.0	1.0	1.0	0.0048	1.0	3.51e-06	0.0023	3.48e-14
cellular iron ion homeostasis	{'n/a (just one condition)'}	1.0	1.0	1.0	1.0	1.0	1.0	1.0	0.0095
cellular lipid catabolic process	{'Gba', 'Pnpla7', 'Acer3', 'Gdpd1', 'Asah1', 'Lrp1', 'Abhd12', 'Daglb', 'Gla', 'Gm2a', 'Pla2g15', 'Naga', 'Psap', 'Hexb', 'Hexa'}	1.0	1.0	1.0	1.0	1.0	0.0055	1.0	0.0106
cellular lipid metabolic process	{'Elovl1', 'B4galt5', 'B4galt6', 'Nceh1', 'Sphk1', 'Pi4k2a', 'St6galnac4', 'Prkaa2', 'Pdpn', 'Gba', 'Apobr', 'Cln8', 'Dgka', 'Tmem189', 'P2rx7', 'Soat1', 'Apobec1', 'Abhd12', 'Psap', 'Tbxas1', 'Pnpla7', 'Inpp5d', 'Acer3', 'Ptgs2', 'Hpgds', 'Gdpd1', 'Alox5ap', 'Asah1', 'Lpcat2', 'Daglb', 'Plpp2', 'Socs3', 'Gm2a', 'Pla2g15', 'Hexb', 'Hexa', 'Naga', 'Crabp2', 'Gpx1', 'Plek', 'Edn1', 'Fabp5', 'Lrp1',…	1.0	1.0	1.0	1.0	1.0	3.16e-06	1.0	0.0011
cellular localization	{'Syk', 'Abca1', 'Milr1', 'Lat2', 'Tpp1', 'Tmed9', 'Atp13a2', 'Actr2', 'Htr2b', 'Rftn1', 'Ftl1', 'Mmp12', 'Il10ra', 'Snx8', 'Bid', 'Rab29', 'Cd300a', 'Cd63', 'Npc1', 'Egr2', 'Fcer1g', 'Myo1f', 'Wdr91', 'Plcl2', 'Col1a1', 'Tnfaip2', 'Myo5a', 'Trpv2', 'Ccl3', 'Rab31', 'Erp29', 'Pqlc1', 'Actg1', 'Cln8', 'P2rx7', 'Snx1', 'Anxa8', 'Rab8b', 'Folr2', 'Anxa2', 'Arl4c', 'Rab7b', 'Arl11', 'Myo7a', 'Neurl3'…	1.0	1.0	1.0	1.0	1.0	0.0423	1.0	0.0028
cellular metabolic process	{'n/a (just one condition)'}	1.0	1.0	1.0	1.0	1.0	0.00089	1.0	1.0
cellular metal ion homeostasis	{'Slc11a1', 'Gpr35'}	1.0	1.0	1.0	0.0062	1.0	0.00036	0.0011	6.8e-12
cellular monovalent inorganic cation homeostasis	{'Atp6ap2', 'Lacc1', 'Atp6v0a1', 'Grn', 'Spp1', 'Atp6v0c', 'Hvcn1', 'Slc11a1', 'Atp6v0d2'}	1.0	1.0	1.0	1.0	1.0	0.0041	1.0	0.0026
cellular process	{'No common gene'}	0.0001	1.12e-08	0.0013	1.4400000000000001e-21	1.84e-07	7.489999999999999e-45	2.5300000000000003e-32	1.65e-55
cellular protein modification process	{'Syk', 'B4galt5', 'Fgf13', 'Abca1', 'Cdk18', 'Ppm1e', 'Rag2', 'Hdac11', 'B3gnt3', 'Rock1', 'Zak', 'Fbxo30', 'Mefv', 'Nos2', 'Mgat5b', 'Runx3', 'Il1b', 'Srpk3', 'Nrp2', 'Bmpr1a', 'Tet1', 'Mef2c', 'Lyn', 'Smad9', 'Trim25', 'Fgr', 'Fbxl22', 'Btk', 'Prkch', 'Satb1', 'Tie1', 'Tnik', 'Plod1', 'Bmpr1b', 'Tnk2', 'Lrrc8c', 'Nuak2', 'Tlr9', 'Parp14', 'Slc11a1', 'Plk3', 'Epha2', 'Hdac9', 'Plvap', 'Mylip', …	1.0	1.0	1.0	1.0	1.0	1.0	0.0397	0.0406
cellular protein-containing complex assembly	{'n/a (just one condition)'}	1.0	0.00026	1.0	1.0	1.0	1.0	1.0	1.0
cellular respiration	{'n/a (just one condition)'}	1.0	0.013	1.0	1.0	1.0	1.0	1.0	1.0
cellular response to L-glutamine	{'n/a (just one condition)'}	1.0	1.0	1.0	1.0	0.0475	1.0	1.0	1.0
cellular response to abiotic stimulus	{'n/a (just one condition)'}	1.0	1.0	1.0	1.0	1.0	1.0	1.0	0.0383
cellular response to alcohol	{'n/a (just one condition)'}	1.0	1.0	1.0	1.0	1.0	0.0069	1.0	1.0
cellular response to amino acid stimulus	{'Col3a1', 'Cybb', 'Mmp2'}	1.0	0.0297	1.0	0.0063	6.85e-05	0.0092	1.0	0.0289
cellular response to amyloid-beta	{'Lgmn', 'Vcam1', 'Fcgr2b', 'Lrp1'}	1.0	1.0	1.0	1.0	0.0084	0.0065	1.0	0.0028
cellular response to bacterial lipopeptide	{'n/a (just one condition)'}	1.0	1.0	1.0	1.0	1.0	1.0	1.0	0.0405
cellular response to biotic stimulus	{'Cd300lb', 'Tnfrsf1b', 'Cd68'}	1.0	1.0	0.00078	0.0036	0.00012	1.74e-07	6.13e-06	7.69e-18
cellular response to cadmium ion	{'n/a (just one condition)'}	1.0	1.0	1.0	0.0403	1.0	1.0	1.0	1.0
cellular response to chemical stimulus	{'Pirb', 'Spi1', 'Cd68', 'Cybb', 'Laptm5', 'Cd300lb', 'Tnfrsf1b', 'Csf2rb2', 'Gpr35', 'Itgb2'}	1.0	1.0	3.61e-05	2.36e-07	3.86e-07	6.56e-30	1.41e-20	9.230000000000001e-37
cellular response to chemical stress	{'Il18bp', 'Ptgs2', 'Hmox1', 'Atp13a2', 'Sirpa', 'Prdx1', 'Thbs1', 'Sphk1', 'Ncf1', 'Aldh3b1', 'Mmp2', 'Tnfaip3', 'Prkaa2', 'Anxa1', 'Serpinb6a', 'Cfl1'}	1.0	1.0	1.0	1.0	1.0	0.007	1.0	0.0134
cellular response to chemokine	{'Ccl7', 'Ccl4', 'Cx3cl1', 'Ccl3', 'Ccl6', 'Cxcl1', 'Gpr35', 'Cx3cr1', 'Ccl2', 'Ccr5'}	1.0	1.0	1.0	1.0	1.0	0.0084	1.0	6.56e-07
cellular response to cytokine stimulus	{'Pirb', 'Spi1', 'Laptm5', 'Tnfrsf1b', 'Csf2rb2', 'Gpr35'}	1.0	1.0	1.94e-05	3.2e-07	2.45e-07	1.41e-11	3.1e-14	3.599999999999999e-24
cellular response to drug	{'Mylk', 'Ppm1e', 'Nkx3-1', 'Nos2', 'Ppp1r12a', 'Il1b', 'Mef2c'}	1.0	1.0	1.0	1.0	1.0	1.0	0.0139	0.0049
cellular response to endogenous stimulus	{'Fcgr2b', 'Cybb'}	1.0	1.0	1.0	0.0194	0.0017	2.76e-08	0.0014	2.99e-09
cellular response to external stimulus	{'Ucp2', 'Tlr8', 'Fes', 'Cd68'}	1.0	1.0	1.0	1.0	1.0	0.00047	0.0295	8.14e-06
cellular response to extracellular stimulus	{'Gba', 'Fes', 'Cd68', 'Hmox1', 'Atf3', 'P2rx7', 'Ctsl', 'Col1a1', 'Lamp2', 'Folr2', 'Tnc', 'Sfrp1', 'Ucp2', 'Prkaa2', 'Atp2b1', 'Vcam1', 'Inhbb'}	1.0	1.0	1.0	1.0	1.0	0.0345	1.0	0.017
cellular response to fatty acid	{'n/a (just one condition)'}	1.0	1.0	1.0	1.0	1.0	0.0425	1.0	1.0
cellular response to growth factor stimulus	{'Tnfrsf1b'}	1.0	1.0	1.0	0.003	0.0037	1.64e-05	0.0131	0.00019
cellular response to heat	{'n/a (just one condition)'}	1.0	1.0	1.0	1.0	1.0	1.0	1.0	0.0322
cellular response to hormone stimulus	{'Ywhah', 'Sfrp1', 'Prkaa2', 'Rab31', 'Inhbb', 'Cfl1', 'Ccl2', 'Aprt', 'Ctsh', 'Apobec1', 'Cyba', 'Rab8b', 'Ucp2', 'Atp2b1', 'Ptpn1', 'Igfbp2', 'P2ry6', 'Ctsb', 'Lepr', 'Npc1', 'Tgfb1', 'Grb2', 'Edn1', 'Naip2', 'Rap1b', 'Tnc', 'Myo5a', 'Anxa1', 'Ncf2'}	1.0	1.0	1.0	1.0	1.0	0.0064	1.0	0.00042
cellular response to hypoxia	{'n/a (just one condition)'}	1.0	1.0	1.0	1.0	1.0	0.0026	1.0	1.0
cellular response to inorganic substance	{'Ptgs2', 'Hmox1', 'Atp13a2', 'P2rx4', 'Alox5ap', 'Edn1', 'Lgmn', 'Cybb', 'Thbs1', 'Ncf1', 'Iqgap1', 'Fn1', 'Rasgrp2', 'Prkaa2', 'Hvcn1'}	1.0	1.0	1.0	1.0	1.0	0.0397	1.0	0.0028
cellular response to insulin stimulus	{'n/a (just one condition)'}	1.0	1.0	1.0	1.0	1.0	0.0418	1.0	1.0
cellular response to interferon-beta	{'n/a (just one condition)'}	1.0	1.0	1.0	1.0	1.0	1.0	0.00044	1.0
cellular response to interferon-gamma	{'Rab7b', 'Sirpa', 'Tlr2', 'Capg'}	1.0	1.0	1.0	1.0	0.0135	0.00026	1.0	2.85e-11
cellular response to interleukin-1	{'Ccl7', 'Ccl4', 'Edn1', 'Sirpa', 'Ccl3', 'Fn1', 'Ccl6', 'Sfrp1', 'St18', 'Cx3cl1', 'Cfl1', 'Ccl2'}	1.0	1.0	1.0	1.0	1.0	0.0038	1.0	2.01e-08
cellular response to interleukin-6	{'Il6ra', 'Selp', 'Spi1'}	1.0	1.0	1.0	0.0438	0.0297	1.0	1.0	0.0063
cellular response to ketone	{'n/a (just one condition)'}	1.0	1.0	1.0	1.0	1.0	0.0213	1.0	1.0
cellular response to lipid	{'Cd300lb', 'Tnfrsf1b', 'Cxcl16', 'Cd68'}	1.0	1.0	1.0	0.0194	1.0	5.63e-07	0.0024	1.7e-14
cellular response to lipopolysaccharide	{'Fcgr4', 'Cd300lb', 'Tnfrsf1b', 'Cd68'}	1.0	1.0	0.0016	1.0	0.007	4.13e-06	2.36e-05	9.09e-15
cellular response to lipoprotein particle stimulus	{'Abcg1', 'Itgb2', 'Cd68'}	1.0	1.0	0.0045	0.0438	0.0297	0.0019	0.0192	0.00057
cellular response to lipoteichoic acid	{'Trem2', 'Tlr4', 'Cd14', 'Tlr2'}	1.0	1.0	1.0	1.0	1.0	0.0462	1.0	0.0325
cellular response to low-density lipoprotein particle stimulus	{'n/a (just one condition)'}	1.0	1.0	1.0	1.0	1.0	1.0	0.0475	1.0
cellular response to macrophage colony-stimulating factor stimulus	{'n/a (just one condition)'}	1.0	1.0	1.0	1.0	1.0	0.0047	1.0	1.0
cellular response to mechanical stimulus	{'Tlr4', 'Ptgs2', 'Gadd45a', 'Tgfb1', 'Tlr8', 'Scx', 'Col1a1', 'Cyba', 'Mtpn'}	1.0	1.0	1.0	1.0	1.0	0.0024	1.0	6.64e-05
cellular response to metal ion	{'Atp13a2', 'Alox5ap', 'Lgmn', 'Cybb', 'Ncf1'}	1.0	1.0	1.0	0.0084	1.0	0.0365	1.0	0.0022
cellular response to molecule of bacterial origin	{'Cd300lb', 'Tnfrsf1b', 'Fcgr2b', 'Cd68'}	1.0	1.0	1.0	0.0205	0.00071	1.21e-06	6.31e-06	1.07e-16
cellular response to molecule of fungal origin	{'n/a (just one condition)'}	1.0	1.0	1.0	1.0	1.0	1.0	1.0	0.0179
cellular response to nitrogen compound	{'Fcgr2b', 'Cybb', 'Ucp2'}	1.0	1.0	1.0	1.0	1.0	1.69e-05	0.0332	5.53e-05
cellular response to nutrient	{'Fes', 'Hmox1', 'Col1a1', 'Folr2', 'Tnc', 'Sfrp1', 'Atp2b1'}	1.0	1.0	1.0	1.0	1.0	0.0131	1.0	0.0127
cellular response to nutrient levels	{'n/a (just one condition)'}	1.0	1.0	1.0	1.0	1.0	0.0252	1.0	1.0
cellular response to organic cyclic compound	{'Abca1', 'Fes'}	1.0	1.0	1.0	1.0	1.0	0.0179	0.0082	7.13e-06
cellular response to organic substance	{'No common gene'}	0.0266	1.0	0.00014	6.86e-08	3.42e-08	6.77e-24	4.69e-15	2.37e-32
cellular response to organonitrogen compound	{'Lgmn', 'Cybb', 'Col1a1', 'Tlr2', 'Lrp1', 'Folr2', 'Sfrp1', 'Ptafr', 'Col3a1', 'Mmp2', 'Fcgr2b'}	1.0	1.0	1.0	0.0263	0.0014	5.52e-06	1.0	0.00012
cellular response to oxidative stress	{'n/a (just one condition)'}	1.0	1.0	1.0	1.0	1.0	0.0066	1.0	1.0
cellular response to oxygen levels	{'n/a (just one condition)'}	1.0	1.0	1.0	1.0	1.0	0.0015	1.0	1.0
cellular response to oxygen-containing compound	{'Spi1', 'Cd68', 'Cybb', 'Cd300lb', 'Tnfrsf1b', 'Fcgr2b'}	1.0	1.0	1.0	0.0019	0.00083	7.51e-12	0.00013	2.2e-15
cellular response to peptide	{'Rab31', 'Cfl1', 'Ccl2', 'Aprt', 'Apobec1', 'Cyba', 'Rab8b', 'Ucp2', 'Fcgr2b', 'Ptpn1', 'Vcam1', 'Tlr4', 'Trem2', 'Casp4', 'Tgfb1', 'Grb2', 'Edn1', 'Lgmn', 'Rap1b', 'Lrp1', 'Bcl2l11', 'Myo5a', 'Inhbb'}	1.0	1.0	1.0	1.0	1.0	0.00083	1.0	0.0179
cellular response to peptide hormone stimulus	{'n/a (just one condition)'}	1.0	1.0	1.0	1.0	1.0	0.0345	1.0	1.0
cellular response to retinoic acid	{'n/a (just one condition)'}	1.0	1.0	1.0	1.0	1.0	1.0	1.0	0.00084
cellular response to steroid hormone stimulus	{'n/a (just one condition)'}	1.0	1.0	1.0	1.0	1.0	1.0	1.0	0.008
cellular response to stimulus	{'Pirb', 'Cd68', 'Stac2', 'Abcg1', 'Fgr', 'Laptm5', 'Slc11a1', 'Nfam1', 'Spi1', 'Pik3ap1', 'Tyrobp', 'Hck', 'Cd300lb', 'Gpr35', 'Lcp1', 'Cybb', 'Unc93b1', 'Tnfrsf1b', 'Csf2rb2', 'Itgb2'}	1.0	1.0	0.00042	3.65e-12	1.68e-06	1.9300000000000002e-31	4.08e-31	1.75e-51
cellular response to stress	{'n/a (just one condition)'}	1.0	1.0	1.0	1.0	1.0	1.0	1.0	0.0451
cellular response to transforming growth factor beta stimulus	{'Runx1', 'Sfrp1', 'Col1a1', 'Col3a1'}	1.0	1.0	1.0	1.0	0.0037	0.00037	1.0	0.0349
cellular response to tumor necrosis factor	{'Tnfrsf1b'}	1.0	1.0	0.0262	1.0	0.0393	0.00055	0.007	1.13e-08
cellular response to vitamin	{'Fes', 'Col1a1', 'Folr2', 'Tnc', 'Sfrp1', 'Atp2b1'}	1.0	1.0	1.0	1.0	1.0	0.0062	1.0	0.0033
cellular response to vitamin D	{'n/a (just one condition)'}	1.0	1.0	1.0	1.0	1.0	1.0	1.0	0.0242
cellular transition metal ion homeostasis	{'n/a (just one condition)'}	1.0	1.0	1.0	1.0	1.0	1.0	1.0	0.0157
central nervous system development	{'Tyrobp', 'Fcgr2b', 'Itgam', 'Csf1r'}	1.0	1.0	1.0	0.0015	1.0	0.0013	1.12e-05	0.0011
central nervous system neuron axonogenesis	{'n/a (just one condition)'}	1.0	1.0	1.0	0.0056	1.0	1.0	1.0	1.0
central nervous system neuron development	{'n/a (just one condition)'}	1.0	1.0	1.0	0.0087	1.0	1.0	1.0	1.0
central nervous system neuron differentiation	{'n/a (just one condition)'}	1.0	1.0	1.0	0.0023	1.0	1.0	1.0	1.0
central nervous system projection neuron axonogenesis	{'n/a (just one condition)'}	1.0	1.0	1.0	0.0055	1.0	1.0	1.0	1.0
ceramide biosynthetic process	{'Gba', 'Elovl1', 'B4galt5', 'B4galt6', 'P2rx7', 'Asah1', 'St6galnac4', 'Samd8'}	1.0	1.0	1.0	1.0	1.0	0.0071	1.0	0.0048
ceramide catabolic process	{'Gba', 'Acer3', 'Asah1', 'Gla', 'Gm2a', 'Psap', 'Hexb', 'Hexa', 'Naga'}	1.0	1.0	1.0	1.0	1.0	1.69e-05	1.0	7.78e-05
ceramide metabolic process	{'Elovl1', 'B4galt5', 'B4galt6', 'St6galnac4', 'Gba', 'Cln8', 'P2rx7', 'Psap', 'Acer3', 'Asah1', 'Plpp2', 'Gm2a', 'Pla2g15', 'Hexb', 'Naga', 'Hexa', 'Gla', 'Samd8', 'Cerk'}	1.0	1.0	1.0	1.0	1.0	7.89e-08	1.0	1.3e-07
cerebral cortex cell migration	{'n/a (just one condition)'}	1.0	1.0	1.0	0.0165	1.0	1.0	1.0	1.0
cerebral cortex development	{'n/a (just one condition)'}	1.0	1.0	1.0	0.0482	1.0	1.0	1.0	1.0
cerebral cortex tangential migration	{'n/a (just one condition)'}	1.0	1.0	1.0	0.041	1.0	1.0	1.0	1.0
chemical homeostasis	{'Abcg1', 'Slc11a1', 'Gpr35'}	1.0	1.0	1.0	0.0007	0.0003	1.3e-06	0.0012	1.56e-15
chemokine-mediated signaling pathway	{'Ccl7', 'Ccl4', 'Cx3cl1', 'Ccl3', 'Ccl6', 'Cxcl1', 'Gpr35', 'Cx3cr1', 'Ccl2', 'Ccr5'}	1.0	1.0	1.0	1.0	1.0	0.0223	1.0	2.37e-07
chemotaxis	{'No common gene'}	0.00019	1.0	0.0084	7.66e-12	6.48e-07	4.91e-09	1.15e-11	2.32e-18
cholesterol efflux	{'Apoe', 'Abcg1', 'Apoc1'}	1.0	1.0	0.0299	1.0	0.0128	1.0	1.0	0.0144
cholesterol homeostasis	{'Hdac9', 'Nr1h3', 'Mylip', 'Abca1', 'Scarb1', 'Gramd1b', 'Apoe', 'Lipg', 'Abcg1'}	1.0	1.0	1.0	1.0	1.0	1.0	0.0221	0.0028
cholesterol metabolic process	{'Gba', 'Apobr', 'Ch25h', 'Cln8', 'Abca1', 'Fgl1', 'Soat1', 'Lrp1', 'Vldlr', 'Prkaa2', 'Abcg1', 'Lepr', 'Npc1'}	1.0	1.0	1.0	1.0	1.0	0.013	1.0	0.0023
cholesterol transport	{'n/a (just one condition)'}	1.0	1.0	1.0	1.0	1.0	1.0	1.0	0.0146
chondrocyte development	{'Matn2', 'Col14a1', 'Col12a1', 'Sulf2', 'Tgfbr2'}	1.0	1.0	1.0	0.0063	0.00017	1.0	1.0	1.0
chondrocyte development involved in endochondral bone morphogenesis	{'Tgfbr2', 'Matn2', 'Col14a1', 'Col12a1'}	1.0	1.0	1.0	0.015	0.0012	1.0	1.0	1.0
chondrocyte differentiation	{'No common gene'}	0.0273	1.0	1.0	0.005	0.00021	0.0117	0.0177	0.0047
chondroitin sulfate metabolic process	{'n/a (just one condition)'}	1.0	1.0	1.0	1.0	1.0	0.0298	1.0	1.0
chondroitin sulfate proteoglycan metabolic process	{'n/a (just one condition)'}	1.0	1.0	1.0	1.0	1.0	0.0198	1.0	1.0
chordate embryonic development	{'Sfrp1', 'Runx1', 'Acvr1b', 'Dab2', 'Cfl1', 'Atp6ap2', 'Chst11', 'Sox4', 'Vcam1', 'Gdf3', 'Abl2', 'Lif', 'Mmp14', 'Zeb2', 'Cthrc1', 'Socs3', 'Fam46c', 'Gjb5', 'Tgif1', 'Hs6st1', 'Plxnb2', 'Gjb3', 'Myo1e', 'Tgfb1', 'Grb2', 'Edn1', 'Scx', 'Col1a1', 'Grn', 'Cmtm3', 'Bcl2l11', 'Axin2', 'Ptk7', 'Mfsd7b'}	1.0	1.0	1.0	1.0	1.0	0.0333	1.0	0.0078
chylomicron remnant clearance	{'n/a (just one condition)'}	1.0	1.0	0.0455	1.0	1.0	1.0	1.0	1.0
circulatory system development	{'No common gene'}	1.53e-07	0.0429	1.0	1.13e-06	0.00018	2.46e-09	5.22e-13	1.42e-12
circulatory system process	{'Cd38', 'Ncf2'}	1.0	1.0	1.0	1.0	1.0	0.0188	1.1e-05	2e-06
clustering of voltage-gated sodium channels	{'n/a (just one condition)'}	1.0	1.0	1.0	0.0312	1.0	1.0	1.0	1.0
cognition	{'Pirb'}	1.0	1.0	1.0	1.0	1.0	0.0098	0.0032	3.67e-05
collagen catabolic process	{'Mmp14', 'Ctsk', 'Mmp2'}	1.0	1.0	1.0	0.0403	1.0	0.0016	1.0	0.0052
collagen fibril organization	{'Loxl2', 'Col1a1'}	0.00027	1.0	1.0	0.0027	3.83e-05	1.99e-07	1.0	0.0012
collagen metabolic process	{'Col1a1', 'Mmp2', 'Ctsk'}	1.0	1.0	1.0	0.00089	0.0226	2.43e-06	1.0	0.0063
collagen-activated signaling pathway	{'Itga11', 'Col4a4', 'Col1a1'}	0.04	1.0	1.0	0.0028	0.0026	1.0	1.0	0.0046
collagen-activated tyrosine kinase receptor signaling pathway	{'Syk', 'Col4a4', 'Col1a1'}	1.0	1.0	1.0	1.0	0.0188	1.0	1.0	0.0325
complement activation	{'No common gene'}	0.0018	0.0213	0.0135	7.53e-06	2.56e-05	1.0	0.0267	0.0421
complement activation, classical pathway	{'C2', 'Serping1', 'C1ra'}	0.0393	1.0	1.0	0.0004	0.00055	1.0	1.0	1.0
connective tissue development	{'No common gene'}	1.0	1.0	1.0	0.0089	1.0	3.73e-06	0.0011	0.0026
connective tissue replacement involved in inflammatory response wound healing	{'n/a (just one condition)'}	1.0	1.0	1.0	1.0	1.0	0.0098	1.0	1.0
coronary vasculature development	{'Pdgfb'}	1.0	1.0	1.0	0.0204	1.0	1.0	0.0371	1.0
courtship behavior	{'n/a (just one condition)'}	1.0	1.0	1.0	1.0	1.0	1.0	1.0	0.0278
cyclic-nucleotide-mediated signaling	{'n/a (just one condition)'}	1.0	1.0	1.0	1.0	1.0	1.0	0.0032	1.0
cytokine production	{'Abca1', 'Fcer1g', 'Slc11a1'}	1.0	1.0	1.0	1.0	1.0	0.0004	4.73e-05	7.35e-11
cytokine production involved in immune response	{'n/a (just one condition)'}	1.0	1.0	1.0	1.0	1.0	1.0	1.0	0.0393
cytokine-mediated signaling pathway	{'Pirb', 'Spi1', 'Tnfrsf1b', 'Csf2rb2', 'Gpr35'}	1.0	1.0	7.76e-07	0.0043	0.00013	3.94e-08	4.13e-10	3.4e-17
cytoskeleton organization	{'Lcp1', 'Myo1f', 'Fes', 'Myo7a', 'Evl', 'Tyrobp', 'Gpr35', 'Hcls1', 'Plek'}	1.0	1.0	1.0	1.0	1.0	0.00048	0.00015	0.00019
cytosolic calcium ion transport	{'Plcl2', 'P2rx7', 'Ccl3', 'Slc8b1', 'Htr2b', 'Mcoln3', 'F2r', 'Ccdc109b', 'Trpv2', 'Mcoln2', 'Atp2b1', 'Tpcn2', 'Ccr5'}	1.0	1.0	1.0	1.0	1.0	0.0022	1.0	0.00028
defense response	{'Myo1f', 'Fgr', 'Cd68', 'C1qb', 'Lyz2', 'Cybb', 'Cotl1', 'Unc93b1', 'Tyrobp', 'Hck', 'C1qc', 'Mpeg1', 'Tnfrsf1b', 'Slc11a1', 'Itgb2'}	1.0	1.0	4.01e-19	3.2e-13	3.22e-19	1.18e-21	4.57e-19	7.37e-52
defense response to Gram-negative bacterium	{'n/a (just one condition)'}	1.0	1.0	1.0	1.0	0.0271	1.0	1.0	1.0
defense response to Gram-positive bacterium	{'Myo1f', 'Fgr', 'Lyz2', 'Hck', 'Mpeg1'}	1.0	1.0	0.0266	0.0165	0.0038	1.0	0.027	0.00021
defense response to bacterium	{'Myo1f', 'Fgr', 'Lyz2', 'Hck', 'Mpeg1', 'Slc11a1'}	1.0	1.0	0.00039	1.0	0.0018	0.0141	4.36e-05	3.49e-07
defense response to other organism	{'Myo1f', 'Fgr', 'C1qb', 'Lyz2', 'Cybb', 'Cotl1', 'Unc93b1', 'Hck', 'C1qc', 'Mpeg1', 'Slc11a1'}	1.0	1.0	3.56e-15	8.97e-07	1.01e-12	1.54e-10	6.07e-14	1.1400000000000001e-35
defense response to protozoan	{'n/a (just one condition)'}	1.0	1.0	1.0	1.0	1.0	1.0	1.0	0.0035
defense response to virus	{'Trim25', 'Oas3', 'Samhd1', 'Acod1', 'Tlr8', 'Irf5', 'Bst2', 'Oas2', 'Itgax', 'Slfn8', 'Unc93b1', 'Oas1a', 'Tmem173', 'Ifitm1', 'Tlr9', 'Treml4', 'Irf7', 'Tlr7'}	1.0	1.0	1.0	1.0	1.0	1.0	0.00011	1.38e-06
dendrite development	{'Dact1'}	0.0414	1.0	1.0	0.001	1.0	1.0	0.0142	1.0
dendritic cell differentiation	{'Pirb', 'Ccl19', 'Spi1'}	1.0	1.0	1.0	1.0	0.0382	1.0	1.0	0.0035
detection of bacterial lipoprotein	{'n/a (just one condition)'}	1.0	1.0	1.0	1.0	1.0	1.0	1.0	0.0179
detection of bacterium	{'n/a (just one condition)'}	1.0	1.0	1.0	1.0	1.0	1.0	1.0	0.00084
detection of biotic stimulus	{'n/a (just one condition)'}	1.0	1.0	1.0	1.0	0.0051	1.0	1.0	1.0
detection of external biotic stimulus	{'Clec7a', 'Tlr2', 'Ssc5d'}	1.0	1.0	1.0	1.0	0.0145	0.0021	1.0	3.98e-06
detection of molecule of bacterial origin	{'No common gene'}	1.0	1.0	1.0	1.0	0.0231	0.0117	0.0486	0.00047
detection of other organism	{'n/a (just one condition)'}	1.0	1.0	1.0	1.0	1.0	1.0	1.0	0.00026
development of primary female sexual characteristics	{'n/a (just one condition)'}	1.0	1.0	1.0	1.0	1.0	0.0171	1.0	1.0
development of primary sexual characteristics	{'Arrb2', 'Mmp14', 'Scx', 'Fzd4', 'Ctsl', 'Mmp19', 'Sdc1', 'Bcl2l11', 'Lhfpl2', 'Sfrp1', 'Mmp2', 'Acvr1b', 'Serpinb6a'}	1.0	1.0	1.0	1.0	1.0	0.0094	1.0	0.0264
developmental cell growth	{'n/a (just one condition)'}	1.0	1.0	1.0	1.0	1.0	1.0	0.0422	1.0
developmental growth	{'No common gene'}	0.0085	1.0	1.0	0.0061	0.0242	0.00027	0.0345	0.0036
developmental growth involved in morphogenesis	{'Fmn1', 'Sfrp1', 'Dclk1', 'Plxna1'}	1.0	1.0	1.0	0.0079	1.0	0.0445	1.0	0.0032
developmental maturation	{'B4galt5', 'Btk', 'C3', 'Fat4', 'Pdgfb', 'Runx3', 'Tdrd5', 'C1qa', 'Ptk2b', 'Ihh', 'Sox18', 'Kcnma1', 'Pou2f2', 'Cdkn1a'}	1.0	1.0	1.0	1.0	1.0	1.0	0.018	0.0096
developmental process	{'Csf1r'}	5.48e-06	0.0302	1.0	3.67e-14	4.04e-07	3.81e-22	8.529999999999999e-23	3.6699999999999995e-30
developmental process involved in reproduction	{'Arrb2', 'Sdc1', 'Sfrp1', 'Acvr1b', 'Cd44', 'Zmynd15', 'Mmp19', 'Rps6ka2', 'Mmp2', 'Psap', 'Vcam1', 'Lhfpl2', 'Serpinb6a', 'Ptgs2', 'Lif', 'Mmp14', 'Ctsb', 'Ctsl', 'Casp4', 'Igf2r', 'E2f1', 'Socs3', 'Mertk', 'Gjb5', 'Hexb', 'Hs6st1', 'Gjb3', 'Dnmt3a', 'Tgfb1', 'Grb2', 'Scx', 'Fzd4', 'Plaur', 'Rai14', 'Il1a', 'Tnc', 'Bcl2l11', 'Hmga1', 'Anxa1', 'Inhbb'}	1.0	1.0	1.0	1.0	1.0	0.0218	1.0	0.0262
dichotomous subdivision of an epithelial terminal unit	{'n/a (just one condition)'}	1.0	1.0	1.0	1.0	1.0	1.0	1.0	0.0422
dichotomous subdivision of terminal units involved in salivary gland branching	{'n/a (just one condition)'}	1.0	1.0	1.0	1.0	1.0	1.0	1.0	0.0278
digestive system development	{'n/a (just one condition)'}	1.0	1.0	1.0	1.0	1.0	1.0	0.0308	1.0
digestive tract development	{'n/a (just one condition)'}	1.0	1.0	1.0	1.0	1.0	1.0	0.028	1.0
digestive tract morphogenesis	{'n/a (just one condition)'}	0.0283	1.0	1.0	1.0	1.0	1.0	1.0	1.0
divalent inorganic cation homeostasis	{'Slc11a1', 'Gpr35'}	1.0	1.0	1.0	0.0111	1.0	0.00068	0.0014	4.15e-10
divalent inorganic cation transport	{'n/a (just one condition)'}	1.0	1.0	1.0	1.0	1.0	1.0	1.0	6.78e-05
divalent metal ion export	{'Slc8a1', 'Slc11a1'}	1.0	1.0	1.0	1.0	1.0	0.0365	0.0307	1.0
divalent metal ion transport	{'Ccl3', 'Slc8b1', 'P2rx7', 'Htr2b', 'F2r', 'Slc39a6', 'Mcoln2', 'Atp2b1', 'Slc11a1', 'Anxa2', 'P2rx4', 'Ccdc109b', 'Slc39a11', 'Plcl2', 'Slc24a3', 'Mcoln3', 'Slc41a2', 'Trpv2', 'Tpcn2', 'Ccr5'}	1.0	1.0	1.0	1.0	1.0	0.0232	1.0	8.44e-05
dorsal aorta development	{'n/a (just one condition)'}	1.0	1.0	1.0	1.0	1.0	1.0	0.0011	1.0
dorsal aorta morphogenesis	{'n/a (just one condition)'}	1.0	1.0	1.0	1.0	1.0	1.0	0.0037	1.0
ear development	{'Ifi204', 'H2-DMa', 'Fat4', 'C1qb', 'H2-K1', 'Myo7a', 'Col2a1', 'Kcnma1', 'Osr1', 'Mafb', 'Itga8'}	1.0	1.0	1.0	1.0	1.0	1.0	0.0395	0.0253
electron transport chain	{'n/a (just one condition)'}	1.0	2.32e-07	1.0	1.0	1.0	1.0	1.0	1.0
embryo development	{'No common gene'}	0.0111	1.0	1.0	0.0182	1.0	0.0058	0.0393	0.00014
embryo development ending in birth or egg hatching	{'n/a (just one condition)'}	1.0	1.0	1.0	1.0	1.0	1.0	1.0	0.0093
embryonic morphogenesis	{'Sfrp1', 'Mmp2', 'Col12a1'}	0.004	1.0	1.0	0.0046	1.0	0.0042	1.0	0.0036
embryonic organ development	{'Frzb', 'Col24a1', 'Runx1', 'Slc6a8', 'Chst11', 'Gdf3', 'Vcam1', 'Lif', 'Mmp14', 'Myo7a', 'Cthrc1', 'Pdgfc', 'Socs3', 'Gjb5', 'Mafb', 'Hs6st1', 'Abr', 'Grb2', 'Tgfb1', 'Edn1', 'Ptk7', 'Rbpms2', 'Mfsd7b'}	1.0	1.0	1.0	1.0	1.0	0.0238	1.0	0.0324
embryonic placenta development	{'n/a (just one condition)'}	1.0	1.0	1.0	1.0	1.0	0.0018	1.0	1.0
embryonic placenta morphogenesis	{'n/a (just one condition)'}	1.0	1.0	1.0	1.0	1.0	0.0262	1.0	1.0
embryonic retina morphogenesis in camera-type eye	{'n/a (just one condition)'}	1.0	1.0	1.0	0.041	1.0	1.0	1.0	1.0
endochondral bone morphogenesis	{'Col1a1', 'Col12a1'}	1.0	1.0	1.0	0.0087	0.0036	0.0338	1.0	0.0412
endochondral ossification	{'Mmp14', 'Col1a1'}	1.0	1.0	1.0	0.0485	1.0	0.0299	1.0	1.0
endocytosis	{'Itgb2'}	1.0	1.0	9.19e-05	0.00017	2.56e-05	2.46e-10	0.0002	1.73e-13
endoderm development	{'n/a (just one condition)'}	1.0	1.0	1.0	1.0	1.0	0.0084	1.0	1.0
endodermal cell differentiation	{'n/a (just one condition)'}	1.0	1.0	1.0	1.0	1.0	0.0037	1.0	1.0
endodermal digestive tract morphogenesis	{'n/a (just one condition)'}	1.0	1.0	1.0	1.0	1.0	1.0	0.0397	1.0
endothelial cell development	{'n/a (just one condition)'}	1.0	1.0	1.0	1.0	1.0	1.0	0.018	1.0
endothelial cell differentiation	{'n/a (just one condition)'}	1.0	1.0	1.0	1.0	1.0	1.0	0.00074	1.0
endothelial cell migration	{'Adam8', 'Cxcl13', 'Scarb1', 'Ptk2b', 'Sox18', 'Grem1', 'Mmrn2', 'Itgb2'}	1.0	1.0	1.0	1.0	1.0	1.0	0.00052	0.0102
endothelial cell proliferation	{'n/a (just one condition)'}	1.0	1.0	1.0	1.0	1.0	1.0	1.0	0.0094
endothelium development	{'n/a (just one condition)'}	1.0	1.0	1.0	1.0	1.0	1.0	0.00029	1.0
entry into host	{'n/a (just one condition)'}	1.0	1.0	1.0	1.0	1.0	1.0	1.0	0.0279
enzyme linked receptor protein signaling pathway	{'Csf1r'}	0.0173	1.0	1.0	0.00025	0.0016	4.24e-08	7.42e-06	3.71e-06
eosinophil chemotaxis	{'Ccl6', 'Lgals3'}	1.0	1.0	0.0165	1.0	1.0	0.0099	1.0	0.00019
ephrin receptor signaling pathway	{'n/a (just one condition)'}	1.0	1.0	1.0	1.0	1.0	1.0	0.0134	1.0
epithelial cell development	{'Cdkn1a', 'Myo7a', 'Pdgfb', 'Dmd', 'Rock1', 'Ihh', 'Sox18', 'Icam1', 'Epha2'}	1.0	1.0	1.0	1.0	1.0	1.0	0.0046	0.0422
epithelial cell differentiation	{'Myo7a'}	1.0	1.0	1.0	1.0	1.0	0.0022	0.00074	0.0035
epithelial cell differentiation involved in kidney development	{'n/a (just one condition)'}	1.0	1.0	1.0	1.0	1.0	1.0	0.0315	1.0
epithelial cell migration	{'Adam8', 'Cxcl13', 'Scarb1', 'Ptk2b', 'Sox18', 'Grem1', 'Mmrn2', 'Itgb2'}	1.0	1.0	1.0	1.0	1.0	1.0	0.00035	0.0259
epithelial cell proliferation	{'No common gene'}	0.0468	1.0	1.0	0.0117	1.0	1.0	0.0072	0.00064
epithelial to mesenchymal transition	{'Tgfb2', 'Notch4', 'Wnt16', 'Tgfbr1'}	1.0	1.0	1.0	1.0	1.0	0.038	0.0029	1.0
epithelial tube morphogenesis	{'No common gene'}	1.0	1.0	1.0	0.0358	1.0	1.0	0.0094	7.2e-05
epithelium development	{'No common gene'}	0.0365	1.0	1.0	0.0172	1.0	1.37e-07	6.08e-06	2.95e-08
esophagus smooth muscle contraction	{'n/a (just one condition)'}	1.0	1.0	1.0	1.0	0.0317	1.0	1.0	1.0
establishment of localization	{'Myo1f', 'Pltp', 'Cd68', 'Cybb', 'Unc93b1', 'Tnfaip2', 'Tyrobp', 'Hck', 'Slc11a1', 'Abcc3', 'Abcg1', 'Cxcl16', 'Itgb2'}	1.0	1.0	0.0077	9.55e-05	1.0	1.46e-15	0.00011	5.53e-22
establishment of localization in cell	{'Syk', 'Map4k2', 'Rab11fip5', 'Abca1', 'Milr1', 'Ywhah', 'Ccl3', 'Lat2', 'Ncf1', 'Lamp2', 'Slc8b1', 'Pi4k2a', 'Rab31', 'Abcg1', 'Cfl1', 'Erp29', 'Ap1s2', 'Tmed9', 'Actg1', 'Pqlc1', 'Cln8', 'P2rx7', 'Snx1', 'Anxa8', 'Tbc1d9', 'Actr2', 'Rab8b', 'Folr2', 'Htr2b', 'Rftn1', 'F2r', 'Mmp12', 'Spcs3', 'Mcoln2', 'Fcgr2b', 'Arl8a', 'Psap', 'Gnptab', 'Arl4c', 'Snx5', 'Rab7b', 'Arl11', 'Myo7a', 'Snx8', 'Ehd…	1.0	1.0	1.0	1.0	1.0	0.0162	1.0	0.0091
establishment of protein localization	{'Syk', 'Arrb2', 'Rab11fip5', 'Cd68', 'Abca1', 'Ywhah', 'Clu', 'Ncf1', 'Lamp2', 'Vldlr', 'Tnfaip3', 'Rab31', 'Abcg1', 'Il1rn', 'Dab2', 'Erp29', 'C1qtnf5', 'Tmed9', 'Cfl1', 'Ap1s2', 'Ildr2', 'Tbc1d9', 'Snx1', 'Tlr2', 'Apobec1', 'Rab8b', 'Folr2', 'Rftn1', 'Mmp12', 'Spcs3', 'Psap', 'Arl8a', 'Il10ra', 'Crlf2', 'Gnptab', 'Tmem106a', 'Arl4c', 'Rab7b', 'Arl11', 'Myo7a', 'Neurl3', 'Rab3il1', 'Snx8', 'Snx…	1.0	1.0	1.0	1.0	1.0	0.0061	1.0	0.0074
exocrine system development	{'n/a (just one condition)'}	1.0	1.0	1.0	1.0	1.0	1.0	0.0097	1.0
exocytosis	{'n/a (just one condition)'}	1.0	1.0	1.0	1.0	1.0	1.0	1.0	0.00021
export across plasma membrane	{'n/a (just one condition)'}	1.0	1.0	1.0	1.0	1.0	1.0	0.0241	1.0
export from cell	{'Fcer1g', 'Myo1f', 'Syk', 'Abca1', 'Tnfaip2', 'Fcgr3', 'Hck', 'Cd300a', 'Plek'}	1.0	1.0	1.0	1.0	1.0	1.59e-05	0.0052	3.36e-07
extracellular exosome biogenesis	{'n/a (just one condition)'}	1.0	1.0	1.0	0.041	1.0	1.0	1.0	1.0
extracellular matrix disassembly	{'n/a (just one condition)'}	1.0	1.0	1.0	1.0	1.0	1.0	1.0	0.0451
extracellular matrix organization	{'No common gene'}	2.73e-10	2.4e-05	1.0	3.96e-10	1.05e-14	1.04e-12	3.6e-05	4.44e-12
extrinsic apoptotic signaling pathway	{'Ngf', 'Tgfb1', 'P2rx7', 'Tnfrsf26', 'Il1a', 'Bcl2l11', 'Bid', 'Tnfrsf1b', 'Tnfrsf23', 'Acvr1b'}	1.0	1.0	1.0	1.0	1.0	0.0012	1.0	0.0021
extrinsic apoptotic signaling pathway in absence of ligand	{'n/a (just one condition)'}	1.0	1.0	1.0	1.0	1.0	1.0	1.0	0.0042
eye morphogenesis	{'n/a (just one condition)'}	1.0	1.0	1.0	0.0435	1.0	1.0	1.0	1.0
fat cell differentiation	{'n/a (just one condition)'}	1.0	0.0225	1.0	1.0	1.0	1.0	1.0	1.0
fatty acid biosynthetic process	{'n/a (just one condition)'}	1.0	1.0	1.0	1.0	1.0	0.0187	1.0	1.0
fatty acid derivative biosynthetic process	{'n/a (just one condition)'}	1.0	1.0	1.0	1.0	1.0	0.0153	1.0	1.0
fatty acid derivative metabolic process	{'Tbxas1', 'Gpx1', 'Elovl1', 'Syk', 'Ptgs2', 'Tlr4', 'Edn1', 'Hpgds', 'Alox5ap', 'Tlr2', 'Sphk1', 'Ncf1', 'Daglb', 'Dpep2', 'Pdpn'}	1.0	1.0	1.0	1.0	1.0	0.0014	1.0	0.0405
female gonad development	{'n/a (just one condition)'}	1.0	0.0469	1.0	1.0	1.0	1.0	1.0	1.0
female pregnancy	{'n/a (just one condition)'}	1.0	1.0	1.0	1.0	1.0	1.0	1.0	0.0077
female sex differentiation	{'Mmp2'}	0.036	0.0348	1.0	1.0	1.0	0.0198	1.0	0.0237
forebrain development	{'Tyrobp', 'Tbx3', 'Itgam', 'Csf1r'}	1.0	1.0	1.0	0.0016	1.0	1.0	0.0066	1.0
ganglioside metabolic process	{'B4galt5', 'B4galt6', 'Gm2a', 'St6galnac4', 'Hexb', 'Hexa'}	1.0	1.0	1.0	1.0	1.0	0.0213	1.0	0.0094
generation of neurons	{'Csf1r'}	0.00031	1.0	1.0	5.79e-09	1.0	0.00011	2.45e-11	5.49e-14
generation of precursor metabolites and energy	{'n/a (just one condition)'}	1.0	2.4e-05	1.0	1.0	1.0	1.0	1.0	1.0
gland development	{'Vwf', 'Plxna1', 'Itga2', 'Pdgfb', 'Hgf', 'Igfbp5', 'Sulf2', 'Sfrp1', 'Mmp2', 'Runx1', 'Cd44'}	1.0	1.0	1.0	0.0485	1.0	1.0	1.0	0.0011
gland morphogenesis	{'No common gene'}	0.0064	1.0	1.0	0.00011	1.0	1.0	0.0349	0.00069
glial cell activation	{'Tyrobp', 'Itgam'}	1.0	1.0	1.0	0.0013	1.0	0.00015	0.00035	5.08e-09
glial cell development	{'Itgam'}	1.0	1.0	1.0	0.0037	1.0	0.00054	0.00021	0.0004
glial cell differentiation	{'Itgam'}	1.0	1.0	1.0	0.0242	1.0	9.51e-05	0.0024	3.44e-06
glial cell migration	{'n/a (just one condition)'}	1.0	1.0	1.0	1.0	1.0	0.0124	1.0	1.0
glial cell proliferation	{'Gba', 'Trem2', 'Clu', 'Csf1r', 'Cx3cl1', 'Sox4', 'Lepr'}	1.0	1.0	1.0	1.0	1.0	0.0042	1.0	0.002
gliogenesis	{'Itgam', 'Csf1r'}	1.0	1.0	1.0	0.0056	1.0	2.19e-08	0.00042	5.94e-09
glomerular basement membrane development	{'n/a (just one condition)'}	1.0	1.0	1.0	1.0	0.0231	1.0	1.0	1.0
glomerular mesangial cell development	{'n/a (just one condition)'}	1.0	1.0	1.0	1.0	1.0	1.0	0.0082	1.0
glomerular mesangial cell differentiation	{'n/a (just one condition)'}	1.0	1.0	1.0	0.0312	1.0	1.0	1.0	1.0
glomerulus development	{'Col4a4'}	0.0381	1.0	1.0	0.0023	0.0382	1.0	0.0401	0.0431
glomerulus vasculature development	{'n/a (just one condition)'}	1.0	1.0	1.0	0.0111	1.0	1.0	1.0	1.0
glucosamine-containing compound metabolic process	{'n/a (just one condition)'}	1.0	1.0	1.0	1.0	1.0	1.0	1.0	0.0289
glutamine family amino acid catabolic process	{'n/a (just one condition)'}	1.0	1.0	1.0	1.0	1.0	1.0	0.0193	1.0
glycerolipid metabolic process	{'Apobr', 'Pnpla7', 'Inpp5d', 'Gpx1', 'Dgka', 'Gdpd1', 'Apobec1', 'Fabp5', 'Abhd12', 'Lpcat2', 'Pi4k2a', 'Daglb', 'Socs3', 'Pigs', 'Csf1r', 'Pla2g15', 'Pip4k2a', 'Plek'}	1.0	1.0	1.0	1.0	1.0	0.0339	1.0	0.0164
glycerophospholipid metabolic process	{'n/a (just one condition)'}	1.0	1.0	1.0	1.0	1.0	0.0431	1.0	1.0
glycolipid metabolic process	{'Gba', 'B4galt5', 'B4galt6', 'Gla', 'Gm2a', 'Pigs', 'St6galnac4', 'Psap', 'Hexb', 'Hexa', 'Naga'}	1.0	1.0	1.0	1.0	1.0	0.0477	1.0	0.0146
glycoprotein biosynthetic process	{'B4galt5', 'Hs6st2', 'Chst11', 'Tmem106a', 'Dse', 'B4galt6', 'Acan', 'Galnt7', 'B3gnt7', 'Gcnt4', 'Mgat5', 'St6galnac4', 'Xylt2', 'Galnt12', 'Sdf2l1', 'Galnt6', 'Npc1', 'Hs6st1'}	1.0	1.0	1.0	1.0	1.0	0.00027	1.0	0.00073
glycoprotein metabolic process	{'Sdf2l1'}	1.0	1.0	1.0	0.00094	1.0	4.78e-07	0.0488	3.55e-06
glycosaminoglycan biosynthetic process	{'n/a (just one condition)'}	1.0	1.0	1.0	1.0	1.0	0.0474	1.0	1.0
glycosaminoglycan metabolic process	{'Dse', 'Hexb', 'Cd44', 'Hgf'}	1.0	1.0	1.0	0.0307	1.0	3.4e-06	1.0	0.0041
glycoside catabolic process	{'Gba', 'Fuca1', 'Gla', 'Gusb', 'Fuca2', 'Naga'}	1.0	1.0	1.0	1.0	1.0	0.00066	1.0	0.0036
glycoside metabolic process	{'n/a (just one condition)'}	1.0	1.0	1.0	1.0	1.0	0.00049	1.0	1.0
glycosphingolipid catabolic process	{'Gba', 'Gla', 'Gm2a', 'Psap', 'Hexb', 'Hexa', 'Naga'}	1.0	1.0	1.0	1.0	1.0	0.00063	1.0	0.0002
glycosphingolipid metabolic process	{'Gba', 'B4galt5', 'B4galt6', 'Gla', 'Gm2a', 'St6galnac4', 'Psap', 'Hexb', 'Hexa', 'Naga'}	1.0	1.0	1.0	1.0	1.0	0.0025	1.0	0.0004
glycosyl compound catabolic process	{'Gba', 'Fuca1', 'Apobec1', 'Gla', 'Gusb', 'Fuca2', 'Naga'}	1.0	1.0	1.0	1.0	1.0	0.0198	1.0	0.0043
glycosylation	{'Gba', 'Nans', 'B4galt5', 'B4galt6', 'Galnt7', 'B3gnt7', 'Gcnt4', 'Mgat5', 'St6galnac4', 'Galnt12', 'Sdf2l1', 'Galnt6', 'Npc1'}	1.0	1.0	1.0	1.0	1.0	0.0093	1.0	0.0215
glycosylceramide catabolic process	{'Gba', 'Psap', 'Gla', 'Naga'}	1.0	1.0	1.0	1.0	1.0	0.0146	1.0	0.0082
glycosylceramide metabolic process	{'n/a (just one condition)'}	1.0	1.0	1.0	1.0	1.0	1.0	1.0	0.0301
gonad development	{'Fzd4', 'Sfrp1', 'Mmp2'}	0.0483	1.0	1.0	1.0	1.0	0.0258	1.0	1.0
granulocyte activation	{'Fcgr4', 'Myo1f', 'Syk', 'Tyrobp'}	1.0	1.0	1.0	1.0	0.0024	0.00084	1.0	0.0029
granulocyte chemotaxis	{'Syk', 'Cxcl1', 'Lgals3', 'Nckap1l', 'Anxa1', 'Itgb2'}	1.0	1.0	1.0	1.0	0.00054	5.12e-07	1.0	6.44e-10
granulocyte migration	{'Itgb2'}	1.0	1.0	1.94e-05	0.0186	0.00024	7.66e-08	0.00029	8.79e-11
growth	{'Ccm2l', 'Tgfb2', 'Postn', 'Shank3', 'Mmp13'}	1.0	1.0	1.0	1.0	1.0	0.0002	0.0267	1.0
growth plate cartilage chondrocyte differentiation	{'n/a (just one condition)'}	1.0	1.0	1.0	1.0	0.0014	1.0	1.0	1.0
growth plate cartilage chondrocyte morphogenesis	{'n/a (just one condition)'}	1.0	1.0	1.0	1.0	0.0038	1.0	1.0	1.0
head development	{'Apod', 'Itgam', 'Tyrobp', 'Csf1r', 'Fcgr2b'}	1.0	1.0	1.0	0.0029	1.0	1.0	9.18e-06	0.016
heart contraction	{'n/a (just one condition)'}	1.0	1.0	1.0	1.0	1.0	1.0	0.0139	1.0
heart development	{'No common gene'}	0.0099	1.0	1.0	0.00053	1.0	1.0	2.5e-06	0.0033
heart morphogenesis	{'Tbx3', 'Hey1'}	1.0	1.0	1.0	0.0087	1.0	1.0	0.00037	1.0
heart trabecula morphogenesis	{'n/a (just one condition)'}	1.0	1.0	1.0	1.0	1.0	1.0	5.16e-06	1.0
heart valve development	{'Tnfrsf1b', 'Hey1'}	1.0	1.0	1.0	0.0064	1.0	1.0	0.029	1.0
heart valve morphogenesis	{'n/a (just one condition)'}	1.0	1.0	1.0	0.0107	1.0	1.0	1.0	1.0
hematopoietic or lymphoid organ development	{'Pirb', 'Syk', 'Spi1', 'Tyrobp', 'Csf1r', 'Nfam1'}	1.0	1.0	1.0	0.0048	0.0033	1.99e-09	1.08e-10	1.75e-19
hematopoietic progenitor cell differentiation	{'Spi1', 'Sirpa', 'Sfrp1', 'Csf1r', 'Runx1', 'Sox4'}	1.0	1.0	1.0	0.032	1.0	0.045	1.0	0.0188
hemopoiesis	{'Pirb', 'Syk', 'Spi1', 'Tyrobp', 'Csf1r', 'Nfam1'}	1.0	1.0	1.0	0.0086	0.0068	3.36e-09	5.83e-10	1.56e-19
heparan sulfate proteoglycan metabolic process	{'Hs6st2', 'Dse', 'Xylt2', 'Hpse', 'Hs6st1'}	1.0	1.0	1.0	1.0	1.0	0.0106	1.0	0.0063
heterophilic cell-cell adhesion via plasma membrane cell adhesion molecules	{'n/a (just one condition)'}	1.0	1.0	1.0	1.0	1.0	1.0	1.0	0.0048
heterotypic cell-cell adhesion	{'Itgax', 'Itgb2'}	1.0	1.0	1.0	1.0	0.0321	0.0085	0.0059	0.0024
high-density lipoprotein particle remodeling	{'Apoe', 'Abcg1', 'Pltp'}	1.0	1.0	0.0077	0.0167	0.0271	1.0	0.0121	1.0
homeostasis of number of cells	{'Pirb', 'Hmox1', 'Il7r', 'Tnfaip3', 'Hcls1', 'Ccl2', 'Gba', 'Itgam', 'Ildr2', 'P2rx7', 'Lilrb4a', 'F2r', 'Dnase2a', 'Spi1', 'Prdx1', 'Gcnt4', 'Tnfrsf23', 'Nckap1l', 'Mertk', 'Tgfb1', 'Bcl2l11', 'Lipa', 'Anxa1', 'Mfsd7b'}	1.0	1.0	1.0	1.0	1.0	0.0059	1.0	2.54e-06
homeostatic process	{'Pirb', 'Spi1', 'Gpr35', 'Abcg1', 'Slc11a1'}	1.0	1.0	1.0	0.001	0.00034	1.55e-08	8.46e-05	9.72e-19
humoral immune response	{'C4b', 'C1qb', 'C1ra', 'Cxcl1', 'C1qc', 'Ccl19', 'Cfb', 'Lgals3'}	1.0	1.0	1.0	1.0	0.0016	1.0	1.0	0.0111
humoral immune response mediated by circulating immunoglobulin	{'n/a (just one condition)'}	1.0	1.0	1.0	1.0	1.0	1.0	0.0434	1.0
hyaluronan metabolic process	{'Itih4', 'Cemip', 'Tgfb1', 'Hgf', 'Cd44'}	1.0	1.0	1.0	1.0	1.0	0.0298	1.0	0.0431
icosanoid biosynthetic process	{'n/a (just one condition)'}	1.0	1.0	1.0	1.0	1.0	0.0057	1.0	1.0
icosanoid metabolic process	{'Tbxas1', 'Gpx1', 'Syk', 'Ptgs2', 'Tlr4', 'Edn1', 'Hpgds', 'Alox5ap', 'Tlr2', 'Sphk1', 'Ncf1', 'Daglb', 'Dpep2', 'Pdpn'}	1.0	1.0	1.0	1.0	1.0	0.00024	1.0	0.0166
immune effector process	{'Lcp1', 'Myo1f', 'Pirb', 'C1qb', 'Unc93b1', 'Tyrobp', 'Cd300lb', 'C1qc', 'Slc11a1'}	1.0	1.0	4.23e-09	4.05e-11	1.64e-10	1.69e-09	4.03e-15	2.79e-26
immune response	{'Lcp1', 'Myo1f', 'Pirb', 'Fgr', 'Cd68', 'C1qb', 'Cybb', 'Unc93b1', 'Tyrobp', 'Hck', 'C1qc', 'Mpeg1', 'Tnfrsf1b', 'Slc11a1'}	1.0	1.0	6.41e-18	2.36e-10	3.41e-16	2.03e-20	2.28e-17	4.2499999999999994e-54
immune response-activating cell surface receptor signaling pathway	{'Tec', 'Fcer1g', 'Fyb', 'Syk', 'Nras', 'Cd276', 'Cd38', 'Lat2', 'Tlr2', 'C3ar1', 'Rftn1', 'Nckap1l', 'Fcgr2b', 'Nfkbiz', 'Nfam1'}	1.0	1.0	1.0	1.0	1.0	0.0013	1.0	5.87e-05
immune response-activating signal transduction	{'Tec', 'Fcer1g', 'Fyb', 'Syk', 'Nras', 'Tlr4', 'Cd276', 'Cd38', 'Lat2', 'Tlr2', 'C3ar1', 'Rftn1', 'Nckap1l', 'Fcgr2b', 'Nfkbiz', 'Nfam1'}	1.0	1.0	1.0	1.0	1.0	0.00056	1.0	2.64e-05
immune response-regulating cell surface receptor signaling pathway	{'Fcgr4', 'Nfam1'}	1.0	1.0	0.0207	1.0	0.0288	8.99e-05	0.0086	1.2e-06
immune response-regulating signaling pathway	{'Fcgr4', 'Syk', 'Ctsh', 'Tlr2', 'C3ar1', 'Nckap1l', 'Fcgr2b', 'Nfam1'}	1.0	1.0	1.0	1.0	0.0083	1.29e-05	1.0	2.16e-07
immune system development	{'Tyrobp', 'Pirb', 'Nfam1', 'Spi1'}	1.0	1.0	0.0455	0.0051	0.0024	1.17e-09	9.95e-12	2.66e-20
immune system process	{'Pirb', 'Cd68', 'C1qb', 'Fgr', 'C1qc', 'Slc11a1', 'Cd300c2', 'Nfam1', 'Spi1', 'Tyrobp', 'Hck', 'Cd300lb', 'Mpeg1', 'Gpr35', 'Lcp1', 'Myo1f', 'Cybb', 'Unc93b1', 'Tnfrsf1b', 'Itgb2'}	1.0	1.0	9.860000000000001e-21	9.43e-14	3.22e-19	3.68e-33	3.54e-33	1.96e-69
immunoglobulin mediated immune response	{'C1qb', 'C1qc'}	1.0	1.0	0.0012	3.64e-05	0.0046	0.0025	4.56e-07	4.81e-06
import across plasma membrane	{'n/a (just one condition)'}	1.0	1.0	1.0	1.0	1.0	1.0	1.0	0.0409
import into cell	{'n/a (just one condition)'}	1.0	1.0	1.0	1.0	1.0	1.0	0.0308	1.0
inflammatory response	{'Cd68', 'Cybb', 'Tyrobp', 'Hck', 'Tnfrsf1b', 'Slc11a1', 'Itgb2'}	1.0	1.0	3.38e-12	1.49e-12	7.05e-16	4.5e-24	1.18e-15	4.43e-45
inflammatory response to antigenic stimulus	{'Fcgr1', 'Cd68', 'Lilrb4a', 'Fcgr3', 'Il1a', 'Il1rn'}	1.0	1.0	1.0	1.0	1.0	0.0245	1.0	0.0259
innate immune response	{'Fgr', 'C1qb', 'Cybb', 'Unc93b1', 'Hck', 'C1qc', 'Mpeg1', 'Slc11a1'}	1.0	1.0	7.76e-14	3.44e-07	9.79e-13	3.63e-11	2.61e-12	7.340000000000001e-32
inner ear development	{'Ifi204', 'H2-DMa', 'Fat4', 'C1qb', 'H2-K1', 'Myo7a', 'Col2a1', 'Kcnma1', 'Mafb', 'Itga8'}	1.0	1.0	1.0	1.0	1.0	1.0	0.0432	0.0423
inner mitochondrial membrane organization	{'n/a (just one condition)'}	1.0	0.0036	1.0	1.0	1.0	1.0	1.0	1.0
inorganic cation transmembrane transport	{'Ccl3', 'Slc8b1', 'Atp6v0c', 'Scn1b', 'Slc6a8', 'P2rx7', 'Atp6v0a1', 'Htr2b', 'F2r', 'Slc39a6', 'Ucp2', 'Mcoln2', 'Hvcn1', 'Atp2b1', 'Slc11a1', 'Atp6v1a', 'Anxa2', 'P2rx4', 'Atp6v1b2', 'Ccdc109b', 'Atp6v1c1', 'Atp6v0d2', 'Slc39a11', 'Slc15a3', 'Plcl2', 'Slc24a3', 'Kcnk13', 'Mcoln3', 'Trpv2', 'Steap3', 'Tpcn2', 'Ccr5'}	1.0	1.0	1.0	1.0	1.0	0.0097	1.0	7.21e-05
inorganic ion homeostasis	{'Slc11a1', 'Gpr35'}	1.0	1.0	1.0	0.004	0.0231	1.52e-05	0.00059	2.9e-13
inorganic ion transmembrane transport	{'Ccl3', 'Slc8b1', 'Atp6v0c', 'Clcn7', 'Scn1b', 'Slc6a8', 'Ttyh2', 'Atp6v0a1', 'P2rx7', 'Htr2b', 'F2r', 'Slc39a6', 'Ucp2', 'Mcoln2', 'Hvcn1', 'Tmem206', 'Atp2b1', 'Slc11a1', 'Atp6v1a', 'Anxa2', 'P2rx4', 'Atp6v1b2', 'Ttyh3', 'Ccdc109b', 'Atp6v1c1', 'Atp6v0d2', 'Slc39a11', 'Clic1', 'Slc15a3', 'Plcl2', 'Slc24a3', 'Kcnk13', 'Mcoln3', 'Trpv2', 'Steap3', 'Tpcn2', 'Slc37a2', 'Ccr5'}	1.0	1.0	1.0	1.0	1.0	0.0041	1.0	7.77e-05
inositol lipid-mediated signaling	{'n/a (just one condition)'}	1.0	1.0	1.0	1.0	1.0	1.0	1.0	0.0011
inositol phosphate-mediated signaling	{'n/a (just one condition)'}	1.0	1.0	1.0	1.0	1.0	1.0	1.0	0.037
integrin activation	{'n/a (just one condition)'}	1.0	1.0	1.0	1.0	1.0	0.0365	1.0	1.0
integrin-mediated signaling pathway	{'Tyrobp', 'Fgr', 'Itgb2'}	1.0	1.0	0.0098	0.003	0.00079	2.85e-07	0.00035	0.00031
interaction with host	{'n/a (just one condition)'}	1.0	1.0	1.0	1.0	1.0	1.0	1.0	0.0177
interaction with symbiont	{'n/a (just one condition)'}	1.0	1.0	1.0	1.0	1.0	1.0	1.0	0.0306
interleukin-1 beta production	{'n/a (just one condition)'}	1.0	1.0	1.0	1.0	1.0	1.0	1.0	5.44e-05
interleukin-8 production	{'n/a (just one condition)'}	1.0	1.0	1.0	1.0	1.0	1.0	1.0	0.0405
interspecies interaction between organisms	{'Myo1f', 'Fgr', 'Cd68', 'C1qb', 'Lyz2', 'Cybb', 'Cotl1', 'Unc93b1', 'Hck', 'C1qc', 'Cd300lb', 'Mpeg1', 'Tnfrsf1b', 'Slc11a1'}	1.0	1.0	6.49e-19	1.9e-07	4.38e-15	2.63e-16	6.1300000000000005e-21	4.9599999999999994e-48
intracellular pH reduction	{'Atp6ap2', 'Atp6v0a1', 'Grn', 'Atp6v0c', 'Slc11a1', 'Atp6v0d2'}	1.0	1.0	1.0	1.0	1.0	0.0053	1.0	0.00035
intracellular signal transduction	{'Lcp1', 'Rasgef1b', 'Syk', 'Tnfrsf1b', 'Socs3', 'Stac2', 'Csf1r', 'Slc11a1', 'Nfam1'}	1.0	1.0	1.0	0.0014	1.0	2.94e-09	3.43e-15	3.59e-25
intramembranous ossification	{'Ctsk', 'Mmp2', 'Col1a1'}	0.0094	1.0	1.0	0.0032	0.0069	0.0146	1.0	0.0405
intrinsic apoptotic signaling pathway	{'n/a (just one condition)'}	1.0	1.0	1.0	1.0	1.0	1.0	1.0	0.0165
intrinsic apoptotic signaling pathway in response to DNA damage	{'n/a (just one condition)'}	1.0	1.0	1.0	1.0	1.0	1.0	1.0	0.0033
ion homeostasis	{'Abcg1', 'Slc11a1', 'Gpr35'}	1.0	1.0	1.0	0.0004	0.006	6.99e-06	0.00038	2.81e-13
ion transmembrane transport	{'Slc15a3', 'Cybb', 'Ucp2', 'Hvcn1', 'Slc11a1', 'Abcc3'}	1.0	1.0	1.0	1.0	1.0	0.00017	0.0404	5.78e-07
ion transport	{'Fcer1g', 'Syk', 'Slc15a3', 'Pltp', 'Abca1', 'Cybb', 'Fcgr3', 'Ftl1', 'Cd300a', 'Ucp2', 'Hvcn1', 'Abcg1', 'Slc11a1', 'Abcc3'}	1.0	1.0	1.0	1.0	1.0	1.96e-06	0.00048	8.74e-12
iron ion homeostasis	{'n/a (just one condition)'}	1.0	1.0	1.0	1.0	1.0	1.0	1.0	0.0146
iron ion transport	{'n/a (just one condition)'}	1.0	1.0	1.0	1.0	1.0	1.0	1.0	0.0146
kidney development	{'No common gene'}	0.0006	1.0	1.0	0.00011	0.0018	0.0112	0.0076	0.0037
kidney epithelium development	{'n/a (just one condition)'}	1.0	1.0	1.0	1.0	1.0	1.0	1.0	0.0202
killing of cells of other organism	{'n/a (just one condition)'}	1.0	1.0	1.0	1.0	1.0	1.0	1.0	0.0312
labyrinthine layer morphogenesis	{'n/a (just one condition)'}	1.0	1.0	1.0	1.0	1.0	1.0	1.0	0.0247
learning or memory	{'Pirb'}	1.0	1.0	1.0	1.0	1.0	0.0078	0.0026	9.58e-06
leukocyte activation	{'Lcp1', 'Myo1f', 'Pirb', 'Spi1', 'Tyrobp', 'Itgb2', 'Slc11a1', 'Nfam1'}	1.0	1.0	0.00019	4.9e-05	1.48e-06	1.45e-15	7e-11	9.07e-30
leukocyte activation involved in immune response	{'Lcp1', 'Myo1f', 'Tyrobp', 'Slc11a1'}	1.0	1.0	0.0041	0.00043	0.00056	1.96e-06	0.00033	6.21e-11
leukocyte adhesion to vascular endothelial cell	{'Itgam', 'Sele', 'Cx3cr1', 'Vcam1', 'Selp'}	1.0	1.0	1.0	1.0	1.0	0.0021	1.0	0.00037
leukocyte aggregation	{'n/a (just one condition)'}	1.0	1.0	1.0	1.0	1.0	1.0	1.0	0.0242
leukocyte cell-cell adhesion	{'Syk', 'Itgb2'}	1.0	1.0	1.0	5.27e-05	0.00011	6.49e-06	0.003	2.41e-08
leukocyte chemotaxis	{'Itgb2', 'Gpr35'}	1.0	1.0	1.81e-06	0.00052	9.32e-05	1.01e-07	1.22e-09	1.64e-14
leukocyte degranulation	{'Myo1f', 'Milr1', 'Ccl3', 'Lat2', 'Pi4k2a', 'Cd300a'}	1.0	1.0	1.0	1.0	1.0	0.0262	1.0	0.0191
leukocyte differentiation	{'Pirb', 'Syk', 'Spi1', 'Tyrobp', 'Csf1r', 'Nfam1'}	1.0	1.0	1.0	1.0	0.0032	1.88e-07	8.09e-07	8.78e-19
leukocyte homeostasis	{'Pirb', 'Itgam'}	1.0	1.0	1.0	1.0	1.0	0.0117	0.0431	4.25e-07
leukocyte mediated cytotoxicity	{'n/a (just one condition)'}	1.0	1.0	1.0	1.0	1.0	1.0	1.0	0.0091
leukocyte mediated immunity	{'Myo1f', 'Pirb', 'C1qb', 'Cd300lb', 'C1qc', 'Slc11a1'}	1.0	1.0	2.11e-05	7.25e-08	1.63e-06	2.98e-07	1.57e-08	2.31e-11
leukocyte migration	{'Itgb2', 'Gpr35'}	1.0	1.0	9.3e-06	0.00016	1.68e-06	2.18e-09	8.71e-10	1.62e-19
leukocyte migration involved in inflammatory response	{'Itgb2', 'Adam8', 'Itgam'}	1.0	1.0	1.0	1.0	1.0	0.0213	0.0036	0.0094
leukocyte proliferation	{'Gba', 'Tlr4', 'Itgam', 'Tgfb1', 'Plcl2', 'P2rx7', 'Clu', 'Lilrb4a', 'Trem2', 'Cd180', 'Il7r', 'Ctps', 'Csf1r', 'Cx3cl1', 'Slc11a1', 'Itgb2'}	1.0	1.0	1.0	1.0	1.0	3.1e-05	1.0	6.79e-06
leukocyte tethering or rolling	{'Cx3cr1', 'Sele', 'Vcam1', 'Selp'}	1.0	1.0	1.0	1.0	1.0	0.0051	1.0	0.0026
leukotriene metabolic process	{'Syk', 'Tlr4', 'Alox5ap', 'Tlr2', 'Ncf1', 'Dpep2'}	1.0	1.0	1.0	1.0	1.0	0.0062	1.0	0.037
limb development	{'Sema3c', 'Itgb4', 'Pcsk5', 'Bmpr1b', 'Grem1', 'Zak', 'Osr1', 'Col2a1', 'Ihh', 'Bmpr1a', 'Cacna1c'}	1.0	1.0	1.0	1.0	1.0	1.0	0.0213	0.0054
limb morphogenesis	{'Sema3c', 'Pcsk5', 'Bmpr1b', 'Grem1', 'Zak', 'Osr1', 'Col2a1', 'Ihh', 'Bmpr1a', 'Cacna1c'}	1.0	1.0	1.0	1.0	1.0	1.0	0.0097	0.028
lipid biosynthetic process	{'Elovl1', 'B4galt5', 'B4galt6', 'Sphk1', 'Pi4k2a', 'St6galnac4', 'Prkaa2', 'Gba', 'Ch25h', 'Dgka', 'Tmem189', 'P2rx7', 'Tbxas1', 'Acer3', 'Ptgs2', 'Hpgds', 'Asah1', 'Lpcat2', 'Daglb', 'Pla2g15', 'Hexb', 'Crabp2', 'Edn1', 'Fabp5', 'Pigs', 'Myo5a', 'Samd8'}	1.0	1.0	1.0	1.0	1.0	0.0032	1.0	0.0221
lipid catabolic process	{'Ywhah', 'Nceh1', 'Gba', 'Abhd12', 'Psap', 'Pnpla7', 'Acer3', 'Gdpd1', 'Asah1', 'Daglb', 'Spp1', 'Gm2a', 'Pla2g15', 'Hexb', 'Naga', 'Hexa', 'Lrp1', 'Gla', 'Lipa'}	1.0	1.0	1.0	1.0	1.0	0.0038	1.0	0.00063
lipid homeostasis	{'n/a (just one condition)'}	1.0	1.0	1.0	1.0	1.0	1.0	1.0	0.0189
lipid localization	{'No common gene'}	1.0	0.0013	1.0	0.0016	0.0015	0.00027	0.0014	3.44e-06
lipid metabolic process	{'Elovl1', 'B4galt5', 'Pltp', 'Abca1', 'B4galt6', 'Ywhah', 'Samd8', 'Nceh1', 'Sphk1', 'Pi4k2a', 'Vldlr', 'St6galnac4', 'Dpep2', 'Prkaa2', 'Abcg1', 'Pdpn', 'Il1rn', 'Gba', 'Apobr', 'Cln8', 'Dgka', 'Ch25h', 'Tmem189', 'P2rx7', 'Soat1', 'Apobec1', 'Abhd12', 'Psap', 'Tbxas1', 'Pnpla7', 'Inpp5d', 'Ptgs2', 'Acer3', 'Alox5ap', 'Gdpd1', 'Hpgds', 'Fgl1', 'Asah1', 'Lpcat2', 'Plpp2', 'Spp1', 'Socs3', 'Gm2a'…	1.0	1.0	1.0	1.0	1.0	2.37e-06	1.0	2.33e-05
lipid phosphorylation	{'n/a (just one condition)'}	1.0	1.0	1.0	1.0	1.0	1.0	1.0	0.0216
lipid storage	{'n/a (just one condition)'}	1.0	1.0	1.0	1.0	1.0	0.0275	1.0	1.0
lipid transport	{'No common gene'}	1.0	0.0037	1.0	0.0063	0.0017	0.0017	0.0011	1.59e-05
lipopolysaccharide-mediated signaling pathway	{'Cd14', 'Scarb1', 'Il1b', 'Lbp', 'Lyn'}	1.0	1.0	1.0	1.0	1.0	1.0	0.0315	0.00039
liposaccharide metabolic process	{'n/a (just one condition)'}	1.0	1.0	1.0	1.0	1.0	1.0	1.0	0.0071
liver development	{'n/a (just one condition)'}	1.0	1.0	1.0	1.0	1.0	1.0	1.0	0.0199
localization	{'No common gene'}	0.0381	1.0	0.0054	1.54e-13	0.0011	5.96e-20	4.23e-10	1.5400000000000002e-32
locomotion	{'No common gene'}	2.26e-07	1.0	0.0466	1.22e-15	5.32e-09	2.74e-15	3.97e-12	3.48e-23
locomotory behavior	{'n/a (just one condition)'}	1.0	1.0	1.0	1.0	1.0	0.036	1.0	1.0
lung development	{'Tns3', 'Pdpn'}	1.0	1.0	1.0	9.61e-05	0.0046	0.0027	1.0	0.002
lymph circulation	{'Heg1', 'Svep1'}	0.0465	1.0	1.0	1.0	0.0317	1.0	1.0	1.0
lymph vessel development	{'Syk', 'Svep1', 'Ccbe1', 'Heg1', 'Pdpn'}	1.0	1.0	1.0	0.0041	0.0018	1.0	1.0	1.0
lymph vessel morphogenesis	{'n/a (just one condition)'}	1.0	1.0	1.0	0.0404	1.0	1.0	1.0	1.0
lymphocyte activation	{'Lcp1', 'Syk', 'Spi1', 'Nfam1', 'Slc11a1', 'Itgb2'}	1.0	1.0	1.0	0.014	0.0247	1.04e-08	1.28e-06	1.31e-17
lymphocyte activation involved in immune response	{'n/a (just one condition)'}	1.0	1.0	1.0	1.0	1.0	1.0	1.0	5.25e-05
lymphocyte chemotaxis	{'Ccl6', 'Adam8', 'Cxcl16'}	1.0	1.0	0.0099	1.0	1.0	0.0075	0.0173	7.95e-08
lymphocyte differentiation	{'Fcer1g', 'Syk', 'Spi1', 'Mafb', 'Nfam1'}	1.0	1.0	1.0	1.0	1.0	0.0017	9.28e-05	7.35e-11
lymphocyte homeostasis	{'n/a (just one condition)'}	1.0	1.0	1.0	1.0	1.0	1.0	1.0	0.00075
lymphocyte mediated immunity	{'C1qb', 'Pirb', 'C1qc', 'Slc11a1'}	1.0	1.0	0.0002	2.98e-06	0.00014	0.00026	2.13e-07	1.58e-08
lymphocyte migration	{'Ccl6', 'Ch25h', 'Adam8', 'Cxcl16'}	1.0	1.0	1.0	1.0	1.0	0.0037	0.0066	9.36e-09
lymphocyte proliferation	{'Tlr4', 'Itgam', 'Plcl2', 'P2rx7', 'Lilrb4a', 'Cd180', 'Ctps', 'Il7r', 'Slc11a1', 'Itgb2'}	1.0	1.0	1.0	1.0	1.0	0.0063	1.0	0.0071
lysosomal lumen acidification	{'Atp6v0c', 'Atp6ap2', 'Grn'}	1.0	1.0	1.0	1.0	1.0	0.0365	1.0	0.0247
lysosome organization	{'Gba', 'Gnptab', 'Cln8', 'Atp6ap2', 'Abca1', 'Rab7b', 'P2rx7', 'Myo7a', 'Acp2', 'Grn', 'Tpp1', 'Atp6v0c', 'Hexb', 'Tpcn2', 'Hexa'}	1.0	1.0	1.0	1.0	1.0	1.52e-06	1.0	8.14e-06
macromolecule localization	{'Slco2a1', 'Syk', 'Pltp', 'Cd68', 'Ncf1', 'Tnfaip3', 'Abcg1', 'C1qtnf5', 'Fyb', 'Atp13a2', 'Ildr2', 'P2rx7', 'Tlr2', 'Folr2', 'Rab7b', 'Rab3il1', 'Hexb', 'Abcc3', 'Dennd2a', 'Abca8b', 'Col1a1', 'Tnfaip2', 'Unc93b1', 'Steap3', 'Itgb2'}	1.0	1.0	1.0	0.0045	1.0	0.0078	1.0	5.3e-05
macromolecule metabolic process	{'n/a (just one condition)'}	1.0	1.0	1.0	1.0	1.0	1.0	1.0	0.0323
macrophage activation	{'Tyrobp', 'Slc11a1'}	1.0	1.0	0.0214	0.0044	0.0038	6.48e-07	0.00012	8.59e-11
macrophage activation involved in immune response	{'Tyrobp', 'Syk'}	1.0	1.0	1.0	0.0404	1.0	0.0021	0.0345	0.00084
macrophage chemotaxis	{'Cx3cl1', 'Ccl3', 'Lgals3', 'Gpr35', 'Cx3cr1', 'Ccl2'}	1.0	1.0	1.0	1.0	1.0	0.0063	1.0	0.0082
macrophage migration	{'Cx3cr1', 'Ccl3', 'Lgals3', 'Gpr35', 'Mcoln2', 'Cx3cl1', 'Ccl2'}	1.0	1.0	1.0	1.0	1.0	0.0026	1.0	0.0011
maintenance of location	{'n/a (just one condition)'}	1.0	1.0	1.0	1.0	1.0	1.0	0.0431	1.0
mammary duct terminal end bud growth	{'n/a (just one condition)'}	1.0	1.0	1.0	0.041	1.0	1.0	1.0	1.0
mammary gland epithelial cell differentiation	{'n/a (just one condition)'}	1.0	1.0	1.0	1.0	1.0	0.0428	1.0	1.0
mammary gland morphogenesis	{'n/a (just one condition)'}	1.0	1.0	1.0	0.0192	1.0	1.0	1.0	1.0
mast cell activation	{'Fcer1g', 'Tlr4', 'Milr1', 'Cd48', 'Lat2', 'Fcgr3', 'Cd300a'}	1.0	1.0	1.0	1.0	1.0	0.0147	1.0	0.0095
mature B cell differentiation	{'Lfng', 'Nfatc1', 'Ptk2b', 'Plcg2', 'Bcl3', 'Pou2f2'}	1.0	1.0	1.0	1.0	1.0	1.0	0.0349	0.0023
membrane depolarization	{'n/a (just one condition)'}	1.0	1.0	1.0	1.0	1.0	1.0	1.0	0.0421
membrane depolarization during action potential	{'n/a (just one condition)'}	1.0	1.0	1.0	1.0	1.0	1.0	0.0193	1.0
membrane lipid biosynthetic process	{'n/a (just one condition)'}	1.0	1.0	1.0	1.0	1.0	0.0105	1.0	1.0
membrane lipid metabolic process	{'Elovl1', 'B4galt5', 'B4galt6', 'Sphk1', 'St6galnac4', 'Gba', 'Cln8', 'P2rx7', 'Psap', 'Acer3', 'Asah1', 'Plpp2', 'Gm2a', 'Pla2g15', 'Hexb', 'Naga', 'Hexa', 'Gla', 'Pigs', 'Samd8', 'Cerk'}	1.0	1.0	1.0	1.0	1.0	2.8e-05	1.0	0.00014
membrane organization	{'Pltp', 'Abca1', 'Clu', 'Abcg1', 'Slc35f6', 'Ap1s2', 'Pqlc1', 'Tmed9', 'Mfge8', 'Cln8', 'Gldn', 'Itgam', 'Adam8', 'Atp13a2', 'P2rx7', 'Rab8b', 'Rftn1', 'Myof', 'Fcgr2b', 'Psap', 'Anxa2', 'Rab7b', 'Trem2', 'Sirpa', 'Rhog', 'Lpcat2', 'Bid', 'Elmo1', 'Npc1', 'Fcer1g', 'Fcgr1', 'Msr1', 'Fcgr3', 'Bcl2l11', 'Thbs1', 'Arhgap25', 'Itgb2', 'Gltp'}	1.0	1.0	1.0	1.0	1.0	3.69e-05	1.0	2.89e-05
membrane protein proteolysis	{'n/a (just one condition)'}	1.0	1.0	1.0	1.0	1.0	1.0	1.0	0.0298
memory	{'Rcan2', 'Fgf13', 'Ntf3', 'Pde5a', 'Apoe', 'Slc8a2', 'Scn2a1', 'Il1b', 'Itpr3', 'Itga8'}	1.0	1.0	1.0	1.0	1.0	1.0	0.0077	0.0022
mesangial cell development	{'n/a (just one condition)'}	1.0	1.0	1.0	1.0	1.0	1.0	0.0016	1.0
mesenchymal cell development	{'n/a (just one condition)'}	1.0	1.0	1.0	1.0	1.0	1.0	0.046	1.0
mesenchymal cell differentiation	{'No common gene'}	1.0	1.0	1.0	1.0	1.0	0.0104	0.00011	0.0133
mesenchymal-epithelial cell signaling	{'n/a (just one condition)'}	1.0	1.0	1.0	1.0	1.0	0.0365	1.0	1.0
mesenchyme development	{'No common gene'}	1.0	1.0	1.0	1.0	1.0	0.0189	0.00034	0.037
metabolic process	{'Man2b2', 'Fmn1', 'Mgat5', 'Cybb', 'Col3a1', 'Mmp2', 'Csf1r', 'Loxl2', 'Gdf6', 'Hexb', 'Ctsk'}	1.0	7.35e-05	1.0	0.0166	1.0	6.72e-07	1.0	1.83e-06
metal ion homeostasis	{'Slc11a1', 'Gpr35'}	1.0	1.0	1.0	0.0083	1.0	0.0014	0.00037	5.5e-11
metal ion transport	{'Kcnab1', 'Fgf13', 'Trpm2', 'Ramp1', 'Kcnd3', 'Cacna1c', 'Cacnb2', 'Atp1b2', 'Nfatc1', 'Ftl1', 'Slc8a2', 'Scn2a1', 'Kcnip4', 'Kcnip1', 'Slc11a1', 'Ccr1', 'Lcn2', 'Kcnma1', 'Itpr3', 'Tcn2', 'Nalcn', 'Cp', 'Plcg2', 'Rasa3'}	1.0	1.0	1.0	1.0	1.0	1.0	0.0124	5.26e-05
metanephric glomerulus vasculature development	{'n/a (just one condition)'}	1.0	1.0	1.0	0.041	1.0	1.0	1.0	1.0
microglia development	{'n/a (just one condition)'}	1.0	1.0	1.0	1.0	1.0	1.0	1.0	0.0278
microglia differentiation	{'Gba', 'Nrros', 'Tlr2', 'Itgam'}	1.0	1.0	1.0	1.0	1.0	0.0146	1.0	0.0082
microglial cell activation	{'Tyrobp', 'Tlr8', 'C1qa', 'Itgam'}	1.0	1.0	1.0	1.0	1.0	0.00014	0.0068	7.08e-09
microglial cell activation involved in immune response	{'Tyrobp', 'Trem2'}	1.0	1.0	0.0455	1.0	1.0	0.0098	1.0	0.0051
microglial cell proliferation	{'Gba', 'Trem2', 'Clu', 'Csf1r', 'Cx3cl1'}	1.0	1.0	1.0	1.0	1.0	0.0047	1.0	0.0036
mitochondrial ATP synthesis coupled electron transport	{'n/a (just one condition)'}	1.0	0.0012	1.0	1.0	1.0	1.0	1.0	1.0
mitochondrial gene expression	{'n/a (just one condition)'}	1.0	0.0146	1.0	1.0	1.0	1.0	1.0	1.0
mitochondrial membrane organization	{'n/a (just one condition)'}	1.0	0.0326	1.0	1.0	1.0	1.0	1.0	1.0
mitochondrial respiratory chain complex I assembly	{'n/a (just one condition)'}	1.0	7.76e-15	1.0	1.0	1.0	1.0	1.0	1.0
mitochondrial respiratory chain complex assembly	{'n/a (just one condition)'}	1.0	7.76e-15	1.0	1.0	1.0	1.0	1.0	1.0
mitochondrial transmembrane transport	{'n/a (just one condition)'}	1.0	0.0437	1.0	1.0	1.0	1.0	1.0	1.0
mitochondrial transport	{'n/a (just one condition)'}	1.0	0.0024	1.0	1.0	1.0	1.0	1.0	1.0
mitochondrion organization	{'n/a (just one condition)'}	1.0	7.33e-14	1.0	1.0	1.0	1.0	1.0	1.0
modulation of chemical synaptic transmission	{'Slc4a10', 'S1pr2', 'Pirb', 'Cx3cr1', 'Plcl2', 'Lama2', 'Lgmn', 'Tyrobp', 'Apoe', 'Fcgr2b'}	1.0	1.0	1.0	0.0478	1.0	1.0	1.0	0.0057
modulation of process of other organism	{'n/a (just one condition)'}	1.0	1.0	1.0	1.0	1.0	1.0	1.0	0.0468
modulation of process of other organism involved in symbiotic interaction	{'n/a (just one condition)'}	1.0	1.0	1.0	1.0	1.0	1.0	1.0	0.0132
monocarboxylic acid biosynthetic process	{'n/a (just one condition)'}	1.0	1.0	1.0	1.0	1.0	0.0279	1.0	1.0
monocyte aggregation	{'n/a (just one condition)'}	1.0	1.0	1.0	1.0	1.0	1.0	1.0	0.0405
monocyte chemotaxis	{'Anxa1', 'Lgals3'}	1.0	1.0	1.0	1.0	0.0382	0.0114	1.0	4.81e-06
mononuclear cell migration	{'Sirpa', 'Lgals3'}	1.0	1.0	0.0099	1.0	0.0092	0.0075	1.0	1.49e-06
mononuclear cell proliferation	{'Tlr4', 'Itgam', 'Tgfb1', 'Plcl2', 'P2rx7', 'Lilrb4a', 'Cd180', 'Il7r', 'Ctps', 'Slc11a1', 'Itgb2'}	1.0	1.0	1.0	1.0	1.0	0.0026	1.0	0.0035
monovalent inorganic cation homeostasis	{'Lacc1', 'Atp6ap2', 'Edn1', 'Atp6v0a1', 'Grn', 'Spp1', 'Atp6v0c', 'Hvcn1', 'Slc11a1', 'Atp6v0d2'}	1.0	1.0	1.0	1.0	1.0	0.0026	1.0	0.0082
monovalent inorganic cation transport	{'n/a (just one condition)'}	1.0	1.0	1.0	1.0	1.0	1.0	1.0	0.0071
morphogenesis of a branching epithelium	{'No common gene'}	0.0012	1.0	1.0	0.003	1.0	1.0	0.0007	6.98e-07
morphogenesis of a branching structure	{'No common gene'}	0.00045	1.0	1.0	0.0007	1.0	1.0	0.00064	1.15e-06
morphogenesis of an epithelium	{'No common gene'}	0.0095	1.0	1.0	0.0004	1.0	0.00059	0.00034	2.02e-06
movement of cell or subcellular component	{'Csf1r'}	4.48e-05	1.0	1.0	8.57e-13	2.97e-06	4.47e-11	6.63e-14	3.53e-18
mucopolysaccharide metabolic process	{'Dse', 'Cd44', 'Hgf'}	1.0	1.0	1.0	0.0357	1.0	0.00026	1.0	0.0091
multi-multicellular organism process	{'Ptgs2', 'Havcr2', 'Vmp1', 'Lif', 'Tgfb1', 'Ctsb', 'Edn1', 'Cd38', 'Ctsl', 'Sh3pxd2b', 'Grn', 'Ptafr', 'Mmp2', 'Ucp2', 'Hexb', 'Igfbp2', 'Ccl2'}	1.0	1.0	1.0	1.0	1.0	0.0206	1.0	0.0027
multicellular organism development	{'Csf1r'}	6.21e-07	0.0214	1.0	9.43e-14	1.53e-06	9.009999999999999e-23	7.079999999999999e-23	6.6e-31
multicellular organismal homeostasis	{'Elovl1', 'Tpp1', 'Prkaa2', 'Il1rn', 'Gba', 'Cln8', 'Prcp', 'Ildr2', 'P2rx7', 'Ctsh', 'Ctss', 'F2r', 'Slc11a1', 'Metrnl', 'Ptgs2', 'Tlr4', 'Lepr', 'Gpx1', 'Wfs1', 'Scx', 'Il1a', 'Lipa', 'Ctsk'}	1.0	1.0	1.0	1.0	1.0	0.0054	1.0	0.0219
multicellular organismal process	{'Csf1r'}	3.65e-06	1.0	1.0	2.68e-13	4.05e-08	8.63e-24	6.230000000000001e-21	2.0700000000000003e-37
multicellular organismal signaling	{'n/a (just one condition)'}	1.0	1.0	1.0	1.0	1.0	1.0	0.0016	1.0
multinuclear osteoclast differentiation	{'n/a (just one condition)'}	1.0	1.0	1.0	1.0	1.0	0.0462	1.0	1.0
muscle cell development	{'n/a (just one condition)'}	1.0	1.0	1.0	1.0	1.0	1.0	0.0152	1.0
muscle cell differentiation	{'n/a (just one condition)'}	1.0	1.0	1.0	1.0	1.0	1.0	0.0109	1.0
muscle contraction	{'Cacnb2', 'Myom1', 'Nos1', 'Cd38', 'Dmd', 'Myh11', 'Kcnd3', 'Slmap', 'Stac2', 'Kcnma1', 'Ank2', 'Cacna1c', 'Mylk'}	1.0	1.0	1.0	1.0	1.0	1.0	0.00035	0.0019
muscle fiber development	{'n/a (just one condition)'}	1.0	1.0	1.0	1.0	1.0	0.0205	1.0	1.0
muscle organ development	{'n/a (just one condition)'}	1.0	1.0	1.0	1.0	1.0	1.0	6.26e-05	1.0
muscle organ morphogenesis	{'n/a (just one condition)'}	1.0	1.0	1.0	1.0	1.0	1.0	9.88e-05	1.0
muscle structure development	{'No common gene'}	1.0	1.0	1.0	0.0485	1.0	0.0416	5.08e-07	0.0219
muscle system process	{'Stac2'}	1.0	1.0	1.0	0.0432	1.0	1.0	1.27e-05	8.56e-05
muscle tissue development	{'No common gene'}	1.0	1.0	1.0	0.032	1.0	1.0	4.59e-08	0.0357
muscle tissue morphogenesis	{'n/a (just one condition)'}	1.0	1.0	1.0	1.0	1.0	1.0	0.00013	1.0
myelination	{'B4galt5', 'Acer3', 'Tgfb1', 'B4galt6', 'Clu', 'Tlr2', 'Myo5a', 'Psap', 'Hexb', 'Hexa', 'Egr2'}	1.0	1.0	1.0	1.0	1.0	0.0159	1.0	0.00061
myeloid cell activation involved in immune response	{'Tyrobp', 'Myo1f'}	1.0	1.0	0.0216	0.0192	0.0041	1.62e-05	0.0021	2.69e-06
myeloid cell differentiation	{'Tyrobp', 'Pirb', 'Spi1'}	1.0	1.0	0.0079	1.0	0.004	4.78e-06	0.0059	1.63e-11
myeloid cell homeostasis	{'n/a (just one condition)'}	1.0	1.0	1.0	1.0	1.0	1.0	1.0	0.0021
myeloid dendritic cell activation	{'n/a (just one condition)'}	1.0	1.0	1.0	1.0	1.0	1.0	1.0	0.0337
myeloid leukocyte activation	{'Myo1f', 'Pirb', 'Spi1', 'Tyrobp', 'Slc11a1'}	1.0	1.0	2.33e-06	0.00076	3.02e-06	2.76e-12	2.19e-06	5.55e-17
myeloid leukocyte differentiation	{'Tyrobp', 'Pirb', 'Spi1'}	1.0	1.0	0.0012	1.0	0.00044	3.7e-06	0.0369	1.22e-09
myeloid leukocyte mediated immunity	{'Fcgr3', 'Myo1f', 'Cd300lb', 'Fcgr1'}	1.0	1.0	0.0145	1.0	1.0	0.00031	0.0092	0.00027
myeloid leukocyte migration	{'Itgb2', 'Gpr35'}	1.0	1.0	9.3e-06	0.0027	0.00023	2.51e-07	1.2e-05	1.06e-11
negative chemotaxis	{'No common gene'}	1.0	1.0	1.0	0.0029	1.0	1.0	0.0131	0.0279
negative regulation of B cell activation	{'Tyrobp', 'Fcgr2b', 'Cd300a'}	1.0	1.0	1.0	1.0	0.0382	0.038	0.002	0.0298
negative regulation of B cell proliferation	{'Inpp5d', 'Btk', 'Tyrobp', 'Cd300a', 'Fcgr2b', 'Lyn'}	1.0	1.0	1.0	1.0	1.0	1.0	0.0023	0.021
negative regulation of B cell receptor signaling pathway	{'Plcl2', 'Fcgr2b', 'Cd300a'}	1.0	1.0	1.0	0.041	1.0	0.0204	1.0	0.0124
negative regulation of CD4-positive, alpha-beta T cell activation	{'n/a (just one condition)'}	1.0	1.0	1.0	1.0	1.0	1.0	1.0	0.0191
negative regulation of ERK1 and ERK2 cascade	{'n/a (just one condition)'}	1.0	1.0	1.0	1.0	1.0	1.0	1.0	0.0195
negative regulation of MAPK cascade	{'n/a (just one condition)'}	1.0	1.0	1.0	1.0	1.0	1.0	1.0	0.0029
negative regulation of NF-kappaB transcription factor activity	{'n/a (just one condition)'}	1.0	1.0	1.0	1.0	1.0	1.0	1.0	0.0412
negative regulation of Notch signaling pathway	{'n/a (just one condition)'}	1.0	1.0	1.0	1.0	1.0	1.0	0.0434	1.0
negative regulation of RNA metabolic process	{'n/a (just one condition)'}	1.0	1.0	1.0	1.0	1.0	1.0	0.006	1.0
negative regulation of T cell activation	{'Vsir', 'Havcr2', 'Cd300a'}	1.0	1.0	1.0	1.0	1.0	0.00045	0.00017	1.87e-05
negative regulation of T cell proliferation	{'Vsir', 'Havcr2'}	1.0	1.0	1.0	1.0	1.0	0.0445	0.0036	0.0013
negative regulation of T-helper 1 type immune response	{'n/a (just one condition)'}	1.0	1.0	1.0	1.0	1.0	1.0	1.0	0.0405
negative regulation of Wnt signaling pathway	{'Dact1', 'Lrp1', 'Apoe', 'Sfrp1', 'Gpc3'}	0.0233	1.0	1.0	1.0	1.0	1.0	1.0	0.0442
negative regulation of actin filament bundle assembly	{'n/a (just one condition)'}	1.0	1.0	1.0	0.0108	1.0	1.0	1.0	1.0
negative regulation of actin filament polymerization	{'Kank3', 'Tlr2', 'Capg'}	1.0	1.0	1.0	0.0054	1.0	0.0041	1.0	1.0
negative regulation of alkaline phosphatase activity	{'n/a (just one condition)'}	1.0	1.0	1.0	1.0	1.0	1.0	1.0	0.0278
negative regulation of alpha-beta T cell activation	{'Jak3', 'Runx3', 'Il4ra', 'Vsir', 'Ihh', 'Cd300a'}	1.0	1.0	1.0	1.0	1.0	1.0	0.0064	0.0046
negative regulation of angiogenesis	{'Optc', 'Tie1', 'Stab1', 'Rock1', 'Col4a3', 'Epha2', 'Dll4', 'Mmrn2', 'Hhip'}	1.0	1.0	1.0	1.0	1.0	1.0	8.63e-05	0.0053
negative regulation of anion transport	{'n/a (just one condition)'}	1.0	1.0	1.0	1.0	1.0	1.0	1.0	0.0293
negative regulation of antigen receptor-mediated signaling pathway	{'n/a (just one condition)'}	1.0	1.0	1.0	1.0	1.0	1.0	1.0	0.0289
negative regulation of apoptotic process	{'Fcer1g', 'Adam8', 'Csf1r', 'Cd38', 'Hck', 'Socs3', 'Ucp2', 'Hcls1', 'Fcgr2b'}	1.0	1.0	1.0	1.0	1.0	6.67e-09	0.0078	4.15e-12
negative regulation of apoptotic signaling pathway	{'Arrb2', 'Hmox1', 'Clu', 'Tnfaip3', 'Cx3cr1', 'Cx3cl1', 'Dab2', 'Slc35f6', 'Cd44', 'Hgf', 'Ptpn1', 'Ptgs2', 'Unc5b', 'Tnfrsf23', 'Bid', 'Lgals3', 'Gpx1', 'Wfs1', 'Plaur'}	1.0	1.0	1.0	1.0	1.0	0.00017	1.0	0.0023
negative regulation of autophagy	{'n/a (just one condition)'}	1.0	1.0	1.0	1.0	1.0	0.01	1.0	1.0
negative regulation of axon extension	{'n/a (just one condition)'}	1.0	1.0	1.0	1.0	1.0	1.0	1.0	0.0097
negative regulation of axon extension involved in axon guidance	{'Sema3c', 'Sema6b', 'Sema5a', 'Sema3d', 'Sema3g'}	1.0	1.0	1.0	1.0	1.0	1.0	0.0397	0.0095
negative regulation of axonogenesis	{'n/a (just one condition)'}	1.0	1.0	1.0	1.0	1.0	1.0	1.0	0.0392
negative regulation of biological process	{'Myo1f', 'Fgr', 'Pirb', 'Cd68', 'Spi1', 'Csf1r', 'Pik3ap1', 'Tyrobp', 'Hck', 'C1qc', 'Tnfrsf1b', 'Cd300a', 'Gpr35', 'Fcgr2b', 'Abcg1', 'Slc11a1'}	1.0	1.0	1.0	4.17e-10	5.8e-05	1.83e-19	9.2e-25	4.3e-31
negative regulation of biomineral tissue development	{'n/a (just one condition)'}	1.0	1.0	1.0	1.0	1.0	1.0	0.0077	1.0
negative regulation of biosynthetic process	{'n/a (just one condition)'}	1.0	1.0	1.0	1.0	1.0	1.0	0.00026	1.0
negative regulation of blood coagulation	{'n/a (just one condition)'}	1.0	1.0	1.0	0.0087	1.0	1.0	1.0	1.0
negative regulation of blood vessel endothelial cell migration	{'Apoe', 'Mmrn2', 'Dll4', 'Mef2c'}	1.0	1.0	1.0	1.0	1.0	1.0	0.0079	0.0298
negative regulation of blood vessel morphogenesis	{'Optc', 'Tie1', 'Stab1', 'Xdh', 'Rock1', 'Epha2', 'Col4a3', 'Dll4', 'Mmrn2', 'Hhip'}	1.0	1.0	1.0	1.0	1.0	1.0	4.11e-05	0.0036
negative regulation of bone remodeling	{'Inpp5d', 'Tnfrsf11b', 'P2rx7', 'Ubash3b', 'Cd38', 'Sfrp1', 'Gpr137b'}	1.0	1.0	1.0	1.0	1.0	0.0042	1.0	0.00049
negative regulation of bone resorption	{'Inpp5d', 'Tnfrsf11b', 'P2rx7', 'Ubash3b', 'Cd38', 'Gpr137b'}	1.0	1.0	1.0	1.0	1.0	0.0122	1.0	0.0046
negative regulation of calcium ion transport	{'n/a (just one condition)'}	1.0	1.0	1.0	1.0	1.0	1.0	0.0475	1.0
negative regulation of canonical Wnt signaling pathway	{'Apoe', 'Dact1', 'Sfrp1', 'Gpc3'}	0.0309	1.0	1.0	1.0	1.0	1.0	1.0	0.0178
negative regulation of cardiac muscle hypertrophy	{'n/a (just one condition)'}	1.0	1.0	1.0	1.0	1.0	1.0	0.0192	1.0
negative regulation of catabolic process	{'n/a (just one condition)'}	1.0	1.0	1.0	1.0	1.0	0.0294	1.0	1.0
negative regulation of catalytic activity	{'Cd300a'}	1.0	1.0	1.0	1.0	1.0	0.0189	0.0213	0.00031
negative regulation of cell activation	{'Tyrobp', 'Fgr'}	1.0	1.0	0.0025	0.0016	4.95e-05	2.44e-09	7.53e-11	3.67e-11
negative regulation of cell adhesion	{'Myo1f', 'Cd300a'}	1.0	1.0	1.0	0.00015	0.0319	4.77e-12	3.5e-08	4.16e-09
negative regulation of cell communication	{'No common gene'}	0.0281	1.0	1.0	2.72e-06	0.0044	6.96e-10	1.96e-09	2.18e-13
negative regulation of cell death	{'Hck', 'Tnfrsf1b', 'Socs3', 'Csf1r', 'Fcgr2b'}	1.0	1.0	1.0	0.0128	1.0	1.02e-11	0.001	7.87e-14
negative regulation of cell development	{'Fgf13', 'Cd38', 'H2-D1', 'Meis1', 'Il1b', 'Bmpr1a', 'Grb14', 'Atp1b2', 'Sema3c', 'Mylip', 'H2-K1', 'Sema5a', 'Ptprz1', 'Apoe', 'Rtn4rl2', 'Rgs4', 'Thrb', 'Sema6b', 'Sema3d', 'Dmd', 'Sema3g', 'Ctsz'}	1.0	1.0	1.0	1.0	1.0	1.0	9.08e-08	0.0011
negative regulation of cell differentiation	{'No common gene'}	0.0231	1.0	1.0	0.00043	0.0411	0.0023	8.54e-15	1.02e-06
negative regulation of cell growth	{'Sema3c', 'Sema6b', 'Fgf13', 'Zc3h12d', 'Bst2', 'Sema5a', 'Sema3d', 'Dact3', 'Fhl1', 'Sema3g', 'Grem1', 'Rgs4', 'Cdkn1a'}	1.0	1.0	1.0	1.0	1.0	1.0	1.79e-05	0.0422
negative regulation of cell junction assembly	{'Mmp14', 'Tlr2', 'Lrp1'}	1.0	1.0	1.0	0.0485	1.0	0.0299	1.0	1.0
negative regulation of cell migration	{'No common gene'}	0.0107	1.0	1.0	0.0087	1.0	0.00013	2.05e-07	1.26e-11
negative regulation of cell motility	{'No common gene'}	0.0047	0.0462	1.0	0.0024	1.0	0.00012	2e-07	8.75e-12
negative regulation of cell population proliferation	{'Tyrobp', 'Fcgr2b', 'Cd300a', 'Csf1r'}	1.0	1.0	1.0	0.0115	0.0025	6.2e-06	5.89e-10	1.31e-14
negative regulation of cell projection organization	{'Sema3c', 'Mylip', 'Sema6b', 'Fgf13', 'H2-K1', 'Sema5a', 'Sema3d', 'Cd38', 'H2-D1', 'Ptprz1', 'Evl', 'Apoe', 'Rtn4rl2', 'Sema3g', 'Ctsz'}	1.0	1.0	1.0	1.0	1.0	1.0	0.0044	0.0005
negative regulation of cell-cell adhesion	{'Vsir', 'Adam8', 'Havcr2', 'Cd300a'}	1.0	1.0	1.0	1.0	1.0	3.4e-06	2.31e-06	4.89e-05
negative regulation of cell-matrix adhesion	{'n/a (just one condition)'}	1.0	1.0	1.0	1.0	1.0	0.00026	1.0	1.0
negative regulation of cell-substrate adhesion	{'n/a (just one condition)'}	1.0	1.0	1.0	1.0	1.0	0.00052	1.0	1.0
negative regulation of cellular biosynthetic process	{'n/a (just one condition)'}	1.0	1.0	1.0	1.0	1.0	1.0	0.00083	1.0
negative regulation of cellular catabolic process	{'n/a (just one condition)'}	1.0	1.0	1.0	1.0	1.0	0.004	1.0	1.0
negative regulation of cellular component movement	{'No common gene'}	1.0	0.0437	1.0	0.00022	1.0	0.00044	7.91e-10	1.24e-13
negative regulation of cellular component organization	{'Tnfrsf1b', 'Cd300a', 'Spi1'}	1.0	1.0	1.0	0.0058	1.0	0.0099	1.74e-05	7.45e-05
negative regulation of cellular macromolecule biosynthetic process	{'n/a (just one condition)'}	1.0	1.0	1.0	1.0	1.0	1.0	0.0047	1.0
negative regulation of cellular metabolic process	{'Sbno2', 'Itgam', 'Spi1', 'Cd38', 'Socs3', 'Slc11a1', 'Cd300a', 'Ctsz', 'Hcls1', 'Il10ra', 'Plek', 'Zmynd15'}	1.0	1.0	1.0	1.0	1.0	0.0139	1.5e-05	0.0189
negative regulation of cellular process	{'Myo1f', 'Fgr', 'Spi1', 'Csf1r', 'Pik3ap1', 'Tyrobp', 'Hck', 'C1qc', 'Tnfrsf1b', 'Cd300a', 'Gpr35', 'Fcgr2b', 'Abcg1', 'Slc11a1'}	1.0	1.0	1.0	5.61e-08	0.0021	5.4e-18	2.01e-20	8.58e-26
negative regulation of cellular protein metabolic process	{'Socs3', 'Cd300a', 'Spi1'}	1.0	1.0	1.0	0.0204	1.0	0.018	0.0375	6.68e-05
negative regulation of cellular response to growth factor stimulus	{'Fbn1', 'Glg1', 'Sfrp1', 'Dcn'}	0.00089	1.0	1.0	0.0077	0.0069	1.0	1.0	1.0
negative regulation of chemokine production	{'n/a (just one condition)'}	1.0	1.0	1.0	1.0	1.0	1.0	1.0	0.0256
negative regulation of chemotaxis	{'Sema3c', 'Sema6b', 'Cxcl13', 'Sema5a', 'Sema3d', 'Sema3g', 'Grem1'}	1.0	1.0	1.0	1.0	1.0	1.0	0.003	0.0002
negative regulation of coagulation	{'Procr', 'Apoe', 'Pdgfra', 'C1qtnf1', 'Serping1'}	0.0145	0.0235	1.0	1.0	0.0153	1.0	1.0	1.0
negative regulation of cysteine-type endopeptidase activity involved in apoptotic process	{'Gpx1', 'Arrb2', 'Ptgs2', 'Naip2', 'Plaur', 'Hgf', 'Thbs1', 'Cd44', 'Naip5'}	1.0	1.0	1.0	1.0	1.0	0.0383	1.0	0.0071
negative regulation of cytokine production	{'Tyrobp', 'Slc11a1'}	1.0	1.0	0.0411	3.29e-05	0.0016	2.19e-08	1.2e-05	3.49e-18
negative regulation of cytoskeleton organization	{'Kank3'}	1.0	1.0	1.0	0.0031	1.0	1.0	0.0086	1.0
negative regulation of defense response	{'Fcgr2b', 'Tnfrsf1b', 'Socs3'}	1.0	1.0	1.0	0.00094	1.0	0.0027	0.00039	3.78e-07
negative regulation of dendritic cell differentiation	{'n/a (just one condition)'}	1.0	1.0	1.0	1.0	0.0475	1.0	1.0	1.0
negative regulation of developmental growth	{'No common gene'}	1.0	1.0	1.0	0.0177	1.0	1.0	0.0431	0.0047
negative regulation of developmental process	{'No common gene'}	0.00049	0.0443	1.0	5.08e-07	0.0011	1.14e-06	1.69e-20	2.44e-13
negative regulation of endopeptidase activity	{'Gpx1', 'Arrb2', 'Cstb', 'Itih4', 'Timp1', 'Ptgs2', 'Ngf', 'Anxa2', 'Cd109', 'Naip2', 'Anxa8', 'Plaur', 'Naip5', 'Hgf', 'Thbs1', 'Serpinb6a', 'Cd44', 'Renbp'}	1.0	1.0	1.0	1.0	1.0	0.0085	1.0	0.001
negative regulation of endothelial cell migration	{'Apoe', 'Mmrn2'}	0.0231	1.0	1.0	1.0	1.0	1.0	0.0198	0.0186
negative regulation of endothelial cell proliferation	{'Xdh', 'Col4a3', 'Apoe', 'Dll4', 'Mef2c'}	1.0	1.0	1.0	1.0	1.0	1.0	0.0026	0.0193
negative regulation of epithelial cell migration	{'Cxcl13', 'Apoe', 'Evl', 'Dll4', 'Mef2c', 'Mmrn2'}	1.0	1.0	1.0	1.0	1.0	1.0	0.0106	0.0085
negative regulation of epithelial cell proliferation	{'Nfib', 'Nkx3-1', 'Runx3', 'Xdh', 'Col4a3', 'Apoe', 'Dll4', 'Mef2c'}	1.0	1.0	1.0	1.0	1.0	1.0	0.0017	8.23e-05
negative regulation of exocytosis	{'n/a (just one condition)'}	1.0	1.0	1.0	1.0	1.0	1.0	1.0	0.0298
negative regulation of extrinsic apoptotic signaling pathway	{'Gpx1', 'Hmox1', 'Cx3cl1', 'Unc5b', 'Hgf', 'Tnfrsf23', 'Lgals3', 'Tnfaip3', 'Cx3cr1', 'Dab2'}	1.0	1.0	1.0	1.0	1.0	0.00077	1.0	0.0179
negative regulation of extrinsic apoptotic signaling pathway via death domain receptors	{'n/a (just one condition)'}	1.0	1.0	1.0	1.0	1.0	0.0198	1.0	1.0
negative regulation of focal adhesion assembly	{'n/a (just one condition)'}	1.0	1.0	1.0	1.0	1.0	0.0099	1.0	1.0
negative regulation of gene expression	{'Nfkb2', 'Irf8', 'Dact1', 'Cd38', 'Mefv', 'Pkia', 'Rock1', 'Nos2', 'Ifi205', 'Runx3', 'Ccdc3', 'Il1b', 'Sox18', 'Osr1', 'Hcls1', 'Lbp', 'Mef2c', 'Tnfrsf9', 'Zmynd15', 'Satb1', 'Apod', 'Nr1h3', 'Foxp2', 'Btk', 'Srgn', 'Nfib', 'Tlr8', 'Bst2', 'Nkx3-1', 'Nfatc2', 'Nfatc1', 'Xdh', 'Tlr9', 'Mnda', 'Parp14', 'Fcgr2b', 'Slc11a1', 'Plk3', 'Epha2', 'Ifi204', 'Hdac9', 'Acod1', 'Inpp5d', 'Pnldc1', 'Spi1', …	1.0	1.0	1.0	1.0	1.0	1.0	1.98e-07	0.00016
negative regulation of granulocyte differentiation	{'n/a (just one condition)'}	1.0	1.0	1.0	1.0	1.0	1.0	0.0392	1.0
negative regulation of growth	{'Sema3c', 'Mt2', 'Sema6b', 'Fgf13', 'Zc3h12d', 'Bst2', 'Sema5a', 'Sema3d', 'Dact3', 'Plac8', 'Fhl1', 'Meis1', 'Mt1', 'Sema3g', 'Grem1', 'Rgs4', 'Cdkn1a'}	1.0	1.0	1.0	1.0	1.0	1.0	7.73e-06	0.0074
negative regulation of hemopoiesis	{'C1qc'}	1.0	1.0	1.0	1.0	0.0056	0.011	3.88e-05	0.0013
negative regulation of humoral immune response	{'n/a (just one condition)'}	1.0	1.0	1.0	0.0167	1.0	1.0	1.0	1.0
negative regulation of hydrolase activity	{'Nckap1l', 'Mgat5', 'Cd44', 'Hgf'}	1.0	1.0	1.0	0.014	1.0	0.0338	1.0	0.0022
negative regulation of immune effector process	{'Fcgr2b', 'Cd300a'}	1.0	1.0	1.0	1.0	0.0104	0.00045	0.0431	4.3e-06
negative regulation of immune response	{'Fcgr2b', 'Cd300a'}	1.0	1.0	1.0	1.0	0.0079	0.00026	0.0016	1.88e-07
negative regulation of immune system process	{'Tyrobp', 'Fgr', 'C1qc', 'Cd68'}	1.0	1.0	0.00097	0.0017	2.56e-05	8.81e-10	3.77e-11	2.21e-16
negative regulation of inflammatory response	{'Fcgr2b', 'Tnfrsf1b', 'Socs3'}	1.0	1.0	1.0	5.26e-05	1.0	0.0057	0.0025	3.79e-06
negative regulation of innate immune response	{'n/a (just one condition)'}	1.0	1.0	1.0	1.0	1.0	1.0	1.0	0.00073
negative regulation of interferon-gamma production	{'n/a (just one condition)'}	1.0	1.0	1.0	1.0	1.0	1.0	1.0	0.0448
negative regulation of interleukin-1 beta production	{'Arrb2', 'Trem2', 'Mefv', 'Tnfaip3', 'Cx3cr1'}	1.0	1.0	1.0	1.0	1.0	0.0397	1.0	0.0019
negative regulation of interleukin-1 production	{'Arrb2', 'Trem2', 'Cx3cl1', 'Mefv', 'Tnfaip3', 'Cx3cr1'}	1.0	1.0	1.0	1.0	1.0	0.0339	1.0	0.00087
negative regulation of interleukin-10 production	{'Jak3', 'Tyrobp', 'Vsir', 'Mmp8', 'Fcgr2b', 'Tnfrsf9'}	1.0	1.0	1.0	1.0	1.0	1.0	0.0136	0.0075
negative regulation of interleukin-12 production	{'n/a (just one condition)'}	1.0	1.0	1.0	1.0	1.0	1.0	1.0	0.0011
negative regulation of interleukin-6 production	{'Tnfaip3', 'Sirpa', 'Nckap1l', 'Hgf'}	1.0	1.0	1.0	0.014	1.0	0.00059	1.0	3.88e-06
negative regulation of interleukin-8 production	{'Anxa1', 'Tlr9', 'Ssc5d'}	1.0	1.0	1.0	1.0	0.0478	1.0	1.0	0.0106
negative regulation of intracellular signal transduction	{'Cd300a'}	1.0	1.0	1.0	1.0	1.0	0.0032	0.0292	0.0011
negative regulation of ion transport	{'Gpr35', 'Icam1', 'Apoe', 'Tlr9', 'Cd300a'}	1.0	1.0	1.0	1.0	0.0478	1.0	0.002	1.0
negative regulation of kinase activity	{'n/a (just one condition)'}	1.0	1.0	1.0	1.0	1.0	1.0	0.0343	1.0
negative regulation of leukocyte activation	{'Tyrobp', 'Fgr'}	1.0	1.0	0.0081	1.0	0.0016	2.45e-08	9.66e-10	3.37e-11
negative regulation of leukocyte apoptotic process	{'Fcer1g', 'Il7r', 'Mertk', 'Hcls1', 'Fcgr2b', 'Cd44', 'Ccr5'}	1.0	1.0	1.0	1.0	1.0	0.0225	1.0	0.0193
negative regulation of leukocyte cell-cell adhesion	{'Vsir', 'Adam8', 'Havcr2', 'Cd300a'}	1.0	1.0	1.0	1.0	1.0	0.00049	0.00018	4.91e-06
negative regulation of leukocyte degranulation	{'n/a (just one condition)'}	1.0	1.0	1.0	1.0	1.0	1.0	1.0	0.0107
negative regulation of leukocyte differentiation	{'C1qc'}	1.0	1.0	1.0	1.0	0.0034	0.001	4.37e-05	0.00016
negative regulation of leukocyte mediated cytotoxicity	{'n/a (just one condition)'}	1.0	1.0	1.0	1.0	1.0	1.0	1.0	0.0171
negative regulation of leukocyte mediated immunity	{'Arrb2', 'Havcr2', 'Hmox1', 'Sh2d1b1', 'Cd84', 'Vsir', 'Il7r', 'Cd300a', 'Fcgr2b', 'Abr'}	1.0	1.0	1.0	1.0	1.0	0.0028	1.0	7.81e-05
negative regulation of leukocyte migration	{'n/a (just one condition)'}	1.0	1.0	1.0	1.0	1.0	1.0	1.0	0.0331
negative regulation of leukocyte proliferation	{'Inpp5d', 'Btk', 'H2-Aa', 'Havcr2', 'Zc3h12d', 'Grem1', 'Tyrobp', 'Pde5a', 'Ihh', 'Vsir', 'Cd300a', 'Fcgr2b', 'H2-Ab1', 'Lyn'}	1.0	1.0	1.0	1.0	1.0	1.0	7.41e-06	7.49e-07
negative regulation of lipid localization	{'Apoe', 'Abcg1', 'Cyp4f18'}	1.0	1.0	0.0245	1.0	1.0	1.0	0.0266	1.0
negative regulation of lipid storage	{'n/a (just one condition)'}	1.0	1.0	1.0	1.0	1.0	1.0	0.0397	1.0
negative regulation of locomotion	{'Apoe', 'Apod', 'Pdgfb'}	1.0	0.0437	1.0	7.95e-05	1.0	1.0	2.36e-09	3.32e-13
negative regulation of lymphocyte activation	{'Tyrobp', 'Fgr', 'Fcgr2b', 'Cd300a'}	1.0	1.0	1.0	1.0	0.0069	2.51e-06	4.94e-08	1.06e-07
negative regulation of lymphocyte differentiation	{'n/a (just one condition)'}	1.0	1.0	1.0	1.0	1.0	1.0	0.0088	1.0
negative regulation of lymphocyte mediated immunity	{'n/a (just one condition)'}	1.0	1.0	1.0	1.0	1.0	1.0	1.0	0.0259
negative regulation of lymphocyte proliferation	{'Inpp5d', 'Havcr2', 'Tyrobp', 'Vsir', 'Cd300a', 'Fcgr2b'}	1.0	1.0	1.0	1.0	1.0	0.0034	1.22e-05	8.15e-06
negative regulation of macromolecule biosynthetic process	{'n/a (just one condition)'}	1.0	1.0	1.0	1.0	1.0	1.0	0.0027	1.0
negative regulation of macromolecule metabolic process	{'Pirb', 'Spi1', 'Tyrobp', 'Vsir', 'Socs3', 'Cd300a', 'Fcgr2b', 'Slc11a1'}	1.0	1.0	1.0	0.0273	1.0	0.0006	1.02e-07	2.26e-05
negative regulation of mast cell activation	{'Hmox1', 'Cd300lf', 'Milr1', 'Cd84', 'Cd300a'}	1.0	1.0	1.0	1.0	1.0	0.0151	1.0	0.0144
negative regulation of mast cell activation involved in immune response	{'n/a (just one condition)'}	1.0	1.0	1.0	1.0	0.012	1.0	1.0	1.0
negative regulation of metabolic process	{'Pirb', 'Itgam', 'Spi1', 'Tyrobp', 'Vsir', 'Socs3', 'Cd300a', 'Fcgr2b', 'Slc11a1'}	1.0	1.0	1.0	0.0108	1.0	4.92e-05	9.86e-09	3.59e-06
negative regulation of molecular function	{'Cd300a', 'Gpr35'}	1.0	1.0	1.0	0.0259	1.0	0.0076	0.00019	0.00025
negative regulation of multicellular organismal process	{'No common gene'}	1.27e-05	0.00028	1.0	1.22e-15	9.01e-12	4.76e-14	2.26e-24	1.39e-30
negative regulation of myeloid cell differentiation	{'Inpp5d', 'Tmem178', 'Ubash3b', 'Ccl3', 'Runx1', 'C1qc', 'Sfrp1', 'Gpr137b', 'Mafb', 'Cdk6'}	1.0	1.0	1.0	1.0	1.0	0.0338	1.0	0.0272
negative regulation of myeloid leukocyte differentiation	{'Inpp5d', 'Tmem178', 'Ubash3b', 'Ccl3', 'Runx1', 'C1qc', 'Sfrp1', 'Gpr137b', 'Mafb', 'Cdk6'}	1.0	1.0	1.0	1.0	1.0	0.0028	1.0	0.0023
negative regulation of myeloid leukocyte mediated immunity	{'Hmox1', 'Cd84', 'Abr', 'Cd300a'}	1.0	1.0	1.0	1.0	1.0	0.0365	1.0	0.0247
negative regulation of natural killer cell mediated cytotoxicity	{'n/a (just one condition)'}	1.0	1.0	1.0	1.0	1.0	1.0	1.0	0.0301
negative regulation of nervous system development	{'Fgf13', 'Cd38', 'H2-D1', 'Meis1', 'Il1b', 'Bmpr1a', 'Atp1b2', 'Sema3c', 'Mylip', 'H2-K1', 'Sema5a', 'Ptprz1', 'Apoe', 'Rtn4rl2', 'Thrb', 'Sema6b', 'Gpr161', 'Sema3d', 'Dmd', 'Sema3g', 'Ctsz'}	1.0	1.0	1.0	1.0	1.0	1.0	3.99e-07	0.00039
negative regulation of neurogenesis	{'Fgf13', 'Cd38', 'H2-D1', 'Meis1', 'Il1b', 'Bmpr1a', 'Atp1b2', 'Sema3c', 'Mylip', 'H2-K1', 'Sema5a', 'Ptprz1', 'Apoe', 'Rtn4rl2', 'Thrb', 'Sema6b', 'Sema3d', 'Dmd', 'Sema3g', 'Ctsz'}	1.0	1.0	1.0	1.0	1.0	1.0	2.18e-06	0.0012
negative regulation of neuron apoptotic process	{'Gba', 'Arrb2', 'Adam8', 'Ngf', 'Wfs1', 'Hmox1', 'Lgmn', 'Cx3cl1', 'Unc5b', 'Lrp1', 'Grn', 'F2r', 'Cx3cr1', 'Crlf1'}	1.0	1.0	1.0	1.0	1.0	0.0092	1.0	0.00074
negative regulation of neuron death	{'Gba', 'Arrb2', 'Adam8', 'Ngf', 'Wfs1', 'Hmox1', 'Lgmn', 'Cx3cl1', 'Unc5b', 'Lrp1', 'Grn', 'Gpnmb', 'Cd200r1', 'F2r', 'Tnfrsf1b', 'Cx3cr1', 'Crlf1'}	1.0	1.0	1.0	1.0	1.0	0.0311	1.0	0.00059
negative regulation of neuron differentiation	{'Thrb', 'Sema3c', 'Mylip', 'Sema6b', 'Fgf13', 'H2-K1', 'Sema5a', 'Sema3d', 'Cd38', 'Dmd', 'H2-D1', 'Ptprz1', 'Apoe', 'Meis1', 'Il1b', 'Rtn4rl2', 'Sema3g', 'Ctsz'}	1.0	1.0	1.0	1.0	1.0	1.0	4.65e-05	0.004
negative regulation of neuron projection development	{'Sema3c', 'Mylip', 'Sema6b', 'Fgf13', 'H2-K1', 'Sema5a', 'Sema3d', 'Cd38', 'H2-D1', 'Ptprz1', 'Apoe', 'Rtn4rl2', 'Sema3g', 'Ctsz'}	1.0	1.0	1.0	1.0	1.0	1.0	0.0029	0.00048
negative regulation of neutrophil activation	{'n/a (just one condition)'}	1.0	1.0	1.0	1.0	1.0	0.0452	1.0	1.0
negative regulation of nitric-oxide synthase activity	{'n/a (just one condition)'}	1.0	1.0	1.0	1.0	1.0	1.0	0.0392	1.0
negative regulation of nitrogen compound metabolic process	{'C4b', 'Pirb', 'Nfkb2', 'Irf8', 'Dact1', 'C3', 'Ppm1e', 'Serpina3n', 'Cd38', 'Pkia', 'Rock1', 'Ntf3', 'Ifi205', 'Nos2', 'Runx3', 'Il1b', 'Sox18', 'Osr1', 'Hcls1', 'Mef2c', 'Lyn', 'Zmynd15', 'Apod', 'Satb1', 'Foxp2', 'Nr1h3', 'Nfib', 'Itgam', 'Bst2', 'Nkx3-1', 'Nfatc2', 'Nfatc1', 'Xdh', 'Wfdc21', 'Mnda', 'Parp14', 'Slc11a1', 'Plk3', 'Camk2n1', 'Ifi204', 'Hdac9', 'Epha1', 'Spi1', 'Bex4', 'Zc3h12d'…	1.0	1.0	1.0	1.0	1.0	1.0	5.57e-05	0.0179
negative regulation of nucleic acid-templated transcription	{'n/a (just one condition)'}	1.0	1.0	1.0	1.0	1.0	1.0	0.0028	1.0
negative regulation of nucleobase-containing compound metabolic process	{'n/a (just one condition)'}	1.0	1.0	1.0	1.0	1.0	1.0	0.0207	1.0
negative regulation of organic acid transport	{'n/a (just one condition)'}	1.0	1.0	1.0	1.0	1.0	1.0	1.0	0.0191
negative regulation of ossification	{'Sfrp1'}	1.0	1.0	1.0	0.0167	1.0	0.0117	1.0	0.0047
negative regulation of osteoblast differentiation	{'n/a (just one condition)'}	1.0	1.0	1.0	1.0	1.0	1.0	1.0	0.0476
negative regulation of osteoclast differentiation	{'Inpp5d', 'Tmem178', 'Ubash3b', 'Ccl3', 'Sfrp1', 'Gpr137b', 'Mafb'}	1.0	1.0	1.0	1.0	1.0	0.0073	1.0	0.0191
negative regulation of peptidase activity	{'Gpx1', 'Arrb2', 'Cstb', 'Itih4', 'Timp1', 'Ptgs2', 'Ngf', 'Anxa2', 'Cd109', 'Naip2', 'Anxa8', 'Plaur', 'Naip5', 'Hgf', 'Thbs1', 'Serpinb6a', 'Cd44', 'Renbp'}	1.0	1.0	1.0	1.0	1.0	0.0062	1.0	0.00089
negative regulation of peptide secretion	{'Hdac9', 'Nr1h3', 'Srgn', 'Nos1', 'Cd74', 'Apoe', 'Il1b', 'Ucp2', 'Cd22'}	1.0	1.0	1.0	1.0	1.0	1.0	0.0295	0.0011
negative regulation of phagocytosis	{'Sirpa', 'Fcgr2b', 'Tlr2', 'Cd300a'}	1.0	1.0	1.0	1.0	0.0128	0.0075	1.0	0.0144
negative regulation of phosphate metabolic process	{'Socs3', 'Cd300a'}	1.0	1.0	1.0	0.013	1.0	0.0383	0.0013	0.00013
negative regulation of phosphorylation	{'Socs3', 'Cd300a'}	1.0	1.0	1.0	0.0262	1.0	0.0453	0.0016	0.00025
negative regulation of platelet activation	{'Apoe', 'Pdgfb'}	1.0	0.0491	1.0	1.0	1.0	1.0	0.0475	1.0
negative regulation of potassium ion transport	{'n/a (just one condition)'}	1.0	1.0	1.0	1.0	1.0	1.0	0.0434	1.0
negative regulation of production of molecular mediator of immune response	{'Jak3', 'Bst2', 'Vsir', 'Fcgr2b', 'Cd22'}	1.0	1.0	1.0	1.0	1.0	1.0	0.0315	0.0342
negative regulation of programmed cell death	{'Fcer1g', 'Adam8', 'Csf1r', 'Cd38', 'Hck', 'Socs3', 'Ucp2', 'Hcls1', 'Fcgr2b'}	1.0	1.0	1.0	1.0	1.0	1.02e-09	0.0053	5.84e-13
negative regulation of protein kinase activity	{'n/a (just one condition)'}	1.0	1.0	1.0	1.0	1.0	1.0	0.0274	1.0
negative regulation of protein metabolic process	{'Pirb', 'Socs3', 'Cd300a', 'Spi1'}	1.0	1.0	1.0	0.0012	1.0	0.0025	0.0074	8.94e-06
negative regulation of protein modification process	{'Dact1', 'Spi1', 'Apoe', 'Socs3', 'Cd300a'}	1.0	1.0	1.0	0.0467	1.0	1.0	0.0422	0.0028
negative regulation of protein phosphorylation	{'Apoe', 'Dact1', 'Cd300a', 'Socs3'}	1.0	1.0	1.0	0.0175	1.0	1.0	0.0019	5.73e-05
negative regulation of protein polymerization	{'n/a (just one condition)'}	1.0	1.0	1.0	0.005	1.0	1.0	1.0	1.0
negative regulation of protein secretion	{'Hdac9', 'Nr1h3', 'Srgn', 'Nos1', 'Apoe', 'Il1b', 'Ucp2', 'Cd22'}	1.0	1.0	1.0	1.0	1.0	1.0	0.0389	0.0023
negative regulation of protein serine/threonine kinase activity	{'n/a (just one condition)'}	1.0	1.0	1.0	1.0	1.0	1.0	0.039	1.0
negative regulation of protein transport	{'n/a (just one condition)'}	1.0	1.0	1.0	1.0	1.0	1.0	1.0	0.002
negative regulation of protein-containing complex assembly	{'Evl', 'Mefv'}	1.0	1.0	1.0	1.0	1.0	0.0115	0.0296	0.0084
negative regulation of proteolysis	{'n/a (just one condition)'}	1.0	1.0	1.0	1.0	1.0	1.0	1.0	0.00094
negative regulation of reproductive process	{'n/a (just one condition)'}	1.0	1.0	1.0	1.0	1.0	1.0	1.0	0.0392
negative regulation of response to external stimulus	{'No common gene'}	1.0	0.0238	1.0	1.15e-07	0.0091	0.00032	2.18e-06	3.85e-09
negative regulation of response to stimulus	{'No common gene'}	0.0098	0.0308	1.0	4.27e-10	0.00015	4.24e-10	3.67e-11	2.7e-18
negative regulation of response to wounding	{'n/a (just one condition)'}	1.0	1.0	1.0	0.0149	1.0	1.0	1.0	1.0
negative regulation of secretion	{'Tnfrsf1b', 'Cd300a'}	1.0	1.0	1.0	1.0	0.025	0.0063	0.0201	1.12e-05
negative regulation of secretion by cell	{'Tnfrsf1b', 'Cd300a', 'Ucp2'}	1.0	1.0	1.0	1.0	1.0	0.0054	0.0203	1.51e-05
negative regulation of signal transduction	{'No common gene'}	0.013	1.0	1.0	1.21e-06	0.0033	7.59e-09	3.84e-08	1.27e-11
negative regulation of signaling	{'No common gene'}	0.0291	1.0	1.0	2.98e-06	0.0046	8.32e-10	2.31e-09	2.77e-13
negative regulation of smooth muscle cell migration	{'n/a (just one condition)'}	1.0	1.0	1.0	1.0	1.0	1.0	1.0	0.0431
negative regulation of stress fiber assembly	{'n/a (just one condition)'}	1.0	1.0	1.0	0.0285	1.0	1.0	1.0	1.0
negative regulation of supramolecular fiber organization	{'Kank3'}	1.0	1.0	1.0	0.00063	1.0	0.0475	0.0022	1.0
negative regulation of tissue remodeling	{'Inpp5d', 'Tnfrsf11b', 'P2rx7', 'Ubash3b', 'Cd38', 'Sfrp1', 'Gpr137b', 'Abr'}	1.0	1.0	1.0	1.0	1.0	0.0038	1.0	0.0008
negative regulation of toll-like receptor 4 signaling pathway	{'n/a (just one condition)'}	1.0	1.0	1.0	1.0	1.0	1.0	1.0	0.0179
negative regulation of toll-like receptor signaling pathway	{'Pik3ap1', 'Cd300a'}	1.0	1.0	1.0	1.0	0.0382	0.038	0.0079	8.16e-05
negative regulation of transcription by RNA polymerase II	{'n/a (just one condition)'}	1.0	1.0	1.0	1.0	1.0	1.0	0.0023	1.0
negative regulation of transcription, DNA-templated	{'n/a (just one condition)'}	1.0	1.0	1.0	1.0	1.0	1.0	0.0045	1.0
negative regulation of transmembrane receptor protein serine/threonine kinase signaling pathway	{'n/a (just one condition)'}	1.0	1.0	1.0	1.0	0.0306	1.0	1.0	1.0
negative regulation of transport	{'Fcgr2b', 'Tnfrsf1b', 'Gpr35', 'Cd300a'}	1.0	1.0	1.0	1.0	0.0006	0.0008	3.3e-05	1.76e-07
negative regulation of tumor necrosis factor production	{'Sirpa', 'Trem2', 'Vsir', 'Gpnmb'}	1.0	1.0	0.035	1.0	1.0	1.0	1.0	0.00056
negative regulation of vascular associated smooth muscle cell proliferation	{'n/a (just one condition)'}	1.0	1.0	1.0	1.0	1.0	1.0	0.0475	1.0
negative regulation of vasculature development	{'Hhip'}	0.0444	0.0437	1.0	1.0	1.0	1.0	4.9e-06	0.0012
negative regulation of viral genome replication	{'n/a (just one condition)'}	1.0	1.0	1.0	1.0	1.0	1.0	1.0	0.0209
negative regulation of viral life cycle	{'n/a (just one condition)'}	1.0	1.0	1.0	1.0	1.0	1.0	1.0	0.0445
negative regulation of viral process	{'n/a (just one condition)'}	1.0	1.0	1.0	1.0	1.0	1.0	1.0	0.026
negative regulation of wound healing	{'n/a (just one condition)'}	1.0	1.0	1.0	0.0147	1.0	1.0	1.0	1.0
nephron development	{'Col4a4'}	0.0119	1.0	1.0	0.0015	0.0185	1.0	0.0201	0.0469
nervous system development	{'Csf1r'}	0.0022	1.0	1.0	8.05e-08	1.0	1.18e-06	3.32e-11	1.13e-16
nervous system process	{'n/a (just one condition)'}	1.0	1.0	1.0	1.0	1.0	1.0	1.0	0.00065
neural crest cell development	{'n/a (just one condition)'}	1.0	1.0	1.0	1.0	1.0	1.0	1.0	0.0334
neural crest cell differentiation	{'n/a (just one condition)'}	1.0	1.0	1.0	1.0	1.0	1.0	1.0	0.0071
neural crest cell migration	{'n/a (just one condition)'}	1.0	1.0	1.0	1.0	1.0	1.0	1.0	0.0123
neuroblast division	{'n/a (just one condition)'}	1.0	1.0	1.0	1.0	1.0	1.0	0.0287	1.0
neuroblast proliferation	{'n/a (just one condition)'}	1.0	1.0	1.0	1.0	1.0	1.0	0.0017	1.0
neurogenesis	{'Csf1r'}	0.00027	1.0	1.0	3.44e-09	1.0	1.26e-06	1.65e-11	8.55e-17
neuromuscular process	{'Ap1s2', 'Gba', 'Cln8', 'Gpr88', 'Myo7a', 'Tpp1', 'Slurp1', 'Gm2a', 'Abl2', 'Psap', 'Hexb', 'Hexa', 'Abr'}	1.0	1.0	1.0	1.0	1.0	0.0464	1.0	0.0269
neuromuscular process controlling balance	{'Ap1s2', 'Cln8', 'Gpr88', 'Myo7a', 'Tpp1', 'Gm2a', 'Abl2', 'Psap', 'Hexb', 'Hexa', 'Abr'}	1.0	1.0	1.0	1.0	1.0	0.0046	1.0	0.0059
neuron development	{'Apoe', 'Csf1r'}	0.00045	1.0	1.0	6.88e-11	0.0322	1.0	5.83e-10	6.99e-10
neuron differentiation	{'Csf1r'}	9.09e-05	1.0	1.0	1.57e-09	0.0429	0.0106	2.36e-08	1.77e-09
neuron projection development	{'Apoe', 'Csf1r'}	0.00056	1.0	1.0	2.36e-10	0.0371	1.0	3.72e-09	4.09e-10
neuron projection extension	{'n/a (just one condition)'}	1.0	1.0	1.0	0.0488	1.0	1.0	1.0	1.0
neuron projection morphogenesis	{'Csf1r'}	0.00016	1.0	1.0	5.9e-10	0.0341	1.0	5.12e-07	4.14e-07
neuron remodeling	{'n/a (just one condition)'}	1.0	1.0	1.0	1.0	1.0	1.0	0.0237	1.0
neutrophil activation	{'Fcgr4', 'Tyrobp', 'Myo1f'}	1.0	1.0	0.0016	1.0	0.0112	0.0062	0.0193	0.0116
neutrophil activation involved in immune response	{'Tyrobp', 'Myo1f'}	1.0	1.0	0.0064	1.0	0.0231	0.0117	0.0093	0.0422
neutrophil chemotaxis	{'Itgb2'}	1.0	1.0	4.66e-05	0.0157	0.002	6.21e-07	7.41e-05	4.09e-10
neutrophil homeostasis	{'n/a (just one condition)'}	1.0	1.0	1.0	1.0	1.0	1.0	1.0	0.002
neutrophil migration	{'Ccl7', 'Ccl4', 'Fcer1g', 'Syk', 'Itgam', 'Ccl3', 'Fcgr3', 'Vav1', 'Ccl6', 'Spp1', 'Nckap1l', 'Lgals3', 'Prex1', 'Cxcl1', 'Mcoln2', 'Cx3cl1', 'Itgb2', 'Ccl2'}	1.0	1.0	1.0	1.0	1.0	1.99e-07	1.0	3.49e-10
nitric oxide biosynthetic process	{'n/a (just one condition)'}	1.0	1.0	1.0	1.0	1.0	1.0	1.0	0.0325
nitric oxide mediated signal transduction	{'Mt2', 'Nos1', 'Nos2', 'Gucy1b3', 'Apoe', 'Mt1'}	1.0	1.0	1.0	1.0	1.0	1.0	0.0047	0.0301
nitric oxide metabolic process	{'n/a (just one condition)'}	1.0	1.0	1.0	1.0	1.0	1.0	1.0	0.0061
nitrogen compound metabolic process	{'n/a (just one condition)'}	1.0	1.0	1.0	1.0	1.0	1.0	1.0	0.0314
nitrogen compound transport	{'Syk', 'Arrb2', 'Rab11fip5', 'Pltp', 'Abca1', 'Ywhah', 'Clu', 'Ncf1', 'Lamp2', 'Vldlr', 'Rab31', 'Slc6a8', 'Abcg1', 'Slc25a13', 'Slc35e4', 'Pdpn', 'Dab2', 'Il1rn', 'Tmed9', 'Erp29', 'C1qtnf5', 'Cln8', 'Cfl1', 'Ap1s2', 'Slc7a2', 'Atp13a2', 'Ildr2', 'P2rx7', 'Snx1', 'Tbc1d9', 'Tlr2', 'Apobec1', 'Rab8b', 'Folr2', 'Slc29a3', 'Rftn1', 'Mmp12', 'Spcs3', 'Psap', 'Arl8a', 'Il10ra', 'Slc11a1', 'Crlf2', '…	1.0	1.0	1.0	1.0	1.0	0.00031	1.0	0.00057
notochord development	{'n/a (just one condition)'}	1.0	1.0	1.0	1.0	1.0	1.0	1.0	0.037
organ growth	{'n/a (just one condition)'}	1.0	1.0	1.0	1.0	0.0251	1.0	1.0	1.0
organic acid metabolic process	{'n/a (just one condition)'}	1.0	1.0	1.0	1.0	1.0	0.0032	1.0	1.0
organic anion transport	{'Slco2a1', 'Pltp', 'Folr2', 'Pdpn', 'Slc37a2', 'Anxa1', 'Abcg1', 'Slc11a1', 'Abcc3'}	1.0	1.0	1.0	1.0	0.0191	0.0092	1.0	0.00046
organic cyclic compound catabolic process	{'n/a (just one condition)'}	1.0	1.0	1.0	1.0	1.0	1.0	0.0392	1.0
organic hydroxy compound biosynthetic process	{'n/a (just one condition)'}	1.0	1.0	1.0	1.0	1.0	0.0365	1.0	1.0
organic hydroxy compound metabolic process	{'Pltp', 'Abca1', 'Sphk1', 'Moxd1', 'Vldlr', 'Prkaa2', 'Abcg1', 'Gba', 'Apobr', 'Cln8', 'Ch25h', 'Soat1', 'Tg', 'Ptafr', 'Myof', 'Acer3', 'Pde1b', 'Ctsb', 'Gdpd1', 'Ctsl', 'Fgl1', 'Asah1', 'Aldh3b1', 'Gcnt4', 'Plpp2', 'Npc1', 'Lepr', 'Rnf180', 'Plcl2', 'Ctsk', 'Lrp1', 'Myo5a', 'Lipa', 'Mtpn', 'Slc37a2'}	1.0	1.0	1.0	1.0	1.0	7.76e-07	1.0	0.00057
organic hydroxy compound transport	{'Pltp', 'Abcg1', 'Abcc3'}	1.0	1.0	0.00027	1.0	0.0171	0.0336	0.00017	0.0031
organic substance catabolic process	{'Pde1a', 'Arrb2', 'Hmox1', 'Ywhah', 'Npl', 'Ctsc', 'Spsb4', 'Nceh1', 'Nagk', 'Ncf1', 'Tpp1', 'Lamp2', 'Moxd1', 'Dnase1l1', 'Tnfaip3', 'Cd44', 'Mmp13', 'Gba', 'Renbp', 'Anpep', 'Cln8', 'P2rx7', 'Ctsh', 'Apobec1', 'Abhd12', 'Rnf128', 'Esd', 'Ctss', 'Mmp12', 'Gusb', 'Psap', 'Hpse', 'Dnase2a', 'Pnpla7', 'Ctsa', 'Acer3', 'Fuca1', 'Cemip', 'Anxa2', 'Rnf149', 'Nrros', 'Ctsb', 'Gdpd1', 'Ctsl', 'Snx5', '…	1.0	1.0	1.0	1.0	1.0	0.0014	1.0	0.0012
organic substance metabolic process	{'Syk', 'Dse', 'Abca1', 'Spsb4', 'Tpp1', 'St6galnac4', 'Dpep2', 'Slc25a13', 'Man2b2', 'Apobr', 'Hs6st2', 'Wsb2', 'Atp13a2', 'Soat1', 'Mmp19', 'Hgf', 'Abhd12', 'Rps6ka2', 'Htr2b', 'Rftn1', 'Ptafr', 'Mmp12', 'Man2b1', 'Pnpla7', 'Ptgs2', 'Dtx4', 'Nrros', 'Ctsl', 'Gcnt4', 'Aldh3b1', 'Sat1', 'Socs3', 'Dpp7', 'Fuca2', 'P4ha3', 'Pla2g15', 'Npc1', 'Naga', 'Egr2', 'Adam9', 'Fcer1g', 'Plau', 'Dnmt3a', 'Grb…	1.0	1.0	1.0	1.0	1.0	0.0015	1.0	3.68e-05
organic substance transport	{'Slco2a1', 'Syk', 'Pltp', 'Ncf1', 'Abcg1', 'Pdpn', 'C1qtnf5', 'Atp13a2', 'Ildr2', 'P2rx7', 'Tlr2', 'Slc29a3', 'Folr2', 'Slc11a1', 'Rab7b', 'Rab3il1', 'Mfsd12', 'Cd300a', 'Abcc3', 'Abca8b', 'Dennd2a', 'Col1a1', 'Unc93b1', 'Steap3', 'Slc37a2'}	1.0	1.0	1.0	0.0157	1.0	8.45e-06	1.0	2.45e-06
organonitrogen compound catabolic process	{'Pde1a', 'Arrb2', 'Hmox1', 'Npl', 'Ctsc', 'Spsb4', 'Nagk', 'Ncf1', 'Tpp1', 'Lamp2', 'Moxd1', 'Tnfaip3', 'Cd44', 'Mmp13', 'Gba', 'Anpep', 'Renbp', 'Cln8', 'P2rx7', 'Ctsh', 'Apobec1', 'Abhd12', 'Rnf128', 'Ctss', 'Mmp12', 'Psap', 'Hpse', 'Pnpla7', 'Ctsa', 'Acer3', 'Cemip', 'Anxa2', 'Rnf149', 'Snx5', 'Ctsb', 'Nrros', 'Ctsl', 'Asah1', 'Sat1', 'Blvrb', 'Gm2a', 'Pla2g15', 'Sdf2l1', 'Hexb', 'Ctsd', 'Nag…	1.0	1.0	1.0	1.0	1.0	0.00037	1.0	0.00057
organonitrogen compound metabolic process	{'Csf1r'}	1.0	0.0144	1.0	0.0023	1.0	1.33e-06	0.0222	4.47e-08
organophosphate ester transport	{'Apoc1', 'Pltp', 'Apoe', 'Abcg1', 'Slc37a2'}	1.0	1.0	0.0441	1.0	1.0	1.0	1.0	0.0111
ossification	{'Fgr'}	1.0	1.0	1.0	1.29e-05	0.00095	4.35e-08	0.0169	1.56e-08
osteoblast differentiation	{'Sfrp1', 'Col1a1'}	1.0	1.0	1.0	0.0372	1.0	0.0141	1.0	0.00072
osteoclast differentiation	{'Tyrobp'}	1.0	1.0	0.0014	1.0	0.0167	1.07e-06	0.036	9.14e-06
outflow tract morphogenesis	{'Tbx3', 'Hey1'}	1.0	1.0	1.0	0.0323	1.0	1.0	0.0092	1.0
ovulation cycle	{'Nrip1', 'Timp4', 'Egfr', 'Serpinf1', 'Pdgfra'}	0.0168	0.0392	1.0	1.0	1.0	1.0	1.0	1.0
oxidation-reduction process	{'Egln1', 'Apoa1', 'Ndufa6', 'Glrx5', 'Ptgs2', 'Ech1', 'Ndufs7', 'Ndufc1', 'Cybb', 'Ndufa13', 'Loxl2', 'Uqcr11', 'Ndufb5', 'Cox7c'}	1.0	1.24e-07	1.0	1.0	1.0	0.0019	1.0	1.0
oxidative phosphorylation	{'n/a (just one condition)'}	1.0	2.23e-06	1.0	1.0	1.0	1.0	1.0	1.0
oxoacid metabolic process	{'n/a (just one condition)'}	1.0	1.0	1.0	1.0	1.0	0.0044	1.0	1.0
pH reduction	{'n/a (just one condition)'}	1.0	1.0	1.0	1.0	1.0	0.0026	1.0	1.0
pallium development	{'n/a (just one condition)'}	1.0	1.0	1.0	0.0422	1.0	1.0	1.0	1.0
pathway-restricted SMAD protein phosphorylation	{'n/a (just one condition)'}	1.0	1.0	1.0	1.0	0.0317	1.0	1.0	1.0
pattern recognition receptor signaling pathway	{'Tlr8', 'Havcr2', 'Cd300lf', 'Cd14', 'Pik3ap1', 'Unc93b1', 'Tlr13'}	1.0	1.0	1.0	1.0	1.0	0.0029	0.00045	4.61e-09
pattern specification process	{'Tbx3', 'Hhip'}	0.0069	1.0	1.0	1.0	1.0	1.0	0.0387	1.0
peptide cross-linking	{'n/a (just one condition)'}	1.0	1.0	1.0	1.0	1.0	0.0345	1.0	1.0
peptide cross-linking via chondroitin 4-sulfate glycosaminoglycan	{'n/a (just one condition)'}	1.0	1.0	1.0	0.041	1.0	1.0	1.0	1.0
peptide secretion	{'Crlf2', 'Gnptab', 'Rab11fip5', 'Tmem106a', 'Abca1', 'Ildr2', 'Edn1', 'Tlr2', 'Rab8b', 'Anxa1', 'Myo5a', 'Il1rn', 'Steap3', 'Psap', 'C1qtnf5', 'Plek', 'Erp29'}	1.0	1.0	1.0	1.0	1.0	0.0025	1.0	0.00033
peptide transport	{'Syk', 'Arrb2', 'Rab11fip5', 'Abca1', 'Ywhah', 'Clu', 'Ncf1', 'Lamp2', 'Vldlr', 'Rab31', 'Abcg1', 'Il1rn', 'Dab2', 'Erp29', 'C1qtnf5', 'Tmed9', 'Cfl1', 'Ap1s2', 'Ildr2', 'Tbc1d9', 'Snx1', 'Tlr2', 'Apobec1', 'Rab8b', 'Folr2', 'Rftn1', 'Mmp12', 'Spcs3', 'Psap', 'Arl8a', 'Il10ra', 'Crlf2', 'Gnptab', 'Tmem106a', 'Arl4c', 'Rab7b', 'Arl11', 'Myo7a', 'Neurl3', 'Rab3il1', 'Snx8', 'Snx5', 'Bid', 'Rab29',…	1.0	1.0	1.0	1.0	1.0	0.0116	1.0	0.0242
peptidyl-amino acid modification	{'n/a (just one condition)'}	1.0	1.0	1.0	0.0485	1.0	1.0	1.0	1.0
peptidyl-cysteine S-nitrosylation	{'n/a (just one condition)'}	1.0	1.0	1.0	1.0	1.0	1.0	0.0121	1.0
peptidyl-tyrosine modification	{'n/a (just one condition)'}	1.0	1.0	1.0	1.0	1.0	1.0	1.03e-05	1.0
peptidyl-tyrosine phosphorylation	{'Fgr', 'Syk', 'Fes', 'Hck', 'Csf1r'}	1.0	1.0	1.0	1.0	1.0	0.0147	2.35e-05	0.0014
pericyte cell differentiation	{'n/a (just one condition)'}	1.0	1.0	1.0	1.0	1.0	1.0	0.00048	1.0
phagocytosis	{'Tyrobp', 'Hck', 'Slc11a1', 'Itgb2'}	1.0	1.0	3.99e-08	0.00055	9.02e-06	3.84e-13	9.28e-07	2.96e-17
phagocytosis, engulfment	{'Fcgr3', 'Fcer1g', 'Fcgr1', 'Itgb2'}	1.0	1.0	7.97e-05	1.0	1.0	2.58e-06	0.0267	6.09e-08
phagocytosis, recognition	{'Fcgr3', 'Fcgr1'}	1.0	1.0	0.0011	1.0	1.0	1.0	0.0112	0.021
phagosome maturation	{'Rab31', 'Rab7b', 'P2rx7', 'Myo7a'}	1.0	1.0	1.0	1.0	1.0	0.0252	1.0	0.037
phenol-containing compound metabolic process	{'n/a (just one condition)'}	1.0	1.0	1.0	1.0	1.0	0.0049	1.0	1.0
phosphate-containing compound metabolic process	{'Fgr', 'Syk', 'Inpp5d', 'Fes', 'Cdk18', 'Ncf1', 'Hck', 'Socs3', 'Csf1r', 'Slc11a1', 'Ncf2', 'Plek'}	1.0	1.0	1.0	1.0	1.0	0.00068	7.38e-05	9.44e-07
phosphatidylcholine metabolic process	{'n/a (just one condition)'}	1.0	1.0	1.0	1.0	1.0	0.0341	1.0	1.0
phosphatidylinositol 3-kinase signaling	{'n/a (just one condition)'}	1.0	1.0	1.0	1.0	1.0	1.0	1.0	0.0091
phosphatidylinositol-mediated signaling	{'Pik3r5', 'Gsn', 'Ptafr', 'Csf1r'}	1.0	1.0	1.0	0.0191	0.0134	1.0	1.0	0.0018
phospholipid efflux	{'Apoe'}	1.0	0.016	0.0064	1.0	0.0231	1.0	0.0093	1.0
phospholipid metabolic process	{'n/a (just one condition)'}	1.0	1.0	1.0	1.0	1.0	0.0207	1.0	1.0
phospholipid transport	{'n/a (just one condition)'}	1.0	1.0	1.0	1.0	1.0	1.0	1.0	0.0119
phosphorus metabolic process	{'Fgr', 'Syk', 'Inpp5d', 'Fes', 'Cdk18', 'Ncf1', 'Hck', 'Socs3', 'Csf1r', 'Slc11a1', 'Ncf2', 'Plek'}	1.0	1.0	1.0	1.0	1.0	0.00075	5.09e-05	4.14e-07
phosphorylation	{'Fgr', 'Syk', 'Fes', 'Cdk18', 'Hck', 'Socs3', 'Csf1r', 'Slc11a1'}	1.0	1.0	1.0	1.0	1.0	0.0016	0.00013	2.63e-07
pinocytosis	{'n/a (just one condition)'}	1.0	1.0	1.0	1.0	1.0	1.0	1.0	0.0422
placenta development	{'n/a (just one condition)'}	1.0	1.0	1.0	1.0	1.0	0.00084	1.0	1.0
plasma lipoprotein particle organization	{'Apoe', 'Abcg1', 'Pltp'}	1.0	1.0	1.0	0.012	0.0046	1.0	0.0068	0.0259
plasma lipoprotein particle remodeling	{'Pltp', 'Apoe', 'Abcg1', 'Apoc1'}	1.0	1.0	0.0014	0.0129	0.0097	1.0	1.0	0.0306
plasma membrane bounded cell projection morphogenesis	{'n/a (just one condition)'}	1.0	1.0	1.0	1.0	1.0	1.0	1.0	3.08e-07
plasma membrane bounded cell projection organization	{'Apoe', 'Csf1r', 'Dact1', 'Itgb4'}	0.0182	1.0	1.0	1.86e-08	1.0	1.0	4.69e-08	1.29e-08
platelet activation	{'n/a (just one condition)'}	1.0	1.0	1.0	1.0	1.0	1.0	1.0	0.0027
platelet degranulation	{'n/a (just one condition)'}	1.0	1.0	1.0	1.0	1.0	1.0	0.0174	1.0
poly-N-acetyllactosamine biosynthetic process	{'n/a (just one condition)'}	1.0	1.0	1.0	1.0	1.0	0.0365	1.0	1.0
positive T cell selection	{'n/a (just one condition)'}	1.0	1.0	1.0	1.0	1.0	1.0	1.0	0.0224
positive regulation of B cell activation	{'Inpp5d', 'Syk', 'Cd74', 'Nfatc2', 'Cd38', 'Bst1', 'Tlr9', 'Mef2c', 'Cdkn1a'}	1.0	1.0	1.0	1.0	1.0	1.0	0.0431	0.0107
positive regulation of B cell proliferation	{'Cd74', 'Nfatc2', 'Cd38', 'Bst1', 'Tlr9', 'Mef2c', 'Cdkn1a'}	1.0	1.0	1.0	1.0	1.0	1.0	0.0241	0.0375
positive regulation of CD4-positive, alpha-beta T cell activation	{'n/a (just one condition)'}	1.0	1.0	1.0	1.0	0.0382	1.0	1.0	1.0
positive regulation of CD4-positive, alpha-beta T cell differentiation	{'n/a (just one condition)'}	1.0	1.0	1.0	1.0	1.0	1.0	1.0	0.0016
positive regulation of CD8-positive, alpha-beta T cell activation	{'n/a (just one condition)'}	1.0	1.0	1.0	1.0	1.0	1.0	1.0	0.0179
positive regulation of DNA-binding transcription factor activity	{'Adam8', 'Nfam1', 'Hcls1', 'Fcgr2b', 'Itgb2'}	1.0	1.0	1.0	1.0	1.0	0.0027	0.0285	2.19e-05
positive regulation of ERK1 and ERK2 cascade	{'Csf1r'}	0.0367	1.0	1.0	0.0033	1.0	1.2e-06	0.00058	1.39e-10
positive regulation of GTPase activity	{'Cxcl13', 'Ccl8', 'Asap2', 'Pkp4', 'Epha1', 'Icam1', 'Adap2', 'Ptk2b', 'Ntf3', 'Ccl6', 'Rasa4', 'Arhgap31', 'Rasa3', 'Ccl9', 'Rgs4', 'Rin3', 'Epha2'}	1.0	1.0	1.0	1.0	1.0	1.0	0.0017	4.47e-08
positive regulation of I-kappaB kinase/NF-kappaB signaling	{'n/a (just one condition)'}	1.0	1.0	1.0	1.0	1.0	1.0	1.0	0.00024
positive regulation of JNK cascade	{'Ncf1', 'Fcgr2b', 'Syk'}	1.0	1.0	1.0	1.0	1.0	0.0016	0.0443	7.95e-08
positive regulation of JUN kinase activity	{'Syk', 'Map4k2', 'Dab2', 'Edn1', 'Fzd4', 'Mdfic', 'Taok3', 'Zeb2', 'Ptpn1', 'Il1rn'}	1.0	1.0	1.0	1.0	1.0	0.0338	1.0	7.42e-06
positive regulation of MAP kinase activity	{'Syk'}	1.0	1.0	1.0	0.035	1.0	1.94e-06	0.0016	3.81e-09
positive regulation of MAPK cascade	{'Csf1r'}	0.0045	1.0	1.0	1.6e-05	0.00091	2.61e-14	8.42e-07	5.09e-21
positive regulation of NF-kappaB transcription factor activity	{'Adam8', 'Tlr4', 'Tgfb1', 'Rab7b', 'Clu', 'Cd84', 'Cx3cl1', 'Tlr2', 'Sphk1', 'Card14', 'Cx3cr1', 'Mtpn', 'Itgb2'}	1.0	1.0	1.0	1.0	1.0	0.0122	1.0	1.77e-06
positive regulation of NIK/NF-kappaB signaling	{'Tlr1', 'Havcr2', 'Cd14', 'Tlr9', 'Il1b', 'Mmp8', 'Grem1', 'Tlr7'}	1.0	1.0	1.0	1.0	1.0	1.0	0.0267	0.00031
positive regulation of RNA metabolic process	{'Nfkb2', 'Irf8', 'Cd38', 'Runx3', 'Rock1', 'Ntf3', 'Ncf1', 'Tmem173', 'Meis1', 'Il1b', 'Sox18', 'Tet1', 'Bmpr1a', 'Ssbp2', 'Fgf1', 'Osr1', 'Mef2c', 'Rbpms', 'Hcls1', 'Smad9', 'Itga8', 'Nr1h3', 'Nfib', 'Nkx3-1', 'Nfatc2', 'Bmpr1b', 'Nfatc1', 'Tlr9', 'Slc11a1', 'Irf5', 'Spi1', 'Chd6', 'Zc3h12d', 'Cd74', 'Pdgfb', 'Plac8', 'Apoe', 'Ppp1r12a', 'Ciita', 'Rps6ka1', 'Npnt', 'Mafb', 'Grem1', 'Irf7', 'Pou…	1.0	1.0	1.0	1.0	1.0	1.0	0.00077	0.0436
positive regulation of Rho protein signal transduction	{'n/a (just one condition)'}	1.0	1.0	1.0	0.0024	1.0	1.0	1.0	1.0
positive regulation of T cell activation	{'Syk', 'Adam8', 'Havcr2', 'Vsir'}	1.0	1.0	1.0	1.0	1.0	0.003	0.0256	8.99e-10
positive regulation of T cell differentiation	{'Syk', 'Vsir'}	1.0	1.0	1.0	0.0315	1.0	0.0269	0.0158	2.98e-08
positive regulation of T cell mediated cytotoxicity	{'n/a (just one condition)'}	1.0	1.0	1.0	1.0	1.0	1.0	1.0	0.0306
positive regulation of T cell mediated immunity	{'n/a (just one condition)'}	1.0	1.0	1.0	1.0	1.0	1.0	1.0	0.0421
positive regulation of T cell migration	{'n/a (just one condition)'}	1.0	1.0	1.0	1.0	1.0	1.0	1.0	0.0148
positive regulation of T cell proliferation	{'Syk', 'Nckap1l', 'Ccl19', 'Anxa1', 'Vcam1'}	1.0	1.0	1.0	1.0	0.0495	1.0	1.0	0.0012
positive regulation of T-helper cell differentiation	{'n/a (just one condition)'}	1.0	1.0	1.0	1.0	1.0	1.0	1.0	0.0033
positive regulation of Wnt signaling pathway	{'Tlr2', 'Sfrp1', 'Col1a1'}	1.0	1.0	1.0	0.00088	0.0129	0.0044	1.0	0.0017
positive regulation of actin filament bundle assembly	{'n/a (just one condition)'}	1.0	1.0	1.0	1.0	1.0	1.0	0.0032	1.0
positive regulation of actin filament depolymerization	{'n/a (just one condition)'}	1.0	1.0	1.0	1.0	1.0	1.0	1.0	0.0188
positive regulation of actin filament polymerization	{'n/a (just one condition)'}	1.0	1.0	1.0	1.0	1.0	1.0	1.0	0.00035
positive regulation of acute inflammatory response	{'Fcgr3', 'Fcer1g', 'Fcgr1', 'Adam8'}	1.0	1.0	0.0042	1.0	1.0	0.0062	0.0043	2.75e-05
positive regulation of adaptive immune response	{'Fcgr3', 'Fcer1g', 'Fcgr1', 'Slc11a1'}	1.0	1.0	1.0	1.0	1.0	0.04	0.004	1.87e-05
positive regulation of adaptive immune response based on somatic recombination of immune receptors built from immunoglobulin superfamily domains	{'Fcer1g', 'H2-DMa', 'Fcgr1', 'Btk', 'C3', 'H2-K1', 'H2-D1', 'Fcgr3', 'Il1b', 'Slc11a1', 'H2-Ab1'}	1.0	1.0	1.0	1.0	1.0	1.0	0.006	5.25e-05
positive regulation of alcohol biosynthetic process	{'n/a (just one condition)'}	1.0	1.0	1.0	1.0	1.0	1.0	1.0	0.0337
positive regulation of alpha-beta T cell activation	{'Cd80', 'Syk', 'Cd83', 'Nckap1l', 'Cd244', 'Runx1', 'Nfkbiz', 'Anxa1'}	1.0	1.0	1.0	1.0	1.0	0.0325	1.0	2.68e-05
positive regulation of alpha-beta T cell differentiation	{'Syk', 'Runx1', 'Nckap1l', 'Ccl19', 'Anxa1'}	1.0	1.0	1.0	1.0	0.0025	1.0	1.0	0.00012
positive regulation of amyloid-beta clearance	{'n/a (just one condition)'}	1.0	1.0	1.0	1.0	1.0	1.0	1.0	0.0405
positive regulation of angiogenesis	{'Itgax', 'Cybb', 'Itgb2'}	1.0	1.0	0.0405	1.0	0.00035	1.69e-05	0.0082	4.65e-08
positive regulation of antigen processing and presentation	{'n/a (just one condition)'}	1.0	1.0	1.0	1.0	1.0	1.0	1.0	0.0188
positive regulation of apoptotic cell clearance	{'n/a (just one condition)'}	1.0	1.0	1.0	1.0	1.0	1.0	1.0	0.0405
positive regulation of apoptotic process	{'Irf5', 'Syk', 'Itgam', 'Tyrobp', 'Tnfrsf1b'}	1.0	1.0	1.0	0.0026	1.0	9.7e-09	0.0068	8.79e-11
positive regulation of apoptotic signaling pathway	{'Atf3', 'Clu', 'Ctsc', 'Ctsh', 'Unc5b', 'Osm', 'Plaur', 'Tnfrsf23', 'Bcl2l11', 'Bid', 'Sfrp1', 'St18', 'Steap3', 'Thbs1', 'Inhbb'}	1.0	1.0	1.0	1.0	1.0	0.0018	1.0	0.0014
positive regulation of axon extension	{'n/a (just one condition)'}	1.0	1.0	1.0	1.0	1.0	1.0	1.0	0.029
positive regulation of axonogenesis	{'Plxna1', 'Lrp1', 'Apoe', 'Sema4d', 'Plxnb2'}	1.0	1.0	1.0	0.0157	1.0	1.0	1.0	0.0123
positive regulation of binding	{'n/a (just one condition)'}	1.0	1.0	1.0	1.0	1.0	1.0	1.0	0.0255
positive regulation of biological process	{'No common gene'}	0.0032	0.0392	1.58e-06	1.36e-18	9.01e-12	2.84e-31	2.12e-31	2.37e-47
positive regulation of biosynthetic process	{'Nfkb2', 'Syk', 'Irf8', 'C1qtnf2', 'Cd38', 'Nos2', 'Runx3', 'Ramp1', 'Ntf3', 'Ncf1', 'Tmem173', 'Meis1', 'Ccdc3', 'Il1b', 'Sox18', 'Tet1', 'Bmpr1a', 'Ssbp2', 'Fgf1', 'Mef2c', 'Osr1', 'Rbpms', 'Hcls1', 'Smad9', 'Abcg1', 'Itga8', 'Nr1h3', 'Nfib', 'Nkx3-1', 'Nfatc2', 'Bmpr1b', 'Nfatc1', 'Tlr9', 'Icam1', 'Slc11a1', 'Irf5', 'Spi1', 'Chd6', 'Cd74', 'Pdgfb', 'Plac8', 'Apoe', 'Ppp1r12a', 'Ciita', 'Rps6k…	1.0	1.0	1.0	1.0	1.0	1.0	2.14e-05	0.0036
positive regulation of blood coagulation	{'Tlr4', 'F2r', 'Plek', 'F7', 'Thbs1', 'Hpse', 'Pdpn', 'Selp'}	1.0	1.0	1.0	1.0	1.0	0.00018	1.0	0.0095
positive regulation of blood vessel diameter	{'Nos1', 'Mrvi1', 'Apoe', 'Gucy1a3', 'Kcnma1'}	1.0	1.0	1.0	1.0	1.0	1.0	0.0397	0.0132
positive regulation of blood vessel endothelial cell migration	{'Ptgs2', 'Tgfb1', 'Hmox1', 'P2rx4', 'Thbs1', 'Anxa1'}	1.0	1.0	1.0	1.0	1.0	0.0188	1.0	0.0156
positive regulation of calcium ion transmembrane transport	{'n/a (just one condition)'}	1.0	1.0	1.0	1.0	1.0	1.0	0.0353	1.0
positive regulation of calcium ion transmembrane transport via high voltage-gated calcium channel	{'n/a (just one condition)'}	1.0	1.0	1.0	1.0	1.0	1.0	0.0397	1.0
positive regulation of calcium ion transmembrane transporter activity	{'n/a (just one condition)'}	1.0	1.0	1.0	1.0	1.0	1.0	0.0193	1.0
positive regulation of calcium ion transport	{'Stac2'}	1.0	1.0	1.0	1.0	1.0	0.0131	0.0331	5.41e-06
positive regulation of canonical Wnt signaling pathway	{'Lrrk1', 'Dact1', 'Egfr', 'Col1a1', 'Sfrp1', 'Gpc3'}	0.0095	1.0	1.0	0.0033	1.0	1.0	1.0	1.0
positive regulation of cardiac epithelial to mesenchymal transition	{'n/a (just one condition)'}	1.0	1.0	1.0	1.0	1.0	1.0	0.0235	1.0
positive regulation of cardiac muscle cell proliferation	{'n/a (just one condition)'}	1.0	1.0	1.0	1.0	1.0	1.0	0.0106	1.0
positive regulation of catabolic process	{'Hmox1', 'Clu', 'Mefv', 'Ctsc', 'Tnfaip3', 'Prkaa2', 'Zfand2a', 'Dab2', 'Gba', 'Adam8', 'P2rx7', 'Snx1', 'Tlr2', 'Asb5', 'Ptpn1', 'Trem2', 'Daglb', 'Bid', 'Rnf180', 'Adam9', 'Nsf', 'Lrp1', 'Bcl2l11', 'Vsir', 'Tnfrsf1b', 'Pip4k2a'}	1.0	1.0	1.0	1.0	1.0	0.0377	1.0	0.0054
positive regulation of catalytic activity	{'Fgr', 'Syk', 'Cd300a', 'Csf1r', 'Slc11a1'}	1.0	1.0	1.0	0.00024	0.0202	1.32e-11	8.87e-14	9.170000000000001e-21
positive regulation of cation channel activity	{'n/a (just one condition)'}	1.0	1.0	1.0	1.0	1.0	1.0	0.0267	1.0
positive regulation of cation transmembrane transport	{'n/a (just one condition)'}	1.0	1.0	1.0	1.0	1.0	1.0	0.0015	1.0
positive regulation of cell activation	{'Fgr', 'Syk', 'Tyrobp', 'Cd300lb', 'Itgb2'}	1.0	1.0	1.0	3.31e-06	4.44e-05	4.13e-09	2.63e-06	6.42e-19
positive regulation of cell adhesion	{'Syk', 'Itgb2'}	1.0	1.0	1.0	9.51e-06	1.64e-05	3.63e-11	3.58e-05	1.32e-17
positive regulation of cell adhesion mediated by integrin	{'n/a (just one condition)'}	1.0	1.0	1.0	1.0	1.0	1.0	1.0	0.0431
positive regulation of cell communication	{'No common gene'}	1.46e-05	1.0	0.0172	3.48e-11	3.77e-09	1.62e-16	7.35e-12	6.92e-35
positive regulation of cell death	{'Tyrobp', 'Tnfrsf1b', 'Syk', 'Fcgr2b'}	1.0	1.0	1.0	0.00093	0.0424	4.15e-09	0.00082	3.39e-13
positive regulation of cell development	{'S1pr2', 'Plxna1', 'Tlr2', 'Hgf', 'Lrp1', 'Tyrobp', 'Runx1', 'Tnfrsf1b', 'Scn1b', 'Prex1', 'Cx3cr1', 'Gdf6', 'Plxnb2'}	1.0	1.0	1.0	0.00054	1.0	0.0004	1.0	5.07e-07
positive regulation of cell differentiation	{'Tyrobp', 'Tnfrsf1b', 'Syk', 'Csf1r'}	1.0	1.0	1.0	1.37e-09	0.0012	4.56e-11	5.81e-07	7.35e-17
positive regulation of cell division	{'No common gene'}	1.0	1.0	1.0	1.0	1.0	0.0063	0.0431	0.0467
positive regulation of cell growth	{'Mtpn', 'Ngf', 'Edn1', 'Mmp14', 'Cd38', 'Sphk1', 'Cyba', 'Sdcbp', 'Fn1', 'Lrp1', 'Sfrp1', 'Wisp1', 'Trpv2', 'Hcls1', 'Cxcl16', 'Cfl1', 'Crabp2'}	1.0	1.0	1.0	1.0	1.0	0.0077	1.0	0.0004
positive regulation of cell killing	{'Syk', 'Itgam', 'Sh2d1b1', 'P2rx7', 'Vav1', 'Cd5l', 'Cxcl1', 'Tyrobp', 'Bcl2l11', 'Clec7a', 'Ccl2', 'Ccr5'}	1.0	1.0	1.0	1.0	1.0	0.00089	1.0	3.3e-07
positive regulation of cell migration	{'No common gene'}	0.0031	1.0	0.00013	2.5e-10	5.81e-10	7.03e-18	2.45e-07	6.410000000000001e-27
positive regulation of cell morphogenesis involved in differentiation	{'Prex1', 'Plxnb2', 'Lrp1', 'Plxna1'}	1.0	1.0	1.0	0.0061	1.0	0.0499	1.0	0.0162
positive regulation of cell motility	{'Hmox1', 'Sele', 'Ccl3', 'Cxcl16', 'Sphk1', 'Iqgap1', 'Cx3cr1', 'Cx3cl1', 'Pdpn', 'Dab2', 'Selp', 'Ccl2', 'Ccl7', 'Cfl1', 'Fgr', 'Actg1', 'Adam8', 'Anxa1', 'Itgax', 'Ctsh', 'Tlr2', 'Hgf', 'Sdcbp', 'Fn1', 'F2r', 'Ptafr', 'Mmp2', 'Ccl4', 'Ptgs2', 'P2ry6', 'Cemip', 'Mmp14', 'P2rx4', 'Trem2', 'C3ar1', 'Pdgfc', 'Lgals3', 'Nckap1l', 'Wisp1', 'Actr3', 'Clec7a', 'Prex1', 'Adam9', 'Myo1f', 'Plau', 'Tgfb1…	1.0	1.0	1.0	1.0	1.0	1.9e-17	1.0	1.81e-26
positive regulation of cell population proliferation	{'Hck', 'Syk', 'Csf1r'}	1.0	1.0	1.0	0.0091	1.83e-05	5.99e-15	2.94e-06	1.29e-16
positive regulation of cell projection organization	{'Plxna1', 'P2rx7', 'Lrp1', 'Arap1', 'Hgf', 'Scn1b', 'Plxnb2'}	1.0	1.0	1.0	0.0327	1.0	0.0092	1.0	1.4e-05
positive regulation of cell-cell adhesion	{'Syk', 'Itgb2'}	1.0	1.0	1.0	0.0054	0.00011	5.13e-05	0.0019	2.44e-13
positive regulation of cell-substrate adhesion	{'Prex1', 'Fmn1', 'Fbln2'}	1.0	1.0	1.0	0.0084	1.0	0.0018	1.0	0.0035
positive regulation of cellular biosynthetic process	{'Nfkb2', 'Syk', 'Irf8', 'C1qtnf2', 'Cd38', 'Nos2', 'Runx3', 'Ramp1', 'Ntf3', 'Ncf1', 'Tmem173', 'Meis1', 'Il1b', 'Sox18', 'Tet1', 'Bmpr1a', 'Ssbp2', 'Fgf1', 'Mef2c', 'Osr1', 'Rbpms', 'Hcls1', 'Smad9', 'Itga8', 'Nr1h3', 'Nfib', 'Nkx3-1', 'Nfatc2', 'Bmpr1b', 'Nfatc1', 'Tlr9', 'Icam1', 'Slc11a1', 'Irf5', 'Spi1', 'Chd6', 'Cd74', 'Pdgfb', 'Plac8', 'Apoe', 'Ppp1r12a', 'Ciita', 'Rps6ka1', 'Npnt', 'Mafb…	1.0	1.0	1.0	1.0	1.0	1.0	2.86e-05	0.0063
positive regulation of cellular catabolic process	{'n/a (just one condition)'}	1.0	1.0	1.0	1.0	1.0	1.0	1.0	0.0161
positive regulation of cellular component biogenesis	{'Lcp1', 'Syk', 'Fes', 'Abca1', 'Evl', 'Plek'}	1.0	1.0	1.0	1.0	1.0	0.00025	0.00082	0.00014
positive regulation of cellular component movement	{'n/a (just one condition)'}	1.0	1.0	1.0	1.0	1.0	3.34e-17	1.0	1.0
positive regulation of cellular component organization	{'Lcp1', 'Tyrobp', 'Hck', 'Syk'}	1.0	1.0	1.0	0.00017	1.0	3.14e-09	0.00034	3.19e-11
positive regulation of cellular extravasation	{'Sele', 'Ptafr', 'Selp'}	1.0	1.0	1.0	0.0285	0.0024	0.0147	1.0	0.0029
positive regulation of cellular metabolic process	{'Pirb', 'Syk', 'Fgr', 'Spi1', 'Csf1r', 'Tyrobp', 'Tnfrsf1b', 'Cd300a', 'Fcgr2b', 'Abcg1', 'Slc11a1', 'Itgb2'}	1.0	1.0	1.0	3.84e-05	0.0078	6.3e-11	6.25e-10	7.53e-15
positive regulation of cellular process	{'No common gene'}	0.0452	1.0	0.00058	5.56e-14	3.9e-08	5.81e-27	6.44e-25	6.88e-42
positive regulation of cellular protein localization	{'n/a (just one condition)'}	1.0	1.0	1.0	1.0	1.0	0.009	1.0	1.0
positive regulation of cellular protein metabolic process	{'Csf1r'}	0.0069	1.0	1.0	5.61e-08	0.00011	6.22e-15	1.94e-08	1.4800000000000002e-21
positive regulation of chemokine production	{'Syk', 'Tlr9', 'Csf1r', 'Lbp', 'Il6ra'}	1.0	1.0	1.0	0.0116	0.00021	1.0	0.0066	1.41e-07
positive regulation of chemotaxis	{'Lgmn', 'Nckap1l'}	1.0	1.0	1.0	0.0192	1.0	0.00046	1.0	1.25e-10
positive regulation of cholesterol efflux	{'Apoe', 'Abcg1', 'Pltp'}	1.0	1.0	0.0216	0.0111	0.0085	1.0	0.0029	0.0256
positive regulation of cholesterol transport	{'Lipg', 'Apoe', 'Abcg1', 'Pltp'}	1.0	1.0	1.0	0.0084	1.0	1.0	0.0043	0.0016
positive regulation of coagulation	{'n/a (just one condition)'}	1.0	1.0	1.0	1.0	1.0	1.0	1.0	0.0052
positive regulation of collagen biosynthetic process	{'n/a (just one condition)'}	1.0	1.0	1.0	1.0	1.0	0.0019	1.0	1.0
positive regulation of collagen metabolic process	{'Vsir'}	1.0	1.0	1.0	1.0	1.0	0.00075	0.028	0.0298
positive regulation of cysteine-type endopeptidase activity	{'Syk', 'Ngf', 'Lgmn', 'Ctsh', 'Mefv', 'Bcl2l11', 'Tnfrsf23', 'Bid', 'F2r', 'St18', 'Ctsd'}	1.0	1.0	1.0	1.0	1.0	0.0188	1.0	2.98e-05
positive regulation of cysteine-type endopeptidase activity involved in apoptotic process	{'Syk', 'Ngf', 'Ctsh', 'Bcl2l11', 'Tnfrsf23', 'Bid', 'F2r', 'St18', 'Ctsd'}	1.0	1.0	1.0	1.0	1.0	0.032	1.0	0.00015
positive regulation of cytokine production	{'Fgr', 'Cybb', 'Unc93b1', 'Tyrobp', 'Slc11a1', 'Cd300c2', 'Nfam1'}	1.0	1.0	9.24e-06	0.00028	1.68e-10	2.14e-16	8.17e-08	1.0800000000000001e-26
positive regulation of cytokine production involved in immune response	{'n/a (just one condition)'}	1.0	1.0	1.0	1.0	1.0	1.0	1.0	0.0108
positive regulation of cytokine secretion	{'Fgr', 'Syk', 'Cd300c2'}	1.0	1.0	1.0	0.005	1.0	0.0001	0.0152	1.89e-05
positive regulation of cytokine-mediated signaling pathway	{'n/a (just one condition)'}	1.0	1.0	1.0	1.0	1.0	1.0	1.0	0.0022
positive regulation of cytoskeleton organization	{'Evl', 'Hck', 'Plek', 'Fes'}	1.0	1.0	1.0	1.0	1.0	0.0089	0.0016	2.85e-05
positive regulation of cytosolic calcium ion concentration	{'Gpr35'}	1.0	1.0	1.0	0.0157	1.0	0.018	0.0121	3.6e-07
positive regulation of defense response	{'Fcgr3', 'Fcer1g', 'Adam8', 'Fcgr1'}	1.0	1.0	0.0101	1.0	1.0	1.13e-05	9.43e-08	1.76e-14
positive regulation of defense response to bacterium	{'n/a (just one condition)'}	1.0	1.0	1.0	1.0	1.0	1.0	1.0	0.0422
positive regulation of developmental growth	{'n/a (just one condition)'}	1.0	1.0	1.0	1.0	1.0	1.0	0.0389	1.0
positive regulation of developmental process	{'Csf1r'}	0.0071	1.0	1.0	2.42e-11	2.59e-06	1.91e-15	2.99e-11	1.96e-19
positive regulation of endocytosis	{'Sele', 'Syk', 'Nckap1l', 'Lrp1'}	1.0	1.0	1.0	0.0164	0.0022	0.0063	1.0	2.33e-05
positive regulation of endopeptidase activity	{'Syk', 'Ngf', 'Lgmn', 'Ctsh', 'Mefv', 'Bcl2l11', 'Tnfrsf23', 'Bid', 'Vsir', 'F2r', 'St18', 'Ctsd'}	1.0	1.0	1.0	1.0	1.0	0.0271	1.0	2.06e-05
positive regulation of endothelial cell chemotaxis	{'n/a (just one condition)'}	1.0	1.0	1.0	0.0461	1.0	1.0	1.0	1.0
positive regulation of endothelial cell migration	{'Ptgs2', 'Tgfb1', 'Hmox1', 'P2rx4', 'Lgmn', 'Grn', 'Thbs1', 'Anxa1'}	1.0	1.0	1.0	1.0	1.0	0.0033	1.0	0.0012
positive regulation of endothelial cell proliferation	{'n/a (just one condition)'}	1.0	1.0	1.0	1.0	1.0	0.0412	1.0	1.0
positive regulation of epithelial cell migration	{'Ptgs2', 'Hmox1', 'Tgfb1', 'P2rx4', 'Lgmn', 'Ctsh', 'Thbs1', 'Grn', 'Anxa1', 'Adam9'}	1.0	1.0	1.0	1.0	1.0	7.39e-05	1.0	0.001
positive regulation of epithelial cell proliferation	{'Nras', 'Tlr4', 'Hmox1', 'Tgfb1', 'Cyba', 'Grn', 'Htr2b', 'Sfrp1', 'Mmp12', 'Tnfaip3', 'Ccl2'}	1.0	1.0	1.0	1.0	1.0	0.0317	1.0	0.00016
positive regulation of epithelial to mesenchymal transition	{'No common gene'}	1.0	1.0	1.0	0.045	1.0	0.0016	0.036	0.025
positive regulation of exocytosis	{'n/a (just one condition)'}	1.0	1.0	1.0	1.0	1.0	0.0199	1.0	1.0
positive regulation of extracellular matrix organization	{'n/a (just one condition)'}	1.0	1.0	1.0	1.0	1.0	1.0	0.0193	1.0
positive regulation of fat cell differentiation	{'n/a (just one condition)'}	1.0	1.0	1.0	1.0	1.0	0.0445	1.0	1.0
positive regulation of fibroblast proliferation	{'Nras', 'Tgfb1', 'Anxa2', 'Sphk1', 'Fn1', 'E2f1', 'Pdgfc', 'Tgif1', 'Cdk6'}	1.0	1.0	1.0	1.0	1.0	0.0019	1.0	0.00042
positive regulation of gene expression	{'Fgr', 'Syk', 'Spi1', 'Cybb', 'Unc93b1', 'Tyrobp', 'Csf1r', 'Slc11a1', 'Cd300c2', 'Nfam1'}	1.0	1.0	1.0	0.0102	0.0054	2.68e-07	5.84e-09	4.57e-15
positive regulation of glial cell differentiation	{'n/a (just one condition)'}	1.0	1.0	1.0	1.0	1.0	1.0	1.0	0.0128
positive regulation of glial cell migration	{'P2rx4', 'Trem2', 'Cx3cl1', 'Lrp1', 'Cx3cr1'}	1.0	1.0	1.0	1.0	1.0	0.0193	1.0	0.0046
positive regulation of glial cell proliferation	{'n/a (just one condition)'}	1.0	1.0	1.0	1.0	1.0	1.0	1.0	0.0256
positive regulation of gliogenesis	{'Tgfb1', 'Lif', 'P2rx4', 'Trem2', 'Cx3cl1', 'Tlr2', 'Lrp1', 'E2f1', 'Tnfrsf1b', 'Actr3', 'Cx3cr1', 'Egr2'}	1.0	1.0	1.0	1.0	1.0	0.0016	1.0	4.43e-06
positive regulation of growth	{'Hcls1', 'Cd38', 'Cxcl16'}	1.0	1.0	1.0	1.0	1.0	0.0143	0.0179	0.00054
positive regulation of hemopoiesis	{'Tyrobp', 'Syk', 'Csf1r'}	1.0	1.0	1.0	0.0417	0.018	1.9e-05	0.0057	1.53e-08
positive regulation of hormone secretion	{'n/a (just one condition)'}	1.0	1.0	1.0	0.0379	1.0	1.0	1.0	1.0
positive regulation of hydrolase activity	{'Syk', 'Vsir', 'Cd300a'}	1.0	1.0	1.0	0.0204	1.0	0.0024	7.69e-06	1.67e-13
positive regulation of hypersensitivity	{'Fcer1g', 'Fcgr1', 'Btk', 'C3', 'Fcgr3'}	1.0	1.0	1.0	1.0	1.0	1.0	0.0052	0.0054
positive regulation of immune effector process	{'Tyrobp', 'Fgr', 'Itgb2'}	1.0	1.0	0.0044	0.0098	2.7e-05	8e-05	0.00013	1.27e-12
positive regulation of immune response	{'Fgr', 'C1qb', 'Itgb2', 'C1qc', 'Slc11a1', 'Nfam1'}	1.0	1.0	1.22e-05	1.05e-05	3.52e-08	1.85e-07	9.43e-11	4.55e-20
positive regulation of immune system process	{'Fgr', 'C1qb', 'Nfam1', 'Tyrobp', 'Cd300lb', 'C1qc', 'Slc11a1', 'Itgb2'}	1.0	1.0	1.41e-08	2.64e-10	2.6e-13	6.47e-18	5.24e-12	2.7599999999999997e-38
positive regulation of immunoglobulin mediated immune response	{'n/a (just one condition)'}	1.0	1.0	1.0	1.0	1.0	1.0	1.0	0.0467
positive regulation of inflammatory response	{'Fcgr3', 'Fcer1g', 'Adam8', 'Fcgr1'}	1.0	1.0	0.002	1.0	1.0	2.07e-06	1.92e-05	1.75e-10
positive regulation of inflammatory response to antigenic stimulus	{'n/a (just one condition)'}	1.0	1.0	1.0	1.0	1.0	1.0	1.0	0.0106
positive regulation of innate immune response	{'Ifi204', 'Adam8', 'Tlr8', 'Havcr2', 'Cd74', 'Ifi205', 'Tmem173', 'Tlr9', 'Mnda', 'Irf7', 'Lbp'}	1.0	1.0	1.0	1.0	1.0	1.0	0.00054	1.06e-05
positive regulation of integrin activation	{'Pcsk5', 'Piezo1', 'Plek', 'Cxcl13'}	1.0	1.0	1.0	1.0	1.0	1.0	0.0093	0.0422
positive regulation of interferon-alpha production	{'n/a (just one condition)'}	1.0	1.0	1.0	1.0	1.0	1.0	0.0265	1.0
positive regulation of interferon-gamma production	{'Cd14', 'Tlr8', 'Havcr2', 'Slc11a1'}	1.0	1.0	1.0	1.0	1.0	0.0243	0.0152	3.62e-05
positive regulation of interleukin-1 beta production	{'Tlr8', 'Tlr4', 'P2rx7', 'Ccl3', 'Tlr2', 'Tyrobp', 'Casp4', 'Naip5', 'Ccr5'}	1.0	1.0	1.0	1.0	1.0	0.0241	1.0	8.01e-08
positive regulation of interleukin-1 production	{'Tlr8', 'Tlr4', 'Havcr2', 'P2rx7', 'Ccl3', 'Tlr2', 'Tyrobp', 'Casp4', 'Naip5', 'Ccr5'}	1.0	1.0	1.0	1.0	1.0	0.0205	1.0	5.31e-08
positive regulation of interleukin-10 production	{'Fcer1g', 'Syk', 'Tlr4', 'Cd83', 'Trem2', 'Tlr2', 'Hgf'}	1.0	1.0	1.0	1.0	1.0	0.0339	1.0	0.0091
positive regulation of interleukin-12 production	{'Syk', 'Unc93b1', 'Tlr2', 'Ccl19', 'Tlr9', 'Clec7a'}	1.0	1.0	1.0	1.0	0.0014	1.0	1.0	0.0112
positive regulation of interleukin-17 production	{'Osm', 'Ly9', 'Sphk1', 'Tgfb1'}	1.0	1.0	1.0	1.0	1.0	0.0428	1.0	0.0451
positive regulation of interleukin-2 production	{'Cd276', 'Cd83', 'Il1a', 'Runx1', 'Anxa1', 'Abl2'}	1.0	1.0	1.0	1.0	1.0	0.0099	1.0	0.0259
positive regulation of interleukin-4 production	{'n/a (just one condition)'}	1.0	1.0	1.0	1.0	1.0	1.0	1.0	0.0431
positive regulation of interleukin-6 production	{'Tyrobp', 'Syk', 'Unc93b1'}	1.0	1.0	1.0	0.001	1.37e-05	0.002	0.00091	1.45e-12
positive regulation of interleukin-8 production	{'Syk'}	1.0	1.0	1.0	1.0	0.0209	0.0079	0.005	4.91e-06
positive regulation of intracellular signal transduction	{'Csf1r'}	0.0114	1.0	1.0	5.66e-07	0.00013	6.25e-12	7.22e-09	1.0300000000000001e-22
positive regulation of ion transmembrane transport	{'n/a (just one condition)'}	1.0	1.0	1.0	1.0	1.0	1.0	0.0008	1.0
positive regulation of ion transmembrane transporter activity	{'n/a (just one condition)'}	1.0	1.0	1.0	1.0	1.0	1.0	0.0248	1.0
positive regulation of ion transport	{'Stac2'}	1.0	1.0	1.0	1.0	1.0	0.00095	0.00048	3.42e-05
positive regulation of keratinocyte apoptotic process	{'n/a (just one condition)'}	1.0	1.0	1.0	1.0	0.0475	1.0	1.0	1.0
positive regulation of killing of cells of other organism	{'Clec7a', 'Cxcl1', 'Syk'}	1.0	1.0	1.0	1.0	0.0366	0.0241	1.0	0.0061
positive regulation of kinase activity	{'Fgr', 'Syk', 'Ncf1', 'Csf1r', 'Slc11a1'}	1.0	1.0	1.0	0.0017	1.0	8.83e-08	5.64e-08	1.69e-09
positive regulation of leukocyte activation	{'Tyrobp', 'Fgr', 'Cd300lb', 'Itgb2'}	1.0	1.0	0.0019	0.00013	0.00034	6.36e-08	3.39e-05	4.14e-17
positive regulation of leukocyte adhesion to vascular endothelial cell	{'Sele', 'Itgb2', 'Ptafr', 'Icam1', 'Selp'}	1.0	1.0	1.0	0.015	0.0012	1.0	1.0	0.0033
positive regulation of leukocyte apoptotic process	{'n/a (just one condition)'}	1.0	1.0	1.0	1.0	1.0	1.0	1.0	0.00071
positive regulation of leukocyte cell-cell adhesion	{'Syk', 'Itgb2'}	1.0	1.0	1.0	0.0023	7.06e-05	0.00019	0.004	4.31e-12
positive regulation of leukocyte chemotaxis	{'C3ar1', 'Lgmn', 'Nckap1l'}	1.0	1.0	1.0	1.0	0.0495	0.0017	1.0	2.98e-08
positive regulation of leukocyte degranulation	{'Fgr', 'Syk', 'Itgb2'}	1.0	1.0	1.0	0.0485	0.0321	0.0299	0.0219	0.0076
positive regulation of leukocyte differentiation	{'Syk', 'Itgam', 'Tyrobp', 'Vsir', 'Csf1r'}	1.0	1.0	1.0	0.0215	1.0	0.0002	0.0026	7.19e-09
positive regulation of leukocyte mediated cytotoxicity	{'n/a (just one condition)'}	1.0	1.0	1.0	1.0	1.0	1.0	1.0	5.23e-05
positive regulation of leukocyte mediated immunity	{'Fcer1g', 'Fgr', 'Fcgr1', 'Fcgr3', 'Tyrobp', 'Itgb2'}	1.0	1.0	0.0024	1.0	1.0	0.0018	0.0046	1.06e-07
positive regulation of leukocyte migration	{'Lgmn'}	1.0	1.0	0.0216	0.0012	1.96e-05	1.41e-06	1.0	8.62e-14
positive regulation of leukocyte proliferation	{'n/a (just one condition)'}	1.0	1.0	1.0	1.0	1.0	1.0	1.0	1.03e-05
positive regulation of leukocyte tethering or rolling	{'Sele', 'Ptafr', 'Selp'}	1.0	1.0	1.0	1.0	0.0188	1.0	1.0	0.0325
positive regulation of lipid biosynthetic process	{'n/a (just one condition)'}	1.0	1.0	1.0	1.0	1.0	1.0	0.0024	1.0
positive regulation of lipid localization	{'Abca1', 'Abcg1', 'Pltp'}	1.0	1.0	1.0	1.0	1.0	0.00026	0.0029	0.00011
positive regulation of lipid metabolic process	{'Nr1h3', 'Fgr', 'Cd74', 'C1qtnf2', 'Pdgfb', 'Scarb1', 'Ptk2b', 'Apoe', 'Ccdc3', 'Il1b', 'Fgf1', 'Abcg1', 'Lyn'}	1.0	1.0	1.0	1.0	1.0	1.0	0.00017	0.0216
positive regulation of lipid transport	{'Abcg1', 'Pltp'}	1.0	1.0	1.0	0.0025	0.0038	0.00018	0.023	0.00024
positive regulation of locomotion	{'Plvap', 'Icam1', 'Col1a1', 'Lrp1', 'Mmp2', 'Csf1r', 'Lbp', 'F3'}	0.0023	1.0	1.0	5.56e-10	1.0	1.0	1.0	2.11e-26
positive regulation of lymphocyte activation	{'Tyrobp', 'Syk'}	1.0	1.0	1.0	0.0087	0.0226	0.00013	0.0018	4.6e-12
positive regulation of lymphocyte chemotaxis	{'n/a (just one condition)'}	1.0	1.0	1.0	1.0	1.0	1.0	1.0	0.0033
positive regulation of lymphocyte differentiation	{'Syk', 'Vsir'}	1.0	1.0	1.0	0.0238	1.0	0.014	0.0181	4.65e-08
positive regulation of lymphocyte mediated immunity	{'n/a (just one condition)'}	1.0	1.0	1.0	1.0	1.0	1.0	1.0	0.00019
positive regulation of lymphocyte migration	{'n/a (just one condition)'}	1.0	1.0	1.0	1.0	1.0	1.0	1.0	0.00059
positive regulation of lymphocyte proliferation	{'n/a (just one condition)'}	1.0	1.0	1.0	1.0	1.0	1.0	1.0	1.09e-05
positive regulation of macromolecule biosynthetic process	{'Nfkb2', 'Syk', 'Irf8', 'C1qtnf2', 'Cd38', 'Runx3', 'Ramp1', 'Ntf3', 'Ncf1', 'Tmem173', 'Meis1', 'Il1b', 'Sox18', 'Tet1', 'Bmpr1a', 'Ssbp2', 'Fgf1', 'Mef2c', 'Osr1', 'Rbpms', 'Hcls1', 'Smad9', 'Itga8', 'Nr1h3', 'Nfib', 'Nkx3-1', 'Nfatc2', 'Bmpr1b', 'Nfatc1', 'Tlr9', 'Slc11a1', 'Irf5', 'Spi1', 'Chd6', 'Cd74', 'Pdgfb', 'Plac8', 'Apoe', 'Ppp1r12a', 'Ciita', 'Rps6ka1', 'Npnt', 'Mafb', 'Grem1', 'Irf7…	1.0	1.0	1.0	1.0	1.0	1.0	0.00063	0.0179
positive regulation of macromolecule metabolic process	{'Pirb', 'Syk', 'Fgr', 'Spi1', 'Csf1r', 'Cybb', 'Unc93b1', 'Tyrobp', 'Tnfrsf1b', 'Cd300a', 'Fcgr2b', 'Abcg1', 'Slc11a1', 'Cd300c2', 'Nfam1'}	1.0	1.0	1.0	1.63e-05	0.00012	1.33e-15	2.51e-11	3.24e-23
positive regulation of macrophage activation	{'Tlr4', 'Havcr2', 'Trem2', 'Ctsc', 'Thbs1'}	1.0	1.0	1.0	1.0	1.0	0.0453	1.0	0.00016
positive regulation of macrophage fusion	{'n/a (just one condition)'}	1.0	1.0	0.0455	1.0	1.0	1.0	1.0	1.0
positive regulation of macrophage migration	{'Mmp14', 'P2rx4', 'Trem2', 'Cx3cl1', 'Thbs1', 'C3ar1', 'Cx3cr1', 'Ccl2'}	1.0	1.0	1.0	1.0	1.0	0.0013	1.0	0.0043
positive regulation of mast cell activation	{'n/a (just one condition)'}	1.0	1.0	1.0	1.0	1.0	1.0	0.0219	1.0
positive regulation of membrane protein ectodomain proteolysis	{'Apoe', 'Tnfrsf1b', 'Adam8'}	1.0	1.0	0.0145	1.0	1.0	1.0	1.0	0.0374
positive regulation of mesenchymal cell proliferation	{'n/a (just one condition)'}	1.0	1.0	1.0	1.0	1.0	1.0	0.0393	1.0
positive regulation of metabolic process	{'Pirb', 'Syk', 'Fgr', 'Spi1', 'Csf1r', 'Cybb', 'Unc93b1', 'Tyrobp', 'Itgb2', 'Tnfrsf1b', 'Cd300a', 'Fcgr2b', 'Abcg1', 'Slc11a1', 'Cd300c2', 'Nfam1'}	1.0	1.0	1.0	1.13e-06	0.00015	3.29e-17	3.24e-13	2.08e-24
positive regulation of microglial cell migration	{'P2rx4', 'Trem2', 'Cx3cl1', 'Cx3cr1'}	1.0	1.0	1.0	1.0	1.0	0.0146	1.0	0.0405
positive regulation of molecular function	{'Fgr', 'Syk', 'Nfam1', 'Stac2', 'Csf1r', 'Cd300a', 'Fcgr2b', 'Slc11a1', 'Itgb2'}	1.0	1.0	1.0	3.38e-06	0.0033	1.18e-12	1.18e-15	1.7999999999999997e-24
positive regulation of monocyte chemotaxis	{'n/a (just one condition)'}	1.0	1.0	1.0	1.0	1.0	1.0	1.0	0.0306
positive regulation of mononuclear cell migration	{'n/a (just one condition)'}	1.0	1.0	1.0	1.0	1.0	1.0	1.0	0.0035
positive regulation of monooxygenase activity	{'n/a (just one condition)'}	1.0	1.0	1.0	1.0	1.0	1.0	1.0	0.0138
positive regulation of multicellular organismal process	{'No common gene'}	0.0128	1.0	0.00051	5.72e-13	3.47e-11	6.0099999999999995e-25	1.04e-15	3.73e-35
positive regulation of muscle cell differentiation	{'n/a (just one condition)'}	1.0	1.0	1.0	1.0	1.0	1.0	1.0	0.0272
positive regulation of myelination	{'n/a (just one condition)'}	1.0	1.0	1.0	1.0	1.0	1.0	1.0	0.037
positive regulation of myeloid cell apoptotic process	{'n/a (just one condition)'}	1.0	1.0	1.0	1.0	1.0	1.0	1.0	0.0054
positive regulation of myeloid cell differentiation	{'Inpp5d', 'Itgam', 'Fes', 'Lif', 'Rab7b', 'Trem2', 'Tgfb1', 'Ccl3', 'Tyrobp', 'Nckap1l', 'Csf1r', 'Runx1', 'Hcls1', 'Acvr1b'}	1.0	1.0	1.0	1.0	1.0	0.00017	1.0	0.0032
positive regulation of myeloid leukocyte differentiation	{'Fes', 'Itgam', 'Lif', 'Tgfb1', 'Trem2', 'Ccl3', 'Tyrobp', 'Csf1r', 'Runx1', 'Hcls1'}	1.0	1.0	1.0	1.0	1.0	0.0062	1.0	0.0085
positive regulation of myeloid leukocyte mediated immunity	{'Tyrobp', 'Fgr', 'Itgb2'}	1.0	1.0	8.8e-05	0.0389	0.0021	0.0012	0.00016	7.76e-05
positive regulation of nervous system development	{'Plxna1', 'Tlr2', 'Lrp1', 'Hgf', 'Tnfrsf1b', 'Scn1b', 'Cx3cr1', 'Gdf6', 'Plxnb2'}	1.0	1.0	1.0	0.0033	1.0	0.0062	1.0	4.47e-05
positive regulation of nervous system process	{'n/a (just one condition)'}	1.0	1.0	1.0	1.0	1.0	1.0	1.0	0.0177
positive regulation of neurogenesis	{'Plxna1', 'Tlr2', 'Lrp1', 'Hgf', 'Tnfrsf1b', 'Scn1b', 'Cx3cr1', 'Gdf6', 'Plxnb2'}	1.0	1.0	1.0	0.0043	1.0	0.0079	1.0	2.29e-06
positive regulation of neuron apoptotic process	{'Tgfb2', 'Itgam', 'Cdc34', 'Bace1', 'Tyrobp', 'Pitx3', 'Ctsz', 'Ncf2'}	1.0	1.0	1.0	1.0	1.0	0.0214	0.0047	1.0
positive regulation of neuron death	{'Itgam', 'C1qa', 'Tyrobp', 'Fcgr2b', 'Ctsz', 'Ncf2'}	1.0	1.0	1.0	1.0	1.0	0.0067	0.00044	0.0021
positive regulation of neuron differentiation	{'Plxna1', 'Lrp1', 'Hgf', 'Scn1b', 'Gdf6', 'Plxnb2'}	1.0	1.0	1.0	0.0144	1.0	0.0464	1.0	0.00044
positive regulation of neuron projection development	{'Sphk1', 'Iqgap1', 'Vldlr', 'Scn1b', 'Cx3cl1', 'Hcls1', 'Cfl1', 'Actr2', 'Hgf', 'Fn1', 'Ngf', 'Plxna1', 'Lif', 'Zeb2', 'Mapk6', 'Actr3', 'Plxnb2', 'Crabp2', 'Fes', 'Fzd4', 'Lrp1', 'Grn', 'Ptk7', 'Trpv2', 'Abl2'}	1.0	1.0	1.0	1.0	1.0	0.0261	1.0	1.83e-05
positive regulation of neutrophil activation	{'n/a (just one condition)'}	1.0	1.0	1.0	1.0	1.0	1.0	1.0	0.0405
positive regulation of neutrophil apoptotic process	{'n/a (just one condition)'}	1.0	1.0	1.0	1.0	1.0	1.0	1.0	0.0051
positive regulation of neutrophil chemotaxis	{'C3ar1', 'Nckap1l', 'Lbp', 'Ccl19'}	1.0	1.0	1.0	1.0	0.0271	1.0	1.0	0.0164
positive regulation of neutrophil degranulation	{'Itgb2', 'Ptafr', 'Itgam'}	1.0	1.0	1.0	0.016	1.0	0.0452	1.0	1.0
positive regulation of neutrophil migration	{'Adam8', 'Edn1', 'C3ar1', 'Il1a', 'Nckap1l'}	1.0	1.0	1.0	1.0	1.0	0.0216	1.0	0.0082
positive regulation of nitric oxide biosynthetic process	{'Ptk2b', 'Il1b', 'Icam1', 'Mmp8', 'Itgb2'}	1.0	1.0	1.0	1.0	1.0	1.0	0.0296	0.00027
positive regulation of nitric oxide metabolic process	{'n/a (just one condition)'}	1.0	1.0	1.0	1.0	1.0	1.0	1.0	9.54e-05
positive regulation of nitric-oxide synthase activity	{'n/a (just one condition)'}	1.0	1.0	1.0	1.0	1.0	1.0	1.0	0.0256
positive regulation of nitrogen compound metabolic process	{'Pirb', 'Syk', 'Irf5', 'Spi1', 'Csf1r', 'Ncf1', 'Tnfrsf1b', 'Vsir', 'Cd300a', 'Fcgr2b', 'Abcg1', 'Slc11a1', 'Itgb2'}	1.0	1.0	1.0	0.00096	1.0	6.7e-09	6.4e-08	8.18e-14
positive regulation of non-canonical Wnt signaling pathway	{'n/a (just one condition)'}	1.0	1.0	1.0	1.0	1.0	1.0	1.0	0.0242
positive regulation of nucleic acid-templated transcription	{'Nfkb2', 'Irf8', 'Cd38', 'Runx3', 'Ntf3', 'Ncf1', 'Tmem173', 'Meis1', 'Il1b', 'Sox18', 'Tet1', 'Bmpr1a', 'Osr1', 'Ssbp2', 'Rbpms', 'Fgf1', 'Mef2c', 'Hcls1', 'Smad9', 'Itga8', 'Nr1h3', 'Nfib', 'Nkx3-1', 'Nfatc2', 'Bmpr1b', 'Nfatc1', 'Tlr9', 'Slc11a1', 'Irf5', 'Spi1', 'Chd6', 'Cd74', 'Pdgfb', 'Plac8', 'Apoe', 'Ppp1r12a', 'Ciita', 'Rps6ka1', 'Npnt', 'Mafb', 'Grem1', 'Irf7', 'Pou2f2', 'Thrb', 'Sbno2…	1.0	1.0	1.0	1.0	1.0	1.0	0.00077	0.0301
positive regulation of nucleobase-containing compound metabolic process	{'n/a (just one condition)'}	1.0	1.0	1.0	1.0	1.0	1.0	0.004	1.0
positive regulation of organ growth	{'n/a (just one condition)'}	1.0	1.0	1.0	1.0	1.0	1.0	0.029	1.0
positive regulation of organelle organization	{'Sphk1', 'Sdc1', 'Arpc5', 'Cx3cl1', 'Arpc1b', 'Cfl1', 'Gba', 'Tmed9', 'Actr2', 'Sdcbp', 'Anxa2', 'Lif', 'Trem2', 'Evl', 'Hck', 'Bid', 'Nckap1l', 'Pkib', 'Arpc4', 'Actr3', 'Plek', 'Lcp1', 'Fmn1', 'Fes', 'Tgfb1', 'Grb2', 'Edn1', 'Plaur', 'Sh3pxd2b', 'Grn', 'Il1a', 'Bcl2l11', 'Anxa1', 'Pip4k2a'}	1.0	1.0	1.0	1.0	1.0	0.0026	1.0	0.0017
positive regulation of ossification	{'No common gene'}	1.0	1.0	1.0	1.0	1.0	0.0062	0.0032	0.0043
positive regulation of osteoblast differentiation	{'n/a (just one condition)'}	1.0	1.0	1.0	1.0	1.0	1.0	1.0	0.0179
positive regulation of osteoblast proliferation	{'n/a (just one condition)'}	1.0	1.0	1.0	1.0	1.0	0.0298	1.0	1.0
positive regulation of ovulation	{'n/a (just one condition)'}	1.0	1.0	1.0	1.0	1.0	0.0452	1.0	1.0
positive regulation of oxidative stress-induced neuron death	{'n/a (just one condition)'}	1.0	1.0	1.0	1.0	1.0	1.0	1.0	0.0247
positive regulation of oxidoreductase activity	{'n/a (just one condition)'}	1.0	1.0	1.0	1.0	1.0	1.0	1.0	0.0018
positive regulation of p38MAPK cascade	{'n/a (just one condition)'}	1.0	1.0	1.0	1.0	1.0	1.0	1.0	0.0035
positive regulation of pathway-restricted SMAD protein phosphorylation	{'Tgfb1', 'Sdcbp', 'Inhbb', 'Gdf6', 'Gdf3', 'Acvr1b', 'Dab2'}	1.0	1.0	1.0	1.0	1.0	0.0021	1.0	0.0312
positive regulation of pattern recognition receptor signaling pathway	{'n/a (just one condition)'}	1.0	1.0	1.0	1.0	1.0	1.0	1.0	0.0006
positive regulation of peptidase activity	{'Syk', 'Ngf', 'Lgmn', 'Ctsh', 'Mefv', 'Ctsc', 'Grn', 'Fn1', 'Tnfrsf23', 'Bcl2l11', 'F2r', 'Bid', 'Vsir', 'St18', 'Ctsd'}	1.0	1.0	1.0	1.0	1.0	0.0092	1.0	1.37e-05
positive regulation of peptide secretion	{'Abcg1', 'Fgr', 'Syk', 'Cd300c2'}	1.0	1.0	1.0	0.0046	1.0	2.38e-06	0.0046	3.16e-07
positive regulation of peptidyl-tyrosine phosphorylation	{'Syk', 'Csf1r'}	1.0	1.0	1.0	0.0014	0.0347	4.47e-06	0.00095	8.01e-08
positive regulation of phagocytosis	{'Slc11a1'}	1.0	1.0	6.46e-06	0.0018	7.5e-05	7.07e-06	0.0019	7.48e-09
positive regulation of phagocytosis, engulfment	{'n/a (just one condition)'}	1.0	1.0	1.0	1.0	1.0	1.0	1.0	0.0027
positive regulation of phosphate metabolic process	{'Fgr', 'Syk', 'Pirb', 'Csf1r', 'Cd300a', 'Fcgr2b', 'Slc11a1'}	1.0	1.0	1.0	1.27e-07	0.00023	1.07e-17	5.54e-12	1.0600000000000001e-21
positive regulation of phosphatidylinositol 3-kinase activity	{'n/a (just one condition)'}	1.0	1.0	1.0	1.0	1.0	1.0	0.028	1.0
positive regulation of phosphatidylinositol 3-kinase signaling	{'Ncf1', 'Fgr', 'Pik3ap1'}	1.0	1.0	1.0	0.00046	1.0	0.0013	0.00019	5.08e-06
positive regulation of phospholipase C activity	{'n/a (just one condition)'}	1.0	1.0	1.0	0.0358	1.0	1.0	1.0	1.0
positive regulation of phosphorylation	{'Csf1r'}	0.0022	1.0	1.0	3.93e-06	0.0009	3.75e-17	1.29e-10	4.07e-21
positive regulation of platelet activation	{'n/a (just one condition)'}	1.0	1.0	1.0	1.0	1.0	0.0047	1.0	1.0
positive regulation of potassium ion transport	{'n/a (just one condition)'}	1.0	1.0	1.0	1.0	1.0	1.0	0.0473	1.0
positive regulation of presynaptic membrane organization	{'Apoe', 'Lrp4'}	0.0465	1.0	1.0	1.0	0.0317	1.0	1.0	1.0
positive regulation of production of molecular mediator of immune response	{'n/a (just one condition)'}	1.0	1.0	1.0	1.0	1.0	1.0	1.0	0.00089
positive regulation of programmed cell death	{'Syk', 'Zak', 'Runx3', 'Il1b', 'Mef2c', 'Lyn', 'Adam8', 'Itgam', 'Nkx3-1', 'Bmpr1b', 'Xdh', 'Inpp5d', 'Irf5', 'Col4a3', 'Tyrobp', 'Kcnma1', 'Siglec1', 'F3', 'Jak3', 'Unc5c', 'Pde5a', 'Tnfrsf1b', 'Ctsz', 'Ncf2', 'Cdkn1a'}	1.0	1.0	1.0	1.0	1.0	1.0	0.0047	3.11e-11
positive regulation of protein autophosphorylation	{'Ngf', 'Rap2b', 'Iqgap1', 'Pdgfc', 'Gpnmb', 'Rap2a'}	1.0	1.0	1.0	1.0	1.0	0.0021	1.0	0.0014
positive regulation of protein binding	{'n/a (just one condition)'}	1.0	1.0	1.0	1.0	1.0	1.0	1.0	0.0355
positive regulation of protein catabolic process	{'n/a (just one condition)'}	1.0	1.0	1.0	1.0	1.0	1.0	1.0	0.0136
positive regulation of protein kinase B signaling	{'Pik3r5', 'Hpse', 'Cx3cr1'}	1.0	1.0	1.0	0.0098	1.0	4.43e-05	1.0	4.42e-05
positive regulation of protein kinase activity	{'Ncf1', 'Syk', 'Slc11a1', 'Csf1r'}	1.0	1.0	1.0	0.0041	1.0	1.25e-07	6.13e-05	2.79e-09
positive regulation of protein maturation	{'n/a (just one condition)'}	1.0	1.0	1.0	0.0048	1.0	1.0	1.0	1.0
positive regulation of protein metabolic process	{'Csf1r'}	0.007	1.0	1.0	8.55e-08	2.67e-05	3.48e-16	5.89e-10	3.3e-22
positive regulation of protein modification process	{'Pirb', 'Syk', 'Cd300a', 'Csf1r', 'Fcgr2b', 'Slc11a1'}	1.0	1.0	1.0	5.45e-05	0.0068	1.73e-14	3.32e-08	8.69e-18
positive regulation of protein phosphorylation	{'Csf1r'}	0.0044	1.0	1.0	1.08e-05	0.0015	1.24e-16	2.86e-09	6.1e-21
positive regulation of protein polymerization	{'n/a (just one condition)'}	1.0	1.0	1.0	1.0	1.0	1.0	1.0	0.0031
positive regulation of protein processing	{'Spon1', 'Clec3b', 'Gsn', 'Ccbe1'}	1.0	1.0	1.0	0.0193	0.0145	1.0	1.0	1.0
positive regulation of protein secretion	{'Abcg1', 'Fgr', 'Syk', 'Cd300c2'}	1.0	1.0	1.0	0.003	1.0	2.82e-06	0.0038	2.79e-07
positive regulation of protein serine/threonine kinase activity	{'Syk', 'Csf1r'}	1.0	1.0	1.0	0.0432	1.0	2.1e-06	0.00068	2.1e-07
positive regulation of protein transport	{'Fgr', 'Syk', 'Itgam', 'Abcg1', 'Cd300c2'}	1.0	1.0	1.0	0.0479	1.0	3.16e-06	0.0098	6.32e-06
positive regulation of protein-containing complex assembly	{'Lcp1', 'Syk', 'Fes', 'Abca1', 'Evl', 'Plek'}	1.0	1.0	1.0	1.0	1.0	0.00032	0.0211	1.24e-05
positive regulation of proteolysis	{'Tnfrsf1b', 'Lgmn', 'Syk', 'Ctsh'}	1.0	1.0	1.0	1.0	0.025	0.0044	1.0	1.98e-07
positive regulation of reactive oxygen species biosynthetic process	{'n/a (just one condition)'}	1.0	1.0	1.0	1.0	1.0	1.0	1.0	0.0011
positive regulation of reactive oxygen species metabolic process	{'Tyrobp', 'Syk', 'Itgb2'}	1.0	1.0	1.0	0.0024	0.005	0.00078	0.00094	1.11e-09
positive regulation of receptor internalization	{'n/a (just one condition)'}	1.0	1.0	1.0	1.0	1.0	1.0	1.0	0.0191
positive regulation of receptor recycling	{'Nsf', 'Anxa2', 'Arap1', 'Rab29', 'Dab2'}	1.0	1.0	1.0	1.0	1.0	0.0428	1.0	0.0136
positive regulation of receptor signaling pathway via JAK-STAT	{'n/a (just one condition)'}	1.0	1.0	1.0	1.0	1.0	1.0	1.0	0.0026
positive regulation of receptor signaling pathway via STAT	{'n/a (just one condition)'}	1.0	1.0	1.0	1.0	1.0	1.0	1.0	0.00028
positive regulation of receptor-mediated endocytosis	{'Syk', 'Arrb2', 'Anxa2', 'Sele', 'Clu', 'Cd63', 'Dab2'}	1.0	1.0	1.0	1.0	1.0	0.0098	1.0	0.0015
positive regulation of regulated secretory pathway	{'n/a (just one condition)'}	1.0	1.0	1.0	1.0	1.0	1.0	1.0	0.0179
positive regulation of response to biotic stimulus	{'Tlr8', 'Ly86', 'Adam8', 'Havcr2'}	1.0	1.0	1.0	1.0	1.0	0.0475	0.00083	5.06e-08
positive regulation of response to cytokine stimulus	{'n/a (just one condition)'}	1.0	1.0	1.0	1.0	1.0	1.0	1.0	0.0008
positive regulation of response to external stimulus	{'No common gene'}	1.0	1.0	0.0079	0.0204	0.0027	4.39e-09	3.98e-08	6.18e-23
positive regulation of response to stimulus	{'No common gene'}	5.16e-06	0.0235	4.43e-05	5.99e-15	8.95e-13	3.79e-25	4.27e-19	4.85e-48
positive regulation of response to wounding	{'Lrp1', 'Wisp1', 'Clec7a', 'Anxa1', 'Hpse', 'Pdpn', 'Selp'}	1.0	1.0	1.0	1.0	0.00054	5.12e-07	1.0	0.00042
positive regulation of secretion	{'Fgr', 'Abcg1', 'Cd300c2', 'Itgb2'}	1.0	1.0	0.0442	1.0	0.0336	4.04e-08	0.0142	6.36e-08
positive regulation of secretion by cell	{'Fgr', 'Syk', 'Abcg1', 'Cd300c2', 'Itgb2'}	1.0	1.0	1.0	0.00022	0.0358	7.74e-09	0.0161	1.06e-08
positive regulation of signal transduction	{'No common gene'}	1.06e-05	1.0	0.0442	6.8e-11	2.19e-08	2.71e-16	1.89e-11	3e-32
positive regulation of signaling	{'No common gene'}	1.59e-05	1.0	0.0175	8.04e-12	4.31e-09	2.56e-17	9.5e-12	1.1400000000000001e-35
positive regulation of small GTPase mediated signal transduction	{'n/a (just one condition)'}	1.0	1.0	1.0	0.001	1.0	1.0	1.0	1.0
positive regulation of small molecule metabolic process	{'n/a (just one condition)'}	1.0	1.0	1.0	1.0	1.0	0.0147	1.0	1.0
positive regulation of smooth muscle cell migration	{'Plau', 'P2ry6', 'Lrp1', 'Iqgap1', 'Wisp1', 'Myo5a'}	1.0	1.0	1.0	1.0	1.0	0.0037	1.0	0.0046
positive regulation of smooth muscle cell proliferation	{'Cyba', 'C3ar1', 'Ptafr', 'Wisp1', 'Mmp2'}	1.0	1.0	1.0	1.0	0.0046	0.00064	1.0	5.25e-05
positive regulation of steroid biosynthetic process	{'n/a (just one condition)'}	1.0	1.0	1.0	1.0	1.0	1.0	1.0	0.0289
positive regulation of steroid metabolic process	{'n/a (just one condition)'}	1.0	1.0	1.0	1.0	1.0	1.0	1.0	0.0393
positive regulation of stress fiber assembly	{'n/a (just one condition)'}	1.0	1.0	1.0	1.0	1.0	1.0	0.0316	1.0
positive regulation of stress-activated MAPK cascade	{'Ncf1', 'Fcgr2b', 'Syk'}	1.0	1.0	1.0	1.0	1.0	0.00016	0.0452	5.55e-10
positive regulation of stress-activated protein kinase signaling cascade	{'Syk', 'Tnik', 'Zak', 'Xdh', 'Ncf1', 'Fgd2', 'Ptk2b', 'Il1b', 'Tlr9', 'Mmp8', 'Fcgr2b', 'Lyn'}	1.0	1.0	1.0	1.0	1.0	1.0	0.0253	2.52e-10
positive regulation of striated muscle cell differentiation	{'n/a (just one condition)'}	1.0	1.0	1.0	1.0	1.0	1.0	1.0	0.0132
positive regulation of superoxide anion generation	{'Tyrobp', 'Syk', 'Itgb2'}	1.0	1.0	1.0	0.0168	0.0014	0.00034	0.0053	0.0042
positive regulation of supramolecular fiber organization	{'Evl', 'Plek', 'Fes'}	1.0	1.0	1.0	1.0	1.0	0.0021	0.004	2.54e-05
positive regulation of syncytium formation by plasma membrane fusion	{'Tyrobp', 'Cd53', 'Trem2', 'Adam9'}	1.0	1.0	1.0	1.0	1.0	0.0228	1.0	0.0448
positive regulation of toll-like receptor 4 signaling pathway	{'n/a (just one condition)'}	1.0	1.0	1.0	1.0	1.0	1.0	1.0	0.0325
positive regulation of toll-like receptor signaling pathway	{'Lbp', 'Pik3ap1', 'Tlr9'}	1.0	1.0	1.0	0.0252	0.0021	1.0	0.0349	0.00063
positive regulation of transcription by RNA polymerase II	{'Nfkb2', 'Irf8', 'Runx3', 'Ntf3', 'Tmem173', 'Meis1', 'Il1b', 'Sox18', 'Tet1', 'Bmpr1a', 'Osr1', 'Ssbp2', 'Fgf1', 'Mef2c', 'Hcls1', 'Itga8', 'Nr1h3', 'Nfib', 'Nkx3-1', 'Nfatc2', 'Bmpr1b', 'Nfatc1', 'Tlr9', 'Slc11a1', 'Irf5', 'Spi1', 'Chd6', 'Pdgfb', 'Plac8', 'Ppp1r12a', 'Ciita', 'Rps6ka1', 'Npnt', 'Mafb', 'Grem1', 'Irf7', 'Pou2f2', 'Thrb', 'Sbno2', 'Jak3', 'Nos1', 'Ihh', 'Ier5', 'Bcl3'}	1.0	1.0	1.0	1.0	1.0	1.0	0.00023	0.0425
positive regulation of transcription, DNA-templated	{'Nfkb2', 'Irf8', 'Cd38', 'Runx3', 'Ntf3', 'Ncf1', 'Tmem173', 'Meis1', 'Il1b', 'Sox18', 'Tet1', 'Bmpr1a', 'Osr1', 'Ssbp2', 'Fgf1', 'Mef2c', 'Hcls1', 'Itga8', 'Smad9', 'Nr1h3', 'Nfib', 'Nkx3-1', 'Nfatc2', 'Bmpr1b', 'Nfatc1', 'Tlr9', 'Slc11a1', 'Irf5', 'Spi1', 'Chd6', 'Cd74', 'Pdgfb', 'Plac8', 'Apoe', 'Ppp1r12a', 'Ciita', 'Rps6ka1', 'Npnt', 'Mafb', 'Grem1', 'Irf7', 'Pou2f2', 'Thrb', 'Sbno2', 'Jak3'…	1.0	1.0	1.0	1.0	1.0	1.0	0.00045	0.0115
positive regulation of transcytosis	{'n/a (just one condition)'}	1.0	1.0	1.0	1.0	0.0317	1.0	1.0	1.0
positive regulation of transferase activity	{'Fgr', 'Syk', 'Ncf1', 'Csf1r', 'Slc11a1'}	1.0	1.0	1.0	0.0051	1.0	1.05e-06	2.61e-07	8.29e-08
positive regulation of transforming growth factor beta1 production	{'n/a (just one condition)'}	1.0	1.0	1.0	1.0	1.0	1.0	1.0	0.0405
positive regulation of transmembrane receptor protein serine/threonine kinase signaling pathway	{'Tgfb2', 'Vsir', 'Tgfbr1'}	1.0	1.0	1.0	1.0	1.0	0.0067	0.0455	1.0
positive regulation of transmembrane transport	{'Cacnb2', 'C3', 'Nos1', 'C1qtnf2', 'Dmd', 'Atp1b2', 'Fgf14', 'Plcg2', 'Stac2', 'Ank2', 'Cacna1c'}	1.0	1.0	1.0	1.0	1.0	1.0	0.0038	0.0278
positive regulation of transport	{'Fgr', 'Pltp', 'Stac2', 'Abcg1', 'Slc11a1', 'Cd300c2', 'Itgb2'}	1.0	1.0	0.00014	2.97e-06	0.00014	8.51e-14	5.73e-07	7.52e-18
positive regulation of triglyceride biosynthetic process	{'n/a (just one condition)'}	1.0	1.0	1.0	1.0	1.0	1.0	0.0401	1.0
positive regulation of tumor necrosis factor production	{'Tyrobp', 'Cybb'}	1.0	1.0	0.0216	0.0351	1.37e-05	6.13e-06	0.0181	1.11e-09
positive regulation of tumor necrosis factor superfamily cytokine production	{'Fcer1g', 'Adam8', 'Cybb', 'Fcgr3', 'Tyrobp'}	1.0	1.0	0.003	1.0	1.0	1.96e-06	0.0078	3.88e-10
positive regulation of type 2 immune response	{'n/a (just one condition)'}	1.0	1.0	1.0	1.0	1.0	1.0	1.0	0.0374
positive regulation of type I hypersensitivity	{'Fcgr3', 'Fcer1g'}	1.0	1.0	0.0345	1.0	1.0	1.0	0.0397	1.0
positive regulation of type I interferon production	{'Syk', 'Tlr8', 'Cd14', 'Tmem173', 'Tlr9', 'Plcg2', 'Irf7', 'Tlr7'}	1.0	1.0	1.0	1.0	1.0	1.0	0.0057	0.0063
positive regulation of type III hypersensitivity	{'Fcgr3', 'Fcer1g', 'Fcgr1'}	1.0	1.0	0.00094	1.0	1.0	0.0452	0.0052	0.0179
positive regulation of type IIa hypersensitivity	{'Fcgr3', 'Fcer1g', 'Fcgr1'}	1.0	1.0	0.0014	1.0	1.0	1.0	0.0082	0.0051
positive regulation of tyrosine phosphorylation of STAT protein	{'n/a (just one condition)'}	1.0	1.0	1.0	1.0	1.0	1.0	1.0	0.0018
positive regulation of vascular associated smooth muscle cell proliferation	{'n/a (just one condition)'}	1.0	1.0	1.0	1.0	1.0	1.0	1.0	0.0127
positive regulation of vascular endothelial growth factor production	{'C3ar1', 'Hpse'}	1.0	1.0	1.0	1.0	0.0021	0.0125	1.0	0.0079
positive regulation of vascular endothelial growth factor signaling pathway	{'n/a (just one condition)'}	1.0	1.0	1.0	0.0225	1.0	1.0	1.0	1.0
positive regulation of vasculature development	{'Itgax', 'Cybb', 'Itgb2'}	1.0	1.0	1.0	1.0	0.0002	3.56e-05	0.00017	3.49e-08
positive regulation of wound healing	{'Wisp1', 'Clec7a', 'Anxa1', 'Hpse', 'Pdpn', 'Selp'}	1.0	1.0	1.0	1.0	0.00082	1.46e-06	1.0	0.00062
postsynapse assembly	{'n/a (just one condition)'}	1.0	1.0	1.0	0.0345	1.0	1.0	1.0	1.0
postsynapse organization	{'n/a (just one condition)'}	1.0	1.0	1.0	0.049	1.0	1.0	1.0	1.0
postsynaptic membrane organization	{'Ephb2', 'Apoe', 'Lrp4', 'Reln'}	0.0306	1.0	1.0	0.0403	1.0	1.0	1.0	1.0
primary metabolic process	{'n/a (just one condition)'}	1.0	1.0	1.0	1.0	1.0	1.0	1.0	0.0053
production of molecular mediator involved in inflammatory response	{'Alox5ap', 'Fcer1g', 'Syk', 'Cd300a'}	1.0	1.0	1.0	1.0	1.0	0.0213	0.0036	0.00066
production of molecular mediator of immune response	{'n/a (just one condition)'}	1.0	1.0	1.0	1.0	1.0	1.0	1.0	0.0131
programmed cell death	{'Hmox1', 'Clu', 'Ctsc', 'Ncf1', 'Tnfaip3', 'Acvr1b', 'Dab2', 'Gba', 'Itgam', 'P2rx7', 'Ctsh', 'Rps6ka2', 'Dram1', 'Dnase2a', 'Naip5', 'Inpp5d', 'Ngf', 'Spi1', 'Nek6', 'P2rx4', 'Tnfrsf11b', 'Ctsl', 'Tnfrsf26', 'Unc5b', 'Casp4', 'Cd5l', 'Bid', 'Tyrobp', 'E2f1', 'Elmo1', 'Tnfrsf23', 'Gdf6', 'Dnmt3a', 'Tgfb1', 'Naip2', 'Il1a', 'Bcl2l11', 'Tnfrsf1b', 'Card14', 'Steap3', 'Fnip2', 'Acp2'}	1.0	1.0	1.0	1.0	1.0	0.0028	1.0	7.67e-07
prostaglandin biosynthetic process	{'Tbxas1', 'Ptgs2', 'Edn1', 'Hpgds', 'Sphk1', 'Daglb'}	1.0	1.0	1.0	1.0	1.0	0.0033	1.0	0.021
prostaglandin metabolic process	{'Tbxas1', 'Ptgs2', 'Edn1', 'Hpgds', 'Sphk1', 'Daglb', 'Pdpn'}	1.0	1.0	1.0	1.0	1.0	0.0043	1.0	0.0393
prostate gland development	{'n/a (just one condition)'}	1.0	1.0	1.0	1.0	1.0	1.0	1.0	0.002
prostate gland epithelium morphogenesis	{'n/a (just one condition)'}	1.0	1.0	1.0	1.0	1.0	1.0	1.0	0.0393
protein autophosphorylation	{'Fgr', 'Syk', 'Btk', 'Epha1', 'Fes', 'Tnik', 'Ptk2b', 'Tnk2', 'Hck', 'Csf1r', 'Lyn'}	1.0	1.0	1.0	1.0	1.0	1.0	0.0023	0.0298
protein folding	{'n/a (just one condition)'}	1.0	1.0	1.0	0.0418	1.0	1.0	1.0	1.0
protein glycosylation	{'n/a (just one condition)'}	1.0	1.0	1.0	1.0	1.0	0.0182	1.0	1.0
protein insertion into mitochondrial membrane	{'n/a (just one condition)'}	1.0	0.0409	1.0	1.0	1.0	1.0	1.0	1.0
protein kinase B signaling	{'n/a (just one condition)'}	1.0	1.0	1.0	1.0	1.0	1.0	1.0	0.013
protein kinase C signaling	{'n/a (just one condition)'}	1.0	1.0	1.0	1.0	1.0	1.0	1.0	0.0451
protein localization	{'n/a (just one condition)'}	1.0	1.0	1.0	1.0	1.0	1.0	1.0	0.0047
protein localization to extracellular region	{'Crlf2', 'Gnptab', 'Rab11fip5', 'Tmem106a', 'Ildr2', 'Nrros', 'Tlr2', 'Rab8b', 'Myo5a', 'Il1rn', 'Steap3', 'Anxa1', 'Psap', 'C1qtnf5', 'Plek', 'Erp29'}	1.0	1.0	1.0	1.0	1.0	0.0047	1.0	0.00036
protein maturation	{'Cpz', 'C1ra', 'F3'}	0.0103	1.0	1.0	0.00043	1.0	1.0	1.0	0.00084
protein metabolic process	{'Man2b2', 'Mmp2', 'Csf1r', 'Loxl2', 'Ctsk'}	0.0068	0.022	1.0	0.00091	1.0	0.0005	1.0	6.68e-06
protein oxidation	{'Loxl2'}	0.04	0.0024	1.0	1.0	1.0	0.0193	1.0	1.0
protein phosphorylation	{'Fgr', 'Syk', 'Fes', 'Cdk18', 'Hck', 'Csf1r', 'Slc11a1'}	1.0	1.0	1.0	1.0	1.0	0.0157	1.44e-06	2.34e-08
protein processing	{'C1ra', 'F3'}	0.0242	1.0	1.0	0.0015	0.0096	1.0	1.0	1.63e-05
protein secretion	{'Crlf2', 'Gnptab', 'Rab11fip5', 'Tmem106a', 'Ildr2', 'Tlr2', 'Rab8b', 'Myo5a', 'Il1rn', 'Steap3', 'Anxa1', 'Psap', 'C1qtnf5', 'Plek', 'Erp29'}	1.0	1.0	1.0	1.0	1.0	0.0063	1.0	0.00036
protein targeting to mitochondrion	{'n/a (just one condition)'}	1.0	0.0109	1.0	1.0	1.0	1.0	1.0	1.0
protein transport	{'Syk', 'Arrb2', 'Rab11fip5', 'Abca1', 'Ywhah', 'Clu', 'Ncf1', 'Lamp2', 'Vldlr', 'Rab31', 'Abcg1', 'Il1rn', 'Dab2', 'Erp29', 'C1qtnf5', 'Tmed9', 'Cfl1', 'Ap1s2', 'Ildr2', 'Tbc1d9', 'Snx1', 'Tlr2', 'Apobec1', 'Rab8b', 'Folr2', 'Rftn1', 'Mmp12', 'Spcs3', 'Psap', 'Arl8a', 'Il10ra', 'Crlf2', 'Gnptab', 'Tmem106a', 'Arl4c', 'Rab7b', 'Arl11', 'Myo7a', 'Neurl3', 'Rab3il1', 'Snx8', 'Snx5', 'Bid', 'Rab29',…	1.0	1.0	1.0	1.0	1.0	0.0128	1.0	0.0267
protein trimerization	{'n/a (just one condition)'}	1.0	1.0	1.0	0.008	1.0	1.0	1.0	1.0
protein-containing complex assembly	{'n/a (just one condition)'}	1.0	0.0015	1.0	1.0	1.0	1.0	1.0	1.0
protein-containing complex subunit organization	{'n/a (just one condition)'}	1.0	0.0056	1.0	1.0	1.0	1.0	1.0	1.0
proteoglycan biosynthetic process	{'Hs6st2', 'Chst11', 'Dse', 'Xylt2', 'Acan', 'Hs6st1'}	1.0	1.0	1.0	1.0	1.0	0.0124	1.0	0.0171
proteoglycan metabolic process	{'Dse', 'Hpse'}	1.0	1.0	1.0	0.0488	1.0	0.0017	1.0	0.00036
proteolysis	{'Anpep', 'C1ra', 'Sfrp1', 'Cfb', 'Mmp2', 'Cpz', 'F3', 'Ctsk'}	0.0498	1.0	1.0	0.0441	1.0	1.0	1.0	0.0167
proton transmembrane transport	{'No common gene'}	1.0	0.0135	1.0	1.0	1.0	0.0252	1.0	0.0167
pulmonary valve development	{'n/a (just one condition)'}	1.0	1.0	1.0	1.0	1.0	1.0	0.0163	1.0
pulmonary valve morphogenesis	{'n/a (just one condition)'}	1.0	1.0	1.0	1.0	1.0	1.0	0.0345	1.0
pyroptosis	{'n/a (just one condition)'}	1.0	1.0	1.0	1.0	1.0	1.0	1.0	0.0116
reactive oxygen species biosynthetic process	{'Ncf1', 'Nos1', 'Cybb', 'Nos2'}	1.0	1.0	1.0	1.0	1.0	1.0	0.0475	0.0059
reactive oxygen species metabolic process	{'Gpx1', 'Slc7a2', 'Edn1', 'P2rx4', 'P2rx7', 'Nrros', 'Prdx1', 'Cybb', 'Tlr2', 'Cyba', 'Ncf1', 'Ncf4', 'Vav1', 'Sh3pxd2b', 'Prex1', 'Ncf2'}	1.0	1.0	1.0	1.0	1.0	9.31e-05	1.0	4.71e-05
receptor metabolic process	{'n/a (just one condition)'}	1.0	1.0	1.0	1.0	1.0	1.0	1.0	0.0409
receptor-mediated endocytosis	{'Itgb2'}	1.0	1.0	0.0156	0.0017	0.0199	0.00025	0.0017	8.23e-05
regeneration	{'Lcp1'}	1.0	1.0	1.0	0.003	0.0043	6.98e-05	0.0491	5.56e-06
regionalization	{'n/a (just one condition)'}	1.0	1.0	1.0	1.0	1.0	1.0	0.0267	1.0
regulated exocytosis	{'n/a (just one condition)'}	1.0	1.0	1.0	1.0	1.0	1.0	1.0	0.004
regulation of B cell activation	{'Syk', 'Tyrobp', 'Cd300a', 'Fcgr2b', 'Nfam1'}	1.0	1.0	1.0	0.00088	0.0031	0.0044	9.13e-05	2.21e-05
regulation of B cell differentiation	{'Syk', 'Nckap1l', 'Sfrp1', 'Nfam1'}	1.0	1.0	1.0	0.0096	0.00042	0.0262	1.0	0.0063
regulation of B cell proliferation	{'Cd74', 'Nfatc2', 'Tyrobp', 'Bst1', 'Tlr9', 'Cd300a', 'Fcgr2b'}	1.0	1.0	1.0	0.0157	1.0	1.0	1.83e-05	0.00014
regulation of B cell receptor signaling pathway	{'Fcgr2b', 'Nfam1', 'Cd300a'}	1.0	1.0	1.0	0.0404	1.0	0.0099	0.0075	0.00084
regulation of CD4-positive, alpha-beta T cell activation	{'Anxa1', 'Nckap1l', 'Cd44', 'Runx1'}	1.0	1.0	1.0	1.0	0.0079	0.0098	1.0	6e-05
regulation of CD4-positive, alpha-beta T cell differentiation	{'n/a (just one condition)'}	1.0	1.0	1.0	1.0	1.0	1.0	1.0	0.00018
regulation of CD8-positive, alpha-beta T cell activation	{'n/a (just one condition)'}	1.0	1.0	1.0	1.0	1.0	1.0	1.0	0.0451
regulation of DNA-binding transcription factor activity	{'Syk', 'Nfam1', 'Hck', 'Fcgr2b', 'Itgb2'}	1.0	1.0	1.0	0.0122	1.0	0.00016	0.0036	1.1e-05
regulation of ERK1 and ERK2 cascade	{'Csf1r'}	0.0099	1.0	1.0	0.0032	0.0075	1.05e-06	0.00018	6.05e-13
regulation of GTPase activity	{'Ccl6'}	1.0	1.0	1.0	1.0	1.0	0.0485	0.00023	5.83e-09
regulation of I-kappaB kinase/NF-kappaB signaling	{'n/a (just one condition)'}	1.0	1.0	1.0	1.0	1.0	1.0	1.0	0.0001
regulation of JNK cascade	{'Syk', 'Map4k2', 'Tlr4', 'Gadd45a', 'Edn1', 'Rap2a', 'Sirpa', 'Fzd4', 'Mdfic', 'Ncf1', 'Zeb2', 'Taok3', 'Il1a', 'Sfrp1', 'Il1rn', 'Fcgr2b', 'Ptpn1', 'Dab2'}	1.0	1.0	1.0	1.0	1.0	0.0025	1.0	2.34e-07
regulation of JUN kinase activity	{'Syk', 'Map4k2', 'Dab2', 'Edn1', 'Fzd4', 'Mdfic', 'Taok3', 'Zeb2', 'Sfrp1', 'Ptpn1', 'Il1rn'}	1.0	1.0	1.0	1.0	1.0	0.0412	1.0	1.02e-05
regulation of MAP kinase activity	{'No common gene'}	0.0306	1.0	1.0	0.0157	1.0	3.12e-05	0.00038	3.18e-08
regulation of MAPK cascade	{'Csf1r'}	0.00085	1.0	1.0	3e-05	4.91e-05	8.34e-15	1.65e-07	1.1500000000000002e-21
regulation of MyD88-dependent toll-like receptor signaling pathway	{'n/a (just one condition)'}	1.0	1.0	1.0	1.0	1.0	1.0	0.0397	1.0
regulation of NIK/NF-kappaB signaling	{'Tlr1', 'Havcr2', 'Cd14', 'Il1b', 'Tlr9', 'Mmp8', 'Bcl3', 'Grem1', 'Tlr7'}	1.0	1.0	1.0	1.0	1.0	1.0	0.0138	1.66e-05
regulation of Notch signaling pathway	{'n/a (just one condition)'}	1.0	1.0	1.0	1.0	1.0	1.0	0.0192	1.0
regulation of RNA biosynthetic process	{'n/a (just one condition)'}	1.0	1.0	1.0	1.0	1.0	1.0	4.01e-05	1.0
regulation of RNA metabolic process	{'n/a (just one condition)'}	1.0	1.0	1.0	1.0	1.0	1.0	5.47e-05	1.0
regulation of Ras protein signal transduction	{'Gpr4', 'Cyth4', 'Apoe', 'Gpr35', 'Rasa3'}	1.0	1.0	1.0	0.0285	1.0	1.0	0.00071	1.0
regulation of Rho protein signal transduction	{'Apoe', 'Gpr4', 'Gpr35'}	1.0	1.0	1.0	0.0054	1.0	1.0	0.00026	1.0
regulation of SMAD protein signal transduction	{'n/a (just one condition)'}	1.0	1.0	1.0	1.0	1.0	1.0	0.0397	1.0
regulation of T cell activation	{'Tnfrsf1b', 'Syk', 'Cd300a'}	1.0	1.0	1.0	1.0	0.0063	0.00025	0.0051	8.06e-11
regulation of T cell apoptotic process	{'n/a (just one condition)'}	1.0	1.0	1.0	1.0	1.0	1.0	1.0	0.0293
regulation of T cell differentiation	{'n/a (just one condition)'}	1.0	1.0	1.0	1.0	1.0	1.0	1.0	2.14e-06
regulation of T cell mediated cytotoxicity	{'n/a (just one condition)'}	1.0	1.0	1.0	1.0	1.0	1.0	1.0	0.0079
regulation of T cell mediated immunity	{'n/a (just one condition)'}	1.0	1.0	1.0	1.0	1.0	1.0	1.0	0.003
regulation of T cell migration	{'n/a (just one condition)'}	1.0	1.0	1.0	1.0	1.0	1.0	1.0	0.0048
regulation of T cell proliferation	{'Tnfrsf1b', 'Syk'}	1.0	1.0	1.0	1.0	0.013	0.0087	0.0188	1.07e-06
regulation of T-helper 1 type immune response	{'n/a (just one condition)'}	1.0	1.0	1.0	1.0	1.0	1.0	1.0	0.0063
regulation of T-helper cell differentiation	{'n/a (just one condition)'}	1.0	1.0	1.0	1.0	1.0	1.0	1.0	0.0059
regulation of Wnt signaling pathway	{'Sfrp1', 'Col1a1', 'Lrp1'}	0.0078	1.0	1.0	0.0009	0.0171	0.0121	1.0	0.0024
regulation of Wnt signaling pathway, planar cell polarity pathway	{'Dact1', 'Sfrp1', 'Gpc3'}	0.0056	1.0	1.0	0.0345	1.0	1.0	1.0	0.0106
regulation of actin cytoskeleton organization	{'Myo1f', 'Fgr', 'Cotl1', 'Hck', 'Csf1r'}	1.0	1.0	1.0	1.35e-05	0.0429	1.07e-11	1.33e-09	8.77e-13
regulation of actin cytoskeleton reorganization	{'Fes', 'Trpm2', 'Ptk2b', 'Ntf3', 'Baiap2', 'Hck', 'Csf1r'}	1.0	1.0	1.0	1.0	1.0	1.0	0.0037	0.0024
regulation of actin filament bundle assembly	{'Phldb2', 'Evl', 'Shank3', 'Rgcc', 'Tgfbr1', 'Kank3', 'Plek'}	1.0	1.0	1.0	1.0	1.0	0.0098	0.00022	1.0
regulation of actin filament depolymerization	{'Capg', 'Evl', 'Vill', 'Mtpn', 'Plek', 'Cfl1'}	1.0	1.0	1.0	1.0	1.0	0.0079	1.0	0.002
regulation of actin filament organization	{'Cotl1'}	1.0	1.0	1.0	0.0035	1.0	1.77e-07	0.00015	1.21e-07
regulation of actin filament polymerization	{'Fmn1', 'Cotl1', 'Tlr2', 'Capg', 'Nckap1l', 'Prex1'}	1.0	1.0	1.0	0.0019	1.0	1.08e-05	1.0	4.81e-06
regulation of actin filament-based movement	{'n/a (just one condition)'}	1.0	1.0	1.0	1.0	1.0	1.0	0.0073	1.0
regulation of actin filament-based process	{'Myo1f', 'Fgr', 'Cotl1', 'Hck', 'Csf1r'}	1.0	1.0	1.0	1.35e-05	0.0398	8.26e-11	1.2e-11	3.98e-14
regulation of actin polymerization or depolymerization	{'Arpc5', 'Hcls1', 'Arpc1b', 'Cfl1', 'Tlr2', 'Actr2', 'Capg', 'Evl', 'Ssh3', 'Nckap1l', 'Vill', 'Actr3', 'Arpc4', 'Prex1', 'Plek', 'Fmn1', 'Grb2', 'Cotl1', 'Mtpn'}	1.0	1.0	1.0	1.0	1.0	6.09e-06	1.0	3.21e-07
regulation of action potential	{'Fgf13', 'Kcnip1', 'Cnr2', 'Slc8a2', 'Gpr35', 'Slmap', 'Cacna1c', 'Ctnna3', 'Ank2'}	1.0	1.0	1.0	1.0	1.0	1.0	9.03e-05	0.0175
regulation of actomyosin structure organization	{'n/a (just one condition)'}	1.0	1.0	1.0	1.0	1.0	1.0	0.0015	1.0
regulation of acute inflammatory response	{'Fcer1g', 'Fcgr1', 'Adam8', 'Alox5ap', 'Fcgr3', 'Fcgr2b'}	1.0	1.0	1.0	1.0	1.0	0.0056	0.0117	0.00012
regulation of adaptive immune response	{'Tnfrsf1b', 'Vsir', 'Fcgr2b', 'Slc11a1'}	1.0	1.0	1.0	0.0467	1.0	0.0023	1.65e-05	4.62e-09
regulation of adaptive immune response based on somatic recombination of immune receptors built from immunoglobulin superfamily domains	{'Fcer1g', 'Fcgr1', 'Fcgr3', 'Tnfrsf1b', 'Vsir', 'Slc11a1'}	1.0	1.0	0.0216	1.0	1.0	0.0042	3.32e-05	2.8e-08
regulation of alcohol biosynthetic process	{'n/a (just one condition)'}	1.0	1.0	1.0	1.0	1.0	1.0	1.0	0.0073
regulation of alkaline phosphatase activity	{'n/a (just one condition)'}	1.0	1.0	1.0	1.0	1.0	1.0	1.0	0.0024
regulation of alpha-beta T cell activation	{'Syk', 'Cd300a'}	1.0	1.0	1.0	1.0	0.0029	0.0057	0.0449	1.67e-06
regulation of alpha-beta T cell differentiation	{'n/a (just one condition)'}	1.0	1.0	1.0	1.0	1.0	1.0	1.0	0.0001
regulation of alpha-beta T cell proliferation	{'n/a (just one condition)'}	1.0	1.0	1.0	1.0	1.0	1.0	1.0	0.0393
regulation of amyloid-beta clearance	{'n/a (just one condition)'}	1.0	1.0	1.0	1.0	1.0	1.0	1.0	0.0301
regulation of anatomical structure morphogenesis	{'Csf1r'}	9.53e-07	1.0	1.0	7.77e-12	5.08e-07	1.45e-15	7.26e-13	6.2600000000000005e-21
regulation of anatomical structure size	{'Cotl1'}	1.0	1.0	1.0	0.00026	1.0	5.01e-07	0.00082	1.42e-12
regulation of angiogenesis	{'No common gene'}	0.0033	0.0212	1.0	1.0	0.00084	2.88e-06	1.52e-07	1.43e-09
regulation of animal organ morphogenesis	{'Tnfaip3', 'Sfrp1', 'Hgf'}	1.0	1.0	1.0	0.0023	1.0	0.0097	1.0	0.00021
regulation of antigen processing and presentation	{'Trem2', 'Slc11a1', 'Cd68'}	1.0	1.0	0.0216	1.0	1.0	1.0	1.0	0.002
regulation of antigen receptor-mediated signaling pathway	{'Prkch', 'Cd300a', 'Fcgr2b', 'Cd22', 'Nfam1', 'Lyn'}	1.0	1.0	1.0	1.0	1.0	1.0	0.0376	0.0027
regulation of apoptotic process	{'Irf5', 'Syk', 'Itgam', 'Tyrobp', 'Hck', 'Tnfrsf1b', 'Socs3', 'Csf1r', 'Sdf2l1', 'Fcgr2b'}	1.0	1.0	1.0	0.00069	1.0	1.45e-13	0.00019	8.55e-17
regulation of apoptotic signaling pathway	{'Arrb2', 'Hmox1', 'Clu', 'Ctsc', 'Osm', 'Sfrp1', 'Tnfaip3', 'Cx3cr1', 'Cx3cl1', 'Dab2', 'Slc35f6', 'Cd44', 'Erp29', 'Atf3', 'Ctsh', 'Hgf', 'St18', 'Ptpn1', 'Ptgs2', 'Unc5b', 'Tnfrsf23', 'Bid', 'Lgals3', 'Gpx1', 'Wfs1', 'Plaur', 'Bcl2l11', 'Steap3', 'Thbs1', 'Inhbb'}	1.0	1.0	1.0	1.0	1.0	5.29e-06	1.0	0.00011
regulation of astrocyte differentiation	{'n/a (just one condition)'}	1.0	1.0	1.0	1.0	1.0	1.0	0.028	1.0
regulation of autophagy	{'Hmox1', 'Mefv', 'Tnfaip3', 'Prkaa2', 'Gba', 'Atp13a2', 'Atp6v0a1', 'Tlr2', 'Dram1', 'Htr2b', 'Gpr137b', 'Il10ra', 'Ctsa', 'Trem2', 'Bid', 'Lepr', 'Npc1', 'Bcl2l11', 'Pip4k2a', 'Tpcn2'}	1.0	1.0	1.0	1.0	1.0	0.0064	1.0	0.0032
regulation of axon extension	{'n/a (just one condition)'}	1.0	1.0	1.0	1.0	1.0	1.0	1.0	0.0011
regulation of axon extension involved in axon guidance	{'n/a (just one condition)'}	1.0	1.0	1.0	1.0	1.0	1.0	1.0	0.0091
regulation of axon guidance	{'n/a (just one condition)'}	1.0	1.0	1.0	1.0	1.0	1.0	1.0	0.022
regulation of axonogenesis	{'Plxna1', 'Lrp1', 'Apoe', 'Sema4d', 'Plxnb2'}	1.0	1.0	1.0	0.0111	1.0	1.0	1.0	0.0036
regulation of behavioral fear response	{'n/a (just one condition)'}	1.0	1.0	1.0	1.0	1.0	1.0	0.0486	1.0
regulation of binding	{'Fam129b', 'Arrb2', 'Tlr4', 'Ngf', 'Hmox1', 'Anxa2', 'Lif', 'Tgfb1', 'Plcl2', 'Plaur', 'Ubash3b', 'Lrp1', 'Cthrc1', 'E2f1', 'Actr3', 'Ctsz', 'Dab2', 'Abl2'}	1.0	1.0	1.0	1.0	1.0	0.0353	1.0	0.0112
regulation of biological process	{'No common gene'}	0.00092	1.0	7.97e-05	4.51e-17	1.6e-11	3.42e-32	1.95e-40	6.510000000000001e-59
regulation of biological quality	{'Csf1r'}	0.0114	1.0	1.0	6.23e-11	2.98e-07	7.61e-20	1.72e-13	7.43e-36
regulation of biomineral tissue development	{'Cebpb', 'Slc8a1'}	1.0	1.0	1.0	1.0	1.0	0.0309	0.00091	1.0
regulation of biosynthetic process	{'n/a (just one condition)'}	1.0	1.0	1.0	1.0	1.0	1.0	4.38e-06	1.0
regulation of blood circulation	{'Thrb', 'Fgf13', 'Cacnb2', 'Nos1', 'Gjc1', 'Cd38', 'Pdgfb', 'Dmd', 'Kcnd3', 'Pde5a', 'Icam1', 'Ank2', 'Cacna1c', 'Ctnna3', 'Rgs4'}	1.0	1.0	1.0	1.0	1.0	1.0	0.00017	0.002
regulation of blood coagulation	{'Hpse'}	0.0188	1.0	1.0	0.00016	0.00013	1.2e-06	1.0	0.00084
regulation of blood pressure	{'n/a (just one condition)'}	1.0	1.0	1.0	1.0	1.0	1.0	1.0	7.68e-05
regulation of blood vessel diameter	{'Nos1', 'Mrvi1', 'Cd38', 'Pdgfb', 'Rock1', 'Apoe', 'Pde5a', 'Gucy1a3', 'Kcnma1', 'Icam1', 'Cacna1c'}	1.0	1.0	1.0	1.0	1.0	1.0	0.007	0.00031
regulation of blood vessel endothelial cell migration	{'No common gene'}	1.0	1.0	1.0	1.0	1.0	0.0233	0.0332	0.00039
regulation of body fluid levels	{'Hpse'}	0.0078	1.0	1.0	0.0111	1.64e-05	0.0013	1.0	1.18e-06
regulation of bone development	{'n/a (just one condition)'}	1.0	1.0	1.0	0.0285	1.0	1.0	1.0	1.0
regulation of bone mineralization	{'Slc8a1'}	1.0	1.0	1.0	1.0	1.0	0.0251	0.0152	1.0
regulation of bone remodeling	{'Fcgr4', 'Syk', 'Csf1r'}	1.0	1.0	1.0	1.0	0.0425	1.07e-06	0.0059	6e-05
regulation of bone resorption	{'Fcgr4', 'Inpp5d', 'Syk', 'Adam8', 'Cd38', 'Csf1r'}	1.0	1.0	1.0	1.0	1.0	5.96e-05	0.0198	0.00093
regulation of calcium ion transmembrane transport	{'Cacnb2', 'Gpr35', 'Dmd', 'Ptk2b', 'Fgf14', 'Plcg2', 'Stac2', 'Tlr9', 'Ank2', 'Cacna1c', 'Lyn'}	1.0	1.0	1.0	1.0	1.0	1.0	0.00038	0.0011
regulation of calcium ion transmembrane transporter activity	{'n/a (just one condition)'}	1.0	1.0	1.0	1.0	1.0	1.0	0.0014	1.0
regulation of calcium ion transport	{'Stac2', 'Gpr35'}	1.0	1.0	1.0	1.0	1.0	0.0007	3.29e-05	2.98e-08
regulation of calcium ion transport into cytosol	{'Ngf', 'Cemip', 'P2ry6', 'Tgfb1', 'P2rx4', 'P2rx7', 'Ubash3b', 'Cyba', 'F2r', 'Myo5a', 'Cx3cl1'}	1.0	1.0	1.0	1.0	1.0	0.0084	1.0	0.0012
regulation of calcium-mediated signaling	{'Syk', 'Rcan2', 'Dmd', 'Ptk2b', 'Bst1', 'Slc8a2', 'Cd22'}	1.0	1.0	1.0	1.0	1.0	1.0	0.0078	0.0039
regulation of canonical Wnt signaling pathway	{'Dact1', 'Col1a1', 'Apoe', 'Sfrp1', 'Gpc3'}	0.0136	1.0	1.0	0.0021	1.0	1.0	1.0	0.0486
regulation of cardiac muscle cell action potential	{'n/a (just one condition)'}	1.0	1.0	1.0	1.0	1.0	1.0	0.0017	1.0
regulation of cardiac muscle cell contraction	{'n/a (just one condition)'}	1.0	1.0	1.0	1.0	1.0	1.0	0.0315	1.0
regulation of cardiac muscle cell membrane repolarization	{'n/a (just one condition)'}	1.0	1.0	1.0	1.0	1.0	1.0	0.0077	1.0
regulation of cardiac muscle cell proliferation	{'n/a (just one condition)'}	1.0	1.0	1.0	1.0	1.0	1.0	0.004	1.0
regulation of cardiac muscle contraction	{'n/a (just one condition)'}	1.0	1.0	1.0	1.0	1.0	1.0	0.0271	1.0
regulation of cardiac muscle contraction by regulation of the release of sequestered calcium ion	{'n/a (just one condition)'}	1.0	1.0	1.0	1.0	1.0	1.0	0.0392	1.0
regulation of cardiac muscle hypertrophy	{'n/a (just one condition)'}	1.0	1.0	1.0	1.0	1.0	1.0	0.0044	1.0
regulation of cardiac muscle tissue development	{'n/a (just one condition)'}	1.0	1.0	1.0	1.0	1.0	1.0	0.0022	1.0
regulation of cardiac muscle tissue growth	{'n/a (just one condition)'}	1.0	1.0	1.0	1.0	1.0	1.0	0.0065	1.0
regulation of cartilage development	{'Loxl2', 'Gdf6', 'Ctsk'}	1.0	1.0	1.0	0.0069	1.0	0.0012	1.0	0.0062
regulation of catabolic process	{'Hmox1', 'Clu', 'Mefv', 'Ctsc', 'Pkp1', 'Tnfaip3', 'Prkaa2', 'Zfand2a', 'Dab2', 'Gba', 'Adam8', 'Atp13a2', 'P2rx7', 'Snx1', 'Atp6v0a1', 'Tlr2', 'Apobec1', 'Sdcbp', 'Dram1', 'Htr2b', 'Gpr137b', 'Asb5', 'Slc11a1', 'Ptpn1', 'Il10ra', 'Ctsa', 'Timp1', 'Anxa2', 'Trem2', 'E2f1', 'Daglb', 'Bid', 'Fam46c', 'Npc1', 'Lepr', 'Rnf180', 'Adam9', 'Gpx1', 'Wdr91', 'Nsf', 'Lrp1', 'Bcl2l11', 'Vsir', 'Tnfrsf1b', …	1.0	1.0	1.0	1.0	1.0	0.00051	1.0	0.0022
regulation of catalytic activity	{'Fgr', 'Syk', 'Csf1r', 'Cd300a', 'Slc11a1'}	1.0	1.0	1.0	3.53e-06	0.0031	2.69e-12	1.67e-14	2.0299999999999998e-24
regulation of cation channel activity	{'n/a (just one condition)'}	1.0	1.0	1.0	1.0	1.0	1.0	0.0041	1.0
regulation of cation transmembrane transport	{'Stac2', 'Gpr35'}	1.0	1.0	1.0	1.0	1.0	0.0412	5.13e-06	0.00082
regulation of cell activation	{'Fgr', 'Nfam1', 'Tyrobp', 'Cd300lb', 'Tnfrsf1b', 'Itgb2'}	1.0	1.0	2.52e-07	7.25e-08	1.4e-10	7.06e-17	1.47e-11	9.99e-28
regulation of cell adhesion	{'Myo1f', 'Syk', 'Itgb2', 'Cd300a'}	1.0	1.0	1.0	2.69e-09	9.87e-07	1.1e-20	1.4e-13	4.67e-25
regulation of cell adhesion mediated by integrin	{'Syk'}	1.0	1.0	1.0	1.0	1.0	0.0056	0.0117	0.0035
regulation of cell communication	{'Csf1r'}	8.06e-05	1.0	1.0	4.25e-12	1.58e-08	1.98e-21	3.26e-19	4.0999999999999997e-35
regulation of cell death	{'Irf5', 'Syk', 'Itgam', 'Tyrobp', 'Hck', 'Tnfrsf1b', 'Socs3', 'Csf1r', 'Sdf2l1', 'Fcgr2b'}	1.0	1.0	1.0	0.0001	1.0	1.8e-16	4.18e-05	4.32e-19
regulation of cell development	{'No common gene'}	0.0433	1.0	1.0	3.94e-05	0.0168	0.00022	8.35e-08	3.16e-09
regulation of cell differentiation	{'Csf1r'}	0.0028	1.0	1.0	5.98e-12	5.08e-07	1.7e-11	7.45e-20	2.11e-19
regulation of cell growth	{'Csf2rb', 'Hcls1', 'Cd38', 'Cxcl16'}	1.0	1.0	1.0	1.0	1.0	0.0018	9.22e-05	5.54e-05
regulation of cell junction assembly	{'n/a (just one condition)'}	1.0	1.0	1.0	0.0144	1.0	1.0	1.0	1.0
regulation of cell killing	{'Syk', 'Arrb2', 'Havcr2', 'Itgam', 'Sh2d1b1', 'P2rx7', 'Vav1', 'Cd5l', 'Cxcl1', 'Il7r', 'Tyrobp', 'Bcl2l11', 'Clec7a', 'Ccl2', 'Ccr5'}	1.0	1.0	1.0	1.0	1.0	0.00024	1.0	1.61e-09
regulation of cell migration	{'No common gene'}	7.78e-07	2.4e-05	0.00045	4.27e-15	2.41e-12	1.15e-22	3.27e-17	6.22e-41
regulation of cell morphogenesis	{'Hck', 'Fgr', 'Csf1r'}	1.0	1.0	1.0	9.26e-05	1.0	6.45e-05	0.0082	5.05e-07
regulation of cell morphogenesis involved in differentiation	{'Plxna1', 'Lrp1', 'Prex1', 'Pdpn', 'Plxnb2'}	1.0	1.0	1.0	0.0019	1.0	0.0115	1.0	0.003
regulation of cell motility	{'Myo1f', 'Fgr', 'Csf1r', 'Bst1', 'Vsir', 'Cd300a', 'Cxcl16'}	1.0	1.0	1.0	4.81e-15	1.0	2.91e-22	2e-17	2.48e-40
regulation of cell population proliferation	{'Csf1r'}	0.0195	1.0	1.0	4.47e-05	2.55e-08	1.93e-19	2.95e-15	1.4400000000000001e-27
regulation of cell projection organization	{'Fcgr2b'}	1.0	1.0	1.0	0.0065	1.0	0.00059	3.19e-05	4.35e-09
regulation of cell shape	{'Hck', 'Fgr', 'Csf1r'}	1.0	1.0	1.0	0.00025	0.0263	0.003	0.0343	1.29e-08
regulation of cell size	{'Cln8', 'Ngf', 'Edn1', 'P2rx7', 'Lrp1', 'Fn1', 'Vav1', 'Il7r', 'Plek', 'Actr3', 'Trpv2', 'Hcls1', 'Ccr5', 'Mtpn', 'Cfl1', 'Crabp2'}	1.0	1.0	1.0	1.0	1.0	0.0207	1.0	1.07e-05
regulation of cell-cell adhesion	{'Syk', 'Itgb2', 'Cd300a'}	1.0	1.0	1.0	0.0284	0.00042	4.71e-09	3.42e-06	6.83e-13
regulation of cell-matrix adhesion	{'Bst1'}	1.0	1.0	1.0	1.0	1.0	0.00021	0.0049	0.0049
regulation of cell-substrate adhesion	{'No common gene'}	0.0089	1.0	1.0	0.00094	0.0483	2.3e-07	0.0021	0.00013
regulation of cellular biosynthetic process	{'n/a (just one condition)'}	1.0	1.0	1.0	1.0	1.0	1.0	6.55e-06	1.0
regulation of cellular catabolic process	{'Hmox1', 'Clu', 'Mefv', 'Ctsc', 'Pkp1', 'Tnfaip3', 'Prkaa2', 'Zfand2a', 'Dab2', 'Gba', 'Adam8', 'Atp13a2', 'P2rx7', 'Atp6v0a1', 'Tlr2', 'Apobec1', 'Sdcbp', 'Dram1', 'Htr2b', 'Gpr137b', 'Ptpn1', 'Slc11a1', 'Il10ra', 'Ctsa', 'Timp1', 'Anxa2', 'Trem2', 'E2f1', 'Daglb', 'Bid', 'Fam46c', 'Npc1', 'Lepr', 'Rnf180', 'Adam9', 'Gpx1', 'Wdr91', 'Lrp1', 'Bcl2l11', 'Tnfrsf1b', 'Axin2', 'Pip4k2a', 'Tpcn2'}	1.0	1.0	1.0	1.0	1.0	0.0005	1.0	0.0021
regulation of cellular component biogenesis	{'Lcp1', 'Hck', 'Syk', 'Cotl1'}	1.0	1.0	1.0	0.0023	1.0	5.66e-06	5.05e-06	2.76e-07
regulation of cellular component movement	{'Myo1f', 'Fgr', 'Cd300a', 'Csf1r'}	1.0	1.0	1.0	9.18e-15	3.5e-11	2.96e-20	3.13e-18	6.23e-40
regulation of cellular component organization	{'Lcp1', 'Myo1f', 'Fgr', 'Syk', 'Spi1', 'Csf1r', 'Cotl1', 'Tyrobp', 'Hck', 'Bst1', 'Tnfrsf1b', 'Cd300a', 'Fcgr2b', 'Cxcl16'}	1.0	1.0	1.0	4.69e-06	1.0	1.18e-11	1.33e-12	5.19e-17
regulation of cellular component size	{'Cotl1'}	1.0	1.0	1.0	0.0011	1.0	6.4e-06	0.03	2.52e-10
regulation of cellular extravasation	{'Adam8', 'Abr', 'Sele', 'Ptafr', 'Selp', 'Ccl2'}	1.0	1.0	1.0	1.0	1.0	0.0149	1.0	0.00048
regulation of cellular ketone metabolic process	{'n/a (just one condition)'}	1.0	1.0	1.0	1.0	1.0	1.0	0.0347	1.0
regulation of cellular localization	{'Lcp1', 'Fcer1g', 'Fgr', 'Syk', 'Itgam', 'Fes', 'Tyrobp', 'Stac2', 'Ucp2', 'Cd300a', 'Hcls1', 'Itgb2'}	1.0	1.0	1.0	1.0	1.0	4.33e-05	0.0017	1.12e-07
regulation of cellular macromolecule biosynthetic process	{'n/a (just one condition)'}	1.0	1.0	1.0	1.0	1.0	1.0	0.00029	1.0
regulation of cellular metabolic process	{'Pirb', 'Syk', 'Ncf1', 'Abcg1', 'Fgr', 'Itgam', 'Bst1', 'Fcgr2b', 'Slc11a1', 'Nfam1', 'Irf5', 'Spi1', 'Tyrobp', 'Hck', 'Socs3', 'Cd300a', 'Tnfrsf1b', 'Vsir', 'Csf1r', 'Itgb2'}	1.0	1.0	1.0	0.00096	1.0	6.27e-10	7.7e-12	3.02e-11
regulation of cellular pH	{'Atp6ap2', 'Lacc1', 'Atp6v0a1', 'Grn', 'Atp6v0c', 'Hvcn1', 'Slc11a1', 'Atp6v0d2'}	1.0	1.0	1.0	1.0	1.0	0.0032	1.0	0.0055
regulation of cellular process	{'No common gene'}	0.0317	1.0	0.0172	4.43e-13	9.08e-08	2.1600000000000002e-29	6.89e-38	2.96e-54
regulation of cellular protein localization	{'Rab11fip5', 'Iqgap1', 'Stac2', 'Prkaa2', 'Hcls1', 'Dab2', 'Cfl1', 'Ccl2', 'Itgam', 'Atp13a2', 'Gpr137b', 'Ptpn1', 'Ptgs2', 'Cemip', 'Lif', 'Mmp14', 'Trem2', 'Mdfic', 'Rhog', 'Tyrobp', 'Trim29', 'Lgals3', 'Rab29', 'Actr3', 'Lcp1', 'Fcer1g', 'Tgfb1', 'Lrp1', 'Myo5a', 'Dclk1'}	1.0	1.0	1.0	1.0	1.0	0.0281	1.0	0.0378
regulation of cellular protein metabolic process	{'Csf1r'}	0.0109	1.0	1.0	8.58e-09	1.97e-05	3.5e-14	6.6e-09	4.86e-19
regulation of cellular response to growth factor stimulus	{'No common gene'}	3.65e-06	0.0024	1.0	0.00032	0.00093	0.0044	0.0014	0.0058
regulation of cellular response to insulin stimulus	{'n/a (just one condition)'}	1.0	1.0	1.0	1.0	1.0	0.0049	1.0	1.0
regulation of cellular response to stress	{'Syk', 'Map4k2', 'Clu', 'Sphk1', 'Ncf1', 'Sfrp1', 'Il1rn', 'Dab2', 'Cd44', 'Erp29', 'Steap3', 'Gadd45a', 'Itgam', 'Actr2', 'Hgf', 'Fcgr2b', 'Psap', 'Ptpn1', 'Ptgs2', 'Tlr4', 'Sirpa', 'Mdfic', 'Prdx1', 'Rell1', 'Zeb2', 'Tnfrsf23', 'Bid', 'Clec7a', 'Gdf6', 'Hk3', 'Gpx1', 'Wfs1', 'Edn1', 'Fzd4', 'Lrp1', 'Grn', 'Il1a', 'Taok3', 'Axin2', 'Hmga1', 'Rap2a', 'Cdk6'}	1.0	1.0	1.0	1.0	1.0	0.0018	1.0	3.61e-09
regulation of cellular response to vascular endothelial growth factor stimulus	{'Smoc2', 'Adamts12', 'Dcn', 'Ccbe1'}	0.0108	1.0	1.0	0.0129	1.0	1.0	1.0	1.0
regulation of chemokine (C-X-C motif) ligand 2 production	{'n/a (just one condition)'}	1.0	1.0	1.0	1.0	1.0	1.0	1.0	0.0171
regulation of chemokine production	{'Syk', 'Csf1r'}	1.0	1.0	1.0	0.0016	0.00024	0.0338	0.0028	4.62e-09
regulation of chemotaxis	{'No common gene'}	1.0	1.0	1.0	0.0002	0.0233	0.0026	0.00088	7.87e-15
regulation of cholesterol transport	{'Apoe', 'Apoc1', 'Abcg1', 'Pltp'}	1.0	1.0	0.0214	0.0176	0.024	1.0	1.0	0.0073
regulation of chondrocyte differentiation	{'n/a (just one condition)'}	1.0	1.0	1.0	0.0165	1.0	1.0	1.0	1.0
regulation of coagulation	{'Procr', 'Apoe'}	0.0045	0.049	1.0	1.0	2.46e-05	1.0	1.0	0.0002
regulation of cold-induced thermogenesis	{'n/a (just one condition)'}	1.0	1.0	1.0	1.0	1.0	1.0	1.0	0.0301
regulation of collagen biosynthetic process	{'No common gene'}	1.0	1.0	1.0	1.0	1.0	0.0063	0.0131	0.0279
regulation of collagen metabolic process	{'Vsir'}	1.0	1.0	1.0	1.0	1.0	0.0052	0.00085	0.029
regulation of complement activation	{'n/a (just one condition)'}	1.0	1.0	1.0	0.0291	1.0	1.0	1.0	1.0
regulation of cysteine-type endopeptidase activity	{'Syk', 'Arrb2', 'Mefv', 'Cd44', 'Ctsh', 'Hgf', 'F2r', 'St18', 'Naip5', 'Ptgs2', 'Ngf', 'Tnfrsf23', 'Bid', 'Ctsd', 'Gpx1', 'Naip2', 'Lgmn', 'Plaur', 'Bcl2l11', 'Thbs1'}	1.0	1.0	1.0	1.0	1.0	0.00063	1.0	1.42e-06
regulation of cysteine-type endopeptidase activity involved in apoptotic process	{'Gpx1', 'Syk', 'Arrb2', 'Ptgs2', 'Ngf', 'Naip2', 'Ctsh', 'Plaur', 'Hgf', 'Tnfrsf23', 'Bcl2l11', 'F2r', 'Bid', 'St18', 'Thbs1', 'Ctsd', 'Cd44', 'Naip5'}	1.0	1.0	1.0	1.0	1.0	0.00066	1.0	3.09e-06
regulation of cytokine production	{'Fgr', 'Cybb', 'Unc93b1', 'Tyrobp', 'Tnfrsf1b', 'Slc11a1', 'Cd300c2', 'Nfam1'}	1.0	1.0	3.03e-08	3.2e-07	1.57e-11	5.6300000000000005e-21	9.44e-12	2.24e-36
regulation of cytokine production involved in immune response	{'Fcer1g', 'Tnfrsf1b', 'Vsir'}	1.0	1.0	0.0132	1.0	1.0	1.0	0.0164	9.82e-05
regulation of cytokine production involved in inflammatory response	{'Clec7a', 'Sirpa', 'Pld3', 'Pld4'}	1.0	1.0	0.0145	1.0	1.0	1.0	1.0	0.00027
regulation of cytokine secretion	{'Fgr', 'Syk', 'Cd300c2'}	1.0	1.0	1.0	0.0023	0.0069	0.00022	0.0014	6.86e-08
regulation of cytokine-mediated signaling pathway	{'n/a (just one condition)'}	1.0	1.0	1.0	1.0	1.0	1.0	1.0	0.00082
regulation of cytoskeleton organization	{'Myo1f', 'Fgr', 'Cotl1', 'Hck', 'Bst1', 'Csf1r'}	1.0	1.0	1.0	0.0016	1.0	1.75e-06	3.75e-09	1.19e-08
regulation of cytosolic calcium ion concentration	{'Gpr35'}	1.0	1.0	1.0	0.0315	1.0	0.0133	0.0043	8.46e-08
regulation of defense response	{'Myo1f', 'Fgr', 'Tnfrsf1b', 'Pik3ap1'}	1.0	1.0	2.44e-05	1.53e-05	0.00019	1.71e-10	1.18e-15	3.5e-23
regulation of defense response to bacterium	{'n/a (just one condition)'}	1.0	1.0	1.0	1.0	1.0	1.0	1.0	0.0451
regulation of dendritic cell antigen processing and presentation	{'Ccl19', 'Slc11a1', 'Cd68'}	1.0	1.0	1.0	1.0	0.0271	1.0	1.0	0.0144
regulation of dendritic cell cytokine production	{'Tlr2', 'Tlr9', 'Clec7a'}	1.0	1.0	1.0	1.0	0.0418	1.0	1.0	0.0082
regulation of developmental growth	{'Apoe'}	1.0	1.0	1.0	0.0308	1.0	1.0	0.00092	0.00015
regulation of developmental process	{'Csf1r'}	6.58e-06	0.0073	1.0	1.76e-17	2.41e-12	1.04e-18	9.250000000000001e-27	6.6e-31
regulation of dopaminergic neuron differentiation	{'n/a (just one condition)'}	0.0192	1.0	1.0	1.0	1.0	1.0	1.0	1.0
regulation of endocrine process	{'Rab11fip5', 'Lif', 'Rab8b', 'F2r', 'Inhbb', 'Runx1', 'Dab2'}	1.0	1.0	1.0	1.0	1.0	0.046	1.0	0.0139
regulation of endocytosis	{'Syk', 'Sele', 'Lrp1', 'Lgals3', 'Nckap1l', 'Cd300a'}	1.0	1.0	1.0	1.0	0.0022	0.00063	1.0	8.36e-07
regulation of endopeptidase activity	{'Syk', 'Mefv', 'Vsir'}	1.0	1.0	1.0	1.0	1.0	0.00014	0.016	9.25e-08
regulation of endothelial cell chemotaxis	{'n/a (just one condition)'}	1.0	1.0	1.0	1.0	1.0	1.0	0.0265	1.0
regulation of endothelial cell differentiation	{'n/a (just one condition)'}	1.0	1.0	1.0	1.0	1.0	1.0	0.0023	1.0
regulation of endothelial cell migration	{'No common gene'}	1.0	1.0	1.0	1.0	1.0	0.0164	0.00057	3.22e-05
regulation of endothelial cell proliferation	{'No common gene'}	1.0	1.0	1.0	1.0	1.0	0.0252	0.0296	0.0004
regulation of epithelial cell apoptotic process	{'n/a (just one condition)'}	1.0	1.0	1.0	1.0	1.0	1.0	1.0	0.0079
regulation of epithelial cell differentiation	{'n/a (just one condition)'}	1.0	1.0	1.0	1.0	1.0	1.0	0.0031	1.0
regulation of epithelial cell migration	{'Evl'}	1.0	1.0	1.0	1.0	1.0	0.00016	0.0013	1.51e-05
regulation of epithelial cell proliferation	{'No common gene'}	0.0317	1.0	1.0	1.0	1.0	0.0014	0.0026	1.05e-08
regulation of epithelial to mesenchymal transition	{'No common gene'}	0.0071	1.0	1.0	1.0	1.0	0.0188	0.0041	1.0
regulation of erythrocyte differentiation	{'n/a (just one condition)'}	1.0	1.0	1.0	1.0	1.0	0.0079	1.0	1.0
regulation of establishment of planar polarity	{'Dact1', 'Sfrp1', 'Gpc3'}	1.0	1.0	1.0	0.0222	1.0	1.0	1.0	0.0227
regulation of establishment of protein localization	{'Syk', 'Rab11fip5', 'Cd38', 'Slc8b1', 'Sfrp1', 'Cx3cl1', 'Hcls1', 'Abcg1', 'Mmp13', 'Erp29', 'Ccl2', 'Fgr', 'Frmd4a', 'Itgam', 'Atp13a2', 'P2rx7', 'Tlr2', 'Htr2b', 'F2r', 'Ucp2', 'Sox4', 'Ptpn1', 'Cd300c2', 'Ptgs2', 'Tlr4', 'Cemip', 'Trem2', 'Mdfic', 'Cd14', 'Rab29', 'Wisp1', 'Clec5a', 'Actr3', 'Lepr', 'Ctsd', 'Adam9', 'Lcp1', 'Tgfb1', 'Lrp1', 'Clec4n', 'Il1a', 'Anxa1', 'Inhbb'}	1.0	1.0	1.0	1.0	1.0	5.96e-05	1.0	4.23e-07
regulation of exocytosis	{'Fcer1g', 'Fgr', 'Syk', 'Itgam', 'Fes', 'Cd300a', 'Itgb2'}	1.0	1.0	1.0	1.0	1.0	0.0113	0.0307	0.0147
regulation of extent of cell growth	{'n/a (just one condition)'}	1.0	1.0	1.0	1.0	1.0	1.0	1.0	0.001
regulation of extracellular matrix assembly	{'n/a (just one condition)'}	1.0	1.0	1.0	1.0	1.0	1.0	0.0154	1.0
regulation of extracellular matrix constituent secretion	{'n/a (just one condition)'}	1.0	1.0	1.0	1.0	1.0	1.0	0.0174	1.0
regulation of extracellular matrix organization	{'n/a (just one condition)'}	1.0	1.0	1.0	1.0	1.0	1.0	0.0017	1.0
regulation of extrinsic apoptotic signaling pathway	{'Gpx1', 'Hmox1', 'Atf3', 'Cx3cl1', 'Unc5b', 'Thbs1', 'Hgf', 'Tnfrsf23', 'Bid', 'Sfrp1', 'Lgals3', 'Tnfaip3', 'Cx3cr1', 'Dab2'}	1.0	1.0	1.0	1.0	1.0	0.00024	1.0	0.0015
regulation of extrinsic apoptotic signaling pathway via death domain receptors	{'Gpx1', 'Hmox1', 'Atf3', 'Hgf', 'Tnfrsf23', 'Lgals3', 'Sfrp1', 'Tnfaip3', 'Thbs1'}	1.0	1.0	1.0	1.0	1.0	0.0021	1.0	0.0048
regulation of fat cell differentiation	{'n/a (just one condition)'}	1.0	1.0	1.0	1.0	1.0	0.0389	1.0	1.0
regulation of fibroblast proliferation	{'Nras', 'Ifi30', 'Anxa2', 'Tgfb1', 'Sphk1', 'Fn1', 'E2f1', 'Pdgfc', 'Sfrp1', 'Cd300a', 'Tgif1', 'Cdk6'}	1.0	1.0	1.0	1.0	1.0	0.0013	1.0	0.00021
regulation of focal adhesion assembly	{'n/a (just one condition)'}	1.0	1.0	1.0	1.0	1.0	0.0079	1.0	1.0
regulation of gastrulation	{'n/a (just one condition)'}	1.0	1.0	1.0	1.0	1.0	0.0308	1.0	1.0
regulation of gene expression	{'Fgr', 'Syk', 'Irf5', 'Spi1', 'Cybb', 'Unc93b1', 'Ncf1', 'Tyrobp', 'Hck', 'Tnfrsf1b', 'Vsir', 'Itgb2', 'Csf1r', 'Fcgr2b', 'Slc11a1', 'Cd300c2', 'Nfam1'}	1.0	1.0	1.0	0.0112	1.0	0.00014	4.95e-10	2.96e-09
regulation of glial cell differentiation	{'n/a (just one condition)'}	1.0	1.0	1.0	1.0	1.0	1.0	1.0	0.05
regulation of glial cell migration	{'n/a (just one condition)'}	1.0	1.0	1.0	1.0	1.0	1.0	1.0	0.0116
regulation of gliogenesis	{'Tgfb1', 'Lif', 'P2rx4', 'Trem2', 'Cx3cl1', 'Tlr2', 'Lrp1', 'E2f1', 'Tnfrsf1b', 'Actr3', 'Cx3cr1', 'Egr2'}	1.0	1.0	1.0	1.0	1.0	0.025	1.0	0.00029
regulation of granulocyte chemotaxis	{'Nckap1l'}	1.0	1.0	1.0	0.0246	0.0306	0.0052	1.0	0.00062
regulation of granulocyte differentiation	{'n/a (just one condition)'}	1.0	1.0	1.0	1.0	1.0	1.0	0.0475	1.0
regulation of granulocyte macrophage colony-stimulating factor production	{'n/a (just one condition)'}	1.0	1.0	1.0	1.0	0.0271	1.0	1.0	1.0
regulation of growth	{'Socs3', 'Cxcl16'}	1.0	1.0	1.0	0.0168	1.0	0.0026	2.25e-06	9.8e-07
regulation of heart contraction	{'n/a (just one condition)'}	1.0	1.0	1.0	1.0	1.0	1.0	2.6e-05	1.0
regulation of heart rate	{'n/a (just one condition)'}	1.0	1.0	1.0	1.0	1.0	1.0	0.00019	1.0
regulation of heart rate by cardiac conduction	{'n/a (just one condition)'}	1.0	1.0	1.0	1.0	1.0	1.0	0.00024	1.0
regulation of hemopoiesis	{'Tyrobp', 'C1qc', 'Nfam1', 'Spi1'}	1.0	1.0	0.0307	0.0005	1.8e-06	1.5e-05	1.36e-07	1.19e-10
regulation of hepatocyte proliferation	{'n/a (just one condition)'}	1.0	1.0	1.0	1.0	1.0	1.0	1.0	0.0042
regulation of high voltage-gated calcium channel activity	{'n/a (just one condition)'}	1.0	1.0	1.0	1.0	1.0	1.0	0.0193	1.0
regulation of hippocampal neuron apoptotic process	{'Tyrobp', 'Cx3cr1', 'Itgam'}	1.0	1.0	1.0	0.016	1.0	0.0062	1.0	0.0179
regulation of homotypic cell-cell adhesion	{'n/a (just one condition)'}	1.0	1.0	1.0	1.0	1.0	0.0114	1.0	1.0
regulation of hormone levels	{'Rab11fip5', 'Cd38', 'Osm', 'Slc8b1', 'Sfrp1', 'Runx1', 'Il1rn', 'Dab2', 'Atp6ap2', 'Ildr2', 'Rab8b', 'Tg', 'Ucp2', 'Sox4', 'Lif', 'Ctsb', 'Ctsl', 'Gcnt4', 'Spp1', 'Lepr', 'Crabp2', 'Fam129b', 'Edn1', 'Fzd4', 'Lrp1', 'Myo5a', 'Anxa1', 'Inhbb', 'Ctsk'}	1.0	1.0	1.0	1.0	1.0	0.0271	1.0	0.0016
regulation of hormone secretion	{'n/a (just one condition)'}	1.0	1.0	1.0	1.0	1.0	0.0457	1.0	1.0
regulation of humoral immune response	{'Fcgr2b', 'H2-DMa'}	1.0	1.0	1.0	0.012	1.0	1.0	0.0248	0.0029
regulation of hydrolase activity	{'Syk', 'Cd300a'}	1.0	1.0	1.0	5.31e-05	0.0068	3.56e-06	8.29e-08	7.01e-18
regulation of hypersensitivity	{'Fcer1g', 'Fcgr1', 'Btk', 'C3', 'Fcgr3', 'Fcgr2b'}	1.0	1.0	1.0	1.0	1.0	1.0	0.0021	0.0033
regulation of icosanoid secretion	{'n/a (just one condition)'}	1.0	1.0	1.0	1.0	1.0	1.0	1.0	0.0431
regulation of immune effector process	{'Tyrobp', 'Fgr', 'Tnfrsf1b', 'Itgb2'}	1.0	1.0	5.44e-05	0.00046	2.64e-06	1.33e-06	8.92e-07	4.8e-16
regulation of immune response	{'Myo1f', 'Fgr', 'C1qb', 'Nfam1', 'C1qc', 'Tnfrsf1b', 'Slc11a1', 'Itgb2'}	1.0	1.0	1.65e-11	9.43e-08	9.01e-12	1.62e-14	1.43e-15	2.7200000000000003e-31
regulation of immune system process	{'Myo1f', 'Fgr', 'Cd68', 'C1qb', 'Spi1', 'Tyrobp', 'Cd300lb', 'C1qc', 'Tnfrsf1b', 'Itgb2', 'Slc11a1', 'Nfam1'}	1.0	1.0	1.24e-14	1.08e-13	1.3e-17	7.18e-25	9.88e-20	1.95e-49
regulation of immunoglobulin mediated immune response	{'n/a (just one condition)'}	1.0	1.0	1.0	1.0	1.0	1.0	1.0	0.0358
regulation of immunoglobulin production	{'n/a (just one condition)'}	1.0	1.0	1.0	1.0	1.0	1.0	1.0	0.0264
regulation of immunoglobulin secretion	{'n/a (just one condition)'}	1.0	1.0	1.0	1.0	1.0	1.0	1.0	0.021
regulation of inflammatory response	{'No common gene'}	1.0	0.0406	2.57e-05	1.47e-07	0.0007	1.43e-11	2.2e-11	8.44e-20
regulation of inflammatory response to antigenic stimulus	{'n/a (just one condition)'}	1.0	1.0	1.0	1.0	1.0	1.0	1.0	0.0224
regulation of innate immune response	{'Apoe', 'Fgr', 'Myo1f'}	1.0	1.0	0.0314	1.0	0.0145	1.0	5.08e-06	4.01e-09
regulation of inner ear auditory receptor cell differentiation	{'n/a (just one condition)'}	1.0	1.0	1.0	1.0	1.0	1.0	0.0392	1.0
regulation of insulin receptor signaling pathway	{'n/a (just one condition)'}	1.0	1.0	1.0	1.0	1.0	0.0264	1.0	1.0
regulation of integrin activation	{'Piezo1', 'Cxcl13', 'Jam3', 'Pcsk5', 'Plek'}	1.0	1.0	1.0	1.0	1.0	1.0	0.0014	0.0136
regulation of interferon-alpha production	{'n/a (just one condition)'}	1.0	1.0	1.0	1.0	1.0	1.0	0.0123	1.0
regulation of interferon-gamma production	{'Tlr8', 'Havcr2', 'Cd14', 'Vsir', 'Slc11a1'}	1.0	1.0	1.0	1.0	1.0	0.0373	0.0222	7.54e-07
regulation of interleukin-1 alpha production	{'n/a (just one condition)'}	1.0	1.0	1.0	1.0	1.0	1.0	1.0	0.0325
regulation of interleukin-1 beta production	{'Arrb2', 'Tlr8', 'Tlr4', 'Sirpa', 'Trem2', 'P2rx7', 'Mefv', 'Ccl3', 'Tlr2', 'Sphk1', 'Casp4', 'Tyrobp', 'F2r', 'Tnfaip3', 'Cx3cr1', 'Naip5', 'Ccr5'}	1.0	1.0	1.0	1.0	1.0	1.74e-05	1.0	8.74e-12
regulation of interleukin-1 production	{'Arrb2', 'Mefv', 'Ccl3', 'Sphk1', 'Tnfaip3', 'Cx3cl1', 'Cx3cr1', 'Tlr8', 'P2rx7', 'Tlr2', 'F2r', 'Naip5', 'Tlr4', 'Sirpa', 'Trem2', 'Casp4', 'Tyrobp', 'Havcr2', 'Anxa1', 'Ccr5'}	1.0	1.0	1.0	1.0	1.0	4.66e-06	1.0	8.79e-13
regulation of interleukin-10 production	{'Tyrobp'}	1.0	1.0	0.0204	0.004	0.0036	0.0028	0.0057	6.21e-06
regulation of interleukin-12 production	{'Syk', 'Unc93b1'}	1.0	1.0	1.0	1.0	0.00097	0.0188	0.0345	8.14e-06
regulation of interleukin-13 production	{'n/a (just one condition)'}	1.0	1.0	1.0	1.0	1.0	1.0	1.0	0.0171
regulation of interleukin-17 production	{'Ly9', 'Tlr4', 'Tgfb1', 'Tlr2', 'Osm', 'Sphk1', 'Vsir', 'Nckap1l'}	1.0	1.0	1.0	1.0	1.0	0.0026	1.0	0.0091
regulation of interleukin-18 production	{'n/a (just one condition)'}	1.0	1.0	1.0	1.0	0.012	1.0	1.0	1.0
regulation of interleukin-2 production	{'Havcr2', 'Cd276', 'Cd83', 'Il1a', 'Tnfaip3', 'Runx1', 'Anxa1', 'Abl2'}	1.0	1.0	1.0	1.0	1.0	0.0171	1.0	0.0322
regulation of interleukin-4 production	{'n/a (just one condition)'}	1.0	1.0	1.0	1.0	1.0	1.0	1.0	0.0115
regulation of interleukin-6 production	{'Tyrobp', 'Unc93b1'}	1.0	1.0	0.0204	4.49e-06	2.52e-06	9.24e-08	7.38e-05	1.15e-18
regulation of interleukin-8 production	{'Syk'}	1.0	1.0	1.0	0.0167	0.0021	0.00064	0.0036	1.21e-07
regulation of intracellular pH	{'Atp6ap2', 'Atp6v0a1', 'Grn', 'Atp6v0c', 'Hvcn1', 'Slc11a1', 'Atp6v0d2'}	1.0	1.0	1.0	1.0	1.0	0.0351	1.0	0.0059
regulation of intracellular signal transduction	{'Csf1r'}	0.0163	1.0	1.0	7.11e-07	0.00026	2.43e-13	3.85e-11	2.38e-22
regulation of ion transmembrane transport	{'Hvcn1', 'Cybb', 'Stac2', 'Gpr35'}	1.0	1.0	1.0	1.0	1.0	0.0061	1.14e-05	0.00029
regulation of ion transmembrane transporter activity	{'n/a (just one condition)'}	1.0	1.0	1.0	1.0	1.0	1.0	0.00088	1.0
regulation of ion transport	{'Syk', 'Cybb', 'Stac2', 'Gpr35', 'Cd300a', 'Hvcn1'}	1.0	1.0	1.0	1.0	1.0	2e-05	5.69e-06	1.03e-07
regulation of keratinocyte proliferation	{'n/a (just one condition)'}	1.0	1.0	1.0	1.0	1.0	0.038	1.0	1.0
regulation of kidney development	{'n/a (just one condition)'}	1.0	1.0	1.0	1.0	1.0	1.0	0.0475	1.0
regulation of killing of cells of other organism	{'n/a (just one condition)'}	1.0	1.0	1.0	1.0	1.0	1.0	1.0	0.002
regulation of kinase activity	{'Fgr', 'Syk', 'Ncf1', 'Socs3', 'Cd300a', 'Csf1r', 'Slc11a1'}	1.0	1.0	1.0	0.0033	1.0	1.3e-06	2.18e-08	9.4e-10
regulation of lamellipodium morphogenesis	{'n/a (just one condition)'}	1.0	1.0	1.0	1.0	1.0	0.0365	1.0	1.0
regulation of lamellipodium organization	{'n/a (just one condition)'}	1.0	1.0	1.0	1.0	1.0	0.0176	1.0	1.0
regulation of leukocyte activation	{'Fgr', 'Tyrobp', 'Cd300lb', 'Tnfrsf1b', 'Itgb2', 'Nfam1'}	1.0	1.0	4.8e-07	3.62e-05	3.97e-08	1.81e-14	5.87e-10	3.04e-26
regulation of leukocyte adhesion to vascular endothelial cell	{'n/a (just one condition)'}	1.0	1.0	1.0	1.0	1.0	1.0	1.0	0.0029
regulation of leukocyte apoptotic process	{'Fcer1g', 'Hcls1', 'Adam8', 'Fcgr2b'}	1.0	1.0	1.0	1.0	1.0	0.0018	0.0397	3.6e-06
regulation of leukocyte cell-cell adhesion	{'Syk', 'Itgb2', 'Cd300a'}	1.0	1.0	1.0	0.0098	0.00013	1.14e-05	0.00079	1.39e-12
regulation of leukocyte chemotaxis	{'C3ar1', 'Lgmn', 'Nckap1l'}	1.0	1.0	1.0	1.0	0.0083	0.00028	1.0	7.29e-11
regulation of leukocyte degranulation	{'Fgr', 'Itgb2'}	1.0	1.0	0.0204	1.0	0.0036	0.00079	0.0016	2.25e-05
regulation of leukocyte differentiation	{'Syk', 'Tyrobp', 'C1qc', 'Csf1r', 'Nfam1'}	1.0	1.0	1.0	0.0022	4.05e-05	1.6e-05	7.07e-06	1.25e-10
regulation of leukocyte mediated cytotoxicity	{'Arrb2', 'Havcr2', 'Itgam', 'Sh2d1b1', 'P2rx7', 'Vav1', 'Cxcl1', 'Tyrobp', 'Il7r', 'Ccl2'}	1.0	1.0	1.0	1.0	1.0	0.0068	1.0	1.52e-07
regulation of leukocyte mediated immunity	{'Tyrobp', 'Fgr', 'Tnfrsf1b', 'Itgb2'}	1.0	1.0	9.5e-05	0.0027	0.00034	7.59e-07	2.61e-05	9.61e-15
regulation of leukocyte migration	{'Cd300a'}	1.0	1.0	1.0	3.89e-05	7.9e-07	1.3e-09	0.0242	1.25e-18
regulation of leukocyte proliferation	{'Syk', 'Tyrobp', 'Tnfrsf1b', 'Tlr9', 'Cd300a', 'Fcgr2b'}	1.0	1.0	1.0	1.0	0.00021	1.0	2.73e-06	1.11e-12
regulation of leukocyte tethering or rolling	{'n/a (just one condition)'}	1.0	1.0	1.0	1.0	1.0	1.0	1.0	0.0242
regulation of lipase activity	{'Sele', 'Gpihbp1', 'Ptafr', 'Lrp1'}	1.0	1.0	1.0	0.0323	0.004	0.0155	1.0	1.0
regulation of lipid biosynthetic process	{'Nr1h3', 'C3', 'Cd74', 'Pdgfb', 'Scarb1', 'Apoe', 'Ccdc3', 'Il1b', 'Fgf1', 'Abcg1'}	1.0	1.0	1.0	1.0	1.0	1.0	0.0053	0.025
regulation of lipid localization	{'Abca1', 'Syk', 'Pltp', 'Abcg1'}	1.0	1.0	1.0	1.0	1.0	0.0016	0.0014	0.00081
regulation of lipid metabolic process	{'Fgr', 'Abcg1', 'Socs3'}	1.0	1.0	1.0	1.0	1.0	0.0043	0.00028	0.0013
regulation of lipid storage	{'n/a (just one condition)'}	1.0	1.0	1.0	1.0	1.0	1.0	0.0088	1.0
regulation of lipid transport	{'Abcg1', 'Pltp'}	1.0	1.0	0.0478	0.0017	0.0021	0.00092	0.0167	0.00076
regulation of lipopolysaccharide-mediated signaling pathway	{'n/a (just one condition)'}	1.0	1.0	1.0	1.0	1.0	1.0	1.0	0.0075
regulation of lipoprotein lipase activity	{'n/a (just one condition)'}	1.0	1.0	1.0	1.0	1.0	1.0	0.0345	1.0
regulation of localization	{'No common gene'}	0.0103	1.0	1.88e-06	8.47e-14	4.52e-10	1.9099999999999997e-24	8.01e-22	5.06e-43
regulation of locomotion	{'Myo1f', 'Plvap', 'Fgr', 'Csf1r', 'Apoe', 'Cd300a', 'Icam1', 'Lbp', 'F3'}	1.0	1.0	1.0	4.95e-15	1.21e-11	1.0	1.89e-16	4.47e-38
regulation of long-term synaptic potentiation	{'Apoe', 'Tyrobp', 'Lgmn', 'Pirb'}	1.0	1.0	0.0214	0.00098	0.024	1.0	1.0	1.0
regulation of low-density lipoprotein particle receptor catabolic process	{'n/a (just one condition)'}	1.0	1.0	1.0	1.0	1.0	1.0	1.0	0.0405
regulation of lymphocyte activation	{'Tyrobp', 'Fgr', 'Tnfrsf1b', 'Nfam1'}	1.0	1.0	0.003	0.00046	3.97e-06	7.99e-08	5.73e-07	9.68e-17
regulation of lymphocyte apoptotic process	{'Adam8', 'P2rx7', 'Lgals3', 'Il7r', 'Cd44'}	1.0	1.0	1.0	1.0	1.0	0.0325	1.0	0.0129
regulation of lymphocyte chemotaxis	{'n/a (just one condition)'}	1.0	1.0	1.0	1.0	1.0	1.0	1.0	0.00021
regulation of lymphocyte differentiation	{'Syk', 'Nfam1'}	1.0	1.0	1.0	0.0122	0.0016	0.0097	0.0042	1.59e-07
regulation of lymphocyte mediated immunity	{'Fcer1g', 'Fcgr1', 'Havcr2', 'Fcgr3', 'Vsir', 'Tnfrsf1b', 'Fcgr2b'}	1.0	1.0	1.0	1.0	1.0	0.0296	0.0325	2.55e-07
regulation of lymphocyte migration	{'n/a (just one condition)'}	1.0	1.0	1.0	1.0	1.0	1.0	1.0	1.45e-05
regulation of lymphocyte proliferation	{'Syk', 'Tyrobp', 'Tnfrsf1b', 'Cd300a', 'Fcgr2b'}	1.0	1.0	1.0	1.0	0.0005	0.00046	2.57e-06	1.1e-11
regulation of lysosomal lumen pH	{'Atp6v0c', 'Atp6ap2', 'Grn'}	1.0	1.0	1.0	1.0	1.0	0.0241	1.0	0.0242
regulation of macromolecule biosynthetic process	{'n/a (just one condition)'}	1.0	1.0	1.0	1.0	1.0	1.0	0.00018	1.0
regulation of macromolecule metabolic process	{'Pirb', 'Syk', 'Fgr', 'Spi1', 'Csf1r', 'Cybb', 'Unc93b1', 'Tyrobp', 'Hck', 'Tnfrsf1b', 'Itgb2', 'Cd300a', 'Fcgr2b', 'Abcg1', 'Slc11a1', 'Cd300c2', 'Nfam1'}	1.0	1.0	1.0	0.0023	0.0076	8.09e-11	1.72e-12	1.69e-14
regulation of macrophage activation	{'Slc7a2', 'Tlr4', 'Havcr2', 'Trem2', 'Cx3cl1', 'Ctsc', 'Cd84', 'Grn', 'Sphk1', 'Gpr137b', 'Thbs1'}	1.0	1.0	1.0	1.0	1.0	0.0011	1.0	2.69e-06
regulation of macrophage cytokine production	{'n/a (just one condition)'}	1.0	1.0	1.0	1.0	1.0	1.0	0.0193	1.0
regulation of macrophage inflammatory protein 1 alpha production	{'Mcoln2', 'Trem2', 'Sirpa', 'Mefv'}	1.0	1.0	1.0	1.0	1.0	0.0146	1.0	0.0405
regulation of macrophage migration	{'Mmp14', 'P2rx4', 'Trem2', 'Cx3cl1', 'Thbs1', 'C3ar1', 'Cd200r1', 'Cx3cr1', 'Ccl2'}	1.0	1.0	1.0	1.0	1.0	0.00022	1.0	0.0019
regulation of mast cell activation	{'Fgr', 'Cd300lb'}	1.0	1.0	0.002	1.0	0.0038	0.00025	0.00048	9.53e-05
regulation of mast cell activation involved in immune response	{'n/a (just one condition)'}	1.0	1.0	1.0	1.0	0.0069	1.0	1.0	1.0
regulation of mast cell cytokine production	{'n/a (just one condition)'}	1.0	1.0	0.0345	1.0	1.0	1.0	1.0	1.0
regulation of mast cell degranulation	{'Fgr', 'Syk', 'Cd300a'}	1.0	1.0	1.0	1.0	0.0444	0.0149	0.0103	0.0148
regulation of membrane potential	{'Fgf13', 'Kcnd3', 'Ank2', 'Cacna1c', 'Ctnna3', 'Mef2c', 'Piezo1', 'Cacnb2', 'Atp1b2', 'Slc8a2', 'Scn2a1', 'Ucp2', 'Kcnip1', 'Cnr2', 'Rgs7bp', 'Kcnma1', 'Gpr35', 'Slmap', 'Rgs4', 'Fhl1', 'Nalcn', 'Dmd', 'Baiap2', 'Ptk2b', 'Fgf14', 'Igsf9b'}	1.0	1.0	1.0	1.0	1.0	1.0	0.00031	0.0016
regulation of membrane protein ectodomain proteolysis	{'Tnfrsf1b', 'Timp1', 'Adam8', 'Adam9'}	1.0	1.0	1.0	1.0	1.0	0.0298	1.0	0.0431
regulation of mesenchymal cell proliferation	{'n/a (just one condition)'}	1.0	1.0	1.0	1.0	1.0	1.0	0.0296	1.0
regulation of metabolic process	{'Pirb', 'Syk', 'Fgr', 'Spi1', 'Csf1r', 'Cybb', 'Unc93b1', 'Tyrobp', 'Hck', 'Tnfrsf1b', 'Itgb2', 'Cd300a', 'Fcgr2b', 'Abcg1', 'Slc11a1', 'Cd300c2', 'Nfam1'}	1.0	1.0	1.0	0.00037	0.0188	6.31e-14	2.69e-14	4.39e-16
regulation of metal ion transport	{'Stac2', 'Gpr35'}	1.0	1.0	1.0	1.0	1.0	0.0018	6.83e-07	4.08e-09
regulation of microglial cell activation	{'Trem2', 'Ctsc', 'Grn', 'Sphk1', 'Cx3cl1'}	1.0	1.0	1.0	1.0	1.0	0.036	1.0	0.0106
regulation of mitochondrion organization	{'n/a (just one condition)'}	1.0	1.0	1.0	1.0	1.0	0.0317	1.0	1.0
regulation of molecular function	{'Rasgef1b', 'Syk', 'Ncf1', 'Stac2', 'Fgr', 'Itgam', 'Fcgr2b', 'Slc11a1', 'Nfam1', 'Irf5', 'Spi1', 'Alox5ap', 'Hck', 'Socs3', 'Gpr35', 'Cd300a', 'Cyth4', 'Vsir', 'Csf1r', 'Cxcl16', 'Itgb2'}	1.0	1.0	1.0	3.25e-05	1.0	5.45e-10	4.01e-19	1.7700000000000003e-21
regulation of monocyte chemotaxis	{'n/a (just one condition)'}	1.0	1.0	1.0	1.0	1.0	1.0	1.0	0.0035
regulation of mononuclear cell migration	{'C3ar1', 'Lgmn', 'Lgals3'}	1.0	1.0	1.0	1.0	0.0047	0.0387	1.0	5.23e-05
regulation of monooxygenase activity	{'n/a (just one condition)'}	1.0	1.0	1.0	1.0	1.0	1.0	1.0	0.0026
regulation of morphogenesis of an epithelium	{'Sfrp1'}	0.00073	1.0	1.0	0.0087	0.0243	0.0149	1.0	0.0251
regulation of multi-organism process	{'n/a (just one condition)'}	1.0	1.0	1.0	1.0	1.0	1.0	1.0	0.0231
regulation of multicellular organismal development	{'Csf1r'}	1.7e-07	0.0022	1.0	9.79e-16	2.79e-11	3.28e-15	1.02e-21	1.4e-26
regulation of multicellular organismal process	{'No common gene'}	8.13e-08	0.0022	0.0001	1.4400000000000001e-21	1.22e-17	2.64e-30	8.05e-35	2.43e-50
regulation of muscle adaptation	{'Dmd', 'Nfatc1', 'Rock1', 'Pde5a', 'Tnfrsf1b', 'Rgs4', 'Mef2c'}	1.0	1.0	1.0	1.0	1.0	1.0	0.0103	0.0468
regulation of muscle cell differentiation	{'n/a (just one condition)'}	1.0	1.0	1.0	1.0	1.0	1.0	0.0273	1.0
regulation of muscle contraction	{'Fgf13', 'Mrvi1', 'Dmd', 'Pde5a', 'Gucy1a3', 'Kcnma1', 'Ank2', 'Npnt', 'Cacna1c', 'Ctnna3'}	1.0	1.0	1.0	1.0	1.0	1.0	0.0343	0.0278
regulation of muscle system process	{'Fgf13', 'Mrvi1', 'Dmd', 'Rock1', 'Nfatc1', 'Pde5a', 'Tnfrsf1b', 'Gucy1a3', 'Kcnma1', 'Rgs4', 'Ank2', 'Npnt', 'Cacna1c', 'Ctnna3', 'Mef2c'}	1.0	1.0	1.0	1.0	1.0	1.0	0.00044	0.004
regulation of muscle tissue development	{'n/a (just one condition)'}	1.0	1.0	1.0	1.0	1.0	1.0	0.0128	1.0
regulation of myelination	{'n/a (just one condition)'}	1.0	1.0	1.0	1.0	1.0	1.0	1.0	0.0047
regulation of myeloid cell apoptotic process	{'n/a (just one condition)'}	1.0	1.0	1.0	1.0	1.0	1.0	1.0	0.00087
regulation of myeloid cell differentiation	{'Tyrobp', 'C1qc', 'Spi1'}	1.0	1.0	0.0172	1.0	0.015	1.17e-05	0.00034	9.72e-06
regulation of myeloid leukocyte differentiation	{'Inpp5d', 'Adam8', 'Fes', 'Itgam', 'Tyrobp', 'C1qc', 'Csf1r', 'Mafb', 'Hcls1'}	1.0	1.0	1.0	1.0	1.0	2.62e-05	0.0018	5.05e-05
regulation of myeloid leukocyte mediated immunity	{'Tyrobp', 'Fgr', 'Itgb2'}	1.0	1.0	4.09e-05	0.0462	0.00025	3.1e-05	5.47e-05	2.25e-07
regulation of natural killer cell activation	{'n/a (just one condition)'}	1.0	1.0	1.0	1.0	1.0	1.0	1.0	0.0149
regulation of natural killer cell mediated cytotoxicity	{'n/a (just one condition)'}	1.0	1.0	1.0	1.0	1.0	1.0	1.0	0.007
regulation of negative chemotaxis	{'n/a (just one condition)'}	1.0	1.0	1.0	0.016	1.0	1.0	1.0	1.0
regulation of nervous system development	{'Tnfrsf1b'}	1.0	1.0	1.0	0.0025	1.0	0.0146	1.69e-07	6.18e-08
regulation of nervous system process	{'Gba', 'Fcgr4', 'S1pr2', 'Tlr4', 'Edn1', 'Itgax', 'Ctsc', 'Ccl3', 'Fabp5', 'Hgf', 'Il1a', 'Ctss', 'F2r', 'Ptafr', 'Tnfrsf1b', 'Gpr35', 'Egr2'}	1.0	1.0	1.0	1.0	1.0	0.0078	1.0	0.00027
regulation of neural precursor cell proliferation	{'Lyn', 'Ptprz1', 'Dll4', 'Il1b', 'Ptbp2', 'Fam19a1', 'Ctsz'}	1.0	1.0	1.0	1.0	1.0	1.0	0.0085	0.027
regulation of neurogenesis	{'Tnfrsf1b'}	1.0	1.0	1.0	0.0023	1.0	0.0094	4.36e-07	1.05e-08
regulation of neuron apoptotic process	{'Adam8', 'Itgam', 'Tyrobp', 'Ctsz', 'Ncf2'}	1.0	1.0	1.0	1.0	1.0	0.00034	0.00044	0.00018
regulation of neuron death	{'Adam8', 'C1qa', 'Tyrobp', 'Tnfrsf1b', 'Ctsz', 'Ncf2'}	1.0	1.0	0.0052	1.0	1.0	0.00015	0.00025	4.69e-06
regulation of neuron differentiation	{'No common gene'}	1.0	1.0	1.0	0.0129	1.0	0.0383	3.48e-06	6.04e-06
regulation of neuron migration	{'Col3a1', 'Plxnb2'}	1.0	1.0	1.0	0.0192	1.0	1.0	1.0	0.0209
regulation of neuron projection development	{'No common gene'}	1.0	1.0	1.0	0.0264	1.0	0.0112	0.00013	9.91e-08
regulation of neutrophil activation	{'Syk', 'Ptafr', 'Itgb2', 'Cd300a'}	1.0	1.0	1.0	0.0022	0.0021	0.00046	1.0	0.00071
regulation of neutrophil apoptotic process	{'Anxa1', 'Fcgr2b', 'Cd44'}	1.0	1.0	1.0	1.0	0.0151	1.0	1.0	0.0054
regulation of neutrophil chemotaxis	{'Bst1', 'Nckap1l'}	1.0	1.0	1.0	0.0182	1.0	0.0171	1.0	0.002
regulation of neutrophil degranulation	{'Syk', 'Ptafr', 'Itgb2'}	1.0	1.0	1.0	0.0063	0.012	0.0047	1.0	0.0179
regulation of neutrophil migration	{'C3ar1', 'Nckap1l'}	1.0	1.0	1.0	1.0	0.0209	0.0025	1.0	6.4e-05
regulation of nitric oxide biosynthetic process	{'Sirpa', 'Tlr2', 'Icam1', 'Cx3cr1', 'Itgb2'}	1.0	1.0	1.0	0.0147	1.0	1.0	1.0	3.58e-06
regulation of nitric oxide mediated signal transduction	{'n/a (just one condition)'}	1.0	1.0	1.0	1.0	1.0	1.0	0.0486	1.0
regulation of nitric-oxide synthase activity	{'Scarb1', 'Ptk2b', 'Cnr2', 'Apoe', 'Il1b'}	1.0	1.0	1.0	1.0	1.0	1.0	0.0079	0.0035
regulation of nitrogen compound metabolic process	{'Pirb', 'Syk', 'Ncf1', 'Abcg1', 'Fgr', 'Itgam', 'Bst1', 'Fcgr2b', 'Slc11a1', 'Nfam1', 'Irf5', 'Spi1', 'Hck', 'Socs3', 'Cd300a', 'Tnfrsf1b', 'Vsir', 'Csf1r', 'Itgb2'}	1.0	1.0	1.0	0.004	1.0	3.93e-07	9.66e-10	7.35e-10
regulation of non-canonical Wnt signaling pathway	{'Dact1', 'Sfrp1', 'Gpc3'}	0.0023	1.0	1.0	1.0	1.0	1.0	1.0	0.0247
regulation of nucleic acid-templated transcription	{'n/a (just one condition)'}	1.0	1.0	1.0	1.0	1.0	1.0	5.35e-05	1.0
regulation of nucleobase-containing compound metabolic process	{'n/a (just one condition)'}	1.0	1.0	1.0	1.0	1.0	1.0	0.00057	1.0
regulation of organ growth	{'n/a (just one condition)'}	1.0	1.0	1.0	1.0	1.0	1.0	0.0085	1.0
regulation of organelle organization	{'Lcp1', 'Myo1f', 'Fgr', 'Fes', 'Spi1', 'Cotl1', 'Evl', 'Hck', 'Bst1', 'Csf1r', 'Hcls1', 'Plek'}	1.0	1.0	1.0	1.0	1.0	8.55e-06	0.0273	2.32e-05
regulation of ossification	{'No common gene'}	1.0	1.0	1.0	1.0	1.0	1.31e-05	0.00079	0.00016
regulation of osteoblast differentiation	{'Clic1', 'Cd276', 'Tnn', 'Cthrc1', 'Sfrp1', 'Wisp1', 'Axin2', 'Cdk6'}	1.0	1.0	1.0	1.0	1.0	0.0445	1.0	0.00068
regulation of osteoblast proliferation	{'n/a (just one condition)'}	1.0	1.0	1.0	1.0	1.0	0.0147	1.0	1.0
regulation of osteoclast differentiation	{'Inpp5d', 'Adam8', 'Tyrobp', 'Csf1r', 'Mafb'}	1.0	1.0	1.0	1.0	1.0	0.0015	0.0489	0.0078
regulation of oxidoreductase activity	{'n/a (just one condition)'}	1.0	1.0	1.0	1.0	1.0	1.0	1.0	0.0039
regulation of p38MAPK cascade	{'n/a (just one condition)'}	1.0	1.0	1.0	1.0	1.0	1.0	1.0	0.0112
regulation of pH	{'Lacc1', 'Atp6ap2', 'Edn1', 'Atp6v0a1', 'Grn', 'Atp6v0c', 'Hvcn1', 'Slc11a1', 'Atp6v0d2'}	1.0	1.0	1.0	1.0	1.0	0.002	1.0	0.0058
regulation of pathway-restricted SMAD protein phosphorylation	{'n/a (just one condition)'}	1.0	1.0	1.0	1.0	1.0	1.0	0.0193	1.0
regulation of pattern recognition receptor signaling pathway	{'n/a (just one condition)'}	1.0	1.0	1.0	1.0	1.0	1.0	1.0	5.23e-06
regulation of peptidase activity	{'Syk'}	1.0	1.0	1.0	0.0019	0.0069	3.08e-05	0.0134	5.1e-08
regulation of peptide secretion	{'Abcg1', 'Fgr', 'Syk', 'Cd300c2'}	1.0	1.0	1.0	0.005	0.048	1.07e-06	8.4e-06	9.81e-10
regulation of peptide transport	{'Lcp1', 'Fgr', 'Syk', 'Itgam', 'Abcg1', 'Cd300c2'}	1.0	1.0	1.0	0.031	1.0	1.72e-05	0.00014	1.03e-07
regulation of peptidyl-serine phosphorylation	{'n/a (just one condition)'}	1.0	1.0	1.0	1.0	1.0	1.0	1.0	0.0247
regulation of peptidyl-tyrosine phosphorylation	{'Cd300a', 'Syk', 'Itgb2', 'Csf1r'}	1.0	1.0	1.0	7.95e-05	0.0079	9.91e-08	9.07e-05	1.53e-08
regulation of phagocytosis	{'Hck', 'Fgr', 'Slc11a1'}	1.0	1.0	2.96e-07	1.28e-05	2.62e-08	4.06e-10	8.56e-06	2.85e-11
regulation of phagocytosis, engulfment	{'Lbp', 'Fcgr1', 'C3', 'Cd300a'}	1.0	1.0	1.0	1.0	1.0	1.0	0.0475	0.0015
regulation of phosphate metabolic process	{'Csf1r'}	0.0089	1.0	1.0	2.92e-08	0.00012	8.08e-18	1.23e-11	6.41e-21
regulation of phosphatidylinositol 3-kinase activity	{'n/a (just one condition)'}	1.0	1.0	1.0	1.0	1.0	1.0	1.0	0.0139
regulation of phosphatidylinositol 3-kinase signaling	{'Ncf1', 'Fgr', 'Pik3ap1'}	1.0	1.0	1.0	0.00027	1.0	0.0057	0.0001	0.00011
regulation of phospholipase activity	{'Anxa1', 'Sele', 'Ptafr', 'Lrp1'}	1.0	1.0	1.0	1.0	0.0321	0.046	1.0	1.0
regulation of phospholipid metabolic process	{'n/a (just one condition)'}	1.0	1.0	1.0	1.0	1.0	1.0	1.0	0.0376
regulation of phosphorus metabolic process	{'n/a (just one condition)'}	1.0	1.0	1.0	1.0	1.0	4.1e-18	1.0	1.0
regulation of phosphorylation	{'Csf1r'}	0.0031	1.0	1.0	4.46e-08	0.0002	1.79e-19	5.9e-12	7.82e-22
regulation of plasma lipoprotein particle levels	{'Apoe', 'Abcg1', 'Pltp'}	1.0	1.0	1.0	0.045	0.0167	1.0	0.0117	0.0097
regulation of plasma membrane bounded cell projection organization	{'Fcgr2b'}	1.0	1.0	1.0	0.0097	1.0	0.00073	4.17e-05	2.82e-08
regulation of platelet activation	{'Syk'}	1.0	1.0	1.0	0.0035	0.00082	1.05e-05	0.0027	0.005
regulation of platelet aggregation	{'n/a (just one condition)'}	1.0	1.0	1.0	1.0	1.0	0.0298	1.0	1.0
regulation of platelet-derived growth factor receptor-beta signaling pathway	{'n/a (just one condition)'}	1.0	1.0	1.0	1.0	1.0	0.0279	1.0	1.0
regulation of podosome assembly	{'n/a (just one condition)'}	1.0	1.0	1.0	1.0	1.0	1.0	0.0401	1.0
regulation of potassium ion transmembrane transport	{'n/a (just one condition)'}	1.0	1.0	1.0	1.0	1.0	1.0	0.00023	1.0
regulation of potassium ion transmembrane transporter activity	{'n/a (just one condition)'}	1.0	1.0	1.0	1.0	1.0	1.0	0.0146	1.0
regulation of potassium ion transport	{'n/a (just one condition)'}	1.0	1.0	1.0	1.0	1.0	1.0	6.92e-05	1.0
regulation of primary metabolic process	{'Pirb', 'Syk', 'Ncf1', 'Abcg1', 'Fgr', 'Itgam', 'Bst1', 'Fcgr2b', 'Slc11a1', 'Nfam1', 'Irf5', 'Spi1', 'Hck', 'Socs3', 'Cd300a', 'Tnfrsf1b', 'Vsir', 'Csf1r', 'Itgb2'}	1.0	1.0	1.0	0.0084	1.0	3.63e-08	2.58e-11	3.21e-09
regulation of production of molecular mediator of immune response	{'Cd74', 'Vsir', 'Tnfrsf1b', 'Tlr9', 'Fcgr2b'}	1.0	1.0	1.0	0.0436	1.0	1.0	0.0128	2.18e-05
regulation of programmed cell death	{'Irf5', 'Syk', 'Itgam', 'Tyrobp', 'Hck', 'Tnfrsf1b', 'Socs3', 'Csf1r', 'Sdf2l1', 'Fcgr2b'}	1.0	1.0	1.0	0.00061	1.0	1.22e-14	0.00014	4.27e-18
regulation of prostaglandin biosynthetic process	{'n/a (just one condition)'}	1.0	1.0	1.0	1.0	1.0	1.0	1.0	0.0422
regulation of protein autophosphorylation	{'n/a (just one condition)'}	1.0	1.0	1.0	1.0	1.0	0.014	1.0	1.0
regulation of protein binding	{'n/a (just one condition)'}	1.0	1.0	1.0	1.0	1.0	1.0	1.0	0.0185
regulation of protein depolymerization	{'Fgf13', 'Eps8', 'Sema5a', 'Dstn', 'Evl', 'Plek'}	1.0	1.0	1.0	1.0	1.0	1.0	0.0221	0.0295
regulation of protein kinase B signaling	{'Pik3r5', 'Mmp3', 'Igfbp5', 'Cx3cr1', 'Hpse', 'F3'}	1.0	1.0	1.0	0.0408	1.0	1.0	1.0	9.24e-05
regulation of protein kinase activity	{'Fgr', 'Syk', 'Csf1r', 'Ncf1', 'Cd300a', 'Slc11a1'}	1.0	1.0	1.0	0.0022	1.0	2.14e-06	3.74e-06	8.36e-10
regulation of protein localization	{'Lcp1', 'Fgr', 'Syk', 'Itgam', 'Tyrobp', 'Stac2', 'Abcg1', 'Cd300c2'}	1.0	1.0	1.0	0.0069	1.0	1.74e-05	0.00025	9.6e-08
regulation of protein localization to cell periphery	{'n/a (just one condition)'}	1.0	1.0	1.0	1.0	1.0	1.0	1.0	0.0266
regulation of protein localization to membrane	{'n/a (just one condition)'}	1.0	1.0	1.0	1.0	1.0	1.0	1.0	0.0282
regulation of protein localization to plasma membrane	{'n/a (just one condition)'}	1.0	1.0	1.0	1.0	1.0	1.0	1.0	0.027
regulation of protein maturation	{'n/a (just one condition)'}	1.0	1.0	1.0	0.0046	1.0	1.0	1.0	1.0
regulation of protein metabolic process	{'Csf1r'}	0.0099	1.0	1.0	6.29e-09	1.19e-05	7.09e-16	4.13e-10	1.07e-19
regulation of protein modification process	{'Fgr', 'Pirb', 'Syk', 'Spi1', 'Csf1r', 'Cd300a', 'Fcgr2b', 'Slc11a1', 'Itgb2'}	1.0	1.0	1.0	3.02e-06	0.0012	1.93e-16	2.78e-09	9.06e-17
regulation of protein phosphorylation	{'Csf1r'}	0.0014	1.0	1.0	1.9e-08	6.02e-05	1.69e-19	1.38e-11	3.77e-22
regulation of protein polymerization	{'Fmn1', 'Cotl1', 'Tlr2', 'Capg', 'Nckap1l', 'Prex1'}	1.0	1.0	1.0	0.0039	1.0	0.0002	1.0	0.00014
regulation of protein processing	{'n/a (just one condition)'}	1.0	1.0	1.0	0.0147	1.0	1.0	1.0	1.0
regulation of protein secretion	{'Abcg1', 'Fgr', 'Syk', 'Cd300c2'}	1.0	1.0	1.0	0.0065	1.0	1.9e-06	1.97e-05	9.07e-10
regulation of protein serine/threonine kinase activity	{'Csf1r', 'Syk', 'Cd300a'}	1.0	1.0	1.0	0.0097	1.0	1.92e-05	4.86e-05	3.32e-07
regulation of protein transport	{'Lcp1', 'Fgr', 'Syk', 'Itgam', 'Abcg1', 'Cd300c2'}	1.0	1.0	1.0	0.041	1.0	3.34e-05	0.00031	1.3e-07
regulation of protein-containing complex assembly	{'Lcp1', 'Hck', 'Syk', 'Cotl1'}	1.0	1.0	1.0	0.007	1.0	4.78e-06	0.00027	6.45e-08
regulation of protein-containing complex disassembly	{'n/a (just one condition)'}	1.0	1.0	1.0	1.0	1.0	1.0	1.0	0.046
regulation of proteolysis	{'Lgmn', 'Syk', 'Tnfrsf1b', 'Cd44'}	1.0	1.0	1.0	0.0048	0.0037	0.00039	1.0	1.55e-09
regulation of reactive oxygen species biosynthetic process	{'n/a (just one condition)'}	1.0	1.0	1.0	1.0	1.0	1.0	1.0	7.1e-05
regulation of reactive oxygen species metabolic process	{'Tyrobp', 'Syk', 'Itgb2'}	1.0	1.0	1.0	0.0047	0.0397	0.0017	0.0134	2.25e-08
regulation of receptor catabolic process	{'n/a (just one condition)'}	1.0	1.0	1.0	1.0	1.0	1.0	1.0	0.0422
regulation of receptor signaling pathway via JAK-STAT	{'n/a (just one condition)'}	1.0	1.0	1.0	1.0	1.0	1.0	1.0	0.0059
regulation of receptor signaling pathway via STAT	{'n/a (just one condition)'}	1.0	1.0	1.0	1.0	1.0	1.0	1.0	0.001
regulation of receptor-mediated endocytosis	{'Syk', 'Arrb2', 'Nsf', 'Anxa2', 'Sele', 'Clu', 'Sdcbp', 'Cd63', 'Dab2'}	1.0	1.0	1.0	1.0	1.0	0.0206	1.0	0.0094
regulation of regulated secretory pathway	{'n/a (just one condition)'}	1.0	1.0	1.0	1.0	1.0	1.0	0.0145	1.0
regulation of release of sequestered calcium ion into cytosol	{'Ngf', 'Cemip', 'P2ry6', 'Tgfb1', 'Ubash3b', 'Cyba', 'F2r', 'Myo5a', 'Cx3cl1'}	1.0	1.0	1.0	1.0	1.0	0.0077	1.0	0.0011
regulation of response to biotic stimulus	{'Myo1f', 'Fgr'}	1.0	1.0	1.0	1.0	0.0086	0.0436	1.83e-05	3.66e-09
regulation of response to cytokine stimulus	{'n/a (just one condition)'}	1.0	1.0	1.0	1.0	1.0	1.0	1.0	0.0005
regulation of response to external stimulus	{'No common gene'}	0.0394	0.0103	0.00024	9.43e-14	2.79e-11	1.62e-16	3.35e-15	1.69e-34
regulation of response to stimulus	{'No common gene'}	2.72e-05	0.0236	5.45e-05	1.59e-18	9.74e-14	5.69e-33	4.71e-29	1.2700000000000001e-57
regulation of response to stress	{'Myo1f', 'Fgr', 'Tnfrsf1b', 'Pik3ap1'}	1.0	1.0	0.0389	7.26e-07	4.86e-05	3.55e-16	2.5e-10	3.77e-28
regulation of response to wounding	{'Hpse', 'Lrp1'}	0.0394	1.0	1.0	0.00011	1.93e-06	4.01e-08	1.0	9.1e-05
regulation of ribonuclease activity	{'n/a (just one condition)'}	1.0	1.0	1.0	1.0	1.0	1.0	0.0392	1.0
regulation of ruffle assembly	{'n/a (just one condition)'}	1.0	1.0	1.0	1.0	1.0	1.0	1.0	0.0393
regulation of secretion	{'Fgr', 'Syk', 'Tnfrsf1b', 'Cd300a', 'Abcg1', 'Cd300c2', 'Itgb2'}	1.0	1.0	1.0	0.0092	0.0026	3.05e-09	1.05e-05	9.45e-12
regulation of secretion by cell	{'Fgr', 'Syk', 'Tnfrsf1b', 'Cd300a', 'Abcg1', 'Cd300c2', 'Itgb2'}	1.0	1.0	1.0	0.021	0.0098	1.15e-09	1.46e-05	1.01e-11
regulation of sensory perception of pain	{'n/a (just one condition)'}	1.0	1.0	1.0	1.0	1.0	0.0425	1.0	1.0
regulation of sequestering of calcium ion	{'No common gene'}	1.0	1.0	1.0	1.0	1.0	4.45e-05	0.0331	9.03e-08
regulation of signal transduction	{'Csf1r'}	4.23e-05	1.0	1.0	2.81e-12	2.55e-08	2.4e-22	1.52e-17	1.8e-33
regulation of signaling	{'Csf1r'}	8.97e-05	1.0	1.0	2.81e-12	1.86e-08	3.98e-22	4.7e-19	1.1400000000000001e-35
regulation of small GTPase mediated signal transduction	{'Cyth4', 'Apoe', 'Rasa3', 'Gpr35'}	1.0	1.0	1.0	0.0027	1.0	1.0	0.0023	0.037
regulation of small molecule metabolic process	{'Abcg1', 'Plek'}	1.0	1.0	1.0	1.0	1.0	0.0212	0.0074	0.0266
regulation of smooth muscle cell migration	{'No common gene'}	1.0	1.0	1.0	0.0175	1.0	0.00059	0.00083	0.00091
regulation of smooth muscle cell proliferation	{'No common gene'}	1.0	1.0	1.0	0.0379	1.0	0.0078	0.0347	1.33e-05
regulation of smoothened signaling pathway	{'n/a (just one condition)'}	0.036	1.0	1.0	1.0	1.0	1.0	1.0	1.0
regulation of stress fiber assembly	{'n/a (just one condition)'}	1.0	1.0	1.0	1.0	1.0	1.0	0.0041	1.0
regulation of stress-activated MAPK cascade	{'Syk', 'Map4k2', 'Sphk1', 'Ncf1', 'Sfrp1', 'Il1rn', 'Dab2', 'Gadd45a', 'Hgf', 'Fcgr2b', 'Ptpn1', 'Tlr4', 'Sirpa', 'Mdfic', 'Prdx1', 'Rell1', 'Zeb2', 'Tnfrsf23', 'Clec7a', 'Gdf6', 'Edn1', 'Fzd4', 'Taok3', 'Il1a', 'Rap2a'}	1.0	1.0	1.0	1.0	1.0	2.89e-05	1.0	1.12e-09
regulation of stress-activated protein kinase signaling cascade	{'n/a (just one condition)'}	1.0	1.0	1.0	1.0	1.0	1.0	1.0	6.3e-10
regulation of striated muscle tissue development	{'n/a (just one condition)'}	1.0	1.0	1.0	1.0	1.0	1.0	0.0235	1.0
regulation of substrate adhesion-dependent cell spreading	{'n/a (just one condition)'}	1.0	1.0	1.0	1.0	1.0	0.0326	1.0	1.0
regulation of superoxide anion generation	{'n/a (just one condition)'}	1.0	1.0	1.0	1.0	1.0	1.0	1.0	0.0023
regulation of superoxide metabolic process	{'Syk', 'Itgam', 'Tgfb1', 'Cyba', 'Cxcl1', 'Tyrobp', 'Hvcn1', 'Itgb2'}	1.0	1.0	1.0	1.0	1.0	0.0015	1.0	0.0024
regulation of supramolecular fiber organization	{'Cotl1'}	1.0	1.0	1.0	0.0082	1.0	6.92e-06	2.31e-06	4.52e-07
regulation of symbiotic process	{'n/a (just one condition)'}	1.0	1.0	1.0	1.0	1.0	1.0	1.0	0.00095
regulation of synaptic plasticity	{'n/a (just one condition)'}	1.0	1.0	1.0	0.0208	1.0	1.0	1.0	1.0
regulation of syncytium formation by plasma membrane fusion	{'n/a (just one condition)'}	1.0	1.0	1.0	1.0	1.0	1.0	0.0315	1.0
regulation of system process	{'Tnfrsf1b', 'Gpr35'}	1.0	1.0	1.0	0.0002	0.0015	1.79e-05	1.53e-07	6.11e-10
regulation of systemic arterial blood pressure	{'n/a (just one condition)'}	1.0	1.0	1.0	1.0	1.0	1.0	1.0	0.0188
regulation of tissue remodeling	{'Fcgr4', 'Inpp5d', 'Syk', 'Adam8', 'Cd38', 'Csf1r'}	1.0	1.0	1.0	1.0	1.0	1.11e-06	0.0026	1.59e-05
regulation of toll-like receptor 2 signaling pathway	{'n/a (just one condition)'}	1.0	1.0	1.0	1.0	1.0	1.0	1.0	0.0107
regulation of toll-like receptor 4 signaling pathway	{'n/a (just one condition)'}	1.0	1.0	1.0	1.0	1.0	1.0	1.0	0.002
regulation of toll-like receptor signaling pathway	{'Lbp', 'Pik3ap1', 'Tlr9', 'Cd300a'}	1.0	1.0	1.0	0.0126	0.0016	1.0	0.00068	6.55e-07
regulation of trans-synaptic signaling	{'n/a (just one condition)'}	1.0	1.0	1.0	1.0	1.0	1.0	1.0	0.0039
regulation of transcription by RNA polymerase II	{'n/a (just one condition)'}	1.0	1.0	1.0	1.0	1.0	1.0	9.11e-05	1.0
regulation of transcription, DNA-templated	{'n/a (just one condition)'}	1.0	1.0	1.0	1.0	1.0	1.0	9.11e-05	1.0
regulation of transferase activity	{'Fgr', 'Syk', 'Ncf1', 'Socs3', 'Cd300a', 'Csf1r', 'Slc11a1'}	1.0	1.0	1.0	0.0116	1.0	3.22e-05	4.36e-07	1.67e-07
regulation of transforming growth factor beta production	{'n/a (just one condition)'}	1.0	1.0	1.0	1.0	1.0	0.0015	1.0	1.0
regulation of transforming growth factor beta1 production	{'Tyrobp', 'Cx3cl1', 'Lum', 'Atp6ap2'}	1.0	1.0	1.0	1.0	1.0	0.0462	1.0	0.0325
regulation of transmembrane receptor protein serine/threonine kinase signaling pathway	{'No common gene'}	1.0	1.0	1.0	1.0	0.0035	0.0062	0.0093	1.0
regulation of transmembrane transport	{'Hvcn1', 'Cybb', 'Stac2', 'Gpr35'}	1.0	1.0	1.0	1.0	1.0	0.002	1.2e-05	2.15e-05
regulation of transmembrane transporter activity	{'n/a (just one condition)'}	1.0	1.0	1.0	1.0	1.0	1.0	0.00067	1.0
regulation of transport	{'Lcp1', 'Fgr', 'Pltp', 'Cybb', 'Hck', 'Tnfrsf1b', 'Stac2', 'Gpr35', 'Abcg1', 'Slc11a1', 'Cd300c2', 'Itgb2'}	1.0	1.0	0.00036	0.00013	0.00015	6.63e-14	1.9e-12	7.6e-22
regulation of triglyceride biosynthetic process	{'n/a (just one condition)'}	1.0	1.0	1.0	1.0	1.0	1.0	0.0053	1.0
regulation of triglyceride metabolic process	{'n/a (just one condition)'}	1.0	1.0	1.0	1.0	1.0	1.0	0.0011	1.0
regulation of tumor necrosis factor production	{'Tyrobp', 'Cybb'}	1.0	1.0	0.00011	0.0021	0.00017	4.42e-07	0.0347	6.15e-13
regulation of tumor necrosis factor superfamily cytokine production	{'Fcer1g', 'Adam8', 'Cybb', 'Fcgr3', 'Tyrobp', 'Vsir'}	1.0	1.0	1.75e-05	1.0	1.0	1.71e-07	0.0188	2.74e-13
regulation of type I hypersensitivity	{'Fcgr3', 'Fcer1g', 'Fcgr2b', 'Btk'}	1.0	1.0	1.0	1.0	1.0	1.0	0.0082	0.0278
regulation of type I interferon production	{'Acod1', 'Syk', 'Tlr8', 'Havcr2', 'Cd14', 'Tmem173', 'Tlr9', 'Plcg2', 'Irf7', 'Tlr7'}	1.0	1.0	1.0	1.0	1.0	1.0	0.0109	0.0132
regulation of tyrosine phosphorylation of STAT protein	{'n/a (just one condition)'}	1.0	1.0	1.0	1.0	1.0	1.0	1.0	0.0049
regulation of vascular associated smooth muscle cell migration	{'Pcsk5', 'Mef2c', 'Pdgfb'}	1.0	1.0	1.0	1.0	1.0	1.0	0.0349	0.0247
regulation of vascular associated smooth muscle cell proliferation	{'n/a (just one condition)'}	1.0	1.0	1.0	1.0	1.0	1.0	1.0	0.0095
regulation of vascular endothelial cell proliferation	{'n/a (just one condition)'}	1.0	1.0	1.0	1.0	1.0	1.0	1.0	0.0431
regulation of vascular endothelial growth factor production	{'Ptgs2', 'C3ar1', 'Il1a', 'Hpse', 'Ccl2'}	1.0	1.0	1.0	1.0	1.0	0.0099	1.0	0.00087
regulation of vascular endothelial growth factor receptor signaling pathway	{'Fzd4'}	0.0393	1.0	1.0	1.0	1.0	0.0339	1.0	1.0
regulation of vasculature development	{'No common gene'}	0.0026	0.0024	1.0	0.0051	0.00074	1.39e-05	2.46e-10	1.58e-10
regulation of vasculogenesis	{'n/a (just one condition)'}	1.0	1.0	1.0	1.0	1.0	1.0	0.006	1.0
regulation of vasoconstriction	{'Tbxas1', 'Ptgs2', 'Edn1', 'Cd38', 'F2r', 'Ptafr', 'Mmp2', 'Cx3cl1', 'Atp2b1'}	1.0	1.0	1.0	1.0	1.0	0.012	1.0	0.0013
regulation of vesicle-mediated transport	{'Hck', 'Fgr', 'Slc11a1', 'Itgb2'}	1.0	1.0	0.00022	0.007	2.16e-05	4.73e-08	5.03e-05	1.19e-10
regulation of viral process	{'n/a (just one condition)'}	1.0	1.0	1.0	1.0	1.0	1.0	1.0	0.0138
regulation of voltage-gated calcium channel activity	{'n/a (just one condition)'}	1.0	1.0	1.0	1.0	1.0	1.0	0.0134	1.0
regulation of wound healing	{'Hpse'}	0.043	1.0	1.0	0.00031	7.6e-07	3.5e-08	1.0	8.99e-05
relaxation of muscle	{'n/a (just one condition)'}	1.0	1.0	1.0	1.0	1.0	1.0	0.0092	1.0
relaxation of smooth muscle	{'n/a (just one condition)'}	1.0	1.0	1.0	1.0	1.0	1.0	0.0052	1.0
relaxation of vascular associated smooth muscle	{'n/a (just one condition)'}	1.0	1.0	1.0	1.0	1.0	1.0	0.0235	1.0
release of sequestered calcium ion into cytosol	{'Plcl2', 'P2rx7', 'Ccl3', 'Slc8b1', 'Mcoln3', 'Htr2b', 'F2r', 'Mcoln2', 'Tpcn2', 'Ccr5'}	1.0	1.0	1.0	1.0	1.0	0.0108	1.0	0.00065
renal system development	{'Col4a4', 'Pdgfb'}	1.0	1.0	1.0	6.49e-05	1.0	1.0	0.0066	0.0025
renal system process	{'n/a (just one condition)'}	1.0	1.0	1.0	1.0	1.0	1.0	1.0	0.0035
reproductive process	{'Arrb2', 'Pltp', 'Cd38', 'Sdc1', 'Sfrp1', 'Acvr1b', 'Cd44', 'Ccl2', 'Zmynd15', 'Mfge8', 'Vmp1', 'Mmp19', 'Actr2', 'Rps6ka2', 'Ptafr', 'Mmp2', 'Ucp2', 'Psap', 'Lhfpl2', 'Serpinb6a', 'Vcam1', 'Igfbp2', 'Ptgs2', 'Lif', 'Mmp14', 'Ctsb', 'Ctsl', 'Casp4', 'E2f1', 'Igf2r', 'Socs3', 'Mertk', 'Actr3', 'Gjb5', 'Lepr', 'Hexb', 'Hexa', 'Hs6st1', 'Gjb3', 'Dnmt3a', 'Havcr2', 'Grb2', 'Tgfb1', 'Edn1', 'Fzd4', '…	1.0	1.0	1.0	1.0	1.0	0.0309	1.0	0.0435
reproductive structure development	{'Fzd4', 'Sfrp1', 'Mmp2'}	0.0111	1.0	1.0	1.0	1.0	0.00017	1.0	0.00078
respiratory burst	{'Slc11a1', 'Cybb'}	1.0	1.0	0.0077	1.0	0.0271	0.0028	0.0121	0.0144
respiratory electron transport chain	{'n/a (just one condition)'}	1.0	0.0024	1.0	1.0	1.0	1.0	1.0	1.0
respiratory system development	{'Tns3', 'Pdpn', 'Heg1', 'Gpc3'}	1.0	1.0	1.0	0.00018	0.0038	1.0	1.0	0.00079
respiratory tube development	{'n/a (just one condition)'}	1.0	1.0	1.0	1.0	1.0	1.0	1.0	0.0013
response to ATP	{'n/a (just one condition)'}	1.0	1.0	1.0	1.0	1.0	1.0	1.0	0.0342
response to abiotic stimulus	{'Adam8', 'Tlr8', 'Cd38', 'Cd14', 'Cybb', 'Ucp2', 'Hvcn1'}	1.0	1.0	1.0	1.0	1.0	2.34e-07	4.18e-05	9.05e-09
response to acid chemical	{'Dnmt3a', 'Col5a2', 'Edn1', 'Cybb', 'Col1a1', 'Cyba', 'Pdgfc', 'Col3a1', 'Mmp2', 'F7', 'Cfl1', 'Ccl2'}	1.0	1.0	1.0	1.0	1.0	0.0062	1.0	0.0372
response to alcohol	{'Abca1', 'Ccl3', 'Sfrp1', 'Prkaa2', 'Ccl2', 'Ccl7', 'Apobec1', 'Actr2', 'Cyba', 'Atp2b1', 'Tbxas1', 'Tlr4', 'P2ry6', 'Spi1', 'Cd14', 'Glb1', 'Dnmt3a', 'Tgfb1', 'Cybb', 'Tnc', 'F7', 'Inhbb', 'Ccr5'}	1.0	1.0	1.0	1.0	1.0	0.00056	1.0	0.00035
response to amino acid	{'Dnmt3a', 'Col5a2', 'Edn1', 'Cybb', 'Col1a1', 'Cyba', 'Pdgfc', 'Col3a1', 'Mmp2', 'F7', 'Cfl1', 'Ccl2'}	1.0	1.0	1.0	1.0	1.0	0.0044	1.0	0.0219
response to amyloid-beta	{'Lgmn', 'Fcgr2b', 'Mmp2', 'Lrp1'}	1.0	1.0	1.0	0.0415	0.0023	0.0049	1.0	0.003
response to axon injury	{'Apod', 'Tyrobp', 'Jam3', 'Rtn4rl2', 'Lyn'}	1.0	1.0	1.0	1.0	1.0	1.0	0.0376	0.0395
response to bacterial lipoprotein	{'n/a (just one condition)'}	1.0	1.0	1.0	1.0	1.0	1.0	1.0	0.0124
response to bacterium	{'Myo1f', 'Fgr', 'Cd68', 'Lyz2', 'Hck', 'Cd300lb', 'Mpeg1', 'Tnfrsf1b', 'Slc11a1'}	1.0	1.0	6.49e-08	0.0011	1.05e-05	1.34e-08	6.22e-16	1.1199999999999999e-23
response to biotic stimulus	{'Myo1f', 'Fgr', 'Syk', 'Cd68', 'C1qb', 'Lyz2', 'Cybb', 'Cotl1', 'Unc93b1', 'Hck', 'C1qc', 'Cd300lb', 'Mpeg1', 'Tnfrsf1b', 'Csf1r', 'Fcgr2b', 'Slc11a1'}	1.0	1.0	1.0	4.52e-08	1.24e-15	3.96e-16	8.01e-22	1.5e-45
response to calcium ion	{'Edn1', 'Alox5ap', 'P2rx7', 'Lgmn', 'Apobec1', 'Sdc1', 'Iqgap1', 'Rasgrp2', 'Prkaa2', 'Thbs1', 'Slc25a13', 'Adam9'}	1.0	1.0	1.0	1.0	1.0	0.0343	1.0	0.0093
response to carbohydrate	{'Gpx1', 'Rab11fip5', 'Ptgs2', 'Tgfb1', 'Ildr2', 'Ctsl', 'Rap1b', 'Cyba', 'Rps6ka2', 'Ucp2', 'Prkaa2', 'Thbs1', 'Sox4', 'Vcam1', 'Ncf2', 'Ccl2'}	1.0	1.0	1.0	1.0	1.0	0.024	1.0	0.025
response to chemical	{'Pirb', 'Cd68', 'Spi1', 'Cybb', 'Laptm5', 'Cd300lb', 'Tnfrsf1b', 'Csf2rb2', 'Gpr35', 'Abcg1', 'Slc11a1', 'Itgb2'}	1.0	1.0	3.72e-05	3.21e-14	7e-09	6.11e-29	2.810000000000001e-21	7.75e-43
response to cholesterol	{'n/a (just one condition)'}	1.0	1.0	1.0	1.0	1.0	0.0026	1.0	1.0
response to corticosteroid	{'Gba', 'Ptgs2', 'Tgfb1', 'Edn1', 'Ctsl', 'Cybb', 'Adam9', 'Cyba', 'Sdc1', 'Col1a1', 'Ptafr', 'Glb1', 'Igfbp2', 'Anxa1', 'Atp2b1', 'Il1rn', 'Ccl2'}	1.0	1.0	1.0	1.0	1.0	1.42e-05	1.0	0.0024
response to cytokine	{'Pirb', 'Spi1', 'Laptm5', 'Tnfrsf1b', 'Csf2rb2', 'Gpr35', 'Slc11a1'}	1.0	1.0	1.93e-06	7.89e-10	2.77e-10	8.23e-16	5.9e-16	6.7800000000000005e-31
response to decreased oxygen levels	{'Hmox1', 'Cd38', 'Vldlr', 'Sfrp1', 'Loxl2', 'Ccl2', 'Adam8', 'Cyba', 'Mmp2', 'Ucp2', 'Sox4', 'Ptgs2', 'Mmp14', 'E2f1', 'Plau', 'Dnmt3a', 'Tgfb1', 'Edn1', 'Cybb', 'F7'}	1.0	1.0	1.0	1.0	1.0	6.37e-05	1.0	0.0171
response to drug	{'Abca1', 'Cd38', 'Cybb'}	1.0	1.0	1.0	1.0	1.0	0.001	0.0011	0.00088
response to endogenous stimulus	{'Syk', 'Cd68', 'Cybb', 'Fcgr2b', 'Itgb2'}	1.0	1.0	1.0	0.0013	0.00045	1.55e-13	9.29e-07	5.79e-14
response to estradiol	{'Ptgs2', 'Dnmt3a', 'Tgfb1', 'Cd38', 'Col1a1', 'Grn', 'Bcl2l11', 'Bid', 'Sfrp1', 'Mmp2', 'Anxa1', 'Arpc1b', 'F7', 'Igfbp2', 'Ccl2'}	1.0	1.0	1.0	1.0	1.0	0.0038	1.0	0.00089
response to estrogen	{'Gba', 'Tnfrsf11b', 'Mmp14', 'Naip2', 'Hmox1', 'Sfrp1', 'Mmp2', 'Arpc1b', 'F7', 'Igfbp2'}	1.0	1.0	1.0	1.0	1.0	0.0077	1.0	0.0146
response to ethanol	{'n/a (just one condition)'}	1.0	1.0	1.0	1.0	1.0	1.0	1.0	0.0045
response to external stimulus	{'No common gene'}	0.0071	1.0	1.04e-15	4.51e-17	9.93e-19	4.06e-25	4.7899999999999994e-30	7.34e-52
response to extracellular stimulus	{'Cd68', 'Lilrb4a', 'Col1a1', 'Folr2', 'Sfrp1', 'Vcam1'}	1.0	1.0	1.0	1.0	0.0249	0.0013	1.0	0.0269
response to fatty acid	{'Tbxas1', 'Tlr4', 'Ptgs2', 'P2ry6', 'Edn1', 'Tlr2', 'E2f1', 'Tnc', 'Sfrp1', 'Ptafr', 'Ucp2', 'Prkaa2', 'Ccl2'}	1.0	1.0	1.0	1.0	1.0	0.0018	1.0	0.0303
response to fluid shear stress	{'Ptgs2', 'Tgfb1', 'Abca1', 'P2rx4', 'P2rx7', 'Spp1'}	1.0	1.0	1.0	1.0	1.0	0.0339	1.0	0.0091
response to fungus	{'n/a (just one condition)'}	1.0	1.0	1.0	1.0	1.0	1.0	1.0	0.0017
response to glucocorticoid	{'Gba', 'Ptgs2', 'Tgfb1', 'Edn1', 'Ctsl', 'Adam9', 'Sdc1', 'Ptafr', 'Glb1', 'Igfbp2', 'Anxa1', 'Atp2b1', 'Il1rn', 'Ccl2'}	1.0	1.0	1.0	1.0	1.0	0.00047	1.0	0.0093
response to growth factor	{'Tnfrsf1b', 'Vsir'}	1.0	1.0	1.0	1.0	1.0	7.23e-06	0.0035	5.07e-05
response to heat	{'n/a (just one condition)'}	1.0	1.0	1.0	1.0	1.0	1.0	1.0	0.00024
response to hexose	{'n/a (just one condition)'}	1.0	1.0	1.0	1.0	1.0	0.0328	1.0	1.0
response to hormone	{'Cd38', 'Cybb', 'Glb1', 'Ucp2', 'Hcls1', 'Ncf2', 'Mmp13'}	1.0	1.0	1.0	1.0	1.0	2.94e-09	0.0211	3.36e-09
response to hydrogen peroxide	{'Gpx1', 'Il18bp', 'Hmox1', 'Sirpa', 'Col1a1', 'Sphk1', 'Sdc1', 'Mmp2', 'Tnfaip3', 'Anxa1', 'Cfl1', 'Adam9'}	1.0	1.0	1.0	1.0	1.0	0.0176	1.0	0.0204
response to hypoxia	{'Adam8', 'Cd38', 'Cybb', 'Ucp2'}	1.0	1.0	1.0	1.0	1.0	5.96e-05	0.0033	0.0142
response to inorganic substance	{'Alox5ap', 'Cd14', 'C1qa', 'Cybb', 'Ncf1', 'Ucp2', 'Hvcn1'}	1.0	1.0	1.0	1.0	1.0	7.82e-06	0.0041	1.79e-06
response to interferon-alpha	{'n/a (just one condition)'}	1.0	1.0	1.0	1.0	1.0	1.0	1.0	0.0431
response to interferon-beta	{'Acod1', 'Ifi204', 'Bst2', 'Ifi205', 'Tmem173', 'Ifitm1', 'Mnda'}	1.0	1.0	1.0	1.0	1.0	1.0	0.00011	0.0149
response to interferon-gamma	{'Slc11a1'}	1.0	1.0	0.0455	0.0392	0.002	3.07e-05	0.0024	1.17e-13
response to interleukin-1	{'Sirpa', 'Sele', 'Cyba', 'Sfrp1', 'Anxa1'}	1.0	1.0	1.0	1.0	0.0306	6.94e-05	1.0	5.06e-09
response to interleukin-6	{'n/a (just one condition)'}	1.0	1.0	1.0	1.0	1.0	1.0	1.0	0.0042
response to ischemia	{'n/a (just one condition)'}	1.0	1.0	1.0	1.0	1.0	1.0	1.0	0.029
response to ketone	{'Gba', 'P2ry6', 'Tgfb1', 'Edn1', 'Cd38', 'Cybb', 'Cyba', 'Tnc', 'Spp1', 'Sfrp1', 'Ptafr', 'Glb1', 'Prkaa2', 'Atp2b1', 'F7', 'Ccl2'}	1.0	1.0	1.0	1.0	1.0	0.0059	1.0	0.0022
response to leptin	{'n/a (just one condition)'}	1.0	1.0	1.0	1.0	1.0	1.0	1.0	0.0431
response to lipid	{'Cd68', 'Cybb', 'Cd300lb', 'Tnfrsf1b', 'Abcg1', 'Slc11a1'}	1.0	1.0	0.0009	0.00087	0.00035	1.49e-14	7.06e-06	4.13e-19
response to lipopolysaccharide	{'Cd300lb', 'Tnfrsf1b', 'Slc11a1', 'Cd68'}	1.0	1.0	1.22e-05	0.0204	0.0032	1.22e-07	1.8e-06	4.84e-15
response to lipoprotein particle	{'Fcer1g', 'Itgb2', 'Cd68'}	1.0	1.0	0.0455	1.0	1.0	0.0172	0.045	0.0115
response to mechanical stimulus	{'No common gene'}	1.0	1.0	1.0	0.0217	1.0	1.12e-05	0.0074	1.78e-07
response to metal ion	{'Hmox1', 'Ncf1', 'Iqgap1', 'Sdc1', 'Loxl2', 'Prkaa2', 'Slc25a13', 'Gatm', 'Atp13a2', 'P2rx7', 'Apobec1', 'Fn1', 'Hvcn1', 'Igfbp2', 'Ptgs2', 'Tnfrsf11b', 'P2rx4', 'Alox5ap', 'Cd14', 'C1qa', 'Npc1', 'Adam9', 'Dnmt3a', 'Edn1', 'Lgmn', 'Cybb', 'Il1a', 'Rasgrp2', 'Thbs1'}	1.0	1.0	1.0	1.0	1.0	0.00028	1.0	3.23e-05
response to molecule of bacterial origin	{'Cd300lb', 'Tnfrsf1b', 'Slc11a1', 'Cd68'}	1.0	1.0	3.21e-06	0.0015	0.00015	3.44e-09	1.35e-07	4.06e-18
response to molecule of fungal origin	{'Clec7a', 'Syk', 'Tlr2'}	1.0	1.0	1.0	0.041	0.0091	1.0	1.0	0.0024
response to monosaccharide	{'Gpx1', 'Ptgs2', 'Rab11fip5', 'Tgfb1', 'Ildr2', 'Ctsl', 'Cyba', 'Ucp2', 'Prkaa2', 'Thbs1', 'Sox4', 'Vcam1', 'Ncf2', 'Ccl2'}	1.0	1.0	1.0	1.0	1.0	0.0231	1.0	0.0442
response to muscle activity	{'n/a (just one condition)'}	1.0	1.0	1.0	1.0	1.0	0.0298	1.0	1.0
response to nitrogen compound	{'Syk', 'Cd68', 'Cybb', 'Fcgr2b', 'Itgb2'}	1.0	1.0	1.0	1.0	0.0063	2.26e-07	0.00015	4.31e-08
response to nutrient	{'Folr2', 'Sfrp1', 'Col1a1'}	1.0	1.0	1.0	1.0	0.0359	0.00044	1.0	0.0001
response to nutrient levels	{'n/a (just one condition)'}	1.0	1.0	1.0	1.0	1.0	0.0017	1.0	1.0
response to organic cyclic compound	{'Fes', 'Abca1', 'Cd38', 'Cybb', 'Glb1', 'Ncf2'}	1.0	1.0	1.0	1.0	1.0	2.89e-06	0.00078	1.16e-08
response to organic substance	{'Pirb', 'Cd68', 'Spi1', 'Cybb', 'Laptm5', 'Cd300lb', 'Tnfrsf1b', 'Csf2rb2', 'Gpr35', 'Abcg1', 'Slc11a1', 'Itgb2'}	1.0	1.0	9.3e-06	4.48e-10	2.85e-09	3.2499999999999998e-28	1.12e-17	2.03e-38
response to organonitrogen compound	{'Syk', 'Cd68', 'Cybb', 'Fcgr2b', 'Itgb2'}	1.0	1.0	1.0	0.0012	0.004	6.45e-08	0.0026	1.39e-07
response to organophosphorus	{'n/a (just one condition)'}	1.0	1.0	1.0	1.0	1.0	1.0	1.0	0.0091
response to other organism	{'Myo1f', 'Fgr', 'Cd68', 'C1qb', 'Lyz2', 'Cybb', 'Cotl1', 'Unc93b1', 'Hck', 'C1qc', 'Cd300lb', 'Mpeg1', 'Tnfrsf1b', 'Slc11a1'}	1.0	1.0	2.74e-18	8.33e-08	1.5e-15	2.89e-16	2.21e-22	4.6e-46
response to oxidative stress	{'Rcan1', 'Hmox1', 'Cd38', 'Sphk1', 'Ncf1', 'Sdc1', 'Tnfaip3', 'Prkaa2', 'Cfl1', 'Anxa1', 'Cln8', 'Atp13a2', 'Mmp2', 'Ucp2', 'Ptgs2', 'Tlr4', 'Mmp14', 'Sirpa', 'Prdx1', 'Aldh3b1', 'Adam9', 'Gpx1', 'Il18bp', 'Edn1', 'Col1a1', 'Thbs1'}	1.0	1.0	1.0	1.0	1.0	0.0002	1.0	0.00041
response to oxygen levels	{'Adam8', 'Cd38', 'Cybb', 'Ucp2'}	1.0	1.0	1.0	1.0	1.0	4.23e-06	0.0043	0.0045
response to oxygen-containing compound	{'Cd68', 'Spi1', 'Cybb', 'Cd300lb', 'Tnfrsf1b', 'Slc11a1'}	1.0	1.0	0.0117	4.07e-05	0.00018	1.6e-16	1.12e-08	7.930000000000001e-21
response to pH	{'n/a (just one condition)'}	1.0	1.0	1.0	1.0	1.0	0.0056	1.0	1.0
response to peptide	{'Fcgr2b', 'Irf5', 'Cybb', 'Ucp2'}	1.0	1.0	1.0	1.0	1.0	4.57e-06	0.0148	0.00023
response to peptide hormone	{'Iqgap1', 'Rab31', 'Cfl1', 'Ccl2', 'Gatm', 'Aprt', 'Apobec1', 'Cyba', 'Rab8b', 'Ucp2', 'Ptpn1', 'Timp1', 'Ptgs2', 'Egr2', 'Tgfb1', 'Grb2', 'Edn1', 'Cybb', 'Col1a1', 'Rap1b', 'Myo5a', 'Anxa1', 'F7', 'Inhbb'}	1.0	1.0	1.0	1.0	1.0	0.00048	1.0	0.0207
response to peptidoglycan	{'n/a (just one condition)'}	1.0	1.0	1.0	1.0	1.0	1.0	1.0	0.0082
response to purine-containing compound	{'Ptgs2', 'P2ry6', 'P2rx4', 'P2rx7', 'Mmp19', 'Col1a1', 'Rap1b', 'Sdc1', 'Ptafr', 'Prkaa2', 'Ccl2'}	1.0	1.0	1.0	1.0	1.0	0.0397	1.0	0.0059
response to reactive oxygen species	{'Ucp2', 'Gpx1', 'Il18bp', 'Hmox1', 'Edn1', 'Sirpa', 'Prdx1', 'Col1a1', 'Sphk1', 'Ncf1', 'Sdc1', 'Thbs1', 'Mmp2', 'Tnfaip3', 'Anxa1', 'Cfl1', 'Adam9'}	1.0	1.0	1.0	1.0	1.0	0.0048	1.0	0.0031
response to retinoic acid	{'Gjb3', 'Abl2', 'Abca1', 'Ctsh', 'Cd38', 'Col1a1', 'Tnc', 'Igf2r', 'Ptk7', 'Runx1', 'Igfbp2', 'Ccl2'}	1.0	1.0	1.0	1.0	1.0	0.0199	1.0	0.00053
response to steroid hormone	{'Ywhah', 'Cd38', 'Sdc1', 'Il1rn', 'Dab2', 'Ccl2', 'Gba', 'Cyba', 'Ptafr', 'Atp2b1', 'Igfbp2', 'Ptgs2', 'Ctsl', 'Spp1', 'Glb1', 'Npc1', 'Adam9', 'Tgfb1', 'Edn1', 'Cybb', 'Col1a1', 'Anxa1'}	1.0	1.0	1.0	1.0	1.0	4.91e-05	1.0	1.96e-05
response to stimulus	{'No common gene'}	0.00078	1.0	3.43e-08	5.15e-21	3.13e-15	2.97e-39	1.5300000000000001e-43	9.26e-75
response to stress	{'Lcp1', 'Myo1f', 'Fgr', 'Cd68', 'C1qb', 'Lyz2', 'Cybb', 'Cotl1', 'Unc93b1', 'Tyrobp', 'Hck', 'C1qc', 'Mpeg1', 'Tnfrsf1b', 'Slc11a1', 'Itgb2'}	1.0	1.0	2.32e-10	1.46e-12	2.23e-14	2.25e-20	4.11e-19	5.1e-40
response to temperature stimulus	{'n/a (just one condition)'}	1.0	1.0	1.0	1.0	1.0	1.0	1.0	8.23e-05
response to thyroid hormone	{'n/a (just one condition)'}	1.0	1.0	1.0	1.0	1.0	0.0453	1.0	1.0
response to transforming growth factor beta	{'Smad9', 'Bmpr1b', 'Runx3', 'Rock1', 'Pdgfd', 'Mef2c'}	1.0	1.0	1.0	1.0	1.0	1.0	0.0094	0.0155
response to tumor necrosis factor	{'Tnfrsf1b'}	1.0	1.0	0.0096	1.0	0.025	1.16e-05	0.0025	3.02e-11
response to virus	{'Irf5', 'Itgax', 'Unc93b1', 'Lcn2', 'Tlr13'}	1.0	1.0	0.0274	1.0	1.0	1.0	6.95e-06	3.36e-09
response to vitamin	{'Fes'}	1.0	1.0	1.0	1.0	1.0	0.002	0.0488	5.46e-05
response to vitamin D	{'Ptgs2', 'Fes', 'Tgfb1', 'Tnc', 'Spp1', 'Sfrp1', 'Atp2b1', 'Tpcn2'}	1.0	1.0	1.0	1.0	1.0	0.0038	1.0	0.0008
response to wounding	{'No common gene'}	0.00039	0.0135	1.0	6.09e-08	3.06e-11	4.61e-10	0.0001	6.22e-13
reverse cholesterol transport	{'n/a (just one condition)'}	1.0	1.0	1.0	1.0	1.0	1.0	0.0193	1.0
roof of mouth development	{'Tbx3'}	1.0	1.0	1.0	0.0283	1.0	1.0	0.0052	1.0
salivary gland morphogenesis	{'Sema3c', 'Nkx3-1', 'Pdgfb', 'Nfib'}	1.0	1.0	1.0	1.0	1.0	1.0	0.0103	0.0148
second-messenger-mediated signaling	{'Abca1', 'Trpm2', 'Nos2', 'Ramp1', 'Mt1', 'Ank2', 'Cacna1c', 'Nfatc2', 'Nfatc1', 'Mt2', 'Mrvi1', 'Cnr2', 'Apoe', 'Ccr1', 'Itpr3', 'Rcan2', 'Gpr161', 'Nos1', 'Dmd', 'Gucy1b3', 'Rasa3'}	1.0	1.0	1.0	1.0	1.0	1.0	8.4e-06	2.92e-06
secretion	{'Syk', 'Rab11fip5', 'Abca1', 'Milr1', 'Ccl3', 'Lat2', 'Pi4k2a', 'Rab31', 'C1qtnf5', 'Il1rn', 'Erp29', 'Aprt', 'Ildr2', 'P2rx7', 'Tlr2', 'Rab8b', 'Psap', 'Crlf2', 'Gnptab', 'Anxa2', 'Tmem106a', 'Rab3il1', 'Hck', 'Mertk', 'Cd300a', 'Abcc3', 'Plek', 'Fam129b', 'Fcer1g', 'Myo1f', 'Edn1', 'Fzd4', 'Tnfaip2', 'Fcgr3', 'Myo5a', 'Steap3', 'Anxa1'}	1.0	1.0	1.0	1.0	1.0	5.96e-05	1.0	6.09e-07
secretion by cell	{'Myo1f', 'Syk', 'Ildr2', 'P2rx7', 'Rab3il1', 'Tlr2', 'Tnfaip2', 'Hck', 'Cd300a', 'Steap3', 'C1qtnf5'}	1.0	1.0	1.0	0.0167	1.0	1.62e-05	1.0	4.78e-07
segmentation	{'Cobl', 'Sema3c', 'Lfng', 'Nkx3-1', 'Tdrd5', 'Bmpr1a', 'Ifitm1', 'Nrp2', 'Osr1', 'Mafb'}	1.0	1.0	1.0	1.0	1.0	1.0	0.0181	0.0035
semaphorin-plexin signaling pathway	{'No common gene'}	1.0	1.0	1.0	0.0222	1.0	1.0	0.0043	0.00026
semaphorin-plexin signaling pathway involved in axon guidance	{'n/a (just one condition)'}	1.0	1.0	1.0	0.0167	1.0	1.0	1.0	1.0
semaphorin-plexin signaling pathway involved in neuron projection guidance	{'n/a (just one condition)'}	1.0	1.0	1.0	1.0	1.0	1.0	1.0	0.0188
sensory organ development	{'No common gene'}	0.0071	1.0	1.0	0.032	1.0	1.0	0.002	0.0057
sensory perception of mechanical stimulus	{'Gpx1', 'Wfs1', 'Tlr4', 'Cemip', 'P2rx4', 'Myo7a', 'Fzd4', 'Col1a1', 'Psap', 'Hexb', 'Serpinb6a', 'Hexa'}	1.0	1.0	1.0	1.0	1.0	0.0216	1.0	0.0127
sensory perception of sound	{'n/a (just one condition)'}	1.0	1.0	1.0	1.0	1.0	0.0362	1.0	1.0
sensory system development	{'n/a (just one condition)'}	1.0	1.0	1.0	0.0445	1.0	1.0	1.0	1.0
serotonin secretion	{'Fcgr3', 'Fcer1g', 'Syk', 'Cd300a'}	1.0	1.0	1.0	1.0	1.0	0.0204	0.0174	1.0
serotonin secretion involved in inflammatory response	{'Fcer1g', 'Syk', 'Cd300a'}	1.0	1.0	1.0	1.0	1.0	0.0452	0.0397	1.0
sex differentiation	{'Arrb2', 'Mmp14', 'Scx', 'Fzd4', 'Ctsl', 'Mmp19', 'Sdc1', 'Bcl2l11', 'Lhfpl2', 'Sfrp1', 'Mmp2', 'Mertk', 'Acvr1b', 'Serpinb6a'}	1.0	1.0	1.0	1.0	1.0	0.0214	1.0	0.0148
signal release	{'Fam129b', 'Fcer1g', 'Syk', 'Rab11fip5', 'Tmem106a', 'Abca1', 'Ildr2', 'P2rx7', 'Edn1', 'Fzd4', 'Tlr2', 'Fcgr3', 'Myo5a', 'Cd300a', 'Anxa1', 'Il1rn'}	1.0	1.0	1.0	1.0	1.0	0.0172	1.0	0.0067
signal transduction	{'Lcp1', 'Fgr', 'Pirb', 'Spi1', 'Pik3ap1', 'Cybb', 'Unc93b1', 'Tyrobp', 'Hck', 'Tnfrsf1b', 'Itgb2', 'Stac2', 'Gpr35', 'Csf2rb2', 'Slc11a1', 'Nfam1'}	1.0	1.0	0.0014	1.31e-11	1.63e-06	7.760000000000001e-27	1.2399999999999999e-28	6.11e-51
signal transduction by protein phosphorylation	{'n/a (just one condition)'}	1.0	1.0	1.0	1.0	1.0	1.0	1.0	0.0001
signaling	{'Lcp1', 'Fgr', 'Pirb', 'Spi1', 'Cd68', 'Nfam1', 'Pik3ap1', 'Cybb', 'Unc93b1', 'Tyrobp', 'Hck', 'Tnfrsf1b', 'Stac2', 'Gpr35', 'Csf2rb2', 'Slc11a1', 'Itgb2'}	1.0	1.0	0.0029	5.98e-12	4.95e-07	4.740000000000001e-27	4.65e-31	3.7099999999999995e-54
skeletal system development	{'No common gene'}	0.00026	0.0064	1.0	1.9e-07	9.98e-07	5.01e-09	0.0097	3.51e-06
skeletal system morphogenesis	{'Col12a1', 'Sfrp1', 'Col1a1', 'Mmp2'}	0.0027	1.0	1.0	0.0011	0.00013	0.0071	1.0	1.0
skin development	{'Col1a2', 'Runx1', 'Col3a1', 'Col1a1'}	1.0	1.0	1.0	0.0114	0.024	0.0028	1.0	1.0
skin morphogenesis	{'Itgb4', 'Col1a1'}	1.0	1.0	1.0	0.0167	0.0271	1.0	1.0	0.0144
small GTPase mediated signal transduction	{'Rasgef1b'}	1.0	1.0	1.0	1.0	1.0	0.0049	0.0403	4.57e-05
small molecule biosynthetic process	{'n/a (just one condition)'}	1.0	1.0	1.0	1.0	1.0	0.0045	1.0	1.0
small molecule metabolic process	{'Syk', 'Pltp', 'Alox5ap', 'Ncf1', 'Abcg1'}	1.0	1.0	1.0	0.0075	1.0	1.73e-06	0.0194	0.0005
smooth muscle cell differentiation	{'n/a (just one condition)'}	1.0	1.0	1.0	1.0	1.0	1.0	0.00036	1.0
smooth muscle contraction	{'Cd38', 'Myh11', 'Kcnma1', 'Cacna1c', 'Mylk'}	1.0	1.0	1.0	1.0	1.0	1.0	0.0064	0.0431
smooth muscle tissue development	{'n/a (just one condition)'}	1.0	1.0	1.0	1.0	1.0	1.0	0.0349	1.0
somite development	{'n/a (just one condition)'}	1.0	1.0	1.0	1.0	1.0	1.0	1.0	0.0272
sphingoid metabolic process	{'n/a (just one condition)'}	1.0	1.0	1.0	1.0	1.0	1.0	1.0	0.021
sphingolipid biosynthetic process	{'Gba', 'Elovl1', 'B4galt5', 'Acer3', 'B4galt6', 'P2rx7', 'Asah1', 'Sphk1', 'St6galnac4', 'Samd8'}	1.0	1.0	1.0	1.0	1.0	0.00094	1.0	0.0118
sphingolipid catabolic process	{'n/a (just one condition)'}	1.0	1.0	1.0	1.0	1.0	1.0	1.0	0.00027
sphingolipid metabolic process	{'Elovl1', 'B4galt5', 'B4galt6', 'Sphk1', 'St6galnac4', 'Gba', 'Cln8', 'P2rx7', 'Psap', 'Acer3', 'Asah1', 'Plpp2', 'Gm2a', 'Pla2g15', 'Hexb', 'Naga', 'Hexa', 'Gla', 'Samd8', 'Cerk'}	1.0	1.0	1.0	1.0	1.0	7.74e-07	1.0	5.03e-06
sphingosine biosynthetic process	{'n/a (just one condition)'}	1.0	1.0	1.0	1.0	1.0	0.0151	1.0	1.0
sphingosine metabolic process	{'Gba', 'Acer3', 'Asah1', 'Sphk1', 'Plpp2'}	1.0	1.0	1.0	1.0	1.0	0.0099	1.0	0.0451
sprouting angiogenesis	{'Mmrn2'}	0.036	1.0	1.0	1.0	1.0	1.0	0.0376	1.0
stem cell differentiation	{'Sema3c', 'Sema6b', 'Sema3d', 'Fam19a1', 'Osr1', 'Vsir', 'Bmpr1a', 'Sox18', 'Nrp2', 'Sema3g', 'Grem1', 'Mef2c'}	1.0	1.0	1.0	1.0	1.0	1.0	0.0253	0.0016
stem cell division	{'n/a (just one condition)'}	1.0	1.0	1.0	1.0	1.0	1.0	0.0241	1.0
stem cell proliferation	{'n/a (just one condition)'}	1.0	1.0	1.0	1.0	1.0	1.0	0.0177	1.0
steroid hormone mediated signaling pathway	{'n/a (just one condition)'}	1.0	1.0	1.0	1.0	1.0	1.0	1.0	0.0348
steroid metabolic process	{'Gba', 'Apobr', 'Cln8', 'Ch25h', 'Abca1', 'Ywhah', 'Soat1', 'Fgl1', 'Lrp1', 'Spp1', 'Vldlr', 'Lipa', 'Prkaa2', 'Abcg1', 'Lepr', 'Npc1'}	1.0	1.0	1.0	1.0	1.0	0.0137	1.0	0.0156
sterol metabolic process	{'Gba', 'Apobr', 'Ch25h', 'Cln8', 'Abca1', 'Fgl1', 'Soat1', 'Lrp1', 'Vldlr', 'Lipa', 'Prkaa2', 'Abcg1', 'Lepr', 'Npc1'}	1.0	1.0	1.0	1.0	1.0	0.0091	1.0	0.0021
sterol transport	{'Apoe', 'Abcg1', 'Pltp'}	1.0	1.0	0.0406	1.0	0.0497	1.0	0.0231	0.0059
stress-activated protein kinase signaling cascade	{'n/a (just one condition)'}	1.0	1.0	1.0	1.0	1.0	1.0	1.0	0.0237
striated muscle contraction	{'n/a (just one condition)'}	1.0	1.0	1.0	1.0	1.0	1.0	0.0148	1.0
striated muscle tissue development	{'n/a (just one condition)'}	1.0	1.0	1.0	1.0	1.0	1.0	1.67e-06	1.0
substrate adhesion-dependent cell spreading	{'No common gene'}	1.0	1.0	1.0	1.0	1.0	0.0079	0.0163	0.0351
substrate-dependent cell migration	{'n/a (just one condition)'}	1.0	1.0	1.0	0.022	1.0	1.0	1.0	1.0
superoxide anion generation	{'n/a (just one condition)'}	1.0	1.0	1.0	1.0	1.0	0.0193	1.0	1.0
superoxide metabolic process	{'Edn1', 'Nrros', 'Prdx1', 'Cybb', 'Sh3pxd2b', 'Cyba', 'Ncf1', 'Ncf4', 'Ncf2'}	1.0	1.0	1.0	1.0	1.0	0.0026	1.0	0.0029
supramolecular fiber organization	{'Lcp1', 'Myo1f'}	1.0	1.0	1.0	0.0019	0.0119	7.27e-11	0.00029	1.11e-10
symbiotic process	{'Ccl3', 'Ncf1', 'Cfl1', 'Tlr2', 'Fn1', 'Spcs3', 'Cd300ld', 'Vcam1', 'Naip5', 'Ccl4', 'Anxa2', 'Ctsb', 'Igf2r', 'Rab29', 'Clec5a', 'Npc1', 'Gpx1', 'Cd300lf', 'Bcl2l11', 'Csf1r', 'Ccr5'}	1.0	1.0	1.0	1.0	1.0	0.0275	1.0	0.00024
synapse assembly	{'n/a (just one condition)'}	1.0	1.0	1.0	0.0392	1.0	1.0	1.0	1.0
synapse organization	{'Dact1', 'C1qb', 'Pdgfb', 'Apoe', 'C1qc'}	1.0	1.0	1.0	0.0056	1.0	1.0	0.0092	1.0
synapse pruning	{'C1qb', 'C1qc', 'C1qa'}	1.0	1.0	0.0019	1.0	1.0	1.0	0.0121	1.0
syncytium formation by plasma membrane fusion	{'Cd44', 'Ptgfrn', 'Cd109', 'Myof'}	1.0	1.0	1.0	1.0	0.0411	0.0428	1.0	1.0
system development	{'Csf1r'}	1.53e-07	0.0213	1.0	3.29e-15	2.98e-07	3.04e-25	3.46e-24	3.5500000000000003e-37
system process	{'Pirb', 'Stac2'}	1.0	1.0	1.0	0.0167	1.0	0.0013	5.09e-05	2.64e-09
taxis	{'Fcer1g', 'Tgfb2', 'Syk', 'Ch25h', 'Adam8', 'Itgam', 'Fes', 'Id2', 'Csf1r', 'Fcgr3', 'Ccl6', 'Evl', 'Itgb2', 'Itgav', 'Gpr35', 'Cxcl16', 'Ephb3', 'Emb'}	1.0	1.0	1.0	1.0	1.0	2.51e-09	5.53e-12	1.0
telencephalon development	{'n/a (just one condition)'}	1.0	1.0	1.0	0.0168	1.0	1.0	1.0	1.0
tissue development	{'No common gene'}	3.65e-06	0.0281	1.0	2.64e-07	0.00048	5.43e-14	6.49e-13	2.77e-13
tissue migration	{'n/a (just one condition)'}	1.0	1.0	1.0	1.0	1.0	1.0	9.88e-05	1.0
tissue morphogenesis	{'No common gene'}	0.0018	1.0	1.0	6.9e-05	1.0	3.55e-05	3.25e-07	1.21e-06
tissue regeneration	{'Tec', 'Gpx1', 'Plau', 'Ptgfrn', 'Anxa1', 'Mtpn'}	1.0	1.0	1.0	1.0	1.0	0.0445	1.0	0.0196
tissue remodeling	{'Timp1', 'Tgfb1', 'Lif', 'Mmp14', 'Tpp1', 'Cthrc1', 'Ctss', 'F2r', 'Il1a', 'Mmp2', 'Lipa', 'Ctsk'}	1.0	1.0	1.0	1.0	1.0	0.00054	1.0	2.44e-05
tolerance induction	{'n/a (just one condition)'}	1.0	1.0	1.0	1.0	1.0	1.0	1.0	0.0046
toll-like receptor 3 signaling pathway	{'n/a (just one condition)'}	1.0	1.0	1.0	1.0	1.0	1.0	1.0	0.0016
toll-like receptor 4 signaling pathway	{'n/a (just one condition)'}	1.0	1.0	1.0	1.0	1.0	1.0	1.0	0.0451
toll-like receptor 7 signaling pathway	{'Pik3ap1', 'Unc93b1'}	1.0	1.0	0.0455	1.0	1.0	1.0	0.0082	0.0051
toll-like receptor 9 signaling pathway	{'Tlr9', 'Pik3ap1', 'Unc93b1'}	1.0	1.0	1.0	0.041	0.0091	1.0	0.0174	1.0
toll-like receptor signaling pathway	{'Tlr13', 'Pik3ap1', 'Unc93b1'}	1.0	1.0	0.0245	1.0	0.0286	0.0046	0.00019	4.38e-09
trabecula morphogenesis	{'No common gene'}	1.0	1.0	1.0	0.0165	1.0	0.0267	9.73e-07	0.0393
trans-synaptic signaling by nitric oxide	{'n/a (just one condition)'}	1.0	1.0	1.0	1.0	1.0	1.0	0.0264	1.0
transforming growth factor beta receptor signaling pathway	{'n/a (just one condition)'}	1.0	1.0	1.0	1.0	1.0	0.0448	1.0	1.0
transition metal ion homeostasis	{'n/a (just one condition)'}	1.0	1.0	1.0	1.0	1.0	1.0	1.0	0.0237
transition metal ion transport	{'n/a (just one condition)'}	1.0	1.0	1.0	1.0	1.0	1.0	1.0	0.0193
translation	{'n/a (just one condition)'}	1.0	0.0447	1.0	1.0	1.0	1.0	1.0	1.0
transmembrane receptor protein serine/threonine kinase signaling pathway	{'n/a (just one condition)'}	1.0	1.0	1.0	1.0	1.0	0.0028	1.0	1.0
transmembrane receptor protein tyrosine kinase signaling pathway	{'Csf1r'}	0.0103	1.0	1.0	0.0037	0.0254	3e-06	5.56e-06	0.0002
transmembrane transport	{'Slco2a1', 'Abca1', 'Ccl3', 'Gjb4', 'Slc8b1', 'Atp6v0c', 'Scn1b', 'Clcn7', 'Abcg1', 'Pdpn', 'Slc25a13', 'Slc35e4', 'Slc35f6', 'Slc6a8', 'Cln8', 'Slc7a2', 'Atp13a2', 'P2rx7', 'Atp6v0a1', 'Ttyh2', 'Slc29a3', 'Folr2', 'Htr2b', 'F2r', 'Slc39a6', 'Ucp2', 'Mcoln2', 'Tmem206', 'Atp2b1', 'Hvcn1', 'Slc11a1', 'Atp6v1a', 'Tmem144', 'Anxa2', 'P2rx4', 'Mfsd1', 'Atp6v1b2', 'Stra6l', 'Mfsd12', 'Ttyh3', 'Ccdc10…	1.0	1.0	1.0	1.0	1.0	7.77e-05	1.0	2.16e-07
transport	{'Myo1f', 'Pltp', 'Cybb', 'Unc93b1', 'Tnfaip2', 'Tyrobp', 'Hck', 'Slc11a1', 'Abcc3', 'Abcg1', 'Cxcl16', 'Itgb2'}	1.0	1.0	0.0077	0.00014	1.0	7.31e-16	0.00054	1.85e-21
tube development	{'No common gene'}	2.26e-07	1.0	1.0	4.65e-07	0.00069	9.67e-12	2.66e-10	2.25e-17
tube morphogenesis	{'No common gene'}	7.98e-09	0.0348	1.0	3.95e-07	0.00015	4.36e-11	1.78e-09	1.82e-15
tumor necrosis factor-mediated signaling pathway	{'n/a (just one condition)'}	1.0	1.0	1.0	1.0	1.0	1.0	0.036	1.0
unsaturated fatty acid biosynthetic process	{'n/a (just one condition)'}	1.0	1.0	1.0	1.0	1.0	0.0418	1.0	1.0
unsaturated fatty acid metabolic process	{'n/a (just one condition)'}	1.0	1.0	1.0	1.0	1.0	0.0331	1.0	1.0
urogenital system development	{'No common gene'}	0.00023	1.0	1.0	6.16e-05	0.00024	0.0029	0.0102	0.00018
vacuolar acidification	{'Atp6ap2', 'Atp6v0a1', 'Grn', 'Atp6v0c', 'Slc11a1', 'Atp6v0d2'}	1.0	1.0	1.0	1.0	1.0	0.0033	1.0	0.0015
vacuole organization	{'Gba', 'Gnptab', 'Cln8', 'Atp6ap2', 'Vmp1', 'Abca1', 'Atp13a2', 'P2rx7', 'Rab7b', 'Myo7a', 'Ctsd', 'Grn', 'Tpp1', 'Tpcn2', 'Atp6v0c', 'Hexb', 'Acp2', 'Hexa'}	1.0	1.0	1.0	1.0	1.0	7.47e-06	1.0	0.00011
vascular process in circulatory system	{'Apoe', 'Pdgfb', 'Icam1'}	1.0	1.0	1.0	0.0268	1.0	1.0	0.0012	0.00026
vasculature development	{'No common gene'}	7.05e-07	0.0429	1.0	1.13e-06	2.49e-05	7.51e-12	1.64e-13	5.66e-15
vasculogenesis	{'n/a (just one condition)'}	1.0	1.0	1.0	1.0	1.0	1.0	0.0026	1.0
vasodilation	{'Nos1', 'Mrvi1', 'Apoe', 'Gucy1a3', 'Kcnma1'}	1.0	1.0	1.0	1.0	1.0	1.0	0.0118	0.0439
ventricular cardiac muscle tissue development	{'n/a (just one condition)'}	1.0	1.0	1.0	1.0	1.0	1.0	2.53e-05	1.0
ventricular cardiac muscle tissue morphogenesis	{'n/a (just one condition)'}	1.0	1.0	1.0	1.0	1.0	1.0	0.00012	1.0
ventricular compact myocardium morphogenesis	{'n/a (just one condition)'}	1.0	1.0	1.0	1.0	1.0	1.0	0.0307	1.0
ventricular septum development	{'Tbx3', 'Hey1'}	1.0	1.0	1.0	0.0027	1.0	1.0	0.0248	1.0
ventricular septum morphogenesis	{'Tbx3', 'Hey1'}	1.0	1.0	1.0	0.00035	1.0	1.0	0.0082	1.0
ventricular trabecula myocardium morphogenesis	{'n/a (just one condition)'}	1.0	1.0	1.0	1.0	1.0	1.0	3.33e-06	1.0
very-low-density lipoprotein particle clearance	{'Apoe', 'Apoc1'}	1.0	1.0	0.0245	1.0	0.0475	1.0	1.0	1.0
vesicle-mediated transport	{'Myo1f', 'Tnfaip2', 'Tyrobp', 'Hck', 'Slc11a1', 'Itgb2'}	1.0	1.0	0.00054	0.0008	0.00078	8.26e-14	0.0105	3.66e-14
viral process	{'n/a (just one condition)'}	1.0	1.0	1.0	1.0	1.0	1.0	1.0	0.0355
vitamin E metabolic process	{'Cyp4f18', 'Pltp'}	1.0	1.0	0.0245	1.0	1.0	1.0	0.0264	1.0
wound healing	{'No common gene'}	0.00081	1.0	1.0	1.74e-05	2.16e-09	2.23e-09	0.0131	4.88e-10
wound healing involved in inflammatory response	{'Timp1', 'Hmox1', 'Il1a', 'F2r', 'Cd44'}	1.0	1.0	1.0	1.0	1.0	0.00066	1.0	0.0036
wound healing, spreading of cells	{'n/a (just one condition)'}	1.0	1.0	1.0	1.0	1.0	0.0198	1.0	1.0
zymogen activation	{'Lgmn', 'C1ra'}	1.0	1.0	1.0	0.0246	0.0306	1.0	1.0	0.0123
