# Supplementary material for: reString: an open-source Python software to perform automatic functional enrichment retrieval, results aggregation and data visualization
Source: Sci Rep. 2021 Dec 6;11:23458. doi: 10.1038/s41598-021-02528-0 (PMC8648753; doi:10.1038/s41598-021-02528-0)
Supplement: Supplementary file 1 — Supplementary Information 1. [file 41598_2021_2528_MOESM1_ESM.zip › Supplemental DataSets/up_down_together/ctrl_t0_red_VS_ctrl_t0_blue_FC/ALL_enrichment.Component.tsv]

#term ID	term description	observed gene count	background gene count	false discovery rate	matching proteins in your network (IDs)	matching proteins in your network (labels)
GO:0098798	mitochondrial protein complex	41	261	3.94e-25	Ndufa2,Atp5e,Ndufa1,Timm13,Ppif,Ndufa6,Smdt1,Ndufa5,Mrps23,Mrpl37,Ndufs5,Mrpl51,Tomm40,Mrpl46,Ndufc2,Ndufb7,Ndufc1,Ndufb10,Mrpl12,Mrpl34,Dnajc11,Mrps7,Mrps12,Ndufa8,Ndufa3,Ndufb6,Usmg5,AI462493,Ndufs7,Atp5h,Tomm5,Ndufa13,Tomm6,Ndufb11,Ndufb2,Ndufb5,Cox7c,Mrpl15,Minos1,Timm9,Ndufa12	Ndufa2,Atp5e,Ndufa1,Timm13,Ppif,Ndufa6,Smdt1,Ndufa5,Mrps23,Mrpl37,Ndufs5,Mrpl51,Tomm40,Mrpl46,Ndufc2,Ndufb7,Ndufc1,Ndufb10,Mrpl12,Mrpl34,Dnajc11,Mrps7,Mrps12,Ndufa8,Ndufa3,Ndufb6,Usmg5,Uqcc3,Ndufs7,Atp5h,Tomm5,Ndufa13,Tomm6,Ndufb11,Ndufb2,Ndufb5,Cox7c,Mrpl15,Minos1,Timm9,Ndufa12
GO:0005739	mitochondrion	91	1776	2.63e-24	Clpp,Ndufa2,Cox6c,Cybb,Atp5e,Slmo2,Ndufa1,Mief2,Slc25a39,Fmc1,Mtres1,Uqcr11,Timm13,Cox11,Abca8b,Glrx5,Ppif,Slc25a17,Ndufa6,Smdt1,Ndufa5,Mrps23,Cox8b,Mpc2,Rab5if,Ndufaf4,Hint2,Mrpl37,Ndufs5,Mrpl51,Tomm40,Mrpl46,Ndufc2,Coq7,Hccs,Ucp1,Mmp2,Mmp3,Abca9,Lars2,Rilp,Ndufb7,Ndufc1,Chchd4,Tsfm,Abhd11,Rmnd1,Ndufb10,Mrpl12,Mrpl34,Cars2,Nudt19,Mcee,Timm8a1,Foxo3,Dnajc11,Mrps7,Cox17,Tmem11,Mrps12,Ndufa8,Ech1,A…	Clpp,Ndufa2,Cox6c,Cybb,Atp5e,Slmo2,Ndufa1,Mief2,Slc25a39,1110001J03Rik,1700021F05Rik,Uqcr11,Timm13,Cox11,Abca8b,Glrx5,Ppif,Slc25a17,Ndufa6,Smdt1,Ndufa5,Mrps23,Cox8b,Mpc2,1110008F13Rik,Ndufaf4,Hint2,Mrpl37,Ndufs5,Mrpl51,Tomm40,Mrpl46,Ndufc2,Coq7,Hccs,Ucp1,Mmp2,Mmp3,Abca9,Lars2,Rilp,Ndufb7,Ndufc1,Chchd4,Tsfm,Abhd11,Rmnd1,Ndufb10,Mrpl12,Mrpl34,Cars2,Nudt19,Mcee,Timm8a1,Foxo3,Dnajc11,Mrps7,Cox17,Tmem…
GO:0005743	mitochondrial inner membrane	45	435	1.94e-21	Ndufa2,Cox6c,Atp5e,Ndufa1,Slc25a39,Uqcr11,Timm13,Cox11,Abca8b,Ppif,Ndufa6,Smdt1,Ndufa5,Cox8b,Mpc2,Rab5if,Ndufs5,Tomm40,Ndufc2,Coq7,Hccs,Ucp1,Ndufb7,Ndufc1,Ndufb10,Timm8a1,Dnajc11,Tmem11,Ndufa8,Ndufa3,Ndufb6,Usmg5,AI462493,Cox7a1,Nnt,Ndufs7,Atp5h,Ndufa13,Ndufb11,Ndufb2,Ndufb5,Cox7c,Minos1,Timm9,Ndufa12	Ndufa2,Cox6c,Atp5e,Ndufa1,Slc25a39,Uqcr11,Timm13,Cox11,Abca8b,Ppif,Ndufa6,Smdt1,Ndufa5,Cox8b,Mpc2,1110008F13Rik,Ndufs5,Tomm40,Ndufc2,Coq7,Hccs,Ucp1,Ndufb7,Ndufc1,Ndufb10,Timm8a1,Dnajc11,Tmem11,Ndufa8,Ndufa3,Ndufb6,Usmg5,Uqcc3,Cox7a1,Nnt,Ndufs7,Atp5h,Ndufa13,Ndufb11,Ndufb2,Ndufb5,Cox7c,Minos1,Timm9,Ndufa12
GO:0005576	extracellular region	97	2229	2.11e-21	Ccl11,Pdgfb,Serpinf1,Sfrp4,Angptl2,Clec11a,Nid1,Apoa2,Pcolce2,Ctsk,Lbp,C1qtnf1,Igfbp4,Enpp3,Ntn4,Hexb,Fst,Txndc16,Loxl2,Adamts1,Serping1,Smoc2,Emilin2,Cfb,C2,Esrra,Clec3b,Entpd2,Fbn1,Cpxm1,Procr,Wnt2b,Olfml3,Il6ra,Prss12,F3,Sema3c,Angptl7,Man2b2,Pcolce,Timp4,Nucb2,Cpxm2,Hpx,Figf,Pdgfrl,Mmp2,Mmp3,Apoa1,Fmod,Igsf10,Tgfbi,Mgat5,Adamts2,Thsd7a,Esm1,Lgi2,Crtac1,Svep1,Fbln2,Fbln1,Egflam,Adamts12,Flrt2,…	Ccl11,Pdgfb,Serpinf1,Sfrp4,Angptl2,Clec11a,Nid1,Apoa2,Pcolce2,Ctsk,Lbp,C1qtnf1,Igfbp4,Enpp3,Ntn4,Hexb,Fst,Txndc16,Loxl2,Adamts1,Serping1,Smoc2,Emilin2,Cfb,C2,Esrra,Clec3b,Entpd2,Fbn1,Cpxm1,Procr,Wnt2b,Olfml3,Il6ra,Prss12,F3,Sema3c,Angptl7,Man2b2,Pcolce,Timp4,Nucb2,Cpxm2,Hpx,Vegfd,Pdgfrl,Mmp2,Mmp3,Apoa1,Fmod,Igsf10,Tgfbi,Mgat5,Adamts2,Thsd7a,Esm1,Lgi2,Crtac1,Svep1,Fbln2,Fbln1,Egflam,Adamts12,Flrt2…
GO:0005740	mitochondrial envelope	54	697	7.02e-21	Ndufa2,Cox6c,Atp5e,Slmo2,Ndufa1,Mief2,Slc25a39,Uqcr11,Timm13,Cox11,Abca8b,Ppif,Ndufa6,Smdt1,Ndufa5,Cox8b,Mpc2,Rab5if,Ndufaf4,Ndufs5,Tomm40,Ndufc2,Coq7,Hccs,Ucp1,Ndufb7,Ndufc1,Chchd4,Ndufb10,Timm8a1,Foxo3,Dnajc11,Cox17,Tmem11,Ndufa8,Ndufa3,Ndufb6,Usmg5,AI462493,Cox7a1,Nnt,Ndufs7,Atp5h,Tomm5,Ndufa13,Tomm6,Ndufb11,Ndufb2,Ndufb5,Cox7c,Minos1,Cycs,Timm9,Ndufa12	Ndufa2,Cox6c,Atp5e,Slmo2,Ndufa1,Mief2,Slc25a39,Uqcr11,Timm13,Cox11,Abca8b,Ppif,Ndufa6,Smdt1,Ndufa5,Cox8b,Mpc2,1110008F13Rik,Ndufaf4,Ndufs5,Tomm40,Ndufc2,Coq7,Hccs,Ucp1,Ndufb7,Ndufc1,Chchd4,Ndufb10,Timm8a1,Foxo3,Dnajc11,Cox17,Tmem11,Ndufa8,Ndufa3,Ndufb6,Usmg5,Uqcc3,Cox7a1,Nnt,Ndufs7,Atp5h,Tomm5,Ndufa13,Tomm6,Ndufb11,Ndufb2,Ndufb5,Cox7c,Minos1,Cycs,Timm9,Ndufa12
GO:0070469	respirasome	25	87	1.12e-20	Ndufa2,Ndufa1,Uqcr11,Ndufa6,Ndufa5,Cox8b,Rab5if,Ndufs5,Ndufc2,Ndufb7,Ndufc1,Ndufb10,Ndufa8,Ndufa3,Ndufb6,AI462493,Cox7a1,Ndufs7,Ndufa13,Ndufb11,Ndufb2,Ndufb5,Cox7c,Cycs,Ndufa12	Ndufa2,Ndufa1,Uqcr11,Ndufa6,Ndufa5,Cox8b,1110008F13Rik,Ndufs5,Ndufc2,Ndufb7,Ndufc1,Ndufb10,Ndufa8,Ndufa3,Ndufb6,Uqcc3,Cox7a1,Ndufs7,Ndufa13,Ndufb11,Ndufb2,Ndufb5,Cox7c,Cycs,Ndufa12
GO:0019866	organelle inner membrane	46	492	1.18e-20	Ndufa2,Cox6c,Atp5e,Ndufa1,Slc25a39,Uqcr11,Timm13,Cox11,Abca8b,Ppif,Ndufa6,Smdt1,Ndufa5,Cox8b,Mpc2,Rab5if,Ndufs5,Tomm40,Ndufc2,Coq7,Hccs,Ucp1,Ptgs2,Ndufb7,Ndufc1,Ndufb10,Timm8a1,Dnajc11,Tmem11,Ndufa8,Ndufa3,Ndufb6,Usmg5,AI462493,Cox7a1,Nnt,Ndufs7,Atp5h,Ndufa13,Ndufb11,Ndufb2,Ndufb5,Cox7c,Minos1,Timm9,Ndufa12	Ndufa2,Cox6c,Atp5e,Ndufa1,Slc25a39,Uqcr11,Timm13,Cox11,Abca8b,Ppif,Ndufa6,Smdt1,Ndufa5,Cox8b,Mpc2,1110008F13Rik,Ndufs5,Tomm40,Ndufc2,Coq7,Hccs,Ucp1,Ptgs2,Ndufb7,Ndufc1,Ndufb10,Timm8a1,Dnajc11,Tmem11,Ndufa8,Ndufa3,Ndufb6,Usmg5,Uqcc3,Cox7a1,Nnt,Ndufs7,Atp5h,Ndufa13,Ndufb11,Ndufb2,Ndufb5,Cox7c,Minos1,Timm9,Ndufa12
GO:0110165	cellular anatomical entity	289	15632	4.85e-20	Gmpr,Ccl11,Pdgfb,Serpinf1,Clpp,Naa20,Nudt14,Sfrp4,Man1a,Angptl2,Clec11a,Nid1,Dnajb1,Apoa2,Tmem147,Clstn3,Vipr2,Ndufa2,Cox6c,Cybb,Pcolce2,Ctsk,Lbp,Atp5e,Slmo2,Ndufa1,Mapkapk2,C1qtnf1,Igfbp4,Mief2,Tbx3,Slc25a39,Mpdu1,Scrn1,Ptger1,Fmc1,Mtres1,Arid5b,Dusp6,Enpp3,Ntn4,Egfr,Uqcr11,Timm13,Glt8d2,Cox11,Abca8b,Galk1,Fam101b,Glrx5,Acot12,Hexb,Fst,Txndc16,Ppif,Scara5,Loxl2,Slc25a17,Ndufa6,Smdt1,Gpihbp1,Adam…	Gmpr,Ccl11,Pdgfb,Serpinf1,Clpp,Naa20,Nudt14,Sfrp4,Man1a,Angptl2,Clec11a,Nid1,Dnajb1,Apoa2,Tmem147,Clstn3,Vipr2,Ndufa2,Cox6c,Cybb,Pcolce2,Ctsk,Lbp,Atp5e,Slmo2,Ndufa1,Mapkapk2,C1qtnf1,Igfbp4,Mief2,Tbx3,Slc25a39,Mpdu1,Scrn1,Ptger1,1110001J03Rik,1700021F05Rik,Arid5b,Dusp6,Enpp3,Ntn4,Egfr,Uqcr11,Timm13,Glt8d2,Cox11,Abca8b,Gk,Fam101b,Glrx5,Acot12,Hexb,Fst,Txndc16,Ppif,Scara5,Loxl2,Slc25a17,Ndufa6,Smdt1…
GO:0031966	mitochondrial membrane	50	647	2.33e-19	Ndufa2,Cox6c,Atp5e,Ndufa1,Mief2,Slc25a39,Uqcr11,Timm13,Cox11,Abca8b,Ppif,Ndufa6,Smdt1,Ndufa5,Cox8b,Mpc2,Rab5if,Ndufaf4,Ndufs5,Tomm40,Ndufc2,Coq7,Hccs,Ucp1,Ndufb7,Ndufc1,Ndufb10,Timm8a1,Foxo3,Dnajc11,Tmem11,Ndufa8,Ndufa3,Ndufb6,Usmg5,AI462493,Cox7a1,Nnt,Ndufs7,Atp5h,Tomm5,Ndufa13,Tomm6,Ndufb11,Ndufb2,Ndufb5,Cox7c,Minos1,Timm9,Ndufa12	Ndufa2,Cox6c,Atp5e,Ndufa1,Mief2,Slc25a39,Uqcr11,Timm13,Cox11,Abca8b,Ppif,Ndufa6,Smdt1,Ndufa5,Cox8b,Mpc2,1110008F13Rik,Ndufaf4,Ndufs5,Tomm40,Ndufc2,Coq7,Hccs,Ucp1,Ndufb7,Ndufc1,Ndufb10,Timm8a1,Foxo3,Dnajc11,Tmem11,Ndufa8,Ndufa3,Ndufb6,Usmg5,Uqcc3,Cox7a1,Nnt,Ndufs7,Atp5h,Tomm5,Ndufa13,Tomm6,Ndufb11,Ndufb2,Ndufb5,Cox7c,Minos1,Timm9,Ndufa12
GO:0098800	inner mitochondrial membrane protein complex	26	127	1.43e-18	Ndufa2,Atp5e,Ndufa1,Ndufa6,Smdt1,Ndufa5,Ndufs5,Ndufc2,Ndufb7,Ndufc1,Ndufb10,Dnajc11,Ndufa8,Ndufa3,Ndufb6,Usmg5,AI462493,Ndufs7,Atp5h,Ndufa13,Ndufb11,Ndufb2,Ndufb5,Cox7c,Minos1,Ndufa12	Ndufa2,Atp5e,Ndufa1,Ndufa6,Smdt1,Ndufa5,Ndufs5,Ndufc2,Ndufb7,Ndufc1,Ndufb10,Dnajc11,Ndufa8,Ndufa3,Ndufb6,Usmg5,Uqcc3,Ndufs7,Atp5h,Ndufa13,Ndufb11,Ndufb2,Ndufb5,Cox7c,Minos1,Ndufa12
GO:0005746	mitochondrial respirasome	22	75	1.9e-18	Ndufa2,Ndufa1,Ndufa6,Ndufa5,Rab5if,Ndufs5,Ndufc2,Ndufb7,Ndufc1,Ndufb10,Ndufa8,Ndufa3,Ndufb6,AI462493,Cox7a1,Ndufs7,Ndufa13,Ndufb11,Ndufb2,Ndufb5,Cox7c,Ndufa12	Ndufa2,Ndufa1,Ndufa6,Ndufa5,1110008F13Rik,Ndufs5,Ndufc2,Ndufb7,Ndufc1,Ndufb10,Ndufa8,Ndufa3,Ndufb6,Uqcc3,Cox7a1,Ndufs7,Ndufa13,Ndufb11,Ndufb2,Ndufb5,Cox7c,Ndufa12
GO:0031012	extracellular matrix	41	468	1.78e-17	Serpinf1,Angptl2,Nid1,Pcolce2,Ntn4,Loxl2,Adamts1,Serping1,Smoc2,Emilin2,Clec3b,Entpd2,Fbn1,F3,Sema3c,Angptl7,Timp4,Mmp2,Mmp3,Fmod,Tgfbi,Adamts2,Svep1,Fbln2,Fbln1,Egflam,Lgals4,Col8a2,Col12a1,Col3a1,Lama2,Dcn,Adamtsl1,Col14a1,Vwf,Spock2,Ccbe1,Slit2,Matn2,Glg1,Apoe	Serpinf1,Angptl2,Nid1,Pcolce2,Ntn4,Loxl2,Adamts1,Serping1,Smoc2,Emilin2,Clec3b,Entpd2,Fbn1,F3,Sema3c,Angptl7,Timp4,Mmp2,Mmp3,Fmod,Tgfbi,Adamts2,Svep1,Fbln2,Fbln1,Egflam,Lgals4,Col8a2,Col12a1,Col3a1,Lama2,Dcn,Adamtsl1,Col14a1,Vwf,Spock2,Ccbe1,Slit2,Matn2,Glg1,Apoe
GO:0031967	organelle envelope	62	1131	1.93e-17	Ndufa2,Cox6c,Cybb,Atp5e,Slmo2,Ndufa1,Mief2,Slc25a39,Scrn1,Egfr,Uqcr11,Timm13,Cox11,Abca8b,Ppif,Ndufa6,Smdt1,Ndufa5,Mrps23,Cox8b,Mpc2,Rab5if,Ndufaf4,Ndufs5,Tomm40,Ndufc2,Coq7,Nucb2,Hccs,Ucp1,Ptgs2,Ndufb7,Ndufc1,Chchd4,Ndufb10,Timm8a1,Foxo3,Dnajc11,Cox17,Tmem11,Ndufa8,Epha3,Ndufa3,Ndufb6,Usmg5,AI462493,Cox7a1,Nnt,Ndufs7,Atp5h,Tomm5,Ndufa13,Tomm6,Ndufb11,Ndufb2,Ndufb5,Cox7c,Minos1,Cycs,Timm9,Apoe,Nd…	Ndufa2,Cox6c,Cybb,Atp5e,Slmo2,Ndufa1,Mief2,Slc25a39,Scrn1,Egfr,Uqcr11,Timm13,Cox11,Abca8b,Ppif,Ndufa6,Smdt1,Ndufa5,Mrps23,Cox8b,Mpc2,1110008F13Rik,Ndufaf4,Ndufs5,Tomm40,Ndufc2,Coq7,Nucb2,Hccs,Ucp1,Ptgs2,Ndufb7,Ndufc1,Chchd4,Ndufb10,Timm8a1,Foxo3,Dnajc11,Cox17,Tmem11,Ndufa8,Epha3,Ndufa3,Ndufb6,Usmg5,Uqcc3,Cox7a1,Nnt,Ndufs7,Atp5h,Tomm5,Ndufa13,Tomm6,Ndufb11,Ndufb2,Ndufb5,Cox7c,Minos1,Cycs,Timm9,Apo…
GO:0098803	respiratory chain complex	21	77	3.86e-17	Ndufa2,Ndufa1,Ndufa6,Ndufa5,Cox8b,Ndufs5,Ndufc2,Ndufb7,Ndufc1,Ndufb10,Ndufa8,Ndufa3,Ndufb6,AI462493,Ndufs7,Ndufa13,Ndufb11,Ndufb2,Ndufb5,Cox7c,Ndufa12	Ndufa2,Ndufa1,Ndufa6,Ndufa5,Cox8b,Ndufs5,Ndufc2,Ndufb7,Ndufc1,Ndufb10,Ndufa8,Ndufa3,Ndufb6,Uqcc3,Ndufs7,Ndufa13,Ndufb11,Ndufb2,Ndufb5,Cox7c,Ndufa12
GO:0005747	mitochondrial respiratory chain complex I	18	47	9.3e-17	Ndufa2,Ndufa1,Ndufa6,Ndufa5,Ndufs5,Ndufc2,Ndufb7,Ndufc1,Ndufb10,Ndufa8,Ndufa3,Ndufb6,Ndufs7,Ndufa13,Ndufb11,Ndufb2,Ndufb5,Ndufa12	Ndufa2,Ndufa1,Ndufa6,Ndufa5,Ndufs5,Ndufc2,Ndufb7,Ndufc1,Ndufb10,Ndufa8,Ndufa3,Ndufb6,Ndufs7,Ndufa13,Ndufb11,Ndufb2,Ndufb5,Ndufa12
GO:0005615	extracellular space	67	1424	6.93e-16	Ccl11,Pdgfb,Serpinf1,Sfrp4,Angptl2,Clec11a,Apoa2,Ctsk,Lbp,C1qtnf1,Igfbp4,Hexb,Fst,Loxl2,Serping1,Smoc2,Cfb,C2,Clec3b,Fbn1,Cpxm1,Procr,Wnt2b,Il6ra,F3,Sema3c,Angptl7,Pcolce,Timp4,Nucb2,Hpx,Figf,Mmp2,Mmp3,Apoa1,Fmod,Tgfbi,Lgi2,Svep1,Fbln1,Flrt2,Gdf6,C1ra,Lgals4,Col8a2,Fabp3,Col12a1,Col3a1,Cp,Cd109,Itga2b,Dcn,Podn,Apoc1,Col14a1,C1qtnf3,Cfh,Vwf,Spock2,Ccbe1,Apod,C1s1,Loxl4,Slit2,Matn2,Gdf10,Apoe	Ccl11,Pdgfb,Serpinf1,Sfrp4,Angptl2,Clec11a,Apoa2,Ctsk,Lbp,C1qtnf1,Igfbp4,Hexb,Fst,Loxl2,Serping1,Smoc2,Cfb,C2,Clec3b,Fbn1,Cpxm1,Procr,Wnt2b,Il6ra,F3,Sema3c,Angptl7,Pcolce,Timp4,Nucb2,Hpx,Vegfd,Mmp2,Mmp3,Apoa1,Fmod,Tgfbi,Lgi2,Svep1,Fbln1,Flrt2,Gdf6,C1ra,Lgals4,Col8a2,Fabp3,Col12a1,Col3a1,Cp,Cd109,Itga2b,Dcn,Podn,Apoc1,Col14a1,C1qtnf3,Cfh,Vwf,Spock2,Ccbe1,Apod,C1s1,Loxl4,Slit2,Matn2,Gdf10,Apoe
GO:1990204	oxidoreductase complex	21	104	5.82e-15	Gmpr,Ndufa2,Cybb,Ndufa1,Ndufa6,Ndufa5,Ndufs5,Ndufc2,Ndufb7,Ndufc1,Ndufb10,Ndufa8,Ndufa3,Ndufb6,AI462493,Ndufs7,Ndufa13,Ndufb11,Ndufb2,Ndufb5,Ndufa12	Gmpr,Ndufa2,Cybb,Ndufa1,Ndufa6,Ndufa5,Ndufs5,Ndufc2,Ndufb7,Ndufc1,Ndufb10,Ndufa8,Ndufa3,Ndufb6,Uqcc3,Ndufs7,Ndufa13,Ndufb11,Ndufb2,Ndufb5,Ndufa12
GO:0062023	collagen-containing extracellular matrix	33	359	1.36e-14	Serpinf1,Angptl2,Nid1,Pcolce2,Ntn4,Loxl2,Adamts1,Serping1,Smoc2,Emilin2,Entpd2,Fbn1,F3,Sema3c,Angptl7,Fmod,Tgfbi,Adamts2,Fbln2,Fbln1,Egflam,Lgals4,Col8a2,Col12a1,Col3a1,Lama2,Dcn,Adamtsl1,Col14a1,Vwf,Spock2,Slit2,Matn2	Serpinf1,Angptl2,Nid1,Pcolce2,Ntn4,Loxl2,Adamts1,Serping1,Smoc2,Emilin2,Entpd2,Fbn1,F3,Sema3c,Angptl7,Fmod,Tgfbi,Adamts2,Fbln2,Fbln1,Egflam,Lgals4,Col8a2,Col12a1,Col3a1,Lama2,Dcn,Adamtsl1,Col14a1,Vwf,Spock2,Slit2,Matn2
GO:0005604	basement membrane	14	105	1.3e-07	Serpinf1,Nid1,Ntn4,Loxl2,Adamts1,Smoc2,Entpd2,Fbn1,Tgfbi,Fbln1,Egflam,Col8a2,Lama2,Matn2	Serpinf1,Nid1,Ntn4,Loxl2,Adamts1,Smoc2,Entpd2,Fbn1,Tgfbi,Fbln1,Egflam,Col8a2,Lama2,Matn2
GO:0016020	membrane	156	7623	1.23e-06	Pdgfb,Man1a,Nid1,Tmem147,Clstn3,Vipr2,Ndufa2,Cox6c,Cybb,Ctsk,Lbp,Atp5e,Ndufa1,C1qtnf1,Mief2,Slc25a39,Mpdu1,Scrn1,Ptger1,Enpp3,Ntn4,Egfr,Uqcr11,Timm13,Glt8d2,Cox11,Abca8b,Hexb,Ppif,Scara5,Loxl2,Slc25a17,Ndufa6,Smdt1,Gpihbp1,Ndufa5,Mrps23,Csf1r,Cox8b,St8sia2,Gria4,Gpr39,Mpc2,Entpd2,Procr,Rab5if,Il6ra,Prss12,F3,Ndufaf4,Ndufs5,Sema3c,Man2b2,Gng11,Tomm40,Ndufc2,Coq7,Nucb2,Hccs,Figf,Ucp1,Mmp2,Itga11,Pt…	Pdgfb,Man1a,Nid1,Tmem147,Clstn3,Vipr2,Ndufa2,Cox6c,Cybb,Ctsk,Lbp,Atp5e,Ndufa1,C1qtnf1,Mief2,Slc25a39,Mpdu1,Scrn1,Ptger1,Enpp3,Ntn4,Egfr,Uqcr11,Timm13,Glt8d2,Cox11,Abca8b,Hexb,Ppif,Scara5,Loxl2,Slc25a17,Ndufa6,Smdt1,Gpihbp1,Ndufa5,Mrps23,Csf1r,Cox8b,St8sia2,Gria4,Gpr39,Mpc2,Entpd2,Procr,1110008F13Rik,Il6ra,Prss12,F3,Ndufaf4,Ndufs5,Sema3c,Man2b2,Gng11,Tomm40,Ndufc2,Coq7,Nucb2,Hccs,Vegfd,Ucp1,Mmp2,I…
GO:0005737	cytoplasm	193	10283	3.01e-06	Gmpr,Pdgfb,Serpinf1,Clpp,Naa20,Nudt14,Sfrp4,Man1a,Clec11a,Dnajb1,Apoa2,Clstn3,Ndufa2,Cox6c,Cybb,Ctsk,Atp5e,Slmo2,Ndufa1,Mapkapk2,Mief2,Slc25a39,Scrn1,Fmc1,Mtres1,Dusp6,Enpp3,Egfr,Uqcr11,Timm13,Glt8d2,Cox11,Abca8b,Galk1,Fam101b,Glrx5,Acot12,Hexb,Fst,Txndc16,Ppif,Scara5,Loxl2,Slc25a17,Ndufa6,Smdt1,Adamts1,Ndufa5,Mrps23,Esrra,Cox8b,Clec3b,St8sia2,Mpc2,Procr,Rab5if,Prss12,F3,Ndufaf4,Hint2,Mrpl37,Nduf…	Gmpr,Pdgfb,Serpinf1,Clpp,Naa20,Nudt14,Sfrp4,Man1a,Clec11a,Dnajb1,Apoa2,Clstn3,Ndufa2,Cox6c,Cybb,Ctsk,Atp5e,Slmo2,Ndufa1,Mapkapk2,Mief2,Slc25a39,Scrn1,1110001J03Rik,1700021F05Rik,Dusp6,Enpp3,Egfr,Uqcr11,Timm13,Glt8d2,Cox11,Abca8b,Gk,Fam101b,Glrx5,Acot12,Hexb,Fst,Txndc16,Ppif,Scara5,Loxl2,Slc25a17,Ndufa6,Smdt1,Adamts1,Ndufa5,Mrps23,Esrra,Cox8b,Clec3b,St8sia2,Mpc2,Procr,1110008F13Rik,Prss12,F3,Ndufa…
GO:0031090	organelle membrane	78	2973	3.65e-06	Man1a,Tmem147,Clstn3,Ndufa2,Cox6c,Atp5e,Ndufa1,Mief2,Slc25a39,Scrn1,Egfr,Uqcr11,Timm13,Cox11,Abca8b,Ppif,Scara5,Slc25a17,Ndufa6,Smdt1,Ndufa5,Mrps23,Cox8b,St8sia2,Mpc2,Rab5if,Ndufaf4,Ndufs5,Man2b2,Tomm40,Ndufc2,Coq7,Nucb2,Hccs,Ucp1,Ptgs2,Rilp,Ndufb7,Mgat5,Abhd2,Ndufc1,Sorcs2,Ndufb10,Timm8a1,Foxo3,Dnajc11,Bri3,Tmem11,Flrt2,Ffar4,Ndufa8,Epha3,Ldlrad4,Ndufa3,Shisa3,Ndufb6,Usmg5,AI462493,Cox7a1,Nnt,Fm…	Man1a,Tmem147,Clstn3,Ndufa2,Cox6c,Atp5e,Ndufa1,Mief2,Slc25a39,Scrn1,Egfr,Uqcr11,Timm13,Cox11,Abca8b,Ppif,Scara5,Slc25a17,Ndufa6,Smdt1,Ndufa5,Mrps23,Cox8b,St8sia2,Mpc2,1110008F13Rik,Ndufaf4,Ndufs5,Man2b2,Tomm40,Ndufc2,Coq7,Nucb2,Hccs,Ucp1,Ptgs2,Rilp,Ndufb7,Mgat5,Abhd2,Ndufc1,Sorcs2,Ndufb10,Timm8a1,Foxo3,Dnajc11,Bri3,Tmem11,Flrt2,Ffar4,Ndufa8,Epha3,Ldlrad4,Ndufa3,Shisa3,Ndufb6,Usmg5,Uqcc3,Cox7a1,Nn…
GO:0005759	mitochondrial matrix	20	340	1.63e-05	Clpp,Mtres1,Glrx5,Ppif,Mrps23,Mrpl37,Mrpl51,Mrpl46,Lars2,Tsfm,Mrpl12,Mrpl34,Cars2,Foxo3,Mrps7,Mrps12,Atg4d,Mlycd,Mrpl15,Hspa1b	Clpp,1700021F05Rik,Glrx5,Ppif,Mrps23,Mrpl37,Mrpl51,Mrpl46,Lars2,Tsfm,Mrpl12,Mrpl34,Cars2,Foxo3,Mrps7,Mrps12,Atg4d,Mlycd,Mrpl15,Hspa1b
GO:0098796	membrane protein complex	38	1083	3.22e-05	Ndufa2,Cybb,Atp5e,Ndufa1,Ppif,Ndufa6,Smdt1,Ndufa5,Cox8b,Gria4,Il6ra,Ndufs5,Gng11,Tomm40,Ndufc2,Itga11,Ndufb7,Ndufc1,Ndufb10,Dnajc11,Ndufa8,Cdh11,Ndufa3,Ndufb6,Usmg5,AI462493,Itga2b,Ndufs7,Atp5h,Tomm5,Ndufa13,Tomm6,Ndufb11,Ndufb2,Ndufb5,Cox7c,Minos1,Ndufa12	Ndufa2,Cybb,Atp5e,Ndufa1,Ppif,Ndufa6,Smdt1,Ndufa5,Cox8b,Gria4,Il6ra,Ndufs5,Gng11,Tomm40,Ndufc2,Itga11,Ndufb7,Ndufc1,Ndufb10,Dnajc11,Ndufa8,Cdh11,Ndufa3,Ndufb6,Usmg5,Uqcc3,Itga2b,Ndufs7,Atp5h,Tomm5,Ndufa13,Tomm6,Ndufb11,Ndufb2,Ndufb5,Cox7c,Minos1,Ndufa12
GO:0005758	mitochondrial intermembrane space	10	88	9.51e-05	Slmo2,Timm13,Ndufs5,Ndufb7,Chchd4,Timm8a1,Cox17,Ndufa8,Cycs,Timm9	Slmo2,Timm13,Ndufs5,Ndufb7,Chchd4,Timm8a1,Cox17,Ndufa8,Cycs,Timm9
GO:0005581	collagen trimer	9	78	0.00028	C1qtnf1,Emilin2,Col8a2,Col12a1,Col3a1,Dcn,Col14a1,C1qtnf3,Ccbe1	C1qtnf1,Emilin2,Col8a2,Col12a1,Col3a1,Dcn,Col14a1,C1qtnf3,Ccbe1
GO:0005761	mitochondrial ribosome	9	89	0.00071	Mrps23,Mrpl37,Mrpl51,Mrpl46,Mrpl12,Mrpl34,Mrps7,Mrps12,Mrpl15	Mrps23,Mrpl37,Mrpl51,Mrpl46,Mrpl12,Mrpl34,Mrps7,Mrps12,Mrpl15
GO:0031305	integral component of mitochondrial inner membrane	7	47	0.00071	Cox11,Smdt1,Mpc2,Dnajc11,Tmem11,AI462493,Minos1	Cox11,Smdt1,Mpc2,Dnajc11,Tmem11,Uqcc3,Minos1
GO:0031224	intrinsic component of membrane	99	4707	0.00078	Man1a,Tmem147,Clstn3,Vipr2,Cox6c,Cybb,Ndufa1,C1qtnf1,Mief2,Slc25a39,Mpdu1,Ptger1,Enpp3,Egfr,Uqcr11,Glt8d2,Cox11,Abca8b,Ppif,Scara5,Slc25a17,Smdt1,Gpihbp1,Csf1r,Cox8b,St8sia2,Gria4,Gpr39,Mpc2,Entpd2,Procr,Rab5if,Il6ra,F3,Sema3c,Tomm40,Ndufc2,Ucp1,Itga11,Abca6,Armh4,Abca9,Mgat5,Abhd2,Ndufc1,Thsd7a,Sorcs2,Lpar6,Bace2,Scarf1,Slco4a1,Cd59a,Tmem37,Dnajc11,Bri3,Tmem11,Gpr133,Flrt2,Ffar4,Epha3,Ldlrad4,Cd…	Man1a,Tmem147,Clstn3,Vipr2,Cox6c,Cybb,Ndufa1,C1qtnf1,Mief2,Slc25a39,Mpdu1,Ptger1,Enpp3,Egfr,Uqcr11,Glt8d2,Cox11,Abca8b,Ppif,Scara5,Slc25a17,Smdt1,Gpihbp1,Csf1r,Cox8b,St8sia2,Gria4,Gpr39,Mpc2,Entpd2,Procr,1110008F13Rik,Il6ra,F3,Sema3c,Tomm40,Ndufc2,Ucp1,Itga11,Abca6,3632451O06Rik,Abca9,Mgat5,Abhd2,Ndufc1,Thsd7a,Sorcs2,Lpar6,Bace2,Scarf1,Slco4a1,Cd59a,Tmem37,Dnajc11,Bri3,Tmem11,Adgrd1,Flrt2,Ffar4,E…
GO:0032592	integral component of mitochondrial membrane	8	78	0.0018	Cox11,Smdt1,Mpc2,Tomm40,Dnajc11,Tmem11,AI462493,Minos1	Cox11,Smdt1,Mpc2,Tomm40,Dnajc11,Tmem11,Uqcc3,Minos1
GO:0016021	integral component of membrane	93	4539	0.0042	Man1a,Tmem147,Clstn3,Vipr2,Cox6c,Cybb,Ndufa1,C1qtnf1,Mief2,Slc25a39,Mpdu1,Ptger1,Enpp3,Egfr,Uqcr11,Glt8d2,Cox11,Abca8b,Ppif,Scara5,Slc25a17,Smdt1,Csf1r,Cox8b,St8sia2,Gria4,Gpr39,Mpc2,Entpd2,Procr,Rab5if,Il6ra,F3,Sema3c,Tomm40,Ndufc2,Ucp1,Itga11,Abca6,Armh4,Abca9,Mgat5,Abhd2,Ndufc1,Thsd7a,Sorcs2,Lpar6,Bace2,Scarf1,Slco4a1,Tmem37,Dnajc11,Bri3,Tmem11,Gpr133,Flrt2,Ffar4,Epha3,Ldlrad4,Cd248,Cdh11,Nduf…	Man1a,Tmem147,Clstn3,Vipr2,Cox6c,Cybb,Ndufa1,C1qtnf1,Mief2,Slc25a39,Mpdu1,Ptger1,Enpp3,Egfr,Uqcr11,Glt8d2,Cox11,Abca8b,Ppif,Scara5,Slc25a17,Smdt1,Csf1r,Cox8b,St8sia2,Gria4,Gpr39,Mpc2,Entpd2,Procr,1110008F13Rik,Il6ra,F3,Sema3c,Tomm40,Ndufc2,Ucp1,Itga11,Abca6,3632451O06Rik,Abca9,Mgat5,Abhd2,Ndufc1,Thsd7a,Sorcs2,Lpar6,Bace2,Scarf1,Slco4a1,Tmem37,Dnajc11,Bri3,Tmem11,Adgrd1,Flrt2,Ffar4,Epha3,Ldlrad4,C…
GO:0098799	outer mitochondrial membrane protein complex	4	15	0.0075	Tomm40,Dnajc11,Tomm5,Tomm6	Tomm40,Dnajc11,Tomm5,Tomm6
GO:0034361	very-low-density lipoprotein particle	4	18	0.0134	Apoa2,Apoa1,Apoc1,Apoe	Apoa2,Apoa1,Apoc1,Apoe
GO:0005762	mitochondrial large ribosomal subunit	6	58	0.0155	Mrpl37,Mrpl51,Mrpl46,Mrpl12,Mrpl34,Mrpl15	Mrpl37,Mrpl51,Mrpl46,Mrpl12,Mrpl34,Mrpl15
GO:0005840	ribosome	11	213	0.017	Mrps23,Mrpl37,Mrpl51,Mrpl46,Mrpl12,Mrpl34,Mrps7,Mrps12,Rps19,Mrpl15,Apod	Mrps23,Mrpl37,Mrpl51,Mrpl46,Mrpl12,Mrpl34,Mrps7,Mrps12,Rps19,Mrpl15,Apod
GO:0009986	cell surface	27	913	0.017	Pdgfb,Sfrp4,Clstn3,Ctsk,Lbp,Enpp3,Egfr,Scara5,Gpihbp1,Csf1r,Entpd2,Il6ra,F3,Apoa1,Bace2,Cd59a,Capn5,Cd248,Hhip,Folr2,Itga2b,Nfam1,Cfh,Vwf,Pdgfra,Slit2,Apoe	Pdgfb,Sfrp4,Clstn3,Ctsk,Lbp,Enpp3,Egfr,Scara5,Gpihbp1,Csf1r,Entpd2,Il6ra,F3,Apoa1,Bace2,Cd59a,Capn5,Cd248,Hhip,Folr2,Itga2b,Nfam1,Cfh,Vwf,Pdgfra,Slit2,Apoe
GO:0044391	ribosomal subunit	10	181	0.0187	Mrps23,Mrpl37,Mrpl51,Mrpl46,Mrpl12,Mrpl34,Mrps7,Mrps12,Rps19,Mrpl15	Mrps23,Mrpl37,Mrpl51,Mrpl46,Mrpl12,Mrpl34,Mrps7,Mrps12,Rps19,Mrpl15
GO:0043083	synaptic cleft	4	23	0.0259	Prss12,Egflam,Lama2,Apoe	Prss12,Egflam,Lama2,Apoe
GO:0005742	mitochondrial outer membrane translocase complex	3	9	0.0271	Tomm40,Tomm5,Tomm6	Tomm40,Tomm5,Tomm6
GO:0034364	high-density lipoprotein particle	4	26	0.0375	Apoa2,Apoa1,Apoc1,Apoe	Apoa2,Apoa1,Apoc1,Apoe
GO:0043227	membrane-bounded organelle	174	10370	0.0435	Serpinf1,Clpp,Naa20,Sfrp4,Man1a,Dnajb1,Tmem147,Clstn3,Ndufa2,Cox6c,Cybb,Ctsk,Atp5e,Slmo2,Ndufa1,Mapkapk2,Mief2,Tbx3,Slc25a39,Scrn1,Fmc1,Mtres1,Arid5b,Dusp6,Egfr,Uqcr11,Timm13,Glt8d2,Cox11,Abca8b,Glrx5,Hexb,Fst,Txndc16,Ppif,Scara5,Loxl2,Slc25a17,Ndufa6,Smdt1,Adamts1,Ndufa5,Mrps23,Zfp521,Csf1r,Esrra,Cox8b,Clec3b,St8sia2,Mpc2,Rab5if,Wnt2b,Prss12,Ndufaf4,Hint2,Mrpl37,Ndufs5,Man2b2,Mrpl51,Tomm40,Mrpl4…	Serpinf1,Clpp,Naa20,Sfrp4,Man1a,Dnajb1,Tmem147,Clstn3,Ndufa2,Cox6c,Cybb,Ctsk,Atp5e,Slmo2,Ndufa1,Mapkapk2,Mief2,Tbx3,Slc25a39,Scrn1,1110001J03Rik,1700021F05Rik,Arid5b,Dusp6,Egfr,Uqcr11,Timm13,Glt8d2,Cox11,Abca8b,Glrx5,Hexb,Fst,Txndc16,Ppif,Scara5,Loxl2,Slc25a17,Ndufa6,Smdt1,Adamts1,Ndufa5,Mrps23,Zfp521,Csf1r,Esrra,Cox8b,Clec3b,St8sia2,Mpc2,1110008F13Rik,Wnt2b,Prss12,Ndufaf4,Hint2,Mrpl37,Ndufs5,Man…
GO:0032991	protein-containing complex	93	4895	0.0452	Gmpr,Clpp,Naa20,Nid1,Apoa2,Tmem147,Clstn3,Ndufa2,Cybb,Atp5e,Ndufa1,C1qtnf1,Ntn4,Egfr,Timm13,Cox11,Ppif,Ndufa6,Smdt1,Ndufa5,Mrps23,Emilin2,Csf1r,Cox8b,Gria4,Il6ra,F3,Mrpl37,Ndufs5,Gng11,Mrpl51,Tomm40,Mrpl46,Ndufc2,Mmp3,Apoa1,Itga11,Fam96a,Ptgs2,Rilp,Ndufb7,Ndufc1,Ndufb10,Mrpl12,Mrpl34,Foxo3,Dnajc11,Nrip1,Exoc4,Mrps7,Mrps12,Ndufa8,Epha3,Cebpb,Col8a2,Col12a1,Cdh11,Ndufa3,Sox7,Hspa1a,Col3a1,Bmf,Myh7b…	Gmpr,Clpp,Naa20,Nid1,Apoa2,Tmem147,Clstn3,Ndufa2,Cybb,Atp5e,Ndufa1,C1qtnf1,Ntn4,Egfr,Timm13,Cox11,Ppif,Ndufa6,Smdt1,Ndufa5,Mrps23,Emilin2,Csf1r,Cox8b,Gria4,Il6ra,F3,Mrpl37,Ndufs5,Gng11,Mrpl51,Tomm40,Mrpl46,Ndufc2,Mmp3,Apoa1,Itga11,Fam96a,Ptgs2,Rilp,Ndufb7,Ndufc1,Ndufb10,Mrpl12,Mrpl34,Foxo3,Dnajc11,Nrip1,Exoc4,Mrps7,Mrps12,Ndufa8,Epha3,Cebpb,Col8a2,Col12a1,Cdh11,Ndufa3,Sox7,Hspa1a,Col3a1,Bmf,Myh7b…
