# Supplementary material for: reString: an open-source Python software to perform automatic functional enrichment retrieval, results aggregation and data visualization
Source: Sci Rep. 2021 Dec 6;11:23458. doi: 10.1038/s41598-021-02528-0 (PMC8648753; doi:10.1038/s41598-021-02528-0)
Supplement: Supplementary file 1 — Supplementary Information 1. [file 41598_2021_2528_MOESM1_ESM.zip › Supplemental DataSets/up_down_together/ctrl_t0_red_VS_ctrl_t0_blue_FC/ALL_enrichment.Process.tsv]

#term ID	term description	observed gene count	background gene count	false discovery rate	matching proteins in your network (IDs)	matching proteins in your network (labels)
GO:0032981	mitochondrial respiratory chain complex I assembly	18	46	7.76e-15	Ndufa2,Ndufa1,Ndufa6,Ndufa5,Ndufaf4,Ndufs5,Ndufc2,Ndufb7,Ndufc1,Ndufb10,Ndufa8,Ndufa3,Ndufb6,Ndufs7,Ndufa13,Ndufb11,Ndufb2,Ndufb5	Ndufa2,Ndufa1,Ndufa6,Ndufa5,Ndufaf4,Ndufs5,Ndufc2,Ndufb7,Ndufc1,Ndufb10,Ndufa8,Ndufa3,Ndufb6,Ndufs7,Ndufa13,Ndufb11,Ndufb2,Ndufb5
GO:0033108	mitochondrial respiratory chain complex assembly	21	84	7.76e-15	Ndufa2,Ndufa1,Ndufa6,Ndufa5,Ndufaf4,Ndufs5,Ndufc2,Ndufb7,Ndufc1,Chchd4,Ndufb10,Cox17,Ndufa8,Ndufa3,Ndufb6,AI462493,Ndufs7,Ndufa13,Ndufb11,Ndufb2,Ndufb5	Ndufa2,Ndufa1,Ndufa6,Ndufa5,Ndufaf4,Ndufs5,Ndufc2,Ndufb7,Ndufc1,Chchd4,Ndufb10,Cox17,Ndufa8,Ndufa3,Ndufb6,Uqcc3,Ndufs7,Ndufa13,Ndufb11,Ndufb2,Ndufb5
GO:0007005	mitochondrion organization	36	410	7.33e-14	Ndufa2,Ndufa1,Mief2,Fmc1,Timm13,Ppif,Ndufa6,Ndufa5,Rab5if,Ndufaf4,Ndufs5,Tomm40,Ndufc2,Coq7,Ndufb7,Ndufc1,Chchd4,Ndufb10,Timm8a1,Dnajc11,Cox17,Tmem11,Ndufa8,Ndufa3,Ndufb6,AI462493,Cox7a1,Ndufs7,Tomm5,Ndufa13,Cfh,Ndufb11,Ndufb2,Ndufb5,Mrpl15,Timm9	Ndufa2,Ndufa1,Mief2,1110001J03Rik,Timm13,Ppif,Ndufa6,Ndufa5,1110008F13Rik,Ndufaf4,Ndufs5,Tomm40,Ndufc2,Coq7,Ndufb7,Ndufc1,Chchd4,Ndufb10,Timm8a1,Dnajc11,Cox17,Tmem11,Ndufa8,Ndufa3,Ndufb6,Uqcc3,Cox7a1,Ndufs7,Tomm5,Ndufa13,Cfh,Ndufb11,Ndufb2,Ndufb5,Mrpl15,Timm9
GO:0009987	cellular process	245	13330	1.12e-08	Gmpr,Ccl11,Pdgfb,Serpinf1,Smg9,Clpp,Naa20,Nudt14,Sfrp4,Man1a,Clec11a,Nid1,Dnajb1,Apoa2,Clstn3,Vipr2,Ndufa2,Cox6c,Cybb,Pcolce2,Ctsk,Lbp,Atp5e,Slmo2,Ppdpf,Ndufa1,Mapkapk2,C1qtnf1,Igfbp4,Mief2,Tbx3,Slc25a39,Scrn1,Ptger1,Fmc1,Arid5b,Dusp6,Enpp3,Ntn4,Egfr,Uqcr11,Timm13,Abca8b,Galk1,Fam101b,Glrx5,Acot12,Hexb,Fst,Ppif,Scara5,Loxl2,Slc25a17,Ndufa6,Smdt1,Gpihbp1,Chkb,Adamts1,Ndufa5,Mrps23,Smoc2,Emilin2,Cf…	Gmpr,Ccl11,Pdgfb,Serpinf1,Smg9,Clpp,Naa20,Nudt14,Sfrp4,Man1a,Clec11a,Nid1,Dnajb1,Apoa2,Clstn3,Vipr2,Ndufa2,Cox6c,Cybb,Pcolce2,Ctsk,Lbp,Atp5e,Slmo2,Ppdpf,Ndufa1,Mapkapk2,C1qtnf1,Igfbp4,Mief2,Tbx3,Slc25a39,Scrn1,Ptger1,1110001J03Rik,Arid5b,Dusp6,Enpp3,Ntn4,Egfr,Uqcr11,Timm13,Abca8b,Gk,Fam101b,Glrx5,Acot12,Hexb,Fst,Ppif,Scara5,Loxl2,Slc25a17,Ndufa6,Smdt1,Gpihbp1,Chkb,Adamts1,Ndufa5,Mrps23,Smoc2,Emil…
GO:0055114	oxidation-reduction process	42	917	1.24e-07	Gmpr,Apoa2,Ndufa2,Cox6c,Cybb,Ndufa1,Uqcr11,Glrx5,Loxl2,Slc25a17,Ndufa6,Ndufa5,Cox8b,Ndufs5,Ndufc2,Coq7,Egln1,Apoa1,Ptgs2,Ndufb7,Ndufc1,Chchd4,Ndufb10,Ndufa8,Ech1,Ndufa3,Cp,Ndufb6,AI462493,Mlycd,Cox7a1,Nnt,Ndufs7,Ndufa13,Steap4,Ndufb11,Ndufb2,Ndufb5,Cox7c,Cycs,Loxl4,Ndufa12	Gmpr,Apoa2,Ndufa2,Cox6c,Cybb,Ndufa1,Uqcr11,Glrx5,Loxl2,Slc25a17,Ndufa6,Ndufa5,Cox8b,Ndufs5,Ndufc2,Coq7,Egln1,Apoa1,Ptgs2,Ndufb7,Ndufc1,Chchd4,Ndufb10,Ndufa8,Ech1,Ndufa3,Cp,Ndufb6,Uqcc3,Mlycd,Cox7a1,Nnt,Ndufs7,Ndufa13,Steap4,Ndufb11,Ndufb2,Ndufb5,Cox7c,Cycs,Loxl4,Ndufa12
GO:0022900	electron transport chain	16	122	2.32e-07	Cox6c,Cybb,Uqcr11,Glrx5,Ndufa5,Cox8b,Ndufc2,Coq7,Ndufa8,Ndufb6,AI462493,Cox7a1,Steap4,Cox7c,Cycs,Ndufa12	Cox6c,Cybb,Uqcr11,Glrx5,Ndufa5,Cox8b,Ndufc2,Coq7,Ndufa8,Ndufb6,Uqcc3,Cox7a1,Steap4,Cox7c,Cycs,Ndufa12
GO:0006119	oxidative phosphorylation	13	85	2.23e-06	Cox6c,Atp5e,Cox8b,Ndufc2,Coq7,Ndufa8,Ndufb6,AI462493,Cox7a1,Atp5h,Cox7c,Cycs,Ndufa12	Cox6c,Atp5e,Cox8b,Ndufc2,Coq7,Ndufa8,Ndufb6,Uqcc3,Cox7a1,Atp5h,Cox7c,Cycs,Ndufa12
GO:0046034	ATP metabolic process	16	172	1.74e-05	Cox6c,Atp5e,Enpp3,Galk1,Cox8b,Ndufc2,Coq7,Ndufa8,Ndufb6,AI462493,Cox7a1,Atp5h,Cfh,Cox7c,Cycs,Ndufa12	Cox6c,Atp5e,Enpp3,Gk,Cox8b,Ndufc2,Coq7,Ndufa8,Ndufb6,Uqcc3,Cox7a1,Atp5h,Cfh,Cox7c,Cycs,Ndufa12
GO:0006091	generation of precursor metabolites and energy	21	319	2.4e-05	Cox6c,Cybb,Atp5e,Uqcr11,Galk1,Glrx5,Ndufa5,Cox8b,Ndufc2,Coq7,Ndufa8,Ndufb6,AI462493,Cox7a1,Nnt,Ndufs7,Atp5h,Steap4,Cox7c,Cycs,Ndufa12	Cox6c,Cybb,Atp5e,Uqcr11,Gk,Glrx5,Ndufa5,Cox8b,Ndufc2,Coq7,Ndufa8,Ndufb6,Uqcc3,Cox7a1,Nnt,Ndufs7,Atp5h,Steap4,Cox7c,Cycs,Ndufa12
GO:0030198	extracellular matrix organization	18	231	2.4e-05	Nid1,Ntn4,Loxl2,Smoc2,Mmp2,Mmp3,Tgfbi,Adamts2,Fbln2,Fbln1,Egflam,Flrt2,Col8a2,Col3a1,Col14a1,Spock2,Loxl4,Pdgfra	Nid1,Ntn4,Loxl2,Smoc2,Mmp2,Mmp3,Tgfbi,Adamts2,Fbln2,Fbln1,Egflam,Flrt2,Col8a2,Col3a1,Col14a1,Spock2,Loxl4,Pdgfra
GO:0030334	regulation of cell migration	37	915	2.4e-05	Ccl11,Pdgfb,Serpinf1,Lbp,Egfr,Adamts1,Smoc2,Csf1r,F3,Sema3c,Figf,Mmp2,Mmp3,Ptgs2,Akap12,Igsf10,Mgat5,Abhd2,Foxo3,Fbln1,Abi3,Flrt2,Epha3,Ldlrad4,Dock10,Col3a1,Lama2,Itga2b,Flcn,Dcn,Podn,Plxna4,Ccbe1,Apod,Pdgfra,Slit2,Apoe	Ccl11,Pdgfb,Serpinf1,Lbp,Egfr,Adamts1,Smoc2,Csf1r,F3,Sema3c,Vegfd,Mmp2,Mmp3,Ptgs2,Akap12,Igsf10,Mgat5,Abhd2,Foxo3,Fbln1,Abi3,Flrt2,Epha3,Ldlrad4,Dock10,Col3a1,Lama2,Itga2b,Flcn,Dcn,Podn,Plxna4,Ccbe1,Apod,Pdgfra,Slit2,Apoe
GO:0008152	metabolic process	149	7331	7.35e-05	Gmpr,Ccl11,Pdgfb,Smg9,Clpp,Naa20,Nudt14,Man1a,Apoa2,Ndufa2,Cox6c,Cybb,Ctsk,Atp5e,Ndufa1,Mapkapk2,Slc25a39,Mpdu1,Scrn1,Arid5b,Dusp6,Enpp3,Egfr,Uqcr11,Galk1,Glrx5,Acot12,Hexb,Ppif,Loxl2,Slc25a17,Ndufa6,Chkb,Adamts1,Ndufa5,Mrps23,Cfb,C2,Csf1r,Pcyt2,Fuom,Cox8b,St8sia2,Gpr39,Mpc2,Entpd2,Fbn1,Cpxm1,Prss12,F3,Hint2,Mrpl37,Ppcs,Ndufs5,Man2b2,Pcolce,Mrpl51,Ndufc2,Coq7,Nucb2,Cpxm2,Hpx,Hccs,Ucp1,Mmp2,Egln1,…	Gmpr,Ccl11,Pdgfb,Smg9,Clpp,Naa20,Nudt14,Man1a,Apoa2,Ndufa2,Cox6c,Cybb,Ctsk,Atp5e,Ndufa1,Mapkapk2,Slc25a39,Mpdu1,Scrn1,Arid5b,Dusp6,Enpp3,Egfr,Uqcr11,Gk,Glrx5,Acot12,Hexb,Ppif,Loxl2,Slc25a17,Ndufa6,Chkb,Adamts1,Ndufa5,Mrps23,Cfb,C2,Csf1r,Pcyt2,Fuom,Cox8b,St8sia2,Gpr39,Mpc2,Entpd2,Fbn1,Cpxm1,Prss12,F3,Hint2,Mrpl37,Ppcs,Ndufs5,Man2b2,Pcolce,Mrpl51,Ndufc2,Coq7,Nucb2,Cpxm2,Hpx,Hccs,Ucp1,Mmp2,Egln1,Mmp…
GO:0034622	cellular protein-containing complex assembly	29	683	0.00026	Ndufa2,Ndufa1,Mief2,Fmc1,Ndufa6,Ndufa5,Rab5if,Ndufaf4,Ndufs5,Ndufc2,Hccs,Ndufb7,Ndufc1,Chchd4,Ndufb10,Mrps7,Cox17,Ndufa8,Ndufa3,Ndufb6,AI462493,Cox7a1,Ndufs7,Rps19,Ndufa13,Ndufb11,Ndufb2,Ndufb5,Taf10	Ndufa2,Ndufa1,Mief2,1110001J03Rik,Ndufa6,Ndufa5,1110008F13Rik,Ndufaf4,Ndufs5,Ndufc2,Hccs,Ndufb7,Ndufc1,Chchd4,Ndufb10,Mrps7,Cox17,Ndufa8,Ndufa3,Ndufb6,Uqcc3,Cox7a1,Ndufs7,Rps19,Ndufa13,Ndufb11,Ndufb2,Ndufb5,Taf10
GO:0051241	negative regulation of multicellular organismal process	43	1304	0.00028	Ccl11,Pdgfb,Serpinf1,Apoa2,Ctsk,Lbp,C1qtnf1,Ptger1,Egfr,Fam101b,Loxl2,Adamts1,Serping1,Fuom,Gpr39,Fbn1,Procr,Sema3c,Angptl7,Mmp2,Apoa1,Ptgs2,Hoxa5,Cd59a,Foxo3,Fbln1,Adamts12,Ffar4,Epha3,Ldlrad4,Hhip,Col3a1,Flcn,Dcn,Ephb2,Rps19,Apoc1,C1qtnf3,Apod,Pdgfra,Slit2,Gdf10,Apoe	Ccl11,Pdgfb,Serpinf1,Apoa2,Ctsk,Lbp,C1qtnf1,Ptger1,Egfr,Fam101b,Loxl2,Adamts1,Serping1,Fuom,Gpr39,Fbn1,Procr,Sema3c,Angptl7,Mmp2,Apoa1,Ptgs2,Hoxa5,Cd59a,Foxo3,Fbln1,Adamts12,Ffar4,Epha3,Ldlrad4,Hhip,Col3a1,Flcn,Dcn,Ephb2,Rps19,Apoc1,C1qtnf3,Apod,Pdgfra,Slit2,Gdf10,Apoe
GO:0009887	animal organ morphogenesis	36	1038	0.00084	Ccl11,Pdgfb,Sfrp4,Tbx3,Arid5b,Ntn4,Egfr,Fam101b,Fst,Adamts1,Fbn1,Wnt2b,Sema3c,Mmp2,Egln1,Hoxa5,Foxo3,Exoc4,Egflam,Flrt2,Cebpb,Col8a2,Col12a1,Atrnl1,Hhip,Col3a1,Lama2,Fmn1,Slc4a10,Ephb2,Col14a1,Cfh,Pdgfra,Slit2,Matn2,Glg1	Ccl11,Pdgfb,Sfrp4,Tbx3,Arid5b,Ntn4,Egfr,Fam101b,Fst,Adamts1,Fbn1,Wnt2b,Sema3c,Mmp2,Egln1,Hoxa5,Foxo3,Exoc4,Egflam,Flrt2,Cebpb,Col8a2,Col12a1,Atrnl1,Hhip,Col3a1,Lama2,Fmn1,Slc4a10,Ephb2,Col14a1,Cfh,Pdgfra,Slit2,Matn2,Glg1
GO:0042775	mitochondrial ATP synthesis coupled electron transport	8	51	0.0012	Ndufc2,Coq7,Ndufa8,Ndufb6,AI462493,Cox7c,Cycs,Ndufa12	Ndufc2,Coq7,Ndufa8,Ndufb6,Uqcc3,Cox7c,Cycs,Ndufa12
GO:0010876	lipid localization	17	292	0.0013	Apoa2,Lbp,Slmo2,Abca8b,Hexb,Slc25a17,Gpihbp1,Apoa1,Abca6,Abca9,Nrip1,Fabp3,Stard5,Abca8a,Apoc1,Apod,Apoe	Apoa2,Lbp,Slmo2,Abca8b,Hexb,Slc25a17,Gpihbp1,Apoa1,Abca6,Abca9,Nrip1,Fabp3,Stard5,Abca8a,Apoc1,Apod,Apoe
GO:0065003	protein-containing complex assembly	35	1025	0.0015	Apoa2,Ndufa2,Ndufa1,Mief2,Fmc1,Scara5,Ndufa6,Ndufa5,Rab5if,Ndufaf4,Ndufs5,Ndufc2,Hccs,Apoa1,Ndufb7,Ndufc1,Chchd4,Ndufb10,Mrps7,Cox17,Ndufa8,Ndufa3,Ndufb6,AI462493,Cox7a1,Ndufs7,Rps19,Slc1a5,Ndufa13,Steap4,Ndufb11,Ndufb2,Ndufb5,Taf10,Apoe	Apoa2,Ndufa2,Ndufa1,Mief2,1110001J03Rik,Scara5,Ndufa6,Ndufa5,1110008F13Rik,Ndufaf4,Ndufs5,Ndufc2,Hccs,Apoa1,Ndufb7,Ndufc1,Chchd4,Ndufb10,Mrps7,Cox17,Ndufa8,Ndufa3,Ndufb6,Uqcc3,Cox7a1,Ndufs7,Rps19,Slc1a5,Ndufa13,Steap4,Ndufb11,Ndufb2,Ndufb5,Taf10,Apoe
GO:0051239	regulation of multicellular organismal process	76	3205	0.0022	Ccl11,Pdgfb,Serpinf1,Sfrp4,Apoa2,Clstn3,Cybb,Ctsk,Lbp,Mapkapk2,C1qtnf1,Tbx3,Ptger1,Dusp6,Ntn4,Egfr,Fam101b,Fst,Loxl2,Gpihbp1,Adamts1,Serping1,Smoc2,Csf1r,Esrra,Fuom,Gpr39,Fbn1,Procr,Wnt2b,Il6ra,F3,Sema3c,Angptl7,Figf,Ucp1,Mmp2,Egln1,Apoa1,Ptgs2,Akap12,Igsf10,Hoxa5,Scarf1,Cd59a,Foxo3,Fbln1,Adamts12,Flrt2,Gdf6,Ffar4,Epha3,Ldlrad4,Cebpb,Hhip,Mob2,Col3a1,Lama2,Cd109,Tanc2,Flcn,Dcn,Ephb2,Rps19,Apoc1,N…	Ccl11,Pdgfb,Serpinf1,Sfrp4,Apoa2,Clstn3,Cybb,Ctsk,Lbp,Mapkapk2,C1qtnf1,Tbx3,Ptger1,Dusp6,Ntn4,Egfr,Fam101b,Fst,Loxl2,Gpihbp1,Adamts1,Serping1,Smoc2,Csf1r,Esrra,Fuom,Gpr39,Fbn1,Procr,Wnt2b,Il6ra,F3,Sema3c,Angptl7,Vegfd,Ucp1,Mmp2,Egln1,Apoa1,Ptgs2,Akap12,Igsf10,Hoxa5,Scarf1,Cd59a,Foxo3,Fbln1,Adamts12,Flrt2,Gdf6,Ffar4,Epha3,Ldlrad4,Cebpb,Hhip,Mob2,Col3a1,Lama2,Cd109,Tanc2,Flcn,Dcn,Ephb2,Rps19,Apoc1,…
GO:2000026	regulation of multicellular organismal development	57	2150	0.0022	Ccl11,Pdgfb,Serpinf1,Sfrp4,Clstn3,Cybb,Ctsk,Tbx3,Dusp6,Ntn4,Egfr,Fam101b,Fst,Loxl2,Adamts1,Smoc2,Csf1r,Esrra,Fuom,Fbn1,Wnt2b,Il6ra,F3,Sema3c,Angptl7,Figf,Egln1,Apoa1,Ptgs2,Igsf10,Hoxa5,Scarf1,Cd59a,Foxo3,Adamts12,Flrt2,Gdf6,Epha3,Ldlrad4,Cebpb,Hhip,Mob2,Col3a1,Lama2,Cd109,Tanc2,Flcn,Dcn,Ephb2,Nfam1,Col14a1,Plxna4,Ccbe1,Pdgfra,Slit2,Glg1,Apoe	Ccl11,Pdgfb,Serpinf1,Sfrp4,Clstn3,Cybb,Ctsk,Tbx3,Dusp6,Ntn4,Egfr,Fam101b,Fst,Loxl2,Adamts1,Smoc2,Csf1r,Esrra,Fuom,Fbn1,Wnt2b,Il6ra,F3,Sema3c,Angptl7,Vegfd,Egln1,Apoa1,Ptgs2,Igsf10,Hoxa5,Scarf1,Cd59a,Foxo3,Adamts12,Flrt2,Gdf6,Epha3,Ldlrad4,Cebpb,Hhip,Mob2,Col3a1,Lama2,Cd109,Tanc2,Flcn,Dcn,Ephb2,Nfam1,Col14a1,Plxna4,Ccbe1,Pdgfra,Slit2,Glg1,Apoe
GO:0006839	mitochondrial transport	13	184	0.0024	Atp5e,Timm13,Ppif,Smdt1,Mpc2,Tomm40,Ucp1,Chchd4,Timm8a1,Atp5h,Tomm5,Ndufa13,Timm9	Atp5e,Timm13,Ppif,Smdt1,Mpc2,Tomm40,Ucp1,Chchd4,Timm8a1,Atp5h,Tomm5,Ndufa13,Timm9
GO:0018158	protein oxidation	5	13	0.0024	Apoa2,Loxl2,Apoa1,Chchd4,Loxl4	Apoa2,Loxl2,Apoa1,Chchd4,Loxl4
GO:0022904	respiratory electron transport chain	9	79	0.0024	Ndufa5,Ndufc2,Coq7,Ndufa8,Ndufb6,AI462493,Cox7c,Cycs,Ndufa12	Ndufa5,Ndufc2,Coq7,Ndufa8,Ndufb6,Uqcc3,Cox7c,Cycs,Ndufa12
GO:0090287	regulation of cellular response to growth factor stimulus	16	277	0.0024	Pdgfb,Sfrp4,Fst,Smoc2,Fbn1,Figf,Cd59a,Adamts12,Ldlrad4,Hhip,Cd109,Flcn,Dcn,Ccbe1,Slit2,Glg1	Pdgfb,Sfrp4,Fst,Smoc2,Fbn1,Vegfd,Cd59a,Adamts12,Ldlrad4,Hhip,Cd109,Flcn,Dcn,Ccbe1,Slit2,Glg1
GO:1901342	regulation of vasculature development	18	349	0.0024	Ccl11,Pdgfb,Serpinf1,Cybb,Adamts1,Smoc2,Il6ra,F3,Angptl7,Figf,Egln1,Ptgs2,Hoxa5,Cd59a,Hhip,Flcn,Dcn,Ccbe1	Ccl11,Pdgfb,Serpinf1,Cybb,Adamts1,Smoc2,Il6ra,F3,Angptl7,Vegfd,Egln1,Ptgs2,Hoxa5,Cd59a,Hhip,Flcn,Dcn,Ccbe1
GO:0007007	inner mitochondrial membrane organization	6	28	0.0036	Timm13,Dnajc11,Tmem11,AI462493,Ndufa13,Timm9	Timm13,Dnajc11,Tmem11,Uqcc3,Ndufa13,Timm9
GO:0006869	lipid transport	15	258	0.0037	Apoa2,Lbp,Slmo2,Abca8b,Slc25a17,Gpihbp1,Apoa1,Abca6,Abca9,Fabp3,Stard5,Abca8a,Apoc1,Apod,Apoe	Apoa2,Lbp,Slmo2,Abca8b,Slc25a17,Gpihbp1,Apoa1,Abca6,Abca9,Fabp3,Stard5,Abca8a,Apoc1,Apod,Apoe
GO:0009653	anatomical structure morphogenesis	57	2244	0.0054	Ccl11,Pdgfb,Sfrp4,Angptl2,Tbx3,Arid5b,Ntn4,Egfr,Fam101b,Fst,Loxl2,Adamts1,Csf1r,Fbn1,Wnt2b,Sema3c,Coq7,Figf,Mmp2,Egln1,Ptgs2,Tgfbi,Hoxa5,Thsd7a,Esm1,Svep1,Foxo3,Exoc4,Egflam,Flrt2,Epha3,Cebpb,Col8a2,Cd248,Col12a1,Cdh11,Atrnl1,Dock10,Hhip,Sox7,Col3a1,Lama2,Cd109,Fmn1,Ptgfrn,Slc4a10,Ephb2,Col14a1,Cfh,Plxna4,Ccbe1,Zfp568,Pdgfra,Slit2,Matn2,Glg1,Apoe	Ccl11,Pdgfb,Sfrp4,Angptl2,Tbx3,Arid5b,Ntn4,Egfr,Fam101b,Fst,Loxl2,Adamts1,Csf1r,Fbn1,Wnt2b,Sema3c,Coq7,Vegfd,Mmp2,Egln1,Ptgs2,Tgfbi,Hoxa5,Thsd7a,Esm1,Svep1,Foxo3,Exoc4,Egflam,Flrt2,Epha3,Cebpb,Col8a2,Cd248,Col12a1,Cdh11,Atrnl1,Dock10,Hhip,Sox7,Col3a1,Lama2,Cd109,Fmn1,Ptgfrn,Slc4a10,Ephb2,Col14a1,Cfh,Plxna4,Ccbe1,Zfp568,Pdgfra,Slit2,Matn2,Glg1,Apoe
GO:0007155	cell adhesion	27	744	0.0055	Nid1,Clstn3,Ntn4,Egfr,Emilin2,Fbn1,Itga11,Tgfbi,Scarf1,Svep1,Adamts12,Flrt2,Epha3,Col8a2,Col12a1,Cdh11,Lsamp,Col3a1,Lama2,Itga2b,Col14a1,Fbln7,Cadm3,Cfh,Vwf,Pdgfra,Slit2	Nid1,Clstn3,Ntn4,Egfr,Emilin2,Fbn1,Itga11,Tgfbi,Scarf1,Svep1,Adamts12,Flrt2,Epha3,Col8a2,Col12a1,Cdh11,Lsamp,Col3a1,Lama2,Itga2b,Col14a1,Fbln7,Cadm3,Cfh,Vwf,Pdgfra,Slit2
GO:0043933	protein-containing complex subunit organization	36	1164	0.0056	Apoa2,Ndufa2,Ndufa1,Mief2,Fmc1,Scara5,Ndufa6,Ndufa5,Rab5if,Ndufaf4,Ndufs5,Ndufc2,Hccs,Apoa1,Ndufb7,Ndufc1,Chchd4,Ndufb10,Mrps7,Cox17,Ndufa8,Ndufa3,Ndufb6,AI462493,Cox7a1,Ndufs7,Rps19,Apoc1,Slc1a5,Ndufa13,Steap4,Ndufb11,Ndufb2,Ndufb5,Taf10,Apoe	Apoa2,Ndufa2,Ndufa1,Mief2,1110001J03Rik,Scara5,Ndufa6,Ndufa5,1110008F13Rik,Ndufaf4,Ndufs5,Ndufc2,Hccs,Apoa1,Ndufb7,Ndufc1,Chchd4,Ndufb10,Mrps7,Cox17,Ndufa8,Ndufa3,Ndufb6,Uqcc3,Cox7a1,Ndufs7,Rps19,Apoc1,Slc1a5,Ndufa13,Steap4,Ndufb11,Ndufb2,Ndufb5,Taf10,Apoe
GO:0001501	skeletal system development	21	500	0.0064	Sfrp4,Tbx3,Arid5b,Fam101b,Hexb,Fst,Esrra,Clec3b,Fbn1,Wnt2b,Mmp2,Tgfbi,Hoxa5,Col12a1,Hhip,Col3a1,Fmn1,Col14a1,Pdgfra,Matn2,Glg1	Sfrp4,Tbx3,Arid5b,Fam101b,Hexb,Fst,Esrra,Clec3b,Fbn1,Wnt2b,Mmp2,Tgfbi,Hoxa5,Col12a1,Hhip,Col3a1,Fmn1,Col14a1,Pdgfra,Matn2,Glg1
GO:0050793	regulation of developmental process	64	2669	0.0073	Ccl11,Pdgfb,Serpinf1,Sfrp4,Clstn3,Cybb,Ctsk,Mief2,Tbx3,Dusp6,Ntn4,Egfr,Fam101b,Hexb,Fst,Loxl2,Adamts1,Smoc2,Csf1r,Esrra,Fuom,Fbn1,Wnt2b,Il6ra,F3,Sema3c,Angptl7,Nucb2,Figf,Egln1,Apoa1,Ptgs2,Igsf10,Hoxa5,Scarf1,Cd59a,Foxo3,Fbln1,Adamts12,Flrt2,Gdf6,Ffar4,Epha3,Ldlrad4,Cebpb,Hhip,Mob2,Col3a1,Lama2,Cd109,Tanc2,Flcn,Dcn,Ephb2,Rps19,Nfam1,Col14a1,Plxna4,Ccbe1,Pdgfra,Slit2,Gdf10,Glg1,Apoe	Ccl11,Pdgfb,Serpinf1,Sfrp4,Clstn3,Cybb,Ctsk,Mief2,Tbx3,Dusp6,Ntn4,Egfr,Fam101b,Hexb,Fst,Loxl2,Adamts1,Smoc2,Csf1r,Esrra,Fuom,Fbn1,Wnt2b,Il6ra,F3,Sema3c,Angptl7,Nucb2,Vegfd,Egln1,Apoa1,Ptgs2,Igsf10,Hoxa5,Scarf1,Cd59a,Foxo3,Fbln1,Adamts12,Flrt2,Gdf6,Ffar4,Epha3,Ldlrad4,Cebpb,Hhip,Mob2,Col3a1,Lama2,Cd109,Tanc2,Flcn,Dcn,Ephb2,Rps19,Nfam1,Col14a1,Plxna4,Ccbe1,Pdgfra,Slit2,Gdf10,Glg1,Apoe
GO:0016043	cellular component organization	99	4769	0.0084	Ccl11,Pdgfb,Nid1,Apoa2,Clstn3,Ndufa2,Slmo2,Ndufa1,Mief2,Fmc1,Ntn4,Egfr,Timm13,Fam101b,Hexb,Ppif,Scara5,Loxl2,Ndufa6,Ndufa5,Smoc2,Csf1r,Rab5if,Ndufaf4,Ndufs5,Sema3c,Tuba8,Tomm40,Ndufc2,Coq7,Hccs,Mmp2,Mmp3,Apoa1,Fam96a,Rilp,Ndufb7,Tgfbi,Ndufc1,Kank3,Adamts2,Thsd7a,Lgi2,Chchd4,Ndufb10,Scarf1,Crtac1,Srpx,Fbln2,Timm8a1,Dnajc11,Exoc4,Mrps7,Cox17,Fbln1,Egflam,Tmem11,Flrt2,Ndufa8,Epha3,Col8a2,Cdh11,Stard…	Ccl11,Pdgfb,Nid1,Apoa2,Clstn3,Ndufa2,Slmo2,Ndufa1,Mief2,1110001J03Rik,Ntn4,Egfr,Timm13,Fam101b,Hexb,Ppif,Scara5,Loxl2,Ndufa6,Ndufa5,Smoc2,Csf1r,1110008F13Rik,Ndufaf4,Ndufs5,Sema3c,Tuba8,Tomm40,Ndufc2,Coq7,Hccs,Mmp2,Mmp3,Apoa1,Fam96a,Rilp,Ndufb7,Tgfbi,Ndufc1,Kank3,Adamts2,Thsd7a,Lgi2,Chchd4,Ndufb10,Scarf1,Crtac1,Srpx,Fbln2,Timm8a1,Dnajc11,Exoc4,Mrps7,Cox17,Fbln1,Egflam,Tmem11,Flrt2,Ndufa8,Epha3,Co…
GO:0032101	regulation of response to external stimulus	29	871	0.0103	Pdgfb,Serpinf1,Lbp,C1qtnf1,Enpp3,Egfr,Serping1,Smoc2,Sema3c,Ndufc2,Nucb2,Hpx,Figf,Mmp2,Apoa1,Ptgs2,Scarf1,Adamts12,Ffar4,Cebpb,Cd109,Ephb2,Rps19,C1qtnf3,Plxna4,Apod,Pdgfra,Slit2,Apoe	Pdgfb,Serpinf1,Lbp,C1qtnf1,Enpp3,Egfr,Serping1,Smoc2,Sema3c,Ndufc2,Nucb2,Hpx,Vegfd,Mmp2,Apoa1,Ptgs2,Scarf1,Adamts12,Ffar4,Cebpb,Cd109,Ephb2,Rps19,C1qtnf3,Plxna4,Apod,Pdgfra,Slit2,Apoe
GO:0006626	protein targeting to mitochondrion	7	56	0.0109	Timm13,Tomm40,Chchd4,Timm8a1,Tomm5,Ndufa13,Timm9	Timm13,Tomm40,Chchd4,Timm8a1,Tomm5,Ndufa13,Timm9
GO:0045333	cellular respiration	10	133	0.013	Ndufa5,Ndufc2,Coq7,Ndufa8,Ndufb6,AI462493,Ndufs7,Cox7c,Cycs,Ndufa12	Ndufa5,Ndufc2,Coq7,Ndufa8,Ndufb6,Uqcc3,Ndufs7,Cox7c,Cycs,Ndufa12
GO:0009611	response to wounding	17	372	0.0135	Pdgfb,Egfr,Serping1,Entpd2,Procr,F3,Mmp2,Abhd2,Fbln1,Col3a1,Itga2b,Dcn,Cfh,Vwf,Apod,Pdgfra,Matn2	Pdgfb,Egfr,Serping1,Entpd2,Procr,F3,Mmp2,Abhd2,Fbln1,Col3a1,Itga2b,Dcn,Cfh,Vwf,Apod,Pdgfra,Matn2
GO:1902600	proton transmembrane transport	10	134	0.0135	Cox6c,Atp5e,Cox8b,Ucp1,Cox7a1,Nnt,Slc4a10,Ndufs7,Atp5h,Cox7c	Cox6c,Atp5e,Cox8b,Ucp1,Cox7a1,Nnt,Slc4a10,Ndufs7,Atp5h,Cox7c
GO:1901564	organonitrogen compound metabolic process	93	4475	0.0144	Gmpr,Ccl11,Pdgfb,Clpp,Naa20,Man1a,Apoa2,Ctsk,Atp5e,Mapkapk2,Slc25a39,Scrn1,Dusp6,Enpp3,Egfr,Galk1,Glrx5,Acot12,Hexb,Ppif,Loxl2,Chkb,Adamts1,Mrps23,Cfb,C2,Csf1r,St8sia2,Mpc2,Cpxm1,Prss12,F3,Mrpl37,Ppcs,Man2b2,Pcolce,Mrpl51,Nucb2,Cpxm2,Hpx,Hccs,Mmp2,Egln1,Mmp3,Apoa1,Fam96a,Lars2,Pde4a,Mgat5,Rnf126,Adamts2,Ubac1,Chchd4,Tsfm,Rmnd1,Bace2,Mrpl12,Mrpl34,Slco4a1,Cars2,Mcee,Ptpn13,Capn5,Mrps7,Fbln1,Egflam…	Gmpr,Ccl11,Pdgfb,Clpp,Naa20,Man1a,Apoa2,Ctsk,Atp5e,Mapkapk2,Slc25a39,Scrn1,Dusp6,Enpp3,Egfr,Gk,Glrx5,Acot12,Hexb,Ppif,Loxl2,Chkb,Adamts1,Mrps23,Cfb,C2,Csf1r,St8sia2,Mpc2,Cpxm1,Prss12,F3,Mrpl37,Ppcs,Man2b2,Pcolce,Mrpl51,Nucb2,Cpxm2,Hpx,Hccs,Mmp2,Egln1,Mmp3,Apoa1,Fam96a,Lars2,Pde4a,Mgat5,Rnf126,Adamts2,Ubac1,Chchd4,Tsfm,Rmnd1,Bace2,Mrpl12,Mrpl34,Slco4a1,Cars2,Mcee,Ptpn13,Capn5,Mrps7,Fbln1,Egflam,Ad…
GO:0140053	mitochondrial gene expression	8	83	0.0146	Mrpl51,Lars2,Tsfm,Mrpl12,Foxo3,Mrps7,Mrps12,Cfh	Mrpl51,Lars2,Tsfm,Mrpl12,Foxo3,Mrps7,Mrps12,Cfh
GO:0033700	phospholipid efflux	4	11	0.016	Apoa2,Apoa1,Apoc1,Apoe	Apoa2,Apoa1,Apoc1,Apoe
GO:0007596	blood coagulation	9	115	0.0212	Serping1,Entpd2,Procr,F3,Fbln1,Itga2b,Cfh,Vwf,Pdgfra	Serping1,Entpd2,Procr,F3,Fbln1,Itga2b,Cfh,Vwf,Pdgfra
GO:0045765	regulation of angiogenesis	15	313	0.0212	Ccl11,Serpinf1,Cybb,Adamts1,Smoc2,F3,Figf,Egln1,Ptgs2,Hoxa5,Cd59a,Hhip,Flcn,Dcn,Ccbe1	Ccl11,Serpinf1,Cybb,Adamts1,Smoc2,F3,Vegfd,Egln1,Ptgs2,Hoxa5,Cd59a,Hhip,Flcn,Dcn,Ccbe1
GO:0006956	complement activation	6	44	0.0213	Serping1,Cfb,C2,C1ra,Cfh,C1s1	Serping1,Cfb,C2,C1ra,Cfh,C1s1
GO:0043603	cellular amide metabolic process	24	689	0.0213	Egfr,Acot12,Hexb,Mrps23,St8sia2,Mpc2,Cpxm1,Mrpl37,Ppcs,Mrpl51,Cpxm2,Lars2,Tsfm,Rmnd1,Bace2,Mrpl12,Mrpl34,Cars2,Mcee,Mrps7,Mrps12,Mlycd,Rps19,Mrpl15	Egfr,Acot12,Hexb,Mrps23,St8sia2,Mpc2,Cpxm1,Mrpl37,Ppcs,Mrpl51,Cpxm2,Lars2,Tsfm,Rmnd1,Bace2,Mrpl12,Mrpl34,Cars2,Mcee,Mrps7,Mrps12,Mlycd,Rps19,Mrpl15
GO:0048731	system development	90	4350	0.0213	Ccl11,Pdgfb,Serpinf1,Smg9,Sfrp4,Angptl2,Nid1,Apoa2,Clstn3,Mapkapk2,Tbx3,Arid5b,Ntn4,Egfr,Fam101b,Glrx5,Hexb,Fst,Loxl2,Chkb,Adamts1,Zfp521,Csf1r,Esrra,Fuom,Clec3b,Fbn1,Wnt2b,Il6ra,Sema3c,Angptl7,Timp4,Coq7,Figf,Mmp2,Egln1,Apoa1,Ptgs2,Igsf10,Tgfbi,Hoxa5,Adamts2,Thsd7a,Esm1,Lgi2,Scarf1,Crtac1,Svep1,Foxo3,Nrip1,Exoc4,Egflam,Flrt2,Gdf6,Epha3,Cebpb,Col8a2,Cd248,Col12a1,Cdh11,Atrnl1,Dock10,Hhip,Mob2,Col…	Ccl11,Pdgfb,Serpinf1,Smg9,Sfrp4,Angptl2,Nid1,Apoa2,Clstn3,Mapkapk2,Tbx3,Arid5b,Ntn4,Egfr,Fam101b,Glrx5,Hexb,Fst,Loxl2,Chkb,Adamts1,Zfp521,Csf1r,Esrra,Fuom,Clec3b,Fbn1,Wnt2b,Il6ra,Sema3c,Angptl7,Timp4,Coq7,Vegfd,Mmp2,Egln1,Apoa1,Ptgs2,Igsf10,Tgfbi,Hoxa5,Adamts2,Thsd7a,Esm1,Lgi2,Scarf1,Crtac1,Svep1,Foxo3,Nrip1,Exoc4,Egflam,Flrt2,Gdf6,Epha3,Cebpb,Col8a2,Cd248,Col12a1,Cdh11,Atrnl1,Dock10,Hhip,Mob2,Co…
GO:0007275	multicellular organism development	99	4921	0.0214	Ccl11,Pdgfb,Serpinf1,Smg9,Sfrp4,Angptl2,Nid1,Apoa2,Clstn3,Ndufa2,Ppdpf,Mapkapk2,Tbx3,Arid5b,Ntn4,Egfr,Fam101b,Glrx5,Hexb,Fst,Loxl2,Chkb,Adamts1,Zfp521,Csf1r,Esrra,Fuom,Clec3b,Fbn1,Wnt2b,Olfml3,Il6ra,Sema3c,Angptl7,Timp4,Coq7,Figf,Mmp2,Egln1,Apoa1,Ptgs2,Igsf10,Tgfbi,Hoxa5,Adamts2,Thsd7a,Esm1,Lgi2,Lpar6,Scarf1,Crtac1,Svep1,Churc1,Foxo3,Nrip1,Exoc4,Fbln1,Egflam,Fam46c,Flrt2,Gdf6,Epha3,Cebpb,Col8a2,C…	Ccl11,Pdgfb,Serpinf1,Smg9,Sfrp4,Angptl2,Nid1,Apoa2,Clstn3,Ndufa2,Ppdpf,Mapkapk2,Tbx3,Arid5b,Ntn4,Egfr,Fam101b,Glrx5,Hexb,Fst,Loxl2,Chkb,Adamts1,Zfp521,Csf1r,Esrra,Fuom,Clec3b,Fbn1,Wnt2b,Olfml3,Il6ra,Sema3c,Angptl7,Timp4,Coq7,Vegfd,Mmp2,Egln1,Apoa1,Ptgs2,Igsf10,Tgfbi,Hoxa5,Adamts2,Thsd7a,Esm1,Lgi2,Lpar6,Scarf1,Crtac1,Svep1,Churc1,Foxo3,Nrip1,Exoc4,Fbln1,Egflam,Fam46c,Flrt2,Gdf6,Epha3,Cebpb,Col8a2,…
GO:0043604	amide biosynthetic process	18	434	0.0214	Egfr,Mrps23,St8sia2,Mpc2,Mrpl37,Ppcs,Mrpl51,Lars2,Tsfm,Rmnd1,Mrpl12,Mrpl34,Cars2,Mrps7,Mrps12,Mlycd,Rps19,Mrpl15	Egfr,Mrps23,St8sia2,Mpc2,Mrpl37,Ppcs,Mrpl51,Lars2,Tsfm,Rmnd1,Mrpl12,Mrpl34,Cars2,Mrps7,Mrps12,Mlycd,Rps19,Mrpl15
GO:0019538	protein metabolic process	78	3634	0.022	Ccl11,Pdgfb,Clpp,Naa20,Man1a,Apoa2,Ctsk,Mapkapk2,Scrn1,Dusp6,Egfr,Glrx5,Hexb,Ppif,Loxl2,Adamts1,Mrps23,Cfb,C2,Csf1r,St8sia2,Cpxm1,Prss12,F3,Mrpl37,Man2b2,Pcolce,Mrpl51,Nucb2,Cpxm2,Hpx,Hccs,Mmp2,Egln1,Mmp3,Apoa1,Fam96a,Lars2,Mgat5,Rnf126,Adamts2,Ubac1,Chchd4,Tsfm,Rmnd1,Bace2,Mrpl12,Mrpl34,Cars2,Ptpn13,Capn5,Mrps7,Fbln1,Egflam,Adamts12,Mrps12,Gdf6,C1ra,Epha3,Hunk,Atg4d,Cttnbp2nl,Col3a1,Slc4a10,Dcn,…	Ccl11,Pdgfb,Clpp,Naa20,Man1a,Apoa2,Ctsk,Mapkapk2,Scrn1,Dusp6,Egfr,Glrx5,Hexb,Ppif,Loxl2,Adamts1,Mrps23,Cfb,C2,Csf1r,St8sia2,Cpxm1,Prss12,F3,Mrpl37,Man2b2,Pcolce,Mrpl51,Nucb2,Cpxm2,Hpx,Hccs,Mmp2,Egln1,Mmp3,Apoa1,Fam96a,Lars2,Mgat5,Rnf126,Adamts2,Ubac1,Chchd4,Tsfm,Rmnd1,Bace2,Mrpl12,Mrpl34,Cars2,Ptpn13,Capn5,Mrps7,Fbln1,Egflam,Adamts12,Mrps12,Gdf6,C1ra,Epha3,Hunk,Atg4d,Cttnbp2nl,Col3a1,Slc4a10,Dcn,…
GO:0045444	fat cell differentiation	9	119	0.0225	Arid5b,Ucp1,Ptgs2,Gdf6,Ffar4,Cebpb,Fabp3,Steap4,Gdf10	Arid5b,Ucp1,Ptgs2,Gdf6,Ffar4,Cebpb,Fabp3,Steap4,Gdf10
GO:0048513	animal organ development	71	3230	0.0235	Ccl11,Pdgfb,Serpinf1,Smg9,Sfrp4,Nid1,Apoa2,Mapkapk2,Tbx3,Arid5b,Ntn4,Egfr,Fam101b,Glrx5,Fst,Loxl2,Chkb,Adamts1,Csf1r,Esrra,Clec3b,Fbn1,Wnt2b,Il6ra,Sema3c,Angptl7,Mmp2,Egln1,Apoa1,Ptgs2,Tgfbi,Hoxa5,Adamts2,Crtac1,Foxo3,Nrip1,Exoc4,Egflam,Flrt2,Epha3,Cebpb,Col8a2,Cd248,Col12a1,Atrnl1,Dock10,Hhip,Col3a1,Lama2,Cd109,Fmn1,Flcn,Slc4a10,Dcn,Ephb2,Unc45b,Rps19,Nfam1,Col14a1,Cfh,Vwf,Plxna4,Ccbe1,Taf10,Zfp…	Ccl11,Pdgfb,Serpinf1,Smg9,Sfrp4,Nid1,Apoa2,Mapkapk2,Tbx3,Arid5b,Ntn4,Egfr,Fam101b,Glrx5,Fst,Loxl2,Chkb,Adamts1,Csf1r,Esrra,Clec3b,Fbn1,Wnt2b,Il6ra,Sema3c,Angptl7,Mmp2,Egln1,Apoa1,Ptgs2,Tgfbi,Hoxa5,Adamts2,Crtac1,Foxo3,Nrip1,Exoc4,Egflam,Flrt2,Epha3,Cebpb,Col8a2,Cd248,Col12a1,Atrnl1,Dock10,Hhip,Col3a1,Lama2,Cd109,Fmn1,Flcn,Slc4a10,Dcn,Ephb2,Unc45b,Rps19,Nfam1,Col14a1,Cfh,Vwf,Plxna4,Ccbe1,Taf10,Zfp…
GO:0048584	positive regulation of response to stimulus	51	2080	0.0235	Ccl11,Pdgfb,Sfrp4,Lbp,C1qtnf1,Igfbp4,Egfr,Ppif,Serping1,Smoc2,Cfb,C2,Csf1r,Esrra,Gpr39,Mpc2,Il6ra,F3,Hpx,Figf,Mmp2,Mmp3,Apoa1,Ptgs2,Akap12,Mgat5,Esm1,Lpar6,Scarf1,Srpx,Foxo3,Exoc4,Gdf6,Ffar4,C1ra,Cebpb,Col3a1,Bmf,Flcn,Dcn,Ephb2,Rps19,Nfam1,C1qtnf3,Cfh,Ccbe1,C1s1,Pdgfra,Slit2,Gdf10,Apoe	Ccl11,Pdgfb,Sfrp4,Lbp,C1qtnf1,Igfbp4,Egfr,Ppif,Serping1,Smoc2,Cfb,C2,Csf1r,Esrra,Gpr39,Mpc2,Il6ra,F3,Hpx,Vegfd,Mmp2,Mmp3,Apoa1,Ptgs2,Akap12,Mgat5,Esm1,Lpar6,Scarf1,Srpx,Foxo3,Exoc4,Gdf6,Ffar4,C1ra,Cebpb,Col3a1,Bmf,Flcn,Dcn,Ephb2,Rps19,Nfam1,C1qtnf3,Cfh,Ccbe1,C1s1,Pdgfra,Slit2,Gdf10,Apoe
GO:0050819	negative regulation of coagulation	6	46	0.0235	Pdgfb,C1qtnf1,Serping1,Procr,Pdgfra,Apoe	Pdgfb,C1qtnf1,Serping1,Procr,Pdgfra,Apoe
GO:0048583	regulation of response to stimulus	78	3651	0.0236	Ccl11,Pdgfb,Serpinf1,Sfrp4,Apoa2,Lbp,C1qtnf1,Igfbp4,Dusp6,Enpp3,Egfr,Fst,Ppif,Gpihbp1,Serping1,Smoc2,Cfb,C2,Csf1r,Esrra,Gpr39,Mpc2,Fbn1,Il6ra,F3,Sema3c,Ndufc2,Nucb2,Hpx,Figf,Mmp2,Egln1,Mmp3,Apoa1,Ptgs2,Akap12,Pde4a,Mgat5,Rnf126,Esm1,Lpar6,Scarf1,Srpx,Cd59a,Ptpn13,Foxo3,Exoc4,Fbln1,Adamts12,Gdf6,Ffar4,C1ra,Ldlrad4,Cebpb,Hhip,Sox7,Col3a1,Bmf,Cd109,Flcn,Dcn,Ephb2,Rps19,Nfam1,Ndufa13,Col14a1,C1qtnf3,…	Ccl11,Pdgfb,Serpinf1,Sfrp4,Apoa2,Lbp,C1qtnf1,Igfbp4,Dusp6,Enpp3,Egfr,Fst,Ppif,Gpihbp1,Serping1,Smoc2,Cfb,C2,Csf1r,Esrra,Gpr39,Mpc2,Fbn1,Il6ra,F3,Sema3c,Ndufc2,Nucb2,Hpx,Vegfd,Mmp2,Egln1,Mmp3,Apoa1,Ptgs2,Akap12,Pde4a,Mgat5,Rnf126,Esm1,Lpar6,Scarf1,Srpx,Cd59a,Ptpn13,Foxo3,Exoc4,Fbln1,Adamts12,Gdf6,Ffar4,C1ra,Ldlrad4,Cebpb,Hhip,Sox7,Col3a1,Bmf,Cd109,Flcn,Dcn,Ephb2,Rps19,Nfam1,Ndufa13,Col14a1,C1qtnf3…
GO:0032102	negative regulation of response to external stimulus	16	363	0.0238	Pdgfb,Serpinf1,C1qtnf1,Enpp3,Serping1,Sema3c,Nucb2,Apoa1,Ffar4,Cd109,Rps19,C1qtnf3,Apod,Pdgfra,Slit2,Apoe	Pdgfb,Serpinf1,C1qtnf1,Enpp3,Serping1,Sema3c,Nucb2,Apoa1,Ffar4,Cd109,Rps19,C1qtnf3,Apod,Pdgfra,Slit2,Apoe
GO:0009888	tissue development	44	1720	0.0281	Ccl11,Pdgfb,Tbx3,Arid5b,Ntn4,Egfr,Fam101b,Fst,Loxl2,Esrra,Clec3b,Wnt2b,Sema3c,Coq7,Mmp2,Egln1,Ptgs2,Igsf10,Tgfbi,Hoxa5,Svep1,Churc1,Exoc4,Egflam,Epha3,Cebpb,Col12a1,Atrnl1,Hhip,Sox7,Col3a1,Lama2,Cd109,Fmn1,Ptgfrn,Dcn,Col14a1,Cfh,Taf10,Zfp568,Apod,Pdgfra,Slit2,Matn2	Ccl11,Pdgfb,Tbx3,Arid5b,Ntn4,Egfr,Fam101b,Fst,Loxl2,Esrra,Clec3b,Wnt2b,Sema3c,Coq7,Mmp2,Egln1,Ptgs2,Igsf10,Tgfbi,Hoxa5,Svep1,Churc1,Exoc4,Egflam,Epha3,Cebpb,Col12a1,Atrnl1,Hhip,Sox7,Col3a1,Lama2,Cd109,Fmn1,Ptgfrn,Dcn,Col14a1,Cfh,Taf10,Zfp568,Apod,Pdgfra,Slit2,Matn2
GO:0071230	cellular response to amino acid stimulus	7	72	0.0297	Cybb,Egfr,Mmp2,Mmp3,Cebpb,Col3a1,Pdgfra	Cybb,Egfr,Mmp2,Mmp3,Cebpb,Col3a1,Pdgfra
GO:0032502	developmental process	109	5629	0.0302	Ccl11,Pdgfb,Serpinf1,Smg9,Sfrp4,Angptl2,Nid1,Apoa2,Clstn3,Ndufa2,Ppdpf,Mapkapk2,Tbx3,Arid5b,Dusp6,Ntn4,Egfr,Fam101b,Glrx5,Hexb,Fst,Loxl2,Chkb,Adamts1,Serping1,Zfp521,Csf1r,Esrra,Fuom,Clec3b,Fbn1,Wnt2b,Olfml3,Il6ra,Sema3c,Angptl7,Timp4,Coq7,Figf,Ucp1,Mmp2,Egln1,Apoa1,Ptgs2,Igsf10,Tgfbi,Abhd2,Hoxa5,Adamts2,Thsd7a,Esm1,Lgi2,Lpar6,Scarf1,Crtac1,Svep1,Churc1,Foxo3,Nrip1,Exoc4,Fbln1,Egflam,Fam46c,Flrt2…	Ccl11,Pdgfb,Serpinf1,Smg9,Sfrp4,Angptl2,Nid1,Apoa2,Clstn3,Ndufa2,Ppdpf,Mapkapk2,Tbx3,Arid5b,Dusp6,Ntn4,Egfr,Fam101b,Glrx5,Hexb,Fst,Loxl2,Chkb,Adamts1,Serping1,Zfp521,Csf1r,Esrra,Fuom,Clec3b,Fbn1,Wnt2b,Olfml3,Il6ra,Sema3c,Angptl7,Timp4,Coq7,Vegfd,Ucp1,Mmp2,Egln1,Apoa1,Ptgs2,Igsf10,Tgfbi,Abhd2,Hoxa5,Adamts2,Thsd7a,Esm1,Lgi2,Lpar6,Scarf1,Crtac1,Svep1,Churc1,Foxo3,Nrip1,Exoc4,Fbln1,Egflam,Fam46c,Flrt…
GO:0048585	negative regulation of response to stimulus	41	1571	0.0308	Pdgfb,Serpinf1,Sfrp4,Apoa2,C1qtnf1,Dusp6,Enpp3,Fst,Ppif,Serping1,Fbn1,Sema3c,Ndufc2,Nucb2,Egln1,Mmp3,Apoa1,Ptgs2,Rnf126,Cd59a,Foxo3,Fbln1,Adamts12,Ffar4,Ldlrad4,Hhip,Col3a1,Bmf,Cd109,Flcn,Dcn,Ephb2,Rps19,Ndufa13,C1qtnf3,Apod,Bicc1,Pdgfra,Slit2,Glg1,Apoe	Pdgfb,Serpinf1,Sfrp4,Apoa2,C1qtnf1,Dusp6,Enpp3,Fst,Ppif,Serping1,Fbn1,Sema3c,Ndufc2,Nucb2,Egln1,Mmp3,Apoa1,Ptgs2,Rnf126,Cd59a,Foxo3,Fbln1,Adamts12,Ffar4,Ldlrad4,Hhip,Col3a1,Bmf,Cd109,Flcn,Dcn,Ephb2,Rps19,Ndufa13,C1qtnf3,Apod,Bicc1,Pdgfra,Slit2,Glg1,Apoe
GO:0007006	mitochondrial membrane organization	8	100	0.0326	Timm13,Ppif,Tomm40,Dnajc11,Tmem11,AI462493,Ndufa13,Timm9	Timm13,Ppif,Tomm40,Dnajc11,Tmem11,Uqcc3,Ndufa13,Timm9
GO:0035239	tube morphogenesis	24	728	0.0348	Ccl11,Pdgfb,Angptl2,Tbx3,Egfr,Loxl2,Coq7,Figf,Mmp2,Ptgs2,Tgfbi,Hoxa5,Thsd7a,Esm1,Col8a2,Hhip,Col3a1,Fmn1,Ephb2,Cfh,Ccbe1,Pdgfra,Slit2,Apoe	Ccl11,Pdgfb,Angptl2,Tbx3,Egfr,Loxl2,Coq7,Vegfd,Mmp2,Ptgs2,Tgfbi,Hoxa5,Thsd7a,Esm1,Col8a2,Hhip,Col3a1,Fmn1,Ephb2,Cfh,Ccbe1,Pdgfra,Slit2,Apoe
GO:0046660	female sex differentiation	9	130	0.0348	Tbx3,Arid5b,Fst,Adamts1,Mmp2,Foxo3,Nrip1,Cebpb,Pdgfra	Tbx3,Arid5b,Fst,Adamts1,Mmp2,Foxo3,Nrip1,Cebpb,Pdgfra
GO:0042698	ovulation cycle	7	77	0.0392	Serpinf1,Egfr,Adamts1,Timp4,Foxo3,Nrip1,Pdgfra	Serpinf1,Egfr,Adamts1,Timp4,Foxo3,Nrip1,Pdgfra
GO:0048518	positive regulation of biological process	112	5869	0.0392	Ccl11,Pdgfb,Serpinf1,Sfrp4,Clec11a,Nid1,Apoa2,Clstn3,Cybb,Pcolce2,Lbp,Mapkapk2,C1qtnf1,Igfbp4,Mief2,Tbx3,Arid5b,Dusp6,Enpp3,Egfr,Hexb,Fst,Ppif,Loxl2,Gpihbp1,Adamts1,Serping1,Smoc2,Cfb,C2,Csf1r,Esrra,Clec3b,Gria4,Gpr39,Mpc2,Fbn1,Wnt2b,Il6ra,F3,Ndufaf4,Sema3c,Pcolce,Tomm40,Ndufc2,Coq7,Nucb2,Hpx,Figf,Ucp1,Mmp2,Egln1,Mmp3,Apoa1,Ptgs2,Akap12,Rilp,Mgat5,Hoxa5,Esm1,Chchd4,Lpar6,Rmnd1,Scarf1,Mrpl12,Churc…	Ccl11,Pdgfb,Serpinf1,Sfrp4,Clec11a,Nid1,Apoa2,Clstn3,Cybb,Pcolce2,Lbp,Mapkapk2,C1qtnf1,Igfbp4,Mief2,Tbx3,Arid5b,Dusp6,Enpp3,Egfr,Hexb,Fst,Ppif,Loxl2,Gpihbp1,Adamts1,Serping1,Smoc2,Cfb,C2,Csf1r,Esrra,Clec3b,Gria4,Gpr39,Mpc2,Fbn1,Wnt2b,Il6ra,F3,Ndufaf4,Sema3c,Pcolce,Tomm40,Ndufc2,Coq7,Nucb2,Hpx,Vegfd,Ucp1,Mmp2,Egln1,Mmp3,Apoa1,Ptgs2,Akap12,Rilp,Mgat5,Hoxa5,Esm1,Chchd4,Lpar6,Rmnd1,Scarf1,Mrpl12,Chur…
GO:0050727	regulation of inflammatory response	15	347	0.0406	Serpinf1,Lbp,Enpp3,Egfr,Ndufc2,Apoa1,Ptgs2,Adamts12,Ffar4,Cebpb,Rps19,C1qtnf3,Apod,Slit2,Apoe	Serpinf1,Lbp,Enpp3,Egfr,Ndufc2,Apoa1,Ptgs2,Adamts12,Ffar4,Cebpb,Rps19,C1qtnf3,Apod,Slit2,Apoe
GO:0051204	protein insertion into mitochondrial membrane	4	17	0.0409	Timm13,Tomm40,Ndufa13,Timm9	Timm13,Tomm40,Ndufa13,Timm9
GO:0001944	vasculature development	20	562	0.0429	Pdgfb,Angptl2,Tbx3,Loxl2,Sema3c,Figf,Mmp2,Ptgs2,Tgfbi,Thsd7a,Esm1,Svep1,Col8a2,Col3a1,Ephb2,Cfh,Ccbe1,Pdgfra,Slit2,Apoe	Pdgfb,Angptl2,Tbx3,Loxl2,Sema3c,Vegfd,Mmp2,Ptgs2,Tgfbi,Thsd7a,Esm1,Svep1,Col8a2,Col3a1,Ephb2,Cfh,Ccbe1,Pdgfra,Slit2,Apoe
GO:0048514	blood vessel morphogenesis	17	433	0.0429	Pdgfb,Angptl2,Loxl2,Figf,Mmp2,Ptgs2,Tgfbi,Thsd7a,Esm1,Col8a2,Col3a1,Ephb2,Cfh,Ccbe1,Pdgfra,Slit2,Apoe	Pdgfb,Angptl2,Loxl2,Vegfd,Mmp2,Ptgs2,Tgfbi,Thsd7a,Esm1,Col8a2,Col3a1,Ephb2,Cfh,Ccbe1,Pdgfra,Slit2,Apoe
GO:0072359	circulatory system development	28	936	0.0429	Pdgfb,Smg9,Angptl2,Tbx3,Loxl2,Adamts1,Fbn1,Sema3c,Figf,Mmp2,Egln1,Ptgs2,Tgfbi,Thsd7a,Esm1,Svep1,Flrt2,Epha3,Col8a2,Col3a1,Ephb2,Col14a1,Cfh,Ccbe1,Bicc1,Pdgfra,Slit2,Apoe	Pdgfb,Smg9,Angptl2,Tbx3,Loxl2,Adamts1,Fbn1,Sema3c,Vegfd,Mmp2,Egln1,Ptgs2,Tgfbi,Thsd7a,Esm1,Svep1,Flrt2,Epha3,Col8a2,Col3a1,Ephb2,Col14a1,Cfh,Ccbe1,Bicc1,Pdgfra,Slit2,Apoe
GO:0040013	negative regulation of locomotion	14	314	0.0437	Pdgfb,Serpinf1,Sema3c,Abhd2,Foxo3,Fbln1,Ldlrad4,Col3a1,Flcn,Dcn,Podn,Apod,Slit2,Apoe	Pdgfb,Serpinf1,Sema3c,Abhd2,Foxo3,Fbln1,Ldlrad4,Col3a1,Flcn,Dcn,Podn,Apod,Slit2,Apoe
GO:0048856	anatomical structure development	102	5258	0.0437	Ccl11,Pdgfb,Serpinf1,Smg9,Sfrp4,Angptl2,Nid1,Apoa2,Clstn3,Ndufa2,Ppdpf,Mapkapk2,Tbx3,Arid5b,Ntn4,Egfr,Fam101b,Glrx5,Hexb,Fst,Loxl2,Chkb,Adamts1,Zfp521,Csf1r,Esrra,Fuom,Clec3b,Fbn1,Wnt2b,Olfml3,Il6ra,Sema3c,Angptl7,Timp4,Coq7,Figf,Mmp2,Egln1,Apoa1,Ptgs2,Igsf10,Tgfbi,Abhd2,Hoxa5,Adamts2,Thsd7a,Esm1,Lgi2,Lpar6,Scarf1,Crtac1,Svep1,Churc1,Foxo3,Nrip1,Exoc4,Fbln1,Egflam,Fam46c,Flrt2,Gdf6,Epha3,Cebpb,Co…	Ccl11,Pdgfb,Serpinf1,Smg9,Sfrp4,Angptl2,Nid1,Apoa2,Clstn3,Ndufa2,Ppdpf,Mapkapk2,Tbx3,Arid5b,Ntn4,Egfr,Fam101b,Glrx5,Hexb,Fst,Loxl2,Chkb,Adamts1,Zfp521,Csf1r,Esrra,Fuom,Clec3b,Fbn1,Wnt2b,Olfml3,Il6ra,Sema3c,Angptl7,Timp4,Coq7,Vegfd,Mmp2,Egln1,Apoa1,Ptgs2,Igsf10,Tgfbi,Abhd2,Hoxa5,Adamts2,Thsd7a,Esm1,Lgi2,Lpar6,Scarf1,Crtac1,Svep1,Churc1,Foxo3,Nrip1,Exoc4,Fbln1,Egflam,Fam46c,Flrt2,Gdf6,Epha3,Cebpb,C…
GO:0051271	negative regulation of cellular component movement	14	314	0.0437	Pdgfb,Serpinf1,Sema3c,Abhd2,Foxo3,Fbln1,Ldlrad4,Col3a1,Flcn,Dcn,Podn,Apod,Slit2,Apoe	Pdgfb,Serpinf1,Sema3c,Abhd2,Foxo3,Fbln1,Ldlrad4,Col3a1,Flcn,Dcn,Podn,Apod,Slit2,Apoe
GO:1901343	negative regulation of vasculature development	9	137	0.0437	Pdgfb,Serpinf1,Adamts1,Angptl7,Hoxa5,Cd59a,Hhip,Flcn,Dcn	Pdgfb,Serpinf1,Adamts1,Angptl7,Hoxa5,Cd59a,Hhip,Flcn,Dcn
GO:1990542	mitochondrial transmembrane transport	7	80	0.0437	Atp5e,Smdt1,Mpc2,Tomm40,Ucp1,Chchd4,Atp5h	Atp5e,Smdt1,Mpc2,Tomm40,Ucp1,Chchd4,Atp5h
GO:0051093	negative regulation of developmental process	30	1043	0.0443	Ccl11,Pdgfb,Serpinf1,Ctsk,Tbx3,Egfr,Fam101b,Fst,Loxl2,Adamts1,Fuom,Fbn1,Sema3c,Angptl7,Nucb2,Hoxa5,Cd59a,Foxo3,Fbln1,Adamts12,Epha3,Ldlrad4,Hhip,Col3a1,Flcn,Dcn,Ephb2,Slit2,Gdf10,Apoe	Ccl11,Pdgfb,Serpinf1,Ctsk,Tbx3,Egfr,Fam101b,Fst,Loxl2,Adamts1,Fuom,Fbn1,Sema3c,Angptl7,Nucb2,Hoxa5,Cd59a,Foxo3,Fbln1,Adamts12,Epha3,Ldlrad4,Hhip,Col3a1,Flcn,Dcn,Ephb2,Slit2,Gdf10,Apoe
GO:0006412	translation	14	316	0.0447	Egfr,Mrps23,Mrpl37,Mrpl51,Lars2,Tsfm,Rmnd1,Mrpl12,Mrpl34,Cars2,Mrps7,Mrps12,Rps19,Mrpl15	Egfr,Mrps23,Mrpl37,Mrpl51,Lars2,Tsfm,Rmnd1,Mrpl12,Mrpl34,Cars2,Mrps7,Mrps12,Rps19,Mrpl15
GO:2000146	negative regulation of cell motility	13	279	0.0462	Pdgfb,Serpinf1,Abhd2,Foxo3,Fbln1,Ldlrad4,Col3a1,Flcn,Dcn,Podn,Apod,Slit2,Apoe	Pdgfb,Serpinf1,Abhd2,Foxo3,Fbln1,Ldlrad4,Col3a1,Flcn,Dcn,Podn,Apod,Slit2,Apoe
GO:0008585	female gonad development	8	110	0.0469	Arid5b,Fst,Adamts1,Mmp2,Foxo3,Nrip1,Cebpb,Pdgfra	Arid5b,Fst,Adamts1,Mmp2,Foxo3,Nrip1,Cebpb,Pdgfra
GO:0050818	regulation of coagulation	7	83	0.049	Pdgfb,C1qtnf1,Serping1,Procr,Ephb2,Pdgfra,Apoe	Pdgfb,C1qtnf1,Serping1,Procr,Ephb2,Pdgfra,Apoe
GO:0010544	negative regulation of platelet activation	4	19	0.0491	Pdgfb,C1qtnf1,Pdgfra,Apoe	Pdgfb,C1qtnf1,Pdgfra,Apoe
