# Supplementary material for: reString: an open-source Python software to perform automatic functional enrichment retrieval, results aggregation and data visualization
Source: Sci Rep. 2021 Dec 6;11:23458. doi: 10.1038/s41598-021-02528-0 (PMC8648753; doi:10.1038/s41598-021-02528-0)
Supplement: Supplementary file 1 — Supplementary Information 1. [file 41598_2021_2528_MOESM1_ESM.zip › Supplemental DataSets/up_down_together/ctrl_t0_red_VS_ctrl_t0_blue_FC/ALL_enrichment.KEGG.tsv]

#term ID	term description	observed gene count	background gene count	false discovery rate	matching proteins in your network (IDs)	matching proteins in your network (labels)
mmu00190	Oxidative phosphorylation	27	130	3.28e-19	Ndufa2,Cox6c,Atp5e,Ndufa1,Uqcr11,Cox11,Ndufa6,Ndufa5,Cox8b,Ndufs5,Ndufc2,Ndufb7,Ndufc1,Ndufb10,Cox17,Ndufa8,Ndufa3,Ndufb6,Cox7a1,Ndufs7,Atp5h,Ndufa13,Ndufb11,Ndufb2,Ndufb5,Cox7c,Ndufa12	Ndufa2,Cox6c,Atp5e,Ndufa1,Uqcr11,Cox11,Ndufa6,Ndufa5,Cox8b,Ndufs5,Ndufc2,Ndufb7,Ndufc1,Ndufb10,Cox17,Ndufa8,Ndufa3,Ndufb6,Cox7a1,Ndufs7,Atp5h,Ndufa13,Ndufb11,Ndufb2,Ndufb5,Cox7c,Ndufa12
mmu04714	Thermogenesis	29	225	5.82e-16	Ndufa2,Cox6c,Atp5e,Ndufa1,Uqcr11,Cox11,Ndufa6,Ndufa5,Cox8b,Ndufaf4,Ndufs5,Ndufc2,Ucp1,Ndufb7,Ndufc1,Ndufb10,Cox17,Ndufa8,Ndufa3,Ndufb6,Cox7a1,Ndufs7,Atp5h,Ndufa13,Ndufb11,Ndufb2,Ndufb5,Cox7c,Ndufa12	Ndufa2,Cox6c,Atp5e,Ndufa1,Uqcr11,Cox11,Ndufa6,Ndufa5,Cox8b,Ndufaf4,Ndufs5,Ndufc2,Ucp1,Ndufb7,Ndufc1,Ndufb10,Cox17,Ndufa8,Ndufa3,Ndufb6,Cox7a1,Ndufs7,Atp5h,Ndufa13,Ndufb11,Ndufb2,Ndufb5,Cox7c,Ndufa12
mmu05020	Prion disease	30	264	2.36e-15	Ndufa2,Cox6c,Cybb,Atp5e,Ndufa1,Uqcr11,Ppif,Ndufa6,Ndufa5,Cox8b,Ndufs5,Tuba8,Ndufc2,Ndufb7,Ndufc1,Ndufb10,Ndufa8,Ndufa3,Hspa1a,Ndufb6,Cox7a1,Ndufs7,Atp5h,Ndufa13,Ndufb11,Ndufb2,Ndufb5,Cox7c,Hspa1b,Ndufa12	Ndufa2,Cox6c,Cybb,Atp5e,Ndufa1,Uqcr11,Ppif,Ndufa6,Ndufa5,Cox8b,Ndufs5,Tuba8,Ndufc2,Ndufb7,Ndufc1,Ndufb10,Ndufa8,Ndufa3,Hspa1a,Ndufb6,Cox7a1,Ndufs7,Atp5h,Ndufa13,Ndufb11,Ndufb2,Ndufb5,Cox7c,Hspa1b,Ndufa12
mmu04932	Non-alcoholic fatty liver disease	24	148	2.53e-15	Ndufa2,Cox6c,Ndufa1,Uqcr11,Ndufa6,Ndufa5,Cox8b,Il6ra,Ndufs5,Ndufc2,Ndufb7,Ndufc1,Ndufb10,Ndufa8,Ndufa3,Ndufb6,Cox7a1,Ndufs7,Ndufa13,Ndufb11,Ndufb2,Ndufb5,Cox7c,Ndufa12	Ndufa2,Cox6c,Ndufa1,Uqcr11,Ndufa6,Ndufa5,Cox8b,Il6ra,Ndufs5,Ndufc2,Ndufb7,Ndufc1,Ndufb10,Ndufa8,Ndufa3,Ndufb6,Cox7a1,Ndufs7,Ndufa13,Ndufb11,Ndufb2,Ndufb5,Cox7c,Ndufa12
mmu05010	Alzheimer disease	32	359	7.05e-14	Ndufa2,Cox6c,Cybb,Atp5e,Ndufa1,Uqcr11,Ppif,Ndufa6,Ndufa5,Cox8b,Wnt2b,Ndufs5,Tuba8,Ndufc2,Ptgs2,Ndufb7,Ndufc1,Ndufb10,Bace2,Ndufa8,Ndufa3,Ndufb6,Cox7a1,Ndufs7,Atp5h,Ndufa13,Ndufb11,Ndufb2,Ndufb5,Cox7c,Apoe,Ndufa12	Ndufa2,Cox6c,Cybb,Atp5e,Ndufa1,Uqcr11,Ppif,Ndufa6,Ndufa5,Cox8b,Wnt2b,Ndufs5,Tuba8,Ndufc2,Ptgs2,Ndufb7,Ndufc1,Ndufb10,Bace2,Ndufa8,Ndufa3,Ndufb6,Cox7a1,Ndufs7,Atp5h,Ndufa13,Ndufb11,Ndufb2,Ndufb5,Cox7c,Apoe,Ndufa12
mmu05012	Parkinson disease	27	239	7.05e-14	Ndufa2,Cox6c,Atp5e,Ndufa1,Uqcr11,Ppif,Ndufa6,Ndufa5,Cox8b,Ndufs5,Tuba8,Ndufc2,Ndufb7,Ndufc1,Ndufb10,Ndufa8,Ndufa3,Ndufb6,Cox7a1,Ndufs7,Atp5h,Ndufa13,Ndufb11,Ndufb2,Ndufb5,Cox7c,Ndufa12	Ndufa2,Cox6c,Atp5e,Ndufa1,Uqcr11,Ppif,Ndufa6,Ndufa5,Cox8b,Ndufs5,Tuba8,Ndufc2,Ndufb7,Ndufc1,Ndufb10,Ndufa8,Ndufa3,Ndufb6,Cox7a1,Ndufs7,Atp5h,Ndufa13,Ndufb11,Ndufb2,Ndufb5,Cox7c,Ndufa12
mmu05016	Huntington disease	29	296	1.28e-13	Ndufa2,Cox6c,Atp5e,Ndufa1,Uqcr11,Ppif,Ndufa6,Ndufa5,Cox8b,Gria4,Ndufs5,Tuba8,Ndufc2,Ucp1,Ndufb7,Ndufc1,Ndufb10,Ndufa8,Ndufa3,Ndufb6,Cox7a1,Ndufs7,Atp5h,Ndufa13,Ndufb11,Ndufb2,Ndufb5,Cox7c,Ndufa12	Ndufa2,Cox6c,Atp5e,Ndufa1,Uqcr11,Ppif,Ndufa6,Ndufa5,Cox8b,Gria4,Ndufs5,Tuba8,Ndufc2,Ucp1,Ndufb7,Ndufc1,Ndufb10,Ndufa8,Ndufa3,Ndufb6,Cox7a1,Ndufs7,Atp5h,Ndufa13,Ndufb11,Ndufb2,Ndufb5,Cox7c,Ndufa12
mmu04723	Retrograde endocannabinoid signaling	21	143	7.72e-13	Ndufa2,Ndufa1,Ndufa6,Ndufa5,Gria4,Ndufs5,Gng11,Ndufc2,Ptgs2,Ndufb7,Ndufc1,Ndufb10,Ndufa8,Ndufa3,Ndufb6,Ndufs7,Ndufa13,Ndufb11,Ndufb2,Ndufb5,Ndufa12	Ndufa2,Ndufa1,Ndufa6,Ndufa5,Gria4,Ndufs5,Gng11,Ndufc2,Ptgs2,Ndufb7,Ndufc1,Ndufb10,Ndufa8,Ndufa3,Ndufb6,Ndufs7,Ndufa13,Ndufb11,Ndufb2,Ndufb5,Ndufa12
mmu05014	Amyotrophic lateral sclerosis	27	364	4.32e-10	Ndufa2,Cox6c,Atp5e,Ndufa1,Uqcr11,Ndufa6,Ndufa5,Cox8b,Ndufs5,Tuba8,Tomm40,Ndufc2,Ndufb7,Ndufc1,Ndufb10,Ndufa8,Ndufa3,Ndufb6,Cox7a1,Ndufs7,Atp5h,Ndufa13,Ndufb11,Ndufb2,Ndufb5,Cox7c,Ndufa12	Ndufa2,Cox6c,Atp5e,Ndufa1,Uqcr11,Ndufa6,Ndufa5,Cox8b,Ndufs5,Tuba8,Tomm40,Ndufc2,Ndufb7,Ndufc1,Ndufb10,Ndufa8,Ndufa3,Ndufb6,Cox7a1,Ndufs7,Atp5h,Ndufa13,Ndufb11,Ndufb2,Ndufb5,Cox7c,Ndufa12
mmu04610	Complement and coagulation cascades	10	92	7.13e-05	Serping1,Cfb,C2,Procr,F3,Cd59a,C1ra,Cfh,Vwf,C1s1	Serping1,Cfb,C2,Procr,F3,Cd59a,C1ra,Cfh,Vwf,C1s1
mmu01100	Metabolic pathways	44	1536	0.00031	Gmpr,Man1a,Ndufa2,Cox6c,Atp5e,Ndufa1,Enpp3,Uqcr11,Cox11,Galk1,Acot12,Hexb,Ndufa6,Chkb,Ndufa5,Pcyt2,Cox8b,Entpd2,Ppcs,Ndufs5,Ndufc2,Coq7,Ptgs2,Pde4a,Ndufb7,Mgat5,Ndufc1,Ndufb10,Mcee,Cox17,Ndufa8,Acyp2,Ndufa3,Mlycd,Cox7a1,Nnt,Ndufs7,Atp5h,Ndufa13,Ndufb11,Ndufb2,Ndufb5,Cox7c,Ndufa12	Gmpr,Man1a,Ndufa2,Cox6c,Atp5e,Ndufa1,Enpp3,Uqcr11,Cox11,Gk,Acot12,Hexb,Ndufa6,Chkb,Ndufa5,Pcyt2,Cox8b,Entpd2,Ppcs,Ndufs5,Ndufc2,Coq7,Ptgs2,Pde4a,Ndufb7,Mgat5,Ndufc1,Ndufb10,Mcee,Cox17,Ndufa8,Acyp2,Ndufa3,Mlycd,Cox7a1,Nnt,Ndufs7,Atp5h,Ndufa13,Ndufb11,Ndufb2,Ndufb5,Cox7c,Ndufa12
