# Supplementary material for: reString: an open-source Python software to perform automatic functional enrichment retrieval, results aggregation and data visualization
Source: Sci Rep. 2021 Dec 6;11:23458. doi: 10.1038/s41598-021-02528-0 (PMC8648753; doi:10.1038/s41598-021-02528-0)
Supplement: Supplementary file 1 — Supplementary Information 1. [file 41598_2021_2528_MOESM1_ESM.zip › Supplemental DataSets/up_down_together/ctrl_t0_red_VS_ctrl_t0_blue_FC/ALL_enrichment.Function.tsv]

#term ID	term description	observed gene count	background gene count	false discovery rate	matching proteins in your network (IDs)	matching proteins in your network (labels)
GO:0005518	collagen binding	13	69	5.39e-07	Pdgfb,Nid1,Pcolce2,Ctsk,C1qtnf1,Pcolce,Itga11,Tgfbi,Dcn,Podn,Vwf,Spock2,Ccbe1	Pdgfb,Nid1,Pcolce2,Ctsk,C1qtnf1,Pcolce,Itga11,Tgfbi,Dcn,Podn,Vwf,Spock2,Ccbe1
GO:0009055	electron transfer activity	10	64	0.00019	Cox6c,Cybb,Uqcr11,Glrx5,Cox8b,Cox7a1,Steap4,Cox7c,Cycs,Ndufa12	Cox6c,Cybb,Uqcr11,Glrx5,Cox8b,Cox7a1,Steap4,Cox7c,Cycs,Ndufa12
GO:0008137	NADH dehydrogenase (ubiquinone) activity	7	27	0.00063	Ndufa2,Ndufa5,Ndufc2,Ndufb7,Ndufs7,Ndufa13,Ndufa12	Ndufa2,Ndufa5,Ndufc2,Ndufb7,Ndufs7,Ndufa13,Ndufa12
GO:0016651	oxidoreductase activity, acting on NAD(P)H	10	82	0.00063	Gmpr,Ndufa2,Cybb,Ndufa5,Ndufc2,Ndufb7,Nnt,Ndufs7,Ndufa13,Ndufa12	Gmpr,Ndufa2,Cybb,Ndufa5,Ndufc2,Ndufb7,Nnt,Ndufs7,Ndufa13,Ndufa12
GO:0050840	extracellular matrix binding	9	59	0.00063	Nid1,Ntn4,Tgfbi,Fbln2,Cd248,Itga2b,Dcn,Spock2,Slit2	Nid1,Ntn4,Tgfbi,Fbln2,Cd248,Itga2b,Dcn,Spock2,Slit2
GO:0005539	glycosaminoglycan binding	13	202	0.006	Pcolce2,Adamts1,Smoc2,Clec3b,Fbn1,Pcolce,Egflam,Dcn,Fbln7,Cfh,Spock2,Slit2,Apoe	Pcolce2,Adamts1,Smoc2,Clec3b,Fbn1,Pcolce,Egflam,Dcn,Fbln7,Cfh,Spock2,Slit2,Apoe
GO:0019838	growth factor binding	11	146	0.0066	Pdgfb,Igfbp4,Egfr,Csf1r,Il6ra,Esm1,Col3a1,Cd109,Rps19,Pdgfra,Glg1	Pdgfb,Igfbp4,Egfr,Csf1r,Il6ra,Esm1,Col3a1,Cd109,Rps19,Pdgfra,Glg1
GO:0005319	lipid transporter activity	10	122	0.0076	Apoa2,Slmo2,Abca8b,Apoa1,Abca6,Abca9,Fabp3,Stard5,Abca8a,Apoe	Apoa2,Slmo2,Abca8b,Apoa1,Abca6,Abca9,Fabp3,Stard5,Abca8a,Apoe
GO:0043167	ion binding	110	5439	0.0076	Gmpr,Nudt14,Man1a,Nid1,Apoa2,Clstn3,Cybb,Pcolce2,Mapkapk2,Enpp3,Egfr,Timm13,Cox11,Abca8b,Galk1,Glrx5,Acot12,Fst,Loxl2,Chkb,Adamts1,Smoc2,C2,Zfp521,Csf1r,Esrra,Clec3b,Gpr39,Entpd2,Fbn1,Cpxm1,F3,Ppcs,Man2b2,Pcolce,Tuba8,Timp4,Coq7,Nucb2,Cpxm2,Hpx,Hccs,Ucp1,Mmp2,Egln1,Mmp3,Apoa1,Itga11,Fam96a,Ptgs2,Abca6,Abca9,Lars2,Pde4a,Mgat5,Rnf126,Slfn8,Adamts2,Crtac1,Svep1,Cars2,Churc1,Nudt19,Mcee,Fbln2,Timm8a1…	Gmpr,Nudt14,Man1a,Nid1,Apoa2,Clstn3,Cybb,Pcolce2,Mapkapk2,Enpp3,Egfr,Timm13,Cox11,Abca8b,Gk,Glrx5,Acot12,Fst,Loxl2,Chkb,Adamts1,Smoc2,C2,Zfp521,Csf1r,Esrra,Clec3b,Gpr39,Entpd2,Fbn1,Cpxm1,F3,Ppcs,Man2b2,Pcolce,Tuba8,Timp4,Coq7,Nucb2,Cpxm2,Hpx,Hccs,Ucp1,Mmp2,Egln1,Mmp3,Apoa1,Itga11,Fam96a,Ptgs2,Abca6,Abca9,Lars2,Pde4a,Mgat5,Rnf126,Slfn8,Adamts2,Crtac1,Svep1,Cars2,Churc1,Nudt19,Mcee,Fbln2,Timm8a1,Co…
GO:0005509	calcium ion binding	23	599	0.0087	Man1a,Nid1,Clstn3,Enpp3,Loxl2,Smoc2,Clec3b,Fbn1,Nucb2,Crtac1,Svep1,Fbln2,Fbln1,Egflam,C1ra,Cd248,Cdh11,Fbln7,Spock2,Ccbe1,C1s1,Slit2,Matn2	Man1a,Nid1,Clstn3,Enpp3,Loxl2,Smoc2,Clec3b,Fbn1,Nucb2,Crtac1,Svep1,Fbln2,Fbln1,Egflam,C1ra,Cd248,Cdh11,Fbln7,Spock2,Ccbe1,C1s1,Slit2,Matn2
GO:0043394	proteoglycan binding	6	37	0.01	Nid1,Ctsk,Fst,Cfh,Slit2,Apoe	Nid1,Ctsk,Fst,Cfh,Slit2,Apoe
GO:0003824	catalytic activity	105	5224	0.0124	Gmpr,Clpp,Naa20,Nudt14,Man1a,Ndufa2,Cox6c,Cybb,Ctsk,Atp5e,Mapkapk2,Scrn1,Dusp6,Enpp3,Egfr,Uqcr11,Glt8d2,Abca8b,Galk1,Glrx5,Acot12,Hexb,Ppif,Loxl2,Chkb,Adamts1,Ndufa5,Cfb,C2,Csf1r,Pcyt2,Fuom,Cox8b,St8sia2,Entpd2,Cpxm1,Prss12,Tstd3,Hint2,Ppcs,Man2b2,Gng11,Tuba8,Mrpl46,Ndufc2,Coq7,Cpxm2,Hccs,Mmp2,Egln1,Mmp3,Ptgs2,Abca6,Abca9,Lars2,Pde4a,Ndufb7,Mgat5,Abhd2,Rnf126,Slfn8,Adamts2,Chchd4,Abhd11,Bace2,Car…	Gmpr,Clpp,Naa20,Nudt14,Man1a,Ndufa2,Cox6c,Cybb,Ctsk,Atp5e,Mapkapk2,Scrn1,Dusp6,Enpp3,Egfr,Uqcr11,Glt8d2,Abca8b,Gk,Glrx5,Acot12,Hexb,Ppif,Loxl2,Chkb,Adamts1,Ndufa5,Cfb,C2,Csf1r,Pcyt2,Fuom,Cox8b,St8sia2,Entpd2,Cpxm1,Prss12,Tstd3,Hint2,Ppcs,Man2b2,Gng11,Tuba8,Mrpl46,Ndufc2,Coq7,Cpxm2,Hccs,Mmp2,Egln1,Mmp3,Ptgs2,Abca6,Abca9,Lars2,Pde4a,Ndufb7,Mgat5,Abhd2,Rnf126,Slfn8,Adamts2,Chchd4,Abhd11,Bace2,Cars2,…
GO:0005488	binding	193	11199	0.0124	Gmpr,Ccl11,Pdgfb,Smg9,Clpp,Nudt14,Sfrp4,Man1a,Angptl2,Clec11a,Nid1,Dnajb1,Apoa2,Clstn3,Vipr2,Cybb,Pcolce2,Ctsk,Lbp,Mapkapk2,C1qtnf1,Igfbp4,Tbx3,Ptger1,Mtres1,Arid5b,Enpp3,Ntn4,Egfr,Timm13,Cox11,Abca8b,Galk1,Fam101b,Glrx5,Acot12,Hexb,Fst,Ppif,Loxl2,Slc25a17,Gpihbp1,Chkb,Adamts1,Smoc2,C2,Zfp521,Csf1r,Esrra,Fuom,Clec3b,Gria4,Gpr39,Entpd2,Fbn1,Cpxm1,Procr,Wnt2b,Il6ra,F3,Ndufaf4,Hint2,Ppcs,Sema3c,Angp…	Gmpr,Ccl11,Pdgfb,Smg9,Clpp,Nudt14,Sfrp4,Man1a,Angptl2,Clec11a,Nid1,Dnajb1,Apoa2,Clstn3,Vipr2,Cybb,Pcolce2,Ctsk,Lbp,Mapkapk2,C1qtnf1,Igfbp4,Tbx3,Ptger1,1700021F05Rik,Arid5b,Enpp3,Ntn4,Egfr,Timm13,Cox11,Abca8b,Gk,Fam101b,Glrx5,Acot12,Hexb,Fst,Ppif,Loxl2,Slc25a17,Gpihbp1,Chkb,Adamts1,Smoc2,C2,Zfp521,Csf1r,Esrra,Fuom,Clec3b,Gria4,Gpr39,Entpd2,Fbn1,Cpxm1,Procr,Wnt2b,Il6ra,F3,Ndufaf4,Hint2,Ppcs,Sema3c,…
GO:0016491	oxidoreductase activity	25	710	0.0124	Gmpr,Ndufa2,Cox6c,Cybb,Uqcr11,Glrx5,Loxl2,Ndufa5,Cox8b,Ndufc2,Coq7,Egln1,Ptgs2,Ndufb7,Chchd4,Cp,Cox7a1,Nnt,Ndufs7,Ndufa13,Steap4,Cox7c,Cycs,Loxl4,Ndufa12	Gmpr,Ndufa2,Cox6c,Cybb,Uqcr11,Glrx5,Loxl2,Ndufa5,Cox8b,Ndufc2,Coq7,Egln1,Ptgs2,Ndufb7,Chchd4,Cp,Cox7a1,Nnt,Ndufs7,Ndufa13,Steap4,Cox7c,Cycs,Loxl4,Ndufa12
GO:0008201	heparin binding	10	148	0.0216	Pcolce2,Adamts1,Smoc2,Clec3b,Fbn1,Pcolce,Fbln7,Cfh,Slit2,Apoe	Pcolce2,Adamts1,Smoc2,Clec3b,Fbn1,Pcolce,Fbln7,Cfh,Slit2,Apoe
GO:0003735	structural constituent of ribosome	10	155	0.0294	Mrps23,Mrpl37,Mrpl51,Mrpl46,Mrpl12,Mrpl34,Mrps7,Mrps12,Rps19,Mrpl15	Mrps23,Mrpl37,Mrpl51,Mrpl46,Mrpl12,Mrpl34,Mrps7,Mrps12,Rps19,Mrpl15
GO:0071813	lipoprotein particle binding	5	30	0.0299	Apoa2,Gpihbp1,Apoa1,Scarf1,Apoe	Apoa2,Gpihbp1,Apoa1,Scarf1,Apoe
GO:0060228	phosphatidylcholine-sterol O-acyltransferase activator activity	3	5	0.0333	Apoa2,Apoa1,Apoe	Apoa2,Apoa1,Apoe
GO:0043169	cation binding	76	3600	0.0358	Gmpr,Nudt14,Man1a,Nid1,Apoa2,Clstn3,Cybb,Enpp3,Timm13,Cox11,Glrx5,Loxl2,Adamts1,Smoc2,C2,Zfp521,Esrra,Clec3b,Gpr39,Fbn1,Cpxm1,Man2b2,Timp4,Coq7,Nucb2,Cpxm2,Hpx,Hccs,Mmp2,Egln1,Mmp3,Apoa1,Itga11,Fam96a,Ptgs2,Pde4a,Mgat5,Rnf126,Slfn8,Adamts2,Crtac1,Svep1,Cars2,Churc1,Nudt19,Mcee,Fbln2,Timm8a1,Cox17,Fbln1,Egflam,Adamts12,C1ra,Cd248,Cdh11,Hhip,Mob2,Col3a1,Cp,Itga2b,Ndufs7,Tbkbp1,Slc1a5,Fbln7,Steap4,S…	Gmpr,Nudt14,Man1a,Nid1,Apoa2,Clstn3,Cybb,Enpp3,Timm13,Cox11,Glrx5,Loxl2,Adamts1,Smoc2,C2,Zfp521,Esrra,Clec3b,Gpr39,Fbn1,Cpxm1,Man2b2,Timp4,Coq7,Nucb2,Cpxm2,Hpx,Hccs,Mmp2,Egln1,Mmp3,Apoa1,Itga11,Fam96a,Ptgs2,Pde4a,Mgat5,Rnf126,Slfn8,Adamts2,Crtac1,Svep1,Cars2,Churc1,Nudt19,Mcee,Fbln2,Timm8a1,Cox17,Fbln1,Egflam,Adamts12,C1ra,Cd248,Cdh11,Hhip,Mob2,Col3a1,Cp,Itga2b,Ndufs7,Tbkbp1,Slc1a5,Fbln7,Steap4,S…
GO:0043237	laminin-1 binding	3	6	0.0454	Nid1,Ntn4,Slit2	Nid1,Ntn4,Slit2
GO:0046872	metal ion binding	74	3513	0.0454	Gmpr,Nudt14,Man1a,Nid1,Clstn3,Cybb,Enpp3,Timm13,Cox11,Glrx5,Loxl2,Adamts1,Smoc2,C2,Zfp521,Esrra,Clec3b,Gpr39,Fbn1,Cpxm1,Man2b2,Timp4,Coq7,Nucb2,Cpxm2,Hpx,Hccs,Mmp2,Egln1,Mmp3,Itga11,Fam96a,Ptgs2,Pde4a,Mgat5,Rnf126,Slfn8,Adamts2,Crtac1,Svep1,Cars2,Churc1,Nudt19,Mcee,Fbln2,Timm8a1,Cox17,Fbln1,Egflam,Adamts12,C1ra,Cd248,Cdh11,Hhip,Mob2,Col3a1,Cp,Itga2b,Ndufs7,Tbkbp1,Slc1a5,Fbln7,Steap4,Spock2,Ccbe1,…	Gmpr,Nudt14,Man1a,Nid1,Clstn3,Cybb,Enpp3,Timm13,Cox11,Glrx5,Loxl2,Adamts1,Smoc2,C2,Zfp521,Esrra,Clec3b,Gpr39,Fbn1,Cpxm1,Man2b2,Timp4,Coq7,Nucb2,Cpxm2,Hpx,Hccs,Mmp2,Egln1,Mmp3,Itga11,Fam96a,Ptgs2,Pde4a,Mgat5,Rnf126,Slfn8,Adamts2,Crtac1,Svep1,Cars2,Churc1,Nudt19,Mcee,Fbln2,Timm8a1,Cox17,Fbln1,Egflam,Adamts12,C1ra,Cd248,Cdh11,Hhip,Mob2,Col3a1,Cp,Itga2b,Ndufs7,Tbkbp1,Slc1a5,Fbln7,Steap4,Spock2,Ccbe1,…
