# Supplementary material for: reString: an open-source Python software to perform automatic functional enrichment retrieval, results aggregation and data visualization
Source: Sci Rep. 2021 Dec 6;11:23458. doi: 10.1038/s41598-021-02528-0 (PMC8648753; doi:10.1038/s41598-021-02528-0)
Supplement: Supplementary file 1 — Supplementary Information 1. [file 41598_2021_2528_MOESM1_ESM.zip › Supplemental DataSets/up_down_together/ctrl_t0_red_VS_ctrl_t0_blue_FC/ALL_enrichment.RCTM.tsv]

#term ID	term description	observed gene count	background gene count	false discovery rate	matching proteins in your network (IDs)	matching proteins in your network (labels)
MMU-163200	Respiratory electron transport, ATP synthesis by chemiosmotic coupling, and heat production by uncoupling proteins.	25	116	1.98e-16	Ndufa2,Atp5e,Ndufa1,Cox11,Ndufa6,Ndufa5,Ndufaf4,Ndufs5,Ndufc2,Ucp1,Ndufb7,Ndufc1,Ndufb10,Ndufa8,Ndufa3,Ndufb6,Ndufs7,Atp5h,Ndufa13,Ndufb11,Ndufb2,Ndufb5,Cox7c,Cycs,Ndufa12	Ndufa2,Atp5e,Ndufa1,Cox11,Ndufa6,Ndufa5,Ndufaf4,Ndufs5,Ndufc2,Ucp1,Ndufb7,Ndufc1,Ndufb10,Ndufa8,Ndufa3,Ndufb6,Ndufs7,Atp5h,Ndufa13,Ndufb11,Ndufb2,Ndufb5,Cox7c,Cycs,Ndufa12
MMU-6799198	Complex I biogenesis	19	54	2.01e-15	Ndufa2,Ndufa1,Ndufa6,Ndufa5,Ndufaf4,Ndufs5,Ndufc2,Ndufb7,Ndufc1,Ndufb10,Ndufa8,Ndufa3,Ndufb6,Ndufs7,Ndufa13,Ndufb11,Ndufb2,Ndufb5,Ndufa12	Ndufa2,Ndufa1,Ndufa6,Ndufa5,Ndufaf4,Ndufs5,Ndufc2,Ndufb7,Ndufc1,Ndufb10,Ndufa8,Ndufa3,Ndufb6,Ndufs7,Ndufa13,Ndufb11,Ndufb2,Ndufb5,Ndufa12
MMU-611105	Respiratory electron transport	22	92	2.1e-15	Ndufa2,Ndufa1,Cox11,Ndufa6,Ndufa5,Ndufaf4,Ndufs5,Ndufc2,Ndufb7,Ndufc1,Ndufb10,Ndufa8,Ndufa3,Ndufb6,Ndufs7,Ndufa13,Ndufb11,Ndufb2,Ndufb5,Cox7c,Cycs,Ndufa12	Ndufa2,Ndufa1,Cox11,Ndufa6,Ndufa5,Ndufaf4,Ndufs5,Ndufc2,Ndufb7,Ndufc1,Ndufb10,Ndufa8,Ndufa3,Ndufb6,Ndufs7,Ndufa13,Ndufb11,Ndufb2,Ndufb5,Cox7c,Cycs,Ndufa12
MMU-1474244	Extracellular matrix organization	23	295	4.41e-07	Pdgfb,Nid1,Pcolce2,Ctsk,Loxl2,Emilin2,Fbn1,Pcolce,Mmp2,Mmp3,Itga11,Adamts2,Capn5,Fbln2,Col8a2,Col12a1,Col3a1,Lama2,Itga2b,Dcn,Col14a1,Vwf,Loxl4	Pdgfb,Nid1,Pcolce2,Ctsk,Loxl2,Emilin2,Fbn1,Pcolce,Mmp2,Mmp3,Itga11,Adamts2,Capn5,Fbln2,Col8a2,Col12a1,Col3a1,Lama2,Itga2b,Dcn,Col14a1,Vwf,Loxl4
MMU-1430728	Metabolism	53	1779	0.00068	Gmpr,Apoa2,Ndufa2,Atp5e,Ndufa1,Mapkapk2,Cox11,Galk1,Glrx5,Acot12,Hexb,Slc25a17,Ndufa6,Gpihbp1,Chkb,Ndufa5,Pcyt2,Entpd2,Ndufaf4,Ppcs,Ndufs5,Man2b2,Gng11,Ndufc2,Ucp1,Apoa1,Ptgs2,Fmod,Ndufb7,Ndufc1,Ndufb10,Nudt19,Mcee,Ptpn13,Ndufa8,Fabp3,Stard5,Ndufa3,Folr2,Ndufb6,Mlycd,Dcn,Ndufs7,Atp5h,Ndufa13,Ndufb11,Ndufb2,Ndufb5,Cox7c,Cycs,Naalad2,Apoe,Ndufa12	Gmpr,Apoa2,Ndufa2,Atp5e,Ndufa1,Mapkapk2,Cox11,Gk,Glrx5,Acot12,Hexb,Slc25a17,Ndufa6,Gpihbp1,Chkb,Ndufa5,Pcyt2,Entpd2,Ndufaf4,Ppcs,Ndufs5,Man2b2,Gng11,Ndufc2,Ucp1,Apoa1,Ptgs2,Fmod,Ndufb7,Ndufc1,Ndufb10,Nudt19,Mcee,Ptpn13,Ndufa8,Fabp3,Stard5,Ndufa3,Folr2,Ndufb6,Mlycd,Dcn,Ndufs7,Atp5h,Ndufa13,Ndufb11,Ndufb2,Ndufb5,Cox7c,Cycs,Naalad2,Apoe,Ndufa12
MMU-1474290	Collagen formation	10	96	0.0055	Pcolce2,Loxl2,Pcolce,Mmp3,Adamts2,Col8a2,Col12a1,Col3a1,Col14a1,Loxl4	Pcolce2,Loxl2,Pcolce,Mmp3,Adamts2,Col8a2,Col12a1,Col3a1,Col14a1,Loxl4
MMU-5389840	Mitochondrial translation elongation	9	86	0.0151	Mrps23,Mrpl37,Mrpl51,Mrpl46,Mrpl12,Mrpl34,Mrps7,Mrps12,Mrpl15	Mrps23,Mrpl37,Mrpl51,Mrpl46,Mrpl12,Mrpl34,Mrps7,Mrps12,Mrpl15
MMU-5419276	Mitochondrial translation termination	9	88	0.016	Mrps23,Mrpl37,Mrpl51,Mrpl46,Mrpl12,Mrpl34,Mrps7,Mrps12,Mrpl15	Mrps23,Mrpl37,Mrpl51,Mrpl46,Mrpl12,Mrpl34,Mrps7,Mrps12,Mrpl15
MMU-2022090	Assembly of collagen fibrils and other multimeric structures	8	70	0.0199	Loxl2,Pcolce,Mmp3,Col8a2,Col12a1,Col3a1,Col14a1,Loxl4	Loxl2,Pcolce,Mmp3,Col8a2,Col12a1,Col3a1,Col14a1,Loxl4
MMU-5173214	O-glycosylation of TSR domain-containing proteins	6	38	0.0444	Adamts1,Adamts2,Thsd7a,Adamts12,Adamtsl1,Adamtsl3	Adamts1,Adamts2,Thsd7a,Adamts12,Adamtsl1,Adamtsl3
MMU-8963901	Chylomicron remodeling	4	10	0.0444	Apoa2,Gpihbp1,Apoa1,Apoe	Apoa2,Gpihbp1,Apoa1,Apoe
