# Supplementary material for: reString: an open-source Python software to perform automatic functional enrichment retrieval, results aggregation and data visualization
Source: Sci Rep. 2021 Dec 6;11:23458. doi: 10.1038/s41598-021-02528-0 (PMC8648753; doi:10.1038/s41598-021-02528-0)
Supplement: Supplementary file 1 — Supplementary Information 1. [file 41598_2021_2528_MOESM1_ESM.zip › Supplemental DataSets/up_down_together/KEGG_summary.tsv]

ID	score	occurrence	all_genes	common_genes
Lysosome	8.5e-22	5	Acp2,Acp5,Ap1s2,Ap3s1,Asah1,Atp6ap1,Atp6v0a1,Atp6v0b,Atp6v0c,Atp6v0d1,Atp6v0d2,Cd63,Cd68,Cln3,Cln5,Ctsa,Ctsb,Ctsc,Ctsd,Ctsh,Ctsk,Ctsl,Ctss,Ctsz,Dnase2a,Entpd4,Fuca1,Fuca2,Galc,Galns,Gba,Gla,Glb1,Gm2a,Gnptab,Gns,Gusb,Hexa,Hexb,Igf2r,Lamp1,Laptm5,Lgmn,Lipa,Litaf,M6pr,Man2b1,Manba,Naga,Naglu,Nagpa,Napsa,Neu1,Npc1,Npc2,Pla2g15,Ppt1,Psap,Sgsh,Slc11a1,Slc11a2,Tcirg1,Tpp1	Cd68,Laptm5,Lgmn,Slc11a1
Oxidative phosphorylation	3.28e-19	2	Atp5e,Atp5h,Atp6ap1,Atp6v0a1,Atp6v0c,Atp6v0d2,Atp6v1a,Atp6v1b2,Atp6v1c1,Cox11,Cox17,Cox6a1,Cox6c,Cox7a1,Cox7c,Cox8a,Cox8b,Ndufa1,Ndufa12,Ndufa13,Ndufa2,Ndufa3,Ndufa5,Ndufa6,Ndufa8,Ndufb10,Ndufb11,Ndufb2,Ndufb5,Ndufb6,Ndufb7,Ndufb9,Ndufc1,Ndufc2,Ndufs5,Ndufs7,Tcirg1,Uqcr11	Cox17,Cox7c,Ndufa13,Ndufa6,Ndufb5,Ndufc1,Ndufs7,Uqcr11
Phagosome	2.78e-16	5	Actb,Actg1,Atp6ap1,Atp6v0a1,Atp6v0b,Atp6v0c,Atp6v0d1,Atp6v0d2,Atp6v0e,Atp6v0e2,Atp6v1a,Atp6v1b2,Atp6v1c1,Atp6v1e1,C1ra,C3,Calr,Cd14,Cd209a,Colec12,Ctsl,Ctss,Cyba,Cybb,Fcgr1,Fcgr3,Fcgr4,H2-Aa,H2-Ab1,H2-D1,H2-DMa,H2-DMb1,H2-Eb1,H2-K1,H2-M2,H2-Q1,H2-Q2,H2-Q7,H2-Q8,H2-T23,H2-T24,Itga2,Itga5,Itgam,Itgav,Itgb1,Itgb2,Lamp1,M6pr,Mrc1,Mrc2,Msr1,Ncf1,Ncf2,Ncf4,Nos1,Olr1,Rab7b,Scarb1,Sec61a1,Tcirg1,Thbs1,Th…	Cybb,Itgb2
Thermogenesis	5.82e-16	1	Atp5e,Atp5h,Cox11,Cox17,Cox6c,Cox7a1,Cox7c,Cox8b,Ndufa1,Ndufa12,Ndufa13,Ndufa2,Ndufa3,Ndufa5,Ndufa6,Ndufa8,Ndufaf4,Ndufb10,Ndufb11,Ndufb2,Ndufb5,Ndufb6,Ndufb7,Ndufc1,Ndufc2,Ndufs5,Ndufs7,Ucp1,Uqcr11	n/a (just one condition)
Prion disease	2.36e-15	2	Atp5e,Atp5h,C1qa,C1qb,C1qc,Cacna1d,Cox6a1,Cox6c,Cox7a1,Cox7c,Cox8a,Cox8b,Creb3l1,Cyba,Cybb,Hspa1a,Hspa1b,Il1a,Ncf1,Ncf2,Ncf4,Ndufa1,Ndufa12,Ndufa13,Ndufa2,Ndufa3,Ndufa5,Ndufa6,Ndufa8,Ndufb10,Ndufb11,Ndufb2,Ndufb5,Ndufb6,Ndufb7,Ndufb9,Ndufc1,Ndufc2,Ndufs5,Ndufs7,Pik3r3,Ppif,Prkcd,Tuba1c,Tuba8,Tubb6,Uqcr11	Cox7c,Cybb,Ndufa13,Ndufa6,Ndufb5,Ndufc1,Ndufs7,Uqcr11
Non-alcoholic fatty liver disease	2.53e-15	2	Bcl2l11,Bid,Cox6a1,Cox6c,Cox7a1,Cox7c,Cox8a,Cox8b,Il1a,Il6ra,Lepr,Ndufa1,Ndufa12,Ndufa13,Ndufa2,Ndufa3,Ndufa5,Ndufa6,Ndufa8,Ndufb10,Ndufb11,Ndufb2,Ndufb5,Ndufb6,Ndufb7,Ndufb9,Ndufc1,Ndufc2,Ndufs5,Ndufs7,Pik3r3,Prkaa2,Socs3,Tgfb1,Uqcr11	Cox7c,Ndufa13,Ndufa6,Ndufb5,Ndufc1,Ndufs7,Uqcr11
Rheumatoid arthritis	1.51e-14	4	Acp5,Angpt1,Atp6ap1,Atp6v0a1,Atp6v0b,Atp6v0c,Atp6v0d1,Atp6v0d2,Atp6v0e,Atp6v0e2,Atp6v1a,Atp6v1b2,Atp6v1c1,Atp6v1e1,Ccl12,Ccl2,Ccl3,Cd80,Cd86,Ctsk,Ctsl,Cxcl1,Cxcl12,Cxcl2,Cxcl5,Flt1,H2-Aa,H2-Ab1,H2-DMa,H2-DMb1,H2-Eb1,Icam1,Il1a,Il1b,Il6,Itgb2,Mmp3,Tcirg1,Tgfb1,Tgfb2,Tgfb3,Tlr2,Tlr4,Tnf,Tnfrsf11a,Tnfsf13	Itgb2
Parkinson disease	7.05e-14	1	Atp5e,Atp5h,Cox6c,Cox7a1,Cox7c,Cox8b,Ndufa1,Ndufa12,Ndufa13,Ndufa2,Ndufa3,Ndufa5,Ndufa6,Ndufa8,Ndufb10,Ndufb11,Ndufb2,Ndufb5,Ndufb6,Ndufb7,Ndufc1,Ndufc2,Ndufs5,Ndufs7,Ppif,Tuba8,Uqcr11	n/a (just one condition)
Alzheimer disease	7.05e-14	1	Apoe,Atp5e,Atp5h,Bace2,Cox6c,Cox7a1,Cox7c,Cox8b,Cybb,Ndufa1,Ndufa12,Ndufa13,Ndufa2,Ndufa3,Ndufa5,Ndufa6,Ndufa8,Ndufb10,Ndufb11,Ndufb2,Ndufb5,Ndufb6,Ndufb7,Ndufc1,Ndufc2,Ndufs5,Ndufs7,Ppif,Ptgs2,Tuba8,Uqcr11,Wnt2b	n/a (just one condition)
Huntington disease	1.28e-13	1	Atp5e,Atp5h,Cox6c,Cox7a1,Cox7c,Cox8b,Gria4,Ndufa1,Ndufa12,Ndufa13,Ndufa2,Ndufa3,Ndufa5,Ndufa6,Ndufa8,Ndufb10,Ndufb11,Ndufb2,Ndufb5,Ndufb6,Ndufb7,Ndufc1,Ndufc2,Ndufs5,Ndufs7,Ppif,Tuba8,Ucp1,Uqcr11	n/a (just one condition)
Tuberculosis	5.28e-13	4	Atp6ap1,Atp6v0a1,Atp6v0b,Atp6v0c,Atp6v0d1,Atp6v0d2,Bid,C3,Camk2g,Card9,Casp8,Cd14,Cd209a,Cd74,Cebpb,Ciita,Clec4e,Ctsd,Ctss,Fcer1g,Fcgr1,Fcgr3,Fcgr4,H2-Aa,H2-Ab1,H2-DMa,H2-DMb1,H2-Eb1,Ifngr2,Il10ra,Il10rb,Il1a,Il1b,Il6,Irak4,Itgam,Itgax,Itgb2,Ksr1,Lamp1,Lbp,Mrc1,Mrc2,Myd88,Nos2,Plk3,Sphk1,Src,Stat1,Syk,Tcirg1,Tgfb1,Tgfb2,Tgfb3,Tlr1,Tlr2,Tlr4,Tlr6,Tlr9,Tnf,Tnfrsf1a,Vdr	Fcer1g,Fcgr1,Fcgr3,Fcgr4,Il10ra,Itgax,Itgb2
Chemokine signaling pathway	5.31e-13	4	Adcy3,Adcy4,Arrb1,Arrb2,Ccl12,Ccl19,Ccl2,Ccl24,Ccl3,Ccl4,Ccl6,Ccl7,Ccl8,Ccl9,Ccr1,Ccr2,Ccr5,Ccr9,Cx3cl1,Cx3cr1,Cxcl1,Cxcl12,Cxcl13,Cxcl16,Cxcl2,Cxcl5,Cxcl9,Cxcr3,Cxcr4,Cxcr5,Dock2,Elmo1,Fgr,Gm13304,Gnb4,Gng11,Gng8,Gngt2,Grb2,Hck,Jak3,Lyn,Ncf1,Nfkbia,Nras,Pik3cb,Pik3cd,Pik3cg,Pik3r3,Pik3r5,Plcb2,Plcb4,Plcg2,Prex1,Prkcd,Ptk2b,Rap1b,Rasgrp2,Rock1,Shc2,Src,Stat1,Stat3,Vav1,Vav2,Vav3,Was	Cxcl16,Fgr,Hck,Ncf1
Retrograde endocannabinoid signaling	7.72e-13	1	Gng11,Gria4,Ndufa1,Ndufa12,Ndufa13,Ndufa2,Ndufa3,Ndufa5,Ndufa6,Ndufa8,Ndufb10,Ndufb11,Ndufb2,Ndufb5,Ndufb6,Ndufb7,Ndufc1,Ndufc2,Ndufs5,Ndufs7,Ptgs2	n/a (just one condition)
Osteoclast differentiation	1.08e-12	6	Acp5,Blnk,Btk,Camk4,Csf1r,Ctsk,Cyba,Fcgr1,Fcgr3,Fcgr4,Gab2,Gm14548,Grb2,Ifngr2,Il1a,Il1b,Irf9,Junb,LOC100038947,Lilra6,Lilrb4a,Ncf1,Ncf2,Ncf4,Nfatc1,Nfatc2,Nfkb2,Nfkbia,Pik3cb,Pik3cd,Pik3r3,Pira2,Pirb,Plcg2,Sirpa,Sirpb1a,Sirpb1b,Socs3,Spi1,Stat1,Syk,Tec,Tgfb1,Tgfb2,Tgfbr1,Tgfbr2,Tnf,Tnfrsf11a,Tnfrsf11b,Tnfrsf1a,Trem2,Tyrobp	Pirb,Spi1,Tyrobp
Cytokine-cytokine receptor interaction	1.08e-12	5	Acvr1b,Bmpr1a,Bmpr1b,Ccl12,Ccl19,Ccl2,Ccl24,Ccl3,Ccl4,Ccl6,Ccl7,Ccl8,Ccl9,Ccr1,Ccr2,Ccr5,Ccr9,Cd40,Cntfr,Crlf2,Csf1r,Csf2ra,Csf2rb,Csf2rb2,Csf3r,Cx3cl1,Cx3cr1,Cxcl1,Cxcl12,Cxcl13,Cxcl16,Cxcl2,Cxcl5,Cxcr3,Cxcr4,Cxcr5,Gdf10,Gdf15,Gdf3,Gdf6,Gdf7,Gm13304,Ifngr2,Il10ra,Il10rb,Il11ra1,Il12rb2,Il13ra1,Il1a,Il1b,Il1r2,Il1rl2,Il1rn,Il33,Il3ra,Il4ra,Il6,Il6ra,Il7r,Inhba,Inhbb,Lep,Lepr,Lif,Ngf,Osm,Osmr,Tgfb…	Csf2rb2,Tnfrsf1b
Focal adhesion	9.13e-11	6	Actb,Actg1,Actn1,Cav3,Ccnd1,Chad,Col1a1,Col1a2,Col2a1,Col4a3,Col4a4,Col4a5,Col4a6,Col6a1,Col6a3,Col6a4,Col6a5,Col6a6,Diaph1,Egfr,Flna,Flt1,Flt4,Fn1,Grb2,Hgf,Ibsp,Igf1,Itga11,Itga2,Itga4,Itga5,Itga6,Itga8,Itga9,Itgav,Itgb1,Itgb4,Lama2,Lamb1,Myl9,Mylk,Mylk2,Pak6,Parvb,Pdgfa,Pdgfb,Pdgfc,Pdgfd,Pdgfra,Pik3cb,Pik3cd,Pik3r3,Pip5k1b,Pip5k1c,Ppp1cb,Ppp1r12a,Ppp1r12b,Rap1b,Reln,Rock1,Shc2,Spp1,Src,Thbs1,Th…	No common gene
Complement and coagulation cascades	9.19e-11	7	C1qa,C1qb,C1qc,C1ra,C1s1,C2,C3,C3ar1,C4b,C5ar1,C6,Cd55,Cd59a,Cfb,Cfd,Cfh,Cfi,Clu,Cr2,F10,F2r,F3,F5,F7,Itgam,Itgax,Itgb2,Klkb1,Masp1,Plat,Plau,Plaur,Procr,Serpina1a,Serpina1c,Serpine1,Serping1,Vwf	No common gene
Regulation of actin cytoskeleton	1.11e-10	4	Actb,Actg1,Actn1,Arpc1b,Arpc2,Arpc3,Arpc4,Arpc5,Baiap2,Cfl1,Cxcl12,Cxcr4,Cyfip1,Diaph1,Egfr,F2r,Fgd3,Fgf1,Fgf18,Fgf7,Fgfr2,Fgfr3,Fn1,Gna13,Gsn,Iqgap1,Iqgap2,Iqgap3,Itga11,Itga2,Itga4,Itga5,Itga6,Itga8,Itga9,Itgam,Itgav,Itgax,Itgb1,Itgb2,Itgb4,Lpar1,Lpar5,Msn,Myh10,Myh11,Myh9,Myl9,Mylk,Mylk2,Nckap1l,Nras,Pak6,Pdgfa,Pdgfb,Pdgfc,Pdgfd,Pdgfra,Pik3cb,Pik3cd,Pik3r3,Pip4k2a,Pip5k1b,Pip5k1c,Ppp1cb,Ppp1r1…	Itgam,Itgb2
Amyotrophic lateral sclerosis	4.32e-10	1	Atp5e,Atp5h,Cox6c,Cox7a1,Cox7c,Cox8b,Ndufa1,Ndufa12,Ndufa13,Ndufa2,Ndufa3,Ndufa5,Ndufa6,Ndufa8,Ndufb10,Ndufb11,Ndufb2,Ndufb5,Ndufb6,Ndufb7,Ndufc1,Ndufc2,Ndufs5,Ndufs7,Tomm40,Tuba8,Uqcr11	n/a (just one condition)
Leishmaniasis	1.31e-09	5	C3,Cyba,Cybb,Fcgr1,Fcgr3,Fcgr4,H2-Aa,H2-Ab1,H2-DMa,H2-DMb1,H2-Eb1,Ifngr2,Il1a,Il1b,Irak4,Itga4,Itgam,Itgb1,Itgb2,Myd88,Ncf1,Ncf2,Ncf4,Nfkbia,Nos2,Ptgs2,Ptpn6,Stat1,Tgfb1,Tgfb2,Tgfb3,Tlr2,Tlr4,Tnf	Cybb,Fcgr4,Itgb2
PI3K-Akt signaling pathway	1.31e-09	6	Angpt1,Bcl2l11,Bdnf,Ccnd1,Cdk6,Cdkn1a,Chad,Col1a1,Col1a2,Col2a1,Col4a3,Col4a4,Col4a5,Col4a6,Col6a1,Col6a3,Col6a4,Col6a5,Col6a6,Creb3l1,Creb5,Csf1r,Csf3r,Efna5,Egfr,Eif4ebp1,Epha2,Erbb4,Ereg,F2r,Fgf1,Fgf18,Fgf7,Fgfr2,Fgfr3,Flt1,Flt3,Flt4,Fn1,Gnb4,Gng11,Gng8,Gngt2,Grb2,Hgf,Hsp90aa1,Ibsp,Igf1,Igf2,Il3ra,Il4ra,Il6,Il6ra,Il7r,Itga11,Itga2,Itga4,Itga5,Itga6,Itga8,Itga9,Itgav,Itgb1,Itgb4,Jak3,Lama2,Lamb…	Csf1r
Hematopoietic cell lineage	1.68e-09	4	Anpep,Cd14,Cd22,Cd33,Cd34,Cd37,Cd38,Cd44,Cd55,Cd59a,Cd8a,Cd9,Cr2,Csf1r,Csf2ra,Csf3r,Dntt,Fcgr1,Flt3,H2-Aa,H2-Ab1,H2-DMa,H2-DMb1,H2-Eb1,Il11ra1,Il1a,Il1b,Il1r2,Il3ra,Il4ra,Il6,Il6ra,Il7r,Itga2,Itga4,Itga5,Itga6,Itgam,Tnf	Csf1r,Itgam
Epstein-Barr virus infection	2.37e-09	2	B2m,Bak1,Bcl2l11,Bid,Blnk,Btk,Calr,Casp8,Ccnd1,Cd40,Cd44,Cdk6,Cdkn1a,E2f1,Gadd45a,H2-Aa,H2-Ab1,H2-D1,H2-DMa,H2-DMb1,H2-Eb1,H2-K1,H2-M2,H2-Q1,H2-Q2,H2-Q8,H2-T23,H2-T24,Icam1,Il6,Irak4,Irf7,Irf9,Jak3,Lyn,Myd88,Nfkb2,Nfkbia,Nfkbie,Oas1a,Oas1g,Oas2,Oas3,Pik3cb,Pik3cd,Plcg2,Runx3,Stat1,Stat3,Syk,Tlr2,Tnf,Tnfaip3	Blnk,Btk,Cdkn1a,H2-Aa,H2-Ab1,H2-D1,H2-DMa,H2-DMb1,H2-Eb1,H2-K1,H2-Q1,Icam1,Irf7,Irf9,Jak3,Lyn,Nfkb2,Oas1a,Oas2,Oas3,Plcg2,Runx3,Syk
Viral protein interaction with cytokine and cytokine receptor	2.37e-09	4	Ccl12,Ccl19,Ccl2,Ccl24,Ccl3,Ccl4,Ccl6,Ccl7,Ccl8,Ccl9,Ccr1,Ccr2,Ccr5,Ccr9,Csf1r,Cx3cl1,Cx3cr1,Cxcl1,Cxcl12,Cxcl13,Cxcl2,Cxcl5,Cxcr3,Cxcr4,Cxcr5,Gm13304,Il10ra,Il10rb,Il6,Il6ra,Tnf,Tnfrsf1a,Tnfrsf1b	Tnfrsf1b
NOD-like receptor signaling pathway	5.36e-09	1	AI607873,Aim2,Card9,Casp1,Casp4,Casp8,Ccl12,Ccl2,Ctsb,Cxcl1,Cxcl2,Cyba,Cybb,Ifi204,Il1b,Il6,Irak4,Irf7,Irf9,Itpr1,Itpr3,Myd88,Naip2,Naip5,Naip6,Nlrc4,Nlrp1b,Nlrp3,Nod1,Oas1a,Oas1g,Oas2,Oas3,P2rx7,Panx1,Plcb2,Plcb4,Pstpip1,Ripk3,Tlr4,Tmem173,Tnf,Tnfaip3,Trpm2,Trpv2,Txn1	n/a (just one condition)
Proteoglycans in cancer	5.77e-09	5	Actb,Actg1,Ank2,Camk2a,Ccnd1,Cd44,Cd63,Cdkn1a,Col1a1,Col1a2,Ctsl,Dcn,Egfr,Erbb4,Fn1,Fzd1,Fzd4,Gpc1,Gpc3,Grb2,Hbegf,Hcls1,Hgf,Hif1a,Hpse,Igf1,Igf2,Ihh,Iqgap1,Itga2,Itga5,Itgav,Itpr1,Itpr3,Lum,Mmp2,Msn,Nras,Pik3cb,Pik3cd,Pik3r3,Plau,Plaur,Plce1,Plcg2,Ppp1cb,Ppp1r12a,Ppp1r12b,Ptch1,Ptpn6,Rock1,Sdc1,Sdc2,Src,Stat3,Tgfb1,Tgfb2,Thbs1,Tiam1,Tlr2,Tlr4,Tnf,Vav1,Vav2,Vav3,Wnt16,Wnt2b,Wnt5a,Wnt9b	Col1a1,Hpse,Mmp2
Human papillomavirus infection	7.1e-09	5	Atp6ap1,Atp6v0a1,Atp6v0b,Atp6v0c,Atp6v0d1,Atp6v0d2,Atp6v0e,Atp6v0e2,Atp6v1a,Atp6v1b2,Atp6v1c1,Atp6v1e1,Axin2,Bak1,Casp8,Ccnd1,Cdk6,Cdkn1a,Chad,Col1a1,Col1a2,Col2a1,Col4a3,Col4a4,Col4a5,Col4a6,Col6a1,Col6a3,Col6a4,Col6a5,Col6a6,Creb3l1,Creb5,Dlg3,E2f1,Egfr,Eif4ebp1,Fn1,Foxo1,Fzd1,Fzd4,Fzd7,Grb2,H2-D1,H2-K1,H2-M2,H2-Q1,H2-Q2,H2-Q7,H2-Q8,H2-T23,H2-T24,Hey1,Hey2,Ibsp,Irf9,Itga11,Itga2,Itga4,Itga5,Itg…	No common gene
ECM-receptor interaction	7.1e-09	6	Cd44,Cd47,Chad,Col1a1,Col1a2,Col2a1,Col4a3,Col4a4,Col4a5,Col4a6,Col6a1,Col6a3,Col6a4,Col6a5,Col6a6,Fn1,Ibsp,Itga11,Itga2,Itga4,Itga5,Itga6,Itga8,Itga9,Itgav,Itgb1,Itgb4,Lama2,Lamb1,Npnt,Reln,Sdc1,Spp1,Thbs1,Thbs2,Tnc,Tnn,Vwf	No common gene
Kaposi sarcoma-associated herpesvirus infection	8.22e-09	2	Bak1,Bid,C3,Casp8,Ccnd1,Ccr1,Ccr5,Cd200r1,Cd200r4,Cd86,Cdk6,Cdkn1a,Cxcl1,Cxcl2,E2f1,Gnb4,Gng8,Gngt2,H2-D1,H2-K1,H2-M2,H2-Q1,H2-Q2,H2-Q8,H2-T23,H2-T24,Hck,Icam1,Il6,Irf7,Irf9,Itpr1,Itpr3,Lef1,Lyn,Nfatc1,Nfatc2,Nfkbia,Nras,Pdgfb,Pik3cb,Pik3cd,Pik3cg,Pik3r5,Plcg2,Prex1,Ptgs2,Rcan1,Stat1,Stat3,Syk,Tnfrsf1a	C3,Ccr1,Cdkn1a,Gng8,Gngt2,H2-D1,H2-K1,H2-Q1,Hck,Icam1,Irf7,Irf9,Itpr3,Lyn,Nfatc1,Nfatc2,Pdgfb,Plcg2,Syk
Human cytomegalovirus infection	1.2e-08	2	Adcy3,Adcy4,B2m,Bak1,Bid,Calr,Casp8,Ccl12,Ccl2,Ccl3,Ccl4,Ccnd1,Ccr1,Ccr5,Cdk6,Cdkn1a,Creb5,Cx3cl1,Cxcl12,Cxcr4,E2f1,Eif4ebp1,Gna13,Gnb4,Gng8,Gngt2,Grb2,H2-D1,H2-K1,H2-M2,H2-Q1,H2-Q2,H2-Q8,H2-T23,H2-T24,Il10ra,Il10rb,Il1b,Il6,Il6ra,Itgav,Itpr1,Itpr3,Nfatc1,Nfatc2,Nfkbia,Nras,Pik3cb,Pik3cd,Plcb2,Plcb4,Ptger1,Ptger2,Ptgs2,Ptk2b,Rock1,Stat3,Tmem173,Tnf,Tnfrsf1a	Ccr1,Cdkn1a,Gng8,Gngt2,H2-D1,H2-K1,H2-Q1,Il10ra,Il1b,Il6ra,Itpr3,Nfatc1,Nfatc2,Ptk2b,Rock1,Tmem173
Yersinia infection	1.76e-08	2	Actb,Actg1,Actr2,Actr3,Baiap2,Casp1,Ccl12,Ccl2,Cd8a,Elmo1,Fn1,Fyb,Il1b,Il6,Irak4,Itga4,Itga5,Myd88,Nfatc1,Nfatc2,Nlrc4,Nlrp3,Pik3cb,Pik3cd,Pik3r3,Pip5k1b,Pip5k1c,Ptk2b,Rhog,Rock1,Rps6ka1,Rps6ka2,Skap2,Src,Tlr4,Tnf,Vav1,Vav2,Vav3,Was	Actg1,Actr2,Actr3,Ccl2,Elmo1,Fn1,Fyb,Rhog,Rps6ka2,Skap2,Tlr4,Vav1
Amoebiasis	1.82e-08	5	Actn1,Cd14,Col1a1,Col1a2,Col3a1,Col4a3,Col4a4,Col4a5,Col4a6,Cxcl1,Cxcl2,Fn1,Gna15,Il1b,Il1r2,Il6,Itgam,Itgb2,Lama2,Lamb1,Nos2,Pik3cb,Pik3cd,Pik3r3,Plcb2,Plcb4,Prdx1,Rab7b,Serpinb6a,Serpinb6b,Serpinb9b,Tgfb1,Tgfb2,Tgfb3,Tlr2,Tlr4,Tnf,Vcl	Itgb2
NF-kappa B signaling pathway	1.85e-08	4	Bcl2a1b,Bcl2a1d,Blnk,Btk,Card10,Card14,Ccl19,Ccl4,Cd14,Cd40,Cxcl1,Cxcl12,Cxcl2,Gadd45a,Gadd45b,Gm13304,Icam1,Il1b,Irak4,Lbp,Lyn,Myd88,Nfkb2,Nfkbia,Plau,Plcg2,Prkcq,Ptgs2,Syk,Ticam2,Tlr4,Tnf,Tnfaip3,Tnfrsf11a,Tnfrsf1a,Trim25,Vcam1	Syk
AGE-RAGE signaling pathway in diabetic complications	2.64e-08	6	Agt,Ccl12,Ccl2,Ccnd1,Col1a1,Col1a2,Col3a1,Col4a3,Col4a4,Col4a5,Col4a6,Cybb,Diaph1,Edn1,F3,Fn1,Foxo1,Icam1,Il1a,Il1b,Il6,Mmp2,Nfatc1,Nras,Pik3cb,Pik3cd,Pik3r3,Pim1,Plcb2,Plcb4,Plce1,Plcg2,Prkcd,Sele,Serpine1,Stat1,Stat3,Tgfb1,Tgfb2,Tgfb3,Tgfbr1,Tgfbr2,Tnf,Vcam1,Vegfb,Vegfd	No common gene
Platelet activation	7.68e-08	5	Actb,Actg1,Adcy3,Adcy4,Apbb1ip,Btk,Col1a1,Col1a2,Col3a1,F2r,Fcer1g,Fermt3,Gna13,Gucy1a3,Gucy1b3,Itga2,Itgb1,Itpr1,Itpr3,Lyn,Mylk,Mylk2,Pik3cb,Pik3cd,Pik3cg,Pik3r3,Pik3r5,Pla2g4a,Pla2g4e,Plcb2,Plcb4,Plcg2,Ppp1cb,Ppp1r12a,Prkg1,Ptgir,Rap1b,Rasgrp2,Rock1,Src,Syk,Tbxas1,Vwf	Syk
Cell adhesion molecules	7.69e-08	3	Alcam,Cadm1,Cadm3,Cd22,Cd276,Cd34,Cd40,Cd80,Cd86,Cd8a,Cdh4,Cdh5,Cldn22,Esam,Glg1,H2-Aa,H2-Ab1,H2-D1,H2-DMa,H2-DMb1,H2-Eb1,H2-K1,H2-M2,H2-Q1,H2-Q2,H2-Q8,H2-T23,H2-T24,Icam1,Itga4,Itga6,Itga8,Itga9,Itgam,Itgav,Itgb1,Itgb2,Jam3,Mag,Ncam1,Nectin2,Nfasc,Nrxn2,Ptprf,Sdc1,Sdc3,Sele,Selp,Selplg,Siglec1,Vcam1,Vsir	H2-DMa,Icam1,Itgam,Itgb2,Siglec1,Vsir
Salmonella infection	1.57e-07	2	Actb,Actg1,Anxa2,Arf2,Arpc1b,Arpc2,Arpc3,Arpc4,Arpc5,Bak1,Casp1,Casp4,Casp8,Cd14,Cyfip1,Cyth1,Cyth4,Elmo1,Il1b,Il6,Irak4,Lef1,M6pr,Myd88,Myl9,Naip2,Naip5,Naip6,Nckap1l,Nlrc4,Nlrp3,Nod1,Pik3cb,Pik3cd,Pik3cg,Plekhm1,Plekhm2,Rab7b,Rhog,Ripk3,Tlr2,Tlr4,Tlr6,Tlr9,Tnf,Tnfrsf1a,Txn1,Vps18	Actg1,Anxa2,Arpc1b,Arpc4,Arpc5,Casp4,Cd14,Cyth4,Elmo1,Naip2,Naip5,Nckap1l,Plekhm2,Rab7b,Rhog,Tlr2,Tlr4
Viral myocarditis	1.81e-07	2	Actg1,Bid,Casp8,Ccnd1,Cd40,Cd80,Cd86,Dmd,H2-Aa,H2-Ab1,H2-D1,H2-DMa,H2-DMb1,H2-Eb1,H2-K1,H2-M2,H2-Q1,H2-Q2,H2-Q8,H2-T23,H2-T24,Icam1,Itgb2,Lama2,Sgcd,Sgcg	Dmd,H2-Aa,H2-Ab1,H2-D1,H2-DMa,H2-DMb1,H2-Eb1,H2-K1,H2-Q1,Icam1,Itgb2,Sgcg
B cell receptor signaling pathway	2.18e-07	3	Blnk,Btk,Cd22,Cd72,Cr2,Gm14548,Grb2,Ifitm1,Inpp5d,Lilra6,Lilrb4a,Lyn,Nfatc1,Nfatc2,Nfkbia,Nfkbie,Nras,Pik3ap1,Pik3cb,Pik3cd,Pik3r3,Pira2,Pirb,Plcg2,Ptpn6,Rasgrp3,Syk,Vav1,Vav2,Vav3	Blnk,Cd72,Inpp5d,Pik3ap1,Pirb,Syk
Pathways in cancer	2.27e-07	4	Adcy3,Adcy4,Agt,Ar,Arnt2,Axin2,Bak1,Bcl2l11,Bid,Camk2a,Camk2g,Casp8,Ccnd1,Cdk6,Cdkn1a,Col4a3,Col4a4,Col4a5,Col4a6,Csf1r,Csf2ra,Csf2rb,Csf2rb2,Csf3r,Ctnna3,Cxcl12,Cxcr4,Dll4,E2f1,Edn1,Egfr,Egln1,Egln3,F2r,Fgf1,Fgf18,Fgf7,Fgfr2,Fgfr3,Flt3,Flt4,Fn1,Foxo1,Fzd1,Fzd4,Fzd7,Gadd45a,Gadd45b,Gli1,Gna13,Gnb4,Gng11,Gng8,Gngt2,Grb2,Hey1,Hey2,Hgf,Hhip,Hif1a,Hmox1,Hsp90aa1,Ifngr2,Igf1,Igf2,Il12rb2,Il13ra1,Il3ra…	Csf1r,Csf2rb2,Spi1
Influenza A	3.71e-07	2	Actg1,Adar,Bak1,Bid,Casp1,Casp8,Ccl12,Ccl2,Cdk6,Ciita,H2-Aa,H2-Ab1,H2-DMa,H2-DMb1,H2-Eb1,Icam1,Il1a,Il1b,Il33,Il6,Irak4,Irf7,Irf9,Myd88,Nfkbia,Nlrp3,Oas1a,Oas1g,Oas2,Oas3,Pik3cb,Pik3cd,Socs3,Stat1,Tlr4,Tlr7,Tnf,Tnfrsf1a,Tpsb2,Trim25	Ciita,H2-Aa,H2-Ab1,H2-DMa,H2-DMb1,H2-Eb1,Icam1,Il1b,Irf7,Irf9,Oas1a,Oas2,Oas3,Socs3,Tlr7,Trim25
Pertussis	4.9e-07	7	C1qa,C1qb,C1qc,C1ra,C1s1,C2,C3,C4b,Calml4,Casp1,Cd14,Cfl1,Cxcl5,Il1a,Il1b,Il6,Irak4,Irf8,Itga5,Itgam,Itgb1,Itgb2,Myd88,Nlrp3,Nod1,Nos2,Serping1,Ticam2,Tlr4,Tnf	No common gene
Staphylococcus aureus infection	5.2e-07	7	C1qa,C1qb,C1qc,C1ra,C1s1,C2,C3,C3ar1,C4b,C5ar1,Cfb,Cfd,Cfh,Cfi,Fcgr1,Fcgr3,Fcgr4,Fpr2,H2-Aa,H2-Ab1,H2-DMa,H2-DMb1,H2-Eb1,Icam1,Itgam,Itgb2,Krt18,Masp1,Ptafr,Selp,Selplg	No common gene
Antigen processing and presentation	5.83e-07	3	B2m,Calr,Cd74,Cd8a,Ciita,Ctsb,Ctsl,Ctss,H2-Aa,H2-Ab1,H2-D1,H2-DMa,H2-DMb1,H2-Eb1,H2-K1,H2-M2,H2-Q1,H2-Q2,H2-Q8,H2-T23,H2-T24,Ifi30,Lgmn,Psme2b,Tnf	No common gene
Natural killer cell mediated cytotoxicity	5.83e-07	3	Bid,Cd244,Cd48,Fcer1g,Fcgr4,Grb2,H2-D1,H2-K1,H2-T23,Hcst,Icam1,Ifngr2,Itgb2,Nfatc1,Nfatc2,Nras,Pik3cb,Pik3cd,Pik3r3,Plcg2,Ptk2b,Ptpn6,Sh2d1a,Sh2d1b1,Sh3bp2,Shc2,Syk,Tnf,Tyrobp,Ulbp1,Vav1,Vav2,Vav3	Fcer1g,Fcgr4,Itgb2,Syk,Tyrobp
Vascular smooth muscle contraction	8.71e-07	2	Acta2,Actg2,Adcy3,Adcy4,Adora2a,Adra1d,Agt,Cacna1c,Cacna1d,Cald1,Edn1,Gna13,Gucy1a3,Gucy1b3,Itpr1,Itpr3,Kcnmb1,Mrvi1,Myh10,Myh11,Myh9,Myl6,Myl9,Mylk,Mylk2,Npr1,Pla2g4e,Plcb2,Plcb4,Ppp1cb,Ppp1r12a,Ppp1r12b,Prkch,Prkg1,Ramp1,Rock1	Cacna1c,Gucy1a3,Gucy1b3,Itpr3,Mrvi1,Myh10,Myh11,Myl9,Mylk,Ppp1r12a,Ppp1r12b,Prkch,Ramp1,Rock1
C-type lectin receptor signaling pathway	8.83e-07	2	Bcl3,Card9,Casp1,Casp8,Cblb,Cd209a,Clec1b,Clec4d,Clec4e,Clec4n,Egr2,Fcer1g,Il1b,Il6,Irf9,Itpr1,Itpr3,Ksr1,Nfatc1,Nfatc2,Nfkb2,Nfkbia,Nlrp3,Nras,Pik3cb,Pik3cd,Plcg2,Plk3,Ptgs2,Stat1,Syk,Tnf	Bcl3,Clec4e,Fcer1g,Il1b,Irf9,Itpr3,Nfatc1,Nfatc2,Nfkb2,Plcg2,Plk3,Syk
Malaria	9.63e-07	5	Ccl12,Ccl2,Cd40,Hba-a2,Hgf,Icam1,Il1b,Il6,Itgb2,Lrp1,Myd88,Sdc1,Sdc2,Sele,Selp,Tgfb1,Tgfb2,Tgfb3,Thbs1,Thbs2,Tlr2,Tlr4,Tlr9,Tnf,Vcam1	Itgb2
Toll-like receptor signaling pathway	1.26e-06	2	Casp8,Ccl3,Ccl4,Cd14,Cd40,Cd80,Cd86,Ctsk,Il1b,Il6,Irak4,Irf5,Irf7,Lbp,Myd88,Nfkbia,Pik3cb,Pik3cd,Spp1,Stat1,Ticam2,Tlr1,Tlr2,Tlr4,Tlr6,Tlr7,Tlr8,Tlr9,Tnf	Cd14,Il1b,Irf5,Irf7,Lbp,Tlr1,Tlr7,Tlr8,Tlr9
Protein digestion and absorption	2.03e-06	6	Atp1b2,Col10a1,Col12a1,Col14a1,Col15a1,Col16a1,Col19a1,Col1a1,Col1a2,Col22a1,Col23a1,Col24a1,Col2a1,Col3a1,Col4a3,Col4a4,Col4a5,Col4a6,Col5a1,Col5a2,Col6a1,Col6a3,Col6a4,Col6a5,Col6a6,Col8a1,Col8a2,Eln,Kcnn4,Prcp,Slc1a1,Slc1a5,Slc36a1,Slc3a2,Slc7a7,Slc7a8,Slc8a1,Slc8a2,Xpnpep2	No common gene
Oxytocin signaling pathway	2.26e-06	2	Actg1,Adcy3,Adcy4,Cacna1c,Cacna1d,Cacna2d1,Cacnb2,Camk2g,Camk4,Ccnd1,Cd38,Cdkn1a,Gucy1a3,Gucy1b3,Itpr1,Itpr3,Kcnj2,Mef2c,Myl6,Myl9,Mylk,Mylk2,Nfatc1,Nfatc2,Npr1,Nras,Pik3cg,Pik3r5,Pla2g4e,Plcb2,Plcb4,Ppp1cb,Ppp1r12a,Ppp1r12b,Prkaa2,Ptgs2,Rcan1,Rock1,Trpm2	Cacna1c,Cacnb2,Cd38,Cdkn1a,Gucy1a3,Gucy1b3,Itpr3,Mef2c,Myl9,Mylk,Nfatc1,Nfatc2,Ppp1r12a,Ppp1r12b,Rock1,Trpm2
Fc gamma R-mediated phagocytosis	3.93e-06	2	Arpc1b,Arpc2,Arpc3,Arpc4,Arpc5,Cfl1,Fcgr1,Fcgr4,Gab2,Gsn,Hck,Inpp5d,Lyn,Ncf1,Pik3cb,Pik3cd,Pik3r3,Pip5k1b,Pip5k1c,Pla2g4a,Pla2g4e,Plcg2,Plpp2,Prkcd,Sphk1,Syk,Vav1,Vav2,Vav3,Was	Arpc1b,Arpc4,Arpc5,Cfl1,Fcgr1,Fcgr4,Hck,Inpp5d,Ncf1,Plpp2,Sphk1,Syk,Vav1
Graft-versus-host disease	3.93e-06	2	Cd80,Cd86,H2-Aa,H2-Ab1,H2-D1,H2-DMa,H2-DMb1,H2-Eb1,H2-K1,H2-M2,H2-Q1,H2-Q2,H2-Q8,H2-T23,H2-T24,Il1a,Il1b,Il6,Tnf	H2-Aa,H2-Ab1,H2-D1,H2-DMa,H2-DMb1,H2-Eb1,H2-K1,H2-Q1,Il1b
Apoptosis	4.13e-06	3	Actb,Actg1,Bak1,Bcl2a1b,Bcl2a1d,Bcl2l11,Bid,Casp8,Csf2rb,Csf2rb2,Ctsb,Ctsc,Ctsd,Ctsh,Ctsk,Ctsl,Ctss,Ctsz,Endog,Ern1,Gadd45a,Gadd45b,Il3ra,Itpr1,Itpr3,Lmna,Mcl1,Ngf,Nras,Pik3cb,Pik3cd,Pik3r3,Pmaip1,Tnf,Tnfrsf1a,Tuba1c	Bcl2a1b,Csf2rb,Csf2rb2,Ctsl,Ctss,Ctsz
Chagas disease	4.67e-06	4	Ace,C1qa,C1qb,C1qc,C3,Calr,Casp8,Ccl12,Ccl2,Ccl3,Gna15,Ifngr2,Il1b,Il6,Irak4,Myd88,Nfkbia,Nos2,Pik3cb,Pik3cd,Pik3r3,Plcb2,Plcb4,Serpine1,Tgfb1,Tgfb2,Tgfb3,Tgfbr1,Tgfbr2,Tlr2,Tlr4,Tlr6,Tlr9,Tnf,Tnfrsf1a	C1qb,C1qc
Axon guidance	6.33e-06	4	Ablim3,Bmpr1b,Boc,Camk2a,Camk2g,Cfl1,Cxcl12,Cxcr4,Efna5,Efnb1,Epha1,Epha2,Epha3,Ephb2,Ephb3,Ephb6,Fes,Gdf7,Itgb1,Myl9,Nfatc2,Ngef,Nras,Ntn4,Pak6,Pik3cb,Pik3cd,Plcg2,Plxna1,Plxna3,Plxna4,Plxnb1,Plxnb2,Plxnc1,Ptch1,Rnd1,Robo1,Rock1,Sema3a,Sema3b,Sema3c,Sema3d,Sema3g,Sema4d,Sema5a,Sema6b,Sema7a,Slit2,Ssh3,Unc5b,Unc5c,Unc5d,Wnt5a	No common gene
TNF signaling pathway	9.77e-06	2	Bcl3,Casp8,Ccl12,Ccl2,Cebpb,Creb3l1,Cx3cl1,Cxcl1,Cxcl2,Cxcl5,Edn1,Icam1,Il1b,Il6,Junb,Lif,Mmp14,Mmp3,Pik3cb,Pik3cd,Pik3r3,Ptgs2,Ripk3,Sele,Socs3,Tnf,Tnfaip3,Tnfrsf1a,Tnfrsf1b,Vcam1	Ccl2,Cx3cl1,Cxcl1,Edn1,Lif,Mmp14,Ptgs2,Sele,Socs3,Tnfaip3,Tnfrsf1b,Vcam1
Legionellosis	1.39e-05	2	Arf2,C3,Casp1,Casp8,Cd14,Cxcl1,Cxcl2,Il1b,Il6,Itgam,Itgb2,Myd88,Naip2,Naip5,Naip6,Nfkb2,Nlrc4,Tlr2,Tlr4,Tnf	Cd14,Cxcl1,Itgam,Itgb2,Naip2,Naip5,Tlr2,Tlr4
Metabolic pathways	1.63e-05	3	Aass,Acat3,Acer2,Acer3,Acod1,Acot12,Acox3,Acp2,Acp5,Acsl4,Acyp2,Agpat4,Akr1a1,Akr1b8,Aldh18a1,Aldh1b1,Aldh3b1,Amdhd2,Anpep,Aprt,Asah1,Ass1,Atp5e,Atp5h,Atp6ap1,Atp6v0a1,Atp6v0b,Atp6v0c,Atp6v0d1,Atp6v0d2,Atp6v0e,Atp6v0e2,Atp6v1a,Atp6v1b2,Atp6v1c1,Atp6v1e1,B3galnt2,B3galt1,B3gnt2,B3gnt3,B4galnt1,B4galt1,B4galt5,B4galt6,Bckdhb,Blvrb,Bpgm,Bst1,Car12,Car4,Carns1,Cd38,Cers6,Chkb,Chpf2,Chst10,Chsy1,Chsy3…	Hexb,Mgat5,Ptgs2
Fluid shear stress and atherosclerosis	2.25e-05	3	Actb,Actg1,Arhgef2,Ass1,Bmpr1a,Bmpr1b,Cav3,Ccl12,Ccl2,Cdh5,Ctsl,Cyba,Edn1,Gpc1,Hmox1,Icam1,Il1a,Il1b,Il1r2,Itgav,Klf2,Mef2c,Mmp2,Ncf1,Ncf2,Nfe2l2,Pdgfa,Pdgfb,Pik3cb,Pik3cd,Pik3r3,Prkaa2,Sdc1,Sdc2,Sele,Src,Tnf,Tnfrsf1a,Txn1,Vcam1	Ncf1,Ncf2
Dilated cardiomyopathy	2.34e-05	3	Actb,Actg1,Adcy3,Adcy4,Agt,Cacna1c,Cacna1d,Cacna2d1,Cacnb2,Cacng6,Dmd,Igf1,Itga11,Itga2,Itga4,Itga5,Itga6,Itga8,Itga9,Itgav,Itgb1,Itgb4,Lama2,Lmna,Sgcd,Sgcg,Slc8a1,Slc8a2,Tgfb1,Tgfb2,Tgfb3,Tnf,Tpm3,Tpm4	No common gene
Leukocyte transendothelial migration	2.78e-05	3	Actb,Actg1,Actn1,Cdh5,Cldn22,Ctnna3,Cxcl12,Cxcr4,Cyba,Cybb,Esam,Icam1,Itga4,Itgam,Itgb1,Itgb2,Jam3,Mmp2,Msn,Myl9,Ncf1,Ncf2,Ncf4,Pik3cb,Pik3cd,Pik3r3,Plcg2,Ptk2b,Rap1b,Rapgef3,Rock1,Sipa1,Vav1,Vav2,Vav3,Vcam1,Vcl	Cybb,Itgam,Itgb2,Ncf1,Ncf2,Ncf4
Intestinal immune network for IgA production	3.09e-05	1	Ccr9,Cd40,Cd80,Cd86,Cxcl12,Cxcr4,H2-Aa,H2-Ab1,H2-DMa,H2-DMb1,H2-Eb1,Il6,Itga4,Tgfb1,Tnfsf13	n/a (just one condition)
Toxoplasmosis	3.09e-05	2	Casp8,Ccr5,Cd40,Ciita,H2-Aa,H2-Ab1,H2-DMa,H2-DMb1,H2-Eb1,Il10ra,Il10rb,Irak4,Itga6,Itgb1,Lama2,Lamb1,Myd88,Nfkbia,Nos2,Pik3cg,Pik3r5,Stat1,Stat3,Tgfb1,Tgfb2,Tgfb3,Tlr2,Tlr4,Tnf,Tnfrsf1a	Ciita,H2-Aa,H2-Ab1,H2-DMa,H2-DMb1,H2-Eb1,Il10ra,Lamb1,Nos2
Glycosaminoglycan degradation	4.12e-05	4	Galns,Glb1,Gns,Gusb,Hexa,Hexb,Hpse,Naglu,Sgsh	Hexb,Hpse,Naglu
Other glycan degradation	4.44e-05	3	Fuca1,Fuca2,Gba,Glb1,Hexa,Hexb,Man2b1,Man2b2,Manba,Neu1	Hexb,Man2b1,Man2b2
Hypertrophic cardiomyopathy	5.07e-05	3	Actb,Actg1,Agt,Cacna1c,Cacna1d,Cacna2d1,Cacnb2,Cacng6,Dmd,Edn1,Igf1,Il6,Itga11,Itga2,Itga4,Itga5,Itga6,Itga8,Itga9,Itgav,Itgb1,Itgb4,Lama2,Lmna,Prkaa2,Sgcd,Sgcg,Slc8a1,Slc8a2,Tgfb1,Tgfb2,Tgfb3,Tnf,Tpm3,Tpm4	No common gene
cGMP-PKG signaling pathway	5.29e-05	2	Adcy3,Adcy4,Adra1d,Atp1b2,Atp2b1,Atp2b4,Cacna1c,Cacna1d,Creb5,Gna13,Gucy1a3,Gucy1b3,Itpr1,Itpr3,Kcnmb1,Mef2c,Mrvi1,Myl9,Mylk,Mylk2,Nfatc1,Nfatc2,Npr1,Pde2a,Pde5a,Pik3cg,Pik3r5,Plcb2,Plcb4,Ppp1cb,Ppp1r12a,Prkg1,Rock1,Slc8a1,Slc8a2	Atp1b2,Cacna1c,Gucy1a3,Gucy1b3,Itpr3,Mef2c,Mrvi1,Myl9,Mylk,Nfatc1,Nfatc2,Pde5a,Ppp1r12a,Rock1,Slc8a2
Sphingolipid metabolism	5.84e-05	2	Acer2,Acer3,Asah1,B4galt6,Cerk,Cers6,Degs1,Degs2,Galc,Gba,Gla,Glb1,Neu1,Plpp2,Psap,Sgms2,Sgpl1,Sphk1,Sptlc2	Acer3,Asah1,B4galt6,Cerk,Gba,Gla,Glb1,Plpp2,Psap,Sphk1
Calcium signaling pathway	6.84e-05	2	Adcy3,Adcy4,Adora2a,Adra1d,Asph,Atp2b1,Atp2b4,Cacna1c,Cacna1d,Cacna1g,Camk2g,Camk4,Casq1,Cd38,Cxcr4,Cysltr1,Erbb4,F2r,Gna15,Htr2b,Itpr1,Itpr3,Mcoln2,Mcoln3,Mylk,Mylk2,Nos1,Nos2,P2rx7,Pde1a,Pde1b,Pdgfb,Pdgfc,Pdgfd,Plcb2,Plcb4,Plcg2,Ptafr,Ptger1,Ptk2b,Slc8a1,Slc8a2,Sphk1,Tpcn2	Cacna1c,Cd38,Itpr3,Mylk,Nos1,Nos2,Pdgfb,Pdgfd,Plcg2,Ptk2b,Slc8a2
Allograft rejection	6.95e-05	2	Cd40,Cd80,Cd86,H2-Aa,H2-Ab1,H2-D1,H2-DMa,H2-DMb1,H2-Eb1,H2-K1,H2-M2,H2-Q1,H2-Q2,H2-Q8,H2-T23,H2-T24,Tnf	H2-Aa,H2-Ab1,H2-D1,H2-DMa,H2-DMb1,H2-Eb1,H2-K1,H2-Q1
Type I diabetes mellitus	7.82e-05	2	Cd80,Cd86,Cpe,H2-Aa,H2-Ab1,H2-D1,H2-DMa,H2-DMb1,H2-Eb1,H2-K1,H2-M2,H2-Q1,H2-Q2,H2-Q8,H2-T23,H2-T24,Il1a,Il1b,Tnf	H2-Aa,H2-Ab1,H2-D1,H2-DMa,H2-DMb1,H2-Eb1,H2-K1,H2-Q1,Il1b
Phospholipase D signaling pathway	9.61e-05	4	Adcy3,Adcy4,Agpat4,Agt,Arf2,Cyth1,Cyth4,Dgka,Dgkb,Dgkg,Dnm1,Egfr,F2r,Fcer1g,Gab2,Gna13,Grb2,Lpar1,Lpar5,Lpar6,Nras,Pdgfa,Pdgfb,Pdgfc,Pdgfd,Pdgfra,Pik3cb,Pik3cd,Pik3cg,Pik3r3,Pik3r5,Pip5k1b,Pip5k1c,Pla2g4a,Pla2g4e,Plcb2,Plcb4,Plcg2,Plpp2,Ptk2b,Ralgds,Rapgef3,Shc2,Sphk1,Syk	Cyth4,Syk
Measles	0.00011	1	Adar,Bak1,Bid,Casp8,Cblb,Ccnd1,Cd209a,Cdk6,Il1a,Il1b,Il6,Irak4,Irf7,Irf9,Jak3,Myd88,Oas1a,Oas1g,Oas2,Oas3,Pik3cb,Pik3cd,Stat3,Tlr2,Tlr4,Tlr7,Tlr9,Tnfaip3	n/a (just one condition)
Th1 and Th2 cell differentiation	0.00013	1	Dll4,H2-Aa,H2-Ab1,H2-DMa,H2-DMb1,H2-Eb1,Il4ra,Jag2,Jak3,Maml2,Nfatc1,Nfatc2,Nfkbia,Notch1,Runx3,Stat1	n/a (just one condition)
Arrhythmogenic right ventricular cardiomyopathy	0.00013	2	Actg1,Cacna1c,Cacna1d,Cacna2d1,Cacnb2,Ctnna3,Dmd,Dsp,Itga11,Itga2,Itga4,Itga6,Itga8,Itga9,Itgav,Itgb1,Itgb4,Lama2,Lef1,Sgcd,Sgcg,Slc8a1,Slc8a2	Cacna1c,Cacnb2,Ctnna3,Dmd,Itga8,Itgb4,Sgcg,Slc8a2
Viral carcinogenesis	0.00016	2	Actn1,Atp6v0d1,Atp6v0d2,Bak1,C3,Casp8,Ccnd1,Ccr5,Cdk6,Cdkn1a,Creb5,Egr2,Grb2,Gsn,H2-D1,H2-K1,H2-M2,H2-Q1,H2-Q2,H2-Q8,H2-T23,H2-T24,Hdac11,Hdac9,Hpn,Irf7,Irf9,Jak3,Lyn,Nfkb2,Nfkbia,Nras,Pik3cb,Pik3cd,Pmaip1,Stat3,Syk,Ywhah	C3,Cdkn1a,H2-D1,H2-K1,H2-Q1,Hdac11,Hdac9,Irf7,Irf9,Jak3,Lyn,Nfkb2,Syk
Human immunodeficiency virus 1 infection	0.00018	2	Ap1s2,Apobec3,B2m,Bak1,Bid,Bst2,Calr,Casp8,Ccr5,Cfl1,Cxcr4,Gnb4,Gng8,Gngt2,H2-D1,H2-K1,H2-M2,H2-Q1,H2-Q2,H2-Q8,H2-T23,H2-T24,Irak4,Itpr1,Itpr3,Myd88,Nfatc1,Nfatc2,Nfkbia,Nras,Pak6,Pik3cb,Pik3cd,Plcg2,Ptk2b,Samhd1,Tlr2,Tlr4,Tmem173,Tnf,Tnfrsf1a,Tnfrsf1b	Bst2,Gng8,Gngt2,H2-D1,H2-K1,H2-Q1,Itpr3,Nfatc1,Nfatc2,Plcg2,Ptk2b,Samhd1,Tmem173,Tnfrsf1b
JAK-STAT signaling pathway	0.00025	3	Ccnd1,Cdkn1a,Cntfr,Crlf2,Csf2ra,Csf2rb,Csf2rb2,Csf3r,Grb2,Ifngr2,Il10ra,Il10rb,Il11ra1,Il12rb2,Il13ra1,Il22ra2,Il3ra,Il4ra,Il6,Il6ra,Il7r,Irf9,Jak3,Lep,Lepr,Lif,Mcl1,Osm,Osmr,Pdgfa,Pdgfb,Pik3cb,Pik3cd,Pik3r3,Pim1,Ptpn6,Socs3,Stat1,Stat3	Csf2ra,Csf2rb,Csf2rb2,Il10ra,Socs3
Collecting duct acid secretion	0.00027	2	Atp6v0a1,Atp6v0c,Atp6v0d1,Atp6v0d2,Atp6v0e,Atp6v0e2,Atp6v1a,Atp6v1b2,Atp6v1c1,Atp6v1e1,Tcirg1	Atp6v0a1,Atp6v0c,Atp6v0d2,Atp6v1a,Atp6v1b2,Atp6v1c1,Tcirg1
Bacterial invasion of epithelial cells	0.00049	2	Actb,Actg1,Arpc1b,Arpc2,Arpc3,Arpc4,Arpc5,Ctnna3,Elmo1,Fn1,Hcls1,Itga5,Pik3cb,Pik3cd,Pik3r3,Rhog,Sept1,Sept6,Shc2,Src	Actg1,Arpc1b,Arpc4,Arpc5,Elmo1,Fn1,Hcls1,Rhog,Shc2
Cholesterol metabolism	0.0005	5	Abca1,Apoa1,Apoc1,Apoc3,Apoe,Ldlrap1,Lipa,Lipg,Lrp1,Lrpap1,Mylip,Nceh1,Npc1,Npc2,Pltp,Scarb1,Soat1	Pltp
MAPK signaling pathway	0.00051	3	Arrb1,Arrb2,Bdnf,Cacna1c,Cacna1d,Cacna1g,Cacna2d1,Cacnb2,Cacng6,Cd14,Csf1r,Efna5,Epha2,Erbb4,Ereg,Fgf1,Fgf7,Fgfr2,Fgfr3,Flna,Flt1,Flt3,Flt4,Gadd45a,Gadd45b,Grb2,Hgf,Igf1,Igf2,Il1a,Il1b,Irak4,Map3k11,Map3k6,Map4k2,Map4k4,Mapkapk3,Mef2c,Mknk1,Mknk2,Myd88,Nfatc1,Nfkb2,Ngf,Nras,Ntf3,Pdgfa,Pdgfb,Pdgfc,Pdgfd,Pla2g4a,Pla2g4e,Rap1b,Rasgrp2,Rasgrp3,Rps6ka1,Rps6ka2,Taok3,Tgfb1,Tgfb2,Tgfb3,Tgfbr1,Tnf,Tnfrsf…	Cd14,Csf1r
Synaptic vesicle cycle	0.0008	1	Ap2s1,Atp6v0a1,Atp6v0b,Atp6v0c,Atp6v0d1,Atp6v0d2,Atp6v0e,Atp6v0e2,Atp6v1a,Atp6v1b2,Atp6v1c1,Atp6v1e1,Nsf,Slc6a7,Stx1a,Stx3,Tcirg1	n/a (just one condition)
Relaxin signaling pathway	0.0008	4	Acta2,Adcy3,Adcy4,Arrb1,Arrb2,Col1a1,Col1a2,Col3a1,Col4a3,Col4a4,Col4a5,Col4a6,Creb3l1,Creb5,Edn1,Egfr,Gna15,Gnb4,Gng11,Gng8,Gngt2,Grb2,Mmp13,Mmp2,Nfkbia,Nos1,Nos2,Nras,Pik3cb,Pik3cd,Pik3r3,Plcb2,Plcb4,Shc2,Src,Tgfb1,Tgfbr1,Tgfbr2,Vegfb	No common gene
Autoimmune thyroid disease	0.00094	2	Cd40,Cd80,Cd86,H2-Aa,H2-Ab1,H2-D1,H2-DMa,H2-DMb1,H2-Eb1,H2-K1,H2-M2,H2-Q1,H2-Q2,H2-Q8,H2-T23,H2-T24,Tg	H2-Aa,H2-Ab1,H2-D1,H2-DMa,H2-DMb1,H2-Eb1,H2-K1,H2-Q1
Rap1 signaling pathway	0.00095	4	Actb,Actg1,Adcy3,Adcy4,Adora2a,Angpt1,Apbb1ip,Arap3,Csf1r,Efna5,Egfr,Epha2,Evl,F2r,Fgf1,Fgf18,Fgf7,Fgfr2,Fgfr3,Flt1,Flt4,Fyb,Hgf,Igf1,Itgam,Itgb1,Itgb2,Lpar1,Lpar5,Ngf,Nras,Pdgfa,Pdgfb,Pdgfc,Pdgfd,Pdgfra,Pik3cb,Pik3cd,Pik3r3,Plcb2,Plcb4,Prkd2,Ralgds,Rap1b,Rapgef3,Rasgrp2,Rasgrp3,Sipa1,Sipa1l2,Src,Thbs1,Vav1,Vav2,Vav3,Vegfb	Csf1r,Itgam,Itgb2
Inflammatory bowel disease	0.0013	2	H2-Aa,H2-Ab1,H2-DMa,H2-DMb1,H2-Eb1,Il1a,Il1b,Il4ra,Il6,Nfatc1,Stat1,Stat3,Tgfb1,Tgfb2,Tgfb3,Tlr2,Tlr4,Tnf	H2-Aa,H2-Ab1,H2-DMa,H2-DMb1,H2-Eb1,Il1b,Il4ra,Nfatc1
Small cell lung cancer	0.0014	1	Bak1,Ccnd1,Cdk6,Cdkn1a,Col4a3,Col4a4,Col4a5,Col4a6,E2f1,Fn1,Gadd45a,Itga2,Itga6,Lama2,Lamb1,Nos2,Pik3cb,Pik3cd,Ptgs2	n/a (just one condition)
Human T-cell leukemia virus 1 infection	0.0014	2	Adcy3,Adcy4,B2m,Calr,Ccnd1,Cd40,Cdkn1a,Creb5,E2f1,Egr2,H2-Aa,H2-Ab1,H2-D1,H2-DMa,H2-DMb1,H2-Eb1,H2-K1,H2-M2,H2-Q1,H2-Q2,H2-Q8,H2-T23,H2-T24,Icam1,Il1r2,Il6,Itgb2,Jak3,Nfatc1,Nfatc2,Nfkb2,Nfkbia,Nras,Pik3cb,Pik3cd,Spi1,Tgfb1,Tgfb2,Tgfb3,Tgfbr1,Tnf,Tnfrsf1a	Cdkn1a,H2-Aa,H2-Ab1,H2-D1,H2-DMa,H2-DMb1,H2-Eb1,H2-K1,H2-Q1,Icam1,Il1r2,Itgb2,Jak3,Nfatc1,Nfatc2,Nfkb2,Spi1
African trypanosomiasis	0.0015	2	F2rl1,Icam1,Il1b,Il6,Myd88,Plcb2,Plcb4,Sele,Tlr9,Tnf,Vcam1	Icam1,Sele,Tlr9,Vcam1
Acute myeloid leukemia	0.0015	3	Bcl2a1b,Bcl2a1d,Ccnd1,Cd14,Csf1r,Eif4ebp1,Fcgr1,Flt3,Grb2,Itgam,Lef1,Nras,Pik3cb,Pik3cd,Pik3r3,Pim1,Ppard,Rara,Runx1,Spi1,Stat3	Cd14,Csf1r,Fcgr1,Itgam,Spi1
Renin secretion	0.0017	1	Cacna1c,Clca3a1,Clca3a2,Ctsb,Edn1,Gucy1a3,Gucy1b3,Itpr1,Itpr3,Kcnj2,Npr1,Pde1a,Pde1b,Plcb2,Plcb4,Ptger2	n/a (just one condition)
Salivary secretion	0.0018	2	Adcy3,Adcy4,Adra1d,Aqp5,Atp1b2,Atp2b1,Atp2b4,Bst1,Cd38,Gucy1a3,Gucy1b3,Itpr1,Itpr3,Kcnn4,Lyz1,Lyz2,Nos1,Plcb2,Plcb4,Prkg1	Atp1b2,Bst1,Cd38,Gucy1a3,Gucy1b3,Itpr3,Lyz1,Lyz2,Nos1
Chronic myeloid leukemia	0.0019	2	Bak1,Ccnd1,Cdk6,Cdkn1a,E2f1,Gab2,Gadd45a,Gadd45b,Grb2,Nras,Pik3cb,Pik3cd,Pik3r3,Runx1,Shc2,Tgfb1,Tgfb2,Tgfbr1	Cdk6,E2f1,Gadd45a,Grb2,Nras,Runx1,Shc2,Tgfb1
Circadian entrainment	0.0021	1	Adcy3,Adcy4,Cacna1c,Cacna1d,Camk2g,Gm7694,Gnb4,Gng8,Gngt2,Gucy1a3,Gucy1b3,Itpr3,Nos1,Prkg1	n/a (just one condition)
MicroRNAs in cancer	0.0024	2	Bak1,Bcl2l11,Ccnd1,Cd44,Cdk6,Cdkn1a,Dnmt3a,E2f1,Grb2,Hmox1,Itga5,Mcl1,Notch4,Nras,Pdgfa,Pdgfb,Pik3cb,Pik3cd,Pik3r3,Plau,Plcg2,Ptgs2,Rock1,Sox4,St14,Stat3,Tgfb2,Thbs1,Tnc,Tnn,Zeb2	Bcl2l11,Cd44,Cdk6,Dnmt3a,E2f1,Grb2,Hmox1,Nras,Plau,Ptgs2,Sox4,Thbs1,Tnc,Tnn,Zeb2
Fc epsilon RI signaling pathway	0.0024	2	Alox5ap,Btk,Fcer1g,Gab2,Grb2,Inpp5d,Lyn,Nras,Pik3cb,Pik3cd,Pik3r3,Pla2g4a,Pla2g4e,Plcg2,Syk,Tnf,Vav1,Vav2,Vav3	Alox5ap,Fcer1g,Grb2,Inpp5d,Nras,Syk,Vav1
Aldosterone synthesis and secretion	0.0025	1	Adcy3,Adcy4,Agt,Atp1b2,Atp2b4,Cacna1c,Cacna1d,Camk2g,Creb5,Dagla,Itpr3,Kcnk3,Pde2a,Scarb1	n/a (just one condition)
Hepatitis C	0.0025	1	Bak1,Bid,Casp8,Ccnd1,Cdk6,Cdkn1a,Cldn22,E2f1,Grb2,Ifit1,Irf7,Irf9,Nr1h3,Nras,Oas1a,Oas1g,Oas2,Oas3,Pik3cb,Pik3cd,Scarb1,Socs3,Stat3,Tnf,Tnfrsf1a,Ywhah	n/a (just one condition)
Systemic lupus erythematosus	0.0034	4	Actn1,C1qa,C1qb,C1qc,C1ra,C2,C3,C4b,C6,Cd40,Cd80,Cd86,Fcgr1,Fcgr4,H2-Aa,H2-Ab1,H2-DMa,H2-DMb1,H2-Eb1,Tnf	C1qb,C1qc,Fcgr4
Ferroptosis	0.0034	1	Acsl4,Cp,Cybb,Fth1,Hmox1,Sat1,Slc11a2,Slc39a14,Slc3a2,Steap3,Trf	n/a (just one condition)
Th17 cell differentiation	0.0035	2	Ahr,H2-Aa,H2-Ab1,H2-DMa,H2-DMb1,H2-Eb1,Il1b,Il4ra,Il6,Il6ra,Jak3,Nfatc1,Nfatc2,Nfkbia,Nfkbie,Rara,Runx1,Stat1,Stat3,Tgfb1,Tgfbr1	H2-Aa,H2-Ab1,H2-DMa,H2-DMb1,H2-Eb1,Il1b,Il4ra,Il6ra,Jak3,Nfatc1,Nfatc2
Endocytosis	0.0037	2	Ap2s1,Arap1,Arf2,Arfgap3,Arpc1b,Arpc2,Arpc3,Arpc4,Arpc5,Arrb1,Arrb2,Capzb,Cblb,Ccr5,Chmp4c,Cxcr4,Cyth1,Cyth4,Dab2,E430025E21Rik,Ehd4,Folr2,H2-D1,H2-K1,H2-M2,H2-Q1,H2-Q2,H2-Q7,H2-T23,H2-T24,Igf2r,Ldlrap1,Mvb12b,Pip5k1b,Pip5k1c,Rab11fip5,Rab31,Rab4a,Smap2,Snx1,Snx5,Src,Tgfbr1	Arap1,Arpc1b,Arpc4,Arpc5,Arrb2,Ccr5,Cyth4,Dab2,Ehd4,Folr2,Igf2r,Rab11fip5,Rab31,Snx1,Snx5
Glioma	0.0037	2	Bak1,Camk1,Camk4,Ccnd1,Cdk6,Cdkn1a,E2f1,Gadd45a,Gadd45b,Grb2,Igf1,Nras,Pdgfa,Pdgfb,Pik3cb,Pik3cd,Pik3r3,Plcg2,Shc2	Cdk6,E2f1,Gadd45a,Grb2,Nras,Shc2
Melanoma	0.0041	2	Bak1,Ccnd1,Cdk6,Cdkn1a,E2f1,Fgf1,Fgf7,Gadd45a,Gadd45b,Hgf,Igf1,Nras,Pdgfa,Pdgfb,Pdgfc,Pdgfd,Pik3cb,Pik3cd,Pik3r3	Cdk6,E2f1,Gadd45a,Hgf,Nras,Pdgfc
Amino sugar and nucleotide sugar metabolism	0.0044	3	Amdhd2,Gfpt2,Gk,Gne,Gnpda1,Hexa,Hexb,Hk3,Nagk,Nans,Npl,Pgm1,Renbp,Uap1l1,Ugp2	Hexb,Hk3,Uap1l1
TGF-beta signaling pathway	0.0055	2	Bambi,Bmpr1a,Bmpr1b,Dcn,Fbn1,Gdf6,Gdf7,Grem1,Id2,Id4,Ltbp1,Nbl1,Rock1,Smad9,Tgfb2,Tgfb3,Tgfbr1,Tgfbr2,Thsd4	No common gene
Non-small cell lung cancer	0.0056	1	Bak1,Ccnd1,Cdk6,Cdkn1a,E2f1,Gadd45a,Grb2,Hgf,Jak3,Nras,Pik3cb,Pik3cd,Plcg2,Stat3	n/a (just one condition)
Prostate cancer	0.0057	1	Ar,Ccnd1,Cdkn1a,E2f1,Grb2,Igf1,Il1r2,Lef1,Mmp3,Nkx3-1,Nras,Pdgfb,Pdgfc,Pdgfd,Pik3cb,Pik3cd,Plau,Spint1	n/a (just one condition)
Asthma	0.0059	2	Cd40,Fcer1g,H2-Aa,H2-Ab1,H2-DMa,H2-DMb1,H2-Eb1,Tnf	Fcer1g,H2-Aa,H2-Ab1,H2-DMa,H2-DMb1,H2-Eb1
Ras signaling pathway	0.0063	2	Bdnf,Csf1r,Efna5,Epha2,Fgf1,Fgf7,Fgfr2,Fgfr3,Flt1,Flt3,Flt4,Gab2,Gnb4,Gng8,Gngt2,Grb2,Hgf,Igf2,Ksr1,Ngf,Nras,Ntf3,Pak6,Pdgfa,Pdgfb,Pdgfc,Pdgfd,Pik3r3,Pla2g2d,Pla2g4a,Plcg2,Ralgds,Rap1b,Rasa3,Rasa4,Rasgrp2,Rasgrp3,Shc2,Vegfb	Csf1r,Flt4,Gngt2,Rasgrp3
Mucin type O-glycan biosynthesis	0.007	2	B4galt5,Galnt10,Galnt12,Galnt15,Galnt6,Galnt7,Gcnt1,Gcnt4,St3gal1	B4galt5,Galnt12,Galnt6,Galnt7,Gcnt4
Glycosaminoglycan biosynthesis - chondroitin sulfate / dermatan sulfate	0.008	1	Chpf2,Chst11,Chsy1,Chsy3,Dse,Xylt2	n/a (just one condition)
Hepatocellular carcinoma	0.0081	2	Actb,Actg1,Axin2,Bak1,Ccnd1,Cdk6,Cdkn1a,E2f1,Fzd4,Gadd45a,Gadd45b,Grb2,Hgf,Hmox1,Igf2,Lef1,Nfe2l2,Nras,Pik3cb,Pik3cd,Pik3r3,Plcg2,Shc2,Smarcd3,Tgfb1,Tgfb2,Tgfbr1,Txnrd1,Wnt16,Wnt5a	Actg1,Axin2,Cdk6,E2f1,Fzd4,Gadd45a,Grb2,Hgf,Hmox1,Nras,Shc2,Tgfb1
GnRH secretion	0.0085	1	Arrb1,Arrb2,Cacna1c,Cacna1g,Itpr1,Itpr3,Kcnn4,Nras,Pik3cb,Pik3cd,Plcb2,Plcb4,Spp1	n/a (just one condition)
EGFR tyrosine kinase inhibitor resistance	0.0085	2	Bcl2l11,Eif4ebp1,Grb2,Hgf,Igf1,Il6,Il6ra,Nras,Pdgfa,Pdgfb,Pdgfc,Pdgfd,Pik3cb,Pik3cd,Pik3r3,Plcg2,Shc2,Src,Stat3	Bcl2l11,Grb2,Hgf,Nras,Pdgfc,Shc2
Hedgehog signaling pathway	0.0089	1	Boc,Cdon,Gas1,Hhip,Ptch1	n/a (just one condition)
Herpes simplex virus 1 infection	0.0097	1	B2m,Bak1,Bid,Bst2,C3,Calr,Card9,Casp8,Ccl12,Ccl2,Cd74,Cfp,H2-Aa,H2-Ab1,H2-D1,H2-DMa,H2-DMb1,H2-Eb1,H2-K1,H2-M2,H2-Q1,H2-Q2,H2-T23,H2-T24,Il1b,Il6,Irak4,Irf7,Irf9,Myd88,Oas1a,Oas1g,Oas2,Oas3,Pik3cb,Pik3cd,Pilra,Pou2f2,Ppp1cb,Socs3,Syk,Tlr2,Tlr9,Tmem173,Tnf,Tnfrsf1a,Zfp354c,Zfp612,Zfp707	n/a (just one condition)
Apelin signaling pathway	0.0103	2	Acta2,Adcy3,Adcy4,Camk4,Ccnd1,Gna13,Gnb4,Gng8,Gngt2,Itpr1,Itpr3,Klf2,Mef2c,Mylk,Mylk2,Nos1,Nos2,Nras,Pik3cg,Pik3r5,Plcb2,Plcb4,Prkaa2,Slc8a1,Slc8a2,Sphk1,Spp1,Tgfbr1	Gng8,Gngt2,Itpr3,Mef2c,Mylk,Nos1,Nos2,Slc8a2
Glycosphingolipid biosynthesis - ganglio series	0.0108	2	B4galnt1,Glb1,Hexa,Hexb,St3gal1,St3gal5,St6galnac4	Glb1,Hexa,Hexb,St6galnac4
Neurotrophin signaling pathway	0.0111	1	Arhgdia,Arhgdib,Camk4,Grb2,Irak4,Matk,Nfkbie,Ngf,Nras,Ntf3,Ntrk3,Pik3cb,Pik3cd,Plcg2,Psen2,Rap1b,Rps6ka1,Rps6ka2,Shc2	n/a (just one condition)
IL-17 signaling pathway	0.0115	1	Casp8,Ccl12,Ccl2,Ccl7,Cxcl1,Cxcl2,Cxcl5,Il1b,Il6,Lcn2,Mapk6,Mmp13,Mmp3,Ptgs2,Tnf,Tnfaip3	n/a (just one condition)
Primary immunodeficiency	0.0123	2	Blnk,Btk,Cd40,Cd8a,Ciita,Il7r,Jak3,Rag1,Rag2	Blnk,Btk,Ciita,Jak3,Rag1,Rag2
Long-term depression	0.0128	1	Gna13,Gucy1a3,Gucy1b3,Igf1,Itpr1,Itpr3,Lyn,Nos1,Nras,Pla2g4e,Plcb2,Plcb4	n/a (just one condition)
Cortisol synthesis and secretion	0.0132	1	Adcy3,Adcy4,Agt,Cacna1c,Cacna1d,Creb5,Itpr3,Kcnk3,Pbx1,Scarb1	n/a (just one condition)
HIF-1 signaling pathway	0.0137	2	Cdkn1a,Cybb,Edn1,Egln1,Eif4ebp1,Hif1a,Hk3,Hmox1,Ifngr2,Igf1,Il6,Il6ra,Mknk1,Mknk2,Nos2,Pik3cb,Pik3cd,Pik3r3,Plcg2,Serpine1,Slc2a1,Stat3,Timp1,Tlr4,Trf	Cybb,Edn1,Hk3,Hmox1,Timp1,Tlr4
Arginine and proline metabolism	0.0145	1	Aldh18a1,Ckb,Cndp2,Gatm,L3hypdh,Maob,P4ha3,Prodh,Sat1	n/a (just one condition)
Colorectal cancer	0.0147	2	Axin2,Bak1,Bcl2l11,Ccnd1,Cdkn1a,Ereg,Gadd45a,Gadd45b,Grb2,Lef1,Mlh1,Nras,Pik3cb,Pik3cd,Pik3r3,Pmaip1,Ralgds,Tgfb1,Tgfb2,Tgfbr1	Axin2,Bcl2l11,Gadd45a,Grb2,Nras,Tgfb1
Mineral absorption	0.0161	1	Atox1,Atp1b2,Atp2b1,Fth1,Hmox1,Mt1,Mt2,Slc11a2,Slc8a2,Trf,Vdr	n/a (just one condition)
Renal cell carcinoma	0.0168	1	Egln1,Grb2,Hgf,Hif1a,Nras,Pik3r3,Rap1b,Slc2a1,Tgfb1,Tgfb2	n/a (just one condition)
PD-L1 expression and PD-1 checkpoint pathway in cancer	0.0173	1	Batf,Batf3,Myd88,Nfatc1,Nfatc2,Nfkbie,Nras,Pik3cb,Pik3cd,Ptpn6,Stat3,Ticam2,Tlr2,Tlr4,Tlr9	n/a (just one condition)
Sphingolipid signaling pathway	0.0173	1	Asah1,Bid,Cers6,Ctsd,Degs2,Fcer1g,Gna13,Nras,Pik3cb,Pik3cd,Plcb2,Plcb4,Rock1,S1pr2,Sgpl1,Sphk1,Sptlc2,Tnf,Tnfrsf1a	n/a (just one condition)
Hepatitis B	0.0186	1	Bid,Casp8,Cdkn1a,E2f1,Egr2,Grb2,Il6,Irak4,Irf7,Jak3,Myd88,Nfatc1,Nfatc2,Nras,Pik3cb,Pik3cd,Ptk2b,Stat3,Tgfb1,Ticam2,Tlr2,Tlr4,Tnf	n/a (just one condition)
Choline metabolism in cancer	0.0203	1	Dgka,Dgkb,Grb2,Nras,Pdgfb,Pdgfc,Pdgfd,Pik3cb,Pik3cd,Pip5k1b,Pip5k1c,Pla2g4e,Plpp2,Ralgds,Slc22a1,Was	n/a (just one condition)
Transcriptional misregulation in cancer	0.0203	3	Arnt2,Bak1,Bcl2a1b,Bcl2a1d,Cd14,Cd40,Cd86,Cdkn1a,Cebpb,Csf1r,Etv5,Fcgr1,Flt1,Flt3,Foxo1,Gadd45a,Gadd45b,Hhex,Id2,Igf1,Igfbp3,Il1r2,Il6,Itgam,Mef2c,Meis1,Mmp3,Nfkbiz,Nupr1,Pbx1,Pdgfa,Plau,Rara,Runx1,Runx2,Spi1,Spint1,Wnt16	Cd14,Csf1r,Fcgr1,Itgam,Spi1
p53 signaling pathway	0.0205	1	Bid,Casp8,Ccnd1,Cd82,Cdk6,Cdkn1a,Gadd45a,Igf1,Perp,Pmaip1,Shisa5,Steap3,Thbs1	n/a (just one condition)
Gastric cancer	0.0234	1	Axin2,E2f1,Fgf7,Fzd4,Gadd45a,Gadd45b,Grb2,Hgf,Mlh1,Nras,Pik3r3,Shc2,Tgfb1,Tgfb2,Tgfbr1,Wnt16	n/a (just one condition)
Cellular senescence	0.0264	1	Ccnd1,Cdk6,Cdkn1a,E2f1,Gadd45a,H2-D1,H2-K1,H2-M2,H2-Q1,H2-Q2,H2-T23,H2-T24,Il1a,Il6,Itpr1,Itpr3,Nfatc1,Nfatc2,Nras,Pik3cb,Pik3cd,Ppp1cb,Tgfb1	n/a (just one condition)
FoxO signaling pathway	0.0289	1	Bcl2l11,Ccnd1,Cdkn1a,Gadd45a,Grb2,Igf1,Il6,Il7r,Nras,Pik3cb,Pik3cd,Plk2,Plk3,Prkaa2,Rag1,Rag2,Sgk1,Stat3,Tgfb1	n/a (just one condition)
Endometrial cancer	0.0293	1	Axin2,Bak1,Ccnd1,Cdkn1a,Ctnna3,Gadd45a,Grb2,Lef1,Nras,Pik3cb,Pik3cd	n/a (just one condition)
Gap junction	0.0293	1	Grb2,Gucy1a3,Gucy1b3,Htr2b,Itpr1,Itpr3,Nras,Pdgfb,Pdgfc,Pdgfd,Plcb2,Plcb4,Tuba1c,Tubb6	n/a (just one condition)
Phosphatidylinositol signaling system	0.0293	1	Dgka,Dgkb,Inpp5a,Inpp5d,Itpr1,Itpr3,Pi4k2a,Pik3cb,Pik3cd,Pip4k2a,Pip5k1b,Pip5k1c,Plcb2,Plcb4,Plcg2	n/a (just one condition)
Notch signaling pathway	0.0296	1	Dll4,Hey1,Hey2,Jag2,Lfng,Maml2,Notch1,Notch4	n/a (just one condition)
Necroptosis	0.0351	1	Bid,Casp1,Casp8,Chmp4c,Cybb,Fth1,Il1a,Il1b,Il33,Irf9,Jak3,Nlrp3,Pla2g4e,Pygb,Ripk3,Stat3,Ticam2,Tlr4,Tnf,Tnfaip3,Tnfrsf1a	n/a (just one condition)
ABC transporters	0.0363	1	Abca6,Abca8a,Abca8b,Abca9,Abcc3,Abcg1	n/a (just one condition)
Tight junction	0.037	1	Actg1,Actr2,Actr3,Arhgap17,Ccnd1,Cldn22,Hcls1,Jam3,Micall2,Mpdz,Myh10,Myh11,Myh9,Myl9,Prkaa2,Rab8b,Rock1,Runx1,Slc9a3r1,Tuba1c,Was	n/a (just one condition)
Parathyroid hormone synthesis, secretion and action	0.0377	1	Arrb1,Arrb2,Cdkn1a,Gna13,Itpr1,Itpr3,Mafb,Mef2c,Mmp13,Mmp14,Plcb2,Plcb4,Runx2,Slc9a3r1,Sost,Vdr	n/a (just one condition)
Breast cancer	0.0385	2	Axin2,Bak1,Ccnd1,Cdk6,Cdkn1a,Dll4,E2f1,Fgf1,Fgf7,Flt4,Fzd4,Gadd45a,Gadd45b,Grb2,Igf1,Jag2,Lef1,Nfkb2,Notch4,Nras,Pgr,Pik3cb,Pik3cd,Pik3r3,Shc2,Wnt16,Wnt5a	Axin2,Cdk6,E2f1,Fzd4,Gadd45a,Grb2,Nras,Shc2
Adrenergic signaling in cardiomyocytes	0.0427	1	Adcy3,Adcy4,Agt,Atp1b2,Atp2b4,Cacna1c,Cacna1d,Cacna2d1,Cacnb2,Camk2g,Creb5,Rapgef3,Slc8a1,Slc8a2	n/a (just one condition)
Wnt signaling pathway	0.043	1	Axin2,Ccnd1,Cxxc4,Dkk2,Fzd4,Lef1,Lgr4,Lgr6,Nfatc1,Nfatc2,Nkd1,Plcb2,Plcb4,Prickle1,Rspo2,Serpinf1,Sfrp1,Sfrp5,Sost,Wisp1,Wnt5a	n/a (just one condition)
Inflammatory mediator regulation of TRP channels	0.0437	1	F2rl1,Htr2b,Igf1,Il1b,Itpr1,Itpr3,Ngf,Pik3cb,Pik3cd,Pla2g4e,Plcb2,Plcb4,Plcg2,Ppp1cb,Prkch,Ptger2,Trpv2	n/a (just one condition)
Glycosphingolipid biosynthesis - globo and isoglobo series	0.0447	1	Gla,Hexa,Hexb,Naga,St3gal1	n/a (just one condition)
Long-term potentiation	0.0447	1	Cacna1c,Camk4,Itpr1,Itpr3,Nras,Plcb2,Plcb4,Ppp1cb,Rap1b,Rps6ka1,Rps6ka2	n/a (just one condition)
Inositol phosphate metabolism	0.0449	1	Inpp5a,Inpp5d,Pi4k2a,Pik3cb,Pik3cd,Pik3cg,Pip4k2a,Pip5k1b,Pip5k1c,Plcb2,Plcb4,Plcg2	n/a (just one condition)
Glycosaminoglycan biosynthesis - keratan sulfate	0.0479	1	B3gnt2,B3gnt7,Chst1,Chst2	n/a (just one condition)
cAMP signaling pathway	0.0488	1	Abcc4,Adcy3,Adcy4,Adora2a,Arap3,Atp1b2,Atp2b4,Cacna1c,Cacna1d,Camk2g,Creb5,Hhip,Myl9,Nfatc1,Nfkbia,Ppp1r12a,Rapgef3,Rock1	n/a (just one condition)
