# Supplementary material for: reString: an open-source Python software to perform automatic functional enrichment retrieval, results aggregation and data visualization
Source: Sci Rep. 2021 Dec 6;11:23458. doi: 10.1038/s41598-021-02528-0 (PMC8648753; doi:10.1038/s41598-021-02528-0)
Supplement: Supplementary file 1 — Supplementary Information 1. [file 41598_2021_2528_MOESM1_ESM.zip › Supplemental DataSets/up_down_together/Component_results.tsv]

term	common	ctrl_t0_green_VS_ctrl_t0_red_FC	ctrl_t0_red_VS_ctrl_t0_blue_FC	ctrl_t1_red_VS_ctrl_t1_blue_FC	treatment_t0_green_VS_treatment_t0_red_FC	treatment_t0_red_VS_treatment_t0_blue_FC	treatment_t1_green_VS_treatment_t1_blue_FC	treatment_t1_green_VS_treatment_t1_red_FC	treatment_t1_red_VS_treatment_t1_blue_FC
Arp2/3 protein complex	{'Actr3', 'Actr2', 'Arpc5', 'Arpc4', 'Arpc1b'}	1.0	1.0	1.0	1.0	1.0	0.0016	1.0	0.0104
Golgi apparatus	{'Lyz2', 'Cybb', 'Ncf1', 'Hck', 'Abcg1'}	1.0	1.0	1.0	0.0274	1.0	1.78e-12	7.99e-07	6.11e-08
Golgi apparatus subcompartment	{'Lyz2', 'B4galt5', 'Lyz1'}	1.0	1.0	1.0	1.0	1.0	0.00055	0.0019	0.0154
Golgi cisterna	{'n/a (just one condition)'}	1.0	1.0	1.0	1.0	1.0	1.0	0.0018	1.0
Golgi membrane	{'Abcg1', 'B4galt5'}	1.0	1.0	1.0	1.0	1.0	0.00016	0.004	0.0182
Golgi stack	{'Rab27b', 'B4galt5', 'Rasip1', 'Lyz2', 'Chsy1', 'Lyz1'}	1.0	1.0	1.0	1.0	1.0	0.0449	0.00045	1.0
IPAF inflammasome complex	{'n/a (just one condition)'}	1.0	1.0	1.0	1.0	1.0	1.0	1.0	0.005
MHC class I protein complex	{'n/a (just one condition)'}	1.0	1.0	1.0	1.0	1.0	1.0	0.0338	1.0
MHC class II protein complex	{'H2-DMa', 'H2-Aa', 'H2-Eb1', 'H2-DMb1', 'H2-Ab1'}	1.0	1.0	1.0	1.0	1.0	1.0	0.00082	0.0067
MHC protein complex	{'H2-DMa', 'H2-Aa', 'H2-Eb1', 'H2-K1', 'H2-DMb1', 'H2-D1', 'H2-Ab1'}	1.0	1.0	1.0	1.0	1.0	1.0	8.35e-06	0.00038
NADPH oxidase complex	{'Ncf1', 'Ncf2', 'Ncf4', 'Cybb'}	1.0	1.0	1.0	1.0	1.0	0.0105	0.0436	0.0104
T-tubule	{'n/a (just one condition)'}	1.0	1.0	1.0	1.0	1.0	1.0	0.0094	1.0
Z disc	{'n/a (just one condition)'}	1.0	1.0	1.0	1.0	1.0	1.0	6.66e-11	1.0
actin cytoskeleton	{'Lcp1', 'Myo1f', 'Inpp5d', 'Adam8', 'Myo7a', 'Cotl1', 'Hcls1'}	1.0	1.0	1.0	1.0	1.0	4.81e-08	4.59e-08	2.19e-09
actin filament	{'Lcp1', 'Myo1f', 'Actg1', 'Fmn1', 'Inpp5d', 'Tpm3', 'Micall2', 'Tpm4', 'Myo5a', 'Gas2l3', 'Anxa1'}	1.0	1.0	1.0	1.0	1.0	0.0063	1.0	0.0031
actin filament bundle	{'Lcp1', 'Synpo2', 'Pdlim3', 'Enah', 'Myh11', 'Myl9', 'Myh10', 'Mylk'}	1.0	1.0	1.0	1.0	1.0	1.0	9.38e-08	0.0036
actin-based cell projection	{'Lcp1', 'Myo1f', 'Myo7a', 'Lyz2', 'Lyz1'}	1.0	1.0	1.0	1.0	1.0	0.0421	0.00027	0.00057
actomyosin	{'n/a (just one condition)'}	1.0	1.0	1.0	1.0	1.0	1.0	1.0	0.0015
adherens junction	{'Tmem47', 'Pdlim3', 'Cdh6', 'Nexn', 'Tnk2', 'Cyth1', 'Ctnna3', 'Pkp4', 'Lyn'}	1.0	1.0	1.0	1.0	1.0	1.0	0.005	0.0208
anchored component of membrane	{'n/a (just one condition)'}	1.0	1.0	1.0	1.0	1.0	1.0	0.0105	1.0
anchoring junction	{'Lcp1', 'Fes', 'Cd53', 'Evl', 'Hck', 'Itgb2', 'Mmp13'}	1.0	1.0	1.0	1.0	1.0	3.42e-06	4.19e-08	5.11e-10
apical part of cell	{'No common gene'}	1.0	1.0	1.0	1.0	0.0151	0.00012	0.0202	8.33e-06
apical plasma membrane	{'Myo7a', 'Hvcn1'}	1.0	1.0	1.0	1.0	1.0	0.00039	0.016	0.00014
autophagosome	{'n/a (just one condition)'}	1.0	1.0	1.0	1.0	1.0	1.0	1.0	0.0022
autophagosome membrane	{'n/a (just one condition)'}	1.0	1.0	1.0	1.0	1.0	1.0	1.0	0.0234
axon	{'C4b', 'Cobl', 'Kcnab1', 'Fgf13', 'Myh10', 'Ntf3', 'Nrp2', 'Nfib', 'Nexn', 'Tnk2', 'Dtna', 'Slc8a2', 'Scn2a1', 'Eps8', 'Rgs7bp', 'Ptprz1', 'Sept6', 'Sdc3', 'Kcnma1', 'Rtn4rl2', 'Unc5c', 'Nos1', 'Dmd', 'Ptk2b', 'Tnfrsf1b', 'Ptbp2', 'Ctsz'}	1.0	1.0	1.0	1.0	1.0	1.0	0.00022	0.00031
basement membrane	{'No common gene'}	2.1e-11	1.3e-07	1.0	3.52e-09	2.38e-09	0.0014	0.0294	0.0038
basolateral plasma membrane	{'Cd44', 'Pdpn', 'Abcc3', 'Lrp1'}	1.0	1.0	1.0	0.0134	0.0321	0.0415	1.0	0.0013
bounding membrane of organelle	{'Adam8', 'B4galt5', 'Tlr8', 'Cd68', 'Slc15a3', 'Myo7a', 'Cd38', 'Ncf4', 'Laptm5', 'Tlr13', 'Abcg1', 'Slc11a1'}	1.0	1.0	1.0	1.0	1.0	1.93e-13	1.6e-05	1.25e-11
caveola	{'n/a (just one condition)'}	1.0	1.0	1.0	1.0	1.0	1.0	0.016	1.0
cell body	{'Ncf1', 'Fcgr2b', 'Tnfrsf1b', 'Cybb'}	1.0	1.0	1.0	2.12e-05	1.0	0.0194	3.14e-07	8.69e-07
cell cortex	{'Myo1f', 'Inpp5d', 'Myo7a', 'Cotl1', 'Tnfaip2', 'Hcls1', 'Ctsz'}	1.0	1.0	1.0	1.0	1.0	0.0015	0.00061	9.65e-05
cell junction	{'Lcp1', 'Havcr2', 'Fes', 'Ifi30', 'C1qb', 'Myo7a', 'Cd53', 'C1qa', 'Evl', 'Hck', 'C1qc', 'Itgb2', 'Hcls1', 'Fcgr2b', 'Mmp13'}	1.0	1.0	1.0	1.0	1.0	2.38e-07	2.61e-11	2.4e-13
cell leading edge	{'Lcp1', 'Fgr', 'Mefv', 'Evl', 'Hcls1', 'Plek'}	1.0	1.0	1.0	1.0	1.0	2.27e-06	7.3e-10	1.55e-07
cell periphery	{'No common gene'}	0.0007	1.0	9.3e-09	2.13e-23	1.71e-15	1.99e-37	1.23e-38	1.34e-69
cell pole	{'n/a (just one condition)'}	1.0	1.0	1.0	1.0	1.0	1.0	1.0	0.026
cell projection	{'Lcp1', 'Myo1f', 'Fgr', 'Lyz2', 'Cybb', 'Ncf1', 'Hck', 'Bst1', 'Tnfrsf1b', 'Fcgr2b'}	1.0	1.0	1.0	0.0108	1.0	3.83e-05	9.61e-09	3.25e-11
cell projection membrane	{'n/a (just one condition)'}	1.0	1.0	1.0	1.0	1.0	1.0	0.00032	1.0
cell surface	{'No common gene'}	2.2e-07	0.017	2.64e-09	3.54e-19	2.64e-21	5.23e-28	2.16e-22	6.52e-35
cell-cell contact zone	{'n/a (just one condition)'}	1.0	1.0	1.0	1.0	1.0	1.0	1.96e-05	1.0
cell-cell junction	{'Cd53', 'Mmp13'}	1.0	1.0	1.0	1.0	1.0	0.0006	3.31e-05	2.49e-07
cell-substrate junction	{'Lcp1', 'Fes', 'Evl', 'Hck', 'Itgb2'}	1.0	1.0	1.0	1.0	1.0	0.0014	4.47e-05	0.00014
cellular anatomical entity	{'No common gene'}	5.81e-14	4.85e-20	3.63e-05	1.7900000000000002e-33	4.51e-15	2.29e-60	1.41e-48	5.81e-69
clathrin-coated pit	{'n/a (just one condition)'}	1.0	1.0	1.0	1.0	1.0	1.0	1.0	0.0271
clathrin-coated vesicle	{'n/a (just one condition)'}	1.0	1.0	1.0	1.0	1.0	1.0	1.0	0.0262
collagen trimer	{'No common gene'}	9.73e-11	0.00028	1.0	3.85e-11	2.74e-13	3.95e-10	0.00086	9.15e-08
collagen type I trimer	{'n/a (just one condition)'}	1.0	1.0	1.0	1.0	0.0478	1.0	1.0	1.0
collagen-containing extracellular matrix	{'No common gene'}	7.14e-25	1.36e-14	1.0	1.13e-24	1.5899999999999998e-23	6.47e-18	0.0033	3.46e-13
complex of collagen trimers	{'Col3a1', 'Col1a1'}	1.0	1.0	1.0	1.0	0.00036	0.0014	1.0	0.0109
contractile fiber	{'n/a (just one condition)'}	1.0	1.0	1.0	1.0	1.0	1.0	3.51e-10	1.0
cortical actin cytoskeleton	{'Myo1f', 'Myo1e', 'Cotl1', 'Actr2', 'Pstpip1', 'Hcls1', 'Cfl1', 'Lasp1'}	1.0	1.0	1.0	1.0	1.0	0.0088	1.0	0.0334
cortical cytoskeleton	{'Myo1f', 'Inpp5d', 'Myo1e', 'Tpm3', 'Sele', 'Cotl1', 'Actr2', 'Tpm4', 'Mpp1', 'Pstpip1', 'Hcls1', 'Cfl1', 'Lasp1'}	1.0	1.0	1.0	1.0	1.0	0.00013	1.0	0.0075
costamere	{'n/a (just one condition)'}	1.0	1.0	1.0	1.0	1.0	1.0	0.0377	1.0
cytoplasm	{'Cybb'}	1.0	3.01e-06	1.0	0.00085	1.0	4.34e-30	1.49e-21	1.08e-32
cytoplasmic side of membrane	{'n/a (just one condition)'}	1.0	1.0	1.0	1.0	1.0	1.0	1.0	0.0055
cytoplasmic side of plasma membrane	{'Fgr', 'Gng8', 'Kcnab1', 'Fes', 'Gngt2', 'Cnr2', 'Tnk2', 'Dtna', 'Hck', 'Ptk2b', 'Stac2', 'Cyth1', 'Kcnip1', 'Rasa3', 'Pkp4', 'Lyn'}	1.0	1.0	1.0	1.0	1.0	1.0	0.00014	0.0017
cytoplasmic vesicle	{'Cd68', 'Lyz2', 'Cybb', 'Unc93b1', 'Hck', 'Mpeg1', 'Abcg1', 'Slc11a1'}	1.0	1.0	0.0001	3.4e-05	0.0019	9.46e-16	3.14e-07	5.71e-26
cytoplasmic vesicle membrane	{'n/a (just one condition)'}	1.0	1.0	1.0	1.0	1.0	0.0257	1.0	1.0
cytoskeleton	{'n/a (just one condition)'}	1.0	1.0	1.0	1.0	1.0	1.0	0.00046	1.0
cytosol	{'Nfkb2', 'Syk', 'Kcnab1', 'Fgf13', 'Tub', 'Myh10', 'Ifi205', 'Mt1', 'Klhdc8b', 'Il1b', 'Mef2c', 'Lyn', 'Apod', 'Btk', 'Enah', 'Napepld', 'Nfatc1', 'Irf9', 'Ifi204', 'Stxbp2', 'Pdlim3', 'Svil', 'Oas1a', 'Apoe', 'Nt5e', 'Socs3', 'Fhl1', 'Cotl1', 'Baiap2', 'Fgf14', 'Cyth1', 'Cdkn1a', 'Zak', 'Osr1', 'Fgf1', 'Spats2l', 'Rbpms', 'Smad9', 'Trim25', 'Fgr', 'Nfatc2', 'Zfp354c', 'Dntt', 'Tnk2', 'Cmip', 'M…	1.0	1.0	1.0	1.0	1.0	1.0	0.0152	2.41e-05
dendrite	{'C4b', 'Apod', 'Pdgfb', 'Cybb', 'Ncf1', 'Apoe', 'Fcgr2b'}	1.0	1.0	1.0	0.046	1.0	1.0	2.61e-07	1.1e-05
dendritic spine	{'n/a (just one condition)'}	1.0	1.0	1.0	1.0	1.0	1.0	1.0	0.0452
dendritic tree	{'C4b', 'Slc4a10', 'Apod', 'Clip2', 'Lama2', 'Arrb1', 'Pdgfb', 'Cybb', 'Lrp1', 'Ncf1', 'Apoe', 'Mmp3', 'Prex1', 'Cx3cr1', 'Fcgr2b'}	1.0	1.0	1.0	0.0265	1.0	1.0	1.0	7.46e-06
distal axon	{'n/a (just one condition)'}	1.0	1.0	1.0	1.0	1.0	1.0	1.0	0.0215
dystrophin-associated glycoprotein complex	{'Sspn', 'Dmd', 'Dtna', 'Sntg2', 'Sgcg'}	1.0	1.0	1.0	1.0	1.0	1.0	0.002	0.029
early endosome	{'Rasgef1b', 'Rab11fip5', 'Sphk1', 'Pi4k2a', 'Rab31', 'Snx1', 'Ctss', 'Rftn1', 'F2r', 'Ptpn1', 'Vcam1', 'Tlr4', 'Anxa2', 'Snx5', 'Neurl3', 'Snx8', 'Ehd4', 'Igf2r', 'Plpp2', 'Rab29', 'Pld3', 'Atp6v0d2', 'Havcr2', 'Wdr91', 'Lrp1', 'Gpnmb', 'Mcoln3', 'Myo5a', 'Anxa1', 'Litaf'}	1.0	1.0	1.0	1.0	1.0	0.00037	1.0	1.08e-09
early endosome membrane	{'Rab11fip5', 'Wdr91', 'Snx5', 'Snx1', 'Snx8', 'Sphk1', 'Ehd4', 'Gpnmb', 'Mcoln3', 'Pi4k2a', 'Plpp2', 'Anxa1', 'Pld3', 'Litaf'}	1.0	1.0	1.0	1.0	1.0	0.0044	1.0	0.0018
early phagosome	{'n/a (just one condition)'}	1.0	1.0	1.0	1.0	0.0478	1.0	1.0	1.0
endocytic vesicle	{'Mpeg1', 'Slc11a1', 'Cybb', 'Unc93b1'}	1.0	1.0	0.0113	0.00012	0.0037	7.14e-06	0.0365	4.98e-08
endocytic vesicle membrane	{'n/a (just one condition)'}	1.0	1.0	1.0	1.0	1.0	1.0	1.0	0.0113
endomembrane system	{'Cd68', 'Lyz2', 'Cybb', 'Unc93b1', 'Hck', 'Abcg1', 'Slc11a1'}	1.0	1.0	0.0396	0.00085	0.0274	6.73e-22	6.27e-09	5.070000000000001e-23
endoplasmic reticulum	{'Alox5ap', 'Lyz2', 'Cybb', 'Unc93b1', 'Ncf1', 'Sdf2l1'}	1.0	1.0	1.0	0.0157	1.0	5.82e-08	0.00074	3.46e-09
endoplasmic reticulum lumen	{'Ngf', 'Edn1', 'Lyz1', 'Clu', 'Lyz2', 'Colgalt1', 'P4ha3', 'Sdf2l1', 'Erp29'}	1.0	1.0	1.0	1.0	1.0	0.0107	1.0	7.99e-05
endoplasmic reticulum membrane	{'Elovl1', 'Hmox1', 'Moxd1', 'Scara3', 'Abcg1', 'Tmed9', 'Fam105a', 'Cln8', 'Ch25h', 'Atp6ap2', 'Ildr2', 'Tmem189', 'Soat1', 'Sdcbp', 'Abhd12', 'Ptgfrn', 'Spcs3', 'Ptpn1', 'Tbxas1', 'Pnpla7', 'Acer3', 'Ptgs2', 'Alox5ap', 'Gdpd1', 'Nrros', 'Lpcat2', 'Casp4', 'Plpp2', 'Sdf2l1', 'Osbpl8', 'Pld3', 'Rnf180', 'Wfs1', 'Fmn1', 'Unc93b1', 'Pigs', 'Tmem178', 'Samd8', 'Tmem132a', 'Slc37a2'}	1.0	1.0	1.0	1.0	1.0	0.0016	1.0	0.0226
endosome	{'Abcg1', 'Slc11a1', 'Unc93b1', 'Cd68'}	1.0	1.0	0.0081	0.0016	0.0274	8e-09	0.0007	4.52e-16
endosome lumen	{'n/a (just one condition)'}	1.0	1.0	1.0	1.0	1.0	0.0462	1.0	1.0
endosome membrane	{'Rab11fip5', 'Cd68', 'Sphk1', 'Lamp2', 'Pi4k2a', 'Rhov', 'Tlr8', 'Atp13a2', 'Rap2b', 'Snx1', 'Anxa8', 'Slc29a3', 'Mcoln2', 'Arl8a', 'Slc11a1', 'Anxa2', 'Snx5', 'Snx8', 'Plekhm2', 'Ncf4', 'Ehd4', 'Plpp2', 'Cd63', 'Tlr13', 'Npc1', 'Pld3', 'Ctsd', 'Wdr91', 'Gpnmb', 'Mcoln3', 'Steap3', 'Anxa1', 'Rap2a', 'Tpcn2', 'Litaf'}	1.0	1.0	1.0	1.0	1.0	8.23e-05	1.0	1.19e-06
external side of plasma membrane	{'No common gene'}	0.0336	1.0	1.65e-06	4.38e-11	1.71e-15	1.04e-17	1.88e-11	9.01e-22
extracellular exosome	{'Anpep', 'Actg1', 'Clic1', 'Anxa2', 'Rap2b', 'Sdcbp', 'Lamp2', 'Fn1', 'Cd63', 'Anxa1'}	1.0	1.0	1.0	1.0	1.0	0.0032	1.0	0.0427
extracellular matrix	{'No common gene'}	4.29e-30	1.78e-17	1.0	4.53e-29	6.64e-30	8.74e-20	5.08e-05	3.56e-18
extracellular organelle	{'Anpep', 'Actg1', 'Clic1', 'Anxa2', 'Rap2b', 'Sdcbp', 'Lamp2', 'Fn1', 'Rab29', 'Cd63', 'Anxa1'}	1.0	1.0	1.0	1.0	1.0	0.0056	1.0	0.0427
extracellular region	{'No common gene'}	2.7300000000000002e-36	2.11e-21	0.00026	1.7900000000000002e-33	5.44e-41	5.6600000000000015e-31	1.73e-10	1.83e-36
extracellular space	{'No common gene'}	1.05e-20	6.93e-16	0.0001	6.22e-24	2.6300000000000004e-31	4.34e-30	2.09e-09	6.55e-37
extracellular vesicle	{'n/a (just one condition)'}	1.0	1.0	1.0	1.0	1.0	1.0	1.0	0.0442
extrinsic component of cytoplasmic side of plasma membrane	{'Fgr', 'Kcnab1', 'Gng8', 'Fes', 'Lyn', 'Cnr2', 'Ptk2b', 'Tnk2', 'Hck', 'Dtna', 'Stac2', 'Cyth1', 'Kcnip1', 'Gngt2'}	1.0	1.0	1.0	1.0	1.0	1.0	6.2e-05	0.0018
extrinsic component of membrane	{'Kcnab1', 'Ncf1', 'Stac2', 'Osr1', 'Lyn', 'Fgr', 'Gng8', 'Tnk2', 'Dtna', 'Bst1', 'Kcnip1', 'Cnr2', 'Apoe', 'Hck', 'Socs3', 'Gngt2', 'Fes', 'Cdh6', 'Ptk2b', 'Cyth1'}	1.0	1.0	1.0	1.0	1.0	1.0	0.0092	0.0031
extrinsic component of plasma membrane	{'Fgr', 'Gng8', 'Kcnab1', 'Fes', 'Cdh6', 'Gngt2', 'Cnr2', 'Tnk2', 'Dtna', 'Apoe', 'Hck', 'Ptk2b', 'Stac2', 'Cyth1', 'Kcnip1', 'Lyn'}	1.0	1.0	1.0	1.0	1.0	1.0	0.0019	0.0052
fibrillar collagen trimer	{'Col3a1', 'Col1a1'}	1.0	1.0	1.0	1.0	0.0284	0.0016	1.0	0.0448
filopodium	{'Lcp1', 'Unc5c', 'Fgf13', 'Enah', 'Dmd', 'Baiap2', 'Ptprz1'}	1.0	1.0	1.0	1.0	1.0	1.0	0.0023	0.0145
focal adhesion	{'Lcp1', 'Hck', 'Itgb2'}	1.0	1.0	1.0	1.0	0.0266	0.0032	4.53e-05	0.0012
growth cone	{'Cobl', 'Eps8', 'Fgf13', 'Unc5c', 'Ptk2b', 'Myh10', 'Tnk2', 'Ptprz1', 'Ptbp2', 'Ctsz'}	1.0	1.0	1.0	1.0	1.0	1.0	0.0341	0.0312
high-density lipoprotein particle	{'Apoe', 'Apoc1'}	1.0	0.0375	0.0459	1.0	1.0	1.0	1.0	1.0
immunological synapse	{'n/a (just one condition)'}	1.0	1.0	1.0	1.0	1.0	1.0	1.0	0.0129
inflammasome complex	{'n/a (just one condition)'}	1.0	1.0	1.0	1.0	1.0	1.0	1.0	0.0015
inner mitochondrial membrane protein complex	{'n/a (just one condition)'}	1.0	1.43e-18	1.0	1.0	1.0	1.0	1.0	1.0
integral component of endoplasmic reticulum membrane	{'n/a (just one condition)'}	1.0	1.0	1.0	1.0	1.0	0.0246	1.0	1.0
integral component of membrane	{'No common gene'}	0.00092	0.0042	9.53e-10	7.92e-18	1.26e-12	1.5700000000000001e-31	1.3e-22	4.84e-39
integral component of mitochondrial inner membrane	{'n/a (just one condition)'}	1.0	0.00071	1.0	1.0	1.0	1.0	1.0	1.0
integral component of mitochondrial membrane	{'n/a (just one condition)'}	1.0	0.0018	1.0	1.0	1.0	1.0	1.0	1.0
integral component of organelle membrane	{'Elovl1', 'Wfs1', 'Acer3', 'Atp13a2', 'P2rx4', 'P2rx7', 'Atp6v0a1', 'Lamp2', 'Slc8b1', 'Bid', 'Pigs', 'Ccdc109b', 'Samd8', 'Npc1', 'Slc37a2'}	1.0	1.0	1.0	1.0	1.0	0.0116	1.0	0.0439
integral component of plasma membrane	{'No common gene'}	0.0178	1.0	0.0076	1.94e-07	0.00088	1.19e-05	6.06e-15	3.71e-15
integrin complex	{'Itgax', 'Itgb4', 'Itgb2'}	1.0	1.0	1.0	1.0	0.0404	1.0	0.00082	0.0069
intercalated disc	{'n/a (just one condition)'}	1.0	1.0	1.0	1.0	1.0	1.0	0.00025	1.0
intracellular	{'Rasgef1b', 'Syk', 'B4galt5', 'Pltp', 'Cd68', 'Abca1', 'Cdk18', 'Mefv', 'Cd38', 'Ncf1', 'Stac2', 'Hcls1', 'Abcg1', 'Mmp13', 'Zmynd15', 'Fgr', 'Adam8', 'Tlr8', 'Itgam', 'Laptm5', 'Ftl1', 'Ucp2', 'Fcgr2b', 'Il10ra', 'Slc11a1', 'Inpp5d', 'Irf5', 'Ifi30', 'Spi1', 'Myo7a', 'Alox5ap', 'Lyz2', 'Neurl3', 'Pik3ap1', 'Ncf4', 'Arl11', 'Cd14', 'Evl', 'Hck', 'Mpeg1', 'Glb1', 'Sdc3', 'Socs3', 'Cd300a', 'Tlr13…	1.0	1.0	1.0	1.0	1.0	2.69e-16	2.8e-15	8.06e-15
intracellular membrane-bounded organelle	{'Syk', 'B4galt5', 'Pltp', 'Cd68', 'Abca1', 'Cdk18', 'Mefv', 'Cd38', 'Ncf1', 'Hcls1', 'Abcg1', 'Mmp13', 'Zmynd15', 'Fgr', 'Adam8', 'Itgam', 'Laptm5', 'Ftl1', 'Ucp2', 'Slc11a1', 'Irf5', 'Ifi30', 'Spi1', 'Myo7a', 'Alox5ap', 'Lyz2', 'Cd14', 'Hck', 'Glb1', 'Sdc3', 'Cd300a', 'Mafb', 'Sdf2l1', 'Lyz1', 'Sbno2', 'Havcr2', 'Slc15a3', 'Fes', 'Cybb', 'Unc93b1', 'Cotl1', 'Fcgr3', 'Tnfrsf1b', 'Csf1r', 'Ctsz',…	1.0	1.0	1.0	1.0	1.0	2.44e-06	0.00096	0.005
intracellular non-membrane-bounded organelle	{'n/a (just one condition)'}	1.0	1.0	1.0	1.0	1.0	1.0	0.0248	1.0
intracellular organelle	{'Rasgef1b', 'Syk', 'B4galt5', 'Pltp', 'Cd68', 'Abca1', 'Cdk18', 'Mefv', 'Cd38', 'Ncf1', 'Hcls1', 'Abcg1', 'Mmp13', 'Zmynd15', 'Fgr', 'Adam8', 'Tlr8', 'Itgam', 'Laptm5', 'Ftl1', 'Ucp2', 'Fcgr2b', 'Slc11a1', 'Inpp5d', 'Irf5', 'Ifi30', 'Spi1', 'Myo7a', 'Alox5ap', 'Lyz2', 'Neurl3', 'Cd14', 'Ncf4', 'Evl', 'Hck', 'Mpeg1', 'Glb1', 'Sdc3', 'Cd300a', 'Tlr13', 'Mafb', 'Sdf2l1', 'Lyz1', 'Sbno2', 'Myo1f', '…	1.0	1.0	1.0	1.0	1.0	8.73e-09	2.81e-08	1.19e-06
intrinsic component of endoplasmic reticulum membrane	{'n/a (just one condition)'}	1.0	1.0	1.0	1.0	1.0	0.018	1.0	1.0
intrinsic component of membrane	{'Csf1r'}	0.00031	0.00078	1.0	2.58e-20	3.16e-13	7.46e-32	4.32e-25	1.1099999999999999e-41
intrinsic component of organelle membrane	{'Elovl1', 'Wfs1', 'Acer3', 'Atp13a2', 'P2rx4', 'P2rx7', 'Atp6v0a1', 'Lamp2', 'Slc8b1', 'Bid', 'Pigs', 'Ccdc109b', 'Samd8', 'Slc37a2', 'Npc1', 'Rnf180'}	1.0	1.0	1.0	1.0	1.0	0.014	1.0	0.0482
intrinsic component of plasma membrane	{'Csf1r'}	0.0082	1.0	1.0	1.15e-08	0.00022	3.42e-06	1.45e-17	4.52e-16
invadopodium	{'n/a (just one condition)'}	1.0	1.0	1.0	1.0	1.0	0.0456	1.0	1.0
lamellipodium	{'Evl', 'Hcls1', 'Mefv'}	1.0	1.0	1.0	1.0	1.0	0.0074	3.05e-08	7.33e-07
late endosome	{'Cd68', 'Lgmn', 'Mfsd12', 'Slc11a1', 'Pld3'}	1.0	1.0	0.0101	0.0035	1.0	3.98e-06	1.0	1.65e-06
late endosome membrane	{'Wdr91', 'Cd68', 'Atp13a2', 'Anxa2', 'Anxa8', 'Lamp2', 'Slc29a3', 'Mcoln3', 'Cd63', 'Arl8a', 'Pld3', 'Litaf', 'Npc1'}	1.0	1.0	1.0	1.0	1.0	0.0041	1.0	0.0017
leading edge membrane	{'Lcp1', 'Fgr', 'Cacna1d', 'Sh2d3c', 'Itgav', 'Wls', 'Plek'}	1.0	1.0	1.0	1.0	1.0	0.0054	0.00065	1.0
lysosomal membrane	{'Cd68', 'Lamp2', 'Clcn7', 'Slc35f6', 'Gba', 'Atp6ap2', 'Atp13a2', 'Slc29a3', 'Dram1', 'Laptm5', 'Gpr137b', 'Arl8a', 'Hpse', 'Glmp', 'Ctsa', 'Anxa2', 'Ostm1', 'Myo7a', 'Acp2', 'Igf2r', 'Cd63', 'Npc1', 'Pld3', 'Atp6v0d2', 'Ctsd', 'Slc15a3', 'Grn', 'Mcoln3', 'Fnip2', 'Tpcn2', 'Litaf'}	1.0	1.0	1.0	1.0	1.0	1.34e-07	1.0	1.2e-11
lysosome	{'Cd68', 'Unc93b1', 'Laptm5', 'Hck', 'Slc11a1'}	1.0	1.0	1.47e-06	0.00012	1.37e-07	5.169999999999999e-23	0.00014	3.19e-29
melanosome	{'Anxa2', 'Mmp14', 'Myo7a', 'Ctsb', 'Atp6v0a1', 'Atp6v1b2', 'Capg', 'Sdcbp', 'Tpp1', 'Gpnmb', 'Rab29', 'Myo5a', 'Cd63', 'Trpv2', 'Ctsd', 'Erp29'}	1.0	1.0	1.0	1.0	1.0	2.44e-06	1.0	7.77e-06
membrane	{'No common gene'}	0.00057	1.23e-06	7.94e-09	1.5100000000000001e-22	2.9e-15	3.8999999999999997e-56	1.2e-31	5.72e-69
membrane protein complex	{'Cybb'}	1.0	3.22e-05	1.0	1.0	1.0	0.00089	0.0188	7.22e-08
membrane raft	{'Nfam1', 'Hck', 'Tnfrsf1b', 'Fcgr2b', 'Itgb2'}	1.0	1.0	1.0	1.0	0.0118	7.9e-07	3.61e-07	3.53e-10
membrane-bounded organelle	{'Cybb', 'Csf1r'}	1.0	0.0435	1.0	1.0	1.0	1.36e-09	4.36e-05	3.11e-06
microvillus	{'n/a (just one condition)'}	1.0	1.0	1.0	1.0	1.0	0.0392	1.0	1.0
mitochondrial envelope	{'n/a (just one condition)'}	1.0	7.02e-21	1.0	1.0	1.0	1.0	1.0	1.0
mitochondrial inner membrane	{'n/a (just one condition)'}	1.0	1.94e-21	1.0	1.0	1.0	1.0	1.0	1.0
mitochondrial intermembrane space	{'n/a (just one condition)'}	1.0	9.51e-05	1.0	1.0	1.0	1.0	1.0	1.0
mitochondrial large ribosomal subunit	{'n/a (just one condition)'}	1.0	0.0155	1.0	1.0	1.0	1.0	1.0	1.0
mitochondrial matrix	{'n/a (just one condition)'}	1.0	1.63e-05	1.0	1.0	1.0	1.0	1.0	1.0
mitochondrial membrane	{'n/a (just one condition)'}	1.0	2.33e-19	1.0	1.0	1.0	1.0	1.0	1.0
mitochondrial outer membrane translocase complex	{'n/a (just one condition)'}	1.0	0.0271	1.0	1.0	1.0	1.0	1.0	1.0
mitochondrial protein complex	{'n/a (just one condition)'}	1.0	3.94e-25	1.0	1.0	1.0	1.0	1.0	1.0
mitochondrial respirasome	{'n/a (just one condition)'}	1.0	1.9e-18	1.0	1.0	1.0	1.0	1.0	1.0
mitochondrial respiratory chain complex I	{'n/a (just one condition)'}	1.0	9.3e-17	1.0	1.0	1.0	1.0	1.0	1.0
mitochondrial ribosome	{'n/a (just one condition)'}	1.0	0.00071	1.0	1.0	1.0	1.0	1.0	1.0
mitochondrion	{'n/a (just one condition)'}	1.0	2.63e-24	1.0	1.0	1.0	1.0	1.0	1.0
multivesicular body	{'n/a (just one condition)'}	1.0	1.0	1.0	0.0408	1.0	1.0	1.0	1.0
myofibril	{'n/a (just one condition)'}	1.0	1.0	1.0	1.0	1.0	1.0	1.24e-09	1.0
myosin complex	{'n/a (just one condition)'}	1.0	1.0	1.0	1.0	1.0	1.0	1.0	0.0473
neuron projection	{'Ncf1', 'Fcgr2b', 'Tnfrsf1b', 'Cybb'}	1.0	1.0	1.0	0.0043	1.0	0.0065	1.17e-06	4.14e-08
neuron to neuron synapse	{'n/a (just one condition)'}	1.0	1.0	1.0	1.0	1.0	1.0	0.044	1.0
neuronal cell body	{'Ncf1', 'Tnfrsf1b', 'Cybb'}	1.0	1.0	1.0	0.00029	1.0	0.0152	1.17e-06	4.08e-07
non-membrane-bounded organelle	{'n/a (just one condition)'}	1.0	1.0	1.0	1.0	1.0	1.0	0.0092	1.0
nuclear outer membrane-endoplasmic reticulum membrane network	{'n/a (just one condition)'}	1.0	1.0	1.0	1.0	1.0	0.0019	1.0	1.0
organelle	{'Rasgef1b', 'Syk', 'B4galt5', 'Pltp', 'Cd68', 'Abca1', 'Cdk18', 'Mefv', 'Cd38', 'Ncf1', 'Hcls1', 'Abcg1', 'Mmp13', 'Zmynd15', 'Fgr', 'Adam8', 'Tlr8', 'Itgam', 'Ch25h', 'Laptm5', 'Ftl1', 'Ucp2', 'Fcgr2b', 'Slc11a1', 'Inpp5d', 'Irf5', 'Ifi30', 'Spi1', 'Myo7a', 'Alox5ap', 'Lyz2', 'Neurl3', 'Cd14', 'Ncf4', 'Evl', 'Hck', 'Mpeg1', 'Glb1', 'Sdc3', 'Cd300a', 'Tlr13', 'Mafb', 'Sdf2l1', 'Lyz1', 'Sbno2', '…	1.0	1.0	1.0	1.0	1.0	5.94e-09	1.32e-08	8.03e-07
organelle envelope	{'n/a (just one condition)'}	1.0	1.93e-17	1.0	1.0	1.0	1.0	1.0	1.0
organelle inner membrane	{'n/a (just one condition)'}	1.0	1.18e-20	1.0	1.0	1.0	1.0	1.0	1.0
organelle membrane	{'No common gene'}	1.0	3.65e-06	1.0	1.0	1.0	3.57e-15	0.002	6.03e-08
organelle subcompartment	{'Lyz2', 'B4galt5', 'Lyz1'}	1.0	1.0	1.0	1.0	1.0	0.00055	0.0032	0.0052
outer mitochondrial membrane protein complex	{'n/a (just one condition)'}	1.0	0.0075	1.0	1.0	1.0	1.0	1.0	1.0
oxidoreductase complex	{'Ndufa6', 'Ndufs7', 'Ndufc1', 'Cybb', 'Ndufa13', 'Ndufb5'}	1.0	5.82e-15	1.0	1.0	1.0	0.0231	1.0	1.0
perinuclear region of cytoplasm	{'Abca1', 'Tnfrsf1b', 'Lcp1', 'Cybb'}	1.0	1.0	1.0	1.0	1.0	2.78e-05	0.0032	4.27e-06
phagocytic cup	{'Lcp1', 'Tlr4', 'Snx5', 'Rab31', 'Anxa1', 'Arhgap25', 'Abl2'}	1.0	1.0	1.0	1.0	1.0	0.0246	1.0	0.00011
phagocytic vesicle	{'Mpeg1', 'Slc11a1', 'Cybb', 'Unc93b1'}	1.0	1.0	0.0055	0.0002	0.00026	3.06e-05	0.0025	5.41e-08
phagocytic vesicle membrane	{'Rab7b', 'Tlr2', 'Rab8b', 'Lamp2', 'Rab31', 'Slc11a1'}	1.0	1.0	1.0	1.0	1.0	0.0032	1.0	0.0031
plasma lipoprotein particle	{'Apobr', 'Pltp', 'Clu', 'Msr1', 'Vldlr'}	1.0	1.0	1.0	1.0	1.0	0.0483	1.0	0.0427
plasma membrane	{'No common gene'}	0.00055	1.0	9.98e-08	9.489999999999999e-23	3.05e-15	5.8e-34	1.8800000000000002e-37	1.75e-65
plasma membrane bounded cell projection	{'Lcp1', 'Myo1f', 'Fgr', 'Lyz2', 'Cybb', 'Ncf1', 'Bst1', 'Tnfrsf1b', 'Fcgr2b'}	1.0	1.0	1.0	0.0194	1.0	0.0006	4.24e-09	5.49e-10
plasma membrane protein complex	{'Fcer1g', 'Syk', 'Adam8', 'Itgam', 'Itgax', 'Cybb', 'Ncf4', 'Ncf1', 'Ncf2', 'Itgb2', 'Gngt2'}	1.0	1.0	1.0	1.0	1.0	0.0061	4.06e-11	8.8e-13
plasma membrane raft	{'Hck', 'Plvap', 'Fam198a', 'Itgb2'}	1.0	1.0	1.0	1.0	0.0178	1.0	0.0221	1.0
plasma membrane region	{'Lcp1', 'Fgr', 'Hck', 'Itgb2', 'Abcc3'}	1.0	1.0	1.0	0.0016	0.0235	0.00031	4.95e-08	6.94e-08
plasma membrane signaling receptor complex	{'Tlr1', 'Syk', 'Itgb4', 'Eps8', 'Itgam', 'Itgax', 'Osmr', 'Ramp1', 'Ptk2b', 'Il6ra', 'Itga8', 'Itgb2', 'Lyn'}	1.0	1.0	1.0	1.0	1.0	1.0	0.0061	0.00083
podosome	{'Lcp1', 'Adam8'}	1.0	1.0	1.0	1.0	1.0	3.78e-08	0.0089	0.00013
podosome core	{'n/a (just one condition)'}	1.0	1.0	1.0	1.0	1.0	0.0376	1.0	1.0
postsynapse	{'C1qb', 'Myh10', 'Kcnd3', 'Ank2', 'Nrp2', 'Hcls1', 'Cacna1c', 'Mef2c', 'Itga8', 'Lyn', 'Srgn', 'C1qc', 'Slc8a2', 'Fcgr2b', 'Arhgef9', 'Camk2n1', 'Pkp4', 'Epha1', 'Eps8', 'C1qa', 'Rgs7bp', 'Ptprz1', 'Kcnma1', 'Sspn', 'Nos1', 'Dmd', 'Baiap2', 'Ptk2b', 'Igsf9b'}	1.0	1.0	1.0	1.0	1.0	1.0	0.0059	0.0083
postsynaptic density	{'n/a (just one condition)'}	1.0	1.0	1.0	1.0	1.0	1.0	0.0475	1.0
postsynaptic specialization	{'n/a (just one condition)'}	1.0	1.0	1.0	1.0	1.0	1.0	0.0478	1.0
postsynaptic specialization, intracellular component	{'n/a (just one condition)'}	1.0	1.0	1.0	1.0	1.0	1.0	0.0135	1.0
protein complex involved in cell adhesion	{'Itgb4', 'Itgam', 'Itgax', 'Jam3', 'Itga8', 'Itgb2', 'Lyn'}	1.0	1.0	1.0	1.0	1.0	1.0	0.00045	0.0018
protein-containing complex	{'n/a (just one condition)'}	1.0	0.0452	1.0	1.0	1.0	1.0	1.0	1.0
proton-transporting V-type ATPase complex	{'Atp6ap2', 'Atp6v0a1', 'Atp6v1b2', 'Atp6v0c', 'Atp6v1c1', 'Atp6v0d2', 'Atp6v1a'}	1.0	1.0	1.0	1.0	1.0	0.0018	1.0	0.00036
proton-transporting V-type ATPase, V0 domain	{'n/a (just one condition)'}	1.0	1.0	1.0	1.0	1.0	1.0	1.0	0.0015
proton-transporting V-type ATPase, V1 domain	{'n/a (just one condition)'}	1.0	1.0	1.0	1.0	1.0	0.0251	1.0	1.0
proton-transporting two-sector ATPase complex	{'n/a (just one condition)'}	1.0	1.0	1.0	1.0	1.0	1.0	1.0	0.0113
receptor complex	{'Syk', 'Itgb2', 'Csf1r'}	1.0	1.0	1.0	0.00017	0.0188	0.0006	9.11e-08	1.96e-10
recycling endosome	{'n/a (just one condition)'}	1.0	1.0	1.0	1.0	1.0	1.0	1.0	0.006
respirasome	{'n/a (just one condition)'}	1.0	1.12e-20	1.0	1.0	1.0	1.0	1.0	1.0
respiratory chain complex	{'n/a (just one condition)'}	1.0	3.86e-17	1.0	1.0	1.0	1.0	1.0	1.0
ribosomal subunit	{'n/a (just one condition)'}	1.0	0.0187	1.0	1.0	1.0	1.0	1.0	1.0
ribosome	{'n/a (just one condition)'}	1.0	0.017	1.0	1.0	1.0	1.0	1.0	1.0
rough endoplasmic reticulum lumen	{'n/a (just one condition)'}	1.0	1.0	1.0	1.0	1.0	0.0251	1.0	1.0
ruffle	{'Lcp1', 'Fgr', 'Mefv', 'Plek'}	1.0	1.0	1.0	1.0	1.0	6.71e-06	1.09e-05	9.97e-05
ruffle membrane	{'Lcp1', 'Fgr', 'Sh2d3c', 'Itgav', 'Plek'}	1.0	1.0	1.0	1.0	1.0	0.008	0.0011	1.0
sarcolemma	{'Cacnb2', 'Sspn', 'Nos1', 'Dmd', 'Kcnd3', 'Dtna', 'Slmap', 'Scn2a1', 'Stac2', 'Sntg2', 'Ank2', 'Cacna1c', 'Sgcg'}	1.0	1.0	1.0	1.0	1.0	1.0	3.9e-06	0.0015
sarcomere	{'n/a (just one condition)'}	1.0	1.0	1.0	1.0	1.0	1.0	4.99e-09	1.0
sarcoplasm	{'Nos1', 'Mrvi1', 'Xdh', 'Itpr3', 'Mef2c'}	1.0	1.0	1.0	1.0	1.0	1.0	0.0365	0.0452
sarcoplasmic reticulum	{'n/a (just one condition)'}	1.0	1.0	1.0	1.0	1.0	1.0	0.0377	1.0
secondary lysosome	{'n/a (just one condition)'}	1.0	1.0	1.0	1.0	1.0	1.0	1.0	0.0427
secretory granule	{'Adam8', 'Lyz2', 'Cd38', 'Slc11a1', 'Ncf2', 'Lyz1'}	1.0	1.0	1.0	1.0	1.0	0.0116	0.0319	0.0427
secretory vesicle	{'Rab11fip5', 'Clu', 'Cd38', 'Sphk1', 'Lamp2', 'Pi4k2a', 'Moxd1', 'Atp6v0c', 'Selp', 'Tmed9', 'Adam8', 'Ctsh', 'Atp6v0a1', 'Rab8b', 'Slc11a1', 'Ngf', 'Lyz2', 'Rab3il1', 'Hexb', 'Hexa', 'Lyz1', 'Wfs1', 'Edn1', 'Tgfb1', 'Col1a1', 'Lrp1', 'Myo5a', 'F5', 'Thbs1', 'Ncf2'}	1.0	1.0	1.0	1.0	1.0	0.0137	1.0	0.0045
semaphorin receptor complex	{'n/a (just one condition)'}	1.0	1.0	1.0	0.0134	1.0	1.0	1.0	1.0
side of membrane	{'Fgr', 'Hck', 'Stac2', 'Abcg1', 'Itgb2'}	1.0	1.0	1.47e-06	8.29e-10	2.74e-13	1.55e-17	1.31e-15	4.899999999999999e-24
site of polarized growth	{'Cobl', 'Fgf13', 'Eps8', 'Unc5c', 'Cotl1', 'Ptk2b', 'Myh10', 'Tnk2', 'Ptprz1', 'Hcls1', 'Ctsz', 'Ptbp2'}	1.0	1.0	1.0	1.0	1.0	1.0	0.0116	0.0052
somatodendritic compartment	{'Ncf1', 'Fcgr2b', 'Tnfrsf1b', 'Cybb'}	1.0	1.0	1.0	8.23e-05	1.0	0.0068	9.6e-08	6.39e-08
stress fiber	{'Lcp1', 'Synpo2', 'Pdlim3', 'Enah', 'Myh11', 'Myl9', 'Myh10', 'Mylk'}	1.0	1.0	1.0	1.0	1.0	1.0	3.61e-07	0.0031
supramolecular complex	{'n/a (just one condition)'}	1.0	1.0	1.0	1.0	1.0	1.0	9.22e-07	1.0
supramolecular fiber	{'n/a (just one condition)'}	1.0	1.0	1.0	1.0	1.0	1.0	4.15e-07	1.0
supramolecular polymer	{'n/a (just one condition)'}	1.0	1.0	1.0	1.0	1.0	1.0	1.5e-07	1.0
synapse	{'C1qb', 'Myo7a', 'C1qa', 'C1qc', 'Hcls1', 'Fcgr2b'}	1.0	1.0	1.0	1.0	1.0	0.0044	1.6e-05	6.85e-05
synaptic cleft	{'Egflam', 'Apoe', 'Prss12', 'Lama2'}	0.0195	0.0259	1.0	1.0	1.0	1.0	1.0	1.0
tetraspanin-enriched microdomain	{'n/a (just one condition)'}	1.0	1.0	1.0	1.0	1.0	1.0	1.0	0.0448
trans-Golgi network	{'n/a (just one condition)'}	1.0	1.0	1.0	1.0	1.0	0.0364	1.0	1.0
transport vesicle	{'n/a (just one condition)'}	1.0	1.0	1.0	1.0	1.0	1.0	1.0	0.0427
uropod	{'n/a (just one condition)'}	1.0	1.0	1.0	1.0	1.0	1.0	1.0	0.006
vacuolar lumen	{'n/a (just one condition)'}	1.0	1.0	1.0	1.0	1.0	1.0	1.0	0.0494
vacuolar membrane	{'Cd68', 'Lamp2', 'Atp6v0c', 'Clcn7', 'Slc35f6', 'Gba', 'Man2b2', 'Atp6ap2', 'Vmp1', 'Atp13a2', 'Atp6v0a1', 'Slc29a3', 'Dram1', 'Laptm5', 'Gpr137b', 'Man2b1', 'Hpse', 'Arl8a', 'Atp6v1a', 'Glmp', 'Ctsa', 'Anxa2', 'Ostm1', 'Myo7a', 'Acp2', 'Igf2r', 'Cd63', 'Atp6v1c1', 'Npc1', 'Pld3', 'Atp6v0d2', 'Ctsd', 'Slc15a3', 'Grn', 'Mcoln3', 'Fnip2', 'Tpcn2', 'Litaf'}	1.0	1.0	1.0	1.0	1.0	2.79e-08	1.0	9.27e-13
vacuolar proton-transporting V-type ATPase complex	{'n/a (just one condition)'}	1.0	1.0	1.0	1.0	1.0	1.0	1.0	0.0183
vacuole	{'Cd68', 'Unc93b1', 'Laptm5', 'Hck', 'Slc11a1'}	1.0	1.0	2.38e-06	0.0016	3.03e-07	3.77e-21	0.0012	3.8599999999999998e-28
very-low-density lipoprotein particle	{'n/a (just one condition)'}	1.0	0.0134	1.0	1.0	1.0	1.0	1.0	1.0
vesicle	{'Myo1f', 'Cd68', 'Lyz2', 'Cybb', 'Unc93b1', 'Hck', 'Mpeg1', 'Abcg1', 'Slc11a1'}	1.0	1.0	0.0001	2.34e-05	0.0011	4.7e-17	5.86e-07	6.3e-27
vesicle membrane	{'Rab11fip5', 'Cd38', 'Lamp2', 'Anxa4', 'Pi4k2a', 'Moxd1', 'Rab31', 'Dab2', 'Selp', 'Ap1s2', 'Adam8', 'Atp13a2', 'Atp6v0a1', 'Tlr2', 'Rab8b', 'Myof', 'Slc11a1', 'Cemip', 'Snx5', 'Rab7b', 'Mpeg1', 'Wfs1', 'Grb2', 'Gpnmb', 'Anxa1'}	1.0	1.0	1.0	1.0	1.0	0.0116	1.0	0.0154
whole membrane	{'Slc15a3', 'Cd68', 'Laptm5', 'Hck', 'Tnfrsf1b', 'Itgb2', 'Tlr13', 'Slc11a1', 'Nfam1'}	1.0	1.0	0.0081	1.0	0.0051	4.91e-14	1.46e-06	1.79e-17
