# Supplementary material for: reString: an open-source Python software to perform automatic functional enrichment retrieval, results aggregation and data visualization
Source: Sci Rep. 2021 Dec 6;11:23458. doi: 10.1038/s41598-021-02528-0 (PMC8648753; doi:10.1038/s41598-021-02528-0)
Supplement: Supplementary file 1 — Supplementary Information 1. [file 41598_2021_2528_MOESM1_ESM.zip › Supplemental DataSets/up_down_together/treatment_t1_green_VS_treatment_t1_blue_FC/ALL_enrichment.Process.tsv]

#term ID	term description	observed gene count	background gene count	false discovery rate	matching proteins in your network (IDs)	matching proteins in your network (labels)
GO:0009987	cellular process	864	13330	7.489999999999999e-45	Actr2,Ccl2,Itgb2,Acvr1b,Gm2a,Loxl3,Hip1r,Slc7a7,Ccl3,S100a6,Col6a1,Ckb,Tubb6,Col1a1,Fkbp10,Stk38l,Ddt,Ltbp2,Acp2,Spi1,Plaur,Tgfb1,Nudt14,Epdr1,Tbxas1,Hck,Mknk2,Tpm4,Prodh,Gdf15,Dnase2a,Il7r,Irf5,Bid,Gab2,Coro1c,Cnn2,Cd244,Crabp2,Cd44,Wdr1,Wisp1,Hmox1,Tmod4,Vav1,Mmp12,Ephb3,Ctsb,Htra1,Atp6v1b2,Arpc2,Crip1,Elovl1,Tmem189,Itih3,Itih4,Aprt,Pip4k2a,Clic1,Tgfbr1,Crlf1,Timp1,Il12rb2,Kdelr3,Mcoln2,Gltp,P…	Actr2,Ccl2,Itgb2,Acvr1b,Gm2a,Loxl3,Hip1r,Slc7a7,Ccl3,S100a6,Col6a1,Ckb,Tubb6,Col1a1,Fkbp10,Stk38l,Ddt,Ltbp2,Acp2,Spi1,Plaur,Tgfb1,Nudt14,Epdr1,Tbxas1,Hck,Mknk2,Tpm4,Prodh,Gdf15,Dnase2a,Il7r,Irf5,Bid,Gab2,Coro1c,Cnn2,Cd244,Crabp2,Cd44,Wdr1,Wisp1,Hmox1,Tmod4,Vav1,Mmp12,Ephb3,Ctsb,Htra1,Atp6v1b2,Arpc2,Crip1,Elovl1,Tmem189,Itih3,Itih4,Aprt,Pip4k2a,Clic1,Tgfbr1,Crlf1,Timp1,Il12rb2,Kdelr3,Mcoln2,Gltp,P…
GO:0050896	response to stimulus	552	6908	2.97e-39	Actr2,Ccl2,Itgb2,Acvr1b,Loxl3,Ccl3,Col6a1,Col1a1,Stk38l,Acp2,Spi1,Plaur,Tgfb1,Tbxas1,Hck,Mknk2,Gdf15,Il7r,Irf5,Bid,Gab2,Cnn2,Cd244,Cd44,Wisp1,Hmox1,Vav1,Mmp12,Ephb3,Ctsb,Arpc2,Crip1,Itih4,Aprt,Tgfbr1,Crlf1,Timp1,Il12rb2,Mcoln2,Pea15a,Tnfaip8l2,Mertk,Slc25a13,Mmp13,Endog,Cybb,Cd83,Notch4,Ctsk,Ctss,Cd5l,Rrbp1,Ncf1,Serpinb6a,Stac2,Cyba,Timp2,Wsb1,Trpv2,Sparc,Tnfsf13,Cxcl16,Ccl6,Ccl4,Ywhah,Atp6ap1,Ra…	Actr2,Ccl2,Itgb2,Acvr1b,Loxl3,Ccl3,Col6a1,Col1a1,Stk38l,Acp2,Spi1,Plaur,Tgfb1,Tbxas1,Hck,Mknk2,Gdf15,Il7r,Irf5,Bid,Gab2,Cnn2,Cd244,Cd44,Wisp1,Hmox1,Vav1,Mmp12,Ephb3,Ctsb,Arpc2,Crip1,Itih4,Aprt,Tgfbr1,Crlf1,Timp1,Il12rb2,Mcoln2,Pea15a,Tnfaip8l2,Mertk,Slc25a13,Mmp13,Endog,Cybb,Cd83,Notch4,Ctsk,Ctss,Cd5l,Rrbp1,Ncf1,Serpinb6a,Stac2,Cyba,Timp2,Wsb1,Trpv2,Sparc,Tnfsf13,Cxcl16,Ccl6,Ccl4,Ywhah,Atp6ap1,Ra…
GO:0065007	biological regulation	719	10591	2.2499999999999998e-34	Actr2,Ccl2,Itgb2,Acvr1b,Gm2a,Loxl3,Hip1r,Slc7a7,Ccl3,S100a4,Ckb,Col1a1,Stk38l,Ddt,Spi1,Plaur,Slc9a3r2,Tgfb1,Tbxas1,Hck,Mknk2,Gdf15,Dnase2a,Il7r,Irf5,Bid,Gab2,Coro1c,Cnn2,Cd244,Crabp2,Cstb,Cd44,Wdr1,Wisp1,Hmox1,Tmod4,Vav1,Mmp12,Ephb3,Ctsb,Htra1,Arpc2,Crip1,Elovl1,Itih3,Itih4,Aprt,Pip4k2a,Clic1,Tgfbr1,Crlf1,Timp1,Oit3,Il12rb2,Kdelr3,Mcoln2,Pea15a,Tnfaip8l2,Mertk,Eln,Mmp13,Gadd45b,Endog,Cybb,Cd83,No…	Actr2,Ccl2,Itgb2,Acvr1b,Gm2a,Loxl3,Hip1r,Slc7a7,Ccl3,S100a4,Ckb,Col1a1,Stk38l,Ddt,Spi1,Plaur,Slc9a3r2,Tgfb1,Tbxas1,Hck,Mknk2,Gdf15,Dnase2a,Il7r,Irf5,Bid,Gab2,Coro1c,Cnn2,Cd244,Crabp2,Cstb,Cd44,Wdr1,Wisp1,Hmox1,Tmod4,Vav1,Mmp12,Ephb3,Ctsb,Htra1,Arpc2,Crip1,Elovl1,Itih3,Itih4,Aprt,Pip4k2a,Clic1,Tgfbr1,Crlf1,Timp1,Oit3,Il12rb2,Kdelr3,Mcoln2,Pea15a,Tnfaip8l2,Mertk,Eln,Mmp13,Gadd45b,Endog,Cybb,Cd83,No…
GO:0002376	immune system process	226	1842	3.68e-33	Actr2,Ccl2,Itgb2,Ccl3,Spi1,Tgfb1,Hck,Mknk2,Dnase2a,Il7r,Irf5,Gab2,Cnn2,Cd244,Cd44,Wdr1,Wisp1,Hmox1,Vav1,Ephb3,Pip4k2a,Tgfbr1,Mcoln2,Tnfaip8l2,Mertk,Cybb,Ctsk,Ctss,Cd5l,Ncf1,Cyba,Tnfsf13,Cxcl16,Ccl6,Ccl4,Rab32,Tnfaip3,Havcr2,Id2,Ccl7,Glrx5,Hif1a,Evl,Edn1,Ly86,Cd180,Rgcc,Clu,Pde1b,Alcam,Hcls1,Runx1,Il10rb,Clec4n,Trem2,Csf1r,Anxa1,Map4k2,Fam20c,Casp4,Slc11a1,Tnfrsf11a,Rab29,Mr1,Sell,Sele,Abl2,Fcgr2b…	Actr2,Ccl2,Itgb2,Ccl3,Spi1,Tgfb1,Hck,Mknk2,Dnase2a,Il7r,Irf5,Gab2,Cnn2,Cd244,Cd44,Wdr1,Wisp1,Hmox1,Vav1,Ephb3,Pip4k2a,Tgfbr1,Mcoln2,Tnfaip8l2,Mertk,Cybb,Ctsk,Ctss,Cd5l,Ncf1,Cyba,Tnfsf13,Cxcl16,Ccl6,Ccl4,Rab32,Tnfaip3,Havcr2,Id2,Ccl7,Glrx5,Hif1a,Evl,Edn1,Ly86,Cd180,Rgcc,Clu,Pde1b,Alcam,Hcls1,Runx1,Il10rb,Clec4n,Trem2,Csf1r,Anxa1,Map4k2,Fam20c,Casp4,Slc11a1,Tnfrsf11a,Rab29,Mr1,Sell,Sele,Abl2,Fcgr2b…
GO:0048583	regulation of response to stimulus	347	3651	5.69e-33	Actr2,Ccl2,Itgb2,Acvr1b,Loxl3,Hip1r,Ccl3,S100a4,Col1a1,Ddt,Plaur,Slc9a3r2,Tgfb1,Gdf15,Dnase2a,Il7r,Bid,Gab2,Crabp2,Cd44,Wisp1,Hmox1,Vav1,Mmp12,Htra1,Tgfbr1,Crlf1,Timp1,Pea15a,Tnfaip8l2,Gadd45b,Endog,Notch4,Ctss,Cd5l,Ncf1,Cyba,Timp2,Tnfsf13,Ccl6,Ccl4,Atp6ap1,Tnfaip3,Atp2b1,Ctgf,Vsir,Wif1,Cdc34,Flt4,Havcr2,Ccl7,Grb2,Pik3r5,Hif1a,Fbln5,Lgmn,Gpr137b,Edn1,Ly86,Cd180,Plau,Rgcc,Clu,Litaf,Gpihbp1,Hcls1,R…	Actr2,Ccl2,Itgb2,Acvr1b,Loxl3,Hip1r,Ccl3,S100a4,Col1a1,Ddt,Plaur,Slc9a3r2,Tgfb1,Gdf15,Dnase2a,Il7r,Bid,Gab2,Crabp2,Cd44,Wisp1,Hmox1,Vav1,Mmp12,Htra1,Tgfbr1,Crlf1,Timp1,Pea15a,Tnfaip8l2,Gadd45b,Endog,Notch4,Ctss,Cd5l,Ncf1,Cyba,Timp2,Tnfsf13,Ccl6,Ccl4,Atp6ap1,Tnfaip3,Atp2b1,Ctgf,Vsir,Wif1,Cdc34,Flt4,Havcr2,Ccl7,Grb2,Pik3r5,Hif1a,Fbln5,Lgmn,Gpr137b,Edn1,Ly86,Cd180,Plau,Rgcc,Clu,Litaf,Gpihbp1,Hcls1,R…
GO:0050789	regulation of biological process	683	9973	3.42e-32	Actr2,Ccl2,Itgb2,Acvr1b,Loxl3,Hip1r,Slc7a7,Ccl3,S100a4,Col1a1,Stk38l,Ddt,Spi1,Plaur,Slc9a3r2,Tgfb1,Tbxas1,Hck,Mknk2,Gdf15,Dnase2a,Il7r,Irf5,Bid,Gab2,Coro1c,Cnn2,Cd244,Crabp2,Cstb,Cd44,Wdr1,Wisp1,Hmox1,Tmod4,Vav1,Mmp12,Ephb3,Ctsb,Htra1,Arpc2,Crip1,Itih3,Itih4,Pip4k2a,Clic1,Tgfbr1,Crlf1,Timp1,Il12rb2,Mcoln2,Pea15a,Tnfaip8l2,Mertk,Eln,Mmp13,Gadd45b,Endog,Cybb,Cd83,Notch4,Ctsk,Ctss,Cd5l,Rrbp1,Ncf1,Ct…	Actr2,Ccl2,Itgb2,Acvr1b,Loxl3,Hip1r,Slc7a7,Ccl3,S100a4,Col1a1,Stk38l,Ddt,Spi1,Plaur,Slc9a3r2,Tgfb1,Tbxas1,Hck,Mknk2,Gdf15,Dnase2a,Il7r,Irf5,Bid,Gab2,Coro1c,Cnn2,Cd244,Crabp2,Cstb,Cd44,Wdr1,Wisp1,Hmox1,Tmod4,Vav1,Mmp12,Ephb3,Ctsb,Htra1,Arpc2,Crip1,Itih3,Itih4,Pip4k2a,Clic1,Tgfbr1,Crlf1,Timp1,Il12rb2,Mcoln2,Pea15a,Tnfaip8l2,Mertk,Eln,Mmp13,Gadd45b,Endog,Cybb,Cd83,Notch4,Ctsk,Ctss,Cd5l,Rrbp1,Ncf1,Ct…
GO:0051716	cellular response to stimulus	451	5497	1.9300000000000002e-31	Actr2,Ccl2,Itgb2,Acvr1b,Ccl3,Col6a1,Col1a1,Stk38l,Spi1,Plaur,Tgfb1,Hck,Mknk2,Gdf15,Il7r,Irf5,Bid,Gab2,Cnn2,Cd44,Wisp1,Hmox1,Vav1,Ephb3,Ctsb,Arpc2,Crip1,Aprt,Tgfbr1,Crlf1,Timp1,Il12rb2,Mcoln2,Pea15a,Mertk,Endog,Cybb,Notch4,Rrbp1,Ncf1,Serpinb6a,Stac2,Cyba,Timp2,Wsb1,Sparc,Tnfsf13,Cxcl16,Ccl6,Ccl4,Ywhah,Atp6ap1,Rab32,Tnfaip3,Atp2b1,Ctgf,Eif4ebp2,Vsir,Wif1,Cdc34,Flt4,Havcr2,Sdc1,Ubxn2a,Id2,Dnmt3a,Ccl…	Actr2,Ccl2,Itgb2,Acvr1b,Ccl3,Col6a1,Col1a1,Stk38l,Spi1,Plaur,Tgfb1,Hck,Mknk2,Gdf15,Il7r,Irf5,Bid,Gab2,Cnn2,Cd44,Wisp1,Hmox1,Vav1,Ephb3,Ctsb,Arpc2,Crip1,Aprt,Tgfbr1,Crlf1,Timp1,Il12rb2,Mcoln2,Pea15a,Mertk,Endog,Cybb,Notch4,Rrbp1,Ncf1,Serpinb6a,Stac2,Cyba,Timp2,Wsb1,Sparc,Tnfsf13,Cxcl16,Ccl6,Ccl4,Ywhah,Atp6ap1,Rab32,Tnfaip3,Atp2b1,Ctgf,Eif4ebp2,Vsir,Wif1,Cdc34,Flt4,Havcr2,Sdc1,Ubxn2a,Id2,Dnmt3a,Ccl…
GO:0048518	positive regulation of biological process	471	5869	2.84e-31	Actr2,Ccl2,Itgb2,Acvr1b,Loxl3,Hip1r,Ccl3,S100a4,Col1a1,Ddt,Spi1,Plaur,Slc9a3r2,Tgfb1,Tbxas1,Hck,Gdf15,Il7r,Irf5,Bid,Gab2,Coro1c,Cnn2,Cd244,Crabp2,Cd44,Wdr1,Wisp1,Hmox1,Vav1,Mmp12,Ephb3,Htra1,Arpc2,Pip4k2a,Clic1,Tgfbr1,Crlf1,Timp1,Il12rb2,Mcoln2,Pea15a,Mertk,Mmp13,Gadd45b,Endog,Cybb,Cd83,Notch4,Ctss,Cd5l,Ncf1,Ctsz,Stac2,Cyba,Timp2,Trpv2,Ybx2,Sparc,Tnfsf13,Cxcl16,Ccl6,Ccl4,Ywhah,Atp6ap1,Tnfaip3,Atp…	Actr2,Ccl2,Itgb2,Acvr1b,Loxl3,Hip1r,Ccl3,S100a4,Col1a1,Ddt,Spi1,Plaur,Slc9a3r2,Tgfb1,Tbxas1,Hck,Gdf15,Il7r,Irf5,Bid,Gab2,Coro1c,Cnn2,Cd244,Crabp2,Cd44,Wdr1,Wisp1,Hmox1,Vav1,Mmp12,Ephb3,Htra1,Arpc2,Pip4k2a,Clic1,Tgfbr1,Crlf1,Timp1,Il12rb2,Mcoln2,Pea15a,Mertk,Mmp13,Gadd45b,Endog,Cybb,Cd83,Notch4,Ctss,Cd5l,Ncf1,Ctsz,Stac2,Cyba,Timp2,Trpv2,Ybx2,Sparc,Tnfsf13,Cxcl16,Ccl6,Ccl4,Ywhah,Atp6ap1,Tnfaip3,Atp…
GO:0051239	regulation of multicellular organismal process	311	3205	2.64e-30	Actr2,Ccl2,Itgb2,Acvr1b,Loxl3,Hip1r,Ccl3,Col1a1,Ddt,Spi1,Tgfb1,Tbxas1,Gdf15,Il7r,Gab2,Coro1c,Cd244,Crabp2,Cd44,Wdr1,Wisp1,Hmox1,Mmp12,Ephb3,Clic1,Tgfbr1,Timp1,Il12rb2,Mcoln2,Mertk,Mmp13,Cybb,Cd83,Notch4,Ctsk,Ctss,Ctsz,Cyba,Timp2,Trpv2,Ybx2,Sparc,Tnfsf13,Ccl4,Ywhah,Atp6ap1,Tnfaip3,Atp2b1,Ctgf,Vsir,Flt4,Havcr2,Id2,Scn4a,Hif1a,Fbln5,Lgmn,Evl,Gpr137b,Edn1,Tppp,Plau,Rgcc,Clu,Loxl2,Bmp1,Sdc2,Itga5,Lita…	Actr2,Ccl2,Itgb2,Acvr1b,Loxl3,Hip1r,Ccl3,Col1a1,Ddt,Spi1,Tgfb1,Tbxas1,Gdf15,Il7r,Gab2,Coro1c,Cd244,Crabp2,Cd44,Wdr1,Wisp1,Hmox1,Mmp12,Ephb3,Clic1,Tgfbr1,Timp1,Il12rb2,Mcoln2,Mertk,Mmp13,Cybb,Cd83,Notch4,Ctsk,Ctss,Ctsz,Cyba,Timp2,Trpv2,Ybx2,Sparc,Tnfsf13,Ccl4,Ywhah,Atp6ap1,Tnfaip3,Atp2b1,Ctgf,Vsir,Flt4,Havcr2,Id2,Scn4a,Hif1a,Fbln5,Lgmn,Evl,Gpr137b,Edn1,Tppp,Plau,Rgcc,Clu,Loxl2,Bmp1,Sdc2,Itga5,Lita…
GO:0070887	cellular response to chemical stimulus	266	2535	6.56e-30	Actr2,Ccl2,Itgb2,Acvr1b,Ccl3,Col6a1,Col1a1,Spi1,Tgfb1,Mknk2,Gdf15,Il7r,Irf5,Cd44,Hmox1,Vav1,Ctsb,Arpc2,Crip1,Aprt,Tgfbr1,Crlf1,Il12rb2,Endog,Cybb,Ncf1,Serpinb6a,Cyba,Timp2,Sparc,Cxcl16,Ccl6,Ccl4,Ywhah,Atp6ap1,Tnfaip3,Atp2b1,Ctgf,Eif4ebp2,Vsir,Cdc34,Flt4,Havcr2,Ubxn2a,Id2,Dnmt3a,Ccl7,Grb2,Hif1a,Lgmn,Evl,Edn1,Cd180,Parp8,Esd,Rgcc,Pde1b,Litaf,Sdf2l1,Hcls1,Runx1,Il10rb,Krt18,Rps6ka2,Trem2,Npc1,Hbegf,…	Actr2,Ccl2,Itgb2,Acvr1b,Ccl3,Col6a1,Col1a1,Spi1,Tgfb1,Mknk2,Gdf15,Il7r,Irf5,Cd44,Hmox1,Vav1,Ctsb,Arpc2,Crip1,Aprt,Tgfbr1,Crlf1,Il12rb2,Endog,Cybb,Ncf1,Serpinb6a,Cyba,Timp2,Sparc,Cxcl16,Ccl6,Ccl4,Ywhah,Atp6ap1,Tnfaip3,Atp2b1,Ctgf,Eif4ebp2,Vsir,Cdc34,Flt4,Havcr2,Ubxn2a,Id2,Dnmt3a,Ccl7,Grb2,Hif1a,Lgmn,Evl,Edn1,Cd180,Parp8,Esd,Rgcc,Pde1b,Litaf,Sdf2l1,Hcls1,Runx1,Il10rb,Krt18,Rps6ka2,Trem2,Npc1,Hbegf,…
GO:0050794	regulation of cellular process	653	9541	2.1600000000000002e-29	Actr2,Ccl2,Itgb2,Acvr1b,Loxl3,Hip1r,Slc7a7,Ccl3,S100a4,Col1a1,Stk38l,Ddt,Spi1,Plaur,Slc9a3r2,Tgfb1,Hck,Mknk2,Gdf15,Il7r,Irf5,Bid,Gab2,Coro1c,Cnn2,Cd244,Crabp2,Cstb,Cd44,Wdr1,Wisp1,Hmox1,Tmod4,Vav1,Mmp12,Ephb3,Ctsb,Htra1,Arpc2,Crip1,Itih3,Itih4,Pip4k2a,Clic1,Tgfbr1,Crlf1,Timp1,Il12rb2,Mcoln2,Pea15a,Tnfaip8l2,Mertk,Eln,Mmp13,Gadd45b,Endog,Cybb,Cd83,Notch4,Ctss,Cd5l,Rrbp1,Ncf1,Ctsz,Serpinb6a,Stac2,C…	Actr2,Ccl2,Itgb2,Acvr1b,Loxl3,Hip1r,Slc7a7,Ccl3,S100a4,Col1a1,Stk38l,Ddt,Spi1,Plaur,Slc9a3r2,Tgfb1,Hck,Mknk2,Gdf15,Il7r,Irf5,Bid,Gab2,Coro1c,Cnn2,Cd244,Crabp2,Cstb,Cd44,Wdr1,Wisp1,Hmox1,Tmod4,Vav1,Mmp12,Ephb3,Ctsb,Htra1,Arpc2,Crip1,Itih3,Itih4,Pip4k2a,Clic1,Tgfbr1,Crlf1,Timp1,Il12rb2,Mcoln2,Pea15a,Tnfaip8l2,Mertk,Eln,Mmp13,Gadd45b,Endog,Cybb,Cd83,Notch4,Ctss,Cd5l,Rrbp1,Ncf1,Ctsz,Serpinb6a,Stac2,C…
GO:0042221	response to chemical	339	3720	6.11e-29	Actr2,Ccl2,Itgb2,Acvr1b,Ccl3,Col6a1,Col1a1,Acp2,Spi1,Tgfb1,Tbxas1,Mknk2,Gdf15,Il7r,Irf5,Bid,Cd44,Hmox1,Vav1,Ephb3,Ctsb,Arpc2,Crip1,Itih4,Aprt,Tgfbr1,Crlf1,Timp1,Il12rb2,Pea15a,Slc25a13,Mmp13,Endog,Cybb,Cd83,Ncf1,Serpinb6a,Cyba,Timp2,Sparc,Cxcl16,Ccl6,Ccl4,Ywhah,Atp6ap1,Tnfaip3,Atp2b1,Ctgf,Eif4ebp2,Vsir,Cdc34,Flt4,Havcr2,Sdc1,Ubxn2a,Id2,Dnmt3a,Ccl7,Grb2,Hif1a,Lgmn,Evl,Edn1,Ctsl,Cd180,Parp8,Emb,Esd…	Actr2,Ccl2,Itgb2,Acvr1b,Ccl3,Col6a1,Col1a1,Acp2,Spi1,Tgfb1,Tbxas1,Mknk2,Gdf15,Il7r,Irf5,Bid,Cd44,Hmox1,Vav1,Ephb3,Ctsb,Arpc2,Crip1,Itih4,Aprt,Tgfbr1,Crlf1,Timp1,Il12rb2,Pea15a,Slc25a13,Mmp13,Endog,Cybb,Cd83,Ncf1,Serpinb6a,Cyba,Timp2,Sparc,Cxcl16,Ccl6,Ccl4,Ywhah,Atp6ap1,Tnfaip3,Atp2b1,Ctgf,Eif4ebp2,Vsir,Cdc34,Flt4,Havcr2,Sdc1,Ubxn2a,Id2,Dnmt3a,Ccl7,Grb2,Hif1a,Lgmn,Evl,Edn1,Ctsl,Cd180,Parp8,Emb,Esd…
GO:0010033	response to organic substance	275	2742	3.2499999999999998e-28	Actr2,Ccl2,Itgb2,Acvr1b,Ccl3,Col6a1,Col1a1,Acp2,Spi1,Tgfb1,Tbxas1,Gdf15,Il7r,Irf5,Bid,Cd44,Hmox1,Ctsb,Arpc2,Itih4,Aprt,Tgfbr1,Crlf1,Timp1,Il12rb2,Pea15a,Mmp13,Endog,Cybb,Cd83,Cyba,Timp2,Sparc,Cxcl16,Ccl6,Ccl4,Ywhah,Tnfaip3,Atp2b1,Ctgf,Eif4ebp2,Vsir,Cdc34,Flt4,Havcr2,Sdc1,Ubxn2a,Dnmt3a,Ccl7,Grb2,Hif1a,Lgmn,Evl,Edn1,Ctsl,Cd180,Parp8,Esd,Clu,Pde1b,Litaf,Sdf2l1,Hcls1,Runx1,Il10rb,Krt18,Rps6ka2,Igf2r,…	Actr2,Ccl2,Itgb2,Acvr1b,Ccl3,Col6a1,Col1a1,Acp2,Spi1,Tgfb1,Tbxas1,Gdf15,Il7r,Irf5,Bid,Cd44,Hmox1,Ctsb,Arpc2,Itih4,Aprt,Tgfbr1,Crlf1,Timp1,Il12rb2,Pea15a,Mmp13,Endog,Cybb,Cd83,Cyba,Timp2,Sparc,Cxcl16,Ccl6,Ccl4,Ywhah,Tnfaip3,Atp2b1,Ctgf,Eif4ebp2,Vsir,Cdc34,Flt4,Havcr2,Sdc1,Ubxn2a,Dnmt3a,Ccl7,Grb2,Hif1a,Lgmn,Evl,Edn1,Ctsl,Cd180,Parp8,Esd,Clu,Pde1b,Litaf,Sdf2l1,Hcls1,Runx1,Il10rb,Krt18,Rps6ka2,Igf2r,…
GO:0007154	cell communication	364	4179	4.34e-28	Ccl2,Itgb2,Acvr1b,Ccl3,Col1a1,Stk38l,Spi1,Plaur,Tgfb1,Hck,Mknk2,Gdf15,Il7r,Irf5,Bid,Gab2,Cd44,Wisp1,Hmox1,Vav1,Ephb3,Arpc2,Crip1,Tgfbr1,Crlf1,Timp1,Il12rb2,Mcoln2,Pea15a,Mertk,Cybb,Notch4,Rrbp1,Stac2,Wsb1,Tnfsf13,Cxcl16,Ccl6,Ccl4,Ywhah,Rab32,Atp2b1,Ctgf,Eif4ebp2,Vsir,Wif1,Flt4,Havcr2,Sdc1,Ccl7,Scn4a,Grb2,Pik3r5,Hif1a,Edn1,Ctsl,Cd180,Parp8,Clu,Bmp1,Fam83f,Itga5,Pde1b,Il10rb,Krt18,Rps6ka2,Igf2r,Tre…	Ccl2,Itgb2,Acvr1b,Ccl3,Col1a1,Stk38l,Spi1,Plaur,Tgfb1,Hck,Mknk2,Gdf15,Il7r,Irf5,Bid,Gab2,Cd44,Wisp1,Hmox1,Vav1,Ephb3,Arpc2,Crip1,Tgfbr1,Crlf1,Timp1,Il12rb2,Mcoln2,Pea15a,Mertk,Cybb,Notch4,Rrbp1,Stac2,Wsb1,Tnfsf13,Cxcl16,Ccl6,Ccl4,Ywhah,Rab32,Atp2b1,Ctgf,Eif4ebp2,Vsir,Wif1,Flt4,Havcr2,Sdc1,Ccl7,Scn4a,Grb2,Pik3r5,Hif1a,Edn1,Ctsl,Cd180,Parp8,Clu,Bmp1,Fam83f,Itga5,Pde1b,Il10rb,Krt18,Rps6ka2,Igf2r,Tre…
GO:0023052	signaling	354	4065	4.740000000000001e-27	Ccl2,Itgb2,Acvr1b,Ccl3,Col1a1,Stk38l,Spi1,Plaur,Tgfb1,Hck,Mknk2,Gdf15,Il7r,Irf5,Bid,Gab2,Cd44,Wisp1,Hmox1,Vav1,Ephb3,Arpc2,Crip1,Tgfbr1,Crlf1,Timp1,Il12rb2,Mcoln2,Pea15a,Mertk,Cybb,Notch4,Rrbp1,Stac2,Wsb1,Tnfsf13,Cxcl16,Ccl6,Ccl4,Ywhah,Rab32,Ctgf,Eif4ebp2,Vsir,Wif1,Flt4,Havcr2,Sdc1,Ccl7,Scn4a,Grb2,Pik3r5,Hif1a,Edn1,Cd180,Parp8,Clu,Bmp1,Fam83f,Itga5,Pde1b,Il10rb,Krt18,Rps6ka2,Igf2r,Trem2,Hbegf,Csf…	Ccl2,Itgb2,Acvr1b,Ccl3,Col1a1,Stk38l,Spi1,Plaur,Tgfb1,Hck,Mknk2,Gdf15,Il7r,Irf5,Bid,Gab2,Cd44,Wisp1,Hmox1,Vav1,Ephb3,Arpc2,Crip1,Tgfbr1,Crlf1,Timp1,Il12rb2,Mcoln2,Pea15a,Mertk,Cybb,Notch4,Rrbp1,Stac2,Wsb1,Tnfsf13,Cxcl16,Ccl6,Ccl4,Ywhah,Rab32,Ctgf,Eif4ebp2,Vsir,Wif1,Flt4,Havcr2,Sdc1,Ccl7,Scn4a,Grb2,Pik3r5,Hif1a,Edn1,Cd180,Parp8,Clu,Bmp1,Fam83f,Itga5,Pde1b,Il10rb,Krt18,Rps6ka2,Igf2r,Trem2,Hbegf,Csf…
GO:0048522	positive regulation of cellular process	431	5407	5.81e-27	Actr2,Ccl2,Itgb2,Acvr1b,Loxl3,Hip1r,Ccl3,S100a4,Col1a1,Ddt,Spi1,Plaur,Slc9a3r2,Tgfb1,Hck,Gdf15,Il7r,Irf5,Bid,Gab2,Coro1c,Cd244,Crabp2,Cd44,Wdr1,Wisp1,Hmox1,Vav1,Mmp12,Ephb3,Htra1,Arpc2,Pip4k2a,Clic1,Tgfbr1,Crlf1,Timp1,Pea15a,Mertk,Mmp13,Gadd45b,Endog,Cd83,Ctss,Cd5l,Ncf1,Ctsz,Stac2,Cyba,Timp2,Trpv2,Sparc,Tnfsf13,Cxcl16,Ccl6,Ccl4,Ywhah,Atp6ap1,Tnfaip3,Ctgf,Vsir,Wif1,Cdc34,Flt4,Havcr2,Tns3,Sdc1,Id2,…	Actr2,Ccl2,Itgb2,Acvr1b,Loxl3,Hip1r,Ccl3,S100a4,Col1a1,Ddt,Spi1,Plaur,Slc9a3r2,Tgfb1,Hck,Gdf15,Il7r,Irf5,Bid,Gab2,Coro1c,Cd244,Crabp2,Cd44,Wdr1,Wisp1,Hmox1,Vav1,Mmp12,Ephb3,Htra1,Arpc2,Pip4k2a,Clic1,Tgfbr1,Crlf1,Timp1,Pea15a,Mertk,Mmp13,Gadd45b,Endog,Cd83,Ctss,Cd5l,Ncf1,Ctsz,Stac2,Cyba,Timp2,Trpv2,Sparc,Tnfsf13,Cxcl16,Ccl6,Ccl4,Ywhah,Atp6ap1,Tnfaip3,Ctgf,Vsir,Wif1,Cdc34,Flt4,Havcr2,Tns3,Sdc1,Id2,…
GO:0007165	signal transduction	336	3779	7.760000000000001e-27	Ccl2,Itgb2,Acvr1b,Ccl3,Col1a1,Stk38l,Spi1,Plaur,Tgfb1,Hck,Mknk2,Gdf15,Il7r,Irf5,Bid,Gab2,Cd44,Wisp1,Hmox1,Vav1,Ephb3,Arpc2,Crip1,Tgfbr1,Crlf1,Timp1,Il12rb2,Mcoln2,Pea15a,Mertk,Cybb,Notch4,Rrbp1,Stac2,Wsb1,Tnfsf13,Cxcl16,Ccl6,Ccl4,Ywhah,Rab32,Ctgf,Eif4ebp2,Vsir,Wif1,Flt4,Havcr2,Sdc1,Ccl7,Grb2,Pik3r5,Hif1a,Edn1,Cd180,Parp8,Clu,Bmp1,Fam83f,Itga5,Pde1b,Il10rb,Krt18,Rps6ka2,Igf2r,Trem2,Hbegf,Csf1r,Anx…	Ccl2,Itgb2,Acvr1b,Ccl3,Col1a1,Stk38l,Spi1,Plaur,Tgfb1,Hck,Mknk2,Gdf15,Il7r,Irf5,Bid,Gab2,Cd44,Wisp1,Hmox1,Vav1,Ephb3,Arpc2,Crip1,Tgfbr1,Crlf1,Timp1,Il12rb2,Mcoln2,Pea15a,Mertk,Cybb,Notch4,Rrbp1,Stac2,Wsb1,Tnfsf13,Cxcl16,Ccl6,Ccl4,Ywhah,Rab32,Ctgf,Eif4ebp2,Vsir,Wif1,Flt4,Havcr2,Sdc1,Ccl7,Grb2,Pik3r5,Hif1a,Edn1,Cd180,Parp8,Clu,Bmp1,Fam83f,Itga5,Pde1b,Il10rb,Krt18,Rps6ka2,Igf2r,Trem2,Hbegf,Csf1r,Anx…
GO:0048731	system development	365	4350	3.04e-25	Actr2,Ccl2,Acvr1b,Loxl3,Hip1r,Ccl3,Col6a1,Ckb,Col1a1,Acp2,Spi1,Plaur,Tgfb1,Mknk2,Dnase2a,Il7r,Angptl2,Bid,Gab2,Coro1c,Cnn2,Crabp2,Cd44,Wdr1,Wisp1,Hmox1,Vav1,Ephb3,Rcn1,Ctsb,Htra1,Elovl1,Aprt,Pip4k2a,Tgfbr1,Crlf1,Timp1,Mertk,Eln,Mmp13,Notch4,Ctsz,Serpinb6a,Timp2,Trpv2,Sparc,Ywhah,Tnfaip3,Atp2b1,Ctgf,Flt4,Havcr2,Tns3,Sdc1,Id2,Dnmt3a,Grb2,Glrx5,Hif1a,Evl,Edn1,Ctsl,Tppp,Hexb,Emb,Plau,Clu,Loxl2,Bmp1,S…	Actr2,Ccl2,Acvr1b,Loxl3,Hip1r,Ccl3,Col6a1,Ckb,Col1a1,Acp2,Spi1,Plaur,Tgfb1,Mknk2,Dnase2a,Il7r,Angptl2,Bid,Gab2,Coro1c,Cnn2,Crabp2,Cd44,Wdr1,Wisp1,Hmox1,Vav1,Ephb3,Rcn1,Ctsb,Htra1,Elovl1,Aprt,Pip4k2a,Tgfbr1,Crlf1,Timp1,Mertk,Eln,Mmp13,Notch4,Ctsz,Serpinb6a,Timp2,Trpv2,Sparc,Ywhah,Tnfaip3,Atp2b1,Ctgf,Flt4,Havcr2,Tns3,Sdc1,Id2,Dnmt3a,Grb2,Glrx5,Hif1a,Evl,Edn1,Ctsl,Tppp,Hexb,Emb,Plau,Clu,Loxl2,Bmp1,S…
GO:0048584	positive regulation of response to stimulus	222	2080	3.79e-25	Actr2,Ccl2,Itgb2,Acvr1b,Loxl3,Hip1r,Ccl3,S100a4,Col1a1,Ddt,Plaur,Tgfb1,Gdf15,Il7r,Bid,Gab2,Cd44,Wisp1,Vav1,Mmp12,Tgfbr1,Crlf1,Pea15a,Gadd45b,Endog,Ctss,Ncf1,Cyba,Timp2,Tnfsf13,Ccl6,Ccl4,Atp6ap1,Tnfaip3,Ctgf,Vsir,Flt4,Havcr2,Ccl7,Pik3r5,Hif1a,Lgmn,Gpr137b,Edn1,Ly86,Cd180,Rgcc,Clu,Litaf,Hcls1,Il10rb,Igfbp6,Clec4n,Trem2,Atp6v0c,Hbegf,Csf1r,Anxa1,Map4k2,Vegfb,C1qtnf9,Casp4,Slc11a1,Itm2c,Htr2b,Tnfrsf1…	Actr2,Ccl2,Itgb2,Acvr1b,Loxl3,Hip1r,Ccl3,S100a4,Col1a1,Ddt,Plaur,Tgfb1,Gdf15,Il7r,Bid,Gab2,Cd44,Wisp1,Vav1,Mmp12,Tgfbr1,Crlf1,Pea15a,Gadd45b,Endog,Ctss,Ncf1,Cyba,Timp2,Tnfsf13,Ccl6,Ccl4,Atp6ap1,Tnfaip3,Ctgf,Vsir,Flt4,Havcr2,Ccl7,Pik3r5,Hif1a,Lgmn,Gpr137b,Edn1,Ly86,Cd180,Rgcc,Clu,Litaf,Hcls1,Il10rb,Igfbp6,Clec4n,Trem2,Atp6v0c,Hbegf,Csf1r,Anxa1,Map4k2,Vegfb,C1qtnf9,Casp4,Slc11a1,Itm2c,Htr2b,Tnfrsf1…
GO:0009605	response to external stimulus	230	2199	4.06e-25	Actr2,Ccl2,Itgb2,Ccl3,Col1a1,Tgfb1,Hck,Gdf15,Irf5,Cnn2,Cd244,Hmox1,Vav1,Mmp12,Ephb3,Il12rb2,Mcoln2,Tnfaip8l2,Endog,Cybb,Ncf1,Cyba,Sparc,Cxcl16,Ccl6,Ccl4,Rab32,Tnfaip3,Atp2b1,Havcr2,Id2,Dnmt3a,Ccl7,Evl,Edn1,Ly86,Ctsl,Cd180,Emb,Clu,Litaf,Alcam,Il10rb,Clec4n,Trem2,Hbegf,Csf1r,Anxa1,Map4k2,Vegfb,Casp4,Slc11a1,Tnfrsf11a,Gpr39,Rab29,Mr1,Abl2,Atf3,Fcgr2b,Prkcq,Itgav,Gatm,Mdk,Il1a,Src,Nras,Vcam1,Tlr2,Fcg…	Actr2,Ccl2,Itgb2,Ccl3,Col1a1,Tgfb1,Hck,Gdf15,Irf5,Cnn2,Cd244,Hmox1,Vav1,Mmp12,Ephb3,Il12rb2,Mcoln2,Tnfaip8l2,Endog,Cybb,Ncf1,Cyba,Sparc,Cxcl16,Ccl6,Ccl4,Rab32,Tnfaip3,Atp2b1,Havcr2,Id2,Dnmt3a,Ccl7,Evl,Edn1,Ly86,Ctsl,Cd180,Emb,Clu,Litaf,Alcam,Il10rb,Clec4n,Trem2,Hbegf,Csf1r,Anxa1,Map4k2,Vegfb,Casp4,Slc11a1,Tnfrsf11a,Gpr39,Rab29,Mr1,Abl2,Atf3,Fcgr2b,Prkcq,Itgav,Gatm,Mdk,Il1a,Src,Nras,Vcam1,Tlr2,Fcg…
GO:0051240	positive regulation of multicellular organismal process	209	1902	6.0099999999999995e-25	Actr2,Ccl2,Itgb2,Acvr1b,Ccl3,Col1a1,Ddt,Tgfb1,Tbxas1,Il7r,Gab2,Cd244,Crabp2,Wisp1,Hmox1,Mmp12,Ephb3,Clic1,Tgfbr1,Il12rb2,Mcoln2,Mmp13,Cybb,Cd83,Notch4,Cyba,Timp2,Trpv2,Ybx2,Sparc,Tnfsf13,Ccl4,Atp6ap1,Tnfaip3,Atp2b1,Ctgf,Vsir,Flt4,Havcr2,Id2,Hif1a,Lgmn,Edn1,Tppp,Plau,Rgcc,Clu,Loxl2,Bmp1,Itga5,Gpihbp1,Hcls1,Runx1,Clec4n,Trem2,Lbh,Hbegf,Csf1r,Anxa1,Slc1a1,Vegfb,Pitx3,Fam20c,Casp4,Ecrg4,Slc11a1,Htr2b…	Actr2,Ccl2,Itgb2,Acvr1b,Ccl3,Col1a1,Ddt,Tgfb1,Tbxas1,Il7r,Gab2,Cd244,Crabp2,Wisp1,Hmox1,Mmp12,Ephb3,Clic1,Tgfbr1,Il12rb2,Mcoln2,Mmp13,Cybb,Cd83,Notch4,Cyba,Timp2,Trpv2,Ybx2,Sparc,Tnfsf13,Ccl4,Atp6ap1,Tnfaip3,Atp2b1,Ctgf,Vsir,Flt4,Havcr2,Id2,Hif1a,Lgmn,Edn1,Tppp,Plau,Rgcc,Clu,Loxl2,Bmp1,Itga5,Gpihbp1,Hcls1,Runx1,Clec4n,Trem2,Lbh,Hbegf,Csf1r,Anxa1,Slc1a1,Vegfb,Pitx3,Fam20c,Casp4,1500015O10Rik,Slc11…
GO:0002682	regulation of immune system process	161	1252	7.18e-25	Ccl2,Itgb2,Acvr1b,Loxl3,Ccl3,Ddt,Spi1,Tgfb1,Dnase2a,Il7r,Gab2,Cd244,Cd44,Hmox1,Vav1,Mmp12,Htra1,Tnfaip8l2,Mertk,Cd83,Cd5l,Tnfsf13,Ccl4,Atp6ap1,Tnfaip3,Vsir,Havcr2,Id2,Ccl7,Hif1a,Lgmn,Gpr137b,Edn1,Rgcc,Hcls1,Runx1,Trem2,Tmem178,Csf1r,Anxa1,Lpxn,Vegfb,Slc11a1,Rab29,Mr1,Sell,Sele,Fcgr2b,Prkcq,Mdk,Il1a,Nras,Vcam1,Tlr2,Fcgr1,Tnfrsf1b,Pla2g2d,Fgr,Cd38,Ereg,Cxcl1,P2rx4,Dtx1,Gpnmb,Clec4d,Pianp,Cd9,Ctsc,T…	Ccl2,Itgb2,Acvr1b,Loxl3,Ccl3,Ddt,Spi1,Tgfb1,Dnase2a,Il7r,Gab2,Cd244,Cd44,Hmox1,Vav1,Mmp12,Htra1,Tnfaip8l2,Mertk,Cd83,Cd5l,Tnfsf13,Ccl4,Atp6ap1,Tnfaip3,Vsir,Havcr2,Id2,Ccl7,Hif1a,Lgmn,Gpr137b,Edn1,Rgcc,Hcls1,Runx1,Trem2,Tmem178,Csf1r,Anxa1,Lpxn,Vegfb,Slc11a1,Rab29,Mr1,Sell,Sele,Fcgr2b,Prkcq,Mdk,Il1a,Nras,Vcam1,Tlr2,Fcgr1,Tnfrsf1b,Pla2g2d,Fgr,Cd38,Ereg,Cxcl1,P2rx4,Dtx1,Gpnmb,Clec4d,Pianp,Cd9,Ctsc,T…
GO:0032879	regulation of localization	268	2806	1.9099999999999997e-24	Ccl2,Itgb2,Acvr1b,Hip1r,Ccl3,Col1a1,Ddt,Slc9a3r2,Tgfb1,Hck,Gab2,Coro1c,Cnn2,Wdr1,Wisp1,Hmox1,Mmp12,Arpc2,Clic1,Tgfbr1,Timp1,Mcoln2,Pea15a,Mertk,Mmp13,Cybb,Notch4,Ctss,Stac2,Cyba,Trpv2,Sparc,Cxcl16,Ccl4,Ywhah,Atp6ap1,Atp2b1,Vsir,Flt4,Sdc1,Ccl7,Scn4a,Hif1a,Lgmn,Evl,Gpr137b,Edn1,Plau,Rgcc,Clu,Itga5,Hcls1,Runx1,Clec4n,Trem2,Abcg1,Hbegf,Csf1r,Anxa1,Vegfb,Msr1,Ecrg4,Slc11a1,Htr2b,Tnfrsf11a,Gpr39,Rab29,…	Ccl2,Itgb2,Acvr1b,Hip1r,Ccl3,Col1a1,Ddt,Slc9a3r2,Tgfb1,Hck,Gab2,Coro1c,Cnn2,Wdr1,Wisp1,Hmox1,Mmp12,Arpc2,Clic1,Tgfbr1,Timp1,Mcoln2,Pea15a,Mertk,Mmp13,Cybb,Notch4,Ctss,Stac2,Cyba,Trpv2,Sparc,Cxcl16,Ccl4,Ywhah,Atp6ap1,Atp2b1,Vsir,Flt4,Sdc1,Ccl7,Scn4a,Hif1a,Lgmn,Evl,Gpr137b,Edn1,Plau,Rgcc,Clu,Itga5,Hcls1,Runx1,Clec4n,Trem2,Abcg1,Hbegf,Csf1r,Anxa1,Vegfb,Msr1,1500015O10Rik,Slc11a1,Htr2b,Tnfrsf11a,Gpr3…
GO:0006954	inflammatory response	93	481	4.5e-24	Ccl2,Itgb2,Loxl3,Ccl3,Tgfb1,Hck,Cd44,Hmox1,Itih4,Timp1,Cybb,Cd5l,Ncf1,Cyba,Ccl6,Ccl4,Tnfaip3,Havcr2,Sdc1,Ccl7,Hif1a,Ly86,Cd180,Clu,Trem2,Csf1r,Anxa1,Casp4,Slc11a1,Sele,Prkcq,Itgav,Mdk,Il1a,Tlr2,Fcgr1,Tnfrsf1b,Pla2g2d,Cxcl1,Olr1,Tyrobp,Nupr1,Acer3,Cx3cl1,Ptgs2,Crlf2,Rbpj,Chst2,Tlr13,Lrp1,Thbs1,Tlr4,Grn,C3ar1,C1qa,Lipa,Fn1,Pstpip1,Cd14,Naip5,Lacc1,Lxn,F2r,Cx3cr1,Chst1,Itgam,Cebpb,Ptafr,Alox5ap,Prcp…	Ccl2,Itgb2,Loxl3,Ccl3,Tgfb1,Hck,Cd44,Hmox1,Itih4,Timp1,Cybb,Cd5l,Ncf1,Cyba,Ccl6,Ccl4,Tnfaip3,Havcr2,Sdc1,Ccl7,Hif1a,Ly86,Cd180,Clu,Trem2,Csf1r,Anxa1,Casp4,Slc11a1,Sele,Prkcq,Itgav,Mdk,Il1a,Tlr2,Fcgr1,Tnfrsf1b,Pla2g2d,Cxcl1,Olr1,Tyrobp,Nupr1,Acer3,Cx3cl1,Ptgs2,Crlf2,Rbpj,Chst2,Tlr13,Lrp1,Thbs1,Tlr4,Grn,C3ar1,C1qa,Lipa,Fn1,Pstpip1,Cd14,Naip5,Lacc1,Lxn,F2r,Cx3cr1,Chst1,Itgam,Cebpb,Ptafr,Alox5ap,Prcp…
GO:0071310	cellular response to organic substance	212	1987	6.77e-24	Actr2,Ccl2,Acvr1b,Ccl3,Col6a1,Col1a1,Spi1,Tgfb1,Gdf15,Il7r,Irf5,Cd44,Ctsb,Arpc2,Aprt,Tgfbr1,Crlf1,Il12rb2,Endog,Cybb,Cyba,Timp2,Sparc,Cxcl16,Ccl6,Ccl4,Ywhah,Tnfaip3,Atp2b1,Ctgf,Eif4ebp2,Vsir,Cdc34,Flt4,Havcr2,Ubxn2a,Dnmt3a,Ccl7,Grb2,Hif1a,Lgmn,Evl,Edn1,Cd180,Parp8,Pde1b,Litaf,Sdf2l1,Hcls1,Runx1,Il10rb,Krt18,Rps6ka2,Trem2,Npc1,Csf1r,Anxa1,Vegfb,Gfra1,P4hb,Pitx3,Casp4,Htr2b,Tnfrsf11a,Abl2,Atf3,Fcgr…	Actr2,Ccl2,Acvr1b,Ccl3,Col6a1,Col1a1,Spi1,Tgfb1,Gdf15,Il7r,Irf5,Cd44,Ctsb,Arpc2,Aprt,Tgfbr1,Crlf1,Il12rb2,Endog,Cybb,Cyba,Timp2,Sparc,Cxcl16,Ccl6,Ccl4,Ywhah,Tnfaip3,Atp2b1,Ctgf,Eif4ebp2,Vsir,Cdc34,Flt4,Havcr2,Ubxn2a,Dnmt3a,Ccl7,Grb2,Hif1a,Lgmn,Evl,Edn1,Cd180,Parp8,Pde1b,Litaf,Sdf2l1,Hcls1,Runx1,Il10rb,Krt18,Rps6ka2,Trem2,Npc1,Csf1r,Anxa1,Vegfb,Gfra1,P4hb,Pitx3,Casp4,Htr2b,Tnfrsf11a,Abl2,Atf3,Fcgr…
GO:0032501	multicellular organismal process	467	6272	8.63e-24	Actr2,Ccl2,Itgb2,Acvr1b,Gm2a,Loxl3,Hip1r,Ccl3,Col6a1,Ckb,Col1a1,Acp2,Spi1,Plaur,Slc9a3r2,Tgfb1,Tbxas1,Mknk2,Tpm4,Gdf15,Dnase2a,Il7r,Angptl2,Bid,Gab2,Coro1c,Cnn2,Grap,Crabp2,Cstb,Cd44,Wdr1,Wisp1,Hmox1,Tmod4,Vav1,Ephb3,Rcn1,Ctsb,Htra1,Elovl1,Aprt,Pip4k2a,Tgfbr1,Crlf1,Timp1,Il12rb2,Mertk,Eln,Mmp13,Gadd45b,Endog,Notch4,Ctsk,Ctss,Ctsz,Serpinb6a,Stac2,Cyba,Timp2,Vmp1,Trpv2,Ybx2,Sparc,Ccl4,Ywhah,Tnfaip3…	Actr2,Ccl2,Itgb2,Acvr1b,Gm2a,Loxl3,Hip1r,Ccl3,Col6a1,Ckb,Col1a1,Acp2,Spi1,Plaur,Slc9a3r2,Tgfb1,Tbxas1,Mknk2,Tpm4,Gdf15,Dnase2a,Il7r,Angptl2,Bid,Gab2,Coro1c,Cnn2,Grap,Crabp2,Cstb,Cd44,Wdr1,Wisp1,Hmox1,Tmod4,Vav1,Ephb3,Rcn1,Ctsb,Htra1,Elovl1,Aprt,Pip4k2a,Tgfbr1,Crlf1,Timp1,Il12rb2,Mertk,Eln,Mmp13,Gadd45b,Endog,Notch4,Ctsk,Ctss,Ctsz,Serpinb6a,Stac2,Cyba,Timp2,Vmp1,Trpv2,Ybx2,Sparc,Ccl4,Ywhah,Tnfaip3…
GO:0007166	cell surface receptor signaling pathway	193	1741	3.1e-23	Ccl2,Itgb2,Acvr1b,Ccl3,Col1a1,Spi1,Plaur,Tgfb1,Hck,Mknk2,Gdf15,Il7r,Irf5,Bid,Gab2,Cd44,Wisp1,Vav1,Ephb3,Tgfbr1,Crlf1,Il12rb2,Mertk,Notch4,Ccl6,Ccl4,Ctgf,Eif4ebp2,Vsir,Wif1,Flt4,Sdc1,Ccl7,Grb2,Edn1,Itga5,Il10rb,Krt18,Trem2,Hbegf,Csf1r,Anxa1,Vegfb,Gfra1,Hexa,Tnfrsf11a,Abl2,Fcgr2b,Frzb,Itgav,Il1a,Ptpn1,Src,Nras,Tlr2,Pdgfc,Fcgr1,Abca1,Prkaa2,Tnfrsf1b,Pik3r3,Hgf,Fgr,Cd38,Ereg,Cxcl1,P2rx4,Dtx1,Col1a2,W…	Ccl2,Itgb2,Acvr1b,Ccl3,Col1a1,Spi1,Plaur,Tgfb1,Hck,Mknk2,Gdf15,Il7r,Irf5,Bid,Gab2,Cd44,Wisp1,Vav1,Ephb3,Tgfbr1,Crlf1,Il12rb2,Mertk,Notch4,Ccl6,Ccl4,Ctgf,Eif4ebp2,Vsir,Wif1,Flt4,Sdc1,Ccl7,Grb2,Edn1,Itga5,Il10rb,Krt18,Trem2,Hbegf,Csf1r,Anxa1,Vegfb,Gfra1,Hexa,Tnfrsf11a,Abl2,Fcgr2b,Frzb,Itgav,Il1a,Ptpn1,Src,Nras,Tlr2,Pdgfc,Fcgr1,Abca1,Prkaa2,Tnfrsf1b,Pik3r3,Hgf,Fgr,Cd38,Ereg,Cxcl1,P2rx4,Dtx1,Col1a2,W…
GO:0048856	anatomical structure development	408	5258	8.719999999999999e-23	Actr2,Ccl2,Acvr1b,Loxl3,Hip1r,Ccl3,Col6a1,Ckb,Col1a1,Acp2,Spi1,Plaur,Tgfb1,Mknk2,Dnase2a,Il7r,Angptl2,Bid,Gab2,Coro1c,Cnn2,Crabp2,Cd44,Wdr1,Wisp1,Hmox1,Tmod4,Vav1,Mmp12,Ephb3,Rcn1,Ctsb,Htra1,Elovl1,Aprt,Pip4k2a,Tgfbr1,Crlf1,Timp1,Mertk,Eln,Mmp13,Gadd45b,Endog,Notch4,Ctsz,Serpinb6a,Timp2,Vmp1,Trpv2,Ybx2,Sparc,Ywhah,Tnfaip3,Atp2b1,Ctgf,Wif1,Flt4,Havcr2,Tns3,Sdc1,Id2,Dnmt3a,Grb2,Glrx5,Hif1a,Evl,Edn1…	Actr2,Ccl2,Acvr1b,Loxl3,Hip1r,Ccl3,Col6a1,Ckb,Col1a1,Acp2,Spi1,Plaur,Tgfb1,Mknk2,Dnase2a,Il7r,Angptl2,Bid,Gab2,Coro1c,Cnn2,Crabp2,Cd44,Wdr1,Wisp1,Hmox1,Tmod4,Vav1,Mmp12,Ephb3,Rcn1,Ctsb,Htra1,Elovl1,Aprt,Pip4k2a,Tgfbr1,Crlf1,Timp1,Mertk,Eln,Mmp13,Gadd45b,Endog,Notch4,Ctsz,Serpinb6a,Timp2,Vmp1,Trpv2,Ybx2,Sparc,Ywhah,Tnfaip3,Atp2b1,Ctgf,Wif1,Flt4,Havcr2,Tns3,Sdc1,Id2,Dnmt3a,Grb2,Glrx5,Hif1a,Evl,Edn1…
GO:0007275	multicellular organism development	389	4921	9.009999999999999e-23	Actr2,Ccl2,Acvr1b,Loxl3,Hip1r,Ccl3,Col6a1,Ckb,Col1a1,Acp2,Spi1,Plaur,Tgfb1,Mknk2,Dnase2a,Il7r,Angptl2,Bid,Gab2,Coro1c,Cnn2,Crabp2,Cd44,Wdr1,Wisp1,Hmox1,Vav1,Ephb3,Rcn1,Ctsb,Htra1,Elovl1,Aprt,Pip4k2a,Tgfbr1,Crlf1,Timp1,Mertk,Eln,Mmp13,Gadd45b,Endog,Notch4,Ctsz,Serpinb6a,Timp2,Vmp1,Trpv2,Sparc,Ywhah,Tnfaip3,Atp2b1,Ctgf,Wif1,Flt4,Havcr2,Tns3,Sdc1,Id2,Dnmt3a,Grb2,Glrx5,Hif1a,Evl,Edn1,Ctsl,Cdk20,Tppp,…	Actr2,Ccl2,Acvr1b,Loxl3,Hip1r,Ccl3,Col6a1,Ckb,Col1a1,Acp2,Spi1,Plaur,Tgfb1,Mknk2,Dnase2a,Il7r,Angptl2,Bid,Gab2,Coro1c,Cnn2,Crabp2,Cd44,Wdr1,Wisp1,Hmox1,Vav1,Ephb3,Rcn1,Ctsb,Htra1,Elovl1,Aprt,Pip4k2a,Tgfbr1,Crlf1,Timp1,Mertk,Eln,Mmp13,Gadd45b,Endog,Notch4,Ctsz,Serpinb6a,Timp2,Vmp1,Trpv2,Sparc,Ywhah,Tnfaip3,Atp2b1,Ctgf,Wif1,Flt4,Havcr2,Tns3,Sdc1,Id2,Dnmt3a,Grb2,Glrx5,Hif1a,Evl,Edn1,Ctsl,Cdk20,Tppp,…
GO:0030334	regulation of cell migration	129	915	1.15e-22	Ccl2,Acvr1b,Ccl3,Col1a1,Ddt,Tgfb1,Gab2,Coro1c,Cnn2,Wisp1,Hmox1,Mmp12,Arpc2,Tgfbr1,Timp1,Sparc,Cxcl16,Ccl4,Vsir,Flt4,Ccl7,Hif1a,Lgmn,Evl,Edn1,Plau,Rgcc,Itga5,Trem2,Hbegf,Csf1r,Anxa1,Vegfb,Sell,Sele,Itgav,Mdk,Il1a,Src,S100a11,Tlr2,Pdgfc,Lmna,Cyr61,Sdcbp,Pdpn,Hgf,Fgr,P2rx4,Anxa3,Gpnmb,Cd9,Acan,Itgax,Mpp1,F7,Sfrp1,Mmp2,Cx3cl1,Ctsh,Ptgs2,Nckap1l,Prex1,Fermt3,Mgat5,Rap2b,Tnn,Serpine1,Rbpj,Tgfb2,Lrp1,Ga…	Ccl2,Acvr1b,Ccl3,Col1a1,Ddt,Tgfb1,Gab2,Coro1c,Cnn2,Wisp1,Hmox1,Mmp12,Arpc2,Tgfbr1,Timp1,Sparc,Cxcl16,Ccl4,Vsir,Flt4,Ccl7,Hif1a,Lgmn,Evl,Edn1,Plau,Rgcc,Itga5,Trem2,Hbegf,Csf1r,Anxa1,Vegfb,Sell,Sele,Itgav,Mdk,Il1a,Src,S100a11,Tlr2,Pdgfc,Lmna,Cyr61,Sdcbp,Pdpn,Hgf,Fgr,P2rx4,Anxa3,Gpnmb,Cd9,Acan,Itgax,Mpp1,F7,Sfrp1,Mmp2,Cx3cl1,Ctsh,Ptgs2,Nckap1l,Prex1,Fermt3,Mgat5,Rap2b,Tnn,Serpine1,Rbpj,Tgfb2,Lrp1,Ga…
GO:0009966	regulation of signal transduction	259	2767	2.4e-22	Ccl2,Acvr1b,Loxl3,Hip1r,Ccl3,S100a4,Col1a1,Ddt,Plaur,Slc9a3r2,Tgfb1,Gdf15,Il7r,Bid,Crabp2,Cd44,Wisp1,Hmox1,Mmp12,Htra1,Tgfbr1,Crlf1,Timp1,Pea15a,Gadd45b,Notch4,Ncf1,Cyba,Timp2,Ccl6,Ccl4,Atp6ap1,Tnfaip3,Ctgf,Vsir,Wif1,Cdc34,Flt4,Havcr2,Ccl7,Grb2,Pik3r5,Hif1a,Lgmn,Gpr137b,Edn1,Ly86,Cd180,Plau,Clu,Litaf,Gpihbp1,Hcls1,Runx1,Il10rb,Igfbp6,Clec4n,Trem2,Lbh,Atp6v0c,Tmem204,Hbegf,Csf1r,Lpxn,Map4k2,Vegfb,…	Ccl2,Acvr1b,Loxl3,Hip1r,Ccl3,S100a4,Col1a1,Ddt,Plaur,Slc9a3r2,Tgfb1,Gdf15,Il7r,Bid,Crabp2,Cd44,Wisp1,Hmox1,Mmp12,Htra1,Tgfbr1,Crlf1,Timp1,Pea15a,Gadd45b,Notch4,Ncf1,Cyba,Timp2,Ccl6,Ccl4,Atp6ap1,Tnfaip3,Ctgf,Vsir,Wif1,Cdc34,Flt4,Havcr2,Ccl7,Grb2,Pik3r5,Hif1a,Lgmn,Gpr137b,Edn1,Ly86,Cd180,Plau,Clu,Litaf,Gpihbp1,Hcls1,Runx1,Il10rb,Igfbp6,Clec4n,Trem2,Lbh,Atp6v0c,Tmem204,Hbegf,Csf1r,Lpxn,Map4k2,Vegfb,…
GO:2000145	regulation of cell motility	132	963	2.91e-22	Ccl2,Acvr1b,Ccl3,Col1a1,Ddt,Tgfb1,Gab2,Coro1c,Cnn2,Wisp1,Hmox1,Mmp12,Arpc2,Tgfbr1,Timp1,Sparc,Cxcl16,Ccl4,Vsir,Flt4,Ccl7,Hif1a,Lgmn,Evl,Edn1,Plau,Rgcc,Itga5,Trem2,Hbegf,Csf1r,Anxa1,Vegfb,Sell,Sele,Itgav,Mdk,Il1a,Src,S100a11,Tlr2,Pdgfc,Lmna,Cyr61,Sdcbp,Pdpn,Hgf,Fgr,P2rx4,Anxa3,Gpnmb,Cd9,Acan,Itgax,Mpp1,F7,Sfrp1,Mmp2,Cx3cl1,Ctsh,Ptgs2,Nckap1l,Prex1,Fermt3,Mgat5,Rap2b,Tnn,Serpine1,Rbpj,Igsf8,Tgfb2,L…	Ccl2,Acvr1b,Ccl3,Col1a1,Ddt,Tgfb1,Gab2,Coro1c,Cnn2,Wisp1,Hmox1,Mmp12,Arpc2,Tgfbr1,Timp1,Sparc,Cxcl16,Ccl4,Vsir,Flt4,Ccl7,Hif1a,Lgmn,Evl,Edn1,Plau,Rgcc,Itga5,Trem2,Hbegf,Csf1r,Anxa1,Vegfb,Sell,Sele,Itgav,Mdk,Il1a,Src,S100a11,Tlr2,Pdgfc,Lmna,Cyr61,Sdcbp,Pdpn,Hgf,Fgr,P2rx4,Anxa3,Gpnmb,Cd9,Acan,Itgax,Mpp1,F7,Sfrp1,Mmp2,Cx3cl1,Ctsh,Ptgs2,Nckap1l,Prex1,Fermt3,Mgat5,Rap2b,Tnn,Serpine1,Rbpj,Igsf8,Tgfb2,L…
GO:0032502	developmental process	426	5629	3.81e-22	Actr2,Ccl2,Acvr1b,Loxl3,Hip1r,Ccl3,Col6a1,Ckb,Col1a1,Acp2,Spi1,Plaur,Tgfb1,Hck,Mknk2,Dnase2a,Il7r,Angptl2,Bid,Gab2,Coro1c,Cnn2,Crabp2,Cd44,Wdr1,Wisp1,Hmox1,Tmod4,Vav1,Mmp12,Ephb3,Rcn1,Ctsb,Htra1,Elovl1,Aprt,Pip4k2a,Tgfbr1,Crlf1,Timp1,Mertk,Eln,Mmp13,Gadd45b,Endog,Notch4,Ctsz,Serpinb6a,Timp2,Vmp1,Trpv2,Ybx2,Sparc,Ywhah,Rab32,Tnfaip3,Atp2b1,Ctgf,Vsir,Wif1,Flt4,Havcr2,Tns3,Sdc1,Id2,Dnmt3a,Grb2,Glrx5…	Actr2,Ccl2,Acvr1b,Loxl3,Hip1r,Ccl3,Col6a1,Ckb,Col1a1,Acp2,Spi1,Plaur,Tgfb1,Hck,Mknk2,Dnase2a,Il7r,Angptl2,Bid,Gab2,Coro1c,Cnn2,Crabp2,Cd44,Wdr1,Wisp1,Hmox1,Tmod4,Vav1,Mmp12,Ephb3,Rcn1,Ctsb,Htra1,Elovl1,Aprt,Pip4k2a,Tgfbr1,Crlf1,Timp1,Mertk,Eln,Mmp13,Gadd45b,Endog,Notch4,Ctsz,Serpinb6a,Timp2,Vmp1,Trpv2,Ybx2,Sparc,Ywhah,Rab32,Tnfaip3,Atp2b1,Ctgf,Vsir,Wif1,Flt4,Havcr2,Tns3,Sdc1,Id2,Dnmt3a,Grb2,Glrx5…
GO:0023051	regulation of signaling	287	3227	3.98e-22	Ccl2,Acvr1b,Loxl3,Hip1r,Ccl3,S100a4,Col1a1,Ddt,Plaur,Slc9a3r2,Tgfb1,Gdf15,Il7r,Bid,Crabp2,Cd44,Wisp1,Hmox1,Mmp12,Htra1,Tgfbr1,Crlf1,Timp1,Pea15a,Gadd45b,Notch4,Ncf1,Cyba,Timp2,Ccl6,Ccl4,Atp6ap1,Tnfaip3,Ctgf,Eif4ebp2,Vsir,Wif1,Cdc34,Flt4,Havcr2,Ccl7,Grb2,Pik3r5,Hif1a,Lgmn,Gpr137b,Edn1,Ly86,Cd180,Plau,Rgcc,Clu,Litaf,Gpihbp1,Hcls1,Runx1,Il10rb,Igfbp6,Clec4n,Trem2,Lbh,Atp6v0c,Tmem204,Hbegf,Csf1r,Anxa…	Ccl2,Acvr1b,Loxl3,Hip1r,Ccl3,S100a4,Col1a1,Ddt,Plaur,Slc9a3r2,Tgfb1,Gdf15,Il7r,Bid,Crabp2,Cd44,Wisp1,Hmox1,Mmp12,Htra1,Tgfbr1,Crlf1,Timp1,Pea15a,Gadd45b,Notch4,Ncf1,Cyba,Timp2,Ccl6,Ccl4,Atp6ap1,Tnfaip3,Ctgf,Eif4ebp2,Vsir,Wif1,Cdc34,Flt4,Havcr2,Ccl7,Grb2,Pik3r5,Hif1a,Lgmn,Gpr137b,Edn1,Ly86,Cd180,Plau,Rgcc,Clu,Litaf,Gpihbp1,Hcls1,Runx1,Il10rb,Igfbp6,Clec4n,Trem2,Lbh,Atp6v0c,Tmem204,Hbegf,Csf1r,Anxa…
GO:0006952	defense response	144	1133	1.18e-21	Actr2,Ccl2,Itgb2,Loxl3,Ccl3,Tgfb1,Hck,Irf5,Cd244,Cd44,Hmox1,Itih4,Timp1,Mcoln2,Tnfaip8l2,Cybb,Cd5l,Ncf1,Cyba,Cxcl16,Ccl6,Ccl4,Tnfaip3,Havcr2,Sdc1,Ccl7,Hif1a,Evl,Edn1,Ly86,Cd180,Clu,Il10rb,Clec4n,Trem2,Csf1r,Anxa1,Map4k2,Casp4,Slc11a1,Mr1,Sele,Fcgr2b,Prkcq,Itgav,Mdk,Il1a,Nras,Tlr2,Fcgr1,Tnfrsf1b,Pla2g2d,Fgr,Cxcl1,Anxa3,Sec61a1,Clec4d,Olr1,Tyrobp,Nupr1,Acer3,Itgax,Cx3cl1,Cotl1,Trim29,Ptgs2,Crlf2,C1…	Actr2,Ccl2,Itgb2,Loxl3,Ccl3,Tgfb1,Hck,Irf5,Cd244,Cd44,Hmox1,Itih4,Timp1,Mcoln2,Tnfaip8l2,Cybb,Cd5l,Ncf1,Cyba,Cxcl16,Ccl6,Ccl4,Tnfaip3,Havcr2,Sdc1,Ccl7,Hif1a,Evl,Edn1,Ly86,Cd180,Clu,Il10rb,Clec4n,Trem2,Csf1r,Anxa1,Map4k2,Casp4,Slc11a1,Mr1,Sele,Fcgr2b,Prkcq,Itgav,Mdk,Il1a,Nras,Tlr2,Fcgr1,Tnfrsf1b,Pla2g2d,Fgr,Cxcl1,Anxa3,Sec61a1,Clec4d,Olr1,Tyrobp,Nupr1,Acer3,Itgax,Cx3cl1,Cotl1,Trim29,Ptgs2,Crlf2,C1…
GO:0010646	regulation of cell communication	284	3215	1.98e-21	Ccl2,Acvr1b,Loxl3,Hip1r,Ccl3,S100a4,Col1a1,Ddt,Plaur,Slc9a3r2,Tgfb1,Gdf15,Il7r,Bid,Crabp2,Cd44,Wisp1,Hmox1,Mmp12,Htra1,Tgfbr1,Crlf1,Timp1,Pea15a,Gadd45b,Notch4,Ncf1,Cyba,Timp2,Ccl6,Ccl4,Atp6ap1,Tnfaip3,Ctgf,Eif4ebp2,Vsir,Wif1,Cdc34,Flt4,Havcr2,Ccl7,Grb2,Pik3r5,Hif1a,Lgmn,Gpr137b,Edn1,Ly86,Cd180,Plau,Rgcc,Clu,Litaf,Gpihbp1,Hcls1,Runx1,Il10rb,Igfbp6,Clec4n,Trem2,Lbh,Atp6v0c,Tmem204,Hbegf,Csf1r,Anxa…	Ccl2,Acvr1b,Loxl3,Hip1r,Ccl3,S100a4,Col1a1,Ddt,Plaur,Slc9a3r2,Tgfb1,Gdf15,Il7r,Bid,Crabp2,Cd44,Wisp1,Hmox1,Mmp12,Htra1,Tgfbr1,Crlf1,Timp1,Pea15a,Gadd45b,Notch4,Ncf1,Cyba,Timp2,Ccl6,Ccl4,Atp6ap1,Tnfaip3,Ctgf,Eif4ebp2,Vsir,Wif1,Cdc34,Flt4,Havcr2,Ccl7,Grb2,Pik3r5,Hif1a,Lgmn,Gpr137b,Edn1,Ly86,Cd180,Plau,Rgcc,Clu,Litaf,Gpihbp1,Hcls1,Runx1,Il10rb,Igfbp6,Clec4n,Trem2,Lbh,Atp6v0c,Tmem204,Hbegf,Csf1r,Anxa…
GO:0001817	regulation of cytokine production	107	698	5.6300000000000005e-21	Ccl2,Ccl3,Ddt,Tgfb1,Cd244,Wisp1,Hmox1,Mmp12,Il12rb2,Mcoln2,Mertk,Cybb,Cd83,Cyba,Ccl4,Tnfaip3,Atp2b1,Vsir,Flt4,Havcr2,Hif1a,Rgcc,Clu,Litaf,Runx1,Clec4n,Trem2,Csf1r,Anxa1,Casp4,Slc11a1,Htr2b,Abl2,Fcgr2b,Prkcq,Itgav,Mdk,Il1a,Src,Nras,Tlr2,Tnfrsf1b,Hgf,Fgr,Ereg,Gpnmb,Tyrobp,Atp6ap2,Cx3cl1,Apoa1,Ptgs2,Nckap1l,Crlf2,Serpine1,Lum,Tgfb2,Lrp1,Hpse,Thbs1,Inhbb,Tlr4,Cd300ld,C3ar1,Ssc5d,Cd200r1,Fn1,Cd14,Naip…	Ccl2,Ccl3,Ddt,Tgfb1,Cd244,Wisp1,Hmox1,Mmp12,Il12rb2,Mcoln2,Mertk,Cybb,Cd83,Cyba,Ccl4,Tnfaip3,Atp2b1,Vsir,Flt4,Havcr2,Hif1a,Rgcc,Clu,Litaf,Runx1,Clec4n,Trem2,Csf1r,Anxa1,Casp4,Slc11a1,Htr2b,Abl2,Fcgr2b,Prkcq,Itgav,Mdk,Il1a,Src,Nras,Tlr2,Tnfrsf1b,Hgf,Fgr,Ereg,Gpnmb,Tyrobp,Atp6ap2,Cx3cl1,Apoa1,Ptgs2,Nckap1l,Crlf2,Serpine1,Lum,Tgfb2,Lrp1,Hpse,Thbs1,Inhbb,Tlr4,Cd300ld,C3ar1,Ssc5d,Cd200r1,Fn1,Cd14,Naip…
GO:0030155	regulation of cell adhesion	107	705	1.1e-20	Ccl2,Itgb2,Loxl3,Col1a1,Plaur,Tgfb1,Il7r,Coro1c,Cd244,Cd44,Vav1,Mmp12,Ephb3,Arpc2,Tnfaip8l2,Cd83,Notch4,Tnfaip3,Vsir,Havcr2,Plau,Rgcc,Itga5,Runx1,Anxa1,Lpxn,P4hb,Sele,Abl2,Prkcq,Itgav,Mdk,Src,Vcam1,Cyr61,Pdpn,Pla2g2d,Ibsp,Dtx1,Gpnmb,Cd9,Fgl1,Mmp2,Cx3cl1,Apoa1,Nckap1l,Col16a1,Vav3,Prex1,Fermt3,Serpine1,Acer2,Rbpj,Tgfb2,Ubash3b,Lrp1,Thbs1,Fam107a,Phldb2,Igfbp2,Fbln2,Fzd4,Dact2,Plxnb2,Fn1,Shb,Lif,Ce…	Ccl2,Itgb2,Loxl3,Col1a1,Plaur,Tgfb1,Il7r,Coro1c,Cd244,Cd44,Vav1,Mmp12,Ephb3,Arpc2,Tnfaip8l2,Cd83,Notch4,Tnfaip3,Vsir,Havcr2,Plau,Rgcc,Itga5,Runx1,Anxa1,Lpxn,P4hb,Sele,Abl2,Prkcq,Itgav,Mdk,Src,Vcam1,Cyr61,Pdpn,Pla2g2d,Ibsp,Dtx1,Gpnmb,Cd9,Fgl1,Mmp2,Cx3cl1,Apoa1,Nckap1l,Col16a1,Vav3,Prex1,Fermt3,Serpine1,Acer2,Rbpj,Tgfb2,Ubash3b,Lrp1,Thbs1,Fam107a,Phldb2,Igfbp2,Fbln2,Fzd4,Dact2,Plxnb2,Fn1,Shb,Lif,Ce…
GO:0006955	immune response	129	979	2.03e-20	Actr2,Ccl2,Ccl3,Tgfb1,Hck,Irf5,Cd244,Vav1,Mcoln2,Tnfaip8l2,Cybb,Ctsk,Ctss,Cyba,Tnfsf13,Cxcl16,Ccl6,Ccl4,Tnfaip3,Havcr2,Ccl7,Evl,Edn1,Ly86,Cd180,Rgcc,Alcam,Clec4n,Trem2,Csf1r,Anxa1,Map4k2,Casp4,Slc11a1,Tnfrsf11a,Mr1,Fcgr2b,Mdk,Il1a,Nras,Tlr2,Fcgr1,Tnfrsf1b,Fgr,Cxcl1,Anxa3,Sec61a1,Clec4d,Ctsc,Tyrobp,Fgl1,Cx3cl1,Trim29,Ctsh,Mlh1,Crlf2,C1qc,C1qb,Rbpj,Sbno2,Tlr13,Lrp1,Tlr4,Tmem106a,Grn,Rftn1,Plcl2,Lat…	Actr2,Ccl2,Ccl3,Tgfb1,Hck,Irf5,Cd244,Vav1,Mcoln2,Tnfaip8l2,Cybb,Ctsk,Ctss,Cyba,Tnfsf13,Cxcl16,Ccl6,Ccl4,Tnfaip3,Havcr2,Ccl7,Evl,Edn1,Ly86,Cd180,Rgcc,Alcam,Clec4n,Trem2,Csf1r,Anxa1,Map4k2,Casp4,Slc11a1,Tnfrsf11a,Mr1,Fcgr2b,Mdk,Il1a,Nras,Tlr2,Fcgr1,Tnfrsf1b,Fgr,Cxcl1,Anxa3,Sec61a1,Clec4d,Ctsc,Tyrobp,Fgl1,Cx3cl1,Trim29,Ctsh,Mlh1,Crlf2,C1qc,C1qb,Rbpj,Sbno2,Tlr13,Lrp1,Tlr4,Tmem106a,Grn,Rftn1,Plcl2,Lat…
GO:0006950	response to stress	270	3045	2.25e-20	Actr2,Ccl2,Itgb2,Loxl3,Ccl3,Col1a1,Tgfb1,Hck,Irf5,Bid,Cnn2,Cd244,Cd44,Hmox1,Mmp12,Crip1,Itih4,Timp1,Mcoln2,Pea15a,Tnfaip8l2,Mertk,Endog,Cybb,Cd5l,Ncf1,Serpinb6a,Cyba,Trpv2,Sparc,Cxcl16,Ccl6,Ccl4,Tnfaip3,Atp2b1,Ctgf,Havcr2,Sdc1,Id2,Dnmt3a,Ccl7,Grb2,Hif1a,Evl,Edn1,Ly86,Ctsl,Cd180,Parp8,Plau,Anxa8,Rgcc,Clu,Loxl2,Ndufa6,Itga5,Sdf2l1,Runx1,Il10rb,Clec4n,Trem2,Hbegf,Csf1r,Anxa1,Slc1a1,Map4k2,Vegfb,P4hb…	Actr2,Ccl2,Itgb2,Loxl3,Ccl3,Col1a1,Tgfb1,Hck,Irf5,Bid,Cnn2,Cd244,Cd44,Hmox1,Mmp12,Crip1,Itih4,Timp1,Mcoln2,Pea15a,Tnfaip8l2,Mertk,Endog,Cybb,Cd5l,Ncf1,Serpinb6a,Cyba,Trpv2,Sparc,Cxcl16,Ccl6,Ccl4,Tnfaip3,Atp2b1,Ctgf,Havcr2,Sdc1,Id2,Dnmt3a,Ccl7,Grb2,Hif1a,Evl,Edn1,Ly86,Ctsl,Cd180,Parp8,Plau,Anxa8,Rgcc,Clu,Loxl2,Ndufa6,Itga5,Sdf2l1,Runx1,Il10rb,Clec4n,Trem2,Hbegf,Csf1r,Anxa1,Slc1a1,Map4k2,Vegfb,P4hb…
GO:0051270	regulation of cellular component movement	134	1048	2.96e-20	Ccl2,Acvr1b,Ccl3,Col1a1,Ddt,Tgfb1,Gab2,Coro1c,Cnn2,Wisp1,Hmox1,Mmp12,Arpc2,Tgfbr1,Timp1,Sparc,Cxcl16,Ccl4,Vsir,Flt4,Ccl7,Hif1a,Lgmn,Evl,Edn1,Plau,Rgcc,Itga5,Trem2,Hbegf,Csf1r,Anxa1,Vegfb,Sell,Sele,Itgav,Mdk,Il1a,Src,S100a11,Tlr2,Pdgfc,Lmna,Cyr61,Sdcbp,Pdpn,Hgf,Fgr,P2rx4,Anxa3,Gpnmb,Cd9,Acan,Itgax,Mpp1,F7,Sfrp1,Mmp2,Cx3cl1,Ctsh,Ptgs2,Nckap1l,Prex1,Fermt3,Mgat5,Rap2b,Tnn,Serpine1,Rbpj,Igsf8,Tgfb2,L…	Ccl2,Acvr1b,Ccl3,Col1a1,Ddt,Tgfb1,Gab2,Coro1c,Cnn2,Wisp1,Hmox1,Mmp12,Arpc2,Tgfbr1,Timp1,Sparc,Cxcl16,Ccl4,Vsir,Flt4,Ccl7,Hif1a,Lgmn,Evl,Edn1,Plau,Rgcc,Itga5,Trem2,Hbegf,Csf1r,Anxa1,Vegfb,Sell,Sele,Itgav,Mdk,Il1a,Src,S100a11,Tlr2,Pdgfc,Lmna,Cyr61,Sdcbp,Pdpn,Hgf,Fgr,P2rx4,Anxa3,Gpnmb,Cd9,Acan,Itgax,Mpp1,F7,Sfrp1,Mmp2,Cx3cl1,Ctsh,Ptgs2,Nckap1l,Prex1,Fermt3,Mgat5,Rap2b,Tnn,Serpine1,Rbpj,Igsf8,Tgfb2,L…
GO:0051179	localization	363	4646	5.96e-20	Actr2,Ccl2,Itgb2,Gm2a,Loxl3,Hip1r,Slc7a7,Ccl3,S100a6,Col1a1,Tgfb1,Hck,Bid,Gab2,Coro1c,Cd44,Wdr1,Vav1,Mmp12,Ephb3,Atp6v1b2,Aprt,Clic1,Tgfbr1,Kdelr3,Mcoln2,Gltp,Pea15a,Mertk,Slc25a13,Cybb,Cd5l,Rrbp1,Ncf1,Trpv2,Cxcl16,Ccl6,Ccl4,Ywhah,Slc25a22,Atp6ap1,Rab32,Tnfaip3,Atp2b1,Ctgf,Gnptab,Tns3,Sdc1,Abca8b,Ccl7,Scn4a,Grb2,Abcc3,Hif1a,Fbln5,Edn1,Hexb,Emb,Plau,Anxa8,Clu,Loxl2,Sdc2,Atp6v1c1,Lrp12,Itga5,Gpihbp…	Actr2,Ccl2,Itgb2,Gm2a,Loxl3,Hip1r,Slc7a7,Ccl3,S100a6,Col1a1,Tgfb1,Hck,Bid,Gab2,Coro1c,Cd44,Wdr1,Vav1,Mmp12,Ephb3,Atp6v1b2,Aprt,Clic1,Tgfbr1,Kdelr3,Mcoln2,Gltp,Pea15a,Mertk,Slc25a13,Cybb,Cd5l,Rrbp1,Ncf1,Trpv2,Cxcl16,Ccl6,Ccl4,Ywhah,Slc25a22,Atp6ap1,Rab32,Tnfaip3,Atp2b1,Ctgf,Gnptab,Tns3,Sdc1,Abca8b,Ccl7,Scn4a,Grb2,Abcc3,Hif1a,Fbln5,Edn1,Hexb,Emb,Plau,Anxa8,Clu,Loxl2,Sdc2,Atp6v1c1,Lrp12,Itga5,Gpihbp…
GO:0065008	regulation of biological quality	315	3822	7.61e-20	Actr2,Ccl2,Acvr1b,Gm2a,Hip1r,Ccl3,Ckb,Spi1,Tgfb1,Tbxas1,Hck,Dnase2a,Il7r,Bid,Crabp2,Cd44,Wdr1,Wisp1,Hmox1,Tmod4,Vav1,Ephb3,Ctsb,Arpc2,Elovl1,Aprt,Clic1,Oit3,Kdelr3,Mcoln2,Mertk,Eln,Mmp13,Endog,Ctsk,Ctss,Cyba,Trpv2,Ybx2,Sparc,Ccl4,Ywhah,Atp6ap1,Tnfaip3,Atp2b1,Ctgf,Eif4ebp2,Id2,Ccl7,Scn4a,Grb2,Hif1a,Lgmn,Evl,Gpr137b,Edn1,Ctsl,Hexb,Plau,Anxa8,Clu,Pde1b,Gpihbp1,Hcls1,Runx1,Rps6ka2,Trem2,Abcg1,Atp6v0c…	Actr2,Ccl2,Acvr1b,Gm2a,Hip1r,Ccl3,Ckb,Spi1,Tgfb1,Tbxas1,Hck,Dnase2a,Il7r,Bid,Crabp2,Cd44,Wdr1,Wisp1,Hmox1,Tmod4,Vav1,Ephb3,Ctsb,Arpc2,Elovl1,Aprt,Clic1,Oit3,Kdelr3,Mcoln2,Mertk,Eln,Mmp13,Endog,Ctsk,Ctss,Cyba,Trpv2,Ybx2,Sparc,Ccl4,Ywhah,Atp6ap1,Tnfaip3,Atp2b1,Ctgf,Eif4ebp2,Id2,Ccl7,Scn4a,Grb2,Hif1a,Lgmn,Evl,Gpr137b,Edn1,Ctsl,Hexb,Plau,Anxa8,Clu,Pde1b,Gpihbp1,Hcls1,Runx1,Rps6ka2,Trem2,Abcg1,Atp6v0c…
GO:0001932	regulation of protein phosphorylation	162	1449	1.69e-19	Ccl2,Itgb2,Acvr1b,Ccl3,Ddt,Plaur,Tgfb1,Gdf15,Coro1c,Cd44,Tgfbr1,Crlf1,Gadd45b,Ncf1,Timp2,Ccl6,Ccl4,Atp6ap1,Tnfaip3,Ctgf,Flt4,Havcr2,Ccl7,Grb2,Pik3r5,Edn1,Parp8,Rgcc,Clu,Itga5,Hcls1,Igfbp6,Trem2,Lbh,Atp6v0c,Hbegf,Csf1r,Map4k2,Vegfb,C1qtnf9,Gfra1,Nab2,Slc11a1,Htr2b,Tnfrsf11a,Gpr39,Abl2,Atf3,Fcgr2b,Ehd4,Il1a,Ptpn1,Src,Nras,Tlr2,Pdgfc,Fcgr1,Cyr61,Sdcbp,Pik3r3,Map3k6,Hgf,Fgr,Ereg,Wnt16,Gpnmb,Gdf3,Camk…	Ccl2,Itgb2,Acvr1b,Ccl3,Ddt,Plaur,Tgfb1,Gdf15,Coro1c,Cd44,Tgfbr1,Crlf1,Gadd45b,Ncf1,Timp2,Ccl6,Ccl4,Atp6ap1,Tnfaip3,Ctgf,Flt4,Havcr2,Ccl7,Grb2,Pik3r5,Edn1,Parp8,Rgcc,Clu,Itga5,Hcls1,Igfbp6,Trem2,Lbh,Atp6v0c,Hbegf,Csf1r,Map4k2,Vegfb,C1qtnf9,Gfra1,Nab2,Slc11a1,Htr2b,Tnfrsf11a,Gpr39,Abl2,Atf3,Fcgr2b,Ehd4,Il1a,Ptpn1,Src,Nras,Tlr2,Pdgfc,Fcgr1,Cyr61,Sdcbp,Pik3r3,Map3k6,Hgf,Fgr,Ereg,Wnt16,Gpnmb,Gdf3,Camk…
GO:0042325	regulation of phosphorylation	172	1591	1.79e-19	Ccl2,Itgb2,Acvr1b,Ccl3,Ddt,Plaur,Tgfb1,Gdf15,Coro1c,Cd44,Ephb3,Tgfbr1,Crlf1,Mertk,Gadd45b,Ncf1,Timp2,Ccl6,Ccl4,Atp6ap1,Tnfaip3,Ctgf,Flt4,Havcr2,Ccl7,Grb2,Pik3r5,Hif1a,Edn1,Parp8,Rgcc,Clu,Itga5,Hcls1,Igfbp6,Trem2,Lbh,Atp6v0c,Hbegf,Csf1r,Map4k2,Vegfb,C1qtnf9,Gfra1,Nab2,Slc11a1,Htr2b,Tnfrsf11a,Gpr39,Abl2,Atf3,Fcgr2b,Ehd4,Il1a,Ptpn1,Src,Nras,Tlr2,Pdgfc,Fcgr1,Cyr61,Sdcbp,Prkaa2,Pik3r3,Map3k6,Hgf,Fgr,E…	Ccl2,Itgb2,Acvr1b,Ccl3,Ddt,Plaur,Tgfb1,Gdf15,Coro1c,Cd44,Ephb3,Tgfbr1,Crlf1,Mertk,Gadd45b,Ncf1,Timp2,Ccl6,Ccl4,Atp6ap1,Tnfaip3,Ctgf,Flt4,Havcr2,Ccl7,Grb2,Pik3r5,Hif1a,Edn1,Parp8,Rgcc,Clu,Itga5,Hcls1,Igfbp6,Trem2,Lbh,Atp6v0c,Hbegf,Csf1r,Map4k2,Vegfb,C1qtnf9,Gfra1,Nab2,Slc11a1,Htr2b,Tnfrsf11a,Gpr39,Abl2,Atf3,Fcgr2b,Ehd4,Il1a,Ptpn1,Src,Nras,Tlr2,Pdgfc,Fcgr1,Cyr61,Sdcbp,Prkaa2,Pik3r3,Map3k6,Hgf,Fgr,E…
GO:0048519	negative regulation of biological process	387	5108	1.83e-19	Ccl2,Acvr1b,Loxl3,Hip1r,Ccl3,Col1a1,Ddt,Spi1,Plaur,Slc9a3r2,Tgfb1,Hck,Gdf15,Il7r,Bid,Coro1c,Cnn2,Cstb,Cd44,Wisp1,Hmox1,Tmod4,Mmp12,Ctsb,Htra1,Itih3,Itih4,Tgfbr1,Crlf1,Timp1,Mcoln2,Pea15a,Tnfaip8l2,Mertk,Gadd45b,Cd83,Notch4,Ctsk,Ctsz,Serpinb6a,Cyba,Timp2,Trpv2,Ybx2,Sparc,Ccl4,Ywhah,Fmc1,Tnfaip3,Atp2b1,Ctgf,Eif4ebp2,Vsir,Wif1,Cdc34,Flt4,Havcr2,Id2,Dnmt3a,Hif1a,Fbln5,Lgmn,Evl,Gpr137b,Edn1,Ctsl,Tppp,…	Ccl2,Acvr1b,Loxl3,Hip1r,Ccl3,Col1a1,Ddt,Spi1,Plaur,Slc9a3r2,Tgfb1,Hck,Gdf15,Il7r,Bid,Coro1c,Cnn2,Cstb,Cd44,Wisp1,Hmox1,Tmod4,Mmp12,Ctsb,Htra1,Itih3,Itih4,Tgfbr1,Crlf1,Timp1,Mcoln2,Pea15a,Tnfaip8l2,Mertk,Gadd45b,Cd83,Notch4,Ctsk,Ctsz,Serpinb6a,Cyba,Timp2,Trpv2,Ybx2,Sparc,Ccl4,Ywhah,1110001J03Rik,Tnfaip3,Atp2b1,Ctgf,Eif4ebp2,Vsir,Wif1,Cdc34,Flt4,Havcr2,Id2,Dnmt3a,Hif1a,Fbln5,Lgmn,Evl,Gpr137b,Edn1,C…
GO:0042127	regulation of cell population proliferation	176	1650	1.93e-19	Ccl2,Tgfb1,Hck,Il7r,Bid,Gab2,Cnn2,Cd244,Cd44,Wisp1,Hmox1,Mmp12,Htra1,Tgfbr1,Crlf1,Timp1,Ctsz,Cyba,Timp2,Trpv2,Sparc,Tnfsf13,Fmc1,Tnfaip3,Ctgf,Vsir,Flt4,Havcr2,Tns3,Id2,Hif1a,Cdca7l,Fbln5,Lgmn,Edn1,Ctsl,Plau,Rgcc,Clu,Hcls1,Runx1,Rps6ka2,Lbh,Hbegf,Csf1r,Anxa1,Vegfb,Pitx3,Sat1,Ecrg4,Htr2b,Atf3,Fcgr2b,Prkcq,Fam129b,Frzb,Itgav,Mdk,Il1a,Src,Wisp2,Nras,S100a11,Vcam1,Tlr2,Pdgfc,Lmna,Cyr61,Sdcbp,Pdpn,Tnfr…	Ccl2,Tgfb1,Hck,Il7r,Bid,Gab2,Cnn2,Cd244,Cd44,Wisp1,Hmox1,Mmp12,Htra1,Tgfbr1,Crlf1,Timp1,Ctsz,Cyba,Timp2,Trpv2,Sparc,Tnfsf13,1110001J03Rik,Tnfaip3,Ctgf,Vsir,Flt4,Havcr2,Tns3,Id2,Hif1a,Cdca7l,Fbln5,Lgmn,Edn1,Ctsl,Plau,Rgcc,Clu,Hcls1,Runx1,Rps6ka2,Lbh,Hbegf,Csf1r,Anxa1,Vegfb,Pitx3,Sat1,1500015O10Rik,Htr2b,Atf3,Fcgr2b,Prkcq,Fam129b,Frzb,Itgav,Mdk,Il1a,Src,Wisp2,Nras,S100a11,Vcam1,Tlr2,Pdgfc,Lmna,Cyr6…
GO:0048513	animal organ development	276	3230	8.1e-19	Ccl2,Acvr1b,Loxl3,Col6a1,Ckb,Col1a1,Spi1,Plaur,Tgfb1,Mknk2,Dnase2a,Il7r,Bid,Gab2,Coro1c,Cnn2,Cd44,Wdr1,Wisp1,Hmox1,Vav1,Ephb3,Rcn1,Ctsb,Htra1,Elovl1,Aprt,Pip4k2a,Tgfbr1,Crlf1,Timp1,Mertk,Eln,Mmp13,Notch4,Ctsz,Serpinb6a,Sparc,Tnfaip3,Atp2b1,Ctgf,Flt4,Tns3,Sdc1,Id2,Grb2,Glrx5,Hif1a,Edn1,Ctsl,Clu,Loxl2,Bmp1,Pde1b,Hcls1,Runx1,Rps6ka2,Igf2r,Trem2,Lbh,Csf1r,Anxa1,Vegfb,Pitx3,Mmp19,Nab2,Fam20c,Htr2b,Cln…	Ccl2,Acvr1b,Loxl3,Col6a1,Ckb,Col1a1,Spi1,Plaur,Tgfb1,Mknk2,Dnase2a,Il7r,Bid,Gab2,Coro1c,Cnn2,Cd44,Wdr1,Wisp1,Hmox1,Vav1,Ephb3,Rcn1,Ctsb,Htra1,Elovl1,Aprt,Pip4k2a,Tgfbr1,Crlf1,Timp1,Mertk,Eln,Mmp13,Notch4,Ctsz,Serpinb6a,Sparc,Tnfaip3,Atp2b1,Ctgf,Flt4,Tns3,Sdc1,Id2,Grb2,Glrx5,Hif1a,Edn1,Ctsl,Clu,Loxl2,Bmp1,Pde1b,Hcls1,Runx1,Rps6ka2,Igf2r,Trem2,Lbh,Csf1r,Anxa1,Vegfb,Pitx3,Mmp19,Nab2,Fam20c,Htr2b,Cln…
GO:0050793	regulation of developmental process	241	2669	1.04e-18	Actr2,Ccl2,Itgb2,Acvr1b,Loxl3,Ccl3,Col1a1,Spi1,Tgfb1,Hck,Gdf15,Il7r,Coro1c,Crabp2,Cd44,Wdr1,Wisp1,Hmox1,Mmp12,Ephb3,Arpc2,Clic1,Tgfbr1,Timp1,Cybb,Cd83,Notch4,Ctsk,Ctsz,Timp2,Trpv2,Sparc,Tnfsf13,Ywhah,Atp6ap1,Tnfaip3,Atp2b1,Ctgf,Vsir,Wif1,Flt4,Havcr2,Id2,Ccl7,Hif1a,Fbln5,Lgmn,Gpr137b,Edn1,Tppp,Hexb,Plau,Rgcc,Clu,Loxl2,Bmp1,Sdc2,Itga5,Hcls1,Runx1,Trem2,Abcg1,Lbh,Tmem178,Csf1r,Anxa1,Vegfb,Msr1,P4hb,…	Actr2,Ccl2,Itgb2,Acvr1b,Loxl3,Ccl3,Col1a1,Spi1,Tgfb1,Hck,Gdf15,Il7r,Coro1c,Crabp2,Cd44,Wdr1,Wisp1,Hmox1,Mmp12,Ephb3,Arpc2,Clic1,Tgfbr1,Timp1,Cybb,Cd83,Notch4,Ctsk,Ctsz,Timp2,Trpv2,Sparc,Tnfsf13,Ywhah,Atp6ap1,Tnfaip3,Atp2b1,Ctgf,Vsir,Wif1,Flt4,Havcr2,Id2,Ccl7,Hif1a,Fbln5,Lgmn,Gpr137b,Edn1,Tppp,Hexb,Plau,Rgcc,Clu,Loxl2,Bmp1,Sdc2,Itga5,Hcls1,Runx1,Trem2,Abcg1,Lbh,Tmem178,Csf1r,Anxa1,Vegfb,Msr1,P4hb,…
GO:0051174	regulation of phosphorus metabolic process	181	1777	4.1e-18	Ccl2,Itgb2,Acvr1b,Ccl3,Ddt,Plaur,Tgfb1,Gdf15,Coro1c,Cd244,Cd44,Ephb3,Tgfbr1,Crlf1,Mertk,Gadd45b,Ncf1,Timp2,Ccl6,Ccl4,Atp6ap1,Tnfaip3,Ctgf,Flt4,Havcr2,Ccl7,Grb2,Pik3r5,Hif1a,Edn1,Parp8,Rgcc,Clu,Itga5,Hcls1,Igfbp6,Trem2,Lbh,Atp6v0c,Hbegf,Csf1r,Map4k2,Vegfb,C1qtnf9,Gfra1,Nab2,Fam20c,Slc11a1,Htr2b,Tnfrsf11a,Gpr39,Abl2,Atf3,Fcgr2b,Ehd4,Il1a,Ptpn1,Src,Nras,Tlr2,Pdgfc,Fcgr1,Cyr61,Sdcbp,Prkaa2,Pik3r3,Map…	Ccl2,Itgb2,Acvr1b,Ccl3,Ddt,Plaur,Tgfb1,Gdf15,Coro1c,Cd244,Cd44,Ephb3,Tgfbr1,Crlf1,Mertk,Gadd45b,Ncf1,Timp2,Ccl6,Ccl4,Atp6ap1,Tnfaip3,Ctgf,Flt4,Havcr2,Ccl7,Grb2,Pik3r5,Hif1a,Edn1,Parp8,Rgcc,Clu,Itga5,Hcls1,Igfbp6,Trem2,Lbh,Atp6v0c,Hbegf,Csf1r,Map4k2,Vegfb,C1qtnf9,Gfra1,Nab2,Fam20c,Slc11a1,Htr2b,Tnfrsf11a,Gpr39,Abl2,Atf3,Fcgr2b,Ehd4,Il1a,Ptpn1,Src,Nras,Tlr2,Pdgfc,Fcgr1,Cyr61,Sdcbp,Prkaa2,Pik3r3,Map…
GO:0048523	negative regulation of cellular process	357	4672	5.4e-18	Acvr1b,Loxl3,Hip1r,Ccl3,Col1a1,Ddt,Spi1,Plaur,Slc9a3r2,Tgfb1,Hck,Gdf15,Il7r,Bid,Coro1c,Cnn2,Cstb,Cd44,Wisp1,Hmox1,Tmod4,Mmp12,Ctsb,Htra1,Itih3,Itih4,Tgfbr1,Crlf1,Timp1,Mcoln2,Pea15a,Tnfaip8l2,Mertk,Gadd45b,Notch4,Ctsz,Serpinb6a,Timp2,Trpv2,Ybx2,Sparc,Ywhah,Tnfaip3,Ctgf,Eif4ebp2,Vsir,Wif1,Cdc34,Flt4,Havcr2,Id2,Dnmt3a,Hif1a,Fbln5,Lgmn,Evl,Gpr137b,Edn1,Ctsl,Tppp,Anxa8,Rgcc,Clu,Loxl2,Itga5,Litaf,Hcls…	Acvr1b,Loxl3,Hip1r,Ccl3,Col1a1,Ddt,Spi1,Plaur,Slc9a3r2,Tgfb1,Hck,Gdf15,Il7r,Bid,Coro1c,Cnn2,Cstb,Cd44,Wisp1,Hmox1,Tmod4,Mmp12,Ctsb,Htra1,Itih3,Itih4,Tgfbr1,Crlf1,Timp1,Mcoln2,Pea15a,Tnfaip8l2,Mertk,Gadd45b,Notch4,Ctsz,Serpinb6a,Timp2,Trpv2,Ybx2,Sparc,Ywhah,Tnfaip3,Ctgf,Eif4ebp2,Vsir,Wif1,Cdc34,Flt4,Havcr2,Id2,Dnmt3a,Hif1a,Fbln5,Lgmn,Evl,Gpr137b,Edn1,Ctsl,Tppp,Anxa8,Rgcc,Clu,Loxl2,Itga5,Litaf,Hcls…
GO:0002684	positive regulation of immune system process	110	815	6.47e-18	Ccl2,Itgb2,Acvr1b,Ccl3,Tgfb1,Il7r,Gab2,Cd244,Cd44,Hmox1,Vav1,Mmp12,Cd83,Tnfsf13,Ccl4,Atp6ap1,Vsir,Havcr2,Id2,Ccl7,Hif1a,Lgmn,Edn1,Rgcc,Hcls1,Runx1,Trem2,Csf1r,Anxa1,Vegfb,Slc11a1,Rab29,Mr1,Sell,Sele,Fcgr2b,Prkcq,Mdk,Il1a,Nras,Vcam1,Tlr2,Fcgr1,Fgr,Cd38,Ereg,Cxcl1,P2rx4,Clec4d,Ctsc,Tyrobp,F7,Mmp2,Cx3cl1,Cmtm3,Mlh1,Nckap1l,Vav3,Crlf2,C1qc,Hoxa5,Serpine1,C1qb,Tgfb2,Thbs1,Tlr4,Rftn1,Igfbp2,Lat2,Inhba,…	Ccl2,Itgb2,Acvr1b,Ccl3,Tgfb1,Il7r,Gab2,Cd244,Cd44,Hmox1,Vav1,Mmp12,Cd83,Tnfsf13,Ccl4,Atp6ap1,Vsir,Havcr2,Id2,Ccl7,Hif1a,Lgmn,Edn1,Rgcc,Hcls1,Runx1,Trem2,Csf1r,Anxa1,Vegfb,Slc11a1,Rab29,Mr1,Sell,Sele,Fcgr2b,Prkcq,Mdk,Il1a,Nras,Vcam1,Tlr2,Fcgr1,Fgr,Cd38,Ereg,Cxcl1,P2rx4,Clec4d,Ctsc,Tyrobp,F7,Mmp2,Cx3cl1,Cmtm3,Mlh1,Nckap1l,Vav3,Crlf2,C1qc,Hoxa5,Serpine1,C1qb,Tgfb2,Thbs1,Tlr4,Rftn1,Igfbp2,Lat2,Inhba,…
GO:0030335	positive regulation of cell migration	89	567	7.03e-18	Ccl2,Acvr1b,Ccl3,Col1a1,Tgfb1,Gab2,Wisp1,Hmox1,Arpc2,Tgfbr1,Sparc,Cxcl16,Ccl4,Vsir,Flt4,Ccl7,Hif1a,Lgmn,Edn1,Plau,Itga5,Trem2,Hbegf,Csf1r,Anxa1,Vegfb,Sell,Sele,Itgav,Mdk,Il1a,Src,S100a11,Tlr2,Pdgfc,Cyr61,Sdcbp,Pdpn,Hgf,Fgr,P2rx4,Anxa3,Gpnmb,Itgax,F7,Mmp2,Cx3cl1,Ctsh,Ptgs2,Nckap1l,Prex1,Fermt3,Mgat5,Serpine1,Tgfb2,Lrp1,Thbs1,Fam107a,Grn,C3ar1,Fn1,P2ry6,Fbxo31,F2r,Cemip,Cx3cr1,Fgf7,Ptafr,Actg1,Post…	Ccl2,Acvr1b,Ccl3,Col1a1,Tgfb1,Gab2,Wisp1,Hmox1,Arpc2,Tgfbr1,Sparc,Cxcl16,Ccl4,Vsir,Flt4,Ccl7,Hif1a,Lgmn,Edn1,Plau,Itga5,Trem2,Hbegf,Csf1r,Anxa1,Vegfb,Sell,Sele,Itgav,Mdk,Il1a,Src,S100a11,Tlr2,Pdgfc,Cyr61,Sdcbp,Pdpn,Hgf,Fgr,P2rx4,Anxa3,Gpnmb,Itgax,F7,Mmp2,Cx3cl1,Ctsh,Ptgs2,Nckap1l,Prex1,Fermt3,Mgat5,Serpine1,Tgfb2,Lrp1,Thbs1,Fam107a,Grn,C3ar1,Fn1,P2ry6,Fbxo31,F2r,Cemip,Cx3cr1,Fgf7,Ptafr,Actg1,Post…
GO:0019220	regulation of phosphate metabolic process	180	1776	8.08e-18	Ccl2,Itgb2,Acvr1b,Ccl3,Ddt,Plaur,Tgfb1,Gdf15,Coro1c,Cd244,Cd44,Ephb3,Tgfbr1,Crlf1,Mertk,Gadd45b,Ncf1,Timp2,Ccl6,Ccl4,Atp6ap1,Tnfaip3,Ctgf,Flt4,Havcr2,Ccl7,Grb2,Pik3r5,Hif1a,Edn1,Parp8,Rgcc,Clu,Itga5,Hcls1,Igfbp6,Trem2,Lbh,Atp6v0c,Hbegf,Csf1r,Map4k2,Vegfb,C1qtnf9,Gfra1,Nab2,Slc11a1,Htr2b,Tnfrsf11a,Gpr39,Abl2,Atf3,Fcgr2b,Ehd4,Il1a,Ptpn1,Src,Nras,Tlr2,Pdgfc,Fcgr1,Cyr61,Sdcbp,Prkaa2,Pik3r3,Map3k6,Hgf…	Ccl2,Itgb2,Acvr1b,Ccl3,Ddt,Plaur,Tgfb1,Gdf15,Coro1c,Cd244,Cd44,Ephb3,Tgfbr1,Crlf1,Mertk,Gadd45b,Ncf1,Timp2,Ccl6,Ccl4,Atp6ap1,Tnfaip3,Ctgf,Flt4,Havcr2,Ccl7,Grb2,Pik3r5,Hif1a,Edn1,Parp8,Rgcc,Clu,Itga5,Hcls1,Igfbp6,Trem2,Lbh,Atp6v0c,Hbegf,Csf1r,Map4k2,Vegfb,C1qtnf9,Gfra1,Nab2,Slc11a1,Htr2b,Tnfrsf11a,Gpr39,Abl2,Atf3,Fcgr2b,Ehd4,Il1a,Ptpn1,Src,Nras,Tlr2,Pdgfc,Fcgr1,Cyr61,Sdcbp,Prkaa2,Pik3r3,Map3k6,Hgf…
GO:0045937	positive regulation of phosphate metabolic process	136	1159	1.07e-17	Ccl2,Acvr1b,Ccl3,Ddt,Plaur,Tgfb1,Gdf15,Cd244,Cd44,Ephb3,Tgfbr1,Crlf1,Mertk,Gadd45b,Ncf1,Timp2,Ccl6,Ccl4,Atp6ap1,Ctgf,Flt4,Havcr2,Ccl7,Pik3r5,Edn1,Parp8,Rgcc,Clu,Itga5,Hcls1,Igfbp6,Trem2,Atp6v0c,Hbegf,Csf1r,Map4k2,Vegfb,C1qtnf9,Gfra1,Nab2,Slc11a1,Htr2b,Tnfrsf11a,Gpr39,Abl2,Fcgr2b,Ehd4,Il1a,Ptpn1,Src,Tlr2,Pdgfc,Fcgr1,Cyr61,Sdcbp,Prkaa2,Pik3r3,Map3k6,Hgf,Fgr,Ereg,Wnt16,Gpnmb,Gdf3,Camk1,Nupr1,Cx3cl1,…	Ccl2,Acvr1b,Ccl3,Ddt,Plaur,Tgfb1,Gdf15,Cd244,Cd44,Ephb3,Tgfbr1,Crlf1,Mertk,Gadd45b,Ncf1,Timp2,Ccl6,Ccl4,Atp6ap1,Ctgf,Flt4,Havcr2,Ccl7,Pik3r5,Edn1,Parp8,Rgcc,Clu,Itga5,Hcls1,Igfbp6,Trem2,Atp6v0c,Hbegf,Csf1r,Map4k2,Vegfb,C1qtnf9,Gfra1,Nab2,Slc11a1,Htr2b,Tnfrsf11a,Gpr39,Abl2,Fcgr2b,Ehd4,Il1a,Ptpn1,Src,Tlr2,Pdgfc,Fcgr1,Cyr61,Sdcbp,Prkaa2,Pik3r3,Map3k6,Hgf,Fgr,Ereg,Wnt16,Gpnmb,Gdf3,Camk1,Nupr1,Cx3cl1,…
GO:2000147	positive regulation of cell motility	90	589	1.9e-17	Ccl2,Acvr1b,Ccl3,Col1a1,Tgfb1,Gab2,Wisp1,Hmox1,Arpc2,Tgfbr1,Sparc,Cxcl16,Ccl4,Vsir,Flt4,Ccl7,Hif1a,Lgmn,Edn1,Plau,Itga5,Trem2,Hbegf,Csf1r,Anxa1,Vegfb,Sell,Sele,Itgav,Mdk,Il1a,Src,S100a11,Tlr2,Pdgfc,Cyr61,Sdcbp,Pdpn,Hgf,Fgr,P2rx4,Anxa3,Gpnmb,Itgax,F7,Mmp2,Cx3cl1,Ctsh,Ptgs2,Nckap1l,Prex1,Fermt3,Mgat5,Serpine1,Tgfb2,Lrp1,Thbs1,Fam107a,Grn,C3ar1,Fn1,P2ry6,Fbxo31,F2r,Cemip,Cx3cr1,Fgf7,Ptafr,Actg1,Post…	Ccl2,Acvr1b,Ccl3,Col1a1,Tgfb1,Gab2,Wisp1,Hmox1,Arpc2,Tgfbr1,Sparc,Cxcl16,Ccl4,Vsir,Flt4,Ccl7,Hif1a,Lgmn,Edn1,Plau,Itga5,Trem2,Hbegf,Csf1r,Anxa1,Vegfb,Sell,Sele,Itgav,Mdk,Il1a,Src,S100a11,Tlr2,Pdgfc,Cyr61,Sdcbp,Pdpn,Hgf,Fgr,P2rx4,Anxa3,Gpnmb,Itgax,F7,Mmp2,Cx3cl1,Ctsh,Ptgs2,Nckap1l,Prex1,Fermt3,Mgat5,Serpine1,Tgfb2,Lrp1,Thbs1,Fam107a,Grn,C3ar1,Fn1,P2ry6,Fbxo31,F2r,Cemip,Cx3cr1,Fgf7,Ptafr,Actg1,Post…
GO:0023056	positive regulation of signaling	178	1769	2.56e-17	Ccl2,Acvr1b,Loxl3,Hip1r,Ccl3,S100a4,Col1a1,Ddt,Plaur,Tgfb1,Gdf15,Il7r,Bid,Cd44,Wisp1,Mmp12,Tgfbr1,Crlf1,Pea15a,Gadd45b,Ncf1,Cyba,Timp2,Ccl6,Ccl4,Atp6ap1,Tnfaip3,Ctgf,Vsir,Flt4,Havcr2,Ccl7,Pik3r5,Hif1a,Lgmn,Gpr137b,Edn1,Ly86,Cd180,Rgcc,Clu,Litaf,Hcls1,Runx1,Il10rb,Igfbp6,Clec4n,Trem2,Atp6v0c,Hbegf,Csf1r,Map4k2,Vegfb,Casp4,Ecrg4,Itm2c,Htr2b,Tnfrsf11a,Gpr39,Rab29,Abl2,Atf3,Fcgr2b,Il1a,Fabp5,Ptpn1,Sr…	Ccl2,Acvr1b,Loxl3,Hip1r,Ccl3,S100a4,Col1a1,Ddt,Plaur,Tgfb1,Gdf15,Il7r,Bid,Cd44,Wisp1,Mmp12,Tgfbr1,Crlf1,Pea15a,Gadd45b,Ncf1,Cyba,Timp2,Ccl6,Ccl4,Atp6ap1,Tnfaip3,Ctgf,Vsir,Flt4,Havcr2,Ccl7,Pik3r5,Hif1a,Lgmn,Gpr137b,Edn1,Ly86,Cd180,Rgcc,Clu,Litaf,Hcls1,Runx1,Il10rb,Igfbp6,Clec4n,Trem2,Atp6v0c,Hbegf,Csf1r,Map4k2,Vegfb,Casp4,1500015O10Rik,Itm2c,Htr2b,Tnfrsf11a,Gpr39,Rab29,Abl2,Atf3,Fcgr2b,Il1a,Fabp5,…
GO:0009653	anatomical structure morphogenesis	209	2244	3.24e-17	Ccl2,Col6a1,Col1a1,Spi1,Tgfb1,Il7r,Angptl2,Crabp2,Cd44,Wdr1,Hmox1,Tmod4,Mmp12,Ephb3,Htra1,Tgfbr1,Mertk,Eln,Mmp13,Notch4,Ctsz,Ctgf,Flt4,Sdc1,Id2,Grb2,Hif1a,Evl,Edn1,Ctsl,Tppp,Emb,Plau,Clu,Loxl2,Sdc2,Itga5,Alcam,Hcls1,Runx1,Hbegf,Csf1r,Slc1a1,Vegfb,Gfra1,Pitx3,Hexa,Sat1,Mmp19,Nab2,Fam20c,Htr2b,Abl2,Col5a1,Frzb,Itgav,Mdk,Src,Vcam1,Tlr2,Pdgfc,Cyr61,Pdpn,Pik3r3,Hgf,Fgr,Ereg,Col1a2,Wnt16,Mtpn,Gdf3,Mgp,…	Ccl2,Col6a1,Col1a1,Spi1,Tgfb1,Il7r,Angptl2,Crabp2,Cd44,Wdr1,Hmox1,Tmod4,Mmp12,Ephb3,Htra1,Tgfbr1,Mertk,Eln,Mmp13,Notch4,Ctsz,Ctgf,Flt4,Sdc1,Id2,Grb2,Hif1a,Evl,Edn1,Ctsl,Tppp,Emb,Plau,Clu,Loxl2,Sdc2,Itga5,Alcam,Hcls1,Runx1,Hbegf,Csf1r,Slc1a1,Vegfb,Gfra1,Pitx3,Hexa,Sat1,Mmp19,Nab2,Fam20c,Htr2b,Abl2,Col5a1,Frzb,Itgav,Mdk,Src,Vcam1,Tlr2,Pdgfc,Cyr61,Pdpn,Pik3r3,Hgf,Fgr,Ereg,Col1a2,Wnt16,Mtpn,Gdf3,Mgp,…
GO:0009893	positive regulation of metabolic process	302	3767	3.29e-17	Actr2,Ccl2,Itgb2,Acvr1b,Hip1r,Ccl3,Col1a1,Ddt,Spi1,Plaur,Tgfb1,Gdf15,Il7r,Irf5,Bid,Cnn2,Cd244,Cd44,Hmox1,Mmp12,Ephb3,Pip4k2a,Tgfbr1,Crlf1,Il12rb2,Mcoln2,Mertk,Gadd45b,Endog,Cybb,Cd83,Ncf1,Cyba,Timp2,Trpv2,Ybx2,Tnfsf13,Ccl6,Ccl4,Ywhah,Atp6ap1,Tnfaip3,Ctgf,Vsir,Flt4,Havcr2,Id2,Ccl7,Grb2,Pik3r5,Hif1a,Fbln5,Lgmn,Edn1,Hexb,Parp8,Plau,Rgcc,Clu,Itga5,Litaf,Hcls1,Runx1,Igfbp6,Clec4n,Rps6ka2,Trem2,Abcg1,L…	Actr2,Ccl2,Itgb2,Acvr1b,Hip1r,Ccl3,Col1a1,Ddt,Spi1,Plaur,Tgfb1,Gdf15,Il7r,Irf5,Bid,Cnn2,Cd244,Cd44,Hmox1,Mmp12,Ephb3,Pip4k2a,Tgfbr1,Crlf1,Il12rb2,Mcoln2,Mertk,Gadd45b,Endog,Cybb,Cd83,Ncf1,Cyba,Timp2,Trpv2,Ybx2,Tnfsf13,Ccl6,Ccl4,Ywhah,Atp6ap1,Tnfaip3,Ctgf,Vsir,Flt4,Havcr2,Id2,Ccl7,Grb2,Pik3r5,Hif1a,Fbln5,Lgmn,Edn1,Hexb,Parp8,Plau,Rgcc,Clu,Itga5,Litaf,Hcls1,Runx1,Igfbp6,Clec4n,Rps6ka2,Trem2,Abcg1,L…
GO:0051272	positive regulation of cellular component movement	91	607	3.34e-17	Ccl2,Acvr1b,Ccl3,Col1a1,Tgfb1,Gab2,Wisp1,Hmox1,Arpc2,Tgfbr1,Sparc,Cxcl16,Ccl4,Vsir,Flt4,Ccl7,Hif1a,Lgmn,Edn1,Plau,Itga5,Trem2,Hbegf,Csf1r,Anxa1,Vegfb,Sell,Sele,Itgav,Mdk,Il1a,Src,S100a11,Tlr2,Pdgfc,Cyr61,Sdcbp,Pdpn,Hgf,Fgr,P2rx4,Anxa3,Gpnmb,Itgax,F7,Mmp2,Cx3cl1,Ctsh,Ptgs2,Nckap1l,Prex1,Fermt3,Mgat5,Serpine1,Tgfb2,Lrp1,Thbs1,Fam107a,Grn,C3ar1,Fn1,P2ry6,Fbxo31,F2r,Cemip,Cx3cr1,Fgf7,Ptafr,Actg1,Post…	Ccl2,Acvr1b,Ccl3,Col1a1,Tgfb1,Gab2,Wisp1,Hmox1,Arpc2,Tgfbr1,Sparc,Cxcl16,Ccl4,Vsir,Flt4,Ccl7,Hif1a,Lgmn,Edn1,Plau,Itga5,Trem2,Hbegf,Csf1r,Anxa1,Vegfb,Sell,Sele,Itgav,Mdk,Il1a,Src,S100a11,Tlr2,Pdgfc,Cyr61,Sdcbp,Pdpn,Hgf,Fgr,P2rx4,Anxa3,Gpnmb,Itgax,F7,Mmp2,Cx3cl1,Ctsh,Ptgs2,Nckap1l,Prex1,Fermt3,Mgat5,Serpine1,Tgfb2,Lrp1,Thbs1,Fam107a,Grn,C3ar1,Fn1,P2ry6,Fbxo31,F2r,Cemip,Cx3cr1,Fgf7,Ptafr,Actg1,Post…
GO:0042327	positive regulation of phosphorylation	129	1085	3.75e-17	Ccl2,Acvr1b,Ccl3,Ddt,Plaur,Tgfb1,Gdf15,Cd44,Ephb3,Tgfbr1,Crlf1,Mertk,Gadd45b,Ncf1,Timp2,Ccl6,Ccl4,Atp6ap1,Ctgf,Flt4,Havcr2,Ccl7,Pik3r5,Edn1,Parp8,Rgcc,Clu,Itga5,Hcls1,Igfbp6,Trem2,Atp6v0c,Hbegf,Csf1r,Map4k2,Vegfb,C1qtnf9,Gfra1,Nab2,Slc11a1,Htr2b,Tnfrsf11a,Gpr39,Abl2,Fcgr2b,Ehd4,Il1a,Ptpn1,Src,Tlr2,Pdgfc,Fcgr1,Cyr61,Sdcbp,Prkaa2,Pik3r3,Map3k6,Hgf,Fgr,Ereg,Wnt16,Gpnmb,Gdf3,Camk1,Nupr1,Cx3cl1,Anxa2,…	Ccl2,Acvr1b,Ccl3,Ddt,Plaur,Tgfb1,Gdf15,Cd44,Ephb3,Tgfbr1,Crlf1,Mertk,Gadd45b,Ncf1,Timp2,Ccl6,Ccl4,Atp6ap1,Ctgf,Flt4,Havcr2,Ccl7,Pik3r5,Edn1,Parp8,Rgcc,Clu,Itga5,Hcls1,Igfbp6,Trem2,Atp6v0c,Hbegf,Csf1r,Map4k2,Vegfb,C1qtnf9,Gfra1,Nab2,Slc11a1,Htr2b,Tnfrsf11a,Gpr39,Abl2,Fcgr2b,Ehd4,Il1a,Ptpn1,Src,Tlr2,Pdgfc,Fcgr1,Cyr61,Sdcbp,Prkaa2,Pik3r3,Map3k6,Hgf,Fgr,Ereg,Wnt16,Gpnmb,Gdf3,Camk1,Nupr1,Cx3cl1,Anxa2,…
GO:0001775	cell activation	90	599	4.58e-17	Itgb2,Ccl3,Spi1,Tgfb1,Il7r,Cd244,Cd44,Vav1,Tgfbr1,Timp1,Mertk,Tnfaip3,Havcr2,Id2,Evl,Cd180,Rgcc,Clu,Trem2,Anxa1,Slc11a1,Rab29,Mr1,Abl2,Itgav,Mdk,Tlr2,Ctps,Pla2g2d,Anxa3,Clec4d,Tyrobp,Cx3cl1,Mlh1,Prex1,Lepr,Fermt3,Rap2b,Rbpj,Sbno2,Ubash3b,Lrp1,Tlr4,Tmem106a,Grn,Plcl2,Lat2,C1qa,Gpr97,Fn1,Blnk,Shb,F2r,Cx3cr1,Cd48,Itgam,Pi4k2a,Ly9,Cebpb,Jag2,Skap2,Pirb,Fcgr4,Fcer1g,Cr2,Adam9,Milr1,Myo1f,Tpd52,Slc7a2,…	Itgb2,Ccl3,Spi1,Tgfb1,Il7r,Cd244,Cd44,Vav1,Tgfbr1,Timp1,Mertk,Tnfaip3,Havcr2,Id2,Evl,Cd180,Rgcc,Clu,Trem2,Anxa1,Slc11a1,Rab29,Mr1,Abl2,Itgav,Mdk,Tlr2,Ctps,Pla2g2d,Anxa3,Clec4d,Tyrobp,Cx3cl1,Mlh1,Prex1,Lepr,Fermt3,Rap2b,Rbpj,Sbno2,Ubash3b,Lrp1,Tlr4,Tmem106a,Grn,Plcl2,Lat2,C1qa,Adgrg3,Fn1,Blnk,Shb,F2r,Cx3cr1,Cd48,Itgam,Pi4k2a,Ly9,Cebpb,Jag2,Skap2,Pirb,Fcgr4,Fcer1g,Cr2,Adam9,Milr1,Myo1f,Tpd52,Slc7a2…
GO:0050865	regulation of cell activation	87	569	7.06e-17	Ccl2,Itgb2,Loxl3,Tgfb1,Il7r,Gab2,Cd244,Cd44,Hmox1,Tnfaip8l2,Mertk,Cd83,Tnfsf13,Tnfaip3,Ctgf,Vsir,Havcr2,Id2,Gpr137b,Runx1,Trem2,Anxa1,Fcgr2b,Prkcq,Mdk,Vcam1,Pdpn,Tnfrsf1b,Pla2g2d,Fgr,Cd38,Dtx1,Gpnmb,Clec4d,Cd9,Ctsc,Tyrobp,Sfrp1,Fgl1,Cx3cl1,Mlh1,Nckap1l,Vav3,Crlf2,Ubash3b,Thbs1,Tlr4,Grn,Igfbp2,Shb,Itgam,Cebpb,Pla2g4a,Ptafr,Tec,Ptpre,Cd300lb,Pdgfa,Fcer1g,Fes,Milr1,Mmp14,Abr,Slc7a2,Cd80,Bst1,Sirpa,P…	Ccl2,Itgb2,Loxl3,Tgfb1,Il7r,Gab2,Cd244,Cd44,Hmox1,Tnfaip8l2,Mertk,Cd83,Tnfsf13,Tnfaip3,Ctgf,Vsir,Havcr2,Id2,Gpr137b,Runx1,Trem2,Anxa1,Fcgr2b,Prkcq,Mdk,Vcam1,Pdpn,Tnfrsf1b,Pla2g2d,Fgr,Cd38,Dtx1,Gpnmb,Clec4d,Cd9,Ctsc,Tyrobp,Sfrp1,Fgl1,Cx3cl1,Mlh1,Nckap1l,Vav3,Crlf2,Ubash3b,Thbs1,Tlr4,Grn,Igfbp2,Shb,Itgam,Cebpb,Pla2g4a,Ptafr,Tec,Ptpre,Cd300lb,Pdgfa,Fcer1g,Fes,Milr1,Mmp14,Abr,Slc7a2,Cd80,Bst1,Sirpa,P…
GO:0001934	positive regulation of protein phosphorylation	122	1010	1.24e-16	Ccl2,Acvr1b,Ccl3,Ddt,Plaur,Tgfb1,Gdf15,Cd44,Tgfbr1,Crlf1,Gadd45b,Ncf1,Timp2,Ccl6,Ccl4,Atp6ap1,Ctgf,Flt4,Havcr2,Ccl7,Pik3r5,Edn1,Parp8,Rgcc,Clu,Itga5,Hcls1,Igfbp6,Trem2,Atp6v0c,Hbegf,Csf1r,Map4k2,Vegfb,C1qtnf9,Gfra1,Nab2,Slc11a1,Htr2b,Tnfrsf11a,Gpr39,Abl2,Fcgr2b,Ehd4,Il1a,Ptpn1,Src,Tlr2,Pdgfc,Fcgr1,Cyr61,Sdcbp,Pik3r3,Map3k6,Hgf,Ereg,Wnt16,Gpnmb,Gdf3,Camk1,Cx3cl1,Anxa2,Ptgs2,Nckap1l,Lepr,Rap2b,Tgfb…	Ccl2,Acvr1b,Ccl3,Ddt,Plaur,Tgfb1,Gdf15,Cd44,Tgfbr1,Crlf1,Gadd45b,Ncf1,Timp2,Ccl6,Ccl4,Atp6ap1,Ctgf,Flt4,Havcr2,Ccl7,Pik3r5,Edn1,Parp8,Rgcc,Clu,Itga5,Hcls1,Igfbp6,Trem2,Atp6v0c,Hbegf,Csf1r,Map4k2,Vegfb,C1qtnf9,Gfra1,Nab2,Slc11a1,Htr2b,Tnfrsf11a,Gpr39,Abl2,Fcgr2b,Ehd4,Il1a,Ptpn1,Src,Tlr2,Pdgfc,Fcgr1,Cyr61,Sdcbp,Pik3r3,Map3k6,Hgf,Ereg,Wnt16,Gpnmb,Gdf3,Camk1,Cx3cl1,Anxa2,Ptgs2,Nckap1l,Lepr,Rap2b,Tgfb…
GO:1901700	response to oxygen-containing compound	163	1585	1.6e-16	Actr2,Ccl2,Ccl3,Col6a1,Col1a1,Spi1,Tgfb1,Tbxas1,Irf5,Bid,Hmox1,Arpc2,Aprt,Tgfbr1,Timp1,Il12rb2,Endog,Cybb,Ncf1,Cyba,Sparc,Cxcl16,Tnfaip3,Atp2b1,Ctgf,Eif4ebp2,Havcr2,Sdc1,Dnmt3a,Ccl7,Grb2,Lgmn,Edn1,Ctsl,Cd180,Esd,Litaf,Runx1,Rps6ka2,Igf2r,Trem2,Anxa1,Pitx3,Mmp19,Casp4,Slc11a1,Htr2b,Tnfrsf11a,Sell,Abl2,Fcgr2b,Itgav,Gatm,Il1a,Ptpn1,Src,Vcam1,Tlr2,Pdgfc,Abca1,Prkaa2,Tnfrsf1b,Slc2a1,Akr1a1,Pik3r3,Cd38…	Actr2,Ccl2,Ccl3,Col6a1,Col1a1,Spi1,Tgfb1,Tbxas1,Irf5,Bid,Hmox1,Arpc2,Aprt,Tgfbr1,Timp1,Il12rb2,Endog,Cybb,Ncf1,Cyba,Sparc,Cxcl16,Tnfaip3,Atp2b1,Ctgf,Eif4ebp2,Havcr2,Sdc1,Dnmt3a,Ccl7,Grb2,Lgmn,Edn1,Ctsl,Cd180,Esd,Litaf,Runx1,Rps6ka2,Igf2r,Trem2,Anxa1,Pitx3,Mmp19,Casp4,Slc11a1,Htr2b,Tnfrsf11a,Sell,Abl2,Fcgr2b,Itgav,Gatm,Il1a,Ptpn1,Src,Vcam1,Tlr2,Pdgfc,Abca1,Prkaa2,Tnfrsf1b,Slc2a1,Akr1a1,Pik3r3,Cd38…
GO:0010647	positive regulation of cell communication	175	1762	1.62e-16	Ccl2,Acvr1b,Loxl3,Hip1r,Ccl3,S100a4,Col1a1,Ddt,Plaur,Tgfb1,Gdf15,Il7r,Bid,Cd44,Wisp1,Mmp12,Tgfbr1,Crlf1,Pea15a,Gadd45b,Ncf1,Cyba,Timp2,Ccl6,Ccl4,Atp6ap1,Tnfaip3,Ctgf,Vsir,Flt4,Havcr2,Ccl7,Pik3r5,Hif1a,Lgmn,Gpr137b,Edn1,Ly86,Cd180,Rgcc,Clu,Litaf,Hcls1,Runx1,Il10rb,Igfbp6,Clec4n,Trem2,Atp6v0c,Hbegf,Csf1r,Map4k2,Vegfb,Casp4,Ecrg4,Itm2c,Htr2b,Tnfrsf11a,Gpr39,Rab29,Abl2,Atf3,Fcgr2b,Il1a,Fabp5,Ptpn1,Sr…	Ccl2,Acvr1b,Loxl3,Hip1r,Ccl3,S100a4,Col1a1,Ddt,Plaur,Tgfb1,Gdf15,Il7r,Bid,Cd44,Wisp1,Mmp12,Tgfbr1,Crlf1,Pea15a,Gadd45b,Ncf1,Cyba,Timp2,Ccl6,Ccl4,Atp6ap1,Tnfaip3,Ctgf,Vsir,Flt4,Havcr2,Ccl7,Pik3r5,Hif1a,Lgmn,Gpr137b,Edn1,Ly86,Cd180,Rgcc,Clu,Litaf,Hcls1,Runx1,Il10rb,Igfbp6,Clec4n,Trem2,Atp6v0c,Hbegf,Csf1r,Map4k2,Vegfb,Casp4,1500015O10Rik,Itm2c,Htr2b,Tnfrsf11a,Gpr39,Rab29,Abl2,Atf3,Fcgr2b,Il1a,Fabp5,…
GO:0032101	regulation of response to external stimulus	111	871	1.62e-16	Ccl2,Ccl3,Ddt,Tgfb1,Cd44,Wisp1,Vav1,Mmp12,Htra1,Tnfaip8l2,Ctss,Cyba,Ccl4,Tnfaip3,Havcr2,Ccl7,Lgmn,Edn1,Ly86,Cd180,Plau,Trem2,Anxa1,Vegfb,Casp4,Tnfrsf11a,Sell,Fcgr2b,Prkcq,Mdk,Tlr2,Fcgr1,Pdpn,Tnfrsf1b,Pla2g2d,Hgf,Fgr,Ereg,Cxcl1,P2rx4,Cd9,Ctsc,Nucb2,Mpp1,F7,Mmp2,Cx3cl1,Apoa1,Bace1,Anxa2,Ptgs2,Nckap1l,Metrnl,Serpine1,Sbno2,Il22ra2,Daglb,Ubash3b,Lrp1,Hpse,Thbs1,Tlr4,Grn,Phldb2,C3ar1,Pik3ap1,Abhd12,Fn…	Ccl2,Ccl3,Ddt,Tgfb1,Cd44,Wisp1,Vav1,Mmp12,Htra1,Tnfaip8l2,Ctss,Cyba,Ccl4,Tnfaip3,Havcr2,Ccl7,Lgmn,Edn1,Ly86,Cd180,Plau,Trem2,Anxa1,Vegfb,Casp4,Tnfrsf11a,Sell,Fcgr2b,Prkcq,Mdk,Tlr2,Fcgr1,Pdpn,Tnfrsf1b,Pla2g2d,Hgf,Fgr,Ereg,Cxcl1,P2rx4,Cd9,Ctsc,Nucb2,Mpp1,F7,Mmp2,Cx3cl1,Apoa1,Bace1,Anxa2,Ptgs2,Nckap1l,Metrnl,Serpine1,Sbno2,Il22ra2,Daglb,Ubash3b,Lrp1,Hpse,Thbs1,Tlr4,Grn,Phldb2,C3ar1,Pik3ap1,Abhd12,Fn…
GO:0010941	regulation of cell death	168	1661	1.8e-16	Hip1r,Ccl3,Plaur,Tgfb1,Hck,Il7r,Irf5,Bid,Cd44,Wisp1,Hmox1,Ctsb,Tgfbr1,Crlf1,Timp1,Pea15a,Tnfaip8l2,Mertk,Gadd45b,Endog,Ctsz,Ywhah,Tnfaip3,Ctgf,Cdc34,Flt4,Dnmt3a,Hif1a,Lgmn,Edn1,Rgcc,Clu,Itga5,Sdf2l1,Hcls1,Krt18,Rps6ka2,Igf2r,Trem2,Atp6v0c,Npc1,Csf1r,Anxa1,Tmem132a,Vegfb,P4hb,Pitx3,Higd2a,Casp4,Itm2c,Htr2b,Cln8,Rab29,Sell,Abl2,Atf3,Fcgr2b,Prkcq,Fam129b,Frzb,Itgav,Creb3l1,Mdk,Ptpn1,Src,Wisp2,Zmat3,…	Hip1r,Ccl3,Plaur,Tgfb1,Hck,Il7r,Irf5,Bid,Cd44,Wisp1,Hmox1,Ctsb,Tgfbr1,Crlf1,Timp1,Pea15a,Tnfaip8l2,Mertk,Gadd45b,Endog,Ctsz,Ywhah,Tnfaip3,Ctgf,Cdc34,Flt4,Dnmt3a,Hif1a,Lgmn,Edn1,Rgcc,Clu,Itga5,Sdf2l1,Hcls1,Krt18,Rps6ka2,Igf2r,Trem2,Atp6v0c,Npc1,Csf1r,Anxa1,Tmem132a,Vegfb,P4hb,Pitx3,Higd2a,Casp4,Itm2c,Htr2b,Cln8,Rab29,Sell,Abl2,Atf3,Fcgr2b,Prkcq,Fam129b,Frzb,Itgav,Creb3l1,Mdk,Ptpn1,Src,Wisp2,Zmat3,…
GO:0031399	regulation of protein modification process	181	1856	1.93e-16	Ccl2,Itgb2,Acvr1b,Ccl3,Ddt,Spi1,Plaur,Tgfb1,Gdf15,Coro1c,Cd44,Tgfbr1,Crlf1,Gadd45b,Ncf1,Timp2,Ccl6,Ccl4,Atp6ap1,Tnfaip3,Ctgf,Flt4,Havcr2,Ubxn2a,Ccl7,Grb2,Pik3r5,Edn1,Tppp,Parp8,Rgcc,Clu,Itga5,Hcls1,Igfbp6,Trem2,Lbh,Atp6v0c,Hbegf,Csf1r,Map4k2,Vegfb,C1qtnf9,Gfra1,Nab2,Slc11a1,Htr2b,Tnfrsf11a,Gpr39,Abl2,Atf3,Fcgr2b,Ehd4,Il1a,Snta1,Ptpn1,Src,Nras,Tlr2,Pdgfc,Lmna,Fcgr1,Cyr61,Sdcbp,Hint2,Prkaa2,Pik3r3,…	Ccl2,Itgb2,Acvr1b,Ccl3,Ddt,Spi1,Plaur,Tgfb1,Gdf15,Coro1c,Cd44,Tgfbr1,Crlf1,Gadd45b,Ncf1,Timp2,Ccl6,Ccl4,Atp6ap1,Tnfaip3,Ctgf,Flt4,Havcr2,Ubxn2a,Ccl7,Grb2,Pik3r5,Edn1,Tppp,Parp8,Rgcc,Clu,Itga5,Hcls1,Igfbp6,Trem2,Lbh,Atp6v0c,Hbegf,Csf1r,Map4k2,Vegfb,C1qtnf9,Gfra1,Nab2,Slc11a1,Htr2b,Tnfrsf11a,Gpr39,Abl2,Atf3,Fcgr2b,Ehd4,Il1a,Snta1,Ptpn1,Src,Nras,Tlr2,Pdgfc,Lmna,Fcgr1,Cyr61,Sdcbp,Hint2,Prkaa2,Pik3r3,…
GO:0001819	positive regulation of cytokine production	74	436	2.14e-16	Ccl2,Ccl3,Ddt,Tgfb1,Cd244,Mmp12,Il12rb2,Mcoln2,Cybb,Cd83,Cyba,Ccl4,Flt4,Havcr2,Hif1a,Rgcc,Clu,Runx1,Clec4n,Trem2,Csf1r,Anxa1,Casp4,Slc11a1,Htr2b,Abl2,Prkcq,Mdk,Il1a,Src,Nras,Tlr2,Hgf,Fgr,Ereg,Tyrobp,Atp6ap2,Cx3cl1,Ptgs2,Crlf2,Serpine1,Lum,Lrp1,Hpse,Thbs1,Tlr4,C3ar1,Cd14,Naip5,F2r,Rab7b,Ly9,Cebpb,Ptafr,Postn,Osm,Fcer1g,Prkd2,AF251705,P2rx7,Adam8,Nfam1,Ccm2l,Ccr5,Clec7a,Tlr8,Syk,Cd84,Clec5a,Unc93b1…	Ccl2,Ccl3,Ddt,Tgfb1,Cd244,Mmp12,Il12rb2,Mcoln2,Cybb,Cd83,Cyba,Ccl4,Flt4,Havcr2,Hif1a,Rgcc,Clu,Runx1,Clec4n,Trem2,Csf1r,Anxa1,Casp4,Slc11a1,Htr2b,Abl2,Prkcq,Mdk,Il1a,Src,Nras,Tlr2,Hgf,Fgr,Ereg,Tyrobp,Atp6ap2,Cx3cl1,Ptgs2,Crlf2,Serpine1,Lum,Lrp1,Hpse,Thbs1,Tlr4,C3ar1,Cd14,Naip5,F2r,Rab7b,Ly9,Cebpb,Ptafr,Postn,Osm,Fcer1g,Prkd2,Cd300c2,P2rx7,Adam8,Nfam1,Ccm2l,Ccr5,Clec7a,Tlr8,Syk,Cd84,Clec5a,Unc93b1,…
GO:0044419	interspecies interaction between organisms	143	1309	2.63e-16	Actr2,Ccl2,Ccl3,Tgfb1,Hck,Irf5,Cd244,Mmp12,Ctsb,Il12rb2,Mcoln2,Tnfaip8l2,Cybb,Ncf1,Cyba,Sparc,Cxcl16,Ccl6,Ccl4,Tnfaip3,Havcr2,Ccl7,Evl,Edn1,Ly86,Cd180,Clu,Litaf,Il10rb,Clec4n,Igf2r,Trem2,Npc1,Csf1r,Anxa1,Map4k2,Casp4,Slc11a1,Tnfrsf11a,Rab29,Mr1,Fcgr2b,Itgav,Il1a,Src,Nras,Vcam1,Tlr2,Fcgr1,Abca1,Tnfrsf1b,Fgr,Cxcl1,Anxa3,Sec61a1,Clec4d,Timp4,Itgax,Cx3cl1,Cotl1,Trim29,Il10ra,Anxa2,Ppib,Ptgs2,Mlh1,C1q…	Actr2,Ccl2,Ccl3,Tgfb1,Hck,Irf5,Cd244,Mmp12,Ctsb,Il12rb2,Mcoln2,Tnfaip8l2,Cybb,Ncf1,Cyba,Sparc,Cxcl16,Ccl6,Ccl4,Tnfaip3,Havcr2,Ccl7,Evl,Edn1,Ly86,Cd180,Clu,Litaf,Il10rb,Clec4n,Igf2r,Trem2,Npc1,Csf1r,Anxa1,Map4k2,Casp4,Slc11a1,Tnfrsf11a,Rab29,Mr1,Fcgr2b,Itgav,Il1a,Src,Nras,Vcam1,Tlr2,Fcgr1,Abca1,Tnfrsf1b,Fgr,Cxcl1,Anxa3,Sec61a1,Clec4d,Timp4,Itgax,Cx3cl1,Cotl1,Trim29,Il10ra,Anxa2,Ppib,Ptgs2,Mlh1,C1q…
GO:0009967	positive regulation of signal transduction	159	1538	2.71e-16	Ccl2,Acvr1b,Loxl3,Hip1r,Ccl3,S100a4,Col1a1,Ddt,Plaur,Tgfb1,Gdf15,Il7r,Bid,Cd44,Wisp1,Mmp12,Tgfbr1,Crlf1,Pea15a,Gadd45b,Ncf1,Cyba,Timp2,Ccl6,Ccl4,Atp6ap1,Tnfaip3,Ctgf,Vsir,Flt4,Havcr2,Ccl7,Pik3r5,Hif1a,Gpr137b,Edn1,Ly86,Cd180,Clu,Litaf,Hcls1,Il10rb,Igfbp6,Clec4n,Trem2,Atp6v0c,Hbegf,Csf1r,Map4k2,Vegfb,Casp4,Itm2c,Htr2b,Tnfrsf11a,Gpr39,Rab29,Abl2,Atf3,Fcgr2b,Il1a,Fabp5,Ptpn1,Src,Tlr2,Pdgfc,Cyr61,Sdc…	Ccl2,Acvr1b,Loxl3,Hip1r,Ccl3,S100a4,Col1a1,Ddt,Plaur,Tgfb1,Gdf15,Il7r,Bid,Cd44,Wisp1,Mmp12,Tgfbr1,Crlf1,Pea15a,Gadd45b,Ncf1,Cyba,Timp2,Ccl6,Ccl4,Atp6ap1,Tnfaip3,Ctgf,Vsir,Flt4,Havcr2,Ccl7,Pik3r5,Hif1a,Gpr137b,Edn1,Ly86,Cd180,Clu,Litaf,Hcls1,Il10rb,Igfbp6,Clec4n,Trem2,Atp6v0c,Hbegf,Csf1r,Map4k2,Vegfb,Casp4,Itm2c,Htr2b,Tnfrsf11a,Gpr39,Rab29,Abl2,Atf3,Fcgr2b,Il1a,Fabp5,Ptpn1,Src,Tlr2,Pdgfc,Cyr61,Sdc…
GO:0051707	response to other organism	131	1145	2.89e-16	Actr2,Ccl2,Ccl3,Tgfb1,Hck,Irf5,Cd244,Mmp12,Il12rb2,Mcoln2,Tnfaip8l2,Cybb,Ncf1,Cyba,Sparc,Cxcl16,Ccl6,Ccl4,Tnfaip3,Havcr2,Ccl7,Evl,Edn1,Ly86,Cd180,Clu,Litaf,Il10rb,Clec4n,Trem2,Csf1r,Anxa1,Map4k2,Casp4,Slc11a1,Tnfrsf11a,Rab29,Mr1,Fcgr2b,Itgav,Il1a,Src,Nras,Tlr2,Fcgr1,Abca1,Tnfrsf1b,Fgr,Cxcl1,Anxa3,Sec61a1,Clec4d,Timp4,Itgax,Cx3cl1,Cotl1,Trim29,Il10ra,Ptgs2,Mlh1,C1qc,Fmo1,Serpine1,C1qb,Maob,Rbpj,Sb…	Actr2,Ccl2,Ccl3,Tgfb1,Hck,Irf5,Cd244,Mmp12,Il12rb2,Mcoln2,Tnfaip8l2,Cybb,Ncf1,Cyba,Sparc,Cxcl16,Ccl6,Ccl4,Tnfaip3,Havcr2,Ccl7,Evl,Edn1,Ly86,Cd180,Clu,Litaf,Il10rb,Clec4n,Trem2,Csf1r,Anxa1,Map4k2,Casp4,Slc11a1,Tnfrsf11a,Rab29,Mr1,Fcgr2b,Itgav,Il1a,Src,Nras,Tlr2,Fcgr1,Abca1,Tnfrsf1b,Fgr,Cxcl1,Anxa3,Sec61a1,Clec4d,Timp4,Itgax,Cx3cl1,Cotl1,Trim29,Il10ra,Ptgs2,Mlh1,C1qc,Fmo1,Serpine1,C1qb,Maob,Rbpj,Sb…
GO:0051247	positive regulation of protein metabolic process	168	1675	3.48e-16	Ccl2,Acvr1b,Hip1r,Ccl3,Ddt,Plaur,Tgfb1,Gdf15,Bid,Cd44,Tgfbr1,Crlf1,Gadd45b,Ncf1,Timp2,Ccl6,Ccl4,Atp6ap1,Tnfaip3,Ctgf,Vsir,Flt4,Havcr2,Ccl7,Pik3r5,Lgmn,Edn1,Parp8,Rgcc,Clu,Itga5,Hcls1,Igfbp6,Trem2,Abcg1,Atp6v0c,Hbegf,Csf1r,Map4k2,Vegfb,C1qtnf9,Gfra1,Nab2,Slc11a1,Htr2b,Tnfrsf11a,Gpr39,Abl2,Fcgr2b,Ehd4,Il1a,Ptpn1,Src,Tlr2,Pdgfc,Lmna,Fcgr1,Cyr61,Sdcbp,Prkaa2,Tnfrsf1b,Pik3r3,Map3k6,Hgf,Ereg,Wnt16,Gpnm…	Ccl2,Acvr1b,Hip1r,Ccl3,Ddt,Plaur,Tgfb1,Gdf15,Bid,Cd44,Tgfbr1,Crlf1,Gadd45b,Ncf1,Timp2,Ccl6,Ccl4,Atp6ap1,Tnfaip3,Ctgf,Vsir,Flt4,Havcr2,Ccl7,Pik3r5,Lgmn,Edn1,Parp8,Rgcc,Clu,Itga5,Hcls1,Igfbp6,Trem2,Abcg1,Atp6v0c,Hbegf,Csf1r,Map4k2,Vegfb,C1qtnf9,Gfra1,Nab2,Slc11a1,Htr2b,Tnfrsf11a,Gpr39,Abl2,Fcgr2b,Ehd4,Il1a,Ptpn1,Src,Tlr2,Pdgfc,Lmna,Fcgr1,Cyr61,Sdcbp,Prkaa2,Tnfrsf1b,Pik3r3,Map3k6,Hgf,Ereg,Wnt16,Gpnm…
GO:0080134	regulation of response to stress	140	1273	3.55e-16	Actr2,Ccl2,Ccl3,Ddt,Bid,Cd44,Wisp1,Vav1,Mmp12,Htra1,Tnfaip8l2,Gadd45b,Endog,Ctss,Ncf1,Cyba,Tnfaip3,Ctgf,Flt4,Havcr2,Hif1a,Fbln5,Edn1,Plau,Clu,Trem2,Hbegf,Anxa1,Map4k2,Vegfb,P4hb,Casp4,Tnfrsf11a,Fcgr2b,Prkcq,Creb3l1,Mdk,Il1a,Ptpn1,Tlr2,Lmna,Fcgr1,Pdpn,Tnfrsf1b,Pla2g2d,Hgf,Fgr,Ereg,Cxcl1,Wnt16,Cd9,Ctsc,Nupr1,F7,Sfrp1,Mmp2,Cx3cl1,Apoa1,Anxa2,Ptgs2,Metrnl,Serpine1,Sbno2,Il22ra2,Daglb,Tgfb2,Ubash3b,Lr…	Actr2,Ccl2,Ccl3,Ddt,Bid,Cd44,Wisp1,Vav1,Mmp12,Htra1,Tnfaip8l2,Gadd45b,Endog,Ctss,Ncf1,Cyba,Tnfaip3,Ctgf,Flt4,Havcr2,Hif1a,Fbln5,Edn1,Plau,Clu,Trem2,Hbegf,Anxa1,Map4k2,Vegfb,P4hb,Casp4,Tnfrsf11a,Fcgr2b,Prkcq,Creb3l1,Mdk,Il1a,Ptpn1,Tlr2,Lmna,Fcgr1,Pdpn,Tnfrsf1b,Pla2g2d,Hgf,Fgr,Ereg,Cxcl1,Wnt16,Cd9,Ctsc,Nupr1,F7,Sfrp1,Mmp2,Cx3cl1,Apoa1,Anxa2,Ptgs2,Metrnl,Serpine1,Sbno2,Il22ra2,Daglb,Tgfb2,Ubash3b,Lr…
GO:0009607	response to biotic stimulus	133	1178	3.96e-16	Actr2,Ccl2,Ccl3,Tgfb1,Hck,Irf5,Bid,Cd244,Mmp12,Il12rb2,Mcoln2,Tnfaip8l2,Cybb,Ncf1,Cyba,Sparc,Cxcl16,Ccl6,Ccl4,Tnfaip3,Havcr2,Ccl7,Evl,Edn1,Ly86,Cd180,Clu,Litaf,Il10rb,Clec4n,Trem2,Csf1r,Anxa1,Map4k2,Casp4,Slc11a1,Tnfrsf11a,Rab29,Mr1,Fcgr2b,Itgav,Il1a,Src,Nras,Tlr2,Fcgr1,Abca1,Tnfrsf1b,Fgr,Cxcl1,Anxa3,Sec61a1,Clec4d,Timp4,Itgax,Cx3cl1,Cotl1,Trim29,Il10ra,Ptgs2,Mlh1,C1qc,Fmo1,Serpine1,C1qb,Maob,Rbp…	Actr2,Ccl2,Ccl3,Tgfb1,Hck,Irf5,Bid,Cd244,Mmp12,Il12rb2,Mcoln2,Tnfaip8l2,Cybb,Ncf1,Cyba,Sparc,Cxcl16,Ccl6,Ccl4,Tnfaip3,Havcr2,Ccl7,Evl,Edn1,Ly86,Cd180,Clu,Litaf,Il10rb,Clec4n,Trem2,Csf1r,Anxa1,Map4k2,Casp4,Slc11a1,Tnfrsf11a,Rab29,Mr1,Fcgr2b,Itgav,Il1a,Src,Nras,Tlr2,Fcgr1,Abca1,Tnfrsf1b,Fgr,Cxcl1,Anxa3,Sec61a1,Clec4d,Timp4,Itgax,Cx3cl1,Cotl1,Trim29,Il10ra,Ptgs2,Mlh1,C1qc,Fmo1,Serpine1,C1qb,Maob,Rbp…
GO:0051246	regulation of protein metabolic process	239	2799	7.09e-16	Ccl2,Itgb2,Acvr1b,Hip1r,Ccl3,Ddt,Spi1,Plaur,Tgfb1,Mknk2,Gdf15,Bid,Coro1c,Cstb,Cd44,Itih3,Itih4,Tgfbr1,Crlf1,Timp1,Gadd45b,Notch4,Ncf1,Ctsz,Serpinb6a,Timp2,Ybx2,Ccl6,Ccl4,Atp6ap1,Tnfaip3,Ctgf,Eif4ebp2,Vsir,Flt4,Havcr2,Ubxn2a,Ccl7,Grb2,Pik3r5,Lgmn,Edn1,Tppp,Parp8,Anxa8,Rgcc,Clu,Itga5,Hcls1,Igfbp6,Rps6ka2,Trem2,Abcg1,Lbh,Atp6v0c,Hbegf,Csf1r,Map4k2,Vegfb,C1qtnf9,Gfra1,Nab2,Slc11a1,Itm2c,Htr2b,Tnfrsf1…	Ccl2,Itgb2,Acvr1b,Hip1r,Ccl3,Ddt,Spi1,Plaur,Tgfb1,Mknk2,Gdf15,Bid,Coro1c,Cstb,Cd44,Itih3,Itih4,Tgfbr1,Crlf1,Timp1,Gadd45b,Notch4,Ncf1,Ctsz,Serpinb6a,Timp2,Ybx2,Ccl6,Ccl4,Atp6ap1,Tnfaip3,Ctgf,Eif4ebp2,Vsir,Flt4,Havcr2,Ubxn2a,Ccl7,Grb2,Pik3r5,Lgmn,Edn1,Tppp,Parp8,Anxa8,Rgcc,Clu,Itga5,Hcls1,Igfbp6,Rps6ka2,Trem2,Abcg1,Lbh,Atp6v0c,Hbegf,Csf1r,Map4k2,Vegfb,C1qtnf9,Gfra1,Nab2,Slc11a1,Itm2c,Htr2b,Tnfrsf1…
GO:0006810	transport	274	3382	7.31e-16	Actr2,Itgb2,Gm2a,Loxl3,Hip1r,Slc7a7,Ccl3,S100a6,Col1a1,Tgfb1,Hck,Bid,Coro1c,Vav1,Mmp12,Atp6v1b2,Aprt,Clic1,Kdelr3,Mcoln2,Gltp,Pea15a,Mertk,Slc25a13,Cybb,Cd5l,Rrbp1,Ncf1,Trpv2,Cxcl16,Ywhah,Slc25a22,Atp6ap1,Rab32,Atp2b1,Ctgf,Gnptab,Abca8b,Scn4a,Grb2,Abcc3,Hif1a,Fbln5,Edn1,Emb,Anxa8,Clu,Loxl2,Atp6v1c1,Lrp12,Gpihbp1,Krt18,Igf2r,Trem2,Abcg1,Atp6v0c,Npc1,Anxa1,Slc15a3,Slc1a1,Map4k2,Msr1,Tram1,Ecrg4,Slc…	Actr2,Itgb2,Gm2a,Loxl3,Hip1r,Slc7a7,Ccl3,S100a6,Col1a1,Tgfb1,Hck,Bid,Coro1c,Vav1,Mmp12,Atp6v1b2,Aprt,Clic1,Kdelr3,Mcoln2,Gltp,Pea15a,Mertk,Slc25a13,Cybb,Cd5l,Rrbp1,Ncf1,Trpv2,Cxcl16,Ywhah,Slc25a22,Atp6ap1,Rab32,Atp2b1,Ctgf,Gnptab,Abca8b,Scn4a,Grb2,Abcc3,Hif1a,Fbln5,Edn1,Emb,Anxa8,Clu,Loxl2,Atp6v1c1,Lrp12,Gpihbp1,Krt18,Igf2r,Trem2,Abcg1,Atp6v0c,Npc1,Anxa1,Slc15a3,Slc1a1,Map4k2,Msr1,Tram1,1500015O1…
GO:0034097	response to cytokine	105	818	8.23e-16	Actr2,Ccl2,Ccl3,Col1a1,Spi1,Il7r,Irf5,Cd44,Itih4,Crlf1,Timp1,Il12rb2,Endog,Cyba,Timp2,Sparc,Cxcl16,Ccl6,Ccl4,Cdc34,Ubxn2a,Ccl7,Hif1a,Evl,Edn1,Pde1b,Hcls1,Il10rb,Krt18,Csf1r,Anxa1,P4hb,Slc11a1,Tnfrsf11a,Sele,Il1a,Src,Tlr2,Tnfrsf1b,Cd38,Ereg,Cxcl1,Dtx1,Mkrn1,Sec61a1,Timp4,Il13ra1,Sfrp1,Asah1,Cx3cl1,Il10ra,Ptgs2,Crlf2,Lepr,Serpine1,Sbno2,Il22ra2,Tlr4,Fzd4,Fn1,Cd14,Rab11fip5,Socs3,B3gnt2,Cx3cr1,Rab7b…	Actr2,Ccl2,Ccl3,Col1a1,Spi1,Il7r,Irf5,Cd44,Itih4,Crlf1,Timp1,Il12rb2,Endog,Cyba,Timp2,Sparc,Cxcl16,Ccl6,Ccl4,Cdc34,Ubxn2a,Ccl7,Hif1a,Evl,Edn1,Pde1b,Hcls1,Il10rb,Krt18,Csf1r,Anxa1,P4hb,Slc11a1,Tnfrsf11a,Sele,Il1a,Src,Tlr2,Tnfrsf1b,Cd38,Ereg,Cxcl1,Dtx1,Mkrn1,Sec61a1,Timp4,Il13ra1,Sfrp1,Asah1,Cx3cl1,Il10ra,Ptgs2,Crlf2,Lepr,Serpine1,Sbno2,Il22ra2,Tlr4,Fzd4,Fn1,Cd14,Rab11fip5,Socs3,B3gnt2,Cx3cr1,Rab7b…
GO:0048869	cellular developmental process	294	3731	9.44e-16	Actr2,Ccl2,Loxl3,Ccl3,Col6a1,Col1a1,Spi1,Plaur,Tgfb1,Hck,Dnase2a,Il7r,Gab2,Coro1c,Crabp2,Cd44,Wdr1,Wisp1,Tmod4,Vav1,Ephb3,Ctsb,Htra1,Pip4k2a,Tgfbr1,Mertk,Gadd45b,Notch4,Ctsz,Timp2,Trpv2,Ybx2,Ywhah,Rab32,Tnfaip3,Ctgf,Vsir,Sdc1,Id2,Dnmt3a,Grb2,Hif1a,Evl,Edn1,Ctsl,Tppp,Hexb,Emb,Clu,Loxl2,Bmp1,Sdc2,Lrp12,Itga5,Pde1b,Alcam,Hcls1,Runx1,Rps6ka2,Trem2,Lbh,Tmem204,Csf1r,Anxa1,Vegfb,Gfra1,Pitx3,Hexa,Mmp19,…	Actr2,Ccl2,Loxl3,Ccl3,Col6a1,Col1a1,Spi1,Plaur,Tgfb1,Hck,Dnase2a,Il7r,Gab2,Coro1c,Crabp2,Cd44,Wdr1,Wisp1,Tmod4,Vav1,Ephb3,Ctsb,Htra1,Pip4k2a,Tgfbr1,Mertk,Gadd45b,Notch4,Ctsz,Timp2,Trpv2,Ybx2,Ywhah,Rab32,Tnfaip3,Ctgf,Vsir,Sdc1,Id2,Dnmt3a,Grb2,Hif1a,Evl,Edn1,Ctsl,Tppp,Hexb,Emb,Clu,Loxl2,Bmp1,Sdc2,Lrp12,Itga5,Pde1b,Alcam,Hcls1,Runx1,Rps6ka2,Trem2,Lbh,Tmem204,Csf1r,Anxa1,Vegfb,Gfra1,Pitx3,Hexa,Mmp19,…
GO:0010604	positive regulation of macromolecule metabolic process	278	3467	1.33e-15	Actr2,Ccl2,Acvr1b,Hip1r,Ccl3,Col1a1,Ddt,Spi1,Plaur,Tgfb1,Gdf15,Il7r,Irf5,Bid,Cnn2,Cd244,Cd44,Mmp12,Tgfbr1,Crlf1,Il12rb2,Mcoln2,Gadd45b,Endog,Cybb,Cd83,Ncf1,Cyba,Timp2,Ybx2,Tnfsf13,Ccl6,Ccl4,Ywhah,Atp6ap1,Tnfaip3,Ctgf,Vsir,Flt4,Havcr2,Id2,Ccl7,Pik3r5,Hif1a,Fbln5,Lgmn,Edn1,Hexb,Parp8,Rgcc,Clu,Itga5,Litaf,Hcls1,Runx1,Igfbp6,Clec4n,Rps6ka2,Trem2,Abcg1,Lbh,Atp6v0c,Hbegf,Csf1r,Anxa1,Map4k2,Vegfb,C1qtnf…	Actr2,Ccl2,Acvr1b,Hip1r,Ccl3,Col1a1,Ddt,Spi1,Plaur,Tgfb1,Gdf15,Il7r,Irf5,Bid,Cnn2,Cd244,Cd44,Mmp12,Tgfbr1,Crlf1,Il12rb2,Mcoln2,Gadd45b,Endog,Cybb,Cd83,Ncf1,Cyba,Timp2,Ybx2,Tnfsf13,Ccl6,Ccl4,Ywhah,Atp6ap1,Tnfaip3,Ctgf,Vsir,Flt4,Havcr2,Id2,Ccl7,Pik3r5,Hif1a,Fbln5,Lgmn,Edn1,Hexb,Parp8,Rgcc,Clu,Itga5,Litaf,Hcls1,Runx1,Igfbp6,Clec4n,Rps6ka2,Trem2,Abcg1,Lbh,Atp6v0c,Hbegf,Csf1r,Anxa1,Map4k2,Vegfb,C1qtnf…
GO:0030154	cell differentiation	290	3674	1.4e-15	Actr2,Ccl2,Loxl3,Ccl3,Col6a1,Col1a1,Spi1,Plaur,Tgfb1,Hck,Dnase2a,Il7r,Gab2,Coro1c,Crabp2,Cd44,Wdr1,Wisp1,Tmod4,Vav1,Ephb3,Ctsb,Htra1,Pip4k2a,Tgfbr1,Mertk,Gadd45b,Notch4,Ctsz,Timp2,Trpv2,Ybx2,Ywhah,Rab32,Tnfaip3,Ctgf,Vsir,Sdc1,Id2,Dnmt3a,Grb2,Hif1a,Evl,Edn1,Ctsl,Tppp,Hexb,Emb,Clu,Loxl2,Bmp1,Sdc2,Lrp12,Itga5,Pde1b,Alcam,Hcls1,Runx1,Rps6ka2,Trem2,Lbh,Tmem204,Csf1r,Anxa1,Vegfb,Gfra1,Pitx3,Hexa,Mmp19,…	Actr2,Ccl2,Loxl3,Ccl3,Col6a1,Col1a1,Spi1,Plaur,Tgfb1,Hck,Dnase2a,Il7r,Gab2,Coro1c,Crabp2,Cd44,Wdr1,Wisp1,Tmod4,Vav1,Ephb3,Ctsb,Htra1,Pip4k2a,Tgfbr1,Mertk,Gadd45b,Notch4,Ctsz,Timp2,Trpv2,Ybx2,Ywhah,Rab32,Tnfaip3,Ctgf,Vsir,Sdc1,Id2,Dnmt3a,Grb2,Hif1a,Evl,Edn1,Ctsl,Tppp,Hexb,Emb,Clu,Loxl2,Bmp1,Sdc2,Lrp12,Itga5,Pde1b,Alcam,Hcls1,Runx1,Rps6ka2,Trem2,Lbh,Tmem204,Csf1r,Anxa1,Vegfb,Gfra1,Pitx3,Hexa,Mmp19,…
GO:0022603	regulation of anatomical structure morphogenesis	125	1090	1.45e-15	Actr2,Ccl2,Itgb2,Ccl3,Tgfb1,Hck,Gdf15,Coro1c,Crabp2,Cd44,Wdr1,Hmox1,Ephb3,Arpc2,Tgfbr1,Cybb,Notch4,Trpv2,Sparc,Tnfsf13,Ywhah,Tnfaip3,Flt4,Ccl7,Hif1a,Fbln5,Edn1,Hexb,Plau,Rgcc,Sdc2,Itga5,Hcls1,Runx1,Trem2,Csf1r,Anxa1,Vegfb,P4hb,Abl2,Col5a1,Creb3l1,Mdk,Il1a,Src,Nras,Pdpn,Tnfrsf1b,Hgf,Fgr,Anxa3,Camk1,Tyrobp,Itgax,Sfrp1,Cx3cl1,Egln1,Apoa1,Ctsh,Ptgs2,Cd53,Prex1,Hoxa5,Serpine1,Rbpj,Rhov,Scx,Ptk7,Tgfb2,…	Actr2,Ccl2,Itgb2,Ccl3,Tgfb1,Hck,Gdf15,Coro1c,Crabp2,Cd44,Wdr1,Hmox1,Ephb3,Arpc2,Tgfbr1,Cybb,Notch4,Trpv2,Sparc,Tnfsf13,Ywhah,Tnfaip3,Flt4,Ccl7,Hif1a,Fbln5,Edn1,Hexb,Plau,Rgcc,Sdc2,Itga5,Hcls1,Runx1,Trem2,Csf1r,Anxa1,Vegfb,P4hb,Abl2,Col5a1,Creb3l1,Mdk,Il1a,Src,Nras,Pdpn,Tnfrsf1b,Hgf,Fgr,Anxa3,Camk1,Tyrobp,Itgax,Sfrp1,Cx3cl1,Egln1,Apoa1,Ctsh,Ptgs2,Cd53,Prex1,Hoxa5,Serpine1,Rbpj,Rhov,Scx,Ptk7,Tgfb2,…
GO:0045321	leukocyte activation	79	511	1.45e-15	Itgb2,Ccl3,Spi1,Tgfb1,Il7r,Cd244,Cd44,Vav1,Mertk,Tnfaip3,Havcr2,Id2,Cd180,Clu,Trem2,Anxa1,Slc11a1,Rab29,Mr1,Abl2,Itgav,Mdk,Tlr2,Ctps,Pla2g2d,Anxa3,Clec4d,Tyrobp,Cx3cl1,Mlh1,Prex1,Lepr,Rbpj,Sbno2,Tlr4,Tmem106a,Grn,Plcl2,Lat2,C1qa,Gpr97,Blnk,Shb,Cx3cr1,Cd48,Itgam,Pi4k2a,Ly9,Cebpb,Jag2,Skap2,Pirb,Fcgr4,Fcer1g,Cr2,Adam9,Milr1,Myo1f,Tpd52,Slc7a2,Mafb,P2rx7,Sox4,Psap,Lilrb4,Cd300a,Nfam1,Clec7a,Tlr8,Prk…	Itgb2,Ccl3,Spi1,Tgfb1,Il7r,Cd244,Cd44,Vav1,Mertk,Tnfaip3,Havcr2,Id2,Cd180,Clu,Trem2,Anxa1,Slc11a1,Rab29,Mr1,Abl2,Itgav,Mdk,Tlr2,Ctps,Pla2g2d,Anxa3,Clec4d,Tyrobp,Cx3cl1,Mlh1,Prex1,Lepr,Rbpj,Sbno2,Tlr4,Tmem106a,Grn,Plcl2,Lat2,C1qa,Adgrg3,Blnk,Shb,Cx3cr1,Cd48,Itgam,Pi4k2a,Ly9,Cebpb,Jag2,Skap2,Pirb,Fcgr4,Fcer1g,Cr2,Adam9,Milr1,Myo1f,Tpd52,Slc7a2,Mafb,P2rx7,Sox4,Psap,Lilrb4a,Cd300a,Nfam1,Clec7a,Tlr8,P…
GO:0051234	establishment of localization	281	3522	1.46e-15	Actr2,Itgb2,Gm2a,Loxl3,Hip1r,Slc7a7,Ccl3,S100a6,Col1a1,Tgfb1,Hck,Bid,Coro1c,Vav1,Mmp12,Atp6v1b2,Aprt,Clic1,Kdelr3,Mcoln2,Gltp,Pea15a,Mertk,Slc25a13,Cybb,Cd5l,Rrbp1,Ncf1,Trpv2,Cxcl16,Ywhah,Slc25a22,Atp6ap1,Rab32,Tnfaip3,Atp2b1,Ctgf,Gnptab,Abca8b,Scn4a,Grb2,Abcc3,Hif1a,Fbln5,Edn1,Emb,Anxa8,Clu,Loxl2,Atp6v1c1,Lrp12,Gpihbp1,Krt18,Igf2r,Trem2,Abcg1,Atp6v0c,Npc1,Anxa1,Slc15a3,Slc1a1,Map4k2,Msr1,Tram1,E…	Actr2,Itgb2,Gm2a,Loxl3,Hip1r,Slc7a7,Ccl3,S100a6,Col1a1,Tgfb1,Hck,Bid,Coro1c,Vav1,Mmp12,Atp6v1b2,Aprt,Clic1,Kdelr3,Mcoln2,Gltp,Pea15a,Mertk,Slc25a13,Cybb,Cd5l,Rrbp1,Ncf1,Trpv2,Cxcl16,Ywhah,Slc25a22,Atp6ap1,Rab32,Tnfaip3,Atp2b1,Ctgf,Gnptab,Abca8b,Scn4a,Grb2,Abcc3,Hif1a,Fbln5,Edn1,Emb,Anxa8,Clu,Loxl2,Atp6v1c1,Lrp12,Gpihbp1,Krt18,Igf2r,Trem2,Abcg1,Atp6v0c,Npc1,Anxa1,Slc15a3,Slc1a1,Map4k2,Msr1,Tram1,1…
GO:0051094	positive regulation of developmental process	156	1533	1.91e-15	Actr2,Itgb2,Acvr1b,Ccl3,Col1a1,Tgfb1,Gdf15,Il7r,Coro1c,Crabp2,Wisp1,Hmox1,Ephb3,Arpc2,Clic1,Tgfbr1,Cybb,Cd83,Notch4,Timp2,Trpv2,Tnfsf13,Atp6ap1,Tnfaip3,Atp2b1,Ctgf,Vsir,Wif1,Id2,Hif1a,Edn1,Tppp,Rgcc,Clu,Loxl2,Bmp1,Itga5,Hcls1,Runx1,Trem2,Lbh,Csf1r,Anxa1,Vegfb,Msr1,P4hb,Pitx3,Fam20c,Abl2,Frzb,Mdk,Il1a,Src,Nras,Tlr2,Lmna,Cyr61,Sdcbp,Pdpn,Tnfrsf1b,Hgf,Cxcl1,P2rx4,Anxa3,Gdf3,Camk1,Tyrobp,Itgax,Sfrp1,…	Actr2,Itgb2,Acvr1b,Ccl3,Col1a1,Tgfb1,Gdf15,Il7r,Coro1c,Crabp2,Wisp1,Hmox1,Ephb3,Arpc2,Clic1,Tgfbr1,Cybb,Cd83,Notch4,Timp2,Trpv2,Tnfsf13,Atp6ap1,Tnfaip3,Atp2b1,Ctgf,Vsir,Wif1,Id2,Hif1a,Edn1,Tppp,Rgcc,Clu,Loxl2,Bmp1,Itga5,Hcls1,Runx1,Trem2,Lbh,Csf1r,Anxa1,Vegfb,Msr1,P4hb,Pitx3,Fam20c,Abl2,Frzb,Mdk,Il1a,Src,Nras,Tlr2,Lmna,Cyr61,Sdcbp,Pdpn,Tnfrsf1b,Hgf,Cxcl1,P2rx4,Anxa3,Gdf3,Camk1,Tyrobp,Itgax,Sfrp1,…
GO:0040011	locomotion	131	1183	2.74e-15	Ccl2,Itgb2,Ccl3,Tgfb1,Gab2,Coro1c,Cd44,Wdr1,Vav1,Mmp12,Ephb3,Tgfbr1,Mcoln2,Mertk,Cxcl16,Ccl6,Ccl4,Tnfaip3,Ctgf,Tns3,Sdc1,Id2,Ccl7,Hif1a,Evl,Hexb,Emb,Plau,Loxl2,Sdc2,Lrp12,Itga5,Alcam,Igfbp6,Hbegf,Csf1r,Anxa1,Vegfb,Gfra1,Htr2b,Sell,Sele,Abl2,Prkcq,Col5a1,Itgav,Mdk,Src,Vcam1,Cyr61,Pdpn,Pik3r3,Hgf,Cxcl1,Cd9,Mmp2,Cx3cl1,Cmtm3,Apoa1,Itga11,Nckap1l,Vav3,Prex1,Hoxa5,Tnn,Egr2,Rhov,Fndc3b,Ptk7,Tgfb2,Lrp1,…	Ccl2,Itgb2,Ccl3,Tgfb1,Gab2,Coro1c,Cd44,Wdr1,Vav1,Mmp12,Ephb3,Tgfbr1,Mcoln2,Mertk,Cxcl16,Ccl6,Ccl4,Tnfaip3,Ctgf,Tns3,Sdc1,Id2,Ccl7,Hif1a,Evl,Hexb,Emb,Plau,Loxl2,Sdc2,Lrp12,Itga5,Alcam,Igfbp6,Hbegf,Csf1r,Anxa1,Vegfb,Gfra1,Htr2b,Sell,Sele,Abl2,Prkcq,Col5a1,Itgav,Mdk,Src,Vcam1,Cyr61,Pdpn,Pik3r3,Hgf,Cxcl1,Cd9,Mmp2,Cx3cl1,Cmtm3,Apoa1,Itga11,Nckap1l,Vav3,Prex1,Hoxa5,Tnn,Egr2,Rhov,Fndc3b,Ptk7,Tgfb2,Lrp1,…
GO:2000026	regulation of multicellular organismal development	196	2150	3.28e-15	Actr2,Ccl2,Itgb2,Acvr1b,Loxl3,Ccl3,Col1a1,Spi1,Tgfb1,Il7r,Crabp2,Cd44,Wdr1,Wisp1,Hmox1,Mmp12,Ephb3,Tgfbr1,Timp1,Cybb,Cd83,Notch4,Ctsk,Ctsz,Timp2,Trpv2,Sparc,Tnfsf13,Ywhah,Atp6ap1,Tnfaip3,Atp2b1,Ctgf,Vsir,Havcr2,Id2,Hif1a,Fbln5,Gpr137b,Edn1,Tppp,Plau,Rgcc,Loxl2,Bmp1,Sdc2,Itga5,Hcls1,Runx1,Trem2,Lbh,Tmem178,Csf1r,Anxa1,Vegfb,Pitx3,Fam20c,Itm2c,Rab29,Abl2,Col5a1,Frzb,Creb3l1,Mdk,Il1a,Src,Nras,Tlr2,L…	Actr2,Ccl2,Itgb2,Acvr1b,Loxl3,Ccl3,Col1a1,Spi1,Tgfb1,Il7r,Crabp2,Cd44,Wdr1,Wisp1,Hmox1,Mmp12,Ephb3,Tgfbr1,Timp1,Cybb,Cd83,Notch4,Ctsk,Ctsz,Timp2,Trpv2,Sparc,Tnfsf13,Ywhah,Atp6ap1,Tnfaip3,Atp2b1,Ctgf,Vsir,Havcr2,Id2,Hif1a,Fbln5,Gpr137b,Edn1,Tppp,Plau,Rgcc,Loxl2,Bmp1,Sdc2,Itga5,Hcls1,Runx1,Trem2,Lbh,Tmem178,Csf1r,Anxa1,Vegfb,Pitx3,Fam20c,Itm2c,Rab29,Abl2,Col5a1,Frzb,Creb3l1,Mdk,Il1a,Src,Nras,Tlr2,L…
GO:0008284	positive regulation of cell population proliferation	114	964	5.99e-15	Ccl2,Tgfb1,Hck,Il7r,Gab2,Cd244,Wisp1,Hmox1,Mmp12,Htra1,Tgfbr1,Crlf1,Timp1,Ctsz,Cyba,Tnfsf13,Tnfaip3,Ctgf,Flt4,Havcr2,Tns3,Id2,Hif1a,Cdca7l,Fbln5,Lgmn,Edn1,Plau,Clu,Hcls1,Lbh,Hbegf,Csf1r,Anxa1,Vegfb,Pitx3,Htr2b,Atf3,Prkcq,Itgav,Mdk,Nras,Vcam1,Pdgfc,Cyr61,Sdcbp,Cd38,Ereg,Cxcl1,Acer3,Itgax,Sfrp1,Mmp2,Cx3cl1,Anxa2,Ctsh,Ptgs2,Nckap1l,Vav3,Crlf2,Serpine1,Acer2,Rbpj,Fndc3b,Scx,Tgfb2,Hpse,Thbs1,Tlr4,Grn,…	Ccl2,Tgfb1,Hck,Il7r,Gab2,Cd244,Wisp1,Hmox1,Mmp12,Htra1,Tgfbr1,Crlf1,Timp1,Ctsz,Cyba,Tnfsf13,Tnfaip3,Ctgf,Flt4,Havcr2,Tns3,Id2,Hif1a,Cdca7l,Fbln5,Lgmn,Edn1,Plau,Clu,Hcls1,Lbh,Hbegf,Csf1r,Anxa1,Vegfb,Pitx3,Htr2b,Atf3,Prkcq,Itgav,Mdk,Nras,Vcam1,Pdgfc,Cyr61,Sdcbp,Cd38,Ereg,Cxcl1,Acer3,Itgax,Sfrp1,Mmp2,Cx3cl1,Anxa2,Ctsh,Ptgs2,Nckap1l,Vav3,Crlf2,Serpine1,Acer2,Rbpj,Fndc3b,Scx,Tgfb2,Hpse,Thbs1,Tlr4,Grn,…
GO:0032270	positive regulation of cellular protein metabolic process	159	1600	6.22e-15	Ccl2,Acvr1b,Hip1r,Ccl3,Ddt,Plaur,Tgfb1,Gdf15,Bid,Cd44,Tgfbr1,Crlf1,Gadd45b,Ncf1,Timp2,Ccl6,Ccl4,Atp6ap1,Tnfaip3,Ctgf,Vsir,Flt4,Havcr2,Ccl7,Pik3r5,Lgmn,Edn1,Parp8,Rgcc,Clu,Itga5,Hcls1,Igfbp6,Trem2,Atp6v0c,Hbegf,Csf1r,Map4k2,Vegfb,C1qtnf9,Gfra1,Nab2,Slc11a1,Htr2b,Tnfrsf11a,Gpr39,Abl2,Fcgr2b,Ehd4,Il1a,Ptpn1,Src,Tlr2,Pdgfc,Lmna,Fcgr1,Cyr61,Sdcbp,Prkaa2,Tnfrsf1b,Pik3r3,Map3k6,Hgf,Ereg,Wnt16,Gpnmb,Gdf3…	Ccl2,Acvr1b,Hip1r,Ccl3,Ddt,Plaur,Tgfb1,Gdf15,Bid,Cd44,Tgfbr1,Crlf1,Gadd45b,Ncf1,Timp2,Ccl6,Ccl4,Atp6ap1,Tnfaip3,Ctgf,Vsir,Flt4,Havcr2,Ccl7,Pik3r5,Lgmn,Edn1,Parp8,Rgcc,Clu,Itga5,Hcls1,Igfbp6,Trem2,Atp6v0c,Hbegf,Csf1r,Map4k2,Vegfb,C1qtnf9,Gfra1,Nab2,Slc11a1,Htr2b,Tnfrsf11a,Gpr39,Abl2,Fcgr2b,Ehd4,Il1a,Ptpn1,Src,Tlr2,Pdgfc,Lmna,Fcgr1,Cyr61,Sdcbp,Prkaa2,Tnfrsf1b,Pik3r3,Map3k6,Hgf,Ereg,Wnt16,Gpnmb,Gdf3…
GO:0043408	regulation of MAPK cascade	95	723	8.34e-15	Ccl2,Ccl3,Ddt,Tgfb1,Gdf15,Cd44,Tgfbr1,Gadd45b,Ncf1,Timp2,Ccl6,Ccl4,Atp6ap1,Ctgf,Flt4,Havcr2,Ccl7,Grb2,Pik3r5,Edn1,Igfbp6,Trem2,Lbh,Atp6v0c,Csf1r,Map4k2,Vegfb,Htr2b,Tnfrsf11a,Gpr39,Abl2,Atf3,Fcgr2b,Il1a,Ptpn1,Src,Tlr2,Pdgfc,Cyr61,Map3k6,Hgf,Wnt16,Gpnmb,Atp6ap2,Sfrp1,Cx3cl1,Lepr,Tlr13,Tgfb2,Lrp1,Gadd45a,Thbs1,Tlr4,Tmem106a,Ror1,Fzd4,Rnf149,Fn1,Foxo1,P2ry6,Rap2a,F2r,Gdf6,Rap1b,Lif,Zeb2,Osm,Pdgfa,Dab…	Ccl2,Ccl3,Ddt,Tgfb1,Gdf15,Cd44,Tgfbr1,Gadd45b,Ncf1,Timp2,Ccl6,Ccl4,Atp6ap1,Ctgf,Flt4,Havcr2,Ccl7,Grb2,Pik3r5,Edn1,Igfbp6,Trem2,Lbh,Atp6v0c,Csf1r,Map4k2,Vegfb,Htr2b,Tnfrsf11a,Gpr39,Abl2,Atf3,Fcgr2b,Il1a,Ptpn1,Src,Tlr2,Pdgfc,Cyr61,Map3k6,Hgf,Wnt16,Gpnmb,Atp6ap2,Sfrp1,Cx3cl1,Lepr,Tlr13,Tgfb2,Lrp1,Gadd45a,Thbs1,Tlr4,Tmem106a,Ror1,Fzd4,Rnf149,Fn1,Foxo1,P2ry6,Rap2a,F2r,Gdf6,Rap1b,Lif,Zeb2,Osm,Pdgfa,Dab…
GO:0043067	regulation of programmed cell death	152	1510	1.22e-14	Hip1r,Ccl3,Plaur,Tgfb1,Hck,Il7r,Irf5,Bid,Cd44,Hmox1,Tgfbr1,Crlf1,Timp1,Pea15a,Tnfaip8l2,Mertk,Gadd45b,Endog,Ctsz,Ywhah,Tnfaip3,Ctgf,Cdc34,Flt4,Hif1a,Lgmn,Edn1,Rgcc,Clu,Itga5,Sdf2l1,Hcls1,Krt18,Rps6ka2,Igf2r,Trem2,Atp6v0c,Csf1r,Anxa1,Tmem132a,Vegfb,P4hb,Pitx3,Higd2a,Casp4,Itm2c,Htr2b,Cln8,Sell,Abl2,Atf3,Fcgr2b,Prkcq,Fam129b,Frzb,Itgav,Creb3l1,Mdk,Ptpn1,Src,Zmat3,Lmna,Cyr61,Prkaa2,Pdpn,Tnfrsf1b,Ppt…	Hip1r,Ccl3,Plaur,Tgfb1,Hck,Il7r,Irf5,Bid,Cd44,Hmox1,Tgfbr1,Crlf1,Timp1,Pea15a,Tnfaip8l2,Mertk,Gadd45b,Endog,Ctsz,Ywhah,Tnfaip3,Ctgf,Cdc34,Flt4,Hif1a,Lgmn,Edn1,Rgcc,Clu,Itga5,Sdf2l1,Hcls1,Krt18,Rps6ka2,Igf2r,Trem2,Atp6v0c,Csf1r,Anxa1,Tmem132a,Vegfb,P4hb,Pitx3,Higd2a,Casp4,Itm2c,Htr2b,Cln8,Sell,Abl2,Atf3,Fcgr2b,Prkcq,Fam129b,Frzb,Itgav,Creb3l1,Mdk,Ptpn1,Src,Zmat3,Lmna,Cyr61,Prkaa2,Pdpn,Tnfrsf1b,Ppt…
GO:0016477	cell migration	104	845	1.41e-14	Ccl2,Itgb2,Ccl3,Tgfb1,Gab2,Coro1c,Cd44,Wdr1,Vav1,Mmp12,Ephb3,Tgfbr1,Mcoln2,Mertk,Cxcl16,Ccl6,Ccl4,Tnfaip3,Ctgf,Tns3,Sdc1,Ccl7,Hif1a,Hexb,Plau,Loxl2,Sdc2,Lrp12,Itga5,Igfbp6,Hbegf,Anxa1,Gfra1,Htr2b,Sell,Sele,Abl2,Prkcq,Col5a1,Itgav,Mdk,Src,Vcam1,Cyr61,Pdpn,Pik3r3,Hgf,Cxcl1,Cd9,Mmp2,Cx3cl1,Apoa1,Itga11,Nckap1l,Vav3,Prex1,Hoxa5,Tnn,Rhov,Fndc3b,Ptk7,Tgfb2,Thbs1,Ch25h,Dclk1,Fn1,Cx3cr1,Sdc3,Itgam,Zeb2,C…	Ccl2,Itgb2,Ccl3,Tgfb1,Gab2,Coro1c,Cd44,Wdr1,Vav1,Mmp12,Ephb3,Tgfbr1,Mcoln2,Mertk,Cxcl16,Ccl6,Ccl4,Tnfaip3,Ctgf,Tns3,Sdc1,Ccl7,Hif1a,Hexb,Plau,Loxl2,Sdc2,Lrp12,Itga5,Igfbp6,Hbegf,Anxa1,Gfra1,Htr2b,Sell,Sele,Abl2,Prkcq,Col5a1,Itgav,Mdk,Src,Vcam1,Cyr61,Pdpn,Pik3r3,Hgf,Cxcl1,Cd9,Mmp2,Cx3cl1,Apoa1,Itga11,Nckap1l,Vav3,Prex1,Hoxa5,Tnn,Rhov,Fndc3b,Ptk7,Tgfb2,Thbs1,Ch25h,Dclk1,Fn1,Cx3cr1,Sdc3,Itgam,Zeb2,C…
GO:0033993	response to lipid	106	872	1.49e-14	Ccl2,Ccl3,Col1a1,Tgfb1,Tbxas1,Bid,Tgfbr1,Il12rb2,Endog,Cybb,Cyba,Sparc,Cxcl16,Ywhah,Tnfaip3,Atp2b1,Ctgf,Havcr2,Sdc1,Dnmt3a,Edn1,Ctsl,Cd180,Litaf,Runx1,Igf2r,Trem2,Abcg1,Npc1,Anxa1,Slc11a1,Tnfrsf11a,Abl2,Mdk,Il1a,Src,Tlr2,Abca1,Prkaa2,Tnfrsf1b,Cd38,Cxcl1,Anxa3,Timp4,F7,Eif4ebp1,Sfrp1,Mmp2,Il10ra,Ctsh,Ptgs2,Fmo1,Serpine1,Acer2,Maob,Sbno2,Ptk7,Tgfb2,Inhbb,Fam107a,Klf9,Tlr4,Grn,Igfbp2,Gjb3,Inhba,Foxo…	Ccl2,Ccl3,Col1a1,Tgfb1,Tbxas1,Bid,Tgfbr1,Il12rb2,Endog,Cybb,Cyba,Sparc,Cxcl16,Ywhah,Tnfaip3,Atp2b1,Ctgf,Havcr2,Sdc1,Dnmt3a,Edn1,Ctsl,Cd180,Litaf,Runx1,Igf2r,Trem2,Abcg1,Npc1,Anxa1,Slc11a1,Tnfrsf11a,Abl2,Mdk,Il1a,Src,Tlr2,Abca1,Prkaa2,Tnfrsf1b,Cd38,Cxcl1,Anxa3,Timp4,F7,Eif4ebp1,Sfrp1,Mmp2,Il10ra,Ctsh,Ptgs2,Fmo1,Serpine1,Acer2,Maob,Sbno2,Ptk7,Tgfb2,Inhbb,Fam107a,Klf9,Tlr4,Grn,Igfbp2,Gjb3,Inhba,Foxo…
GO:0050776	regulation of immune response	88	645	1.62e-14	Itgb2,Loxl3,Tgfb1,Dnase2a,Il7r,Gab2,Cd44,Hmox1,Vav1,Mmp12,Cd5l,Tnfsf13,Tnfaip3,Vsir,Havcr2,Rgcc,Trem2,Anxa1,Lpxn,Slc11a1,Rab29,Mr1,Fcgr2b,Prkcq,Nras,Tlr2,Fcgr1,Tnfrsf1b,Pla2g2d,Fgr,Cd38,Ereg,Clec4d,Pianp,Fgl1,Mmp2,Cmtm3,Apoa1,Ctsh,Mlh1,Nckap1l,Vav3,C1qc,C1qb,Tgfb2,Tlr4,Grn,Rftn1,Plcl2,Lat2,C3ar1,C1qa,Shb,Clec12a,Cd48,Btnl9,Itgam,Pla2g4a,Ptafr,Tec,Cfi,Fcgr4,Fcer1g,Fes,Cr2,Gpx1,Prkd2,Myo1f,Col3a1,F…	Itgb2,Loxl3,Tgfb1,Dnase2a,Il7r,Gab2,Cd44,Hmox1,Vav1,Mmp12,Cd5l,Tnfsf13,Tnfaip3,Vsir,Havcr2,Rgcc,Trem2,Anxa1,Lpxn,Slc11a1,Rab29,Mr1,Fcgr2b,Prkcq,Nras,Tlr2,Fcgr1,Tnfrsf1b,Pla2g2d,Fgr,Cd38,Ereg,Clec4d,Pianp,Fgl1,Mmp2,Cmtm3,Apoa1,Ctsh,Mlh1,Nckap1l,Vav3,C1qc,C1qb,Tgfb2,Tlr4,Grn,Rftn1,Plcl2,Lat2,C3ar1,C1qa,Shb,Clec12a,Cd48,Btnl9,Itgam,Pla2g4a,Ptafr,Tec,Cfi,Fcgr4,Fcer1g,Fes,Cr2,Gpx1,Prkd2,Myo1f,Col3a1,F…
GO:0031401	positive regulation of protein modification process	133	1243	1.73e-14	Ccl2,Acvr1b,Ccl3,Ddt,Plaur,Tgfb1,Gdf15,Cd44,Tgfbr1,Crlf1,Gadd45b,Ncf1,Timp2,Ccl6,Ccl4,Atp6ap1,Ctgf,Flt4,Havcr2,Ccl7,Pik3r5,Edn1,Parp8,Rgcc,Clu,Itga5,Hcls1,Igfbp6,Trem2,Atp6v0c,Hbegf,Csf1r,Map4k2,Vegfb,C1qtnf9,Gfra1,Nab2,Slc11a1,Htr2b,Tnfrsf11a,Gpr39,Abl2,Fcgr2b,Ehd4,Il1a,Ptpn1,Src,Tlr2,Pdgfc,Lmna,Fcgr1,Cyr61,Sdcbp,Prkaa2,Pik3r3,Map3k6,Hgf,Ereg,Wnt16,Gpnmb,Gdf3,Camk1,Nupr1,Cx3cl1,Anxa2,Ptgs2,Nckap…	Ccl2,Acvr1b,Ccl3,Ddt,Plaur,Tgfb1,Gdf15,Cd44,Tgfbr1,Crlf1,Gadd45b,Ncf1,Timp2,Ccl6,Ccl4,Atp6ap1,Ctgf,Flt4,Havcr2,Ccl7,Pik3r5,Edn1,Parp8,Rgcc,Clu,Itga5,Hcls1,Igfbp6,Trem2,Atp6v0c,Hbegf,Csf1r,Map4k2,Vegfb,C1qtnf9,Gfra1,Nab2,Slc11a1,Htr2b,Tnfrsf11a,Gpr39,Abl2,Fcgr2b,Ehd4,Il1a,Ptpn1,Src,Tlr2,Pdgfc,Lmna,Fcgr1,Cyr61,Sdcbp,Prkaa2,Pik3r3,Map3k6,Hgf,Ereg,Wnt16,Gpnmb,Gdf3,Camk1,Nupr1,Cx3cl1,Anxa2,Ptgs2,Nckap…
GO:0002694	regulation of leukocyte activation	78	527	1.81e-14	Ccl2,Itgb2,Loxl3,Tgfb1,Il7r,Gab2,Cd244,Cd44,Hmox1,Tnfaip8l2,Mertk,Cd83,Tnfsf13,Tnfaip3,Vsir,Havcr2,Id2,Gpr137b,Runx1,Trem2,Anxa1,Fcgr2b,Prkcq,Mdk,Vcam1,Tnfrsf1b,Pla2g2d,Fgr,Cd38,Dtx1,Gpnmb,Clec4d,Ctsc,Tyrobp,Sfrp1,Fgl1,Cx3cl1,Mlh1,Nckap1l,Vav3,Crlf2,Thbs1,Tlr4,Grn,Igfbp2,Shb,Itgam,Cebpb,Pla2g4a,Ptafr,Ptpre,Cd300lb,Fcer1g,Fes,Milr1,Mmp14,Abr,Slc7a2,Cd80,Bst1,Sirpa,Sox4,Igf2,Adam8,Cd300lf,Cd300a,Nf…	Ccl2,Itgb2,Loxl3,Tgfb1,Il7r,Gab2,Cd244,Cd44,Hmox1,Tnfaip8l2,Mertk,Cd83,Tnfsf13,Tnfaip3,Vsir,Havcr2,Id2,Gpr137b,Runx1,Trem2,Anxa1,Fcgr2b,Prkcq,Mdk,Vcam1,Tnfrsf1b,Pla2g2d,Fgr,Cd38,Dtx1,Gpnmb,Clec4d,Ctsc,Tyrobp,Sfrp1,Fgl1,Cx3cl1,Mlh1,Nckap1l,Vav3,Crlf2,Thbs1,Tlr4,Grn,Igfbp2,Shb,Itgam,Cebpb,Pla2g4a,Ptafr,Ptpre,Cd300lb,Fcer1g,Fes,Milr1,Mmp14,Abr,Slc7a2,Cd80,Bst1,Sirpa,Sox4,Igf2,Adam8,Cd300lf,Cd300a,Nf…
GO:0043410	positive regulation of MAPK cascade	78	531	2.61e-14	Ccl2,Ccl3,Ddt,Tgfb1,Gdf15,Cd44,Tgfbr1,Gadd45b,Ncf1,Timp2,Ccl6,Ccl4,Atp6ap1,Ctgf,Flt4,Havcr2,Ccl7,Pik3r5,Edn1,Igfbp6,Trem2,Atp6v0c,Csf1r,Map4k2,Vegfb,Htr2b,Tnfrsf11a,Gpr39,Abl2,Fcgr2b,Il1a,Ptpn1,Src,Tlr2,Pdgfc,Map3k6,Hgf,Wnt16,Gpnmb,Cx3cl1,Lepr,Tgfb2,Lrp1,Gadd45a,Thbs1,Tlr4,Tmem106a,Ror1,Fzd4,P2ry6,F2r,Gdf6,Rap1b,Lif,Zeb2,Osm,Pdgfa,Dab2,Adam9,Prkd2,P2rx7,Mdfic,Psap,Igf2,Adam8,Ngf,Arrb2,Taok3,Clec7…	Ccl2,Ccl3,Ddt,Tgfb1,Gdf15,Cd44,Tgfbr1,Gadd45b,Ncf1,Timp2,Ccl6,Ccl4,Atp6ap1,Ctgf,Flt4,Havcr2,Ccl7,Pik3r5,Edn1,Igfbp6,Trem2,Atp6v0c,Csf1r,Map4k2,Vegfb,Htr2b,Tnfrsf11a,Gpr39,Abl2,Fcgr2b,Il1a,Ptpn1,Src,Tlr2,Pdgfc,Map3k6,Hgf,Wnt16,Gpnmb,Cx3cl1,Lepr,Tgfb2,Lrp1,Gadd45a,Thbs1,Tlr4,Tmem106a,Ror1,Fzd4,P2ry6,F2r,Gdf6,Rap1b,Lif,Zeb2,Osm,Pdgfa,Dab2,Adam9,Prkd2,P2rx7,Mdfic,Psap,Igf2,Adam8,Ngf,Arrb2,Taok3,Clec7…
GO:0032268	regulation of cellular protein metabolic process	224	2657	3.5e-14	Ccl2,Itgb2,Acvr1b,Hip1r,Ccl3,Ddt,Spi1,Plaur,Tgfb1,Mknk2,Gdf15,Bid,Coro1c,Cstb,Cd44,Itih3,Itih4,Tgfbr1,Crlf1,Timp1,Gadd45b,Ncf1,Ctsz,Serpinb6a,Timp2,Ybx2,Ccl6,Ccl4,Atp6ap1,Tnfaip3,Ctgf,Eif4ebp2,Vsir,Flt4,Havcr2,Ubxn2a,Ccl7,Grb2,Pik3r5,Lgmn,Edn1,Tppp,Parp8,Anxa8,Rgcc,Clu,Itga5,Hcls1,Igfbp6,Trem2,Lbh,Atp6v0c,Hbegf,Csf1r,Map4k2,Vegfb,C1qtnf9,Gfra1,Nab2,Slc11a1,Htr2b,Tnfrsf11a,Gpr39,Abl2,Atf3,Fcgr2b,E…	Ccl2,Itgb2,Acvr1b,Hip1r,Ccl3,Ddt,Spi1,Plaur,Tgfb1,Mknk2,Gdf15,Bid,Coro1c,Cstb,Cd44,Itih3,Itih4,Tgfbr1,Crlf1,Timp1,Gadd45b,Ncf1,Ctsz,Serpinb6a,Timp2,Ybx2,Ccl6,Ccl4,Atp6ap1,Tnfaip3,Ctgf,Eif4ebp2,Vsir,Flt4,Havcr2,Ubxn2a,Ccl7,Grb2,Pik3r5,Lgmn,Edn1,Tppp,Parp8,Anxa8,Rgcc,Clu,Itga5,Hcls1,Igfbp6,Trem2,Lbh,Atp6v0c,Hbegf,Csf1r,Map4k2,Vegfb,C1qtnf9,Gfra1,Nab2,Slc11a1,Htr2b,Tnfrsf11a,Gpr39,Abl2,Atf3,Fcgr2b,E…
GO:0051241	negative regulation of multicellular organismal process	136	1304	4.76e-14	Ccl2,Loxl3,Ccl3,Tgfb1,Gdf15,Coro1c,Cd44,Wisp1,Hmox1,Tgfbr1,Timp1,Mertk,Cd83,Ctsk,Ctsz,Cyba,Sparc,Ywhah,Tnfaip3,Atp2b1,Vsir,Havcr2,Id2,Hif1a,Fbln5,Lgmn,Evl,Gpr137b,Plau,Rgcc,Loxl2,Runx1,Trem2,Tmem178,Anxa1,Pitx3,Slc11a1,Itm2c,Gpr39,Rab29,Fcgr2b,Col5a1,Frzb,Creb3l1,Mdk,Il1a,Nras,Tlr2,Lmna,Tnfrsf1b,Hgf,Cd38,Lrpap1,P2rx4,Dtx1,Gpnmb,Hpgds,Cd9,Ctsc,Tyrobp,Sfrp1,Mmp2,Cx3cl1,Usp2,Apoc3,Apoa1,Anxa2,Ptgs2,…	Ccl2,Loxl3,Ccl3,Tgfb1,Gdf15,Coro1c,Cd44,Wisp1,Hmox1,Tgfbr1,Timp1,Mertk,Cd83,Ctsk,Ctsz,Cyba,Sparc,Ywhah,Tnfaip3,Atp2b1,Vsir,Havcr2,Id2,Hif1a,Fbln5,Lgmn,Evl,Gpr137b,Plau,Rgcc,Loxl2,Runx1,Trem2,Tmem178,Anxa1,Pitx3,Slc11a1,Itm2c,Gpr39,Rab29,Fcgr2b,Col5a1,Frzb,Creb3l1,Mdk,Il1a,Nras,Tlr2,Lmna,Tnfrsf1b,Hgf,Cd38,Lrpap1,P2rx4,Dtx1,Gpnmb,Hpgds,Cd9,Ctsc,Tyrobp,Sfrp1,Mmp2,Cx3cl1,Usp2,Apoc3,Apoa1,Anxa2,Ptgs2,…
GO:0009888	tissue development	164	1720	5.43e-14	Acvr1b,Loxl3,Col6a1,Col1a1,Plaur,Tgfb1,Coro1c,Cd44,Wdr1,Mmp12,Ctsb,Tgfbr1,Crlf1,Timp1,Eln,Mmp13,Notch4,Ctsz,Ctgf,Sdc1,Id2,Grb2,Hif1a,Edn1,Ctsl,Plau,Loxl2,Bmp1,Itga5,Runx1,Lbh,Hbegf,Anxa1,Pitx3,Fam20c,Htr2b,Abl2,Atf3,Col5a1,Frzb,Itgav,Mdk,Il1a,Src,Vcam1,Lmna,Cyr61,Pdpn,Fgr,Ibsp,Col1a2,Wnt16,Gpnmb,Mtpn,Klf15,Gdf3,Mgp,Cd9,Acan,Nupr1,Tpp1,Atp6ap2,Bgn,Sfrp1,Asah1,Fgl1,Mmp2,Egln1,Myo1e,Ctsh,Ptgs2,Tgfbi…	Acvr1b,Loxl3,Col6a1,Col1a1,Plaur,Tgfb1,Coro1c,Cd44,Wdr1,Mmp12,Ctsb,Tgfbr1,Crlf1,Timp1,Eln,Mmp13,Notch4,Ctsz,Ctgf,Sdc1,Id2,Grb2,Hif1a,Edn1,Ctsl,Plau,Loxl2,Bmp1,Itga5,Runx1,Lbh,Hbegf,Anxa1,Pitx3,Fam20c,Htr2b,Abl2,Atf3,Col5a1,Frzb,Itgav,Mdk,Il1a,Src,Vcam1,Lmna,Cyr61,Pdpn,Fgr,Ibsp,Col1a2,Wnt16,Gpnmb,Mtpn,Klf15,Gdf3,Mgp,Cd9,Acan,Nupr1,Tpp1,Atp6ap2,Bgn,Sfrp1,Asah1,Fgl1,Mmp2,Egln1,Myo1e,Ctsh,Ptgs2,Tgfbi…
GO:0019222	regulation of metabolic process	416	6085	6.31e-14	Actr2,Ccl2,Itgb2,Acvr1b,Loxl3,Hip1r,Slc7a7,Ccl3,Col1a1,Ddt,Spi1,Plaur,Tgfb1,Hck,Mknk2,Gdf15,Il7r,Irf5,Bid,Coro1c,Cnn2,Cd244,Cstb,Cd44,Wisp1,Hmox1,Mmp12,Ephb3,Crip1,Itih3,Itih4,Pip4k2a,Tgfbr1,Crlf1,Timp1,Il12rb2,Mcoln2,Mertk,Gadd45b,Endog,Cybb,Cd83,Notch4,Ncf1,Ctsz,Serpinb6a,Cyba,Timp2,Trpv2,Ybx2,Tnfsf13,Ccl6,Ccl4,Ywhah,Atp6ap1,Fmc1,Tnfaip3,Atp2b1,Ctgf,Dram1,Tysnd1,Eif4ebp2,Vsir,Flt4,Havcr2,Ubxn2a…	Actr2,Ccl2,Itgb2,Acvr1b,Loxl3,Hip1r,Slc7a7,Ccl3,Col1a1,Ddt,Spi1,Plaur,Tgfb1,Hck,Mknk2,Gdf15,Il7r,Irf5,Bid,Coro1c,Cnn2,Cd244,Cstb,Cd44,Wisp1,Hmox1,Mmp12,Ephb3,Crip1,Itih3,Itih4,Pip4k2a,Tgfbr1,Crlf1,Timp1,Il12rb2,Mcoln2,Mertk,Gadd45b,Endog,Cybb,Cd83,Notch4,Ncf1,Ctsz,Serpinb6a,Cyba,Timp2,Trpv2,Ybx2,Tnfsf13,Ccl6,Ccl4,Ywhah,Atp6ap1,1110001J03Rik,Tnfaip3,Atp2b1,Ctgf,Dram1,Tysnd1,Eif4ebp2,Vsir,Flt4,Havc…
GO:0051049	regulation of transport	173	1862	6.63e-14	Ccl2,Itgb2,Hip1r,Ccl3,Slc9a3r2,Tgfb1,Hck,Gab2,Cnn2,Wdr1,Wisp1,Hmox1,Arpc2,Clic1,Pea15a,Mertk,Mmp13,Cybb,Ctss,Stac2,Cyba,Trpv2,Ccl4,Ywhah,Atp6ap1,Atp2b1,Sdc1,Scn4a,Hif1a,Edn1,Rgcc,Clu,Hcls1,Runx1,Clec4n,Trem2,Abcg1,Anxa1,Ecrg4,Slc11a1,Htr2b,Tnfrsf11a,Gpr39,Rab29,Sele,Fcgr2b,Prkcq,Itgav,Ehd4,Il1a,Snta1,Fabp5,Ptpn1,Src,Tlr2,Fcgr1,Sdcbp,Abca1,Tnfrsf1b,Ppt1,Fgr,Cd38,Lrpap1,Cxcl1,P2rx4,Klf15,Camk1,Mfge…	Ccl2,Itgb2,Hip1r,Ccl3,Slc9a3r2,Tgfb1,Hck,Gab2,Cnn2,Wdr1,Wisp1,Hmox1,Arpc2,Clic1,Pea15a,Mertk,Mmp13,Cybb,Ctss,Stac2,Cyba,Trpv2,Ccl4,Ywhah,Atp6ap1,Atp2b1,Sdc1,Scn4a,Hif1a,Edn1,Rgcc,Clu,Hcls1,Runx1,Clec4n,Trem2,Abcg1,Anxa1,1500015O10Rik,Slc11a1,Htr2b,Tnfrsf11a,Gpr39,Rab29,Sele,Fcgr2b,Prkcq,Itgav,Ehd4,Il1a,Snta1,Fabp5,Ptpn1,Src,Tlr2,Fcgr1,Sdcbp,Abca1,Tnfrsf1b,Ppt1,Fgr,Cd38,Lrpap1,Cxcl1,P2rx4,Klf15,Ca…
GO:0016192	vesicle-mediated transport	123	1130	8.26e-14	Itgb2,Loxl3,Hip1r,Ccl3,Hck,Coro1c,Vav1,Kdelr3,Mertk,Cd5l,Cxcl16,Rab32,Grb2,Anxa8,Loxl2,Lrp12,Gpihbp1,Krt18,Trem2,Npc1,Anxa1,Map4k2,Msr1,Slc11a1,Htr2b,Rab29,Abl2,Fcgr2b,Cd302,Itgav,Ehd4,Src,Fcgr1,Abca1,Leprot,Ppt1,Anxa3,Snx8,Olr1,Golt1b,Cd9,Tyrobp,Mfge8,Rp2h,Il10ra,Myo1e,Anxa2,Snx1,Vav3,Lepr,Atp13a2,Micall2,Rhov,Rab8b,Apobr,Lrp1,Thbs1,Dennd2a,Tlr4,Grn,Lat2,Ssc5d,Neurl3,Arl11,P2ry6,Pstpip1,Cd14,Rab…	Itgb2,Loxl3,Hip1r,Ccl3,Hck,Coro1c,Vav1,Kdelr3,Mertk,Cd5l,Cxcl16,Rab32,Grb2,Anxa8,Loxl2,Lrp12,Gpihbp1,Krt18,Trem2,Npc1,Anxa1,Map4k2,Msr1,Slc11a1,Htr2b,Rab29,Abl2,Fcgr2b,Cd302,Itgav,Ehd4,Src,Fcgr1,Abca1,Leprot,Ppt1,Anxa3,Snx8,Olr1,Golt1b,Cd9,Tyrobp,Mfge8,Rp2,Il10ra,Myo1e,Anxa2,Snx1,Vav3,Lepr,Atp13a2,Micall2,Rhov,Rab8b,Apobr,Lrp1,Thbs1,Dennd2a,Tlr4,Grn,Lat2,Ssc5d,Neurl3,Arl11,P2ry6,Pstpip1,Cd14,Rab1…
GO:0051050	positive regulation of transport	115	1020	8.51e-14	Ccl2,Itgb2,Hip1r,Ccl3,Slc9a3r2,Tgfb1,Gab2,Arpc2,Mertk,Mmp13,Ctss,Stac2,Cyba,Trpv2,Ccl4,Atp6ap1,Atp2b1,Sdc1,Hif1a,Edn1,Rgcc,Clu,Hcls1,Runx1,Clec4n,Trem2,Abcg1,Anxa1,Ecrg4,Slc11a1,Htr2b,Tnfrsf11a,Gpr39,Rab29,Sele,Fcgr2b,Prkcq,Il1a,Src,Tlr2,Fcgr1,Sdcbp,Abca1,Ppt1,Fgr,Cd38,Cxcl1,P2rx4,Klf15,Camk1,Mfge8,Nucb2,Cx3cl1,Apoa1,Anxa2,Ptgs2,Nckap1l,Lepr,Serpine1,Atp13a2,Rab8b,Tgfb2,Lrp1,Inhbb,Tlr4,Myrip,Wfs1…	Ccl2,Itgb2,Hip1r,Ccl3,Slc9a3r2,Tgfb1,Gab2,Arpc2,Mertk,Mmp13,Ctss,Stac2,Cyba,Trpv2,Ccl4,Atp6ap1,Atp2b1,Sdc1,Hif1a,Edn1,Rgcc,Clu,Hcls1,Runx1,Clec4n,Trem2,Abcg1,Anxa1,1500015O10Rik,Slc11a1,Htr2b,Tnfrsf11a,Gpr39,Rab29,Sele,Fcgr2b,Prkcq,Il1a,Src,Tlr2,Fcgr1,Sdcbp,Abca1,Ppt1,Fgr,Cd38,Cxcl1,P2rx4,Klf15,Camk1,Mfge8,Nucb2,Cx3cl1,Apoa1,Anxa2,Ptgs2,Nckap1l,Lepr,Serpine1,Atp13a2,Rab8b,Tgfb2,Lrp1,Inhbb,Tlr4,My…
GO:0042981	regulation of apoptotic process	147	1486	1.45e-13	Hip1r,Ccl3,Plaur,Tgfb1,Hck,Il7r,Irf5,Bid,Cd44,Hmox1,Tgfbr1,Crlf1,Timp1,Pea15a,Tnfaip8l2,Mertk,Gadd45b,Endog,Ctsz,Ywhah,Tnfaip3,Ctgf,Cdc34,Flt4,Hif1a,Lgmn,Edn1,Rgcc,Clu,Itga5,Sdf2l1,Hcls1,Krt18,Rps6ka2,Igf2r,Trem2,Csf1r,Anxa1,Vegfb,P4hb,Pitx3,Higd2a,Casp4,Itm2c,Htr2b,Cln8,Sell,Abl2,Atf3,Fcgr2b,Prkcq,Fam129b,Frzb,Itgav,Creb3l1,Mdk,Ptpn1,Src,Zmat3,Lmna,Cyr61,Prkaa2,Pdpn,Tnfrsf1b,Ppt1,Hgf,Cd38,Ctsc,T…	Hip1r,Ccl3,Plaur,Tgfb1,Hck,Il7r,Irf5,Bid,Cd44,Hmox1,Tgfbr1,Crlf1,Timp1,Pea15a,Tnfaip8l2,Mertk,Gadd45b,Endog,Ctsz,Ywhah,Tnfaip3,Ctgf,Cdc34,Flt4,Hif1a,Lgmn,Edn1,Rgcc,Clu,Itga5,Sdf2l1,Hcls1,Krt18,Rps6ka2,Igf2r,Trem2,Csf1r,Anxa1,Vegfb,P4hb,Pitx3,Higd2a,Casp4,Itm2c,Htr2b,Cln8,Sell,Abl2,Atf3,Fcgr2b,Prkcq,Fam129b,Frzb,Itgav,Creb3l1,Mdk,Ptpn1,Src,Zmat3,Lmna,Cyr61,Prkaa2,Pdpn,Tnfrsf1b,Ppt1,Hgf,Cd38,Ctsc,T…
GO:0009719	response to endogenous stimulus	139	1370	1.55e-13	Actr2,Ccl2,Itgb2,Col6a1,Col1a1,Tgfb1,Gdf15,Cd44,Hmox1,Ctsb,Arpc2,Aprt,Tgfbr1,Timp1,Mmp13,Cybb,Cyba,Timp2,Sparc,Ywhah,Atp2b1,Ctgf,Eif4ebp2,Vsir,Sdc1,Dnmt3a,Grb2,Lgmn,Edn1,Ctsl,Hcls1,Runx1,Trem2,Npc1,Anxa1,Pitx3,Mmp19,Casp4,Htr2b,Fcgr2b,Gatm,Mdk,Ptpn1,Src,Vcam1,Tlr2,Pdgfc,Prkaa2,Slc2a1,Pik3r3,Cd38,Ereg,P2rx4,Anxa3,Col1a2,Klf15,Gdf3,Timp4,Cd9,F7,Eif4ebp1,Sfrp1,Mmp2,Apoc3,Bace1,Anxa2,Ctsh,Ptgs2,Col16…	Actr2,Ccl2,Itgb2,Col6a1,Col1a1,Tgfb1,Gdf15,Cd44,Hmox1,Ctsb,Arpc2,Aprt,Tgfbr1,Timp1,Mmp13,Cybb,Cyba,Timp2,Sparc,Ywhah,Atp2b1,Ctgf,Eif4ebp2,Vsir,Sdc1,Dnmt3a,Grb2,Lgmn,Edn1,Ctsl,Hcls1,Runx1,Trem2,Npc1,Anxa1,Pitx3,Mmp19,Casp4,Htr2b,Fcgr2b,Gatm,Mdk,Ptpn1,Src,Vcam1,Tlr2,Pdgfc,Prkaa2,Slc2a1,Pik3r3,Cd38,Ereg,P2rx4,Anxa3,Col1a2,Klf15,Gdf3,Timp4,Cd9,F7,Eif4ebp1,Sfrp1,Mmp2,Apoc3,Bace1,Anxa2,Ctsh,Ptgs2,Col16…
GO:1902531	regulation of intracellular signal transduction	151	1556	2.43e-13	Ccl2,Ccl3,S100a4,Ddt,Plaur,Slc9a3r2,Tgfb1,Gdf15,Bid,Cd44,Tgfbr1,Gadd45b,Ncf1,Timp2,Ccl6,Ccl4,Atp6ap1,Tnfaip3,Ctgf,Cdc34,Flt4,Havcr2,Ccl7,Grb2,Pik3r5,Hif1a,Gpr137b,Edn1,Clu,Litaf,Hcls1,Igfbp6,Clec4n,Trem2,Lbh,Atp6v0c,Hbegf,Csf1r,Map4k2,Vegfb,P4hb,Arhgap19,Htr2b,Tnfrsf11a,Gpr39,Abl2,Atf3,Fcgr2b,Creb3l1,Il1a,Ptpn1,Src,Tlr2,Pdgfc,Cyr61,Abca1,Prkaa2,Map3k6,Hgf,Fgr,P2rx4,Wnt16,Gpnmb,Nucb2,Nupr1,Atp6ap2…	Ccl2,Ccl3,S100a4,Ddt,Plaur,Slc9a3r2,Tgfb1,Gdf15,Bid,Cd44,Tgfbr1,Gadd45b,Ncf1,Timp2,Ccl6,Ccl4,Atp6ap1,Tnfaip3,Ctgf,Cdc34,Flt4,Havcr2,Ccl7,Grb2,Pik3r5,Hif1a,Gpr137b,Edn1,Clu,Litaf,Hcls1,Igfbp6,Clec4n,Trem2,Lbh,Atp6v0c,Hbegf,Csf1r,Map4k2,Vegfb,P4hb,Arhgap19,Htr2b,Tnfrsf11a,Gpr39,Abl2,Atf3,Fcgr2b,Creb3l1,Il1a,Ptpn1,Src,Tlr2,Pdgfc,Cyr61,Abca1,Prkaa2,Map3k6,Hgf,Fgr,P2rx4,Wnt16,Gpnmb,Nucb2,Nupr1,Atp6ap2…
GO:0006909	phagocytosis	38	144	3.84e-13	Itgb2,Hck,Coro1c,Vav1,Mertk,Trem2,Anxa1,Msr1,Slc11a1,Abl2,Fcgr2b,Cd302,Itgav,Fcgr1,Abca1,Anxa3,Tyrobp,Mfge8,Lepr,Lrp1,Thbs1,Tlr4,P2ry6,Rab7b,Itgam,Timd4,Elmo1,Fcer1g,Ncf4,Rhog,P2rx7,Sirpa,Myo7a,Clec7a,Arhgap25,Syt7,Fcgr3,Ncf2	Itgb2,Hck,Coro1c,Vav1,Mertk,Trem2,Anxa1,Msr1,Slc11a1,Abl2,Fcgr2b,Cd302,Itgav,Fcgr1,Abca1,Anxa3,Tyrobp,Mfge8,Lepr,Lrp1,Thbs1,Tlr4,P2ry6,Rab7b,Itgam,Timd4,Elmo1,Fcer1g,Ncf4,Rhog,P2rx7,Sirpa,Myo7a,Clec7a,Arhgap25,Syt7,Fcgr3,Ncf2
GO:0007155	cell adhesion	92	744	6.43e-13	Itgb2,Col6a1,Epdr1,Cd44,Wisp1,Ephb3,Mertk,Vmp1,Ctgf,Fbln5,Emb,Itga5,Alcam,Lpxn,Pkp1,Sell,Sele,Abl2,Col5a1,Itgav,Src,Wisp2,Vcam1,Cyr61,Pdpn,Mxra8,Cgref1,Ibsp,Gpnmb,Olr1,Cd9,Mfge8,Acan,Lyve1,Itgax,Sfrp1,Cx3cl1,Itga11,Col16a1,Tgfbi,Fermt3,Rap2b,Tnn,Micall2,Fndc3b,Ptk7,Tgfb2,Ubash3b,Hpse,Thbs1,Fzd4,Plxnb2,Cd200r1,Fn1,Pstpip1,Gldn,Cx3cr1,Ptprs,Sdc3,Itgam,Ly9,Col12a1,Postn,Cdh11,Ext1,Fes,Fat3,Adam9,Prk…	Itgb2,Col6a1,Epdr1,Cd44,Wisp1,Ephb3,Mertk,Vmp1,Ctgf,Fbln5,Emb,Itga5,Alcam,Lpxn,Pkp1,Sell,Sele,Abl2,Col5a1,Itgav,Src,Wisp2,Vcam1,Cyr61,Pdpn,Mxra8,Cgref1,Ibsp,Gpnmb,Olr1,Cd9,Mfge8,Acan,Lyve1,Itgax,Sfrp1,Cx3cl1,Itga11,Col16a1,Tgfbi,Fermt3,Rap2b,Tnn,Micall2,Fndc3b,Ptk7,Tgfb2,Ubash3b,Hpse,Thbs1,Fzd4,Plxnb2,Cd200r1,Fn1,Pstpip1,Gldn,Cx3cr1,Ptprs,Sdc3,Itgam,Ly9,Col12a1,Postn,Cdh11,Ext1,Fes,Fat3,Adam9,Prk…
GO:0030198	extracellular matrix organization	47	231	1.04e-12	Loxl3,Col1a1,Tgfb1,Mmp12,Tgfbr1,Eln,Mmp13,Ctss,Ctgf,Fbln5,Loxl2,Mmp19,Col5a1,Creb3l1,Cyr61,Col24a1,Ibsp,Col1a2,Acan,Mmp2,Myo1e,Anxa2,Qsox1,Col16a1,Tgfbi,Lum,Scx,Tgfb2,Sh3pxd2b,Scara3,Fbln2,Fn1,Postn,Ext1,Tnfrsf11b,Col5a2,Col3a1,Col8a1,Mmp14,Lepre1,Col23a1,Col15a1,Col10a1,Lgals3,Lcp1,Lox,Sulf1	Loxl3,Col1a1,Tgfb1,Mmp12,Tgfbr1,Eln,Mmp13,Ctss,Ctgf,Fbln5,Loxl2,Mmp19,Col5a1,Creb3l1,Cyr61,Col24a1,Ibsp,Col1a2,Acan,Mmp2,Myo1e,Anxa2,Qsox1,Col16a1,Tgfbi,Lum,Scx,Tgfb2,Sh3pxd2b,Scara3,Fbln2,Fn1,Postn,Ext1,Tnfrsf11b,Col5a2,Col3a1,Col8a1,Mmp14,P3h1,Col23a1,Col15a1,Col10a1,Lgals3,Lcp1,Lox,Sulf1
GO:0044093	positive regulation of molecular function	159	1711	1.18e-12	Ccl2,Itgb2,Gm2a,Hip1r,Ccl3,Plaur,Tgfb1,Gdf15,Bid,Coro1c,Vav1,Ephb3,Tgfbr1,Mertk,Gadd45b,Ctss,Ncf1,Stac2,Cyba,Timp2,Ccl6,Ccl4,Ctgf,Vsir,Flt4,Ccl7,Pik3r5,Lgmn,Edn1,Parp8,Rgcc,Clu,Gpihbp1,Hcls1,Igfbp6,Trem2,Hbegf,Csf1r,Map4k2,C1qtnf9,Arhgap19,Nab2,Slc11a1,Htr2b,Tnfrsf11a,Gpr39,Sele,Abl2,Fcgr2b,Prkcq,Fam129b,Ptpn1,Src,Tlr2,Pdgfc,Fcgr1,Cyr61,Map3k6,Hgf,Fgr,Ereg,Anxa3,Mtpn,Camk1,Ctsc,Nupr1,Rgs10,Rp2h,C…	Ccl2,Itgb2,Gm2a,Hip1r,Ccl3,Plaur,Tgfb1,Gdf15,Bid,Coro1c,Vav1,Ephb3,Tgfbr1,Mertk,Gadd45b,Ctss,Ncf1,Stac2,Cyba,Timp2,Ccl6,Ccl4,Ctgf,Vsir,Flt4,Ccl7,Pik3r5,Lgmn,Edn1,Parp8,Rgcc,Clu,Gpihbp1,Hcls1,Igfbp6,Trem2,Hbegf,Csf1r,Map4k2,C1qtnf9,Arhgap19,Nab2,Slc11a1,Htr2b,Tnfrsf11a,Gpr39,Sele,Abl2,Fcgr2b,Prkcq,Fam129b,Ptpn1,Src,Tlr2,Pdgfc,Fcgr1,Cyr61,Map3k6,Hgf,Fgr,Ereg,Anxa3,Mtpn,Camk1,Ctsc,Nupr1,Rgs10,Rp2,Cx…
GO:0050790	regulation of catalytic activity	189	2202	2.69e-12	Ccl2,Gm2a,Hip1r,Ccl3,Plaur,Tgfb1,Gdf15,Bid,Coro1c,Cstb,Cd44,Vav1,Ephb3,Ctsb,Itih3,Itih4,Tgfbr1,Timp1,Mertk,Gadd45b,Ncf1,Serpinb6a,Cyba,Timp2,Ccl6,Ccl4,Tnfaip3,Ctgf,Vsir,Flt4,Ccl7,Pik3r5,Hif1a,Lgmn,Gpr137b,Edn1,Parp8,Anxa8,Rgcc,Clu,Gpihbp1,Igfbp6,Hbegf,Csf1r,Anxa1,Map4k2,C1qtnf9,Arhgap19,Nab2,Slc11a1,Htr2b,Tnfrsf11a,Gpr39,Sele,Abl2,Prkcq,Ptpn1,Src,Pdgfc,Fcgr1,Cyr61,Ppt1,Pik3r3,Map3k6,Hgf,Fgr,Ereg,…	Ccl2,Gm2a,Hip1r,Ccl3,Plaur,Tgfb1,Gdf15,Bid,Coro1c,Cstb,Cd44,Vav1,Ephb3,Ctsb,Itih3,Itih4,Tgfbr1,Timp1,Mertk,Gadd45b,Ncf1,Serpinb6a,Cyba,Timp2,Ccl6,Ccl4,Tnfaip3,Ctgf,Vsir,Flt4,Ccl7,Pik3r5,Hif1a,Lgmn,Gpr137b,Edn1,Parp8,Anxa8,Rgcc,Clu,Gpihbp1,Igfbp6,Hbegf,Csf1r,Anxa1,Map4k2,C1qtnf9,Arhgap19,Nab2,Slc11a1,Htr2b,Tnfrsf11a,Gpr39,Sele,Abl2,Prkcq,Ptpn1,Src,Pdgfc,Fcgr1,Cyr61,Ppt1,Pik3r3,Map3k6,Hgf,Fgr,Ereg,…
GO:0002274	myeloid leukocyte activation	35	130	2.76e-12	Ccl3,Spi1,Tgfb1,Cd244,Havcr2,Clu,Trem2,Slc11a1,Tlr2,Anxa3,Tyrobp,Cx3cl1,Rbpj,Sbno2,Tlr4,Tmem106a,Grn,Lat2,C1qa,Cx3cr1,Cd48,Itgam,Pi4k2a,Pirb,Fcgr4,Fcer1g,Adam9,Milr1,Myo1f,Slc7a2,Cd300a,Tlr8,Prkcd,Syk,Fcgr3	Ccl3,Spi1,Tgfb1,Cd244,Havcr2,Clu,Trem2,Slc11a1,Tlr2,Anxa3,Tyrobp,Cx3cl1,Rbpj,Sbno2,Tlr4,Tmem106a,Grn,Lat2,C1qa,Cx3cr1,Cd48,Itgam,Pi4k2a,Pirb,Fcgr4,Fcer1g,Adam9,Milr1,Myo1f,Slc7a2,Cd300a,Tlr8,Prkcd,Syk,Fcgr3
GO:0007162	negative regulation of cell adhesion	51	283	4.77e-12	Loxl3,Col1a1,Tgfb1,Coro1c,Cd44,Mmp12,Tnfaip8l2,Notch4,Tnfaip3,Vsir,Havcr2,Rgcc,Runx1,Anxa1,Lpxn,Abl2,Mdk,Src,Pla2g2d,Dtx1,Gpnmb,Cd9,Fgl1,Mmp2,Apoa1,Serpine1,Acer2,Ubash3b,Lrp1,Thbs1,Fam107a,Phldb2,Fzd4,Dact2,Plxnb2,Cebpb,Postn,Myo1f,Mmp14,Cd80,Adam8,Cd300a,Tnc,Ccm2l,Fam65b,Prkcd,Il1rn,Cfl1,Lgals3,Cd276,Plxna1	Loxl3,Col1a1,Tgfb1,Coro1c,Cd44,Mmp12,Tnfaip8l2,Notch4,Tnfaip3,Vsir,Havcr2,Rgcc,Runx1,Anxa1,Lpxn,Abl2,Mdk,Src,Pla2g2d,Dtx1,Gpnmb,Cd9,Fgl1,Mmp2,Apoa1,Serpine1,Acer2,Ubash3b,Lrp1,Thbs1,Fam107a,Phldb2,Fzd4,Dact2,Plxnb2,Cebpb,Postn,Myo1f,Mmp14,Cd80,Adam8,Cd300a,Tnc,Ccm2l,Fam65b,Prkcd,Il1rn,Cfl1,Lgals3,Cd276,Plxna1
GO:1902533	positive regulation of intracellular signal transduction	106	967	6.25e-12	Ccl2,Ccl3,S100a4,Ddt,Tgfb1,Gdf15,Bid,Cd44,Tgfbr1,Gadd45b,Ncf1,Timp2,Ccl6,Ccl4,Atp6ap1,Ctgf,Flt4,Havcr2,Ccl7,Pik3r5,Gpr137b,Edn1,Clu,Litaf,Hcls1,Igfbp6,Clec4n,Trem2,Atp6v0c,Hbegf,Csf1r,Map4k2,Vegfb,Htr2b,Tnfrsf11a,Gpr39,Abl2,Fcgr2b,Il1a,Ptpn1,Src,Tlr2,Pdgfc,Map3k6,Hgf,Fgr,P2rx4,Wnt16,Gpnmb,Nupr1,F7,Cx3cl1,Apoa1,Lepr,Tgfb2,Lrp1,Gadd45a,Hpse,Thbs1,Tlr4,Tmem106a,Ror1,Fzd4,Pik3ap1,Tifa,P2ry6,Cd14,F2r,…	Ccl2,Ccl3,S100a4,Ddt,Tgfb1,Gdf15,Bid,Cd44,Tgfbr1,Gadd45b,Ncf1,Timp2,Ccl6,Ccl4,Atp6ap1,Ctgf,Flt4,Havcr2,Ccl7,Pik3r5,Gpr137b,Edn1,Clu,Litaf,Hcls1,Igfbp6,Clec4n,Trem2,Atp6v0c,Hbegf,Csf1r,Map4k2,Vegfb,Htr2b,Tnfrsf11a,Gpr39,Abl2,Fcgr2b,Il1a,Ptpn1,Src,Tlr2,Pdgfc,Map3k6,Hgf,Fgr,P2rx4,Wnt16,Gpnmb,Nupr1,F7,Cx3cl1,Apoa1,Lepr,Tgfb2,Lrp1,Gadd45a,Hpse,Thbs1,Tlr4,Tmem106a,Ror1,Fzd4,Pik3ap1,Tifa,P2ry6,Cd14,F2r,…
GO:0001944	vasculature development	75	562	7.51e-12	Ccl2,Col1a1,Spi1,Tgfb1,Angptl2,Hmox1,Ephb3,Tgfbr1,Notch4,Ctgf,Flt4,Hif1a,Edn1,Plau,Loxl2,Tmem204,Hbegf,Slc1a1,Vegfb,Sat1,Mmp19,Col5a1,Itgav,Cyr61,Pdpn,Pik3r3,Ereg,Col1a2,Mfge8,Mmp2,Cx3cl1,Myo1e,Anxa2,Ptgs2,Vav3,Lepr,Tgfbi,Rbpj,Ptk7,Tgfb2,Lrp1,Hpse,Thbs1,Fzd4,Fn1,Foxo1,Prokr1,Socs3,Shb,Rasip1,Lif,Actg1,Prcp,Pdgfa,Unc5b,Gpx1,Mfsd7b,Prkd2,Col3a1,Hs6st1,Col8a1,Mmp14,Tnfaip2,Robo4,Sox4,Adam8,Anpep,Plx…	Ccl2,Col1a1,Spi1,Tgfb1,Angptl2,Hmox1,Ephb3,Tgfbr1,Notch4,Ctgf,Flt4,Hif1a,Edn1,Plau,Loxl2,Tmem204,Hbegf,Slc1a1,Vegfb,Sat1,Mmp19,Col5a1,Itgav,Cyr61,Pdpn,Pik3r3,Ereg,Col1a2,Mfge8,Mmp2,Cx3cl1,Myo1e,Anxa2,Ptgs2,Vav3,Lepr,Tgfbi,Rbpj,Ptk7,Tgfb2,Lrp1,Hpse,Thbs1,Fzd4,Fn1,Foxo1,Prokr1,Socs3,Shb,Rasip1,Lif,Actg1,Prcp,Pdgfa,Unc5b,Gpx1,Mfsd7b,Prkd2,Col3a1,Hs6st1,Col8a1,Mmp14,Tnfaip2,Robo4,Sox4,Adam8,Anpep,Plx…
GO:1901701	cellular response to oxygen-containing compound	110	1026	7.51e-12	Actr2,Ccl2,Ccl3,Col6a1,Col1a1,Spi1,Tgfb1,Arpc2,Aprt,Endog,Cybb,Ncf1,Cyba,Cxcl16,Tnfaip3,Atp2b1,Eif4ebp2,Havcr2,Dnmt3a,Ccl7,Grb2,Lgmn,Edn1,Cd180,Esd,Litaf,Rps6ka2,Trem2,Anxa1,Casp4,Htr2b,Abl2,Fcgr2b,Il1a,Ptpn1,Src,Vcam1,Tlr2,Pdgfc,Abca1,Prkaa2,Tnfrsf1b,Akr1a1,Pik3r3,Cxcl1,P2rx4,Col1a2,Klf15,Rgs10,Eif4ebp1,Sfrp1,Mmp2,Apoc3,Bace1,Ptgs2,Col16a1,Serpine1,Akr1b8,Sbno2,Rab8b,Ptk7,Lrp1,Thbs1,Inhbb,Klf9,T…	Actr2,Ccl2,Ccl3,Col6a1,Col1a1,Spi1,Tgfb1,Arpc2,Aprt,Endog,Cybb,Ncf1,Cyba,Cxcl16,Tnfaip3,Atp2b1,Eif4ebp2,Havcr2,Dnmt3a,Ccl7,Grb2,Lgmn,Edn1,Cd180,Esd,Litaf,Rps6ka2,Trem2,Anxa1,Casp4,Htr2b,Abl2,Fcgr2b,Il1a,Ptpn1,Src,Vcam1,Tlr2,Pdgfc,Abca1,Prkaa2,Tnfrsf1b,Akr1a1,Pik3r3,Cxcl1,P2rx4,Col1a2,Klf15,Rgs10,Eif4ebp1,Sfrp1,Mmp2,Apoc3,Bace1,Ptgs2,Col16a1,Serpine1,Akr1b8,Sbno2,Rab8b,Ptk7,Lrp1,Thbs1,Inhbb,Klf9,T…
GO:0048870	cell motility	106	971	7.77e-12	Ccl2,Itgb2,Ccl3,Tgfb1,Gab2,Coro1c,Cd44,Wdr1,Vav1,Mmp12,Ephb3,Tgfbr1,Mcoln2,Mertk,Cxcl16,Ccl6,Ccl4,Tnfaip3,Ctgf,Tns3,Sdc1,Ccl7,Hif1a,Hexb,Plau,Loxl2,Sdc2,Lrp12,Itga5,Igfbp6,Hbegf,Anxa1,Gfra1,Htr2b,Sell,Sele,Abl2,Prkcq,Col5a1,Itgav,Mdk,Src,Vcam1,Cyr61,Pdpn,Pik3r3,Hgf,Cxcl1,Cd9,Mmp2,Cx3cl1,Apoa1,Itga11,Nckap1l,Vav3,Prex1,Hoxa5,Tnn,Rhov,Fndc3b,Ptk7,Tgfb2,Thbs1,Ch25h,Dclk1,Fn1,Pltp,Cx3cr1,Sdc3,Itgam,Z…	Ccl2,Itgb2,Ccl3,Tgfb1,Gab2,Coro1c,Cd44,Wdr1,Vav1,Mmp12,Ephb3,Tgfbr1,Mcoln2,Mertk,Cxcl16,Ccl6,Ccl4,Tnfaip3,Ctgf,Tns3,Sdc1,Ccl7,Hif1a,Hexb,Plau,Loxl2,Sdc2,Lrp12,Itga5,Igfbp6,Hbegf,Anxa1,Gfra1,Htr2b,Sell,Sele,Abl2,Prkcq,Col5a1,Itgav,Mdk,Src,Vcam1,Cyr61,Pdpn,Pik3r3,Hgf,Cxcl1,Cd9,Mmp2,Cx3cl1,Apoa1,Itga11,Nckap1l,Vav3,Prex1,Hoxa5,Tnn,Rhov,Fndc3b,Ptk7,Tgfb2,Thbs1,Ch25h,Dclk1,Fn1,Pltp,Cx3cr1,Sdc3,Itgam,Z…
GO:0035295	tube development	105	961	9.67e-12	Ccl2,Loxl3,Spi1,Tgfb1,Angptl2,Cd44,Hmox1,Ephb3,Tgfbr1,Crlf1,Notch4,Ctsz,Sparc,Ctgf,Flt4,Tns3,Sdc1,Id2,Hif1a,Edn1,Plau,Loxl2,Hbegf,Slc1a1,Vegfb,Sat1,Mmp19,Abl2,Itgav,Src,Pdgfc,Cyr61,Pdpn,Pik3r3,Ereg,Mgp,Mfge8,Atp6ap2,Eif4ebp1,Sfrp1,Asah1,Mmp2,Cx3cl1,Myo1e,Anxa2,Ctsh,Ptgs2,Vav3,Lepr,Tgfbi,Hoxa5,Rbpj,Fndc3b,Ptk7,Tgfb2,Lrp1,Hpse,Thbs1,Gjb5,Fzd4,Dact2,Plxnb2,Lipa,Fn1,Rbpms2,Bdnf,Sepn1,Shb,Rasip1,Lif,R…	Ccl2,Loxl3,Spi1,Tgfb1,Angptl2,Cd44,Hmox1,Ephb3,Tgfbr1,Crlf1,Notch4,Ctsz,Sparc,Ctgf,Flt4,Tns3,Sdc1,Id2,Hif1a,Edn1,Plau,Loxl2,Hbegf,Slc1a1,Vegfb,Sat1,Mmp19,Abl2,Itgav,Src,Pdgfc,Cyr61,Pdpn,Pik3r3,Ereg,Mgp,Mfge8,Atp6ap2,Eif4ebp1,Sfrp1,Asah1,Mmp2,Cx3cl1,Myo1e,Anxa2,Ctsh,Ptgs2,Vav3,Lepr,Tgfbi,Hoxa5,Rbpj,Fndc3b,Ptk7,Tgfb2,Lrp1,Hpse,Thbs1,Gjb5,Fzd4,Dact2,Plxnb2,Lipa,Fn1,Rbpms2,Bdnf,Sepn1,Shb,Rasip1,Lif,R…
GO:0060548	negative regulation of cell death	111	1046	1.02e-11	Hip1r,Plaur,Hck,Il7r,Bid,Cd44,Wisp1,Hmox1,Ctsb,Tgfbr1,Crlf1,Timp1,Pea15a,Mertk,Ywhah,Tnfaip3,Ctgf,Flt4,Hif1a,Lgmn,Edn1,Clu,Itga5,Hcls1,Krt18,Trem2,Atp6v0c,Npc1,Csf1r,Tmem132a,Vegfb,Higd2a,Htr2b,Cln8,Abl2,Fcgr2b,Prkcq,Fam129b,Itgav,Creb3l1,Mdk,Ptpn1,Src,Wisp2,Lmna,Cyr61,Prkaa2,Pdpn,Tnfrsf1b,Ppt1,Hgf,Cd38,Lrpap1,Wnt16,Gpnmb,Nupr1,Sfrp1,Cx3cl1,Ctsh,Ptgs2,Nckap1l,Serpine1,Rbpj,Scx,Tgfb2,Lrp1,Pim3,Thb…	Hip1r,Plaur,Hck,Il7r,Bid,Cd44,Wisp1,Hmox1,Ctsb,Tgfbr1,Crlf1,Timp1,Pea15a,Mertk,Ywhah,Tnfaip3,Ctgf,Flt4,Hif1a,Lgmn,Edn1,Clu,Itga5,Hcls1,Krt18,Trem2,Atp6v0c,Npc1,Csf1r,Tmem132a,Vegfb,Higd2a,Htr2b,Cln8,Abl2,Fcgr2b,Prkcq,Fam129b,Itgav,Creb3l1,Mdk,Ptpn1,Src,Wisp2,Lmna,Cyr61,Prkaa2,Pdpn,Tnfrsf1b,Ppt1,Hgf,Cd38,Lrpap1,Wnt16,Gpnmb,Nupr1,Sfrp1,Cx3cl1,Ctsh,Ptgs2,Nckap1l,Serpine1,Rbpj,Scx,Tgfb2,Lrp1,Pim3,Thb…
GO:0032956	regulation of actin cytoskeleton organization	56	344	1.07e-11	Actr2,Hip1r,Tgfb1,Hck,Wdr1,Tmod4,Arpc2,Tgfbr1,Eln,Ctgf,Grb2,Evl,Edn1,Rgcc,Hcls1,Csf1r,Prkcq,Mdk,Il1a,Tlr2,Fgr,Mtpn,Cx3cl1,Cotl1,Apoa1,Nckap1l,Prex1,Kank3,Rhov,Tgfb2,Lrp1,Sh3pxd2b,Fam107a,Phldb2,Vill,Actg1,Arpc5,Fes,Arpc1b,Myo1f,Rhog,Bst1,Capzb,Fmn1,Plek,Arap1,Kirrel,Shank3,Tmsb4x,Prkcd,Ssh3,Capg,Cfl1,Arpc4,Iqgap1,Actr3	Actr2,Hip1r,Tgfb1,Hck,Wdr1,Tmod4,Arpc2,Tgfbr1,Eln,Ctgf,Grb2,Evl,Edn1,Rgcc,Hcls1,Csf1r,Prkcq,Mdk,Il1a,Tlr2,Fgr,Mtpn,Cx3cl1,Cotl1,Apoa1,Nckap1l,Prex1,Kank3,Rhov,Tgfb2,Lrp1,Sh3pxd2b,Fam107a,Phldb2,Vill,Actg1,Arpc5,Fes,Arpc1b,Myo1f,Rhog,Bst1,Capzb,Fmn1,Plek,Arap1,Kirrel,Shank3,Tmsb4x,Prkcd,Ssh3,Capg,Cfl1,Arpc4,Iqgap1,Actr3
GO:0051128	regulation of cellular component organization	201	2438	1.18e-11	Actr2,Acvr1b,Hip1r,Stk38l,Spi1,Plaur,Tgfb1,Hck,Gdf15,Bid,Coro1c,Crabp2,Cd44,Wdr1,Wisp1,Tmod4,Ephb3,Arpc2,Pip4k2a,Tgfbr1,Eln,Endog,Ctsz,Cyba,Trpv2,Sparc,Cxcl16,Ywhah,Ctgf,Cdc34,Flt4,Sdc1,Grb2,Hif1a,Fbln5,Evl,Edn1,Tppp,Rgcc,Clu,Sdc2,Gpihbp1,Hcls1,Rps6ka2,Trem2,Hbegf,Csf1r,Anxa1,Itm2c,Rab29,Sele,Abl2,Fcgr2b,Prkcq,Col5a1,Frzb,Mdk,Ehd4,Il1a,Ptpn1,Src,Wisp2,Zmat3,Tlr2,Lmna,Fcgr1,Sdcbp,Abca1,Prkaa2,Pdpn…	Actr2,Acvr1b,Hip1r,Stk38l,Spi1,Plaur,Tgfb1,Hck,Gdf15,Bid,Coro1c,Crabp2,Cd44,Wdr1,Wisp1,Tmod4,Ephb3,Arpc2,Pip4k2a,Tgfbr1,Eln,Endog,Ctsz,Cyba,Trpv2,Sparc,Cxcl16,Ywhah,Ctgf,Cdc34,Flt4,Sdc1,Grb2,Hif1a,Fbln5,Evl,Edn1,Tppp,Rgcc,Clu,Sdc2,Gpihbp1,Hcls1,Rps6ka2,Trem2,Hbegf,Csf1r,Anxa1,Itm2c,Rab29,Sele,Abl2,Fcgr2b,Prkcq,Col5a1,Frzb,Mdk,Ehd4,Il1a,Ptpn1,Src,Wisp2,Zmat3,Tlr2,Lmna,Fcgr1,Sdcbp,Abca1,Prkaa2,Pdpn…
GO:0043085	positive regulation of catalytic activity	131	1341	1.32e-11	Ccl2,Gm2a,Hip1r,Ccl3,Tgfb1,Gdf15,Bid,Coro1c,Vav1,Ephb3,Tgfbr1,Mertk,Gadd45b,Ncf1,Cyba,Timp2,Ccl6,Ccl4,Ctgf,Vsir,Flt4,Ccl7,Pik3r5,Lgmn,Edn1,Parp8,Rgcc,Clu,Gpihbp1,Igfbp6,Hbegf,Csf1r,Map4k2,C1qtnf9,Arhgap19,Nab2,Slc11a1,Htr2b,Tnfrsf11a,Gpr39,Sele,Abl2,Prkcq,Ptpn1,Src,Pdgfc,Fcgr1,Cyr61,Map3k6,Hgf,Fgr,Ereg,Camk1,Ctsc,Nupr1,Rgs10,Rp2h,Cx3cl1,Apoa1,Ctsh,Nckap1l,Vav3,Prex1,Acer2,Tgfb2,Gadd45a,Sh3pxd2b,T…	Ccl2,Gm2a,Hip1r,Ccl3,Tgfb1,Gdf15,Bid,Coro1c,Vav1,Ephb3,Tgfbr1,Mertk,Gadd45b,Ncf1,Cyba,Timp2,Ccl6,Ccl4,Ctgf,Vsir,Flt4,Ccl7,Pik3r5,Lgmn,Edn1,Parp8,Rgcc,Clu,Gpihbp1,Igfbp6,Hbegf,Csf1r,Map4k2,C1qtnf9,Arhgap19,Nab2,Slc11a1,Htr2b,Tnfrsf11a,Gpr39,Sele,Abl2,Prkcq,Ptpn1,Src,Pdgfc,Fcgr1,Cyr61,Map3k6,Hgf,Fgr,Ereg,Camk1,Ctsc,Nupr1,Rgs10,Rp2,Cx3cl1,Apoa1,Ctsh,Nckap1l,Vav3,Prex1,Acer2,Tgfb2,Gadd45a,Sh3pxd2b,Th…
GO:0071345	cellular response to cytokine stimulus	85	698	1.41e-11	Actr2,Ccl2,Ccl3,Col1a1,Spi1,Il7r,Irf5,Cd44,Crlf1,Il12rb2,Cyba,Ccl6,Ccl4,Cdc34,Ubxn2a,Ccl7,Hif1a,Evl,Edn1,Pde1b,Hcls1,Il10rb,Krt18,Csf1r,P4hb,Tnfrsf11a,Il1a,Tlr2,Tnfrsf1b,Ereg,Cxcl1,Dtx1,Mkrn1,Il13ra1,Sfrp1,Asah1,Cx3cl1,Il10ra,Crlf2,Lepr,Serpine1,Sbno2,Il22ra2,Tlr4,Fzd4,Fn1,Rab11fip5,Socs3,B3gnt2,Cx3cr1,Rab7b,Cebpb,Actg1,H2-Q7,Postn,Osm,Csf2ra,Pirb,Fcer1g,Dok1,Il18bp,Csf2rb,Csf2rb2,Sirpa,Cntfr,Car…	Actr2,Ccl2,Ccl3,Col1a1,Spi1,Il7r,Irf5,Cd44,Crlf1,Il12rb2,Cyba,Ccl6,Ccl4,Cdc34,Ubxn2a,Ccl7,Hif1a,Evl,Edn1,Pde1b,Hcls1,Il10rb,Krt18,Csf1r,P4hb,Tnfrsf11a,Il1a,Tlr2,Tnfrsf1b,Ereg,Cxcl1,Dtx1,Mkrn1,Il13ra1,Sfrp1,Asah1,Cx3cl1,Il10ra,Crlf2,Lepr,Serpine1,Sbno2,Il22ra2,Tlr4,Fzd4,Fn1,Rab11fip5,Socs3,B3gnt2,Cx3cr1,Rab7b,Cebpb,Actg1,H2-Q7,Postn,Osm,Csf2ra,Pirb,Fcer1g,Dok1,Il18bp,Csf2rb,Csf2rb2,Sirpa,Cntfr,Car…
GO:0050727	regulation of inflammatory response	56	347	1.43e-11	Ccl3,Ddt,Cd44,Wisp1,Tnfaip8l2,Ctss,Tnfaip3,Trem2,Anxa1,Casp4,Tnfrsf11a,Fcgr2b,Mdk,Tlr2,Fcgr1,Tnfrsf1b,Pla2g2d,Hgf,Ctsc,Cx3cl1,Apoa1,Ptgs2,Metrnl,Serpine1,Sbno2,Il22ra2,Daglb,Tlr4,Grn,Pik3ap1,Abhd12,Socs3,Lacc1,Cx3cr1,Cebpb,Pla2g4a,Alox5ap,Osm,Fcer1g,Gpx1,Abr,Gpx4,Slc7a2,Mefv,Bst1,Sirpa,Adam8,Ccr5,Clec7a,Tmsb4x,Nfkbiz,Pld3,Cd276,Sphk1,Pde2a,Fcgr3	Ccl3,Ddt,Cd44,Wisp1,Tnfaip8l2,Ctss,Tnfaip3,Trem2,Anxa1,Casp4,Tnfrsf11a,Fcgr2b,Mdk,Tlr2,Fcgr1,Tnfrsf1b,Pla2g2d,Hgf,Ctsc,Cx3cl1,Apoa1,Ptgs2,Metrnl,Serpine1,Sbno2,Il22ra2,Daglb,Tlr4,Grn,Pik3ap1,Abhd12,Socs3,Lacc1,Cx3cr1,Cebpb,Pla2g4a,Alox5ap,Osm,Fcer1g,Gpx1,Abr,Gpx4,Slc7a2,Mefv,Bst1,Sirpa,Adam8,Ccr5,Clec7a,Tmsb4x,Nfkbiz,Pld3,Cd276,Sphk1,Pde2a,Fcgr3
GO:0001568	blood vessel development	72	534	1.44e-11	Ccl2,Col1a1,Spi1,Tgfb1,Angptl2,Hmox1,Ephb3,Tgfbr1,Notch4,Ctgf,Flt4,Hif1a,Edn1,Plau,Loxl2,Hbegf,Slc1a1,Vegfb,Sat1,Mmp19,Col5a1,Itgav,Cyr61,Pik3r3,Ereg,Col1a2,Mfge8,Mmp2,Cx3cl1,Myo1e,Anxa2,Ptgs2,Vav3,Lepr,Tgfbi,Rbpj,Ptk7,Tgfb2,Lrp1,Hpse,Thbs1,Fzd4,Fn1,Foxo1,Prokr1,Socs3,Shb,Rasip1,Actg1,Prcp,Pdgfa,Unc5b,Gpx1,Mfsd7b,Prkd2,Col3a1,Hs6st1,Col8a1,Mmp14,Tnfaip2,Robo4,Sox4,Adam8,Anpep,Plxdc1,Arhgap22,Ecm1…	Ccl2,Col1a1,Spi1,Tgfb1,Angptl2,Hmox1,Ephb3,Tgfbr1,Notch4,Ctgf,Flt4,Hif1a,Edn1,Plau,Loxl2,Hbegf,Slc1a1,Vegfb,Sat1,Mmp19,Col5a1,Itgav,Cyr61,Pik3r3,Ereg,Col1a2,Mfge8,Mmp2,Cx3cl1,Myo1e,Anxa2,Ptgs2,Vav3,Lepr,Tgfbi,Rbpj,Ptk7,Tgfb2,Lrp1,Hpse,Thbs1,Fzd4,Fn1,Foxo1,Prokr1,Socs3,Shb,Rasip1,Actg1,Prcp,Pdgfa,Unc5b,Gpx1,Mfsd7b,Prkd2,Col3a1,Hs6st1,Col8a1,Mmp14,Tnfaip2,Robo4,Sox4,Adam8,Anpep,Plxdc1,Arhgap22,Ecm1…
GO:0045595	regulation of cell differentiation	165	1868	1.7e-11	Actr2,Acvr1b,Loxl3,Ccl3,Col1a1,Spi1,Tgfb1,Gdf15,Il7r,Coro1c,Crabp2,Cd44,Wdr1,Wisp1,Ephb3,Arpc2,Clic1,Tgfbr1,Cd83,Notch4,Ctsz,Timp2,Trpv2,Ywhah,Atp6ap1,Ctgf,Vsir,Wif1,Id2,Hif1a,Gpr137b,Edn1,Rgcc,Clu,Loxl2,Sdc2,Hcls1,Runx1,Trem2,Abcg1,Lbh,Tmem178,Csf1r,Anxa1,Msr1,P4hb,Pitx3,Fam20c,Itm2c,Rab29,Abl2,Col5a1,Frzb,Itgav,Mdk,Il1a,Tlr2,Lmna,Cyr61,Sdcbp,Pdpn,Tnfrsf1b,Hgf,Cd38,Ereg,P2rx4,Dtx1,Gdf3,Camk1,Tyr…	Actr2,Acvr1b,Loxl3,Ccl3,Col1a1,Spi1,Tgfb1,Gdf15,Il7r,Coro1c,Crabp2,Cd44,Wdr1,Wisp1,Ephb3,Arpc2,Clic1,Tgfbr1,Cd83,Notch4,Ctsz,Timp2,Trpv2,Ywhah,Atp6ap1,Ctgf,Vsir,Wif1,Id2,Hif1a,Gpr137b,Edn1,Rgcc,Clu,Loxl2,Sdc2,Hcls1,Runx1,Trem2,Abcg1,Lbh,Tmem178,Csf1r,Anxa1,Msr1,P4hb,Pitx3,Fam20c,Itm2c,Rab29,Abl2,Col5a1,Frzb,Itgav,Mdk,Il1a,Tlr2,Lmna,Cyr61,Sdcbp,Pdpn,Tnfrsf1b,Hgf,Cd38,Ereg,P2rx4,Dtx1,Gdf3,Camk1,Tyr…
GO:0045087	innate immune response	73	558	3.63e-11	Actr2,Ccl2,Ccl3,Tgfb1,Hck,Irf5,Cd244,Mcoln2,Tnfaip8l2,Cybb,Cyba,Cxcl16,Ccl6,Ccl4,Havcr2,Ccl7,Evl,Edn1,Ly86,Cd180,Clec4n,Trem2,Csf1r,Anxa1,Map4k2,Casp4,Slc11a1,Mr1,Tlr2,Fcgr1,Fgr,Sec61a1,Clec4d,Cx3cl1,Trim29,C1qc,C1qb,Tlr13,Tlr4,Tmem106a,C1qa,Ssc5d,Tifa,Pstpip1,Cd14,Rab11fip5,Naip5,Lacc1,Cx3cr1,Rab7b,Ly9,Actg1,H2-Q7,Cfi,Fcer1g,Cr2,Mefv,Sirpa,Slamf7,Clec7a,Tlr8,Mpeg1,Capg,Pld3,Syk,Naip2,Prdx1,Lgals…	Actr2,Ccl2,Ccl3,Tgfb1,Hck,Irf5,Cd244,Mcoln2,Tnfaip8l2,Cybb,Cyba,Cxcl16,Ccl6,Ccl4,Havcr2,Ccl7,Evl,Edn1,Ly86,Cd180,Clec4n,Trem2,Csf1r,Anxa1,Map4k2,Casp4,Slc11a1,Mr1,Tlr2,Fcgr1,Fgr,Sec61a1,Clec4d,Cx3cl1,Trim29,C1qc,C1qb,Tlr13,Tlr4,Tmem106a,C1qa,Ssc5d,Tifa,Pstpip1,Cd14,Rab11fip5,Naip5,Lacc1,Cx3cr1,Rab7b,Ly9,Actg1,H2-Q7,Cfi,Fcer1g,Cr2,Mefv,Sirpa,Slamf7,Clec7a,Tlr8,Mpeg1,Capg,Pld3,Syk,Naip2,Prdx1,Lgals…
GO:0045785	positive regulation of cell adhesion	62	425	3.63e-11	Ccl2,Itgb2,Plaur,Tgfb1,Il7r,Cd244,Cd44,Vav1,Arpc2,Cd83,Vsir,Havcr2,Itga5,Runx1,Anxa1,P4hb,Sele,Prkcq,Itgav,Mdk,Src,Vcam1,Cyr61,Pdpn,Ibsp,Cx3cl1,Apoa1,Nckap1l,Col16a1,Vav3,Prex1,Tgfb2,Thbs1,Igfbp2,Fbln2,Fn1,Shb,Lif,Ptafr,Dab2,Adam9,Prkd2,Col8a1,Cd80,Sirpa,Fmn1,Sox4,Cd63,Igf2,Adam8,Rin2,Ccr5,Spp1,Nfkbiz,Cfl1,Syk,Selp,Kif26b,Cdk6,Iqgap1,Cd276,Gpr56	Ccl2,Itgb2,Plaur,Tgfb1,Il7r,Cd244,Cd44,Vav1,Arpc2,Cd83,Vsir,Havcr2,Itga5,Runx1,Anxa1,P4hb,Sele,Prkcq,Itgav,Mdk,Src,Vcam1,Cyr61,Pdpn,Ibsp,Cx3cl1,Apoa1,Nckap1l,Col16a1,Vav3,Prex1,Tgfb2,Thbs1,Igfbp2,Fbln2,Fn1,Shb,Lif,Ptafr,Dab2,Adam9,Prkd2,Col8a1,Cd80,Sirpa,Fmn1,Sox4,Cd63,Igf2,Adam8,Rin2,Ccr5,Spp1,Nfkbiz,Cfl1,Syk,Selp,Kif26b,Cdk6,Iqgap1,Cd276,Adgrg1
GO:0035239	tube morphogenesis	86	728	4.36e-11	Ccl2,Spi1,Tgfb1,Angptl2,Cd44,Hmox1,Ephb3,Tgfbr1,Notch4,Ctsz,Ctgf,Flt4,Id2,Hif1a,Edn1,Plau,Loxl2,Hbegf,Slc1a1,Vegfb,Sat1,Mmp19,Abl2,Itgav,Src,Cyr61,Pdpn,Pik3r3,Ereg,Mgp,Mfge8,Sfrp1,Mmp2,Cx3cl1,Myo1e,Anxa2,Ctsh,Ptgs2,Vav3,Lepr,Tgfbi,Hoxa5,Rbpj,Ptk7,Tgfb2,Lrp1,Hpse,Thbs1,Fzd4,Plxnb2,Fn1,Rbpms2,Shb,Rasip1,Rspo2,Zeb2,Cthrc1,Actg1,Prcp,Pdgfa,Unc5b,Gpx1,Prkd2,Col3a1,Hs6st1,Col8a1,Mmp14,Fmn1,Tnfaip2,Robo…	Ccl2,Spi1,Tgfb1,Angptl2,Cd44,Hmox1,Ephb3,Tgfbr1,Notch4,Ctsz,Ctgf,Flt4,Id2,Hif1a,Edn1,Plau,Loxl2,Hbegf,Slc1a1,Vegfb,Sat1,Mmp19,Abl2,Itgav,Src,Cyr61,Pdpn,Pik3r3,Ereg,Mgp,Mfge8,Sfrp1,Mmp2,Cx3cl1,Myo1e,Anxa2,Ctsh,Ptgs2,Vav3,Lepr,Tgfbi,Hoxa5,Rbpj,Ptk7,Tgfb2,Lrp1,Hpse,Thbs1,Fzd4,Plxnb2,Fn1,Rbpms2,Shb,Rasip1,Rspo2,Zeb2,Cthrc1,Actg1,Prcp,Pdgfa,Unc5b,Gpx1,Prkd2,Col3a1,Hs6st1,Col8a1,Mmp14,Fmn1,Tnfaip2,Robo…
GO:0006928	movement of cell or subcellular component	132	1382	4.47e-11	Actr2,Ccl2,Itgb2,Ccl3,Tgfb1,Gab2,Coro1c,Cd44,Wdr1,Vav1,Mmp12,Ephb3,Tgfbr1,Mcoln2,Mertk,Cxcl16,Ccl6,Ccl4,Tnfaip3,Ctgf,Tns3,Sdc1,Ccl7,Hif1a,Evl,Hexb,Emb,Plau,Loxl2,Sdc2,Lrp12,Itga5,Alcam,Igfbp6,Hbegf,Csf1r,Anxa1,Gfra1,Htr2b,Arl8a,Sell,Sele,Abl2,Prkcq,Col5a1,Itgav,Mdk,Snta1,Src,Vcam1,Cyr61,Pdpn,Pik3r3,Hgf,Cxcl1,Cd9,Mmp2,Cx3cl1,Apoa1,Myo1e,Itga11,Nckap1l,Vav3,Prex1,Hoxa5,Tnn,Egr2,Rhov,Fndc3b,Ptk7,Tgf…	Actr2,Ccl2,Itgb2,Ccl3,Tgfb1,Gab2,Coro1c,Cd44,Wdr1,Vav1,Mmp12,Ephb3,Tgfbr1,Mcoln2,Mertk,Cxcl16,Ccl6,Ccl4,Tnfaip3,Ctgf,Tns3,Sdc1,Ccl7,Hif1a,Evl,Hexb,Emb,Plau,Loxl2,Sdc2,Lrp12,Itga5,Alcam,Igfbp6,Hbegf,Csf1r,Anxa1,Gfra1,Htr2b,Arl8a,Sell,Sele,Abl2,Prkcq,Col5a1,Itgav,Mdk,Snta1,Src,Vcam1,Cyr61,Pdpn,Pik3r3,Hgf,Cxcl1,Cd9,Mmp2,Cx3cl1,Apoa1,Myo1e,Itga11,Nckap1l,Vav3,Prex1,Hoxa5,Tnn,Egr2,Rhov,Fndc3b,Ptk7,Tgf…
GO:0045597	positive regulation of cell differentiation	113	1103	4.56e-11	Actr2,Acvr1b,Ccl3,Col1a1,Tgfb1,Gdf15,Il7r,Crabp2,Wisp1,Arpc2,Clic1,Tgfbr1,Cd83,Timp2,Trpv2,Atp6ap1,Ctgf,Vsir,Wif1,Id2,Hif1a,Edn1,Rgcc,Clu,Loxl2,Hcls1,Runx1,Trem2,Csf1r,Anxa1,Msr1,P4hb,Fam20c,Abl2,Frzb,Mdk,Tlr2,Lmna,Cyr61,Sdcbp,Pdpn,Tnfrsf1b,Hgf,P2rx4,Gdf3,Camk1,Tyrobp,Sfrp1,Cx3cl1,Apoa1,Ptgs2,Nckap1l,Cd53,Prex1,Metrnl,Hoxa5,Serpine1,Mapk6,Rbpj,Egr2,Fndc3b,Ptk7,Tgfb2,Lrp1,Sh3pxd2b,Grn,Inhba,Ror1,F…	Actr2,Acvr1b,Ccl3,Col1a1,Tgfb1,Gdf15,Il7r,Crabp2,Wisp1,Arpc2,Clic1,Tgfbr1,Cd83,Timp2,Trpv2,Atp6ap1,Ctgf,Vsir,Wif1,Id2,Hif1a,Edn1,Rgcc,Clu,Loxl2,Hcls1,Runx1,Trem2,Csf1r,Anxa1,Msr1,P4hb,Fam20c,Abl2,Frzb,Mdk,Tlr2,Lmna,Cyr61,Sdcbp,Pdpn,Tnfrsf1b,Hgf,P2rx4,Gdf3,Camk1,Tyrobp,Sfrp1,Cx3cl1,Apoa1,Ptgs2,Nckap1l,Cd53,Prex1,Metrnl,Hoxa5,Serpine1,Mapk6,Rbpj,Egr2,Fndc3b,Ptk7,Tgfb2,Lrp1,Sh3pxd2b,Grn,Inhba,Ror1,F…
GO:0048646	anatomical structure formation involved in morphogenesis	102	952	6.11e-11	Ccl2,Col6a1,Col1a1,Tgfb1,Angptl2,Cd44,Wdr1,Hmox1,Tmod4,Ephb3,Htra1,Tgfbr1,Notch4,Ctgf,Flt4,Grb2,Hif1a,Edn1,Tppp,Plau,Loxl2,Itga5,Hbegf,Vegfb,Sat1,Mmp19,Fam20c,Abl2,Itgav,Tlr2,Cyr61,Pdpn,Pik3r3,Ereg,Mtpn,Gdf3,Cd9,Mfge8,Sfrp1,Mmp2,Cx3cl1,Egln1,Anxa2,Ptgs2,Vav3,Lepr,Tgfbi,Serpine1,Rbpj,Egr2,Sbno2,Scx,Ptk7,Tgfb2,Hpse,Thbs1,Myof,Inhba,Axin2,Plxnb2,Fn1,Foxo1,Shb,Rasip1,Wls,Zeb2,Cthrc1,Actg1,Col12a1,Prc…	Ccl2,Col6a1,Col1a1,Tgfb1,Angptl2,Cd44,Wdr1,Hmox1,Tmod4,Ephb3,Htra1,Tgfbr1,Notch4,Ctgf,Flt4,Grb2,Hif1a,Edn1,Tppp,Plau,Loxl2,Itga5,Hbegf,Vegfb,Sat1,Mmp19,Fam20c,Abl2,Itgav,Tlr2,Cyr61,Pdpn,Pik3r3,Ereg,Mtpn,Gdf3,Cd9,Mfge8,Sfrp1,Mmp2,Cx3cl1,Egln1,Anxa2,Ptgs2,Vav3,Lepr,Tgfbi,Serpine1,Rbpj,Egr2,Sbno2,Scx,Ptk7,Tgfb2,Hpse,Thbs1,Myof,Inhba,Axin2,Plxnb2,Fn1,Foxo1,Shb,Rasip1,Wls,Zeb2,Cthrc1,Actg1,Col12a1,Prc…
GO:0031325	positive regulation of cellular metabolic process	250	3320	6.3e-11	Actr2,Ccl2,Itgb2,Acvr1b,Hip1r,Ccl3,Col1a1,Ddt,Spi1,Plaur,Tgfb1,Gdf15,Irf5,Bid,Cd244,Cd44,Hmox1,Mmp12,Ephb3,Pip4k2a,Tgfbr1,Crlf1,Mertk,Gadd45b,Endog,Ncf1,Cyba,Timp2,Tnfsf13,Ccl6,Ccl4,Ywhah,Atp6ap1,Tnfaip3,Ctgf,Vsir,Flt4,Havcr2,Id2,Ccl7,Grb2,Pik3r5,Hif1a,Fbln5,Lgmn,Edn1,Hexb,Parp8,Plau,Rgcc,Clu,Itga5,Litaf,Hcls1,Runx1,Igfbp6,Trem2,Abcg1,Lbh,Atp6v0c,Hbegf,Csf1r,Anxa1,Map4k2,Vegfb,C1qtnf9,Gfra1,Pitx3…	Actr2,Ccl2,Itgb2,Acvr1b,Hip1r,Ccl3,Col1a1,Ddt,Spi1,Plaur,Tgfb1,Gdf15,Irf5,Bid,Cd244,Cd44,Hmox1,Mmp12,Ephb3,Pip4k2a,Tgfbr1,Crlf1,Mertk,Gadd45b,Endog,Ncf1,Cyba,Timp2,Tnfsf13,Ccl6,Ccl4,Ywhah,Atp6ap1,Tnfaip3,Ctgf,Vsir,Flt4,Havcr2,Id2,Ccl7,Grb2,Pik3r5,Hif1a,Fbln5,Lgmn,Edn1,Hexb,Parp8,Plau,Rgcc,Clu,Itga5,Litaf,Hcls1,Runx1,Igfbp6,Trem2,Abcg1,Lbh,Atp6v0c,Hbegf,Csf1r,Anxa1,Map4k2,Vegfb,C1qtnf9,Gfra1,Pitx3…
GO:0048514	blood vessel morphogenesis	62	433	7.2e-11	Ccl2,Spi1,Tgfb1,Angptl2,Hmox1,Ephb3,Tgfbr1,Notch4,Ctgf,Flt4,Hif1a,Edn1,Plau,Loxl2,Hbegf,Slc1a1,Vegfb,Sat1,Mmp19,Itgav,Cyr61,Pik3r3,Ereg,Mfge8,Mmp2,Cx3cl1,Myo1e,Anxa2,Ptgs2,Vav3,Lepr,Tgfbi,Rbpj,Tgfb2,Lrp1,Hpse,Thbs1,Fzd4,Fn1,Shb,Rasip1,Actg1,Prcp,Pdgfa,Unc5b,Gpx1,Prkd2,Col3a1,Hs6st1,Col8a1,Mmp14,Tnfaip2,Robo4,Sox4,Adam8,Anpep,Plxdc1,Arhgap22,Ecm1,Syk,Lox,Gpr56	Ccl2,Spi1,Tgfb1,Angptl2,Hmox1,Ephb3,Tgfbr1,Notch4,Ctgf,Flt4,Hif1a,Edn1,Plau,Loxl2,Hbegf,Slc1a1,Vegfb,Sat1,Mmp19,Itgav,Cyr61,Pik3r3,Ereg,Mfge8,Mmp2,Cx3cl1,Myo1e,Anxa2,Ptgs2,Vav3,Lepr,Tgfbi,Rbpj,Tgfb2,Lrp1,Hpse,Thbs1,Fzd4,Fn1,Shb,Rasip1,Actg1,Prcp,Pdgfa,Unc5b,Gpx1,Prkd2,Col3a1,Hs6st1,Col8a1,Mmp14,Tnfaip2,Robo4,Sox4,Adam8,Anpep,Plxdc1,Arhgap22,Ecm1,Syk,Lox,Adgrg1
GO:0097435	supramolecular fiber organization	65	469	7.27e-11	Actr2,Loxl3,Hip1r,Col1a1,Ltbp2,Tpm4,Coro1c,Wdr1,Tmod4,Arpc2,Tgfbr1,Eln,Fbln5,Evl,Tppp,Loxl2,Hcls1,Nckap5l,Casp4,Pkp1,Abl2,Col5a1,Src,Col24a1,Col1a2,Acan,Myo1e,Anxa2,Micall2,Lum,Rhov,Scx,Tgfb2,Fam107a,Vill,Actg1,Elmo1,Ext1,Arpc5,Ccdc88c,Arpc1b,Col5a2,Myo1f,Col3a1,Rhog,Gas2l3,Mical1,Klhl41,Sirpa,Capzb,Fmn1,Lepre1,Myom3,Cap1,Myo7a,Tmsb4x,Arhgap25,Capg,Cfl1,Tpm3,Arpc4,Myo5a,Lcp1,Lox,Actr3	Actr2,Loxl3,Hip1r,Col1a1,Ltbp2,Tpm4,Coro1c,Wdr1,Tmod4,Arpc2,Tgfbr1,Eln,Fbln5,Evl,Tppp,Loxl2,Hcls1,Nckap5l,Casp4,Pkp1,Abl2,Col5a1,Src,Col24a1,Col1a2,Acan,Myo1e,Anxa2,Micall2,Lum,Rhov,Scx,Tgfb2,Fam107a,Vill,Actg1,Elmo1,Ext1,Arpc5,Ccdc88c,Arpc1b,Col5a2,Myo1f,Col3a1,Rhog,Gas2l3,Mical1,Klhl41,Sirpa,Capzb,Fmn1,P3h1,Myom3,Cap1,Myo7a,Tmsb4x,Arhgap25,Capg,Cfl1,Tpm3,Arpc4,Myo5a,Lcp1,Lox,Actr3
GO:0060255	regulation of macromolecule metabolic process	376	5618	8.09e-11	Actr2,Ccl2,Itgb2,Acvr1b,Loxl3,Hip1r,Ccl3,Col1a1,Ddt,Spi1,Plaur,Tgfb1,Hck,Mknk2,Gdf15,Il7r,Irf5,Bid,Coro1c,Cnn2,Cd244,Cstb,Cd44,Wisp1,Hmox1,Mmp12,Crip1,Itih3,Itih4,Tgfbr1,Crlf1,Timp1,Il12rb2,Mcoln2,Mertk,Gadd45b,Endog,Cybb,Cd83,Notch4,Ncf1,Ctsz,Serpinb6a,Cyba,Timp2,Ybx2,Tnfsf13,Ccl6,Ccl4,Ywhah,Atp6ap1,Tnfaip3,Atp2b1,Ctgf,Eif4ebp2,Vsir,Flt4,Havcr2,Ubxn2a,Id2,Dnmt3a,Ccl7,Grb2,Pik3r5,Hif1a,Cdca7l,Fbl…	Actr2,Ccl2,Itgb2,Acvr1b,Loxl3,Hip1r,Ccl3,Col1a1,Ddt,Spi1,Plaur,Tgfb1,Hck,Mknk2,Gdf15,Il7r,Irf5,Bid,Coro1c,Cnn2,Cd244,Cstb,Cd44,Wisp1,Hmox1,Mmp12,Crip1,Itih3,Itih4,Tgfbr1,Crlf1,Timp1,Il12rb2,Mcoln2,Mertk,Gadd45b,Endog,Cybb,Cd83,Notch4,Ncf1,Ctsz,Serpinb6a,Cyba,Timp2,Ybx2,Tnfsf13,Ccl6,Ccl4,Ywhah,Atp6ap1,Tnfaip3,Atp2b1,Ctgf,Eif4ebp2,Vsir,Flt4,Havcr2,Ubxn2a,Id2,Dnmt3a,Ccl7,Grb2,Pik3r5,Hif1a,Cdca7l,Fbl…
GO:0032970	regulation of actin filament-based process	58	388	8.26e-11	Actr2,Hip1r,Tgfb1,Hck,Cnn2,Wdr1,Tmod4,Arpc2,Tgfbr1,Eln,Ctgf,Grb2,Evl,Edn1,Rgcc,Hcls1,Csf1r,Prkcq,Mdk,Il1a,Tlr2,Pdpn,Fgr,Mtpn,Cx3cl1,Cotl1,Apoa1,Nckap1l,Prex1,Kank3,Rhov,Tgfb2,Lrp1,Sh3pxd2b,Fam107a,Phldb2,Vill,Actg1,Arpc5,Fes,Arpc1b,Myo1f,Rhog,Bst1,Capzb,Fmn1,Plek,Arap1,Kirrel,Shank3,Tmsb4x,Prkcd,Ssh3,Capg,Cfl1,Arpc4,Iqgap1,Actr3	Actr2,Hip1r,Tgfb1,Hck,Cnn2,Wdr1,Tmod4,Arpc2,Tgfbr1,Eln,Ctgf,Grb2,Evl,Edn1,Rgcc,Hcls1,Csf1r,Prkcq,Mdk,Il1a,Tlr2,Pdpn,Fgr,Mtpn,Cx3cl1,Cotl1,Apoa1,Nckap1l,Prex1,Kank3,Rhov,Tgfb2,Lrp1,Sh3pxd2b,Fam107a,Phldb2,Vill,Actg1,Arpc5,Fes,Arpc1b,Myo1f,Rhog,Bst1,Capzb,Fmn1,Plek,Arap1,Kirrel,Shank3,Tmsb4x,Prkcd,Ssh3,Capg,Cfl1,Arpc4,Iqgap1,Actr3
GO:0001525	angiogenesis	52	325	1.33e-10	Ccl2,Angptl2,Hmox1,Ephb3,Tgfbr1,Notch4,Ctgf,Flt4,Hif1a,Edn1,Plau,Loxl2,Hbegf,Vegfb,Sat1,Mmp19,Itgav,Cyr61,Pik3r3,Ereg,Mfge8,Mmp2,Cx3cl1,Anxa2,Ptgs2,Vav3,Lepr,Tgfbi,Rbpj,Hpse,Thbs1,Fn1,Shb,Rasip1,Actg1,Prcp,Pdgfa,Unc5b,Gpx1,Prkd2,Hs6st1,Col8a1,Mmp14,Tnfaip2,Robo4,Adam8,Anpep,Plxdc1,Arhgap22,Ecm1,Syk,Gpr56	Ccl2,Angptl2,Hmox1,Ephb3,Tgfbr1,Notch4,Ctgf,Flt4,Hif1a,Edn1,Plau,Loxl2,Hbegf,Vegfb,Sat1,Mmp19,Itgav,Cyr61,Pik3r3,Ereg,Mfge8,Mmp2,Cx3cl1,Anxa2,Ptgs2,Vav3,Lepr,Tgfbi,Rbpj,Hpse,Thbs1,Fn1,Shb,Rasip1,Actg1,Prcp,Pdgfa,Unc5b,Gpx1,Prkd2,Hs6st1,Col8a1,Mmp14,Tnfaip2,Robo4,Adam8,Anpep,Plxdc1,Arhgap22,Ecm1,Syk,Adgrg1
GO:0098542	defense response to other organism	88	775	1.54e-10	Actr2,Ccl2,Ccl3,Tgfb1,Hck,Irf5,Cd244,Mcoln2,Tnfaip8l2,Cybb,Ncf1,Cyba,Cxcl16,Ccl6,Ccl4,Havcr2,Ccl7,Evl,Edn1,Ly86,Cd180,Il10rb,Clec4n,Trem2,Csf1r,Anxa1,Map4k2,Casp4,Slc11a1,Mr1,Nras,Tlr2,Fcgr1,Fgr,Anxa3,Sec61a1,Clec4d,Itgax,Cx3cl1,Cotl1,Trim29,C1qc,Serpine1,C1qb,Rbpj,Tlr13,Tlr4,Tmem106a,C1qa,Ssc5d,Tifa,Pstpip1,Cd14,Rab11fip5,Naip5,Lacc1,Cx3cr1,Rab7b,Ly9,Cebpb,Actg1,H2-Q7,Cfi,Fcer1g,Cr2,Myo1f,Lyz1,L…	Actr2,Ccl2,Ccl3,Tgfb1,Hck,Irf5,Cd244,Mcoln2,Tnfaip8l2,Cybb,Ncf1,Cyba,Cxcl16,Ccl6,Ccl4,Havcr2,Ccl7,Evl,Edn1,Ly86,Cd180,Il10rb,Clec4n,Trem2,Csf1r,Anxa1,Map4k2,Casp4,Slc11a1,Mr1,Nras,Tlr2,Fcgr1,Fgr,Anxa3,Sec61a1,Clec4d,Itgax,Cx3cl1,Cotl1,Trim29,C1qc,Serpine1,C1qb,Rbpj,Tlr13,Tlr4,Tmem106a,C1qa,Ssc5d,Tifa,Pstpip1,Cd14,Rab11fip5,Naip5,Lacc1,Cx3cr1,Rab7b,Ly9,Cebpb,Actg1,H2-Q7,Cfi,Fcer1g,Cr2,Myo1f,Lyz1,L…
GO:0031347	regulation of defense response	71	554	1.71e-10	Ccl3,Ddt,Cd44,Wisp1,Vav1,Mmp12,Htra1,Tnfaip8l2,Ctss,Cyba,Tnfaip3,Havcr2,Trem2,Anxa1,Casp4,Tnfrsf11a,Fcgr2b,Mdk,Tlr2,Fcgr1,Tnfrsf1b,Pla2g2d,Hgf,Fgr,Ereg,Cxcl1,Ctsc,Mmp2,Cx3cl1,Apoa1,Ptgs2,Metrnl,Serpine1,Sbno2,Il22ra2,Daglb,Tlr4,Grn,Pik3ap1,Abhd12,Socs3,Lacc1,Cx3cr1,Cebpb,Pla2g4a,Alox5ap,Osm,Fcer1g,Gpx1,Myo1f,Abr,Gpx4,Slc7a2,Mefv,Bst1,Sirpa,Igf2,Adam8,Arrb2,Shank3,Ccr5,Clec7a,Tlr8,Tmsb4x,Nfkbiz,Pl…	Ccl3,Ddt,Cd44,Wisp1,Vav1,Mmp12,Htra1,Tnfaip8l2,Ctss,Cyba,Tnfaip3,Havcr2,Trem2,Anxa1,Casp4,Tnfrsf11a,Fcgr2b,Mdk,Tlr2,Fcgr1,Tnfrsf1b,Pla2g2d,Hgf,Fgr,Ereg,Cxcl1,Ctsc,Mmp2,Cx3cl1,Apoa1,Ptgs2,Metrnl,Serpine1,Sbno2,Il22ra2,Daglb,Tlr4,Grn,Pik3ap1,Abhd12,Socs3,Lacc1,Cx3cr1,Cebpb,Pla2g4a,Alox5ap,Osm,Fcer1g,Gpx1,Myo1f,Abr,Gpx4,Slc7a2,Mefv,Bst1,Sirpa,Igf2,Adam8,Arrb2,Shank3,Ccr5,Clec7a,Tlr8,Tmsb4x,Nfkbiz,Pl…
GO:0006897	endocytosis	58	400	2.46e-10	Itgb2,Loxl3,Hip1r,Cd5l,Cxcl16,Grb2,Loxl2,Lrp12,Trem2,Npc1,Msr1,Htr2b,Fcgr2b,Ehd4,Fcgr1,Abca1,Ppt1,Olr1,Cd9,Mfge8,Il10ra,Myo1e,Snx1,Rhov,Apobr,Lrp1,Thbs1,Grn,Ssc5d,Neurl3,Pstpip1,Cd14,Rab31,Itgam,Actg1,Elmo1,Cfi,Fcer1g,Dab2,Folr2,Rhog,Mrc2,Actb,Sirpa,Enpp1,Cap1,Cd300a,Arrb2,Rin2,Snx5,Clec7a,Cd163,Arhgap25,Syk,Rab27b,Vldlr,Prg4,Fcgr3	Itgb2,Loxl3,Hip1r,Cd5l,Cxcl16,Grb2,Loxl2,Lrp12,Trem2,Npc1,Msr1,Htr2b,Fcgr2b,Ehd4,Fcgr1,Abca1,Ppt1,Olr1,Cd9,Mfge8,Il10ra,Myo1e,Snx1,Rhov,Apobr,Lrp1,Thbs1,Grn,Ssc5d,Neurl3,Pstpip1,Cd14,Rab31,Itgam,Actg1,Elmo1,Cfi,Fcer1g,Dab2,Folr2,Rhog,Mrc2,Actb,Sirpa,Enpp1,Cap1,Cd300a,Arrb2,Rin2,Snx5,Clec7a,Cd163,Arhgap25,Syk,Rab27b,Vldlr,Prg4,Fcgr3
GO:0050764	regulation of phagocytosis	28	100	4.06e-10	Ccl2,Tgfb1,Hck,Cnn2,Mertk,Cyba,Trem2,Slc11a1,Fcgr2b,Itgav,Tlr2,Fcgr1,Fgr,Mfge8,Apoa1,Nckap1l,Lrp1,Rab31,Fcer1g,Abr,Sirpa,Cd300lf,Cd300a,Clec7a,Syk,Syt7,Sphk1,Fcgr3	Ccl2,Tgfb1,Hck,Cnn2,Mertk,Cyba,Trem2,Slc11a1,Fcgr2b,Itgav,Tlr2,Fcgr1,Fgr,Mfge8,Apoa1,Nckap1l,Lrp1,Rab31,Fcer1g,Abr,Sirpa,Cd300lf,Cd300a,Clec7a,Syk,Syt7,Sphk1,Fcgr3
GO:0048585	negative regulation of response to stimulus	141	1571	4.24e-10	Loxl3,Ddt,Plaur,Slc9a3r2,Tgfb1,Gdf15,Il7r,Bid,Cd44,Hmox1,Mmp12,Htra1,Tgfbr1,Pea15a,Tnfaip8l2,Notch4,Timp2,Tnfaip3,Vsir,Wif1,Cdc34,Havcr2,Hif1a,Lgmn,Plau,Clu,Litaf,Lbh,Anxa1,Lpxn,Htr2b,Abl2,Atf3,Fcgr2b,Prkcq,Frzb,Itgav,Creb3l1,Mdk,Ptpn1,Src,Lmna,Prkaa2,Leprot,Tnfrsf1b,Hgf,Gdf3,Cd9,Nucb2,Rgs10,Sfrp1,Cx3cl1,Egln1,Apoa1,Bace1,Anxa2,Snx1,Ptgs2,Metrnl,Tnn,Serpine1,Il22ra2,Tgfb2,Ubash3b,Lrp1,Pim3,Thbs1,…	Loxl3,Ddt,Plaur,Slc9a3r2,Tgfb1,Gdf15,Il7r,Bid,Cd44,Hmox1,Mmp12,Htra1,Tgfbr1,Pea15a,Tnfaip8l2,Notch4,Timp2,Tnfaip3,Vsir,Wif1,Cdc34,Havcr2,Hif1a,Lgmn,Plau,Clu,Litaf,Lbh,Anxa1,Lpxn,Htr2b,Abl2,Atf3,Fcgr2b,Prkcq,Frzb,Itgav,Creb3l1,Mdk,Ptpn1,Src,Lmna,Prkaa2,Leprot,Tnfrsf1b,Hgf,Gdf3,Cd9,Nucb2,Rgs10,Sfrp1,Cx3cl1,Egln1,Apoa1,Bace1,Anxa2,Snx1,Ptgs2,Metrnl,Tnn,Serpine1,Il22ra2,Tgfb2,Ubash3b,Lrp1,Pim3,Thbs1,…
GO:0009611	response to wounding	55	372	4.61e-10	Ccl2,Col1a1,Tgfb1,Cnn2,Cd44,Hmox1,Mmp12,Timp1,Mertk,Sparc,Tnfaip3,Sdc1,Hif1a,Evl,Plau,Anxa8,Itga5,Hbegf,Ecrg4,Slc11a1,Col5a1,Mdk,Il1a,Cyr61,Pdpn,P2rx4,Tyrobp,F7,Mmp2,Cx3cl1,Fermt3,Rap2b,Ptk7,Tgfb2,Ubash3b,Hpse,Inhbb,Myof,Fn1,Bex1,F2r,Fgf7,Prcp,Pdgfa,Fcgr4,Gpx1,F5,Col3a1,Plek,Lilrb4,Tnc,Ccm2l,Lcp1,Syt7,Lox	Ccl2,Col1a1,Tgfb1,Cnn2,Cd44,Hmox1,Mmp12,Timp1,Mertk,Sparc,Tnfaip3,Sdc1,Hif1a,Evl,Plau,Anxa8,Itga5,Hbegf,1500015O10Rik,Slc11a1,Col5a1,Mdk,Il1a,Cyr61,Pdpn,P2rx4,Tyrobp,F7,Mmp2,Cx3cl1,Fermt3,Rap2b,Ptk7,Tgfb2,Ubash3b,Hpse,Inhbb,Myof,Fn1,Bex1,F2r,Fgf7,Prcp,Pdgfa,Fcgr4,Gpx1,F5,Col3a1,Plek,Lilrb4a,Tnc,Ccm2l,Lcp1,Syt7,Lox
GO:0065009	regulation of molecular function	305	4379	5.45e-10	Ccl2,Itgb2,Gm2a,Hip1r,Ccl3,Spi1,Plaur,Tgfb1,Hck,Gdf15,Irf5,Bid,Coro1c,Cstb,Cd44,Hmox1,Vav1,Ephb3,Ctsb,Itih3,Itih4,Tgfbr1,Crlf1,Timp1,Mertk,Gadd45b,Ctss,Ncf1,Ctsz,Serpinb6a,Stac2,Cyba,Timp2,Ybx2,Tnfsf13,Cxcl16,Ccl6,Ccl4,Ywhah,Tnfaip3,Ctgf,Vsir,Flt4,Havcr2,Id2,Ccl7,Pik3r5,Hif1a,Lgmn,Gpr137b,Edn1,Parp8,Plau,Anxa8,Rgcc,Clu,Bmp1,Litaf,Gpihbp1,Hcls1,Runx1,Igfbp6,Trem2,Hbegf,Csf1r,Anxa1,Lpxn,Map4k2,Vegf…	Ccl2,Itgb2,Gm2a,Hip1r,Ccl3,Spi1,Plaur,Tgfb1,Hck,Gdf15,Irf5,Bid,Coro1c,Cstb,Cd44,Hmox1,Vav1,Ephb3,Ctsb,Itih3,Itih4,Tgfbr1,Crlf1,Timp1,Mertk,Gadd45b,Ctss,Ncf1,Ctsz,Serpinb6a,Stac2,Cyba,Timp2,Ybx2,Tnfsf13,Cxcl16,Ccl6,Ccl4,Ywhah,Tnfaip3,Ctgf,Vsir,Flt4,Havcr2,Id2,Ccl7,Pik3r5,Hif1a,Lgmn,Gpr137b,Edn1,Parp8,Plau,Anxa8,Rgcc,Clu,Bmp1,Litaf,Gpihbp1,Hcls1,Runx1,Igfbp6,Trem2,Hbegf,Csf1r,Anxa1,Lpxn,Map4k2,Vegf…
GO:0031323	regulation of cellular metabolic process	364	5479	6.27e-10	Actr2,Ccl2,Itgb2,Acvr1b,Loxl3,Hip1r,Slc7a7,Ccl3,Col1a1,Ddt,Spi1,Plaur,Tgfb1,Hck,Mknk2,Gdf15,Irf5,Bid,Coro1c,Cd244,Cstb,Cd44,Hmox1,Mmp12,Ephb3,Itih3,Itih4,Pip4k2a,Tgfbr1,Crlf1,Timp1,Mertk,Gadd45b,Endog,Notch4,Ncf1,Ctsz,Serpinb6a,Cyba,Timp2,Ybx2,Tnfsf13,Ccl6,Ccl4,Ywhah,Atp6ap1,Tnfaip3,Ctgf,Dram1,Tysnd1,Eif4ebp2,Vsir,Flt4,Havcr2,Ubxn2a,Id2,Dnmt3a,Ccl7,Grb2,Pik3r5,Hif1a,Cdca7l,Fbln5,Lgmn,Gpr137b,Edn1…	Actr2,Ccl2,Itgb2,Acvr1b,Loxl3,Hip1r,Slc7a7,Ccl3,Col1a1,Ddt,Spi1,Plaur,Tgfb1,Hck,Mknk2,Gdf15,Irf5,Bid,Coro1c,Cd244,Cstb,Cd44,Hmox1,Mmp12,Ephb3,Itih3,Itih4,Pip4k2a,Tgfbr1,Crlf1,Timp1,Mertk,Gadd45b,Endog,Notch4,Ncf1,Ctsz,Serpinb6a,Cyba,Timp2,Ybx2,Tnfsf13,Ccl6,Ccl4,Ywhah,Atp6ap1,Tnfaip3,Ctgf,Dram1,Tysnd1,Eif4ebp2,Vsir,Flt4,Havcr2,Ubxn2a,Id2,Dnmt3a,Ccl7,Grb2,Pik3r5,Hif1a,Cdca7l,Fbln5,Lgmn,Gpr137b,Edn1…
GO:0010648	negative regulation of cell communication	124	1322	6.96e-10	Plaur,Slc9a3r2,Gdf15,Bid,Cd44,Hmox1,Mmp12,Htra1,Tgfbr1,Pea15a,Notch4,Timp2,Tnfaip3,Wif1,Cdc34,Hif1a,Lgmn,Edn1,Rgcc,Clu,Litaf,Lbh,Lpxn,Htr2b,Abl2,Atf3,Fcgr2b,Prkcq,Frzb,Itgav,Creb3l1,Mdk,Ptpn1,Src,Lmna,Prkaa2,Leprot,Hgf,Cd38,Gdf3,Nucb2,Rgs10,Sfrp1,Cx3cl1,Egln1,Apoa1,Snx1,Ptgs2,Tnn,Serpine1,Maob,Tgfb2,Ubash3b,Lrp1,Pim3,Thbs1,Inhbb,Chst11,Tlr4,Plcl2,Wfs1,Faim3,Rnf149,Gpr97,Axin2,Dact2,Pik3ap1,S1pr2,…	Plaur,Slc9a3r2,Gdf15,Bid,Cd44,Hmox1,Mmp12,Htra1,Tgfbr1,Pea15a,Notch4,Timp2,Tnfaip3,Wif1,Cdc34,Hif1a,Lgmn,Edn1,Rgcc,Clu,Litaf,Lbh,Lpxn,Htr2b,Abl2,Atf3,Fcgr2b,Prkcq,Frzb,Itgav,Creb3l1,Mdk,Ptpn1,Src,Lmna,Prkaa2,Leprot,Hgf,Cd38,Gdf3,Nucb2,Rgs10,Sfrp1,Cx3cl1,Egln1,Apoa1,Snx1,Ptgs2,Tnn,Serpine1,Maob,Tgfb2,Ubash3b,Lrp1,Pim3,Thbs1,Inhbb,Chst11,Tlr4,Plcl2,Wfs1,Fcmr,Rnf149,Adgrg3,Axin2,Dact2,Pik3ap1,S1pr2,…
GO:0023057	negative regulation of signaling	124	1326	8.32e-10	Plaur,Slc9a3r2,Gdf15,Bid,Cd44,Hmox1,Mmp12,Htra1,Tgfbr1,Pea15a,Notch4,Timp2,Tnfaip3,Wif1,Cdc34,Hif1a,Lgmn,Edn1,Rgcc,Clu,Litaf,Lbh,Lpxn,Htr2b,Abl2,Atf3,Fcgr2b,Prkcq,Frzb,Itgav,Creb3l1,Mdk,Ptpn1,Src,Lmna,Prkaa2,Leprot,Hgf,Cd38,Gdf3,Nucb2,Rgs10,Sfrp1,Cx3cl1,Egln1,Apoa1,Snx1,Ptgs2,Tnn,Serpine1,Maob,Tgfb2,Ubash3b,Lrp1,Pim3,Thbs1,Inhbb,Chst11,Tlr4,Plcl2,Wfs1,Faim3,Rnf149,Gpr97,Axin2,Dact2,Pik3ap1,S1pr2,…	Plaur,Slc9a3r2,Gdf15,Bid,Cd44,Hmox1,Mmp12,Htra1,Tgfbr1,Pea15a,Notch4,Timp2,Tnfaip3,Wif1,Cdc34,Hif1a,Lgmn,Edn1,Rgcc,Clu,Litaf,Lbh,Lpxn,Htr2b,Abl2,Atf3,Fcgr2b,Prkcq,Frzb,Itgav,Creb3l1,Mdk,Ptpn1,Src,Lmna,Prkaa2,Leprot,Hgf,Cd38,Gdf3,Nucb2,Rgs10,Sfrp1,Cx3cl1,Egln1,Apoa1,Snx1,Ptgs2,Tnn,Serpine1,Maob,Tgfb2,Ubash3b,Lrp1,Pim3,Thbs1,Inhbb,Chst11,Tlr4,Plcl2,Wfs1,Fcmr,Rnf149,Adgrg3,Axin2,Dact2,Pik3ap1,S1pr2,…
GO:0002683	negative regulation of immune system process	60	439	8.81e-10	Loxl3,Ccl3,Ddt,Tgfb1,Il7r,Cd44,Hmox1,Mmp12,Htra1,Tnfaip8l2,Mertk,Tnfaip3,Vsir,Havcr2,Id2,Gpr137b,Runx1,Tmem178,Anxa1,Lpxn,Fcgr2b,Mdk,Pla2g2d,Fgr,Dtx1,Gpnmb,Tyrobp,Sfrp1,Fgl1,Cx3cl1,Apoa1,C1qc,Hoxa5,Tgfb2,Ubash3b,Thbs1,Grn,Plcl2,Cd200r1,Tob2,Cebpb,Fcer1g,Gpx1,Milr1,Col3a1,Abr,Mafb,Cd80,Igf2,Cd300lf,Cd300a,Arrb2,Cd68,Fam65b,Lgals3,Cd84,Sh2d1b2,Cdk6,Inpp5d,Cd276	Loxl3,Ccl3,Ddt,Tgfb1,Il7r,Cd44,Hmox1,Mmp12,Htra1,Tnfaip8l2,Mertk,Tnfaip3,Vsir,Havcr2,Id2,Gpr137b,Runx1,Tmem178,Anxa1,Lpxn,Fcgr2b,Mdk,Pla2g2d,Fgr,Dtx1,Gpnmb,Tyrobp,Sfrp1,Fgl1,Cx3cl1,Apoa1,C1qc,Hoxa5,Tgfb2,Ubash3b,Thbs1,Grn,Plcl2,Cd200r1,Tob2,Cebpb,Fcer1g,Gpx1,Milr1,Col3a1,Abr,Mafb,Cd80,Igf2,Cd300lf,Cd300a,Arrb2,Cd68,Fam65b,Lgals3,Cd84,Sh2d1b1,Cdk6,Inpp5d,Cd276
GO:0043069	negative regulation of programmed cell death	97	933	1.02e-09	Hip1r,Plaur,Hck,Il7r,Bid,Cd44,Hmox1,Tgfbr1,Crlf1,Timp1,Pea15a,Mertk,Ywhah,Tnfaip3,Flt4,Hif1a,Lgmn,Edn1,Clu,Itga5,Hcls1,Krt18,Trem2,Atp6v0c,Csf1r,Tmem132a,Vegfb,Higd2a,Htr2b,Cln8,Abl2,Fcgr2b,Prkcq,Fam129b,Itgav,Creb3l1,Mdk,Ptpn1,Src,Lmna,Cyr61,Prkaa2,Pdpn,Ppt1,Hgf,Cd38,Nupr1,Sfrp1,Cx3cl1,Ctsh,Ptgs2,Nckap1l,Serpine1,Rbpj,Scx,Tgfb2,Lrp1,Pim3,Thbs1,Chst11,Grn,Wfs1,Faim3,Hk3,Fn1,Foxo1,Bdnf,Naip5,Slc35…	Hip1r,Plaur,Hck,Il7r,Bid,Cd44,Hmox1,Tgfbr1,Crlf1,Timp1,Pea15a,Mertk,Ywhah,Tnfaip3,Flt4,Hif1a,Lgmn,Edn1,Clu,Itga5,Hcls1,Krt18,Trem2,Atp6v0c,Csf1r,Tmem132a,Vegfb,Higd2a,Htr2b,Cln8,Abl2,Fcgr2b,Prkcq,Fam129b,Itgav,Creb3l1,Mdk,Ptpn1,Src,Lmna,Cyr61,Prkaa2,Pdpn,Ppt1,Hgf,Cd38,Nupr1,Sfrp1,Cx3cl1,Ctsh,Ptgs2,Nckap1l,Serpine1,Rbpj,Scx,Tgfb2,Lrp1,Pim3,Thbs1,Chst11,Grn,Wfs1,Fcmr,Hk3,Fn1,Foxo1,Bdnf,Naip5,Slc35f…
GO:1903530	regulation of secretion by cell	81	713	1.15e-09	Itgb2,Tgfb1,Gab2,Wisp1,Hmox1,Mmp13,Atp6ap1,Sdc1,Hif1a,Edn1,Rgcc,Runx1,Clec4n,Trem2,Abcg1,Anxa1,Ecrg4,Htr2b,Tnfrsf11a,Gpr39,Prkcq,Il1a,Src,Tlr2,Sdcbp,Tnfrsf1b,Fgr,Cd38,Nucb2,Sfrp1,Cx3cl1,Bace1,Lepr,Atp13a2,Maob,Rab8b,Tgfb2,Lrp1,Pim3,Inhbb,Tlr4,Myrip,Inhba,Cd14,Rab11fip5,F2r,Slc8b1,Rap1b,Lif,Wls,Itgam,Ptafr,Osm,Frmd4a,Fcer1g,Dab2,Fes,Adam9,AF251705,Abr,Mical1,P2rx7,Nsf,Lepre1,Sox4,Cd300a,Ngf,Cacna1…	Itgb2,Tgfb1,Gab2,Wisp1,Hmox1,Mmp13,Atp6ap1,Sdc1,Hif1a,Edn1,Rgcc,Runx1,Clec4n,Trem2,Abcg1,Anxa1,1500015O10Rik,Htr2b,Tnfrsf11a,Gpr39,Prkcq,Il1a,Src,Tlr2,Sdcbp,Tnfrsf1b,Fgr,Cd38,Nucb2,Sfrp1,Cx3cl1,Bace1,Lepr,Atp13a2,Maob,Rab8b,Tgfb2,Lrp1,Pim3,Inhbb,Tlr4,Myrip,Inhba,Cd14,Rab11fip5,F2r,Slc8b1,Rap1b,Lif,Wls,Itgam,Ptafr,Osm,Frmd4a,Fcer1g,Dab2,Fes,Adam9,Cd300c2,Abr,Mical1,P2rx7,Nsf,P3h1,Sox4,Cd300a,Ngf,C…
GO:0002520	immune system development	82	727	1.17e-09	Spi1,Tgfb1,Mknk2,Dnase2a,Il7r,Gab2,Cnn2,Wdr1,Wisp1,Vav1,Ephb3,Pip4k2a,Tgfbr1,Mertk,Tnfaip3,Havcr2,Id2,Glrx5,Hif1a,Pde1b,Hcls1,Runx1,Trem2,Csf1r,Anxa1,Fam20c,Tnfrsf11a,Mr1,Abl2,Src,Tlr2,Col24a1,Pdpn,Pla2g2d,Clec4d,Tyrobp,Sfrp1,Myo1e,Anxa2,Mlh1,Nckap1l,Ostm1,Prex1,Lepr,Rbpj,Sbno2,Tgfb2,Plcl2,Inhba,C3ar1,Gpr97,Dact2,Arl11,Shb,Itgam,Ly9,Jag2,Ext1,Pirb,Fcer1g,Dab2,Cr2,Mfsd7b,Cd109,Tpd52,Mafb,Sirpa,Ple…	Spi1,Tgfb1,Mknk2,Dnase2a,Il7r,Gab2,Cnn2,Wdr1,Wisp1,Vav1,Ephb3,Pip4k2a,Tgfbr1,Mertk,Tnfaip3,Havcr2,Id2,Glrx5,Hif1a,Pde1b,Hcls1,Runx1,Trem2,Csf1r,Anxa1,Fam20c,Tnfrsf11a,Mr1,Abl2,Src,Tlr2,Col24a1,Pdpn,Pla2g2d,Clec4d,Tyrobp,Sfrp1,Myo1e,Anxa2,Mlh1,Nckap1l,Ostm1,Prex1,Lepr,Rbpj,Sbno2,Tgfb2,Plcl2,Inhba,C3ar1,Adgrg3,Dact2,Arl11,Shb,Itgam,Ly9,Jag2,Ext1,Pirb,Fcer1g,Dab2,Cr2,Mfsd7b,Cd109,Tpd52,Mafb,Sirpa,Pl…
GO:0002685	regulation of leukocyte migration	40	218	1.3e-09	Ccl2,Ccl3,Ddt,Tgfb1,Ccl4,Ccl7,Lgmn,Edn1,Trem2,Anxa1,Vegfb,Sell,Sele,Mdk,Il1a,Tlr2,P2rx4,Cd9,Mpp1,F7,Cx3cl1,Nckap1l,Serpine1,Thbs1,C3ar1,Cd200r1,Cx3cr1,Slc8b1,Ptafr,Mmp14,Abr,Rhog,Bst1,Adam8,Cd300a,Fam65b,Ecm1,Msn,Lgals3,Selp	Ccl2,Ccl3,Ddt,Tgfb1,Ccl4,Ccl7,Lgmn,Edn1,Trem2,Anxa1,Vegfb,Sell,Sele,Mdk,Il1a,Tlr2,P2rx4,Cd9,Mpp1,F7,Cx3cl1,Nckap1l,Serpine1,Thbs1,C3ar1,Cd200r1,Cx3cr1,Slc8b1,Ptafr,Mmp14,Abr,Rhog,Bst1,Adam8,Cd300a,Fam65b,Ecm1,Msn,Lgals3,Selp
GO:0002252	immune effector process	59	435	1.69e-09	Ccl3,Tgfb1,Irf5,Cd244,Wdr1,Ncf1,Tnfsf13,Tnfaip3,Havcr2,Cd180,Rgcc,Clu,Il10rb,Trem2,Slc11a1,Fcgr2b,Mdk,Fcgr1,Anxa3,Clec4d,Ctsc,Tyrobp,Itgax,Ctsh,Mlh1,Crlf2,C1qc,C1qb,Sbno2,Lrp1,Tlr4,Grn,Rftn1,Plcl2,Lat2,C1qa,Cx3cr1,Pi4k2a,Ly9,Cebpb,Cd300lb,Cfi,Pirb,Fcer1g,Cr2,Milr1,Myo1f,Cd300a,Clec7a,Tlr8,Prkcd,Apobec1,Syk,Prdx1,Lcp1,Unc93b1,Inpp5d,Gba,Fcgr3	Ccl3,Tgfb1,Irf5,Cd244,Wdr1,Ncf1,Tnfsf13,Tnfaip3,Havcr2,Cd180,Rgcc,Clu,Il10rb,Trem2,Slc11a1,Fcgr2b,Mdk,Fcgr1,Anxa3,Clec4d,Ctsc,Tyrobp,Itgax,Ctsh,Mlh1,Crlf2,C1qc,C1qb,Sbno2,Lrp1,Tlr4,Grn,Rftn1,Plcl2,Lat2,C1qa,Cx3cr1,Pi4k2a,Ly9,Cebpb,Cd300lb,Cfi,Pirb,Fcer1g,Cr2,Milr1,Myo1f,Cd300a,Clec7a,Tlr8,Prkcd,Apobec1,Syk,Prdx1,Lcp1,Unc93b1,Inpp5d,Gba,Fcgr3
GO:0048534	hematopoietic or lymphoid organ development	79	695	1.99e-09	Spi1,Tgfb1,Mknk2,Dnase2a,Il7r,Gab2,Cnn2,Wdr1,Wisp1,Vav1,Ephb3,Pip4k2a,Tgfbr1,Mertk,Tnfaip3,Id2,Glrx5,Hif1a,Pde1b,Hcls1,Runx1,Trem2,Csf1r,Anxa1,Fam20c,Tnfrsf11a,Mr1,Abl2,Src,Tlr2,Col24a1,Pdpn,Pla2g2d,Clec4d,Tyrobp,Sfrp1,Myo1e,Anxa2,Nckap1l,Ostm1,Prex1,Lepr,Rbpj,Sbno2,Tgfb2,Plcl2,Inhba,Gpr97,Dact2,Arl11,Shb,Itgam,Ly9,Jag2,Ext1,Pirb,Fcer1g,Dab2,Cr2,Mfsd7b,Cd109,Tpd52,Mafb,Sirpa,Plek,Sox4,Psap,Adam8,…	Spi1,Tgfb1,Mknk2,Dnase2a,Il7r,Gab2,Cnn2,Wdr1,Wisp1,Vav1,Ephb3,Pip4k2a,Tgfbr1,Mertk,Tnfaip3,Id2,Glrx5,Hif1a,Pde1b,Hcls1,Runx1,Trem2,Csf1r,Anxa1,Fam20c,Tnfrsf11a,Mr1,Abl2,Src,Tlr2,Col24a1,Pdpn,Pla2g2d,Clec4d,Tyrobp,Sfrp1,Myo1e,Anxa2,Nckap1l,Ostm1,Prex1,Lepr,Rbpj,Sbno2,Tgfb2,Plcl2,Inhba,Adgrg3,Dact2,Arl11,Shb,Itgam,Ly9,Jag2,Ext1,Pirb,Fcer1g,Dab2,Cr2,Mfsd7b,Cd109,Tpd52,Mafb,Sirpa,Plek,Sox4,Psap,Adam8…
GO:0030029	actin filament-based process	68	551	2.13e-09	Actr2,Hip1r,Tpm4,Coro1c,Cnn2,Wdr1,Tmod4,Arpc2,Eln,Evl,Hcls1,Anxa1,Casp4,Sele,Abl2,Snta1,Ptpn1,Src,Sdcbp,Pdpn,Tyrobp,Sfrp1,Myo1e,Nckap1l,Micall2,Ablim3,Rhov,Ptk7,Fam107a,Myrip,S1pr2,Kcna5,Rap2a,Vill,Fgf7,Actg1,Elmo1,Pdgfa,Arpc5,Ccdc88c,Arpc1b,Myo1f,Specc1,Abr,Rhog,Scn1b,Gas2l3,Mical1,Klhl41,Actb,Sirpa,Capzb,Fmn1,Plek,Myom3,Cap1,Myo7a,Tmsb4x,Cacna1d,Arhgap25,Ssh3,Capg,Cfl1,Tpm3,Arpc4,Myo5a,Lcp1,Act…	Actr2,Hip1r,Tpm4,Coro1c,Cnn2,Wdr1,Tmod4,Arpc2,Eln,Evl,Hcls1,Anxa1,Casp4,Sele,Abl2,Snta1,Ptpn1,Src,Sdcbp,Pdpn,Tyrobp,Sfrp1,Myo1e,Nckap1l,Micall2,Ablim3,Rhov,Ptk7,Fam107a,Myrip,S1pr2,Kcna5,Rap2a,Vill,Fgf7,Actg1,Elmo1,Pdgfa,Arpc5,Ccdc88c,Arpc1b,Myo1f,Specc1,Abr,Rhog,Scn1b,Gas2l3,Mical1,Klhl41,Actb,Sirpa,Capzb,Fmn1,Plek,Myom3,Cap1,Myo7a,Tmsb4x,Cacna1d,Arhgap25,Ssh3,Capg,Cfl1,Tpm3,Arpc4,Myo5a,Lcp1,Act…
GO:0050900	leukocyte migration	38	202	2.18e-09	Ccl2,Itgb2,Ccl3,Wdr1,Vav1,Mcoln2,Cxcl16,Ccl6,Ccl4,Ccl7,Anxa1,Sell,Sele,Mdk,Vcam1,Cxcl1,Cx3cl1,Nckap1l,Vav3,Prex1,Tgfb2,Ch25h,Cx3cr1,Itgam,Ext1,Fcer1g,Sirpa,Adam8,Spp1,Msn,Syk,Lgals3,Selp,Gpr35,Gba,Fcgr3,Gcnt1,Cxcr5	Ccl2,Itgb2,Ccl3,Wdr1,Vav1,Mcoln2,Cxcl16,Ccl6,Ccl4,Ccl7,Anxa1,Sell,Sele,Mdk,Vcam1,Cxcl1,Cx3cl1,Nckap1l,Vav3,Prex1,Tgfb2,Ch25h,Cx3cr1,Itgam,Ext1,Fcer1g,Sirpa,Adam8,Spp1,Msn,Syk,Lgals3,Selp,Gpr35,Gba,Fcgr3,Gcnt1,Cxcr5
GO:0042060	wound healing	44	265	2.23e-09	Col1a1,Tgfb1,Cnn2,Cd44,Hmox1,Mmp12,Timp1,Mertk,Sparc,Sdc1,Hif1a,Evl,Plau,Anxa8,Itga5,Hbegf,Slc11a1,Col5a1,Il1a,Cyr61,Pdpn,F7,Cx3cl1,Fermt3,Rap2b,Ptk7,Tgfb2,Ubash3b,Hpse,Myof,Fn1,F2r,Fgf7,Prcp,Fcgr4,Gpx1,F5,Col3a1,Plek,Lilrb4,Tnc,Ccm2l,Syt7,Lox	Col1a1,Tgfb1,Cnn2,Cd44,Hmox1,Mmp12,Timp1,Mertk,Sparc,Sdc1,Hif1a,Evl,Plau,Anxa8,Itga5,Hbegf,Slc11a1,Col5a1,Il1a,Cyr61,Pdpn,F7,Cx3cl1,Fermt3,Rap2b,Ptk7,Tgfb2,Ubash3b,Hpse,Myof,Fn1,F2r,Fgf7,Prcp,Fcgr4,Gpx1,F5,Col3a1,Plek,Lilrb4a,Tnc,Ccm2l,Syt7,Lox
GO:0050866	negative regulation of cell activation	38	203	2.44e-09	Loxl3,Tgfb1,Cd44,Hmox1,Tnfaip8l2,Mertk,Tnfaip3,Vsir,Havcr2,Id2,Runx1,Anxa1,Fcgr2b,Mdk,Pla2g2d,Fgr,Dtx1,Gpnmb,Cd9,Tyrobp,Sfrp1,Fgl1,Cx3cl1,Ubash3b,Grn,Cebpb,Pdgfa,Milr1,Abr,Cd80,Cd300lf,Cd300a,Fam65b,Prkcd,Lgals3,Cd84,Inpp5d,Cd276	Loxl3,Tgfb1,Cd44,Hmox1,Tnfaip8l2,Mertk,Tnfaip3,Vsir,Havcr2,Id2,Runx1,Anxa1,Fcgr2b,Mdk,Pla2g2d,Fgr,Dtx1,Gpnmb,Cd9,Tyrobp,Sfrp1,Fgl1,Cx3cl1,Ubash3b,Grn,Cebpb,Pdgfa,Milr1,Abr,Cd80,Cd300lf,Cd300a,Fam65b,Prkcd,Lgals3,Cd84,Inpp5d,Cd276
GO:0072359	circulatory system development	96	936	2.46e-09	Ccl2,Col1a1,Spi1,Tgfb1,Angptl2,Hmox1,Ephb3,Tgfbr1,Eln,Mmp13,Notch4,Sparc,Ctgf,Flt4,Id2,Hif1a,Edn1,Plau,Loxl2,Rps6ka2,Tmem204,Hbegf,Slc1a1,Vegfb,Sat1,Mmp19,Htr2b,Abl2,Col5a1,Itgav,Vcam1,Lmna,Cyr61,Pdpn,Tnfrsf1b,Pik3r3,Ereg,Col1a2,Wnt16,Mfge8,Acan,Mmp2,Cx3cl1,Egln1,Myo1e,Anxa2,Ptgs2,Vav3,Lepr,Tgfbi,Rbpj,Scx,Ptk7,Tgfb2,Lrp1,Hpse,Sh3pxd2b,Thbs1,Fzd4,Axin2,Fn1,Foxo1,Prokr1,Socs3,Shb,Rasip1,Lif,Actg1,P…	Ccl2,Col1a1,Spi1,Tgfb1,Angptl2,Hmox1,Ephb3,Tgfbr1,Eln,Mmp13,Notch4,Sparc,Ctgf,Flt4,Id2,Hif1a,Edn1,Plau,Loxl2,Rps6ka2,Tmem204,Hbegf,Slc1a1,Vegfb,Sat1,Mmp19,Htr2b,Abl2,Col5a1,Itgav,Vcam1,Lmna,Cyr61,Pdpn,Tnfrsf1b,Pik3r3,Ereg,Col1a2,Wnt16,Mfge8,Acan,Mmp2,Cx3cl1,Egln1,Myo1e,Anxa2,Ptgs2,Vav3,Lepr,Tgfbi,Rbpj,Scx,Ptk7,Tgfb2,Lrp1,Hpse,Sh3pxd2b,Thbs1,Fzd4,Axin2,Fn1,Foxo1,Prokr1,Socs3,Shb,Rasip1,Lif,Actg1,P…
GO:0042330	taxis	63	490	2.51e-09	Ccl2,Itgb2,Ccl3,Vav1,Ephb3,Cxcl16,Ccl6,Ccl4,Id2,Ccl7,Evl,Emb,Alcam,Hbegf,Csf1r,Anxa1,Vegfb,Prkcq,Itgav,Mdk,Vcam1,Cyr61,Hgf,Cxcl1,Cx3cl1,Cmtm3,Apoa1,Nckap1l,Vav3,Prex1,Egr2,Tgfb2,Lrp1,C3ar1,Ch25h,Plxnb2,Bdnf,B3gnt2,Cx3cr1,Itgam,Fgf7,Ptafr,Pdgfa,Ext1,Unc5b,Fcer1g,Fes,Rhog,Scn1b,Adam8,Arrb2,Fam65b,Ccr5,Prkcd,Spp1,Kif3a,Syk,Lgals3,Gpr35,Lox,Plxna1,Fcgr3,Cxcr5	Ccl2,Itgb2,Ccl3,Vav1,Ephb3,Cxcl16,Ccl6,Ccl4,Id2,Ccl7,Evl,Emb,Alcam,Hbegf,Csf1r,Anxa1,Vegfb,Prkcq,Itgav,Mdk,Vcam1,Cyr61,Hgf,Cxcl1,Cx3cl1,Cmtm3,Apoa1,Nckap1l,Vav3,Prex1,Egr2,Tgfb2,Lrp1,C3ar1,Ch25h,Plxnb2,Bdnf,B3gnt2,Cx3cr1,Itgam,Fgf7,Ptafr,Pdgfa,Ext1,Unc5b,Fcer1g,Fes,Rhog,Scn1b,Adam8,Arrb2,Fam65b,Ccr5,Prkcd,Spp1,Kif3a,Syk,Lgals3,Gpr35,Lox,Plxna1,Fcgr3,Cxcr5
GO:0009725	response to hormone	87	812	2.94e-09	Ccl2,Col1a1,Tgfb1,Hmox1,Ctsb,Aprt,Tgfbr1,Timp1,Mmp13,Cybb,Cyba,Timp2,Sparc,Ywhah,Atp2b1,Ctgf,Eif4ebp2,Sdc1,Grb2,Edn1,Ctsl,Hcls1,Npc1,Anxa1,Mmp19,Gatm,Mdk,Ptpn1,Src,Prkaa2,Slc2a1,Pik3r3,Cd38,Ereg,Anxa3,Klf15,Timp4,F7,Eif4ebp1,Sfrp1,Mmp2,Apoc3,Anxa2,Ctsh,Ptgs2,Lepr,Maob,Egr2,Rab8b,Tgfb2,Inhbb,Fam107a,Klf9,Igfbp2,Inhba,Foxo1,P2ry6,Glb1,Prokr1,Zfp366,Rap1b,Rab31,Ptafr,Tnfrsf11b,Dab2,Paqr7,Adam9,Arpc1…	Ccl2,Col1a1,Tgfb1,Hmox1,Ctsb,Aprt,Tgfbr1,Timp1,Mmp13,Cybb,Cyba,Timp2,Sparc,Ywhah,Atp2b1,Ctgf,Eif4ebp2,Sdc1,Grb2,Edn1,Ctsl,Hcls1,Npc1,Anxa1,Mmp19,Gatm,Mdk,Ptpn1,Src,Prkaa2,Slc2a1,Pik3r3,Cd38,Ereg,Anxa3,Klf15,Timp4,F7,Eif4ebp1,Sfrp1,Mmp2,Apoc3,Anxa2,Ctsh,Ptgs2,Lepr,Maob,Egr2,Rab8b,Tgfb2,Inhbb,Fam107a,Klf9,Igfbp2,Inhba,Foxo1,P2ry6,Glb1,Prokr1,Zfp366,Rap1b,Rab31,Ptafr,Tnfrsf11b,Dab2,Paqr7,Adam9,Arpc1…
GO:0035556	intracellular signal transduction	127	1402	2.94e-09	Ccl3,Stk38l,Tgfb1,Mknk2,Bid,Gab2,Hmox1,Vav1,Arpc2,Crip1,Tgfbr1,Mcoln2,Pea15a,Mertk,Stac2,Wsb1,Rab32,Ctgf,Eif4ebp2,Grb2,Pik3r5,Edn1,Clu,Rps6ka2,Csf1r,Map4k2,Dgka,Casp4,Slc11a1,Htr2b,Rab29,Prkcq,Itgav,Ptpn1,Src,Nras,Vcam1,Tlr2,Sdcbp,Abca1,Prkaa2,Pdpn,Tnfrsf1b,Pik3r3,Map3k6,Rasgef1b,Wsb2,P2rx4,Col1a2,Nucb2,Nupr1,Eif4ebp1,Asb5,Ctsh,Mlh1,Vav3,Prex1,Mcoln3,Rap2b,Acer2,Mapk6,Rhov,Rab8b,Gadd45a,Tlr4,Plcl…	Ccl3,Stk38l,Tgfb1,Mknk2,Bid,Gab2,Hmox1,Vav1,Arpc2,Crip1,Tgfbr1,Mcoln2,Pea15a,Mertk,Stac2,Wsb1,Rab32,Ctgf,Eif4ebp2,Grb2,Pik3r5,Edn1,Clu,Rps6ka2,Csf1r,Map4k2,Dgka,Casp4,Slc11a1,Htr2b,Rab29,Prkcq,Itgav,Ptpn1,Src,Nras,Vcam1,Tlr2,Sdcbp,Abca1,Prkaa2,Pdpn,Tnfrsf1b,Pik3r3,Map3k6,Rasgef1b,Wsb2,P2rx4,Col1a2,Nucb2,Nupr1,Eif4ebp1,Asb5,Ctsh,Mlh1,Vav3,Prex1,Mcoln3,Rap2b,Acer2,Mapk6,Rhov,Rab8b,Gadd45a,Tlr4,Plcl…
GO:0051046	regulation of secretion	85	785	3.05e-09	Itgb2,Hip1r,Tgfb1,Gab2,Wisp1,Hmox1,Mmp13,Cyba,Atp6ap1,Sdc1,Hif1a,Edn1,Rgcc,Runx1,Clec4n,Trem2,Abcg1,Anxa1,Ecrg4,Htr2b,Tnfrsf11a,Gpr39,Prkcq,Il1a,Src,Tlr2,Sdcbp,Tnfrsf1b,Fgr,Cd38,Nucb2,Sfrp1,Cx3cl1,Bace1,Lepr,Atp13a2,Maob,Rab8b,Tgfb2,Lrp1,Pim3,Inhbb,Tlr4,Myrip,Inhba,Cd14,Rab11fip5,F2r,Slc8b1,Rap1b,Lif,Wls,Itgam,Ptafr,Osm,Frmd4a,Fcer1g,Dab2,Fes,Adam9,AF251705,Abr,Mical1,P2rx7,Nsf,Lepre1,Sox4,Cd300a…	Itgb2,Hip1r,Tgfb1,Gab2,Wisp1,Hmox1,Mmp13,Cyba,Atp6ap1,Sdc1,Hif1a,Edn1,Rgcc,Runx1,Clec4n,Trem2,Abcg1,Anxa1,1500015O10Rik,Htr2b,Tnfrsf11a,Gpr39,Prkcq,Il1a,Src,Tlr2,Sdcbp,Tnfrsf1b,Fgr,Cd38,Nucb2,Sfrp1,Cx3cl1,Bace1,Lepr,Atp13a2,Maob,Rab8b,Tgfb2,Lrp1,Pim3,Inhbb,Tlr4,Myrip,Inhba,Cd14,Rab11fip5,F2r,Slc8b1,Rap1b,Lif,Wls,Itgam,Ptafr,Osm,Frmd4a,Fcer1g,Dab2,Fes,Adam9,Cd300c2,Abr,Mical1,P2rx7,Nsf,P3h1,Sox4,C…
GO:0051130	positive regulation of cellular component organization	116	1236	3.14e-09	Actr2,Hip1r,Plaur,Tgfb1,Hck,Gdf15,Bid,Coro1c,Crabp2,Wdr1,Ephb3,Arpc2,Pip4k2a,Tgfbr1,Endog,Trpv2,Ctgf,Cdc34,Sdc1,Grb2,Hif1a,Evl,Edn1,Tppp,Rgcc,Clu,Gpihbp1,Hcls1,Trem2,Anxa1,Sele,Abl2,Prkcq,Mdk,Il1a,Src,Lmna,Fcgr1,Sdcbp,Abca1,Pdpn,Ppt1,Hgf,Ereg,Camk1,Tyrobp,Cx3cl1,Apoa1,Anxa2,Nckap1l,Cd53,Col16a1,Serpine1,Mapk6,Rab8b,Ptk7,Tgfb2,Lrp1,Sh3pxd2b,Tlr4,Grn,Phldb2,Colgalt1,Ror1,Fzd4,Plxnb2,Fn1,Cd14,Fbxo31…	Actr2,Hip1r,Plaur,Tgfb1,Hck,Gdf15,Bid,Coro1c,Crabp2,Wdr1,Ephb3,Arpc2,Pip4k2a,Tgfbr1,Endog,Trpv2,Ctgf,Cdc34,Sdc1,Grb2,Hif1a,Evl,Edn1,Tppp,Rgcc,Clu,Gpihbp1,Hcls1,Trem2,Anxa1,Sele,Abl2,Prkcq,Mdk,Il1a,Src,Lmna,Fcgr1,Sdcbp,Abca1,Pdpn,Ppt1,Hgf,Ereg,Camk1,Tyrobp,Cx3cl1,Apoa1,Anxa2,Nckap1l,Cd53,Col16a1,Serpine1,Mapk6,Rab8b,Ptk7,Tgfb2,Lrp1,Sh3pxd2b,Tlr4,Grn,Phldb2,Colgalt1,Ror1,Fzd4,Plxnb2,Fn1,Cd14,Fbxo31…
GO:0030097	hemopoiesis	74	637	3.36e-09	Spi1,Tgfb1,Mknk2,Dnase2a,Il7r,Gab2,Cnn2,Wdr1,Wisp1,Vav1,Pip4k2a,Mertk,Tnfaip3,Id2,Glrx5,Hif1a,Pde1b,Hcls1,Runx1,Trem2,Csf1r,Anxa1,Fam20c,Tnfrsf11a,Mr1,Abl2,Src,Tlr2,Col24a1,Pla2g2d,Clec4d,Tyrobp,Sfrp1,Myo1e,Anxa2,Nckap1l,Ostm1,Prex1,Lepr,Rbpj,Sbno2,Tgfb2,Plcl2,Inhba,Gpr97,Dact2,Arl11,Shb,Itgam,Ly9,Jag2,Ext1,Pirb,Fcer1g,Dab2,Cr2,Mfsd7b,Cd109,Tpd52,Mafb,Sirpa,Plek,Sox4,Psap,Adam8,Cd300lf,Nfam1,Nrro…	Spi1,Tgfb1,Mknk2,Dnase2a,Il7r,Gab2,Cnn2,Wdr1,Wisp1,Vav1,Pip4k2a,Mertk,Tnfaip3,Id2,Glrx5,Hif1a,Pde1b,Hcls1,Runx1,Trem2,Csf1r,Anxa1,Fam20c,Tnfrsf11a,Mr1,Abl2,Src,Tlr2,Col24a1,Pla2g2d,Clec4d,Tyrobp,Sfrp1,Myo1e,Anxa2,Nckap1l,Ostm1,Prex1,Lepr,Rbpj,Sbno2,Tgfb2,Plcl2,Inhba,Adgrg3,Dact2,Arl11,Shb,Itgam,Ly9,Jag2,Ext1,Pirb,Fcer1g,Dab2,Cr2,Mfsd7b,Cd109,Tpd52,Mafb,Sirpa,Plek,Sox4,Psap,Adam8,Cd300lf,Nfam1,Nrr…
GO:0002237	response to molecule of bacterial origin	50	337	3.44e-09	Ccl2,Ccl3,Tgfb1,Irf5,Il12rb2,Sparc,Cxcl16,Tnfaip3,Havcr2,Edn1,Cd180,Litaf,Trem2,Slc11a1,Tnfrsf11a,Fcgr2b,Itgav,Il1a,Src,Tlr2,Abca1,Tnfrsf1b,Cxcl1,Timp4,Il10ra,Ptgs2,Fmo1,Serpine1,Maob,Sbno2,Tlr4,Ssc5d,Cd14,F2r,Cx3cr1,Cebpb,Ptafr,Cd300lb,Fcgr4,Adam9,Abr,Il18bp,Cd80,P2rx7,Sirpa,Lilrb4,Cd68,Ccr5,Pde2a,Ncf2	Ccl2,Ccl3,Tgfb1,Irf5,Il12rb2,Sparc,Cxcl16,Tnfaip3,Havcr2,Edn1,Cd180,Litaf,Trem2,Slc11a1,Tnfrsf11a,Fcgr2b,Itgav,Il1a,Src,Tlr2,Abca1,Tnfrsf1b,Cxcl1,Timp4,Il10ra,Ptgs2,Fmo1,Serpine1,Maob,Sbno2,Tlr4,Ssc5d,Cd14,F2r,Cx3cr1,Cebpb,Ptafr,Cd300lb,Fcgr4,Adam9,Abr,Il18bp,Cd80,P2rx7,Sirpa,Lilrb4a,Cd68,Ccr5,Pde2a,Ncf2
GO:0050867	positive regulation of cell activation	50	339	4.13e-09	Ccl2,Itgb2,Tgfb1,Il7r,Gab2,Cd244,Cd83,Tnfsf13,Ctgf,Vsir,Havcr2,Runx1,Trem2,Anxa1,Prkcq,Mdk,Vcam1,Pdpn,Fgr,Cd38,Clec4d,Ctsc,Tyrobp,Mlh1,Nckap1l,Vav3,Crlf2,Thbs1,Tlr4,Igfbp2,Shb,Itgam,Pla2g4a,Ptafr,Cd300lb,Fcer1g,Mmp14,Cd80,Bst1,Sirpa,Plek,Sox4,Igf2,Adam8,Clec7a,Nfkbiz,Syk,Selp,Inpp5d,Cd276	Ccl2,Itgb2,Tgfb1,Il7r,Gab2,Cd244,Cd83,Tnfsf13,Ctgf,Vsir,Havcr2,Runx1,Trem2,Anxa1,Prkcq,Mdk,Vcam1,Pdpn,Fgr,Cd38,Clec4d,Ctsc,Tyrobp,Mlh1,Nckap1l,Vav3,Crlf2,Thbs1,Tlr4,Igfbp2,Shb,Itgam,Pla2g4a,Ptafr,Cd300lb,Fcer1g,Mmp14,Cd80,Bst1,Sirpa,Plek,Sox4,Igf2,Adam8,Clec7a,Nfkbiz,Syk,Selp,Inpp5d,Cd276
GO:0010942	positive regulation of cell death	79	708	4.15e-09	Hip1r,Ccl3,Plaur,Tgfb1,Irf5,Bid,Cd44,Hmox1,Tgfbr1,Pea15a,Gadd45b,Endog,Ctsz,Ctgf,Cdc34,Dnmt3a,Hif1a,Rgcc,Clu,Rps6ka2,Igf2r,Anxa1,Pitx3,Itm2c,Atf3,Fcgr2b,Frzb,Src,Zmat3,Cyr61,Tnfrsf1b,Ctsc,Tyrobp,Nupr1,Sfrp1,Mmp2,Egln1,Bace1,Ctsh,Ptgs2,Hoxa5,Acer2,Tgfb2,Lrp1,Gadd45a,Thbs1,Inhbb,Tlr4,Grn,Dap,Inhba,Degs1,C1qa,Axin2,Tnfrsf26,Foxo1,F2r,Itgam,Pla2g4a,Osm,Unc5b,P2rx7,E2f1,Sox4,Adam8,Ngf,Arrb2,Ndufa13,Bc…	Hip1r,Ccl3,Plaur,Tgfb1,Irf5,Bid,Cd44,Hmox1,Tgfbr1,Pea15a,Gadd45b,Endog,Ctsz,Ctgf,Cdc34,Dnmt3a,Hif1a,Rgcc,Clu,Rps6ka2,Igf2r,Anxa1,Pitx3,Itm2c,Atf3,Fcgr2b,Frzb,Src,Zmat3,Cyr61,Tnfrsf1b,Ctsc,Tyrobp,Nupr1,Sfrp1,Mmp2,Egln1,Bace1,Ctsh,Ptgs2,Hoxa5,Acer2,Tgfb2,Lrp1,Gadd45a,Thbs1,Inhbb,Tlr4,Grn,Dap,Inhba,Degs1,C1qa,Axin2,Tnfrsf26,Foxo1,F2r,Itgam,Pla2g4a,Osm,Unc5b,P2rx7,E2f1,Sox4,Adam8,Ngf,Arrb2,Ndufa13,Bc…
GO:0032103	positive regulation of response to external stimulus	55	399	4.39e-09	Ccl2,Ccl3,Ddt,Tgfb1,Wisp1,Vav1,Mmp12,Ctss,Cyba,Ccl4,Havcr2,Ccl7,Lgmn,Edn1,Ly86,Cd180,Trem2,Vegfb,Tnfrsf11a,Sell,Mdk,Tlr2,Fcgr1,Ereg,Cxcl1,P2rx4,Ctsc,F7,Mmp2,Cx3cl1,Ptgs2,Nckap1l,Serpine1,Lrp1,Thbs1,Tlr4,Grn,C3ar1,Fn1,Cebpb,Pla2g4a,Alox5ap,Osm,Fcer1g,Prkd2,Adam8,Fam65b,Ccr5,Clec7a,Tlr8,Tmsb4x,Nfkbiz,Sh2d1b2,Pde2a,Fcgr3	Ccl2,Ccl3,Ddt,Tgfb1,Wisp1,Vav1,Mmp12,Ctss,Cyba,Ccl4,Havcr2,Ccl7,Lgmn,Edn1,Ly86,Cd180,Trem2,Vegfb,Tnfrsf11a,Sell,Mdk,Tlr2,Fcgr1,Ereg,Cxcl1,P2rx4,Ctsc,F7,Mmp2,Cx3cl1,Ptgs2,Nckap1l,Serpine1,Lrp1,Thbs1,Tlr4,Grn,C3ar1,Fn1,Cebpb,Pla2g4a,Alox5ap,Osm,Fcer1g,Prkd2,Adam8,Fam65b,Ccr5,Clec7a,Tlr8,Tmsb4x,Nfkbiz,Sh2d1b1,Pde2a,Fcgr3
GO:0022407	regulation of cell-cell adhesion	56	412	4.71e-09	Ccl2,Itgb2,Loxl3,Plaur,Tgfb1,Il7r,Cd244,Cd44,Ephb3,Tnfaip8l2,Cd83,Notch4,Tnfaip3,Vsir,Havcr2,Rgcc,Runx1,Anxa1,Sele,Abl2,Prkcq,Mdk,Src,Vcam1,Pdpn,Pla2g2d,Dtx1,Gpnmb,Cd9,Fgl1,Cx3cl1,Apoa1,Nckap1l,Fermt3,Ubash3b,Igfbp2,Shb,Cebpb,Ptafr,Cd80,Sirpa,Sox4,Igf2,Adam8,Cd300a,Ccm2l,Fam65b,Ccr5,Prkcd,Nfkbiz,Il1rn,Syk,Lgals3,Selp,Kif26b,Cd276	Ccl2,Itgb2,Loxl3,Plaur,Tgfb1,Il7r,Cd244,Cd44,Ephb3,Tnfaip8l2,Cd83,Notch4,Tnfaip3,Vsir,Havcr2,Rgcc,Runx1,Anxa1,Sele,Abl2,Prkcq,Mdk,Src,Vcam1,Pdpn,Pla2g2d,Dtx1,Gpnmb,Cd9,Fgl1,Cx3cl1,Apoa1,Nckap1l,Fermt3,Ubash3b,Igfbp2,Shb,Cebpb,Ptafr,Cd80,Sirpa,Sox4,Igf2,Adam8,Cd300a,Ccm2l,Fam65b,Ccr5,Prkcd,Nfkbiz,Il1rn,Syk,Lgals3,Selp,Kif26b,Cd276
GO:0006935	chemotaxis	62	487	4.91e-09	Ccl2,Itgb2,Ccl3,Vav1,Ephb3,Cxcl16,Ccl6,Ccl4,Ccl7,Evl,Emb,Alcam,Hbegf,Csf1r,Anxa1,Vegfb,Prkcq,Itgav,Mdk,Vcam1,Cyr61,Hgf,Cxcl1,Cx3cl1,Cmtm3,Apoa1,Nckap1l,Vav3,Prex1,Egr2,Tgfb2,Lrp1,C3ar1,Ch25h,Plxnb2,Bdnf,B3gnt2,Cx3cr1,Itgam,Fgf7,Ptafr,Pdgfa,Ext1,Unc5b,Fcer1g,Fes,Rhog,Scn1b,Adam8,Arrb2,Fam65b,Ccr5,Prkcd,Spp1,Kif3a,Syk,Lgals3,Gpr35,Lox,Plxna1,Fcgr3,Cxcr5	Ccl2,Itgb2,Ccl3,Vav1,Ephb3,Cxcl16,Ccl6,Ccl4,Ccl7,Evl,Emb,Alcam,Hbegf,Csf1r,Anxa1,Vegfb,Prkcq,Itgav,Mdk,Vcam1,Cyr61,Hgf,Cxcl1,Cx3cl1,Cmtm3,Apoa1,Nckap1l,Vav3,Prex1,Egr2,Tgfb2,Lrp1,C3ar1,Ch25h,Plxnb2,Bdnf,B3gnt2,Cx3cr1,Itgam,Fgf7,Ptafr,Pdgfa,Ext1,Unc5b,Fcer1g,Fes,Rhog,Scn1b,Adam8,Arrb2,Fam65b,Ccr5,Prkcd,Spp1,Kif3a,Syk,Lgals3,Gpr35,Lox,Plxna1,Fcgr3,Cxcr5
GO:0001501	skeletal system development	63	500	5.01e-09	Col6a1,Col1a1,Acp2,Tgfb1,Wisp1,Pip4k2a,Tgfbr1,Timp1,Mmp13,Sparc,Ctgf,Hif1a,Edn1,Hexb,Bmp1,Runx1,Hexa,Nab2,Fam20c,Src,Pdgfc,Cyr61,Col24a1,Fgr,Col1a2,Gdf3,Mgp,Acan,Bgn,Sfrp1,Mmp2,Anxa2,Ppib,Tgfbi,Hoxa5,Lum,Scx,Tgfb2,Sh3pxd2b,Thbs1,Chst11,Chsy1,Ttc9,Axin2,Rspo2,Col12a1,Jag2,Pdgfa,Ext1,Mfsd7b,Col5a2,Col3a1,Mmp14,Fam73b,P2rx7,Fmn1,Lepre1,Sox4,Col10a1,Ecm1,Lgals3,Cdkn1c,Sulf1	Col6a1,Col1a1,Acp2,Tgfb1,Wisp1,Pip4k2a,Tgfbr1,Timp1,Mmp13,Sparc,Ctgf,Hif1a,Edn1,Hexb,Bmp1,Runx1,Hexa,Nab2,Fam20c,Src,Pdgfc,Cyr61,Col24a1,Fgr,Col1a2,Gdf3,Mgp,Acan,Bgn,Sfrp1,Mmp2,Anxa2,Ppib,Tgfbi,Hoxa5,Lum,Scx,Tgfb2,Sh3pxd2b,Thbs1,Chst11,Chsy1,Ttc9,Axin2,Rspo2,Col12a1,Jag2,Pdgfa,Ext1,Mfsd7b,Col5a2,Col3a1,Mmp14,Fam73b,P2rx7,Fmn1,P3h1,Sox4,Col10a1,Ecm1,Lgals3,Cdkn1c,Sulf1
GO:0043066	negative regulation of apoptotic process	93	913	6.67e-09	Hip1r,Plaur,Hck,Il7r,Bid,Cd44,Hmox1,Tgfbr1,Crlf1,Timp1,Pea15a,Mertk,Ywhah,Tnfaip3,Flt4,Hif1a,Lgmn,Edn1,Clu,Itga5,Hcls1,Krt18,Trem2,Csf1r,Vegfb,Higd2a,Htr2b,Cln8,Abl2,Fcgr2b,Prkcq,Fam129b,Itgav,Creb3l1,Mdk,Ptpn1,Src,Lmna,Cyr61,Prkaa2,Pdpn,Ppt1,Hgf,Cd38,Nupr1,Sfrp1,Cx3cl1,Ctsh,Ptgs2,Nckap1l,Serpine1,Rbpj,Scx,Tgfb2,Lrp1,Pim3,Thbs1,Chst11,Grn,Wfs1,Faim3,Fn1,Foxo1,Bdnf,Naip5,Slc35f6,Prokr1,Socs3,F2r,C…	Hip1r,Plaur,Hck,Il7r,Bid,Cd44,Hmox1,Tgfbr1,Crlf1,Timp1,Pea15a,Mertk,Ywhah,Tnfaip3,Flt4,Hif1a,Lgmn,Edn1,Clu,Itga5,Hcls1,Krt18,Trem2,Csf1r,Vegfb,Higd2a,Htr2b,Cln8,Abl2,Fcgr2b,Prkcq,Fam129b,Itgav,Creb3l1,Mdk,Ptpn1,Src,Lmna,Cyr61,Prkaa2,Pdpn,Ppt1,Hgf,Cd38,Nupr1,Sfrp1,Cx3cl1,Ctsh,Ptgs2,Nckap1l,Serpine1,Rbpj,Scx,Tgfb2,Lrp1,Pim3,Thbs1,Chst11,Grn,Wfs1,Fcmr,Fn1,Foxo1,Bdnf,Naip5,Slc35f6,Prokr1,Socs3,F2r,Cx…
GO:0051173	positive regulation of nitrogen compound metabolic process	229	3119	6.7e-09	Actr2,Ccl2,Itgb2,Acvr1b,Hip1r,Ccl3,Col1a1,Ddt,Spi1,Plaur,Tgfb1,Gdf15,Irf5,Bid,Cd44,Mmp12,Tgfbr1,Crlf1,Gadd45b,Endog,Ncf1,Timp2,Tnfsf13,Ccl6,Ccl4,Ywhah,Atp6ap1,Tnfaip3,Ctgf,Vsir,Flt4,Havcr2,Id2,Ccl7,Pik3r5,Hif1a,Fbln5,Lgmn,Edn1,Hexb,Parp8,Rgcc,Clu,Itga5,Litaf,Hcls1,Runx1,Igfbp6,Trem2,Abcg1,Lbh,Atp6v0c,Hbegf,Csf1r,Map4k2,Vegfb,C1qtnf9,Gfra1,Pitx3,Nab2,Slc11a1,Htr2b,Tnfrsf11a,Gpr39,Abl2,Atf3,Fcgr2b,…	Actr2,Ccl2,Itgb2,Acvr1b,Hip1r,Ccl3,Col1a1,Ddt,Spi1,Plaur,Tgfb1,Gdf15,Irf5,Bid,Cd44,Mmp12,Tgfbr1,Crlf1,Gadd45b,Endog,Ncf1,Timp2,Tnfsf13,Ccl6,Ccl4,Ywhah,Atp6ap1,Tnfaip3,Ctgf,Vsir,Flt4,Havcr2,Id2,Ccl7,Pik3r5,Hif1a,Fbln5,Lgmn,Edn1,Hexb,Parp8,Rgcc,Clu,Itga5,Litaf,Hcls1,Runx1,Igfbp6,Trem2,Abcg1,Lbh,Atp6v0c,Hbegf,Csf1r,Map4k2,Vegfb,C1qtnf9,Gfra1,Pitx3,Nab2,Slc11a1,Htr2b,Tnfrsf11a,Gpr39,Abl2,Atf3,Fcgr2b,…
GO:0009968	negative regulation of signal transduction	111	1181	7.59e-09	Plaur,Slc9a3r2,Gdf15,Bid,Cd44,Hmox1,Mmp12,Htra1,Tgfbr1,Pea15a,Notch4,Timp2,Tnfaip3,Wif1,Cdc34,Hif1a,Lgmn,Clu,Litaf,Lbh,Lpxn,Htr2b,Abl2,Atf3,Fcgr2b,Prkcq,Frzb,Itgav,Creb3l1,Mdk,Ptpn1,Src,Lmna,Prkaa2,Leprot,Hgf,Gdf3,Nucb2,Rgs10,Sfrp1,Cx3cl1,Egln1,Apoa1,Snx1,Ptgs2,Tnn,Serpine1,Tgfb2,Ubash3b,Lrp1,Thbs1,Chst11,Tlr4,Plcl2,Wfs1,Faim3,Rnf149,Gpr97,Axin2,Dact2,Pik3ap1,S1pr2,Foxo1,Rbpms2,Bdnf,Slc35f6,Socs3…	Plaur,Slc9a3r2,Gdf15,Bid,Cd44,Hmox1,Mmp12,Htra1,Tgfbr1,Pea15a,Notch4,Timp2,Tnfaip3,Wif1,Cdc34,Hif1a,Lgmn,Clu,Litaf,Lbh,Lpxn,Htr2b,Abl2,Atf3,Fcgr2b,Prkcq,Frzb,Itgav,Creb3l1,Mdk,Ptpn1,Src,Lmna,Prkaa2,Leprot,Hgf,Gdf3,Nucb2,Rgs10,Sfrp1,Cx3cl1,Egln1,Apoa1,Snx1,Ptgs2,Tnn,Serpine1,Tgfb2,Ubash3b,Lrp1,Thbs1,Chst11,Tlr4,Plcl2,Wfs1,Fcmr,Rnf149,Adgrg3,Axin2,Dact2,Pik3ap1,S1pr2,Foxo1,Rbpms2,Bdnf,Slc35f6,Socs3…
GO:1903532	positive regulation of secretion by cell	53	382	7.74e-09	Itgb2,Tgfb1,Gab2,Mmp13,Atp6ap1,Sdc1,Hif1a,Edn1,Rgcc,Runx1,Clec4n,Trem2,Abcg1,Ecrg4,Htr2b,Tnfrsf11a,Gpr39,Prkcq,Il1a,Src,Tlr2,Sdcbp,Fgr,Cd38,Nucb2,Lepr,Atp13a2,Rab8b,Tgfb2,Lrp1,Inhbb,Tlr4,Myrip,Cd14,Lif,Wls,Itgam,Ptafr,Frmd4a,Fcer1g,Dab2,Adam9,AF251705,P2rx7,Sox4,Cacna1d,Spp1,Syk,Rab27b,Lgals3,Clec5a,Syt7,Sphk1	Itgb2,Tgfb1,Gab2,Mmp13,Atp6ap1,Sdc1,Hif1a,Edn1,Rgcc,Runx1,Clec4n,Trem2,Abcg1,1500015O10Rik,Htr2b,Tnfrsf11a,Gpr39,Prkcq,Il1a,Src,Tlr2,Sdcbp,Fgr,Cd38,Nucb2,Lepr,Atp13a2,Rab8b,Tgfb2,Lrp1,Inhbb,Tlr4,Myrip,Cd14,Lif,Wls,Itgam,Ptafr,Frmd4a,Fcer1g,Dab2,Adam9,Cd300c2,P2rx7,Sox4,Cacna1d,Spp1,Syk,Rab27b,Lgals3,Clec5a,Syt7,Sphk1
GO:0002250	adaptive immune response	44	280	9.7e-09	Tgfb1,Cd244,Mcoln2,Tnfsf13,Havcr2,Alcam,Clec4n,Anxa1,Slc11a1,Tnfrsf11a,Fcgr2b,Nras,Fcgr1,Clec4d,Ctsc,Fgl1,Ctsh,Mlh1,Crlf2,C1qc,C1qb,Rftn1,Lat2,C3ar1,C1qa,Ly9,Tec,Cfi,Pirb,Fcer1g,Cr2,Prkd2,Emr1,Il18bp,Lilrb4,Slamf7,Prkcd,Syk,Cd84,Unc93b1,Sh2d1b2,Inpp5d,Gba,Fcgr3	Tgfb1,Cd244,Mcoln2,Tnfsf13,Havcr2,Alcam,Clec4n,Anxa1,Slc11a1,Tnfrsf11a,Fcgr2b,Nras,Fcgr1,Clec4d,Ctsc,Fgl1,Ctsh,Mlh1,Crlf2,C1qc,C1qb,Rftn1,Lat2,C3ar1,C1qa,Ly9,Tec,Cfi,Pirb,Fcer1g,Cr2,Prkd2,Adgre1,Il18bp,Lilrb4a,Slamf7,Prkcd,Syk,Cd84,Unc93b1,Sh2d1b1,Inpp5d,Gba,Fcgr3
GO:0043065	positive regulation of apoptotic process	73	641	9.7e-09	Hip1r,Ccl3,Plaur,Tgfb1,Irf5,Bid,Cd44,Hmox1,Tgfbr1,Pea15a,Gadd45b,Endog,Ctsz,Ctgf,Cdc34,Hif1a,Rgcc,Clu,Rps6ka2,Igf2r,Anxa1,Pitx3,Itm2c,Atf3,Frzb,Src,Zmat3,Cyr61,Tnfrsf1b,Ctsc,Tyrobp,Nupr1,Sfrp1,Mmp2,Egln1,Bace1,Ctsh,Ptgs2,Hoxa5,Acer2,Tgfb2,Gadd45a,Thbs1,Inhbb,Tlr4,Grn,Dap,Inhba,Degs1,Tnfrsf26,Foxo1,F2r,Itgam,Pla2g4a,Osm,Unc5b,P2rx7,E2f1,Sox4,Adam8,Ngf,Arrb2,Ndufa13,Bcl2l11,Ccr5,Prkcd,Steap3,Syk,Tn…	Hip1r,Ccl3,Plaur,Tgfb1,Irf5,Bid,Cd44,Hmox1,Tgfbr1,Pea15a,Gadd45b,Endog,Ctsz,Ctgf,Cdc34,Hif1a,Rgcc,Clu,Rps6ka2,Igf2r,Anxa1,Pitx3,Itm2c,Atf3,Frzb,Src,Zmat3,Cyr61,Tnfrsf1b,Ctsc,Tyrobp,Nupr1,Sfrp1,Mmp2,Egln1,Bace1,Ctsh,Ptgs2,Hoxa5,Acer2,Tgfb2,Gadd45a,Thbs1,Inhbb,Tlr4,Grn,Dap,Inhba,Degs1,Tnfrsf26,Foxo1,F2r,Itgam,Pla2g4a,Osm,Unc5b,P2rx7,E2f1,Sox4,Adam8,Ngf,Arrb2,Ndufa13,Bcl2l11,Ccr5,Prkcd,Steap3,Syk,Tn…
GO:0046649	lymphocyte activation	55	410	1.04e-08	Itgb2,Spi1,Tgfb1,Il7r,Cd244,Cd44,Vav1,Mertk,Tnfaip3,Id2,Cd180,Anxa1,Slc11a1,Rab29,Mr1,Abl2,Itgav,Mdk,Ctps,Pla2g2d,Clec4d,Mlh1,Prex1,Lepr,Rbpj,Tlr4,Plcl2,Lat2,Gpr97,Blnk,Shb,Cd48,Itgam,Ly9,Cebpb,Jag2,Skap2,Fcer1g,Cr2,Tpd52,Mafb,P2rx7,Sox4,Psap,Lilrb4,Nfam1,Prkcd,Msn,Syk,Prdx1,Lcp1,Cdk6,Cd276,Gba,Cxcr5	Itgb2,Spi1,Tgfb1,Il7r,Cd244,Cd44,Vav1,Mertk,Tnfaip3,Id2,Cd180,Anxa1,Slc11a1,Rab29,Mr1,Abl2,Itgav,Mdk,Ctps,Pla2g2d,Clec4d,Mlh1,Prex1,Lepr,Rbpj,Tlr4,Plcl2,Lat2,Adgrg3,Blnk,Shb,Cd48,Itgam,Ly9,Cebpb,Jag2,Skap2,Fcer1g,Cr2,Tpd52,Mafb,P2rx7,Sox4,Psap,Lilrb4a,Nfam1,Prkcd,Msn,Syk,Prdx1,Lcp1,Cdk6,Cd276,Gba,Cxcr5
GO:0060326	cell chemotaxis	36	197	1.3e-08	Ccl2,Itgb2,Ccl3,Vav1,Cxcl16,Ccl6,Ccl4,Ccl7,Hbegf,Anxa1,Prkcq,Mdk,Vcam1,Hgf,Cxcl1,Cx3cl1,Nckap1l,Vav3,Prex1,Tgfb2,Ch25h,Cx3cr1,Itgam,Fcer1g,Rhog,Adam8,Arrb2,Ccr5,Prkcd,Spp1,Syk,Lgals3,Gpr35,Lox,Fcgr3,Cxcr5	Ccl2,Itgb2,Ccl3,Vav1,Cxcl16,Ccl6,Ccl4,Ccl7,Hbegf,Anxa1,Prkcq,Mdk,Vcam1,Hgf,Cxcl1,Cx3cl1,Nckap1l,Vav3,Prex1,Tgfb2,Ch25h,Cx3cr1,Itgam,Fcer1g,Rhog,Adam8,Arrb2,Ccr5,Prkcd,Spp1,Syk,Lgals3,Gpr35,Lox,Fcgr3,Cxcr5
GO:0009617	response to bacterium	74	660	1.34e-08	Ccl2,Ccl3,Tgfb1,Hck,Irf5,Il12rb2,Ncf1,Sparc,Cxcl16,Tnfaip3,Havcr2,Edn1,Cd180,Litaf,Trem2,Slc11a1,Tnfrsf11a,Rab29,Mr1,Fcgr2b,Itgav,Il1a,Src,Tlr2,Fcgr1,Abca1,Tnfrsf1b,Fgr,Cxcl1,Anxa3,Clec4d,Timp4,Il10ra,Ptgs2,Mlh1,Fmo1,Serpine1,Maob,Rbpj,Sbno2,Tlr4,Ssc5d,Cd14,Naip5,F2r,Cx3cr1,Cebpb,Ptafr,Cyp2b10,Cd300lb,Fcgr4,Fcer1g,Gpx1,Adam9,Myo1f,Lyz1,Lyz2,Abr,Il18bp,Gas2l3,Cd80,P2rx7,Sirpa,Lilrb4,Cd68,Ccr5,Prkc…	Ccl2,Ccl3,Tgfb1,Hck,Irf5,Il12rb2,Ncf1,Sparc,Cxcl16,Tnfaip3,Havcr2,Edn1,Cd180,Litaf,Trem2,Slc11a1,Tnfrsf11a,Rab29,Mr1,Fcgr2b,Itgav,Il1a,Src,Tlr2,Fcgr1,Abca1,Tnfrsf1b,Fgr,Cxcl1,Anxa3,Clec4d,Timp4,Il10ra,Ptgs2,Mlh1,Fmo1,Serpine1,Maob,Rbpj,Sbno2,Tlr4,Ssc5d,Cd14,Naip5,F2r,Cx3cr1,Cebpb,Ptafr,Cyp2b10,Cd300lb,Fcgr4,Fcer1g,Gpx1,Adam9,Myo1f,Lyz1,Lyz2,Abr,Il18bp,Gas2l3,Cd80,P2rx7,Sirpa,Lilrb4a,Cd68,Ccr5,Prk…
GO:0042592	homeostatic process	139	1634	1.55e-08	Ccl2,Ccl3,Ckb,Spi1,Tgfb1,Tbxas1,Dnase2a,Il7r,Wisp1,Hmox1,Elovl1,Oit3,Mcoln2,Mertk,Endog,Ctsk,Ctss,Cyba,Trpv2,Atp6ap1,Tnfaip3,Atp2b1,Ctgf,Id2,Hif1a,Edn1,Hexb,Gpihbp1,Hcls1,Abcg1,Atp6v0c,Tmem178,Npc1,Anxa1,Slc1a1,C1qtnf9,P4hb,Slc11a1,Htr2b,Cln8,Tnfrsf11a,Gpr39,Abl2,Itgav,Il1a,Fabp5,Src,Vcam1,Ccdc109b,Atp6v0d2,Abca1,Prkaa2,Ppt1,Cd38,Tmem165,Cxcl1,P2rx4,Klf15,Nucb2,Tpp1,Atp6ap2,Cx3cl1,Egln1,Apoc3,Apo…	Ccl2,Ccl3,Ckb,Spi1,Tgfb1,Tbxas1,Dnase2a,Il7r,Wisp1,Hmox1,Elovl1,Oit3,Mcoln2,Mertk,Endog,Ctsk,Ctss,Cyba,Trpv2,Atp6ap1,Tnfaip3,Atp2b1,Ctgf,Id2,Hif1a,Edn1,Hexb,Gpihbp1,Hcls1,Abcg1,Atp6v0c,Tmem178,Npc1,Anxa1,Slc1a1,C1qtnf9,P4hb,Slc11a1,Htr2b,Cln8,Tnfrsf11a,Gpr39,Abl2,Itgav,Il1a,Fabp5,Src,Vcam1,Ccdc109b,Atp6v0d2,Abca1,Prkaa2,Ppt1,Cd38,Tmem165,Cxcl1,P2rx4,Klf15,Nucb2,Tpp1,Atp6ap2,Cx3cl1,Egln1,Apoc3,Apo…
GO:0007015	actin filament organization	40	243	1.97e-08	Actr2,Hip1r,Tpm4,Coro1c,Wdr1,Tmod4,Arpc2,Eln,Evl,Hcls1,Casp4,Abl2,Src,Myo1e,Micall2,Rhov,Fam107a,Vill,Elmo1,Arpc5,Arpc1b,Myo1f,Rhog,Gas2l3,Mical1,Sirpa,Capzb,Fmn1,Myom3,Cap1,Myo7a,Tmsb4x,Arhgap25,Capg,Cfl1,Tpm3,Arpc4,Myo5a,Lcp1,Actr3	Actr2,Hip1r,Tpm4,Coro1c,Wdr1,Tmod4,Arpc2,Eln,Evl,Hcls1,Casp4,Abl2,Src,Myo1e,Micall2,Rhov,Fam107a,Vill,Elmo1,Arpc5,Arpc1b,Myo1f,Rhog,Gas2l3,Mical1,Sirpa,Capzb,Fmn1,Myom3,Cap1,Myo7a,Tmsb4x,Arhgap25,Capg,Cfl1,Tpm3,Arpc4,Myo5a,Lcp1,Actr3
GO:0001818	negative regulation of cytokine production	41	255	2.19e-08	Tgfb1,Hmox1,Mertk,Cd83,Tnfaip3,Atp2b1,Vsir,Havcr2,Rgcc,Trem2,Anxa1,Slc11a1,Fcgr2b,Tlr2,Hgf,Gpnmb,Tyrobp,Cx3cl1,Apoa1,Nckap1l,Tgfb2,Thbs1,Inhbb,Tlr4,Ssc5d,Cd200r1,Fn1,Cx3cr1,Ptprs,Mefv,Sirpa,Arrb2,Tlr8,Tmsb4x,Rnf128,Anxa4,Cd84,Inpp5d,Prg4,Cd276,Gba	Tgfb1,Hmox1,Mertk,Cd83,Tnfaip3,Atp2b1,Vsir,Havcr2,Rgcc,Trem2,Anxa1,Slc11a1,Fcgr2b,Tlr2,Hgf,Gpnmb,Tyrobp,Cx3cl1,Apoa1,Nckap1l,Tgfb2,Thbs1,Inhbb,Tlr4,Ssc5d,Cd200r1,Fn1,Cx3cr1,Ptprs,Mefv,Sirpa,Arrb2,Tlr8,Tmsb4x,Rnf128,Anxa4,Cd84,Inpp5d,Prg4,Cd276,Gba
GO:0042063	gliogenesis	41	255	2.19e-08	Ccl2,Ccl3,Tgfb1,Id2,Tppp,Hexb,Clu,Trem2,Csf1r,Anxa1,Nab2,Abl2,Mdk,Tlr2,Mxra8,Dtx1,Klf15,Cd9,Cx3cl1,Lepr,Egr2,Tgfb2,Lrp1,Tlr4,Grn,Ror1,C1qa,Fn1,B4galt6,Lif,Itgam,Mmp14,Gpr157,Apcdd1,Sox4,B4galt5,Nrros,Cdk6,Gba,Actr3,Gpr56	Ccl2,Ccl3,Tgfb1,Id2,Tppp,Hexb,Clu,Trem2,Csf1r,Anxa1,Nab2,Abl2,Mdk,Tlr2,Mxra8,Dtx1,Klf15,Cd9,Cx3cl1,Lepr,Egr2,Tgfb2,Lrp1,Tlr4,Grn,Ror1,C1qa,Fn1,B4galt6,Lif,Itgam,Mmp14,Gpr157,Apcdd1,Sox4,B4galt5,Nrros,Cdk6,Gba,Actr3,Adgrg1
GO:0002695	negative regulation of leukocyte activation	34	182	2.45e-08	Loxl3,Tgfb1,Cd44,Hmox1,Tnfaip8l2,Mertk,Tnfaip3,Vsir,Havcr2,Id2,Runx1,Anxa1,Fcgr2b,Mdk,Pla2g2d,Fgr,Dtx1,Gpnmb,Tyrobp,Sfrp1,Fgl1,Cx3cl1,Grn,Cebpb,Milr1,Abr,Cd80,Cd300lf,Cd300a,Fam65b,Lgals3,Cd84,Inpp5d,Cd276	Loxl3,Tgfb1,Cd44,Hmox1,Tnfaip8l2,Mertk,Tnfaip3,Vsir,Havcr2,Id2,Runx1,Anxa1,Fcgr2b,Mdk,Pla2g2d,Fgr,Dtx1,Gpnmb,Tyrobp,Sfrp1,Fgl1,Cx3cl1,Grn,Cebpb,Milr1,Abr,Cd80,Cd300lf,Cd300a,Fam65b,Lgals3,Cd84,Inpp5d,Cd276
GO:0071495	cellular response to endogenous stimulus	102	1075	2.76e-08	Actr2,Ccl2,Col6a1,Col1a1,Tgfb1,Gdf15,Cd44,Ctsb,Arpc2,Aprt,Tgfbr1,Cybb,Cyba,Ywhah,Atp2b1,Ctgf,Eif4ebp2,Vsir,Dnmt3a,Grb2,Lgmn,Edn1,Runx1,Trem2,Npc1,Anxa1,Pitx3,Casp4,Htr2b,Fcgr2b,Ptpn1,Src,Vcam1,Tlr2,Pdgfc,Prkaa2,Pik3r3,P2rx4,Col1a2,Klf15,Gdf3,Eif4ebp1,Sfrp1,Mmp2,Bace1,Ctsh,Ptgs2,Col16a1,Lepr,Serpine1,Rab8b,Scx,Tgfb2,Lrp1,Inhbb,Fam107a,Klf9,Tlr4,Igfbp2,Inhba,Foxo1,P2ry6,Bdnf,Prokr1,Sepn1,Gdf6,Cx3cr…	Actr2,Ccl2,Col6a1,Col1a1,Tgfb1,Gdf15,Cd44,Ctsb,Arpc2,Aprt,Tgfbr1,Cybb,Cyba,Ywhah,Atp2b1,Ctgf,Eif4ebp2,Vsir,Dnmt3a,Grb2,Lgmn,Edn1,Runx1,Trem2,Npc1,Anxa1,Pitx3,Casp4,Htr2b,Fcgr2b,Ptpn1,Src,Vcam1,Tlr2,Pdgfc,Prkaa2,Pik3r3,P2rx4,Col1a2,Klf15,Gdf3,Eif4ebp1,Sfrp1,Mmp2,Bace1,Ctsh,Ptgs2,Col16a1,Lepr,Serpine1,Rab8b,Scx,Tgfb2,Lrp1,Inhbb,Fam107a,Klf9,Tlr4,Igfbp2,Inhba,Foxo1,P2ry6,Bdnf,Prokr1,Sepn1,Gdf6,Cx3cr…
GO:0061041	regulation of wound healing	29	136	3.5e-08	Ccl2,Wisp1,Plau,Hbegf,Anxa1,Vegfb,Prkcq,Pdpn,Cd9,F7,Anxa2,Serpine1,Ubash3b,Hpse,Thbs1,Tlr4,Phldb2,F2r,Pla2g4a,Actg1,Tec,Pdgfa,Fcer1g,Cd109,Plek,Clec7a,Prkcd,Syk,Selp	Ccl2,Wisp1,Plau,Hbegf,Anxa1,Vegfb,Prkcq,Pdpn,Cd9,F7,Anxa2,Serpine1,Ubash3b,Hpse,Thbs1,Tlr4,Phldb2,F2r,Pla2g4a,Actg1,Tec,Pdgfa,Fcer1g,Cd109,Plek,Clec7a,Prkcd,Syk,Selp
GO:0080090	regulation of primary metabolic process	344	5290	3.63e-08	Actr2,Ccl2,Itgb2,Acvr1b,Loxl3,Hip1r,Slc7a7,Ccl3,Col1a1,Ddt,Spi1,Plaur,Tgfb1,Hck,Mknk2,Gdf15,Irf5,Bid,Coro1c,Cd244,Cstb,Cd44,Hmox1,Mmp12,Itih3,Itih4,Tgfbr1,Crlf1,Timp1,Gadd45b,Endog,Notch4,Ncf1,Ctsz,Serpinb6a,Timp2,Ybx2,Tnfsf13,Ccl6,Ccl4,Ywhah,Atp6ap1,Fmc1,Tnfaip3,Ctgf,Tysnd1,Eif4ebp2,Vsir,Flt4,Havcr2,Ubxn2a,Id2,Dnmt3a,Ccl7,Grb2,Pik3r5,Hif1a,Cdca7l,Fbln5,Lgmn,Edn1,Tppp,Hexb,Parp8,Samd8,Anxa8,Rgcc,…	Actr2,Ccl2,Itgb2,Acvr1b,Loxl3,Hip1r,Slc7a7,Ccl3,Col1a1,Ddt,Spi1,Plaur,Tgfb1,Hck,Mknk2,Gdf15,Irf5,Bid,Coro1c,Cd244,Cstb,Cd44,Hmox1,Mmp12,Itih3,Itih4,Tgfbr1,Crlf1,Timp1,Gadd45b,Endog,Notch4,Ncf1,Ctsz,Serpinb6a,Timp2,Ybx2,Tnfsf13,Ccl6,Ccl4,Ywhah,Atp6ap1,1110001J03Rik,Tnfaip3,Ctgf,Tysnd1,Eif4ebp2,Vsir,Flt4,Havcr2,Ubxn2a,Id2,Dnmt3a,Ccl7,Grb2,Pik3r5,Hif1a,Cdca7l,Fbln5,Lgmn,Edn1,Tppp,Hexb,Parp8,Samd8,An…
GO:0019221	cytokine-mediated signaling pathway	44	295	3.94e-08	Ccl2,Ccl3,Spi1,Il7r,Irf5,Cd44,Crlf1,Il12rb2,Ccl6,Ccl4,Ccl7,Il10rb,Krt18,Csf1r,Tnfrsf11a,Il1a,Tnfrsf1b,Ereg,Cxcl1,Il13ra1,Cx3cl1,Il10ra,Crlf2,Lepr,Il22ra2,Fzd4,Cx3cr1,Osm,Csf2ra,Pirb,Fcer1g,Dok1,Csf2rb,Csf2rb2,Cntfr,Card14,Cd300lf,Ccr5,Tmsb4x,Syk,Tnfrsf23,St18,Gpr35,Cxcr5	Ccl2,Ccl3,Spi1,Il7r,Irf5,Cd44,Crlf1,Il12rb2,Ccl6,Ccl4,Ccl7,Il10rb,Krt18,Csf1r,Tnfrsf11a,Il1a,Tnfrsf1b,Ereg,Cxcl1,Il13ra1,Cx3cl1,Il10ra,Crlf2,Lepr,Il22ra2,Fzd4,Cx3cr1,Osm,Csf2ra,Pirb,Fcer1g,Dok1,Csf2rb,Csf2rb2,Cntfr,Card14,Cd300lf,Ccr5,Tmsb4x,Syk,Tnfrsf23,St18,Gpr35,Cxcr5
GO:1903034	regulation of response to wounding	33	176	4.01e-08	Ccl2,Wisp1,Plau,Hbegf,Anxa1,Vegfb,Prkcq,Mdk,Pdpn,Cd9,F7,Anxa2,Serpine1,Ubash3b,Lrp1,Hpse,Thbs1,Tlr4,Grn,Phldb2,F2r,Ptprs,Pla2g4a,Actg1,Tec,Pdgfa,Fcer1g,Cd109,Plek,Clec7a,Prkcd,Syk,Selp	Ccl2,Wisp1,Plau,Hbegf,Anxa1,Vegfb,Prkcq,Mdk,Pdpn,Cd9,F7,Anxa2,Serpine1,Ubash3b,Lrp1,Hpse,Thbs1,Tlr4,Grn,Phldb2,F2r,Ptprs,Pla2g4a,Actg1,Tec,Pdgfa,Fcer1g,Cd109,Plek,Clec7a,Prkcd,Syk,Selp
GO:0051047	positive regulation of secretion	55	428	4.04e-08	Itgb2,Tgfb1,Gab2,Mmp13,Cyba,Atp6ap1,Sdc1,Hif1a,Edn1,Rgcc,Runx1,Clec4n,Trem2,Abcg1,Ecrg4,Htr2b,Tnfrsf11a,Gpr39,Prkcq,Il1a,Src,Tlr2,Sdcbp,Fgr,Cd38,Nucb2,Lepr,Atp13a2,Rab8b,Tgfb2,Lrp1,Inhbb,Tlr4,Myrip,Cd14,Lif,Wls,Itgam,Ptafr,Frmd4a,Fcer1g,Dab2,Adam9,AF251705,P2rx7,Sox4,Snx5,Cacna1d,Spp1,Syk,Rab27b,Lgals3,Clec5a,Syt7,Sphk1	Itgb2,Tgfb1,Gab2,Mmp13,Cyba,Atp6ap1,Sdc1,Hif1a,Edn1,Rgcc,Runx1,Clec4n,Trem2,Abcg1,1500015O10Rik,Htr2b,Tnfrsf11a,Gpr39,Prkcq,Il1a,Src,Tlr2,Sdcbp,Fgr,Cd38,Nucb2,Lepr,Atp13a2,Rab8b,Tgfb2,Lrp1,Inhbb,Tlr4,Myrip,Cd14,Lif,Wls,Itgam,Ptafr,Frmd4a,Fcer1g,Dab2,Adam9,Cd300c2,P2rx7,Sox4,Snx5,Cacna1d,Spp1,Syk,Rab27b,Lgals3,Clec5a,Syt7,Sphk1
GO:0007167	enzyme linked receptor protein signaling pathway	65	558	4.24e-08	Ccl2,Acvr1b,Col1a1,Tgfb1,Hck,Gdf15,Gab2,Ephb3,Tgfbr1,Mertk,Ctgf,Eif4ebp2,Vsir,Flt4,Grb2,Hbegf,Csf1r,Vegfb,Gfra1,Hexa,Abl2,Ptpn1,Src,Pdgfc,Pik3r3,Hgf,Fgr,Ereg,Col1a2,Gdf3,Eif4ebp1,Myo1e,Scx,Tgfb2,Ubash3b,Inhbb,Nceh1,Inhba,Foxo1,Blnk,Bdnf,Bex1,Gdf6,Lif,Fgf7,Ptpre,Sh2d3c,Pdgfa,Ext1,Fes,Adam9,Prkd2,Col3a1,Dok1,Igf2,Ngf,Arap1,Arrb2,Nrros,Syk,Iqgap1,Lox,Shc2,Tgif1,Sulf1	Ccl2,Acvr1b,Col1a1,Tgfb1,Hck,Gdf15,Gab2,Ephb3,Tgfbr1,Mertk,Ctgf,Eif4ebp2,Vsir,Flt4,Grb2,Hbegf,Csf1r,Vegfb,Gfra1,Hexa,Abl2,Ptpn1,Src,Pdgfc,Pik3r3,Hgf,Fgr,Ereg,Col1a2,Gdf3,Eif4ebp1,Myo1e,Scx,Tgfb2,Ubash3b,Inhbb,Nceh1,Inhba,Foxo1,Blnk,Bdnf,Bex1,Gdf6,Lif,Fgf7,Ptpre,Sh2d3c,Pdgfa,Ext1,Fes,Adam9,Prkd2,Col3a1,Dok1,Igf2,Ngf,Arap1,Arrb2,Nrros,Syk,Iqgap1,Lox,Shc2,Tgif1,Sulf1
GO:0001503	ossification	39	240	4.35e-08	Ccl3,Col1a1,Tgfb1,Wisp1,Mmp13,Ctsk,Sparc,Ctgf,Bmp1,Runx1,Nab2,Tnfrsf11a,Creb3l1,Cyr61,Fgr,Ibsp,Col1a2,Gpnmb,Mgp,Sfrp1,Mmp2,Ptgs2,Tnn,Sbno2,Scx,Sh3pxd2b,Axin2,Rspo2,Cthrc1,Ext1,Col5a2,Mmp14,Col10a1,Igf2,Slc24a3,Spp1,Ecm1,Clec5a,Lox	Ccl3,Col1a1,Tgfb1,Wisp1,Mmp13,Ctsk,Sparc,Ctgf,Bmp1,Runx1,Nab2,Tnfrsf11a,Creb3l1,Cyr61,Fgr,Ibsp,Col1a2,Gpnmb,Mgp,Sfrp1,Mmp2,Ptgs2,Tnn,Sbno2,Scx,Sh3pxd2b,Axin2,Rspo2,Cthrc1,Ext1,Col5a2,Mmp14,Col10a1,Igf2,Slc24a3,Spp1,Ecm1,Clec5a,Lox
GO:0060627	regulation of vesicle-mediated transport	68	600	4.73e-08	Ccl2,Itgb2,Hip1r,Tgfb1,Hck,Gab2,Cnn2,Hmox1,Mertk,Cyba,Atp6ap1,Sdc1,Clu,Trem2,Anxa1,Slc11a1,Rab29,Sele,Fcgr2b,Itgav,Ehd4,Ptpn1,Src,Tlr2,Fcgr1,Sdcbp,Ppt1,Fgr,Lrpap1,Mfge8,Apoa1,Bace1,Anxa2,Nckap1l,Serpine1,Atp13a2,Rab8b,Lrp1,Cd14,Rap1b,Rab31,Itgam,Pla2g4a,Ptafr,Fcer1g,Dab2,Fes,Ankrd13b,Abr,Mical1,Nsf,Sirpa,Cd63,Cd300lf,Cd300a,Arrb2,Clec7a,Cacna1d,Kif3a,Msn,Syk,Rab27b,Lgals3,Myo5a,Cd84,Syt7,Sphk1,Fc…	Ccl2,Itgb2,Hip1r,Tgfb1,Hck,Gab2,Cnn2,Hmox1,Mertk,Cyba,Atp6ap1,Sdc1,Clu,Trem2,Anxa1,Slc11a1,Rab29,Sele,Fcgr2b,Itgav,Ehd4,Ptpn1,Src,Tlr2,Fcgr1,Sdcbp,Ppt1,Fgr,Lrpap1,Mfge8,Apoa1,Bace1,Anxa2,Nckap1l,Serpine1,Atp13a2,Rab8b,Lrp1,Cd14,Rap1b,Rab31,Itgam,Pla2g4a,Ptafr,Fcer1g,Dab2,Fes,Ankrd13b,Abr,Mical1,Nsf,Sirpa,Cd63,Cd300lf,Cd300a,Arrb2,Clec7a,Cacna1d,Kif3a,Msn,Syk,Rab27b,Lgals3,Myo5a,Cd84,Syt7,Sphk1,Fc…
GO:0030036	actin cytoskeleton organization	60	496	5.37e-08	Actr2,Hip1r,Tpm4,Coro1c,Cnn2,Wdr1,Tmod4,Arpc2,Eln,Evl,Hcls1,Anxa1,Casp4,Abl2,Ptpn1,Src,Sdcbp,Tyrobp,Sfrp1,Myo1e,Nckap1l,Micall2,Ablim3,Rhov,Ptk7,Fam107a,S1pr2,Rap2a,Vill,Fgf7,Actg1,Elmo1,Pdgfa,Arpc5,Arpc1b,Myo1f,Specc1,Abr,Rhog,Gas2l3,Mical1,Klhl41,Actb,Sirpa,Capzb,Fmn1,Plek,Myom3,Cap1,Myo7a,Tmsb4x,Arhgap25,Ssh3,Capg,Cfl1,Tpm3,Arpc4,Myo5a,Lcp1,Actr3	Actr2,Hip1r,Tpm4,Coro1c,Cnn2,Wdr1,Tmod4,Arpc2,Eln,Evl,Hcls1,Anxa1,Casp4,Abl2,Ptpn1,Src,Sdcbp,Tyrobp,Sfrp1,Myo1e,Nckap1l,Micall2,Ablim3,Rhov,Ptk7,Fam107a,S1pr2,Rap2a,Vill,Fgf7,Actg1,Elmo1,Pdgfa,Arpc5,Arpc1b,Myo1f,Specc1,Abr,Rhog,Gas2l3,Mical1,Klhl41,Actb,Sirpa,Capzb,Fmn1,Plek,Myom3,Cap1,Myo7a,Tmsb4x,Arhgap25,Ssh3,Capg,Cfl1,Tpm3,Arpc4,Myo5a,Lcp1,Actr3
GO:1901135	carbohydrate derivative metabolic process	83	814	6.29e-08	Gm2a,Tgfb1,Nudt14,Cd44,Mmp12,Elovl1,Itih3,Itih4,Aprt,Slc25a13,Gnptab,Hif1a,Hexb,Galnt15,Naga,Sdf2l1,Npc1,Vegfb,Hexa,Gusb,Manba,Ctps,Fuca1,Akr1a1,Hgf,Man2b2,Srd5a3,Tmem165,Acan,Lyve1,Gla,Bgn,Galnt7,Man2b1,Npl,Mgat5,Macrod1,Dse,Akr1b8,Chst2,Nagk,Gns,Hpse,Pigs,Chst11,Mamdc2,Galnt12,Tmem106a,Ostc,Chsy1,Hk3,Galnt6,Pfkfb4,B3gnt2,Cemip,Chst1,B4galt6,Gnpda1,St3gal5,Ext1,St6galnac2,Hs6st2,Hs6st1,Edem1,Pde…	Gm2a,Tgfb1,Nudt14,Cd44,Mmp12,Elovl1,Itih3,Itih4,Aprt,Slc25a13,Gnptab,Hif1a,Hexb,Galnt15,Naga,Sdf2l1,Npc1,Vegfb,Hexa,Gusb,Manba,Ctps,Fuca1,Akr1a1,Hgf,Man2b2,Srd5a3,Tmem165,Acan,Lyve1,Gla,Bgn,Galnt7,Man2b1,Npl,Mgat5,Macrod1,Dse,Akr1b8,Chst2,Nagk,Gns,Hpse,Pigs,Chst11,Mamdc2,Galnt12,Tmem106a,Ostc,Chsy1,Hk3,Galnt6,Pfkfb4,B3gnt2,Cemip,Chst1,B4galt6,Gnpda1,St3gal5,Ext1,St6galnac2,Hs6st2,Hs6st1,Edem1,Pde…
GO:0002696	positive regulation of leukocyte activation	46	324	6.36e-08	Ccl2,Itgb2,Tgfb1,Il7r,Gab2,Cd244,Cd83,Tnfsf13,Vsir,Havcr2,Runx1,Trem2,Anxa1,Prkcq,Mdk,Vcam1,Fgr,Cd38,Clec4d,Ctsc,Tyrobp,Mlh1,Nckap1l,Vav3,Crlf2,Thbs1,Tlr4,Igfbp2,Shb,Itgam,Pla2g4a,Ptafr,Cd300lb,Fcer1g,Mmp14,Cd80,Bst1,Sirpa,Sox4,Igf2,Adam8,Clec7a,Nfkbiz,Syk,Inpp5d,Cd276	Ccl2,Itgb2,Tgfb1,Il7r,Gab2,Cd244,Cd83,Tnfsf13,Vsir,Havcr2,Runx1,Trem2,Anxa1,Prkcq,Mdk,Vcam1,Fgr,Cd38,Clec4d,Ctsc,Tyrobp,Mlh1,Nckap1l,Vav3,Crlf2,Thbs1,Tlr4,Igfbp2,Shb,Itgam,Pla2g4a,Ptafr,Cd300lb,Fcer1g,Mmp14,Cd80,Bst1,Sirpa,Sox4,Igf2,Adam8,Clec7a,Nfkbiz,Syk,Inpp5d,Cd276
GO:0010243	response to organonitrogen compound	94	975	6.45e-08	Actr2,Ccl2,Itgb2,Col6a1,Col1a1,Tgfb1,Irf5,Arpc2,Aprt,Timp1,Pea15a,Cybb,Cyba,Sparc,Tnfaip3,Ctgf,Eif4ebp2,Sdc1,Dnmt3a,Grb2,Lgmn,Edn1,Pde1b,Sdf2l1,Trem2,Npc1,Anxa1,Pitx3,Mmp19,Casp4,Htr2b,Sell,Fcgr2b,Gatm,Ptpn1,Src,Vcam1,Tlr2,Pdgfc,Prkaa2,Slc2a1,Pik3r3,Ereg,P2rx4,Col1a2,Klf15,Timp4,Cd9,Rgs10,F7,Eif4ebp1,Sfrp1,Mmp2,Apoc3,Bace1,Ptgs2,Col16a1,Egr2,Rab8b,Lrp1,Inhbb,Tlr4,Pygm,Wfs1,Foxo1,P2ry6,Sepn1,Rap1b…	Actr2,Ccl2,Itgb2,Col6a1,Col1a1,Tgfb1,Irf5,Arpc2,Aprt,Timp1,Pea15a,Cybb,Cyba,Sparc,Tnfaip3,Ctgf,Eif4ebp2,Sdc1,Dnmt3a,Grb2,Lgmn,Edn1,Pde1b,Sdf2l1,Trem2,Npc1,Anxa1,Pitx3,Mmp19,Casp4,Htr2b,Sell,Fcgr2b,Gatm,Ptpn1,Src,Vcam1,Tlr2,Pdgfc,Prkaa2,Slc2a1,Pik3r3,Ereg,P2rx4,Col1a2,Klf15,Timp4,Cd9,Rgs10,F7,Eif4ebp1,Sfrp1,Mmp2,Apoc3,Bace1,Ptgs2,Col16a1,Egr2,Rab8b,Lrp1,Inhbb,Tlr4,Pygm,Wfs1,Foxo1,P2ry6,Sepn1,Rap1b…
GO:0097530	granulocyte migration	23	88	7.66e-08	Ccl2,Itgb2,Ccl3,Wdr1,Vav1,Mcoln2,Ccl6,Ccl4,Ccl7,Anxa1,Cxcl1,Cx3cl1,Nckap1l,Vav3,Prex1,Tgfb2,Itgam,Fcer1g,Sirpa,Spp1,Syk,Lgals3,Fcgr3	Ccl2,Itgb2,Ccl3,Wdr1,Vav1,Mcoln2,Ccl6,Ccl4,Ccl7,Anxa1,Cxcl1,Cx3cl1,Nckap1l,Vav3,Prex1,Tgfb2,Itgam,Fcer1g,Sirpa,Spp1,Syk,Lgals3,Fcgr3
GO:0006672	ceramide metabolic process	22	80	7.89e-08	Gm2a,Elovl1,Hexb,Samd8,Naga,Hexa,Cln8,Acer3,Gla,Asah1,Pla2g15,Cerk,Acer2,Degs1,B4galt6,Ppap2c,Sgms2,P2rx7,St6galnac4,Psap,B4galt5,Gba	Gm2a,Elovl1,Hexb,Samd8,Naga,Hexa,Cln8,Acer3,Gla,Asah1,Pla2g15,Cerk,Acer2,Degs1,B4galt6,Plpp2,Sgms2,P2rx7,St6galnac4,Psap,B4galt5,Gba
GO:0051249	regulation of lymphocyte activation	54	425	7.99e-08	Ccl2,Loxl3,Tgfb1,Il7r,Cd244,Cd44,Tnfaip8l2,Mertk,Cd83,Tnfsf13,Tnfaip3,Vsir,Havcr2,Id2,Runx1,Anxa1,Fcgr2b,Prkcq,Mdk,Vcam1,Tnfrsf1b,Pla2g2d,Fgr,Cd38,Dtx1,Gpnmb,Tyrobp,Sfrp1,Fgl1,Mlh1,Nckap1l,Vav3,Tlr4,Igfbp2,Shb,Cebpb,Mmp14,Cd80,Bst1,Sirpa,Sox4,Igf2,Adam8,Cd300a,Nfam1,Fam65b,Slamf7,Clec7a,Nfkbiz,Syk,Lgals3,Sh2d1b2,Inpp5d,Cd276	Ccl2,Loxl3,Tgfb1,Il7r,Cd244,Cd44,Tnfaip8l2,Mertk,Cd83,Tnfsf13,Tnfaip3,Vsir,Havcr2,Id2,Runx1,Anxa1,Fcgr2b,Prkcq,Mdk,Vcam1,Tnfrsf1b,Pla2g2d,Fgr,Cd38,Dtx1,Gpnmb,Tyrobp,Sfrp1,Fgl1,Mlh1,Nckap1l,Vav3,Tlr4,Igfbp2,Shb,Cebpb,Mmp14,Cd80,Bst1,Sirpa,Sox4,Igf2,Adam8,Cd300a,Nfam1,Fam65b,Slamf7,Clec7a,Nfkbiz,Syk,Lgals3,Sh2d1b1,Inpp5d,Cd276
GO:0033674	positive regulation of kinase activity	65	570	8.83e-08	Tgfb1,Gdf15,Ephb3,Tgfbr1,Mertk,Gadd45b,Ncf1,Flt4,Pik3r5,Edn1,Parp8,Rgcc,Clu,Igfbp6,Hbegf,Csf1r,Map4k2,C1qtnf9,Nab2,Slc11a1,Htr2b,Tnfrsf11a,Gpr39,Ptpn1,Src,Pdgfc,Fcgr1,Cyr61,Map3k6,Hgf,Fgr,Ereg,Camk1,Nckap1l,Vav3,Tgfb2,Gadd45a,Thbs1,Tlr4,Ror1,Nek6,Fzd4,Axin2,F2r,Cemip,Zeb2,Pdgfa,Dab2,Adam9,Dlg3,P2rx7,Mdfic,Osbpl8,Igf2,Adam8,Ngf,Arrb2,Taok3,Prkcd,Il1rn,Syk,Erp29,Vldlr,Iqgap1,Shc2	Tgfb1,Gdf15,Ephb3,Tgfbr1,Mertk,Gadd45b,Ncf1,Flt4,Pik3r5,Edn1,Parp8,Rgcc,Clu,Igfbp6,Hbegf,Csf1r,Map4k2,C1qtnf9,Nab2,Slc11a1,Htr2b,Tnfrsf11a,Gpr39,Ptpn1,Src,Pdgfc,Fcgr1,Cyr61,Map3k6,Hgf,Fgr,Ereg,Camk1,Nckap1l,Vav3,Tgfb2,Gadd45a,Thbs1,Tlr4,Ror1,Nek6,Fzd4,Axin2,F2r,Cemip,Zeb2,Pdgfa,Dab2,Adam9,Dlg3,P2rx7,Mdfic,Osbpl8,Igf2,Adam8,Ngf,Arrb2,Taok3,Prkcd,Il1rn,Syk,Erp29,Vldlr,Iqgap1,Shc2
GO:0032675	regulation of interleukin-6 production	30	153	9.24e-08	Cyba,Tnfaip3,Havcr2,Trem2,Il1a,Tlr2,Hgf,Ereg,Tyrobp,Nckap1l,Tlr4,Cd300ld,Cd200r1,F2r,Rab7b,Cebpb,Ptafr,Fcer1g,P2rx7,Sirpa,Arrb2,Ccr5,Clec7a,Tlr8,Syk,Cd84,Unc93b1,Inpp5d,Prg4,Gba	Cyba,Tnfaip3,Havcr2,Trem2,Il1a,Tlr2,Hgf,Ereg,Tyrobp,Nckap1l,Tlr4,Cd300ld,Cd200r1,F2r,Rab7b,Cebpb,Ptafr,Fcer1g,P2rx7,Sirpa,Arrb2,Ccr5,Clec7a,Tlr8,Syk,Cd84,Unc93b1,Inpp5d,Prg4,Gba
GO:0050730	regulation of peptidyl-tyrosine phosphorylation	41	271	9.91e-08	Itgb2,Tgfb1,Cd44,Crlf1,Ncf1,Itga5,Hcls1,Trem2,Hbegf,Csf1r,Vegfb,Gfra1,Ehd4,Ptpn1,Src,Pdgfc,Fcgr1,Hgf,Ereg,Sfrp1,Rap2b,Il22ra2,Tlr4,Socs3,Lif,Fgf7,Tec,Osm,Pdgfa,Dlg3,Cd80,Bst1,Igf2,Cd300a,Ngf,Arrb2,Clec7a,Prkcd,Syk,Sh2d1b2,Iqgap1	Itgb2,Tgfb1,Cd44,Crlf1,Ncf1,Itga5,Hcls1,Trem2,Hbegf,Csf1r,Vegfb,Gfra1,Ehd4,Ptpn1,Src,Pdgfc,Fcgr1,Hgf,Ereg,Sfrp1,Rap2b,Il22ra2,Tlr4,Socs3,Lif,Fgf7,Tec,Osm,Pdgfa,Dlg3,Cd80,Bst1,Igf2,Cd300a,Ngf,Arrb2,Clec7a,Prkcd,Syk,Sh2d1b1,Iqgap1
GO:0030595	leukocyte chemotaxis	27	125	1.01e-07	Ccl2,Itgb2,Ccl3,Vav1,Cxcl16,Ccl6,Ccl4,Ccl7,Anxa1,Mdk,Cxcl1,Cx3cl1,Nckap1l,Vav3,Prex1,Tgfb2,Ch25h,Cx3cr1,Itgam,Fcer1g,Adam8,Spp1,Syk,Lgals3,Gpr35,Fcgr3,Cxcr5	Ccl2,Itgb2,Ccl3,Vav1,Cxcl16,Ccl6,Ccl4,Ccl7,Anxa1,Mdk,Cxcl1,Cx3cl1,Nckap1l,Vav3,Prex1,Tgfb2,Ch25h,Cx3cr1,Itgam,Fcer1g,Adam8,Spp1,Syk,Lgals3,Gpr35,Fcgr3,Cxcr5
GO:0032496	response to lipopolysaccharide	45	320	1.22e-07	Ccl2,Ccl3,Tgfb1,Il12rb2,Sparc,Cxcl16,Tnfaip3,Havcr2,Edn1,Cd180,Litaf,Trem2,Slc11a1,Tnfrsf11a,Il1a,Src,Abca1,Tnfrsf1b,Cxcl1,Timp4,Il10ra,Ptgs2,Fmo1,Serpine1,Maob,Sbno2,Tlr4,Cd14,F2r,Cx3cr1,Cebpb,Ptafr,Cd300lb,Fcgr4,Adam9,Abr,Il18bp,Cd80,P2rx7,Sirpa,Lilrb4,Cd68,Ccr5,Pde2a,Ncf2	Ccl2,Ccl3,Tgfb1,Il12rb2,Sparc,Cxcl16,Tnfaip3,Havcr2,Edn1,Cd180,Litaf,Trem2,Slc11a1,Tnfrsf11a,Il1a,Src,Abca1,Tnfrsf1b,Cxcl1,Timp4,Il10ra,Ptgs2,Fmo1,Serpine1,Maob,Sbno2,Tlr4,Cd14,F2r,Cx3cr1,Cebpb,Ptafr,Cd300lb,Fcgr4,Adam9,Abr,Il18bp,Cd80,P2rx7,Sirpa,Lilrb4a,Cd68,Ccr5,Pde2a,Ncf2
GO:0045860	positive regulation of protein kinase activity	59	496	1.25e-07	Tgfb1,Gdf15,Tgfbr1,Gadd45b,Ncf1,Pik3r5,Edn1,Parp8,Rgcc,Clu,Igfbp6,Hbegf,Csf1r,Map4k2,C1qtnf9,Nab2,Slc11a1,Htr2b,Tnfrsf11a,Gpr39,Ptpn1,Src,Pdgfc,Fcgr1,Cyr61,Map3k6,Hgf,Ereg,Camk1,Nckap1l,Tgfb2,Gadd45a,Thbs1,Tlr4,Nek6,Fzd4,Axin2,F2r,Cemip,Zeb2,Pdgfa,Dab2,Adam9,Dlg3,P2rx7,Mdfic,Osbpl8,Igf2,Adam8,Ngf,Arrb2,Taok3,Prkcd,Il1rn,Syk,Erp29,Vldlr,Iqgap1,Shc2	Tgfb1,Gdf15,Tgfbr1,Gadd45b,Ncf1,Pik3r5,Edn1,Parp8,Rgcc,Clu,Igfbp6,Hbegf,Csf1r,Map4k2,C1qtnf9,Nab2,Slc11a1,Htr2b,Tnfrsf11a,Gpr39,Ptpn1,Src,Pdgfc,Fcgr1,Cyr61,Map3k6,Hgf,Ereg,Camk1,Nckap1l,Tgfb2,Gadd45a,Thbs1,Tlr4,Nek6,Fzd4,Axin2,F2r,Cemip,Zeb2,Pdgfa,Dab2,Adam9,Dlg3,P2rx7,Mdfic,Osbpl8,Igf2,Adam8,Ngf,Arrb2,Taok3,Prkcd,Il1rn,Syk,Erp29,Vldlr,Iqgap1,Shc2
GO:0060429	epithelium development	99	1067	1.37e-07	Acvr1b,Loxl3,Plaur,Tgfb1,Cd44,Wdr1,Mmp12,Ctsb,Crlf1,Notch4,Ctsz,Sdc1,Id2,Grb2,Hif1a,Edn1,Ctsl,Itga5,Runx1,Lbh,Hbegf,Anxa1,Pitx3,Fam20c,Abl2,Col5a1,Frzb,Il1a,Src,Vcam1,Cyr61,Pdpn,Wnt16,Klf15,Gdf3,Mgp,Tpp1,Atp6ap2,Sfrp1,Asah1,Mmp2,Myo1e,Ctsh,Ptgs2,Mcoln3,Hoxa5,Rbpj,Fndc3b,Scx,Ptk7,Tgfb2,Inhba,Axin2,Dact2,Plxnb2,Bdnf,Socs3,Rasip1,Ptprs,Rap1b,Rspo2,Fgf7,Zeb2,Cebpb,Cthrc1,Actg1,Jag2,Pdgfa,Ext1,Dab2,Gp…	Acvr1b,Loxl3,Plaur,Tgfb1,Cd44,Wdr1,Mmp12,Ctsb,Crlf1,Notch4,Ctsz,Sdc1,Id2,Grb2,Hif1a,Edn1,Ctsl,Itga5,Runx1,Lbh,Hbegf,Anxa1,Pitx3,Fam20c,Abl2,Col5a1,Frzb,Il1a,Src,Vcam1,Cyr61,Pdpn,Wnt16,Klf15,Gdf3,Mgp,Tpp1,Atp6ap2,Sfrp1,Asah1,Mmp2,Myo1e,Ctsh,Ptgs2,Mcoln3,Hoxa5,Rbpj,Fndc3b,Scx,Ptk7,Tgfb2,Inhba,Axin2,Dact2,Plxnb2,Bdnf,Socs3,Rasip1,Ptprs,Rap1b,Rspo2,Fgf7,Zeb2,Cebpb,Cthrc1,Actg1,Jag2,Pdgfa,Ext1,Dab2,Gp…
GO:0055082	cellular chemical homeostasis	77	747	1.62e-07	Ccl2,Ccl3,Ckb,Tgfb1,Tbxas1,Hmox1,Mcoln2,Endog,Cyba,Trpv2,Atp6ap1,Atp2b1,Hif1a,Edn1,Hexb,Atp6v0c,Tmem178,Slc11a1,Htr2b,Gpr39,Abl2,Itgav,Vcam1,Ccdc109b,Atp6v0d2,Prkaa2,Ppt1,Cd38,Tmem165,Cxcl1,P2rx4,Klf15,Nucb2,Atp6ap2,Cx3cl1,Egln1,Apoc3,Mcoln3,Atp13a2,Lrp1,Atp6v0a1,Grn,Plcl2,Pygm,Wfs1,C3ar1,Hk3,Kcna5,P2ry6,Rab11fip5,Lacc1,Tpcn2,F2r,Cemip,Cx3cr1,Slc39a6,Slc8b1,Hvcn1,Gpx1,Slc8a1,Ftl1,Gpr157,Ttpa,P2rx…	Ccl2,Ccl3,Ckb,Tgfb1,Tbxas1,Hmox1,Mcoln2,Endog,Cyba,Trpv2,Atp6ap1,Atp2b1,Hif1a,Edn1,Hexb,Atp6v0c,Tmem178,Slc11a1,Htr2b,Gpr39,Abl2,Itgav,Vcam1,Ccdc109b,Atp6v0d2,Prkaa2,Ppt1,Cd38,Tmem165,Cxcl1,P2rx4,Klf15,Nucb2,Atp6ap2,Cx3cl1,Egln1,Apoc3,Mcoln3,Atp13a2,Lrp1,Atp6v0a1,Grn,Plcl2,Pygm,Wfs1,C3ar1,Hk3,Kcna5,P2ry6,Rab11fip5,Lacc1,Tpcn2,F2r,Cemip,Cx3cr1,Slc39a6,Slc8b1,Hvcn1,Gpx1,Slc8a1,Ftl1,Gpr157,Ttpa,P2rx…
GO:1903555	regulation of tumor necrosis factor superfamily cytokine production	31	168	1.71e-07	Ccl2,Ccl3,Ddt,Cybb,Cyba,Ccl4,Tnfaip3,Vsir,Havcr2,Clu,Trem2,Il1a,Tlr2,Gpnmb,Tyrobp,Cx3cl1,Thbs1,Tlr4,Cd300ld,Cd14,Cx3cr1,Ptafr,Fcer1g,Sirpa,Adam8,Arrb2,Ccr5,Clec7a,Syk,Cd84,Fcgr3	Ccl2,Ccl3,Ddt,Cybb,Cyba,Ccl4,Tnfaip3,Vsir,Havcr2,Clu,Trem2,Il1a,Tlr2,Gpnmb,Tyrobp,Cx3cl1,Thbs1,Tlr4,Cd300ld,Cd14,Cx3cr1,Ptafr,Fcer1g,Sirpa,Adam8,Arrb2,Ccr5,Clec7a,Syk,Cd84,Fcgr3
GO:0071216	cellular response to biotic stimulus	36	221	1.74e-07	Ccl2,Ccl3,Tgfb1,Bid,Cxcl16,Tnfaip3,Havcr2,Cd180,Litaf,Trem2,Fcgr2b,Il1a,Src,Tlr2,Abca1,Tnfrsf1b,Cxcl1,Serpine1,Sbno2,Tlr4,Cd14,Cx3cr1,Cebpb,Ptafr,Cd300lb,Fcgr4,Adam9,Cd80,Sirpa,Lilrb4,Cd68,Bcl2l11,Ccr5,Clec7a,Syk,Pde2a	Ccl2,Ccl3,Tgfb1,Bid,Cxcl16,Tnfaip3,Havcr2,Cd180,Litaf,Trem2,Fcgr2b,Il1a,Src,Tlr2,Abca1,Tnfrsf1b,Cxcl1,Serpine1,Sbno2,Tlr4,Cd14,Cx3cr1,Cebpb,Ptafr,Cd300lb,Fcgr4,Adam9,Cd80,Sirpa,Lilrb4a,Cd68,Bcl2l11,Ccr5,Clec7a,Syk,Pde2a
GO:0110053	regulation of actin filament organization	40	266	1.77e-07	Actr2,Hip1r,Wdr1,Tmod4,Arpc2,Tgfbr1,Eln,Ctgf,Grb2,Evl,Rgcc,Hcls1,Prkcq,Tlr2,Mtpn,Cx3cl1,Cotl1,Apoa1,Nckap1l,Prex1,Kank3,Sh3pxd2b,Phldb2,Vill,Actg1,Arpc5,Arpc1b,Capzb,Fmn1,Plek,Arap1,Kirrel,Shank3,Tmsb4x,Prkcd,Ssh3,Capg,Cfl1,Arpc4,Actr3	Actr2,Hip1r,Wdr1,Tmod4,Arpc2,Tgfbr1,Eln,Ctgf,Grb2,Evl,Rgcc,Hcls1,Prkcq,Tlr2,Mtpn,Cx3cl1,Cotl1,Apoa1,Nckap1l,Prex1,Kank3,Sh3pxd2b,Phldb2,Vill,Actg1,Arpc5,Arpc1b,Capzb,Fmn1,Plek,Arap1,Kirrel,Shank3,Tmsb4x,Prkcd,Ssh3,Capg,Cfl1,Arpc4,Actr3
GO:0006022	aminoglycan metabolic process	23	93	1.78e-07	Tgfb1,Cd44,Itih3,Itih4,Hexb,Hexa,Hgf,Lyve1,Bgn,Dse,Gns,Chst11,Mamdc2,Chsy1,B3gnt2,Cemip,Chst1,Ext1,B4galt5,Pxylp1,B3gnt7,Xylt2,B3gnt9	Tgfb1,Cd44,Itih3,Itih4,Hexb,Hexa,Hgf,Lyve1,Bgn,Dse,Gns,Chst11,Mamdc2,Chsy1,B3gnt2,Cemip,Chst1,Ext1,B4galt5,Pxylp1,B3gnt7,Xylt2,B3gnt9
GO:0050778	positive regulation of immune response	55	450	1.85e-07	Itgb2,Tgfb1,Gab2,Cd44,Vav1,Mmp12,Tnfsf13,Havcr2,Rgcc,Anxa1,Slc11a1,Rab29,Mr1,Fcgr2b,Prkcq,Nras,Tlr2,Fcgr1,Fgr,Cd38,Ereg,Mmp2,Cmtm3,Mlh1,Nckap1l,Vav3,C1qc,C1qb,Tgfb2,Tlr4,Rftn1,Lat2,C3ar1,C1qa,Shb,Btnl9,Itgam,Pla2g4a,Ptafr,Tec,Cfi,Fcer1g,Cr2,Prkd2,Fyb,P2rx7,Adam8,Nfam1,Clec7a,Tlr8,Nfkbiz,Syk,Sh2d1b2,Cd276,Fcgr3	Itgb2,Tgfb1,Gab2,Cd44,Vav1,Mmp12,Tnfsf13,Havcr2,Rgcc,Anxa1,Slc11a1,Rab29,Mr1,Fcgr2b,Prkcq,Nras,Tlr2,Fcgr1,Fgr,Cd38,Ereg,Mmp2,Cmtm3,Mlh1,Nckap1l,Vav3,C1qc,C1qb,Tgfb2,Tlr4,Rftn1,Lat2,C3ar1,C1qa,Shb,Btnl9,Itgam,Pla2g4a,Ptafr,Tec,Cfi,Fcer1g,Cr2,Prkd2,Fyb,P2rx7,Adam8,Nfam1,Clec7a,Tlr8,Nfkbiz,Syk,Sh2d1b1,Cd276,Fcgr3
GO:0002521	leukocyte differentiation	48	362	1.88e-07	Spi1,Tgfb1,Il7r,Gab2,Wisp1,Vav1,Mertk,Tnfaip3,Id2,Pde1b,Trem2,Csf1r,Anxa1,Fam20c,Tnfrsf11a,Mr1,Abl2,Src,Tlr2,Pla2g2d,Clec4d,Tyrobp,Anxa2,Ostm1,Prex1,Lepr,Rbpj,Sbno2,Plcl2,Gpr97,Itgam,Ly9,Jag2,Pirb,Fcer1g,Cr2,Cd109,Tpd52,Mafb,Sox4,Psap,Adam8,Cd300lf,Nfam1,Nrros,Syk,Cdk6,Gba	Spi1,Tgfb1,Il7r,Gab2,Wisp1,Vav1,Mertk,Tnfaip3,Id2,Pde1b,Trem2,Csf1r,Anxa1,Fam20c,Tnfrsf11a,Mr1,Abl2,Src,Tlr2,Pla2g2d,Clec4d,Tyrobp,Anxa2,Ostm1,Prex1,Lepr,Rbpj,Sbno2,Plcl2,Adgrg3,Itgam,Ly9,Jag2,Pirb,Fcer1g,Cr2,Cd109,Tpd52,Mafb,Sox4,Psap,Adam8,Cd300lf,Nfam1,Nrros,Syk,Cdk6,Gba
GO:0030199	collagen fibril organization	17	47	1.99e-07	Loxl3,Col1a1,Tgfbr1,Loxl2,Col5a1,Col24a1,Col1a2,Acan,Anxa2,Lum,Scx,Tgfb2,Ext1,Col5a2,Col3a1,Lepre1,Lox	Loxl3,Col1a1,Tgfbr1,Loxl2,Col5a1,Col24a1,Col1a2,Acan,Anxa2,Lum,Scx,Tgfb2,Ext1,Col5a2,Col3a1,P3h1,Lox
GO:1990266	neutrophil migration	21	77	1.99e-07	Ccl2,Itgb2,Ccl3,Wdr1,Vav1,Mcoln2,Ccl6,Ccl4,Ccl7,Cxcl1,Cx3cl1,Nckap1l,Vav3,Prex1,Tgfb2,Itgam,Fcer1g,Spp1,Syk,Lgals3,Fcgr3	Ccl2,Itgb2,Ccl3,Wdr1,Vav1,Mcoln2,Ccl6,Ccl4,Ccl7,Cxcl1,Cx3cl1,Nckap1l,Vav3,Prex1,Tgfb2,Itgam,Fcer1g,Spp1,Syk,Lgals3,Fcgr3
GO:1901698	response to nitrogen compound	98	1064	2.26e-07	Actr2,Ccl2,Itgb2,Col6a1,Col1a1,Tgfb1,Irf5,Arpc2,Aprt,Timp1,Pea15a,Cybb,Cyba,Sparc,Tnfaip3,Ctgf,Eif4ebp2,Sdc1,Dnmt3a,Grb2,Lgmn,Edn1,Pde1b,Sdf2l1,Trem2,Npc1,Anxa1,Pitx3,Mmp19,Casp4,Htr2b,Sell,Fcgr2b,Itgav,Gatm,Ptpn1,Src,Vcam1,Tlr2,Pdgfc,Prkaa2,Slc2a1,Pik3r3,Ereg,P2rx4,Col1a2,Klf15,Timp4,Cd9,Rgs10,F7,Eif4ebp1,Sfrp1,Mmp2,Egln1,Apoc3,Bace1,Ptgs2,Col16a1,Egr2,Rab8b,Lrp1,Thbs1,Inhbb,Tlr4,Rftn1,Pygm,Wfs1…	Actr2,Ccl2,Itgb2,Col6a1,Col1a1,Tgfb1,Irf5,Arpc2,Aprt,Timp1,Pea15a,Cybb,Cyba,Sparc,Tnfaip3,Ctgf,Eif4ebp2,Sdc1,Dnmt3a,Grb2,Lgmn,Edn1,Pde1b,Sdf2l1,Trem2,Npc1,Anxa1,Pitx3,Mmp19,Casp4,Htr2b,Sell,Fcgr2b,Itgav,Gatm,Ptpn1,Src,Vcam1,Tlr2,Pdgfc,Prkaa2,Slc2a1,Pik3r3,Ereg,P2rx4,Col1a2,Klf15,Timp4,Cd9,Rgs10,F7,Eif4ebp1,Sfrp1,Mmp2,Egln1,Apoc3,Bace1,Ptgs2,Col16a1,Egr2,Rab8b,Lrp1,Thbs1,Inhbb,Tlr4,Rftn1,Pygm,Wfs1…
GO:0010810	regulation of cell-substrate adhesion	35	213	2.3e-07	Col1a1,Coro1c,Mmp12,Arpc2,Plau,Itga5,P4hb,Mdk,Src,Cyr61,Pdpn,Apoa1,Col16a1,Prex1,Serpine1,Acer2,Lrp1,Thbs1,Fam107a,Phldb2,Fbln2,Fzd4,Fn1,Actg1,Postn,Dab2,Col8a1,Mmp14,Bst1,Fmn1,Rin2,Spp1,Cfl1,Cdk6,Iqgap1	Col1a1,Coro1c,Mmp12,Arpc2,Plau,Itga5,P4hb,Mdk,Src,Cyr61,Pdpn,Apoa1,Col16a1,Prex1,Serpine1,Acer2,Lrp1,Thbs1,Fam107a,Phldb2,Fbln2,Fzd4,Fn1,Actg1,Postn,Dab2,Col8a1,Mmp14,Bst1,Fmn1,Rin2,Spp1,Cfl1,Cdk6,Iqgap1
GO:0009628	response to abiotic stimulus	102	1126	2.34e-07	Ccl2,Col1a1,Tgfb1,Cnn2,Hmox1,Crip1,Endog,Cybb,Ctss,Serpinb6a,Cyba,Trpv2,Sparc,Atp6ap1,Atp2b1,Ctgf,Id2,Dnmt3a,Ccl7,Grb2,Hif1a,Lgmn,Edn1,Plau,Rgcc,Loxl2,Pde1b,Anxa1,Vegfb,Aldh18a1,P4hb,Htr2b,Tnfrsf11a,Abl2,Mdk,Il1a,Src,Lmna,Pdpn,Slc2a1,Cd38,Tfec,Mtpn,Cd9,F7,Eif4ebp1,Sfrp1,Mmp2,Egln1,Usp2,Bace1,Ptgs2,Clcn7,Fmo1,Metrnl,Rbm3,Rbpj,Scx,Tgfb2,Gadd45a,Thbs1,Myof,Tlr4,Igfbp2,Pygm,Abhd12,Foxo1,Kcna5,Cd14,Ra…	Ccl2,Col1a1,Tgfb1,Cnn2,Hmox1,Crip1,Endog,Cybb,Ctss,Serpinb6a,Cyba,Trpv2,Sparc,Atp6ap1,Atp2b1,Ctgf,Id2,Dnmt3a,Ccl7,Grb2,Hif1a,Lgmn,Edn1,Plau,Rgcc,Loxl2,Pde1b,Anxa1,Vegfb,Aldh18a1,P4hb,Htr2b,Tnfrsf11a,Abl2,Mdk,Il1a,Src,Lmna,Pdpn,Slc2a1,Cd38,Tfec,Mtpn,Cd9,F7,Eif4ebp1,Sfrp1,Mmp2,Egln1,Usp2,Bace1,Ptgs2,Clcn7,Fmo1,Metrnl,Rbm3,Rbpj,Scx,Tgfb2,Gadd45a,Thbs1,Myof,Tlr4,Igfbp2,Pygm,Abhd12,Foxo1,Kcna5,Cd14,Ra…
GO:0097529	myeloid leukocyte migration	25	113	2.51e-07	Ccl2,Itgb2,Ccl3,Wdr1,Vav1,Mcoln2,Ccl6,Ccl4,Ccl7,Anxa1,Cxcl1,Cx3cl1,Nckap1l,Vav3,Prex1,Tgfb2,Cx3cr1,Itgam,Fcer1g,Sirpa,Spp1,Syk,Lgals3,Gpr35,Fcgr3	Ccl2,Itgb2,Ccl3,Wdr1,Vav1,Mcoln2,Ccl6,Ccl4,Ccl7,Anxa1,Cxcl1,Cx3cl1,Nckap1l,Vav3,Prex1,Tgfb2,Cx3cr1,Itgam,Fcer1g,Sirpa,Spp1,Syk,Lgals3,Gpr35,Fcgr3
GO:0010628	positive regulation of gene expression	172	2269	2.68e-07	Actr2,Ccl2,Acvr1b,Ccl3,Col1a1,Ddt,Spi1,Tgfb1,Il7r,Irf5,Cnn2,Cd244,Cd44,Mmp12,Tgfbr1,Il12rb2,Mcoln2,Cybb,Cd83,Ncf1,Cyba,Ybx2,Ccl4,Ywhah,Ctgf,Vsir,Flt4,Havcr2,Id2,Hif1a,Fbln5,Edn1,Hexb,Rgcc,Clu,Litaf,Hcls1,Runx1,Clec4n,Rps6ka2,Trem2,Lbh,Csf1r,Anxa1,Pitx3,Casp4,Slc11a1,Htr2b,Pkp1,Abl2,Atf3,Prkcq,Fam129b,Creb3l1,Mdk,Il1a,Src,Nras,Tlr2,Lmna,Cyr61,Pik3r3,Hgf,Fgr,Cd38,Ereg,Tfec,Wnt16,Klf15,Camk1,Tyrobp,…	Actr2,Ccl2,Acvr1b,Ccl3,Col1a1,Ddt,Spi1,Tgfb1,Il7r,Irf5,Cnn2,Cd244,Cd44,Mmp12,Tgfbr1,Il12rb2,Mcoln2,Cybb,Cd83,Ncf1,Cyba,Ybx2,Ccl4,Ywhah,Ctgf,Vsir,Flt4,Havcr2,Id2,Hif1a,Fbln5,Edn1,Hexb,Rgcc,Clu,Litaf,Hcls1,Runx1,Clec4n,Rps6ka2,Trem2,Lbh,Csf1r,Anxa1,Pitx3,Casp4,Slc11a1,Htr2b,Pkp1,Abl2,Atf3,Prkcq,Fam129b,Creb3l1,Mdk,Il1a,Src,Nras,Tlr2,Lmna,Cyr61,Pik3r3,Hgf,Fgr,Cd38,Ereg,Tfec,Wnt16,Klf15,Camk1,Tyrobp,…
GO:0007229	integrin-mediated signaling pathway	21	79	2.85e-07	Itgb2,Gab2,Vav1,Ctgf,Itga5,Itgav,Src,Fgr,Tyrobp,Itgax,Apoa1,Itga11,Vav3,Fermt3,Itgam,Tec,Fcer1g,Col3a1,Fyb,Plek,Syk	Itgb2,Gab2,Vav1,Ctgf,Itga5,Itgav,Src,Fgr,Tyrobp,Itgax,Apoa1,Itga11,Vav3,Fermt3,Itgam,Tec,Fcer1g,Col3a1,Fyb,Plek,Syk
GO:0002443	leukocyte mediated immunity	31	173	2.98e-07	Ccl3,Wdr1,Ncf1,Tnfsf13,Slc11a1,Fcgr2b,Fcgr1,Anxa3,Ctsc,Ctsh,Mlh1,Crlf2,C1qc,C1qb,Rftn1,Lat2,C1qa,Pi4k2a,Cd300lb,Cfi,Pirb,Fcer1g,Cr2,Milr1,Myo1f,Cd300a,Prkcd,Prdx1,Inpp5d,Gba,Fcgr3	Ccl3,Wdr1,Ncf1,Tnfsf13,Slc11a1,Fcgr2b,Fcgr1,Anxa3,Ctsc,Ctsh,Mlh1,Crlf2,C1qc,C1qb,Rftn1,Lat2,C1qa,Pi4k2a,Cd300lb,Cfi,Pirb,Fcer1g,Cr2,Milr1,Myo1f,Cd300a,Prkcd,Prdx1,Inpp5d,Gba,Fcgr3
GO:0051171	regulation of nitrogen compound metabolic process	329	5126	3.93e-07	Actr2,Ccl2,Itgb2,Acvr1b,Loxl3,Hip1r,Slc7a7,Ccl3,Col1a1,Ddt,Spi1,Plaur,Tgfb1,Hck,Mknk2,Gdf15,Irf5,Bid,Coro1c,Cstb,Cd44,Hmox1,Mmp12,Itih3,Itih4,Tgfbr1,Crlf1,Timp1,Gadd45b,Endog,Notch4,Ncf1,Ctsz,Serpinb6a,Timp2,Ybx2,Tnfsf13,Ccl6,Ccl4,Ywhah,Atp6ap1,Tnfaip3,Ctgf,Eif4ebp2,Vsir,Flt4,Havcr2,Ubxn2a,Id2,Dnmt3a,Ccl7,Grb2,Pik3r5,Hif1a,Cdca7l,Fbln5,Lgmn,Edn1,Tppp,Hexb,Parp8,Samd8,Anxa8,Rgcc,Clu,Loxl2,Itga5,Pd…	Actr2,Ccl2,Itgb2,Acvr1b,Loxl3,Hip1r,Slc7a7,Ccl3,Col1a1,Ddt,Spi1,Plaur,Tgfb1,Hck,Mknk2,Gdf15,Irf5,Bid,Coro1c,Cstb,Cd44,Hmox1,Mmp12,Itih3,Itih4,Tgfbr1,Crlf1,Timp1,Gadd45b,Endog,Notch4,Ncf1,Ctsz,Serpinb6a,Timp2,Ybx2,Tnfsf13,Ccl6,Ccl4,Ywhah,Atp6ap1,Tnfaip3,Ctgf,Eif4ebp2,Vsir,Flt4,Havcr2,Ubxn2a,Id2,Dnmt3a,Ccl7,Grb2,Pik3r5,Hif1a,Cdca7l,Fbln5,Lgmn,Edn1,Tppp,Hexb,Parp8,Samd8,Anxa8,Rgcc,Clu,Loxl2,Itga5,Pd…
GO:0032680	regulation of tumor necrosis factor production	30	166	4.42e-07	Ccl2,Ccl3,Ddt,Cybb,Cyba,Ccl4,Tnfaip3,Vsir,Havcr2,Clu,Trem2,Il1a,Tlr2,Gpnmb,Tyrobp,Cx3cl1,Thbs1,Tlr4,Cd300ld,Cd14,Cx3cr1,Ptafr,Fcer1g,Sirpa,Arrb2,Ccr5,Clec7a,Syk,Cd84,Fcgr3	Ccl2,Ccl3,Ddt,Cybb,Cyba,Ccl4,Tnfaip3,Vsir,Havcr2,Clu,Trem2,Il1a,Tlr2,Gpnmb,Tyrobp,Cx3cl1,Thbs1,Tlr4,Cd300ld,Cd14,Cx3cr1,Ptafr,Fcer1g,Sirpa,Arrb2,Ccr5,Clec7a,Syk,Cd84,Fcgr3
GO:0009100	glycoprotein metabolic process	42	301	4.78e-07	Mmp12,Gnptab,Hif1a,Galnt15,Sdf2l1,Npc1,Vegfb,Manba,Man2b2,Srd5a3,Tmem165,Acan,Bgn,Galnt7,Man2b1,Mgat5,Dse,Hpse,Chst11,Mamdc2,Galnt12,Tmem106a,Ostc,Chsy1,Galnt6,B3gnt2,B4galt6,St3gal5,Ext1,St6galnac2,Hs6st2,Hs6st1,Edem1,St6galnac4,B4galt5,Pxylp1,B3gnt7,Xylt2,Gcnt4,B3gnt9,Gcnt1,Sulf1	Mmp12,Gnptab,Hif1a,Galnt15,Sdf2l1,Npc1,Vegfb,Manba,Man2b2,Srd5a3,Tmem165,Acan,Bgn,Galnt7,Man2b1,Mgat5,Dse,Hpse,Chst11,Mamdc2,Galnt12,Tmem106a,Ostc,Chsy1,Galnt6,B3gnt2,B4galt6,St3gal5,Ext1,St6galnac2,Hs6st2,Hs6st1,Edem1,St6galnac4,B4galt5,Pxylp1,B3gnt7,Xylt2,Gcnt4,B3gnt9,Gcnt1,Sulf1
GO:0090066	regulation of anatomical structure size	62	559	5.01e-07	Actr2,Hip1r,Tbxas1,Il7r,Crabp2,Wdr1,Tmod4,Vav1,Arpc2,Eln,Trpv2,Atp2b1,Grb2,Hif1a,Evl,Edn1,Hcls1,C1qtnf9,Htr2b,Cln8,Snta1,Tlr2,Cd38,P2rx4,Mtpn,Mmp2,Cx3cl1,Cotl1,Ptgs2,Nckap1l,Vav3,Prex1,Atp13a2,Kank3,Lrp1,Fn1,Kcna5,Bdnf,Vill,F2r,Ptprs,Ptafr,Arpc5,Gpx1,Arpc1b,Slc8a1,P2rx7,Capzb,Fmn1,Plek,Ngf,Kirrel,Shank3,Ccr5,Tmsb4x,Prkcd,Ssh3,Capg,Cfl1,Msn,Arpc4,Actr3	Actr2,Hip1r,Tbxas1,Il7r,Crabp2,Wdr1,Tmod4,Vav1,Arpc2,Eln,Trpv2,Atp2b1,Grb2,Hif1a,Evl,Edn1,Hcls1,C1qtnf9,Htr2b,Cln8,Snta1,Tlr2,Cd38,P2rx4,Mtpn,Mmp2,Cx3cl1,Cotl1,Ptgs2,Nckap1l,Vav3,Prex1,Atp13a2,Kank3,Lrp1,Fn1,Kcna5,Bdnf,Vill,F2r,Ptprs,Ptafr,Arpc5,Gpx1,Arpc1b,Slc8a1,P2rx7,Capzb,Fmn1,Plek,Ngf,Kirrel,Shank3,Ccr5,Tmsb4x,Prkcd,Ssh3,Capg,Cfl1,Msn,Arpc4,Actr3
GO:0071621	granulocyte chemotaxis	20	74	5.12e-07	Ccl2,Itgb2,Ccl3,Vav1,Ccl6,Ccl4,Ccl7,Anxa1,Cxcl1,Cx3cl1,Nckap1l,Vav3,Prex1,Tgfb2,Itgam,Fcer1g,Spp1,Syk,Lgals3,Fcgr3	Ccl2,Itgb2,Ccl3,Vav1,Ccl6,Ccl4,Ccl7,Anxa1,Cxcl1,Cx3cl1,Nckap1l,Vav3,Prex1,Tgfb2,Itgam,Fcer1g,Spp1,Syk,Lgals3,Fcgr3
GO:1903036	positive regulation of response to wounding	20	74	5.12e-07	Ccl2,Wisp1,Hbegf,Anxa1,Vegfb,Mdk,Pdpn,F7,Serpine1,Lrp1,Hpse,Thbs1,Tlr4,Grn,F2r,Pla2g4a,Actg1,Plek,Clec7a,Selp	Ccl2,Wisp1,Hbegf,Anxa1,Vegfb,Mdk,Pdpn,F7,Serpine1,Lrp1,Hpse,Thbs1,Tlr4,Grn,F2r,Pla2g4a,Actg1,Plek,Clec7a,Selp
GO:0071396	cellular response to lipid	58	507	5.63e-07	Ccl2,Ccl3,Col1a1,Tgfb1,Cxcl16,Ywhah,Tnfaip3,Atp2b1,Havcr2,Edn1,Cd180,Litaf,Trem2,Npc1,Anxa1,Abl2,Il1a,Src,Abca1,Prkaa2,Tnfrsf1b,Cxcl1,Eif4ebp1,Sfrp1,Mmp2,Serpine1,Sbno2,Ptk7,Inhbb,Fam107a,Klf9,Tlr4,Gjb3,Inhba,Foxo1,P2ry6,Cd14,Cx3cr1,Cebpb,Ptafr,Cd300lb,Fcgr4,Fes,Paqr7,Adam9,Cd80,E2f1,Sirpa,Lilrb4,Tnc,Cd68,Ndufa13,Esrrb,Bcl2l11,Ccr5,Spp1,Msn,Pde2a	Ccl2,Ccl3,Col1a1,Tgfb1,Cxcl16,Ywhah,Tnfaip3,Atp2b1,Havcr2,Edn1,Cd180,Litaf,Trem2,Npc1,Anxa1,Abl2,Il1a,Src,Abca1,Prkaa2,Tnfrsf1b,Cxcl1,Eif4ebp1,Sfrp1,Mmp2,Serpine1,Sbno2,Ptk7,Inhbb,Fam107a,Klf9,Tlr4,Gjb3,Inhba,Foxo1,P2ry6,Cd14,Cx3cr1,Cebpb,Ptafr,Cd300lb,Fcgr4,Fes,Paqr7,Adam9,Cd80,E2f1,Sirpa,Lilrb4a,Tnc,Cd68,Ndufa13,Esrrb,Bcl2l11,Ccr5,Spp1,Msn,Pde2a
GO:0030593	neutrophil chemotaxis	19	67	6.21e-07	Ccl2,Itgb2,Ccl3,Vav1,Ccl6,Ccl4,Ccl7,Cxcl1,Cx3cl1,Nckap1l,Vav3,Prex1,Tgfb2,Itgam,Fcer1g,Spp1,Syk,Lgals3,Fcgr3	Ccl2,Itgb2,Ccl3,Vav1,Ccl6,Ccl4,Ccl7,Cxcl1,Cx3cl1,Nckap1l,Vav3,Prex1,Tgfb2,Itgam,Fcer1g,Spp1,Syk,Lgals3,Fcgr3
GO:0042116	macrophage activation	17	52	6.48e-07	Havcr2,Clu,Trem2,Slc11a1,Tlr2,Tyrobp,Cx3cl1,Sbno2,Tlr4,Tmem106a,Grn,C1qa,Cx3cr1,Itgam,Slc7a2,Tlr8,Syk	Havcr2,Clu,Trem2,Slc11a1,Tlr2,Tyrobp,Cx3cl1,Sbno2,Tlr4,Tmem106a,Grn,C1qa,Cx3cr1,Itgam,Slc7a2,Tlr8,Syk
GO:0019725	cellular homeostasis	82	849	6.57e-07	Ccl2,Ccl3,Ckb,Tgfb1,Tbxas1,Hmox1,Mcoln2,Endog,Cyba,Trpv2,Atp6ap1,Atp2b1,Hif1a,Edn1,Hexb,Atp6v0c,Tmem178,P4hb,Slc11a1,Htr2b,Gpr39,Abl2,Itgav,Vcam1,Ccdc109b,Atp6v0d2,Prkaa2,Ppt1,Cd38,Tmem165,Cxcl1,P2rx4,Klf15,Nucb2,Atp6ap2,Cx3cl1,Egln1,Apoc3,Mcoln3,Atp13a2,Lrp1,Atp6v0a1,Grn,Plcl2,Pygm,Wfs1,C3ar1,Hk3,Lamp2,Kcna5,P2ry6,Rab11fip5,Lacc1,Tpcn2,F2r,Cemip,Cx3cr1,Slc39a6,Slc8b1,Hvcn1,Gpx1,Slc8a1,Ftl1,Gpr15…	Ccl2,Ccl3,Ckb,Tgfb1,Tbxas1,Hmox1,Mcoln2,Endog,Cyba,Trpv2,Atp6ap1,Atp2b1,Hif1a,Edn1,Hexb,Atp6v0c,Tmem178,P4hb,Slc11a1,Htr2b,Gpr39,Abl2,Itgav,Vcam1,Ccdc109b,Atp6v0d2,Prkaa2,Ppt1,Cd38,Tmem165,Cxcl1,P2rx4,Klf15,Nucb2,Atp6ap2,Cx3cl1,Egln1,Apoc3,Mcoln3,Atp13a2,Lrp1,Atp6v0a1,Grn,Plcl2,Pygm,Wfs1,C3ar1,Hk3,Lamp2,Kcna5,P2ry6,Rab11fip5,Lacc1,Tpcn2,F2r,Cemip,Cx3cr1,Slc39a6,Slc8b1,Hvcn1,Gpx1,Slc8a1,Ftl1,Gpr15…
GO:0008152	metabolic process	441	7331	6.72e-07	Itgb2,Acvr1b,Gm2a,Loxl3,Ccl3,Ckb,Col1a1,Fkbp10,Stk38l,Ddt,Acp2,Spi1,Tgfb1,Nudt14,Tbxas1,Hck,Mknk2,Prodh,Dnase2a,Bid,Crabp2,Cd44,Hmox1,Vav1,Mmp12,Ephb3,Ctsb,Htra1,Atp6v1b2,Elovl1,Tmem189,Itih3,Itih4,Aprt,Pip4k2a,Tgfbr1,Il12rb2,Mertk,Slc25a13,Mmp13,Endog,Cybb,Ctsk,Ctss,Cd5l,Ncf1,Ctsz,Cyba,Wsb1,Vmp1,Ywhah,Slc25a22,Dnase1l1,Tnfaip3,Ctgf,Dram1,Gnptab,Tysnd1,Vsir,Uqcr11,Cdc34,Flt4,Gdpd1,Ubxn2a,Dnmt3a,G…	Itgb2,Acvr1b,Gm2a,Loxl3,Ccl3,Ckb,Col1a1,Fkbp10,Stk38l,Ddt,Acp2,Spi1,Tgfb1,Nudt14,Tbxas1,Hck,Mknk2,Prodh,Dnase2a,Bid,Crabp2,Cd44,Hmox1,Vav1,Mmp12,Ephb3,Ctsb,Htra1,Atp6v1b2,Elovl1,Tmem189,Itih3,Itih4,Aprt,Pip4k2a,Tgfbr1,Il12rb2,Mertk,Slc25a13,Mmp13,Endog,Cybb,Ctsk,Ctss,Cd5l,Ncf1,Ctsz,Cyba,Wsb1,Vmp1,Ywhah,Slc25a22,Dnase1l1,Tnfaip3,Ctgf,Dram1,Gnptab,Tysnd1,Vsir,Uqcr11,Cdc34,Flt4,Gdpd1,Ubxn2a,Dnmt3a,G…
GO:0002703	regulation of leukocyte mediated immunity	34	214	7.59e-07	Ccl2,Itgb2,Tgfb1,Il7r,Gab2,Hmox1,Vav1,Tnfsf13,Vsir,Havcr2,Mr1,Fcgr2b,Tlr2,Fcgr1,Tnfrsf1b,Fgr,Cxcl1,Tyrobp,Mlh1,Tlr4,Itgam,Ptafr,Fcer1g,Fes,Abr,P2rx7,Igf2,Cd300a,Arrb2,Clec7a,Syk,Cd84,Sh2d1b2,Fcgr3	Ccl2,Itgb2,Tgfb1,Il7r,Gab2,Hmox1,Vav1,Tnfsf13,Vsir,Havcr2,Mr1,Fcgr2b,Tlr2,Fcgr1,Tnfrsf1b,Fgr,Cxcl1,Tyrobp,Mlh1,Tlr4,Itgam,Ptafr,Fcer1g,Fes,Abr,P2rx7,Igf2,Cd300a,Arrb2,Clec7a,Syk,Cd84,Sh2d1b1,Fcgr3
GO:0006665	sphingolipid metabolic process	25	121	7.74e-07	Gm2a,Elovl1,Hexb,Samd8,Naga,Hexa,Cln8,Acer3,Gla,Asah1,Pla2g15,Cerk,Acer2,Degs1,B4galt6,Ppap2c,Sgms2,P2rx7,St6galnac4,Psap,B4galt5,Ptplad2,Tecr,Gba,Sphk1	Gm2a,Elovl1,Hexb,Samd8,Naga,Hexa,Cln8,Acer3,Gla,Asah1,Pla2g15,Cerk,Acer2,Degs1,B4galt6,Plpp2,Sgms2,P2rx7,St6galnac4,Psap,B4galt5,Hacd4,Tecr,Gba,Sphk1
GO:1901615	organic hydroxy compound metabolic process	51	420	7.76e-07	Ddt,Ctsb,Ctsk,Gdpd1,Hif1a,Ctsl,Pde1b,Abcg1,Npc1,Cln8,Abca1,Prkaa2,Akr1a1,Srd5a3,Mtpn,Fah,Acer3,Asah1,Fgl1,Apoc3,Apoa1,Lepr,Acer2,Akr1b8,Apobr,Tgfb2,Lrp1,Myof,Plcl2,Ch25h,Pgp,Lipa,Aldh3b1,Pltp,Rnf180,Ppap2c,Tg,Pla2g4a,Ptafr,Moxd1,Ttpa,Sult1a1,Ppip5k1,Myo5a,Haghl,Slc37a2,Vldlr,Gcnt4,Gba,Sphk1,Soat1	Ddt,Ctsb,Ctsk,Gdpd1,Hif1a,Ctsl,Pde1b,Abcg1,Npc1,Cln8,Abca1,Prkaa2,Akr1a1,Srd5a3,Mtpn,Fah,Acer3,Asah1,Fgl1,Apoc3,Apoa1,Lepr,Acer2,Akr1b8,Apobr,Tgfb2,Lrp1,Myof,Plcl2,Ch25h,Pgp,Lipa,Aldh3b1,Pltp,Rnf180,Plpp2,Tg,Pla2g4a,Ptafr,Moxd1,Ttpa,Sult1a1,Ppip5k1,Myo5a,Haghl,Slc37a2,Vldlr,Gcnt4,Gba,Sphk1,Soat1
GO:0002263	cell activation involved in immune response	29	162	9e-07	Ccl3,Tgfb1,Cd244,Tnfaip3,Havcr2,Cd180,Trem2,Slc11a1,Mdk,Anxa3,Clec4d,Tyrobp,Mlh1,Sbno2,Lrp1,Tlr4,Grn,Plcl2,Lat2,Cx3cr1,Pi4k2a,Ly9,Fcer1g,Milr1,Myo1f,Cd300a,Clec7a,Syk,Lcp1	Ccl3,Tgfb1,Cd244,Tnfaip3,Havcr2,Cd180,Trem2,Slc11a1,Mdk,Anxa3,Clec4d,Tyrobp,Mlh1,Sbno2,Lrp1,Tlr4,Grn,Plcl2,Lat2,Cx3cr1,Pi4k2a,Ly9,Fcer1g,Milr1,Myo1f,Cd300a,Clec7a,Syk,Lcp1
GO:0051347	positive regulation of transferase activity	67	642	1.05e-06	Tgfb1,Gdf15,Ephb3,Tgfbr1,Mertk,Gadd45b,Ncf1,Flt4,Pik3r5,Edn1,Parp8,Rgcc,Clu,Igfbp6,Hbegf,Csf1r,Map4k2,C1qtnf9,Nab2,Slc11a1,Htr2b,Tnfrsf11a,Gpr39,Prkcq,Ptpn1,Src,Pdgfc,Fcgr1,Cyr61,Map3k6,Hgf,Fgr,Ereg,Camk1,Nckap1l,Vav3,Tgfb2,Gadd45a,Thbs1,Tlr4,Ror1,Nek6,Fzd4,Axin2,F2r,Cemip,Zeb2,Pdgfa,Dab2,Adam9,Dlg3,Pkib,P2rx7,Mdfic,Osbpl8,Igf2,Adam8,Ngf,Arrb2,Taok3,Prkcd,Il1rn,Syk,Erp29,Vldlr,Iqgap1,Shc2	Tgfb1,Gdf15,Ephb3,Tgfbr1,Mertk,Gadd45b,Ncf1,Flt4,Pik3r5,Edn1,Parp8,Rgcc,Clu,Igfbp6,Hbegf,Csf1r,Map4k2,C1qtnf9,Nab2,Slc11a1,Htr2b,Tnfrsf11a,Gpr39,Prkcq,Ptpn1,Src,Pdgfc,Fcgr1,Cyr61,Map3k6,Hgf,Fgr,Ereg,Camk1,Nckap1l,Vav3,Tgfb2,Gadd45a,Thbs1,Tlr4,Ror1,Nek6,Fzd4,Axin2,F2r,Cemip,Zeb2,Pdgfa,Dab2,Adam9,Dlg3,Pkib,P2rx7,Mdfic,Osbpl8,Igf2,Adam8,Ngf,Arrb2,Taok3,Prkcd,Il1rn,Syk,Erp29,Vldlr,Iqgap1,Shc2
GO:0070372	regulation of ERK1 and ERK2 cascade	42	311	1.05e-06	Ccl2,Ccl3,Ddt,Tgfb1,Cd44,Ccl6,Ccl4,Atp6ap1,Ctgf,Flt4,Havcr2,Ccl7,Trem2,Atp6v0c,Csf1r,Vegfb,Htr2b,Tnfrsf11a,Abl2,Atf3,Il1a,Ptpn1,Src,Tlr2,Pdgfc,Cyr61,Gpnmb,Cx3cl1,Lrp1,Tlr4,Fn1,P2ry6,F2r,Rap1b,Lif,Pdgfa,Dab2,Prkd2,Sirpa,Ngf,Arrb2,Syk	Ccl2,Ccl3,Ddt,Tgfb1,Cd44,Ccl6,Ccl4,Atp6ap1,Ctgf,Flt4,Havcr2,Ccl7,Trem2,Atp6v0c,Csf1r,Vegfb,Htr2b,Tnfrsf11a,Abl2,Atf3,Il1a,Ptpn1,Src,Tlr2,Pdgfc,Cyr61,Gpnmb,Cx3cl1,Lrp1,Tlr4,Fn1,P2ry6,F2r,Rap1b,Lif,Pdgfa,Dab2,Prkd2,Sirpa,Ngf,Arrb2,Syk
GO:0002791	regulation of peptide secretion	49	399	1.07e-06	Tgfb1,Wisp1,Mmp13,Hif1a,Rgcc,Clec4n,Trem2,Abcg1,Anxa1,Ecrg4,Htr2b,Gpr39,Prkcq,Il1a,Src,Tlr2,Fgr,Cd38,Nucb2,Sfrp1,Cx3cl1,Lepr,Atp13a2,Rab8b,Tgfb2,Lrp1,Pim3,Inhbb,Tlr4,Myrip,Cd14,Rab11fip5,F2r,Slc8b1,Lif,Wls,Frmd4a,Adam9,AF251705,P2rx7,Lepre1,Sox4,Cacna1d,Syk,Erp29,Ucp2,Clec5a,Hmgn3,Syt7	Tgfb1,Wisp1,Mmp13,Hif1a,Rgcc,Clec4n,Trem2,Abcg1,Anxa1,1500015O10Rik,Htr2b,Gpr39,Prkcq,Il1a,Src,Tlr2,Fgr,Cd38,Nucb2,Sfrp1,Cx3cl1,Lepr,Atp13a2,Rab8b,Tgfb2,Lrp1,Pim3,Inhbb,Tlr4,Myrip,Cd14,Rab11fip5,F2r,Slc8b1,Lif,Wls,Frmd4a,Adam9,Cd300c2,P2rx7,P3h1,Sox4,Cacna1d,Syk,Erp29,Ucp2,Clec5a,Hmgn3,Syt7
GO:0030316	osteoclast differentiation	16	47	1.07e-06	Tgfb1,Gab2,Wisp1,Trem2,Csf1r,Fam20c,Tnfrsf11a,Src,Tyrobp,Anxa2,Ostm1,Sbno2,Fcer1g,Cd109,Adam8,Cd300lf	Tgfb1,Gab2,Wisp1,Trem2,Csf1r,Fam20c,Tnfrsf11a,Src,Tyrobp,Anxa2,Ostm1,Sbno2,Fcer1g,Cd109,Adam8,Cd300lf
GO:0046850	regulation of bone remodeling	18	62	1.07e-06	Atp6ap1,Gpr137b,Csf1r,Tnfrsf11a,Itgav,Mdk,Cd38,Sfrp1,Lepr,Ubash3b,Fcgr4,Tnfrsf11b,P2rx7,Adam8,Spp1,Syk,Inpp5d,Syt7	Atp6ap1,Gpr137b,Csf1r,Tnfrsf11a,Itgav,Mdk,Cd38,Sfrp1,Lepr,Ubash3b,Fcgr4,Tnfrsf11b,P2rx7,Adam8,Spp1,Syk,Inpp5d,Syt7
GO:0034103	regulation of tissue remodeling	21	87	1.11e-06	Atp6ap1,Flt4,Gpr137b,Csf1r,Tnfrsf11a,Itgav,Mdk,Cd38,Gpnmb,Sfrp1,Lepr,Ubash3b,Fcgr4,Tnfrsf11b,Abr,P2rx7,Adam8,Spp1,Syk,Inpp5d,Syt7	Atp6ap1,Flt4,Gpr137b,Csf1r,Tnfrsf11a,Itgav,Mdk,Cd38,Gpnmb,Sfrp1,Lepr,Ubash3b,Fcgr4,Tnfrsf11b,Abr,P2rx7,Adam8,Spp1,Syk,Inpp5d,Syt7
GO:0048468	cell development	137	1730	1.12e-06	Col6a1,Tgfb1,Coro1c,Cd44,Wdr1,Tmod4,Ephb3,Pip4k2a,Mertk,Notch4,Ybx2,Sdc1,Id2,Hif1a,Evl,Edn1,Tppp,Hexb,Emb,Clu,Sdc2,Lrp12,Alcam,Hcls1,Runx1,Rps6ka2,Trem2,Csf1r,Gfra1,Pitx3,Hexa,Fam20c,Casp4,Htr2b,Abl2,Fcgr2b,Itgav,Mdk,Il1a,Src,Tlr2,Lmna,Mxra8,Ereg,Cd9,Acan,Sfrp1,Mmp2,Myo1e,Anxa2,Snx1,Mlh1,Nckap1l,Fermt3,Hoxa5,Tnn,Micall2,Egr2,Fndc3b,Tgfb2,Lrp1,Inhbb,Myof,Chst11,Tlr4,Grn,Chsy1,Ror1,Zmynd15,C1qa,Myo…	Col6a1,Tgfb1,Coro1c,Cd44,Wdr1,Tmod4,Ephb3,Pip4k2a,Mertk,Notch4,Ybx2,Sdc1,Id2,Hif1a,Evl,Edn1,Tppp,Hexb,Emb,Clu,Sdc2,Lrp12,Alcam,Hcls1,Runx1,Rps6ka2,Trem2,Csf1r,Gfra1,Pitx3,Hexa,Fam20c,Casp4,Htr2b,Abl2,Fcgr2b,Itgav,Mdk,Il1a,Src,Tlr2,Lmna,Mxra8,Ereg,Cd9,Acan,Sfrp1,Mmp2,Myo1e,Anxa2,Snx1,Mlh1,Nckap1l,Fermt3,Hoxa5,Tnn,Micall2,Egr2,Fndc3b,Tgfb2,Lrp1,Inhbb,Myof,Chst11,Tlr4,Grn,Chsy1,Ror1,Zmynd15,C1qa,Myo…
GO:0051093	negative regulation of developmental process	94	1043	1.14e-06	Ccl2,Loxl3,Ccl3,Tgfb1,Gdf15,Coro1c,Cd44,Wisp1,Tgfbr1,Timp1,Notch4,Ctsk,Ctsz,Sparc,Ywhah,Id2,Hif1a,Fbln5,Lgmn,Gpr137b,Rgcc,Loxl2,Runx1,Abcg1,Lbh,Tmem178,Anxa1,Pitx3,Itm2c,Rab29,Col5a1,Frzb,Itgav,Creb3l1,Mdk,Il1a,Nras,Tlr2,Lmna,Cd38,Ereg,Dtx1,Gdf3,Ctsc,Nucb2,Sfrp1,Usp2,Anxa2,C1qc,Hoxa5,Tnn,Serpine1,Rbpj,Fndc3b,Tgfb2,Ubash3b,Lrp1,Gadd45a,Thbs1,Phldb2,Inhba,Vat1,Axin2,Foxo1,Rbpms2,Bdnf,Bex1,Shb,Tob2,…	Ccl2,Loxl3,Ccl3,Tgfb1,Gdf15,Coro1c,Cd44,Wisp1,Tgfbr1,Timp1,Notch4,Ctsk,Ctsz,Sparc,Ywhah,Id2,Hif1a,Fbln5,Lgmn,Gpr137b,Rgcc,Loxl2,Runx1,Abcg1,Lbh,Tmem178,Anxa1,Pitx3,Itm2c,Rab29,Col5a1,Frzb,Itgav,Creb3l1,Mdk,Il1a,Nras,Tlr2,Lmna,Cd38,Ereg,Dtx1,Gdf3,Ctsc,Nucb2,Sfrp1,Usp2,Anxa2,C1qc,Hoxa5,Tnn,Serpine1,Rbpj,Fndc3b,Tgfb2,Ubash3b,Lrp1,Gadd45a,Thbs1,Phldb2,Inhba,Vat1,Axin2,Foxo1,Rbpms2,Bdnf,Bex1,Shb,Tob2,…
GO:0007399	nervous system development	174	2358	1.18e-06	Actr2,Ccl2,Acvr1b,Loxl3,Ccl3,Ckb,Tgfb1,Bid,Crabp2,Cd44,Wdr1,Ephb3,Tgfbr1,Mertk,Ctsz,Timp2,Trpv2,Ywhah,Atp2b1,Id2,Dnmt3a,Hif1a,Evl,Ctsl,Tppp,Hexb,Emb,Clu,Sdc2,Lrp12,Alcam,Hcls1,Runx1,Trem2,Csf1r,Anxa1,Gfra1,Pitx3,Hexa,Nab2,Ecrg4,Itm2c,Cln8,Rab29,Abl2,Fcgr2b,Mdk,Src,Vcam1,Tlr2,Sdcbp,Tnfrsf1b,Slc2a1,Ppt1,Hgf,Mxra8,Cd38,P2rx4,Anxa3,Dtx1,Wnt16,Mtpn,Klf15,Camk1,Timp4,Cd9,Tyrobp,Acan,Acer3,Tpp1,Atp6ap2,…	Actr2,Ccl2,Acvr1b,Loxl3,Ccl3,Ckb,Tgfb1,Bid,Crabp2,Cd44,Wdr1,Ephb3,Tgfbr1,Mertk,Ctsz,Timp2,Trpv2,Ywhah,Atp2b1,Id2,Dnmt3a,Hif1a,Evl,Ctsl,Tppp,Hexb,Emb,Clu,Sdc2,Lrp12,Alcam,Hcls1,Runx1,Trem2,Csf1r,Anxa1,Gfra1,Pitx3,Hexa,Nab2,1500015O10Rik,Itm2c,Cln8,Rab29,Abl2,Fcgr2b,Mdk,Src,Vcam1,Tlr2,Sdcbp,Tnfrsf1b,Slc2a1,Ppt1,Hgf,Mxra8,Cd38,P2rx4,Anxa3,Dtx1,Wnt16,Mtpn,Klf15,Camk1,Timp4,Cd9,Tyrobp,Acan,Acer3,Tpp1,…
GO:0030193	regulation of blood coagulation	20	79	1.2e-06	Plau,Prkcq,Pdpn,Cd9,F7,Anxa2,Serpine1,Ubash3b,Hpse,Thbs1,Tlr4,F2r,Pla2g4a,Tec,Pdgfa,Fcer1g,Plek,Prkcd,Syk,Selp	Plau,Prkcq,Pdpn,Cd9,F7,Anxa2,Serpine1,Ubash3b,Hpse,Thbs1,Tlr4,F2r,Pla2g4a,Tec,Pdgfa,Fcer1g,Plek,Prkcd,Syk,Selp
GO:0070374	positive regulation of ERK1 and ERK2 cascade	34	219	1.2e-06	Ccl2,Ccl3,Ddt,Tgfb1,Cd44,Ccl6,Ccl4,Atp6ap1,Ctgf,Flt4,Havcr2,Ccl7,Trem2,Atp6v0c,Csf1r,Vegfb,Htr2b,Tnfrsf11a,Abl2,Il1a,Src,Tlr2,Pdgfc,Gpnmb,Cx3cl1,Lrp1,Tlr4,P2ry6,F2r,Rap1b,Pdgfa,Prkd2,Ngf,Arrb2	Ccl2,Ccl3,Ddt,Tgfb1,Cd44,Ccl6,Ccl4,Atp6ap1,Ctgf,Flt4,Havcr2,Ccl7,Trem2,Atp6v0c,Csf1r,Vegfb,Htr2b,Tnfrsf11a,Abl2,Il1a,Src,Tlr2,Pdgfc,Gpnmb,Cx3cl1,Lrp1,Tlr4,P2ry6,F2r,Rap1b,Pdgfa,Prkd2,Ngf,Arrb2
GO:0071219	cellular response to molecule of bacterial origin	32	197	1.21e-06	Ccl2,Ccl3,Tgfb1,Cxcl16,Tnfaip3,Havcr2,Cd180,Litaf,Trem2,Fcgr2b,Il1a,Src,Tlr2,Abca1,Tnfrsf1b,Cxcl1,Serpine1,Sbno2,Tlr4,Cd14,Cx3cr1,Cebpb,Ptafr,Cd300lb,Fcgr4,Adam9,Cd80,Sirpa,Lilrb4,Cd68,Ccr5,Pde2a	Ccl2,Ccl3,Tgfb1,Cxcl16,Tnfaip3,Havcr2,Cd180,Litaf,Trem2,Fcgr2b,Il1a,Src,Tlr2,Abca1,Tnfrsf1b,Cxcl1,Serpine1,Sbno2,Tlr4,Cd14,Cx3cr1,Cebpb,Ptafr,Cd300lb,Fcgr4,Adam9,Cd80,Sirpa,Lilrb4a,Cd68,Ccr5,Pde2a
GO:0022008	neurogenesis	140	1784	1.26e-06	Actr2,Ccl2,Ccl3,Tgfb1,Crabp2,Cd44,Wdr1,Ephb3,Tgfbr1,Ctsz,Timp2,Trpv2,Ywhah,Id2,Dnmt3a,Hif1a,Evl,Tppp,Hexb,Emb,Clu,Sdc2,Lrp12,Alcam,Hcls1,Runx1,Trem2,Csf1r,Anxa1,Gfra1,Pitx3,Hexa,Nab2,Itm2c,Cln8,Rab29,Abl2,Fcgr2b,Mdk,Vcam1,Tlr2,Tnfrsf1b,Hgf,Mxra8,Cd38,P2rx4,Dtx1,Wnt16,Mtpn,Klf15,Camk1,Cd9,Sfrp1,Mmp2,Cx3cl1,Snx1,Nckap1l,Prex1,Lepr,Mcoln3,Tnn,Micall2,Mapk6,Rbpj,Egr2,Daglb,Ptk7,Tgfb2,Lrp1,Tlr4,Grn,In…	Actr2,Ccl2,Ccl3,Tgfb1,Crabp2,Cd44,Wdr1,Ephb3,Tgfbr1,Ctsz,Timp2,Trpv2,Ywhah,Id2,Dnmt3a,Hif1a,Evl,Tppp,Hexb,Emb,Clu,Sdc2,Lrp12,Alcam,Hcls1,Runx1,Trem2,Csf1r,Anxa1,Gfra1,Pitx3,Hexa,Nab2,Itm2c,Cln8,Rab29,Abl2,Fcgr2b,Mdk,Vcam1,Tlr2,Tnfrsf1b,Hgf,Mxra8,Cd38,P2rx4,Dtx1,Wnt16,Mtpn,Klf15,Camk1,Cd9,Sfrp1,Mmp2,Cx3cl1,Snx1,Nckap1l,Prex1,Lepr,Mcoln3,Tnn,Micall2,Mapk6,Rbpj,Egr2,Daglb,Ptk7,Tgfb2,Lrp1,Tlr4,Grn,In…
GO:0043549	regulation of kinase activity	81	850	1.3e-06	Tgfb1,Gdf15,Coro1c,Ephb3,Tgfbr1,Mertk,Gadd45b,Ncf1,Tnfaip3,Flt4,Pik3r5,Edn1,Parp8,Rgcc,Clu,Igfbp6,Hbegf,Csf1r,Map4k2,C1qtnf9,Nab2,Slc11a1,Htr2b,Tnfrsf11a,Gpr39,Ptpn1,Src,Pdgfc,Fcgr1,Cyr61,Pik3r3,Map3k6,Hgf,Fgr,Ereg,Camk1,Sfrp1,Nckap1l,Vav3,Rap2b,Tgfb2,Ubash3b,Gadd45a,Thbs1,Tlr4,Ror1,Nek6,Fzd4,Axin2,Socs3,Shb,F2r,Rasip1,Cemip,Zeb2,Pdgfa,Dab2,Wdr91,Adam9,Slc8a1,Dlg3,Pkib,Actb,P2rx7,Mdfic,Osbpl8,Igf…	Tgfb1,Gdf15,Coro1c,Ephb3,Tgfbr1,Mertk,Gadd45b,Ncf1,Tnfaip3,Flt4,Pik3r5,Edn1,Parp8,Rgcc,Clu,Igfbp6,Hbegf,Csf1r,Map4k2,C1qtnf9,Nab2,Slc11a1,Htr2b,Tnfrsf11a,Gpr39,Ptpn1,Src,Pdgfc,Fcgr1,Cyr61,Pik3r3,Map3k6,Hgf,Fgr,Ereg,Camk1,Sfrp1,Nckap1l,Vav3,Rap2b,Tgfb2,Ubash3b,Gadd45a,Thbs1,Tlr4,Ror1,Nek6,Fzd4,Axin2,Socs3,Shb,F2r,Rasip1,Cemip,Zeb2,Pdgfa,Dab2,Wdr91,Adam9,Slc8a1,Dlg3,Pkib,Actb,P2rx7,Mdfic,Osbpl8,Igf…
GO:0048878	chemical homeostasis	99	1124	1.3e-06	Ccl2,Ccl3,Ckb,Tgfb1,Tbxas1,Wisp1,Hmox1,Elovl1,Oit3,Mcoln2,Endog,Cyba,Trpv2,Atp6ap1,Atp2b1,Hif1a,Edn1,Hexb,Gpihbp1,Abcg1,Atp6v0c,Tmem178,Npc1,Slc11a1,Htr2b,Gpr39,Abl2,Itgav,Fabp5,Src,Vcam1,Ccdc109b,Atp6v0d2,Abca1,Prkaa2,Ppt1,Cd38,Tmem165,Cxcl1,P2rx4,Klf15,Nucb2,Atp6ap2,Cx3cl1,Egln1,Apoc3,Apoa1,Ctsh,Lepr,Mcoln3,Atp13a2,Lrp1,Atp6v0a1,Grn,Plcl2,Pygm,Wfs1,C3ar1,Hk3,Foxo1,Kcna5,P2ry6,Rab11fip5,Lacc1,Se…	Ccl2,Ccl3,Ckb,Tgfb1,Tbxas1,Wisp1,Hmox1,Elovl1,Oit3,Mcoln2,Endog,Cyba,Trpv2,Atp6ap1,Atp2b1,Hif1a,Edn1,Hexb,Gpihbp1,Abcg1,Atp6v0c,Tmem178,Npc1,Slc11a1,Htr2b,Gpr39,Abl2,Itgav,Fabp5,Src,Vcam1,Ccdc109b,Atp6v0d2,Abca1,Prkaa2,Ppt1,Cd38,Tmem165,Cxcl1,P2rx4,Klf15,Nucb2,Atp6ap2,Cx3cl1,Egln1,Apoc3,Apoa1,Ctsh,Lepr,Mcoln3,Atp13a2,Lrp1,Atp6v0a1,Grn,Plcl2,Pygm,Wfs1,C3ar1,Hk3,Foxo1,Kcna5,P2ry6,Rab11fip5,Lacc1,Se…
GO:0002697	regulation of immune effector process	47	377	1.33e-06	Ccl2,Itgb2,Loxl3,Tgfb1,Il7r,Gab2,Cd244,Hmox1,Vav1,Mmp12,Htra1,Cd5l,Tnfsf13,Tnfaip3,Vsir,Havcr2,Anxa1,Mr1,Fcgr2b,Tlr2,Fcgr1,Tnfrsf1b,Fgr,Cxcl1,Tyrobp,Apoa1,Mlh1,Tgfb2,Tlr4,Grn,Shb,Itgam,Ptafr,Fcer1g,Fes,Abr,P2rx7,Igf2,Cd300a,Arrb2,Clec7a,Nfkbiz,Syk,Lgals3,Cd84,Sh2d1b2,Fcgr3	Ccl2,Itgb2,Loxl3,Tgfb1,Il7r,Gab2,Cd244,Hmox1,Vav1,Mmp12,Htra1,Cd5l,Tnfsf13,Tnfaip3,Vsir,Havcr2,Anxa1,Mr1,Fcgr2b,Tlr2,Fcgr1,Tnfrsf1b,Fgr,Cxcl1,Tyrobp,Apoa1,Mlh1,Tgfb2,Tlr4,Grn,Shb,Itgam,Ptafr,Fcer1g,Fes,Abr,P2rx7,Igf2,Cd300a,Arrb2,Clec7a,Nfkbiz,Syk,Lgals3,Cd84,Sh2d1b1,Fcgr3
GO:1901564	organonitrogen compound metabolic process	291	4475	1.33e-06	Acvr1b,Gm2a,Loxl3,Ccl3,Ckb,Fkbp10,Stk38l,Acp2,Spi1,Tgfb1,Hck,Mknk2,Prodh,Cd44,Hmox1,Mmp12,Ephb3,Ctsb,Htra1,Elovl1,Itih3,Itih4,Aprt,Tgfbr1,Il12rb2,Mertk,Slc25a13,Mmp13,Ctsk,Ctss,Cd5l,Ncf1,Ctsz,Wsb1,Tnfaip3,Gnptab,Tysnd1,Vsir,Cdc34,Flt4,Gdpd1,Ubxn2a,Cpd,L2hgdh,Glrx5,Hif1a,Lgmn,Ctsl,Cdk20,Hexb,Parp8,Samd8,Plau,Galnt15,Loxl2,Bmp1,Naga,Pde1b,Sdf2l1,Rps6ka2,Abcg1,Npc1,Ppic,Csf1r,Anxa1,Map4k2,Vegfb,Aldh…	Acvr1b,Gm2a,Loxl3,Ccl3,Ckb,Fkbp10,Stk38l,Acp2,Spi1,Tgfb1,Hck,Mknk2,Prodh,Cd44,Hmox1,Mmp12,Ephb3,Ctsb,Htra1,Elovl1,Itih3,Itih4,Aprt,Tgfbr1,Il12rb2,Mertk,Slc25a13,Mmp13,Ctsk,Ctss,Cd5l,Ncf1,Ctsz,Wsb1,Tnfaip3,Gnptab,Tysnd1,Vsir,Cdc34,Flt4,Gdpd1,Ubxn2a,Cpd,L2hgdh,Glrx5,Hif1a,Lgmn,Ctsl,Cdk20,Hexb,Parp8,Samd8,Plau,Galnt15,Loxl2,Bmp1,Naga,Pde1b,Sdf2l1,Rps6ka2,Abcg1,Npc1,Ppic,Csf1r,Anxa1,Map4k2,Vegfb,Aldh…
GO:0002687	positive regulation of leukocyte migration	28	156	1.41e-06	Ccl2,Ccl3,Tgfb1,Ccl4,Ccl7,Lgmn,Edn1,Trem2,Vegfb,Sell,Sele,Mdk,Il1a,Tlr2,P2rx4,F7,Cx3cl1,Nckap1l,Serpine1,Thbs1,C3ar1,Cx3cr1,Ptafr,Mmp14,Adam8,Fam65b,Lgals3,Selp	Ccl2,Ccl3,Tgfb1,Ccl4,Ccl7,Lgmn,Edn1,Trem2,Vegfb,Sell,Sele,Mdk,Il1a,Tlr2,P2rx4,F7,Cx3cl1,Nckap1l,Serpine1,Thbs1,C3ar1,Cx3cr1,Ptafr,Mmp14,Adam8,Fam65b,Lgals3,Selp
GO:1901136	carbohydrate derivative catabolic process	25	126	1.43e-06	Gm2a,Tgfb1,Cd44,Mmp12,Hexb,Naga,Hexa,Gusb,Manba,Fuca1,Lyve1,Gla,Npl,Nagk,Hpse,Cemip,Gnpda1,Edem1,Pde1a,Psap,Apobec1,Renbp,Fuca2,Gba,Pde2a	Gm2a,Tgfb1,Cd44,Mmp12,Hexb,Naga,Hexa,Gusb,Manba,Fuca1,Lyve1,Gla,Npl,Nagk,Hpse,Cemip,Gnpda1,Edem1,Pde1a,Psap,Apobec1,Renbp,Fuca2,Gba,Pde2a
GO:0090303	positive regulation of wound healing	17	56	1.46e-06	Ccl2,Wisp1,Hbegf,Anxa1,Vegfb,Pdpn,F7,Serpine1,Hpse,Thbs1,Tlr4,F2r,Pla2g4a,Actg1,Plek,Clec7a,Selp	Ccl2,Wisp1,Hbegf,Anxa1,Vegfb,Pdpn,F7,Serpine1,Hpse,Thbs1,Tlr4,F2r,Pla2g4a,Actg1,Plek,Clec7a,Selp
GO:0007040	lysosome organization	18	64	1.52e-06	Acp2,Gnptab,Hexb,Atp6v0c,Hexa,Cln8,Abca1,Ppt1,Tmem165,Tpp1,Atp6ap2,Grn,Tpcn2,Rab7b,P2rx7,Myo7a,Syt7,Gba	Acp2,Gnptab,Hexb,Atp6v0c,Hexa,Cln8,Abca1,Ppt1,Tmem165,Tpp1,Atp6ap2,Grn,Tpcn2,Rab7b,P2rx7,Myo7a,Syt7,Gba
GO:0044281	small molecule metabolic process	119	1450	1.73e-06	Tgfb1,Nudt14,Tbxas1,Prodh,Crabp2,Cd44,Elovl1,Tmem189,Itih3,Itih4,Aprt,Slc25a13,Ncf1,Gdpd1,Hif1a,Edn1,Esd,Abcg1,Npc1,C1qtnf9,Aldh18a1,Gusb,Cln8,Atf3,Gatm,Fabp5,Tlr2,Abca1,Ptgr1,Prkaa2,Pdpn,Ctps,Fuca1,Akr1a1,Hgf,Man2b2,Srd5a3,Hpgds,Fah,Acer3,Bgn,Asah1,Fgl1,Man2b1,Pla2g15,Apoc3,Apoa1,Ptgs2,Fmo1,Lepr,Npl,H2-Ke6,Macrod1,Acer2,Dse,Akr1b8,Nagk,Apobr,Daglb,Lrp1,Myof,Chst11,Mamdc2,Tlr4,Nceh1,Plcl2,Chsy1,D…	Tgfb1,Nudt14,Tbxas1,Prodh,Crabp2,Cd44,Elovl1,Tmem189,Itih3,Itih4,Aprt,Slc25a13,Ncf1,Gdpd1,Hif1a,Edn1,Esd,Abcg1,Npc1,C1qtnf9,Aldh18a1,Gusb,Cln8,Atf3,Gatm,Fabp5,Tlr2,Abca1,Ptgr1,Prkaa2,Pdpn,Ctps,Fuca1,Akr1a1,Hgf,Man2b2,Srd5a3,Hpgds,Fah,Acer3,Bgn,Asah1,Fgl1,Man2b1,Pla2g15,Apoc3,Apoa1,Ptgs2,Fmo1,Lepr,Npl,H2-Ke6,Macrod1,Acer2,Dse,Akr1b8,Nagk,Apobr,Daglb,Lrp1,Myof,Chst11,Mamdc2,Tlr4,Nceh1,Plcl2,Chsy1,D…
GO:0051493	regulation of cytoskeleton organization	59	541	1.75e-06	Actr2,Hip1r,Tgfb1,Hck,Wdr1,Tmod4,Arpc2,Tgfbr1,Eln,Ctgf,Grb2,Evl,Edn1,Tppp,Rgcc,Hcls1,Csf1r,Prkcq,Mdk,Il1a,Tlr2,Prkaa2,Fgr,Mtpn,Cx3cl1,Cotl1,Apoa1,Nckap1l,Prex1,Kank3,Rhov,Tgfb2,Lrp1,Sh3pxd2b,Fam107a,Phldb2,Vill,Actg1,Arpc5,Fes,Arpc1b,Myo1f,Rhog,Bst1,Capzb,Fmn1,Plek,Arap1,Kirrel,Shank3,Fam65b,Tmsb4x,Prkcd,Ssh3,Capg,Cfl1,Arpc4,Iqgap1,Actr3	Actr2,Hip1r,Tgfb1,Hck,Wdr1,Tmod4,Arpc2,Tgfbr1,Eln,Ctgf,Grb2,Evl,Edn1,Tppp,Rgcc,Hcls1,Csf1r,Prkcq,Mdk,Il1a,Tlr2,Prkaa2,Fgr,Mtpn,Cx3cl1,Cotl1,Apoa1,Nckap1l,Prex1,Kank3,Rhov,Tgfb2,Lrp1,Sh3pxd2b,Fam107a,Phldb2,Vill,Actg1,Arpc5,Fes,Arpc1b,Myo1f,Rhog,Bst1,Capzb,Fmn1,Plek,Arap1,Kirrel,Shank3,Fam65b,Tmsb4x,Prkcd,Ssh3,Capg,Cfl1,Arpc4,Iqgap1,Actr3
GO:0050708	regulation of protein secretion	45	357	1.9e-06	Tgfb1,Wisp1,Mmp13,Hif1a,Rgcc,Clec4n,Trem2,Abcg1,Anxa1,Htr2b,Gpr39,Prkcq,Il1a,Src,Tlr2,Fgr,Cd38,Sfrp1,Cx3cl1,Lepr,Atp13a2,Tgfb2,Lrp1,Pim3,Inhbb,Tlr4,Myrip,Cd14,Rab11fip5,F2r,Slc8b1,Wls,Frmd4a,Adam9,AF251705,P2rx7,Lepre1,Sox4,Cacna1d,Syk,Erp29,Ucp2,Clec5a,Hmgn3,Syt7	Tgfb1,Wisp1,Mmp13,Hif1a,Rgcc,Clec4n,Trem2,Abcg1,Anxa1,Htr2b,Gpr39,Prkcq,Il1a,Src,Tlr2,Fgr,Cd38,Sfrp1,Cx3cl1,Lepr,Atp13a2,Tgfb2,Lrp1,Pim3,Inhbb,Tlr4,Myrip,Cd14,Rab11fip5,F2r,Slc8b1,Wls,Frmd4a,Adam9,Cd300c2,P2rx7,P3h1,Sox4,Cacna1d,Syk,Erp29,Ucp2,Clec5a,Hmgn3,Syt7
GO:0043406	positive regulation of MAP kinase activity	35	236	1.94e-06	Tgfb1,Gdf15,Tgfbr1,Gadd45b,Pik3r5,Edn1,Igfbp6,Map4k2,Htr2b,Tnfrsf11a,Gpr39,Ptpn1,Src,Pdgfc,Map3k6,Hgf,Gadd45a,Thbs1,Tlr4,Fzd4,F2r,Zeb2,Pdgfa,Dab2,Adam9,P2rx7,Mdfic,Adam8,Taok3,Prkcd,Il1rn,Syk,Erp29,Iqgap1,Shc2	Tgfb1,Gdf15,Tgfbr1,Gadd45b,Pik3r5,Edn1,Igfbp6,Map4k2,Htr2b,Tnfrsf11a,Gpr39,Ptpn1,Src,Pdgfc,Map3k6,Hgf,Gadd45a,Thbs1,Tlr4,Fzd4,F2r,Zeb2,Pdgfa,Dab2,Adam9,P2rx7,Mdfic,Adam8,Taok3,Prkcd,Il1rn,Syk,Erp29,Iqgap1,Shc2
GO:0002366	leukocyte activation involved in immune response	28	159	1.96e-06	Ccl3,Tgfb1,Cd244,Tnfaip3,Havcr2,Cd180,Trem2,Slc11a1,Mdk,Anxa3,Clec4d,Tyrobp,Mlh1,Sbno2,Tlr4,Grn,Plcl2,Lat2,Cx3cr1,Pi4k2a,Ly9,Fcer1g,Milr1,Myo1f,Cd300a,Clec7a,Syk,Lcp1	Ccl3,Tgfb1,Cd244,Tnfaip3,Havcr2,Cd180,Trem2,Slc11a1,Mdk,Anxa3,Clec4d,Tyrobp,Mlh1,Sbno2,Tlr4,Grn,Plcl2,Lat2,Cx3cr1,Pi4k2a,Ly9,Fcer1g,Milr1,Myo1f,Cd300a,Clec7a,Syk,Lcp1
GO:0006811	ion transport	104	1214	1.96e-06	Slc7a7,Ccl3,S100a6,Atp6v1b2,Clic1,Mcoln2,Gltp,Slc25a13,Cybb,Trpv2,Slc25a22,Atp6ap1,Atp2b1,Ctgf,Scn4a,Abcc3,Edn1,Emb,Atp6v1c1,Abcg1,Atp6v0c,Anxa1,Slc15a3,Slc1a1,Slc11a1,Htr2b,Cln8,Tmem206,Itgav,Slc25a24,Ccdc109b,Atp6v0d2,Abca1,Pdpn,Slc2a1,Pla2g2d,Tmem165,P2rx4,Sec61a1,Slc6a8,Apoa1,Anxa2,Slco2a1,Clcn7,Slc41a2,Ttyh3,Ttyh2,Mcoln3,Atp13a2,Cox8a,Lasp1,Atp6v0a1,Plcl2,Cox6a1,Kcnk13,Cox17,Kcna5,P2ry6,Bdnf…	Slc7a7,Ccl3,S100a6,Atp6v1b2,Clic1,Mcoln2,Gltp,Slc25a13,Cybb,Trpv2,Slc25a22,Atp6ap1,Atp2b1,Ctgf,Scn4a,Abcc3,Edn1,Emb,Atp6v1c1,Abcg1,Atp6v0c,Anxa1,Slc15a3,Slc1a1,Slc11a1,Htr2b,Cln8,Tmem206,Itgav,Slc25a24,Ccdc109b,Atp6v0d2,Abca1,Pdpn,Slc2a1,Pla2g2d,Tmem165,P2rx4,Sec61a1,Slc6a8,Apoa1,Anxa2,Slco2a1,Clcn7,Slc41a2,Ttyh3,Ttyh2,Mcoln3,Atp13a2,Cox8a,Lasp1,Atp6v0a1,Plcl2,Cox6a1,Kcnk13,Cox17,Kcna5,P2ry6,Bdnf…
GO:1903557	positive regulation of tumor necrosis factor superfamily cytokine production	22	100	1.96e-06	Ccl2,Ccl3,Ddt,Cybb,Cyba,Ccl4,Havcr2,Clu,Il1a,Tlr2,Tyrobp,Thbs1,Tlr4,Cd14,Ptafr,Fcer1g,Adam8,Ccr5,Clec7a,Syk,Cd84,Fcgr3	Ccl2,Ccl3,Ddt,Cybb,Cyba,Ccl4,Havcr2,Clu,Il1a,Tlr2,Tyrobp,Thbs1,Tlr4,Cd14,Ptafr,Fcer1g,Adam8,Ccr5,Clec7a,Syk,Cd84,Fcgr3
GO:0050729	positive regulation of inflammatory response	26	139	2.07e-06	Ccl3,Ddt,Wisp1,Ctss,Trem2,Tnfrsf11a,Mdk,Tlr2,Fcgr1,Ctsc,Cx3cl1,Ptgs2,Serpine1,Tlr4,Grn,Cebpb,Pla2g4a,Alox5ap,Osm,Fcer1g,Adam8,Ccr5,Clec7a,Nfkbiz,Pde2a,Fcgr3	Ccl3,Ddt,Wisp1,Ctss,Trem2,Tnfrsf11a,Mdk,Tlr2,Fcgr1,Ctsc,Cx3cl1,Ptgs2,Serpine1,Tlr4,Grn,Cebpb,Pla2g4a,Alox5ap,Osm,Fcer1g,Adam8,Ccr5,Clec7a,Nfkbiz,Pde2a,Fcgr3
GO:0071902	positive regulation of protein serine/threonine kinase activity	42	321	2.1e-06	Tgfb1,Gdf15,Tgfbr1,Gadd45b,Pik3r5,Edn1,Parp8,Rgcc,Igfbp6,Csf1r,Map4k2,C1qtnf9,Htr2b,Tnfrsf11a,Gpr39,Ptpn1,Src,Pdgfc,Map3k6,Hgf,Camk1,Gadd45a,Thbs1,Tlr4,Fzd4,F2r,Cemip,Zeb2,Pdgfa,Dab2,Adam9,P2rx7,Mdfic,Igf2,Adam8,Taok3,Prkcd,Il1rn,Syk,Erp29,Iqgap1,Shc2	Tgfb1,Gdf15,Tgfbr1,Gadd45b,Pik3r5,Edn1,Parp8,Rgcc,Igfbp6,Csf1r,Map4k2,C1qtnf9,Htr2b,Tnfrsf11a,Gpr39,Ptpn1,Src,Pdgfc,Map3k6,Hgf,Camk1,Gadd45a,Thbs1,Tlr4,Fzd4,F2r,Cemip,Zeb2,Pdgfa,Dab2,Adam9,P2rx7,Mdfic,Igf2,Adam8,Taok3,Prkcd,Il1rn,Syk,Erp29,Iqgap1,Shc2
GO:0045859	regulation of protein kinase activity	73	744	2.14e-06	Tgfb1,Gdf15,Coro1c,Tgfbr1,Gadd45b,Ncf1,Tnfaip3,Pik3r5,Edn1,Parp8,Rgcc,Clu,Igfbp6,Hbegf,Csf1r,Map4k2,C1qtnf9,Nab2,Slc11a1,Htr2b,Tnfrsf11a,Gpr39,Ptpn1,Src,Pdgfc,Fcgr1,Cyr61,Map3k6,Hgf,Fgr,Ereg,Camk1,Sfrp1,Nckap1l,Rap2b,Tgfb2,Ubash3b,Gadd45a,Thbs1,Tlr4,Nek6,Fzd4,Axin2,Shb,F2r,Rasip1,Cemip,Zeb2,Pdgfa,Dab2,Adam9,Slc8a1,Dlg3,Pkib,Actb,P2rx7,Mdfic,Osbpl8,Igf2,Adam8,Cd300a,Ngf,Arrb2,Taok3,Prkcd,Il1rn,Syk…	Tgfb1,Gdf15,Coro1c,Tgfbr1,Gadd45b,Ncf1,Tnfaip3,Pik3r5,Edn1,Parp8,Rgcc,Clu,Igfbp6,Hbegf,Csf1r,Map4k2,C1qtnf9,Nab2,Slc11a1,Htr2b,Tnfrsf11a,Gpr39,Ptpn1,Src,Pdgfc,Fcgr1,Cyr61,Map3k6,Hgf,Fgr,Ereg,Camk1,Sfrp1,Nckap1l,Rap2b,Tgfb2,Ubash3b,Gadd45a,Thbs1,Tlr4,Nek6,Fzd4,Axin2,Shb,F2r,Rasip1,Cemip,Zeb2,Pdgfa,Dab2,Adam9,Slc8a1,Dlg3,Pkib,Actb,P2rx7,Mdfic,Osbpl8,Igf2,Adam8,Cd300a,Ngf,Arrb2,Taok3,Prkcd,Il1rn,Syk…
GO:0006629	lipid metabolic process	92	1032	2.37e-06	Gm2a,Tbxas1,Crabp2,Elovl1,Tmem189,Pip4k2a,Ywhah,Gdpd1,Edn1,Hexb,Samd8,Naga,Agpat4,Abcg1,Npc1,Csf1r,C1qtnf9,Hexa,Dgka,Cln8,Fabp5,Abca1,Ptgr1,Hint2,Prkaa2,Pdpn,Ppt1,Pik3r3,Pla2g2d,Srd5a3,Hpgds,Acer3,Gla,Asah1,Fgl1,Pla2g15,Apoc3,Apoa1,Ptgs2,Lepr,H2-Ke6,Cerk,Acer2,Akr1b8,Apobr,Daglb,Lrp1,Pnpla7,Pigs,Nceh1,Plcl2,Ppapdc2,Degs1,Lpcat2,Ch25h,Pgp,Lipa,Abhd12,Socs3,Pltp,Ech1,B4galt6,Pi4k2a,Ppap2c,Fgf7,Pla2…	Gm2a,Tbxas1,Crabp2,Elovl1,Tmem189,Pip4k2a,Ywhah,Gdpd1,Edn1,Hexb,Samd8,Naga,Agpat4,Abcg1,Npc1,Csf1r,C1qtnf9,Hexa,Dgka,Cln8,Fabp5,Abca1,Ptgr1,Hint2,Prkaa2,Pdpn,Ppt1,Pik3r3,Pla2g2d,Srd5a3,Hpgds,Acer3,Gla,Asah1,Fgl1,Pla2g15,Apoc3,Apoa1,Ptgs2,Lepr,H2-Ke6,Cerk,Acer2,Akr1b8,Apobr,Daglb,Lrp1,Pnpla7,Pigs,Nceh1,Plcl2,Plpp6,Degs1,Lpcat2,Ch25h,Pgp,Lipa,Abhd12,Socs3,Pltp,Ech1,B4galt6,Pi4k2a,Plpp2,Fgf7,Pla2g4a…
GO:0002793	positive regulation of peptide secretion	34	227	2.38e-06	Tgfb1,Mmp13,Hif1a,Rgcc,Clec4n,Trem2,Abcg1,Ecrg4,Htr2b,Gpr39,Prkcq,Il1a,Src,Tlr2,Fgr,Cd38,Lepr,Atp13a2,Rab8b,Tgfb2,Lrp1,Tlr4,Myrip,Cd14,Lif,Wls,Frmd4a,Adam9,AF251705,P2rx7,Sox4,Cacna1d,Syk,Clec5a	Tgfb1,Mmp13,Hif1a,Rgcc,Clec4n,Trem2,Abcg1,1500015O10Rik,Htr2b,Gpr39,Prkcq,Il1a,Src,Tlr2,Fgr,Cd38,Lepr,Atp13a2,Rab8b,Tgfb2,Lrp1,Tlr4,Myrip,Cd14,Lif,Wls,Frmd4a,Adam9,Cd300c2,P2rx7,Sox4,Cacna1d,Syk,Clec5a
GO:0032963	collagen metabolic process	16	51	2.43e-06	Col1a1,Mmp12,Ctsb,Mmp13,Ctsk,Ctss,Hif1a,Mmp19,Col5a1,Col1a2,Mmp2,Mmp14,Mrc2,P2rx7,Lepre1,Prkcd	Col1a1,Mmp12,Ctsb,Mmp13,Ctsk,Ctss,Hif1a,Mmp19,Col5a1,Col1a2,Mmp2,Mmp14,Mrc2,P2rx7,P3h1,Prkcd
GO:0051250	negative regulation of lymphocyte activation	27	151	2.51e-06	Loxl3,Tgfb1,Cd44,Tnfaip8l2,Mertk,Tnfaip3,Vsir,Havcr2,Id2,Runx1,Anxa1,Fcgr2b,Mdk,Pla2g2d,Fgr,Dtx1,Gpnmb,Tyrobp,Sfrp1,Fgl1,Cebpb,Cd80,Cd300a,Fam65b,Lgals3,Inpp5d,Cd276	Loxl3,Tgfb1,Cd44,Tnfaip8l2,Mertk,Tnfaip3,Vsir,Havcr2,Id2,Runx1,Anxa1,Fcgr2b,Mdk,Pla2g2d,Fgr,Dtx1,Gpnmb,Tyrobp,Sfrp1,Fgl1,Cebpb,Cd80,Cd300a,Fam65b,Lgals3,Inpp5d,Cd276
GO:0006911	phagocytosis, engulfment	15	44	2.58e-06	Itgb2,Trem2,Msr1,Fcgr2b,Fcgr1,Abca1,Mfge8,Thbs1,Itgam,Elmo1,Fcer1g,Rhog,Sirpa,Arhgap25,Fcgr3	Itgb2,Trem2,Msr1,Fcgr2b,Fcgr1,Abca1,Mfge8,Thbs1,Itgam,Elmo1,Fcer1g,Rhog,Sirpa,Arhgap25,Fcgr3
GO:0050714	positive regulation of protein secretion	31	195	2.82e-06	Tgfb1,Mmp13,Hif1a,Rgcc,Clec4n,Trem2,Abcg1,Htr2b,Gpr39,Prkcq,Il1a,Src,Tlr2,Fgr,Cd38,Lepr,Atp13a2,Tgfb2,Lrp1,Tlr4,Myrip,Cd14,Wls,Frmd4a,Adam9,AF251705,P2rx7,Sox4,Cacna1d,Syk,Clec5a	Tgfb1,Mmp13,Hif1a,Rgcc,Clec4n,Trem2,Abcg1,Htr2b,Gpr39,Prkcq,Il1a,Src,Tlr2,Fgr,Cd38,Lepr,Atp13a2,Tgfb2,Lrp1,Tlr4,Myrip,Cd14,Wls,Frmd4a,Adam9,Cd300c2,P2rx7,Sox4,Cacna1d,Syk,Clec5a
GO:0045765	regulation of angiogenesis	41	313	2.88e-06	Ccl2,Itgb2,Hmox1,Cybb,Notch4,Sparc,Hif1a,Fbln5,Rgcc,Itga5,Runx1,Anxa1,Vegfb,Creb3l1,Mdk,Il1a,Nras,Hgf,Anxa3,Itgax,Cx3cl1,Egln1,Ctsh,Ptgs2,Hoxa5,Serpine1,Tgfb2,Gadd45a,Thbs1,Grn,C3ar1,Cx3cr1,Lif,Prkd2,Igf2,Rnh1,Ecm1,Lgals3,Thbs2,Sphk1,Sulf1	Ccl2,Itgb2,Hmox1,Cybb,Notch4,Sparc,Hif1a,Fbln5,Rgcc,Itga5,Runx1,Anxa1,Vegfb,Creb3l1,Mdk,Il1a,Nras,Hgf,Anxa3,Itgax,Cx3cl1,Egln1,Ctsh,Ptgs2,Hoxa5,Serpine1,Tgfb2,Gadd45a,Thbs1,Grn,C3ar1,Cx3cr1,Lif,Prkd2,Igf2,Rnh1,Ecm1,Lgals3,Thbs2,Sphk1,Sulf1
GO:0014070	response to organic cyclic compound	85	930	2.89e-06	Actr2,Ccl2,Ccl3,Col1a1,Tgfb1,Bid,Arpc2,Tgfbr1,Pea15a,Endog,Cybb,Cd83,Cyba,Sparc,Ywhah,Atp2b1,Ctgf,Sdc1,Dnmt3a,Edn1,Ctsl,Npc1,Anxa1,Pitx3,Mmp19,Htr2b,Sell,Mdk,Src,Abca1,Prkaa2,Cd38,P2rx4,Anxa3,F7,Eif4ebp1,Sfrp1,Fgl1,Mmp2,Ptgs2,Maob,Lum,Tgfb2,Inhbb,Fam107a,Klf9,Grn,Rftn1,Igfbp2,Pygm,Inhba,Foxo1,P2ry6,Glb1,Sepn1,Tpcn2,Rap1b,Cebpb,Ptafr,Postn,Dab2,Fes,Paqr7,Adam9,Arpc1b,Slc8a1,Mmp14,Folr2,Gpx4,Actb,P…	Actr2,Ccl2,Ccl3,Col1a1,Tgfb1,Bid,Arpc2,Tgfbr1,Pea15a,Endog,Cybb,Cd83,Cyba,Sparc,Ywhah,Atp2b1,Ctgf,Sdc1,Dnmt3a,Edn1,Ctsl,Npc1,Anxa1,Pitx3,Mmp19,Htr2b,Sell,Mdk,Src,Abca1,Prkaa2,Cd38,P2rx4,Anxa3,F7,Eif4ebp1,Sfrp1,Fgl1,Mmp2,Ptgs2,Maob,Lum,Tgfb2,Inhbb,Fam107a,Klf9,Grn,Rftn1,Igfbp2,Pygm,Inhba,Foxo1,P2ry6,Glb1,Sepn1,Tpcn2,Rap1b,Cebpb,Ptafr,Postn,Dab2,Fes,Paqr7,Adam9,Arpc1b,Slc8a1,Mmp14,Folr2,Gpx4,Actb,P…
GO:0007169	transmembrane receptor protein tyrosine kinase signaling pathway	45	364	3e-06	Ccl2,Col1a1,Tgfb1,Hck,Gdf15,Gab2,Ephb3,Mertk,Ctgf,Eif4ebp2,Flt4,Grb2,Hbegf,Csf1r,Vegfb,Gfra1,Abl2,Ptpn1,Src,Pdgfc,Pik3r3,Hgf,Fgr,Ereg,Eif4ebp1,Myo1e,Ubash3b,Foxo1,Blnk,Bdnf,Bex1,Fgf7,Sh2d3c,Pdgfa,Ext1,Fes,Prkd2,Dok1,Igf2,Ngf,Syk,Iqgap1,Lox,Shc2,Sulf1	Ccl2,Col1a1,Tgfb1,Hck,Gdf15,Gab2,Ephb3,Mertk,Ctgf,Eif4ebp2,Flt4,Grb2,Hbegf,Csf1r,Vegfb,Gfra1,Abl2,Ptpn1,Src,Pdgfc,Pik3r3,Hgf,Fgr,Ereg,Eif4ebp1,Myo1e,Ubash3b,Foxo1,Blnk,Bdnf,Bex1,Fgf7,Sh2d3c,Pdgfa,Ext1,Fes,Prkd2,Dok1,Igf2,Ngf,Syk,Iqgap1,Lox,Shc2,Sulf1
GO:0044255	cellular lipid metabolic process	76	797	3.16e-06	Gm2a,Tbxas1,Crabp2,Elovl1,Tmem189,Pip4k2a,Gdpd1,Edn1,Hexb,Samd8,Naga,Agpat4,Csf1r,C1qtnf9,Hexa,Dgka,Cln8,Fabp5,Ptgr1,Prkaa2,Pdpn,Pik3r3,Pla2g2d,Srd5a3,Hpgds,Acer3,Gla,Asah1,Pla2g15,Apoc3,Apoa1,Ptgs2,H2-Ke6,Cerk,Acer2,Akr1b8,Apobr,Daglb,Lrp1,Pnpla7,Pigs,Nceh1,Ppapdc2,Degs1,Lpcat2,Pgp,Lipa,Abhd12,Socs3,Ech1,B4galt6,Pi4k2a,Ppap2c,Fgf7,Pla2g4a,Alox5ap,Cyp2b10,Gpx1,Sgms2,Cyp4v3,Gpx4,P2rx7,St6galnac4,P…	Gm2a,Tbxas1,Crabp2,Elovl1,Tmem189,Pip4k2a,Gdpd1,Edn1,Hexb,Samd8,Naga,Agpat4,Csf1r,C1qtnf9,Hexa,Dgka,Cln8,Fabp5,Ptgr1,Prkaa2,Pdpn,Pik3r3,Pla2g2d,Srd5a3,Hpgds,Acer3,Gla,Asah1,Pla2g15,Apoc3,Apoa1,Ptgs2,H2-Ke6,Cerk,Acer2,Akr1b8,Apobr,Daglb,Lrp1,Pnpla7,Pigs,Nceh1,Plpp6,Degs1,Lpcat2,Pgp,Lipa,Abhd12,Socs3,Ech1,B4galt6,Pi4k2a,Plpp2,Fgf7,Pla2g4a,Alox5ap,Cyp2b10,Gpx1,Sgms2,Cyp4v3,Gpx4,P2rx7,St6galnac4,Plek…
GO:0051222	positive regulation of protein transport	44	352	3.16e-06	Ccl2,Tgfb1,Arpc2,Mmp13,Hif1a,Rgcc,Hcls1,Clec4n,Trem2,Abcg1,Htr2b,Gpr39,Rab29,Prkcq,Il1a,Src,Tlr2,Fgr,Cd38,Camk1,Ptgs2,Lepr,Atp13a2,Tgfb2,Lrp1,Tlr4,Myrip,Cd14,Cemip,Wls,Itgam,Frmd4a,Adam9,Sec16b,Edem1,AF251705,P2rx7,Sox4,Prkcd,Cacna1d,Kif3a,Syk,Clec5a,Actr3	Ccl2,Tgfb1,Arpc2,Mmp13,Hif1a,Rgcc,Hcls1,Clec4n,Trem2,Abcg1,Htr2b,Gpr39,Rab29,Prkcq,Il1a,Src,Tlr2,Fgr,Cd38,Camk1,Ptgs2,Lepr,Atp13a2,Tgfb2,Lrp1,Tlr4,Myrip,Cd14,Cemip,Wls,Itgam,Frmd4a,Adam9,Sec16b,Edem1,Cd300c2,P2rx7,Sox4,Prkcd,Cacna1d,Kif3a,Syk,Clec5a,Actr3
GO:0022408	negative regulation of cell-cell adhesion	30	186	3.4e-06	Loxl3,Tgfb1,Cd44,Tnfaip8l2,Notch4,Tnfaip3,Vsir,Havcr2,Rgcc,Runx1,Anxa1,Abl2,Mdk,Pla2g2d,Dtx1,Gpnmb,Cd9,Fgl1,Apoa1,Ubash3b,Cebpb,Cd80,Adam8,Cd300a,Ccm2l,Fam65b,Prkcd,Il1rn,Lgals3,Cd276	Loxl3,Tgfb1,Cd44,Tnfaip8l2,Notch4,Tnfaip3,Vsir,Havcr2,Rgcc,Runx1,Anxa1,Abl2,Mdk,Pla2g2d,Dtx1,Gpnmb,Cd9,Fgl1,Apoa1,Ubash3b,Cebpb,Cd80,Adam8,Cd300a,Ccm2l,Fam65b,Prkcd,Il1rn,Lgals3,Cd276
GO:0030203	glycosaminoglycan metabolic process	19	77	3.4e-06	Tgfb1,Cd44,Itih3,Itih4,Hexb,Hexa,Hgf,Lyve1,Bgn,Dse,Gns,Chst11,Mamdc2,Chsy1,Cemip,Chst1,Ext1,Pxylp1,Xylt2	Tgfb1,Cd44,Itih3,Itih4,Hexb,Hexa,Hgf,Lyve1,Bgn,Dse,Gns,Chst11,Mamdc2,Chsy1,Cemip,Chst1,Ext1,Pxylp1,Xylt2
GO:0006873	cellular ion homeostasis	65	639	3.51e-06	Ccl2,Ccl3,Ckb,Tgfb1,Tbxas1,Hmox1,Mcoln2,Trpv2,Atp6ap1,Atp2b1,Hif1a,Edn1,Hexb,Atp6v0c,Tmem178,Slc11a1,Htr2b,Gpr39,Abl2,Itgav,Ccdc109b,Atp6v0d2,Ppt1,Cd38,Tmem165,Cxcl1,P2rx4,Nucb2,Atp6ap2,Cx3cl1,Egln1,Mcoln3,Atp13a2,Lrp1,Atp6v0a1,Grn,Plcl2,Pygm,Wfs1,C3ar1,Kcna5,P2ry6,Lacc1,Tpcn2,F2r,Cemip,Cx3cr1,Slc39a6,Slc8b1,Hvcn1,Slc8a1,Ftl1,Gpr157,Ttpa,P2rx7,Enpp1,Slc24a3,Ccr5,Cacna1d,Spp1,Atp6v1a,Myo5a,Sypl2,G…	Ccl2,Ccl3,Ckb,Tgfb1,Tbxas1,Hmox1,Mcoln2,Trpv2,Atp6ap1,Atp2b1,Hif1a,Edn1,Hexb,Atp6v0c,Tmem178,Slc11a1,Htr2b,Gpr39,Abl2,Itgav,Ccdc109b,Atp6v0d2,Ppt1,Cd38,Tmem165,Cxcl1,P2rx4,Nucb2,Atp6ap2,Cx3cl1,Egln1,Mcoln3,Atp13a2,Lrp1,Atp6v0a1,Grn,Plcl2,Pygm,Wfs1,C3ar1,Kcna5,P2ry6,Lacc1,Tpcn2,F2r,Cemip,Cx3cr1,Slc39a6,Slc8b1,Hvcn1,Slc8a1,Ftl1,Gpr157,Ttpa,P2rx7,Enpp1,Slc24a3,Ccr5,Cacna1d,Spp1,Atp6v1a,Myo5a,Sypl2,G…
GO:0051336	regulation of hydrolase activity	101	1184	3.56e-06	Ccl2,Gm2a,Hip1r,Ccl3,Plaur,Bid,Coro1c,Cstb,Cd44,Vav1,Ephb3,Itih3,Itih4,Timp1,Serpinb6a,Timp2,Ccl6,Ccl4,Ctgf,Vsir,Ccl7,Lgmn,Gpr137b,Anxa8,Gpihbp1,Anxa1,Arhgap19,Htr2b,Sele,Abl2,Src,Cyr61,Ppt1,Hgf,Timp4,Ctsc,Rgs10,Rp2h,Cx3cl1,Egln1,Apoc3,Apoa1,Anxa2,Ctsh,Ptgs2,Nckap1l,Vav3,Prex1,Lepr,Mgat5,Serpine1,Atp13a2,Acer2,Tgfb2,Lrp1,Thbs1,Grn,Dap,Dock9,Faim3,Plxnb2,Fn1,Naip5,Rcan1,Lxn,F2r,Rasip1,Arfgap3,Ptaf…	Ccl2,Gm2a,Hip1r,Ccl3,Plaur,Bid,Coro1c,Cstb,Cd44,Vav1,Ephb3,Itih3,Itih4,Timp1,Serpinb6a,Timp2,Ccl6,Ccl4,Ctgf,Vsir,Ccl7,Lgmn,Gpr137b,Anxa8,Gpihbp1,Anxa1,Arhgap19,Htr2b,Sele,Abl2,Src,Cyr61,Ppt1,Hgf,Timp4,Ctsc,Rgs10,Rp2,Cx3cl1,Egln1,Apoc3,Apoa1,Anxa2,Ctsh,Ptgs2,Nckap1l,Vav3,Prex1,Lepr,Mgat5,Serpine1,Atp13a2,Acer2,Tgfb2,Lrp1,Thbs1,Grn,Dap,Dock9,Fcmr,Plxnb2,Fn1,Naip5,Rcan1,Lxn,F2r,Rasip1,Arfgap3,Ptafr,…
GO:0002573	myeloid leukocyte differentiation	24	124	3.7e-06	Spi1,Tgfb1,Gab2,Wisp1,Pde1b,Trem2,Csf1r,Fam20c,Tnfrsf11a,Src,Tlr2,Tyrobp,Anxa2,Ostm1,Rbpj,Sbno2,Itgam,Pirb,Fcer1g,Cd109,Adam8,Cd300lf,Nrros,Gba	Spi1,Tgfb1,Gab2,Wisp1,Pde1b,Trem2,Csf1r,Fam20c,Tnfrsf11a,Src,Tlr2,Tyrobp,Anxa2,Ostm1,Rbpj,Sbno2,Itgam,Pirb,Fcer1g,Cd109,Adam8,Cd300lf,Nrros,Gba
GO:0061448	connective tissue development	35	244	3.73e-06	Col6a1,Col1a1,Tgfb1,Timp1,Mmp13,Ctgf,Id2,Hif1a,Edn1,Bmp1,Runx1,Col5a1,Cyr61,Mgp,Acan,Bgn,Fgl1,Tgfbi,Hoxa5,Lum,Scx,Tgfb2,Sh3pxd2b,Thbs1,Chst11,Chsy1,Axin2,Rspo2,Col12a1,Ext1,Col10a1,Ap1s2,Ecm1,Lox,Sulf1	Col6a1,Col1a1,Tgfb1,Timp1,Mmp13,Ctgf,Id2,Hif1a,Edn1,Bmp1,Runx1,Col5a1,Cyr61,Mgp,Acan,Bgn,Fgl1,Tgfbi,Hoxa5,Lum,Scx,Tgfb2,Sh3pxd2b,Thbs1,Chst11,Chsy1,Axin2,Rspo2,Col12a1,Ext1,Col10a1,Ap1s2,Ecm1,Lox,Sulf1
GO:0071222	cellular response to lipopolysaccharide	30	188	4.13e-06	Ccl2,Ccl3,Tgfb1,Cxcl16,Tnfaip3,Havcr2,Cd180,Litaf,Trem2,Il1a,Src,Abca1,Tnfrsf1b,Cxcl1,Serpine1,Sbno2,Tlr4,Cd14,Cx3cr1,Cebpb,Ptafr,Cd300lb,Fcgr4,Adam9,Cd80,Sirpa,Lilrb4,Cd68,Ccr5,Pde2a	Ccl2,Ccl3,Tgfb1,Cxcl16,Tnfaip3,Havcr2,Cd180,Litaf,Trem2,Il1a,Src,Abca1,Tnfrsf1b,Cxcl1,Serpine1,Sbno2,Tlr4,Cd14,Cx3cr1,Cebpb,Ptafr,Cd300lb,Fcgr4,Adam9,Cd80,Sirpa,Lilrb4a,Cd68,Ccr5,Pde2a
GO:0070482	response to oxygen levels	42	331	4.23e-06	Ccl2,Col1a1,Tgfb1,Hmox1,Endog,Cybb,Cyba,Atp6ap1,Ctgf,Dnmt3a,Hif1a,Edn1,Plau,Rgcc,Loxl2,Vegfb,P4hb,Src,Lmna,Pdpn,Slc2a1,Cd38,F7,Eif4ebp1,Sfrp1,Mmp2,Egln1,Ptgs2,Rbpj,Tgfb2,Pygm,Foxo1,Kcna5,Postn,Slc8a1,Mmp14,E2f1,Sox4,Adam8,Atp6v1a,Ucp2,Vldlr	Ccl2,Col1a1,Tgfb1,Hmox1,Endog,Cybb,Cyba,Atp6ap1,Ctgf,Dnmt3a,Hif1a,Edn1,Plau,Rgcc,Loxl2,Vegfb,P4hb,Src,Lmna,Pdpn,Slc2a1,Cd38,F7,Eif4ebp1,Sfrp1,Mmp2,Egln1,Ptgs2,Rbpj,Tgfb2,Pygm,Foxo1,Kcna5,Postn,Slc8a1,Mmp14,E2f1,Sox4,Adam8,Atp6v1a,Ucp2,Vldlr
GO:0050731	positive regulation of peptidyl-tyrosine phosphorylation	31	200	4.47e-06	Tgfb1,Cd44,Crlf1,Ncf1,Itga5,Hcls1,Trem2,Hbegf,Csf1r,Vegfb,Gfra1,Ehd4,Ptpn1,Src,Fcgr1,Hgf,Ereg,Tlr4,Lif,Fgf7,Tec,Osm,Dlg3,Cd80,Igf2,Ngf,Arrb2,Clec7a,Syk,Sh2d1b2,Iqgap1	Tgfb1,Cd44,Crlf1,Ncf1,Itga5,Hcls1,Trem2,Hbegf,Csf1r,Vegfb,Gfra1,Ehd4,Ptpn1,Src,Fcgr1,Hgf,Ereg,Tlr4,Lif,Fgf7,Tec,Osm,Dlg3,Cd80,Igf2,Ngf,Arrb2,Clec7a,Syk,Sh2d1b1,Iqgap1
GO:1901652	response to peptide	52	463	4.57e-06	Ccl2,Col1a1,Tgfb1,Irf5,Aprt,Timp1,Cybb,Cyba,Sparc,Tnfaip3,Ctgf,Eif4ebp2,Grb2,Lgmn,Edn1,Trem2,Anxa1,Casp4,Fcgr2b,Gatm,Ptpn1,Src,Vcam1,Slc2a1,Pik3r3,Ereg,Klf15,Timp4,F7,Eif4ebp1,Mmp2,Apoc3,Bace1,Ptgs2,Egr2,Rab8b,Lrp1,Inhbb,Tlr4,Foxo1,Rap1b,Rab31,Enpp1,Igf2,Bcl2l11,Prkcd,Apobec1,Cfl1,Myo5a,Ucp2,Iqgap1,Gcnt1	Ccl2,Col1a1,Tgfb1,Irf5,Aprt,Timp1,Cybb,Cyba,Sparc,Tnfaip3,Ctgf,Eif4ebp2,Grb2,Lgmn,Edn1,Trem2,Anxa1,Casp4,Fcgr2b,Gatm,Ptpn1,Src,Vcam1,Slc2a1,Pik3r3,Ereg,Klf15,Timp4,F7,Eif4ebp1,Mmp2,Apoc3,Bace1,Ptgs2,Egr2,Rab8b,Lrp1,Inhbb,Tlr4,Foxo1,Rap1b,Rab31,Enpp1,Igf2,Bcl2l11,Prkcd,Apobec1,Cfl1,Myo5a,Ucp2,Iqgap1,Gcnt1
GO:0032652	regulation of interleukin-1 production	21	97	4.66e-06	Ccl3,Tnfaip3,Havcr2,Trem2,Anxa1,Casp4,Tlr2,Tyrobp,Cx3cl1,Apoa1,Tlr4,Naip5,F2r,Cx3cr1,Mefv,P2rx7,Sirpa,Arrb2,Ccr5,Tlr8,Sphk1	Ccl3,Tnfaip3,Havcr2,Trem2,Anxa1,Casp4,Tlr2,Tyrobp,Cx3cl1,Apoa1,Tlr4,Naip5,F2r,Cx3cr1,Mefv,P2rx7,Sirpa,Arrb2,Ccr5,Tlr8,Sphk1
GO:0030099	myeloid cell differentiation	35	247	4.78e-06	Spi1,Tgfb1,Dnase2a,Gab2,Wdr1,Wisp1,Pip4k2a,Id2,Pde1b,Hcls1,Runx1,Trem2,Csf1r,Fam20c,Tnfrsf11a,Src,Tlr2,Tyrobp,Anxa2,Nckap1l,Ostm1,Rbpj,Sbno2,Itgam,Pirb,Fcer1g,Dab2,Mfsd7b,Cd109,Adam8,Cd300lf,Nrros,Clec5a,Cdkn1c,Gba	Spi1,Tgfb1,Dnase2a,Gab2,Wdr1,Wisp1,Pip4k2a,Id2,Pde1b,Hcls1,Runx1,Trem2,Csf1r,Fam20c,Tnfrsf11a,Src,Tlr2,Tyrobp,Anxa2,Nckap1l,Ostm1,Rbpj,Sbno2,Itgam,Pirb,Fcer1g,Dab2,Mfsd7b,Cd109,Adam8,Cd300lf,Nrros,Clec5a,Cdkn1c,Gba
GO:0043254	regulation of protein-containing complex assembly	50	437	4.78e-06	Actr2,Hip1r,Tgfb1,Hck,Bid,Tmod4,Arpc2,Eln,Grb2,Evl,Tppp,Clu,Hcls1,Src,Tlr2,Abca1,Mtpn,Eif4ebp1,Cotl1,Nckap1l,Prex1,Kank3,Tlr4,Lamp2,Vill,Rasip1,Rap1b,Arpc5,Fes,Arpc1b,Mefv,Capzb,Fmn1,Plek,Kirrel,Bcl2l11,Tmsb4x,Prkcd,Ssh3,Capg,Cfl1,Msn,Syk,Lgals3,Arpc4,Fnip2,Lcp1,Selp,Gba,Actr3	Actr2,Hip1r,Tgfb1,Hck,Bid,Tmod4,Arpc2,Eln,Grb2,Evl,Tppp,Clu,Hcls1,Src,Tlr2,Abca1,Mtpn,Eif4ebp1,Cotl1,Nckap1l,Prex1,Kank3,Tlr4,Lamp2,Vill,Rasip1,Rap1b,Arpc5,Fes,Arpc1b,Mefv,Capzb,Fmn1,Plek,Kirrel,Bcl2l11,Tmsb4x,Prkcd,Ssh3,Capg,Cfl1,Msn,Syk,Lgals3,Arpc4,Fnip2,Lcp1,Selp,Gba,Actr3
GO:2001233	regulation of apoptotic signaling pathway	48	412	5.29e-06	Hip1r,Plaur,Bid,Cd44,Hmox1,Tgfbr1,Pea15a,Tnfaip3,Hif1a,Clu,P4hb,Itm2c,Atf3,Itgav,Creb3l1,Ptpn1,Src,Lmna,Hgf,Ctsc,Nupr1,Sfrp1,Cx3cl1,Ctsh,Ptgs2,Serpine1,Tgfb2,Thbs1,Inhbb,Inhba,Wfs1,Faim3,Bdnf,Slc35f6,Cx3cr1,Osm,Unc5b,Dab2,Gpx1,Arrb2,Ndufa13,Bcl2l11,Prkcd,Steap3,Lgals3,Tnfrsf23,Erp29,St18	Hip1r,Plaur,Bid,Cd44,Hmox1,Tgfbr1,Pea15a,Tnfaip3,Hif1a,Clu,P4hb,Itm2c,Atf3,Itgav,Creb3l1,Ptpn1,Src,Lmna,Hgf,Ctsc,Nupr1,Sfrp1,Cx3cl1,Ctsh,Ptgs2,Serpine1,Tgfb2,Thbs1,Inhbb,Inhba,Wfs1,Fcmr,Bdnf,Slc35f6,Cx3cr1,Osm,Unc5b,Dab2,Gpx1,Arrb2,Ndufa13,Bcl2l11,Prkcd,Steap3,Lgals3,Tnfrsf23,Erp29,St18
GO:0071417	cellular response to organonitrogen compound	58	549	5.52e-06	Actr2,Ccl2,Col6a1,Col1a1,Tgfb1,Arpc2,Aprt,Cybb,Cyba,Eif4ebp2,Dnmt3a,Grb2,Lgmn,Edn1,Trem2,Casp4,Htr2b,Fcgr2b,Ptpn1,Src,Vcam1,Tlr2,Pdgfc,Pik3r3,P2rx4,Col1a2,Klf15,Eif4ebp1,Sfrp1,Mmp2,Bace1,Ptgs2,Col16a1,Rab8b,Lrp1,Inhbb,Tlr4,Foxo1,P2ry6,Sepn1,Rap1b,Rab31,Cebpb,Ptafr,Col5a2,Slc8a1,Col3a1,Folr2,Actb,Enpp1,Igf2,Bcl2l11,Prkcd,Apobec1,Cfl1,Myo5a,Ucp2,Pde2a	Actr2,Ccl2,Col6a1,Col1a1,Tgfb1,Arpc2,Aprt,Cybb,Cyba,Eif4ebp2,Dnmt3a,Grb2,Lgmn,Edn1,Trem2,Casp4,Htr2b,Fcgr2b,Ptpn1,Src,Vcam1,Tlr2,Pdgfc,Pik3r3,P2rx4,Col1a2,Klf15,Eif4ebp1,Sfrp1,Mmp2,Bace1,Ptgs2,Col16a1,Rab8b,Lrp1,Inhbb,Tlr4,Foxo1,P2ry6,Sepn1,Rap1b,Rab31,Cebpb,Ptafr,Col5a2,Slc8a1,Col3a1,Folr2,Actb,Enpp1,Igf2,Bcl2l11,Prkcd,Apobec1,Cfl1,Myo5a,Ucp2,Pde2a
GO:0044087	regulation of cellular component biogenesis	87	978	5.66e-06	Actr2,Hip1r,Tgfb1,Hck,Bid,Coro1c,Tmod4,Ephb3,Arpc2,Pip4k2a,Tgfbr1,Eln,Ctgf,Cdc34,Sdc1,Grb2,Evl,Edn1,Tppp,Samd8,Rgcc,Clu,Hcls1,Prkcq,Src,Tlr2,Cyr61,Sdcbp,Abca1,Prkaa2,Mtpn,Nupr1,Eif4ebp1,Cx3cl1,Cotl1,Apoa1,Nckap1l,Col16a1,Prex1,Atp13a2,Kank3,Lrp1,Sh3pxd2b,Fam107a,Tlr4,Phldb2,Lamp2,Bdnf,Vill,Rasip1,Ptprs,Rap1b,Actg1,Arpc5,Fes,Arpc1b,Mmp14,Rhog,Klhl41,Mefv,P2rx7,Capzb,Fmn1,Plek,Arap1,Kirrel,Shank3,B…	Actr2,Hip1r,Tgfb1,Hck,Bid,Coro1c,Tmod4,Ephb3,Arpc2,Pip4k2a,Tgfbr1,Eln,Ctgf,Cdc34,Sdc1,Grb2,Evl,Edn1,Tppp,Samd8,Rgcc,Clu,Hcls1,Prkcq,Src,Tlr2,Cyr61,Sdcbp,Abca1,Prkaa2,Mtpn,Nupr1,Eif4ebp1,Cx3cl1,Cotl1,Apoa1,Nckap1l,Col16a1,Prex1,Atp13a2,Kank3,Lrp1,Sh3pxd2b,Fam107a,Tlr4,Phldb2,Lamp2,Bdnf,Vill,Rasip1,Ptprs,Rap1b,Actg1,Arpc5,Fes,Arpc1b,Mmp14,Rhog,Klhl41,Mefv,P2rx7,Capzb,Fmn1,Plek,Arap1,Kirrel,Shank3,B…
GO:0008064	regulation of actin polymerization or depolymerization	29	181	6.09e-06	Actr2,Hip1r,Wdr1,Tmod4,Arpc2,Eln,Grb2,Evl,Hcls1,Tlr2,Mtpn,Cotl1,Nckap1l,Prex1,Kank3,Vill,Arpc5,Arpc1b,Capzb,Fmn1,Plek,Kirrel,Tmsb4x,Prkcd,Ssh3,Capg,Cfl1,Arpc4,Actr3	Actr2,Hip1r,Wdr1,Tmod4,Arpc2,Eln,Grb2,Evl,Hcls1,Tlr2,Mtpn,Cotl1,Nckap1l,Prex1,Kank3,Vill,Arpc5,Arpc1b,Capzb,Fmn1,Plek,Kirrel,Tmsb4x,Prkcd,Ssh3,Capg,Cfl1,Arpc4,Actr3
GO:0032760	positive regulation of tumor necrosis factor production	21	99	6.13e-06	Ccl2,Ccl3,Ddt,Cybb,Cyba,Ccl4,Havcr2,Clu,Il1a,Tlr2,Tyrobp,Thbs1,Tlr4,Cd14,Ptafr,Fcer1g,Ccr5,Clec7a,Syk,Cd84,Fcgr3	Ccl2,Ccl3,Ddt,Cybb,Cyba,Ccl4,Havcr2,Clu,Il1a,Tlr2,Tyrobp,Thbs1,Tlr4,Cd14,Ptafr,Fcer1g,Ccr5,Clec7a,Syk,Cd84,Fcgr3
GO:0008285	negative regulation of cell population proliferation	67	680	6.2e-06	Tgfb1,Cd44,Hmox1,Tgfbr1,Timp2,Trpv2,Sparc,Tnfaip3,Vsir,Havcr2,Ctsl,Rgcc,Runx1,Rps6ka2,Csf1r,Ecrg4,Fcgr2b,Fam129b,Frzb,Il1a,Wisp2,Tlr2,Lmna,Pdpn,Pla2g2d,Ereg,Gpnmb,Hpgds,Cd9,Tyrobp,Nupr1,Sfrp1,Ifi30,Ptgs2,Tnn,Rbpj,Tgfb2,Thbs1,Klf9,Inhba,Myo16,Axin2,Bdnf,Tob2,F2r,Lif,Cebpb,Skap2,Dab2,Cd109,Cd80,E2f1,Sox4,Cd300a,Fam65b,Ccr5,Hmga1,Lgals3,St18,Cdk6,Inpp5d,Cd276,Tgif1,Rbm38,Gpr56,Sulf1,Slurp1	Tgfb1,Cd44,Hmox1,Tgfbr1,Timp2,Trpv2,Sparc,Tnfaip3,Vsir,Havcr2,Ctsl,Rgcc,Runx1,Rps6ka2,Csf1r,1500015O10Rik,Fcgr2b,Fam129b,Frzb,Il1a,Wisp2,Tlr2,Lmna,Pdpn,Pla2g2d,Ereg,Gpnmb,Hpgds,Cd9,Tyrobp,Nupr1,Sfrp1,Ifi30,Ptgs2,Tnn,Rbpj,Tgfb2,Thbs1,Klf9,Inhba,Myo16,Axin2,Bdnf,Tob2,F2r,Lif,Cebpb,Skap2,Dab2,Cd109,Cd80,E2f1,Sox4,Cd300a,Fam65b,Ccr5,Hmga1,Lgals3,St18,Cdk6,Inpp5d,Cd276,Tgif1,Rbm38,Adgrg1,Sulf1,Slurp1
GO:0032535	regulation of cellular component size	47	402	6.4e-06	Actr2,Hip1r,Il7r,Crabp2,Wdr1,Tmod4,Vav1,Arpc2,Eln,Trpv2,Grb2,Evl,Edn1,Hcls1,C1qtnf9,Cln8,Tlr2,Mtpn,Cotl1,Nckap1l,Vav3,Prex1,Atp13a2,Kank3,Lrp1,Fn1,Bdnf,Vill,Ptprs,Arpc5,Arpc1b,P2rx7,Capzb,Fmn1,Plek,Ngf,Kirrel,Shank3,Ccr5,Tmsb4x,Prkcd,Ssh3,Capg,Cfl1,Msn,Arpc4,Actr3	Actr2,Hip1r,Il7r,Crabp2,Wdr1,Tmod4,Vav1,Arpc2,Eln,Trpv2,Grb2,Evl,Edn1,Hcls1,C1qtnf9,Cln8,Tlr2,Mtpn,Cotl1,Nckap1l,Vav3,Prex1,Atp13a2,Kank3,Lrp1,Fn1,Bdnf,Vill,Ptprs,Arpc5,Arpc1b,P2rx7,Capzb,Fmn1,Plek,Ngf,Kirrel,Shank3,Ccr5,Tmsb4x,Prkcd,Ssh3,Capg,Cfl1,Msn,Arpc4,Actr3
GO:0007159	leukocyte cell-cell adhesion	16	56	6.49e-06	Itgb2,Cd44,Itga5,Sell,Sele,Vcam1,Olr1,Fermt3,Thbs1,Cx3cr1,Itgam,Ext1,Msn,Syk,Selp,Gcnt1	Itgb2,Cd44,Itga5,Sell,Sele,Vcam1,Olr1,Fermt3,Thbs1,Cx3cr1,Itgam,Ext1,Msn,Syk,Selp,Gcnt1
GO:1902903	regulation of supramolecular fiber organization	44	364	6.92e-06	Actr2,Hip1r,Wdr1,Tmod4,Arpc2,Tgfbr1,Eln,Ctgf,Grb2,Evl,Edn1,Rgcc,Clu,Hcls1,Prkcq,Tlr2,Mtpn,Cx3cl1,Cotl1,Apoa1,Nckap1l,Prex1,Kank3,Sh3pxd2b,Phldb2,Colgalt1,Vill,Actg1,Arpc5,Fes,Arpc1b,Capzb,Fmn1,Plek,Arap1,Kirrel,Shank3,Tmsb4x,Prkcd,Ssh3,Capg,Cfl1,Arpc4,Actr3	Actr2,Hip1r,Wdr1,Tmod4,Arpc2,Tgfbr1,Eln,Ctgf,Grb2,Evl,Edn1,Rgcc,Clu,Hcls1,Prkcq,Tlr2,Mtpn,Cx3cl1,Cotl1,Apoa1,Nckap1l,Prex1,Kank3,Sh3pxd2b,Phldb2,Colgalt1,Vill,Actg1,Arpc5,Fes,Arpc1b,Capzb,Fmn1,Plek,Arap1,Kirrel,Shank3,Tmsb4x,Prkcd,Ssh3,Capg,Cfl1,Arpc4,Actr3
GO:0050801	ion homeostasis	74	786	6.99e-06	Ccl2,Ccl3,Ckb,Tgfb1,Tbxas1,Hmox1,Mcoln2,Trpv2,Atp6ap1,Atp2b1,Hif1a,Edn1,Hexb,Abcg1,Atp6v0c,Tmem178,Slc11a1,Htr2b,Gpr39,Abl2,Itgav,Src,Ccdc109b,Atp6v0d2,Abca1,Prkaa2,Ppt1,Cd38,Tmem165,Cxcl1,P2rx4,Nucb2,Atp6ap2,Cx3cl1,Egln1,Apoa1,Mcoln3,Atp13a2,Lrp1,Atp6v0a1,Grn,Plcl2,Pygm,Wfs1,C3ar1,Kcna5,P2ry6,Lacc1,Sepn1,Tpcn2,F2r,Cemip,Cx3cr1,Slc39a6,Slc8b1,Hvcn1,Slc8a1,Ftl1,Gpr157,Ttpa,Scn1b,P2rx7,Car4,Enpp1,S…	Ccl2,Ccl3,Ckb,Tgfb1,Tbxas1,Hmox1,Mcoln2,Trpv2,Atp6ap1,Atp2b1,Hif1a,Edn1,Hexb,Abcg1,Atp6v0c,Tmem178,Slc11a1,Htr2b,Gpr39,Abl2,Itgav,Src,Ccdc109b,Atp6v0d2,Abca1,Prkaa2,Ppt1,Cd38,Tmem165,Cxcl1,P2rx4,Nucb2,Atp6ap2,Cx3cl1,Egln1,Apoa1,Mcoln3,Atp13a2,Lrp1,Atp6v0a1,Grn,Plcl2,Pygm,Wfs1,C3ar1,Kcna5,P2ry6,Lacc1,Sepn1,Tpcn2,F2r,Cemip,Cx3cr1,Slc39a6,Slc8b1,Hvcn1,Slc8a1,Ftl1,Gpr157,Ttpa,Scn1b,P2rx7,Car4,Enpp1,S…
GO:0050766	positive regulation of phagocytosis	18	73	7.07e-06	Ccl2,Mertk,Cyba,Trem2,Slc11a1,Fcgr2b,Fcgr1,Mfge8,Apoa1,Nckap1l,Lrp1,Rab31,Fcer1g,Abr,Sirpa,Cd300lf,Clec7a,Fcgr3	Ccl2,Mertk,Cyba,Trem2,Slc11a1,Fcgr2b,Fcgr1,Mfge8,Apoa1,Nckap1l,Lrp1,Rab31,Fcer1g,Abr,Sirpa,Cd300lf,Clec7a,Fcgr3
GO:0070848	response to growth factor	53	485	7.23e-06	Ccl2,Acvr1b,Col1a1,Tgfb1,Gdf15,Cd44,Arpc2,Tgfbr1,Sparc,Ctgf,Vsir,Flt4,Lgmn,Edn1,Runx1,Anxa1,Vegfb,Gfra1,Pitx3,Ehd4,Src,Tnfrsf1b,Hgf,Ibsp,Anxa3,Col1a2,Gdf3,Sfrp1,Serpine1,Lum,Scx,Tgfb2,Bdnf,Bex1,Gdf6,Cx3cr1,Fgf7,Postn,Ext1,Dab2,Adam9,Prkd2,Col3a1,E2f1,Ngf,Arap1,Tnc,Arrb2,Nrros,Cfl1,Iqgap1,Sphk1,Actr3	Ccl2,Acvr1b,Col1a1,Tgfb1,Gdf15,Cd44,Arpc2,Tgfbr1,Sparc,Ctgf,Vsir,Flt4,Lgmn,Edn1,Runx1,Anxa1,Vegfb,Gfra1,Pitx3,Ehd4,Src,Tnfrsf1b,Hgf,Ibsp,Anxa3,Col1a2,Gdf3,Sfrp1,Serpine1,Lum,Scx,Tgfb2,Bdnf,Bex1,Gdf6,Cx3cr1,Fgf7,Postn,Ext1,Dab2,Adam9,Prkd2,Col3a1,E2f1,Ngf,Arap1,Tnc,Arrb2,Nrros,Cfl1,Iqgap1,Sphk1,Actr3
GO:0007033	vacuole organization	24	130	7.47e-06	Acp2,Vmp1,Gnptab,Ubxn2a,Hexb,Atp6v0c,Hexa,Cln8,Abca1,Ppt1,Tmem165,Tpp1,Atp6ap2,Atp13a2,Grn,Tpcn2,Rab7b,Ext1,P2rx7,Myo7a,Emc6,Ctsd,Syt7,Gba	Acp2,Vmp1,Gnptab,Ubxn2a,Hexb,Atp6v0c,Hexa,Cln8,Abca1,Ppt1,Tmem165,Tpp1,Atp6ap2,Atp13a2,Grn,Tpcn2,Rab7b,Ext1,P2rx7,Myo7a,Emc6,Ctsd,Syt7,Gba
GO:0010035	response to inorganic substance	58	556	7.82e-06	Col1a1,Hmox1,Crip1,Slc25a13,Endog,Cybb,Ncf1,Sparc,Tnfaip3,Sdc1,Id2,Dnmt3a,Hif1a,Lgmn,Edn1,Loxl2,Npc1,Anxa1,Gpr39,Itgav,Gatm,Il1a,Src,Slc25a24,Prkaa2,P2rx4,Cd9,Mmp2,Egln1,Bace1,Ptgs2,Atp13a2,Maob,Thbs1,Igfbp2,C1qa,Fn1,Foxo1,Kcna5,Cd14,Pla2g4a,Alox5ap,Hvcn1,Tnfrsf11b,Gpx1,Adam9,Il18bp,P2rx7,Sirpa,Prkcd,Apobec1,Rasgrp2,Cfl1,Prdx1,Ucp2,Syt7,Iqgap1,Sphk1	Col1a1,Hmox1,Crip1,Slc25a13,Endog,Cybb,Ncf1,Sparc,Tnfaip3,Sdc1,Id2,Dnmt3a,Hif1a,Lgmn,Edn1,Loxl2,Npc1,Anxa1,Gpr39,Itgav,Gatm,Il1a,Src,Slc25a24,Prkaa2,P2rx4,Cd9,Mmp2,Egln1,Bace1,Ptgs2,Atp13a2,Maob,Thbs1,Igfbp2,C1qa,Fn1,Foxo1,Kcna5,Cd14,Pla2g4a,Alox5ap,Hvcn1,Tnfrsf11b,Gpx1,Adam9,Il18bp,P2rx7,Sirpa,Prkcd,Apobec1,Rasgrp2,Cfl1,Prdx1,Ucp2,Syt7,Iqgap1,Sphk1
GO:0051216	cartilage development	29	184	7.99e-06	Col6a1,Col1a1,Tgfb1,Timp1,Mmp13,Ctgf,Hif1a,Edn1,Bmp1,Runx1,Cyr61,Mgp,Acan,Bgn,Tgfbi,Hoxa5,Lum,Scx,Tgfb2,Thbs1,Chst11,Chsy1,Axin2,Rspo2,Col12a1,Ext1,Col10a1,Ecm1,Sulf1	Col6a1,Col1a1,Tgfb1,Timp1,Mmp13,Ctgf,Hif1a,Edn1,Bmp1,Runx1,Cyr61,Mgp,Acan,Bgn,Tgfbi,Hoxa5,Lum,Scx,Tgfb2,Thbs1,Chst11,Chsy1,Axin2,Rspo2,Col12a1,Ext1,Col10a1,Ecm1,Sulf1
GO:0071702	organic substance transport	139	1836	8.45e-06	Gm2a,Slc7a7,Col1a1,Tgfb1,Bid,Mmp12,Kdelr3,Gltp,Pea15a,Slc25a13,Rrbp1,Ncf1,Ywhah,Slc25a22,Rab32,Gnptab,Abca8b,Scn4a,Abcc3,Edn1,Emb,Clu,Gpihbp1,Krt18,Abcg1,Npc1,Anxa1,Slc15a3,Slc1a1,Msr1,Tram1,Ecrg4,Slc11a1,Cln8,Arl8a,Rab29,Zmat3,Slc25a24,Tmem144,Tlr2,Lmna,Abca1,Pdpn,Slc2a1,Ppt1,Pla2g2d,Snx8,Sec61a1,Golt1b,Rp2h,Slc6a8,Apoc3,Apoa1,Il10ra,Snx1,Slco2a1,Mfsd12,Crlf2,Sidt1,Atp13a2,Egr2,Spcs2,Rab8b,Apobr…	Gm2a,Slc7a7,Col1a1,Tgfb1,Bid,Mmp12,Kdelr3,Gltp,Pea15a,Slc25a13,Rrbp1,Ncf1,Ywhah,Slc25a22,Rab32,Gnptab,Abca8b,Scn4a,Abcc3,Edn1,Emb,Clu,Gpihbp1,Krt18,Abcg1,Npc1,Anxa1,Slc15a3,Slc1a1,Msr1,Tram1,1500015O10Rik,Slc11a1,Cln8,Arl8a,Rab29,Zmat3,Slc25a24,Tmem144,Tlr2,Lmna,Abca1,Pdpn,Slc2a1,Ppt1,Pla2g2d,Snx8,Sec61a1,Golt1b,Rp2,Slc6a8,Apoc3,Apoa1,Il10ra,Snx1,Slco2a1,Mfsd12,Crlf2,Sidt1,Atp13a2,Egr2,Spcs2,Rab8…
GO:0033043	regulation of organelle organization	104	1258	8.55e-06	Actr2,Hip1r,Spi1,Plaur,Tgfb1,Hck,Bid,Wdr1,Tmod4,Arpc2,Pip4k2a,Tgfbr1,Eln,Ywhah,Ctgf,Sdc1,Grb2,Hif1a,Evl,Edn1,Tppp,Rgcc,Hcls1,Rps6ka2,Trem2,Csf1r,Anxa1,Prkcq,Mdk,Il1a,Src,Tlr2,Lmna,Sdcbp,Prkaa2,Hgf,Fgr,Ereg,Mtpn,Nupr1,Cx3cl1,Cotl1,Apoa1,Anxa2,Nckap1l,Prex1,Atp13a2,Kank3,Rhov,Tgfb2,Lrp1,Sh3pxd2b,Fam107a,Grn,Phldb2,Vat1,Nek6,Axin2,Slc35f6,Vill,Ptprs,Lif,Zeb2,Pla2g4a,Actg1,Osm,Arpc5,Fes,Gpx1,Arpc1b,P…	Actr2,Hip1r,Spi1,Plaur,Tgfb1,Hck,Bid,Wdr1,Tmod4,Arpc2,Pip4k2a,Tgfbr1,Eln,Ywhah,Ctgf,Sdc1,Grb2,Hif1a,Evl,Edn1,Tppp,Rgcc,Hcls1,Rps6ka2,Trem2,Csf1r,Anxa1,Prkcq,Mdk,Il1a,Src,Tlr2,Lmna,Sdcbp,Prkaa2,Hgf,Fgr,Ereg,Mtpn,Nupr1,Cx3cl1,Cotl1,Apoa1,Anxa2,Nckap1l,Prex1,Atp13a2,Kank3,Rhov,Tgfb2,Lrp1,Sh3pxd2b,Fam107a,Grn,Phldb2,Vat1,Nek6,Axin2,Slc35f6,Vill,Ptprs,Lif,Zeb2,Pla2g4a,Actg1,Osm,Arpc5,Fes,Gpx1,Arpc1b,P…
GO:0016043	cellular component organization	301	4769	8.9e-06	Actr2,Ccl2,Itgb2,Loxl3,Hip1r,Ccl3,Tubb6,Col1a1,Ltbp2,Acp2,Spi1,Tgfb1,Tpm4,Dnase2a,Il7r,Bid,Coro1c,Cnn2,Crabp2,Cd44,Wdr1,Tmod4,Vav1,Mmp12,Ephb3,Arpc2,Tgfbr1,Gltp,Eln,Mmp13,Endog,Ctss,Cyba,Vmp1,Trpv2,Ywhah,Fmc1,Rab32,Tnfaip3,Ctgf,Gnptab,Ubxn2a,Dnmt3a,Ccl7,Grb2,Fbln5,Lgmn,Evl,Edn1,Tppp,Hexb,Emb,Anxa8,Clu,Loxl2,Sdc2,Lrp12,Ndufb9,Ndufa6,Itga5,Alcam,Hcls1,Nckap5l,Krt18,Trem2,Abcg1,Atp6v0c,Npc1,Csf1r,An…	Actr2,Ccl2,Itgb2,Loxl3,Hip1r,Ccl3,Tubb6,Col1a1,Ltbp2,Acp2,Spi1,Tgfb1,Tpm4,Dnase2a,Il7r,Bid,Coro1c,Cnn2,Crabp2,Cd44,Wdr1,Tmod4,Vav1,Mmp12,Ephb3,Arpc2,Tgfbr1,Gltp,Eln,Mmp13,Endog,Ctss,Cyba,Vmp1,Trpv2,Ywhah,1110001J03Rik,Rab32,Tnfaip3,Ctgf,Gnptab,Ubxn2a,Dnmt3a,Ccl7,Grb2,Fbln5,Lgmn,Evl,Edn1,Tppp,Hexb,Emb,Anxa8,Clu,Loxl2,Sdc2,Lrp12,Ndufb9,Ndufa6,Itga5,Alcam,Hcls1,Nckap5l,Krt18,Trem2,Abcg1,Atp6v0c,Npc1…
GO:0010543	regulation of platelet activation	13	36	1.05e-05	Prkcq,Pdpn,Cd9,Ubash3b,Tlr4,Pla2g4a,Tec,Pdgfa,Fcer1g,Plek,Prkcd,Syk,Selp	Prkcq,Pdpn,Cd9,Ubash3b,Tlr4,Pla2g4a,Tec,Pdgfa,Fcer1g,Plek,Prkcd,Syk,Selp
GO:0030833	regulation of actin filament polymerization	27	165	1.08e-05	Actr2,Hip1r,Tmod4,Arpc2,Eln,Grb2,Evl,Hcls1,Tlr2,Mtpn,Cotl1,Nckap1l,Prex1,Kank3,Vill,Arpc5,Arpc1b,Capzb,Fmn1,Kirrel,Tmsb4x,Prkcd,Ssh3,Capg,Cfl1,Arpc4,Actr3	Actr2,Hip1r,Tmod4,Arpc2,Eln,Grb2,Evl,Hcls1,Tlr2,Mtpn,Cotl1,Nckap1l,Prex1,Kank3,Vill,Arpc5,Arpc1b,Capzb,Fmn1,Kirrel,Tmsb4x,Prkcd,Ssh3,Capg,Cfl1,Arpc4,Actr3
GO:0009612	response to mechanical stimulus	32	222	1.12e-05	Ccl2,Col1a1,Tgfb1,Cnn2,Endog,Cyba,Edn1,Abl2,Mdk,Src,Slc2a1,Mtpn,Mmp2,Bace1,Ptgs2,Scx,Gadd45a,Thbs1,Tlr4,Igfbp2,Abhd12,Kcna5,Postn,Slc8a1,Col3a1,Mmp14,P2rx7,Tnc,Shank3,Fam65b,Tlr8,Pde2a	Ccl2,Col1a1,Tgfb1,Cnn2,Endog,Cyba,Edn1,Abl2,Mdk,Src,Slc2a1,Mtpn,Mmp2,Bace1,Ptgs2,Scx,Gadd45a,Thbs1,Tlr4,Igfbp2,Abhd12,Kcna5,Postn,Slc8a1,Col3a1,Mmp14,P2rx7,Tnc,Shank3,Fam65b,Tlr8,Pde2a
GO:0031349	positive regulation of defense response	35	258	1.13e-05	Ccl3,Ddt,Wisp1,Vav1,Mmp12,Ctss,Cyba,Havcr2,Trem2,Tnfrsf11a,Mdk,Tlr2,Fcgr1,Ereg,Cxcl1,Ctsc,Mmp2,Cx3cl1,Ptgs2,Serpine1,Tlr4,Grn,Cebpb,Pla2g4a,Alox5ap,Osm,Fcer1g,Adam8,Ccr5,Clec7a,Tlr8,Nfkbiz,Sh2d1b2,Pde2a,Fcgr3	Ccl3,Ddt,Wisp1,Vav1,Mmp12,Ctss,Cyba,Havcr2,Trem2,Tnfrsf11a,Mdk,Tlr2,Fcgr1,Ereg,Cxcl1,Ctsc,Mmp2,Cx3cl1,Ptgs2,Serpine1,Tlr4,Grn,Cebpb,Pla2g4a,Alox5ap,Osm,Fcer1g,Adam8,Ccr5,Clec7a,Tlr8,Nfkbiz,Sh2d1b1,Pde2a,Fcgr3
GO:1903037	regulation of leukocyte cell-cell adhesion	38	295	1.14e-05	Ccl2,Itgb2,Loxl3,Tgfb1,Il7r,Cd244,Cd44,Tnfaip8l2,Cd83,Vsir,Havcr2,Runx1,Anxa1,Sele,Prkcq,Mdk,Vcam1,Pla2g2d,Dtx1,Gpnmb,Fgl1,Nckap1l,Igfbp2,Shb,Cebpb,Ptafr,Cd80,Sirpa,Sox4,Igf2,Adam8,Cd300a,Fam65b,Nfkbiz,Syk,Lgals3,Selp,Cd276	Ccl2,Itgb2,Loxl3,Tgfb1,Il7r,Cd244,Cd44,Tnfaip8l2,Cd83,Vsir,Havcr2,Runx1,Anxa1,Sele,Prkcq,Mdk,Vcam1,Pla2g2d,Dtx1,Gpnmb,Fgl1,Nckap1l,Igfbp2,Shb,Cebpb,Ptafr,Cd80,Sirpa,Sox4,Igf2,Adam8,Cd300a,Fam65b,Nfkbiz,Syk,Lgals3,Selp,Cd276
GO:0034612	response to tumor necrosis factor	29	188	1.16e-05	Ccl2,Ccl3,Col1a1,Endog,Cyba,Cxcl16,Ccl6,Ccl4,Ccl7,Edn1,Krt18,Tnfrsf11a,Tnfrsf1b,Sfrp1,Asah1,Cx3cl1,Ptgs2,Cd14,Postn,Adam9,Il18bp,Card14,Tmsb4x,Cfl1,Tnfrsf23,St18,Gba,Sphk1,Actr3	Ccl2,Ccl3,Col1a1,Endog,Cyba,Cxcl16,Ccl6,Ccl4,Ccl7,Edn1,Krt18,Tnfrsf11a,Tnfrsf1b,Sfrp1,Asah1,Cx3cl1,Ptgs2,Cd14,Postn,Adam9,Il18bp,Card14,Tmsb4x,Cfl1,Tnfrsf23,St18,Gba,Sphk1,Actr3
GO:0045637	regulation of myeloid cell differentiation	31	211	1.17e-05	Acvr1b,Ccl3,Spi1,Tgfb1,Atp6ap1,Id2,Hif1a,Gpr137b,Hcls1,Runx1,Trem2,Tmem178,Csf1r,Tyrobp,Sfrp1,Nckap1l,C1qc,Hoxa5,Ubash3b,Inhba,Tob2,Rab7b,Lif,Itgam,Cebpb,Fes,Mafb,Adam8,Cdk6,Inpp5d,Lox	Acvr1b,Ccl3,Spi1,Tgfb1,Atp6ap1,Id2,Hif1a,Gpr137b,Hcls1,Runx1,Trem2,Tmem178,Csf1r,Tyrobp,Sfrp1,Nckap1l,C1qc,Hoxa5,Ubash3b,Inhba,Tob2,Rab7b,Lif,Itgam,Cebpb,Fes,Mafb,Adam8,Cdk6,Inpp5d,Lox
GO:0000902	cell morphogenesis	70	739	1.19e-05	Col6a1,Il7r,Wdr1,Ephb3,Mertk,Notch4,Id2,Evl,Emb,Clu,Sdc2,Alcam,Hcls1,Csf1r,Hexa,Abl2,Itgav,Mdk,Src,Pdpn,Hgf,Rp2h,Sfrp1,Snx1,Nckap1l,Fermt3,Tnn,Micall2,Egr2,Fndc3b,Tgfb2,Lrp1,Myo16,Fzd4,Dclk1,Dact2,Plxnb2,Lipa,Fn1,Bdnf,B3gnt2,B4galt6,Zeb2,Col12a1,Postn,Cdh11,Ext1,Unc5b,Dab2,Fat3,Ccdc88c,Rhog,Scn1b,Actb,P2rx7,Capzb,Fmn1,Adam8,Cap1,Ngf,Myo7a,B4galt5,Shank3,Esrrb,Fam65b,Kif3a,Unc93b1,Vldlr,Iqgap1,Plx…	Col6a1,Il7r,Wdr1,Ephb3,Mertk,Notch4,Id2,Evl,Emb,Clu,Sdc2,Alcam,Hcls1,Csf1r,Hexa,Abl2,Itgav,Mdk,Src,Pdpn,Hgf,Rp2,Sfrp1,Snx1,Nckap1l,Fermt3,Tnn,Micall2,Egr2,Fndc3b,Tgfb2,Lrp1,Myo16,Fzd4,Dclk1,Dact2,Plxnb2,Lipa,Fn1,Bdnf,B3gnt2,B4galt6,Zeb2,Col12a1,Postn,Cdh11,Ext1,Unc5b,Dab2,Fat3,Ccdc88c,Rhog,Scn1b,Actb,P2rx7,Capzb,Fmn1,Adam8,Cap1,Ngf,Myo7a,B4galt5,Shank3,Esrrb,Fam65b,Kif3a,Unc93b1,Vldlr,Iqgap1,Plxn…
GO:0002764	immune response-regulating signaling pathway	26	156	1.29e-05	Fcgr2b,Nras,Tlr2,Fcgr1,Cd38,Clec4d,Ctsh,Nckap1l,Vav3,Tlr4,Rftn1,Lat2,C3ar1,Shb,Btnl9,Tec,Fcgr4,Fcer1g,Cr2,Prkd2,Fyb,Nfam1,Nfkbiz,Syk,Cd276,Fcgr3	Fcgr2b,Nras,Tlr2,Fcgr1,Cd38,Clec4d,Ctsh,Nckap1l,Vav3,Tlr4,Rftn1,Lat2,C3ar1,Shb,Btnl9,Tec,Fcgr4,Fcer1g,Cr2,Prkd2,Fyb,Nfam1,Nfkbiz,Syk,Cd276,Fcgr3
GO:0030278	regulation of ossification	32	224	1.31e-05	Tgfb1,Wisp1,Clic1,Atp6ap1,Atp2b1,Id2,Hif1a,Fam20c,Creb3l1,Mdk,Lmna,Cyr61,Mgp,Sfrp1,Tnn,Rbpj,Egr2,Fndc3b,Tgfb2,Chsy1,Axin2,Tob2,Cebpb,Cthrc1,Slc8a1,Sgms2,P2rx7,Lepre1,Enpp1,Ecm1,Cdk6,Cd276	Tgfb1,Wisp1,Clic1,Atp6ap1,Atp2b1,Id2,Hif1a,Fam20c,Creb3l1,Mdk,Lmna,Cyr61,Mgp,Sfrp1,Tnn,Rbpj,Egr2,Fndc3b,Tgfb2,Chsy1,Axin2,Tob2,Cebpb,Cthrc1,Slc8a1,Sgms2,P2rx7,P3h1,Enpp1,Ecm1,Cdk6,Cd276
GO:0030003	cellular cation homeostasis	62	625	1.39e-05	Ccl2,Ccl3,Tgfb1,Hmox1,Mcoln2,Trpv2,Atp6ap1,Atp2b1,Hif1a,Edn1,Hexb,Atp6v0c,Tmem178,Slc11a1,Htr2b,Gpr39,Abl2,Itgav,Ccdc109b,Atp6v0d2,Ppt1,Cd38,Tmem165,Cxcl1,P2rx4,Nucb2,Atp6ap2,Cx3cl1,Egln1,Mcoln3,Atp13a2,Lrp1,Atp6v0a1,Grn,Plcl2,Pygm,Wfs1,C3ar1,Kcna5,P2ry6,Lacc1,Tpcn2,F2r,Cemip,Cx3cr1,Slc39a6,Slc8b1,Hvcn1,Slc8a1,Ftl1,Gpr157,Ttpa,P2rx7,Slc24a3,Ccr5,Cacna1d,Spp1,Atp6v1a,Myo5a,Sypl2,Gpr35,Cxcr5	Ccl2,Ccl3,Tgfb1,Hmox1,Mcoln2,Trpv2,Atp6ap1,Atp2b1,Hif1a,Edn1,Hexb,Atp6v0c,Tmem178,Slc11a1,Htr2b,Gpr39,Abl2,Itgav,Ccdc109b,Atp6v0d2,Ppt1,Cd38,Tmem165,Cxcl1,P2rx4,Nucb2,Atp6ap2,Cx3cl1,Egln1,Mcoln3,Atp13a2,Lrp1,Atp6v0a1,Grn,Plcl2,Pygm,Wfs1,C3ar1,Kcna5,P2ry6,Lacc1,Tpcn2,F2r,Cemip,Cx3cr1,Slc39a6,Slc8b1,Hvcn1,Slc8a1,Ftl1,Gpr157,Ttpa,P2rx7,Slc24a3,Ccr5,Cacna1d,Spp1,Atp6v1a,Myo5a,Sypl2,Gpr35,Cxcr5
GO:1901342	regulation of vasculature development	42	349	1.39e-05	Ccl2,Itgb2,Hmox1,Cybb,Notch4,Sparc,Hif1a,Fbln5,Rgcc,Itga5,Runx1,Anxa1,Vegfb,Creb3l1,Mdk,Il1a,Nras,Hgf,Anxa3,Itgax,Cx3cl1,Egln1,Ctsh,Ptgs2,Hoxa5,Serpine1,Tgfb2,Gadd45a,Thbs1,Grn,C3ar1,Cx3cr1,Lif,Prkd2,Igf2,Rnh1,Rin2,Ecm1,Lgals3,Thbs2,Sphk1,Sulf1	Ccl2,Itgb2,Hmox1,Cybb,Notch4,Sparc,Hif1a,Fbln5,Rgcc,Itga5,Runx1,Anxa1,Vegfb,Creb3l1,Mdk,Il1a,Nras,Hgf,Anxa3,Itgax,Cx3cl1,Egln1,Ctsh,Ptgs2,Hoxa5,Serpine1,Tgfb2,Gadd45a,Thbs1,Grn,C3ar1,Cx3cr1,Lif,Prkd2,Igf2,Rnh1,Rin2,Ecm1,Lgals3,Thbs2,Sphk1,Sulf1
GO:0031960	response to corticosteroid	28	179	1.42e-05	Ccl2,Col1a1,Tgfb1,Cybb,Cyba,Sparc,Atp2b1,Ctgf,Sdc1,Edn1,Ctsl,Anxa1,Mdk,Src,Anxa3,Eif4ebp1,Ptgs2,Maob,Fam107a,Klf9,Igfbp2,Foxo1,Glb1,Ptafr,Adam9,Sult1a1,Il1rn,Gba	Ccl2,Col1a1,Tgfb1,Cybb,Cyba,Sparc,Atp2b1,Ctgf,Sdc1,Edn1,Ctsl,Anxa1,Mdk,Src,Anxa3,Eif4ebp1,Ptgs2,Maob,Fam107a,Klf9,Igfbp2,Foxo1,Glb1,Ptafr,Adam9,Sult1a1,Il1rn,Gba
GO:1903706	regulation of hemopoiesis	46	403	1.5e-05	Acvr1b,Loxl3,Ccl3,Spi1,Tgfb1,Il7r,Cd44,Cd83,Atp6ap1,Vsir,Id2,Hif1a,Gpr137b,Hcls1,Runx1,Trem2,Tmem178,Csf1r,Anxa1,Mdk,Cxcl1,Dtx1,Tyrobp,Sfrp1,Nckap1l,C1qc,Hoxa5,Ubash3b,Inhba,Shb,Tob2,Rab7b,Lif,Itgam,Cebpb,Fes,Mmp14,Mafb,Sox4,Adam8,Nfam1,Nfkbiz,Syk,Cdk6,Inpp5d,Lox	Acvr1b,Loxl3,Ccl3,Spi1,Tgfb1,Il7r,Cd44,Cd83,Atp6ap1,Vsir,Id2,Hif1a,Gpr137b,Hcls1,Runx1,Trem2,Tmem178,Csf1r,Anxa1,Mdk,Cxcl1,Dtx1,Tyrobp,Sfrp1,Nckap1l,C1qc,Hoxa5,Ubash3b,Inhba,Shb,Tob2,Rab7b,Lif,Itgam,Cebpb,Fes,Mmp14,Mafb,Sox4,Adam8,Nfam1,Nfkbiz,Syk,Cdk6,Inpp5d,Lox
GO:0008283	cell population proliferation	56	541	1.52e-05	Itgb2,Tgfb1,Il7r,Ncf1,Ctgf,Id2,Cd180,Clu,Loxl2,Trem2,Csf1r,Slc11a1,Src,Pdpn,Ctps,Hgf,Ereg,Wnt16,Fgl1,Cx3cl1,Apoa1,Lepr,Tgfbi,Daglb,Tgfb2,Lrp1,Tlr4,Grn,Plcl2,Axin2,Plxnb2,Lipa,Shb,Rap1b,Itgam,Fgf7,Zeb2,Cebpb,Ext1,Dab2,Cr2,Gpx1,Morf4l1,Col8a1,Mmp14,P2rx7,Sox4,Lilrb4,Igf2,Esrrb,Prkcd,Kif3a,Msn,Prdx1,Prg4,Gba	Itgb2,Tgfb1,Il7r,Ncf1,Ctgf,Id2,Cd180,Clu,Loxl2,Trem2,Csf1r,Slc11a1,Src,Pdpn,Ctps,Hgf,Ereg,Wnt16,Fgl1,Cx3cl1,Apoa1,Lepr,Tgfbi,Daglb,Tgfb2,Lrp1,Tlr4,Grn,Plcl2,Axin2,Plxnb2,Lipa,Shb,Rap1b,Itgam,Fgf7,Zeb2,Cebpb,Ext1,Dab2,Cr2,Gpx1,Morf4l1,Col8a1,Mmp14,P2rx7,Sox4,Lilrb4a,Igf2,Esrrb,Prkcd,Kif3a,Msn,Prdx1,Prg4,Gba
GO:0098771	inorganic ion homeostasis	68	715	1.52e-05	Ccl2,Ccl3,Ckb,Tgfb1,Tbxas1,Hmox1,Mcoln2,Trpv2,Atp6ap1,Atp2b1,Hif1a,Edn1,Hexb,Atp6v0c,Tmem178,Slc11a1,Htr2b,Gpr39,Abl2,Itgav,Ccdc109b,Atp6v0d2,Ppt1,Cd38,Tmem165,Cxcl1,P2rx4,Nucb2,Atp6ap2,Cx3cl1,Egln1,Mcoln3,Atp13a2,Lrp1,Atp6v0a1,Grn,Plcl2,Pygm,Wfs1,C3ar1,Kcna5,P2ry6,Lacc1,Sepn1,Tpcn2,F2r,Cemip,Cx3cr1,Slc39a6,Slc8b1,Hvcn1,Slc8a1,Ftl1,Gpr157,Ttpa,P2rx7,Car4,Enpp1,Slc24a3,Ccr5,Cacna1d,Steap3,Spp1,Atp…	Ccl2,Ccl3,Ckb,Tgfb1,Tbxas1,Hmox1,Mcoln2,Trpv2,Atp6ap1,Atp2b1,Hif1a,Edn1,Hexb,Atp6v0c,Tmem178,Slc11a1,Htr2b,Gpr39,Abl2,Itgav,Ccdc109b,Atp6v0d2,Ppt1,Cd38,Tmem165,Cxcl1,P2rx4,Nucb2,Atp6ap2,Cx3cl1,Egln1,Mcoln3,Atp13a2,Lrp1,Atp6v0a1,Grn,Plcl2,Pygm,Wfs1,C3ar1,Kcna5,P2ry6,Lacc1,Sepn1,Tpcn2,F2r,Cemip,Cx3cr1,Slc39a6,Slc8b1,Hvcn1,Slc8a1,Ftl1,Gpr157,Ttpa,P2rx7,Car4,Enpp1,Slc24a3,Ccr5,Cacna1d,Steap3,Spp1,Atp…
GO:0140352	export from cell	48	431	1.59e-05	Ccl3,Hck,Mertk,Atp2b1,Ctgf,Gnptab,Edn1,Anxa1,Ecrg4,Fam129b,Creb3l1,Tlr2,Abca1,Ppt1,Anxa3,Crlf2,Rab8b,Tmem106a,Lat2,Inhba,Fzd4,Kcna5,Bdnf,Rab11fip5,Arfgap3,Wls,Rab31,Pi4k2a,Fgf7,Fcer1g,Milr1,Slc8a1,Myo1f,P2rx7,Tnfaip2,Plek,Psap,Cd300a,Ildr2,Steap3,Rab3il1,Il1rn,C1qtnf5,Syk,Myo5a,Erp29,Syt7,Fcgr3	Ccl3,Hck,Mertk,Atp2b1,Ctgf,Gnptab,Edn1,Anxa1,1500015O10Rik,Fam129b,Creb3l1,Tlr2,Abca1,Ppt1,Anxa3,Crlf2,Rab8b,Tmem106a,Lat2,Inhba,Fzd4,Kcna5,Bdnf,Rab11fip5,Arfgap3,Wls,Rab31,Pi4k2a,Fgf7,Fcer1g,Milr1,Slc8a1,Myo1f,P2rx7,Tnfaip2,Plek,Psap,Cd300a,Ildr2,Steap3,Rab3il1,Il1rn,C1qtnf5,Syk,Myo5a,Erp29,Syt7,Fcgr3
GO:1902105	regulation of leukocyte differentiation	38	300	1.6e-05	Loxl3,Ccl3,Tgfb1,Il7r,Cd44,Cd83,Atp6ap1,Vsir,Id2,Gpr137b,Hcls1,Runx1,Trem2,Tmem178,Csf1r,Anxa1,Mdk,Dtx1,Tyrobp,Sfrp1,Nckap1l,C1qc,Ubash3b,Shb,Tob2,Lif,Itgam,Cebpb,Fes,Mmp14,Mafb,Sox4,Adam8,Nfam1,Nfkbiz,Syk,Cdk6,Inpp5d	Loxl3,Ccl3,Tgfb1,Il7r,Cd44,Cd83,Atp6ap1,Vsir,Id2,Gpr137b,Hcls1,Runx1,Trem2,Tmem178,Csf1r,Anxa1,Mdk,Dtx1,Tyrobp,Sfrp1,Nckap1l,C1qc,Ubash3b,Shb,Tob2,Lif,Itgam,Cebpb,Fes,Mmp14,Mafb,Sox4,Adam8,Nfam1,Nfkbiz,Syk,Cdk6,Inpp5d
GO:0002275	myeloid cell activation involved in immune response	15	53	1.62e-05	Ccl3,Havcr2,Trem2,Anxa3,Tyrobp,Sbno2,Grn,Lat2,Cx3cr1,Pi4k2a,Fcer1g,Milr1,Myo1f,Cd300a,Syk	Ccl3,Havcr2,Trem2,Anxa3,Tyrobp,Sbno2,Grn,Lat2,Cx3cr1,Pi4k2a,Fcer1g,Milr1,Myo1f,Cd300a,Syk
GO:0032940	secretion by cell	45	391	1.62e-05	Ccl3,Hck,Mertk,Ctgf,Gnptab,Edn1,Anxa1,Ecrg4,Fam129b,Creb3l1,Tlr2,Abca1,Ppt1,Anxa3,Crlf2,Rab8b,Tmem106a,Lat2,Inhba,Fzd4,Bdnf,Rab11fip5,Arfgap3,Wls,Rab31,Pi4k2a,Fgf7,Fcer1g,Milr1,Myo1f,P2rx7,Tnfaip2,Plek,Psap,Cd300a,Ildr2,Steap3,Rab3il1,Il1rn,C1qtnf5,Syk,Myo5a,Erp29,Syt7,Fcgr3	Ccl3,Hck,Mertk,Ctgf,Gnptab,Edn1,Anxa1,1500015O10Rik,Fam129b,Creb3l1,Tlr2,Abca1,Ppt1,Anxa3,Crlf2,Rab8b,Tmem106a,Lat2,Inhba,Fzd4,Bdnf,Rab11fip5,Arfgap3,Wls,Rab31,Pi4k2a,Fgf7,Fcer1g,Milr1,Myo1f,P2rx7,Tnfaip2,Plek,Psap,Cd300a,Ildr2,Steap3,Rab3il1,Il1rn,C1qtnf5,Syk,Myo5a,Erp29,Syt7,Fcgr3
GO:0071363	cellular response to growth factor stimulus	50	459	1.64e-05	Ccl2,Acvr1b,Col1a1,Tgfb1,Gdf15,Cd44,Arpc2,Tgfbr1,Sparc,Ctgf,Vsir,Flt4,Lgmn,Edn1,Runx1,Anxa1,Vegfb,Gfra1,Pitx3,Ehd4,Src,Tnfrsf1b,Hgf,Ibsp,Col1a2,Gdf3,Sfrp1,Serpine1,Scx,Tgfb2,Bdnf,Bex1,Gdf6,Cx3cr1,Fgf7,Postn,Ext1,Dab2,Adam9,Prkd2,Col3a1,E2f1,Ngf,Arap1,Arrb2,Nrros,Cfl1,Iqgap1,Sphk1,Actr3	Ccl2,Acvr1b,Col1a1,Tgfb1,Gdf15,Cd44,Arpc2,Tgfbr1,Sparc,Ctgf,Vsir,Flt4,Lgmn,Edn1,Runx1,Anxa1,Vegfb,Gfra1,Pitx3,Ehd4,Src,Tnfrsf1b,Hgf,Ibsp,Col1a2,Gdf3,Sfrp1,Serpine1,Scx,Tgfb2,Bdnf,Bex1,Gdf6,Cx3cr1,Fgf7,Postn,Ext1,Dab2,Adam9,Prkd2,Col3a1,E2f1,Ngf,Arap1,Arrb2,Nrros,Cfl1,Iqgap1,Sphk1,Actr3
GO:0045766	positive regulation of angiogenesis	28	181	1.69e-05	Itgb2,Hmox1,Cybb,Notch4,Hif1a,Itga5,Runx1,Anxa1,Vegfb,Mdk,Il1a,Nras,Hgf,Anxa3,Itgax,Cx3cl1,Ctsh,Ptgs2,Serpine1,Thbs1,Grn,C3ar1,Cx3cr1,Prkd2,Igf2,Ecm1,Lgals3,Sphk1	Itgb2,Hmox1,Cybb,Notch4,Hif1a,Itga5,Runx1,Anxa1,Vegfb,Mdk,Il1a,Nras,Hgf,Anxa3,Itgax,Cx3cl1,Ctsh,Ptgs2,Serpine1,Thbs1,Grn,C3ar1,Cx3cr1,Prkd2,Igf2,Ecm1,Lgals3,Sphk1
GO:0046514	ceramide catabolic process	10	19	1.69e-05	Gm2a,Hexb,Naga,Hexa,Acer3,Gla,Asah1,Acer2,Psap,Gba	Gm2a,Hexb,Naga,Hexa,Acer3,Gla,Asah1,Acer2,Psap,Gba
GO:1901699	cellular response to nitrogen compound	61	615	1.69e-05	Actr2,Ccl2,Col6a1,Col1a1,Tgfb1,Arpc2,Aprt,Cybb,Cyba,Eif4ebp2,Dnmt3a,Grb2,Lgmn,Edn1,Trem2,Casp4,Htr2b,Fcgr2b,Ptpn1,Src,Vcam1,Tlr2,Pdgfc,Pik3r3,P2rx4,Col1a2,Klf15,Rgs10,Eif4ebp1,Sfrp1,Mmp2,Bace1,Ptgs2,Col16a1,Rab8b,Lrp1,Thbs1,Inhbb,Tlr4,Foxo1,P2ry6,Sepn1,Rap1b,Rab31,Cebpb,Ptafr,Col5a2,Slc8a1,Col3a1,Folr2,Actb,P2rx7,Enpp1,Igf2,Bcl2l11,Prkcd,Apobec1,Cfl1,Myo5a,Ucp2,Pde2a	Actr2,Ccl2,Col6a1,Col1a1,Tgfb1,Arpc2,Aprt,Cybb,Cyba,Eif4ebp2,Dnmt3a,Grb2,Lgmn,Edn1,Trem2,Casp4,Htr2b,Fcgr2b,Ptpn1,Src,Vcam1,Tlr2,Pdgfc,Pik3r3,P2rx4,Col1a2,Klf15,Rgs10,Eif4ebp1,Sfrp1,Mmp2,Bace1,Ptgs2,Col16a1,Rab8b,Lrp1,Thbs1,Inhbb,Tlr4,Foxo1,P2ry6,Sepn1,Rap1b,Rab31,Cebpb,Ptafr,Col5a2,Slc8a1,Col3a1,Folr2,Actb,P2rx7,Enpp1,Igf2,Bcl2l11,Prkcd,Apobec1,Cfl1,Myo5a,Ucp2,Pde2a
GO:0090087	regulation of peptide transport	65	674	1.72e-05	Ccl2,Tgfb1,Wisp1,Arpc2,Mmp13,Hif1a,Rgcc,Hcls1,Clec4n,Trem2,Abcg1,Anxa1,Ecrg4,Htr2b,Gpr39,Rab29,Prkcq,Il1a,Ptpn1,Src,Tlr2,Fgr,Cd38,Camk1,Nucb2,Sfrp1,Cx3cl1,Ptgs2,Lepr,Atp13a2,Rab8b,Tgfb2,Lrp1,Pim3,Inhbb,Tlr4,Myrip,Cd14,Rab11fip5,F2r,Cemip,Slc8b1,Lif,Wls,Itgam,Frmd4a,Adam9,Sec16b,Edem1,AF251705,P2rx7,Mdfic,Lepre1,Sox4,Prkcd,Cacna1d,Kif3a,Syk,Lcp1,Erp29,Ucp2,Clec5a,Hmgn3,Syt7,Actr3	Ccl2,Tgfb1,Wisp1,Arpc2,Mmp13,Hif1a,Rgcc,Hcls1,Clec4n,Trem2,Abcg1,Anxa1,1500015O10Rik,Htr2b,Gpr39,Rab29,Prkcq,Il1a,Ptpn1,Src,Tlr2,Fgr,Cd38,Camk1,Nucb2,Sfrp1,Cx3cl1,Ptgs2,Lepr,Atp13a2,Rab8b,Tgfb2,Lrp1,Pim3,Inhbb,Tlr4,Myrip,Cd14,Rab11fip5,F2r,Cemip,Slc8b1,Lif,Wls,Itgam,Frmd4a,Adam9,Sec16b,Edem1,Cd300c2,P2rx7,Mdfic,P3h1,Sox4,Prkcd,Cacna1d,Kif3a,Syk,Lcp1,Erp29,Ucp2,Clec5a,Hmgn3,Syt7,Actr3
GO:0032651	regulation of interleukin-1 beta production	18	79	1.74e-05	Ccl3,Tnfaip3,Trem2,Casp4,Tlr2,Tyrobp,Apoa1,Tlr4,Naip5,F2r,Cx3cr1,Mefv,P2rx7,Sirpa,Arrb2,Ccr5,Tlr8,Sphk1	Ccl3,Tnfaip3,Trem2,Casp4,Tlr2,Tyrobp,Apoa1,Tlr4,Naip5,F2r,Cx3cr1,Mefv,P2rx7,Sirpa,Arrb2,Ccr5,Tlr8,Sphk1
GO:0032880	regulation of protein localization	85	978	1.74e-05	Ccl2,Tgfb1,Wisp1,Arpc2,Mmp13,Notch4,Stac2,Hif1a,Gpr137b,Rgcc,Hcls1,Clec4n,Trem2,Abcg1,Anxa1,Htr2b,Gpr39,Rab29,Prkcq,Il1a,Ptpn1,Src,Tlr2,Lmna,Prkaa2,Leprot,Fgr,Cd38,Camk1,Tyrobp,Sfrp1,Cx3cl1,Trim29,Ptgs2,Lepr,Atp13a2,Tgfb2,Lrp1,Pim3,Inhbb,Tlr4,Myrip,Dclk1,Cd14,Rab11fip5,F2r,Cemip,Slc8b1,Lif,Wls,Itgam,Frmd4a,Fcer1g,Dab2,Adam9,Plekhm2,Sec16b,Edem1,Mmp14,AF251705,Rhog,Actb,P2rx7,Mdfic,Lepre1,Sox4,Sha…	Ccl2,Tgfb1,Wisp1,Arpc2,Mmp13,Notch4,Stac2,Hif1a,Gpr137b,Rgcc,Hcls1,Clec4n,Trem2,Abcg1,Anxa1,Htr2b,Gpr39,Rab29,Prkcq,Il1a,Ptpn1,Src,Tlr2,Lmna,Prkaa2,Leprot,Fgr,Cd38,Camk1,Tyrobp,Sfrp1,Cx3cl1,Trim29,Ptgs2,Lepr,Atp13a2,Tgfb2,Lrp1,Pim3,Inhbb,Tlr4,Myrip,Dclk1,Cd14,Rab11fip5,F2r,Cemip,Slc8b1,Lif,Wls,Itgam,Frmd4a,Fcer1g,Dab2,Adam9,Plekhm2,Sec16b,Edem1,Mmp14,Cd300c2,Rhog,Actb,P2rx7,Mdfic,P3h1,Sox4,Shank3…
GO:0044057	regulation of system process	60	602	1.79e-05	Hip1r,Ccl3,Tbxas1,Wisp1,Mmp13,Ctss,Cyba,Atp2b1,Ctgf,Scn4a,Hif1a,Edn1,Tppp,Runx1,Hbegf,Slc1a1,Ecrg4,Gpr39,Il1a,Snta1,Fabp5,Src,Lmna,Tnfrsf1b,Hgf,Cd38,P2rx4,Mtpn,Ctsc,Itgax,Mmp2,Cx3cl1,Apoa1,Ptgs2,Egr2,Rab8b,Tgfb2,Inhbb,Tlr4,Inhba,S1pr2,Foxo1,Kcna5,Rab11fip5,Sepn1,F2r,Lif,Ptafr,Nptx2,Fcgr4,Dab2,Slc8a1,Scn1b,Anpep,Shank3,Snx5,Cacna1d,Gpr35,Gba,Sphk1	Hip1r,Ccl3,Tbxas1,Wisp1,Mmp13,Ctss,Cyba,Atp2b1,Ctgf,Scn4a,Hif1a,Edn1,Tppp,Runx1,Hbegf,Slc1a1,1500015O10Rik,Gpr39,Il1a,Snta1,Fabp5,Src,Lmna,Tnfrsf1b,Hgf,Cd38,P2rx4,Mtpn,Ctsc,Itgax,Mmp2,Cx3cl1,Apoa1,Ptgs2,Egr2,Rab8b,Tgfb2,Inhbb,Tlr4,Inhba,S1pr2,Foxo1,Kcna5,Rab11fip5,Sepn1,F2r,Lif,Ptafr,Nptx2,Fcgr4,Dab2,Slc8a1,Scn1b,Anpep,Shank3,Snx5,Cacna1d,Gpr35,Gba,Sphk1
GO:1903708	positive regulation of hemopoiesis	31	217	1.9e-05	Acvr1b,Ccl3,Tgfb1,Il7r,Cd83,Atp6ap1,Vsir,Id2,Hif1a,Hcls1,Runx1,Trem2,Csf1r,Anxa1,Mdk,Cxcl1,Tyrobp,Nckap1l,Hoxa5,Inhba,Shb,Rab7b,Lif,Itgam,Fes,Mmp14,Sox4,Adam8,Nfkbiz,Syk,Inpp5d	Acvr1b,Ccl3,Tgfb1,Il7r,Cd83,Atp6ap1,Vsir,Id2,Hif1a,Hcls1,Runx1,Trem2,Csf1r,Anxa1,Mdk,Cxcl1,Tyrobp,Nckap1l,Hoxa5,Inhba,Shb,Rab7b,Lif,Itgam,Fes,Mmp14,Sox4,Adam8,Nfkbiz,Syk,Inpp5d
GO:0071900	regulation of protein serine/threonine kinase activity	51	476	1.92e-05	Tgfb1,Gdf15,Tgfbr1,Gadd45b,Tnfaip3,Pik3r5,Edn1,Parp8,Rgcc,Igfbp6,Csf1r,Map4k2,C1qtnf9,Htr2b,Tnfrsf11a,Gpr39,Ptpn1,Src,Pdgfc,Map3k6,Hgf,Camk1,Sfrp1,Gadd45a,Thbs1,Tlr4,Fzd4,F2r,Rasip1,Cemip,Zeb2,Pdgfa,Dab2,Adam9,Slc8a1,Pkib,Actb,P2rx7,Mdfic,Igf2,Adam8,Cd300a,Taok3,Prkcd,Il1rn,Syk,Erp29,Iqgap1,Cdkn1c,Shc2,Gba	Tgfb1,Gdf15,Tgfbr1,Gadd45b,Tnfaip3,Pik3r5,Edn1,Parp8,Rgcc,Igfbp6,Csf1r,Map4k2,C1qtnf9,Htr2b,Tnfrsf11a,Gpr39,Ptpn1,Src,Pdgfc,Map3k6,Hgf,Camk1,Sfrp1,Gadd45a,Thbs1,Tlr4,Fzd4,F2r,Rasip1,Cemip,Zeb2,Pdgfa,Dab2,Adam9,Slc8a1,Pkib,Actb,P2rx7,Mdfic,Igf2,Adam8,Cd300a,Taok3,Prkcd,Il1rn,Syk,Erp29,Iqgap1,Cdkn1c,Shc2,Gba
GO:0043269	regulation of ion transport	68	722	2e-05	Ccl2,Ccl3,Slc9a3r2,Tgfb1,Wdr1,Clic1,Cybb,Ctss,Stac2,Cyba,Trpv2,Ccl4,Ywhah,Atp2b1,Scn4a,Edn1,Trem2,Tnfrsf11a,Gpr39,Il1a,Snta1,Cxcl1,P2rx4,Cx3cl1,Usp2,Apoa1,Ptgs2,Serpine1,Maob,Tgfb2,Ubash3b,Thbs1,Wfs1,Kcnk13,Cox17,Kcna5,P2ry6,Sepn1,Tpcn2,F2r,Cemip,Slc8b1,Cebpb,Ptafr,Hvcn1,Slc8a1,Scn1b,P2rx7,Cd63,Cd300a,Ngf,Arrb2,Shank3,Tmsb4x,Prkcd,Cacna1d,Il1rn,Cfl1,Hecw2,Syk,Lgals3,Myo5a,Cd84,Fxyd5,Gpr35,Syt7,Sl…	Ccl2,Ccl3,Slc9a3r2,Tgfb1,Wdr1,Clic1,Cybb,Ctss,Stac2,Cyba,Trpv2,Ccl4,Ywhah,Atp2b1,Scn4a,Edn1,Trem2,Tnfrsf11a,Gpr39,Il1a,Snta1,Cxcl1,P2rx4,Cx3cl1,Usp2,Apoa1,Ptgs2,Serpine1,Maob,Tgfb2,Ubash3b,Thbs1,Wfs1,Kcnk13,Cox17,Kcna5,P2ry6,Sepn1,Tpcn2,F2r,Cemip,Slc8b1,Cebpb,Ptafr,Hvcn1,Slc8a1,Scn1b,P2rx7,Cd63,Cd300a,Ngf,Arrb2,Shank3,Tmsb4x,Prkcd,Cacna1d,Il1rn,Cfl1,Hecw2,Syk,Lgals3,Myo5a,Cd84,Fxyd5,Gpr35,Syt7,Sl…
GO:0007610	behavior	65	680	2.25e-05	Actr2,Gm2a,Gdf15,Cstb,Aprt,Eif4ebp2,Id2,Hif1a,Lgmn,Hexb,Itga5,Pde1b,Runx1,Npc1,Pitx3,Hexa,Htr2b,Cln8,Gpr39,Abl2,Gatm,Mdk,Tlr2,Ppt1,P2rx4,Man2b1,Usp2,Bace1,Ptgs2,Lepr,Gpr176,Mcoln3,Ptchd1,Egr2,Thbs1,Grn,Wfs1,Fzd4,Abhd12,Bdnf,Rcan1,2510009E07Rik,Cx3cr1,Rnf180,Cebpb,Nptx2,Osm,Ext1,Pirb,Etv5,Gpr88,Gpr157,Cntfr,Psap,Igf2,Gjb4,Ngf,Arrb2,Shank3,Ap1s2,Il1rn,Myo5a,Gcnt4,Gba,Slurp1	Actr2,Gm2a,Gdf15,Cstb,Aprt,Eif4ebp2,Id2,Hif1a,Lgmn,Hexb,Itga5,Pde1b,Runx1,Npc1,Pitx3,Hexa,Htr2b,Cln8,Gpr39,Abl2,Gatm,Mdk,Tlr2,Ppt1,P2rx4,Man2b1,Usp2,Bace1,Ptgs2,Lepr,Gpr176,Mcoln3,Ptchd1,Egr2,Thbs1,Grn,Wfs1,Fzd4,Abhd12,Bdnf,Rcan1,2510009E07Rik,Cx3cr1,Rnf180,Cebpb,Nptx2,Osm,Ext1,Pirb,Etv5,Gpr88,Gpr157,Cntfr,Psap,Igf2,Gjb4,Ngf,Arrb2,Shank3,Ap1s2,Il1rn,Myo5a,Gcnt4,Gba,Slurp1
GO:0002460	adaptive immune response based on somatic recombination of immune receptors built from immunoglobulin superfamily domains	25	152	2.53e-05	Tgfb1,Tnfsf13,Slc11a1,Fcgr2b,Nras,Fcgr1,Ctsc,Ctsh,Mlh1,Crlf2,C1qc,C1qb,Rftn1,C3ar1,C1qa,Ly9,Cfi,Pirb,Fcer1g,Cr2,Il18bp,Prkcd,Inpp5d,Gba,Fcgr3	Tgfb1,Tnfsf13,Slc11a1,Fcgr2b,Nras,Fcgr1,Ctsc,Ctsh,Mlh1,Crlf2,C1qc,C1qb,Rftn1,C3ar1,C1qa,Ly9,Cfi,Pirb,Fcer1g,Cr2,Il18bp,Prkcd,Inpp5d,Gba,Fcgr3
GO:0002761	regulation of myeloid leukocyte differentiation	23	131	2.62e-05	Ccl3,Tgfb1,Atp6ap1,Id2,Gpr137b,Hcls1,Runx1,Trem2,Tmem178,Csf1r,Tyrobp,Sfrp1,C1qc,Ubash3b,Tob2,Lif,Itgam,Cebpb,Fes,Mafb,Adam8,Cdk6,Inpp5d	Ccl3,Tgfb1,Atp6ap1,Id2,Gpr137b,Hcls1,Runx1,Trem2,Tmem178,Csf1r,Tyrobp,Sfrp1,C1qc,Ubash3b,Tob2,Lif,Itgam,Cebpb,Fes,Mafb,Adam8,Cdk6,Inpp5d
GO:0006643	membrane lipid metabolic process	26	164	2.8e-05	Gm2a,Elovl1,Hexb,Samd8,Naga,Hexa,Cln8,Acer3,Gla,Asah1,Pla2g15,Cerk,Acer2,Pigs,Degs1,B4galt6,Ppap2c,Sgms2,P2rx7,St6galnac4,Psap,B4galt5,Ptplad2,Tecr,Gba,Sphk1	Gm2a,Elovl1,Hexb,Samd8,Naga,Hexa,Cln8,Acer3,Gla,Asah1,Pla2g15,Cerk,Acer2,Pigs,Degs1,B4galt6,Plpp2,Sgms2,P2rx7,St6galnac4,Psap,B4galt5,Hacd4,Tecr,Gba,Sphk1
GO:0032872	regulation of stress-activated MAPK cascade	32	234	2.89e-05	Gadd45b,Ncf1,Ctgf,Flt4,Edn1,Map4k2,Tnfrsf11a,Fcgr2b,Il1a,Ptpn1,Hgf,Wnt16,Sfrp1,Tgfb2,Gadd45a,Tlr4,Fzd4,Foxo1,Rap2a,Gdf6,Zeb2,Dab2,Mdfic,Sirpa,Taok3,Clec7a,Il1rn,Syk,Prdx1,Tnfrsf23,Rell1,Sphk1	Gadd45b,Ncf1,Ctgf,Flt4,Edn1,Map4k2,Tnfrsf11a,Fcgr2b,Il1a,Ptpn1,Hgf,Wnt16,Sfrp1,Tgfb2,Gadd45a,Tlr4,Fzd4,Foxo1,Rap2a,Gdf6,Zeb2,Dab2,Mdfic,Sirpa,Taok3,Clec7a,Il1rn,Syk,Prdx1,Tnfrsf23,Rell1,Sphk1
GO:0034341	response to interferon-gamma	22	122	3.07e-05	Actr2,Ccl2,Ccl3,Cxcl16,Ccl6,Ccl4,Ccl7,Evl,Edn1,Slc11a1,Tlr2,Sec61a1,Cx3cl1,Tlr4,Rab11fip5,Rab7b,Actg1,H2-Q7,Mefv,Sirpa,Capg,Actr3	Actr2,Ccl2,Ccl3,Cxcl16,Ccl6,Ccl4,Ccl7,Evl,Edn1,Slc11a1,Tlr2,Sec61a1,Cx3cl1,Tlr4,Rab11fip5,Rab7b,Actg1,H2-Q7,Mefv,Sirpa,Capg,Actr3
GO:0052547	regulation of peptidase activity	48	443	3.08e-05	Hip1r,Plaur,Bid,Cstb,Cd44,Itih3,Itih4,Timp1,Serpinb6a,Timp2,Ctgf,Vsir,Lgmn,Anxa8,Src,Cyr61,Hgf,Timp4,Ctsc,Anxa2,Ctsh,Ptgs2,Serpine1,Atp13a2,Acer2,Thbs1,Grn,Dap,Faim3,Fn1,Naip5,Lxn,F2r,Gpx1,Cd109,Mical1,Mefv,Ngf,Arrb2,Ndufa13,Bcl2l11,Renbp,Ecm1,Syk,Naip2,Tnfrsf23,St18,Ctsd	Hip1r,Plaur,Bid,Cstb,Cd44,Itih3,Itih4,Timp1,Serpinb6a,Timp2,Ctgf,Vsir,Lgmn,Anxa8,Src,Cyr61,Hgf,Timp4,Ctsc,Anxa2,Ctsh,Ptgs2,Serpine1,Atp13a2,Acer2,Thbs1,Grn,Dap,Fcmr,Fn1,Naip5,Lxn,F2r,Gpx1,Cd109,Mical1,Mefv,Ngf,Arrb2,Ndufa13,Bcl2l11,Renbp,Ecm1,Syk,Naip2,Tnfrsf23,St18,Ctsd
GO:0002886	regulation of myeloid leukocyte mediated immunity	16	65	3.1e-05	Itgb2,Gab2,Hmox1,Fcgr1,Fgr,Cxcl1,Tyrobp,Itgam,Ptafr,Fcer1g,Fes,Abr,Cd300a,Syk,Cd84,Fcgr3	Itgb2,Gab2,Hmox1,Fcgr1,Fgr,Cxcl1,Tyrobp,Itgam,Ptafr,Fcer1g,Fes,Abr,Cd300a,Syk,Cd84,Fcgr3
GO:0070661	leukocyte proliferation	20	102	3.1e-05	Itgb2,Tgfb1,Il7r,Cd180,Clu,Trem2,Csf1r,Slc11a1,Ctps,Cx3cl1,Tlr4,Plcl2,Shb,Itgam,Cr2,P2rx7,Lilrb4,Prkcd,Msn,Gba	Itgb2,Tgfb1,Il7r,Cd180,Clu,Trem2,Csf1r,Slc11a1,Ctps,Cx3cl1,Tlr4,Plcl2,Shb,Itgam,Cr2,P2rx7,Lilrb4a,Prkcd,Msn,Gba
GO:0043405	regulation of MAP kinase activity	38	310	3.12e-05	Tgfb1,Gdf15,Tgfbr1,Gadd45b,Pik3r5,Edn1,Igfbp6,Map4k2,Htr2b,Tnfrsf11a,Gpr39,Ptpn1,Src,Pdgfc,Map3k6,Hgf,Sfrp1,Gadd45a,Thbs1,Tlr4,Fzd4,F2r,Zeb2,Pdgfa,Dab2,Adam9,P2rx7,Mdfic,Adam8,Cd300a,Taok3,Prkcd,Il1rn,Syk,Erp29,Iqgap1,Shc2,Gba	Tgfb1,Gdf15,Tgfbr1,Gadd45b,Pik3r5,Edn1,Igfbp6,Map4k2,Htr2b,Tnfrsf11a,Gpr39,Ptpn1,Src,Pdgfc,Map3k6,Hgf,Sfrp1,Gadd45a,Thbs1,Tlr4,Fzd4,F2r,Zeb2,Pdgfa,Dab2,Adam9,P2rx7,Mdfic,Adam8,Cd300a,Taok3,Prkcd,Il1rn,Syk,Erp29,Iqgap1,Shc2,Gba
GO:0051338	regulation of transferase activity	82	948	3.22e-05	Tgfb1,Gdf15,Coro1c,Ephb3,Tgfbr1,Mertk,Gadd45b,Ncf1,Tnfaip3,Flt4,Pik3r5,Edn1,Parp8,Rgcc,Clu,Igfbp6,Hbegf,Csf1r,Map4k2,C1qtnf9,Nab2,Slc11a1,Htr2b,Tnfrsf11a,Gpr39,Prkcq,Ptpn1,Src,Pdgfc,Fcgr1,Cyr61,Pik3r3,Map3k6,Hgf,Fgr,Ereg,Camk1,Sfrp1,Nckap1l,Vav3,Rap2b,Tgfb2,Ubash3b,Gadd45a,Thbs1,Tlr4,Ror1,Nek6,Fzd4,Axin2,Socs3,Shb,F2r,Rasip1,Cemip,Zeb2,Pdgfa,Dab2,Wdr91,Adam9,Slc8a1,Dlg3,Pkib,Actb,P2rx7,Mdfic,Osbp…	Tgfb1,Gdf15,Coro1c,Ephb3,Tgfbr1,Mertk,Gadd45b,Ncf1,Tnfaip3,Flt4,Pik3r5,Edn1,Parp8,Rgcc,Clu,Igfbp6,Hbegf,Csf1r,Map4k2,C1qtnf9,Nab2,Slc11a1,Htr2b,Tnfrsf11a,Gpr39,Prkcq,Ptpn1,Src,Pdgfc,Fcgr1,Cyr61,Pik3r3,Map3k6,Hgf,Fgr,Ereg,Camk1,Sfrp1,Nckap1l,Vav3,Rap2b,Tgfb2,Ubash3b,Gadd45a,Thbs1,Tlr4,Ror1,Nek6,Fzd4,Axin2,Socs3,Shb,F2r,Rasip1,Cemip,Zeb2,Pdgfa,Dab2,Wdr91,Adam9,Slc8a1,Dlg3,Pkib,Actb,P2rx7,Mdfic,Osbp…
GO:0051223	regulation of protein transport	61	630	3.34e-05	Ccl2,Tgfb1,Wisp1,Arpc2,Mmp13,Hif1a,Rgcc,Hcls1,Clec4n,Trem2,Abcg1,Anxa1,Htr2b,Gpr39,Rab29,Prkcq,Il1a,Ptpn1,Src,Tlr2,Fgr,Cd38,Camk1,Sfrp1,Cx3cl1,Ptgs2,Lepr,Atp13a2,Tgfb2,Lrp1,Pim3,Inhbb,Tlr4,Myrip,Cd14,Rab11fip5,F2r,Cemip,Slc8b1,Wls,Itgam,Frmd4a,Adam9,Sec16b,Edem1,AF251705,P2rx7,Mdfic,Lepre1,Sox4,Prkcd,Cacna1d,Kif3a,Syk,Lcp1,Erp29,Ucp2,Clec5a,Hmgn3,Syt7,Actr3	Ccl2,Tgfb1,Wisp1,Arpc2,Mmp13,Hif1a,Rgcc,Hcls1,Clec4n,Trem2,Abcg1,Anxa1,Htr2b,Gpr39,Rab29,Prkcq,Il1a,Ptpn1,Src,Tlr2,Fgr,Cd38,Camk1,Sfrp1,Cx3cl1,Ptgs2,Lepr,Atp13a2,Tgfb2,Lrp1,Pim3,Inhbb,Tlr4,Myrip,Cd14,Rab11fip5,F2r,Cemip,Slc8b1,Wls,Itgam,Frmd4a,Adam9,Sec16b,Edem1,Cd300c2,P2rx7,Mdfic,P3h1,Sox4,Prkcd,Cacna1d,Kif3a,Syk,Lcp1,Erp29,Ucp2,Clec5a,Hmgn3,Syt7,Actr3
GO:0048729	tissue morphogenesis	62	646	3.55e-05	Col6a1,Tgfb1,Cd44,Wdr1,Mmp12,Tgfbr1,Notch4,Ctsz,Grb2,Hif1a,Edn1,Ctsl,Itga5,Runx1,Hbegf,Abl2,Col5a1,Frzb,Src,Cyr61,Pdpn,Mgp,Sfrp1,Mmp2,Egln1,Ctsh,Hoxa5,Rbpj,Scx,Ptk7,Tgfb2,Inhba,Plxnb2,Socs3,Rasip1,Rspo2,Wls,Fgf7,Zeb2,Cthrc1,Actg1,Col12a1,Jag2,Col3a1,Dlg3,Mmp14,Actb,Fmn1,Sox4,Myom3,Adam8,Tnc,Shank3,Ccm2l,Cfl1,Kif3a,Msn,Kif26b,Gcnt4,Tgif1,Plxna1,Gcnt1	Col6a1,Tgfb1,Cd44,Wdr1,Mmp12,Tgfbr1,Notch4,Ctsz,Grb2,Hif1a,Edn1,Ctsl,Itga5,Runx1,Hbegf,Abl2,Col5a1,Frzb,Src,Cyr61,Pdpn,Mgp,Sfrp1,Mmp2,Egln1,Ctsh,Hoxa5,Rbpj,Scx,Ptk7,Tgfb2,Inhba,Plxnb2,Socs3,Rasip1,Rspo2,Wls,Fgf7,Zeb2,Cthrc1,Actg1,Col12a1,Jag2,Col3a1,Dlg3,Mmp14,Actb,Fmn1,Sox4,Myom3,Adam8,Tnc,Shank3,Ccm2l,Cfl1,Kif3a,Msn,Kif26b,Gcnt4,Tgif1,Plxna1,Gcnt1
GO:1904018	positive regulation of vasculature development	29	201	3.56e-05	Itgb2,Hmox1,Cybb,Notch4,Hif1a,Itga5,Runx1,Anxa1,Vegfb,Mdk,Il1a,Nras,Hgf,Anxa3,Itgax,Cx3cl1,Ctsh,Ptgs2,Serpine1,Thbs1,Grn,C3ar1,Cx3cr1,Prkd2,Igf2,Rin2,Ecm1,Lgals3,Sphk1	Itgb2,Hmox1,Cybb,Notch4,Hif1a,Itga5,Runx1,Anxa1,Vegfb,Mdk,Il1a,Nras,Hgf,Anxa3,Itgax,Cx3cl1,Ctsh,Ptgs2,Serpine1,Thbs1,Grn,C3ar1,Cx3cr1,Prkd2,Igf2,Rin2,Ecm1,Lgals3,Sphk1
GO:0061024	membrane organization	59	603	3.69e-05	Itgb2,Hip1r,Bid,Coro1c,Gltp,Ubxn2a,Clu,Trem2,Abcg1,Npc1,Msr1,Cln8,Fcgr2b,Col5a1,Lmna,Fcgr1,Abca1,Ppt1,Cd9,Mfge8,Apoa1,Anxa2,Vav3,Atp13a2,Rab8b,Thbs1,Myof,Rftn1,Degs1,Lpcat2,Gldn,Slc35f6,Pltp,Atl2,Arfgap3,Rab7b,Itgam,Elmo1,Etv5,Fcer1g,Sec16b,Rhog,Ttpa,P2rx7,Sirpa,Psap,Adam8,Shank3,Tmed9,Ndufa13,Bcl2l11,Prkcd,Ap1s2,Arhgap25,Sypl2,Pqlc1,Pitpnm2,Syt7,Fcgr3	Itgb2,Hip1r,Bid,Coro1c,Gltp,Ubxn2a,Clu,Trem2,Abcg1,Npc1,Msr1,Cln8,Fcgr2b,Col5a1,Lmna,Fcgr1,Abca1,Ppt1,Cd9,Mfge8,Apoa1,Anxa2,Vav3,Atp13a2,Rab8b,Thbs1,Myof,Rftn1,Degs1,Lpcat2,Gldn,Slc35f6,Pltp,Atl2,Arfgap3,Rab7b,Itgam,Elmo1,Etv5,Fcer1g,Sec16b,Rhog,Ttpa,P2rx7,Sirpa,Psap,Adam8,Shank3,Tmed9,Ndufa13,Bcl2l11,Prkcd,Ap1s2,Arhgap25,Sypl2,Pqlc1,Pitpnm2,Syt7,Fcgr3
GO:0042110	T cell activation	34	262	3.71e-05	Itgb2,Tgfb1,Il7r,Cd44,Vav1,Anxa1,Slc11a1,Rab29,Mr1,Abl2,Itgav,Mdk,Ctps,Pla2g2d,Clec4d,Prex1,Lepr,Cd48,Itgam,Ly9,Cebpb,Jag2,Fcer1g,Mafb,P2rx7,Sox4,Psap,Lilrb4,Msn,Syk,Lcp1,Cdk6,Cd276,Gba	Itgb2,Tgfb1,Il7r,Cd44,Vav1,Anxa1,Slc11a1,Rab29,Mr1,Abl2,Itgav,Mdk,Ctps,Pla2g2d,Clec4d,Prex1,Lepr,Cd48,Itgam,Ly9,Cebpb,Jag2,Fcer1g,Mafb,P2rx7,Sox4,Psap,Lilrb4a,Msn,Syk,Lcp1,Cdk6,Cd276,Gba
GO:0060341	regulation of cellular localization	90	1083	4.33e-05	Ccl2,Itgb2,Ccl3,Tgfb1,Gab2,Wdr1,Hmox1,Arpc2,Mcoln2,Stac2,Cyba,Hif1a,Gpr137b,Hcls1,Trem2,Htr2b,Gpr39,Rab29,Prkcq,Itgav,Snta1,Ptpn1,Src,Lmna,Prkaa2,Leprot,Fgr,P2rx4,Camk1,Tyrobp,Cx3cl1,Trim29,Bace1,Anxa2,Ptgs2,Lepr,Mcoln3,Atp13a2,Tgfb2,Ubash3b,Lrp1,Pim3,Plcl2,Dclk1,Kcna5,P2ry6,Rab11fip5,Sepn1,Tpcn2,F2r,Cemip,Slc8b1,Rap1b,Lif,Itgam,Ptafr,Fcer1g,Dab2,Fes,Sec16b,Slc8a1,Edem1,Mmp14,Abr,Rhog,Scn1b,Actb,…	Ccl2,Itgb2,Ccl3,Tgfb1,Gab2,Wdr1,Hmox1,Arpc2,Mcoln2,Stac2,Cyba,Hif1a,Gpr137b,Hcls1,Trem2,Htr2b,Gpr39,Rab29,Prkcq,Itgav,Snta1,Ptpn1,Src,Lmna,Prkaa2,Leprot,Fgr,P2rx4,Camk1,Tyrobp,Cx3cl1,Trim29,Bace1,Anxa2,Ptgs2,Lepr,Mcoln3,Atp13a2,Tgfb2,Ubash3b,Lrp1,Pim3,Plcl2,Dclk1,Kcna5,P2ry6,Rab11fip5,Sepn1,Tpcn2,F2r,Cemip,Slc8b1,Rap1b,Lif,Itgam,Ptafr,Fcer1g,Dab2,Fes,Sec16b,Slc8a1,Edem1,Mmp14,Abr,Rhog,Scn1b,Actb,…
GO:0051897	positive regulation of protein kinase B signaling	21	115	4.43e-05	Tgfb1,Gdf15,Tgfbr1,Pik3r5,Hcls1,Hbegf,Vegfb,Src,P2rx4,F7,Cx3cl1,Hpse,Thbs1,Cx3cr1,Osm,Pdgfa,Gpx1,Osbpl8,Igf2,Adam8,Arrb2	Tgfb1,Gdf15,Tgfbr1,Pik3r5,Hcls1,Hbegf,Vegfb,Src,P2rx4,F7,Cx3cl1,Hpse,Thbs1,Cx3cr1,Osm,Pdgfa,Gpx1,Osbpl8,Igf2,Adam8,Arrb2
GO:0051282	regulation of sequestering of calcium ion	23	136	4.45e-05	Ccl3,Tgfb1,Mcoln2,Cyba,Htr2b,Gpr39,Itgav,Cx3cl1,Mcoln3,Tgfb2,Ubash3b,Plcl2,P2ry6,Sepn1,Tpcn2,F2r,Cemip,Slc8b1,Slc8a1,P2rx7,Ngf,Ccr5,Myo5a	Ccl3,Tgfb1,Mcoln2,Cyba,Htr2b,Gpr39,Itgav,Cx3cl1,Mcoln3,Tgfb2,Ubash3b,Plcl2,P2ry6,Sepn1,Tpcn2,F2r,Cemip,Slc8b1,Slc8a1,P2rx7,Ngf,Ccr5,Myo5a
GO:0009887	animal organ morphogenesis	87	1038	4.76e-05	Col6a1,Col1a1,Tgfb1,Cd44,Htra1,Tgfbr1,Eln,Mmp13,Ctsz,Ctgf,Sdc1,Id2,Hif1a,Edn1,Pitx3,Nab2,Fam20c,Htr2b,Col5a1,Frzb,Itgav,Src,Pdgfc,Cyr61,Fgr,Ereg,Col1a2,Wnt16,Acan,Sfrp1,Fgl1,Mmp2,Egln1,Ctsh,Hoxa5,Serpine1,Rbpj,Scx,Ptk7,Tgfb2,Sh3pxd2b,Thbs1,Chst11,Chsy1,Inhba,Axin2,Foxo1,Rbpms2,Lif,Rspo2,Fgf7,Cebpb,Cthrc1,Col12a1,Jag2,Pdgfa,Ext1,Fat3,Mfsd7b,Col5a2,Slc8a1,Col3a1,Col8a1,Mmp14,Abr,Mafb,P2rx7,Fmn1,Sox…	Col6a1,Col1a1,Tgfb1,Cd44,Htra1,Tgfbr1,Eln,Mmp13,Ctsz,Ctgf,Sdc1,Id2,Hif1a,Edn1,Pitx3,Nab2,Fam20c,Htr2b,Col5a1,Frzb,Itgav,Src,Pdgfc,Cyr61,Fgr,Ereg,Col1a2,Wnt16,Acan,Sfrp1,Fgl1,Mmp2,Egln1,Ctsh,Hoxa5,Serpine1,Rbpj,Scx,Ptk7,Tgfb2,Sh3pxd2b,Thbs1,Chst11,Chsy1,Inhba,Axin2,Foxo1,Rbpms2,Lif,Rspo2,Fgf7,Cebpb,Cthrc1,Col12a1,Jag2,Pdgfa,Ext1,Fat3,Mfsd7b,Col5a2,Slc8a1,Col3a1,Col8a1,Mmp14,Abr,Mafb,P2rx7,Fmn1,Sox…
GO:0048545	response to steroid hormone	37	304	4.91e-05	Ccl2,Col1a1,Tgfb1,Cybb,Cyba,Sparc,Ywhah,Atp2b1,Ctgf,Sdc1,Edn1,Ctsl,Npc1,Anxa1,Mdk,Src,Cd38,Anxa3,Eif4ebp1,Ptgs2,Maob,Tgfb2,Fam107a,Klf9,Igfbp2,Foxo1,Glb1,Ptafr,Dab2,Paqr7,Adam9,Sult1a1,Esrrb,Spp1,Il1rn,Lox,Gba	Ccl2,Col1a1,Tgfb1,Cybb,Cyba,Sparc,Ywhah,Atp2b1,Ctgf,Sdc1,Edn1,Ctsl,Npc1,Anxa1,Mdk,Src,Cd38,Anxa3,Eif4ebp1,Ptgs2,Maob,Tgfb2,Fam107a,Klf9,Igfbp2,Foxo1,Glb1,Ptafr,Dab2,Paqr7,Adam9,Sult1a1,Esrrb,Spp1,Il1rn,Lox,Gba
GO:0009892	negative regulation of metabolic process	195	2895	4.92e-05	Acvr1b,Loxl3,Ccl3,Spi1,Plaur,Tgfb1,Coro1c,Cstb,Cd44,Hmox1,Mmp12,Itih3,Itih4,Tgfbr1,Timp1,Mertk,Gadd45b,Cd83,Notch4,Ctsz,Serpinb6a,Timp2,Ybx2,Fmc1,Tnfaip3,Atp2b1,Ctgf,Eif4ebp2,Vsir,Havcr2,Id2,Dnmt3a,Hif1a,Fbln5,Lgmn,Edn1,Tppp,Anxa8,Rgcc,Clu,Loxl2,Hcls1,Runx1,Trem2,Lbh,Npc1,Hbegf,Anxa1,Vegfb,Msr1,Nab2,Slc11a1,Itm2c,Htr2b,Pkp1,Atf3,Fcgr2b,Fam129b,Itgav,Creb3l1,Snta1,Ptpn1,Src,Tlr2,Sdcbp,Hint2,Prkaa2…	Acvr1b,Loxl3,Ccl3,Spi1,Plaur,Tgfb1,Coro1c,Cstb,Cd44,Hmox1,Mmp12,Itih3,Itih4,Tgfbr1,Timp1,Mertk,Gadd45b,Cd83,Notch4,Ctsz,Serpinb6a,Timp2,Ybx2,1110001J03Rik,Tnfaip3,Atp2b1,Ctgf,Eif4ebp2,Vsir,Havcr2,Id2,Dnmt3a,Hif1a,Fbln5,Lgmn,Edn1,Tppp,Anxa8,Rgcc,Clu,Loxl2,Hcls1,Runx1,Trem2,Lbh,Npc1,Hbegf,Anxa1,Vegfb,Msr1,Nab2,Slc11a1,Itm2c,Htr2b,Pkp1,Atf3,Fcgr2b,Fam129b,Itgav,Creb3l1,Snta1,Ptpn1,Src,Tlr2,Sdcbp,Hin…
GO:0022409	positive regulation of cell-cell adhesion	33	254	5.13e-05	Ccl2,Itgb2,Plaur,Tgfb1,Il7r,Cd244,Cd44,Cd83,Vsir,Havcr2,Runx1,Anxa1,Sele,Prkcq,Mdk,Vcam1,Pdpn,Cx3cl1,Nckap1l,Igfbp2,Shb,Ptafr,Cd80,Sirpa,Sox4,Igf2,Adam8,Ccr5,Nfkbiz,Syk,Selp,Kif26b,Cd276	Ccl2,Itgb2,Plaur,Tgfb1,Il7r,Cd244,Cd44,Cd83,Vsir,Havcr2,Runx1,Anxa1,Sele,Prkcq,Mdk,Vcam1,Pdpn,Cx3cl1,Nckap1l,Igfbp2,Shb,Ptafr,Cd80,Sirpa,Sox4,Igf2,Adam8,Ccr5,Nfkbiz,Syk,Selp,Kif26b,Cd276
GO:0055080	cation homeostasis	65	702	5.77e-05	Ccl2,Ccl3,Tgfb1,Hmox1,Mcoln2,Trpv2,Atp6ap1,Atp2b1,Hif1a,Edn1,Hexb,Atp6v0c,Tmem178,Slc11a1,Htr2b,Gpr39,Abl2,Itgav,Ccdc109b,Atp6v0d2,Ppt1,Cd38,Tmem165,Cxcl1,P2rx4,Nucb2,Atp6ap2,Cx3cl1,Egln1,Mcoln3,Atp13a2,Lrp1,Atp6v0a1,Grn,Plcl2,Pygm,Wfs1,C3ar1,Kcna5,P2ry6,Lacc1,Sepn1,Tpcn2,F2r,Cemip,Cx3cr1,Slc39a6,Slc8b1,Hvcn1,Slc8a1,Ftl1,Gpr157,Ttpa,P2rx7,Car4,Slc24a3,Ccr5,Cacna1d,Steap3,Spp1,Atp6v1a,Myo5a,Sypl2,…	Ccl2,Ccl3,Tgfb1,Hmox1,Mcoln2,Trpv2,Atp6ap1,Atp2b1,Hif1a,Edn1,Hexb,Atp6v0c,Tmem178,Slc11a1,Htr2b,Gpr39,Abl2,Itgav,Ccdc109b,Atp6v0d2,Ppt1,Cd38,Tmem165,Cxcl1,P2rx4,Nucb2,Atp6ap2,Cx3cl1,Egln1,Mcoln3,Atp13a2,Lrp1,Atp6v0a1,Grn,Plcl2,Pygm,Wfs1,C3ar1,Kcna5,P2ry6,Lacc1,Sepn1,Tpcn2,F2r,Cemip,Cx3cr1,Slc39a6,Slc8b1,Hvcn1,Slc8a1,Ftl1,Gpr157,Ttpa,P2rx7,Car4,Slc24a3,Ccr5,Cacna1d,Steap3,Spp1,Atp6v1a,Myo5a,Sypl2,…
GO:0001666	response to hypoxia	36	294	5.96e-05	Ccl2,Tgfb1,Hmox1,Endog,Cybb,Cyba,Dnmt3a,Hif1a,Edn1,Plau,Rgcc,Loxl2,Vegfb,P4hb,Src,Lmna,Slc2a1,Cd38,F7,Eif4ebp1,Sfrp1,Mmp2,Egln1,Ptgs2,Rbpj,Tgfb2,Pygm,Kcna5,Postn,Slc8a1,Mmp14,E2f1,Sox4,Adam8,Ucp2,Vldlr	Ccl2,Tgfb1,Hmox1,Endog,Cybb,Cyba,Dnmt3a,Hif1a,Edn1,Plau,Rgcc,Loxl2,Vegfb,P4hb,Src,Lmna,Slc2a1,Cd38,F7,Eif4ebp1,Sfrp1,Mmp2,Egln1,Ptgs2,Rbpj,Tgfb2,Pygm,Kcna5,Postn,Slc8a1,Mmp14,E2f1,Sox4,Adam8,Ucp2,Vldlr
GO:0045124	regulation of bone resorption	14	52	5.96e-05	Atp6ap1,Gpr137b,Csf1r,Tnfrsf11a,Itgav,Cd38,Ubash3b,Fcgr4,Tnfrsf11b,P2rx7,Adam8,Spp1,Syk,Inpp5d	Atp6ap1,Gpr137b,Csf1r,Tnfrsf11a,Itgav,Cd38,Ubash3b,Fcgr4,Tnfrsf11b,P2rx7,Adam8,Spp1,Syk,Inpp5d
GO:0046903	secretion	52	512	5.96e-05	Ccl3,Hck,Aprt,Mertk,Ctgf,Gnptab,Abcc3,Hif1a,Fbln5,Edn1,Anxa1,Ecrg4,Fam129b,Creb3l1,Tlr2,Abca1,Ppt1,Pla2g2d,Anxa3,Anxa2,Crlf2,Rab8b,Tmem106a,Lat2,Inhba,Fzd4,Bdnf,Rab11fip5,Arfgap3,Wls,Rab31,Pi4k2a,Fgf7,Pla2g4a,Fcer1g,Milr1,Myo1f,P2rx7,Tnfaip2,Plek,Psap,Cd300a,Ildr2,Steap3,Rab3il1,Il1rn,C1qtnf5,Syk,Myo5a,Erp29,Syt7,Fcgr3	Ccl3,Hck,Aprt,Mertk,Ctgf,Gnptab,Abcc3,Hif1a,Fbln5,Edn1,Anxa1,1500015O10Rik,Fam129b,Creb3l1,Tlr2,Abca1,Ppt1,Pla2g2d,Anxa3,Anxa2,Crlf2,Rab8b,Tmem106a,Lat2,Inhba,Fzd4,Bdnf,Rab11fip5,Arfgap3,Wls,Rab31,Pi4k2a,Fgf7,Pla2g4a,Fcer1g,Milr1,Myo1f,P2rx7,Tnfaip2,Plek,Psap,Cd300a,Ildr2,Steap3,Rab3il1,Il1rn,C1qtnf5,Syk,Myo5a,Erp29,Syt7,Fcgr3
GO:0070201	regulation of establishment of protein localization	62	658	5.96e-05	Ccl2,Tgfb1,Wisp1,Arpc2,Mmp13,Hif1a,Rgcc,Hcls1,Clec4n,Trem2,Abcg1,Anxa1,Htr2b,Gpr39,Rab29,Prkcq,Il1a,Ptpn1,Src,Tlr2,Fgr,Cd38,Camk1,Sfrp1,Cx3cl1,Ptgs2,Lepr,Atp13a2,Tgfb2,Lrp1,Pim3,Inhbb,Tlr4,Myrip,Cd14,Rab11fip5,F2r,Cemip,Slc8b1,Wls,Itgam,Frmd4a,Adam9,Sec16b,Edem1,AF251705,P2rx7,Mdfic,Lepre1,Sox4,Prkcd,Cacna1d,Kif3a,Syk,Lcp1,Erp29,Ucp2,Ctsd,Clec5a,Hmgn3,Syt7,Actr3	Ccl2,Tgfb1,Wisp1,Arpc2,Mmp13,Hif1a,Rgcc,Hcls1,Clec4n,Trem2,Abcg1,Anxa1,Htr2b,Gpr39,Rab29,Prkcq,Il1a,Ptpn1,Src,Tlr2,Fgr,Cd38,Camk1,Sfrp1,Cx3cl1,Ptgs2,Lepr,Atp13a2,Tgfb2,Lrp1,Pim3,Inhbb,Tlr4,Myrip,Cd14,Rab11fip5,F2r,Cemip,Slc8b1,Wls,Itgam,Frmd4a,Adam9,Sec16b,Edem1,Cd300c2,P2rx7,Mdfic,P3h1,Sox4,Prkcd,Cacna1d,Kif3a,Syk,Lcp1,Erp29,Ucp2,Ctsd,Clec5a,Hmgn3,Syt7,Actr3
GO:0036293	response to decreased oxygen levels	37	308	6.37e-05	Ccl2,Tgfb1,Hmox1,Endog,Cybb,Cyba,Ctgf,Dnmt3a,Hif1a,Edn1,Plau,Rgcc,Loxl2,Vegfb,P4hb,Src,Lmna,Slc2a1,Cd38,F7,Eif4ebp1,Sfrp1,Mmp2,Egln1,Ptgs2,Rbpj,Tgfb2,Pygm,Kcna5,Postn,Slc8a1,Mmp14,E2f1,Sox4,Adam8,Ucp2,Vldlr	Ccl2,Tgfb1,Hmox1,Endog,Cybb,Cyba,Ctgf,Dnmt3a,Hif1a,Edn1,Plau,Rgcc,Loxl2,Vegfb,P4hb,Src,Lmna,Slc2a1,Cd38,F7,Eif4ebp1,Sfrp1,Mmp2,Egln1,Ptgs2,Rbpj,Tgfb2,Pygm,Kcna5,Postn,Slc8a1,Mmp14,E2f1,Sox4,Adam8,Ucp2,Vldlr
GO:0022604	regulation of cell morphogenesis	53	528	6.45e-05	Actr2,Ccl2,Ccl3,Hck,Coro1c,Crabp2,Cd44,Wdr1,Ephb3,Arpc2,Trpv2,Sparc,Ywhah,Ccl7,Hexb,Sdc2,Hcls1,Csf1r,Anxa1,P4hb,Mdk,Src,Pdpn,Fgr,Apoa1,Prex1,Rhov,Lrp1,Fzd4,Plxnb2,Fn1,Rap2a,Fbxo31,Bdnf,Ptprs,Zeb2,Postn,Dab2,Fes,Rhog,Tanc2,Capzb,Ngf,Arap1,Shank3,Fitm2,Ccr5,Cfl1,Kif3a,Msn,Hecw2,Plxna1,Actr3	Actr2,Ccl2,Ccl3,Hck,Coro1c,Crabp2,Cd44,Wdr1,Ephb3,Arpc2,Trpv2,Sparc,Ywhah,Ccl7,Hexb,Sdc2,Hcls1,Csf1r,Anxa1,P4hb,Mdk,Src,Pdpn,Fgr,Apoa1,Prex1,Rhov,Lrp1,Fzd4,Plxnb2,Fn1,Rap2a,Fbxo31,Bdnf,Ptprs,Zeb2,Postn,Dab2,Fes,Rhog,Tanc2,Capzb,Ngf,Arap1,Shank3,Fitm2,Ccr5,Cfl1,Kif3a,Msn,Hecw2,Plxna1,Actr3
GO:0070555	response to interleukin-1	21	119	6.94e-05	Ccl2,Ccl3,Cyba,Ccl6,Ccl4,Ccl7,Hif1a,Edn1,Anxa1,Tnfrsf11a,Sele,Src,Cd38,Sfrp1,Cx3cl1,Serpine1,Fn1,Cebpb,Sirpa,Cfl1,St18	Ccl2,Ccl3,Cyba,Ccl6,Ccl4,Ccl7,Hif1a,Edn1,Anxa1,Tnfrsf11a,Sele,Src,Cd38,Sfrp1,Cx3cl1,Serpine1,Fn1,Cebpb,Sirpa,Cfl1,St18
GO:0031099	regeneration	26	174	6.98e-05	Ccl2,Tgfb1,Hmox1,Plau,Igf2r,Anxa1,Mdk,Hgf,Anxa3,Mtpn,Cd9,F7,Mmp2,Apoa1,Bdnf,Bex1,Sepn1,Lif,Cebpb,Tec,Postn,Gpx1,Ptgfrn,Tnc,Lcp1,Ucp2	Ccl2,Tgfb1,Hmox1,Plau,Igf2r,Anxa1,Mdk,Hgf,Anxa3,Mtpn,Cd9,F7,Mmp2,Apoa1,Bdnf,Bex1,Sepn1,Lif,Cebpb,Tec,Postn,Gpx1,Ptgfrn,Tnc,Lcp1,Ucp2
GO:0010634	positive regulation of epithelial cell migration	24	152	7.39e-05	Tgfb1,Gab2,Hmox1,Sparc,Flt4,Hif1a,Lgmn,Hbegf,Anxa1,Src,P2rx4,Anxa3,Ctsh,Ptgs2,Serpine1,Tgfb2,Thbs1,Grn,Fgf7,Adam9,Prkd2,Igf2,Rin2,Tmsb4x	Tgfb1,Gab2,Hmox1,Sparc,Flt4,Hif1a,Lgmn,Hbegf,Anxa1,Src,P2rx4,Anxa3,Ctsh,Ptgs2,Serpine1,Tgfb2,Thbs1,Grn,Fgf7,Adam9,Prkd2,Igf2,Rin2,Tmsb4x
GO:0055085	transmembrane transport	91	1117	7.77e-05	Slc7a7,Ccl3,S100a6,Atp6v1b2,Clic1,Mcoln2,Slc25a13,Cybb,Trpv2,Slc25a22,Atp6ap1,Atp2b1,Abca8b,Scn4a,Abcc3,Emb,Atp6v1c1,Abcg1,Atp6v0c,Slc15a3,Slc1a1,Tram1,Slc11a1,Htr2b,Cln8,Tmem206,Itgav,Mfsd1,Slc25a24,Tmem144,Ccdc109b,Atp6v0d2,Abca1,Pdpn,Slc2a1,Tmem165,P2rx4,Sec61a1,Slc6a8,Anxa2,Slco2a1,Clcn7,Mfsd12,Slc41a2,Ttyh3,Ttyh2,Sidt1,Mcoln3,Atp13a2,Cox8a,Lasp1,Atp6v0a1,Gjb5,Plcl2,Gjb3,Cox6a1,Kcnk13,Kcna5,S…	Slc7a7,Ccl3,S100a6,Atp6v1b2,Clic1,Mcoln2,Slc25a13,Cybb,Trpv2,Slc25a22,Atp6ap1,Atp2b1,Abca8b,Scn4a,Abcc3,Emb,Atp6v1c1,Abcg1,Atp6v0c,Slc15a3,Slc1a1,Tram1,Slc11a1,Htr2b,Cln8,Tmem206,Itgav,Mfsd1,Slc25a24,Tmem144,Ccdc109b,Atp6v0d2,Abca1,Pdpn,Slc2a1,Tmem165,P2rx4,Sec61a1,Slc6a8,Anxa2,Slco2a1,Clcn7,Mfsd12,Slc41a2,Ttyh3,Ttyh2,Sidt1,Mcoln3,Atp13a2,Cox8a,Lasp1,Atp6v0a1,Gjb5,Plcl2,Gjb3,Cox6a1,Kcnk13,Kcna5,S…
GO:0002699	positive regulation of immune effector process	30	223	8e-05	Ccl2,Itgb2,Tgfb1,Gab2,Cd244,Hmox1,Vav1,Tnfsf13,Anxa1,Mr1,Tlr2,Fcgr1,Fgr,Cxcl1,Tyrobp,Mlh1,Tlr4,Shb,Itgam,Ptafr,Fcer1g,Fes,P2rx7,Cd300a,Clec7a,Nfkbiz,Syk,Cd84,Sh2d1b2,Fcgr3	Ccl2,Itgb2,Tgfb1,Gab2,Cd244,Hmox1,Vav1,Tnfsf13,Anxa1,Mr1,Tlr2,Fcgr1,Fgr,Cxcl1,Tyrobp,Mlh1,Tlr4,Shb,Itgam,Ptafr,Fcer1g,Fes,P2rx7,Cd300a,Clec7a,Nfkbiz,Syk,Cd84,Sh2d1b1,Fcgr3
GO:0002768	immune response-regulating cell surface receptor signaling pathway	24	154	8.99e-05	Fcgr2b,Nras,Tlr2,Fcgr1,Cd38,Clec4d,Nckap1l,Vav3,Rftn1,Lat2,C3ar1,Shb,Btnl9,Tec,Fcgr4,Fcer1g,Cr2,Prkd2,Fyb,Nfam1,Nfkbiz,Syk,Cd276,Fcgr3	Fcgr2b,Nras,Tlr2,Fcgr1,Cd38,Clec4d,Nckap1l,Vav3,Rftn1,Lat2,C3ar1,Shb,Btnl9,Tec,Fcgr4,Fcer1g,Cr2,Prkd2,Fyb,Nfam1,Nfkbiz,Syk,Cd276,Fcgr3
GO:0072593	reactive oxygen species metabolic process	19	101	9.31e-05	Vav1,Cybb,Ncf1,Cyba,Ctgf,Edn1,Tlr2,Cyr61,P2rx4,Prex1,Sh3pxd2b,Gpx1,Ncf4,Slc7a2,P2rx7,Ndufa13,Nrros,Prdx1,Ncf2	Vav1,Cybb,Ncf1,Cyba,Ctgf,Edn1,Tlr2,Cyr61,P2rx4,Prex1,Sh3pxd2b,Gpx1,Ncf4,Slc7a2,P2rx7,Ndufa13,Nrros,Prdx1,Ncf2
GO:0010001	glial cell differentiation	28	201	9.51e-05	Tgfb1,Id2,Tppp,Clu,Trem2,Nab2,Abl2,Mdk,Tlr2,Mxra8,Dtx1,Klf15,Cd9,Egr2,Lrp1,Tlr4,Grn,Ror1,C1qa,B4galt6,Lif,Itgam,Gpr157,Sox4,B4galt5,Nrros,Gba,Actr3	Tgfb1,Id2,Tppp,Clu,Trem2,Nab2,Abl2,Mdk,Tlr2,Mxra8,Dtx1,Klf15,Cd9,Egr2,Lrp1,Tlr4,Grn,Ror1,C1qa,B4galt6,Lif,Itgam,Gpr157,Sox4,B4galt5,Nrros,Gba,Actr3
GO:0050715	positive regulation of cytokine secretion	12	39	0.0001	Rgcc,Clec4n,Htr2b,Il1a,Src,Tlr2,Fgr,Cd14,AF251705,P2rx7,Syk,Clec5a	Rgcc,Clec4n,Htr2b,Il1a,Src,Tlr2,Fgr,Cd14,Cd300c2,P2rx7,Syk,Clec5a
GO:0048699	generation of neurons	123	1660	0.00011	Actr2,Tgfb1,Crabp2,Cd44,Wdr1,Ephb3,Tgfbr1,Ctsz,Timp2,Trpv2,Ywhah,Id2,Dnmt3a,Hif1a,Evl,Emb,Clu,Sdc2,Lrp12,Alcam,Hcls1,Runx1,Trem2,Csf1r,Gfra1,Pitx3,Hexa,Itm2c,Cln8,Rab29,Abl2,Fcgr2b,Mdk,Vcam1,Tlr2,Tnfrsf1b,Hgf,Cd38,P2rx4,Dtx1,Wnt16,Mtpn,Camk1,Sfrp1,Mmp2,Cx3cl1,Snx1,Nckap1l,Prex1,Mcoln3,Tnn,Micall2,Mapk6,Rbpj,Egr2,Daglb,Ptk7,Tgfb2,Lrp1,Grn,Inhba,Ror1,C1qa,Myo16,Fzd4,Dclk1,Plxnb2,Fn1,Gldn,Rap2a,Fbxo…	Actr2,Tgfb1,Crabp2,Cd44,Wdr1,Ephb3,Tgfbr1,Ctsz,Timp2,Trpv2,Ywhah,Id2,Dnmt3a,Hif1a,Evl,Emb,Clu,Sdc2,Lrp12,Alcam,Hcls1,Runx1,Trem2,Csf1r,Gfra1,Pitx3,Hexa,Itm2c,Cln8,Rab29,Abl2,Fcgr2b,Mdk,Vcam1,Tlr2,Tnfrsf1b,Hgf,Cd38,P2rx4,Dtx1,Wnt16,Mtpn,Camk1,Sfrp1,Mmp2,Cx3cl1,Snx1,Nckap1l,Prex1,Mcoln3,Tnn,Micall2,Mapk6,Rbpj,Egr2,Daglb,Ptk7,Tgfb2,Lrp1,Grn,Inhba,Ror1,C1qa,Myo16,Fzd4,Dclk1,Plxnb2,Fn1,Gldn,Rap2a,Fbxo…
GO:0008219	cell death	77	906	0.00012	Acvr1b,Hip1r,Acp2,Spi1,Tgfb1,Mknk2,Dnase2a,Bid,Hmox1,Crip1,Tgfbr1,Pea15a,Gadd45b,Endog,Cd5l,Ncf1,Atp6ap1,Tnfaip3,Dram1,Dnmt3a,Ctsl,Plau,Clu,Krt18,Rps6ka2,Slc1a1,Casp4,Tnfrsf11a,Itgav,Il1a,Zmat3,Cyr61,Hint2,Tnfrsf1b,P2rx4,Olr1,Ctsc,Tyrobp,Nupr1,Ctsh,Mlh1,Tgfb2,Pim3,Dap,Inhba,Nek6,Axin2,Tnfrsf26,Foxo1,Naip5,Shb,Gdf6,Itgam,Cebpb,Elmo1,Jag2,Unc5b,Tnfrsf11b,Dab2,Prkd2,P2rx7,E2f1,Card14,Ngf,Ndufa13,Bcl…	Acvr1b,Hip1r,Acp2,Spi1,Tgfb1,Mknk2,Dnase2a,Bid,Hmox1,Crip1,Tgfbr1,Pea15a,Gadd45b,Endog,Cd5l,Ncf1,Atp6ap1,Tnfaip3,Dram1,Dnmt3a,Ctsl,Plau,Clu,Krt18,Rps6ka2,Slc1a1,Casp4,Tnfrsf11a,Itgav,Il1a,Zmat3,Cyr61,Hint2,Tnfrsf1b,P2rx4,Olr1,Ctsc,Tyrobp,Nupr1,Ctsh,Mlh1,Tgfb2,Pim3,Dap,Inhba,Nek6,Axin2,Tnfrsf26,Foxo1,Naip5,Shb,Gdf6,Itgam,Cebpb,Elmo1,Jag2,Unc5b,Tnfrsf11b,Dab2,Prkd2,P2rx7,E2f1,Card14,Ngf,Ndufa13,Bcl…
GO:2000146	negative regulation of cell motility	34	279	0.00012	Ddt,Tgfb1,Coro1c,Cnn2,Timp1,Evl,Rgcc,Acan,Sfrp1,Cx3cl1,Rap2b,Tnn,Serpine1,Rbpj,Lrp1,Gadd45a,Thbs1,Phldb2,Cd200r1,Rap2a,Cx3cr1,Col3a1,Abr,Robo4,Cd63,Osbpl8,Cd300a,Fam65b,Ccr5,Il1rn,Cfl1,Gpr56,Sulf1,Slurp1	Ddt,Tgfb1,Coro1c,Cnn2,Timp1,Evl,Rgcc,Acan,Sfrp1,Cx3cl1,Rap2b,Tnn,Serpine1,Rbpj,Lrp1,Gadd45a,Thbs1,Phldb2,Cd200r1,Rap2a,Cx3cr1,Col3a1,Abr,Robo4,Cd63,Osbpl8,Cd300a,Fam65b,Ccr5,Il1rn,Cfl1,Adgrg1,Sulf1,Slurp1
GO:0030336	negative regulation of cell migration	33	267	0.00013	Ddt,Tgfb1,Coro1c,Cnn2,Timp1,Evl,Rgcc,Acan,Sfrp1,Cx3cl1,Rap2b,Tnn,Serpine1,Rbpj,Lrp1,Gadd45a,Thbs1,Phldb2,Cd200r1,Rap2a,Cx3cr1,Col3a1,Abr,Robo4,Cd63,Osbpl8,Cd300a,Fam65b,Ccr5,Il1rn,Gpr56,Sulf1,Slurp1	Ddt,Tgfb1,Coro1c,Cnn2,Timp1,Evl,Rgcc,Acan,Sfrp1,Cx3cl1,Rap2b,Tnn,Serpine1,Rbpj,Lrp1,Gadd45a,Thbs1,Phldb2,Cd200r1,Rap2a,Cx3cr1,Col3a1,Abr,Robo4,Cd63,Osbpl8,Cd300a,Fam65b,Ccr5,Il1rn,Adgrg1,Sulf1,Slurp1
GO:0051251	positive regulation of lymphocyte activation	33	267	0.00013	Ccl2,Tgfb1,Il7r,Cd244,Cd83,Tnfsf13,Vsir,Havcr2,Runx1,Anxa1,Prkcq,Mdk,Vcam1,Cd38,Tyrobp,Mlh1,Nckap1l,Vav3,Tlr4,Igfbp2,Shb,Mmp14,Cd80,Bst1,Sirpa,Sox4,Igf2,Adam8,Clec7a,Nfkbiz,Syk,Inpp5d,Cd276	Ccl2,Tgfb1,Il7r,Cd244,Cd83,Tnfsf13,Vsir,Havcr2,Runx1,Anxa1,Prkcq,Mdk,Vcam1,Cd38,Tyrobp,Mlh1,Nckap1l,Vav3,Tlr4,Igfbp2,Shb,Mmp14,Cd80,Bst1,Sirpa,Sox4,Igf2,Adam8,Clec7a,Nfkbiz,Syk,Inpp5d,Cd276
GO:0001774	microglial cell activation	11	33	0.00014	Clu,Trem2,Tlr2,Tyrobp,Cx3cl1,Tlr4,Grn,C1qa,Cx3cr1,Itgam,Tlr8	Clu,Trem2,Tlr2,Tyrobp,Cx3cl1,Tlr4,Grn,C1qa,Cx3cr1,Itgam,Tlr8
GO:0010468	regulation of gene expression	254	4041	0.00014	Actr2,Ccl2,Itgb2,Acvr1b,Loxl3,Ccl3,Col1a1,Ddt,Spi1,Tgfb1,Hck,Mknk2,Il7r,Irf5,Cnn2,Cd244,Cd44,Wisp1,Hmox1,Mmp12,Crip1,Tgfbr1,Il12rb2,Mcoln2,Mertk,Cybb,Cd83,Notch4,Ncf1,Ctsz,Cyba,Ybx2,Ccl4,Ywhah,Tnfaip3,Atp2b1,Ctgf,Eif4ebp2,Vsir,Flt4,Havcr2,Ubxn2a,Id2,Dnmt3a,Hif1a,Cdca7l,Fbln5,Lgmn,Edn1,Hexb,Rgcc,Clu,Loxl2,Litaf,Hcls1,Runx1,Clec4n,Rps6ka2,Trem2,Lbh,Csf1r,Anxa1,Vegfb,Msr1,Pitx3,Nab2,Casp4,Slc11a1,Ht…	Actr2,Ccl2,Itgb2,Acvr1b,Loxl3,Ccl3,Col1a1,Ddt,Spi1,Tgfb1,Hck,Mknk2,Il7r,Irf5,Cnn2,Cd244,Cd44,Wisp1,Hmox1,Mmp12,Crip1,Tgfbr1,Il12rb2,Mcoln2,Mertk,Cybb,Cd83,Notch4,Ncf1,Ctsz,Cyba,Ybx2,Ccl4,Ywhah,Tnfaip3,Atp2b1,Ctgf,Eif4ebp2,Vsir,Flt4,Havcr2,Ubxn2a,Id2,Dnmt3a,Hif1a,Cdca7l,Fbln5,Lgmn,Edn1,Hexb,Rgcc,Clu,Loxl2,Litaf,Hcls1,Runx1,Clec4n,Rps6ka2,Trem2,Lbh,Csf1r,Anxa1,Vegfb,Msr1,Pitx3,Nab2,Casp4,Slc11a1,Ht…
GO:0052548	regulation of endopeptidase activity	44	415	0.00014	Hip1r,Plaur,Bid,Cstb,Cd44,Itih3,Itih4,Timp1,Serpinb6a,Timp2,Ctgf,Vsir,Lgmn,Anxa8,Src,Cyr61,Hgf,Timp4,Anxa2,Ctsh,Ptgs2,Serpine1,Atp13a2,Acer2,Thbs1,Dap,Faim3,Naip5,Lxn,F2r,Gpx1,Cd109,Mical1,Mefv,Ngf,Arrb2,Ndufa13,Bcl2l11,Renbp,Syk,Naip2,Tnfrsf23,St18,Ctsd	Hip1r,Plaur,Bid,Cstb,Cd44,Itih3,Itih4,Timp1,Serpinb6a,Timp2,Ctgf,Vsir,Lgmn,Anxa8,Src,Cyr61,Hgf,Timp4,Anxa2,Ctsh,Ptgs2,Serpine1,Atp13a2,Acer2,Thbs1,Dap,Fcmr,Naip5,Lxn,F2r,Gpx1,Cd109,Mical1,Mefv,Ngf,Arrb2,Ndufa13,Bcl2l11,Renbp,Syk,Naip2,Tnfrsf23,St18,Ctsd
GO:0071840	cellular component organization or biogenesis	302	4954	0.00014	Actr2,Ccl2,Itgb2,Loxl3,Hip1r,Ccl3,Tubb6,Col1a1,Ltbp2,Acp2,Spi1,Tgfb1,Tpm4,Dnase2a,Il7r,Bid,Coro1c,Cnn2,Crabp2,Cd44,Wdr1,Tmod4,Vav1,Mmp12,Ephb3,Arpc2,Tgfbr1,Gltp,Eln,Mmp13,Endog,Ctss,Cyba,Vmp1,Trpv2,Ywhah,Fmc1,Rab32,Tnfaip3,Ctgf,Gnptab,Ubxn2a,Dnmt3a,Ccl7,Grb2,Fbln5,Lgmn,Evl,Edn1,Tppp,Hexb,Emb,Anxa8,Clu,Loxl2,Sdc2,Lrp12,Ndufb9,Ndufa6,Itga5,Alcam,Hcls1,Nckap5l,Krt18,Trem2,Abcg1,Atp6v0c,Npc1,Csf1r,An…	Actr2,Ccl2,Itgb2,Loxl3,Hip1r,Ccl3,Tubb6,Col1a1,Ltbp2,Acp2,Spi1,Tgfb1,Tpm4,Dnase2a,Il7r,Bid,Coro1c,Cnn2,Crabp2,Cd44,Wdr1,Tmod4,Vav1,Mmp12,Ephb3,Arpc2,Tgfbr1,Gltp,Eln,Mmp13,Endog,Ctss,Cyba,Vmp1,Trpv2,Ywhah,1110001J03Rik,Rab32,Tnfaip3,Ctgf,Gnptab,Ubxn2a,Dnmt3a,Ccl7,Grb2,Fbln5,Lgmn,Evl,Edn1,Tppp,Hexb,Emb,Anxa8,Clu,Loxl2,Sdc2,Lrp12,Ndufb9,Ndufa6,Itga5,Alcam,Hcls1,Nckap5l,Krt18,Trem2,Abcg1,Atp6v0c,Npc1…
GO:0031589	cell-substrate adhesion	25	171	0.00015	Itgb2,Epdr1,Ephb3,Mertk,Ctgf,Itga5,Itgav,Src,Vcam1,Sfrp1,Itga11,Col16a1,Fermt3,Tnn,Micall2,Fndc3b,Hpse,Fzd4,Fn1,Adam9,Col3a1,Sirpa,Cd63,Adam8,Bcl2l11	Itgb2,Epdr1,Ephb3,Mertk,Ctgf,Itga5,Itgav,Src,Vcam1,Sfrp1,Itga11,Col16a1,Fermt3,Tnn,Micall2,Fndc3b,Hpse,Fzd4,Fn1,Adam9,Col3a1,Sirpa,Cd63,Adam8,Bcl2l11
GO:0061900	glial cell activation	12	41	0.00015	Clu,Trem2,Tlr2,Tyrobp,Cx3cl1,Lrp1,Tlr4,Grn,C1qa,Cx3cr1,Itgam,Tlr8	Clu,Trem2,Tlr2,Tyrobp,Cx3cl1,Lrp1,Tlr4,Grn,C1qa,Cx3cr1,Itgam,Tlr8
GO:1901214	regulation of neuron death	41	375	0.00015	Ccl3,Hmox1,Crlf1,Ctsz,Cdc34,Hif1a,Lgmn,Clu,Vegfb,Pitx3,Rab29,Fcgr2b,Mdk,Tnfrsf1b,Ppt1,Gpnmb,Tyrobp,Nupr1,Cx3cl1,Egln1,Bace1,Tgfb2,Lrp1,Tlr4,Grn,Wfs1,C1qa,Cd200r1,Bdnf,F2r,Cx3cr1,Itgam,Cebpb,Unc5b,Cntfr,Adam8,Ngf,Arrb2,Bcl2l11,Gba,Ncf2	Ccl3,Hmox1,Crlf1,Ctsz,Cdc34,Hif1a,Lgmn,Clu,Vegfb,Pitx3,Rab29,Fcgr2b,Mdk,Tnfrsf1b,Ppt1,Gpnmb,Tyrobp,Nupr1,Cx3cl1,Egln1,Bace1,Tgfb2,Lrp1,Tlr4,Grn,Wfs1,C1qa,Cd200r1,Bdnf,F2r,Cx3cr1,Itgam,Cebpb,Unc5b,Cntfr,Adam8,Ngf,Arrb2,Bcl2l11,Gba,Ncf2
GO:0010632	regulation of epithelial cell migration	30	232	0.00016	Tgfb1,Gab2,Coro1c,Hmox1,Sparc,Flt4,Hif1a,Lgmn,Evl,Rgcc,Hbegf,Anxa1,Src,P2rx4,Anxa3,Ctsh,Ptgs2,Serpine1,Tgfb2,Gadd45a,Thbs1,Grn,Fgf7,Prcp,Adam9,Prkd2,Cd63,Igf2,Rin2,Tmsb4x	Tgfb1,Gab2,Coro1c,Hmox1,Sparc,Flt4,Hif1a,Lgmn,Evl,Rgcc,Hbegf,Anxa1,Src,P2rx4,Anxa3,Ctsh,Ptgs2,Serpine1,Tgfb2,Gadd45a,Thbs1,Grn,Fgf7,Prcp,Adam9,Prkd2,Cd63,Igf2,Rin2,Tmsb4x
GO:0032874	positive regulation of stress-activated MAPK cascade	25	172	0.00016	Gadd45b,Ncf1,Ctgf,Flt4,Edn1,Map4k2,Tnfrsf11a,Fcgr2b,Il1a,Ptpn1,Wnt16,Tgfb2,Gadd45a,Tlr4,Fzd4,Gdf6,Zeb2,Dab2,Mdfic,Taok3,Clec7a,Il1rn,Syk,Rell1,Sphk1	Gadd45b,Ncf1,Ctgf,Flt4,Edn1,Map4k2,Tnfrsf11a,Fcgr2b,Il1a,Ptpn1,Wnt16,Tgfb2,Gadd45a,Tlr4,Fzd4,Gdf6,Zeb2,Dab2,Mdfic,Taok3,Clec7a,Il1rn,Syk,Rell1,Sphk1
GO:0051090	regulation of DNA-binding transcription factor activity	43	405	0.00016	Itgb2,Tgfb1,Hck,Hmox1,Tnfaip3,Havcr2,Id2,Edn1,Rgcc,Clu,Hcls1,Tnfrsf11a,Fcgr2b,Prkcq,Tlr2,Anxa3,Mtpn,Nupr1,Cx3cl1,Egln1,Tlr4,Dap,Wfs1,Ror1,Fzd4,Gpr97,Bdnf,Cx3cr1,Rab7b,Prkd2,Enpp1,Adam8,Card14,Ngf,Arrb2,Nfam1,Tmsb4x,Cacna1d,Anxa4,Syk,Cd84,Hmgn3,Sphk1	Itgb2,Tgfb1,Hck,Hmox1,Tnfaip3,Havcr2,Id2,Edn1,Rgcc,Clu,Hcls1,Tnfrsf11a,Fcgr2b,Prkcq,Tlr2,Anxa3,Mtpn,Nupr1,Cx3cl1,Egln1,Tlr4,Dap,Wfs1,Ror1,Fzd4,Adgrg3,Bdnf,Cx3cr1,Rab7b,Prkd2,Enpp1,Adam8,Card14,Ngf,Arrb2,Nfam1,Tmsb4x,Cacna1d,Anxa4,Syk,Cd84,Hmgn3,Sphk1
GO:0034220	ion transmembrane transport	76	901	0.00017	Slc7a7,Ccl3,S100a6,Atp6v1b2,Clic1,Mcoln2,Slc25a13,Cybb,Trpv2,Slc25a22,Atp6ap1,Atp2b1,Scn4a,Abcc3,Emb,Atp6v1c1,Atp6v0c,Slc15a3,Slc1a1,Slc11a1,Htr2b,Cln8,Tmem206,Itgav,Slc25a24,Ccdc109b,Atp6v0d2,Pdpn,Slc2a1,Tmem165,P2rx4,Sec61a1,Slc6a8,Anxa2,Slco2a1,Clcn7,Slc41a2,Ttyh3,Ttyh2,Mcoln3,Atp13a2,Cox8a,Lasp1,Atp6v0a1,Plcl2,Cox6a1,Kcnk13,Kcna5,Sfxn3,Tpcn2,F2r,Fam26e,Slc39a6,Slc8b1,Hvcn1,Slc8a1,Folr2,Scn1b,…	Slc7a7,Ccl3,S100a6,Atp6v1b2,Clic1,Mcoln2,Slc25a13,Cybb,Trpv2,Slc25a22,Atp6ap1,Atp2b1,Scn4a,Abcc3,Emb,Atp6v1c1,Atp6v0c,Slc15a3,Slc1a1,Slc11a1,Htr2b,Cln8,Tmem206,Itgav,Slc25a24,Ccdc109b,Atp6v0d2,Pdpn,Slc2a1,Tmem165,P2rx4,Sec61a1,Slc6a8,Anxa2,Slco2a1,Clcn7,Slc41a2,Ttyh3,Ttyh2,Mcoln3,Atp13a2,Cox8a,Lasp1,Atp6v0a1,Plcl2,Cox6a1,Kcnk13,Kcna5,Sfxn3,Tpcn2,F2r,Fam26e,Slc39a6,Slc8b1,Hvcn1,Slc8a1,Folr2,Scn1b,…
GO:0045639	positive regulation of myeloid cell differentiation	19	106	0.00017	Acvr1b,Ccl3,Tgfb1,Atp6ap1,Id2,Hif1a,Hcls1,Runx1,Trem2,Csf1r,Tyrobp,Nckap1l,Hoxa5,Inhba,Rab7b,Lif,Itgam,Fes,Inpp5d	Acvr1b,Ccl3,Tgfb1,Atp6ap1,Id2,Hif1a,Hcls1,Runx1,Trem2,Csf1r,Tyrobp,Nckap1l,Hoxa5,Inhba,Rab7b,Lif,Itgam,Fes,Inpp5d
GO:0048608	reproductive structure development	48	476	0.00017	Plaur,Cd44,Ctsb,Htra1,Tgfbr1,Mertk,Serpinb6a,Sdc1,Grb2,Hif1a,Ctsl,Anxa1,Mmp19,Itgav,Src,Vcam1,Cyr61,Ereg,Nupr1,Sfrp1,Mmp2,Egln1,Ptgs2,Serpine1,Rbpj,Scx,Tgfb2,Gjb5,Gjb3,Inhba,Fzd4,Socs3,Lif,Fgf7,Cebpb,Pla2g4a,Slc8a1,Hs6st1,Mmp14,Ttpa,Psap,Igf2,Tnc,Arrb2,Esrrb,Bcl2l11,Cdkn1c,Gpr56	Plaur,Cd44,Ctsb,Htra1,Tgfbr1,Mertk,Serpinb6a,Sdc1,Grb2,Hif1a,Ctsl,Anxa1,Mmp19,Itgav,Src,Vcam1,Cyr61,Ereg,Nupr1,Sfrp1,Mmp2,Egln1,Ptgs2,Serpine1,Rbpj,Scx,Tgfb2,Gjb5,Gjb3,Inhba,Fzd4,Socs3,Lif,Fgf7,Cebpb,Pla2g4a,Slc8a1,Hs6st1,Mmp14,Ttpa,Psap,Igf2,Tnc,Arrb2,Esrrb,Bcl2l11,Cdkn1c,Adgrg1
GO:2001234	negative regulation of apoptotic signaling pathway	30	233	0.00017	Plaur,Bid,Cd44,Hmox1,Tgfbr1,Pea15a,Tnfaip3,Hif1a,Clu,Itgav,Creb3l1,Ptpn1,Src,Lmna,Hgf,Cx3cl1,Ptgs2,Serpine1,Wfs1,Faim3,Bdnf,Slc35f6,Cx3cr1,Unc5b,Dab2,Gpx1,Arrb2,Ndufa13,Lgals3,Tnfrsf23	Plaur,Bid,Cd44,Hmox1,Tgfbr1,Pea15a,Tnfaip3,Hif1a,Clu,Itgav,Creb3l1,Ptpn1,Src,Lmna,Hgf,Cx3cl1,Ptgs2,Serpine1,Wfs1,Fcmr,Bdnf,Slc35f6,Cx3cr1,Unc5b,Dab2,Gpx1,Arrb2,Ndufa13,Lgals3,Tnfrsf23
GO:0030194	positive regulation of blood coagulation	10	27	0.00018	Pdpn,F7,Serpine1,Hpse,Thbs1,Tlr4,F2r,Pla2g4a,Plek,Selp	Pdpn,F7,Serpine1,Hpse,Thbs1,Tlr4,F2r,Pla2g4a,Plek,Selp
GO:0032370	positive regulation of lipid transport	16	77	0.00018	Edn1,Runx1,Abcg1,Ecrg4,Tnfrsf11a,Il1a,Abca1,Nucb2,Apoa1,Anxa2,Lrp1,Pltp,Dab2,P2rx7,Prkcd,Spp1	Edn1,Runx1,Abcg1,1500015O10Rik,Tnfrsf11a,Il1a,Abca1,Nucb2,Apoa1,Anxa2,Lrp1,Pltp,Dab2,P2rx7,Prkcd,Spp1
GO:1903039	positive regulation of leukocyte cell-cell adhesion	28	210	0.00019	Ccl2,Itgb2,Tgfb1,Il7r,Cd244,Cd44,Cd83,Vsir,Havcr2,Runx1,Anxa1,Sele,Prkcq,Mdk,Vcam1,Nckap1l,Igfbp2,Shb,Ptafr,Cd80,Sirpa,Sox4,Igf2,Adam8,Nfkbiz,Syk,Selp,Cd276	Ccl2,Itgb2,Tgfb1,Il7r,Cd244,Cd44,Cd83,Vsir,Havcr2,Runx1,Anxa1,Sele,Prkcq,Mdk,Vcam1,Nckap1l,Igfbp2,Shb,Ptafr,Cd80,Sirpa,Sox4,Igf2,Adam8,Nfkbiz,Syk,Selp,Cd276
GO:0006979	response to oxidative stress	42	395	0.0002	Col1a1,Hmox1,Endog,Ncf1,Tnfaip3,Sdc1,Hif1a,Edn1,Ndufa6,Anxa1,Slc1a1,Cln8,Itgav,Src,Slc25a24,Prkaa2,Cd38,Wnt16,Mmp2,Egln1,Ptgs2,Atp13a2,Thbs1,Tlr4,Foxo1,Kcna5,Aldh3b1,Sepn1,Rcan1,Etv5,Gpx1,Adam9,Slc8a1,Mmp14,Il18bp,Gpx4,Sirpa,Prkcd,Cfl1,Prdx1,Ucp2,Sphk1	Col1a1,Hmox1,Endog,Ncf1,Tnfaip3,Sdc1,Hif1a,Edn1,Ndufa6,Anxa1,Slc1a1,Cln8,Itgav,Src,Slc25a24,Prkaa2,Cd38,Wnt16,Mmp2,Egln1,Ptgs2,Atp13a2,Thbs1,Tlr4,Foxo1,Kcna5,Aldh3b1,Sepn1,Rcan1,Etv5,Gpx1,Adam9,Slc8a1,Mmp14,Il18bp,Gpx4,Sirpa,Prkcd,Cfl1,Prdx1,Ucp2,Sphk1
GO:0032271	regulation of protein polymerization	29	223	0.0002	Actr2,Hip1r,Tmod4,Arpc2,Eln,Grb2,Evl,Tppp,Hcls1,Tlr2,Mtpn,Cotl1,Nckap1l,Prex1,Kank3,Vill,Arpc5,Fes,Arpc1b,Capzb,Fmn1,Kirrel,Tmsb4x,Prkcd,Ssh3,Capg,Cfl1,Arpc4,Actr3	Actr2,Hip1r,Tmod4,Arpc2,Eln,Grb2,Evl,Tppp,Hcls1,Tlr2,Mtpn,Cotl1,Nckap1l,Prex1,Kank3,Vill,Arpc5,Fes,Arpc1b,Capzb,Fmn1,Kirrel,Tmsb4x,Prkcd,Ssh3,Capg,Cfl1,Arpc4,Actr3
GO:0040007	growth	47	466	0.0002	Col6a1,Tgfb1,Mmp13,Fbln5,Plau,Alcam,Hbegf,Anxa1,Abl2,Mdk,Src,Ereg,Mtpn,Cd9,Sfrp1,Lepr,Hoxa5,Tnn,Ptk7,Tgfb2,Thbs1,Chst11,Dclk1,Bdnf,Sepn1,Rspo2,Fgf7,Zeb2,Col12a1,Tec,Postn,Ext1,Gpx1,Mfsd7b,Fmn1,Ptgfrn,Psap,Igf2,Tnc,Shank3,Ccm2l,Esrrb,Ecm1,Kif26b,Iqgap1,Cdkn1c,Plxna1	Col6a1,Tgfb1,Mmp13,Fbln5,Plau,Alcam,Hbegf,Anxa1,Abl2,Mdk,Src,Ereg,Mtpn,Cd9,Sfrp1,Lepr,Hoxa5,Tnn,Ptk7,Tgfb2,Thbs1,Chst11,Dclk1,Bdnf,Sepn1,Rspo2,Fgf7,Zeb2,Col12a1,Tec,Postn,Ext1,Gpx1,Mfsd7b,Fmn1,Ptgfrn,Psap,Igf2,Tnc,Shank3,Ccm2l,Esrrb,Ecm1,Kif26b,Iqgap1,Cdkn1c,Plxna1
GO:1902107	positive regulation of leukocyte differentiation	25	175	0.0002	Ccl3,Tgfb1,Il7r,Cd83,Atp6ap1,Vsir,Id2,Hcls1,Runx1,Trem2,Csf1r,Anxa1,Mdk,Tyrobp,Nckap1l,Shb,Lif,Itgam,Fes,Mmp14,Sox4,Adam8,Nfkbiz,Syk,Inpp5d	Ccl3,Tgfb1,Il7r,Cd83,Atp6ap1,Vsir,Id2,Hcls1,Runx1,Trem2,Csf1r,Anxa1,Mdk,Tyrobp,Nckap1l,Shb,Lif,Itgam,Fes,Mmp14,Sox4,Adam8,Nfkbiz,Syk,Inpp5d
GO:0001952	regulation of cell-matrix adhesion	20	119	0.00021	Coro1c,Mmp12,Plau,Src,Col16a1,Serpine1,Acer2,Lrp1,Thbs1,Fam107a,Phldb2,Actg1,Postn,Mmp14,Bst1,Fmn1,Rin2,Cfl1,Cdk6,Iqgap1	Coro1c,Mmp12,Plau,Src,Col16a1,Serpine1,Acer2,Lrp1,Thbs1,Fam107a,Phldb2,Actg1,Postn,Mmp14,Bst1,Fmn1,Rin2,Cfl1,Cdk6,Iqgap1
GO:0050707	regulation of cytokine secretion	14	60	0.00022	Wisp1,Rgcc,Clec4n,Htr2b,Il1a,Src,Tlr2,Fgr,Cx3cl1,Cd14,AF251705,P2rx7,Syk,Clec5a	Wisp1,Rgcc,Clec4n,Htr2b,Il1a,Src,Tlr2,Fgr,Cx3cl1,Cd14,Cd300c2,P2rx7,Syk,Clec5a
GO:0060284	regulation of cell development	87	1086	0.00022	Actr2,Tgfb1,Coro1c,Crabp2,Wdr1,Wisp1,Ephb3,Arpc2,Ctsz,Timp2,Trpv2,Ywhah,Atp6ap1,Id2,Hif1a,Edn1,Sdc2,Hcls1,Runx1,Trem2,P4hb,Pitx3,Itm2c,Rab29,Abl2,Frzb,Mdk,Il1a,Tlr2,Pdpn,Tnfrsf1b,Hgf,Cd38,P2rx4,Dtx1,Camk1,Tyrobp,Sfrp1,Cx3cl1,Apoa1,Prex1,Tnn,Mapk6,Rbpj,Egr2,Ptk7,Lrp1,Grn,Ror1,Fzd4,Axin2,Plxnb2,S1pr2,Fn1,Rap2a,Fbxo31,Bdnf,Bex1,Shb,Gdf6,Cx3cr1,Ptprs,Lif,Zeb2,Postn,Etv5,Dab2,Fes,Fat3,Col3a1,Ttpa,Scn1…	Actr2,Tgfb1,Coro1c,Crabp2,Wdr1,Wisp1,Ephb3,Arpc2,Ctsz,Timp2,Trpv2,Ywhah,Atp6ap1,Id2,Hif1a,Edn1,Sdc2,Hcls1,Runx1,Trem2,P4hb,Pitx3,Itm2c,Rab29,Abl2,Frzb,Mdk,Il1a,Tlr2,Pdpn,Tnfrsf1b,Hgf,Cd38,P2rx4,Dtx1,Camk1,Tyrobp,Sfrp1,Cx3cl1,Apoa1,Prex1,Tnn,Mapk6,Rbpj,Egr2,Ptk7,Lrp1,Grn,Ror1,Fzd4,Axin2,Plxnb2,S1pr2,Fn1,Rap2a,Fbxo31,Bdnf,Bex1,Shb,Gdf6,Cx3cr1,Ptprs,Lif,Zeb2,Postn,Etv5,Dab2,Fes,Fat3,Col3a1,Ttpa,Scn1…
GO:1905521	regulation of macrophage migration	12	43	0.00022	Ccl2,Ddt,Trem2,Mdk,P2rx4,Cd9,Cx3cl1,Thbs1,C3ar1,Cd200r1,Cx3cr1,Mmp14	Ccl2,Ddt,Trem2,Mdk,P2rx4,Cd9,Cx3cl1,Thbs1,C3ar1,Cd200r1,Cx3cr1,Mmp14
GO:0098609	cell-cell adhesion	42	398	0.00023	Itgb2,Cd44,Vmp1,Emb,Itga5,Alcam,Pkp1,Sell,Sele,Itgav,Src,Vcam1,Cyr61,Pdpn,Olr1,Itgax,Cx3cl1,Col16a1,Fermt3,Rap2b,Tgfb2,Ubash3b,Thbs1,Plxnb2,Cd200r1,Gldn,Cx3cr1,Ptprs,Itgam,Cdh11,Ext1,Fat3,Dlg3,Sirpa,Plek,Adam8,Kirrel,Dsc3,Msn,Syk,Selp,Gcnt1	Itgb2,Cd44,Vmp1,Emb,Itga5,Alcam,Pkp1,Sell,Sele,Itgav,Src,Vcam1,Cyr61,Pdpn,Olr1,Itgax,Cx3cl1,Col16a1,Fermt3,Rap2b,Tgfb2,Ubash3b,Thbs1,Plxnb2,Cd200r1,Gldn,Cx3cr1,Ptprs,Itgam,Cdh11,Ext1,Fat3,Dlg3,Sirpa,Plek,Adam8,Kirrel,Dsc3,Msn,Syk,Selp,Gcnt1
GO:0006690	icosanoid metabolic process	18	99	0.00024	Tbxas1,Ncf1,Edn1,Tlr2,Ptgr1,Pdpn,Hpgds,Ptgs2,Daglb,Tlr4,Pla2g4a,Alox5ap,Cyp2b10,Dpep2,Gpx1,Gpx4,Syk,Sphk1	Tbxas1,Ncf1,Edn1,Tlr2,Ptgr1,Pdpn,Hpgds,Ptgs2,Daglb,Tlr4,Pla2g4a,Alox5ap,Cyp2b10,Dpep2,Gpx1,Gpx4,Syk,Sphk1
GO:0031341	regulation of cell killing	17	89	0.00024	Ccl2,Il7r,Vav1,Cd5l,Havcr2,Mr1,Cxcl1,Tyrobp,Itgam,P2rx7,Igf2,Arrb2,Bcl2l11,Ccr5,Clec7a,Syk,Sh2d1b2	Ccl2,Il7r,Vav1,Cd5l,Havcr2,Mr1,Cxcl1,Tyrobp,Itgam,P2rx7,Igf2,Arrb2,Bcl2l11,Ccr5,Clec7a,Syk,Sh2d1b1
GO:2001236	regulation of extrinsic apoptotic signaling pathway	24	165	0.00024	Bid,Hmox1,Tgfbr1,Pea15a,Tnfaip3,Itm2c,Atf3,Itgav,Src,Lmna,Hgf,Sfrp1,Cx3cl1,Serpine1,Tgfb2,Thbs1,Inhba,Faim3,Cx3cr1,Unc5b,Dab2,Gpx1,Lgals3,Tnfrsf23	Bid,Hmox1,Tgfbr1,Pea15a,Tnfaip3,Itm2c,Atf3,Itgav,Src,Lmna,Hgf,Sfrp1,Cx3cl1,Serpine1,Tgfb2,Thbs1,Inhba,Fcmr,Cx3cr1,Unc5b,Dab2,Gpx1,Lgals3,Tnfrsf23
GO:0006898	receptor-mediated endocytosis	22	143	0.00025	Itgb2,Hip1r,Cxcl16,Grb2,Msr1,Htr2b,Fcgr2b,Fcgr1,Ppt1,Cd9,Snx1,Lrp1,Cd14,Rab31,Itgam,Fcer1g,Dab2,Cap1,Cd300a,Arrb2,Syk,Vldlr	Itgb2,Hip1r,Cxcl16,Grb2,Msr1,Htr2b,Fcgr2b,Fcgr1,Ppt1,Cd9,Snx1,Lrp1,Cd14,Rab31,Itgam,Fcer1g,Dab2,Cap1,Cd300a,Arrb2,Syk,Vldlr
GO:0033003	regulation of mast cell activation	13	52	0.00025	Gab2,Hmox1,Fgr,Crlf2,Ptpre,Cd300lb,Fcer1g,Fes,Milr1,Cd300lf,Cd300a,Syk,Cd84	Gab2,Hmox1,Fgr,Crlf2,Ptpre,Cd300lb,Fcer1g,Fes,Milr1,Cd300lf,Cd300a,Syk,Cd84
GO:0044089	positive regulation of cellular component biogenesis	52	543	0.00025	Actr2,Hip1r,Tgfb1,Bid,Ephb3,Arpc2,Pip4k2a,Tgfbr1,Ctgf,Cdc34,Sdc1,Grb2,Evl,Edn1,Tppp,Rgcc,Clu,Prkcq,Src,Sdcbp,Abca1,Cx3cl1,Apoa1,Nckap1l,Col16a1,Atp13a2,Sh3pxd2b,Tlr4,Phldb2,Bdnf,Rasip1,Rap1b,Arpc5,Fes,Arpc1b,P2rx7,Fmn1,Plek,Arap1,Kirrel,Bcl2l11,Fam65b,Cfl1,Msn,Syk,Lgals3,Arpc4,Fnip2,Lcp1,Iqgap1,Thbs2,Actr3	Actr2,Hip1r,Tgfb1,Bid,Ephb3,Arpc2,Pip4k2a,Tgfbr1,Ctgf,Cdc34,Sdc1,Grb2,Evl,Edn1,Tppp,Rgcc,Clu,Prkcq,Src,Sdcbp,Abca1,Cx3cl1,Apoa1,Nckap1l,Col16a1,Atp13a2,Sh3pxd2b,Tlr4,Phldb2,Bdnf,Rasip1,Rap1b,Arpc5,Fes,Arpc1b,P2rx7,Fmn1,Plek,Arap1,Kirrel,Bcl2l11,Fam65b,Cfl1,Msn,Syk,Lgals3,Arpc4,Fnip2,Lcp1,Iqgap1,Thbs2,Actr3
GO:0050863	regulation of T cell activation	35	304	0.00025	Ccl2,Loxl3,Tgfb1,Il7r,Cd244,Cd44,Tnfaip8l2,Cd83,Vsir,Havcr2,Runx1,Anxa1,Prkcq,Mdk,Vcam1,Tnfrsf1b,Pla2g2d,Dtx1,Gpnmb,Fgl1,Nckap1l,Igfbp2,Shb,Cebpb,Cd80,Sirpa,Sox4,Igf2,Adam8,Cd300a,Fam65b,Nfkbiz,Syk,Lgals3,Cd276	Ccl2,Loxl3,Tgfb1,Il7r,Cd244,Cd44,Tnfaip8l2,Cd83,Vsir,Havcr2,Runx1,Anxa1,Prkcq,Mdk,Vcam1,Tnfrsf1b,Pla2g2d,Dtx1,Gpnmb,Fgl1,Nckap1l,Igfbp2,Shb,Cebpb,Cd80,Sirpa,Sox4,Igf2,Adam8,Cd300a,Fam65b,Nfkbiz,Syk,Lgals3,Cd276
GO:0001953	negative regulation of cell-matrix adhesion	11	36	0.00026	Coro1c,Mmp12,Src,Serpine1,Acer2,Lrp1,Thbs1,Fam107a,Phldb2,Postn,Mmp14	Coro1c,Mmp12,Src,Serpine1,Acer2,Lrp1,Thbs1,Fam107a,Phldb2,Postn,Mmp14
GO:0002449	lymphocyte mediated immunity	21	132	0.00026	Tnfsf13,Slc11a1,Fcgr2b,Fcgr1,Ctsc,Ctsh,Mlh1,Crlf2,C1qc,C1qb,Rftn1,C1qa,Cfi,Pirb,Fcer1g,Cr2,Prkcd,Prdx1,Inpp5d,Gba,Fcgr3	Tnfsf13,Slc11a1,Fcgr2b,Fcgr1,Ctsc,Ctsh,Mlh1,Crlf2,C1qc,C1qb,Rftn1,C1qa,Cfi,Pirb,Fcer1g,Cr2,Prkcd,Prdx1,Inpp5d,Gba,Fcgr3
GO:0009056	catabolic process	122	1680	0.00026	Gm2a,Tgfb1,Prodh,Dnase2a,Cd44,Hmox1,Mmp12,Ctsb,Mmp13,Endog,Ctsk,Ctss,Ncf1,Ctsz,Vmp1,Ywhah,Dnase1l1,Tnfaip3,Dram1,Cdc34,Gdpd1,Ubxn2a,Lgmn,Gpr137b,Ctsl,Hexb,Esd,Naga,Sdf2l1,Npc1,Hexa,Sat1,Mmp19,Gusb,Ecrg4,Cln8,Manba,Hint2,Prkaa2,Ppt1,Fuca1,Akr1a1,Pla2g2d,Srd5a3,Ctsc,Fah,Acer3,Lyve1,Tpp1,Gla,Asah1,Mmp2,Pla2g15,Usp2,Apoc3,Bace1,Anxa2,Ctsh,Mlh1,Npl,Atp13a2,Acer2,Akr1b8,Maob,Nagk,Daglb,Blvrb,Lrp1,Hpse,…	Gm2a,Tgfb1,Prodh,Dnase2a,Cd44,Hmox1,Mmp12,Ctsb,Mmp13,Endog,Ctsk,Ctss,Ncf1,Ctsz,Vmp1,Ywhah,Dnase1l1,Tnfaip3,Dram1,Cdc34,Gdpd1,Ubxn2a,Lgmn,Gpr137b,Ctsl,Hexb,Esd,Naga,Sdf2l1,Npc1,Hexa,Sat1,Mmp19,Gusb,1500015O10Rik,Cln8,Manba,Hint2,Prkaa2,Ppt1,Fuca1,Akr1a1,Pla2g2d,Srd5a3,Ctsc,Fah,Acer3,Lyve1,Tpp1,Gla,Asah1,Mmp2,Pla2g15,Usp2,Apoc3,Bace1,Anxa2,Ctsh,Mlh1,Npl,Atp13a2,Acer2,Akr1b8,Maob,Nagk,Daglb,Blvrb,Lr…
GO:0045123	cellular extravasation	12	44	0.00026	Ccl2,Itgb2,Sell,Sele,Vcam1,Cx3cl1,Cx3cr1,Itgam,Ext1,Sirpa,Selp,Gcnt1	Ccl2,Itgb2,Sell,Sele,Vcam1,Cx3cl1,Cx3cr1,Itgam,Ext1,Sirpa,Selp,Gcnt1
GO:0050777	negative regulation of immune response	23	155	0.00026	Loxl3,Tgfb1,Il7r,Hmox1,Mmp12,Tnfaip3,Vsir,Havcr2,Anxa1,Fcgr2b,Apoa1,Tgfb2,Grn,Gpx1,Col3a1,Abr,Igf2,Cd300a,Arrb2,Lgals3,Cd84,Sh2d1b2,Inpp5d	Loxl3,Tgfb1,Il7r,Hmox1,Mmp12,Tnfaip3,Vsir,Havcr2,Anxa1,Fcgr2b,Apoa1,Tgfb2,Grn,Gpx1,Col3a1,Abr,Igf2,Cd300a,Arrb2,Lgals3,Cd84,Sh2d1b1,Inpp5d
GO:0071346	cellular response to interferon-gamma	18	100	0.00026	Actr2,Ccl2,Ccl3,Ccl6,Ccl4,Ccl7,Evl,Edn1,Tlr2,Cx3cl1,Tlr4,Rab11fip5,Rab7b,Actg1,H2-Q7,Sirpa,Capg,Actr3	Actr2,Ccl2,Ccl3,Ccl6,Ccl4,Ccl7,Evl,Edn1,Tlr2,Cx3cl1,Tlr4,Rab11fip5,Rab7b,Actg1,H2-Q7,Sirpa,Capg,Actr3
GO:1903510	mucopolysaccharide metabolic process	14	61	0.00026	Tgfb1,Cd44,Itih3,Itih4,Hgf,Bgn,Dse,Chst11,Mamdc2,Chsy1,Cemip,Chst1,Ext1,Xylt2	Tgfb1,Cd44,Itih3,Itih4,Hgf,Bgn,Dse,Chst11,Mamdc2,Chsy1,Cemip,Chst1,Ext1,Xylt2
GO:1905954	positive regulation of lipid localization	18	100	0.00026	Edn1,Runx1,Abcg1,Msr1,Ecrg4,Tnfrsf11a,Il1a,Abca1,Nucb2,Apoa1,Anxa2,Lrp1,Pltp,Dab2,P2rx7,Fitm2,Prkcd,Spp1	Edn1,Runx1,Abcg1,Msr1,1500015O10Rik,Tnfrsf11a,Il1a,Abca1,Nucb2,Apoa1,Anxa2,Lrp1,Pltp,Dab2,P2rx7,Fitm2,Prkcd,Spp1
GO:0009101	glycoprotein biosynthetic process	31	253	0.00027	Galnt15,Sdf2l1,Npc1,Vegfb,Srd5a3,Tmem165,Acan,Galnt7,Mgat5,Dse,Chst11,Galnt12,Tmem106a,Ostc,Chsy1,Galnt6,B3gnt2,B4galt6,St3gal5,Ext1,St6galnac2,Hs6st2,Hs6st1,St6galnac4,B4galt5,Pxylp1,B3gnt7,Xylt2,Gcnt4,B3gnt9,Gcnt1	Galnt15,Sdf2l1,Npc1,Vegfb,Srd5a3,Tmem165,Acan,Galnt7,Mgat5,Dse,Chst11,Galnt12,Tmem106a,Ostc,Chsy1,Galnt6,B3gnt2,B4galt6,St3gal5,Ext1,St6galnac2,Hs6st2,Hs6st1,St6galnac4,B4galt5,Pxylp1,B3gnt7,Xylt2,Gcnt4,B3gnt9,Gcnt1
GO:0010876	lipid localization	34	292	0.00027	Gm2a,Gltp,Abca8b,Abcc3,Hexb,Gpihbp1,Abcg1,Npc1,Anxa1,Msr1,Hexa,Abca1,Pla2g2d,Apoc3,Apoa1,Slco2a1,Apobr,Inhba,Fzd4,Pltp,Pla2g4a,Ttpa,P2rx7,Osbpl8,Psap,Enpp1,Rbpr2,Fitm2,Pqlc1,Pitpnm2,Vldlr,Syt7,Gba,Soat1	Gm2a,Gltp,Abca8b,Abcc3,Hexb,Gpihbp1,Abcg1,Npc1,Anxa1,Msr1,Hexa,Abca1,Pla2g2d,Apoc3,Apoa1,Slco2a1,Apobr,Inhba,Fzd4,Pltp,Pla2g4a,Ttpa,P2rx7,Osbpl8,Psap,Enpp1,Stra6l,Fitm2,Pqlc1,Pitpnm2,Vldlr,Syt7,Gba,Soat1
GO:0048589	developmental growth	46	458	0.00027	Col6a1,Tgfb1,Mmp13,Fbln5,Plau,Alcam,Hbegf,Anxa1,Abl2,Mdk,Ereg,Mtpn,Cd9,Sfrp1,Lepr,Hoxa5,Tnn,Ptk7,Tgfb2,Thbs1,Chst11,Dclk1,Bdnf,Sepn1,Rspo2,Fgf7,Zeb2,Col12a1,Tec,Postn,Ext1,Gpx1,Mfsd7b,Fmn1,Ptgfrn,Psap,Igf2,Tnc,Shank3,Ccm2l,Esrrb,Ecm1,Kif26b,Iqgap1,Cdkn1c,Plxna1	Col6a1,Tgfb1,Mmp13,Fbln5,Plau,Alcam,Hbegf,Anxa1,Abl2,Mdk,Ereg,Mtpn,Cd9,Sfrp1,Lepr,Hoxa5,Tnn,Ptk7,Tgfb2,Thbs1,Chst11,Dclk1,Bdnf,Sepn1,Rspo2,Fgf7,Zeb2,Col12a1,Tec,Postn,Ext1,Gpx1,Mfsd7b,Fmn1,Ptgfrn,Psap,Igf2,Tnc,Shank3,Ccm2l,Esrrb,Ecm1,Kif26b,Iqgap1,Cdkn1c,Plxna1
GO:0002688	regulation of leukocyte chemotaxis	20	122	0.00028	Ccl2,Ccl3,Ddt,Ccl4,Ccl7,Lgmn,Edn1,Vegfb,Sell,Mdk,Mpp1,F7,Cx3cl1,Nckap1l,Serpine1,Thbs1,C3ar1,Slc8b1,Bst1,Fam65b	Ccl2,Ccl3,Ddt,Ccl4,Ccl7,Lgmn,Edn1,Vegfb,Sell,Mdk,Mpp1,F7,Cx3cl1,Nckap1l,Serpine1,Thbs1,C3ar1,Slc8b1,Bst1,Fam65b
GO:0010038	response to metal ion	40	374	0.00028	Hmox1,Crip1,Slc25a13,Endog,Cybb,Ncf1,Sparc,Sdc1,Id2,Dnmt3a,Hif1a,Lgmn,Edn1,Loxl2,Npc1,Gpr39,Gatm,Il1a,Slc25a24,Prkaa2,P2rx4,Bace1,Ptgs2,Atp13a2,Maob,Thbs1,Igfbp2,C1qa,Fn1,Cd14,Pla2g4a,Alox5ap,Hvcn1,Tnfrsf11b,Adam9,P2rx7,Apobec1,Rasgrp2,Syt7,Iqgap1	Hmox1,Crip1,Slc25a13,Endog,Cybb,Ncf1,Sparc,Sdc1,Id2,Dnmt3a,Hif1a,Lgmn,Edn1,Loxl2,Npc1,Gpr39,Gatm,Il1a,Slc25a24,Prkaa2,P2rx4,Bace1,Ptgs2,Atp13a2,Maob,Thbs1,Igfbp2,C1qa,Fn1,Cd14,Pla2g4a,Alox5ap,Hvcn1,Tnfrsf11b,Adam9,P2rx7,Apobec1,Rasgrp2,Syt7,Iqgap1
GO:0060348	bone development	28	216	0.00028	Col6a1,Col1a1,Tgfb1,Wisp1,Pip4k2a,Mmp13,Sparc,Nab2,Fam20c,Src,Pdgfc,Bgn,Anxa2,Ppib,Scx,Sh3pxd2b,Thbs1,Chsy1,Ttc9,Axin2,Col12a1,Pdgfa,Ext1,Mmp14,Fam73b,Lepre1,Col10a1,Sulf1	Col6a1,Col1a1,Tgfb1,Wisp1,Pip4k2a,Mmp13,Sparc,Nab2,Fam20c,Src,Pdgfc,Bgn,Anxa2,Ppib,Scx,Sh3pxd2b,Thbs1,Chsy1,Ttc9,Axin2,Col12a1,Pdgfa,Ext1,Mmp14,Fam73b,P3h1,Col10a1,Sulf1
GO:0002444	myeloid leukocyte mediated immunity	12	45	0.00031	Ccl3,Wdr1,Ncf1,Fcgr1,Anxa3,Lat2,Pi4k2a,Cd300lb,Milr1,Myo1f,Cd300a,Fcgr3	Ccl3,Wdr1,Ncf1,Fcgr1,Anxa3,Lat2,Pi4k2a,Cd300lb,Milr1,Myo1f,Cd300a,Fcgr3
GO:0071705	nitrogen compound transport	113	1534	0.00031	Slc7a7,Col1a1,Tgfb1,Bid,Mmp12,Kdelr3,Gltp,Slc25a13,Rrbp1,Ncf1,Ywhah,Slc25a22,Rab32,Gnptab,Scn4a,Edn1,Clu,Gpihbp1,Krt18,Abcg1,Anxa1,Slc15a3,Slc1a1,Msr1,Tram1,Ecrg4,Slc11a1,Cln8,Arl8a,Rab29,Zmat3,Slc25a24,Tlr2,Lmna,Abca1,Pdpn,Ppt1,Snx8,Sec61a1,Golt1b,Rp2h,Slc6a8,Apoc3,Il10ra,Snx1,Crlf2,Sidt1,Atp13a2,Egr2,Spcs2,Rab8b,Dennd2a,Tmem106a,Rftn1,Myrip,Mvb12b,Apba3,Lamp2,Neurl3,Arl11,Bdnf,Rab11fip5,Tmed3,S…	Slc7a7,Col1a1,Tgfb1,Bid,Mmp12,Kdelr3,Gltp,Slc25a13,Rrbp1,Ncf1,Ywhah,Slc25a22,Rab32,Gnptab,Scn4a,Edn1,Clu,Gpihbp1,Krt18,Abcg1,Anxa1,Slc15a3,Slc1a1,Msr1,Tram1,1500015O10Rik,Slc11a1,Cln8,Arl8a,Rab29,Zmat3,Slc25a24,Tlr2,Lmna,Abca1,Pdpn,Ppt1,Snx8,Sec61a1,Golt1b,Rp2,Slc6a8,Apoc3,Il10ra,Snx1,Crlf2,Sidt1,Atp13a2,Egr2,Spcs2,Rab8b,Dennd2a,Tmem106a,Rftn1,Myrip,Mvb12b,Apba3,Lamp2,Neurl3,Arl11,Bdnf,Rab11fip5,…
GO:0031334	positive regulation of protein-containing complex assembly	29	230	0.00032	Actr2,Hip1r,Tgfb1,Bid,Arpc2,Grb2,Evl,Tppp,Clu,Src,Abca1,Nckap1l,Tlr4,Rasip1,Rap1b,Arpc5,Fes,Arpc1b,Fmn1,Plek,Kirrel,Bcl2l11,Msn,Syk,Lgals3,Arpc4,Fnip2,Lcp1,Actr3	Actr2,Hip1r,Tgfb1,Bid,Arpc2,Grb2,Evl,Tppp,Clu,Src,Abca1,Nckap1l,Tlr4,Rasip1,Rap1b,Arpc5,Fes,Arpc1b,Fmn1,Plek,Kirrel,Bcl2l11,Msn,Syk,Lgals3,Arpc4,Fnip2,Lcp1,Actr3
GO:0032102	negative regulation of response to external stimulus	39	363	0.00032	Ddt,Cd44,Mmp12,Htra1,Tnfaip8l2,Tnfaip3,Havcr2,Plau,Fcgr2b,Mdk,Tnfrsf1b,Hgf,Cd9,Nucb2,Cx3cl1,Apoa1,Bace1,Anxa2,Metrnl,Serpine1,Il22ra2,Ubash3b,Thbs1,Grn,Phldb2,Socs3,Cx3cr1,Ptprs,Pdgfa,Gpx1,Cd109,Abr,Mefv,Sirpa,Igf2,Arrb2,Prkcd,Sh2d1b2,Cd276	Ddt,Cd44,Mmp12,Htra1,Tnfaip8l2,Tnfaip3,Havcr2,Plau,Fcgr2b,Mdk,Tnfrsf1b,Hgf,Cd9,Nucb2,Cx3cl1,Apoa1,Bace1,Anxa2,Metrnl,Serpine1,Il22ra2,Ubash3b,Thbs1,Grn,Phldb2,Socs3,Cx3cr1,Ptprs,Pdgfa,Gpx1,Cd109,Abr,Mefv,Sirpa,Igf2,Arrb2,Prkcd,Sh2d1b1,Cd276
GO:0031214	biomineral tissue development	17	92	0.00033	Col1a1,Mmp13,Fam20c,Fgr,Ibsp,Col1a2,Gpnmb,Ptgs2,Sbno2,Axin2,Foxo1,Rspo2,Enpp1,Slc24a3,Spp1,Ecm1,Lox	Col1a1,Mmp13,Fam20c,Fgr,Ibsp,Col1a2,Gpnmb,Ptgs2,Sbno2,Axin2,Foxo1,Rspo2,Enpp1,Slc24a3,Spp1,Ecm1,Lox
GO:0032930	positive regulation of superoxide anion generation	9	23	0.00034	Itgb2,Tgfb1,Cyba,Cxcl1,Tyrobp,Itgam,Hvcn1,Prkcd,Syk	Itgb2,Tgfb1,Cyba,Cxcl1,Tyrobp,Itgam,Hvcn1,Prkcd,Syk
GO:0043523	regulation of neuron apoptotic process	32	270	0.00034	Ccl3,Hmox1,Crlf1,Ctsz,Cdc34,Hif1a,Lgmn,Vegfb,Pitx3,Mdk,Ppt1,Tyrobp,Nupr1,Cx3cl1,Bace1,Tgfb2,Lrp1,Grn,Wfs1,Bdnf,F2r,Cx3cr1,Itgam,Cebpb,Unc5b,Cntfr,Adam8,Ngf,Arrb2,Bcl2l11,Gba,Ncf2	Ccl3,Hmox1,Crlf1,Ctsz,Cdc34,Hif1a,Lgmn,Vegfb,Pitx3,Mdk,Ppt1,Tyrobp,Nupr1,Cx3cl1,Bace1,Tgfb2,Lrp1,Grn,Wfs1,Bdnf,F2r,Cx3cr1,Itgam,Cebpb,Unc5b,Cntfr,Adam8,Ngf,Arrb2,Bcl2l11,Gba,Ncf2
GO:0006875	cellular metal ion homeostasis	53	567	0.00036	Ccl2,Ccl3,Tgfb1,Hmox1,Mcoln2,Trpv2,Atp6ap1,Atp2b1,Hif1a,Edn1,Hexb,Tmem178,Slc11a1,Htr2b,Gpr39,Abl2,Itgav,Ccdc109b,Cd38,Tmem165,Cxcl1,P2rx4,Nucb2,Cx3cl1,Egln1,Mcoln3,Atp13a2,Lrp1,Plcl2,Pygm,Wfs1,C3ar1,Kcna5,P2ry6,Tpcn2,F2r,Cemip,Cx3cr1,Slc39a6,Slc8b1,Slc8a1,Ftl1,Gpr157,P2rx7,Slc24a3,Ccr5,Cacna1d,Spp1,Atp6v1a,Myo5a,Sypl2,Gpr35,Cxcr5	Ccl2,Ccl3,Tgfb1,Hmox1,Mcoln2,Trpv2,Atp6ap1,Atp2b1,Hif1a,Edn1,Hexb,Tmem178,Slc11a1,Htr2b,Gpr39,Abl2,Itgav,Ccdc109b,Cd38,Tmem165,Cxcl1,P2rx4,Nucb2,Cx3cl1,Egln1,Mcoln3,Atp13a2,Lrp1,Plcl2,Pygm,Wfs1,C3ar1,Kcna5,P2ry6,Tpcn2,F2r,Cemip,Cx3cr1,Slc39a6,Slc8b1,Slc8a1,Ftl1,Gpr157,P2rx7,Slc24a3,Ccr5,Cacna1d,Spp1,Atp6v1a,Myo5a,Sypl2,Gpr35,Cxcr5
GO:0019882	antigen processing and presentation	15	73	0.00037	Ctss,Rab32,Slc11a1,Mr1,Fcgr2b,Fcgr1,Ifi30,Rab8b,Rftn1,H2-Q7,Fcer1g,Psap,Unc93b1,Gba,Fcgr3	Ctss,Rab32,Slc11a1,Mr1,Fcgr2b,Fcgr1,Ifi30,Rab8b,Rftn1,H2-Q7,Fcer1g,Psap,Unc93b1,Gba,Fcgr3
GO:0071560	cellular response to transforming growth factor beta stimulus	21	136	0.00037	Ccl2,Col1a1,Tgfb1,Tgfbr1,Edn1,Runx1,Src,Col1a2,Sfrp1,Serpine1,Scx,Tgfb2,Cx3cr1,Postn,Dab2,Adam9,Col3a1,Arap1,Arrb2,Nrros,Actr3	Ccl2,Col1a1,Tgfb1,Tgfbr1,Edn1,Runx1,Src,Col1a2,Sfrp1,Serpine1,Scx,Tgfb2,Cx3cr1,Postn,Dab2,Adam9,Col3a1,Arap1,Arrb2,Nrros,Actr3
GO:1901565	organonitrogen compound catabolic process	75	909	0.00037	Gm2a,Tgfb1,Prodh,Cd44,Hmox1,Mmp12,Ctsb,Mmp13,Ctsk,Ctss,Ncf1,Ctsz,Tnfaip3,Cdc34,Ubxn2a,Lgmn,Ctsl,Hexb,Naga,Sdf2l1,Hexa,Sat1,Ecrg4,Cln8,Manba,Ppt1,Ctsc,Fah,Acer3,Lyve1,Tpp1,Gla,Asah1,Pla2g15,Usp2,Bace1,Anxa2,Ctsh,Npl,Acer2,Nagk,Blvrb,Hpse,Pnpla7,Wfs1,Rnf149,Lamp2,Abhd12,Fbxo31,Spsb4,Spsb2,Cemip,Gnpda1,Pla2g4a,Ext1,Atp5sl,Edem1,Moxd1,P2rx7,Ctsa,Pde1a,Psap,Anpep,Arrb2,Snx5,Apobec1,Rnf128,Nrros,Renbp,…	Gm2a,Tgfb1,Prodh,Cd44,Hmox1,Mmp12,Ctsb,Mmp13,Ctsk,Ctss,Ncf1,Ctsz,Tnfaip3,Cdc34,Ubxn2a,Lgmn,Ctsl,Hexb,Naga,Sdf2l1,Hexa,Sat1,1500015O10Rik,Cln8,Manba,Ppt1,Ctsc,Fah,Acer3,Lyve1,Tpp1,Gla,Asah1,Pla2g15,Usp2,Bace1,Anxa2,Ctsh,Npl,Acer2,Nagk,Blvrb,Hpse,Pnpla7,Wfs1,Rnf149,Lamp2,Abhd12,Fbxo31,Spsb4,Spsb2,Cemip,Gnpda1,Pla2g4a,Ext1,Atp5sl,Edem1,Moxd1,P2rx7,Ctsa,Pde1a,Psap,Anpep,Arrb2,Snx5,Apobec1,Rnf128,Nrro…
GO:0008154	actin polymerization or depolymerization	13	55	0.00039	Wdr1,Arpc2,Evl,Hcls1,Micall2,Fam107a,Vill,Mical1,Capzb,Cap1,Capg,Cfl1,Arpc4	Wdr1,Arpc2,Evl,Hcls1,Micall2,Fam107a,Vill,Mical1,Capzb,Cap1,Capg,Cfl1,Arpc4
GO:0030162	regulation of proteolysis	65	753	0.00039	Hip1r,Plaur,Bid,Cstb,Cd44,Itih3,Itih4,Timp1,Notch4,Ctsz,Serpinb6a,Timp2,Ctgf,Vsir,Lgmn,Anxa8,Clu,Rps6ka2,Trem2,Src,Cyr61,Sdcbp,Tnfrsf1b,Hgf,Timp4,Ctsc,Nupr1,Anxa2,Ctsh,Ptgs2,Serpine1,Atp13a2,Acer2,Thbs1,Grn,Dap,Faim3,Fn1,Naip5,Lxn,F2r,Rnf180,Zfand2a,Dab2,Gpx1,Adam9,Edem1,Mmp14,Cd109,Mical1,Mefv,Adam8,Ngf,Arrb2,Ndufa13,Bcl2l11,Cfl1,Renbp,Ecm1,Syk,Naip2,Tnfrsf23,St18,Ctsd,Gba	Hip1r,Plaur,Bid,Cstb,Cd44,Itih3,Itih4,Timp1,Notch4,Ctsz,Serpinb6a,Timp2,Ctgf,Vsir,Lgmn,Anxa8,Clu,Rps6ka2,Trem2,Src,Cyr61,Sdcbp,Tnfrsf1b,Hgf,Timp4,Ctsc,Nupr1,Anxa2,Ctsh,Ptgs2,Serpine1,Atp13a2,Acer2,Thbs1,Grn,Dap,Fcmr,Fn1,Naip5,Lxn,F2r,Rnf180,Zfand2a,Dab2,Gpx1,Adam9,Edem1,Mmp14,Cd109,Mical1,Mefv,Adam8,Ngf,Arrb2,Ndufa13,Bcl2l11,Cfl1,Renbp,Ecm1,Syk,Naip2,Tnfrsf23,St18,Ctsd,Gba
GO:0001816	cytokine production	23	160	0.0004	Il12rb2,Hif1a,Rgcc,Slc11a1,Mr1,Itgav,Tlr2,Abca1,Ptgs2,Crlf2,Rbpj,Tlr4,Tmem106a,Rftn1,Lipa,Ptafr,Fcer1g,Ccm2l,Clec7a,Prkcd,Nrros,Gba,Gpr56	Il12rb2,Hif1a,Rgcc,Slc11a1,Mr1,Itgav,Tlr2,Abca1,Ptgs2,Crlf2,Rbpj,Tlr4,Tmem106a,Rftn1,Lipa,Ptafr,Fcer1g,Ccm2l,Clec7a,Prkcd,Nrros,Gba,Adgrg1
GO:0010720	positive regulation of cell development	59	661	0.0004	Actr2,Tgfb1,Crabp2,Wisp1,Arpc2,Timp2,Trpv2,Atp6ap1,Id2,Hif1a,Edn1,Hcls1,Runx1,Trem2,P4hb,Abl2,Mdk,Tlr2,Tnfrsf1b,Hgf,P2rx4,Camk1,Tyrobp,Cx3cl1,Apoa1,Prex1,Mapk6,Egr2,Ptk7,Lrp1,Grn,Ror1,Fzd4,Plxnb2,S1pr2,Fn1,Fbxo31,Bdnf,Bex1,Gdf6,Cx3cr1,Lif,Zeb2,Etv5,Dab2,Fes,Scn1b,E2f1,Lepre1,Ngf,Shank3,Ccr5,Cfl1,Vldlr,Iqgap1,Tgif1,Sphk1,Plxna1,Actr3	Actr2,Tgfb1,Crabp2,Wisp1,Arpc2,Timp2,Trpv2,Atp6ap1,Id2,Hif1a,Edn1,Hcls1,Runx1,Trem2,P4hb,Abl2,Mdk,Tlr2,Tnfrsf1b,Hgf,P2rx4,Camk1,Tyrobp,Cx3cl1,Apoa1,Prex1,Mapk6,Egr2,Ptk7,Lrp1,Grn,Ror1,Fzd4,Plxnb2,S1pr2,Fn1,Fbxo31,Bdnf,Bex1,Gdf6,Cx3cr1,Lif,Zeb2,Etv5,Dab2,Fes,Scn1b,E2f1,P3h1,Ngf,Shank3,Ccr5,Cfl1,Vldlr,Iqgap1,Tgif1,Sphk1,Plxna1,Actr3
GO:0007584	response to nutrient	23	161	0.00044	Ccl2,Col1a1,Tgfb1,Hmox1,Sparc,Atp2b1,Dnmt3a,Gatm,Abca1,F7,Sfrp1,Ptgs2,Igfbp2,Suox,Tpcn2,Postn,Tnfrsf11b,Fes,Folr2,Ttpa,Tnc,Spp1,Bckdhb	Ccl2,Col1a1,Tgfb1,Hmox1,Sparc,Atp2b1,Dnmt3a,Gatm,Abca1,F7,Sfrp1,Ptgs2,Igfbp2,Suox,Tpcn2,Postn,Tnfrsf11b,Fes,Folr2,Ttpa,Tnc,Spp1,Bckdhb
GO:0051271	negative regulation of cellular component movement	35	314	0.00044	Ddt,Tgfb1,Coro1c,Cnn2,Timp1,Evl,Rgcc,Cd9,Acan,Sfrp1,Cx3cl1,Rap2b,Tnn,Serpine1,Rbpj,Lrp1,Gadd45a,Thbs1,Phldb2,Cd200r1,Rap2a,Cx3cr1,Col3a1,Abr,Robo4,Cd63,Osbpl8,Cd300a,Fam65b,Ccr5,Il1rn,Cfl1,Gpr56,Sulf1,Slurp1	Ddt,Tgfb1,Coro1c,Cnn2,Timp1,Evl,Rgcc,Cd9,Acan,Sfrp1,Cx3cl1,Rap2b,Tnn,Serpine1,Rbpj,Lrp1,Gadd45a,Thbs1,Phldb2,Cd200r1,Rap2a,Cx3cr1,Col3a1,Abr,Robo4,Cd63,Osbpl8,Cd300a,Fam65b,Ccr5,Il1rn,Cfl1,Adgrg1,Sulf1,Slurp1
GO:0002698	negative regulation of immune effector process	20	127	0.00045	Loxl3,Tgfb1,Il7r,Hmox1,Htra1,Tnfaip3,Vsir,Havcr2,Anxa1,Fcgr2b,Apoa1,Tgfb2,Grn,Abr,Igf2,Cd300a,Arrb2,Lgals3,Cd84,Sh2d1b2	Loxl3,Tgfb1,Il7r,Hmox1,Htra1,Tnfaip3,Vsir,Havcr2,Anxa1,Fcgr2b,Apoa1,Tgfb2,Grn,Abr,Igf2,Cd300a,Arrb2,Lgals3,Cd84,Sh2d1b1
GO:0050868	negative regulation of T cell activation	19	116	0.00045	Loxl3,Tgfb1,Cd44,Tnfaip8l2,Vsir,Havcr2,Runx1,Anxa1,Mdk,Pla2g2d,Dtx1,Gpnmb,Fgl1,Cebpb,Cd80,Cd300a,Fam65b,Lgals3,Cd276	Loxl3,Tgfb1,Cd44,Tnfaip8l2,Vsir,Havcr2,Runx1,Anxa1,Mdk,Pla2g2d,Dtx1,Gpnmb,Fgl1,Cebpb,Cd80,Cd300a,Fam65b,Lgals3,Cd276
GO:0072503	cellular divalent inorganic cation homeostasis	47	484	0.00045	Ccl2,Ccl3,Tgfb1,Mcoln2,Trpv2,Atp2b1,Edn1,Hexb,Tmem178,Slc11a1,Htr2b,Gpr39,Abl2,Itgav,Ccdc109b,Cd38,Tmem165,Cxcl1,P2rx4,Nucb2,Cx3cl1,Mcoln3,Atp13a2,Lrp1,Plcl2,Pygm,Wfs1,C3ar1,Kcna5,P2ry6,Tpcn2,F2r,Cemip,Cx3cr1,Slc39a6,Slc8b1,Slc8a1,Gpr157,P2rx7,Slc24a3,Ccr5,Cacna1d,Spp1,Myo5a,Sypl2,Gpr35,Cxcr5	Ccl2,Ccl3,Tgfb1,Mcoln2,Trpv2,Atp2b1,Edn1,Hexb,Tmem178,Slc11a1,Htr2b,Gpr39,Abl2,Itgav,Ccdc109b,Cd38,Tmem165,Cxcl1,P2rx4,Nucb2,Cx3cl1,Mcoln3,Atp13a2,Lrp1,Plcl2,Pygm,Wfs1,C3ar1,Kcna5,P2ry6,Tpcn2,F2r,Cemip,Cx3cr1,Slc39a6,Slc8b1,Slc8a1,Gpr157,P2rx7,Slc24a3,Ccr5,Cacna1d,Spp1,Myo5a,Sypl2,Gpr35,Cxcr5
GO:0050670	regulation of lymphocyte proliferation	28	223	0.00046	Tgfb1,Cd244,Cd44,Vsir,Havcr2,Anxa1,Fcgr2b,Prkcq,Vcam1,Tnfrsf1b,Pla2g2d,Cd38,Gpnmb,Tyrobp,Nckap1l,Vav3,Tlr4,Igfbp2,Cebpb,Cd80,Bst1,Igf2,Cd300a,Fam65b,Syk,Lgals3,Inpp5d,Cd276	Tgfb1,Cd244,Cd44,Vsir,Havcr2,Anxa1,Fcgr2b,Prkcq,Vcam1,Tnfrsf1b,Pla2g2d,Cd38,Gpnmb,Tyrobp,Nckap1l,Vav3,Tlr4,Igfbp2,Cebpb,Cd80,Bst1,Igf2,Cd300a,Fam65b,Syk,Lgals3,Inpp5d,Cd276
GO:0050921	positive regulation of chemotaxis	22	150	0.00046	Ccl2,Ccl3,Tgfb1,Ccl4,Ccl7,Lgmn,Edn1,Trem2,Vegfb,Sell,Mdk,P2rx4,F7,Cx3cl1,Nckap1l,Serpine1,Thbs1,C3ar1,Fn1,Prkd2,Fam65b,Tmsb4x	Ccl2,Ccl3,Tgfb1,Ccl4,Ccl7,Lgmn,Edn1,Trem2,Vegfb,Sell,Mdk,P2rx4,F7,Cx3cl1,Nckap1l,Serpine1,Thbs1,C3ar1,Fn1,Prkd2,Fam65b,Tmsb4x
GO:1902563	regulation of neutrophil activation	7	12	0.00046	Itgb2,Grn,Itgam,Ptafr,Abr,Cd300a,Syk	Itgb2,Grn,Itgam,Ptafr,Abr,Cd300a,Syk
GO:0051384	response to glucocorticoid	23	162	0.00047	Ccl2,Tgfb1,Sparc,Atp2b1,Sdc1,Edn1,Ctsl,Anxa1,Mdk,Anxa3,Eif4ebp1,Ptgs2,Maob,Fam107a,Klf9,Igfbp2,Foxo1,Glb1,Ptafr,Adam9,Sult1a1,Il1rn,Gba	Ccl2,Tgfb1,Sparc,Atp2b1,Sdc1,Edn1,Ctsl,Anxa1,Mdk,Anxa3,Eif4ebp1,Ptgs2,Maob,Fam107a,Klf9,Igfbp2,Foxo1,Glb1,Ptafr,Adam9,Sult1a1,Il1rn,Gba
GO:0071496	cellular response to external stimulus	34	302	0.00047	Col1a1,Tgfb1,Cnn2,Hmox1,Cyba,Atp2b1,Ctsl,Atf3,Vcam1,Prkaa2,Slc2a1,Mtpn,Sfrp1,Ptgs2,Scx,Gadd45a,Inhbb,Fam107a,Tlr4,Dap,Lamp2,Foxo1,Postn,Fes,Folr2,P2rx7,Tnc,Cd68,Fam65b,Tlr8,Ucp2,Slc38a3,Gba,Pde2a	Col1a1,Tgfb1,Cnn2,Hmox1,Cyba,Atp2b1,Ctsl,Atf3,Vcam1,Prkaa2,Slc2a1,Mtpn,Sfrp1,Ptgs2,Scx,Gadd45a,Inhbb,Fam107a,Tlr4,Dap,Lamp2,Foxo1,Postn,Fes,Folr2,P2rx7,Tnc,Cd68,Fam65b,Tlr8,Ucp2,Slc38a3,Gba,Pde2a
GO:0007010	cytoskeleton organization	84	1064	0.00048	Actr2,Ccl2,Hip1r,Ccl3,Tubb6,Tpm4,Coro1c,Cnn2,Wdr1,Tmod4,Arpc2,Eln,Ywhah,Tnfaip3,Ccl7,Evl,Tppp,Hcls1,Nckap5l,Krt18,Anxa1,Casp4,Cln8,Pkp1,Abl2,Mdk,Ptpn1,Src,Lmna,Sdcbp,Tyrobp,Sfrp1,Myo1e,Mlh1,Nckap1l,Micall2,Ablim3,Rhov,Ptk7,Gadd45a,Fam107a,Phldb2,Tuba1c,S1pr2,Rap2a,Vill,Fgf7,Actg1,Elmo1,Pdgfa,Arpc5,Fes,Ccdc88c,Arpc1b,Myo1f,Specc1,Abr,Rhog,Gas2l3,Mical1,Klhl41,Actb,Sirpa,Capzb,Fmn1,Plek,Myom3,Cap1,…	Actr2,Ccl2,Hip1r,Ccl3,Tubb6,Tpm4,Coro1c,Cnn2,Wdr1,Tmod4,Arpc2,Eln,Ywhah,Tnfaip3,Ccl7,Evl,Tppp,Hcls1,Nckap5l,Krt18,Anxa1,Casp4,Cln8,Pkp1,Abl2,Mdk,Ptpn1,Src,Lmna,Sdcbp,Tyrobp,Sfrp1,Myo1e,Mlh1,Nckap1l,Micall2,Ablim3,Rhov,Ptk7,Gadd45a,Fam107a,Phldb2,Tuba1c,S1pr2,Rap2a,Vill,Fgf7,Actg1,Elmo1,Pdgfa,Arpc5,Fes,Ccdc88c,Arpc1b,Myo1f,Specc1,Abr,Rhog,Gas2l3,Mical1,Klhl41,Actb,Sirpa,Capzb,Fmn1,Plek,Myom3,Cap1,…
GO:0043434	response to peptide hormone	40	385	0.00048	Ccl2,Col1a1,Tgfb1,Aprt,Timp1,Cybb,Cyba,Sparc,Ctgf,Eif4ebp2,Grb2,Edn1,Anxa1,Gatm,Ptpn1,Src,Slc2a1,Pik3r3,Ereg,Klf15,Timp4,F7,Eif4ebp1,Apoc3,Ptgs2,Egr2,Rab8b,Inhbb,Foxo1,Rap1b,Rab31,Enpp1,Igf2,Prkcd,Apobec1,Cfl1,Myo5a,Ucp2,Iqgap1,Gcnt1	Ccl2,Col1a1,Tgfb1,Aprt,Timp1,Cybb,Cyba,Sparc,Ctgf,Eif4ebp2,Grb2,Edn1,Anxa1,Gatm,Ptpn1,Src,Slc2a1,Pik3r3,Ereg,Klf15,Timp4,F7,Eif4ebp1,Apoc3,Ptgs2,Egr2,Rab8b,Inhbb,Foxo1,Rap1b,Rab31,Enpp1,Igf2,Prkcd,Apobec1,Cfl1,Myo5a,Ucp2,Iqgap1,Gcnt1
GO:0016137	glycoside metabolic process	8	18	0.00049	Naga,Gusb,Fuca1,Akr1a1,Gla,Akr1b8,Fuca2,Gba	Naga,Gusb,Fuca1,Akr1a1,Gla,Akr1b8,Fuca2,Gba
GO:1903038	negative regulation of leukocyte cell-cell adhesion	20	128	0.00049	Loxl3,Tgfb1,Cd44,Tnfaip8l2,Vsir,Havcr2,Runx1,Anxa1,Mdk,Pla2g2d,Dtx1,Gpnmb,Fgl1,Cebpb,Cd80,Adam8,Cd300a,Fam65b,Lgals3,Cd276	Loxl3,Tgfb1,Cd44,Tnfaip8l2,Vsir,Havcr2,Runx1,Anxa1,Mdk,Pla2g2d,Dtx1,Gpnmb,Fgl1,Cebpb,Cd80,Adam8,Cd300a,Fam65b,Lgals3,Cd276
GO:0019538	protein metabolic process	228	3634	0.0005	Acvr1b,Loxl3,Ccl3,Fkbp10,Stk38l,Acp2,Spi1,Tgfb1,Hck,Mknk2,Mmp12,Ephb3,Ctsb,Htra1,Tgfbr1,Il12rb2,Mertk,Mmp13,Ctsk,Ctss,Cd5l,Ctsz,Wsb1,Tnfaip3,Gnptab,Tysnd1,Vsir,Cdc34,Flt4,Ubxn2a,Cpd,L2hgdh,Glrx5,Hif1a,Lgmn,Ctsl,Cdk20,Hexb,Parp8,Plau,Galnt15,Loxl2,Bmp1,Sdf2l1,Rps6ka2,Abcg1,Npc1,Ppic,Csf1r,Anxa1,Map4k2,Vegfb,P4hb,Mmp19,Fam20c,Casp4,Ecrg4,Slc11a1,Htr2b,Cln8,Cdk18,Abl2,Prkcq,Dpp7,Itgav,Ptpn1,Src,Tlr2…	Acvr1b,Loxl3,Ccl3,Fkbp10,Stk38l,Acp2,Spi1,Tgfb1,Hck,Mknk2,Mmp12,Ephb3,Ctsb,Htra1,Tgfbr1,Il12rb2,Mertk,Mmp13,Ctsk,Ctss,Cd5l,Ctsz,Wsb1,Tnfaip3,Gnptab,Tysnd1,Vsir,Cdc34,Flt4,Ubxn2a,Cpd,L2hgdh,Glrx5,Hif1a,Lgmn,Ctsl,Cdk20,Hexb,Parp8,Plau,Galnt15,Loxl2,Bmp1,Sdf2l1,Rps6ka2,Abcg1,Npc1,Ppic,Csf1r,Anxa1,Map4k2,Vegfb,P4hb,Mmp19,Fam20c,Casp4,1500015O10Rik,Slc11a1,Htr2b,Cln8,Cdk18,Abl2,Prkcq,Dpp7,Itgav,Ptpn1,…
GO:0031329	regulation of cellular catabolic process	63	729	0.0005	Bid,Hmox1,Pip4k2a,Timp1,Endog,Timp2,Ybx2,Tnfaip3,Dram1,Tysnd1,Hif1a,Gpr137b,Clu,Trem2,Npc1,Slc11a1,Htr2b,Pkp1,Ptpn1,Tlr2,Sdcbp,Prkaa2,Tnfrsf1b,Timp4,Ctsc,Nupr1,Apoc3,Apoa1,Il10ra,Anxa2,Qsox1,Lepr,Atp13a2,Acer2,Mettl20,Daglb,Lrp1,Atp6v0a1,Dap,Axin2,Foxo1,Fam46c,Tpcn2,Rasip1,Rnf180,Zfand2a,Dab2,Wdr91,Gpx1,Adam9,Edem1,Mefv,P2rx7,Ctsa,E2f1,Adam8,Esrrb,Bcl2l11,Prkcd,Apobec1,Msn,Gba,Rbm38	Bid,Hmox1,Pip4k2a,Timp1,Endog,Timp2,Ybx2,Tnfaip3,Dram1,Tysnd1,Hif1a,Gpr137b,Clu,Trem2,Npc1,Slc11a1,Htr2b,Pkp1,Ptpn1,Tlr2,Sdcbp,Prkaa2,Tnfrsf1b,Timp4,Ctsc,Nupr1,Apoc3,Apoa1,Il10ra,Anxa2,Qsox1,Lepr,Atp13a2,Acer2,Mettl20,Daglb,Lrp1,Atp6v0a1,Dap,Axin2,Foxo1,Fam46c,Tpcn2,Rasip1,Rnf180,Zfand2a,Dab2,Wdr91,Gpx1,Adam9,Edem1,Mefv,P2rx7,Ctsa,E2f1,Adam8,Esrrb,Bcl2l11,Prkcd,Apobec1,Msn,Gba,Rbm38
GO:0009894	regulation of catabolic process	72	872	0.00051	Bid,Hmox1,Pip4k2a,Timp1,Endog,Timp2,Ybx2,Fmc1,Tnfaip3,Dram1,Tysnd1,Vsir,Ubxn2a,Hif1a,Gpr137b,Clu,Trem2,Npc1,Slc11a1,Htr2b,Pkp1,Ptpn1,Tlr2,Sdcbp,Prkaa2,Tnfrsf1b,Timp4,Ctsc,Nupr1,Asb5,Egln1,Apoc3,Apoa1,Il10ra,Anxa2,Snx1,Qsox1,Lepr,Atp13a2,Acer2,Mettl20,Daglb,Lrp1,Atp6v0a1,Dap,Axin2,Foxo1,Fam46c,Tpcn2,Rasip1,Rnf180,Zfand2a,Dab2,Wdr91,Gpx1,Adam9,Edem1,Mefv,P2rx7,Nsf,Ctsa,E2f1,Adam8,Ndufa13,Esrrb,Bcl2…	Bid,Hmox1,Pip4k2a,Timp1,Endog,Timp2,Ybx2,1110001J03Rik,Tnfaip3,Dram1,Tysnd1,Vsir,Ubxn2a,Hif1a,Gpr137b,Clu,Trem2,Npc1,Slc11a1,Htr2b,Pkp1,Ptpn1,Tlr2,Sdcbp,Prkaa2,Tnfrsf1b,Timp4,Ctsc,Nupr1,Asb5,Egln1,Apoc3,Apoa1,Il10ra,Anxa2,Snx1,Qsox1,Lepr,Atp13a2,Acer2,Mettl20,Daglb,Lrp1,Atp6v0a1,Dap,Axin2,Foxo1,Fam46c,Tpcn2,Rasip1,Rnf180,Zfand2a,Dab2,Wdr91,Gpx1,Adam9,Edem1,Mefv,P2rx7,Nsf,Ctsa,E2f1,Adam8,Ndufa13,E…
GO:0010812	negative regulation of cell-substrate adhesion	13	57	0.00052	Col1a1,Coro1c,Mmp12,Src,Serpine1,Acer2,Lrp1,Thbs1,Fam107a,Phldb2,Fzd4,Postn,Mmp14	Col1a1,Coro1c,Mmp12,Src,Serpine1,Acer2,Lrp1,Thbs1,Fam107a,Phldb2,Fzd4,Postn,Mmp14
GO:0021782	glial cell development	19	118	0.00054	Tgfb1,Id2,Tppp,Clu,Trem2,Mdk,Tlr2,Mxra8,Cd9,Lrp1,Tlr4,Grn,Ror1,C1qa,B4galt6,Itgam,Sox4,B4galt5,Nrros	Tgfb1,Id2,Tppp,Clu,Trem2,Mdk,Tlr2,Mxra8,Cd9,Lrp1,Tlr4,Grn,Ror1,C1qa,B4galt6,Itgam,Sox4,B4galt5,Nrros
GO:0048771	tissue remodeling	19	118	0.00054	Tgfb1,Timp1,Ctsk,Ctss,Hif1a,Il1a,Src,Wnt16,Tpp1,Bgn,Mmp2,Rbpj,Tgfb2,Lipa,F2r,Lif,Cthrc1,Mmp14,Enpp1	Tgfb1,Timp1,Ctsk,Ctss,Hif1a,Il1a,Src,Wnt16,Tpp1,Bgn,Mmp2,Rbpj,Tgfb2,Lipa,F2r,Lif,Cthrc1,Mmp14,Enpp1
GO:0071356	cellular response to tumor necrosis factor	23	164	0.00055	Ccl2,Ccl3,Col1a1,Cyba,Ccl6,Ccl4,Ccl7,Edn1,Krt18,Tnfrsf11a,Tnfrsf1b,Sfrp1,Asah1,Cx3cl1,Postn,Il18bp,Card14,Tmsb4x,Cfl1,Tnfrsf23,St18,Gba,Actr3	Ccl2,Ccl3,Col1a1,Cyba,Ccl6,Ccl4,Ccl7,Edn1,Krt18,Tnfrsf11a,Tnfrsf1b,Sfrp1,Asah1,Cx3cl1,Postn,Il18bp,Card14,Tmsb4x,Cfl1,Tnfrsf23,St18,Gba,Actr3
GO:0002757	immune response-activating signal transduction	21	141	0.00056	Fcgr2b,Nras,Tlr2,Cd38,Nckap1l,Vav3,Tlr4,Rftn1,Lat2,C3ar1,Shb,Btnl9,Tec,Fcer1g,Cr2,Prkd2,Fyb,Nfam1,Nfkbiz,Syk,Cd276	Fcgr2b,Nras,Tlr2,Cd38,Nckap1l,Vav3,Tlr4,Rftn1,Lat2,C3ar1,Shb,Btnl9,Tec,Fcer1g,Cr2,Prkd2,Fyb,Nfam1,Nfkbiz,Syk,Cd276
GO:0097305	response to alcohol	30	252	0.00056	Actr2,Ccl2,Ccl3,Spi1,Tgfb1,Tbxas1,Arpc2,Tgfbr1,Cybb,Cyba,Sparc,Atp2b1,Dnmt3a,Ccl7,Abca1,Prkaa2,F7,Eif4ebp1,Sfrp1,Maob,Inhbb,Klf9,Tlr4,Inhba,P2ry6,Glb1,Cd14,Tnc,Ccr5,Apobec1	Actr2,Ccl2,Ccl3,Spi1,Tgfb1,Tbxas1,Arpc2,Tgfbr1,Cybb,Cyba,Sparc,Atp2b1,Dnmt3a,Ccl7,Abca1,Prkaa2,F7,Eif4ebp1,Sfrp1,Maob,Inhbb,Klf9,Tlr4,Inhba,P2ry6,Glb1,Cd14,Tnc,Ccr5,Apobec1
GO:0006066	alcohol metabolic process	33	292	0.00057	Gdpd1,Abcg1,Npc1,Cln8,Abca1,Prkaa2,Akr1a1,Srd5a3,Acer3,Asah1,Fgl1,Apoc3,Apoa1,Lepr,Acer2,Akr1b8,Apobr,Lrp1,Myof,Plcl2,Ch25h,Pgp,Aldh3b1,Ppap2c,Pla2g4a,Ptafr,Moxd1,Ppip5k1,Slc37a2,Vldlr,Gba,Sphk1,Soat1	Gdpd1,Abcg1,Npc1,Cln8,Abca1,Prkaa2,Akr1a1,Srd5a3,Acer3,Asah1,Fgl1,Apoc3,Apoa1,Lepr,Acer2,Akr1b8,Apobr,Lrp1,Myof,Plcl2,Ch25h,Pgp,Aldh3b1,Plpp2,Pla2g4a,Ptafr,Moxd1,Ppip5k1,Slc37a2,Vldlr,Gba,Sphk1,Soat1
GO:0002009	morphogenesis of an epithelium	49	520	0.00059	Tgfb1,Cd44,Wdr1,Mmp12,Notch4,Ctsz,Grb2,Hif1a,Edn1,Ctsl,Itga5,Runx1,Hbegf,Abl2,Col5a1,Frzb,Src,Cyr61,Pdpn,Mgp,Sfrp1,Mmp2,Ctsh,Hoxa5,Rbpj,Ptk7,Tgfb2,Plxnb2,Socs3,Rasip1,Rspo2,Fgf7,Zeb2,Cthrc1,Actg1,Jag2,Dlg3,Mmp14,Actb,Fmn1,Sox4,Tnc,Shank3,Cfl1,Kif3a,Msn,Kif26b,Tgif1,Plxna1	Tgfb1,Cd44,Wdr1,Mmp12,Notch4,Ctsz,Grb2,Hif1a,Edn1,Ctsl,Itga5,Runx1,Hbegf,Abl2,Col5a1,Frzb,Src,Cyr61,Pdpn,Mgp,Sfrp1,Mmp2,Ctsh,Hoxa5,Rbpj,Ptk7,Tgfb2,Plxnb2,Socs3,Rasip1,Rspo2,Fgf7,Zeb2,Cthrc1,Actg1,Jag2,Dlg3,Mmp14,Actb,Fmn1,Sox4,Tnc,Shank3,Cfl1,Kif3a,Msn,Kif26b,Tgif1,Plxna1
GO:0014910	regulation of smooth muscle cell migration	16	87	0.00059	Wisp1,Arpc2,Plau,Mdk,Src,S100a11,Serpine1,Rbpj,Lrp1,P2ry6,Postn,Pdgfa,Tmsb4x,Myo5a,Iqgap1,Plxna1	Wisp1,Arpc2,Plau,Mdk,Src,S100a11,Serpine1,Rbpj,Lrp1,P2ry6,Postn,Pdgfa,Tmsb4x,Myo5a,Iqgap1,Plxna1
GO:0031344	regulation of cell projection organization	67	797	0.00059	Actr2,Coro1c,Crabp2,Cd44,Ephb3,Arpc2,Tgfbr1,Ctsz,Trpv2,Ywhah,Evl,Sdc2,Hcls1,Trem2,Itm2c,Rab29,Abl2,Fcgr2b,Prkcq,Mdk,Src,Pdpn,Hgf,Cd38,Camk1,Sfrp1,Cx3cl1,Prex1,Mapk6,Rbpj,Rab8b,Ptk7,Lrp1,Grn,Ror1,Fzd4,Plxnb2,Fn1,Rap2a,Fbxo31,Bdnf,Ptprs,Lif,Zeb2,Dab2,Fes,Fat3,Rhog,Scn1b,Klhl41,Tanc2,P2rx7,Capzb,Lepre1,Ngf,Arap1,Shank3,Fam65b,Ccr5,Prkcd,Cfl1,Hecw2,Vldlr,Iqgap1,Sphk1,Plxna1,Actr3	Actr2,Coro1c,Crabp2,Cd44,Ephb3,Arpc2,Tgfbr1,Ctsz,Trpv2,Ywhah,Evl,Sdc2,Hcls1,Trem2,Itm2c,Rab29,Abl2,Fcgr2b,Prkcq,Mdk,Src,Pdpn,Hgf,Cd38,Camk1,Sfrp1,Cx3cl1,Prex1,Mapk6,Rbpj,Rab8b,Ptk7,Lrp1,Grn,Ror1,Fzd4,Plxnb2,Fn1,Rap2a,Fbxo31,Bdnf,Ptprs,Lif,Zeb2,Dab2,Fes,Fat3,Rhog,Scn1b,Klhl41,Tanc2,P2rx7,Capzb,P3h1,Ngf,Arap1,Shank3,Fam65b,Ccr5,Prkcd,Cfl1,Hecw2,Vldlr,Iqgap1,Sphk1,Plxna1,Actr3
GO:0032715	negative regulation of interleukin-6 production	12	49	0.00059	Tnfaip3,Havcr2,Hgf,Nckap1l,Tlr4,Cd200r1,Sirpa,Arrb2,Cd84,Inpp5d,Prg4,Gba	Tnfaip3,Havcr2,Hgf,Nckap1l,Tlr4,Cd200r1,Sirpa,Arrb2,Cd84,Inpp5d,Prg4,Gba
GO:0010605	negative regulation of macromolecule metabolic process	174	2646	0.0006	Acvr1b,Loxl3,Ccl3,Spi1,Plaur,Tgfb1,Coro1c,Cstb,Cd44,Hmox1,Mmp12,Itih3,Itih4,Tgfbr1,Timp1,Mertk,Gadd45b,Cd83,Notch4,Ctsz,Serpinb6a,Timp2,Ybx2,Tnfaip3,Atp2b1,Ctgf,Eif4ebp2,Vsir,Havcr2,Id2,Dnmt3a,Hif1a,Fbln5,Lgmn,Edn1,Tppp,Anxa8,Rgcc,Clu,Loxl2,Hcls1,Runx1,Trem2,Lbh,Hbegf,Anxa1,Vegfb,Msr1,Nab2,Slc11a1,Itm2c,Pkp1,Atf3,Fcgr2b,Fam129b,Itgav,Creb3l1,Snta1,Ptpn1,Src,Tlr2,Sdcbp,Hint2,Prkaa2,Hgf,Cd38,Lrpap1…	Acvr1b,Loxl3,Ccl3,Spi1,Plaur,Tgfb1,Coro1c,Cstb,Cd44,Hmox1,Mmp12,Itih3,Itih4,Tgfbr1,Timp1,Mertk,Gadd45b,Cd83,Notch4,Ctsz,Serpinb6a,Timp2,Ybx2,Tnfaip3,Atp2b1,Ctgf,Eif4ebp2,Vsir,Havcr2,Id2,Dnmt3a,Hif1a,Fbln5,Lgmn,Edn1,Tppp,Anxa8,Rgcc,Clu,Loxl2,Hcls1,Runx1,Trem2,Lbh,Hbegf,Anxa1,Vegfb,Msr1,Nab2,Slc11a1,Itm2c,Pkp1,Atf3,Fcgr2b,Fam129b,Itgav,Creb3l1,Snta1,Ptpn1,Src,Tlr2,Sdcbp,Hint2,Prkaa2,Hgf,Cd38,Lrpap1…
GO:0006874	cellular calcium ion homeostasis	45	462	0.00061	Ccl2,Ccl3,Tgfb1,Mcoln2,Trpv2,Atp2b1,Edn1,Hexb,Tmem178,Htr2b,Gpr39,Abl2,Itgav,Ccdc109b,Cd38,Tmem165,Cxcl1,P2rx4,Nucb2,Cx3cl1,Mcoln3,Atp13a2,Lrp1,Plcl2,Pygm,Wfs1,C3ar1,Kcna5,P2ry6,Tpcn2,F2r,Cemip,Cx3cr1,Slc8b1,Slc8a1,Gpr157,P2rx7,Slc24a3,Ccr5,Cacna1d,Spp1,Myo5a,Sypl2,Gpr35,Cxcr5	Ccl2,Ccl3,Tgfb1,Mcoln2,Trpv2,Atp2b1,Edn1,Hexb,Tmem178,Htr2b,Gpr39,Abl2,Itgav,Ccdc109b,Cd38,Tmem165,Cxcl1,P2rx4,Nucb2,Cx3cl1,Mcoln3,Atp13a2,Lrp1,Plcl2,Pygm,Wfs1,C3ar1,Kcna5,P2ry6,Tpcn2,F2r,Cemip,Cx3cr1,Slc8b1,Slc8a1,Gpr157,P2rx7,Slc24a3,Ccr5,Cacna1d,Spp1,Myo5a,Sypl2,Gpr35,Cxcr5
GO:0055074	calcium ion homeostasis	46	477	0.00062	Ccl2,Ccl3,Tgfb1,Mcoln2,Trpv2,Atp2b1,Edn1,Hexb,Tmem178,Htr2b,Gpr39,Abl2,Itgav,Ccdc109b,Cd38,Tmem165,Cxcl1,P2rx4,Nucb2,Cx3cl1,Mcoln3,Atp13a2,Lrp1,Plcl2,Pygm,Wfs1,C3ar1,Kcna5,P2ry6,Sepn1,Tpcn2,F2r,Cemip,Cx3cr1,Slc8b1,Slc8a1,Gpr157,P2rx7,Slc24a3,Ccr5,Cacna1d,Spp1,Myo5a,Sypl2,Gpr35,Cxcr5	Ccl2,Ccl3,Tgfb1,Mcoln2,Trpv2,Atp2b1,Edn1,Hexb,Tmem178,Htr2b,Gpr39,Abl2,Itgav,Ccdc109b,Cd38,Tmem165,Cxcl1,P2rx4,Nucb2,Cx3cl1,Mcoln3,Atp13a2,Lrp1,Plcl2,Pygm,Wfs1,C3ar1,Kcna5,P2ry6,Sepn1,Tpcn2,F2r,Cemip,Cx3cr1,Slc8b1,Slc8a1,Gpr157,P2rx7,Slc24a3,Ccr5,Cacna1d,Spp1,Myo5a,Sypl2,Gpr35,Cxcr5
GO:0030100	regulation of endocytosis	28	228	0.00063	Hip1r,Clu,Trem2,Sele,Ehd4,Ptpn1,Src,Fcgr1,Sdcbp,Ppt1,Lrpap1,Anxa2,Nckap1l,Serpine1,Lrp1,Cd14,Rab31,Dab2,Ankrd13b,Nsf,Cd63,Cd300a,Arrb2,Kif3a,Syk,Lgals3,Syt7,Sphk1	Hip1r,Clu,Trem2,Sele,Ehd4,Ptpn1,Src,Fcgr1,Sdcbp,Ppt1,Lrpap1,Anxa2,Nckap1l,Serpine1,Lrp1,Cd14,Rab31,Dab2,Ankrd13b,Nsf,Cd63,Cd300a,Arrb2,Kif3a,Syk,Lgals3,Syt7,Sphk1
GO:0032147	activation of protein kinase activity	35	321	0.00063	Tgfb1,Gdf15,Tgfbr1,Gadd45b,Parp8,Rgcc,Igfbp6,Map4k2,Slc11a1,Gpr39,Ptpn1,Src,Pdgfc,Map3k6,Hgf,Nckap1l,Tgfb2,Gadd45a,Thbs1,Tlr4,Nek6,F2r,Dab2,Adam9,P2rx7,Mdfic,Osbpl8,Igf2,Ngf,Taok3,Prkcd,Syk,Erp29,Iqgap1,Shc2	Tgfb1,Gdf15,Tgfbr1,Gadd45b,Parp8,Rgcc,Igfbp6,Map4k2,Slc11a1,Gpr39,Ptpn1,Src,Pdgfc,Map3k6,Hgf,Nckap1l,Tgfb2,Gadd45a,Thbs1,Tlr4,Nek6,F2r,Dab2,Adam9,P2rx7,Mdfic,Osbpl8,Igf2,Ngf,Taok3,Prkcd,Syk,Erp29,Iqgap1,Shc2
GO:0046479	glycosphingolipid catabolic process	7	13	0.00063	Gm2a,Hexb,Naga,Hexa,Gla,Psap,Gba	Gm2a,Hexb,Naga,Hexa,Gla,Psap,Gba
GO:2000116	regulation of cysteine-type endopeptidase activity	29	241	0.00063	Hip1r,Plaur,Bid,Cd44,Ctgf,Lgmn,Src,Cyr61,Hgf,Ctsh,Ptgs2,Acer2,Thbs1,Dap,Faim3,Naip5,F2r,Gpx1,Mical1,Mefv,Ngf,Arrb2,Ndufa13,Bcl2l11,Syk,Naip2,Tnfrsf23,St18,Ctsd	Hip1r,Plaur,Bid,Cd44,Ctgf,Lgmn,Src,Cyr61,Hgf,Ctsh,Ptgs2,Acer2,Thbs1,Dap,Fcmr,Naip5,F2r,Gpx1,Mical1,Mefv,Ngf,Arrb2,Ndufa13,Bcl2l11,Syk,Naip2,Tnfrsf23,St18,Ctsd
GO:0032677	regulation of interleukin-8 production	14	68	0.00064	Cd244,Anxa1,Tlr2,Serpine1,Tlr4,Ssc5d,Cd14,F2r,Prkd2,Clec7a,Tlr8,Tmsb4x,Anxa4,Syk	Cd244,Anxa1,Tlr2,Serpine1,Tlr4,Ssc5d,Cd14,F2r,Prkd2,Clec7a,Tlr8,Tmsb4x,Anxa4,Syk
GO:0048661	positive regulation of smooth muscle cell proliferation	18	109	0.00064	Wisp1,Hmox1,Cyba,Id2,Hif1a,Edn1,Hbegf,Ereg,Mmp2,Cx3cl1,Ptgs2,Rbpj,Thbs1,C3ar1,P2ry6,Rbpms2,Ptafr,Sulf1	Wisp1,Hmox1,Cyba,Id2,Hif1a,Edn1,Hbegf,Ereg,Mmp2,Cx3cl1,Ptgs2,Rbpj,Thbs1,C3ar1,P2ry6,Rbpms2,Ptafr,Sulf1
GO:0002246	wound healing involved in inflammatory response	6	8	0.00066	Cd44,Hmox1,Timp1,Hif1a,Il1a,F2r	Cd44,Hmox1,Timp1,Hif1a,Il1a,F2r
GO:0016139	glycoside catabolic process	6	8	0.00066	Naga,Gusb,Fuca1,Gla,Fuca2,Gba	Naga,Gusb,Fuca1,Gla,Fuca2,Gba
GO:0043281	regulation of cysteine-type endopeptidase activity involved in apoptotic process	27	216	0.00066	Hip1r,Plaur,Bid,Cd44,Ctgf,Src,Cyr61,Hgf,Ctsh,Ptgs2,Acer2,Thbs1,Dap,Faim3,Naip5,F2r,Gpx1,Mical1,Ngf,Arrb2,Ndufa13,Bcl2l11,Syk,Naip2,Tnfrsf23,St18,Ctsd	Hip1r,Plaur,Bid,Cd44,Ctgf,Src,Cyr61,Hgf,Ctsh,Ptgs2,Acer2,Thbs1,Dap,Fcmr,Naip5,F2r,Gpx1,Mical1,Ngf,Arrb2,Ndufa13,Bcl2l11,Syk,Naip2,Tnfrsf23,St18,Ctsd
GO:0006796	phosphate-containing compound metabolic process	125	1776	0.00068	Acvr1b,Ccl3,Ckb,Stk38l,Acp2,Tgfb1,Nudt14,Hck,Mknk2,Bid,Ephb3,Elovl1,Aprt,Pip4k2a,Tgfbr1,Il12rb2,Mertk,Slc25a13,Ncf1,Gnptab,Flt4,Gdpd1,Cdk20,Hexb,Samd8,Ndufb9,Rps6ka2,Agpat4,Csf1r,Map4k2,Aldh18a1,Dgka,Fam20c,Slc11a1,Htr2b,Cln8,Cdk18,Abl2,Prkcq,Itgav,Fabp5,Ptpn1,Src,Tlr2,Prkaa2,Ctps,Pik3r3,Pla2g2d,Map3k6,Fgr,Camk1,Pla2g15,Apoa1,Ctsh,Cerk,Atp13a2,Mapk6,Cox8a,Nagk,Ptk7,Tgfb2,Ubash3b,Pnpla7,Pim3,Pigs,…	Acvr1b,Ccl3,Ckb,Stk38l,Acp2,Tgfb1,Nudt14,Hck,Mknk2,Bid,Ephb3,Elovl1,Aprt,Pip4k2a,Tgfbr1,Il12rb2,Mertk,Slc25a13,Ncf1,Gnptab,Flt4,Gdpd1,Cdk20,Hexb,Samd8,Ndufb9,Rps6ka2,Agpat4,Csf1r,Map4k2,Aldh18a1,Dgka,Fam20c,Slc11a1,Htr2b,Cln8,Cdk18,Abl2,Prkcq,Itgav,Fabp5,Ptpn1,Src,Tlr2,Prkaa2,Ctps,Pik3r3,Pla2g2d,Map3k6,Fgr,Camk1,Pla2g15,Apoa1,Ctsh,Cerk,Atp13a2,Mapk6,Cox8a,Nagk,Ptk7,Tgfb2,Ubash3b,Pnpla7,Pim3,Pigs,…
GO:0072507	divalent inorganic cation homeostasis	48	509	0.00068	Ccl2,Ccl3,Tgfb1,Mcoln2,Trpv2,Atp2b1,Edn1,Hexb,Tmem178,Slc11a1,Htr2b,Gpr39,Abl2,Itgav,Ccdc109b,Cd38,Tmem165,Cxcl1,P2rx4,Nucb2,Cx3cl1,Mcoln3,Atp13a2,Lrp1,Plcl2,Pygm,Wfs1,C3ar1,Kcna5,P2ry6,Sepn1,Tpcn2,F2r,Cemip,Cx3cr1,Slc39a6,Slc8b1,Slc8a1,Gpr157,P2rx7,Slc24a3,Ccr5,Cacna1d,Spp1,Myo5a,Sypl2,Gpr35,Cxcr5	Ccl2,Ccl3,Tgfb1,Mcoln2,Trpv2,Atp2b1,Edn1,Hexb,Tmem178,Slc11a1,Htr2b,Gpr39,Abl2,Itgav,Ccdc109b,Cd38,Tmem165,Cxcl1,P2rx4,Nucb2,Cx3cl1,Mcoln3,Atp13a2,Lrp1,Plcl2,Pygm,Wfs1,C3ar1,Kcna5,P2ry6,Sepn1,Tpcn2,F2r,Cemip,Cx3cr1,Slc39a6,Slc8b1,Slc8a1,Gpr157,P2rx7,Slc24a3,Ccr5,Cacna1d,Spp1,Myo5a,Sypl2,Gpr35,Cxcr5
GO:0051924	regulation of calcium ion transport	31	269	0.0007	Ccl3,Tgfb1,Stac2,Cyba,Trpv2,Ccl4,Atp2b1,Gpr39,P2rx4,Cx3cl1,Usp2,Ptgs2,Serpine1,Tgfb2,Ubash3b,Wfs1,P2ry6,Sepn1,F2r,Cemip,Slc8b1,Slc8a1,P2rx7,Ngf,Arrb2,Cacna1d,Lgals3,Myo5a,Cd84,Gpr35,Cacng6	Ccl3,Tgfb1,Stac2,Cyba,Trpv2,Ccl4,Atp2b1,Gpr39,P2rx4,Cx3cl1,Usp2,Ptgs2,Serpine1,Tgfb2,Ubash3b,Wfs1,P2ry6,Sepn1,F2r,Cemip,Slc8b1,Slc8a1,P2rx7,Ngf,Arrb2,Cacna1d,Lgals3,Myo5a,Cd84,Gpr35,Cacng6
GO:0120035	regulation of plasma membrane bounded cell projection organization	66	788	0.00073	Actr2,Coro1c,Crabp2,Cd44,Ephb3,Arpc2,Tgfbr1,Ctsz,Trpv2,Ywhah,Evl,Sdc2,Hcls1,Trem2,Itm2c,Rab29,Abl2,Fcgr2b,Prkcq,Mdk,Src,Pdpn,Hgf,Cd38,Camk1,Sfrp1,Cx3cl1,Prex1,Mapk6,Rbpj,Ptk7,Lrp1,Grn,Ror1,Fzd4,Plxnb2,Fn1,Rap2a,Fbxo31,Bdnf,Ptprs,Lif,Zeb2,Dab2,Fes,Fat3,Rhog,Scn1b,Klhl41,Tanc2,P2rx7,Capzb,Lepre1,Ngf,Arap1,Shank3,Fam65b,Ccr5,Prkcd,Cfl1,Hecw2,Vldlr,Iqgap1,Sphk1,Plxna1,Actr3	Actr2,Coro1c,Crabp2,Cd44,Ephb3,Arpc2,Tgfbr1,Ctsz,Trpv2,Ywhah,Evl,Sdc2,Hcls1,Trem2,Itm2c,Rab29,Abl2,Fcgr2b,Prkcq,Mdk,Src,Pdpn,Hgf,Cd38,Camk1,Sfrp1,Cx3cl1,Prex1,Mapk6,Rbpj,Ptk7,Lrp1,Grn,Ror1,Fzd4,Plxnb2,Fn1,Rap2a,Fbxo31,Bdnf,Ptprs,Lif,Zeb2,Dab2,Fes,Fat3,Rhog,Scn1b,Klhl41,Tanc2,P2rx7,Capzb,P3h1,Ngf,Arap1,Shank3,Fam65b,Ccr5,Prkcd,Cfl1,Hecw2,Vldlr,Iqgap1,Sphk1,Plxna1,Actr3
GO:0006793	phosphorus metabolic process	126	1798	0.00075	Acvr1b,Ccl3,Ckb,Stk38l,Acp2,Tgfb1,Nudt14,Hck,Mknk2,Bid,Ephb3,Elovl1,Aprt,Pip4k2a,Tgfbr1,Il12rb2,Mertk,Slc25a13,Ncf1,Gnptab,Flt4,Gdpd1,Cdk20,Hexb,Samd8,Ndufb9,Rps6ka2,Agpat4,Csf1r,Map4k2,Aldh18a1,Dgka,Fam20c,Slc11a1,Htr2b,Cln8,Cdk18,Abl2,Prkcq,Itgav,Fabp5,Ptpn1,Src,Tlr2,Prkaa2,Ctps,Pik3r3,Pla2g2d,Map3k6,Fgr,Camk1,Pla2g15,Apoa1,Ctsh,Cerk,Atp13a2,Mapk6,Cox8a,Nagk,Ptk7,Tgfb2,Ubash3b,Pnpla7,Pim3,Pigs,…	Acvr1b,Ccl3,Ckb,Stk38l,Acp2,Tgfb1,Nudt14,Hck,Mknk2,Bid,Ephb3,Elovl1,Aprt,Pip4k2a,Tgfbr1,Il12rb2,Mertk,Slc25a13,Ncf1,Gnptab,Flt4,Gdpd1,Cdk20,Hexb,Samd8,Ndufb9,Rps6ka2,Agpat4,Csf1r,Map4k2,Aldh18a1,Dgka,Fam20c,Slc11a1,Htr2b,Cln8,Cdk18,Abl2,Prkcq,Itgav,Fabp5,Ptpn1,Src,Tlr2,Prkaa2,Ctps,Pik3r3,Pla2g2d,Map3k6,Fgr,Camk1,Pla2g15,Apoa1,Ctsh,Cerk,Atp13a2,Mapk6,Cox8a,Nagk,Ptk7,Tgfb2,Ubash3b,Pnpla7,Pim3,Pigs,…
GO:0010714	positive regulation of collagen metabolic process	10	34	0.00075	Ccl2,Tgfb1,Ctgf,Vsir,Rgcc,Creb3l1,Serpine1,Scx,F2r,Arrb2	Ccl2,Tgfb1,Ctgf,Vsir,Rgcc,Creb3l1,Serpine1,Scx,F2r,Arrb2
GO:2001237	negative regulation of extrinsic apoptotic signaling pathway	17	100	0.00077	Hmox1,Tgfbr1,Pea15a,Tnfaip3,Itgav,Src,Lmna,Hgf,Cx3cl1,Serpine1,Faim3,Cx3cr1,Unc5b,Dab2,Gpx1,Lgals3,Tnfrsf23	Hmox1,Tgfbr1,Pea15a,Tnfaip3,Itgav,Src,Lmna,Hgf,Cx3cl1,Serpine1,Fcmr,Cx3cr1,Unc5b,Dab2,Gpx1,Lgals3,Tnfrsf23
GO:2000379	positive regulation of reactive oxygen species metabolic process	18	111	0.00078	Itgb2,Tgfb1,Cyba,Grb2,Plau,Clu,Tlr2,Cxcl1,Tyrobp,Ptgs2,Gadd45a,Thbs1,Tlr4,Tmem106a,Itgam,Hvcn1,Prkcd,Syk	Itgb2,Tgfb1,Cyba,Grb2,Plau,Clu,Tlr2,Cxcl1,Tyrobp,Ptgs2,Gadd45a,Thbs1,Tlr4,Tmem106a,Itgam,Hvcn1,Prkcd,Syk
GO:0043300	regulation of leukocyte degranulation	12	51	0.00079	Itgb2,Gab2,Hmox1,Fgr,Itgam,Ptafr,Fcer1g,Fes,Abr,Cd300a,Syk,Cd84	Itgb2,Gab2,Hmox1,Fgr,Itgam,Ptafr,Fcer1g,Fes,Abr,Cd300a,Syk,Cd84
GO:0051051	negative regulation of transport	48	513	0.0008	Tgfb1,Cnn2,Hmox1,Pea15a,Edn1,Rgcc,Anxa1,Gpr39,Fcgr2b,Itgav,Fabp5,Tlr2,Sdcbp,Tnfrsf1b,Lrpap1,Nucb2,Sfrp1,Cx3cl1,Usp2,Ptgs2,Maob,Tgfb2,Pim3,Thbs1,Inhbb,Kcna5,Rab11fip5,Slc35f6,F2r,Rap1b,Lif,Osm,Frmd4a,Ankrd13b,Abr,Mdfic,Sirpa,Enpp1,Cd300lf,Cd300a,Anpep,Il1rn,Hecw2,Lgals3,Erp29,Cd84,Ucp2,Gpr35	Tgfb1,Cnn2,Hmox1,Pea15a,Edn1,Rgcc,Anxa1,Gpr39,Fcgr2b,Itgav,Fabp5,Tlr2,Sdcbp,Tnfrsf1b,Lrpap1,Nucb2,Sfrp1,Cx3cl1,Usp2,Ptgs2,Maob,Tgfb2,Pim3,Thbs1,Inhbb,Kcna5,Rab11fip5,Slc35f6,F2r,Rap1b,Lif,Osm,Frmd4a,Ankrd13b,Abr,Mdfic,Sirpa,Enpp1,Cd300lf,Cd300a,Anpep,Il1rn,Hecw2,Lgals3,Erp29,Cd84,Ucp2,Gpr35
GO:1901653	cellular response to peptide	33	299	0.00083	Ccl2,Tgfb1,Aprt,Cyba,Eif4ebp2,Grb2,Lgmn,Edn1,Trem2,Casp4,Fcgr2b,Ptpn1,Src,Vcam1,Pik3r3,Klf15,Eif4ebp1,Bace1,Rab8b,Lrp1,Inhbb,Tlr4,Foxo1,Rap1b,Rab31,Enpp1,Igf2,Bcl2l11,Prkcd,Apobec1,Cfl1,Myo5a,Ucp2	Ccl2,Tgfb1,Aprt,Cyba,Eif4ebp2,Grb2,Lgmn,Edn1,Trem2,Casp4,Fcgr2b,Ptpn1,Src,Vcam1,Pik3r3,Klf15,Eif4ebp1,Bace1,Rab8b,Lrp1,Inhbb,Tlr4,Foxo1,Rap1b,Rab31,Enpp1,Igf2,Bcl2l11,Prkcd,Apobec1,Cfl1,Myo5a,Ucp2
GO:0001890	placenta development	24	182	0.00084	Ctsb,Htra1,Grb2,Hif1a,Ctsl,Itgav,Vcam1,Cyr61,Egln1,Ptgs2,Serpine1,Rbpj,Gjb5,Gjb3,Socs3,Lif,Cebpb,Pla2g4a,Slc8a1,Hs6st1,Ttpa,Igf2,Esrrb,Cdkn1c	Ctsb,Htra1,Grb2,Hif1a,Ctsl,Itgav,Vcam1,Cyr61,Egln1,Ptgs2,Serpine1,Rbpj,Gjb5,Gjb3,Socs3,Lif,Cebpb,Pla2g4a,Slc8a1,Hs6st1,Ttpa,Igf2,Esrrb,Cdkn1c
GO:0036230	granulocyte activation	9	27	0.00084	Ccl3,Anxa3,Tyrobp,Pi4k2a,Fcgr4,Fcer1g,Myo1f,Prkcd,Syk	Ccl3,Anxa3,Tyrobp,Pi4k2a,Fcgr4,Fcer1g,Myo1f,Prkcd,Syk
GO:0005975	carbohydrate metabolic process	40	398	0.00088	Gm2a,Gnptab,Hexb,Naga,Hexa,Gusb,Atf3,Fabp5,Manba,Nans,Fuca1,Akr1a1,Man2b2,Gla,Man2b1,Lepr,Npl,Chst2,Nagk,Myof,Chst11,Pygm,Hk3,Pgp,Glb1,Pfkfb4,B3gnt2,Chst1,B4galt6,Gnpda1,Pla2g4a,Ext1,St6galnac4,Igf2,B4galt5,Ppip5k1,B3gnt7,Fuca2,Ganc,B3gnt9	Gm2a,Gnptab,Hexb,Naga,Hexa,Gusb,Atf3,Fabp5,Manba,Nans,Fuca1,Akr1a1,Man2b2,Gla,Man2b1,Lepr,Npl,Chst2,Nagk,Myof,Chst11,Pygm,Hk3,Pgp,Glb1,Pfkfb4,B3gnt2,Chst1,B4galt6,Gnpda1,Pla2g4a,Ext1,St6galnac4,Igf2,B4galt5,Ppip5k1,B3gnt7,Fuca2,Ganc,B3gnt9
GO:0031343	positive regulation of cell killing	13	61	0.00089	Ccl2,Vav1,Cd5l,Mr1,Cxcl1,Tyrobp,Itgam,P2rx7,Bcl2l11,Ccr5,Clec7a,Syk,Sh2d1b2	Ccl2,Vav1,Cd5l,Mr1,Cxcl1,Tyrobp,Itgam,P2rx7,Bcl2l11,Ccr5,Clec7a,Syk,Sh2d1b1
GO:0044237	cellular metabolic process	371	6445	0.00089	Itgb2,Acvr1b,Gm2a,Loxl3,Ccl3,Ckb,Fkbp10,Stk38l,Ddt,Acp2,Spi1,Tgfb1,Nudt14,Tbxas1,Hck,Mknk2,Prodh,Dnase2a,Bid,Crabp2,Cd44,Hmox1,Vav1,Mmp12,Ephb3,Ctsb,Elovl1,Tmem189,Itih3,Itih4,Aprt,Pip4k2a,Tgfbr1,Il12rb2,Mertk,Slc25a13,Mmp13,Endog,Cybb,Ctsk,Ctss,Ncf1,Ctsz,Cyba,Wsb1,Vmp1,Slc25a22,Dnase1l1,Tnfaip3,Ctgf,Dram1,Gnptab,Uqcr11,Cdc34,Flt4,Gdpd1,Ubxn2a,Dnmt3a,Grb2,Cpd,L2hgdh,Glrx5,Hif1a,Lgmn,Gpr137b,Edn1,…	Itgb2,Acvr1b,Gm2a,Loxl3,Ccl3,Ckb,Fkbp10,Stk38l,Ddt,Acp2,Spi1,Tgfb1,Nudt14,Tbxas1,Hck,Mknk2,Prodh,Dnase2a,Bid,Crabp2,Cd44,Hmox1,Vav1,Mmp12,Ephb3,Ctsb,Elovl1,Tmem189,Itih3,Itih4,Aprt,Pip4k2a,Tgfbr1,Il12rb2,Mertk,Slc25a13,Mmp13,Endog,Cybb,Ctsk,Ctss,Ncf1,Ctsz,Cyba,Wsb1,Vmp1,Slc25a22,Dnase1l1,Tnfaip3,Ctgf,Dram1,Gnptab,Uqcr11,Cdc34,Flt4,Gdpd1,Ubxn2a,Dnmt3a,Grb2,Cpd,L2hgdh,Glrx5,Hif1a,Lgmn,Gpr137b,Edn1,…
GO:0032368	regulation of lipid transport	19	124	0.00092	Edn1,Runx1,Abcg1,Ecrg4,Tnfrsf11a,Itgav,Il1a,Abca1,Nucb2,Apoa1,Anxa2,Lrp1,Thbs1,Pltp,Dab2,P2rx7,Prkcd,Spp1,Syk	Edn1,Runx1,Abcg1,1500015O10Rik,Tnfrsf11a,Itgav,Il1a,Abca1,Nucb2,Apoa1,Anxa2,Lrp1,Thbs1,Pltp,Dab2,P2rx7,Prkcd,Spp1,Syk
GO:0030148	sphingolipid biosynthetic process	14	71	0.00094	Elovl1,Samd8,Acer3,Asah1,Acer2,Degs1,B4galt6,Sgms2,P2rx7,St6galnac4,B4galt5,Ptplad2,Gba,Sphk1	Elovl1,Samd8,Acer3,Asah1,Acer2,Degs1,B4galt6,Sgms2,P2rx7,St6galnac4,B4galt5,Hacd4,Gba,Sphk1
GO:0043270	positive regulation of ion transport	35	329	0.00095	Ccl2,Ccl3,Slc9a3r2,Ctss,Stac2,Trpv2,Ccl4,Atp2b1,Edn1,Trem2,Tnfrsf11a,Gpr39,Il1a,Cxcl1,P2rx4,Cx3cl1,Apoa1,Serpine1,Wfs1,Cox17,P2ry6,F2r,Cemip,Cebpb,Ptafr,Scn1b,P2rx7,Arrb2,Shank3,Tmsb4x,Prkcd,Cacna1d,Cfl1,Lgals3,Slc38a3	Ccl2,Ccl3,Slc9a3r2,Ctss,Stac2,Trpv2,Ccl4,Atp2b1,Edn1,Trem2,Tnfrsf11a,Gpr39,Il1a,Cxcl1,P2rx4,Cx3cl1,Apoa1,Serpine1,Wfs1,Cox17,P2ry6,F2r,Cemip,Cebpb,Ptafr,Scn1b,P2rx7,Arrb2,Shank3,Tmsb4x,Prkcd,Cacna1d,Cfl1,Lgals3,Slc38a3
GO:0007160	cell-matrix adhesion	18	114	0.001	Itgb2,Epdr1,Ctgf,Itgav,Src,Vcam1,Itga11,Col16a1,Fermt3,Tnn,Hpse,Fn1,Adam9,Col3a1,Sirpa,Cd63,Adam8,Bcl2l11	Itgb2,Epdr1,Ctgf,Itgav,Src,Vcam1,Itga11,Col16a1,Fermt3,Tnn,Hpse,Fn1,Adam9,Col3a1,Sirpa,Cd63,Adam8,Bcl2l11
GO:0038094	Fc-gamma receptor signaling pathway	6	9	0.001	Fcgr2b,Fcgr1,Clec4d,Fcgr4,Fcer1g,Fcgr3	Fcgr2b,Fcgr1,Clec4d,Fcgr4,Fcer1g,Fcgr3
GO:0042493	response to drug	35	331	0.001	Ccl3,Cybb,Ccl4,Edn1,Npc1,Anxa1,Htr2b,Mdk,Abca1,Ptgr1,Prkaa2,Cd38,Timp4,F7,Sfrp1,Mmp2,Nckap1l,Vav3,Serpine1,Acer2,Tgfb2,Igfbp2,Inhba,Rnf149,Rap2a,Bdnf,Rap1b,Cyp2b10,Tnfrsf11b,P2rx7,Cyp4b1,Igf2,Apobec1,Lox,Pde2a	Ccl3,Cybb,Ccl4,Edn1,Npc1,Anxa1,Htr2b,Mdk,Abca1,Ptgr1,Prkaa2,Cd38,Timp4,F7,Sfrp1,Mmp2,Nckap1l,Vav3,Serpine1,Acer2,Tgfb2,Igfbp2,Inhba,Rnf149,Rap2a,Bdnf,Rap1b,Cyp2b10,Tnfrsf11b,P2rx7,Cyp4b1,Igf2,Apobec1,Lox,Pde2a
GO:1902106	negative regulation of leukocyte differentiation	17	103	0.001	Loxl3,Ccl3,Cd44,Id2,Gpr137b,Runx1,Tmem178,Anxa1,Mdk,Dtx1,Sfrp1,C1qc,Ubash3b,Tob2,Mafb,Cdk6,Inpp5d	Loxl3,Ccl3,Cd44,Id2,Gpr137b,Runx1,Tmem178,Anxa1,Mdk,Dtx1,Sfrp1,C1qc,Ubash3b,Tob2,Mafb,Cdk6,Inpp5d
GO:0043030	regulation of macrophage activation	12	53	0.0011	Havcr2,Gpr137b,Trem2,Ctsc,Cx3cl1,Thbs1,Tlr4,Grn,Pla2g4a,Slc7a2,Cd84,Sphk1	Havcr2,Gpr137b,Trem2,Ctsc,Cx3cl1,Thbs1,Tlr4,Grn,Pla2g4a,Slc7a2,Cd84,Sphk1
GO:0002253	activation of immune response	26	213	0.0012	Rgcc,Fcgr2b,Nras,Tlr2,Cd38,Nckap1l,Vav3,C1qc,C1qb,Tlr4,Rftn1,Lat2,C3ar1,C1qa,Shb,Btnl9,Tec,Cfi,Fcer1g,Cr2,Prkd2,Fyb,Nfam1,Nfkbiz,Syk,Cd276	Rgcc,Fcgr2b,Nras,Tlr2,Cd38,Nckap1l,Vav3,C1qc,C1qb,Tlr4,Rftn1,Lat2,C3ar1,C1qa,Shb,Btnl9,Tec,Cfi,Fcer1g,Cr2,Prkd2,Fyb,Nfam1,Nfkbiz,Syk,Cd276
GO:0002888	positive regulation of myeloid leukocyte mediated immunity	11	45	0.0012	Itgb2,Gab2,Fcgr1,Fgr,Cxcl1,Tyrobp,Itgam,Ptafr,Fcer1g,Syk,Fcgr3	Itgb2,Gab2,Fcgr1,Fgr,Cxcl1,Tyrobp,Itgam,Ptafr,Fcer1g,Syk,Fcgr3
GO:0006023	aminoglycan biosynthetic process	11	45	0.0012	Hexa,Dse,Chst11,Chsy1,B3gnt2,Ext1,B4galt5,Pxylp1,B3gnt7,Xylt2,B3gnt9	Hexa,Dse,Chst11,Chsy1,B3gnt2,Ext1,B4galt5,Pxylp1,B3gnt7,Xylt2,B3gnt9
GO:0061035	regulation of cartilage development	14	73	0.0012	Tgfb1,Wisp1,Tgfbr1,Ctsk,Ctgf,Loxl2,Bmp1,Frzb,Mdk,Cyr61,Scx,Tgfb2,Axin2,Gdf6	Tgfb1,Wisp1,Tgfbr1,Ctsk,Ctgf,Loxl2,Bmp1,Frzb,Mdk,Cyr61,Scx,Tgfb2,Axin2,Gdf6
GO:0097191	extrinsic apoptotic signaling pathway	16	94	0.0012	Acvr1b,Tgfb1,Mknk2,Bid,Krt18,Itgav,Il1a,Tnfrsf1b,Tgfb2,Inhba,Tnfrsf26,P2rx7,Ngf,Ndufa13,Bcl2l11,Tnfrsf23	Acvr1b,Tgfb1,Mknk2,Bid,Krt18,Itgav,Il1a,Tnfrsf1b,Tgfb2,Inhba,Tnfrsf26,P2rx7,Ngf,Ndufa13,Bcl2l11,Tnfrsf23
GO:0002429	immune response-activating cell surface receptor signaling pathway	20	140	0.0013	Fcgr2b,Nras,Tlr2,Cd38,Nckap1l,Vav3,Rftn1,Lat2,C3ar1,Shb,Btnl9,Tec,Fcer1g,Cr2,Prkd2,Fyb,Nfam1,Nfkbiz,Syk,Cd276	Fcgr2b,Nras,Tlr2,Cd38,Nckap1l,Vav3,Rftn1,Lat2,C3ar1,Shb,Btnl9,Tec,Fcer1g,Cr2,Prkd2,Fyb,Nfam1,Nfkbiz,Syk,Cd276
GO:0003008	system process	112	1578	0.0013	Actr2,Ccl2,Gm2a,Col1a1,Slc9a3r2,Tgfb1,Tbxas1,Tpm4,Grap,Wdr1,Hmox1,Tmod4,Serpinb6a,Stac2,Cyba,Ccl4,Atp2b1,Eif4ebp2,Flt4,Id2,Scn4a,Hif1a,Lgmn,Edn1,Hexb,Itga5,Pde1b,Rps6ka2,Vegfb,Hexa,Htr2b,Cln8,Gpr39,Abl2,Fam129b,Gatm,Mdk,Snta1,Src,Tlr2,Ppt1,Cd38,P2rx4,Col1a2,Klf15,Tpp1,Atp6ap2,Man2b1,Mmp2,Cx3cl1,Bace1,Myo1e,Ptgs2,Hoxa5,Ptchd1,Lum,Egr2,Fam107a,Tlr4,Inhba,Wfs1,C3ar1,Ror1,Fzd4,Kcna5,Bdnf,Sepn1,B3gnt2…	Actr2,Ccl2,Gm2a,Col1a1,Slc9a3r2,Tgfb1,Tbxas1,Tpm4,Grap,Wdr1,Hmox1,Tmod4,Serpinb6a,Stac2,Cyba,Ccl4,Atp2b1,Eif4ebp2,Flt4,Id2,Scn4a,Hif1a,Lgmn,Edn1,Hexb,Itga5,Pde1b,Rps6ka2,Vegfb,Hexa,Htr2b,Cln8,Gpr39,Abl2,Fam129b,Gatm,Mdk,Snta1,Src,Tlr2,Ppt1,Cd38,P2rx4,Col1a2,Klf15,Tpp1,Atp6ap2,Man2b1,Mmp2,Cx3cl1,Bace1,Myo1e,Ptgs2,Hoxa5,Ptchd1,Lum,Egr2,Fam107a,Tlr4,Inhba,Wfs1,C3ar1,Ror1,Fzd4,Kcna5,Bdnf,Sepn1,B3gnt2…
GO:0007417	central nervous system development	77	984	0.0013	Acvr1b,Loxl3,Ckb,Tgfb1,Bid,Ephb3,Atp2b1,Id2,Hif1a,Tppp,Clu,Runx1,Trem2,Csf1r,Pitx3,Ecrg4,Cln8,Abl2,Fcgr2b,Mdk,Src,Tlr2,Slc2a1,Ppt1,Mxra8,Anxa3,Mtpn,Timp4,Cd9,Tyrobp,Acan,Tpp1,Ptchd1,Rbpj,Egr2,Lrp1,Tlr4,Grn,Inhba,Ror1,C1qa,Myo16,Fzd4,Dclk1,Plxnb2,Cx3cr1,Ptprs,B4galt6,Lif,Wls,Itgam,Zeb2,Cdh11,Ext1,Arpc5,Col3a1,Abr,Scn1b,Mafb,E2f1,Sox4,Psap,Plxdc1,Arrb2,B4galt5,Shank3,Bcl2l11,Capg,Nrros,Cfl1,Kif3a,V…	Acvr1b,Loxl3,Ckb,Tgfb1,Bid,Ephb3,Atp2b1,Id2,Hif1a,Tppp,Clu,Runx1,Trem2,Csf1r,Pitx3,1500015O10Rik,Cln8,Abl2,Fcgr2b,Mdk,Src,Tlr2,Slc2a1,Ppt1,Mxra8,Anxa3,Mtpn,Timp4,Cd9,Tyrobp,Acan,Tpp1,Ptchd1,Rbpj,Egr2,Lrp1,Tlr4,Grn,Inhba,Ror1,C1qa,Myo16,Fzd4,Dclk1,Plxnb2,Cx3cr1,Ptprs,B4galt6,Lif,Wls,Itgam,Zeb2,Cdh11,Ext1,Arpc5,Col3a1,Abr,Scn1b,Mafb,E2f1,Sox4,Psap,Plxdc1,Arrb2,B4galt5,Shank3,Bcl2l11,Capg,Nrros,Cfl1…
GO:0009991	response to extracellular stimulus	47	510	0.0013	Ccl2,Col1a1,Tgfb1,Gdf15,Hmox1,Sparc,Atp2b1,Dnmt3a,Ctsl,Gpr39,Atf3,Gatm,Src,Vcam1,Abca1,Prkaa2,Slc2a1,Gdf3,Nucb2,F7,Eif4ebp1,Sfrp1,Ptgs2,Inhbb,Fam107a,Igfbp2,Dap,Chsy1,Lamp2,Foxo1,Suox,Tpcn2,Postn,Tnfrsf11b,Fes,Folr2,Ttpa,P2rx7,Lilrb4,Tnc,Cd68,Spp1,Fstl1,Ucp2,Slc38a3,Gba,Bckdhb	Ccl2,Col1a1,Tgfb1,Gdf15,Hmox1,Sparc,Atp2b1,Dnmt3a,Ctsl,Gpr39,Atf3,Gatm,Src,Vcam1,Abca1,Prkaa2,Slc2a1,Gdf3,Nucb2,F7,Eif4ebp1,Sfrp1,Ptgs2,Inhbb,Fam107a,Igfbp2,Dap,Chsy1,Lamp2,Foxo1,Suox,Tpcn2,Postn,Tnfrsf11b,Fes,Folr2,Ttpa,P2rx7,Lilrb4a,Tnc,Cd68,Spp1,Fstl1,Ucp2,Slc38a3,Gba,Bckdhb
GO:0014068	positive regulation of phosphatidylinositol 3-kinase signaling	14	74	0.0013	Ncf1,Hcls1,Pdgfc,Hgf,Fgr,Wnt16,Tgfb2,Ror1,Pik3ap1,F2r,Osm,Pdgfa,Unc5b,Selp	Ncf1,Hcls1,Pdgfc,Hgf,Fgr,Wnt16,Tgfb2,Ror1,Pik3ap1,F2r,Osm,Pdgfa,Unc5b,Selp
GO:0019724	B cell mediated immunity	15	84	0.0013	Tnfsf13,Fcgr2b,Fcgr1,Mlh1,Crlf2,C1qc,C1qb,C1qa,Cfi,Pirb,Fcer1g,Cr2,Prkcd,Inpp5d,Fcgr3	Tnfsf13,Fcgr2b,Fcgr1,Mlh1,Crlf2,C1qc,C1qb,C1qa,Cfi,Pirb,Fcer1g,Cr2,Prkcd,Inpp5d,Fcgr3
GO:0048145	regulation of fibroblast proliferation	17	105	0.0013	Tgfb1,Nras,Pdgfc,Ereg,Nupr1,Sfrp1,Ifi30,Anxa2,Serpine1,Fndc3b,Fn1,Pdgfa,E2f1,Cd300a,Cdk6,Tgif1,Sphk1	Tgfb1,Nras,Pdgfc,Ereg,Nupr1,Sfrp1,Ifi30,Anxa2,Serpine1,Fndc3b,Fn1,Pdgfa,E2f1,Cd300a,Cdk6,Tgif1,Sphk1
GO:0050878	regulation of body fluid levels	36	349	0.0013	Elovl1,Aprt,Mertk,Mmp13,Cyba,Hif1a,Evl,Edn1,Plau,Anxa8,Prkcq,Pdpn,Cd9,F7,Cx3cl1,Anxa2,Fermt3,Rap2b,Serpine1,Ubash3b,Hpse,Thbs1,Tlr4,Wfs1,F2r,Pla2g4a,Tec,Pdgfa,Fcer1g,F5,Plek,Lilrb4,Prkcd,Syk,Selp,Gba	Elovl1,Aprt,Mertk,Mmp13,Cyba,Hif1a,Evl,Edn1,Plau,Anxa8,Prkcq,Pdpn,Cd9,F7,Cx3cl1,Anxa2,Fermt3,Rap2b,Serpine1,Ubash3b,Hpse,Thbs1,Tlr4,Wfs1,F2r,Pla2g4a,Tec,Pdgfa,Fcer1g,F5,Plek,Lilrb4a,Prkcd,Syk,Selp,Gba
GO:1905523	positive regulation of macrophage migration	9	29	0.0013	Ccl2,Trem2,Mdk,P2rx4,Cx3cl1,Thbs1,C3ar1,Cx3cr1,Mmp14	Ccl2,Trem2,Mdk,P2rx4,Cx3cl1,Thbs1,C3ar1,Cx3cr1,Mmp14
GO:0050678	regulation of epithelial cell proliferation	37	365	0.0014	Ccl2,Tgfb1,Hmox1,Mmp12,Htra1,Tgfbr1,Cyba,Sparc,Fmc1,Tnfaip3,Flt4,Ctsl,Plau,Rgcc,Vegfb,Htr2b,Mdk,Nras,Nupr1,Sfrp1,Hoxa5,Tgfb2,Thbs1,Klf9,Tlr4,Grn,Fgf7,Dab2,Gpx1,Prkd2,Cd109,Igf2,Ecm1,Kif3a,Cdk6,Sulf1,Slurp1	Ccl2,Tgfb1,Hmox1,Mmp12,Htra1,Tgfbr1,Cyba,Sparc,1110001J03Rik,Tnfaip3,Flt4,Ctsl,Plau,Rgcc,Vegfb,Htr2b,Mdk,Nras,Nupr1,Sfrp1,Hoxa5,Tgfb2,Thbs1,Klf9,Tlr4,Grn,Fgf7,Dab2,Gpx1,Prkd2,Cd109,Igf2,Ecm1,Kif3a,Cdk6,Sulf1,Slurp1
GO:0055065	metal ion homeostasis	55	635	0.0014	Ccl2,Ccl3,Tgfb1,Hmox1,Mcoln2,Trpv2,Atp6ap1,Atp2b1,Hif1a,Edn1,Hexb,Tmem178,Slc11a1,Htr2b,Gpr39,Abl2,Itgav,Ccdc109b,Cd38,Tmem165,Cxcl1,P2rx4,Nucb2,Cx3cl1,Egln1,Mcoln3,Atp13a2,Lrp1,Plcl2,Pygm,Wfs1,C3ar1,Kcna5,P2ry6,Sepn1,Tpcn2,F2r,Cemip,Cx3cr1,Slc39a6,Slc8b1,Slc8a1,Ftl1,Gpr157,P2rx7,Slc24a3,Ccr5,Cacna1d,Steap3,Spp1,Atp6v1a,Myo5a,Sypl2,Gpr35,Cxcr5	Ccl2,Ccl3,Tgfb1,Hmox1,Mcoln2,Trpv2,Atp6ap1,Atp2b1,Hif1a,Edn1,Hexb,Tmem178,Slc11a1,Htr2b,Gpr39,Abl2,Itgav,Ccdc109b,Cd38,Tmem165,Cxcl1,P2rx4,Nucb2,Cx3cl1,Egln1,Mcoln3,Atp13a2,Lrp1,Plcl2,Pygm,Wfs1,C3ar1,Kcna5,P2ry6,Sepn1,Tpcn2,F2r,Cemip,Cx3cr1,Slc39a6,Slc8b1,Slc8a1,Ftl1,Gpr157,P2rx7,Slc24a3,Ccr5,Cacna1d,Steap3,Spp1,Atp6v1a,Myo5a,Sypl2,Gpr35,Cxcr5
GO:1901568	fatty acid derivative metabolic process	19	129	0.0014	Tbxas1,Elovl1,Ncf1,Edn1,Tlr2,Ptgr1,Pdpn,Hpgds,Ptgs2,Daglb,Tlr4,Pla2g4a,Alox5ap,Cyp2b10,Dpep2,Gpx1,Gpx4,Syk,Sphk1	Tbxas1,Elovl1,Ncf1,Edn1,Tlr2,Ptgr1,Pdpn,Hpgds,Ptgs2,Daglb,Tlr4,Pla2g4a,Alox5ap,Cyp2b10,Dpep2,Gpx1,Gpx4,Syk,Sphk1
GO:1901575	organic substance catabolic process	103	1425	0.0014	Gm2a,Tgfb1,Prodh,Dnase2a,Cd44,Hmox1,Mmp12,Ctsb,Mmp13,Endog,Ctsk,Ctss,Ncf1,Ctsz,Ywhah,Dnase1l1,Tnfaip3,Cdc34,Gdpd1,Ubxn2a,Lgmn,Ctsl,Hexb,Esd,Naga,Sdf2l1,Hexa,Sat1,Gusb,Ecrg4,Cln8,Manba,Hint2,Ppt1,Fuca1,Akr1a1,Pla2g2d,Srd5a3,Ctsc,Fah,Acer3,Lyve1,Tpp1,Gla,Asah1,Pla2g15,Usp2,Apoc3,Bace1,Anxa2,Ctsh,Mlh1,Npl,Acer2,Akr1b8,Nagk,Daglb,Blvrb,Lrp1,Hpse,Pnpla7,Nceh1,Pygm,Wfs1,Rnf149,Hk3,Lamp2,Lipa,Abhd12,Glb…	Gm2a,Tgfb1,Prodh,Dnase2a,Cd44,Hmox1,Mmp12,Ctsb,Mmp13,Endog,Ctsk,Ctss,Ncf1,Ctsz,Ywhah,Dnase1l1,Tnfaip3,Cdc34,Gdpd1,Ubxn2a,Lgmn,Ctsl,Hexb,Esd,Naga,Sdf2l1,Hexa,Sat1,Gusb,1500015O10Rik,Cln8,Manba,Hint2,Ppt1,Fuca1,Akr1a1,Pla2g2d,Srd5a3,Ctsc,Fah,Acer3,Lyve1,Tpp1,Gla,Asah1,Pla2g15,Usp2,Apoc3,Bace1,Anxa2,Ctsh,Mlh1,Npl,Acer2,Akr1b8,Nagk,Daglb,Blvrb,Lrp1,Hpse,Pnpla7,Nceh1,Pygm,Wfs1,Rnf149,Hk3,Lamp2,Lipa,Ab…
GO:0000904	cell morphogenesis involved in differentiation	51	575	0.0015	Col6a1,Wdr1,Ephb3,Mertk,Notch4,Id2,Evl,Emb,Sdc2,Alcam,Csf1r,Hexa,Abl2,Itgav,Src,Sfrp1,Fermt3,Tnn,Micall2,Egr2,Fndc3b,Tgfb2,Lrp1,Fzd4,Dclk1,Dact2,Plxnb2,Fn1,Bdnf,B3gnt2,B4galt6,Zeb2,Col12a1,Cdh11,Ext1,Unc5b,Dab2,Fat3,Ccdc88c,Rhog,Scn1b,Actb,Fmn1,Myo7a,B4galt5,Shank3,Esrrb,Fam65b,Kif3a,Vldlr,Plxna1	Col6a1,Wdr1,Ephb3,Mertk,Notch4,Id2,Evl,Emb,Sdc2,Alcam,Csf1r,Hexa,Abl2,Itgav,Src,Sfrp1,Fermt3,Tnn,Micall2,Egr2,Fndc3b,Tgfb2,Lrp1,Fzd4,Dclk1,Dact2,Plxnb2,Fn1,Bdnf,B3gnt2,B4galt6,Zeb2,Col12a1,Cdh11,Ext1,Unc5b,Dab2,Fat3,Ccdc88c,Rhog,Scn1b,Actb,Fmn1,Myo7a,B4galt5,Shank3,Esrrb,Fam65b,Kif3a,Vldlr,Plxna1
GO:0007267	cell-cell signaling	67	827	0.0015	Ccl3,Cd44,Wisp1,Wif1,Sdc1,Edn1,Anxa1,Ecrg4,Htr2b,Fam129b,Frzb,Tlr2,Sdcbp,Abca1,Prkaa2,Ppt1,Hgf,Ereg,P2rx4,Wnt16,Gpnmb,Rgs10,Sfrp1,Cx3cl1,Hoxa5,Ptchd1,Daglb,Ptk7,Gjb5,Tmem106a,Gjb3,Inhba,Ror1,Fzd4,Apba3,Axin2,Kcna5,Bdnf,Rab11fip5,F2r,Cx3cr1,Rspo2,Wls,Itgam,Fgf7,Cthrc1,Pdgfa,Ext1,Etv5,Fcer1g,Dab2,Ccdc88c,Apcdd1,Scn1b,P2rx7,Gjb4,Cd300a,Tnc,Cd68,Ildr2,Ccr5,Cacna1d,Il1rn,Syk,Myo5a,Syt7,Fcgr3	Ccl3,Cd44,Wisp1,Wif1,Sdc1,Edn1,Anxa1,1500015O10Rik,Htr2b,Fam129b,Frzb,Tlr2,Sdcbp,Abca1,Prkaa2,Ppt1,Hgf,Ereg,P2rx4,Wnt16,Gpnmb,Rgs10,Sfrp1,Cx3cl1,Hoxa5,Ptchd1,Daglb,Ptk7,Gjb5,Tmem106a,Gjb3,Inhba,Ror1,Fzd4,Apba3,Axin2,Kcna5,Bdnf,Rab11fip5,F2r,Cx3cr1,Rspo2,Wls,Itgam,Fgf7,Cthrc1,Pdgfa,Ext1,Etv5,Fcer1g,Dab2,Ccdc88c,Apcdd1,Scn1b,P2rx7,Gjb4,Cd300a,Tnc,Cd68,Ildr2,Ccr5,Cacna1d,Il1rn,Syk,Myo5a,Syt7,Fcgr3
GO:0045670	regulation of osteoclast differentiation	14	75	0.0015	Ccl3,Atp6ap1,Gpr137b,Trem2,Tmem178,Csf1r,Tyrobp,Sfrp1,Ubash3b,Tob2,Cebpb,Mafb,Adam8,Inpp5d	Ccl3,Atp6ap1,Gpr137b,Trem2,Tmem178,Csf1r,Tyrobp,Sfrp1,Ubash3b,Tob2,Cebpb,Mafb,Adam8,Inpp5d
GO:0071453	cellular response to oxygen levels	21	153	0.0015	Hmox1,Endog,Cybb,Atp6ap1,Dnmt3a,Hif1a,Edn1,Rgcc,P4hb,Src,Lmna,Eif4ebp1,Sfrp1,Egln1,Ptgs2,Rbpj,Foxo1,E2f1,Adam8,Atp6v1a,Vldlr	Hmox1,Endog,Cybb,Atp6ap1,Dnmt3a,Hif1a,Edn1,Rgcc,P4hb,Src,Lmna,Eif4ebp1,Sfrp1,Egln1,Ptgs2,Rbpj,Foxo1,E2f1,Adam8,Atp6v1a,Vldlr
GO:0071634	regulation of transforming growth factor beta production	10	38	0.0015	Hif1a,Itgav,Tyrobp,Atp6ap2,Cx3cl1,Ptgs2,Lum,Tgfb2,Thbs1,Fn1	Hif1a,Itgav,Tyrobp,Atp6ap2,Cx3cl1,Ptgs2,Lum,Tgfb2,Thbs1,Fn1
GO:0071704	organic substance metabolic process	388	6824	0.0015	Itgb2,Acvr1b,Gm2a,Loxl3,Ccl3,Ckb,Fkbp10,Stk38l,Ddt,Acp2,Spi1,Tgfb1,Nudt14,Tbxas1,Hck,Mknk2,Prodh,Dnase2a,Crabp2,Cd44,Hmox1,Mmp12,Ephb3,Ctsb,Htra1,Elovl1,Tmem189,Itih3,Itih4,Aprt,Pip4k2a,Tgfbr1,Il12rb2,Mertk,Slc25a13,Mmp13,Endog,Ctsk,Ctss,Cd5l,Ncf1,Ctsz,Wsb1,Ywhah,Dnase1l1,Tnfaip3,Ctgf,Gnptab,Tysnd1,Vsir,Cdc34,Flt4,Gdpd1,Ubxn2a,Dnmt3a,Grb2,Cpd,L2hgdh,Glrx5,Hif1a,Lgmn,Edn1,Ctsl,Cdk20,Hexb,Parp8,Sam…	Itgb2,Acvr1b,Gm2a,Loxl3,Ccl3,Ckb,Fkbp10,Stk38l,Ddt,Acp2,Spi1,Tgfb1,Nudt14,Tbxas1,Hck,Mknk2,Prodh,Dnase2a,Crabp2,Cd44,Hmox1,Mmp12,Ephb3,Ctsb,Htra1,Elovl1,Tmem189,Itih3,Itih4,Aprt,Pip4k2a,Tgfbr1,Il12rb2,Mertk,Slc25a13,Mmp13,Endog,Ctsk,Ctss,Cd5l,Ncf1,Ctsz,Wsb1,Ywhah,Dnase1l1,Tnfaip3,Ctgf,Gnptab,Tysnd1,Vsir,Cdc34,Flt4,Gdpd1,Ubxn2a,Dnmt3a,Grb2,Cpd,L2hgdh,Glrx5,Hif1a,Lgmn,Edn1,Ctsl,Cdk20,Hexb,Parp8,Sam…
GO:0090322	regulation of superoxide metabolic process	10	38	0.0015	Itgb2,Tgfb1,Cyba,Fbln5,Cxcl1,Tyrobp,Itgam,Hvcn1,Prkcd,Syk	Itgb2,Tgfb1,Cyba,Fbln5,Cxcl1,Tyrobp,Itgam,Hvcn1,Prkcd,Syk
GO:0010718	positive regulation of epithelial to mesenchymal transition	11	47	0.0016	Col1a1,Tgfb1,Tgfbr1,Rgcc,Loxl2,Mdk,Sdcbp,Pdpn,Tgfb2,Axin2,Dab2	Col1a1,Tgfb1,Tgfbr1,Rgcc,Loxl2,Mdk,Sdcbp,Pdpn,Tgfb2,Axin2,Dab2
GO:0014015	positive regulation of gliogenesis	15	86	0.0016	Tgfb1,Id2,Trem2,Mdk,Tlr2,Tnfrsf1b,P2rx4,Cx3cl1,Egr2,Lrp1,Cx3cr1,Lif,Etv5,E2f1,Actr3	Tgfb1,Id2,Trem2,Mdk,Tlr2,Tnfrsf1b,P2rx4,Cx3cl1,Egr2,Lrp1,Cx3cr1,Lif,Etv5,E2f1,Actr3
GO:0016310	phosphorylation	81	1059	0.0016	Acvr1b,Ccl3,Ckb,Stk38l,Tgfb1,Hck,Mknk2,Bid,Ephb3,Pip4k2a,Tgfbr1,Il12rb2,Mertk,Gnptab,Flt4,Cdk20,Ndufb9,Rps6ka2,Csf1r,Map4k2,Aldh18a1,Dgka,Fam20c,Slc11a1,Htr2b,Cdk18,Abl2,Prkcq,Itgav,Ptpn1,Src,Tlr2,Prkaa2,Pik3r3,Map3k6,Fgr,Camk1,Ctsh,Cerk,Atp13a2,Mapk6,Cox8a,Nagk,Ptk7,Tgfb2,Pim3,Tlr4,Cox6a1,Ror1,Nek6,Dclk1,Hk3,Pfkfb4,Bdnf,Socs3,Gdf6,Lif,Pi4k2a,Tec,Osm,Dab2,Fes,Prkd2,Sgms2,P2rx7,Mdfic,Shank3,Ppip5k…	Acvr1b,Ccl3,Ckb,Stk38l,Tgfb1,Hck,Mknk2,Bid,Ephb3,Pip4k2a,Tgfbr1,Il12rb2,Mertk,Gnptab,Flt4,Cdk20,Ndufb9,Rps6ka2,Csf1r,Map4k2,Aldh18a1,Dgka,Fam20c,Slc11a1,Htr2b,Cdk18,Abl2,Prkcq,Itgav,Ptpn1,Src,Tlr2,Prkaa2,Pik3r3,Map3k6,Fgr,Camk1,Ctsh,Cerk,Atp13a2,Mapk6,Cox8a,Nagk,Ptk7,Tgfb2,Pim3,Tlr4,Cox6a1,Ror1,Nek6,Dclk1,Hk3,Pfkfb4,Bdnf,Socs3,Gdf6,Lif,Pi4k2a,Tec,Osm,Dab2,Fes,Prkd2,Sgms2,P2rx7,Mdfic,Shank3,Ppip5k…
GO:0030574	collagen catabolic process	9	30	0.0016	Mmp12,Ctsb,Mmp13,Ctsk,Ctss,Mmp19,Mmp2,Mmp14,Mrc2	Mmp12,Ctsb,Mmp13,Ctsk,Ctss,Mmp19,Mmp2,Mmp14,Mrc2
GO:0046330	positive regulation of JNK cascade	20	142	0.0016	Gadd45b,Ncf1,Ctgf,Flt4,Edn1,Map4k2,Tnfrsf11a,Fcgr2b,Il1a,Ptpn1,Wnt16,Gadd45a,Tlr4,Fzd4,Zeb2,Dab2,Mdfic,Taok3,Il1rn,Syk	Gadd45b,Ncf1,Ctgf,Flt4,Edn1,Map4k2,Tnfrsf11a,Fcgr2b,Il1a,Ptpn1,Wnt16,Gadd45a,Tlr4,Fzd4,Zeb2,Dab2,Mdfic,Taok3,Il1rn,Syk
GO:1905952	regulation of lipid localization	22	166	0.0016	Edn1,Runx1,Abcg1,Msr1,Ecrg4,Tnfrsf11a,Itgav,Il1a,Abca1,Nucb2,Apoa1,Anxa2,Lrp1,Thbs1,Pltp,Dab2,P2rx7,Osbpl8,Fitm2,Prkcd,Spp1,Syk	Edn1,Runx1,Abcg1,Msr1,1500015O10Rik,Tnfrsf11a,Itgav,Il1a,Abca1,Nucb2,Apoa1,Anxa2,Lrp1,Thbs1,Pltp,Dab2,P2rx7,Osbpl8,Fitm2,Prkcd,Spp1,Syk
GO:0002690	positive regulation of leukocyte chemotaxis	16	97	0.0017	Ccl2,Ccl3,Ccl4,Ccl7,Lgmn,Edn1,Vegfb,Sell,Mdk,F7,Cx3cl1,Nckap1l,Serpine1,Thbs1,C3ar1,Fam65b	Ccl2,Ccl3,Ccl4,Ccl7,Lgmn,Edn1,Vegfb,Sell,Mdk,F7,Cx3cl1,Nckap1l,Serpine1,Thbs1,C3ar1,Fam65b
GO:0006029	proteoglycan metabolic process	13	66	0.0017	Acan,Bgn,Dse,Hpse,Chst11,Mamdc2,Chsy1,Ext1,Hs6st2,Hs6st1,Pxylp1,Xylt2,Sulf1	Acan,Bgn,Dse,Hpse,Chst11,Mamdc2,Chsy1,Ext1,Hs6st2,Hs6st1,Pxylp1,Xylt2,Sulf1
GO:0006869	lipid transport	29	258	0.0017	Gm2a,Gltp,Abca8b,Abcc3,Gpihbp1,Abcg1,Npc1,Anxa1,Msr1,Abca1,Pla2g2d,Apoc3,Apoa1,Slco2a1,Apobr,Inhba,Fzd4,Pltp,Pla2g4a,Ttpa,P2rx7,Osbpl8,Psap,Rbpr2,Pqlc1,Pitpnm2,Vldlr,Syt7,Soat1	Gm2a,Gltp,Abca8b,Abcc3,Gpihbp1,Abcg1,Npc1,Anxa1,Msr1,Abca1,Pla2g2d,Apoc3,Apoa1,Slco2a1,Apobr,Inhba,Fzd4,Pltp,Pla2g4a,Ttpa,P2rx7,Osbpl8,Psap,Stra6l,Pqlc1,Pitpnm2,Vldlr,Syt7,Soat1
GO:0030098	lymphocyte differentiation	29	258	0.0017	Spi1,Tgfb1,Il7r,Vav1,Mertk,Tnfaip3,Id2,Anxa1,Mr1,Abl2,Pla2g2d,Clec4d,Prex1,Lepr,Rbpj,Plcl2,Gpr97,Ly9,Jag2,Fcer1g,Cr2,Tpd52,Mafb,Sox4,Psap,Nfam1,Syk,Cdk6,Gba	Spi1,Tgfb1,Il7r,Vav1,Mertk,Tnfaip3,Id2,Anxa1,Mr1,Abl2,Pla2g2d,Clec4d,Prex1,Lepr,Rbpj,Plcl2,Adgrg3,Ly9,Jag2,Fcer1g,Cr2,Tpd52,Mafb,Sox4,Psap,Nfam1,Syk,Cdk6,Gba
GO:0031667	response to nutrient levels	44	472	0.0017	Ccl2,Col1a1,Tgfb1,Gdf15,Hmox1,Sparc,Atp2b1,Dnmt3a,Ctsl,Gpr39,Atf3,Gatm,Src,Abca1,Prkaa2,Slc2a1,Gdf3,Nucb2,F7,Eif4ebp1,Sfrp1,Ptgs2,Inhbb,Fam107a,Igfbp2,Dap,Chsy1,Lamp2,Foxo1,Suox,Tpcn2,Postn,Tnfrsf11b,Fes,Folr2,Ttpa,Tnc,Cd68,Spp1,Fstl1,Ucp2,Slc38a3,Gba,Bckdhb	Ccl2,Col1a1,Tgfb1,Gdf15,Hmox1,Sparc,Atp2b1,Dnmt3a,Ctsl,Gpr39,Atf3,Gatm,Src,Abca1,Prkaa2,Slc2a1,Gdf3,Nucb2,F7,Eif4ebp1,Sfrp1,Ptgs2,Inhbb,Fam107a,Igfbp2,Dap,Chsy1,Lamp2,Foxo1,Suox,Tpcn2,Postn,Tnfrsf11b,Fes,Folr2,Ttpa,Tnc,Cd68,Spp1,Fstl1,Ucp2,Slc38a3,Gba,Bckdhb
GO:2000377	regulation of reactive oxygen species metabolic process	25	205	0.0017	Itgb2,Tgfb1,Cyba,Grb2,Hif1a,Fbln5,Plau,Clu,Tlr2,Cxcl1,Tyrobp,Gla,Ptgs2,Gadd45a,Thbs1,Tlr4,Tmem106a,Foxo1,Cx3cr1,Itgam,Hvcn1,Prcp,Sirpa,Prkcd,Syk	Itgb2,Tgfb1,Cyba,Grb2,Hif1a,Fbln5,Plau,Clu,Tlr2,Cxcl1,Tyrobp,Gla,Ptgs2,Gadd45a,Thbs1,Tlr4,Tmem106a,Foxo1,Cx3cr1,Itgam,Hvcn1,Prcp,Sirpa,Prkcd,Syk
GO:0001558	regulation of cell growth	41	429	0.0018	Acvr1b,Tgfb1,Crabp2,Cd44,Wisp1,Tgfbr1,Cyba,Trpv2,Cxcl16,Flt4,Fbln5,Edn1,Hcls1,Hbegf,Frzb,Wisp2,Zmat3,Sdcbp,Ppt1,Cd38,Cgref1,Mtpn,Sfrp1,Tgfb2,Lrp1,Fam107a,Inhba,Fn1,Bdnf,Ptprs,Dab2,Mmp14,Csf2rb,Lepre1,Enpp1,Ngf,Ndufa13,Ccr5,Cfl1,Sphk1,Actr3	Acvr1b,Tgfb1,Crabp2,Cd44,Wisp1,Tgfbr1,Cyba,Trpv2,Cxcl16,Flt4,Fbln5,Edn1,Hcls1,Hbegf,Frzb,Wisp2,Zmat3,Sdcbp,Ppt1,Cd38,Cgref1,Mtpn,Sfrp1,Tgfb2,Lrp1,Fam107a,Inhba,Fn1,Bdnf,Ptprs,Dab2,Mmp14,Csf2rb,P3h1,Enpp1,Ngf,Ndufa13,Ccr5,Cfl1,Sphk1,Actr3
GO:0001892	embryonic placenta development	17	109	0.0018	Grb2,Hif1a,Itgav,Vcam1,Cyr61,Egln1,Rbpj,Gjb5,Socs3,Lif,Cebpb,Slc8a1,Hs6st1,Ttpa,Igf2,Esrrb,Cdkn1c	Grb2,Hif1a,Itgav,Vcam1,Cyr61,Egln1,Rbpj,Gjb5,Socs3,Lif,Cebpb,Slc8a1,Hs6st1,Ttpa,Igf2,Esrrb,Cdkn1c
GO:0002705	positive regulation of leukocyte mediated immunity	20	144	0.0018	Ccl2,Itgb2,Tgfb1,Gab2,Vav1,Tnfsf13,Mr1,Fcgr1,Fgr,Cxcl1,Tyrobp,Mlh1,Itgam,Ptafr,Fcer1g,P2rx7,Clec7a,Syk,Sh2d1b2,Fcgr3	Ccl2,Itgb2,Tgfb1,Gab2,Vav1,Tnfsf13,Mr1,Fcgr1,Fgr,Cxcl1,Tyrobp,Mlh1,Itgam,Ptafr,Fcer1g,P2rx7,Clec7a,Syk,Sh2d1b1,Fcgr3
GO:0010811	positive regulation of cell-substrate adhesion	19	132	0.0018	Arpc2,Itga5,P4hb,Mdk,Cyr61,Apoa1,Col16a1,Prex1,Thbs1,Fbln2,Fn1,Dab2,Col8a1,Fmn1,Rin2,Spp1,Cfl1,Cdk6,Iqgap1	Arpc2,Itga5,P4hb,Mdk,Cyr61,Apoa1,Col16a1,Prex1,Thbs1,Fbln2,Fn1,Dab2,Col8a1,Fmn1,Rin2,Spp1,Cfl1,Cdk6,Iqgap1
GO:0010959	regulation of metal ion transport	40	414	0.0018	Ccl3,Tgfb1,Stac2,Cyba,Trpv2,Ccl4,Ywhah,Atp2b1,Trem2,Gpr39,Snta1,Cxcl1,P2rx4,Cx3cl1,Usp2,Ptgs2,Serpine1,Tgfb2,Ubash3b,Wfs1,Kcna5,P2ry6,Sepn1,F2r,Cemip,Slc8b1,Slc8a1,Scn1b,P2rx7,Cd63,Ngf,Arrb2,Cacna1d,Hecw2,Lgals3,Myo5a,Cd84,Fxyd5,Gpr35,Cacng6	Ccl3,Tgfb1,Stac2,Cyba,Trpv2,Ccl4,Ywhah,Atp2b1,Trem2,Gpr39,Snta1,Cxcl1,P2rx4,Cx3cl1,Usp2,Ptgs2,Serpine1,Tgfb2,Ubash3b,Wfs1,Kcna5,P2ry6,Sepn1,F2r,Cemip,Slc8b1,Slc8a1,Scn1b,P2rx7,Cd63,Ngf,Arrb2,Cacna1d,Hecw2,Lgals3,Myo5a,Cd84,Fxyd5,Gpr35,Cacng6
GO:0070542	response to fatty acid	16	98	0.0018	Ccl2,Tbxas1,Ctgf,Edn1,Src,Tlr2,Prkaa2,Sfrp1,Ptgs2,Tlr4,Foxo1,P2ry6,Ptafr,E2f1,Tnc,Ucp2	Ccl2,Tbxas1,Ctgf,Edn1,Src,Tlr2,Prkaa2,Sfrp1,Ptgs2,Tlr4,Foxo1,P2ry6,Ptafr,E2f1,Tnc,Ucp2
GO:0080135	regulation of cellular response to stress	58	690	0.0018	Actr2,Bid,Cd44,Gadd45b,Endog,Ncf1,Ctgf,Flt4,Hif1a,Fbln5,Edn1,Clu,Map4k2,P4hb,Tnfrsf11a,Fcgr2b,Creb3l1,Il1a,Ptpn1,Hgf,Wnt16,Nupr1,Sfrp1,Ptgs2,Tgfb2,Lrp1,Gadd45a,Tlr4,Grn,Wfs1,Fzd4,Hk3,Axin2,Foxo1,Rap2a,Gdf6,Ptprs,Itgam,Zeb2,Dab2,Gpx1,Edem1,Mdfic,Sirpa,Psap,Taok3,Clec7a,Prkcd,Steap3,Il1rn,Hmga1,Syk,Prdx1,Tnfrsf23,Erp29,Rell1,Cdk6,Sphk1	Actr2,Bid,Cd44,Gadd45b,Endog,Ncf1,Ctgf,Flt4,Hif1a,Fbln5,Edn1,Clu,Map4k2,P4hb,Tnfrsf11a,Fcgr2b,Creb3l1,Il1a,Ptpn1,Hgf,Wnt16,Nupr1,Sfrp1,Ptgs2,Tgfb2,Lrp1,Gadd45a,Tlr4,Grn,Wfs1,Fzd4,Hk3,Axin2,Foxo1,Rap2a,Gdf6,Ptprs,Itgam,Zeb2,Dab2,Gpx1,Edem1,Mdfic,Sirpa,Psap,Taok3,Clec7a,Prkcd,Steap3,Il1rn,Hmga1,Syk,Prdx1,Tnfrsf23,Erp29,Rell1,Cdk6,Sphk1
GO:2000106	regulation of leukocyte apoptotic process	16	98	0.0018	Il7r,Cd44,Mertk,Hif1a,Hcls1,Anxa1,Fcgr2b,Prkcq,Tgfb2,Faim3,Gimap8,Fcer1g,P2rx7,Adam8,Ccr5,Lgals3	Il7r,Cd44,Mertk,Hif1a,Hcls1,Anxa1,Fcgr2b,Prkcq,Tgfb2,Fcmr,Gimap8,Fcer1g,P2rx7,Adam8,Ccr5,Lgals3
GO:2001235	positive regulation of apoptotic signaling pathway	23	181	0.0018	Hip1r,Plaur,Bid,Tgfbr1,Pea15a,Clu,Itm2c,Atf3,Ctsc,Nupr1,Sfrp1,Ctsh,Tgfb2,Thbs1,Inhbb,Inhba,Osm,Unc5b,Bcl2l11,Prkcd,Steap3,Tnfrsf23,St18	Hip1r,Plaur,Bid,Tgfbr1,Pea15a,Clu,Itm2c,Atf3,Ctsc,Nupr1,Sfrp1,Ctsh,Tgfb2,Thbs1,Inhbb,Inhba,Osm,Unc5b,Bcl2l11,Prkcd,Steap3,Tnfrsf23,St18
GO:0007568	aging	31	287	0.0019	Ccl2,Tgfb1,Timp1,Endog,Atp2b1,Ctgf,Id2,Dnmt3a,Grb2,Edn1,Ctsl,Litaf,Pitx3,Ecrg4,Cln8,Tnfrsf1b,Wnt16,Ctsc,Mmp2,Ptgs2,Serpine1,Igfbp2,C1qa,Gpx4,Cd68,Prkcd,Hmga1,Ucp2,Inpp5d,Cdkn1c,Gba	Ccl2,Tgfb1,Timp1,Endog,Atp2b1,Ctgf,Id2,Dnmt3a,Grb2,Edn1,Ctsl,Litaf,Pitx3,1500015O10Rik,Cln8,Tnfrsf1b,Wnt16,Ctsc,Mmp2,Ptgs2,Serpine1,Igfbp2,C1qa,Gpx4,Cd68,Prkcd,Hmga1,Ucp2,Inpp5d,Cdkn1c,Gba
GO:0032967	positive regulation of collagen biosynthetic process	9	31	0.0019	Ccl2,Tgfb1,Ctgf,Rgcc,Creb3l1,Serpine1,Scx,F2r,Arrb2	Ccl2,Tgfb1,Ctgf,Rgcc,Creb3l1,Serpine1,Scx,F2r,Arrb2
GO:0048146	positive regulation of fibroblast proliferation	13	67	0.0019	Tgfb1,Nras,Pdgfc,Ereg,Anxa2,Serpine1,Fndc3b,Fn1,Pdgfa,E2f1,Cdk6,Tgif1,Sphk1	Tgfb1,Nras,Pdgfc,Ereg,Anxa2,Serpine1,Fndc3b,Fn1,Pdgfa,E2f1,Cdk6,Tgif1,Sphk1
GO:0055114	oxidation-reduction process	72	917	0.0019	Loxl3,Tbxas1,Prodh,Bid,Hmox1,Tmem189,Slc25a13,Cybb,Ncf1,Cyba,Slc25a22,Uqcr11,L2hgdh,Glrx5,Loxl2,Ndufb9,Ndufa6,C1qtnf9,Aldh18a1,P4hb,Higd2a,Vcam1,Ptgr1,Akr1a1,Sh3bgrl3,Srd5a3,Ifi30,Egln1,Apoa1,Ptgs2,Qsox1,Fmo1,Lepr,H2-Ke6,Ndufc1,Akr1b8,Maob,Cox8a,Blvrb,Pygm,Cox6a1,Vat1,Degs1,Ch25h,P4ha3,Suox,Aldh3b1,Bdnf,Lacc1,Sepn1,Ech1,Alox5ap,Cyp2b10,Gpx1,Cyp4v3,Moxd1,Ncf4,Gpx4,Mical1,Lepre1,Cyp4b1,Ndufs7,Ndufa…	Loxl3,Tbxas1,Prodh,Bid,Hmox1,Tmem189,Slc25a13,Cybb,Ncf1,Cyba,Slc25a22,Uqcr11,L2hgdh,Glrx5,Loxl2,Ndufb9,Ndufa6,C1qtnf9,Aldh18a1,P4hb,Higd2a,Vcam1,Ptgr1,Akr1a1,Sh3bgrl3,Srd5a3,Ifi30,Egln1,Apoa1,Ptgs2,Qsox1,Fmo1,Lepr,H2-Ke6,Ndufc1,Akr1b8,Maob,Cox8a,Blvrb,Pygm,Cox6a1,Vat1,Degs1,Ch25h,P4ha3,Suox,Aldh3b1,Bdnf,Lacc1,Sepn1,Ech1,Alox5ap,Cyp2b10,Gpx1,Cyp4v3,Moxd1,Ncf4,Gpx4,Mical1,P3h1,Cyp4b1,Ndufs7,Ndufa13…
GO:0071402	cellular response to lipoprotein particle stimulus	9	31	0.0019	Ccl2,Itgb2,Abcg1,Npc1,Cd9,Tlr4,Fcer1g,Cd68,Syk	Ccl2,Itgb2,Abcg1,Npc1,Cd9,Tlr4,Fcer1g,Cd68,Syk
GO:0006885	regulation of pH	15	88	0.002	Atp6ap1,Edn1,Atp6v0c,Slc11a1,Gpr39,Atp6v0d2,Ppt1,Tmem165,Atp6ap2,Atp6v0a1,Grn,Lacc1,Hvcn1,Ttpa,Car4	Atp6ap1,Edn1,Atp6v0c,Slc11a1,Gpr39,Atp6v0d2,Ppt1,Tmem165,Atp6ap2,Atp6v0a1,Grn,Lacc1,Hvcn1,Ttpa,Car4
GO:0032755	positive regulation of interleukin-6 production	16	99	0.002	Cyba,Il1a,Tlr2,Ereg,Tyrobp,Tlr4,F2r,Rab7b,Ptafr,Fcer1g,P2rx7,Ccr5,Clec7a,Tlr8,Syk,Unc93b1	Cyba,Il1a,Tlr2,Ereg,Tyrobp,Tlr4,F2r,Rab7b,Ptafr,Fcer1g,P2rx7,Ccr5,Clec7a,Tlr8,Syk,Unc93b1
GO:0033273	response to vitamin	15	88	0.002	Ccl2,Col1a1,Tgfb1,Sparc,Atp2b1,Dnmt3a,F7,Sfrp1,Ptgs2,Tpcn2,Postn,Fes,Folr2,Tnc,Spp1	Ccl2,Col1a1,Tgfb1,Sparc,Atp2b1,Dnmt3a,F7,Sfrp1,Ptgs2,Tpcn2,Postn,Fes,Folr2,Tnc,Spp1
GO:0034762	regulation of transmembrane transport	50	568	0.002	Ccl2,Slc9a3r2,Tgfb1,Wdr1,Clic1,Pea15a,Cybb,Ctss,Stac2,Cyba,Ywhah,Scn4a,Edn1,Trem2,Gpr39,Snta1,Fabp5,Klf15,Cx3cl1,Tgfb2,Ubash3b,Thbs1,Kcnk13,Cox17,Kcna5,P2ry6,Sepn1,Tpcn2,F2r,Cemip,Ptafr,Hvcn1,Slc8a1,Scn1b,Actb,P2rx7,Cd63,Osbpl8,Enpp1,Ngf,Shank3,Tmsb4x,Prkcd,Cacna1d,Cfl1,Hecw2,Myo5a,Fxyd5,Gpr35,Cacng6	Ccl2,Slc9a3r2,Tgfb1,Wdr1,Clic1,Pea15a,Cybb,Ctss,Stac2,Cyba,Ywhah,Scn4a,Edn1,Trem2,Gpr39,Snta1,Fabp5,Klf15,Cx3cl1,Tgfb2,Ubash3b,Thbs1,Kcnk13,Cox17,Kcna5,P2ry6,Sepn1,Tpcn2,F2r,Cemip,Ptafr,Hvcn1,Slc8a1,Scn1b,Actb,P2rx7,Cd63,Osbpl8,Enpp1,Ngf,Shank3,Tmsb4x,Prkcd,Cacna1d,Cfl1,Hecw2,Myo5a,Fxyd5,Gpr35,Cacng6
GO:0002281	macrophage activation involved in immune response	7	17	0.0021	Havcr2,Trem2,Tyrobp,Sbno2,Grn,Cx3cr1,Syk	Havcr2,Trem2,Tyrobp,Sbno2,Grn,Cx3cr1,Syk
GO:0010862	positive regulation of pathway-restricted SMAD protein phosphorylation	11	49	0.0021	Acvr1b,Tgfb1,Gdf15,Tgfbr1,Sdcbp,Gdf3,Tgfb2,Inhbb,Inhba,Gdf6,Dab2	Acvr1b,Tgfb1,Gdf15,Tgfbr1,Sdcbp,Gdf3,Tgfb2,Inhbb,Inhba,Gdf6,Dab2
GO:0031954	positive regulation of protein autophosphorylation	8	24	0.0021	Src,Pdgfc,Gpnmb,Rap2b,Rap2a,Pdgfa,Ngf,Iqgap1	Src,Pdgfc,Gpnmb,Rap2b,Rap2a,Pdgfa,Ngf,Iqgap1
GO:0048002	antigen processing and presentation of peptide antigen	10	40	0.0021	Ctss,Slc11a1,Mr1,Fcgr2b,Fcgr1,Ifi30,H2-Q7,Fcer1g,Unc93b1,Fcgr3	Ctss,Slc11a1,Mr1,Fcgr2b,Fcgr1,Ifi30,H2-Q7,Fcer1g,Unc93b1,Fcgr3
GO:0061756	leukocyte adhesion to vascular endothelial cell	8	24	0.0021	Sell,Sele,Vcam1,Cx3cr1,Itgam,Ext1,Selp,Gcnt1	Sell,Sele,Vcam1,Cx3cr1,Itgam,Ext1,Selp,Gcnt1
GO:0098581	detection of external biotic stimulus	8	24	0.0021	Trem2,Itgav,Tlr2,Tlr4,Ssc5d,Naip5,Clec7a,Naip2	Trem2,Itgav,Tlr2,Tlr4,Ssc5d,Naip5,Clec7a,Naip2
GO:1902041	regulation of extrinsic apoptotic signaling pathway via death domain receptors	11	49	0.0021	Hmox1,Pea15a,Tnfaip3,Atf3,Hgf,Sfrp1,Serpine1,Thbs1,Gpx1,Lgals3,Tnfrsf23	Hmox1,Pea15a,Tnfaip3,Atf3,Hgf,Sfrp1,Serpine1,Thbs1,Gpx1,Lgals3,Tnfrsf23
GO:1902905	positive regulation of supramolecular fiber organization	24	196	0.0021	Actr2,Wdr1,Arpc2,Tgfbr1,Ctgf,Grb2,Evl,Edn1,Rgcc,Prkcq,Cx3cl1,Apoa1,Nckap1l,Sh3pxd2b,Colgalt1,Arpc5,Fes,Arpc1b,Fmn1,Plek,Kirrel,Cfl1,Arpc4,Actr3	Actr2,Wdr1,Arpc2,Tgfbr1,Ctgf,Grb2,Evl,Edn1,Rgcc,Prkcq,Cx3cl1,Apoa1,Nckap1l,Sh3pxd2b,Colgalt1,Arpc5,Fes,Arpc1b,Fmn1,Plek,Kirrel,Cfl1,Arpc4,Actr3
GO:0030855	epithelial cell differentiation	48	540	0.0022	Plaur,Tgfb1,Ctsb,Notch4,Sdc1,Id2,Hif1a,Ctsl,Lbh,Anxa1,Pitx3,Fam20c,Abl2,Il1a,Pdpn,Wnt16,Klf15,Tpp1,Asah1,Myo1e,Ptgs2,Mcoln3,Hoxa5,Rbpj,Fndc3b,Scx,Ptk7,Dact2,Ptprs,Rap1b,Cebpb,Jag2,Ext1,Dab2,Gpx1,Ccdc88c,Robo4,Sox4,Cd63,Psap,Myo7a,Fam65b,Tagln2,Anxa4,Msn,Cdk6,Iqgap1,Pde2a	Plaur,Tgfb1,Ctsb,Notch4,Sdc1,Id2,Hif1a,Ctsl,Lbh,Anxa1,Pitx3,Fam20c,Abl2,Il1a,Pdpn,Wnt16,Klf15,Tpp1,Asah1,Myo1e,Ptgs2,Mcoln3,Hoxa5,Rbpj,Fndc3b,Scx,Ptk7,Dact2,Ptprs,Rap1b,Cebpb,Jag2,Ext1,Dab2,Gpx1,Ccdc88c,Robo4,Sox4,Cd63,Psap,Myo7a,Fam65b,Tagln2,Anxa4,Msn,Cdk6,Iqgap1,Pde2a
GO:0060401	cytosolic calcium ion transport	16	100	0.0022	Ccl3,Mcoln2,Trpv2,Atp2b1,Ctgf,Htr2b,Itgav,Ccdc109b,Mcoln3,Plcl2,Tpcn2,F2r,Slc8b1,Slc8a1,P2rx7,Ccr5	Ccl3,Mcoln2,Trpv2,Atp2b1,Ctgf,Htr2b,Itgav,Ccdc109b,Mcoln3,Plcl2,Tpcn2,F2r,Slc8b1,Slc8a1,P2rx7,Ccr5
GO:0002819	regulation of adaptive immune response	22	172	0.0023	Loxl3,Tgfb1,Il7r,Cd44,Tnfsf13,Tnfaip3,Vsir,Havcr2,Anxa1,Slc11a1,Mr1,Fcgr2b,Prkcq,Fcgr1,Tnfrsf1b,Mlh1,Cd48,Pla2g4a,Fcer1g,P2rx7,Nfkbiz,Fcgr3	Loxl3,Tgfb1,Il7r,Cd44,Tnfsf13,Tnfaip3,Vsir,Havcr2,Anxa1,Slc11a1,Mr1,Fcgr2b,Prkcq,Fcgr1,Tnfrsf1b,Mlh1,Cd48,Pla2g4a,Fcer1g,P2rx7,Nfkbiz,Fcgr3
GO:0045596	negative regulation of cell differentiation	62	761	0.0023	Loxl3,Ccl3,Tgfb1,Coro1c,Cd44,Wisp1,Tgfbr1,Notch4,Ctsz,Ywhah,Id2,Gpr137b,Runx1,Abcg1,Lbh,Tmem178,Anxa1,Pitx3,Itm2c,Rab29,Col5a1,Frzb,Itgav,Mdk,Il1a,Cd38,Ereg,Dtx1,Gdf3,Nucb2,Sfrp1,C1qc,Hoxa5,Tnn,Rbpj,Fndc3b,Tgfb2,Ubash3b,Lrp1,Axin2,Foxo1,Rbpms2,Bdnf,Bex1,Shb,Tob2,Ptprs,Postn,Dab2,Fat3,Col5a2,Col3a1,Ttpa,Mafb,E2f1,Enpp1,Esrrb,Ccr5,Cdk6,Inpp5d,Actr3,Gpr56	Loxl3,Ccl3,Tgfb1,Coro1c,Cd44,Wisp1,Tgfbr1,Notch4,Ctsz,Ywhah,Id2,Gpr137b,Runx1,Abcg1,Lbh,Tmem178,Anxa1,Pitx3,Itm2c,Rab29,Col5a1,Frzb,Itgav,Mdk,Il1a,Cd38,Ereg,Dtx1,Gdf3,Nucb2,Sfrp1,C1qc,Hoxa5,Tnn,Rbpj,Fndc3b,Tgfb2,Ubash3b,Lrp1,Axin2,Foxo1,Rbpms2,Bdnf,Bex1,Shb,Tob2,Ptprs,Postn,Dab2,Fat3,Col5a2,Col3a1,Ttpa,Mafb,E2f1,Enpp1,Esrrb,Ccr5,Cdk6,Inpp5d,Actr3,Adgrg1
GO:0051345	positive regulation of hydrolase activity	57	682	0.0024	Ccl2,Gm2a,Hip1r,Ccl3,Bid,Coro1c,Vav1,Ccl6,Ccl4,Ctgf,Vsir,Ccl7,Lgmn,Gpihbp1,Arhgap19,Htr2b,Sele,Abl2,Cyr61,Ctsc,Rgs10,Rp2h,Cx3cl1,Apoa1,Ctsh,Nckap1l,Prex1,Acer2,Grn,Dap,Dock9,Fn1,F2r,Arfgap3,Ptafr,Prkd2,Tbc1d9,Abr,Rhog,Mefv,Plek,Psap,Cd300a,Ngf,Arap1,Rin2,Ndufa13,Bcl2l11,Arhgap22,Prkcd,Rasgrp2,Arhgap25,Syk,Tnfrsf23,St18,Ctsd,Rgs1	Ccl2,Gm2a,Hip1r,Ccl3,Bid,Coro1c,Vav1,Ccl6,Ccl4,Ctgf,Vsir,Ccl7,Lgmn,Gpihbp1,Arhgap19,Htr2b,Sele,Abl2,Cyr61,Ctsc,Rgs10,Rp2,Cx3cl1,Apoa1,Ctsh,Nckap1l,Prex1,Acer2,Grn,Dap,Dock9,Fn1,F2r,Arfgap3,Ptafr,Prkd2,Tbc1d9,Abr,Rhog,Mefv,Plek,Psap,Cd300a,Ngf,Arap1,Rin2,Ndufa13,Bcl2l11,Arhgap22,Prkcd,Rasgrp2,Arhgap25,Syk,Tnfrsf23,St18,Ctsd,Rgs1
GO:0071260	cellular response to mechanical stimulus	13	69	0.0024	Col1a1,Tgfb1,Cnn2,Cyba,Slc2a1,Mtpn,Ptgs2,Scx,Gadd45a,Tlr4,Fam65b,Tlr8,Pde2a	Col1a1,Tgfb1,Cnn2,Cyba,Slc2a1,Mtpn,Ptgs2,Scx,Gadd45a,Tlr4,Fam65b,Tlr8,Pde2a
GO:0002790	peptide secretion	20	148	0.0025	Gnptab,Edn1,Anxa1,Ecrg4,Tlr2,Abca1,Crlf2,Rab8b,Tmem106a,Rab11fip5,Arfgap3,Wls,Plek,Psap,Ildr2,Steap3,Il1rn,C1qtnf5,Myo5a,Erp29	Gnptab,Edn1,Anxa1,1500015O10Rik,Tlr2,Abca1,Crlf2,Rab8b,Tmem106a,Rab11fip5,Arfgap3,Wls,Plek,Psap,Ildr2,Steap3,Il1rn,C1qtnf5,Myo5a,Erp29
GO:0006687	glycosphingolipid metabolic process	10	41	0.0025	Gm2a,Hexb,Naga,Hexa,Gla,B4galt6,St6galnac4,Psap,B4galt5,Gba	Gm2a,Hexb,Naga,Hexa,Gla,B4galt6,St6galnac4,Psap,B4galt5,Gba
GO:0016064	immunoglobulin mediated immune response	14	80	0.0025	Tnfsf13,Fcgr2b,Fcgr1,Mlh1,Crlf2,C1qc,C1qb,C1qa,Cfi,Fcer1g,Cr2,Prkcd,Inpp5d,Fcgr3	Tnfsf13,Fcgr2b,Fcgr1,Mlh1,Crlf2,C1qc,C1qb,C1qa,Cfi,Fcer1g,Cr2,Prkcd,Inpp5d,Fcgr3
GO:0030282	bone mineralization	11	50	0.0025	Mmp13,Fgr,Ibsp,Col1a2,Gpnmb,Ptgs2,Sbno2,Axin2,Rspo2,Slc24a3,Lox	Mmp13,Fgr,Ibsp,Col1a2,Gpnmb,Ptgs2,Sbno2,Axin2,Rspo2,Slc24a3,Lox
GO:0046328	regulation of JNK cascade	23	186	0.0025	Gadd45b,Ncf1,Ctgf,Flt4,Edn1,Map4k2,Tnfrsf11a,Fcgr2b,Il1a,Ptpn1,Wnt16,Sfrp1,Gadd45a,Tlr4,Fzd4,Rap2a,Zeb2,Dab2,Mdfic,Sirpa,Taok3,Il1rn,Syk	Gadd45b,Ncf1,Ctgf,Flt4,Edn1,Map4k2,Tnfrsf11a,Fcgr2b,Il1a,Ptpn1,Wnt16,Sfrp1,Gadd45a,Tlr4,Fzd4,Rap2a,Zeb2,Dab2,Mdfic,Sirpa,Taok3,Il1rn,Syk
GO:0051248	negative regulation of protein metabolic process	82	1094	0.0025	Spi1,Plaur,Tgfb1,Coro1c,Cstb,Cd44,Itih3,Itih4,Timp1,Gadd45b,Ctsz,Serpinb6a,Timp2,Ybx2,Tnfaip3,Eif4ebp2,Edn1,Tppp,Anxa8,Clu,Hbegf,Itm2c,Atf3,Itgav,Snta1,Ptpn1,Src,Sdcbp,Hint2,Prkaa2,Hgf,Klf15,Timp4,Eif4ebp1,Sfrp1,Anxa2,Ptgs2,Nckap1l,Mgat5,Serpine1,Acer2,Ubash3b,Gadd45a,Thbs1,Inhbb,Tlr4,Faim3,Rnf149,Foxo1,Naip5,Socs3,Shb,Lxn,Rasip1,Lif,Pirb,Dab2,Gpx1,Slc8a1,Dok1,Cd109,Pkib,Mical1,Actb,P2rx7,Ctsa,Si…	Spi1,Plaur,Tgfb1,Coro1c,Cstb,Cd44,Itih3,Itih4,Timp1,Gadd45b,Ctsz,Serpinb6a,Timp2,Ybx2,Tnfaip3,Eif4ebp2,Edn1,Tppp,Anxa8,Clu,Hbegf,Itm2c,Atf3,Itgav,Snta1,Ptpn1,Src,Sdcbp,Hint2,Prkaa2,Hgf,Klf15,Timp4,Eif4ebp1,Sfrp1,Anxa2,Ptgs2,Nckap1l,Mgat5,Serpine1,Acer2,Ubash3b,Gadd45a,Thbs1,Inhbb,Tlr4,Fcmr,Rnf149,Foxo1,Naip5,Socs3,Shb,Lxn,Rasip1,Lif,Pirb,Dab2,Gpx1,Slc8a1,Dok1,Cd109,Pkib,Mical1,Actb,P2rx7,Ctsa,Sir…
GO:1902622	regulation of neutrophil migration	11	50	0.0025	Edn1,Sell,Mdk,Il1a,Mpp1,Nckap1l,C3ar1,Rhog,Bst1,Adam8,Fam65b	Edn1,Sell,Mdk,Il1a,Mpp1,Nckap1l,C3ar1,Rhog,Bst1,Adam8,Fam65b
GO:0006801	superoxide metabolic process	9	33	0.0026	Cybb,Ncf1,Cyba,Edn1,Sh3pxd2b,Ncf4,Nrros,Prdx1,Ncf2	Cybb,Ncf1,Cyba,Edn1,Sh3pxd2b,Ncf4,Nrros,Prdx1,Ncf2
GO:0010638	positive regulation of organelle organization	52	606	0.0026	Actr2,Hip1r,Plaur,Tgfb1,Hck,Bid,Wdr1,Arpc2,Pip4k2a,Tgfbr1,Ctgf,Sdc1,Grb2,Hif1a,Evl,Edn1,Rgcc,Trem2,Anxa1,Prkcq,Il1a,Src,Lmna,Sdcbp,Ereg,Cx3cl1,Apoa1,Anxa2,Nckap1l,Sh3pxd2b,Grn,Lif,Pla2g4a,Arpc5,Fes,Arpc1b,Prkd2,Pkib,Fmn1,Plek,Igf2,Kirrel,Tmed9,Bcl2l11,Cfl1,Msn,Arpc4,Lcp1,Syt7,Gba,Sphk1,Actr3	Actr2,Hip1r,Plaur,Tgfb1,Hck,Bid,Wdr1,Arpc2,Pip4k2a,Tgfbr1,Ctgf,Sdc1,Grb2,Hif1a,Evl,Edn1,Rgcc,Trem2,Anxa1,Prkcq,Il1a,Src,Lmna,Sdcbp,Ereg,Cx3cl1,Apoa1,Anxa2,Nckap1l,Sh3pxd2b,Grn,Lif,Pla2g4a,Arpc5,Fes,Arpc1b,Prkd2,Pkib,Fmn1,Plek,Igf2,Kirrel,Tmed9,Bcl2l11,Cfl1,Msn,Arpc4,Lcp1,Syt7,Gba,Sphk1,Actr3
GO:0032660	regulation of interleukin-17 production	9	33	0.0026	Tgfb1,Vsir,Prkcq,Tlr2,Nckap1l,Tlr4,Ly9,Osm,Sphk1	Tgfb1,Vsir,Prkcq,Tlr2,Nckap1l,Tlr4,Ly9,Osm,Sphk1
GO:0032943	mononuclear cell proliferation	15	91	0.0026	Itgb2,Tgfb1,Il7r,Cd180,Slc11a1,Ctps,Tlr4,Plcl2,Shb,Itgam,Cr2,P2rx7,Lilrb4,Prkcd,Msn	Itgb2,Tgfb1,Il7r,Cd180,Slc11a1,Ctps,Tlr4,Plcl2,Shb,Itgam,Cr2,P2rx7,Lilrb4a,Prkcd,Msn
GO:0040008	regulation of growth	58	701	0.0026	Acvr1b,Tgfb1,Gdf15,Crabp2,Cd44,Wisp1,Tgfbr1,Cyba,Trpv2,Cxcl16,Flt4,Hif1a,Fbln5,Lgmn,Edn1,Hcls1,Hbegf,Frzb,Wisp2,Zmat3,Sdcbp,Ppt1,Cd38,Cgref1,Mtpn,Sfrp1,Ppib,Serpine1,Rbpj,Tgfb2,Lrp1,Sh3pxd2b,Fam107a,Rftn1,Igfbp2,Inhba,Wfs1,Fn1,Bdnf,Socs3,Ptprs,Osm,Dab2,Morf4l1,Mfsd7b,Mmp14,Csf2rb,Lepre1,Enpp1,Igf2,Ngf,Ndufa13,Bcl2l11,Creg1,Ccr5,Cfl1,Sphk1,Actr3	Acvr1b,Tgfb1,Gdf15,Crabp2,Cd44,Wisp1,Tgfbr1,Cyba,Trpv2,Cxcl16,Flt4,Hif1a,Fbln5,Lgmn,Edn1,Hcls1,Hbegf,Frzb,Wisp2,Zmat3,Sdcbp,Ppt1,Cd38,Cgref1,Mtpn,Sfrp1,Ppib,Serpine1,Rbpj,Tgfb2,Lrp1,Sh3pxd2b,Fam107a,Rftn1,Igfbp2,Inhba,Wfs1,Fn1,Bdnf,Socs3,Ptprs,Osm,Dab2,Morf4l1,Mfsd7b,Mmp14,Csf2rb,P3h1,Enpp1,Igf2,Ngf,Ndufa13,Bcl2l11,Creg1,Ccr5,Cfl1,Sphk1,Actr3
GO:0045851	pH reduction	9	33	0.0026	Atp6ap1,Atp6v0c,Slc11a1,Atp6v0d2,Ppt1,Atp6ap2,Atp6v0a1,Grn,Ttpa	Atp6ap1,Atp6v0c,Slc11a1,Atp6v0d2,Ppt1,Atp6ap2,Atp6v0a1,Grn,Ttpa
GO:0050920	regulation of chemotaxis	26	226	0.0026	Ccl2,Ccl3,Ddt,Tgfb1,Ccl4,Ccl7,Lgmn,Edn1,Trem2,Vegfb,Sell,Mdk,P2rx4,Mpp1,F7,Cx3cl1,Nckap1l,Serpine1,Thbs1,C3ar1,Fn1,Slc8b1,Prkd2,Bst1,Fam65b,Tmsb4x	Ccl2,Ccl3,Ddt,Tgfb1,Ccl4,Ccl7,Lgmn,Edn1,Trem2,Vegfb,Sell,Mdk,P2rx4,Mpp1,F7,Cx3cl1,Nckap1l,Serpine1,Thbs1,C3ar1,Fn1,Slc8b1,Prkd2,Bst1,Fam65b,Tmsb4x
GO:0055067	monovalent inorganic cation homeostasis	18	125	0.0026	Atp6ap1,Edn1,Atp6v0c,Slc11a1,Gpr39,Atp6v0d2,Ppt1,Tmem165,Atp6ap2,Atp6v0a1,Grn,Kcna5,Lacc1,Hvcn1,Slc8a1,Ttpa,Car4,Spp1	Atp6ap1,Edn1,Atp6v0c,Slc11a1,Gpr39,Atp6v0d2,Ppt1,Tmem165,Atp6ap2,Atp6v0a1,Grn,Kcna5,Lacc1,Hvcn1,Slc8a1,Ttpa,Car4,Spp1
GO:0070723	response to cholesterol	8	25	0.0026	Ccl3,Tgfb1,Tgfbr1,Abca1,F7,Inhbb,Inhba,Ccr5	Ccl3,Tgfb1,Tgfbr1,Abca1,F7,Inhbb,Inhba,Ccr5
GO:0071456	cellular response to hypoxia	18	125	0.0026	Hmox1,Endog,Cybb,Dnmt3a,Hif1a,Edn1,Rgcc,P4hb,Src,Lmna,Eif4ebp1,Sfrp1,Egln1,Ptgs2,Rbpj,E2f1,Adam8,Vldlr	Hmox1,Endog,Cybb,Dnmt3a,Hif1a,Edn1,Rgcc,P4hb,Src,Lmna,Eif4ebp1,Sfrp1,Egln1,Ptgs2,Rbpj,E2f1,Adam8,Vldlr
GO:1905517	macrophage migration	7	18	0.0026	Ccl2,Ccl3,Mcoln2,Cx3cl1,Cx3cr1,Lgals3,Gpr35	Ccl2,Ccl3,Mcoln2,Cx3cl1,Cx3cr1,Lgals3,Gpr35
GO:0030324	lung development	25	213	0.0027	Loxl3,Ctsz,Sparc,Ctgf,Flt4,Tns3,Pdpn,Mgp,Eif4ebp1,Asah1,Ctsh,Hoxa5,Rbpj,Fndc3b,Ptk7,Lipa,Sepn1,Lif,Rspo2,Fgf7,Pdgfa,Hs6st1,Mmp14,Tnc,Lox	Loxl3,Ctsz,Sparc,Ctgf,Flt4,Tns3,Pdpn,Mgp,Eif4ebp1,Asah1,Ctsh,Hoxa5,Rbpj,Fndc3b,Ptk7,Lipa,Sepn1,Lif,Rspo2,Fgf7,Pdgfa,Hs6st1,Mmp14,Tnc,Lox
GO:0031348	negative regulation of defense response	25	213	0.0027	Cd44,Mmp12,Htra1,Tnfaip8l2,Tnfaip3,Havcr2,Fcgr2b,Mdk,Tnfrsf1b,Hgf,Cx3cl1,Apoa1,Metrnl,Il22ra2,Grn,Socs3,Cx3cr1,Gpx1,Abr,Mefv,Sirpa,Igf2,Arrb2,Sh2d1b2,Cd276	Cd44,Mmp12,Htra1,Tnfaip8l2,Tnfaip3,Havcr2,Fcgr2b,Mdk,Tnfrsf1b,Hgf,Cx3cl1,Apoa1,Metrnl,Il22ra2,Grn,Socs3,Cx3cr1,Gpx1,Abr,Mefv,Sirpa,Igf2,Arrb2,Sh2d1b1,Cd276
GO:0051091	positive regulation of DNA-binding transcription factor activity	28	253	0.0027	Itgb2,Tgfb1,Edn1,Rgcc,Clu,Hcls1,Tnfrsf11a,Fcgr2b,Prkcq,Tlr2,Anxa3,Mtpn,Cx3cl1,Tlr4,Ror1,Fzd4,Bdnf,Cx3cr1,Rab7b,Prkd2,Adam8,Card14,Ngf,Nfam1,Cacna1d,Cd84,Hmgn3,Sphk1	Itgb2,Tgfb1,Edn1,Rgcc,Clu,Hcls1,Tnfrsf11a,Fcgr2b,Prkcq,Tlr2,Anxa3,Mtpn,Cx3cl1,Tlr4,Ror1,Fzd4,Bdnf,Cx3cr1,Rab7b,Prkd2,Adam8,Card14,Ngf,Nfam1,Cacna1d,Cd84,Hmgn3,Sphk1
GO:0002704	negative regulation of leukocyte mediated immunity	11	51	0.0028	Il7r,Hmox1,Vsir,Havcr2,Fcgr2b,Abr,Igf2,Cd300a,Arrb2,Cd84,Sh2d1b2	Il7r,Hmox1,Vsir,Havcr2,Fcgr2b,Abr,Igf2,Cd300a,Arrb2,Cd84,Sh2d1b1
GO:0002762	negative regulation of myeloid leukocyte differentiation	11	51	0.0028	Ccl3,Gpr137b,Runx1,Tmem178,Sfrp1,C1qc,Ubash3b,Tob2,Mafb,Cdk6,Inpp5d	Ccl3,Gpr137b,Runx1,Tmem178,Sfrp1,C1qc,Ubash3b,Tob2,Mafb,Cdk6,Inpp5d
GO:0007178	transmembrane receptor protein serine/threonine kinase signaling pathway	23	188	0.0028	Ccl2,Acvr1b,Tgfb1,Gdf15,Tgfbr1,Vsir,Hexa,Src,Col1a2,Gdf3,Scx,Tgfb2,Inhbb,Nceh1,Inhba,Gdf6,Ext1,Adam9,Col3a1,Arap1,Arrb2,Nrros,Tgif1	Ccl2,Acvr1b,Tgfb1,Gdf15,Tgfbr1,Vsir,Hexa,Src,Col1a2,Gdf3,Scx,Tgfb2,Inhbb,Nceh1,Inhba,Gdf6,Ext1,Adam9,Col3a1,Arap1,Arrb2,Nrros,Tgif1
GO:0012501	programmed cell death	68	866	0.0028	Acvr1b,Hip1r,Acp2,Spi1,Tgfb1,Mknk2,Dnase2a,Bid,Hmox1,Crip1,Tgfbr1,Pea15a,Gadd45b,Endog,Cd5l,Ncf1,Tnfaip3,Dram1,Dnmt3a,Ctsl,Clu,Krt18,Rps6ka2,Casp4,Tnfrsf11a,Itgav,Il1a,Zmat3,Cyr61,Hint2,Tnfrsf1b,P2rx4,Ctsc,Tyrobp,Nupr1,Ctsh,Mlh1,Tgfb2,Pim3,Dap,Inhba,Nek6,Tnfrsf26,Foxo1,Naip5,Shb,Gdf6,Itgam,Cebpb,Elmo1,Jag2,Unc5b,Tnfrsf11b,Dab2,P2rx7,E2f1,Card14,Ngf,Ndufa13,Bcl2l11,Prkcd,Steap3,Naip2,Fnip2,Tnfrsf2…	Acvr1b,Hip1r,Acp2,Spi1,Tgfb1,Mknk2,Dnase2a,Bid,Hmox1,Crip1,Tgfbr1,Pea15a,Gadd45b,Endog,Cd5l,Ncf1,Tnfaip3,Dram1,Dnmt3a,Ctsl,Clu,Krt18,Rps6ka2,Casp4,Tnfrsf11a,Itgav,Il1a,Zmat3,Cyr61,Hint2,Tnfrsf1b,P2rx4,Ctsc,Tyrobp,Nupr1,Ctsh,Mlh1,Tgfb2,Pim3,Dap,Inhba,Nek6,Tnfrsf26,Foxo1,Naip5,Shb,Gdf6,Itgam,Cebpb,Elmo1,Jag2,Unc5b,Tnfrsf11b,Dab2,P2rx7,E2f1,Card14,Ngf,Ndufa13,Bcl2l11,Prkcd,Steap3,Naip2,Fnip2,Tnfrsf2…
GO:0032653	regulation of interleukin-10 production	11	51	0.0028	Cd83,Vsir,Trem2,Fcgr2b,Tlr2,Hgf,Tyrobp,Tlr4,Fcer1g,Syk,Cd84	Cd83,Vsir,Trem2,Fcgr2b,Tlr2,Hgf,Tyrobp,Tlr4,Fcer1g,Syk,Cd84
GO:0043277	apoptotic cell clearance	10	42	0.0028	Mertk,Trem2,Anxa1,Itgav,Tyrobp,Mfge8,Lrp1,Thbs1,Timd4,Rhog	Mertk,Trem2,Anxa1,Itgav,Tyrobp,Mfge8,Lrp1,Thbs1,Timd4,Rhog
GO:0043588	skin development	26	227	0.0028	Acvr1b,Col1a1,Elovl1,Ctsl,Runx1,Anxa1,Col5a1,Il1a,Col1a2,Wnt16,Asah1,Ptgs2,Rbpj,Tgfb2,Gjb3,Inhba,Dact2,Fgf7,Pdgfa,Col5a2,Col3a1,Cd109,Apcdd1,Psap,Myo5a,Gba	Acvr1b,Col1a1,Elovl1,Ctsl,Runx1,Anxa1,Col5a1,Il1a,Col1a2,Wnt16,Asah1,Ptgs2,Rbpj,Tgfb2,Gjb3,Inhba,Dact2,Fgf7,Pdgfa,Col5a2,Col3a1,Cd109,Apcdd1,Psap,Myo5a,Gba
GO:0045730	respiratory burst	6	12	0.0028	Cybb,Ncf1,Cyba,Slc11a1,Ncf4,Ncf2	Cybb,Ncf1,Cyba,Slc11a1,Ncf4,Ncf2
GO:0001655	urogenital system development	35	353	0.0029	Plaur,Tgfb1,Cd44,Ephb3,Tgfbr1,Crlf1,Sdc1,Id2,Anxa1,Sec61a1,Klf15,Sfrp1,Mmp2,Myo1e,Ctsh,Tgfb2,Wfs1,Dact2,Bdnf,Ext1,Fmn1,Sox4,Psap,Tnc,Bcl2l11,Spp1,Anxa4,Kif3a,Kif26b,Iqgap1,Cdkn1c,Aph1c,Gcnt4,Gcnt1,Sulf1	Plaur,Tgfb1,Cd44,Ephb3,Tgfbr1,Crlf1,Sdc1,Id2,Anxa1,Sec61a1,Klf15,Sfrp1,Mmp2,Myo1e,Ctsh,Tgfb2,Wfs1,Dact2,Bdnf,Ext1,Fmn1,Sox4,Psap,Tnc,Bcl2l11,Spp1,Anxa4,Kif3a,Kif26b,Iqgap1,Cdkn1c,Aph1c,Gcnt4,Gcnt1,Sulf1
GO:0002221	pattern recognition receptor signaling pathway	13	71	0.0029	Havcr2,Cd180,Tlr2,Tlr13,Tlr4,Rftn1,Pik3ap1,Tifa,Cd14,Lacc1,Cd300lf,Tlr8,Unc93b1	Havcr2,Cd180,Tlr2,Tlr13,Tlr4,Rftn1,Pik3ap1,Tifa,Cd14,Lacc1,Cd300lf,Tlr8,Unc93b1
GO:0008360	regulation of cell shape	20	151	0.003	Ccl2,Ccl3,Hck,Wdr1,Ccl7,Hexb,Csf1r,Anxa1,Pdpn,Fgr,Rhov,Plxnb2,Fn1,Fes,Rhog,Arap1,Cfl1,Kif3a,Msn,Plxna1	Ccl2,Ccl3,Hck,Wdr1,Ccl7,Hexb,Csf1r,Anxa1,Pdpn,Fgr,Rhov,Plxnb2,Fn1,Fes,Rhog,Arap1,Cfl1,Kif3a,Msn,Plxna1
GO:0044248	cellular catabolic process	102	1445	0.003	Gm2a,Tgfb1,Prodh,Dnase2a,Cd44,Hmox1,Mmp12,Ctsb,Mmp13,Endog,Ctsk,Ctss,Ncf1,Ctsz,Vmp1,Dnase1l1,Tnfaip3,Dram1,Cdc34,Gdpd1,Ubxn2a,Lgmn,Gpr137b,Ctsl,Hexb,Esd,Naga,Sdf2l1,Npc1,Hexa,Gusb,Ecrg4,Cln8,Manba,Prkaa2,Ppt1,Akr1a1,Srd5a3,Ctsc,Fah,Acer3,Tpp1,Gla,Asah1,Pla2g15,Usp2,Apoc3,Ctsh,Mlh1,Npl,Atp13a2,Acer2,Akr1b8,Maob,Nagk,Daglb,Blvrb,Lrp1,Hpse,Pnpla7,Dap,Pygm,Wfs1,Rnf149,Lamp2,Abhd12,Foxo1,Aldh3b1,Fbxo3…	Gm2a,Tgfb1,Prodh,Dnase2a,Cd44,Hmox1,Mmp12,Ctsb,Mmp13,Endog,Ctsk,Ctss,Ncf1,Ctsz,Vmp1,Dnase1l1,Tnfaip3,Dram1,Cdc34,Gdpd1,Ubxn2a,Lgmn,Gpr137b,Ctsl,Hexb,Esd,Naga,Sdf2l1,Npc1,Hexa,Gusb,1500015O10Rik,Cln8,Manba,Prkaa2,Ppt1,Akr1a1,Srd5a3,Ctsc,Fah,Acer3,Tpp1,Gla,Asah1,Pla2g15,Usp2,Apoc3,Ctsh,Mlh1,Npl,Atp13a2,Acer2,Akr1b8,Maob,Nagk,Daglb,Blvrb,Lrp1,Hpse,Pnpla7,Dap,Pygm,Wfs1,Rnf149,Lamp2,Abhd12,Foxo1,Aldh3…
GO:0050870	positive regulation of T cell activation	23	189	0.003	Ccl2,Tgfb1,Il7r,Cd244,Cd83,Vsir,Havcr2,Runx1,Anxa1,Prkcq,Mdk,Vcam1,Nckap1l,Igfbp2,Shb,Cd80,Sirpa,Sox4,Igf2,Adam8,Nfkbiz,Syk,Cd276	Ccl2,Tgfb1,Il7r,Cd244,Cd83,Vsir,Havcr2,Runx1,Anxa1,Prkcq,Mdk,Vcam1,Nckap1l,Igfbp2,Shb,Cd80,Sirpa,Sox4,Igf2,Adam8,Nfkbiz,Syk,Cd276
GO:0006082	organic acid metabolic process	65	821	0.0032	Tgfb1,Tbxas1,Prodh,Crabp2,Cd44,Elovl1,Tmem189,Itih3,Itih4,Ncf1,Hif1a,Edn1,Npc1,C1qtnf9,Aldh18a1,Gusb,Gatm,Tlr2,Ptgr1,Prkaa2,Pdpn,Ctps,Akr1a1,Hgf,Hpgds,Fah,Bgn,Pla2g15,Ptgs2,Fmo1,Npl,H2-Ke6,Dse,Nagk,Daglb,Chst11,Mamdc2,Tlr4,Chsy1,Degs1,Hk3,Lipa,Cemip,Chst1,Ech1,Gnpda1,Pla2g4a,Alox5ap,Cyp2b10,Ext1,Dpep2,Gpx1,Cyp4v3,Gpx4,Enpp1,Spp1,Xylt2,Renbp,Syk,Myo5a,Ptplad2,Haghl,Tecr,Sphk1,Bckdhb	Tgfb1,Tbxas1,Prodh,Crabp2,Cd44,Elovl1,Tmem189,Itih3,Itih4,Ncf1,Hif1a,Edn1,Npc1,C1qtnf9,Aldh18a1,Gusb,Gatm,Tlr2,Ptgr1,Prkaa2,Pdpn,Ctps,Akr1a1,Hgf,Hpgds,Fah,Bgn,Pla2g15,Ptgs2,Fmo1,Npl,H2-Ke6,Dse,Nagk,Daglb,Chst11,Mamdc2,Tlr4,Chsy1,Degs1,Hk3,Lipa,Cemip,Chst1,Ech1,Gnpda1,Pla2g4a,Alox5ap,Cyp2b10,Ext1,Dpep2,Gpx1,Cyp4v3,Gpx4,Enpp1,Spp1,Xylt2,Renbp,Syk,Myo5a,Hacd4,Haghl,Tecr,Sphk1,Bckdhb
GO:0008610	lipid biosynthetic process	40	429	0.0032	Tbxas1,Crabp2,Elovl1,Tmem189,Edn1,Hexb,Samd8,Agpat4,Dgka,Fabp5,Hint2,Prkaa2,Srd5a3,Hpgds,Acer3,Asah1,Pla2g15,Apoa1,Ptgs2,H2-Ke6,Acer2,Daglb,Pigs,Degs1,Lpcat2,Ch25h,B4galt6,Pi4k2a,Fgf7,Pla2g4a,Sgms2,P2rx7,St6galnac4,B4galt5,Fitm2,Myo5a,Ptplad2,Tecr,Gba,Sphk1	Tbxas1,Crabp2,Elovl1,Tmem189,Edn1,Hexb,Samd8,Agpat4,Dgka,Fabp5,Hint2,Prkaa2,Srd5a3,Hpgds,Acer3,Asah1,Pla2g15,Apoa1,Ptgs2,H2-Ke6,Acer2,Daglb,Pigs,Degs1,Lpcat2,Ch25h,B4galt6,Pi4k2a,Fgf7,Pla2g4a,Sgms2,P2rx7,St6galnac4,B4galt5,Fitm2,Myo5a,Hacd4,Tecr,Gba,Sphk1
GO:0030641	regulation of cellular pH	13	72	0.0032	Atp6ap1,Atp6v0c,Slc11a1,Gpr39,Atp6v0d2,Ppt1,Tmem165,Atp6ap2,Atp6v0a1,Grn,Lacc1,Hvcn1,Ttpa	Atp6ap1,Atp6v0c,Slc11a1,Gpr39,Atp6v0d2,Ppt1,Tmem165,Atp6ap2,Atp6v0a1,Grn,Lacc1,Hvcn1,Ttpa
GO:1902532	negative regulation of intracellular signal transduction	45	504	0.0032	Plaur,Slc9a3r2,Bid,Cd44,Timp2,Tnfaip3,Cdc34,Hif1a,Clu,Litaf,Abl2,Atf3,Creb3l1,Ptpn1,Src,Prkaa2,Nucb2,Sfrp1,Egln1,Ptgs2,Tgfb2,Thbs1,Tlr4,Wfs1,Rnf149,Gpr97,Foxo1,Rcan1,Rasip1,Lif,Dab2,Gpx1,Dok1,P2rx7,Sirpa,Cd300a,Ndufa13,Fam65b,Taok3,Tmsb4x,Prkcd,Arhgap25,Fnip2,Gba,Pde2a	Plaur,Slc9a3r2,Bid,Cd44,Timp2,Tnfaip3,Cdc34,Hif1a,Clu,Litaf,Abl2,Atf3,Creb3l1,Ptpn1,Src,Prkaa2,Nucb2,Sfrp1,Egln1,Ptgs2,Tgfb2,Thbs1,Tlr4,Wfs1,Rnf149,Adgrg3,Foxo1,Rcan1,Rasip1,Lif,Dab2,Gpx1,Dok1,P2rx7,Sirpa,Cd300a,Ndufa13,Fam65b,Taok3,Tmsb4x,Prkcd,Arhgap25,Fnip2,Gba,Pde2a
GO:0001516	prostaglandin biosynthetic process	7	19	0.0033	Tbxas1,Edn1,Hpgds,Ptgs2,Daglb,Pla2g4a,Sphk1	Tbxas1,Edn1,Hpgds,Ptgs2,Daglb,Pla2g4a,Sphk1
GO:0007035	vacuolar acidification	7	19	0.0033	Atp6v0c,Slc11a1,Atp6v0d2,Ppt1,Atp6ap2,Atp6v0a1,Grn	Atp6v0c,Slc11a1,Atp6v0d2,Ppt1,Atp6ap2,Atp6v0a1,Grn
GO:0010595	positive regulation of endothelial cell migration	16	105	0.0033	Tgfb1,Hmox1,Sparc,Flt4,Hif1a,Lgmn,Anxa1,P2rx4,Anxa3,Ptgs2,Thbs1,Grn,Prkd2,Igf2,Rin2,Tmsb4x	Tgfb1,Hmox1,Sparc,Flt4,Hif1a,Lgmn,Anxa1,P2rx4,Anxa3,Ptgs2,Thbs1,Grn,Prkd2,Igf2,Rin2,Tmsb4x
GO:0050672	negative regulation of lymphocyte proliferation	14	83	0.0034	Tgfb1,Cd44,Vsir,Havcr2,Fcgr2b,Pla2g2d,Gpnmb,Tyrobp,Cebpb,Cd80,Cd300a,Fam65b,Inpp5d,Cd276	Tgfb1,Cd44,Vsir,Havcr2,Fcgr2b,Pla2g2d,Gpnmb,Tyrobp,Cebpb,Cd80,Cd300a,Fam65b,Inpp5d,Cd276
GO:0006915	apoptotic process	65	825	0.0035	Acvr1b,Hip1r,Spi1,Tgfb1,Mknk2,Dnase2a,Bid,Hmox1,Crip1,Tgfbr1,Pea15a,Gadd45b,Endog,Cd5l,Ncf1,Tnfaip3,Dram1,Dnmt3a,Clu,Krt18,Rps6ka2,Casp4,Itgav,Il1a,Zmat3,Cyr61,Hint2,Tnfrsf1b,P2rx4,Ctsc,Tyrobp,Nupr1,Ctsh,Mlh1,Tgfb2,Pim3,Dap,Inhba,Nek6,Tnfrsf26,Foxo1,Naip5,Shb,Gdf6,Itgam,Cebpb,Elmo1,Jag2,Unc5b,Tnfrsf11b,Dab2,P2rx7,E2f1,Card14,Ngf,Ndufa13,Bcl2l11,Prkcd,Steap3,Naip2,Fnip2,Tnfrsf23,Inpp5d,Gba,Sulf1	Acvr1b,Hip1r,Spi1,Tgfb1,Mknk2,Dnase2a,Bid,Hmox1,Crip1,Tgfbr1,Pea15a,Gadd45b,Endog,Cd5l,Ncf1,Tnfaip3,Dram1,Dnmt3a,Clu,Krt18,Rps6ka2,Casp4,Itgav,Il1a,Zmat3,Cyr61,Hint2,Tnfrsf1b,P2rx4,Ctsc,Tyrobp,Nupr1,Ctsh,Mlh1,Tgfb2,Pim3,Dap,Inhba,Nek6,Tnfrsf26,Foxo1,Naip5,Shb,Gdf6,Itgam,Cebpb,Elmo1,Jag2,Unc5b,Tnfrsf11b,Dab2,P2rx7,E2f1,Card14,Ngf,Ndufa13,Bcl2l11,Prkcd,Steap3,Naip2,Fnip2,Tnfrsf23,Inpp5d,Gba,Sulf1
GO:0014911	positive regulation of smooth muscle cell migration	12	63	0.0037	Wisp1,Arpc2,Plau,Mdk,Src,S100a11,Lrp1,P2ry6,Postn,Tmsb4x,Myo5a,Iqgap1	Wisp1,Arpc2,Plau,Mdk,Src,S100a11,Lrp1,P2ry6,Postn,Tmsb4x,Myo5a,Iqgap1
GO:0035987	endodermal cell differentiation	9	35	0.0037	Col6a1,Itga5,Itgav,Mmp2,Inhba,Fn1,Col12a1,Col8a1,Mmp14	Col6a1,Itga5,Itgav,Mmp2,Inhba,Fn1,Col12a1,Col8a1,Mmp14
GO:0072676	lymphocyte migration	12	63	0.0037	Ccl2,Ccl3,Cxcl16,Ccl6,Ccl4,Ccl7,Cx3cl1,Ch25h,Ext1,Adam8,Msn,Gba	Ccl2,Ccl3,Cxcl16,Ccl6,Ccl4,Ccl7,Cx3cl1,Ch25h,Ext1,Adam8,Msn,Gba
GO:0016042	lipid catabolic process	28	260	0.0038	Gm2a,Ywhah,Gdpd1,Hexb,Naga,Hexa,Hint2,Ppt1,Pla2g2d,Srd5a3,Acer3,Gla,Asah1,Pla2g15,Apoc3,Acer2,Akr1b8,Daglb,Lrp1,Pnpla7,Nceh1,Lipa,Abhd12,Ech1,Pla2g4a,Psap,Spp1,Gba	Gm2a,Ywhah,Gdpd1,Hexb,Naga,Hexa,Hint2,Ppt1,Pla2g2d,Srd5a3,Acer3,Gla,Asah1,Pla2g15,Apoc3,Acer2,Akr1b8,Daglb,Lrp1,Pnpla7,Nceh1,Lipa,Abhd12,Ech1,Pla2g4a,Psap,Spp1,Gba
GO:0032355	response to estradiol	19	142	0.0038	Ccl2,Col1a1,Tgfb1,Bid,Endog,Ctgf,Dnmt3a,Anxa1,Cd38,F7,Sfrp1,Mmp2,Ptgs2,Grn,Igfbp2,Postn,Arpc1b,Gpx4,Bcl2l11	Ccl2,Col1a1,Tgfb1,Bid,Endog,Ctgf,Dnmt3a,Anxa1,Cd38,F7,Sfrp1,Mmp2,Ptgs2,Grn,Igfbp2,Postn,Arpc1b,Gpx4,Bcl2l11
GO:0033280	response to vitamin D	8	27	0.0038	Tgfb1,Atp2b1,Sfrp1,Ptgs2,Tpcn2,Fes,Tnc,Spp1	Tgfb1,Atp2b1,Sfrp1,Ptgs2,Tpcn2,Fes,Tnc,Spp1
GO:0034104	negative regulation of tissue remodeling	8	27	0.0038	Gpr137b,Cd38,Sfrp1,Ubash3b,Tnfrsf11b,Abr,P2rx7,Inpp5d	Gpr137b,Cd38,Sfrp1,Ubash3b,Tnfrsf11b,Abr,P2rx7,Inpp5d
GO:0045010	actin nucleation	8	27	0.0038	Actr2,Arpc2,Evl,Arpc5,Arpc1b,Fmn1,Arpc4,Actr3	Actr2,Arpc2,Evl,Arpc5,Arpc1b,Fmn1,Arpc4,Actr3
GO:0071347	cellular response to interleukin-1	15	95	0.0038	Ccl2,Ccl3,Ccl6,Ccl4,Ccl7,Hif1a,Edn1,Sfrp1,Cx3cl1,Serpine1,Fn1,Cebpb,Sirpa,Cfl1,St18	Ccl2,Ccl3,Ccl6,Ccl4,Ccl7,Hif1a,Edn1,Sfrp1,Cx3cl1,Serpine1,Fn1,Cebpb,Sirpa,Cfl1,St18
GO:0031330	negative regulation of cellular catabolic process	27	247	0.004	Hmox1,Timp1,Timp2,Ybx2,Tnfaip3,Trem2,Npc1,Slc11a1,Htr2b,Pkp1,Sdcbp,Timp4,Nupr1,Apoc3,Il10ra,Anxa2,Qsox1,Lepr,Mettl20,Dap,Axin2,Fam46c,Rasip1,Ctsa,E2f1,Apobec1,Rbm38	Hmox1,Timp1,Timp2,Ybx2,Tnfaip3,Trem2,Npc1,Slc11a1,Htr2b,Pkp1,Sdcbp,Timp4,Nupr1,Apoc3,Il10ra,Anxa2,Qsox1,Lepr,Mettl20,Dap,Axin2,Fam46c,Rasip1,Ctsa,E2f1,Apobec1,Rbm38
GO:0006820	anion transport	45	511	0.0041	Slc7a7,Clic1,Gltp,Slc25a13,Slc25a22,Abcc3,Emb,Abcg1,Anxa1,Slc1a1,Slc11a1,Cln8,Tmem206,Slc25a24,Abca1,Pdpn,Slc2a1,Pla2g2d,Slc6a8,Apoa1,Slco2a1,Clcn7,Ttyh3,Ttyh2,P2ry6,Bdnf,Sfxn3,Pltp,Tg,Pla2g4a,Folr2,Slc7a2,P2rx7,Car4,Osbpl8,Psap,Enpp1,Rbpr2,Slc1a4,Slc24a3,Prkcd,Pqlc1,Pitpnm2,Slc37a2,Slc38a3	Slc7a7,Clic1,Gltp,Slc25a13,Slc25a22,Abcc3,Emb,Abcg1,Anxa1,Slc1a1,Slc11a1,Cln8,Tmem206,Slc25a24,Abca1,Pdpn,Slc2a1,Pla2g2d,Slc6a8,Apoa1,Slco2a1,Clcn7,Ttyh3,Ttyh2,P2ry6,Bdnf,Sfxn3,Pltp,Tg,Pla2g4a,Folr2,Slc7a2,P2rx7,Car4,Osbpl8,Psap,Enpp1,Stra6l,Slc1a4,Slc24a3,Prkcd,Pqlc1,Pitpnm2,Slc37a2,Slc38a3
GO:0030004	cellular monovalent inorganic cation homeostasis	15	96	0.0041	Atp6ap1,Atp6v0c,Slc11a1,Gpr39,Atp6v0d2,Ppt1,Tmem165,Atp6ap2,Atp6v0a1,Grn,Lacc1,Hvcn1,Slc8a1,Ttpa,Spp1	Atp6ap1,Atp6v0c,Slc11a1,Gpr39,Atp6v0d2,Ppt1,Tmem165,Atp6ap2,Atp6v0a1,Grn,Lacc1,Hvcn1,Slc8a1,Ttpa,Spp1
GO:0030837	negative regulation of actin filament polymerization	11	54	0.0041	Hip1r,Tmod4,Evl,Tlr2,Kank3,Vill,Capzb,Tmsb4x,Prkcd,Ssh3,Capg	Hip1r,Tmod4,Evl,Tlr2,Kank3,Vill,Capzb,Tmsb4x,Prkcd,Ssh3,Capg
GO:0098660	inorganic ion transmembrane transport	54	652	0.0041	Ccl3,Atp6v1b2,Clic1,Mcoln2,Trpv2,Atp6ap1,Atp2b1,Scn4a,Atp6v1c1,Atp6v0c,Slc15a3,Slc1a1,Slc11a1,Htr2b,Tmem206,Itgav,Ccdc109b,Atp6v0d2,Tmem165,P2rx4,Sec61a1,Slc6a8,Anxa2,Clcn7,Ttyh3,Ttyh2,Mcoln3,Cox8a,Atp6v0a1,Plcl2,Cox6a1,Kcnk13,Kcna5,Tpcn2,F2r,Slc39a6,Slc8b1,Hvcn1,Slc8a1,Scn1b,P2rx7,Ndufs7,Slc39a11,Slc1a4,Slc24a3,Ccr5,Cacna1d,Steap3,Atp6v1a,Cox7c,Ucp2,Slc45a4,Slc37a2,Cacng6	Ccl3,Atp6v1b2,Clic1,Mcoln2,Trpv2,Atp6ap1,Atp2b1,Scn4a,Atp6v1c1,Atp6v0c,Slc15a3,Slc1a1,Slc11a1,Htr2b,Tmem206,Itgav,Ccdc109b,Atp6v0d2,Tmem165,P2rx4,Sec61a1,Slc6a8,Anxa2,Clcn7,Ttyh3,Ttyh2,Mcoln3,Cox8a,Atp6v0a1,Plcl2,Cox6a1,Kcnk13,Kcna5,Tpcn2,F2r,Slc39a6,Slc8b1,Hvcn1,Slc8a1,Scn1b,P2rx7,Ndufs7,Slc39a11,Slc1a4,Slc24a3,Ccr5,Cacna1d,Steap3,Atp6v1a,Cox7c,Ucp2,Slc45a4,Slc37a2,Cacng6
GO:0002822	regulation of adaptive immune response based on somatic recombination of immune receptors built from immunoglobulin superfamily domains	20	156	0.0042	Loxl3,Tgfb1,Il7r,Tnfsf13,Tnfaip3,Vsir,Havcr2,Anxa1,Slc11a1,Mr1,Fcgr2b,Prkcq,Fcgr1,Tnfrsf1b,Mlh1,Pla2g4a,Fcer1g,P2rx7,Nfkbiz,Fcgr3	Loxl3,Tgfb1,Il7r,Tnfsf13,Tnfaip3,Vsir,Havcr2,Anxa1,Slc11a1,Mr1,Fcgr2b,Prkcq,Fcgr1,Tnfrsf1b,Mlh1,Pla2g4a,Fcer1g,P2rx7,Nfkbiz,Fcgr3
GO:0014009	glial cell proliferation	7	20	0.0042	Clu,Trem2,Csf1r,Cx3cl1,Lepr,Sox4,Gba	Clu,Trem2,Csf1r,Cx3cl1,Lepr,Sox4,Gba
GO:0046851	negative regulation of bone remodeling	7	20	0.0042	Gpr137b,Cd38,Sfrp1,Ubash3b,Tnfrsf11b,P2rx7,Inpp5d	Gpr137b,Cd38,Sfrp1,Ubash3b,Tnfrsf11b,P2rx7,Inpp5d
GO:0048598	embryonic morphogenesis	53	637	0.0042	Col6a1,Tgfb1,Crabp2,Tgfbr1,Id2,Grb2,Hif1a,Edn1,Itga5,Htr2b,Abl2,Frzb,Itgav,Vcam1,Cyr61,Gdf3,Sfrp1,Mmp2,Hoxa5,Rbpj,Scx,Ptk7,Tgfb2,Gjb5,Chst11,Inhba,Plxnb2,Fn1,Rbpms2,Socs3,Rspo2,Wls,Zeb2,Cthrc1,Col12a1,Jag2,Ext1,Mfsd7b,Col8a1,Mmp14,Abr,Mafb,Sox4,Igf2,Myo7a,Shank3,Esrrb,Bcl2l11,Fam65b,Cfl1,Kif3a,Cdkn1c,Tgif1	Col6a1,Tgfb1,Crabp2,Tgfbr1,Id2,Grb2,Hif1a,Edn1,Itga5,Htr2b,Abl2,Frzb,Itgav,Vcam1,Cyr61,Gdf3,Sfrp1,Mmp2,Hoxa5,Rbpj,Scx,Ptk7,Tgfb2,Gjb5,Chst11,Inhba,Plxnb2,Fn1,Rbpms2,Socs3,Rspo2,Wls,Zeb2,Cthrc1,Col12a1,Jag2,Ext1,Mfsd7b,Col8a1,Mmp14,Abr,Mafb,Sox4,Igf2,Myo7a,Shank3,Esrrb,Bcl2l11,Fam65b,Cfl1,Kif3a,Cdkn1c,Tgif1
GO:0006693	prostaglandin metabolic process	9	36	0.0043	Tbxas1,Edn1,Ptgr1,Pdpn,Hpgds,Ptgs2,Daglb,Pla2g4a,Sphk1	Tbxas1,Edn1,Ptgr1,Pdpn,Hpgds,Ptgs2,Daglb,Pla2g4a,Sphk1
GO:0019216	regulation of lipid metabolic process	36	377	0.0043	Tgfb1,Fmc1,Tysnd1,Id2,Pik3r5,Samd8,Abcg1,Anxa1,Htr2b,Gpr39,Il1a,Fabp5,Src,Cyr61,Prkaa2,Pik3r3,Fgr,Nucb2,Asah1,Apoc3,Apoa1,Ptgs2,Vav3,Mettl20,Daglb,Socs3,Pla2g4a,Pdgfa,Dab2,Wdr91,Psap,Igf2,Fitm2,Prkcd,Apobec1,Sphk1	Tgfb1,1110001J03Rik,Tysnd1,Id2,Pik3r5,Samd8,Abcg1,Anxa1,Htr2b,Gpr39,Il1a,Fabp5,Src,Cyr61,Prkaa2,Pik3r3,Fgr,Nucb2,Asah1,Apoc3,Apoa1,Ptgs2,Vav3,Mettl20,Daglb,Socs3,Pla2g4a,Pdgfa,Dab2,Wdr91,Psap,Igf2,Fitm2,Prkcd,Apobec1,Sphk1
GO:0097190	apoptotic signaling pathway	29	276	0.0043	Acvr1b,Tgfb1,Mknk2,Bid,Hmox1,Crip1,Clu,Krt18,Casp4,Itgav,Il1a,Tnfrsf1b,P2rx4,Tyrobp,Nupr1,Mlh1,Tgfb2,Dap,Inhba,Tnfrsf26,Itgam,Cebpb,P2rx7,E2f1,Ngf,Ndufa13,Bcl2l11,Fnip2,Tnfrsf23	Acvr1b,Tgfb1,Mknk2,Bid,Hmox1,Crip1,Clu,Krt18,Casp4,Itgav,Il1a,Tnfrsf1b,P2rx4,Tyrobp,Nupr1,Mlh1,Tgfb2,Dap,Inhba,Tnfrsf26,Itgam,Cebpb,P2rx7,E2f1,Ngf,Ndufa13,Bcl2l11,Fnip2,Tnfrsf23
GO:0030177	positive regulation of Wnt signaling pathway	18	132	0.0044	Col1a1,Tgfb1,Wisp1,Tnfaip3,Atp6v0c,Abl2,Src,Tlr2,Atp6ap2,Sfrp1,Rbpj,Ptk7,Rspo2,Wls,Zeb2,Dab2,Sox4,Sulf1	Col1a1,Tgfb1,Wisp1,Tnfaip3,Atp6v0c,Abl2,Src,Tlr2,Atp6ap2,Sfrp1,Rbpj,Ptk7,Rspo2,Wls,Zeb2,Dab2,Sox4,Sulf1
GO:0043200	response to amino acid	17	120	0.0044	Ccl2,Col6a1,Col1a1,Cybb,Cyba,Ctgf,Dnmt3a,Edn1,Pdgfc,Col1a2,F7,Mmp2,Col16a1,Cebpb,Col5a2,Col3a1,Cfl1	Ccl2,Col6a1,Col1a1,Cybb,Cyba,Ctgf,Dnmt3a,Edn1,Pdgfc,Col1a2,F7,Mmp2,Col16a1,Cebpb,Col5a2,Col3a1,Cfl1
GO:0043436	oxoacid metabolic process	63	800	0.0044	Tgfb1,Tbxas1,Prodh,Crabp2,Cd44,Elovl1,Tmem189,Itih3,Itih4,Ncf1,Hif1a,Edn1,Npc1,C1qtnf9,Aldh18a1,Gusb,Gatm,Tlr2,Ptgr1,Prkaa2,Pdpn,Ctps,Akr1a1,Hgf,Hpgds,Fah,Bgn,Pla2g15,Ptgs2,Npl,H2-Ke6,Dse,Nagk,Daglb,Chst11,Mamdc2,Tlr4,Chsy1,Degs1,Hk3,Lipa,Cemip,Chst1,Ech1,Gnpda1,Pla2g4a,Alox5ap,Cyp2b10,Ext1,Dpep2,Gpx1,Cyp4v3,Gpx4,Enpp1,Xylt2,Renbp,Syk,Myo5a,Ptplad2,Haghl,Tecr,Sphk1,Bckdhb	Tgfb1,Tbxas1,Prodh,Crabp2,Cd44,Elovl1,Tmem189,Itih3,Itih4,Ncf1,Hif1a,Edn1,Npc1,C1qtnf9,Aldh18a1,Gusb,Gatm,Tlr2,Ptgr1,Prkaa2,Pdpn,Ctps,Akr1a1,Hgf,Hpgds,Fah,Bgn,Pla2g15,Ptgs2,Npl,H2-Ke6,Dse,Nagk,Daglb,Chst11,Mamdc2,Tlr4,Chsy1,Degs1,Hk3,Lipa,Cemip,Chst1,Ech1,Gnpda1,Pla2g4a,Alox5ap,Cyp2b10,Ext1,Dpep2,Gpx1,Cyp4v3,Gpx4,Enpp1,Xylt2,Renbp,Syk,Myo5a,Hacd4,Haghl,Tecr,Sphk1,Bckdhb
GO:0045862	positive regulation of proteolysis	35	363	0.0044	Hip1r,Bid,Ctgf,Vsir,Lgmn,Clu,Trem2,Src,Cyr61,Tnfrsf1b,Ctsc,Nupr1,Ctsh,Acer2,Grn,Dap,Fn1,F2r,Rnf180,Zfand2a,Dab2,Adam9,Edem1,Mmp14,Mefv,Adam8,Ngf,Ndufa13,Bcl2l11,Cfl1,Syk,Tnfrsf23,St18,Ctsd,Gba	Hip1r,Bid,Ctgf,Vsir,Lgmn,Clu,Trem2,Src,Cyr61,Tnfrsf1b,Ctsc,Nupr1,Ctsh,Acer2,Grn,Dap,Fn1,F2r,Rnf180,Zfand2a,Dab2,Adam9,Edem1,Mmp14,Mefv,Adam8,Ngf,Ndufa13,Bcl2l11,Cfl1,Syk,Tnfrsf23,St18,Ctsd,Gba
GO:0050864	regulation of B cell activation	18	132	0.0044	Tgfb1,Tnfsf13,Tnfaip3,Id2,Fcgr2b,Cd38,Tyrobp,Sfrp1,Mlh1,Nckap1l,Vav3,Tlr4,Mmp14,Bst1,Cd300a,Nfam1,Syk,Inpp5d	Tgfb1,Tnfsf13,Tnfaip3,Id2,Fcgr2b,Cd38,Tyrobp,Sfrp1,Mlh1,Nckap1l,Vav3,Tlr4,Mmp14,Bst1,Cd300a,Nfam1,Syk,Inpp5d
GO:0090287	regulation of cellular response to growth factor stimulus	29	277	0.0044	Tgfb1,Htra1,Vsir,Hif1a,Tmem204,Vegfb,Fam20c,Creb3l1,Ptpn1,Cyr61,Sdcbp,Gdf3,Sfrp1,Snx1,Rbpj,Thbs1,Myof,Chst11,Fzd4,Rbpms2,Dab2,Prkd2,Cd109,Cd63,Ngf,Fstl1,Nrros,Lox,Sulf1	Tgfb1,Htra1,Vsir,Hif1a,Tmem204,Vegfb,Fam20c,Creb3l1,Ptpn1,Cyr61,Sdcbp,Gdf3,Sfrp1,Snx1,Rbpj,Thbs1,Myof,Chst11,Fzd4,Rbpms2,Dab2,Prkd2,Cd109,Cd63,Ngf,Fstl1,Nrros,Lox,Sulf1
GO:0044283	small molecule biosynthetic process	42	468	0.0045	Tbxas1,Crabp2,Elovl1,Aprt,Ncf1,Edn1,Aldh18a1,Atf3,Gatm,Prkaa2,Akr1a1,Srd5a3,Hpgds,Acer3,Asah1,Apoa1,Ptgs2,H2-Ke6,Acer2,Dse,Daglb,Plcl2,Degs1,Pgp,Pltp,Gnpda1,Pla2g4a,Ptafr,Alox5ap,Moxd1,Pde1a,Enpp1,Ppip5k1,Spp1,Syk,Myo5a,Ptplad2,Tecr,Gba,Sphk1,Pde2a,Ncf2	Tbxas1,Crabp2,Elovl1,Aprt,Ncf1,Edn1,Aldh18a1,Atf3,Gatm,Prkaa2,Akr1a1,Srd5a3,Hpgds,Acer3,Asah1,Apoa1,Ptgs2,H2-Ke6,Acer2,Dse,Daglb,Plcl2,Degs1,Pgp,Pltp,Gnpda1,Pla2g4a,Ptafr,Alox5ap,Moxd1,Pde1a,Enpp1,Ppip5k1,Spp1,Syk,Myo5a,Hacd4,Tecr,Gba,Sphk1,Pde2a,Ncf2
GO:0002224	toll-like receptor signaling pathway	11	55	0.0046	Havcr2,Cd180,Tlr2,Tlr13,Tlr4,Rftn1,Pik3ap1,Cd14,Cd300lf,Tlr8,Unc93b1	Havcr2,Cd180,Tlr2,Tlr13,Tlr4,Rftn1,Pik3ap1,Cd14,Cd300lf,Tlr8,Unc93b1
GO:0050885	neuromuscular process controlling balance	12	65	0.0046	Gm2a,Hexb,Hexa,Cln8,Abl2,Tpp1,Gpr88,Abr,Psap,Myo7a,Shank3,Ap1s2	Gm2a,Hexb,Hexa,Cln8,Abl2,Tpp1,Gpr88,Abr,Psap,Myo7a,Shank3,Ap1s2
GO:0010572	positive regulation of platelet activation	5	8	0.0047	Pdpn,Tlr4,Pla2g4a,Plek,Selp	Pdpn,Tlr4,Pla2g4a,Plek,Selp
GO:0036006	cellular response to macrophage colony-stimulating factor stimulus	5	8	0.0047	Ccl2,Pde1b,Csf1r,Dok1,Pde2a	Ccl2,Pde1b,Csf1r,Dok1,Pde2a
GO:0043313	regulation of neutrophil degranulation	5	8	0.0047	Itgb2,Itgam,Ptafr,Abr,Syk	Itgb2,Itgam,Ptafr,Abr,Syk
GO:0043615	astrocyte cell migration	5	8	0.0047	Ccl2,Ccl3,Hexb,Mmp14,Apcdd1	Ccl2,Ccl3,Hexb,Mmp14,Apcdd1
GO:0061518	microglial cell proliferation	5	8	0.0047	Clu,Trem2,Csf1r,Cx3cl1,Gba	Clu,Trem2,Csf1r,Cx3cl1,Gba
GO:0071692	protein localization to extracellular region	18	133	0.0047	Gnptab,Anxa1,Tlr2,Crlf2,Rab8b,Tmem106a,Rab11fip5,Arfgap3,Wls,Plek,Psap,Ildr2,Steap3,Il1rn,C1qtnf5,Nrros,Myo5a,Erp29	Gnptab,Anxa1,Tlr2,Crlf2,Rab8b,Tmem106a,Rab11fip5,Arfgap3,Wls,Plek,Psap,Ildr2,Steap3,Il1rn,C1qtnf5,Nrros,Myo5a,Erp29
GO:0000302	response to reactive oxygen species	24	210	0.0048	Col1a1,Hmox1,Ncf1,Tnfaip3,Sdc1,Edn1,Anxa1,Itgav,Src,Mmp2,Egln1,Thbs1,Foxo1,Kcna5,Gpx1,Adam9,Slc8a1,Il18bp,Sirpa,Prkcd,Cfl1,Prdx1,Ucp2,Sphk1	Col1a1,Hmox1,Ncf1,Tnfaip3,Sdc1,Edn1,Anxa1,Itgav,Src,Mmp2,Egln1,Thbs1,Foxo1,Kcna5,Gpx1,Adam9,Slc8a1,Il18bp,Sirpa,Prkcd,Cfl1,Prdx1,Ucp2,Sphk1
GO:0007264	small GTPase mediated signal transduction	29	279	0.0049	Hmox1,Vav1,Rab32,Grb2,Rab29,Nras,Sdcbp,Pdpn,Rasgef1b,Col1a2,Nucb2,Vav3,Rap2b,Rhov,Rab8b,Dock9,Rap2a,Rab7b,Rap1b,Rab31,Elmo1,Sh2d3c,Ccdc88c,Dok1,Rhog,Mcf2l,Rasgrp2,Rab27b,Gpr56	Hmox1,Vav1,Rab32,Grb2,Rab29,Nras,Sdcbp,Pdpn,Rasgef1b,Col1a2,Nucb2,Vav3,Rap2b,Rhov,Rab8b,Dock9,Rap2a,Rab7b,Rap1b,Rab31,Elmo1,Sh2d3c,Ccdc88c,Dok1,Rhog,Mcf2l,Rasgrp2,Rab27b,Adgrg1
GO:0018958	phenol-containing compound metabolic process	14	87	0.0049	Ddt,Ctsb,Ctsk,Ctsl,Pde1b,Mtpn,Fah,Tgfb2,Rnf180,Tg,Moxd1,Sult1a1,Myo5a,Gcnt4	Ddt,Ctsb,Ctsk,Ctsl,Pde1b,Mtpn,Fah,Tgfb2,Rnf180,Tg,Moxd1,Sult1a1,Myo5a,Gcnt4
GO:1900076	regulation of cellular response to insulin stimulus	14	87	0.0049	Atp2b1,C1qtnf9,Prkcq,Ptpn1,Src,Nucb2,Socs3,Ptpre,Osbpl8,Enpp1,Igf2,Snx5,Prkcd,Myo5a	Atp2b1,C1qtnf9,Prkcq,Ptpn1,Src,Nucb2,Socs3,Ptpre,Osbpl8,Enpp1,Igf2,Snx5,Prkcd,Myo5a
GO:1904645	response to amyloid-beta	10	46	0.0049	Lgmn,Trem2,Casp4,Fcgr2b,Vcam1,Mmp2,Bace1,Lrp1,Tlr4,Bcl2l11	Lgmn,Trem2,Casp4,Fcgr2b,Vcam1,Mmp2,Bace1,Lrp1,Tlr4,Bcl2l11
GO:0050901	leukocyte tethering or rolling	7	21	0.0051	Sell,Sele,Vcam1,Cx3cr1,Ext1,Selp,Gcnt1	Sell,Sele,Vcam1,Cx3cr1,Ext1,Selp,Gcnt1
GO:0010712	regulation of collagen metabolic process	11	56	0.0052	Ccl2,Tgfb1,Ctgf,Vsir,Rgcc,Creb3l1,Serpine1,Scx,Fn1,F2r,Arrb2	Ccl2,Tgfb1,Ctgf,Vsir,Rgcc,Creb3l1,Serpine1,Scx,Fn1,F2r,Arrb2
GO:0071622	regulation of granulocyte chemotaxis	11	56	0.0052	Ccl2,Edn1,Sell,Mdk,Mpp1,Cx3cl1,Nckap1l,Thbs1,C3ar1,Bst1,Fam65b	Ccl2,Edn1,Sell,Mdk,Mpp1,Cx3cl1,Nckap1l,Thbs1,C3ar1,Bst1,Fam65b
GO:0042886	amide transport	90	1264	0.0053	Col1a1,Tgfb1,Bid,Mmp12,Kdelr3,Gltp,Rrbp1,Ncf1,Ywhah,Rab32,Gnptab,Edn1,Clu,Gpihbp1,Krt18,Abcg1,Anxa1,Slc15a3,Msr1,Tram1,Ecrg4,Arl8a,Rab29,Zmat3,Tlr2,Lmna,Abca1,Pdpn,Ppt1,Snx8,Sec61a1,Golt1b,Rp2h,Apoc3,Il10ra,Snx1,Crlf2,Egr2,Spcs2,Rab8b,Dennd2a,Tmem106a,Rftn1,Myrip,Mvb12b,Apba3,Lamp2,Neurl3,Arl11,Rab11fip5,Tmed3,Pltp,Arfgap3,Rab7b,Wls,Rab31,Dab2,Sec16b,Zdhhc20,Tbc1d9,Folr2,Nsf,Plek,Cd63,Psap,Arf2,M…	Col1a1,Tgfb1,Bid,Mmp12,Kdelr3,Gltp,Rrbp1,Ncf1,Ywhah,Rab32,Gnptab,Edn1,Clu,Gpihbp1,Krt18,Abcg1,Anxa1,Slc15a3,Msr1,Tram1,1500015O10Rik,Arl8a,Rab29,Zmat3,Tlr2,Lmna,Abca1,Pdpn,Ppt1,Snx8,Sec61a1,Golt1b,Rp2,Apoc3,Il10ra,Snx1,Crlf2,Egr2,Spcs2,Rab8b,Dennd2a,Tmem106a,Rftn1,Myrip,Mvb12b,Apba3,Lamp2,Neurl3,Arl11,Rab11fip5,Tmed3,Pltp,Arfgap3,Rab7b,Wls,Rab31,Dab2,Sec16b,Zdhhc20,Tbc1d9,Folr2,Nsf,Plek,Cd63,Psap…
GO:0051452	intracellular pH reduction	8	29	0.0053	Atp6v0c,Slc11a1,Atp6v0d2,Ppt1,Atp6ap2,Atp6v0a1,Grn,Ttpa	Atp6v0c,Slc11a1,Atp6v0d2,Ppt1,Atp6ap2,Atp6v0a1,Grn,Ttpa
GO:0006812	cation transport	64	825	0.0054	Ccl3,Atp6v1b2,Mcoln2,Trpv2,Atp6ap1,Atp2b1,Ctgf,Scn4a,Edn1,Atp6v1c1,Atp6v0c,Slc15a3,Slc1a1,Slc11a1,Htr2b,Itgav,Ccdc109b,Atp6v0d2,Tmem165,P2rx4,Sec61a1,Slc6a8,Anxa2,Slc41a2,Mcoln3,Atp13a2,Cox8a,Atp6v0a1,Plcl2,Cox6a1,Kcnk13,Cox17,Kcna5,Sfxn3,Tpcn2,F2r,Fam26e,Slc39a6,Slc8b1,Hvcn1,Fcer1g,Mfsd7b,Slc8a1,Ftl1,Scn1b,Slc7a2,P2rx7,Nsf,Ndufs7,Cd300a,Slc39a11,Slc1a4,Slc24a3,Ccr5,Cacna1d,Steap3,Atp6v1a,Syk,Cox…	Ccl3,Atp6v1b2,Mcoln2,Trpv2,Atp6ap1,Atp2b1,Ctgf,Scn4a,Edn1,Atp6v1c1,Atp6v0c,Slc15a3,Slc1a1,Slc11a1,Htr2b,Itgav,Ccdc109b,Atp6v0d2,Tmem165,P2rx4,Sec61a1,Slc6a8,Anxa2,Slc41a2,Mcoln3,Atp13a2,Cox8a,Atp6v0a1,Plcl2,Cox6a1,Kcnk13,Cox17,Kcna5,Sfxn3,Tpcn2,F2r,Fam26e,Slc39a6,Slc8b1,Hvcn1,Fcer1g,Mfsd7b,Slc8a1,Ftl1,Scn1b,Slc7a2,P2rx7,Nsf,Ndufs7,Cd300a,Slc39a11,Slc1a4,Slc24a3,Ccr5,Cacna1d,Steap3,Atp6v1a,Syk,Cox…
GO:0048871	multicellular organismal homeostasis	32	324	0.0054	Elovl1,Ctsk,Ctss,Ctgf,Slc1a1,C1qtnf9,Slc11a1,Cln8,Tnfrsf11a,Il1a,Src,Prkaa2,Tpp1,Ctsh,Ptgs2,Lepr,Metrnl,Scx,Tlr4,Wfs1,Lipa,F2r,Fgf7,Pla2g4a,Prcp,Gpx1,P2rx7,Esrrb,Ildr2,Il1rn,Nxnl1,Gba	Elovl1,Ctsk,Ctss,Ctgf,Slc1a1,C1qtnf9,Slc11a1,Cln8,Tnfrsf11a,Il1a,Src,Prkaa2,Tpp1,Ctsh,Ptgs2,Lepr,Metrnl,Scx,Tlr4,Wfs1,Lipa,F2r,Fgf7,Pla2g4a,Prcp,Gpx1,P2rx7,Esrrb,Ildr2,Il1rn,Nxnl1,Gba
GO:0098655	cation transmembrane transport	54	662	0.0054	Ccl3,Atp6v1b2,Mcoln2,Trpv2,Atp6ap1,Atp2b1,Scn4a,Atp6v1c1,Atp6v0c,Slc15a3,Slc1a1,Slc11a1,Htr2b,Itgav,Ccdc109b,Atp6v0d2,Tmem165,P2rx4,Sec61a1,Slc6a8,Anxa2,Slc41a2,Mcoln3,Atp13a2,Cox8a,Atp6v0a1,Plcl2,Cox6a1,Kcnk13,Kcna5,Sfxn3,Tpcn2,F2r,Fam26e,Slc39a6,Slc8b1,Hvcn1,Slc8a1,Scn1b,Slc7a2,P2rx7,Ndufs7,Slc39a11,Slc1a4,Slc24a3,Ccr5,Cacna1d,Steap3,Atp6v1a,Cox7c,Ucp2,Slc45a4,Slc38a3,Cacng6	Ccl3,Atp6v1b2,Mcoln2,Trpv2,Atp6ap1,Atp2b1,Scn4a,Atp6v1c1,Atp6v0c,Slc15a3,Slc1a1,Slc11a1,Htr2b,Itgav,Ccdc109b,Atp6v0d2,Tmem165,P2rx4,Sec61a1,Slc6a8,Anxa2,Slc41a2,Mcoln3,Atp13a2,Cox8a,Atp6v0a1,Plcl2,Cox6a1,Kcnk13,Kcna5,Sfxn3,Tpcn2,F2r,Fam26e,Slc39a6,Slc8b1,Hvcn1,Slc8a1,Scn1b,Slc7a2,P2rx7,Ndufs7,Slc39a11,Slc1a4,Slc24a3,Ccr5,Cacna1d,Steap3,Atp6v1a,Cox7c,Ucp2,Slc45a4,Slc38a3,Cacng6
GO:1903531	negative regulation of secretion by cell	23	199	0.0054	Hmox1,Edn1,Rgcc,Anxa1,Tnfrsf1b,Nucb2,Sfrp1,Cx3cl1,Maob,Pim3,Inhbb,Rab11fip5,F2r,Rap1b,Lif,Osm,Frmd4a,Abr,Cd300a,Il1rn,Erp29,Cd84,Ucp2	Hmox1,Edn1,Rgcc,Anxa1,Tnfrsf1b,Nucb2,Sfrp1,Cx3cl1,Maob,Pim3,Inhbb,Rab11fip5,F2r,Rap1b,Lif,Osm,Frmd4a,Abr,Cd300a,Il1rn,Erp29,Cd84,Ucp2
GO:0044242	cellular lipid catabolic process	21	173	0.0055	Gm2a,Gdpd1,Hexb,Naga,Hexa,Srd5a3,Acer3,Gla,Asah1,Pla2g15,Apoc3,Acer2,Akr1b8,Daglb,Lrp1,Pnpla7,Abhd12,Ech1,Pla2g4a,Psap,Gba	Gm2a,Gdpd1,Hexb,Naga,Hexa,Srd5a3,Acer3,Gla,Asah1,Pla2g15,Apoc3,Acer2,Akr1b8,Daglb,Lrp1,Pnpla7,Abhd12,Ech1,Pla2g4a,Psap,Gba
GO:0002673	regulation of acute inflammatory response	10	47	0.0056	Tnfrsf11a,Fcgr2b,Fcgr1,Pla2g2d,Ptgs2,Alox5ap,Fcer1g,Adam8,Ccr5,Fcgr3	Tnfrsf11a,Fcgr2b,Fcgr1,Pla2g2d,Ptgs2,Alox5ap,Fcer1g,Adam8,Ccr5,Fcgr3
GO:0009268	response to pH	10	47	0.0056	Ctss,Lgmn,Src,Clcn7,Rab11fip5,Tg,Hvcn1,Ttpa,Slc38a3,Gba	Ctss,Lgmn,Src,Clcn7,Rab11fip5,Tg,Hvcn1,Ttpa,Slc38a3,Gba
GO:0033628	regulation of cell adhesion mediated by integrin	10	47	0.0056	Plau,Lpxn,Nckap1l,Fermt3,Serpine1,Acer2,Tgfb2,Lif,Adam9,Syk	Plau,Lpxn,Nckap1l,Fermt3,Serpine1,Acer2,Tgfb2,Lif,Adam9,Syk
GO:0014066	regulation of phosphatidylinositol 3-kinase signaling	15	100	0.0057	Slc9a3r2,Ncf1,Hcls1,Pdgfc,Hgf,Fgr,Wnt16,Tgfb2,Ror1,Pik3ap1,F2r,Osm,Pdgfa,Unc5b,Selp	Slc9a3r2,Ncf1,Hcls1,Pdgfc,Hgf,Fgr,Wnt16,Tgfb2,Ror1,Pik3ap1,F2r,Osm,Pdgfa,Unc5b,Selp
GO:0046456	icosanoid biosynthetic process	9	38	0.0057	Tbxas1,Edn1,Hpgds,Ptgs2,Daglb,Pla2g4a,Alox5ap,Syk,Sphk1	Tbxas1,Edn1,Hpgds,Ptgs2,Daglb,Pla2g4a,Alox5ap,Syk,Sphk1
GO:0046634	regulation of alpha-beta T cell activation	15	100	0.0057	Loxl3,Tgfb1,Cd244,Cd44,Cd83,Vsir,Runx1,Anxa1,Prkcq,Nckap1l,Shb,Cd80,Cd300a,Nfkbiz,Syk	Loxl3,Tgfb1,Cd244,Cd44,Cd83,Vsir,Runx1,Anxa1,Prkcq,Nckap1l,Shb,Cd80,Cd300a,Nfkbiz,Syk
GO:0050728	negative regulation of inflammatory response	19	148	0.0057	Cd44,Tnfaip8l2,Tnfaip3,Fcgr2b,Mdk,Tnfrsf1b,Hgf,Cx3cl1,Apoa1,Metrnl,Il22ra2,Grn,Socs3,Cx3cr1,Gpx1,Abr,Mefv,Sirpa,Cd276	Cd44,Tnfaip8l2,Tnfaip3,Fcgr2b,Mdk,Tnfrsf1b,Hgf,Cx3cl1,Apoa1,Metrnl,Il22ra2,Grn,Socs3,Cx3cr1,Gpx1,Abr,Mefv,Sirpa,Cd276
GO:0009790	embryo development	84	1165	0.0058	Acvr1b,Loxl3,Col6a1,Col1a1,Tgfb1,Crabp2,Rcn1,Tgfbr1,Endog,Id2,Dnmt3a,Grb2,Hif1a,Edn1,Itga5,Runx1,Hbegf,Htr2b,Abl2,Frzb,Itgav,Vcam1,Pdgfc,Cyr61,Col24a1,Gdf3,Atp6ap2,Slc6a8,Sfrp1,Mmp2,Cmtm3,Egln1,Myo1e,Hoxa5,Rbpj,Scx,Ptk7,Tgfb2,Gjb5,Chst11,Grn,Gjb3,Inhba,Apba3,Axin2,Plxnb2,Fn1,Fam46c,Rbpms2,Socs3,Tpra1,Lif,Rspo2,Wls,Zeb2,Cebpb,Cthrc1,Col12a1,Jag2,Pdgfa,Ext1,Dab2,Mfsd7b,Slc8a1,Hs6st1,Col8a1,Mmp14,Ab…	Acvr1b,Loxl3,Col6a1,Col1a1,Tgfb1,Crabp2,Rcn1,Tgfbr1,Endog,Id2,Dnmt3a,Grb2,Hif1a,Edn1,Itga5,Runx1,Hbegf,Htr2b,Abl2,Frzb,Itgav,Vcam1,Pdgfc,Cyr61,Col24a1,Gdf3,Atp6ap2,Slc6a8,Sfrp1,Mmp2,Cmtm3,Egln1,Myo1e,Hoxa5,Rbpj,Scx,Ptk7,Tgfb2,Gjb5,Chst11,Grn,Gjb3,Inhba,Apba3,Axin2,Plxnb2,Fn1,Fam46c,Rbpms2,Socs3,Tpra1,Lif,Rspo2,Wls,Zeb2,Cebpb,Cthrc1,Col12a1,Jag2,Pdgfa,Ext1,Dab2,Mfsd7b,Slc8a1,Hs6st1,Col8a1,Mmp14,Ab…
GO:0048872	homeostasis of number of cells	27	255	0.0059	Ccl2,Spi1,Tgfb1,Dnase2a,Il7r,Hmox1,Mertk,Tnfaip3,Id2,Hif1a,Hcls1,Anxa1,Nckap1l,Lipa,F2r,Itgam,Pirb,Mfsd7b,P2rx7,Lilrb4,Bcl2l11,Ildr2,Kif3a,Prdx1,Tnfrsf23,Gcnt4,Gba	Ccl2,Spi1,Tgfb1,Dnase2a,Il7r,Hmox1,Mertk,Tnfaip3,Id2,Hif1a,Hcls1,Anxa1,Nckap1l,Lipa,F2r,Itgam,Pirb,Mfsd7b,P2rx7,Lilrb4a,Bcl2l11,Ildr2,Kif3a,Prdx1,Tnfrsf23,Gcnt4,Gba
GO:1901654	response to ketone	24	214	0.0059	Ccl2,Tgfb1,Arpc2,Cybb,Cyba,Atp2b1,Edn1,Src,Prkaa2,Cd38,F7,Eif4ebp1,Sfrp1,Maob,Tgfb2,Klf9,Foxo1,P2ry6,Glb1,Ptafr,Tnc,Spp1,Msn,Gba	Ccl2,Tgfb1,Arpc2,Cybb,Cyba,Atp2b1,Edn1,Src,Prkaa2,Cd38,F7,Eif4ebp1,Sfrp1,Maob,Tgfb2,Klf9,Foxo1,P2ry6,Glb1,Ptafr,Tnc,Spp1,Msn,Gba
GO:0034765	regulation of ion transmembrane transport	42	477	0.0061	Ccl2,Slc9a3r2,Tgfb1,Wdr1,Clic1,Cybb,Ctss,Stac2,Cyba,Ywhah,Scn4a,Trem2,Gpr39,Snta1,Cx3cl1,Tgfb2,Ubash3b,Thbs1,Kcnk13,Cox17,Kcna5,P2ry6,Sepn1,Tpcn2,F2r,Cemip,Ptafr,Hvcn1,Slc8a1,Scn1b,P2rx7,Cd63,Ngf,Shank3,Tmsb4x,Cacna1d,Cfl1,Hecw2,Myo5a,Fxyd5,Gpr35,Cacng6	Ccl2,Slc9a3r2,Tgfb1,Wdr1,Clic1,Cybb,Ctss,Stac2,Cyba,Ywhah,Scn4a,Trem2,Gpr39,Snta1,Cx3cl1,Tgfb2,Ubash3b,Thbs1,Kcnk13,Cox17,Kcna5,P2ry6,Sepn1,Tpcn2,F2r,Cemip,Ptafr,Hvcn1,Slc8a1,Scn1b,P2rx7,Cd63,Ngf,Shank3,Tmsb4x,Cacna1d,Cfl1,Hecw2,Myo5a,Fxyd5,Gpr35,Cacng6
GO:0045184	establishment of protein localization	91	1288	0.0061	Col1a1,Tgfb1,Bid,Coro1c,Mmp12,Kdelr3,Rrbp1,Ncf1,Ywhah,Rab32,Tnfaip3,Gnptab,Clu,Gpihbp1,Krt18,Abcg1,Npc1,Anxa1,Slc15a3,Msr1,Tram1,Arl8a,Rab29,Zmat3,Tlr2,Lmna,Abca1,Ppt1,Snx8,Sec61a1,Golt1b,Rp2h,Apoc3,Il10ra,Snx1,Crlf2,Egr2,Spcs2,Rab8b,Dennd2a,Tmem106a,Phldb2,Rftn1,Myrip,Mvb12b,Apba3,Lamp2,Neurl3,Arl11,Rap2a,Rab11fip5,Tmed3,Arfgap3,Rab7b,Wls,Rab31,Dab2,Sec16b,Zdhhc20,Tbc1d9,Folr2,Nsf,Plek,Cd63,Psap…	Col1a1,Tgfb1,Bid,Coro1c,Mmp12,Kdelr3,Rrbp1,Ncf1,Ywhah,Rab32,Tnfaip3,Gnptab,Clu,Gpihbp1,Krt18,Abcg1,Npc1,Anxa1,Slc15a3,Msr1,Tram1,Arl8a,Rab29,Zmat3,Tlr2,Lmna,Abca1,Ppt1,Snx8,Sec61a1,Golt1b,Rp2,Apoc3,Il10ra,Snx1,Crlf2,Egr2,Spcs2,Rab8b,Dennd2a,Tmem106a,Phldb2,Rftn1,Myrip,Mvb12b,Apba3,Lamp2,Neurl3,Arl11,Rap2a,Rab11fip5,Tmed3,Arfgap3,Rab7b,Wls,Rab31,Dab2,Sec16b,Zdhhc20,Tbc1d9,Folr2,Nsf,Plek,Cd63,Psap,…
GO:0001101	response to acid chemical	18	137	0.0062	Ccl2,Col6a1,Col1a1,Cybb,Cyba,Ctgf,Dnmt3a,Edn1,Pdgfc,Col1a2,Cd9,F7,Mmp2,Col16a1,Cebpb,Col5a2,Col3a1,Cfl1	Ccl2,Col6a1,Col1a1,Cybb,Cyba,Ctgf,Dnmt3a,Edn1,Pdgfc,Col1a2,Cd9,F7,Mmp2,Col16a1,Cebpb,Col5a2,Col3a1,Cfl1
GO:0002675	positive regulation of acute inflammatory response	8	30	0.0062	Tnfrsf11a,Fcgr1,Ptgs2,Alox5ap,Fcer1g,Adam8,Ccr5,Fcgr3	Tnfrsf11a,Fcgr1,Ptgs2,Alox5ap,Fcer1g,Adam8,Ccr5,Fcgr3
GO:0002763	positive regulation of myeloid leukocyte differentiation	12	68	0.0062	Ccl3,Tgfb1,Atp6ap1,Id2,Hcls1,Runx1,Trem2,Csf1r,Tyrobp,Lif,Itgam,Fes	Ccl3,Tgfb1,Atp6ap1,Id2,Hcls1,Runx1,Trem2,Csf1r,Tyrobp,Lif,Itgam,Fes
GO:0006691	leukotriene metabolic process	7	22	0.0062	Ncf1,Tlr2,Tlr4,Pla2g4a,Alox5ap,Dpep2,Syk	Ncf1,Tlr2,Tlr4,Pla2g4a,Alox5ap,Dpep2,Syk
GO:0010466	negative regulation of peptidase activity	27	256	0.0062	Plaur,Cstb,Cd44,Itih3,Itih4,Timp1,Serpinb6a,Timp2,Anxa8,Src,Hgf,Timp4,Anxa2,Ptgs2,Serpine1,Thbs1,Faim3,Naip5,Lxn,Gpx1,Cd109,Mical1,Ngf,Arrb2,Renbp,Ecm1,Naip2	Plaur,Cstb,Cd44,Itih3,Itih4,Timp1,Serpinb6a,Timp2,Anxa8,Src,Hgf,Timp4,Anxa2,Ptgs2,Serpine1,Thbs1,Fcmr,Naip5,Lxn,Gpx1,Cd109,Mical1,Ngf,Arrb2,Renbp,Ecm1,Naip2
GO:0042119	neutrophil activation	7	22	0.0062	Anxa3,Tyrobp,Fcgr4,Fcer1g,Myo1f,Prkcd,Syk	Anxa3,Tyrobp,Fcgr4,Fcer1g,Myo1f,Prkcd,Syk
GO:0045778	positive regulation of ossification	15	101	0.0062	Tgfb1,Wisp1,Clic1,Atp6ap1,Atp2b1,Fam20c,Lmna,Cyr61,Tgfb2,Tob2,Cebpb,Cthrc1,Slc8a1,P2rx7,Cd276	Tgfb1,Wisp1,Clic1,Atp6ap1,Atp2b1,Fam20c,Lmna,Cyr61,Tgfb2,Tob2,Cebpb,Cthrc1,Slc8a1,P2rx7,Cd276
GO:0051962	positive regulation of nervous system development	53	651	0.0062	Actr2,Tgfb1,Crabp2,Ephb3,Timp2,Trpv2,Id2,Hif1a,Tppp,Hcls1,Trem2,Pitx3,Abl2,Mdk,Tlr2,Tnfrsf1b,Hgf,P2rx4,Camk1,Itgax,Cx3cl1,Mapk6,Egr2,Ptk7,Lrp1,Grn,Ror1,Fzd4,Plxnb2,Fn1,Fbxo31,Bdnf,Bex1,Gdf6,Cx3cr1,Lif,Zeb2,Etv5,Fes,Scn1b,E2f1,Lepre1,Ngf,Shank3,Ccr5,Cfl1,Vldlr,Iqgap1,Thbs2,Tgif1,Sphk1,Plxna1,Actr3	Actr2,Tgfb1,Crabp2,Ephb3,Timp2,Trpv2,Id2,Hif1a,Tppp,Hcls1,Trem2,Pitx3,Abl2,Mdk,Tlr2,Tnfrsf1b,Hgf,P2rx4,Camk1,Itgax,Cx3cl1,Mapk6,Egr2,Ptk7,Lrp1,Grn,Ror1,Fzd4,Plxnb2,Fn1,Fbxo31,Bdnf,Bex1,Gdf6,Cx3cr1,Lif,Zeb2,Etv5,Fes,Scn1b,E2f1,P3h1,Ngf,Shank3,Ccr5,Cfl1,Vldlr,Iqgap1,Thbs2,Tgif1,Sphk1,Plxna1,Actr3
GO:0071295	cellular response to vitamin	7	22	0.0062	Col1a1,Atp2b1,Sfrp1,Postn,Fes,Folr2,Tnc	Col1a1,Atp2b1,Sfrp1,Postn,Fes,Folr2,Tnc
GO:0090092	regulation of transmembrane receptor protein serine/threonine kinase signaling pathway	26	242	0.0062	Acvr1b,Tgfb1,Gdf15,Htra1,Tgfbr1,Vsir,Cyr61,Sdcbp,Gdf3,Sfrp1,Snx1,Rbpj,Tgfb2,Thbs1,Inhbb,Chst11,Inhba,Dact2,Rbpms2,Gdf6,Dab2,Cd109,Fstl1,Nrros,Lox,Sulf1	Acvr1b,Tgfb1,Gdf15,Htra1,Tgfbr1,Vsir,Cyr61,Sdcbp,Gdf3,Sfrp1,Snx1,Rbpj,Tgfb2,Thbs1,Inhbb,Chst11,Inhba,Dact2,Rbpms2,Gdf6,Dab2,Cd109,Fstl1,Nrros,Lox,Sulf1
GO:0110089	regulation of hippocampal neuron apoptotic process	4	4	0.0062	Tyrobp,Cx3cl1,Cx3cr1,Itgam	Tyrobp,Cx3cl1,Cx3cr1,Itgam
GO:0009306	protein secretion	17	125	0.0063	Gnptab,Anxa1,Tlr2,Crlf2,Rab8b,Tmem106a,Rab11fip5,Arfgap3,Wls,Plek,Psap,Ildr2,Steap3,Il1rn,C1qtnf5,Myo5a,Erp29	Gnptab,Anxa1,Tlr2,Crlf2,Rab8b,Tmem106a,Rab11fip5,Arfgap3,Wls,Plek,Psap,Ildr2,Steap3,Il1rn,C1qtnf5,Myo5a,Erp29
GO:0032965	regulation of collagen biosynthetic process	10	48	0.0063	Ccl2,Tgfb1,Ctgf,Rgcc,Creb3l1,Serpine1,Scx,Fn1,F2r,Arrb2	Ccl2,Tgfb1,Ctgf,Rgcc,Creb3l1,Serpine1,Scx,Fn1,F2r,Arrb2
GO:0045807	positive regulation of endocytosis	17	125	0.0063	Hip1r,Clu,Trem2,Sele,Fcgr1,Ppt1,Anxa2,Nckap1l,Serpine1,Lrp1,Cd14,Rab31,Dab2,Cd63,Arrb2,Kif3a,Syk	Hip1r,Clu,Trem2,Sele,Fcgr1,Ppt1,Anxa2,Nckap1l,Serpine1,Lrp1,Cd14,Rab31,Dab2,Cd63,Arrb2,Kif3a,Syk
GO:0046651	lymphocyte proliferation	14	90	0.0063	Itgb2,Il7r,Cd180,Slc11a1,Ctps,Tlr4,Plcl2,Shb,Itgam,Cr2,P2rx7,Lilrb4,Prkcd,Msn	Itgb2,Il7r,Cd180,Slc11a1,Ctps,Tlr4,Plcl2,Shb,Itgam,Cr2,P2rx7,Lilrb4a,Prkcd,Msn
GO:0048246	macrophage chemotaxis	6	15	0.0063	Ccl2,Ccl3,Cx3cl1,Cx3cr1,Lgals3,Gpr35	Ccl2,Ccl3,Cx3cl1,Cx3cr1,Lgals3,Gpr35
GO:0051048	negative regulation of secretion	25	229	0.0063	Hmox1,Edn1,Rgcc,Anxa1,Gpr39,Tnfrsf1b,Nucb2,Sfrp1,Cx3cl1,Maob,Pim3,Inhbb,Rab11fip5,F2r,Rap1b,Lif,Osm,Frmd4a,Abr,Cd300a,Anpep,Il1rn,Erp29,Cd84,Ucp2	Hmox1,Edn1,Rgcc,Anxa1,Gpr39,Tnfrsf1b,Nucb2,Sfrp1,Cx3cl1,Maob,Pim3,Inhbb,Rab11fip5,F2r,Rap1b,Lif,Osm,Frmd4a,Abr,Cd300a,Anpep,Il1rn,Erp29,Cd84,Ucp2
GO:0051781	positive regulation of cell division	16	113	0.0063	Tgfb1,Edn1,Rgcc,Lbh,Vegfb,Htr2b,Mdk,Il1a,Pdgfc,Ereg,Tgfb2,Fgf7,Pdgfa,Igf2,Sphk1,Cxcr5	Tgfb1,Edn1,Rgcc,Lbh,Vegfb,Htr2b,Mdk,Il1a,Pdgfc,Ereg,Tgfb2,Fgf7,Pdgfa,Igf2,Sphk1,Cxcr5
GO:0010506	regulation of autophagy	27	257	0.0064	Bid,Hmox1,Pip4k2a,Tnfaip3,Dram1,Hif1a,Gpr137b,Trem2,Npc1,Htr2b,Tlr2,Prkaa2,Nupr1,Il10ra,Qsox1,Lepr,Atp13a2,Acer2,Atp6v0a1,Dap,Foxo1,Tpcn2,Rasip1,Mefv,Ctsa,Bcl2l11,Gba	Bid,Hmox1,Pip4k2a,Tnfaip3,Dram1,Hif1a,Gpr137b,Trem2,Npc1,Htr2b,Tlr2,Prkaa2,Nupr1,Il10ra,Qsox1,Lepr,Atp13a2,Acer2,Atp6v0a1,Dap,Foxo1,Tpcn2,Rasip1,Mefv,Ctsa,Bcl2l11,Gba
GO:0032870	cellular response to hormone stimulus	43	494	0.0064	Ccl2,Tgfb1,Ctsb,Aprt,Cyba,Ywhah,Atp2b1,Eif4ebp2,Grb2,Edn1,Npc1,Anxa1,Ptpn1,Src,Prkaa2,Pik3r3,Eif4ebp1,Sfrp1,Ctsh,Lepr,Rab8b,Inhbb,Fam107a,Klf9,Igfbp2,Inhba,Foxo1,P2ry6,Prokr1,Rap1b,Rab31,Paqr7,Enpp1,Igf2,Tnc,Esrrb,Prkcd,Apobec1,Cfl1,Naip2,Myo5a,Ucp2,Ncf2	Ccl2,Tgfb1,Ctsb,Aprt,Cyba,Ywhah,Atp2b1,Eif4ebp2,Grb2,Edn1,Npc1,Anxa1,Ptpn1,Src,Prkaa2,Pik3r3,Eif4ebp1,Sfrp1,Ctsh,Lepr,Rab8b,Inhbb,Fam107a,Klf9,Igfbp2,Inhba,Foxo1,P2ry6,Prokr1,Rap1b,Rab31,Paqr7,Enpp1,Igf2,Tnc,Esrrb,Prkcd,Apobec1,Cfl1,Naip2,Myo5a,Ucp2,Ncf2
GO:1904646	cellular response to amyloid-beta	9	39	0.0065	Lgmn,Trem2,Casp4,Fcgr2b,Vcam1,Bace1,Lrp1,Tlr4,Bcl2l11	Lgmn,Trem2,Casp4,Fcgr2b,Vcam1,Bace1,Lrp1,Tlr4,Bcl2l11
GO:0034599	cellular response to oxidative stress	25	230	0.0066	Hmox1,Endog,Ncf1,Tnfaip3,Hif1a,Anxa1,Slc1a1,Src,Slc25a24,Prkaa2,Wnt16,Mmp2,Atp13a2,Thbs1,Foxo1,Aldh3b1,Sepn1,Etv5,Slc8a1,Il18bp,Sirpa,Prkcd,Cfl1,Prdx1,Sphk1	Hmox1,Endog,Ncf1,Tnfaip3,Hif1a,Anxa1,Slc1a1,Src,Slc25a24,Prkaa2,Wnt16,Mmp2,Atp13a2,Thbs1,Foxo1,Aldh3b1,Sepn1,Etv5,Slc8a1,Il18bp,Sirpa,Prkcd,Cfl1,Prdx1,Sphk1
GO:0090100	positive regulation of transmembrane receptor protein serine/threonine kinase signaling pathway	16	114	0.0067	Acvr1b,Tgfb1,Gdf15,Tgfbr1,Vsir,Cyr61,Sdcbp,Gdf3,Rbpj,Tgfb2,Thbs1,Inhbb,Inhba,Gdf6,Dab2,Sulf1	Acvr1b,Tgfb1,Gdf15,Tgfbr1,Vsir,Cyr61,Sdcbp,Gdf3,Rbpj,Tgfb2,Thbs1,Inhbb,Inhba,Gdf6,Dab2,Sulf1
GO:1901216	positive regulation of neuron death	17	126	0.0067	Ccl3,Ctsz,Cdc34,Clu,Pitx3,Fcgr2b,Tyrobp,Nupr1,Egln1,Bace1,Tgfb2,Tlr4,Grn,C1qa,Itgam,Bcl2l11,Ncf2	Ccl3,Ctsz,Cdc34,Clu,Pitx3,Fcgr2b,Tyrobp,Nupr1,Egln1,Bace1,Tgfb2,Tlr4,Grn,C1qa,Itgam,Bcl2l11,Ncf2
GO:0001910	regulation of leukocyte mediated cytotoxicity	12	69	0.0068	Ccl2,Il7r,Vav1,Havcr2,Mr1,Cxcl1,Tyrobp,Itgam,P2rx7,Igf2,Arrb2,Sh2d1b2	Ccl2,Il7r,Vav1,Havcr2,Mr1,Cxcl1,Tyrobp,Itgam,P2rx7,Igf2,Arrb2,Sh2d1b1
GO:0097306	cellular response to alcohol	14	91	0.0069	Spi1,Arpc2,Cybb,Atp2b1,Dnmt3a,Ccl7,Abca1,Prkaa2,Sfrp1,Inhbb,Klf9,Inhba,P2ry6,Tnc	Spi1,Arpc2,Cybb,Atp2b1,Dnmt3a,Ccl7,Abca1,Prkaa2,Sfrp1,Inhbb,Klf9,Inhba,P2ry6,Tnc
GO:0062197	cellular response to chemical stress	28	273	0.007	Hmox1,Endog,Ncf1,Serpinb6a,Tnfaip3,Hif1a,Anxa1,Slc1a1,Src,Slc25a24,Prkaa2,Slc2a1,Wnt16,Mmp2,Ptgs2,Atp13a2,Thbs1,Foxo1,Aldh3b1,Sepn1,Etv5,Slc8a1,Il18bp,Sirpa,Prkcd,Cfl1,Prdx1,Sphk1	Hmox1,Endog,Ncf1,Serpinb6a,Tnfaip3,Hif1a,Anxa1,Slc1a1,Src,Slc25a24,Prkaa2,Slc2a1,Wnt16,Mmp2,Ptgs2,Atp13a2,Thbs1,Foxo1,Aldh3b1,Sepn1,Etv5,Slc8a1,Il18bp,Sirpa,Prkcd,Cfl1,Prdx1,Sphk1
GO:0046513	ceramide biosynthetic process	10	49	0.0071	Elovl1,Samd8,Asah1,Degs1,B4galt6,Sgms2,P2rx7,St6galnac4,B4galt5,Gba	Elovl1,Samd8,Asah1,Degs1,B4galt6,Sgms2,P2rx7,St6galnac4,B4galt5,Gba
GO:0048705	skeletal system morphogenesis	27	259	0.0071	Col6a1,Col1a1,Tgfb1,Tgfbr1,Mmp13,Ctgf,Nab2,Fgr,Acan,Sfrp1,Mmp2,Hoxa5,Scx,Tgfb2,Sh3pxd2b,Thbs1,Chst11,Chsy1,Axin2,Col12a1,Ext1,Mfsd7b,Mmp14,P2rx7,Fmn1,Col10a1,Sulf1	Col6a1,Col1a1,Tgfb1,Tgfbr1,Mmp13,Ctgf,Nab2,Fgr,Acan,Sfrp1,Mmp2,Hoxa5,Scx,Tgfb2,Sh3pxd2b,Thbs1,Chst11,Chsy1,Axin2,Col12a1,Ext1,Mfsd7b,Mmp14,P2rx7,Fmn1,Col10a1,Sulf1
GO:0045671	negative regulation of osteoclast differentiation	8	31	0.0073	Ccl3,Gpr137b,Tmem178,Sfrp1,Ubash3b,Tob2,Mafb,Inpp5d	Ccl3,Gpr137b,Tmem178,Sfrp1,Ubash3b,Tob2,Mafb,Inpp5d
GO:0048247	lymphocyte chemotaxis	9	40	0.0075	Ccl2,Ccl3,Cxcl16,Ccl6,Ccl4,Ccl7,Cx3cl1,Ch25h,Adam8	Ccl2,Ccl3,Cxcl16,Ccl6,Ccl4,Ccl7,Cx3cl1,Ch25h,Adam8
GO:0050765	negative regulation of phagocytosis	7	23	0.0075	Tgfb1,Cnn2,Fcgr2b,Tlr2,Sirpa,Cd300lf,Cd300a	Tgfb1,Cnn2,Fcgr2b,Tlr2,Sirpa,Cd300lf,Cd300a
GO:0071674	mononuclear cell migration	9	40	0.0075	Ccl2,Ccl3,Ccl6,Ccl4,Ccl7,Anxa1,Cx3cl1,Sirpa,Lgals3	Ccl2,Ccl3,Ccl6,Ccl4,Ccl7,Anxa1,Cx3cl1,Sirpa,Lgals3
[truncated: 339 more rows]
