# Supplementary material for: reString: an open-source Python software to perform automatic functional enrichment retrieval, results aggregation and data visualization
Source: Sci Rep. 2021 Dec 6;11:23458. doi: 10.1038/s41598-021-02528-0 (PMC8648753; doi:10.1038/s41598-021-02528-0)
Supplement: Supplementary file 1 — Supplementary Information 1. [file 41598_2021_2528_MOESM1_ESM.zip › Supplemental DataSets/up_down_together/treatment_t1_green_VS_treatment_t1_blue_FC/ALL_enrichment.KEGG.tsv]

#term ID	term description	observed gene count	background gene count	false discovery rate	matching proteins in your network (IDs)	matching proteins in your network (labels)
mmu04142	Lysosome	48	127	8.5e-22	Gm2a,Naglu,Acp2,Dnase2a,Sgsh,Ctsb,Galns,Ctsk,Ctss,Ctsz,Atp6ap1,Gnptab,Lgmn,Ctsl,Hexb,Naga,Litaf,Igf2r,Atp6v0c,Npc1,Hexa,Gusb,Slc11a1,Manba,Atp6v0d2,Ppt1,Fuca1,Ctsc,Tpp1,Gla,Asah1,Man2b1,Pla2g15,Ctsh,Gns,Atp6v0a1,Lipa,Glb1,Ctsa,Cd63,Psap,Cd68,Ap1s2,Fuca2,Laptm5,Tcirg1,Ctsd,Gba	Gm2a,Naglu,Acp2,Dnase2a,Sgsh,Ctsb,Galns,Ctsk,Ctss,Ctsz,Atp6ap1,Gnptab,Lgmn,Ctsl,Hexb,Naga,Litaf,Igf2r,Atp6v0c,Npc1,Hexa,Gusb,Slc11a1,Manba,Atp6v0d2,Ppt1,Fuca1,Ctsc,Tpp1,Gla,Asah1,Man2b1,Pla2g15,Ctsh,Gns,Atp6v0a1,Lipa,Glb1,Ctsa,Cd63,Psap,Cd68,Ap1s2,Fuca2,Laptm5,Tcirg1,Ctsd,Gba
mmu04145	Phagosome	37	162	5.9e-11	Itgb2,Tubb6,Atp6v1b2,Cybb,Ctss,Ncf1,Cyba,Atp6ap1,Ctsl,Atp6v1c1,Itga5,Atp6v0c,Msr1,Itgav,Tlr2,Fcgr1,Atp6v0d2,Sec61a1,Olr1,Atp6v0a1,Thbs1,Tlr4,Tuba1c,Cd14,Rab7b,Itgam,Actg1,H2-Q7,Fcgr4,Ncf4,Mrc2,Actb,Atp6v1a,Tcirg1,Thbs2,Fcgr3,Ncf2	Itgb2,Tubb6,Atp6v1b2,Cybb,Ctss,Ncf1,Cyba,Atp6ap1,Ctsl,Atp6v1c1,Itga5,Atp6v0c,Msr1,Itgav,Tlr2,Fcgr1,Atp6v0d2,Sec61a1,Olr1,Atp6v0a1,Thbs1,Tlr4,Tuba1c,Cd14,Rab7b,Itgam,Actg1,H2-Q7,Fcgr4,Ncf4,Mrc2,Actb,Atp6v1a,Tcirg1,Thbs2,Fcgr3,Ncf2
mmu04380	Osteoclast differentiation	30	121	1.23e-09	Spi1,Tgfb1,Gab2,Tgfbr1,Ctsk,Ncf1,Cyba,Grb2,Ifngr2,Trem2,Csf1r,Tnfrsf11a,Il1a,Fcgr1,Pik3r3,Tyrobp,Tgfb2,Blnk,Socs3,Tec,Pirb,Fcgr4,Tnfrsf11b,Ncf4,Sirpa,Lilrb4,Pira2,Syk,Fcgr3,Ncf2	Spi1,Tgfb1,Gab2,Tgfbr1,Ctsk,Ncf1,Cyba,Grb2,Ifngr2,Trem2,Csf1r,Tnfrsf11a,Il1a,Fcgr1,Pik3r3,Tyrobp,Tgfb2,Blnk,Socs3,Tec,Pirb,Fcgr4,Tnfrsf11b,Ncf4,Sirpa,Lilrb4a,Pira2,Syk,Fcgr3,Ncf2
mmu05205	Proteoglycans in cancer	37	199	5.77e-09	Col1a1,Plaur,Tgfb1,Cd44,Vav1,Sdc1,Grb2,Hif1a,Ctsl,Plau,Sdc2,Itga5,Hcls1,Hbegf,Itgav,Src,Nras,Tlr2,Pik3r3,Hgf,Col1a2,Wnt16,Mmp2,Vav3,Lum,Tgfb2,Hpse,Thbs1,Tlr4,Fzd4,Fn1,Actg1,Actb,Cd63,Igf2,Msn,Iqgap1	Col1a1,Plaur,Tgfb1,Cd44,Vav1,Sdc1,Grb2,Hif1a,Ctsl,Plau,Sdc2,Itga5,Hcls1,Hbegf,Itgav,Src,Nras,Tlr2,Pik3r3,Hgf,Col1a2,Wnt16,Mmp2,Vav3,Lum,Tgfb2,Hpse,Thbs1,Tlr4,Fzd4,Fn1,Actg1,Actb,Cd63,Igf2,Msn,Iqgap1
mmu04060	Cytokine-cytokine receptor interaction	42	279	7.98e-08	Ccl2,Acvr1b,Ccl3,Tgfb1,Gdf15,Il7r,Tgfbr1,Il12rb2,Tnfsf13,Cxcl16,Ccl6,Ccl4,Ccl7,Ifngr2,Il10rb,Csf1r,Tnfrsf11a,Il1a,Tnfrsf1b,Cxcl1,Gdf3,Il13ra1,Cx3cl1,Il10ra,Crlf2,Lepr,Tgfb2,Inhbb,Inhba,Gdf6,Cx3cr1,Lif,Osm,Csf2ra,Tnfrsf11b,Csf2rb,Csf2rb2,Cntfr,Ngf,Ccr5,Il1rn,Cxcr5	Ccl2,Acvr1b,Ccl3,Tgfb1,Gdf15,Il7r,Tgfbr1,Il12rb2,Tnfsf13,Cxcl16,Ccl6,Ccl4,Ccl7,Ifngr2,Il10rb,Csf1r,Tnfrsf11a,Il1a,Tnfrsf1b,Cxcl1,Gdf3,Il13ra1,Cx3cl1,Il10ra,Crlf2,Lepr,Tgfb2,Inhbb,Inhba,Gdf6,Cx3cr1,Lif,Osm,Csf2ra,Tnfrsf11b,Csf2rb,Csf2rb2,Cntfr,Ngf,Ccr5,Il1rn,Cxcr5
mmu05323	Rheumatoid arthritis	22	86	2.26e-07	Ccl2,Itgb2,Ccl3,Tgfb1,Atp6v1b2,Ctsk,Tnfsf13,Atp6ap1,Ctsl,Atp6v1c1,Atp6v0c,Tnfrsf11a,Il1a,Tlr2,Atp6v0d2,Cxcl1,Tgfb2,Atp6v0a1,Tlr4,Cd80,Atp6v1a,Tcirg1	Ccl2,Itgb2,Ccl3,Tgfb1,Atp6v1b2,Ctsk,Tnfsf13,Atp6ap1,Ctsl,Atp6v1c1,Atp6v0c,Tnfrsf11a,Il1a,Tlr2,Atp6v0d2,Cxcl1,Tgfb2,Atp6v0a1,Tlr4,Cd80,Atp6v1a,Tcirg1
mmu05152	Tuberculosis	29	170	2.13e-06	Itgb2,Tgfb1,Bid,Ctss,Atp6ap1,Ifngr2,Il10rb,Atp6v0c,Il1a,Src,Tlr2,Fcgr1,Atp6v0d2,Itgax,Il10ra,Tgfb2,Atp6v0a1,Tlr4,Cd14,Itgam,Cebpb,Fcgr4,Fcer1g,Mrc2,Syk,Tcirg1,Ctsd,Sphk1,Fcgr3	Itgb2,Tgfb1,Bid,Ctss,Atp6ap1,Ifngr2,Il10rb,Atp6v0c,Il1a,Src,Tlr2,Fcgr1,Atp6v0d2,Itgax,Il10ra,Tgfb2,Atp6v0a1,Tlr4,Cd14,Itgam,Cebpb,Fcgr4,Fcer1g,Mrc2,Syk,Tcirg1,Ctsd,Sphk1,Fcgr3
mmu04062	Chemokine signaling pathway	29	184	8.42e-06	Ccl2,Ccl3,Hck,Vav1,Ncf1,Cxcl16,Ccl6,Ccl4,Ccl7,Grb2,Pik3r5,Src,Nras,Pik3r3,Fgr,Cxcl1,Cx3cl1,Vav3,Prex1,Gngt2,Cx3cr1,Rap1b,Elmo1,Arrb2,Ccr5,Prkcd,Rasgrp2,Shc2,Cxcr5	Ccl2,Ccl3,Hck,Vav1,Ncf1,Cxcl16,Ccl6,Ccl4,Ccl7,Grb2,Pik3r5,Src,Nras,Pik3r3,Fgr,Cxcl1,Cx3cl1,Vav3,Prex1,Gngt2,Cx3cr1,Rap1b,Elmo1,Arrb2,Ccr5,Prkcd,Rasgrp2,Shc2,Cxcr5
mmu04151	PI3K-Akt signaling pathway	43	355	8.42e-06	Col6a1,Col1a1,Il7r,Ywhah,Flt4,Grb2,Pik3r5,Itga5,Csf1r,Vegfb,Itgav,Creb3l1,Nras,Tlr2,Pdgfc,Prkaa2,Pik3r3,Hgf,Ibsp,Ereg,Col1a2,Eif4ebp1,Itga11,Tnn,Thbs1,Tlr4,Gngt2,Pik3ap1,Fn1,Col6a3,Bdnf,F2r,Fgf7,Osm,Pdgfa,Igf2,Ngf,Tnc,Bcl2l11,Spp1,Syk,Cdk6,Thbs2	Col6a1,Col1a1,Il7r,Ywhah,Flt4,Grb2,Pik3r5,Itga5,Csf1r,Vegfb,Itgav,Creb3l1,Nras,Tlr2,Pdgfc,Prkaa2,Pik3r3,Hgf,Ibsp,Ereg,Col1a2,Eif4ebp1,Itga11,Tnn,Thbs1,Tlr4,Gngt2,Pik3ap1,Fn1,Col6a3,Bdnf,F2r,Fgf7,Osm,Pdgfa,Igf2,Ngf,Tnc,Bcl2l11,Spp1,Syk,Cdk6,Thbs2
mmu04666	Fc gamma R-mediated phagocytosis	19	85	9.24e-06	Hck,Gab2,Vav1,Arpc2,Ncf1,Fcgr1,Pik3r3,Vav3,Ppap2c,Pla2g4a,Arpc5,Fcgr4,Arpc1b,Prkcd,Cfl1,Syk,Arpc4,Inpp5d,Sphk1	Hck,Gab2,Vav1,Arpc2,Ncf1,Fcgr1,Pik3r3,Vav3,Plpp2,Pla2g4a,Arpc5,Fcgr4,Arpc1b,Prkcd,Cfl1,Syk,Arpc4,Inpp5d,Sphk1
mmu05140	Leishmaniasis	17	67	9.24e-06	Itgb2,Tgfb1,Cybb,Ncf1,Cyba,Ifngr2,Il1a,Tlr2,Fcgr1,Ptgs2,Tgfb2,Tlr4,Itgam,Fcgr4,Ncf4,Fcgr3,Ncf2	Itgb2,Tgfb1,Cybb,Ncf1,Cyba,Ifngr2,Il1a,Tlr2,Fcgr1,Ptgs2,Tgfb2,Tlr4,Itgam,Fcgr4,Ncf4,Fcgr3,Ncf2
mmu05144	Malaria	15	53	1.22e-05	Ccl2,Itgb2,Tgfb1,Sdc1,Sdc2,Sele,Vcam1,Tlr2,Hgf,Tgfb2,Lrp1,Thbs1,Tlr4,Selp,Thbs2	Ccl2,Itgb2,Tgfb1,Sdc1,Sdc2,Sele,Vcam1,Tlr2,Hgf,Tgfb2,Lrp1,Thbs1,Tlr4,Selp,Thbs2
mmu01100	Metabolic pathways	119	1536	1.63e-05	Ckb,Naglu,Acp2,Tbxas1,Prodh,Sgsh,Hmox1,Atp6v1b2,Elovl1,Tmem189,Aprt,Pip4k2a,Galns,Atp6ap1,Uqcr11,Dnmt3a,L2hgdh,Hexb,Galnt15,Esd,Atp6v1c1,Ndufb9,Ndufa6,Naga,Pde1b,Agpat4,Atp6v0c,Aldh18a1,Hexa,Sat1,Dgka,Gusb,Gatm,Atp6v0d2,Nans,Ctps,Ppt1,Akr1a1,Pla2g2d,Cd38,Hpgds,Fah,Acer3,Gla,Asah1,Galnt7,Ptgs2,Npl,H2-Ke6,Mgat5,Ndufc1,Acer2,Dse,Akr1b8,Maob,Cox8a,Nagk,Blvrb,Gns,Hpse,Atp6v0a1,Pigs,Galnt12,Chsy1,Pygm,…	Ckb,Naglu,Acp2,Tbxas1,Prodh,Sgsh,Hmox1,Atp6v1b2,Elovl1,Tmem189,Aprt,Pip4k2a,Galns,Atp6ap1,Uqcr11,Dnmt3a,L2hgdh,Hexb,Galnt15,Esd,Atp6v1c1,Ndufb9,Ndufa6,Naga,Pde1b,Agpat4,Atp6v0c,Aldh18a1,Hexa,Sat1,Dgka,Gusb,Gatm,Atp6v0d2,Nans,Ctps,Ppt1,Akr1a1,Pla2g2d,Cd38,Hpgds,Fah,Acer3,Gla,Asah1,Galnt7,Ptgs2,Npl,H2-Ke6,Mgat5,Ndufc1,Acer2,Dse,Akr1b8,Maob,Cox8a,Nagk,Blvrb,Gns,Hpse,Atp6v0a1,Pigs,Galnt12,Chsy1,Pygm,…
mmu04933	AGE-RAGE signaling pathway in diabetic complications	20	101	1.85e-05	Ccl2,Col1a1,Tgfb1,Tgfbr1,Cybb,Edn1,Vegfb,Sele,Il1a,Nras,Vcam1,Pik3r3,Col1a2,Mmp2,Serpine1,Tgfb2,Fn1,Foxo1,Col3a1,Prkcd	Ccl2,Col1a1,Tgfb1,Tgfbr1,Cybb,Edn1,Vegfb,Sele,Il1a,Nras,Vcam1,Pik3r3,Col1a2,Mmp2,Serpine1,Tgfb2,Fn1,Foxo1,Col3a1,Prkcd
mmu04810	Regulation of actin cytoskeleton	30	212	2.16e-05	Itgb2,Vav1,Arpc2,Pip4k2a,Itga5,Itgav,Src,Nras,Pdgfc,Pik3r3,Itgax,Itga11,Nckap1l,Vav3,Fn1,F2r,Itgam,Fgf7,Actg1,Iqgap3,Pdgfa,Arpc5,Arpc1b,Actb,Tmsb4x,Ssh3,Cfl1,Msn,Arpc4,Iqgap1	Itgb2,Vav1,Arpc2,Pip4k2a,Itga5,Itgav,Src,Nras,Pdgfc,Pik3r3,Itgax,Itga11,Nckap1l,Vav3,Fn1,F2r,Itgam,Fgf7,Actg1,Iqgap3,Pdgfa,Arpc5,Arpc1b,Actb,Tmsb4x,Ssh3,Cfl1,Msn,Arpc4,Iqgap1
mmu04210	Apoptosis	23	135	2.45e-05	Bid,Ctsb,Gadd45b,Endog,Ctsk,Ctss,Ctsz,Ctsl,Nras,Lmna,Pik3r3,Ctsc,Ctsh,Gadd45a,Tuba1c,Bcl2a1b,Actg1,Csf2rb,Csf2rb2,Actb,Ngf,Bcl2l11,Ctsd	Bid,Ctsb,Gadd45b,Endog,Ctsk,Ctss,Ctsz,Ctsl,Nras,Lmna,Pik3r3,Ctsc,Ctsh,Gadd45a,Tuba1c,Bcl2a1b,Actg1,Csf2rb,Csf2rb2,Actb,Ngf,Bcl2l11,Ctsd
mmu04510	Focal adhesion	28	196	3.74e-05	Col6a1,Col1a1,Vav1,Flt4,Grb2,Itga5,Vegfb,Itgav,Src,Pdgfc,Pik3r3,Hgf,Ibsp,Col1a2,Itga11,Vav3,Tnn,Thbs1,Fn1,Col6a3,Rap1b,Actg1,Pdgfa,Actb,Tnc,Spp1,Thbs2,Shc2	Col6a1,Col1a1,Vav1,Flt4,Grb2,Itga5,Vegfb,Itgav,Src,Pdgfc,Pik3r3,Hgf,Ibsp,Col1a2,Itga11,Vav3,Tnn,Thbs1,Fn1,Col6a3,Rap1b,Actg1,Pdgfa,Actb,Tnc,Spp1,Thbs2,Shc2
mmu04974	Protein digestion and absorption	20	108	3.74e-05	Slc7a7,Col6a1,Col1a1,Eln,Slc1a1,Col5a1,Col24a1,Col1a2,Col16a1,Col6a3,Col12a1,Prcp,Col5a2,Slc8a1,Col3a1,Col8a1,Col23a1,Col15a1,Col10a1,Col22a1	Slc7a7,Col6a1,Col1a1,Eln,Slc1a1,Col5a1,Col24a1,Col1a2,Col16a1,Col6a3,Col12a1,Prcp,Col5a2,Slc8a1,Col3a1,Col8a1,Col23a1,Col15a1,Col10a1,Col22a1
mmu00511	Other glycan degradation	9	18	4.44e-05	Hexb,Hexa,Manba,Fuca1,Man2b2,Man2b1,Glb1,Fuca2,Gba	Hexb,Hexa,Manba,Fuca1,Man2b2,Man2b1,Glb1,Fuca2,Gba
mmu00600	Sphingolipid metabolism	13	49	8.18e-05	Acer3,Gla,Asah1,Cerk,Acer2,Degs1,Glb1,B4galt6,Ppap2c,Sgms2,Psap,Gba,Sphk1	Acer3,Gla,Asah1,Cerk,Acer2,Degs1,Glb1,B4galt6,Plpp2,Sgms2,Psap,Gba,Sphk1
mmu00531	Glycosaminoglycan degradation	9	21	0.00011	Naglu,Sgsh,Galns,Hexb,Hexa,Gusb,Gns,Hpse,Glb1	Naglu,Sgsh,Galns,Hexb,Hexa,Gusb,Gns,Hpse,Glb1
mmu05165	Human papillomavirus infection	38	342	0.00011	Col6a1,Col1a1,Atp6v1b2,Notch4,Atp6ap1,Grb2,Atp6v1c1,Itga5,Atp6v0c,Itgav,Creb3l1,Nras,Atp6v0d2,Pik3r3,Ibsp,Col1a2,Wnt16,Eif4ebp1,Itga11,Ptgs2,Tnn,Rbpj,Atp6v0a1,Thbs1,Fzd4,Axin2,Fn1,Foxo1,Col6a3,H2-Q7,Dlg3,E2f1,Tnc,Spp1,Atp6v1a,Tcirg1,Cdk6,Thbs2	Col6a1,Col1a1,Atp6v1b2,Notch4,Atp6ap1,Grb2,Atp6v1c1,Itga5,Atp6v0c,Itgav,Creb3l1,Nras,Atp6v0d2,Pik3r3,Ibsp,Col1a2,Wnt16,Eif4ebp1,Itga11,Ptgs2,Tnn,Rbpj,Atp6v0a1,Thbs1,Fzd4,Axin2,Fn1,Foxo1,Col6a3,H2-Q7,Dlg3,E2f1,Tnc,Spp1,Atp6v1a,Tcirg1,Cdk6,Thbs2
mmu05146	Amoebiasis	18	105	0.00024	Itgb2,Col1a1,Tgfb1,Serpinb9b,Serpinb6a,Tlr2,Pik3r3,Cxcl1,Col1a2,Tgfb2,Tlr4,Fn1,Cd14,Rab7b,Itgam,Col3a1,Serpinb6b,Prdx1	Itgb2,Col1a1,Tgfb1,Serpinb9b,Serpinb6a,Tlr2,Pik3r3,Cxcl1,Col1a2,Tgfb2,Tlr4,Fn1,Cd14,Rab7b,Itgam,Col3a1,Serpinb6b,Prdx1
mmu04662	B cell receptor signaling pathway	15	75	0.00025	Vav1,Grb2,Nras,Cd72,Pik3r3,Vav3,Pik3ap1,Blnk,Pirb,Cr2,Lilrb4,Pira2,Syk,Inpp5d,Rasgrp3	Vav1,Grb2,Nras,Cd72,Pik3r3,Vav3,Pik3ap1,Blnk,Pirb,Cr2,Lilrb4a,Pira2,Syk,Inpp5d,Rasgrp3
mmu04512	ECM-receptor interaction	16	87	0.00031	Col6a1,Col1a1,Cd44,Sdc1,Itga5,Itgav,Ibsp,Col1a2,Itga11,Tnn,Thbs1,Fn1,Col6a3,Tnc,Spp1,Thbs2	Col6a1,Col1a1,Cd44,Sdc1,Itga5,Itgav,Ibsp,Col1a2,Itga11,Tnn,Thbs1,Fn1,Col6a3,Tnc,Spp1,Thbs2
mmu05200	Pathways in cancer	49	528	0.00043	Spi1,Tgfb1,Il7r,Bid,Hmox1,Tgfbr1,Il12rb2,Gadd45b,Notch4,Flt4,Grb2,Hif1a,Edn1,Runx1,Ifngr2,Csf1r,Vegfb,Itgav,Nras,Slc2a1,Pik3r3,Hgf,Wnt16,Il13ra1,Mmp2,Egln1,Ptgs2,Mlh1,Tgfb2,Gadd45a,Gngt2,Fzd4,Axin2,Fn1,Foxo1,F2r,Fgf7,Jag2,Csf2ra,Pdgfa,Csf2rb,Csf2rb2,E2f1,Igf2,Bcl2l11,Rasgrp2,Tpm3,Cdk6,Rasgrp3	Spi1,Tgfb1,Il7r,Bid,Hmox1,Tgfbr1,Il12rb2,Gadd45b,Notch4,Flt4,Grb2,Hif1a,Edn1,Runx1,Ifngr2,Csf1r,Vegfb,Itgav,Nras,Slc2a1,Pik3r3,Hgf,Wnt16,Il13ra1,Mmp2,Egln1,Ptgs2,Mlh1,Tgfb2,Gadd45a,Gngt2,Fzd4,Axin2,Fn1,Foxo1,F2r,Fgf7,Jag2,Csf2ra,Pdgfa,Csf2rb,Csf2rb2,E2f1,Igf2,Bcl2l11,Rasgrp2,Tpm3,Cdk6,Rasgrp3
mmu05100	Bacterial invasion of epithelial cells	14	71	0.00049	Arpc2,Itga5,Hcls1,Src,Pik3r3,Fn1,Actg1,Elmo1,Arpc5,Arpc1b,Rhog,Actb,Arpc4,Shc2	Arpc2,Itga5,Hcls1,Src,Pik3r3,Fn1,Actg1,Elmo1,Arpc5,Arpc1b,Rhog,Actb,Arpc4,Shc2
mmu04010	MAPK signaling pathway	32	289	0.00051	Tgfb1,Mknk2,Tgfbr1,Gadd45b,Flt4,Grb2,Rps6ka2,Csf1r,Map4k2,Vegfb,Il1a,Nras,Pdgfc,Map3k6,Hgf,Ereg,Tgfb2,Gadd45a,Cd14,Bdnf,Rap1b,Fgf7,Pla2g4a,Pdgfa,Igf2,Ngf,Arrb2,Taok3,Cacna1d,Rasgrp2,Rasgrp3,Cacng6	Tgfb1,Mknk2,Tgfbr1,Gadd45b,Flt4,Grb2,Rps6ka2,Csf1r,Map4k2,Vegfb,Il1a,Nras,Pdgfc,Map3k6,Hgf,Ereg,Tgfb2,Gadd45a,Cd14,Bdnf,Rap1b,Fgf7,Pla2g4a,Pdgfa,Igf2,Ngf,Arrb2,Taok3,Cacna1d,Rasgrp2,Rasgrp3,Cacng6
mmu04610	Complement and coagulation cascades	16	92	0.00051	Itgb2,Plaur,Plau,Clu,Itgax,F7,C1qc,Serpine1,C1qb,C3ar1,C1qa,F2r,Itgam,Cfi,Cr2,F5	Itgb2,Plaur,Plau,Clu,Itgax,F7,C1qc,Serpine1,C1qb,C3ar1,C1qa,F2r,Itgam,Cfi,Cr2,F5
mmu05418	Fluid shear stress and atherosclerosis	20	141	0.00072	Ccl2,Hmox1,Ncf1,Cyba,Sdc1,Edn1,Ctsl,Sdc2,Sele,Itgav,Il1a,Src,Vcam1,Prkaa2,Pik3r3,Mmp2,Actg1,Pdgfa,Actb,Ncf2	Ccl2,Hmox1,Ncf1,Cyba,Sdc1,Edn1,Ctsl,Sdc2,Sele,Itgav,Il1a,Src,Vcam1,Prkaa2,Pik3r3,Mmp2,Actg1,Pdgfa,Actb,Ncf2
mmu00190	Oxidative phosphorylation	19	130	0.00074	Atp6v1b2,Atp6ap1,Uqcr11,Atp6v1c1,Ndufb9,Ndufa6,Atp6v0c,Atp6v0d2,Ndufc1,Cox8a,Atp6v0a1,Cox6a1,Cox17,Ndufs7,Ndufa13,Atp6v1a,Ndufb5,Cox7c,Tcirg1	Atp6v1b2,Atp6ap1,Uqcr11,Atp6v1c1,Ndufb9,Ndufa6,Atp6v0c,Atp6v0d2,Ndufc1,Cox8a,Atp6v0a1,Cox6a1,Cox17,Ndufs7,Ndufa13,Atp6v1a,Ndufb5,Cox7c,Tcirg1
mmu04015	Rap1 signaling pathway	25	208	0.00095	Itgb2,Vav1,Flt4,Evl,Csf1r,Vegfb,Src,Nras,Pdgfc,Pik3r3,Hgf,Vav3,Thbs1,F2r,Rap1b,Itgam,Fgf7,Actg1,Pdgfa,Prkd2,Fyb,Actb,Ngf,Rasgrp2,Rasgrp3	Itgb2,Vav1,Flt4,Evl,Csf1r,Vegfb,Src,Nras,Pdgfc,Pik3r3,Hgf,Vav3,Thbs1,F2r,Rap1b,Itgam,Fgf7,Actg1,Pdgfa,Prkd2,Fyb,Actb,Ngf,Rasgrp2,Rasgrp3
mmu04064	NF-kappa B signaling pathway	16	99	0.00095	Gadd45b,Ccl4,Tnfaip3,Plau,Tnfrsf11a,Prkcq,Vcam1,Cxcl1,Ptgs2,Gadd45a,Tlr4,Cd14,Blnk,Bcl2a1b,Card14,Syk	Gadd45b,Ccl4,Tnfaip3,Plau,Tnfrsf11a,Prkcq,Vcam1,Cxcl1,Ptgs2,Gadd45a,Tlr4,Cd14,Blnk,Bcl2a1b,Card14,Syk
mmu05410	Hypertrophic cardiomyopathy	15	88	0.00095	Tgfb1,Tpm4,Edn1,Itga5,Itgav,Lmna,Prkaa2,Itga11,Tgfb2,Actg1,Slc8a1,Actb,Cacna1d,Tpm3,Cacng6	Tgfb1,Tpm4,Edn1,Itga5,Itgav,Lmna,Prkaa2,Itga11,Tgfb2,Actg1,Slc8a1,Actb,Cacna1d,Tpm3,Cacng6
mmu04650	Natural killer cell mediated cytotoxicity	17	113	0.0012	Itgb2,Bid,Cd244,Vav1,Grb2,Ifngr2,Nras,Pik3r3,Tyrobp,Vav3,Cd48,Fcgr4,Fcer1g,Sh3bp2,Syk,Sh2d1b2,Shc2	Itgb2,Bid,Cd244,Vav1,Grb2,Ifngr2,Nras,Pik3r3,Tyrobp,Vav3,Cd48,Fcgr4,Fcer1g,Sh3bp2,Syk,Sh2d1b1,Shc2
mmu05220	Chronic myeloid leukemia	13	74	0.0019	Tgfb1,Gab2,Tgfbr1,Gadd45b,Grb2,Runx1,Nras,Pik3r3,Tgfb2,Gadd45a,E2f1,Cdk6,Shc2	Tgfb1,Gab2,Tgfbr1,Gadd45b,Grb2,Runx1,Nras,Pik3r3,Tgfb2,Gadd45a,E2f1,Cdk6,Shc2
mmu04061	Viral protein interaction with cytokine and cytokine receptor	14	87	0.0024	Ccl2,Ccl3,Ccl6,Ccl4,Ccl7,Il10rb,Csf1r,Tnfrsf1b,Cxcl1,Cx3cl1,Il10ra,Cx3cr1,Ccr5,Cxcr5	Ccl2,Ccl3,Ccl6,Ccl4,Ccl7,Il10rb,Csf1r,Tnfrsf1b,Cxcl1,Cx3cl1,Il10ra,Cx3cr1,Ccr5,Cxcr5
mmu05206	MicroRNAs in cancer	20	158	0.0024	Cd44,Hmox1,Notch4,Dnmt3a,Grb2,Plau,Itga5,Nras,Pik3r3,Ptgs2,Tnn,Tgfb2,Thbs1,Zeb2,Pdgfa,E2f1,Sox4,Tnc,Bcl2l11,Cdk6	Cd44,Hmox1,Notch4,Dnmt3a,Grb2,Plau,Itga5,Nras,Pik3r3,Ptgs2,Tnn,Tgfb2,Thbs1,Zeb2,Pdgfa,E2f1,Sox4,Tnc,Bcl2l11,Cdk6
mmu05135	Yersinia infection	17	124	0.0029	Actr2,Ccl2,Vav1,Itga5,Rps6ka2,Src,Pik3r3,Vav3,Tlr4,Fn1,Actg1,Elmo1,Skap2,Fyb,Rhog,Actb,Actr3	Actr2,Ccl2,Vav1,Itga5,Rps6ka2,Src,Pik3r3,Vav3,Tlr4,Fn1,Actg1,Elmo1,Skap2,Fyb,Rhog,Actb,Actr3
mmu04670	Leukocyte transendothelial migration	16	113	0.003	Itgb2,Vav1,Cybb,Ncf1,Cyba,Vcam1,Pik3r3,Mmp2,Vav3,Rap1b,Itgam,Actg1,Ncf4,Actb,Msn,Ncf2	Itgb2,Vav1,Cybb,Ncf1,Cyba,Vcam1,Pik3r3,Mmp2,Vav3,Rap1b,Itgam,Actg1,Ncf4,Actb,Msn,Ncf2
mmu04979	Cholesterol metabolism	10	48	0.003	Npc1,Abca1,Lrpap1,Apoc3,Apoa1,Lrp1,Nceh1,Lipa,Pltp,Soat1	Npc1,Abca1,Lrpap1,Apoc3,Apoa1,Lrp1,Nceh1,Lipa,Pltp,Soat1
mmu04926	Relaxin signaling pathway	17	127	0.0034	Col1a1,Tgfb1,Tgfbr1,Mmp13,Grb2,Edn1,Vegfb,Creb3l1,Src,Nras,Pik3r3,Col1a2,Mmp2,Gngt2,Col3a1,Arrb2,Shc2	Col1a1,Tgfb1,Tgfbr1,Mmp13,Grb2,Edn1,Vegfb,Creb3l1,Src,Nras,Pik3r3,Col1a2,Mmp2,Gngt2,Col3a1,Arrb2,Shc2
mmu04611	Platelet activation	16	120	0.0051	Col1a1,Tbxas1,Pik3r5,Src,Pik3r3,Col1a2,Fermt3,F2r,Rap1b,Pla2g4a,Actg1,Fcer1g,Col3a1,Actb,Rasgrp2,Syk	Col1a1,Tbxas1,Pik3r5,Src,Pik3r3,Col1a2,Fermt3,F2r,Rap1b,Pla2g4a,Actg1,Fcer1g,Col3a1,Actb,Rasgrp2,Syk
mmu04072	Phospholipase D signaling pathway	18	147	0.0058	Gab2,Grb2,Pik3r5,Agpat4,Dgka,Nras,Pdgfc,Pik3r3,Cyth4,F2r,Ppap2c,Pla2g4a,Pdgfa,Fcer1g,Arf2,Syk,Shc2,Sphk1	Gab2,Grb2,Pik3r5,Agpat4,Dgka,Nras,Pdgfc,Pik3r3,Cyth4,F2r,Plpp2,Pla2g4a,Pdgfa,Fcer1g,Arf2,Syk,Shc2,Sphk1
mmu04932	Non-alcoholic fatty liver disease	18	148	0.0061	Tgfb1,Bid,Uqcr11,Ndufb9,Ndufa6,Il1a,Prkaa2,Pik3r3,Lepr,Ndufc1,Cox8a,Cox6a1,Socs3,Ndufs7,Ndufa13,Bcl2l11,Ndufb5,Cox7c	Tgfb1,Bid,Uqcr11,Ndufb9,Ndufa6,Il1a,Prkaa2,Pik3r3,Lepr,Ndufc1,Cox8a,Cox6a1,Socs3,Ndufs7,Ndufa13,Bcl2l11,Ndufb5,Cox7c
mmu04668	TNF signaling pathway	15	112	0.0068	Ccl2,Tnfaip3,Edn1,Sele,Creb3l1,Vcam1,Tnfrsf1b,Pik3r3,Cxcl1,Cx3cl1,Ptgs2,Socs3,Lif,Cebpb,Mmp14	Ccl2,Tnfaip3,Edn1,Sele,Creb3l1,Vcam1,Tnfrsf1b,Pik3r3,Cxcl1,Cx3cl1,Ptgs2,Socs3,Lif,Cebpb,Mmp14
mmu00512	Mucin type O-glycan biosynthesis	7	27	0.007	Galnt15,Galnt7,Galnt12,Galnt6,B4galt5,Gcnt4,Gcnt1	Galnt15,Galnt7,Galnt12,Galnt6,B4galt5,Gcnt4,Gcnt1
mmu04664	Fc epsilon RI signaling pathway	11	66	0.007	Gab2,Vav1,Grb2,Nras,Pik3r3,Vav3,Pla2g4a,Alox5ap,Fcer1g,Syk,Inpp5d	Gab2,Vav1,Grb2,Nras,Pik3r3,Vav3,Pla2g4a,Alox5ap,Fcer1g,Syk,Inpp5d
mmu04966	Collecting duct acid secretion	7	27	0.007	Atp6v1b2,Atp6v1c1,Atp6v0c,Atp6v0d2,Atp6v0a1,Atp6v1a,Tcirg1	Atp6v1b2,Atp6v1c1,Atp6v0c,Atp6v0d2,Atp6v0a1,Atp6v1a,Tcirg1
mmu04630	JAK-STAT signaling pathway	19	165	0.0072	Il7r,Il12rb2,Grb2,Ifngr2,Il10rb,Pik3r3,Il13ra1,Il10ra,Crlf2,Lepr,Il22ra2,Socs3,Lif,Osm,Csf2ra,Pdgfa,Csf2rb,Csf2rb2,Cntfr	Il7r,Il12rb2,Grb2,Ifngr2,Il10rb,Pik3r3,Il13ra1,Il10ra,Crlf2,Lepr,Il22ra2,Socs3,Lif,Osm,Csf2ra,Pdgfa,Csf2rb,Csf2rb2,Cntfr
mmu05414	Dilated cardiomyopathy	13	90	0.0074	Tgfb1,Tpm4,Itga5,Itgav,Lmna,Itga11,Tgfb2,Actg1,Slc8a1,Actb,Cacna1d,Tpm3,Cacng6	Tgfb1,Tpm4,Itga5,Itgav,Lmna,Itga11,Tgfb2,Actg1,Slc8a1,Actb,Cacna1d,Tpm3,Cacng6
mmu04640	Hematopoietic cell lineage	13	91	0.0079	Il7r,Cd44,Itga5,Csf1r,Il1a,Fcgr1,Cd38,Cd9,Cd14,Itgam,Csf2ra,Cr2,Anpep	Il7r,Cd44,Itga5,Csf1r,Il1a,Fcgr1,Cd38,Cd9,Cd14,Itgam,Csf2ra,Cr2,Anpep
mmu00532	Glycosaminoglycan biosynthesis - chondroitin sulfate / dermatan sulfate	6	20	0.008	Dse,Chst11,Chsy1,Chsy3,Xylt2,Chpf2	Dse,Chst11,Chsy1,Chsy3,Xylt2,Chpf2
mmu05225	Hepatocellular carcinoma	19	168	0.0081	Tgfb1,Hmox1,Tgfbr1,Gadd45b,Grb2,Nras,Pik3r3,Hgf,Wnt16,Tgfb2,Gadd45a,Fzd4,Axin2,Actg1,Actb,E2f1,Igf2,Cdk6,Shc2	Tgfb1,Hmox1,Tgfbr1,Gadd45b,Grb2,Nras,Pik3r3,Hgf,Wnt16,Tgfb2,Gadd45a,Fzd4,Axin2,Actg1,Actb,E2f1,Igf2,Cdk6,Shc2
mmu05221	Acute myeloid leukemia	11	70	0.0091	Spi1,Grb2,Runx1,Csf1r,Nras,Fcgr1,Pik3r3,Eif4ebp1,Cd14,Bcl2a1b,Itgam	Spi1,Grb2,Runx1,Csf1r,Nras,Fcgr1,Pik3r3,Eif4ebp1,Cd14,Bcl2a1b,Itgam
mmu00520	Amino sugar and nucleotide sugar metabolism	9	49	0.0096	Hexb,Hexa,Nans,Npl,Nagk,Hk3,Gnpda1,Uap1l1,Renbp	Hexb,Hexa,Nans,Npl,Nagk,Hk3,Gnpda1,Uap1l1,Renbp
mmu00604	Glycosphingolipid biosynthesis - ganglio series	5	15	0.0137	Hexb,Hexa,Glb1,St3gal5,St6galnac4	Hexb,Hexa,Glb1,St3gal5,St6galnac4
mmu04066	HIF-1 signaling pathway	14	111	0.0137	Mknk2,Hmox1,Timp1,Cybb,Hif1a,Edn1,Ifngr2,Slc2a1,Pik3r3,Eif4ebp1,Egln1,Serpine1,Tlr4,Hk3	Mknk2,Hmox1,Timp1,Cybb,Hif1a,Edn1,Ifngr2,Slc2a1,Pik3r3,Eif4ebp1,Egln1,Serpine1,Tlr4,Hk3
mmu05020	Prion disease	25	264	0.0137	Tubb6,Cybb,Ncf1,Cyba,Uqcr11,Ndufb9,Ndufa6,Creb3l1,Il1a,Pik3r3,C1qc,Ndufc1,C1qb,Cox8a,Cox6a1,C1qa,Tuba1c,Ncf4,Ndufs7,Ndufa13,Prkcd,Cacna1d,Ndufb5,Cox7c,Ncf2	Tubb6,Cybb,Ncf1,Cyba,Uqcr11,Ndufb9,Ndufa6,Creb3l1,Il1a,Pik3r3,C1qc,Ndufc1,C1qb,Cox8a,Cox6a1,C1qa,Tuba1c,Ncf4,Ndufs7,Ndufa13,Prkcd,Cacna1d,Ndufb5,Cox7c,Ncf2
mmu00330	Arginine and proline metabolism	9	53	0.0145	Ckb,Prodh,L3hypdh,Aldh18a1,Sat1,Gatm,Maob,P4ha3,Cndp2	Ckb,Prodh,L3hypdh,Aldh18a1,Sat1,Gatm,Maob,P4ha3,Cndp2
mmu05142	Chagas disease	13	100	0.0145	Ccl2,Ccl3,Tgfb1,Tgfbr1,Ifngr2,Tlr2,Pik3r3,C1qc,Serpine1,C1qb,Tgfb2,Tlr4,C1qa	Ccl2,Ccl3,Tgfb1,Tgfbr1,Ifngr2,Tlr2,Pik3r3,C1qc,Serpine1,C1qb,Tgfb2,Tlr4,C1qa
mmu05210	Colorectal cancer	12	88	0.0147	Tgfb1,Tgfbr1,Gadd45b,Grb2,Nras,Pik3r3,Ereg,Mlh1,Tgfb2,Gadd45a,Axin2,Bcl2l11	Tgfb1,Tgfbr1,Gadd45b,Grb2,Nras,Pik3r3,Ereg,Mlh1,Tgfb2,Gadd45a,Axin2,Bcl2l11
mmu05211	Renal cell carcinoma	10	66	0.0168	Tgfb1,Grb2,Hif1a,Nras,Slc2a1,Pik3r3,Hgf,Egln1,Tgfb2,Rap1b	Tgfb1,Grb2,Hif1a,Nras,Slc2a1,Pik3r3,Hgf,Egln1,Tgfb2,Rap1b
mmu05226	Gastric cancer	16	147	0.0234	Tgfb1,Tgfbr1,Gadd45b,Grb2,Nras,Pik3r3,Hgf,Wnt16,Mlh1,Tgfb2,Gadd45a,Fzd4,Axin2,Fgf7,E2f1,Shc2	Tgfb1,Tgfbr1,Gadd45b,Grb2,Nras,Pik3r3,Hgf,Wnt16,Mlh1,Tgfb2,Gadd45a,Fzd4,Axin2,Fgf7,E2f1,Shc2
mmu04144	Endocytosis	23	249	0.0239	Arpc2,Tgfbr1,Igf2r,Ehd4,Src,Snx1,Cyth4,Mvb12b,Rab11fip5,Arfgap3,Rab31,H2-Q7,Arpc5,Dab2,Arpc1b,Folr2,Capzb,Arf2,Arap1,Arrb2,Snx5,Ccr5,Arpc4	Arpc2,Tgfbr1,Igf2r,Ehd4,Src,Snx1,Cyth4,Mvb12b,Rab11fip5,Arfgap3,Rab31,H2-Q7,Arpc5,Dab2,Arpc1b,Folr2,Capzb,Arf2,Arap1,Arrb2,Snx5,Ccr5,Arpc4
mmu05214	Glioma	10	70	0.0239	Gadd45b,Grb2,Nras,Pik3r3,Camk1,Gadd45a,Pdgfa,E2f1,Cdk6,Shc2	Gadd45b,Grb2,Nras,Pik3r3,Camk1,Gadd45a,Pdgfa,E2f1,Cdk6,Shc2
mmu05150	Staphylococcus aureus infection	13	108	0.0242	Itgb2,Krt18,Fcgr1,C1qc,C1qb,C3ar1,C1qa,Itgam,Ptafr,Cfi,Fcgr4,Selp,Fcgr3	Itgb2,Krt18,Fcgr1,C1qc,C1qb,C3ar1,C1qa,Itgam,Ptafr,Cfi,Fcgr4,Selp,Fcgr3
mmu05218	Melanoma	10	71	0.025	Gadd45b,Nras,Pdgfc,Pik3r3,Hgf,Gadd45a,Fgf7,Pdgfa,E2f1,Cdk6	Gadd45b,Nras,Pdgfc,Pik3r3,Hgf,Gadd45a,Fgf7,Pdgfa,E2f1,Cdk6
mmu05134	Legionellosis	9	60	0.0265	Itgb2,Tlr2,Cxcl1,Tlr4,Cd14,Naip5,Itgam,Arf2,Naip2	Itgb2,Tlr2,Cxcl1,Tlr4,Cd14,Naip5,Itgam,Arf2,Naip2
mmu04014	Ras signaling pathway	21	224	0.0283	Gab2,Flt4,Grb2,Csf1r,Vegfb,Nras,Pdgfc,Pik3r3,Pla2g2d,Hgf,Gngt2,Bdnf,Rap1b,Fgf7,Pla2g4a,Pdgfa,Igf2,Ngf,Rasgrp2,Rasgrp3,Shc2	Gab2,Flt4,Grb2,Csf1r,Vegfb,Nras,Pdgfc,Pik3r3,Pla2g2d,Hgf,Gngt2,Bdnf,Rap1b,Fgf7,Pla2g4a,Pdgfa,Igf2,Ngf,Rasgrp2,Rasgrp3,Shc2
mmu05133	Pertussis	10	73	0.0286	Itgb2,Itga5,Il1a,C1qc,C1qb,Tlr4,C1qa,Cd14,Itgam,Cfl1	Itgb2,Itga5,Il1a,C1qc,C1qb,Tlr4,C1qa,Cd14,Itgam,Cfl1
mmu05132	Salmonella infection	20	213	0.033	Arpc2,Casp4,Tlr2,Anxa2,Nckap1l,Cyth4,Tlr4,Cd14,Naip5,Rab7b,Actg1,Elmo1,Arpc5,Plekhm2,Arpc1b,Rhog,Actb,Arf2,Naip2,Arpc4	Arpc2,Casp4,Tlr2,Anxa2,Nckap1l,Cyth4,Tlr4,Cd14,Naip5,Rab7b,Actg1,Elmo1,Arpc5,Plekhm2,Arpc1b,Rhog,Actb,Arf2,Naip2,Arpc4
mmu05224	Breast cancer	15	145	0.0414	Gadd45b,Notch4,Flt4,Grb2,Nras,Pik3r3,Wnt16,Gadd45a,Fzd4,Axin2,Fgf7,Jag2,E2f1,Cdk6,Shc2	Gadd45b,Notch4,Flt4,Grb2,Nras,Pik3r3,Wnt16,Gadd45a,Fzd4,Axin2,Fgf7,Jag2,E2f1,Cdk6,Shc2
mmu01521	EGFR tyrosine kinase inhibitor resistance	10	78	0.0416	Grb2,Src,Nras,Pdgfc,Pik3r3,Hgf,Eif4ebp1,Pdgfa,Bcl2l11,Shc2	Grb2,Src,Nras,Pdgfc,Pik3r3,Hgf,Eif4ebp1,Pdgfa,Bcl2l11,Shc2
mmu00533	Glycosaminoglycan biosynthesis - keratan sulfate	4	14	0.0479	Chst2,B3gnt2,Chst1,B3gnt7	Chst2,B3gnt2,Chst1,B3gnt7
mmu05202	Transcriptional misregulation in cancer	18	192	0.0479	Spi1,Gadd45b,Id2,Plau,Runx1,Csf1r,Fcgr1,Wnt16,Nupr1,Gadd45a,Foxo1,Cd14,Bcl2a1b,Itgam,Cebpb,Pdgfa,Etv5,Nfkbiz	Spi1,Gadd45b,Id2,Plau,Runx1,Csf1r,Fcgr1,Wnt16,Nupr1,Gadd45a,Foxo1,Cd14,Bcl2a1b,Itgam,Cebpb,Pdgfa,Etv5,Nfkbiz
