# Supplementary material for: reString: an open-source Python software to perform automatic functional enrichment retrieval, results aggregation and data visualization
Source: Sci Rep. 2021 Dec 6;11:23458. doi: 10.1038/s41598-021-02528-0 (PMC8648753; doi:10.1038/s41598-021-02528-0)
Supplement: Supplementary file 1 — Supplementary Information 1. [file 41598_2021_2528_MOESM1_ESM.zip › Supplemental DataSets/up_down_together/treatment_t1_green_VS_treatment_t1_blue_FC/ALL_enrichment.Function.tsv]

#term ID	term description	observed gene count	background gene count	false discovery rate	matching proteins in your network (IDs)	matching proteins in your network (labels)
GO:0005515	protein binding	500	6764	6.9799999999999995e-25	Actr2,Ccl2,Itgb2,Acvr1b,Loxl3,Hip1r,Ccl3,S100a4,S100a6,Col6a1,Ckb,Col1a1,Stk38l,Ddt,Ltbp2,Acp2,Spi1,Plaur,Slc9a3r2,Tgfb1,Nudt14,Hck,Mknk2,Tpm4,Gdf15,Angptl2,Kifc2,Irf5,Bid,Gab2,Coro1c,Cnn2,Cd244,Crabp2,Cstb,Cd44,Wdr1,Wisp1,Hmox1,Tmod4,Vav1,Ctsb,Htra1,Arpc2,Tgfbr1,Crlf1,Timp1,Il12rb2,Mcoln2,Gltp,Pea15a,Slc25a13,Mmp13,Cybb,Notch4,Ctsk,Ctss,Ncf1,Serpinb6a,Cyba,Timp2,Trpv2,Tnfsf13,Cxcl16,Ccl6,Ccl4,Yw…	Actr2,Ccl2,Itgb2,Acvr1b,Loxl3,Hip1r,Ccl3,S100a4,S100a6,Col6a1,Ckb,Col1a1,Stk38l,Ddt,Ltbp2,Acp2,Spi1,Plaur,Slc9a3r2,Tgfb1,Nudt14,Hck,Mknk2,Tpm4,Gdf15,Angptl2,Kifc2,Irf5,Bid,Gab2,Coro1c,Cnn2,Cd244,Crabp2,Cstb,Cd44,Wdr1,Wisp1,Hmox1,Tmod4,Vav1,Ctsb,Htra1,Arpc2,Tgfbr1,Crlf1,Timp1,Il12rb2,Mcoln2,Gltp,Pea15a,Slc25a13,Mmp13,Cybb,Notch4,Ctsk,Ctss,Ncf1,Serpinb6a,Cyba,Timp2,Trpv2,Tnfsf13,Cxcl16,Ccl6,Ccl4,Yw…
GO:0005488	binding	716	11199	9.71e-25	Actr2,Ccl2,Itgb2,Acvr1b,Loxl3,Hip1r,Ccl3,S100a4,S100a6,Col6a1,Ckb,Tubb6,Col1a1,Fkbp10,Stk38l,Ddt,Ltbp2,Acp2,Spi1,Plaur,Slc9a3r2,Tgfb1,Nudt14,Epdr1,Tbxas1,Hck,Mknk2,Tpm4,Prodh,Gdf15,Angptl2,Kifc2,Irf5,Bid,Gab2,Coro1c,Cnn2,Cd244,Crabp2,Cstb,Cd44,Wdr1,Wisp1,Hmox1,Tmod4,Vav1,Mmp12,Ephb3,Rcn1,Ctsb,Htra1,Atp6v1b2,Arpc2,Crip1,Aprt,Pip4k2a,Tgfbr1,Crlf1,Timp1,Oit3,Il12rb2,Kdelr3,Mcoln2,Gltp,Pea15a,Mertk,E…	Actr2,Ccl2,Itgb2,Acvr1b,Loxl3,Hip1r,Ccl3,S100a4,S100a6,Col6a1,Ckb,Tubb6,Col1a1,Fkbp10,Stk38l,Ddt,Ltbp2,Acp2,Spi1,Plaur,Slc9a3r2,Tgfb1,Nudt14,Epdr1,Tbxas1,Hck,Mknk2,Tpm4,Prodh,Gdf15,Angptl2,Kifc2,Irf5,Bid,Gab2,Coro1c,Cnn2,Cd244,Crabp2,Cstb,Cd44,Wdr1,Wisp1,Hmox1,Tmod4,Vav1,Mmp12,Ephb3,Rcn1,Ctsb,Htra1,Atp6v1b2,Arpc2,Crip1,Aprt,Pip4k2a,Tgfbr1,Crlf1,Timp1,Oit3,Il12rb2,Kdelr3,Mcoln2,Gltp,Pea15a,Mertk,E…
GO:0005102	signaling receptor binding	164	1571	2.17e-16	Ccl2,Itgb2,Ccl3,S100a4,Ddt,Plaur,Slc9a3r2,Tgfb1,Hck,Gdf15,Angptl2,Gab2,Cd244,Cd44,Wisp1,Arpc2,Tgfbr1,Crlf1,Timp1,Mmp13,Notch4,Timp2,Tnfsf13,Cxcl16,Ccl6,Ccl4,Ywhah,Ctgf,Wif1,Ubxn2a,Ccl7,Grb2,Hif1a,Fbln5,Edn1,Clu,Bmp1,Itga5,Hbegf,Vegfb,C1qtnf9,Gfra1,P4hb,Gusb,Ecrg4,Mr1,Itgav,Mdk,Il1a,Ptpn1,Src,Wisp2,Vcam1,Tlr2,Pdgfc,Fcgr1,Cyr61,Sdcbp,Abca1,Leprot,Pdpn,Hgf,Fgr,Lrpap1,Ibsp,Ereg,Cxcl1,P2rx4,Dtx1,Wnt16…	Ccl2,Itgb2,Ccl3,S100a4,Ddt,Plaur,Slc9a3r2,Tgfb1,Hck,Gdf15,Angptl2,Gab2,Cd244,Cd44,Wisp1,Arpc2,Tgfbr1,Crlf1,Timp1,Mmp13,Notch4,Timp2,Tnfsf13,Cxcl16,Ccl6,Ccl4,Ywhah,Ctgf,Wif1,Ubxn2a,Ccl7,Grb2,Hif1a,Fbln5,Edn1,Clu,Bmp1,Itga5,Hbegf,Vegfb,C1qtnf9,Gfra1,P4hb,Gusb,1500015O10Rik,Mr1,Itgav,Mdk,Il1a,Ptpn1,Src,Wisp2,Vcam1,Tlr2,Pdgfc,Fcgr1,Cyr61,Sdcbp,Abca1,Leprot,Pdpn,Hgf,Fgr,Lrpap1,Ibsp,Ereg,Cxcl1,P2rx4,Dt…
GO:0043167	ion binding	384	5439	1.33e-13	Actr2,Ccl2,Itgb2,Acvr1b,Loxl3,Hip1r,S100a4,S100a6,Ckb,Tubb6,Col1a1,Fkbp10,Stk38l,Ltbp2,Nudt14,Epdr1,Tbxas1,Hck,Mknk2,Tpm4,Prodh,Kifc2,Gab2,Crabp2,Cd44,Wisp1,Hmox1,Vav1,Mmp12,Ephb3,Rcn1,Atp6v1b2,Crip1,Aprt,Pip4k2a,Tgfbr1,Timp1,Oit3,Gltp,Mertk,Galns,Slc25a13,Mmp13,Endog,Cybb,Notch4,Ncf1,Lonrf3,Stac2,Cyba,Timp2,Sparc,Atp6ap1,Rab32,Tnfaip3,Atp2b1,Ctgf,Gnptab,Cdc34,Flt4,Havcr2,Gdpd1,Abca8b,Dnmt3a,Ccl7…	Actr2,Ccl2,Itgb2,Acvr1b,Loxl3,Hip1r,S100a4,S100a6,Ckb,Tubb6,Col1a1,Fkbp10,Stk38l,Ltbp2,Nudt14,Epdr1,Tbxas1,Hck,Mknk2,Tpm4,Prodh,Kifc2,Gab2,Crabp2,Cd44,Wisp1,Hmox1,Vav1,Mmp12,Ephb3,Rcn1,Atp6v1b2,Crip1,Aprt,Pip4k2a,Tgfbr1,Timp1,Oit3,Gltp,Mertk,Galns,Slc25a13,Mmp13,Endog,Cybb,Notch4,Ncf1,Lonrf3,Stac2,Cyba,Timp2,Sparc,Atp6ap1,Rab32,Tnfaip3,Atp2b1,Ctgf,Gnptab,Cdc34,Flt4,Havcr2,Gdpd1,Abca8b,Dnmt3a,Ccl7…
GO:0044877	protein-containing complex binding	143	1411	4.05e-13	Actr2,Itgb2,Acvr1b,Hip1r,Col6a1,Tgfb1,Tpm4,Coro1c,Wdr1,Wisp1,Tmod4,Mmp12,Ctsb,Arpc2,Tgfbr1,Mmp13,Ctsk,Ctss,Timp2,Ybx2,Sparc,Rab32,Ctgf,Grb2,Cpd,Pik3r5,Hif1a,Fbln5,Ctsl,Hexb,Anxa8,Clu,Itga5,Gpihbp1,Hcls1,Trem2,Msr1,Gfra1,P4hb,Rab29,Mr1,Fcgr2b,Itgav,Ptpn1,Src,Wisp2,Nras,Vcam1,Tlr2,Fcgr1,Cyr61,Sdcbp,Abca1,Prkaa2,Hgf,Fgr,Ibsp,Gpnmb,Sec61a1,Cd9,Mfge8,Cx3cl1,Cotl1,Apoa1,Myo1e,Itga11,Ctsh,Snx1,Mlh1,Ncka…	Actr2,Itgb2,Acvr1b,Hip1r,Col6a1,Tgfb1,Tpm4,Coro1c,Wdr1,Wisp1,Tmod4,Mmp12,Ctsb,Arpc2,Tgfbr1,Mmp13,Ctsk,Ctss,Timp2,Ybx2,Sparc,Rab32,Ctgf,Grb2,Cpd,Pik3r5,Hif1a,Fbln5,Ctsl,Hexb,Anxa8,Clu,Itga5,Gpihbp1,Hcls1,Trem2,Msr1,Gfra1,P4hb,Rab29,Mr1,Fcgr2b,Itgav,Ptpn1,Src,Wisp2,Nras,Vcam1,Tlr2,Fcgr1,Cyr61,Sdcbp,Abca1,Prkaa2,Hgf,Fgr,Ibsp,Gpnmb,Sec61a1,Cd9,Mfge8,Cx3cl1,Cotl1,Apoa1,Myo1e,Itga11,Ctsh,Snx1,Mlh1,Ncka…
GO:0005178	integrin binding	34	136	2.37e-10	Itgb2,Wisp1,Timp2,Ctgf,Fbln5,Itga5,Gfra1,P4hb,Itgav,Src,Wisp2,Vcam1,Cyr61,Ibsp,Gpnmb,Cd9,Mfge8,Cx3cl1,Col16a1,Tgfbi,Fermt3,Tnn,Thbs1,S1pr2,Fn1,Dab2,Adam9,Col3a1,Mmp14,Igf2,Adam8,Spp1,Syk,Lcp1	Itgb2,Wisp1,Timp2,Ctgf,Fbln5,Itga5,Gfra1,P4hb,Itgav,Src,Wisp2,Vcam1,Cyr61,Ibsp,Gpnmb,Cd9,Mfge8,Cx3cl1,Col16a1,Tgfbi,Fermt3,Tnn,Thbs1,S1pr2,Fn1,Dab2,Adam9,Col3a1,Mmp14,Igf2,Adam8,Spp1,Syk,Lcp1
GO:0043168	anion binding	212	2678	4.97e-10	Actr2,Ccl2,Acvr1b,Hip1r,Ckb,Tubb6,Stk38l,Ltbp2,Hck,Mknk2,Prodh,Kifc2,Gab2,Crabp2,Cd44,Wisp1,Ephb3,Atp6v1b2,Aprt,Pip4k2a,Tgfbr1,Gltp,Mertk,Cybb,Ncf1,Atp6ap1,Rab32,Atp2b1,Ctgf,Cdc34,Flt4,Abca8b,Ccl7,Abcc3,Cdk20,Anxa8,Runx1,Rps6ka2,Igf2r,Trem2,Abcg1,Hbegf,Csf1r,Anxa1,Slc1a1,Map4k2,Vegfb,Aldh18a1,Dgka,Fam20c,Itm2c,Arl8a,Rab29,Cdk18,Sele,Abl2,Prkcq,Col5a1,Mdk,Ehd4,Fabp5,Src,Wisp2,Nras,Cyr61,Sdcbp,Abca…	Actr2,Ccl2,Acvr1b,Hip1r,Ckb,Tubb6,Stk38l,Ltbp2,Hck,Mknk2,Prodh,Kifc2,Gab2,Crabp2,Cd44,Wisp1,Ephb3,Atp6v1b2,Aprt,Pip4k2a,Tgfbr1,Gltp,Mertk,Cybb,Ncf1,Atp6ap1,Rab32,Atp2b1,Ctgf,Cdc34,Flt4,Abca8b,Ccl7,Abcc3,Cdk20,Anxa8,Runx1,Rps6ka2,Igf2r,Trem2,Abcg1,Hbegf,Csf1r,Anxa1,Slc1a1,Map4k2,Vegfb,Aldh18a1,Dgka,Fam20c,Itm2c,Arl8a,Rab29,Cdk18,Sele,Abl2,Prkcq,Col5a1,Mdk,Ehd4,Fabp5,Src,Wisp2,Nras,Cyr61,Sdcbp,Abca…
GO:0050839	cell adhesion molecule binding	47	272	8.29e-10	Itgb2,Wisp1,Timp2,Ctgf,Fbln5,Emb,Itga5,Gfra1,P4hb,Pkp1,Sell,Itgav,Src,Wisp2,Vcam1,Cyr61,Sdcbp,Ibsp,P2rx4,Gpnmb,Cd9,Mfge8,Cx3cl1,Itga11,Col16a1,Tgfbi,Fermt3,Tnn,Thbs1,S1pr2,Cd200r1,Fn1,Gldn,Postn,Cdh11,Dab2,Adam9,Col3a1,Mmp14,Sirpa,Igf2,Adam8,Spp1,Msn,Syk,Lcp1,Fxyd5	Itgb2,Wisp1,Timp2,Ctgf,Fbln5,Emb,Itga5,Gfra1,P4hb,Pkp1,Sell,Itgav,Src,Wisp2,Vcam1,Cyr61,Sdcbp,Ibsp,P2rx4,Gpnmb,Cd9,Mfge8,Cx3cl1,Itga11,Col16a1,Tgfbi,Fermt3,Tnn,Thbs1,S1pr2,Cd200r1,Fn1,Gldn,Postn,Cdh11,Dab2,Adam9,Col3a1,Mmp14,Sirpa,Igf2,Adam8,Spp1,Msn,Syk,Lcp1,Fxyd5
GO:0005539	glycosaminoglycan binding	40	202	8.72e-10	Ccl2,Ltbp2,Cd44,Wisp1,Ctgf,Ccl7,Trem2,Hbegf,Vegfb,Col5a1,Mdk,Wisp2,Tlr2,Cyr61,Pla2g2d,Lrpap1,Gpnmb,Acan,Lyve1,Bgn,Sfrp1,Col16a1,Gns,Thbs1,Mamdc2,Fn1,Lxn,Cemip,Ptprs,Rspo2,Itgam,Fgf7,Postn,Layn,Col23a1,Fstl1,Selp,Thbs2,Gpr56,Sulf1	Ccl2,Ltbp2,Cd44,Wisp1,Ctgf,Ccl7,Trem2,Hbegf,Vegfb,Col5a1,Mdk,Wisp2,Tlr2,Cyr61,Pla2g2d,Lrpap1,Gpnmb,Acan,Lyve1,Bgn,Sfrp1,Col16a1,Gns,Thbs1,Mamdc2,Fn1,Lxn,Cemip,Ptprs,Rspo2,Itgam,Fgf7,Postn,Layn,Col23a1,Fstl1,Selp,Thbs2,Adgrg1,Sulf1
GO:0097367	carbohydrate derivative binding	172	2089	4.81e-09	Actr2,Ccl2,Acvr1b,Ckb,Tubb6,Stk38l,Ltbp2,Hck,Mknk2,Kifc2,Cd44,Wisp1,Ephb3,Ctsb,Atp6v1b2,Aprt,Pip4k2a,Tgfbr1,Gltp,Mertk,Ctsk,Ctss,Atp6ap1,Rab32,Atp2b1,Ctgf,Cdc34,Flt4,Abca8b,Ccl7,Abcc3,Cdk20,Runx1,Rps6ka2,Trem2,Abcg1,Hbegf,Csf1r,Map4k2,Vegfb,Aldh18a1,Dgka,Fam20c,Itm2c,Arl8a,Rab29,Cdk18,Sell,Sele,Abl2,Prkcq,Col5a1,Mdk,Ehd4,Src,Wisp2,Nras,Tlr2,Cyr61,Sdcbp,Abca1,Prkaa2,Ctps,Ppt1,Pla2g2d,Map3k6,Fgr,Lr…	Actr2,Ccl2,Acvr1b,Ckb,Tubb6,Stk38l,Ltbp2,Hck,Mknk2,Kifc2,Cd44,Wisp1,Ephb3,Ctsb,Atp6v1b2,Aprt,Pip4k2a,Tgfbr1,Gltp,Mertk,Ctsk,Ctss,Atp6ap1,Rab32,Atp2b1,Ctgf,Cdc34,Flt4,Abca8b,Ccl7,Abcc3,Cdk20,Runx1,Rps6ka2,Trem2,Abcg1,Hbegf,Csf1r,Map4k2,Vegfb,Aldh18a1,Dgka,Fam20c,Itm2c,Arl8a,Rab29,Cdk18,Sell,Sele,Abl2,Prkcq,Col5a1,Mdk,Ehd4,Src,Wisp2,Nras,Tlr2,Cyr61,Sdcbp,Abca1,Prkaa2,Ctps,Ppt1,Pla2g2d,Map3k6,Fgr,Lr…
GO:0005509	calcium ion binding	69	599	1.05e-07	S100a4,S100a6,Fkbp10,Ltbp2,Epdr1,Mmp12,Rcn1,Oit3,Slc25a13,Mmp13,Notch4,Sparc,Gnptab,Fbln5,Anxa8,Loxl2,Bmp1,Runx1,Clec4n,Anxa1,Dgka,Fam20c,Sell,Sele,Pamr1,Ehd4,Slc25a24,S100a11,Pla2g2d,Cgref1,Anxa3,Hpgds,Mgp,Acan,Nucb2,Acer3,F7,Anxa2,Lrp1,Efhd2,Thbs1,Fkbp14,Fbln2,Lpcat2,Sepn1,Pla2g4a,Cdh11,Jag2,Fat3,Slc8a1,Emr1,Edem1,Tbc1d9,Tpd52,Enpp1,Adam8,Rasgrp2,Anxa4,Fstl1,Dsc3,Myo5a,Lcp1,Selp,Pitpnm2,Vldlr,S…	S100a4,S100a6,Fkbp10,Ltbp2,Epdr1,Mmp12,Rcn1,Oit3,Slc25a13,Mmp13,Notch4,Sparc,Gnptab,Fbln5,Anxa8,Loxl2,Bmp1,Runx1,Clec4n,Anxa1,Dgka,Fam20c,Sell,Sele,Pamr1,Ehd4,Slc25a24,S100a11,Pla2g2d,Cgref1,Anxa3,Hpgds,Mgp,Acan,Nucb2,Acer3,F7,Anxa2,Lrp1,Efhd2,Thbs1,Fkbp14,Fbln2,Lpcat2,Sepn1,Pla2g4a,Cdh11,Jag2,Fat3,Slc8a1,Adgre1,Edem1,Tbc1d9,Tpd52,Enpp1,Adam8,Rasgrp2,Anxa4,Fstl1,Dsc3,Myo5a,Lcp1,Selp,Pitpnm2,Vldlr…
GO:0016798	hydrolase activity, acting on glycosyl bonds	28	126	1.54e-07	Gm2a,Hexb,Naga,Hexa,Gusb,Tlr2,Manba,Fuca1,Cd38,Man2b2,Acer3,Gla,Man2b1,Macrod1,Acer2,Tlr13,Hpse,Tlr4,Glb1,Cemip,Edem1,Lyz1,Lyz2,Bst1,Psap,Fuca2,Ganc,Gba	Gm2a,Hexb,Naga,Hexa,Gusb,Tlr2,Manba,Fuca1,Cd38,Man2b2,Acer3,Gla,Man2b1,Macrod1,Acer2,Tlr13,Hpse,Tlr4,Glb1,Cemip,Edem1,Lyz1,Lyz2,Bst1,Psap,Fuca2,Ganc,Gba
GO:0003779	actin binding	53	418	5.97e-07	Actr2,Hip1r,S100a4,Stk38l,Tpm4,Coro1c,Cnn2,Wdr1,Tmod4,Arpc2,Ywhah,Evl,Anxa8,Hcls1,P4hb,Snta1,Cotl1,Myo1e,Micall2,Ablim3,Lasp1,Fam107a,Myrip,Myo16,Pstpip1,Vill,Arpc5,Arpc1b,Myo1f,Rai14,Gas2l3,Mical1,Mefv,Capzb,Fmn1,Myom3,Cap1,Myo7a,Shank3,Ccr5,Tmsb4x,Ssh3,Capg,Cfl1,Msn,Tpm3,Arpc4,Myo5a,Lcp1,Fxyd5,Iqgap1,Mybpc2,Actr3	Actr2,Hip1r,S100a4,Stk38l,Tpm4,Coro1c,Cnn2,Wdr1,Tmod4,Arpc2,Ywhah,Evl,Anxa8,Hcls1,P4hb,Snta1,Cotl1,Myo1e,Micall2,Ablim3,Lasp1,Fam107a,Myrip,Myo16,Pstpip1,Vill,Arpc5,Arpc1b,Myo1f,Rai14,Gas2l3,Mical1,Mefv,Capzb,Fmn1,Myom3,Cap1,Myo7a,Shank3,Ccr5,Tmsb4x,Ssh3,Capg,Cfl1,Msn,Tpm3,Arpc4,Myo5a,Lcp1,Fxyd5,Iqgap1,Mybpc2,Actr3
GO:0140375	immune receptor activity	26	117	5.97e-07	Il7r,Crlf1,Il12rb2,Il10rb,Fcgr2b,Fcgr1,Il13ra1,Il10ra,Ctsh,Crlf2,Lepr,Il22ra2,C3ar1,Fzd4,Cx3cr1,Csf2ra,Fcgr4,Fcer1g,Cr2,Csf2rb,Csf2rb2,Cntfr,Ccr5,Gpr35,Fcgr3,Cxcr5	Il7r,Crlf1,Il12rb2,Il10rb,Fcgr2b,Fcgr1,Il13ra1,Il10ra,Ctsh,Crlf2,Lepr,Il22ra2,C3ar1,Fzd4,Cx3cr1,Csf2ra,Fcgr4,Fcer1g,Cr2,Csf2rb,Csf2rb2,Cntfr,Ccr5,Gpr35,Fcgr3,Cxcr5
GO:0008201	heparin binding	29	148	7.56e-07	Ccl2,Ltbp2,Wisp1,Ctgf,Ccl7,Hbegf,Vegfb,Col5a1,Mdk,Wisp2,Cyr61,Pla2g2d,Lrpap1,Gpnmb,Sfrp1,Col16a1,Thbs1,Fn1,Lxn,Ptprs,Rspo2,Itgam,Fgf7,Postn,Col23a1,Fstl1,Selp,Thbs2,Gpr56	Ccl2,Ltbp2,Wisp1,Ctgf,Ccl7,Hbegf,Vegfb,Col5a1,Mdk,Wisp2,Cyr61,Pla2g2d,Lrpap1,Gpnmb,Sfrp1,Col16a1,Thbs1,Fn1,Lxn,Ptprs,Rspo2,Itgam,Fgf7,Postn,Col23a1,Fstl1,Selp,Thbs2,Adgrg1
GO:0004553	hydrolase activity, hydrolyzing O-glycosyl compounds	22	86	9.77e-07	Gm2a,Hexb,Naga,Hexa,Gusb,Manba,Fuca1,Man2b2,Acer3,Gla,Man2b1,Acer2,Hpse,Glb1,Cemip,Edem1,Lyz1,Lyz2,Psap,Fuca2,Ganc,Gba	Gm2a,Hexb,Naga,Hexa,Gusb,Manba,Fuca1,Man2b2,Acer3,Gla,Man2b1,Acer2,Hpse,Glb1,Cemip,Edem1,Lyz1,Lyz2,Psap,Fuca2,Ganc,Gba
GO:0008289	lipid binding	76	744	1.15e-06	Hip1r,Epdr1,Gab2,Crabp2,Gltp,Ncf1,Ybx2,Anxa8,Gpihbp1,Igf2r,Trem2,Npc1,Anxa1,Dgka,Cln8,Sell,Fabp5,Tlr2,Sdcbp,Abca1,Ppt1,Pla2g2d,Rbp7,Anxa3,Snx8,Mfge8,Tpp1,Apoc3,Apoa1,Myo1e,Anxa2,Snx1,Prex1,Sidt1,Mcoln3,Atp13a2,Cyth4,Sh3pxd2b,Thbs1,Myof,Tlr4,Mvb12b,Cd14,Pltp,Vill,Timd4,Pla2g4a,Ptafr,Alox5ap,Tec,Dab2,Fes,Paqr7,Fyb,Ncf4,Ttpa,P2rx7,Plek,Osbpl8,Psap,Cd300lf,Cd300a,Ngf,Arap1,Snx5,Esrrb,Mcf2l,Anxa4,Capg…	Hip1r,Epdr1,Gab2,Crabp2,Gltp,Ncf1,Ybx2,Anxa8,Gpihbp1,Igf2r,Trem2,Npc1,Anxa1,Dgka,Cln8,Sell,Fabp5,Tlr2,Sdcbp,Abca1,Ppt1,Pla2g2d,Rbp7,Anxa3,Snx8,Mfge8,Tpp1,Apoc3,Apoa1,Myo1e,Anxa2,Snx1,Prex1,Sidt1,Mcoln3,Atp13a2,Cyth4,Sh3pxd2b,Thbs1,Myof,Tlr4,Mvb12b,Cd14,Pltp,Vill,Timd4,Pla2g4a,Ptafr,Alox5ap,Tec,Dab2,Fes,Paqr7,Fyb,Ncf4,Ttpa,P2rx7,Plek,Osbpl8,Psap,Cd300lf,Cd300a,Ngf,Arap1,Snx5,Esrrb,Mcf2l,Anxa4,Capg…
GO:0019838	growth factor binding	28	146	1.8e-06	Acvr1b,Col6a1,Col1a1,Ltbp2,Wisp1,Htra1,Tgfbr1,Ctgf,Flt4,Igfbp6,Igf2r,Csf1r,Col5a1,Itgav,Wisp2,Cyr61,Sdcbp,Col1a2,Il13ra1,Il10ra,Crlf2,Thbs1,Igfbp2,Pdgfa,Col3a1,Cd109,Il1rn,Nrros	Acvr1b,Col6a1,Col1a1,Ltbp2,Wisp1,Htra1,Tgfbr1,Ctgf,Flt4,Igfbp6,Igf2r,Csf1r,Col5a1,Itgav,Wisp2,Cyr61,Sdcbp,Col1a2,Il13ra1,Il10ra,Crlf2,Thbs1,Igfbp2,Pdgfa,Col3a1,Cd109,Il1rn,Nrros
GO:0003824	catalytic activity	329	5224	1.04e-05	Acvr1b,Gm2a,Loxl3,Ccl3,Ckb,Tubb6,Fkbp10,Stk38l,Ddt,Acp2,Nudt14,Tbxas1,Hck,Mknk2,Prodh,Dnase2a,Kifc2,Hmox1,Mmp12,Ephb3,Ctsb,Htra1,Atp6v1b2,Elovl1,Tmem189,Aprt,Pip4k2a,Tgfbr1,Tmem86a,Mertk,Galns,Mmp13,Endog,Cybb,Ctsk,Ctss,Cd5l,Ncf1,Ctsz,Cyba,Dnase1l1,L3hypdh,Rab32,Tnfaip3,Atp2b1,Gnptab,Tysnd1,Uqcr11,Cdc34,Flt4,Gdpd1,Abca8b,Dnmt3a,Cpd,Abcc3,L2hgdh,Glrx5,Lgmn,Ctsl,Cdk20,Tppp,Hexb,Parp8,Samd8,Plau,Gal…	Acvr1b,Gm2a,Loxl3,Ccl3,Ckb,Tubb6,Fkbp10,Stk38l,Ddt,Acp2,Nudt14,Tbxas1,Hck,Mknk2,Prodh,Dnase2a,Kifc2,Hmox1,Mmp12,Ephb3,Ctsb,Htra1,Atp6v1b2,Elovl1,Tmem189,Aprt,Pip4k2a,Tgfbr1,Tmem86a,Mertk,Galns,Mmp13,Endog,Cybb,Ctsk,Ctss,Cd5l,Ncf1,Ctsz,Cyba,Dnase1l1,L3hypdh,Rab32,Tnfaip3,Atp2b1,Gnptab,Tysnd1,Uqcr11,Cdc34,Flt4,Gdpd1,Abca8b,Dnmt3a,Cpd,Abcc3,L2hgdh,Glrx5,Lgmn,Ctsl,Cdk20,Tppp,Hexb,Parp8,Samd8,Plau,Gal…
GO:0019955	cytokine binding	25	131	1.13e-05	Tgfbr1,Crlf1,Il12rb2,Csf1r,Tnfrsf11a,Itgav,Pdpn,Tnfrsf1b,Il13ra1,Plp2,Il10ra,Crlf2,Lepr,Il22ra2,Thbs1,Fzd4,Cx3cr1,Csf2ra,Cd109,Il18bp,Cntfr,Ccr5,Il1rn,Nrros,Cxcr5	Tgfbr1,Crlf1,Il12rb2,Csf1r,Tnfrsf11a,Itgav,Pdpn,Tnfrsf1b,Il13ra1,Plp2,Il10ra,Crlf2,Lepr,Il22ra2,Thbs1,Fzd4,Cx3cr1,Csf2ra,Cd109,Il18bp,Cntfr,Ccr5,Il1rn,Nrros,Cxcr5
GO:0030246	carbohydrate binding	37	264	1.16e-05	Hexb,Galnt15,Loxl2,Clec4n,Igf2r,Gusb,Sell,Sele,Cd302,Manba,Cd72,Fuca1,Man2b2,Clec4d,Olr1,Acan,Galnt7,Man2b1,Egln1,Galnt12,Pygm,Hk3,P4ha3,Galnt6,Clec12a,Lgals4,Nptx2,Layn,Mrc2,Lepre1,Enpp1,Clec7a,Lgals3,Ganc,Clec5a,Selp,Prg4	Hexb,Galnt15,Loxl2,Clec4n,Igf2r,Gusb,Sell,Sele,Cd302,Manba,Cd72,Fuca1,Man2b2,Clec4d,Olr1,Acan,Galnt7,Man2b1,Egln1,Galnt12,Pygm,Hk3,P4ha3,Galnt6,Clec12a,Lgals4,Nptx2,Layn,Mrc2,P3h1,Enpp1,Clec7a,Lgals3,Ganc,Clec5a,Selp,Prg4
GO:0038023	signaling receptor activity	92	1043	1.45e-05	Itgb2,Acvr1b,Plaur,Il7r,Cd244,Cd44,Ephb3,Tgfbr1,Crlf1,Il12rb2,Mertk,Notch4,Flt4,Cd180,Il10rb,Igf2r,Trem2,Csf1r,Gfra1,Htr2b,Tnfrsf11a,Gpr39,Sele,Fcgr2b,Cd302,Tlr2,Fcgr1,Abca1,Cd72,Tnfrsf1b,P2rx4,Lyve1,Atp6ap2,Il13ra1,Il10ra,Itga11,Ctsh,Crlf2,Lepr,Gpr176,Il22ra2,Tlr13,Lrp1,Tlr4,C3ar1,Ror1,Fzd4,Gpr97,Plxnb2,S1pr2,Cd200r1,P2ry6,Prokr1,F2r,Cx3cr1,Cd48,Ptafr,Csf2ra,Unc5b,Fcgr4,Fcer1g,Paqr7,Cr2,Milr1,Em…	Itgb2,Acvr1b,Plaur,Il7r,Cd244,Cd44,Ephb3,Tgfbr1,Crlf1,Il12rb2,Mertk,Notch4,Flt4,Cd180,Il10rb,Igf2r,Trem2,Csf1r,Gfra1,Htr2b,Tnfrsf11a,Gpr39,Sele,Fcgr2b,Cd302,Tlr2,Fcgr1,Abca1,Cd72,Tnfrsf1b,P2rx4,Lyve1,Atp6ap2,Il13ra1,Il10ra,Itga11,Ctsh,Crlf2,Lepr,Gpr176,Il22ra2,Tlr13,Lrp1,Tlr4,C3ar1,Ror1,Fzd4,Adgrg3,Plxnb2,S1pr2,Cd200r1,P2ry6,Prokr1,F2r,Cx3cr1,Cd48,Ptafr,Csf2ra,Unc5b,Fcgr4,Fcer1g,Paqr7,Cr2,Milr1,A…
GO:0043169	cation binding	240	3600	1.93e-05	Itgb2,Acvr1b,Loxl3,S100a4,S100a6,Col1a1,Fkbp10,Stk38l,Ltbp2,Nudt14,Epdr1,Tbxas1,Mknk2,Tpm4,Hmox1,Vav1,Mmp12,Rcn1,Crip1,Aprt,Tgfbr1,Timp1,Oit3,Galns,Slc25a13,Mmp13,Endog,Cybb,Notch4,Lonrf3,Stac2,Cyba,Timp2,Sparc,Tnfaip3,Atp2b1,Gnptab,Havcr2,Gdpd1,Dnmt3a,Cpd,Glrx5,Fbln5,Tppp,Galnt15,Anxa8,Loxl2,Bmp1,Itga5,Pde1b,Litaf,Runx1,Clec4n,Rps6ka2,Anxa1,Lpxn,Slc1a1,Sat1,Mmp19,Dgka,Fam20c,Htr2b,Tnfrsf11a,Gpr3…	Itgb2,Acvr1b,Loxl3,S100a4,S100a6,Col1a1,Fkbp10,Stk38l,Ltbp2,Nudt14,Epdr1,Tbxas1,Mknk2,Tpm4,Hmox1,Vav1,Mmp12,Rcn1,Crip1,Aprt,Tgfbr1,Timp1,Oit3,Galns,Slc25a13,Mmp13,Endog,Cybb,Notch4,Lonrf3,Stac2,Cyba,Timp2,Sparc,Tnfaip3,Atp2b1,Gnptab,Havcr2,Gdpd1,Dnmt3a,Cpd,Glrx5,Fbln5,Tppp,Galnt15,Anxa8,Loxl2,Bmp1,Itga5,Pde1b,Litaf,Runx1,Clec4n,Rps6ka2,Anxa1,Lpxn,Slc1a1,Sat1,Mmp19,Dgka,Fam20c,Htr2b,Tnfrsf11a,Gpr3…
GO:0008083	growth factor activity	26	148	2.09e-05	Tgfb1,Gdf15,Timp1,Ctgf,Bmp1,Hbegf,Vegfb,Mdk,Wisp2,Pdgfc,Hgf,Ereg,Cxcl1,Gdf3,Tgfb2,Inhbb,Inhba,Bdnf,Gdf6,Lif,Fgf7,Osm,Jag2,Pdgfa,Igf2,Ngf	Tgfb1,Gdf15,Timp1,Ctgf,Bmp1,Hbegf,Vegfb,Mdk,Wisp2,Pdgfc,Hgf,Ereg,Cxcl1,Gdf3,Tgfb2,Inhbb,Inhba,Bdnf,Gdf6,Lif,Fgf7,Osm,Jag2,Pdgfa,Igf2,Ngf
GO:0038024	cargo receptor activity	18	72	2.18e-05	Loxl3,Cd5l,Cxcl16,Loxl2,Msr1,Abca1,Olr1,Apobr,Lrp1,Ssc5d,Itgam,Cfi,Dab2,Folr2,Enpp1,Cd163,Vldlr,Prg4	Loxl3,Cd5l,Cxcl16,Loxl2,Msr1,Abca1,Olr1,Apobr,Lrp1,Ssc5d,Itgam,Cfi,Dab2,Folr2,Enpp1,Cd163,Vldlr,Prg4
GO:0005543	phospholipid binding	49	431	2.62e-05	Hip1r,Gab2,Gltp,Ncf1,Anxa8,Trem2,Anxa1,Dgka,Sdcbp,Abca1,Ppt1,Pla2g2d,Anxa3,Snx8,Mfge8,Tpp1,Apoc3,Apoa1,Myo1e,Anxa2,Snx1,Prex1,Atp13a2,Sh3pxd2b,Thbs1,Myof,Pltp,Vill,Timd4,Pla2g4a,Ptafr,Dab2,Fes,Ncf4,Ttpa,Plek,Osbpl8,Psap,Cd300lf,Cd300a,Arap1,Snx5,Mcf2l,Anxa4,Capg,Cfl1,Pitpnm2,Syt7,Iqgap1	Hip1r,Gab2,Gltp,Ncf1,Anxa8,Trem2,Anxa1,Dgka,Sdcbp,Abca1,Ppt1,Pla2g2d,Anxa3,Snx8,Mfge8,Tpp1,Apoc3,Apoa1,Myo1e,Anxa2,Snx1,Prex1,Atp13a2,Sh3pxd2b,Thbs1,Myof,Pltp,Vill,Timd4,Pla2g4a,Ptafr,Dab2,Fes,Ncf4,Ttpa,Plek,Osbpl8,Psap,Cd300lf,Cd300a,Arap1,Snx5,Mcf2l,Anxa4,Capg,Cfl1,Pitpnm2,Syt7,Iqgap1
GO:0048018	receptor ligand activity	52	475	3.1e-05	Ccl2,Ccl3,Tgfb1,Gdf15,Crlf1,Timp1,Tnfsf13,Cxcl16,Ccl6,Ccl4,Ctgf,Ccl7,Edn1,Bmp1,Hbegf,Vegfb,C1qtnf9,Ecrg4,Mdk,Il1a,Wisp2,Pdgfc,Hgf,Lrpap1,Ereg,Cxcl1,Wnt16,Gpnmb,Gdf3,Cx3cl1,Cmtm3,Apoa1,Crlf2,Metrnl,Tgfb2,Inhbb,Grn,Inhba,Bdnf,Gdf6,Lif,Fgf7,Tg,Osm,Jag2,Pdgfa,Igf2,Ngf,Spp1,Il1rn,Lgals3,Slurp1	Ccl2,Ccl3,Tgfb1,Gdf15,Crlf1,Timp1,Tnfsf13,Cxcl16,Ccl6,Ccl4,Ctgf,Ccl7,Edn1,Bmp1,Hbegf,Vegfb,C1qtnf9,1500015O10Rik,Mdk,Il1a,Wisp2,Pdgfc,Hgf,Lrpap1,Ereg,Cxcl1,Wnt16,Gpnmb,Gdf3,Cx3cl1,Cmtm3,Apoa1,Crlf2,Metrnl,Tgfb2,Inhbb,Grn,Inhba,Bdnf,Gdf6,Lif,Fgf7,Tg,Osm,Jag2,Pdgfa,Igf2,Ngf,Spp1,Il1rn,Lgals3,Slurp1
GO:0042802	identical protein binding	146	1962	3.46e-05	Hip1r,S100a4,S100a6,Col1a1,Tgfb1,Nudt14,Tpm4,Gdf15,Irf5,Hmox1,Htra1,Mcoln2,Gltp,Slc25a13,Trpv2,Ccl4,Ywhah,Tnfaip3,Tysnd1,Vsir,Flt4,Sdc1,Dnmt3a,Grb2,Fbln5,Tppp,Hexb,Esd,Bmp1,Sdc2,C1qtnf6,Naga,Alcam,Runx1,Igf2r,Abcg1,Csf1r,Anxa1,Slc1a1,Vegfb,C1qtnf9,Aldh18a1,Sat1,Nab2,Slc11a1,Atf3,Fabp5,S100a11,Tlr2,Pdgfc,Lmna,Sdcbp,Ctps,Slc2a1,Hgf,Cd38,P2rx4,Snx8,Col1a2,Hpgds,Olr1,Ctsc,Tyrobp,Gla,Sfrp1,Usp2,Trim29…	Hip1r,S100a4,S100a6,Col1a1,Tgfb1,Nudt14,Tpm4,Gdf15,Irf5,Hmox1,Htra1,Mcoln2,Gltp,Slc25a13,Trpv2,Ccl4,Ywhah,Tnfaip3,Tysnd1,Vsir,Flt4,Sdc1,Dnmt3a,Grb2,Fbln5,Tppp,Hexb,Esd,Bmp1,Sdc2,C1qtnf6,Naga,Alcam,Runx1,Igf2r,Abcg1,Csf1r,Anxa1,Slc1a1,Vegfb,C1qtnf9,Aldh18a1,Sat1,Nab2,Slc11a1,Atf3,Fabp5,S100a11,Tlr2,Pdgfc,Lmna,Sdcbp,Ctps,Slc2a1,Hgf,Cd38,P2rx4,Snx8,Col1a2,Hpgds,Olr1,Ctsc,Tyrobp,Gla,Sfrp1,Usp2,Trim29…
GO:0046872	metal ion binding	233	3513	3.75e-05	Itgb2,Acvr1b,Loxl3,S100a4,S100a6,Col1a1,Fkbp10,Stk38l,Ltbp2,Nudt14,Epdr1,Tbxas1,Mknk2,Tpm4,Hmox1,Vav1,Mmp12,Rcn1,Crip1,Tgfbr1,Timp1,Oit3,Galns,Slc25a13,Mmp13,Endog,Cybb,Notch4,Lonrf3,Stac2,Cyba,Timp2,Sparc,Tnfaip3,Atp2b1,Gnptab,Havcr2,Gdpd1,Dnmt3a,Cpd,Glrx5,Fbln5,Tppp,Galnt15,Anxa8,Loxl2,Bmp1,Itga5,Pde1b,Litaf,Runx1,Clec4n,Rps6ka2,Anxa1,Lpxn,Slc1a1,Mmp19,Dgka,Fam20c,Tnfrsf11a,Gpr39,Sell,Sele,Abl2…	Itgb2,Acvr1b,Loxl3,S100a4,S100a6,Col1a1,Fkbp10,Stk38l,Ltbp2,Nudt14,Epdr1,Tbxas1,Mknk2,Tpm4,Hmox1,Vav1,Mmp12,Rcn1,Crip1,Tgfbr1,Timp1,Oit3,Galns,Slc25a13,Mmp13,Endog,Cybb,Notch4,Lonrf3,Stac2,Cyba,Timp2,Sparc,Tnfaip3,Atp2b1,Gnptab,Havcr2,Gdpd1,Dnmt3a,Cpd,Glrx5,Fbln5,Tppp,Galnt15,Anxa8,Loxl2,Bmp1,Itga5,Pde1b,Litaf,Runx1,Clec4n,Rps6ka2,Anxa1,Lpxn,Slc1a1,Mmp19,Dgka,Fam20c,Tnfrsf11a,Gpr39,Sell,Sele,Abl2…
GO:0050840	extracellular matrix binding	16	59	3.75e-05	Eln,Ctss,Sparc,Itgav,Cyr61,Bgn,Anxa2,Tgfbi,Thbs1,Fbln2,Ssc5d,Adam9,Spp1,Ecm1,Lgals3,Gpr56	Eln,Ctss,Sparc,Itgav,Cyr61,Bgn,Anxa2,Tgfbi,Thbs1,Fbln2,Ssc5d,Adam9,Spp1,Ecm1,Lgals3,Adgrg1
GO:0051015	actin filament binding	30	200	3.75e-05	Actr2,Hip1r,Tpm4,Coro1c,Wdr1,Tmod4,Arpc2,Anxa8,Hcls1,Cotl1,Myo1e,Micall2,Ablim3,Lasp1,Myo16,Vill,Arpc5,Arpc1b,Myo1f,Gas2l3,Myom3,Myo7a,Capg,Cfl1,Tpm3,Arpc4,Myo5a,Lcp1,Iqgap1,Actr3	Actr2,Hip1r,Tpm4,Coro1c,Wdr1,Tmod4,Arpc2,Anxa8,Hcls1,Cotl1,Myo1e,Micall2,Ablim3,Lasp1,Myo16,Vill,Arpc5,Arpc1b,Myo1f,Gas2l3,Myom3,Myo7a,Capg,Cfl1,Tpm3,Arpc4,Myo5a,Lcp1,Iqgap1,Actr3
GO:0019899	enzyme binding	162	2277	8.17e-05	Itgb2,Ckb,Col1a1,Ddt,Plaur,Slc9a3r2,Tgfb1,Bid,Gab2,Coro1c,Cstb,Cd44,Hmox1,Vav1,Arpc2,Tgfbr1,Timp1,Il12rb2,Pea15a,Serpinb6a,Timp2,Ywhah,Atp6ap1,Tnfaip3,Tysnd1,Vsir,Flt4,Grb2,Cpd,Hif1a,Parp8,Rgcc,Clu,Fam83f,Gpihbp1,Sdf2l1,Hcls1,Igf2r,Trem2,Atp6v0c,Csf1r,Map4k2,P4hb,Rab29,Sell,Sele,Itgav,Snta1,Ptpn1,Src,Lmna,Abca1,Tnfrsf1b,Slc2a1,Fgr,Lrpap1,Rasgef1b,Dtx1,Col1a2,Gdf3,Timp4,Ctsc,Nucb2,Itgax,Eif4ebp1,C…	Itgb2,Ckb,Col1a1,Ddt,Plaur,Slc9a3r2,Tgfb1,Bid,Gab2,Coro1c,Cstb,Cd44,Hmox1,Vav1,Arpc2,Tgfbr1,Timp1,Il12rb2,Pea15a,Serpinb6a,Timp2,Ywhah,Atp6ap1,Tnfaip3,Tysnd1,Vsir,Flt4,Grb2,Cpd,Hif1a,Parp8,Rgcc,Clu,Fam83f,Gpihbp1,Sdf2l1,Hcls1,Igf2r,Trem2,Atp6v0c,Csf1r,Map4k2,P4hb,Rab29,Sell,Sele,Itgav,Snta1,Ptpn1,Src,Lmna,Abca1,Tnfrsf1b,Slc2a1,Fgr,Lrpap1,Rasgef1b,Dtx1,Col1a2,Gdf3,Timp4,Ctsc,Nucb2,Itgax,Eif4ebp1,C…
GO:0030545	receptor regulator activity	53	514	0.0001	Ccl2,Ccl3,Tgfb1,Gdf15,Crlf1,Timp1,Tnfsf13,Cxcl16,Ccl6,Ccl4,Ctgf,Ccl7,Edn1,Bmp1,Gpihbp1,Hbegf,Vegfb,C1qtnf9,Ecrg4,Mdk,Il1a,Wisp2,Pdgfc,Hgf,Lrpap1,Ereg,Cxcl1,Wnt16,Gpnmb,Gdf3,Cx3cl1,Cmtm3,Apoa1,Crlf2,Metrnl,Tgfb2,Inhbb,Grn,Inhba,Bdnf,Gdf6,Lif,Fgf7,Tg,Osm,Jag2,Pdgfa,Igf2,Ngf,Spp1,Il1rn,Lgals3,Slurp1	Ccl2,Ccl3,Tgfb1,Gdf15,Crlf1,Timp1,Tnfsf13,Cxcl16,Ccl6,Ccl4,Ctgf,Ccl7,Edn1,Bmp1,Gpihbp1,Hbegf,Vegfb,C1qtnf9,1500015O10Rik,Mdk,Il1a,Wisp2,Pdgfc,Hgf,Lrpap1,Ereg,Cxcl1,Wnt16,Gpnmb,Gdf3,Cx3cl1,Cmtm3,Apoa1,Crlf2,Metrnl,Tgfb2,Inhbb,Grn,Inhba,Bdnf,Gdf6,Lif,Fgf7,Tg,Osm,Jag2,Pdgfa,Igf2,Ngf,Spp1,Il1rn,Lgals3,Slurp1
GO:0005125	cytokine activity	30	215	0.00013	Ccl2,Ccl3,Tgfb1,Gdf15,Crlf1,Timp1,Tnfsf13,Cxcl16,Ccl6,Ccl4,Ccl7,Edn1,Bmp1,Il1a,Cxcl1,Wnt16,Gdf3,Cx3cl1,Cmtm3,Crlf2,Tgfb2,Inhbb,Grn,Inhba,Gdf6,Lif,Osm,Spp1,Il1rn,Slurp1	Ccl2,Ccl3,Tgfb1,Gdf15,Crlf1,Timp1,Tnfsf13,Cxcl16,Ccl6,Ccl4,Ccl7,Edn1,Bmp1,Il1a,Cxcl1,Wnt16,Gdf3,Cx3cl1,Cmtm3,Crlf2,Tgfb2,Inhbb,Grn,Inhba,Gdf6,Lif,Osm,Spp1,Il1rn,Slurp1
GO:0005518	collagen binding	16	69	0.00018	Col6a1,Mmp12,Ctsb,Mmp13,Ctsk,Ctss,Sparc,Itga11,Tgfbi,Lum,Thbs1,Pdgfa,Adam9,Mrc2,Lox,Gpr56	Col6a1,Mmp12,Ctsb,Mmp13,Ctsk,Ctss,Sparc,Itga11,Tgfbi,Lum,Thbs1,Pdgfa,Adam9,Mrc2,Lox,Adgrg1
GO:0043394	proteoglycan binding	12	37	0.0002	Ctsb,Ctsk,Ctss,Col5a1,Sdcbp,Pla2g2d,Gpnmb,Hpse,Fn1,Ptprs,Itgam,Tnc	Ctsb,Ctsk,Ctss,Col5a1,Sdcbp,Pla2g2d,Gpnmb,Hpse,Fn1,Ptprs,Itgam,Tnc
GO:1901681	sulfur compound binding	32	245	0.0002	Ccl2,Ltbp2,Wisp1,Ctgf,Ccl7,Hbegf,Vegfb,Col5a1,Mdk,Wisp2,Cyr61,Pla2g2d,Lrpap1,Gpnmb,Sfrp1,Col16a1,Gns,Thbs1,Fn1,Lxn,Ptprs,Rspo2,Itgam,Fgf7,Postn,Col23a1,Sult1a1,Fstl1,Selp,Thbs2,Gpr56,Soat1	Ccl2,Ltbp2,Wisp1,Ctgf,Ccl7,Hbegf,Vegfb,Col5a1,Mdk,Wisp2,Cyr61,Pla2g2d,Lrpap1,Gpnmb,Sfrp1,Col16a1,Gns,Thbs1,Fn1,Lxn,Ptprs,Rspo2,Itgam,Fgf7,Postn,Col23a1,Sult1a1,Fstl1,Selp,Thbs2,Adgrg1,Soat1
GO:0001968	fibronectin binding	11	31	0.00026	Loxl3,Mmp13,Ctsk,Ctss,Ctgf,Igfbp6,Itgav,Mmp2,Thbs1,Ssc5d,Tnc	Loxl3,Mmp13,Ctsk,Ctss,Ctgf,Igfbp6,Itgav,Mmp2,Thbs1,Ssc5d,Tnc
GO:0004896	cytokine receptor activity	18	93	0.00035	Il7r,Crlf1,Il12rb2,Il10rb,Il13ra1,Il10ra,Crlf2,Lepr,Il22ra2,Fzd4,Cx3cr1,Csf2ra,Csf2rb,Csf2rb2,Cntfr,Ccr5,Gpr35,Cxcr5	Il7r,Crlf1,Il12rb2,Il10rb,Il13ra1,Il10ra,Crlf2,Lepr,Il22ra2,Fzd4,Cx3cr1,Csf2ra,Csf2rb,Csf2rb2,Cntfr,Ccr5,Gpr35,Cxcr5
GO:0016787	hydrolase activity	157	2263	0.0004	Gm2a,Tubb6,Acp2,Nudt14,Dnase2a,Kifc2,Hmox1,Mmp12,Ctsb,Htra1,Atp6v1b2,Tmem86a,Galns,Mmp13,Endog,Ctsk,Ctss,Cd5l,Ctsz,Dnase1l1,Rab32,Tnfaip3,Atp2b1,Tysnd1,Gdpd1,Abca8b,Cpd,Abcc3,Lgmn,Ctsl,Tppp,Hexb,Plau,Esd,Bmp1,Naga,Pde1b,Abcg1,Anxa1,Hexa,Mmp19,Gusb,Casp4,Rab29,Dpp7,Ptpn1,Nras,Tlr2,Manba,Abca1,Hint2,Ppt1,Fuca1,Pla2g2d,Hgf,Cd38,Man2b2,Ctsc,Fah,Acer3,Tpp1,Gla,F7,Sfrp1,Asah1,Man2b1,Mmp2,Pla2g15,Usp2,B…	Gm2a,Tubb6,Acp2,Nudt14,Dnase2a,Kifc2,Hmox1,Mmp12,Ctsb,Htra1,Atp6v1b2,Tmem86a,Galns,Mmp13,Endog,Ctsk,Ctss,Cd5l,Ctsz,Dnase1l1,Rab32,Tnfaip3,Atp2b1,Tysnd1,Gdpd1,Abca8b,Cpd,Abcc3,Lgmn,Ctsl,Tppp,Hexb,Plau,Esd,Bmp1,Naga,Pde1b,Abcg1,Anxa1,Hexa,Mmp19,Gusb,Casp4,Rab29,Dpp7,Ptpn1,Nras,Tlr2,Manba,Abca1,Hint2,Ppt1,Fuca1,Pla2g2d,Hgf,Cd38,Man2b2,Ctsc,Fah,Acer3,Tpp1,Gla,F7,Sfrp1,Asah1,Man2b1,Mmp2,Pla2g15,Usp2,B…
GO:0033218	amide binding	38	354	0.0014	Itgb2,Fkbp10,Ctsb,Crip1,Kdelr3,Gltp,Ctsl,Clu,Trem2,Ppic,Msr1,Itm2c,Cln8,Fcgr2b,Tlr2,Sec61a1,Tpp1,Apoa1,Bace1,Ppib,Lepr,Tgfb2,Inhba,Fzd4,Apba3,Cd14,Prokr1,Pltp,Cemip,Pla2g4a,H2-Q7,Pirb,Folr2,Psap,Cd300lf,Anpep,Ctsd,Soat1	Itgb2,Fkbp10,Ctsb,Crip1,Kdelr3,Gltp,Ctsl,Clu,Trem2,Ppic,Msr1,Itm2c,Cln8,Fcgr2b,Tlr2,Sec61a1,Tpp1,Apoa1,Bace1,Ppib,Lepr,Tgfb2,Inhba,Fzd4,Apba3,Cd14,Prokr1,Pltp,Cemip,Pla2g4a,H2-Q7,Pirb,Folr2,Psap,Cd300lf,Anpep,Ctsd,Soat1
GO:0004888	transmembrane signaling receptor activity	72	872	0.0017	Itgb2,Acvr1b,Il7r,Cd44,Ephb3,Tgfbr1,Crlf1,Il12rb2,Mertk,Flt4,Cd180,Il10rb,Trem2,Csf1r,Htr2b,Tnfrsf11a,Gpr39,Sele,Fcgr2b,Tlr2,Fcgr1,Abca1,Cd72,Tnfrsf1b,P2rx4,Lyve1,Il13ra1,Il10ra,Itga11,Ctsh,Crlf2,Lepr,Gpr176,Il22ra2,Tlr13,Tlr4,C3ar1,Ror1,Fzd4,Gpr97,Plxnb2,S1pr2,P2ry6,Prokr1,F2r,Cx3cr1,Ptafr,Csf2ra,Unc5b,Fcgr4,Fcer1g,Cr2,Milr1,Emr1,Gpr88,Gpr157,Csf2rb,Csf2rb2,P2rx7,Cntfr,Gpr182,Nfam1,Ccr5,Tlr8,Tnf…	Itgb2,Acvr1b,Il7r,Cd44,Ephb3,Tgfbr1,Crlf1,Il12rb2,Mertk,Flt4,Cd180,Il10rb,Trem2,Csf1r,Htr2b,Tnfrsf11a,Gpr39,Sele,Fcgr2b,Tlr2,Fcgr1,Abca1,Cd72,Tnfrsf1b,P2rx4,Lyve1,Il13ra1,Il10ra,Itga11,Ctsh,Crlf2,Lepr,Gpr176,Il22ra2,Tlr13,Tlr4,C3ar1,Ror1,Fzd4,Adgrg3,Plxnb2,S1pr2,P2ry6,Prokr1,F2r,Cx3cr1,Ptafr,Csf2ra,Unc5b,Fcgr4,Fcer1g,Cr2,Milr1,Adgre1,Gpr88,Gpr157,Csf2rb,Csf2rb2,P2rx7,Cntfr,Gpr182,Nfam1,Ccr5,Tlr8,…
GO:0005201	extracellular matrix structural constituent	13	57	0.0017	Col1a1,Eln,Col5a1,Col24a1,Col1a2,Col16a1,Scara3,Col5a2,Col3a1,Col8a1,Col23a1,Col15a1,Col10a1	Col1a1,Eln,Col5a1,Col24a1,Col1a2,Col16a1,Scara3,Col5a2,Col3a1,Col8a1,Col23a1,Col15a1,Col10a1
GO:0001540	amyloid-beta binding	13	58	0.002	Itgb2,Clu,Trem2,Msr1,Itm2c,Fcgr2b,Tlr2,Apoa1,Bace1,Tgfb2,Fzd4,Apba3,Pirb	Itgb2,Clu,Trem2,Msr1,Itm2c,Fcgr2b,Tlr2,Apoa1,Bace1,Tgfb2,Fzd4,Apba3,Pirb
GO:0008092	cytoskeletal protein binding	76	947	0.0023	Actr2,Hip1r,S100a4,S100a6,Stk38l,Tpm4,Kifc2,Coro1c,Cnn2,Wdr1,Tmod4,Arpc2,Ywhah,Evl,Tppp,Anxa8,Clu,Hcls1,P4hb,Rab29,Snta1,Cotl1,Myo1e,Anxa2,Micall2,Ablim3,Lasp1,Fam107a,Myrip,Myo16,Nek6,Kcna5,Pstpip1,Rab11fip5,Vill,Arpc5,Fes,Plekhm2,Ccdc88c,Arpc1b,Slc8a1,Myo1f,Rai14,Gas2l3,Mical1,Mefv,Actb,Capzb,Fmn1,Myom3,Cap1,Myo7a,Kirrel,Shank3,Snx5,Bcl2l11,Ccr5,Tmsb4x,Cacna1d,Ssh3,Capg,Cfl1,Kif3a,Msn,Tpm3,Rab2…	Actr2,Hip1r,S100a4,S100a6,Stk38l,Tpm4,Kifc2,Coro1c,Cnn2,Wdr1,Tmod4,Arpc2,Ywhah,Evl,Tppp,Anxa8,Clu,Hcls1,P4hb,Rab29,Snta1,Cotl1,Myo1e,Anxa2,Micall2,Ablim3,Lasp1,Fam107a,Myrip,Myo16,Nek6,Kcna5,Pstpip1,Rab11fip5,Vill,Arpc5,Fes,Plekhm2,Ccdc88c,Arpc1b,Slc8a1,Myo1f,Rai14,Gas2l3,Mical1,Mefv,Actb,Capzb,Fmn1,Myom3,Cap1,Myo7a,Kirrel,Shank3,Snx5,Bcl2l11,Ccr5,Tmsb4x,Cacna1d,Ssh3,Capg,Cfl1,Kif3a,Msn,Tpm3,Rab2…
GO:0001784	phosphotyrosine residue binding	11	42	0.0024	Acp2,Hck,Vav1,Grb2,Abl2,Pik3r3,Fgr,Socs3,Shb,Sh3bp2,Syk	Acp2,Hck,Vav1,Grb2,Abl2,Pik3r3,Fgr,Socs3,Shb,Sh3bp2,Syk
GO:0005520	insulin-like growth factor binding	9	27	0.0027	Wisp1,Htra1,Ctgf,Igfbp6,Igf2r,Itgav,Wisp2,Cyr61,Igfbp2	Wisp1,Htra1,Ctgf,Igfbp6,Igf2r,Itgav,Wisp2,Cyr61,Igfbp2
GO:0045309	protein phosphorylated amino acid binding	12	54	0.0041	Acp2,Hck,Vav1,Grb2,Abl2,Pik3r3,Fgr,Socs3,Shb,Sirpa,Sh3bp2,Syk	Acp2,Hck,Vav1,Grb2,Abl2,Pik3r3,Fgr,Socs3,Shb,Sirpa,Sh3bp2,Syk
GO:0005215	transporter activity	81	1060	0.0056	Gm2a,Slc7a7,S100a6,Clic1,Mcoln2,Gltp,Slc25a13,Cybb,Trpv2,Slc25a22,Atp2b1,Abca8b,Scn4a,Abcc3,Atp6v1c1,Abcg1,Atp6v0c,Npc1,Slc15a3,Slc1a1,Slc11a1,Tmem206,Itgav,Mfsd1,Slc25a24,Tmem144,Atp6v0d2,Abca1,Slc2a1,Tmem165,P2rx4,Sec61a1,Slc6a8,Apoa1,Anxa2,Slco2a1,Clcn7,Mfsd12,Slc41a2,Ttyh3,Ttyh2,Sidt1,Mcoln3,Cox8a,Lasp1,Atp6v0a1,Gjb5,Gjb3,Cox6a1,Kcnk13,Kcna5,Slc35f6,Sfxn3,Tpcn2,Pltp,Fam26e,Slc39a6,Slc8b1,Hvcn…	Gm2a,Slc7a7,S100a6,Clic1,Mcoln2,Gltp,Slc25a13,Cybb,Trpv2,Slc25a22,Atp2b1,Abca8b,Scn4a,Abcc3,Atp6v1c1,Abcg1,Atp6v0c,Npc1,Slc15a3,Slc1a1,Slc11a1,Tmem206,Itgav,Mfsd1,Slc25a24,Tmem144,Atp6v0d2,Abca1,Slc2a1,Tmem165,P2rx4,Sec61a1,Slc6a8,Apoa1,Anxa2,Slco2a1,Clcn7,Mfsd12,Slc41a2,Ttyh3,Ttyh2,Sidt1,Mcoln3,Cox8a,Lasp1,Atp6v0a1,Gjb5,Gjb3,Cox6a1,Kcnk13,Kcna5,Slc35f6,Sfxn3,Tpcn2,Pltp,Fam26e,Slc39a6,Slc8b1,Hvcn…
GO:0002020	protease binding	20	143	0.0057	Col1a1,Ddt,Cstb,Timp1,Serpinb6a,Timp2,Tnfaip3,Tysnd1,Sell,Itgav,Col1a2,Timp4,Anxa2,Serpine1,Lrp1,Fn1,Col3a1,Ndufs7,Psap,Ecm1	Col1a1,Ddt,Cstb,Timp1,Serpinb6a,Timp2,Tnfaip3,Tysnd1,Sell,Itgav,Col1a2,Timp4,Anxa2,Serpine1,Lrp1,Fn1,Col3a1,Ndufs7,Psap,Ecm1
GO:0008194	UDP-glycosyltransferase activity	19	132	0.006	Hexb,Galnt15,Hexa,Galnt7,Mgat5,Galnt12,Chsy1,Colgalt1,Galnt6,B3gnt2,B4galt6,Ext1,Chsy3,B4galt5,B3gnt7,Xylt2,Gcnt4,B3gnt9,Gcnt1	Hexb,Galnt15,Hexa,Galnt7,Mgat5,Galnt12,Chsy1,Colgalt1,Galnt6,B3gnt2,B4galt6,Ext1,Chsy3,B4galt5,B3gnt7,Xylt2,Gcnt4,B3gnt9,Gcnt1
GO:0016757	transferase activity, transferring glycosyl groups	28	248	0.0069	Aprt,Hexb,Parp8,Galnt15,Sdf2l1,Hexa,Galnt7,Mgat5,Galnt12,Chsy1,Pygm,Colgalt1,Galnt6,Lacc1,B3gnt2,B4galt6,St3gal5,Ext1,St6galnac2,Chsy3,St6galnac4,B4galt5,B3gnt7,Xylt2,Gcnt4,Gba,B3gnt9,Gcnt1	Aprt,Hexb,Parp8,Galnt15,Sdf2l1,Hexa,Galnt7,Mgat5,Galnt12,Chsy1,Pygm,Colgalt1,Galnt6,Lacc1,B3gnt2,B4galt6,St3gal5,Ext1,St6galnac2,Chsy3,St6galnac4,B4galt5,B3gnt7,Xylt2,Gcnt4,Gba,B3gnt9,Gcnt1
GO:0051219	phosphoprotein binding	16	101	0.008	Acp2,Hck,Cd44,Vav1,Grb2,Igf2r,Abl2,Src,Pik3r3,Fgr,Ubash3b,Socs3,Shb,Sirpa,Sh3bp2,Syk	Acp2,Hck,Cd44,Vav1,Grb2,Igf2r,Abl2,Src,Pik3r3,Fgr,Ubash3b,Socs3,Shb,Sirpa,Sh3bp2,Syk
GO:0005044	scavenger receptor activity	10	42	0.0096	Loxl3,Cd5l,Cxcl16,Loxl2,Msr1,Ssc5d,Cfi,Enpp1,Cd163,Prg4	Loxl3,Cd5l,Cxcl16,Loxl2,Msr1,Ssc5d,Cfi,Enpp1,Cd163,Prg4
GO:0048407	platelet-derived growth factor binding	6	12	0.0096	Col6a1,Col1a1,Col5a1,Col1a2,Pdgfa,Col3a1	Col6a1,Col1a1,Col5a1,Col1a2,Pdgfa,Col3a1
GO:0019763	immunoglobulin receptor activity	5	7	0.0107	Fcgr2b,Fcgr1,Fcgr4,Fcer1g,Fcgr3	Fcgr2b,Fcgr1,Fcgr4,Fcer1g,Fcgr3
GO:0022857	transmembrane transporter activity	73	954	0.0108	Slc7a7,S100a6,Clic1,Mcoln2,Slc25a13,Cybb,Trpv2,Slc25a22,Atp2b1,Abca8b,Scn4a,Abcc3,Atp6v1c1,Abcg1,Atp6v0c,Slc15a3,Slc1a1,Slc11a1,Tmem206,Itgav,Mfsd1,Slc25a24,Tmem144,Atp6v0d2,Abca1,Slc2a1,Tmem165,P2rx4,Sec61a1,Slc6a8,Anxa2,Slco2a1,Clcn7,Mfsd12,Slc41a2,Ttyh3,Ttyh2,Sidt1,Mcoln3,Cox8a,Lasp1,Atp6v0a1,Gjb5,Gjb3,Cox6a1,Kcnk13,Kcna5,Slc35f6,Sfxn3,Tpcn2,Fam26e,Slc39a6,Slc8b1,Hvcn1,Mfsd7b,Slc8a1,Scn1b,Slc7…	Slc7a7,S100a6,Clic1,Mcoln2,Slc25a13,Cybb,Trpv2,Slc25a22,Atp2b1,Abca8b,Scn4a,Abcc3,Atp6v1c1,Abcg1,Atp6v0c,Slc15a3,Slc1a1,Slc11a1,Tmem206,Itgav,Mfsd1,Slc25a24,Tmem144,Atp6v0d2,Abca1,Slc2a1,Tmem165,P2rx4,Sec61a1,Slc6a8,Anxa2,Slco2a1,Clcn7,Mfsd12,Slc41a2,Ttyh3,Ttyh2,Sidt1,Mcoln3,Cox8a,Lasp1,Atp6v0a1,Gjb5,Gjb3,Cox6a1,Kcnk13,Kcna5,Slc35f6,Sfxn3,Tpcn2,Fam26e,Slc39a6,Slc8b1,Hvcn1,Mfsd7b,Slc8a1,Scn1b,Slc7…
GO:0048306	calcium-dependent protein binding	13	73	0.0119	S100a4,S100a6,Mmp13,Anxa1,S100a11,Anxa3,Mgp,Anxa2,Wfs1,Anxa4,Myo5a,Selp,Vldlr	S100a4,S100a6,Mmp13,Anxa1,S100a11,Anxa3,Mgp,Anxa2,Wfs1,Anxa4,Myo5a,Selp,Vldlr
GO:0016175	superoxide-generating NAD(P)H oxidase activity	5	8	0.0159	Cybb,Ncf1,Cyba,Ncf4,Ncf2	Cybb,Ncf1,Cyba,Ncf4,Ncf2
GO:0019864	IgG binding	5	8	0.0159	Fcgr2b,Fcgr1,Fcgr4,Fcer1g,Fcgr3	Fcgr2b,Fcgr1,Fcgr4,Fcer1g,Fcgr3
GO:0042277	peptide binding	29	283	0.0203	Itgb2,Ctsb,Crip1,Kdelr3,Ctsl,Clu,Trem2,Ppic,Msr1,Itm2c,Fcgr2b,Tlr2,Sec61a1,Tpp1,Apoa1,Bace1,Ppib,Lepr,Tgfb2,Inhba,Fzd4,Apba3,Cd14,Prokr1,Cemip,H2-Q7,Pirb,Anpep,Ctsd	Itgb2,Ctsb,Crip1,Kdelr3,Ctsl,Clu,Trem2,Ppic,Msr1,Itm2c,Fcgr2b,Tlr2,Sec61a1,Tpp1,Apoa1,Bace1,Ppib,Lepr,Tgfb2,Inhba,Fzd4,Apba3,Cd14,Prokr1,Cemip,H2-Q7,Pirb,Anpep,Ctsd
GO:0005126	cytokine receptor binding	28	271	0.0213	Ccl2,Ccl3,Ddt,Tgfb1,Cd44,Tgfbr1,Crlf1,Tnfsf13,Cxcl16,Ccl6,Ccl4,Ccl7,Grb2,Vegfb,Il1a,Sdcbp,Cxcl1,Nucb2,Cx3cl1,Tgfb2,Bdnf,Lif,Osm,Cd300lf,Ngf,Il1rn,Ecm1,Syk	Ccl2,Ccl3,Ddt,Tgfb1,Cd44,Tgfbr1,Crlf1,Tnfsf13,Cxcl16,Ccl6,Ccl4,Ccl7,Grb2,Vegfb,Il1a,Sdcbp,Cxcl1,Nucb2,Cx3cl1,Tgfb2,Bdnf,Lif,Osm,Cd300lf,Ngf,Il1rn,Ecm1,Syk
GO:0019770	IgG receptor activity	4	4	0.0213	Fcgr2b,Fcgr1,Fcgr4,Fcgr3	Fcgr2b,Fcgr1,Fcgr4,Fcgr3
GO:0050664	oxidoreductase activity, acting on NAD(P)H, oxygen as acceptor	6	15	0.0213	Cybb,Ncf1,Cyba,Ncf4,Mical1,Ncf2	Cybb,Ncf1,Cyba,Ncf4,Mical1,Ncf2
GO:0071813	lipoprotein particle binding	8	30	0.0213	Gpihbp1,Trem2,Msr1,Abca1,Apoa1,Thbs1,Pltp,Vldlr	Gpihbp1,Trem2,Msr1,Abca1,Apoa1,Thbs1,Pltp,Vldlr
GO:0097001	ceramide binding	6	15	0.0213	Gltp,Cln8,Pltp,Pla2g4a,Psap,Cd300lf	Gltp,Cln8,Pltp,Pla2g4a,Psap,Cd300lf
GO:0035091	phosphatidylinositol binding	27	258	0.0218	Hip1r,Gab2,Ncf1,Anxa8,Sdcbp,Snx8,Myo1e,Anxa2,Snx1,Atp13a2,Sh3pxd2b,Vill,Pla2g4a,Dab2,Fes,Ncf4,Ttpa,Plek,Osbpl8,Arap1,Snx5,Mcf2l,Capg,Cfl1,Pitpnm2,Syt7,Iqgap1	Hip1r,Gab2,Ncf1,Anxa8,Sdcbp,Snx8,Myo1e,Anxa2,Snx1,Atp13a2,Sh3pxd2b,Vill,Pla2g4a,Dab2,Fes,Ncf4,Ttpa,Plek,Osbpl8,Arap1,Snx5,Mcf2l,Capg,Cfl1,Pitpnm2,Syt7,Iqgap1
GO:0016758	transferase activity, transferring hexosyl groups	21	177	0.022	Hexb,Galnt15,Sdf2l1,Hexa,Galnt7,Mgat5,Galnt12,Chsy1,Pygm,Colgalt1,Galnt6,B3gnt2,B4galt6,Ext1,Chsy3,B4galt5,B3gnt7,Gcnt4,Gba,B3gnt9,Gcnt1	Hexb,Galnt15,Sdf2l1,Hexa,Galnt7,Mgat5,Galnt12,Chsy1,Pygm,Colgalt1,Galnt6,B3gnt2,B4galt6,Ext1,Chsy3,B4galt5,B3gnt7,Gcnt4,Gba,B3gnt9,Gcnt1
GO:0017147	Wnt-protein binding	8	31	0.0232	Wif1,Frzb,Sfrp1,Ror1,Fzd4,Wls,Cthrc1,Apcdd1	Wif1,Frzb,Sfrp1,Ror1,Fzd4,Wls,Cthrc1,Apcdd1
GO:0017124	SH3 domain binding	17	128	0.0246	Hip1r,Ncf1,Cyba,Grb2,Evl,Hcls1,Dtx1,Elmo1,Gpx1,Adam9,Mical1,Sirpa,Fmn1,Shank3,Sh3bp2,Afap1l1,Inpp5d	Hip1r,Ncf1,Cyba,Grb2,Evl,Hcls1,Dtx1,Elmo1,Gpx1,Adam9,Mical1,Sirpa,Fmn1,Shank3,Sh3bp2,Afap1l1,Inpp5d
GO:1901981	phosphatidylinositol phosphate binding	21	179	0.0246	Hip1r,Gab2,Ncf1,Anxa8,Sdcbp,Anxa2,Atp13a2,Sh3pxd2b,Vill,Pla2g4a,Dab2,Ncf4,Ttpa,Plek,Osbpl8,Arap1,Snx5,Capg,Cfl1,Syt7,Iqgap1	Hip1r,Gab2,Ncf1,Anxa8,Sdcbp,Anxa2,Atp13a2,Sh3pxd2b,Vill,Pla2g4a,Dab2,Ncf4,Ttpa,Plek,Osbpl8,Arap1,Snx5,Capg,Cfl1,Syt7,Iqgap1
GO:0016491	oxidoreductase activity	56	710	0.026	Loxl3,Tbxas1,Prodh,Hmox1,Tmem189,Cybb,Ncf1,Cyba,Uqcr11,L2hgdh,Glrx5,Loxl2,Aldh18a1,P4hb,Vcam1,Ptgr1,Akr1a1,Sh3bgrl3,Srd5a3,Ifi30,Egln1,Ptgs2,Qsox1,Fmo1,H2-Ke6,Akr1b8,Maob,Cox8a,Blvrb,Cox6a1,Vat1,Degs1,Ch25h,P4ha3,Suox,Aldh3b1,Sepn1,Alox5ap,Cyp2b10,Gpx1,Cyp4v3,Moxd1,Ncf4,Gpx4,Mical1,Lepre1,Cyp4b1,Ndufs7,Ndufa13,Steap3,Prdx1,Cox7c,Tecr,Lox,Bckdhb,Ncf2	Loxl3,Tbxas1,Prodh,Hmox1,Tmem189,Cybb,Ncf1,Cyba,Uqcr11,L2hgdh,Glrx5,Loxl2,Aldh18a1,P4hb,Vcam1,Ptgr1,Akr1a1,Sh3bgrl3,Srd5a3,Ifi30,Egln1,Ptgs2,Qsox1,Fmo1,H2-Ke6,Akr1b8,Maob,Cox8a,Blvrb,Cox6a1,Vat1,Degs1,Ch25h,P4ha3,Suox,Aldh3b1,Sepn1,Alox5ap,Cyp2b10,Gpx1,Cyp4v3,Moxd1,Ncf4,Gpx4,Mical1,P3h1,Cyp4b1,Ndufs7,Ndufa13,Steap3,Prdx1,Cox7c,Tecr,Lox,Bckdhb,Ncf2
GO:0005200	structural constituent of cytoskeleton	11	62	0.0308	Actr2,Tubb6,Arpc2,Tuba1c,Actg1,Arpc5,Arpc1b,Actb,Arpc4,Mybpc2,Actr3	Actr2,Tubb6,Arpc2,Tuba1c,Actg1,Arpc5,Arpc1b,Actb,Arpc4,Mybpc2,Actr3
GO:1902936	phosphatidylinositol bisphosphate binding	16	119	0.0308	Hip1r,Gab2,Ncf1,Anxa8,Sdcbp,Anxa2,Atp13a2,Sh3pxd2b,Vill,Dab2,Ttpa,Plek,Snx5,Capg,Cfl1,Syt7	Hip1r,Gab2,Ncf1,Anxa8,Sdcbp,Anxa2,Atp13a2,Sh3pxd2b,Vill,Dab2,Ttpa,Plek,Snx5,Capg,Cfl1,Syt7
GO:0036094	small molecule binding	151	2406	0.0349	Actr2,Acvr1b,Ckb,Tubb6,Stk38l,Hck,Mknk2,Prodh,Kifc2,Crabp2,Cd44,Ephb3,Atp6v1b2,Aprt,Pip4k2a,Tgfbr1,Mertk,Cybb,Atp6ap1,Rab32,Atp2b1,Cdc34,Flt4,Abca8b,Abcc3,Cdk20,Runx1,Clec4n,Rps6ka2,Igf2r,Abcg1,Npc1,Csf1r,Slc1a1,Map4k2,Aldh18a1,Dgka,Fam20c,Itm2c,Arl8a,Rab29,Cdk18,Sele,Abl2,Prkcq,Ehd4,Fabp5,Src,Nras,Manba,Abca1,Hint2,Prkaa2,Ctps,Map3k6,Fgr,Rbp7,P2rx4,Camk1,Acan,Lyve1,Rp2h,Man2b1,Egln1,Apoa1,Myo1e,…	Actr2,Acvr1b,Ckb,Tubb6,Stk38l,Hck,Mknk2,Prodh,Kifc2,Crabp2,Cd44,Ephb3,Atp6v1b2,Aprt,Pip4k2a,Tgfbr1,Mertk,Cybb,Atp6ap1,Rab32,Atp2b1,Cdc34,Flt4,Abca8b,Abcc3,Cdk20,Runx1,Clec4n,Rps6ka2,Igf2r,Abcg1,Npc1,Csf1r,Slc1a1,Map4k2,Aldh18a1,Dgka,Fam20c,Itm2c,Arl8a,Rab29,Cdk18,Sele,Abl2,Prkcq,Ehd4,Fabp5,Src,Nras,Manba,Abca1,Hint2,Prkaa2,Ctps,Map3k6,Fgr,Rbp7,P2rx4,Camk1,Acan,Lyve1,Rp2,Man2b1,Egln1,Apoa1,Myo1e,M…
GO:0008035	high-density lipoprotein particle binding	5	11	0.0373	Gpihbp1,Trem2,Abca1,Apoa1,Pltp	Gpihbp1,Trem2,Abca1,Apoa1,Pltp
GO:0034987	immunoglobulin receptor binding	5	11	0.0373	Fgr,Clec4d,Fes,Lgals3,Fcgr3	Fgr,Clec4d,Fes,Lgals3,Fcgr3
GO:0008376	acetylgalactosaminyltransferase activity	9	44	0.0389	Galnt15,Galnt7,Galnt12,Chsy1,Galnt6,B3gnt2,Chsy3,B3gnt7,B3gnt9	Galnt15,Galnt7,Galnt12,Chsy1,Galnt6,B3gnt2,Chsy3,B3gnt7,B3gnt9
GO:0019902	phosphatase binding	23	216	0.0407	Slc9a3r2,Gab2,Flt4,Grb2,Cpd,Csf1r,Ptpn1,Lmna,Ctsc,Eif4ebp1,Myo16,Foxo1,Pstpip1,Clec12a,Dlg3,Sirpa,Cd300a,Cfl1,Kif3a,Syk,Lgals3,Iqgap1,Sphk1	Slc9a3r2,Gab2,Flt4,Grb2,Cpd,Csf1r,Ptpn1,Lmna,Ctsc,Eif4ebp1,Myo16,Foxo1,Pstpip1,Clec12a,Dlg3,Sirpa,Cd300a,Cfl1,Kif3a,Syk,Lgals3,Iqgap1,Sphk1
GO:0004715	non-membrane spanning protein tyrosine kinase activity	9	45	0.0438	Hck,Abl2,Src,Fgr,Tec,Fes,Prkcd,Matk,Syk	Hck,Abl2,Src,Fgr,Tec,Fes,Prkcd,Matk,Syk
GO:0072509	divalent inorganic cation transmembrane transporter activity	18	150	0.0438	Mcoln2,Trpv2,Atp2b1,Itgav,Tmem165,P2rx4,Sec61a1,Anxa2,Slc41a2,Mcoln3,Tpcn2,Slc39a6,Slc8b1,Slc8a1,Slc39a11,Slc24a3,Cacna1d,Cacng6	Mcoln2,Trpv2,Atp2b1,Itgav,Tmem165,P2rx4,Sec61a1,Anxa2,Slc41a2,Mcoln3,Tpcn2,Slc39a6,Slc8b1,Slc8a1,Slc39a11,Slc24a3,Cacna1d,Cacng6
