# Supplementary material for: reString: an open-source Python software to perform automatic functional enrichment retrieval, results aggregation and data visualization
Source: Sci Rep. 2021 Dec 6;11:23458. doi: 10.1038/s41598-021-02528-0 (PMC8648753; doi:10.1038/s41598-021-02528-0)
Supplement: Supplementary file 1 — Supplementary Information 1. [file 41598_2021_2528_MOESM1_ESM.zip › Supplemental DataSets/up_down_together/treatment_t1_green_VS_treatment_t1_blue_FC/ALL_enrichment.RCTM.tsv]

#term ID	term description	observed gene count	background gene count	false discovery rate	matching proteins in your network (IDs)	matching proteins in your network (labels)
MMU-168256	Immune System	218	1621	1.27e-36	Actr2,Itgb2,Gm2a,Tubb6,Col1a1,Plaur,Hck,Il7r,Kifc2,Gab2,Cnn2,Cstb,Cd44,Vav1,Ctsb,Atp6v1b2,Arpc2,Aprt,Crlf1,Il12rb2,Galns,Cybb,Ctsk,Ctss,Ncf1,Ctsz,Serpinb6a,Cyba,Timp2,Wsb1,Tnfsf13,Dnase1l1,Tnfaip3,Cdc34,Sdc1,Grb2,Lgmn,Ly86,Ctsl,Cd180,Hexb,Plau,Clu,Atp6v1c1,Ifngr2,Il10rb,Clec4n,Rps6ka2,Igf2r,Trem2,Atp6v0c,Csf1r,P4hb,Gusb,Casp4,Slc11a1,Tnfrsf11a,Pkp1,Arl8a,Abl2,Fcgr2b,Prkcq,Dpp7,Itgav,Il1a,Fabp5,Pt…	Actr2,Itgb2,Gm2a,Tubb6,Col1a1,Plaur,Hck,Il7r,Kifc2,Gab2,Cnn2,Cstb,Cd44,Vav1,Ctsb,Atp6v1b2,Arpc2,Aprt,Crlf1,Il12rb2,Galns,Cybb,Ctsk,Ctss,Ncf1,Ctsz,Serpinb6a,Cyba,Timp2,Wsb1,Tnfsf13,Dnase1l1,Tnfaip3,Cdc34,Sdc1,Grb2,Lgmn,Ly86,Ctsl,Cd180,Hexb,Plau,Clu,Atp6v1c1,Ifngr2,Il10rb,Clec4n,Rps6ka2,Igf2r,Trem2,Atp6v0c,Csf1r,P4hb,Gusb,Casp4,Slc11a1,Tnfrsf11a,Pkp1,Arl8a,Abl2,Fcgr2b,Prkcq,Dpp7,Itgav,Il1a,Fabp5,Pt…
MMU-168249	Innate Immune System	161	949	1.92e-36	Actr2,Itgb2,Gm2a,Plaur,Hck,Gab2,Cnn2,Cstb,Cd44,Vav1,Ctsb,Atp6v1b2,Arpc2,Aprt,Galns,Cybb,Ctsk,Ctss,Ncf1,Ctsz,Serpinb6a,Cyba,Timp2,Dnase1l1,Tnfaip3,Cdc34,Grb2,Lgmn,Ly86,Ctsl,Cd180,Hexb,Plau,Clu,Atp6v1c1,Clec4n,Rps6ka2,Igf2r,Trem2,Atp6v0c,Gusb,Casp4,Slc11a1,Pkp1,Arl8a,Fcgr2b,Prkcq,Dpp7,Itgav,Fabp5,Src,Nras,S100a11,Tlr2,Fcgr1,Manba,Atp6v0d2,Sdcbp,Tnfrsf1b,Fuca1,Fgr,Cxcl1,Clec4d,Olr1,Ctsc,Tyrobp,Itgax…	Actr2,Itgb2,Gm2a,Plaur,Hck,Gab2,Cnn2,Cstb,Cd44,Vav1,Ctsb,Atp6v1b2,Arpc2,Aprt,Galns,Cybb,Ctsk,Ctss,Ncf1,Ctsz,Serpinb6a,Cyba,Timp2,Dnase1l1,Tnfaip3,Cdc34,Grb2,Lgmn,Ly86,Ctsl,Cd180,Hexb,Plau,Clu,Atp6v1c1,Clec4n,Rps6ka2,Igf2r,Trem2,Atp6v0c,Gusb,Casp4,Slc11a1,Pkp1,Arl8a,Fcgr2b,Prkcq,Dpp7,Itgav,Fabp5,Src,Nras,S100a11,Tlr2,Fcgr1,Manba,Atp6v0d2,Sdcbp,Tnfrsf1b,Fuca1,Fgr,Cxcl1,Clec4d,Olr1,Ctsc,Tyrobp,Itgax…
MMU-6798695	Neutrophil degranulation	107	519	3.14e-29	Actr2,Itgb2,Gm2a,Plaur,Cnn2,Cstb,Cd44,Ctsb,Aprt,Galns,Cybb,Ctss,Ctsz,Serpinb6a,Cyba,Timp2,Dnase1l1,Hexb,Plau,Igf2r,Atp6v0c,Gusb,Slc11a1,Pkp1,Arl8a,Fcgr2b,Dpp7,Itgav,Fabp5,Nras,S100a11,Tlr2,Manba,Sdcbp,Tnfrsf1b,Fuca1,Fgr,Cxcl1,Clec4d,Olr1,Ctsc,Tyrobp,Itgax,Atp6ap2,Gla,Asah1,Man2b1,Cotl1,Anxa2,Nckap1l,Qsox1,Cd53,Qpct,Rap2b,Gns,Hpse,Atp6v0a1,Grn,C3ar1,Vat1,Degs1,Ckap4,Gpr97,Hk3,Lamp2,Glb1,Aldh3b1,Cd…	Actr2,Itgb2,Gm2a,Plaur,Cnn2,Cstb,Cd44,Ctsb,Aprt,Galns,Cybb,Ctss,Ctsz,Serpinb6a,Cyba,Timp2,Dnase1l1,Hexb,Plau,Igf2r,Atp6v0c,Gusb,Slc11a1,Pkp1,Arl8a,Fcgr2b,Dpp7,Itgav,Fabp5,Nras,S100a11,Tlr2,Manba,Sdcbp,Tnfrsf1b,Fuca1,Fgr,Cxcl1,Clec4d,Olr1,Ctsc,Tyrobp,Itgax,Atp6ap2,Gla,Asah1,Man2b1,Cotl1,Anxa2,Nckap1l,Qsox1,Cd53,Qpct,Rap2b,Gns,Hpse,Atp6v0a1,Grn,C3ar1,Vat1,Degs1,Ckap4,Adgrg3,Hk3,Lamp2,Glb1,Aldh3b1,C…
MMU-109582	Hemostasis	98	524	9.759999999999999e-24	Itgb2,Slc7a7,Tubb6,Col1a1,Plaur,Tgfb1,Kifc2,Cd244,Cd44,Wdr1,Vav1,Itih3,Itih4,Timp1,Mertk,Serpinb6a,Sparc,Atp2b1,Sdc1,Grb2,Pik3r5,Plau,Clu,Sdc2,Itga5,Pde1b,Vegfb,Maged2,Dgka,Sele,Prkcq,Itgav,Ptpn1,Src,Nras,Pdpn,Pik3r3,Hgf,Fgr,P2rx4,Col1a2,Olr1,Cd9,Itgax,F7,Apoa1,Anxa2,Qsox1,Vav3,Fermt3,Serpine1,Daglb,Tgfb2,Thbs1,Gngt2,Dock9,Tuba1c,Lamp2,Abhd12,Fn1,F2r,Lhfpl2,Cd48,Sdc3,Rap1b,Itgam,Pla2g4a,Actg1,Prc…	Itgb2,Slc7a7,Tubb6,Col1a1,Plaur,Tgfb1,Kifc2,Cd244,Cd44,Wdr1,Vav1,Itih3,Itih4,Timp1,Mertk,Serpinb6a,Sparc,Atp2b1,Sdc1,Grb2,Pik3r5,Plau,Clu,Sdc2,Itga5,Pde1b,Vegfb,Maged2,Dgka,Sele,Prkcq,Itgav,Ptpn1,Src,Nras,Pdpn,Pik3r3,Hgf,Fgr,P2rx4,Col1a2,Olr1,Cd9,Itgax,F7,Apoa1,Anxa2,Qsox1,Vav3,Fermt3,Serpine1,Daglb,Tgfb2,Thbs1,Gngt2,Dock9,Tuba1c,Lamp2,Abhd12,Fn1,F2r,Lhfpl2,Cd48,Sdc3,Rap1b,Itgam,Pla2g4a,Actg1,Prc…
MMU-1474244	Extracellular matrix organization	66	295	9.05e-19	Itgb2,Loxl3,Col6a1,Col1a1,Ltbp2,Tgfb1,Cd44,Mmp12,Ctsb,Htra1,Timp1,Eln,Mmp13,Ctsk,Ctss,Timp2,Sparc,Sdc1,Fbln5,Ctsl,Loxl2,Bmp1,Sdc2,Itga5,P4hb,Mmp19,Col5a1,Itgav,Vcam1,Ibsp,Col1a2,Acan,Itgax,Bgn,Mmp2,Itga11,Ppib,Col16a1,Tnn,Serpine1,Lum,Tgfb2,Thbs1,Colgalt1,Fbln2,Fn1,P4ha3,Col6a3,Sdc3,Itgam,Col12a1,Pdgfa,Col5a2,Col3a1,Col8a1,Mmp14,Lepre1,Col23a1,Col15a1,Col10a1,Adam8,Tnc,Spp1,Ctsd,Col22a1,Lox	Itgb2,Loxl3,Col6a1,Col1a1,Ltbp2,Tgfb1,Cd44,Mmp12,Ctsb,Htra1,Timp1,Eln,Mmp13,Ctsk,Ctss,Timp2,Sparc,Sdc1,Fbln5,Ctsl,Loxl2,Bmp1,Sdc2,Itga5,P4hb,Mmp19,Col5a1,Itgav,Vcam1,Ibsp,Col1a2,Acan,Itgax,Bgn,Mmp2,Itga11,Ppib,Col16a1,Tnn,Serpine1,Lum,Tgfb2,Thbs1,Colgalt1,Fbln2,Fn1,P4ha3,Col6a3,Sdc3,Itgam,Col12a1,Pdgfa,Col5a2,Col3a1,Col8a1,Mmp14,P3h1,Col23a1,Col15a1,Col10a1,Adam8,Tnc,Spp1,Ctsd,Col22a1,Lox
MMU-76002	Platelet activation, signaling and aggregation	58	253	1.02e-16	Col1a1,Tgfb1,Wdr1,Vav1,Itih3,Itih4,Timp1,Sparc,Grb2,Pik3r5,Clu,Vegfb,Maged2,Dgka,Prkcq,Ptpn1,Src,Pdpn,Pik3r3,Hgf,Col1a2,Cd9,Apoa1,Qsox1,Vav3,Fermt3,Serpine1,Daglb,Tgfb2,Thbs1,Gngt2,Lamp2,Abhd12,Fn1,F2r,Lhfpl2,Rap1b,Pla2g4a,Actg1,Pdgfa,Fcer1g,F5,Cd109,Rhog,Plek,Cd63,Psap,Igf2,Arrb2,Tagln2,Tmsb4x,Prkcd,Rasgrp2,Ecm1,Syk,Rab27b,Selp,Fam3c	Col1a1,Tgfb1,Wdr1,Vav1,Itih3,Itih4,Timp1,Sparc,Grb2,Pik3r5,Clu,Vegfb,Maged2,Dgka,Prkcq,Ptpn1,Src,Pdpn,Pik3r3,Hgf,Col1a2,Cd9,Apoa1,Qsox1,Vav3,Fermt3,Serpine1,Daglb,Tgfb2,Thbs1,Gngt2,Lamp2,Abhd12,Fn1,F2r,Lhfpl2,Rap1b,Pla2g4a,Actg1,Pdgfa,Fcer1g,F5,Cd109,Rhog,Plek,Cd63,Psap,Igf2,Arrb2,Tagln2,Tmsb4x,Prkcd,Rasgrp2,Ecm1,Syk,Rab27b,Selp,Fam3c
MMU-114608	Platelet degranulation	34	122	4.76e-11	Tgfb1,Wdr1,Itih3,Itih4,Timp1,Sparc,Clu,Vegfb,Maged2,Hgf,Cd9,Apoa1,Qsox1,Fermt3,Serpine1,Tgfb2,Thbs1,Lamp2,Fn1,Lhfpl2,Actg1,Pdgfa,F5,Cd109,Plek,Cd63,Psap,Igf2,Tagln2,Tmsb4x,Ecm1,Rab27b,Selp,Fam3c	Tgfb1,Wdr1,Itih3,Itih4,Timp1,Sparc,Clu,Vegfb,Maged2,Hgf,Cd9,Apoa1,Qsox1,Fermt3,Serpine1,Tgfb2,Thbs1,Lamp2,Fn1,Lhfpl2,Actg1,Pdgfa,F5,Cd109,Plek,Cd63,Psap,Igf2,Tagln2,Tmsb4x,Ecm1,Rab27b,Selp,Fam3c
MMU-1630316	Glycosaminoglycan metabolism	33	121	1.5e-10	Naglu,Sgsh,Cd44,Galns,Sdc1,Hexb,Sdc2,Hexa,Gusb,Acan,Lyve1,Bgn,Dse,Chst2,Lum,Gns,Hpse,Chst11,Chsy1,Glb1,B3gnt2,Cemip,Chst1,Sdc3,B4galt6,Ext1,Chsy3,Hs6st2,Hs6st1,B4galt5,B3gnt7,Xylt2,Chpf2	Naglu,Sgsh,Cd44,Galns,Sdc1,Hexb,Sdc2,Hexa,Gusb,Acan,Lyve1,Bgn,Dse,Chst2,Lum,Gns,Hpse,Chst11,Chsy1,Glb1,B3gnt2,Cemip,Chst1,Sdc3,B4galt6,Ext1,Chsy3,Hs6st2,Hs6st1,B4galt5,B3gnt7,Xylt2,Chpf2
MMU-9006934	Signaling by Receptor Tyrosine Kinases	62	418	2.57e-10	Col6a1,Col1a1,Gab2,Grap,Vav1,Atp6v1b2,Cybb,Ncf1,Cyba,Atp6ap1,Flt4,Tns3,Grb2,Atp6v1c1,Rps6ka2,Atp6v0c,Hbegf,Vegfb,Nab2,Col5a1,Itgav,Ptpn1,Src,Nras,Pdgfc,Atp6v0d2,Pik3r3,Hgf,Ereg,Col1a2,Nckap1l,Vav3,Egr2,Atp6v0a1,Thbs1,Pcsk6,Fn1,Col6a3,Bdnf,Shb,Rap1b,Fgf7,Actg1,Tec,Elmo1,Pdgfa,Fes,Col5a2,Col3a1,Ncf4,Actb,Igf2,Ngf,Prkcd,Spp1,Atp6v1a,Matk,Tcirg1,Thbs2,Shc2,Sphk1,Ncf2	Col6a1,Col1a1,Gab2,Grap,Vav1,Atp6v1b2,Cybb,Ncf1,Cyba,Atp6ap1,Flt4,Tns3,Grb2,Atp6v1c1,Rps6ka2,Atp6v0c,Hbegf,Vegfb,Nab2,Col5a1,Itgav,Ptpn1,Src,Nras,Pdgfc,Atp6v0d2,Pik3r3,Hgf,Ereg,Col1a2,Nckap1l,Vav3,Egr2,Atp6v0a1,Thbs1,Pcsk6,Fn1,Col6a3,Bdnf,Shb,Rap1b,Fgf7,Actg1,Tec,Elmo1,Pdgfa,Fes,Col5a2,Col3a1,Ncf4,Actb,Igf2,Ngf,Prkcd,Spp1,Atp6v1a,Matk,Tcirg1,Thbs2,Shc2,Sphk1,Ncf2
MMU-1474290	Collagen formation	27	96	1.23e-08	Loxl3,Col6a1,Col1a1,Ctsb,Mmp13,Ctss,Ctsl,Loxl2,Bmp1,P4hb,Col5a1,Col1a2,Ppib,Col16a1,Colgalt1,P4ha3,Col6a3,Col12a1,Col5a2,Col3a1,Col8a1,Lepre1,Col23a1,Col15a1,Col10a1,Col22a1,Lox	Loxl3,Col6a1,Col1a1,Ctsb,Mmp13,Ctss,Ctsl,Loxl2,Bmp1,P4hb,Col5a1,Col1a2,Ppib,Col16a1,Colgalt1,P4ha3,Col6a3,Col12a1,Col5a2,Col3a1,Col8a1,P3h1,Col23a1,Col15a1,Col10a1,Col22a1,Lox
MMU-71387	Metabolism of carbohydrates	44	264	2.76e-08	Naglu,Sgsh,Cd44,Galns,Slc25a13,Sdc1,Hexb,Sdc2,Hexa,Gusb,Manba,Slc2a1,Akr1a1,Man2b2,Acan,Lyve1,Bgn,Man2b1,Dse,Chst2,Lum,Gns,Hpse,Chst11,Chsy1,Pygm,Hk3,Glb1,Pfkfb4,B3gnt2,Cemip,Chst1,Sdc3,B4galt6,Gnpda1,Ext1,Chsy3,Hs6st2,Hs6st1,B4galt5,B3gnt7,Xylt2,Chpf2,Slc37a2	Naglu,Sgsh,Cd44,Galns,Slc25a13,Sdc1,Hexb,Sdc2,Hexa,Gusb,Manba,Slc2a1,Akr1a1,Man2b2,Acan,Lyve1,Bgn,Man2b1,Dse,Chst2,Lum,Gns,Hpse,Chst11,Chsy1,Pygm,Hk3,Glb1,Pfkfb4,B3gnt2,Cemip,Chst1,Sdc3,B4galt6,Gnpda1,Ext1,Chsy3,Hs6st2,Hs6st1,B4galt5,B3gnt7,Xylt2,Chpf2,Slc37a2
MMU-2029480	Fcgamma receptor (FCGR) dependent phagocytosis	24	82	7.55e-08	Actr2,Hck,Vav1,Arpc2,Grb2,Fcgr2b,Src,Fcgr1,Fgr,Nckap1l,Vav3,Actg1,Elmo1,Arpc5,Fcgr4,Arpc1b,Actb,Prkcd,Pld3,Syk,Arpc4,Myo5a,Fcgr3,Actr3	Actr2,Hck,Vav1,Arpc2,Grb2,Fcgr2b,Src,Fcgr1,Fgr,Nckap1l,Vav3,Actg1,Elmo1,Arpc5,Fcgr4,Arpc1b,Actb,Prkcd,Pld3,Syk,Arpc4,Myo5a,Fcgr3,Actr3
MMU-1474228	Degradation of the extracellular matrix	31	144	1e-07	Col6a1,Col1a1,Cd44,Mmp12,Ctsb,Htra1,Timp1,Eln,Mmp13,Ctsk,Ctss,Timp2,Ctsl,Bmp1,Mmp19,Col5a1,Col1a2,Acan,Mmp2,Fn1,Col6a3,Col12a1,Col5a2,Col3a1,Col8a1,Mmp14,Col15a1,Col10a1,Adam8,Spp1,Ctsd	Col6a1,Col1a1,Cd44,Mmp12,Ctsb,Htra1,Timp1,Eln,Mmp13,Ctsk,Ctss,Timp2,Ctsl,Bmp1,Mmp19,Col5a1,Col1a2,Acan,Mmp2,Fn1,Col6a3,Col12a1,Col5a2,Col3a1,Col8a1,Mmp14,Col15a1,Col10a1,Adam8,Spp1,Ctsd
MMU-216083	Integrin cell surface interactions	23	79	1.79e-07	Itgb2,Col6a1,Col1a1,Cd44,Itga5,Col5a1,Itgav,Vcam1,Ibsp,Col1a2,Itgax,Itga11,Col16a1,Lum,Thbs1,Fn1,Col6a3,Itgam,Col5a2,Col3a1,Col8a1,Tnc,Spp1	Itgb2,Col6a1,Col1a1,Cd44,Itga5,Col5a1,Itgav,Vcam1,Ibsp,Col1a2,Itgax,Itga11,Col16a1,Lum,Thbs1,Fn1,Col6a3,Itgam,Col5a2,Col3a1,Col8a1,Tnc,Spp1
MMU-202733	Cell surface interactions at the vascular wall	27	114	2.35e-07	Itgb2,Slc7a7,Col1a1,Tgfb1,Cd244,Cd44,Mertk,Sdc1,Grb2,Sdc2,Itga5,Sele,Itgav,Src,Nras,Col1a2,Olr1,Itgax,Fn1,Cd48,Sdc3,Itgam,Fcer1g,Sirpa,Cd84,Selp,Inpp5d	Itgb2,Slc7a7,Col1a1,Tgfb1,Cd244,Cd44,Mertk,Sdc1,Grb2,Sdc2,Itga5,Sele,Itgav,Src,Nras,Col1a2,Olr1,Itgax,Fn1,Cd48,Sdc3,Itgam,Fcer1g,Sirpa,Cd84,Selp,Inpp5d
MMU-1650814	Collagen biosynthesis and modifying enzymes	20	63	7.04e-07	Col6a1,Col1a1,Bmp1,P4hb,Col5a1,Col1a2,Ppib,Col16a1,Colgalt1,P4ha3,Col6a3,Col12a1,Col5a2,Col3a1,Col8a1,Lepre1,Col23a1,Col15a1,Col10a1,Col22a1	Col6a1,Col1a1,Bmp1,P4hb,Col5a1,Col1a2,Ppib,Col16a1,Colgalt1,P4ha3,Col6a3,Col12a1,Col5a2,Col3a1,Col8a1,P3h1,Col23a1,Col15a1,Col10a1,Col22a1
MMU-1442490	Collagen degradation	19	58	1.15e-06	Col6a1,Col1a1,Mmp12,Ctsb,Mmp13,Ctsk,Ctsl,Col5a1,Col1a2,Mmp2,Col6a3,Col12a1,Col5a2,Col3a1,Col8a1,Mmp14,Col15a1,Col10a1,Ctsd	Col6a1,Col1a1,Mmp12,Ctsb,Mmp13,Ctsk,Ctsl,Col5a1,Col1a2,Mmp2,Col6a3,Col12a1,Col5a2,Col3a1,Col8a1,Mmp14,Col15a1,Col10a1,Ctsd
MMU-2029482	Regulation of actin dynamics for phagocytic cup formation	19	61	2.18e-06	Actr2,Vav1,Arpc2,Grb2,Fcgr2b,Fcgr1,Nckap1l,Vav3,Actg1,Elmo1,Arpc5,Fcgr4,Arpc1b,Actb,Syk,Arpc4,Myo5a,Fcgr3,Actr3	Actr2,Vav1,Arpc2,Grb2,Fcgr2b,Fcgr1,Nckap1l,Vav3,Actg1,Elmo1,Arpc5,Fcgr4,Arpc1b,Actb,Syk,Arpc4,Myo5a,Fcgr3,Actr3
MMU-1430728	Metabolism	143	1779	2.7e-06	Gm2a,Ckb,Naglu,Tbxas1,Prodh,Sgsh,Cd44,Hmox1,Elovl1,Aprt,Pip4k2a,Tnfaip8l2,Galns,Slc25a13,Sdc1,Abcc3,Pik3r5,L2hgdh,Glrx5,Hexb,Parp8,Samd8,Esd,Sdc2,Lrp12,Ndufb9,Cyp2d22,Ndufa6,Gpihbp1,Agpat4,Aldh18a1,Hexa,Sat1,Gusb,Gatm,Fabp5,Manba,Prkaa2,Ctps,Slc2a1,Ppt1,Akr1a1,Pik3r3,Pla2g2d,Cd38,Man2b2,Srd5a3,Hpgds,Acan,Fah,Acer3,Lyve1,Gla,Bgn,Slc6a8,Asah1,Man2b1,Pla2g15,Apoc3,Apoa1,Ptgs2,Fmo1,H2-Ke6,Cerk,Ndufc1…	Gm2a,Ckb,Naglu,Tbxas1,Prodh,Sgsh,Cd44,Hmox1,Elovl1,Aprt,Pip4k2a,Tnfaip8l2,Galns,Slc25a13,Sdc1,Abcc3,Pik3r5,L2hgdh,Glrx5,Hexb,Parp8,Samd8,Esd,Sdc2,Lrp12,Ndufb9,Cyp2d22,Ndufa6,Gpihbp1,Agpat4,Aldh18a1,Hexa,Sat1,Gusb,Gatm,Fabp5,Manba,Prkaa2,Ctps,Slc2a1,Ppt1,Akr1a1,Pik3r3,Pla2g2d,Cd38,Man2b2,Srd5a3,Hpgds,Acan,Fah,Acer3,Lyve1,Gla,Bgn,Slc6a8,Asah1,Man2b1,Pla2g15,Apoc3,Apoa1,Ptgs2,Fmo1,H2-Ke6,Cerk,Ndufc1…
MMU-422475	Axon guidance	40	278	5.74e-06	Actr2,Col6a1,Tubb6,Gab2,Ephb3,Arpc2,Grb2,Evl,Sdc2,Itga5,Trem2,Gfra1,Abl2,Prkcq,Col5a1,Itgav,Src,Nras,Sdcbp,Cd72,Pik3r3,Tyrobp,Mmp2,Vav3,Tuba1c,Col6a3,Actg1,Arpc5,Fes,Arpc1b,Col5a2,Col3a1,Dok1,Actb,Shank3,Msn,Arpc4,Vldlr,Plxna1,Actr3	Actr2,Col6a1,Tubb6,Gab2,Ephb3,Arpc2,Grb2,Evl,Sdc2,Itga5,Trem2,Gfra1,Abl2,Prkcq,Col5a1,Itgav,Src,Nras,Sdcbp,Cd72,Pik3r3,Tyrobp,Mmp2,Vav3,Tuba1c,Col6a3,Actg1,Arpc5,Fes,Arpc1b,Col5a2,Col3a1,Dok1,Actb,Shank3,Msn,Arpc4,Vldlr,Plxna1,Actr3
MMU-162582	Signal Transduction	178	2417	1e-05	Actr2,Acvr1b,Ccl3,Col6a1,Tubb6,Col1a1,Tgfb1,Gab2,Grap,Crabp2,Vav1,Atp6v1b2,Arpc2,Pip4k2a,Tgfbr1,Pea15a,Cybb,Notch4,Ncf1,Cyba,Cxcl16,Ccl6,Ccl4,Ywhah,Atp6ap1,Tnfaip3,Flt4,Tns3,Sdc1,Ccl7,Grb2,Pik3r5,Hif1a,Evl,Edn1,Sdc2,Atp6v1c1,Lrp12,Pde1b,Gpihbp1,Runx1,Rps6ka2,Atp6v0c,Hbegf,Anxa1,Vegfb,Gfra1,P4hb,Arhgap19,Dgka,Nab2,Htr2b,Gpr39,Prkcq,Col5a1,Itgav,Fabp5,Ptpn1,Src,Nras,Pdgfc,Atp6v0d2,Abca1,Prkaa2,Pik3…	Actr2,Acvr1b,Ccl3,Col6a1,Tubb6,Col1a1,Tgfb1,Gab2,Grap,Crabp2,Vav1,Atp6v1b2,Arpc2,Pip4k2a,Tgfbr1,Pea15a,Cybb,Notch4,Ncf1,Cyba,Cxcl16,Ccl6,Ccl4,Ywhah,Atp6ap1,Tnfaip3,Flt4,Tns3,Sdc1,Ccl7,Grb2,Pik3r5,Hif1a,Evl,Edn1,Sdc2,Atp6v1c1,Lrp12,Pde1b,Gpihbp1,Runx1,Rps6ka2,Atp6v0c,Hbegf,Anxa1,Vegfb,Gfra1,P4hb,Arhgap19,Dgka,Nab2,Htr2b,Gpr39,Prkcq,Col5a1,Itgav,Fabp5,Ptpn1,Src,Nras,Pdgfc,Atp6v0d2,Abca1,Prkaa2,Pik3…
MMU-2022090	Assembly of collagen fibrils and other multimeric structures	19	70	1.14e-05	Loxl3,Col6a1,Col1a1,Ctsb,Mmp13,Ctss,Ctsl,Loxl2,Bmp1,Col5a1,Col1a2,Col6a3,Col12a1,Col5a2,Col3a1,Col8a1,Col15a1,Col10a1,Lox	Loxl3,Col6a1,Col1a1,Ctsb,Mmp13,Ctss,Ctsl,Loxl2,Bmp1,Col5a1,Col1a2,Col6a3,Col12a1,Col5a2,Col3a1,Col8a1,Col15a1,Col10a1,Lox
MMU-1222556	ROS and RNS production in phagocytes	14	36	2.2e-05	Atp6v1b2,Cybb,Ncf1,Cyba,Atp6v1c1,Atp6v0c,Slc11a1,Atp6v0d2,Atp6v0a1,Hvcn1,Ncf4,Atp6v1a,Tcirg1,Ncf2	Atp6v1b2,Cybb,Ncf1,Cyba,Atp6v1c1,Atp6v0c,Slc11a1,Atp6v0d2,Atp6v0a1,Hvcn1,Ncf4,Atp6v1a,Tcirg1,Ncf2
MMU-3000178	ECM proteoglycans	16	50	2.2e-05	Col6a1,Col1a1,Sparc,Col5a1,Itgav,Col1a2,Acan,Itgax,Bgn,Tnn,Serpine1,Fn1,Col6a3,Col5a2,Col3a1,Tnc	Col6a1,Col1a1,Sparc,Col5a1,Itgav,Col1a2,Acan,Itgax,Bgn,Tnn,Serpine1,Fn1,Col6a3,Col5a2,Col3a1,Tnc
MMU-1638074	Keratan sulfate/keratin metabolism	13	33	5.6e-05	Galns,Hexb,Hexa,Acan,Chst2,Lum,Gns,Glb1,B3gnt2,Chst1,B4galt6,B4galt5,B3gnt7	Galns,Hexb,Hexa,Acan,Chst2,Lum,Gns,Glb1,B3gnt2,Chst1,B4galt6,B4galt5,B3gnt7
MMU-8948216	Collagen chain trimerization	14	41	7.36e-05	Col6a1,Col1a1,Col5a1,Col1a2,Col16a1,Col6a3,Col12a1,Col5a2,Col3a1,Col8a1,Col23a1,Col15a1,Col10a1,Col22a1	Col6a1,Col1a1,Col5a1,Col1a2,Col16a1,Col6a3,Col12a1,Col5a2,Col3a1,Col8a1,Col23a1,Col15a1,Col10a1,Col22a1
MMU-428157	Sphingolipid metabolism	19	84	0.00011	Gm2a,Hexb,Samd8,Hexa,Acer3,Gla,Asah1,Cerk,Acer2,Degs1,Glb1,Aldh3b1,Ppap2c,Prkd2,Sgms2,Ctsa,Psap,Gba,Sphk1	Gm2a,Hexb,Samd8,Hexa,Acer3,Gla,Asah1,Cerk,Acer2,Degs1,Glb1,Aldh3b1,Plpp2,Prkd2,Sgms2,Ctsa,Psap,Gba,Sphk1
MMU-3000171	Non-integrin membrane-ECM interactions	13	37	0.00015	Col1a1,Tgfb1,Sdc1,Sdc2,Col5a1,Itgav,Col1a2,Fn1,Sdc3,Pdgfa,Col5a2,Col3a1,Col10a1	Col1a1,Tgfb1,Sdc1,Sdc2,Col5a1,Itgav,Col1a2,Fn1,Sdc3,Pdgfa,Col5a2,Col3a1,Col10a1
MMU-194138	Signaling by VEGF	20	100	0.00028	Vav1,Cybb,Ncf1,Cyba,Flt4,Vegfb,Itgav,Src,Nras,Nckap1l,Vav3,Shb,Actg1,Elmo1,Ncf4,Actb,Prkcd,Shc2,Sphk1,Ncf2	Vav1,Cybb,Ncf1,Cyba,Flt4,Vegfb,Itgav,Src,Nras,Nckap1l,Vav3,Shb,Actg1,Elmo1,Ncf4,Actb,Prkcd,Shc2,Sphk1,Ncf2
MMU-1280218	Adaptive Immune System	66	701	0.00034	Itgb2,Tubb6,Col1a1,Kifc2,Vav1,Ctsb,Cybb,Ctsk,Ctss,Ncf1,Cyba,Wsb1,Cdc34,Grb2,Lgmn,Ctsl,Trem2,Fcgr2b,Prkcq,Itgav,Src,Nras,Vcam1,Fcgr1,Pik3r3,Col1a2,Mkrn1,Pianp,Ctsc,Asb5,Ifi30,Pilra,Tuba1c,Pik3ap1,Fbxo31,Blnk,Spsb4,Socs3,Spsb2,Rap1b,Btnl9,H2-Q7,Cd300lb,Fcgr4,H2-M9,Col3a1,Fyb,Ncf4,Cd80,Klhl41,Mrc2,Ctsa,Capzb,Slamf7,Ap1s2,Rasgrp2,Kif3a,Hecw2,Syk,Ctsd,Kif26b,Sh2d1b2,Inpp5d,Rasgrp3,Ncf2,Anapc13	Itgb2,Tubb6,Col1a1,Kifc2,Vav1,Ctsb,Cybb,Ctsk,Ctss,Ncf1,Cyba,Wsb1,Cdc34,Grb2,Lgmn,Ctsl,Trem2,Fcgr2b,Prkcq,Itgav,Src,Nras,Vcam1,Fcgr1,Pik3r3,Col1a2,Mkrn1,Pianp,Ctsc,Asb5,Ifi30,Pilra,Tuba1c,Pik3ap1,Fbxo31,Blnk,Spsb4,Socs3,Spsb2,Rap1b,Btnl9,H2-Q7,Cd300lb,Fcgr4,H2-M9,Col3a1,Fyb,Ncf4,Cd80,Klhl41,Mrc2,Ctsa,Capzb,Slamf7,Ap1s2,Rasgrp2,Kif3a,Hecw2,Syk,Ctsd,Kif26b,Sh2d1b1,Inpp5d,Rasgrp3,Ncf2,Anapc13
MMU-381426	Regulation of Insulin-like Growth Factor (IGF) transport and uptake by Insulin-like Growth Factor Binding Proteins (IGFBPs)	22	122	0.00034	Rcn1,Timp1,Sdc2,Igfbp6,Tmem132a,P4hb,Fam20c,Cyr61,Mxra8,Mfge8,Apoa1,Qsox1,Igfbp2,Wfs1,Ckap4,Fn1,F5,Igf2,Tnc,Spp1,Fstl1,Fuca2	Rcn1,Timp1,Sdc2,Igfbp6,Tmem132a,P4hb,Fam20c,Cyr61,Mxra8,Mfge8,Apoa1,Qsox1,Igfbp2,Wfs1,Ckap4,Fn1,F5,Igf2,Tnc,Spp1,Fstl1,Fuca2
MMU-174824	Plasma lipoprotein assembly, remodeling, and clearance	15	60	0.00063	Bmp1,Gpihbp1,Abcg1,Npc1,P4hb,Abca1,Apoc3,Apoa1,Apobr,Nceh1,Lipa,Pcsk6,Pltp,Vldlr,Soat1	Bmp1,Gpihbp1,Abcg1,Npc1,P4hb,Abca1,Apoc3,Apoa1,Apobr,Nceh1,Lipa,Pcsk6,Pltp,Vldlr,Soat1
MMU-5653656	Vesicle-mediated transport	57	594	0.0011	Actr2,Hip1r,Tubb6,Dnase2a,Il7r,Kifc2,Arpc2,Kdelr3,Ctsz,Sparc,Rab32,Grb2,Cpd,Igf2r,Hbegf,Msr1,Src,Ereg,Ctsc,Apoa1,Rab8b,Cyth4,Gns,Lrp1,Gjb5,Dennd2a,Gjb3,Mvb12b,Fzd4,Tuba1c,Tmed3,Arfgap3,Rab7b,Rab31,Pla2g4a,Actg1,Arpc5,Dab2,F5,Sec16b,Tpd52,Actb,Nsf,Capzb,Gjb4,Arrb2,Tmed9,Rin2,Snx5,Ap1s2,Cd163,Rab3il1,Kif3a,Rab27b,Arpc4,Kif26b,Actr3	Actr2,Hip1r,Tubb6,Dnase2a,Il7r,Kifc2,Arpc2,Kdelr3,Ctsz,Sparc,Rab32,Grb2,Cpd,Igf2r,Hbegf,Msr1,Src,Ereg,Ctsc,Apoa1,Rab8b,Cyth4,Gns,Lrp1,Gjb5,Dennd2a,Gjb3,Mvb12b,Fzd4,Tuba1c,Tmed3,Arfgap3,Rab7b,Rab31,Pla2g4a,Actg1,Arpc5,Dab2,F5,Sec16b,Tpd52,Actb,Nsf,Capzb,Gjb4,Arrb2,Tmed9,Rin2,Snx5,Ap1s2,Cd163,Rab3il1,Kif3a,Rab27b,Arpc4,Kif26b,Actr3
MMU-4420097	VEGFA-VEGFR2 Pathway	18	92	0.0012	Vav1,Cybb,Ncf1,Cyba,Itgav,Src,Nras,Nckap1l,Vav3,Shb,Actg1,Elmo1,Ncf4,Actb,Prkcd,Shc2,Sphk1,Ncf2	Vav1,Cybb,Ncf1,Cyba,Itgav,Src,Nras,Nckap1l,Vav3,Shb,Actg1,Elmo1,Ncf4,Actb,Prkcd,Shc2,Sphk1,Ncf2
MMU-1566948	Elastic fibre formation	12	42	0.0021	Loxl3,Ltbp2,Tgfb1,Eln,Fbln5,Loxl2,Itga5,Itgav,Tgfb2,Fbln2,Fn1,Lox	Loxl3,Ltbp2,Tgfb1,Eln,Fbln5,Loxl2,Itga5,Itgav,Tgfb2,Fbln2,Fn1,Lox
MMU-2029481	FCGR activation	8	15	0.0022	Hck,Fcgr2b,Src,Fcgr1,Fgr,Fcgr4,Syk,Fcgr3	Hck,Fcgr2b,Src,Fcgr1,Fgr,Fcgr4,Syk,Fcgr3
MMU-1638091	Heparan sulfate/heparin (HS-GAG) metabolism	13	53	0.0033	Naglu,Sgsh,Sdc1,Sdc2,Gusb,Bgn,Hpse,Glb1,Sdc3,Ext1,Hs6st2,Hs6st1,Xylt2	Naglu,Sgsh,Sdc1,Sdc2,Gusb,Bgn,Hpse,Glb1,Sdc3,Ext1,Hs6st2,Hs6st1,Xylt2
MMU-913709	O-linked glycosylation of mucins	13	54	0.0039	Galnt15,Galnt7,Galnt12,Galnt6,B3gnt2,B4galt6,St6galnac2,St6galnac4,B4galt5,B3gnt7,Gcnt4,B3gnt9,Gcnt1	Galnt15,Galnt7,Galnt12,Galnt6,B3gnt2,B4galt6,St6galnac2,St6galnac4,B4galt5,B3gnt7,Gcnt4,B3gnt9,Gcnt1
MMU-3928662	EPHB-mediated forward signaling	11	39	0.0053	Actr2,Ephb3,Arpc2,Sdc2,Src,Actg1,Arpc5,Arpc1b,Actb,Arpc4,Actr3	Actr2,Ephb3,Arpc2,Sdc2,Src,Actg1,Arpc5,Arpc1b,Actb,Arpc4,Actr3
MMU-8957275	Post-translational protein phosphorylation	19	116	0.0053	Rcn1,Timp1,Sdc2,Tmem132a,P4hb,Fam20c,Cyr61,Mxra8,Mfge8,Apoa1,Qsox1,Wfs1,Ckap4,Fn1,F5,Tnc,Spp1,Fstl1,Fuca2	Rcn1,Timp1,Sdc2,Tmem132a,P4hb,Fam20c,Cyr61,Mxra8,Mfge8,Apoa1,Qsox1,Wfs1,Ckap4,Fn1,F5,Tnc,Spp1,Fstl1,Fuca2
MMU-199991	Membrane Trafficking	52	560	0.0055	Actr2,Hip1r,Tubb6,Dnase2a,Il7r,Kifc2,Arpc2,Kdelr3,Ctsz,Rab32,Grb2,Cpd,Igf2r,Hbegf,Src,Ereg,Ctsc,Rab8b,Cyth4,Gns,Gjb5,Dennd2a,Gjb3,Mvb12b,Fzd4,Tuba1c,Tmed3,Arfgap3,Rab7b,Rab31,Pla2g4a,Actg1,Arpc5,Dab2,F5,Sec16b,Tpd52,Actb,Nsf,Capzb,Gjb4,Arrb2,Tmed9,Rin2,Snx5,Ap1s2,Rab3il1,Kif3a,Rab27b,Arpc4,Kif26b,Actr3	Actr2,Hip1r,Tubb6,Dnase2a,Il7r,Kifc2,Arpc2,Kdelr3,Ctsz,Rab32,Grb2,Cpd,Igf2r,Hbegf,Src,Ereg,Ctsc,Rab8b,Cyth4,Gns,Gjb5,Dennd2a,Gjb3,Mvb12b,Fzd4,Tuba1c,Tmed3,Arfgap3,Rab7b,Rab31,Pla2g4a,Actg1,Arpc5,Dab2,F5,Sec16b,Tpd52,Actb,Nsf,Capzb,Gjb4,Arrb2,Tmed9,Rin2,Snx5,Ap1s2,Rab3il1,Kif3a,Rab27b,Arpc4,Kif26b,Actr3
MMU-382551	Transport of small molecules	59	667	0.0055	Slc7a7,Hmox1,Atp6v1b2,Mcoln2,Trpv2,Slc25a22,Atp6ap1,Atp2b1,Abca8b,Abcc3,Emb,Bmp1,Atp6v1c1,Gpihbp1,Runx1,Abcg1,Atp6v0c,Npc1,Slc15a3,Slc1a1,P4hb,Slc11a1,Ccdc109b,Atp6v0d2,Abca1,Slc2a1,Apoc3,Apoa1,Slco2a1,Ostm1,Clcn7,Slc41a2,Ttyh3,Ttyh2,Mcoln3,Atp13a2,Apobr,Atp6v0a1,Nceh1,Gngt2,Lipa,Pcsk6,Tpcn2,Pltp,Slc39a6,Slc8b1,Mfsd7b,Slc8a1,Slc7a2,Car4,Slc1a4,Slc24a3,Steap3,Atp6v1a,Slc29a3,Tcirg1,Vldlr,Slc38a3,S…	Slc7a7,Hmox1,Atp6v1b2,Mcoln2,Trpv2,Slc25a22,Atp6ap1,Atp2b1,Abca8b,Abcc3,Emb,Bmp1,Atp6v1c1,Gpihbp1,Runx1,Abcg1,Atp6v0c,Npc1,Slc15a3,Slc1a1,P4hb,Slc11a1,Ccdc109b,Atp6v0d2,Abca1,Slc2a1,Apoc3,Apoa1,Slco2a1,Ostm1,Clcn7,Slc41a2,Ttyh3,Ttyh2,Mcoln3,Atp13a2,Apobr,Atp6v0a1,Nceh1,Gngt2,Lipa,Pcsk6,Tpcn2,Pltp,Slc39a6,Slc8b1,Mfsd7b,Slc8a1,Slc7a2,Car4,Slc1a4,Slc24a3,Steap3,Atp6v1a,Slc29a3,Tcirg1,Vldlr,Slc38a3,S…
MMU-556833	Metabolism of lipids	55	605	0.0055	Gm2a,Tbxas1,Elovl1,Pip4k2a,Tnfaip8l2,Abcc3,Pik3r5,Hexb,Samd8,Cyp2d22,Agpat4,Hexa,Fabp5,Prkaa2,Ppt1,Pik3r3,Pla2g2d,Srd5a3,Hpgds,Acer3,Gla,Asah1,Pla2g15,Ptgs2,H2-Ke6,Cerk,Acer2,Akr1b8,Ppapdc2,Nudt19,Degs1,Lpcat2,Ch25h,Glb1,Aldh3b1,Pi4k2a,Ppap2c,Pla2g4a,Alox5ap,Dpep2,Gpx1,Prkd2,Sgms2,Gpx4,Fam73b,Ctsa,Cyp4b1,Osbpl8,Psap,Fitm2,Ptplad2,Pitpnm2,Inpp5d,Gba,Sphk1	Gm2a,Tbxas1,Elovl1,Pip4k2a,Tnfaip8l2,Abcc3,Pik3r5,Hexb,Samd8,Cyp2d22,Agpat4,Hexa,Fabp5,Prkaa2,Ppt1,Pik3r3,Pla2g2d,Srd5a3,Hpgds,Acer3,Gla,Asah1,Pla2g15,Ptgs2,H2-Ke6,Cerk,Acer2,Akr1b8,Plpp6,Nudt19,Degs1,Lpcat2,Ch25h,Glb1,Aldh3b1,Pi4k2a,Plpp2,Pla2g4a,Alox5ap,Dpep2,Gpx1,Prkd2,Sgms2,Gpx4,Fam73b,Ctsa,Cyp4b1,Osbpl8,Psap,Fitm2,Hacd4,Pitpnm2,Inpp5d,Gba,Sphk1
MMU-8875878	MET promotes cell motility	11	40	0.0057	Col1a1,Tns3,Grb2,Col5a1,Src,Hgf,Col1a2,Fn1,Rap1b,Col5a2,Col3a1	Col1a1,Tns3,Grb2,Col5a1,Src,Hgf,Col1a2,Fn1,Rap1b,Col5a2,Col3a1
MMU-1793185	Chondroitin sulfate/dermatan sulfate metabolism	12	49	0.0063	Sdc1,Hexb,Sdc2,Hexa,Bgn,Dse,Chst11,Chsy1,Sdc3,Chsy3,Xylt2,Chpf2	Sdc1,Hexb,Sdc2,Hexa,Bgn,Dse,Chst11,Chsy1,Sdc3,Chsy3,Xylt2,Chpf2
MMU-186797	Signaling by PDGF	13	58	0.0063	Col6a1,Grb2,Col5a1,Src,Nras,Pdgfc,Thbs1,Col6a3,Pdgfa,Col5a2,Col3a1,Spp1,Thbs2	Col6a1,Grb2,Col5a1,Src,Nras,Pdgfc,Thbs1,Col6a3,Pdgfa,Col5a2,Col3a1,Spp1,Thbs2
MMU-2022857	Keratan sulfate degradation	7	13	0.0066	Galns,Hexb,Hexa,Acan,Lum,Gns,Glb1	Galns,Hexb,Hexa,Acan,Lum,Gns,Glb1
MMU-1236973	Cross-presentation of particulate exogenous antigens (phagosomes)	6	8	0.0068	Cybb,Ncf1,Cyba,Itgav,Ncf4,Ncf2	Cybb,Ncf1,Cyba,Itgav,Ncf4,Ncf2
MMU-114604	GPVI-mediated activation cascade	10	34	0.0077	Col1a1,Vav1,Pik3r5,Pdpn,Pik3r3,Col1a2,Vav3,Fcer1g,Rhog,Syk	Col1a1,Vav1,Pik3r5,Pdpn,Pik3r3,Col1a2,Vav3,Fcer1g,Rhog,Syk
MMU-5663213	RHO GTPases Activate WASPs and WAVEs	10	34	0.0077	Actr2,Arpc2,Grb2,Nckap1l,Actg1,Arpc5,Arpc1b,Actb,Arpc4,Actr3	Actr2,Arpc2,Grb2,Nckap1l,Actg1,Arpc5,Arpc1b,Actb,Arpc4,Actr3
MMU-2682334	EPH-Ephrin signaling	14	70	0.0083	Actr2,Ephb3,Arpc2,Sdc2,Src,Sdcbp,Mmp2,Vav3,Actg1,Arpc5,Arpc1b,Actb,Arpc4,Actr3	Actr2,Ephb3,Arpc2,Sdc2,Src,Sdcbp,Mmp2,Vav3,Actg1,Arpc5,Arpc1b,Actb,Arpc4,Actr3
MMU-2024096	HS-GAG degradation	8	21	0.0108	Naglu,Sgsh,Sdc1,Sdc2,Gusb,Hpse,Glb1,Sdc3	Naglu,Sgsh,Sdc1,Sdc2,Gusb,Hpse,Glb1,Sdc3
MMU-1266738	Developmental Biology	45	488	0.0188	Actr2,Col6a1,Tubb6,Gab2,Ephb3,Arpc2,Grb2,Evl,Sdc2,Itga5,Krt18,Trem2,Gfra1,Pkp1,Abl2,Prkcq,Col5a1,Itgav,Src,Nras,Sdcbp,Cd72,Pik3r3,Tyrobp,Mmp2,Vav3,Tuba1c,Pcsk6,Foxo1,Col6a3,Actg1,Arpc5,Fes,Arpc1b,Col5a2,Col3a1,Dok1,Actb,Shank3,Dsc3,Msn,Arpc4,Vldlr,Plxna1,Actr3	Actr2,Col6a1,Tubb6,Gab2,Ephb3,Arpc2,Grb2,Evl,Sdc2,Itga5,Krt18,Trem2,Gfra1,Pkp1,Abl2,Prkcq,Col5a1,Itgav,Src,Nras,Sdcbp,Cd72,Pik3r3,Tyrobp,Mmp2,Vav3,Tuba1c,Pcsk6,Foxo1,Col6a3,Actg1,Arpc5,Fes,Arpc1b,Col5a2,Col3a1,Dok1,Actb,Shank3,Dsc3,Msn,Arpc4,Vldlr,Plxna1,Actr3
MMU-1660662	Glycosphingolipid metabolism	10	39	0.019	Gm2a,Hexb,Hexa,Gla,Asah1,Cerk,Glb1,Ctsa,Psap,Gba	Gm2a,Hexb,Hexa,Gla,Asah1,Cerk,Glb1,Ctsa,Psap,Gba
MMU-917977	Transferrin endocytosis and recycling	9	31	0.0193	Atp6v1b2,Atp6ap1,Atp6v1c1,Atp6v0c,Atp6v0d2,Atp6v0a1,Steap3,Atp6v1a,Tcirg1	Atp6v1b2,Atp6ap1,Atp6v1c1,Atp6v0c,Atp6v0d2,Atp6v0a1,Steap3,Atp6v1a,Tcirg1
MMU-77387	Insulin receptor recycling	8	26	0.0347	Atp6v1b2,Atp6ap1,Atp6v1c1,Atp6v0c,Atp6v0d2,Atp6v0a1,Atp6v1a,Tcirg1	Atp6v1b2,Atp6ap1,Atp6v1c1,Atp6v0c,Atp6v0d2,Atp6v0a1,Atp6v1a,Tcirg1
MMU-2022854	Keratan sulfate biosynthesis	8	27	0.0424	Acan,Chst2,Lum,B3gnt2,Chst1,B4galt6,B4galt5,B3gnt7	Acan,Chst2,Lum,B3gnt2,Chst1,B4galt6,B4galt5,B3gnt7
