# Supplementary material for: reString: an open-source Python software to perform automatic functional enrichment retrieval, results aggregation and data visualization
Source: Sci Rep. 2021 Dec 6;11:23458. doi: 10.1038/s41598-021-02528-0 (PMC8648753; doi:10.1038/s41598-021-02528-0)
Supplement: Supplementary file 1 — Supplementary Information 1. [file 41598_2021_2528_MOESM1_ESM.zip › Supplemental DataSets/up_down_together/treatment_t0_red_VS_treatment_t0_blue_FC/ALL_enrichment.Component.tsv]

#term ID	term description	observed gene count	background gene count	false discovery rate	matching proteins in your network (IDs)	matching proteins in your network (labels)
GO:0005576	extracellular region	116	2229	5.44e-41	Col6a1,Col1a1,Ace,Sfrp4,Angptl2,Clec11a,Wisp1,Itih4,Pcolce2,Ctsk,Lbp,C1qtnf1,Igfbp4,Wnt9b,Enpp3,Ntn4,Lgmn,Hexb,Loxl2,Runx1,Serping1,Smoc2,Emilin2,Cfb,C2,Anxa1,Gusb,Clec3b,Dpt,Sele,Fcgr2b,Gsn,Entpd2,Pamr1,Fbn1,Cpxm1,Procr,Olfml3,Il6ra,Vcam1,Prss12,F3,Man2b2,Cxcl1,Col1a2,Pcolce,Timp4,Nucb2,Cpxm2,Plat,Sfrp1,Pdgfrl,Man2b1,Mmp2,Ctsh,Col16a1,Cilp,C1qc,Igsf10,Tgfbi,Gdf7,Mgat5,Qpct,Adamts2,Fam198a,C1qb,L…	Col6a1,Col1a1,Ace,Sfrp4,Angptl2,Clec11a,Wisp1,Itih4,Pcolce2,Ctsk,Lbp,C1qtnf1,Igfbp4,Wnt9b,Enpp3,Ntn4,Lgmn,Hexb,Loxl2,Runx1,Serping1,Smoc2,Emilin2,Cfb,C2,Anxa1,Gusb,Clec3b,Dpt,Sele,Fcgr2b,Gsn,Entpd2,Pamr1,Fbn1,Cpxm1,Procr,Olfml3,Il6ra,Vcam1,Prss12,F3,Man2b2,Cxcl1,Col1a2,Pcolce,Timp4,Nucb2,Cpxm2,Plat,Sfrp1,Pdgfrl,Man2b1,Mmp2,Ctsh,Col16a1,Cilp,C1qc,Igsf10,Tgfbi,Gdf7,Mgat5,Qpct,Adamts2,Fam198a,C1qb,L…
GO:0005615	extracellular space	84	1424	2.6300000000000004e-31	Col6a1,Col1a1,Ace,Sfrp4,Angptl2,Clec11a,Wisp1,Ctsk,Lbp,C1qtnf1,Igfbp4,Wnt9b,Hexb,Loxl2,Serping1,Smoc2,Cfb,C2,Anxa1,Gusb,Clec3b,Sele,Gsn,Fbn1,Cpxm1,Procr,Il6ra,Vcam1,F3,Cxcl1,Col1a2,Pcolce,Timp4,Nucb2,Plat,Sfrp1,Man2b1,Mmp2,Ctsh,Col16a1,Cilp,C1qc,Tgfbi,Gdf7,C1qb,Lgi2,Nbl1,Svep1,Ssc5d,Fbln1,Pltp,Flrt2,Gdf6,C1ra,Lgals4,F10,C4b,Col12a1,Icam1,Col4a4,Col3a1,Lyz2,Cd109,Car4,Col23a1,Col15a1,Ccl19,Dcn,Anp…	Col6a1,Col1a1,Ace,Sfrp4,Angptl2,Clec11a,Wisp1,Ctsk,Lbp,C1qtnf1,Igfbp4,Wnt9b,Hexb,Loxl2,Serping1,Smoc2,Cfb,C2,Anxa1,Gusb,Clec3b,Sele,Gsn,Fbn1,Cpxm1,Procr,Il6ra,Vcam1,F3,Cxcl1,Col1a2,Pcolce,Timp4,Nucb2,Plat,Sfrp1,Man2b1,Mmp2,Ctsh,Col16a1,Cilp,C1qc,Tgfbi,Gdf7,C1qb,Lgi2,Nbl1,Svep1,Ssc5d,Fbln1,Pltp,Flrt2,Gdf6,C1ra,Lgals4,F10,C4b,Col12a1,Icam1,Col4a4,Col3a1,Lyz2,Cd109,Car4,Col23a1,Col15a1,Ccl19,Dcn,Anp…
GO:0031012	extracellular matrix	52	468	6.64e-30	Col6a1,Col1a1,Angptl2,Wisp1,Itih4,Pcolce2,Ntn4,Loxl2,Runx1,Serping1,Smoc2,Emilin2,Anxa1,Clec3b,Dpt,Entpd2,Fbn1,F3,Col1a2,Timp4,Sfrp1,Mmp2,Col16a1,Cilp,Tgfbi,Adamts2,Spon1,Hpse,Svep1,Fbln2,Ssc5d,Fbln1,Olfml2a,Gpc3,Lgals4,Col12a1,Col4a4,Col3a1,Adamtsl2,Lama2,Ccdc80,Col23a1,Col15a1,Dcn,Itgb4,Col14a1,Vwf,Lgals3,Ccbe1,Matn2,Glg1,Apoe	Col6a1,Col1a1,Angptl2,Wisp1,Itih4,Pcolce2,Ntn4,Loxl2,Runx1,Serping1,Smoc2,Emilin2,Anxa1,Clec3b,Dpt,Entpd2,Fbn1,F3,Col1a2,Timp4,Sfrp1,Mmp2,Col16a1,Cilp,Tgfbi,Adamts2,Spon1,Hpse,Svep1,Fbln2,Ssc5d,Fbln1,Olfml2a,Gpc3,Lgals4,Col12a1,Col4a4,Col3a1,Adamtsl2,Lama2,Ccdc80,Col23a1,Col15a1,Dcn,Itgb4,Col14a1,Vwf,Lgals3,Ccbe1,Matn2,Glg1,Apoe
GO:0062023	collagen-containing extracellular matrix	41	359	1.5899999999999998e-23	Col6a1,Col1a1,Angptl2,Itih4,Pcolce2,Ntn4,Loxl2,Runx1,Serping1,Smoc2,Emilin2,Anxa1,Dpt,Entpd2,Fbn1,F3,Col1a2,Sfrp1,Col16a1,Cilp,Tgfbi,Adamts2,Spon1,Fbln2,Ssc5d,Fbln1,Gpc3,Lgals4,Col12a1,Col4a4,Col3a1,Lama2,Ccdc80,Col23a1,Col15a1,Dcn,Itgb4,Col14a1,Vwf,Lgals3,Matn2	Col6a1,Col1a1,Angptl2,Itih4,Pcolce2,Ntn4,Loxl2,Runx1,Serping1,Smoc2,Emilin2,Anxa1,Dpt,Entpd2,Fbn1,F3,Col1a2,Sfrp1,Col16a1,Cilp,Tgfbi,Adamts2,Spon1,Fbln2,Ssc5d,Fbln1,Gpc3,Lgals4,Col12a1,Col4a4,Col3a1,Lama2,Ccdc80,Col23a1,Col15a1,Dcn,Itgb4,Col14a1,Vwf,Lgals3,Matn2
GO:0009986	cell surface	57	913	2.64e-21	Itgb2,Ace,Sfrp4,Cd44,Ctsk,Lbp,Enpp3,Scara5,Gpihbp1,Abcg1,Csf1r,Anxa1,Ifitm3,Fcgr2b,Entpd2,Lrp4,Il6ra,Vcam1,Tlr2,F3,Pdpn,Tyrobp,Itgax,Plat,Sfrp1,Plvap,Bace2,Lrp1,Ackr2,Tgfbr2,Gpc3,Sdc3,Ly9,Cd248,Fcgr4,Icam1,Folr2,Car4,Sirpa,Col23a1,Ccl19,Lilrb4,Itgb4,Anpep,Sulf2,Nfam1,Slamf7,Cfh,Clec7a,Vwf,Lgals3,Heg1,Selp,Pdgfra,Apoe,Ccl21c,Sulf1	Itgb2,Ace,Sfrp4,Cd44,Ctsk,Lbp,Enpp3,Scara5,Gpihbp1,Abcg1,Csf1r,Anxa1,Ifitm3,Fcgr2b,Entpd2,Lrp4,Il6ra,Vcam1,Tlr2,F3,Pdpn,Tyrobp,Itgax,Plat,Sfrp1,Plvap,Bace2,Lrp1,Ackr2,Tgfbr2,Gpc3,Sdc3,Ly9,Cd248,Fcgr4,Icam1,Folr2,Car4,Sirpa,Col23a1,Ccl19,Lilrb4a,Itgb4,Anpep,Sulf2,Nfam1,Slamf7,Cfh,Clec7a,Vwf,Lgals3,Heg1,Selp,Pdgfra,Apoe,Ccl21c,Sulf1
GO:0009897	external side of plasma membrane	34	404	1.71e-15	Itgb2,Ace,Cd44,Ctsk,Enpp3,Gpihbp1,Abcg1,Anxa1,Fcgr2b,Il6ra,Vcam1,Tlr2,Pdpn,Itgax,Lrp1,Ackr2,Tgfbr2,Cd248,Fcgr4,Icam1,Folr2,Car4,Ccl19,Lilrb4,Anpep,Slamf7,Cfh,Vwf,Lgals3,Heg1,Selp,Pdgfra,Apoe,Ccl21c	Itgb2,Ace,Cd44,Ctsk,Enpp3,Gpihbp1,Abcg1,Anxa1,Fcgr2b,Il6ra,Vcam1,Tlr2,Pdpn,Itgax,Lrp1,Ackr2,Tgfbr2,Cd248,Fcgr4,Icam1,Folr2,Car4,Ccl19,Lilrb4a,Anpep,Slamf7,Cfh,Vwf,Lgals3,Heg1,Selp,Pdgfra,Apoe,Ccl21c
GO:0071944	cell periphery	120	4668	1.71e-15	Itgb2,Col6a1,Ace,Hck,Cd44,Itih4,Cybb,Ctsk,Stac2,C1qtnf1,Cyba,Wnt9b,Aldh3a1,Enpp3,Ntn4,Abcc3,Pik3r5,Dbn1,Scara5,Gpihbp1,Smoc2,Abcg1,Csf1r,Anxa1,Ifitm3,Slc11a1,Gpr39,Sele,Fcgr2b,Gsn,Entpd2,Lrp4,Il6ra,Vcam1,Prss12,Tlr2,F3,Pdpn,Fgr,Tyrobp,Itgax,Sfrp1,Mmp2,Cotl1,Itga11,Slco2a1,Plvap,Cmklr1,Ppl,Fam198a,Sorcs2,Blvrb,Tlr13,Bace2,Lrp1,Myof,Stab1,C3ar1,Ackr2,Pik3ap1,S1pr2,Gpr133,Flrt2,Tgfbr2,Gpc3,Sdc3,Ly9,…	Itgb2,Col6a1,Ace,Hck,Cd44,Itih4,Cybb,Ctsk,Stac2,C1qtnf1,Cyba,Wnt9b,Aldh3a1,Enpp3,Ntn4,Abcc3,Pik3r5,Dbn1,Scara5,Gpihbp1,Smoc2,Abcg1,Csf1r,Anxa1,Ifitm3,Slc11a1,Gpr39,Sele,Fcgr2b,Gsn,Entpd2,Lrp4,Il6ra,Vcam1,Prss12,Tlr2,F3,Pdpn,Fgr,Tyrobp,Itgax,Sfrp1,Mmp2,Cotl1,Itga11,Slco2a1,Plvap,Cmklr1,Ppl,Fam198a,Sorcs2,Blvrb,Tlr13,Bace2,Lrp1,Myof,Stab1,C3ar1,Ackr2,Pik3ap1,S1pr2,Adgrd1,Flrt2,Tgfbr2,Gpc3,Sdc3,Ly9,…
GO:0016020	membrane	161	7623	2.9e-15	Itgb2,Col6a1,Ace,Tbxas1,Hck,Man1a,Cd44,Itih4,Cybb,Ctsk,Lbp,Stac2,C1qtnf1,Cyba,Wnt9b,Aldh3a1,Enpp3,Ntn4,Glt8d2,Abcc3,Pik3r5,Dbn1,Hexb,Scara5,Loxl2,Gpihbp1,Abcg1,Csf1r,Anxa1,Slc15a3,Ifitm3,Slc11a1,Gpr39,Sele,Fcgr2b,Gsn,Entpd2,Lrp4,Procr,Il6ra,Vcam1,Prss12,Tlr2,F3,Pdpn,Tnfrsf1b,Fgr,Man2b2,Gxylt2,Tyrobp,Nucb2,Itgax,Sfrp1,Man2b1,Mmp2,Cotl1,Itga11,Slco2a1,Nckap1l,Plvap,Armh4,Cmklr1,Abca9,Mgat5,Igsf6,Pp…	Itgb2,Col6a1,Ace,Tbxas1,Hck,Man1a,Cd44,Itih4,Cybb,Ctsk,Lbp,Stac2,C1qtnf1,Cyba,Wnt9b,Aldh3a1,Enpp3,Ntn4,Glt8d2,Abcc3,Pik3r5,Dbn1,Hexb,Scara5,Loxl2,Gpihbp1,Abcg1,Csf1r,Anxa1,Slc15a3,Ifitm3,Slc11a1,Gpr39,Sele,Fcgr2b,Gsn,Entpd2,Lrp4,Procr,Il6ra,Vcam1,Prss12,Tlr2,F3,Pdpn,Tnfrsf1b,Fgr,Man2b2,Gxylt2,Tyrobp,Nucb2,Itgax,Sfrp1,Man2b1,Mmp2,Cotl1,Itga11,Slco2a1,Nckap1l,Plvap,3632451O06Rik,Cmklr1,Abca9,Mgat5,…
GO:0005886	plasma membrane	117	4531	3.05e-15	Itgb2,Col6a1,Ace,Hck,Cd44,Itih4,Cybb,Ctsk,Stac2,C1qtnf1,Cyba,Wnt9b,Aldh3a1,Enpp3,Ntn4,Abcc3,Pik3r5,Dbn1,Scara5,Gpihbp1,Abcg1,Csf1r,Anxa1,Ifitm3,Slc11a1,Gpr39,Sele,Fcgr2b,Gsn,Entpd2,Lrp4,Il6ra,Vcam1,Prss12,Tlr2,F3,Pdpn,Fgr,Tyrobp,Itgax,Sfrp1,Mmp2,Cotl1,Itga11,Slco2a1,Plvap,Cmklr1,Ppl,Fam198a,Sorcs2,Blvrb,Tlr13,Bace2,Lrp1,Myof,Stab1,C3ar1,Ackr2,Pik3ap1,S1pr2,Gpr133,Flrt2,Tgfbr2,Gpc3,Sdc3,Ly9,Tmem11…	Itgb2,Col6a1,Ace,Hck,Cd44,Itih4,Cybb,Ctsk,Stac2,C1qtnf1,Cyba,Wnt9b,Aldh3a1,Enpp3,Ntn4,Abcc3,Pik3r5,Dbn1,Scara5,Gpihbp1,Abcg1,Csf1r,Anxa1,Ifitm3,Slc11a1,Gpr39,Sele,Fcgr2b,Gsn,Entpd2,Lrp4,Il6ra,Vcam1,Prss12,Tlr2,F3,Pdpn,Fgr,Tyrobp,Itgax,Sfrp1,Mmp2,Cotl1,Itga11,Slco2a1,Plvap,Cmklr1,Ppl,Fam198a,Sorcs2,Blvrb,Tlr13,Bace2,Lrp1,Myof,Stab1,C3ar1,Ackr2,Pik3ap1,S1pr2,Adgrd1,Flrt2,Tgfbr2,Gpc3,Sdc3,Ly9,Tmem11…
GO:0110165	cellular anatomical entity	245	15632	4.51e-15	Itgb2,S100a4,Col6a1,Col1a1,Ace,Spi1,Nudt14,Sfrp4,Tbxas1,Hck,Man1a,Angptl2,Clec11a,Cd44,Wisp1,Itih4,Galns,Aldh1a3,Cybb,Pcolce2,Ctsk,Lbp,Stac2,C1qtnf1,Cyba,Igfbp4,Wnt9b,Aldh3a1,Enpp3,Ntn4,Glt8d2,Jade2,Tns3,Abcc3,Pik3r5,Lgmn,Dbn1,Hexb,Scara5,Loxl2,Gpihbp1,Runx1,Serping1,Smoc2,Abcg1,Emilin2,Cfb,C2,Csf1r,Anxa1,Slc15a3,Ifitm3,Gusb,Clec3b,Slc11a1,Gpr39,Dpt,Sele,Fcgr2b,Gsn,Entpd2,Pamr1,Fbn1,Lrp4,Cpxm1,Pr…	Itgb2,S100a4,Col6a1,Col1a1,Ace,Spi1,Nudt14,Sfrp4,Tbxas1,Hck,Man1a,Angptl2,Clec11a,Cd44,Wisp1,Itih4,Galns,Aldh1a3,Cybb,Pcolce2,Ctsk,Lbp,Stac2,C1qtnf1,Cyba,Igfbp4,Wnt9b,Aldh3a1,Enpp3,Ntn4,Glt8d2,Jade2,Tns3,Abcc3,Pik3r5,Lgmn,Dbn1,Hexb,Scara5,Loxl2,Gpihbp1,Runx1,Serping1,Smoc2,Abcg1,Emilin2,Cfb,C2,Csf1r,Anxa1,Slc15a3,Ifitm3,Gusb,Clec3b,Slc11a1,Gpr39,Dpt,Sele,Fcgr2b,Gsn,Entpd2,Pamr1,Fbn1,Lrp4,Cpxm1,Pr…
GO:0005581	collagen trimer	17	78	2.74e-13	Col6a1,Col1a1,C1qtnf1,Emilin2,Col1a2,Col16a1,C1qc,C1qb,Col12a1,Col4a4,Col3a1,Col23a1,Col15a1,Dcn,Col14a1,C1qtnf7,Ccbe1	Col6a1,Col1a1,C1qtnf1,Emilin2,Col1a2,Col16a1,C1qc,C1qb,Col12a1,Col4a4,Col3a1,Col23a1,Col15a1,Dcn,Col14a1,C1qtnf7,Ccbe1
GO:0098552	side of membrane	37	595	2.74e-13	Itgb2,Ace,Hck,Cd44,Ctsk,Stac2,Enpp3,Gpihbp1,Abcg1,Anxa1,Fcgr2b,Il6ra,Vcam1,Tlr2,Pdpn,Fgr,Itgax,Lrp1,Ackr2,Tgfbr2,Cd248,Fcgr4,Icam1,Folr2,Car4,Ccl19,Lilrb4,Anpep,Slamf7,Cfh,Vwf,Lgals3,Heg1,Selp,Pdgfra,Apoe,Ccl21c	Itgb2,Ace,Hck,Cd44,Ctsk,Stac2,Enpp3,Gpihbp1,Abcg1,Anxa1,Fcgr2b,Il6ra,Vcam1,Tlr2,Pdpn,Fgr,Itgax,Lrp1,Ackr2,Tgfbr2,Cd248,Fcgr4,Icam1,Folr2,Car4,Ccl19,Lilrb4a,Anpep,Slamf7,Cfh,Vwf,Lgals3,Heg1,Selp,Pdgfra,Apoe,Ccl21c
GO:0031224	intrinsic component of membrane	115	4707	3.16e-13	Itgb2,Ace,Tbxas1,Man1a,Cd44,Cybb,C1qtnf1,Cyba,Aldh3a1,Enpp3,Glt8d2,Abcc3,Scara5,Gpihbp1,Abcg1,Csf1r,Slc15a3,Ifitm3,Slc11a1,Gpr39,Sele,Fcgr2b,Entpd2,Lrp4,Procr,Il6ra,Vcam1,Tlr2,F3,Pdpn,Tnfrsf1b,Gxylt2,Tyrobp,Itgax,Itga11,Slco2a1,Nckap1l,Plvap,Armh4,Cmklr1,Abca9,Mgat5,Igsf6,Sorcs2,Tlr13,Bace2,Lrp1,Myof,Nceh1,Stab1,C3ar1,Ackr2,S1pr2,Galnt6,Gpr133,Flrt2,Lhfpl2,Tgfbr2,Gpc3,Sdc3,Slamf8,Ly9,Tmem119,Cd24…	Itgb2,Ace,Tbxas1,Man1a,Cd44,Cybb,C1qtnf1,Cyba,Aldh3a1,Enpp3,Glt8d2,Abcc3,Scara5,Gpihbp1,Abcg1,Csf1r,Slc15a3,Ifitm3,Slc11a1,Gpr39,Sele,Fcgr2b,Entpd2,Lrp4,Procr,Il6ra,Vcam1,Tlr2,F3,Pdpn,Tnfrsf1b,Gxylt2,Tyrobp,Itgax,Itga11,Slco2a1,Nckap1l,Plvap,3632451O06Rik,Cmklr1,Abca9,Mgat5,Igsf6,Sorcs2,Tlr13,Bace2,Lrp1,Myof,Nceh1,Stab1,C3ar1,Ackr2,S1pr2,Galnt6,Adgrd1,Flrt2,Lhfpl2,Tgfbr2,Gpc3,Sdc3,Slamf8,Ly9,Tmem…
GO:0016021	integral component of membrane	111	4539	1.26e-12	Itgb2,Ace,Tbxas1,Man1a,Cd44,Cybb,C1qtnf1,Cyba,Aldh3a1,Enpp3,Glt8d2,Abcc3,Scara5,Abcg1,Csf1r,Slc15a3,Ifitm3,Slc11a1,Gpr39,Sele,Fcgr2b,Entpd2,Lrp4,Procr,Il6ra,Vcam1,Tlr2,F3,Pdpn,Tnfrsf1b,Gxylt2,Tyrobp,Itgax,Itga11,Slco2a1,Nckap1l,Plvap,Armh4,Cmklr1,Abca9,Mgat5,Igsf6,Sorcs2,Tlr13,Bace2,Lrp1,Myof,Nceh1,Stab1,C3ar1,Ackr2,S1pr2,Galnt6,Gpr133,Flrt2,Lhfpl2,Tgfbr2,Gpc3,Sdc3,Slamf8,Ly9,Tmem119,Cd248,Ptafr,…	Itgb2,Ace,Tbxas1,Man1a,Cd44,Cybb,C1qtnf1,Cyba,Aldh3a1,Enpp3,Glt8d2,Abcc3,Scara5,Abcg1,Csf1r,Slc15a3,Ifitm3,Slc11a1,Gpr39,Sele,Fcgr2b,Entpd2,Lrp4,Procr,Il6ra,Vcam1,Tlr2,F3,Pdpn,Tnfrsf1b,Gxylt2,Tyrobp,Itgax,Itga11,Slco2a1,Nckap1l,Plvap,3632451O06Rik,Cmklr1,Abca9,Mgat5,Igsf6,Sorcs2,Tlr13,Bace2,Lrp1,Myof,Nceh1,Stab1,C3ar1,Ackr2,S1pr2,Galnt6,Adgrd1,Flrt2,Lhfpl2,Tgfbr2,Gpc3,Sdc3,Slamf8,Ly9,Tmem119,Cd24…
GO:0005604	basement membrane	15	105	2.38e-09	Ntn4,Loxl2,Runx1,Smoc2,Entpd2,Fbn1,Tgfbi,Fbln1,Col4a4,Lama2,Ccdc80,Col23a1,Col15a1,Itgb4,Matn2	Ntn4,Loxl2,Runx1,Smoc2,Entpd2,Fbn1,Tgfbi,Fbln1,Col4a4,Lama2,Ccdc80,Col23a1,Col15a1,Itgb4,Matn2
GO:0005764	lysosome	25	458	1.37e-07	Ace,Hck,Galns,Ctsk,Lgmn,Hexb,Anxa1,Slc15a3,Ifitm3,Gusb,Slc11a1,Man2b2,Man2b1,Ctsh,Hpse,Gpc3,Rab7b,Tlr9,Cd300a,Cd68,Slc29a3,Pld3,Laptm5,Unc93b1,Apoe	Ace,Hck,Galns,Ctsk,Lgmn,Hexb,Anxa1,Slc15a3,Ifitm3,Gusb,Slc11a1,Man2b2,Man2b1,Ctsh,Hpse,Gpc3,Rab7b,Tlr9,Cd300a,Cd68,Slc29a3,Pld3,Laptm5,Unc93b1,Apoe
GO:0005773	vacuole	27	558	3.03e-07	Ace,Hck,Galns,Ctsk,Lgmn,Hexb,Anxa1,Slc15a3,Ifitm3,Gusb,Slc11a1,Man2b2,Man2b1,Ctsh,Hpse,Srpx,Gpc3,Rab7b,Tlr9,Cd300a,Cd68,Slc29a3,Pld3,Laptm5,Unc93b1,Apoe,Entpd4	Ace,Hck,Galns,Ctsk,Lgmn,Hexb,Anxa1,Slc15a3,Ifitm3,Gusb,Slc11a1,Man2b2,Man2b1,Ctsh,Hpse,Srpx,Gpc3,Rab7b,Tlr9,Cd300a,Cd68,Slc29a3,Pld3,Laptm5,Unc93b1,Apoe,Entpd4
GO:0031226	intrinsic component of plasma membrane	36	1249	0.00022	Itgb2,Cybb,C1qtnf1,Cyba,Abcc3,Scara5,Gpihbp1,Csf1r,Sele,Fcgr2b,Il6ra,Vcam1,Tlr2,Itgax,Itga11,Slco2a1,Sorcs2,Tlr13,Lrp1,Stab1,Ackr2,Gpr133,Flrt2,Tgfbr2,Gpc3,Fcgr4,Icam1,Folr2,Scn1b,Car4,Sirpa,Ephb2,Itgb4,Selp,Gpr35,Pdgfra	Itgb2,Cybb,C1qtnf1,Cyba,Abcc3,Scara5,Gpihbp1,Csf1r,Sele,Fcgr2b,Il6ra,Vcam1,Tlr2,Itgax,Itga11,Slco2a1,Sorcs2,Tlr13,Lrp1,Stab1,Ackr2,Adgrd1,Flrt2,Tgfbr2,Gpc3,Fcgr4,Icam1,Folr2,Scn1b,Car4,Sirpa,Ephb2,Itgb4,Selp,Gpr35,Pdgfra
GO:0045335	phagocytic vesicle	10	112	0.00026	Cybb,Slc11a1,Gsn,Tlr2,Rab7b,Tlr9,Mpeg1,Capg,Syk,Unc93b1	Cybb,Slc11a1,Gsn,Tlr2,Rab7b,Tlr9,Mpeg1,Capg,Syk,Unc93b1
GO:0098644	complex of collagen trimers	5	15	0.00036	Col1a1,Col1a2,Col4a4,Col3a1,Col23a1	Col1a1,Col1a2,Col4a4,Col3a1,Col23a1
GO:0005887	integral component of plasma membrane	33	1174	0.00088	Itgb2,Cybb,C1qtnf1,Cyba,Abcc3,Scara5,Csf1r,Sele,Fcgr2b,Il6ra,Vcam1,Tlr2,Itgax,Itga11,Slco2a1,Sorcs2,Tlr13,Lrp1,Stab1,Ackr2,Gpr133,Flrt2,Tgfbr2,Gpc3,Fcgr4,Icam1,Scn1b,Sirpa,Ephb2,Itgb4,Selp,Gpr35,Pdgfra	Itgb2,Cybb,C1qtnf1,Cyba,Abcc3,Scara5,Csf1r,Sele,Fcgr2b,Il6ra,Vcam1,Tlr2,Itgax,Itga11,Slco2a1,Sorcs2,Tlr13,Lrp1,Stab1,Ackr2,Adgrd1,Flrt2,Tgfbr2,Gpc3,Fcgr4,Icam1,Scn1b,Sirpa,Ephb2,Itgb4,Selp,Gpr35,Pdgfra
GO:0031982	vesicle	47	2007	0.0011	Col1a1,Ace,Hck,Cybb,Cyba,Lgmn,Hexb,Scara5,Abcg1,Anxa1,Ifitm3,Slc11a1,Fcgr2b,Gsn,Vcam1,Prss12,Tlr2,Pdpn,Plat,Ctsh,Sorcs2,Tlr13,Bace2,Lrp1,Myof,Ackr2,Rab7b,Tlr9,Icam1,Myo1f,Lyz2,Car4,Anpep,Slc1a5,Cd68,Vwf,Steap3,Mpeg1,Capg,Slc29a3,Pld3,Syk,Wdfy4,Selp,Unc93b1,Apoe,Entpd4	Col1a1,Ace,Hck,Cybb,Cyba,Lgmn,Hexb,Scara5,Abcg1,Anxa1,Ifitm3,Slc11a1,Fcgr2b,Gsn,Vcam1,Prss12,Tlr2,Pdpn,Plat,Ctsh,Sorcs2,Tlr13,Bace2,Lrp1,Myof,Ackr2,Rab7b,Tlr9,Icam1,Myo1f,Lyz2,Car4,Anpep,Slc1a5,Cd68,Vwf,Steap3,Mpeg1,Capg,Slc29a3,Pld3,Syk,Wdfy4,Selp,Unc93b1,Apoe,Entpd4
GO:0031410	cytoplasmic vesicle	44	1872	0.0019	Col1a1,Ace,Hck,Cybb,Cyba,Lgmn,Hexb,Scara5,Abcg1,Anxa1,Ifitm3,Slc11a1,Fcgr2b,Gsn,Vcam1,Prss12,Tlr2,Pdpn,Plat,Ctsh,Sorcs2,Tlr13,Bace2,Lrp1,Myof,Ackr2,Rab7b,Tlr9,Lyz2,Car4,Slc1a5,Cd68,Vwf,Steap3,Mpeg1,Capg,Slc29a3,Pld3,Syk,Wdfy4,Selp,Unc93b1,Apoe,Entpd4	Col1a1,Ace,Hck,Cybb,Cyba,Lgmn,Hexb,Scara5,Abcg1,Anxa1,Ifitm3,Slc11a1,Fcgr2b,Gsn,Vcam1,Prss12,Tlr2,Pdpn,Plat,Ctsh,Sorcs2,Tlr13,Bace2,Lrp1,Myof,Ackr2,Rab7b,Tlr9,Lyz2,Car4,Slc1a5,Cd68,Vwf,Steap3,Mpeg1,Capg,Slc29a3,Pld3,Syk,Wdfy4,Selp,Unc93b1,Apoe,Entpd4
GO:0030139	endocytic vesicle	11	195	0.0037	Cybb,Scara5,Slc11a1,Gsn,Tlr2,Rab7b,Tlr9,Mpeg1,Capg,Syk,Unc93b1	Cybb,Scara5,Slc11a1,Gsn,Tlr2,Rab7b,Tlr9,Mpeg1,Capg,Syk,Unc93b1
GO:0098805	whole membrane	35	1415	0.0051	Itgb2,Hck,Scara5,Anxa1,Slc15a3,Ifitm3,Slc11a1,Sele,Fcgr2b,Lrp4,Tlr2,Pdpn,Tnfrsf1b,Man2b2,Nucb2,Man2b1,Plvap,Fam198a,Sorcs2,Tlr13,Hpse,Myof,Vat1,Tgfbr2,Rab7b,Car4,Cd68,Nfam1,Steap3,Slc29a3,Pld3,Laptm5,Selp,Sulf1,Entpd4	Itgb2,Hck,Scara5,Anxa1,Slc15a3,Ifitm3,Slc11a1,Sele,Fcgr2b,Lrp4,Tlr2,Pdpn,Tnfrsf1b,Man2b2,Nucb2,Man2b1,Plvap,Fam198a,Sorcs2,Tlr13,Hpse,Myof,Vat1,Tgfbr2,Rab7b,Car4,Cd68,Nfam1,Steap3,Slc29a3,Pld3,Laptm5,Selp,Sulf1,Entpd4
GO:0045121	membrane raft	15	396	0.0118	Itgb2,Hck,Sele,Fcgr2b,Lrp4,Tlr2,Pdpn,Tnfrsf1b,Plvap,Fam198a,Hpse,Myof,Tgfbr2,Nfam1,Sulf1	Itgb2,Hck,Sele,Fcgr2b,Lrp4,Tlr2,Pdpn,Tnfrsf1b,Plvap,Fam198a,Hpse,Myof,Tgfbr2,Nfam1,Sulf1
GO:0045177	apical part of cell	16	455	0.0151	Cd44,Ctsk,Cyba,Enpp3,Lgmn,Gpihbp1,Anxa1,Ifitm3,Il6ra,Vcam1,Pdpn,Plat,Lrp1,Plec,Tlr9,Car4	Cd44,Ctsk,Cyba,Enpp3,Lgmn,Gpihbp1,Anxa1,Ifitm3,Il6ra,Vcam1,Pdpn,Plat,Lrp1,Plec,Tlr9,Car4
GO:0044853	plasma membrane raft	8	128	0.0178	Itgb2,Hck,Sele,Lrp4,Plvap,Fam198a,Myof,Tgfbr2	Itgb2,Hck,Sele,Lrp4,Plvap,Fam198a,Myof,Tgfbr2
GO:0043235	receptor complex	14	374	0.0188	Itgb2,Cd44,Csf1r,Il6ra,Tlr2,Itgax,Itga11,Lrp1,Tgfbr2,Ephb2,Itgb4,Syk,Loxl4,Pdgfra	Itgb2,Cd44,Csf1r,Il6ra,Tlr2,Itgax,Itga11,Lrp1,Tgfbr2,Ephb2,Itgb4,Syk,Loxl4,Pdgfra
GO:0098590	plasma membrane region	31	1310	0.0235	Itgb2,Ace,Hck,Cd44,Ctsk,Cyba,Enpp3,Abcc3,Dbn1,Gpihbp1,Anxa1,Sele,Entpd2,Lrp4,Il6ra,Pdpn,Fgr,Plvap,Fam198a,Sorcs2,Lrp1,Myof,Tgfbr2,Plec,Tlr9,Car4,Ephb2,Itgb4,Anpep,Slc1a5,Lcp1	Itgb2,Ace,Hck,Cd44,Ctsk,Cyba,Enpp3,Abcc3,Dbn1,Gpihbp1,Anxa1,Sele,Entpd2,Lrp4,Il6ra,Pdpn,Fgr,Plvap,Fam198a,Sorcs2,Lrp1,Myof,Tgfbr2,Plec,Tlr9,Car4,Ephb2,Itgb4,Anpep,Slc1a5,Lcp1
GO:0005925	focal adhesion	9	175	0.0266	Itgb2,Hck,Cyba,Tns3,Itga11,Flrt2,Plec,Itgb4,Lcp1	Itgb2,Hck,Cyba,Tns3,Itga11,Flrt2,Plec,Itgb4,Lcp1
GO:0005768	endosome	23	862	0.0274	Ace,Cyba,Lgmn,Abcg1,Anxa1,Ifitm3,Slc11a1,Fcgr2b,Vcam1,Sorcs2,Tlr13,Bace2,Lrp1,Ackr2,Rab7b,Tlr9,Cd68,Steap3,Slc29a3,Pld3,Wdfy4,Unc93b1,Apoe	Ace,Cyba,Lgmn,Abcg1,Anxa1,Ifitm3,Slc11a1,Fcgr2b,Vcam1,Sorcs2,Tlr13,Bace2,Lrp1,Ackr2,Rab7b,Tlr9,Cd68,Steap3,Slc29a3,Pld3,Wdfy4,Unc93b1,Apoe
GO:0012505	endomembrane system	69	3859	0.0274	Col1a1,Ace,Tbxas1,Hck,Man1a,Cd44,Cybb,Cyba,Aldh3a1,Glt8d2,Lgmn,Hexb,Loxl2,Abcg1,Anxa1,Ifitm3,Gusb,Slc11a1,Sele,Fcgr2b,Vcam1,Tlr2,Col1a2,Nucb2,Plat,Ctsh,Tgfbi,Mgat5,Fam198a,Sorcs2,Tlr13,Bace2,Lrp1,Myof,Nceh1,Srpx,Ackr2,Galnt6,Flrt2,Gpc3,Rab7b,Sdc3,F10,Tmem119,Tlr9,Shisa3,Lyz2,Car4,Ptgfrn,Itgb4,Apoc1,Cd68,Sulf2,Ildr2,Vwf,Steap3,Slc29a3,Pld3,Wdfy4,Selp,Unc93b1,Slc37a2,Pdgfra,Tmem176b,Glg1,Apoe,Sulf1…	Col1a1,Ace,Tbxas1,Hck,Man1a,Cd44,Cybb,Cyba,Aldh3a1,Glt8d2,Lgmn,Hexb,Loxl2,Abcg1,Anxa1,Ifitm3,Gusb,Slc11a1,Sele,Fcgr2b,Vcam1,Tlr2,Col1a2,Nucb2,Plat,Ctsh,Tgfbi,Mgat5,Fam198a,Sorcs2,Tlr13,Bace2,Lrp1,Myof,Nceh1,Srpx,Ackr2,Galnt6,Flrt2,Gpc3,Rab7b,Sdc3,F10,Tmem119,Tlr9,Shisa3,Lyz2,Car4,Ptgfrn,Itgb4,Apoc1,Cd68,Sulf2,Ildr2,Vwf,Steap3,Slc29a3,Pld3,Wdfy4,Selp,Unc93b1,Slc37a2,Pdgfra,Tmem176b,Glg1,Apoe,Sulf1…
GO:0005583	fibrillar collagen trimer	3	10	0.0284	Col1a1,Col1a2,Col3a1	Col1a1,Col1a2,Col3a1
GO:0016323	basolateral plasma membrane	11	266	0.0321	Ace,Cd44,Abcc3,Gpihbp1,Anxa1,Pdpn,Lrp1,Plec,Tlr9,Itgb4,Slc1a5	Ace,Cd44,Abcc3,Gpihbp1,Anxa1,Pdpn,Lrp1,Plec,Tlr9,Itgb4,Slc1a5
GO:0008305	integrin complex	4	30	0.0404	Itgb2,Itgax,Itga11,Itgb4	Itgb2,Itgax,Itga11,Itgb4
GO:0005584	collagen type I trimer	2	2	0.0478	Col1a1,Col1a2	Col1a1,Col1a2
GO:0032009	early phagosome	3	13	0.0478	Tlr9,Syk,Unc93b1	Tlr9,Syk,Unc93b1
