# Supplementary material for: reString: an open-source Python software to perform automatic functional enrichment retrieval, results aggregation and data visualization
Source: Sci Rep. 2021 Dec 6;11:23458. doi: 10.1038/s41598-021-02528-0 (PMC8648753; doi:10.1038/s41598-021-02528-0)
Supplement: Supplementary file 1 — Supplementary Information 1. [file 41598_2021_2528_MOESM1_ESM.zip › Supplemental DataSets/up_down_together/treatment_t0_red_VS_treatment_t0_blue_FC/ALL_enrichment.Process.tsv]

#term ID	term description	observed gene count	background gene count	false discovery rate	matching proteins in your network (IDs)	matching proteins in your network (labels)
GO:0002376	immune system process	79	1842	3.22e-19	Itgb2,Ace,Spi1,Hck,Cd44,Wisp1,Cybb,Ctsk,Lbp,Cyba,Enpp3,Runx1,Serping1,Cfb,C2,Csf1r,Anxa1,Ifitm3,Slc11a1,Sele,Fcgr2b,Gsn,Vcam1,Tlr2,Pdpn,Tnfrsf1b,Fgr,Cxcl1,Tyrobp,Itgax,Sfrp1,Ctsh,Nckap1l,Cmklr1,C1qc,C1qb,Tlr13,Lrp1,C3ar1,Ackr2,Ssc5d,Tgfbr2,C1ra,Gpc3,Rab7b,Slamf8,Ly9,C4b,Cd248,Cd300lb,Pirb,Fcgr4,Tlr9,Icam1,Myo1f,AF251705,Cd109,Sirpa,Ccl19,Lilrb4,Cd300a,Cd68,Nfam1,Slamf7,Cfh,Clec7a,Mpeg1,Capg,Pld3,…	Itgb2,Ace,Spi1,Hck,Cd44,Wisp1,Cybb,Ctsk,Lbp,Cyba,Enpp3,Runx1,Serping1,Cfb,C2,Csf1r,Anxa1,Ifitm3,Slc11a1,Sele,Fcgr2b,Gsn,Vcam1,Tlr2,Pdpn,Tnfrsf1b,Fgr,Cxcl1,Tyrobp,Itgax,Sfrp1,Ctsh,Nckap1l,Cmklr1,C1qc,C1qb,Tlr13,Lrp1,C3ar1,Ackr2,Ssc5d,Tgfbr2,C1ra,Gpc3,Rab7b,Slamf8,Ly9,C4b,Cd248,Cd300lb,Pirb,Fcgr4,Tlr9,Icam1,Myo1f,Cd300c2,Cd109,Sirpa,Ccl19,Lilrb4a,Cd300a,Cd68,Nfam1,Slamf7,Cfh,Clec7a,Mpeg1,Capg,Pld3,…
GO:0006952	defense response	62	1133	3.22e-19	Itgb2,Hck,Cd44,Itih4,Cybb,Lbp,Cyba,Igfbp4,Serping1,Cfb,C2,Csf1r,Anxa1,Ifitm3,Slc11a1,Sele,Fcgr2b,Gsn,Tlr2,F3,Tnfrsf1b,Fgr,Cxcl1,Tyrobp,Itgax,Cotl1,Cmklr1,C1qc,C1qb,Tlr13,Lrp1,Stab1,C3ar1,Ackr2,Ssc5d,C1ra,Rab7b,Slamf8,Ly9,C4b,Ptafr,Tlr9,Icam1,Myo1f,Lyz2,Sirpa,Ccl19,Lilrb4,Cd300a,Cd68,Slamf7,Cfh,Clec7a,Mpeg1,Capg,Pld3,Syk,Lgals3,Cd84,Selp,Unc93b1,Ccl21c	Itgb2,Hck,Cd44,Itih4,Cybb,Lbp,Cyba,Igfbp4,Serping1,Cfb,C2,Csf1r,Anxa1,Ifitm3,Slc11a1,Sele,Fcgr2b,Gsn,Tlr2,F3,Tnfrsf1b,Fgr,Cxcl1,Tyrobp,Itgax,Cotl1,Cmklr1,C1qc,C1qb,Tlr13,Lrp1,Stab1,C3ar1,Ackr2,Ssc5d,C1ra,Rab7b,Slamf8,Ly9,C4b,Ptafr,Tlr9,Icam1,Myo1f,Lyz2,Sirpa,Ccl19,Lilrb4a,Cd300a,Cd68,Slamf7,Cfh,Clec7a,Mpeg1,Capg,Pld3,Syk,Lgals3,Cd84,Selp,Unc93b1,Ccl21c
GO:0009605	response to external stimulus	85	2199	9.93e-19	Itgb2,Col1a1,Ace,Hck,Aldh1a3,Cybb,Lbp,Cyba,Wnt9b,Aldh3a1,Dbn1,Serping1,Cfb,C2,Csf1r,Anxa1,Ifitm3,Slc11a1,Gpr39,Fcgr2b,Gsn,Vcam1,Tlr2,Tnfrsf1b,Fgr,Cxcl1,Timp4,Nucb2,Itgax,Sfrp1,Mmp2,Cotl1,Nckap1l,Cmklr1,C1qc,Gdf7,C1qb,Tlr13,Lrp1,Stab1,C3ar1,Ackr2,Ssc5d,Flrt2,Tgfbr2,C1ra,Gpc3,Rab7b,Slamf8,Ly9,C4b,Ptafr,Cd300lb,Plec,Fcgr4,Tlr9,Myo1f,Col3a1,Lyz2,Lama2,Folr2,Scn1b,Ccdc80,Sirpa,Ccl19,Dcn,Lilrb4,Ephb2,C…	Itgb2,Col1a1,Ace,Hck,Aldh1a3,Cybb,Lbp,Cyba,Wnt9b,Aldh3a1,Dbn1,Serping1,Cfb,C2,Csf1r,Anxa1,Ifitm3,Slc11a1,Gpr39,Fcgr2b,Gsn,Vcam1,Tlr2,Tnfrsf1b,Fgr,Cxcl1,Timp4,Nucb2,Itgax,Sfrp1,Mmp2,Cotl1,Nckap1l,Cmklr1,C1qc,Gdf7,C1qb,Tlr13,Lrp1,Stab1,C3ar1,Ackr2,Ssc5d,Flrt2,Tgfbr2,C1ra,Gpc3,Rab7b,Slamf8,Ly9,C4b,Ptafr,Cd300lb,Plec,Fcgr4,Tlr9,Myo1f,Col3a1,Lyz2,Lama2,Folr2,Scn1b,Ccdc80,Sirpa,Ccl19,Dcn,Lilrb4a,Ephb2,…
GO:0051239	regulation of multicellular organismal process	102	3205	1.22e-17	Itgb2,Col1a1,Ace,Spi1,Sfrp4,Tbxas1,Cd44,Wisp1,Cybb,Ctsk,Lbp,C1qtnf1,Cyba,Wnt9b,Ntn4,Jade2,Lgmn,Dbn1,Loxl2,Gpihbp1,Runx1,Serping1,Smoc2,Csf1r,Anxa1,Slc11a1,Gpr39,Fcgr2b,Fbn1,Lrp4,Procr,Il6ra,Tlr2,F3,Pdpn,Tnfrsf1b,Fgr,Cxcl1,Hpgds,Tyrobp,Itgax,Plat,Sfrp1,Mmp2,Ctsh,Nckap1l,Cmklr1,C1qc,Igsf10,Gdf7,Lrp1,Hpse,Nbl1,Stab1,C3ar1,Ssc5d,S1pr2,Fbln1,Flrt2,Tgfbr2,Gdf6,Gpc3,Rab7b,Slamf8,Ly9,Tmem119,Ptafr,Fcgr4,…	Itgb2,Col1a1,Ace,Spi1,Sfrp4,Tbxas1,Cd44,Wisp1,Cybb,Ctsk,Lbp,C1qtnf1,Cyba,Wnt9b,Ntn4,Jade2,Lgmn,Dbn1,Loxl2,Gpihbp1,Runx1,Serping1,Smoc2,Csf1r,Anxa1,Slc11a1,Gpr39,Fcgr2b,Fbn1,Lrp4,Procr,Il6ra,Tlr2,F3,Pdpn,Tnfrsf1b,Fgr,Cxcl1,Hpgds,Tyrobp,Itgax,Plat,Sfrp1,Mmp2,Ctsh,Nckap1l,Cmklr1,C1qc,Igsf10,Gdf7,Lrp1,Hpse,Nbl1,Stab1,C3ar1,Ssc5d,S1pr2,Fbln1,Flrt2,Tgfbr2,Gdf6,Gpc3,Rab7b,Slamf8,Ly9,Tmem119,Ptafr,Fcgr4,…
GO:0002682	regulation of immune system process	62	1252	1.3e-17	Itgb2,Ace,Spi1,Cd44,Lbp,Enpp3,Lgmn,Runx1,Serping1,Cfb,C2,Csf1r,Anxa1,Slc11a1,Sele,Fcgr2b,Gsn,Fbn1,Vcam1,Tlr2,Tnfrsf1b,Fgr,Cxcl1,Tyrobp,Sfrp1,Mmp2,Ctsh,Nckap1l,Plvap,Cmklr1,C1qc,C1qb,Nbl1,C3ar1,Tgfbr2,C1ra,Rab7b,Slamf8,C4b,Ptafr,Cd300lb,Fcgr4,Tlr9,Icam1,Myo1f,Col3a1,Tmem176a,Sirpa,Ccl19,Cd300a,Cd68,Nfam1,Slamf7,Cfh,Clec7a,Syk,Lgals3,Cd84,Selp,Tmem176b,Apoe,Ccl21c	Itgb2,Ace,Spi1,Cd44,Lbp,Enpp3,Lgmn,Runx1,Serping1,Cfb,C2,Csf1r,Anxa1,Slc11a1,Sele,Fcgr2b,Gsn,Fbn1,Vcam1,Tlr2,Tnfrsf1b,Fgr,Cxcl1,Tyrobp,Sfrp1,Mmp2,Ctsh,Nckap1l,Plvap,Cmklr1,C1qc,C1qb,Nbl1,C3ar1,Tgfbr2,C1ra,Rab7b,Slamf8,C4b,Ptafr,Cd300lb,Fcgr4,Tlr9,Icam1,Myo1f,Col3a1,Tmem176a,Sirpa,Ccl19,Cd300a,Cd68,Nfam1,Slamf7,Cfh,Clec7a,Syk,Lgals3,Cd84,Selp,Tmem176b,Apoe,Ccl21c
GO:0006955	immune response	53	979	3.41e-16	Hck,Cybb,Ctsk,Lbp,Cyba,Enpp3,Serping1,Cfb,C2,Csf1r,Anxa1,Ifitm3,Slc11a1,Fcgr2b,Gsn,Tlr2,Tnfrsf1b,Fgr,Cxcl1,Tyrobp,Ctsh,C1qc,C1qb,Tlr13,Lrp1,C3ar1,Ackr2,Ssc5d,C1ra,Rab7b,Ly9,C4b,Pirb,Tlr9,Icam1,Myo1f,Sirpa,Ccl19,Lilrb4,Cd300a,Cd68,Slamf7,Cfh,Clec7a,Mpeg1,Capg,Pld3,Syk,Lgals3,Lcp1,Cd84,Unc93b1,Ccl21c	Hck,Cybb,Ctsk,Lbp,Cyba,Enpp3,Serping1,Cfb,C2,Csf1r,Anxa1,Ifitm3,Slc11a1,Fcgr2b,Gsn,Tlr2,Tnfrsf1b,Fgr,Cxcl1,Tyrobp,Ctsh,C1qc,C1qb,Tlr13,Lrp1,C3ar1,Ackr2,Ssc5d,C1ra,Rab7b,Ly9,C4b,Pirb,Tlr9,Icam1,Myo1f,Sirpa,Ccl19,Lilrb4a,Cd300a,Cd68,Slamf7,Cfh,Clec7a,Mpeg1,Capg,Pld3,Syk,Lgals3,Lcp1,Cd84,Unc93b1,Ccl21c
GO:0006954	inflammatory response	38	481	7.05e-16	Itgb2,Hck,Cd44,Itih4,Cybb,Lbp,Cyba,Igfbp4,Csf1r,Anxa1,Slc11a1,Sele,Tlr2,F3,Tnfrsf1b,Cxcl1,Tyrobp,Cmklr1,Tlr13,Lrp1,Stab1,C3ar1,Ackr2,Slamf8,C4b,Ptafr,Tlr9,Icam1,Ccl19,Lilrb4,Cd300a,Cd68,Cfh,Clec7a,Pld3,Syk,Selp,Ccl21c	Itgb2,Hck,Cd44,Itih4,Cybb,Lbp,Cyba,Igfbp4,Csf1r,Anxa1,Slc11a1,Sele,Tlr2,F3,Tnfrsf1b,Cxcl1,Tyrobp,Cmklr1,Tlr13,Lrp1,Stab1,C3ar1,Ackr2,Slamf8,C4b,Ptafr,Tlr9,Icam1,Ccl19,Lilrb4a,Cd300a,Cd68,Cfh,Clec7a,Pld3,Syk,Selp,Ccl21c
GO:0009607	response to biotic stimulus	57	1178	1.24e-15	Ace,Hck,Cybb,Lbp,Cyba,Serping1,Cfb,C2,Csf1r,Anxa1,Ifitm3,Slc11a1,Fcgr2b,Gsn,Tlr2,Tnfrsf1b,Fgr,Cxcl1,Timp4,Itgax,Cotl1,C1qc,C1qb,Tlr13,Stab1,Srpx,Ssc5d,C1ra,Gpc3,Rab7b,Slamf8,Ly9,C4b,Ptafr,Cd300lb,Fcgr4,Tlr9,Myo1f,Lyz2,Ccdc80,Sirpa,Ccl19,Dcn,Lilrb4,Cd68,Slamf7,Cfh,Clec7a,Mpeg1,Capg,Pld3,Syk,Lgals3,Wdfy4,Cd84,Unc93b1,Ccl21c	Ace,Hck,Cybb,Lbp,Cyba,Serping1,Cfb,C2,Csf1r,Anxa1,Ifitm3,Slc11a1,Fcgr2b,Gsn,Tlr2,Tnfrsf1b,Fgr,Cxcl1,Timp4,Itgax,Cotl1,C1qc,C1qb,Tlr13,Stab1,Srpx,Ssc5d,C1ra,Gpc3,Rab7b,Slamf8,Ly9,C4b,Ptafr,Cd300lb,Fcgr4,Tlr9,Myo1f,Lyz2,Ccdc80,Sirpa,Ccl19,Dcn,Lilrb4a,Cd68,Slamf7,Cfh,Clec7a,Mpeg1,Capg,Pld3,Syk,Lgals3,Wdfy4,Cd84,Unc93b1,Ccl21c
GO:0051707	response to other organism	56	1145	1.5e-15	Ace,Hck,Cybb,Lbp,Cyba,Serping1,Cfb,C2,Csf1r,Anxa1,Ifitm3,Slc11a1,Fcgr2b,Gsn,Tlr2,Tnfrsf1b,Fgr,Cxcl1,Timp4,Itgax,Cotl1,C1qc,C1qb,Tlr13,Stab1,Ssc5d,C1ra,Gpc3,Rab7b,Slamf8,Ly9,C4b,Ptafr,Cd300lb,Fcgr4,Tlr9,Myo1f,Lyz2,Ccdc80,Sirpa,Ccl19,Dcn,Lilrb4,Cd68,Slamf7,Cfh,Clec7a,Mpeg1,Capg,Pld3,Syk,Lgals3,Wdfy4,Cd84,Unc93b1,Ccl21c	Ace,Hck,Cybb,Lbp,Cyba,Serping1,Cfb,C2,Csf1r,Anxa1,Ifitm3,Slc11a1,Fcgr2b,Gsn,Tlr2,Tnfrsf1b,Fgr,Cxcl1,Timp4,Itgax,Cotl1,C1qc,C1qb,Tlr13,Stab1,Ssc5d,C1ra,Gpc3,Rab7b,Slamf8,Ly9,C4b,Ptafr,Cd300lb,Fcgr4,Tlr9,Myo1f,Lyz2,Ccdc80,Sirpa,Ccl19,Dcn,Lilrb4a,Cd68,Slamf7,Cfh,Clec7a,Mpeg1,Capg,Pld3,Syk,Lgals3,Wdfy4,Cd84,Unc93b1,Ccl21c
GO:0050896	response to stimulus	153	6908	3.13e-15	Itgb2,Col6a1,Col1a1,Ace,Spi1,Sfrp4,Tbxas1,Hck,Clec11a,Cd44,Wisp1,Itih4,Aldh1a3,Cybb,Pcolce2,Ctsk,Lbp,Stac2,Cyba,Igfbp4,Wnt9b,Aldh3a1,Enpp3,Jade2,Pik3r5,Lgmn,Dbn1,Scara5,Loxl2,Runx1,Serping1,Abcg1,Cfb,C2,Csf1r,Anxa1,Ifitm3,Slc11a1,Gpr39,Sele,Fcgr2b,Gsn,Entpd2,Fbn1,Lrp4,Procr,Il6ra,Vcam1,Tlr2,F3,Pdpn,Tnfrsf1b,Fgr,Cxcl1,Col1a2,Pcolce,Timp4,Tyrobp,Nucb2,Itgax,Plat,Sfrp1,Mmp2,Cotl1,Itga11,Ctsh,Nckap1l…	Itgb2,Col6a1,Col1a1,Ace,Spi1,Sfrp4,Tbxas1,Hck,Clec11a,Cd44,Wisp1,Itih4,Aldh1a3,Cybb,Pcolce2,Ctsk,Lbp,Stac2,Cyba,Igfbp4,Wnt9b,Aldh3a1,Enpp3,Jade2,Pik3r5,Lgmn,Dbn1,Scara5,Loxl2,Runx1,Serping1,Abcg1,Cfb,C2,Csf1r,Anxa1,Ifitm3,Slc11a1,Gpr39,Sele,Fcgr2b,Gsn,Entpd2,Fbn1,Lrp4,Procr,Il6ra,Vcam1,Tlr2,F3,Pdpn,Tnfrsf1b,Fgr,Cxcl1,Col1a2,Pcolce,Timp4,Tyrobp,Nucb2,Itgax,Plat,Sfrp1,Mmp2,Cotl1,Itga11,Ctsh,Nckap1l…
GO:0044419	interspecies interaction between organisms	59	1309	4.38e-15	Ace,Hck,Cybb,Lbp,Cyba,Serping1,Cfb,C2,Csf1r,Anxa1,Ifitm3,Slc11a1,Fcgr2b,Gsn,Vcam1,Tlr2,Tnfrsf1b,Fgr,Cxcl1,Timp4,Itgax,Cotl1,C1qc,C1qb,Tlr13,Stab1,Ssc5d,C1ra,Gpc3,Rab7b,Slamf8,Ly9,C4b,Ptafr,Cd300lb,Fcgr4,Tlr9,Icam1,Myo1f,Lyz2,Ccdc80,Sirpa,Ccl19,Dcn,Lilrb4,Cd68,Slamf7,Cfh,Clec7a,Mpeg1,Capg,Pld3,Syk,Lgals3,Wdfy4,Cd84,Unc93b1,Apoe,Ccl21c	Ace,Hck,Cybb,Lbp,Cyba,Serping1,Cfb,C2,Csf1r,Anxa1,Ifitm3,Slc11a1,Fcgr2b,Gsn,Vcam1,Tlr2,Tnfrsf1b,Fgr,Cxcl1,Timp4,Itgax,Cotl1,C1qc,C1qb,Tlr13,Stab1,Ssc5d,C1ra,Gpc3,Rab7b,Slamf8,Ly9,C4b,Ptafr,Cd300lb,Fcgr4,Tlr9,Icam1,Myo1f,Lyz2,Ccdc80,Sirpa,Ccl19,Dcn,Lilrb4a,Cd68,Slamf7,Cfh,Clec7a,Mpeg1,Capg,Pld3,Syk,Lgals3,Wdfy4,Cd84,Unc93b1,Apoe,Ccl21c
GO:0030198	extracellular matrix organization	27	231	1.05e-14	Col1a1,Ntn4,Loxl2,Smoc2,Dpt,Col1a2,Mmp2,Col16a1,Tgfbi,Adamts2,Fbln2,Fbln1,Olfml2a,Flrt2,Col4a4,Col3a1,Adamtsl2,Ccdc80,Col23a1,Col15a1,Sulf2,Col14a1,Lgals3,Lcp1,Loxl4,Pdgfra,Sulf1	Col1a1,Ntn4,Loxl2,Smoc2,Dpt,Col1a2,Mmp2,Col16a1,Tgfbi,Adamts2,Fbln2,Fbln1,Olfml2a,Flrt2,Col4a4,Col3a1,Adamtsl2,Ccdc80,Col23a1,Col15a1,Sulf2,Col14a1,Lgals3,Lcp1,Loxl4,Pdgfra,Sulf1
GO:0006950	response to stress	92	3045	2.23e-14	Itgb2,Col1a1,Hck,Cd44,Itih4,Cybb,Lbp,Cyba,Igfbp4,Wnt9b,Aldh3a1,Scara5,Loxl2,Runx1,Serping1,Cfb,C2,Csf1r,Anxa1,Ifitm3,Slc11a1,Sele,Fcgr2b,Gsn,Entpd2,Procr,Tlr2,F3,Pdpn,Tnfrsf1b,Fgr,Cxcl1,Tyrobp,Itgax,Plat,Sfrp1,Mmp2,Cotl1,Cmklr1,C1qc,Ppl,C1qb,Tlr13,Lrp1,Hpse,Myof,Stab1,Srpx,C3ar1,Ackr2,Ssc5d,Fbln1,Tgfbr2,C1ra,Rab7b,Slamf8,F10,Ly9,C4b,Ptafr,Plec,Fcgr4,Tlr9,Icam1,Myo1f,Col3a1,Lyz2,Sirpa,Ccl19,Dcn,Li…	Itgb2,Col1a1,Hck,Cd44,Itih4,Cybb,Lbp,Cyba,Igfbp4,Wnt9b,Aldh3a1,Scara5,Loxl2,Runx1,Serping1,Cfb,C2,Csf1r,Anxa1,Ifitm3,Slc11a1,Sele,Fcgr2b,Gsn,Entpd2,Procr,Tlr2,F3,Pdpn,Tnfrsf1b,Fgr,Cxcl1,Tyrobp,Itgax,Plat,Sfrp1,Mmp2,Cotl1,Cmklr1,C1qc,Ppl,C1qb,Tlr13,Lrp1,Hpse,Myof,Stab1,Srpx,C3ar1,Ackr2,Ssc5d,Fbln1,Tgfbr2,C1ra,Rab7b,Slamf8,F10,Ly9,C4b,Ptafr,Plec,Fcgr4,Tlr9,Icam1,Myo1f,Col3a1,Lyz2,Sirpa,Ccl19,Dcn,Li…
GO:0048583	regulation of response to stimulus	101	3651	9.74e-14	Itgb2,S100a4,Col1a1,Ace,Sfrp4,Cd44,Wisp1,Aldh1a3,Lbp,C1qtnf1,Cyba,Igfbp4,Enpp3,Pik3r5,Lgmn,Dbn1,Gpihbp1,Runx1,Serping1,Smoc2,Cfb,C2,Csf1r,Anxa1,Slc11a1,Gpr39,Fcgr2b,Gsn,Fbn1,Lrp4,Il6ra,Tlr2,F3,Pdpn,Tnfrsf1b,Fgr,Cxcl1,Nucb2,Sfrp1,Mmp2,Ctsh,Nckap1l,Cmklr1,Cilp,C1qc,Gdf7,Mgat5,C1qb,Tlr13,Lrp1,Hpse,Myof,Nbl1,Srpx,C3ar1,Hk3,Pik3ap1,S1pr2,Fbln1,Tgfbr2,Gdf6,C1ra,Gpc3,Rab7b,Slamf8,F10,C4b,Ptafr,Fcgr4,Tlr…	Itgb2,S100a4,Col1a1,Ace,Sfrp4,Cd44,Wisp1,Aldh1a3,Lbp,C1qtnf1,Cyba,Igfbp4,Enpp3,Pik3r5,Lgmn,Dbn1,Gpihbp1,Runx1,Serping1,Smoc2,Cfb,C2,Csf1r,Anxa1,Slc11a1,Gpr39,Fcgr2b,Gsn,Fbn1,Lrp4,Il6ra,Tlr2,F3,Pdpn,Tnfrsf1b,Fgr,Cxcl1,Nucb2,Sfrp1,Mmp2,Ctsh,Nckap1l,Cmklr1,Cilp,C1qc,Gdf7,Mgat5,C1qb,Tlr13,Lrp1,Hpse,Myof,Nbl1,Srpx,C3ar1,Hk3,Pik3ap1,S1pr2,Fbln1,Tgfbr2,Gdf6,C1ra,Gpc3,Rab7b,Slamf8,F10,C4b,Ptafr,Fcgr4,Tlr…
GO:0002684	positive regulation of immune system process	44	815	2.6e-13	Itgb2,Cd44,Lbp,Enpp3,Lgmn,Runx1,Serping1,Cfb,C2,Csf1r,Anxa1,Slc11a1,Sele,Fcgr2b,Vcam1,Tlr2,Fgr,Cxcl1,Tyrobp,Mmp2,Nckap1l,Plvap,Cmklr1,C1qc,C1qb,C3ar1,Tgfbr2,C1ra,Rab7b,C4b,Ptafr,Cd300lb,Tlr9,Icam1,Sirpa,Ccl19,Cd300a,Nfam1,Cfh,Clec7a,Syk,Lgals3,Cd84,Selp	Itgb2,Cd44,Lbp,Enpp3,Lgmn,Runx1,Serping1,Cfb,C2,Csf1r,Anxa1,Slc11a1,Sele,Fcgr2b,Vcam1,Tlr2,Fgr,Cxcl1,Tyrobp,Mmp2,Nckap1l,Plvap,Cmklr1,C1qc,C1qb,C3ar1,Tgfbr2,C1ra,Rab7b,C4b,Ptafr,Cd300lb,Tlr9,Icam1,Sirpa,Ccl19,Cd300a,Nfam1,Cfh,Clec7a,Syk,Lgals3,Cd84,Selp
GO:0048584	positive regulation of response to stimulus	71	2080	8.95e-13	Itgb2,S100a4,Col1a1,Ace,Sfrp4,Cd44,Wisp1,Aldh1a3,Lbp,C1qtnf1,Cyba,Igfbp4,Pik3r5,Lgmn,Dbn1,Serping1,Smoc2,Cfb,C2,Csf1r,Anxa1,Slc11a1,Gpr39,Fcgr2b,Gsn,Il6ra,Tlr2,F3,Pdpn,Fgr,Cxcl1,Sfrp1,Mmp2,Ctsh,Nckap1l,Cmklr1,C1qc,Gdf7,Mgat5,C1qb,Lrp1,Hpse,Srpx,C3ar1,Pik3ap1,Gdf6,C1ra,Gpc3,F10,C4b,Ptafr,Tlr9,Icam1,Col3a1,Ccl19,Dcn,Ephb2,Sulf2,Nfam1,Cfh,Clec7a,Steap3,Syk,Ccbe1,Cd84,Selp,Gpr35,Pdgfra,Apoe,Ccl21c,Su…	Itgb2,S100a4,Col1a1,Ace,Sfrp4,Cd44,Wisp1,Aldh1a3,Lbp,C1qtnf1,Cyba,Igfbp4,Pik3r5,Lgmn,Dbn1,Serping1,Smoc2,Cfb,C2,Csf1r,Anxa1,Slc11a1,Gpr39,Fcgr2b,Gsn,Il6ra,Tlr2,F3,Pdpn,Fgr,Cxcl1,Sfrp1,Mmp2,Ctsh,Nckap1l,Cmklr1,C1qc,Gdf7,Mgat5,C1qb,Lrp1,Hpse,Srpx,C3ar1,Pik3ap1,Gdf6,C1ra,Gpc3,F10,C4b,Ptafr,Tlr9,Icam1,Col3a1,Ccl19,Dcn,Ephb2,Sulf2,Nfam1,Cfh,Clec7a,Steap3,Syk,Ccbe1,Cd84,Selp,Gpr35,Pdgfra,Apoe,Ccl21c,Su…
GO:0045087	innate immune response	36	558	9.79e-13	Hck,Cybb,Lbp,Cyba,Serping1,Cfb,C2,Csf1r,Anxa1,Ifitm3,Slc11a1,Gsn,Tlr2,Fgr,C1qc,C1qb,Tlr13,Ssc5d,C1ra,Rab7b,Ly9,C4b,Tlr9,Sirpa,Ccl19,Slamf7,Cfh,Clec7a,Mpeg1,Capg,Pld3,Syk,Lgals3,Cd84,Unc93b1,Ccl21c	Hck,Cybb,Lbp,Cyba,Serping1,Cfb,C2,Csf1r,Anxa1,Ifitm3,Slc11a1,Gsn,Tlr2,Fgr,C1qc,C1qb,Tlr13,Ssc5d,C1ra,Rab7b,Ly9,C4b,Tlr9,Sirpa,Ccl19,Slamf7,Cfh,Clec7a,Mpeg1,Capg,Pld3,Syk,Lgals3,Cd84,Unc93b1,Ccl21c
GO:0098542	defense response to other organism	42	775	1.01e-12	Hck,Cybb,Lbp,Cyba,Serping1,Cfb,C2,Csf1r,Anxa1,Ifitm3,Slc11a1,Gsn,Tlr2,Fgr,Itgax,Cotl1,C1qc,C1qb,Tlr13,Stab1,Ssc5d,C1ra,Rab7b,Slamf8,Ly9,C4b,Tlr9,Myo1f,Lyz2,Sirpa,Ccl19,Slamf7,Cfh,Clec7a,Mpeg1,Capg,Pld3,Syk,Lgals3,Cd84,Unc93b1,Ccl21c	Hck,Cybb,Lbp,Cyba,Serping1,Cfb,C2,Csf1r,Anxa1,Ifitm3,Slc11a1,Gsn,Tlr2,Fgr,Itgax,Cotl1,C1qc,C1qb,Tlr13,Stab1,Ssc5d,C1ra,Rab7b,Slamf8,Ly9,C4b,Tlr9,Myo1f,Lyz2,Sirpa,Ccl19,Slamf7,Cfh,Clec7a,Mpeg1,Capg,Pld3,Syk,Lgals3,Cd84,Unc93b1,Ccl21c
GO:0030334	regulation of cell migration	45	915	2.41e-12	Col1a1,Ace,Wisp1,Lbp,Lgmn,Smoc2,Csf1r,Anxa1,Sele,Tlr2,F3,Pdpn,Fgr,Itgax,Sfrp1,Mmp2,Ctsh,Nckap1l,Plvap,Cmklr1,Igsf10,Mgat5,Lrp1,Nbl1,C3ar1,Fbln1,Flrt2,Tgfbr2,Sdc3,Slamf8,Ptafr,Icam1,Myo1f,Col3a1,Lama2,Ccl19,Dcn,Cd300a,Clec7a,Lgals3,Ccbe1,Selp,Pdgfra,Apoe,Sulf1	Col1a1,Ace,Wisp1,Lbp,Lgmn,Smoc2,Csf1r,Anxa1,Sele,Tlr2,F3,Pdpn,Fgr,Itgax,Sfrp1,Mmp2,Ctsh,Nckap1l,Plvap,Cmklr1,Igsf10,Mgat5,Lrp1,Nbl1,C3ar1,Fbln1,Flrt2,Tgfbr2,Sdc3,Slamf8,Ptafr,Icam1,Myo1f,Col3a1,Lama2,Ccl19,Dcn,Cd300a,Clec7a,Lgals3,Ccbe1,Selp,Pdgfra,Apoe,Sulf1
GO:0050793	regulation of developmental process	81	2669	2.41e-12	Itgb2,Col1a1,Ace,Spi1,Sfrp4,Hck,Cd44,Wisp1,Cybb,Ctsk,Wnt9b,Ntn4,Jade2,Lgmn,Dbn1,Hexb,Loxl2,Runx1,Smoc2,Abcg1,Csf1r,Anxa1,Fbn1,Lrp4,Il6ra,Tlr2,F3,Pdpn,Tnfrsf1b,Fgr,Cxcl1,Tyrobp,Nucb2,Itgax,Sfrp1,Ctsh,Nckap1l,Cmklr1,C1qc,Igsf10,Gdf7,Lrp1,Hpse,Nbl1,Stab1,C3ar1,Vat1,S1pr2,Fbln1,Flrt2,Tgfbr2,Gdf6,Gpc3,Rab7b,Slamf8,Tmem119,Tlr9,Icam1,Col3a1,Lama2,Medag,Cd109,Scn1b,Tmem176a,Ccl19,Dcn,Ephb2,Gas7,Sulf2,Nf…	Itgb2,Col1a1,Ace,Spi1,Sfrp4,Hck,Cd44,Wisp1,Cybb,Ctsk,Wnt9b,Ntn4,Jade2,Lgmn,Dbn1,Hexb,Loxl2,Runx1,Smoc2,Abcg1,Csf1r,Anxa1,Fbn1,Lrp4,Il6ra,Tlr2,F3,Pdpn,Tnfrsf1b,Fgr,Cxcl1,Tyrobp,Nucb2,Itgax,Sfrp1,Ctsh,Nckap1l,Cmklr1,C1qc,Igsf10,Gdf7,Lrp1,Hpse,Nbl1,Stab1,C3ar1,Vat1,S1pr2,Fbln1,Flrt2,Tgfbr2,Gdf6,Gpc3,Rab7b,Slamf8,Tmem119,Tlr9,Icam1,Col3a1,Lama2,Medag,Cd109,Scn1b,Tmem176a,Ccl19,Dcn,Ephb2,Gas7,Sulf2,Nf…
GO:0007155	cell adhesion	40	744	5.88e-12	Itgb2,Col6a1,Cd44,Wisp1,Ntn4,Emilin2,Dpt,Sele,Fbn1,Vcam1,Pdpn,Itgax,Sfrp1,Itga11,Col16a1,Tgfbi,Spon1,Hpse,Svep1,Stab1,Flrt2,Tgfbr2,Sdc3,Ly9,Col12a1,Cdh11,Icam1,Col3a1,Lama2,Sirpa,Col15a1,Itgb4,Col14a1,Cfh,Vwf,Syk,Cd84,Selp,Pdgfra,Sulf1	Itgb2,Col6a1,Cd44,Wisp1,Ntn4,Emilin2,Dpt,Sele,Fbn1,Vcam1,Pdpn,Itgax,Sfrp1,Itga11,Col16a1,Tgfbi,Spon1,Hpse,Svep1,Stab1,Flrt2,Tgfbr2,Sdc3,Ly9,Col12a1,Cdh11,Icam1,Col3a1,Lama2,Sirpa,Col15a1,Itgb4,Col14a1,Cfh,Vwf,Syk,Cd84,Selp,Pdgfra,Sulf1
GO:0048518	positive regulation of biological process	130	5869	9.01e-12	Itgb2,S100a4,Col1a1,Ace,Spi1,Sfrp4,Tbxas1,Hck,Clec11a,Cd44,Wisp1,Aldh1a3,Cybb,Pcolce2,Lbp,Stac2,C1qtnf1,Cyba,Igfbp4,Aldh3a1,Enpp3,Jade2,Tns3,Pik3r5,Lgmn,Dbn1,Hexb,Loxl2,Gpihbp1,Runx1,Serping1,Smoc2,Abcg1,Cfb,C2,Csf1r,Anxa1,Clec3b,Slc11a1,Gpr39,Sele,Fcgr2b,Gsn,Fbn1,Lrp4,Il6ra,Vcam1,Tlr2,F3,Pdpn,Tnfrsf1b,Fgr,Cxcl1,Pcolce,Tyrobp,Nucb2,Itgax,Plat,Sfrp1,Mmp2,Ctsh,Nckap1l,Plvap,Col16a1,Cmklr1,C1qc,Gdf7…	Itgb2,S100a4,Col1a1,Ace,Spi1,Sfrp4,Tbxas1,Hck,Clec11a,Cd44,Wisp1,Aldh1a3,Cybb,Pcolce2,Lbp,Stac2,C1qtnf1,Cyba,Igfbp4,Aldh3a1,Enpp3,Jade2,Tns3,Pik3r5,Lgmn,Dbn1,Hexb,Loxl2,Gpihbp1,Runx1,Serping1,Smoc2,Abcg1,Cfb,C2,Csf1r,Anxa1,Clec3b,Slc11a1,Gpr39,Sele,Fcgr2b,Gsn,Fbn1,Lrp4,Il6ra,Vcam1,Tlr2,F3,Pdpn,Tnfrsf1b,Fgr,Cxcl1,Pcolce,Tyrobp,Nucb2,Itgax,Plat,Sfrp1,Mmp2,Ctsh,Nckap1l,Plvap,Col16a1,Cmklr1,C1qc,Gdf7…
GO:0050776	regulation of immune response	37	645	9.01e-12	Itgb2,Cd44,Lbp,Enpp3,Serping1,Cfb,C2,Anxa1,Slc11a1,Fcgr2b,Tlr2,Tnfrsf1b,Fgr,Mmp2,Ctsh,Nckap1l,Cmklr1,C1qc,C1qb,C3ar1,C1ra,Slamf8,C4b,Ptafr,Fcgr4,Tlr9,Myo1f,Col3a1,Ccl19,Cd300a,Nfam1,Cfh,Clec7a,Syk,Lgals3,Cd84,Apoe	Itgb2,Cd44,Lbp,Enpp3,Serping1,Cfb,C2,Anxa1,Slc11a1,Fcgr2b,Tlr2,Tnfrsf1b,Fgr,Mmp2,Ctsh,Nckap1l,Cmklr1,C1qc,C1qb,C3ar1,C1ra,Slamf8,C4b,Ptafr,Fcgr4,Tlr9,Myo1f,Col3a1,Ccl19,Cd300a,Nfam1,Cfh,Clec7a,Syk,Lgals3,Cd84,Apoe
GO:0051241	negative regulation of multicellular organismal process	53	1304	9.01e-12	Ace,Cd44,Wisp1,Ctsk,Lbp,C1qtnf1,Cyba,Wnt9b,Lgmn,Dbn1,Loxl2,Runx1,Serping1,Anxa1,Slc11a1,Gpr39,Fcgr2b,Fbn1,Lrp4,Procr,Tlr2,Tnfrsf1b,Hpgds,Tyrobp,Sfrp1,Mmp2,Nckap1l,Cmklr1,C1qc,Lrp1,Stab1,Ssc5d,S1pr2,Fbln1,Tgfbr2,Slamf8,Tmem119,Tlr9,Col3a1,Tmem176a,Sirpa,Dcn,Ephb2,Anpep,Apoc1,Pi16,Cd84,Gpr35,Pdgfra,Tmem176b,Apoe,Ccl21c,Sulf1	Ace,Cd44,Wisp1,Ctsk,Lbp,C1qtnf1,Cyba,Wnt9b,Lgmn,Dbn1,Loxl2,Runx1,Serping1,Anxa1,Slc11a1,Gpr39,Fcgr2b,Fbn1,Lrp4,Procr,Tlr2,Tnfrsf1b,Hpgds,Tyrobp,Sfrp1,Mmp2,Nckap1l,Cmklr1,C1qc,Lrp1,Stab1,Ssc5d,S1pr2,Fbln1,Tgfbr2,Slamf8,Tmem119,Tlr9,Col3a1,Tmem176a,Sirpa,Dcn,Ephb2,Anpep,Apoc1,Pi16,Cd84,Gpr35,Pdgfra,Tmem176b,Apoe,Ccl21c,Sulf1
GO:0040012	regulation of locomotion	46	1010	1.21e-11	Col1a1,Ace,Wisp1,Lbp,Lgmn,Dbn1,Smoc2,Csf1r,Anxa1,Sele,Tlr2,F3,Pdpn,Fgr,Itgax,Sfrp1,Mmp2,Ctsh,Nckap1l,Plvap,Cmklr1,Igsf10,Mgat5,Lrp1,Nbl1,C3ar1,Fbln1,Flrt2,Tgfbr2,Sdc3,Slamf8,Ptafr,Icam1,Myo1f,Col3a1,Lama2,Ccl19,Dcn,Cd300a,Clec7a,Lgals3,Ccbe1,Selp,Pdgfra,Apoe,Sulf1	Col1a1,Ace,Wisp1,Lbp,Lgmn,Dbn1,Smoc2,Csf1r,Anxa1,Sele,Tlr2,F3,Pdpn,Fgr,Itgax,Sfrp1,Mmp2,Ctsh,Nckap1l,Plvap,Cmklr1,Igsf10,Mgat5,Lrp1,Nbl1,C3ar1,Fbln1,Flrt2,Tgfbr2,Sdc3,Slamf8,Ptafr,Icam1,Myo1f,Col3a1,Lama2,Ccl19,Dcn,Cd300a,Clec7a,Lgals3,Ccbe1,Selp,Pdgfra,Apoe,Sulf1
GO:0001817	regulation of cytokine production	38	698	1.57e-11	Wisp1,Cybb,Lbp,Cyba,Runx1,Csf1r,Anxa1,Slc11a1,Fcgr2b,Il6ra,Tlr2,Tnfrsf1b,Fgr,Tyrobp,Nckap1l,Cmklr1,Lrp1,Hpse,C3ar1,Ssc5d,Fbln1,Rab7b,Ly9,Ptafr,Tlr9,AF251705,Sirpa,Ccl19,Sulf2,Nfam1,Clec7a,Pld3,Syk,Ccbe1,Heg1,Cd84,Unc93b1,Sulf1	Wisp1,Cybb,Lbp,Cyba,Runx1,Csf1r,Anxa1,Slc11a1,Fcgr2b,Il6ra,Tlr2,Tnfrsf1b,Fgr,Tyrobp,Nckap1l,Cmklr1,Lrp1,Hpse,C3ar1,Ssc5d,Fbln1,Rab7b,Ly9,Ptafr,Tlr9,Cd300c2,Sirpa,Ccl19,Sulf2,Nfam1,Clec7a,Pld3,Syk,Ccbe1,Heg1,Cd84,Unc93b1,Sulf1
GO:0050789	regulation of biological process	182	9973	1.6e-11	Itgb2,S100a4,Col1a1,Ace,Spi1,Sfrp4,Tbxas1,Hck,Clec11a,Cd44,Wisp1,Itih4,Aldh1a3,Cybb,Pcolce2,Ctsk,Lbp,Stac2,C1qtnf1,Cyba,Igfbp4,Wnt9b,Aldh3a1,Enpp3,Ntn4,Jade2,Tns3,Pik3r5,Lgmn,Dbn1,Hexb,Loxl2,Gpihbp1,Runx1,Serping1,Smoc2,Abcg1,Cfb,C2,Csf1r,Anxa1,Ifitm3,Clec3b,Slc11a1,Gpr39,Dpt,Sele,Fcgr2b,Gsn,Entpd2,Fbn1,Lrp4,Procr,Il6ra,Vcam1,Tlr2,F3,Pdpn,Tnfrsf1b,Fgr,Cxcl1,Col1a2,Pcolce,Hpgds,Timp4,Tyrobp,Nucb2,…	Itgb2,S100a4,Col1a1,Ace,Spi1,Sfrp4,Tbxas1,Hck,Clec11a,Cd44,Wisp1,Itih4,Aldh1a3,Cybb,Pcolce2,Ctsk,Lbp,Stac2,C1qtnf1,Cyba,Igfbp4,Wnt9b,Aldh3a1,Enpp3,Ntn4,Jade2,Tns3,Pik3r5,Lgmn,Dbn1,Hexb,Loxl2,Gpihbp1,Runx1,Serping1,Smoc2,Abcg1,Cfb,C2,Csf1r,Anxa1,Ifitm3,Clec3b,Slc11a1,Gpr39,Dpt,Sele,Fcgr2b,Gsn,Entpd2,Fbn1,Lrp4,Procr,Il6ra,Vcam1,Tlr2,F3,Pdpn,Tnfrsf1b,Fgr,Cxcl1,Col1a2,Pcolce,Hpgds,Timp4,Tyrobp,Nucb2,…
GO:0032101	regulation of response to external stimulus	42	871	2.79e-11	Ace,Cd44,Wisp1,Lbp,C1qtnf1,Cyba,Enpp3,Lgmn,Dbn1,Serping1,Smoc2,Anxa1,Fcgr2b,Tlr2,Pdpn,Tnfrsf1b,Fgr,Cxcl1,Nucb2,Mmp2,Nckap1l,Cmklr1,Lrp1,Hpse,Nbl1,C3ar1,Pik3ap1,Tgfbr2,Slamf8,Tlr9,Myo1f,Cd109,Sirpa,Ccl19,Ephb2,Clec7a,Pld3,Syk,Cd84,Selp,Pdgfra,Apoe	Ace,Cd44,Wisp1,Lbp,C1qtnf1,Cyba,Enpp3,Lgmn,Dbn1,Serping1,Smoc2,Anxa1,Fcgr2b,Tlr2,Pdpn,Tnfrsf1b,Fgr,Cxcl1,Nucb2,Mmp2,Nckap1l,Cmklr1,Lrp1,Hpse,Nbl1,C3ar1,Pik3ap1,Tgfbr2,Slamf8,Tlr9,Myo1f,Cd109,Sirpa,Ccl19,Ephb2,Clec7a,Pld3,Syk,Cd84,Selp,Pdgfra,Apoe
GO:2000026	regulation of multicellular organismal development	69	2150	2.79e-11	Itgb2,Col1a1,Ace,Spi1,Sfrp4,Cd44,Wisp1,Cybb,Ctsk,Wnt9b,Ntn4,Jade2,Dbn1,Loxl2,Runx1,Smoc2,Csf1r,Anxa1,Fbn1,Lrp4,Il6ra,Tlr2,F3,Pdpn,Tnfrsf1b,Cxcl1,Tyrobp,Itgax,Sfrp1,Ctsh,Nckap1l,C1qc,Igsf10,Gdf7,Lrp1,Hpse,Nbl1,Stab1,C3ar1,S1pr2,Flrt2,Tgfbr2,Gdf6,Gpc3,Rab7b,Slamf8,Tmem119,Tlr9,Col3a1,Lama2,Cd109,Scn1b,Tmem176a,Ccl19,Dcn,Ephb2,Sulf2,Nfam1,Col14a1,Pi16,Syk,Lgals3,Ccbe1,Pdgfra,Tmem176b,Glg1,Apoe,Ccl21…	Itgb2,Col1a1,Ace,Spi1,Sfrp4,Cd44,Wisp1,Cybb,Ctsk,Wnt9b,Ntn4,Jade2,Dbn1,Loxl2,Runx1,Smoc2,Csf1r,Anxa1,Fbn1,Lrp4,Il6ra,Tlr2,F3,Pdpn,Tnfrsf1b,Cxcl1,Tyrobp,Itgax,Sfrp1,Ctsh,Nckap1l,C1qc,Igsf10,Gdf7,Lrp1,Hpse,Nbl1,Stab1,C3ar1,S1pr2,Flrt2,Tgfbr2,Gdf6,Gpc3,Rab7b,Slamf8,Tmem119,Tlr9,Col3a1,Lama2,Cd109,Scn1b,Tmem176a,Ccl19,Dcn,Ephb2,Sulf2,Nfam1,Col14a1,Pi16,Syk,Lgals3,Ccbe1,Pdgfra,Tmem176b,Glg1,Apoe,Ccl21…
GO:0009611	response to wounding	28	372	3.06e-11	Col1a1,Cd44,Serping1,Slc11a1,Entpd2,Procr,F3,Pdpn,Tyrobp,Mmp2,Ppl,Hpse,Myof,Fbln1,Tgfbr2,F10,Plec,Fcgr4,Col3a1,Dcn,Lilrb4,Itgb4,Sulf2,Cfh,Vwf,Lcp1,Pdgfra,Matn2	Col1a1,Cd44,Serping1,Slc11a1,Entpd2,Procr,F3,Pdpn,Tyrobp,Mmp2,Ppl,Hpse,Myof,Fbln1,Tgfbr2,F10,Plec,Fcgr4,Col3a1,Dcn,Lilrb4a,Itgb4,Sulf2,Cfh,Vwf,Lcp1,Pdgfra,Matn2
GO:0051240	positive regulation of multicellular organismal process	64	1902	3.47e-11	Itgb2,Col1a1,Ace,Tbxas1,Wisp1,Cybb,Lbp,C1qtnf1,Cyba,Jade2,Lgmn,Dbn1,Loxl2,Gpihbp1,Runx1,Smoc2,Csf1r,Anxa1,Slc11a1,Il6ra,Tlr2,F3,Pdpn,Tnfrsf1b,Fgr,Cxcl1,Tyrobp,Itgax,Plat,Ctsh,Nckap1l,Cmklr1,Gdf7,Lrp1,Hpse,Nbl1,C3ar1,Flrt2,Tgfbr2,Gdf6,Rab7b,Ly9,Tmem119,Ptafr,Fcgr4,Tlr9,Icam1,AF251705,Scn1b,Ccl19,Ephb2,Sulf2,Nfam1,Clec7a,Syk,Lgals3,Ccbe1,Heg1,Cd84,Selp,Unc93b1,Pdgfra,Apoe,Sulf1	Itgb2,Col1a1,Ace,Tbxas1,Wisp1,Cybb,Lbp,C1qtnf1,Cyba,Jade2,Lgmn,Dbn1,Loxl2,Gpihbp1,Runx1,Smoc2,Csf1r,Anxa1,Slc11a1,Il6ra,Tlr2,F3,Pdpn,Tnfrsf1b,Fgr,Cxcl1,Tyrobp,Itgax,Plat,Ctsh,Nckap1l,Cmklr1,Gdf7,Lrp1,Hpse,Nbl1,C3ar1,Flrt2,Tgfbr2,Gdf6,Rab7b,Ly9,Tmem119,Ptafr,Fcgr4,Tlr9,Icam1,Cd300c2,Scn1b,Ccl19,Ephb2,Sulf2,Nfam1,Clec7a,Syk,Lgals3,Ccbe1,Heg1,Cd84,Selp,Unc93b1,Pdgfra,Apoe,Sulf1
GO:0051270	regulation of cellular component movement	46	1048	3.5e-11	Col1a1,Ace,Wisp1,Lbp,Lgmn,Dbn1,Smoc2,Csf1r,Anxa1,Sele,Tlr2,F3,Pdpn,Fgr,Itgax,Sfrp1,Mmp2,Ctsh,Nckap1l,Plvap,Cmklr1,Igsf10,Mgat5,Lrp1,Nbl1,C3ar1,Fbln1,Flrt2,Tgfbr2,Sdc3,Slamf8,Ptafr,Icam1,Myo1f,Col3a1,Lama2,Ccl19,Dcn,Cd300a,Clec7a,Lgals3,Ccbe1,Selp,Pdgfra,Apoe,Sulf1	Col1a1,Ace,Wisp1,Lbp,Lgmn,Dbn1,Smoc2,Csf1r,Anxa1,Sele,Tlr2,F3,Pdpn,Fgr,Itgax,Sfrp1,Mmp2,Ctsh,Nckap1l,Plvap,Cmklr1,Igsf10,Mgat5,Lrp1,Nbl1,C3ar1,Fbln1,Flrt2,Tgfbr2,Sdc3,Slamf8,Ptafr,Icam1,Myo1f,Col3a1,Lama2,Ccl19,Dcn,Cd300a,Clec7a,Lgals3,Ccbe1,Selp,Pdgfra,Apoe,Sulf1
GO:0065007	biological regulation	187	10591	1.04e-10	Itgb2,S100a4,Col1a1,Ace,Spi1,Sfrp4,Tbxas1,Hck,Clec11a,Cd44,Wisp1,Itih4,Aldh1a3,Cybb,Pcolce2,Ctsk,Lbp,Stac2,C1qtnf1,Cyba,Igfbp4,Wnt9b,Aldh3a1,Enpp3,Ntn4,Jade2,Tns3,Pik3r5,Lgmn,Dbn1,Hexb,Scara5,Loxl2,Gpihbp1,Runx1,Serping1,Smoc2,Abcg1,Cfb,C2,Csf1r,Anxa1,Ifitm3,Clec3b,Slc11a1,Gpr39,Dpt,Sele,Fcgr2b,Gsn,Entpd2,Fbn1,Lrp4,Procr,Il6ra,Vcam1,Tlr2,F3,Pdpn,Tnfrsf1b,Fgr,Cxcl1,Col1a2,Pcolce,Hpgds,Timp4,Tyrobp…	Itgb2,S100a4,Col1a1,Ace,Spi1,Sfrp4,Tbxas1,Hck,Clec11a,Cd44,Wisp1,Itih4,Aldh1a3,Cybb,Pcolce2,Ctsk,Lbp,Stac2,C1qtnf1,Cyba,Igfbp4,Wnt9b,Aldh3a1,Enpp3,Ntn4,Jade2,Tns3,Pik3r5,Lgmn,Dbn1,Hexb,Scara5,Loxl2,Gpihbp1,Runx1,Serping1,Smoc2,Abcg1,Cfb,C2,Csf1r,Anxa1,Ifitm3,Clec3b,Slc11a1,Gpr39,Dpt,Sele,Fcgr2b,Gsn,Entpd2,Fbn1,Lrp4,Procr,Il6ra,Vcam1,Tlr2,F3,Pdpn,Tnfrsf1b,Fgr,Cxcl1,Col1a2,Pcolce,Hpgds,Timp4,Tyrobp…
GO:0050865	regulation of cell activation	33	569	1.4e-10	Itgb2,Cd44,Lbp,C1qtnf1,Enpp3,Runx1,Anxa1,Fcgr2b,Gsn,Vcam1,Pdpn,Tnfrsf1b,Fgr,Tyrobp,Sfrp1,Nckap1l,Tgfbr2,Slamf8,Ptafr,Cd300lb,Tlr9,Sirpa,Ccl19,Cd300a,Nfam1,Slamf7,Clec7a,Syk,Lgals3,Cd84,Selp,Pdgfra,Apoe	Itgb2,Cd44,Lbp,C1qtnf1,Enpp3,Runx1,Anxa1,Fcgr2b,Gsn,Vcam1,Pdpn,Tnfrsf1b,Fgr,Tyrobp,Sfrp1,Nckap1l,Tgfbr2,Slamf8,Ptafr,Cd300lb,Tlr9,Sirpa,Ccl19,Cd300a,Nfam1,Slamf7,Clec7a,Syk,Lgals3,Cd84,Selp,Pdgfra,Apoe
GO:0002252	immune effector process	29	435	1.64e-10	Ace,Lbp,Enpp3,Serping1,Cfb,C2,Ifitm3,Slc11a1,Fcgr2b,Tyrobp,Itgax,Ctsh,C1qc,C1qb,Lrp1,C1ra,Ly9,C4b,Cd300lb,Pirb,Tlr9,Icam1,Myo1f,Cd300a,Cfh,Clec7a,Syk,Lcp1,Unc93b1	Ace,Lbp,Enpp3,Serping1,Cfb,C2,Ifitm3,Slc11a1,Fcgr2b,Tyrobp,Itgax,Ctsh,C1qc,C1qb,Lrp1,C1ra,Ly9,C4b,Cd300lb,Pirb,Tlr9,Icam1,Myo1f,Cd300a,Cfh,Clec7a,Syk,Lcp1,Unc93b1
GO:0001819	positive regulation of cytokine production	29	436	1.68e-10	Cybb,Lbp,Cyba,Runx1,Csf1r,Anxa1,Slc11a1,Il6ra,Tlr2,Fgr,Tyrobp,Lrp1,Hpse,C3ar1,Rab7b,Ly9,Ptafr,Tlr9,AF251705,Ccl19,Sulf2,Nfam1,Clec7a,Syk,Ccbe1,Heg1,Cd84,Unc93b1,Sulf1	Cybb,Lbp,Cyba,Runx1,Csf1r,Anxa1,Slc11a1,Il6ra,Tlr2,Fgr,Tyrobp,Lrp1,Hpse,C3ar1,Rab7b,Ly9,Ptafr,Tlr9,Cd300c2,Ccl19,Sulf2,Nfam1,Clec7a,Syk,Ccbe1,Heg1,Cd84,Unc93b1,Sulf1
GO:0034097	response to cytokine	39	818	2.77e-10	Col1a1,Spi1,Cd44,Itih4,Pcolce2,Cyba,Dbn1,Csf1r,Anxa1,Ifitm3,Slc11a1,Sele,Gsn,Entpd2,Il6ra,Tlr2,F3,Tnfrsf1b,Cxcl1,Pcolce,Timp4,Sfrp1,Plvap,Ackr2,Rab7b,Pirb,Icam1,Col3a1,Aff3,Csf2rb2,Sirpa,Ccl19,Cfh,Capg,Syk,Laptm5,Selp,Gpr35,Ccl21c	Col1a1,Spi1,Cd44,Itih4,Pcolce2,Cyba,Dbn1,Csf1r,Anxa1,Ifitm3,Slc11a1,Sele,Gsn,Entpd2,Il6ra,Tlr2,F3,Tnfrsf1b,Cxcl1,Pcolce,Timp4,Sfrp1,Plvap,Ackr2,Rab7b,Pirb,Icam1,Col3a1,Aff3,Csf2rb2,Sirpa,Ccl19,Cfh,Capg,Syk,Laptm5,Selp,Gpr35,Ccl21c
GO:0032879	regulation of localization	78	2806	4.52e-10	Itgb2,Col1a1,Ace,Sfrp4,Hck,Wisp1,Cybb,Lbp,Stac2,C1qtnf1,Cyba,Lgmn,Dbn1,Runx1,Smoc2,Abcg1,C2,Csf1r,Anxa1,Slc11a1,Gpr39,Sele,Fcgr2b,Gsn,Lrp4,Tlr2,F3,Pdpn,Tnfrsf1b,Fgr,Cxcl1,Tyrobp,Nucb2,Itgax,Sfrp1,Mmp2,Ctsh,Nckap1l,Plvap,Cmklr1,Igsf10,Mgat5,Lrp1,Nbl1,C3ar1,Fbln1,Pltp,Flrt2,Tgfbr2,Gpc3,Sdc3,Slamf8,Ptafr,Tlr9,Icam1,Myo1f,Col3a1,AF251705,Lama2,Scn1b,Sirpa,Ccl19,Dcn,Ephb2,Cd300a,Anpep,Apoc1,Clec7a,Syk…	Itgb2,Col1a1,Ace,Sfrp4,Hck,Wisp1,Cybb,Lbp,Stac2,C1qtnf1,Cyba,Lgmn,Dbn1,Runx1,Smoc2,Abcg1,C2,Csf1r,Anxa1,Slc11a1,Gpr39,Sele,Fcgr2b,Gsn,Lrp4,Tlr2,F3,Pdpn,Tnfrsf1b,Fgr,Cxcl1,Tyrobp,Nucb2,Itgax,Sfrp1,Mmp2,Ctsh,Nckap1l,Plvap,Cmklr1,Igsf10,Mgat5,Lrp1,Nbl1,C3ar1,Fbln1,Pltp,Flrt2,Tgfbr2,Gpc3,Sdc3,Slamf8,Ptafr,Tlr9,Icam1,Myo1f,Col3a1,Cd300c2,Lama2,Scn1b,Sirpa,Ccl19,Dcn,Ephb2,Cd300a,Anpep,Apoc1,Clec7a,Syk,…
GO:0030335	positive regulation of cell migration	32	567	5.81e-10	Col1a1,Wisp1,Lbp,Lgmn,Smoc2,Csf1r,Anxa1,Sele,Tlr2,F3,Pdpn,Fgr,Itgax,Mmp2,Ctsh,Nckap1l,Plvap,Cmklr1,Mgat5,Lrp1,C3ar1,Fbln1,Tgfbr2,Ptafr,Icam1,Myo1f,Ccl19,Clec7a,Lgals3,Ccbe1,Selp,Pdgfra	Col1a1,Wisp1,Lbp,Lgmn,Smoc2,Csf1r,Anxa1,Sele,Tlr2,F3,Pdpn,Fgr,Itgax,Mmp2,Ctsh,Nckap1l,Plvap,Cmklr1,Mgat5,Lrp1,C3ar1,Fbln1,Tgfbr2,Ptafr,Icam1,Myo1f,Ccl19,Clec7a,Lgals3,Ccbe1,Selp,Pdgfra
GO:0042060	wound healing	22	265	2.16e-09	Col1a1,Cd44,Serping1,Slc11a1,Entpd2,Procr,F3,Pdpn,Ppl,Hpse,Myof,Fbln1,Tgfbr2,F10,Plec,Fcgr4,Col3a1,Dcn,Lilrb4,Cfh,Vwf,Pdgfra	Col1a1,Cd44,Serping1,Slc11a1,Entpd2,Procr,F3,Pdpn,Ppl,Hpse,Myof,Fbln1,Tgfbr2,F10,Plec,Fcgr4,Col3a1,Dcn,Lilrb4a,Cfh,Vwf,Pdgfra
GO:0010033	response to organic substance	75	2742	2.85e-09	Itgb2,Col6a1,Col1a1,Ace,Spi1,Tbxas1,Cd44,Itih4,Cybb,Pcolce2,Lbp,Cyba,Aldh3a1,Lgmn,Dbn1,Runx1,Abcg1,Cfb,Csf1r,Anxa1,Ifitm3,Slc11a1,Sele,Fcgr2b,Gsn,Entpd2,Fbn1,Il6ra,Vcam1,Tlr2,F3,Tnfrsf1b,Cxcl1,Col1a2,Pcolce,Timp4,Sfrp1,Mmp2,Ctsh,Plvap,Col16a1,Cilp,Gdf7,Lrp1,Ackr2,Ssc5d,Flrt2,Tgfbr2,Gdf6,Rab7b,Ptafr,Cd300lb,Pirb,Fcgr4,Tlr9,Icam1,Col3a1,Folr2,Aff3,Csf2rb2,Sirpa,Ccl19,Dcn,Lilrb4,Cd68,Ildr2,Cfh,Clec7…	Itgb2,Col6a1,Col1a1,Ace,Spi1,Tbxas1,Cd44,Itih4,Cybb,Pcolce2,Lbp,Cyba,Aldh3a1,Lgmn,Dbn1,Runx1,Abcg1,Cfb,Csf1r,Anxa1,Ifitm3,Slc11a1,Sele,Fcgr2b,Gsn,Entpd2,Fbn1,Il6ra,Vcam1,Tlr2,F3,Tnfrsf1b,Cxcl1,Col1a2,Pcolce,Timp4,Sfrp1,Mmp2,Ctsh,Plvap,Col16a1,Cilp,Gdf7,Lrp1,Ackr2,Ssc5d,Flrt2,Tgfbr2,Gdf6,Rab7b,Ptafr,Cd300lb,Pirb,Fcgr4,Tlr9,Icam1,Col3a1,Folr2,Aff3,Csf2rb2,Sirpa,Ccl19,Dcn,Lilrb4a,Cd68,Ildr2,Cfh,Clec…
GO:0010647	positive regulation of cell communication	57	1762	3.77e-09	S100a4,Col1a1,Sfrp4,Cd44,Wisp1,Aldh1a3,Lbp,C1qtnf1,Cyba,Igfbp4,Pik3r5,Lgmn,Dbn1,Runx1,Smoc2,Csf1r,Gpr39,Fcgr2b,Gsn,Il6ra,Tlr2,F3,Fgr,Nucb2,Sfrp1,Ctsh,Gdf7,Mgat5,Lrp1,Hpse,Srpx,Pik3ap1,Gdf6,Gpc3,F10,Tlr9,Icam1,Col3a1,AF251705,Lama2,Ccl19,Dcn,Ephb2,Sulf2,Nfam1,Clec7a,Steap3,Syk,Lgals3,Ccbe1,Cd84,Selp,Gpr35,Pdgfra,Apoe,Ccl21c,Sulf1	S100a4,Col1a1,Sfrp4,Cd44,Wisp1,Aldh1a3,Lbp,C1qtnf1,Cyba,Igfbp4,Pik3r5,Lgmn,Dbn1,Runx1,Smoc2,Csf1r,Gpr39,Fcgr2b,Gsn,Il6ra,Tlr2,F3,Fgr,Nucb2,Sfrp1,Ctsh,Gdf7,Mgat5,Lrp1,Hpse,Srpx,Pik3ap1,Gdf6,Gpc3,F10,Tlr9,Icam1,Col3a1,Cd300c2,Lama2,Ccl19,Dcn,Ephb2,Sulf2,Nfam1,Clec7a,Steap3,Syk,Lgals3,Ccbe1,Cd84,Selp,Gpr35,Pdgfra,Apoe,Ccl21c,Sulf1
GO:0023056	positive regulation of signaling	57	1769	4.31e-09	S100a4,Col1a1,Sfrp4,Cd44,Wisp1,Aldh1a3,Lbp,C1qtnf1,Cyba,Igfbp4,Pik3r5,Lgmn,Dbn1,Runx1,Smoc2,Csf1r,Gpr39,Fcgr2b,Gsn,Il6ra,Tlr2,F3,Fgr,Nucb2,Sfrp1,Ctsh,Gdf7,Mgat5,Lrp1,Hpse,Srpx,Pik3ap1,Gdf6,Gpc3,F10,Tlr9,Icam1,Col3a1,AF251705,Lama2,Ccl19,Dcn,Ephb2,Sulf2,Nfam1,Clec7a,Steap3,Syk,Lgals3,Ccbe1,Cd84,Selp,Gpr35,Pdgfra,Apoe,Ccl21c,Sulf1	S100a4,Col1a1,Sfrp4,Cd44,Wisp1,Aldh1a3,Lbp,C1qtnf1,Cyba,Igfbp4,Pik3r5,Lgmn,Dbn1,Runx1,Smoc2,Csf1r,Gpr39,Fcgr2b,Gsn,Il6ra,Tlr2,F3,Fgr,Nucb2,Sfrp1,Ctsh,Gdf7,Mgat5,Lrp1,Hpse,Srpx,Pik3ap1,Gdf6,Gpc3,F10,Tlr9,Icam1,Col3a1,Cd300c2,Lama2,Ccl19,Dcn,Ephb2,Sulf2,Nfam1,Clec7a,Steap3,Syk,Lgals3,Ccbe1,Cd84,Selp,Gpr35,Pdgfra,Apoe,Ccl21c,Sulf1
GO:0040011	locomotion	45	1183	5.32e-09	Itgb2,Cd44,Lbp,Ntn4,Tns3,Hexb,Loxl2,Csf1r,Anxa1,Sele,Vcam1,Pdpn,Cxcl1,Plat,Mmp2,Itga11,Nckap1l,Cmklr1,Gdf7,Lrp1,Svep1,C3ar1,Ackr2,Pltp,Flrt2,Gpc3,Sdc3,Slamf8,Cd248,Ptafr,Icam1,Lama2,Scn1b,Sirpa,Ccl19,Ephb2,Itgb4,Syk,Lgals3,Lcp1,Selp,Gpr35,Pdgfra,Matn2,Ccl21c	Itgb2,Cd44,Lbp,Ntn4,Tns3,Hexb,Loxl2,Csf1r,Anxa1,Sele,Vcam1,Pdpn,Cxcl1,Plat,Mmp2,Itga11,Nckap1l,Cmklr1,Gdf7,Lrp1,Svep1,C3ar1,Ackr2,Pltp,Flrt2,Gpc3,Sdc3,Slamf8,Cd248,Ptafr,Icam1,Lama2,Scn1b,Sirpa,Ccl19,Ephb2,Itgb4,Syk,Lgals3,Lcp1,Selp,Gpr35,Pdgfra,Matn2,Ccl21c
GO:0007166	cell surface receptor signaling pathway	56	1741	7e-09	Itgb2,Col1a1,Spi1,Sfrp4,Hck,Cd44,Wisp1,Lbp,Wnt9b,Jade2,Csf1r,Anxa1,Ifitm3,Fcgr2b,Lrp4,Il6ra,Tlr2,F3,Tnfrsf1b,Fgr,Cxcl1,Col1a2,Timp4,Tyrobp,Itgax,Plat,Sfrp1,Itga11,Nckap1l,Plvap,Cmklr1,Gdf7,Svep1,Nceh1,C3ar1,Ackr2,Gpr133,Flrt2,Tgfbr2,Gdf6,Ptafr,Pirb,Fcgr4,Col4a4,Col3a1,Csf2rb2,Ccl19,Ephb2,Itgb4,Sulf2,Nfam1,Syk,Gpr35,Pdgfra,Ccl21c,Sulf1	Itgb2,Col1a1,Spi1,Sfrp4,Hck,Cd44,Wisp1,Lbp,Wnt9b,Jade2,Csf1r,Anxa1,Ifitm3,Fcgr2b,Lrp4,Il6ra,Tlr2,F3,Tnfrsf1b,Fgr,Cxcl1,Col1a2,Timp4,Tyrobp,Itgax,Plat,Sfrp1,Itga11,Nckap1l,Plvap,Cmklr1,Gdf7,Svep1,Nceh1,C3ar1,Ackr2,Adgrd1,Flrt2,Tgfbr2,Gdf6,Ptafr,Pirb,Fcgr4,Col4a4,Col3a1,Csf2rb2,Ccl19,Ephb2,Itgb4,Sulf2,Nfam1,Syk,Gpr35,Pdgfra,Ccl21c,Sulf1
GO:0042221	response to chemical	90	3720	7e-09	Itgb2,Col6a1,Col1a1,Ace,Spi1,Tbxas1,Cd44,Itih4,Cybb,Pcolce2,Lbp,Cyba,Aldh3a1,Lgmn,Dbn1,Loxl2,Runx1,Abcg1,Cfb,C2,Csf1r,Anxa1,Ifitm3,Slc11a1,Gpr39,Sele,Fcgr2b,Gsn,Entpd2,Fbn1,Il6ra,Vcam1,Tlr2,F3,Tnfrsf1b,Cxcl1,Col1a2,Pcolce,Timp4,Sfrp1,Mmp2,Ctsh,Nckap1l,Plvap,Col16a1,Cmklr1,Cilp,Gdf7,Lrp1,Nceh1,C3ar1,Ackr2,Ssc5d,Flrt2,Tgfbr2,Gdf6,Rab7b,Slamf8,Ptafr,Cd300lb,Plec,Pirb,Fcgr4,Tlr9,Icam1,Col3a1,Lama2,Fo…	Itgb2,Col6a1,Col1a1,Ace,Spi1,Tbxas1,Cd44,Itih4,Cybb,Pcolce2,Lbp,Cyba,Aldh3a1,Lgmn,Dbn1,Loxl2,Runx1,Abcg1,Cfb,C2,Csf1r,Anxa1,Ifitm3,Slc11a1,Gpr39,Sele,Fcgr2b,Gsn,Entpd2,Fbn1,Il6ra,Vcam1,Tlr2,F3,Tnfrsf1b,Cxcl1,Col1a2,Pcolce,Timp4,Sfrp1,Mmp2,Ctsh,Nckap1l,Plvap,Col16a1,Cmklr1,Cilp,Gdf7,Lrp1,Nceh1,C3ar1,Ackr2,Ssc5d,Flrt2,Tgfbr2,Gdf6,Rab7b,Slamf8,Ptafr,Cd300lb,Plec,Pirb,Fcgr4,Tlr9,Icam1,Col3a1,Lama2,Fo…
GO:0010646	regulation of cell communication	81	3215	1.58e-08	S100a4,Col1a1,Sfrp4,Cd44,Wisp1,Aldh1a3,Lbp,C1qtnf1,Cyba,Igfbp4,Pik3r5,Lgmn,Dbn1,Gpihbp1,Runx1,Smoc2,Csf1r,Anxa1,Gpr39,Fcgr2b,Gsn,Fbn1,Lrp4,Il6ra,Tlr2,F3,Fgr,Tyrobp,Nucb2,Plat,Sfrp1,Ctsh,Cmklr1,Cilp,Gdf7,Mgat5,Sorcs2,Tlr13,Lrp1,Hpse,Myof,Nbl1,Srpx,Pik3ap1,S1pr2,Fbln1,Gdf6,Gpc3,Rab7b,F10,Cdh11,Pirb,Tlr9,Icam1,Col3a1,Adamtsl2,AF251705,Lama2,Cd109,Sirpa,Ccl19,Dcn,Ephb2,Cd300a,Sulf2,Nfam1,Clec7a,Steap…	S100a4,Col1a1,Sfrp4,Cd44,Wisp1,Aldh1a3,Lbp,C1qtnf1,Cyba,Igfbp4,Pik3r5,Lgmn,Dbn1,Gpihbp1,Runx1,Smoc2,Csf1r,Anxa1,Gpr39,Fcgr2b,Gsn,Fbn1,Lrp4,Il6ra,Tlr2,F3,Fgr,Tyrobp,Nucb2,Plat,Sfrp1,Ctsh,Cmklr1,Cilp,Gdf7,Mgat5,Sorcs2,Tlr13,Lrp1,Hpse,Myof,Nbl1,Srpx,Pik3ap1,S1pr2,Fbln1,Gdf6,Gpc3,Rab7b,F10,Cdh11,Pirb,Tlr9,Icam1,Col3a1,Adamtsl2,Cd300c2,Lama2,Cd109,Sirpa,Ccl19,Dcn,Ephb2,Cd300a,Sulf2,Nfam1,Clec7a,Steap3…
GO:0023051	regulation of signaling	81	3227	1.86e-08	S100a4,Col1a1,Sfrp4,Cd44,Wisp1,Aldh1a3,Lbp,C1qtnf1,Cyba,Igfbp4,Pik3r5,Lgmn,Dbn1,Gpihbp1,Runx1,Smoc2,Csf1r,Anxa1,Gpr39,Fcgr2b,Gsn,Fbn1,Lrp4,Il6ra,Tlr2,F3,Fgr,Tyrobp,Nucb2,Plat,Sfrp1,Ctsh,Cmklr1,Cilp,Gdf7,Mgat5,Sorcs2,Tlr13,Lrp1,Hpse,Myof,Nbl1,Srpx,Pik3ap1,S1pr2,Fbln1,Gdf6,Gpc3,Rab7b,F10,Cdh11,Pirb,Tlr9,Icam1,Col3a1,Adamtsl2,AF251705,Lama2,Cd109,Sirpa,Ccl19,Dcn,Ephb2,Cd300a,Sulf2,Nfam1,Clec7a,Steap…	S100a4,Col1a1,Sfrp4,Cd44,Wisp1,Aldh1a3,Lbp,C1qtnf1,Cyba,Igfbp4,Pik3r5,Lgmn,Dbn1,Gpihbp1,Runx1,Smoc2,Csf1r,Anxa1,Gpr39,Fcgr2b,Gsn,Fbn1,Lrp4,Il6ra,Tlr2,F3,Fgr,Tyrobp,Nucb2,Plat,Sfrp1,Ctsh,Cmklr1,Cilp,Gdf7,Mgat5,Sorcs2,Tlr13,Lrp1,Hpse,Myof,Nbl1,Srpx,Pik3ap1,S1pr2,Fbln1,Gdf6,Gpc3,Rab7b,F10,Cdh11,Pirb,Tlr9,Icam1,Col3a1,Adamtsl2,Cd300c2,Lama2,Cd109,Sirpa,Ccl19,Dcn,Ephb2,Cd300a,Sulf2,Nfam1,Clec7a,Steap3…
GO:0009967	positive regulation of signal transduction	51	1538	2.19e-08	S100a4,Col1a1,Sfrp4,Cd44,Wisp1,Aldh1a3,Lbp,C1qtnf1,Cyba,Igfbp4,Pik3r5,Dbn1,Smoc2,Csf1r,Gpr39,Fcgr2b,Gsn,Il6ra,Tlr2,F3,Fgr,Sfrp1,Ctsh,Gdf7,Mgat5,Lrp1,Hpse,Srpx,Pik3ap1,Gdf6,Gpc3,F10,Tlr9,Icam1,Col3a1,Ccl19,Dcn,Ephb2,Sulf2,Nfam1,Clec7a,Steap3,Syk,Ccbe1,Cd84,Selp,Gpr35,Pdgfra,Apoe,Ccl21c,Sulf1	S100a4,Col1a1,Sfrp4,Cd44,Wisp1,Aldh1a3,Lbp,C1qtnf1,Cyba,Igfbp4,Pik3r5,Dbn1,Smoc2,Csf1r,Gpr39,Fcgr2b,Gsn,Il6ra,Tlr2,F3,Fgr,Sfrp1,Ctsh,Gdf7,Mgat5,Lrp1,Hpse,Srpx,Pik3ap1,Gdf6,Gpc3,F10,Tlr9,Icam1,Col3a1,Ccl19,Dcn,Ephb2,Sulf2,Nfam1,Clec7a,Steap3,Syk,Ccbe1,Cd84,Selp,Gpr35,Pdgfra,Apoe,Ccl21c,Sulf1
GO:0009653	anatomical structure morphogenesis	64	2244	2.49e-08	Col6a1,Col1a1,Ace,Spi1,Sfrp4,Angptl2,Cd44,Aldh1a3,Wnt9b,Ntn4,Jade2,Dbn1,Loxl2,Runx1,Csf1r,Fbn1,Lrp4,Vcam1,Tlr2,Pdpn,Fgr,Col1a2,Sfrp1,Mmp2,Ctsh,Nckap1l,Col16a1,Tgfbi,Gdf7,Lrp1,Hpse,Myof,Nbl1,Svep1,Flrt2,Tgfbr2,Gpc3,Tmem119,Cd248,Col12a1,Cdh11,Atrnl1,Col3a1,Lama2,Cd109,Aff3,Scn1b,Ptgfrn,Tnfaip2,Ephb2,Itgb4,Anpep,Gas7,Col14a1,Cfh,Syk,Ccbe1,Heg1,Unc93b1,Pdgfra,Matn2,Glg1,Apoe,Sulf1	Col6a1,Col1a1,Ace,Spi1,Sfrp4,Angptl2,Cd44,Aldh1a3,Wnt9b,Ntn4,Jade2,Dbn1,Loxl2,Runx1,Csf1r,Fbn1,Lrp4,Vcam1,Tlr2,Pdpn,Fgr,Col1a2,Sfrp1,Mmp2,Ctsh,Nckap1l,Col16a1,Tgfbi,Gdf7,Lrp1,Hpse,Myof,Nbl1,Svep1,Flrt2,Tgfbr2,Gpc3,Tmem119,Cd248,Col12a1,Cdh11,Atrnl1,Col3a1,Lama2,Cd109,Aff3,Scn1b,Ptgfrn,Tnfaip2,Ephb2,Itgb4,Anpep,Gas7,Col14a1,Cfh,Syk,Ccbe1,Heg1,Unc93b1,Pdgfra,Matn2,Glg1,Apoe,Sulf1
GO:0009966	regulation of signal transduction	73	2767	2.55e-08	S100a4,Col1a1,Sfrp4,Cd44,Wisp1,Aldh1a3,Lbp,C1qtnf1,Cyba,Igfbp4,Pik3r5,Lgmn,Dbn1,Gpihbp1,Runx1,Smoc2,Csf1r,Gpr39,Fcgr2b,Gsn,Fbn1,Lrp4,Il6ra,Tlr2,F3,Fgr,Nucb2,Sfrp1,Ctsh,Cmklr1,Cilp,Gdf7,Mgat5,Tlr13,Lrp1,Hpse,Myof,Nbl1,Srpx,Pik3ap1,S1pr2,Fbln1,Gdf6,Gpc3,Rab7b,F10,Tlr9,Icam1,Col3a1,Adamtsl2,Cd109,Sirpa,Ccl19,Dcn,Ephb2,Cd300a,Sulf2,Nfam1,Clec7a,Steap3,Syk,Lgals3,Ccbe1,Heg1,Cd84,Bicc1,Selp,Gpr35,Pdgfr…	S100a4,Col1a1,Sfrp4,Cd44,Wisp1,Aldh1a3,Lbp,C1qtnf1,Cyba,Igfbp4,Pik3r5,Lgmn,Dbn1,Gpihbp1,Runx1,Smoc2,Csf1r,Gpr39,Fcgr2b,Gsn,Fbn1,Lrp4,Il6ra,Tlr2,F3,Fgr,Nucb2,Sfrp1,Ctsh,Cmklr1,Cilp,Gdf7,Mgat5,Tlr13,Lrp1,Hpse,Myof,Nbl1,Srpx,Pik3ap1,S1pr2,Fbln1,Gdf6,Gpc3,Rab7b,F10,Tlr9,Icam1,Col3a1,Adamtsl2,Cd109,Sirpa,Ccl19,Dcn,Ephb2,Cd300a,Sulf2,Nfam1,Clec7a,Steap3,Syk,Lgals3,Ccbe1,Heg1,Cd84,Bicc1,Selp,Gpr35,Pdgfr…
GO:0042127	regulation of cell population proliferation	53	1650	2.55e-08	Ace,Sfrp4,Hck,Clec11a,Cd44,Wisp1,Cyba,Aldh3a1,Enpp3,Tns3,Lgmn,Runx1,Csf1r,Anxa1,Ifitm3,Dpt,Fcgr2b,Il6ra,Vcam1,Tlr2,F3,Pdpn,Tnfrsf1b,Fgr,Cxcl1,Hpgds,Tyrobp,Itgax,Sfrp1,Mmp2,Ctsh,Nckap1l,Hpse,Srpx,C3ar1,Fbln1,Tgfbr2,Gpc3,Tmem119,Cd248,Ptafr,Tlr9,Cd109,Folr2,Ccl19,Cd300a,Sulf2,Clec7a,Syk,Lgals3,Pdgfra,Apoe,Sulf1	Ace,Sfrp4,Hck,Clec11a,Cd44,Wisp1,Cyba,Aldh3a1,Enpp3,Tns3,Lgmn,Runx1,Csf1r,Anxa1,Ifitm3,Dpt,Fcgr2b,Il6ra,Vcam1,Tlr2,F3,Pdpn,Tnfrsf1b,Fgr,Cxcl1,Hpgds,Tyrobp,Itgax,Sfrp1,Mmp2,Ctsh,Nckap1l,Hpse,Srpx,C3ar1,Fbln1,Tgfbr2,Gpc3,Tmem119,Cd248,Ptafr,Tlr9,Cd109,Folr2,Ccl19,Cd300a,Sulf2,Clec7a,Syk,Lgals3,Pdgfra,Apoe,Sulf1
GO:0050764	regulation of phagocytosis	14	100	2.62e-08	Hck,Lbp,Cyba,C2,Slc11a1,Fcgr2b,Tlr2,Fgr,Nckap1l,Lrp1,Sirpa,Cd300a,Clec7a,Syk	Hck,Lbp,Cyba,C2,Slc11a1,Fcgr2b,Tlr2,Fgr,Nckap1l,Lrp1,Sirpa,Cd300a,Clec7a,Syk
GO:0071310	cellular response to organic substance	59	1987	3.42e-08	Col6a1,Col1a1,Spi1,Cd44,Cybb,Pcolce2,Lbp,Cyba,Lgmn,Dbn1,Runx1,Csf1r,Anxa1,Ifitm3,Fcgr2b,Gsn,Entpd2,Fbn1,Il6ra,Vcam1,Tlr2,F3,Tnfrsf1b,Cxcl1,Col1a2,Pcolce,Sfrp1,Mmp2,Ctsh,Plvap,Col16a1,Cilp,Gdf7,Lrp1,Ackr2,Flrt2,Tgfbr2,Gdf6,Rab7b,Ptafr,Cd300lb,Pirb,Fcgr4,Tlr9,Icam1,Col3a1,Folr2,Csf2rb2,Sirpa,Ccl19,Lilrb4,Cd68,Capg,Syk,Laptm5,Selp,Gpr35,Pdgfra,Ccl21c	Col6a1,Col1a1,Spi1,Cd44,Cybb,Pcolce2,Lbp,Cyba,Lgmn,Dbn1,Runx1,Csf1r,Anxa1,Ifitm3,Fcgr2b,Gsn,Entpd2,Fbn1,Il6ra,Vcam1,Tlr2,F3,Tnfrsf1b,Cxcl1,Col1a2,Pcolce,Sfrp1,Mmp2,Ctsh,Plvap,Col16a1,Cilp,Gdf7,Lrp1,Ackr2,Flrt2,Tgfbr2,Gdf6,Rab7b,Ptafr,Cd300lb,Pirb,Fcgr4,Tlr9,Icam1,Col3a1,Folr2,Csf2rb2,Sirpa,Ccl19,Lilrb4a,Cd68,Capg,Syk,Laptm5,Selp,Gpr35,Pdgfra,Ccl21c
GO:0001775	cell activation	30	599	3.44e-08	Itgb2,Spi1,Cd44,Lbp,Enpp3,Anxa1,Slc11a1,Entpd2,Tlr2,Tyrobp,Lrp1,Tgfbr2,Slamf8,Ly9,Pirb,Fcgr4,Tlr9,Icam1,Myo1f,Ccl19,Lilrb4,Cd300a,Nfam1,Cfh,Clec7a,Vwf,Syk,Lcp1,Wdfy4,Pdgfra	Itgb2,Spi1,Cd44,Lbp,Enpp3,Anxa1,Slc11a1,Entpd2,Tlr2,Tyrobp,Lrp1,Tgfbr2,Slamf8,Ly9,Pirb,Fcgr4,Tlr9,Icam1,Myo1f,Ccl19,Lilrb4a,Cd300a,Nfam1,Cfh,Clec7a,Vwf,Syk,Lcp1,Wdfy4,Pdgfra
GO:0050778	positive regulation of immune response	26	450	3.52e-08	Itgb2,Cd44,Lbp,Serping1,Cfb,C2,Anxa1,Slc11a1,Fcgr2b,Tlr2,Fgr,Mmp2,Nckap1l,Cmklr1,C1qc,C1qb,C3ar1,C1ra,C4b,Ptafr,Tlr9,Ccl19,Nfam1,Cfh,Clec7a,Syk	Itgb2,Cd44,Lbp,Serping1,Cfb,C2,Anxa1,Slc11a1,Fcgr2b,Tlr2,Fgr,Mmp2,Nckap1l,Cmklr1,C1qc,C1qb,C3ar1,C1ra,C4b,Ptafr,Tlr9,Ccl19,Nfam1,Cfh,Clec7a,Syk
GO:0048522	positive regulation of cellular process	113	5407	3.9e-08	Itgb2,S100a4,Col1a1,Ace,Spi1,Sfrp4,Hck,Clec11a,Cd44,Wisp1,Aldh1a3,Pcolce2,Lbp,Stac2,C1qtnf1,Cyba,Igfbp4,Aldh3a1,Jade2,Tns3,Pik3r5,Lgmn,Dbn1,Hexb,Loxl2,Gpihbp1,Runx1,Smoc2,Abcg1,C2,Csf1r,Anxa1,Clec3b,Slc11a1,Gpr39,Sele,Fcgr2b,Gsn,Fbn1,Lrp4,Il6ra,Vcam1,Tlr2,F3,Pdpn,Tnfrsf1b,Fgr,Cxcl1,Pcolce,Tyrobp,Nucb2,Itgax,Sfrp1,Mmp2,Ctsh,Nckap1l,Plvap,Col16a1,Cmklr1,Gdf7,Mgat5,Spon1,Lrp1,Hpse,Nbl1,Srpx,C3ar1,Fb…	Itgb2,S100a4,Col1a1,Ace,Spi1,Sfrp4,Hck,Clec11a,Cd44,Wisp1,Aldh1a3,Pcolce2,Lbp,Stac2,C1qtnf1,Cyba,Igfbp4,Aldh3a1,Jade2,Tns3,Pik3r5,Lgmn,Dbn1,Hexb,Loxl2,Gpihbp1,Runx1,Smoc2,Abcg1,C2,Csf1r,Anxa1,Clec3b,Slc11a1,Gpr39,Sele,Fcgr2b,Gsn,Fbn1,Lrp4,Il6ra,Vcam1,Tlr2,F3,Pdpn,Tnfrsf1b,Fgr,Cxcl1,Pcolce,Tyrobp,Nucb2,Itgax,Sfrp1,Mmp2,Ctsh,Nckap1l,Plvap,Col16a1,Cmklr1,Gdf7,Mgat5,Spon1,Lrp1,Hpse,Nbl1,Srpx,C3ar1,Fb…
GO:0002694	regulation of leukocyte activation	28	527	3.97e-08	Itgb2,Cd44,Lbp,Enpp3,Runx1,Anxa1,Fcgr2b,Gsn,Vcam1,Tnfrsf1b,Fgr,Tyrobp,Sfrp1,Nckap1l,Tgfbr2,Slamf8,Ptafr,Cd300lb,Tlr9,Sirpa,Ccl19,Cd300a,Nfam1,Slamf7,Clec7a,Syk,Lgals3,Cd84	Itgb2,Cd44,Lbp,Enpp3,Runx1,Anxa1,Fcgr2b,Gsn,Vcam1,Tnfrsf1b,Fgr,Tyrobp,Sfrp1,Nckap1l,Tgfbr2,Slamf8,Ptafr,Cd300lb,Tlr9,Sirpa,Ccl19,Cd300a,Nfam1,Slamf7,Clec7a,Syk,Lgals3,Cd84
GO:0032501	multicellular organismal process	125	6272	4.05e-08	Itgb2,Col6a1,Col1a1,Ace,Spi1,Sfrp4,Tbxas1,Angptl2,Clec11a,Cd44,Wisp1,Aldh1a3,Ctsk,Stac2,Cyba,Wnt9b,Ntn4,Jade2,Tns3,Lgmn,Dbn1,Hexb,Loxl2,Runx1,Serping1,Abcg1,Csf1r,Anxa1,Clec3b,Slc11a1,Gpr39,Fcgr2b,Gsn,Entpd2,Fbn1,Lrp4,Procr,Olfml3,Il6ra,Vcam1,Tlr2,F3,Pdpn,Tnfrsf1b,Fgr,Col1a2,Timp4,Tyrobp,Sfrp1,Man2b1,Mmp2,Ctsh,Nckap1l,Col16a1,Igsf10,Tgfbi,Gdf7,Ppl,Adamts2,C1qb,Lgi2,Lrp1,Hpse,Nbl1,Svep1,C3ar1,Ssc5…	Itgb2,Col6a1,Col1a1,Ace,Spi1,Sfrp4,Tbxas1,Angptl2,Clec11a,Cd44,Wisp1,Aldh1a3,Ctsk,Stac2,Cyba,Wnt9b,Ntn4,Jade2,Tns3,Lgmn,Dbn1,Hexb,Loxl2,Runx1,Serping1,Abcg1,Csf1r,Anxa1,Clec3b,Slc11a1,Gpr39,Fcgr2b,Gsn,Entpd2,Fbn1,Lrp4,Procr,Olfml3,Il6ra,Vcam1,Tlr2,F3,Pdpn,Tnfrsf1b,Fgr,Col1a2,Timp4,Tyrobp,Sfrp1,Man2b1,Mmp2,Ctsh,Nckap1l,Col16a1,Igsf10,Tgfbi,Gdf7,Ppl,Adamts2,C1qb,Lgi2,Lrp1,Hpse,Nbl1,Svep1,C3ar1,Ssc5…
GO:0050794	regulation of cellular process	166	9541	9.08e-08	Itgb2,S100a4,Col1a1,Ace,Spi1,Sfrp4,Hck,Clec11a,Cd44,Wisp1,Itih4,Aldh1a3,Cybb,Pcolce2,Lbp,Stac2,C1qtnf1,Cyba,Igfbp4,Wnt9b,Aldh3a1,Enpp3,Jade2,Tns3,Pik3r5,Lgmn,Dbn1,Hexb,Loxl2,Gpihbp1,Runx1,Serping1,Smoc2,Abcg1,C2,Csf1r,Anxa1,Ifitm3,Clec3b,Slc11a1,Gpr39,Dpt,Sele,Fcgr2b,Gsn,Entpd2,Fbn1,Lrp4,Il6ra,Vcam1,Tlr2,F3,Pdpn,Tnfrsf1b,Fgr,Cxcl1,Col1a2,Pcolce,Hpgds,Timp4,Tyrobp,Nucb2,Itgax,Plat,Sfrp1,Mmp2,Cotl1…	Itgb2,S100a4,Col1a1,Ace,Spi1,Sfrp4,Hck,Clec11a,Cd44,Wisp1,Itih4,Aldh1a3,Cybb,Pcolce2,Lbp,Stac2,C1qtnf1,Cyba,Igfbp4,Wnt9b,Aldh3a1,Enpp3,Jade2,Tns3,Pik3r5,Lgmn,Dbn1,Hexb,Loxl2,Gpihbp1,Runx1,Serping1,Smoc2,Abcg1,C2,Csf1r,Anxa1,Ifitm3,Clec3b,Slc11a1,Gpr39,Dpt,Sele,Fcgr2b,Gsn,Entpd2,Fbn1,Lrp4,Il6ra,Vcam1,Tlr2,F3,Pdpn,Tnfrsf1b,Fgr,Cxcl1,Col1a2,Pcolce,Hpgds,Timp4,Tyrobp,Nucb2,Itgax,Plat,Sfrp1,Mmp2,Cotl1…
GO:0009987	cellular process	208	13330	1.84e-07	Itgb2,Col6a1,Col1a1,Ace,Spi1,Nudt14,Sfrp4,Tbxas1,Hck,Man1a,Clec11a,Cd44,Wisp1,Itih4,Aldh1a3,Cybb,Pcolce2,Ctsk,Lbp,Stac2,C1qtnf1,Cyba,Igfbp4,Wnt9b,Aldh3a1,Enpp3,Ntn4,Jade2,Tns3,Abcc3,Pik3r5,Lgmn,Dbn1,Hexb,Scara5,Loxl2,Gpihbp1,Runx1,Smoc2,Abcg1,Emilin2,Cfb,Csf1r,Anxa1,Slc15a3,Ifitm3,Gusb,Slc11a1,Gpr39,Dpt,Sele,Fcgr2b,Gsn,Entpd2,Fbn1,Lrp4,Cpxm1,Il6ra,Vcam1,Prss12,Tlr2,F3,Pdpn,Tnfrsf1b,Fgr,Man2b2,Cxc…	Itgb2,Col6a1,Col1a1,Ace,Spi1,Nudt14,Sfrp4,Tbxas1,Hck,Man1a,Clec11a,Cd44,Wisp1,Itih4,Aldh1a3,Cybb,Pcolce2,Ctsk,Lbp,Stac2,C1qtnf1,Cyba,Igfbp4,Wnt9b,Aldh3a1,Enpp3,Ntn4,Jade2,Tns3,Abcc3,Pik3r5,Lgmn,Dbn1,Hexb,Scara5,Loxl2,Gpihbp1,Runx1,Smoc2,Abcg1,Emilin2,Cfb,Csf1r,Anxa1,Slc15a3,Ifitm3,Gusb,Slc11a1,Gpr39,Dpt,Sele,Fcgr2b,Gsn,Entpd2,Fbn1,Lrp4,Cpxm1,Il6ra,Vcam1,Prss12,Tlr2,F3,Pdpn,Tnfrsf1b,Fgr,Man2b2,Cxc…
GO:0071345	cellular response to cytokine stimulus	31	698	2.45e-07	Col1a1,Spi1,Cd44,Pcolce2,Cyba,Dbn1,Csf1r,Ifitm3,Gsn,Entpd2,Il6ra,Tlr2,F3,Tnfrsf1b,Cxcl1,Pcolce,Sfrp1,Plvap,Ackr2,Rab7b,Pirb,Icam1,Csf2rb2,Sirpa,Ccl19,Capg,Syk,Laptm5,Selp,Gpr35,Ccl21c	Col1a1,Spi1,Cd44,Pcolce2,Cyba,Dbn1,Csf1r,Ifitm3,Gsn,Entpd2,Il6ra,Tlr2,F3,Tnfrsf1b,Cxcl1,Pcolce,Sfrp1,Plvap,Ackr2,Rab7b,Pirb,Icam1,Csf2rb2,Sirpa,Ccl19,Capg,Syk,Laptm5,Selp,Gpr35,Ccl21c
GO:0048731	system development	95	4350	2.98e-07	Col6a1,Col1a1,Ace,Spi1,Sfrp4,Angptl2,Cd44,Wisp1,Aldh1a3,Wnt9b,Ntn4,Jade2,Tns3,Dbn1,Hexb,Loxl2,Runx1,Csf1r,Anxa1,Clec3b,Fcgr2b,Gsn,Fbn1,Lrp4,Il6ra,Vcam1,Tlr2,Pdpn,Tnfrsf1b,Fgr,Col1a2,Timp4,Tyrobp,Sfrp1,Mmp2,Ctsh,Nckap1l,Igsf10,Tgfbi,Gdf7,Ppl,Adamts2,C1qb,Lgi2,Lrp1,Hpse,Nbl1,Svep1,C3ar1,Flrt2,Tgfbr2,Gdf6,Gpc3,Slamf8,Ly9,Tmem119,Cd248,Col12a1,Cdh11,Atrnl1,Pirb,Tlr9,Icam1,Col4a4,Col3a1,Adamtsl2,Lama2…	Col6a1,Col1a1,Ace,Spi1,Sfrp4,Angptl2,Cd44,Wisp1,Aldh1a3,Wnt9b,Ntn4,Jade2,Tns3,Dbn1,Hexb,Loxl2,Runx1,Csf1r,Anxa1,Clec3b,Fcgr2b,Gsn,Fbn1,Lrp4,Il6ra,Vcam1,Tlr2,Pdpn,Tnfrsf1b,Fgr,Col1a2,Timp4,Tyrobp,Sfrp1,Mmp2,Ctsh,Nckap1l,Igsf10,Tgfbi,Gdf7,Ppl,Adamts2,C1qb,Lgi2,Lrp1,Hpse,Nbl1,Svep1,C3ar1,Flrt2,Tgfbr2,Gdf6,Gpc3,Slamf8,Ly9,Tmem119,Cd248,Col12a1,Cdh11,Atrnl1,Pirb,Tlr9,Icam1,Col4a4,Col3a1,Adamtsl2,Lama2…
GO:0065008	regulation of biological quality	87	3822	2.98e-07	Ace,Spi1,Sfrp4,Tbxas1,Hck,Cd44,Wisp1,Aldh1a3,Ctsk,Lbp,C1qtnf1,Cyba,Wnt9b,Lgmn,Dbn1,Hexb,Scara5,Gpihbp1,Runx1,Serping1,Abcg1,Csf1r,Anxa1,Slc11a1,Gpr39,Fcgr2b,Gsn,Entpd2,Fbn1,Lrp4,Procr,Vcam1,Tlr2,F3,Pdpn,Tnfrsf1b,Fgr,Cxcl1,Col1a2,Tyrobp,Nucb2,Sfrp1,Mmp2,Cotl1,Ctsh,Nckap1l,Cmklr1,Sorcs2,Bace2,Lrp1,Hpse,Nbl1,C3ar1,Ackr2,Hk3,S1pr2,Fbln1,Flrt2,Slamf8,F10,Tmem119,Ptafr,Pirb,Fcgr4,Tlr9,Icam1,Scn1b,Car4,…	Ace,Spi1,Sfrp4,Tbxas1,Hck,Cd44,Wisp1,Aldh1a3,Ctsk,Lbp,C1qtnf1,Cyba,Wnt9b,Lgmn,Dbn1,Hexb,Scara5,Gpihbp1,Runx1,Serping1,Abcg1,Csf1r,Anxa1,Slc11a1,Gpr39,Fcgr2b,Gsn,Entpd2,Fbn1,Lrp4,Procr,Vcam1,Tlr2,F3,Pdpn,Tnfrsf1b,Fgr,Cxcl1,Col1a2,Tyrobp,Nucb2,Sfrp1,Mmp2,Cotl1,Ctsh,Nckap1l,Cmklr1,Sorcs2,Bace2,Lrp1,Hpse,Nbl1,C3ar1,Ackr2,Hk3,S1pr2,Fbln1,Flrt2,Slamf8,F10,Tmem119,Ptafr,Pirb,Fcgr4,Tlr9,Icam1,Scn1b,Car4,…
GO:0070887	cellular response to chemical stimulus	66	2535	3.86e-07	Itgb2,Col6a1,Col1a1,Spi1,Cd44,Cybb,Pcolce2,Lbp,Cyba,Lgmn,Dbn1,Runx1,Csf1r,Anxa1,Ifitm3,Gpr39,Fcgr2b,Gsn,Entpd2,Fbn1,Il6ra,Vcam1,Tlr2,F3,Tnfrsf1b,Cxcl1,Col1a2,Pcolce,Sfrp1,Mmp2,Ctsh,Nckap1l,Plvap,Col16a1,Cilp,Gdf7,Lrp1,Nceh1,Ackr2,Flrt2,Tgfbr2,Gdf6,Rab7b,Slamf8,Ptafr,Cd300lb,Pirb,Fcgr4,Tlr9,Icam1,Col3a1,Folr2,Csf2rb2,Sirpa,Ccl19,Lilrb4,Cd68,Capg,Syk,Lgals3,Laptm5,Selp,Gpr35,Pdgfra,Apoe,Ccl21c	Itgb2,Col6a1,Col1a1,Spi1,Cd44,Cybb,Pcolce2,Lbp,Cyba,Lgmn,Dbn1,Runx1,Csf1r,Anxa1,Ifitm3,Gpr39,Fcgr2b,Gsn,Entpd2,Fbn1,Il6ra,Vcam1,Tlr2,F3,Tnfrsf1b,Cxcl1,Col1a2,Pcolce,Sfrp1,Mmp2,Ctsh,Nckap1l,Plvap,Col16a1,Cilp,Gdf7,Lrp1,Nceh1,Ackr2,Flrt2,Tgfbr2,Gdf6,Rab7b,Slamf8,Ptafr,Cd300lb,Pirb,Fcgr4,Tlr9,Icam1,Col3a1,Folr2,Csf2rb2,Sirpa,Ccl19,Lilrb4a,Cd68,Capg,Syk,Lgals3,Laptm5,Selp,Gpr35,Pdgfra,Apoe,Ccl21c
GO:0016477	cell migration	34	845	3.87e-07	Itgb2,Cd44,Lbp,Ntn4,Tns3,Hexb,Loxl2,Anxa1,Sele,Vcam1,Pdpn,Cxcl1,Plat,Mmp2,Itga11,Nckap1l,Svep1,Ackr2,Gpc3,Sdc3,Slamf8,Cd248,Icam1,Sirpa,Ccl19,Itgb4,Syk,Lgals3,Lcp1,Selp,Gpr35,Pdgfra,Matn2,Ccl21c	Itgb2,Cd44,Lbp,Ntn4,Tns3,Hexb,Loxl2,Anxa1,Sele,Vcam1,Pdpn,Cxcl1,Plat,Mmp2,Itga11,Nckap1l,Svep1,Ackr2,Gpc3,Sdc3,Slamf8,Cd248,Icam1,Sirpa,Ccl19,Itgb4,Syk,Lgals3,Lcp1,Selp,Gpr35,Pdgfra,Matn2,Ccl21c
GO:0007154	cell communication	92	4179	4.04e-07	Itgb2,Col1a1,Spi1,Sfrp4,Hck,Clec11a,Cd44,Wisp1,Cybb,Lbp,Stac2,Wnt9b,Ntn4,Jade2,Pik3r5,Dbn1,Csf1r,Anxa1,Ifitm3,Slc11a1,Gpr39,Fcgr2b,Gsn,Entpd2,Fbn1,Lrp4,Il6ra,Vcam1,Tlr2,F3,Pdpn,Tnfrsf1b,Fgr,Cxcl1,Col1a2,Timp4,Tyrobp,Nucb2,Itgax,Plat,Sfrp1,Itga11,Ctsh,Nckap1l,Plvap,Cmklr1,Gdf7,Tlr13,Lrp1,Nbl1,Svep1,Nceh1,Stab1,C3ar1,Ackr2,Pik3ap1,S1pr2,Gpr133,Flrt2,Tgfbr2,Gdf6,Car8,Rab7b,Ptafr,Atrnl1,Pirb,Fcgr4,Tl…	Itgb2,Col1a1,Spi1,Sfrp4,Hck,Clec11a,Cd44,Wisp1,Cybb,Lbp,Stac2,Wnt9b,Ntn4,Jade2,Pik3r5,Dbn1,Csf1r,Anxa1,Ifitm3,Slc11a1,Gpr39,Fcgr2b,Gsn,Entpd2,Fbn1,Lrp4,Il6ra,Vcam1,Tlr2,F3,Pdpn,Tnfrsf1b,Fgr,Cxcl1,Col1a2,Timp4,Tyrobp,Nucb2,Itgax,Plat,Sfrp1,Itga11,Ctsh,Nckap1l,Plvap,Cmklr1,Gdf7,Tlr13,Lrp1,Nbl1,Svep1,Nceh1,Stab1,C3ar1,Ackr2,Pik3ap1,S1pr2,Adgrd1,Flrt2,Tgfbr2,Gdf6,Car8,Rab7b,Ptafr,Atrnl1,Pirb,Fcgr4,Tl…
GO:0032502	developmental process	113	5629	4.04e-07	Col6a1,Col1a1,Ace,Spi1,Sfrp4,Hck,Angptl2,Cd44,Wisp1,Aldh1a3,Wnt9b,Aldh3a1,Ntn4,Jade2,Tns3,Dbn1,Hexb,Loxl2,Runx1,Serping1,Csf1r,Anxa1,Clec3b,Fcgr2b,Gsn,Fbn1,Lrp4,Olfml3,Il6ra,Vcam1,Tlr2,Pdpn,Tnfrsf1b,Fgr,Col1a2,Timp4,Tyrobp,Sfrp1,Mmp2,Ctsh,Nckap1l,Plvap,Col16a1,Igsf10,Tgfbi,Gdf7,Ppl,Adamts2,C1qb,Lgi2,Lrp1,Hpse,Myof,Nbl1,Svep1,C3ar1,Ssc5d,Fbln1,Flrt2,Lhfpl2,Tgfbr2,Gdf6,Gpc3,Slamf8,Ly9,Tmem119,Cd248…	Col6a1,Col1a1,Ace,Spi1,Sfrp4,Hck,Angptl2,Cd44,Wisp1,Aldh1a3,Wnt9b,Aldh3a1,Ntn4,Jade2,Tns3,Dbn1,Hexb,Loxl2,Runx1,Serping1,Csf1r,Anxa1,Clec3b,Fcgr2b,Gsn,Fbn1,Lrp4,Olfml3,Il6ra,Vcam1,Tlr2,Pdpn,Tnfrsf1b,Fgr,Col1a2,Timp4,Tyrobp,Sfrp1,Mmp2,Ctsh,Nckap1l,Plvap,Col16a1,Igsf10,Tgfbi,Gdf7,Ppl,Adamts2,C1qb,Lgi2,Lrp1,Hpse,Myof,Nbl1,Svep1,C3ar1,Ssc5d,Fbln1,Flrt2,Lhfpl2,Tgfbr2,Gdf6,Gpc3,Slamf8,Ly9,Tmem119,Cd248…
GO:0023052	signaling	90	4065	4.95e-07	Itgb2,Col1a1,Spi1,Sfrp4,Hck,Clec11a,Cd44,Wisp1,Cybb,Lbp,Stac2,Wnt9b,Ntn4,Jade2,Pik3r5,Csf1r,Anxa1,Ifitm3,Slc11a1,Gpr39,Fcgr2b,Gsn,Entpd2,Fbn1,Lrp4,Il6ra,Vcam1,Tlr2,F3,Pdpn,Tnfrsf1b,Fgr,Cxcl1,Col1a2,Timp4,Tyrobp,Nucb2,Itgax,Plat,Sfrp1,Itga11,Ctsh,Nckap1l,Plvap,Cmklr1,Gdf7,Tlr13,Lrp1,Nbl1,Svep1,Nceh1,Stab1,C3ar1,Ackr2,Pik3ap1,S1pr2,Gpr133,Flrt2,Tgfbr2,Gdf6,Car8,Rab7b,Ptafr,Atrnl1,Pirb,Fcgr4,Tlr9,Co…	Itgb2,Col1a1,Spi1,Sfrp4,Hck,Clec11a,Cd44,Wisp1,Cybb,Lbp,Stac2,Wnt9b,Ntn4,Jade2,Pik3r5,Csf1r,Anxa1,Ifitm3,Slc11a1,Gpr39,Fcgr2b,Gsn,Entpd2,Fbn1,Lrp4,Il6ra,Vcam1,Tlr2,F3,Pdpn,Tnfrsf1b,Fgr,Cxcl1,Col1a2,Timp4,Tyrobp,Nucb2,Itgax,Plat,Sfrp1,Itga11,Ctsh,Nckap1l,Plvap,Cmklr1,Gdf7,Tlr13,Lrp1,Nbl1,Svep1,Nceh1,Stab1,C3ar1,Ackr2,Pik3ap1,S1pr2,Adgrd1,Flrt2,Tgfbr2,Gdf6,Car8,Rab7b,Ptafr,Atrnl1,Pirb,Fcgr4,Tlr9,Co…
GO:0022603	regulation of anatomical structure morphogenesis	39	1090	5.08e-07	Itgb2,Hck,Cd44,Cybb,Wnt9b,Ntn4,Dbn1,Hexb,Runx1,Smoc2,Csf1r,Anxa1,Lrp4,F3,Pdpn,Tnfrsf1b,Fgr,Tyrobp,Itgax,Sfrp1,Ctsh,Gdf7,Lrp1,Stab1,C3ar1,Vat1,Fbln1,Tgfbr2,Gpc3,Icam1,Dcn,Ephb2,Gas7,Sulf2,Lgals3,Ccbe1,Pdgfra,Apoe,Sulf1	Itgb2,Hck,Cd44,Cybb,Wnt9b,Ntn4,Dbn1,Hexb,Runx1,Smoc2,Csf1r,Anxa1,Lrp4,F3,Pdpn,Tnfrsf1b,Fgr,Tyrobp,Itgax,Sfrp1,Ctsh,Gdf7,Lrp1,Stab1,C3ar1,Vat1,Fbln1,Tgfbr2,Gpc3,Icam1,Dcn,Ephb2,Gas7,Sulf2,Lgals3,Ccbe1,Pdgfra,Apoe,Sulf1
GO:0045595	regulation of cell differentiation	54	1868	5.08e-07	Col1a1,Ace,Spi1,Sfrp4,Cd44,Wisp1,Wnt9b,Jade2,Dbn1,Loxl2,Runx1,Abcg1,Csf1r,Anxa1,Fbn1,Lrp4,Tlr2,Pdpn,Tnfrsf1b,Tyrobp,Nucb2,Sfrp1,Nckap1l,Cmklr1,C1qc,Igsf10,Gdf7,Lrp1,Nbl1,S1pr2,Fbln1,Flrt2,Tgfbr2,Gdf6,Rab7b,Slamf8,Tmem119,Tlr9,Col3a1,Medag,Cd109,Scn1b,Tmem176a,Ccl19,Ephb2,Nfam1,Col14a1,Pi16,Syk,Pdgfra,Tmem176b,Glg1,Apoe,Ccl21c	Col1a1,Ace,Spi1,Sfrp4,Cd44,Wisp1,Wnt9b,Jade2,Dbn1,Loxl2,Runx1,Abcg1,Csf1r,Anxa1,Fbn1,Lrp4,Tlr2,Pdpn,Tnfrsf1b,Tyrobp,Nucb2,Sfrp1,Nckap1l,Cmklr1,C1qc,Igsf10,Gdf7,Lrp1,Nbl1,S1pr2,Fbln1,Flrt2,Tgfbr2,Gdf6,Rab7b,Slamf8,Tmem119,Tlr9,Col3a1,Medag,Cd109,Scn1b,Tmem176a,Ccl19,Ephb2,Nfam1,Col14a1,Pi16,Syk,Pdgfra,Tmem176b,Glg1,Apoe,Ccl21c
GO:0006935	chemotaxis	25	487	6.48e-07	Itgb2,Lbp,Csf1r,Anxa1,Vcam1,Cxcl1,Nckap1l,Cmklr1,Gdf7,Lrp1,C3ar1,Ackr2,Flrt2,Slamf8,Ptafr,Lama2,Scn1b,Ccl19,Ephb2,Syk,Lgals3,Gpr35,Pdgfra,Matn2,Ccl21c	Itgb2,Lbp,Csf1r,Anxa1,Vcam1,Cxcl1,Nckap1l,Cmklr1,Gdf7,Lrp1,C3ar1,Ackr2,Flrt2,Slamf8,Ptafr,Lama2,Scn1b,Ccl19,Ephb2,Syk,Lgals3,Gpr35,Pdgfra,Matn2,Ccl21c
GO:0061041	regulation of wound healing	14	136	7.6e-07	Wisp1,C1qtnf1,Serping1,Smoc2,Anxa1,Pdpn,Hpse,Cd109,Ephb2,Clec7a,Syk,Selp,Pdgfra,Apoe	Wisp1,C1qtnf1,Serping1,Smoc2,Anxa1,Pdpn,Hpse,Cd109,Ephb2,Clec7a,Syk,Selp,Pdgfra,Apoe
GO:0002685	regulation of leukocyte migration	17	218	7.9e-07	Lbp,Lgmn,Anxa1,Sele,Tlr2,Nckap1l,Plvap,Cmklr1,Nbl1,C3ar1,Slamf8,Ptafr,Icam1,Ccl19,Cd300a,Lgals3,Selp	Lbp,Lgmn,Anxa1,Sele,Tlr2,Nckap1l,Plvap,Cmklr1,Nbl1,C3ar1,Slamf8,Ptafr,Icam1,Ccl19,Cd300a,Lgals3,Selp
GO:0002250	adaptive immune response	19	280	7.97e-07	Serping1,C2,Anxa1,Slc11a1,Fcgr2b,Ctsh,C1qc,C1qb,C3ar1,C1ra,Ly9,C4b,Pirb,Icam1,Lilrb4,Slamf7,Syk,Cd84,Unc93b1	Serping1,C2,Anxa1,Slc11a1,Fcgr2b,Ctsh,C1qc,C1qb,C3ar1,C1ra,Ly9,C4b,Pirb,Icam1,Lilrb4a,Slamf7,Syk,Cd84,Unc93b1
GO:0030155	regulation of cell adhesion	30	705	9.87e-07	Itgb2,Col1a1,Cd44,C1qtnf1,Dbn1,Runx1,Smoc2,Anxa1,Sele,Gsn,Vcam1,Pdpn,Mmp2,Nckap1l,Col16a1,Lrp1,Fbln2,Fbln1,Tgfbr2,Ptafr,Icam1,Myo1f,Lama2,Ccdc80,Sirpa,Ccl19,Cd300a,Syk,Lgals3,Selp	Itgb2,Col1a1,Cd44,C1qtnf1,Dbn1,Runx1,Smoc2,Anxa1,Sele,Gsn,Vcam1,Pdpn,Mmp2,Nckap1l,Col16a1,Lrp1,Fbln2,Fbln1,Tgfbr2,Ptafr,Icam1,Myo1f,Lama2,Ccdc80,Sirpa,Ccl19,Cd300a,Syk,Lgals3,Selp
GO:0001501	skeletal system development	25	500	9.98e-07	Col6a1,Col1a1,Sfrp4,Wisp1,Wnt9b,Hexb,Runx1,Clec3b,Fbn1,Fgr,Col1a2,Sfrp1,Mmp2,Tgfbi,Tgfbr2,Tmem119,Col12a1,Col3a1,Sulf2,Col14a1,Lgals3,Pdgfra,Matn2,Glg1,Sulf1	Col6a1,Col1a1,Sfrp4,Wisp1,Wnt9b,Hexb,Runx1,Clec3b,Fbn1,Fgr,Col1a2,Sfrp1,Mmp2,Tgfbi,Tgfbr2,Tmem119,Col12a1,Col3a1,Sulf2,Col14a1,Lgals3,Pdgfra,Matn2,Glg1,Sulf1
GO:0048856	anatomical structure development	106	5258	1.36e-06	Col6a1,Col1a1,Ace,Spi1,Sfrp4,Angptl2,Cd44,Wisp1,Aldh1a3,Wnt9b,Ntn4,Jade2,Tns3,Dbn1,Hexb,Loxl2,Runx1,Csf1r,Anxa1,Clec3b,Fcgr2b,Gsn,Fbn1,Lrp4,Olfml3,Il6ra,Vcam1,Tlr2,Pdpn,Tnfrsf1b,Fgr,Col1a2,Timp4,Tyrobp,Sfrp1,Mmp2,Ctsh,Nckap1l,Col16a1,Igsf10,Tgfbi,Gdf7,Ppl,Adamts2,C1qb,Lgi2,Lrp1,Hpse,Myof,Nbl1,Svep1,C3ar1,Ssc5d,Fbln1,Flrt2,Lhfpl2,Tgfbr2,Gdf6,Gpc3,Slamf8,Ly9,Tmem119,Cd248,Col12a1,Cdh11,Atrnl1,Pirb,…	Col6a1,Col1a1,Ace,Spi1,Sfrp4,Angptl2,Cd44,Wisp1,Aldh1a3,Wnt9b,Ntn4,Jade2,Tns3,Dbn1,Hexb,Loxl2,Runx1,Csf1r,Anxa1,Clec3b,Fcgr2b,Gsn,Fbn1,Lrp4,Olfml3,Il6ra,Vcam1,Tlr2,Pdpn,Tnfrsf1b,Fgr,Col1a2,Timp4,Tyrobp,Sfrp1,Mmp2,Ctsh,Nckap1l,Col16a1,Igsf10,Tgfbi,Gdf7,Ppl,Adamts2,C1qb,Lgi2,Lrp1,Hpse,Myof,Nbl1,Svep1,C3ar1,Ssc5d,Fbln1,Flrt2,Lhfpl2,Tgfbr2,Gdf6,Gpc3,Slamf8,Ly9,Tmem119,Cd248,Col12a1,Cdh11,Atrnl1,Pirb,…
GO:0045321	leukocyte activation	25	511	1.48e-06	Itgb2,Spi1,Cd44,Lbp,Enpp3,Anxa1,Slc11a1,Tlr2,Tyrobp,Tgfbr2,Slamf8,Ly9,Pirb,Fcgr4,Tlr9,Icam1,Myo1f,Ccl19,Lilrb4,Cd300a,Nfam1,Clec7a,Syk,Lcp1,Wdfy4	Itgb2,Spi1,Cd44,Lbp,Enpp3,Anxa1,Slc11a1,Tlr2,Tyrobp,Tgfbr2,Slamf8,Ly9,Pirb,Fcgr4,Tlr9,Icam1,Myo1f,Ccl19,Lilrb4a,Cd300a,Nfam1,Clec7a,Syk,Lcp1,Wdfy4
GO:0007275	multicellular organism development	101	4921	1.53e-06	Col6a1,Col1a1,Ace,Spi1,Sfrp4,Angptl2,Cd44,Wisp1,Aldh1a3,Wnt9b,Ntn4,Jade2,Tns3,Dbn1,Hexb,Loxl2,Runx1,Csf1r,Anxa1,Clec3b,Fcgr2b,Gsn,Fbn1,Lrp4,Olfml3,Il6ra,Vcam1,Tlr2,Pdpn,Tnfrsf1b,Fgr,Col1a2,Timp4,Tyrobp,Sfrp1,Mmp2,Ctsh,Nckap1l,Igsf10,Tgfbi,Gdf7,Ppl,Adamts2,C1qb,Lgi2,Lrp1,Hpse,Nbl1,Svep1,C3ar1,Ssc5d,Fbln1,Flrt2,Lhfpl2,Tgfbr2,Gdf6,Gpc3,Slamf8,Ly9,Tmem119,Cd248,Col12a1,Cdh11,Atrnl1,Pirb,Tlr9,Icam1,Co…	Col6a1,Col1a1,Ace,Spi1,Sfrp4,Angptl2,Cd44,Wisp1,Aldh1a3,Wnt9b,Ntn4,Jade2,Tns3,Dbn1,Hexb,Loxl2,Runx1,Csf1r,Anxa1,Clec3b,Fcgr2b,Gsn,Fbn1,Lrp4,Olfml3,Il6ra,Vcam1,Tlr2,Pdpn,Tnfrsf1b,Fgr,Col1a2,Timp4,Tyrobp,Sfrp1,Mmp2,Ctsh,Nckap1l,Igsf10,Tgfbi,Gdf7,Ppl,Adamts2,C1qb,Lgi2,Lrp1,Hpse,Nbl1,Svep1,C3ar1,Ssc5d,Fbln1,Flrt2,Lhfpl2,Tgfbr2,Gdf6,Gpc3,Slamf8,Ly9,Tmem119,Cd248,Col12a1,Cdh11,Atrnl1,Pirb,Tlr9,Icam1,Co…
GO:0002443	leukocyte mediated immunity	15	173	1.63e-06	Ace,Serping1,C2,Slc11a1,Fcgr2b,Ctsh,C1qc,C1qb,C1ra,C4b,Cd300lb,Pirb,Icam1,Myo1f,Cd300a	Ace,Serping1,C2,Slc11a1,Fcgr2b,Ctsh,C1qc,C1qb,C1ra,C4b,Cd300lb,Pirb,Icam1,Myo1f,Cd300a
GO:0007165	signal transduction	84	3779	1.63e-06	Itgb2,Col1a1,Spi1,Sfrp4,Hck,Clec11a,Cd44,Wisp1,Cybb,Lbp,Stac2,Wnt9b,Jade2,Pik3r5,Csf1r,Anxa1,Ifitm3,Slc11a1,Gpr39,Fcgr2b,Gsn,Entpd2,Fbn1,Lrp4,Il6ra,Vcam1,Tlr2,F3,Pdpn,Tnfrsf1b,Fgr,Cxcl1,Col1a2,Timp4,Tyrobp,Nucb2,Itgax,Plat,Sfrp1,Itga11,Ctsh,Nckap1l,Plvap,Cmklr1,Gdf7,Tlr13,Lrp1,Nbl1,Svep1,Nceh1,C3ar1,Ackr2,Pik3ap1,S1pr2,Gpr133,Flrt2,Tgfbr2,Gdf6,Car8,Rab7b,Ptafr,Atrnl1,Pirb,Fcgr4,Tlr9,Col4a4,Col3a1…	Itgb2,Col1a1,Spi1,Sfrp4,Hck,Clec11a,Cd44,Wisp1,Cybb,Lbp,Stac2,Wnt9b,Jade2,Pik3r5,Csf1r,Anxa1,Ifitm3,Slc11a1,Gpr39,Fcgr2b,Gsn,Entpd2,Fbn1,Lrp4,Il6ra,Vcam1,Tlr2,F3,Pdpn,Tnfrsf1b,Fgr,Cxcl1,Col1a2,Timp4,Tyrobp,Nucb2,Itgax,Plat,Sfrp1,Itga11,Ctsh,Nckap1l,Plvap,Cmklr1,Gdf7,Tlr13,Lrp1,Nbl1,Svep1,Nceh1,C3ar1,Ackr2,Pik3ap1,S1pr2,Adgrd1,Flrt2,Tgfbr2,Gdf6,Car8,Rab7b,Ptafr,Atrnl1,Pirb,Fcgr4,Tlr9,Col4a4,Col3a1…
GO:0050900	leukocyte migration	16	202	1.68e-06	Itgb2,Lbp,Anxa1,Sele,Vcam1,Cxcl1,Nckap1l,Slamf8,Icam1,Sirpa,Ccl19,Syk,Lgals3,Selp,Gpr35,Ccl21c	Itgb2,Lbp,Anxa1,Sele,Vcam1,Cxcl1,Nckap1l,Slamf8,Icam1,Sirpa,Ccl19,Syk,Lgals3,Selp,Gpr35,Ccl21c
GO:0051716	cellular response to stimulus	109	5497	1.68e-06	Itgb2,Col6a1,Col1a1,Spi1,Sfrp4,Hck,Clec11a,Cd44,Wisp1,Cybb,Pcolce2,Lbp,Stac2,Cyba,Wnt9b,Jade2,Pik3r5,Lgmn,Dbn1,Scara5,Runx1,Abcg1,Csf1r,Anxa1,Ifitm3,Slc11a1,Gpr39,Fcgr2b,Gsn,Entpd2,Fbn1,Lrp4,Il6ra,Vcam1,Tlr2,F3,Pdpn,Tnfrsf1b,Fgr,Cxcl1,Col1a2,Pcolce,Timp4,Tyrobp,Nucb2,Itgax,Plat,Sfrp1,Mmp2,Itga11,Ctsh,Nckap1l,Plvap,Col16a1,Cmklr1,Cilp,Gdf7,Tlr13,Lrp1,Myof,Nbl1,Svep1,Nceh1,Srpx,C3ar1,Ackr2,Pik3ap1,…	Itgb2,Col6a1,Col1a1,Spi1,Sfrp4,Hck,Clec11a,Cd44,Wisp1,Cybb,Pcolce2,Lbp,Stac2,Cyba,Wnt9b,Jade2,Pik3r5,Lgmn,Dbn1,Scara5,Runx1,Abcg1,Csf1r,Anxa1,Ifitm3,Slc11a1,Gpr39,Fcgr2b,Gsn,Entpd2,Fbn1,Lrp4,Il6ra,Vcam1,Tlr2,F3,Pdpn,Tnfrsf1b,Fgr,Cxcl1,Col1a2,Pcolce,Timp4,Tyrobp,Nucb2,Itgax,Plat,Sfrp1,Mmp2,Itga11,Ctsh,Nckap1l,Plvap,Col16a1,Cmklr1,Cilp,Gdf7,Tlr13,Lrp1,Myof,Nbl1,Svep1,Nceh1,Srpx,C3ar1,Ackr2,Pik3ap1,…
GO:1903706	regulation of hemopoiesis	22	403	1.8e-06	Ace,Spi1,Cd44,Runx1,Csf1r,Anxa1,Fbn1,Cxcl1,Tyrobp,Sfrp1,Nckap1l,C1qc,Tgfbr2,Rab7b,Slamf8,Tlr9,Tmem176a,Ccl19,Nfam1,Syk,Tmem176b,Ccl21c	Ace,Spi1,Cd44,Runx1,Csf1r,Anxa1,Fbn1,Cxcl1,Tyrobp,Sfrp1,Nckap1l,C1qc,Tgfbr2,Rab7b,Slamf8,Tlr9,Tmem176a,Ccl19,Nfam1,Syk,Tmem176b,Ccl21c
GO:1903034	regulation of response to wounding	15	176	1.93e-06	Wisp1,C1qtnf1,Serping1,Smoc2,Anxa1,Pdpn,Lrp1,Hpse,Cd109,Ephb2,Clec7a,Syk,Selp,Pdgfra,Apoe	Wisp1,C1qtnf1,Serping1,Smoc2,Anxa1,Pdpn,Lrp1,Hpse,Cd109,Ephb2,Clec7a,Syk,Selp,Pdgfra,Apoe
GO:0048513	animal organ development	75	3230	2.27e-06	Col6a1,Col1a1,Ace,Spi1,Sfrp4,Cd44,Wisp1,Aldh1a3,Wnt9b,Ntn4,Tns3,Loxl2,Runx1,Csf1r,Anxa1,Clec3b,Fcgr2b,Fbn1,Lrp4,Il6ra,Vcam1,Tlr2,Pdpn,Tnfrsf1b,Fgr,Col1a2,Tyrobp,Sfrp1,Mmp2,Ctsh,Nckap1l,Tgfbi,Gdf7,Ppl,Adamts2,C1qb,Lrp1,Nbl1,Flrt2,Tgfbr2,Gpc3,Slamf8,Ly9,Tmem119,Cd248,Col12a1,Atrnl1,Pirb,Tlr9,Icam1,Col4a4,Col3a1,Adamtsl2,Lama2,Cd109,Sirpa,Ccl19,Dcn,Ephb2,Itgb4,Sulf2,Nfam1,Col14a1,Ildr2,Cfh,Vwf,Syk,L…	Col6a1,Col1a1,Ace,Spi1,Sfrp4,Cd44,Wisp1,Aldh1a3,Wnt9b,Ntn4,Tns3,Loxl2,Runx1,Csf1r,Anxa1,Clec3b,Fcgr2b,Fbn1,Lrp4,Il6ra,Vcam1,Tlr2,Pdpn,Tnfrsf1b,Fgr,Col1a2,Tyrobp,Sfrp1,Mmp2,Ctsh,Nckap1l,Tgfbi,Gdf7,Ppl,Adamts2,C1qb,Lrp1,Nbl1,Flrt2,Tgfbr2,Gpc3,Slamf8,Ly9,Tmem119,Cd248,Col12a1,Atrnl1,Pirb,Tlr9,Icam1,Col4a4,Col3a1,Adamtsl2,Lama2,Cd109,Sirpa,Ccl19,Dcn,Ephb2,Itgb4,Sulf2,Nfam1,Col14a1,Ildr2,Cfh,Vwf,Syk,L…
GO:0048870	cell motility	35	971	2.51e-06	Itgb2,Cd44,Lbp,Ntn4,Tns3,Hexb,Loxl2,Anxa1,Sele,Vcam1,Pdpn,Cxcl1,Plat,Mmp2,Itga11,Nckap1l,Svep1,Ackr2,Pltp,Gpc3,Sdc3,Slamf8,Cd248,Icam1,Sirpa,Ccl19,Itgb4,Syk,Lgals3,Lcp1,Selp,Gpr35,Pdgfra,Matn2,Ccl21c	Itgb2,Cd44,Lbp,Ntn4,Tns3,Hexb,Loxl2,Anxa1,Sele,Vcam1,Pdpn,Cxcl1,Plat,Mmp2,Itga11,Nckap1l,Svep1,Ackr2,Pltp,Gpc3,Sdc3,Slamf8,Cd248,Icam1,Sirpa,Ccl19,Itgb4,Syk,Lgals3,Lcp1,Selp,Gpr35,Pdgfra,Matn2,Ccl21c
GO:0032675	regulation of interleukin-6 production	14	153	2.52e-06	Lbp,Cyba,Il6ra,Tlr2,Tyrobp,Nckap1l,Rab7b,Ptafr,Tlr9,Sirpa,Clec7a,Syk,Cd84,Unc93b1	Lbp,Cyba,Il6ra,Tlr2,Tyrobp,Nckap1l,Rab7b,Ptafr,Tlr9,Sirpa,Clec7a,Syk,Cd84,Unc93b1
GO:0051094	positive regulation of developmental process	46	1533	2.59e-06	Itgb2,Col1a1,Ace,Sfrp4,Wisp1,Cybb,Jade2,Dbn1,Loxl2,Runx1,Smoc2,Csf1r,Anxa1,Il6ra,Tlr2,F3,Pdpn,Tnfrsf1b,Cxcl1,Tyrobp,Itgax,Sfrp1,Ctsh,Nckap1l,Cmklr1,Gdf7,Lrp1,Hpse,Nbl1,C3ar1,S1pr2,Flrt2,Tgfbr2,Gdf6,Rab7b,Tmem119,Medag,Scn1b,Ccl19,Dcn,Ephb2,Syk,Lgals3,Ccbe1,Pdgfra,Apoe	Itgb2,Col1a1,Ace,Sfrp4,Wisp1,Cybb,Jade2,Dbn1,Loxl2,Runx1,Smoc2,Csf1r,Anxa1,Il6ra,Tlr2,F3,Pdpn,Tnfrsf1b,Cxcl1,Tyrobp,Itgax,Sfrp1,Ctsh,Nckap1l,Cmklr1,Gdf7,Lrp1,Hpse,Nbl1,C3ar1,S1pr2,Flrt2,Tgfbr2,Gdf6,Rab7b,Tmem119,Medag,Scn1b,Ccl19,Dcn,Ephb2,Syk,Lgals3,Ccbe1,Pdgfra,Apoe
GO:0002697	regulation of immune effector process	21	377	2.64e-06	Itgb2,Lbp,Enpp3,Serping1,Anxa1,Fcgr2b,Tlr2,Tnfrsf1b,Fgr,Cxcl1,Tyrobp,Slamf8,Ptafr,Tlr9,Ccl19,Cd300a,Cfh,Clec7a,Syk,Lgals3,Cd84	Itgb2,Lbp,Enpp3,Serping1,Anxa1,Fcgr2b,Tlr2,Tnfrsf1b,Fgr,Cxcl1,Tyrobp,Slamf8,Ptafr,Tlr9,Ccl19,Cd300a,Cfh,Clec7a,Syk,Lgals3,Cd84
GO:0006928	movement of cell or subcellular component	43	1382	2.97e-06	Itgb2,Cd44,Lbp,Ntn4,Tns3,Hexb,Loxl2,Csf1r,Anxa1,Sele,Vcam1,Pdpn,Cxcl1,Plat,Mmp2,Itga11,Nckap1l,Gdf7,Lrp1,Svep1,Ackr2,Pltp,Flrt2,Gpc3,Sdc3,Slamf8,Cd248,Icam1,Myo1f,Lama2,Scn1b,Sirpa,Ccl19,Ephb2,Itgb4,Syk,Lgals3,Lcp1,Selp,Gpr35,Pdgfra,Matn2,Ccl21c	Itgb2,Cd44,Lbp,Ntn4,Tns3,Hexb,Loxl2,Csf1r,Anxa1,Sele,Vcam1,Pdpn,Cxcl1,Plat,Mmp2,Itga11,Nckap1l,Gdf7,Lrp1,Svep1,Ackr2,Pltp,Flrt2,Gpc3,Sdc3,Slamf8,Cd248,Icam1,Myo1f,Lama2,Scn1b,Sirpa,Ccl19,Ephb2,Itgb4,Syk,Lgals3,Lcp1,Selp,Gpr35,Pdgfra,Matn2,Ccl21c
GO:0002253	activation of immune response	16	213	3.02e-06	Serping1,Cfb,C2,Fcgr2b,Tlr2,Nckap1l,Cmklr1,C1qc,C1qb,C3ar1,C1ra,C4b,Tlr9,Nfam1,Cfh,Syk	Serping1,Cfb,C2,Fcgr2b,Tlr2,Nckap1l,Cmklr1,C1qc,C1qb,C3ar1,C1ra,C4b,Tlr9,Nfam1,Cfh,Syk
GO:0002274	myeloid leukocyte activation	13	130	3.02e-06	Spi1,Lbp,Enpp3,Slc11a1,Tlr2,Tyrobp,Tgfbr2,Pirb,Fcgr4,Tlr9,Myo1f,Cd300a,Syk	Spi1,Lbp,Enpp3,Slc11a1,Tlr2,Tyrobp,Tgfbr2,Pirb,Fcgr4,Tlr9,Myo1f,Cd300a,Syk
GO:0051249	regulation of lymphocyte activation	22	425	3.97e-06	Cd44,Runx1,Anxa1,Fcgr2b,Gsn,Vcam1,Tnfrsf1b,Fgr,Tyrobp,Sfrp1,Nckap1l,Tgfbr2,Slamf8,Tlr9,Sirpa,Ccl19,Cd300a,Nfam1,Slamf7,Clec7a,Syk,Lgals3	Cd44,Runx1,Anxa1,Fcgr2b,Gsn,Vcam1,Tnfrsf1b,Fgr,Tyrobp,Sfrp1,Nckap1l,Tgfbr2,Slamf8,Tlr9,Sirpa,Ccl19,Cd300a,Nfam1,Slamf7,Clec7a,Syk,Lgals3
GO:0006909	phagocytosis	13	144	9.02e-06	Itgb2,Hck,Lbp,Anxa1,Slc11a1,Fcgr2b,Gsn,Tyrobp,Lrp1,Srpx,Rab7b,Sirpa,Clec7a	Itgb2,Hck,Lbp,Anxa1,Slc11a1,Fcgr2b,Gsn,Tyrobp,Lrp1,Srpx,Rab7b,Sirpa,Clec7a
GO:0009617	response to bacterium	27	660	1.05e-05	Ace,Hck,Lbp,Slc11a1,Fcgr2b,Tlr2,Tnfrsf1b,Fgr,Cxcl1,Timp4,Stab1,Ssc5d,Gpc3,Slamf8,Ptafr,Cd300lb,Fcgr4,Tlr9,Myo1f,Lyz2,Ccdc80,Sirpa,Dcn,Lilrb4,Cd68,Mpeg1,Syk	Ace,Hck,Lbp,Slc11a1,Fcgr2b,Tlr2,Tnfrsf1b,Fgr,Cxcl1,Timp4,Stab1,Ssc5d,Gpc3,Slamf8,Ptafr,Cd300lb,Fcgr4,Tlr9,Myo1f,Lyz2,Ccdc80,Sirpa,Dcn,Lilrb4a,Cd68,Mpeg1,Syk
GO:0051246	regulation of protein metabolic process	66	2799	1.19e-05	Itgb2,Ace,Spi1,Sfrp4,Cd44,Itih4,Pcolce2,C1qtnf1,Igfbp4,Wnt9b,Pik3r5,Lgmn,Serping1,Abcg1,Csf1r,Clec3b,Slc11a1,Gpr39,Fcgr2b,Gsn,Fbn1,Lrp4,Il6ra,Tlr2,F3,Tnfrsf1b,Fgr,Pcolce,Timp4,Plat,Sfrp1,Ctsh,Nckap1l,Gdf7,Mgat5,Spon1,Tlr13,Bace2,Lrp1,S1pr2,Fbln1,Tgfbr2,Gdf6,Gpc3,C4b,Tmem119,Ptafr,Pirb,Tlr9,Icam1,Cd109,Sirpa,Ccl19,Ephb2,Cd300a,Clec7a,Pi16,Syk,Ccbe1,Heg1,Cd84,Pdgfra,Glg1,Apoe,Ccl21c,Soat1	Itgb2,Ace,Spi1,Sfrp4,Cd44,Itih4,Pcolce2,C1qtnf1,Igfbp4,Wnt9b,Pik3r5,Lgmn,Serping1,Abcg1,Csf1r,Clec3b,Slc11a1,Gpr39,Fcgr2b,Gsn,Fbn1,Lrp4,Il6ra,Tlr2,F3,Tnfrsf1b,Fgr,Pcolce,Timp4,Plat,Sfrp1,Ctsh,Nckap1l,Gdf7,Mgat5,Spon1,Tlr13,Bace2,Lrp1,S1pr2,Fbln1,Tgfbr2,Gdf6,Gpc3,C4b,Tmem119,Ptafr,Pirb,Tlr9,Icam1,Cd109,Sirpa,Ccl19,Ephb2,Cd300a,Clec7a,Pi16,Syk,Ccbe1,Heg1,Cd84,Pdgfra,Glg1,Apoe,Ccl21c,Soat1
GO:0032755	positive regulation of interleukin-6 production	11	99	1.37e-05	Lbp,Cyba,Il6ra,Tlr2,Tyrobp,Rab7b,Ptafr,Tlr9,Clec7a,Syk,Unc93b1	Lbp,Cyba,Il6ra,Tlr2,Tyrobp,Rab7b,Ptafr,Tlr9,Clec7a,Syk,Unc93b1
GO:0032760	positive regulation of tumor necrosis factor production	11	99	1.37e-05	Cybb,Lbp,Cyba,Tlr2,Tyrobp,Ptafr,Tlr9,Ccl19,Clec7a,Syk,Cd84	Cybb,Lbp,Cyba,Tlr2,Tyrobp,Ptafr,Tlr9,Ccl19,Clec7a,Syk,Cd84
GO:0002460	adaptive immune response based on somatic recombination of immune receptors built from immunoglobulin superfamily domains	13	152	1.54e-05	Serping1,C2,Slc11a1,Fcgr2b,Ctsh,C1qc,C1qb,C3ar1,C1ra,Ly9,C4b,Pirb,Icam1	Serping1,C2,Slc11a1,Fcgr2b,Ctsh,C1qc,C1qb,C3ar1,C1ra,Ly9,C4b,Pirb,Icam1
GO:0045785	positive regulation of cell adhesion	21	425	1.64e-05	Itgb2,Cd44,Dbn1,Runx1,Smoc2,Anxa1,Sele,Vcam1,Pdpn,Nckap1l,Col16a1,Fbln2,Fbln1,Tgfbr2,Ptafr,Icam1,Ccdc80,Sirpa,Ccl19,Syk,Selp	Itgb2,Cd44,Dbn1,Runx1,Smoc2,Anxa1,Sele,Vcam1,Pdpn,Nckap1l,Col16a1,Fbln2,Fbln1,Tgfbr2,Ptafr,Icam1,Ccdc80,Sirpa,Ccl19,Syk,Selp
GO:0050878	regulation of body fluid levels	19	349	1.64e-05	C1qtnf1,Cyba,Serping1,Entpd2,Procr,F3,Pdpn,Hpse,Fbln1,F10,Lilrb4,Ephb2,Cfh,Vwf,Syk,Heg1,Selp,Pdgfra,Apoe	C1qtnf1,Cyba,Serping1,Entpd2,Procr,F3,Pdpn,Hpse,Fbln1,F10,Lilrb4a,Ephb2,Cfh,Vwf,Syk,Heg1,Selp,Pdgfra,Apoe
GO:0008284	positive regulation of cell population proliferation	33	964	1.83e-05	Hck,Clec11a,Wisp1,Cyba,Aldh3a1,Tns3,Lgmn,Csf1r,Anxa1,Il6ra,Vcam1,F3,Cxcl1,Itgax,Sfrp1,Mmp2,Ctsh,Nckap1l,Hpse,C3ar1,Fbln1,Tgfbr2,Tmem119,Cd248,Ptafr,Tlr9,Folr2,Ccl19,Clec7a,Syk,Lgals3,Pdgfra,Sulf1	Hck,Clec11a,Wisp1,Cyba,Aldh3a1,Tns3,Lgmn,Csf1r,Anxa1,Il6ra,Vcam1,F3,Cxcl1,Itgax,Sfrp1,Mmp2,Ctsh,Nckap1l,Hpse,C3ar1,Fbln1,Tgfbr2,Tmem119,Cd248,Ptafr,Tlr9,Folr2,Ccl19,Clec7a,Syk,Lgals3,Pdgfra,Sulf1
GO:0002687	positive regulation of leukocyte migration	13	156	1.96e-05	Lbp,Lgmn,Sele,Tlr2,Nckap1l,Plvap,Cmklr1,C3ar1,Ptafr,Icam1,Ccl19,Lgals3,Selp	Lbp,Lgmn,Sele,Tlr2,Nckap1l,Plvap,Cmklr1,C3ar1,Ptafr,Icam1,Ccl19,Lgals3,Selp
GO:0032268	regulation of cellular protein metabolic process	63	2657	1.97e-05	Itgb2,Ace,Spi1,Sfrp4,Cd44,Itih4,Pcolce2,C1qtnf1,Igfbp4,Wnt9b,Pik3r5,Lgmn,Serping1,Csf1r,Clec3b,Slc11a1,Gpr39,Fcgr2b,Gsn,Fbn1,Lrp4,Il6ra,Tlr2,F3,Tnfrsf1b,Fgr,Pcolce,Timp4,Plat,Sfrp1,Ctsh,Nckap1l,Gdf7,Mgat5,Spon1,Tlr13,Lrp1,S1pr2,Fbln1,Tgfbr2,Gdf6,Gpc3,C4b,Tmem119,Ptafr,Pirb,Tlr9,Icam1,Cd109,Sirpa,Ccl19,Ephb2,Cd300a,Clec7a,Pi16,Syk,Ccbe1,Heg1,Cd84,Pdgfra,Glg1,Apoe,Ccl21c	Itgb2,Ace,Spi1,Sfrp4,Cd44,Itih4,Pcolce2,C1qtnf1,Igfbp4,Wnt9b,Pik3r5,Lgmn,Serping1,Csf1r,Clec3b,Slc11a1,Gpr39,Fcgr2b,Gsn,Fbn1,Lrp4,Il6ra,Tlr2,F3,Tnfrsf1b,Fgr,Pcolce,Timp4,Plat,Sfrp1,Ctsh,Nckap1l,Gdf7,Mgat5,Spon1,Tlr13,Lrp1,S1pr2,Fbln1,Tgfbr2,Gdf6,Gpc3,C4b,Tmem119,Ptafr,Pirb,Tlr9,Icam1,Cd109,Sirpa,Ccl19,Ephb2,Cd300a,Clec7a,Pi16,Syk,Ccbe1,Heg1,Cd84,Pdgfra,Glg1,Apoe,Ccl21c
GO:0060627	regulation of vesicle-mediated transport	25	600	2.16e-05	Itgb2,Sfrp4,Hck,Lbp,Cyba,C2,Anxa1,Slc11a1,Sele,Fcgr2b,Tlr2,Fgr,Nckap1l,Lrp1,Gpc3,Ptafr,Sirpa,Ccl19,Cd300a,Apoc1,Clec7a,Syk,Lgals3,Cd84,Apoe	Itgb2,Sfrp4,Hck,Lbp,Cyba,C2,Anxa1,Slc11a1,Sele,Fcgr2b,Tlr2,Fgr,Nckap1l,Lrp1,Gpc3,Ptafr,Sirpa,Ccl19,Cd300a,Apoc1,Clec7a,Syk,Lgals3,Cd84,Apoe
GO:0050818	regulation of coagulation	10	83	2.46e-05	C1qtnf1,Serping1,Procr,Pdpn,Hpse,Ephb2,Syk,Selp,Pdgfra,Apoe	C1qtnf1,Serping1,Procr,Pdpn,Hpse,Ephb2,Syk,Selp,Pdgfra,Apoe
GO:0001944	vasculature development	24	562	2.49e-05	Col1a1,Ace,Spi1,Angptl2,Loxl2,Pdpn,Col1a2,Mmp2,Tgfbi,Lrp1,Hpse,Svep1,Tgfbr2,Gpc3,Col3a1,Tnfaip2,Ephb2,Anpep,Cfh,Syk,Ccbe1,Heg1,Pdgfra,Apoe	Col1a1,Ace,Spi1,Angptl2,Loxl2,Pdpn,Col1a2,Mmp2,Tgfbi,Lrp1,Hpse,Svep1,Tgfbr2,Gpc3,Col3a1,Tnfaip2,Ephb2,Anpep,Cfh,Syk,Ccbe1,Heg1,Pdgfra,Apoe
GO:0002683	negative regulation of immune system process	21	439	2.56e-05	Cd44,Enpp3,Runx1,Serping1,Anxa1,Fcgr2b,Fbn1,Fgr,Tyrobp,Sfrp1,C1qc,Nbl1,Slamf8,Col3a1,Tmem176a,Cd300a,Cd68,Lgals3,Cd84,Tmem176b,Ccl21c	Cd44,Enpp3,Runx1,Serping1,Anxa1,Fcgr2b,Fbn1,Fgr,Tyrobp,Sfrp1,C1qc,Nbl1,Slamf8,Col3a1,Tmem176a,Cd300a,Cd68,Lgals3,Cd84,Tmem176b,Ccl21c
GO:0006897	endocytosis	20	400	2.56e-05	Itgb2,Scara5,Loxl2,Ifitm3,Fcgr2b,Gsn,Lrp4,Prss12,Lrp1,Stab1,Ackr2,Ssc5d,Tgfbr2,Folr2,Sirpa,Cd300a,Clec7a,Syk,Loxl4,Apoe	Itgb2,Scara5,Loxl2,Ifitm3,Fcgr2b,Gsn,Lrp4,Prss12,Lrp1,Stab1,Ackr2,Ssc5d,Tgfbr2,Folr2,Sirpa,Cd300a,Clec7a,Syk,Loxl4,Apoe
GO:0006956	complement activation	8	44	2.56e-05	Serping1,Cfb,C2,C1qc,C1qb,C1ra,C4b,Cfh	Serping1,Cfb,C2,C1qc,C1qb,C1ra,C4b,Cfh
GO:0051247	positive regulation of protein metabolic process	46	1675	2.67e-05	Ace,Cd44,Pcolce2,C1qtnf1,Igfbp4,Pik3r5,Lgmn,Abcg1,Csf1r,Clec3b,Slc11a1,Gpr39,Fcgr2b,Gsn,Fbn1,Lrp4,Il6ra,Tlr2,F3,Tnfrsf1b,Pcolce,Ctsh,Nckap1l,Gdf7,Spon1,Lrp1,S1pr2,Fbln1,Tgfbr2,Gdf6,Gpc3,Tmem119,Ptafr,Pirb,Tlr9,Icam1,Ccl19,Cd300a,Clec7a,Syk,Ccbe1,Cd84,Pdgfra,Apoe,Ccl21c,Soat1	Ace,Cd44,Pcolce2,C1qtnf1,Igfbp4,Pik3r5,Lgmn,Abcg1,Csf1r,Clec3b,Slc11a1,Gpr39,Fcgr2b,Gsn,Fbn1,Lrp4,Il6ra,Tlr2,F3,Tnfrsf1b,Pcolce,Ctsh,Nckap1l,Gdf7,Spon1,Lrp1,S1pr2,Fbln1,Tgfbr2,Gdf6,Gpc3,Tmem119,Ptafr,Pirb,Tlr9,Icam1,Ccl19,Cd300a,Clec7a,Syk,Ccbe1,Cd84,Pdgfra,Apoe,Ccl21c,Soat1
GO:0002699	positive regulation of immune effector process	15	223	2.7e-05	Itgb2,Lbp,Enpp3,Anxa1,Tlr2,Fgr,Cxcl1,Tyrobp,Ptafr,Tlr9,Ccl19,Cd300a,Clec7a,Syk,Cd84	Itgb2,Lbp,Enpp3,Anxa1,Tlr2,Fgr,Cxcl1,Tyrobp,Ptafr,Tlr9,Ccl19,Cd300a,Clec7a,Syk,Cd84
GO:0060326	cell chemotaxis	14	197	3.69e-05	Itgb2,Lbp,Anxa1,Vcam1,Cxcl1,Nckap1l,Ackr2,Slamf8,Ccl19,Syk,Lgals3,Gpr35,Pdgfra,Ccl21c	Itgb2,Lbp,Anxa1,Vcam1,Cxcl1,Nckap1l,Ackr2,Slamf8,Ccl19,Syk,Lgals3,Gpr35,Pdgfra,Ccl21c
GO:0030199	collagen fibril organization	8	47	3.83e-05	Col1a1,Loxl2,Dpt,Col1a2,Adamts2,Col3a1,Col14a1,Loxl4	Col1a1,Loxl2,Dpt,Col1a2,Adamts2,Col3a1,Col14a1,Loxl4
GO:1902105	regulation of leukocyte differentiation	17	300	4.05e-05	Cd44,Runx1,Csf1r,Anxa1,Fbn1,Tyrobp,Sfrp1,Nckap1l,C1qc,Tgfbr2,Slamf8,Tlr9,Tmem176a,Ccl19,Nfam1,Syk,Tmem176b	Cd44,Runx1,Csf1r,Anxa1,Fbn1,Tyrobp,Sfrp1,Nckap1l,C1qc,Tgfbr2,Slamf8,Tlr9,Tmem176a,Ccl19,Nfam1,Syk,Tmem176b
GO:0050867	positive regulation of cell activation	18	339	4.44e-05	Itgb2,Lbp,Runx1,Anxa1,Vcam1,Pdpn,Fgr,Tyrobp,Nckap1l,Tgfbr2,Ptafr,Cd300lb,Tlr9,Sirpa,Ccl19,Clec7a,Syk,Selp	Itgb2,Lbp,Runx1,Anxa1,Vcam1,Pdpn,Fgr,Tyrobp,Nckap1l,Tgfbr2,Ptafr,Cd300lb,Tlr9,Sirpa,Ccl19,Clec7a,Syk,Selp
GO:0080134	regulation of response to stress	38	1273	4.86e-05	Ace,Sfrp4,Cd44,Wisp1,Lbp,C1qtnf1,Cyba,Enpp3,Serping1,Smoc2,Anxa1,Fcgr2b,Tlr2,Pdpn,Tnfrsf1b,Fgr,Cxcl1,Sfrp1,Mmp2,Lrp1,Hpse,Hk3,Pik3ap1,Gdf6,Slamf8,Tlr9,Myo1f,Cd109,Sirpa,Ccl19,Ephb2,Clec7a,Steap3,Pld3,Syk,Selp,Pdgfra,Apoe	Ace,Sfrp4,Cd44,Wisp1,Lbp,C1qtnf1,Cyba,Enpp3,Serping1,Smoc2,Anxa1,Fcgr2b,Tlr2,Pdpn,Tnfrsf1b,Fgr,Cxcl1,Sfrp1,Mmp2,Lrp1,Hpse,Hk3,Pik3ap1,Gdf6,Slamf8,Tlr9,Myo1f,Cd109,Sirpa,Ccl19,Ephb2,Clec7a,Steap3,Pld3,Syk,Selp,Pdgfra,Apoe
GO:0043408	regulation of MAPK cascade	27	723	4.91e-05	Sfrp4,Cd44,C1qtnf1,Igfbp4,Pik3r5,Csf1r,Gpr39,Fcgr2b,Il6ra,Tlr2,Sfrp1,Tlr13,Lrp1,Fbln1,Gdf6,Tlr9,Icam1,Sirpa,Ccl19,Ephb2,Cd300a,Clec7a,Syk,Cd84,Pdgfra,Apoe,Ccl21c	Sfrp4,Cd44,C1qtnf1,Igfbp4,Pik3r5,Csf1r,Gpr39,Fcgr2b,Il6ra,Tlr2,Sfrp1,Tlr13,Lrp1,Fbln1,Gdf6,Tlr9,Icam1,Sirpa,Ccl19,Ephb2,Cd300a,Clec7a,Syk,Cd84,Pdgfra,Apoe,Ccl21c
GO:0050866	negative regulation of cell activation	14	203	4.95e-05	Cd44,C1qtnf1,Enpp3,Runx1,Anxa1,Fcgr2b,Fgr,Tyrobp,Sfrp1,Cd300a,Lgals3,Cd84,Pdgfra,Apoe	Cd44,C1qtnf1,Enpp3,Runx1,Anxa1,Fcgr2b,Fgr,Tyrobp,Sfrp1,Cd300a,Lgals3,Cd84,Pdgfra,Apoe
GO:0048519	negative regulation of biological process	98	5108	5.8e-05	Col1a1,Ace,Spi1,Sfrp4,Hck,Cd44,Wisp1,Itih4,Ctsk,Lbp,C1qtnf1,Cyba,Wnt9b,Enpp3,Lgmn,Dbn1,Loxl2,Runx1,Serping1,Abcg1,Csf1r,Anxa1,Ifitm3,Slc11a1,Gpr39,Dpt,Fcgr2b,Gsn,Fbn1,Lrp4,Procr,Il6ra,Tlr2,Pdpn,Tnfrsf1b,Fgr,Hpgds,Timp4,Tyrobp,Nucb2,Plat,Sfrp1,Mmp2,Ctsh,Nckap1l,Cmklr1,Cilp,C1qc,Mgat5,Spon1,Sorcs2,Bace2,Lrp1,Nbl1,Stab1,Srpx,Vat1,Hk3,Ssc5d,Pik3ap1,S1pr2,Fbln1,Tgfbr2,Gpc3,Rab7b,Slamf8,C4b,Tmem119,Pir…	Col1a1,Ace,Spi1,Sfrp4,Hck,Cd44,Wisp1,Itih4,Ctsk,Lbp,C1qtnf1,Cyba,Wnt9b,Enpp3,Lgmn,Dbn1,Loxl2,Runx1,Serping1,Abcg1,Csf1r,Anxa1,Ifitm3,Slc11a1,Gpr39,Dpt,Fcgr2b,Gsn,Fbn1,Lrp4,Procr,Il6ra,Tlr2,Pdpn,Tnfrsf1b,Fgr,Hpgds,Timp4,Tyrobp,Nucb2,Plat,Sfrp1,Mmp2,Ctsh,Nckap1l,Cmklr1,Cilp,C1qc,Mgat5,Spon1,Sorcs2,Bace2,Lrp1,Nbl1,Stab1,Srpx,Vat1,Hk3,Ssc5d,Pik3ap1,S1pr2,Fbln1,Tgfbr2,Gpc3,Rab7b,Slamf8,C4b,Tmem119,Pir…
GO:0001932	regulation of protein phosphorylation	41	1449	6.02e-05	Itgb2,Ace,Sfrp4,Cd44,C1qtnf1,Igfbp4,Wnt9b,Pik3r5,Csf1r,Slc11a1,Gpr39,Fcgr2b,Fbn1,Lrp4,Il6ra,Tlr2,Fgr,Sfrp1,Nckap1l,Gdf7,Tlr13,Lrp1,S1pr2,Fbln1,Tgfbr2,Gdf6,Tmem119,Tlr9,Icam1,Cd109,Sirpa,Ccl19,Ephb2,Cd300a,Clec7a,Syk,Heg1,Cd84,Pdgfra,Apoe,Ccl21c	Itgb2,Ace,Sfrp4,Cd44,C1qtnf1,Igfbp4,Wnt9b,Pik3r5,Csf1r,Slc11a1,Gpr39,Fcgr2b,Fbn1,Lrp4,Il6ra,Tlr2,Fgr,Sfrp1,Nckap1l,Gdf7,Tlr13,Lrp1,S1pr2,Fbln1,Tgfbr2,Gdf6,Tmem119,Tlr9,Icam1,Cd109,Sirpa,Ccl19,Ephb2,Cd300a,Clec7a,Syk,Heg1,Cd84,Pdgfra,Apoe,Ccl21c
GO:0071230	cellular response to amino acid stimulus	9	72	6.85e-05	Col6a1,Col1a1,Cybb,Cyba,Col1a2,Mmp2,Col16a1,Col3a1,Pdgfra	Col6a1,Col1a1,Cybb,Cyba,Col1a2,Mmp2,Col16a1,Col3a1,Pdgfra
GO:1903039	positive regulation of leukocyte cell-cell adhesion	14	210	7.06e-05	Itgb2,Cd44,Runx1,Anxa1,Sele,Vcam1,Nckap1l,Tgfbr2,Ptafr,Icam1,Sirpa,Ccl19,Syk,Selp	Itgb2,Cd44,Runx1,Anxa1,Sele,Vcam1,Nckap1l,Tgfbr2,Ptafr,Icam1,Sirpa,Ccl19,Syk,Selp
GO:0050766	positive regulation of phagocytosis	9	73	7.5e-05	Lbp,Cyba,C2,Slc11a1,Fcgr2b,Nckap1l,Lrp1,Sirpa,Clec7a	Lbp,Cyba,C2,Slc11a1,Fcgr2b,Nckap1l,Lrp1,Sirpa,Clec7a
GO:0009887	animal organ morphogenesis	33	1038	7.69e-05	Col6a1,Col1a1,Sfrp4,Cd44,Aldh1a3,Wnt9b,Ntn4,Fbn1,Lrp4,Fgr,Col1a2,Sfrp1,Mmp2,Ctsh,Gdf7,Nbl1,Flrt2,Tgfbr2,Gpc3,Tmem119,Col12a1,Atrnl1,Col3a1,Lama2,Ephb2,Itgb4,Col14a1,Cfh,Heg1,Pdgfra,Matn2,Glg1,Sulf1	Col6a1,Col1a1,Sfrp4,Cd44,Aldh1a3,Wnt9b,Ntn4,Fbn1,Lrp4,Fgr,Col1a2,Sfrp1,Mmp2,Ctsh,Gdf7,Nbl1,Flrt2,Tgfbr2,Gpc3,Tmem119,Col12a1,Atrnl1,Col3a1,Lama2,Ephb2,Itgb4,Col14a1,Cfh,Heg1,Pdgfra,Matn2,Glg1,Sulf1
GO:0030595	leukocyte chemotaxis	11	125	9.32e-05	Itgb2,Lbp,Anxa1,Cxcl1,Nckap1l,Slamf8,Ccl19,Syk,Lgals3,Gpr35,Ccl21c	Itgb2,Lbp,Anxa1,Cxcl1,Nckap1l,Slamf8,Ccl19,Syk,Lgals3,Gpr35,Ccl21c
GO:0007159	leukocyte cell-cell adhesion	8	56	0.00011	Itgb2,Cd44,Sele,Vcam1,Icam1,Cfh,Syk,Selp	Itgb2,Cd44,Sele,Vcam1,Icam1,Cfh,Syk,Selp
GO:0022409	positive regulation of cell-cell adhesion	15	254	0.00011	Itgb2,Cd44,Runx1,Anxa1,Sele,Vcam1,Pdpn,Nckap1l,Tgfbr2,Ptafr,Icam1,Sirpa,Ccl19,Syk,Selp	Itgb2,Cd44,Runx1,Anxa1,Sele,Vcam1,Pdpn,Nckap1l,Tgfbr2,Ptafr,Icam1,Sirpa,Ccl19,Syk,Selp
GO:0032270	positive regulation of cellular protein metabolic process	43	1600	0.00011	Ace,Cd44,Pcolce2,C1qtnf1,Igfbp4,Pik3r5,Lgmn,Csf1r,Clec3b,Slc11a1,Gpr39,Fcgr2b,Gsn,Fbn1,Lrp4,Il6ra,Tlr2,F3,Tnfrsf1b,Pcolce,Ctsh,Nckap1l,Gdf7,Spon1,Lrp1,S1pr2,Fbln1,Tgfbr2,Gdf6,Tmem119,Ptafr,Pirb,Tlr9,Icam1,Ccl19,Cd300a,Clec7a,Syk,Ccbe1,Cd84,Pdgfra,Apoe,Ccl21c	Ace,Cd44,Pcolce2,C1qtnf1,Igfbp4,Pik3r5,Lgmn,Csf1r,Clec3b,Slc11a1,Gpr39,Fcgr2b,Gsn,Fbn1,Lrp4,Il6ra,Tlr2,F3,Tnfrsf1b,Pcolce,Ctsh,Nckap1l,Gdf7,Spon1,Lrp1,S1pr2,Fbln1,Tgfbr2,Gdf6,Tmem119,Ptafr,Pirb,Tlr9,Icam1,Ccl19,Cd300a,Clec7a,Syk,Ccbe1,Cd84,Pdgfra,Apoe,Ccl21c
GO:0001568	blood vessel development	22	534	0.00012	Col1a1,Ace,Spi1,Angptl2,Loxl2,Col1a2,Mmp2,Tgfbi,Lrp1,Hpse,Tgfbr2,Gpc3,Col3a1,Tnfaip2,Ephb2,Anpep,Cfh,Syk,Ccbe1,Heg1,Pdgfra,Apoe	Col1a1,Ace,Spi1,Angptl2,Loxl2,Col1a2,Mmp2,Tgfbi,Lrp1,Hpse,Tgfbr2,Gpc3,Col3a1,Tnfaip2,Ephb2,Anpep,Cfh,Syk,Ccbe1,Heg1,Pdgfra,Apoe
GO:0010604	positive regulation of macromolecule metabolic process	73	3467	0.00012	Col1a1,Ace,Spi1,Sfrp4,Cd44,Cybb,Pcolce2,Lbp,C1qtnf1,Cyba,Igfbp4,Pik3r5,Lgmn,Hexb,Runx1,Smoc2,Abcg1,Csf1r,Anxa1,Clec3b,Slc11a1,Gpr39,Sele,Fcgr2b,Gsn,Fbn1,Lrp4,Il6ra,Tlr2,F3,Tnfrsf1b,Fgr,Pcolce,Tyrobp,Itgax,Sfrp1,Ctsh,Nckap1l,Gdf7,Spon1,Lrp1,Hpse,C3ar1,S1pr2,Fbln1,Tgfbr2,Gdf6,Gpc3,Rab7b,Ly9,Tmem119,Ptafr,Pirb,Tlr9,Icam1,AF251705,Ccl19,Dcn,Ephb2,Cd300a,Sulf2,Nfam1,Clec7a,Syk,Ccbe1,Heg1,Cd84,Unc93b1,…	Col1a1,Ace,Spi1,Sfrp4,Cd44,Cybb,Pcolce2,Lbp,C1qtnf1,Cyba,Igfbp4,Pik3r5,Lgmn,Hexb,Runx1,Smoc2,Abcg1,Csf1r,Anxa1,Clec3b,Slc11a1,Gpr39,Sele,Fcgr2b,Gsn,Fbn1,Lrp4,Il6ra,Tlr2,F3,Tnfrsf1b,Fgr,Pcolce,Tyrobp,Itgax,Sfrp1,Ctsh,Nckap1l,Gdf7,Spon1,Lrp1,Hpse,C3ar1,S1pr2,Fbln1,Tgfbr2,Gdf6,Gpc3,Rab7b,Ly9,Tmem119,Ptafr,Pirb,Tlr9,Icam1,Cd300c2,Ccl19,Dcn,Ephb2,Cd300a,Sulf2,Nfam1,Clec7a,Syk,Ccbe1,Heg1,Cd84,Unc93b1,P…
GO:0019220	regulation of phosphate metabolic process	46	1776	0.00012	Itgb2,Ace,Sfrp4,Cd44,C1qtnf1,Igfbp4,Wnt9b,Pik3r5,Csf1r,Slc11a1,Gpr39,Fcgr2b,Fbn1,Lrp4,Il6ra,Tlr2,Fgr,Sfrp1,Nckap1l,Gdf7,Mgat5,Tlr13,Lrp1,S1pr2,Fbln1,Tgfbr2,Gdf6,Slamf8,Tmem119,Ptafr,Pirb,Tlr9,Icam1,Cd109,Sirpa,Ccl19,Ephb2,Cd300a,Apoc1,Clec7a,Syk,Heg1,Cd84,Pdgfra,Apoe,Ccl21c	Itgb2,Ace,Sfrp4,Cd44,C1qtnf1,Igfbp4,Wnt9b,Pik3r5,Csf1r,Slc11a1,Gpr39,Fcgr2b,Fbn1,Lrp4,Il6ra,Tlr2,Fgr,Sfrp1,Nckap1l,Gdf7,Mgat5,Tlr13,Lrp1,S1pr2,Fbln1,Tgfbr2,Gdf6,Slamf8,Tmem119,Ptafr,Pirb,Tlr9,Icam1,Cd109,Sirpa,Ccl19,Ephb2,Cd300a,Apoc1,Clec7a,Syk,Heg1,Cd84,Pdgfra,Apoe,Ccl21c
GO:0071216	cellular response to biotic stimulus	14	221	0.00012	Lbp,Fcgr2b,Tlr2,Tnfrsf1b,Cxcl1,Ptafr,Cd300lb,Fcgr4,Tlr9,Sirpa,Lilrb4,Cd68,Clec7a,Syk	Lbp,Fcgr2b,Tlr2,Tnfrsf1b,Cxcl1,Ptafr,Cd300lb,Fcgr4,Tlr9,Sirpa,Lilrb4a,Cd68,Clec7a,Syk
GO:0019221	cytokine-mediated signaling pathway	16	295	0.00013	Spi1,Cd44,Csf1r,Ifitm3,Il6ra,F3,Tnfrsf1b,Cxcl1,Plvap,Ackr2,Pirb,Csf2rb2,Ccl19,Syk,Gpr35,Ccl21c	Spi1,Cd44,Csf1r,Ifitm3,Il6ra,F3,Tnfrsf1b,Cxcl1,Plvap,Ackr2,Pirb,Csf2rb2,Ccl19,Syk,Gpr35,Ccl21c
GO:0030193	regulation of blood coagulation	9	79	0.00013	C1qtnf1,Serping1,Pdpn,Hpse,Ephb2,Syk,Selp,Pdgfra,Apoe	C1qtnf1,Serping1,Pdpn,Hpse,Ephb2,Syk,Selp,Pdgfra,Apoe
GO:0048705	skeletal system morphogenesis	15	259	0.00013	Col6a1,Col1a1,Sfrp4,Wnt9b,Fgr,Sfrp1,Mmp2,Tgfbr2,Tmem119,Col12a1,Col14a1,Pdgfra,Matn2,Glg1,Sulf1	Col6a1,Col1a1,Sfrp4,Wnt9b,Fgr,Sfrp1,Mmp2,Tgfbr2,Tmem119,Col12a1,Col14a1,Pdgfra,Matn2,Glg1,Sulf1
GO:1902533	positive regulation of intracellular signal transduction	31	967	0.00013	S100a4,Cd44,C1qtnf1,Igfbp4,Pik3r5,Csf1r,Gpr39,Fcgr2b,Il6ra,Tlr2,F3,Fgr,Lrp1,Hpse,Pik3ap1,Gdf6,F10,Tlr9,Icam1,Col3a1,Ccl19,Dcn,Clec7a,Steap3,Syk,Cd84,Selp,Gpr35,Pdgfra,Apoe,Ccl21c	S100a4,Cd44,C1qtnf1,Igfbp4,Pik3r5,Csf1r,Gpr39,Fcgr2b,Il6ra,Tlr2,F3,Fgr,Lrp1,Hpse,Pik3ap1,Gdf6,F10,Tlr9,Icam1,Col3a1,Ccl19,Dcn,Clec7a,Steap3,Syk,Cd84,Selp,Gpr35,Pdgfra,Apoe,Ccl21c
GO:1903037	regulation of leukocyte cell-cell adhesion	16	295	0.00013	Itgb2,Cd44,Runx1,Anxa1,Sele,Vcam1,Nckap1l,Tgfbr2,Ptafr,Icam1,Sirpa,Ccl19,Cd300a,Syk,Lgals3,Selp	Itgb2,Cd44,Runx1,Anxa1,Sele,Vcam1,Nckap1l,Tgfbr2,Ptafr,Icam1,Sirpa,Ccl19,Cd300a,Syk,Lgals3,Selp
GO:0002263	cell activation involved in immune response	12	162	0.00014	Lbp,Enpp3,Slc11a1,Tyrobp,Lrp1,Ly9,Icam1,Myo1f,Cd300a,Clec7a,Syk,Lcp1	Lbp,Enpp3,Slc11a1,Tyrobp,Lrp1,Ly9,Icam1,Myo1f,Cd300a,Clec7a,Syk,Lcp1
GO:0002449	lymphocyte mediated immunity	11	132	0.00014	Serping1,C2,Slc11a1,Fcgr2b,Ctsh,C1qc,C1qb,C1ra,C4b,Pirb,Icam1	Serping1,C2,Slc11a1,Fcgr2b,Ctsh,C1qc,C1qb,C1ra,C4b,Pirb,Icam1
GO:0051050	positive regulation of transport	32	1020	0.00014	Itgb2,Sfrp4,Lbp,Stac2,C1qtnf1,Cyba,Runx1,Abcg1,C2,Anxa1,Slc11a1,Gpr39,Sele,Fcgr2b,Tlr2,Fgr,Cxcl1,Nucb2,Nckap1l,Lrp1,Pltp,Gpc3,Ptafr,AF251705,Scn1b,Sirpa,Ccl19,Ephb2,Clec7a,Syk,Lgals3,Apoe	Itgb2,Sfrp4,Lbp,Stac2,C1qtnf1,Cyba,Runx1,Abcg1,C2,Anxa1,Slc11a1,Gpr39,Sele,Fcgr2b,Tlr2,Fgr,Cxcl1,Nucb2,Nckap1l,Lrp1,Pltp,Gpc3,Ptafr,Cd300c2,Scn1b,Sirpa,Ccl19,Ephb2,Clec7a,Syk,Lgals3,Apoe
GO:0002237	response to molecule of bacterial origin	17	337	0.00015	Ace,Lbp,Slc11a1,Fcgr2b,Tlr2,Tnfrsf1b,Cxcl1,Timp4,Ssc5d,Ptafr,Cd300lb,Fcgr4,Tlr9,Sirpa,Dcn,Lilrb4,Cd68	Ace,Lbp,Slc11a1,Fcgr2b,Tlr2,Tnfrsf1b,Cxcl1,Timp4,Ssc5d,Ptafr,Cd300lb,Fcgr4,Tlr9,Sirpa,Dcn,Lilrb4a,Cd68
GO:0009893	positive regulation of metabolic process	77	3767	0.00015	Itgb2,Col1a1,Ace,Spi1,Sfrp4,Cd44,Cybb,Pcolce2,Lbp,C1qtnf1,Cyba,Igfbp4,Pik3r5,Lgmn,Hexb,Runx1,Smoc2,Abcg1,Csf1r,Anxa1,Clec3b,Slc11a1,Gpr39,Sele,Fcgr2b,Gsn,Fbn1,Lrp4,Il6ra,Tlr2,F3,Tnfrsf1b,Fgr,Cxcl1,Pcolce,Tyrobp,Nucb2,Itgax,Sfrp1,Ctsh,Nckap1l,Cmklr1,Gdf7,Spon1,Lrp1,Hpse,C3ar1,S1pr2,Fbln1,Tgfbr2,Gdf6,Gpc3,Rab7b,Ly9,Tmem119,Ptafr,Pirb,Tlr9,Icam1,AF251705,Ccl19,Dcn,Ephb2,Cd300a,Sulf2,Nfam1,Clec7a,Syk…	Itgb2,Col1a1,Ace,Spi1,Sfrp4,Cd44,Cybb,Pcolce2,Lbp,C1qtnf1,Cyba,Igfbp4,Pik3r5,Lgmn,Hexb,Runx1,Smoc2,Abcg1,Csf1r,Anxa1,Clec3b,Slc11a1,Gpr39,Sele,Fcgr2b,Gsn,Fbn1,Lrp4,Il6ra,Tlr2,F3,Tnfrsf1b,Fgr,Cxcl1,Pcolce,Tyrobp,Nucb2,Itgax,Sfrp1,Ctsh,Nckap1l,Cmklr1,Gdf7,Spon1,Lrp1,Hpse,C3ar1,S1pr2,Fbln1,Tgfbr2,Gdf6,Gpc3,Rab7b,Ly9,Tmem119,Ptafr,Pirb,Tlr9,Icam1,Cd300c2,Ccl19,Dcn,Ephb2,Cd300a,Sulf2,Nfam1,Clec7a,Syk,…
GO:0035239	tube morphogenesis	26	728	0.00015	Ace,Spi1,Angptl2,Cd44,Wnt9b,Loxl2,Pdpn,Sfrp1,Mmp2,Ctsh,Tgfbi,Gdf7,Lrp1,Hpse,Tgfbr2,Gpc3,Col3a1,Tnfaip2,Ephb2,Anpep,Cfh,Syk,Ccbe1,Heg1,Pdgfra,Apoe	Ace,Spi1,Angptl2,Cd44,Wnt9b,Loxl2,Pdpn,Sfrp1,Mmp2,Ctsh,Tgfbi,Gdf7,Lrp1,Hpse,Tgfbr2,Gpc3,Col3a1,Tnfaip2,Ephb2,Anpep,Cfh,Syk,Ccbe1,Heg1,Pdgfra,Apoe
GO:0048585	negative regulation of response to stimulus	42	1571	0.00015	Sfrp4,Cd44,C1qtnf1,Enpp3,Lgmn,Dbn1,Serping1,Anxa1,Fcgr2b,Fbn1,Lrp4,Tnfrsf1b,Nucb2,Sfrp1,Cilp,Lrp1,Nbl1,Hk3,Pik3ap1,S1pr2,Fbln1,Gpc3,Rab7b,Slamf8,Tlr9,Icam1,Col3a1,Adamtsl2,Cd109,Sirpa,Dcn,Ephb2,Cd300a,Sulf2,Lgals3,Heg1,Cd84,Bicc1,Pdgfra,Glg1,Apoe,Sulf1	Sfrp4,Cd44,C1qtnf1,Enpp3,Lgmn,Dbn1,Serping1,Anxa1,Fcgr2b,Fbn1,Lrp4,Tnfrsf1b,Nucb2,Sfrp1,Cilp,Lrp1,Nbl1,Hk3,Pik3ap1,S1pr2,Fbln1,Gpc3,Rab7b,Slamf8,Tlr9,Icam1,Col3a1,Adamtsl2,Cd109,Sirpa,Dcn,Ephb2,Cd300a,Sulf2,Lgals3,Heg1,Cd84,Bicc1,Pdgfra,Glg1,Apoe,Sulf1
GO:0051049	regulation of transport	47	1862	0.00015	Itgb2,Ace,Sfrp4,Hck,Wisp1,Cybb,Lbp,Stac2,C1qtnf1,Cyba,Dbn1,Runx1,Abcg1,C2,Anxa1,Slc11a1,Gpr39,Sele,Fcgr2b,Tlr2,Tnfrsf1b,Fgr,Cxcl1,Nucb2,Sfrp1,Nckap1l,Lrp1,Pltp,Gpc3,Ptafr,Tlr9,Icam1,AF251705,Scn1b,Sirpa,Ccl19,Ephb2,Cd300a,Anpep,Apoc1,Clec7a,Syk,Lgals3,Lcp1,Cd84,Gpr35,Apoe	Itgb2,Ace,Sfrp4,Hck,Wisp1,Cybb,Lbp,Stac2,C1qtnf1,Cyba,Dbn1,Runx1,Abcg1,C2,Anxa1,Slc11a1,Gpr39,Sele,Fcgr2b,Tlr2,Tnfrsf1b,Fgr,Cxcl1,Nucb2,Sfrp1,Nckap1l,Lrp1,Pltp,Gpc3,Ptafr,Tlr9,Icam1,Cd300c2,Scn1b,Sirpa,Ccl19,Ephb2,Cd300a,Anpep,Apoc1,Clec7a,Syk,Lgals3,Lcp1,Cd84,Gpr35,Apoe
GO:0002063	chondrocyte development	7	41	0.00017	Col6a1,Tgfbr2,Col12a1,Sulf2,Col14a1,Matn2,Sulf1	Col6a1,Tgfbr2,Col12a1,Sulf2,Col14a1,Matn2,Sulf1
GO:0032680	regulation of tumor necrosis factor production	12	166	0.00017	Cybb,Lbp,Cyba,Tlr2,Tyrobp,Ptafr,Tlr9,Sirpa,Ccl19,Clec7a,Syk,Cd84	Cybb,Lbp,Cyba,Tlr2,Tyrobp,Ptafr,Tlr9,Sirpa,Ccl19,Clec7a,Syk,Cd84
GO:0072359	circulatory system development	30	936	0.00018	Col1a1,Ace,Spi1,Angptl2,Loxl2,Fbn1,Vcam1,Pdpn,Tnfrsf1b,Col1a2,Mmp2,Tgfbi,Lrp1,Hpse,Svep1,Flrt2,Tgfbr2,Gpc3,Col3a1,Tnfaip2,Ephb2,Anpep,Col14a1,Cfh,Syk,Ccbe1,Heg1,Bicc1,Pdgfra,Apoe	Col1a1,Ace,Spi1,Angptl2,Loxl2,Fbn1,Vcam1,Pdpn,Tnfrsf1b,Col1a2,Mmp2,Tgfbi,Lrp1,Hpse,Svep1,Flrt2,Tgfbr2,Gpc3,Col3a1,Tnfaip2,Ephb2,Anpep,Col14a1,Cfh,Syk,Ccbe1,Heg1,Bicc1,Pdgfra,Apoe
GO:1901700	response to oxygen-containing compound	42	1585	0.00018	Col6a1,Col1a1,Ace,Spi1,Tbxas1,Cybb,Lbp,Cyba,Aldh3a1,Lgmn,Runx1,Anxa1,Slc11a1,Fcgr2b,Gsn,Fbn1,Vcam1,Tlr2,Tnfrsf1b,Cxcl1,Col1a2,Timp4,Sfrp1,Mmp2,Ctsh,Col16a1,Lrp1,Tgfbr2,Ptafr,Cd300lb,Fcgr4,Tlr9,Icam1,Col3a1,Folr2,Sirpa,Ccl19,Dcn,Lilrb4,Cd68,Ildr2,Pdgfra	Col6a1,Col1a1,Ace,Spi1,Tbxas1,Cybb,Lbp,Cyba,Aldh3a1,Lgmn,Runx1,Anxa1,Slc11a1,Fcgr2b,Gsn,Fbn1,Vcam1,Tlr2,Tnfrsf1b,Cxcl1,Col1a2,Timp4,Sfrp1,Mmp2,Ctsh,Col16a1,Lrp1,Tgfbr2,Ptafr,Cd300lb,Fcgr4,Tlr9,Icam1,Col3a1,Folr2,Sirpa,Ccl19,Dcn,Lilrb4a,Cd68,Ildr2,Pdgfra
GO:0031347	regulation of defense response	22	554	0.00019	Ace,Cd44,Wisp1,Lbp,Cyba,Enpp3,Serping1,Anxa1,Fcgr2b,Tlr2,Tnfrsf1b,Fgr,Cxcl1,Mmp2,Pik3ap1,Slamf8,Tlr9,Myo1f,Sirpa,Clec7a,Pld3,Apoe	Ace,Cd44,Wisp1,Lbp,Cyba,Enpp3,Serping1,Anxa1,Fcgr2b,Tlr2,Tnfrsf1b,Fgr,Cxcl1,Mmp2,Pik3ap1,Slamf8,Tlr9,Myo1f,Sirpa,Clec7a,Pld3,Apoe
GO:0042325	regulation of phosphorylation	42	1591	0.0002	Itgb2,Ace,Sfrp4,Cd44,C1qtnf1,Igfbp4,Wnt9b,Pik3r5,Csf1r,Slc11a1,Gpr39,Fcgr2b,Fbn1,Lrp4,Il6ra,Tlr2,Fgr,Sfrp1,Nckap1l,Gdf7,Tlr13,Lrp1,S1pr2,Fbln1,Tgfbr2,Gdf6,Slamf8,Tmem119,Tlr9,Icam1,Cd109,Sirpa,Ccl19,Ephb2,Cd300a,Clec7a,Syk,Heg1,Cd84,Pdgfra,Apoe,Ccl21c	Itgb2,Ace,Sfrp4,Cd44,C1qtnf1,Igfbp4,Wnt9b,Pik3r5,Csf1r,Slc11a1,Gpr39,Fcgr2b,Fbn1,Lrp4,Il6ra,Tlr2,Fgr,Sfrp1,Nckap1l,Gdf7,Tlr13,Lrp1,S1pr2,Fbln1,Tgfbr2,Gdf6,Slamf8,Tmem119,Tlr9,Icam1,Cd109,Sirpa,Ccl19,Ephb2,Cd300a,Clec7a,Syk,Heg1,Cd84,Pdgfra,Apoe,Ccl21c
GO:1904018	positive regulation of vasculature development	13	201	0.0002	Itgb2,Cybb,Runx1,Smoc2,Anxa1,Il6ra,F3,Itgax,Ctsh,C3ar1,Tgfbr2,Lgals3,Ccbe1	Itgb2,Cybb,Runx1,Smoc2,Anxa1,Il6ra,F3,Itgax,Ctsh,C3ar1,Tgfbr2,Lgals3,Ccbe1
GO:0002062	chondrocyte differentiation	9	86	0.00021	Col6a1,Runx1,Tgfbi,Tgfbr2,Col12a1,Sulf2,Col14a1,Matn2,Sulf1	Col6a1,Runx1,Tgfbi,Tgfbr2,Col12a1,Sulf2,Col14a1,Matn2,Sulf1
GO:0032722	positive regulation of chemokine production	8	63	0.00021	Lbp,Csf1r,Il6ra,Tlr2,Lrp1,Tlr9,Syk,Cd84	Lbp,Csf1r,Il6ra,Tlr2,Lrp1,Tlr9,Syk,Cd84
GO:0070663	regulation of leukocyte proliferation	14	236	0.00021	Cd44,Enpp3,Anxa1,Fcgr2b,Vcam1,Tnfrsf1b,Tyrobp,Nckap1l,Tgfbr2,Tlr9,Ccl19,Cd300a,Syk,Lgals3	Cd44,Enpp3,Anxa1,Fcgr2b,Vcam1,Tnfrsf1b,Tyrobp,Nckap1l,Tgfbr2,Tlr9,Ccl19,Cd300a,Syk,Lgals3
GO:0045937	positive regulation of phosphate metabolic process	34	1159	0.00023	Ace,Cd44,C1qtnf1,Igfbp4,Pik3r5,Csf1r,Slc11a1,Gpr39,Fcgr2b,Fbn1,Lrp4,Il6ra,Tlr2,Fgr,Nckap1l,Gdf7,Lrp1,S1pr2,Tgfbr2,Gdf6,Tmem119,Ptafr,Pirb,Tlr9,Icam1,Ccl19,Ephb2,Cd300a,Clec7a,Syk,Cd84,Pdgfra,Apoe,Ccl21c	Ace,Cd44,C1qtnf1,Igfbp4,Pik3r5,Csf1r,Slc11a1,Gpr39,Fcgr2b,Fbn1,Lrp4,Il6ra,Tlr2,Fgr,Nckap1l,Gdf7,Lrp1,S1pr2,Tgfbr2,Gdf6,Tmem119,Ptafr,Pirb,Tlr9,Icam1,Ccl19,Ephb2,Cd300a,Clec7a,Syk,Cd84,Pdgfra,Apoe,Ccl21c
GO:0048514	blood vessel morphogenesis	19	433	0.00023	Ace,Spi1,Angptl2,Loxl2,Mmp2,Tgfbi,Lrp1,Hpse,Tgfbr2,Col3a1,Tnfaip2,Ephb2,Anpep,Cfh,Syk,Ccbe1,Heg1,Pdgfra,Apoe	Ace,Spi1,Angptl2,Loxl2,Mmp2,Tgfbi,Lrp1,Hpse,Tgfbr2,Col3a1,Tnfaip2,Ephb2,Anpep,Cfh,Syk,Ccbe1,Heg1,Pdgfra,Apoe
GO:0097529	myeloid leukocyte migration	10	113	0.00023	Itgb2,Anxa1,Cxcl1,Nckap1l,Sirpa,Ccl19,Syk,Lgals3,Gpr35,Ccl21c	Itgb2,Anxa1,Cxcl1,Nckap1l,Sirpa,Ccl19,Syk,Lgals3,Gpr35,Ccl21c
GO:0001655	urogenital system development	17	353	0.00024	Ace,Cd44,Wnt9b,Anxa1,Fbn1,Lrp4,Sfrp1,Mmp2,Ctsh,Gpc3,Col4a4,Dcn,Ephb2,Sulf2,Cfh,Pdgfra,Sulf1	Ace,Cd44,Wnt9b,Anxa1,Fbn1,Lrp4,Sfrp1,Mmp2,Ctsh,Gpc3,Col4a4,Dcn,Ephb2,Sulf2,Cfh,Pdgfra,Sulf1
GO:0032642	regulation of chemokine production	9	88	0.00024	Lbp,Csf1r,Il6ra,Tlr2,Lrp1,Tlr9,Sirpa,Syk,Cd84	Lbp,Csf1r,Il6ra,Tlr2,Lrp1,Tlr9,Sirpa,Syk,Cd84
GO:0097530	granulocyte migration	9	88	0.00024	Itgb2,Anxa1,Cxcl1,Nckap1l,Sirpa,Ccl19,Syk,Lgals3,Ccl21c	Itgb2,Anxa1,Cxcl1,Nckap1l,Sirpa,Ccl19,Syk,Lgals3,Ccl21c
GO:0002886	regulation of myeloid leukocyte mediated immunity	8	65	0.00025	Itgb2,Fgr,Cxcl1,Tyrobp,Ptafr,Cd300a,Syk,Cd84	Itgb2,Fgr,Cxcl1,Tyrobp,Ptafr,Cd300a,Syk,Cd84
GO:0007596	blood coagulation	10	115	0.00025	Serping1,Entpd2,Procr,F3,Fbln1,F10,Lilrb4,Cfh,Vwf,Pdgfra	Serping1,Entpd2,Procr,F3,Fbln1,F10,Lilrb4a,Cfh,Vwf,Pdgfra
GO:0033627	cell adhesion mediated by integrin	6	28	0.00026	Itgb2,Fbn1,Itga11,Col16a1,Icam1,Itgb4	Itgb2,Fbn1,Itga11,Col16a1,Icam1,Itgb4
GO:1902531	regulation of intracellular signal transduction	41	1556	0.00026	S100a4,Sfrp4,Cd44,C1qtnf1,Igfbp4,Pik3r5,Csf1r,Gpr39,Fcgr2b,Il6ra,Tlr2,F3,Fgr,Nucb2,Sfrp1,Cmklr1,Tlr13,Lrp1,Hpse,Pik3ap1,Fbln1,Gdf6,F10,Tlr9,Icam1,Col3a1,Sirpa,Ccl19,Dcn,Ephb2,Cd300a,Clec7a,Steap3,Syk,Heg1,Cd84,Selp,Gpr35,Pdgfra,Apoe,Ccl21c	S100a4,Sfrp4,Cd44,C1qtnf1,Igfbp4,Pik3r5,Csf1r,Gpr39,Fcgr2b,Il6ra,Tlr2,F3,Fgr,Nucb2,Sfrp1,Cmklr1,Tlr13,Lrp1,Hpse,Pik3ap1,Fbln1,Gdf6,F10,Tlr9,Icam1,Col3a1,Sirpa,Ccl19,Dcn,Ephb2,Cd300a,Clec7a,Steap3,Syk,Heg1,Cd84,Selp,Gpr35,Pdgfra,Apoe,Ccl21c
GO:0048878	chemical homeostasis	33	1124	0.0003	Sfrp4,Tbxas1,Wisp1,C1qtnf1,Cyba,Hexb,Scara5,Gpihbp1,Abcg1,Slc11a1,Gpr39,Fbn1,Vcam1,Cxcl1,Nucb2,Ctsh,Cmklr1,Bace2,Lrp1,C3ar1,Ackr2,Hk3,Slamf8,Icam1,Scn1b,Car4,Ccl19,Dcn,Steap3,Gpr35,Pdgfra,Apoe,Soat1	Sfrp4,Tbxas1,Wisp1,C1qtnf1,Cyba,Hexb,Scara5,Gpihbp1,Abcg1,Slc11a1,Gpr39,Fbn1,Vcam1,Cxcl1,Nucb2,Ctsh,Cmklr1,Bace2,Lrp1,C3ar1,Ackr2,Hk3,Slamf8,Icam1,Scn1b,Car4,Ccl19,Dcn,Steap3,Gpr35,Pdgfra,Apoe,Soat1
GO:0002696	positive regulation of leukocyte activation	16	324	0.00034	Itgb2,Lbp,Runx1,Anxa1,Vcam1,Fgr,Tyrobp,Nckap1l,Tgfbr2,Ptafr,Cd300lb,Tlr9,Sirpa,Ccl19,Clec7a,Syk	Itgb2,Lbp,Runx1,Anxa1,Vcam1,Fgr,Tyrobp,Nckap1l,Tgfbr2,Ptafr,Cd300lb,Tlr9,Sirpa,Ccl19,Clec7a,Syk
GO:0002703	regulation of leukocyte mediated immunity	13	214	0.00034	Itgb2,Fcgr2b,Tlr2,Tnfrsf1b,Fgr,Cxcl1,Tyrobp,Ptafr,Tlr9,Cd300a,Clec7a,Syk,Cd84	Itgb2,Fcgr2b,Tlr2,Tnfrsf1b,Fgr,Cxcl1,Tyrobp,Ptafr,Tlr9,Cd300a,Clec7a,Syk,Cd84
GO:0042592	homeostatic process	42	1634	0.00034	Spi1,Sfrp4,Tbxas1,Wisp1,Ctsk,C1qtnf1,Cyba,Hexb,Scara5,Gpihbp1,Abcg1,Anxa1,Slc11a1,Gpr39,Fbn1,Vcam1,Cxcl1,Nucb2,Ctsh,Nckap1l,Cmklr1,Bace2,Lrp1,C3ar1,Ackr2,Hk3,Slamf8,Pirb,Tlr9,Icam1,Scn1b,Car4,Ccl19,Dcn,Lilrb4,Col14a1,Ildr2,Steap3,Gpr35,Pdgfra,Apoe,Soat1	Spi1,Sfrp4,Tbxas1,Wisp1,Ctsk,C1qtnf1,Cyba,Hexb,Scara5,Gpihbp1,Abcg1,Anxa1,Slc11a1,Gpr39,Fbn1,Vcam1,Cxcl1,Nucb2,Ctsh,Nckap1l,Cmklr1,Bace2,Lrp1,C3ar1,Ackr2,Hk3,Slamf8,Pirb,Tlr9,Icam1,Scn1b,Car4,Ccl19,Dcn,Lilrb4a,Col14a1,Ildr2,Steap3,Gpr35,Pdgfra,Apoe,Soat1
GO:0033993	response to lipid	28	872	0.00035	Col1a1,Ace,Tbxas1,Cybb,Lbp,Cyba,Aldh3a1,Runx1,Abcg1,Anxa1,Slc11a1,Tlr2,Tnfrsf1b,Cxcl1,Timp4,Sfrp1,Mmp2,Ctsh,Tgfbr2,Ptafr,Cd300lb,Fcgr4,Tlr9,Sirpa,Ccl19,Dcn,Lilrb4,Cd68	Col1a1,Ace,Tbxas1,Cybb,Lbp,Cyba,Aldh3a1,Runx1,Abcg1,Anxa1,Slc11a1,Tlr2,Tnfrsf1b,Cxcl1,Timp4,Sfrp1,Mmp2,Ctsh,Tgfbr2,Ptafr,Cd300lb,Fcgr4,Tlr9,Sirpa,Ccl19,Dcn,Lilrb4a,Cd68
GO:0045766	positive regulation of angiogenesis	12	181	0.00035	Itgb2,Cybb,Runx1,Smoc2,Anxa1,F3,Itgax,Ctsh,C3ar1,Tgfbr2,Lgals3,Ccbe1	Itgb2,Cybb,Runx1,Smoc2,Anxa1,F3,Itgax,Ctsh,C3ar1,Tgfbr2,Lgals3,Ccbe1
GO:0030154	cell differentiation	74	3674	0.00038	Col6a1,Col1a1,Ace,Spi1,Sfrp4,Hck,Cd44,Wisp1,Wnt9b,Ntn4,Jade2,Dbn1,Hexb,Loxl2,Runx1,Csf1r,Anxa1,Fcgr2b,Gsn,Lrp4,Vcam1,Tlr2,Pdpn,Tnfrsf1b,Fgr,Tyrobp,Sfrp1,Mmp2,Nckap1l,Igsf10,Tgfbi,Gdf7,Ppl,Lrp1,Myof,Nbl1,Flrt2,Tgfbr2,Gdf6,Gpc3,Slamf8,Ly9,Tmem119,Col12a1,Cdh11,Pirb,Icam1,Col3a1,Lama2,Cd109,Scn1b,Sirpa,Ptgfrn,Tnfaip2,Ccl19,Ephb2,Itgb4,Anpep,Gas7,Sulf2,Nfam1,Col14a1,Ildr2,Cfh,Pld3,Syk,Lgals3,Heg1,Pdg…	Col6a1,Col1a1,Ace,Spi1,Sfrp4,Hck,Cd44,Wisp1,Wnt9b,Ntn4,Jade2,Dbn1,Hexb,Loxl2,Runx1,Csf1r,Anxa1,Fcgr2b,Gsn,Lrp4,Vcam1,Tlr2,Pdpn,Tnfrsf1b,Fgr,Tyrobp,Sfrp1,Mmp2,Nckap1l,Igsf10,Tgfbi,Gdf7,Ppl,Lrp1,Myof,Nbl1,Flrt2,Tgfbr2,Gdf6,Gpc3,Slamf8,Ly9,Tmem119,Col12a1,Cdh11,Pirb,Icam1,Col3a1,Lama2,Cd109,Scn1b,Sirpa,Ptgfrn,Tnfaip2,Ccl19,Ephb2,Itgb4,Anpep,Gas7,Sulf2,Nfam1,Col14a1,Ildr2,Cfh,Pld3,Syk,Lgals3,Heg1,Pdg…
GO:0022407	regulation of cell-cell adhesion	18	412	0.00042	Itgb2,Cd44,C1qtnf1,Runx1,Anxa1,Sele,Vcam1,Pdpn,Nckap1l,Tgfbr2,Ptafr,Icam1,Sirpa,Ccl19,Cd300a,Syk,Lgals3,Selp	Itgb2,Cd44,C1qtnf1,Runx1,Anxa1,Sele,Vcam1,Pdpn,Nckap1l,Tgfbr2,Ptafr,Icam1,Sirpa,Ccl19,Cd300a,Syk,Lgals3,Selp
GO:0045577	regulation of B cell differentiation	6	31	0.00042	Sfrp1,Nckap1l,Slamf8,Tlr9,Nfam1,Syk	Sfrp1,Nckap1l,Slamf8,Tlr9,Nfam1,Syk
GO:0002573	myeloid leukocyte differentiation	10	124	0.00044	Spi1,Wisp1,Csf1r,Tlr2,Tyrobp,Tgfbr2,Gpc3,Pirb,Cd109,Ccl19	Spi1,Wisp1,Csf1r,Tlr2,Tyrobp,Tgfbr2,Gpc3,Pirb,Cd109,Ccl19
GO:0009719	response to endogenous stimulus	37	1370	0.00045	Itgb2,Col6a1,Col1a1,Cd44,Cybb,Cyba,Aldh3a1,Lgmn,Dbn1,Runx1,Cfb,Anxa1,Fcgr2b,Fbn1,Vcam1,Tlr2,Col1a2,Timp4,Sfrp1,Mmp2,Ctsh,Col16a1,Cilp,Gdf7,Lrp1,Flrt2,Tgfbr2,Gdf6,Ptafr,Tlr9,Icam1,Col3a1,Folr2,Ccl19,Cd68,Syk,Pdgfra	Itgb2,Col6a1,Col1a1,Cd44,Cybb,Cyba,Aldh3a1,Lgmn,Dbn1,Runx1,Cfb,Anxa1,Fcgr2b,Fbn1,Vcam1,Tlr2,Col1a2,Timp4,Sfrp1,Mmp2,Ctsh,Col16a1,Cilp,Gdf7,Lrp1,Flrt2,Tgfbr2,Gdf6,Ptafr,Tlr9,Icam1,Col3a1,Folr2,Ccl19,Cd68,Syk,Pdgfra
GO:0009888	tissue development	43	1720	0.00048	Col6a1,Col1a1,Cd44,Aldh1a3,Wnt9b,Ntn4,Loxl2,Runx1,Anxa1,Clec3b,Gsn,Lrp4,Vcam1,Pdpn,Fgr,Col1a2,Sfrp1,Mmp2,Ctsh,Igsf10,Tgfbi,Gdf7,Ppl,Svep1,Tgfbr2,Gpc3,Tmem119,Col12a1,Atrnl1,Icam1,Col3a1,Adamtsl2,Lama2,Cd109,Ptgfrn,Dcn,Sulf2,Col14a1,Cfh,Heg1,Pdgfra,Matn2,Sulf1	Col6a1,Col1a1,Cd44,Aldh1a3,Wnt9b,Ntn4,Loxl2,Runx1,Anxa1,Clec3b,Gsn,Lrp4,Vcam1,Pdpn,Fgr,Col1a2,Sfrp1,Mmp2,Ctsh,Igsf10,Tgfbi,Gdf7,Ppl,Svep1,Tgfbr2,Gpc3,Tmem119,Col12a1,Atrnl1,Icam1,Col3a1,Adamtsl2,Lama2,Cd109,Ptgfrn,Dcn,Sulf2,Col14a1,Cfh,Heg1,Pdgfra,Matn2,Sulf1
GO:0050670	regulation of lymphocyte proliferation	13	223	0.0005	Cd44,Anxa1,Fcgr2b,Vcam1,Tnfrsf1b,Tyrobp,Nckap1l,Tgfbr2,Tlr9,Ccl19,Cd300a,Syk,Lgals3	Cd44,Anxa1,Fcgr2b,Vcam1,Tnfrsf1b,Tyrobp,Nckap1l,Tgfbr2,Tlr9,Ccl19,Cd300a,Syk,Lgals3
GO:0071621	granulocyte chemotaxis	8	74	0.00054	Itgb2,Anxa1,Cxcl1,Nckap1l,Ccl19,Syk,Lgals3,Ccl21c	Itgb2,Anxa1,Cxcl1,Nckap1l,Ccl19,Syk,Lgals3,Ccl21c
GO:1903036	positive regulation of response to wounding	8	74	0.00054	Wisp1,Smoc2,Anxa1,Pdpn,Lrp1,Hpse,Clec7a,Selp	Wisp1,Smoc2,Anxa1,Pdpn,Lrp1,Hpse,Clec7a,Selp
GO:0006958	complement activation, classical pathway	6	33	0.00055	Serping1,C2,C1qc,C1qb,C1ra,C4b	Serping1,C2,C1qc,C1qb,C1ra,C4b
GO:0002366	leukocyte activation involved in immune response	11	159	0.00056	Lbp,Enpp3,Slc11a1,Tyrobp,Ly9,Icam1,Myo1f,Cd300a,Clec7a,Syk,Lcp1	Lbp,Enpp3,Slc11a1,Tyrobp,Ly9,Icam1,Myo1f,Cd300a,Clec7a,Syk,Lcp1
GO:0051051	negative regulation of transport	20	513	0.0006	Ace,Sfrp4,Anxa1,Gpr39,Fcgr2b,Tlr2,Tnfrsf1b,Nucb2,Sfrp1,Tlr9,Icam1,Sirpa,Ephb2,Cd300a,Anpep,Apoc1,Lgals3,Cd84,Gpr35,Apoe	Ace,Sfrp4,Anxa1,Gpr39,Fcgr2b,Tlr2,Tnfrsf1b,Nucb2,Sfrp1,Tlr9,Icam1,Sirpa,Ephb2,Cd300a,Anpep,Apoc1,Lgals3,Cd84,Gpr35,Apoe
GO:0035295	tube development	29	961	0.00069	Ace,Spi1,Angptl2,Cd44,Wnt9b,Tns3,Loxl2,Pdpn,Sfrp1,Mmp2,Ctsh,Tgfbi,Gdf7,Adamts2,Lrp1,Hpse,Tgfbr2,Gpc3,Col3a1,Adamtsl2,Tnfaip2,Ephb2,Anpep,Cfh,Syk,Ccbe1,Heg1,Pdgfra,Apoe	Ace,Spi1,Angptl2,Cd44,Wnt9b,Tns3,Loxl2,Pdpn,Sfrp1,Mmp2,Ctsh,Tgfbi,Gdf7,Adamts2,Lrp1,Hpse,Tgfbr2,Gpc3,Col3a1,Adamtsl2,Tnfaip2,Ephb2,Anpep,Cfh,Syk,Ccbe1,Heg1,Pdgfra,Apoe
GO:0050727	regulation of inflammatory response	16	347	0.0007	Ace,Cd44,Wisp1,Lbp,Enpp3,Anxa1,Fcgr2b,Tlr2,Tnfrsf1b,Pik3ap1,Slamf8,Tlr9,Sirpa,Clec7a,Pld3,Apoe	Ace,Cd44,Wisp1,Lbp,Enpp3,Anxa1,Fcgr2b,Tlr2,Tnfrsf1b,Pik3ap1,Slamf8,Tlr9,Sirpa,Clec7a,Pld3,Apoe
GO:0071219	cellular response to molecule of bacterial origin	12	197	0.00071	Lbp,Fcgr2b,Tlr2,Tnfrsf1b,Cxcl1,Ptafr,Cd300lb,Fcgr4,Tlr9,Sirpa,Lilrb4,Cd68	Lbp,Fcgr2b,Tlr2,Tnfrsf1b,Cxcl1,Ptafr,Cd300lb,Fcgr4,Tlr9,Sirpa,Lilrb4a,Cd68
GO:1901342	regulation of vasculature development	16	349	0.00074	Itgb2,Cybb,Runx1,Smoc2,Anxa1,Il6ra,F3,Itgax,Ctsh,Stab1,C3ar1,Tgfbr2,Dcn,Lgals3,Ccbe1,Sulf1	Itgb2,Cybb,Runx1,Smoc2,Anxa1,Il6ra,F3,Itgax,Ctsh,Stab1,C3ar1,Tgfbr2,Dcn,Lgals3,Ccbe1,Sulf1
GO:0016192	vesicle-mediated transport	32	1130	0.00078	Itgb2,Hck,Lbp,Scara5,Loxl2,Gpihbp1,Anxa1,Ifitm3,Slc11a1,Fcgr2b,Gsn,Lrp4,Prss12,Tyrobp,Lrp1,Stab1,Srpx,Ackr2,Ssc5d,Tgfbr2,Rab7b,Ptafr,Myo1f,Folr2,Sirpa,Tnfaip2,Cd300a,Clec7a,Steap3,Syk,Loxl4,Apoe	Itgb2,Hck,Lbp,Scara5,Loxl2,Gpihbp1,Anxa1,Ifitm3,Slc11a1,Fcgr2b,Gsn,Lrp4,Prss12,Tyrobp,Lrp1,Stab1,Srpx,Ackr2,Ssc5d,Tgfbr2,Rab7b,Ptafr,Myo1f,Folr2,Sirpa,Tnfaip2,Cd300a,Clec7a,Steap3,Syk,Loxl4,Apoe
GO:0007229	integrin-mediated signaling pathway	8	79	0.00079	Itgb2,Fgr,Tyrobp,Itgax,Itga11,Col3a1,Itgb4,Syk	Itgb2,Fgr,Tyrobp,Itgax,Itga11,Col3a1,Itgb4,Syk
GO:0010543	regulation of platelet activation	6	36	0.00082	C1qtnf1,Pdpn,Syk,Selp,Pdgfra,Apoe	C1qtnf1,Pdpn,Syk,Selp,Pdgfra,Apoe
GO:0090303	positive regulation of wound healing	7	56	0.00082	Wisp1,Smoc2,Anxa1,Pdpn,Hpse,Clec7a,Selp	Wisp1,Smoc2,Anxa1,Pdpn,Hpse,Clec7a,Selp
GO:1901701	cellular response to oxygen-containing compound	30	1026	0.00083	Col6a1,Col1a1,Spi1,Cybb,Lbp,Cyba,Lgmn,Anxa1,Fcgr2b,Fbn1,Vcam1,Tlr2,Tnfrsf1b,Cxcl1,Col1a2,Sfrp1,Mmp2,Col16a1,Lrp1,Ptafr,Cd300lb,Fcgr4,Tlr9,Icam1,Col3a1,Folr2,Sirpa,Lilrb4,Cd68,Pdgfra	Col6a1,Col1a1,Spi1,Cybb,Lbp,Cyba,Lgmn,Anxa1,Fcgr2b,Fbn1,Vcam1,Tlr2,Tnfrsf1b,Cxcl1,Col1a2,Sfrp1,Mmp2,Col16a1,Lrp1,Ptafr,Cd300lb,Fcgr4,Tlr9,Icam1,Col3a1,Folr2,Sirpa,Lilrb4a,Cd68,Pdgfra
GO:0045765	regulation of angiogenesis	15	313	0.00084	Itgb2,Cybb,Runx1,Smoc2,Anxa1,F3,Itgax,Ctsh,Stab1,C3ar1,Tgfbr2,Dcn,Lgals3,Ccbe1,Sulf1	Itgb2,Cybb,Runx1,Smoc2,Anxa1,F3,Itgax,Ctsh,Stab1,C3ar1,Tgfbr2,Dcn,Lgals3,Ccbe1,Sulf1
GO:0042327	positive regulation of phosphorylation	31	1085	0.0009	Ace,Cd44,C1qtnf1,Igfbp4,Pik3r5,Csf1r,Slc11a1,Gpr39,Fcgr2b,Fbn1,Lrp4,Il6ra,Tlr2,Fgr,Nckap1l,Gdf7,Lrp1,S1pr2,Tgfbr2,Gdf6,Tmem119,Tlr9,Icam1,Ccl19,Ephb2,Clec7a,Syk,Cd84,Pdgfra,Apoe,Ccl21c	Ace,Cd44,C1qtnf1,Igfbp4,Pik3r5,Csf1r,Slc11a1,Gpr39,Fcgr2b,Fbn1,Lrp4,Il6ra,Tlr2,Fgr,Nckap1l,Gdf7,Lrp1,S1pr2,Tgfbr2,Gdf6,Tmem119,Tlr9,Icam1,Ccl19,Ephb2,Clec7a,Syk,Cd84,Pdgfra,Apoe,Ccl21c
GO:0043410	positive regulation of MAPK cascade	20	531	0.00091	Cd44,C1qtnf1,Igfbp4,Pik3r5,Csf1r,Gpr39,Fcgr2b,Il6ra,Tlr2,Lrp1,Gdf6,Tlr9,Icam1,Ccl19,Clec7a,Syk,Cd84,Pdgfra,Apoe,Ccl21c	Cd44,C1qtnf1,Igfbp4,Pik3r5,Csf1r,Gpr39,Fcgr2b,Il6ra,Tlr2,Lrp1,Gdf6,Tlr9,Icam1,Ccl19,Clec7a,Syk,Cd84,Pdgfra,Apoe,Ccl21c
GO:0090287	regulation of cellular response to growth factor stimulus	14	277	0.00093	Sfrp4,Smoc2,Fbn1,Sfrp1,Myof,Nbl1,Gpc3,Adamtsl2,Cd109,Dcn,Sulf2,Ccbe1,Glg1,Sulf1	Sfrp4,Smoc2,Fbn1,Sfrp1,Myof,Nbl1,Gpc3,Adamtsl2,Cd109,Dcn,Sulf2,Ccbe1,Glg1,Sulf1
GO:0001503	ossification	13	240	0.00095	Col1a1,Clec11a,Wisp1,Ctsk,Runx1,Clec3b,Fgr,Col1a2,Sfrp1,Mmp2,Igsf10,Gpc3,Tmem119	Col1a1,Clec11a,Wisp1,Ctsk,Runx1,Clec3b,Fgr,Col1a2,Sfrp1,Mmp2,Igsf10,Gpc3,Tmem119
GO:0032655	regulation of interleukin-12 production	7	58	0.00097	Tlr2,Cmklr1,Tlr9,Ccl19,Clec7a,Syk,Unc93b1	Tlr2,Cmklr1,Tlr9,Ccl19,Clec7a,Syk,Unc93b1
GO:0031589	cell-substrate adhesion	11	171	0.00099	Itgb2,Ntn4,Vcam1,Sfrp1,Itga11,Col16a1,Hpse,Col3a1,Sirpa,Itgb4,Vwf	Itgb2,Ntn4,Vcam1,Sfrp1,Itga11,Col16a1,Hpse,Col3a1,Sirpa,Itgb4,Vwf
GO:0019724	B cell mediated immunity	8	84	0.0011	Serping1,C2,Fcgr2b,C1qc,C1qb,C1ra,C4b,Pirb	Serping1,C2,Fcgr2b,C1qc,C1qb,C1ra,C4b,Pirb
GO:0051093	negative regulation of developmental process	30	1043	0.0011	Cd44,Wisp1,Ctsk,Wnt9b,Lgmn,Loxl2,Runx1,Abcg1,Anxa1,Fbn1,Lrp4,Tlr2,Nucb2,Sfrp1,C1qc,Lrp1,Stab1,Vat1,Fbln1,Tgfbr2,Tmem119,Col3a1,Tmem176a,Dcn,Ephb2,Pi16,Tmem176b,Apoe,Ccl21c,Sulf1	Cd44,Wisp1,Ctsk,Wnt9b,Lgmn,Loxl2,Runx1,Abcg1,Anxa1,Fbn1,Lrp4,Tlr2,Nucb2,Sfrp1,C1qc,Lrp1,Stab1,Vat1,Fbln1,Tgfbr2,Tmem119,Col3a1,Tmem176a,Dcn,Ephb2,Pi16,Tmem176b,Apoe,Ccl21c,Sulf1
GO:0051179	localization	86	4646	0.0011	Itgb2,Col1a1,Ace,Hck,Cd44,Cybb,Lbp,Ntn4,Tns3,Abcc3,Dbn1,Hexb,Scara5,Loxl2,Gpihbp1,Abcg1,Anxa1,Slc15a3,Ifitm3,Slc11a1,Sele,Fcgr2b,Gsn,Fbn1,Lrp4,Vcam1,Prss12,Tlr2,Pdpn,Cxcl1,Tyrobp,Plat,Mmp2,Itga11,Slco2a1,Nckap1l,Abca9,Sorcs2,Lrp1,Nbl1,Svep1,Stab1,Srpx,Ackr2,Ssc5d,Pltp,Tgfbr2,Gpc3,Rab7b,Sdc3,Slamf8,Cd248,Ptafr,Icam1,Myo1f,Folr2,Scn1b,Abca8a,Car4,Sirpa,Tnfaip2,Ccl19,Itgb4,Cd300a,Apoc1,Slc1a5,Cd68,I…	Itgb2,Col1a1,Ace,Hck,Cd44,Cybb,Lbp,Ntn4,Tns3,Abcc3,Dbn1,Hexb,Scara5,Loxl2,Gpihbp1,Abcg1,Anxa1,Slc15a3,Ifitm3,Slc11a1,Sele,Fcgr2b,Gsn,Fbn1,Lrp4,Vcam1,Prss12,Tlr2,Pdpn,Cxcl1,Tyrobp,Plat,Mmp2,Itga11,Slco2a1,Nckap1l,Abca9,Sorcs2,Lrp1,Nbl1,Svep1,Stab1,Srpx,Ackr2,Ssc5d,Pltp,Tgfbr2,Gpc3,Rab7b,Sdc3,Slamf8,Cd248,Ptafr,Icam1,Myo1f,Folr2,Scn1b,Abca8a,Car4,Sirpa,Tnfaip2,Ccl19,Itgb4,Cd300a,Apoc1,Slc1a5,Cd68,I…
GO:0003433	chondrocyte development involved in endochondral bone morphogenesis	5	22	0.0012	Col6a1,Tgfbr2,Col12a1,Col14a1,Matn2	Col6a1,Tgfbr2,Col12a1,Col14a1,Matn2
GO:0031399	regulation of protein modification process	44	1856	0.0012	Itgb2,Ace,Spi1,Sfrp4,Cd44,C1qtnf1,Igfbp4,Wnt9b,Pik3r5,Csf1r,Slc11a1,Gpr39,Fcgr2b,Fbn1,Lrp4,Il6ra,Tlr2,Fgr,Sfrp1,Nckap1l,Gdf7,Mgat5,Tlr13,Lrp1,S1pr2,Fbln1,Tgfbr2,Gdf6,Tmem119,Pirb,Tlr9,Icam1,Cd109,Sirpa,Ccl19,Ephb2,Cd300a,Clec7a,Syk,Heg1,Cd84,Pdgfra,Apoe,Ccl21c	Itgb2,Ace,Spi1,Sfrp4,Cd44,C1qtnf1,Igfbp4,Wnt9b,Pik3r5,Csf1r,Slc11a1,Gpr39,Fcgr2b,Fbn1,Lrp4,Il6ra,Tlr2,Fgr,Sfrp1,Nckap1l,Gdf7,Mgat5,Tlr13,Lrp1,S1pr2,Fbln1,Tgfbr2,Gdf6,Tmem119,Pirb,Tlr9,Icam1,Cd109,Sirpa,Ccl19,Ephb2,Cd300a,Clec7a,Syk,Heg1,Cd84,Pdgfra,Apoe,Ccl21c
GO:0045597	positive regulation of cell differentiation	31	1103	0.0012	Col1a1,Ace,Sfrp4,Wisp1,Jade2,Dbn1,Loxl2,Runx1,Csf1r,Anxa1,Tlr2,Pdpn,Tnfrsf1b,Tyrobp,Sfrp1,Nckap1l,Cmklr1,Gdf7,Lrp1,Nbl1,S1pr2,Tgfbr2,Gdf6,Rab7b,Tmem119,Medag,Scn1b,Ccl19,Ephb2,Syk,Apoe	Col1a1,Ace,Sfrp4,Wisp1,Jade2,Dbn1,Loxl2,Runx1,Csf1r,Anxa1,Tlr2,Pdpn,Tnfrsf1b,Tyrobp,Sfrp1,Nckap1l,Cmklr1,Gdf7,Lrp1,Nbl1,S1pr2,Tgfbr2,Gdf6,Rab7b,Tmem119,Medag,Scn1b,Ccl19,Ephb2,Syk,Apoe
GO:1904996	positive regulation of leukocyte adhesion to vascular endothelial cell	5	22	0.0012	Itgb2,Sele,Ptafr,Icam1,Selp	Itgb2,Sele,Ptafr,Icam1,Selp
GO:0003418	growth plate cartilage chondrocyte differentiation	5	23	0.0014	Col6a1,Tgfbr2,Col12a1,Col14a1,Matn2	Col6a1,Tgfbr2,Col12a1,Col14a1,Matn2
GO:0032735	positive regulation of interleukin-12 production	6	41	0.0014	Tlr2,Tlr9,Ccl19,Clec7a,Syk,Unc93b1	Tlr2,Tlr9,Ccl19,Clec7a,Syk,Unc93b1
GO:0032930	positive regulation of superoxide anion generation	5	23	0.0014	Itgb2,Cyba,Cxcl1,Tyrobp,Syk	Itgb2,Cyba,Cxcl1,Tyrobp,Syk
GO:0048646	anatomical structure formation involved in morphogenesis	28	952	0.0014	Col6a1,Col1a1,Ace,Angptl2,Cd44,Aldh1a3,Wnt9b,Loxl2,Tlr2,Pdpn,Sfrp1,Mmp2,Tgfbi,Gdf7,Hpse,Myof,Tgfbr2,Col12a1,Cd109,Ptgfrn,Tnfaip2,Ephb2,Itgb4,Anpep,Cfh,Syk,Ccbe1,Pdgfra	Col6a1,Col1a1,Ace,Angptl2,Cd44,Aldh1a3,Wnt9b,Loxl2,Tlr2,Pdpn,Sfrp1,Mmp2,Tgfbi,Gdf7,Hpse,Myof,Tgfbr2,Col12a1,Cd109,Ptgfrn,Tnfaip2,Ephb2,Itgb4,Anpep,Cfh,Syk,Ccbe1,Pdgfra
GO:0071417	cellular response to organonitrogen compound	20	549	0.0014	Col6a1,Col1a1,Cybb,Cyba,Lgmn,Fcgr2b,Fbn1,Vcam1,Tlr2,Col1a2,Sfrp1,Mmp2,Col16a1,Lrp1,Ptafr,Tlr9,Icam1,Col3a1,Folr2,Pdgfra	Col6a1,Col1a1,Cybb,Cyba,Lgmn,Fcgr2b,Fbn1,Vcam1,Tlr2,Col1a2,Sfrp1,Mmp2,Col16a1,Lrp1,Ptafr,Tlr9,Icam1,Col3a1,Folr2,Pdgfra
GO:0001934	positive regulation of protein phosphorylation	29	1010	0.0015	Ace,Cd44,C1qtnf1,Igfbp4,Pik3r5,Csf1r,Slc11a1,Gpr39,Fcgr2b,Fbn1,Lrp4,Il6ra,Tlr2,Nckap1l,Gdf7,Lrp1,S1pr2,Tgfbr2,Gdf6,Tmem119,Tlr9,Icam1,Ccl19,Clec7a,Syk,Cd84,Pdgfra,Apoe,Ccl21c	Ace,Cd44,C1qtnf1,Igfbp4,Pik3r5,Csf1r,Slc11a1,Gpr39,Fcgr2b,Fbn1,Lrp4,Il6ra,Tlr2,Nckap1l,Gdf7,Lrp1,S1pr2,Tgfbr2,Gdf6,Tmem119,Tlr9,Icam1,Ccl19,Clec7a,Syk,Cd84,Pdgfra,Apoe,Ccl21c
GO:0010876	lipid localization	14	292	0.0015	Ace,Lbp,Abcc3,Hexb,Gpihbp1,Abcg1,Anxa1,Slco2a1,Abca9,Pltp,Abca8a,Apoc1,Apoe,Soat1	Ace,Lbp,Abcc3,Hexb,Gpihbp1,Abcg1,Anxa1,Slco2a1,Abca9,Pltp,Abca8a,Apoc1,Apoe,Soat1
GO:0044057	regulation of system process	21	602	0.0015	Ace,Tbxas1,Wisp1,C1qtnf1,Cyba,Dbn1,Runx1,Gpr39,Tnfrsf1b,Itgax,Mmp2,S1pr2,Ptafr,Fcgr4,Icam1,Scn1b,Anpep,Col14a1,Pi16,Gpr35,Apoe	Ace,Tbxas1,Wisp1,C1qtnf1,Cyba,Dbn1,Runx1,Gpr39,Tnfrsf1b,Itgax,Mmp2,S1pr2,Ptafr,Fcgr4,Icam1,Scn1b,Anpep,Col14a1,Pi16,Gpr35,Apoe
GO:0060348	bone development	12	216	0.0015	Col6a1,Col1a1,Sfrp4,Wisp1,Tgfbr2,Tmem119,Col12a1,Sulf2,Col14a1,Matn2,Glg1,Sulf1	Col6a1,Col1a1,Sfrp4,Wisp1,Tgfbr2,Tmem119,Col12a1,Sulf2,Col14a1,Matn2,Glg1,Sulf1
GO:0060349	bone morphogenesis	9	116	0.0015	Col6a1,Col1a1,Sfrp4,Tgfbr2,Tmem119,Col12a1,Col14a1,Matn2,Glg1	Col6a1,Col1a1,Sfrp4,Tgfbr2,Tmem119,Col12a1,Col14a1,Matn2,Glg1
GO:0001818	negative regulation of cytokine production	13	255	0.0016	Lbp,Anxa1,Slc11a1,Fcgr2b,Tlr2,Tyrobp,Nckap1l,Cmklr1,Ssc5d,Fbln1,Tlr9,Sirpa,Cd84	Lbp,Anxa1,Slc11a1,Fcgr2b,Tlr2,Tyrobp,Nckap1l,Cmklr1,Ssc5d,Fbln1,Tlr9,Sirpa,Cd84
GO:0002695	negative regulation of leukocyte activation	11	182	0.0016	Cd44,Enpp3,Runx1,Anxa1,Fcgr2b,Fgr,Tyrobp,Sfrp1,Cd300a,Lgals3,Cd84	Cd44,Enpp3,Runx1,Anxa1,Fcgr2b,Fgr,Tyrobp,Sfrp1,Cd300a,Lgals3,Cd84
GO:0006959	humoral immune response	11	183	0.0016	Serping1,Cfb,C2,Cxcl1,C1qc,C1qb,C1ra,C4b,Ccl19,Cfh,Lgals3	Serping1,Cfb,C2,Cxcl1,C1qc,C1qb,C1ra,C4b,Ccl19,Cfh,Lgals3
GO:0007167	enzyme linked receptor protein signaling pathway	20	558	0.0016	Col1a1,Hck,Jade2,Csf1r,Fgr,Col1a2,Plat,Gdf7,Svep1,Nceh1,Flrt2,Tgfbr2,Gdf6,Col4a4,Col3a1,Ephb2,Sulf2,Syk,Pdgfra,Sulf1	Col1a1,Hck,Jade2,Csf1r,Fgr,Col1a2,Plat,Gdf7,Svep1,Nceh1,Flrt2,Tgfbr2,Gdf6,Col4a4,Col3a1,Ephb2,Sulf2,Syk,Pdgfra,Sulf1
GO:0034121	regulation of toll-like receptor signaling pathway	7	64	0.0016	Lbp,Cyba,Tlr2,Pik3ap1,Rab7b,Tlr9,Cd300a	Lbp,Cyba,Tlr2,Pik3ap1,Rab7b,Tlr9,Cd300a
GO:0045619	regulation of lymphocyte differentiation	11	183	0.0016	Cd44,Runx1,Anxa1,Sfrp1,Nckap1l,Tgfbr2,Slamf8,Tlr9,Ccl19,Nfam1,Syk	Cd44,Runx1,Anxa1,Sfrp1,Nckap1l,Tgfbr2,Slamf8,Tlr9,Ccl19,Nfam1,Syk
GO:0006869	lipid transport	13	258	0.0017	Ace,Lbp,Abcc3,Gpihbp1,Abcg1,Anxa1,Slco2a1,Abca9,Pltp,Abca8a,Apoc1,Apoe,Soat1	Ace,Lbp,Abcc3,Gpihbp1,Abcg1,Anxa1,Slco2a1,Abca9,Pltp,Abca8a,Apoc1,Apoe,Soat1
GO:0071495	cellular response to endogenous stimulus	30	1075	0.0017	Col6a1,Col1a1,Cd44,Cybb,Cyba,Lgmn,Dbn1,Runx1,Anxa1,Fcgr2b,Fbn1,Vcam1,Tlr2,Col1a2,Sfrp1,Mmp2,Ctsh,Col16a1,Cilp,Gdf7,Lrp1,Flrt2,Tgfbr2,Gdf6,Ptafr,Tlr9,Icam1,Col3a1,Folr2,Pdgfra	Col6a1,Col1a1,Cd44,Cybb,Cyba,Lgmn,Dbn1,Runx1,Anxa1,Fcgr2b,Fbn1,Vcam1,Tlr2,Col1a2,Sfrp1,Mmp2,Ctsh,Col16a1,Cilp,Gdf7,Lrp1,Flrt2,Tgfbr2,Gdf6,Ptafr,Tlr9,Icam1,Col3a1,Folr2,Pdgfra
GO:0001822	kidney development	14	298	0.0018	Ace,Cd44,Wnt9b,Fbn1,Lrp4,Sfrp1,Ctsh,Gpc3,Col4a4,Dcn,Sulf2,Cfh,Pdgfra,Sulf1	Ace,Cd44,Wnt9b,Fbn1,Lrp4,Sfrp1,Ctsh,Gpc3,Col4a4,Dcn,Sulf2,Cfh,Pdgfra,Sulf1
GO:0001945	lymph vessel development	5	25	0.0018	Pdpn,Svep1,Syk,Ccbe1,Heg1	Pdpn,Svep1,Syk,Ccbe1,Heg1
GO:0042742	defense response to bacterium	13	260	0.0018	Hck,Lbp,Slc11a1,Tlr2,Fgr,Stab1,Ssc5d,Slamf8,Tlr9,Myo1f,Lyz2,Mpeg1,Syk	Hck,Lbp,Slc11a1,Tlr2,Fgr,Stab1,Ssc5d,Slamf8,Tlr9,Myo1f,Lyz2,Mpeg1,Syk
GO:0045123	cellular extravasation	6	44	0.0019	Itgb2,Sele,Vcam1,Icam1,Sirpa,Selp	Itgb2,Sele,Vcam1,Icam1,Sirpa,Selp
GO:0030593	neutrophil chemotaxis	7	67	0.002	Itgb2,Cxcl1,Nckap1l,Ccl19,Syk,Lgals3,Ccl21c	Itgb2,Cxcl1,Nckap1l,Ccl19,Syk,Lgals3,Ccl21c
GO:0034341	response to interferon-gamma	9	122	0.002	Ifitm3,Slc11a1,Gsn,Tlr2,Rab7b,Sirpa,Ccl19,Capg,Ccl21c	Ifitm3,Slc11a1,Gsn,Tlr2,Rab7b,Sirpa,Ccl19,Capg,Ccl21c
GO:0002888	positive regulation of myeloid leukocyte mediated immunity	6	45	0.0021	Itgb2,Fgr,Cxcl1,Tyrobp,Ptafr,Syk	Itgb2,Fgr,Cxcl1,Tyrobp,Ptafr,Syk
GO:0010575	positive regulation of vascular endothelial growth factor production	5	26	0.0021	Hpse,C3ar1,Sulf2,Ccbe1,Sulf1	Hpse,C3ar1,Sulf2,Ccbe1,Sulf1
GO:0032368	regulation of lipid transport	9	124	0.0021	C1qtnf1,Runx1,Abcg1,Nucb2,Lrp1,Pltp,Apoc1,Syk,Apoe	C1qtnf1,Runx1,Abcg1,Nucb2,Lrp1,Pltp,Apoc1,Syk,Apoe
GO:0032677	regulation of interleukin-8 production	7	68	0.0021	Lbp,Anxa1,Tlr2,Ssc5d,Tlr9,Clec7a,Syk	Lbp,Anxa1,Tlr2,Ssc5d,Tlr9,Clec7a,Syk
GO:0034123	positive regulation of toll-like receptor signaling pathway	5	26	0.0021	Lbp,Cyba,Tlr2,Pik3ap1,Tlr9	Lbp,Cyba,Tlr2,Pik3ap1,Tlr9
GO:0048523	negative regulation of cellular process	85	4672	0.0021	Col1a1,Ace,Spi1,Sfrp4,Hck,Cd44,Wisp1,Itih4,C1qtnf1,Enpp3,Lgmn,Dbn1,Loxl2,Runx1,Serping1,Abcg1,Csf1r,Anxa1,Ifitm3,Slc11a1,Dpt,Fcgr2b,Gsn,Fbn1,Lrp4,Tlr2,Pdpn,Tnfrsf1b,Fgr,Hpgds,Timp4,Tyrobp,Nucb2,Plat,Sfrp1,Mmp2,Ctsh,Nckap1l,Cilp,C1qc,Mgat5,Spon1,Sorcs2,Bace2,Lrp1,Nbl1,Srpx,Vat1,Hk3,Pik3ap1,S1pr2,Fbln1,Tgfbr2,Gpc3,Rab7b,Slamf8,C4b,Tmem119,Tlr9,Icam1,Myo1f,Col3a1,Adamtsl2,Cd109,Tmem176a,Sirpa,Ccl19,…	Col1a1,Ace,Spi1,Sfrp4,Hck,Cd44,Wisp1,Itih4,C1qtnf1,Enpp3,Lgmn,Dbn1,Loxl2,Runx1,Serping1,Abcg1,Csf1r,Anxa1,Ifitm3,Slc11a1,Dpt,Fcgr2b,Gsn,Fbn1,Lrp4,Tlr2,Pdpn,Tnfrsf1b,Fgr,Hpgds,Timp4,Tyrobp,Nucb2,Plat,Sfrp1,Mmp2,Ctsh,Nckap1l,Cilp,C1qc,Mgat5,Spon1,Sorcs2,Bace2,Lrp1,Nbl1,Srpx,Vat1,Hk3,Pik3ap1,S1pr2,Fbln1,Tgfbr2,Gpc3,Rab7b,Slamf8,C4b,Tmem119,Tlr9,Icam1,Myo1f,Col3a1,Adamtsl2,Cd109,Tmem176a,Sirpa,Ccl19,…
GO:1902563	regulation of neutrophil activation	4	12	0.0021	Itgb2,Ptafr,Cd300a,Syk	Itgb2,Ptafr,Cd300a,Syk
GO:0030100	regulation of endocytosis	12	228	0.0022	Sfrp4,Lbp,Sele,Nckap1l,Lrp1,Gpc3,Ccl19,Cd300a,Apoc1,Syk,Lgals3,Apoe	Sfrp4,Lbp,Sele,Nckap1l,Lrp1,Gpc3,Ccl19,Cd300a,Apoc1,Syk,Lgals3,Apoe
GO:0045807	positive regulation of endocytosis	9	125	0.0022	Sfrp4,Lbp,Sele,Nckap1l,Lrp1,Gpc3,Ccl19,Syk,Apoe	Sfrp4,Lbp,Sele,Nckap1l,Lrp1,Gpc3,Ccl19,Syk,Apoe
GO:1904645	response to amyloid-beta	6	46	0.0023	Lgmn,Fcgr2b,Vcam1,Mmp2,Lrp1,Icam1	Lgmn,Fcgr2b,Vcam1,Mmp2,Lrp1,Icam1
GO:0002520	immune system development	23	727	0.0024	Spi1,Wisp1,Runx1,Csf1r,Anxa1,Tlr2,Pdpn,Tyrobp,Sfrp1,Nckap1l,C3ar1,Tgfbr2,Gpc3,Slamf8,Ly9,Cd248,Pirb,Cd109,Sirpa,Ccl19,Nfam1,Syk,Pdgfra	Spi1,Wisp1,Runx1,Csf1r,Anxa1,Tlr2,Pdpn,Tyrobp,Sfrp1,Nckap1l,C3ar1,Tgfbr2,Gpc3,Slamf8,Ly9,Cd248,Pirb,Cd109,Sirpa,Ccl19,Nfam1,Syk,Pdgfra
GO:0002693	positive regulation of cellular extravasation	5	27	0.0024	Sele,Plvap,Ptafr,Icam1,Selp	Sele,Plvap,Ptafr,Icam1,Selp
GO:0036230	granulocyte activation	5	27	0.0024	Enpp3,Tyrobp,Fcgr4,Myo1f,Syk	Enpp3,Tyrobp,Fcgr4,Myo1f,Syk
GO:0008285	negative regulation of cell population proliferation	22	680	0.0025	Sfrp4,Cd44,Enpp3,Runx1,Csf1r,Ifitm3,Dpt,Fcgr2b,Tlr2,Pdpn,Hpgds,Tyrobp,Sfrp1,Srpx,Fbln1,Tgfbr2,Gpc3,Cd109,Cd300a,Lgals3,Apoe,Sulf1	Sfrp4,Cd44,Enpp3,Runx1,Csf1r,Ifitm3,Dpt,Fcgr2b,Tlr2,Pdpn,Hpgds,Tyrobp,Sfrp1,Srpx,Fbln1,Tgfbr2,Gpc3,Cd109,Cd300a,Lgals3,Apoe,Sulf1
GO:0046638	positive regulation of alpha-beta T cell differentiation	6	47	0.0025	Runx1,Anxa1,Nckap1l,Tgfbr2,Ccl19,Syk	Runx1,Anxa1,Nckap1l,Tgfbr2,Ccl19,Syk
GO:0060351	cartilage development involved in endochondral bone morphogenesis	6	47	0.0025	Col6a1,Col1a1,Tgfbr2,Col12a1,Col14a1,Matn2	Col6a1,Col1a1,Tgfbr2,Col12a1,Col14a1,Matn2
GO:0038065	collagen-activated signaling pathway	4	13	0.0026	Col1a1,Itga11,Col4a4,Syk	Col1a1,Itga11,Col4a4,Syk
GO:0051046	regulation of secretion	24	785	0.0026	Itgb2,Ace,Wisp1,C1qtnf1,Cyba,Runx1,Abcg1,Anxa1,Gpr39,Tlr2,Tnfrsf1b,Fgr,Nucb2,Sfrp1,Lrp1,Ptafr,Tlr9,AF251705,Cd300a,Anpep,Syk,Lgals3,Cd84,Apoe	Itgb2,Ace,Wisp1,C1qtnf1,Cyba,Runx1,Abcg1,Anxa1,Gpr39,Tlr2,Tnfrsf1b,Fgr,Nucb2,Sfrp1,Lrp1,Ptafr,Tlr9,Cd300c2,Cd300a,Anpep,Syk,Lgals3,Cd84,Apoe
GO:0098609	cell-cell adhesion	16	398	0.0026	Itgb2,Cd44,Sele,Vcam1,Pdpn,Itgax,Col16a1,Svep1,Tgfbr2,Cdh11,Icam1,Sirpa,Cfh,Syk,Selp,Pdgfra	Itgb2,Cd44,Sele,Vcam1,Pdpn,Itgax,Col16a1,Svep1,Tgfbr2,Cdh11,Icam1,Sirpa,Cfh,Syk,Selp,Pdgfra
GO:0032103	positive regulation of response to external stimulus	16	399	0.0027	Ace,Wisp1,Lbp,Cyba,Lgmn,Smoc2,Tlr2,Cxcl1,Mmp2,Nckap1l,Cmklr1,Lrp1,C3ar1,Tlr9,Ccl19,Clec7a	Ace,Wisp1,Lbp,Cyba,Lgmn,Smoc2,Tlr2,Cxcl1,Mmp2,Nckap1l,Cmklr1,Lrp1,C3ar1,Tlr9,Ccl19,Clec7a
GO:0000902	cell morphogenesis	23	739	0.0029	Col6a1,Ntn4,Jade2,Dbn1,Csf1r,Lrp4,Pdpn,Sfrp1,Nckap1l,Gdf7,Lrp1,Nbl1,Flrt2,Col12a1,Cdh11,Lama2,Scn1b,Ephb2,Gas7,Col14a1,Heg1,Unc93b1,Matn2	Col6a1,Ntn4,Jade2,Dbn1,Csf1r,Lrp4,Pdpn,Sfrp1,Nckap1l,Gdf7,Lrp1,Nbl1,Flrt2,Col12a1,Cdh11,Lama2,Scn1b,Ephb2,Gas7,Col14a1,Heg1,Unc93b1,Matn2
GO:0046634	regulation of alpha-beta T cell activation	8	100	0.0029	Cd44,Runx1,Anxa1,Nckap1l,Tgfbr2,Ccl19,Cd300a,Syk	Cd44,Runx1,Anxa1,Nckap1l,Tgfbr2,Ccl19,Cd300a,Syk
GO:0050790	regulation of catalytic activity	48	2202	0.0031	Ace,Cd44,Itih4,Pcolce2,Cyba,Wnt9b,Pik3r5,Lgmn,Dbn1,Gpihbp1,Serping1,Csf1r,Anxa1,Slc11a1,Gpr39,Sele,Gsn,Fbn1,Il6ra,F3,Fgr,Pcolce,Timp4,Sfrp1,Ctsh,Nckap1l,Mgat5,Lrp1,Fbln1,Tgfbr2,Gpc3,Slamf8,C4b,Ptafr,Tlr9,Icam1,Cd109,Sirpa,Ccl19,Ephb2,Cd300a,Apoc1,Pi16,Syk,Heg1,Pdgfra,Apoe,Ccl21c	Ace,Cd44,Itih4,Pcolce2,Cyba,Wnt9b,Pik3r5,Lgmn,Dbn1,Gpihbp1,Serping1,Csf1r,Anxa1,Slc11a1,Gpr39,Sele,Gsn,Fbn1,Il6ra,F3,Fgr,Pcolce,Timp4,Sfrp1,Ctsh,Nckap1l,Mgat5,Lrp1,Fbln1,Tgfbr2,Gpc3,Slamf8,C4b,Ptafr,Tlr9,Icam1,Cd109,Sirpa,Ccl19,Ephb2,Cd300a,Apoc1,Pi16,Syk,Heg1,Pdgfra,Apoe,Ccl21c
GO:0050864	regulation of B cell activation	9	132	0.0031	Fcgr2b,Tyrobp,Sfrp1,Nckap1l,Slamf8,Tlr9,Cd300a,Nfam1,Syk	Fcgr2b,Tyrobp,Sfrp1,Nckap1l,Slamf8,Tlr9,Cd300a,Nfam1,Syk
GO:0002521	leukocyte differentiation	15	362	0.0032	Spi1,Wisp1,Csf1r,Anxa1,Tlr2,Tyrobp,Tgfbr2,Gpc3,Slamf8,Ly9,Pirb,Cd109,Ccl19,Nfam1,Syk	Spi1,Wisp1,Csf1r,Anxa1,Tlr2,Tyrobp,Tgfbr2,Gpc3,Slamf8,Ly9,Pirb,Cd109,Ccl19,Nfam1,Syk
GO:0032496	response to lipopolysaccharide	14	320	0.0032	Ace,Lbp,Slc11a1,Tnfrsf1b,Cxcl1,Timp4,Ptafr,Cd300lb,Fcgr4,Tlr9,Sirpa,Dcn,Lilrb4,Cd68	Ace,Lbp,Slc11a1,Tnfrsf1b,Cxcl1,Timp4,Ptafr,Cd300lb,Fcgr4,Tlr9,Sirpa,Dcn,Lilrb4a,Cd68
GO:0009968	negative regulation of signal transduction	31	1181	0.0033	Sfrp4,Cd44,Lgmn,Fcgr2b,Fbn1,Lrp4,Nucb2,Sfrp1,Cilp,Lrp1,Nbl1,Pik3ap1,S1pr2,Fbln1,Gpc3,Rab7b,Tlr9,Icam1,Adamtsl2,Cd109,Sirpa,Dcn,Ephb2,Cd300a,Sulf2,Lgals3,Heg1,Bicc1,Glg1,Apoe,Sulf1	Sfrp4,Cd44,Lgmn,Fcgr2b,Fbn1,Lrp4,Nucb2,Sfrp1,Cilp,Lrp1,Nbl1,Pik3ap1,S1pr2,Fbln1,Gpc3,Rab7b,Tlr9,Icam1,Adamtsl2,Cd109,Sirpa,Dcn,Ephb2,Cd300a,Sulf2,Lgals3,Heg1,Bicc1,Glg1,Apoe,Sulf1
GO:0044093	positive regulation of molecular function	40	1711	0.0033	Itgb2,Ace,Pcolce2,Stac2,Cyba,Wnt9b,Pik3r5,Lgmn,Gpihbp1,Csf1r,Slc11a1,Gpr39,Sele,Fcgr2b,Gsn,Fbn1,Il6ra,Tlr2,F3,Fgr,Pcolce,Ctsh,Nckap1l,Spon1,Lrp1,Fbln1,Tgfbr2,Rab7b,Ptafr,Tlr9,Icam1,Ccl19,Ephb2,Cd300a,Nfam1,Syk,Cd84,Pdgfra,Apoe,Ccl21c	Itgb2,Ace,Pcolce2,Stac2,Cyba,Wnt9b,Pik3r5,Lgmn,Gpihbp1,Csf1r,Slc11a1,Gpr39,Sele,Fcgr2b,Gsn,Fbn1,Il6ra,Tlr2,F3,Fgr,Pcolce,Ctsh,Nckap1l,Spon1,Lrp1,Fbln1,Tgfbr2,Rab7b,Ptafr,Tlr9,Icam1,Ccl19,Ephb2,Cd300a,Nfam1,Syk,Cd84,Pdgfra,Apoe,Ccl21c
GO:0048534	hematopoietic or lymphoid organ development	22	695	0.0033	Spi1,Wisp1,Runx1,Csf1r,Anxa1,Tlr2,Pdpn,Tyrobp,Sfrp1,Nckap1l,Tgfbr2,Gpc3,Slamf8,Ly9,Cd248,Pirb,Cd109,Sirpa,Ccl19,Nfam1,Syk,Pdgfra	Spi1,Wisp1,Runx1,Csf1r,Anxa1,Tlr2,Pdpn,Tyrobp,Sfrp1,Nckap1l,Tgfbr2,Gpc3,Slamf8,Ly9,Cd248,Pirb,Cd109,Sirpa,Ccl19,Nfam1,Syk,Pdgfra
GO:1902106	negative regulation of leukocyte differentiation	8	103	0.0034	Cd44,Runx1,Anxa1,Fbn1,Sfrp1,C1qc,Tmem176a,Tmem176b	Cd44,Runx1,Anxa1,Fbn1,Sfrp1,C1qc,Tmem176a,Tmem176b
GO:0090092	regulation of transmembrane receptor protein serine/threonine kinase signaling pathway	12	242	0.0035	Sfrp4,Fbn1,Sfrp1,Cilp,Gdf7,Nbl1,Gdf6,Gpc3,Adamtsl2,Cd109,Glg1,Sulf1	Sfrp4,Fbn1,Sfrp1,Cilp,Gdf7,Nbl1,Gdf6,Gpc3,Adamtsl2,Cd109,Glg1,Sulf1
GO:0032653	regulation of interleukin-10 production	6	51	0.0036	Fcgr2b,Tlr2,Tyrobp,Tlr9,Syk,Cd84	Fcgr2b,Tlr2,Tyrobp,Tlr9,Syk,Cd84
GO:0043300	regulation of leukocyte degranulation	6	51	0.0036	Itgb2,Fgr,Ptafr,Cd300a,Syk,Cd84	Itgb2,Fgr,Ptafr,Cd300a,Syk,Cd84
GO:0060350	endochondral bone morphogenesis	7	76	0.0036	Col6a1,Col1a1,Tgfbr2,Tmem119,Col12a1,Col14a1,Matn2	Col6a1,Col1a1,Tgfbr2,Tmem119,Col12a1,Col14a1,Matn2
GO:0001525	angiogenesis	14	325	0.0037	Ace,Angptl2,Loxl2,Mmp2,Tgfbi,Hpse,Tgfbr2,Tnfaip2,Ephb2,Anpep,Cfh,Syk,Ccbe1,Pdgfra	Ace,Angptl2,Loxl2,Mmp2,Tgfbi,Hpse,Tgfbr2,Tnfaip2,Ephb2,Anpep,Cfh,Syk,Ccbe1,Pdgfra
GO:0030162	regulation of proteolysis	23	753	0.0037	Cd44,Itih4,Pcolce2,Lgmn,Serping1,Clec3b,Gsn,F3,Tnfrsf1b,Pcolce,Timp4,Plat,Ctsh,Spon1,Fbln1,Gpc3,C4b,Cd109,Pi16,Syk,Ccbe1,Glg1,Apoe	Cd44,Itih4,Pcolce2,Lgmn,Serping1,Clec3b,Gsn,F3,Tnfrsf1b,Pcolce,Timp4,Plat,Ctsh,Spon1,Fbln1,Gpc3,C4b,Cd109,Pi16,Syk,Ccbe1,Glg1,Apoe
GO:0071363	cellular response to growth factor stimulus	17	459	0.0037	Col1a1,Cd44,Lgmn,Dbn1,Runx1,Anxa1,Fbn1,Tnfrsf1b,Col1a2,Sfrp1,Cilp,Gdf7,Flrt2,Tgfbr2,Gdf6,Col3a1,Pdgfra	Col1a1,Cd44,Lgmn,Dbn1,Runx1,Anxa1,Fbn1,Tnfrsf1b,Col1a2,Sfrp1,Cilp,Gdf7,Flrt2,Tgfbr2,Gdf6,Col3a1,Pdgfra
GO:0071560	cellular response to transforming growth factor beta stimulus	9	136	0.0037	Col1a1,Dbn1,Runx1,Fbn1,Col1a2,Sfrp1,Cilp,Tgfbr2,Col3a1	Col1a1,Dbn1,Runx1,Fbn1,Col1a2,Sfrp1,Cilp,Tgfbr2,Col3a1
GO:0003429	growth plate cartilage chondrocyte morphogenesis	4	15	0.0038	Col6a1,Col12a1,Col14a1,Matn2	Col6a1,Col12a1,Col14a1,Matn2
GO:0032370	positive regulation of lipid transport	7	77	0.0038	C1qtnf1,Runx1,Abcg1,Nucb2,Lrp1,Pltp,Apoe	C1qtnf1,Runx1,Abcg1,Nucb2,Lrp1,Pltp,Apoe
GO:0033003	regulation of mast cell activation	6	52	0.0038	Enpp3,Fgr,Cd300lb,Cd300a,Syk,Cd84	Enpp3,Fgr,Cd300lb,Cd300a,Syk,Cd84
GO:0042116	macrophage activation	6	52	0.0038	Lbp,Slc11a1,Tlr2,Tyrobp,Tlr9,Syk	Lbp,Slc11a1,Tlr2,Tyrobp,Tlr9,Syk
GO:0050830	defense response to Gram-positive bacterium	8	105	0.0038	Hck,Lbp,Tlr2,Fgr,Ssc5d,Myo1f,Lyz2,Mpeg1	Hck,Lbp,Tlr2,Fgr,Ssc5d,Myo1f,Lyz2,Mpeg1
GO:0060541	respiratory system development	12	245	0.0038	Ace,Aldh1a3,Tns3,Pdpn,Ctsh,Adamts2,Tgfbr2,Gpc3,Adamtsl2,Ccbe1,Heg1,Pdgfra	Ace,Aldh1a3,Tns3,Pdpn,Ctsh,Adamts2,Tgfbr2,Gpc3,Adamtsl2,Ccbe1,Heg1,Pdgfra
GO:0010243	response to organonitrogen compound	27	975	0.004	Itgb2,Col6a1,Col1a1,Cybb,Cyba,Aldh3a1,Lgmn,Anxa1,Fcgr2b,Gsn,Fbn1,Vcam1,Tlr2,Col1a2,Timp4,Sfrp1,Mmp2,Col16a1,Lrp1,Ptafr,Tlr9,Icam1,Col3a1,Folr2,Cd68,Syk,Pdgfra	Itgb2,Col6a1,Col1a1,Cybb,Cyba,Aldh3a1,Lgmn,Anxa1,Fcgr2b,Gsn,Fbn1,Vcam1,Tlr2,Col1a2,Timp4,Sfrp1,Mmp2,Col16a1,Lrp1,Ptafr,Tlr9,Icam1,Col3a1,Folr2,Cd68,Syk,Pdgfra
GO:0030099	myeloid cell differentiation	12	247	0.004	Spi1,Wisp1,Runx1,Csf1r,Tlr2,Tyrobp,Nckap1l,Tgfbr2,Gpc3,Pirb,Cd109,Ccl19	Spi1,Wisp1,Runx1,Csf1r,Tlr2,Tyrobp,Nckap1l,Tgfbr2,Gpc3,Pirb,Cd109,Ccl19
GO:0060191	regulation of lipase activity	7	78	0.004	Gpihbp1,Anxa1,Sele,Lrp1,Ptafr,Apoc1,Pdgfra	Gpihbp1,Anxa1,Sele,Lrp1,Ptafr,Apoc1,Pdgfra
GO:0002275	myeloid cell activation involved in immune response	6	53	0.0041	Lbp,Enpp3,Tyrobp,Myo1f,Cd300a,Syk	Lbp,Enpp3,Tyrobp,Myo1f,Cd300a,Syk
GO:0031099	regeneration	10	174	0.0043	Ace,Anxa1,Gsn,Mmp2,Igsf10,Tgfbr2,Ptgfrn,Sulf2,Lcp1,Matn2	Ace,Anxa1,Gsn,Mmp2,Igsf10,Tgfbr2,Ptgfrn,Sulf2,Lcp1,Matn2
GO:0010648	negative regulation of cell communication	33	1322	0.0044	Sfrp4,Cd44,Lgmn,Fcgr2b,Fbn1,Lrp4,Nucb2,Sfrp1,Cilp,Sorcs2,Lrp1,Nbl1,Pik3ap1,S1pr2,Fbln1,Gpc3,Rab7b,Tlr9,Icam1,Adamtsl2,Cd109,Sirpa,Dcn,Ephb2,Cd300a,Sulf2,Lgals3,Heg1,Bicc1,Gpr35,Glg1,Apoe,Sulf1	Sfrp4,Cd44,Lgmn,Fcgr2b,Fbn1,Lrp4,Nucb2,Sfrp1,Cilp,Sorcs2,Lrp1,Nbl1,Pik3ap1,S1pr2,Fbln1,Gpc3,Rab7b,Tlr9,Icam1,Adamtsl2,Cd109,Sirpa,Dcn,Ephb2,Cd300a,Sulf2,Lgals3,Heg1,Bicc1,Gpr35,Glg1,Apoe,Sulf1
GO:0016064	immunoglobulin mediated immune response	7	80	0.0046	Serping1,C2,Fcgr2b,C1qc,C1qb,C1ra,C4b	Serping1,C2,Fcgr2b,C1qc,C1qb,C1ra,C4b
GO:0023057	negative regulation of signaling	33	1326	0.0046	Sfrp4,Cd44,Lgmn,Fcgr2b,Fbn1,Lrp4,Nucb2,Sfrp1,Cilp,Sorcs2,Lrp1,Nbl1,Pik3ap1,S1pr2,Fbln1,Gpc3,Rab7b,Tlr9,Icam1,Adamtsl2,Cd109,Sirpa,Dcn,Ephb2,Cd300a,Sulf2,Lgals3,Heg1,Bicc1,Gpr35,Glg1,Apoe,Sulf1	Sfrp4,Cd44,Lgmn,Fcgr2b,Fbn1,Lrp4,Nucb2,Sfrp1,Cilp,Sorcs2,Lrp1,Nbl1,Pik3ap1,S1pr2,Fbln1,Gpc3,Rab7b,Tlr9,Icam1,Adamtsl2,Cd109,Sirpa,Dcn,Ephb2,Cd300a,Sulf2,Lgals3,Heg1,Bicc1,Gpr35,Glg1,Apoe,Sulf1
GO:0030324	lung development	11	213	0.0046	Ace,Tns3,Pdpn,Ctsh,Adamts2,Tgfbr2,Gpc3,Adamtsl2,Ccbe1,Heg1,Pdgfra	Ace,Tns3,Pdpn,Ctsh,Adamts2,Tgfbr2,Gpc3,Adamtsl2,Ccbe1,Heg1,Pdgfra
GO:0048661	positive regulation of smooth muscle cell proliferation	8	109	0.0046	Wisp1,Cyba,Il6ra,Mmp2,C3ar1,Tgfbr2,Ptafr,Sulf1	Wisp1,Cyba,Il6ra,Mmp2,C3ar1,Tgfbr2,Ptafr,Sulf1
GO:0071827	plasma lipoprotein particle organization	5	33	0.0046	Abcg1,Pltp,Apoc1,Apoe,Soat1	Abcg1,Pltp,Apoc1,Apoe,Soat1
GO:0071675	regulation of mononuclear cell migration	6	55	0.0047	Lgmn,Cmklr1,Nbl1,C3ar1,Slamf8,Lgals3	Lgmn,Cmklr1,Nbl1,C3ar1,Slamf8,Lgals3
GO:2000379	positive regulation of reactive oxygen species metabolic process	8	111	0.005	Itgb2,Cyba,Tlr2,Cxcl1,Tyrobp,Tgfbr2,Icam1,Syk	Itgb2,Cyba,Tlr2,Cxcl1,Tyrobp,Tgfbr2,Icam1,Syk
GO:0009595	detection of biotic stimulus	5	34	0.0051	Lbp,Tlr2,Srpx,Ssc5d,Clec7a	Lbp,Tlr2,Srpx,Ssc5d,Clec7a
GO:0010628	positive regulation of gene expression	48	2269	0.0054	Col1a1,Spi1,Sfrp4,Cd44,Cybb,Lbp,C1qtnf1,Cyba,Hexb,Runx1,Csf1r,Anxa1,Clec3b,Slc11a1,Gsn,Il6ra,Tlr2,Fgr,Tyrobp,Itgax,Sfrp1,Ctsh,Gdf7,Spon1,Lrp1,Hpse,C3ar1,Fbln1,Gdf6,Rab7b,Ly9,Tmem119,Ptafr,Tlr9,AF251705,Ccl19,Dcn,Ephb2,Sulf2,Nfam1,Clec7a,Syk,Ccbe1,Heg1,Cd84,Unc93b1,Apoe,Sulf1	Col1a1,Spi1,Sfrp4,Cd44,Cybb,Lbp,C1qtnf1,Cyba,Hexb,Runx1,Csf1r,Anxa1,Clec3b,Slc11a1,Gsn,Il6ra,Tlr2,Fgr,Tyrobp,Itgax,Sfrp1,Ctsh,Gdf7,Spon1,Lrp1,Hpse,C3ar1,Fbln1,Gdf6,Rab7b,Ly9,Tmem119,Ptafr,Tlr9,Cd300c2,Ccl19,Dcn,Ephb2,Sulf2,Nfam1,Clec7a,Syk,Ccbe1,Heg1,Cd84,Unc93b1,Apoe,Sulf1
GO:1903707	negative regulation of hemopoiesis	9	146	0.0056	Cd44,Runx1,Anxa1,Fbn1,Sfrp1,C1qc,Tmem176a,Tmem176b,Ccl21c	Cd44,Runx1,Anxa1,Fbn1,Sfrp1,C1qc,Tmem176a,Tmem176b,Ccl21c
GO:0007160	cell-matrix adhesion	8	114	0.0058	Itgb2,Vcam1,Itga11,Col16a1,Hpse,Col3a1,Sirpa,Itgb4	Itgb2,Vcam1,Itga11,Col16a1,Hpse,Col3a1,Sirpa,Itgb4
GO:0050801	ion homeostasis	23	786	0.006	Sfrp4,Tbxas1,C1qtnf1,Hexb,Scara5,Abcg1,Slc11a1,Gpr39,Cxcl1,Nucb2,Cmklr1,Lrp1,C3ar1,Ackr2,Slamf8,Scn1b,Car4,Ccl19,Dcn,Steap3,Gpr35,Pdgfra,Apoe	Sfrp4,Tbxas1,C1qtnf1,Hexb,Scara5,Abcg1,Slc11a1,Gpr39,Cxcl1,Nucb2,Cmklr1,Lrp1,C3ar1,Ackr2,Slamf8,Scn1b,Car4,Ccl19,Dcn,Steap3,Gpr35,Pdgfra,Apoe
GO:0051216	cartilage development	10	184	0.0062	Col6a1,Col1a1,Runx1,Tgfbi,Tgfbr2,Col12a1,Sulf2,Col14a1,Matn2,Sulf1	Col6a1,Col1a1,Runx1,Tgfbi,Tgfbr2,Col12a1,Sulf2,Col14a1,Matn2,Sulf1
GO:0050863	regulation of T cell activation	13	304	0.0063	Cd44,Runx1,Anxa1,Gsn,Vcam1,Tnfrsf1b,Nckap1l,Tgfbr2,Sirpa,Ccl19,Cd300a,Syk,Lgals3	Cd44,Runx1,Anxa1,Gsn,Vcam1,Tnfrsf1b,Nckap1l,Tgfbr2,Sirpa,Ccl19,Cd300a,Syk,Lgals3
GO:1901698	response to nitrogen compound	28	1064	0.0063	Itgb2,Col6a1,Col1a1,Cybb,Cyba,Aldh3a1,Lgmn,Anxa1,Fcgr2b,Gsn,Fbn1,Vcam1,Tlr2,Col1a2,Timp4,Sfrp1,Mmp2,Col16a1,Lrp1,Ptafr,Tlr9,Icam1,Col3a1,Folr2,Ccl19,Cd68,Syk,Pdgfra	Itgb2,Col6a1,Col1a1,Cybb,Cyba,Aldh3a1,Lgmn,Anxa1,Fcgr2b,Gsn,Fbn1,Vcam1,Tlr2,Col1a2,Timp4,Sfrp1,Mmp2,Col16a1,Lrp1,Ptafr,Tlr9,Icam1,Col3a1,Folr2,Ccl19,Cd68,Syk,Pdgfra
GO:0030097	hemopoiesis	20	637	0.0068	Spi1,Wisp1,Runx1,Csf1r,Anxa1,Tlr2,Tyrobp,Sfrp1,Nckap1l,Tgfbr2,Gpc3,Slamf8,Ly9,Pirb,Cd109,Sirpa,Ccl19,Nfam1,Syk,Pdgfra	Spi1,Wisp1,Runx1,Csf1r,Anxa1,Tlr2,Tyrobp,Sfrp1,Nckap1l,Tgfbr2,Gpc3,Slamf8,Ly9,Pirb,Cd109,Sirpa,Ccl19,Nfam1,Syk,Pdgfra
GO:0031401	positive regulation of protein modification process	31	1243	0.0068	Ace,Cd44,C1qtnf1,Igfbp4,Pik3r5,Csf1r,Slc11a1,Gpr39,Fcgr2b,Fbn1,Lrp4,Il6ra,Tlr2,Nckap1l,Gdf7,Lrp1,S1pr2,Tgfbr2,Gdf6,Tmem119,Pirb,Tlr9,Icam1,Ccl19,Cd300a,Clec7a,Syk,Cd84,Pdgfra,Apoe,Ccl21c	Ace,Cd44,C1qtnf1,Igfbp4,Pik3r5,Csf1r,Slc11a1,Gpr39,Fcgr2b,Fbn1,Lrp4,Il6ra,Tlr2,Nckap1l,Gdf7,Lrp1,S1pr2,Tgfbr2,Gdf6,Tmem119,Pirb,Tlr9,Icam1,Ccl19,Cd300a,Clec7a,Syk,Cd84,Pdgfra,Apoe,Ccl21c
GO:0051336	regulation of hydrolase activity	30	1184	0.0068	Cd44,Itih4,Pcolce2,Lgmn,Dbn1,Gpihbp1,Serping1,Anxa1,Sele,Gsn,F3,Pcolce,Timp4,Ctsh,Nckap1l,Mgat5,Lrp1,Fbln1,Gpc3,C4b,Ptafr,Icam1,Cd109,Ccl19,Cd300a,Apoc1,Pi16,Syk,Pdgfra,Ccl21c	Cd44,Itih4,Pcolce2,Lgmn,Dbn1,Gpihbp1,Serping1,Anxa1,Sele,Gsn,F3,Pcolce,Timp4,Ctsh,Nckap1l,Mgat5,Lrp1,Fbln1,Gpc3,C4b,Ptafr,Icam1,Cd109,Ccl19,Cd300a,Apoc1,Pi16,Syk,Pdgfra,Ccl21c
GO:0001957	intramembranous ossification	3	6	0.0069	Col1a1,Ctsk,Mmp2	Col1a1,Ctsk,Mmp2
GO:0033006	regulation of mast cell activation involved in immune response	5	37	0.0069	Enpp3,Fgr,Cd300a,Syk,Cd84	Enpp3,Fgr,Cd300a,Syk,Cd84
GO:0050707	regulation of cytokine secretion	6	60	0.0069	Wisp1,Tlr2,Fgr,Tlr9,AF251705,Syk	Wisp1,Tlr2,Fgr,Tlr9,Cd300c2,Syk
GO:0051250	negative regulation of lymphocyte activation	9	151	0.0069	Cd44,Runx1,Anxa1,Fcgr2b,Fgr,Tyrobp,Sfrp1,Cd300a,Lgals3	Cd44,Runx1,Anxa1,Fcgr2b,Fgr,Tyrobp,Sfrp1,Cd300a,Lgals3
GO:0052547	regulation of peptidase activity	16	443	0.0069	Cd44,Itih4,Pcolce2,Lgmn,Serping1,Gsn,F3,Pcolce,Timp4,Ctsh,Fbln1,Gpc3,C4b,Cd109,Pi16,Syk	Cd44,Itih4,Pcolce2,Lgmn,Serping1,Gsn,F3,Pcolce,Timp4,Ctsh,Fbln1,Gpc3,C4b,Cd109,Pi16,Syk
GO:0090288	negative regulation of cellular response to growth factor stimulus	9	151	0.0069	Fbn1,Sfrp1,Nbl1,Adamtsl2,Cd109,Dcn,Sulf2,Glg1,Sulf1	Fbn1,Sfrp1,Nbl1,Adamtsl2,Cd109,Dcn,Sulf2,Glg1,Sulf1
GO:0071222	cellular response to lipopolysaccharide	10	188	0.007	Lbp,Tnfrsf1b,Cxcl1,Ptafr,Cd300lb,Fcgr4,Tlr9,Sirpa,Lilrb4,Cd68	Lbp,Tnfrsf1b,Cxcl1,Ptafr,Cd300lb,Fcgr4,Tlr9,Sirpa,Lilrb4a,Cd68
GO:0070372	regulation of ERK1 and ERK2 cascade	13	311	0.0075	Cd44,Csf1r,Tlr2,Lrp1,Fbln1,Icam1,Sirpa,Ccl19,Ephb2,Syk,Pdgfra,Apoe,Ccl21c	Cd44,Csf1r,Tlr2,Lrp1,Fbln1,Icam1,Sirpa,Ccl19,Ephb2,Syk,Pdgfra,Apoe,Ccl21c
GO:0060255	regulation of macromolecule metabolic process	95	5618	0.0076	Itgb2,Col1a1,Ace,Spi1,Sfrp4,Hck,Cd44,Wisp1,Itih4,Cybb,Pcolce2,Lbp,C1qtnf1,Cyba,Igfbp4,Wnt9b,Pik3r5,Lgmn,Hexb,Loxl2,Runx1,Serping1,Smoc2,Abcg1,Csf1r,Anxa1,Clec3b,Slc11a1,Gpr39,Sele,Fcgr2b,Gsn,Fbn1,Lrp4,Il6ra,Tlr2,F3,Tnfrsf1b,Fgr,Pcolce,Timp4,Tyrobp,Itgax,Plat,Sfrp1,Ctsh,Nckap1l,Cmklr1,Cilp,Gdf7,Mgat5,Spon1,Tlr13,Bace2,Lrp1,Hpse,C3ar1,Ssc5d,S1pr2,Fbln1,Tgfbr2,Gdf6,Gpc3,Rab7b,Ly9,C4b,Tmem119,Ptafr,P…	Itgb2,Col1a1,Ace,Spi1,Sfrp4,Hck,Cd44,Wisp1,Itih4,Cybb,Pcolce2,Lbp,C1qtnf1,Cyba,Igfbp4,Wnt9b,Pik3r5,Lgmn,Hexb,Loxl2,Runx1,Serping1,Smoc2,Abcg1,Csf1r,Anxa1,Clec3b,Slc11a1,Gpr39,Sele,Fcgr2b,Gsn,Fbn1,Lrp4,Il6ra,Tlr2,F3,Tnfrsf1b,Fgr,Pcolce,Timp4,Tyrobp,Itgax,Plat,Sfrp1,Ctsh,Nckap1l,Cmklr1,Cilp,Gdf7,Mgat5,Spon1,Tlr13,Bace2,Lrp1,Hpse,C3ar1,Ssc5d,S1pr2,Fbln1,Tgfbr2,Gdf6,Gpc3,Rab7b,Ly9,C4b,Tmem119,Ptafr,P…
GO:0031325	positive regulation of cellular metabolic process	63	3320	0.0078	Itgb2,Col1a1,Ace,Spi1,Sfrp4,Cd44,Pcolce2,C1qtnf1,Cyba,Igfbp4,Pik3r5,Lgmn,Hexb,Runx1,Smoc2,Abcg1,Csf1r,Anxa1,Clec3b,Slc11a1,Gpr39,Sele,Fcgr2b,Gsn,Fbn1,Lrp4,Il6ra,Tlr2,F3,Tnfrsf1b,Fgr,Cxcl1,Pcolce,Tyrobp,Nucb2,Sfrp1,Ctsh,Nckap1l,Gdf7,Spon1,Lrp1,C3ar1,S1pr2,Fbln1,Tgfbr2,Gdf6,Tmem119,Ptafr,Pirb,Tlr9,Icam1,Ccl19,Dcn,Ephb2,Cd300a,Clec7a,Syk,Ccbe1,Cd84,Pdgfra,Apoe,Ccl21c,Soat1	Itgb2,Col1a1,Ace,Spi1,Sfrp4,Cd44,Pcolce2,C1qtnf1,Cyba,Igfbp4,Pik3r5,Lgmn,Hexb,Runx1,Smoc2,Abcg1,Csf1r,Anxa1,Clec3b,Slc11a1,Gpr39,Sele,Fcgr2b,Gsn,Fbn1,Lrp4,Il6ra,Tlr2,F3,Tnfrsf1b,Fgr,Cxcl1,Pcolce,Tyrobp,Nucb2,Sfrp1,Ctsh,Nckap1l,Gdf7,Spon1,Lrp1,C3ar1,S1pr2,Fbln1,Tgfbr2,Gdf6,Tmem119,Ptafr,Pirb,Tlr9,Icam1,Ccl19,Dcn,Ephb2,Cd300a,Clec7a,Syk,Ccbe1,Cd84,Pdgfra,Apoe,Ccl21c,Soat1
GO:0050730	regulation of peptidyl-tyrosine phosphorylation	12	271	0.0079	Itgb2,Ace,Cd44,Csf1r,Lrp4,Il6ra,Sfrp1,Icam1,Cd300a,Clec7a,Syk,Pdgfra	Itgb2,Ace,Cd44,Csf1r,Lrp4,Il6ra,Sfrp1,Icam1,Cd300a,Clec7a,Syk,Pdgfra
GO:0050777	negative regulation of immune response	9	155	0.0079	Enpp3,Serping1,Anxa1,Fcgr2b,Slamf8,Col3a1,Cd300a,Lgals3,Cd84	Enpp3,Serping1,Anxa1,Fcgr2b,Slamf8,Col3a1,Cd300a,Lgals3,Cd84
GO:2000514	regulation of CD4-positive, alpha-beta T cell activation	6	62	0.0079	Cd44,Runx1,Anxa1,Nckap1l,Tgfbr2,Ccl19	Cd44,Runx1,Anxa1,Nckap1l,Tgfbr2,Ccl19
GO:0002688	regulation of leukocyte chemotaxis	8	122	0.0083	Lbp,Lgmn,Nckap1l,Cmklr1,Nbl1,C3ar1,Slamf8,Ccl19	Lbp,Lgmn,Nckap1l,Cmklr1,Nbl1,C3ar1,Slamf8,Ccl19
GO:0002764	immune response-regulating signaling pathway	9	156	0.0083	Fcgr2b,Tlr2,Ctsh,Nckap1l,Cmklr1,C3ar1,Fcgr4,Nfam1,Syk	Fcgr2b,Tlr2,Ctsh,Nckap1l,Cmklr1,C3ar1,Fcgr4,Nfam1,Syk
GO:1904646	cellular response to amyloid-beta	5	39	0.0084	Lgmn,Fcgr2b,Vcam1,Lrp1,Icam1	Lgmn,Fcgr2b,Vcam1,Lrp1,Icam1
GO:0010875	positive regulation of cholesterol efflux	4	20	0.0085	Abcg1,Lrp1,Pltp,Apoe	Abcg1,Lrp1,Pltp,Apoe
GO:0002831	regulation of response to biotic stimulus	12	274	0.0086	Lbp,Cyba,Serping1,Tlr2,Fgr,Cxcl1,Mmp2,Slamf8,Tlr9,Myo1f,Cd84,Apoe	Lbp,Cyba,Serping1,Tlr2,Fgr,Cxcl1,Mmp2,Slamf8,Tlr9,Myo1f,Cd84,Apoe
GO:0002238	response to molecule of fungal origin	3	7	0.0091	Tlr2,Clec7a,Syk	Tlr2,Clec7a,Syk
GO:0032102	negative regulation of response to external stimulus	14	363	0.0091	Cd44,C1qtnf1,Enpp3,Dbn1,Serping1,Fcgr2b,Tnfrsf1b,Nucb2,Nbl1,Slamf8,Cd109,Sirpa,Pdgfra,Apoe	Cd44,C1qtnf1,Enpp3,Dbn1,Serping1,Fcgr2b,Tnfrsf1b,Nucb2,Nbl1,Slamf8,Cd109,Sirpa,Pdgfra,Apoe
GO:0034162	toll-like receptor 9 signaling pathway	3	7	0.0091	Pik3ap1,Tlr9,Unc93b1	Pik3ap1,Tlr9,Unc93b1
GO:0071674	mononuclear cell migration	5	40	0.0092	Anxa1,Sirpa,Ccl19,Lgals3,Ccl21c	Anxa1,Sirpa,Ccl19,Lgals3,Ccl21c
GO:0016485	protein processing	9	160	0.0096	Lgmn,Cpxm1,Prss12,F3,Cpxm2,Plat,Ctsh,Adamts2,C1ra	Lgmn,Cpxm1,Prss12,F3,Cpxm2,Plat,Ctsh,Adamts2,C1ra
GO:0034369	plasma lipoprotein particle remodeling	4	21	0.0097	Abcg1,Pltp,Apoc1,Apoe	Abcg1,Pltp,Apoc1,Apoe
GO:1903530	regulation of secretion by cell	21	713	0.0098	Itgb2,Wisp1,C1qtnf1,Runx1,Abcg1,Anxa1,Gpr39,Tlr2,Tnfrsf1b,Fgr,Nucb2,Sfrp1,Lrp1,Ptafr,Tlr9,AF251705,Cd300a,Syk,Lgals3,Cd84,Apoe	Itgb2,Wisp1,C1qtnf1,Runx1,Abcg1,Anxa1,Gpr39,Tlr2,Tnfrsf1b,Fgr,Nucb2,Sfrp1,Lrp1,Ptafr,Tlr9,Cd300c2,Cd300a,Syk,Lgals3,Cd84,Apoe
GO:0002698	negative regulation of immune effector process	8	127	0.0104	Enpp3,Serping1,Anxa1,Fcgr2b,Slamf8,Cd300a,Lgals3,Cd84	Enpp3,Serping1,Anxa1,Fcgr2b,Slamf8,Cd300a,Lgals3,Cd84
GO:0042119	neutrophil activation	4	22	0.0112	Tyrobp,Fcgr4,Myo1f,Syk	Tyrobp,Fcgr4,Myo1f,Syk
GO:0097435	supramolecular fiber organization	16	469	0.0119	Col1a1,Dbn1,Loxl2,Dpt,Gsn,Col1a2,Adamts2,Myo1f,Col3a1,Sirpa,Gas7,Col14a1,Capg,Lcp1,Loxl4,Pdgfra	Col1a1,Dbn1,Loxl2,Dpt,Gsn,Col1a2,Adamts2,Myo1f,Col3a1,Sirpa,Gas7,Col14a1,Capg,Lcp1,Loxl4,Pdgfra
GO:0032661	regulation of interleukin-18 production	3	8	0.012	Tlr2,Tlr9,Cd84	Tlr2,Tlr9,Cd84
GO:0033007	negative regulation of mast cell activation involved in immune response	3	8	0.012	Enpp3,Cd300a,Cd84	Enpp3,Cd300a,Cd84
GO:0043313	regulation of neutrophil degranulation	3	8	0.012	Itgb2,Ptafr,Syk	Itgb2,Ptafr,Syk
GO:0033344	cholesterol efflux	4	23	0.0128	Abcg1,Apoc1,Apoe,Soat1	Abcg1,Apoc1,Apoe,Soat1
GO:0050765	negative regulation of phagocytosis	4	23	0.0128	Fcgr2b,Tlr2,Sirpa,Cd300a	Fcgr2b,Tlr2,Sirpa,Cd300a
GO:0030177	positive regulation of Wnt signaling pathway	8	132	0.0129	Col1a1,Sfrp4,Wisp1,Tlr2,Sfrp1,Gpc3,Sulf2,Sulf1	Col1a1,Sfrp4,Wisp1,Tlr2,Sfrp1,Gpc3,Sulf2,Sulf1
GO:0042129	regulation of T cell proliferation	9	168	0.013	Cd44,Anxa1,Vcam1,Tnfrsf1b,Nckap1l,Tgfbr2,Ccl19,Syk,Lgals3	Cd44,Anxa1,Vcam1,Tnfrsf1b,Nckap1l,Tgfbr2,Ccl19,Syk,Lgals3
GO:0048468	cell development	38	1730	0.0131	Col6a1,Cd44,Ntn4,Jade2,Dbn1,Hexb,Runx1,Csf1r,Fcgr2b,Gsn,Lrp4,Tlr2,Sfrp1,Mmp2,Nckap1l,Gdf7,Lrp1,Myof,Nbl1,Flrt2,Tgfbr2,Col12a1,Cdh11,Icam1,Lama2,Scn1b,Ccl19,Ephb2,Itgb4,Gas7,Sulf2,Col14a1,Cfh,Heg1,Pdgfra,Matn2,Apoe,Sulf1	Col6a1,Cd44,Ntn4,Jade2,Dbn1,Hexb,Runx1,Csf1r,Fcgr2b,Gsn,Lrp4,Tlr2,Sfrp1,Mmp2,Nckap1l,Gdf7,Lrp1,Myof,Nbl1,Flrt2,Tgfbr2,Col12a1,Cdh11,Icam1,Lama2,Scn1b,Ccl19,Ephb2,Itgb4,Gas7,Sulf2,Col14a1,Cfh,Heg1,Pdgfra,Matn2,Apoe,Sulf1
GO:0048015	phosphatidylinositol-mediated signaling	6	70	0.0134	Pik3r5,Csf1r,Gsn,Car8,Ptafr,Pdgfra	Pik3r5,Csf1r,Gsn,Car8,Ptafr,Pdgfra
GO:0071346	cellular response to interferon-gamma	7	100	0.0135	Gsn,Tlr2,Rab7b,Sirpa,Ccl19,Capg,Ccl21c	Gsn,Tlr2,Rab7b,Sirpa,Ccl19,Capg,Ccl21c
GO:0010954	positive regulation of protein processing	4	24	0.0145	Clec3b,Gsn,Spon1,Ccbe1	Clec3b,Gsn,Spon1,Ccbe1
GO:0016043	cellular component organization	82	4769	0.0145	Itgb2,Col1a1,Spi1,Cd44,Aldh1a3,Cyba,Ntn4,Jade2,Lgmn,Dbn1,Hexb,Scara5,Loxl2,Smoc2,Abcg1,Csf1r,Anxa1,Dpt,Fcgr2b,Gsn,Lrp4,Tlr2,Pdpn,Col1a2,Tyrobp,Sfrp1,Mmp2,Cotl1,Nckap1l,Col16a1,C1qc,Tgfbi,Gdf7,Ppl,Adamts2,C1qb,Lgi2,Lrp1,Myof,Nbl1,Srpx,Fbln2,S1pr2,Fbln1,Olfml2a,Pltp,Flrt2,Rab7b,Slamf8,Cdh11,Plec,Icam1,Col4a4,Myo1f,Col3a1,Adamtsl2,Lama2,Scn1b,Ccdc80,Sirpa,Ptgfrn,Col23a1,Col15a1,Ephb2,Itgb4,Apoc1,Slc…	Itgb2,Col1a1,Spi1,Cd44,Aldh1a3,Cyba,Ntn4,Jade2,Lgmn,Dbn1,Hexb,Scara5,Loxl2,Smoc2,Abcg1,Csf1r,Anxa1,Dpt,Fcgr2b,Gsn,Lrp4,Tlr2,Pdpn,Col1a2,Tyrobp,Sfrp1,Mmp2,Cotl1,Nckap1l,Col16a1,C1qc,Tgfbi,Gdf7,Ppl,Adamts2,C1qb,Lgi2,Lrp1,Myof,Nbl1,Srpx,Fbln2,S1pr2,Fbln1,Olfml2a,Pltp,Flrt2,Rab7b,Slamf8,Cdh11,Plec,Icam1,Col4a4,Myo1f,Col3a1,Adamtsl2,Lama2,Scn1b,Ccdc80,Sirpa,Ptgfrn,Col23a1,Col15a1,Ephb2,Itgb4,Apoc1,Slc…
GO:0045088	regulation of innate immune response	9	171	0.0145	Lbp,Serping1,Tlr2,Fgr,Mmp2,Slamf8,Tlr9,Myo1f,Apoe	Lbp,Serping1,Tlr2,Fgr,Mmp2,Slamf8,Tlr9,Myo1f,Apoe
GO:0098581	detection of external biotic stimulus	4	24	0.0145	Lbp,Tlr2,Ssc5d,Clec7a	Lbp,Tlr2,Ssc5d,Clec7a
GO:0045637	regulation of myeloid cell differentiation	10	211	0.015	Spi1,Runx1,Csf1r,Fbn1,Tyrobp,Sfrp1,Nckap1l,C1qc,Rab7b,Ccl21c	Spi1,Runx1,Csf1r,Fbn1,Tyrobp,Sfrp1,Nckap1l,C1qc,Rab7b,Ccl21c
GO:0033029	regulation of neutrophil apoptotic process	3	9	0.0151	Cd44,Anxa1,Fcgr2b	Cd44,Anxa1,Fcgr2b
GO:0060346	bone trabecula formation	3	9	0.0151	Col1a1,Sfrp1,Mmp2	Col1a1,Sfrp1,Mmp2
GO:0050819	negative regulation of coagulation	5	46	0.0153	C1qtnf1,Serping1,Procr,Pdgfra,Apoe	C1qtnf1,Serping1,Procr,Pdgfra,Apoe
GO:0030316	osteoclast differentiation	5	47	0.0167	Wisp1,Csf1r,Tyrobp,Gpc3,Cd109	Wisp1,Csf1r,Tyrobp,Gpc3,Cd109
GO:0055082	cellular chemical homeostasis	21	747	0.0167	Tbxas1,C1qtnf1,Cyba,Hexb,Scara5,Slc11a1,Gpr39,Vcam1,Cxcl1,Nucb2,Cmklr1,Lrp1,C3ar1,Ackr2,Hk3,Slamf8,Icam1,Ccl19,Gpr35,Pdgfra,Apoe	Tbxas1,C1qtnf1,Cyba,Hexb,Scara5,Slc11a1,Gpr39,Vcam1,Cxcl1,Nucb2,Cmklr1,Lrp1,C3ar1,Ackr2,Hk3,Slamf8,Icam1,Ccl19,Gpr35,Pdgfra,Apoe
GO:0097006	regulation of plasma lipoprotein particle levels	5	47	0.0167	Abcg1,Pltp,Apoc1,Apoe,Soat1	Abcg1,Pltp,Apoc1,Apoe,Soat1
GO:0060284	regulation of cell development	27	1086	0.0168	Ace,Wisp1,Jade2,Dbn1,Runx1,Fbn1,Lrp4,Tlr2,Pdpn,Tnfrsf1b,Tyrobp,Sfrp1,Igsf10,Gdf7,Lrp1,Nbl1,S1pr2,Fbln1,Flrt2,Gdf6,Slamf8,Col3a1,Scn1b,Ephb2,Col14a1,Pi16,Apoe	Ace,Wisp1,Jade2,Dbn1,Runx1,Fbn1,Lrp4,Tlr2,Pdpn,Tnfrsf1b,Tyrobp,Sfrp1,Igsf10,Gdf7,Lrp1,Nbl1,S1pr2,Fbln1,Flrt2,Gdf6,Slamf8,Col3a1,Scn1b,Ephb2,Col14a1,Pi16,Apoe
GO:0015850	organic hydroxy compound transport	8	139	0.0171	Abcc3,Abcg1,Pltp,Cd300a,Apoc1,Syk,Apoe,Soat1	Abcc3,Abcg1,Pltp,Cd300a,Apoc1,Syk,Apoe,Soat1
GO:0030111	regulation of Wnt signaling pathway	12	300	0.0171	Col1a1,Sfrp4,Wisp1,Lrp4,Tlr2,Sfrp1,Lrp1,Gpc3,Sulf2,Bicc1,Apoe,Sulf1	Col1a1,Sfrp4,Wisp1,Lrp4,Tlr2,Sfrp1,Lrp1,Gpc3,Sulf2,Bicc1,Apoe,Sulf1
GO:1903708	positive regulation of hemopoiesis	10	217	0.018	Runx1,Csf1r,Anxa1,Cxcl1,Tyrobp,Nckap1l,Tgfbr2,Rab7b,Ccl19,Syk	Runx1,Csf1r,Anxa1,Cxcl1,Tyrobp,Nckap1l,Tgfbr2,Rab7b,Ccl19,Syk
GO:0072006	nephron development	8	141	0.0185	Cd44,Wnt9b,Gpc3,Col4a4,Sulf2,Cfh,Pdgfra,Sulf1	Cd44,Wnt9b,Gpc3,Col4a4,Sulf2,Cfh,Pdgfra,Sulf1
GO:0019222	regulation of metabolic process	99	6085	0.0188	Itgb2,Col1a1,Ace,Spi1,Sfrp4,Hck,Cd44,Wisp1,Itih4,Cybb,Pcolce2,Lbp,C1qtnf1,Cyba,Igfbp4,Wnt9b,Pik3r5,Lgmn,Hexb,Loxl2,Runx1,Serping1,Smoc2,Abcg1,Csf1r,Anxa1,Clec3b,Slc11a1,Gpr39,Sele,Fcgr2b,Gsn,Fbn1,Lrp4,Il6ra,Tlr2,F3,Tnfrsf1b,Fgr,Cxcl1,Pcolce,Timp4,Tyrobp,Nucb2,Itgax,Plat,Sfrp1,Ctsh,Nckap1l,Cmklr1,Cilp,Gdf7,Mgat5,Spon1,Tlr13,Bace2,Lrp1,Hpse,C3ar1,Ssc5d,S1pr2,Fbln1,Tgfbr2,Gdf6,Gpc3,Rab7b,Slamf8,Ly9,…	Itgb2,Col1a1,Ace,Spi1,Sfrp4,Hck,Cd44,Wisp1,Itih4,Cybb,Pcolce2,Lbp,C1qtnf1,Cyba,Igfbp4,Wnt9b,Pik3r5,Lgmn,Hexb,Loxl2,Runx1,Serping1,Smoc2,Abcg1,Csf1r,Anxa1,Clec3b,Slc11a1,Gpr39,Sele,Fcgr2b,Gsn,Fbn1,Lrp4,Il6ra,Tlr2,F3,Tnfrsf1b,Fgr,Cxcl1,Pcolce,Timp4,Tyrobp,Nucb2,Itgax,Plat,Sfrp1,Ctsh,Nckap1l,Cmklr1,Cilp,Gdf7,Mgat5,Spon1,Tlr13,Bace2,Lrp1,Hpse,C3ar1,Ssc5d,S1pr2,Fbln1,Tgfbr2,Gdf6,Gpc3,Rab7b,Slamf8,Ly9,…
GO:0038063	collagen-activated tyrosine kinase receptor signaling pathway	3	10	0.0188	Col1a1,Col4a4,Syk	Col1a1,Col4a4,Syk
GO:1903238	positive regulation of leukocyte tethering or rolling	3	10	0.0188	Sele,Ptafr,Selp	Sele,Ptafr,Selp
GO:0015711	organic anion transport	14	397	0.0191	Ace,Abcc3,Abcg1,Anxa1,Slc11a1,Pdpn,Slco2a1,Pltp,Folr2,Car4,Apoc1,Slc1a5,Slc37a2,Apoe	Ace,Abcc3,Abcg1,Anxa1,Slc11a1,Pdpn,Slco2a1,Pltp,Folr2,Car4,Apoc1,Slc1a5,Slc37a2,Apoe
GO:0042110	T cell activation	11	262	0.0196	Itgb2,Cd44,Anxa1,Slc11a1,Ly9,Icam1,Ccl19,Lilrb4,Syk,Lcp1,Wdfy4	Itgb2,Cd44,Anxa1,Slc11a1,Ly9,Icam1,Ccl19,Lilrb4a,Syk,Lcp1,Wdfy4
GO:0006898	receptor-mediated endocytosis	8	143	0.0199	Itgb2,Ifitm3,Fcgr2b,Lrp1,Tgfbr2,Cd300a,Syk,Apoe	Itgb2,Ifitm3,Fcgr2b,Lrp1,Tgfbr2,Cd300a,Syk,Apoe
GO:0043085	positive regulation of catalytic activity	31	1341	0.0202	Ace,Pcolce2,Cyba,Wnt9b,Pik3r5,Lgmn,Gpihbp1,Csf1r,Slc11a1,Gpr39,Sele,Gsn,Fbn1,Il6ra,F3,Fgr,Pcolce,Ctsh,Nckap1l,Fbln1,Tgfbr2,Ptafr,Tlr9,Icam1,Ccl19,Ephb2,Cd300a,Syk,Pdgfra,Apoe,Ccl21c	Ace,Pcolce2,Cyba,Wnt9b,Pik3r5,Lgmn,Gpihbp1,Csf1r,Slc11a1,Gpr39,Sele,Gsn,Fbn1,Il6ra,F3,Fgr,Pcolce,Ctsh,Nckap1l,Fbln1,Tgfbr2,Ptafr,Tlr9,Icam1,Ccl19,Ephb2,Cd300a,Syk,Pdgfra,Apoe,Ccl21c
GO:0032757	positive regulation of interleukin-8 production	5	50	0.0209	Lbp,Tlr2,Tlr9,Clec7a,Syk	Lbp,Tlr2,Tlr9,Clec7a,Syk
GO:1902622	regulation of neutrophil migration	5	50	0.0209	Lbp,Nckap1l,C3ar1,Slamf8,Ccl19	Lbp,Nckap1l,C3ar1,Slamf8,Ccl19
GO:0032963	collagen metabolic process	5	51	0.0226	Col1a1,Ctsk,Col1a2,Mmp2,Adamts2	Col1a1,Ctsk,Col1a2,Mmp2,Adamts2
GO:0051251	positive regulation of lymphocyte activation	11	267	0.0226	Runx1,Anxa1,Vcam1,Tyrobp,Nckap1l,Tgfbr2,Tlr9,Sirpa,Ccl19,Clec7a,Syk	Runx1,Anxa1,Vcam1,Tyrobp,Nckap1l,Tgfbr2,Tlr9,Sirpa,Ccl19,Clec7a,Syk
GO:0002283	neutrophil activation involved in immune response	3	11	0.0231	Tyrobp,Myo1f,Syk	Tyrobp,Myo1f,Syk
GO:0032490	detection of molecule of bacterial origin	3	11	0.0231	Lbp,Tlr2,Ssc5d	Lbp,Tlr2,Ssc5d
GO:0032836	glomerular basement membrane development	3	11	0.0231	Col4a4,Sulf2,Sulf1	Col4a4,Sulf2,Sulf1
GO:0033700	phospholipid efflux	3	11	0.0231	Abcg1,Apoc1,Apoe	Abcg1,Apoc1,Apoe
GO:0098771	inorganic ion homeostasis	20	715	0.0231	Sfrp4,Tbxas1,C1qtnf1,Hexb,Scara5,Slc11a1,Gpr39,Cxcl1,Nucb2,Cmklr1,Lrp1,C3ar1,Ackr2,Slamf8,Car4,Ccl19,Steap3,Gpr35,Pdgfra,Apoe	Sfrp4,Tbxas1,C1qtnf1,Hexb,Scara5,Slc11a1,Gpr39,Cxcl1,Nucb2,Cmklr1,Lrp1,C3ar1,Ackr2,Slamf8,Car4,Ccl19,Steap3,Gpr35,Pdgfra,Apoe
GO:0050920	regulation of chemotaxis	10	226	0.0233	Lbp,Lgmn,Smoc2,Nckap1l,Cmklr1,Nbl1,C3ar1,Slamf8,Ccl19,Pdgfra	Lbp,Lgmn,Smoc2,Nckap1l,Cmklr1,Nbl1,C3ar1,Slamf8,Ccl19,Pdgfra
GO:0032374	regulation of cholesterol transport	5	52	0.024	Abcg1,Lrp1,Pltp,Apoc1,Apoe	Abcg1,Lrp1,Pltp,Apoc1,Apoe
GO:0032989	cellular component morphogenesis	18	611	0.024	Jade2,Dbn1,Csf1r,Lrp4,Tlr2,Nckap1l,Gdf7,Lrp1,Nbl1,Flrt2,Cdh11,Lama2,Scn1b,Ephb2,Itgb4,Gas7,Pdgfra,Matn2	Jade2,Dbn1,Csf1r,Lrp4,Tlr2,Nckap1l,Gdf7,Lrp1,Nbl1,Flrt2,Cdh11,Lama2,Scn1b,Ephb2,Itgb4,Gas7,Pdgfra,Matn2
GO:0043588	skin development	10	227	0.024	Col1a1,Runx1,Anxa1,Lrp4,Col1a2,Ppl,Adamts2,Col3a1,Cd109,Itgb4	Col1a1,Runx1,Anxa1,Lrp4,Col1a2,Ppl,Adamts2,Col3a1,Cd109,Itgb4
GO:1900271	regulation of long-term synaptic potentiation	5	52	0.024	Lgmn,Tyrobp,Pirb,Ephb2,Apoe	Lgmn,Tyrobp,Pirb,Ephb2,Apoe
GO:0048589	developmental growth	15	458	0.0242	Col6a1,Jade2,Anxa1,Gsn,Lrp4,Il6ra,Sfrp1,Igsf10,Tgfbr2,Col12a1,Ptgfrn,Col14a1,Heg1,Pdgfra,Matn2	Col6a1,Jade2,Anxa1,Gsn,Lrp4,Il6ra,Sfrp1,Igsf10,Tgfbr2,Col12a1,Ptgfrn,Col14a1,Heg1,Pdgfra,Matn2
GO:1905330	regulation of morphogenesis of an epithelium	7	113	0.0243	Wnt9b,Ntn4,Itgax,Sfrp1,Gpc3,Pdgfra,Sulf1	Wnt9b,Ntn4,Itgax,Sfrp1,Gpc3,Pdgfra,Sulf1
GO:0046649	lymphocyte activation	14	410	0.0247	Itgb2,Spi1,Cd44,Anxa1,Slc11a1,Slamf8,Ly9,Icam1,Ccl19,Lilrb4,Nfam1,Syk,Lcp1,Wdfy4	Itgb2,Spi1,Cd44,Anxa1,Slc11a1,Slamf8,Ly9,Icam1,Ccl19,Lilrb4a,Nfam1,Syk,Lcp1,Wdfy4
GO:0009991	response to extracellular stimulus	16	510	0.0249	Col1a1,Wnt9b,Aldh3a1,C2,Gpr39,Gsn,Vcam1,Nucb2,Sfrp1,Tgfbr2,Plec,Folr2,Lilrb4,Cd68,Cfh,Apoe	Col1a1,Wnt9b,Aldh3a1,C2,Gpr39,Gsn,Vcam1,Nucb2,Sfrp1,Tgfbr2,Plec,Folr2,Lilrb4a,Cd68,Cfh,Apoe
GO:0034612	response to tumor necrosis factor	9	188	0.025	Col1a1,Cyba,Dbn1,Tnfrsf1b,Sfrp1,Plvap,Aff3,Ccl19,Ccl21c	Col1a1,Cyba,Dbn1,Tnfrsf1b,Sfrp1,Plvap,Aff3,Ccl19,Ccl21c
GO:0045862	positive regulation of proteolysis	13	363	0.025	Pcolce2,Lgmn,Clec3b,Gsn,F3,Tnfrsf1b,Pcolce,Ctsh,Spon1,Fbln1,Syk,Ccbe1,Apoe	Pcolce2,Lgmn,Clec3b,Gsn,F3,Tnfrsf1b,Pcolce,Ctsh,Spon1,Fbln1,Syk,Ccbe1,Apoe
GO:0051048	negative regulation of secretion	10	229	0.025	Ace,Anxa1,Gpr39,Tnfrsf1b,Nucb2,Sfrp1,Cd300a,Anpep,Cd84,Apoe	Ace,Anxa1,Gpr39,Tnfrsf1b,Nucb2,Sfrp1,Cd300a,Anpep,Cd84,Apoe
GO:0035265	organ growth	7	114	0.0251	Col6a1,Tgfbr2,Col12a1,Col14a1,Heg1,Pdgfra,Matn2	Col6a1,Tgfbr2,Col12a1,Col14a1,Heg1,Pdgfra,Matn2
GO:0007169	transmembrane receptor protein tyrosine kinase signaling pathway	13	364	0.0254	Col1a1,Hck,Csf1r,Fgr,Plat,Svep1,Flrt2,Col4a4,Ephb2,Sulf2,Syk,Pdgfra,Sulf1	Col1a1,Hck,Csf1r,Fgr,Plat,Svep1,Flrt2,Col4a4,Ephb2,Sulf2,Syk,Pdgfra,Sulf1
GO:0008360	regulation of cell shape	8	151	0.0263	Hck,Hexb,Csf1r,Anxa1,Pdpn,Fgr,Icam1,Gas7	Hck,Hexb,Csf1r,Anxa1,Pdpn,Fgr,Icam1,Gas7
GO:0071840	cellular component organization or biogenesis	83	4954	0.027	Itgb2,Col1a1,Spi1,Cd44,Aldh1a3,Cyba,Ntn4,Jade2,Lgmn,Dbn1,Hexb,Scara5,Loxl2,Smoc2,Abcg1,Csf1r,Anxa1,Dpt,Fcgr2b,Gsn,Lrp4,Tlr2,Pdpn,Col1a2,Tyrobp,Sfrp1,Mmp2,Cotl1,Nckap1l,Col16a1,C1qc,Tgfbi,Gdf7,Ppl,Adamts2,C1qb,Lgi2,Lrp1,Myof,Nbl1,Srpx,Fbln2,S1pr2,Fbln1,Olfml2a,Pltp,Flrt2,Rab7b,Slamf8,Cdh11,Plec,Icam1,Col4a4,Myo1f,Col3a1,Adamtsl2,Lama2,Scn1b,Ccdc80,Sirpa,Ptgfrn,Col23a1,Col15a1,Ephb2,Itgb4,Apoc1,Slc…	Itgb2,Col1a1,Spi1,Cd44,Aldh1a3,Cyba,Ntn4,Jade2,Lgmn,Dbn1,Hexb,Scara5,Loxl2,Smoc2,Abcg1,Csf1r,Anxa1,Dpt,Fcgr2b,Gsn,Lrp4,Tlr2,Pdpn,Col1a2,Tyrobp,Sfrp1,Mmp2,Cotl1,Nckap1l,Col16a1,C1qc,Tgfbi,Gdf7,Ppl,Adamts2,C1qb,Lgi2,Lrp1,Myof,Nbl1,Srpx,Fbln2,S1pr2,Fbln1,Olfml2a,Pltp,Flrt2,Rab7b,Slamf8,Cdh11,Plec,Icam1,Col4a4,Myo1f,Col3a1,Adamtsl2,Lama2,Scn1b,Ccdc80,Sirpa,Ptgfrn,Col23a1,Col15a1,Ephb2,Itgb4,Apoc1,Slc…
GO:0002604	regulation of dendritic cell antigen processing and presentation	3	12	0.0271	Slc11a1,Ccl19,Cd68	Slc11a1,Ccl19,Cd68
GO:0032645	regulation of granulocyte macrophage colony-stimulating factor production	3	12	0.0271	Tlr9,Syk,Cd84	Tlr9,Syk,Cd84
GO:0034375	high-density lipoprotein particle remodeling	3	12	0.0271	Abcg1,Pltp,Apoe	Abcg1,Pltp,Apoe
GO:0043589	skin morphogenesis	3	12	0.0271	Col1a1,Col1a2,Itgb4	Col1a1,Col1a2,Itgb4
GO:0045730	respiratory burst	3	12	0.0271	Cybb,Cyba,Slc11a1	Cybb,Cyba,Slc11a1
GO:0050829	defense response to Gram-negative bacterium	6	83	0.0271	Lbp,Slc11a1,Ssc5d,Tlr9,Lyz2,Mpeg1	Lbp,Slc11a1,Ssc5d,Tlr9,Lyz2,Mpeg1
GO:0090023	positive regulation of neutrophil chemotaxis	4	30	0.0271	Lbp,Nckap1l,C3ar1,Ccl19	Lbp,Nckap1l,C3ar1,Ccl19
GO:0002224	toll-like receptor signaling pathway	5	55	0.0286	Tlr2,Tlr13,Pik3ap1,Tlr9,Unc93b1	Tlr2,Tlr13,Pik3ap1,Tlr9,Unc93b1
GO:0002768	immune response-regulating cell surface receptor signaling pathway	8	154	0.0288	Fcgr2b,Tlr2,Nckap1l,Cmklr1,C3ar1,Fcgr4,Nfam1,Syk	Fcgr2b,Tlr2,Nckap1l,Cmklr1,C3ar1,Fcgr4,Nfam1,Syk
GO:0071354	cellular response to interleukin-6	4	31	0.0297	Spi1,Entpd2,Il6ra,Selp	Spi1,Entpd2,Il6ra,Selp
GO:0071402	cellular response to lipoprotein particle stimulus	4	31	0.0297	Itgb2,Abcg1,Cd68,Syk	Itgb2,Abcg1,Cd68,Syk
GO:0031638	zymogen activation	5	56	0.0306	Lgmn,Prss12,Plat,Ctsh,C1ra	Lgmn,Prss12,Plat,Ctsh,C1ra
GO:0070555	response to interleukin-1	7	119	0.0306	Cyba,Anxa1,Sele,Sfrp1,Sirpa,Ccl19,Ccl21c	Cyba,Anxa1,Sele,Sfrp1,Sirpa,Ccl19,Ccl21c
GO:0071622	regulation of granulocyte chemotaxis	5	56	0.0306	Lbp,Nckap1l,Cmklr1,C3ar1,Ccl19	Lbp,Nckap1l,Cmklr1,C3ar1,Ccl19
GO:0090101	negative regulation of transmembrane receptor protein serine/threonine kinase signaling pathway	7	119	0.0306	Fbn1,Sfrp1,Cilp,Nbl1,Adamtsl2,Cd109,Glg1	Fbn1,Sfrp1,Cilp,Nbl1,Adamtsl2,Cd109,Glg1
GO:0003017	lymph circulation	2	2	0.0317	Svep1,Heg1	Svep1,Heg1
GO:0014846	esophagus smooth muscle contraction	2	2	0.0317	Sulf2,Sulf1	Sulf2,Sulf1
GO:0060389	pathway-restricted SMAD protein phosphorylation	3	13	0.0317	Gdf7,Tgfbr2,Gdf6	Gdf7,Tgfbr2,Gdf6
GO:1901631	positive regulation of presynaptic membrane organization	2	2	0.0317	Lrp4,Apoe	Lrp4,Apoe
GO:1904300	positive regulation of transcytosis	2	2	0.0317	Lrp1,Ptafr	Lrp1,Ptafr
GO:0007162	negative regulation of cell adhesion	11	283	0.0319	Col1a1,Cd44,C1qtnf1,Runx1,Anxa1,Mmp2,Lrp1,Fbln1,Myo1f,Cd300a,Lgals3	Col1a1,Cd44,C1qtnf1,Runx1,Anxa1,Mmp2,Lrp1,Fbln1,Myo1f,Cd300a,Lgals3
GO:0010517	regulation of phospholipase activity	5	57	0.0321	Anxa1,Sele,Lrp1,Ptafr,Pdgfra	Anxa1,Sele,Lrp1,Ptafr,Pdgfra
GO:0034113	heterotypic cell-cell adhesion	4	32	0.0321	Itgb2,Vcam1,Itgax,Sirpa	Itgb2,Vcam1,Itgax,Sirpa
GO:0043302	positive regulation of leukocyte degranulation	4	32	0.0321	Itgb2,Fgr,Ptafr,Syk	Itgb2,Fgr,Ptafr,Syk
GO:0048666	neuron development	22	855	0.0322	Cd44,Ntn4,Jade2,Dbn1,Runx1,Csf1r,Fcgr2b,Lrp4,Mmp2,Nckap1l,Gdf7,Lrp1,Nbl1,Flrt2,Cdh11,Lama2,Scn1b,Ephb2,Gas7,Cfh,Matn2,Apoe	Cd44,Ntn4,Jade2,Dbn1,Runx1,Csf1r,Fcgr2b,Lrp4,Mmp2,Nckap1l,Gdf7,Lrp1,Nbl1,Flrt2,Cdh11,Lama2,Scn1b,Ephb2,Gas7,Cfh,Matn2,Apoe
GO:0051047	positive regulation of secretion	14	428	0.0336	Itgb2,C1qtnf1,Cyba,Runx1,Abcg1,Gpr39,Tlr2,Fgr,Nucb2,Lrp1,Ptafr,AF251705,Syk,Lgals3	Itgb2,C1qtnf1,Cyba,Runx1,Abcg1,Gpr39,Tlr2,Fgr,Nucb2,Lrp1,Ptafr,Cd300c2,Syk,Lgals3
GO:0048812	neuron projection morphogenesis	15	479	0.0341	Jade2,Dbn1,Csf1r,Lrp4,Nckap1l,Gdf7,Lrp1,Nbl1,Flrt2,Cdh11,Lama2,Scn1b,Ephb2,Gas7,Matn2	Jade2,Dbn1,Csf1r,Lrp4,Nckap1l,Gdf7,Lrp1,Nbl1,Flrt2,Cdh11,Lama2,Scn1b,Ephb2,Gas7,Matn2
GO:0050731	positive regulation of peptidyl-tyrosine phosphorylation	9	200	0.0347	Ace,Cd44,Csf1r,Lrp4,Il6ra,Icam1,Clec7a,Syk,Pdgfra	Ace,Cd44,Csf1r,Lrp4,Il6ra,Icam1,Clec7a,Syk,Pdgfra
GO:1903532	positive regulation of secretion by cell	13	382	0.0358	Itgb2,C1qtnf1,Runx1,Abcg1,Gpr39,Tlr2,Fgr,Nucb2,Lrp1,Ptafr,AF251705,Syk,Lgals3	Itgb2,C1qtnf1,Runx1,Abcg1,Gpr39,Tlr2,Fgr,Nucb2,Lrp1,Ptafr,Cd300c2,Syk,Lgals3
GO:0007584	response to nutrient	8	161	0.0359	Col1a1,Aldh3a1,C2,Gsn,Sfrp1,Tgfbr2,Plec,Folr2	Col1a1,Aldh3a1,C2,Gsn,Sfrp1,Tgfbr2,Plec,Folr2
GO:0051712	positive regulation of killing of cells of other organism	3	14	0.0366	Cxcl1,Clec7a,Syk	Cxcl1,Clec7a,Syk
GO:0031175	neuron projection development	19	697	0.0371	Cd44,Jade2,Dbn1,Csf1r,Fcgr2b,Lrp4,Mmp2,Nckap1l,Gdf7,Lrp1,Nbl1,Flrt2,Cdh11,Lama2,Scn1b,Ephb2,Gas7,Matn2,Apoe	Cd44,Jade2,Dbn1,Csf1r,Fcgr2b,Lrp4,Mmp2,Nckap1l,Gdf7,Lrp1,Nbl1,Flrt2,Cdh11,Lama2,Scn1b,Ephb2,Gas7,Matn2,Apoe
GO:0002548	monocyte chemotaxis	4	34	0.0382	Anxa1,Ccl19,Lgals3,Ccl21c	Anxa1,Ccl19,Lgals3,Ccl21c
GO:0032835	glomerulus development	5	60	0.0382	Col4a4,Sulf2,Cfh,Pdgfra,Sulf1	Col4a4,Sulf2,Cfh,Pdgfra,Sulf1
GO:0034122	negative regulation of toll-like receptor signaling pathway	4	34	0.0382	Pik3ap1,Rab7b,Tlr9,Cd300a	Pik3ap1,Rab7b,Tlr9,Cd300a
GO:0050869	negative regulation of B cell activation	4	34	0.0382	Fcgr2b,Tyrobp,Sfrp1,Cd300a	Fcgr2b,Tyrobp,Sfrp1,Cd300a
GO:0097028	dendritic cell differentiation	4	34	0.0382	Spi1,Tgfbr2,Pirb,Ccl19	Spi1,Tgfbr2,Pirb,Ccl19
GO:2000516	positive regulation of CD4-positive, alpha-beta T cell activation	4	34	0.0382	Anxa1,Nckap1l,Tgfbr2,Ccl19	Anxa1,Nckap1l,Tgfbr2,Ccl19
GO:0071356	cellular response to tumor necrosis factor	8	164	0.0393	Col1a1,Cyba,Dbn1,Tnfrsf1b,Sfrp1,Plvap,Ccl19,Ccl21c	Col1a1,Cyba,Dbn1,Tnfrsf1b,Sfrp1,Plvap,Ccl19,Ccl21c
GO:2000377	regulation of reactive oxygen species metabolic process	9	205	0.0397	Itgb2,Cyba,Tlr2,Cxcl1,Tyrobp,Tgfbr2,Icam1,Sirpa,Syk	Itgb2,Cyba,Tlr2,Cxcl1,Tyrobp,Tgfbr2,Icam1,Sirpa,Syk
GO:0032970	regulation of actin filament-based process	13	388	0.0398	Hck,Dbn1,Csf1r,Gsn,Tlr2,Pdpn,Fgr,Cotl1,Nckap1l,Lrp1,Icam1,Myo1f,Capg	Hck,Dbn1,Csf1r,Gsn,Tlr2,Pdpn,Fgr,Cotl1,Nckap1l,Lrp1,Icam1,Myo1f,Capg
GO:0031214	biomineral tissue development	6	92	0.0405	Col1a1,Clec3b,Fgr,Col1a2,Gpc3,Tmem119	Col1a1,Clec3b,Fgr,Col1a2,Gpc3,Tmem119
GO:0000768	syncytium formation by plasma membrane fusion	4	35	0.0411	Cd44,Myof,Cd109,Ptgfrn	Cd44,Myof,Cd109,Ptgfrn
GO:0045596	negative regulation of cell differentiation	20	761	0.0411	Cd44,Wisp1,Runx1,Abcg1,Anxa1,Fbn1,Lrp4,Nucb2,Sfrp1,C1qc,Lrp1,Fbln1,Tmem119,Col3a1,Tmem176a,Ephb2,Pi16,Tmem176b,Apoe,Ccl21c	Cd44,Wisp1,Runx1,Abcg1,Anxa1,Fbn1,Lrp4,Nucb2,Sfrp1,C1qc,Lrp1,Fbln1,Tmem119,Col3a1,Tmem176a,Ephb2,Pi16,Tmem176b,Apoe,Ccl21c
GO:0002730	regulation of dendritic cell cytokine production	3	15	0.0418	Tlr2,Tlr9,Clec7a	Tlr2,Tlr9,Clec7a
GO:0010942	positive regulation of cell death	19	708	0.0424	Ace,Sfrp4,Cd44,Aldh1a3,Anxa1,Fcgr2b,Gsn,F3,Tnfrsf1b,Tyrobp,Sfrp1,Mmp2,Ctsh,Lrp1,Srpx,Cd248,Steap3,Syk,Apoe	Ace,Sfrp4,Cd44,Aldh1a3,Anxa1,Fcgr2b,Gsn,F3,Tnfrsf1b,Tyrobp,Sfrp1,Mmp2,Ctsh,Lrp1,Srpx,Cd248,Steap3,Syk,Apoe
GO:0046850	regulation of bone remodeling	5	62	0.0425	Csf1r,Sfrp1,Tmem119,Fcgr4,Syk	Csf1r,Sfrp1,Tmem119,Fcgr4,Syk
GO:0030182	neuron differentiation	25	1056	0.0429	Cd44,Wnt9b,Ntn4,Jade2,Dbn1,Runx1,Csf1r,Fcgr2b,Lrp4,Vcam1,Sfrp1,Mmp2,Nckap1l,Gdf7,Lrp1,Nbl1,Flrt2,Cdh11,Lama2,Scn1b,Ephb2,Gas7,Cfh,Matn2,Apoe	Cd44,Wnt9b,Ntn4,Jade2,Dbn1,Runx1,Csf1r,Fcgr2b,Lrp4,Vcam1,Sfrp1,Mmp2,Nckap1l,Gdf7,Lrp1,Nbl1,Flrt2,Cdh11,Lama2,Scn1b,Ephb2,Gas7,Cfh,Matn2,Apoe
GO:0032956	regulation of actin cytoskeleton organization	12	344	0.0429	Hck,Dbn1,Csf1r,Gsn,Tlr2,Fgr,Cotl1,Nckap1l,Lrp1,Icam1,Myo1f,Capg	Hck,Dbn1,Csf1r,Gsn,Tlr2,Fgr,Cotl1,Nckap1l,Lrp1,Icam1,Myo1f,Capg
GO:0043304	regulation of mast cell degranulation	4	36	0.0444	Fgr,Cd300a,Syk,Cd84	Fgr,Cd300a,Syk,Cd84
GO:0030029	actin filament-based process	16	551	0.0467	Dbn1,Anxa1,Sele,Gsn,Pdpn,Tyrobp,Sfrp1,Nckap1l,S1pr2,Myo1f,Scn1b,Sirpa,Gas7,Capg,Lcp1,Pdgfra	Dbn1,Anxa1,Sele,Gsn,Pdpn,Tyrobp,Sfrp1,Nckap1l,S1pr2,Myo1f,Scn1b,Sirpa,Gas7,Capg,Lcp1,Pdgfra
GO:0034447	very-low-density lipoprotein particle clearance	2	3	0.0475	Apoc1,Apoe	Apoc1,Apoe
GO:1902174	positive regulation of keratinocyte apoptotic process	2	3	0.0475	Sfrp4,Gsn	Sfrp4,Gsn
GO:1904845	cellular response to L-glutamine	2	3	0.0475	Cybb,Cyba	Cybb,Cyba
GO:2001199	negative regulation of dendritic cell differentiation	2	3	0.0475	Tmem176a,Tmem176b	Tmem176a,Tmem176b
GO:0002755	MyD88-dependent toll-like receptor signaling pathway	3	16	0.0478	Tlr2,Tlr13,Tlr9	Tlr2,Tlr13,Tlr9
GO:0032717	negative regulation of interleukin-8 production	3	16	0.0478	Anxa1,Ssc5d,Tlr9	Anxa1,Ssc5d,Tlr9
GO:0043271	negative regulation of ion transport	8	171	0.0478	Ace,Sfrp4,Tlr9,Icam1,Ephb2,Cd300a,Gpr35,Apoe	Ace,Sfrp4,Tlr9,Icam1,Ephb2,Cd300a,Gpr35,Apoe
GO:0002791	regulation of peptide secretion	13	399	0.048	Wisp1,Abcg1,Anxa1,Gpr39,Tlr2,Fgr,Nucb2,Sfrp1,Lrp1,Tlr9,AF251705,Syk,Apoe	Wisp1,Abcg1,Anxa1,Gpr39,Tlr2,Fgr,Nucb2,Sfrp1,Lrp1,Tlr9,Cd300c2,Syk,Apoe
GO:0010810	regulation of cell-substrate adhesion	9	213	0.0483	Col1a1,Dbn1,Smoc2,Pdpn,Col16a1,Lrp1,Fbln2,Fbln1,Ccdc80	Col1a1,Dbn1,Smoc2,Pdpn,Col16a1,Lrp1,Fbln2,Fbln1,Ccdc80
GO:0002690	positive regulation of leukocyte chemotaxis	6	97	0.0495	Lbp,Lgmn,Nckap1l,Cmklr1,C3ar1,Ccl19	Lbp,Lgmn,Nckap1l,Cmklr1,C3ar1,Ccl19
GO:0042102	positive regulation of T cell proliferation	6	97	0.0495	Anxa1,Vcam1,Nckap1l,Tgfbr2,Ccl19,Syk	Anxa1,Vcam1,Nckap1l,Tgfbr2,Ccl19,Syk
GO:0015918	sterol transport	5	65	0.0497	Abcg1,Pltp,Apoc1,Apoe,Soat1	Abcg1,Pltp,Apoc1,Apoe,Soat1
