# Supplementary material for: reString: an open-source Python software to perform automatic functional enrichment retrieval, results aggregation and data visualization
Source: Sci Rep. 2021 Dec 6;11:23458. doi: 10.1038/s41598-021-02528-0 (PMC8648753; doi:10.1038/s41598-021-02528-0)
Supplement: Supplementary file 1 — Supplementary Information 1. [file 41598_2021_2528_MOESM1_ESM.zip › Supplemental DataSets/up_down_together/treatment_t0_red_VS_treatment_t0_blue_FC/ALL_enrichment.KEGG.tsv]

#term ID	term description	observed gene count	background gene count	false discovery rate	matching proteins in your network (IDs)	matching proteins in your network (labels)
mmu04610	Complement and coagulation cascades	16	92	9.19e-11	Itgb2,Serping1,Cfb,C2,Procr,F3,Itgax,Plat,C1qc,C1qb,C3ar1,C1ra,F10,C4b,Cfh,Vwf	Itgb2,Serping1,Cfb,C2,Procr,F3,Itgax,Plat,C1qc,C1qb,C3ar1,C1ra,F10,C4b,Cfh,Vwf
mmu05150	Staphylococcus aureus infection	13	108	5.2e-07	Itgb2,Cfb,C2,C1qc,C1qb,C3ar1,C1ra,C4b,Ptafr,Fcgr4,Icam1,Cfh,Selp	Itgb2,Cfb,C2,C1qc,C1qb,C3ar1,C1ra,C4b,Ptafr,Fcgr4,Icam1,Cfh,Selp
mmu04142	Lysosome	13	127	2.07e-06	Naglu,Sgsh,Galns,Ctsk,Lgmn,Hexb,Gusb,Slc11a1,Man2b1,Ctsh,Cd68,Laptm5,Entpd4	Naglu,Sgsh,Galns,Ctsk,Lgmn,Hexb,Gusb,Slc11a1,Man2b1,Ctsh,Cd68,Laptm5,Entpd4
mmu04933	AGE-RAGE signaling pathway in diabetic complications	11	101	1.16e-05	Col1a1,Cybb,Sele,Vcam1,F3,Col1a2,Mmp2,Tgfbr2,Icam1,Col4a4,Col3a1	Col1a1,Cybb,Sele,Vcam1,F3,Col1a2,Mmp2,Tgfbr2,Icam1,Col4a4,Col3a1
mmu04974	Protein digestion and absorption	11	108	1.73e-05	Col6a1,Col1a1,Col1a2,Col16a1,Col12a1,Col4a4,Col3a1,Col23a1,Col15a1,Slc1a5,Col14a1	Col6a1,Col1a1,Col1a2,Col16a1,Col12a1,Col4a4,Col3a1,Col23a1,Col15a1,Slc1a5,Col14a1
mmu00531	Glycosaminoglycan degradation	6	21	4.12e-05	Naglu,Sgsh,Galns,Hexb,Gusb,Hpse	Naglu,Sgsh,Galns,Hexb,Gusb,Hpse
mmu04380	Osteoclast differentiation	11	121	4.12e-05	Spi1,Ctsk,Cyba,Csf1r,Tyrobp,Tgfbr2,Pirb,Fcgr4,Sirpa,Lilrb4,Syk	Spi1,Ctsk,Cyba,Csf1r,Tyrobp,Tgfbr2,Pirb,Fcgr4,Sirpa,Lilrb4a,Syk
mmu05144	Malaria	8	53	4.12e-05	Itgb2,Sele,Vcam1,Tlr2,Lrp1,Tlr9,Icam1,Selp	Itgb2,Sele,Vcam1,Tlr2,Lrp1,Tlr9,Icam1,Selp
mmu05146	Amoebiasis	10	105	6.13e-05	Itgb2,Col1a1,Tlr2,Cxcl1,Col1a2,Rab7b,Col4a4,Col3a1,Lama2,Serpinb6b	Itgb2,Col1a1,Tlr2,Cxcl1,Col1a2,Rab7b,Col4a4,Col3a1,Lama2,Serpinb6b
mmu04512	ECM-receptor interaction	9	87	0.0001	Col6a1,Col1a1,Cd44,Col1a2,Itga11,Col4a4,Lama2,Itgb4,Vwf	Col6a1,Col1a1,Cd44,Col1a2,Itga11,Col4a4,Lama2,Itgb4,Vwf
mmu04151	PI3K-Akt signaling pathway	15	355	0.0017	Col6a1,Col1a1,Pik3r5,Csf1r,Il6ra,Tlr2,Col1a2,Itga11,Pik3ap1,Col4a4,Lama2,Itgb4,Vwf,Syk,Pdgfra	Col6a1,Col1a1,Pik3r5,Csf1r,Il6ra,Tlr2,Col1a2,Itga11,Pik3ap1,Col4a4,Lama2,Itgb4,Vwf,Syk,Pdgfra
mmu04979	Cholesterol metabolism	6	48	0.0017	Lrp1,Nceh1,Pltp,Apoc1,Apoe,Soat1	Lrp1,Nceh1,Pltp,Apoc1,Apoe,Soat1
mmu05133	Pertussis	7	73	0.0017	Itgb2,Serping1,C2,C1qc,C1qb,C1ra,C4b	Itgb2,Serping1,C2,C1qc,C1qb,C1ra,C4b
mmu04064	NF-kappa B signaling pathway	7	99	0.0092	Lbp,Vcam1,Cxcl1,Icam1,Gm13304,Ccl19,Syk	Lbp,Vcam1,Cxcl1,Icam1,Gm13304,Ccl19,Syk
mmu04061	Viral protein interaction with cytokine and cytokine receptor	6	87	0.025	Csf1r,Il6ra,Tnfrsf1b,Cxcl1,Gm13304,Ccl19	Csf1r,Il6ra,Tnfrsf1b,Cxcl1,Gm13304,Ccl19
mmu04510	Focal adhesion	9	196	0.025	Col6a1,Col1a1,Col1a2,Itga11,Col4a4,Lama2,Itgb4,Vwf,Pdgfra	Col6a1,Col1a1,Col1a2,Itga11,Col4a4,Lama2,Itgb4,Vwf,Pdgfra
mmu04611	Platelet activation	7	120	0.025	Col1a1,Tbxas1,Pik3r5,Col1a2,Col3a1,Vwf,Syk	Col1a1,Tbxas1,Pik3r5,Col1a2,Col3a1,Vwf,Syk
mmu05205	Proteoglycans in cancer	9	199	0.025	Col1a1,Cd44,Wnt9b,Tlr2,Col1a2,Mmp2,Hpse,Gpc3,Dcn	Col1a1,Cd44,Wnt9b,Tlr2,Col1a2,Mmp2,Hpse,Gpc3,Dcn
mmu05143	African trypanosomiasis	4	35	0.0279	Sele,Vcam1,Tlr9,Icam1	Sele,Vcam1,Tlr9,Icam1
mmu05322	Systemic lupus erythematosus	6	93	0.0279	C2,C1qc,C1qb,C1ra,C4b,Fcgr4	C2,C1qc,C1qb,C1ra,C4b,Fcgr4
mmu04350	TGF-beta signaling pathway	6	95	0.0289	Fbn1,Gdf7,Nbl1,Tgfbr2,Gdf6,Dcn	Fbn1,Gdf7,Nbl1,Tgfbr2,Gdf6,Dcn
mmu05140	Leishmaniasis	5	67	0.0349	Itgb2,Cybb,Cyba,Tlr2,Fcgr4	Itgb2,Cybb,Cyba,Tlr2,Fcgr4
mmu05142	Chagas disease	6	100	0.0349	Ace,Tlr2,C1qc,C1qb,Tgfbr2,Tlr9	Ace,Tlr2,C1qc,C1qb,Tgfbr2,Tlr9
mmu00511	Other glycan degradation	3	18	0.0359	Hexb,Man2b2,Man2b1	Hexb,Man2b2,Man2b1
mmu04060	Cytokine-cytokine receptor interaction	10	279	0.0467	Csf1r,Il6ra,Tnfrsf1b,Cxcl1,Gdf7,Tgfbr2,Gdf6,Csf2rb2,Gm13304,Ccl19	Csf1r,Il6ra,Tnfrsf1b,Cxcl1,Gdf7,Tgfbr2,Gdf6,Csf2rb2,Gm13304,Ccl19
