# Supplementary material for: reString: an open-source Python software to perform automatic functional enrichment retrieval, results aggregation and data visualization
Source: Sci Rep. 2021 Dec 6;11:23458. doi: 10.1038/s41598-021-02528-0 (PMC8648753; doi:10.1038/s41598-021-02528-0)
Supplement: Supplementary file 1 — Supplementary Information 1. [file 41598_2021_2528_MOESM1_ESM.zip › Supplemental DataSets/up_down_together/treatment_t0_red_VS_treatment_t0_blue_FC/ALL_enrichment.Function.tsv]

#term ID	term description	observed gene count	background gene count	false discovery rate	matching proteins in your network (IDs)	matching proteins in your network (labels)
GO:0005539	glycosaminoglycan binding	20	202	1.44e-08	Cd44,Wisp1,Pcolce2,Smoc2,Clec3b,Fbn1,Tlr2,Pcolce,Sfrp1,Col16a1,Stab1,Tgfbr2,Ccdc80,Col23a1,Dcn,Sulf2,Cfh,Selp,Apoe,Sulf1	Cd44,Wisp1,Pcolce2,Smoc2,Clec3b,Fbn1,Tlr2,Pcolce,Sfrp1,Col16a1,Stab1,Tgfbr2,Ccdc80,Col23a1,Dcn,Sulf2,Cfh,Selp,Apoe,Sulf1
GO:0005509	calcium ion binding	31	599	6.97e-08	S100a4,Man1a,Enpp3,Loxl2,Runx1,Smoc2,Anxa1,Clec3b,Sele,Gsn,Pamr1,Fbn1,Lrp4,Hpgds,Nucb2,Lrp1,Svep1,Stab1,Fbln2,Fbln1,C1ra,F10,Cd248,Cdh11,Sulf2,Lcp1,Ccbe1,Heg1,Selp,Matn2,Sulf1	S100a4,Man1a,Enpp3,Loxl2,Runx1,Smoc2,Anxa1,Clec3b,Sele,Gsn,Pamr1,Fbn1,Lrp4,Hpgds,Nucb2,Lrp1,Svep1,Stab1,Fbln2,Fbln1,C1ra,F10,Cd248,Cdh11,Sulf2,Lcp1,Ccbe1,Heg1,Selp,Matn2,Sulf1
GO:0044877	protein-containing complex binding	47	1411	6.78e-07	Itgb2,Col6a1,Wisp1,Pcolce2,Ctsk,C1qtnf1,Pik3r5,Dbn1,Hexb,Gpihbp1,Fcgr2b,Gsn,Fbn1,Vcam1,Tlr2,Fgr,Pcolce,Cotl1,Itga11,Ctsh,Nckap1l,Col16a1,Tgfbi,Lrp1,Stab1,S1pr2,Fbln1,Pltp,Tgfbr2,C4b,Pirb,Fcgr4,Icam1,Myo1f,Col3a1,Dcn,Ephb2,Itgb4,Gas7,Vwf,Capg,Syk,Lgals3,Lcp1,Ccbe1,Pdgfra,Apoe	Itgb2,Col6a1,Wisp1,Pcolce2,Ctsk,C1qtnf1,Pik3r5,Dbn1,Hexb,Gpihbp1,Fcgr2b,Gsn,Fbn1,Vcam1,Tlr2,Fgr,Pcolce,Cotl1,Itga11,Ctsh,Nckap1l,Col16a1,Tgfbi,Lrp1,Stab1,S1pr2,Fbln1,Pltp,Tgfbr2,C4b,Pirb,Fcgr4,Icam1,Myo1f,Col3a1,Dcn,Ephb2,Itgb4,Gas7,Vwf,Capg,Syk,Lgals3,Lcp1,Ccbe1,Pdgfra,Apoe
GO:0005102	signaling receptor binding	49	1571	1.72e-06	Itgb2,S100a4,Ace,Hck,Angptl2,Clec11a,Cd44,Wisp1,Lbp,Wnt9b,Gusb,Fbn1,Lrp4,Il6ra,Vcam1,Tlr2,Pdpn,Fgr,Cxcl1,Tyrobp,Nucb2,Itgax,Plat,Sfrp1,Col16a1,Tgfbi,Gdf7,Nbl1,Pik3ap1,S1pr2,Fbln1,Flrt2,Tgfbr2,Gdf6,Tlr9,Icam1,Col3a1,Lama2,Ccl19,Ephb2,Itgb4,Vwf,Syk,Lgals3,Lcp1,Unc93b1,Pdgfra,Apoe,Ccl21c	Itgb2,S100a4,Ace,Hck,Angptl2,Clec11a,Cd44,Wisp1,Lbp,Wnt9b,Gusb,Fbn1,Lrp4,Il6ra,Vcam1,Tlr2,Pdpn,Fgr,Cxcl1,Tyrobp,Nucb2,Itgax,Plat,Sfrp1,Col16a1,Tgfbi,Gdf7,Nbl1,Pik3ap1,S1pr2,Fbln1,Flrt2,Tgfbr2,Gdf6,Tlr9,Icam1,Col3a1,Lama2,Ccl19,Ephb2,Itgb4,Vwf,Syk,Lgals3,Lcp1,Unc93b1,Pdgfra,Apoe,Ccl21c
GO:0005178	integrin binding	14	136	3.67e-06	Itgb2,Wisp1,Fbn1,Vcam1,Col16a1,Tgfbi,S1pr2,Fbln1,Icam1,Col3a1,Itgb4,Vwf,Syk,Lcp1	Itgb2,Wisp1,Fbn1,Vcam1,Col16a1,Tgfbi,S1pr2,Fbln1,Icam1,Col3a1,Itgb4,Vwf,Syk,Lcp1
GO:0005201	extracellular matrix structural constituent	10	57	5.82e-06	Col1a1,Fbn1,Col1a2,Col16a1,Fbln1,Col4a4,Col3a1,Col23a1,Col15a1,Dcn	Col1a1,Fbn1,Col1a2,Col16a1,Fbln1,Col4a4,Col3a1,Col23a1,Col15a1,Dcn
GO:0005518	collagen binding	10	69	2.55e-05	Col6a1,Pcolce2,Ctsk,C1qtnf1,Pcolce,Itga11,Tgfbi,Dcn,Vwf,Ccbe1	Col6a1,Pcolce2,Ctsk,C1qtnf1,Pcolce,Itga11,Tgfbi,Dcn,Vwf,Ccbe1
GO:0005488	binding	179	11199	2.94e-05	Itgb2,S100a4,Col6a1,Col1a1,Ace,Spi1,Nudt14,Sfrp4,Tbxas1,Hck,Man1a,Angptl2,Clec11a,Cd44,Wisp1,Galns,Aldh1a3,Cybb,Pcolce2,Ctsk,Lbp,Stac2,C1qtnf1,Cyba,Igfbp4,Wnt9b,Enpp3,Ntn4,Jade2,Abcc3,Pik3r5,Dbn1,Hexb,Loxl2,Gpihbp1,Runx1,Smoc2,Abcg1,C2,Csf1r,Anxa1,Gusb,Clec3b,Slc11a1,Gpr39,Sele,Fcgr2b,Gsn,Entpd2,Pamr1,Fbn1,Lrp4,Cpxm1,Procr,Il6ra,Vcam1,Tlr2,F3,Pdpn,Tnfrsf1b,Fgr,Man2b2,Cxcl1,Col1a2,Pcolce,Hpgds,Tim…	Itgb2,S100a4,Col6a1,Col1a1,Ace,Spi1,Nudt14,Sfrp4,Tbxas1,Hck,Man1a,Angptl2,Clec11a,Cd44,Wisp1,Galns,Aldh1a3,Cybb,Pcolce2,Ctsk,Lbp,Stac2,C1qtnf1,Cyba,Igfbp4,Wnt9b,Enpp3,Ntn4,Jade2,Abcc3,Pik3r5,Dbn1,Hexb,Loxl2,Gpihbp1,Runx1,Smoc2,Abcg1,C2,Csf1r,Anxa1,Gusb,Clec3b,Slc11a1,Gpr39,Sele,Fcgr2b,Gsn,Entpd2,Pamr1,Fbn1,Lrp4,Cpxm1,Procr,Il6ra,Vcam1,Tlr2,F3,Pdpn,Tnfrsf1b,Fgr,Man2b2,Cxcl1,Col1a2,Pcolce,Hpgds,Tim…
GO:0030246	carbohydrate binding	17	264	3.04e-05	Clec11a,Hexb,Loxl2,Gusb,Clec3b,Sele,Man2b2,Man2b1,Hk3,Galnt6,Lgals4,C4b,Cd248,Atrnl1,Clec7a,Lgals3,Selp	Clec11a,Hexb,Loxl2,Gusb,Clec3b,Sele,Man2b2,Man2b1,Hk3,Galnt6,Lgals4,C4b,Cd248,Atrnl1,Clec7a,Lgals3,Selp
GO:0005515	protein binding	123	6764	3.81e-05	Itgb2,S100a4,Col6a1,Col1a1,Ace,Spi1,Nudt14,Sfrp4,Hck,Angptl2,Clec11a,Cd44,Wisp1,Aldh1a3,Cybb,Ctsk,Lbp,C1qtnf1,Cyba,Igfbp4,Wnt9b,Ntn4,Dbn1,Hexb,Gpihbp1,Runx1,Abcg1,Csf1r,Anxa1,Gusb,Clec3b,Slc11a1,Sele,Gsn,Entpd2,Fbn1,Lrp4,Procr,Il6ra,Vcam1,Tlr2,F3,Pdpn,Tnfrsf1b,Fgr,Cxcl1,Col1a2,Hpgds,Timp4,Tyrobp,Nucb2,Itgax,Plat,Sfrp1,Mmp2,Cotl1,Itga11,Ctsh,Plvap,Col16a1,Tgfbi,Gdf7,Spon1,Tlr13,Lrp1,Hpse,Nbl1,Ushb…	Itgb2,S100a4,Col6a1,Col1a1,Ace,Spi1,Nudt14,Sfrp4,Hck,Angptl2,Clec11a,Cd44,Wisp1,Aldh1a3,Cybb,Ctsk,Lbp,C1qtnf1,Cyba,Igfbp4,Wnt9b,Ntn4,Dbn1,Hexb,Gpihbp1,Runx1,Abcg1,Csf1r,Anxa1,Gusb,Clec3b,Slc11a1,Sele,Gsn,Entpd2,Fbn1,Lrp4,Procr,Il6ra,Vcam1,Tlr2,F3,Pdpn,Tnfrsf1b,Fgr,Cxcl1,Col1a2,Hpgds,Timp4,Tyrobp,Nucb2,Itgax,Plat,Sfrp1,Mmp2,Cotl1,Itga11,Ctsh,Plvap,Col16a1,Tgfbi,Gdf7,Spon1,Tlr13,Lrp1,Hpse,Nbl1,Ushb…
GO:0008201	heparin binding	13	148	3.81e-05	Wisp1,Pcolce2,Smoc2,Clec3b,Fbn1,Pcolce,Sfrp1,Col16a1,Ccdc80,Col23a1,Cfh,Selp,Apoe	Wisp1,Pcolce2,Smoc2,Clec3b,Fbn1,Pcolce,Sfrp1,Col16a1,Ccdc80,Col23a1,Cfh,Selp,Apoe
GO:0038023	signaling receptor activity	35	1043	3.81e-05	Itgb2,Cd44,Csf1r,Gpr39,Sele,Fcgr2b,Procr,Il6ra,Tlr2,F3,Tnfrsf1b,Itga11,Ctsh,Cmklr1,Tlr13,Lrp1,C3ar1,Ackr2,S1pr2,Gpr133,Tgfbr2,Slamf8,Ptafr,Fcgr4,Tlr9,Folr2,Csf2rb2,Gpr153,Ephb2,Cd300a,Nfam1,Clec7a,Lgals3,Gpr35,Pdgfra	Itgb2,Cd44,Csf1r,Gpr39,Sele,Fcgr2b,Procr,Il6ra,Tlr2,F3,Tnfrsf1b,Itga11,Ctsh,Cmklr1,Tlr13,Lrp1,C3ar1,Ackr2,S1pr2,Adgrd1,Tgfbr2,Slamf8,Ptafr,Fcgr4,Tlr9,Folr2,Csf2rb2,Gpr153,Ephb2,Cd300a,Nfam1,Clec7a,Lgals3,Gpr35,Pdgfra
GO:0050839	cell adhesion molecule binding	17	272	3.81e-05	Itgb2,Wisp1,Fbn1,Vcam1,Itga11,Col16a1,Tgfbi,S1pr2,Fbln1,Cdh11,Icam1,Col3a1,Sirpa,Itgb4,Vwf,Syk,Lcp1	Itgb2,Wisp1,Fbn1,Vcam1,Itga11,Col16a1,Tgfbi,S1pr2,Fbln1,Cdh11,Icam1,Col3a1,Sirpa,Itgb4,Vwf,Syk,Lcp1
GO:0043167	ion binding	104	5439	6.03e-05	Itgb2,S100a4,Col1a1,Ace,Nudt14,Tbxas1,Hck,Man1a,Cd44,Wisp1,Galns,Aldh1a3,Cybb,Pcolce2,Stac2,Cyba,Enpp3,Jade2,Abcc3,Loxl2,Runx1,Smoc2,Abcg1,C2,Csf1r,Anxa1,Clec3b,Gpr39,Sele,Gsn,Entpd2,Pamr1,Fbn1,Lrp4,Cpxm1,F3,Fgr,Man2b2,Col1a2,Pcolce,Hpgds,Timp4,Tyrobp,Nucb2,Itgax,Cpxm2,Sfrp1,Man2b1,Mmp2,Itga11,Col16a1,Abca9,Mgat5,Qpct,Adamts2,Spon1,Lrp1,Myof,Svep1,Nceh1,Stab1,Nudt19,Fbln2,Vat1,Hk3,Fbln1,Galnt6,Pl…	Itgb2,S100a4,Col1a1,Ace,Nudt14,Tbxas1,Hck,Man1a,Cd44,Wisp1,Galns,Aldh1a3,Cybb,Pcolce2,Stac2,Cyba,Enpp3,Jade2,Abcc3,Loxl2,Runx1,Smoc2,Abcg1,C2,Csf1r,Anxa1,Clec3b,Gpr39,Sele,Gsn,Entpd2,Pamr1,Fbn1,Lrp4,Cpxm1,F3,Fgr,Man2b2,Col1a2,Pcolce,Hpgds,Timp4,Tyrobp,Nucb2,Itgax,Cpxm2,Sfrp1,Man2b1,Mmp2,Itga11,Col16a1,Abca9,Mgat5,Qpct,Adamts2,Spon1,Lrp1,Myof,Svep1,Nceh1,Stab1,Nudt19,Fbln2,Vat1,Hk3,Fbln1,Galnt6,Pl…
GO:0019838	growth factor binding	12	146	0.00015	Col6a1,Col1a1,Wisp1,Igfbp4,Csf1r,Il6ra,Col1a2,Tgfbr2,Col3a1,Cd109,Pdgfra,Glg1	Col6a1,Col1a1,Wisp1,Igfbp4,Csf1r,Il6ra,Col1a2,Tgfbr2,Col3a1,Cd109,Pdgfra,Glg1
GO:0038024	cargo receptor activity	9	72	0.00016	Scara5,Loxl2,Prss12,Lrp1,Stab1,Ackr2,Ssc5d,Folr2,Loxl4	Scara5,Loxl2,Prss12,Lrp1,Stab1,Ackr2,Ssc5d,Folr2,Loxl4
GO:0048407	platelet-derived growth factor binding	5	12	0.00037	Col6a1,Col1a1,Col1a2,Col3a1,Pdgfra	Col6a1,Col1a1,Col1a2,Col3a1,Pdgfra
GO:0050840	extracellular matrix binding	8	59	0.00037	Ntn4,Tgfbi,Fbln2,Ssc5d,Olfml2a,Cd248,Dcn,Lgals3	Ntn4,Tgfbi,Fbln2,Ssc5d,Olfml2a,Cd248,Dcn,Lgals3
GO:0005044	scavenger receptor activity	7	42	0.00046	Scara5,Loxl2,Prss12,Stab1,Ackr2,Ssc5d,Loxl4	Scara5,Loxl2,Prss12,Stab1,Ackr2,Ssc5d,Loxl4
GO:0140375	immune receptor activity	10	117	0.00075	Fcgr2b,Il6ra,F3,Ctsh,Cmklr1,C3ar1,Ackr2,Fcgr4,Csf2rb2,Gpr35	Fcgr2b,Il6ra,F3,Ctsh,Cmklr1,C3ar1,Ackr2,Fcgr4,Csf2rb2,Gpr35
GO:1901681	sulfur compound binding	14	245	0.00075	Wisp1,Pcolce2,Smoc2,Clec3b,Fbn1,Pcolce,Sfrp1,Col16a1,Ccdc80,Col23a1,Cfh,Selp,Apoe,Soat1	Wisp1,Pcolce2,Smoc2,Clec3b,Fbn1,Pcolce,Sfrp1,Col16a1,Ccdc80,Col23a1,Cfh,Selp,Apoe,Soat1
GO:0004888	transmembrane signaling receptor activity	28	872	0.00087	Itgb2,Cd44,Csf1r,Gpr39,Sele,Fcgr2b,Il6ra,Tlr2,F3,Tnfrsf1b,Itga11,Ctsh,Cmklr1,Tlr13,C3ar1,Ackr2,S1pr2,Gpr133,Tgfbr2,Ptafr,Fcgr4,Tlr9,Csf2rb2,Gpr153,Ephb2,Nfam1,Gpr35,Pdgfra	Itgb2,Cd44,Csf1r,Gpr39,Sele,Fcgr2b,Il6ra,Tlr2,F3,Tnfrsf1b,Itga11,Ctsh,Cmklr1,Tlr13,C3ar1,Ackr2,S1pr2,Adgrd1,Tgfbr2,Ptafr,Fcgr4,Tlr9,Csf2rb2,Gpr153,Ephb2,Nfam1,Gpr35,Pdgfra
GO:0046872	metal ion binding	71	3513	0.0014	Itgb2,S100a4,Col1a1,Ace,Nudt14,Tbxas1,Man1a,Galns,Cybb,Stac2,Cyba,Enpp3,Jade2,Loxl2,Runx1,Smoc2,C2,Anxa1,Clec3b,Gpr39,Sele,Gsn,Pamr1,Fbn1,Lrp4,Cpxm1,Man2b2,Col1a2,Hpgds,Timp4,Tyrobp,Nucb2,Itgax,Cpxm2,Man2b1,Mmp2,Itga11,Mgat5,Qpct,Adamts2,Spon1,Lrp1,Myof,Svep1,Stab1,Nudt19,Fbln2,Vat1,Fbln1,Galnt6,Tgfbr2,Car8,C1ra,F10,Cd248,Cdh11,Col3a1,Car4,Anpep,Slc1a5,Sulf2,Clec7a,Steap3,Lcp1,Ccbe1,Heg1,Selp,Lox…	Itgb2,S100a4,Col1a1,Ace,Nudt14,Tbxas1,Man1a,Galns,Cybb,Stac2,Cyba,Enpp3,Jade2,Loxl2,Runx1,Smoc2,C2,Anxa1,Clec3b,Gpr39,Sele,Gsn,Pamr1,Fbn1,Lrp4,Cpxm1,Man2b2,Col1a2,Hpgds,Timp4,Tyrobp,Nucb2,Itgax,Cpxm2,Man2b1,Mmp2,Itga11,Mgat5,Qpct,Adamts2,Spon1,Lrp1,Myof,Svep1,Stab1,Nudt19,Fbln2,Vat1,Fbln1,Galnt6,Tgfbr2,Car8,C1ra,F10,Cd248,Cdh11,Col3a1,Car4,Anpep,Slc1a5,Sulf2,Clec7a,Steap3,Lcp1,Ccbe1,Heg1,Selp,Lox…
GO:0043169	cation binding	72	3600	0.0016	Itgb2,S100a4,Col1a1,Ace,Nudt14,Tbxas1,Man1a,Galns,Cybb,Stac2,Cyba,Enpp3,Jade2,Loxl2,Runx1,Smoc2,C2,Anxa1,Clec3b,Gpr39,Sele,Gsn,Pamr1,Fbn1,Lrp4,Cpxm1,Man2b2,Col1a2,Hpgds,Timp4,Tyrobp,Nucb2,Itgax,Cpxm2,Man2b1,Mmp2,Itga11,Mgat5,Qpct,Adamts2,Spon1,Lrp1,Myof,Svep1,Stab1,Nudt19,Fbln2,Vat1,Fbln1,Galnt6,Pltp,Tgfbr2,Car8,C1ra,F10,Cd248,Cdh11,Col3a1,Car4,Anpep,Slc1a5,Sulf2,Clec7a,Steap3,Lcp1,Ccbe1,Heg1,Sel…	Itgb2,S100a4,Col1a1,Ace,Nudt14,Tbxas1,Man1a,Galns,Cybb,Stac2,Cyba,Enpp3,Jade2,Loxl2,Runx1,Smoc2,C2,Anxa1,Clec3b,Gpr39,Sele,Gsn,Pamr1,Fbn1,Lrp4,Cpxm1,Man2b2,Col1a2,Hpgds,Timp4,Tyrobp,Nucb2,Itgax,Cpxm2,Man2b1,Mmp2,Itga11,Mgat5,Qpct,Adamts2,Spon1,Lrp1,Myof,Svep1,Stab1,Nudt19,Fbln2,Vat1,Fbln1,Galnt6,Pltp,Tgfbr2,Car8,C1ra,F10,Cd248,Cdh11,Col3a1,Car4,Anpep,Slc1a5,Sulf2,Clec7a,Steap3,Lcp1,Ccbe1,Heg1,Sel…
GO:0016798	hydrolase activity, acting on glycosyl bonds	9	126	0.0072	Man1a,Hexb,Gusb,Tlr2,Man2b2,Man2b1,Tlr13,Hpse,Lyz2	Man1a,Hexb,Gusb,Tlr2,Man2b2,Man2b1,Tlr13,Hpse,Lyz2
GO:0042802	identical protein binding	44	1962	0.0109	S100a4,Col1a1,Nudt14,Aldh1a3,C1qtnf1,Hexb,Runx1,Abcg1,Csf1r,Anxa1,Slc11a1,Entpd2,Fbn1,Lrp4,Il6ra,Tlr2,Col1a2,Hpgds,Tyrobp,Sfrp1,Plvap,Gdf7,Tlr13,Nbl1,Pik3ap1,Fbln1,Olfml2a,Gdf6,Sdc3,Slamf8,Pirb,Tlr9,Lyz2,Col23a1,Ephb2,Slamf7,Cfh,Vwf,Steap3,C1qtnf7,Lcp1,Cd84,Pdgfra,Apoe	S100a4,Col1a1,Nudt14,Aldh1a3,C1qtnf1,Hexb,Runx1,Abcg1,Csf1r,Anxa1,Slc11a1,Entpd2,Fbn1,Lrp4,Il6ra,Tlr2,Col1a2,Hpgds,Tyrobp,Sfrp1,Plvap,Gdf7,Tlr13,Nbl1,Pik3ap1,Fbln1,Olfml2a,Gdf6,Sdc3,Slamf8,Pirb,Tlr9,Lyz2,Col23a1,Ephb2,Slamf7,Cfh,Vwf,Steap3,C1qtnf7,Lcp1,Cd84,Pdgfra,Apoe
GO:0001968	fibronectin binding	5	31	0.0121	Ctsk,Mmp2,Ssc5d,Fbln1,Ccdc80	Ctsk,Mmp2,Ssc5d,Fbln1,Ccdc80
GO:0070492	oligosaccharide binding	4	16	0.0148	Loxl2,Sele,Lgals3,Selp	Loxl2,Sele,Lgals3,Selp
GO:0061134	peptidase regulator activity	11	215	0.0158	Itih4,Pcolce2,Serping1,Pcolce,Timp4,Ctsh,Fbln1,Gpc3,C4b,Cd109,Pi16	Itih4,Pcolce2,Serping1,Pcolce,Timp4,Ctsh,Fbln1,Gpc3,C4b,Cd109,Pi16
GO:0001540	amyloid-beta binding	6	58	0.0192	Itgb2,Fcgr2b,Tlr2,Pirb,Ephb2,Apoe	Itgb2,Fcgr2b,Tlr2,Pirb,Ephb2,Apoe
GO:0004553	hydrolase activity, hydrolyzing O-glycosyl compounds	7	86	0.0204	Man1a,Hexb,Gusb,Man2b2,Man2b1,Hpse,Lyz2	Man1a,Hexb,Gusb,Man2b2,Man2b1,Hpse,Lyz2
GO:0004065	arylsulfatase activity	3	6	0.0211	Galns,Sulf2,Sulf1	Galns,Sulf2,Sulf1
GO:0038187	pattern recognition receptor activity	4	19	0.0225	Tlr2,Ptafr,Tlr9,Clec7a	Tlr2,Ptafr,Tlr9,Clec7a
GO:0017171	serine hydrolase activity	10	190	0.0226	Ace,Cfb,C2,Prss12,Plat,Mmp2,Ctsh,Nceh1,C1ra,F10	Ace,Cfb,C2,Prss12,Plat,Mmp2,Ctsh,Nceh1,C1ra,F10
GO:0001848	complement binding	4	21	0.0298	Itgb2,C3ar1,C4b,Cfh	Itgb2,C3ar1,C4b,Cfh
GO:0019955	cytokine binding	8	131	0.038	Csf1r,Il6ra,Pdpn,Tnfrsf1b,Nbl1,Ackr2,Tgfbr2,Cd109	Csf1r,Il6ra,Pdpn,Tnfrsf1b,Nbl1,Ackr2,Tgfbr2,Cd109
GO:0019865	immunoglobulin binding	4	23	0.0384	Fcgr2b,Fcgr4,Vwf,Lgals3	Fcgr2b,Fcgr4,Vwf,Lgals3
GO:0008233	peptidase activity	18	585	0.0479	Ace,Ctsk,Lgmn,Cfb,C2,Cpxm1,Prss12,Cpxm2,Plat,Sfrp1,Mmp2,Ctsh,Adamts2,Bace2,C1ra,F10,Adamtsl2,Anpep	Ace,Ctsk,Lgmn,Cfb,C2,Cpxm1,Prss12,Cpxm2,Plat,Sfrp1,Mmp2,Ctsh,Adamts2,Bace2,C1ra,F10,Adamtsl2,Anpep
