# Supplementary material for: reString: an open-source Python software to perform automatic functional enrichment retrieval, results aggregation and data visualization
Source: Sci Rep. 2021 Dec 6;11:23458. doi: 10.1038/s41598-021-02528-0 (PMC8648753; doi:10.1038/s41598-021-02528-0)
Supplement: Supplementary file 1 — Supplementary Information 1. [file 41598_2021_2528_MOESM1_ESM.zip › Supplemental DataSets/up_down_together/KEGG_results.tsv]

term	common	ctrl_t0_green_VS_ctrl_t0_red_FC	ctrl_t0_red_VS_ctrl_t0_blue_FC	ctrl_t1_red_VS_ctrl_t1_blue_FC	treatment_t0_green_VS_treatment_t0_red_FC	treatment_t0_red_VS_treatment_t0_blue_FC	treatment_t1_green_VS_treatment_t1_blue_FC	treatment_t1_green_VS_treatment_t1_red_FC	treatment_t1_red_VS_treatment_t1_blue_FC
ABC transporters	{'n/a (just one condition)'}	1.0	1.0	1.0	0.0363	1.0	1.0	1.0	1.0
AGE-RAGE signaling pathway in diabetic complications	{'No common gene'}	0.0051	1.0	1.0	0.0032	1.16e-05	1.85e-05	0.00019	2.64e-08
Acute myeloid leukemia	{'Fcgr1', 'Itgam', 'Spi1', 'Cd14', 'Csf1r'}	1.0	1.0	1.0	1.0	1.0	0.0091	0.0143	0.0015
Adrenergic signaling in cardiomyocytes	{'n/a (just one condition)'}	1.0	1.0	1.0	1.0	1.0	1.0	0.0427	1.0
African trypanosomiasis	{'Sele', 'Vcam1', 'Tlr9', 'Icam1'}	1.0	1.0	1.0	1.0	0.0279	1.0	1.0	0.0015
Aldosterone synthesis and secretion	{'n/a (just one condition)'}	1.0	1.0	1.0	1.0	1.0	1.0	0.0025	1.0
Allograft rejection	{'H2-DMa', 'H2-Aa', 'H2-Eb1', 'H2-K1', 'H2-DMb1', 'H2-Q1', 'H2-D1', 'H2-Ab1'}	1.0	1.0	1.0	1.0	1.0	1.0	0.0063	6.95e-05
Alzheimer disease	{'n/a (just one condition)'}	1.0	7.05e-14	1.0	1.0	1.0	1.0	1.0	1.0
Amino sugar and nucleotide sugar metabolism	{'Hk3', 'Hexb', 'Uap1l1'}	1.0	1.0	1.0	0.0345	1.0	0.0096	1.0	0.0044
Amoebiasis	{'Itgb2'}	1.0	1.0	1.0	0.0103	6.13e-05	0.00024	0.0021	1.82e-08
Amyotrophic lateral sclerosis	{'n/a (just one condition)'}	1.0	4.32e-10	1.0	1.0	1.0	1.0	1.0	1.0
Antigen processing and presentation	{'No common gene'}	1.0	1.0	0.0316	1.0	1.0	1.0	0.0028	5.83e-07
Apelin signaling pathway	{'Mylk', 'Gng8', 'Nos1', 'Nos2', 'Slc8a2', 'Itpr3', 'Mef2c', 'Gngt2'}	1.0	1.0	1.0	1.0	1.0	1.0	0.0115	0.0103
Apoptosis	{'Ctsl', 'Csf2rb', 'Ctss', 'Csf2rb2', 'Ctsz', 'Bcl2a1b'}	1.0	1.0	0.0062	1.0	1.0	2.45e-05	1.0	4.13e-06
Arginine and proline metabolism	{'n/a (just one condition)'}	1.0	1.0	1.0	1.0	1.0	0.0145	1.0	1.0
Arrhythmogenic right ventricular cardiomyopathy	{'Itgb4', 'Cacnb2', 'Dmd', 'Slc8a2', 'Sgcg', 'Cacna1c', 'Ctnna3', 'Itga8'}	1.0	1.0	1.0	1.0	1.0	1.0	0.00013	0.0031
Asthma	{'Fcer1g', 'H2-DMa', 'H2-Aa', 'H2-Eb1', 'H2-DMb1', 'H2-Ab1'}	1.0	1.0	1.0	1.0	1.0	1.0	0.0108	0.0059
Autoimmune thyroid disease	{'H2-DMa', 'H2-Aa', 'H2-Eb1', 'H2-K1', 'H2-DMb1', 'H2-Q1', 'H2-D1', 'H2-Ab1'}	1.0	1.0	1.0	1.0	1.0	1.0	0.0289	0.00094
Axon guidance	{'No common gene'}	0.0203	1.0	1.0	0.00054	1.0	1.0	6.33e-06	0.00065
B cell receptor signaling pathway	{'Pirb', 'Syk', 'Inpp5d', 'Pik3ap1', 'Blnk', 'Cd72'}	1.0	1.0	1.0	1.0	1.0	0.00025	0.00012	2.18e-07
Bacterial invasion of epithelial cells	{'Actg1', 'Rhog', 'Fn1', 'Arpc5', 'Elmo1', 'Arpc4', 'Shc2', 'Hcls1', 'Arpc1b'}	1.0	1.0	1.0	1.0	1.0	0.00049	1.0	0.0041
Breast cancer	{'Nras', 'Gadd45a', 'Grb2', 'Fzd4', 'E2f1', 'Axin2', 'Shc2', 'Cdk6'}	1.0	1.0	1.0	1.0	1.0	0.0414	1.0	0.0385
C-type lectin receptor signaling pathway	{'Fcer1g', 'Nfkb2', 'Syk', 'Clec4e', 'Nfatc2', 'Nfatc1', 'Il1b', 'Itpr3', 'Plcg2', 'Bcl3', 'Plk3', 'Irf9'}	1.0	1.0	1.0	1.0	1.0	1.0	0.0026	8.83e-07
Calcium signaling pathway	{'Nos1', 'Cd38', 'Pdgfb', 'Nos2', 'Ptk2b', 'Slc8a2', 'Itpr3', 'Plcg2', 'Cacna1c', 'Mylk', 'Pdgfd'}	1.0	1.0	1.0	1.0	1.0	1.0	0.0061	6.84e-05
Cell adhesion molecules	{'H2-DMa', 'Itgam', 'Vsir', 'Icam1', 'Siglec1', 'Itgb2'}	1.0	1.0	1.0	0.00096	1.0	1.0	7.13e-06	7.69e-08
Cellular senescence	{'n/a (just one condition)'}	1.0	1.0	1.0	1.0	1.0	1.0	1.0	0.0264
Chagas disease	{'C1qb', 'C1qc'}	1.0	1.0	1.0	1.0	0.0349	0.0145	0.0441	4.67e-06
Chemokine signaling pathway	{'Ncf1', 'Hck', 'Fgr', 'Cxcl16'}	1.0	1.0	1.0	0.0034	1.0	8.42e-06	0.0021	5.31e-13
Cholesterol metabolism	{'Pltp'}	1.0	1.0	1.0	0.0337	0.0017	0.003	0.0488	0.0005
Choline metabolism in cancer	{'n/a (just one condition)'}	1.0	1.0	1.0	1.0	1.0	1.0	1.0	0.0203
Chronic myeloid leukemia	{'Nras', 'Gadd45a', 'Tgfb1', 'Grb2', 'E2f1', 'Shc2', 'Runx1', 'Cdk6'}	1.0	1.0	1.0	1.0	1.0	0.0019	1.0	0.0272
Circadian entrainment	{'n/a (just one condition)'}	1.0	1.0	1.0	1.0	1.0	1.0	0.0021	1.0
Collecting duct acid secretion	{'Atp6v0a1', 'Atp6v1b2', 'Tcirg1', 'Atp6v0c', 'Atp6v1c1', 'Atp6v0d2', 'Atp6v1a'}	1.0	1.0	1.0	1.0	1.0	0.007	1.0	0.00027
Colorectal cancer	{'Nras', 'Gadd45a', 'Tgfb1', 'Grb2', 'Bcl2l11', 'Axin2'}	1.0	1.0	1.0	1.0	1.0	0.0147	1.0	0.0388
Complement and coagulation cascades	{'No common gene'}	2.67e-05	7.13e-05	7.61e-05	1.19e-09	9.19e-11	0.00051	1.0	1.38e-06
Cortisol synthesis and secretion	{'n/a (just one condition)'}	1.0	1.0	1.0	1.0	1.0	1.0	0.0132	1.0
Cytokine-cytokine receptor interaction	{'Tnfrsf1b', 'Csf2rb2'}	1.0	1.0	0.0077	1.0	0.0467	7.98e-08	0.0051	1.08e-12
Dilated cardiomyopathy	{'No common gene'}	1.0	1.0	1.0	1.0	1.0	0.0074	2.34e-05	0.0011
ECM-receptor interaction	{'No common gene'}	9.14e-05	1.0	1.0	0.00054	0.0001	0.00031	0.00044	7.1e-09
EGFR tyrosine kinase inhibitor resistance	{'Nras', 'Grb2', 'Hgf', 'Bcl2l11', 'Pdgfc', 'Shc2'}	1.0	1.0	1.0	1.0	1.0	0.0416	1.0	0.0085
Endocytosis	{'Arrb2', 'Rab11fip5', 'Snx5', 'Snx1', 'Arpc5', 'Folr2', 'Arap1', 'Ehd4', 'Igf2r', 'Cyth4', 'Arpc4', 'Rab31', 'Arpc1b', 'Dab2', 'Ccr5'}	1.0	1.0	1.0	1.0	1.0	0.0239	1.0	0.0037
Endometrial cancer	{'n/a (just one condition)'}	1.0	1.0	1.0	1.0	1.0	1.0	1.0	0.0293
Epstein-Barr virus infection	{'Nfkb2', 'Syk', 'H2-DMa', 'H2-Aa', 'Oas2', 'H2-DMb1', 'Runx3', 'H2-D1', 'Lyn', 'Oas3', 'Btk', 'Icam1', 'Irf9', 'H2-Ab1', 'H2-K1', 'H2-Eb1', 'Oas1a', 'Irf7', 'Jak3', 'H2-Q1', 'Blnk', 'Plcg2', 'Cdkn1a'}	1.0	1.0	1.0	1.0	1.0	1.0	0.00021	2.37e-09
Fc epsilon RI signaling pathway	{'Fcer1g', 'Inpp5d', 'Syk', 'Nras', 'Grb2', 'Alox5ap', 'Vav1'}	1.0	1.0	1.0	1.0	1.0	0.007	1.0	0.0024
Fc gamma R-mediated phagocytosis	{'Fcgr4', 'Inpp5d', 'Syk', 'Fcgr1', 'Sphk1', 'Ncf1', 'Arpc5', 'Vav1', 'Hck', 'Plpp2', 'Arpc4', 'Arpc1b', 'Cfl1'}	1.0	1.0	1.0	1.0	1.0	9.24e-06	1.0	3.93e-06
Ferroptosis	{'n/a (just one condition)'}	1.0	1.0	1.0	1.0	1.0	1.0	1.0	0.0034
Fluid shear stress and atherosclerosis	{'Ncf1', 'Ncf2'}	1.0	1.0	1.0	1.0	1.0	0.00072	0.04	2.25e-05
Focal adhesion	{'No common gene'}	0.00015	1.0	1.0	0.00054	0.025	3.74e-05	1.72e-06	9.13e-11
FoxO signaling pathway	{'n/a (just one condition)'}	1.0	1.0	1.0	1.0	1.0	1.0	1.0	0.0289
Gap junction	{'n/a (just one condition)'}	1.0	1.0	1.0	1.0	1.0	1.0	1.0	0.0293
Gastric cancer	{'n/a (just one condition)'}	1.0	1.0	1.0	1.0	1.0	0.0234	1.0	1.0
Glioma	{'Nras', 'Gadd45a', 'Grb2', 'E2f1', 'Shc2', 'Cdk6'}	1.0	1.0	1.0	1.0	1.0	0.0239	1.0	0.0037
Glycosaminoglycan biosynthesis - chondroitin sulfate / dermatan sulfate	{'n/a (just one condition)'}	1.0	1.0	1.0	1.0	1.0	0.008	1.0	1.0
Glycosaminoglycan biosynthesis - keratan sulfate	{'n/a (just one condition)'}	1.0	1.0	1.0	1.0	1.0	0.0479	1.0	1.0
Glycosaminoglycan degradation	{'Hpse', 'Hexb', 'Naglu'}	1.0	1.0	1.0	0.0443	4.12e-05	0.00011	1.0	0.0033
Glycosphingolipid biosynthesis - ganglio series	{'Glb1', 'Hexb', 'Hexa', 'St6galnac4'}	1.0	1.0	1.0	1.0	1.0	0.0137	1.0	0.0108
Glycosphingolipid biosynthesis - globo and isoglobo series	{'n/a (just one condition)'}	1.0	1.0	1.0	1.0	1.0	1.0	1.0	0.0447
GnRH secretion	{'n/a (just one condition)'}	1.0	1.0	1.0	1.0	1.0	1.0	1.0	0.0085
Graft-versus-host disease	{'H2-DMa', 'H2-Aa', 'H2-Eb1', 'H2-K1', 'H2-DMb1', 'H2-Q1', 'H2-D1', 'Il1b', 'H2-Ab1'}	1.0	1.0	1.0	1.0	1.0	1.0	0.002	3.93e-06
HIF-1 signaling pathway	{'Timp1', 'Tlr4', 'Edn1', 'Hmox1', 'Cybb', 'Hk3'}	1.0	1.0	1.0	1.0	1.0	0.0137	1.0	0.0289
Hedgehog signaling pathway	{'n/a (just one condition)'}	0.0089	1.0	1.0	1.0	1.0	1.0	1.0	1.0
Hematopoietic cell lineage	{'Itgam', 'Csf1r'}	1.0	1.0	1.0	0.00054	1.0	0.0079	8.71e-07	1.68e-09
Hepatitis B	{'n/a (just one condition)'}	1.0	1.0	1.0	1.0	1.0	1.0	1.0	0.0186
Hepatitis C	{'n/a (just one condition)'}	1.0	1.0	1.0	1.0	1.0	1.0	1.0	0.0025
Hepatocellular carcinoma	{'Actg1', 'Nras', 'Gadd45a', 'Hmox1', 'Grb2', 'Tgfb1', 'Fzd4', 'Hgf', 'E2f1', 'Axin2', 'Shc2', 'Cdk6'}	1.0	1.0	1.0	1.0	1.0	0.0081	1.0	0.0276
Herpes simplex virus 1 infection	{'n/a (just one condition)'}	1.0	1.0	1.0	1.0	1.0	1.0	1.0	0.0097
Human T-cell leukemia virus 1 infection	{'Nfkb2', 'H2-DMa', 'Jak3', 'H2-Aa', 'Spi1', 'H2-K1', 'H2-Eb1', 'H2-DMb1', 'Nfatc2', 'Il1r2', 'H2-Q1', 'H2-D1', 'Nfatc1', 'Icam1', 'H2-Ab1', 'Itgb2', 'Cdkn1a'}	1.0	1.0	1.0	1.0	1.0	1.0	0.0014	0.0023
Human cytomegalovirus infection	{'Gng8', 'Cdkn1a', 'H2-K1', 'Nfatc2', 'H2-Q1', 'H2-D1', 'Rock1', 'Tmem173', 'Nfatc1', 'Ccr1', 'Ptk2b', 'Il1b', 'Itpr3', 'Il6ra', 'Il10ra', 'Gngt2'}	1.0	1.0	1.0	1.0	1.0	1.0	0.0018	1.2e-08
Human immunodeficiency virus 1 infection	{'Samhd1', 'Gng8', 'H2-K1', 'Bst2', 'Nfatc2', 'H2-Q1', 'H2-D1', 'Nfatc1', 'Tmem173', 'Ptk2b', 'Tnfrsf1b', 'Itpr3', 'Plcg2', 'Gngt2'}	1.0	1.0	1.0	1.0	1.0	1.0	0.0427	0.00018
Human papillomavirus infection	{'No common gene'}	0.0035	1.0	1.0	0.0462	1.0	0.00011	0.00046	7.1e-09
Huntington disease	{'n/a (just one condition)'}	1.0	1.28e-13	1.0	1.0	1.0	1.0	1.0	1.0
Hypertrophic cardiomyopathy	{'No common gene'}	1.0	1.0	1.0	1.0	1.0	0.00095	0.00015	5.07e-05
IL-17 signaling pathway	{'n/a (just one condition)'}	1.0	1.0	1.0	1.0	1.0	1.0	1.0	0.0115
Inflammatory bowel disease	{'H2-DMa', 'H2-Aa', 'H2-Eb1', 'H2-DMb1', 'Nfatc1', 'Il4ra', 'Il1b', 'H2-Ab1'}	1.0	1.0	1.0	1.0	1.0	1.0	0.0024	0.0013
Inflammatory mediator regulation of TRP channels	{'n/a (just one condition)'}	1.0	1.0	1.0	1.0	1.0	1.0	1.0	0.0437
Influenza A	{'Trim25', 'Oas3', 'H2-DMa', 'H2-Aa', 'H2-Eb1', 'Oas2', 'H2-DMb1', 'Oas1a', 'Socs3', 'Ciita', 'Il1b', 'Icam1', 'Irf7', 'H2-Ab1', 'Tlr7', 'Irf9'}	1.0	1.0	1.0	1.0	1.0	1.0	0.0068	3.71e-07
Inositol phosphate metabolism	{'n/a (just one condition)'}	1.0	1.0	1.0	1.0	1.0	1.0	1.0	0.0449
Intestinal immune network for IgA production	{'n/a (just one condition)'}	1.0	1.0	1.0	1.0	1.0	1.0	1.0	3.09e-05
JAK-STAT signaling pathway	{'Csf2rb', 'Socs3', 'Csf2ra', 'Csf2rb2', 'Il10ra'}	1.0	1.0	1.0	1.0	1.0	0.0072	0.0063	0.00025
Kaposi sarcoma-associated herpesvirus infection	{'Syk', 'C3', 'H2-D1', 'Lyn', 'Gng8', 'Nfatc2', 'Nfatc1', 'Icam1', 'Irf9', 'H2-K1', 'Pdgfb', 'Hck', 'Ccr1', 'Itpr3', 'Irf7', 'Gngt2', 'H2-Q1', 'Plcg2', 'Cdkn1a'}	1.0	1.0	1.0	1.0	1.0	1.0	0.002	8.22e-09
Legionellosis	{'Tlr4', 'Itgam', 'Naip2', 'Cd14', 'Tlr2', 'Cxcl1', 'Itgb2', 'Naip5'}	1.0	1.0	1.0	1.0	1.0	0.0265	1.0	1.39e-05
Leishmaniasis	{'Fcgr4', 'Cybb', 'Itgb2'}	1.0	1.0	0.00017	1.0	0.0349	9.24e-06	5.25e-09	1.31e-09
Leukocyte transendothelial migration	{'Itgam', 'Cybb', 'Ncf4', 'Ncf1', 'Ncf2', 'Itgb2'}	1.0	1.0	1.0	1.0	1.0	0.003	2.78e-05	3.02e-05
Long-term depression	{'n/a (just one condition)'}	1.0	1.0	1.0	1.0	1.0	1.0	1.0	0.0128
Long-term potentiation	{'n/a (just one condition)'}	1.0	1.0	1.0	1.0	1.0	1.0	1.0	0.0447
Lysosome	{'Laptm5', 'Lgmn', 'Slc11a1', 'Cd68'}	1.0	1.0	1.47e-06	0.011	2.07e-06	8.5e-22	1.0	1.15e-20
MAPK signaling pathway	{'Cd14', 'Csf1r'}	1.0	1.0	1.0	1.0	1.0	0.00051	0.00063	0.0014
Malaria	{'Itgb2'}	1.0	1.0	1.0	0.0034	4.12e-05	1.22e-05	0.0276	9.63e-07
Measles	{'n/a (just one condition)'}	1.0	1.0	1.0	1.0	1.0	1.0	1.0	0.00011
Melanoma	{'Nras', 'Gadd45a', 'Hgf', 'E2f1', 'Pdgfc', 'Cdk6'}	1.0	1.0	1.0	1.0	1.0	0.025	1.0	0.0041
Metabolic pathways	{'Hexb', 'Ptgs2', 'Mgat5'}	1.0	0.00031	1.0	1.0	1.0	1.63e-05	1.0	0.0013
MicroRNAs in cancer	{'Plau', 'Nras', 'Ptgs2', 'Dnmt3a', 'Hmox1', 'Grb2', 'Tnn', 'Zeb2', 'E2f1', 'Tnc', 'Bcl2l11', 'Thbs1', 'Sox4', 'Cdk6', 'Cd44'}	1.0	1.0	1.0	1.0	1.0	0.0024	1.0	0.0025
Mineral absorption	{'n/a (just one condition)'}	1.0	1.0	1.0	1.0	1.0	1.0	1.0	0.0161
Mucin type O-glycan biosynthesis	{'B4galt5', 'Galnt7', 'Gcnt4', 'Galnt12', 'Galnt6'}	1.0	1.0	1.0	1.0	1.0	0.007	1.0	0.0293
NF-kappa B signaling pathway	{'Syk'}	1.0	1.0	1.0	1.0	0.0092	0.00095	0.003	1.85e-08
NOD-like receptor signaling pathway	{'n/a (just one condition)'}	1.0	1.0	1.0	1.0	1.0	1.0	1.0	5.36e-09
Natural killer cell mediated cytotoxicity	{'Fcgr4', 'Fcer1g', 'Syk', 'Tyrobp', 'Itgb2'}	1.0	1.0	1.0	1.0	1.0	0.0012	0.0426	5.83e-07
Necroptosis	{'n/a (just one condition)'}	1.0	1.0	1.0	1.0	1.0	1.0	1.0	0.0351
Neurotrophin signaling pathway	{'n/a (just one condition)'}	1.0	1.0	1.0	1.0	1.0	1.0	1.0	0.0111
Non-alcoholic fatty liver disease	{'Ndufa6', 'Ndufs7', 'Ndufc1', 'Ndufa13', 'Cox7c', 'Uqcr11', 'Ndufb5'}	1.0	2.53e-15	1.0	1.0	1.0	0.0061	1.0	1.0
Non-small cell lung cancer	{'n/a (just one condition)'}	1.0	1.0	1.0	1.0	1.0	1.0	1.0	0.0056
Notch signaling pathway	{'n/a (just one condition)'}	1.0	1.0	1.0	1.0	1.0	1.0	0.0296	1.0
Osteoclast differentiation	{'Tyrobp', 'Pirb', 'Spi1'}	1.0	1.0	6.54e-06	0.0033	4.12e-05	1.23e-09	8.71e-07	1.08e-12
Other glycan degradation	{'Man2b2', 'Man2b1', 'Hexb'}	1.0	1.0	1.0	1.0	0.0359	4.44e-05	1.0	0.0004
Oxidative phosphorylation	{'Ndufa6', 'Ndufs7', 'Ndufc1', 'Ndufb5', 'Ndufa13', 'Cox7c', 'Uqcr11', 'Cox17'}	1.0	3.28e-19	1.0	1.0	1.0	0.00074	1.0	1.0
Oxytocin signaling pathway	{'Mylk', 'Cdkn1a', 'Cacnb2', 'Trpm2', 'Nfatc2', 'Cd38', 'Myl9', 'Rock1', 'Nfatc1', 'Ppp1r12a', 'Gucy1b3', 'Gucy1a3', 'Itpr3', 'Cacna1c', 'Mef2c', 'Ppp1r12b'}	1.0	1.0	1.0	1.0	1.0	1.0	6.02e-05	2.26e-06
PD-L1 expression and PD-1 checkpoint pathway in cancer	{'n/a (just one condition)'}	1.0	1.0	1.0	1.0	1.0	1.0	1.0	0.0173
PI3K-Akt signaling pathway	{'Csf1r'}	0.0044	1.0	1.0	1.33e-06	0.0017	8.42e-06	2.78e-05	1.31e-09
Parathyroid hormone synthesis, secretion and action	{'n/a (just one condition)'}	1.0	1.0	1.0	1.0	1.0	1.0	1.0	0.0377
Parkinson disease	{'n/a (just one condition)'}	1.0	7.05e-14	1.0	1.0	1.0	1.0	1.0	1.0
Pathways in cancer	{'Csf1r', 'Csf2rb2', 'Spi1'}	1.0	1.0	1.0	0.00096	1.0	0.00043	2.27e-07	1.22e-06
Pertussis	{'No common gene'}	0.0369	1.0	0.0316	0.004	0.0017	0.0286	0.0026	4.9e-07
Phagosome	{'Cybb', 'Itgb2'}	1.0	1.0	6.54e-06	0.0216	1.0	5.9e-11	5.52e-06	2.78e-16
Phosphatidylinositol signaling system	{'n/a (just one condition)'}	1.0	1.0	1.0	1.0	1.0	1.0	1.0	0.0293
Phospholipase D signaling pathway	{'Cyth4', 'Syk'}	1.0	1.0	1.0	0.004	1.0	0.0058	0.0255	9.61e-05
Platelet activation	{'Syk'}	1.0	1.0	1.0	0.0081	0.025	0.0051	0.0053	7.68e-08
Primary immunodeficiency	{'Jak3', 'Btk', 'Rag2', 'Blnk', 'Ciita', 'Rag1'}	1.0	1.0	1.0	1.0	1.0	1.0	0.0439	0.0123
Prion disease	{'Ndufa6', 'Ndufs7', 'Ndufc1', 'Cybb', 'Ndufa13', 'Cox7c', 'Uqcr11', 'Ndufb5'}	1.0	2.36e-15	1.0	1.0	1.0	0.0137	1.0	1.0
Prostate cancer	{'n/a (just one condition)'}	1.0	1.0	1.0	1.0	1.0	1.0	1.0	0.0057
Protein digestion and absorption	{'No common gene'}	0.0016	1.0	1.0	0.0015	1.73e-05	3.74e-05	0.0055	2.03e-06
Proteoglycans in cancer	{'Hpse', 'Mmp2', 'Col1a1'}	0.00079	1.0	1.0	0.003	0.025	5.77e-09	1.0	1.26e-08
Rap1 signaling pathway	{'Itgb2', 'Itgam', 'Csf1r'}	1.0	1.0	1.0	0.0082	1.0	0.00095	0.0032	0.0098
Ras signaling pathway	{'Csf1r', 'Flt4', 'Rasgrp3', 'Gngt2'}	1.0	1.0	1.0	1.0	1.0	0.0283	0.0063	1.0
Regulation of actin cytoskeleton	{'Itgam', 'Itgb2'}	1.0	1.0	1.0	0.0236	1.0	2.16e-05	8.64e-05	1.11e-10
Relaxin signaling pathway	{'No common gene'}	1.0	1.0	1.0	0.004	1.0	0.0034	0.0035	0.0008
Renal cell carcinoma	{'n/a (just one condition)'}	1.0	1.0	1.0	1.0	1.0	0.0168	1.0	1.0
Renin secretion	{'n/a (just one condition)'}	1.0	1.0	1.0	1.0	1.0	1.0	1.0	0.0017
Retrograde endocannabinoid signaling	{'n/a (just one condition)'}	1.0	7.72e-13	1.0	1.0	1.0	1.0	1.0	1.0
Rheumatoid arthritis	{'Itgb2'}	1.0	1.0	1.0	0.0345	1.0	2.26e-07	0.0188	1.51e-14
Salivary secretion	{'Nos1', 'Lyz2', 'Cd38', 'Gucy1b3', 'Atp1b2', 'Bst1', 'Gucy1a3', 'Itpr3', 'Lyz1'}	1.0	1.0	1.0	1.0	1.0	1.0	0.0018	0.0041
Salmonella infection	{'Actg1', 'Tlr4', 'Anxa2', 'Rab7b', 'Naip2', 'Cd14', 'Rhog', 'Tlr2', 'Plekhm2', 'Arpc5', 'Casp4', 'Cyth4', 'Nckap1l', 'Elmo1', 'Arpc4', 'Arpc1b', 'Naip5'}	1.0	1.0	1.0	1.0	1.0	0.033	1.0	1.57e-07
Small cell lung cancer	{'n/a (just one condition)'}	1.0	1.0	1.0	1.0	1.0	1.0	1.0	0.0014
Sphingolipid metabolism	{'Gba', 'Acer3', 'B4galt6', 'Asah1', 'Sphk1', 'Plpp2', 'Gla', 'Glb1', 'Cerk', 'Psap'}	1.0	1.0	1.0	1.0	1.0	8.18e-05	1.0	5.84e-05
Sphingolipid signaling pathway	{'n/a (just one condition)'}	1.0	1.0	1.0	1.0	1.0	1.0	1.0	0.0173
Staphylococcus aureus infection	{'No common gene'}	0.0359	1.0	2.27e-05	4.36e-05	5.2e-07	0.0242	4.94e-05	3.98e-05
Synaptic vesicle cycle	{'n/a (just one condition)'}	1.0	1.0	1.0	1.0	1.0	1.0	1.0	0.0008
Systemic lupus erythematosus	{'Fcgr4', 'C1qc', 'C1qb'}	1.0	1.0	0.0082	1.0	0.0279	1.0	0.005	0.0034
TGF-beta signaling pathway	{'No common gene'}	1.0	1.0	1.0	1.0	0.0289	1.0	0.0055	1.0
TNF signaling pathway	{'Ptgs2', 'Edn1', 'Lif', 'Mmp14', 'Sele', 'Cxcl1', 'Tnfrsf1b', 'Socs3', 'Tnfaip3', 'Cx3cl1', 'Vcam1', 'Ccl2'}	1.0	1.0	1.0	1.0	1.0	0.0068	1.0	9.77e-06
Th1 and Th2 cell differentiation	{'n/a (just one condition)'}	1.0	1.0	1.0	1.0	1.0	1.0	0.00013	1.0
Th17 cell differentiation	{'H2-DMa', 'Jak3', 'H2-Aa', 'H2-Eb1', 'H2-DMb1', 'Nfatc2', 'Nfatc1', 'Il4ra', 'Il1b', 'Il6ra', 'H2-Ab1'}	1.0	1.0	1.0	1.0	1.0	1.0	0.0035	0.0068
Thermogenesis	{'n/a (just one condition)'}	1.0	5.82e-16	1.0	1.0	1.0	1.0	1.0	1.0
Tight junction	{'n/a (just one condition)'}	1.0	1.0	1.0	1.0	1.0	1.0	1.0	0.037
Toll-like receptor signaling pathway	{'Tlr1', 'Irf5', 'Tlr8', 'Cd14', 'Il1b', 'Tlr9', 'Irf7', 'Lbp', 'Tlr7'}	1.0	1.0	1.0	1.0	1.0	1.0	0.0413	1.26e-06
Toxoplasmosis	{'Lamb1', 'H2-DMa', 'H2-Aa', 'H2-Eb1', 'H2-DMb1', 'Nos2', 'Ciita', 'Il10ra', 'H2-Ab1'}	1.0	1.0	1.0	1.0	1.0	1.0	0.0051	3.09e-05
Transcriptional misregulation in cancer	{'Fcgr1', 'Itgam', 'Spi1', 'Cd14', 'Csf1r'}	1.0	1.0	1.0	1.0	1.0	0.0479	0.0252	0.0203
Tuberculosis	{'Fcgr4', 'Fcer1g', 'Fcgr1', 'Itgax', 'Fcgr3', 'Il10ra', 'Itgb2'}	1.0	1.0	4.55e-05	1.0	1.0	2.13e-06	8.79e-08	5.28e-13
Type I diabetes mellitus	{'H2-DMa', 'H2-Aa', 'H2-Eb1', 'H2-K1', 'H2-DMb1', 'H2-Q1', 'H2-D1', 'Il1b', 'H2-Ab1'}	1.0	1.0	1.0	1.0	1.0	1.0	0.0018	7.82e-05
Vascular smooth muscle contraction	{'Prkch', 'Mrvi1', 'Myh11', 'Myl9', 'Myh10', 'Ramp1', 'Rock1', 'Ppp1r12a', 'Gucy1b3', 'Gucy1a3', 'Itpr3', 'Cacna1c', 'Mylk', 'Ppp1r12b'}	1.0	1.0	1.0	1.0	1.0	1.0	8.71e-07	0.00058
Viral carcinogenesis	{'Hdac9', 'Nfkb2', 'Syk', 'Jak3', 'Cdkn1a', 'C3', 'H2-K1', 'Hdac11', 'H2-Q1', 'H2-D1', 'Irf7', 'Irf9', 'Lyn'}	1.0	1.0	1.0	1.0	1.0	1.0	0.0488	0.00016
Viral myocarditis	{'H2-DMa', 'H2-Aa', 'H2-Eb1', 'H2-K1', 'H2-DMb1', 'H2-Q1', 'Dmd', 'H2-D1', 'Icam1', 'Sgcg', 'H2-Ab1', 'Itgb2'}	1.0	1.0	1.0	1.0	1.0	1.0	0.0011	1.81e-07
Viral protein interaction with cytokine and cytokine receptor	{'Tnfrsf1b'}	1.0	1.0	0.0499	1.0	0.025	0.0024	1.0	2.37e-09
Wnt signaling pathway	{'n/a (just one condition)'}	1.0	1.0	1.0	1.0	1.0	1.0	1.0	0.043
Yersinia infection	{'Fyb', 'Actg1', 'Skap2', 'Tlr4', 'Rhog', 'Actr2', 'Rps6ka2', 'Vav1', 'Fn1', 'Elmo1', 'Actr3', 'Ccl2'}	1.0	1.0	1.0	1.0	1.0	0.0029	1.0	1.76e-08
cAMP signaling pathway	{'n/a (just one condition)'}	1.0	1.0	1.0	1.0	1.0	1.0	0.0488	1.0
cGMP-PKG signaling pathway	{'Mylk', 'Mrvi1', 'Nfatc2', 'Myl9', 'Rock1', 'Atp1b2', 'Nfatc1', 'Slc8a2', 'Ppp1r12a', 'Gucy1a3', 'Gucy1b3', 'Itpr3', 'Pde5a', 'Cacna1c', 'Mef2c'}	1.0	1.0	1.0	1.0	1.0	1.0	5.29e-05	0.0044
p53 signaling pathway	{'n/a (just one condition)'}	1.0	1.0	1.0	1.0	1.0	1.0	1.0	0.0205
