# Supplementary material for: reString: an open-source Python software to perform automatic functional enrichment retrieval, results aggregation and data visualization
Source: Sci Rep. 2021 Dec 6;11:23458. doi: 10.1038/s41598-021-02528-0 (PMC8648753; doi:10.1038/s41598-021-02528-0)
Supplement: Supplementary file 1 — Supplementary Information 1. [file 41598_2021_2528_MOESM1_ESM.zip › Supplemental DataSets/up_down_together/Component_summary.tsv]

ID	score	occurrence	all_genes	common_genes
cell periphery	1.34e-69	7	1500015O10Rik,1810011O10Rik,Abca1,Abca7,Abca8a,Abca8b,Abcb4,Abcc1,Abcc3,Abcg1,Abhd12,Abhd2,Abl2,Abr,Ace,Ackr2,Acsbg1,Acsl4,Actb,Actg1,Actg2,Actn1,Actr2,Acvr1b,Adam10,Adam12,Adam17,Adam8,Adam9,Adap2,Adcy3,Adcy4,Adcyap1r1,Adgrd1,Adgre1,Adgrf5,Adgrg1,Adgrg3,Adgrg6,Adgrl1,Adora2a,Afap1l2,Aif1,Akr1a1,Alcam,Aldh3a1,Aldh3b1,Alpl,Angpt1,Ank2,Ankrd13b,Anpep,Antxr1,Antxr2,Anxa1,Anxa2,Anxa3,Anxa4,Anxa8,Ap1s…	No common gene
membrane	5.72e-69	8	1110008F13Rik,1500015O10Rik,1810011O10Rik,3110043O21Rik,3632451O06Rik,5031414D18Rik,AA467197,AB124611,Abca1,Abca6,Abca7,Abca8a,Abca8b,Abca9,Abcb4,Abcc1,Abcc3,Abcg1,Abhd12,Abhd17c,Abhd2,Abl2,Abr,Ace,Acer2,Acer3,Ackr2,Acp2,Acsbg1,Acsl4,Actb,Actg1,Actn1,Actr3,Acvr1b,Adam10,Adam12,Adam17,Adam33,Adam8,Adam9,Adap2,Adcy3,Adcy4,Adcyap1r1,Adgrd1,Adgre1,Adgrf5,Adgrg1,Adgrg3,Adgrg6,Adgrl1,Adora2a,Adssl1,Afa…	No common gene
cellular anatomical entity	5.81e-69	8	0610040J01Rik,1110001J03Rik,1110008F13Rik,1500015O10Rik,1700017B05Rik,1700021F05Rik,1810011O10Rik,2010111I01Rik,2310022B05Rik,3110043O21Rik,3632451O06Rik,4930453N24Rik,5031414D18Rik,5430427O19Rik,AA467197,AB124611,Aass,Abca1,Abca6,Abca7,Abca8a,Abca8b,Abca9,Abcb4,Abcc1,Abcc3,Abcg1,Abhd11,Abhd12,Abhd14b,Abhd17c,Abhd2,Abhd5,Abi3,Abl2,Ablim3,Abr,Abtb2,Acan,Ace,Acer2,Acer3,Ackr2,Acod1,Acot12,Acox3,Acp…	No common gene
plasma membrane	1.75e-65	7	1500015O10Rik,1810011O10Rik,Abca1,Abca7,Abca8a,Abca8b,Abcb4,Abcc1,Abcc3,Abcg1,Abhd12,Abhd2,Abl2,Abr,Ace,Ackr2,Acsbg1,Acsl4,Actb,Actg1,Actn1,Acvr1b,Adam10,Adam12,Adam17,Adam8,Adam9,Adap2,Adcy3,Adcy4,Adcyap1r1,Adgrd1,Adgre1,Adgrf5,Adgrg1,Adgrg3,Adgrg6,Adgrl1,Adora2a,Afap1l2,Aif1,Akr1a1,Alcam,Aldh3a1,Aldh3b1,Alpl,Angpt1,Ank2,Ankrd13b,Anpep,Antxr1,Antxr2,Anxa1,Anxa2,Anxa3,Anxa4,Anxa8,Ap1s2,Ap2s1,Apba…	No common gene
intrinsic component of membrane	1.1099999999999999e-41	7	1110008F13Rik,3632451O06Rik,AB124611,Abca1,Abca6,Abca7,Abca8a,Abca8b,Abca9,Abcb4,Abcc1,Abcc3,Abcg1,Abhd12,Abhd2,Ace,Acer2,Acer3,Ackr2,Acp2,Acsl4,Acvr1b,Adam10,Adam12,Adam17,Adam33,Adam8,Adam9,Adcy3,Adcy4,Adcyap1r1,Adgrd1,Adgre1,Adgrf5,Adgrg1,Adgrg3,Adgrg6,Adgrl1,Adora2a,Agpat4,Alcam,Aldh3a1,Alox5ap,Alpl,Ank2,Anpep,Antxr1,Antxr2,Apcdd1,Aph1c,Apmap,Aqp11,Aqp5,Armcx2,Armcx3,Asph,Astn2,Atl2,Atp11a,At…	Csf1r
extracellular region	5.44e-41	8	1500015O10Rik,3110043O21Rik,Acan,Ace,Actg1,Adam10,Adam17,Adam9,Adamts1,Adamts12,Adamts2,Adamts4,Adamts5,Adamts7,Adamtsl1,Adamtsl2,Adgrg1,Agt,Alb,Alpl,Angpt1,Angptl1,Angptl2,Angptl7,Anpep,Anxa1,Anxa2,Anxa3,Anxa4,Aoah,Apoa1,Apoa2,Apobr,Apoc1,Apoc3,Apod,Apoe,Arhgdia,Asah1,Atp6ap2,B2m,B4galt1,Bche,Bdnf,Bgn,Bmp1,Btc,C1qa,C1qb,C1qc,C1qtnf1,C1qtnf2,C1qtnf3,C1qtnf5,C1qtnf6,C1qtnf7,C1qtnf9,C1ra,C1s1,C2,C3…	No common gene
integral component of membrane	4.84e-39	8	1110008F13Rik,3632451O06Rik,AB124611,Abca1,Abca6,Abca7,Abca8a,Abca8b,Abca9,Abcb4,Abcc1,Abcc3,Abcg1,Abhd12,Abhd2,Ace,Acer2,Acer3,Ackr2,Acp2,Acsl4,Acvr1b,Adam10,Adam12,Adam17,Adam33,Adam8,Adam9,Adcy3,Adcy4,Adcyap1r1,Adgrd1,Adgre1,Adgrf5,Adgrg1,Adgrg3,Adgrg6,Adgrl1,Adora2a,Agpat4,Alcam,Aldh3a1,Alox5ap,Ank2,Anpep,Antxr1,Antxr2,Apcdd1,Aph1c,Apmap,Aqp11,Aqp5,Armcx2,Armcx3,Asph,Astn2,Atl2,Atp11a,Atp13a2…	No common gene
extracellular space	6.55e-37	8	1500015O10Rik,3110043O21Rik,Acan,Ace,Actg1,Adam9,Adamts4,Adamts5,Agt,Alb,Alpl,Angpt1,Angptl1,Angptl2,Angptl7,Anpep,Anxa1,Anxa2,Apoa1,Apoa2,Apobr,Apoc1,Apoc3,Apod,Apoe,Arhgdia,Asah1,Atp6ap2,B2m,Bche,Bdnf,Bgn,Bmp1,Btc,C1qa,C1qb,C1qc,C1qtnf1,C1qtnf2,C1qtnf3,C1qtnf5,C1qtnf6,C1qtnf7,C1qtnf9,C1ra,C1s1,C2,C3,C4b,Calr,Car4,Ccbe1,Ccl11,Ccl12,Ccl19,Ccl2,Ccl21c,Ccl24,Ccl3,Ccl4,Ccl6,Ccl7,Ccl8,Ccl9,Cd109,Cd14…	No common gene
cell surface	6.52e-35	8	Abca1,Abca7,Abcg1,Ace,Ackr2,Acvr1b,Adam10,Adam17,Adam8,Adam9,Adamts7,Adcyap1r1,Adgre1,Adgrf5,Adgrg6,Alcam,Anpep,Antxr1,Antxr2,Anxa1,Anxa2,Anxa4,Apmap,Apoa1,Apoe,Aqp11,Arpc2,Atp1b2,Atp6ap2,B2m,B4galt1,Bace1,Bace2,Bcam,Bgn,Bmpr1a,Boc,Bst2,Btnl9,C3,C5ar1,Cacna1c,Cacna1d,Calr,Capn5,Car4,Cav3,Ccl19,Ccl21c,Ccr1,Ccr2,Ccr5,Ccr9,Cd14,Cd163,Cd200,Cd200r1,Cd200r4,Cd209a,Cd209b,Cd22,Cd244,Cd248,Cd276,Cd33,Cd…	No common gene
cytoplasm	1.08e-32	5	1110001J03Rik,1110008F13Rik,1500015O10Rik,1700017B05Rik,1700021F05Rik,1810011O10Rik,2010111I01Rik,2310022B05Rik,3110043O21Rik,5031414D18Rik,5430427O19Rik,AA467197,Aass,Abca1,Abca7,Abca8b,Abca9,Abcb4,Abcc1,Abcg1,Abhd11,Abhd12,Abhd14b,Abhd17c,Abhd2,Abhd5,Abi3,Abl2,Ablim3,Abr,Ace,Acer2,Acer3,Ackr2,Acod1,Acot12,Acox3,Acp2,Acp5,Acsbg1,Acsf2,Acsl4,Acsm5,Acss3,Acta2,Actb,Actg1,Actg2,Actn1,Actn3,Actr2,Ac…	Cybb
extracellular matrix	4.29e-30	7	Acan,Adam10,Adamts1,Adamts2,Adamts4,Adamts5,Adamtsl1,Adamtsl2,Alb,Alpl,Angpt1,Angptl1,Angptl2,Angptl7,Anxa1,Anxa2,Anxa3,Anxa4,Apoe,Bgn,Bmp1,Calr,Ccbe1,Ccdc80,Cd180,Chad,Cilp,Clec3b,Col10a1,Col12a1,Col14a1,Col15a1,Col16a1,Col19a1,Col1a1,Col1a2,Col23a1,Col24a1,Col2a1,Col3a1,Col4a3,Col4a4,Col5a1,Col5a2,Col6a1,Col6a4,Col6a5,Col6a6,Col8a1,Col8a2,Colec12,Colq,Cpz,Cspg4,Cstb,Ctgf,Cthrc1,Ctsb,Ctsc,Ctsd,C…	No common gene
lysosome	3.19e-29	6	3110043O21Rik,Ace,Acp2,Acp5,Adam8,Ank2,Anxa1,Anxa2,Apoe,Arl8a,Asah1,Ass1,Atp13a2,Atp6ap2,Atp6v0c,Atp6v0d1,Atp6v0d2,Bace1,Bri3,Btk,Cd300a,Cd300ld3,Cd34,Cd63,Cd68,Cd74,Clcn7,Cln3,Cln5,Cpq,Ctsa,Ctsb,Ctsc,Ctsd,Ctsh,Ctsk,Ctsl,Ctss,Ctsz,Cxcr4,Dnase2a,Dpp7,Dram1,Epdr1,Ffar4,Fgfr3,Flcn,Fnip2,Fth1,Ftl1,Fuca1,Fuca2,Galc,Galns,Gba,Gimap5,Gla,Glb1,Glmp,Gm2a,Gns,Gpc3,Gpr137b,Grn,Gusb,H2-Aa,H2-DMa,H2-DMb1,H2-E…	Cd68,Hck,Laptm5,Slc11a1,Unc93b1
vacuole	3.8599999999999998e-28	6	3110043O21Rik,5031414D18Rik,Ace,Acp2,Acp5,Adam8,Ank2,Anxa1,Anxa2,Apoe,Arl8a,Asah1,Ass1,Atp13a2,Atp6ap2,Atp6v0a1,Atp6v0b,Atp6v0c,Atp6v0d1,Atp6v0d2,Atp6v1a,Atp6v1c1,Bace1,Bri3,Btk,Cd300a,Cd300ld3,Cd34,Cd63,Cd68,Cd74,Clcn7,Cln3,Cln5,Cpq,Ctsa,Ctsb,Ctsc,Ctsd,Ctsh,Ctsk,Ctsl,Ctss,Ctsz,Cxcr4,Dnase2a,Dpp7,Dram1,Entpd4,Epdr1,Ffar4,Fgfr3,Flcn,Fnip2,Fth1,Ftl1,Fuca1,Fuca2,Galc,Galns,Gba,Gimap5,Gla,Glb1,Glmp,G…	Cd68,Hck,Laptm5,Slc11a1,Unc93b1
vesicle	6.3e-27	6	1500015O10Rik,3110043O21Rik,5031414D18Rik,Abca1,Abca7,Abcb4,Abcg1,Abhd2,Abl2,Ace,Ackr2,Acp2,Acsbg1,Actg1,Actn1,Adam10,Adam17,Adam8,Adcyap1r1,Adgrf5,Alb,Als2cl,Ank2,Ankrd13b,Anpep,Anxa1,Anxa2,Anxa3,Anxa4,Anxa8,Aoah,Ap1s2,Ap2s1,Ap3s1,Apoa1,Apoe,Aqp11,Aqp5,Arap1,Arhgap27,Arhgap30,Arhgap32,Arhgef2,Arl8a,Arpc2,Arpc5,Arrb1,Arrb2,Astn2,Atp11a,Atp13a2,Atp6ap2,Atp6v0a1,Atp6v0b,Atp6v0c,Atp6v0d1,Atp6v0d2,At…	Abcg1,Cd68,Cybb,Hck,Lyz2,Mpeg1,Myo1f,Slc11a1,Unc93b1
cytoplasmic vesicle	5.71e-26	6	1500015O10Rik,3110043O21Rik,5031414D18Rik,Abca1,Abca7,Abcb4,Abcg1,Abhd2,Abl2,Ace,Ackr2,Acp2,Acsbg1,Actg1,Actn1,Adam10,Adam17,Adam8,Adcyap1r1,Adgrf5,Als2cl,Ank2,Ankrd13b,Anxa1,Anxa2,Anxa3,Anxa8,Aoah,Ap1s2,Ap2s1,Ap3s1,Apoa1,Apoe,Aqp11,Aqp5,Arap1,Arhgap27,Arhgap30,Arhgap32,Arhgef2,Arl8a,Arpc2,Arpc5,Arrb1,Arrb2,Astn2,Atp11a,Atp13a2,Atp6ap2,Atp6v0a1,Atp6v0b,Atp6v0c,Atp6v0d1,Atp6v0d2,Atp6v1b2,Atp6v1c1,…	Abcg1,Cd68,Cybb,Hck,Lyz2,Mpeg1,Slc11a1,Unc93b1
mitochondrial protein complex	3.94e-25	1	Atp5e,Atp5h,Cox7c,Dnajc11,Minos1,Mrpl12,Mrpl15,Mrpl34,Mrpl37,Mrpl46,Mrpl51,Mrps12,Mrps23,Mrps7,Ndufa1,Ndufa12,Ndufa13,Ndufa2,Ndufa3,Ndufa5,Ndufa6,Ndufa8,Ndufb10,Ndufb11,Ndufb2,Ndufb5,Ndufb6,Ndufb7,Ndufc1,Ndufc2,Ndufs5,Ndufs7,Ppif,Smdt1,Timm13,Timm9,Tomm40,Tomm5,Tomm6,Uqcc3,Usmg5	n/a (just one condition)
collagen-containing extracellular matrix	7.14e-25	7	Acan,Adam10,Adamts1,Adamts2,Adamts4,Adamts5,Adamtsl1,Alb,Angpt1,Angptl1,Angptl2,Angptl7,Anxa1,Anxa2,Anxa3,Anxa4,Bgn,Bmp1,Calr,Ccdc80,Cilp,Col10a1,Col12a1,Col14a1,Col15a1,Col16a1,Col1a1,Col1a2,Col23a1,Col24a1,Col2a1,Col3a1,Col4a3,Col4a4,Col5a1,Col5a2,Col6a1,Col6a4,Col6a5,Col6a6,Col8a1,Col8a2,Colec12,Colq,Cspg4,Cstb,Ctsb,Ctsc,Ctsd,Ctsl,Ctsz,Cyr61,Dcn,Dpt,Ecm1,Ecm2,Efemp1,Efna5,Egflam,Eln,Emilin2,En…	No common gene
mitochondrion	2.63e-24	1	1110001J03Rik,1110008F13Rik,1700021F05Rik,Abca8b,Abca9,Abhd11,Acyp2,Atg4d,Atp5e,Atp5h,Bola3,Cars2,Cfh,Chchd4,Clpp,Cmc2,Comtd1,Coq7,Cox11,Cox17,Cox6c,Cox7a1,Cox7c,Cox8b,Cybb,Cycs,Dnajc11,Ech1,Foxo3,Glrx5,Hccs,Hint2,Hspa1a,Hspa1b,Lars2,Mcee,Mief2,Minos1,Mlycd,Mmp2,Mmp3,Mpc2,Mrpl12,Mrpl15,Mrpl34,Mrpl37,Mrpl46,Mrpl51,Mrps12,Mrps23,Mrps7,Ndufa1,Ndufa12,Ndufa13,Ndufa2,Ndufa3,Ndufa5,Ndufa6,Ndufa8,Ndufaf…	n/a (just one condition)
side of membrane	4.899999999999999e-24	6	Abca1,Abcg1,Ace,Ackr2,Adam9,Adgre1,Alcam,Anpep,Antxr1,Antxr2,Anxa1,Apoe,Atp1b2,Atp2b1,Atp6ap2,B2m,B4galt1,Bmpr1a,Btnl9,C2cd2l,Calr,Car4,Ccl19,Ccl21c,Ccr1,Ccr2,Ccr5,Ccr9,Cd14,Cd163,Cd200r1,Cd200r4,Cd22,Cd244,Cd248,Cd276,Cd33,Cd34,Cd40,Cd44,Cd48,Cd55,Cd59a,Cd74,Cd80,Cd83,Cd86,Cd8a,Cd9,Cdh5,Ceacam1,Cfh,Chmp4c,Clec2d,Cnr2,Cntfr,Cr2,Crlf1,Crlf2,Csf2ra,Csf3r,Ctsb,Ctsk,Ctsl,Cx3cr1,Cxcl12,Cxcl9,Cxcr3,Cxc…	Abcg1,Fgr,Hck,Itgb2,Stac2
endomembrane system	5.070000000000001e-23	6	1500015O10Rik,3110043O21Rik,Abca1,Abca7,Abcb4,Abcg1,Abhd12,Abhd2,Ace,Acer2,Acer3,Ackr2,Acsbg1,Acsl4,Actn1,Actr3,Adam10,Adam8,Adcy3,Adcyap1r1,Adora2a,Agpat4,Ahsa1,Alb,Aldh3a1,Alox5ap,Ank2,Ankrd13b,Anxa1,Anxa2,Anxa3,Anxa4,Anxa8,Ap1s2,Ap2s1,Ap3s1,Aph1c,Apmap,Apoc1,Apod,Apoe,Aqp11,Aqp5,Arap1,Arf2,Arfgap3,Arhgap27,Arhgap32,Arhgef2,Arl8a,Arpc2,Arpc5,Arrb1,Arrb2,Asap2,Asph,Ass1,Astn2,Atl2,Atp11a,Atp13a2…	Abcg1,Cd68,Cybb,Hck,Lyz2,Slc11a1,Unc93b1
external side of plasma membrane	9.01e-22	7	Abca1,Abcg1,Ace,Ackr2,Adam9,Adgre1,Alcam,Anpep,Antxr1,Antxr2,Anxa1,Apoe,Atp1b2,Atp6ap2,B2m,B4galt1,Bmpr1a,Btnl9,Calr,Car4,Ccl19,Ccl21c,Ccr1,Ccr2,Ccr5,Ccr9,Cd14,Cd163,Cd200r1,Cd200r4,Cd209b,Cd22,Cd244,Cd248,Cd276,Cd33,Cd34,Cd40,Cd44,Cd48,Cd55,Cd59a,Cd74,Cd80,Cd83,Cd86,Cd8a,Cd9,Cdh5,Ceacam1,Cfh,Clec2d,Cntfr,Cr2,Crlf1,Crlf2,Csf2ra,Csf3r,Ctsb,Ctsk,Ctsl,Cx3cr1,Cxcl12,Cxcl9,Cxcr3,Cxcr4,Cxcr5,Ece1,Efna5…	No common gene
mitochondrial inner membrane	1.94e-21	1	1110008F13Rik,Abca8b,Atp5e,Atp5h,Coq7,Cox11,Cox6c,Cox7a1,Cox7c,Cox8b,Dnajc11,Hccs,Minos1,Mpc2,Ndufa1,Ndufa12,Ndufa13,Ndufa2,Ndufa3,Ndufa5,Ndufa6,Ndufa8,Ndufb10,Ndufb11,Ndufb2,Ndufb5,Ndufb6,Ndufb7,Ndufc1,Ndufc2,Ndufs5,Ndufs7,Nnt,Ppif,Slc25a39,Smdt1,Timm13,Timm8a1,Timm9,Tmem11,Tomm40,Ucp1,Uqcc3,Uqcr11,Usmg5	n/a (just one condition)
mitochondrial envelope	7.02e-21	1	1110008F13Rik,Abca8b,Atp5e,Atp5h,Chchd4,Coq7,Cox11,Cox17,Cox6c,Cox7a1,Cox7c,Cox8b,Cycs,Dnajc11,Foxo3,Hccs,Mief2,Minos1,Mpc2,Ndufa1,Ndufa12,Ndufa13,Ndufa2,Ndufa3,Ndufa5,Ndufa6,Ndufa8,Ndufaf4,Ndufb10,Ndufb11,Ndufb2,Ndufb5,Ndufb6,Ndufb7,Ndufc1,Ndufc2,Ndufs5,Ndufs7,Nnt,Ppif,Slc25a39,Slmo2,Smdt1,Timm13,Timm8a1,Timm9,Tmem11,Tomm40,Tomm5,Tomm6,Ucp1,Uqcc3,Uqcr11,Usmg5	n/a (just one condition)
respirasome	1.12e-20	1	1110008F13Rik,Cox7a1,Cox7c,Cox8b,Cycs,Ndufa1,Ndufa12,Ndufa13,Ndufa2,Ndufa3,Ndufa5,Ndufa6,Ndufa8,Ndufb10,Ndufb11,Ndufb2,Ndufb5,Ndufb6,Ndufb7,Ndufc1,Ndufc2,Ndufs5,Ndufs7,Uqcc3,Uqcr11	n/a (just one condition)
organelle inner membrane	1.18e-20	1	1110008F13Rik,Abca8b,Atp5e,Atp5h,Coq7,Cox11,Cox6c,Cox7a1,Cox7c,Cox8b,Dnajc11,Hccs,Minos1,Mpc2,Ndufa1,Ndufa12,Ndufa13,Ndufa2,Ndufa3,Ndufa5,Ndufa6,Ndufa8,Ndufb10,Ndufb11,Ndufb2,Ndufb5,Ndufb6,Ndufb7,Ndufc1,Ndufc2,Ndufs5,Ndufs7,Nnt,Ppif,Ptgs2,Slc25a39,Smdt1,Timm13,Timm8a1,Timm9,Tmem11,Tomm40,Ucp1,Uqcc3,Uqcr11,Usmg5	n/a (just one condition)
mitochondrial membrane	2.33e-19	1	1110008F13Rik,Abca8b,Atp5e,Atp5h,Coq7,Cox11,Cox6c,Cox7a1,Cox7c,Cox8b,Dnajc11,Foxo3,Hccs,Mief2,Minos1,Mpc2,Ndufa1,Ndufa12,Ndufa13,Ndufa2,Ndufa3,Ndufa5,Ndufa6,Ndufa8,Ndufaf4,Ndufb10,Ndufb11,Ndufb2,Ndufb5,Ndufb6,Ndufb7,Ndufc1,Ndufc2,Ndufs5,Ndufs7,Nnt,Ppif,Slc25a39,Smdt1,Timm13,Timm8a1,Timm9,Tmem11,Tomm40,Tomm5,Tomm6,Ucp1,Uqcc3,Uqcr11,Usmg5	n/a (just one condition)
inner mitochondrial membrane protein complex	1.43e-18	1	Atp5e,Atp5h,Cox7c,Dnajc11,Minos1,Ndufa1,Ndufa12,Ndufa13,Ndufa2,Ndufa3,Ndufa5,Ndufa6,Ndufa8,Ndufb10,Ndufb11,Ndufb2,Ndufb5,Ndufb6,Ndufb7,Ndufc1,Ndufc2,Ndufs5,Ndufs7,Smdt1,Uqcc3,Usmg5	n/a (just one condition)
mitochondrial respirasome	1.9e-18	1	1110008F13Rik,Cox7a1,Cox7c,Ndufa1,Ndufa12,Ndufa13,Ndufa2,Ndufa3,Ndufa5,Ndufa6,Ndufa8,Ndufb10,Ndufb11,Ndufb2,Ndufb5,Ndufb6,Ndufb7,Ndufc1,Ndufc2,Ndufs5,Ndufs7,Uqcc3	n/a (just one condition)
intrinsic component of plasma membrane	1.45e-17	6	Abca1,Abcc1,Abcc3,Abhd12,Ackr2,Acvr1b,Adam17,Adam8,Adam9,Adcy3,Adcy4,Adgrd1,Adgre1,Adgrg1,Adgrg3,Adgrg6,Adgrl1,Adora2a,Alcam,Ank2,Apcdd1,Aph1c,Aqp5,Atp1b2,Atp2b1,Atp2b4,Bace1,Bcam,Boc,Bsg,C1qtnf1,Cacna1c,Cacna1d,Cacna2d1,Cadm1,Cadm3,Car4,Cav3,Ccr2,Cd14,Cd22,Cd37,Cd40,Cd47,Cd48,Cd53,Cd63,Cd72,Cd74,Cd82,Cd9,Cdh4,Cdon,Clca3a1,Clec1b,Clec2d,Cntfr,Cp,Csf1r,Cyba,Cybb,Cysltr1,Dagla,Dlg3,Dll4,Eepd1,Efna5…	Csf1r
whole membrane	1.79e-17	5	5031414D18Rik,Abca1,Abca7,Abcb4,Abhd2,Acp2,Acsl4,Actb,Actn1,Adam17,Adam8,Adcy3,Adgrg1,Agpat4,Anxa1,Anxa2,Anxa3,Anxa8,Ap2s1,Arhgap32,Arid3a,Arl8a,Armcx2,Armcx3,Ass1,Atp13a2,Atp2b1,Atp6ap2,Atp6v0a1,Atp6v0b,Atp6v0c,Atp6v0d1,Atp6v0d2,Atp6v1a,Atp6v1c1,B2m,Bace1,Bak1,Bid,Bmpr1a,Bok,Bri3,Bsg,Bst2,Btk,Cacna1c,Car4,Casp8,Cav3,Cblb,Cd14,Cd300lg,Cd38,Cd48,Cd63,Cd68,Cd8a,Cemip,Chmp4c,Clcn7,Cln3,Cln5,Clta,Cor…	Cd68,Hck,Itgb2,Laptm5,Nfam1,Slc11a1,Slc15a3,Tlr13,Tnfrsf1b
organelle envelope	1.93e-17	1	1110008F13Rik,Abca8b,Apoe,Atp5e,Atp5h,Chchd4,Coq7,Cox11,Cox17,Cox6c,Cox7a1,Cox7c,Cox8b,Cybb,Cycs,Dnajc11,Egfr,Epha3,Foxo3,Hccs,Mief2,Minos1,Mpc2,Mrps23,Ndufa1,Ndufa12,Ndufa13,Ndufa2,Ndufa3,Ndufa5,Ndufa6,Ndufa8,Ndufaf4,Ndufb10,Ndufb11,Ndufb2,Ndufb5,Ndufb6,Ndufb7,Ndufc1,Ndufc2,Ndufs5,Ndufs7,Nnt,Nucb2,Ppif,Ptgs2,Scrn1,Slc25a39,Slmo2,Smdt1,Timm13,Timm8a1,Timm9,Tmem11,Tomm40,Tomm5,Tomm6,Ucp1,Uqcc3,Uqc…	n/a (just one condition)
respiratory chain complex	3.86e-17	1	Cox7c,Cox8b,Ndufa1,Ndufa12,Ndufa13,Ndufa2,Ndufa3,Ndufa5,Ndufa6,Ndufa8,Ndufb10,Ndufb11,Ndufb2,Ndufb5,Ndufb6,Ndufb7,Ndufc1,Ndufc2,Ndufs5,Ndufs7,Uqcc3	n/a (just one condition)
mitochondrial respiratory chain complex I	9.3e-17	1	Ndufa1,Ndufa12,Ndufa13,Ndufa2,Ndufa3,Ndufa5,Ndufa6,Ndufa8,Ndufb10,Ndufb11,Ndufb2,Ndufb5,Ndufb6,Ndufb7,Ndufc1,Ndufc2,Ndufs5,Ndufs7	n/a (just one condition)
intracellular	2.69e-16	3	0610040J01Rik,1110001J03Rik,1500015O10Rik,1700017B05Rik,2010111I01Rik,2310022B05Rik,3110043O21Rik,5031414D18Rik,5430427O19Rik,AA467197,Aass,Abca1,Abca7,Abca8a,Abca8b,Abcb4,Abcc1,Abcg1,Abhd12,Abhd14b,Abhd2,Abhd5,Abi3,Abl2,Ablim3,Abr,Abtb2,Acer2,Acer3,Acod1,Acox3,Acp2,Acp5,Acsf2,Acsl4,Acsm5,Acss3,Acta2,Actb,Actg1,Actg2,Actn1,Actr2,Actr3,Acvr1b,Adam10,Adam12,Adam17,Adam8,Adam9,Adamts4,Adap2,Adar,Adc…	Abca1,Abcg1,Adam8,Alox5ap,Arl11,B4galt5,Blnk,Cd14,Cd300a,Cd38,Cd68,Cdk18,Cotl1,Csf1r,Ctsz,Cybb,Evl,Fcgr2b,Fcgr3,Fes,Fgr,Ftl1,Glb1,Gngt2,Havcr2,Hck,Hcls1,Ifi30,Il10ra,Inpp5d,Irf5,Itgam,Laptm5,Lcp1,Lyz1,Lyz2,Mafb,Mefv,Mmp13,Mpeg1,Myo1f,Myo7a,Ncf1,Ncf2,Ncf4,Neurl3,Pik3ap1,Plek,Pltp,Rasgef1b,Sbno2,Sdc3,Sdf2l1,Slc11a1,Slc15a3,Socs3,Spi1,Stac2,Syk,Tlr13,Tlr8,Tnfaip2,Tnfrsf1b,Ucp2,Unc93b1,Zmynd15
endosome	4.52e-16	6	3110043O21Rik,Abca1,Abca7,Abcg1,Ace,Ackr2,Adcyap1r1,Ank2,Ankrd13b,Anxa1,Anxa2,Anxa8,Apoe,Arhgap27,Arhgap32,Arl8a,Arpc2,Arpc5,Arrb1,Arrb2,Astn2,Atp11a,Atp13a2,Atp6v0b,Atp6v0d1,Atp6v0d2,Atp6v1e1,Bace1,Bace2,Bok,Bst2,Ccr5,Cd22,Cd300ld3,Cd300lg,Cd63,Cd68,Cd74,Chmp4c,Cln3,Coro1c,Ctsd,Ctss,Cxcr4,Cyba,Dagla,E430025E21Rik,Ece1,Egfr,Ehd4,Epha3,F2r,F2rl1,Fcgr2b,Ffar4,Fgd2,Fgd5,Fkbp15,Flt1,Furin,Fzd7,Gfra1,…	Abcg1,Cd68,Slc11a1,Unc93b1
organelle membrane	3.57e-15	4	1110008F13Rik,3110043O21Rik,5031414D18Rik,AA467197,Abca7,Abca8b,Abcb4,Abcg1,Abhd12,Abhd17c,Abhd2,Acer2,Acer3,Acp2,Acsl4,Actn1,Actr3,Adam10,Adam8,Agpat4,Aldh18a1,Alox5ap,Anxa1,Anxa2,Anxa3,Anxa4,Anxa8,Ap1s2,Ap2s1,Aqp11,Aqp5,Arap1,Arfgap3,Arhgap32,Arl8a,Armcx2,Armcx3,Asap2,Asph,Ass1,Atl2,Atp13a2,Atp5e,Atp5h,Atp5sl,Atp6ap1,Atp6ap2,Atp6v0a1,Atp6v0b,Atp6v0c,Atp6v0d1,Atp6v0d2,Atp6v1a,Atp6v1c1,B2m,B3galn…	No common gene
integral component of plasma membrane	3.71e-15	7	Abca1,Abcc1,Abcc3,Abhd12,Ackr2,Acvr1b,Adam17,Adam8,Adcy3,Adcy4,Adgrd1,Adgre1,Adgrg1,Adgrg3,Adgrg6,Adgrl1,Adora2a,Alcam,Ank2,Apcdd1,Aph1c,Aqp5,Atp1b2,Atp2b1,Atp2b4,Bace1,Bcam,Boc,Bsg,C1qtnf1,Cacna1c,Cacna1d,Cadm1,Cadm3,Cav3,Ccr2,Cd22,Cd37,Cd40,Cd47,Cd53,Cd63,Cd72,Cd74,Cd82,Cd9,Cdh4,Cdon,Clca3a1,Clec1b,Clec2d,Cntfr,Csf1r,Cyba,Cybb,Cysltr1,Dagla,Dlg3,Dll4,Efnb1,Egfr,Emb,Enpp1,Epha1,Epha2,Epha3,Ephb2…	No common gene
oxidoreductase complex	5.82e-15	2	Atp5sl,Bckdhb,Cyba,Cybb,Gmpr,Ncf1,Ncf2,Ncf4,Ndufa1,Ndufa12,Ndufa13,Ndufa2,Ndufa3,Ndufa5,Ndufa6,Ndufa8,Ndufb10,Ndufb11,Ndufb2,Ndufb5,Ndufb6,Ndufb7,Ndufb9,Ndufc1,Ndufc2,Ndufs5,Ndufs7,P4hb,Uqcc3	Cybb,Ndufa13,Ndufa6,Ndufb5,Ndufc1,Ndufs7
bounding membrane of organelle	1.93e-13	3	5031414D18Rik,Abca7,Abcb4,Abcg1,Abhd2,Acer2,Acer3,Acp2,Acsl4,Actn1,Actr3,Adam10,Adam8,Agpat4,Anxa1,Anxa2,Anxa3,Anxa8,Ap2s1,Arap1,Arfgap3,Arhgap32,Arl8a,Armcx2,Armcx3,Asap2,Asph,Ass1,Atp13a2,Atp6ap1,Atp6ap2,Atp6v0a1,Atp6v0b,Atp6v0c,Atp6v0d1,Atp6v0d2,Atp6v1a,Atp6v1c1,B2m,B3galnt2,B3galt1,B3gnt2,B3gnt3,B3gnt7,B3gnt9,B4galnt1,B4galt1,B4galt2,B4galt5,B4galt6,Bak1,Bbs4,Bid,Bok,Bri3,Bsg,Camk2g,Car4,Casq…	Abcg1,Adam8,B4galt5,Cd38,Cd68,Laptm5,Myo7a,Ncf4,Slc11a1,Slc15a3,Tlr13,Tlr8
cell junction	2.4e-13	3	0610040J01Rik,Abca7,Abcb4,Abl2,Ablim3,Abr,Acan,Actb,Actg1,Actn1,Actr2,Actr3,Adam10,Adgrl1,Adora2a,Afap1l1,Akr1a1,Ank2,Anxa1,Ap1s2,Apba3,Apbb1ip,Apoe,Arhgap17,Arhgap22,Arhgap31,Arhgap32,Arhgdia,Arhgef2,Arhgef5,Arhgef9,Arl8a,Arpc2,Arrb1,Arrb2,Atp1b2,Atp2b1,Atp2b4,Atp6ap2,Atp6v0a1,Atp6v0c,Atp6v0d1,B4galt1,Bace1,Baiap2,Basp1,Bdnf,Bin2,Blvrb,C1qa,C1qb,C1qc,C1qtnf5,C4b,Cacna1c,Cacna1d,Cacna2d1,Cacnb2,C…	C1qa,C1qb,C1qc,Cd53,Evl,Fcgr2b,Fes,Havcr2,Hck,Hcls1,Ifi30,Itgb2,Lcp1,Mmp13,Myo7a
collagen trimer	2.74e-13	7	C1qa,C1qb,C1qc,C1qtnf1,C1qtnf2,C1qtnf3,C1qtnf5,C1qtnf6,C1qtnf7,C1qtnf9,Ccbe1,Col10a1,Col12a1,Col14a1,Col15a1,Col16a1,Col19a1,Col1a1,Col1a2,Col23a1,Col24a1,Col2a1,Col3a1,Col4a3,Col4a4,Col5a1,Col5a2,Col6a1,Col6a4,Col6a5,Col6a6,Col8a1,Col8a2,Colec12,Colq,Cthrc1,Dcn,Emilin2,Gldn,Lox,Lum,Msr1,Scara3	No common gene
plasma membrane protein complex	8.8e-13	3	Abhd12,Acvr1b,Adam8,Alcam,Ap2s1,Apbb1ip,Aph1c,Atp1b2,Atp6ap1,Atp6v0d1,Atp6v0d2,B2m,Cacna1c,Cacna1d,Cacna2d1,Cacnb2,Cacng6,Casp8,Cav3,Cd40,Cdh11,Cdh4,Cdh5,Cdh6,Clta,Cntfr,Coro1c,Cyba,Cybb,Dab2,Dlg3,Dmd,Dtna,Eps8,Evc,Fcer1g,Gfra1,Gja4,Gja6,Gjb3,Gjb4,Gjb5,Gjc1,Gna13,Gna15,Gnb4,Gng8,Gngt2,Grb2,H2-Aa,H2-Ab1,H2-D1,H2-DMa,H2-DMb1,H2-Eb1,H2-K1,H2-Q7,H2-Q8,H2-T23,Igf1,Il6,Il6ra,Itga11,Itga2,Itga4,Itga5,It…	Adam8,Cybb,Fcer1g,Gngt2,Itgam,Itgax,Itgb2,Ncf1,Ncf2,Ncf4,Syk
vacuolar membrane	9.27e-13	2	5031414D18Rik,Acp2,Anxa2,Arl8a,Atp13a2,Atp6ap2,Atp6v0a1,Atp6v0b,Atp6v0c,Atp6v0d1,Atp6v0d2,Atp6v1a,Atp6v1c1,Bri3,Cd63,Cd68,Clcn7,Cln3,Cln5,Ctsa,Ctsd,Dram1,Entpd4,Fnip2,Gba,Glmp,Gpr137b,Grn,H2-DMa,H2-DMb1,H2-Eb1,Hpse,Ifitm3,Igf2r,Itm2c,Lamp1,Lamp2,Laptm5,Litaf,M6pr,Man2b1,Man2b2,March1,Mcoln3,Myo7a,Neu1,Npc1,Ostm1,Pla2g4e,Pld3,Plekhm1,Pqlc2,Psen2,Slc11a2,Slc15a3,Slc29a3,Slc2a6,Slc35f6,Slc36a1,Slc39…	Acp2,Anxa2,Arl8a,Atp13a2,Atp6ap2,Atp6v0a1,Atp6v0c,Atp6v0d2,Atp6v1a,Atp6v1c1,Cd63,Cd68,Clcn7,Ctsa,Ctsd,Dram1,Fnip2,Gba,Glmp,Gpr137b,Grn,Hpse,Igf2r,Lamp2,Laptm5,Litaf,Man2b1,Man2b2,Mcoln3,Myo7a,Npc1,Ostm1,Pld3,Slc15a3,Slc29a3,Slc35f6,Tpcn2,Vmp1
Golgi apparatus	1.78e-12	4	Abca1,Abca7,Abcb4,Abcg1,Acer2,Acer3,Actr3,Adam10,Adcy3,Alb,Ap1s2,Ap3s1,Apoe,Arap1,Arf2,Arfgap3,Arhgap32,Arhgef2,Asap2,Atp11a,Atp6v0a1,Atp6v0c,B2m,B3galnt2,B3galt1,B3gnt2,B3gnt3,B3gnt7,B3gnt9,B4galnt1,B4galt1,B4galt2,B4galt5,B4galt6,Bace1,Bace2,Baiap2,Bmp1,Bok,Bst2,Calr,Car4,Casc4,Casq1,Cav3,Cd14,Cd44,Cd74,Chst1,Chst10,Chst11,Chst2,Chsy1,Chsy3,Cln3,Cln5,Clta,Col1a1,Cpd,Cpe,Cpq,Creb3l1,Csgalnact2,C…	Abcg1,Cybb,Hck,Lyz2,Ncf1
lysosomal membrane	1.2e-11	2	Acp2,Anxa2,Arl8a,Atp13a2,Atp6ap2,Atp6v0d1,Atp6v0d2,Bri3,Cd63,Cd68,Clcn7,Cln3,Cln5,Ctsa,Ctsd,Dram1,Fnip2,Gba,Glmp,Gpr137b,Grn,H2-DMa,H2-DMb1,H2-Eb1,Hpse,Ifitm3,Igf2r,Itm2c,Lamp1,Lamp2,Laptm5,Litaf,M6pr,March1,Mcoln3,Myo7a,Neu1,Npc1,Ostm1,Pla2g4e,Pld3,Plekhm1,Pqlc2,Psen2,Slc11a2,Slc15a3,Slc29a3,Slc2a6,Slc35f6,Slc36a1,Slc39a14,Slc3a2,Syt7,Tmem165,Tmem8,Tpcn2,Trpm2,Vps18,Wdr81	Acp2,Anxa2,Arl8a,Atp13a2,Atp6ap2,Atp6v0d2,Cd63,Cd68,Clcn7,Ctsa,Ctsd,Dram1,Fnip2,Gba,Glmp,Gpr137b,Grn,Hpse,Igf2r,Lamp2,Laptm5,Litaf,Mcoln3,Myo7a,Npc1,Ostm1,Pld3,Slc15a3,Slc29a3,Slc35f6,Tpcn2
basement membrane	2.1e-11	7	Acan,Adamts1,Alb,Anxa2,Ccdc80,Col15a1,Col23a1,Col2a1,Col4a3,Col4a4,Col5a1,Col8a1,Col8a2,Efemp1,Efna5,Egflam,Entpd2,Fbln1,Fbn1,Fn1,Itga6,Itgb1,Itgb4,Lama2,Lamb1,Loxl2,Matn2,Mmrn2,Nid1,Npnt,Ntn4,P3h1,Runx1,Serpinf1,Smoc2,Sparc,Tgfb2,Tgfbi,Thbs2,Timp1,Timp2,Tmeff2,Tnc,Trf	No common gene
cell projection	3.25e-11	4	3110043O21Rik,Abca7,Abhd12,Abhd2,Abi3,Abl2,Ablim3,Abr,Acan,Ace,Acp2,Acta2,Actb,Actg1,Actg2,Actn1,Actr2,Actr3,Adam10,Adcy3,Adcy4,Adcyap1r1,Adgrg1,Adgrl1,Adora2a,Afap1l1,Aif1,Alcam,Angpt1,Anpep,Antxr1,Anxa1,Anxa2,Anxa3,Ap3s1,Apba3,Apbb1ip,Apod,Apoe,Aqp11,Aqp5,Ar,Arap3,Arhgap31,Arhgap32,Arhgef15,Arhgef2,Arhgef5,Arl4c,Arl8a,Arpc2,Arpc3,Arpc4,Arpc5,Arrb1,Arrb2,Ass1,Atp13a2,Atp1b2,Atp2b1,Atp2b4,Atp6ap2…	Bst1,Cybb,Fcgr2b,Fgr,Hck,Lcp1,Lyz2,Myo1f,Ncf1,Tnfrsf1b
Z disc	6.66e-11	1	Actn1,Ank2,Atp2b4,Cacna1c,Cacna1d,Cav3,Csrp1,Dmd,Dst,Fbxl22,Fbxo32,Flna,Gm7694,Jph2,Kcna5,Ky,Myl9,Myom1,Nexn,Nos1,Parvb,Pdlim3,Pdlim7,Pgm5,Ppp1r12a,Ppp1r12b,Slc8a1,Slmap,Sphkap,Sync,Synpo2,Vcl	n/a (just one condition)
receptor complex	1.96e-10	5	Abhd12,Acvr1b,Adcyap1r1,Ahr,Alcam,Apbb1ip,B2m,Bmpr1a,Bmpr1b,Cd14,Cd200r1,Cd40,Cd44,Cd74,Cntfr,Col10a1,Cr2,Crlf1,Crlf2,Csf1r,Csf2ra,Csf3r,Dlg3,Egfr,Eng,Epha1,Epha2,Epha3,Ephb2,Ephb3,Ephb6,Eps8,Erbb4,Fgfr2,Fgfr3,Flt1,Flt3,Flt4,Gabra3,Gfra1,Gfra4,Gprc5b,Gria4,Il11ra1,Il12rb2,Il13ra1,Il3ra,Il4ra,Il6,Il6ra,Itga11,Itga2,Itga4,Itga5,Itga6,Itga8,Itga9,Itgam,Itgav,Itgax,Itgb1,Itgb2,Itgb4,Itpr3,Lepr,Loxl4,…	Csf1r,Itgb2,Syk
contractile fiber	3.51e-10	1	Acta2,Actn1,Ank2,Arhgef25,Atp2b4,Cacna1c,Cacna1d,Cav3,Csrp1,Dmd,Dst,Fbxl22,Fbxo32,Flna,Gm7694,Jph2,Kcna5,Ky,Mef2c,Myh11,Myl9,Myom1,Nexn,Nos1,Npnt,Parvb,Pdlim3,Pdlim7,Pgm5,Ppp1r12a,Ppp1r12b,Sco2,Slc8a1,Slmap,Sphkap,Svil,Sync,Syne1,Synpo2,Timp4,Vcl	n/a (just one condition)
membrane raft	3.53e-10	4	Abca1,Abcb4,Actb,Adam17,Adcy3,Adgrg1,Anxa2,Arid3a,Atp2b1,Bace1,Bmpr1a,Bsg,Bst2,Btk,Cacna1c,Casp8,Cav3,Cblb,Cd14,Cd48,Cd8a,Cln3,Coro1c,Cpe,Csk,Ctsd,Dmd,Efhd2,Efna5,Efnb1,Emp2,Erbb4,F2r,Fam198a,Fcer1g,Fcgr1,Fcgr2b,Furin,Gpc1,Gprc5b,Hck,Hmox1,Hpse,Hyal2,Inpp5d,Iqgap1,Itgam,Itgb1,Itgb2,Itpr1,Kcna5,Kcnd3,Kcnma1,Kcnn4,Kirrel,Lat2,Lrp4,Ltb4r1,Lyn,Mag,Mall,Myof,Nfam1,Nos1,Npc1,Olr1,Pde2a,Pdpn,Pi4k2a,Plpp…	Fcgr2b,Hck,Itgb2,Nfam1,Tnfrsf1b
anchoring junction	5.11e-10	3	Abcb4,Actb,Actg1,Actn1,Actr3,Adam10,Ank2,Apbb1ip,Arhgap17,Arhgap31,Arhgef2,Arpc2,B4galt1,C1qtnf5,Cadm1,Capzb,Cav3,Ccdc85a,Cd53,Cdh11,Cdh4,Cdh5,Cdh6,Ceacam1,Cfl1,Cldn22,Clmp,Col16a1,Col19a1,Csk,Ctnna3,Cxcr4,Cyba,Cyth1,D8Ertd82e,Dlg3,Dmd,Dsc3,Dsp,Dst,Efna5,Enah,Epha2,Esam,Evl,Fam107a,Fam129b,Fblim1,Fermt3,Fes,Fgf13,Flcn,Flna,Fmn1,Frmd4a,Frmd4b,Fscn1,Fzd4,Gja4,Gja6,Gjb3,Gjb4,Gjb5,Gjc1,Grb2,Hck,Heg1,…	Cd53,Evl,Fes,Hck,Itgb2,Lcp1,Mmp13
plasma membrane bounded cell projection	5.49e-10	4	3110043O21Rik,Abca7,Abhd12,Abhd2,Abi3,Abl2,Ablim3,Abr,Acan,Ace,Acp2,Acta2,Actb,Actg1,Actg2,Actn1,Actr2,Actr3,Adam10,Adcy3,Adcy4,Adcyap1r1,Adgrg1,Adgrl1,Adora2a,Afap1l1,Aif1,Alcam,Angpt1,Anpep,Antxr1,Anxa1,Anxa2,Anxa3,Ap3s1,Apba3,Apbb1ip,Apod,Apoe,Aqp11,Aqp5,Ar,Arap3,Arhgap31,Arhgap32,Arhgef15,Arhgef2,Arl4c,Arl8a,Arpc2,Arpc3,Arpc5,Arrb1,Arrb2,Ass1,Atp13a2,Atp1b2,Atp2b1,Atp2b4,Atp6ap2,Atp6v0d1,Atp6…	Bst1,Cybb,Fcgr2b,Fgr,Lcp1,Lyz2,Myo1f,Ncf1,Tnfrsf1b
cell leading edge	7.3e-10	3	Abca7,Abi3,Abl2,Ablim3,Acta2,Actb,Actg2,Actn1,Actr2,Actr3,Adora2a,Aif1,Antxr1,Anxa2,Apbb1ip,Arap3,Arhgap31,Arhgef2,Arpc2,Arpc3,Arpc5,Atp2b1,Atp6ap2,Atp6v1b2,Baiap2,Cacna1d,Capg,Capzb,Cd44,Cdk6,Cfl1,Cobl,Coro1b,Coro1c,Cspg4,Ctnna3,Cttnbp2nl,Cxcr4,Cyfip1,Dagla,Diaph1,Dmd,Dpysl3,Dynlt1b,Enah,Epha2,Eps8,Evl,Fam107a,Fam65b,Fgd2,Fgd5,Fgr,Frmd4b,Fscn1,Gabra3,Gas7,Gsn,Hcls1,Hip1r,Iqgap1,Iqgap2,Itga5,Itga…	Evl,Fgr,Hcls1,Lcp1,Mefv,Plek
early endosome	1.08e-09	2	Ank2,Ankrd13b,Anxa1,Anxa2,Astn2,Atp11a,Atp6v0d1,Atp6v0d2,Bace1,Bok,Cd22,Cln3,Ctss,Cxcr4,E430025E21Rik,Ece1,Ehd4,F2r,F2rl1,Fgd2,Fkbp15,Furin,Gpnmb,H2-Ab1,Havcr2,Ifitm1,Igf2r,Ldlrap1,Lipg,Litaf,Lrp1,March1,Mcoln3,Mr1,Mvb12b,Myo5a,Napepld,Neurl3,Nipa2,Pi4k2a,Pla2g4e,Pld3,Pld4,Plpp2,Psen2,Ptpn1,Rab11fip5,Rab20,Rab29,Rab31,Rab32,Rab4a,Rasgef1b,Rftn1,Rin3,Siglec1,Slc11a2,Slc1a1,Slc39a14,Snx1,Snx20,Snx5…	Anxa1,Anxa2,Atp6v0d2,Ctss,Ehd4,F2r,Gpnmb,Havcr2,Igf2r,Litaf,Lrp1,Mcoln3,Myo5a,Neurl3,Pi4k2a,Pld3,Plpp2,Ptpn1,Rab11fip5,Rab29,Rab31,Rasgef1b,Rftn1,Snx1,Snx5,Snx8,Sphk1,Tlr4,Vcam1,Wdr91
myofibril	1.24e-09	1	Actn1,Ank2,Arhgef25,Atp2b4,Cacna1c,Cacna1d,Cav3,Csrp1,Dmd,Dst,Fbxl22,Fbxo32,Flna,Gm7694,Jph2,Kcna5,Ky,Mef2c,Myh11,Myl9,Myom1,Nexn,Nos1,Parvb,Pdlim3,Pdlim7,Pgm5,Ppp1r12a,Ppp1r12b,Sco2,Slc8a1,Slmap,Sphkap,Svil,Sync,Syne1,Synpo2,Timp4,Vcl	n/a (just one condition)
membrane-bounded organelle	1.36e-09	4	0610040J01Rik,1110001J03Rik,1110008F13Rik,1500015O10Rik,1700021F05Rik,2010111I01Rik,3110043O21Rik,5031414D18Rik,5430427O19Rik,AA467197,Aass,Abca1,Abca6,Abca7,Abca8a,Abca8b,Abca9,Abcb4,Abcg1,Abhd11,Abhd12,Abhd14b,Abhd17c,Abhd2,Abl2,Abtb2,Acer2,Acer3,Acod1,Acox3,Acp2,Acp5,Acsf2,Acsl4,Acsm5,Acss3,Actb,Actg1,Actn1,Actr2,Actr3,Acyp2,Adam10,Adam12,Adam17,Adam8,Adamts1,Adamts4,Adap2,Adar,Adcy3,Adcy4,Adg…	Csf1r,Cybb
actin cytoskeleton	2.19e-09	3	Abcb4,Abl2,Ablim3,Acta2,Actb,Actg1,Actg2,Actn1,Actr2,Actr3,Adam17,Adam8,Afap1l1,Aif1,Anxa1,Arhgap32,Arhgef2,Arhgef5,Arpc1b,Arpc2,Arpc3,Arpc4,Arpc5,Baiap2,Bin2,Cap1,Cap2,Capg,Capzb,Cdc42ep3,Cfl1,Cnn2,Cobl,Coro1b,Coro1c,Cotl1,Csrp1,Cttnbp2nl,Cyba,Dctn6,Dennd2a,Dpysl3,Dst,Dstn,Enah,Epha3,Fam107a,Fblim1,Fermt3,Filip1,Flna,Flt1,Fmn1,Fscn1,Fyb,Gas2l3,Gas7,Gsn,Hcls1,Inpp5d,Iqgap1,Jam3,Lasp1,Lcp1,Lima1,L…	Adam8,Cotl1,Hcls1,Inpp5d,Lcp1,Myo1f,Myo7a
endoplasmic reticulum	3.46e-09	4	Acer3,Acsbg1,Acsl4,Adam10,Adcyap1r1,Agpat4,Ahsa1,Alb,Alox5ap,Aph1c,Apmap,Apoc1,Apod,Apoe,Aqp11,Aqp5,Asph,Ass1,Atl2,Atp11a,Atp2a1,B2m,B3galnt2,B3galt1,B3gnt2,B3gnt3,B3gnt7,B3gnt9,Bace1,Bace2,Baiap2,Bak1,Bche,Bdnf,Bok,C2cd2l,Cacna2d1,Calr,Camk2g,Car4,Casp4,Casq1,Cav3,Ccdc3,Ccl2,Cd74,Cemip,Cercam,Cers6,Chil1,Chil3,Ckap4,Cln3,Cln5,Cln8,Clu,Cnr2,Col1a1,Col1a2,Col4a3,Colgalt1,Cpeb4,Cpq,Crabp2,Creb3l1,C…	Alox5ap,Cybb,Lyz2,Ncf1,Sdf2l1,Unc93b1
sarcomere	4.99e-09	1	Actn1,Ank2,Arhgef25,Atp2b4,Cacna1c,Cacna1d,Cav3,Csrp1,Dmd,Dst,Fbxl22,Fbxo32,Flna,Gm7694,Jph2,Kcna5,Ky,Mef2c,Myl9,Myom1,Nexn,Nos1,Parvb,Pdlim3,Pdlim7,Pgm5,Ppp1r12a,Ppp1r12b,Slc8a1,Slmap,Sphkap,Sync,Syne1,Synpo2,Timp4,Vcl	n/a (just one condition)
organelle	5.94e-09	3	0610040J01Rik,1110001J03Rik,1500015O10Rik,2010111I01Rik,3110043O21Rik,5031414D18Rik,5430427O19Rik,AA467197,Aass,Abca1,Abca7,Abca8a,Abca8b,Abcb4,Abcg1,Abhd12,Abhd14b,Abhd2,Abhd5,Abl2,Ablim3,Abr,Abtb2,Acer2,Acer3,Acod1,Acox3,Acp2,Acp5,Acsf2,Acsl4,Acsm5,Acss3,Acta2,Actb,Actg1,Actg2,Actn1,Actr2,Actr3,Adam10,Adam12,Adam17,Adam8,Adamts4,Adap2,Adar,Adcy3,Adcy4,Adgrf5,Adgrl1,Adora2a,Afap1l1,Aff3,Agpat4,A…	Abca1,Abcg1,Adam8,Alox5ap,B4galt5,Blnk,Cd14,Cd300a,Cd38,Cd68,Cdk18,Ch25h,Cotl1,Csf1r,Ctsz,Cybb,Evl,Fcgr2b,Fcgr3,Fes,Fgr,Ftl1,Glb1,Havcr2,Hck,Hcls1,Ifi30,Inpp5d,Irf5,Itgam,Laptm5,Lcp1,Lyz1,Lyz2,Mafb,Mefv,Mmp13,Mpeg1,Myo1f,Myo7a,Ncf1,Ncf2,Ncf4,Neurl3,Pltp,Rasgef1b,Sbno2,Sdc3,Sdf2l1,Slc11a1,Slc15a3,Spi1,Syk,Tlr13,Tlr8,Tnfrsf1b,Ucp2,Unc93b1,Zmynd15
intracellular organelle	8.73e-09	3	0610040J01Rik,1110001J03Rik,1500015O10Rik,2010111I01Rik,3110043O21Rik,5031414D18Rik,5430427O19Rik,AA467197,Aass,Abca1,Abca7,Abca8a,Abca8b,Abcb4,Abcg1,Abhd12,Abhd14b,Abhd2,Abhd5,Abl2,Ablim3,Abtb2,Acer2,Acer3,Acod1,Acox3,Acp2,Acp5,Acsf2,Acsl4,Acsm5,Acss3,Acta2,Actb,Actg1,Actg2,Actn1,Actr2,Actr3,Adam10,Adam12,Adam17,Adam8,Adamts4,Adap2,Adar,Adcy3,Adcy4,Adgrf5,Adora2a,Afap1l1,Aff3,Agpat4,Ahr,Aif1,Aim…	Abca1,Abcg1,Adam8,Alox5ap,B4galt5,Blnk,Cd14,Cd300a,Cd38,Cd68,Cdk18,Cotl1,Csf1r,Ctsz,Cybb,Evl,Fcgr2b,Fcgr3,Fes,Fgr,Ftl1,Glb1,Havcr2,Hck,Hcls1,Ifi30,Inpp5d,Irf5,Itgam,Laptm5,Lcp1,Lyz1,Lyz2,Mafb,Mefv,Mmp13,Mpeg1,Myo1f,Myo7a,Ncf1,Ncf2,Ncf4,Neurl3,Pltp,Rasgef1b,Sbno2,Sdc3,Sdf2l1,Slc11a1,Slc15a3,Spi1,Syk,Tlr13,Tlr8,Tnfrsf1b,Ucp2,Unc93b1,Zmynd15
lamellipodium	3.05e-08	3	Abi3,Abl2,Ablim3,Acta2,Actb,Actg2,Actr2,Actr3,Aif1,Antxr1,Apbb1ip,Arap3,Arhgap31,Arpc2,Arpc3,Arpc5,Capg,Capzb,Cd44,Cfl1,Coro1b,Coro1c,Cspg4,Ctnna3,Cttnbp2nl,Cyfip1,Dmd,Dpysl3,Dynlt1b,Enah,Epha2,Evl,Fscn1,Gsn,Hcls1,Iqgap2,Itgav,Itgb1,Mcf2l,Mefv,Myh10,Mylk,Myo1g,Notch1,P4hb,Parvb,Pdpn,Piezo1,Plekhh2,Plxnd1,Podxl,Pstpip1,Ptk2b,Ptprz1,Rapgef3,Rltpr,Rock1,Shtn1,Slc39a6,Snx1,Stx3,Stxbp2,Trpv2,Unc5c	Evl,Hcls1,Mefv
podosome	3.78e-08	3	Actb,Actr2,Actr3,Adam8,Afap1l1,Arhgef2,Arhgef5,Arpc2,Bin2,Fermt3,Fscn1,Gsn,Lcp1,Lpxn,Sh3pxd2b,Src,Svil,Tpm3,Tpm4,Vcam1,Vcl,Wdr1,Wisp2	Adam8,Lcp1
neuron projection	4.14e-08	4	3110043O21Rik,Abhd12,Abl2,Abr,Acan,Acp2,Actb,Actg1,Actn1,Adam10,Adcy4,Adcyap1r1,Adgrl1,Adora2a,Alcam,Anxa3,Ap3s1,Apba3,Apod,Apoe,Aqp11,Ar,Arhgap32,Arhgef15,Arhgef2,Arl8a,Arpc2,Arpc3,Arpc5,Arrb1,Arrb2,Ass1,Atp13a2,Atp2b1,Atp2b4,Atp6ap2,Atp6v0d1,Bace1,Baiap2,Basp1,Bbs4,Bdnf,Blvrb,Bmpr1a,Bmpr1b,Boc,Bsg,C4b,Cacna1c,Cacna1d,Cacybp,Cadm1,Camk2a,Camk2g,Camk2n1,Capzb,Casp1,Casp4,Casp8,Ccl2,Ccr2,Cd200,Cd4…	Cybb,Fcgr2b,Ncf1,Tnfrsf1b
plasma membrane region	4.95e-08	5	1500015O10Rik,Abca1,Abca7,Abcb4,Abcc1,Abcc3,Ace,Adam10,Adam17,Adam9,Adcyap1r1,Adgrl1,Adora2a,Aif1,Akr1a1,Ank2,Anpep,Antxr1,Anxa1,Anxa2,Anxa4,Ap1s2,Ap2s1,Aqp5,Arhgef2,Arpc2,Arrb1,Arrb2,Atp1b2,Atp2b1,Atp2b4,Atp6ap2,Atp6v0d1,Atp6v0d2,Atp6v1a,Atp6v1b2,Atp6v1e1,B4galt1,Baiap2,Bbs4,Bmpr1a,Bst2,C1qtnf5,C2cd2l,C5ar1,Cacna1c,Cacna1d,Cacna2d1,Cadm1,Cadm3,Camk2a,Car4,Cav3,Cd300lg,Cd34,Cd38,Cd44,Cd55,Cd8a,Cd…	Abcc3,Fgr,Hck,Itgb2,Lcp1
endocytic vesicle	4.98e-08	6	Abca1,Actg1,Adam8,Anxa3,Ap2s1,Apoa1,Arrb2,B2m,Calr,Capg,Ccl2,Cemip,Cybb,Egfr,Ehd4,Evl,Ffar4,Fth1,Ftl1,Gsn,H2-D1,H2-K1,H2-Q7,H2-Q8,H2-T23,Hyal2,Igf2r,Lamp1,Lamp2,Lpar1,Mpeg1,Myo1e,Nod1,Pld4,Rab11fip4,Rab11fip5,Rab17,Rab20,Rab31,Rab32,Rab7b,Rab8b,Rab9,Scara5,Scimp,Sec61a1,Slc11a1,Sphk1,Stxbp2,Syk,Syt7,Tlr1,Tlr2,Tlr6,Tlr7,Tlr9,Trf,Unc93b1,Was	Cybb,Mpeg1,Slc11a1,Unc93b1
phagocytic vesicle	5.41e-08	6	Abca1,Actg1,Adam8,Anxa3,B2m,Calr,Capg,Cybb,Evl,Gsn,H2-D1,H2-K1,H2-Q7,H2-Q8,H2-T23,Lamp1,Lamp2,Mpeg1,Nod1,Pld4,Rab11fip5,Rab20,Rab31,Rab32,Rab7b,Rab8b,Rab9,Scimp,Sec61a1,Slc11a1,Stxbp2,Syk,Syt7,Tlr1,Tlr2,Tlr6,Tlr7,Tlr9,Unc93b1,Was	Cybb,Mpeg1,Slc11a1,Unc93b1
somatodendritic compartment	6.39e-08	4	3110043O21Rik,Abhd12,Abl2,Abr,Acan,Acsl4,Actn1,Adam10,Adcy4,Adora2a,Aif1,Alcam,Anxa3,Apba3,Apod,Apoe,Aqp11,Ar,Arhgap32,Arhgef15,Arhgef2,Arpc2,Arrb1,Arrb2,Ass1,Astn2,Atp13a2,Atp2b1,Bace1,Baiap2,Bdnf,Bmpr1a,Bmpr1b,Boc,C4b,Cacna1c,Cacna1d,Cadm1,Camk2a,Camk2n1,Capzb,Casp4,Ccl2,Ccr1,Ccr2,Cd200,Cd22,Cd40,Cfh,Cfl1,Ckb,Clip2,Clu,Cnr2,Cobl,Cpe,Cpeb4,Ctla2a,Ctnnd2,Ctsl,Cx3cl1,Cx3cr1,Cyba,Cybb,Cyfip1,Cygb,D…	Cybb,Fcgr2b,Ncf1,Tnfrsf1b
membrane protein complex	7.22e-08	4	AA467197,Abhd12,Acvr1b,Adam10,Adam8,Alcam,Ap1s2,Ap2s1,Apbb1ip,Aph1c,Atp1b2,Atp5e,Atp5h,Atp5sl,Atp6ap1,Atp6ap2,Atp6v0a1,Atp6v0b,Atp6v0c,Atp6v0d1,Atp6v0d2,Atp6v0e,Atp6v0e2,Atp6v1a,Atp6v1b2,Atp6v1c1,Atp6v1e1,B2m,Bak1,Cacna1c,Cacna1d,Cacna2d1,Cacnb2,Cacng6,Calr,Casp8,Cav3,Ccdc109b,Cd14,Cd40,Cdh11,Cdh4,Cdh5,Cdh6,Chmp4c,Clic1,Clta,Cntfr,Coro1c,Cox6a1,Cox7c,Cox8a,Cox8b,Cyba,Cybb,Dab2,Dlg3,Dmd,Dnajc11,Dt…	Cybb
actin filament bundle	9.38e-08	2	Ablim3,Acta2,Actn1,Cfl1,Cnn2,Coro1b,Cyba,Dst,Enah,Fblim1,Flna,Fscn1,Lcp1,Lima1,Limch1,Lpp,Mlph,Myh10,Myh11,Myh9,Myl9,Mylk,Pdlim3,Pdlim7,Pgm5,Pls3,Pstpip1,Sh2b2,Synpo2,Tpm3,Tpm4	Enah,Lcp1,Myh10,Myh11,Myl9,Mylk,Pdlim3,Synpo2
supramolecular polymer	1.5e-07	1	Acta2,Actg2,Actn1,Adora2a,Akna,Ank2,Arhgef2,Arhgef25,Atp2b4,Baiap2,Bex4,Cacna1c,Cacna1d,Cav3,Clmp,Col2a1,Col4a3,Col4a4,Csrp1,Dmd,Dpysl3,Dst,Dynlt1b,Eml1,Eml2,Fbxl22,Fbxo32,Fgf13,Flna,Gm7694,Inpp5d,Jam3,Jph2,Kcna5,Klc3,Krt18,Ky,Lcp1,Ltbp1,Map1a,Map1b,Map3k11,Map6,Mef2c,Mefv,Mical1,Mtus2,Myh10,Myh11,Myl9,Myo1f,Myom1,Nexn,Nos1,Npnt,Parvb,Pbxip1,Pdlim3,Pdlim7,Pgm5,Pls3,Ppp1r12a,Ppp1r12b,Rassf3,Sco2,S…	n/a (just one condition)
cell-cell junction	2.49e-07	3	Abcb4,Actb,Actg1,Actn1,Actr3,Adam10,Ank2,Arhgap17,Arhgef2,B4galt1,C1qtnf5,Cadm1,Capzb,Cav3,Ccdc85a,Cd53,Cdh11,Cdh4,Cdh5,Cdh6,Ceacam1,Cfl1,Cldn22,Clmp,Col16a1,Col19a1,Csk,Ctnna3,Cxcr4,Cyth1,Dlg3,Dsc3,Dsp,Dst,Efna5,Epha2,Esam,Fam129b,Fgf13,Flcn,Flna,Fmn1,Frmd4a,Frmd4b,Fscn1,Fzd4,Gja4,Gja6,Gjb3,Gjb4,Gjb5,Gjc1,Grb2,Heg1,Hpn,Iqgap1,Itga4,Itga5,Itga6,Itgb1,Jam3,Kcna5,Kcnj2,Kirrel,Lims2,Lyn,Micall2,Mmp1…	Cd53,Mmp13
dendrite	2.61e-07	3	3110043O21Rik,Abhd12,Abl2,Abr,Actn1,Adam10,Adcy4,Adora2a,Alcam,Apba3,Apod,Apoe,Aqp11,Ar,Arhgap32,Arhgef15,Arhgef2,Arrb1,Arrb2,Bace1,Baiap2,Bmpr1a,Bmpr1b,C4b,Cacna1c,Cacna1d,Cadm1,Camk2a,Camk2n1,Ccl2,Ccr2,Cfl1,Clip2,Clu,Cnr2,Cobl,Cpe,Cpeb4,Ctla2a,Ctnnd2,Cyba,Cybb,Cyfip1,Dbn1,Dlg3,Dnm1,Elovl5,Epha1,Ephb2,Ephb3,Fat3,Fcgr2b,Fgf13,Flna,Fscn1,Fzd4,Gria4,Hcls1,Hdc,Hsp90aa1,Htr2b,Igsf9,Igsf9b,Itgb1,Itpr1…	Apod,Apoe,C4b,Cybb,Fcgr2b,Ncf1,Pdgfb
cell body	3.14e-07	4	3110043O21Rik,Acan,Acsl4,Acta2,Actg2,Adam10,Adora2a,Aif1,Alcam,Anxa3,Apod,Apoe,Arhgef2,Arpc2,Ass1,Astn2,Atp13a2,Atp1b2,Atp2b1,Atp6ap2,Bace1,Baiap2,Bdnf,Bmpr1a,Bmpr1b,Boc,C4b,Cacna1c,Cacna1d,Cacybp,Camk2a,Camk2n1,Capzb,Casp4,Casp8,Ccl2,Ccr1,Ccr2,Cd200,Cd22,Cd40,Cfh,Cfl1,Ckb,Cnr2,Cobl,Cpe,Ctnnd2,Ctsl,Cx3cl1,Cx3cr1,Cyba,Cybb,Cyfip1,Cygb,Dbn1,Dixdc1,Dlg3,Dmd,Dpysl3,Dynlt1b,E430025E21Rik,Elovl5,Endog,…	Cybb,Fcgr2b,Ncf1,Tnfrsf1b
stress fiber	3.61e-07	2	Ablim3,Acta2,Actn1,Cnn2,Coro1b,Cyba,Dst,Enah,Fblim1,Fscn1,Lcp1,Lima1,Limch1,Lpp,Mlph,Myh10,Myh11,Myh9,Myl9,Mylk,Pdlim3,Pdlim7,Pgm5,Pstpip1,Sh2b2,Synpo2,Tpm3,Tpm4	Enah,Lcp1,Myh10,Myh11,Myl9,Mylk,Pdlim3,Synpo2
neuronal cell body	4.08e-07	4	3110043O21Rik,Acan,Acsl4,Adam10,Adora2a,Aif1,Alcam,Anxa3,Apod,Apoe,Arhgef2,Arpc2,Ass1,Astn2,Atp13a2,Atp2b1,Bace1,Baiap2,Bdnf,Bmpr1a,Bmpr1b,Boc,C4b,Cacna1c,Cacna1d,Camk2a,Camk2n1,Capzb,Casp4,Ccl2,Ccr1,Ccr2,Cd200,Cd22,Cd40,Cfh,Cfl1,Ckb,Cnr2,Cobl,Cpe,Ctnnd2,Ctsl,Cx3cl1,Cx3cr1,Cyba,Cybb,Cyfip1,Cygb,Dbn1,Dixdc1,Dlg3,Dmd,Dynlt1b,E430025E21Rik,Elovl5,Endog,Enpp1,Ephb2,Fbxo31,Flna,Gdpd5,Gfra1,Glrx5,Glul,…	Cybb,Ncf1,Tnfrsf1b
supramolecular fiber	4.15e-07	1	Acta2,Actg2,Actn1,Adora2a,Akna,Ank2,Arhgef2,Arhgef25,Atp2b4,Baiap2,Bex4,Cacna1c,Cacna1d,Cav3,Clmp,Col2a1,Csrp1,Dmd,Dpysl3,Dst,Dynlt1b,Eml1,Eml2,Fbxl22,Fbxo32,Fgf13,Flna,Gm7694,Inpp5d,Jam3,Jph2,Kcna5,Klc3,Krt18,Ky,Lcp1,Ltbp1,Map1a,Map1b,Map3k11,Map6,Mef2c,Mefv,Mical1,Mtus2,Myh10,Myh11,Myl9,Myo1f,Myom1,Nexn,Nos1,Npnt,Parvb,Pbxip1,Pdlim3,Pdlim7,Pgm5,Pls3,Ppp1r12a,Ppp1r12b,Rassf3,Sco2,Sh2b2,Slc8a1,Sl…	n/a (just one condition)
supramolecular complex	9.22e-07	1	Acta2,Actg2,Actn1,Adora2a,Akna,Ank2,Apobec3,Arhgef2,Arhgef25,Atp2b4,Baiap2,Bex4,Blnk,Cacna1c,Cacna1d,Cav3,Cbx5,Cirbp,Clmp,Col2a1,Col4a3,Col4a4,Csrp1,Dctn6,Dmd,Dpysl3,Dst,Dynlt1b,Eid1,Eml1,Eml2,Fbxl22,Fbxo32,Fgf13,Flna,Gm7694,Inpp5d,Jam3,Jph2,Kcna5,Klc3,Krt18,Ky,Lcp1,Ltbp1,Map1a,Map1b,Map3k11,Map6,Mbnl1,Mef2c,Mefv,Mical1,Mtus2,Myh10,Myh11,Myl9,Myo1f,Myom1,Nexn,Nos1,Npnt,Parvb,Pbxip1,Pdlim3,Pdlim7,…	n/a (just one condition)
endosome membrane	1.19e-06	2	Anxa1,Anxa2,Anxa8,Arhgap32,Arl8a,Atp13a2,Bok,Cd63,Cd68,Chmp4c,Cln3,Coro1c,Ctsd,Ehd4,Fgd2,Furin,Gpnmb,Grb14,H2-DMa,H2-DMb1,H2-Eb1,Ifitm3,Lamp1,Lamp2,Leprot,Litaf,March1,Mcoln2,Mcoln3,Mr1,Mrc1,Mvb12b,Napepld,Ncf4,Npc1,Pi4k2a,Pip5k1c,Pla2g4e,Pld3,Plekhb2,Plekhm1,Plekhm2,Plpp2,Rab11fip5,Rab17,Rab27b,Rab4a,Rap2a,Rap2b,Rhov,Scamp5,Slc11a1,Slc11a2,Slc1a1,Slc29a3,Slc39a14,Snx1,Snx20,Snx5,Snx8,Sphk1,Spns2…	Anxa1,Anxa2,Anxa8,Arl8a,Atp13a2,Cd63,Cd68,Ctsd,Ehd4,Gpnmb,Lamp2,Litaf,Mcoln2,Mcoln3,Ncf4,Npc1,Pi4k2a,Pld3,Plekhm2,Plpp2,Rab11fip5,Rap2a,Rap2b,Rhov,Slc11a1,Slc29a3,Snx1,Snx5,Snx8,Sphk1,Steap3,Tlr13,Tlr8,Tpcn2,Wdr91
late endosome	1.65e-06	4	Ankrd13b,Anxa2,Anxa8,Apoe,Arl8a,Astn2,Atp13a2,Bace1,Bst2,Cd300lg,Cd63,Cd68,Cd74,Chmp4c,Cln3,Ctss,Cxcr4,Egfr,F2r,Gfra1,Grn,H2-Ab1,H2-DMa,H2-DMb1,H2-Eb1,Ifitm3,Igf2r,Lamp1,Lamp2,Lgmn,Litaf,M6pr,March1,Mcoln3,Mfsd12,Mr1,Mvb12b,Myo5a,Npc1,Nsg1,Pld3,Psap,Rab27b,Rab7b,Rab9,Rasgef1b,Rnf128,Siglec1,Slc11a1,Slc11a2,Slc1a1,Slc29a3,Slc39a14,Slc9a9,Src,Steap3,Ticam2,Tmem165,Trf,Ttpa,Vps18,Wdr81,Wdr91	Cd68,Lgmn,Mfsd12,Pld3,Slc11a1
intracellular membrane-bounded organelle	2.44e-06	3	0610040J01Rik,1110001J03Rik,2010111I01Rik,3110043O21Rik,5031414D18Rik,5430427O19Rik,AA467197,Aass,Abca1,Abca7,Abca8a,Abca8b,Abcb4,Abcg1,Abhd12,Abhd14b,Abtb2,Acer2,Acer3,Acod1,Acox3,Acp2,Acp5,Acsf2,Acsl4,Acsm5,Acss3,Actb,Actn1,Actr2,Actr3,Adam10,Adam12,Adam8,Adamts4,Adap2,Adar,Adcy3,Adcy4,Aff3,Agpat4,Ahr,Aif1,Aim2,Akap17b,Akna,Akr1b8,Aldh18a1,Aldh1b1,Aldh1l2,Alox5ap,Anapc13,Ank2,Ankrd13b,Anpep,Anx…	Abca1,Abcg1,Adam8,Alox5ap,B4galt5,Cd14,Cd300a,Cd38,Cd68,Cdk18,Cotl1,Csf1r,Ctsz,Cybb,Fcgr3,Fes,Fgr,Ftl1,Glb1,Havcr2,Hck,Hcls1,Ifi30,Irf5,Itgam,Laptm5,Lyz1,Lyz2,Mafb,Mefv,Mmp13,Myo7a,Ncf1,Ncf2,Pltp,Sbno2,Sdc3,Sdf2l1,Slc11a1,Slc15a3,Spi1,Syk,Tnfrsf1b,Ucp2,Unc93b1,Zmynd15
melanosome	2.44e-06	2	Anxa2,Atp6v0a1,Atp6v1b2,Capg,Cd63,Ctsb,Ctsd,Erp29,Gna13,Gpnmb,Lamp1,Mlph,Mmp14,Myh11,Myo5a,Myo7a,Myrip,P4hb,Pdia4,Pdia6,Ppib,Rab17,Rab27b,Rab29,Rab32,Sdcbp,Serpinf1,Slc1a4,Slc1a5,Slc3a2,Stx3,Tpp1,Trpv2	Anxa2,Atp6v0a1,Atp6v1b2,Capg,Cd63,Ctsb,Ctsd,Erp29,Gpnmb,Mmp14,Myo5a,Myo7a,Rab29,Sdcbp,Tpp1,Trpv2
sarcolemma	3.9e-06	2	Ank2,Anxa1,Anxa2,Atp2b4,Bsg,Cacna1c,Cacna1d,Cacna2d1,Cacnb2,Capn3,Car4,Casq1,Cav3,Ctsb,Dmd,Dst,Dtna,Itgb1,Kcnd3,Kcnj2,Lama2,Lamp1,Nos1,Pgm5,Plec,Rtn2,Scn1b,Scn2a1,Sgcd,Sgcg,Slc8a1,Slc8b1,Slmap,Sntb1,Sntg2,Sspn,Stac2,Sync,Tgfb3,Vcam1,Vcl,Vdr	Ank2,Cacna1c,Cacnb2,Dmd,Dtna,Kcnd3,Nos1,Scn2a1,Sgcg,Slmap,Sntg2,Sspn,Stac2
perinuclear region of cytoplasm	4.27e-06	3	Abca1,Actr3,Adam10,Aif1,Ank2,Ankrd13b,Anxa2,Anxa4,Apba3,Apod,Aqp11,Atp6v0a1,Bcl3,Bdnf,Btk,Calr,Capzb,Car4,Ccl2,Ccr2,Cdkn1a,Ckap4,Clic1,Cln5,Clu,Cobl,Coro1b,Cpd,Cpeb4,Ctgf,Ctsb,Cx3cl1,Cx3cr1,Cyba,Cybb,Cyfip1,Dab2,Dcun1d3,Dmd,Dst,Ece1,Ehd4,Eml1,Fgfr3,Flna,Galnt6,Gdpd1,Gsn,Hip1r,Hmox1,Hyal2,Igf2r,Inf2,Inhba,Inhbb,Itga2,Itgb1,Itm2c,Itpr1,Itpr3,Jag2,Kcna5,Kcnd3,Kcnh2,Kcnma1,Kirrel,Lamb1,Lamp1,Lamp2,Lc…	Abca1,Cybb,Lcp1,Tnfrsf1b
ruffle	6.71e-06	3	Abca7,Actn1,Actr3,Aif1,Anxa2,Arap3,Arhgef2,Arpc2,Atp6v1b2,Baiap2,Capg,Cdk6,Cfl1,Cobl,Coro1c,Cspg4,Cyfip1,Diaph1,Epha2,Eps8,Fam107a,Fgd2,Fgd5,Fgr,Frmd4b,Fscn1,Gas7,Gsn,Hip1r,Iqgap1,Itga5,Itgav,Itgb1,Klhl41,Ksr1,Layn,Lcp1,Lima1,Mefv,Myh9,Myo5a,Notch1,Pdlim7,Pdpn,Pip5k1c,Plek,Podxl,Ptprz1,Rasgrp2,Rltpr,Rock1,S100a11,S100a6,Scimp,Sh2b2,Sh2d3c,Slc9a3r1,Snx5,Src,Synj2,Tlr4	Fgr,Lcp1,Mefv,Plek
dendritic tree	7.46e-06	2	3110043O21Rik,Abhd12,Abl2,Abr,Adam10,Adora2a,Alcam,Apod,Apoe,Aqp11,Ar,Arhgap32,Arrb1,Arrb2,Baiap2,Bmpr1a,Bmpr1b,C4b,Cacna1c,Cadm1,Camk2a,Camk2n1,Ccl2,Ccr2,Cfl1,Clip2,Clu,Cnr2,Cobl,Cpeb4,Ctla2a,Ctnnd2,Cx3cr1,Cyba,Cybb,Cyfip1,Dbn1,Dnm1,Epha1,Ephb2,Fat3,Fcgr2b,Fgf13,Fzd4,Gria4,Hcls1,Hsp90aa1,Htr2b,Igsf9b,Itpr1,Itpr3,Kcnab1,Kcnd3,Kcnip1,Kcnip4,Kcnj2,Kcnma1,Kif1a,Lama2,Lamp1,Lpar1,Lrp1,Lrp4,Mlph,Mmp3,…	Apod,Apoe,Arrb1,C4b,Clip2,Cx3cr1,Cybb,Fcgr2b,Lama2,Lrp1,Mmp3,Ncf1,Pdgfb,Prex1,Slc4a10
apical part of cell	8.33e-06	4	1500015O10Rik,Abca7,Abcb4,Actg1,Adam17,Adgrf5,Akr1a1,Anxa1,Anxa4,Aqp5,Atp1b2,Atp2b1,Atp6ap2,Atp6v0d1,Atp6v0d2,Atp6v1a,Atp6v1b2,Atp6v1c1,Atp6v1e1,Bst2,C1qtnf5,C2cd2l,C5ar1,Cacna1d,Car4,Cd300lg,Cd44,Cd9,Ceacam1,Cntfr,Cspg4,Ctsb,Ctsk,Ctsl,Cyba,Cyp4f18,Dab2,Emp2,Enpp3,Fam65b,Fat4,Fn1,Gm2a,Gpihbp1,Hip1r,Hpn,Hvcn1,Hyal2,Ifitm3,Igfbp2,Il6ra,Itga8,Itpr3,Kcna5,Kcnma1,Kcnn4,Lgmn,Lrp1,Mpdz,Msn,Myo7a,Myrip,N…	No common gene
MHC protein complex	8.35e-06	2	B2m,H2-Aa,H2-Ab1,H2-D1,H2-DMa,H2-DMb1,H2-Eb1,H2-K1,H2-Q8,H2-T23,Mr1	H2-Aa,H2-Ab1,H2-D1,H2-DMa,H2-DMb1,H2-Eb1,H2-K1
synapse	1.6e-05	3	Abl2,Ablim3,Abr,Acan,Actb,Actg1,Actn1,Actr2,Actr3,Adam10,Adgrl1,Adora2a,Akr1a1,Ank2,Anxa1,Ap1s2,Apba3,Apoe,Arhgap22,Arhgap32,Arhgdia,Arhgef2,Arhgef9,Arl8a,Arpc2,Arrb1,Arrb2,Atp1b2,Atp2b1,Atp2b4,Atp6ap2,Atp6v0a1,Atp6v0c,Atp6v0d1,Bace1,Baiap2,Bdnf,Blvrb,C1qa,C1qb,C1qc,C4b,Cacna1c,Cacna1d,Cacna2d1,Cacnb2,Cadm1,Camk1,Camk2g,Camk2n1,Camk4,Cap2,Capzb,Cav3,Ccl2,Cdh11,Cfl1,Cln3,Cln8,Clta,Clu,Colq,Cpe,Cpe…	C1qa,C1qb,C1qc,Fcgr2b,Hcls1,Myo7a
mitochondrial matrix	1.63e-05	1	1700021F05Rik,Atg4d,Cars2,Clpp,Foxo3,Glrx5,Hspa1b,Lars2,Mlycd,Mrpl12,Mrpl15,Mrpl34,Mrpl37,Mrpl46,Mrpl51,Mrps12,Mrps23,Mrps7,Ppif,Tsfm	n/a (just one condition)
cell-cell contact zone	1.96e-05	1	Actn1,Ank2,Cav3,Ctnna3,Dsp,Dst,Fgf13,Flcn,Itgb1,Jam3,Kcna5,Nectin2,Pgm5,Pkp4,Scn2a1,Slc8a1,Vcl	n/a (just one condition)
cytosol	2.41e-05	2	1700017B05Rik,2310022B05Rik,Abcb4,Abhd14b,Abhd5,Abr,Actg1,Actr2,Acvr1b,Adam17,Afap1l1,Afap1l2,Aff3,Ahr,Aif1,Aim2,Akna,Aldh3b1,Alox5ap,Anxa1,Anxa2,Anxa4,Anxa8,Apbb1ip,Apoc3,Apod,Apoe,Aprt,Aqp11,Arap1,Arhgap17,Arhgdia,Arhgdib,Arhgef5,Arhgef9,Arid3a,Arl4c,Arrb1,Arrb2,Ass1,Atox1,Atp6v0a1,Atp6v1a,Atp6v1b2,Atp6v1e1,B2m,Baiap2,Bak1,Bbs4,Bcl2l11,Bcl3,Bex4,Bid,Blvrb,Btk,Calr,Camk4,Camkk1,Capn3,Card9,Casp1…	Alox5ap,Apod,Apoe,Arhgef9,Baiap2,Bcl3,Bex4,Btk,Cdkn1a,Ciita,Cmip,Cotl1,Cyth1,Ddi2,Dntt,Enah,Fbxl22,Fes,Fgf1,Fgf13,Fgf14,Fgr,Fhl1,Gprasp1,Gpsm2,Gucy1a3,Gucy1b3,Hck,Hcls1,Ifi204,Ifi205,Ifi30,Il1b,Inpp5d,Irf7,Irf9,Jak3,Kcnab1,Kcnip4,Klhdc8b,Lcn2,Lcp1,Lyn,Man1a,Mef2c,Mefv,Mnda,Mt1,Mt2,Myh10,Myo7a,Napepld,Ncf1,Ncf2,Ncf4,Nfatc1,Nfatc2,Nfkb2,Nkx3-1,Nos1,Nos2,Nt5e,Oas1a,Oas2,Oas3,Osr1,Parp14,Pde5a,Pdlim3…
cell-substrate junction	4.47e-05	3	Abcb4,Actb,Actg1,Actn1,Actr3,Apbb1ip,Arhgap31,Arpc2,Cfl1,Cyba,D8Ertd82e,Dmd,Dst,Enah,Epha2,Evl,Fam107a,Fblim1,Fermt3,Fes,Hck,Iqgap1,Itga11,Itga2,Itga5,Itga6,Itgav,Itgb1,Itgb2,Itgb4,Lasp1,Lcp1,Lima1,Lims2,Lpp,Lpxn,Map4k4,Msn,Nexn,Parvb,Pdlim7,Pgm5,Phldb2,Pip5k1c,Plec,Ptk2b,Rsu1,Sdcbp,Src,Stard8,Synpo2,Tns3,Vcl	Evl,Fes,Hck,Itgb2,Lcp1
focal adhesion	4.53e-05	4	Abcb4,Actb,Actg1,Actn1,Apbb1ip,Arhgap31,Arpc2,Cfl1,Cyba,D8Ertd82e,Dst,Enah,Epha2,Evl,Fam107a,Fblim1,Fes,Flrt2,Hck,Iqgap1,Itga11,Itga2,Itga5,Itgav,Itgb1,Itgb2,Itgb4,Lasp1,Lcp1,Lima1,Lims2,Lpp,Lpxn,Map4k4,Msn,Nexn,Parvb,Pdlim7,Pgm5,Phldb2,Pip5k1c,Plec,Ptk2b,Rsu1,Sdcbp,Src,Stard8,Synpo2,Tns3,Vcl	Hck,Itgb2,Lcp1
extrinsic component of cytoplasmic side of plasma membrane	6.2e-05	2	Cnr2,Cyth1,Dtna,Esyt1,Esyt2,Fes,Fgr,Gna13,Gna15,Gnb4,Gng8,Gngt2,Hck,Iqgap1,Kcnab1,Kcnab2,Kcnip1,Lyn,Mcf2l,Ptk2b,Rgs1,Shank3,Snx5,Stac2,Tnk2	Cnr2,Cyth1,Dtna,Fes,Fgr,Gng8,Gngt2,Hck,Kcnab1,Kcnip1,Lyn,Ptk2b,Stac2,Tnk2
endoplasmic reticulum lumen	7.99e-05	2	Bche,Bdnf,Calr,Casq1,Clu,Colgalt1,Dnajb11,Edem2,Edn1,Erp29,Fkbp10,Fkbp14,Furin,Hyou1,Lrpap1,Lyz1,Lyz2,Manf,Ngf,Ntf3,Os9,P4ha1,P4ha3,P4hb,Pcsk5,Pdia4,Pdia6,Plod3,Ppib,Rcn1,Sdf2l1,Tor4a,Uggt1,Wnt5a	Clu,Colgalt1,Edn1,Erp29,Lyz1,Lyz2,Ngf,P4ha3,Sdf2l1
mitochondrial intermembrane space	9.51e-05	1	Chchd4,Cox17,Cycs,Ndufa8,Ndufb7,Ndufs5,Slmo2,Timm13,Timm8a1,Timm9	n/a (just one condition)
cell cortex	9.65e-05	3	Actb,Actn1,Actr2,Anxa2,Arhgap32,Arhgef9,Asph,Astn2,Bin2,C2cd2l,Cap1,Cap2,Capzb,Cd302,Cfl1,Clip2,Clta,Cobl,Col10a1,Coro1c,Cotl1,Ctgf,Ctsz,Dst,Dstn,Eps8,Fam110c,Fgf1,Fgfr2,Flna,Fry,Fscn1,Gpsm2,Gsn,Gucy1b3,Hcls1,Hip1r,Inpp5d,Itgb4,Lasp1,Mlph,Mpp1,Myh10,Myh9,Myo1e,Myo1f,Myo7a,Myrip,Nos2,Osbpl8,Pard3b,Pdzd4,Phldb2,Plekhh2,Psen2,Pstpip1,Ptk2b,Rai14,Rapgef3,Rhog,Rhov,Sele,Sept1,Sept6,Slc2a1,St5,Tmem110,…	Cotl1,Ctsz,Hcls1,Inpp5d,Myo1f,Myo7a,Tnfaip2
phagocytic cup	0.00011	2	Abl2,Aif1,Anxa1,Arhgap25,Bin2,Lcp1,Myo1g,Pip5k1c,Rab31,Snx5,Ticam2,Tlr4,Tnf	Abl2,Anxa1,Arhgap25,Lcp1,Rab31,Snx5,Tlr4
cortical cytoskeleton	0.00013	2	Actb,Actr2,Cap1,Cap2,Capzb,Cfl1,Cobl,Cotl1,Dstn,Gsn,Hcls1,Inpp5d,Lasp1,Mlph,Mpp1,Myh9,Myo1e,Myo1f,Myrip,Nos2,Pstpip1,Sele,Slc2a1,Tpm3,Tpm4,Wdr1	Actr2,Cfl1,Cotl1,Hcls1,Inpp5d,Lasp1,Mpp1,Myo1e,Myo1f,Pstpip1,Sele,Tpm3,Tpm4
cytoplasmic side of plasma membrane	0.00014	2	Atp2b1,C2cd2l,Chmp4c,Cnr2,Cyth1,Dst,Dtna,Esyt1,Esyt2,Fes,Fgfr3,Fgr,Gm2a,Gna13,Gna15,Gnb4,Gng8,Gngt2,Hck,Iqgap1,Kcnab1,Kcnab2,Kcnip1,Ldlrap1,Litaf,Lyn,Mcf2l,Pgm5,Pkp4,Ptk2b,Rasa3,Rgs1,Shank3,Snx5,Stac2,Tnk2	Cnr2,Cyth1,Dtna,Fes,Fgr,Gng8,Gngt2,Hck,Kcnab1,Kcnip1,Lyn,Pkp4,Ptk2b,Rasa3,Stac2,Tnk2
apical plasma membrane	0.00014	3	1500015O10Rik,Abca7,Abcb4,Adam17,Akr1a1,Anxa1,Anxa4,Aqp5,Atp1b2,Atp2b1,Atp6ap2,Atp6v0d1,Atp6v0d2,Atp6v1a,Atp6v1b2,Atp6v1e1,Bst2,C1qtnf5,C2cd2l,Cacna1d,Car4,Cd300lg,Cd44,Cd9,Ceacam1,Cntfr,Cspg4,Ctsb,Ctsk,Ctsl,Cyba,Cyp4f18,Dab2,Emp2,Fam65b,Fn1,Gm2a,Gpihbp1,Hip1r,Hpn,Hvcn1,Hyal2,Igfbp2,Il6ra,Kcna5,Kcnma1,Kcnn4,Mpdz,Msn,Myo7a,Myrip,Nod1,Notch1,Osmr,P2ry6,Pard3b,Pdpn,Plb1,Plec,Podxl,Prkaa2,Psen2,Ptpro…	Hvcn1,Myo7a
Golgi membrane	0.00016	3	Abca7,Abcb4,Abcg1,Acer2,Acer3,Actr3,Adam10,Arap1,Arfgap3,Arhgap32,Asap2,B3galnt2,B3galt1,B3gnt2,B3gnt3,B3gnt7,B3gnt9,B4galnt1,B4galt1,B4galt2,B4galt5,B4galt6,Bok,Cav3,Chst1,Chst10,Chst11,Chst2,Chsy1,Chsy3,Cln3,Creb3l1,Csgalnact2,Cyp2e1,Emp2,Entpd4,Ext1,Fam198b,Furin,Fut10,Gal3st3,Galnt10,Galnt12,Galnt15,Galnt16,Galnt6,Galnt7,Gcnt1,Gcnt4,Glipr2,Gnptab,Golim4,Golt1b,Hyal2,Kdelr3,Leprot,Lfng,Litaf,L…	Abcg1,B4galt5
axon	0.00022	2	3110043O21Rik,Abr,Actg1,Adam10,Adgrl1,Adora2a,Alcam,Ar,Arl8a,Arpc3,Arpc5,Atp6ap2,Atp6v0d1,Bace1,Basp1,Blvrb,Bsg,C4b,Cadm1,Ccl2,Cd200,Cd40,Cfl1,Clu,Cobl,Cpeb4,Ctsz,Cxcr4,Cyfip1,Dagla,Dlg3,Dmd,Dock7,Dpysl3,Dst,Dtna,Dynlt1b,Emb,Eps8,Fgf13,Fkbp15,Flna,Fscn1,Gfra1,Gldn,Glul,Hmbs,Igsf8,Igsf9,Iqgap1,Itga2,Itga4,Kcnab1,Kcnab2,Kcnma1,Kif3b,Ldlrap1,Lrp1,Madd,Mag,Map1a,Map1b,Map6,Mical1,Mtpn,Mx1,Myh10,Mylk2…	C4b,Cobl,Ctsz,Dmd,Dtna,Eps8,Fgf13,Kcnab1,Kcnma1,Myh10,Nexn,Nfib,Nos1,Nrp2,Ntf3,Ptbp2,Ptk2b,Ptprz1,Rgs7bp,Rtn4rl2,Scn2a1,Sdc3,Sept6,Slc8a2,Tnfrsf1b,Tnk2,Unc5c
intercalated disc	0.00025	1	Actn1,Ank2,Cav3,Ctnna3,Dsp,Dst,Fgf13,Itgb1,Kcna5,Pgm5,Scn2a1,Slc8a1,Vcl	n/a (just one condition)
actin-based cell projection	0.00027	3	Acta2,Actg2,Antxr1,Aqp5,Arl4c,Atp6v1a,Atp6v1b2,Atp6v1e1,B4galt1,Baiap2,Cd302,Cd44,Ceacam1,Ceacam16,Cfl1,Ctsl,Cyfip1,Dmd,Enah,Eps8,Fam65b,Fgf13,Fscn1,Hyal2,Iqgap2,Itga6,Itgav,Itgb1,Jam3,Lcp1,Lyz1,Lyz2,Mcoln3,Mpp1,Msn,Myo1e,Myo1f,Myo1g,Myo5a,Myo7a,Osbpl3,Pdgfa,Pdpn,Pls3,Podxl,Ptprz1,Rapgef3,Scarb1,Scimp,Shtn1,Slc9a3r1,Slc9a3r2,Unc5c,Vcam1,Whrn,Zswim6	Lcp1,Lyz1,Lyz2,Myo1f,Myo7a
cell projection membrane	0.00032	1	Abca7,Adora2a,Antxr1,Arhgef2,Atp1b2,Bbs4,Cacna1d,Car4,Ceacam1,Cspg4,Dagla,Dmd,Epha2,Eps8,Evc,Fgd2,Fgd5,Fgr,Fscn1,Gpr161,Itga8,Itgav,Itgb1,Ksr1,Lcp1,Piezo1,Plb1,Plek,Podxl,Ptprz1,Rapgef3,Scarb1,Sh2d3c,Shank3,Synj2,Wls	n/a (just one condition)
proton-transporting V-type ATPase complex	0.00036	2	Atp6ap1,Atp6ap2,Atp6v0a1,Atp6v0b,Atp6v0c,Atp6v0d1,Atp6v0d2,Atp6v0e,Atp6v0e2,Atp6v1a,Atp6v1b2,Atp6v1c1	Atp6ap2,Atp6v0a1,Atp6v0c,Atp6v0d2,Atp6v1a,Atp6v1b2,Atp6v1c1
complex of collagen trimers	0.00036	3	Col1a1,Col1a2,Col23a1,Col2a1,Col3a1,Col4a3,Col4a4,Col5a1,Col5a2,Lum	Col1a1,Col3a1
Golgi stack	0.00045	2	Arap1,Asap2,B4galt2,B4galt5,B4galt6,Chsy1,Chsy3,Csgalnact2,Fut10,Gal3st3,Gcnt1,Golim4,H2-D1,H2-K1,H2-Q7,Lpcat2,Lyz1,Lyz2,Mgat4a,Nsf,Nucb2,Pcsk5,Plk3,Rab27b,Rasip1,Sgms1,Sorl1,St3gal1,Sulf1,Tmed3	B4galt5,Chsy1,Lyz1,Lyz2,Rab27b,Rasip1
protein complex involved in cell adhesion	0.00045	2	Cd80,Itga11,Itga2,Itga4,Itga6,Itga8,Itga9,Itgam,Itgav,Itgax,Itgb1,Itgb2,Itgb4,Jam3,Lyn	Itga8,Itgam,Itgax,Itgb2,Itgb4,Jam3,Lyn
cytoskeleton	0.00046	1	Ablim3,Acta2,Actg2,Actn1,Adam8,Adora2a,Afap1l1,Akna,Ank2,Arap3,Arhgef2,Arhgef5,Baiap2,Bbs4,Bex4,Cdc42ep3,Clmp,Cnn1,Cnn2,Cobl,Cotl1,Csrp1,Ctnna3,Dctn6,Ddah2,Dmd,Dpysl3,Dsp,Dst,Dstn,Dynlt1b,Dyrk2,Dzip1,Eml1,Eml2,Enah,Epha3,Evc,Evl,Fblim1,Fcgr2b,Fes,Fgd2,Fgd3,Fgd5,Fgf13,Fgr,Flcn,Flna,Flt1,Fscn1,Gpsm2,Hck,Hcls1,Ift43,Ift81,Il4ra,Inpp5d,Jak3,Jam3,Kank3,Klc3,Krt18,Ky,Lcp1,Lpp,Map1a,Map1b,Map3k11,Map6,M…	n/a (just one condition)
organelle subcompartment	0.00055	3	Adam10,Arap1,Asap2,Asph,Atp11a,B4galt1,B4galt2,B4galt5,B4galt6,Bace1,Bok,C2cd2l,Car4,Casq1,Chst1,Chst2,Chsy1,Chsy3,Cln3,Cpd,Csgalnact2,Flna,Furin,Fut10,Gal3st3,Gba,Gcnt1,Golim4,Grn,Gsap,H2-D1,H2-K1,H2-Q7,Igf2r,Lamp2,Lpcat2,Lyz1,Lyz2,M6pr,Man2a1,March1,Mgat4a,Nagpa,Nbea,Nsf,Nucb2,Osbpl8,Pam,Parp8,Pcsk5,Pi4k2a,Pld4,Plk3,Plod3,Postn,Pqlc1,Rab27b,Rab29,Rab31,Rab32,Rab7b,Rasip1,Rtn2,Scamp5,Sgms1,Slc11…	B4galt5,Lyz1,Lyz2
Golgi apparatus subcompartment	0.00055	3	Adam10,Arap1,Asap2,Atp11a,B4galt1,B4galt2,B4galt5,B4galt6,Bace1,Bok,Car4,Chst1,Chst2,Chsy1,Chsy3,Cln3,Cpd,Csgalnact2,Flna,Furin,Fut10,Gal3st3,Gba,Gcnt1,Golim4,Grn,Gsap,H2-D1,H2-K1,H2-Q7,Igf2r,Lamp2,Lpcat2,Lyz1,Lyz2,M6pr,Man2a1,March1,Mgat4a,Nagpa,Nbea,Nsf,Nucb2,Pam,Pcsk5,Pi4k2a,Pld4,Plk3,Plod3,Postn,Pqlc1,Rab27b,Rab29,Rab31,Rab32,Rab7b,Rasip1,Scamp5,Sgms1,Slc11a2,Sorl1,St3gal1,Sulf1,Sulf2,Tgfb2,T…	B4galt5,Lyz1,Lyz2
leading edge membrane	0.00065	2	Abca7,Adora2a,Antxr1,Arhgef2,Arpc2,Atp2b1,Atp6ap2,Cacna1d,Cd44,Cfl1,Coro1c,Cspg4,Dagla,Epha2,Eps8,Fam107a,Fam65b,Fgd2,Fgd5,Fgr,Hip1r,Itga5,Itga8,Itgav,Itgb1,Ksr1,Lcp1,Mcoln3,Pdpn,Piezo1,Plek,Ptprz1,Rasgrp2,Sh2d3c,Slc39a6,Src,Synj2,Wls	Cacna1d,Fgr,Itgav,Lcp1,Plek,Sh2d3c,Wls
mitochondrial ribosome	0.00071	1	Mrpl12,Mrpl15,Mrpl34,Mrpl37,Mrpl46,Mrpl51,Mrps12,Mrps23,Mrps7	n/a (just one condition)
integral component of mitochondrial inner membrane	0.00071	1	Cox11,Dnajc11,Minos1,Mpc2,Smdt1,Tmem11,Uqcc3	n/a (just one condition)
integrin complex	0.00082	3	Itga11,Itga2,Itga4,Itga6,Itga8,Itga9,Itgam,Itgav,Itgax,Itgb1,Itgb2,Itgb4,Lyn	Itgax,Itgb2,Itgb4
MHC class II protein complex	0.00082	2	H2-Aa,H2-Ab1,H2-DMa,H2-DMb1,H2-Eb1	H2-Aa,H2-Ab1,H2-DMa,H2-DMb1,H2-Eb1
plasma membrane signaling receptor complex	0.00083	2	Abhd12,Acvr1b,Alcam,Apbb1ip,B2m,Cd40,Cntfr,Dlg3,Eps8,Il6,Il6ra,Itga11,Itga2,Itga4,Itga6,Itga8,Itga9,Itgam,Itgav,Itgax,Itgb1,Itgb2,Itgb4,Lyn,Osmr,Ptk2b,Ptpn6,Ramp1,Sdcbp,Syk,Tgfbr1,Ticam2,Tlr1,Tlr2,Tlr6,Trf	Eps8,Il6ra,Itga8,Itgam,Itgax,Itgb2,Itgb4,Lyn,Osmr,Ptk2b,Ramp1,Syk,Tlr1
ruffle membrane	0.0011	2	Abca7,Arhgef2,Arpc2,Cfl1,Coro1c,Epha2,Eps8,Fam107a,Fgd2,Fgd5,Fgr,Hip1r,Itga5,Itgav,Itgb1,Ksr1,Lcp1,Pdpn,Plek,Ptprz1,Rasgrp2,Sh2d3c,Src,Synj2	Fgr,Itgav,Lcp1,Plek,Sh2d3c
basolateral plasma membrane	0.0013	4	Abca1,Abcc3,Ace,Adam9,Anxa1,Anxa2,Aqp5,Arrb1,Arrb2,Atp2b1,B4galt1,C5ar1,Cadm1,Cd300lg,Cd34,Cd38,Cd44,Dlg3,Egfr,Enpp1,Erbb4,Gm2a,Gpihbp1,Hsp90aa1,Itga6,Itgb4,Kcnn4,Kcnq4,Ldlrap1,Lepr,Lrp1,Map4k2,Msn,Nod1,P2ry6,Pdgfb,Pdpn,Pianp,Plec,Rab17,Slc12a2,Slc1a5,Slc22a1,Slc2a1,Slc38a3,Slc39a14,Slc4a10,Slc7a6,Slc7a7,Slc7a8,Slc8a1,Slc8a2,St14,Tgfbr1,Tlr9,Trf	Abcc3,Cd44,Lrp1,Pdpn
inflammasome complex	0.0015	1	Aim2,Casp1,Casp4,Naip2,Naip5,Naip6,Nlrc4,Nlrp1b,Nlrp3	n/a (just one condition)
proton-transporting V-type ATPase, V0 domain	0.0015	1	Atp6v0a1,Atp6v0b,Atp6v0c,Atp6v0d1,Atp6v0d2,Atp6v0e,Atp6v0e2	n/a (just one condition)
actomyosin	0.0015	1	Coro1b,Cyba,Enah,Lcp1,Lima1,Limch1,Mlph,Myh10,Myh11,Myh9,Myl9,Mylk,Myo5a,Pdlim3,Pstpip1,Stx1a,Synpo2,Tpm3,Tpm4	n/a (just one condition)
Arp2/3 protein complex	0.0016	2	Actr2,Actr3,Arpc1b,Arpc2,Arpc3,Arpc4,Arpc5	Actr2,Actr3,Arpc1b,Arpc4,Arpc5
fibrillar collagen trimer	0.0016	3	Col1a1,Col1a2,Col2a1,Col3a1,Col5a1,Col5a2,Lum	Col1a1,Col3a1
endoplasmic reticulum membrane	0.0016	2	Abcg1,Abhd12,Acer3,Acsl4,Agpat4,Alox5ap,Aqp11,Arhgap32,Atl2,Atp6ap1,Atp6ap2,B2m,Bok,C2cd2l,Calr,Card19,Casp4,Casq1,Cers6,Ch25h,Ckap4,Cln3,Cln8,Creb3l1,Cyp2b10,Cyp2e1,Cyp4b1,Cyp4f18,Cyp4v3,Cyp7b1,Degs1,Degs2,Dhrs9,Dmpk,Edem1,Elovl1,Emc6,Emc8,Ern1,Ero1lb,Esyt1,Ext1,Fam105a,Fam134b,Fitm2,Fmn1,Fmo1,Furin,Gdpd1,Gramd1b,H2-D1,H2-K1,H2-Q7,H2-T23,Hacd4,Hmox1,Hpn,Hsd3b7,Ikbip,Ildr2,Itpr1,Itpr3,Kdelr3,Klhl…	Abcg1,Abhd12,Acer3,Alox5ap,Atp6ap2,Casp4,Ch25h,Cln8,Elovl1,Fam105a,Fmn1,Gdpd1,Hmox1,Ildr2,Lpcat2,Moxd1,Nrros,Osbpl8,Pigs,Pld3,Plpp2,Pnpla7,Ptgfrn,Ptgs2,Ptpn1,Rnf180,Samd8,Scara3,Sdcbp,Sdf2l1,Slc37a2,Soat1,Spcs3,Tbxas1,Tmed9,Tmem132a,Tmem178,Tmem189,Unc93b1,Wfs1
late endosome membrane	0.0017	2	Anxa2,Anxa8,Arl8a,Atp13a2,Cd63,Cd68,Chmp4c,Cln3,H2-DMa,H2-DMb1,H2-Eb1,Ifitm3,Lamp1,Lamp2,Litaf,March1,Mcoln3,Mr1,Mvb12b,Npc1,Pld3,Rab27b,Slc11a2,Slc1a1,Slc29a3,Slc39a14,Tmem165,Vps18,Wdr81,Wdr91	Anxa2,Anxa8,Arl8a,Atp13a2,Cd63,Cd68,Lamp2,Litaf,Mcoln3,Npc1,Pld3,Slc29a3,Wdr91
Golgi cisterna	0.0018	1	Asap2,B4galt2,B4galt5,Chsy1,Csgalnact2,Fut10,Gal3st3,Golim4,H2-D1,H2-K1,Lyz1,Lyz2,Pcsk5,Sgms1,Sorl1,St3gal1	n/a (just one condition)
early endosome membrane	0.0018	2	Anxa1,Bok,Cln3,Ehd4,Fgd2,Gpnmb,Litaf,March1,Mcoln3,Mr1,Napepld,Pi4k2a,Pla2g4e,Pld3,Plpp2,Rab11fip5,Rab4a,Slc1a1,Slc39a14,Snx1,Snx20,Snx5,Snx8,Sphk1,Steap4,Tmem165,Wdr81,Wdr91,Wls	Anxa1,Ehd4,Gpnmb,Litaf,Mcoln3,Pi4k2a,Pld3,Plpp2,Rab11fip5,Snx1,Snx5,Snx8,Sphk1,Wdr91
integral component of mitochondrial membrane	0.0018	1	Cox11,Dnajc11,Minos1,Mpc2,Smdt1,Tmem11,Tomm40,Uqcc3	n/a (just one condition)
extrinsic component of plasma membrane	0.0019	2	Anxa1,Anxa2,Apoe,Cdh4,Cdh5,Cdh6,Cnr2,Cyth1,Dtna,Esyt1,Esyt2,Fes,Fgr,Gna13,Gna15,Gnb4,Gng8,Gngt2,Hck,Iqgap1,Kcnab1,Kcnab2,Kcnip1,Lyn,Mcf2l,Mfge8,Olr1,Ptk2b,Rgs1,Serpine2,Shank3,Snx5,St14,Stac2,Tnk2,Trf	Apoe,Cdh6,Cnr2,Cyth1,Dtna,Fes,Fgr,Gng8,Gngt2,Hck,Kcnab1,Kcnip1,Lyn,Ptk2b,Stac2,Tnk2
nuclear outer membrane-endoplasmic reticulum membrane network	0.0019	1	Abcg1,Abhd12,Acer3,Agpat4,Alox5ap,Atl2,Atp6ap1,Atp6ap2,Casp4,Ch25h,Ckap4,Cln8,Creb3l1,Cyp2b10,Cyp4b1,Cyp4v3,Degs1,Edem1,Elovl1,Emc6,Ext1,Fam105a,Fitm2,Fmn1,Fmo1,Gdpd1,H2-Q7,Hacd4,Hmox1,Ikbip,Ildr2,Kdelr3,Klhl41,Lpcat2,Moxd1,Mr1,Nrros,Nucb2,Osbpl8,Ostc,Pigs,Pld3,Plpp2,Pnpla7,Ptgfrn,Ptgs2,Ptpn1,Rnf180,Rrbp1,Samd8,Scara3,Sdcbp,Sdf2l1,Sec16b,Sec61a1,Sepn1,Sgms2,Slc37a2,Soat1,Spcs2,Spcs3,Srd5a3,Srprb,…	n/a (just one condition)
dystrophin-associated glycoprotein complex	0.002	2	Cav3,Dmd,Dtna,Pgm5,Sgcd,Sgcg,Sntb1,Sntg2,Sspn	Dmd,Dtna,Sgcg,Sntg2,Sspn
autophagosome	0.0022	1	3110043O21Rik,5031414D18Rik,Atp13a2,Atp6ap2,Cln3,Entpd4,Fth1,Ftl1,Il1b,Lamp1,Lamp2,Mcoln3,Mefv,Pip4k2a,Tbc1d14,Tmem173,Trp53inp1,Vmp1,Vps18,Wdr81	n/a (just one condition)
filopodium	0.0023	2	Acta2,Actg2,Antxr1,Arl4c,B4galt1,Baiap2,Cfl1,Cyfip1,Dmd,Enah,Fgf13,Fscn1,Iqgap2,Itga6,Itgav,Itgb1,Lcp1,Myo1g,Myo5a,Osbpl3,Pdpn,Podxl,Ptprz1,Rapgef3,Scimp,Shtn1,Slc9a3r1,Unc5c,Vcam1	Baiap2,Dmd,Enah,Fgf13,Lcp1,Ptprz1,Unc5c
phagocytic vesicle membrane	0.0031	2	Anxa3,B2m,H2-D1,H2-K1,H2-Q7,H2-T23,Lamp1,Lamp2,Rab20,Rab31,Rab32,Rab7b,Rab8b,Sec61a1,Slc11a1,Syt7,Tlr1,Tlr2,Tlr6	Lamp2,Rab31,Rab7b,Rab8b,Slc11a1,Tlr2
actin filament	0.0031	2	Actb,Actg1,Aif1,Anxa1,Arpc2,Arpc3,Coro1b,Fmn1,Gas2l3,Gas7,Inpp5d,Jam3,Lcp1,Lmod1,Mical1,Micall2,Myo1f,Myo5a,Pdlim3,Specc1,Src,Tpm2,Tpm3,Tpm4,Vps18,Was,Whrn	Actg1,Anxa1,Fmn1,Gas2l3,Inpp5d,Lcp1,Micall2,Myo1f,Myo5a,Tpm3,Tpm4
extrinsic component of membrane	0.0031	2	Anxa1,Anxa2,Apoe,Bcl2l11,Bst1,Cdh4,Cdh5,Cdh6,Cnr2,Cyth1,Dtna,Dusp18,Esyt1,Esyt2,Fam105a,Fes,Fgr,Gfra1,Gna13,Gna15,Gnb4,Gng8,Gngt2,Hck,Iqgap1,Kcnab1,Kcnab2,Kcnip1,Lyn,Mcf2l,Mfge8,Ncf1,Olr1,Osr1,Pik3cb,Pik3cd,Pik3cg,Pik3r5,Ptk2b,Rgs1,Serpine2,Shank3,Snx1,Snx5,Socs3,St14,Stac2,Synj2,Syt15,Tnk2,Trf,Wdr81,Wdr91,Zc3h12a	Apoe,Bst1,Cdh6,Cnr2,Cyth1,Dtna,Fes,Fgr,Gng8,Gngt2,Hck,Kcnab1,Kcnip1,Lyn,Ncf1,Osr1,Ptk2b,Socs3,Stac2,Tnk2
extracellular exosome	0.0032	2	Actg1,Anpep,Anxa1,Anxa2,Car4,Cd47,Cd63,Cd86,Cd9,Clic1,Fn1,Icam1,Itga4,Lamp2,Qsox1,Rab4a,Rap2b,Sdcbp,Serpine1	Actg1,Anpep,Anxa1,Anxa2,Cd63,Clic1,Fn1,Lamp2,Rap2b,Sdcbp
secretory vesicle	0.0045	2	1500015O10Rik,Abhd2,Adam10,Adam8,Anxa3,Arpc2,Atp6v0a1,Atp6v0c,Atp6v0d1,Bace1,Baiap2,Bdnf,Cadm1,Calr,Car4,Cd38,Cfp,Clip2,Cln3,Clta,Clu,Col1a1,Ctsh,Dmd,Ece1,Edn1,F5,Hexa,Hexb,Igf1,Il1b,Itpr1,Itpr3,Lamp1,Lamp2,Lrp1,Lyz1,Lyz2,Madd,Mctp1,Moxd1,Msn,Mylk2,Myo5a,Myrip,Napsa,Ncf2,Ngf,Nos1,Npy1r,Ntf3,Pcsk5,Pi4k2a,Pla1a,Pla2g4a,Ppt1,Prrt2,Psen2,Ptprs,Rab11fip5,Rab27b,Rab3il1,Rab4a,Rab8b,Rnpep,Scamp5,Selp,Se…	Adam8,Atp6v0a1,Atp6v0c,Cd38,Clu,Col1a1,Ctsh,Edn1,F5,Hexa,Hexb,Lamp2,Lrp1,Lyz1,Lyz2,Moxd1,Myo5a,Ncf2,Ngf,Pi4k2a,Rab11fip5,Rab3il1,Rab8b,Selp,Slc11a1,Sphk1,Tgfb1,Thbs1,Tmed9,Wfs1
adherens junction	0.005	2	Adam10,Cdh4,Cdh5,Cdh6,Ceacam1,Ctnna3,Cyth1,Efna5,Esam,Fam129b,Fmn1,Frmd4a,Frmd4b,Itga6,Itgb1,Lyn,Myh9,Myo1e,Nectin2,Nectin4,Nexn,Notch1,Pard3b,Pdlim3,Pdlim7,Pgm5,Pip5k1c,Pkp1,Pkp4,Rnd1,Sdcbp,Tgm1,Tmem47,Tnk2,Vcl	Cdh6,Ctnna3,Cyth1,Lyn,Nexn,Pdlim3,Pkp4,Tmem47,Tnk2
IPAF inflammasome complex	0.005	1	Casp1,Casp4,Naip2,Naip5,Naip6,Nlrc4	n/a (just one condition)
site of polarized growth	0.0052	2	3110043O21Rik,Adgrl1,Arpc3,Arpc5,Basp1,Cfl1,Clu,Cobl,Cotl1,Cpeb4,Ctsz,Cxcr4,Cyfip1,Dlg3,Dpysl3,Dynlt1b,Eps8,Fgf13,Fkbp15,Flna,Fry,Fscn1,Hcls1,Iqgap1,Itga4,Lrp1,Map1b,Myh10,Myo9a,Ncam1,Ndrg2,Ngef,Pi4k2a,Prex1,Psen2,Ptbp2,Ptk2b,Ptprz1,Rapgef3,Shtn1,Stx3,Tnk2,Tpm3,Trpv2,Unc5c,Whrn	Cobl,Cotl1,Ctsz,Eps8,Fgf13,Hcls1,Myh10,Ptbp2,Ptk2b,Ptprz1,Tnk2,Unc5c
cytoplasmic side of membrane	0.0055	1	Atp2b1,C2cd2l,Chmp4c,Cnr2,Cyth1,Dtna,Esyt1,Fes,Fgr,Gm2a,Gna13,Gna15,Gng8,Gngt2,Hck,Iqgap1,Kcnab1,Kcnab2,Kcnip1,Ldlrap1,Litaf,Lyn,Pkp4,Ptk2b,Ptpn1,Rasa3,Rgs1,Snx5,Stac2,Tnk2	n/a (just one condition)
extracellular organelle	0.0056	2	Actg1,Anpep,Anxa1,Anxa2,Car4,Cd47,Cd63,Cd86,Cd9,Clic1,Fn1,Icam1,Itga4,Lamp2,Qsox1,Rab29,Rab4a,Rap2b,Sdcbp,Serpine1,Slc11a2	Actg1,Anpep,Anxa1,Anxa2,Cd63,Clic1,Fn1,Lamp2,Rab29,Rap2b,Sdcbp
postsynapse	0.0059	2	Abl2,Abr,Actg1,Actn1,Actr2,Actr3,Adam10,Adgrl1,Adora2a,Ank2,Apba3,Arhgap32,Arhgef2,Arhgef9,Arrb1,Arrb2,Atp6ap2,Baiap2,C1qa,C1qb,C1qc,Cacna1c,Cacna2d1,Cadm1,Camk2g,Camk2n1,Camk4,Cap2,Cfl1,Clta,Cpeb4,Cx3cl1,Cyfip1,Dagla,Daglb,Dclk1,Dlg3,Dmd,Dst,Eif4ebp1,Eif4ebp2,Epha1,Eps8,Erbb4,F2r,Fabp5,Fcgr2b,Filip1,Flna,Gabra3,Gm7694,Hcls1,Igsf9b,Inpp4a,Itga8,Itgb1,Itpr1,Kcnab2,Kcnd3,Kcnj2,Kcnma1,Lama2,Lrp1,Lyn…	Ank2,Arhgef9,Baiap2,C1qa,C1qb,C1qc,Cacna1c,Camk2n1,Dmd,Epha1,Eps8,Fcgr2b,Hcls1,Igsf9b,Itga8,Kcnd3,Kcnma1,Lyn,Mef2c,Myh10,Nos1,Nrp2,Pkp4,Ptk2b,Ptprz1,Rgs7bp,Slc8a2,Srgn,Sspn
uropod	0.006	1	Bst1,Myh9,Pip5k1b,Pip5k1c,Pstpip1,Scimp,Selplg	n/a (just one condition)
recycling endosome	0.006	1	Abcg1,Ank2,Atp11a,Bok,Cd22,Cln3,Ehd4,Fcgr2b,Gpr161,Ldlrap1,Mcoln2,Mctp1,Micall2,Myo5a,Plekhb2,Rab11fip5,Rab17,Rab29,Rab4a,Rap2a,Rap2b,Scamp5,Slc11a2,St5,Tbc1d14,Tnf,Tnik,Tpp1,Trf	n/a (just one condition)
outer mitochondrial membrane protein complex	0.0075	1	Dnajc11,Tomm40,Tomm5,Tomm6	n/a (just one condition)
cortical actin cytoskeleton	0.0088	2	Actr2,Cap1,Cap2,Cfl1,Cobl,Cotl1,Dstn,Gsn,Hcls1,Lasp1,Mlph,Myh9,Myo1e,Myo1f,Myrip,Pstpip1,Slc2a1,Wdr1	Actr2,Cfl1,Cotl1,Hcls1,Lasp1,Myo1e,Myo1f,Pstpip1
non-membrane-bounded organelle	0.0092	1	2010111I01Rik,Abhd14b,Abhd5,Ablim3,Acta2,Actg2,Actn1,Adam8,Adora2a,Afap1l1,Akna,Ank2,Apobec3,Apod,Arap3,Arhgef2,Arhgef25,Arhgef5,Atp2b4,Baiap2,Baz1a,Bbs4,Bckdhb,Bex4,Blnk,Cacna1c,Cacna1d,Cav3,Cbx5,Cbx6,Cdc42ep3,Cdkn1a,Cebpb,Chd7,Cirbp,Clmp,Cnn1,Cnn2,Cobl,Cotl1,Csrp1,Ctnna3,Dctn6,Ddah2,Ddi2,Dlg3,Dmd,Dntt,Dpysl3,Dsp,Dst,Dstn,Dynlt1b,Dyrk2,Dzip1,Eid1,Eml1,Eml2,Enah,Epha3,Evc,Evl,Fblim1,Fbxl22,Fbxo32…	n/a (just one condition)
T-tubule	0.0094	1	Ank2,Atp2b4,Cacna1c,Cacna1d,Cacna2d1,Cacnb2,Cav3,Nos1,Scn2a1,Slc8a1,Tgfb3	n/a (just one condition)
NADPH oxidase complex	0.0104	3	Cyba,Cybb,Ncf1,Ncf2,Ncf4,Noxo1	Cybb,Ncf1,Ncf2,Ncf4
anchored component of membrane	0.0105	1	Alpl,Bst1,Bst2,Cacna2d1,Car4,Cd14,Cntfr,Cp,Efna5,Gpihbp1,Hyal2,Ly6a,Ly6c1,Ly6e,Ncam1,Nt5e,Rab27b,Rgs7bp,Rtn4rl2,Sema7a	n/a (just one condition)
proton-transporting two-sector ATPase complex	0.0113	1	Atp6ap2,Atp6v0a1,Atp6v0b,Atp6v0c,Atp6v0d1,Atp6v0d2,Atp6v0e,Atp6v0e2,Atp6v1a,Atp6v1b2,Atp6v1c1,Atp6v1e1	n/a (just one condition)
endocytic vesicle membrane	0.0113	1	Ap2s1,B2m,H2-D1,H2-K1,H2-T23,Lamp1,Lamp2,Rab20,Rab31,Rab7b,Rab8b,Slc11a1,Tlr1,Tlr2,Tlr6	n/a (just one condition)
integral component of organelle membrane	0.0116	2	Acer2,Acer3,Armcx3,Atp13a2,Atp6v0a1,B2m,B4galnt1,Bak1,Bid,Calr,Ccdc109b,Cln3,Creb3l1,Dhrs9,Dmpk,Edem1,Elovl1,Emc6,Emc8,Entpd4,Ern1,Esyt1,Ext1,Fam134b,Fitm2,Furin,H2-D1,H2-K1,H2-Q7,H2-T23,Hacd4,Itpr1,Itpr3,Lamp1,Lamp2,Lfng,Npc1,P2rx4,P2rx7,Pcsk5,Pigs,Pqlc2,Ptprs,Qsox1,Rrbp1,Samd8,Scamp5,Sfxn3,Sgms2,Slc37a2,Slc8a2,Slc8b1,Stx1a,Tecr,Tmem173,Tram1,Vamp1,Vopp1,Wfs1,Wls,Zdhhc20	Acer3,Atp13a2,Atp6v0a1,Bid,Ccdc109b,Elovl1,Lamp2,Npc1,P2rx4,P2rx7,Pigs,Samd8,Slc37a2,Slc8b1,Wfs1
secretory granule	0.0116	3	1500015O10Rik,Abhd2,Actn1,Adam8,Anxa3,Arpc2,Baiap2,Bdnf,Bsg,Calr,Car4,Cd38,Cfp,Clip2,Clu,Col1a1,Cpe,Ctsh,Dmd,Ece1,Edn1,F5,Hexa,Hexb,Igf1,Igfbp3,Il1b,Itgb1,Itpr1,Itpr3,Lamp1,Lamp2,Lrp1,Lyz1,Lyz2,Moxd1,Msn,Myo5a,Myrip,Napsa,Ncf2,Ncs1,Nos1,Notch1,Pam,Pcsk5,Pla1a,Pla2g4a,Prkg1,Rab11fip5,Rab27b,Rab4a,Rnpep,Selp,Serpine1,Serpine2,Slc11a1,Sparc,Srgn,Stx1a,Stx3,Stxbp2,Syt7,Tgfb1,Tgfb2,Tgfb3,Thbs1,Thbs2,T…	Adam8,Cd38,Lyz1,Lyz2,Ncf2,Slc11a1
vesicle membrane	0.0116	2	Abhd2,Adam8,Anxa1,Anxa3,Anxa4,Ap1s2,Ap2s1,Aqp11,Aqp5,Atp13a2,Atp6v0a1,B2m,Bace1,Car4,Cd38,Cemip,Clta,Dab2,Dmd,Furin,Gpnmb,Grb2,H2-D1,H2-K1,H2-Q7,H2-T23,Hip1r,Itpr1,Itpr3,Kdelr3,Lamp1,Lamp2,March1,Mctp1,Moxd1,Mpeg1,Msn,Myof,Myrip,Necap2,Nos1,Nos2,Pi4k2a,Pla1a,Prrt2,Ptprs,Rab11fip5,Rab20,Rab27b,Rab31,Rab32,Rab4a,Rab7b,Rab8b,Scamp5,Sec16b,Sec61a1,Selp,Slc11a1,Snx5,Sparc,Stx1a,Stx3,Stxbp2,Sypl2,Syt7,…	Adam8,Anxa1,Anxa4,Ap1s2,Atp13a2,Atp6v0a1,Cd38,Cemip,Dab2,Gpnmb,Grb2,Lamp2,Moxd1,Mpeg1,Myof,Pi4k2a,Rab11fip5,Rab31,Rab7b,Rab8b,Selp,Slc11a1,Snx5,Tlr2,Wfs1
immunological synapse	0.0129	1	Alcam,Arhgdia,Atp2b1,Cd37,Cd53,Havcr2,Icam1,Lgals3,Myh9,Rltpr,Scimp	n/a (just one condition)
semaphorin receptor complex	0.0134	1	Plxna1,Plxna3,Plxna4,Plxnb2	n/a (just one condition)
very-low-density lipoprotein particle	0.0134	1	Apoa1,Apoa2,Apoc1,Apoe	n/a (just one condition)
postsynaptic specialization, intracellular component	0.0135	1	Arhgef2,Baiap2,Dlg3,Lyn,Nos1,Shank3,Srgn,Tanc2	n/a (just one condition)
intrinsic component of organelle membrane	0.014	2	Acer2,Acer3,Armcx3,Atp13a2,Atp6v0a1,B2m,B4galnt1,Bak1,Bid,Calr,Ccdc109b,Cln3,Creb3l1,Cyp2e1,Dhrs9,Dmpk,Edem1,Elovl1,Emc6,Emc8,Entpd4,Ern1,Esyt1,Ext1,Fam134b,Fitm2,Furin,H2-D1,H2-K1,H2-Q7,H2-T23,Hacd4,Itpr1,Itpr3,Lamp1,Lamp2,Lfng,Npc1,P2rx4,P2rx7,Pcsk5,Pigs,Pqlc2,Ptprs,Qsox1,Rab27b,Rab4a,Rnf180,Rrbp1,Samd8,Scamp5,Sfxn3,Sgms2,Slc37a2,Slc8a2,Slc8b1,Stx1a,Tecr,Tmem173,Tram1,Vamp1,Vopp1,Wfs1,Wls,Zdhhc…	Acer3,Atp13a2,Atp6v0a1,Bid,Ccdc109b,Elovl1,Lamp2,Npc1,P2rx4,P2rx7,Pigs,Rnf180,Samd8,Slc37a2,Slc8b1,Wfs1
mitochondrial large ribosomal subunit	0.0155	1	Mrpl12,Mrpl15,Mrpl34,Mrpl37,Mrpl46,Mrpl51	n/a (just one condition)
caveola	0.016	1	Bmpr1a,Cacna1c,Cav3,Efna5,Fam198a,Hck,Kcnd3,Kcnma1,Plvap,S1pr1,Scarb1,Slc27a1,Tgfbr1	n/a (just one condition)
ribosome	0.017	1	Apod,Mrpl12,Mrpl15,Mrpl34,Mrpl37,Mrpl46,Mrpl51,Mrps12,Mrps23,Mrps7,Rps19	n/a (just one condition)
plasma membrane raft	0.0178	2	Bmpr1a,Cacna1c,Cav3,Efna5,Fam198a,Hck,Itgam,Itgb2,Kcnd3,Kcnma1,Lrp4,Myof,Plvap,S1pr1,Scarb1,Sele,Slc27a1,Tgfbr1,Tgfbr2	Fam198a,Hck,Itgb2,Plvap
intrinsic component of endoplasmic reticulum membrane	0.018	1	Acer3,Creb3l1,Edem1,Elovl1,Emc6,Ext1,Fitm2,H2-Q7,Hacd4,Pigs,Rnf180,Rrbp1,Samd8,Sgms2,Slc37a2,Tecr,Tram1,Wfs1	n/a (just one condition)
vacuolar proton-transporting V-type ATPase complex	0.0183	1	Atp6ap2,Atp6v0a1,Atp6v0b,Atp6v0c,Atp6v0d1,Atp6v0d2,Atp6v1c1	n/a (just one condition)
ribosomal subunit	0.0187	1	Mrpl12,Mrpl15,Mrpl34,Mrpl37,Mrpl46,Mrpl51,Mrps12,Mrps23,Mrps7,Rps19	n/a (just one condition)
synaptic cleft	0.0195	2	Apoe,Egflam,Lama2,Prss12	Apoe,Egflam,Lama2,Prss12
distal axon	0.0215	1	3110043O21Rik,Actg1,Arpc3,Arpc5,Atp6v0d1,Basp1,Blvrb,Ccl2,Cfl1,Clu,Cobl,Cpeb4,Ctsz,Cxcr4,Cyfip1,Eps8,Fgf13,Fkbp15,Iqgap1,Itga2,Itga4,Kcnab2,Kcnma1,Lrp1,Myh10,Mylk2,Ndrg2,Nos1,P2rx4,Pgr,Pnmt,Prex1,Prrt2,Psen2,Ptbp2,Ptk2b,Ptprz1,Rgs10,Sept6,Shtn1,Slc4a10,Slc8a2,Stx3,Tnk2,Tnn,Tpm3,Trpv2,Unc5c,Whrn	n/a (just one condition)
autophagosome membrane	0.0234	1	5031414D18Rik,Atp13a2,Atp6ap2,Entpd4,Lamp1,Lamp2,Mcoln3,Tmem173,Vmp1,Wdr81	n/a (just one condition)
integral component of endoplasmic reticulum membrane	0.0246	1	Acer3,Creb3l1,Edem1,Elovl1,Emc6,Ext1,Fitm2,H2-Q7,Hacd4,Pigs,Rrbp1,Samd8,Sgms2,Slc37a2,Tecr,Tram1,Wfs1	n/a (just one condition)
intracellular non-membrane-bounded organelle	0.0248	1	2010111I01Rik,Abhd14b,Abhd5,Ablim3,Acta2,Actg2,Actn1,Adam8,Adora2a,Afap1l1,Akna,Ank2,Apobec3,Apod,Arap3,Arhgef2,Arhgef25,Arhgef5,Atp2b4,Baiap2,Baz1a,Bbs4,Bckdhb,Bex4,Blnk,Cacna1c,Cacna1d,Cav3,Cbx5,Cbx6,Cdc42ep3,Cdkn1a,Cebpb,Chd7,Cirbp,Clmp,Cnn1,Cnn2,Cobl,Cotl1,Csrp1,Ctnna3,Dctn6,Ddah2,Ddi2,Dmd,Dntt,Dpysl3,Dsp,Dst,Dstn,Dynlt1b,Dyrk2,Dzip1,Eid1,Eml1,Eml2,Enah,Epha3,Evc,Evl,Fblim1,Fbxl22,Fbxo32,Fcgr…	n/a (just one condition)
rough endoplasmic reticulum lumen	0.0251	1	Edn1,Lrpap1,Lyz1,Lyz2	n/a (just one condition)
proton-transporting V-type ATPase, V1 domain	0.0251	1	Atp6ap1,Atp6v1a,Atp6v1b2,Atp6v1c1	n/a (just one condition)
cytoplasmic vesicle membrane	0.0257	1	Adam8,Anxa1,Anxa3,Ap1s2,Atp6v0a1,Bace1,Car4,Cd38,Cemip,Dab2,Gpnmb,H2-Q7,Hip1r,Kdelr3,Lamp2,Moxd1,Mpeg1,Msn,Myof,Myrip,Pi4k2a,Ptprs,Rab11fip5,Rab27b,Rab31,Rab32,Rab7b,Rab8b,Sec16b,Sec61a1,Selp,Slc11a1,Snx5,Sparc,Sypl2,Syt7,Tlr2,Tmed3,Wfs1,Wls	n/a (just one condition)
cell pole	0.026	1	Astn2,Pex5l,Pi4k2a,Rab8b,Slc3a2,Trf	n/a (just one condition)
clathrin-coated vesicle	0.0262	1	Abcb4,Adam10,Ap2s1,Astn2,Cemip,Clta,Dab2,Ece1,Edn1,Furin,Igf2r,Lrp1,Lyz1,Lyz2,Myo1e,Necap2,Rab8b,Rgs19,Tnk2,Vps18,Vwf	n/a (just one condition)
mitochondrial outer membrane translocase complex	0.0271	1	Tomm40,Tomm5,Tomm6	n/a (just one condition)
clathrin-coated pit	0.0271	1	Ap1s2,Ap2s1,Arrb1,Arrb2,Cemip,Clta,Dab2,Lrp1,Lrp12,Sele,Sphk1,Tnk2,Trf,Vldlr	n/a (just one condition)
growth cone	0.0312	2	3110043O21Rik,Adgrl1,Arpc3,Arpc5,Basp1,Cfl1,Clu,Cobl,Cpeb4,Ctsz,Cxcr4,Cyfip1,Dlg3,Dpysl3,Dynlt1b,Eps8,Fgf13,Fkbp15,Flna,Fscn1,Iqgap1,Itga4,Lrp1,Map1b,Myh10,Myo9a,Ncam1,Ndrg2,Ngef,Prex1,Psen2,Ptbp2,Ptk2b,Ptprz1,Rapgef3,Shtn1,Stx3,Tnk2,Tpm3,Trpv2,Unc5c,Whrn	Cobl,Ctsz,Eps8,Fgf13,Myh10,Ptbp2,Ptk2b,Ptprz1,Tnk2,Unc5c
MHC class I protein complex	0.0338	1	H2-D1,H2-K1,H2-Q8,Mr1	n/a (just one condition)
trans-Golgi network	0.0364	1	Arap1,Bace1,Car4,Chst1,Chst2,Cpd,Gba,Gcnt1,Grn,Igf2r,Lamp2,Pi4k2a,Postn,Pqlc1,Rab29,Rab31,Rab32,Rab7b,Tgfb2,Tgfbi,Tmem165,Wls	n/a (just one condition)
sarcoplasm	0.0365	2	Asph,Cacna2d1,Calr,Camk2g,Car4,Casq1,Dmpk,Gm7694,Gsn,Itpr1,Itpr3,Jph2,Manf,Mef2c,Mrvi1,Nos1,Plec,Rtn2,Sgcd,Thbs1,Xdh	Itpr3,Mef2c,Mrvi1,Nos1,Xdh
high-density lipoprotein particle	0.0375	2	Apoa1,Apoa2,Apoc1,Apoe,Pltp	Apoc1,Apoe
podosome core	0.0376	1	Actr2,Actr3,Arpc2	n/a (just one condition)
sarcoplasmic reticulum	0.0377	1	Asph,Cacna2d1,Camk2g,Car4,Gm7694,Itpr3,Jph2,Mrvi1,Nos1,Xdh	n/a (just one condition)
costamere	0.0377	1	Ank2,Dmd,Pgm5,Svil,Vcl	n/a (just one condition)
microvillus	0.0392	1	Atp6v1a,Atp6v1b2,Cd302,Cd44,Ctsl,Itgav,Lyz1,Lyz2,Msn,Myo7a,Pdgfa,Pdpn,Vcam1	n/a (just one condition)
multivesicular body	0.0408	1	Atp13a2,Cd300lg,Cd74,Egfr,H2-DMa,Nsg1,Steap3	n/a (just one condition)
transport vesicle	0.0427	1	Adam10,Atp13a2,Atp6v0a1,Atp6v0c,Atp6v0d1,C1qtnf5,Cadm1,Cln3,Clta,Dmd,Erp29,Furin,Hck,Igf1,Igf2r,Il33,Itpr1,Lamp1,Lyz1,Lyz2,Madd,Mctp1,Mylk2,Myo5a,Ngf,Nptx1,Npy1r,Ntf3,Pi4k2a,Prrt2,Psen2,Rab11fip5,Rab3il1,Rab4a,Rab8b,Scamp5,Sept1,Sept6,Sphk1,Sspn,Stx1a,Stx3,Sytl5,Tmed9,Vamp1,Wfs1	n/a (just one condition)
plasma lipoprotein particle	0.0427	2	Apoa1,Apobr,Apoc1,Apoc3,Apoe,Clu,Msr1,Pla2g7,Pltp,Saa3,Vldlr	Apobr,Clu,Msr1,Pltp,Vldlr
secondary lysosome	0.0427	1	Adam8,Cln3,Fth1,Ftl1,Lamp1,Lamp2	n/a (just one condition)
neuron to neuron synapse	0.044	1	Adgrl1,Adora2a,Ank2,Arhgef2,Arhgef9,Atp1b2,Bace1,Baiap2,Cacna1c,Camk2g,Camk2n1,Dagla,Dlg3,Dmd,Dst,Eps8,Hcls1,Igsf9b,Inpp4a,Itga8,Lyn,Map1a,Map1b,Ncs1,Nos1,Pkp4,Ptk2b,Ptprz1,Rgs7bp,Shank3,Slc6a9,Slc8a1,Slc8a2,Tanc2	n/a (just one condition)
extracellular vesicle	0.0442	1	Actg1,Anpep,Anxa1,Anxa2,Cd47,Cd63,Cd86,Clic1,Fn1,Icam1,Itga4,Lamp2,Rab4a,Rap2b,Sdcbp,Slc11a2	n/a (just one condition)
tetraspanin-enriched microdomain	0.0448	1	Adam10,Pdpn,Samhd1,Scimp,Tspan14	n/a (just one condition)
dendritic spine	0.0452	1	Abl2,Abr,Adam10,Arhgap32,Arrb1,Arrb2,Baiap2,Cfl1,Cpeb4,Cyfip1,Epha1,Fcgr2b,Kcnj2,Lama2,Mx1,Myh10,Mylk2,Nos1,Nr1d1,P2rx4,Pgr,Prrt2,Ptk2b,Ptpro,Ptprz1,Rgs10,Rgs7bp,Slc8a2,Snx1	n/a (just one condition)
protein-containing complex	0.0452	1	Apoa1,Apoa2,Apoc1,Apoe,Atp5e,Atp5h,Bmf,C1qtnf1,C1qtnf3,Ccbe1,Cdh11,Cebpb,Clpp,Clstn3,Col12a1,Col14a1,Col3a1,Col8a2,Cox11,Cox7c,Cox8b,Csf1r,Cybb,Dcn,Dnajc11,Egfr,Emilin2,Epha3,Ephb2,Exoc4,F3,Fam96a,Foxo3,Gmpr,Gng11,Gria4,Hspa1a,Hspa1b,Il6ra,Itga11,Itga2b,Loxl4,Minos1,Mmp3,Mrpl12,Mrpl15,Mrpl34,Mrpl37,Mrpl46,Mrpl51,Mrps12,Mrps23,Mrps7,Myh7b,Naa20,Ndufa1,Ndufa12,Ndufa13,Ndufa2,Ndufa3,Ndufa5,Ndufa6,Nd…	n/a (just one condition)
invadopodium	0.0456	1	Actr2,Afap1l1,Arpc2,Msn,Pdpn	n/a (just one condition)
endosome lumen	0.0462	1	Cd63,Ctss,Lrpap1,Ngf	n/a (just one condition)
myosin complex	0.0473	1	Mlph,Myh10,Myh11,Myh9,Myl9,Myo16,Myo1e,Myo1f,Myo1g,Myo5a,Myo7a	n/a (just one condition)
postsynaptic density	0.0475	1	Adgrl1,Adora2a,Ank2,Arhgef2,Arhgef9,Baiap2,Cacna1c,Camk2g,Camk2n1,Dagla,Dlg3,Dmd,Dst,Eps8,Hcls1,Igsf9b,Inpp4a,Itga8,Lyn,Map1a,Map1b,Ncs1,Nos1,Pkp4,Ptk2b,Ptprz1,Rgs7bp,Shank3,Slc6a9,Slc8a1,Slc8a2,Tanc2	n/a (just one condition)
collagen type I trimer	0.0478	1	Col1a1,Col1a2	n/a (just one condition)
early phagosome	0.0478	1	Syk,Tlr9,Unc93b1	n/a (just one condition)
postsynaptic specialization	0.0478	1	Adgrl1,Adora2a,Ank2,Arhgef2,Arhgef9,Baiap2,Cacna1c,Camk2g,Camk2n1,Dagla,Dlg3,Dmd,Dst,Eps8,Hcls1,Igsf9b,Inpp4a,Itga8,Kcnd3,Lyn,Map1a,Map1b,Ncs1,Nos1,Pkp4,Ptk2b,Ptprz1,Rgs7bp,Shank3,Slc6a9,Slc8a1,Slc8a2,Srgn,Tanc2	n/a (just one condition)
vacuolar lumen	0.0494	1	Acp2,Cln5,Gba,Lamp2,Neu1,Plbd2,Pld3	n/a (just one condition)
