# Supplementary material for: reString: an open-source Python software to perform automatic functional enrichment retrieval, results aggregation and data visualization
Source: Sci Rep. 2021 Dec 6;11:23458. doi: 10.1038/s41598-021-02528-0 (PMC8648753; doi:10.1038/s41598-021-02528-0)
Supplement: Supplementary file 1 — Supplementary Information 1. [file 41598_2021_2528_MOESM1_ESM.zip › Supplemental DataSets/up_down_together/treatment_t1_green_VS_treatment_t1_red_FC/ALL_enrichment.Component.tsv]

#term ID	term description	observed gene count	background gene count	false discovery rate	matching proteins in your network (IDs)	matching proteins in your network (labels)
GO:0110165	cellular anatomical entity	882	15632	1.41e-48	Ncs1,Nalcn,Itgb2,Pdgfb,Cfp,Cnn1,Stk38l,Ddt,Slc7a10,Ltbp1,Esam,Pdzd4,Srpk3,Pnck,Trappc6a,Spi1,Napsa,Ppard,Slc9a3r2,Fkbp7,Lamb1,Bcam,Hck,Cyp4f18,Prodh,Tgfb3,Man1a,Ssbp2,Map3k11,Dyrk2,Lpcat3,Irf5,Cnn2,Sh2b2,Slc1a3,Ephb3,Tead4,Epha2,Orm3,Saa3,Ddah2,Tgfbr1,Gprc5b,Ccl8,Mnda,Eng,Hyal2,Fads1,Kdelr3,Mcemp1,Ceacam16,Mmp13,Cybb,Xk,Notch4,Ncf1,Lbp,Ctsz,Cyth1,Rnd3,Stac2,Slc12a7,Jph2,Ksr1,Nos2,Tbx3,Mmp8,Cxcl16…	Ncs1,Nalcn,Itgb2,Pdgfb,Cfp,Cnn1,Stk38l,Ddt,Slc7a10,Ltbp1,Esam,Pdzd4,Srpk3,Pnck,Trappc6a,Spi1,Napsa,Ppard,Slc9a3r2,Fkbp7,Lamb1,Bcam,Hck,Cyp4f18,Prodh,Tgfb3,Man1a,Ssbp2,Map3k11,Dyrk2,Lpcat3,Irf5,Cnn2,Sh2b2,Slc1a3,Ephb3,Tead4,Epha2,Orm3,Saa3,Ddah2,Tgfbr1,Gprc5b,Ccl8,Mnda,Eng,Hyal2,Fads1,Kdelr3,Mcemp1,Ceacam16,Mmp13,Cybb,Xk,Notch4,Ncf1,Lbp,Ctsz,Cyth1,Rnd3,Stac2,Slc12a7,Jph2,Ksr1,Nos2,Tbx3,Mmp8,Cxcl16…
GO:0071944	cell periphery	396	4668	1.23e-38	Ncs1,Itgb2,Pdgfb,Slc7a10,Esam,Pdzd4,Slc9a3r2,Bcam,Hck,Cyp4f18,Tgfb3,Sh2b2,Slc1a3,Ephb3,Epha2,Tgfbr1,Gprc5b,Eng,Hyal2,Cybb,Notch4,Ncf1,Ctsz,Cyth1,Stac2,Slc12a7,Jph2,Ksr1,Nos2,Cd22,Ptger1,Arhgef25,Vsir,Kcnmb1,Flt4,Havcr2,Sntg2,Adap2,Abcc3,Nfkbia,Prkch,Actn1,Emb,Vcl,Osmr,Parvb,Gpihbp1,Hcls1,Mylk,Krt18,Fgd2,Pim1,Abcg1,Tmem8,Bambi,H2-K1,Slc6a7,Csf1r,Pcsk5,Bbs4,Baiap2,Ifitm1,Podxl,Tmem47,Rassf3,Ccr1,Rf…	Ncs1,Itgb2,Pdgfb,Slc7a10,Esam,Pdzd4,Slc9a3r2,Bcam,Hck,Cyp4f18,Tgfb3,Sh2b2,Slc1a3,Ephb3,Epha2,Tgfbr1,Gprc5b,Eng,Hyal2,Cybb,Notch4,Ncf1,Ctsz,Cyth1,Stac2,Slc12a7,Jph2,Ksr1,Nos2,Cd22,Ptger1,Arhgef25,Vsir,Kcnmb1,Flt4,Havcr2,Sntg2,Adap2,Abcc3,Nfkbia,Prkch,Actn1,Emb,Vcl,Osmr,Parvb,Gpihbp1,Hcls1,Mylk,Krt18,Fgd2,Pim1,Abcg1,Tmem8,Bambi,H2-K1,Slc6a7,Csf1r,Pcsk5,Bbs4,Baiap2,Ifitm1,Podxl,Tmem47,Rassf3,Ccr1,Rf…
GO:0005886	plasma membrane	385	4531	1.8800000000000002e-37	Ncs1,Itgb2,Pdgfb,Slc7a10,Esam,Slc9a3r2,Bcam,Hck,Cyp4f18,Tgfb3,Sh2b2,Slc1a3,Ephb3,Epha2,Tgfbr1,Gprc5b,Eng,Hyal2,Cybb,Notch4,Ncf1,Cyth1,Stac2,Slc12a7,Jph2,Ksr1,Nos2,Cd22,Ptger1,Arhgef25,Vsir,Kcnmb1,Flt4,Havcr2,Sntg2,Adap2,Abcc3,Nfkbia,Prkch,Actn1,Emb,Vcl,Osmr,Parvb,Gpihbp1,Hcls1,Mylk,Fgd2,Pim1,Abcg1,Tmem8,Bambi,H2-K1,Slc6a7,Csf1r,Pcsk5,Bbs4,Baiap2,Ifitm1,Podxl,Tmem47,Rassf3,Ccr1,Rftn2,Il1r2,Slc11a1…	Ncs1,Itgb2,Pdgfb,Slc7a10,Esam,Slc9a3r2,Bcam,Hck,Cyp4f18,Tgfb3,Sh2b2,Slc1a3,Ephb3,Epha2,Tgfbr1,Gprc5b,Eng,Hyal2,Cybb,Notch4,Ncf1,Cyth1,Stac2,Slc12a7,Jph2,Ksr1,Nos2,Cd22,Ptger1,Arhgef25,Vsir,Kcnmb1,Flt4,Havcr2,Sntg2,Adap2,Abcc3,Nfkbia,Prkch,Actn1,Emb,Vcl,Osmr,Parvb,Gpihbp1,Hcls1,Mylk,Fgd2,Pim1,Abcg1,Tmem8,Bambi,H2-K1,Slc6a7,Csf1r,Pcsk5,Bbs4,Baiap2,Ifitm1,Podxl,Tmem47,Rassf3,Ccr1,Rftn2,Il1r2,Slc11a1…
GO:0016020	membrane	525	7623	1.2e-31	Ncs1,Nalcn,Itgb2,Pdgfb,Stk38l,Slc7a10,Esam,Slc9a3r2,Bcam,Hck,Cyp4f18,Prodh,Tgfb3,Man1a,Lpcat3,Sh2b2,Slc1a3,Ephb3,Epha2,Tgfbr1,Gprc5b,Eng,Hyal2,Fads1,Kdelr3,Mcemp1,Cybb,Xk,Notch4,Ncf1,Lbp,Cyth1,Rnd3,Stac2,Slc12a7,Jph2,Ksr1,Nos2,Cxcl16,Plod1,Slc25a22,Cd22,Ptger1,Arhgef25,Ikbip,Vsir,Kcnmb1,Glt8d2,Flt4,Havcr2,Sntg2,Adap2,Abcc3,Nfkbia,Prkch,Actn1,Galnt16,Emb,Vcl,Galnt15,Osmr,Fam118a,Parvb,Grina,Gpihbp…	Ncs1,Nalcn,Itgb2,Pdgfb,Stk38l,Slc7a10,Esam,Slc9a3r2,Bcam,Hck,Cyp4f18,Prodh,Tgfb3,Man1a,Lpcat3,Sh2b2,Slc1a3,Ephb3,Epha2,Tgfbr1,Gprc5b,Eng,Hyal2,Fads1,Kdelr3,Mcemp1,Cybb,Xk,Notch4,Ncf1,Lbp,Cyth1,Rnd3,Stac2,Slc12a7,Jph2,Ksr1,Nos2,Cxcl16,Plod1,Slc25a22,Cd22,Ptger1,Arhgef25,Ikbip,Vsir,Kcnmb1,Glt8d2,Flt4,Havcr2,Sntg2,Adap2,Abcc3,Nfkbia,Prkch,Actn1,Galnt16,Emb,Vcl,Galnt15,Osmr,Fam118a,Parvb,Grina,Gpihbp…
GO:0031224	intrinsic component of membrane	359	4707	4.32e-25	Nalcn,Itgb2,Slc7a10,Esam,Bcam,Cyp4f18,Man1a,Lpcat3,Slc1a3,Ephb3,Epha2,Tgfbr1,Gprc5b,Eng,Hyal2,Fads1,Kdelr3,Mcemp1,Cybb,Xk,Notch4,Ncf1,Slc12a7,Jph2,Cxcl16,Slc25a22,Cd22,Ptger1,Ikbip,Vsir,Kcnmb1,Glt8d2,Flt4,Havcr2,Abcc3,Galnt16,Emb,Galnt15,Osmr,Fam118a,Grina,Gpihbp1,Mpv17l,Abcg1,Tmem8,Bambi,H2-K1,Slc6a7,Csf1r,Ms4a6d,Pcsk5,Slc15a3,Cyp2e1,Ifitm1,Podxl,Tmem47,Ccr1,Il1r2,Slc11a1,Xpr1,Mr1,Fcgr2b,Itga8,N…	Nalcn,Itgb2,Slc7a10,Esam,Bcam,Cyp4f18,Man1a,Lpcat3,Slc1a3,Ephb3,Epha2,Tgfbr1,Gprc5b,Eng,Hyal2,Fads1,Kdelr3,Mcemp1,Cybb,Xk,Notch4,Ncf1,Slc12a7,Jph2,Cxcl16,Slc25a22,Cd22,Ptger1,Ikbip,Vsir,Kcnmb1,Glt8d2,Flt4,Havcr2,Abcc3,Galnt16,Emb,Galnt15,Osmr,Fam118a,Grina,Gpihbp1,Mpv17l,Abcg1,Tmem8,Bambi,H2-K1,Slc6a7,Csf1r,Ms4a6d,Pcsk5,Slc15a3,Cyp2e1,Ifitm1,Podxl,Tmem47,Ccr1,Il1r2,Slc11a1,Xpr1,Mr1,Fcgr2b,Itga8,N…
GO:0016021	integral component of membrane	342	4539	1.3e-22	Nalcn,Itgb2,Slc7a10,Esam,Bcam,Cyp4f18,Man1a,Lpcat3,Slc1a3,Ephb3,Epha2,Tgfbr1,Gprc5b,Eng,Fads1,Kdelr3,Mcemp1,Cybb,Xk,Notch4,Ncf1,Slc12a7,Jph2,Cxcl16,Slc25a22,Cd22,Ptger1,Ikbip,Vsir,Kcnmb1,Glt8d2,Flt4,Havcr2,Abcc3,Galnt16,Emb,Galnt15,Osmr,Fam118a,Grina,Mpv17l,Abcg1,Tmem8,Bambi,H2-K1,Slc6a7,Csf1r,Ms4a6d,Pcsk5,Slc15a3,Ifitm1,Podxl,Tmem47,Ccr1,Il1r2,Slc11a1,Xpr1,Mr1,Fcgr2b,Itga8,Notch1,Scn2a1,Itgav,Ty…	Nalcn,Itgb2,Slc7a10,Esam,Bcam,Cyp4f18,Man1a,Lpcat3,Slc1a3,Ephb3,Epha2,Tgfbr1,Gprc5b,Eng,Fads1,Kdelr3,Mcemp1,Cybb,Xk,Notch4,Ncf1,Slc12a7,Jph2,Cxcl16,Slc25a22,Cd22,Ptger1,Ikbip,Vsir,Kcnmb1,Glt8d2,Flt4,Havcr2,Abcc3,Galnt16,Emb,Galnt15,Osmr,Fam118a,Grina,Mpv17l,Abcg1,Tmem8,Bambi,H2-K1,Slc6a7,Csf1r,Ms4a6d,Pcsk5,Slc15a3,Ifitm1,Podxl,Tmem47,Ccr1,Il1r2,Slc11a1,Xpr1,Mr1,Fcgr2b,Itga8,Notch1,Scn2a1,Itgav,Ty…
GO:0009986	cell surface	121	913	2.16e-22	Itgb2,Pdgfb,Bcam,Tgfb3,Slc1a3,Epha2,Tgfbr1,Gprc5b,Eng,Hyal2,Notch4,Lbp,Ctsz,Cd22,Vsir,Wif1,Havcr2,Osmr,Ciita,Gpihbp1,Abcg1,C3,H2-K1,Csf1r,Ccr1,Serpine2,Mr1,Fcgr2b,Itga8,Notch1,Itgav,Tyro3,Il6ra,Fcgr1,F3,Abca1,Tnfrsf9,Cd38,Tyrobp,Itgax,Cdh5,Jam3,Bace1,Mcam,Nt5e,Plvap,Cd53,Bmpr1a,H2-DMa,Scube3,Cspg4,Flt3,H2-Ab1,Sema7a,Tgfb2,Antxr1,H2-Aa,Ndp,Atp1b2,Kcnh2,Faim3,S1pr1,Bst2,Kcna5,Cd14,Pam,Sorl1,Sdc3,Li…	Itgb2,Pdgfb,Bcam,Tgfb3,Slc1a3,Epha2,Tgfbr1,Gprc5b,Eng,Hyal2,Notch4,Lbp,Ctsz,Cd22,Vsir,Wif1,Havcr2,Osmr,Ciita,Gpihbp1,Abcg1,C3,H2-K1,Csf1r,Ccr1,Serpine2,Mr1,Fcgr2b,Itga8,Notch1,Itgav,Tyro3,Il6ra,Fcgr1,F3,Abca1,Tnfrsf9,Cd38,Tyrobp,Itgax,Cdh5,Jam3,Bace1,Mcam,Nt5e,Plvap,Cd53,Bmpr1a,H2-DMa,Scube3,Cspg4,Flt3,H2-Ab1,Sema7a,Tgfb2,Antxr1,H2-Aa,Ndp,Atp1b2,Kcnh2,Fcmr,S1pr1,Bst2,Kcna5,Cd14,Pam,Sorl1,Sdc3,Lip…
GO:0005737	cytoplasm	611	10283	1.49e-21	Ncs1,Pdgfb,Cfp,Stk38l,Ddt,Ltbp1,Pdzd4,Srpk3,Pnck,Trappc6a,Napsa,Slc9a3r2,Fkbp7,Lamb1,Hck,Cyp4f18,Prodh,Tgfb3,Man1a,Ssbp2,Map3k11,Dyrk2,Irf5,Sh2b2,Slc1a3,Tead4,Ddah2,Tgfbr1,Gprc5b,Mnda,Hyal2,Fads1,Kdelr3,Mmp13,Cybb,Notch4,Ncf1,Ctsz,Cyth1,Rnd3,Stac2,Jph2,Ksr1,Nos2,Plod1,Slc25a22,Cd22,Arhgef25,Hey2,Tube1,Ikbip,Nuak1,Pbld1,Tysnd1,Ppa1,Eif4ebp2,Csrp2,Glt8d2,Aldh1l2,Cdc34,Flt4,Havcr2,Upp1,Igfbp3,Fam84a…	Ncs1,Pdgfb,Cfp,Stk38l,Ddt,Ltbp1,Pdzd4,Srpk3,Pnck,Trappc6a,Napsa,Slc9a3r2,Fkbp7,Lamb1,Hck,Cyp4f18,Prodh,Tgfb3,Man1a,Ssbp2,Map3k11,Dyrk2,Irf5,Sh2b2,Slc1a3,Tead4,Ddah2,Tgfbr1,Gprc5b,Mnda,Hyal2,Fads1,Kdelr3,Mmp13,Cybb,Notch4,Ncf1,Ctsz,Cyth1,Rnd3,Stac2,Jph2,Ksr1,Nos2,Plod1,Slc25a22,Cd22,Arhgef25,Hey2,Tube1,Ikbip,Nuak1,Pbld1,Tysnd1,Ppa1,Eif4ebp2,Csrp2,Glt8d2,Aldh1l2,Cdc34,Flt4,Havcr2,Upp1,Igfbp3,Fam84a…
GO:0031226	intrinsic component of plasma membrane	134	1249	1.45e-17	Itgb2,Slc7a10,Bcam,Slc1a3,Ephb3,Epha2,Tgfbr1,Hyal2,Cybb,Ncf1,Slc12a7,Cd22,Kcnmb1,Flt4,Abcc3,Emb,Osmr,Gpihbp1,Tmem8,Csf1r,Xpr1,Fcgr2b,Itga8,Notch1,Scn2a1,Itgav,Tyro3,Tspan2,Il6ra,Fcgr1,Abca1,Cd72,Slc6a9,Mfsd2a,Sema3c,Sema3d,Flt1,Sspn,Slco2b1,Itgax,Slc27a1,Jam3,Bace1,Cd53,Tie1,Itpr3,Lyn,Flt3,Sema7a,Tlr13,Ank2,Itga9,Stab1,Dagla,Atp1b2,Kcnab1,Kcnh2,Cacna2d1,Efnb1,S1pr1,Eps8,Clca1,Kcna5,Cd14,Pam,Tlr1,…	Itgb2,Slc7a10,Bcam,Slc1a3,Ephb3,Epha2,Tgfbr1,Hyal2,Cybb,Ncf1,Slc12a7,Cd22,Kcnmb1,Flt4,Abcc3,Emb,Osmr,Gpihbp1,Tmem8,Csf1r,Xpr1,Fcgr2b,Itga8,Notch1,Scn2a1,Itgav,Tyro3,Tspan2,Il6ra,Fcgr1,Abca1,Cd72,Slc6a9,Mfsd2a,Sema3c,Sema3d,Flt1,Sspn,Slco2b1,Itgax,Slc27a1,Jam3,Bace1,Cd53,Tie1,Itpr3,Lyn,Flt3,Sema7a,Tlr13,Ank2,Itga9,Stab1,Dagla,Atp1b2,Kcnab1,Kcnh2,Cacna2d1,Efnb1,S1pr1,Eps8,Clca3a1,Kcna5,Cd14,Pam,Tlr…
GO:0098552	side of membrane	82	595	1.31e-15	Itgb2,Hck,Eng,Cyth1,Stac2,Cd22,Vsir,Osmr,Gpihbp1,Abcg1,H2-K1,Ccr1,Serpine2,Mr1,Fcgr2b,Itgav,Il6ra,Fcgr1,Abca1,Fgr,Tnfrsf9,Itgax,Cdh5,Mcam,Bmpr1a,Pgm5,Lyn,Flt3,H2-Ab1,Sema7a,Antxr1,H2-Aa,Atp1b2,Kcnab1,Gngt2,Faim3,S1pr1,Cd14,Btnl9,Ly6c1,Itgam,Kcnip1,Csf2ra,Efna5,Gng8,Fcgr4,Fcer1g,Fes,Icam1,Fgfr3,Itgb1,Cd74,Dst,Cnr2,Il11ra1,Ceacam1,Esyt2,Car4,Pkp4,Robo4,Cntfr,Csf3r,Shank3,Tnfrsf13c,Mcf2l,Ptk2b,Slamf…	Itgb2,Hck,Eng,Cyth1,Stac2,Cd22,Vsir,Osmr,Gpihbp1,Abcg1,H2-K1,Ccr1,Serpine2,Mr1,Fcgr2b,Itgav,Il6ra,Fcgr1,Abca1,Fgr,Tnfrsf9,Itgax,Cdh5,Mcam,Bmpr1a,Pgm5,Lyn,Flt3,H2-Ab1,Sema7a,Antxr1,H2-Aa,Atp1b2,Kcnab1,Gngt2,Fcmr,S1pr1,Cd14,Btnl9,Ly6c1,Itgam,Kcnip1,Csf2ra,Efna5,Gng8,Fcgr4,Fcer1g,Fes,Icam1,Fgfr3,Itgb1,Cd74,Dst,Cnr2,Il11ra1,Ceacam1,Esyt2,Car4,Pkp4,Robo4,Cntfr,Csf3r,Shank3,Tnfrsf13c,Mcf2l,Ptk2b,Slamf7…
GO:0005622	intracellular	684	12596	2.8e-15	Ncs1,Pdgfb,Cfp,Cnn1,Stk38l,Ddt,Ltbp1,Pdzd4,Srpk3,Pnck,Trappc6a,Spi1,Napsa,Ppard,Slc9a3r2,Fkbp7,Lamb1,Hck,Cyp4f18,Prodh,Tgfb3,Man1a,Ssbp2,Map3k11,Dyrk2,Irf5,Cnn2,Sh2b2,Slc1a3,Tead4,Ddah2,Tgfbr1,Gprc5b,Mnda,Eng,Hyal2,Fads1,Kdelr3,Mmp13,Cybb,Notch4,Ncf1,Ctsz,Cyth1,Rnd3,Stac2,Jph2,Ksr1,Nos2,Tbx3,Plod1,Slc25a22,Cd22,Arhgef25,Hey2,Tube1,Ikbip,Nuak1,Pbld1,Tysnd1,Ppa1,Eif4ebp2,Csrp2,Glt8d2,Aldh1l2,Cdc34,…	Ncs1,Pdgfb,Cfp,Cnn1,Stk38l,Ddt,Ltbp1,Pdzd4,Srpk3,Pnck,Trappc6a,Spi1,Napsa,Ppard,Slc9a3r2,Fkbp7,Lamb1,Hck,Cyp4f18,Prodh,Tgfb3,Man1a,Ssbp2,Map3k11,Dyrk2,Irf5,Cnn2,Sh2b2,Slc1a3,Tead4,Ddah2,Tgfbr1,Gprc5b,Mnda,Eng,Hyal2,Fads1,Kdelr3,Mmp13,Cybb,Notch4,Ncf1,Ctsz,Cyth1,Rnd3,Stac2,Jph2,Ksr1,Nos2,Tbx3,Plod1,Slc25a22,Cd22,Arhgef25,Hey2,Tube1,Ikbip,Nuak1,Pbld1,Tysnd1,Ppa1,Eif4ebp2,Csrp2,Glt8d2,Aldh1l2,Cdc34,…
GO:0005887	integral component of plasma membrane	122	1174	6.06e-15	Itgb2,Slc7a10,Bcam,Slc1a3,Ephb3,Epha2,Tgfbr1,Cybb,Ncf1,Slc12a7,Cd22,Kcnmb1,Flt4,Abcc3,Emb,Osmr,Tmem8,Csf1r,Fcgr2b,Itga8,Notch1,Scn2a1,Itgav,Tyro3,Tspan2,Il6ra,Fcgr1,Abca1,Cd72,Slc6a9,Mfsd2a,Sema3c,Sema3d,Flt1,Sspn,Slco2b1,Itgax,Slc27a1,Jam3,Bace1,Cd53,Tie1,Itpr3,Lyn,Flt3,Sema7a,Tlr13,Ank2,Itga9,Stab1,Dagla,Atp1b2,Kcnab1,Kcnh2,Efnb1,Eps8,Clca1,Kcna5,Pam,Tlr1,Gpr4,Fam26e,Lrrc8c,Epha3,Itgam,Kcnip1,B…	Itgb2,Slc7a10,Bcam,Slc1a3,Ephb3,Epha2,Tgfbr1,Cybb,Ncf1,Slc12a7,Cd22,Kcnmb1,Flt4,Abcc3,Emb,Osmr,Tmem8,Csf1r,Fcgr2b,Itga8,Notch1,Scn2a1,Itgav,Tyro3,Tspan2,Il6ra,Fcgr1,Abca1,Cd72,Slc6a9,Mfsd2a,Sema3c,Sema3d,Flt1,Sspn,Slco2b1,Itgax,Slc27a1,Jam3,Bace1,Cd53,Tie1,Itpr3,Lyn,Flt3,Sema7a,Tlr13,Ank2,Itga9,Stab1,Dagla,Atp1b2,Kcnab1,Kcnh2,Efnb1,Eps8,Clca3a1,Kcna5,Pam,Tlr1,Gpr4,Fam26e,Lrrc8c,Epha3,Itgam,Kcnip1…
GO:0009897	external side of plasma membrane	58	404	1.88e-11	Itgb2,Eng,Cd22,Vsir,Osmr,Gpihbp1,Abcg1,H2-K1,Ccr1,Serpine2,Mr1,Fcgr2b,Itgav,Il6ra,Fcgr1,Abca1,Tnfrsf9,Itgax,Cdh5,Mcam,Bmpr1a,Flt3,H2-Ab1,Sema7a,Antxr1,H2-Aa,Atp1b2,Faim3,S1pr1,Cd14,Btnl9,Ly6c1,Itgam,Csf2ra,Efna5,Fcgr4,Fcer1g,Icam1,Itgb1,Cd74,Il11ra1,Ceacam1,Car4,Robo4,Cntfr,Csf3r,Tnfrsf13c,Slamf7,Tlr8,Cd163,Rtn4rl2,Ncam1,Fcgr3,Apoe,H2-Q6,H2-D1,Kcnma1,Ly6a	Itgb2,Eng,Cd22,Vsir,Osmr,Gpihbp1,Abcg1,H2-K1,Ccr1,Serpine2,Mr1,Fcgr2b,Itgav,Il6ra,Fcgr1,Abca1,Tnfrsf9,Itgax,Cdh5,Mcam,Bmpr1a,Flt3,H2-Ab1,Sema7a,Antxr1,H2-Aa,Atp1b2,Fcmr,S1pr1,Cd14,Btnl9,Ly6c1,Itgam,Csf2ra,Efna5,Fcgr4,Fcer1g,Icam1,Itgb1,Cd74,Il11ra1,Ceacam1,Car4,Robo4,Cntfr,Csf3r,Tnfrsf13c,Slamf7,Tlr8,Cd163,Rtn4rl2,Ncam1,Fcgr3,Apoe,H2-Q8,H2-D1,Kcnma1,Ly6a
GO:0030054	cell junction	165	2050	2.61e-11	Ncs1,Itgb2,Esam,Hck,Slc1a3,Epha2,Tgfbr1,Mmp13,Cyth1,Slc12a7,Eif4ebp2,Havcr2,Prkch,Actn1,Evl,Tppp,Emb,Vcl,Samd4,Parvb,Arhgap31,Hcls1,Mylk,Dpysl3,Baiap2,Podxl,Tmem47,Serpine2,Fcgr2b,Rsu1,Itga8,Notch1,Scn2a1,Itgav,Gucy1b3,Arhgef2,Slc6a9,Fscn1,Arhgef5,Sspn,Fgf13,Pls3,Flna,Eif4ebp1,Pdlim3,Ifi30,Cdh5,Jam3,Clmp,Bace1,Nt5e,Cd53,Pgm5,Lpp,C1qc,Cdh6,Nexn,Itpr3,Lyn,Syne1,C1qb,Ablim3,Ank2,Dagla,Phldb2,Pdlim7,…	Ncs1,Itgb2,Esam,Hck,Slc1a3,Epha2,Tgfbr1,Mmp13,Cyth1,Slc12a7,Eif4ebp2,Havcr2,Prkch,Actn1,Evl,Tppp,Emb,Vcl,Samd4,Parvb,Arhgap31,Hcls1,Mylk,Dpysl3,Baiap2,Podxl,Tmem47,Serpine2,Fcgr2b,Rsu1,Itga8,Notch1,Scn2a1,Itgav,Gucy1b3,Arhgef2,Slc6a9,Fscn1,Arhgef5,Sspn,Fgf13,Pls3,Flna,Eif4ebp1,Pdlim3,Ifi30,Cdh5,Jam3,Clmp,Bace1,Nt5e,Cd53,Pgm5,Lpp,C1qc,Cdh6,Nexn,Itpr3,Lyn,Syne1,C1qb,Ablim3,Ank2,Dagla,Phldb2,Pdlim7,…
GO:0098797	plasma membrane protein complex	65	503	4.06e-11	Itgb2,Tgfbr1,Cybb,Ncf1,Kcnmb1,Sntg2,Osmr,H2-K1,Mr1,Itga8,Scn2a1,Itgav,Il6ra,Evc,Sspn,Itgax,Cdh5,Pgm5,H2-DMa,Cdh6,Lyn,H2-Ab1,Itga9,H2-Aa,Atp1b2,Kcnab1,Gngt2,Kcnh2,Cacna2d1,Eps8,Kcna5,Tlr1,Itgam,Kcnip1,Gja6,H2-Eb1,Cav3,Sgcg,Gng8,Fcer1g,Dlg3,Itgb1,Ncf4,Ramp1,Kcnd3,Cntfr,Adam8,Itgb4,Gjc1,Ptk2b,Cacna1d,Cacna1c,Dmd,H2-DMb1,Cacnb2,Tnk2,Dtna,Syk,Gnb4,Slc3a2,H2-Q6,H2-D1,Kcnip4,Kcnma1,Ncf2	Itgb2,Tgfbr1,Cybb,Ncf1,Kcnmb1,Sntg2,Osmr,H2-K1,Mr1,Itga8,Scn2a1,Itgav,Il6ra,Evc,Sspn,Itgax,Cdh5,Pgm5,H2-DMa,Cdh6,Lyn,H2-Ab1,Itga9,H2-Aa,Atp1b2,Kcnab1,Gngt2,Kcnh2,Cacna2d1,Eps8,Kcna5,Tlr1,Itgam,Kcnip1,Gja6,H2-Eb1,Cav3,Sgcg,Gng8,Fcer1g,Dlg3,Itgb1,Ncf4,Ramp1,Kcnd3,Cntfr,Adam8,Itgb4,Gjc1,Ptk2b,Cacna1d,Cacna1c,Dmd,H2-DMb1,Cacnb2,Tnk2,Dtna,Syk,Gnb4,Slc3a2,H2-Q8,H2-D1,Kcnip4,Kcnma1,Ncf2
GO:0030018	Z disc	32	134	6.66e-11	Jph2,Actn1,Vcl,Fbxo32,Parvb,Csrp1,Flna,Pdlim3,Pgm5,Ky,Nexn,Ank2,Pdlim7,Kcna5,Fbxl22,Ppp1r12a,Myom1,Cav3,Slc8a1,Myl9,Dst,Nos1,Sync,Synpo2,Cacna1d,Cacna1c,Dmd,Slmap,Atp2b4,Sphkap,Nos1ap,Ppp1r12b	Jph2,Actn1,Vcl,Fbxo32,Parvb,Csrp1,Flna,Pdlim3,Pgm5,Ky,Nexn,Ank2,Pdlim7,Kcna5,Fbxl22,Ppp1r12a,Myom1,Cav3,Slc8a1,Myl9,Dst,Nos1,Sync,Synpo2,Cacna1d,Cacna1c,Dmd,Slmap,Atp2b4,Sphkap,Gm7694,Ppp1r12b
GO:0005576	extracellular region	172	2229	1.73e-10	Pdgfb,Cfp,Ddt,Ltbp1,Napsa,Lamb1,Tgfb3,Orm3,Saa3,Gprc5b,Ccl8,Eng,Ceacam16,Mmp13,Lbp,Ctsz,Nos2,Mmp8,Cxcl16,Ccl6,Plod1,Ccl9,Wif1,Havcr2,Igfbp3,Serpina3n,Ly86,Endou,Col2a1,Cxcl13,Xdh,Twsg1,C3,H2-K1,Dpysl3,Pcsk5,C1qtnf9,Prdx4,Il1r2,Serpine2,Mr1,Fcgr2b,Ccdc3,Notch1,Siglec1,Il1b,Il6ra,F3,Col24a1,Alpl,Sema3c,Sema3d,Flt1,Wnt16,Timp4,Pglyrp1,Il4ra,Dkk3,Tub,Fgf13,Gpt2,Ifi30,Jam3,Apoc3,Mcam,Klhdc8b,Lgals3bp,…	Pdgfb,Cfp,Ddt,Ltbp1,Napsa,Lamb1,Tgfb3,Orm3,Saa3,Gprc5b,Ccl8,Eng,Ceacam16,Mmp13,Lbp,Ctsz,Nos2,Mmp8,Cxcl16,Ccl6,Plod1,Ccl9,Wif1,Havcr2,Igfbp3,Serpina3n,Ly86,Endou,Col2a1,Cxcl13,Xdh,Twsg1,C3,H2-K1,Dpysl3,Pcsk5,C1qtnf9,Prdx4,Il1r2,Serpine2,Mr1,Fcgr2b,Ccdc3,Notch1,Siglec1,Il1b,Il6ra,F3,Col24a1,Alpl,Sema3c,Sema3d,Flt1,Wnt16,Timp4,Pglyrp1,Il4ra,Dkk3,Tub,Fgf13,Gpt2,Ifi30,Jam3,Apoc3,Mcam,Klhdc8b,Lgals3bp,…
GO:0043292	contractile fiber	41	237	3.51e-10	Jph2,Arhgef25,Actn1,Vcl,Fbxo32,Parvb,Csrp1,Timp4,Flna,Pdlim3,Pgm5,Ky,Nexn,Syne1,Npnt,Ank2,Pdlim7,Acta2,Kcna5,Fbxl22,Ppp1r12a,Myom1,Cav3,Slc8a1,Myl9,Myh11,Dst,Nos1,Sync,Synpo2,Cacna1d,Cacna1c,Dmd,Svil,Slmap,Atp2b4,Sphkap,Nos1ap,Ppp1r12b,Sco2,Mef2c	Jph2,Arhgef25,Actn1,Vcl,Fbxo32,Parvb,Csrp1,Timp4,Flna,Pdlim3,Pgm5,Ky,Nexn,Syne1,Npnt,Ank2,Pdlim7,Acta2,Kcna5,Fbxl22,Ppp1r12a,Myom1,Cav3,Slc8a1,Myl9,Myh11,Dst,Nos1,Sync,Synpo2,Cacna1d,Cacna1c,Dmd,Svil,Slmap,Atp2b4,Sphkap,Gm7694,Ppp1r12b,Sco2,Mef2c
GO:0031252	cell leading edge	57	438	7.3e-10	Sh2b2,Epha2,Ksr1,Actn1,Evl,Parvb,Arhgap31,Hcls1,Mylk,Fgd2,Dpysl3,Baiap2,Podxl,Itga8,Notch1,Itgav,Arhgef2,Fgr,Fscn1,Arap3,Cspg4,Plekhh2,Ablim3,Antxr1,Cobl,Dagla,Phldb2,Pdlim7,Acta2,Eps8,Abi3,Wls,Rock1,Sh2d3c,Actg2,Enah,Synj2,Fgd5,Itgb1,Ptprz1,Piezo1,Mefv,Myh10,Plek,Adora2a,Ctnna3,Unc5c,Itgb4,Mcf2l,Ptk2b,Cacna1d,Dmd,Lcp1,Rapgef3,Stxbp2,Abca7,Dynlt1b	Sh2b2,Epha2,Ksr1,Actn1,Evl,Parvb,Arhgap31,Hcls1,Mylk,Fgd2,Dpysl3,Baiap2,Podxl,Itga8,Notch1,Itgav,Arhgef2,Fgr,Fscn1,Arap3,Cspg4,Plekhh2,Ablim3,Antxr1,Cobl,Dagla,Phldb2,Pdlim7,Acta2,Eps8,Abi3,Wls,Rock1,Sh2d3c,Actg2,Enah,Synj2,Fgd5,Itgb1,Ptprz1,Piezo1,Mefv,Myh10,Plek,Adora2a,Ctnna3,Unc5c,Itgb4,Mcf2l,Ptk2b,Cacna1d,Dmd,Lcp1,Rapgef3,Stxbp2,Abca7,Dynlt1b
GO:0030016	myofibril	39	227	1.24e-09	Jph2,Arhgef25,Actn1,Vcl,Fbxo32,Parvb,Csrp1,Timp4,Flna,Pdlim3,Pgm5,Ky,Nexn,Syne1,Ank2,Pdlim7,Kcna5,Fbxl22,Ppp1r12a,Myom1,Cav3,Slc8a1,Myl9,Myh11,Dst,Nos1,Sync,Synpo2,Cacna1d,Cacna1c,Dmd,Svil,Slmap,Atp2b4,Sphkap,Nos1ap,Ppp1r12b,Sco2,Mef2c	Jph2,Arhgef25,Actn1,Vcl,Fbxo32,Parvb,Csrp1,Timp4,Flna,Pdlim3,Pgm5,Ky,Nexn,Syne1,Ank2,Pdlim7,Kcna5,Fbxl22,Ppp1r12a,Myom1,Cav3,Slc8a1,Myl9,Myh11,Dst,Nos1,Sync,Synpo2,Cacna1d,Cacna1c,Dmd,Svil,Slmap,Atp2b4,Sphkap,Gm7694,Ppp1r12b,Sco2,Mef2c
GO:0005615	extracellular space	121	1424	2.09e-09	Pdgfb,Cfp,Ddt,Napsa,Lamb1,Tgfb3,Orm3,Saa3,Gprc5b,Ccl8,Eng,Ceacam16,Mmp13,Lbp,Ctsz,Nos2,Mmp8,Cxcl16,Ccl6,Ccl9,Igfbp3,Serpina3n,Ly86,Col2a1,Cxcl13,Xdh,Twsg1,C3,H2-K1,Dpysl3,Pcsk5,C1qtnf9,Prdx4,Serpine2,Mr1,Il1b,Il6ra,F3,Col24a1,Alpl,Sema3c,Sema3d,Flt1,Wnt16,Timp4,Pglyrp1,Il4ra,Dkk3,Gpt2,Jam3,Apoc3,Mcam,Lgals3bp,Qsox1,C1qc,Tgfbi,Scube3,Lrrc17,Cpq,Cpz,C1qb,Serpina3g,Apobr,Sema7a,Tgfb2,Fgf1,Fgl2,Ndp,C…	Pdgfb,Cfp,Ddt,Napsa,Lamb1,Tgfb3,Orm3,Saa3,Gprc5b,Ccl8,Eng,Ceacam16,Mmp13,Lbp,Ctsz,Nos2,Mmp8,Cxcl16,Ccl6,Ccl9,Igfbp3,Serpina3n,Ly86,Col2a1,Cxcl13,Xdh,Twsg1,C3,H2-K1,Dpysl3,Pcsk5,C1qtnf9,Prdx4,Serpine2,Mr1,Il1b,Il6ra,F3,Col24a1,Alpl,Sema3c,Sema3d,Flt1,Wnt16,Timp4,Pglyrp1,Il4ra,Dkk3,Gpt2,Jam3,Apoc3,Mcam,Lgals3bp,Qsox1,C1qc,Tgfbi,Scube3,Lrrc17,Cpq,Cpz,C1qb,Serpina3g,Apobr,Sema7a,Tgfb2,Fgf1,Fgl2,Ndp,C…
GO:0120025	plasma membrane bounded cell projection	175	2387	4.24e-09	Ncs1,Pdgfb,Slc7a10,Ltbp1,Slc9a3r2,Sh2b2,Slc1a3,Ephb3,Epha2,Hyal2,Ceacam16,Cybb,Ncf1,Ctsz,Ksr1,Actn1,Evl,Emb,Samd4,Parvb,Arhgap31,Hcls1,Mylk,Fgd2,Dpysl3,Pcsk5,Pip5k1b,Bbs4,Baiap2,Podxl,Rab17,Mark1,Fcgr2b,Itga8,Notch1,Scn2a1,Itgav,Hdc,Arhgef2,Ptbp2,Bmpr1b,Dock7,Tnfrsf1b,Fgr,Evc,Ift81,Fscn1,Tub,Fgf13,Pls3,Flna,Jam3,Bace1,Elovl5,Arap3,Bmpr1a,Nexn,Itpr3,Cspg4,Rbm3,Syne1,Plekhh2,Dzip1,Ablim3,Tgfb2,Antx…	Ncs1,Pdgfb,Slc7a10,Ltbp1,Slc9a3r2,Sh2b2,Slc1a3,Ephb3,Epha2,Hyal2,Ceacam16,Cybb,Ncf1,Ctsz,Ksr1,Actn1,Evl,Emb,Samd4,Parvb,Arhgap31,Hcls1,Mylk,Fgd2,Dpysl3,Pcsk5,Pip5k1b,Bbs4,Baiap2,Podxl,Rab17,Mark1,Fcgr2b,Itga8,Notch1,Scn2a1,Itgav,Hdc,Arhgef2,Ptbp2,Bmpr1b,Dock7,Tnfrsf1b,Fgr,Evc,Ift81,Fscn1,Tub,Fgf13,Pls3,Flna,Jam3,Bace1,Elovl5,Arap3,Bmpr1a,Nexn,Itpr3,Cspg4,Rbm3,Syne1,Plekhh2,Dzip1,Ablim3,Tgfb2,Antx…
GO:0030017	sarcomere	36	207	4.99e-09	Jph2,Arhgef25,Actn1,Vcl,Fbxo32,Parvb,Csrp1,Timp4,Flna,Pdlim3,Pgm5,Ky,Nexn,Syne1,Ank2,Pdlim7,Kcna5,Fbxl22,Ppp1r12a,Myom1,Cav3,Slc8a1,Myl9,Dst,Nos1,Sync,Synpo2,Cacna1d,Cacna1c,Dmd,Slmap,Atp2b4,Sphkap,Nos1ap,Ppp1r12b,Mef2c	Jph2,Arhgef25,Actn1,Vcl,Fbxo32,Parvb,Csrp1,Timp4,Flna,Pdlim3,Pgm5,Ky,Nexn,Syne1,Ank2,Pdlim7,Kcna5,Fbxl22,Ppp1r12a,Myom1,Cav3,Slc8a1,Myl9,Dst,Nos1,Sync,Synpo2,Cacna1d,Cacna1c,Dmd,Slmap,Atp2b4,Sphkap,Gm7694,Ppp1r12b,Mef2c
GO:0012505	endomembrane system	252	3859	6.27e-09	Ncs1,Cfp,Trappc6a,Napsa,Slc9a3r2,Fkbp7,Hck,Cyp4f18,Tgfb3,Man1a,Lpcat3,Tgfbr1,Hyal2,Fads1,Kdelr3,Mmp13,Cybb,Notch4,Ncf1,Ctsz,Rnd3,Jph2,Ksr1,Plod1,Cd22,Ikbip,Glt8d2,Havcr2,Igfbp3,Actn1,Galnt16,Tppp,Galnt15,Grina,Sdf2l1,Fgd2,Abcg1,Xdh,H2-K1,Pcsk5,Pip5k1b,Prdx4,Baiap2,Cyp2e1,Ifitm1,Slc11a1,Serpine2,Rab17,Xpr1,Mr1,Fcgr2b,Ccdc3,Itga8,Grb14,Notch1,Tyro3,Siglec1,Mall,Il1b,Arhgef2,Abca1,B4galt2,Slc6a9,Mfs…	Ncs1,Cfp,Trappc6a,Napsa,Slc9a3r2,Fkbp7,Hck,Cyp4f18,Tgfb3,Man1a,Lpcat3,Tgfbr1,Hyal2,Fads1,Kdelr3,Mmp13,Cybb,Notch4,Ncf1,Ctsz,Rnd3,Jph2,Ksr1,Plod1,Cd22,Ikbip,Glt8d2,Havcr2,Igfbp3,Actn1,Galnt16,Tppp,Galnt15,Grina,Sdf2l1,Fgd2,Abcg1,Xdh,H2-K1,Pcsk5,Pip5k1b,Prdx4,Baiap2,Cyp2e1,Ifitm1,Slc11a1,Serpine2,Rab17,Xpr1,Mr1,Fcgr2b,Ccdc3,Itga8,Grb14,Notch1,Tyro3,Siglec1,Mall,Il1b,Arhgef2,Abca1,B4galt2,Slc6a9,Mfs…
GO:0042995	cell projection	178	2472	9.61e-09	Ncs1,Pdgfb,Slc7a10,Ltbp1,Slc9a3r2,Hck,Sh2b2,Slc1a3,Ephb3,Epha2,Hyal2,Ceacam16,Cybb,Ncf1,Ctsz,Ksr1,Actn1,Evl,Emb,Samd4,Parvb,Arhgap31,Hcls1,Mylk,Fgd2,Dpysl3,Pcsk5,Pip5k1b,Bbs4,Baiap2,Podxl,Rab17,Mark1,Fcgr2b,Itga8,Notch1,Scn2a1,Itgav,Hdc,Arhgef2,Ptbp2,Bmpr1b,Dock7,Tnfrsf1b,Fgr,Evc,Ift81,Fscn1,Arhgef5,Tub,Fgf13,Pls3,Flna,Jam3,Bace1,Elovl5,Arap3,Bmpr1a,Nexn,Itpr3,Cspg4,Rbm3,Syne1,Plekhh2,Dzip1,Ablim…	Ncs1,Pdgfb,Slc7a10,Ltbp1,Slc9a3r2,Hck,Sh2b2,Slc1a3,Ephb3,Epha2,Hyal2,Ceacam16,Cybb,Ncf1,Ctsz,Ksr1,Actn1,Evl,Emb,Samd4,Parvb,Arhgap31,Hcls1,Mylk,Fgd2,Dpysl3,Pcsk5,Pip5k1b,Bbs4,Baiap2,Podxl,Rab17,Mark1,Fcgr2b,Itga8,Notch1,Scn2a1,Itgav,Hdc,Arhgef2,Ptbp2,Bmpr1b,Dock7,Tnfrsf1b,Fgr,Evc,Ift81,Fscn1,Arhgef5,Tub,Fgf13,Pls3,Flna,Jam3,Bace1,Elovl5,Arap3,Bmpr1a,Nexn,Itpr3,Cspg4,Rbm3,Syne1,Plekhh2,Dzip1,Ablim…
GO:0043226	organelle	607	11550	1.32e-08	Ncs1,Cfp,Cnn1,Stk38l,Ltbp1,Srpk3,Pnck,Trappc6a,Spi1,Napsa,Ppard,Slc9a3r2,Fkbp7,Lamb1,Hck,Cyp4f18,Prodh,Tgfb3,Man1a,Ssbp2,Map3k11,Dyrk2,Lpcat3,Irf5,Cnn2,Sh2b2,Slc1a3,Tead4,Ddah2,Tgfbr1,Gprc5b,Mnda,Eng,Hyal2,Fads1,Kdelr3,Ceacam16,Mmp13,Cybb,Notch4,Ncf1,Ctsz,Rnd3,Jph2,Ksr1,Nos2,Tbx3,Plod1,Slc25a22,Cd22,Arhgef25,Hey2,Tube1,Ikbip,Nuak1,Tysnd1,Csrp2,Glt8d2,Aldh1l2,Cdc34,Flt4,Havcr2,Upp1,Igfbp3,Id2,Sntg…	Ncs1,Cfp,Cnn1,Stk38l,Ltbp1,Srpk3,Pnck,Trappc6a,Spi1,Napsa,Ppard,Slc9a3r2,Fkbp7,Lamb1,Hck,Cyp4f18,Prodh,Tgfb3,Man1a,Ssbp2,Map3k11,Dyrk2,Lpcat3,Irf5,Cnn2,Sh2b2,Slc1a3,Tead4,Ddah2,Tgfbr1,Gprc5b,Mnda,Eng,Hyal2,Fads1,Kdelr3,Ceacam16,Mmp13,Cybb,Notch4,Ncf1,Ctsz,Rnd3,Jph2,Ksr1,Nos2,Tbx3,Plod1,Slc25a22,Cd22,Arhgef25,Hey2,Tube1,Ikbip,Nuak1,Tysnd1,Csrp2,Glt8d2,Aldh1l2,Cdc34,Flt4,Havcr2,Upp1,Igfbp3,Id2,Sntg…
GO:0043229	intracellular organelle	585	11084	2.81e-08	Ncs1,Cfp,Cnn1,Stk38l,Ltbp1,Srpk3,Pnck,Trappc6a,Spi1,Napsa,Ppard,Slc9a3r2,Fkbp7,Lamb1,Hck,Cyp4f18,Prodh,Tgfb3,Man1a,Ssbp2,Map3k11,Dyrk2,Irf5,Cnn2,Sh2b2,Slc1a3,Tead4,Ddah2,Tgfbr1,Gprc5b,Mnda,Eng,Hyal2,Fads1,Kdelr3,Mmp13,Cybb,Notch4,Ncf1,Ctsz,Rnd3,Jph2,Ksr1,Nos2,Tbx3,Plod1,Slc25a22,Cd22,Arhgef25,Hey2,Tube1,Ikbip,Nuak1,Tysnd1,Csrp2,Glt8d2,Aldh1l2,Cdc34,Flt4,Havcr2,Upp1,Igfbp3,Id2,Sntg2,Adap2,Nfkbia,A…	Ncs1,Cfp,Cnn1,Stk38l,Ltbp1,Srpk3,Pnck,Trappc6a,Spi1,Napsa,Ppard,Slc9a3r2,Fkbp7,Lamb1,Hck,Cyp4f18,Prodh,Tgfb3,Man1a,Ssbp2,Map3k11,Dyrk2,Irf5,Cnn2,Sh2b2,Slc1a3,Tead4,Ddah2,Tgfbr1,Gprc5b,Mnda,Eng,Hyal2,Fads1,Kdelr3,Mmp13,Cybb,Notch4,Ncf1,Ctsz,Rnd3,Jph2,Ksr1,Nos2,Tbx3,Plod1,Slc25a22,Cd22,Arhgef25,Hey2,Tube1,Ikbip,Nuak1,Tysnd1,Csrp2,Glt8d2,Aldh1l2,Cdc34,Flt4,Havcr2,Upp1,Igfbp3,Id2,Sntg2,Adap2,Nfkbia,A…
GO:0030027	lamellipodium	34	202	3.05e-08	Epha2,Evl,Parvb,Arhgap31,Hcls1,Mylk,Dpysl3,Podxl,Notch1,Itgav,Fscn1,Arap3,Cspg4,Plekhh2,Ablim3,Antxr1,Acta2,Abi3,Rock1,Actg2,Enah,Itgb1,Ptprz1,Piezo1,Mefv,Myh10,Ctnna3,Unc5c,Mcf2l,Ptk2b,Dmd,Rapgef3,Stxbp2,Dynlt1b	Epha2,Evl,Parvb,Arhgap31,Hcls1,Mylk,Dpysl3,Podxl,Notch1,Itgav,Fscn1,Arap3,Cspg4,Plekhh2,Ablim3,Antxr1,Acta2,Abi3,Rock1,Actg2,Enah,Itgb1,Ptprz1,Piezo1,Mefv,Myh10,Ctnna3,Unc5c,Mcf2l,Ptk2b,Dmd,Rapgef3,Stxbp2,Dynlt1b
GO:0070161	anchoring junction	66	626	4.19e-08	Itgb2,Esam,Hck,Epha2,Tgfbr1,Mmp13,Cyth1,Prkch,Actn1,Evl,Vcl,Parvb,Arhgap31,Mylk,Podxl,Tmem47,Rsu1,Notch1,Scn2a1,Itgav,Arhgef2,Fscn1,Fgf13,Flna,Pdlim3,Cdh5,Jam3,Clmp,Cd53,Pgm5,Lpp,Cdh6,Nexn,Lyn,Ank2,Phldb2,Pdlim7,Nov,Kcna5,Rasip1,Gja6,Pvrl2,Cav3,Efna5,Enah,Fes,Slc8a1,Dlg3,Itgb1,Dst,Ceacam1,Flcn,Pkp4,Ctnna3,Fblim1,Synpo2,Itgb4,Gjc1,D8Ertd82e,Ptk2b,Dmd,Tnk2,Col19a1,Dsp,Lcp1,Ncam1	Itgb2,Esam,Hck,Epha2,Tgfbr1,Mmp13,Cyth1,Prkch,Actn1,Evl,Vcl,Parvb,Arhgap31,Mylk,Podxl,Tmem47,Rsu1,Notch1,Scn2a1,Itgav,Arhgef2,Fscn1,Fgf13,Flna,Pdlim3,Cdh5,Jam3,Clmp,Cd53,Pgm5,Lpp,Cdh6,Nexn,Lyn,Ank2,Phldb2,Pdlim7,Nov,Kcna5,Rasip1,Gja6,Nectin2,Cav3,Efna5,Enah,Fes,Slc8a1,Dlg3,Itgb1,Dst,Ceacam1,Flcn,Pkp4,Ctnna3,Fblim1,Synpo2,Itgb4,Gjc1,D8Ertd82e,Ptk2b,Dmd,Tnk2,Col19a1,Dsp,Lcp1,Ncam1
GO:0015629	actin cytoskeleton	54	458	4.59e-08	Stk38l,Cnn2,Sh2b2,Actn1,Vcl,Parvb,Hcls1,Mylk,Dpysl3,Baiap2,Csrp1,Arhgef2,Fscn1,Flt1,Arhgef5,Pls3,Flna,Dctn6,Pdlim3,Cotl1,Jam3,Pgm5,Lpp,Nexn,Plekhh2,Ablim3,Cobl,Pdlim7,Acta2,Epha3,Cdc42ep3,Ppp1r12a,Myom1,Actg2,Enah,Myo1f,Myl9,Myh11,Pawr,Dst,Mical1,Dstn,Myh10,Fblim1,Adam8,Synpo2,Myo7a,Afap1l1,Svil,Lcp1,Rapgef3,Myo9a,Inpp5d,Myl6	Stk38l,Cnn2,Sh2b2,Actn1,Vcl,Parvb,Hcls1,Mylk,Dpysl3,Baiap2,Csrp1,Arhgef2,Fscn1,Flt1,Arhgef5,Pls3,Flna,Dctn6,Pdlim3,Cotl1,Jam3,Pgm5,Lpp,Nexn,Plekhh2,Ablim3,Cobl,Pdlim7,Acta2,Epha3,Cdc42ep3,Ppp1r12a,Myom1,Actg2,Enah,Myo1f,Myl9,Myh11,Pawr,Dst,Mical1,Dstn,Myh10,Fblim1,Adam8,Synpo2,Myo7a,Afap1l1,Svil,Lcp1,Rapgef3,Myo9a,Inpp5d,Myl6
GO:0098590	plasma membrane region	109	1310	4.95e-08	Itgb2,Pdgfb,Slc9a3r2,Hck,Cyp4f18,Slc1a3,Epha2,Tgfbr1,Hyal2,Cyth1,Ksr1,Abcc3,Osmr,Gpihbp1,Hcls1,Mylk,Fgd2,Bbs4,Baiap2,Podxl,Rab17,Itga8,Notch1,Scn2a1,Itgav,Il6ra,Arhgef2,Abca1,Slc6a9,Fgr,Cd38,Evc,Fscn1,Sspn,Slco2b1,Slc27a1,Nt5e,Klhdc8b,Plvap,Bmpr1a,Cspg4,Syne1,Fam198a,Ank2,Itga9,Antxr1,Dagla,Atp1b2,Cpe,Cacna2d1,Efnb1,S1pr1,Bst2,Eps8,Kcna5,Rgs7bp,Wls,Itgam,Hvcn1,Sh2d3c,Cav3,Efna5,Emp2,Synj2,Tlr9,Sc…	Itgb2,Pdgfb,Slc9a3r2,Hck,Cyp4f18,Slc1a3,Epha2,Tgfbr1,Hyal2,Cyth1,Ksr1,Abcc3,Osmr,Gpihbp1,Hcls1,Mylk,Fgd2,Bbs4,Baiap2,Podxl,Rab17,Itga8,Notch1,Scn2a1,Itgav,Il6ra,Arhgef2,Abca1,Slc6a9,Fgr,Cd38,Evc,Fscn1,Sspn,Slco2b1,Slc27a1,Nt5e,Klhdc8b,Plvap,Bmpr1a,Cspg4,Syne1,Fam198a,Ank2,Itga9,Antxr1,Dagla,Atp1b2,Cpe,Cacna2d1,Efnb1,S1pr1,Bst2,Eps8,Kcna5,Rgs7bp,Wls,Itgam,Hvcn1,Sh2d3c,Cav3,Efna5,Emp2,Synj2,Tlr9,Sc…
GO:0043235	receptor complex	47	374	9.11e-08	Itgb2,Ephb3,Epha2,Tgfbr1,Gprc5b,Eng,Flt4,Osmr,Csf1r,Itga8,Notch1,Itgav,Tyro3,Il6ra,Bmpr1b,Flt1,Il4ra,Itgax,Bmpr1a,Tie1,Itpr3,Lyn,Flt3,Itga9,Eps8,Cd14,Tlr1,Tlr7,Epha3,Itgam,Plxnb1,Epha1,Csf2ra,Fgfr3,Dlg3,Itgb1,Cd74,Ramp1,Il11ra1,Cntfr,Csf3r,Itgb4,Ptk2b,Nr1h3,Ephb6,Fgfr2,Syk	Itgb2,Ephb3,Epha2,Tgfbr1,Gprc5b,Eng,Flt4,Osmr,Csf1r,Itga8,Notch1,Itgav,Tyro3,Il6ra,Bmpr1b,Flt1,Il4ra,Itgax,Bmpr1a,Tie1,Itpr3,Lyn,Flt3,Itga9,Eps8,Cd14,Tlr1,Tlr7,Epha3,Itgam,Plxnb1,Epha1,Csf2ra,Fgfr3,Dlg3,Itgb1,Cd74,Ramp1,Il11ra1,Cntfr,Csf3r,Itgb4,Ptk2b,Nr1h3,Ephb6,Fgfr2,Syk
GO:0032432	actin filament bundle	21	81	9.38e-08	Cnn2,Sh2b2,Actn1,Mylk,Fscn1,Pls3,Flna,Pdlim3,Pgm5,Lpp,Ablim3,Pdlim7,Acta2,Enah,Myl9,Myh11,Dst,Myh10,Fblim1,Synpo2,Lcp1	Cnn2,Sh2b2,Actn1,Mylk,Fscn1,Pls3,Flna,Pdlim3,Pgm5,Lpp,Ablim3,Pdlim7,Acta2,Enah,Myl9,Myh11,Dst,Myh10,Fblim1,Synpo2,Lcp1
GO:0036477	somatodendritic compartment	94	1080	9.6e-08	Ncs1,Pdgfb,Slc7a10,Ltbp1,Tgfb3,Slc1a3,Ephb3,Cybb,Ncf1,Cd22,Actn1,Samd4,Hcls1,Pcsk5,Pitx3,Baiap2,Ccr1,Serpine2,Rab17,Mark1,Fcgr2b,Itga8,Hdc,Il6ra,Arhgef2,Ptbp2,Bmpr1b,Tnfrsf1b,Fscn1,Fgf13,Flna,Bace1,Elovl5,Bmpr1a,Itpr3,Rbm3,Syne1,Tgfb2,Cobl,Kcnab1,Cpe,Apba3,Nov,Pam,Sorl1,Camk2n1,Map6,Astn2,Rgs7bp,Stat1,Wls,Map1b,Kcnip1,C4b,Epha1,Plk3,Glul,Slc8a1,Dlg3,Itgb1,Ptprz1,Map1a,Pawr,Cnr2,Kcnd3,Tanc2,Nos1,M…	Ncs1,Pdgfb,Slc7a10,Ltbp1,Tgfb3,Slc1a3,Ephb3,Cybb,Ncf1,Cd22,Actn1,Samd4,Hcls1,Pcsk5,Pitx3,Baiap2,Ccr1,Serpine2,Rab17,Mark1,Fcgr2b,Itga8,Hdc,Il6ra,Arhgef2,Ptbp2,Bmpr1b,Tnfrsf1b,Fscn1,Fgf13,Flna,Bace1,Elovl5,Bmpr1a,Itpr3,Rbm3,Syne1,Tgfb2,Cobl,Kcnab1,Cpe,Apba3,Nov,Pam,Sorl1,Camk2n1,Map6,Astn2,Rgs7bp,Stat1,Wls,Map1b,Kcnip1,C4b,Epha1,Plk3,Glul,Slc8a1,Dlg3,Itgb1,Ptprz1,Map1a,Pawr,Cnr2,Kcnd3,Tanc2,Nos1,M…
GO:0099081	supramolecular polymer	80	866	1.5e-07	Ltbp1,Map3k11,Sh2b2,Jph2,Arhgef25,Tube1,Actn1,Tppp,Vcl,Fbxo32,Parvb,Col2a1,Krt18,Dpysl3,Baiap2,Rassf3,Csrp1,Arhgef2,Timp4,Fgf13,Pls3,Flna,Pdlim3,Jam3,Clmp,Pgm5,Ky,Nexn,Eml2,Syne1,Npnt,Pbxip1,Akna,Ank2,Pdlim7,Acta2,Kcna5,Fbxl22,Map6,Map1b,Ppp1r12a,Myom1,Actg2,Cav3,Synj2,Mtus2,Slc8a1,Col4a4,Myo1f,Myl9,Myh11,Map1a,Dst,Thsd4,Mical1,Mefv,Nos1,Sync,Myh10,Adora2a,Synpo2,Klc3,Eml1,Cacna1d,Cacna1c,Col4a3,…	Ltbp1,Map3k11,Sh2b2,Jph2,Arhgef25,Tube1,Actn1,Tppp,Vcl,Fbxo32,Parvb,Col2a1,Krt18,Dpysl3,Baiap2,Rassf3,Csrp1,Arhgef2,Timp4,Fgf13,Pls3,Flna,Pdlim3,Jam3,Clmp,Pgm5,Ky,Nexn,Eml2,Syne1,Npnt,Pbxip1,Akna,Ank2,Pdlim7,Acta2,Kcna5,Fbxl22,Map6,Map1b,Ppp1r12a,Myom1,Actg2,Cav3,Synj2,Mtus2,Slc8a1,Col4a4,Myo1f,Myl9,Myh11,Map1a,Dst,Thsd4,Mical1,Mefv,Nos1,Sync,Myh10,Adora2a,Synpo2,Klc3,Eml1,Cacna1d,Cacna1c,Col4a3,…
GO:0030425	dendrite	72	753	2.61e-07	Ncs1,Pdgfb,Slc7a10,Ltbp1,Slc1a3,Ephb3,Cybb,Ncf1,Actn1,Samd4,Hcls1,Pcsk5,Baiap2,Rab17,Mark1,Fcgr2b,Hdc,Arhgef2,Bmpr1b,Fscn1,Fgf13,Flna,Bace1,Elovl5,Bmpr1a,Itpr3,Rbm3,Syne1,Cobl,Kcnab1,Cpe,Apba3,Nov,Camk2n1,Map6,Rgs7bp,Stat1,Wls,Map1b,Kcnip1,C4b,Epha1,Plk3,Slc8a1,Dlg3,Itgb1,Ptprz1,Map1a,Cnr2,Kcnd3,Tanc2,Nos1,Myh10,Adora2a,Unc5c,Arhgef15,Shank3,Ptk2b,Igsf9,Ntf3,Cacna1d,Cacna1c,Tnk2,Igsf9b,Rtn4rl2,Ap…	Ncs1,Pdgfb,Slc7a10,Ltbp1,Slc1a3,Ephb3,Cybb,Ncf1,Actn1,Samd4,Hcls1,Pcsk5,Baiap2,Rab17,Mark1,Fcgr2b,Hdc,Arhgef2,Bmpr1b,Fscn1,Fgf13,Flna,Bace1,Elovl5,Bmpr1a,Itpr3,Rbm3,Syne1,Cobl,Kcnab1,Cpe,Apba3,Nov,Camk2n1,Map6,Rgs7bp,Stat1,Wls,Map1b,Kcnip1,C4b,Epha1,Plk3,Slc8a1,Dlg3,Itgb1,Ptprz1,Map1a,Cnr2,Kcnd3,Tanc2,Nos1,Myh10,Adora2a,Unc5c,Arhgef15,Shank3,Ptk2b,Igsf9,Ntf3,Cacna1d,Cacna1c,Tnk2,Igsf9b,Rtn4rl2,Ap…
GO:0031410	cytoplasmic vesicle	138	1872	3.14e-07	Ncs1,Cfp,Napsa,Hck,Tgfb3,Tgfbr1,Hyal2,Kdelr3,Cybb,Notch4,Ctsz,Cd22,Havcr2,Igfbp3,Actn1,Evl,Galnt15,Fgd2,Abcg1,H2-K1,Pcsk5,Baiap2,Ifitm1,Slc11a1,Serpine2,Rab17,Mr1,Fcgr2b,Grb14,Notch1,Siglec1,Mall,Il1b,Arhgef2,Abca1,Slc6a9,Cd38,Rasgef1b,Flt1,Sspn,Btk,Snx20,Slc27a1,Bace1,Syt15,H2-DMa,Itpr3,Arhgap27,Osbpl11,Pmepa1,H2-Ab1,Tlr13,Ank2,Tgfb2,March1,Spns2,Tmem35,Dagla,Cpe,Golim4,S1pr1,Bst2,Chil3,Lcn2,Nap…	Ncs1,Cfp,Napsa,Hck,Tgfb3,Tgfbr1,Hyal2,Kdelr3,Cybb,Notch4,Ctsz,Cd22,Havcr2,Igfbp3,Actn1,Evl,Galnt15,Fgd2,Abcg1,H2-K1,Pcsk5,Baiap2,Ifitm1,Slc11a1,Serpine2,Rab17,Mr1,Fcgr2b,Grb14,Notch1,Siglec1,Mall,Il1b,Arhgef2,Abca1,Slc6a9,Cd38,Rasgef1b,Flt1,Sspn,Btk,Snx20,Slc27a1,Bace1,Syt15,H2-DMa,Itpr3,Arhgap27,Osbpl11,Pmepa1,H2-Ab1,Tlr13,Ank2,Tgfb2,March1,Spns2,Tmem35,Dagla,Cpe,Golim4,S1pr1,Bst2,Chil3,Lcn2,Nap…
GO:0044297	cell body	77	836	3.14e-07	Pdgfb,Slc7a10,Ltbp1,Tgfb3,Slc1a3,Cybb,Ncf1,Cd22,Dpysl3,Pcsk5,Pitx3,Baiap2,Podxl,Ccr1,Serpine2,Rab17,Fcgr2b,Itga8,Hdc,Il6ra,Arhgef2,Ptbp2,Bmpr1b,Tnfrsf1b,Flna,Bace1,Elovl5,Bmpr1a,Itpr3,Tgfb2,Cobl,Atp1b2,Kcnab1,Acta2,Cpe,Nov,Pam,Sorl1,Camk2n1,Astn2,Rgs7bp,Map1b,Kcnip1,C4b,Actg2,Pitpnm3,Plk3,Glul,Slc8a1,Dlg3,Ptprz1,Map1a,Pawr,Cnr2,Kcnd3,Myh10,Trpm2,Adora2a,Unc5c,Ptk2b,Cacna1d,Cacna1c,Dmd,Tnk2,Rapgef…	Pdgfb,Slc7a10,Ltbp1,Tgfb3,Slc1a3,Cybb,Ncf1,Cd22,Dpysl3,Pcsk5,Pitx3,Baiap2,Podxl,Ccr1,Serpine2,Rab17,Fcgr2b,Itga8,Hdc,Il6ra,Arhgef2,Ptbp2,Bmpr1b,Tnfrsf1b,Flna,Bace1,Elovl5,Bmpr1a,Itpr3,Tgfb2,Cobl,Atp1b2,Kcnab1,Acta2,Cpe,Nov,Pam,Sorl1,Camk2n1,Astn2,Rgs7bp,Map1b,Kcnip1,C4b,Actg2,Pitpnm3,Plk3,Glul,Slc8a1,Dlg3,Ptprz1,Map1a,Pawr,Cnr2,Kcnd3,Myh10,Trpm2,Adora2a,Unc5c,Ptk2b,Cacna1d,Cacna1c,Dmd,Tnk2,Rapgef…
GO:0001725	stress fiber	19	72	3.61e-07	Cnn2,Sh2b2,Actn1,Mylk,Fscn1,Pdlim3,Pgm5,Lpp,Ablim3,Pdlim7,Acta2,Enah,Myl9,Myh11,Dst,Myh10,Fblim1,Synpo2,Lcp1	Cnn2,Sh2b2,Actn1,Mylk,Fscn1,Pdlim3,Pgm5,Lpp,Ablim3,Pdlim7,Acta2,Enah,Myl9,Myh11,Dst,Myh10,Fblim1,Synpo2,Lcp1
GO:0045121	membrane raft	47	396	3.61e-07	Itgb2,Hck,Tgfbr1,Gprc5b,Hyal2,Vcl,Podxl,Fcgr2b,Mall,Fcgr1,Abca1,Tnfrsf1b,Btk,Slc27a1,Bace1,Plvap,Bmpr1a,Lyn,Fam198a,Cpe,Efnb1,S1pr1,Bst2,Kcna5,Cd14,Tlr1,Itgam,Bsg,Cav3,Efna5,Emp2,Fcer1g,Synj2,Scarb1,Itgb1,Kcnd3,Nos1,Nfam1,Ptk2b,Cacna1c,Dmd,Rtn4rl2,Adcy3,Inpp5d,Pde2a,Gpr56,Kcnma1	Itgb2,Hck,Tgfbr1,Gprc5b,Hyal2,Vcl,Podxl,Fcgr2b,Mall,Fcgr1,Abca1,Tnfrsf1b,Btk,Slc27a1,Bace1,Plvap,Bmpr1a,Lyn,Fam198a,Cpe,Efnb1,S1pr1,Bst2,Kcna5,Cd14,Tlr1,Itgam,Bsg,Cav3,Efna5,Emp2,Fcer1g,Synj2,Scarb1,Itgb1,Kcnd3,Nos1,Nfam1,Ptk2b,Cacna1c,Dmd,Rtn4rl2,Adcy3,Inpp5d,Pde2a,Adgrg1,Kcnma1
GO:0099512	supramolecular fiber	78	861	4.15e-07	Ltbp1,Map3k11,Sh2b2,Jph2,Arhgef25,Tube1,Actn1,Tppp,Vcl,Fbxo32,Parvb,Col2a1,Krt18,Dpysl3,Baiap2,Rassf3,Csrp1,Arhgef2,Timp4,Fgf13,Pls3,Flna,Pdlim3,Jam3,Clmp,Pgm5,Ky,Nexn,Eml2,Syne1,Npnt,Pbxip1,Akna,Ank2,Pdlim7,Acta2,Kcna5,Fbxl22,Map6,Map1b,Ppp1r12a,Myom1,Actg2,Cav3,Synj2,Mtus2,Slc8a1,Myo1f,Myl9,Myh11,Map1a,Dst,Thsd4,Mical1,Mefv,Nos1,Sync,Myh10,Adora2a,Synpo2,Klc3,Eml1,Cacna1d,Cacna1c,Dmd,Bex4,Svil,…	Ltbp1,Map3k11,Sh2b2,Jph2,Arhgef25,Tube1,Actn1,Tppp,Vcl,Fbxo32,Parvb,Col2a1,Krt18,Dpysl3,Baiap2,Rassf3,Csrp1,Arhgef2,Timp4,Fgf13,Pls3,Flna,Pdlim3,Jam3,Clmp,Pgm5,Ky,Nexn,Eml2,Syne1,Npnt,Pbxip1,Akna,Ank2,Pdlim7,Acta2,Kcna5,Fbxl22,Map6,Map1b,Ppp1r12a,Myom1,Actg2,Cav3,Synj2,Mtus2,Slc8a1,Myo1f,Myl9,Myh11,Map1a,Dst,Thsd4,Mical1,Mefv,Nos1,Sync,Myh10,Adora2a,Synpo2,Klc3,Eml1,Cacna1d,Cacna1c,Dmd,Bex4,Svil,…
GO:0031982	vesicle	144	2007	5.86e-07	Ncs1,Cfp,Napsa,Hck,Tgfb3,Tgfbr1,Gprc5b,Hyal2,Kdelr3,Cybb,Notch4,Ctsz,Nos2,Cd22,Havcr2,Igfbp3,Actn1,Evl,Galnt15,Fgd2,Abcg1,H2-K1,Pcsk5,Baiap2,Ifitm1,Slc11a1,Serpine2,Rab17,Mr1,Fcgr2b,Grb14,Notch1,Siglec1,Mall,Il1b,Arhgef2,Abca1,Slc6a9,Cd38,Rasgef1b,Flt1,Sspn,Btk,Snx20,Slc27a1,Bace1,Qsox1,Syt15,H2-DMa,Itpr3,Arhgap27,Osbpl11,Pmepa1,H2-Ab1,Tlr13,Ank2,Tgfb2,March1,Spns2,Tmem35,Dagla,Cpe,Golim4,S1pr1,B…	Ncs1,Cfp,Napsa,Hck,Tgfb3,Tgfbr1,Gprc5b,Hyal2,Kdelr3,Cybb,Notch4,Ctsz,Nos2,Cd22,Havcr2,Igfbp3,Actn1,Evl,Galnt15,Fgd2,Abcg1,H2-K1,Pcsk5,Baiap2,Ifitm1,Slc11a1,Serpine2,Rab17,Mr1,Fcgr2b,Grb14,Notch1,Siglec1,Mall,Il1b,Arhgef2,Abca1,Slc6a9,Cd38,Rasgef1b,Flt1,Sspn,Btk,Snx20,Slc27a1,Bace1,Qsox1,Syt15,H2-DMa,Itpr3,Arhgap27,Osbpl11,Pmepa1,H2-Ab1,Tlr13,Ank2,Tgfb2,March1,Spns2,Tmem35,Dagla,Cpe,Golim4,S1pr1,B…
GO:0005794	Golgi apparatus	110	1412	7.99e-07	Ncs1,Trappc6a,Hck,Man1a,Hyal2,Kdelr3,Mmp13,Cybb,Ncf1,Rnd3,Glt8d2,Galnt16,Tppp,Galnt15,Grina,Abcg1,H2-K1,Pcsk5,Baiap2,Cyp2e1,Xpr1,Mr1,Grb14,Notch1,Mall,Arhgef2,Abca1,B4galt2,Extl1,Fam114a1,Tpst2,Lfng,Flna,B3gnt3,Jam3,Bace1,Qsox1,Tgfbi,Lyn,Cpq,Syne1,Osbpl11,Csgalnact2,Pmepa1,Acer2,Fam198a,H2-Ab1,Tgfb2,March1,Chsy1,Cpe,Golim4,Bst2,Napepld,Kcna5,Glb1,Cd14,Pam,Sorl1,Tlr1,Gal3st3,Rasip1,Asap2,Chst1,Map…	Ncs1,Trappc6a,Hck,Man1a,Hyal2,Kdelr3,Mmp13,Cybb,Ncf1,Rnd3,Glt8d2,Galnt16,Tppp,Galnt15,Grina,Abcg1,H2-K1,Pcsk5,Baiap2,Cyp2e1,Xpr1,Mr1,Grb14,Notch1,Mall,Arhgef2,Abca1,B4galt2,Extl1,Fam114a1,Tpst2,Lfng,Flna,B3gnt3,Jam3,Bace1,Qsox1,Tgfbi,Lyn,Cpq,Syne1,Osbpl11,Csgalnact2,Pmepa1,Acer2,Fam198a,H2-Ab1,Tgfb2,March1,Chsy1,Cpe,Golim4,Bst2,Napepld,Kcna5,Glb1,Cd14,Pam,Sorl1,Tlr1,Gal3st3,Rasip1,Asap2,Chst1,Map…
GO:0099080	supramolecular complex	95	1160	9.22e-07	Ltbp1,Map3k11,Sh2b2,Jph2,Arhgef25,Tube1,Actn1,Tppp,Vcl,Samd4,Fbxo32,Parvb,Col2a1,Krt18,Dpysl3,Baiap2,Rassf3,Csrp1,Arhgef2,Timp4,Fgf13,Pls3,Flna,Dctn6,Rbpms,Pdlim3,Jam3,Clmp,Pgm5,Ky,Nexn,Eml2,Syne1,Npnt,Zc3h12d,Pbxip1,Akna,Ank2,Pdlim7,Acta2,Kcna5,Blnk,Fbxl22,Shb,Map6,Map1b,Ppp1r12a,Rock1,Myom1,Actg2,Cav3,Synj2,Mtus2,Slc8a1,Col4a4,Myo1f,Myl9,Myh11,Map1a,Dst,Thsd4,Mbnl1,Mical1,Mefv,Nos1,Sync,Myh10,C…	Ltbp1,Map3k11,Sh2b2,Jph2,Arhgef25,Tube1,Actn1,Tppp,Vcl,Samd4,Fbxo32,Parvb,Col2a1,Krt18,Dpysl3,Baiap2,Rassf3,Csrp1,Arhgef2,Timp4,Fgf13,Pls3,Flna,Dctn6,Rbpms,Pdlim3,Jam3,Clmp,Pgm5,Ky,Nexn,Eml2,Syne1,Npnt,Zc3h12d,Pbxip1,Akna,Ank2,Pdlim7,Acta2,Kcna5,Blnk,Fbxl22,Shb,Map6,Map1b,Ppp1r12a,Rock1,Myom1,Actg2,Cav3,Synj2,Mtus2,Slc8a1,Col4a4,Myo1f,Myl9,Myh11,Map1a,Dst,Thsd4,Mbnl1,Mical1,Mefv,Nos1,Sync,Myh10,C…
GO:0043005	neuron projection	119	1583	1.17e-06	Ncs1,Pdgfb,Slc7a10,Ltbp1,Slc9a3r2,Slc1a3,Ephb3,Epha2,Ceacam16,Cybb,Ncf1,Ctsz,Actn1,Emb,Samd4,Hcls1,Dpysl3,Pcsk5,Bbs4,Baiap2,Rab17,Mark1,Fcgr2b,Itga8,Scn2a1,Hdc,Arhgef2,Ptbp2,Bmpr1b,Dock7,Tnfrsf1b,Fscn1,Fgf13,Pls3,Flna,Bace1,Elovl5,Bmpr1a,Nexn,Itpr3,Rbm3,Syne1,Tgfb2,Cobl,Dagla,Kcnab1,Cpe,Tulp1,Apba3,Eps8,Nfib,Nov,Pam,Camk2n1,Map6,Sdc3,Epha3,Rgs7bp,Stat1,Ngef,Wls,Map1b,Kcnip1,C4b,Bsg,Camk2g,Epha1,S…	Ncs1,Pdgfb,Slc7a10,Ltbp1,Slc9a3r2,Slc1a3,Ephb3,Epha2,Ceacam16,Cybb,Ncf1,Ctsz,Actn1,Emb,Samd4,Hcls1,Dpysl3,Pcsk5,Bbs4,Baiap2,Rab17,Mark1,Fcgr2b,Itga8,Scn2a1,Hdc,Arhgef2,Ptbp2,Bmpr1b,Dock7,Tnfrsf1b,Fscn1,Fgf13,Pls3,Flna,Bace1,Elovl5,Bmpr1a,Nexn,Itpr3,Rbm3,Syne1,Tgfb2,Cobl,Dagla,Kcnab1,Cpe,Tulp1,Apba3,Eps8,Nfib,Nov,Pam,Camk2n1,Map6,Sdc3,Epha3,Rgs7bp,Stat1,Ngef,Wls,Map1b,Kcnip1,C4b,Bsg,Camk2g,Epha1,S…
GO:0043025	neuronal cell body	69	743	1.17e-06	Pdgfb,Slc7a10,Ltbp1,Tgfb3,Slc1a3,Cybb,Ncf1,Cd22,Pcsk5,Pitx3,Baiap2,Ccr1,Serpine2,Rab17,Itga8,Hdc,Il6ra,Arhgef2,Ptbp2,Bmpr1b,Tnfrsf1b,Flna,Bace1,Elovl5,Bmpr1a,Itpr3,Tgfb2,Cobl,Kcnab1,Cpe,Nov,Pam,Sorl1,Camk2n1,Astn2,Rgs7bp,Map1b,Kcnip1,C4b,Plk3,Glul,Slc8a1,Dlg3,Ptprz1,Map1a,Pawr,Cnr2,Kcnd3,Myh10,Trpm2,Adora2a,Unc5c,Ptk2b,Cacna1d,Cacna1c,Dmd,Tnk2,Rapgef3,Igsf9b,Rtn4rl2,Apod,Slc8a2,Slc3a2,Cd200,Ncam1…	Pdgfb,Slc7a10,Ltbp1,Tgfb3,Slc1a3,Cybb,Ncf1,Cd22,Pcsk5,Pitx3,Baiap2,Ccr1,Serpine2,Rab17,Itga8,Hdc,Il6ra,Arhgef2,Ptbp2,Bmpr1b,Tnfrsf1b,Flna,Bace1,Elovl5,Bmpr1a,Itpr3,Tgfb2,Cobl,Kcnab1,Cpe,Nov,Pam,Sorl1,Camk2n1,Astn2,Rgs7bp,Map1b,Kcnip1,C4b,Plk3,Glul,Slc8a1,Dlg3,Ptprz1,Map1a,Pawr,Cnr2,Kcnd3,Myh10,Trpm2,Adora2a,Unc5c,Ptk2b,Cacna1d,Cacna1c,Dmd,Tnk2,Rapgef3,Igsf9b,Rtn4rl2,Apod,Slc8a2,Slc3a2,Cd200,Ncam1…
GO:0098805	whole membrane	109	1415	1.46e-06	Itgb2,Hck,Tgfbr1,Gprc5b,Hyal2,Kdelr3,Actn1,Vcl,Mpv17l,Fgd2,Tmem8,H2-K1,Slc15a3,Podxl,Slc11a1,Rab17,Mr1,Fcgr2b,Grb14,Mall,Fcgr1,Abca1,Slc6a9,Tnfrsf1b,Cd38,Pxmp2,Btk,Snx20,Slc27a1,Bace1,Plvap,Bmpr1a,H2-DMa,Itpr3,Trim14,Lyn,Syne1,Osbpl11,Pmepa1,Fam198a,Tlr13,March1,Spns2,Tmem35,Dagla,Cpe,Golim4,Efnb1,S1pr1,Bst2,Napepld,Kcna5,Cd14,Gimap5,Pam,Slc27a2,Sorl1,Tlr1,Tlr7,Map6,Wls,Itgam,Bsg,H2-Eb1,Cav3,Efna…	Itgb2,Hck,Tgfbr1,Gprc5b,Hyal2,Kdelr3,Actn1,Vcl,Mpv17l,Fgd2,Tmem8,H2-K1,Slc15a3,Podxl,Slc11a1,Rab17,Mr1,Fcgr2b,Grb14,Mall,Fcgr1,Abca1,Slc6a9,Tnfrsf1b,Cd38,Pxmp2,Btk,Snx20,Slc27a1,Bace1,Plvap,Bmpr1a,H2-DMa,Itpr3,Trim14,Lyn,Syne1,Osbpl11,Pmepa1,Fam198a,Tlr13,March1,Spns2,Tmem35,Dagla,Cpe,Golim4,Efnb1,S1pr1,Bst2,Napepld,Kcna5,Cd14,Gimap5,Pam,Slc27a2,Sorl1,Tlr1,Tlr7,Map6,Wls,Itgam,Bsg,H2-Eb1,Cav3,Efna…
GO:0042383	sarcolemma	26	161	3.9e-06	Tgfb3,Stac2,Sntg2,Vcl,Scn2a1,Sspn,Pgm5,Ank2,Cacna2d1,Bsg,Cav3,Sgcg,Slc8a1,Itgb1,Dst,Kcnd3,Car4,Nos1,Sync,Cacna1d,Cacna1c,Dmd,Cacnb2,Dtna,Slmap,Atp2b4	Tgfb3,Stac2,Sntg2,Vcl,Scn2a1,Sspn,Pgm5,Ank2,Cacna2d1,Bsg,Cav3,Sgcg,Slc8a1,Itgb1,Dst,Kcnd3,Car4,Nos1,Sync,Cacna1d,Cacna1c,Dmd,Cacnb2,Dtna,Slmap,Atp2b4
GO:0042611	MHC protein complex	9	14	8.35e-06	H2-K1,Mr1,H2-DMa,H2-Ab1,H2-Aa,H2-Eb1,H2-DMb1,H2-Q6,H2-D1	H2-K1,Mr1,H2-DMa,H2-Ab1,H2-Aa,H2-Eb1,H2-DMb1,H2-Q8,H2-D1
GO:0001726	ruffle	27	183	1.09e-05	Sh2b2,Epha2,Ksr1,Actn1,Fgd2,Baiap2,Podxl,Notch1,Itgav,Arhgef2,Fgr,Fscn1,Arap3,Cspg4,Cobl,Pdlim7,Eps8,Rock1,Sh2d3c,Synj2,Fgd5,Itgb1,Ptprz1,Mefv,Plek,Lcp1,Abca7	Sh2b2,Epha2,Ksr1,Actn1,Fgd2,Baiap2,Podxl,Notch1,Itgav,Arhgef2,Fgr,Fscn1,Arap3,Cspg4,Cobl,Pdlim7,Eps8,Rock1,Sh2d3c,Synj2,Fgd5,Itgb1,Ptprz1,Mefv,Plek,Lcp1,Abca7
GO:0045202	synapse	109	1492	1.6e-05	Ncs1,Slc1a3,Cyth1,Slc12a7,Eif4ebp2,Actn1,Tppp,Emb,Samd4,Hcls1,Dpysl3,Baiap2,Serpine2,Fcgr2b,Itga8,Scn2a1,Gucy1b3,Arhgef2,Slc6a9,Sspn,Pls3,Flna,Eif4ebp1,Bace1,Nt5e,C1qc,Itpr3,Lyn,Syne1,C1qb,Ablim3,Ank2,Dagla,Atp1b2,Cpe,C1qa,Gucy1a3,Tulp1,Cacna2d1,Efnb1,Apba3,Eps8,Ly6e,Camk2n1,Epha3,Rgs7bp,Ngef,Ly6c1,Map1b,C4b,Camk2g,Postn,Epha1,Cav3,Efna5,Enah,Synj2,Glul,Slc8a1,Dlg3,Itgb1,Ptprz1,Map1a,Fgf14,Dst,Kc…	Ncs1,Slc1a3,Cyth1,Slc12a7,Eif4ebp2,Actn1,Tppp,Emb,Samd4,Hcls1,Dpysl3,Baiap2,Serpine2,Fcgr2b,Itga8,Scn2a1,Gucy1b3,Arhgef2,Slc6a9,Sspn,Pls3,Flna,Eif4ebp1,Bace1,Nt5e,C1qc,Itpr3,Lyn,Syne1,C1qb,Ablim3,Ank2,Dagla,Atp1b2,Cpe,C1qa,Gucy1a3,Tulp1,Cacna2d1,Efnb1,Apba3,Eps8,Ly6e,Camk2n1,Epha3,Rgs7bp,Ngef,Ly6c1,Map1b,C4b,Camk2g,Postn,Epha1,Cav3,Efna5,Enah,Synj2,Glul,Slc8a1,Dlg3,Itgb1,Ptprz1,Map1a,Fgf14,Dst,Kc…
GO:0098588	bounding membrane of organelle	117	1636	1.6e-05	Man1a,Hyal2,Kdelr3,Rnd3,Jph2,Plod1,Actn1,Galnt16,Galnt15,Mpv17l,Fgd2,Abcg1,Tmem8,H2-K1,Pcsk5,Slc15a3,Bbs4,Cyp2e1,Slc11a1,Rab17,Mr1,Grb14,Notch1,Mall,B4galt2,Slc6a9,Cd38,Evc,Tpst2,Pxmp2,Lfng,Snx20,B3gnt3,Qsox1,H2-DMa,Itpr3,Trim14,Syne1,Osbpl11,Csgalnact2,Pmepa1,Acer2,Tlr13,March1,Spns2,Tmem35,Dagla,Chsy1,Cpe,Golim4,Napepld,Gimap5,Pam,Slc27a2,Sorl1,Tlr1,Gal3st3,Tlr7,Asap2,Chst1,Map6,Pld4,Wls,Rock1,…	Man1a,Hyal2,Kdelr3,Rnd3,Jph2,Plod1,Actn1,Galnt16,Galnt15,Mpv17l,Fgd2,Abcg1,Tmem8,H2-K1,Pcsk5,Slc15a3,Bbs4,Cyp2e1,Slc11a1,Rab17,Mr1,Grb14,Notch1,Mall,B4galt2,Slc6a9,Cd38,Evc,Tpst2,Pxmp2,Lfng,Snx20,B3gnt3,Qsox1,H2-DMa,Itpr3,Trim14,Syne1,Osbpl11,Csgalnact2,Pmepa1,Acer2,Tlr13,March1,Spns2,Tmem35,Dagla,Chsy1,Cpe,Golim4,Napepld,Gimap5,Pam,Slc27a2,Sorl1,Tlr1,Gal3st3,Tlr7,Asap2,Chst1,Map6,Pld4,Wls,Rock1,…
GO:0044291	cell-cell contact zone	17	79	1.96e-05	Actn1,Vcl,Scn2a1,Fgf13,Jam3,Pgm5,Ank2,Kcna5,Pvrl2,Cav3,Slc8a1,Itgb1,Dst,Flcn,Pkp4,Ctnna3,Dsp	Actn1,Vcl,Scn2a1,Fgf13,Jam3,Pgm5,Ank2,Kcna5,Nectin2,Cav3,Slc8a1,Itgb1,Dst,Flcn,Pkp4,Ctnna3,Dsp
GO:0005911	cell-cell junction	48	489	3.31e-05	Esam,Epha2,Tgfbr1,Mmp13,Cyth1,Prkch,Actn1,Vcl,Mylk,Podxl,Tmem47,Notch1,Scn2a1,Arhgef2,Fscn1,Fgf13,Flna,Pdlim3,Cdh5,Jam3,Clmp,Cd53,Pgm5,Cdh6,Nexn,Lyn,Ank2,Pdlim7,Nov,Kcna5,Rasip1,Gja6,Pvrl2,Cav3,Efna5,Slc8a1,Dlg3,Itgb1,Dst,Ceacam1,Flcn,Pkp4,Ctnna3,Gjc1,Tnk2,Col19a1,Dsp,Ncam1	Esam,Epha2,Tgfbr1,Mmp13,Cyth1,Prkch,Actn1,Vcl,Mylk,Podxl,Tmem47,Notch1,Scn2a1,Arhgef2,Fscn1,Fgf13,Flna,Pdlim3,Cdh5,Jam3,Clmp,Cd53,Pgm5,Cdh6,Nexn,Lyn,Ank2,Pdlim7,Nov,Kcna5,Rasip1,Gja6,Nectin2,Cav3,Efna5,Slc8a1,Dlg3,Itgb1,Dst,Ceacam1,Flcn,Pkp4,Ctnna3,Gjc1,Tnk2,Col19a1,Dsp,Ncam1
GO:0043227	membrane-bounded organelle	531	10370	4.36e-05	Ncs1,Cfp,Ltbp1,Srpk3,Pnck,Trappc6a,Spi1,Napsa,Ppard,Slc9a3r2,Fkbp7,Lamb1,Hck,Cyp4f18,Prodh,Tgfb3,Man1a,Ssbp2,Dyrk2,Lpcat3,Irf5,Slc1a3,Tead4,Ddah2,Tgfbr1,Gprc5b,Mnda,Eng,Hyal2,Fads1,Kdelr3,Mmp13,Cybb,Notch4,Ncf1,Ctsz,Rnd3,Jph2,Ksr1,Nos2,Tbx3,Plod1,Slc25a22,Cd22,Hey2,Ikbip,Nuak1,Tysnd1,Csrp2,Glt8d2,Aldh1l2,Cdc34,Flt4,Havcr2,Upp1,Igfbp3,Id2,Adap2,Nfkbia,Actn1,Galnt16,Evl,Id4,Tppp,Thrb,Samd4,Galnt15,…	Ncs1,Cfp,Ltbp1,Srpk3,Pnck,Trappc6a,Spi1,Napsa,Ppard,Slc9a3r2,Fkbp7,Lamb1,Hck,Cyp4f18,Prodh,Tgfb3,Man1a,Ssbp2,Dyrk2,Lpcat3,Irf5,Slc1a3,Tead4,Ddah2,Tgfbr1,Gprc5b,Mnda,Eng,Hyal2,Fads1,Kdelr3,Mmp13,Cybb,Notch4,Ncf1,Ctsz,Rnd3,Jph2,Ksr1,Nos2,Tbx3,Plod1,Slc25a22,Cd22,Hey2,Ikbip,Nuak1,Tysnd1,Csrp2,Glt8d2,Aldh1l2,Cdc34,Flt4,Havcr2,Upp1,Igfbp3,Id2,Adap2,Nfkbia,Actn1,Galnt16,Evl,Id4,Tppp,Thrb,Samd4,Galnt15,…
GO:0030055	cell-substrate junction	26	187	4.47e-05	Itgb2,Hck,Epha2,Actn1,Evl,Vcl,Parvb,Arhgap31,Rsu1,Itgav,Pgm5,Lpp,Nexn,Phldb2,Pdlim7,Enah,Fes,Itgb1,Dst,Fblim1,Synpo2,Itgb4,D8Ertd82e,Ptk2b,Dmd,Lcp1	Itgb2,Hck,Epha2,Actn1,Evl,Vcl,Parvb,Arhgap31,Rsu1,Itgav,Pgm5,Lpp,Nexn,Phldb2,Pdlim7,Enah,Fes,Itgb1,Dst,Fblim1,Synpo2,Itgb4,D8Ertd82e,Ptk2b,Dmd,Lcp1
GO:0005925	focal adhesion	25	175	4.53e-05	Itgb2,Hck,Epha2,Actn1,Evl,Vcl,Parvb,Arhgap31,Rsu1,Itgav,Pgm5,Lpp,Nexn,Phldb2,Pdlim7,Enah,Fes,Itgb1,Dst,Fblim1,Synpo2,Itgb4,D8Ertd82e,Ptk2b,Lcp1	Itgb2,Hck,Epha2,Actn1,Evl,Vcl,Parvb,Arhgap31,Rsu1,Itgav,Pgm5,Lpp,Nexn,Phldb2,Pdlim7,Enah,Fes,Itgb1,Dst,Fblim1,Synpo2,Itgb4,D8Ertd82e,Ptk2b,Lcp1
GO:0031012	extracellular matrix	46	468	5.08e-05	Ltbp1,Lamb1,Tgfb3,Mmp13,Ctsz,Mmp8,Plod1,Col2a1,Serpine2,F3,Col24a1,Alpl,Sema3c,Timp4,Tgfbi,Lrrc17,Cspg4,Cpz,Npnt,Colec12,Tgfb2,Lgalsl,Fgf1,Fgl2,Itih2,Ndp,Nov,Ecm2,Postn,Efna5,Col4a4,Itgb1,Ptprz1,Col6a6,Thsd4,Col15a1,Itgb4,Mmrn2,Col4a3,Col19a1,Rtn4rl2,Optc,Ihh,Thbs2,Apoe,Col6a5	Ltbp1,Lamb1,Tgfb3,Mmp13,Ctsz,Mmp8,Plod1,Col2a1,Serpine2,F3,Col24a1,Alpl,Sema3c,Timp4,Tgfbi,Lrrc17,Cspg4,Cpz,Npnt,Colec12,Tgfb2,Lgalsl,Fgf1,Fgl2,Itih2,Ndp,Nov,Ecm2,Postn,Efna5,Col4a4,Itgb1,Ptprz1,Col6a6,Thsd4,Col15a1,Itgb4,Mmrn2,Col4a3,Col19a1,Rtn4rl2,Optc,Ihh,Thbs2,Apoe,Col6a5
GO:0031234	extrinsic component of cytoplasmic side of plasma membrane	18	98	6.2e-05	Hck,Cyth1,Stac2,Fgr,Lyn,Kcnab1,Gngt2,Kcnip1,Gng8,Fes,Cnr2,Esyt2,Shank3,Mcf2l,Ptk2b,Tnk2,Dtna,Gnb4	Hck,Cyth1,Stac2,Fgr,Lyn,Kcnab1,Gngt2,Kcnip1,Gng8,Fes,Cnr2,Esyt2,Shank3,Mcf2l,Ptk2b,Tnk2,Dtna,Gnb4
GO:0005764	lysosome	44	458	0.00014	Napsa,Hck,Hyal2,Mmp13,Ctsz,Tmem8,Slc15a3,Slc11a1,Il1b,Btk,Mt1,Ifi30,Bace1,H2-DMa,Lyn,Cpq,Ank2,March1,H2-Aa,Glb1,Gimap5,Tlr7,H2-Eb1,Tlr9,Tecpr1,Fgfr3,Ftl1,Rnase6,Cd74,Ids,Nos1,Flcn,Trpm2,Adam8,Cd300a,Myo7a,Cd68,H2-DMb1,Laptm5,Unc93b1,Stxbp2,Srgn,Slc3a2,Apoe	Napsa,Hck,Hyal2,Mmp13,Ctsz,Tmem8,Slc15a3,Slc11a1,Il1b,Btk,Mt1,Ifi30,Bace1,H2-DMa,Lyn,Cpq,Ank2,March1,H2-Aa,Glb1,Gimap5,Tlr7,H2-Eb1,Tlr9,Tecpr1,Fgfr3,Ftl1,Rnase6,Cd74,Ids,Nos1,Flcn,Trpm2,Adam8,Cd300a,Myo7a,Cd68,H2-DMb1,Laptm5,Unc93b1,Stxbp2,Srgn,Slc3a2,Apoe
GO:0009898	cytoplasmic side of plasma membrane	23	163	0.00014	Hck,Cyth1,Stac2,Fgr,Pgm5,Lyn,Kcnab1,Gngt2,Kcnip1,Gng8,Fes,Fgfr3,Dst,Cnr2,Esyt2,Pkp4,Shank3,Mcf2l,Ptk2b,Tnk2,Dtna,Rasa3,Gnb4	Hck,Cyth1,Stac2,Fgr,Pgm5,Lyn,Kcnab1,Gngt2,Kcnip1,Gng8,Fes,Fgfr3,Dst,Cnr2,Esyt2,Pkp4,Shank3,Mcf2l,Ptk2b,Tnk2,Dtna,Rasa3,Gnb4
GO:0030424	axon	64	791	0.00022	Ncs1,Ctsz,Emb,Dpysl3,Scn2a1,Ptbp2,Dock7,Tnfrsf1b,Fscn1,Fgf13,Flna,Bace1,Nexn,Tgfb2,Cobl,Dagla,Kcnab1,Tulp1,Eps8,Nfib,Nov,Map6,Sdc3,Rgs7bp,Stat1,Ngef,Map1b,C4b,Bsg,Sh2d3c,Hmbs,Synj2,Glul,Slc8a1,Dlg3,Ptprz1,Map1a,Pawr,Dst,Mical1,Tanc2,Nos1,Myh10,Adora2a,Unc5c,Ptk2b,Igsf9,Ntf3,Dmd,Nrp2,Tnk2,Sept6,Dtna,Rab27b,Rapgef3,Rtn4rl2,Lphn1,Myo9a,Slc8a2,Cd200,Ncam1,Pde2a,Dynlt1b,Kcnma1	Ncs1,Ctsz,Emb,Dpysl3,Scn2a1,Ptbp2,Dock7,Tnfrsf1b,Fscn1,Fgf13,Flna,Bace1,Nexn,Tgfb2,Cobl,Dagla,Kcnab1,Tulp1,Eps8,Nfib,Nov,Map6,Sdc3,Rgs7bp,Stat1,Ngef,Map1b,C4b,Bsg,Sh2d3c,Hmbs,Synj2,Glul,Slc8a1,Dlg3,Ptprz1,Map1a,Pawr,Dst,Mical1,Tanc2,Nos1,Myh10,Adora2a,Unc5c,Ptk2b,Igsf9,Ntf3,Dmd,Nrp2,Tnk2,Sept6,Dtna,Rab27b,Rapgef3,Rtn4rl2,Adgrl1,Myo9a,Slc8a2,Cd200,Ncam1,Pde2a,Dynlt1b,Kcnma1
GO:0014704	intercalated disc	13	58	0.00025	Actn1,Vcl,Scn2a1,Fgf13,Pgm5,Ank2,Kcna5,Cav3,Slc8a1,Itgb1,Dst,Ctnna3,Dsp	Actn1,Vcl,Scn2a1,Fgf13,Pgm5,Ank2,Kcna5,Cav3,Slc8a1,Itgb1,Dst,Ctnna3,Dsp
GO:0098858	actin-based cell projection	28	237	0.00027	Slc9a3r2,Hyal2,Ceacam16,Baiap2,Podxl,Itgav,Fscn1,Fgf13,Pls3,Jam3,Antxr1,Acta2,Eps8,Actg2,Enah,Scarb1,Myo1f,Itgb1,Ptprz1,Lyz1,Lyz2,Ceacam1,Unc5c,Myo7a,Dmd,Osbpl3,Lcp1,Rapgef3	Slc9a3r2,Hyal2,Ceacam16,Baiap2,Podxl,Itgav,Fscn1,Fgf13,Pls3,Jam3,Antxr1,Acta2,Eps8,Actg2,Enah,Scarb1,Myo1f,Itgb1,Ptprz1,Lyz1,Lyz2,Ceacam1,Unc5c,Myo7a,Dmd,Osbpl3,Lcp1,Rapgef3
GO:0031253	cell projection membrane	36	354	0.00032	Epha2,Ksr1,Fgd2,Bbs4,Podxl,Itga8,Itgav,Arhgef2,Fgr,Evc,Fscn1,Cspg4,Antxr1,Dagla,Atp1b2,Eps8,Wls,Sh2d3c,Synj2,Scarb1,Fgd5,Itgb1,Ptprz1,Piezo1,Ceacam1,Plb1,Car4,Plek,Adora2a,Shank3,Cacna1d,Dmd,Lcp1,Rapgef3,Abca7,Gpr161	Epha2,Ksr1,Fgd2,Bbs4,Podxl,Itga8,Itgav,Arhgef2,Fgr,Evc,Fscn1,Cspg4,Antxr1,Dagla,Atp1b2,Eps8,Wls,Sh2d3c,Synj2,Scarb1,Fgd5,Itgb1,Ptprz1,Piezo1,Ceacam1,Plb1,Car4,Plek,Adora2a,Shank3,Cacna1d,Dmd,Lcp1,Rapgef3,Abca7,Gpr161
GO:0005795	Golgi stack	20	140	0.00045	H2-K1,Pcsk5,B4galt2,Csgalnact2,Chsy1,Golim4,Sorl1,Gal3st3,Rasip1,Asap2,Fut10,Plk3,Lyz1,Lyz2,St3gal1,B4galt5,Rab27b,Mgat4a,Sgms1,H2-D1	H2-K1,Pcsk5,B4galt2,Csgalnact2,Chsy1,Golim4,Sorl1,Gal3st3,Rasip1,Asap2,Fut10,Plk3,Lyz1,Lyz2,St3gal1,B4galt5,Rab27b,Mgat4a,Sgms1,H2-D1
GO:0098636	protein complex involved in cell adhesion	10	35	0.00045	Itgb2,Itga8,Itgav,Itgax,Jam3,Lyn,Itga9,Itgam,Itgb1,Itgb4	Itgb2,Itga8,Itgav,Itgax,Jam3,Lyn,Itga9,Itgam,Itgb1,Itgb4
GO:0005856	cytoskeleton	132	2060	0.00046	Cnn1,Stk38l,Hck,Map3k11,Dyrk2,Cnn2,Sh2b2,Ddah2,Nos2,Tube1,Nuak1,Sntg2,Actn1,Evl,Tppp,Vcl,Rgcc,Parvb,Hcls1,Mylk,Krt18,Fgd2,Dpysl3,Bbs4,Baiap2,Rassf3,Csrp1,Mark1,Fcgr2b,Notch1,Gpsm2,Arhgef2,Fgr,Evc,Ift81,Fscn1,Flt1,Arhgef5,Il4ra,Fgf13,Pls3,Flna,Dctn6,Pdlim3,Cotl1,Jam3,Usp2,Clmp,Arap3,Pgm5,Ky,Lpp,Nexn,Eml2,Syne1,Plekhh2,Dzip1,Kank3,Pbxip1,Ablim3,Akna,Ank2,Cobl,Phldb2,Pdlim7,Mylip,Acta2,Jak3,Ift43,S1…	Cnn1,Stk38l,Hck,Map3k11,Dyrk2,Cnn2,Sh2b2,Ddah2,Nos2,Tube1,Nuak1,Sntg2,Actn1,Evl,Tppp,Vcl,Rgcc,Parvb,Hcls1,Mylk,Krt18,Fgd2,Dpysl3,Bbs4,Baiap2,Rassf3,Csrp1,Mark1,Fcgr2b,Notch1,Gpsm2,Arhgef2,Fgr,Evc,Ift81,Fscn1,Flt1,Arhgef5,Il4ra,Fgf13,Pls3,Flna,Dctn6,Pdlim3,Cotl1,Jam3,Usp2,Clmp,Arap3,Pgm5,Ky,Lpp,Nexn,Eml2,Syne1,Plekhh2,Dzip1,Kank3,Pbxip1,Ablim3,Akna,Ank2,Cobl,Phldb2,Pdlim7,Mylip,Acta2,Jak3,Ift43,S1…
GO:0005938	cell cortex	33	322	0.00061	Pdzd4,Ctsz,Nos2,Actn1,Vcl,Hcls1,Gpsm2,Gucy1b3,Fscn1,Flna,Cotl1,Usp2,Plekhh2,Cobl,Fgf1,Phldb2,Eps8,Astn2,St5,Asph,Myo1f,Dst,Dstn,Myh10,Tnfaip2,Itgb4,Myo7a,Ptk2b,Arhgef9,Sept6,Fgfr2,Rapgef3,Inpp5d	Pdzd4,Ctsz,Nos2,Actn1,Vcl,Hcls1,Gpsm2,Gucy1b3,Fscn1,Flna,Cotl1,Usp2,Plekhh2,Cobl,Fgf1,Phldb2,Eps8,Astn2,St5,Asph,Myo1f,Dst,Dstn,Myh10,Tnfaip2,Itgb4,Myo7a,Ptk2b,Arhgef9,Sept6,Fgfr2,Rapgef3,Inpp5d
GO:0031256	leading edge membrane	23	183	0.00065	Epha2,Ksr1,Fgd2,Itga8,Itgav,Arhgef2,Fgr,Cspg4,Antxr1,Dagla,Eps8,Wls,Sh2d3c,Synj2,Fgd5,Itgb1,Ptprz1,Piezo1,Plek,Adora2a,Cacna1d,Lcp1,Abca7	Epha2,Ksr1,Fgd2,Itga8,Itgav,Arhgef2,Fgr,Cspg4,Antxr1,Dagla,Eps8,Wls,Sh2d3c,Synj2,Fgd5,Itgb1,Ptprz1,Piezo1,Plek,Adora2a,Cacna1d,Lcp1,Abca7
GO:0005768	endosome	66	862	0.0007	Tgfbr1,Cd22,Havcr2,Fgd2,Abcg1,Ifitm1,Slc11a1,Rab17,Mr1,Fcgr2b,Grb14,Siglec1,Abca1,Rasgef1b,Flt1,Snx20,Bace1,H2-DMa,Arhgap27,Osbpl11,Pmepa1,H2-Ab1,Tlr13,Ank2,Tgfb2,March1,Spns2,Dagla,Golim4,S1pr1,Bst2,Napepld,Neurl3,Gimap5,Sorl1,Rin3,Tlr7,Astn2,Lipg,Epha3,Pld4,Wls,H2-Eb1,St5,Tlr9,Fgd5,Itgb1,Zfyve28,Ncf4,Cd74,Ttpa,Cd300lg,Cd68,Tlr8,H2-DMb1,Fzd7,Inpp4a,Tnk2,Tmem173,Rab27b,Wdfy4,Unc93b1,Tnik,Abca7,Ap…	Tgfbr1,Cd22,Havcr2,Fgd2,Abcg1,Ifitm1,Slc11a1,Rab17,Mr1,Fcgr2b,Grb14,Siglec1,Abca1,Rasgef1b,Flt1,Snx20,Bace1,H2-DMa,Arhgap27,Osbpl11,Pmepa1,H2-Ab1,Tlr13,Ank2,Tgfb2,March1,Spns2,Dagla,Golim4,S1pr1,Bst2,Napepld,Neurl3,Gimap5,Sorl1,Rin3,Tlr7,Astn2,Lipg,Epha3,Pld4,Wls,H2-Eb1,St5,Tlr9,Fgd5,Itgb1,Zfyve28,Ncf4,Cd74,Ttpa,Cd300lg,Cd68,Tlr8,H2-DMb1,Fzd7,Inpp4a,Tnk2,Tmem173,Rab27b,Wdfy4,Unc93b1,Tnik,Abca7,Ap…
GO:0005783	endoplasmic reticulum	91	1311	0.00074	Trappc6a,Fkbp7,Man1a,Kdelr3,Cybb,Notch4,Ncf1,Ctsz,Jph2,Ksr1,Plod1,Ikbip,Grina,Sdf2l1,Xdh,H2-K1,Pcsk5,Prdx4,Baiap2,Cyp2e1,Mr1,Ccdc3,Itga8,Notch1,Tpst2,B3gnt3,Slc27a1,Bace1,Elovl5,Qsox1,Itpr3,Flt3,Cpq,Fam198a,Cercam,Cacna2d1,Chil3,Kcna5,Slc27a2,Sorl1,Tlr7,Tmtc2,Lrrc8c,Pld4,Wls,Fut10,Alox5ap,Camk2g,Fam19a1,Cav3,Asph,Phex,Oas1a,Tlr9,Sec16b,Glul,Fgfr3,Fgd5,Piezo1,Msrb3,Lyz1,Lyz2,Cd74,Dst,Cnr2,Kcnd3,B3…	Trappc6a,Fkbp7,Man1a,Kdelr3,Cybb,Notch4,Ncf1,Ctsz,Jph2,Ksr1,Plod1,Ikbip,Grina,Sdf2l1,Xdh,H2-K1,Pcsk5,Prdx4,Baiap2,Cyp2e1,Mr1,Ccdc3,Itga8,Notch1,Tpst2,B3gnt3,Slc27a1,Bace1,Elovl5,Qsox1,Itpr3,Flt3,Cpq,Fam198a,Cercam,Cacna2d1,Chil3,Kcna5,Slc27a2,Sorl1,Tlr7,Tmtc2,Lrrc8c,Pld4,Wls,Fut10,Alox5ap,Camk2g,Fam19a1,Cav3,Asph,Phex,Oas1a,Tlr9,Sec16b,Glul,Fgfr3,Fgd5,Piezo1,Msrb3,Lyz1,Lyz2,Cd74,Dst,Cnr2,Kcnd3,B3…
GO:0008305	integrin complex	9	30	0.00082	Itgb2,Itga8,Itgav,Itgax,Lyn,Itga9,Itgam,Itgb1,Itgb4	Itgb2,Itga8,Itgav,Itgax,Lyn,Itga9,Itgam,Itgb1,Itgb4
GO:0042613	MHC class II protein complex	5	5	0.00082	H2-DMa,H2-Ab1,H2-Aa,H2-Eb1,H2-DMb1	H2-DMa,H2-Ab1,H2-Aa,H2-Eb1,H2-DMb1
GO:0005581	collagen trimer	14	78	0.00086	Col2a1,C1qtnf9,Col24a1,C1qc,C1qb,Colec12,C1qa,C1qtnf2,Col4a4,Col6a6,Col15a1,Col4a3,Col19a1,Col6a5	Col2a1,C1qtnf9,Col24a1,C1qc,C1qb,Colec12,C1qa,C1qtnf2,Col4a4,Col6a6,Col15a1,Col4a3,Col19a1,Col6a5
GO:0043231	intracellular membrane-bounded organelle	481	9507	0.00096	Ncs1,Ltbp1,Srpk3,Pnck,Trappc6a,Spi1,Napsa,Ppard,Slc9a3r2,Fkbp7,Lamb1,Hck,Cyp4f18,Prodh,Tgfb3,Man1a,Ssbp2,Dyrk2,Irf5,Slc1a3,Tead4,Ddah2,Tgfbr1,Gprc5b,Mnda,Eng,Hyal2,Fads1,Kdelr3,Mmp13,Cybb,Notch4,Ncf1,Ctsz,Rnd3,Jph2,Ksr1,Nos2,Tbx3,Plod1,Slc25a22,Hey2,Ikbip,Nuak1,Tysnd1,Csrp2,Glt8d2,Aldh1l2,Cdc34,Flt4,Havcr2,Upp1,Igfbp3,Id2,Adap2,Nfkbia,Actn1,Galnt16,Id4,Tppp,Thrb,Samd4,Galnt15,Rgcc,Nkx3-1,Irg1,Fbx…	Ncs1,Ltbp1,Srpk3,Pnck,Trappc6a,Spi1,Napsa,Ppard,Slc9a3r2,Fkbp7,Lamb1,Hck,Cyp4f18,Prodh,Tgfb3,Man1a,Ssbp2,Dyrk2,Irf5,Slc1a3,Tead4,Ddah2,Tgfbr1,Gprc5b,Mnda,Eng,Hyal2,Fads1,Kdelr3,Mmp13,Cybb,Notch4,Ncf1,Ctsz,Rnd3,Jph2,Ksr1,Nos2,Tbx3,Plod1,Slc25a22,Hey2,Ikbip,Nuak1,Tysnd1,Csrp2,Glt8d2,Aldh1l2,Cdc34,Flt4,Havcr2,Upp1,Igfbp3,Id2,Adap2,Nfkbia,Actn1,Galnt16,Id4,Tppp,Thrb,Samd4,Galnt15,Rgcc,Nkx3-1,Acod1,Fb…
GO:0032587	ruffle membrane	15	91	0.0011	Epha2,Ksr1,Fgd2,Itgav,Arhgef2,Fgr,Eps8,Sh2d3c,Synj2,Fgd5,Itgb1,Ptprz1,Plek,Lcp1,Abca7	Epha2,Ksr1,Fgd2,Itgav,Arhgef2,Fgr,Eps8,Sh2d3c,Synj2,Fgd5,Itgb1,Ptprz1,Plek,Lcp1,Abca7
GO:0005773	vacuole	47	558	0.0012	Napsa,Hck,Hyal2,Mmp13,Ctsz,Tmem8,Slc15a3,Slc11a1,Il1b,Btk,Mt1,Ifi30,Bace1,H2-DMa,Lyn,Cpq,Ank2,March1,H2-Aa,Glb1,Gimap5,Tlr7,H2-Eb1,Tlr9,Tecpr1,Fgfr3,Ftl1,Rnase6,Cd74,Mefv,Ids,Nos1,Flcn,Trpm2,Adam8,Cd300a,Myo7a,Cd68,H2-DMb1,Tmem173,Ttc3,Laptm5,Unc93b1,Stxbp2,Srgn,Slc3a2,Apoe	Napsa,Hck,Hyal2,Mmp13,Ctsz,Tmem8,Slc15a3,Slc11a1,Il1b,Btk,Mt1,Ifi30,Bace1,H2-DMa,Lyn,Cpq,Ank2,March1,H2-Aa,Glb1,Gimap5,Tlr7,H2-Eb1,Tlr9,Tecpr1,Fgfr3,Ftl1,Rnase6,Cd74,Mefv,Ids,Nos1,Flcn,Trpm2,Adam8,Cd300a,Myo7a,Cd68,H2-DMb1,Tmem173,Ttc3,Laptm5,Unc93b1,Stxbp2,Srgn,Slc3a2,Apoe
GO:0031985	Golgi cisterna	16	108	0.0018	H2-K1,Pcsk5,B4galt2,Csgalnact2,Chsy1,Golim4,Sorl1,Gal3st3,Asap2,Fut10,Lyz1,Lyz2,St3gal1,B4galt5,Sgms1,H2-D1	H2-K1,Pcsk5,B4galt2,Csgalnact2,Chsy1,Golim4,Sorl1,Gal3st3,Asap2,Fut10,Lyz1,Lyz2,St3gal1,B4galt5,Sgms1,H2-D1
GO:0019897	extrinsic component of plasma membrane	22	186	0.0019	Hck,Cyth1,Stac2,Serpine2,Fgr,Cdh5,Cdh6,Lyn,Kcnab1,Gngt2,Kcnip1,Gng8,Fes,Cnr2,Esyt2,Shank3,Mcf2l,Ptk2b,Tnk2,Dtna,Gnb4,Apoe	Hck,Cyth1,Stac2,Serpine2,Fgr,Cdh5,Cdh6,Lyn,Kcnab1,Gngt2,Kcnip1,Gng8,Fes,Cnr2,Esyt2,Shank3,Mcf2l,Ptk2b,Tnk2,Dtna,Gnb4,Apoe
GO:0098791	Golgi apparatus subcompartment	32	330	0.0019	Trappc6a,H2-K1,Pcsk5,B4galt2,Flna,Bace1,Tgfbi,Csgalnact2,Tgfb2,March1,Chsy1,Golim4,Pam,Sorl1,Gal3st3,Rasip1,Asap2,Chst1,Pld4,Wls,Fut10,Postn,Plk3,Lyz1,Lyz2,St3gal1,Car4,B4galt5,Rab27b,Mgat4a,Sgms1,H2-D1	Trappc6a,H2-K1,Pcsk5,B4galt2,Flna,Bace1,Tgfbi,Csgalnact2,Tgfb2,March1,Chsy1,Golim4,Pam,Sorl1,Gal3st3,Rasip1,Asap2,Chst1,Pld4,Wls,Fut10,Postn,Plk3,Lyz1,Lyz2,St3gal1,Car4,B4galt5,Rab27b,Mgat4a,Sgms1,H2-D1
GO:0016010	dystrophin-associated glycoprotein complex	7	19	0.002	Sntg2,Sspn,Pgm5,Cav3,Sgcg,Dmd,Dtna	Sntg2,Sspn,Pgm5,Cav3,Sgcg,Dmd,Dtna
GO:0031090	organelle membrane	174	2973	0.002	Cyp4f18,Prodh,Man1a,Lpcat3,Slc1a3,Hyal2,Fads1,Kdelr3,Rnd3,Jph2,Ksr1,Nos2,Plod1,Slc25a22,Ikbip,Actn1,Galnt16,Galnt15,Mpv17l,Sdf2l1,Fgd2,Abcg1,Tmem8,H2-K1,Pcsk5,Slc15a3,Bbs4,Cyp2e1,Slc11a1,Efhd1,Rab17,Mr1,Grb14,Notch1,Tyro3,Mall,B4galt2,Slc6a9,Mfsd2a,Extl1,Fgr,Cd38,Evc,Tpst2,Pxmp2,Lfng,Snx20,B3gnt3,Cdh5,Bace1,Cyp1a1,Elovl5,Qsox1,Hsd3b7,H2-DMa,Scai,Itpr3,Trim14,Lyn,Syne1,Osbpl11,Csgalnact2,Pmepa1,Ac…	Cyp4f18,Prodh,Man1a,Lpcat3,Slc1a3,Hyal2,Fads1,Kdelr3,Rnd3,Jph2,Ksr1,Nos2,Plod1,Slc25a22,Ikbip,Actn1,Galnt16,Galnt15,Mpv17l,Sdf2l1,Fgd2,Abcg1,Tmem8,H2-K1,Pcsk5,Slc15a3,Bbs4,Cyp2e1,Slc11a1,Efhd1,Rab17,Mr1,Grb14,Notch1,Tyro3,Mall,B4galt2,Slc6a9,Mfsd2a,Extl1,Fgr,Cd38,Evc,Tpst2,Pxmp2,Lfng,Snx20,B3gnt3,Cdh5,Bace1,Cyp1a1,Elovl5,Qsox1,Hsd3b7,H2-DMa,Scai,Itpr3,Trim14,Lyn,Syne1,Osbpl11,Csgalnact2,Pmepa1,Ac…
GO:0030175	filopodium	16	111	0.0023	Baiap2,Podxl,Itgav,Fscn1,Fgf13,Antxr1,Acta2,Actg2,Enah,Itgb1,Ptprz1,Unc5c,Dmd,Osbpl3,Lcp1,Rapgef3	Baiap2,Podxl,Itgav,Fscn1,Fgf13,Antxr1,Acta2,Actg2,Enah,Itgb1,Ptprz1,Unc5c,Dmd,Osbpl3,Lcp1,Rapgef3
GO:0045335	phagocytic vesicle	16	112	0.0025	Cybb,Evl,H2-K1,Slc11a1,Abca1,Tlr1,Tlr7,Pld4,Tlr9,Adam8,Mpeg1,Syk,Unc93b1,Stxbp2,H2-Q6,H2-D1	Cybb,Evl,H2-K1,Slc11a1,Abca1,Tlr1,Tlr7,Pld4,Tlr9,Adam8,Mpeg1,Syk,Unc93b1,Stxbp2,H2-Q8,H2-D1
GO:0031984	organelle subcompartment	33	358	0.0032	Trappc6a,H2-K1,Pcsk5,B4galt2,Flna,Bace1,Tgfbi,Csgalnact2,Tgfb2,March1,Chsy1,Golim4,Pam,Sorl1,Gal3st3,Rasip1,Asap2,Chst1,Pld4,Wls,Fut10,Postn,Plk3,Asph,Lyz1,Lyz2,St3gal1,Car4,B4galt5,Rab27b,Mgat4a,Sgms1,H2-D1	Trappc6a,H2-K1,Pcsk5,B4galt2,Flna,Bace1,Tgfbi,Csgalnact2,Tgfb2,March1,Chsy1,Golim4,Pam,Sorl1,Gal3st3,Rasip1,Asap2,Chst1,Pld4,Wls,Fut10,Postn,Plk3,Asph,Lyz1,Lyz2,St3gal1,Car4,B4galt5,Rab27b,Mgat4a,Sgms1,H2-D1
GO:0048471	perinuclear region of cytoplasm	58	775	0.0032	Ncs1,Ltbp1,Lamb1,Hyal2,Cybb,Nos2,Tppp,Cdkn1a,Abca1,Tnfrsf1b,Btk,Flna,Mt2,Mt1,Usp2,Plvap,Itpr3,Lyn,Syne1,Ank2,Cobl,Kcnh2,Apba3,Kcna5,Pam,Sorl1,Dcun1d3,Oas2,Rasip1,Map6,Stat1,Map1b,Sipa1,Jag2,Phex,Synj2,Fgfr3,Itgb1,Dst,Kcnd3,Car4,Nos1,Sync,Pkp4,Eml1,Ptk2b,Dmd,Osbpl3,Tmem173,Bcl3,Mrvi1,Lcp1,Rapgef3,Taf10,Apod,Tnik,Pde2a,Kcnma1	Ncs1,Ltbp1,Lamb1,Hyal2,Cybb,Nos2,Tppp,Cdkn1a,Abca1,Tnfrsf1b,Btk,Flna,Mt2,Mt1,Usp2,Plvap,Itpr3,Lyn,Syne1,Ank2,Cobl,Kcnh2,Apba3,Kcna5,Pam,Sorl1,Dcun1d3,Oas2,Rasip1,Map6,Stat1,Map1b,Sipa1,Jag2,Phex,Synj2,Fgfr3,Itgb1,Dst,Kcnd3,Car4,Nos1,Sync,Pkp4,Eml1,Ptk2b,Dmd,Osbpl3,Tmem173,Bcl3,Mrvi1,Lcp1,Rapgef3,Taf10,Apod,Tnik,Pde2a,Kcnma1
GO:0062023	collagen-containing extracellular matrix	33	359	0.0033	Ltbp1,Lamb1,Tgfb3,Ctsz,Plod1,Col2a1,Serpine2,F3,Col24a1,Sema3c,Tgfbi,Cspg4,Npnt,Colec12,Tgfb2,Lgalsl,Fgl2,Itih2,Ndp,Nov,Ecm2,Postn,Efna5,Col4a4,Itgb1,Ptprz1,Col6a6,Col15a1,Itgb4,Mmrn2,Col4a3,Thbs2,Col6a5	Ltbp1,Lamb1,Tgfb3,Ctsz,Plod1,Col2a1,Serpine2,F3,Col24a1,Sema3c,Tgfbi,Cspg4,Npnt,Colec12,Tgfb2,Lgalsl,Fgl2,Itih2,Ndp,Nov,Ecm2,Postn,Efna5,Col4a4,Itgb1,Ptprz1,Col6a6,Col15a1,Itgb4,Mmrn2,Col4a3,Thbs2,Col6a5
GO:0000139	Golgi membrane	46	576	0.004	Man1a,Hyal2,Kdelr3,Rnd3,Galnt16,Galnt15,Abcg1,Pcsk5,Cyp2e1,Mr1,Notch1,Mall,B4galt2,Tpst2,Lfng,B3gnt3,Qsox1,Csgalnact2,Pmepa1,Acer2,March1,Chsy1,Golim4,Napepld,Sorl1,Gal3st3,Asap2,Chst1,Pld4,Wls,Rock1,Fut10,Cav3,Emp2,Sec16b,St3gal1,B3galnt2,Mgat5b,B4galt5,B3galt1,Pxylp1,Fam198b,Mgat4a,Lman2l,Sgms1,Abca7	Man1a,Hyal2,Kdelr3,Rnd3,Galnt16,Galnt15,Abcg1,Pcsk5,Cyp2e1,Mr1,Notch1,Mall,B4galt2,Tpst2,Lfng,B3gnt3,Qsox1,Csgalnact2,Pmepa1,Acer2,March1,Chsy1,Golim4,Napepld,Sorl1,Gal3st3,Asap2,Chst1,Pld4,Wls,Rock1,Fut10,Cav3,Emp2,Sec16b,St3gal1,B3galnt2,Mgat5b,B4galt5,B3galt1,Pxylp1,Fam198b,Mgat4a,Lman2l,Sgms1,Abca7
GO:0005912	adherens junction	19	160	0.005	Esam,Cyth1,Vcl,Tmem47,Notch1,Pdlim3,Cdh5,Pgm5,Cdh6,Nexn,Lyn,Pdlim7,Pvrl2,Efna5,Itgb1,Ceacam1,Pkp4,Ctnna3,Tnk2	Esam,Cyth1,Vcl,Tmem47,Notch1,Pdlim3,Cdh5,Pgm5,Cdh6,Nexn,Lyn,Pdlim7,Nectin2,Efna5,Itgb1,Ceacam1,Pkp4,Ctnna3,Tnk2
GO:0098794	postsynapse	56	761	0.0059	Ncs1,Slc1a3,Eif4ebp2,Actn1,Tppp,Hcls1,Baiap2,Fcgr2b,Itga8,Arhgef2,Slc6a9,Sspn,Flna,Eif4ebp1,C1qc,Lyn,Syne1,C1qb,Ank2,Dagla,C1qa,Cacna2d1,Apba3,Eps8,Camk2n1,Rgs7bp,Map1b,Camk2g,Epha1,Slc8a1,Dlg3,Itgb1,Ptprz1,Map1a,Dst,Kcnd3,Tanc2,Nos1,Myh10,Pkp4,Adora2a,Shank3,Ptk2b,Cacna1c,Arhgef9,Dmd,Nrp2,Inpp4a,Igsf9b,Lphn1,Nos1ap,Srgn,Slc8a2,Ncam1,Mef2c,Kcnma1	Ncs1,Slc1a3,Eif4ebp2,Actn1,Tppp,Hcls1,Baiap2,Fcgr2b,Itga8,Arhgef2,Slc6a9,Sspn,Flna,Eif4ebp1,C1qc,Lyn,Syne1,C1qb,Ank2,Dagla,C1qa,Cacna2d1,Apba3,Eps8,Camk2n1,Rgs7bp,Map1b,Camk2g,Epha1,Slc8a1,Dlg3,Itgb1,Ptprz1,Map1a,Dst,Kcnd3,Tanc2,Nos1,Myh10,Pkp4,Adora2a,Shank3,Ptk2b,Cacna1c,Arhgef9,Dmd,Nrp2,Inpp4a,Igsf9b,Adgrl1,Gm7694,Srgn,Slc8a2,Ncam1,Mef2c,Kcnma1
GO:0098802	plasma membrane signaling receptor complex	19	163	0.0061	Itgb2,Tgfbr1,Osmr,Itga8,Itgav,Il6ra,Itgax,Lyn,Itga9,Eps8,Tlr1,Itgam,Dlg3,Itgb1,Ramp1,Cntfr,Itgb4,Ptk2b,Syk	Itgb2,Tgfbr1,Osmr,Itga8,Itgav,Il6ra,Itgax,Lyn,Itga9,Eps8,Tlr1,Itgam,Dlg3,Itgb1,Ramp1,Cntfr,Itgb4,Ptk2b,Syk
GO:0002102	podosome	8	35	0.0089	Vcl,Arhgef2,Fscn1,Arhgef5,Adam8,Afap1l1,Svil,Lcp1	Vcl,Arhgef2,Fscn1,Arhgef5,Adam8,Afap1l1,Svil,Lcp1
GO:0019898	extrinsic component of membrane	29	319	0.0092	Hck,Ncf1,Cyth1,Stac2,Serpine2,Fgr,Cdh5,Syt15,Cdh6,Lyn,Kcnab1,Gngt2,Osr1,Dusp18,Socs3,Kcnip1,Gng8,Synj2,Fes,Cnr2,Esyt2,Bst1,Shank3,Mcf2l,Ptk2b,Tnk2,Dtna,Gnb4,Apoe	Hck,Ncf1,Cyth1,Stac2,Serpine2,Fgr,Cdh5,Syt15,Cdh6,Lyn,Kcnab1,Gngt2,Osr1,Dusp18,Socs3,Kcnip1,Gng8,Synj2,Fes,Cnr2,Esyt2,Bst1,Shank3,Mcf2l,Ptk2b,Tnk2,Dtna,Gnb4,Apoe
GO:0043228	non-membrane-bounded organelle	221	4054	0.0092	Cnn1,Stk38l,Spi1,Ppard,Hck,Map3k11,Dyrk2,Cnn2,Sh2b2,Ddah2,Gprc5b,Mnda,Jph2,Nos2,Arhgef25,Hey2,Tube1,Nuak1,Igfbp3,Id2,Sntg2,Actn1,Evl,Tppp,Vcl,Samd4,Rgcc,Nkx3-1,Fbxo32,Parvb,Hcls1,Mylk,Krt18,Cdkn1a,Fgd2,Pim1,Dpysl3,Bbs4,Baiap2,Rassf3,Csrp1,Mark1,Fcgr2b,Notch1,Gpsm2,Arhgef2,Fgr,Evc,Ift81,Oasl1,Fscn1,Flt1,Arhgef5,Timp4,Il4ra,Fgf13,Pls3,Flna,Dctn6,Rbpms,Pdlim3,Cotl1,Jam3,Usp2,Clmp,Mlh1,Arap3,Pgm5,Ky,…	Cnn1,Stk38l,Spi1,Ppard,Hck,Map3k11,Dyrk2,Cnn2,Sh2b2,Ddah2,Gprc5b,Mnda,Jph2,Nos2,Arhgef25,Hey2,Tube1,Nuak1,Igfbp3,Id2,Sntg2,Actn1,Evl,Tppp,Vcl,Samd4,Rgcc,Nkx3-1,Fbxo32,Parvb,Hcls1,Mylk,Krt18,Cdkn1a,Fgd2,Pim1,Dpysl3,Bbs4,Baiap2,Rassf3,Csrp1,Mark1,Fcgr2b,Notch1,Gpsm2,Arhgef2,Fgr,Evc,Ift81,Oasl1,Fscn1,Flt1,Arhgef5,Timp4,Il4ra,Fgf13,Pls3,Flna,Dctn6,Rbpms,Pdlim3,Cotl1,Jam3,Usp2,Clmp,Mlh1,Arap3,Pgm5,Ky,…
GO:0030315	T-tubule	11	67	0.0094	Tgfb3,Scn2a1,Ank2,Cacna2d1,Cav3,Slc8a1,Nos1,Cacna1d,Cacna1c,Cacnb2,Atp2b4	Tgfb3,Scn2a1,Ank2,Cacna2d1,Cav3,Slc8a1,Nos1,Cacna1d,Cacna1c,Cacnb2,Atp2b4
GO:0031225	anchored component of membrane	20	186	0.0105	Hyal2,Gpihbp1,Alpl,Nt5e,Sema7a,Cacna2d1,Bst2,Cd14,Ly6e,Rgs7bp,Ly6c1,Efna5,Cp,Bst1,Car4,Cntfr,Rab27b,Rtn4rl2,Ncam1,Ly6a	Hyal2,Gpihbp1,Alpl,Nt5e,Sema7a,Cacna2d1,Bst2,Cd14,Ly6e,Rgs7bp,Ly6c1,Efna5,Cp,Bst1,Car4,Cntfr,Rab27b,Rtn4rl2,Ncam1,Ly6a
GO:0030427	site of polarized growth	23	232	0.0116	Ctsz,Hcls1,Dpysl3,Ptbp2,Fscn1,Fgf13,Flna,Cotl1,Cobl,Eps8,Ngef,Map1b,Dlg3,Ptprz1,Myh10,Unc5c,Ptk2b,Tnk2,Rapgef3,Lphn1,Myo9a,Ncam1,Dynlt1b	Ctsz,Hcls1,Dpysl3,Ptbp2,Fscn1,Fgf13,Flna,Cotl1,Cobl,Eps8,Ngef,Map1b,Dlg3,Ptprz1,Myh10,Unc5c,Ptk2b,Tnk2,Rapgef3,Adgrl1,Myo9a,Ncam1,Dynlt1b
GO:0099091	postsynaptic specialization, intracellular component	8	38	0.0135	Baiap2,Arhgef2,Lyn,Dlg3,Tanc2,Nos1,Shank3,Srgn	Baiap2,Arhgef2,Lyn,Dlg3,Tanc2,Nos1,Shank3,Srgn
GO:0005829	cytosol	196	3573	0.0152	Ncs1,Stk38l,Hck,Man1a,Dyrk2,Ddah2,Gprc5b,Mnda,Hyal2,Notch4,Ncf1,Cyth1,Stac2,Nos2,Cdc34,Id2,Nfkbia,Prkch,Tppp,Samd4,Nkx3-1,Fbxo32,Ciita,Hcls1,Ehhadh,Krt18,Cdkn1a,Pim1,Xdh,Dpysl3,Pip5k1b,Bbs4,Prdx4,Baiap2,Irf7,Rassf3,Serpine2,Rgs4,Notch1,Itgav,Hdc,Il1b,Smad9,Gpsm2,Gucy1b3,Fgr,Prdm16,Fam114a1,Oasl1,Fscn1,Arhgef5,Tub,Fgf13,Pls3,Btk,Flna,Eif4ebp1,Rbpms,Pdlim3,Mt2,Mt1,Cotl1,Ifi30,2310022B05Rik,Apoc3,Nt…	Ncs1,Stk38l,Hck,Man1a,Dyrk2,Ddah2,Gprc5b,Mnda,Hyal2,Notch4,Ncf1,Cyth1,Stac2,Nos2,Cdc34,Id2,Nfkbia,Prkch,Tppp,Samd4,Nkx3-1,Fbxo32,Ciita,Hcls1,Ehhadh,Krt18,Cdkn1a,Pim1,Xdh,Dpysl3,Pip5k1b,Bbs4,Prdx4,Baiap2,Irf7,Rassf3,Serpine2,Rgs4,Notch1,Itgav,Hdc,Il1b,Smad9,Gpsm2,Gucy1b3,Fgr,Prdm16,Fam114a1,Oasl1,Fscn1,Arhgef5,Tub,Fgf13,Pls3,Btk,Flna,Eif4ebp1,Rbpms,Pdlim3,Mt2,Mt1,Cotl1,Ifi30,2310022B05Rik,Apoc3,Nt…
GO:0005901	caveola	13	97	0.016	Hck,Tgfbr1,Slc27a1,Plvap,Bmpr1a,Fam198a,S1pr1,Cav3,Efna5,Scarb1,Kcnd3,Cacna1c,Kcnma1	Hck,Tgfbr1,Slc27a1,Plvap,Bmpr1a,Fam198a,S1pr1,Cav3,Efna5,Scarb1,Kcnd3,Cacna1c,Kcnma1
GO:0016324	apical plasma membrane	31	365	0.016	Slc9a3r2,Cyp4f18,Tgfbr1,Hyal2,Osmr,Gpihbp1,Podxl,Rab17,Notch1,Il6ra,Slco2b1,Cspg4,Atp1b2,Bst2,Kcna5,Hvcn1,Emp2,Tlr9,Ceacam1,Plb1,Car4,Cntfr,Myo7a,Cd300lg,Cacna1d,Rab27b,Tnik,Stxbp2,Abca7,Slc3a2,Kcnma1	Slc9a3r2,Cyp4f18,Tgfbr1,Hyal2,Osmr,Gpihbp1,Podxl,Rab17,Notch1,Il6ra,Slco2b1,Cspg4,Atp1b2,Bst2,Kcna5,Hvcn1,Emp2,Tlr9,Ceacam1,Plb1,Car4,Cntfr,Myo7a,Cd300lg,Cacna1d,Rab27b,Tnik,Stxbp2,Abca7,Slc3a2,Kcnma1
GO:0098796	membrane protein complex	71	1083	0.0188	Itgb2,Slc1a3,Tgfbr1,Cybb,Ncf1,Kcnmb1,Sntg2,Osmr,H2-K1,Mr1,Itga8,Scn2a1,Itgav,Il6ra,Evc,Sspn,Itgax,Cdh5,Pgm5,H2-DMa,Cdh6,Lyn,Syne1,H2-Ab1,Itga9,H2-Aa,Atp1b2,Kcnab1,Gngt2,Kcnh2,Cacna2d1,Eps8,Kcna5,Cd14,Socs3,Tlr1,Lrrc8c,Itgam,Kcnip1,Gja6,H2-Eb1,Cav3,Sgcg,Gng8,Fcer1g,Dlg3,Itgb1,Ncf4,Ramp1,Kcnd3,Cntfr,Adam8,Itgb4,Gjc1,Emc6,Ptk2b,Cacna1d,Cacna1c,Dmd,H2-DMb1,Cacnb2,Tnk2,Dtna,Syk,Gnb4,Slc3a2,H2-Q6,H2-D1…	Itgb2,Slc1a3,Tgfbr1,Cybb,Ncf1,Kcnmb1,Sntg2,Osmr,H2-K1,Mr1,Itga8,Scn2a1,Itgav,Il6ra,Evc,Sspn,Itgax,Cdh5,Pgm5,H2-DMa,Cdh6,Lyn,Syne1,H2-Ab1,Itga9,H2-Aa,Atp1b2,Kcnab1,Gngt2,Kcnh2,Cacna2d1,Eps8,Kcna5,Cd14,Socs3,Tlr1,Lrrc8c,Itgam,Kcnip1,Gja6,H2-Eb1,Cav3,Sgcg,Gng8,Fcer1g,Dlg3,Itgb1,Ncf4,Ramp1,Kcnd3,Cntfr,Adam8,Itgb4,Gjc1,Emc6,Ptk2b,Cacna1d,Cacna1c,Dmd,H2-DMb1,Cacnb2,Tnk2,Dtna,Syk,Gnb4,Slc3a2,H2-Q8,H2-D1…
GO:0045177	apical part of cell	36	455	0.0202	Slc9a3r2,Cyp4f18,Tgfbr1,Hyal2,Osmr,Gpihbp1,Podxl,Rab17,Itga8,Notch1,Il6ra,Slco2b1,Itpr3,Cspg4,Atp1b2,Bst2,Kcna5,Fat4,Hvcn1,Emp2,Tlr9,Ceacam1,Plb1,Car4,Cntfr,Myo7a,Cd300lg,Cacna1d,Gpr116,Rab27b,Rapgef3,Tnik,Stxbp2,Abca7,Slc3a2,Kcnma1	Slc9a3r2,Cyp4f18,Tgfbr1,Hyal2,Osmr,Gpihbp1,Podxl,Rab17,Itga8,Notch1,Il6ra,Slco2b1,Itpr3,Cspg4,Atp1b2,Bst2,Kcna5,Fat4,Hvcn1,Emp2,Tlr9,Ceacam1,Plb1,Car4,Cntfr,Myo7a,Cd300lg,Cacna1d,Adgrf5,Rab27b,Rapgef3,Tnik,Stxbp2,Abca7,Slc3a2,Kcnma1
GO:0044853	plasma membrane raft	15	128	0.0221	Itgb2,Hck,Tgfbr1,Slc27a1,Plvap,Bmpr1a,Fam198a,S1pr1,Itgam,Cav3,Efna5,Scarb1,Kcnd3,Cacna1c,Kcnma1	Itgb2,Hck,Tgfbr1,Slc27a1,Plvap,Bmpr1a,Fam198a,S1pr1,Itgam,Cav3,Efna5,Scarb1,Kcnd3,Cacna1c,Kcnma1
GO:0043232	intracellular non-membrane-bounded organelle	216	4035	0.0248	Cnn1,Stk38l,Spi1,Ppard,Hck,Map3k11,Dyrk2,Cnn2,Sh2b2,Ddah2,Gprc5b,Mnda,Jph2,Nos2,Arhgef25,Hey2,Tube1,Nuak1,Igfbp3,Id2,Sntg2,Actn1,Evl,Tppp,Vcl,Samd4,Rgcc,Nkx3-1,Fbxo32,Parvb,Hcls1,Mylk,Krt18,Cdkn1a,Fgd2,Pim1,Dpysl3,Bbs4,Baiap2,Rassf3,Csrp1,Mark1,Fcgr2b,Notch1,Gpsm2,Arhgef2,Fgr,Evc,Ift81,Oasl1,Fscn1,Flt1,Arhgef5,Timp4,Il4ra,Fgf13,Pls3,Flna,Dctn6,Rbpms,Pdlim3,Cotl1,Jam3,Usp2,Clmp,Mlh1,Arap3,Pgm5,Ky,…	Cnn1,Stk38l,Spi1,Ppard,Hck,Map3k11,Dyrk2,Cnn2,Sh2b2,Ddah2,Gprc5b,Mnda,Jph2,Nos2,Arhgef25,Hey2,Tube1,Nuak1,Igfbp3,Id2,Sntg2,Actn1,Evl,Tppp,Vcl,Samd4,Rgcc,Nkx3-1,Fbxo32,Parvb,Hcls1,Mylk,Krt18,Cdkn1a,Fgd2,Pim1,Dpysl3,Bbs4,Baiap2,Rassf3,Csrp1,Mark1,Fcgr2b,Notch1,Gpsm2,Arhgef2,Fgr,Evc,Ift81,Oasl1,Fscn1,Flt1,Arhgef5,Timp4,Il4ra,Fgf13,Pls3,Flna,Dctn6,Rbpms,Pdlim3,Cotl1,Jam3,Usp2,Clmp,Mlh1,Arap3,Pgm5,Ky,…
GO:0005604	basement membrane	13	105	0.0294	Lamb1,Col2a1,Tgfbi,Npnt,Tgfb2,Efna5,Col4a4,Itgb1,Col15a1,Itgb4,Mmrn2,Col4a3,Thbs2	Lamb1,Col2a1,Tgfbi,Npnt,Tgfb2,Efna5,Col4a4,Itgb1,Col15a1,Itgb4,Mmrn2,Col4a3,Thbs2
GO:0030141	secretory granule	31	384	0.0319	Ncs1,Cfp,Napsa,Tgfb3,Igfbp3,Actn1,Pcsk5,Baiap2,Slc11a1,Serpine2,Notch1,Il1b,Cd38,Itpr3,Tgfb2,Cpe,Pam,Bsg,Prkg1,Itgb1,Lyz1,Lyz2,Car4,Nos1,Adam8,Dmd,Rab27b,Stxbp2,Srgn,Thbs2,Ncf2	Ncs1,Cfp,Napsa,Tgfb3,Igfbp3,Actn1,Pcsk5,Baiap2,Slc11a1,Serpine2,Notch1,Il1b,Cd38,Itpr3,Tgfb2,Cpe,Pam,Bsg,Prkg1,Itgb1,Lyz1,Lyz2,Car4,Nos1,Adam8,Dmd,Rab27b,Stxbp2,Srgn,Thbs2,Ncf2
GO:0042612	MHC class I protein complex	4	9	0.0338	H2-K1,Mr1,H2-Q6,H2-D1	H2-K1,Mr1,H2-Q8,H2-D1
GO:0030426	growth cone	21	224	0.0341	Ctsz,Dpysl3,Ptbp2,Fscn1,Fgf13,Flna,Cobl,Eps8,Ngef,Map1b,Dlg3,Ptprz1,Myh10,Unc5c,Ptk2b,Tnk2,Rapgef3,Lphn1,Myo9a,Ncam1,Dynlt1b	Ctsz,Dpysl3,Ptbp2,Fscn1,Fgf13,Flna,Cobl,Eps8,Ngef,Map1b,Dlg3,Ptprz1,Myh10,Unc5c,Ptk2b,Tnk2,Rapgef3,Adgrl1,Myo9a,Ncam1,Dynlt1b
GO:0016528	sarcoplasm	11	82	0.0365	Jph2,Xdh,Itpr3,Cacna2d1,Camk2g,Asph,Car4,Nos1,Mrvi1,Nos1ap,Mef2c	Jph2,Xdh,Itpr3,Cacna2d1,Camk2g,Asph,Car4,Nos1,Mrvi1,Gm7694,Mef2c
GO:0030139	endocytic vesicle	19	195	0.0365	Hyal2,Cybb,Evl,H2-K1,Slc11a1,Rab17,Abca1,Tlr1,Tlr7,Pld4,Tlr9,Ftl1,Adam8,Mpeg1,Syk,Unc93b1,Stxbp2,H2-Q6,H2-D1	Hyal2,Cybb,Evl,H2-K1,Slc11a1,Rab17,Abca1,Tlr1,Tlr7,Pld4,Tlr9,Ftl1,Adam8,Mpeg1,Syk,Unc93b1,Stxbp2,H2-Q8,H2-D1
GO:0016529	sarcoplasmic reticulum	10	70	0.0377	Jph2,Xdh,Itpr3,Cacna2d1,Camk2g,Asph,Car4,Nos1,Mrvi1,Nos1ap	Jph2,Xdh,Itpr3,Cacna2d1,Camk2g,Asph,Car4,Nos1,Mrvi1,Gm7694
GO:0043034	costamere	5	17	0.0377	Vcl,Pgm5,Ank2,Dmd,Svil	Vcl,Pgm5,Ank2,Dmd,Svil
GO:0043020	NADPH oxidase complex	4	10	0.0436	Cybb,Ncf1,Ncf4,Ncf2	Cybb,Ncf1,Ncf4,Ncf2
GO:0098984	neuron to neuron synapse	34	446	0.044	Ncs1,Hcls1,Baiap2,Itga8,Arhgef2,Slc6a9,Bace1,Lyn,Ank2,Dagla,Atp1b2,Eps8,Camk2n1,Rgs7bp,Map1b,Camk2g,Slc8a1,Dlg3,Ptprz1,Map1a,Dst,Tanc2,Nos1,Pkp4,Adora2a,Shank3,Ptk2b,Cacna1c,Arhgef9,Dmd,Inpp4a,Igsf9b,Lphn1,Slc8a2	Ncs1,Hcls1,Baiap2,Itga8,Arhgef2,Slc6a9,Bace1,Lyn,Ank2,Dagla,Atp1b2,Eps8,Camk2n1,Rgs7bp,Map1b,Camk2g,Slc8a1,Dlg3,Ptprz1,Map1a,Dst,Tanc2,Nos1,Pkp4,Adora2a,Shank3,Ptk2b,Cacna1c,Arhgef9,Dmd,Inpp4a,Igsf9b,Adgrl1,Slc8a2
GO:0014069	postsynaptic density	32	414	0.0475	Ncs1,Hcls1,Baiap2,Itga8,Arhgef2,Slc6a9,Lyn,Ank2,Dagla,Eps8,Camk2n1,Rgs7bp,Map1b,Camk2g,Slc8a1,Dlg3,Ptprz1,Map1a,Dst,Tanc2,Nos1,Pkp4,Adora2a,Shank3,Ptk2b,Cacna1c,Arhgef9,Dmd,Inpp4a,Igsf9b,Lphn1,Slc8a2	Ncs1,Hcls1,Baiap2,Itga8,Arhgef2,Slc6a9,Lyn,Ank2,Dagla,Eps8,Camk2n1,Rgs7bp,Map1b,Camk2g,Slc8a1,Dlg3,Ptprz1,Map1a,Dst,Tanc2,Nos1,Pkp4,Adora2a,Shank3,Ptk2b,Cacna1c,Arhgef9,Dmd,Inpp4a,Igsf9b,Adgrl1,Slc8a2
GO:0099572	postsynaptic specialization	34	449	0.0478	Ncs1,Hcls1,Baiap2,Itga8,Arhgef2,Slc6a9,Lyn,Ank2,Dagla,Eps8,Camk2n1,Rgs7bp,Map1b,Camk2g,Slc8a1,Dlg3,Ptprz1,Map1a,Dst,Kcnd3,Tanc2,Nos1,Pkp4,Adora2a,Shank3,Ptk2b,Cacna1c,Arhgef9,Dmd,Inpp4a,Igsf9b,Lphn1,Srgn,Slc8a2	Ncs1,Hcls1,Baiap2,Itga8,Arhgef2,Slc6a9,Lyn,Ank2,Dagla,Eps8,Camk2n1,Rgs7bp,Map1b,Camk2g,Slc8a1,Dlg3,Ptprz1,Map1a,Dst,Kcnd3,Tanc2,Nos1,Pkp4,Adora2a,Shank3,Ptk2b,Cacna1c,Arhgef9,Dmd,Inpp4a,Igsf9b,Adgrl1,Srgn,Slc8a2
