# Supplementary material for: reString: an open-source Python software to perform automatic functional enrichment retrieval, results aggregation and data visualization
Source: Sci Rep. 2021 Dec 6;11:23458. doi: 10.1038/s41598-021-02528-0 (PMC8648753; doi:10.1038/s41598-021-02528-0)
Supplement: Supplementary file 1 — Supplementary Information 1. [file 41598_2021_2528_MOESM1_ESM.zip › Supplemental DataSets/up_down_together/treatment_t1_green_VS_treatment_t1_red_FC/ALL_enrichment.Process.tsv]

#term ID	term description	observed gene count	background gene count	false discovery rate	matching proteins in your network (IDs)	matching proteins in your network (labels)
GO:0050896	response to stimulus	527	6908	1.5300000000000001e-43	Ncs1,Itgb2,Pdgfb,Cfp,Stk38l,Ltbp1,Srpk3,Spi1,Ppard,Hck,Tgfb3,Map3k11,Dyrk2,Irf5,Cnn2,Sh2b2,Slc1a3,Ephb3,Tead4,Epha2,Orm3,Saa3,Tgfbr1,Gprc5b,Ccl8,Mnda,Eng,Hyal2,Fads1,Mmp13,Cybb,Notch4,Ncf1,Lbp,Rnd3,Stac2,Ksr1,Nos2,Tbx3,Cxcl16,Ccl6,Plod1,Cd22,Ccl9,Ptger1,Hey2,Nuak1,Eif4ebp2,Vsir,Kcnmb1,Wif1,Cdc34,Flt4,Havcr2,Upp1,Id2,Adap2,Nfkbia,Serpina3n,Prkch,Evl,Ly86,Emb,Thrb,Rgcc,Nkx3-1,Irg1,Osmr,Fbxo32,Endou…	Ncs1,Itgb2,Pdgfb,Cfp,Stk38l,Ltbp1,Srpk3,Spi1,Ppard,Hck,Tgfb3,Map3k11,Dyrk2,Irf5,Cnn2,Sh2b2,Slc1a3,Ephb3,Tead4,Epha2,Orm3,Saa3,Tgfbr1,Gprc5b,Ccl8,Mnda,Eng,Hyal2,Fads1,Mmp13,Cybb,Notch4,Ncf1,Lbp,Rnd3,Stac2,Ksr1,Nos2,Tbx3,Cxcl16,Ccl6,Plod1,Cd22,Ccl9,Ptger1,Hey2,Nuak1,Eif4ebp2,Vsir,Kcnmb1,Wif1,Cdc34,Flt4,Havcr2,Upp1,Id2,Adap2,Nfkbia,Serpina3n,Prkch,Evl,Ly86,Emb,Thrb,Rgcc,Nkx3-1,Acod1,Osmr,Fbxo32,Endo…
GO:0050789	regulation of biological process	658	9973	1.95e-40	Ncs1,Nalcn,Itgb2,Pdgfb,Cfp,Cnn1,Stk38l,Ddt,Ltbp1,Esam,Srpk3,Spi1,Ppard,Slc9a3r2,Lamb1,Hck,Cyp4f18,Tgfb3,Ssbp2,Map3k11,Dyrk2,Lpcat3,Irf5,Cnn2,Sh2b2,Slc1a3,Ephb3,Tead4,Epha2,Orm3,Saa3,Ddah2,Tgfbr1,Gprc5b,Ccl8,Mnda,Eng,Hyal2,Mmp13,Cybb,Xk,Notch4,Ncf1,Lbp,Ctsz,Cyth1,Rnd3,Stac2,Jph2,Ksr1,Nos2,Tbx3,Mmp8,Cxcl16,Ccl6,Cd22,Ccl9,Ptger1,Arhgef25,Hey2,Nuak1,Pbld1,Tysnd1,Eif4ebp2,Vsir,Kcnmb1,Wif1,Cdc34,Flt4,H…	Ncs1,Nalcn,Itgb2,Pdgfb,Cfp,Cnn1,Stk38l,Ddt,Ltbp1,Esam,Srpk3,Spi1,Ppard,Slc9a3r2,Lamb1,Hck,Cyp4f18,Tgfb3,Ssbp2,Map3k11,Dyrk2,Lpcat3,Irf5,Cnn2,Sh2b2,Slc1a3,Ephb3,Tead4,Epha2,Orm3,Saa3,Ddah2,Tgfbr1,Gprc5b,Ccl8,Mnda,Eng,Hyal2,Mmp13,Cybb,Xk,Notch4,Ncf1,Lbp,Ctsz,Cyth1,Rnd3,Stac2,Jph2,Ksr1,Nos2,Tbx3,Mmp8,Cxcl16,Ccl6,Cd22,Ccl9,Ptger1,Arhgef25,Hey2,Nuak1,Pbld1,Tysnd1,Eif4ebp2,Vsir,Kcnmb1,Wif1,Cdc34,Flt4,H…
GO:0065007	biological regulation	681	10591	1.98e-39	Ncs1,Nalcn,Itgb2,Pdgfb,Cfp,Cnn1,Stk38l,Ddt,Ltbp1,Esam,Srpk3,Trappc6a,Spi1,Napsa,Ppard,Slc9a3r2,Lamb1,Hck,Cyp4f18,Tgfb3,Ssbp2,Map3k11,Dyrk2,Lpcat3,Irf5,Cnn2,Sh2b2,Slc1a3,Ephb3,Tead4,Epha2,Orm3,Saa3,Ddah2,Tgfbr1,Gprc5b,Ccl8,Mnda,Eng,Hyal2,Kdelr3,Mmp13,Cybb,Xk,Notch4,Ncf1,Lbp,Ctsz,Cyth1,Rnd3,Stac2,Slc12a7,Jph2,Ksr1,Nos2,Tbx3,Mmp8,Cxcl16,Ccl6,Cd22,Ccl9,Ptger1,Arhgef25,Hey2,Nuak1,Pbld1,Tysnd1,Eif4ebp2…	Ncs1,Nalcn,Itgb2,Pdgfb,Cfp,Cnn1,Stk38l,Ddt,Ltbp1,Esam,Srpk3,Trappc6a,Spi1,Napsa,Ppard,Slc9a3r2,Lamb1,Hck,Cyp4f18,Tgfb3,Ssbp2,Map3k11,Dyrk2,Lpcat3,Irf5,Cnn2,Sh2b2,Slc1a3,Ephb3,Tead4,Epha2,Orm3,Saa3,Ddah2,Tgfbr1,Gprc5b,Ccl8,Mnda,Eng,Hyal2,Kdelr3,Mmp13,Cybb,Xk,Notch4,Ncf1,Lbp,Ctsz,Cyth1,Rnd3,Stac2,Slc12a7,Jph2,Ksr1,Nos2,Tbx3,Mmp8,Cxcl16,Ccl6,Cd22,Ccl9,Ptger1,Arhgef25,Hey2,Nuak1,Pbld1,Tysnd1,Eif4ebp2…
GO:0050794	regulation of cellular process	632	9541	6.89e-38	Ncs1,Nalcn,Itgb2,Pdgfb,Cnn1,Stk38l,Ddt,Ltbp1,Esam,Srpk3,Spi1,Ppard,Slc9a3r2,Lamb1,Hck,Tgfb3,Ssbp2,Map3k11,Dyrk2,Irf5,Cnn2,Sh2b2,Slc1a3,Ephb3,Tead4,Epha2,Saa3,Ddah2,Tgfbr1,Gprc5b,Ccl8,Mnda,Eng,Hyal2,Mmp13,Cybb,Xk,Notch4,Ncf1,Lbp,Ctsz,Cyth1,Rnd3,Stac2,Jph2,Ksr1,Nos2,Tbx3,Mmp8,Cxcl16,Ccl6,Cd22,Ccl9,Ptger1,Arhgef25,Hey2,Nuak1,Pbld1,Tysnd1,Eif4ebp2,Vsir,Kcnmb1,Wif1,Cdc34,Flt4,Havcr2,Igfbp3,Id2,Adap2,N…	Ncs1,Nalcn,Itgb2,Pdgfb,Cnn1,Stk38l,Ddt,Ltbp1,Esam,Srpk3,Spi1,Ppard,Slc9a3r2,Lamb1,Hck,Tgfb3,Ssbp2,Map3k11,Dyrk2,Irf5,Cnn2,Sh2b2,Slc1a3,Ephb3,Tead4,Epha2,Saa3,Ddah2,Tgfbr1,Gprc5b,Ccl8,Mnda,Eng,Hyal2,Mmp13,Cybb,Xk,Notch4,Ncf1,Lbp,Ctsz,Cyth1,Rnd3,Stac2,Jph2,Ksr1,Nos2,Tbx3,Mmp8,Cxcl16,Ccl6,Cd22,Ccl9,Ptger1,Arhgef25,Hey2,Nuak1,Pbld1,Tysnd1,Eif4ebp2,Vsir,Kcnmb1,Wif1,Cdc34,Flt4,Havcr2,Igfbp3,Id2,Adap2,N…
GO:0051239	regulation of multicellular organismal process	304	3205	8.05e-35	Ncs1,Itgb2,Pdgfb,Ddt,Ltbp1,Spi1,Ppard,Tgfb3,Ephb3,Tead4,Epha2,Tgfbr1,Gprc5b,Mnda,Eng,Hyal2,Mmp13,Cybb,Xk,Notch4,Lbp,Ctsz,Jph2,Nos2,Tbx3,Mmp8,Ptger1,Hey2,Pbld1,Vsir,Flt4,Havcr2,Id2,Nfkbia,Prkch,Evl,Id4,Tppp,Thrb,Vcl,Rgcc,Nkx3-1,Irg1,Fbxo32,Gpihbp1,Hcls1,Cxcl13,Pim1,Lbh,Xdh,Twsg1,C3,Bambi,H2-K1,Dpysl3,Csf1r,Efhc2,Pitx3,Bbs4,Prdx4,Baiap2,Ifitm1,Irf7,Ccr1,Sox17,Il1r2,Slc11a1,Serpine2,Rab17,Mark1,Fcgr…	Ncs1,Itgb2,Pdgfb,Ddt,Ltbp1,Spi1,Ppard,Tgfb3,Ephb3,Tead4,Epha2,Tgfbr1,Gprc5b,Mnda,Eng,Hyal2,Mmp13,Cybb,Xk,Notch4,Lbp,Ctsz,Jph2,Nos2,Tbx3,Mmp8,Ptger1,Hey2,Pbld1,Vsir,Flt4,Havcr2,Id2,Nfkbia,Prkch,Evl,Id4,Tppp,Thrb,Vcl,Rgcc,Nkx3-1,Acod1,Fbxo32,Gpihbp1,Hcls1,Cxcl13,Pim1,Lbh,Xdh,Twsg1,C3,Bambi,H2-K1,Dpysl3,Csf1r,Efhc2,Pitx3,Bbs4,Prdx4,Baiap2,Ifitm1,Irf7,Ccr1,Sox17,Il1r2,Slc11a1,Serpine2,Rab17,Mark1,Fcg…
GO:0002376	immune system process	213	1842	3.54e-33	Itgb2,Pdgfb,Cfp,Spi1,Hck,Irf5,Cnn2,Sh2b2,Ephb3,Epha2,Tgfbr1,Ccl8,Mnda,Hyal2,Cybb,Ncf1,Lbp,Nos2,Cxcl16,Ccl6,Cd22,Ccl9,Havcr2,Id2,Actn1,Evl,Ly86,Rgcc,Irg1,Endou,Ciita,Hcls1,Cxcl13,Twsg1,C3,H2-K1,Csf1r,Ifitm1,Irf7,Podxl,Ccr1,Slc11a1,Rab17,Mr1,Fcgr2b,Notch1,Itgav,Tyro3,Il1b,Tspan2,Zbtb7b,Arhgef2,Fcgr1,Col24a1,Dock7,Tnfrsf1b,Fgr,Cd38,Oasl1,Lfng,Flt1,Arhgef5,Clec4e,Pglyrp1,Tyrobp,Il4ra,Itgax,Btk,Ifi30,…	Itgb2,Pdgfb,Cfp,Spi1,Hck,Irf5,Cnn2,Sh2b2,Ephb3,Epha2,Tgfbr1,Ccl8,Mnda,Hyal2,Cybb,Ncf1,Lbp,Nos2,Cxcl16,Ccl6,Cd22,Ccl9,Havcr2,Id2,Actn1,Evl,Ly86,Rgcc,Acod1,Endou,Ciita,Hcls1,Cxcl13,Twsg1,C3,H2-K1,Csf1r,Ifitm1,Irf7,Podxl,Ccr1,Slc11a1,Rab17,Mr1,Fcgr2b,Notch1,Itgav,Tyro3,Il1b,Tspan2,Zbtb7b,Arhgef2,Fcgr1,Col24a1,Dock7,Tnfrsf1b,Fgr,Cd38,Oasl1,Lfng,Flt1,Arhgef5,Clec4e,Pglyrp1,Tyrobp,Il4ra,Itgax,Btk,Ifi30…
GO:0009987	cellular process	770	13330	2.5300000000000003e-32	Ncs1,Nalcn,Itgb2,Pdgfb,Cnn1,Stk38l,Ddt,Slc7a10,Ltbp1,Esam,Srpk3,Pnck,Trappc6a,Spi1,Ppard,Fkbp7,Lamb1,Bcam,Hck,Cyp4f18,Prodh,Tgfb3,Man1a,Map3k11,Dyrk2,Lpcat3,Irf5,Cnn2,Sh2b2,Slc1a3,Ephb3,Tead4,Epha2,Saa3,Ddah2,Tgfbr1,Gprc5b,Ccl8,Mnda,Eng,Hyal2,Fads1,Kdelr3,Mmp13,Cybb,Xk,Notch4,Ncf1,Lbp,Ctsz,Cyth1,Rnd3,Stac2,Slc12a7,Jph2,Ksr1,Nos2,Tbx3,Mmp8,Cxcl16,Ccl6,Plod1,Slc25a22,Cd22,Ccl9,Ptger1,Hey2,Tube1,Nua…	Ncs1,Nalcn,Itgb2,Pdgfb,Cnn1,Stk38l,Ddt,Slc7a10,Ltbp1,Esam,Srpk3,Pnck,Trappc6a,Spi1,Ppard,Fkbp7,Lamb1,Bcam,Hck,Cyp4f18,Prodh,Tgfb3,Man1a,Map3k11,Dyrk2,Lpcat3,Irf5,Cnn2,Sh2b2,Slc1a3,Ephb3,Tead4,Epha2,Saa3,Ddah2,Tgfbr1,Gprc5b,Ccl8,Mnda,Eng,Hyal2,Fads1,Kdelr3,Mmp13,Cybb,Xk,Notch4,Ncf1,Lbp,Ctsz,Cyth1,Rnd3,Stac2,Slc12a7,Jph2,Ksr1,Nos2,Tbx3,Mmp8,Cxcl16,Ccl6,Plod1,Slc25a22,Cd22,Ccl9,Ptger1,Hey2,Tube1,Nua…
GO:0007154	cell communication	352	4179	6.730000000000001e-32	Ncs1,Itgb2,Pdgfb,Stk38l,Ltbp1,Srpk3,Spi1,Ppard,Hck,Tgfb3,Map3k11,Dyrk2,Irf5,Sh2b2,Ephb3,Tead4,Epha2,Saa3,Tgfbr1,Gprc5b,Ccl8,Eng,Fads1,Cybb,Notch4,Lbp,Rnd3,Stac2,Slc12a7,Ksr1,Nos2,Tbx3,Cxcl16,Ccl6,Cd22,Ccl9,Ptger1,Hey2,Nuak1,Eif4ebp2,Vsir,Wif1,Flt4,Havcr2,Upp1,Adap2,Nfkbia,Prkch,Thrb,Nkx3-1,Osmr,Arhgap31,Krt18,Cdkn1a,Cxcl13,Pim1,Twsg1,C3,Bambi,Csf1r,Pcsk5,C1qtnf9,Bbs4,Baiap2,Ifitm1,Irf7,Rassf3,Ccr…	Ncs1,Itgb2,Pdgfb,Stk38l,Ltbp1,Srpk3,Spi1,Ppard,Hck,Tgfb3,Map3k11,Dyrk2,Irf5,Sh2b2,Ephb3,Tead4,Epha2,Saa3,Tgfbr1,Gprc5b,Ccl8,Eng,Fads1,Cybb,Notch4,Lbp,Rnd3,Stac2,Slc12a7,Ksr1,Nos2,Tbx3,Cxcl16,Ccl6,Cd22,Ccl9,Ptger1,Hey2,Nuak1,Eif4ebp2,Vsir,Wif1,Flt4,Havcr2,Upp1,Adap2,Nfkbia,Prkch,Thrb,Nkx3-1,Osmr,Arhgap31,Krt18,Cdkn1a,Cxcl13,Pim1,Twsg1,C3,Bambi,Csf1r,Pcsk5,C1qtnf9,Bbs4,Baiap2,Ifitm1,Irf7,Rassf3,Ccr…
GO:0048518	positive regulation of biological process	440	5869	2.12e-31	Ncs1,Itgb2,Pdgfb,Cfp,Ddt,Ltbp1,Spi1,Ppard,Slc9a3r2,Lamb1,Hck,Cyp4f18,Tgfb3,Ssbp2,Map3k11,Dyrk2,Irf5,Cnn2,Sh2b2,Slc1a3,Ephb3,Tead4,Epha2,Ddah2,Tgfbr1,Gprc5b,Ccl8,Mnda,Eng,Hyal2,Mmp13,Cybb,Notch4,Ncf1,Lbp,Ctsz,Stac2,Jph2,Ksr1,Nos2,Tbx3,Mmp8,Cxcl16,Ccl6,Ccl9,Hey2,Vsir,Kcnmb1,Wif1,Cdc34,Flt4,Havcr2,Igfbp3,Id2,Nfkbia,Prkch,Actn1,Evl,Id4,Ly86,Tppp,Thrb,Samd4,Rgcc,Nkx3-1,Irg1,Osmr,Fbxo32,Ciita,Gpihbp1,H…	Ncs1,Itgb2,Pdgfb,Cfp,Ddt,Ltbp1,Spi1,Ppard,Slc9a3r2,Lamb1,Hck,Cyp4f18,Tgfb3,Ssbp2,Map3k11,Dyrk2,Irf5,Cnn2,Sh2b2,Slc1a3,Ephb3,Tead4,Epha2,Ddah2,Tgfbr1,Gprc5b,Ccl8,Mnda,Eng,Hyal2,Mmp13,Cybb,Notch4,Ncf1,Lbp,Ctsz,Stac2,Jph2,Ksr1,Nos2,Tbx3,Mmp8,Cxcl16,Ccl6,Ccl9,Hey2,Vsir,Kcnmb1,Wif1,Cdc34,Flt4,Havcr2,Igfbp3,Id2,Nfkbia,Prkch,Actn1,Evl,Id4,Ly86,Tppp,Thrb,Samd4,Rgcc,Nkx3-1,Acod1,Osmr,Fbxo32,Ciita,Gpihbp1,…
GO:0051716	cellular response to stimulus	420	5497	4.08e-31	Ncs1,Itgb2,Pdgfb,Stk38l,Ltbp1,Srpk3,Spi1,Ppard,Hck,Tgfb3,Map3k11,Dyrk2,Irf5,Cnn2,Sh2b2,Ephb3,Tead4,Epha2,Saa3,Tgfbr1,Gprc5b,Ccl8,Mnda,Eng,Hyal2,Fads1,Cybb,Notch4,Ncf1,Lbp,Rnd3,Stac2,Ksr1,Nos2,Tbx3,Cxcl16,Ccl6,Cd22,Ccl9,Ptger1,Hey2,Nuak1,Eif4ebp2,Vsir,Kcnmb1,Wif1,Cdc34,Flt4,Havcr2,Upp1,Id2,Adap2,Nfkbia,Prkch,Evl,Thrb,Rgcc,Nkx3-1,Irg1,Osmr,Fbxo32,Col2a1,Ciita,Sdf2l1,Arhgap31,Hcls1,Mylk,Krt18,Cdkn1a…	Ncs1,Itgb2,Pdgfb,Stk38l,Ltbp1,Srpk3,Spi1,Ppard,Hck,Tgfb3,Map3k11,Dyrk2,Irf5,Cnn2,Sh2b2,Ephb3,Tead4,Epha2,Saa3,Tgfbr1,Gprc5b,Ccl8,Mnda,Eng,Hyal2,Fads1,Cybb,Notch4,Ncf1,Lbp,Rnd3,Stac2,Ksr1,Nos2,Tbx3,Cxcl16,Ccl6,Cd22,Ccl9,Ptger1,Hey2,Nuak1,Eif4ebp2,Vsir,Kcnmb1,Wif1,Cdc34,Flt4,Havcr2,Upp1,Id2,Adap2,Nfkbia,Prkch,Evl,Thrb,Rgcc,Nkx3-1,Acod1,Osmr,Fbxo32,Col2a1,Ciita,Sdf2l1,Arhgap31,Hcls1,Mylk,Krt18,Cdkn1…
GO:0023052	signaling	343	4065	4.65e-31	Ncs1,Itgb2,Pdgfb,Stk38l,Ltbp1,Srpk3,Spi1,Ppard,Hck,Tgfb3,Map3k11,Dyrk2,Irf5,Sh2b2,Ephb3,Tead4,Epha2,Saa3,Tgfbr1,Gprc5b,Ccl8,Eng,Cybb,Notch4,Lbp,Rnd3,Stac2,Slc12a7,Ksr1,Nos2,Tbx3,Cxcl16,Ccl6,Cd22,Ccl9,Ptger1,Hey2,Nuak1,Eif4ebp2,Vsir,Wif1,Flt4,Havcr2,Adap2,Nfkbia,Prkch,Thrb,Nkx3-1,Osmr,Arhgap31,Krt18,Cdkn1a,Cxcl13,Pim1,Twsg1,C3,Bambi,Csf1r,Pcsk5,C1qtnf9,Bbs4,Baiap2,Ifitm1,Irf7,Rassf3,Ccr1,Sox17,Il1…	Ncs1,Itgb2,Pdgfb,Stk38l,Ltbp1,Srpk3,Spi1,Ppard,Hck,Tgfb3,Map3k11,Dyrk2,Irf5,Sh2b2,Ephb3,Tead4,Epha2,Saa3,Tgfbr1,Gprc5b,Ccl8,Eng,Cybb,Notch4,Lbp,Rnd3,Stac2,Slc12a7,Ksr1,Nos2,Tbx3,Cxcl16,Ccl6,Cd22,Ccl9,Ptger1,Hey2,Nuak1,Eif4ebp2,Vsir,Wif1,Flt4,Havcr2,Adap2,Nfkbia,Prkch,Thrb,Nkx3-1,Osmr,Arhgap31,Krt18,Cdkn1a,Cxcl13,Pim1,Twsg1,C3,Bambi,Csf1r,Pcsk5,C1qtnf9,Bbs4,Baiap2,Ifitm1,Irf7,Rassf3,Ccr1,Sox17,Il1…
GO:0009605	response to external stimulus	229	2199	4.7899999999999994e-30	Itgb2,Pdgfb,Cfp,Ppard,Hck,Irf5,Cnn2,Slc1a3,Ephb3,Epha2,Saa3,Ccl8,Mnda,Eng,Hyal2,Fads1,Cybb,Ncf1,Lbp,Nos2,Cxcl16,Ccl6,Ccl9,Ptger1,Havcr2,Upp1,Id2,Nfkbia,Serpina3n,Evl,Ly86,Emb,Irg1,Ciita,Cdkn1a,Cxcl13,Pim1,C3,H2-K1,Csf1r,Bbs4,Baiap2,Cyp2e1,Ifitm1,Irf7,Ccr1,Slc11a1,Serpine2,Xpr1,Mr1,Fcgr2b,Notch1,Itgav,Il1b,Arhgef2,Fcgr1,Bmpr1b,Abca1,Tnfrsf1b,Mfsd2a,Alpl,Sema3c,Fgr,Sema3d,Plac8,Oasl1,Foxp2,Flt1,Arh…	Itgb2,Pdgfb,Cfp,Ppard,Hck,Irf5,Cnn2,Slc1a3,Ephb3,Epha2,Saa3,Ccl8,Mnda,Eng,Hyal2,Fads1,Cybb,Ncf1,Lbp,Nos2,Cxcl16,Ccl6,Ccl9,Ptger1,Havcr2,Upp1,Id2,Nfkbia,Serpina3n,Evl,Ly86,Emb,Acod1,Ciita,Cdkn1a,Cxcl13,Pim1,C3,H2-K1,Csf1r,Bbs4,Baiap2,Cyp2e1,Ifitm1,Irf7,Ccr1,Slc11a1,Serpine2,Xpr1,Mr1,Fcgr2b,Notch1,Itgav,Il1b,Arhgef2,Fcgr1,Bmpr1b,Abca1,Tnfrsf1b,Mfsd2a,Alpl,Sema3c,Fgr,Sema3d,Plac8,Oasl1,Foxp2,Flt1,Ar…
GO:0048583	regulation of response to stimulus	314	3651	4.71e-29	Itgb2,Pdgfb,Cfp,Ddt,Ltbp1,Ppard,Slc9a3r2,Tgfb3,Map3k11,Dyrk2,Sh2b2,Epha2,Tgfbr1,Gprc5b,Ccl8,Mnda,Eng,Hyal2,Notch4,Ncf1,Lbp,Cyth1,Jph2,Ksr1,Nos2,Mmp8,Ccl6,Cd22,Ccl9,Arhgef25,Hey2,Nuak1,Pbld1,Vsir,Wif1,Cdc34,Flt4,Havcr2,Igfbp3,Nfkbia,Prkch,Ly86,Rgcc,Nkx3-1,Irg1,Fbxo32,Col2a1,Grina,Gpihbp1,Mpv17l,Hcls1,Mylk,Cxcl13,Fgd2,Lbh,Xdh,Twsg1,C3,Bambi,H2-K1,Csf1r,Pcsk5,C1qtnf9,Bbs4,Baiap2,Irf7,Ccr1,Sox17,Il1r…	Itgb2,Pdgfb,Cfp,Ddt,Ltbp1,Ppard,Slc9a3r2,Tgfb3,Map3k11,Dyrk2,Sh2b2,Epha2,Tgfbr1,Gprc5b,Ccl8,Mnda,Eng,Hyal2,Notch4,Ncf1,Lbp,Cyth1,Jph2,Ksr1,Nos2,Mmp8,Ccl6,Cd22,Ccl9,Arhgef25,Hey2,Nuak1,Pbld1,Vsir,Wif1,Cdc34,Flt4,Havcr2,Igfbp3,Nfkbia,Prkch,Ly86,Rgcc,Nkx3-1,Acod1,Fbxo32,Col2a1,Grina,Gpihbp1,Mpv17l,Hcls1,Mylk,Cxcl13,Fgd2,Lbh,Xdh,Twsg1,C3,Bambi,H2-K1,Csf1r,Pcsk5,C1qtnf9,Bbs4,Baiap2,Irf7,Ccr1,Sox17,Il1…
GO:0007165	signal transduction	320	3779	1.2399999999999999e-28	Ncs1,Itgb2,Pdgfb,Stk38l,Ltbp1,Srpk3,Spi1,Ppard,Hck,Tgfb3,Map3k11,Dyrk2,Irf5,Sh2b2,Ephb3,Tead4,Epha2,Saa3,Tgfbr1,Gprc5b,Ccl8,Eng,Cybb,Notch4,Lbp,Rnd3,Stac2,Ksr1,Nos2,Cxcl16,Ccl6,Cd22,Ccl9,Ptger1,Hey2,Nuak1,Eif4ebp2,Vsir,Wif1,Flt4,Havcr2,Adap2,Nfkbia,Prkch,Thrb,Nkx3-1,Osmr,Arhgap31,Krt18,Cdkn1a,Cxcl13,Pim1,Twsg1,C3,Bambi,Csf1r,C1qtnf9,Bbs4,Baiap2,Ifitm1,Irf7,Rassf3,Ccr1,Sox17,Il1r2,Slc11a1,Rab17,Ma…	Ncs1,Itgb2,Pdgfb,Stk38l,Ltbp1,Srpk3,Spi1,Ppard,Hck,Tgfb3,Map3k11,Dyrk2,Irf5,Sh2b2,Ephb3,Tead4,Epha2,Saa3,Tgfbr1,Gprc5b,Ccl8,Eng,Cybb,Notch4,Lbp,Rnd3,Stac2,Ksr1,Nos2,Cxcl16,Ccl6,Cd22,Ccl9,Ptger1,Hey2,Nuak1,Eif4ebp2,Vsir,Wif1,Flt4,Havcr2,Adap2,Nfkbia,Prkch,Thrb,Nkx3-1,Osmr,Arhgap31,Krt18,Cdkn1a,Cxcl13,Pim1,Twsg1,C3,Bambi,Csf1r,C1qtnf9,Bbs4,Baiap2,Ifitm1,Irf7,Rassf3,Ccr1,Sox17,Il1r2,Slc11a1,Rab17,Ma…
GO:0050793	regulation of developmental process	250	2669	9.250000000000001e-27	Ncs1,Itgb2,Pdgfb,Spi1,Ppard,Hck,Tgfb3,Ephb3,Tead4,Epha2,Tgfbr1,Gprc5b,Ccl8,Eng,Cybb,Xk,Notch4,Ctsz,Jph2,Tbx3,Ccl9,Hey2,Nuak1,Pbld1,Vsir,Wif1,Flt4,Havcr2,Igfbp3,Id2,Nfkbia,Prkch,Id4,Tppp,Thrb,Vcl,Rgcc,Nkx3-1,Parvb,Hcls1,Cdkn1a,Pim1,Abcg1,Lbh,Xdh,Twsg1,C3,Bambi,H2-K1,Dpysl3,Csf1r,Efhc2,Pitx3,Bbs4,Baiap2,Ifitm1,Ccr1,Sox17,Serpine2,Rab17,Mark1,Ccdc3,Rgs4,Grb14,Notch1,Itgav,Il1b,Smad9,Il6ra,Zbtb7b,Arh…	Ncs1,Itgb2,Pdgfb,Spi1,Ppard,Hck,Tgfb3,Ephb3,Tead4,Epha2,Tgfbr1,Gprc5b,Ccl8,Eng,Cybb,Xk,Notch4,Ctsz,Jph2,Tbx3,Ccl9,Hey2,Nuak1,Pbld1,Vsir,Wif1,Flt4,Havcr2,Igfbp3,Id2,Nfkbia,Prkch,Id4,Tppp,Thrb,Vcl,Rgcc,Nkx3-1,Parvb,Hcls1,Cdkn1a,Pim1,Abcg1,Lbh,Xdh,Twsg1,C3,Bambi,H2-K1,Dpysl3,Csf1r,Efhc2,Pitx3,Bbs4,Baiap2,Ifitm1,Ccr1,Sox17,Serpine2,Rab17,Mark1,Ccdc3,Rgs4,Grb14,Notch1,Itgav,Il1b,Smad9,Il6ra,Zbtb7b,Arh…
GO:0048522	positive regulation of cellular process	396	5407	6.44e-25	Ncs1,Itgb2,Pdgfb,Ddt,Spi1,Ppard,Slc9a3r2,Lamb1,Hck,Tgfb3,Ssbp2,Map3k11,Dyrk2,Irf5,Slc1a3,Ephb3,Tead4,Epha2,Ddah2,Tgfbr1,Gprc5b,Ccl8,Eng,Hyal2,Mmp13,Ncf1,Lbp,Ctsz,Stac2,Jph2,Ksr1,Nos2,Tbx3,Mmp8,Cxcl16,Ccl6,Ccl9,Hey2,Vsir,Kcnmb1,Wif1,Cdc34,Flt4,Havcr2,Igfbp3,Id2,Nfkbia,Prkch,Actn1,Evl,Id4,Ly86,Tppp,Thrb,Samd4,Rgcc,Nkx3-1,Irg1,Osmr,Fbxo32,Ciita,Gpihbp1,Hcls1,Mylk,Cdkn1a,Cxcl13,Fgd2,Pim1,Abcg1,Lbh,Xd…	Ncs1,Itgb2,Pdgfb,Ddt,Spi1,Ppard,Slc9a3r2,Lamb1,Hck,Tgfb3,Ssbp2,Map3k11,Dyrk2,Irf5,Slc1a3,Ephb3,Tead4,Epha2,Ddah2,Tgfbr1,Gprc5b,Ccl8,Eng,Hyal2,Mmp13,Ncf1,Lbp,Ctsz,Stac2,Jph2,Ksr1,Nos2,Tbx3,Mmp8,Cxcl16,Ccl6,Ccl9,Hey2,Vsir,Kcnmb1,Wif1,Cdc34,Flt4,Havcr2,Igfbp3,Id2,Nfkbia,Prkch,Actn1,Evl,Id4,Ly86,Tppp,Thrb,Samd4,Rgcc,Nkx3-1,Acod1,Osmr,Fbxo32,Ciita,Gpihbp1,Hcls1,Mylk,Cdkn1a,Cxcl13,Fgd2,Pim1,Abcg1,Lbh,X…
GO:0048519	negative regulation of biological process	380	5108	9.2e-25	Pdgfb,Cnn1,Ddt,Ltbp1,Spi1,Ppard,Slc9a3r2,Lamb1,Hck,Cyp4f18,Tgfb3,Dyrk2,Cnn2,Sh2b2,Epha2,Tgfbr1,Mnda,Eng,Hyal2,Notch4,Lbp,Ctsz,Jph2,Nos2,Tbx3,Mmp8,Cd22,Ccl9,Ptger1,Hey2,Pbld1,Eif4ebp2,Vsir,Wif1,Cdc34,Flt4,Havcr2,Igfbp3,Id2,Nfkbia,Serpina3n,Prkch,Actn1,Evl,Id4,Tppp,Thrb,Samd4,Rgcc,Nkx3-1,Irg1,Fbxo32,Col2a1,Ciita,Grina,Mpv17l,Hcls1,Krt18,Cdkn1a,Cxcl13,Pim1,Abcg1,Lbh,Xdh,Twsg1,C3,Bambi,H2-K1,Dpysl3,C…	Pdgfb,Cnn1,Ddt,Ltbp1,Spi1,Ppard,Slc9a3r2,Lamb1,Hck,Cyp4f18,Tgfb3,Dyrk2,Cnn2,Sh2b2,Epha2,Tgfbr1,Mnda,Eng,Hyal2,Notch4,Lbp,Ctsz,Jph2,Nos2,Tbx3,Mmp8,Cd22,Ccl9,Ptger1,Hey2,Pbld1,Eif4ebp2,Vsir,Wif1,Cdc34,Flt4,Havcr2,Igfbp3,Id2,Nfkbia,Serpina3n,Prkch,Actn1,Evl,Id4,Tppp,Thrb,Samd4,Rgcc,Nkx3-1,Acod1,Fbxo32,Col2a1,Ciita,Grina,Mpv17l,Hcls1,Krt18,Cdkn1a,Cxcl13,Pim1,Abcg1,Lbh,Xdh,Twsg1,C3,Bambi,H2-K1,Dpysl3,…
GO:0051241	negative regulation of multicellular organismal process	155	1304	2.26e-24	Pdgfb,Tgfb3,Epha2,Tgfbr1,Lbp,Ctsz,Mmp8,Ptger1,Hey2,Pbld1,Vsir,Havcr2,Id2,Nfkbia,Evl,Id4,Thrb,Rgcc,Nkx3-1,Irg1,Fbxo32,Cxcl13,Xdh,Twsg1,H2-K1,Dpysl3,Pitx3,Prdx4,Ccr1,Sox17,Il1r2,Slc11a1,Serpine2,Fcgr2b,Rgs4,Grb14,Notch1,Il1b,Zbtb7b,Arhgef2,Dock7,Tnfrsf1b,Sema3c,Tnfrsf9,Sema3d,Prdm16,Cd38,Plac8,Lfng,Vgll4,Pglyrp1,Tyrobp,Il4ra,Fgf13,Btk,Flna,Usp2,Apoc3,Tbx18,Bmpr1a,C1qc,Tie1,Hey1,Lrrc17,Lyn,Cspg4,Flt…	Pdgfb,Tgfb3,Epha2,Tgfbr1,Lbp,Ctsz,Mmp8,Ptger1,Hey2,Pbld1,Vsir,Havcr2,Id2,Nfkbia,Evl,Id4,Thrb,Rgcc,Nkx3-1,Acod1,Fbxo32,Cxcl13,Xdh,Twsg1,H2-K1,Dpysl3,Pitx3,Prdx4,Ccr1,Sox17,Il1r2,Slc11a1,Serpine2,Fcgr2b,Rgs4,Grb14,Notch1,Il1b,Zbtb7b,Arhgef2,Dock7,Tnfrsf1b,Sema3c,Tnfrsf9,Sema3d,Prdm16,Cd38,Plac8,Lfng,Vgll4,Pglyrp1,Tyrobp,Il4ra,Fgf13,Btk,Flna,Usp2,Apoc3,Tbx18,Bmpr1a,C1qc,Tie1,Hey1,Lrrc17,Lyn,Cspg4,Fl…
GO:0048731	system development	338	4350	3.46e-24	Ncs1,Pdgfb,Ltbp1,Srpk3,Spi1,Ppard,Lamb1,Tgfb3,Cnn2,Sh2b2,Slc1a3,Ephb3,Tead4,Epha2,Tgfbr1,Gprc5b,Eng,Hyal2,Mmp13,Xk,Notch4,Ctsz,Tbx3,Hey2,Flt4,Havcr2,Id2,Adap2,Prkch,Actn1,Evl,Id4,Tppp,Emb,Thrb,Vcl,Nkx3-1,Irg1,Col2a1,Hcls1,Mylk,Cdkn1a,Cxcl13,Lbh,Xdh,Twsg1,C3,H2-K1,Dpysl3,Csf1r,Pcsk5,Efhc2,Pitx3,Bbs4,Prdx4,Baiap2,Podxl,Ccr1,Sox17,Serpine2,Efhd1,Rab17,Mr1,Mark1,Fcgr2b,Itga8,Notch1,Scn2a1,Itgav,Tyro3…	Ncs1,Pdgfb,Ltbp1,Srpk3,Spi1,Ppard,Lamb1,Tgfb3,Cnn2,Sh2b2,Slc1a3,Ephb3,Tead4,Epha2,Tgfbr1,Gprc5b,Eng,Hyal2,Mmp13,Xk,Notch4,Ctsz,Tbx3,Hey2,Flt4,Havcr2,Id2,Adap2,Prkch,Actn1,Evl,Id4,Tppp,Emb,Thrb,Vcl,Nkx3-1,Acod1,Col2a1,Hcls1,Mylk,Cdkn1a,Cxcl13,Lbh,Xdh,Twsg1,C3,H2-K1,Dpysl3,Csf1r,Pcsk5,Efhc2,Pitx3,Bbs4,Prdx4,Baiap2,Podxl,Ccr1,Sox17,Serpine2,Efhd1,Rab17,Mr1,Mark1,Fcgr2b,Itga8,Notch1,Scn2a1,Itgav,Tyro…
GO:0007275	multicellular organism development	364	4921	7.079999999999999e-23	Ncs1,Pdgfb,Ltbp1,Srpk3,Spi1,Ppard,Lamb1,Tgfb3,Cnn2,Sh2b2,Slc1a3,Ephb3,Tead4,Epha2,Tgfbr1,Gprc5b,Eng,Hyal2,Mmp13,Xk,Notch4,Ctsz,Jph2,Tbx3,Mmp8,Hey2,Csrp2,Wif1,Flt4,Havcr2,Id2,Adap2,Prkch,Actn1,Evl,Id4,Tppp,Emb,Thrb,Vcl,Nkx3-1,Irg1,Col2a1,Hcls1,Mylk,Cdkn1a,Cxcl13,Lbh,Xdh,Twsg1,C3,H2-K1,Dpysl3,Csf1r,Pcsk5,Efhc2,Pitx3,Bbs4,Prdx4,Baiap2,Ifitm1,Podxl,Ccr1,Sox17,Serpine2,Efhd1,Rab17,Mr1,Mark1,Fcgr2b,Itg…	Ncs1,Pdgfb,Ltbp1,Srpk3,Spi1,Ppard,Lamb1,Tgfb3,Cnn2,Sh2b2,Slc1a3,Ephb3,Tead4,Epha2,Tgfbr1,Gprc5b,Eng,Hyal2,Mmp13,Xk,Notch4,Ctsz,Jph2,Tbx3,Mmp8,Hey2,Csrp2,Wif1,Flt4,Havcr2,Id2,Adap2,Prkch,Actn1,Evl,Id4,Tppp,Emb,Thrb,Vcl,Nkx3-1,Acod1,Col2a1,Hcls1,Mylk,Cdkn1a,Cxcl13,Lbh,Xdh,Twsg1,C3,H2-K1,Dpysl3,Csf1r,Pcsk5,Efhc2,Pitx3,Bbs4,Prdx4,Baiap2,Ifitm1,Podxl,Ccr1,Sox17,Serpine2,Efhd1,Rab17,Mr1,Mark1,Fcgr2b,It…
GO:0032502	developmental process	400	5629	8.529999999999999e-23	Ncs1,Pdgfb,Ltbp1,Srpk3,Spi1,Ppard,Lamb1,Hck,Tgfb3,Cnn2,Sh2b2,Slc1a3,Ephb3,Tead4,Epha2,Tgfbr1,Gprc5b,Eng,Hyal2,Fads1,Mmp13,Xk,Notch4,Ctsz,Jph2,Tbx3,Mmp8,Plod1,Hey2,Vsir,Csrp2,Wif1,Flt4,Havcr2,Igfbp3,Fam84a,Id2,Adap2,Prkch,Actn1,Evl,Id4,Tppp,Emb,Thrb,Vcl,Nkx3-1,Irg1,Parvb,Col2a1,Ciita,Hcls1,Mylk,Cdkn1a,Cxcl13,Lbh,Xdh,Twsg1,C3,H2-K1,Dpysl3,Csf1r,Pcsk5,Efhc2,Pitx3,Bbs4,Prdx4,Baiap2,Ifitm1,Podxl,Ccr1,…	Ncs1,Pdgfb,Ltbp1,Srpk3,Spi1,Ppard,Lamb1,Hck,Tgfb3,Cnn2,Sh2b2,Slc1a3,Ephb3,Tead4,Epha2,Tgfbr1,Gprc5b,Eng,Hyal2,Fads1,Mmp13,Xk,Notch4,Ctsz,Jph2,Tbx3,Mmp8,Plod1,Hey2,Vsir,Csrp2,Wif1,Flt4,Havcr2,Igfbp3,Fam84a,Id2,Adap2,Prkch,Actn1,Evl,Id4,Tppp,Emb,Thrb,Vcl,Nkx3-1,Acod1,Parvb,Col2a1,Ciita,Hcls1,Mylk,Cdkn1a,Cxcl13,Lbh,Xdh,Twsg1,C3,H2-K1,Dpysl3,Csf1r,Pcsk5,Efhc2,Pitx3,Bbs4,Prdx4,Baiap2,Ifitm1,Podxl,Ccr1…
GO:0051707	response to other organism	139	1145	2.21e-22	Cfp,Ppard,Hck,Irf5,Epha2,Saa3,Ccl8,Mnda,Hyal2,Cybb,Ncf1,Lbp,Nos2,Cxcl16,Ccl6,Ccl9,Ptger1,Havcr2,Nfkbia,Serpina3n,Evl,Ly86,Irg1,Ciita,Cxcl13,C3,H2-K1,Csf1r,Baiap2,Cyp2e1,Ifitm1,Irf7,Slc11a1,Xpr1,Mr1,Fcgr2b,Notch1,Itgav,Il1b,Arhgef2,Fcgr1,Abca1,Tnfrsf1b,Alpl,Fgr,Plac8,Oasl1,Clec4e,Timp4,Pglyrp1,Il4ra,Itgax,Btk,Car5b,Mt2,Cotl1,Il10ra,Cyp1a1,Mlh1,Oas3,C1qc,Nexn,Parp14,Rag2,Trim14,Lyn,Flt3,Slfn8,Irf8,…	Cfp,Ppard,Hck,Irf5,Epha2,Saa3,Ccl8,Mnda,Hyal2,Cybb,Ncf1,Lbp,Nos2,Cxcl16,Ccl6,Ccl9,Ptger1,Havcr2,Nfkbia,Serpina3n,Evl,Ly86,Acod1,Ciita,Cxcl13,C3,H2-K1,Csf1r,Baiap2,Cyp2e1,Ifitm1,Irf7,Slc11a1,Xpr1,Mr1,Fcgr2b,Notch1,Itgav,Il1b,Arhgef2,Fcgr1,Abca1,Tnfrsf1b,Alpl,Fgr,Plac8,Oasl1,Clec4e,Timp4,Pglyrp1,Il4ra,Itgax,Btk,Car5b,Mt2,Cotl1,Il10ra,Cyp1a1,Mlh1,Oas3,C1qc,Nexn,Parp14,Rag2,Trim14,Lyn,Flt3,Slfn8,Irf8…
GO:0048856	anatomical structure development	379	5258	3.2000000000000003e-22	Ncs1,Pdgfb,Ltbp1,Srpk3,Spi1,Ppard,Lamb1,Tgfb3,Cnn2,Sh2b2,Slc1a3,Ephb3,Tead4,Epha2,Tgfbr1,Gprc5b,Eng,Hyal2,Mmp13,Xk,Notch4,Ctsz,Jph2,Tbx3,Mmp8,Plod1,Hey2,Csrp2,Wif1,Flt4,Havcr2,Fam84a,Id2,Adap2,Prkch,Actn1,Evl,Id4,Tppp,Emb,Thrb,Vcl,Nkx3-1,Irg1,Parvb,Col2a1,Hcls1,Mylk,Cdkn1a,Cxcl13,Lbh,Xdh,Twsg1,C3,H2-K1,Dpysl3,Csf1r,Pcsk5,Efhc2,Pitx3,Bbs4,Prdx4,Baiap2,Ifitm1,Podxl,Ccr1,Sox17,Serpine2,Efhd1,Rab17,C…	Ncs1,Pdgfb,Ltbp1,Srpk3,Spi1,Ppard,Lamb1,Tgfb3,Cnn2,Sh2b2,Slc1a3,Ephb3,Tead4,Epha2,Tgfbr1,Gprc5b,Eng,Hyal2,Mmp13,Xk,Notch4,Ctsz,Jph2,Tbx3,Mmp8,Plod1,Hey2,Csrp2,Wif1,Flt4,Havcr2,Fam84a,Id2,Adap2,Prkch,Actn1,Evl,Id4,Tppp,Emb,Thrb,Vcl,Nkx3-1,Acod1,Parvb,Col2a1,Hcls1,Mylk,Cdkn1a,Cxcl13,Lbh,Xdh,Twsg1,C3,H2-K1,Dpysl3,Csf1r,Pcsk5,Efhc2,Pitx3,Bbs4,Prdx4,Baiap2,Ifitm1,Podxl,Ccr1,Sox17,Serpine2,Efhd1,Rab17,…
GO:0009607	response to biotic stimulus	140	1178	8.01e-22	Cfp,Ppard,Hck,Irf5,Epha2,Saa3,Ccl8,Mnda,Hyal2,Cybb,Ncf1,Lbp,Nos2,Cxcl16,Ccl6,Ccl9,Ptger1,Havcr2,Nfkbia,Serpina3n,Evl,Ly86,Irg1,Ciita,Cxcl13,C3,H2-K1,Csf1r,Baiap2,Cyp2e1,Ifitm1,Irf7,Slc11a1,Xpr1,Mr1,Fcgr2b,Notch1,Itgav,Il1b,Arhgef2,Fcgr1,Abca1,Tnfrsf1b,Alpl,Fgr,Plac8,Oasl1,Clec4e,Timp4,Pglyrp1,Il4ra,Itgax,Btk,Car5b,Mt2,Cotl1,Il10ra,Cyp1a1,Mlh1,Oas3,C1qc,Nexn,Parp14,Rag2,Trim14,Lyn,Flt3,Slfn8,Irf8,…	Cfp,Ppard,Hck,Irf5,Epha2,Saa3,Ccl8,Mnda,Hyal2,Cybb,Ncf1,Lbp,Nos2,Cxcl16,Ccl6,Ccl9,Ptger1,Havcr2,Nfkbia,Serpina3n,Evl,Ly86,Acod1,Ciita,Cxcl13,C3,H2-K1,Csf1r,Baiap2,Cyp2e1,Ifitm1,Irf7,Slc11a1,Xpr1,Mr1,Fcgr2b,Notch1,Itgav,Il1b,Arhgef2,Fcgr1,Abca1,Tnfrsf1b,Alpl,Fgr,Plac8,Oasl1,Clec4e,Timp4,Pglyrp1,Il4ra,Itgax,Btk,Car5b,Mt2,Cotl1,Il10ra,Cyp1a1,Mlh1,Oas3,C1qc,Nexn,Parp14,Rag2,Trim14,Lyn,Flt3,Slfn8,Irf8…
GO:0032879	regulation of localization	244	2806	8.01e-22	Ncs1,Nalcn,Itgb2,Pdgfb,Ddt,Ppard,Slc9a3r2,Lamb1,Hck,Cyp4f18,Tgfb3,Cnn2,Sh2b2,Epha2,Tgfbr1,Eng,Hyal2,Mmp13,Cybb,Notch4,Lbp,Cyth1,Stac2,Jph2,Nos2,Cxcl16,Cd22,Pbld1,Vsir,Kcnmb1,Flt4,Igfbp3,Nfkbia,Actn1,Evl,Vcl,Rgcc,Nkx3-1,Mpv17l,Hcls1,Mylk,Cxcl13,Pim1,Abcg1,C3,Dpysl3,Csf1r,Pcsk5,Bbs4,Ifitm1,Podxl,Ccr1,Slc11a1,Serpine2,Fcgr2b,Rgs4,Notch1,Scn2a1,Itgav,Il1b,Pkia,Gpsm2,Arhgef2,Fcgr1,F3,Abca1,Dock7,Tnfrs…	Ncs1,Nalcn,Itgb2,Pdgfb,Ddt,Ppard,Slc9a3r2,Lamb1,Hck,Cyp4f18,Tgfb3,Cnn2,Sh2b2,Epha2,Tgfbr1,Eng,Hyal2,Mmp13,Cybb,Notch4,Lbp,Cyth1,Stac2,Jph2,Nos2,Cxcl16,Cd22,Pbld1,Vsir,Kcnmb1,Flt4,Igfbp3,Nfkbia,Actn1,Evl,Vcl,Rgcc,Nkx3-1,Mpv17l,Hcls1,Mylk,Cxcl13,Pim1,Abcg1,C3,Dpysl3,Csf1r,Pcsk5,Bbs4,Ifitm1,Podxl,Ccr1,Slc11a1,Serpine2,Fcgr2b,Rgs4,Notch1,Scn2a1,Itgav,Il1b,Pkia,Gpsm2,Arhgef2,Fcgr1,F3,Abca1,Dock7,Tnfrs…
GO:0030154	cell differentiation	293	3674	1.0100000000000002e-21	Ncs1,Pdgfb,Srpk3,Spi1,Ppard,Lamb1,Hck,Sh2b2,Slc1a3,Ephb3,Tead4,Epha2,Tgfbr1,Gprc5b,Eng,Hyal2,Xk,Notch4,Ctsz,Tbx3,Mmp8,Hey2,Vsir,Csrp2,Igfbp3,Id2,Prkch,Actn1,Evl,Id4,Tppp,Emb,Thrb,Vcl,Nkx3-1,Parvb,Col2a1,Hcls1,Cdkn1a,Lbh,Twsg1,C3,H2-K1,Dpysl3,Csf1r,Efhc2,Pitx3,Bbs4,Baiap2,Podxl,Ccr1,Sox17,Serpine2,Efhd1,Rab17,Csrp1,Mr1,Mark1,Fcgr2b,Itga8,Notch1,Itgav,Tyro3,Il1b,Tspan2,Zbtb7b,Arhgef2,Col24a1,Bmpr1b…	Ncs1,Pdgfb,Srpk3,Spi1,Ppard,Lamb1,Hck,Sh2b2,Slc1a3,Ephb3,Tead4,Epha2,Tgfbr1,Gprc5b,Eng,Hyal2,Xk,Notch4,Ctsz,Tbx3,Mmp8,Hey2,Vsir,Csrp2,Igfbp3,Id2,Prkch,Actn1,Evl,Id4,Tppp,Emb,Thrb,Vcl,Nkx3-1,Parvb,Col2a1,Hcls1,Cdkn1a,Lbh,Twsg1,C3,H2-K1,Dpysl3,Csf1r,Efhc2,Pitx3,Bbs4,Baiap2,Podxl,Ccr1,Sox17,Serpine2,Efhd1,Rab17,Csrp1,Mr1,Mark1,Fcgr2b,Itga8,Notch1,Itgav,Tyro3,Il1b,Tspan2,Zbtb7b,Arhgef2,Col24a1,Bmpr1b…
GO:2000026	regulation of multicellular organismal development	204	2150	1.02e-21	Ncs1,Itgb2,Pdgfb,Spi1,Ppard,Tgfb3,Ephb3,Epha2,Tgfbr1,Gprc5b,Eng,Cybb,Xk,Notch4,Ctsz,Jph2,Tbx3,Hey2,Pbld1,Vsir,Havcr2,Id2,Nfkbia,Prkch,Id4,Tppp,Thrb,Vcl,Rgcc,Nkx3-1,Hcls1,Pim1,Lbh,Xdh,C3,Bambi,H2-K1,Dpysl3,Csf1r,Efhc2,Pitx3,Baiap2,Ccr1,Sox17,Serpine2,Rab17,Mark1,Rgs4,Notch1,Il1b,Il6ra,Zbtb7b,Arhgef2,F3,Bmpr1b,Dock7,Tnfrsf1b,Mycl,Mfsd2a,Sema3c,Sema3d,Prdm16,Cd38,Foxp2,Lfng,Flt1,Vgll4,Pglyrp1,Tyrobp…	Ncs1,Itgb2,Pdgfb,Spi1,Ppard,Tgfb3,Ephb3,Epha2,Tgfbr1,Gprc5b,Eng,Cybb,Xk,Notch4,Ctsz,Jph2,Tbx3,Hey2,Pbld1,Vsir,Havcr2,Id2,Nfkbia,Prkch,Id4,Tppp,Thrb,Vcl,Rgcc,Nkx3-1,Hcls1,Pim1,Lbh,Xdh,C3,Bambi,H2-K1,Dpysl3,Csf1r,Efhc2,Pitx3,Baiap2,Ccr1,Sox17,Serpine2,Rab17,Mark1,Rgs4,Notch1,Il1b,Il6ra,Zbtb7b,Arhgef2,F3,Bmpr1b,Dock7,Tnfrsf1b,Mycl,Mfsd2a,Sema3c,Sema3d,Prdm16,Cd38,Foxp2,Lfng,Flt1,Vgll4,Pglyrp1,Tyrobp…
GO:0007166	cell surface receptor signaling pathway	177	1741	2.4300000000000003e-21	Itgb2,Pdgfb,Ltbp1,Spi1,Hck,Tgfb3,Dyrk2,Irf5,Sh2b2,Ephb3,Epha2,Tgfbr1,Ccl8,Eng,Notch4,Lbp,Ccl6,Cd22,Ccl9,Hey2,Eif4ebp2,Vsir,Wif1,Flt4,Nfkbia,Osmr,Krt18,Cxcl13,Twsg1,C3,Bambi,Csf1r,Bbs4,Ifitm1,Irf7,Ccr1,Sox17,Il1r2,Mark1,Fcgr2b,Itga8,Grb14,Notch1,Itgav,Tyro3,Il1b,Smad9,Il6ra,Fcgr1,F3,Bmpr1b,Abca1,Tnfrsf1b,Sema3c,Fgr,Sema3d,Cd38,Evc,Flt1,Wnt16,Clec4e,Timp4,Tyrobp,Il4ra,Dkk3,Itgax,Flna,Eif4ebp1,Slc27…	Itgb2,Pdgfb,Ltbp1,Spi1,Hck,Tgfb3,Dyrk2,Irf5,Sh2b2,Ephb3,Epha2,Tgfbr1,Ccl8,Eng,Notch4,Lbp,Ccl6,Cd22,Ccl9,Hey2,Eif4ebp2,Vsir,Wif1,Flt4,Nfkbia,Osmr,Krt18,Cxcl13,Twsg1,C3,Bambi,Csf1r,Bbs4,Ifitm1,Irf7,Ccr1,Sox17,Il1r2,Mark1,Fcgr2b,Itga8,Grb14,Notch1,Itgav,Tyro3,Il1b,Smad9,Il6ra,Fcgr1,F3,Bmpr1b,Abca1,Tnfrsf1b,Sema3c,Fgr,Sema3d,Cd38,Evc,Flt1,Wnt16,Clec4e,Timp4,Tyrobp,Il4ra,Dkk3,Itgax,Flna,Eif4ebp1,Slc27…
GO:0042221	response to chemical	294	3720	2.8100000000000003e-21	Itgb2,Pdgfb,Ltbp1,Spi1,Ppard,Tgfb3,Irf5,Sh2b2,Slc1a3,Ephb3,Epha2,Saa3,Tgfbr1,Ccl8,Mnda,Eng,Hyal2,Fads1,Mmp13,Cybb,Ncf1,Lbp,Nos2,Cxcl16,Ccl6,Ccl9,Ptger1,Eif4ebp2,Vsir,Kcnmb1,Cdc34,Flt4,Havcr2,Id2,Nfkbia,Serpina3n,Evl,Emb,Thrb,Rgcc,Nkx3-1,Irg1,Osmr,Fbxo32,Col2a1,Ciita,Sdf2l1,Hcls1,Mylk,Krt18,Cdkn1a,Cxcl13,Pim1,Abcg1,Xdh,Twsg1,Bambi,Dpysl3,Csf1r,Efhc2,Pitx3,Bbs4,Prdx4,Baiap2,Cyp2e1,Ifitm1,Irf7,Ccr1,…	Itgb2,Pdgfb,Ltbp1,Spi1,Ppard,Tgfb3,Irf5,Sh2b2,Slc1a3,Ephb3,Epha2,Saa3,Tgfbr1,Ccl8,Mnda,Eng,Hyal2,Fads1,Mmp13,Cybb,Ncf1,Lbp,Nos2,Cxcl16,Ccl6,Ccl9,Ptger1,Eif4ebp2,Vsir,Kcnmb1,Cdc34,Flt4,Havcr2,Id2,Nfkbia,Serpina3n,Evl,Emb,Thrb,Rgcc,Nkx3-1,Acod1,Osmr,Fbxo32,Col2a1,Ciita,Sdf2l1,Hcls1,Mylk,Krt18,Cdkn1a,Cxcl13,Pim1,Abcg1,Xdh,Twsg1,Bambi,Dpysl3,Csf1r,Efhc2,Pitx3,Bbs4,Prdx4,Baiap2,Cyp2e1,Ifitm1,Irf7,Ccr1…
GO:0044419	interspecies interaction between organisms	147	1309	6.1300000000000005e-21	Cfp,Ppard,Hck,Irf5,Epha2,Saa3,Ccl8,Mnda,Hyal2,Cybb,Ncf1,Lbp,Nos2,Cxcl16,Ccl6,Ccl9,Ptger1,Havcr2,Nfkbia,Serpina3n,Evl,Ly86,Irg1,Ciita,Cxcl13,C3,H2-K1,Csf1r,Pcsk5,Baiap2,Cyp2e1,Ifitm1,Irf7,Slc11a1,Xpr1,Mr1,Fcgr2b,Notch1,Itgav,Siglec1,Il1b,Arhgef2,Fcgr1,Abca1,Tnfrsf1b,Alpl,Fgr,Plac8,Oasl1,Clec4e,Timp4,Pglyrp1,Il4ra,Itgax,Btk,Car5b,Mt2,Cotl1,Il10ra,Cyp1a1,Mlh1,Oas3,C1qc,Nexn,Parp14,Rag2,Trim14,Lyn,Fl…	Cfp,Ppard,Hck,Irf5,Epha2,Saa3,Ccl8,Mnda,Hyal2,Cybb,Ncf1,Lbp,Nos2,Cxcl16,Ccl6,Ccl9,Ptger1,Havcr2,Nfkbia,Serpina3n,Evl,Ly86,Acod1,Ciita,Cxcl13,C3,H2-K1,Csf1r,Pcsk5,Baiap2,Cyp2e1,Ifitm1,Irf7,Slc11a1,Xpr1,Mr1,Fcgr2b,Notch1,Itgav,Siglec1,Il1b,Arhgef2,Fcgr1,Abca1,Tnfrsf1b,Alpl,Fgr,Plac8,Oasl1,Clec4e,Timp4,Pglyrp1,Il4ra,Itgax,Btk,Car5b,Mt2,Cotl1,Il10ra,Cyp1a1,Mlh1,Oas3,C1qc,Nexn,Parp14,Rag2,Trim14,Lyn,F…
GO:0032501	multicellular organismal process	425	6272	6.230000000000001e-21	Ncs1,Itgb2,Pdgfb,Ltbp1,Srpk3,Spi1,Napsa,Ppard,Slc9a3r2,Lamb1,Cyp4f18,Tgfb3,Cnn2,Sh2b2,Slc1a3,Ephb3,Tead4,Epha2,Tgfbr1,Gprc5b,Eng,Hyal2,Ceacam16,Mmp13,Xk,Notch4,Ctsz,Stac2,Jph2,Nos2,Tbx3,Mmp8,Hey2,Pbld1,Eif4ebp2,Kcnmb1,Csrp2,Wif1,Flt4,Havcr2,Igfbp3,Id2,Adap2,Prkch,Actn1,Evl,Id4,Tppp,Emb,Thrb,Vcl,Rgcc,Nkx3-1,Irg1,Fbxo32,Endou,Col2a1,Hcls1,Mylk,Cdkn1a,Cxcl13,Abcg1,Lbh,Xdh,Twsg1,C3,H2-K1,Dpysl3,Csf1r…	Ncs1,Itgb2,Pdgfb,Ltbp1,Srpk3,Spi1,Napsa,Ppard,Slc9a3r2,Lamb1,Cyp4f18,Tgfb3,Cnn2,Sh2b2,Slc1a3,Ephb3,Tead4,Epha2,Tgfbr1,Gprc5b,Eng,Hyal2,Ceacam16,Mmp13,Xk,Notch4,Ctsz,Stac2,Jph2,Nos2,Tbx3,Mmp8,Hey2,Pbld1,Eif4ebp2,Kcnmb1,Csrp2,Wif1,Flt4,Havcr2,Igfbp3,Id2,Adap2,Prkch,Actn1,Evl,Id4,Tppp,Emb,Thrb,Vcl,Rgcc,Nkx3-1,Acod1,Fbxo32,Endou,Col2a1,Hcls1,Mylk,Cdkn1a,Cxcl13,Abcg1,Lbh,Xdh,Twsg1,C3,H2-K1,Dpysl3,Csf1…
GO:0070887	cellular response to chemical stimulus	224	2535	1.41e-20	Itgb2,Pdgfb,Ltbp1,Spi1,Ppard,Tgfb3,Irf5,Sh2b2,Epha2,Saa3,Tgfbr1,Ccl8,Mnda,Eng,Hyal2,Cybb,Ncf1,Lbp,Nos2,Cxcl16,Ccl6,Ccl9,Ptger1,Eif4ebp2,Vsir,Kcnmb1,Cdc34,Flt4,Havcr2,Id2,Nfkbia,Evl,Thrb,Rgcc,Nkx3-1,Irg1,Osmr,Fbxo32,Col2a1,Ciita,Sdf2l1,Hcls1,Mylk,Krt18,Cxcl13,Pim1,Twsg1,Bambi,Dpysl3,Csf1r,Efhc2,Pitx3,Bbs4,Prdx4,Baiap2,Cyp2e1,Ifitm1,Irf7,Ccr1,Sox17,Il1r2,Fcgr2b,Grb14,Notch1,Scn2a1,Il1b,Smad9,Il6ra,…	Itgb2,Pdgfb,Ltbp1,Spi1,Ppard,Tgfb3,Irf5,Sh2b2,Epha2,Saa3,Tgfbr1,Ccl8,Mnda,Eng,Hyal2,Cybb,Ncf1,Lbp,Nos2,Cxcl16,Ccl6,Ccl9,Ptger1,Eif4ebp2,Vsir,Kcnmb1,Cdc34,Flt4,Havcr2,Id2,Nfkbia,Evl,Thrb,Rgcc,Nkx3-1,Acod1,Osmr,Fbxo32,Col2a1,Ciita,Sdf2l1,Hcls1,Mylk,Krt18,Cxcl13,Pim1,Twsg1,Bambi,Dpysl3,Csf1r,Efhc2,Pitx3,Bbs4,Prdx4,Baiap2,Cyp2e1,Ifitm1,Irf7,Ccr1,Sox17,Il1r2,Fcgr2b,Grb14,Notch1,Scn2a1,Il1b,Smad9,Il6ra…
GO:0051093	negative regulation of developmental process	127	1043	1.69e-20	Pdgfb,Ppard,Epha2,Tgfbr1,Notch4,Ctsz,Tbx3,Ccl9,Hey2,Pbld1,Id2,Nfkbia,Id4,Thrb,Rgcc,Nkx3-1,Cdkn1a,Abcg1,Lbh,Xdh,Twsg1,H2-K1,Dpysl3,Pitx3,Ccr1,Sox17,Rgs4,Grb14,Notch1,Itgav,Il1b,Zbtb7b,Arhgef2,Sema3c,Sema3d,Prdm16,Cd38,Plac8,Lfng,Vgll4,Pglyrp1,Il4ra,Fgf13,Flna,Usp2,Tbx18,Bmpr1a,C1qc,Tie1,Hey1,Lrrc17,Lyn,Cspg4,Flt3,Sema7a,Tgfb2,Zfhx3,Fgl2,Stab1,Phldb2,Atp1b2,Mylip,Cpe,Runx3,Nfib,Nov,Foxo1,Osr1,Sorl1…	Pdgfb,Ppard,Epha2,Tgfbr1,Notch4,Ctsz,Tbx3,Ccl9,Hey2,Pbld1,Id2,Nfkbia,Id4,Thrb,Rgcc,Nkx3-1,Cdkn1a,Abcg1,Lbh,Xdh,Twsg1,H2-K1,Dpysl3,Pitx3,Ccr1,Sox17,Rgs4,Grb14,Notch1,Itgav,Il1b,Zbtb7b,Arhgef2,Sema3c,Sema3d,Prdm16,Cd38,Plac8,Lfng,Vgll4,Pglyrp1,Il4ra,Fgf13,Flna,Usp2,Tbx18,Bmpr1a,C1qc,Tie1,Hey1,Lrrc17,Lyn,Cspg4,Flt3,Sema7a,Tgfb2,Zfhx3,Fgl2,Stab1,Phldb2,Atp1b2,Mylip,Cpe,Runx3,Nfib,Nov,Foxo1,Osr1,Sorl1…
GO:0048523	negative regulation of cellular process	342	4672	2.01e-20	Pdgfb,Cnn1,Ddt,Ltbp1,Spi1,Ppard,Slc9a3r2,Lamb1,Hck,Tgfb3,Dyrk2,Cnn2,Sh2b2,Epha2,Tgfbr1,Mnda,Eng,Hyal2,Notch4,Ctsz,Jph2,Tbx3,Cd22,Ccl9,Hey2,Pbld1,Eif4ebp2,Vsir,Wif1,Cdc34,Flt4,Havcr2,Igfbp3,Id2,Nfkbia,Serpina3n,Prkch,Actn1,Evl,Id4,Tppp,Thrb,Samd4,Rgcc,Nkx3-1,Irg1,Col2a1,Ciita,Grina,Mpv17l,Hcls1,Krt18,Cdkn1a,Cxcl13,Pim1,Abcg1,Lbh,Xdh,Twsg1,C3,Bambi,H2-K1,Dpysl3,Csf1r,Pitx3,Bbs4,Prdx4,Ifitm1,Podxl,S…	Pdgfb,Cnn1,Ddt,Ltbp1,Spi1,Ppard,Slc9a3r2,Lamb1,Hck,Tgfb3,Dyrk2,Cnn2,Sh2b2,Epha2,Tgfbr1,Mnda,Eng,Hyal2,Notch4,Ctsz,Jph2,Tbx3,Cd22,Ccl9,Hey2,Pbld1,Eif4ebp2,Vsir,Wif1,Cdc34,Flt4,Havcr2,Igfbp3,Id2,Nfkbia,Serpina3n,Prkch,Actn1,Evl,Id4,Tppp,Thrb,Samd4,Rgcc,Nkx3-1,Acod1,Col2a1,Ciita,Grina,Mpv17l,Hcls1,Krt18,Cdkn1a,Cxcl13,Pim1,Abcg1,Lbh,Xdh,Twsg1,C3,Bambi,H2-K1,Dpysl3,Csf1r,Pitx3,Bbs4,Prdx4,Ifitm1,Podxl,…
GO:0045595	regulation of cell differentiation	181	1868	7.45e-20	Ncs1,Pdgfb,Spi1,Ppard,Tgfb3,Ephb3,Tgfbr1,Gprc5b,Ccl8,Eng,Xk,Notch4,Ctsz,Tbx3,Ccl9,Hey2,Pbld1,Vsir,Wif1,Igfbp3,Id2,Nfkbia,Prkch,Id4,Thrb,Vcl,Rgcc,Hcls1,Pim1,Abcg1,Lbh,Xdh,Twsg1,Bambi,H2-K1,Dpysl3,Csf1r,Efhc2,Pitx3,Baiap2,Ifitm1,Ccr1,Sox17,Serpine2,Rab17,Mark1,Ccdc3,Rgs4,Grb14,Notch1,Itgav,Il1b,Smad9,Zbtb7b,Arhgef2,Bmpr1b,Dock7,Tnfrsf1b,Mycl,Mfsd2a,Sema3c,Sema3d,Prdm16,Cd38,Flt1,Pglyrp1,Tyrobp,Il4r…	Ncs1,Pdgfb,Spi1,Ppard,Tgfb3,Ephb3,Tgfbr1,Gprc5b,Ccl8,Eng,Xk,Notch4,Ctsz,Tbx3,Ccl9,Hey2,Pbld1,Vsir,Wif1,Igfbp3,Id2,Nfkbia,Prkch,Id4,Thrb,Vcl,Rgcc,Hcls1,Pim1,Abcg1,Lbh,Xdh,Twsg1,Bambi,H2-K1,Dpysl3,Csf1r,Efhc2,Pitx3,Baiap2,Ifitm1,Ccr1,Sox17,Serpine2,Rab17,Mark1,Ccdc3,Rgs4,Grb14,Notch1,Itgav,Il1b,Smad9,Zbtb7b,Arhgef2,Bmpr1b,Dock7,Tnfrsf1b,Mycl,Mfsd2a,Sema3c,Sema3d,Prdm16,Cd38,Flt1,Pglyrp1,Tyrobp,Il4r…
GO:0002682	regulation of immune system process	140	1252	9.88e-20	Itgb2,Cfp,Ddt,Spi1,Tgfb3,Sh2b2,Orm3,Gprc5b,Mnda,Lbp,Mmp8,Cd22,Vsir,Havcr2,Id2,Nfkbia,Prkch,Rgcc,Irg1,Hcls1,Cdkn1a,Cxcl13,Pim1,Twsg1,C3,H2-K1,Csf1r,Irf7,Ccr1,Slc11a1,Mr1,Fcgr2b,Notch1,Tyro3,Il1b,Zbtb7b,Fcgr1,Tnfrsf1b,Fgr,Prdm16,Cd38,Flt1,Clec4e,Pglyrp1,Tyrobp,Il4ra,Btk,Jam3,Mlh1,Plvap,C1qc,Themis2,H2-DMa,Parp14,Lrrc17,Lyn,Flt3,Zc3h12d,C1qb,H2-Ab1,Sema7a,Tgfb2,Spns2,H2-Aa,Fgl2,C1qa,Runx3,Efnb1,Bst2…	Itgb2,Cfp,Ddt,Spi1,Tgfb3,Sh2b2,Orm3,Gprc5b,Mnda,Lbp,Mmp8,Cd22,Vsir,Havcr2,Id2,Nfkbia,Prkch,Rgcc,Acod1,Hcls1,Cdkn1a,Cxcl13,Pim1,Twsg1,C3,H2-K1,Csf1r,Irf7,Ccr1,Slc11a1,Mr1,Fcgr2b,Notch1,Tyro3,Il1b,Zbtb7b,Fcgr1,Tnfrsf1b,Fgr,Prdm16,Cd38,Flt1,Clec4e,Pglyrp1,Tyrobp,Il4ra,Btk,Jam3,Mlh1,Plvap,C1qc,Themis2,H2-DMa,Parp14,Lrrc17,Lyn,Flt3,Zc3h12d,C1qb,H2-Ab1,Sema7a,Tgfb2,Spns2,H2-Aa,Fgl2,C1qa,Runx3,Efnb1,Bst…
GO:0010646	regulation of cell communication	259	3215	3.26e-19	Ncs1,Pdgfb,Ddt,Ltbp1,Ppard,Slc9a3r2,Tgfb3,Map3k11,Dyrk2,Sh2b2,Slc1a3,Epha2,Tgfbr1,Gprc5b,Ccl8,Eng,Hyal2,Notch4,Ncf1,Lbp,Cyth1,Jph2,Ksr1,Nos2,Mmp8,Ccl6,Cd22,Ccl9,Arhgef25,Hey2,Pbld1,Eif4ebp2,Vsir,Wif1,Cdc34,Flt4,Havcr2,Igfbp3,Nfkbia,Prkch,Ly86,Rgcc,Nkx3-1,Irg1,Col2a1,Grina,Gpihbp1,Mpv17l,Hcls1,Fgd2,Lbh,Xdh,Twsg1,C3,Bambi,Csf1r,Pcsk5,Baiap2,Irf7,Ccr1,Sox17,Il1r2,Serpine2,Fcgr2b,Ccdc3,Rgs4,Itga8,Grb…	Ncs1,Pdgfb,Ddt,Ltbp1,Ppard,Slc9a3r2,Tgfb3,Map3k11,Dyrk2,Sh2b2,Slc1a3,Epha2,Tgfbr1,Gprc5b,Ccl8,Eng,Hyal2,Notch4,Ncf1,Lbp,Cyth1,Jph2,Ksr1,Nos2,Mmp8,Ccl6,Cd22,Ccl9,Arhgef25,Hey2,Pbld1,Eif4ebp2,Vsir,Wif1,Cdc34,Flt4,Havcr2,Igfbp3,Nfkbia,Prkch,Ly86,Rgcc,Nkx3-1,Acod1,Col2a1,Grina,Gpihbp1,Mpv17l,Hcls1,Fgd2,Lbh,Xdh,Twsg1,C3,Bambi,Csf1r,Pcsk5,Baiap2,Irf7,Ccr1,Sox17,Il1r2,Serpine2,Fcgr2b,Ccdc3,Rgs4,Itga8,Gr…
GO:0065009	regulation of molecular function	322	4379	4.01e-19	Itgb2,Pdgfb,Trappc6a,Spi1,Ppard,Hck,Tgfb3,Map3k11,Irf5,Ephb3,Tead4,Epha2,Saa3,Tgfbr1,Gprc5b,Ccl8,Mnda,Eng,Hyal2,Ncf1,Ctsz,Cyth1,Stac2,Jph2,Ksr1,Nos2,Tbx3,Mmp8,Cxcl16,Ccl6,Ccl9,Arhgef25,Hey2,Nuak1,Vsir,Kcnmb1,Flt4,Havcr2,Igfbp3,Id2,Adap2,Nfkbia,Serpina3n,Prkch,Actn1,Thrb,Rgcc,Nkx3-1,Irg1,Gpihbp1,Arhgap31,Hcls1,Cdkn1a,Cxcl13,Fgd2,Pim1,Xdh,C3,Bambi,Csf1r,C1qtnf9,Pitx3,Bbs4,Irf7,Sox17,Slc11a1,Serpine…	Itgb2,Pdgfb,Trappc6a,Spi1,Ppard,Hck,Tgfb3,Map3k11,Irf5,Ephb3,Tead4,Epha2,Saa3,Tgfbr1,Gprc5b,Ccl8,Mnda,Eng,Hyal2,Ncf1,Ctsz,Cyth1,Stac2,Jph2,Ksr1,Nos2,Tbx3,Mmp8,Cxcl16,Ccl6,Ccl9,Arhgef25,Hey2,Nuak1,Vsir,Kcnmb1,Flt4,Havcr2,Igfbp3,Id2,Adap2,Nfkbia,Serpina3n,Prkch,Actn1,Thrb,Rgcc,Nkx3-1,Acod1,Gpihbp1,Arhgap31,Hcls1,Cdkn1a,Cxcl13,Fgd2,Pim1,Xdh,C3,Bambi,Csf1r,C1qtnf9,Pitx3,Bbs4,Irf7,Sox17,Slc11a1,Serpin…
GO:0006950	response to stress	249	3045	4.11e-19	Itgb2,Pdgfb,Cfp,Ppard,Hck,Tgfb3,Map3k11,Dyrk2,Irf5,Cnn2,Slc1a3,Epha2,Orm3,Saa3,Ccl8,Eng,Hyal2,Fads1,Cybb,Ncf1,Lbp,Nos2,Tbx3,Cxcl16,Ccl6,Plod1,Ccl9,Ptger1,Hey2,Nuak1,Havcr2,Upp1,Id2,Serpina3n,Evl,Ly86,Rgcc,Nkx3-1,Irg1,Ciita,Sdf2l1,Mylk,Cdkn1a,Cxcl13,C3,H2-K1,Dpysl3,Csf1r,Pitx3,Prdx4,Cyp2e1,Ifitm1,Irf7,Ccr1,Slc11a1,Serpine2,Xpr1,Mr1,Fcgr2b,Notch1,Scn2a1,Itgav,Tyro3,Il1b,Tspan2,Gucy1b3,Arhgef2,Fcgr1…	Itgb2,Pdgfb,Cfp,Ppard,Hck,Tgfb3,Map3k11,Dyrk2,Irf5,Cnn2,Slc1a3,Epha2,Orm3,Saa3,Ccl8,Eng,Hyal2,Fads1,Cybb,Ncf1,Lbp,Nos2,Tbx3,Cxcl16,Ccl6,Plod1,Ccl9,Ptger1,Hey2,Nuak1,Havcr2,Upp1,Id2,Serpina3n,Evl,Ly86,Rgcc,Nkx3-1,Acod1,Ciita,Sdf2l1,Mylk,Cdkn1a,Cxcl13,C3,H2-K1,Dpysl3,Csf1r,Pitx3,Prdx4,Cyp2e1,Ifitm1,Irf7,Ccr1,Slc11a1,Serpine2,Xpr1,Mr1,Fcgr2b,Notch1,Scn2a1,Itgav,Tyro3,Il1b,Tspan2,Gucy1b3,Arhgef2,Fcgr…
GO:0048584	positive regulation of response to stimulus	192	2080	4.27e-19	Itgb2,Pdgfb,Cfp,Ddt,Ppard,Tgfb3,Map3k11,Sh2b2,Tgfbr1,Gprc5b,Ccl8,Mnda,Eng,Hyal2,Ncf1,Lbp,Jph2,Ksr1,Mmp8,Ccl6,Ccl9,Vsir,Flt4,Havcr2,Igfbp3,Nfkbia,Prkch,Ly86,Rgcc,Nkx3-1,Irg1,Hcls1,Mylk,Cxcl13,Fgd2,Xdh,Twsg1,C3,Bambi,H2-K1,Csf1r,Pcsk5,C1qtnf9,Baiap2,Irf7,Ccr1,Slc11a1,Mr1,Fcgr2b,Rgs4,Itga8,Notch1,Siglec1,Il1b,Il6ra,Zbtb7b,Fcgr1,F3,Bmpr1b,Map3k6,Fgr,Cd38,Evc,Lfng,Flt1,Wnt16,Arhgef5,Lmcd1,Il4ra,Btk,Fl…	Itgb2,Pdgfb,Cfp,Ddt,Ppard,Tgfb3,Map3k11,Sh2b2,Tgfbr1,Gprc5b,Ccl8,Mnda,Eng,Hyal2,Ncf1,Lbp,Jph2,Ksr1,Mmp8,Ccl6,Ccl9,Vsir,Flt4,Havcr2,Igfbp3,Nfkbia,Prkch,Ly86,Rgcc,Nkx3-1,Acod1,Hcls1,Mylk,Cxcl13,Fgd2,Xdh,Twsg1,C3,Bambi,H2-K1,Csf1r,Pcsk5,C1qtnf9,Baiap2,Irf7,Ccr1,Slc11a1,Mr1,Fcgr2b,Rgs4,Itga8,Notch1,Siglec1,Il1b,Il6ra,Zbtb7b,Fcgr1,F3,Bmpr1b,Map3k6,Fgr,Cd38,Evc,Lfng,Flt1,Wnt16,Arhgef5,Lmcd1,Il4ra,Btk,F…
GO:0006952	defense response	130	1133	4.57e-19	Itgb2,Cfp,Hck,Irf5,Epha2,Orm3,Saa3,Ccl8,Hyal2,Cybb,Ncf1,Lbp,Nos2,Cxcl16,Ccl6,Ccl9,Ptger1,Havcr2,Serpina3n,Evl,Ly86,Irg1,Ciita,Cxcl13,C3,H2-K1,Csf1r,Ifitm1,Irf7,Ccr1,Slc11a1,Mr1,Fcgr2b,Notch1,Itgav,Il1b,Tspan2,Arhgef2,Fcgr1,F3,Bmpr1b,Tnfrsf1b,Fgr,Plac8,Oasl1,Clec4e,Pglyrp1,Tyrobp,Il4ra,Itgax,Btk,Cotl1,Jam3,Oas3,C1qc,Themis2,Parp14,Rag2,Trim14,Lyn,Cspg4,Slfn8,Irf8,C1qb,H2-Ab1,Sema7a,Tlr13,Colec12,H…	Itgb2,Cfp,Hck,Irf5,Epha2,Orm3,Saa3,Ccl8,Hyal2,Cybb,Ncf1,Lbp,Nos2,Cxcl16,Ccl6,Ccl9,Ptger1,Havcr2,Serpina3n,Evl,Ly86,Acod1,Ciita,Cxcl13,C3,H2-K1,Csf1r,Ifitm1,Irf7,Ccr1,Slc11a1,Mr1,Fcgr2b,Notch1,Itgav,Il1b,Tspan2,Arhgef2,Fcgr1,F3,Bmpr1b,Tnfrsf1b,Fgr,Plac8,Oasl1,Clec4e,Pglyrp1,Tyrobp,Il4ra,Itgax,Btk,Cotl1,Jam3,Oas3,C1qc,Themis2,Parp14,Rag2,Trim14,Lyn,Cspg4,Slfn8,Irf8,C1qb,H2-Ab1,Sema7a,Tlr13,Colec12,…
GO:0023051	regulation of signaling	259	3227	4.7e-19	Ncs1,Pdgfb,Ddt,Ltbp1,Ppard,Slc9a3r2,Tgfb3,Map3k11,Dyrk2,Sh2b2,Slc1a3,Epha2,Tgfbr1,Gprc5b,Ccl8,Eng,Hyal2,Notch4,Ncf1,Lbp,Cyth1,Jph2,Ksr1,Nos2,Mmp8,Ccl6,Cd22,Ccl9,Arhgef25,Hey2,Pbld1,Eif4ebp2,Vsir,Wif1,Cdc34,Flt4,Havcr2,Igfbp3,Nfkbia,Prkch,Ly86,Rgcc,Nkx3-1,Irg1,Col2a1,Grina,Gpihbp1,Mpv17l,Hcls1,Fgd2,Lbh,Xdh,Twsg1,C3,Bambi,Csf1r,Pcsk5,Baiap2,Irf7,Ccr1,Sox17,Il1r2,Serpine2,Fcgr2b,Ccdc3,Rgs4,Itga8,Grb…	Ncs1,Pdgfb,Ddt,Ltbp1,Ppard,Slc9a3r2,Tgfb3,Map3k11,Dyrk2,Sh2b2,Slc1a3,Epha2,Tgfbr1,Gprc5b,Ccl8,Eng,Hyal2,Notch4,Ncf1,Lbp,Cyth1,Jph2,Ksr1,Nos2,Mmp8,Ccl6,Cd22,Ccl9,Arhgef25,Hey2,Pbld1,Eif4ebp2,Vsir,Wif1,Cdc34,Flt4,Havcr2,Igfbp3,Nfkbia,Prkch,Ly86,Rgcc,Nkx3-1,Acod1,Col2a1,Grina,Gpihbp1,Mpv17l,Hcls1,Fgd2,Lbh,Xdh,Twsg1,C3,Bambi,Csf1r,Pcsk5,Baiap2,Irf7,Ccr1,Sox17,Il1r2,Serpine2,Fcgr2b,Ccdc3,Rgs4,Itga8,Gr…
GO:0051270	regulation of cellular component movement	122	1048	3.13e-18	Pdgfb,Ddt,Ppard,Lamb1,Cnn2,Epha2,Tgfbr1,Eng,Hyal2,Lbp,Cxcl16,Pbld1,Vsir,Flt4,Igfbp3,Actn1,Evl,Vcl,Rgcc,Mylk,Cxcl13,Dpysl3,Csf1r,Pcsk5,Bbs4,Ifitm1,Podxl,Ccr1,Notch1,Itgav,Il1b,Arhgef2,F3,Dock7,Sema3c,Fgr,Sema3d,Flt1,Itgax,Fgf13,Flna,Cdh5,Jam3,Mcam,Plvap,Arap3,Bmpr1a,Nexn,Tie1,Scai,Lyn,Sema7a,Ank2,Tgfb2,Fgf1,Phldb2,Atp1b2,Acta2,S1pr1,Bst2,Nov,Sorl1,Abi3,Fpr2,Sdc3,Prr5,Agt,Epha3,Sema5a,Rock1,Plxnb1,…	Pdgfb,Ddt,Ppard,Lamb1,Cnn2,Epha2,Tgfbr1,Eng,Hyal2,Lbp,Cxcl16,Pbld1,Vsir,Flt4,Igfbp3,Actn1,Evl,Vcl,Rgcc,Mylk,Cxcl13,Dpysl3,Csf1r,Pcsk5,Bbs4,Ifitm1,Podxl,Ccr1,Notch1,Itgav,Il1b,Arhgef2,F3,Dock7,Sema3c,Fgr,Sema3d,Flt1,Itgax,Fgf13,Flna,Cdh5,Jam3,Mcam,Plvap,Arap3,Bmpr1a,Nexn,Tie1,Scai,Lyn,Sema7a,Ank2,Tgfb2,Fgf1,Phldb2,Atp1b2,Acta2,S1pr1,Bst2,Nov,Sorl1,Abi3,Fpr2,Sdc3,Prr5,Agt,Epha3,Sema5a,Rock1,Plxnb1,…
GO:0010033	response to organic substance	227	2742	1.12e-17	Itgb2,Pdgfb,Ltbp1,Spi1,Ppard,Tgfb3,Irf5,Sh2b2,Slc1a3,Epha2,Saa3,Tgfbr1,Ccl8,Mnda,Eng,Hyal2,Fads1,Mmp13,Cybb,Lbp,Nos2,Cxcl16,Ccl6,Ccl9,Ptger1,Eif4ebp2,Vsir,Kcnmb1,Cdc34,Flt4,Havcr2,Nfkbia,Serpina3n,Evl,Thrb,Nkx3-1,Irg1,Osmr,Fbxo32,Col2a1,Ciita,Sdf2l1,Hcls1,Krt18,Cdkn1a,Cxcl13,Pim1,Abcg1,Twsg1,Bambi,Dpysl3,Csf1r,Efhc2,Pitx3,Bbs4,Baiap2,Cyp2e1,Ifitm1,Irf7,Ccr1,Sox17,Rftn2,Il1r2,Slc11a1,Fcgr2b,Grb14,…	Itgb2,Pdgfb,Ltbp1,Spi1,Ppard,Tgfb3,Irf5,Sh2b2,Slc1a3,Epha2,Saa3,Tgfbr1,Ccl8,Mnda,Eng,Hyal2,Fads1,Mmp13,Cybb,Lbp,Nos2,Cxcl16,Ccl6,Ccl9,Ptger1,Eif4ebp2,Vsir,Kcnmb1,Cdc34,Flt4,Havcr2,Nfkbia,Serpina3n,Evl,Thrb,Nkx3-1,Acod1,Osmr,Fbxo32,Col2a1,Ciita,Sdf2l1,Hcls1,Krt18,Cdkn1a,Cxcl13,Pim1,Abcg1,Twsg1,Bambi,Dpysl3,Csf1r,Efhc2,Pitx3,Bbs4,Baiap2,Cyp2e1,Ifitm1,Irf7,Ccr1,Sox17,Rftn2,Il1r2,Slc11a1,Fcgr2b,Grb14…
GO:0009966	regulation of signal transduction	228	2767	1.52e-17	Pdgfb,Ddt,Ltbp1,Ppard,Slc9a3r2,Tgfb3,Map3k11,Dyrk2,Sh2b2,Epha2,Tgfbr1,Gprc5b,Ccl8,Eng,Hyal2,Notch4,Ncf1,Lbp,Cyth1,Jph2,Ksr1,Mmp8,Ccl6,Cd22,Ccl9,Arhgef25,Hey2,Pbld1,Vsir,Wif1,Cdc34,Flt4,Havcr2,Igfbp3,Nfkbia,Prkch,Ly86,Nkx3-1,Irg1,Col2a1,Grina,Gpihbp1,Mpv17l,Hcls1,Fgd2,Lbh,Xdh,Twsg1,C3,Bambi,Csf1r,Pcsk5,Baiap2,Irf7,Ccr1,Sox17,Il1r2,Serpine2,Fcgr2b,Ccdc3,Rgs4,Itga8,Grb14,Notch1,Itgav,Tyro3,Siglec1,I…	Pdgfb,Ddt,Ltbp1,Ppard,Slc9a3r2,Tgfb3,Map3k11,Dyrk2,Sh2b2,Epha2,Tgfbr1,Gprc5b,Ccl8,Eng,Hyal2,Notch4,Ncf1,Lbp,Cyth1,Jph2,Ksr1,Mmp8,Ccl6,Cd22,Ccl9,Arhgef25,Hey2,Pbld1,Vsir,Wif1,Cdc34,Flt4,Havcr2,Igfbp3,Nfkbia,Prkch,Ly86,Nkx3-1,Acod1,Col2a1,Grina,Gpihbp1,Mpv17l,Hcls1,Fgd2,Lbh,Xdh,Twsg1,C3,Bambi,Csf1r,Pcsk5,Baiap2,Irf7,Ccr1,Sox17,Il1r2,Serpine2,Fcgr2b,Ccdc3,Rgs4,Itga8,Grb14,Notch1,Itgav,Tyro3,Siglec1,…
GO:2000145	regulation of cell motility	114	963	2e-17	Pdgfb,Ddt,Ppard,Lamb1,Cnn2,Epha2,Tgfbr1,Eng,Hyal2,Lbp,Cxcl16,Pbld1,Vsir,Flt4,Igfbp3,Evl,Vcl,Rgcc,Mylk,Cxcl13,Dpysl3,Csf1r,Pcsk5,Bbs4,Ifitm1,Podxl,Ccr1,Notch1,Itgav,Il1b,Arhgef2,F3,Dock7,Sema3c,Fgr,Sema3d,Flt1,Itgax,Flna,Cdh5,Jam3,Mcam,Plvap,Arap3,Bmpr1a,Nexn,Tie1,Scai,Lyn,Sema7a,Tgfb2,Fgf1,Phldb2,Atp1b2,Acta2,S1pr1,Bst2,Nov,Sorl1,Abi3,Fpr2,Sdc3,Prr5,Agt,Epha3,Sema5a,Rock1,Plxnb1,Postn,Epha1,Prkg1…	Pdgfb,Ddt,Ppard,Lamb1,Cnn2,Epha2,Tgfbr1,Eng,Hyal2,Lbp,Cxcl16,Pbld1,Vsir,Flt4,Igfbp3,Evl,Vcl,Rgcc,Mylk,Cxcl13,Dpysl3,Csf1r,Pcsk5,Bbs4,Ifitm1,Podxl,Ccr1,Notch1,Itgav,Il1b,Arhgef2,F3,Dock7,Sema3c,Fgr,Sema3d,Flt1,Itgax,Flna,Cdh5,Jam3,Mcam,Plvap,Arap3,Bmpr1a,Nexn,Tie1,Scai,Lyn,Sema7a,Tgfb2,Fgf1,Phldb2,Atp1b2,Acta2,S1pr1,Bst2,Nov,Sorl1,Abi3,Fpr2,Sdc3,Prr5,Agt,Epha3,Sema5a,Rock1,Plxnb1,Postn,Epha1,Prkg1…
GO:0006955	immune response	115	979	2.28e-17	Cfp,Hck,Irf5,Ccl8,Cybb,Lbp,Nos2,Cxcl16,Ccl6,Ccl9,Havcr2,Evl,Ly86,Rgcc,Irg1,Endou,Ciita,Cxcl13,C3,H2-K1,Csf1r,Ifitm1,Irf7,Ccr1,Slc11a1,Rab17,Mr1,Fcgr2b,Notch1,Il1b,Arhgef2,Fcgr1,Tnfrsf1b,Fgr,Oasl1,Lfng,Clec4e,Pglyrp1,Tyrobp,Il4ra,Btk,Jam3,Mlh1,Oas3,Bmpr1a,C1qc,H2-DMa,Parp14,Trim14,Lyn,Irf8,C1qb,H2-Ab1,Serpina3g,Sbno2,Tlr13,Colec12,March1,H2-Aa,Fgl2,C1qa,Bst2,Lcn2,Cd14,Cfd,Samhd1,Jak3,Oas2,Tlr1,Tlr…	Cfp,Hck,Irf5,Ccl8,Cybb,Lbp,Nos2,Cxcl16,Ccl6,Ccl9,Havcr2,Evl,Ly86,Rgcc,Acod1,Endou,Ciita,Cxcl13,C3,H2-K1,Csf1r,Ifitm1,Irf7,Ccr1,Slc11a1,Rab17,Mr1,Fcgr2b,Notch1,Il1b,Arhgef2,Fcgr1,Tnfrsf1b,Fgr,Oasl1,Lfng,Clec4e,Pglyrp1,Tyrobp,Il4ra,Btk,Jam3,Mlh1,Oas3,Bmpr1a,C1qc,H2-DMa,Parp14,Trim14,Lyn,Irf8,C1qb,H2-Ab1,Serpina3g,Sbno2,Tlr13,Colec12,March1,H2-Aa,Fgl2,C1qa,Bst2,Lcn2,Cd14,Cfd,Samhd1,Jak3,Oas2,Tlr1,Tl…
GO:0030334	regulation of cell migration	110	915	3.27e-17	Pdgfb,Ddt,Ppard,Lamb1,Cnn2,Epha2,Tgfbr1,Eng,Hyal2,Lbp,Cxcl16,Pbld1,Vsir,Flt4,Igfbp3,Evl,Vcl,Rgcc,Mylk,Cxcl13,Dpysl3,Csf1r,Pcsk5,Ifitm1,Podxl,Ccr1,Notch1,Itgav,Il1b,Arhgef2,F3,Dock7,Sema3c,Fgr,Sema3d,Flt1,Itgax,Flna,Cdh5,Jam3,Mcam,Plvap,Arap3,Bmpr1a,Nexn,Tie1,Scai,Lyn,Sema7a,Tgfb2,Fgf1,Phldb2,Atp1b2,Acta2,S1pr1,Bst2,Nov,Sorl1,Abi3,Fpr2,Sdc3,Prr5,Agt,Epha3,Sema5a,Rock1,Plxnb1,Postn,Epha1,Prkg1,Emp2…	Pdgfb,Ddt,Ppard,Lamb1,Cnn2,Epha2,Tgfbr1,Eng,Hyal2,Lbp,Cxcl16,Pbld1,Vsir,Flt4,Igfbp3,Evl,Vcl,Rgcc,Mylk,Cxcl13,Dpysl3,Csf1r,Pcsk5,Ifitm1,Podxl,Ccr1,Notch1,Itgav,Il1b,Arhgef2,F3,Dock7,Sema3c,Fgr,Sema3d,Flt1,Itgax,Flna,Cdh5,Jam3,Mcam,Plvap,Arap3,Bmpr1a,Nexn,Tie1,Scai,Lyn,Sema7a,Tgfb2,Fgf1,Phldb2,Atp1b2,Acta2,S1pr1,Bst2,Nov,Sorl1,Abi3,Fpr2,Sdc3,Prr5,Agt,Epha3,Sema5a,Rock1,Plxnb1,Postn,Epha1,Prkg1,Emp2…
GO:0009653	anatomical structure morphogenesis	194	2244	1.81e-16	Pdgfb,Spi1,Lamb1,Tgfb3,Slc1a3,Ephb3,Tead4,Epha2,Tgfbr1,Eng,Hyal2,Mmp13,Notch4,Ctsz,Tbx3,Mmp8,Hey2,Flt4,Fam84a,Id2,Actn1,Evl,Id4,Tppp,Emb,Thrb,Vcl,Nkx3-1,Parvb,Col2a1,Hcls1,Mylk,Twsg1,Csf1r,Pcsk5,Pitx3,Bbs4,Ifitm1,Podxl,Sox17,Serpine2,Csrp1,Itga8,Notch1,Itgav,Tyro3,Smad9,Arhgef2,Bmpr1b,Dock7,Mfsd2a,Alpl,Sema3c,Fgr,Sema3d,Lfng,Flt1,Wnt16,Flna,Cdh5,Jam3,Mcam,Tbx18,Bmpr1a,Pgm5,Cdh6,Nexn,Tie1,Tgfbi,He…	Pdgfb,Spi1,Lamb1,Tgfb3,Slc1a3,Ephb3,Tead4,Epha2,Tgfbr1,Eng,Hyal2,Mmp13,Notch4,Ctsz,Tbx3,Mmp8,Hey2,Flt4,Fam84a,Id2,Actn1,Evl,Id4,Tppp,Emb,Thrb,Vcl,Nkx3-1,Parvb,Col2a1,Hcls1,Mylk,Twsg1,Csf1r,Pcsk5,Pitx3,Bbs4,Ifitm1,Podxl,Sox17,Serpine2,Csrp1,Itga8,Notch1,Itgav,Tyro3,Smad9,Arhgef2,Bmpr1b,Dock7,Mfsd2a,Alpl,Sema3c,Fgr,Sema3d,Lfng,Flt1,Wnt16,Flna,Cdh5,Jam3,Mcam,Tbx18,Bmpr1a,Pgm5,Cdh6,Nexn,Tie1,Tgfbi,He…
GO:0040012	regulation of locomotion	115	1010	1.89e-16	Pdgfb,Ddt,Ppard,Lamb1,Cnn2,Epha2,Tgfbr1,Eng,Hyal2,Lbp,Cxcl16,Pbld1,Vsir,Flt4,Igfbp3,Evl,Vcl,Rgcc,Mylk,Cxcl13,Dpysl3,Csf1r,Pcsk5,Bbs4,Ifitm1,Podxl,Ccr1,Notch1,Itgav,Il1b,Arhgef2,F3,Dock7,Sema3c,Fgr,Sema3d,Flt1,Itgax,Flna,Cdh5,Jam3,Mcam,Plvap,Arap3,Bmpr1a,Nexn,Tie1,Scai,Lyn,Sema7a,Tgfb2,Fgf1,Phldb2,Atp1b2,Acta2,S1pr1,Bst2,Nov,Sorl1,Abi3,Fpr2,Sdc3,Prr5,Agt,Epha3,Sema5a,Rock1,Plxnb1,Postn,Epha1,Prkg1…	Pdgfb,Ddt,Ppard,Lamb1,Cnn2,Epha2,Tgfbr1,Eng,Hyal2,Lbp,Cxcl16,Pbld1,Vsir,Flt4,Igfbp3,Evl,Vcl,Rgcc,Mylk,Cxcl13,Dpysl3,Csf1r,Pcsk5,Bbs4,Ifitm1,Podxl,Ccr1,Notch1,Itgav,Il1b,Arhgef2,F3,Dock7,Sema3c,Fgr,Sema3d,Flt1,Itgax,Flna,Cdh5,Jam3,Mcam,Plvap,Arap3,Bmpr1a,Nexn,Tie1,Scai,Lyn,Sema7a,Tgfb2,Fgf1,Phldb2,Atp1b2,Acta2,S1pr1,Bst2,Nov,Sorl1,Abi3,Fpr2,Sdc3,Prr5,Agt,Epha3,Sema5a,Rock1,Plxnb1,Postn,Epha1,Prkg1…
GO:0048513	animal organ development	249	3230	4.65e-16	Pdgfb,Ltbp1,Srpk3,Spi1,Ppard,Lamb1,Tgfb3,Cnn2,Ephb3,Tead4,Epha2,Tgfbr1,Eng,Hyal2,Mmp13,Xk,Notch4,Ctsz,Tbx3,Hey2,Flt4,Id2,Adap2,Actn1,Id4,Thrb,Nkx3-1,Col2a1,Hcls1,Mylk,Cdkn1a,Cxcl13,Lbh,Xdh,Twsg1,H2-K1,Csf1r,Pcsk5,Pitx3,Bbs4,Prdx4,Baiap2,Podxl,Ccr1,Sox17,Serpine2,Mr1,Fcgr2b,Itga8,Notch1,Itgav,Tyro3,Smad9,Tspan2,Il6ra,Zbtb7b,Ptbp2,Col24a1,Bmpr1b,B4galt2,Dock7,Tnfrsf1b,Mfsd2a,Alpl,Sema3c,Fgr,Sema3d,…	Pdgfb,Ltbp1,Srpk3,Spi1,Ppard,Lamb1,Tgfb3,Cnn2,Ephb3,Tead4,Epha2,Tgfbr1,Eng,Hyal2,Mmp13,Xk,Notch4,Ctsz,Tbx3,Hey2,Flt4,Id2,Adap2,Actn1,Id4,Thrb,Nkx3-1,Col2a1,Hcls1,Mylk,Cdkn1a,Cxcl13,Lbh,Xdh,Twsg1,H2-K1,Csf1r,Pcsk5,Pitx3,Bbs4,Prdx4,Baiap2,Podxl,Ccr1,Sox17,Serpine2,Mr1,Fcgr2b,Itga8,Notch1,Itgav,Tyro3,Smad9,Tspan2,Il6ra,Zbtb7b,Ptbp2,Col24a1,Bmpr1b,B4galt2,Dock7,Tnfrsf1b,Mfsd2a,Alpl,Sema3c,Fgr,Sema3d,…
GO:0034097	response to cytokine	100	818	5.9e-16	Pdgfb,Spi1,Irf5,Sh2b2,Saa3,Ccl8,Mnda,Hyal2,Nos2,Cxcl16,Ccl6,Ccl9,Cdc34,Nfkbia,Serpina3n,Evl,Nkx3-1,Irg1,Osmr,Ciita,Hcls1,Krt18,Cxcl13,Dpysl3,Csf1r,Efhc2,Bbs4,Ifitm1,Irf7,Ccr1,Sox17,Il1r2,Slc11a1,Il1b,Il6ra,F3,Tnfrsf1b,Cd38,Timp4,Il4ra,Bcat2,Btk,Slc27a1,Il10ra,Plvap,Flt3,Npnt,Irf8,H2-Ab1,Serpina3g,Sbno2,Egln3,Il22ra2,H2-Aa,Bst2,Eps8,Lcn2,Cd14,Socs3,Jak3,Oas2,Ifi205,Wdnml1,Klf2,Stat1,Cebpb,Postn,Cs…	Pdgfb,Spi1,Irf5,Sh2b2,Saa3,Ccl8,Mnda,Hyal2,Nos2,Cxcl16,Ccl6,Ccl9,Cdc34,Nfkbia,Serpina3n,Evl,Nkx3-1,Acod1,Osmr,Ciita,Hcls1,Krt18,Cxcl13,Dpysl3,Csf1r,Efhc2,Bbs4,Ifitm1,Irf7,Ccr1,Sox17,Il1r2,Slc11a1,Il1b,Il6ra,F3,Tnfrsf1b,Cd38,Timp4,Il4ra,Bcat2,Btk,Slc27a1,Il10ra,Plvap,Flt3,Npnt,Irf8,H2-Ab1,Serpina3g,Sbno2,Egln3,Il22ra2,H2-Aa,Bst2,Eps8,Lcn2,Cd14,Socs3,Jak3,Oas2,Ifi205,Wfdc21,Klf2,Stat1,Cebpb,Postn,C…
GO:0009617	response to bacterium	88	660	6.22e-16	Ppard,Hck,Irf5,Epha2,Saa3,Mnda,Ncf1,Lbp,Nos2,Cxcl16,Ptger1,Havcr2,Nfkbia,Serpina3n,Irg1,Cxcl13,C3,H2-K1,Baiap2,Cyp2e1,Slc11a1,Mr1,Fcgr2b,Notch1,Itgav,Il1b,Fcgr1,Abca1,Tnfrsf1b,Alpl,Fgr,Plac8,Clec4e,Timp4,Pglyrp1,Car5b,Mt2,Il10ra,Cyp1a1,Mlh1,Nexn,Rag2,Lyn,Irf8,Sbno2,Colec12,Stab1,Nfib,Lcn2,Cd14,Cfd,Chd7,Oas2,Tlr1,Ifi205,Wdnml1,Fpr2,Stat1,Cebpb,Cyp2b10,Cd300lb,Trim30a,Fcgr4,Fcer1g,Plcg2,Tlr9,Scarb1…	Ppard,Hck,Irf5,Epha2,Saa3,Mnda,Ncf1,Lbp,Nos2,Cxcl16,Ptger1,Havcr2,Nfkbia,Serpina3n,Acod1,Cxcl13,C3,H2-K1,Baiap2,Cyp2e1,Slc11a1,Mr1,Fcgr2b,Notch1,Itgav,Il1b,Fcgr1,Abca1,Tnfrsf1b,Alpl,Fgr,Plac8,Clec4e,Timp4,Pglyrp1,Car5b,Mt2,Il10ra,Cyp1a1,Mlh1,Nexn,Rag2,Lyn,Irf8,Sbno2,Colec12,Stab1,Nfib,Lcn2,Cd14,Cfd,Chd7,Oas2,Tlr1,Ifi205,Wfdc21,Fpr2,Stat1,Cebpb,Cyp2b10,Cd300lb,Trim30a,Fcgr4,Fcer1g,Plcg2,Tlr9,Scarb…
GO:0051240	positive regulation of multicellular organismal process	171	1902	1.04e-15	Itgb2,Pdgfb,Ddt,Tgfb3,Ephb3,Tead4,Tgfbr1,Gprc5b,Mnda,Eng,Hyal2,Mmp13,Cybb,Notch4,Lbp,Mmp8,Hey2,Vsir,Flt4,Havcr2,Id2,Prkch,Tppp,Thrb,Rgcc,Nkx3-1,Gpihbp1,Hcls1,Pim1,Lbh,C3,Bambi,Dpysl3,Csf1r,Pitx3,Bbs4,Baiap2,Ifitm1,Irf7,Ccr1,Slc11a1,Serpine2,Rgs4,Notch1,Il1b,Il6ra,Zbtb7b,Arhgef2,F3,Bmpr1b,Abca1,Tnfrsf1b,Sema3c,Fgr,Prdm16,Cd38,Plac8,Foxp2,Flt1,Clec4e,Tyrobp,Il4ra,Itgax,Flna,Slc27a1,Cdh5,Usp2,Tbx18,…	Itgb2,Pdgfb,Ddt,Tgfb3,Ephb3,Tead4,Tgfbr1,Gprc5b,Mnda,Eng,Hyal2,Mmp13,Cybb,Notch4,Lbp,Mmp8,Hey2,Vsir,Flt4,Havcr2,Id2,Prkch,Tppp,Thrb,Rgcc,Nkx3-1,Gpihbp1,Hcls1,Pim1,Lbh,C3,Bambi,Dpysl3,Csf1r,Pitx3,Bbs4,Baiap2,Ifitm1,Irf7,Ccr1,Slc11a1,Serpine2,Rgs4,Notch1,Il1b,Il6ra,Zbtb7b,Arhgef2,F3,Bmpr1b,Abca1,Tnfrsf1b,Sema3c,Fgr,Prdm16,Cd38,Plac8,Foxp2,Flt1,Clec4e,Tyrobp,Il4ra,Itgax,Flna,Slc27a1,Cdh5,Usp2,Tbx18,…
GO:0006954	inflammatory response	73	481	1.18e-15	Itgb2,Hck,Epha2,Orm3,Saa3,Ccl8,Cybb,Ncf1,Lbp,Nos2,Ccl6,Ccl9,Ptger1,Havcr2,Serpina3n,Ly86,Irg1,Ciita,Cxcl13,C3,Csf1r,Ccr1,Slc11a1,Notch1,Itgav,Il1b,Tspan2,Fcgr1,F3,Bmpr1b,Tnfrsf1b,Tyrobp,Il4ra,Btk,Jam3,Themis2,Lyn,Cspg4,Sema7a,Tlr13,Stab1,C1qa,Chil3,Cd14,Tlr1,Tlr7,Chst1,S100a8,Fpr2,Agt,Pld4,Itgam,C4b,Cebpb,Alox5ap,Fcer1g,Tlr9,Icam1,Cnr2,Mefv,Adora2a,Adam8,Cd300a,Cd68,Hdac9,Nfkb2,Tlr8,Cd163,Ephb6,S…	Itgb2,Hck,Epha2,Orm3,Saa3,Ccl8,Cybb,Ncf1,Lbp,Nos2,Ccl6,Ccl9,Ptger1,Havcr2,Serpina3n,Ly86,Acod1,Ciita,Cxcl13,C3,Csf1r,Ccr1,Slc11a1,Notch1,Itgav,Il1b,Tspan2,Fcgr1,F3,Bmpr1b,Tnfrsf1b,Tyrobp,Il4ra,Btk,Jam3,Themis2,Lyn,Cspg4,Sema7a,Tlr13,Stab1,C1qa,Chil3,Cd14,Tlr1,Tlr7,Chst1,S100a8,Fpr2,Agt,Pld4,Itgam,C4b,Cebpb,Alox5ap,Fcer1g,Tlr9,Icam1,Cnr2,Mefv,Adora2a,Adam8,Cd300a,Cd68,Hdac9,Nfkb2,Tlr8,Cd163,Ephb6,…
GO:0031347	regulation of defense response	79	554	1.18e-15	Ddt,Ppard,Gprc5b,Mnda,Hyal2,Lbp,Nos2,Mmp8,Havcr2,Nfkbia,Irg1,C3,Irf7,Ccr1,Il1r2,Fcgr2b,Tyro3,Il1b,Fcgr1,Tnfrsf1b,Fgr,Pglyrp1,Btk,Cdh5,Nt5e,Parp14,Lyn,Akna,Sbno2,Sema7a,Il22ra2,Fgl2,Pik3ap1,Nov,Napepld,Socs3,Samhd1,Gpr4,Ifi205,S100a8,Fpr2,Agt,Stat1,Pld4,Pde5a,Cebpb,Alox5ap,Pvrl2,Rag1,Fcer1g,Tlr9,Pydc3,Myo1f,Cd74,Cnr2,Cd37,Ceacam1,Abcc1,Mefv,Bst1,Adora2a,Adam8,Shank3,Ifi204,Nr1h3,Tlr8,Tmsb4x,Tmem17…	Ddt,Ppard,Gprc5b,Mnda,Hyal2,Lbp,Nos2,Mmp8,Havcr2,Nfkbia,Acod1,C3,Irf7,Ccr1,Il1r2,Fcgr2b,Tyro3,Il1b,Fcgr1,Tnfrsf1b,Fgr,Pglyrp1,Btk,Cdh5,Nt5e,Parp14,Lyn,Akna,Sbno2,Sema7a,Il22ra2,Fgl2,Pik3ap1,Nov,Napepld,Socs3,Samhd1,Gpr4,Ifi205,S100a8,Fpr2,Agt,Stat1,Pld4,Pde5a,Cebpb,Alox5ap,Nectin2,Rag1,Fcer1g,Tlr9,Pydc3,Myo1f,Cd74,Cnr2,Cd37,Ceacam1,Abcc1,Mefv,Bst1,Adora2a,Adam8,Shank3,Ifi204,Nr1h3,Tlr8,Tmsb4x,Tme…
GO:0044093	positive regulation of molecular function	159	1711	1.18e-15	Itgb2,Pdgfb,Ppard,Tgfb3,Map3k11,Ephb3,Epha2,Tgfbr1,Gprc5b,Ccl8,Ncf1,Stac2,Jph2,Ksr1,Nos2,Mmp8,Ccl6,Ccl9,Vsir,Flt4,Igfbp3,Adap2,Prkch,Rgcc,Nkx3-1,Gpihbp1,Arhgap31,Hcls1,Cdkn1a,Cxcl13,Fgd2,Pim1,Xdh,Bambi,Csf1r,C1qtnf9,Slc11a1,Fcgr2b,Rgs4,Rsu1,Tyro3,Il1b,Il6ra,Arhgef2,Fcgr1,F3,Dock7,Map3k6,Fgr,Lfng,Flt1,Arhgef5,Fgf13,Slc27a1,Arap3,Rgl3,Tie1,Rasa4,Trim14,Lyn,Cspg4,Flt3,Arhgap27,Acer2,Npnt,Egln3,Ank2,…	Itgb2,Pdgfb,Ppard,Tgfb3,Map3k11,Ephb3,Epha2,Tgfbr1,Gprc5b,Ccl8,Ncf1,Stac2,Jph2,Ksr1,Nos2,Mmp8,Ccl6,Ccl9,Vsir,Flt4,Igfbp3,Adap2,Prkch,Rgcc,Nkx3-1,Gpihbp1,Arhgap31,Hcls1,Cdkn1a,Cxcl13,Fgd2,Pim1,Xdh,Bambi,Csf1r,C1qtnf9,Slc11a1,Fcgr2b,Rgs4,Rsu1,Tyro3,Il1b,Il6ra,Arhgef2,Fcgr1,F3,Dock7,Map3k6,Fgr,Lfng,Flt1,Arhgef5,Fgf13,Slc27a1,Arap3,Rgl3,Tie1,Rasa4,Trim14,Lyn,Cspg4,Flt3,Arhgap27,Acer2,Npnt,Egln3,Ank2,…
GO:0050776	regulation of immune response	86	645	1.43e-15	Itgb2,Cfp,Tgfb3,Sh2b2,Gprc5b,Mnda,Lbp,Cd22,Vsir,Havcr2,Prkch,Rgcc,Irg1,C3,H2-K1,Irf7,Ccr1,Slc11a1,Mr1,Fcgr2b,Tyro3,Il1b,Zbtb7b,Fcgr1,Tnfrsf1b,Fgr,Cd38,Clec4e,Pglyrp1,Il4ra,Btk,Mlh1,C1qc,Themis2,H2-DMa,Parp14,Lyn,C1qb,H2-Ab1,Sema7a,Tgfb2,Spns2,Fgl2,C1qa,Bst2,Cfd,Samhd1,Jak3,Shb,Ifi205,Fpr2,Btnl9,Itgam,C4b,Nfatc2,Pvrl2,Fcgr4,Fcer1g,Fes,Plcg2,Tlr9,Pydc3,Myo1f,Pawr,Cd74,Cd37,Ceacam1,Adam8,Cd300a,Nfam…	Itgb2,Cfp,Tgfb3,Sh2b2,Gprc5b,Mnda,Lbp,Cd22,Vsir,Havcr2,Prkch,Rgcc,Acod1,C3,H2-K1,Irf7,Ccr1,Slc11a1,Mr1,Fcgr2b,Tyro3,Il1b,Zbtb7b,Fcgr1,Tnfrsf1b,Fgr,Cd38,Clec4e,Pglyrp1,Il4ra,Btk,Mlh1,C1qc,Themis2,H2-DMa,Parp14,Lyn,C1qb,H2-Ab1,Sema7a,Tgfb2,Spns2,Fgl2,C1qa,Bst2,Cfd,Samhd1,Jak3,Shb,Ifi205,Fpr2,Btnl9,Itgam,C4b,Nfatc2,Nectin2,Fcgr4,Fcer1g,Fes,Plcg2,Tlr9,Pydc3,Myo1f,Pawr,Cd74,Cd37,Ceacam1,Adam8,Cd300a,N…
GO:0042127	regulation of cell population proliferation	154	1650	2.95e-15	Pdgfb,Cnn1,Ppard,Hck,Tgfb3,Cnn2,Tgfbr1,Eng,Ctsz,Ksr1,Nos2,Tbx3,Cd22,Hey2,Pbld1,Vsir,Flt4,Havcr2,Igfbp3,Id2,Nfkbia,Prkch,Id4,Thrb,Rgcc,Nkx3-1,Osmr,Hcls1,Cdkn1a,Pim1,Lbh,Xdh,Twsg1,Bambi,Csf1r,Pitx3,Prdx4,Ifitm1,Sox17,Serpine2,Fcgr2b,Rsu1,Notch1,Itgav,Il1b,Il6ra,Zbtb7b,F3,Ptbp2,Bmpr1b,Tnfrsf1b,Fgr,Tnfrsf9,Cd38,Plac8,Foxp2,Flt1,Vgll4,Tyrobp,Il4ra,Itgax,Btk,Flna,Ifi30,Cdh5,Kank2,Tbx18,Bmpr1a,Hey1,Lyn,…	Pdgfb,Cnn1,Ppard,Hck,Tgfb3,Cnn2,Tgfbr1,Eng,Ctsz,Ksr1,Nos2,Tbx3,Cd22,Hey2,Pbld1,Vsir,Flt4,Havcr2,Igfbp3,Id2,Nfkbia,Prkch,Id4,Thrb,Rgcc,Nkx3-1,Osmr,Hcls1,Cdkn1a,Pim1,Lbh,Xdh,Twsg1,Bambi,Csf1r,Pitx3,Prdx4,Ifitm1,Sox17,Serpine2,Fcgr2b,Rsu1,Notch1,Itgav,Il1b,Il6ra,Zbtb7b,F3,Ptbp2,Bmpr1b,Tnfrsf1b,Fgr,Tnfrsf9,Cd38,Plac8,Foxp2,Flt1,Vgll4,Tyrobp,Il4ra,Itgax,Btk,Flna,Ifi30,Cdh5,Kank2,Tbx18,Bmpr1a,Hey1,Lyn,…
GO:0032101	regulation of response to external stimulus	102	871	3.35e-15	Pdgfb,Ddt,Ppard,Gprc5b,Mnda,Hyal2,Lbp,Nos2,Mmp8,Havcr2,Nfkbia,Ly86,Irg1,Cxcl13,C3,Bbs4,Irf7,Ccr1,Il1r2,Serpine2,Fcgr2b,Notch1,Tyro3,Il1b,Fcgr1,Tnfrsf1b,Sema3c,Fgr,Sema3d,Pglyrp1,Btk,Flna,Cdh5,Jam3,Bace1,Kank2,Nt5e,Parp14,Lyn,Akna,Sbno2,Sema7a,Il22ra2,Scarf1,Fgf1,Fgl2,Phldb2,S1pr1,Pik3ap1,Nov,Napepld,Socs3,Samhd1,Gpr4,Ifi205,S100a8,Fpr2,Agt,Stat1,Pld4,Pde5a,Sema5a,Cebpb,Alox5ap,Prkg1,Pvrl2,Fcer1g,…	Pdgfb,Ddt,Ppard,Gprc5b,Mnda,Hyal2,Lbp,Nos2,Mmp8,Havcr2,Nfkbia,Ly86,Acod1,Cxcl13,C3,Bbs4,Irf7,Ccr1,Il1r2,Serpine2,Fcgr2b,Notch1,Tyro3,Il1b,Fcgr1,Tnfrsf1b,Sema3c,Fgr,Sema3d,Pglyrp1,Btk,Flna,Cdh5,Jam3,Bace1,Kank2,Nt5e,Parp14,Lyn,Akna,Sbno2,Sema7a,Il22ra2,Scarf1,Fgf1,Fgl2,Phldb2,S1pr1,Pik3ap1,Nov,Napepld,Socs3,Samhd1,Gpr4,Ifi205,S100a8,Fpr2,Agt,Stat1,Pld4,Pde5a,Sema5a,Cebpb,Alox5ap,Prkg1,Nectin2,Fcer…
GO:0035556	intracellular signal transduction	138	1402	3.43e-15	Ncs1,Pdgfb,Stk38l,Srpk3,Map3k11,Dyrk2,Sh2b2,Tead4,Epha2,Saa3,Tgfbr1,Rnd3,Stac2,Ksr1,Nos2,Ptger1,Nuak1,Eif4ebp2,Adap2,Nfkbia,Prkch,Nkx3-1,Arhgap31,Cdkn1a,Csf1r,Baiap2,Ccr1,Slc11a1,Rab17,Mark1,Rsu1,Scn2a1,Itgav,Tyro3,Il1b,Gpsm2,Gucy1b3,Arhgef2,Abca1,Dock7,Tnfrsf1b,Map3k6,Rasgef1b,Arhgef5,Fgf13,Btk,Eif4ebp1,Mt2,Mt1,Mlh1,Plvap,Rgl3,Rasa4,Itpr3,Lyn,Cspg4,Rcan2,Acer2,Ank2,Dok3,Gucy1a3,S1pr1,Eps8,Blnk,S…	Ncs1,Pdgfb,Stk38l,Srpk3,Map3k11,Dyrk2,Sh2b2,Tead4,Epha2,Saa3,Tgfbr1,Rnd3,Stac2,Ksr1,Nos2,Ptger1,Nuak1,Eif4ebp2,Adap2,Nfkbia,Prkch,Nkx3-1,Arhgap31,Cdkn1a,Csf1r,Baiap2,Ccr1,Slc11a1,Rab17,Mark1,Rsu1,Scn2a1,Itgav,Tyro3,Il1b,Gpsm2,Gucy1b3,Arhgef2,Abca1,Dock7,Tnfrsf1b,Map3k6,Rasgef1b,Arhgef5,Fgf13,Btk,Eif4ebp1,Mt2,Mt1,Mlh1,Plvap,Rgl3,Rasa4,Itpr3,Lyn,Cspg4,Rcan2,Acer2,Ank2,Dok3,Gucy1a3,S1pr1,Eps8,Blnk,S…
GO:0002252	immune effector process	68	435	4.03e-15	Cfp,Irf5,Hyal2,Ncf1,Lbp,Havcr2,Rgcc,Irg1,C3,Ifitm1,Irf7,Slc11a1,Fcgr2b,Fcgr1,Oasl1,Lfng,Clec4e,Tyrobp,Il4ra,Itgax,Btk,Mlh1,Oas3,C1qc,H2-DMa,Lyn,Slfn8,C1qb,H2-Ab1,Sbno2,Fgl2,C1qa,Bst2,Cfd,Samhd1,Oas2,Tlr7,Stat1,C4b,Cebpb,Cd300lb,Trim30a,Emp2,Pirb,Fcer1g,Oas1a,Plcg2,Tlr9,Icam1,Myo1f,Cd74,Cd300a,Trim25,Pou2f2,Ptk2b,Tlr8,Ephb6,Tmem173,Bcl3,Syk,Lcp1,Treml4,Unc93b1,Stxbp2,Inpp5d,Fcgr3,Apobec3,Nlrc5	Cfp,Irf5,Hyal2,Ncf1,Lbp,Havcr2,Rgcc,Acod1,C3,Ifitm1,Irf7,Slc11a1,Fcgr2b,Fcgr1,Oasl1,Lfng,Clec4e,Tyrobp,Il4ra,Itgax,Btk,Mlh1,Oas3,C1qc,H2-DMa,Lyn,Slfn8,C1qb,H2-Ab1,Sbno2,Fgl2,C1qa,Bst2,Cfd,Samhd1,Oas2,Tlr7,Stat1,C4b,Cebpb,Cd300lb,Trim30a,Emp2,Pirb,Fcer1g,Oas1a,Plcg2,Tlr9,Icam1,Myo1f,Cd74,Cd300a,Trim25,Pou2f2,Ptk2b,Tlr8,Ephb6,Tmem173,Bcl3,Syk,Lcp1,Treml4,Unc93b1,Stxbp2,Inpp5d,Fcgr3,Apobec3,Nlrc5
GO:0071310	cellular response to organic substance	174	1987	4.69e-15	Pdgfb,Ltbp1,Spi1,Ppard,Tgfb3,Irf5,Sh2b2,Saa3,Tgfbr1,Ccl8,Mnda,Eng,Hyal2,Cybb,Lbp,Nos2,Cxcl16,Ccl6,Ccl9,Ptger1,Eif4ebp2,Vsir,Kcnmb1,Cdc34,Flt4,Havcr2,Nfkbia,Evl,Thrb,Nkx3-1,Irg1,Osmr,Fbxo32,Col2a1,Ciita,Sdf2l1,Hcls1,Krt18,Cxcl13,Pim1,Twsg1,Bambi,Dpysl3,Csf1r,Efhc2,Pitx3,Bbs4,Baiap2,Ifitm1,Irf7,Ccr1,Sox17,Il1r2,Fcgr2b,Grb14,Notch1,Il1b,Smad9,Il6ra,Arhgef2,F3,Bmpr1b,Abca1,Tnfrsf1b,Alpl,Flt1,Il4ra,Bc…	Pdgfb,Ltbp1,Spi1,Ppard,Tgfb3,Irf5,Sh2b2,Saa3,Tgfbr1,Ccl8,Mnda,Eng,Hyal2,Cybb,Lbp,Nos2,Cxcl16,Ccl6,Ccl9,Ptger1,Eif4ebp2,Vsir,Kcnmb1,Cdc34,Flt4,Havcr2,Nfkbia,Evl,Thrb,Nkx3-1,Acod1,Osmr,Fbxo32,Col2a1,Ciita,Sdf2l1,Hcls1,Krt18,Cxcl13,Pim1,Twsg1,Bambi,Dpysl3,Csf1r,Efhc2,Pitx3,Bbs4,Baiap2,Ifitm1,Irf7,Ccr1,Sox17,Il1r2,Fcgr2b,Grb14,Notch1,Il1b,Smad9,Il6ra,Arhgef2,F3,Bmpr1b,Abca1,Tnfrsf1b,Alpl,Flt1,Il4ra,B…
GO:0045596	negative regulation of cell differentiation	93	761	8.54e-15	Pdgfb,Ppard,Tgfbr1,Notch4,Ctsz,Tbx3,Ccl9,Pbld1,Id2,Nfkbia,Id4,Thrb,Abcg1,Lbh,Xdh,Twsg1,H2-K1,Dpysl3,Pitx3,Rgs4,Grb14,Notch1,Itgav,Il1b,Zbtb7b,Arhgef2,Sema3c,Sema3d,Prdm16,Cd38,Pglyrp1,Il4ra,Fgf13,Flna,Bmpr1a,C1qc,Hey1,Lrrc17,Lyn,Cspg4,Flt3,Sema7a,Tgfb2,Zfhx3,Fgl2,Atp1b2,Mylip,Runx3,Nov,Foxo1,Osr1,Sorl1,Jak3,Shb,Epha3,Stat1,Ngef,Sema5a,Postn,Nfatc2,Cav3,Efna5,Fgfr3,Itgb1,Sema3g,Ptprz1,Pawr,Mbd1,Cd…	Pdgfb,Ppard,Tgfbr1,Notch4,Ctsz,Tbx3,Ccl9,Pbld1,Id2,Nfkbia,Id4,Thrb,Abcg1,Lbh,Xdh,Twsg1,H2-K1,Dpysl3,Pitx3,Rgs4,Grb14,Notch1,Itgav,Il1b,Zbtb7b,Arhgef2,Sema3c,Sema3d,Prdm16,Cd38,Pglyrp1,Il4ra,Fgf13,Flna,Bmpr1a,C1qc,Hey1,Lrrc17,Lyn,Cspg4,Flt3,Sema7a,Tgfb2,Zfhx3,Fgl2,Atp1b2,Mylip,Runx3,Nov,Foxo1,Osr1,Sorl1,Jak3,Shb,Epha3,Stat1,Ngef,Sema5a,Postn,Nfatc2,Cav3,Efna5,Fgfr3,Itgb1,Sema3g,Ptprz1,Pawr,Mbd1,Cd…
GO:0022610	biological adhesion	92	751	1.1e-14	Itgb2,Esam,Ppard,Lamb1,Bcam,Ephb3,Epha2,Eng,Cd22,Nuak1,Actn1,Emb,Vcl,Parvb,Podxl,Itga8,Itgav,Tyro3,Siglec1,Il1b,Lyve1,Itgax,Cdh5,Jam3,Mcam,Nt5e,Lgals3bp,Pgm5,Lpp,Cdh6,Nexn,Tgfbi,Npnt,Podxl2,Cercam,Tgfb2,Itga9,Scarf1,Antxr1,Stab1,Atp1b2,Sned1,Nov,Fat4,S100a8,Adam12,Astn2,Sdc3,Agt,Epha3,Itgam,Rock1,Bsg,Postn,Epha1,Pvrl2,Efna5,Emp2,Fes,Scarb1,Icam1,Dlg3,Itgb1,Dst,Col6a6,Myh10,Pkp4,Plek,Col15a1,Ctnna…	Itgb2,Esam,Ppard,Lamb1,Bcam,Ephb3,Epha2,Eng,Cd22,Nuak1,Actn1,Emb,Vcl,Parvb,Podxl,Itga8,Itgav,Tyro3,Siglec1,Il1b,Lyve1,Itgax,Cdh5,Jam3,Mcam,Nt5e,Lgals3bp,Pgm5,Lpp,Cdh6,Nexn,Tgfbi,Npnt,Podxl2,Cercam,Tgfb2,Itga9,Scarf1,Antxr1,Stab1,Atp1b2,Sned1,Nov,Fat4,S100a8,Adam12,Astn2,Sdc3,Agt,Epha3,Itgam,Rock1,Bsg,Postn,Epha1,Nectin2,Efna5,Emp2,Fes,Scarb1,Icam1,Dlg3,Itgb1,Dst,Col6a6,Myh10,Pkp4,Plek,Col15a1,Ctn…
GO:0050790	regulation of catalytic activity	185	2202	1.67e-14	Pdgfb,Trappc6a,Ppard,Tgfb3,Map3k11,Ephb3,Epha2,Tgfbr1,Gprc5b,Ccl8,Eng,Hyal2,Ncf1,Ksr1,Nos2,Ccl6,Ccl9,Nuak1,Vsir,Flt4,Igfbp3,Adap2,Serpina3n,Rgcc,Nkx3-1,Gpihbp1,Arhgap31,Cdkn1a,Cxcl13,Fgd2,Pim1,Xdh,C3,Csf1r,C1qtnf9,Bbs4,Slc11a1,Serpine2,Rgs4,Rsu1,Notch1,Tyro3,Il1b,Pkia,Gpsm2,Il6ra,Fcgr1,F3,Dock7,Map3k6,Fgr,Oasl1,Flt1,Arhgef5,Timp4,Fgf13,Slc27a1,Apoc3,Oas3,Arap3,Rgl3,Tie1,Rasa4,Lyn,Cspg4,Flt3,Arhga…	Pdgfb,Trappc6a,Ppard,Tgfb3,Map3k11,Ephb3,Epha2,Tgfbr1,Gprc5b,Ccl8,Eng,Hyal2,Ncf1,Ksr1,Nos2,Ccl6,Ccl9,Nuak1,Vsir,Flt4,Igfbp3,Adap2,Serpina3n,Rgcc,Nkx3-1,Gpihbp1,Arhgap31,Cdkn1a,Cxcl13,Fgd2,Pim1,Xdh,C3,Csf1r,C1qtnf9,Bbs4,Slc11a1,Serpine2,Rgs4,Rsu1,Notch1,Tyro3,Il1b,Pkia,Gpsm2,Il6ra,Fcgr1,F3,Dock7,Map3k6,Fgr,Oasl1,Flt1,Arhgef5,Timp4,Fgf13,Slc27a1,Apoc3,Oas3,Arap3,Rgl3,Tie1,Rasa4,Lyn,Cspg4,Flt3,Arhga…
GO:0007155	cell adhesion	91	744	1.75e-14	Itgb2,Esam,Ppard,Lamb1,Bcam,Ephb3,Epha2,Eng,Cd22,Nuak1,Actn1,Emb,Vcl,Parvb,Podxl,Itga8,Itgav,Tyro3,Siglec1,Il1b,Lyve1,Itgax,Cdh5,Jam3,Mcam,Nt5e,Lgals3bp,Pgm5,Lpp,Cdh6,Nexn,Tgfbi,Npnt,Podxl2,Cercam,Tgfb2,Itga9,Scarf1,Antxr1,Stab1,Atp1b2,Sned1,Nov,Fat4,S100a8,Adam12,Astn2,Sdc3,Agt,Epha3,Itgam,Rock1,Bsg,Postn,Epha1,Pvrl2,Efna5,Emp2,Fes,Icam1,Dlg3,Itgb1,Dst,Col6a6,Myh10,Pkp4,Plek,Col15a1,Ctnna3,Fblim…	Itgb2,Esam,Ppard,Lamb1,Bcam,Ephb3,Epha2,Eng,Cd22,Nuak1,Actn1,Emb,Vcl,Parvb,Podxl,Itga8,Itgav,Tyro3,Siglec1,Il1b,Lyve1,Itgax,Cdh5,Jam3,Mcam,Nt5e,Lgals3bp,Pgm5,Lpp,Cdh6,Nexn,Tgfbi,Npnt,Podxl2,Cercam,Tgfb2,Itga9,Scarf1,Antxr1,Stab1,Atp1b2,Sned1,Nov,Fat4,S100a8,Adam12,Astn2,Sdc3,Agt,Epha3,Itgam,Rock1,Bsg,Postn,Epha1,Nectin2,Efna5,Emp2,Fes,Icam1,Dlg3,Itgb1,Dst,Col6a6,Myh10,Pkp4,Plek,Col15a1,Ctnna3,Fbl…
GO:0019222	regulation of metabolic process	389	6085	2.69e-14	Itgb2,Pdgfb,Ddt,Ltbp1,Srpk3,Spi1,Ppard,Hck,Tgfb3,Ssbp2,Map3k11,Dyrk2,Irf5,Cnn2,Sh2b2,Ephb3,Tead4,Epha2,Ddah2,Tgfbr1,Gprc5b,Ccl8,Mnda,Eng,Hyal2,Cybb,Notch4,Ncf1,Lbp,Ctsz,Jph2,Ksr1,Nos2,Tbx3,Mmp8,Ccl6,Ccl9,Hey2,Nuak1,Pbld1,Tysnd1,Eif4ebp2,Vsir,Flt4,Havcr2,Igfbp3,Id2,Nfkbia,Serpina3n,Prkch,Actn1,Id4,Tppp,Thrb,Samd4,Rgcc,Nkx3-1,Irg1,Col2a1,Ciita,Mpv17l,Hcls1,Cdkn1a,Fgd2,Pim1,Abcg1,Lbh,Xdh,Twsg1,C3,Ba…	Itgb2,Pdgfb,Ddt,Ltbp1,Srpk3,Spi1,Ppard,Hck,Tgfb3,Ssbp2,Map3k11,Dyrk2,Irf5,Cnn2,Sh2b2,Ephb3,Tead4,Epha2,Ddah2,Tgfbr1,Gprc5b,Ccl8,Mnda,Eng,Hyal2,Cybb,Notch4,Ncf1,Lbp,Ctsz,Jph2,Ksr1,Nos2,Tbx3,Mmp8,Ccl6,Ccl9,Hey2,Nuak1,Pbld1,Tysnd1,Eif4ebp2,Vsir,Flt4,Havcr2,Igfbp3,Id2,Nfkbia,Serpina3n,Prkch,Actn1,Id4,Tppp,Thrb,Samd4,Rgcc,Nkx3-1,Acod1,Col2a1,Ciita,Mpv17l,Hcls1,Cdkn1a,Fgd2,Pim1,Abcg1,Lbh,Xdh,Twsg1,C3,B…
GO:0071345	cellular response to cytokine stimulus	87	698	3.1e-14	Pdgfb,Spi1,Irf5,Sh2b2,Saa3,Ccl8,Mnda,Hyal2,Nos2,Ccl6,Ccl9,Cdc34,Nfkbia,Evl,Nkx3-1,Irg1,Osmr,Ciita,Hcls1,Krt18,Cxcl13,Dpysl3,Csf1r,Efhc2,Bbs4,Ifitm1,Irf7,Ccr1,Sox17,Il1r2,Il1b,Il6ra,F3,Tnfrsf1b,Il4ra,Bcat2,Btk,Slc27a1,Il10ra,Plvap,Flt3,Npnt,Irf8,H2-Ab1,Sbno2,Egln3,Il22ra2,Eps8,Lcn2,Socs3,Jak3,Oas2,Ifi205,Klf2,Stat1,Cebpb,Postn,Csf2ra,Pirb,Enah,Fcer1g,Pydc3,Icam1,Csf2rb,Csf2rb2,Cd74,Il11ra1,Ceacam1…	Pdgfb,Spi1,Irf5,Sh2b2,Saa3,Ccl8,Mnda,Hyal2,Nos2,Ccl6,Ccl9,Cdc34,Nfkbia,Evl,Nkx3-1,Acod1,Osmr,Ciita,Hcls1,Krt18,Cxcl13,Dpysl3,Csf1r,Efhc2,Bbs4,Ifitm1,Irf7,Ccr1,Sox17,Il1r2,Il1b,Il6ra,F3,Tnfrsf1b,Il4ra,Bcat2,Btk,Slc27a1,Il10ra,Plvap,Flt3,Npnt,Irf8,H2-Ab1,Sbno2,Egln3,Il22ra2,Eps8,Lcn2,Socs3,Jak3,Oas2,Ifi205,Klf2,Stat1,Cebpb,Postn,Csf2ra,Pirb,Enah,Fcer1g,Pydc3,Icam1,Csf2rb,Csf2rb2,Cd74,Il11ra1,Ceacam…
GO:0098542	defense response to other organism	92	775	6.07e-14	Cfp,Hck,Irf5,Epha2,Ccl8,Hyal2,Cybb,Ncf1,Lbp,Nos2,Cxcl16,Ccl6,Ccl9,Havcr2,Evl,Ly86,Irg1,Ciita,Cxcl13,C3,H2-K1,Csf1r,Ifitm1,Irf7,Slc11a1,Mr1,Arhgef2,Fcgr1,Fgr,Plac8,Oasl1,Clec4e,Pglyrp1,Il4ra,Itgax,Btk,Cotl1,Oas3,C1qc,Parp14,Rag2,Trim14,Lyn,Slfn8,Irf8,C1qb,H2-Ab1,Tlr13,Colec12,H2-Aa,Stab1,C1qa,Bst2,Lcn2,Cd14,Cfd,Samhd1,Jak3,Oas2,Tlr1,Tlr7,S100a8,Wdnml1,Fpr2,Stat1,Pld4,C4b,Cebpb,Trim30a,Fcer1g,Oas1a…	Cfp,Hck,Irf5,Epha2,Ccl8,Hyal2,Cybb,Ncf1,Lbp,Nos2,Cxcl16,Ccl6,Ccl9,Havcr2,Evl,Ly86,Acod1,Ciita,Cxcl13,C3,H2-K1,Csf1r,Ifitm1,Irf7,Slc11a1,Mr1,Arhgef2,Fcgr1,Fgr,Plac8,Oasl1,Clec4e,Pglyrp1,Il4ra,Itgax,Btk,Cotl1,Oas3,C1qc,Parp14,Rag2,Trim14,Lyn,Slfn8,Irf8,C1qb,H2-Ab1,Tlr13,Colec12,H2-Aa,Stab1,C1qa,Bst2,Lcn2,Cd14,Cfd,Samhd1,Jak3,Oas2,Tlr1,Tlr7,S100a8,Wfdc21,Fpr2,Stat1,Pld4,C4b,Cebpb,Trim30a,Fcer1g,Oas1…
GO:0006928	movement of cell or subcellular component	133	1382	6.63e-14	Itgb2,Pdgfb,Ppard,Lamb1,Ephb3,Epha2,Saa3,Tgfbr1,Ccl8,Eng,Lbp,Cxcl16,Ccl6,Ccl9,Fam84a,Evl,Emb,Cxcl13,Bambi,Csf1r,Bbs4,Podxl,Ccr1,Sox17,Mark1,Notch1,Itgav,Tyro3,Il1b,Bmpr1b,Sema3c,Sema3d,Ift81,Fscn1,Flt1,Arhgef5,Tub,Fgf13,Flna,Jam3,Kank2,Hsd3b7,Nexn,Cspg4,Podxl2,Sema7a,Ank2,Tgfb2,Itga9,Spns2,Atp1b2,Kcnh2,Cacna2d1,Ch25h,Runx3,Efnb1,S1pr1,Eps8,Nfib,Nov,Kcna5,Sorl1,Pltp,Ift43,Sox18,S100a8,Map6,Astn2,S…	Itgb2,Pdgfb,Ppard,Lamb1,Ephb3,Epha2,Saa3,Tgfbr1,Ccl8,Eng,Lbp,Cxcl16,Ccl6,Ccl9,Fam84a,Evl,Emb,Cxcl13,Bambi,Csf1r,Bbs4,Podxl,Ccr1,Sox17,Mark1,Notch1,Itgav,Tyro3,Il1b,Bmpr1b,Sema3c,Sema3d,Ift81,Fscn1,Flt1,Arhgef5,Tub,Fgf13,Flna,Jam3,Kank2,Hsd3b7,Nexn,Cspg4,Podxl2,Sema7a,Ank2,Tgfb2,Itga9,Spns2,Atp1b2,Kcnh2,Cacna2d1,Ch25h,Runx3,Efnb1,S1pr1,Eps8,Nfib,Nov,Kcna5,Sorl1,Pltp,Ift43,Sox18,S100a8,Map6,Astn2,S…
GO:0043085	positive regulation of catalytic activity	130	1341	8.87e-14	Pdgfb,Ppard,Tgfb3,Map3k11,Ephb3,Epha2,Tgfbr1,Gprc5b,Ccl8,Ncf1,Ksr1,Nos2,Ccl6,Ccl9,Vsir,Flt4,Igfbp3,Adap2,Rgcc,Nkx3-1,Gpihbp1,Arhgap31,Cdkn1a,Cxcl13,Fgd2,Pim1,Xdh,Csf1r,C1qtnf9,Slc11a1,Rgs4,Rsu1,Tyro3,Il1b,Il6ra,Fcgr1,F3,Dock7,Map3k6,Fgr,Flt1,Arhgef5,Fgf13,Slc27a1,Arap3,Rgl3,Tie1,Rasa4,Lyn,Cspg4,Flt3,Arhgap27,Acer2,Npnt,Egln3,Tgfb2,Antxr1,Fgf1,Atp1b2,S1pr1,C1qtnf2,Sorl1,Dcun1d3,Rin3,Tlr1,Hmgn1,Asa…	Pdgfb,Ppard,Tgfb3,Map3k11,Ephb3,Epha2,Tgfbr1,Gprc5b,Ccl8,Ncf1,Ksr1,Nos2,Ccl6,Ccl9,Vsir,Flt4,Igfbp3,Adap2,Rgcc,Nkx3-1,Gpihbp1,Arhgap31,Cdkn1a,Cxcl13,Fgd2,Pim1,Xdh,Csf1r,C1qtnf9,Slc11a1,Rgs4,Rsu1,Tyro3,Il1b,Il6ra,Fcgr1,F3,Dock7,Map3k6,Fgr,Flt1,Arhgef5,Fgf13,Slc27a1,Arap3,Rgl3,Tie1,Rasa4,Lyn,Cspg4,Flt3,Arhgap27,Acer2,Npnt,Egln3,Tgfb2,Antxr1,Fgf1,Atp1b2,S1pr1,C1qtnf2,Sorl1,Dcun1d3,Rin3,Tlr1,Hmgn1,Asa…
GO:0030155	regulation of cell adhesion	86	705	1.4e-13	Itgb2,Lamb1,Ephb3,Epha2,Notch4,Nuak1,Vsir,Havcr2,Vcl,Rgcc,Cxcl13,Twsg1,Pcsk5,Podxl,Serpine2,Rsu1,Notch1,Itgav,Il1b,Zbtb7b,Il4ra,Flna,Jam3,Tbx18,H2-DMa,Lyn,Acer2,Npnt,Zc3h12d,H2-Ab1,Akna,Tgfb2,Zfhx3,H2-Aa,Fgl2,Phldb2,Runx3,Efnb1,S1pr1,Jak3,Ecm2,Shb,Gpr4,Epha3,Pde5a,Sema5a,Ppp1r12a,Rock1,Cebpb,Plxnb1,Postn,Epha1,Prkg1,Jag2,Efna5,Emp2,Rag1,Fes,Icam1,Myo1f,Itgb1,Ptprz1,Piezo1,Pawr,Cd74,Spint2,Ceacam1…	Itgb2,Lamb1,Ephb3,Epha2,Notch4,Nuak1,Vsir,Havcr2,Vcl,Rgcc,Cxcl13,Twsg1,Pcsk5,Podxl,Serpine2,Rsu1,Notch1,Itgav,Il1b,Zbtb7b,Il4ra,Flna,Jam3,Tbx18,H2-DMa,Lyn,Acer2,Npnt,Zc3h12d,H2-Ab1,Akna,Tgfb2,Zfhx3,H2-Aa,Fgl2,Phldb2,Runx3,Efnb1,S1pr1,Jak3,Ecm2,Shb,Gpr4,Epha3,Pde5a,Sema5a,Ppp1r12a,Rock1,Cebpb,Plxnb1,Postn,Epha1,Prkg1,Jag2,Efna5,Emp2,Rag1,Fes,Icam1,Myo1f,Itgb1,Ptprz1,Piezo1,Pawr,Cd74,Spint2,Ceacam1…
GO:0001944	vasculature development	75	562	1.64e-13	Pdgfb,Ltbp1,Spi1,Ephb3,Epha2,Tgfbr1,Eng,Notch4,Tbx3,Hey2,Flt4,Nkx3-1,Mylk,Pcsk5,Sox17,Notch1,Itgav,Sema3c,Flt1,Flna,Cdh5,Jam3,Mcam,Bmpr1a,Tie1,Tgfbi,Hey1,Cspg4,Tgfb2,Antxr1,Fgf1,Ndp,Acta2,S1pr1,Nov,Foxo1,Osr1,Chd7,Socs3,Shb,Gpr4,Rasip1,Sox18,Agt,Sema5a,Epha1,Glul,Itgb1,Ramp1,Ceacam1,Grem1,Dll4,Myh10,Tnfaip2,Robo4,Adam8,Gjc1,Hif3a,Arhgef15,Ptk2b,Mmrn2,Gpr116,Nrp2,Fgfr2,Emcn,Sgpl1,Syk,Rapgef3,Ihh,N…	Pdgfb,Ltbp1,Spi1,Ephb3,Epha2,Tgfbr1,Eng,Notch4,Tbx3,Hey2,Flt4,Nkx3-1,Mylk,Pcsk5,Sox17,Notch1,Itgav,Sema3c,Flt1,Flna,Cdh5,Jam3,Mcam,Bmpr1a,Tie1,Tgfbi,Hey1,Cspg4,Tgfb2,Antxr1,Fgf1,Ndp,Acta2,S1pr1,Nov,Foxo1,Osr1,Chd7,Socs3,Shb,Gpr4,Rasip1,Sox18,Agt,Sema5a,Epha1,Glul,Itgb1,Ramp1,Ceacam1,Grem1,Dll4,Myh10,Tnfaip2,Robo4,Adam8,Gjc1,Hif3a,Arhgef15,Ptk2b,Mmrn2,Adgrf5,Nrp2,Fgfr2,Emcn,Sgpl1,Syk,Rapgef3,Ihh,N…
GO:0065008	regulation of biological quality	271	3822	1.72e-13	Ncs1,Nalcn,Pdgfb,Ltbp1,Esam,Spi1,Napsa,Ppard,Hck,Cyp4f18,Sh2b2,Ephb3,Gprc5b,Eng,Hyal2,Kdelr3,Mmp13,Xk,Lbp,Cyth1,Slc12a7,Jph2,Nos2,Tbx3,Ptger1,Hey2,Pbld1,Eif4ebp2,Kcnmb1,Igfbp3,Id2,Nfkbia,Evl,Thrb,Samd4,Nkx3-1,Parvb,Col2a1,Grina,Gpihbp1,Mpv17l,Hcls1,Cxcl13,Pim1,Abcg1,Xdh,C3,Bambi,Csf1r,Pcsk5,C1qtnf9,Bbs4,Prdx4,Baiap2,Ccr1,Sox17,Slc11a1,Serpine2,Rab17,Xpr1,Fcgr2b,Rgs4,Notch1,Scn2a1,Itgav,Tyro3,Il1b…	Ncs1,Nalcn,Pdgfb,Ltbp1,Esam,Spi1,Napsa,Ppard,Hck,Cyp4f18,Sh2b2,Ephb3,Gprc5b,Eng,Hyal2,Kdelr3,Mmp13,Xk,Lbp,Cyth1,Slc12a7,Jph2,Nos2,Tbx3,Ptger1,Hey2,Pbld1,Eif4ebp2,Kcnmb1,Igfbp3,Id2,Nfkbia,Evl,Thrb,Samd4,Nkx3-1,Parvb,Col2a1,Grina,Gpihbp1,Mpv17l,Hcls1,Cxcl13,Pim1,Abcg1,Xdh,C3,Bambi,Csf1r,Pcsk5,C1qtnf9,Bbs4,Prdx4,Baiap2,Ccr1,Sox17,Slc11a1,Serpine2,Rab17,Xpr1,Fcgr2b,Rgs4,Notch1,Scn2a1,Itgav,Tyro3,Il1b…
GO:0009893	positive regulation of metabolic process	267	3767	3.24e-13	Itgb2,Pdgfb,Ddt,Ltbp1,Spi1,Ppard,Tgfb3,Ssbp2,Map3k11,Dyrk2,Irf5,Cnn2,Ephb3,Tead4,Epha2,Ddah2,Tgfbr1,Gprc5b,Ccl8,Mnda,Eng,Hyal2,Cybb,Ncf1,Lbp,Ksr1,Nos2,Tbx3,Mmp8,Ccl6,Ccl9,Hey2,Vsir,Flt4,Havcr2,Igfbp3,Id2,Nfkbia,Actn1,Id4,Thrb,Samd4,Rgcc,Nkx3-1,Irg1,Ciita,Hcls1,Cdkn1a,Fgd2,Pim1,Abcg1,Lbh,Xdh,Twsg1,C3,Bambi,Csf1r,C1qtnf9,Pitx3,Irf7,Ccr1,Sox17,Slc11a1,Fcgr2b,Ccdc3,Itga8,Notch1,Tyro3,Il1b,Smad9,Il6ra…	Itgb2,Pdgfb,Ddt,Ltbp1,Spi1,Ppard,Tgfb3,Ssbp2,Map3k11,Dyrk2,Irf5,Cnn2,Ephb3,Tead4,Epha2,Ddah2,Tgfbr1,Gprc5b,Ccl8,Mnda,Eng,Hyal2,Cybb,Ncf1,Lbp,Ksr1,Nos2,Tbx3,Mmp8,Ccl6,Ccl9,Hey2,Vsir,Flt4,Havcr2,Igfbp3,Id2,Nfkbia,Actn1,Id4,Thrb,Samd4,Rgcc,Nkx3-1,Acod1,Ciita,Hcls1,Cdkn1a,Fgd2,Pim1,Abcg1,Lbh,Xdh,Twsg1,C3,Bambi,Csf1r,C1qtnf9,Pitx3,Irf7,Ccr1,Sox17,Slc11a1,Fcgr2b,Ccdc3,Itga8,Notch1,Tyro3,Il1b,Smad9,Il6r…
GO:0001568	blood vessel development	72	534	3.84e-13	Pdgfb,Ltbp1,Spi1,Ephb3,Epha2,Tgfbr1,Eng,Notch4,Tbx3,Hey2,Flt4,Nkx3-1,Mylk,Pcsk5,Sox17,Notch1,Itgav,Sema3c,Flt1,Flna,Cdh5,Jam3,Mcam,Bmpr1a,Tie1,Tgfbi,Hey1,Cspg4,Tgfb2,Antxr1,Fgf1,Acta2,S1pr1,Nov,Foxo1,Osr1,Chd7,Socs3,Shb,Gpr4,Rasip1,Sox18,Agt,Sema5a,Epha1,Glul,Itgb1,Ramp1,Ceacam1,Grem1,Dll4,Myh10,Tnfaip2,Robo4,Adam8,Gjc1,Hif3a,Ptk2b,Mmrn2,Gpr116,Nrp2,Fgfr2,Emcn,Sgpl1,Syk,Rapgef3,Ihh,Pde2a,Mef2c,Ap…	Pdgfb,Ltbp1,Spi1,Ephb3,Epha2,Tgfbr1,Eng,Notch4,Tbx3,Hey2,Flt4,Nkx3-1,Mylk,Pcsk5,Sox17,Notch1,Itgav,Sema3c,Flt1,Flna,Cdh5,Jam3,Mcam,Bmpr1a,Tie1,Tgfbi,Hey1,Cspg4,Tgfb2,Antxr1,Fgf1,Acta2,S1pr1,Nov,Foxo1,Osr1,Chd7,Socs3,Shb,Gpr4,Rasip1,Sox18,Agt,Sema5a,Epha1,Glul,Itgb1,Ramp1,Ceacam1,Grem1,Dll4,Myh10,Tnfaip2,Robo4,Adam8,Gjc1,Hif3a,Ptk2b,Mmrn2,Adgrf5,Nrp2,Fgfr2,Emcn,Sgpl1,Syk,Rapgef3,Ihh,Pde2a,Mef2c,Ap…
GO:0072359	circulatory system development	101	936	5.22e-13	Pdgfb,Ltbp1,Spi1,Ppard,Ephb3,Epha2,Tgfbr1,Eng,Mmp13,Notch4,Tbx3,Hey2,Flt4,Id2,Adap2,Nkx3-1,Col2a1,Mylk,Cdkn1a,Pcsk5,Sox17,Notch1,Itgav,Tnfrsf1b,Sema3c,Flt1,Wnt16,Flna,Pdlim3,Cdh5,Jam3,Mcam,Tbx18,Bmpr1a,Tie1,Tgfbi,Hey1,Cspg4,Tgfb2,Antxr1,Fgf1,Ndp,Pdlim7,Kcnab1,Acta2,Cpe,S1pr1,Nov,Foxo1,Osr1,Ly6e,Chd7,Socs3,Shb,Gpr4,Fat4,Rasip1,Sox18,Agt,Epha3,Sema5a,Myom1,Epha1,Prkg1,Cav3,Sgcg,Glul,Slc8a1,Itgb1,My…	Pdgfb,Ltbp1,Spi1,Ppard,Ephb3,Epha2,Tgfbr1,Eng,Mmp13,Notch4,Tbx3,Hey2,Flt4,Id2,Adap2,Nkx3-1,Col2a1,Mylk,Cdkn1a,Pcsk5,Sox17,Notch1,Itgav,Tnfrsf1b,Sema3c,Flt1,Wnt16,Flna,Pdlim3,Cdh5,Jam3,Mcam,Tbx18,Bmpr1a,Tie1,Tgfbi,Hey1,Cspg4,Tgfb2,Antxr1,Fgf1,Ndp,Pdlim7,Kcnab1,Acta2,Cpe,S1pr1,Nov,Foxo1,Osr1,Ly6e,Chd7,Socs3,Shb,Gpr4,Fat4,Rasip1,Sox18,Agt,Epha3,Sema5a,Myom1,Epha1,Prkg1,Cav3,Sgcg,Glul,Slc8a1,Itgb1,My…
GO:0009888	tissue development	151	1720	6.49e-13	Pdgfb,Srpk3,Ppard,Lamb1,Epha2,Tgfbr1,Eng,Hyal2,Mmp13,Xk,Notch4,Ctsz,Tbx3,Mmp8,Plod1,Hey2,Id2,Id4,Thrb,Vcl,Nkx3-1,Col2a1,Mylk,Cdkn1a,Lbh,Twsg1,Pitx3,Bbs4,Ifitm1,Podxl,Sox17,Serpine2,Csrp1,Itga8,Notch1,Itgav,Smad9,Bmpr1b,Mfsd2a,Alpl,Sema3c,Fgr,Sema3d,Evc,Foxp2,Lfng,Flt1,Wnt16,Flna,Tagln,Kank2,Cyp1a1,Tbx18,Bmpr1a,Pgm5,Tgfbi,Hey1,Creb5,Lrrc17,Cpq,Npnt,Akna,Sbno2,Sema7a,Tgfb2,Cobl,Fgf1,Kcnab1,Chsy1,Ac…	Pdgfb,Srpk3,Ppard,Lamb1,Epha2,Tgfbr1,Eng,Hyal2,Mmp13,Xk,Notch4,Ctsz,Tbx3,Mmp8,Plod1,Hey2,Id2,Id4,Thrb,Vcl,Nkx3-1,Col2a1,Mylk,Cdkn1a,Lbh,Twsg1,Pitx3,Bbs4,Ifitm1,Podxl,Sox17,Serpine2,Csrp1,Itga8,Notch1,Itgav,Smad9,Bmpr1b,Mfsd2a,Alpl,Sema3c,Fgr,Sema3d,Evc,Foxp2,Lfng,Flt1,Wnt16,Flna,Tagln,Kank2,Cyp1a1,Tbx18,Bmpr1a,Pgm5,Tgfbi,Hey1,Creb5,Lrrc17,Cpq,Npnt,Akna,Sbno2,Sema7a,Tgfb2,Cobl,Fgf1,Kcnab1,Chsy1,Ac…
GO:0022603	regulation of anatomical structure morphogenesis	111	1090	7.26e-13	Itgb2,Hck,Ephb3,Epha2,Tgfbr1,Ccl8,Eng,Cybb,Xk,Notch4,Hey2,Flt4,Thrb,Rgcc,Parvb,Hcls1,Pim1,Xdh,C3,Bambi,Csf1r,Baiap2,Notch1,Il1b,F3,Tnfrsf1b,Mfsd2a,Sema3c,Fgr,Sema3d,Foxp2,Lfng,Flt1,Tyrobp,Il4ra,Itgax,Fgf13,Flna,Cdh5,Tbx18,Arap3,Cd53,Bmpr1a,H2-DMa,Tie1,Hey1,Syne1,Sema7a,Tgfb2,Fgf1,Stab1,Phldb2,Cpe,Eps8,Nfib,Osr1,Gpr4,Map6,Klf2,Adam12,Agt,Stat1,Ngef,Cdc42ep3,Map1b,Sema5a,Rock1,Plxnb1,Postn,Epha1,Nf…	Itgb2,Hck,Ephb3,Epha2,Tgfbr1,Ccl8,Eng,Cybb,Xk,Notch4,Hey2,Flt4,Thrb,Rgcc,Parvb,Hcls1,Pim1,Xdh,C3,Bambi,Csf1r,Baiap2,Notch1,Il1b,F3,Tnfrsf1b,Mfsd2a,Sema3c,Fgr,Sema3d,Foxp2,Lfng,Flt1,Tyrobp,Il4ra,Itgax,Fgf13,Flna,Cdh5,Tbx18,Arap3,Cd53,Bmpr1a,H2-DMa,Tie1,Hey1,Syne1,Sema7a,Tgfb2,Fgf1,Stab1,Phldb2,Cpe,Eps8,Nfib,Osr1,Gpr4,Map6,Klf2,Adam12,Agt,Stat1,Ngef,Cdc42ep3,Map1b,Sema5a,Rock1,Plxnb1,Postn,Epha1,Nf…
GO:0051128	regulation of cellular component organization	192	2438	1.33e-12	Ncs1,Pdgfb,Stk38l,Esam,Spi1,Ppard,Hck,Tgfb3,Ephb3,Epha2,Tgfbr1,Gprc5b,Ccl8,Hyal2,Xk,Lbp,Ctsz,Cxcl16,Cd22,Cdc34,Flt4,Igfbp3,Prkch,Evl,Tppp,Vcl,Rgcc,Gpihbp1,Mpv17l,Hcls1,Cdkn1a,Cxcl13,C3,H2-K1,Dpysl3,Csf1r,Pcsk5,Efhc2,Bbs4,Baiap2,Podxl,Sox17,Serpine2,Rab17,Mark1,Fcgr2b,Rgs4,Notch1,Il1b,Gpsm2,Zbtb7b,Arhgef2,Fcgr1,Abca1,Tnfrsf1b,Mfsd2a,Sema3c,Fgr,Sema3d,Cd38,Fscn1,Arhgef5,Vgll4,Tyrobp,Il4ra,Fgf13,Fln…	Ncs1,Pdgfb,Stk38l,Esam,Spi1,Ppard,Hck,Tgfb3,Ephb3,Epha2,Tgfbr1,Gprc5b,Ccl8,Hyal2,Xk,Lbp,Ctsz,Cxcl16,Cd22,Cdc34,Flt4,Igfbp3,Prkch,Evl,Tppp,Vcl,Rgcc,Gpihbp1,Mpv17l,Hcls1,Cdkn1a,Cxcl13,C3,H2-K1,Dpysl3,Csf1r,Pcsk5,Efhc2,Bbs4,Baiap2,Podxl,Sox17,Serpine2,Rab17,Mark1,Fcgr2b,Rgs4,Notch1,Il1b,Gpsm2,Zbtb7b,Arhgef2,Fcgr1,Abca1,Tnfrsf1b,Mfsd2a,Sema3c,Fgr,Sema3d,Cd38,Fscn1,Arhgef5,Vgll4,Tyrobp,Il4ra,Fgf13,Fln…
GO:0060255	regulation of macromolecule metabolic process	358	5618	1.72e-12	Itgb2,Pdgfb,Ddt,Ltbp1,Srpk3,Spi1,Ppard,Hck,Tgfb3,Ssbp2,Map3k11,Dyrk2,Irf5,Cnn2,Tead4,Epha2,Tgfbr1,Gprc5b,Ccl8,Mnda,Eng,Hyal2,Cybb,Notch4,Ncf1,Lbp,Ctsz,Jph2,Ksr1,Nos2,Tbx3,Mmp8,Ccl6,Ccl9,Hey2,Nuak1,Pbld1,Eif4ebp2,Vsir,Flt4,Havcr2,Igfbp3,Id2,Nfkbia,Serpina3n,Prkch,Actn1,Id4,Tppp,Thrb,Samd4,Rgcc,Nkx3-1,Irg1,Col2a1,Ciita,Hcls1,Cdkn1a,Fgd2,Pim1,Abcg1,Lbh,Xdh,Twsg1,C3,Bambi,Csf1r,C1qtnf9,Pitx3,Bbs4,Irf…	Itgb2,Pdgfb,Ddt,Ltbp1,Srpk3,Spi1,Ppard,Hck,Tgfb3,Ssbp2,Map3k11,Dyrk2,Irf5,Cnn2,Tead4,Epha2,Tgfbr1,Gprc5b,Ccl8,Mnda,Eng,Hyal2,Cybb,Notch4,Ncf1,Lbp,Ctsz,Jph2,Ksr1,Nos2,Tbx3,Mmp8,Ccl6,Ccl9,Hey2,Nuak1,Pbld1,Eif4ebp2,Vsir,Flt4,Havcr2,Igfbp3,Id2,Nfkbia,Serpina3n,Prkch,Actn1,Id4,Tppp,Thrb,Samd4,Rgcc,Nkx3-1,Acod1,Col2a1,Ciita,Hcls1,Cdkn1a,Fgd2,Pim1,Abcg1,Lbh,Xdh,Twsg1,C3,Bambi,Csf1r,C1qtnf9,Pitx3,Bbs4,Ir…
GO:0051049	regulation of transport	158	1862	1.9e-12	Ncs1,Nalcn,Itgb2,Pdgfb,Ppard,Slc9a3r2,Hck,Cyp4f18,Tgfb3,Cnn2,Sh2b2,Hyal2,Mmp13,Cybb,Lbp,Cyth1,Stac2,Jph2,Nos2,Cd22,Kcnmb1,Igfbp3,Nfkbia,Rgcc,Nkx3-1,Mpv17l,Hcls1,Mylk,Pim1,Abcg1,C3,Ccr1,Slc11a1,Serpine2,Fcgr2b,Rgs4,Notch1,Scn2a1,Itgav,Il1b,Pkia,Fcgr1,Abca1,Tnfrsf1b,Fgr,Cd38,Arhgef5,Clec4e,Il4ra,Tub,Pls3,Flna,Rrad,Usp2,Bace1,Syt15,Lyn,Syne1,Ank2,Tgfb2,Pim3,Midn,Atp1b2,Kcnab1,Kcnh2,Tulp1,Cacna2d1,C1…	Ncs1,Nalcn,Itgb2,Pdgfb,Ppard,Slc9a3r2,Hck,Cyp4f18,Tgfb3,Cnn2,Sh2b2,Hyal2,Mmp13,Cybb,Lbp,Cyth1,Stac2,Jph2,Nos2,Cd22,Kcnmb1,Igfbp3,Nfkbia,Rgcc,Nkx3-1,Mpv17l,Hcls1,Mylk,Pim1,Abcg1,C3,Ccr1,Slc11a1,Serpine2,Fcgr2b,Rgs4,Notch1,Scn2a1,Itgav,Il1b,Pkia,Fcgr1,Abca1,Tnfrsf1b,Fgr,Cd38,Arhgef5,Clec4e,Il4ra,Tub,Pls3,Flna,Rrad,Usp2,Bace1,Syt15,Lyn,Syne1,Ank2,Tgfb2,Pim3,Midn,Atp1b2,Kcnab1,Kcnh2,Tulp1,Cacna2d1,C1…
GO:0048468	cell development	150	1730	2e-12	Pdgfb,Lamb1,Slc1a3,Ephb3,Epha2,Eng,Xk,Notch4,Tbx3,Hey2,Id2,Actn1,Evl,Id4,Tppp,Emb,Thrb,Vcl,Parvb,Hcls1,Cdkn1a,C3,Csf1r,Pitx3,Bbs4,Baiap2,Podxl,Sox17,Efhd1,Csrp1,Fcgr2b,Itga8,Notch1,Itgav,Tyro3,Il1b,Tspan2,Bmpr1b,Dock7,Mfsd2a,Sema3c,Sema3d,Prdm16,Btk,Flna,Jam3,Mlh1,Bmpr1a,Pgm5,Nexn,Hey1,Lyn,Cspg4,Dzip1,Sema7a,Brip1,Ank2,Hdac11,Tgfb2,Scarf1,Antxr1,Cobl,Bpgm,Chsy1,Acta2,Zmynd15,C1qa,Tulp1,Runx3,Efnb…	Pdgfb,Lamb1,Slc1a3,Ephb3,Epha2,Eng,Xk,Notch4,Tbx3,Hey2,Id2,Actn1,Evl,Id4,Tppp,Emb,Thrb,Vcl,Parvb,Hcls1,Cdkn1a,C3,Csf1r,Pitx3,Bbs4,Baiap2,Podxl,Sox17,Efhd1,Csrp1,Fcgr2b,Itga8,Notch1,Itgav,Tyro3,Il1b,Tspan2,Bmpr1b,Dock7,Mfsd2a,Sema3c,Sema3d,Prdm16,Btk,Flna,Jam3,Mlh1,Bmpr1a,Pgm5,Nexn,Hey1,Lyn,Cspg4,Dzip1,Sema7a,Brip1,Ank2,Hdac11,Tgfb2,Scarf1,Antxr1,Cobl,Bpgm,Chsy1,Acta2,Zmynd15,C1qa,Tulp1,Runx3,Efnb…
GO:0045087	innate immune response	72	558	2.61e-12	Cfp,Hck,Irf5,Ccl8,Cybb,Lbp,Nos2,Cxcl16,Ccl6,Ccl9,Havcr2,Evl,Ly86,Irg1,Ciita,C3,Csf1r,Ifitm1,Irf7,Slc11a1,Mr1,Arhgef2,Fcgr1,Fgr,Oasl1,Clec4e,Pglyrp1,Btk,Oas3,C1qc,Parp14,Trim14,Lyn,Irf8,C1qb,H2-Ab1,Tlr13,H2-Aa,C1qa,Bst2,Lcn2,Cd14,Cfd,Samhd1,Jak3,Oas2,Tlr1,Tlr7,S100a8,Wdnml1,Stat1,Pld4,C4b,Trim30a,Fcer1g,Oas1a,Tlr9,Rnase6,Mefv,Trim25,Slamf7,Nfkb2,Tlr8,Mpeg1,Tmem173,S100a9,Syk,Treml4,Unc93b1,Stxbp2,…	Cfp,Hck,Irf5,Ccl8,Cybb,Lbp,Nos2,Cxcl16,Ccl6,Ccl9,Havcr2,Evl,Ly86,Acod1,Ciita,C3,Csf1r,Ifitm1,Irf7,Slc11a1,Mr1,Arhgef2,Fcgr1,Fgr,Oasl1,Clec4e,Pglyrp1,Btk,Oas3,C1qc,Parp14,Trim14,Lyn,Irf8,C1qb,H2-Ab1,Tlr13,H2-Aa,C1qa,Bst2,Lcn2,Cd14,Cfd,Samhd1,Jak3,Oas2,Tlr1,Tlr7,S100a8,Wfdc21,Stat1,Pld4,C4b,Trim30a,Fcer1g,Oas1a,Tlr9,Rnase6,Mefv,Trim25,Slamf7,Nfkb2,Tlr8,Mpeg1,Tmem173,S100a9,Syk,Treml4,Unc93b1,Stxbp2…
GO:0040011	locomotion	115	1183	3.97e-12	Itgb2,Pdgfb,Ppard,Lamb1,Ephb3,Epha2,Saa3,Tgfbr1,Ccl8,Eng,Lbp,Cxcl16,Ccl6,Ccl9,Fam84a,Id2,Evl,Emb,Cxcl13,Bambi,Csf1r,Bbs4,Podxl,Ccr1,Sox17,Mark1,Notch1,Itgav,Tyro3,Il1b,Bmpr1b,Sema3c,Sema3d,Fscn1,Flt1,Arhgef5,Fgf13,Flna,Jam3,Kank2,Hsd3b7,Nexn,Cspg4,Rcan2,Podxl2,Sema7a,Tgfb2,Itga9,Spns2,Atp1b2,Ch25h,Runx3,Efnb1,S1pr1,Eps8,Nfib,Nov,Sorl1,Pltp,Sox18,S100a8,Astn2,Fpr2,Sdc3,Epha3,Itgam,Sema5a,Rock1,Fut…	Itgb2,Pdgfb,Ppard,Lamb1,Ephb3,Epha2,Saa3,Tgfbr1,Ccl8,Eng,Lbp,Cxcl16,Ccl6,Ccl9,Fam84a,Id2,Evl,Emb,Cxcl13,Bambi,Csf1r,Bbs4,Podxl,Ccr1,Sox17,Mark1,Notch1,Itgav,Tyro3,Il1b,Bmpr1b,Sema3c,Sema3d,Fscn1,Flt1,Arhgef5,Fgf13,Flna,Jam3,Kank2,Hsd3b7,Nexn,Cspg4,Rcan2,Podxl2,Sema7a,Tgfb2,Itga9,Spns2,Atp1b2,Ch25h,Runx3,Efnb1,S1pr1,Eps8,Nfib,Nov,Sorl1,Pltp,Sox18,S100a8,Astn2,Fpr2,Sdc3,Epha3,Itgam,Sema5a,Rock1,Fut…
GO:0002684	positive regulation of immune system process	90	815	5.24e-12	Itgb2,Cfp,Sh2b2,Gprc5b,Mnda,Lbp,Mmp8,Vsir,Havcr2,Id2,Prkch,Rgcc,Irg1,Hcls1,Cdkn1a,Cxcl13,C3,H2-K1,Csf1r,Irf7,Ccr1,Slc11a1,Mr1,Fcgr2b,Il1b,Zbtb7b,Fcgr1,Fgr,Cd38,Flt1,Tyrobp,Il4ra,Btk,Mlh1,Plvap,C1qc,Themis2,H2-DMa,Lyn,C1qb,H2-Ab1,Sema7a,Tgfb2,H2-Aa,C1qa,Runx3,Efnb1,Cfd,Jak3,Shb,Ifi205,Fpr2,Btnl9,Stat1,Itgam,C4b,Cd300lb,Nfatc2,Pvrl2,Rag1,Fcer1g,Fes,Plcg2,Tlr9,Pydc3,Icam1,Pawr,Cd74,Cd37,Bst1,Adam8,C…	Itgb2,Cfp,Sh2b2,Gprc5b,Mnda,Lbp,Mmp8,Vsir,Havcr2,Id2,Prkch,Rgcc,Acod1,Hcls1,Cdkn1a,Cxcl13,C3,H2-K1,Csf1r,Irf7,Ccr1,Slc11a1,Mr1,Fcgr2b,Il1b,Zbtb7b,Fcgr1,Fgr,Cd38,Flt1,Tyrobp,Il4ra,Btk,Mlh1,Plvap,C1qc,Themis2,H2-DMa,Lyn,C1qb,H2-Ab1,Sema7a,Tgfb2,H2-Aa,C1qa,Runx3,Efnb1,Cfd,Jak3,Shb,Ifi205,Fpr2,Btnl9,Stat1,Itgam,C4b,Cd300lb,Nfatc2,Nectin2,Rag1,Fcer1g,Fes,Plcg2,Tlr9,Pydc3,Icam1,Pawr,Cd74,Cd37,Bst1,Adam…
GO:0042330	taxis	66	490	5.53e-12	Itgb2,Pdgfb,Ephb3,Epha2,Saa3,Ccl8,Eng,Lbp,Cxcl16,Ccl6,Ccl9,Id2,Evl,Emb,Cxcl13,Csf1r,Ccr1,Notch1,Itgav,Il1b,Bmpr1b,Sema3c,Sema3d,Flt1,Arhgef5,Hsd3b7,Nexn,Sema7a,Tgfb2,Itga9,Ch25h,Runx3,Efnb1,S1pr1,Nfib,Nov,S100a8,Fpr2,Epha3,Itgam,Sema5a,Retnlg,Bsg,Plxnb1,Epha1,Efna5,Enah,Fcer1g,Fes,Sema3g,Cnr2,Abcc1,Myh10,Trpm2,Adam8,Csf3r,Unc5c,Ntf3,Nrp2,S100a9,Syk,Gpr35,Unc5d,Ncam1,Sema6b,Fcgr3	Itgb2,Pdgfb,Ephb3,Epha2,Saa3,Ccl8,Eng,Lbp,Cxcl16,Ccl6,Ccl9,Id2,Evl,Emb,Cxcl13,Csf1r,Ccr1,Notch1,Itgav,Il1b,Bmpr1b,Sema3c,Sema3d,Flt1,Arhgef5,Hsd3b7,Nexn,Sema7a,Tgfb2,Itga9,Ch25h,Runx3,Efnb1,S1pr1,Nfib,Nov,S100a8,Fpr2,Epha3,Itgam,Sema5a,Retnlg,Bsg,Plxnb1,Epha1,Efna5,Enah,Fcer1g,Fes,Sema3g,Cnr2,Abcc1,Myh10,Trpm2,Adam8,Csf3r,Unc5c,Ntf3,Nrp2,S100a9,Syk,Gpr35,Unc5d,Ncam1,Sema6b,Fcgr3
GO:0045937	positive regulation of phosphate metabolic process	113	1159	5.54e-12	Pdgfb,Ddt,Tgfb3,Map3k11,Ephb3,Epha2,Tgfbr1,Gprc5b,Ccl8,Eng,Ncf1,Ksr1,Nos2,Mmp8,Ccl6,Ccl9,Flt4,Havcr2,Igfbp3,Rgcc,Nkx3-1,Hcls1,Cdkn1a,Fgd2,Pim1,Xdh,Twsg1,C3,Csf1r,C1qtnf9,Ccr1,Slc11a1,Fcgr2b,Notch1,Tyro3,Il1b,Il6ra,Arhgef2,Fcgr1,Dock7,Map3k6,Fgr,Flt1,Wnt16,Arhgef5,Fgf13,Rbpms,Slc27a1,Cdh5,Bmpr1a,Tie1,Parp14,Lyn,Cspg4,Flt3,Npnt,Sema7a,Tgfb2,Fgf1,Acta2,Garem,C1qtnf2,Tlr1,Fpr2,Prr5,Agt,Epha3,Pde5a,Pp…	Pdgfb,Ddt,Tgfb3,Map3k11,Ephb3,Epha2,Tgfbr1,Gprc5b,Ccl8,Eng,Ncf1,Ksr1,Nos2,Mmp8,Ccl6,Ccl9,Flt4,Havcr2,Igfbp3,Rgcc,Nkx3-1,Hcls1,Cdkn1a,Fgd2,Pim1,Xdh,Twsg1,C3,Csf1r,C1qtnf9,Ccr1,Slc11a1,Fcgr2b,Notch1,Tyro3,Il1b,Il6ra,Arhgef2,Fcgr1,Dock7,Map3k6,Fgr,Flt1,Wnt16,Arhgef5,Fgf13,Rbpms,Slc27a1,Cdh5,Bmpr1a,Tie1,Parp14,Lyn,Cspg4,Flt3,Npnt,Sema7a,Tgfb2,Fgf1,Acta2,Garem,C1qtnf2,Tlr1,Fpr2,Prr5,Agt,Epha3,Pde5a,Pp…
GO:0042325	regulation of phosphorylation	140	1591	5.9e-12	Itgb2,Pdgfb,Ddt,Tgfb3,Map3k11,Ephb3,Epha2,Tgfbr1,Gprc5b,Ccl8,Eng,Hyal2,Ncf1,Ksr1,Nos2,Mmp8,Ccl6,Ccl9,Pbld1,Flt4,Havcr2,Igfbp3,Rgcc,Nkx3-1,Hcls1,Cdkn1a,Fgd2,Pim1,Lbh,Xdh,Twsg1,C3,Csf1r,C1qtnf9,Ccr1,Slc11a1,Fcgr2b,Notch1,Tyro3,Il1b,Pkia,Il6ra,Arhgef2,Fcgr1,Dock7,Map3k6,Fgr,Flt1,Wnt16,Arhgef5,Fgf13,Rbpms,Slc27a1,Cdh5,Apoc3,Bmpr1a,Tie1,Parp14,Lyn,Cspg4,Flt3,Pmepa1,Npnt,Sema7a,Il22ra2,Tlr13,Tgfb2,Fgf1…	Itgb2,Pdgfb,Ddt,Tgfb3,Map3k11,Ephb3,Epha2,Tgfbr1,Gprc5b,Ccl8,Eng,Hyal2,Ncf1,Ksr1,Nos2,Mmp8,Ccl6,Ccl9,Pbld1,Flt4,Havcr2,Igfbp3,Rgcc,Nkx3-1,Hcls1,Cdkn1a,Fgd2,Pim1,Lbh,Xdh,Twsg1,C3,Csf1r,C1qtnf9,Ccr1,Slc11a1,Fcgr2b,Notch1,Tyro3,Il1b,Pkia,Il6ra,Arhgef2,Fcgr1,Dock7,Map3k6,Fgr,Flt1,Wnt16,Arhgef5,Fgf13,Rbpms,Slc27a1,Cdh5,Apoc3,Bmpr1a,Tie1,Parp14,Lyn,Cspg4,Flt3,Pmepa1,Npnt,Sema7a,Il22ra2,Tlr13,Tgfb2,Fgf1…
GO:0010647	positive regulation of cell communication	150	1762	7.35e-12	Ncs1,Pdgfb,Ddt,Ppard,Tgfb3,Map3k11,Slc1a3,Tgfbr1,Gprc5b,Ccl8,Eng,Hyal2,Ncf1,Lbp,Jph2,Ksr1,Mmp8,Ccl6,Ccl9,Vsir,Flt4,Havcr2,Igfbp3,Prkch,Ly86,Rgcc,Nkx3-1,Hcls1,Fgd2,Xdh,Twsg1,C3,Bambi,Csf1r,Pcsk5,Baiap2,Irf7,Ccr1,Serpine2,Fcgr2b,Rgs4,Itga8,Notch1,Siglec1,Il1b,Il6ra,Zbtb7b,F3,Bmpr1b,Map3k6,Fgr,Cd38,Evc,Lfng,Flt1,Wnt16,Arhgef5,Clec4e,Lmcd1,Flna,Rbpms,Cdh5,Il10ra,Bmpr1a,Parp14,Itpr3,Scube3,Lyn,Cspg4,N…	Ncs1,Pdgfb,Ddt,Ppard,Tgfb3,Map3k11,Slc1a3,Tgfbr1,Gprc5b,Ccl8,Eng,Hyal2,Ncf1,Lbp,Jph2,Ksr1,Mmp8,Ccl6,Ccl9,Vsir,Flt4,Havcr2,Igfbp3,Prkch,Ly86,Rgcc,Nkx3-1,Hcls1,Fgd2,Xdh,Twsg1,C3,Bambi,Csf1r,Pcsk5,Baiap2,Irf7,Ccr1,Serpine2,Fcgr2b,Rgs4,Itga8,Notch1,Siglec1,Il1b,Il6ra,Zbtb7b,F3,Bmpr1b,Map3k6,Fgr,Cd38,Evc,Lfng,Flt1,Wnt16,Arhgef5,Clec4e,Lmcd1,Flna,Rbpms,Cdh5,Il10ra,Bmpr1a,Parp14,Itpr3,Scube3,Lyn,Cspg4,N…
GO:0001775	cell activation	74	599	7.5e-12	Itgb2,Spi1,Tgfbr1,Hyal2,Lbp,Cd22,Havcr2,Id2,Evl,Rgcc,Slc11a1,Mr1,Itgav,Tyro3,Il1b,Zbtb7b,Tpst2,Lfng,Clec4e,Tyrobp,Btk,Mlh1,H2-DMa,Rag2,Lyn,Flt3,H2-Ab1,Sbno2,Fgl2,C1qa,Blnk,Chd7,Jak3,Shb,Tlr1,Tlr7,Fpr2,Agt,Itgam,Cebpb,Jag2,Pirb,Rag1,Fcgr4,Fcer1g,Plcg2,Tlr9,Icam1,Myo1f,Cd74,Il11ra1,Mafb,Dll4,Plek,Adora2a,Cd300a,Pou2f2,Nfam1,Hdac9,Ptk2b,Nfkb2,Tlr8,Fzd7,Ephb6,Bcl3,Syk,Satb1,Lcp1,Wdfy4,Stxbp2,Nfatc1,F…	Itgb2,Spi1,Tgfbr1,Hyal2,Lbp,Cd22,Havcr2,Id2,Evl,Rgcc,Slc11a1,Mr1,Itgav,Tyro3,Il1b,Zbtb7b,Tpst2,Lfng,Clec4e,Tyrobp,Btk,Mlh1,H2-DMa,Rag2,Lyn,Flt3,H2-Ab1,Sbno2,Fgl2,C1qa,Blnk,Chd7,Jak3,Shb,Tlr1,Tlr7,Fpr2,Agt,Itgam,Cebpb,Jag2,Pirb,Rag1,Fcgr4,Fcer1g,Plcg2,Tlr9,Icam1,Myo1f,Cd74,Il11ra1,Mafb,Dll4,Plek,Adora2a,Cd300a,Pou2f2,Nfam1,Hdac9,Ptk2b,Nfkb2,Tlr8,Fzd7,Ephb6,Bcl3,Syk,Satb1,Lcp1,Wdfy4,Stxbp2,Nfatc1,F…
GO:0031323	regulation of cellular metabolic process	348	5479	7.7e-12	Itgb2,Pdgfb,Ddt,Srpk3,Spi1,Ppard,Hck,Tgfb3,Ssbp2,Map3k11,Dyrk2,Irf5,Ephb3,Tead4,Epha2,Ddah2,Tgfbr1,Gprc5b,Ccl8,Mnda,Eng,Hyal2,Notch4,Ncf1,Ctsz,Jph2,Ksr1,Nos2,Tbx3,Mmp8,Ccl6,Ccl9,Hey2,Nuak1,Pbld1,Tysnd1,Eif4ebp2,Vsir,Flt4,Havcr2,Igfbp3,Id2,Nfkbia,Serpina3n,Prkch,Actn1,Id4,Tppp,Thrb,Samd4,Rgcc,Nkx3-1,Irg1,Ciita,Mpv17l,Hcls1,Cdkn1a,Fgd2,Pim1,Abcg1,Lbh,Xdh,Twsg1,C3,Bambi,Csf1r,C1qtnf9,Pitx3,Irf7,Ccr1…	Itgb2,Pdgfb,Ddt,Srpk3,Spi1,Ppard,Hck,Tgfb3,Ssbp2,Map3k11,Dyrk2,Irf5,Ephb3,Tead4,Epha2,Ddah2,Tgfbr1,Gprc5b,Ccl8,Mnda,Eng,Hyal2,Notch4,Ncf1,Ctsz,Jph2,Ksr1,Nos2,Tbx3,Mmp8,Ccl6,Ccl9,Hey2,Nuak1,Pbld1,Tysnd1,Eif4ebp2,Vsir,Flt4,Havcr2,Igfbp3,Id2,Nfkbia,Serpina3n,Prkch,Actn1,Id4,Tppp,Thrb,Samd4,Rgcc,Nkx3-1,Acod1,Ciita,Mpv17l,Hcls1,Cdkn1a,Fgd2,Pim1,Abcg1,Lbh,Xdh,Twsg1,C3,Bambi,Csf1r,C1qtnf9,Pitx3,Irf7,Ccr…
GO:0001817	regulation of cytokine production	81	698	9.44e-12	Ddt,Ltbp1,Tgfb3,Epha2,Gprc5b,Mnda,Hyal2,Cybb,Lbp,Nos2,Mmp8,Vsir,Flt4,Havcr2,Rgcc,Irg1,Twsg1,C3,Csf1r,Irf7,Il1r2,Slc11a1,Fcgr2b,Itgav,Il1b,Il6ra,Arhgef2,Tnfrsf1b,Fgr,Tnfrsf9,Clec4e,Pglyrp1,Tyrobp,Il4ra,Btk,Lyn,Flt3,Irf8,Sema7a,Tgfb2,Bst2,Cd14,Sorl1,Jak3,Tlr1,Tlr7,Ifi205,Klf2,Agt,Btnl9,Stat1,Pld4,Cebpb,Bsg,Postn,Trim30a,Fcer1g,Plcg2,Tlr9,AF251705,Cd74,Ceacam1,Mefv,Adam8,Nfam1,Tnfrsf13c,Ccm2l,Hdac9,…	Ddt,Ltbp1,Tgfb3,Epha2,Gprc5b,Mnda,Hyal2,Cybb,Lbp,Nos2,Mmp8,Vsir,Flt4,Havcr2,Rgcc,Acod1,Twsg1,C3,Csf1r,Irf7,Il1r2,Slc11a1,Fcgr2b,Itgav,Il1b,Il6ra,Arhgef2,Tnfrsf1b,Fgr,Tnfrsf9,Clec4e,Pglyrp1,Tyrobp,Il4ra,Btk,Lyn,Flt3,Irf8,Sema7a,Tgfb2,Bst2,Cd14,Sorl1,Jak3,Tlr1,Tlr7,Ifi205,Klf2,Agt,Btnl9,Stat1,Pld4,Cebpb,Bsg,Postn,Trim30a,Fcer1g,Plcg2,Tlr9,Cd300c2,Cd74,Ceacam1,Mefv,Adam8,Nfam1,Tnfrsf13c,Ccm2l,Hdac9,…
GO:0023056	positive regulation of signaling	150	1769	9.5e-12	Ncs1,Pdgfb,Ddt,Ppard,Tgfb3,Map3k11,Slc1a3,Tgfbr1,Gprc5b,Ccl8,Eng,Hyal2,Ncf1,Lbp,Jph2,Ksr1,Mmp8,Ccl6,Ccl9,Vsir,Flt4,Havcr2,Igfbp3,Prkch,Ly86,Rgcc,Nkx3-1,Hcls1,Fgd2,Xdh,Twsg1,C3,Bambi,Csf1r,Pcsk5,Baiap2,Irf7,Ccr1,Serpine2,Fcgr2b,Rgs4,Itga8,Notch1,Siglec1,Il1b,Il6ra,Zbtb7b,F3,Bmpr1b,Map3k6,Fgr,Cd38,Evc,Lfng,Flt1,Wnt16,Arhgef5,Clec4e,Lmcd1,Flna,Rbpms,Cdh5,Il10ra,Bmpr1a,Parp14,Itpr3,Scube3,Lyn,Cspg4,N…	Ncs1,Pdgfb,Ddt,Ppard,Tgfb3,Map3k11,Slc1a3,Tgfbr1,Gprc5b,Ccl8,Eng,Hyal2,Ncf1,Lbp,Jph2,Ksr1,Mmp8,Ccl6,Ccl9,Vsir,Flt4,Havcr2,Igfbp3,Prkch,Ly86,Rgcc,Nkx3-1,Hcls1,Fgd2,Xdh,Twsg1,C3,Bambi,Csf1r,Pcsk5,Baiap2,Irf7,Ccr1,Serpine2,Fcgr2b,Rgs4,Itga8,Notch1,Siglec1,Il1b,Il6ra,Zbtb7b,F3,Bmpr1b,Map3k6,Fgr,Cd38,Evc,Lfng,Flt1,Wnt16,Arhgef5,Clec4e,Lmcd1,Flna,Rbpms,Cdh5,Il10ra,Bmpr1a,Parp14,Itpr3,Scube3,Lyn,Cspg4,N…
GO:0002520	immune system development	83	727	9.95e-12	Spi1,Cnn2,Ephb3,Epha2,Tgfbr1,Hyal2,Havcr2,Id2,Actn1,Irg1,Hcls1,Cxcl13,Twsg1,Csf1r,Ccr1,Mr1,Tyro3,Tspan2,Zbtb7b,Col24a1,Dock7,Lfng,Clec4e,Tyrobp,Btk,Jam3,Mlh1,H2-DMa,Rag2,Lrrc17,Lyn,Flt3,Irf8,Ttc7,H2-Ab1,Sbno2,Tgfb2,Spns2,Bpgm,Runx3,Arl11,Chd7,Samhd1,Jak3,Shb,Klf2,Pld4,Itgam,Jag2,Pirb,Rag1,Fcer1g,Plcg2,Ptprz1,Cd74,Il11ra1,Spib,Mafb,Dll4,Flcn,Plek,Trpm2,Adam8,Cd300lf,Pou2f2,Nfam1,Eml1,Hdac9,Ptk2b,N…	Spi1,Cnn2,Ephb3,Epha2,Tgfbr1,Hyal2,Havcr2,Id2,Actn1,Acod1,Hcls1,Cxcl13,Twsg1,Csf1r,Ccr1,Mr1,Tyro3,Tspan2,Zbtb7b,Col24a1,Dock7,Lfng,Clec4e,Tyrobp,Btk,Jam3,Mlh1,H2-DMa,Rag2,Lrrc17,Lyn,Flt3,Irf8,Ttc7,H2-Ab1,Sbno2,Tgfb2,Spns2,Bpgm,Runx3,Arl11,Chd7,Samhd1,Jak3,Shb,Klf2,Pld4,Itgam,Jag2,Pirb,Rag1,Fcer1g,Plcg2,Ptprz1,Cd74,Il11ra1,Spib,Mafb,Dll4,Flcn,Plek,Trpm2,Adam8,Cd300lf,Pou2f2,Nfam1,Eml1,Hdac9,Ptk2b,…
GO:0006935	chemotaxis	65	487	1.15e-11	Itgb2,Pdgfb,Ephb3,Epha2,Saa3,Ccl8,Eng,Lbp,Cxcl16,Ccl6,Ccl9,Evl,Emb,Cxcl13,Csf1r,Ccr1,Notch1,Itgav,Il1b,Bmpr1b,Sema3c,Sema3d,Flt1,Arhgef5,Hsd3b7,Nexn,Sema7a,Tgfb2,Itga9,Ch25h,Runx3,Efnb1,S1pr1,Nfib,Nov,S100a8,Fpr2,Epha3,Itgam,Sema5a,Retnlg,Bsg,Plxnb1,Epha1,Efna5,Enah,Fcer1g,Fes,Sema3g,Cnr2,Abcc1,Myh10,Trpm2,Adam8,Csf3r,Unc5c,Ntf3,Nrp2,S100a9,Syk,Gpr35,Unc5d,Ncam1,Sema6b,Fcgr3	Itgb2,Pdgfb,Ephb3,Epha2,Saa3,Ccl8,Eng,Lbp,Cxcl16,Ccl6,Ccl9,Evl,Emb,Cxcl13,Csf1r,Ccr1,Notch1,Itgav,Il1b,Bmpr1b,Sema3c,Sema3d,Flt1,Arhgef5,Hsd3b7,Nexn,Sema7a,Tgfb2,Itga9,Ch25h,Runx3,Efnb1,S1pr1,Nfib,Nov,S100a8,Fpr2,Epha3,Itgam,Sema5a,Retnlg,Bsg,Plxnb1,Epha1,Efna5,Enah,Fcer1g,Fes,Sema3g,Cnr2,Abcc1,Myh10,Trpm2,Adam8,Csf3r,Unc5c,Ntf3,Nrp2,S100a9,Syk,Gpr35,Unc5d,Ncam1,Sema6b,Fcgr3
GO:0032970	regulation of actin filament-based process	57	388	1.2e-11	Esam,Hck,Tgfb3,Cnn2,Tgfbr1,Evl,Rgcc,Hcls1,Csf1r,Bbs4,Baiap2,Rgs4,Fgr,Fscn1,Arhgef5,Fgf13,Flna,Cotl1,Jam3,Kank2,Plekhh2,Kank3,Ank2,Tgfb2,Phldb2,Acta2,S1pr1,Bst2,Eps8,Pam,Ppm1e,Epha3,Cdc42ep3,Sema5a,Rock1,Epha1,Cav3,Efna5,Fes,Icam1,Myo1f,Bst1,Dstn,Nos1,Plek,Trpm2,Ctnna3,Synpo2,Arhgef15,Shank3,Ptk2b,Tmsb4x,Ntf3,Cacna1c,Dsp,Rapgef3,Mef2c	Esam,Hck,Tgfb3,Cnn2,Tgfbr1,Evl,Rgcc,Hcls1,Csf1r,Bbs4,Baiap2,Rgs4,Fgr,Fscn1,Arhgef5,Fgf13,Flna,Cotl1,Jam3,Kank2,Plekhh2,Kank3,Ank2,Tgfb2,Phldb2,Acta2,S1pr1,Bst2,Eps8,Pam,Ppm1e,Epha3,Cdc42ep3,Sema5a,Rock1,Epha1,Cav3,Efna5,Fes,Icam1,Myo1f,Bst1,Dstn,Nos1,Plek,Trpm2,Ctnna3,Synpo2,Arhgef15,Shank3,Ptk2b,Tmsb4x,Ntf3,Cacna1c,Dsp,Rapgef3,Mef2c
GO:0019220	regulation of phosphate metabolic process	150	1776	1.23e-11	Itgb2,Pdgfb,Ddt,Tgfb3,Map3k11,Ephb3,Epha2,Tgfbr1,Gprc5b,Ccl8,Eng,Hyal2,Ncf1,Ksr1,Nos2,Mmp8,Ccl6,Ccl9,Nuak1,Pbld1,Flt4,Havcr2,Igfbp3,Rgcc,Nkx3-1,Hcls1,Cdkn1a,Fgd2,Pim1,Lbh,Xdh,Twsg1,C3,Csf1r,C1qtnf9,Ccr1,Slc11a1,Fcgr2b,Notch1,Tyro3,Il1b,Pkia,Il6ra,Arhgef2,Fcgr1,Dock7,Map3k6,Fgr,Flt1,Wnt16,Arhgef5,Fgf13,Rbpms,Slc27a1,Cdh5,Apoc3,Bmpr1a,Tie1,Parp14,Lyn,Cspg4,Flt3,Rcan2,Pmepa1,Npnt,Sema7a,Il22ra2,Tlr1…	Itgb2,Pdgfb,Ddt,Tgfb3,Map3k11,Ephb3,Epha2,Tgfbr1,Gprc5b,Ccl8,Eng,Hyal2,Ncf1,Ksr1,Nos2,Mmp8,Ccl6,Ccl9,Nuak1,Pbld1,Flt4,Havcr2,Igfbp3,Rgcc,Nkx3-1,Hcls1,Cdkn1a,Fgd2,Pim1,Lbh,Xdh,Twsg1,C3,Csf1r,C1qtnf9,Ccr1,Slc11a1,Fcgr2b,Notch1,Tyro3,Il1b,Pkia,Il6ra,Arhgef2,Fcgr1,Dock7,Map3k6,Fgr,Flt1,Wnt16,Arhgef5,Fgf13,Rbpms,Slc27a1,Cdh5,Apoc3,Bmpr1a,Tie1,Parp14,Lyn,Cspg4,Flt3,Rcan2,Pmepa1,Npnt,Sema7a,Il22ra2,Tlr1…
GO:0001932	regulation of protein phosphorylation	130	1449	1.38e-11	Itgb2,Pdgfb,Ddt,Tgfb3,Map3k11,Epha2,Tgfbr1,Gprc5b,Ccl8,Eng,Hyal2,Ncf1,Ksr1,Nos2,Mmp8,Ccl6,Ccl9,Pbld1,Flt4,Havcr2,Igfbp3,Rgcc,Nkx3-1,Hcls1,Cdkn1a,Fgd2,Pim1,Lbh,Xdh,Twsg1,C3,Csf1r,C1qtnf9,Ccr1,Slc11a1,Fcgr2b,Notch1,Il1b,Pkia,Il6ra,Arhgef2,Fcgr1,Dock7,Map3k6,Fgr,Flt1,Wnt16,Arhgef5,Fgf13,Rbpms,Slc27a1,Cdh5,Bmpr1a,Parp14,Lyn,Cspg4,Flt3,Pmepa1,Npnt,Sema7a,Il22ra2,Tlr13,Tgfb2,Fgf1,Acta2,Garem,C1qtnf2,Fo…	Itgb2,Pdgfb,Ddt,Tgfb3,Map3k11,Epha2,Tgfbr1,Gprc5b,Ccl8,Eng,Hyal2,Ncf1,Ksr1,Nos2,Mmp8,Ccl6,Ccl9,Pbld1,Flt4,Havcr2,Igfbp3,Rgcc,Nkx3-1,Hcls1,Cdkn1a,Fgd2,Pim1,Lbh,Xdh,Twsg1,C3,Csf1r,C1qtnf9,Ccr1,Slc11a1,Fcgr2b,Notch1,Il1b,Pkia,Il6ra,Arhgef2,Fcgr1,Dock7,Map3k6,Fgr,Flt1,Wnt16,Arhgef5,Fgf13,Rbpms,Slc27a1,Cdh5,Bmpr1a,Parp14,Lyn,Cspg4,Flt3,Pmepa1,Npnt,Sema7a,Il22ra2,Tlr13,Tgfb2,Fgf1,Acta2,Garem,C1qtnf2,Fo…
GO:0050865	regulation of cell activation	71	569	1.47e-11	Itgb2,Pdgfb,Lbp,Mmp8,Cd22,Vsir,Havcr2,Id2,Cdkn1a,Twsg1,Serpine2,Fcgr2b,Tyro3,Il1b,Zbtb7b,Tnfrsf1b,Fgr,Cd38,Pglyrp1,Tyrobp,Il4ra,Btk,Mlh1,H2-DMa,Lyn,Flt3,Zc3h12d,H2-Ab1,H2-Aa,Fgl2,Acta2,Runx3,Efnb1,Jak3,Shb,Itgam,Pde5a,Cebpb,Prkg1,Cd300lb,Nfatc2,Pvrl2,Rag1,Fcer1g,Fes,Tlr9,Pawr,Cd74,Cnr2,Cd37,Ceacam1,Bst1,Plek,Adora2a,Rps6ka1,Adam8,Cd300lf,Cd300a,Nfam1,Tnfrsf13c,Slamf7,Nr1h3,Gpr116,Ephb6,Syk,Stxbp2…	Itgb2,Pdgfb,Lbp,Mmp8,Cd22,Vsir,Havcr2,Id2,Cdkn1a,Twsg1,Serpine2,Fcgr2b,Tyro3,Il1b,Zbtb7b,Tnfrsf1b,Fgr,Cd38,Pglyrp1,Tyrobp,Il4ra,Btk,Mlh1,H2-DMa,Lyn,Flt3,Zc3h12d,H2-Ab1,H2-Aa,Fgl2,Acta2,Runx3,Efnb1,Jak3,Shb,Itgam,Pde5a,Cebpb,Prkg1,Cd300lb,Nfatc2,Nectin2,Rag1,Fcer1g,Fes,Tlr9,Pawr,Cd74,Cnr2,Cd37,Ceacam1,Bst1,Plek,Adora2a,Rps6ka1,Adam8,Cd300lf,Cd300a,Nfam1,Tnfrsf13c,Slamf7,Nr1h3,Adgrf5,Ephb6,Syk,Stxb…
GO:0022008	neurogenesis	150	1784	1.65e-11	Ncs1,Pdgfb,Lamb1,Slc1a3,Ephb3,Epha2,Tgfbr1,Gprc5b,Xk,Ctsz,Hey2,Id2,Prkch,Evl,Id4,Tppp,Emb,Thrb,Vcl,Hcls1,C3,H2-K1,Dpysl3,Csf1r,Efhc2,Pitx3,Bbs4,Baiap2,Serpine2,Efhd1,Rab17,Mark1,Fcgr2b,Notch1,Il1b,Tspan2,Arhgef2,Bmpr1b,Dock7,Tnfrsf1b,Mycl,Mfsd2a,Sema3c,Sema3d,Prdm16,Cd38,Wnt16,Fgf13,Flna,Jam3,Bmpr1a,Nexn,Hey1,Lyn,Cspg4,Syne1,Akna,Sema7a,Hdac11,Tgfb2,Scarf1,Zfhx3,Cobl,Dagla,Atp1b2,Mylip,C1qa,Tulp1…	Ncs1,Pdgfb,Lamb1,Slc1a3,Ephb3,Epha2,Tgfbr1,Gprc5b,Xk,Ctsz,Hey2,Id2,Prkch,Evl,Id4,Tppp,Emb,Thrb,Vcl,Hcls1,C3,H2-K1,Dpysl3,Csf1r,Efhc2,Pitx3,Bbs4,Baiap2,Serpine2,Efhd1,Rab17,Mark1,Fcgr2b,Notch1,Il1b,Tspan2,Arhgef2,Bmpr1b,Dock7,Tnfrsf1b,Mycl,Mfsd2a,Sema3c,Sema3d,Prdm16,Cd38,Wnt16,Fgf13,Flna,Jam3,Bmpr1a,Nexn,Hey1,Lyn,Cspg4,Syne1,Akna,Sema7a,Hdac11,Tgfb2,Scarf1,Zfhx3,Cobl,Dagla,Atp1b2,Mylip,C1qa,Tulp1…
GO:0009967	positive regulation of signal transduction	135	1538	1.89e-11	Pdgfb,Ddt,Ppard,Tgfb3,Map3k11,Tgfbr1,Gprc5b,Ccl8,Eng,Hyal2,Ncf1,Lbp,Jph2,Ksr1,Mmp8,Ccl6,Ccl9,Vsir,Flt4,Havcr2,Igfbp3,Prkch,Ly86,Nkx3-1,Hcls1,Fgd2,Xdh,Twsg1,C3,Bambi,Csf1r,Pcsk5,Baiap2,Irf7,Ccr1,Fcgr2b,Rgs4,Itga8,Notch1,Siglec1,Il1b,Il6ra,Zbtb7b,F3,Bmpr1b,Map3k6,Fgr,Evc,Lfng,Flt1,Wnt16,Arhgef5,Lmcd1,Flna,Rbpms,Cdh5,Il10ra,Bmpr1a,Parp14,Scube3,Lyn,Cspg4,Npnt,Sema7a,Tgfb2,Fgf1,Chsy1,Acta2,Garem,Gucy…	Pdgfb,Ddt,Ppard,Tgfb3,Map3k11,Tgfbr1,Gprc5b,Ccl8,Eng,Hyal2,Ncf1,Lbp,Jph2,Ksr1,Mmp8,Ccl6,Ccl9,Vsir,Flt4,Havcr2,Igfbp3,Prkch,Ly86,Nkx3-1,Hcls1,Fgd2,Xdh,Twsg1,C3,Bambi,Csf1r,Pcsk5,Baiap2,Irf7,Ccr1,Fcgr2b,Rgs4,Itga8,Notch1,Siglec1,Il1b,Il6ra,Zbtb7b,F3,Bmpr1b,Map3k6,Fgr,Evc,Lfng,Flt1,Wnt16,Arhgef5,Lmcd1,Flna,Rbpms,Cdh5,Il10ra,Bmpr1a,Parp14,Scube3,Lyn,Cspg4,Npnt,Sema7a,Tgfb2,Fgf1,Chsy1,Acta2,Garem,Gucy…
GO:0050727	regulation of inflammatory response	53	347	2.2e-11	Ddt,Ppard,Gprc5b,Hyal2,Lbp,Nos2,Mmp8,Nfkbia,Irg1,C3,Il1r2,Fcgr2b,Tyro3,Il1b,Fcgr1,Tnfrsf1b,Pglyrp1,Btk,Cdh5,Nt5e,Lyn,Akna,Sbno2,Sema7a,Il22ra2,Pik3ap1,Nov,Napepld,Socs3,Gpr4,S100a8,Fpr2,Agt,Pld4,Pde5a,Cebpb,Alox5ap,Fcer1g,Tlr9,Cnr2,Abcc1,Mefv,Bst1,Adora2a,Adam8,Nr1h3,Tmsb4x,Tmem173,S100a9,Apod,Pde2a,Fcgr3,Apoe	Ddt,Ppard,Gprc5b,Hyal2,Lbp,Nos2,Mmp8,Nfkbia,Acod1,C3,Il1r2,Fcgr2b,Tyro3,Il1b,Fcgr1,Tnfrsf1b,Pglyrp1,Btk,Cdh5,Nt5e,Lyn,Akna,Sbno2,Sema7a,Il22ra2,Pik3ap1,Nov,Napepld,Socs3,Gpr4,S100a8,Fpr2,Agt,Pld4,Pde5a,Cebpb,Alox5ap,Fcer1g,Tlr9,Cnr2,Abcc1,Mefv,Bst1,Adora2a,Adam8,Nr1h3,Tmsb4x,Tmem173,S100a9,Apod,Pde2a,Fcgr3,Apoe
GO:0048699	generation of neurons	142	1660	2.45e-11	Ncs1,Pdgfb,Lamb1,Slc1a3,Ephb3,Epha2,Tgfbr1,Gprc5b,Xk,Ctsz,Hey2,Id2,Prkch,Evl,Id4,Emb,Thrb,Vcl,Hcls1,C3,H2-K1,Dpysl3,Csf1r,Efhc2,Pitx3,Bbs4,Baiap2,Serpine2,Efhd1,Rab17,Mark1,Fcgr2b,Notch1,Il1b,Tspan2,Arhgef2,Bmpr1b,Dock7,Tnfrsf1b,Mycl,Mfsd2a,Sema3c,Sema3d,Cd38,Wnt16,Fgf13,Flna,Jam3,Bmpr1a,Nexn,Hey1,Lyn,Cspg4,Syne1,Akna,Sema7a,Tgfb2,Scarf1,Zfhx3,Cobl,Dagla,Atp1b2,Mylip,C1qa,Tulp1,Runx3,Efnb1,S1pr1,…	Ncs1,Pdgfb,Lamb1,Slc1a3,Ephb3,Epha2,Tgfbr1,Gprc5b,Xk,Ctsz,Hey2,Id2,Prkch,Evl,Id4,Emb,Thrb,Vcl,Hcls1,C3,H2-K1,Dpysl3,Csf1r,Efhc2,Pitx3,Bbs4,Baiap2,Serpine2,Efhd1,Rab17,Mark1,Fcgr2b,Notch1,Il1b,Tspan2,Arhgef2,Bmpr1b,Dock7,Tnfrsf1b,Mycl,Mfsd2a,Sema3c,Sema3d,Cd38,Wnt16,Fgf13,Flna,Jam3,Bmpr1a,Nexn,Hey1,Lyn,Cspg4,Syne1,Akna,Sema7a,Tgfb2,Scarf1,Zfhx3,Cobl,Dagla,Atp1b2,Mylip,C1qa,Tulp1,Runx3,Efnb1,S1pr1,…
GO:0010604	positive regulation of macromolecule metabolic process	243	3467	2.51e-11	Pdgfb,Ddt,Spi1,Ppard,Tgfb3,Ssbp2,Map3k11,Dyrk2,Irf5,Cnn2,Tead4,Tgfbr1,Gprc5b,Ccl8,Mnda,Eng,Hyal2,Cybb,Ncf1,Lbp,Ksr1,Tbx3,Mmp8,Ccl6,Ccl9,Hey2,Vsir,Flt4,Havcr2,Igfbp3,Id2,Nfkbia,Actn1,Id4,Thrb,Samd4,Rgcc,Nkx3-1,Ciita,Hcls1,Cdkn1a,Fgd2,Pim1,Abcg1,Lbh,Xdh,Twsg1,C3,Bambi,Csf1r,C1qtnf9,Pitx3,Irf7,Ccr1,Sox17,Slc11a1,Fcgr2b,Itga8,Notch1,Il1b,Smad9,Il6ra,Zbtb7b,Arhgef2,Fcgr1,F3,Bmpr1b,Dock7,Tnfrsf1b,Mycl,…	Pdgfb,Ddt,Spi1,Ppard,Tgfb3,Ssbp2,Map3k11,Dyrk2,Irf5,Cnn2,Tead4,Tgfbr1,Gprc5b,Ccl8,Mnda,Eng,Hyal2,Cybb,Ncf1,Lbp,Ksr1,Tbx3,Mmp8,Ccl6,Ccl9,Hey2,Vsir,Flt4,Havcr2,Igfbp3,Id2,Nfkbia,Actn1,Id4,Thrb,Samd4,Rgcc,Nkx3-1,Ciita,Hcls1,Cdkn1a,Fgd2,Pim1,Abcg1,Lbh,Xdh,Twsg1,C3,Bambi,Csf1r,C1qtnf9,Pitx3,Irf7,Ccr1,Sox17,Slc11a1,Fcgr2b,Itga8,Notch1,Il1b,Smad9,Il6ra,Zbtb7b,Arhgef2,Fcgr1,F3,Bmpr1b,Dock7,Tnfrsf1b,Mycl,…
GO:0080090	regulation of primary metabolic process	336	5290	2.58e-11	Itgb2,Pdgfb,Ddt,Srpk3,Spi1,Ppard,Hck,Tgfb3,Ssbp2,Map3k11,Dyrk2,Irf5,Tead4,Epha2,Tgfbr1,Gprc5b,Ccl8,Mnda,Eng,Hyal2,Notch4,Ncf1,Ctsz,Jph2,Ksr1,Nos2,Tbx3,Mmp8,Ccl6,Ccl9,Hey2,Nuak1,Pbld1,Tysnd1,Eif4ebp2,Vsir,Flt4,Havcr2,Igfbp3,Id2,Nfkbia,Serpina3n,Prkch,Actn1,Id4,Tppp,Thrb,Samd4,Rgcc,Nkx3-1,Irg1,Ciita,Hcls1,Cdkn1a,Fgd2,Pim1,Abcg1,Lbh,Xdh,Twsg1,C3,Bambi,Csf1r,C1qtnf9,Pitx3,Bbs4,Irf7,Ccr1,Sox17,Il1r2,S…	Itgb2,Pdgfb,Ddt,Srpk3,Spi1,Ppard,Hck,Tgfb3,Ssbp2,Map3k11,Dyrk2,Irf5,Tead4,Epha2,Tgfbr1,Gprc5b,Ccl8,Mnda,Eng,Hyal2,Notch4,Ncf1,Ctsz,Jph2,Ksr1,Nos2,Tbx3,Mmp8,Ccl6,Ccl9,Hey2,Nuak1,Pbld1,Tysnd1,Eif4ebp2,Vsir,Flt4,Havcr2,Igfbp3,Id2,Nfkbia,Serpina3n,Prkch,Actn1,Id4,Tppp,Thrb,Samd4,Rgcc,Nkx3-1,Acod1,Ciita,Hcls1,Cdkn1a,Fgd2,Pim1,Abcg1,Lbh,Xdh,Twsg1,C3,Bambi,Csf1r,C1qtnf9,Pitx3,Bbs4,Irf7,Ccr1,Sox17,Il1r2,…
GO:0016477	cell migration	90	845	2.76e-11	Itgb2,Pdgfb,Ppard,Lamb1,Ephb3,Epha2,Saa3,Tgfbr1,Ccl8,Eng,Lbp,Cxcl16,Ccl6,Ccl9,Cxcl13,Bambi,Bbs4,Podxl,Ccr1,Sox17,Mark1,Notch1,Itgav,Tyro3,Il1b,Sema3c,Sema3d,Fscn1,Flt1,Arhgef5,Fgf13,Flna,Jam3,Kank2,Hsd3b7,Cspg4,Podxl2,Sema7a,Tgfb2,Itga9,Spns2,Atp1b2,Ch25h,Efnb1,S1pr1,Eps8,Nov,Sorl1,Sox18,S100a8,Astn2,Sdc3,Epha3,Itgam,Sema5a,Rock1,Fut10,Retnlg,Prkg1,Nfatc2,Emp2,Fcer1g,Fes,Scarb1,Icam1,Itgb1,Sema3g…	Itgb2,Pdgfb,Ppard,Lamb1,Ephb3,Epha2,Saa3,Tgfbr1,Ccl8,Eng,Lbp,Cxcl16,Ccl6,Ccl9,Cxcl13,Bambi,Bbs4,Podxl,Ccr1,Sox17,Mark1,Notch1,Itgav,Tyro3,Il1b,Sema3c,Sema3d,Fscn1,Flt1,Arhgef5,Fgf13,Flna,Jam3,Kank2,Hsd3b7,Cspg4,Podxl2,Sema7a,Tgfb2,Itga9,Spns2,Atp1b2,Ch25h,Efnb1,S1pr1,Eps8,Nov,Sorl1,Sox18,S100a8,Astn2,Sdc3,Epha3,Itgam,Sema5a,Rock1,Fut10,Retnlg,Prkg1,Nfatc2,Emp2,Fcer1g,Fes,Scarb1,Icam1,Itgb1,Sema3g…
GO:0051094	positive regulation of developmental process	134	1533	2.99e-11	Itgb2,Pdgfb,Ppard,Tgfb3,Ephb3,Tead4,Tgfbr1,Gprc5b,Ccl8,Eng,Cybb,Notch4,Hey2,Vsir,Wif1,Igfbp3,Id2,Prkch,Tppp,Thrb,Rgcc,Hcls1,Pim1,Lbh,C3,Bambi,Dpysl3,Csf1r,Pitx3,Bbs4,Baiap2,Ifitm1,Ccr1,Sox17,Serpine2,Ccdc3,Notch1,Il1b,Smad9,Il6ra,Zbtb7b,Arhgef2,F3,Bmpr1b,Tnfrsf1b,Sema3c,Prdm16,Foxp2,Flt1,Tyrobp,Il4ra,Itgax,Flna,Cdh5,Usp2,Tbx18,Mlh1,Cd53,Bmpr1a,H2-DMa,Tie1,Hey1,Rag2,Lyn,Flt3,Npnt,Sema7a,Tgfb2,Scar…	Itgb2,Pdgfb,Ppard,Tgfb3,Ephb3,Tead4,Tgfbr1,Gprc5b,Ccl8,Eng,Cybb,Notch4,Hey2,Vsir,Wif1,Igfbp3,Id2,Prkch,Tppp,Thrb,Rgcc,Hcls1,Pim1,Lbh,C3,Bambi,Dpysl3,Csf1r,Pitx3,Bbs4,Baiap2,Ifitm1,Ccr1,Sox17,Serpine2,Ccdc3,Notch1,Il1b,Smad9,Il6ra,Zbtb7b,Arhgef2,F3,Bmpr1b,Tnfrsf1b,Sema3c,Prdm16,Foxp2,Flt1,Tyrobp,Il4ra,Itgax,Flna,Cdh5,Usp2,Tbx18,Mlh1,Cd53,Bmpr1a,H2-DMa,Tie1,Hey1,Rag2,Lyn,Flt3,Npnt,Sema7a,Tgfb2,Scar…
GO:0007399	nervous system development	182	2358	3.32e-11	Ncs1,Pdgfb,Ppard,Lamb1,Sh2b2,Slc1a3,Ephb3,Epha2,Tgfbr1,Gprc5b,Eng,Xk,Ctsz,Tbx3,Hey2,Id2,Prkch,Evl,Id4,Tppp,Emb,Thrb,Vcl,Col2a1,Hcls1,Twsg1,C3,H2-K1,Dpysl3,Csf1r,Efhc2,Pitx3,Bbs4,Baiap2,Ccr1,Sox17,Serpine2,Efhd1,Rab17,Mark1,Fcgr2b,Itga8,Notch1,Scn2a1,Tyro3,Mall,Il1b,Smad9,Tspan2,Arhgef2,Ptbp2,Bmpr1b,B4galt2,Dock7,Tnfrsf1b,Mycl,Mfsd2a,Sema3c,Sema3d,Prdm16,Cd38,Foxp2,Wnt16,Timp4,Tyrobp,Fgf13,Flna,Ja…	Ncs1,Pdgfb,Ppard,Lamb1,Sh2b2,Slc1a3,Ephb3,Epha2,Tgfbr1,Gprc5b,Eng,Xk,Ctsz,Tbx3,Hey2,Id2,Prkch,Evl,Id4,Tppp,Emb,Thrb,Vcl,Col2a1,Hcls1,Twsg1,C3,H2-K1,Dpysl3,Csf1r,Efhc2,Pitx3,Bbs4,Baiap2,Ccr1,Sox17,Serpine2,Efhd1,Rab17,Mark1,Fcgr2b,Itga8,Notch1,Scn2a1,Tyro3,Mall,Il1b,Smad9,Tspan2,Arhgef2,Ptbp2,Bmpr1b,B4galt2,Dock7,Tnfrsf1b,Mycl,Mfsd2a,Sema3c,Sema3d,Prdm16,Cd38,Foxp2,Wnt16,Timp4,Tyrobp,Fgf13,Flna,Ja…
GO:0048585	negative regulation of response to stimulus	136	1571	3.67e-11	Pdgfb,Ddt,Ltbp1,Ppard,Slc9a3r2,Tgfb3,Dyrk2,Epha2,Tgfbr1,Eng,Hyal2,Notch4,Cd22,Hey2,Pbld1,Vsir,Wif1,Cdc34,Havcr2,Nfkbia,Nkx3-1,Irg1,Col2a1,Grina,Mpv17l,Cxcl13,Lbh,Xdh,Twsg1,Bambi,Bbs4,Ccr1,Sox17,Il1r2,Serpine2,Fcgr2b,Ccdc3,Rgs4,Grb14,Notch1,Itgav,Tyro3,Il1b,Zbtb7b,Tnfrsf1b,Sema3c,Sema3d,Prdm16,Lfng,Vgll4,Pglyrp1,Il4ra,Dkk3,Cdh5,Bace1,Kank2,Tbx18,Nt5e,Arap3,Scai,Parp14,Rasa4,Hey1,Lyn,Syne1,Pmepa1,S…	Pdgfb,Ddt,Ltbp1,Ppard,Slc9a3r2,Tgfb3,Dyrk2,Epha2,Tgfbr1,Eng,Hyal2,Notch4,Cd22,Hey2,Pbld1,Vsir,Wif1,Cdc34,Havcr2,Nfkbia,Nkx3-1,Acod1,Col2a1,Grina,Mpv17l,Cxcl13,Lbh,Xdh,Twsg1,Bambi,Bbs4,Ccr1,Sox17,Il1r2,Serpine2,Fcgr2b,Ccdc3,Rgs4,Grb14,Notch1,Itgav,Tyro3,Il1b,Zbtb7b,Tnfrsf1b,Sema3c,Sema3d,Prdm16,Lfng,Vgll4,Pglyrp1,Il4ra,Dkk3,Cdh5,Bace1,Kank2,Tbx18,Nt5e,Arap3,Scai,Parp14,Rasa4,Hey1,Lyn,Syne1,Pmepa1,…
GO:0002683	negative regulation of immune system process	60	439	3.77e-11	Ddt,Tgfb3,Cd22,Vsir,Havcr2,Id2,Nfkbia,Irg1,Twsg1,Ccr1,Fcgr2b,Notch1,Tyro3,Zbtb7b,Fgr,Prdm16,Pglyrp1,Tyrobp,Il4ra,Btk,C1qc,Parp14,Lrrc17,Lyn,Flt3,Zc3h12d,H2-Ab1,Tgfb2,H2-Aa,Fgl2,Runx3,Bst2,Nov,Samhd1,Jak3,Pde5a,Cebpb,Fcer1g,Pawr,Cd74,Cnr2,Cd37,Ceacam1,Mafb,Grem1,Tmem176a,Adora2a,Cd300lf,Cd300a,Cd68,Ptk2b,Nr1h3,Gpr116,Apod,Inpp5d,Ihh,Tmem176b,Cd200,Nlrc5,Meis1	Ddt,Tgfb3,Cd22,Vsir,Havcr2,Id2,Nfkbia,Acod1,Twsg1,Ccr1,Fcgr2b,Notch1,Tyro3,Zbtb7b,Fgr,Prdm16,Pglyrp1,Tyrobp,Il4ra,Btk,C1qc,Parp14,Lrrc17,Lyn,Flt3,Zc3h12d,H2-Ab1,Tgfb2,H2-Aa,Fgl2,Runx3,Bst2,Nov,Samhd1,Jak3,Pde5a,Cebpb,Fcer1g,Pawr,Cd74,Cnr2,Cd37,Ceacam1,Mafb,Grem1,Tmem176a,Adora2a,Cd300lf,Cd300a,Cd68,Ptk2b,Nr1h3,Adgrf5,Apod,Inpp5d,Ihh,Tmem176b,Cd200,Nlrc5,Meis1
GO:1902531	regulation of intracellular signal transduction	135	1556	3.85e-11	Pdgfb,Ddt,Ppard,Slc9a3r2,Tgfb3,Map3k11,Dyrk2,Sh2b2,Epha2,Tgfbr1,Gprc5b,Ccl8,Eng,Hyal2,Ncf1,Cyth1,Jph2,Ksr1,Mmp8,Ccl6,Cd22,Ccl9,Arhgef25,Cdc34,Flt4,Havcr2,Igfbp3,Nkx3-1,Grina,Hcls1,Fgd2,Lbh,Xdh,C3,Csf1r,Ccr1,Serpine2,Fcgr2b,Notch1,Il1b,Il6ra,Arhgef2,F3,Abca1,Map3k6,Fgr,Flt1,Wnt16,Arhgef5,Lmcd1,Vgll4,Flna,Kank2,Arap3,Scai,Rasa4,Lyn,Cspg4,Rcan2,Npnt,Sema7a,Cyth4,Tlr13,Tgfb2,Fgf1,Acta2,Garem,Gucy1a3,…	Pdgfb,Ddt,Ppard,Slc9a3r2,Tgfb3,Map3k11,Dyrk2,Sh2b2,Epha2,Tgfbr1,Gprc5b,Ccl8,Eng,Hyal2,Ncf1,Cyth1,Jph2,Ksr1,Mmp8,Ccl6,Cd22,Ccl9,Arhgef25,Cdc34,Flt4,Havcr2,Igfbp3,Nkx3-1,Grina,Hcls1,Fgd2,Lbh,Xdh,C3,Csf1r,Ccr1,Serpine2,Fcgr2b,Notch1,Il1b,Il6ra,Arhgef2,F3,Abca1,Map3k6,Fgr,Flt1,Wnt16,Arhgef5,Lmcd1,Vgll4,Flna,Kank2,Arap3,Scai,Rasa4,Lyn,Cspg4,Rcan2,Npnt,Sema7a,Cyth4,Tlr13,Tgfb2,Fgf1,Acta2,Garem,Gucy1a3,…
GO:0045321	leukocyte activation	65	511	7e-11	Itgb2,Spi1,Hyal2,Lbp,Cd22,Havcr2,Id2,Slc11a1,Mr1,Itgav,Tyro3,Zbtb7b,Lfng,Clec4e,Tyrobp,Btk,Mlh1,H2-DMa,Rag2,Lyn,Flt3,H2-Ab1,Sbno2,Fgl2,C1qa,Blnk,Chd7,Jak3,Shb,Tlr1,Tlr7,Fpr2,Itgam,Cebpb,Jag2,Pirb,Rag1,Fcgr4,Fcer1g,Plcg2,Tlr9,Icam1,Myo1f,Cd74,Il11ra1,Mafb,Dll4,Cd300a,Pou2f2,Nfam1,Hdac9,Ptk2b,Tlr8,Fzd7,Ephb6,Bcl3,Syk,Satb1,Lcp1,Wdfy4,Stxbp2,Nfatc1,Fcrl1,Fcgr3,Mef2c	Itgb2,Spi1,Hyal2,Lbp,Cd22,Havcr2,Id2,Slc11a1,Mr1,Itgav,Tyro3,Zbtb7b,Lfng,Clec4e,Tyrobp,Btk,Mlh1,H2-DMa,Rag2,Lyn,Flt3,H2-Ab1,Sbno2,Fgl2,C1qa,Blnk,Chd7,Jak3,Shb,Tlr1,Tlr7,Fpr2,Itgam,Cebpb,Jag2,Pirb,Rag1,Fcgr4,Fcer1g,Plcg2,Tlr9,Icam1,Myo1f,Cd74,Il11ra1,Mafb,Dll4,Cd300a,Pou2f2,Nfam1,Hdac9,Ptk2b,Tlr8,Fzd7,Ephb6,Bcl3,Syk,Satb1,Lcp1,Wdfy4,Stxbp2,Nfatc1,Fcrl1,Fcgr3,Mef2c
GO:0050866	negative regulation of cell activation	39	203	7.53e-11	Pdgfb,Vsir,Havcr2,Id2,Twsg1,Serpine2,Fcgr2b,Tyro3,Zbtb7b,Fgr,Pglyrp1,Tyrobp,Il4ra,Btk,Lyn,Flt3,Zc3h12d,H2-Ab1,H2-Aa,Fgl2,Runx3,Jak3,Pde5a,Cebpb,Prkg1,Pawr,Cd74,Cnr2,Cd37,Ceacam1,Adora2a,Cd300lf,Cd300a,Nr1h3,Gpr116,Inpp5d,Ihh,Cd200,Apoe	Pdgfb,Vsir,Havcr2,Id2,Twsg1,Serpine2,Fcgr2b,Tyro3,Zbtb7b,Fgr,Pglyrp1,Tyrobp,Il4ra,Btk,Lyn,Flt3,Zc3h12d,H2-Ab1,H2-Aa,Fgl2,Runx3,Jak3,Pde5a,Cebpb,Prkg1,Pawr,Cd74,Cnr2,Cd37,Ceacam1,Adora2a,Cd300lf,Cd300a,Nr1h3,Adgrf5,Inpp5d,Ihh,Cd200,Apoe
GO:0050778	positive regulation of immune response	60	450	9.43e-11	Itgb2,Cfp,Sh2b2,Gprc5b,Mnda,Lbp,Havcr2,Prkch,Rgcc,Irg1,C3,H2-K1,Irf7,Slc11a1,Mr1,Fcgr2b,Il1b,Fcgr1,Fgr,Cd38,Il4ra,Btk,Mlh1,C1qc,Themis2,H2-DMa,Lyn,C1qb,H2-Ab1,Sema7a,Tgfb2,C1qa,Cfd,Shb,Ifi205,Fpr2,Btnl9,Itgam,C4b,Nfatc2,Pvrl2,Fcer1g,Plcg2,Tlr9,Pydc3,Cd74,Adam8,Nfam1,Tnfrsf13c,Ifi204,Tlr8,Tmem173,Syk,Ifi203,Stxbp2,Fcgr3,Mef2c,H2-D1,Nlrc5,Mndal	Itgb2,Cfp,Sh2b2,Gprc5b,Mnda,Lbp,Havcr2,Prkch,Rgcc,Acod1,C3,H2-K1,Irf7,Slc11a1,Mr1,Fcgr2b,Il1b,Fcgr1,Fgr,Cd38,Il4ra,Btk,Mlh1,C1qc,Themis2,H2-DMa,Lyn,C1qb,H2-Ab1,Sema7a,Tgfb2,C1qa,Cfd,Shb,Ifi205,Fpr2,Btnl9,Itgam,C4b,Nfatc2,Nectin2,Fcer1g,Plcg2,Tlr9,Pydc3,Cd74,Adam8,Nfam1,Tnfrsf13c,Ifi204,Tlr8,Tmem173,Syk,Ifi203,Stxbp2,Fcgr3,Mef2c,H2-D1,Nlrc5,Mndal
GO:0048534	hematopoietic or lymphoid organ development	78	695	1.08e-10	Spi1,Cnn2,Ephb3,Epha2,Tgfbr1,Hyal2,Id2,Actn1,Hcls1,Cxcl13,Twsg1,Csf1r,Ccr1,Mr1,Tyro3,Tspan2,Zbtb7b,Col24a1,Dock7,Lfng,Clec4e,Tyrobp,Btk,Jam3,H2-DMa,Rag2,Lrrc17,Lyn,Flt3,Irf8,Ttc7,H2-Ab1,Sbno2,Tgfb2,Spns2,Bpgm,Runx3,Arl11,Chd7,Jak3,Shb,Klf2,Pld4,Itgam,Jag2,Pirb,Rag1,Fcer1g,Plcg2,Ptprz1,Cd74,Il11ra1,Spib,Mafb,Dll4,Flcn,Plek,Trpm2,Adam8,Cd300lf,Pou2f2,Nfam1,Eml1,Hdac9,Ptk2b,Nfkb2,Gpr116,Fzd7,Fgfr2,S…	Spi1,Cnn2,Ephb3,Epha2,Tgfbr1,Hyal2,Id2,Actn1,Hcls1,Cxcl13,Twsg1,Csf1r,Ccr1,Mr1,Tyro3,Tspan2,Zbtb7b,Col24a1,Dock7,Lfng,Clec4e,Tyrobp,Btk,Jam3,H2-DMa,Rag2,Lrrc17,Lyn,Flt3,Irf8,Ttc7,H2-Ab1,Sbno2,Tgfb2,Spns2,Bpgm,Runx3,Arl11,Chd7,Jak3,Shb,Klf2,Pld4,Itgam,Jag2,Pirb,Rag1,Fcer1g,Plcg2,Ptprz1,Cd74,Il11ra1,Spib,Mafb,Dll4,Flcn,Plek,Trpm2,Adam8,Cd300lf,Pou2f2,Nfam1,Eml1,Hdac9,Ptk2b,Nfkb2,Adgrf5,Fzd7,Fgfr2,S…
GO:0042327	positive regulation of phosphorylation	104	1085	1.29e-10	Pdgfb,Ddt,Tgfb3,Map3k11,Ephb3,Epha2,Tgfbr1,Gprc5b,Ccl8,Eng,Ncf1,Ksr1,Mmp8,Ccl6,Ccl9,Flt4,Havcr2,Igfbp3,Rgcc,Nkx3-1,Hcls1,Cdkn1a,Fgd2,Pim1,Xdh,Twsg1,C3,Csf1r,C1qtnf9,Ccr1,Slc11a1,Fcgr2b,Notch1,Tyro3,Il1b,Il6ra,Arhgef2,Fcgr1,Dock7,Map3k6,Fgr,Flt1,Wnt16,Arhgef5,Fgf13,Rbpms,Slc27a1,Bmpr1a,Tie1,Parp14,Lyn,Cspg4,Flt3,Npnt,Sema7a,Tgfb2,Fgf1,Acta2,Garem,C1qtnf2,Tlr1,Fpr2,Prr5,Agt,Epha3,Pde5a,Rock1,Epha1,…	Pdgfb,Ddt,Tgfb3,Map3k11,Ephb3,Epha2,Tgfbr1,Gprc5b,Ccl8,Eng,Ncf1,Ksr1,Mmp8,Ccl6,Ccl9,Flt4,Havcr2,Igfbp3,Rgcc,Nkx3-1,Hcls1,Cdkn1a,Fgd2,Pim1,Xdh,Twsg1,C3,Csf1r,C1qtnf9,Ccr1,Slc11a1,Fcgr2b,Notch1,Tyro3,Il1b,Il6ra,Arhgef2,Fcgr1,Dock7,Map3k6,Fgr,Flt1,Wnt16,Arhgef5,Fgf13,Rbpms,Slc27a1,Bmpr1a,Tie1,Parp14,Lyn,Cspg4,Flt3,Npnt,Sema7a,Tgfb2,Fgf1,Acta2,Garem,C1qtnf2,Tlr1,Fpr2,Prr5,Agt,Epha3,Pde5a,Rock1,Epha1,…
GO:0048870	cell motility	96	971	2.06e-10	Itgb2,Pdgfb,Ppard,Lamb1,Ephb3,Epha2,Saa3,Tgfbr1,Ccl8,Eng,Lbp,Cxcl16,Ccl6,Ccl9,Fam84a,Cxcl13,Bambi,Bbs4,Podxl,Ccr1,Sox17,Mark1,Notch1,Itgav,Tyro3,Il1b,Sema3c,Sema3d,Fscn1,Flt1,Arhgef5,Fgf13,Flna,Jam3,Kank2,Hsd3b7,Cspg4,Podxl2,Sema7a,Tgfb2,Itga9,Spns2,Atp1b2,Ch25h,Efnb1,S1pr1,Eps8,Nov,Sorl1,Pltp,Sox18,S100a8,Astn2,Sdc3,Epha3,Itgam,Sema5a,Rock1,Fut10,Retnlg,Prkg1,Nfatc2,Emp2,Enah,Fcer1g,Fes,Scarb1,I…	Itgb2,Pdgfb,Ppard,Lamb1,Ephb3,Epha2,Saa3,Tgfbr1,Ccl8,Eng,Lbp,Cxcl16,Ccl6,Ccl9,Fam84a,Cxcl13,Bambi,Bbs4,Podxl,Ccr1,Sox17,Mark1,Notch1,Itgav,Tyro3,Il1b,Sema3c,Sema3d,Fscn1,Flt1,Arhgef5,Fgf13,Flna,Jam3,Kank2,Hsd3b7,Cspg4,Podxl2,Sema7a,Tgfb2,Itga9,Spns2,Atp1b2,Ch25h,Efnb1,S1pr1,Eps8,Nov,Sorl1,Pltp,Sox18,S100a8,Astn2,Sdc3,Epha3,Itgam,Sema5a,Rock1,Fut10,Retnlg,Prkg1,Nfatc2,Emp2,Enah,Fcer1g,Fes,Scarb1,I…
GO:1901342	regulation of vasculature development	51	349	2.46e-10	Itgb2,Pdgfb,Epha2,Eng,Cybb,Notch4,Hey2,Rgcc,Xdh,C3,Notch1,Il1b,Il6ra,F3,Flt1,Itgax,Cdh5,Tie1,Hey1,Tgfb2,Fgf1,Stab1,Gpr4,Klf2,Adam12,Agt,Stat1,Sema5a,Rock1,Epha1,Nfatc2,Emp2,Hhip,Glul,Itgb1,Ceacam1,Grem1,Dll4,Flcn,Rin2,Hdac9,Ptk2b,Mmrn2,Col4a3,Rapgef3,Atp2b4,Optc,Thbs2,Pdgfd,Nfatc1,Card10	Itgb2,Pdgfb,Epha2,Eng,Cybb,Notch4,Hey2,Rgcc,Xdh,C3,Notch1,Il1b,Il6ra,F3,Flt1,Itgax,Cdh5,Tie1,Hey1,Tgfb2,Fgf1,Stab1,Gpr4,Klf2,Adam12,Agt,Stat1,Sema5a,Rock1,Epha1,Nfatc2,Emp2,Hhip,Glul,Itgb1,Ceacam1,Grem1,Dll4,Flcn,Rin2,Hdac9,Ptk2b,Mmrn2,Col4a3,Rapgef3,Atp2b4,Optc,Thbs2,Pdgfd,Nfatc1,Card10
GO:0080134	regulation of response to stress	115	1273	2.5e-10	Pdgfb,Ddt,Ppard,Map3k11,Gprc5b,Mnda,Hyal2,Ncf1,Lbp,Nos2,Mmp8,Nuak1,Flt4,Havcr2,Nfkbia,Nkx3-1,Irg1,Grina,Mylk,Fgd2,Xdh,C3,Irf7,Ccr1,Il1r2,Serpine2,Efhd1,Fcgr2b,Tyro3,Il1b,Zbtb7b,Fcgr1,Tnfrsf1b,Fgr,Wnt16,Arhgef5,Pglyrp1,Btk,Flna,Cdh5,Nt5e,Bmpr1a,Parp14,Lyn,Akna,Sbno2,Sema7a,Il22ra2,Tgfb2,Scarf1,Fgl2,Phldb2,Acta2,Pik3ap1,Nov,Napepld,Foxo1,Ier5,Socs3,Samhd1,Gpr4,Ifi205,S100a8,Fpr2,Agt,Stat1,Pld4,Itga…	Pdgfb,Ddt,Ppard,Map3k11,Gprc5b,Mnda,Hyal2,Ncf1,Lbp,Nos2,Mmp8,Nuak1,Flt4,Havcr2,Nfkbia,Nkx3-1,Acod1,Grina,Mylk,Fgd2,Xdh,C3,Irf7,Ccr1,Il1r2,Serpine2,Efhd1,Fcgr2b,Tyro3,Il1b,Zbtb7b,Fcgr1,Tnfrsf1b,Fgr,Wnt16,Arhgef5,Pglyrp1,Btk,Flna,Cdh5,Nt5e,Bmpr1a,Parp14,Lyn,Akna,Sbno2,Sema7a,Il22ra2,Tgfb2,Scarf1,Fgl2,Phldb2,Acta2,Pik3ap1,Nov,Napepld,Foxo1,Ier5,Socs3,Samhd1,Gpr4,Ifi205,S100a8,Fpr2,Agt,Stat1,Pld4,Itg…
GO:0035295	tube development	95	961	2.66e-10	Pdgfb,Spi1,Tgfb3,Ephb3,Epha2,Tgfbr1,Eng,Notch4,Ctsz,Tbx3,Hey2,Flt4,Id2,Thrb,Nkx3-1,Col2a1,Mylk,Cdkn1a,Pcsk5,Bbs4,Podxl,Sox17,Serpine2,Notch1,Itgav,Smad9,Sema3c,Foxp2,Flt1,Flna,Eif4ebp1,Jam3,Clmp,Mcam,Cyp1a1,Tbx18,Bmpr1a,Tie1,Tgfbi,Hey1,Cspg4,Npnt,Brip1,Tgfb2,Cobl,Fgf1,S1pr1,Nfib,Nov,Osr1,Chd7,Shb,Gpr4,Fat4,Rasip1,Sox18,Klf2,Agt,Stat1,Sema5a,Epha1,Enah,Hhip,Phex,Glul,Slc8a1,Fgfr3,Itgb1,Ramp1,Spint…	Pdgfb,Spi1,Tgfb3,Ephb3,Epha2,Tgfbr1,Eng,Notch4,Ctsz,Tbx3,Hey2,Flt4,Id2,Thrb,Nkx3-1,Col2a1,Mylk,Cdkn1a,Pcsk5,Bbs4,Podxl,Sox17,Serpine2,Notch1,Itgav,Smad9,Sema3c,Foxp2,Flt1,Flna,Eif4ebp1,Jam3,Clmp,Mcam,Cyp1a1,Tbx18,Bmpr1a,Tie1,Tgfbi,Hey1,Cspg4,Npnt,Brip1,Tgfb2,Cobl,Fgf1,S1pr1,Nfib,Nov,Osr1,Chd7,Shb,Gpr4,Fat4,Rasip1,Sox18,Klf2,Agt,Stat1,Sema5a,Epha1,Enah,Hhip,Phex,Glul,Slc8a1,Fgfr3,Itgb1,Ramp1,Spint…
GO:0019221	cytokine-mediated signaling pathway	46	295	4.13e-10	Pdgfb,Spi1,Irf5,Sh2b2,Ccl8,Ccl6,Ccl9,Nfkbia,Osmr,Krt18,Cxcl13,Csf1r,Bbs4,Ifitm1,Irf7,Ccr1,Il1r2,Il1b,Il6ra,F3,Tnfrsf1b,Il4ra,Slc27a1,Il10ra,Plvap,Flt3,Il22ra2,Jak3,Oas2,Stat1,Csf2ra,Pirb,Fcer1g,Csf2rb,Csf2rb2,Cd74,Il11ra1,Ceacam1,Cntfr,Csf3r,Cd300lf,Tnfrsf13c,Ptk2b,Tmsb4x,Syk,Gpr35	Pdgfb,Spi1,Irf5,Sh2b2,Ccl8,Ccl6,Ccl9,Nfkbia,Osmr,Krt18,Cxcl13,Csf1r,Bbs4,Ifitm1,Irf7,Ccr1,Il1r2,Il1b,Il6ra,F3,Tnfrsf1b,Il4ra,Slc27a1,Il10ra,Plvap,Flt3,Il22ra2,Jak3,Oas2,Stat1,Csf2ra,Pirb,Fcer1g,Csf2rb,Csf2rb2,Cd74,Il11ra1,Ceacam1,Cntfr,Csf3r,Cd300lf,Tnfrsf13c,Ptk2b,Tmsb4x,Syk,Gpr35
GO:0051246	regulation of protein metabolic process	202	2799	4.13e-10	Itgb2,Pdgfb,Ddt,Spi1,Tgfb3,Map3k11,Epha2,Tgfbr1,Gprc5b,Ccl8,Eng,Hyal2,Notch4,Ncf1,Ctsz,Ksr1,Nos2,Mmp8,Ccl6,Ccl9,Nuak1,Pbld1,Eif4ebp2,Vsir,Flt4,Havcr2,Igfbp3,Nfkbia,Serpina3n,Tppp,Samd4,Rgcc,Nkx3-1,Hcls1,Cdkn1a,Fgd2,Pim1,Abcg1,Lbh,Xdh,Twsg1,C3,Csf1r,C1qtnf9,Ccr1,Sox17,Il1r2,Slc11a1,Serpine2,Fcgr2b,Notch1,Itgav,Il1b,Pkia,Il6ra,Zbtb7b,Arhgef2,Fcgr1,F3,Ptbp2,Dock7,Tnfrsf1b,Map3k6,Fgr,Flt1,Wnt16,Arhge…	Itgb2,Pdgfb,Ddt,Spi1,Tgfb3,Map3k11,Epha2,Tgfbr1,Gprc5b,Ccl8,Eng,Hyal2,Notch4,Ncf1,Ctsz,Ksr1,Nos2,Mmp8,Ccl6,Ccl9,Nuak1,Pbld1,Eif4ebp2,Vsir,Flt4,Havcr2,Igfbp3,Nfkbia,Serpina3n,Tppp,Samd4,Rgcc,Nkx3-1,Hcls1,Cdkn1a,Fgd2,Pim1,Abcg1,Lbh,Xdh,Twsg1,C3,Csf1r,C1qtnf9,Ccr1,Sox17,Il1r2,Slc11a1,Serpine2,Fcgr2b,Notch1,Itgav,Il1b,Pkia,Il6ra,Zbtb7b,Arhgef2,Fcgr1,F3,Ptbp2,Dock7,Tnfrsf1b,Map3k6,Fgr,Flt1,Wnt16,Arhge…
GO:0051179	localization	298	4646	4.23e-10	Ncs1,Nalcn,Itgb2,Pdgfb,Slc7a10,Ltbp1,Esam,Trappc6a,Ppard,Lamb1,Hck,Slc1a3,Ephb3,Epha2,Saa3,Tgfbr1,Ccl8,Eng,Hyal2,Kdelr3,Cybb,Xk,Ncf1,Lbp,Slc12a7,Nos2,Tbx3,Cxcl16,Ccl6,Slc25a22,Ccl9,Kcnmb1,Fam84a,Abcc3,Nfkbia,Id4,Emb,Vcl,Endou,Gpihbp1,Mpv17l,Krt18,Cdkn1a,Cxcl13,Abcg1,Xdh,Bambi,Slc6a7,Pcsk5,Slc15a3,Bbs4,Baiap2,Podxl,Ccr1,Sox17,Rftn2,Slc11a1,Serpine2,Rab17,Xpr1,Mark1,Fcgr2b,Itga8,Notch1,Scn2a1,Itgav…	Ncs1,Nalcn,Itgb2,Pdgfb,Slc7a10,Ltbp1,Esam,Trappc6a,Ppard,Lamb1,Hck,Slc1a3,Ephb3,Epha2,Saa3,Tgfbr1,Ccl8,Eng,Hyal2,Kdelr3,Cybb,Xk,Ncf1,Lbp,Slc12a7,Nos2,Tbx3,Cxcl16,Ccl6,Slc25a22,Ccl9,Kcnmb1,Fam84a,Abcc3,Nfkbia,Id4,Emb,Vcl,Endou,Gpihbp1,Mpv17l,Krt18,Cdkn1a,Cxcl13,Abcg1,Xdh,Bambi,Slc6a7,Pcsk5,Slc15a3,Bbs4,Baiap2,Podxl,Ccr1,Sox17,Rftn2,Slc11a1,Serpine2,Rab17,Xpr1,Mark1,Fcgr2b,Itga8,Notch1,Scn2a1,Itgav…
GO:0010468	regulation of gene expression	267	4041	4.95e-10	Itgb2,Pdgfb,Ddt,Ltbp1,Srpk3,Spi1,Ppard,Hck,Tgfb3,Ssbp2,Irf5,Cnn2,Tead4,Epha2,Tgfbr1,Gprc5b,Mnda,Eng,Hyal2,Cybb,Notch4,Ncf1,Lbp,Ctsz,Jph2,Nos2,Tbx3,Mmp8,Hey2,Eif4ebp2,Vsir,Flt4,Havcr2,Id2,Nfkbia,Prkch,Id4,Thrb,Samd4,Rgcc,Nkx3-1,Irg1,Col2a1,Ciita,Hcls1,Cdkn1a,Pim1,Lbh,Xdh,Twsg1,C3,Bambi,Csf1r,Pitx3,Bbs4,Irf7,Ccr1,Sox17,Il1r2,Slc11a1,Serpine2,Cdk18,Fcgr2b,Ccdc3,Itga8,Notch1,Itgav,Il1b,Pkia,Smad9,Il6…	Itgb2,Pdgfb,Ddt,Ltbp1,Srpk3,Spi1,Ppard,Hck,Tgfb3,Ssbp2,Irf5,Cnn2,Tead4,Epha2,Tgfbr1,Gprc5b,Mnda,Eng,Hyal2,Cybb,Notch4,Ncf1,Lbp,Ctsz,Jph2,Nos2,Tbx3,Mmp8,Hey2,Eif4ebp2,Vsir,Flt4,Havcr2,Id2,Nfkbia,Prkch,Id4,Thrb,Samd4,Rgcc,Nkx3-1,Acod1,Col2a1,Ciita,Hcls1,Cdkn1a,Pim1,Lbh,Xdh,Twsg1,C3,Bambi,Csf1r,Pitx3,Bbs4,Irf7,Ccr1,Sox17,Il1r2,Slc11a1,Serpine2,Cdk18,Fcgr2b,Ccdc3,Itga8,Notch1,Itgav,Il1b,Pkia,Smad9,Il…
GO:0030097	hemopoiesis	72	637	5.83e-10	Spi1,Cnn2,Epha2,Hyal2,Id2,Actn1,Hcls1,Twsg1,Csf1r,Ccr1,Mr1,Tyro3,Tspan2,Zbtb7b,Col24a1,Dock7,Lfng,Clec4e,Tyrobp,Btk,Jam3,H2-DMa,Rag2,Lyn,Flt3,Irf8,Ttc7,H2-Ab1,Sbno2,Tgfb2,Bpgm,Runx3,Arl11,Chd7,Jak3,Shb,Klf2,Pld4,Itgam,Jag2,Pirb,Rag1,Fcer1g,Plcg2,Ptprz1,Cd74,Il11ra1,Spib,Mafb,Dll4,Flcn,Plek,Trpm2,Adam8,Cd300lf,Pou2f2,Nfam1,Eml1,Hdac9,Ptk2b,Gpr116,Fzd7,Fgfr2,Sgpl1,Bcl3,Syk,Satb1,Nfatc1,Mef2c,Apobec…	Spi1,Cnn2,Epha2,Hyal2,Id2,Actn1,Hcls1,Twsg1,Csf1r,Ccr1,Mr1,Tyro3,Tspan2,Zbtb7b,Col24a1,Dock7,Lfng,Clec4e,Tyrobp,Btk,Jam3,H2-DMa,Rag2,Lyn,Flt3,Irf8,Ttc7,H2-Ab1,Sbno2,Tgfb2,Bpgm,Runx3,Arl11,Chd7,Jak3,Shb,Klf2,Pld4,Itgam,Jag2,Pirb,Rag1,Fcer1g,Plcg2,Ptprz1,Cd74,Il11ra1,Spib,Mafb,Dll4,Flcn,Plek,Trpm2,Adam8,Cd300lf,Pou2f2,Nfam1,Eml1,Hdac9,Ptk2b,Adgrf5,Fzd7,Fgfr2,Sgpl1,Bcl3,Syk,Satb1,Nfatc1,Mef2c,Apobec…
GO:0048666	neuron development	87	855	5.83e-10	Pdgfb,Lamb1,Slc1a3,Ephb3,Epha2,Id2,Evl,Emb,Thrb,Vcl,Hcls1,C3,Csf1r,Pitx3,Bbs4,Baiap2,Efhd1,Fcgr2b,Notch1,Tspan2,Bmpr1b,Dock7,Mfsd2a,Sema3c,Sema3d,Jam3,Nexn,Hey1,Lyn,Cspg4,Sema7a,Tgfb2,Scarf1,Cobl,C1qa,Tulp1,Runx3,Efnb1,Nfib,Nrep,Fat4,Map6,Epha3,Map1b,Sema5a,Rock1,Bsg,Plxnb1,Postn,Epha1,Prkg1,Efna5,Enah,Fgfr3,Dgkg,Itgb1,Sema3g,Ptprz1,Map1a,Dst,Pak6,Myh10,Adora2a,Unc5c,Myo7a,Hdgfrp3,B4galt5,Shank3,…	Pdgfb,Lamb1,Slc1a3,Ephb3,Epha2,Id2,Evl,Emb,Thrb,Vcl,Hcls1,C3,Csf1r,Pitx3,Bbs4,Baiap2,Efhd1,Fcgr2b,Notch1,Tspan2,Bmpr1b,Dock7,Mfsd2a,Sema3c,Sema3d,Jam3,Nexn,Hey1,Lyn,Cspg4,Sema7a,Tgfb2,Scarf1,Cobl,C1qa,Tulp1,Runx3,Efnb1,Nfib,Nrep,Fat4,Map6,Epha3,Map1b,Sema5a,Rock1,Bsg,Plxnb1,Postn,Epha1,Prkg1,Efna5,Enah,Fgfr3,Dgkg,Itgb1,Sema3g,Ptprz1,Map1a,Dst,Pak6,Myh10,Adora2a,Unc5c,Myo7a,Hdgfrp3,B4galt5,Shank3,…
GO:0002694	regulation of leukocyte activation	64	527	5.87e-10	Itgb2,Lbp,Mmp8,Cd22,Vsir,Havcr2,Id2,Cdkn1a,Twsg1,Fcgr2b,Tyro3,Il1b,Zbtb7b,Tnfrsf1b,Fgr,Cd38,Pglyrp1,Tyrobp,Il4ra,Btk,Mlh1,H2-DMa,Lyn,Flt3,Zc3h12d,H2-Ab1,H2-Aa,Fgl2,Runx3,Efnb1,Jak3,Shb,Itgam,Pde5a,Cebpb,Cd300lb,Nfatc2,Pvrl2,Rag1,Fcer1g,Fes,Tlr9,Pawr,Cd74,Cnr2,Cd37,Ceacam1,Bst1,Adora2a,Adam8,Cd300lf,Cd300a,Nfam1,Tnfrsf13c,Slamf7,Nr1h3,Gpr116,Ephb6,Syk,Stxbp2,Inpp5d,Ihh,Cd200,Mef2c	Itgb2,Lbp,Mmp8,Cd22,Vsir,Havcr2,Id2,Cdkn1a,Twsg1,Fcgr2b,Tyro3,Il1b,Zbtb7b,Tnfrsf1b,Fgr,Cd38,Pglyrp1,Tyrobp,Il4ra,Btk,Mlh1,H2-DMa,Lyn,Flt3,Zc3h12d,H2-Ab1,H2-Aa,Fgl2,Runx3,Efnb1,Jak3,Shb,Itgam,Pde5a,Cebpb,Cd300lb,Nfatc2,Nectin2,Rag1,Fcer1g,Fes,Tlr9,Pawr,Cd74,Cnr2,Cd37,Ceacam1,Bst1,Adora2a,Adam8,Cd300lf,Cd300a,Nfam1,Tnfrsf13c,Slamf7,Nr1h3,Adgrf5,Ephb6,Syk,Stxbp2,Inpp5d,Ihh,Cd200,Mef2c
GO:0008285	negative regulation of cell population proliferation	75	680	5.89e-10	Cnn1,Ppard,Tgfb3,Tgfbr1,Eng,Pbld1,Vsir,Havcr2,Igfbp3,Rgcc,Nkx3-1,Cdkn1a,Xdh,Twsg1,Csf1r,Prdx4,Ifitm1,Serpine2,Fcgr2b,Notch1,Il1b,Zbtb7b,Bmpr1b,Tnfrsf9,Flt1,Vgll4,Tyrobp,Btk,Ifi30,Cdh5,Kank2,Lyn,Flt3,Zc3h12d,H2-Ab1,Brip1,Tgfb2,H2-Aa,Runx3,Nfib,Nov,Camk2n1,Agt,Stat1,Pde5a,Cebpb,Wdr6,Plxnb1,Prkg1,Asph,Fgfr3,Itgb1,Ptprz1,Pawr,Cd37,Spint2,Ceacam1,Grem1,Dll4,Nos1,Flcn,Adora2a,Cd300a,Ptk2b,Col4a3,Fgfr2,…	Cnn1,Ppard,Tgfb3,Tgfbr1,Eng,Pbld1,Vsir,Havcr2,Igfbp3,Rgcc,Nkx3-1,Cdkn1a,Xdh,Twsg1,Csf1r,Prdx4,Ifitm1,Serpine2,Fcgr2b,Notch1,Il1b,Zbtb7b,Bmpr1b,Tnfrsf9,Flt1,Vgll4,Tyrobp,Btk,Ifi30,Cdh5,Kank2,Lyn,Flt3,Zc3h12d,H2-Ab1,Brip1,Tgfb2,H2-Aa,Runx3,Nfib,Nov,Camk2n1,Agt,Stat1,Pde5a,Cebpb,Wdr6,Plxnb1,Prkg1,Asph,Fgfr3,Itgb1,Ptprz1,Pawr,Cd37,Spint2,Ceacam1,Grem1,Dll4,Nos1,Flcn,Adora2a,Cd300a,Ptk2b,Col4a3,Fgfr2,…
GO:0051247	positive regulation of protein metabolic process	138	1675	5.89e-10	Pdgfb,Ddt,Tgfb3,Map3k11,Tgfbr1,Gprc5b,Ccl8,Eng,Ncf1,Ksr1,Mmp8,Ccl6,Ccl9,Vsir,Flt4,Havcr2,Igfbp3,Nfkbia,Samd4,Rgcc,Nkx3-1,Hcls1,Cdkn1a,Fgd2,Pim1,Abcg1,Xdh,Twsg1,C3,Csf1r,C1qtnf9,Ccr1,Sox17,Slc11a1,Fcgr2b,Notch1,Il1b,Il6ra,Zbtb7b,Arhgef2,Fcgr1,F3,Dock7,Tnfrsf1b,Map3k6,Flt1,Wnt16,Arhgef5,Vgll4,Fgf13,Rbpms,Slc27a1,Cdh5,Bmpr1a,Parp14,Lyn,Cspg4,Rbm3,Flt3,Acer2,Npnt,Egln3,Sema7a,Tgfb2,Antxr1,Fgf1,Mylip,…	Pdgfb,Ddt,Tgfb3,Map3k11,Tgfbr1,Gprc5b,Ccl8,Eng,Ncf1,Ksr1,Mmp8,Ccl6,Ccl9,Vsir,Flt4,Havcr2,Igfbp3,Nfkbia,Samd4,Rgcc,Nkx3-1,Hcls1,Cdkn1a,Fgd2,Pim1,Abcg1,Xdh,Twsg1,C3,Csf1r,C1qtnf9,Ccr1,Sox17,Slc11a1,Fcgr2b,Notch1,Il1b,Il6ra,Zbtb7b,Arhgef2,Fcgr1,F3,Dock7,Tnfrsf1b,Map3k6,Flt1,Wnt16,Arhgef5,Vgll4,Fgf13,Rbpms,Slc27a1,Cdh5,Bmpr1a,Parp14,Lyn,Cspg4,Rbm3,Flt3,Acer2,Npnt,Egln3,Sema7a,Tgfb2,Antxr1,Fgf1,Mylip,…
GO:0031325	positive regulation of cellular metabolic process	229	3320	6.25e-10	Itgb2,Pdgfb,Ddt,Spi1,Ppard,Tgfb3,Ssbp2,Map3k11,Dyrk2,Irf5,Ephb3,Tead4,Epha2,Ddah2,Tgfbr1,Gprc5b,Ccl8,Eng,Hyal2,Ncf1,Ksr1,Nos2,Tbx3,Mmp8,Ccl6,Ccl9,Hey2,Vsir,Flt4,Havcr2,Igfbp3,Id2,Nfkbia,Actn1,Id4,Thrb,Samd4,Rgcc,Nkx3-1,Irg1,Ciita,Hcls1,Cdkn1a,Fgd2,Pim1,Abcg1,Lbh,Xdh,Twsg1,C3,Bambi,Csf1r,C1qtnf9,Pitx3,Irf7,Ccr1,Sox17,Slc11a1,Fcgr2b,Itga8,Notch1,Tyro3,Il1b,Smad9,Il6ra,Zbtb7b,Arhgef2,Fcgr1,F3,Bmpr1b…	Itgb2,Pdgfb,Ddt,Spi1,Ppard,Tgfb3,Ssbp2,Map3k11,Dyrk2,Irf5,Ephb3,Tead4,Epha2,Ddah2,Tgfbr1,Gprc5b,Ccl8,Eng,Hyal2,Ncf1,Ksr1,Nos2,Tbx3,Mmp8,Ccl6,Ccl9,Hey2,Vsir,Flt4,Havcr2,Igfbp3,Id2,Nfkbia,Actn1,Id4,Thrb,Samd4,Rgcc,Nkx3-1,Acod1,Ciita,Hcls1,Cdkn1a,Fgd2,Pim1,Abcg1,Lbh,Xdh,Twsg1,C3,Bambi,Csf1r,C1qtnf9,Pitx3,Irf7,Ccr1,Sox17,Slc11a1,Fcgr2b,Itga8,Notch1,Tyro3,Il1b,Smad9,Il6ra,Zbtb7b,Arhgef2,Fcgr1,F3,Bmpr1…
GO:0000902	cell morphogenesis	79	739	6.29e-10	Lamb1,Slc1a3,Ephb3,Epha2,Notch4,Fam84a,Id2,Actn1,Evl,Emb,Vcl,Parvb,Hcls1,Csf1r,Sox17,Itga8,Notch1,Itgav,Tyro3,Arhgef2,Bmpr1b,Dock7,Mfsd2a,Sema3c,Sema3d,Flna,Cdh5,Cdh6,Nexn,Sema7a,Tgfb2,Antxr1,Cobl,Runx3,Efnb1,Nfib,Map6,Klf2,Epha3,Map1b,Sema5a,Rock1,Bsg,Plxnb1,Postn,Epha1,Efna5,Enah,Fgfr3,Itgb1,Sema3g,Ptprz1,Map1a,Dst,Spint2,Pak6,Grem1,Myh10,Adora2a,Adam8,Unc5c,Myo7a,B4galt5,Shank3,Ntf3,Dmd,Nrp2,F…	Lamb1,Slc1a3,Ephb3,Epha2,Notch4,Fam84a,Id2,Actn1,Evl,Emb,Vcl,Parvb,Hcls1,Csf1r,Sox17,Itga8,Notch1,Itgav,Tyro3,Arhgef2,Bmpr1b,Dock7,Mfsd2a,Sema3c,Sema3d,Flna,Cdh5,Cdh6,Nexn,Sema7a,Tgfb2,Antxr1,Cobl,Runx3,Efnb1,Nfib,Map6,Klf2,Epha3,Map1b,Sema5a,Rock1,Bsg,Plxnb1,Postn,Epha1,Efna5,Enah,Fgfr3,Itgb1,Sema3g,Ptprz1,Map1a,Dst,Spint2,Pak6,Grem1,Myh10,Adora2a,Adam8,Unc5c,Myo7a,B4galt5,Shank3,Ntf3,Dmd,Nrp2,F…
GO:0051271	negative regulation of cellular component movement	47	314	7.91e-10	Pdgfb,Ddt,Ppard,Cnn2,Eng,Hyal2,Pbld1,Igfbp3,Actn1,Evl,Rgcc,Cxcl13,Dpysl3,Ifitm1,Notch1,Sema3c,Sema3d,Arap3,Bmpr1a,Tie1,Scai,Sema7a,Phldb2,Atp1b2,Bst2,Nov,Sema5a,Epha1,Prkg1,Sema3g,Cd74,Spint2,Grem1,Dll4,Nos1,Flcn,Robo4,Cd300a,Mmrn2,Atp2b4,Apod,Card10,Cd200,Sema6b,Mef2c,Apoe,Gpr56	Pdgfb,Ddt,Ppard,Cnn2,Eng,Hyal2,Pbld1,Igfbp3,Actn1,Evl,Rgcc,Cxcl13,Dpysl3,Ifitm1,Notch1,Sema3c,Sema3d,Arap3,Bmpr1a,Tie1,Scai,Sema7a,Phldb2,Atp1b2,Bst2,Nov,Sema5a,Epha1,Prkg1,Sema3g,Cd74,Spint2,Grem1,Dll4,Nos1,Flcn,Robo4,Cd300a,Mmrn2,Atp2b4,Apod,Card10,Cd200,Sema6b,Mef2c,Apoe,Adgrg1
GO:0050900	leukocyte migration	37	202	8.71e-10	Itgb2,Pdgfb,Ccl8,Lbp,Cxcl16,Ccl6,Ccl9,Cxcl13,Podxl,Ccr1,Il1b,Flt1,Arhgef5,Jam3,Hsd3b7,Podxl2,Tgfb2,Itga9,Spns2,Ch25h,S1pr1,Eps8,S100a8,Itgam,Rock1,Retnlg,Fcer1g,Icam1,Itgb1,Cnr2,Trpm2,Adam8,Csf3r,S100a9,Syk,Gpr35,Fcgr3	Itgb2,Pdgfb,Ccl8,Lbp,Cxcl16,Ccl6,Ccl9,Cxcl13,Podxl,Ccr1,Il1b,Flt1,Arhgef5,Jam3,Hsd3b7,Podxl2,Tgfb2,Itga9,Spns2,Ch25h,S1pr1,Eps8,S100a8,Itgam,Rock1,Retnlg,Fcer1g,Icam1,Itgb1,Cnr2,Trpm2,Adam8,Csf3r,S100a9,Syk,Gpr35,Fcgr3
GO:0002695	negative regulation of leukocyte activation	35	182	9.66e-10	Vsir,Havcr2,Id2,Twsg1,Fcgr2b,Tyro3,Zbtb7b,Fgr,Pglyrp1,Tyrobp,Il4ra,Btk,Lyn,Flt3,Zc3h12d,H2-Ab1,H2-Aa,Fgl2,Runx3,Jak3,Pde5a,Cebpb,Pawr,Cd74,Cnr2,Cd37,Ceacam1,Adora2a,Cd300lf,Cd300a,Nr1h3,Gpr116,Inpp5d,Ihh,Cd200	Vsir,Havcr2,Id2,Twsg1,Fcgr2b,Tyro3,Zbtb7b,Fgr,Pglyrp1,Tyrobp,Il4ra,Btk,Lyn,Flt3,Zc3h12d,H2-Ab1,H2-Aa,Fgl2,Runx3,Jak3,Pde5a,Cebpb,Pawr,Cd74,Cnr2,Cd37,Ceacam1,Adora2a,Cd300lf,Cd300a,Nr1h3,Adgrf5,Inpp5d,Ihh,Cd200
GO:0051171	regulation of nitrogen compound metabolic process	320	5126	9.66e-10	Itgb2,Pdgfb,Ddt,Srpk3,Spi1,Ppard,Hck,Tgfb3,Ssbp2,Map3k11,Irf5,Tead4,Epha2,Ddah2,Tgfbr1,Gprc5b,Ccl8,Mnda,Eng,Hyal2,Notch4,Ncf1,Ctsz,Jph2,Ksr1,Nos2,Tbx3,Mmp8,Ccl6,Ccl9,Hey2,Nuak1,Pbld1,Eif4ebp2,Vsir,Flt4,Havcr2,Igfbp3,Id2,Nfkbia,Serpina3n,Prkch,Actn1,Id4,Tppp,Thrb,Samd4,Rgcc,Nkx3-1,Irg1,Ciita,Hcls1,Cdkn1a,Fgd2,Pim1,Abcg1,Lbh,Xdh,Twsg1,C3,Bambi,Csf1r,C1qtnf9,Pitx3,Irf7,Ccr1,Sox17,Il1r2,Slc11a1,Serpi…	Itgb2,Pdgfb,Ddt,Srpk3,Spi1,Ppard,Hck,Tgfb3,Ssbp2,Map3k11,Irf5,Tead4,Epha2,Ddah2,Tgfbr1,Gprc5b,Ccl8,Mnda,Eng,Hyal2,Notch4,Ncf1,Ctsz,Jph2,Ksr1,Nos2,Tbx3,Mmp8,Ccl6,Ccl9,Hey2,Nuak1,Pbld1,Eif4ebp2,Vsir,Flt4,Havcr2,Igfbp3,Id2,Nfkbia,Serpina3n,Prkch,Actn1,Id4,Tppp,Thrb,Samd4,Rgcc,Nkx3-1,Acod1,Ciita,Hcls1,Cdkn1a,Fgd2,Pim1,Abcg1,Lbh,Xdh,Twsg1,C3,Bambi,Csf1r,C1qtnf9,Pitx3,Irf7,Ccr1,Sox17,Il1r2,Slc11a1,Serp…
GO:0030595	leukocyte chemotaxis	29	125	1.22e-09	Itgb2,Pdgfb,Ccl8,Lbp,Cxcl16,Ccl6,Ccl9,Cxcl13,Ccr1,Il1b,Flt1,Arhgef5,Hsd3b7,Tgfb2,Itga9,Ch25h,S1pr1,S100a8,Itgam,Retnlg,Fcer1g,Cnr2,Trpm2,Adam8,Csf3r,S100a9,Syk,Gpr35,Fcgr3	Itgb2,Pdgfb,Ccl8,Lbp,Cxcl16,Ccl6,Ccl9,Cxcl13,Ccr1,Il1b,Flt1,Arhgef5,Hsd3b7,Tgfb2,Itga9,Ch25h,S1pr1,S100a8,Itgam,Retnlg,Fcer1g,Cnr2,Trpm2,Adam8,Csf3r,S100a9,Syk,Gpr35,Fcgr3
GO:0032956	regulation of actin cytoskeleton organization	49	344	1.33e-09	Esam,Hck,Tgfb3,Tgfbr1,Evl,Rgcc,Hcls1,Csf1r,Bbs4,Baiap2,Rgs4,Fgr,Fscn1,Arhgef5,Flna,Cotl1,Jam3,Kank2,Plekhh2,Kank3,Tgfb2,Phldb2,S1pr1,Bst2,Eps8,Pam,Ppm1e,Epha3,Cdc42ep3,Sema5a,Rock1,Epha1,Cav3,Efna5,Fes,Icam1,Myo1f,Bst1,Dstn,Plek,Trpm2,Synpo2,Arhgef15,Shank3,Ptk2b,Tmsb4x,Ntf3,Rapgef3,Mef2c	Esam,Hck,Tgfb3,Tgfbr1,Evl,Rgcc,Hcls1,Csf1r,Bbs4,Baiap2,Rgs4,Fgr,Fscn1,Arhgef5,Flna,Cotl1,Jam3,Kank2,Plekhh2,Kank3,Tgfb2,Phldb2,S1pr1,Bst2,Eps8,Pam,Ppm1e,Epha3,Cdc42ep3,Sema5a,Rock1,Epha1,Cav3,Efna5,Fes,Icam1,Myo1f,Bst1,Dstn,Plek,Trpm2,Synpo2,Arhgef15,Shank3,Ptk2b,Tmsb4x,Ntf3,Rapgef3,Mef2c
GO:0048514	blood vessel morphogenesis	56	433	1.38e-09	Pdgfb,Spi1,Ephb3,Epha2,Tgfbr1,Eng,Notch4,Hey2,Flt4,Mylk,Sox17,Notch1,Itgav,Flt1,Flna,Jam3,Mcam,Bmpr1a,Tie1,Tgfbi,Hey1,Cspg4,Tgfb2,Fgf1,S1pr1,Nov,Chd7,Shb,Gpr4,Rasip1,Sox18,Sema5a,Epha1,Glul,Itgb1,Ramp1,Grem1,Dll4,Tnfaip2,Robo4,Adam8,Gjc1,Hif3a,Ptk2b,Mmrn2,Gpr116,Nrp2,Fgfr2,Emcn,Sgpl1,Syk,Rapgef3,Ihh,Apoe,Gpr56,Meis1	Pdgfb,Spi1,Ephb3,Epha2,Tgfbr1,Eng,Notch4,Hey2,Flt4,Mylk,Sox17,Notch1,Itgav,Flt1,Flna,Jam3,Mcam,Bmpr1a,Tie1,Tgfbi,Hey1,Cspg4,Tgfb2,Fgf1,S1pr1,Nov,Chd7,Shb,Gpr4,Rasip1,Sox18,Sema5a,Epha1,Glul,Itgb1,Ramp1,Grem1,Dll4,Tnfaip2,Robo4,Adam8,Gjc1,Hif3a,Ptk2b,Mmrn2,Adgrf5,Nrp2,Fgfr2,Emcn,Sgpl1,Syk,Rapgef3,Ihh,Apoe,Adgrg1,Meis1
GO:0048002	antigen processing and presentation of peptide antigen	18	40	1.59e-09	H2-K1,Slc11a1,Mr1,Fcgr2b,Fcgr1,Ifi30,H2-DMa,H2-Ab1,March1,H2-Aa,H2-Eb1,Fcer1g,Cd74,H2-DMb1,Unc93b1,Fcgr3,H2-Q6,H2-D1	H2-K1,Slc11a1,Mr1,Fcgr2b,Fcgr1,Ifi30,H2-DMa,H2-Ab1,March1,H2-Aa,H2-Eb1,Fcer1g,Cd74,H2-DMb1,Unc93b1,Fcgr3,H2-Q8,H2-D1
GO:0035239	tube morphogenesis	77	728	1.78e-09	Pdgfb,Spi1,Ephb3,Epha2,Tgfbr1,Eng,Notch4,Ctsz,Tbx3,Hey2,Flt4,Id2,Nkx3-1,Mylk,Bbs4,Podxl,Sox17,Notch1,Itgav,Flt1,Flna,Jam3,Mcam,Bmpr1a,Tie1,Tgfbi,Hey1,Cspg4,Npnt,Tgfb2,Cobl,Fgf1,S1pr1,Nfib,Nov,Osr1,Chd7,Shb,Gpr4,Fat4,Rasip1,Sox18,Agt,Sema5a,Epha1,Enah,Hhip,Glul,Fgfr3,Itgb1,Ramp1,Spint2,Grem1,Dll4,Tnfaip2,Robo4,Adam8,Gjc1,Hif3a,Shank3,Ptk2b,Mmrn2,Gpr116,Nrp2,Fgfr2,Emcn,Sgpl1,Syk,Rapgef3,Dact1,Ihh,N…	Pdgfb,Spi1,Ephb3,Epha2,Tgfbr1,Eng,Notch4,Ctsz,Tbx3,Hey2,Flt4,Id2,Nkx3-1,Mylk,Bbs4,Podxl,Sox17,Notch1,Itgav,Flt1,Flna,Jam3,Mcam,Bmpr1a,Tie1,Tgfbi,Hey1,Cspg4,Npnt,Tgfb2,Cobl,Fgf1,S1pr1,Nfib,Nov,Osr1,Chd7,Shb,Gpr4,Fat4,Rasip1,Sox18,Agt,Sema5a,Epha1,Enah,Hhip,Glul,Fgfr3,Itgb1,Ramp1,Spint2,Grem1,Dll4,Tnfaip2,Robo4,Adam8,Gjc1,Hif3a,Shank3,Ptk2b,Mmrn2,Adgrf5,Nrp2,Fgfr2,Emcn,Sgpl1,Syk,Rapgef3,Dact1,Ihh,N…
GO:0010648	negative regulation of cell communication	115	1322	1.96e-09	Ltbp1,Slc9a3r2,Tgfb3,Dyrk2,Epha2,Tgfbr1,Eng,Hyal2,Notch4,Cd22,Hey2,Pbld1,Wif1,Cdc34,Igfbp3,Nfkbia,Rgcc,Nkx3-1,Irg1,Col2a1,Grina,Mpv17l,Lbh,Xdh,Twsg1,Bambi,Sox17,Il1r2,Serpine2,Fcgr2b,Ccdc3,Rgs4,Grb14,Notch1,Itgav,Tyro3,Il1b,Prdm16,Cd38,Lfng,Vgll4,Dkk3,Kank2,Tbx18,Arap3,Scai,Parp14,Rasa4,Hey1,Lyn,Syne1,Pmepa1,Tgfb2,Pim3,Midn,Faim3,Pik3ap1,Nov,Foxo1,Tmem88,Dusp18,Sorl1,Socs3,Samhd1,Zfp366,Camk2n1,R…	Ltbp1,Slc9a3r2,Tgfb3,Dyrk2,Epha2,Tgfbr1,Eng,Hyal2,Notch4,Cd22,Hey2,Pbld1,Wif1,Cdc34,Igfbp3,Nfkbia,Rgcc,Nkx3-1,Acod1,Col2a1,Grina,Mpv17l,Lbh,Xdh,Twsg1,Bambi,Sox17,Il1r2,Serpine2,Fcgr2b,Ccdc3,Rgs4,Grb14,Notch1,Itgav,Tyro3,Il1b,Prdm16,Cd38,Lfng,Vgll4,Dkk3,Kank2,Tbx18,Arap3,Scai,Parp14,Rasa4,Hey1,Lyn,Syne1,Pmepa1,Tgfb2,Pim3,Midn,Fcmr,Pik3ap1,Nov,Foxo1,Tmem88,Dusp18,Sorl1,Socs3,Samhd1,Zfp366,Camk2n1,R…
GO:0023057	negative regulation of signaling	115	1326	2.31e-09	Ltbp1,Slc9a3r2,Tgfb3,Dyrk2,Epha2,Tgfbr1,Eng,Hyal2,Notch4,Cd22,Hey2,Pbld1,Wif1,Cdc34,Igfbp3,Nfkbia,Rgcc,Nkx3-1,Irg1,Col2a1,Grina,Mpv17l,Lbh,Xdh,Twsg1,Bambi,Sox17,Il1r2,Serpine2,Fcgr2b,Ccdc3,Rgs4,Grb14,Notch1,Itgav,Tyro3,Il1b,Prdm16,Cd38,Lfng,Vgll4,Dkk3,Kank2,Tbx18,Arap3,Scai,Parp14,Rasa4,Hey1,Lyn,Syne1,Pmepa1,Tgfb2,Pim3,Midn,Faim3,Pik3ap1,Nov,Foxo1,Tmem88,Dusp18,Sorl1,Socs3,Samhd1,Zfp366,Camk2n1,R…	Ltbp1,Slc9a3r2,Tgfb3,Dyrk2,Epha2,Tgfbr1,Eng,Hyal2,Notch4,Cd22,Hey2,Pbld1,Wif1,Cdc34,Igfbp3,Nfkbia,Rgcc,Nkx3-1,Acod1,Col2a1,Grina,Mpv17l,Lbh,Xdh,Twsg1,Bambi,Sox17,Il1r2,Serpine2,Fcgr2b,Ccdc3,Rgs4,Grb14,Notch1,Itgav,Tyro3,Il1b,Prdm16,Cd38,Lfng,Vgll4,Dkk3,Kank2,Tbx18,Arap3,Scai,Parp14,Rasa4,Hey1,Lyn,Syne1,Pmepa1,Tgfb2,Pim3,Midn,Fcmr,Pik3ap1,Nov,Foxo1,Tmem88,Dusp18,Sorl1,Socs3,Samhd1,Zfp366,Camk2n1,R…
GO:0040013	negative regulation of locomotion	46	314	2.36e-09	Pdgfb,Ddt,Ppard,Cnn2,Eng,Hyal2,Pbld1,Igfbp3,Evl,Rgcc,Cxcl13,Dpysl3,Ifitm1,Notch1,Sema3c,Sema3d,Arap3,Bmpr1a,Tie1,Scai,Sema7a,Phldb2,Atp1b2,Bst2,Nov,Sema5a,Epha1,Prkg1,Sema3g,Cd74,Spint2,Grem1,Dll4,Flcn,Robo4,Adora2a,Cd300a,Mmrn2,Atp2b4,Apod,Card10,Cd200,Sema6b,Mef2c,Apoe,Gpr56	Pdgfb,Ddt,Ppard,Cnn2,Eng,Hyal2,Pbld1,Igfbp3,Evl,Rgcc,Cxcl13,Dpysl3,Ifitm1,Notch1,Sema3c,Sema3d,Arap3,Bmpr1a,Tie1,Scai,Sema7a,Phldb2,Atp1b2,Bst2,Nov,Sema5a,Epha1,Prkg1,Sema3g,Cd74,Spint2,Grem1,Dll4,Flcn,Robo4,Adora2a,Cd300a,Mmrn2,Atp2b4,Apod,Card10,Cd200,Sema6b,Mef2c,Apoe,Adgrg1
GO:0031399	regulation of protein modification process	146	1856	2.78e-09	Itgb2,Pdgfb,Ddt,Spi1,Tgfb3,Map3k11,Epha2,Tgfbr1,Gprc5b,Ccl8,Eng,Hyal2,Ncf1,Ksr1,Nos2,Mmp8,Ccl6,Ccl9,Nuak1,Pbld1,Flt4,Havcr2,Igfbp3,Tppp,Rgcc,Nkx3-1,Hcls1,Cdkn1a,Fgd2,Pim1,Lbh,Xdh,Twsg1,C3,Csf1r,C1qtnf9,Ccr1,Slc11a1,Fcgr2b,Notch1,Il1b,Pkia,Il6ra,Zbtb7b,Arhgef2,Fcgr1,Dock7,Map3k6,Fgr,Flt1,Wnt16,Arhgef5,Fgf13,Rbpms,Slc27a1,Cdh5,Bmpr1a,Parp14,Lyn,Cspg4,Flt3,Rcan2,Pmepa1,Acer2,Npnt,Sema7a,Il22ra2,Tlr1…	Itgb2,Pdgfb,Ddt,Spi1,Tgfb3,Map3k11,Epha2,Tgfbr1,Gprc5b,Ccl8,Eng,Hyal2,Ncf1,Ksr1,Nos2,Mmp8,Ccl6,Ccl9,Nuak1,Pbld1,Flt4,Havcr2,Igfbp3,Tppp,Rgcc,Nkx3-1,Hcls1,Cdkn1a,Fgd2,Pim1,Lbh,Xdh,Twsg1,C3,Csf1r,C1qtnf9,Ccr1,Slc11a1,Fcgr2b,Notch1,Il1b,Pkia,Il6ra,Zbtb7b,Arhgef2,Fcgr1,Dock7,Map3k6,Fgr,Flt1,Wnt16,Arhgef5,Fgf13,Rbpms,Slc27a1,Cdh5,Bmpr1a,Parp14,Lyn,Cspg4,Flt3,Rcan2,Pmepa1,Acer2,Npnt,Sema7a,Il22ra2,Tlr1…
GO:0001934	positive regulation of protein phosphorylation	95	1010	2.86e-09	Pdgfb,Ddt,Tgfb3,Map3k11,Tgfbr1,Gprc5b,Ccl8,Eng,Ncf1,Ksr1,Mmp8,Ccl6,Ccl9,Flt4,Havcr2,Igfbp3,Rgcc,Nkx3-1,Hcls1,Cdkn1a,Fgd2,Pim1,Xdh,Twsg1,C3,Csf1r,C1qtnf9,Ccr1,Slc11a1,Fcgr2b,Notch1,Il1b,Il6ra,Arhgef2,Fcgr1,Dock7,Map3k6,Flt1,Wnt16,Arhgef5,Fgf13,Rbpms,Slc27a1,Bmpr1a,Parp14,Lyn,Cspg4,Flt3,Npnt,Sema7a,Tgfb2,Fgf1,Acta2,Garem,C1qtnf2,Tlr1,Fpr2,Prr5,Agt,Pde5a,Rock1,Sh2d3c,Efna5,St5,Emp2,Tlr9,Icam1,Fgfr3,…	Pdgfb,Ddt,Tgfb3,Map3k11,Tgfbr1,Gprc5b,Ccl8,Eng,Ncf1,Ksr1,Mmp8,Ccl6,Ccl9,Flt4,Havcr2,Igfbp3,Rgcc,Nkx3-1,Hcls1,Cdkn1a,Fgd2,Pim1,Xdh,Twsg1,C3,Csf1r,C1qtnf9,Ccr1,Slc11a1,Fcgr2b,Notch1,Il1b,Il6ra,Arhgef2,Fcgr1,Dock7,Map3k6,Flt1,Wnt16,Arhgef5,Fgf13,Rbpms,Slc27a1,Bmpr1a,Parp14,Lyn,Cspg4,Flt3,Npnt,Sema7a,Tgfb2,Fgf1,Acta2,Garem,C1qtnf2,Tlr1,Fpr2,Prr5,Agt,Pde5a,Rock1,Sh2d3c,Efna5,St5,Emp2,Tlr9,Icam1,Fgfr3,…
GO:0031175	neuron projection development	74	697	3.72e-09	Lamb1,Ephb3,Epha2,Evl,Emb,Vcl,Hcls1,Csf1r,Bbs4,Baiap2,Efhd1,Fcgr2b,Notch1,Tspan2,Bmpr1b,Dock7,Sema3c,Sema3d,Jam3,Nexn,Hey1,Lyn,Sema7a,Tgfb2,Scarf1,Cobl,Tulp1,Runx3,Efnb1,Nfib,Nrep,Fat4,Map6,Epha3,Map1b,Sema5a,Rock1,Bsg,Plxnb1,Postn,Epha1,Prkg1,Efna5,Enah,Fgfr3,Itgb1,Sema3g,Ptprz1,Map1a,Dst,Pak6,Myh10,Adora2a,Unc5c,Myo7a,Hdgfrp3,B4galt5,Shank3,Ptk2b,Igsf9,Ntf3,Dmd,Nrp2,Fgfr2,Dact1,Rtn4rl2,Apod,Tni…	Lamb1,Ephb3,Epha2,Evl,Emb,Vcl,Hcls1,Csf1r,Bbs4,Baiap2,Efhd1,Fcgr2b,Notch1,Tspan2,Bmpr1b,Dock7,Sema3c,Sema3d,Jam3,Nexn,Hey1,Lyn,Sema7a,Tgfb2,Scarf1,Cobl,Tulp1,Runx3,Efnb1,Nfib,Nrep,Fat4,Map6,Epha3,Map1b,Sema5a,Rock1,Bsg,Plxnb1,Postn,Epha1,Prkg1,Efna5,Enah,Fgfr3,Itgb1,Sema3g,Ptprz1,Map1a,Dst,Pak6,Myh10,Adora2a,Unc5c,Myo7a,Hdgfrp3,B4galt5,Shank3,Ptk2b,Igsf9,Ntf3,Dmd,Nrp2,Fgfr2,Dact1,Rtn4rl2,Apod,Tni…
GO:0051493	regulation of cytoskeleton organization	63	541	3.75e-09	Esam,Hck,Tgfb3,Tgfbr1,Evl,Tppp,Rgcc,Hcls1,Csf1r,Bbs4,Baiap2,Rgs4,Gpsm2,Arhgef2,Fgr,Fscn1,Arhgef5,Fgf13,Flna,Cotl1,Cdh5,Jam3,Kank2,Nexn,Eml2,Plekhh2,Kank3,Tgfb2,Phldb2,S1pr1,Bst2,Eps8,Pam,Ppm1e,Map6,Epha3,Cdc42ep3,Map1b,Sema5a,Rock1,Plxnb1,Epha1,Cav3,Efna5,Fes,Icam1,Gda,Myo1f,Map1a,Dst,Bst1,Dstn,Plek,Trpm2,Synpo2,Hdgfrp3,Arhgef15,Shank3,Ptk2b,Tmsb4x,Ntf3,Rapgef3,Mef2c	Esam,Hck,Tgfb3,Tgfbr1,Evl,Tppp,Rgcc,Hcls1,Csf1r,Bbs4,Baiap2,Rgs4,Gpsm2,Arhgef2,Fgr,Fscn1,Arhgef5,Fgf13,Flna,Cotl1,Cdh5,Jam3,Kank2,Nexn,Eml2,Plekhh2,Kank3,Tgfb2,Phldb2,S1pr1,Bst2,Eps8,Pam,Ppm1e,Map6,Epha3,Cdc42ep3,Map1b,Sema5a,Rock1,Plxnb1,Epha1,Cav3,Efna5,Fes,Icam1,Gda,Myo1f,Map1a,Dst,Bst1,Dstn,Plek,Trpm2,Synpo2,Hdgfrp3,Arhgef15,Shank3,Ptk2b,Tmsb4x,Ntf3,Rapgef3,Mef2c
GO:0019882	antigen processing and presentation	22	73	5.24e-09	H2-K1,Slc11a1,Mr1,Fcgr2b,Fcgr1,Ifi30,H2-DMa,Flt3,H2-Ab1,March1,H2-Aa,H2-Eb1,Fcer1g,Icam1,Cd74,H2-DMb1,Wdfy4,Treml4,Unc93b1,Fcgr3,H2-Q6,H2-D1	H2-K1,Slc11a1,Mr1,Fcgr2b,Fcgr1,Ifi30,H2-DMa,Flt3,H2-Ab1,March1,H2-Aa,H2-Eb1,Fcer1g,Icam1,Cd74,H2-DMb1,Wdfy4,Treml4,Unc93b1,Fcgr3,H2-Q8,H2-D1
GO:0000904	cell morphogenesis involved in differentiation	65	575	5.63e-09	Lamb1,Slc1a3,Ephb3,Epha2,Notch4,Id2,Actn1,Evl,Emb,Vcl,Parvb,Csf1r,Sox17,Itga8,Notch1,Itgav,Tyro3,Bmpr1b,Dock7,Mfsd2a,Sema3c,Sema3d,Flna,Nexn,Sema7a,Tgfb2,Antxr1,Cobl,Runx3,Efnb1,Nfib,Map6,Epha3,Map1b,Sema5a,Rock1,Bsg,Plxnb1,Epha1,Efna5,Enah,Fgfr3,Itgb1,Sema3g,Ptprz1,Map1a,Dst,Spint2,Myh10,Unc5c,Myo7a,B4galt5,Shank3,Ntf3,Nrp2,Fzd7,Fgfr2,Dact1,Ihh,Unc5d,Ncam1,Rbfox2,Sema6b,Mef2c,Tet1	Lamb1,Slc1a3,Ephb3,Epha2,Notch4,Id2,Actn1,Evl,Emb,Vcl,Parvb,Csf1r,Sox17,Itga8,Notch1,Itgav,Tyro3,Bmpr1b,Dock7,Mfsd2a,Sema3c,Sema3d,Flna,Nexn,Sema7a,Tgfb2,Antxr1,Cobl,Runx3,Efnb1,Nfib,Map6,Epha3,Map1b,Sema5a,Rock1,Bsg,Plxnb1,Epha1,Efna5,Enah,Fgfr3,Itgb1,Sema3g,Ptprz1,Map1a,Dst,Spint2,Myh10,Unc5c,Myo7a,B4galt5,Shank3,Ntf3,Nrp2,Fzd7,Fgfr2,Dact1,Ihh,Unc5d,Ncam1,Rbfox2,Sema6b,Mef2c,Tet1
GO:0010628	positive regulation of gene expression	168	2269	5.84e-09	Pdgfb,Ddt,Spi1,Ppard,Tgfb3,Ssbp2,Irf5,Cnn2,Tead4,Tgfbr1,Gprc5b,Mnda,Eng,Hyal2,Cybb,Ncf1,Lbp,Tbx3,Mmp8,Hey2,Vsir,Flt4,Havcr2,Id2,Nfkbia,Id4,Thrb,Samd4,Rgcc,Nkx3-1,Ciita,Hcls1,Pim1,Lbh,C3,Bambi,Csf1r,Pitx3,Irf7,Sox17,Slc11a1,Itga8,Notch1,Il1b,Smad9,Il6ra,Zbtb7b,Arhgef2,Bmpr1b,Mycl,Mfsd2a,Fgr,Prdm16,Cd38,Plac8,Wnt16,Clec4e,Tyrobp,Il4ra,Itgax,Cdh5,Pou2af1,Tbx18,Bmpr1a,Hey1,Creb5,Abhd14b,Rbm3,Flt3,Npn…	Pdgfb,Ddt,Spi1,Ppard,Tgfb3,Ssbp2,Irf5,Cnn2,Tead4,Tgfbr1,Gprc5b,Mnda,Eng,Hyal2,Cybb,Ncf1,Lbp,Tbx3,Mmp8,Hey2,Vsir,Flt4,Havcr2,Id2,Nfkbia,Id4,Thrb,Samd4,Rgcc,Nkx3-1,Ciita,Hcls1,Pim1,Lbh,C3,Bambi,Csf1r,Pitx3,Irf7,Sox17,Slc11a1,Itga8,Notch1,Il1b,Smad9,Il6ra,Zbtb7b,Arhgef2,Bmpr1b,Mycl,Mfsd2a,Fgr,Prdm16,Cd38,Plac8,Wnt16,Clec4e,Tyrobp,Il4ra,Itgax,Cdh5,Pou2af1,Tbx18,Bmpr1a,Hey1,Creb5,Abhd14b,Rbm3,Flt3,Npn…
GO:0060326	cell chemotaxis	35	197	5.99e-09	Itgb2,Pdgfb,Epha2,Saa3,Ccl8,Eng,Lbp,Cxcl16,Ccl6,Ccl9,Cxcl13,Ccr1,Il1b,Flt1,Arhgef5,Hsd3b7,Tgfb2,Itga9,Ch25h,S1pr1,Nov,S100a8,Itgam,Sema5a,Retnlg,Fcer1g,Cnr2,Abcc1,Trpm2,Adam8,Csf3r,S100a9,Syk,Gpr35,Fcgr3	Itgb2,Pdgfb,Epha2,Saa3,Ccl8,Eng,Lbp,Cxcl16,Ccl6,Ccl9,Cxcl13,Ccr1,Il1b,Flt1,Arhgef5,Hsd3b7,Tgfb2,Itga9,Ch25h,S1pr1,Nov,S100a8,Itgam,Sema5a,Retnlg,Fcer1g,Cnr2,Abcc1,Trpm2,Adam8,Csf3r,S100a9,Syk,Gpr35,Fcgr3
GO:0032268	regulation of cellular protein metabolic process	189	2657	6.6e-09	Itgb2,Pdgfb,Ddt,Spi1,Tgfb3,Map3k11,Epha2,Tgfbr1,Gprc5b,Ccl8,Eng,Hyal2,Ncf1,Ctsz,Ksr1,Nos2,Mmp8,Ccl6,Ccl9,Nuak1,Pbld1,Eif4ebp2,Vsir,Flt4,Havcr2,Igfbp3,Nfkbia,Serpina3n,Tppp,Samd4,Rgcc,Nkx3-1,Hcls1,Cdkn1a,Fgd2,Pim1,Lbh,Xdh,Twsg1,C3,Csf1r,C1qtnf9,Ccr1,Il1r2,Slc11a1,Serpine2,Fcgr2b,Notch1,Il1b,Pkia,Il6ra,Zbtb7b,Arhgef2,Fcgr1,F3,Ptbp2,Dock7,Tnfrsf1b,Map3k6,Fgr,Flt1,Wnt16,Arhgef5,Vgll4,Timp4,Fgf13,Eif4…	Itgb2,Pdgfb,Ddt,Spi1,Tgfb3,Map3k11,Epha2,Tgfbr1,Gprc5b,Ccl8,Eng,Hyal2,Ncf1,Ctsz,Ksr1,Nos2,Mmp8,Ccl6,Ccl9,Nuak1,Pbld1,Eif4ebp2,Vsir,Flt4,Havcr2,Igfbp3,Nfkbia,Serpina3n,Tppp,Samd4,Rgcc,Nkx3-1,Hcls1,Cdkn1a,Fgd2,Pim1,Lbh,Xdh,Twsg1,C3,Csf1r,C1qtnf9,Ccr1,Il1r2,Slc11a1,Serpine2,Fcgr2b,Notch1,Il1b,Pkia,Il6ra,Zbtb7b,Arhgef2,Fcgr1,F3,Ptbp2,Dock7,Tnfrsf1b,Map3k6,Fgr,Flt1,Wnt16,Arhgef5,Vgll4,Timp4,Fgf13,Eif4…
GO:1902533	positive regulation of intracellular signal transduction	91	967	7.22e-09	Pdgfb,Ddt,Ppard,Tgfb3,Map3k11,Tgfbr1,Gprc5b,Ccl8,Eng,Ncf1,Jph2,Ksr1,Mmp8,Ccl6,Ccl9,Flt4,Havcr2,Igfbp3,Nkx3-1,Hcls1,Fgd2,Xdh,C3,Csf1r,Ccr1,Fcgr2b,Notch1,Il1b,Il6ra,F3,Map3k6,Fgr,Flt1,Wnt16,Arhgef5,Lmcd1,Flna,Lyn,Cspg4,Npnt,Sema7a,Tgfb2,Fgf1,Acta2,Garem,Gucy1a3,C1qtnf2,Pik3ap1,Cd14,Tlr1,Gpr4,Tlr7,S100a8,Fpr2,Prr5,Agt,Pde5a,Sema5a,Rock1,Plxnb1,Trim30a,St5,Tlr9,Icam1,Fgfr3,Itgb1,Zak,Cd74,Ceacam1,Grem…	Pdgfb,Ddt,Ppard,Tgfb3,Map3k11,Tgfbr1,Gprc5b,Ccl8,Eng,Ncf1,Jph2,Ksr1,Mmp8,Ccl6,Ccl9,Flt4,Havcr2,Igfbp3,Nkx3-1,Hcls1,Fgd2,Xdh,C3,Csf1r,Ccr1,Fcgr2b,Notch1,Il1b,Il6ra,F3,Map3k6,Fgr,Flt1,Wnt16,Arhgef5,Lmcd1,Flna,Lyn,Cspg4,Npnt,Sema7a,Tgfb2,Fgf1,Acta2,Garem,Gucy1a3,C1qtnf2,Pik3ap1,Cd14,Tlr1,Gpr4,Tlr7,S100a8,Fpr2,Prr5,Agt,Pde5a,Sema5a,Rock1,Plxnb1,Trim30a,St5,Tlr9,Icam1,Fgfr3,Itgb1,Zak,Cd74,Ceacam1,Grem…
GO:0002250	adaptive immune response	42	280	8.61e-09	Havcr2,C3,Irf7,Slc11a1,Fcgr2b,Fcgr1,Il4ra,Btk,Jam3,Mlh1,C1qc,H2-DMa,Lyn,C1qb,H2-Ab1,Serpina3g,H2-Aa,Fgl2,C1qa,Jak3,C4b,H2-Eb1,Emp2,Pirb,Rag1,Fcer1g,Icam1,Cd74,Pou2f2,Tnfrsf13c,Ptk2b,Slamf7,Nfkb2,H2-DMb1,Ephb6,Bcl3,Syk,Treml4,Unc93b1,Inpp5d,Fcgr3,Mef2c	Havcr2,C3,Irf7,Slc11a1,Fcgr2b,Fcgr1,Il4ra,Btk,Jam3,Mlh1,C1qc,H2-DMa,Lyn,C1qb,H2-Ab1,Serpina3g,H2-Aa,Fgl2,C1qa,Jak3,C4b,H2-Eb1,Emp2,Pirb,Rag1,Fcer1g,Icam1,Cd74,Pou2f2,Tnfrsf13c,Ptk2b,Slamf7,Nfkb2,H2-DMb1,Ephb6,Bcl3,Syk,Treml4,Unc93b1,Inpp5d,Fcgr3,Mef2c
GO:0009892	negative regulation of metabolic process	201	2895	9.86e-09	Pdgfb,Spi1,Ppard,Tgfb3,Epha2,Tgfbr1,Mnda,Eng,Hyal2,Notch4,Lbp,Ctsz,Jph2,Nos2,Tbx3,Mmp8,Hey2,Pbld1,Eif4ebp2,Vsir,Havcr2,Igfbp3,Id2,Serpina3n,Id4,Tppp,Thrb,Samd4,Rgcc,Nkx3-1,Irg1,Ciita,Mpv17l,Hcls1,Cdkn1a,Lbh,Xdh,Twsg1,C3,Bbs4,Ccr1,Il1r2,Slc11a1,Serpine2,Fcgr2b,Ccdc3,Notch1,Itgav,Il1b,Pkia,Il6ra,Zbtb7b,Ptbp2,Dock7,Mfsd2a,Tnfrsf9,Prdm16,Cd38,Foxp2,Lmcd1,Vgll4,Timp4,Pglyrp1,Tyrobp,Dkk3,Btk,Flna,Eif4e…	Pdgfb,Spi1,Ppard,Tgfb3,Epha2,Tgfbr1,Mnda,Eng,Hyal2,Notch4,Lbp,Ctsz,Jph2,Nos2,Tbx3,Mmp8,Hey2,Pbld1,Eif4ebp2,Vsir,Havcr2,Igfbp3,Id2,Serpina3n,Id4,Tppp,Thrb,Samd4,Rgcc,Nkx3-1,Acod1,Ciita,Mpv17l,Hcls1,Cdkn1a,Lbh,Xdh,Twsg1,C3,Bbs4,Ccr1,Il1r2,Slc11a1,Serpine2,Fcgr2b,Ccdc3,Notch1,Itgav,Il1b,Pkia,Il6ra,Zbtb7b,Ptbp2,Dock7,Mfsd2a,Tnfrsf9,Prdm16,Cd38,Foxp2,Lmcd1,Vgll4,Timp4,Pglyrp1,Tyrobp,Dkk3,Btk,Flna,Eif4…
GO:1901700	response to oxygen-containing compound	128	1585	1.12e-08	Pdgfb,Spi1,Ppard,Tgfb3,Irf5,Sh2b2,Slc1a3,Tgfbr1,Hyal2,Fads1,Cybb,Ncf1,Lbp,Nos2,Cxcl16,Ptger1,Eif4ebp2,Kcnmb1,Havcr2,Nfkbia,Serpina3n,Nkx3-1,Irg1,Fbxo32,Cdkn1a,Cxcl13,Pim1,Pitx3,Baiap2,Cyp2e1,Slc11a1,Fcgr2b,Grb14,Notch1,Itgav,Il1b,Gucy1b3,Zbtb7b,Arhgef2,Abca1,Tnfrsf1b,Alpl,Cd38,Foxp2,Timp4,Btk,Flna,Eif4ebp1,Mt1,Slc27a1,Apoc3,Bace1,Il10ra,Cyp1a1,Tie1,Itpr3,Lyn,Acer2,Irf8,Serpina3g,Sbno2,Brip1,Tgfb2…	Pdgfb,Spi1,Ppard,Tgfb3,Irf5,Sh2b2,Slc1a3,Tgfbr1,Hyal2,Fads1,Cybb,Ncf1,Lbp,Nos2,Cxcl16,Ptger1,Eif4ebp2,Kcnmb1,Havcr2,Nfkbia,Serpina3n,Nkx3-1,Acod1,Fbxo32,Cdkn1a,Cxcl13,Pim1,Pitx3,Baiap2,Cyp2e1,Slc11a1,Fcgr2b,Grb14,Notch1,Itgav,Il1b,Gucy1b3,Zbtb7b,Arhgef2,Abca1,Tnfrsf1b,Alpl,Cd38,Foxp2,Timp4,Btk,Flna,Eif4ebp1,Mt1,Slc27a1,Apoc3,Bace1,Il10ra,Cyp1a1,Tie1,Itpr3,Lyn,Acer2,Irf8,Serpina3g,Sbno2,Brip1,Tgfb…
GO:0002443	leukocyte mediated immunity	32	173	1.57e-08	Ncf1,C3,Irf7,Slc11a1,Fcgr2b,Fcgr1,Il4ra,Btk,Mlh1,C1qc,H2-DMa,Lyn,C1qb,H2-Ab1,Fgl2,C1qa,C4b,Cd300lb,Emp2,Pirb,Fcer1g,Icam1,Myo1f,Cd74,Cd300a,Pou2f2,Ephb6,Bcl3,Treml4,Stxbp2,Inpp5d,Fcgr3	Ncf1,C3,Irf7,Slc11a1,Fcgr2b,Fcgr1,Il4ra,Btk,Mlh1,C1qc,H2-DMa,Lyn,C1qb,H2-Ab1,Fgl2,C1qa,C4b,Cd300lb,Emp2,Pirb,Fcer1g,Icam1,Myo1f,Cd74,Cd300a,Pou2f2,Ephb6,Bcl3,Treml4,Stxbp2,Inpp5d,Fcgr3
GO:0048646	anatomical structure formation involved in morphogenesis	89	952	1.57e-08	Ephb3,Tead4,Epha2,Tgfbr1,Eng,Notch4,Tbx3,Mmp8,Hey2,Flt4,Actn1,Tppp,Nkx3-1,Col2a1,Twsg1,Bbs4,Ifitm1,Podxl,Sox17,Csrp1,Itga8,Notch1,Itgav,Sema3c,Lfng,Flt1,Flna,Jam3,Mcam,Tbx18,Bmpr1a,Pgm5,Tie1,Tgfbi,Hey1,Cspg4,Sbno2,Tgfb2,Cobl,Fgf1,S1pr1,Nfib,Nov,Foxo1,Osr1,Shb,Gpr4,Rasip1,Sox18,Wls,Sema5a,Myom1,Epha1,Pvrl2,Cav3,Enah,Glul,Tcf15,Itgb1,Myh11,Ramp1,Spint2,Mafb,Grem1,Dll4,Myh10,Tnfaip2,Robo4,Adam8,Csf3…	Ephb3,Tead4,Epha2,Tgfbr1,Eng,Notch4,Tbx3,Mmp8,Hey2,Flt4,Actn1,Tppp,Nkx3-1,Col2a1,Twsg1,Bbs4,Ifitm1,Podxl,Sox17,Csrp1,Itga8,Notch1,Itgav,Sema3c,Lfng,Flt1,Flna,Jam3,Mcam,Tbx18,Bmpr1a,Pgm5,Tie1,Tgfbi,Hey1,Cspg4,Sbno2,Tgfb2,Cobl,Fgf1,S1pr1,Nfib,Nov,Foxo1,Osr1,Shb,Gpr4,Rasip1,Sox18,Wls,Sema5a,Myom1,Epha1,Nectin2,Cav3,Enah,Glul,Tcf15,Itgb1,Myh11,Ramp1,Spint2,Mafb,Grem1,Dll4,Myh10,Tnfaip2,Robo4,Adam8,Cs…
GO:0032270	positive regulation of cellular protein metabolic process	128	1600	1.94e-08	Pdgfb,Ddt,Tgfb3,Map3k11,Tgfbr1,Gprc5b,Ccl8,Eng,Ncf1,Ksr1,Mmp8,Ccl6,Ccl9,Vsir,Flt4,Havcr2,Igfbp3,Nfkbia,Samd4,Rgcc,Nkx3-1,Hcls1,Cdkn1a,Fgd2,Pim1,Xdh,Twsg1,C3,Csf1r,C1qtnf9,Ccr1,Slc11a1,Fcgr2b,Notch1,Il1b,Il6ra,Zbtb7b,Arhgef2,Fcgr1,F3,Dock7,Tnfrsf1b,Map3k6,Flt1,Wnt16,Arhgef5,Vgll4,Fgf13,Rbpms,Slc27a1,Cdh5,Bmpr1a,Parp14,Lyn,Cspg4,Rbm3,Flt3,Acer2,Npnt,Egln3,Sema7a,Tgfb2,Antxr1,Fgf1,Acta2,Garem,C1qtnf…	Pdgfb,Ddt,Tgfb3,Map3k11,Tgfbr1,Gprc5b,Ccl8,Eng,Ncf1,Ksr1,Mmp8,Ccl6,Ccl9,Vsir,Flt4,Havcr2,Igfbp3,Nfkbia,Samd4,Rgcc,Nkx3-1,Hcls1,Cdkn1a,Fgd2,Pim1,Xdh,Twsg1,C3,Csf1r,C1qtnf9,Ccr1,Slc11a1,Fcgr2b,Notch1,Il1b,Il6ra,Zbtb7b,Arhgef2,Fcgr1,F3,Dock7,Tnfrsf1b,Map3k6,Flt1,Wnt16,Arhgef5,Vgll4,Fgf13,Rbpms,Slc27a1,Cdh5,Bmpr1a,Parp14,Lyn,Cspg4,Rbm3,Flt3,Acer2,Npnt,Egln3,Sema7a,Tgfb2,Antxr1,Fgf1,Acta2,Garem,C1qtnf…
GO:0043549	regulation of kinase activity	82	850	2.18e-08	Pdgfb,Tgfb3,Map3k11,Ephb3,Epha2,Tgfbr1,Gprc5b,Hyal2,Ncf1,Ksr1,Nos2,Flt4,Rgcc,Cdkn1a,Fgd2,Pim1,Csf1r,C1qtnf9,Slc11a1,Tyro3,Il1b,Pkia,Il6ra,Fcgr1,Map3k6,Fgr,Flt1,Arhgef5,Fgf13,Slc27a1,Tie1,Lyn,Cspg4,Flt3,Tgfb2,Fgf1,Midn,C1qtnf2,Dusp18,Sorl1,Socs3,Camk2n1,Shb,Tlr1,Ppm1e,Rasip1,Fpr2,Agt,Epha3,Pde5a,Fam212b,Epha1,Cav3,Emp2,Tlr9,Slc8a1,Fgfr3,Dlg3,Zak,Camkk1,Zfyve28,Cd74,Ceacam1,Pak6,Grem1,Adora2a,Adam8…	Pdgfb,Tgfb3,Map3k11,Ephb3,Epha2,Tgfbr1,Gprc5b,Hyal2,Ncf1,Ksr1,Nos2,Flt4,Rgcc,Cdkn1a,Fgd2,Pim1,Csf1r,C1qtnf9,Slc11a1,Tyro3,Il1b,Pkia,Il6ra,Fcgr1,Map3k6,Fgr,Flt1,Arhgef5,Fgf13,Slc27a1,Tie1,Lyn,Cspg4,Flt3,Tgfb2,Fgf1,Midn,C1qtnf2,Dusp18,Sorl1,Socs3,Camk2n1,Shb,Tlr1,Ppm1e,Rasip1,Fpr2,Agt,Epha3,Pde5a,Fam212b,Epha1,Cav3,Emp2,Tlr9,Slc8a1,Fgfr3,Dlg3,Zak,Camkk1,Zfyve28,Cd74,Ceacam1,Pak6,Grem1,Adora2a,Adam8…
GO:0030182	neuron differentiation	95	1056	2.36e-08	Pdgfb,Lamb1,Slc1a3,Ephb3,Epha2,Tgfbr1,Id2,Evl,Id4,Emb,Thrb,Vcl,Hcls1,C3,Csf1r,Pitx3,Bbs4,Baiap2,Efhd1,Fcgr2b,Notch1,Tspan2,Bmpr1b,Dock7,Mfsd2a,Sema3c,Sema3d,Wnt16,Jam3,Nexn,Hey1,Lyn,Cspg4,Sema7a,Tgfb2,Scarf1,Cobl,C1qa,Tulp1,Runx3,Efnb1,S1pr1,Nfib,Nrep,Fat4,Map6,Epha3,Map1b,Sema5a,Rock1,Cebpb,Bsg,Plxnb1,Postn,Epha1,Prkg1,Jag2,Efna5,Enah,Fgfr3,Dgkg,Itgb1,Sema3g,Ptprz1,Map1a,Dst,Pak6,Dll4,Myh10,Ador…	Pdgfb,Lamb1,Slc1a3,Ephb3,Epha2,Tgfbr1,Id2,Evl,Id4,Emb,Thrb,Vcl,Hcls1,C3,Csf1r,Pitx3,Bbs4,Baiap2,Efhd1,Fcgr2b,Notch1,Tspan2,Bmpr1b,Dock7,Mfsd2a,Sema3c,Sema3d,Wnt16,Jam3,Nexn,Hey1,Lyn,Cspg4,Sema7a,Tgfb2,Scarf1,Cobl,C1qa,Tulp1,Runx3,Efnb1,S1pr1,Nfib,Nrep,Fat4,Map6,Epha3,Map1b,Sema5a,Rock1,Cebpb,Bsg,Plxnb1,Postn,Epha1,Prkg1,Jag2,Efna5,Enah,Fgfr3,Dgkg,Itgb1,Sema3g,Ptprz1,Map1a,Dst,Pak6,Dll4,Myh10,Ador…
GO:0031401	positive regulation of protein modification process	106	1243	3.32e-08	Pdgfb,Ddt,Tgfb3,Map3k11,Tgfbr1,Gprc5b,Ccl8,Eng,Ncf1,Ksr1,Mmp8,Ccl6,Ccl9,Flt4,Havcr2,Igfbp3,Rgcc,Nkx3-1,Hcls1,Cdkn1a,Fgd2,Pim1,Xdh,Twsg1,C3,Csf1r,C1qtnf9,Ccr1,Slc11a1,Fcgr2b,Notch1,Il1b,Il6ra,Zbtb7b,Arhgef2,Fcgr1,Dock7,Map3k6,Flt1,Wnt16,Arhgef5,Fgf13,Rbpms,Slc27a1,Cdh5,Bmpr1a,Parp14,Lyn,Cspg4,Flt3,Npnt,Sema7a,Tgfb2,Fgf1,Acta2,Garem,C1qtnf2,Dcun1d3,Tlr1,Fpr2,Prr5,Agt,Pde5a,Ppp1r12a,Rock1,Sh2d3c,Efn…	Pdgfb,Ddt,Tgfb3,Map3k11,Tgfbr1,Gprc5b,Ccl8,Eng,Ncf1,Ksr1,Mmp8,Ccl6,Ccl9,Flt4,Havcr2,Igfbp3,Rgcc,Nkx3-1,Hcls1,Cdkn1a,Fgd2,Pim1,Xdh,Twsg1,C3,Csf1r,C1qtnf9,Ccr1,Slc11a1,Fcgr2b,Notch1,Il1b,Il6ra,Zbtb7b,Arhgef2,Fcgr1,Dock7,Map3k6,Flt1,Wnt16,Arhgef5,Fgf13,Rbpms,Slc27a1,Cdh5,Bmpr1a,Parp14,Lyn,Cspg4,Flt3,Npnt,Sema7a,Tgfb2,Fgf1,Acta2,Garem,C1qtnf2,Dcun1d3,Tlr1,Fpr2,Prr5,Agt,Pde5a,Ppp1r12a,Rock1,Sh2d3c,Efn…
GO:0007162	negative regulation of cell adhesion	41	283	3.5e-08	Lamb1,Notch4,Vsir,Havcr2,Rgcc,Twsg1,Podxl,Serpine2,Notch1,Zbtb7b,Il4ra,Jam3,Acer2,Zc3h12d,H2-Ab1,Akna,H2-Aa,Fgl2,Phldb2,Runx3,Jak3,Pde5a,Sema5a,Cebpb,Plxnb1,Postn,Prkg1,Efna5,Myo1f,Ptprz1,Pawr,Cd74,Spint2,Ceacam1,Adora2a,Adam8,Cd300a,Ccm2l,Fzd7,Apod,Ihh	Lamb1,Notch4,Vsir,Havcr2,Rgcc,Twsg1,Podxl,Serpine2,Notch1,Zbtb7b,Il4ra,Jam3,Acer2,Zc3h12d,H2-Ab1,Akna,H2-Aa,Fgl2,Phldb2,Runx3,Jak3,Pde5a,Sema5a,Cebpb,Plxnb1,Postn,Prkg1,Efna5,Myo1f,Ptprz1,Pawr,Cd74,Spint2,Ceacam1,Adora2a,Adam8,Cd300a,Ccm2l,Fzd7,Apod,Ihh
GO:0098609	cell-cell adhesion	50	398	3.73e-08	Itgb2,Esam,Lamb1,Emb,Vcl,Itgav,Tyro3,Il1b,Itgax,Cdh5,Jam3,Mcam,Nt5e,Lpp,Cdh6,Nexn,Npnt,Podxl2,Tgfb2,Atp1b2,Nov,Fat4,S100a8,Astn2,Epha3,Itgam,Rock1,Bsg,Pvrl2,Efna5,Icam1,Dlg3,Itgb1,Pkp4,Plek,Ctnna3,Fblim1,Adam8,Igsf9,Col19a1,Emcn,S100a9,Syk,Dsp,Igsf9b,Lphn1,Ihh,Unc5d,Cd200,Ncam1	Itgb2,Esam,Lamb1,Emb,Vcl,Itgav,Tyro3,Il1b,Itgax,Cdh5,Jam3,Mcam,Nt5e,Lpp,Cdh6,Nexn,Npnt,Podxl2,Tgfb2,Atp1b2,Nov,Fat4,S100a8,Astn2,Epha3,Itgam,Rock1,Bsg,Nectin2,Efna5,Icam1,Dlg3,Itgb1,Pkp4,Plek,Ctnna3,Fblim1,Adam8,Igsf9,Col19a1,Emcn,S100a9,Syk,Dsp,Igsf9b,Adgrl1,Ihh,Unc5d,Cd200,Ncam1
GO:0009968	negative regulation of signal transduction	102	1181	3.84e-08	Ltbp1,Slc9a3r2,Tgfb3,Dyrk2,Epha2,Tgfbr1,Eng,Hyal2,Notch4,Cd22,Hey2,Pbld1,Wif1,Cdc34,Nfkbia,Nkx3-1,Irg1,Col2a1,Grina,Mpv17l,Lbh,Xdh,Twsg1,Bambi,Sox17,Il1r2,Serpine2,Fcgr2b,Ccdc3,Rgs4,Grb14,Notch1,Itgav,Tyro3,Il1b,Prdm16,Lfng,Vgll4,Dkk3,Kank2,Tbx18,Arap3,Scai,Parp14,Rasa4,Hey1,Lyn,Syne1,Pmepa1,Tgfb2,Faim3,Pik3ap1,Nov,Foxo1,Tmem88,Dusp18,Sorl1,Socs3,Samhd1,Zfp366,Camk2n1,Rasip1,Agt,Rgs7bp,Stat1,Cav3…	Ltbp1,Slc9a3r2,Tgfb3,Dyrk2,Epha2,Tgfbr1,Eng,Hyal2,Notch4,Cd22,Hey2,Pbld1,Wif1,Cdc34,Nfkbia,Nkx3-1,Acod1,Col2a1,Grina,Mpv17l,Lbh,Xdh,Twsg1,Bambi,Sox17,Il1r2,Serpine2,Fcgr2b,Ccdc3,Rgs4,Grb14,Notch1,Itgav,Tyro3,Il1b,Prdm16,Lfng,Vgll4,Dkk3,Kank2,Tbx18,Arap3,Scai,Parp14,Rasa4,Hey1,Lyn,Syne1,Pmepa1,Tgfb2,Fcmr,Pik3ap1,Nov,Foxo1,Tmem88,Dusp18,Sorl1,Socs3,Samhd1,Zfp366,Camk2n1,Rasip1,Agt,Rgs7bp,Stat1,Cav3…
GO:0032103	positive regulation of response to external stimulus	50	399	3.98e-08	Pdgfb,Ddt,Gprc5b,Mnda,Hyal2,Lbp,Mmp8,Havcr2,Nfkbia,Ly86,Irg1,Cxcl13,C3,Irf7,Ccr1,Il1b,Fcgr1,Btk,Flna,Scarf1,S1pr1,Napepld,Gpr4,Ifi205,S100a8,Fpr2,Pde5a,Sema5a,Cebpb,Alox5ap,Pvrl2,Fcer1g,Tlr9,Pydc3,Cd74,Abcc1,Adam8,Ptk2b,Ifi204,Tlr8,Tmsb4x,Ntf3,Tmem173,S100a9,Ifi203,Pdgfd,Pde2a,Fcgr3,Nlrc5,Mndal	Pdgfb,Ddt,Gprc5b,Mnda,Hyal2,Lbp,Mmp8,Havcr2,Nfkbia,Ly86,Acod1,Cxcl13,C3,Irf7,Ccr1,Il1b,Fcgr1,Btk,Flna,Scarf1,S1pr1,Napepld,Gpr4,Ifi205,S100a8,Fpr2,Pde5a,Sema5a,Cebpb,Alox5ap,Nectin2,Fcer1g,Tlr9,Pydc3,Cd74,Abcc1,Adam8,Ptk2b,Ifi204,Tlr8,Tmsb4x,Ntf3,Tmem173,S100a9,Ifi203,Pdgfd,Pde2a,Fcgr3,Nlrc5,Mndal
GO:0060537	muscle tissue development	45	336	4.59e-08	Srpk3,Tgfbr1,Eng,Xk,Tbx3,Hey2,Id2,Mylk,Csrp1,Itga8,Notch1,Sema3c,Foxp2,Tbx18,Bmpr1a,Pgm5,Hey1,Tgfb2,Fgf1,Kcnab1,S1pr1,Osr1,Ly6e,Chd7,Agt,Myom1,Prkg1,Cav3,Sgcg,Slc8a1,Itgb1,Myh11,Mbnl1,Dll4,Myh10,Gjc1,Ccm2l,Dmd,Col19a1,Fgfr2,Dsp,Svil,Ihh,Myl6,Mef2c	Srpk3,Tgfbr1,Eng,Xk,Tbx3,Hey2,Id2,Mylk,Csrp1,Itga8,Notch1,Sema3c,Foxp2,Tbx18,Bmpr1a,Pgm5,Hey1,Tgfb2,Fgf1,Kcnab1,S1pr1,Osr1,Ly6e,Chd7,Agt,Myom1,Prkg1,Cav3,Sgcg,Slc8a1,Itgb1,Myh11,Mbnl1,Dll4,Myh10,Gjc1,Ccm2l,Dmd,Col19a1,Fgfr2,Dsp,Svil,Ihh,Myl6,Mef2c
GO:0120036	plasma membrane bounded cell projection organization	95	1072	4.69e-08	Lamb1,Ephb3,Epha2,Evl,Emb,Vcl,Parvb,Hcls1,Mylk,Fgd2,Csf1r,Bbs4,Baiap2,Efhd1,Rab17,Fcgr2b,Notch1,Tspan2,Bmpr1b,Dock7,Sema3c,Sema3d,Ift81,Fscn1,Tub,Flna,Jam3,Nexn,Hey1,Lyn,Cspg4,Dzip1,Ablim3,Sema7a,Tgfb2,Scarf1,Cobl,Atp1b2,Tulp1,Runx3,Efnb1,S1pr1,Nfib,Nrep,Fat4,Ift43,Map6,Epha3,Map1b,Sema5a,Rock1,Bsg,Plxnb1,Postn,Epha1,Prkg1,Pvrl2,Efna5,Emp2,Enah,Fgfr3,Itgb1,Sema3g,Ptprz1,Map1a,Dst,Pak6,Myh10,Plek,…	Lamb1,Ephb3,Epha2,Evl,Emb,Vcl,Parvb,Hcls1,Mylk,Fgd2,Csf1r,Bbs4,Baiap2,Efhd1,Rab17,Fcgr2b,Notch1,Tspan2,Bmpr1b,Dock7,Sema3c,Sema3d,Ift81,Fscn1,Tub,Flna,Jam3,Nexn,Hey1,Lyn,Cspg4,Dzip1,Ablim3,Sema7a,Tgfb2,Scarf1,Cobl,Atp1b2,Tulp1,Runx3,Efnb1,S1pr1,Nfib,Nrep,Fat4,Ift43,Map6,Epha3,Map1b,Sema5a,Rock1,Bsg,Plxnb1,Postn,Epha1,Prkg1,Nectin2,Efna5,Emp2,Enah,Fgfr3,Itgb1,Sema3g,Ptprz1,Map1a,Dst,Pak6,Myh10,Ple…
GO:0051250	negative regulation of lymphocyte activation	29	151	4.94e-08	Vsir,Havcr2,Id2,Twsg1,Fcgr2b,Tyro3,Zbtb7b,Fgr,Pglyrp1,Tyrobp,Il4ra,Btk,Lyn,Flt3,Zc3h12d,H2-Ab1,H2-Aa,Fgl2,Runx3,Jak3,Pde5a,Cebpb,Pawr,Cd74,Ceacam1,Adora2a,Cd300a,Inpp5d,Ihh	Vsir,Havcr2,Id2,Twsg1,Fcgr2b,Tyro3,Zbtb7b,Fgr,Pglyrp1,Tyrobp,Il4ra,Btk,Lyn,Flt3,Zc3h12d,H2-Ab1,H2-Aa,Fgl2,Runx3,Jak3,Pde5a,Cebpb,Pawr,Cd74,Ceacam1,Adora2a,Cd300a,Inpp5d,Ihh
GO:0001525	angiogenesis	44	325	5.21e-08	Ephb3,Epha2,Tgfbr1,Eng,Notch4,Flt4,Sox17,Notch1,Itgav,Flt1,Flna,Jam3,Mcam,Tie1,Tgfbi,Cspg4,Fgf1,S1pr1,Nov,Shb,Gpr4,Rasip1,Sox18,Sema5a,Epha1,Glul,Itgb1,Ramp1,Grem1,Dll4,Tnfaip2,Robo4,Adam8,Hif3a,Ptk2b,Mmrn2,Nrp2,Fgfr2,Emcn,Syk,Rapgef3,Ihh,Gpr56,Meis1	Ephb3,Epha2,Tgfbr1,Eng,Notch4,Flt4,Sox17,Notch1,Itgav,Flt1,Flna,Jam3,Mcam,Tie1,Tgfbi,Cspg4,Fgf1,S1pr1,Nov,Shb,Gpr4,Rasip1,Sox18,Sema5a,Epha1,Glul,Itgb1,Ramp1,Grem1,Dll4,Tnfaip2,Robo4,Adam8,Hif3a,Ptk2b,Mmrn2,Nrp2,Fgfr2,Emcn,Syk,Rapgef3,Ihh,Adgrg1,Meis1
GO:0033674	positive regulation of kinase activity	62	570	5.64e-08	Pdgfb,Tgfb3,Map3k11,Ephb3,Epha2,Tgfbr1,Gprc5b,Ncf1,Ksr1,Flt4,Rgcc,Cdkn1a,Fgd2,Pim1,Csf1r,C1qtnf9,Slc11a1,Tyro3,Il1b,Il6ra,Fcgr1,Map3k6,Fgr,Flt1,Arhgef5,Fgf13,Slc27a1,Tie1,Lyn,Cspg4,Flt3,Tgfb2,Fgf1,C1qtnf2,Tlr1,Fpr2,Agt,Epha3,Pde5a,Epha1,Emp2,Tlr9,Fgfr3,Dlg3,Zak,Camkk1,Cd74,Ceacam1,Pak6,Grem1,Adam8,Ptk2b,Ntf3,Ephb6,Fgfr2,Syk,Atp2b4,Tnik,Pdgfd,Slc8a2,Card10,Mef2c	Pdgfb,Tgfb3,Map3k11,Ephb3,Epha2,Tgfbr1,Gprc5b,Ncf1,Ksr1,Flt4,Rgcc,Cdkn1a,Fgd2,Pim1,Csf1r,C1qtnf9,Slc11a1,Tyro3,Il1b,Il6ra,Fcgr1,Map3k6,Fgr,Flt1,Arhgef5,Fgf13,Slc27a1,Tie1,Lyn,Cspg4,Flt3,Tgfb2,Fgf1,C1qtnf2,Tlr1,Fpr2,Agt,Epha3,Pde5a,Epha1,Emp2,Tlr9,Fgfr3,Dlg3,Zak,Camkk1,Cd74,Ceacam1,Pak6,Grem1,Adam8,Ptk2b,Ntf3,Ephb6,Fgfr2,Syk,Atp2b4,Tnik,Pdgfd,Slc8a2,Card10,Mef2c
GO:0051173	positive regulation of nitrogen compound metabolic process	209	3119	6.4e-08	Itgb2,Pdgfb,Ddt,Spi1,Ppard,Tgfb3,Ssbp2,Map3k11,Irf5,Tead4,Ddah2,Tgfbr1,Gprc5b,Ccl8,Eng,Hyal2,Ncf1,Ksr1,Nos2,Tbx3,Mmp8,Ccl6,Ccl9,Hey2,Vsir,Flt4,Havcr2,Igfbp3,Id2,Nfkbia,Actn1,Id4,Thrb,Samd4,Rgcc,Nkx3-1,Ciita,Hcls1,Cdkn1a,Fgd2,Pim1,Abcg1,Lbh,Xdh,Twsg1,C3,Bambi,Csf1r,C1qtnf9,Pitx3,Irf7,Ccr1,Sox17,Slc11a1,Fcgr2b,Itga8,Notch1,Il1b,Smad9,Il6ra,Zbtb7b,Arhgef2,Fcgr1,F3,Bmpr1b,Dock7,Tnfrsf1b,Mycl,Map3k6,P…	Itgb2,Pdgfb,Ddt,Spi1,Ppard,Tgfb3,Ssbp2,Map3k11,Irf5,Tead4,Ddah2,Tgfbr1,Gprc5b,Ccl8,Eng,Hyal2,Ncf1,Ksr1,Nos2,Tbx3,Mmp8,Ccl6,Ccl9,Hey2,Vsir,Flt4,Havcr2,Igfbp3,Id2,Nfkbia,Actn1,Id4,Thrb,Samd4,Rgcc,Nkx3-1,Ciita,Hcls1,Cdkn1a,Fgd2,Pim1,Abcg1,Lbh,Xdh,Twsg1,C3,Bambi,Csf1r,C1qtnf9,Pitx3,Irf7,Ccr1,Sox17,Slc11a1,Fcgr2b,Itga8,Notch1,Il1b,Smad9,Il6ra,Zbtb7b,Arhgef2,Fcgr1,F3,Bmpr1b,Dock7,Tnfrsf1b,Mycl,Map3k6,P…
GO:0002478	antigen processing and presentation of exogenous peptide antigen	13	22	7.22e-08	H2-K1,Fcgr2b,Fcgr1,Ifi30,H2-DMa,H2-Ab1,H2-Aa,H2-Eb1,Fcer1g,Cd74,H2-DMb1,Unc93b1,Fcgr3	H2-K1,Fcgr2b,Fcgr1,Ifi30,H2-DMa,H2-Ab1,H2-Aa,H2-Eb1,Fcer1g,Cd74,H2-DMb1,Unc93b1,Fcgr3
GO:0001819	positive regulation of cytokine production	52	436	8.17e-08	Ddt,Gprc5b,Mnda,Hyal2,Cybb,Lbp,Mmp8,Flt4,Havcr2,Rgcc,C3,Csf1r,Irf7,Slc11a1,Il1b,Il6ra,Arhgef2,Fgr,Clec4e,Tyrobp,Il4ra,Flt3,Irf8,Sema7a,Cd14,Sorl1,Tlr1,Tlr7,Ifi205,Agt,Stat1,Cebpb,Bsg,Postn,Fcer1g,Plcg2,Tlr9,AF251705,Cd74,Adam8,Nfam1,Tnfrsf13c,Ccm2l,Ifi204,Tlr8,Tmem173,Bcl3,Syk,Unc93b1,Cd200,Fcgr3,Mndal	Ddt,Gprc5b,Mnda,Hyal2,Cybb,Lbp,Mmp8,Flt4,Havcr2,Rgcc,C3,Csf1r,Irf7,Slc11a1,Il1b,Il6ra,Arhgef2,Fgr,Clec4e,Tyrobp,Il4ra,Flt3,Irf8,Sema7a,Cd14,Sorl1,Tlr1,Tlr7,Ifi205,Agt,Stat1,Cebpb,Bsg,Postn,Fcer1g,Plcg2,Tlr9,Cd300c2,Cd74,Adam8,Nfam1,Tnfrsf13c,Ccm2l,Ifi204,Tlr8,Tmem173,Bcl3,Syk,Unc93b1,Cd200,Fcgr3,Mndal
GO:0051336	regulation of hydrolase activity	101	1184	8.29e-08	Trappc6a,Ephb3,Epha2,Ccl8,Ccl6,Ccl9,Nuak1,Vsir,Igfbp3,Adap2,Serpina3n,Nkx3-1,Gpihbp1,Arhgap31,Cxcl13,Xdh,C3,Bbs4,Serpine2,Rgs4,Rsu1,F3,Dock7,Oasl1,Flt1,Arhgef5,Timp4,Apoc3,Oas3,Arap3,Rgl3,Rasa4,Lyn,Arhgap27,Rcan2,Acer2,Npnt,Serpina3g,Egln3,Tgfb2,Antxr1,Itih2,Atp1b2,Faim3,S1pr1,Bst2,Sorl1,Oas2,Rin3,Rasip1,Asap2,S100a8,Wdnml1,Prr5,Agt,Epha3,Stat1,Ngef,Ppp1r12a,C4b,Rock1,Plxnb1,Epha1,Prkg1,Sipa1,Efn…	Trappc6a,Ephb3,Epha2,Ccl8,Ccl6,Ccl9,Nuak1,Vsir,Igfbp3,Adap2,Serpina3n,Nkx3-1,Gpihbp1,Arhgap31,Cxcl13,Xdh,C3,Bbs4,Serpine2,Rgs4,Rsu1,F3,Dock7,Oasl1,Flt1,Arhgef5,Timp4,Apoc3,Oas3,Arap3,Rgl3,Rasa4,Lyn,Arhgap27,Rcan2,Acer2,Npnt,Serpina3g,Egln3,Tgfb2,Antxr1,Itih2,Atp1b2,Fcmr,S1pr1,Bst2,Sorl1,Oas2,Rin3,Rasip1,Asap2,S100a8,Wfdc21,Prr5,Agt,Epha3,Stat1,Ngef,Ppp1r12a,C4b,Rock1,Plxnb1,Epha1,Prkg1,Sipa1,Efna…
GO:0060284	regulation of cell development	95	1086	8.35e-08	Ncs1,Ephb3,Gprc5b,Xk,Ctsz,Hey2,Id2,Prkch,Id4,Thrb,Vcl,Hcls1,H2-K1,Dpysl3,Efhc2,Pitx3,Baiap2,Serpine2,Rab17,Mark1,Rgs4,Grb14,Notch1,Il1b,Arhgef2,Dock7,Tnfrsf1b,Mycl,Mfsd2a,Sema3c,Sema3d,Cd38,Tyrobp,Fgf13,Flna,Cdh5,Bmpr1a,Hey1,Lyn,Cspg4,Syne1,Sema7a,Scarf1,Zfhx3,Cobl,Atp1b2,Mylip,Nrep,Sorl1,Chd7,Shb,Map6,Agt,Epha3,Ngef,Map1b,Pde5a,Sema5a,Rock1,Camk2g,Plxnb1,Postn,Fam19a1,Cav3,Efna5,Fes,Fgfr3,Itgb1,…	Ncs1,Ephb3,Gprc5b,Xk,Ctsz,Hey2,Id2,Prkch,Id4,Thrb,Vcl,Hcls1,H2-K1,Dpysl3,Efhc2,Pitx3,Baiap2,Serpine2,Rab17,Mark1,Rgs4,Grb14,Notch1,Il1b,Arhgef2,Dock7,Tnfrsf1b,Mycl,Mfsd2a,Sema3c,Sema3d,Cd38,Tyrobp,Fgf13,Flna,Cdh5,Bmpr1a,Hey1,Lyn,Cspg4,Syne1,Sema7a,Scarf1,Zfhx3,Cobl,Atp1b2,Mylip,Nrep,Sorl1,Chd7,Shb,Map6,Agt,Epha3,Ngef,Map1b,Pde5a,Sema5a,Rock1,Camk2g,Plxnb1,Postn,Fam19a1,Cav3,Efna5,Fes,Fgfr3,Itgb1,…
GO:0010721	negative regulation of cell development	48	384	9.08e-08	Ctsz,Id2,Id4,Thrb,H2-K1,Dpysl3,Pitx3,Rgs4,Grb14,Notch1,Il1b,Arhgef2,Sema3c,Sema3d,Cd38,Fgf13,Flna,Bmpr1a,Hey1,Cspg4,Sema7a,Atp1b2,Mylip,Sorl1,Shb,Epha3,Ngef,Sema5a,Postn,Cav3,Efna5,Fgfr3,Itgb1,Sema3g,Ptprz1,Mbd1,Ttpa,D8Ertd82e,Dmd,Ttc3,Rtn4rl2,Sema6b,Apoe,H2-D1,Pbx1,Dynlt1b,Gpr56,Meis1	Ctsz,Id2,Id4,Thrb,H2-K1,Dpysl3,Pitx3,Rgs4,Grb14,Notch1,Il1b,Arhgef2,Sema3c,Sema3d,Cd38,Fgf13,Flna,Bmpr1a,Hey1,Cspg4,Sema7a,Atp1b2,Mylip,Sorl1,Shb,Epha3,Ngef,Sema5a,Postn,Cav3,Efna5,Fgfr3,Itgb1,Sema3g,Ptprz1,Mbd1,Ttpa,D8Ertd82e,Dmd,Ttc3,Rtn4rl2,Sema6b,Apoe,H2-D1,Pbx1,Dynlt1b,Adgrg1,Meis1
GO:0031349	positive regulation of defense response	38	258	9.43e-08	Ddt,Gprc5b,Mnda,Hyal2,Lbp,Mmp8,Havcr2,Nfkbia,C3,Irf7,Il1b,Fcgr1,Btk,Napepld,Gpr4,Ifi205,S100a8,Fpr2,Pde5a,Cebpb,Alox5ap,Pvrl2,Fcer1g,Tlr9,Pydc3,Cd74,Abcc1,Adam8,Ifi204,Tlr8,Tmem173,S100a9,Ifi203,Pde2a,Fcgr3,Mef2c,Nlrc5,Mndal	Ddt,Gprc5b,Mnda,Hyal2,Lbp,Mmp8,Havcr2,Nfkbia,C3,Irf7,Il1b,Fcgr1,Btk,Napepld,Gpr4,Ifi205,S100a8,Fpr2,Pde5a,Cebpb,Alox5ap,Nectin2,Fcer1g,Tlr9,Pydc3,Cd74,Abcc1,Adam8,Ifi204,Tlr8,Tmem173,S100a9,Ifi203,Pde2a,Fcgr3,Mef2c,Nlrc5,Mndal
GO:0010605	negative regulation of macromolecule metabolic process	183	2646	1.02e-07	Pdgfb,Spi1,Ppard,Tgfb3,Epha2,Tgfbr1,Mnda,Eng,Hyal2,Notch4,Lbp,Ctsz,Jph2,Nos2,Tbx3,Mmp8,Hey2,Pbld1,Eif4ebp2,Vsir,Havcr2,Igfbp3,Id2,Serpina3n,Id4,Tppp,Thrb,Samd4,Rgcc,Nkx3-1,Irg1,Ciita,Hcls1,Cdkn1a,Lbh,Xdh,Twsg1,C3,Bbs4,Ccr1,Il1r2,Slc11a1,Serpine2,Fcgr2b,Ccdc3,Notch1,Itgav,Il1b,Pkia,Zbtb7b,Ptbp2,Tnfrsf9,Prdm16,Cd38,Foxp2,Lmcd1,Vgll4,Timp4,Pglyrp1,Tyrobp,Dkk3,Btk,Flna,Eif4ebp1,Usp2,Kank2,Tbx18,Mlh1,…	Pdgfb,Spi1,Ppard,Tgfb3,Epha2,Tgfbr1,Mnda,Eng,Hyal2,Notch4,Lbp,Ctsz,Jph2,Nos2,Tbx3,Mmp8,Hey2,Pbld1,Eif4ebp2,Vsir,Havcr2,Igfbp3,Id2,Serpina3n,Id4,Tppp,Thrb,Samd4,Rgcc,Nkx3-1,Acod1,Ciita,Hcls1,Cdkn1a,Lbh,Xdh,Twsg1,C3,Bbs4,Ccr1,Il1r2,Slc11a1,Serpine2,Fcgr2b,Ccdc3,Notch1,Itgav,Il1b,Pkia,Zbtb7b,Ptbp2,Tnfrsf9,Prdm16,Cd38,Foxp2,Lmcd1,Vgll4,Timp4,Pglyrp1,Tyrobp,Dkk3,Btk,Flna,Eif4ebp1,Usp2,Kank2,Tbx18,Mlh1…
GO:0030030	cell projection organization	97	1124	1.03e-07	Pdgfb,Lamb1,Ephb3,Epha2,Evl,Emb,Vcl,Parvb,Hcls1,Mylk,Fgd2,Csf1r,Bbs4,Baiap2,Efhd1,Rab17,Fcgr2b,Itga8,Notch1,Tspan2,Bmpr1b,Dock7,Sema3c,Sema3d,Ift81,Fscn1,Tub,Flna,Jam3,Nexn,Hey1,Lyn,Cspg4,Dzip1,Ablim3,Sema7a,Tgfb2,Scarf1,Cobl,Atp1b2,Tulp1,Runx3,Efnb1,S1pr1,Nfib,Nrep,Fat4,Ift43,Map6,Epha3,Map1b,Sema5a,Rock1,Bsg,Plxnb1,Postn,Epha1,Prkg1,Pvrl2,Efna5,Emp2,Enah,Fgfr3,Itgb1,Sema3g,Ptprz1,Map1a,Dst,Pak6…	Pdgfb,Lamb1,Ephb3,Epha2,Evl,Emb,Vcl,Parvb,Hcls1,Mylk,Fgd2,Csf1r,Bbs4,Baiap2,Efhd1,Rab17,Fcgr2b,Itga8,Notch1,Tspan2,Bmpr1b,Dock7,Sema3c,Sema3d,Ift81,Fscn1,Tub,Flna,Jam3,Nexn,Hey1,Lyn,Cspg4,Dzip1,Ablim3,Sema7a,Tgfb2,Scarf1,Cobl,Atp1b2,Tulp1,Runx3,Efnb1,S1pr1,Nfib,Nrep,Fat4,Ift43,Map6,Epha3,Map1b,Sema5a,Rock1,Bsg,Plxnb1,Postn,Epha1,Prkg1,Nectin2,Efna5,Emp2,Enah,Fgfr3,Itgb1,Sema3g,Ptprz1,Map1a,Dst,Pa…
GO:0002237	response to molecule of bacterial origin	44	337	1.35e-07	Ppard,Irf5,Lbp,Nos2,Cxcl16,Ptger1,Havcr2,Nfkbia,Irg1,Cxcl13,Slc11a1,Fcgr2b,Notch1,Itgav,Il1b,Abca1,Tnfrsf1b,Alpl,Timp4,Il10ra,Cyp1a1,Lyn,Irf8,Sbno2,Lcn2,Cd14,Tlr1,Wdnml1,Stat1,Cebpb,Cd300lb,Fcgr4,Plcg2,Tlr9,Scarb1,Cnr2,Nos1,Cd68,Nr1h3,Nfkb2,Sgms1,Pde2a,Mef2c,Ncf2	Ppard,Irf5,Lbp,Nos2,Cxcl16,Ptger1,Havcr2,Nfkbia,Acod1,Cxcl13,Slc11a1,Fcgr2b,Notch1,Itgav,Il1b,Abca1,Tnfrsf1b,Alpl,Timp4,Il10ra,Cyp1a1,Lyn,Irf8,Sbno2,Lcn2,Cd14,Tlr1,Wfdc21,Stat1,Cebpb,Cd300lb,Fcgr4,Plcg2,Tlr9,Scarb1,Cnr2,Nos1,Cd68,Nr1h3,Nfkb2,Sgms1,Pde2a,Mef2c,Ncf2
GO:1903706	regulation of hemopoiesis	49	403	1.36e-07	Spi1,Vsir,Id2,Nfkbia,Hcls1,Pim1,Csf1r,Ccr1,Notch1,Il1b,Zbtb7b,Prdm16,Flt1,Pglyrp1,Tyrobp,Il4ra,C1qc,H2-DMa,Lrrc17,Lyn,Flt3,H2-Aa,Fgl2,Runx3,Jak3,Shb,Stat1,Itgam,Cebpb,Rag1,Fes,Tlr9,Fgfr3,Cd74,Ceacam1,Mafb,Tmem176a,Flcn,Adam8,Csf3r,Nfam1,Ptk2b,Syk,Inpp5d,Ihh,Tmem176b,Rbfox2,Mef2c,Meis1	Spi1,Vsir,Id2,Nfkbia,Hcls1,Pim1,Csf1r,Ccr1,Notch1,Il1b,Zbtb7b,Prdm16,Flt1,Pglyrp1,Tyrobp,Il4ra,C1qc,H2-DMa,Lrrc17,Lyn,Flt3,H2-Aa,Fgl2,Runx3,Jak3,Shb,Stat1,Itgam,Cebpb,Rag1,Fes,Tlr9,Fgfr3,Cd74,Ceacam1,Mafb,Tmem176a,Flcn,Adam8,Csf3r,Nfam1,Ptk2b,Syk,Inpp5d,Ihh,Tmem176b,Rbfox2,Mef2c,Meis1
GO:0045765	regulation of angiogenesis	42	313	1.52e-07	Itgb2,Epha2,Eng,Cybb,Notch4,Rgcc,C3,Notch1,Il1b,F3,Flt1,Itgax,Cdh5,Tie1,Tgfb2,Fgf1,Stab1,Gpr4,Klf2,Adam12,Agt,Stat1,Sema5a,Rock1,Epha1,Emp2,Hhip,Glul,Itgb1,Ceacam1,Grem1,Dll4,Flcn,Hdac9,Ptk2b,Mmrn2,Col4a3,Rapgef3,Atp2b4,Optc,Thbs2,Card10	Itgb2,Epha2,Eng,Cybb,Notch4,Rgcc,C3,Notch1,Il1b,F3,Flt1,Itgax,Cdh5,Tie1,Tgfb2,Fgf1,Stab1,Gpr4,Klf2,Adam12,Agt,Stat1,Sema5a,Rock1,Epha1,Emp2,Hhip,Glul,Itgb1,Ceacam1,Grem1,Dll4,Flcn,Hdac9,Ptk2b,Mmrn2,Col4a3,Rapgef3,Atp2b4,Optc,Thbs2,Card10
GO:0044057	regulation of system process	63	602	1.53e-07	Pdgfb,Mmp13,Ptger1,Hey2,Tppp,Thrb,Nkx3-1,Fbxo32,Baiap2,Rgs4,Notch1,Il1b,Tnfrsf1b,Cd38,Lmcd1,Itgax,Fgf13,Flna,Syne1,Npnt,Ank2,Tgfb2,Kcnh2,Gucy1a3,Cacna2d1,Nov,Foxo1,Kcna5,Agt,Pde5a,Rock1,Camk2g,Prkg1,Cav3,Emp2,Fcgr4,Icam1,Slc8a1,Pawr,Kcnd3,Nos1,Adora2a,Ctnna3,Gjc1,Shank3,Ptk2b,Nr1h3,Cacna1d,Cacna1c,Dmd,Cacnb2,Mrvi1,Dsp,Igsf9b,Atp2b4,Nos1ap,Gpr35,Slc8a2,Nfatc1,Ncam1,Mef2c,Apoe,Kcnma1	Pdgfb,Mmp13,Ptger1,Hey2,Tppp,Thrb,Nkx3-1,Fbxo32,Baiap2,Rgs4,Notch1,Il1b,Tnfrsf1b,Cd38,Lmcd1,Itgax,Fgf13,Flna,Syne1,Npnt,Ank2,Tgfb2,Kcnh2,Gucy1a3,Cacna2d1,Nov,Foxo1,Kcna5,Agt,Pde5a,Rock1,Camk2g,Prkg1,Cav3,Emp2,Fcgr4,Icam1,Slc8a1,Pawr,Kcnd3,Nos1,Adora2a,Ctnna3,Gjc1,Shank3,Ptk2b,Nr1h3,Cacna1d,Cacna1c,Dmd,Cacnb2,Mrvi1,Dsp,Igsf9b,Atp2b4,Gm7694,Gpr35,Slc8a2,Nfatc1,Ncam1,Mef2c,Apoe,Kcnma1
GO:0002495	antigen processing and presentation of peptide antigen via MHC class II	11	14	1.63e-07	Fcgr2b,Ifi30,H2-DMa,H2-Ab1,March1,H2-Aa,H2-Eb1,Fcer1g,Cd74,H2-DMb1,Unc93b1	Fcgr2b,Ifi30,H2-DMa,H2-Ab1,March1,H2-Aa,H2-Eb1,Fcer1g,Cd74,H2-DMb1,Unc93b1
GO:0043408	regulation of MAPK cascade	71	723	1.65e-07	Pdgfb,Ddt,Tgfb3,Map3k11,Epha2,Tgfbr1,Ccl8,Hyal2,Ncf1,Ksr1,Mmp8,Ccl6,Ccl9,Flt4,Havcr2,Igfbp3,Fgd2,Lbh,Xdh,C3,Csf1r,Ccr1,Fcgr2b,Notch1,Il1b,Il6ra,Map3k6,Flt1,Wnt16,Arhgef5,Lyn,Cspg4,Npnt,Sema7a,Tlr13,Tgfb2,Fgf1,Acta2,Garem,C1qtnf2,Foxo1,Dusp18,Sorl1,Camk2n1,Fpr2,Agt,Pde5a,Rock1,Cav3,St5,Tlr9,Icam1,Fgfr3,Zak,Cd74,Ceacam1,Flcn,Adam8,Cd300a,Ptk2b,Ntf3,Dmd,Fgfr2,Syk,Dact1,Tnik,Abca7,Pdgfd,Mef2c,Apoe,Dy…	Pdgfb,Ddt,Tgfb3,Map3k11,Epha2,Tgfbr1,Ccl8,Hyal2,Ncf1,Ksr1,Mmp8,Ccl6,Ccl9,Flt4,Havcr2,Igfbp3,Fgd2,Lbh,Xdh,C3,Csf1r,Ccr1,Fcgr2b,Notch1,Il1b,Il6ra,Map3k6,Flt1,Wnt16,Arhgef5,Lyn,Cspg4,Npnt,Sema7a,Tlr13,Tgfb2,Fgf1,Acta2,Garem,C1qtnf2,Foxo1,Dusp18,Sorl1,Camk2n1,Fpr2,Agt,Pde5a,Rock1,Cav3,St5,Tlr9,Icam1,Fgfr3,Zak,Cd74,Ceacam1,Flcn,Adam8,Cd300a,Ptk2b,Ntf3,Dmd,Fgfr2,Syk,Dact1,Tnik,Abca7,Pdgfd,Mef2c,Apoe,Dy…
GO:0051960	regulation of nervous system development	93	1071	1.69e-07	Ncs1,Ephb3,Gprc5b,Xk,Ctsz,Hey2,Id2,Prkch,Id4,Tppp,Thrb,Hcls1,H2-K1,Dpysl3,Efhc2,Pitx3,Baiap2,Serpine2,Rab17,Mark1,Notch1,Il1b,Arhgef2,Dock7,Tnfrsf1b,Mycl,Mfsd2a,Sema3c,Sema3d,Cd38,Itgax,Fgf13,Flna,Bmpr1a,Hey1,Lyn,Cspg4,Syne1,Sema7a,Scarf1,Zfhx3,Cobl,Atp1b2,Mylip,Cpe,Nrep,Sorl1,Chd7,Map6,Agt,Epha3,Ngef,Map1b,Sema5a,Rock1,Camk2g,Plxnb1,Fam19a1,Efna5,Fes,Fgfr3,Itgb1,Sema3g,Ptprz1,Mbd1,Ttpa,Tanc2,Dll…	Ncs1,Ephb3,Gprc5b,Xk,Ctsz,Hey2,Id2,Prkch,Id4,Tppp,Thrb,Hcls1,H2-K1,Dpysl3,Efhc2,Pitx3,Baiap2,Serpine2,Rab17,Mark1,Notch1,Il1b,Arhgef2,Dock7,Tnfrsf1b,Mycl,Mfsd2a,Sema3c,Sema3d,Cd38,Itgax,Fgf13,Flna,Bmpr1a,Hey1,Lyn,Cspg4,Syne1,Sema7a,Scarf1,Zfhx3,Cobl,Atp1b2,Mylip,Cpe,Nrep,Sorl1,Chd7,Map6,Agt,Epha3,Ngef,Map1b,Sema5a,Rock1,Camk2g,Plxnb1,Fam19a1,Efna5,Fes,Fgfr3,Itgb1,Sema3g,Ptprz1,Mbd1,Ttpa,Tanc2,Dll…
GO:0002460	adaptive immune response based on somatic recombination of immune receptors built from immunoglobulin superfamily domains	28	152	1.98e-07	C3,Irf7,Slc11a1,Fcgr2b,Fcgr1,Il4ra,Btk,Mlh1,C1qc,H2-DMa,C1qb,H2-Ab1,Fgl2,C1qa,C4b,Emp2,Pirb,Fcer1g,Icam1,Cd74,Pou2f2,Nfkb2,Ephb6,Bcl3,Treml4,Inpp5d,Fcgr3,Mef2c	C3,Irf7,Slc11a1,Fcgr2b,Fcgr1,Il4ra,Btk,Mlh1,C1qc,H2-DMa,C1qb,H2-Ab1,Fgl2,C1qa,C4b,Emp2,Pirb,Fcer1g,Icam1,Cd74,Pou2f2,Nfkb2,Ephb6,Bcl3,Treml4,Inpp5d,Fcgr3,Mef2c
GO:0010629	negative regulation of gene expression	136	1811	1.98e-07	Pdgfb,Spi1,Ppard,Tgfb3,Epha2,Tgfbr1,Mnda,Eng,Notch4,Lbp,Ctsz,Jph2,Nos2,Tbx3,Mmp8,Hey2,Eif4ebp2,Vsir,Havcr2,Id2,Id4,Thrb,Samd4,Rgcc,Nkx3-1,Irg1,Ciita,Hcls1,Cdkn1a,Lbh,Xdh,Twsg1,Bbs4,Ccr1,Il1r2,Slc11a1,Serpine2,Fcgr2b,Ccdc3,Notch1,Il1b,Pkia,Zbtb7b,Ptbp2,Tnfrsf9,Prdm16,Cd38,Foxp2,Lmcd1,Vgll4,Pglyrp1,Tyrobp,Dkk3,Btk,Flna,Eif4ebp1,Usp2,Kank2,Tbx18,Mlh1,Parp14,Hey1,Rbm3,Flt3,Zc3h12d,Irf8,Pbxip1,Sbno2,B…	Pdgfb,Spi1,Ppard,Tgfb3,Epha2,Tgfbr1,Mnda,Eng,Notch4,Lbp,Ctsz,Jph2,Nos2,Tbx3,Mmp8,Hey2,Eif4ebp2,Vsir,Havcr2,Id2,Id4,Thrb,Samd4,Rgcc,Nkx3-1,Acod1,Ciita,Hcls1,Cdkn1a,Lbh,Xdh,Twsg1,Bbs4,Ccr1,Il1r2,Slc11a1,Serpine2,Fcgr2b,Ccdc3,Notch1,Il1b,Pkia,Zbtb7b,Ptbp2,Tnfrsf9,Prdm16,Cd38,Foxp2,Lmcd1,Vgll4,Pglyrp1,Tyrobp,Dkk3,Btk,Flna,Eif4ebp1,Usp2,Kank2,Tbx18,Mlh1,Parp14,Hey1,Rbm3,Flt3,Zc3h12d,Irf8,Pbxip1,Sbno2,…
GO:0019724	B cell mediated immunity	21	84	2e-07	C3,Irf7,Fcgr2b,Fcgr1,Il4ra,Btk,Mlh1,C1qc,H2-DMa,C1qb,H2-Ab1,Fgl2,C1qa,C4b,Pirb,Fcer1g,Cd74,Pou2f2,Bcl3,Inpp5d,Fcgr3	C3,Irf7,Fcgr2b,Fcgr1,Il4ra,Btk,Mlh1,C1qc,H2-DMa,C1qb,H2-Ab1,Fgl2,C1qa,C4b,Pirb,Fcer1g,Cd74,Pou2f2,Bcl3,Inpp5d,Fcgr3
GO:2000146	negative regulation of cell motility	39	279	2e-07	Pdgfb,Ddt,Ppard,Cnn2,Eng,Hyal2,Pbld1,Igfbp3,Evl,Rgcc,Cxcl13,Dpysl3,Ifitm1,Notch1,Arap3,Bmpr1a,Tie1,Scai,Phldb2,Atp1b2,Bst2,Nov,Epha1,Prkg1,Cd74,Spint2,Grem1,Dll4,Flcn,Robo4,Cd300a,Mmrn2,Atp2b4,Apod,Card10,Cd200,Mef2c,Apoe,Gpr56	Pdgfb,Ddt,Ppard,Cnn2,Eng,Hyal2,Pbld1,Igfbp3,Evl,Rgcc,Cxcl13,Dpysl3,Ifitm1,Notch1,Arap3,Bmpr1a,Tie1,Scai,Phldb2,Atp1b2,Bst2,Nov,Epha1,Prkg1,Cd74,Spint2,Grem1,Dll4,Flcn,Robo4,Cd300a,Mmrn2,Atp2b4,Apod,Card10,Cd200,Mef2c,Apoe,Adgrg1
GO:0030336	negative regulation of cell migration	38	267	2.05e-07	Pdgfb,Ddt,Ppard,Cnn2,Eng,Hyal2,Pbld1,Igfbp3,Evl,Rgcc,Cxcl13,Dpysl3,Ifitm1,Notch1,Arap3,Bmpr1a,Tie1,Scai,Phldb2,Atp1b2,Bst2,Nov,Epha1,Prkg1,Cd74,Grem1,Dll4,Flcn,Robo4,Cd300a,Mmrn2,Atp2b4,Apod,Card10,Cd200,Mef2c,Apoe,Gpr56	Pdgfb,Ddt,Ppard,Cnn2,Eng,Hyal2,Pbld1,Igfbp3,Evl,Rgcc,Cxcl13,Dpysl3,Ifitm1,Notch1,Arap3,Bmpr1a,Tie1,Scai,Phldb2,Atp1b2,Bst2,Nov,Epha1,Prkg1,Cd74,Grem1,Dll4,Flcn,Robo4,Cd300a,Mmrn2,Atp2b4,Apod,Card10,Cd200,Mef2c,Apoe,Adgrg1
GO:0002449	lymphocyte mediated immunity	26	132	2.13e-07	C3,Irf7,Slc11a1,Fcgr2b,Fcgr1,Il4ra,Btk,Mlh1,C1qc,H2-DMa,C1qb,H2-Ab1,Fgl2,C1qa,C4b,Emp2,Pirb,Fcer1g,Icam1,Cd74,Pou2f2,Ephb6,Bcl3,Treml4,Inpp5d,Fcgr3	C3,Irf7,Slc11a1,Fcgr2b,Fcgr1,Il4ra,Btk,Mlh1,C1qc,H2-DMa,C1qb,H2-Ab1,Fgl2,C1qa,C4b,Emp2,Pirb,Fcer1g,Icam1,Cd74,Pou2f2,Ephb6,Bcl3,Treml4,Inpp5d,Fcgr3
GO:0030335	positive regulation of cell migration	60	567	2.45e-07	Pdgfb,Lamb1,Tgfbr1,Lbp,Cxcl16,Vsir,Flt4,Mylk,Cxcl13,Csf1r,Pcsk5,Podxl,Ccr1,Notch1,Itgav,Il1b,Arhgef2,F3,Dock7,Sema3c,Fgr,Sema3d,Flt1,Itgax,Flna,Cdh5,Mcam,Plvap,Lyn,Sema7a,Tgfb2,Fgf1,Acta2,S1pr1,Fpr2,Prr5,Agt,Sema5a,Postn,Epha1,Plcg2,Icam1,Slc8a1,Myo1f,Itgb1,Sema3g,Ptprz1,Pawr,Cd74,Abcc1,Adam8,Synpo2,Rin2,Hdac9,Ptk2b,Tmsb4x,Ntf3,Rapgef3,Pdgfd,Sema6b	Pdgfb,Lamb1,Tgfbr1,Lbp,Cxcl16,Vsir,Flt4,Mylk,Cxcl13,Csf1r,Pcsk5,Podxl,Ccr1,Notch1,Itgav,Il1b,Arhgef2,F3,Dock7,Sema3c,Fgr,Sema3d,Flt1,Itgax,Flna,Cdh5,Mcam,Plvap,Lyn,Sema7a,Tgfb2,Fgf1,Acta2,S1pr1,Fpr2,Prr5,Agt,Sema5a,Postn,Epha1,Plcg2,Icam1,Slc8a1,Myo1f,Itgb1,Sema3g,Ptprz1,Pawr,Cd74,Abcc1,Adam8,Synpo2,Rin2,Hdac9,Ptk2b,Tmsb4x,Ntf3,Rapgef3,Pdgfd,Sema6b
GO:0048667	cell morphogenesis involved in neuron differentiation	51	440	2.55e-07	Slc1a3,Ephb3,Epha2,Id2,Evl,Emb,Vcl,Csf1r,Notch1,Bmpr1b,Dock7,Mfsd2a,Sema3c,Sema3d,Nexn,Sema7a,Tgfb2,Cobl,Runx3,Efnb1,Nfib,Map6,Epha3,Map1b,Sema5a,Bsg,Plxnb1,Epha1,Efna5,Enah,Fgfr3,Itgb1,Sema3g,Ptprz1,Map1a,Dst,Myh10,Unc5c,Myo7a,B4galt5,Shank3,Ntf3,Nrp2,Fgfr2,Dact1,Unc5d,Ncam1,Rbfox2,Sema6b,Mef2c,Tet1	Slc1a3,Ephb3,Epha2,Id2,Evl,Emb,Vcl,Csf1r,Notch1,Bmpr1b,Dock7,Mfsd2a,Sema3c,Sema3d,Nexn,Sema7a,Tgfb2,Cobl,Runx3,Efnb1,Nfib,Map6,Epha3,Map1b,Sema5a,Bsg,Plxnb1,Epha1,Efna5,Enah,Fgfr3,Itgb1,Sema3g,Ptprz1,Map1a,Dst,Myh10,Unc5c,Myo7a,B4galt5,Shank3,Ntf3,Nrp2,Fgfr2,Dact1,Unc5d,Ncam1,Rbfox2,Sema6b,Mef2c,Tet1
GO:0051347	positive regulation of transferase activity	65	642	2.61e-07	Pdgfb,Tgfb3,Map3k11,Ephb3,Epha2,Tgfbr1,Gprc5b,Ncf1,Ksr1,Flt4,Rgcc,Cdkn1a,Fgd2,Pim1,Csf1r,C1qtnf9,Slc11a1,Tyro3,Il1b,Il6ra,Fcgr1,Map3k6,Fgr,Flt1,Arhgef5,Fgf13,Slc27a1,Tie1,Lyn,Cspg4,Flt3,Tgfb2,Fgf1,C1qtnf2,Sorl1,Dcun1d3,Tlr1,Hmgn1,Fpr2,Agt,Epha3,Pde5a,Epha1,Emp2,Tlr9,Fgfr3,Dlg3,Zak,Camkk1,Cd74,Ceacam1,Pak6,Grem1,Adam8,Ptk2b,Ntf3,Ephb6,Fgfr2,Syk,Atp2b4,Tnik,Pdgfd,Slc8a2,Card10,Mef2c	Pdgfb,Tgfb3,Map3k11,Ephb3,Epha2,Tgfbr1,Gprc5b,Ncf1,Ksr1,Flt4,Rgcc,Cdkn1a,Fgd2,Pim1,Csf1r,C1qtnf9,Slc11a1,Tyro3,Il1b,Il6ra,Fcgr1,Map3k6,Fgr,Flt1,Arhgef5,Fgf13,Slc27a1,Tie1,Lyn,Cspg4,Flt3,Tgfb2,Fgf1,C1qtnf2,Sorl1,Dcun1d3,Tlr1,Hmgn1,Fpr2,Agt,Epha3,Pde5a,Epha1,Emp2,Tlr9,Fgfr3,Dlg3,Zak,Camkk1,Cd74,Ceacam1,Pak6,Grem1,Adam8,Ptk2b,Ntf3,Ephb6,Fgfr2,Syk,Atp2b4,Tnik,Pdgfd,Slc8a2,Card10,Mef2c
GO:0048729	tissue morphogenesis	65	646	3.25e-07	Pdgfb,Epha2,Tgfbr1,Eng,Notch4,Ctsz,Tbx3,Hey2,Id4,Vcl,Nkx3-1,Mylk,Twsg1,Bbs4,Podxl,Sox17,Itga8,Notch1,Sema3c,Flt1,Flna,Tbx18,Bmpr1a,Hey1,Npnt,Tgfb2,Cobl,Fgf1,Acta2,Runx3,S1pr1,Osr1,Ly6e,Chd7,Socs3,Fat4,Rasip1,Astn2,Agt,Wls,Sema5a,Myom1,Actg2,Jag2,Enah,Hhip,Fgfr3,Dlg3,Tcf15,Itgb1,Spint2,Ceacam1,Grem1,Dll4,Adam8,Shank3,Ccm2l,Nrp2,Fgfr2,Dsp,Myo9a,Ihh,Nfatc1,Mef2c,Pbx1	Pdgfb,Epha2,Tgfbr1,Eng,Notch4,Ctsz,Tbx3,Hey2,Id4,Vcl,Nkx3-1,Mylk,Twsg1,Bbs4,Podxl,Sox17,Itga8,Notch1,Sema3c,Flt1,Flna,Tbx18,Bmpr1a,Hey1,Npnt,Tgfb2,Cobl,Fgf1,Acta2,Runx3,S1pr1,Osr1,Ly6e,Chd7,Socs3,Fat4,Rasip1,Astn2,Agt,Wls,Sema5a,Myom1,Actg2,Jag2,Enah,Hhip,Fgfr3,Dlg3,Tcf15,Itgb1,Spint2,Ceacam1,Grem1,Dll4,Adam8,Shank3,Ccm2l,Nrp2,Fgfr2,Dsp,Myo9a,Ihh,Nfatc1,Mef2c,Pbx1
GO:0051961	negative regulation of nervous system development	45	365	3.99e-07	Ctsz,Id2,Id4,Thrb,H2-K1,Dpysl3,Pitx3,Notch1,Il1b,Arhgef2,Sema3c,Sema3d,Cd38,Fgf13,Flna,Bmpr1a,Hey1,Cspg4,Sema7a,Atp1b2,Mylip,Cpe,Sorl1,Epha3,Ngef,Sema5a,Fgfr3,Itgb1,Sema3g,Ptprz1,Mbd1,Ttpa,Arhgef15,D8Ertd82e,Dmd,Ttc3,Rtn4rl2,Sema6b,Apoe,H2-D1,Pbx1,Gpr161,Dynlt1b,Gpr56,Meis1	Ctsz,Id2,Id4,Thrb,H2-K1,Dpysl3,Pitx3,Notch1,Il1b,Arhgef2,Sema3c,Sema3d,Cd38,Fgf13,Flna,Bmpr1a,Hey1,Cspg4,Sema7a,Atp1b2,Mylip,Cpe,Sorl1,Epha3,Ngef,Sema5a,Fgfr3,Itgb1,Sema3g,Ptprz1,Mbd1,Ttpa,Arhgef15,D8Ertd82e,Dmd,Ttc3,Rtn4rl2,Sema6b,Apoe,H2-D1,Pbx1,Gpr161,Dynlt1b,Adgrg1,Meis1
GO:0050767	regulation of neurogenesis	84	948	4.36e-07	Ncs1,Ephb3,Gprc5b,Xk,Ctsz,Hey2,Id2,Prkch,Id4,Thrb,Hcls1,H2-K1,Dpysl3,Efhc2,Pitx3,Baiap2,Serpine2,Rab17,Mark1,Notch1,Il1b,Arhgef2,Dock7,Tnfrsf1b,Mycl,Mfsd2a,Sema3c,Sema3d,Cd38,Fgf13,Flna,Bmpr1a,Hey1,Lyn,Cspg4,Syne1,Sema7a,Scarf1,Zfhx3,Cobl,Atp1b2,Mylip,Nrep,Sorl1,Chd7,Map6,Agt,Epha3,Ngef,Map1b,Sema5a,Rock1,Camk2g,Plxnb1,Fam19a1,Efna5,Fes,Fgfr3,Itgb1,Sema3g,Ptprz1,Mbd1,Tanc2,Dll4,Nos1,Shank3,D8Ertd…	Ncs1,Ephb3,Gprc5b,Xk,Ctsz,Hey2,Id2,Prkch,Id4,Thrb,Hcls1,H2-K1,Dpysl3,Efhc2,Pitx3,Baiap2,Serpine2,Rab17,Mark1,Notch1,Il1b,Arhgef2,Dock7,Tnfrsf1b,Mycl,Mfsd2a,Sema3c,Sema3d,Cd38,Fgf13,Flna,Bmpr1a,Hey1,Lyn,Cspg4,Syne1,Sema7a,Scarf1,Zfhx3,Cobl,Atp1b2,Mylip,Nrep,Sorl1,Chd7,Map6,Agt,Epha3,Ngef,Map1b,Sema5a,Rock1,Camk2g,Plxnb1,Fam19a1,Efna5,Fes,Fgfr3,Itgb1,Sema3g,Ptprz1,Mbd1,Tanc2,Dll4,Nos1,Shank3,D8Ertd…
GO:0051338	regulation of transferase activity	84	948	4.36e-07	Pdgfb,Tgfb3,Map3k11,Ephb3,Epha2,Tgfbr1,Gprc5b,Hyal2,Ncf1,Ksr1,Nos2,Flt4,Rgcc,Cdkn1a,Fgd2,Pim1,Csf1r,C1qtnf9,Slc11a1,Tyro3,Il1b,Pkia,Il6ra,Fcgr1,Map3k6,Fgr,Flt1,Arhgef5,Fgf13,Slc27a1,Tie1,Lyn,Cspg4,Flt3,Tgfb2,Fgf1,Midn,C1qtnf2,Dusp18,Sorl1,Dcun1d3,Socs3,Camk2n1,Shb,Tlr1,Hmgn1,Ppm1e,Rasip1,Fpr2,Agt,Epha3,Pde5a,Fam212b,Epha1,Cav3,Emp2,Tlr9,Slc8a1,Fgfr3,Dlg3,Zak,Camkk1,Zfyve28,Cd74,Ceacam1,Pak6,Grem1…	Pdgfb,Tgfb3,Map3k11,Ephb3,Epha2,Tgfbr1,Gprc5b,Hyal2,Ncf1,Ksr1,Nos2,Flt4,Rgcc,Cdkn1a,Fgd2,Pim1,Csf1r,C1qtnf9,Slc11a1,Tyro3,Il1b,Pkia,Il6ra,Fcgr1,Map3k6,Fgr,Flt1,Arhgef5,Fgf13,Slc27a1,Tie1,Lyn,Cspg4,Flt3,Tgfb2,Fgf1,Midn,C1qtnf2,Dusp18,Sorl1,Dcun1d3,Socs3,Camk2n1,Shb,Tlr1,Hmgn1,Ppm1e,Rasip1,Fpr2,Agt,Epha3,Pde5a,Fam212b,Epha1,Cav3,Emp2,Tlr9,Slc8a1,Fgfr3,Dlg3,Zak,Camkk1,Zfyve28,Cd74,Ceacam1,Pak6,Grem1…
GO:0016064	immunoglobulin mediated immune response	20	80	4.56e-07	C3,Irf7,Fcgr2b,Fcgr1,Il4ra,Btk,Mlh1,C1qc,H2-DMa,C1qb,H2-Ab1,Fgl2,C1qa,C4b,Fcer1g,Cd74,Pou2f2,Bcl3,Inpp5d,Fcgr3	C3,Irf7,Fcgr2b,Fcgr1,Il4ra,Btk,Mlh1,C1qc,H2-DMa,C1qb,H2-Ab1,Fgl2,C1qa,C4b,Fcer1g,Cd74,Pou2f2,Bcl3,Inpp5d,Fcgr3
GO:0061061	muscle structure development	54	493	5.08e-07	Pdgfb,Srpk3,Tgfbr1,Eng,Xk,Tbx3,Hey2,Mylk,Csrp1,Itga8,Notch1,Foxp2,Pdlim3,Usp2,Tbx18,Bmpr1a,Pgm5,Ky,Hey1,Syne1,Npnt,Ank2,Tgfb2,Zfhx3,Pdlim7,Kcnab1,S1pr1,Ly6e,Chd7,Agt,Myom1,Prkg1,Nfatc2,Cav3,Slc8a1,Tcf15,Itgb1,Myh11,Mbnl1,Grem1,Dll4,Myh10,Cntfr,Unc45b,Ccm2l,Ntf3,Dmd,Fhl1,Col19a1,Fgfr2,Dsp,Svil,Myl6,Mef2c	Pdgfb,Srpk3,Tgfbr1,Eng,Xk,Tbx3,Hey2,Mylk,Csrp1,Itga8,Notch1,Foxp2,Pdlim3,Usp2,Tbx18,Bmpr1a,Pgm5,Ky,Hey1,Syne1,Npnt,Ank2,Tgfb2,Zfhx3,Pdlim7,Kcnab1,S1pr1,Ly6e,Chd7,Agt,Myom1,Prkg1,Nfatc2,Cav3,Slc8a1,Tcf15,Itgb1,Myh11,Mbnl1,Grem1,Dll4,Myh10,Cntfr,Unc45b,Ccm2l,Ntf3,Dmd,Fhl1,Col19a1,Fgfr2,Dsp,Svil,Myl6,Mef2c
GO:0048812	neuron projection morphogenesis	53	479	5.12e-07	Ephb3,Epha2,Evl,Emb,Vcl,Hcls1,Csf1r,Notch1,Bmpr1b,Dock7,Sema3c,Sema3d,Nexn,Sema7a,Tgfb2,Cobl,Runx3,Efnb1,Nfib,Map6,Epha3,Map1b,Sema5a,Rock1,Bsg,Plxnb1,Postn,Epha1,Efna5,Enah,Fgfr3,Itgb1,Sema3g,Ptprz1,Map1a,Dst,Pak6,Myh10,Adora2a,Unc5c,B4galt5,Shank3,Ntf3,Dmd,Nrp2,Fgfr2,Dact1,Tnik,Unc5d,Ncam1,Rbfox2,Sema6b,Tet1	Ephb3,Epha2,Evl,Emb,Vcl,Hcls1,Csf1r,Notch1,Bmpr1b,Dock7,Sema3c,Sema3d,Nexn,Sema7a,Tgfb2,Cobl,Runx3,Efnb1,Nfib,Map6,Epha3,Map1b,Sema5a,Rock1,Bsg,Plxnb1,Postn,Epha1,Efna5,Enah,Fgfr3,Itgb1,Sema3g,Ptprz1,Map1a,Dst,Pak6,Myh10,Adora2a,Unc5c,B4galt5,Shank3,Ntf3,Dmd,Nrp2,Fgfr2,Dact1,Tnik,Unc5d,Ncam1,Rbfox2,Sema6b,Tet1
GO:0030029	actin filament-based process	58	551	5.13e-07	Pdgfb,Cnn1,Cnn2,Sh2b2,Csrp2,Actn1,Evl,Parvb,Hcls1,Dpysl3,Baiap2,Csrp1,Arhgef2,Fscn1,Arhgef5,Tyrobp,Pls3,Flna,Pdlim3,Pgm5,Ablim3,Ank2,Antxr1,Cobl,Pdlim7,Kcnh2,Cacna2d1,S1pr1,Eps8,Kcna5,Prr5,Rock1,Myom1,Cav3,Emp2,Enah,Nuak2,Myo1f,Itgb1,Myh11,Pawr,Kcnd3,Mical1,Dstn,Myh10,Plek,Myo7a,Ptk2b,Tmsb4x,Cacna1d,Cacna1c,Cacnb2,S100a9,Svil,Lcp1,Tnik,Nos1ap,Myl6	Pdgfb,Cnn1,Cnn2,Sh2b2,Csrp2,Actn1,Evl,Parvb,Hcls1,Dpysl3,Baiap2,Csrp1,Arhgef2,Fscn1,Arhgef5,Tyrobp,Pls3,Flna,Pdlim3,Pgm5,Ablim3,Ank2,Antxr1,Cobl,Pdlim7,Kcnh2,Cacna2d1,S1pr1,Eps8,Kcna5,Prr5,Rock1,Myom1,Cav3,Emp2,Enah,Nuak2,Myo1f,Itgb1,Myh11,Pawr,Kcnd3,Mical1,Dstn,Myh10,Plek,Myo7a,Ptk2b,Tmsb4x,Cacna1d,Cacna1c,Cacnb2,S100a9,Svil,Lcp1,Tnik,Gm7694,Myl6
GO:0019886	antigen processing and presentation of exogenous peptide antigen via MHC class II	10	12	5.54e-07	Fcgr2b,Ifi30,H2-DMa,H2-Ab1,H2-Aa,H2-Eb1,Fcer1g,Cd74,H2-DMb1,Unc93b1	Fcgr2b,Ifi30,H2-DMa,H2-Ab1,H2-Aa,H2-Eb1,Fcer1g,Cd74,H2-DMb1,Unc93b1
GO:0051050	positive regulation of transport	88	1020	5.73e-07	Ncs1,Itgb2,Pdgfb,Ppard,Slc9a3r2,Cyp4f18,Tgfb3,Hyal2,Mmp13,Lbp,Stac2,Jph2,Kcnmb1,Nfkbia,Rgcc,Nkx3-1,Hcls1,Mylk,Abcg1,C3,Ccr1,Slc11a1,Fcgr2b,Il1b,Fcgr1,Abca1,Fgr,Cd38,Arhgef5,Clec4e,Il4ra,Tub,Flna,Syne1,Ank2,Tgfb2,Atp1b2,Kcnh2,Tulp1,Cacna2d1,C1qtnf2,Cd14,Sorl1,Jak3,Camk2n1,Pltp,S100a8,Fpr2,Agt,Lipg,Wls,Itgam,Cebpb,Myom1,Prkg1,Cav3,Plk3,Asph,Fcer1g,Plcg2,Sec16b,Glul,Itgb1,AF251705,Fgf14,Grem1,Nos1,M…	Ncs1,Itgb2,Pdgfb,Ppard,Slc9a3r2,Cyp4f18,Tgfb3,Hyal2,Mmp13,Lbp,Stac2,Jph2,Kcnmb1,Nfkbia,Rgcc,Nkx3-1,Hcls1,Mylk,Abcg1,C3,Ccr1,Slc11a1,Fcgr2b,Il1b,Fcgr1,Abca1,Fgr,Cd38,Arhgef5,Clec4e,Il4ra,Tub,Flna,Syne1,Ank2,Tgfb2,Atp1b2,Kcnh2,Tulp1,Cacna2d1,C1qtnf2,Cd14,Sorl1,Jak3,Camk2n1,Pltp,S100a8,Fpr2,Agt,Lipg,Wls,Itgam,Cebpb,Myom1,Prkg1,Cav3,Plk3,Asph,Fcer1g,Plcg2,Sec16b,Glul,Itgb1,Cd300c2,Fgf14,Grem1,Nos1,My…
GO:0051249	regulation of lymphocyte activation	49	425	5.73e-07	Cd22,Vsir,Havcr2,Id2,Cdkn1a,Twsg1,Fcgr2b,Tyro3,Il1b,Zbtb7b,Tnfrsf1b,Fgr,Cd38,Pglyrp1,Tyrobp,Il4ra,Btk,Mlh1,H2-DMa,Lyn,Flt3,Zc3h12d,H2-Ab1,H2-Aa,Fgl2,Runx3,Efnb1,Jak3,Shb,Pde5a,Cebpb,Nfatc2,Rag1,Tlr9,Pawr,Cd74,Ceacam1,Bst1,Adora2a,Adam8,Cd300a,Nfam1,Tnfrsf13c,Slamf7,Ephb6,Syk,Inpp5d,Ihh,Mef2c	Cd22,Vsir,Havcr2,Id2,Cdkn1a,Twsg1,Fcgr2b,Tyro3,Il1b,Zbtb7b,Tnfrsf1b,Fgr,Cd38,Pglyrp1,Tyrobp,Il4ra,Btk,Mlh1,H2-DMa,Lyn,Flt3,Zc3h12d,H2-Ab1,H2-Aa,Fgl2,Runx3,Efnb1,Jak3,Shb,Pde5a,Cebpb,Nfatc2,Rag1,Tlr9,Pawr,Cd74,Ceacam1,Bst1,Adora2a,Adam8,Cd300a,Nfam1,Tnfrsf13c,Slamf7,Ephb6,Syk,Inpp5d,Ihh,Mef2c
GO:0045597	positive regulation of cell differentiation	93	1103	5.81e-07	Tgfb3,Tgfbr1,Gprc5b,Ccl8,Eng,Vsir,Wif1,Igfbp3,Id2,Prkch,Thrb,Rgcc,Hcls1,Pim1,Bambi,Dpysl3,Csf1r,Baiap2,Ifitm1,Ccr1,Sox17,Serpine2,Ccdc3,Notch1,Il1b,Smad9,Zbtb7b,Arhgef2,Bmpr1b,Tnfrsf1b,Sema3c,Prdm16,Flt1,Tyrobp,Il4ra,Flna,Cdh5,Cd53,Bmpr1a,H2-DMa,Hey1,Lyn,Npnt,Sema7a,Tgfb2,Scarf1,Zfhx3,Cobl,H2-Aa,Pdlim7,Atp1b2,Mustn1,Runx3,Napepld,Socs3,Shb,Map6,Agt,Epha3,Stat1,Map1b,Itgam,Pde5a,Sema5a,Cebpb,Plxnb…	Tgfb3,Tgfbr1,Gprc5b,Ccl8,Eng,Vsir,Wif1,Igfbp3,Id2,Prkch,Thrb,Rgcc,Hcls1,Pim1,Bambi,Dpysl3,Csf1r,Baiap2,Ifitm1,Ccr1,Sox17,Serpine2,Ccdc3,Notch1,Il1b,Smad9,Zbtb7b,Arhgef2,Bmpr1b,Tnfrsf1b,Sema3c,Prdm16,Flt1,Tyrobp,Il4ra,Flna,Cdh5,Cd53,Bmpr1a,H2-DMa,Hey1,Lyn,Npnt,Sema7a,Tgfb2,Scarf1,Zfhx3,Cobl,H2-Aa,Pdlim7,Atp1b2,Mustn1,Runx3,Napepld,Socs3,Shb,Map6,Agt,Epha3,Stat1,Map1b,Itgam,Pde5a,Sema5a,Cebpb,Plxnb…
GO:0061564	axon development	46	386	6.59e-07	Ephb3,Epha2,Evl,Emb,Vcl,Csf1r,Notch1,Tspan2,Bmpr1b,Dock7,Sema3c,Sema3d,Jam3,Nexn,Sema7a,Tgfb2,Cobl,Runx3,Efnb1,Nfib,Nrep,Epha3,Map1b,Sema5a,Bsg,Plxnb1,Epha1,Efna5,Enah,Fgfr3,Itgb1,Sema3g,Ptprz1,Map1a,Dst,Myh10,Unc5c,B4galt5,Ntf3,Nrp2,Fgfr2,Rtn4rl2,Apod,Unc5d,Ncam1,Sema6b	Ephb3,Epha2,Evl,Emb,Vcl,Csf1r,Notch1,Tspan2,Bmpr1b,Dock7,Sema3c,Sema3d,Jam3,Nexn,Sema7a,Tgfb2,Cobl,Runx3,Efnb1,Nfib,Nrep,Epha3,Map1b,Sema5a,Bsg,Plxnb1,Epha1,Efna5,Enah,Fgfr3,Itgb1,Sema3g,Ptprz1,Map1a,Dst,Myh10,Unc5c,B4galt5,Ntf3,Nrp2,Fgfr2,Rtn4rl2,Apod,Unc5d,Ncam1,Sema6b
GO:0010959	regulation of metal ion transport	48	414	6.83e-07	Pdgfb,Stac2,Jph2,Kcnmb1,Mylk,Ccr1,Serpine2,Rgs4,Flna,Rrad,Usp2,Lyn,Ank2,Tgfb2,Atp1b2,Kcnab1,Kcnh2,Cacna2d1,Osr1,Kcna5,Chd7,Jak3,Agt,Kcnip1,Prkg1,Cav3,Asph,Plcg2,Tlr9,Icam1,Slc8a1,Itgb1,Pawr,Fgf14,Nos1,Adora2a,Ptk2b,Cacna1d,Cacna1c,Dmd,Cacnb2,Fhl1,Rapgef3,Slmap,Nos1ap,Gpr35,Wwp2,Kcnip4	Pdgfb,Stac2,Jph2,Kcnmb1,Mylk,Ccr1,Serpine2,Rgs4,Flna,Rrad,Usp2,Lyn,Ank2,Tgfb2,Atp1b2,Kcnab1,Kcnh2,Cacna2d1,Osr1,Kcna5,Chd7,Jak3,Agt,Kcnip1,Prkg1,Cav3,Asph,Plcg2,Tlr9,Icam1,Slc8a1,Itgb1,Pawr,Fgf14,Nos1,Adora2a,Ptk2b,Cacna1d,Cacna1c,Dmd,Cacnb2,Fhl1,Rapgef3,Slmap,Gm7694,Gpr35,Wwp2,Kcnip4
GO:0002521	leukocyte differentiation	44	362	8.09e-07	Spi1,Epha2,Id2,Csf1r,Mr1,Tyro3,Tspan2,Zbtb7b,Lfng,Clec4e,Tyrobp,Btk,H2-DMa,Rag2,Lyn,Flt3,H2-Ab1,Sbno2,Chd7,Jak3,Itgam,Jag2,Pirb,Rag1,Fcer1g,Plcg2,Cd74,Il11ra1,Spib,Mafb,Dll4,Trpm2,Adam8,Cd300lf,Pou2f2,Nfam1,Hdac9,Ptk2b,Fzd7,Bcl3,Syk,Satb1,Nfatc1,Mef2c	Spi1,Epha2,Id2,Csf1r,Mr1,Tyro3,Tspan2,Zbtb7b,Lfng,Clec4e,Tyrobp,Btk,H2-DMa,Rag2,Lyn,Flt3,H2-Ab1,Sbno2,Chd7,Jak3,Itgam,Jag2,Pirb,Rag1,Fcer1g,Plcg2,Cd74,Il11ra1,Spib,Mafb,Dll4,Trpm2,Adam8,Cd300lf,Pou2f2,Nfam1,Hdac9,Ptk2b,Fzd7,Bcl3,Syk,Satb1,Nfatc1,Mef2c
GO:0043410	positive regulation of MAPK cascade	56	531	8.42e-07	Pdgfb,Ddt,Tgfb3,Map3k11,Tgfbr1,Ccl8,Ncf1,Ksr1,Mmp8,Ccl6,Ccl9,Flt4,Havcr2,Igfbp3,Fgd2,Xdh,C3,Csf1r,Ccr1,Fcgr2b,Notch1,Il1b,Il6ra,Map3k6,Flt1,Wnt16,Arhgef5,Cspg4,Npnt,Sema7a,Tgfb2,Fgf1,Acta2,Garem,C1qtnf2,Fpr2,Agt,Pde5a,Rock1,St5,Tlr9,Icam1,Fgfr3,Zak,Cd74,Ceacam1,Adam8,Ptk2b,Ntf3,Fgfr2,Syk,Tnik,Abca7,Pdgfd,Mef2c,Apoe	Pdgfb,Ddt,Tgfb3,Map3k11,Tgfbr1,Ccl8,Ncf1,Ksr1,Mmp8,Ccl6,Ccl9,Flt4,Havcr2,Igfbp3,Fgd2,Xdh,C3,Csf1r,Ccr1,Fcgr2b,Notch1,Il1b,Il6ra,Map3k6,Flt1,Wnt16,Arhgef5,Cspg4,Npnt,Sema7a,Tgfb2,Fgf1,Acta2,Garem,C1qtnf2,Fpr2,Agt,Pde5a,Rock1,St5,Tlr9,Icam1,Fgfr3,Zak,Cd74,Ceacam1,Adam8,Ptk2b,Ntf3,Fgfr2,Syk,Tnik,Abca7,Pdgfd,Mef2c,Apoe
GO:0002697	regulation of immune effector process	45	377	8.92e-07	Itgb2,Tgfb3,Gprc5b,Lbp,Cd22,Vsir,Havcr2,C3,H2-K1,Mr1,Fcgr2b,Il1b,Zbtb7b,Fcgr1,Tnfrsf1b,Fgr,Pglyrp1,Tyrobp,Il4ra,Btk,Mlh1,Lyn,Sema7a,Tgfb2,Fgl2,Bst2,Jak3,Shb,Stat1,Itgam,Pvrl2,Fcer1g,Fes,Tlr9,Cd74,Cd37,Ceacam1,Cd300a,Tmem173,Syk,Treml4,Stxbp2,Fcgr3,H2-D1,Apobec3	Itgb2,Tgfb3,Gprc5b,Lbp,Cd22,Vsir,Havcr2,C3,H2-K1,Mr1,Fcgr2b,Il1b,Zbtb7b,Fcgr1,Tnfrsf1b,Fgr,Pglyrp1,Tyrobp,Il4ra,Btk,Mlh1,Lyn,Sema7a,Tgfb2,Fgl2,Bst2,Jak3,Shb,Stat1,Itgam,Nectin2,Fcer1g,Fes,Tlr9,Cd74,Cd37,Ceacam1,Cd300a,Tmem173,Syk,Treml4,Stxbp2,Fcgr3,H2-D1,Apobec3
GO:0006909	phagocytosis	26	144	9.28e-07	Itgb2,Hck,Lbp,Slc11a1,Fcgr2b,Itgav,Tyro3,Fcgr1,Abca1,Tyrobp,Tub,Irf8,Colec12,Tulp1,Pld4,Itgam,Fcer1g,Scarb1,Itgb1,Ncf4,Myo7a,Nr1h3,Treml4,Abca7,Fcgr3,Ncf2	Itgb2,Hck,Lbp,Slc11a1,Fcgr2b,Itgav,Tyro3,Fcgr1,Abca1,Tyrobp,Tub,Irf8,Colec12,Tulp1,Pld4,Itgam,Fcer1g,Scarb1,Itgb1,Ncf4,Myo7a,Nr1h3,Treml4,Abca7,Fcgr3,Ncf2
GO:0009719	response to endogenous stimulus	108	1370	9.29e-07	Itgb2,Ltbp1,Ppard,Tgfb3,Sh2b2,Tgfbr1,Eng,Hyal2,Fads1,Mmp13,Cybb,Nos2,Ptger1,Eif4ebp2,Vsir,Serpina3n,Thrb,Nkx3-1,Irg1,Fbxo32,Col2a1,Hcls1,Cdkn1a,Cxcl13,Twsg1,Bambi,Pitx3,Bbs4,Baiap2,Fcgr2b,Grb14,Notch1,Smad9,Zbtb7b,Arhgef2,Bmpr1b,Alpl,Cd38,Timp4,Tub,Flna,Eif4ebp1,Slc27a1,Cdh5,Apoc3,Bace1,Bmpr1a,Itpr3,Lyn,Serpina3g,Brip1,Tgfb2,Zfhx3,Fgf1,Mylip,Garem,Cacna2d1,Runx3,Foxo1,Glb1,Zfp366,Fat4,Klf2,Fpr2,A…	Itgb2,Ltbp1,Ppard,Tgfb3,Sh2b2,Tgfbr1,Eng,Hyal2,Fads1,Mmp13,Cybb,Nos2,Ptger1,Eif4ebp2,Vsir,Serpina3n,Thrb,Nkx3-1,Acod1,Fbxo32,Col2a1,Hcls1,Cdkn1a,Cxcl13,Twsg1,Bambi,Pitx3,Bbs4,Baiap2,Fcgr2b,Grb14,Notch1,Smad9,Zbtb7b,Arhgef2,Bmpr1b,Alpl,Cd38,Timp4,Tub,Flna,Eif4ebp1,Slc27a1,Cdh5,Apoc3,Bace1,Bmpr1a,Itpr3,Lyn,Serpina3g,Brip1,Tgfb2,Zfhx3,Fgf1,Mylip,Garem,Cacna2d1,Runx3,Foxo1,Glb1,Zfp366,Fat4,Klf2,Fpr2,…
GO:0061383	trabecula morphogenesis	16	51	9.73e-07	Tgfbr1,Eng,Hey2,Notch1,Bmpr1a,Hey1,Sbno2,Tgfb2,S1pr1,Chd7,Plxnb1,Cav3,Fgfr3,Dll4,Ccm2l,Nfatc1	Tgfbr1,Eng,Hey2,Notch1,Bmpr1a,Hey1,Sbno2,Tgfb2,S1pr1,Chd7,Plxnb1,Cav3,Fgfr3,Dll4,Ccm2l,Nfatc1
GO:0032989	cellular component morphogenesis	61	611	1.16e-06	Ephb3,Epha2,Evl,Tppp,Emb,Vcl,Hcls1,Csf1r,Csrp1,Notch1,Bmpr1b,Dock7,Sema3c,Sema3d,Pgm5,Nexn,Sema7a,Tgfb2,Cobl,Runx3,Efnb1,Nfib,Map6,Epha3,Map1b,Sema5a,Rock1,Bsg,Plxnb1,Postn,Myom1,Epha1,Pvrl2,Efna5,Enah,Fgfr3,Itgb1,Sema3g,Myh11,Ptprz1,Map1a,Dst,Pak6,Myh10,Adora2a,Unc5c,Itgb4,B4galt5,Shank3,Ntf3,Dmd,Nrp2,Fgfr2,Dact1,Tnik,Ihh,Unc5d,Ncam1,Rbfox2,Sema6b,Tet1	Ephb3,Epha2,Evl,Tppp,Emb,Vcl,Hcls1,Csf1r,Csrp1,Notch1,Bmpr1b,Dock7,Sema3c,Sema3d,Pgm5,Nexn,Sema7a,Tgfb2,Cobl,Runx3,Efnb1,Nfib,Map6,Epha3,Map1b,Sema5a,Rock1,Bsg,Plxnb1,Postn,Myom1,Epha1,Nectin2,Efna5,Enah,Fgfr3,Itgb1,Sema3g,Myh11,Ptprz1,Map1a,Dst,Pak6,Myh10,Adora2a,Unc5c,Itgb4,B4galt5,Shank3,Ntf3,Dmd,Nrp2,Fgfr2,Dact1,Tnik,Ihh,Unc5d,Ncam1,Rbfox2,Sema6b,Tet1
GO:0046649	lymphocyte activation	47	410	1.28e-06	Itgb2,Spi1,Cd22,Id2,Slc11a1,Mr1,Itgav,Tyro3,Zbtb7b,Lfng,Clec4e,Btk,Mlh1,H2-DMa,Rag2,Flt3,H2-Ab1,Fgl2,Blnk,Chd7,Jak3,Shb,Itgam,Cebpb,Jag2,Rag1,Fcer1g,Plcg2,Icam1,Cd74,Il11ra1,Mafb,Dll4,Pou2f2,Nfam1,Hdac9,Ptk2b,Fzd7,Ephb6,Bcl3,Syk,Satb1,Lcp1,Wdfy4,Nfatc1,Fcrl1,Mef2c	Itgb2,Spi1,Cd22,Id2,Slc11a1,Mr1,Itgav,Tyro3,Zbtb7b,Lfng,Clec4e,Btk,Mlh1,H2-DMa,Rag2,Flt3,H2-Ab1,Fgl2,Blnk,Chd7,Jak3,Shb,Itgam,Cebpb,Jag2,Rag1,Fcer1g,Plcg2,Icam1,Cd74,Il11ra1,Mafb,Dll4,Pou2f2,Nfam1,Hdac9,Ptk2b,Fzd7,Ephb6,Bcl3,Syk,Satb1,Lcp1,Wdfy4,Nfatc1,Fcrl1,Mef2c
GO:0006468	protein phosphorylation	72	785	1.44e-06	Pdgfb,Stk38l,Srpk3,Pnck,Hck,Map3k11,Dyrk2,Ephb3,Epha2,Saa3,Tgfbr1,Eng,Ksr1,Nuak1,Flt4,Igfbp3,Prkch,Mylk,Cdkn1a,Pim1,Csf1r,Slc11a1,Cdk18,Mark1,Itgav,Tyro3,Il1b,Smad9,Bmpr1b,Map3k6,Fgr,Flt1,Fgf13,Btk,Plvap,Bmpr1a,Tie1,Lyn,Flt3,Tgfb2,Pim3,Runx3,Jak3,Tlr7,Agt,Epha3,Rock1,Camk2g,Epha1,Prkg1,Plk3,Fes,Nuak2,Tlr9,Fgfr3,Zak,St3gal1,Camkk1,Fgf14,Pak6,Rps6ka1,Shank3,D8Ertd82e,Ptk2b,Nrp2,Ephb6,Tnk2,Fgfr2,Snr…	Pdgfb,Stk38l,Srpk3,Pnck,Hck,Map3k11,Dyrk2,Ephb3,Epha2,Saa3,Tgfbr1,Eng,Ksr1,Nuak1,Flt4,Igfbp3,Prkch,Mylk,Cdkn1a,Pim1,Csf1r,Slc11a1,Cdk18,Mark1,Itgav,Tyro3,Il1b,Smad9,Bmpr1b,Map3k6,Fgr,Flt1,Fgf13,Btk,Plvap,Bmpr1a,Tie1,Lyn,Flt3,Tgfb2,Pim3,Runx3,Jak3,Tlr7,Agt,Epha3,Rock1,Camk2g,Epha1,Prkg1,Plk3,Fes,Nuak2,Tlr9,Fgfr3,Zak,St3gal1,Camkk1,Fgf14,Pak6,Rps6ka1,Shank3,D8Ertd82e,Ptk2b,Nrp2,Ephb6,Tnk2,Fgfr2,Snr…
GO:0014706	striated muscle tissue development	40	319	1.67e-06	Srpk3,Tgfbr1,Eng,Xk,Tbx3,Hey2,Id2,Notch1,Sema3c,Foxp2,Tbx18,Bmpr1a,Pgm5,Hey1,Tgfb2,Fgf1,Kcnab1,S1pr1,Ly6e,Chd7,Agt,Myom1,Prkg1,Cav3,Sgcg,Slc8a1,Itgb1,Myh11,Mbnl1,Dll4,Myh10,Gjc1,Ccm2l,Dmd,Col19a1,Fgfr2,Dsp,Svil,Myl6,Mef2c	Srpk3,Tgfbr1,Eng,Xk,Tbx3,Hey2,Id2,Notch1,Sema3c,Foxp2,Tbx18,Bmpr1a,Pgm5,Hey1,Tgfb2,Fgf1,Kcnab1,S1pr1,Ly6e,Chd7,Agt,Myom1,Prkg1,Cav3,Sgcg,Slc8a1,Itgb1,Myh11,Mbnl1,Dll4,Myh10,Gjc1,Ccm2l,Dmd,Col19a1,Fgfr2,Dsp,Svil,Myl6,Mef2c
GO:0032496	response to lipopolysaccharide	40	320	1.8e-06	Ppard,Lbp,Nos2,Cxcl16,Ptger1,Havcr2,Nfkbia,Irg1,Cxcl13,Slc11a1,Notch1,Il1b,Abca1,Tnfrsf1b,Alpl,Timp4,Il10ra,Cyp1a1,Lyn,Irf8,Sbno2,Lcn2,Cd14,Wdnml1,Stat1,Cebpb,Cd300lb,Fcgr4,Plcg2,Tlr9,Scarb1,Cnr2,Nos1,Cd68,Nr1h3,Nfkb2,Sgms1,Pde2a,Mef2c,Ncf2	Ppard,Lbp,Nos2,Cxcl16,Ptger1,Havcr2,Nfkbia,Acod1,Cxcl13,Slc11a1,Notch1,Il1b,Abca1,Tnfrsf1b,Alpl,Timp4,Il10ra,Cyp1a1,Lyn,Irf8,Sbno2,Lcn2,Cd14,Wfdc21,Stat1,Cebpb,Cd300lb,Fcgr4,Plcg2,Tlr9,Scarb1,Cnr2,Nos1,Cd68,Nr1h3,Nfkb2,Sgms1,Pde2a,Mef2c,Ncf2
GO:0032102	negative regulation of response to external stimulus	43	363	2.18e-06	Pdgfb,Ddt,Ppard,Havcr2,Irg1,Cxcl13,Bbs4,Ccr1,Il1r2,Serpine2,Fcgr2b,Notch1,Tyro3,Tnfrsf1b,Sema3c,Sema3d,Pglyrp1,Cdh5,Bace1,Kank2,Nt5e,Parp14,Sema7a,Il22ra2,Fgl2,Phldb2,Nov,Socs3,Samhd1,Fpr2,Sema5a,Prkg1,Sema3g,Cnr2,Ceacam1,Grem1,Mefv,Adora2a,Nr1h3,Apod,Sema6b,Apoe,Nlrc5	Pdgfb,Ddt,Ppard,Havcr2,Acod1,Cxcl13,Bbs4,Ccr1,Il1r2,Serpine2,Fcgr2b,Notch1,Tyro3,Tnfrsf1b,Sema3c,Sema3d,Pglyrp1,Cdh5,Bace1,Kank2,Nt5e,Parp14,Sema7a,Il22ra2,Fgl2,Phldb2,Nov,Socs3,Samhd1,Fpr2,Sema5a,Prkg1,Sema3g,Cnr2,Ceacam1,Grem1,Mefv,Adora2a,Nr1h3,Apod,Sema6b,Apoe,Nlrc5
GO:0050768	negative regulation of neurogenesis	41	336	2.18e-06	Ctsz,Id2,Id4,Thrb,H2-K1,Dpysl3,Pitx3,Notch1,Il1b,Arhgef2,Sema3c,Sema3d,Cd38,Fgf13,Flna,Bmpr1a,Hey1,Cspg4,Sema7a,Atp1b2,Mylip,Sorl1,Epha3,Ngef,Sema5a,Fgfr3,Itgb1,Sema3g,Ptprz1,Mbd1,D8Ertd82e,Dmd,Ttc3,Rtn4rl2,Sema6b,Apoe,H2-D1,Pbx1,Dynlt1b,Gpr56,Meis1	Ctsz,Id2,Id4,Thrb,H2-K1,Dpysl3,Pitx3,Notch1,Il1b,Arhgef2,Sema3c,Sema3d,Cd38,Fgf13,Flna,Bmpr1a,Hey1,Cspg4,Sema7a,Atp1b2,Mylip,Sorl1,Epha3,Ngef,Sema5a,Fgfr3,Itgb1,Sema3g,Ptprz1,Mbd1,D8Ertd82e,Dmd,Ttc3,Rtn4rl2,Sema6b,Apoe,H2-D1,Pbx1,Dynlt1b,Adgrg1,Meis1
GO:0002274	myeloid leukocyte activation	24	130	2.19e-06	Spi1,Hyal2,Lbp,Havcr2,Slc11a1,Tyrobp,Btk,Lyn,Sbno2,C1qa,Tlr1,Tlr7,Fpr2,Itgam,Pirb,Fcgr4,Fcer1g,Tlr9,Myo1f,Cd300a,Tlr8,Syk,Stxbp2,Fcgr3	Spi1,Hyal2,Lbp,Havcr2,Slc11a1,Tyrobp,Btk,Lyn,Sbno2,C1qa,Tlr1,Tlr7,Fpr2,Itgam,Pirb,Fcgr4,Fcer1g,Tlr9,Myo1f,Cd300a,Tlr8,Syk,Stxbp2,Fcgr3
GO:0040008	regulation of growth	66	701	2.25e-06	Ppard,Tgfbr1,Hyal2,Cxcl16,Hey2,Flt4,Igfbp3,Hcls1,Cdkn1a,Pim1,C3,Bbs4,Sox17,Serpine2,Rgs4,Notch1,Mfsd2a,Sema3c,Sema3d,Cd38,Plac8,Vgll4,Fgf13,Mt2,Mt1,Rrad,Bmpr1a,Hsd3b7,Rag2,Flt3,Zc3h12d,Sema7a,Tgfb2,Bst2,Nov,Dcun1d3,Chd7,Socs3,Agt,Map1b,Sema5a,Cav3,Efna5,Morf4l1,Fgfr3,Hrasls,Sema3g,Csf2rb,Ceacam1,Grem1,Flcn,Cirbp,Dact3,Ptk2b,Cacna1c,Fhl1,Fgfr2,Sgpl1,Agpat6,Ihh,Ncam1,Sema6b,Mef2c,Apoe,Meis1,Mndal	Ppard,Tgfbr1,Hyal2,Cxcl16,Hey2,Flt4,Igfbp3,Hcls1,Cdkn1a,Pim1,C3,Bbs4,Sox17,Serpine2,Rgs4,Notch1,Mfsd2a,Sema3c,Sema3d,Cd38,Plac8,Vgll4,Fgf13,Mt2,Mt1,Rrad,Bmpr1a,Hsd3b7,Rag2,Flt3,Zc3h12d,Sema7a,Tgfb2,Bst2,Nov,Dcun1d3,Chd7,Socs3,Agt,Map1b,Sema5a,Cav3,Efna5,Morf4l1,Fgfr3,Hrasls,Sema3g,Csf2rb,Ceacam1,Grem1,Flcn,Cirbp,Dact3,Ptk2b,Cacna1c,Fhl1,Fgfr2,Sgpl1,Gpat4,Ihh,Ncam1,Sema6b,Mef2c,Apoe,Meis1,Mndal
GO:0022408	negative regulation of cell-cell adhesion	29	186	2.31e-06	Notch4,Vsir,Havcr2,Rgcc,Twsg1,Podxl,Serpine2,Notch1,Zbtb7b,Il4ra,Zc3h12d,H2-Ab1,Akna,H2-Aa,Fgl2,Runx3,Jak3,Pde5a,Cebpb,Prkg1,Pawr,Cd74,Spint2,Ceacam1,Adora2a,Adam8,Cd300a,Ccm2l,Ihh	Notch4,Vsir,Havcr2,Rgcc,Twsg1,Podxl,Serpine2,Notch1,Zbtb7b,Il4ra,Zc3h12d,H2-Ab1,Akna,H2-Aa,Fgl2,Runx3,Jak3,Pde5a,Cebpb,Prkg1,Pawr,Cd74,Spint2,Ceacam1,Adora2a,Adam8,Cd300a,Ccm2l,Ihh
GO:1902903	regulation of supramolecular fiber organization	43	364	2.31e-06	Esam,Tgfb3,Tgfbr1,Evl,Rgcc,Hcls1,Bbs4,Baiap2,Rgs4,Arhgef2,Arhgef5,Fgf13,Flna,Cotl1,Cdh5,Kank2,Eml2,Plekhh2,Kank3,Phldb2,S1pr1,Eps8,Ppm1e,Cdc42ep3,Map1b,Sema5a,Epha1,Cav3,Fes,Icam1,Gda,Map1a,Dstn,Plek,Synpo2,Hdgfrp3,Arhgef15,Shank3,Ptk2b,Tmsb4x,Rapgef3,Mef2c,Apoe	Esam,Tgfb3,Tgfbr1,Evl,Rgcc,Hcls1,Bbs4,Baiap2,Rgs4,Arhgef2,Arhgef5,Fgf13,Flna,Cotl1,Cdh5,Kank2,Eml2,Plekhh2,Kank3,Phldb2,S1pr1,Eps8,Ppm1e,Cdc42ep3,Map1b,Sema5a,Epha1,Cav3,Fes,Icam1,Gda,Map1a,Dstn,Plek,Synpo2,Hdgfrp3,Arhgef15,Shank3,Ptk2b,Tmsb4x,Rapgef3,Mef2c,Apoe
GO:0007507	heart development	58	581	2.5e-06	Pdgfb,Ltbp1,Ppard,Tgfbr1,Eng,Mmp13,Tbx3,Hey2,Id2,Adap2,Nkx3-1,Col2a1,Cdkn1a,Pcsk5,Sox17,Notch1,Tnfrsf1b,Sema3c,Wnt16,Flna,Pdlim3,Tbx18,Bmpr1a,Hey1,Tgfb2,Fgf1,Pdlim7,Kcnab1,Cpe,S1pr1,Osr1,Ly6e,Chd7,Fat4,Sox18,Agt,Epha3,Myom1,Prkg1,Cav3,Sgcg,Slc8a1,Itgb1,Myh11,Grem1,Dll4,Myh10,Gjc1,Ccm2l,Hdac9,Cacna1c,Nrp2,Fgfr2,Dsp,Ihh,Nfatc1,Pde2a,Mef2c	Pdgfb,Ltbp1,Ppard,Tgfbr1,Eng,Mmp13,Tbx3,Hey2,Id2,Adap2,Nkx3-1,Col2a1,Cdkn1a,Pcsk5,Sox17,Notch1,Tnfrsf1b,Sema3c,Wnt16,Flna,Pdlim3,Tbx18,Bmpr1a,Hey1,Tgfb2,Fgf1,Pdlim7,Kcnab1,Cpe,S1pr1,Osr1,Ly6e,Chd7,Fat4,Sox18,Agt,Epha3,Myom1,Prkg1,Cav3,Sgcg,Slc8a1,Itgb1,Myh11,Grem1,Dll4,Myh10,Gjc1,Ccm2l,Hdac9,Cacna1c,Nrp2,Fgfr2,Dsp,Ihh,Nfatc1,Pde2a,Mef2c
GO:0032990	cell part morphogenesis	54	522	2.55e-06	Ephb3,Epha2,Evl,Emb,Vcl,Hcls1,Csf1r,Notch1,Bmpr1b,Dock7,Sema3c,Sema3d,Nexn,Sema7a,Tgfb2,Cobl,Runx3,Efnb1,Nfib,Map6,Epha3,Map1b,Sema5a,Rock1,Bsg,Plxnb1,Postn,Epha1,Pvrl2,Efna5,Enah,Fgfr3,Itgb1,Sema3g,Ptprz1,Map1a,Dst,Pak6,Myh10,Adora2a,Unc5c,B4galt5,Shank3,Ntf3,Dmd,Nrp2,Fgfr2,Dact1,Tnik,Unc5d,Ncam1,Rbfox2,Sema6b,Tet1	Ephb3,Epha2,Evl,Emb,Vcl,Hcls1,Csf1r,Notch1,Bmpr1b,Dock7,Sema3c,Sema3d,Nexn,Sema7a,Tgfb2,Cobl,Runx3,Efnb1,Nfib,Map6,Epha3,Map1b,Sema5a,Rock1,Bsg,Plxnb1,Postn,Epha1,Nectin2,Efna5,Enah,Fgfr3,Itgb1,Sema3g,Ptprz1,Map1a,Dst,Pak6,Myh10,Adora2a,Unc5c,B4galt5,Shank3,Ntf3,Dmd,Nrp2,Fgfr2,Dact1,Tnik,Unc5d,Ncam1,Rbfox2,Sema6b,Tet1
GO:0050670	regulation of lymphocyte proliferation	32	223	2.57e-06	Cd22,Vsir,Havcr2,Cdkn1a,Twsg1,Fcgr2b,Il1b,Zbtb7b,Tnfrsf1b,Cd38,Tyrobp,Btk,Lyn,Zc3h12d,H2-Ab1,H2-Aa,Efnb1,Jak3,Pde5a,Cebpb,Nfatc2,Tlr9,Pawr,Cd74,Ceacam1,Bst1,Cd300a,Tnfrsf13c,Syk,Inpp5d,Ihh,Mef2c	Cd22,Vsir,Havcr2,Cdkn1a,Twsg1,Fcgr2b,Il1b,Zbtb7b,Tnfrsf1b,Cd38,Tyrobp,Btk,Lyn,Zc3h12d,H2-Ab1,H2-Aa,Efnb1,Jak3,Pde5a,Cebpb,Nfatc2,Tlr9,Pawr,Cd74,Ceacam1,Bst1,Cd300a,Tnfrsf13c,Syk,Inpp5d,Ihh,Mef2c
GO:0050867	positive regulation of cell activation	41	339	2.63e-06	Itgb2,Pdgfb,Lbp,Mmp8,Vsir,Havcr2,Cdkn1a,Il1b,Zbtb7b,Fgr,Cd38,Tyrobp,Il4ra,Mlh1,H2-DMa,H2-Ab1,H2-Aa,Acta2,Runx3,Efnb1,Jak3,Shb,Itgam,Cd300lb,Nfatc2,Pvrl2,Rag1,Fcer1g,Tlr9,Cd74,Bst1,Plek,Rps6ka1,Adam8,Tnfrsf13c,Ephb6,Syk,Stxbp2,Inpp5d,Ihh,Mef2c	Itgb2,Pdgfb,Lbp,Mmp8,Vsir,Havcr2,Cdkn1a,Il1b,Zbtb7b,Fgr,Cd38,Tyrobp,Il4ra,Mlh1,H2-DMa,H2-Ab1,H2-Aa,Acta2,Runx3,Efnb1,Jak3,Shb,Itgam,Cd300lb,Nfatc2,Nectin2,Rag1,Fcer1g,Tlr9,Cd74,Bst1,Plek,Rps6ka1,Adam8,Tnfrsf13c,Ephb6,Syk,Stxbp2,Inpp5d,Ihh,Mef2c
GO:0070663	regulation of leukocyte proliferation	33	236	2.73e-06	Cd22,Vsir,Havcr2,Cdkn1a,Twsg1,Fcgr2b,Il1b,Zbtb7b,Tnfrsf1b,Cd38,Tyrobp,Btk,Lyn,Zc3h12d,H2-Ab1,H2-Aa,Efnb1,Jak3,Pde5a,Cebpb,Nfatc2,Tlr9,Pawr,Cd74,Ceacam1,Grem1,Bst1,Cd300a,Tnfrsf13c,Syk,Inpp5d,Ihh,Mef2c	Cd22,Vsir,Havcr2,Cdkn1a,Twsg1,Fcgr2b,Il1b,Zbtb7b,Tnfrsf1b,Cd38,Tyrobp,Btk,Lyn,Zc3h12d,H2-Ab1,H2-Aa,Efnb1,Jak3,Pde5a,Cebpb,Nfatc2,Tlr9,Pawr,Cd74,Ceacam1,Grem1,Bst1,Cd300a,Tnfrsf13c,Syk,Inpp5d,Ihh,Mef2c
GO:0048738	cardiac muscle tissue development	29	188	2.76e-06	Tgfbr1,Eng,Tbx3,Hey2,Id2,Notch1,Tbx18,Bmpr1a,Hey1,Tgfb2,Fgf1,S1pr1,Ly6e,Chd7,Agt,Myom1,Prkg1,Cav3,Sgcg,Slc8a1,Itgb1,Myh11,Dll4,Myh10,Gjc1,Ccm2l,Fgfr2,Dsp,Mef2c	Tgfbr1,Eng,Tbx3,Hey2,Id2,Notch1,Tbx18,Bmpr1a,Hey1,Tgfb2,Fgf1,S1pr1,Ly6e,Chd7,Agt,Myom1,Prkg1,Cav3,Sgcg,Slc8a1,Itgb1,Myh11,Dll4,Myh10,Gjc1,Ccm2l,Fgfr2,Dsp,Mef2c
GO:0008284	positive regulation of cell population proliferation	82	964	2.94e-06	Pdgfb,Ppard,Hck,Tgfb3,Tgfbr1,Ctsz,Tbx3,Hey2,Flt4,Havcr2,Id2,Prkch,Id4,Thrb,Nkx3-1,Osmr,Hcls1,Cdkn1a,Pim1,Lbh,Bambi,Csf1r,Pitx3,Rsu1,Notch1,Itgav,Il1b,Il6ra,F3,Cd38,Plac8,Foxp2,Itgax,Flna,Tbx18,Bmpr1a,Lyn,Syne1,Acer2,Tgfb2,Fgf1,Mustn1,Garem,Efnb1,S1pr1,Osr1,Kcna5,Jak3,Rasip1,Agt,Stat1,Sema5a,Epha1,Nfatc2,Cav3,Emp2,Tlr9,Glul,Fgfr3,Itgb1,Ptprz1,Cd74,Il11ra1,Grem1,Bst1,Dll4,Cntfr,Tnfrsf13c,Ptk2b,Ntf3…	Pdgfb,Ppard,Hck,Tgfb3,Tgfbr1,Ctsz,Tbx3,Hey2,Flt4,Havcr2,Id2,Prkch,Id4,Thrb,Nkx3-1,Osmr,Hcls1,Cdkn1a,Pim1,Lbh,Bambi,Csf1r,Pitx3,Rsu1,Notch1,Itgav,Il1b,Il6ra,F3,Cd38,Plac8,Foxp2,Itgax,Flna,Tbx18,Bmpr1a,Lyn,Syne1,Acer2,Tgfb2,Fgf1,Mustn1,Garem,Efnb1,S1pr1,Osr1,Kcna5,Jak3,Rasip1,Agt,Stat1,Sema5a,Epha1,Nfatc2,Cav3,Emp2,Tlr9,Glul,Fgfr3,Itgb1,Ptprz1,Cd74,Il11ra1,Grem1,Bst1,Dll4,Cntfr,Tnfrsf13c,Ptk2b,Ntf3…
GO:0003222	ventricular trabecula myocardium morphogenesis	10	16	3.33e-06	Tgfbr1,Eng,Hey2,Notch1,Bmpr1a,Hey1,Tgfb2,Chd7,Dll4,Ccm2l	Tgfbr1,Eng,Hey2,Notch1,Bmpr1a,Hey1,Tgfb2,Chd7,Dll4,Ccm2l
GO:0022407	regulation of cell-cell adhesion	46	412	3.42e-06	Itgb2,Ephb3,Notch4,Vsir,Havcr2,Rgcc,Cxcl13,Twsg1,Podxl,Serpine2,Notch1,Il1b,Zbtb7b,Il4ra,Tbx18,H2-DMa,Lyn,Zc3h12d,H2-Ab1,Akna,H2-Aa,Fgl2,Runx3,Efnb1,Jak3,Shb,Pde5a,Cebpb,Prkg1,Efna5,Rag1,Icam1,Piezo1,Pawr,Cd74,Spint2,Ceacam1,Adora2a,Adam8,Cd300a,Tnfrsf13c,Ccm2l,Ephb6,Syk,Nfat5,Ihh	Itgb2,Ephb3,Notch4,Vsir,Havcr2,Rgcc,Cxcl13,Twsg1,Podxl,Serpine2,Notch1,Il1b,Zbtb7b,Il4ra,Tbx18,H2-DMa,Lyn,Zc3h12d,H2-Ab1,Akna,H2-Aa,Fgl2,Runx3,Efnb1,Jak3,Shb,Pde5a,Cebpb,Prkg1,Efna5,Rag1,Icam1,Piezo1,Pawr,Cd74,Spint2,Ceacam1,Adora2a,Adam8,Cd300a,Tnfrsf13c,Ccm2l,Ephb6,Syk,Nfat5,Ihh
GO:0045664	regulation of neuron differentiation	70	774	3.48e-06	Ncs1,Ephb3,Gprc5b,Xk,Ctsz,Hey2,Id2,Id4,Thrb,Hcls1,H2-K1,Dpysl3,Efhc2,Baiap2,Serpine2,Rab17,Mark1,Notch1,Il1b,Arhgef2,Mycl,Mfsd2a,Sema3c,Sema3d,Cd38,Fgf13,Flna,Hey1,Lyn,Cspg4,Syne1,Sema7a,Scarf1,Zfhx3,Cobl,Atp1b2,Mylip,Nrep,Map6,Agt,Epha3,Ngef,Map1b,Sema5a,Rock1,Camk2g,Plxnb1,Efna5,Fes,Itgb1,Sema3g,Ptprz1,Tanc2,Shank3,D8Ertd82e,Ptk2b,Ntf3,Dmd,Ttc3,S100a9,Rtn4rl2,Myo9a,Tnik,Sema6b,Mef2c,Apoe,H2-D1,…	Ncs1,Ephb3,Gprc5b,Xk,Ctsz,Hey2,Id2,Id4,Thrb,Hcls1,H2-K1,Dpysl3,Efhc2,Baiap2,Serpine2,Rab17,Mark1,Notch1,Il1b,Arhgef2,Mycl,Mfsd2a,Sema3c,Sema3d,Cd38,Fgf13,Flna,Hey1,Lyn,Cspg4,Syne1,Sema7a,Scarf1,Zfhx3,Cobl,Atp1b2,Mylip,Nrep,Map6,Agt,Epha3,Ngef,Map1b,Sema5a,Rock1,Camk2g,Plxnb1,Efna5,Fes,Itgb1,Sema3g,Ptprz1,Tanc2,Shank3,D8Ertd82e,Ptk2b,Ntf3,Dmd,Ttc3,S100a9,Rtn4rl2,Myo9a,Tnik,Sema6b,Mef2c,Apoe,H2-D1,…
GO:0045859	regulation of protein kinase activity	68	744	3.74e-06	Pdgfb,Tgfb3,Map3k11,Tgfbr1,Gprc5b,Hyal2,Ncf1,Ksr1,Nos2,Rgcc,Cdkn1a,Fgd2,Pim1,Csf1r,C1qtnf9,Slc11a1,Il1b,Pkia,Il6ra,Fcgr1,Map3k6,Fgr,Flt1,Arhgef5,Fgf13,Slc27a1,Lyn,Cspg4,Tgfb2,Fgf1,C1qtnf2,Dusp18,Sorl1,Camk2n1,Shb,Tlr1,Ppm1e,Rasip1,Agt,Pde5a,Fam212b,Epha1,Cav3,Emp2,Tlr9,Slc8a1,Dlg3,Zak,Camkk1,Zfyve28,Cd74,Ceacam1,Pak6,Grem1,Adora2a,Adam8,Synpo2,Cd300a,Ptk2b,Ntf3,Syk,Atp2b4,Tnik,Pdgfd,Slc8a2,Card10…	Pdgfb,Tgfb3,Map3k11,Tgfbr1,Gprc5b,Hyal2,Ncf1,Ksr1,Nos2,Rgcc,Cdkn1a,Fgd2,Pim1,Csf1r,C1qtnf9,Slc11a1,Il1b,Pkia,Il6ra,Fcgr1,Map3k6,Fgr,Flt1,Arhgef5,Fgf13,Slc27a1,Lyn,Cspg4,Tgfb2,Fgf1,C1qtnf2,Dusp18,Sorl1,Camk2n1,Shb,Tlr1,Ppm1e,Rasip1,Agt,Pde5a,Fam212b,Epha1,Cav3,Emp2,Tlr9,Slc8a1,Dlg3,Zak,Camkk1,Zfyve28,Cd74,Ceacam1,Pak6,Grem1,Adora2a,Adam8,Synpo2,Cd300a,Ptk2b,Ntf3,Syk,Atp2b4,Tnik,Pdgfd,Slc8a2,Card10…
GO:0009889	regulation of biosynthetic process	220	3526	4.38e-06	Itgb2,Pdgfb,Ltbp1,Spi1,Ppard,Hck,Tgfb3,Ssbp2,Dyrk2,Irf5,Tead4,Ddah2,Tgfbr1,Mnda,Eng,Hyal2,Notch4,Ncf1,Jph2,Nos2,Tbx3,Mmp8,Hey2,Eif4ebp2,Havcr2,Id2,Nfkbia,Prkch,Actn1,Id4,Thrb,Samd4,Rgcc,Nkx3-1,Irg1,Ciita,Mpv17l,Hcls1,Cdkn1a,Pim1,Abcg1,Lbh,C3,Bambi,Pitx3,Irf7,Sox17,Slc11a1,Cdk18,Fcgr2b,Ccdc3,Itga8,Notch1,Itgav,Il1b,Pkia,Smad9,Il6ra,Zbtb7b,Arhgef2,Ptbp2,Bmpr1b,Tnfrsf1b,Mycl,Mfsd2a,Prdm16,Cd38,Plac8…	Itgb2,Pdgfb,Ltbp1,Spi1,Ppard,Hck,Tgfb3,Ssbp2,Dyrk2,Irf5,Tead4,Ddah2,Tgfbr1,Mnda,Eng,Hyal2,Notch4,Ncf1,Jph2,Nos2,Tbx3,Mmp8,Hey2,Eif4ebp2,Havcr2,Id2,Nfkbia,Prkch,Actn1,Id4,Thrb,Samd4,Rgcc,Nkx3-1,Acod1,Ciita,Mpv17l,Hcls1,Cdkn1a,Pim1,Abcg1,Lbh,C3,Bambi,Pitx3,Irf7,Sox17,Slc11a1,Cdk18,Fcgr2b,Ccdc3,Itga8,Notch1,Itgav,Il1b,Pkia,Smad9,Il6ra,Zbtb7b,Arhgef2,Ptbp2,Bmpr1b,Tnfrsf1b,Mycl,Mfsd2a,Prdm16,Cd38,Plac…
GO:1901343	negative regulation of vasculature development	24	137	4.9e-06	Pdgfb,Epha2,Rgcc,Xdh,Notch1,Tie1,Tgfb2,Stab1,Gpr4,Klf2,Agt,Stat1,Rock1,Nfatc2,Hhip,Dll4,Flcn,Mmrn2,Col4a3,Atp2b4,Optc,Thbs2,Nfatc1,Card10	Pdgfb,Epha2,Rgcc,Xdh,Notch1,Tie1,Tgfb2,Stab1,Gpr4,Klf2,Agt,Stat1,Rock1,Nfatc2,Hhip,Dll4,Flcn,Mmrn2,Col4a3,Atp2b4,Optc,Thbs2,Nfatc1,Card10
GO:0044087	regulation of cellular component biogenesis	82	978	5.05e-06	Esam,Hck,Tgfb3,Ephb3,Epha2,Tgfbr1,Cdc34,Prkch,Evl,Tppp,Vcl,Rgcc,Hcls1,Cxcl13,Dpysl3,Pcsk5,Bbs4,Baiap2,Podxl,Rab17,Notch1,Il1b,Gpsm2,Arhgef2,Abca1,Fscn1,Arhgef5,Flna,Eif4ebp1,Cotl1,Cdh5,Jam3,Kank2,Eml2,Syne1,Dzip1,Pmepa1,Kank3,Antxr1,Cobl,Phldb2,S1pr1,Eps8,Sorl1,Ppm1e,Rasip1,Agt,Epha3,Cdc42ep3,Map1b,Rock1,Epha1,Cav3,Efna5,Trim30a,Fes,Icam1,Gda,Piezo1,Trabd2b,Grem1,Mefv,Plek,Trpm2,Fblim1,Synpo2,Arh…	Esam,Hck,Tgfb3,Ephb3,Epha2,Tgfbr1,Cdc34,Prkch,Evl,Tppp,Vcl,Rgcc,Hcls1,Cxcl13,Dpysl3,Pcsk5,Bbs4,Baiap2,Podxl,Rab17,Notch1,Il1b,Gpsm2,Arhgef2,Abca1,Fscn1,Arhgef5,Flna,Eif4ebp1,Cotl1,Cdh5,Jam3,Kank2,Eml2,Syne1,Dzip1,Pmepa1,Kank3,Antxr1,Cobl,Phldb2,S1pr1,Eps8,Sorl1,Ppm1e,Rasip1,Agt,Epha3,Cdc42ep3,Map1b,Rock1,Epha1,Cav3,Efna5,Trim30a,Fes,Icam1,Gda,Piezo1,Trabd2b,Grem1,Mefv,Plek,Trpm2,Fblim1,Synpo2,Arh…
GO:0045088	regulation of innate immune response	27	171	5.08e-06	Mnda,Lbp,Havcr2,Irg1,Irf7,Ccr1,Tyro3,Fgr,Parp14,Samhd1,Ifi205,Fpr2,Pvrl2,Tlr9,Pydc3,Myo1f,Cd74,Ceacam1,Adam8,Ifi204,Tlr8,Tmem173,Treml4,Ifi203,Apoe,Nlrc5,Mndal	Mnda,Lbp,Havcr2,Acod1,Irf7,Ccr1,Tyro3,Fgr,Parp14,Samhd1,Ifi205,Fpr2,Nectin2,Tlr9,Pydc3,Myo1f,Cd74,Ceacam1,Adam8,Ifi204,Tlr8,Tmem173,Treml4,Ifi203,Apoe,Nlrc5,Mndal
GO:1904062	regulation of cation transmembrane transport	41	349	5.13e-06	Stac2,Jph2,Kcnmb1,Rgs4,Flna,Rrad,Lyn,Ank2,Tgfb2,Atp1b2,Kcnab1,Kcnh2,Cacna2d1,Osr1,Chd7,Agt,Kcnip1,Prkg1,Cav3,Asph,Plcg2,Tlr9,Slc8a1,Itgb1,Fgf14,Nos1,Shank3,Ptk2b,Tmsb4x,Cacna1d,Cacna1c,Dmd,Cacnb2,Fhl1,Rapgef3,Slmap,Nos1ap,Gpr35,Wwp2,Mef2c,Kcnip4	Stac2,Jph2,Kcnmb1,Rgs4,Flna,Rrad,Lyn,Ank2,Tgfb2,Atp1b2,Kcnab1,Kcnh2,Cacna2d1,Osr1,Chd7,Agt,Kcnip1,Prkg1,Cav3,Asph,Plcg2,Tlr9,Slc8a1,Itgb1,Fgf14,Nos1,Shank3,Ptk2b,Tmsb4x,Cacna1d,Cacna1c,Dmd,Cacnb2,Fhl1,Rapgef3,Slmap,Gm7694,Gpr35,Wwp2,Mef2c,Kcnip4
GO:0061384	heart trabecula morphogenesis	13	36	5.16e-06	Tgfbr1,Eng,Hey2,Notch1,Bmpr1a,Hey1,Tgfb2,S1pr1,Chd7,Cav3,Dll4,Ccm2l,Nfatc1	Tgfbr1,Eng,Hey2,Notch1,Bmpr1a,Hey1,Tgfb2,S1pr1,Chd7,Cav3,Dll4,Ccm2l,Nfatc1
GO:0007169	transmembrane receptor protein tyrosine kinase signaling pathway	42	364	5.56e-06	Pdgfb,Hck,Sh2b2,Ephb3,Epha2,Eif4ebp2,Flt4,Csf1r,Grb14,Tyro3,Fgr,Flt1,Eif4ebp1,Tie1,Lyn,Cspg4,Flt3,Fgf1,Garem,Efnb1,Foxo1,Blnk,Fat4,Epha3,Ngef,Epha1,Sh2d3c,Efna5,Fes,Col4a4,Fgfr3,Grem1,Ptk2b,Ntf3,Col4a3,Nrp2,Ephb6,Tnk2,Fgfr2,Sgpl1,Syk,Pdgfd	Pdgfb,Hck,Sh2b2,Ephb3,Epha2,Eif4ebp2,Flt4,Csf1r,Grb14,Tyro3,Fgr,Flt1,Eif4ebp1,Tie1,Lyn,Cspg4,Flt3,Fgf1,Garem,Efnb1,Foxo1,Blnk,Fat4,Epha3,Ngef,Epha1,Sh2d3c,Efna5,Fes,Col4a4,Fgfr3,Grem1,Ptk2b,Ntf3,Col4a3,Nrp2,Ephb6,Tnk2,Fgfr2,Sgpl1,Syk,Pdgfd
GO:0043269	regulation of ion transport	66	722	5.69e-06	Nalcn,Pdgfb,Slc9a3r2,Cyp4f18,Cybb,Stac2,Jph2,Kcnmb1,Mylk,Ccr1,Serpine2,Rgs4,Scn2a1,Il1b,Flna,Rrad,Usp2,Syt15,Lyn,Ank2,Tgfb2,Atp1b2,Kcnab1,Kcnh2,Cacna2d1,Osr1,Kcna5,Chd7,Jak3,Agt,Kcnip1,Cebpb,Hvcn1,Prkg1,Cav3,Asph,Plcg2,Tlr9,Icam1,Slc8a1,Itgb1,Pawr,Fgf14,Kcnd3,Nos1,Adora2a,Cd300a,Shank3,Ptk2b,Tmsb4x,Cacna1d,Cacna1c,Dmd,Cacnb2,Fhl1,Syk,Rapgef3,Slmap,Nos1ap,Gpr35,Abca7,Wwp2,Mef2c,Apoe,Kcnip4,Kcnma1	Nalcn,Pdgfb,Slc9a3r2,Cyp4f18,Cybb,Stac2,Jph2,Kcnmb1,Mylk,Ccr1,Serpine2,Rgs4,Scn2a1,Il1b,Flna,Rrad,Usp2,Syt15,Lyn,Ank2,Tgfb2,Atp1b2,Kcnab1,Kcnh2,Cacna2d1,Osr1,Kcna5,Chd7,Jak3,Agt,Kcnip1,Cebpb,Hvcn1,Prkg1,Cav3,Asph,Plcg2,Tlr9,Icam1,Slc8a1,Itgb1,Pawr,Fgf14,Kcnd3,Nos1,Adora2a,Cd300a,Shank3,Ptk2b,Tmsb4x,Cacna1d,Cacna1c,Dmd,Cacnb2,Fhl1,Syk,Rapgef3,Slmap,Gm7694,Gpr35,Abca7,Wwp2,Mef2c,Apoe,Kcnip4,Kcnma1
GO:0007409	axonogenesis	41	351	5.82e-06	Ephb3,Epha2,Evl,Emb,Vcl,Csf1r,Notch1,Bmpr1b,Dock7,Sema3c,Sema3d,Nexn,Sema7a,Tgfb2,Cobl,Runx3,Efnb1,Nfib,Epha3,Map1b,Sema5a,Bsg,Plxnb1,Epha1,Efna5,Enah,Fgfr3,Itgb1,Sema3g,Ptprz1,Map1a,Dst,Myh10,Unc5c,B4galt5,Ntf3,Nrp2,Fgfr2,Unc5d,Ncam1,Sema6b	Ephb3,Epha2,Evl,Emb,Vcl,Csf1r,Notch1,Bmpr1b,Dock7,Sema3c,Sema3d,Nexn,Sema7a,Tgfb2,Cobl,Runx3,Efnb1,Nfib,Epha3,Map1b,Sema5a,Bsg,Plxnb1,Epha1,Efna5,Enah,Fgfr3,Itgb1,Sema3g,Ptprz1,Map1a,Dst,Myh10,Unc5c,B4galt5,Ntf3,Nrp2,Fgfr2,Unc5d,Ncam1,Sema6b
GO:0060429	epithelium development	87	1067	6.08e-06	Pdgfb,Epha2,Eng,Notch4,Ctsz,Tbx3,Hey2,Id2,Id4,Thrb,Vcl,Nkx3-1,Col2a1,Cdkn1a,Lbh,Pitx3,Bbs4,Ifitm1,Podxl,Sox17,Serpine2,Notch1,Smad9,Mfsd2a,Sema3c,Lfng,Flt1,Wnt16,Flna,Tagln,Kank2,Cyp1a1,Tbx18,Bmpr1a,Hey1,Npnt,Tgfb2,Cobl,Fgf1,Acta2,Runx3,S1pr1,Nfib,Osr1,Chd7,Socs3,Gpr4,Fat4,Rasip1,Sox18,Klf2,Astn2,Agt,Stat1,Sema5a,Rock1,Cebpb,Jag2,Enah,Hhip,Icam1,Slc8a1,Fgfr3,Dlg3,Tcf15,Spint2,Ceacam1,Grem1,Dll4,R…	Pdgfb,Epha2,Eng,Notch4,Ctsz,Tbx3,Hey2,Id2,Id4,Thrb,Vcl,Nkx3-1,Col2a1,Cdkn1a,Lbh,Pitx3,Bbs4,Ifitm1,Podxl,Sox17,Serpine2,Notch1,Smad9,Mfsd2a,Sema3c,Lfng,Flt1,Wnt16,Flna,Tagln,Kank2,Cyp1a1,Tbx18,Bmpr1a,Hey1,Npnt,Tgfb2,Cobl,Fgf1,Acta2,Runx3,S1pr1,Nfib,Osr1,Chd7,Socs3,Gpr4,Fat4,Rasip1,Sox18,Klf2,Astn2,Agt,Stat1,Sema5a,Rock1,Cebpb,Jag2,Enah,Hhip,Icam1,Slc8a1,Fgfr3,Dlg3,Tcf15,Spint2,Ceacam1,Grem1,Dll4,R…
GO:0071216	cellular response to biotic stimulus	31	221	6.13e-06	Ppard,Lbp,Nos2,Cxcl16,Havcr2,Nfkbia,Irg1,Cxcl13,Fcgr2b,Il1b,Abca1,Tnfrsf1b,Btk,Lyn,Irf8,Sbno2,Lcn2,Cd14,Tlr1,Stat1,Cebpb,Cd300lb,Fcgr4,Tlr9,Scarb1,Cd68,Nr1h3,Syk,Sgms1,Pde2a,Mef2c	Ppard,Lbp,Nos2,Cxcl16,Havcr2,Nfkbia,Acod1,Cxcl13,Fcgr2b,Il1b,Abca1,Tnfrsf1b,Btk,Lyn,Irf8,Sbno2,Lcn2,Cd14,Tlr1,Stat1,Cebpb,Cd300lb,Fcgr4,Tlr9,Scarb1,Cd68,Nr1h3,Syk,Sgms1,Pde2a,Mef2c
GO:0071219	cellular response to molecule of bacterial origin	29	197	6.31e-06	Ppard,Lbp,Nos2,Cxcl16,Havcr2,Nfkbia,Irg1,Cxcl13,Fcgr2b,Il1b,Abca1,Tnfrsf1b,Lyn,Irf8,Sbno2,Lcn2,Cd14,Tlr1,Stat1,Cebpb,Cd300lb,Fcgr4,Tlr9,Scarb1,Cd68,Nr1h3,Sgms1,Pde2a,Mef2c	Ppard,Lbp,Nos2,Cxcl16,Havcr2,Nfkbia,Acod1,Cxcl13,Fcgr2b,Il1b,Abca1,Tnfrsf1b,Lyn,Irf8,Sbno2,Lcn2,Cd14,Tlr1,Stat1,Cebpb,Cd300lb,Fcgr4,Tlr9,Scarb1,Cd68,Nr1h3,Sgms1,Pde2a,Mef2c
GO:0031326	regulation of cellular biosynthetic process	215	3448	6.55e-06	Itgb2,Pdgfb,Spi1,Ppard,Hck,Tgfb3,Ssbp2,Dyrk2,Irf5,Tead4,Ddah2,Tgfbr1,Mnda,Eng,Hyal2,Notch4,Ncf1,Jph2,Nos2,Tbx3,Mmp8,Hey2,Eif4ebp2,Havcr2,Id2,Nfkbia,Prkch,Actn1,Id4,Thrb,Samd4,Rgcc,Nkx3-1,Irg1,Ciita,Mpv17l,Hcls1,Cdkn1a,Pim1,Lbh,C3,Bambi,Pitx3,Irf7,Sox17,Slc11a1,Cdk18,Fcgr2b,Itga8,Notch1,Il1b,Pkia,Smad9,Zbtb7b,Arhgef2,Ptbp2,Bmpr1b,Tnfrsf1b,Mycl,Mfsd2a,Prdm16,Cd38,Plac8,Foxp2,Arhgef5,Lmcd1,Vgll4,Dkk…	Itgb2,Pdgfb,Spi1,Ppard,Hck,Tgfb3,Ssbp2,Dyrk2,Irf5,Tead4,Ddah2,Tgfbr1,Mnda,Eng,Hyal2,Notch4,Ncf1,Jph2,Nos2,Tbx3,Mmp8,Hey2,Eif4ebp2,Havcr2,Id2,Nfkbia,Prkch,Actn1,Id4,Thrb,Samd4,Rgcc,Nkx3-1,Acod1,Ciita,Mpv17l,Hcls1,Cdkn1a,Pim1,Lbh,C3,Bambi,Pitx3,Irf7,Sox17,Slc11a1,Cdk18,Fcgr2b,Itga8,Notch1,Il1b,Pkia,Smad9,Zbtb7b,Arhgef2,Ptbp2,Bmpr1b,Tnfrsf1b,Mycl,Mfsd2a,Prdm16,Cd38,Plac8,Foxp2,Arhgef5,Lmcd1,Vgll4,Dk…
GO:0009615	response to virus	32	235	6.95e-06	Irf5,Hyal2,Irg1,Ifitm1,Irf7,Xpr1,Oasl1,Itgax,Cyp1a1,Oas3,Flt3,Slfn8,Tlr13,Acta2,Bst2,Lcn2,Samhd1,Oas2,Tlr7,Stat1,Trim30a,Oas1a,Tlr9,Trim25,Tlr8,Tmem173,Bcl3,Wdfy4,Treml4,Unc93b1,Apobec3,Nlrc5	Irf5,Hyal2,Acod1,Ifitm1,Irf7,Xpr1,Oasl1,Itgax,Cyp1a1,Oas3,Flt3,Slfn8,Tlr13,Acta2,Bst2,Lcn2,Samhd1,Oas2,Tlr7,Stat1,Trim30a,Oas1a,Tlr9,Trim25,Tlr8,Tmem173,Bcl3,Wdfy4,Treml4,Unc93b1,Apobec3,Nlrc5
GO:0033993	response to lipid	75	872	7.06e-06	Ppard,Tgfb3,Tgfbr1,Fads1,Cybb,Lbp,Nos2,Cxcl16,Ptger1,Kcnmb1,Havcr2,Nfkbia,Thrb,Nkx3-1,Irg1,Fbxo32,Cdkn1a,Cxcl13,Pim1,Abcg1,Slc11a1,Notch1,Il1b,Abca1,Tnfrsf1b,Alpl,Cd38,Foxp2,Timp4,Eif4ebp1,Il10ra,Cyp1a1,Tie1,Lyn,Acer2,Irf8,Sbno2,Tgfb2,Lcn2,Foxo1,Osr1,Glb1,Cd14,Wdnml1,Epha3,Stat1,Map1b,Cebpb,Postn,Cd300lb,Efna5,Fcgr4,Phex,Fes,Plcg2,Tlr9,Scarb1,Cnr2,Nos1,Sult1a1,Trim25,Cd68,Ptk2b,Nr1h3,Nfkb2,Sgms1,…	Ppard,Tgfb3,Tgfbr1,Fads1,Cybb,Lbp,Nos2,Cxcl16,Ptger1,Kcnmb1,Havcr2,Nfkbia,Thrb,Nkx3-1,Acod1,Fbxo32,Cdkn1a,Cxcl13,Pim1,Abcg1,Slc11a1,Notch1,Il1b,Abca1,Tnfrsf1b,Alpl,Cd38,Foxp2,Timp4,Eif4ebp1,Il10ra,Cyp1a1,Tie1,Lyn,Acer2,Irf8,Sbno2,Tgfb2,Lcn2,Foxo1,Osr1,Glb1,Cd14,Wfdc21,Epha3,Stat1,Map1b,Cebpb,Postn,Cd300lb,Efna5,Fcgr4,Phex,Fes,Plcg2,Tlr9,Scarb1,Cnr2,Nos1,Sult1a1,Trim25,Cd68,Ptk2b,Nr1h3,Nfkb2,Sgms1…
GO:1902105	regulation of leukocyte differentiation	37	300	7.07e-06	Vsir,Id2,Hcls1,Csf1r,Ccr1,Il1b,Zbtb7b,Prdm16,Pglyrp1,Tyrobp,Il4ra,C1qc,H2-DMa,Lrrc17,Lyn,Flt3,H2-Aa,Fgl2,Runx3,Jak3,Shb,Itgam,Cebpb,Rag1,Fes,Tlr9,Fgfr3,Cd74,Ceacam1,Mafb,Tmem176a,Adam8,Nfam1,Syk,Inpp5d,Ihh,Tmem176b	Vsir,Id2,Hcls1,Csf1r,Ccr1,Il1b,Zbtb7b,Prdm16,Pglyrp1,Tyrobp,Il4ra,C1qc,H2-DMa,Lrrc17,Lyn,Flt3,H2-Aa,Fgl2,Runx3,Jak3,Shb,Itgam,Cebpb,Rag1,Fes,Tlr9,Fgfr3,Cd74,Ceacam1,Mafb,Tmem176a,Adam8,Nfam1,Syk,Inpp5d,Ihh,Tmem176b
GO:0070664	negative regulation of leukocyte proliferation	19	89	7.41e-06	Vsir,Havcr2,Twsg1,Fcgr2b,Zbtb7b,Tyrobp,Btk,Lyn,Zc3h12d,H2-Ab1,H2-Aa,Pde5a,Cebpb,Pawr,Ceacam1,Grem1,Cd300a,Inpp5d,Ihh	Vsir,Havcr2,Twsg1,Fcgr2b,Zbtb7b,Tyrobp,Btk,Lyn,Zc3h12d,H2-Ab1,H2-Aa,Pde5a,Cebpb,Pawr,Ceacam1,Grem1,Cd300a,Inpp5d,Ihh
GO:0007167	enzyme linked receptor protein signaling pathway	55	558	7.42e-06	Pdgfb,Ltbp1,Hck,Tgfb3,Sh2b2,Ephb3,Epha2,Tgfbr1,Eng,Eif4ebp2,Vsir,Flt4,Twsg1,Bambi,Csf1r,Grb14,Tyro3,Smad9,Bmpr1b,Fgr,Flt1,Eif4ebp1,Cdh5,Bmpr1a,Tie1,Lyn,Cspg4,Flt3,Tgfb2,Fgf1,Garem,Efnb1,Foxo1,Blnk,Jak3,Fat4,Epha3,Ngef,Epha1,Sh2d3c,Efna5,Fes,Col4a4,Fgfr3,Grem1,Ptk2b,Ntf3,Col4a3,Nrp2,Ephb6,Tnk2,Fgfr2,Sgpl1,Syk,Pdgfd	Pdgfb,Ltbp1,Hck,Tgfb3,Sh2b2,Ephb3,Epha2,Tgfbr1,Eng,Eif4ebp2,Vsir,Flt4,Twsg1,Bambi,Csf1r,Grb14,Tyro3,Smad9,Bmpr1b,Fgr,Flt1,Eif4ebp1,Cdh5,Bmpr1a,Tie1,Lyn,Cspg4,Flt3,Tgfb2,Fgf1,Garem,Efnb1,Foxo1,Blnk,Jak3,Fat4,Epha3,Ngef,Epha1,Sh2d3c,Efna5,Fes,Col4a4,Fgfr3,Grem1,Ptk2b,Ntf3,Col4a3,Nrp2,Ephb6,Tnk2,Fgfr2,Sgpl1,Syk,Pdgfd
GO:0051345	positive regulation of hydrolase activity	63	682	7.69e-06	Epha2,Ccl8,Ccl6,Ccl9,Vsir,Adap2,Nkx3-1,Gpihbp1,Arhgap31,Cxcl13,Xdh,Rgs4,Rsu1,F3,Dock7,Flt1,Arhgef5,Arap3,Rgl3,Rasa4,Lyn,Arhgap27,Acer2,Npnt,Egln3,Antxr1,Atp1b2,S1pr1,Rin3,Asap2,S100a8,Prr5,Agt,Stat1,Ngef,Ppp1r12a,Plxnb1,Epha1,Sipa1,Asph,Icam1,Fgfr3,Itgb1,Pawr,Mefv,Flcn,Pkp4,Plek,Cd300a,Arhgef15,Rin2,Ptk2b,Nr1h3,Ntf3,Col4a3,Fgfr2,S100a9,Rasa3,Syk,Rapgef3,Abhd5,Myo9a,Mef2c	Epha2,Ccl8,Ccl6,Ccl9,Vsir,Adap2,Nkx3-1,Gpihbp1,Arhgap31,Cxcl13,Xdh,Rgs4,Rsu1,F3,Dock7,Flt1,Arhgef5,Arap3,Rgl3,Rasa4,Lyn,Arhgap27,Acer2,Npnt,Egln3,Antxr1,Atp1b2,S1pr1,Rin3,Asap2,S100a8,Prr5,Agt,Stat1,Ngef,Ppp1r12a,Plxnb1,Epha1,Sipa1,Asph,Icam1,Fgfr3,Itgb1,Pawr,Mefv,Flcn,Pkp4,Plek,Cd300a,Arhgef15,Rin2,Ptk2b,Nr1h3,Ntf3,Col4a3,Fgfr2,S100a9,Rasa3,Syk,Rapgef3,Abhd5,Myo9a,Mef2c
GO:0045926	negative regulation of growth	34	262	7.73e-06	Ppard,Hyal2,Cdkn1a,Sox17,Serpine2,Rgs4,Notch1,Sema3c,Sema3d,Plac8,Vgll4,Fgf13,Mt2,Mt1,Rrad,Zc3h12d,Sema7a,Tgfb2,Bst2,Nov,Dcun1d3,Agt,Sema5a,Cav3,Fgfr3,Sema3g,Grem1,Flcn,Cirbp,Dact3,Fhl1,Sema6b,Meis1,Mndal	Ppard,Hyal2,Cdkn1a,Sox17,Serpine2,Rgs4,Notch1,Sema3c,Sema3d,Plac8,Vgll4,Fgf13,Mt2,Mt1,Rrad,Zc3h12d,Sema7a,Tgfb2,Bst2,Nov,Dcun1d3,Agt,Sema5a,Cav3,Fgfr3,Sema3g,Grem1,Flcn,Cirbp,Dact3,Fhl1,Sema6b,Meis1,Mndal
GO:0002791	regulation of peptide secretion	44	399	8.4e-06	Ppard,Tgfb3,Mmp13,Nos2,Cd22,Rgcc,Abcg1,Il1b,Fgr,Cd38,Clec4e,Lyn,Tgfb2,Pim3,Midn,Nov,Cd14,Pam,Sorl1,Chd7,Camk2n1,S100a8,Agt,Wls,Myom1,Efna5,Tlr9,Glul,AF251705,Cd74,Nos1,Myh10,Trpm2,Adora2a,Hdac9,Nr1h3,Cacna1d,S100a9,Syk,Ucp2,Hmgn3,Srgn,Cd200,Apoe	Ppard,Tgfb3,Mmp13,Nos2,Cd22,Rgcc,Abcg1,Il1b,Fgr,Cd38,Clec4e,Lyn,Tgfb2,Pim3,Midn,Nov,Cd14,Pam,Sorl1,Chd7,Camk2n1,S100a8,Agt,Wls,Myom1,Efna5,Tlr9,Glul,Cd300c2,Cd74,Nos1,Myh10,Trpm2,Adora2a,Hdac9,Nr1h3,Cacna1d,S100a9,Syk,Ucp2,Hmgn3,Srgn,Cd200,Apoe
GO:0019932	second-messenger-mediated signaling	38	316	8.4e-06	Ksr1,Nos2,Ptger1,Eif4ebp2,Ccr1,Gucy1b3,Abca1,Mt2,Mt1,Itpr3,Rcan2,Ank2,S1pr1,Gpr4,Fpr2,Prkg1,Nfatc2,Slc8a1,Ramp1,Cnr2,Nos1,Trpm2,Adora2a,Cacna1d,Cacna1c,Dmd,Rasa3,Mrvi1,Lphn1,Adcy3,Nfat5,Nfatc1,Mc5r,Adcy4,Pde2a,Apoe,Gpr161,Gpr56	Ksr1,Nos2,Ptger1,Eif4ebp2,Ccr1,Gucy1b3,Abca1,Mt2,Mt1,Itpr3,Rcan2,Ank2,S1pr1,Gpr4,Fpr2,Prkg1,Nfatc2,Slc8a1,Ramp1,Cnr2,Nos1,Trpm2,Adora2a,Cacna1d,Cacna1c,Dmd,Rasa3,Mrvi1,Adgrl1,Adcy3,Nfat5,Nfatc1,Mc5r,Adcy4,Pde2a,Apoe,Gpr161,Adgrg1
GO:0050764	regulation of phagocytosis	20	100	8.56e-06	Hck,Cnn2,Lbp,C3,Slc11a1,Fcgr2b,Itgav,Il1b,Fcgr1,Fgr,Tub,Tulp1,Fpr2,Fcer1g,Scarb1,Cd300lf,Cd300a,Syk,Abca7,Fcgr3	Hck,Cnn2,Lbp,C3,Slc11a1,Fcgr2b,Itgav,Il1b,Fcgr1,Fgr,Tub,Tulp1,Fpr2,Fcer1g,Scarb1,Cd300lf,Cd300a,Syk,Abca7,Fcgr3
GO:0002253	activation of immune response	30	213	8.66e-06	Cfp,Sh2b2,Mnda,Rgcc,C3,Fcgr2b,Cd38,C1qc,Themis2,Lyn,C1qb,C1qa,Cfd,Shb,Ifi205,Fpr2,Btnl9,C4b,Nfatc2,Fcer1g,Plcg2,Tlr9,Pydc3,Nfam1,Ifi204,Tmem173,Syk,Ifi203,Mef2c,Mndal	Cfp,Sh2b2,Mnda,Rgcc,C3,Fcgr2b,Cd38,C1qc,Themis2,Lyn,C1qb,C1qa,Cfd,Shb,Ifi205,Fpr2,Btnl9,C4b,Nfatc2,Fcer1g,Plcg2,Tlr9,Pydc3,Nfam1,Ifi204,Tmem173,Syk,Ifi203,Mef2c,Mndal
GO:0008015	blood circulation	44	400	8.83e-06	Pdgfb,Ppard,Cyp4f18,Eng,Nos2,Kcnmb1,Id2,Pcsk5,Bbs4,Cd38,Cdh5,Ank2,Kcnh2,Acta2,Gucy1a3,Cacna2d1,Kcna5,Chd7,Camk2n1,Gpr4,Agt,Stat1,Pde5a,Rock1,Postn,Prkg1,Cav3,Sgcg,Emp2,Icam1,Slc8a1,Ceacam1,Kcnd3,Nos1,Adora2a,Cacna1d,Cacna1c,Dmd,Cacnb2,Mrvi1,Pde2a,Apoe,Kcnma1,Ncf2	Pdgfb,Ppard,Cyp4f18,Eng,Nos2,Kcnmb1,Id2,Pcsk5,Bbs4,Cd38,Cdh5,Ank2,Kcnh2,Acta2,Gucy1a3,Cacna2d1,Kcna5,Chd7,Camk2n1,Gpr4,Agt,Stat1,Pde5a,Rock1,Postn,Prkg1,Cav3,Sgcg,Emp2,Icam1,Slc8a1,Ceacam1,Kcnd3,Nos1,Adora2a,Cacna1d,Cacna1c,Dmd,Cacnb2,Mrvi1,Pde2a,Apoe,Kcnma1,Ncf2
GO:0060322	head development	71	814	9.18e-06	Lamb1,Tgfb3,Ephb3,Tbx3,Id2,Id4,Col2a1,Twsg1,Csf1r,Pitx3,Bbs4,Baiap2,Ccr1,Serpine2,Fcgr2b,Itga8,Notch1,Tyro3,Smad9,Tspan2,Ptbp2,B4galt2,Dock7,Mfsd2a,Foxp2,Tyrobp,Fgf13,Flna,Bmpr1a,Akna,Sema7a,Tgfb2,Zfhx3,Atp1b2,Kcnab1,S1pr1,Nfib,Chd7,Fat4,Wls,Itgam,Sema5a,Fut10,Prkg1,Efna5,Asph,Synj2,Tacc2,Fgfr3,Itgb1,Il11ra1,Mafb,Kcnk3,Myh10,Unc5c,Shank3,Eml1,Ntf3,Dmd,Nrp2,Fgfr2,Sgpl1,Rtn4rl2,Atp2b4,Apod,Ihh,Ncam…	Lamb1,Tgfb3,Ephb3,Tbx3,Id2,Id4,Col2a1,Twsg1,Csf1r,Pitx3,Bbs4,Baiap2,Ccr1,Serpine2,Fcgr2b,Itga8,Notch1,Tyro3,Smad9,Tspan2,Ptbp2,B4galt2,Dock7,Mfsd2a,Foxp2,Tyrobp,Fgf13,Flna,Bmpr1a,Akna,Sema7a,Tgfb2,Zfhx3,Atp1b2,Kcnab1,S1pr1,Nfib,Chd7,Fat4,Wls,Itgam,Sema5a,Fut10,Prkg1,Efna5,Asph,Synj2,Tacc2,Fgfr3,Itgb1,Il11ra1,Mafb,Kcnk3,Myh10,Unc5c,Shank3,Eml1,Ntf3,Dmd,Nrp2,Fgfr2,Sgpl1,Rtn4rl2,Atp2b4,Apod,Ihh,Ncam…
GO:0018212	peptidyl-tyrosine modification	26	167	1.03e-05	Pdgfb,Hck,Dyrk2,Ephb3,Epha2,Flt4,Csf1r,Tyro3,Fgr,Tpst2,Flt1,Btk,Tie1,Lyn,Flt3,Jak3,Epha3,Epha1,Fes,Fgfr3,Ptk2b,Nrp2,Ephb6,Tnk2,Fgfr2,Syk	Pdgfb,Hck,Dyrk2,Ephb3,Epha2,Flt4,Csf1r,Tyro3,Fgr,Tpst2,Flt1,Btk,Tie1,Lyn,Flt3,Jak3,Epha3,Epha1,Fes,Fgfr3,Ptk2b,Nrp2,Ephb6,Tnk2,Fgfr2,Syk
GO:0051046	regulation of secretion	69	785	1.05e-05	Ncs1,Itgb2,Ppard,Cyp4f18,Tgfb3,Mmp13,Cyth1,Nos2,Cd22,Igfbp3,Rgcc,Nkx3-1,Abcg1,Notch1,Il1b,Tnfrsf1b,Fgr,Cd38,Clec4e,Il4ra,Bace1,Syt15,Lyn,Tgfb2,Pim3,Midn,Nov,Cd14,Pam,Sorl1,Chd7,Oas2,Camk2n1,S100a8,Agt,Wls,Itgam,Myom1,Prkg1,Efna5,Fcer1g,Fes,Tlr9,Glul,AF251705,Cd74,Ceacam1,Mical1,Ddi2,Nos1,Myh10,Trpm2,Adora2a,Cd300a,Hdac9,Nr1h3,Cacna1d,Cacnb2,S100a9,Syk,Rab27b,Ucp2,Hmgn3,Stxbp2,Srgn,Cd200,Ncam1,Mef…	Ncs1,Itgb2,Ppard,Cyp4f18,Tgfb3,Mmp13,Cyth1,Nos2,Cd22,Igfbp3,Rgcc,Nkx3-1,Abcg1,Notch1,Il1b,Tnfrsf1b,Fgr,Cd38,Clec4e,Il4ra,Bace1,Syt15,Lyn,Tgfb2,Pim3,Midn,Nov,Cd14,Pam,Sorl1,Chd7,Oas2,Camk2n1,S100a8,Agt,Wls,Itgam,Myom1,Prkg1,Efna5,Fcer1g,Fes,Tlr9,Glul,Cd300c2,Cd74,Ceacam1,Mical1,Ddi2,Nos1,Myh10,Trpm2,Adora2a,Cd300a,Hdac9,Nr1h3,Cacna1d,Cacnb2,S100a9,Syk,Rab27b,Ucp2,Hmgn3,Stxbp2,Srgn,Cd200,Ncam1,Mef2…
GO:0003013	circulatory system process	45	418	1.1e-05	Pdgfb,Ppard,Cyp4f18,Eng,Nos2,Kcnmb1,Id2,Pcsk5,Bbs4,Mfsd2a,Cd38,Cdh5,Ank2,Kcnh2,Acta2,Gucy1a3,Cacna2d1,Kcna5,Chd7,Camk2n1,Gpr4,Agt,Stat1,Pde5a,Rock1,Postn,Prkg1,Cav3,Sgcg,Emp2,Icam1,Slc8a1,Ceacam1,Kcnd3,Nos1,Adora2a,Cacna1d,Cacna1c,Dmd,Cacnb2,Mrvi1,Pde2a,Apoe,Kcnma1,Ncf2	Pdgfb,Ppard,Cyp4f18,Eng,Nos2,Kcnmb1,Id2,Pcsk5,Bbs4,Mfsd2a,Cd38,Cdh5,Ank2,Kcnh2,Acta2,Gucy1a3,Cacna2d1,Kcna5,Chd7,Camk2n1,Gpr4,Agt,Stat1,Pde5a,Rock1,Postn,Prkg1,Cav3,Sgcg,Emp2,Icam1,Slc8a1,Ceacam1,Kcnd3,Nos1,Adora2a,Cacna1d,Cacna1c,Dmd,Cacnb2,Mrvi1,Pde2a,Apoe,Kcnma1,Ncf2
GO:0007417	central nervous system development	81	984	1.12e-05	Lamb1,Ephb3,Eng,Tbx3,Id2,Id4,Tppp,Col2a1,Twsg1,Csf1r,Pitx3,Bbs4,Baiap2,Ccr1,Serpine2,Fcgr2b,Itga8,Notch1,Tyro3,Il1b,Smad9,Tspan2,Ptbp2,B4galt2,Dock7,Mfsd2a,Foxp2,Timp4,Tyrobp,Fgf13,Flna,Bmpr1a,Lyn,Akna,Sema7a,Hdac11,Zfhx3,Atp1b2,Kcnab1,C1qa,S1pr1,Nfib,Chd7,Fat4,S100a8,Fpr2,Agt,Wls,Itgam,Sema5a,Fut10,Prkg1,Efna5,Synj2,Tacc2,Fgfr3,Itgb1,Ptprz1,Mafb,Kcnk3,Dll4,Myh10,Adora2a,Unc5c,B4galt5,Shank3,Eml1…	Lamb1,Ephb3,Eng,Tbx3,Id2,Id4,Tppp,Col2a1,Twsg1,Csf1r,Pitx3,Bbs4,Baiap2,Ccr1,Serpine2,Fcgr2b,Itga8,Notch1,Tyro3,Il1b,Smad9,Tspan2,Ptbp2,B4galt2,Dock7,Mfsd2a,Foxp2,Timp4,Tyrobp,Fgf13,Flna,Bmpr1a,Lyn,Akna,Sema7a,Hdac11,Zfhx3,Atp1b2,Kcnab1,C1qa,S1pr1,Nfib,Chd7,Fat4,S100a8,Fpr2,Agt,Wls,Itgam,Sema5a,Fut10,Prkg1,Efna5,Synj2,Tacc2,Fgfr3,Itgb1,Ptprz1,Mafb,Kcnk3,Dll4,Myh10,Adora2a,Unc5c,B4galt5,Shank3,Eml1…
GO:0034765	regulation of ion transmembrane transport	49	477	1.14e-05	Nalcn,Slc9a3r2,Cybb,Stac2,Jph2,Kcnmb1,Rgs4,Scn2a1,Flna,Rrad,Lyn,Ank2,Tgfb2,Atp1b2,Kcnab1,Kcnh2,Cacna2d1,Osr1,Kcna5,Chd7,Agt,Kcnip1,Hvcn1,Prkg1,Cav3,Asph,Plcg2,Tlr9,Slc8a1,Itgb1,Fgf14,Kcnd3,Nos1,Shank3,Ptk2b,Tmsb4x,Cacna1d,Cacna1c,Dmd,Cacnb2,Fhl1,Rapgef3,Slmap,Nos1ap,Gpr35,Wwp2,Mef2c,Kcnip4,Kcnma1	Nalcn,Slc9a3r2,Cybb,Stac2,Jph2,Kcnmb1,Rgs4,Scn2a1,Flna,Rrad,Lyn,Ank2,Tgfb2,Atp1b2,Kcnab1,Kcnh2,Cacna2d1,Osr1,Kcna5,Chd7,Agt,Kcnip1,Hvcn1,Prkg1,Cav3,Asph,Plcg2,Tlr9,Slc8a1,Itgb1,Fgf14,Kcnd3,Nos1,Shank3,Ptk2b,Tmsb4x,Cacna1d,Cacna1c,Dmd,Cacnb2,Fhl1,Rapgef3,Slmap,Gm7694,Gpr35,Wwp2,Mef2c,Kcnip4,Kcnma1
GO:0001818	negative regulation of cytokine production	33	255	1.2e-05	Tgfb3,Epha2,Lbp,Mmp8,Vsir,Havcr2,Rgcc,Irg1,Twsg1,Il1r2,Slc11a1,Fcgr2b,Tnfrsf9,Pglyrp1,Tyrobp,Btk,Flt3,Tgfb2,Bst2,Jak3,Klf2,Trim30a,Tlr9,Ceacam1,Mefv,Hdac9,Tlr8,Tmsb4x,Bcl3,Apod,Srgn,Inpp5d,Cd200	Tgfb3,Epha2,Lbp,Mmp8,Vsir,Havcr2,Rgcc,Acod1,Twsg1,Il1r2,Slc11a1,Fcgr2b,Tnfrsf9,Pglyrp1,Tyrobp,Btk,Flt3,Tgfb2,Bst2,Jak3,Klf2,Trim30a,Tlr9,Ceacam1,Mefv,Hdac9,Tlr8,Tmsb4x,Bcl3,Apod,Srgn,Inpp5d,Cd200
GO:0034762	regulation of transmembrane transport	55	568	1.2e-05	Nalcn,Slc9a3r2,Sh2b2,Cybb,Stac2,Jph2,Kcnmb1,Pim1,C3,Rgs4,Scn2a1,Il1b,Flna,Rrad,Lyn,Ank2,Tgfb2,Atp1b2,Kcnab1,Kcnh2,Cacna2d1,C1qtnf2,Osr1,Kcna5,Chd7,Agt,Kcnip1,Hvcn1,Prkg1,Cav3,Asph,Plcg2,Tlr9,Slc8a1,Itgb1,Fgf14,Kcnd3,Ddi2,Nos1,Shank3,Ptk2b,Tmsb4x,Cacna1d,Cacna1c,Dmd,Cacnb2,Fhl1,Rapgef3,Slmap,Nos1ap,Gpr35,Wwp2,Mef2c,Kcnip4,Kcnma1	Nalcn,Slc9a3r2,Sh2b2,Cybb,Stac2,Jph2,Kcnmb1,Pim1,C3,Rgs4,Scn2a1,Il1b,Flna,Rrad,Lyn,Ank2,Tgfb2,Atp1b2,Kcnab1,Kcnh2,Cacna2d1,C1qtnf2,Osr1,Kcna5,Chd7,Agt,Kcnip1,Hvcn1,Prkg1,Cav3,Asph,Plcg2,Tlr9,Slc8a1,Itgb1,Fgf14,Kcnd3,Ddi2,Nos1,Shank3,Ptk2b,Tmsb4x,Cacna1d,Cacna1c,Dmd,Cacnb2,Fhl1,Rapgef3,Slmap,Gm7694,Gpr35,Wwp2,Mef2c,Kcnip4,Kcnma1
GO:0097529	myeloid leukocyte migration	21	113	1.2e-05	Itgb2,Pdgfb,Ccl8,Ccl6,Ccl9,Cxcl13,Il1b,Flt1,Arhgef5,Jam3,Tgfb2,Itga9,S100a8,Itgam,Retnlg,Fcer1g,Csf3r,S100a9,Syk,Gpr35,Fcgr3	Itgb2,Pdgfb,Ccl8,Ccl6,Ccl9,Cxcl13,Il1b,Flt1,Arhgef5,Jam3,Tgfb2,Itga9,S100a8,Itgam,Retnlg,Fcer1g,Csf3r,S100a9,Syk,Gpr35,Fcgr3
GO:0050672	negative regulation of lymphocyte proliferation	18	83	1.22e-05	Vsir,Havcr2,Twsg1,Fcgr2b,Zbtb7b,Tyrobp,Btk,Lyn,Zc3h12d,H2-Ab1,H2-Aa,Pde5a,Cebpb,Pawr,Ceacam1,Cd300a,Inpp5d,Ihh	Vsir,Havcr2,Twsg1,Fcgr2b,Zbtb7b,Tyrobp,Btk,Lyn,Zc3h12d,H2-Ab1,H2-Aa,Pde5a,Cebpb,Pawr,Ceacam1,Cd300a,Inpp5d,Ihh
GO:0003012	muscle system process	32	243	1.27e-05	Stac2,Tbx3,Hey2,Fbxo32,Mylk,Cd38,Ank2,Kcnh2,Acta2,Gucy1a3,Cacna2d1,Kcna5,Agt,Pde5a,Myom1,Prkg1,Cav3,Slc8a1,Myh11,Kcnd3,Nos1,Cacna1d,Cacna1c,Dmd,Cacnb2,Mrvi1,Slmap,Atp2b4,Myl6,Sco2,Mef2c,Kcnma1	Stac2,Tbx3,Hey2,Fbxo32,Mylk,Cd38,Ank2,Kcnh2,Acta2,Gucy1a3,Cacna2d1,Kcna5,Agt,Pde5a,Myom1,Prkg1,Cav3,Slc8a1,Myh11,Kcnd3,Nos1,Cacna1d,Cacna1c,Dmd,Cacnb2,Mrvi1,Slmap,Atp2b4,Myl6,Sco2,Mef2c,Kcnma1
GO:1903530	regulation of secretion by cell	64	713	1.46e-05	Ncs1,Itgb2,Ppard,Tgfb3,Mmp13,Cyth1,Nos2,Cd22,Igfbp3,Rgcc,Nkx3-1,Abcg1,Notch1,Il1b,Tnfrsf1b,Fgr,Cd38,Clec4e,Il4ra,Bace1,Syt15,Lyn,Tgfb2,Pim3,Midn,Nov,Cd14,Pam,Sorl1,Chd7,Camk2n1,Agt,Wls,Itgam,Myom1,Prkg1,Efna5,Fcer1g,Fes,Tlr9,Glul,AF251705,Ceacam1,Mical1,Ddi2,Nos1,Myh10,Trpm2,Adora2a,Cd300a,Hdac9,Nr1h3,Cacna1d,Cacnb2,Syk,Rab27b,Ucp2,Hmgn3,Stxbp2,Srgn,Cd200,Ncam1,Mef2c,Apoe	Ncs1,Itgb2,Ppard,Tgfb3,Mmp13,Cyth1,Nos2,Cd22,Igfbp3,Rgcc,Nkx3-1,Abcg1,Notch1,Il1b,Tnfrsf1b,Fgr,Cd38,Clec4e,Il4ra,Bace1,Syt15,Lyn,Tgfb2,Pim3,Midn,Nov,Cd14,Pam,Sorl1,Chd7,Camk2n1,Agt,Wls,Itgam,Myom1,Prkg1,Efna5,Fcer1g,Fes,Tlr9,Glul,Cd300c2,Ceacam1,Mical1,Ddi2,Nos1,Myh10,Trpm2,Adora2a,Cd300a,Hdac9,Nr1h3,Cacna1d,Cacnb2,Syk,Rab27b,Ucp2,Hmgn3,Stxbp2,Srgn,Cd200,Ncam1,Mef2c,Apoe
GO:0031324	negative regulation of cellular metabolic process	164	2497	1.5e-05	Pdgfb,Spi1,Ppard,Tgfbr1,Mnda,Eng,Hyal2,Notch4,Ctsz,Jph2,Tbx3,Hey2,Pbld1,Eif4ebp2,Igfbp3,Id2,Serpina3n,Id4,Tppp,Thrb,Samd4,Nkx3-1,Ciita,Mpv17l,Hcls1,Cdkn1a,Lbh,Xdh,C3,Il1r2,Slc11a1,Serpine2,Notch1,Itgav,Il1b,Pkia,Zbtb7b,Ptbp2,Mfsd2a,Prdm16,Cd38,Foxp2,Lmcd1,Vgll4,Timp4,Dkk3,Flna,Eif4ebp1,Slc27a1,Usp2,Apoc3,Il10ra,Kank2,Tbx18,Mlh1,Qsox1,Scai,Parp14,Hey1,Lyn,Pmepa1,Acer2,Zc3h12d,Irf8,Pbxip1,Serpina3g…	Pdgfb,Spi1,Ppard,Tgfbr1,Mnda,Eng,Hyal2,Notch4,Ctsz,Jph2,Tbx3,Hey2,Pbld1,Eif4ebp2,Igfbp3,Id2,Serpina3n,Id4,Tppp,Thrb,Samd4,Nkx3-1,Ciita,Mpv17l,Hcls1,Cdkn1a,Lbh,Xdh,C3,Il1r2,Slc11a1,Serpine2,Notch1,Itgav,Il1b,Pkia,Zbtb7b,Ptbp2,Mfsd2a,Prdm16,Cd38,Foxp2,Lmcd1,Vgll4,Timp4,Dkk3,Flna,Eif4ebp1,Slc27a1,Usp2,Apoc3,Il10ra,Kank2,Tbx18,Mlh1,Qsox1,Scai,Parp14,Hey1,Lyn,Pmepa1,Acer2,Zc3h12d,Irf8,Pbxip1,Serpina3g…
GO:0002819	regulation of adaptive immune response	26	172	1.65e-05	Vsir,Havcr2,C3,H2-K1,Irf7,Slc11a1,Mr1,Fcgr2b,Il1b,Zbtb7b,Fcgr1,Tnfrsf1b,Il4ra,Btk,Mlh1,H2-DMa,H2-Ab1,Jak3,Pvrl2,Fcer1g,Cd74,Ceacam1,Tnfrsf13c,Fcgr3,Mef2c,H2-D1	Vsir,Havcr2,C3,H2-K1,Irf7,Slc11a1,Mr1,Fcgr2b,Il1b,Zbtb7b,Fcgr1,Tnfrsf1b,Il4ra,Btk,Mlh1,H2-DMa,H2-Ab1,Jak3,Nectin2,Fcer1g,Cd74,Ceacam1,Tnfrsf13c,Fcgr3,Mef2c,H2-D1
GO:0051129	negative regulation of cellular component organization	65	733	1.74e-05	Spi1,Ctsz,Evl,Rgcc,Mpv17l,H2-K1,Dpysl3,Bbs4,Notch1,Il1b,Arhgef2,Tnfrsf1b,Sema3c,Sema3d,Cd38,Fgf13,Flna,Eif4ebp1,Cdh5,Jam3,Kank2,Eml2,Cspg4,Plekhh2,Pmepa1,Kank3,Sema7a,Antxr1,Phldb2,Mylip,S1pr1,Eps8,Sorl1,Epha3,Stat1,Ngef,Map1b,Sema5a,Rock1,Cav3,Trim30a,Fgfr3,Itgb1,Sema3g,Ptprz1,Map1a,Mefv,Flcn,Cd300a,Hdgfrp3,Arhgef15,Shank3,D8Ertd82e,Nr1h3,Tmsb4x,Fgfr2,Rapgef3,Dact1,Rtn4rl2,Apod,Abca7,Sema6b,Tet1…	Spi1,Ctsz,Evl,Rgcc,Mpv17l,H2-K1,Dpysl3,Bbs4,Notch1,Il1b,Arhgef2,Tnfrsf1b,Sema3c,Sema3d,Cd38,Fgf13,Flna,Eif4ebp1,Cdh5,Jam3,Kank2,Eml2,Cspg4,Plekhh2,Pmepa1,Kank3,Sema7a,Antxr1,Phldb2,Mylip,S1pr1,Eps8,Sorl1,Epha3,Stat1,Ngef,Map1b,Sema5a,Rock1,Cav3,Trim30a,Fgfr3,Itgb1,Sema3g,Ptprz1,Map1a,Mefv,Flcn,Cd300a,Hdgfrp3,Arhgef15,Shank3,D8Ertd82e,Nr1h3,Tmsb4x,Fgfr2,Rapgef3,Dact1,Rtn4rl2,Apod,Abca7,Sema6b,Tet1…
GO:0030308	negative regulation of cell growth	28	197	1.79e-05	Ppard,Hyal2,Cdkn1a,Sox17,Serpine2,Rgs4,Sema3c,Sema3d,Vgll4,Fgf13,Rrad,Zc3h12d,Sema7a,Tgfb2,Bst2,Nov,Dcun1d3,Agt,Sema5a,Cav3,Sema3g,Grem1,Flcn,Cirbp,Dact3,Fhl1,Sema6b,Mndal	Ppard,Hyal2,Cdkn1a,Sox17,Serpine2,Rgs4,Sema3c,Sema3d,Vgll4,Fgf13,Rrad,Zc3h12d,Sema7a,Tgfb2,Bst2,Nov,Dcun1d3,Agt,Sema5a,Cav3,Sema3g,Grem1,Flcn,Cirbp,Dact3,Fhl1,Sema6b,Mndal
GO:0002831	regulation of response to biotic stimulus	34	274	1.83e-05	Mnda,Lbp,Havcr2,Ly86,Irg1,Irf7,Ccr1,Mr1,Tyro3,Il1b,Fgr,Parp14,Fgl2,Samhd1,Ifi205,Fpr2,Stat1,Pvrl2,Tlr9,Pydc3,Myo1f,Cd74,Cd37,Ceacam1,Adam8,Ifi204,Tlr8,Tmem173,Treml4,Ifi203,Apoe,Apobec3,Nlrc5,Mndal	Mnda,Lbp,Havcr2,Ly86,Acod1,Irf7,Ccr1,Mr1,Tyro3,Il1b,Fgr,Parp14,Fgl2,Samhd1,Ifi205,Fpr2,Stat1,Nectin2,Tlr9,Pydc3,Myo1f,Cd74,Cd37,Ceacam1,Adam8,Ifi204,Tlr8,Tmem173,Treml4,Ifi203,Apoe,Apobec3,Nlrc5,Mndal
GO:0030888	regulation of B cell proliferation	16	67	1.83e-05	Cd22,Cdkn1a,Fcgr2b,Cd38,Tyrobp,Btk,Lyn,Nfatc2,Tlr9,Pawr,Cd74,Bst1,Cd300a,Tnfrsf13c,Inpp5d,Mef2c	Cd22,Cdkn1a,Fcgr2b,Cd38,Tyrobp,Btk,Lyn,Nfatc2,Tlr9,Pawr,Cd74,Bst1,Cd300a,Tnfrsf13c,Inpp5d,Mef2c
GO:0050729	positive regulation of inflammatory response	23	139	1.92e-05	Ddt,Gprc5b,Hyal2,Lbp,Mmp8,Nfkbia,C3,Il1b,Fcgr1,Btk,Napepld,Gpr4,S100a8,Pde5a,Cebpb,Alox5ap,Fcer1g,Tlr9,Abcc1,Adam8,S100a9,Pde2a,Fcgr3	Ddt,Gprc5b,Hyal2,Lbp,Mmp8,Nfkbia,C3,Il1b,Fcgr1,Btk,Napepld,Gpr4,S100a8,Pde5a,Cebpb,Alox5ap,Fcer1g,Tlr9,Abcc1,Adam8,S100a9,Pde2a,Fcgr3
GO:0050708	regulation of protein secretion	40	357	1.97e-05	Ppard,Tgfb3,Mmp13,Nos2,Cd22,Rgcc,Abcg1,Il1b,Fgr,Cd38,Clec4e,Lyn,Tgfb2,Pim3,Midn,Nov,Cd14,Pam,Sorl1,Camk2n1,Agt,Wls,Myom1,Efna5,Tlr9,Glul,AF251705,Nos1,Myh10,Trpm2,Adora2a,Hdac9,Nr1h3,Cacna1d,Syk,Ucp2,Hmgn3,Srgn,Cd200,Apoe	Ppard,Tgfb3,Mmp13,Nos2,Cd22,Rgcc,Abcg1,Il1b,Fgr,Cd38,Clec4e,Lyn,Tgfb2,Pim3,Midn,Nov,Cd14,Pam,Sorl1,Camk2n1,Agt,Wls,Myom1,Efna5,Tlr9,Glul,Cd300c2,Nos1,Myh10,Trpm2,Adora2a,Hdac9,Nr1h3,Cacna1d,Syk,Ucp2,Hmgn3,Srgn,Cd200,Apoe
GO:0009891	positive regulation of biosynthetic process	136	1984	2.14e-05	Itgb2,Pdgfb,Ltbp1,Spi1,Ppard,Tgfb3,Ssbp2,Dyrk2,Irf5,Tead4,Ddah2,Tgfbr1,Eng,Hyal2,Ncf1,Nos2,Tbx3,Mmp8,Hey2,Id2,Nfkbia,Actn1,Id4,Thrb,Samd4,Rgcc,Nkx3-1,Ciita,Hcls1,Pim1,Abcg1,Lbh,Bambi,Pitx3,Irf7,Sox17,Slc11a1,Ccdc3,Itga8,Notch1,Il1b,Smad9,Zbtb7b,Arhgef2,Bmpr1b,Mycl,Mfsd2a,Prdm16,Cd38,Plac8,Rbpms,Gpt2,Slc27a1,Pou2af1,Apoc3,Elovl5,Tbx18,Bmpr1a,Hey1,Creb5,Abhd14b,Rbm3,Npnt,Irf8,Ablim3,Akna,Sbno2,Chd6…	Itgb2,Pdgfb,Ltbp1,Spi1,Ppard,Tgfb3,Ssbp2,Dyrk2,Irf5,Tead4,Ddah2,Tgfbr1,Eng,Hyal2,Ncf1,Nos2,Tbx3,Mmp8,Hey2,Id2,Nfkbia,Actn1,Id4,Thrb,Samd4,Rgcc,Nkx3-1,Ciita,Hcls1,Pim1,Abcg1,Lbh,Bambi,Pitx3,Irf7,Sox17,Slc11a1,Ccdc3,Itga8,Notch1,Il1b,Smad9,Zbtb7b,Arhgef2,Bmpr1b,Mycl,Mfsd2a,Prdm16,Cd38,Plac8,Rbpms,Gpt2,Slc27a1,Pou2af1,Apoc3,Elovl5,Tbx18,Bmpr1a,Hey1,Creb5,Abhd14b,Rbm3,Npnt,Irf8,Ablim3,Akna,Sbno2,Chd6…
GO:0018108	peptidyl-tyrosine phosphorylation	25	164	2.35e-05	Pdgfb,Hck,Dyrk2,Ephb3,Epha2,Flt4,Csf1r,Tyro3,Fgr,Flt1,Btk,Tie1,Lyn,Flt3,Jak3,Epha3,Epha1,Fes,Fgfr3,Ptk2b,Nrp2,Ephb6,Tnk2,Fgfr2,Syk	Pdgfb,Hck,Dyrk2,Ephb3,Epha2,Flt4,Csf1r,Tyro3,Fgr,Flt1,Btk,Tie1,Lyn,Flt3,Jak3,Epha3,Epha1,Fes,Fgfr3,Ptk2b,Nrp2,Ephb6,Tnk2,Fgfr2,Syk
GO:0071222	cellular response to lipopolysaccharide	27	188	2.36e-05	Ppard,Lbp,Nos2,Cxcl16,Havcr2,Nfkbia,Irg1,Cxcl13,Il1b,Abca1,Tnfrsf1b,Lyn,Irf8,Sbno2,Lcn2,Cd14,Stat1,Cebpb,Cd300lb,Fcgr4,Tlr9,Scarb1,Cd68,Nr1h3,Sgms1,Pde2a,Mef2c	Ppard,Lbp,Nos2,Cxcl16,Havcr2,Nfkbia,Acod1,Cxcl13,Il1b,Abca1,Tnfrsf1b,Lyn,Irf8,Sbno2,Lcn2,Cd14,Stat1,Cebpb,Cd300lb,Fcgr4,Tlr9,Scarb1,Cd68,Nr1h3,Sgms1,Pde2a,Mef2c
GO:0003229	ventricular cardiac muscle tissue development	15	60	2.53e-05	Tgfbr1,Eng,Tbx3,Hey2,Id2,Notch1,Bmpr1a,Hey1,Tgfb2,Ly6e,Chd7,Dll4,Ccm2l,Fgfr2,Dsp	Tgfbr1,Eng,Tbx3,Hey2,Id2,Notch1,Bmpr1a,Hey1,Tgfb2,Ly6e,Chd7,Dll4,Ccm2l,Fgfr2,Dsp
GO:0008016	regulation of heart contraction	26	177	2.6e-05	Hey2,Thrb,Rgs4,Fgf13,Flna,Ank2,Tgfb2,Kcnh2,Cacna2d1,Kcna5,Agt,Pde5a,Prkg1,Cav3,Slc8a1,Kcnd3,Nos1,Ctnna3,Gjc1,Cacna1d,Cacna1c,Dmd,Cacnb2,Dsp,Atp2b4,Nos1ap	Hey2,Thrb,Rgs4,Fgf13,Flna,Ank2,Tgfb2,Kcnh2,Cacna2d1,Kcna5,Agt,Pde5a,Prkg1,Cav3,Slc8a1,Kcnd3,Nos1,Ctnna3,Gjc1,Cacna1d,Cacna1c,Dmd,Cacnb2,Dsp,Atp2b4,Gm7694
GO:0002703	regulation of leukocyte mediated immunity	29	214	2.61e-05	Itgb2,Vsir,Havcr2,C3,H2-K1,Mr1,Fcgr2b,Il1b,Fcgr1,Tnfrsf1b,Fgr,Tyrobp,Il4ra,Btk,Mlh1,Lyn,Bst2,Jak3,Itgam,Pvrl2,Fcer1g,Fes,Tlr9,Ceacam1,Cd300a,Syk,Stxbp2,Fcgr3,H2-D1	Itgb2,Vsir,Havcr2,C3,H2-K1,Mr1,Fcgr2b,Il1b,Fcgr1,Tnfrsf1b,Fgr,Tyrobp,Il4ra,Btk,Mlh1,Lyn,Bst2,Jak3,Itgam,Nectin2,Fcer1g,Fes,Tlr9,Ceacam1,Cd300a,Syk,Stxbp2,Fcgr3,H2-D1
GO:0031328	positive regulation of cellular biosynthetic process	133	1940	2.86e-05	Itgb2,Pdgfb,Spi1,Ppard,Tgfb3,Ssbp2,Dyrk2,Irf5,Tead4,Ddah2,Tgfbr1,Eng,Hyal2,Ncf1,Nos2,Tbx3,Mmp8,Hey2,Id2,Nfkbia,Actn1,Id4,Thrb,Samd4,Rgcc,Nkx3-1,Ciita,Hcls1,Pim1,Lbh,Bambi,Pitx3,Irf7,Sox17,Slc11a1,Itga8,Notch1,Il1b,Smad9,Zbtb7b,Arhgef2,Bmpr1b,Mycl,Mfsd2a,Prdm16,Cd38,Plac8,Rbpms,Gpt2,Slc27a1,Pou2af1,Apoc3,Elovl5,Tbx18,Bmpr1a,Hey1,Creb5,Abhd14b,Rbm3,Npnt,Irf8,Ablim3,Akna,Sbno2,Chd6,Tgfb2,Zfhx3,Fgf1,…	Itgb2,Pdgfb,Spi1,Ppard,Tgfb3,Ssbp2,Dyrk2,Irf5,Tead4,Ddah2,Tgfbr1,Eng,Hyal2,Ncf1,Nos2,Tbx3,Mmp8,Hey2,Id2,Nfkbia,Actn1,Id4,Thrb,Samd4,Rgcc,Nkx3-1,Ciita,Hcls1,Pim1,Lbh,Bambi,Pitx3,Irf7,Sox17,Slc11a1,Itga8,Notch1,Il1b,Smad9,Zbtb7b,Arhgef2,Bmpr1b,Mycl,Mfsd2a,Prdm16,Cd38,Plac8,Rbpms,Gpt2,Slc27a1,Pou2af1,Apoc3,Elovl5,Tbx18,Bmpr1a,Hey1,Creb5,Abhd14b,Rbm3,Npnt,Irf8,Ablim3,Akna,Sbno2,Chd6,Tgfb2,Zfhx3,Fgf1,…
GO:0008283	cell population proliferation	52	541	2.94e-05	Itgb2,Pdgfb,Ppard,Epha2,Ncf1,Igfbp3,Id2,Id4,Nkx3-1,Csf1r,Slc11a1,Notch1,Arhgef2,Dock7,Wnt16,Fgf13,Cyp1a1,Tgfbi,Rag2,Cspg4,Flt3,Akna,Tgfb2,Fgf1,Dagla,Mustn1,Nov,Osr1,Shb,Fat4,Agt,Lipg,Stat1,Itgam,Sema5a,Cebpb,Hhip,Tacc2,Morf4l1,Scarb1,Glul,Cd74,Ceacam1,Myh10,Rps6ka1,Eml1,Ptk2b,Ephb6,Fgfr2,Satb1,Ihh,Mef2c	Itgb2,Pdgfb,Ppard,Epha2,Ncf1,Igfbp3,Id2,Id4,Nkx3-1,Csf1r,Slc11a1,Notch1,Arhgef2,Dock7,Wnt16,Fgf13,Cyp1a1,Tgfbi,Rag2,Cspg4,Flt3,Akna,Tgfb2,Fgf1,Dagla,Mustn1,Nov,Osr1,Shb,Fat4,Agt,Lipg,Stat1,Itgam,Sema5a,Cebpb,Hhip,Tacc2,Morf4l1,Scarb1,Glul,Cd74,Ceacam1,Myh10,Rps6ka1,Eml1,Ptk2b,Ephb6,Fgfr2,Satb1,Ihh,Mef2c
GO:0030036	actin cytoskeleton organization	49	496	3.03e-05	Pdgfb,Cnn1,Cnn2,Sh2b2,Csrp2,Actn1,Evl,Parvb,Hcls1,Dpysl3,Baiap2,Csrp1,Arhgef2,Fscn1,Arhgef5,Tyrobp,Pls3,Flna,Pdlim3,Pgm5,Ablim3,Antxr1,Cobl,Pdlim7,S1pr1,Eps8,Prr5,Rock1,Myom1,Cav3,Emp2,Enah,Nuak2,Myo1f,Itgb1,Myh11,Pawr,Mical1,Dstn,Myh10,Plek,Myo7a,Ptk2b,Tmsb4x,S100a9,Svil,Lcp1,Tnik,Nos1ap	Pdgfb,Cnn1,Cnn2,Sh2b2,Csrp2,Actn1,Evl,Parvb,Hcls1,Dpysl3,Baiap2,Csrp1,Arhgef2,Fscn1,Arhgef5,Tyrobp,Pls3,Flna,Pdlim3,Pgm5,Ablim3,Antxr1,Cobl,Pdlim7,S1pr1,Eps8,Prr5,Rock1,Myom1,Cav3,Emp2,Enah,Nuak2,Myo1f,Itgb1,Myh11,Pawr,Mical1,Dstn,Myh10,Plek,Myo7a,Ptk2b,Tmsb4x,S100a9,Svil,Lcp1,Tnik,Gm7694
GO:0034330	cell junction organization	48	481	3.03e-05	Pdgfb,Esam,Tgfb3,Ephb3,Actn1,Vcl,Hcls1,Csf1r,Baiap2,Itgav,Fscn1,Fgf13,Pls3,Flna,Cdh5,Jam3,Ky,C1qc,Cdh6,C1qb,Tgfb2,C1qa,Efnb1,Epha3,Ngef,Map1b,Plxnb1,Efna5,Dlg3,Itgb1,Dst,Ceacam1,Myh10,Flcn,Pkp4,Itgb4,Gjc1,Shank3,Ptk2b,Cacnb2,Fgfr2,Dsp,Igsf9b,Dact1,Myo9a,Nos1ap,Slc8a2,Apoe	Pdgfb,Esam,Tgfb3,Ephb3,Actn1,Vcl,Hcls1,Csf1r,Baiap2,Itgav,Fscn1,Fgf13,Pls3,Flna,Cdh5,Jam3,Ky,C1qc,Cdh6,C1qb,Tgfb2,C1qa,Efnb1,Epha3,Ngef,Map1b,Plxnb1,Efna5,Dlg3,Itgb1,Dst,Ceacam1,Myh10,Flcn,Pkp4,Itgb4,Gjc1,Shank3,Ptk2b,Cacnb2,Fgfr2,Dsp,Igsf9b,Dact1,Myo9a,Gm7694,Slc8a2,Apoe
GO:0031344	regulation of cell projection organization	68	797	3.19e-05	Ncs1,Tgfb3,Ephb3,Epha2,Tgfbr1,Gprc5b,Xk,Ctsz,Evl,Hcls1,H2-K1,Dpysl3,Efhc2,Bbs4,Baiap2,Podxl,Serpine2,Rab17,Mark1,Fcgr2b,Mfsd2a,Sema3c,Sema3d,Cd38,Fscn1,Fgf13,Flna,Lyn,Cspg4,Syne1,Dzip1,Sema7a,Scarf1,Cobl,Atp1b2,Mylip,Eps8,Lcn2,Map6,Agt,Epha3,Ngef,Cdc42ep3,Map1b,Sema5a,Camk2g,Plxnb1,Efna5,Fes,Icam1,Itgb1,Sema3g,Ptprz1,Tanc2,Trpm2,Shank3,D8Ertd82e,Ptk2b,Dmd,S100a9,Rtn4rl2,Myo9a,Tnik,Sema6b,Mef2c,Ap…	Ncs1,Tgfb3,Ephb3,Epha2,Tgfbr1,Gprc5b,Xk,Ctsz,Evl,Hcls1,H2-K1,Dpysl3,Efhc2,Bbs4,Baiap2,Podxl,Serpine2,Rab17,Mark1,Fcgr2b,Mfsd2a,Sema3c,Sema3d,Cd38,Fscn1,Fgf13,Flna,Lyn,Cspg4,Syne1,Dzip1,Sema7a,Scarf1,Cobl,Atp1b2,Mylip,Eps8,Lcn2,Map6,Agt,Epha3,Ngef,Cdc42ep3,Map1b,Sema5a,Camk2g,Plxnb1,Efna5,Fes,Icam1,Itgb1,Sema3g,Ptprz1,Tanc2,Trpm2,Shank3,D8Ertd82e,Ptk2b,Dmd,S100a9,Rtn4rl2,Myo9a,Tnik,Sema6b,Mef2c,Ap…
GO:0051924	regulation of calcium ion transport	33	269	3.29e-05	Pdgfb,Stac2,Jph2,Mylk,Ccr1,Rgs4,Rrad,Usp2,Lyn,Ank2,Tgfb2,Cacna2d1,Chd7,Jak3,Agt,Cav3,Asph,Plcg2,Tlr9,Icam1,Slc8a1,Pawr,Fgf14,Nos1,Adora2a,Ptk2b,Cacna1d,Cacna1c,Dmd,Cacnb2,Rapgef3,Nos1ap,Gpr35	Pdgfb,Stac2,Jph2,Mylk,Ccr1,Rgs4,Rrad,Usp2,Lyn,Ank2,Tgfb2,Cacna2d1,Chd7,Jak3,Agt,Cav3,Asph,Plcg2,Tlr9,Icam1,Slc8a1,Pawr,Fgf14,Nos1,Adora2a,Ptk2b,Cacna1d,Cacna1c,Dmd,Cacnb2,Rapgef3,Gm7694,Gpr35
GO:0051051	negative regulation of transport	50	513	3.3e-05	Cyp4f18,Cnn2,Sh2b2,Cd22,Igfbp3,Rgcc,Mpv17l,Serpine2,Fcgr2b,Rgs4,Notch1,Itgav,Il1b,Pkia,Tnfrsf1b,Rrad,Usp2,Tgfb2,Pim3,Midn,Kcnab1,Kcnh2,Bst2,Nov,Osr1,Kcna5,Epha3,Map1b,Prkg1,Cav3,Tlr9,Icam1,Pawr,Cd74,Ceacam1,Ddi2,Nos1,Cd300lf,Cd300a,Hdac9,Ptk2b,Nr1h3,Apod,Ucp2,Srgn,Gpr35,Abca7,Cd200,Wwp2,Apoe	Cyp4f18,Cnn2,Sh2b2,Cd22,Igfbp3,Rgcc,Mpv17l,Serpine2,Fcgr2b,Rgs4,Notch1,Itgav,Il1b,Pkia,Tnfrsf1b,Rrad,Usp2,Tgfb2,Pim3,Midn,Kcnab1,Kcnh2,Bst2,Nov,Osr1,Kcna5,Epha3,Map1b,Prkg1,Cav3,Tlr9,Icam1,Pawr,Cd74,Ceacam1,Ddi2,Nos1,Cd300lf,Cd300a,Hdac9,Ptk2b,Nr1h3,Apod,Ucp2,Srgn,Gpr35,Abca7,Cd200,Wwp2,Apoe
GO:0002822	regulation of adaptive immune response based on somatic recombination of immune receptors built from immunoglobulin superfamily domains	24	156	3.32e-05	Vsir,Havcr2,C3,H2-K1,Slc11a1,Mr1,Fcgr2b,Il1b,Zbtb7b,Fcgr1,Tnfrsf1b,Il4ra,Btk,Mlh1,H2-DMa,H2-Ab1,Jak3,Pvrl2,Fcer1g,Ceacam1,Tnfrsf13c,Fcgr3,Mef2c,H2-D1	Vsir,Havcr2,C3,H2-K1,Slc11a1,Mr1,Fcgr2b,Il1b,Zbtb7b,Fcgr1,Tnfrsf1b,Il4ra,Btk,Mlh1,H2-DMa,H2-Ab1,Jak3,Nectin2,Fcer1g,Ceacam1,Tnfrsf13c,Fcgr3,Mef2c,H2-D1
GO:0002696	positive regulation of leukocyte activation	37	324	3.39e-05	Itgb2,Lbp,Mmp8,Vsir,Havcr2,Cdkn1a,Il1b,Zbtb7b,Fgr,Cd38,Tyrobp,Il4ra,Mlh1,H2-DMa,H2-Ab1,H2-Aa,Runx3,Efnb1,Jak3,Shb,Itgam,Cd300lb,Nfatc2,Pvrl2,Rag1,Fcer1g,Tlr9,Cd74,Bst1,Adam8,Tnfrsf13c,Ephb6,Syk,Stxbp2,Inpp5d,Ihh,Mef2c	Itgb2,Lbp,Mmp8,Vsir,Havcr2,Cdkn1a,Il1b,Zbtb7b,Fgr,Cd38,Tyrobp,Il4ra,Mlh1,H2-DMa,H2-Ab1,H2-Aa,Runx3,Efnb1,Jak3,Shb,Itgam,Cd300lb,Nfatc2,Nectin2,Rag1,Fcer1g,Tlr9,Cd74,Bst1,Adam8,Tnfrsf13c,Ephb6,Syk,Stxbp2,Inpp5d,Ihh,Mef2c
GO:0045785	positive regulation of cell adhesion	44	425	3.58e-05	Itgb2,Vsir,Havcr2,Cxcl13,Pcsk5,Podxl,Rsu1,Itgav,Il1b,Zbtb7b,Il4ra,Flna,Tbx18,H2-DMa,Npnt,H2-Ab1,Tgfb2,Zfhx3,H2-Aa,Runx3,Efnb1,Jak3,Ecm2,Shb,Rock1,Epha1,Emp2,Rag1,Icam1,Itgb1,Piezo1,Pawr,Cd74,Flcn,Adam8,Tnfrsf13c,Rin2,Ptk2b,Dmd,Ephb6,Syk,Nfat5,Ihh,Gpr56	Itgb2,Vsir,Havcr2,Cxcl13,Pcsk5,Podxl,Rsu1,Itgav,Il1b,Zbtb7b,Il4ra,Flna,Tbx18,H2-DMa,Npnt,H2-Ab1,Tgfb2,Zfhx3,H2-Aa,Runx3,Efnb1,Jak3,Ecm2,Shb,Rock1,Epha1,Emp2,Rag1,Icam1,Itgb1,Piezo1,Pawr,Cd74,Flcn,Adam8,Tnfrsf13c,Rin2,Ptk2b,Dmd,Ephb6,Syk,Nfat5,Ihh,Adgrg1
GO:0030198	extracellular matrix organization	30	231	3.6e-05	Lamb1,Tgfbr1,Eng,Mmp13,Mmp8,Col2a1,Prdx4,Itga8,Col24a1,Qsox1,Tgfbi,Npnt,Tgfb2,Ecm2,Agt,Postn,Col4a4,Itgb1,Myh11,Spint2,Thsd4,Grem1,Col15a1,Nfkb2,Col4a3,Col19a1,Bcl3,Lcp1,Optc,Ihh	Lamb1,Tgfbr1,Eng,Mmp13,Mmp8,Col2a1,Prdx4,Itga8,Col24a1,Qsox1,Tgfbi,Npnt,Tgfb2,Ecm2,Agt,Postn,Col4a4,Itgb1,Myh11,Spint2,Thsd4,Grem1,Col15a1,Nfkb2,Col4a3,Col19a1,Bcl3,Lcp1,Optc,Ihh
GO:1903707	negative regulation of hemopoiesis	23	146	3.88e-05	Id2,Nfkbia,Notch1,Zbtb7b,Prdm16,Pglyrp1,Il4ra,C1qc,Lrrc17,Lyn,Flt3,Fgl2,Runx3,Jak3,Cd74,Ceacam1,Mafb,Tmem176a,Ptk2b,Inpp5d,Ihh,Tmem176b,Meis1	Id2,Nfkbia,Notch1,Zbtb7b,Prdm16,Pglyrp1,Il4ra,C1qc,Lrrc17,Lyn,Flt3,Fgl2,Runx3,Jak3,Cd74,Ceacam1,Mafb,Tmem176a,Ptk2b,Inpp5d,Ihh,Tmem176b,Meis1
GO:2001141	regulation of RNA biosynthetic process	176	2775	4.01e-05	Itgb2,Pdgfb,Spi1,Ppard,Hck,Tgfb3,Ssbp2,Irf5,Tead4,Tgfbr1,Mnda,Eng,Hyal2,Notch4,Ncf1,Jph2,Tbx3,Hey2,Havcr2,Id2,Nfkbia,Prkch,Actn1,Id4,Thrb,Rgcc,Nkx3-1,Irg1,Ciita,Hcls1,Pim1,Lbh,Bambi,Pitx3,Irf7,Sox17,Slc11a1,Cdk18,Fcgr2b,Itga8,Notch1,Il1b,Pkia,Smad9,Zbtb7b,Arhgef2,Bmpr1b,Tnfrsf1b,Mycl,Prdm16,Cd38,Plac8,Foxp2,Arhgef5,Lmcd1,Vgll4,Dkk3,Flna,Rbpms,Usp2,Pou2af1,Kank2,Tbx18,Bmpr1a,Scai,Parp14,Hey1,Creb5…	Itgb2,Pdgfb,Spi1,Ppard,Hck,Tgfb3,Ssbp2,Irf5,Tead4,Tgfbr1,Mnda,Eng,Hyal2,Notch4,Ncf1,Jph2,Tbx3,Hey2,Havcr2,Id2,Nfkbia,Prkch,Actn1,Id4,Thrb,Rgcc,Nkx3-1,Acod1,Ciita,Hcls1,Pim1,Lbh,Bambi,Pitx3,Irf7,Sox17,Slc11a1,Cdk18,Fcgr2b,Itga8,Notch1,Il1b,Pkia,Smad9,Zbtb7b,Arhgef2,Bmpr1b,Tnfrsf1b,Mycl,Prdm16,Cd38,Plac8,Foxp2,Arhgef5,Lmcd1,Vgll4,Dkk3,Flna,Rbpms,Usp2,Pou2af1,Kank2,Tbx18,Bmpr1a,Scai,Parp14,Hey1,Creb…
GO:0016043	cellular component organization	275	4769	4.11e-05	Itgb2,Pdgfb,Cnn1,Esam,Srpk3,Trappc6a,Spi1,Lamb1,Tgfb3,Cnn2,Sh2b2,Ephb3,Epha2,Tgfbr1,Eng,Hyal2,Mmp13,Xk,Slc12a7,Mmp8,Hey2,Tube1,Csrp2,Actn1,Evl,Tppp,Emb,Vcl,Parvb,Col2a1,Mpv17l,Hcls1,Mylk,Krt18,Fgd2,Abcg1,Dpysl3,Csf1r,C1qtnf9,Bbs4,Prdx4,Baiap2,Serpine2,Efhd1,Rab17,Csrp1,Mark1,Fcgr2b,Itga8,Notch1,Itgav,Tspan2,Gpsm2,Arhgef2,Fcgr1,Ptbp2,Col24a1,Bmpr1b,Abca1,Dock7,Mfsd2a,Sema3c,Sema3d,Prdm16,Tpst2,Ift…	Itgb2,Pdgfb,Cnn1,Esam,Srpk3,Trappc6a,Spi1,Lamb1,Tgfb3,Cnn2,Sh2b2,Ephb3,Epha2,Tgfbr1,Eng,Hyal2,Mmp13,Xk,Slc12a7,Mmp8,Hey2,Tube1,Csrp2,Actn1,Evl,Tppp,Emb,Vcl,Parvb,Col2a1,Mpv17l,Hcls1,Mylk,Krt18,Fgd2,Abcg1,Dpysl3,Csf1r,C1qtnf9,Bbs4,Prdx4,Baiap2,Serpine2,Efhd1,Rab17,Csrp1,Mark1,Fcgr2b,Itga8,Notch1,Itgav,Tspan2,Gpsm2,Arhgef2,Fcgr1,Ptbp2,Col24a1,Bmpr1b,Abca1,Dock7,Mfsd2a,Sema3c,Sema3d,Prdm16,Tpst2,Ift…
GO:2000181	negative regulation of blood vessel morphogenesis	21	124	4.11e-05	Epha2,Rgcc,Xdh,Notch1,Tie1,Tgfb2,Stab1,Gpr4,Klf2,Agt,Stat1,Rock1,Hhip,Dll4,Flcn,Mmrn2,Col4a3,Atp2b4,Optc,Thbs2,Card10	Epha2,Rgcc,Xdh,Notch1,Tie1,Tgfb2,Stab1,Gpr4,Klf2,Agt,Stat1,Rock1,Hhip,Dll4,Flcn,Mmrn2,Col4a3,Atp2b4,Optc,Thbs2,Card10
GO:0120035	regulation of plasma membrane bounded cell projection organization	67	788	4.17e-05	Ncs1,Tgfb3,Ephb3,Epha2,Tgfbr1,Gprc5b,Xk,Ctsz,Evl,Hcls1,H2-K1,Dpysl3,Efhc2,Bbs4,Baiap2,Podxl,Serpine2,Rab17,Mark1,Fcgr2b,Mfsd2a,Sema3c,Sema3d,Cd38,Fscn1,Fgf13,Flna,Lyn,Cspg4,Syne1,Dzip1,Sema7a,Scarf1,Cobl,Atp1b2,Mylip,Eps8,Map6,Agt,Epha3,Ngef,Cdc42ep3,Map1b,Sema5a,Camk2g,Plxnb1,Efna5,Fes,Icam1,Itgb1,Sema3g,Ptprz1,Tanc2,Trpm2,Shank3,D8Ertd82e,Ptk2b,Dmd,S100a9,Rtn4rl2,Myo9a,Tnik,Sema6b,Mef2c,Apoe,H2…	Ncs1,Tgfb3,Ephb3,Epha2,Tgfbr1,Gprc5b,Xk,Ctsz,Evl,Hcls1,H2-K1,Dpysl3,Efhc2,Bbs4,Baiap2,Podxl,Serpine2,Rab17,Mark1,Fcgr2b,Mfsd2a,Sema3c,Sema3d,Cd38,Fscn1,Fgf13,Flna,Lyn,Cspg4,Syne1,Dzip1,Sema7a,Scarf1,Cobl,Atp1b2,Mylip,Eps8,Map6,Agt,Epha3,Ngef,Cdc42ep3,Map1b,Sema5a,Camk2g,Plxnb1,Efna5,Fes,Icam1,Itgb1,Sema3g,Ptprz1,Tanc2,Trpm2,Shank3,D8Ertd82e,Ptk2b,Dmd,S100a9,Rtn4rl2,Myo9a,Tnik,Sema6b,Mef2c,Apoe,H2…
GO:0009628	response to abiotic stimulus	87	1126	4.18e-05	Ppard,Tgfb3,Cnn2,Slc1a3,Eng,Hyal2,Cybb,Nos2,Plod1,Id2,Nfkbia,Rgcc,Nkx3-1,Fbxo32,Ciita,Mylk,Cdkn1a,Serpine2,Notch1,Scn2a1,Il1b,B4galt2,Cd38,Plac8,Foxp2,Flt1,Eif4ebp1,Slc27a1,Usp2,Bace1,Cyp1a1,Arpp21,Lyn,Rbm3,Egln3,Brip1,Tgfb2,Fgf1,Tulp1,Foxo1,Kcna5,Cd14,Ier5,Pam,Dcun1d3,Hmgn1,Gpr4,Tlr7,Lrrc8c,Agt,Stat1,Map1b,Sema5a,Camk2g,Hvcn1,Postn,Sipa1,Cav3,Plk3,Rag1,Dio2,Slc8a1,Itgb1,Zak,Piezo1,Pawr,Ttpa,Kcnk…	Ppard,Tgfb3,Cnn2,Slc1a3,Eng,Hyal2,Cybb,Nos2,Plod1,Id2,Nfkbia,Rgcc,Nkx3-1,Fbxo32,Ciita,Mylk,Cdkn1a,Serpine2,Notch1,Scn2a1,Il1b,B4galt2,Cd38,Plac8,Foxp2,Flt1,Eif4ebp1,Slc27a1,Usp2,Bace1,Cyp1a1,Arpp21,Lyn,Rbm3,Egln3,Brip1,Tgfb2,Fgf1,Tulp1,Foxo1,Kcna5,Cd14,Ier5,Pam,Dcun1d3,Hmgn1,Gpr4,Tlr7,Lrrc8c,Agt,Stat1,Map1b,Sema5a,Camk2g,Hvcn1,Postn,Sipa1,Cav3,Plk3,Rag1,Dio2,Slc8a1,Itgb1,Zak,Piezo1,Pawr,Ttpa,Kcnk…
GO:0010941	regulation of cell death	117	1661	4.18e-05	Ppard,Hck,Tgfb3,Map3k11,Irf5,Tgfbr1,Hyal2,Ctsz,Tbx3,Hey2,Cdc34,Flt4,Igfbp3,Prkch,Rgcc,Nkx3-1,Fbxo32,Col2a1,Grina,Mpv17l,Sdf2l1,Hcls1,Krt18,Cdkn1a,Pim1,Xdh,Csf1r,Pitx3,Rassf3,Fcgr2b,Notch1,Itgav,Tyro3,Siglec1,Il1b,F3,Bmpr1b,Tnfrsf1b,Cd38,Plac8,Wnt16,Tyrobp,Flna,Mt1,Bace1,Kank2,Lyn,Syne1,Acer2,Egln3,Tgfb2,Pim3,Faim3,C1qa,Runx3,Nov,Foxo1,Osr1,Sorl1,Dcun1d3,Socs3,Jak3,S100a8,Fpr2,Agt,Stat1,Itgam,Pde5…	Ppard,Hck,Tgfb3,Map3k11,Irf5,Tgfbr1,Hyal2,Ctsz,Tbx3,Hey2,Cdc34,Flt4,Igfbp3,Prkch,Rgcc,Nkx3-1,Fbxo32,Col2a1,Grina,Mpv17l,Sdf2l1,Hcls1,Krt18,Cdkn1a,Pim1,Xdh,Csf1r,Pitx3,Rassf3,Fcgr2b,Notch1,Itgav,Tyro3,Siglec1,Il1b,F3,Bmpr1b,Tnfrsf1b,Cd38,Plac8,Wnt16,Tyrobp,Flna,Mt1,Bace1,Kank2,Lyn,Syne1,Acer2,Egln3,Tgfb2,Pim3,Fcmr,C1qa,Runx3,Nov,Foxo1,Osr1,Sorl1,Dcun1d3,Socs3,Jak3,S100a8,Fpr2,Agt,Stat1,Itgam,Pde5a…
GO:0042742	defense response to bacterium	32	260	4.36e-05	Hck,Epha2,Ncf1,Lbp,Nos2,Havcr2,Cxcl13,H2-K1,Slc11a1,Mr1,Fcgr1,Fgr,Plac8,Clec4e,Pglyrp1,Rag2,Irf8,Colec12,Stab1,Lcn2,Wdnml1,Fpr2,Cebpb,Fcer1g,Tlr9,Myo1f,Lyz1,Lyz2,Rnase6,Mpeg1,Bcl3,Syk	Hck,Epha2,Ncf1,Lbp,Nos2,Havcr2,Cxcl13,H2-K1,Slc11a1,Mr1,Fcgr1,Fgr,Plac8,Clec4e,Pglyrp1,Rag2,Irf8,Colec12,Stab1,Lcn2,Wfdc21,Fpr2,Cebpb,Fcer1g,Tlr9,Myo1f,Lyz1,Lyz2,Rnase6,Mpeg1,Bcl3,Syk
GO:1902106	negative regulation of leukocyte differentiation	19	103	4.37e-05	Id2,Zbtb7b,Prdm16,Pglyrp1,Il4ra,C1qc,Lrrc17,Lyn,Flt3,Fgl2,Runx3,Jak3,Cd74,Ceacam1,Mafb,Tmem176a,Inpp5d,Ihh,Tmem176b	Id2,Zbtb7b,Prdm16,Pglyrp1,Il4ra,C1qc,Lrrc17,Lyn,Flt3,Fgl2,Runx3,Jak3,Cd74,Ceacam1,Mafb,Tmem176a,Inpp5d,Ihh,Tmem176b
GO:0007411	axon guidance	30	234	4.43e-05	Ephb3,Epha2,Evl,Emb,Csf1r,Notch1,Bmpr1b,Sema3c,Sema3d,Nexn,Sema7a,Tgfb2,Runx3,Efnb1,Nfib,Epha3,Sema5a,Bsg,Plxnb1,Epha1,Efna5,Enah,Sema3g,Myh10,Unc5c,Ntf3,Nrp2,Unc5d,Ncam1,Sema6b	Ephb3,Epha2,Evl,Emb,Csf1r,Notch1,Bmpr1b,Sema3c,Sema3d,Nexn,Sema7a,Tgfb2,Runx3,Efnb1,Nfib,Epha3,Sema5a,Bsg,Plxnb1,Epha1,Efna5,Enah,Sema3g,Myh10,Unc5c,Ntf3,Nrp2,Unc5d,Ncam1,Sema6b
GO:0045665	negative regulation of neuron differentiation	32	261	4.65e-05	Ctsz,Id2,Id4,Thrb,H2-K1,Dpysl3,Notch1,Il1b,Sema3c,Sema3d,Cd38,Fgf13,Flna,Hey1,Cspg4,Sema7a,Mylip,Epha3,Ngef,Sema5a,Itgb1,Sema3g,Ptprz1,D8Ertd82e,Dmd,Ttc3,Rtn4rl2,Sema6b,Apoe,H2-D1,Pbx1,Meis1	Ctsz,Id2,Id4,Thrb,H2-K1,Dpysl3,Notch1,Il1b,Sema3c,Sema3d,Cd38,Fgf13,Flna,Hey1,Cspg4,Sema7a,Mylip,Epha3,Ngef,Sema5a,Itgb1,Sema3g,Ptprz1,D8Ertd82e,Dmd,Ttc3,Rtn4rl2,Sema6b,Apoe,H2-D1,Pbx1,Meis1
GO:0001816	cytokine production	24	160	4.73e-05	Nos2,Rgcc,Irf7,Slc11a1,Mr1,Notch1,Itgav,Il1b,Zbtb7b,Abca1,Lyn,Runx3,Agt,Nfatc2,Fcer1g,Tlr9,Pawr,Ccm2l,Ephb6,Tmem173,Irf9,Nfat5,Nfatc1,Gpr56	Nos2,Rgcc,Irf7,Slc11a1,Mr1,Notch1,Itgav,Il1b,Zbtb7b,Abca1,Lyn,Runx3,Agt,Nfatc2,Fcer1g,Tlr9,Pawr,Ccm2l,Ephb6,Tmem173,Irf9,Nfat5,Nfatc1,Adgrg1
GO:0071900	regulation of protein serine/threonine kinase activity	47	476	4.86e-05	Pdgfb,Tgfb3,Map3k11,Tgfbr1,Hyal2,Ksr1,Nos2,Rgcc,Cdkn1a,Fgd2,Pim1,Csf1r,C1qtnf9,Il1b,Pkia,Map3k6,Flt1,Arhgef5,Slc27a1,Lyn,Cspg4,Fgf1,C1qtnf2,Dusp18,Sorl1,Rasip1,Agt,Pde5a,Fam212b,Cav3,Tlr9,Slc8a1,Zak,Cd74,Ceacam1,Adam8,Synpo2,Cd300a,Ptk2b,Ntf3,Syk,Atp2b4,Tnik,Pdgfd,Slc8a2,Mef2c,Apoe	Pdgfb,Tgfb3,Map3k11,Tgfbr1,Hyal2,Ksr1,Nos2,Rgcc,Cdkn1a,Fgd2,Pim1,Csf1r,C1qtnf9,Il1b,Pkia,Map3k6,Flt1,Arhgef5,Slc27a1,Lyn,Cspg4,Fgf1,C1qtnf2,Dusp18,Sorl1,Rasip1,Agt,Pde5a,Fam212b,Cav3,Tlr9,Slc8a1,Zak,Cd74,Ceacam1,Adam8,Synpo2,Cd300a,Ptk2b,Ntf3,Syk,Atp2b4,Tnik,Pdgfd,Slc8a2,Mef2c,Apoe
GO:0060627	regulation of vesicle-mediated transport	55	600	5.03e-05	Ncs1,Itgb2,Hck,Cnn2,Lbp,Cyth1,Cd22,C3,Slc11a1,Fcgr2b,Notch1,Itgav,Il1b,Fcgr1,Fgr,Il4ra,Tub,Pls3,Bace1,Syt15,Lyn,Syne1,Tulp1,Cd14,Sorl1,Fpr2,Epha3,Itgam,Rock1,Cav3,Fcer1g,Fes,Plcg2,Scarb1,Itgb1,Fgf14,Ceacam1,Grem1,Mical1,Ddi2,Adora2a,Cd300lf,Cd300a,Nr1h3,Ntf3,Cacna1d,Cacnb2,Tnk2,Syk,Rab27b,Stxbp2,Abca7,Ncam1,Fcgr3,Apoe	Ncs1,Itgb2,Hck,Cnn2,Lbp,Cyth1,Cd22,C3,Slc11a1,Fcgr2b,Notch1,Itgav,Il1b,Fcgr1,Fgr,Il4ra,Tub,Pls3,Bace1,Syt15,Lyn,Syne1,Tulp1,Cd14,Sorl1,Fpr2,Epha3,Itgam,Rock1,Cav3,Fcer1g,Fes,Plcg2,Scarb1,Itgb1,Fgf14,Ceacam1,Grem1,Mical1,Ddi2,Adora2a,Cd300lf,Cd300a,Nr1h3,Ntf3,Cacna1d,Cacnb2,Tnk2,Syk,Rab27b,Stxbp2,Abca7,Ncam1,Fcgr3,Apoe
GO:0003008	system process	112	1578	5.09e-05	Pdgfb,Ppard,Slc9a3r2,Lamb1,Cyp4f18,Slc1a3,Eng,Hyal2,Ceacam16,Stac2,Nos2,Tbx3,Hey2,Pbld1,Eif4ebp2,Kcnmb1,Flt4,Id2,Thrb,Fbxo32,Col2a1,Mylk,Pcsk5,Bbs4,Serpine2,Itga8,Scn2a1,Il1b,B4galt2,Mfsd2a,Cd38,Foxp2,Tub,Fgf13,Cdh5,Jam3,Bace1,Mcam,Tbx18,Itpr3,Rcan2,Ank2,Kcnab1,Kcnh2,Acta2,Gucy1a3,Tulp1,Cacna2d1,S1pr1,Kcna5,Chd7,Camk2n1,Gpr4,Agt,Stat1,Pde5a,Sema5a,Rock1,Cebpb,Postn,Myom1,Prkg1,Cav3,Jag2,Sgcg,Emp2…	Pdgfb,Ppard,Slc9a3r2,Lamb1,Cyp4f18,Slc1a3,Eng,Hyal2,Ceacam16,Stac2,Nos2,Tbx3,Hey2,Pbld1,Eif4ebp2,Kcnmb1,Flt4,Id2,Thrb,Fbxo32,Col2a1,Mylk,Pcsk5,Bbs4,Serpine2,Itga8,Scn2a1,Il1b,B4galt2,Mfsd2a,Cd38,Foxp2,Tub,Fgf13,Cdh5,Jam3,Bace1,Mcam,Tbx18,Itpr3,Rcan2,Ank2,Kcnab1,Kcnh2,Acta2,Gucy1a3,Tulp1,Cacna2d1,S1pr1,Kcna5,Chd7,Camk2n1,Gpr4,Agt,Stat1,Pde5a,Sema5a,Rock1,Cebpb,Postn,Myom1,Prkg1,Cav3,Jag2,Sgcg,Emp2…
GO:0006793	phosphorus metabolic process	124	1798	5.09e-05	Pdgfb,Stk38l,Srpk3,Pnck,Ppard,Hck,Map3k11,Dyrk2,Lpcat3,Ephb3,Epha2,Saa3,Tgfbr1,Eng,Ncf1,Ksr1,Nuak1,Ppa1,Flt4,Upp1,Igfbp3,Prkch,Ciita,Mylk,Ehhadh,Cdkn1a,Pim1,Csf1r,Pip5k1b,Prps2,Slc11a1,Cdk18,Mark1,Itgav,Tyro3,Il1b,Smad9,Gucy1b3,Bmpr1b,Alpl,Map3k6,Fgr,Flt1,Fgf13,Btk,Pgls,Slc27a1,Elovl5,Nt5e,Plvap,Bmpr1a,Tie1,Lyn,Flt3,Ttc7,Tgfb2,Pim3,Bpgm,Gucy1a3,Runx3,Pgp,Napepld,Dusp18,Socs3,Samhd1,Jak3,Ppm1e,Tlr…	Pdgfb,Stk38l,Srpk3,Pnck,Ppard,Hck,Map3k11,Dyrk2,Lpcat3,Ephb3,Epha2,Saa3,Tgfbr1,Eng,Ncf1,Ksr1,Nuak1,Ppa1,Flt4,Upp1,Igfbp3,Prkch,Ciita,Mylk,Ehhadh,Cdkn1a,Pim1,Csf1r,Pip5k1b,Prps2,Slc11a1,Cdk18,Mark1,Itgav,Tyro3,Il1b,Smad9,Gucy1b3,Bmpr1b,Alpl,Map3k6,Fgr,Flt1,Fgf13,Btk,Pgls,Slc27a1,Elovl5,Nt5e,Plvap,Bmpr1a,Tie1,Lyn,Flt3,Ttc7,Tgfb2,Pim3,Bpgm,Gucy1a3,Runx3,Pgp,Napepld,Dusp18,Socs3,Samhd1,Jak3,Ppm1e,Tlr…
GO:1903506	regulation of nucleic acid-templated transcription	175	2771	5.35e-05	Itgb2,Pdgfb,Spi1,Ppard,Hck,Tgfb3,Ssbp2,Irf5,Tead4,Tgfbr1,Mnda,Eng,Hyal2,Notch4,Ncf1,Jph2,Tbx3,Hey2,Havcr2,Id2,Nfkbia,Prkch,Actn1,Id4,Thrb,Rgcc,Nkx3-1,Irg1,Ciita,Hcls1,Pim1,Lbh,Bambi,Pitx3,Irf7,Sox17,Slc11a1,Cdk18,Fcgr2b,Itga8,Notch1,Il1b,Pkia,Smad9,Zbtb7b,Arhgef2,Bmpr1b,Mycl,Prdm16,Cd38,Plac8,Foxp2,Arhgef5,Lmcd1,Vgll4,Dkk3,Flna,Rbpms,Usp2,Pou2af1,Kank2,Tbx18,Bmpr1a,Scai,Parp14,Hey1,Creb5,Trim14,A…	Itgb2,Pdgfb,Spi1,Ppard,Hck,Tgfb3,Ssbp2,Irf5,Tead4,Tgfbr1,Mnda,Eng,Hyal2,Notch4,Ncf1,Jph2,Tbx3,Hey2,Havcr2,Id2,Nfkbia,Prkch,Actn1,Id4,Thrb,Rgcc,Nkx3-1,Acod1,Ciita,Hcls1,Pim1,Lbh,Bambi,Pitx3,Irf7,Sox17,Slc11a1,Cdk18,Fcgr2b,Itga8,Notch1,Il1b,Pkia,Smad9,Zbtb7b,Arhgef2,Bmpr1b,Mycl,Prdm16,Cd38,Plac8,Foxp2,Arhgef5,Lmcd1,Vgll4,Dkk3,Flna,Rbpms,Usp2,Pou2af1,Kank2,Tbx18,Bmpr1a,Scai,Parp14,Hey1,Creb5,Trim14,…
GO:0002886	regulation of myeloid leukocyte mediated immunity	15	65	5.47e-05	Itgb2,C3,Fcgr1,Fgr,Tyrobp,Il4ra,Btk,Lyn,Itgam,Fcer1g,Fes,Cd300a,Syk,Stxbp2,Fcgr3	Itgb2,C3,Fcgr1,Fgr,Tyrobp,Il4ra,Btk,Lyn,Itgam,Fcer1g,Fes,Cd300a,Syk,Stxbp2,Fcgr3
GO:0051252	regulation of RNA metabolic process	188	3027	5.47e-05	Itgb2,Pdgfb,Srpk3,Spi1,Ppard,Hck,Tgfb3,Ssbp2,Irf5,Tead4,Tgfbr1,Mnda,Eng,Hyal2,Notch4,Ncf1,Jph2,Tbx3,Hey2,Havcr2,Id2,Nfkbia,Prkch,Actn1,Id4,Thrb,Samd4,Rgcc,Nkx3-1,Irg1,Ciita,Hcls1,Pim1,Lbh,Bambi,Pitx3,Irf7,Sox17,Slc11a1,Cdk18,Fcgr2b,Itga8,Notch1,Il1b,Pkia,Smad9,Zbtb7b,Arhgef2,Ptbp2,Bmpr1b,Tnfrsf1b,Mycl,Prdm16,Cd38,Plac8,Oasl1,Foxp2,Arhgef5,Lmcd1,Vgll4,Dkk3,Flna,Rbpms,Usp2,Pou2af1,Kank2,Tbx18,Oas3,…	Itgb2,Pdgfb,Srpk3,Spi1,Ppard,Hck,Tgfb3,Ssbp2,Irf5,Tead4,Tgfbr1,Mnda,Eng,Hyal2,Notch4,Ncf1,Jph2,Tbx3,Hey2,Havcr2,Id2,Nfkbia,Prkch,Actn1,Id4,Thrb,Samd4,Rgcc,Nkx3-1,Acod1,Ciita,Hcls1,Pim1,Lbh,Bambi,Pitx3,Irf7,Sox17,Slc11a1,Cdk18,Fcgr2b,Itga8,Notch1,Il1b,Pkia,Smad9,Zbtb7b,Arhgef2,Ptbp2,Bmpr1b,Tnfrsf1b,Mycl,Prdm16,Cd38,Plac8,Oasl1,Foxp2,Arhgef5,Lmcd1,Vgll4,Dkk3,Flna,Rbpms,Usp2,Pou2af1,Kank2,Tbx18,Oas3…
GO:0051172	negative regulation of nitrogen compound metabolic process	151	2310	5.57e-05	Pdgfb,Spi1,Ppard,Tgfbr1,Mnda,Eng,Hyal2,Notch4,Ctsz,Jph2,Nos2,Tbx3,Hey2,Pbld1,Eif4ebp2,Igfbp3,Id2,Serpina3n,Id4,Tppp,Thrb,Samd4,Nkx3-1,Ciita,Hcls1,Cdkn1a,Lbh,Xdh,C3,Il1r2,Slc11a1,Serpine2,Notch1,Itgav,Il1b,Pkia,Zbtb7b,Ptbp2,Prdm16,Cd38,Foxp2,Lmcd1,Vgll4,Timp4,Dkk3,Flna,Eif4ebp1,Usp2,Kank2,Tbx18,Mlh1,Scai,Parp14,Hey1,Lyn,Pmepa1,Acer2,Zc3h12d,Irf8,Pbxip1,Serpina3g,Sbno2,Zfhx3,Itih2,Faim3,Zmynd15,Run…	Pdgfb,Spi1,Ppard,Tgfbr1,Mnda,Eng,Hyal2,Notch4,Ctsz,Jph2,Nos2,Tbx3,Hey2,Pbld1,Eif4ebp2,Igfbp3,Id2,Serpina3n,Id4,Tppp,Thrb,Samd4,Nkx3-1,Ciita,Hcls1,Cdkn1a,Lbh,Xdh,C3,Il1r2,Slc11a1,Serpine2,Notch1,Itgav,Il1b,Pkia,Zbtb7b,Ptbp2,Prdm16,Cd38,Foxp2,Lmcd1,Vgll4,Timp4,Dkk3,Flna,Eif4ebp1,Usp2,Kank2,Tbx18,Mlh1,Scai,Parp14,Hey1,Lyn,Pmepa1,Acer2,Zc3h12d,Irf8,Pbxip1,Serpina3g,Sbno2,Zfhx3,Itih2,Fcmr,Zmynd15,Runx…
GO:0045860	positive regulation of protein kinase activity	48	496	6.13e-05	Pdgfb,Tgfb3,Map3k11,Tgfbr1,Gprc5b,Ncf1,Ksr1,Rgcc,Cdkn1a,Fgd2,Pim1,Csf1r,C1qtnf9,Slc11a1,Il1b,Il6ra,Fcgr1,Map3k6,Flt1,Arhgef5,Fgf13,Slc27a1,Cspg4,Tgfb2,Fgf1,C1qtnf2,Tlr1,Agt,Pde5a,Emp2,Tlr9,Dlg3,Zak,Camkk1,Cd74,Ceacam1,Pak6,Grem1,Adam8,Ptk2b,Ntf3,Syk,Atp2b4,Tnik,Pdgfd,Slc8a2,Card10,Mef2c	Pdgfb,Tgfb3,Map3k11,Tgfbr1,Gprc5b,Ncf1,Ksr1,Rgcc,Cdkn1a,Fgd2,Pim1,Csf1r,C1qtnf9,Slc11a1,Il1b,Il6ra,Fcgr1,Map3k6,Flt1,Arhgef5,Fgf13,Slc27a1,Cspg4,Tgfb2,Fgf1,C1qtnf2,Tlr1,Agt,Pde5a,Emp2,Tlr9,Dlg3,Zak,Camkk1,Cd74,Ceacam1,Pak6,Grem1,Adam8,Ptk2b,Ntf3,Syk,Atp2b4,Tnik,Pdgfd,Slc8a2,Card10,Mef2c
GO:0007517	muscle organ development	33	279	6.26e-05	Srpk3,Tgfbr1,Eng,Xk,Hey2,Mylk,Notch1,Foxp2,Usp2,Bmpr1a,Ky,Hey1,Tgfb2,Zfhx3,Kcnab1,S1pr1,Ly6e,Chd7,Myom1,Tcf15,Mbnl1,Dll4,Cntfr,Unc45b,Ccm2l,Dmd,Fhl1,Col19a1,Fgfr2,Dsp,Svil,Myl6,Mef2c	Srpk3,Tgfbr1,Eng,Xk,Hey2,Mylk,Notch1,Foxp2,Usp2,Bmpr1a,Ky,Hey1,Tgfb2,Zfhx3,Kcnab1,S1pr1,Ly6e,Chd7,Myom1,Tcf15,Mbnl1,Dll4,Cntfr,Unc45b,Ccm2l,Dmd,Fhl1,Col19a1,Fgfr2,Dsp,Svil,Myl6,Mef2c
GO:0043266	regulation of potassium ion transport	19	107	6.92e-05	Kcnmb1,Rgs4,Flna,Ank2,Atp1b2,Kcnab1,Kcnh2,Kcna5,Kcnip1,Prkg1,Cav3,Itgb1,Nos1,Ptk2b,Cacna1d,Fhl1,Rapgef3,Wwp2,Kcnip4	Kcnmb1,Rgs4,Flna,Ank2,Atp1b2,Kcnab1,Kcnh2,Kcna5,Kcnip1,Prkg1,Cav3,Itgb1,Nos1,Ptk2b,Cacna1d,Fhl1,Rapgef3,Wwp2,Kcnip4
GO:0006796	phosphate-containing compound metabolic process	122	1776	7.38e-05	Pdgfb,Stk38l,Srpk3,Pnck,Ppard,Hck,Map3k11,Dyrk2,Lpcat3,Ephb3,Epha2,Saa3,Tgfbr1,Eng,Ncf1,Ksr1,Nuak1,Ppa1,Flt4,Upp1,Igfbp3,Prkch,Ciita,Mylk,Ehhadh,Cdkn1a,Pim1,Csf1r,Pip5k1b,Prps2,Slc11a1,Cdk18,Mark1,Itgav,Tyro3,Il1b,Smad9,Gucy1b3,Bmpr1b,Alpl,Map3k6,Fgr,Flt1,Fgf13,Btk,Pgls,Slc27a1,Elovl5,Nt5e,Plvap,Bmpr1a,Tie1,Lyn,Flt3,Ttc7,Tgfb2,Pim3,Bpgm,Gucy1a3,Runx3,Pgp,Napepld,Dusp18,Socs3,Samhd1,Jak3,Ppm1e,Tlr…	Pdgfb,Stk38l,Srpk3,Pnck,Ppard,Hck,Map3k11,Dyrk2,Lpcat3,Ephb3,Epha2,Saa3,Tgfbr1,Eng,Ncf1,Ksr1,Nuak1,Ppa1,Flt4,Upp1,Igfbp3,Prkch,Ciita,Mylk,Ehhadh,Cdkn1a,Pim1,Csf1r,Pip5k1b,Prps2,Slc11a1,Cdk18,Mark1,Itgav,Tyro3,Il1b,Smad9,Gucy1b3,Bmpr1b,Alpl,Map3k6,Fgr,Flt1,Fgf13,Btk,Pgls,Slc27a1,Elovl5,Nt5e,Plvap,Bmpr1a,Tie1,Lyn,Flt3,Ttc7,Tgfb2,Pim3,Bpgm,Gucy1a3,Runx3,Pgp,Napepld,Dusp18,Socs3,Samhd1,Jak3,Ppm1e,Tlr…
GO:0032675	regulation of interleukin-6 production	23	153	7.38e-05	Hyal2,Lbp,Mmp8,Havcr2,Il1b,Il6ra,Arhgef2,Tyrobp,Flt3,Tlr1,Tlr7,Klf2,Cebpb,Bsg,Trim30a,Fcer1g,Tlr9,Cd74,Tlr8,Syk,Unc93b1,Inpp5d,Cd200	Hyal2,Lbp,Mmp8,Havcr2,Il1b,Il6ra,Arhgef2,Tyrobp,Flt3,Tlr1,Tlr7,Klf2,Cebpb,Bsg,Trim30a,Fcer1g,Tlr9,Cd74,Tlr8,Syk,Unc93b1,Inpp5d,Cd200
GO:0030593	neutrophil chemotaxis	15	67	7.41e-05	Itgb2,Ccl8,Ccl6,Ccl9,Cxcl13,Il1b,Tgfb2,Itga9,S100a8,Itgam,Fcer1g,Csf3r,S100a9,Syk,Fcgr3	Itgb2,Ccl8,Ccl6,Ccl9,Cxcl13,Il1b,Tgfb2,Itga9,S100a8,Itgam,Fcer1g,Csf3r,S100a9,Syk,Fcgr3
GO:0003208	cardiac ventricle morphogenesis	16	77	7.82e-05	Tgfbr1,Eng,Hey2,Notch1,Sema3c,Bmpr1a,Hey1,Tgfb2,Cpe,Ly6e,Chd7,Dll4,Ccm2l,Fgfr2,Dsp,Mef2c	Tgfbr1,Eng,Hey2,Notch1,Sema3c,Bmpr1a,Hey1,Tgfb2,Cpe,Ly6e,Chd7,Dll4,Ccm2l,Fgfr2,Dsp,Mef2c
GO:0042592	homeostatic process	114	1634	8.46e-05	Ncs1,Spi1,Napsa,Sh2b2,Gprc5b,Hyal2,Xk,Slc12a7,Jph2,Ptger1,Pbld1,Id2,Col2a1,Grina,Gpihbp1,Hcls1,Cxcl13,Abcg1,C1qtnf9,Bbs4,Prdx4,Ccr1,Slc11a1,Xpr1,Notch1,Itgav,Tyro3,Il1b,Abca1,Mfsd2a,Cd38,Tub,Mt2,Mt1,Cdh5,Jam3,Apoc3,Itpr3,Rag2,Lyn,Flt3,Ttc7,Ank2,Spns2,Atp1b2,Bpgm,Mylip,Kcnh2,Tulp1,Cacna2d1,S1pr1,Lcn2,Nov,Napepld,Foxo1,Kcna5,Jak3,Camk2n1,Gpr4,Tmtc2,Klf2,Fpr2,Agt,Lipg,Stat1,Itgam,Hvcn1,Prkg1,Cav3,As…	Ncs1,Spi1,Napsa,Sh2b2,Gprc5b,Hyal2,Xk,Slc12a7,Jph2,Ptger1,Pbld1,Id2,Col2a1,Grina,Gpihbp1,Hcls1,Cxcl13,Abcg1,C1qtnf9,Bbs4,Prdx4,Ccr1,Slc11a1,Xpr1,Notch1,Itgav,Tyro3,Il1b,Abca1,Mfsd2a,Cd38,Tub,Mt2,Mt1,Cdh5,Jam3,Apoc3,Itpr3,Rag2,Lyn,Flt3,Ttc7,Ank2,Spns2,Atp1b2,Bpgm,Mylip,Kcnh2,Tulp1,Cacna2d1,S1pr1,Lcn2,Nov,Napepld,Foxo1,Kcna5,Jak3,Camk2n1,Gpr4,Tmtc2,Klf2,Fpr2,Agt,Lipg,Stat1,Itgam,Hvcn1,Prkg1,Cav3,As…
GO:0016525	negative regulation of angiogenesis	20	120	8.63e-05	Epha2,Rgcc,Notch1,Tie1,Tgfb2,Stab1,Gpr4,Klf2,Agt,Stat1,Rock1,Hhip,Dll4,Flcn,Mmrn2,Col4a3,Atp2b4,Optc,Thbs2,Card10	Epha2,Rgcc,Notch1,Tie1,Tgfb2,Stab1,Gpr4,Klf2,Agt,Stat1,Rock1,Hhip,Dll4,Flcn,Mmrn2,Col4a3,Atp2b4,Optc,Thbs2,Card10
GO:0007420	brain development	64	759	8.86e-05	Lamb1,Ephb3,Tbx3,Id2,Id4,Twsg1,Csf1r,Pitx3,Bbs4,Baiap2,Ccr1,Serpine2,Fcgr2b,Itga8,Notch1,Tyro3,Smad9,Tspan2,Ptbp2,B4galt2,Dock7,Mfsd2a,Foxp2,Tyrobp,Fgf13,Flna,Bmpr1a,Akna,Sema7a,Zfhx3,Atp1b2,Kcnab1,S1pr1,Nfib,Chd7,Fat4,Wls,Itgam,Sema5a,Fut10,Prkg1,Efna5,Synj2,Tacc2,Fgfr3,Itgb1,Mafb,Kcnk3,Myh10,Unc5c,Shank3,Eml1,Ntf3,Dmd,Nrp2,Fgfr2,Rtn4rl2,Atp2b4,Apod,Ncam1,Rbfox2,Pbx1,Gpr56,Meis1	Lamb1,Ephb3,Tbx3,Id2,Id4,Twsg1,Csf1r,Pitx3,Bbs4,Baiap2,Ccr1,Serpine2,Fcgr2b,Itga8,Notch1,Tyro3,Smad9,Tspan2,Ptbp2,B4galt2,Dock7,Mfsd2a,Foxp2,Tyrobp,Fgf13,Flna,Bmpr1a,Akna,Sema7a,Zfhx3,Atp1b2,Kcnab1,S1pr1,Nfib,Chd7,Fat4,Wls,Itgam,Sema5a,Fut10,Prkg1,Efna5,Synj2,Tacc2,Fgfr3,Itgb1,Mafb,Kcnk3,Myh10,Unc5c,Shank3,Eml1,Ntf3,Dmd,Nrp2,Fgfr2,Rtn4rl2,Atp2b4,Apod,Ncam1,Rbfox2,Pbx1,Adgrg1,Meis1
GO:0098900	regulation of action potential	14	59	9.03e-05	Fgf13,Flna,Ank2,Cacna2d1,Kcnip1,Cav3,Pawr,Cnr2,Ctnna3,Cacna1c,Dsp,Slmap,Gpr35,Slc8a2	Fgf13,Flna,Ank2,Cacna2d1,Kcnip1,Cav3,Pawr,Cnr2,Ctnna3,Cacna1c,Dsp,Slmap,Gpr35,Slc8a2
GO:0050730	regulation of peptidyl-tyrosine phosphorylation	32	271	9.07e-05	Itgb2,Pdgfb,Gprc5b,Hyal2,Ncf1,Hcls1,Csf1r,Il6ra,Arhgef2,Fcgr1,Parp14,Lyn,Cspg4,Il22ra2,Socs3,Agt,Efna5,Icam1,Fgfr3,Dlg3,Itgb1,Ptprz1,Zfyve28,Cd74,Grem1,Bst1,Cd300a,Ptk2b,Ntf3,Tnk2,Syk,Pdgfd	Itgb2,Pdgfb,Gprc5b,Hyal2,Ncf1,Hcls1,Csf1r,Il6ra,Arhgef2,Fcgr1,Parp14,Lyn,Cspg4,Il22ra2,Socs3,Agt,Efna5,Icam1,Fgfr3,Dlg3,Itgb1,Ptprz1,Zfyve28,Cd74,Grem1,Bst1,Cd300a,Ptk2b,Ntf3,Tnk2,Syk,Pdgfd
GO:0006355	regulation of transcription, DNA-templated	171	2720	9.11e-05	Itgb2,Pdgfb,Spi1,Ppard,Hck,Tgfb3,Ssbp2,Irf5,Tead4,Tgfbr1,Mnda,Eng,Hyal2,Notch4,Ncf1,Jph2,Tbx3,Hey2,Havcr2,Id2,Nfkbia,Prkch,Id4,Thrb,Rgcc,Nkx3-1,Irg1,Ciita,Hcls1,Pim1,Lbh,Bambi,Pitx3,Irf7,Sox17,Slc11a1,Cdk18,Fcgr2b,Itga8,Notch1,Il1b,Pkia,Smad9,Zbtb7b,Arhgef2,Bmpr1b,Mycl,Prdm16,Cd38,Plac8,Foxp2,Arhgef5,Lmcd1,Vgll4,Dkk3,Flna,Usp2,Pou2af1,Kank2,Tbx18,Bmpr1a,Hey1,Creb5,Trim14,Abhd14b,Npnt,Irf8,Pbxip1,…	Itgb2,Pdgfb,Spi1,Ppard,Hck,Tgfb3,Ssbp2,Irf5,Tead4,Tgfbr1,Mnda,Eng,Hyal2,Notch4,Ncf1,Jph2,Tbx3,Hey2,Havcr2,Id2,Nfkbia,Prkch,Id4,Thrb,Rgcc,Nkx3-1,Acod1,Ciita,Hcls1,Pim1,Lbh,Bambi,Pitx3,Irf7,Sox17,Slc11a1,Cdk18,Fcgr2b,Itga8,Notch1,Il1b,Pkia,Smad9,Zbtb7b,Arhgef2,Bmpr1b,Mycl,Prdm16,Cd38,Plac8,Foxp2,Arhgef5,Lmcd1,Vgll4,Dkk3,Flna,Usp2,Pou2af1,Kank2,Tbx18,Bmpr1a,Hey1,Creb5,Trim14,Abhd14b,Npnt,Irf8,Pbxip1…
GO:0006357	regulation of transcription by RNA polymerase II	128	1897	9.11e-05	Pdgfb,Spi1,Ppard,Tgfb3,Ssbp2,Irf5,Tead4,Tgfbr1,Mnda,Eng,Hyal2,Notch4,Jph2,Tbx3,Hey2,Havcr2,Id2,Nfkbia,Id4,Thrb,Rgcc,Nkx3-1,Ciita,Hcls1,Pitx3,Irf7,Sox17,Slc11a1,Itga8,Notch1,Il1b,Pkia,Zbtb7b,Arhgef2,Bmpr1b,Mycl,Prdm16,Plac8,Foxp2,Lmcd1,Usp2,Pou2af1,Kank2,Tbx18,Bmpr1a,Hey1,Creb5,Abhd14b,Npnt,Irf8,Zfp704,Ablim3,Akna,Sbno2,Chd6,Brip1,Tgfb2,Zfhx3,Fgf1,Runx3,S1pr1,Nfib,Foxo1,Osr1,Ier5,Pam,Chd7,Zfp366,J…	Pdgfb,Spi1,Ppard,Tgfb3,Ssbp2,Irf5,Tead4,Tgfbr1,Mnda,Eng,Hyal2,Notch4,Jph2,Tbx3,Hey2,Havcr2,Id2,Nfkbia,Id4,Thrb,Rgcc,Nkx3-1,Ciita,Hcls1,Pitx3,Irf7,Sox17,Slc11a1,Itga8,Notch1,Il1b,Pkia,Zbtb7b,Arhgef2,Bmpr1b,Mycl,Prdm16,Plac8,Foxp2,Lmcd1,Usp2,Pou2af1,Kank2,Tbx18,Bmpr1a,Hey1,Creb5,Abhd14b,Npnt,Irf8,Zfp704,Ablim3,Akna,Sbno2,Chd6,Brip1,Tgfb2,Zfhx3,Fgf1,Runx3,S1pr1,Nfib,Foxo1,Osr1,Ier5,Pam,Chd7,Zfp366,J…
GO:0050864	regulation of B cell activation	21	132	9.13e-05	Cd22,Id2,Cdkn1a,Fcgr2b,Cd38,Tyrobp,Btk,Mlh1,Lyn,Flt3,Nfatc2,Tlr9,Pawr,Cd74,Bst1,Cd300a,Nfam1,Tnfrsf13c,Syk,Inpp5d,Mef2c	Cd22,Id2,Cdkn1a,Fcgr2b,Cd38,Tyrobp,Btk,Mlh1,Lyn,Flt3,Nfatc2,Tlr9,Pawr,Cd74,Bst1,Cd300a,Nfam1,Tnfrsf13c,Syk,Inpp5d,Mef2c
GO:0001558	regulation of cell growth	43	429	9.22e-05	Ppard,Tgfbr1,Hyal2,Cxcl16,Flt4,Igfbp3,Hcls1,Cdkn1a,Sox17,Serpine2,Rgs4,Mfsd2a,Sema3c,Sema3d,Cd38,Vgll4,Fgf13,Rrad,Hsd3b7,Zc3h12d,Sema7a,Tgfb2,Bst2,Nov,Dcun1d3,Agt,Map1b,Sema5a,Cav3,Efna5,Hrasls,Sema3g,Csf2rb,Ceacam1,Grem1,Flcn,Cirbp,Dact3,Ptk2b,Fhl1,Sema6b,Apoe,Mndal	Ppard,Tgfbr1,Hyal2,Cxcl16,Flt4,Igfbp3,Hcls1,Cdkn1a,Sox17,Serpine2,Rgs4,Mfsd2a,Sema3c,Sema3d,Cd38,Vgll4,Fgf13,Rrad,Hsd3b7,Zc3h12d,Sema7a,Tgfb2,Bst2,Nov,Dcun1d3,Agt,Map1b,Sema5a,Cav3,Efna5,Hrasls,Sema3g,Csf2rb,Ceacam1,Grem1,Flcn,Cirbp,Dact3,Ptk2b,Fhl1,Sema6b,Apoe,Mndal
GO:0001667	ameboidal-type cell migration	25	180	9.22e-05	Itgb2,Ppard,Tgfbr1,Cxcl13,Sox17,Itgav,Sema3c,Sema3d,Kank2,Sema7a,Efnb1,Nov,Sox18,Emp2,Scarb1,Itgb1,Sema3g,Grem1,Adam8,Itgb4,Ptk2b,Mmrn2,Nrp2,Sgpl1,Sema6b	Itgb2,Ppard,Tgfbr1,Cxcl13,Sox17,Itgav,Sema3c,Sema3d,Kank2,Sema7a,Efnb1,Nov,Sox18,Emp2,Scarb1,Itgb1,Sema3g,Grem1,Adam8,Itgb4,Ptk2b,Mmrn2,Nrp2,Sgpl1,Sema6b
GO:0030098	lymphocyte differentiation	31	258	9.28e-05	Spi1,Id2,Mr1,Tyro3,Zbtb7b,Lfng,Clec4e,Btk,H2-DMa,Rag2,Flt3,H2-Ab1,Chd7,Jak3,Jag2,Rag1,Fcer1g,Plcg2,Cd74,Il11ra1,Mafb,Dll4,Pou2f2,Nfam1,Hdac9,Ptk2b,Fzd7,Bcl3,Syk,Satb1,Nfatc1	Spi1,Id2,Mr1,Tyro3,Zbtb7b,Lfng,Clec4e,Btk,H2-DMa,Rag2,Flt3,H2-Ab1,Chd7,Jak3,Jag2,Rag1,Fcer1g,Plcg2,Cd74,Il11ra1,Mafb,Dll4,Pou2f2,Nfam1,Hdac9,Ptk2b,Fzd7,Bcl3,Syk,Satb1,Nfatc1
GO:0048644	muscle organ morphogenesis	17	89	9.88e-05	Tgfbr1,Eng,Hey2,Mylk,Notch1,Bmpr1a,Hey1,Tgfb2,S1pr1,Ly6e,Chd7,Myom1,Tcf15,Dll4,Ccm2l,Fgfr2,Dsp	Tgfbr1,Eng,Hey2,Mylk,Notch1,Bmpr1a,Hey1,Tgfb2,S1pr1,Ly6e,Chd7,Myom1,Tcf15,Dll4,Ccm2l,Fgfr2,Dsp
GO:0090130	tissue migration	17	89	9.88e-05	Itgb2,Ppard,Tgfbr1,Cxcl13,Itgav,Kank2,Acta2,Nov,Sox18,Actg2,Emp2,Scarb1,Itgb1,Grem1,Adam8,Ptk2b,Mmrn2	Itgb2,Ppard,Tgfbr1,Cxcl13,Itgav,Kank2,Acta2,Nov,Sox18,Actg2,Emp2,Scarb1,Itgb1,Grem1,Adam8,Ptk2b,Mmrn2
GO:0009611	response to wounding	39	372	0.0001	Pdgfb,Ppard,Cnn2,Slc1a3,Eng,Evl,C3,Dpysl3,Slc11a1,Serpine2,Tyro3,F3,Tyrobp,Flna,Jam3,Mcam,Cyp1a1,Lyn,Tgfb2,Itga9,Fgf1,Mustn1,Nrep,Gpr4,Map1b,Cav3,Fcgr4,Fgfr3,Dst,Ceacam1,Myh10,Plek,Itgb4,Ccm2l,Fzd7,Dsp,Lcp1,Rtn4rl2,Apod	Pdgfb,Ppard,Cnn2,Slc1a3,Eng,Evl,C3,Dpysl3,Slc11a1,Serpine2,Tyro3,F3,Tyrobp,Flna,Jam3,Mcam,Cyp1a1,Lyn,Tgfb2,Itga9,Fgf1,Mustn1,Nrep,Gpr4,Map1b,Cav3,Fcgr4,Fgfr3,Dst,Ceacam1,Myh10,Plek,Itgb4,Ccm2l,Fzd7,Dsp,Lcp1,Rtn4rl2,Apod
GO:0014066	regulation of phosphatidylinositol 3-kinase signaling	18	100	0.0001	Pdgfb,Ppard,Slc9a3r2,Ncf1,Nkx3-1,Hcls1,Serpine2,Fgr,Flt1,Wnt16,Tgfb2,Pik3ap1,Fpr2,Prr5,Agt,Plxnb1,Ceacam1,Pdgfd	Pdgfb,Ppard,Slc9a3r2,Ncf1,Nkx3-1,Hcls1,Serpine2,Fgr,Flt1,Wnt16,Tgfb2,Pik3ap1,Fpr2,Prr5,Agt,Plxnb1,Ceacam1,Pdgfd
GO:0009887	animal organ morphogenesis	80	1038	0.00011	Pdgfb,Lamb1,Tgfb3,Epha2,Tgfbr1,Eng,Hyal2,Mmp13,Ctsz,Tbx3,Hey2,Id2,Id4,Thrb,Nkx3-1,Col2a1,Mylk,Twsg1,Pitx3,Bbs4,Sox17,Itga8,Notch1,Itgav,Bmpr1b,Mfsd2a,Alpl,Sema3c,Fgr,Flt1,Wnt16,Flna,Tbx18,Bmpr1a,Hey1,Npnt,Tgfb2,Fgf1,Chsy1,Acta2,Cpe,Tulp1,S1pr1,Nfib,Foxo1,Osr1,Ly6e,Chd7,Hmgn1,Fat4,Agt,Cebpb,Bsg,Myom1,Actg2,Cav3,Jag2,Hhip,Phex,Slc8a1,Fgfr3,Tcf15,Mafb,Grem1,Dll4,Rps6ka1,Csf3r,Itgb4,Myo7a,Shank3,Ccm2…	Pdgfb,Lamb1,Tgfb3,Epha2,Tgfbr1,Eng,Hyal2,Mmp13,Ctsz,Tbx3,Hey2,Id2,Id4,Thrb,Nkx3-1,Col2a1,Mylk,Twsg1,Pitx3,Bbs4,Sox17,Itga8,Notch1,Itgav,Bmpr1b,Mfsd2a,Alpl,Sema3c,Fgr,Flt1,Wnt16,Flna,Tbx18,Bmpr1a,Hey1,Npnt,Tgfb2,Fgf1,Chsy1,Acta2,Cpe,Tulp1,S1pr1,Nfib,Foxo1,Osr1,Ly6e,Chd7,Hmgn1,Fat4,Agt,Cebpb,Bsg,Myom1,Actg2,Cav3,Jag2,Hhip,Phex,Slc8a1,Fgfr3,Tcf15,Mafb,Grem1,Dll4,Rps6ka1,Csf3r,Itgb4,Myo7a,Shank3,Ccm2…
GO:0035456	response to interferon-beta	12	43	0.00011	Mnda,Cdc34,Irg1,Ifitm1,Bst2,Ifi205,Stat1,Pydc3,Ifi204,Tmem173,Ifi203,Mndal	Mnda,Cdc34,Acod1,Ifitm1,Bst2,Ifi205,Stat1,Pydc3,Ifi204,Tmem173,Ifi203,Mndal
GO:0048762	mesenchymal cell differentiation	23	158	0.00011	Tgfbr1,Eng,Notch4,Hey2,Notch1,Sema3c,Sema3d,Wnt16,Flna,Bmpr1a,Hey1,Akna,Sema7a,Tgfb2,Efnb1,Osr1,Stat1,Sema3g,Nrp2,Fgfr2,Nfatc1,Sema6b,Mef2c	Tgfbr1,Eng,Notch4,Hey2,Notch1,Sema3c,Sema3d,Wnt16,Flna,Bmpr1a,Hey1,Akna,Sema7a,Tgfb2,Efnb1,Osr1,Stat1,Sema3g,Nrp2,Fgfr2,Nfatc1,Sema6b,Mef2c
GO:0051234	establishment of localization	211	3522	0.00011	Ncs1,Nalcn,Itgb2,Slc7a10,Trappc6a,Ppard,Hck,Slc1a3,Eng,Hyal2,Kdelr3,Cybb,Xk,Ncf1,Lbp,Slc12a7,Nos2,Tbx3,Cxcl16,Slc25a22,Kcnmb1,Abcc3,Nfkbia,Emb,Endou,Gpihbp1,Mpv17l,Krt18,Cdkn1a,Abcg1,Xdh,Slc6a7,Pcsk5,Slc15a3,Bbs4,Ccr1,Rftn2,Slc11a1,Serpine2,Rab17,Xpr1,Mark1,Fcgr2b,Itga8,Scn2a1,Itgav,Tyro3,Siglec1,Gpsm2,Zbtb7b,Arhgef2,Fcgr1,Abca1,Slc6a9,Dock7,Mfsd2a,Slc10a6,Ift81,Pxmp2,Tyrobp,Slco2b1,Tub,Fgf13,Btk…	Ncs1,Nalcn,Itgb2,Slc7a10,Trappc6a,Ppard,Hck,Slc1a3,Eng,Hyal2,Kdelr3,Cybb,Xk,Ncf1,Lbp,Slc12a7,Nos2,Tbx3,Cxcl16,Slc25a22,Kcnmb1,Abcc3,Nfkbia,Emb,Endou,Gpihbp1,Mpv17l,Krt18,Cdkn1a,Abcg1,Xdh,Slc6a7,Pcsk5,Slc15a3,Bbs4,Ccr1,Rftn2,Slc11a1,Serpine2,Rab17,Xpr1,Mark1,Fcgr2b,Itga8,Scn2a1,Itgav,Tyro3,Siglec1,Gpsm2,Zbtb7b,Arhgef2,Fcgr1,Abca1,Slc6a9,Dock7,Mfsd2a,Slc10a6,Ift81,Pxmp2,Tyrobp,Slco2b1,Tub,Fgf13,Btk…
GO:0051607	defense response to virus	24	170	0.00011	Irf5,Hyal2,Irg1,Ifitm1,Irf7,Oasl1,Itgax,Oas3,Slfn8,Bst2,Samhd1,Oas2,Tlr7,Stat1,Trim30a,Oas1a,Tlr9,Trim25,Tlr8,Tmem173,Treml4,Unc93b1,Apobec3,Nlrc5	Irf5,Hyal2,Acod1,Ifitm1,Irf7,Oasl1,Itgax,Oas3,Slfn8,Bst2,Samhd1,Oas2,Tlr7,Stat1,Trim30a,Oas1a,Tlr9,Trim25,Tlr8,Tmem173,Treml4,Unc93b1,Apobec3,Nlrc5
GO:0055008	cardiac muscle tissue morphogenesis	15	70	0.00011	Tgfbr1,Eng,Hey2,Notch1,Bmpr1a,Hey1,Tgfb2,S1pr1,Ly6e,Chd7,Myom1,Dll4,Ccm2l,Fgfr2,Dsp	Tgfbr1,Eng,Hey2,Notch1,Bmpr1a,Hey1,Tgfb2,S1pr1,Ly6e,Chd7,Myom1,Dll4,Ccm2l,Fgfr2,Dsp
GO:0003205	cardiac chamber development	25	183	0.00012	Ltbp1,Tgfbr1,Eng,Tbx3,Hey2,Id2,Pcsk5,Notch1,Sema3c,Bmpr1a,Hey1,Tgfb2,Cpe,Ly6e,Chd7,Cav3,Dll4,Myh10,Ccm2l,Nrp2,Fgfr2,Dsp,Nfatc1,Pde2a,Mef2c	Ltbp1,Tgfbr1,Eng,Tbx3,Hey2,Id2,Pcsk5,Notch1,Sema3c,Bmpr1a,Hey1,Tgfb2,Cpe,Ly6e,Chd7,Cav3,Dll4,Myh10,Ccm2l,Nrp2,Fgfr2,Dsp,Nfatc1,Pde2a,Mef2c
GO:0031589	cell-substrate adhesion	24	171	0.00012	Itgb2,Ppard,Lamb1,Bcam,Ephb3,Actn1,Parvb,Itga8,Itgav,Tyro3,Jam3,Npnt,Antxr1,Atp1b2,Sned1,Agt,Epha1,Emp2,Itgb1,Adam8,Itgb4,Ptk2b,Fzd7,Col19a1	Itgb2,Ppard,Lamb1,Bcam,Ephb3,Actn1,Parvb,Itga8,Itgav,Tyro3,Jam3,Npnt,Antxr1,Atp1b2,Sned1,Agt,Epha1,Emp2,Itgb1,Adam8,Itgb4,Ptk2b,Fzd7,Col19a1
GO:0042116	macrophage activation	13	52	0.00012	Lbp,Havcr2,Slc11a1,Tyrobp,Sbno2,C1qa,Tlr1,Tlr7,Fpr2,Itgam,Tlr9,Tlr8,Syk	Lbp,Havcr2,Slc11a1,Tyrobp,Sbno2,C1qa,Tlr1,Tlr7,Fpr2,Itgam,Tlr9,Tlr8,Syk
GO:0055010	ventricular cardiac muscle tissue morphogenesis	13	52	0.00012	Tgfbr1,Eng,Hey2,Notch1,Bmpr1a,Hey1,Tgfb2,Ly6e,Chd7,Dll4,Ccm2l,Fgfr2,Dsp	Tgfbr1,Eng,Hey2,Notch1,Bmpr1a,Hey1,Tgfb2,Ly6e,Chd7,Dll4,Ccm2l,Fgfr2,Dsp
GO:0002699	positive regulation of immune effector process	28	223	0.00013	Itgb2,Gprc5b,Lbp,C3,H2-K1,Mr1,Il1b,Fcgr1,Fgr,Tyrobp,Il4ra,Btk,Mlh1,Lyn,Sema7a,Shb,Itgam,Pvrl2,Fcer1g,Fes,Tlr9,Cd74,Cd37,Cd300a,Syk,Stxbp2,Fcgr3,H2-D1	Itgb2,Gprc5b,Lbp,C3,H2-K1,Mr1,Il1b,Fcgr1,Fgr,Tyrobp,Il4ra,Btk,Mlh1,Lyn,Sema7a,Shb,Itgam,Nectin2,Fcer1g,Fes,Tlr9,Cd74,Cd37,Cd300a,Syk,Stxbp2,Fcgr3,H2-D1
GO:0010975	regulation of neuron projection development	54	607	0.00013	Ncs1,Ephb3,Gprc5b,Xk,Ctsz,Hcls1,H2-K1,Dpysl3,Efhc2,Baiap2,Serpine2,Rab17,Mark1,Mfsd2a,Sema3c,Sema3d,Cd38,Fgf13,Flna,Lyn,Cspg4,Syne1,Sema7a,Scarf1,Cobl,Atp1b2,Mylip,Map6,Agt,Epha3,Ngef,Map1b,Sema5a,Camk2g,Plxnb1,Efna5,Fes,Itgb1,Sema3g,Ptprz1,Tanc2,Shank3,D8Ertd82e,Ptk2b,Dmd,S100a9,Rtn4rl2,Myo9a,Tnik,Sema6b,Mef2c,Apoe,H2-D1,Dynlt1b	Ncs1,Ephb3,Gprc5b,Xk,Ctsz,Hcls1,H2-K1,Dpysl3,Efhc2,Baiap2,Serpine2,Rab17,Mark1,Mfsd2a,Sema3c,Sema3d,Cd38,Fgf13,Flna,Lyn,Cspg4,Syne1,Sema7a,Scarf1,Cobl,Atp1b2,Mylip,Map6,Agt,Epha3,Ngef,Map1b,Sema5a,Camk2g,Plxnb1,Efna5,Fes,Itgb1,Sema3g,Ptprz1,Tanc2,Shank3,D8Ertd82e,Ptk2b,Dmd,S100a9,Rtn4rl2,Myo9a,Tnik,Sema6b,Mef2c,Apoe,H2-D1,Dynlt1b
GO:0016310	phosphorylation	81	1059	0.00013	Pdgfb,Stk38l,Srpk3,Pnck,Hck,Map3k11,Dyrk2,Ephb3,Epha2,Saa3,Tgfbr1,Eng,Ksr1,Nuak1,Flt4,Igfbp3,Prkch,Ciita,Mylk,Cdkn1a,Pim1,Csf1r,Pip5k1b,Prps2,Slc11a1,Cdk18,Mark1,Itgav,Tyro3,Il1b,Smad9,Bmpr1b,Map3k6,Fgr,Flt1,Fgf13,Btk,Plvap,Bmpr1a,Tie1,Lyn,Flt3,Ttc7,Tgfb2,Pim3,Bpgm,Runx3,Socs3,Jak3,Tlr7,Agt,Epha3,Rock1,Camk2g,Epha1,Prkg1,Plk3,Fes,Nuak2,Tlr9,Fgfr3,Dgkg,Zak,St3gal1,Camkk1,Fgf14,Pak6,Dolk,Rps6ka1,Sh…	Pdgfb,Stk38l,Srpk3,Pnck,Hck,Map3k11,Dyrk2,Ephb3,Epha2,Saa3,Tgfbr1,Eng,Ksr1,Nuak1,Flt4,Igfbp3,Prkch,Ciita,Mylk,Cdkn1a,Pim1,Csf1r,Pip5k1b,Prps2,Slc11a1,Cdk18,Mark1,Itgav,Tyro3,Il1b,Smad9,Bmpr1b,Map3k6,Fgr,Flt1,Fgf13,Btk,Plvap,Bmpr1a,Tie1,Lyn,Flt3,Ttc7,Tgfb2,Pim3,Bpgm,Runx3,Socs3,Jak3,Tlr7,Agt,Epha3,Rock1,Camk2g,Epha1,Prkg1,Plk3,Fes,Nuak2,Tlr9,Fgfr3,Dgkg,Zak,St3gal1,Camkk1,Fgf14,Pak6,Dolk,Rps6ka1,Sh…
GO:0060415	muscle tissue morphogenesis	16	81	0.00013	Tgfbr1,Eng,Hey2,Mylk,Notch1,Bmpr1a,Hey1,Tgfb2,S1pr1,Ly6e,Chd7,Myom1,Dll4,Ccm2l,Fgfr2,Dsp	Tgfbr1,Eng,Hey2,Mylk,Notch1,Bmpr1a,Hey1,Tgfb2,S1pr1,Ly6e,Chd7,Myom1,Dll4,Ccm2l,Fgfr2,Dsp
GO:1901701	cellular response to oxygen-containing compound	79	1026	0.00013	Pdgfb,Spi1,Ppard,Sh2b2,Cybb,Ncf1,Lbp,Nos2,Cxcl16,Ptger1,Eif4ebp2,Kcnmb1,Havcr2,Nfkbia,Irg1,Fbxo32,Cxcl13,Pim1,Baiap2,Fcgr2b,Grb14,Il1b,Gucy1b3,Arhgef2,Abca1,Tnfrsf1b,Btk,Flna,Eif4ebp1,Mt1,Apoc3,Bace1,Itpr3,Lyn,Irf8,Sbno2,Brip1,Cacna2d1,Lcn2,Foxo1,Osr1,Cd14,Ly6e,Klf2,Fpr2,Agt,Epha3,Stat1,Ly6c1,Map1b,Cebpb,Sipa1,Cd300lb,Efna5,Fcgr4,Phex,Fes,Tlr9,Scarb1,Icam1,Slc8a1,Ceacam1,Abcc1,Nos1,Trpm2,Cd68,Hda…	Pdgfb,Spi1,Ppard,Sh2b2,Cybb,Ncf1,Lbp,Nos2,Cxcl16,Ptger1,Eif4ebp2,Kcnmb1,Havcr2,Nfkbia,Acod1,Fbxo32,Cxcl13,Pim1,Baiap2,Fcgr2b,Grb14,Il1b,Gucy1b3,Arhgef2,Abca1,Tnfrsf1b,Btk,Flna,Eif4ebp1,Mt1,Apoc3,Bace1,Itpr3,Lyn,Irf8,Sbno2,Brip1,Cacna2d1,Lcn2,Foxo1,Osr1,Cd14,Ly6e,Klf2,Fpr2,Agt,Epha3,Stat1,Ly6c1,Map1b,Cebpb,Sipa1,Cd300lb,Efna5,Fcgr4,Phex,Fes,Tlr9,Scarb1,Icam1,Slc8a1,Ceacam1,Abcc1,Nos1,Trpm2,Cd68,Hd…
GO:0043067	regulation of programmed cell death	106	1510	0.00014	Ppard,Hck,Tgfb3,Map3k11,Irf5,Tgfbr1,Hyal2,Ctsz,Tbx3,Hey2,Cdc34,Flt4,Igfbp3,Prkch,Rgcc,Nkx3-1,Fbxo32,Col2a1,Grina,Mpv17l,Sdf2l1,Hcls1,Krt18,Cdkn1a,Pim1,Xdh,Csf1r,Pitx3,Rassf3,Fcgr2b,Notch1,Itgav,Tyro3,Siglec1,Il1b,F3,Bmpr1b,Tnfrsf1b,Cd38,Plac8,Tyrobp,Flna,Mt1,Bace1,Kank2,Lyn,Syne1,Acer2,Egln3,Tgfb2,Pim3,Faim3,Runx3,Foxo1,Osr1,Dcun1d3,Socs3,Jak3,S100a8,Fpr2,Agt,Stat1,Itgam,Pde5a,Sema5a,Rock1,Cebpb,…	Ppard,Hck,Tgfb3,Map3k11,Irf5,Tgfbr1,Hyal2,Ctsz,Tbx3,Hey2,Cdc34,Flt4,Igfbp3,Prkch,Rgcc,Nkx3-1,Fbxo32,Col2a1,Grina,Mpv17l,Sdf2l1,Hcls1,Krt18,Cdkn1a,Pim1,Xdh,Csf1r,Pitx3,Rassf3,Fcgr2b,Notch1,Itgav,Tyro3,Siglec1,Il1b,F3,Bmpr1b,Tnfrsf1b,Cd38,Plac8,Tyrobp,Flna,Mt1,Bace1,Kank2,Lyn,Syne1,Acer2,Egln3,Tgfb2,Pim3,Fcmr,Runx3,Foxo1,Osr1,Dcun1d3,Socs3,Jak3,S100a8,Fpr2,Agt,Stat1,Itgam,Pde5a,Sema5a,Rock1,Cebpb,P…
GO:0090087	regulation of peptide transport	58	674	0.00014	Ppard,Tgfb3,Hyal2,Mmp13,Nos2,Cd22,Rgcc,Hcls1,Abcg1,Il1b,Pkia,Fgr,Cd38,Arhgef5,Clec4e,Flna,Lyn,Syne1,Tgfb2,Pim3,Midn,Nov,Cd14,Pam,Sorl1,Chd7,Camk2n1,S100a8,Agt,Wls,Itgam,Myom1,Efna5,Plk3,Asph,Tlr9,Sec16b,Glul,AF251705,Cd74,Nos1,Myh10,Trpm2,Adora2a,Hdac9,Nr1h3,Cacna1d,S100a9,Syk,Lcp1,Rapgef3,Apod,Ucp2,Hmgn3,Srgn,Cd200,Wwp2,Apoe	Ppard,Tgfb3,Hyal2,Mmp13,Nos2,Cd22,Rgcc,Hcls1,Abcg1,Il1b,Pkia,Fgr,Cd38,Arhgef5,Clec4e,Flna,Lyn,Syne1,Tgfb2,Pim3,Midn,Nov,Cd14,Pam,Sorl1,Chd7,Camk2n1,S100a8,Agt,Wls,Itgam,Myom1,Efna5,Plk3,Asph,Tlr9,Sec16b,Glul,Cd300c2,Cd74,Nos1,Myh10,Trpm2,Adora2a,Hdac9,Nr1h3,Cacna1d,S100a9,Syk,Lcp1,Rapgef3,Apod,Ucp2,Hmgn3,Srgn,Cd200,Wwp2,Apoe
GO:0007010	cytoskeleton organization	81	1064	0.00015	Pdgfb,Cnn1,Cnn2,Sh2b2,Tube1,Csrp2,Actn1,Evl,Tppp,Parvb,Hcls1,Krt18,Fgd2,Dpysl3,Bbs4,Baiap2,Csrp1,Mark1,Gpsm2,Arhgef2,Dock7,Fscn1,Arhgef5,Tyrobp,Fgf13,Pls3,Flna,Dctn6,Pdlim3,Mlh1,Pgm5,Eml2,Syne1,Ablim3,Antxr1,Cobl,Phldb2,Pdlim7,S1pr1,Eps8,Map6,Prr5,Map1b,Ppp1r12a,Rock1,Myom1,Pvrl2,Cav3,Plk3,Emp2,Enah,Fes,Nuak2,Tacc2,Myo1f,Itgb1,Myh11,Zak,Map1a,Pawr,Dst,Mical1,Dstn,Pex14,Myh10,Plek,Myo7a,Hdgfrp3,Fi…	Pdgfb,Cnn1,Cnn2,Sh2b2,Tube1,Csrp2,Actn1,Evl,Tppp,Parvb,Hcls1,Krt18,Fgd2,Dpysl3,Bbs4,Baiap2,Csrp1,Mark1,Gpsm2,Arhgef2,Dock7,Fscn1,Arhgef5,Tyrobp,Fgf13,Pls3,Flna,Dctn6,Pdlim3,Mlh1,Pgm5,Eml2,Syne1,Ablim3,Antxr1,Cobl,Phldb2,Pdlim7,S1pr1,Eps8,Map6,Prr5,Map1b,Ppp1r12a,Rock1,Myom1,Nectin2,Cav3,Plk3,Emp2,Enah,Fes,Nuak2,Tacc2,Myo1f,Itgb1,Myh11,Zak,Map1a,Pawr,Dst,Mical1,Dstn,Pex14,Myh10,Plek,Myo7a,Hdgfrp3,…
GO:0110053	regulation of actin filament organization	31	266	0.00015	Esam,Tgfb3,Tgfbr1,Evl,Rgcc,Hcls1,Bbs4,Baiap2,Rgs4,Arhgef5,Flna,Cotl1,Kank2,Plekhh2,Kank3,Phldb2,S1pr1,Eps8,Ppm1e,Cdc42ep3,Sema5a,Epha1,Icam1,Dstn,Plek,Synpo2,Arhgef15,Shank3,Ptk2b,Tmsb4x,Rapgef3	Esam,Tgfb3,Tgfbr1,Evl,Rgcc,Hcls1,Bbs4,Baiap2,Rgs4,Arhgef5,Flna,Cotl1,Kank2,Plekhh2,Kank3,Phldb2,S1pr1,Eps8,Ppm1e,Cdc42ep3,Sema5a,Epha1,Icam1,Dstn,Plek,Synpo2,Arhgef15,Shank3,Ptk2b,Tmsb4x,Rapgef3
GO:1901698	response to nitrogen compound	81	1064	0.00015	Itgb2,Irf5,Sh2b2,Slc1a3,Fads1,Cybb,Ptger1,Eif4ebp2,Nfkbia,Serpina3n,Ciita,Sdf2l1,Cdkn1a,Pitx3,Baiap2,Cyp2e1,Rftn2,Fcgr2b,Grb14,Notch1,Itgav,Il1b,Gucy1b3,Zbtb7b,Arhgef2,Timp4,Flna,Eif4ebp1,Slc27a1,Apoc3,Bace1,Itpr3,Lyn,Serpina3g,Brip1,Colec12,Mylip,Cacna2d1,Foxo1,Ly6e,Dntt,Klf2,Fpr2,Agt,Stat1,Ly6c1,Map1b,Rock1,Cebpb,Bsg,Cav3,Asph,Phex,Fcer1g,Plcg2,Tlr9,Icam1,Slc8a1,Itgb1,Ceacam1,Abcc1,Ddi2,Nos1,Tr…	Itgb2,Irf5,Sh2b2,Slc1a3,Fads1,Cybb,Ptger1,Eif4ebp2,Nfkbia,Serpina3n,Ciita,Sdf2l1,Cdkn1a,Pitx3,Baiap2,Cyp2e1,Rftn2,Fcgr2b,Grb14,Notch1,Itgav,Il1b,Gucy1b3,Zbtb7b,Arhgef2,Timp4,Flna,Eif4ebp1,Slc27a1,Apoc3,Bace1,Itpr3,Lyn,Serpina3g,Brip1,Colec12,Mylip,Cacna2d1,Foxo1,Ly6e,Dntt,Klf2,Fpr2,Agt,Stat1,Ly6c1,Map1b,Rock1,Cebpb,Bsg,Cav3,Asph,Phex,Fcer1g,Plcg2,Tlr9,Icam1,Slc8a1,Itgb1,Ceacam1,Abcc1,Ddi2,Nos1,Tr…
GO:0002888	positive regulation of myeloid leukocyte mediated immunity	12	45	0.00016	Itgb2,C3,Fcgr1,Fgr,Tyrobp,Il4ra,Btk,Itgam,Fcer1g,Syk,Stxbp2,Fcgr3	Itgb2,C3,Fcgr1,Fgr,Tyrobp,Il4ra,Btk,Itgam,Fcer1g,Syk,Stxbp2,Fcgr3
GO:0003206	cardiac chamber morphogenesis	21	138	0.00016	Tgfbr1,Eng,Tbx3,Hey2,Id2,Notch1,Sema3c,Bmpr1a,Hey1,Tgfb2,Cpe,Ly6e,Chd7,Cav3,Dll4,Ccm2l,Nrp2,Fgfr2,Dsp,Nfatc1,Mef2c	Tgfbr1,Eng,Tbx3,Hey2,Id2,Notch1,Sema3c,Bmpr1a,Hey1,Tgfb2,Cpe,Ly6e,Chd7,Cav3,Dll4,Ccm2l,Nrp2,Fgfr2,Dsp,Nfatc1,Mef2c
GO:0003231	cardiac ventricle development	21	139	0.00017	Ltbp1,Tgfbr1,Eng,Tbx3,Hey2,Id2,Notch1,Sema3c,Bmpr1a,Hey1,Tgfb2,Cpe,Ly6e,Chd7,Dll4,Ccm2l,Fgfr2,Dsp,Nfatc1,Pde2a,Mef2c	Ltbp1,Tgfbr1,Eng,Tbx3,Hey2,Id2,Notch1,Sema3c,Bmpr1a,Hey1,Tgfb2,Cpe,Ly6e,Chd7,Dll4,Ccm2l,Fgfr2,Dsp,Nfatc1,Pde2a,Mef2c
GO:0015850	organic hydroxy compound transport	21	139	0.00017	Abcc3,Emb,Abcg1,Abca1,Slc10a6,Slco2b1,Osbpl11,Ly6e,Pltp,Lipg,Fcer1g,Scarb1,Ceacam1,Cd300a,Slc2a13,Osbpl3,Syk,Abca7,Gramd1b,Fcgr3,Apoe	Abcc3,Emb,Abcg1,Abca1,Slc10a6,Slco2b1,Osbpl11,Ly6e,Pltp,Lipg,Fcer1g,Scarb1,Ceacam1,Cd300a,Slc2a13,Osbpl3,Syk,Abca7,Gramd1b,Fcgr3,Apoe
GO:0045834	positive regulation of lipid metabolic process	24	175	0.00017	Pdgfb,Ppard,Abcg1,Ccdc3,Il1b,Mfsd2a,Fgr,Flt1,Slc27a1,Apoc3,Elovl5,Lyn,Fgf1,C1qtnf2,Fpr2,Agt,Scarb1,Fgfr3,Cd74,Ptk2b,Nr1h3,Gpr116,Abhd5,Apoe	Pdgfb,Ppard,Abcg1,Ccdc3,Il1b,Mfsd2a,Fgr,Flt1,Slc27a1,Apoc3,Elovl5,Lyn,Fgf1,C1qtnf2,Fpr2,Agt,Scarb1,Fgfr3,Cd74,Ptk2b,Nr1h3,Adgrf5,Abhd5,Apoe
GO:0050868	negative regulation of T cell activation	19	116	0.00017	Vsir,Havcr2,Twsg1,Zbtb7b,Il4ra,Zc3h12d,H2-Ab1,H2-Aa,Fgl2,Runx3,Jak3,Pde5a,Cebpb,Pawr,Cd74,Ceacam1,Adora2a,Cd300a,Ihh	Vsir,Havcr2,Twsg1,Zbtb7b,Il4ra,Zc3h12d,H2-Ab1,H2-Aa,Fgl2,Runx3,Jak3,Pde5a,Cebpb,Pawr,Cd74,Ceacam1,Adora2a,Cd300a,Ihh
GO:1903522	regulation of blood circulation	29	240	0.00017	Pdgfb,Hey2,Thrb,Rgs4,Cd38,Fgf13,Flna,Ank2,Tgfb2,Kcnh2,Cacna2d1,Kcna5,Agt,Pde5a,Prkg1,Cav3,Icam1,Slc8a1,Kcnd3,Nos1,Ctnna3,Gjc1,Cacna1d,Cacna1c,Dmd,Cacnb2,Dsp,Atp2b4,Nos1ap	Pdgfb,Hey2,Thrb,Rgs4,Cd38,Fgf13,Flna,Ank2,Tgfb2,Kcnh2,Cacna2d1,Kcna5,Agt,Pde5a,Prkg1,Cav3,Icam1,Slc8a1,Kcnd3,Nos1,Ctnna3,Gjc1,Cacna1d,Cacna1c,Dmd,Cacnb2,Dsp,Atp2b4,Gm7694
GO:1904018	positive regulation of vasculature development	26	201	0.00017	Itgb2,Pdgfb,Eng,Cybb,Notch4,C3,Notch1,Il1b,Il6ra,F3,Flt1,Itgax,Cdh5,Tie1,Fgf1,Adam12,Sema5a,Epha1,Itgb1,Ceacam1,Grem1,Rin2,Hdac9,Ptk2b,Rapgef3,Pdgfd	Itgb2,Pdgfb,Eng,Cybb,Notch4,C3,Notch1,Il1b,Il6ra,F3,Flt1,Itgax,Cdh5,Tie1,Fgf1,Adam12,Sema5a,Epha1,Itgb1,Ceacam1,Grem1,Rin2,Hdac9,Ptk2b,Rapgef3,Pdgfd
GO:0010556	regulation of macromolecule biosynthetic process	198	3294	0.00018	Itgb2,Pdgfb,Spi1,Ppard,Hck,Tgfb3,Ssbp2,Dyrk2,Irf5,Tead4,Tgfbr1,Mnda,Eng,Hyal2,Notch4,Ncf1,Jph2,Tbx3,Hey2,Eif4ebp2,Havcr2,Id2,Nfkbia,Prkch,Actn1,Id4,Thrb,Samd4,Rgcc,Nkx3-1,Irg1,Ciita,Hcls1,Cdkn1a,Pim1,Lbh,Bambi,Pitx3,Irf7,Sox17,Slc11a1,Cdk18,Fcgr2b,Itga8,Notch1,Itgav,Il1b,Pkia,Smad9,Zbtb7b,Arhgef2,Ptbp2,Bmpr1b,Tnfrsf1b,Mycl,Prdm16,Cd38,Plac8,Foxp2,Arhgef5,Lmcd1,Vgll4,Dkk3,Flna,Eif4ebp1,Rbpms,Usp2,…	Itgb2,Pdgfb,Spi1,Ppard,Hck,Tgfb3,Ssbp2,Dyrk2,Irf5,Tead4,Tgfbr1,Mnda,Eng,Hyal2,Notch4,Ncf1,Jph2,Tbx3,Hey2,Eif4ebp2,Havcr2,Id2,Nfkbia,Prkch,Actn1,Id4,Thrb,Samd4,Rgcc,Nkx3-1,Acod1,Ciita,Hcls1,Cdkn1a,Pim1,Lbh,Bambi,Pitx3,Irf7,Sox17,Slc11a1,Cdk18,Fcgr2b,Itga8,Notch1,Itgav,Il1b,Pkia,Smad9,Zbtb7b,Arhgef2,Ptbp2,Bmpr1b,Tnfrsf1b,Mycl,Prdm16,Cd38,Plac8,Foxp2,Arhgef5,Lmcd1,Vgll4,Dkk3,Flna,Eif4ebp1,Rbpms,Usp2…
GO:0070372	regulation of ERK1 and ERK2 cascade	34	311	0.00018	Pdgfb,Ddt,Epha2,Ccl8,Ccl6,Ccl9,Flt4,Havcr2,C3,Csf1r,Ccr1,Notch1,Il1b,Lyn,Npnt,Sema7a,Acta2,Garem,Camk2n1,Fpr2,St5,Icam1,Fgfr3,Cd74,Ceacam1,Flcn,Ptk2b,Dmd,Fgfr2,Syk,Abca7,Pdgfd,Apoe,Dynlt1b	Pdgfb,Ddt,Epha2,Ccl8,Ccl6,Ccl9,Flt4,Havcr2,C3,Csf1r,Ccr1,Notch1,Il1b,Lyn,Npnt,Sema7a,Acta2,Garem,Camk2n1,Fpr2,St5,Icam1,Fgfr3,Cd74,Ceacam1,Flcn,Ptk2b,Dmd,Fgfr2,Syk,Abca7,Pdgfd,Apoe,Dynlt1b
GO:1903038	negative regulation of leukocyte cell-cell adhesion	20	128	0.00018	Vsir,Havcr2,Twsg1,Zbtb7b,Il4ra,Zc3h12d,H2-Ab1,H2-Aa,Fgl2,Runx3,Jak3,Pde5a,Cebpb,Pawr,Cd74,Ceacam1,Adora2a,Adam8,Cd300a,Ihh	Vsir,Havcr2,Twsg1,Zbtb7b,Il4ra,Zc3h12d,H2-Ab1,H2-Aa,Fgl2,Runx3,Jak3,Pde5a,Cebpb,Pawr,Cd74,Ceacam1,Adora2a,Adam8,Cd300a,Ihh
GO:0002027	regulation of heart rate	17	95	0.00019	Hey2,Rgs4,Ank2,Kcnh2,Cacna2d1,Kcna5,Agt,Cav3,Slc8a1,Kcnd3,Ctnna3,Cacna1d,Cacna1c,Dmd,Cacnb2,Dsp,Nos1ap	Hey2,Rgs4,Ank2,Kcnh2,Cacna2d1,Kcna5,Agt,Cav3,Slc8a1,Kcnd3,Ctnna3,Cacna1d,Cacna1c,Dmd,Cacnb2,Dsp,Gm7694
GO:0002224	toll-like receptor signaling pathway	13	55	0.00019	Havcr2,Nfkbia,Lyn,Tlr13,Colec12,Pik3ap1,Cd14,Tlr1,Tlr7,Tlr9,Cd300lf,Tlr8,Unc93b1	Havcr2,Nfkbia,Lyn,Tlr13,Colec12,Pik3ap1,Cd14,Tlr1,Tlr7,Tlr9,Cd300lf,Tlr8,Unc93b1
GO:0014068	positive regulation of phosphatidylinositol 3-kinase signaling	15	74	0.00019	Pdgfb,Ppard,Ncf1,Nkx3-1,Hcls1,Fgr,Flt1,Wnt16,Tgfb2,Pik3ap1,Fpr2,Prr5,Agt,Plxnb1,Pdgfd	Pdgfb,Ppard,Ncf1,Nkx3-1,Hcls1,Fgr,Flt1,Wnt16,Tgfb2,Pik3ap1,Fpr2,Prr5,Agt,Plxnb1,Pdgfd
GO:0042981	regulation of apoptotic process	104	1486	0.00019	Ppard,Hck,Tgfb3,Map3k11,Irf5,Tgfbr1,Hyal2,Ctsz,Tbx3,Hey2,Cdc34,Flt4,Igfbp3,Prkch,Rgcc,Nkx3-1,Fbxo32,Col2a1,Grina,Mpv17l,Sdf2l1,Hcls1,Krt18,Cdkn1a,Pim1,Xdh,Csf1r,Pitx3,Rassf3,Fcgr2b,Notch1,Itgav,Tyro3,Siglec1,Il1b,F3,Bmpr1b,Tnfrsf1b,Cd38,Plac8,Tyrobp,Flna,Mt1,Bace1,Lyn,Syne1,Acer2,Egln3,Tgfb2,Pim3,Faim3,Runx3,Foxo1,Osr1,Dcun1d3,Socs3,Jak3,S100a8,Fpr2,Agt,Stat1,Itgam,Pde5a,Sema5a,Rock1,Cebpb,Plk3,R…	Ppard,Hck,Tgfb3,Map3k11,Irf5,Tgfbr1,Hyal2,Ctsz,Tbx3,Hey2,Cdc34,Flt4,Igfbp3,Prkch,Rgcc,Nkx3-1,Fbxo32,Col2a1,Grina,Mpv17l,Sdf2l1,Hcls1,Krt18,Cdkn1a,Pim1,Xdh,Csf1r,Pitx3,Rassf3,Fcgr2b,Notch1,Itgav,Tyro3,Siglec1,Il1b,F3,Bmpr1b,Tnfrsf1b,Cd38,Plac8,Tyrobp,Flna,Mt1,Bace1,Lyn,Syne1,Acer2,Egln3,Tgfb2,Pim3,Fcmr,Runx3,Foxo1,Osr1,Dcun1d3,Socs3,Jak3,S100a8,Fpr2,Agt,Stat1,Itgam,Pde5a,Sema5a,Rock1,Cebpb,Plk3,Ra…
GO:0044092	negative regulation of molecular function	84	1126	0.00019	Pdgfb,Eng,Hyal2,Ctsz,Hey2,Havcr2,Id2,Nfkbia,Serpina3n,Nkx3-1,Irg1,Gpihbp1,Cdkn1a,Pim1,C3,Bbs4,Serpine2,Notch1,Il1b,Pkia,Timp4,Dkk3,Flna,Rrad,Apoc3,Rasa4,Hey1,Lyn,Serpina3g,Mettl20,Tgfb2,Itih2,Midn,Kcnab1,Faim3,Apba3,Bst2,Nfib,Osr1,Ly6e,Dusp18,Sorl1,Camk2n1,Shb,Ppm1e,Rasip1,Wdnml1,Agt,Ly6c1,Fam212b,Ppp1r12a,C4b,Rock1,Epha1,Cav3,Rag1,Tlr9,Slc8a1,Dlg3,Pi15,Zfyve28,Cnr2,Spint2,Ceacam1,Mical1,Pex14,No…	Pdgfb,Eng,Hyal2,Ctsz,Hey2,Havcr2,Id2,Nfkbia,Serpina3n,Nkx3-1,Acod1,Gpihbp1,Cdkn1a,Pim1,C3,Bbs4,Serpine2,Notch1,Il1b,Pkia,Timp4,Dkk3,Flna,Rrad,Apoc3,Rasa4,Hey1,Lyn,Serpina3g,Mettl20,Tgfb2,Itih2,Midn,Kcnab1,Fcmr,Apba3,Bst2,Nfib,Osr1,Ly6e,Dusp18,Sorl1,Camk2n1,Shb,Ppm1e,Rasip1,Wfdc21,Agt,Ly6c1,Fam212b,Ppp1r12a,C4b,Rock1,Epha1,Cav3,Rag1,Tlr9,Slc8a1,Dlg3,Pi15,Zfyve28,Cnr2,Spint2,Ceacam1,Mical1,Pex14,No…
GO:0006897	endocytosis	40	400	0.0002	Itgb2,Cxcl16,Endou,Fcgr2b,Siglec1,Fcgr1,Abca1,Tub,Il10ra,Lgals3bp,Arhgap27,Apobr,Colec12,Ank2,Scarf1,Stab1,Tulp1,Neurl3,Cd14,Sorl1,Fpr2,Itgam,Cav3,Fcer1g,Synj2,Scarb1,Itgb1,Ramp1,Ceacam1,Esyt2,Cd300a,Rin2,Cd163,Tnk2,Syk,Rab27b,Treml4,Abca7,Fcgr3,Apoe	Itgb2,Cxcl16,Endou,Fcgr2b,Siglec1,Fcgr1,Abca1,Tub,Il10ra,Lgals3bp,Arhgap27,Apobr,Colec12,Ank2,Scarf1,Stab1,Tulp1,Neurl3,Cd14,Sorl1,Fpr2,Itgam,Cav3,Fcer1g,Synj2,Scarb1,Itgb1,Ramp1,Ceacam1,Esyt2,Cd300a,Rin2,Cd163,Tnk2,Syk,Rab27b,Treml4,Abca7,Fcgr3,Apoe
GO:0021782	glial cell development	19	118	0.00021	Pdgfb,Id2,Id4,Tppp,Il1b,Tspan2,Lyn,Hdac11,C1qa,S100a8,Fpr2,Agt,Itgam,Fgfr3,Adora2a,Itgb4,B4galt5,Dmd,S100a9	Pdgfb,Id2,Id4,Tppp,Il1b,Tspan2,Lyn,Hdac11,C1qa,S100a8,Fpr2,Agt,Itgam,Fgfr3,Adora2a,Itgb4,B4galt5,Dmd,S100a9
GO:0032231	regulation of actin filament bundle assembly	18	107	0.00022	Tgfb3,Tgfbr1,Evl,Rgcc,Bbs4,Arhgef5,Flna,Kank2,Kank3,Phldb2,S1pr1,Ppm1e,Epha1,Plek,Synpo2,Arhgef15,Shank3,Rapgef3	Tgfb3,Tgfbr1,Evl,Rgcc,Bbs4,Arhgef5,Flna,Kank2,Kank3,Phldb2,S1pr1,Ppm1e,Epha1,Plek,Synpo2,Arhgef15,Shank3,Rapgef3
GO:0030048	actin filament-based movement	16	86	0.00023	Evl,Ank2,Kcnh2,Cacna2d1,Kcna5,Rock1,Cav3,Emp2,Myo1f,Kcnd3,Myh10,Myo7a,Cacna1d,Cacna1c,Cacnb2,Myl6	Evl,Ank2,Kcnh2,Cacna2d1,Kcna5,Rock1,Cav3,Emp2,Myo1f,Kcnd3,Myh10,Myo7a,Cacna1d,Cacna1c,Cacnb2,Myl6
GO:0043087	regulation of GTPase activity	41	418	0.00023	Trappc6a,Ephb3,Epha2,Ccl8,Ccl6,Ccl9,Adap2,Arhgap31,Cxcl13,Bbs4,Rgs4,Rsu1,Dock7,Arhgef5,Arap3,Rgl3,Rasa4,Arhgap27,S1pr1,Rin3,Rasip1,Asap2,Prr5,Epha3,Ngef,Plxnb1,Epha1,Prkg1,Sipa1,Efna5,Icam1,Itgb1,Flcn,Pkp4,Arhgef15,Rin2,Ptk2b,Ntf3,Rasa3,Rapgef3,Myo9a	Trappc6a,Ephb3,Epha2,Ccl8,Ccl6,Ccl9,Adap2,Arhgap31,Cxcl13,Bbs4,Rgs4,Rsu1,Dock7,Arhgef5,Arap3,Rgl3,Rasa4,Arhgap27,S1pr1,Rin3,Rasip1,Asap2,Prr5,Epha3,Ngef,Plxnb1,Epha1,Prkg1,Sipa1,Efna5,Icam1,Itgb1,Flcn,Pkp4,Arhgef15,Rin2,Ptk2b,Ntf3,Rasa3,Rapgef3,Myo9a
GO:0045944	positive regulation of transcription by RNA polymerase II	90	1239	0.00023	Pdgfb,Spi1,Ppard,Tgfb3,Ssbp2,Irf5,Tead4,Tgfbr1,Eng,Hyal2,Tbx3,Hey2,Nfkbia,Id4,Thrb,Rgcc,Nkx3-1,Ciita,Hcls1,Pitx3,Irf7,Sox17,Slc11a1,Itga8,Notch1,Il1b,Zbtb7b,Arhgef2,Bmpr1b,Mycl,Plac8,Pou2af1,Tbx18,Bmpr1a,Hey1,Creb5,Abhd14b,Npnt,Irf8,Ablim3,Akna,Sbno2,Chd6,Tgfb2,Zfhx3,Fgf1,Runx3,S1pr1,Nfib,Foxo1,Osr1,Ier5,Chd7,Jak3,Sox18,Klf2,Stat1,Ppp1r12a,Cebpb,Nfatc2,Armcx3,Tlr9,Tcf15,Helz2,Spib,Mafb,Grem1,Nos1…	Pdgfb,Spi1,Ppard,Tgfb3,Ssbp2,Irf5,Tead4,Tgfbr1,Eng,Hyal2,Tbx3,Hey2,Nfkbia,Id4,Thrb,Rgcc,Nkx3-1,Ciita,Hcls1,Pitx3,Irf7,Sox17,Slc11a1,Itga8,Notch1,Il1b,Zbtb7b,Arhgef2,Bmpr1b,Mycl,Plac8,Pou2af1,Tbx18,Bmpr1a,Hey1,Creb5,Abhd14b,Npnt,Irf8,Ablim3,Akna,Sbno2,Chd6,Tgfb2,Zfhx3,Fgf1,Runx3,S1pr1,Nfib,Foxo1,Osr1,Ier5,Chd7,Jak3,Sox18,Klf2,Stat1,Ppp1r12a,Cebpb,Nfatc2,Armcx3,Tlr9,Tcf15,Helz2,Spib,Mafb,Grem1,Nos1…
GO:0061337	cardiac conduction	12	47	0.00023	Ank2,Kcnh2,Cacna2d1,Kcna5,Slc8a1,Kcnd3,Ctnna3,Gjc1,Cacna1d,Cacna1c,Cacnb2,Dsp	Ank2,Kcnh2,Cacna2d1,Kcna5,Slc8a1,Kcnd3,Ctnna3,Gjc1,Cacna1d,Cacna1c,Cacnb2,Dsp
GO:1901379	regulation of potassium ion transmembrane transport	16	86	0.00023	Kcnmb1,Rgs4,Flna,Ank2,Atp1b2,Kcnab1,Kcnh2,Kcnip1,Prkg1,Cav3,Itgb1,Cacna1d,Fhl1,Rapgef3,Wwp2,Kcnip4	Kcnmb1,Rgs4,Flna,Ank2,Atp1b2,Kcnab1,Kcnh2,Kcnip1,Prkg1,Cav3,Itgb1,Cacna1d,Fhl1,Rapgef3,Wwp2,Kcnip4
GO:0086065	cell communication involved in cardiac conduction	10	31	0.00024	Ank2,Cacna2d1,Kcna5,Slc8a1,Ctnna3,Gjc1,Cacna1d,Cacna1c,Cacnb2,Dsp	Ank2,Cacna2d1,Kcna5,Slc8a1,Ctnna3,Gjc1,Cacna1d,Cacna1c,Cacnb2,Dsp
GO:0086091	regulation of heart rate by cardiac conduction	10	31	0.00024	Ank2,Kcnh2,Cacna2d1,Kcna5,Kcnd3,Ctnna3,Cacna1d,Cacna1c,Cacnb2,Dsp	Ank2,Kcnh2,Cacna2d1,Kcna5,Kcnd3,Ctnna3,Cacna1d,Cacna1c,Cacnb2,Dsp
GO:0032880	regulation of protein localization	75	978	0.00025	Ppard,Tgfb3,Epha2,Hyal2,Mmp13,Notch4,Stac2,Nos2,Cd22,Vcl,Rgcc,Nkx3-1,Hcls1,Abcg1,Il1b,Pkia,Gpsm2,Fgr,Cd38,Arhgef5,Clec4e,Tyrobp,Flna,Lyn,Syne1,Tgfb2,Pim3,Midn,Nov,Cd14,Pam,Sorl1,Camk2n1,Astn2,Agt,Epha3,Wls,Itgam,Camk2g,Myom1,Efna5,Plk3,Trim30a,Asph,Fcer1g,Tlr9,Sec16b,Glul,Itgb1,AF251705,Map1a,Ddi2,Nos1,Myh10,Flcn,Trpm2,Adora2a,Shank3,Hdac9,Nr1h3,Cacna1d,Syk,Lcp1,Rapgef3,Atp2b4,Apod,Ucp2,Hmgn3,Tni…	Ppard,Tgfb3,Epha2,Hyal2,Mmp13,Notch4,Stac2,Nos2,Cd22,Vcl,Rgcc,Nkx3-1,Hcls1,Abcg1,Il1b,Pkia,Gpsm2,Fgr,Cd38,Arhgef5,Clec4e,Tyrobp,Flna,Lyn,Syne1,Tgfb2,Pim3,Midn,Nov,Cd14,Pam,Sorl1,Camk2n1,Astn2,Agt,Epha3,Wls,Itgam,Camk2g,Myom1,Efna5,Plk3,Trim30a,Asph,Fcer1g,Tlr9,Sec16b,Glul,Itgb1,Cd300c2,Map1a,Ddi2,Nos1,Myh10,Flcn,Trpm2,Adora2a,Shank3,Hdac9,Nr1h3,Cacna1d,Syk,Lcp1,Rapgef3,Atp2b4,Apod,Ucp2,Hmgn3,Tnik…
GO:1901214	regulation of neuron death	38	375	0.00025	Tgfb3,Map3k11,Ctsz,Cdc34,Pitx3,Fcgr2b,Tyro3,Il1b,Tnfrsf1b,Tyrobp,Mt1,Bace1,Egln3,Tgfb2,C1qa,Sorl1,Fpr2,Agt,Itgam,Rock1,Cebpb,Fgfr3,Ptprz1,Pawr,Abcc1,Nos1,Cntfr,Trpm2,Adora2a,Adam8,Ptk2b,Ntf3,Nos1ap,Cd200,Mef2c,Apoe,Kcnma1,Ncf2	Tgfb3,Map3k11,Ctsz,Cdc34,Pitx3,Fcgr2b,Tyro3,Il1b,Tnfrsf1b,Tyrobp,Mt1,Bace1,Egln3,Tgfb2,C1qa,Sorl1,Fpr2,Agt,Itgam,Rock1,Cebpb,Fgfr3,Ptprz1,Pawr,Abcc1,Nos1,Cntfr,Trpm2,Adora2a,Adam8,Ptk2b,Ntf3,Gm7694,Cd200,Mef2c,Apoe,Kcnma1,Ncf2
GO:0009890	negative regulation of biosynthetic process	105	1517	0.00026	Pdgfb,Spi1,Ppard,Tgfbr1,Mnda,Eng,Notch4,Jph2,Tbx3,Hey2,Eif4ebp2,Id2,Id4,Thrb,Samd4,Nkx3-1,Ciita,Mpv17l,Hcls1,Cdkn1a,Lbh,Ccdc3,Notch1,Itgav,Il1b,Pkia,Il6ra,Zbtb7b,Prdm16,Cd38,Foxp2,Lmcd1,Vgll4,Dkk3,Flna,Eif4ebp1,Slc27a1,Usp2,Kank2,Tbx18,Scai,Parp14,Hey1,Acer2,Zc3h12d,Irf8,Pbxip1,Sbno2,Zfhx3,Zmynd15,Runx3,Nfib,Pgp,Foxo1,Osr1,Zfp366,Jak3,Ifi205,Sox18,Klf2,Stat1,Rock1,Cebpb,Prkg1,Nfatc2,Plk3,Dnajb5,M…	Pdgfb,Spi1,Ppard,Tgfbr1,Mnda,Eng,Notch4,Jph2,Tbx3,Hey2,Eif4ebp2,Id2,Id4,Thrb,Samd4,Nkx3-1,Ciita,Mpv17l,Hcls1,Cdkn1a,Lbh,Ccdc3,Notch1,Itgav,Il1b,Pkia,Il6ra,Zbtb7b,Prdm16,Cd38,Foxp2,Lmcd1,Vgll4,Dkk3,Flna,Eif4ebp1,Slc27a1,Usp2,Kank2,Tbx18,Scai,Parp14,Hey1,Acer2,Zc3h12d,Irf8,Pbxip1,Sbno2,Zfhx3,Zmynd15,Runx3,Nfib,Pgp,Foxo1,Osr1,Zfp366,Jak3,Ifi205,Sox18,Klf2,Stat1,Rock1,Cebpb,Prkg1,Nfatc2,Plk3,Dnajb5,M…
GO:0035023	regulation of Rho protein signal transduction	16	87	0.00026	Arhgef25,Arhgef2,Abca1,Kank2,Arap3,Scai,Eps8,Gpr4,Rasip1,Itgb1,Flcn,D8Ertd82e,Mcf2l,Gpr35,Apoe,Gpr56	Arhgef25,Arhgef2,Abca1,Kank2,Arap3,Scai,Eps8,Gpr4,Rasip1,Itgb1,Flcn,D8Ertd82e,Mcf2l,Gpr35,Apoe,Adgrg1
GO:0043254	regulation of protein-containing complex assembly	42	437	0.00027	Esam,Hck,Evl,Tppp,Hcls1,Cxcl13,Pcsk5,Bbs4,Baiap2,Arhgef2,Abca1,Fscn1,Arhgef5,Eif4ebp1,Cotl1,Cdh5,Jam3,Eml2,Pmepa1,Kank3,Eps8,Sorl1,Rasip1,Cdc42ep3,Map1b,Cav3,Trim30a,Fes,Icam1,Gda,Piezo1,Trabd2b,Mefv,Plek,Fblim1,Ptk2b,Tmsb4x,Syk,Lcp1,Dact1,Ncam1,Apoe	Esam,Hck,Evl,Tppp,Hcls1,Cxcl13,Pcsk5,Bbs4,Baiap2,Arhgef2,Abca1,Fscn1,Arhgef5,Eif4ebp1,Cotl1,Cdh5,Jam3,Eml2,Pmepa1,Kank3,Eps8,Sorl1,Rasip1,Cdc42ep3,Map1b,Cav3,Trim30a,Fes,Icam1,Gda,Piezo1,Trabd2b,Mefv,Plek,Fblim1,Ptk2b,Tmsb4x,Syk,Lcp1,Dact1,Ncam1,Apoe
GO:0007267	cell-cell signaling	66	827	0.00028	Pdgfb,Slc12a7,Nos2,Tbx3,Wif1,Cxcl13,C3,Pcsk5,Ccr1,Sox17,Mark1,Gucy1b3,Abca1,Slc6a9,Wnt16,Dkk3,Btk,Lyn,Cpz,Ank2,Stab1,Dagla,Ndp,Cpe,Gucy1a3,Cacna2d1,Apba3,Tmem88,Kcna5,Ly6e,S100a8,Agt,Ly6c1,Wls,Itgam,Gja6,Fcer1g,Dio2,Fgfr3,Trabd2b,Fgf14,Grem1,Nos1,Adora2a,Cd300a,Gjc1,Dact3,Cd68,Ntf3,Cacna1d,Cacna1c,Fzd7,Cacnb2,Ephb6,Dtna,Fgfr2,S100a9,Syk,Dact1,Tnik,Stxbp2,Ihh,Fcgr3,Mef2c,Kcnma1,Ly6a	Pdgfb,Slc12a7,Nos2,Tbx3,Wif1,Cxcl13,C3,Pcsk5,Ccr1,Sox17,Mark1,Gucy1b3,Abca1,Slc6a9,Wnt16,Dkk3,Btk,Lyn,Cpz,Ank2,Stab1,Dagla,Ndp,Cpe,Gucy1a3,Cacna2d1,Apba3,Tmem88,Kcna5,Ly6e,S100a8,Agt,Ly6c1,Wls,Itgam,Gja6,Fcer1g,Dio2,Fgfr3,Trabd2b,Fgf14,Grem1,Nos1,Adora2a,Cd300a,Gjc1,Dact3,Cd68,Ntf3,Cacna1d,Cacna1c,Fzd7,Cacnb2,Ephb6,Dtna,Fgfr2,S100a9,Syk,Dact1,Tnik,Stxbp2,Ihh,Fcgr3,Mef2c,Kcnma1,Ly6a
GO:0019216	regulation of lipid metabolic process	38	377	0.00028	Pdgfb,Ppard,Tysnd1,Id2,Thrb,Abcg1,C3,Bbs4,Ccdc3,Il1b,Mfsd2a,Fgr,Flt1,Dkk3,Slc27a1,Apoc3,Elovl5,Lyn,Mettl20,Fgf1,C1qtnf2,Sorl1,Socs3,Fpr2,Agt,Prkg1,Scarb1,Fgfr3,Cd74,Ceacam1,Fitm2,Ptk2b,Nr1h3,Gpr116,Apod,Abhd5,Apoe,Kcnma1	Pdgfb,Ppard,Tysnd1,Id2,Thrb,Abcg1,C3,Bbs4,Ccdc3,Il1b,Mfsd2a,Fgr,Flt1,Dkk3,Slc27a1,Apoc3,Elovl5,Lyn,Mettl20,Fgf1,C1qtnf2,Sorl1,Socs3,Fpr2,Agt,Prkg1,Scarb1,Fgfr3,Cd74,Ceacam1,Fitm2,Ptk2b,Nr1h3,Adgrf5,Apod,Abhd5,Apoe,Kcnma1
GO:0003158	endothelium development	16	88	0.00029	Pdgfb,Eng,Notch4,Hey2,Sox17,Notch1,Hey1,S1pr1,Sox18,Agt,Icam1,Dll4,Robo4,Dmd,Rapgef3,Pde2a	Pdgfb,Eng,Notch4,Hey2,Sox17,Notch1,Hey1,S1pr1,Sox18,Agt,Icam1,Dll4,Robo4,Dmd,Rapgef3,Pde2a
GO:0097435	supramolecular fiber organization	44	469	0.00029	Tgfbr1,Actn1,Evl,Tppp,Col2a1,Hcls1,Dpysl3,Baiap2,Csrp1,Arhgef2,Col24a1,Fscn1,Fgf13,Pls3,Flna,Pdlim3,Pgm5,Tgfb2,Cobl,Eps8,Myom1,Cav3,Plk3,Emp2,Enah,Tacc2,Myo1f,Itgb1,Myh11,Pawr,Dst,Thsd4,Grem1,Mical1,Dstn,Myh10,Myo7a,Hdgfrp3,Ptk2b,Tmsb4x,Dsp,Svil,Lcp1,Optc	Tgfbr1,Actn1,Evl,Tppp,Col2a1,Hcls1,Dpysl3,Baiap2,Csrp1,Arhgef2,Col24a1,Fscn1,Fgf13,Pls3,Flna,Pdlim3,Pgm5,Tgfb2,Cobl,Eps8,Myom1,Cav3,Plk3,Emp2,Enah,Tacc2,Myo1f,Itgb1,Myh11,Pawr,Dst,Thsd4,Grem1,Mical1,Dstn,Myh10,Myo7a,Hdgfrp3,Ptk2b,Tmsb4x,Dsp,Svil,Lcp1,Optc
GO:0097530	granulocyte migration	16	88	0.00029	Itgb2,Ccl8,Ccl6,Ccl9,Cxcl13,Il1b,Jam3,Tgfb2,Itga9,S100a8,Itgam,Fcer1g,Csf3r,S100a9,Syk,Fcgr3	Itgb2,Ccl8,Ccl6,Ccl9,Cxcl13,Il1b,Jam3,Tgfb2,Itga9,S100a8,Itgam,Fcer1g,Csf3r,S100a9,Syk,Fcgr3
GO:2000112	regulation of cellular macromolecule biosynthetic process	192	3203	0.00029	Itgb2,Pdgfb,Spi1,Ppard,Hck,Tgfb3,Ssbp2,Dyrk2,Irf5,Tead4,Tgfbr1,Mnda,Eng,Hyal2,Notch4,Ncf1,Jph2,Tbx3,Hey2,Eif4ebp2,Havcr2,Id2,Nfkbia,Prkch,Id4,Thrb,Samd4,Rgcc,Nkx3-1,Irg1,Ciita,Hcls1,Cdkn1a,Pim1,Lbh,Bambi,Pitx3,Irf7,Sox17,Slc11a1,Cdk18,Fcgr2b,Itga8,Notch1,Il1b,Pkia,Smad9,Zbtb7b,Arhgef2,Ptbp2,Bmpr1b,Mycl,Prdm16,Cd38,Plac8,Foxp2,Arhgef5,Lmcd1,Vgll4,Dkk3,Flna,Eif4ebp1,Usp2,Pou2af1,Kank2,Tbx18,Bmpr1a,…	Itgb2,Pdgfb,Spi1,Ppard,Hck,Tgfb3,Ssbp2,Dyrk2,Irf5,Tead4,Tgfbr1,Mnda,Eng,Hyal2,Notch4,Ncf1,Jph2,Tbx3,Hey2,Eif4ebp2,Havcr2,Id2,Nfkbia,Prkch,Id4,Thrb,Samd4,Rgcc,Nkx3-1,Acod1,Ciita,Hcls1,Cdkn1a,Pim1,Lbh,Bambi,Pitx3,Irf7,Sox17,Slc11a1,Cdk18,Fcgr2b,Itga8,Notch1,Il1b,Pkia,Smad9,Zbtb7b,Arhgef2,Ptbp2,Bmpr1b,Mycl,Prdm16,Cd38,Plac8,Foxp2,Arhgef5,Lmcd1,Vgll4,Dkk3,Flna,Eif4ebp1,Usp2,Pou2af1,Kank2,Tbx18,Bmpr1a…
GO:0042391	regulation of membrane potential	42	440	0.00031	Nalcn,Baiap2,Rgs4,Scn2a1,Fgf13,Flna,Syne1,Ank2,Atp1b2,Kcnh2,Cacna2d1,Kcna5,Agt,Rgs7bp,Kcnip1,Cav3,Slc8a1,Piezo1,Pawr,Fgf14,Cnr2,Kcnd3,Kcnk3,Adora2a,Ctnna3,Shank3,Ptk2b,Cacna1d,Cacna1c,Dmd,Cacnb2,Fhl1,Dsp,Igsf9b,Slmap,Ucp2,Nos1ap,Gpr35,Slc8a2,Wwp2,Mef2c,Kcnma1	Nalcn,Baiap2,Rgs4,Scn2a1,Fgf13,Flna,Syne1,Ank2,Atp1b2,Kcnh2,Cacna2d1,Kcna5,Agt,Rgs7bp,Kcnip1,Cav3,Slc8a1,Piezo1,Pawr,Fgf14,Cnr2,Kcnd3,Kcnk3,Adora2a,Ctnna3,Shank3,Ptk2b,Cacna1d,Cacna1c,Dmd,Cacnb2,Fhl1,Dsp,Igsf9b,Slmap,Ucp2,Gm7694,Gpr35,Slc8a2,Wwp2,Mef2c,Kcnma1
GO:0051223	regulation of protein transport	54	630	0.00031	Ppard,Tgfb3,Hyal2,Mmp13,Nos2,Cd22,Rgcc,Hcls1,Abcg1,Il1b,Pkia,Fgr,Cd38,Arhgef5,Clec4e,Flna,Lyn,Syne1,Tgfb2,Pim3,Midn,Nov,Cd14,Pam,Sorl1,Camk2n1,Agt,Wls,Itgam,Myom1,Efna5,Plk3,Asph,Tlr9,Sec16b,Glul,AF251705,Nos1,Myh10,Trpm2,Adora2a,Hdac9,Nr1h3,Cacna1d,Syk,Lcp1,Rapgef3,Apod,Ucp2,Hmgn3,Srgn,Cd200,Wwp2,Apoe	Ppard,Tgfb3,Hyal2,Mmp13,Nos2,Cd22,Rgcc,Hcls1,Abcg1,Il1b,Pkia,Fgr,Cd38,Arhgef5,Clec4e,Flna,Lyn,Syne1,Tgfb2,Pim3,Midn,Nov,Cd14,Pam,Sorl1,Camk2n1,Agt,Wls,Itgam,Myom1,Efna5,Plk3,Asph,Tlr9,Sec16b,Glul,Cd300c2,Nos1,Myh10,Trpm2,Adora2a,Hdac9,Nr1h3,Cacna1d,Syk,Lcp1,Rapgef3,Apod,Ucp2,Hmgn3,Srgn,Cd200,Wwp2,Apoe
GO:0002366	leukocyte activation involved in immune response	22	159	0.00033	Lbp,Havcr2,Slc11a1,Lfng,Clec4e,Tyrobp,Btk,Mlh1,Lyn,Sbno2,Fgl2,Fcer1g,Plcg2,Icam1,Myo1f,Cd74,Cd300a,Ptk2b,Bcl3,Syk,Lcp1,Stxbp2	Lbp,Havcr2,Slc11a1,Lfng,Clec4e,Tyrobp,Btk,Mlh1,Lyn,Sbno2,Fgl2,Fcer1g,Plcg2,Icam1,Myo1f,Cd74,Cd300a,Ptk2b,Bcl3,Syk,Lcp1,Stxbp2
GO:0002009	morphogenesis of an epithelium	47	520	0.00034	Pdgfb,Epha2,Eng,Notch4,Ctsz,Tbx3,Id4,Vcl,Nkx3-1,Bbs4,Podxl,Sox17,Notch1,Sema3c,Flt1,Flna,Tbx18,Hey1,Npnt,Tgfb2,Cobl,Fgf1,Runx3,Osr1,Socs3,Fat4,Rasip1,Astn2,Agt,Sema5a,Jag2,Enah,Hhip,Fgfr3,Dlg3,Tcf15,Spint2,Ceacam1,Grem1,Dll4,Shank3,Fgfr2,Myo9a,Ihh,Nfatc1,Mef2c,Pbx1	Pdgfb,Epha2,Eng,Notch4,Ctsz,Tbx3,Id4,Vcl,Nkx3-1,Bbs4,Podxl,Sox17,Notch1,Sema3c,Flt1,Flna,Tbx18,Hey1,Npnt,Tgfb2,Cobl,Fgf1,Runx3,Osr1,Socs3,Fat4,Rasip1,Astn2,Agt,Sema5a,Jag2,Enah,Hhip,Fgfr3,Dlg3,Tcf15,Spint2,Ceacam1,Grem1,Dll4,Shank3,Fgfr2,Myo9a,Ihh,Nfatc1,Mef2c,Pbx1
GO:0045637	regulation of myeloid cell differentiation	26	211	0.00034	Spi1,Id2,Nfkbia,Hcls1,Csf1r,Ccr1,Prdm16,Tyrobp,C1qc,Lrrc17,Lyn,Stat1,Itgam,Cebpb,Fes,Fgfr3,Cd74,Ceacam1,Mafb,Adam8,Csf3r,Ptk2b,Inpp5d,Rbfox2,Mef2c,Meis1	Spi1,Id2,Nfkbia,Hcls1,Csf1r,Ccr1,Prdm16,Tyrobp,C1qc,Lrrc17,Lyn,Stat1,Itgam,Cebpb,Fes,Fgfr3,Cd74,Ceacam1,Mafb,Adam8,Csf3r,Ptk2b,Inpp5d,Rbfox2,Mef2c,Meis1
GO:0051130	positive regulation of cellular component organization	89	1236	0.00034	Pdgfb,Hck,Tgfb3,Ephb3,Epha2,Tgfbr1,Gprc5b,Ccl8,Lbp,Cdc34,Igfbp3,Evl,Tppp,Rgcc,Gpihbp1,Hcls1,Cxcl13,C3,Dpysl3,Pcsk5,Bbs4,Baiap2,Serpine2,Il1b,Gpsm2,Zbtb7b,Fcgr1,Abca1,Fscn1,Arhgef5,Tyrobp,Il4ra,Flna,Cdh5,Cd53,Lyn,Syne1,Dzip1,Sema7a,Tgfb2,Scarf1,Cobl,Phldb2,Atp1b2,Eps8,Lcn2,Cd14,Ppm1e,Rasip1,Map6,Agt,Epha3,Cdc42ep3,Map1b,Sema5a,Rock1,Plxnb1,Epha1,Nfatc2,Cav3,Efna5,Fes,Plcg2,Icam1,Gda,Itgb1,Ptprz1,P…	Pdgfb,Hck,Tgfb3,Ephb3,Epha2,Tgfbr1,Gprc5b,Ccl8,Lbp,Cdc34,Igfbp3,Evl,Tppp,Rgcc,Gpihbp1,Hcls1,Cxcl13,C3,Dpysl3,Pcsk5,Bbs4,Baiap2,Serpine2,Il1b,Gpsm2,Zbtb7b,Fcgr1,Abca1,Fscn1,Arhgef5,Tyrobp,Il4ra,Flna,Cdh5,Cd53,Lyn,Syne1,Dzip1,Sema7a,Tgfb2,Scarf1,Cobl,Phldb2,Atp1b2,Eps8,Lcn2,Cd14,Ppm1e,Rasip1,Map6,Agt,Epha3,Cdc42ep3,Map1b,Sema5a,Rock1,Plxnb1,Epha1,Nfatc2,Cav3,Efna5,Fes,Plcg2,Icam1,Gda,Itgb1,Ptprz1,P…
GO:0060485	mesenchyme development	27	224	0.00034	Tgfbr1,Eng,Notch4,Hey2,Notch1,Sema3c,Sema3d,Wnt16,Flna,Bmpr1a,Hey1,Akna,Sema7a,Tgfb2,Acta2,Efnb1,Osr1,Epha3,Stat1,Actg2,Tcf15,Sema3g,Nrp2,Fgfr2,Nfatc1,Sema6b,Mef2c	Tgfbr1,Eng,Notch4,Hey2,Notch1,Sema3c,Sema3d,Wnt16,Flna,Bmpr1a,Hey1,Akna,Sema7a,Tgfb2,Acta2,Efnb1,Osr1,Epha3,Stat1,Actg2,Tcf15,Sema3g,Nrp2,Fgfr2,Nfatc1,Sema6b,Mef2c
GO:0006936	muscle contraction	24	185	0.00035	Stac2,Tbx3,Mylk,Cd38,Ank2,Kcnh2,Acta2,Cacna2d1,Kcna5,Agt,Myom1,Cav3,Slc8a1,Myh11,Kcnd3,Nos1,Cacna1d,Cacna1c,Dmd,Cacnb2,Slmap,Atp2b4,Myl6,Kcnma1	Stac2,Tbx3,Mylk,Cd38,Ank2,Kcnh2,Acta2,Cacna2d1,Kcna5,Agt,Myom1,Cav3,Slc8a1,Myh11,Kcnd3,Nos1,Cacna1d,Cacna1c,Dmd,Cacnb2,Slmap,Atp2b4,Myl6,Kcnma1
GO:0007229	integrin-mediated signaling pathway	15	79	0.00035	Itgb2,Itga8,Itgav,Fgr,Tyrobp,Itgax,Sema7a,Itga9,Itgam,Fcer1g,Itgb1,Plek,Itgb4,Ptk2b,Syk	Itgb2,Itga8,Itgav,Fgr,Tyrobp,Itgax,Sema7a,Itga9,Itgam,Fcer1g,Itgb1,Plek,Itgb4,Ptk2b,Syk
GO:0010631	epithelial cell migration	15	79	0.00035	Itgb2,Ppard,Tgfbr1,Cxcl13,Itgav,Kank2,Nov,Sox18,Emp2,Scarb1,Itgb1,Grem1,Adam8,Ptk2b,Mmrn2	Itgb2,Ppard,Tgfbr1,Cxcl13,Itgav,Kank2,Nov,Sox18,Emp2,Scarb1,Itgb1,Grem1,Adam8,Ptk2b,Mmrn2
GO:0061900	glial cell activation	11	41	0.00035	Il1b,Tyrobp,C1qa,Tlr1,Tlr7,Fpr2,Agt,Itgam,Tlr9,Adora2a,Tlr8	Il1b,Tyrobp,C1qa,Tlr1,Tlr7,Fpr2,Agt,Itgam,Tlr9,Adora2a,Tlr8
GO:0051145	smooth muscle cell differentiation	12	50	0.00036	Pdgfb,Eng,Tbx3,Hey2,Itga8,Notch1,Tbx18,Hey1,Npnt,Agt,Ntf3,Mef2c	Pdgfb,Eng,Tbx3,Hey2,Itga8,Notch1,Tbx18,Hey1,Npnt,Agt,Ntf3,Mef2c
GO:0003007	heart morphogenesis	30	267	0.00037	Tgfbr1,Eng,Tbx3,Hey2,Id2,Col2a1,Sox17,Notch1,Sema3c,Wnt16,Flna,Bmpr1a,Hey1,Tgfb2,Cpe,S1pr1,Ly6e,Chd7,Fat4,Myom1,Cav3,Slc8a1,Dll4,Ccm2l,Nrp2,Fgfr2,Dsp,Ihh,Nfatc1,Mef2c	Tgfbr1,Eng,Tbx3,Hey2,Id2,Col2a1,Sox17,Notch1,Sema3c,Wnt16,Flna,Bmpr1a,Hey1,Tgfb2,Cpe,S1pr1,Ly6e,Chd7,Fat4,Myom1,Cav3,Slc8a1,Dll4,Ccm2l,Nrp2,Fgfr2,Dsp,Ihh,Nfatc1,Mef2c
GO:0055065	metal ion homeostasis	54	635	0.00037	Ncs1,Hyal2,Xk,Slc12a7,Jph2,Ptger1,Grina,Cxcl13,Ccr1,Slc11a1,Itgav,Il1b,Cd38,Mt2,Mt1,Cdh5,Itpr3,Ttc7,Ank2,Atp1b2,Kcnh2,Cacna2d1,S1pr1,Lcn2,Kcna5,Jak3,Camk2n1,Gpr4,Tmtc2,Fpr2,Agt,Prkg1,Cav3,Asph,Plcg2,Slc8a1,Cp,Ftl1,Pawr,Cnnm2,Kcnk3,Nos1,Trpm2,Ptk2b,Cacna1d,Cacna1c,Cacnb2,Rasa3,Atp2b4,Gpr35,Slc8a2,Sco2,Apoe,Kcnma1	Ncs1,Hyal2,Xk,Slc12a7,Jph2,Ptger1,Grina,Cxcl13,Ccr1,Slc11a1,Itgav,Il1b,Cd38,Mt2,Mt1,Cdh5,Itpr3,Ttc7,Ank2,Atp1b2,Kcnh2,Cacna2d1,S1pr1,Lcn2,Kcna5,Jak3,Camk2n1,Gpr4,Tmtc2,Fpr2,Agt,Prkg1,Cav3,Asph,Plcg2,Slc8a1,Cp,Ftl1,Pawr,Cnnm2,Kcnk3,Nos1,Trpm2,Ptk2b,Cacna1d,Cacna1c,Cacnb2,Rasa3,Atp2b4,Gpr35,Slc8a2,Sco2,Apoe,Kcnma1
GO:0043405	regulation of MAP kinase activity	33	310	0.00038	Pdgfb,Tgfb3,Map3k11,Tgfbr1,Hyal2,Ksr1,Fgd2,Il1b,Map3k6,Flt1,Arhgef5,Lyn,Cspg4,Fgf1,C1qtnf2,Dusp18,Sorl1,Agt,Pde5a,Cav3,Tlr9,Zak,Cd74,Ceacam1,Adam8,Cd300a,Ptk2b,Ntf3,Syk,Tnik,Pdgfd,Mef2c,Apoe	Pdgfb,Tgfb3,Map3k11,Tgfbr1,Hyal2,Ksr1,Fgd2,Il1b,Map3k6,Flt1,Arhgef5,Lyn,Cspg4,Fgf1,C1qtnf2,Dusp18,Sorl1,Agt,Pde5a,Cav3,Tlr9,Zak,Cd74,Ceacam1,Adam8,Cd300a,Ptk2b,Ntf3,Syk,Tnik,Pdgfd,Mef2c,Apoe
GO:0050801	ion homeostasis	63	786	0.00038	Ncs1,Hyal2,Xk,Slc12a7,Jph2,Ptger1,Grina,Cxcl13,Abcg1,Ccr1,Slc11a1,Xpr1,Itgav,Il1b,Abca1,Cd38,Mt2,Mt1,Cdh5,Itpr3,Ttc7,Ank2,Atp1b2,Kcnh2,Cacna2d1,S1pr1,Lcn2,Kcna5,Jak3,Camk2n1,Gpr4,Tmtc2,Fpr2,Agt,Lipg,Hvcn1,Prkg1,Cav3,Asph,Plcg2,Slc8a1,Cp,Ftl1,Pawr,Ttpa,Cnnm2,Kcnk3,Car4,Nos1,Trpm2,Ptk2b,Cacna1d,Cacna1c,Cacnb2,Fhl1,Rasa3,Slmap,Atp2b4,Gpr35,Slc8a2,Sco2,Apoe,Kcnma1	Ncs1,Hyal2,Xk,Slc12a7,Jph2,Ptger1,Grina,Cxcl13,Abcg1,Ccr1,Slc11a1,Xpr1,Itgav,Il1b,Abca1,Cd38,Mt2,Mt1,Cdh5,Itpr3,Ttc7,Ank2,Atp1b2,Kcnh2,Cacna2d1,S1pr1,Lcn2,Kcna5,Jak3,Camk2n1,Gpr4,Tmtc2,Fpr2,Agt,Lipg,Hvcn1,Prkg1,Cav3,Asph,Plcg2,Slc8a1,Cp,Ftl1,Pawr,Ttpa,Cnnm2,Kcnk3,Car4,Nos1,Trpm2,Ptk2b,Cacna1d,Cacna1c,Cacnb2,Fhl1,Rasa3,Slmap,Atp2b4,Gpr35,Slc8a2,Sco2,Apoe,Kcnma1
GO:1903169	regulation of calcium ion transmembrane transport	22	161	0.00038	Stac2,Jph2,Rrad,Lyn,Ank2,Tgfb2,Cacna2d1,Chd7,Cav3,Asph,Plcg2,Tlr9,Slc8a1,Fgf14,Ptk2b,Cacna1d,Cacna1c,Dmd,Cacnb2,Rapgef3,Nos1ap,Gpr35	Stac2,Jph2,Rrad,Lyn,Ank2,Tgfb2,Cacna2d1,Chd7,Cav3,Asph,Plcg2,Tlr9,Slc8a1,Fgf14,Ptk2b,Cacna1d,Cacna1c,Dmd,Cacnb2,Rapgef3,Gm7694,Gpr35
GO:0031348	negative regulation of defense response	26	213	0.00039	Ppard,Havcr2,Irg1,Ccr1,Il1r2,Fcgr2b,Tyro3,Tnfrsf1b,Pglyrp1,Cdh5,Nt5e,Parp14,Il22ra2,Fgl2,Nov,Socs3,Samhd1,Fpr2,Cnr2,Ceacam1,Mefv,Adora2a,Nr1h3,Apod,Apoe,Nlrc5	Ppard,Havcr2,Acod1,Ccr1,Il1r2,Fcgr2b,Tyro3,Tnfrsf1b,Pglyrp1,Cdh5,Nt5e,Parp14,Il22ra2,Fgl2,Nov,Socs3,Samhd1,Fpr2,Cnr2,Ceacam1,Mefv,Adora2a,Nr1h3,Apod,Apoe,Nlrc5
GO:0042063	gliogenesis	29	255	0.00042	Pdgfb,Lamb1,Id2,Id4,Tppp,Csf1r,Notch1,Il1b,Tspan2,Lyn,Cspg4,Hdac11,Tgfb2,C1qa,Nfib,S100a8,Fpr2,Agt,Itgam,Fgfr3,Ptprz1,Adora2a,Itgb4,B4galt5,Ptk2b,Ntf3,Dmd,S100a9,Gpr56	Pdgfb,Lamb1,Id2,Id4,Tppp,Csf1r,Notch1,Il1b,Tspan2,Lyn,Cspg4,Hdac11,Tgfb2,C1qa,Nfib,S100a8,Fpr2,Agt,Itgam,Fgfr3,Ptprz1,Adora2a,Itgb4,B4galt5,Ptk2b,Ntf3,Dmd,S100a9,Adgrg1
GO:0071840	cellular component organization or biogenesis	276	4954	0.00043	Itgb2,Pdgfb,Cnn1,Esam,Srpk3,Trappc6a,Spi1,Lamb1,Tgfb3,Cnn2,Sh2b2,Ephb3,Epha2,Tgfbr1,Eng,Hyal2,Mmp13,Xk,Slc12a7,Mmp8,Hey2,Tube1,Csrp2,Actn1,Evl,Tppp,Emb,Vcl,Parvb,Col2a1,Mpv17l,Hcls1,Mylk,Krt18,Fgd2,Abcg1,Dpysl3,Csf1r,C1qtnf9,Bbs4,Prdx4,Baiap2,Serpine2,Efhd1,Rab17,Csrp1,Mark1,Fcgr2b,Itga8,Notch1,Itgav,Tspan2,Gpsm2,Arhgef2,Fcgr1,Ptbp2,Col24a1,Bmpr1b,Abca1,Dock7,Mfsd2a,Sema3c,Sema3d,Prdm16,Tpst2,Ift…	Itgb2,Pdgfb,Cnn1,Esam,Srpk3,Trappc6a,Spi1,Lamb1,Tgfb3,Cnn2,Sh2b2,Ephb3,Epha2,Tgfbr1,Eng,Hyal2,Mmp13,Xk,Slc12a7,Mmp8,Hey2,Tube1,Csrp2,Actn1,Evl,Tppp,Emb,Vcl,Parvb,Col2a1,Mpv17l,Hcls1,Mylk,Krt18,Fgd2,Abcg1,Dpysl3,Csf1r,C1qtnf9,Bbs4,Prdx4,Baiap2,Serpine2,Efhd1,Rab17,Csrp1,Mark1,Fcgr2b,Itga8,Notch1,Itgav,Tspan2,Gpsm2,Arhgef2,Fcgr1,Ptbp2,Col24a1,Bmpr1b,Abca1,Dock7,Mfsd2a,Sema3c,Sema3d,Prdm16,Tpst2,Ift…
GO:0035458	cellular response to interferon-beta	10	34	0.00044	Mnda,Cdc34,Irg1,Ifi205,Stat1,Pydc3,Ifi204,Tmem173,Ifi203,Mndal	Mnda,Cdc34,Acod1,Ifi205,Stat1,Pydc3,Ifi204,Tmem173,Ifi203,Mndal
GO:0043523	regulation of neuron apoptotic process	30	270	0.00044	Tgfb3,Map3k11,Ctsz,Cdc34,Pitx3,Tyro3,Il1b,Tyrobp,Mt1,Bace1,Egln3,Tgfb2,Fpr2,Agt,Itgam,Rock1,Cebpb,Fgfr3,Ptprz1,Pawr,Nos1,Cntfr,Adora2a,Adam8,Ptk2b,Ntf3,Mef2c,Apoe,Kcnma1,Ncf2	Tgfb3,Map3k11,Ctsz,Cdc34,Pitx3,Tyro3,Il1b,Tyrobp,Mt1,Bace1,Egln3,Tgfb2,Fpr2,Agt,Itgam,Rock1,Cebpb,Fgfr3,Ptprz1,Pawr,Nos1,Cntfr,Adora2a,Adam8,Ptk2b,Ntf3,Mef2c,Apoe,Kcnma1,Ncf2
GO:0090257	regulation of muscle system process	28	242	0.00044	Fbxo32,Rgs4,Notch1,Tnfrsf1b,Lmcd1,Fgf13,Flna,Npnt,Ank2,Gucy1a3,Foxo1,Agt,Pde5a,Rock1,Camk2g,Prkg1,Cav3,Slc8a1,Pawr,Ctnna3,Cacna1c,Dmd,Mrvi1,Dsp,Atp2b4,Nfatc1,Mef2c,Kcnma1	Fbxo32,Rgs4,Notch1,Tnfrsf1b,Lmcd1,Fgf13,Flna,Npnt,Ank2,Gucy1a3,Foxo1,Agt,Pde5a,Rock1,Camk2g,Prkg1,Cav3,Slc8a1,Pawr,Ctnna3,Cacna1c,Dmd,Mrvi1,Dsp,Atp2b4,Nfatc1,Mef2c,Kcnma1
GO:1901216	positive regulation of neuron death	19	126	0.00044	Map3k11,Ctsz,Cdc34,Pitx3,Fcgr2b,Il1b,Tyrobp,Bace1,Tgfb2,C1qa,Itgam,Fgfr3,Ptprz1,Pawr,Nos1,Trpm2,Apoe,Kcnma1,Ncf2	Map3k11,Ctsz,Cdc34,Pitx3,Fcgr2b,Il1b,Tyrobp,Bace1,Tgfb2,C1qa,Itgam,Fgfr3,Ptprz1,Pawr,Nos1,Trpm2,Apoe,Kcnma1,Ncf2
GO:0002221	pattern recognition receptor signaling pathway	14	71	0.00045	Havcr2,Nfkbia,Clec4e,Lyn,Tlr13,Colec12,Pik3ap1,Cd14,Tlr1,Tlr7,Tlr9,Cd300lf,Tlr8,Unc93b1	Havcr2,Nfkbia,Clec4e,Lyn,Tlr13,Colec12,Pik3ap1,Cd14,Tlr1,Tlr7,Tlr9,Cd300lf,Tlr8,Unc93b1
GO:0045893	positive regulation of transcription, DNA-templated	105	1541	0.00045	Pdgfb,Spi1,Ppard,Tgfb3,Ssbp2,Irf5,Tead4,Tgfbr1,Eng,Hyal2,Ncf1,Tbx3,Hey2,Id2,Nfkbia,Id4,Thrb,Rgcc,Nkx3-1,Ciita,Hcls1,Pim1,Lbh,Bambi,Pitx3,Irf7,Sox17,Slc11a1,Itga8,Notch1,Il1b,Smad9,Zbtb7b,Arhgef2,Bmpr1b,Mycl,Prdm16,Cd38,Plac8,Pou2af1,Tbx18,Bmpr1a,Hey1,Creb5,Abhd14b,Npnt,Irf8,Ablim3,Akna,Sbno2,Chd6,Tgfb2,Zfhx3,Fgf1,Ndp,Runx3,S1pr1,Nfib,Foxo1,Osr1,Ier5,Chd7,Jak3,Sox18,Klf2,Agt,Stat1,Ppp1r12a,Cebpb,N…	Pdgfb,Spi1,Ppard,Tgfb3,Ssbp2,Irf5,Tead4,Tgfbr1,Eng,Hyal2,Ncf1,Tbx3,Hey2,Id2,Nfkbia,Id4,Thrb,Rgcc,Nkx3-1,Ciita,Hcls1,Pim1,Lbh,Bambi,Pitx3,Irf7,Sox17,Slc11a1,Itga8,Notch1,Il1b,Smad9,Zbtb7b,Arhgef2,Bmpr1b,Mycl,Prdm16,Cd38,Plac8,Pou2af1,Tbx18,Bmpr1a,Hey1,Creb5,Abhd14b,Npnt,Irf8,Ablim3,Akna,Sbno2,Chd6,Tgfb2,Zfhx3,Fgf1,Ndp,Runx3,S1pr1,Nfib,Foxo1,Osr1,Ier5,Chd7,Jak3,Sox18,Klf2,Agt,Stat1,Ppp1r12a,Cebpb,N…
GO:0006811	ion transport	87	1214	0.00048	Ncs1,Nalcn,Slc7a10,Ppard,Slc1a3,Cybb,Xk,Slc12a7,Nos2,Slc25a22,Kcnmb1,Abcc3,Emb,Abcg1,Slc6a7,Slc15a3,Ccr1,Slc11a1,Xpr1,Scn2a1,Itgav,Abca1,Slc6a9,Mfsd2a,Slc10a6,Pxmp2,Slco2b1,Fgf13,Btk,Slc27a1,Itpr3,Lyn,Nipal2,Slc22a23,Atp1b2,Kcnab1,Kcnh2,Cacna2d1,Lcn2,Clca1,Kcna5,Slc27a2,Pltp,Fam26e,Lrrc8c,Kcnip1,Camk2g,Hvcn1,Asph,Fcer1g,Plcg2,Scarb1,Slc8a1,Cp,Piezo1,Slc16a5,Ftl1,Pawr,Ramp1,Ceacam1,Kcnd3,Cnnm2,Abc…	Ncs1,Nalcn,Slc7a10,Ppard,Slc1a3,Cybb,Xk,Slc12a7,Nos2,Slc25a22,Kcnmb1,Abcc3,Emb,Abcg1,Slc6a7,Slc15a3,Ccr1,Slc11a1,Xpr1,Scn2a1,Itgav,Abca1,Slc6a9,Mfsd2a,Slc10a6,Pxmp2,Slco2b1,Fgf13,Btk,Slc27a1,Itpr3,Lyn,Nipal2,Slc22a23,Atp1b2,Kcnab1,Kcnh2,Cacna2d1,Lcn2,Clca3a1,Kcna5,Slc27a2,Pltp,Fam26e,Lrrc8c,Kcnip1,Camk2g,Hvcn1,Asph,Fcer1g,Plcg2,Scarb1,Slc8a1,Cp,Piezo1,Slc16a5,Ftl1,Pawr,Ramp1,Ceacam1,Kcnd3,Cnnm2,A…
GO:0033003	regulation of mast cell activation	12	52	0.00048	Fgr,Il4ra,Lyn,Cd300lb,Pvrl2,Fcer1g,Fes,Cnr2,Cd300lf,Cd300a,Syk,Stxbp2	Fgr,Il4ra,Lyn,Cd300lb,Nectin2,Fcer1g,Fes,Cnr2,Cd300lf,Cd300a,Syk,Stxbp2
GO:0043270	positive regulation of ion transport	34	329	0.00048	Pdgfb,Slc9a3r2,Cyp4f18,Stac2,Jph2,Kcnmb1,Mylk,Ccr1,Il1b,Flna,Ank2,Atp1b2,Kcnh2,Cacna2d1,Jak3,Agt,Cebpb,Prkg1,Asph,Plcg2,Itgb1,Fgf14,Nos1,Adora2a,Shank3,Tmsb4x,Cacna1d,Cacna1c,Dmd,Cacnb2,Fhl1,Rapgef3,Abca7,Apoe	Pdgfb,Slc9a3r2,Cyp4f18,Stac2,Jph2,Kcnmb1,Mylk,Ccr1,Il1b,Flna,Ank2,Atp1b2,Kcnh2,Cacna2d1,Jak3,Agt,Cebpb,Prkg1,Asph,Plcg2,Itgb1,Fgf14,Nos1,Adora2a,Shank3,Tmsb4x,Cacna1d,Cacna1c,Dmd,Cacnb2,Fhl1,Rapgef3,Abca7,Apoe
GO:1904238	pericyte cell differentiation	6	8	0.00048	Pdgfb,Epha2,Notch1,Acta2,Osr1,Gpr4	Pdgfb,Epha2,Notch1,Acta2,Osr1,Gpr4
GO:0043542	endothelial cell migration	13	62	0.00052	Itgb2,Tgfbr1,Cxcl13,Itgav,Nov,Sox18,Emp2,Scarb1,Itgb1,Grem1,Adam8,Ptk2b,Mmrn2	Itgb2,Tgfbr1,Cxcl13,Itgav,Nov,Sox18,Emp2,Scarb1,Itgb1,Grem1,Adam8,Ptk2b,Mmrn2
GO:0006810	transport	199	3382	0.00054	Ncs1,Nalcn,Itgb2,Slc7a10,Trappc6a,Ppard,Hck,Slc1a3,Eng,Hyal2,Kdelr3,Cybb,Xk,Ncf1,Lbp,Slc12a7,Nos2,Tbx3,Cxcl16,Slc25a22,Kcnmb1,Abcc3,Nfkbia,Emb,Endou,Gpihbp1,Mpv17l,Krt18,Cdkn1a,Abcg1,Xdh,Slc6a7,Pcsk5,Slc15a3,Bbs4,Ccr1,Rftn2,Slc11a1,Serpine2,Rab17,Xpr1,Fcgr2b,Scn2a1,Itgav,Tyro3,Siglec1,Zbtb7b,Fcgr1,Abca1,Slc6a9,Dock7,Mfsd2a,Slc10a6,Ift81,Pxmp2,Tyrobp,Slco2b1,Tub,Fgf13,Btk,Flna,Snx20,Slc27a1,Apoc3,…	Ncs1,Nalcn,Itgb2,Slc7a10,Trappc6a,Ppard,Hck,Slc1a3,Eng,Hyal2,Kdelr3,Cybb,Xk,Ncf1,Lbp,Slc12a7,Nos2,Tbx3,Cxcl16,Slc25a22,Kcnmb1,Abcc3,Nfkbia,Emb,Endou,Gpihbp1,Mpv17l,Krt18,Cdkn1a,Abcg1,Xdh,Slc6a7,Pcsk5,Slc15a3,Bbs4,Ccr1,Rftn2,Slc11a1,Serpine2,Rab17,Xpr1,Fcgr2b,Scn2a1,Itgav,Tyro3,Siglec1,Zbtb7b,Fcgr1,Abca1,Slc6a9,Dock7,Mfsd2a,Slc10a6,Ift81,Pxmp2,Tyrobp,Slco2b1,Tub,Fgf13,Btk,Flna,Snx20,Slc27a1,Apoc3,…
GO:0045089	positive regulation of innate immune response	17	105	0.00054	Mnda,Lbp,Havcr2,Irf7,Ifi205,Fpr2,Pvrl2,Tlr9,Pydc3,Cd74,Adam8,Ifi204,Tlr8,Tmem173,Ifi203,Nlrc5,Mndal	Mnda,Lbp,Havcr2,Irf7,Ifi205,Fpr2,Nectin2,Tlr9,Pydc3,Cd74,Adam8,Ifi204,Tlr8,Tmem173,Ifi203,Nlrc5,Mndal
GO:0010594	regulation of endothelial cell migration	22	166	0.00057	Pdgfb,Epha2,Flt4,Rgcc,Cxcl13,Notch1,Fgf1,Agt,Sema5a,Emp2,Glul,Ceacam1,Dll4,Rin2,Hdac9,Ptk2b,Mmrn2,Tmsb4x,Atp2b4,Card10,Mef2c,Apoe	Pdgfb,Epha2,Flt4,Rgcc,Cxcl13,Notch1,Fgf1,Agt,Sema5a,Emp2,Glul,Ceacam1,Dll4,Rin2,Hdac9,Ptk2b,Mmrn2,Tmsb4x,Atp2b4,Card10,Mef2c,Apoe
GO:0019219	regulation of nucleobase-containing compound metabolic process	193	3265	0.00057	Itgb2,Pdgfb,Srpk3,Spi1,Ppard,Hck,Tgfb3,Ssbp2,Irf5,Tead4,Tgfbr1,Mnda,Eng,Hyal2,Notch4,Ncf1,Jph2,Nos2,Tbx3,Hey2,Havcr2,Igfbp3,Id2,Nfkbia,Prkch,Actn1,Id4,Thrb,Samd4,Rgcc,Nkx3-1,Irg1,Ciita,Hcls1,Cdkn1a,Pim1,Lbh,Bambi,Pitx3,Irf7,Sox17,Slc11a1,Cdk18,Fcgr2b,Itga8,Notch1,Il1b,Pkia,Smad9,Zbtb7b,Arhgef2,Ptbp2,Bmpr1b,Tnfrsf1b,Mycl,Prdm16,Cd38,Plac8,Oasl1,Foxp2,Arhgef5,Lmcd1,Vgll4,Dkk3,Flna,Rbpms,Usp2,Pou2af…	Itgb2,Pdgfb,Srpk3,Spi1,Ppard,Hck,Tgfb3,Ssbp2,Irf5,Tead4,Tgfbr1,Mnda,Eng,Hyal2,Notch4,Ncf1,Jph2,Nos2,Tbx3,Hey2,Havcr2,Igfbp3,Id2,Nfkbia,Prkch,Actn1,Id4,Thrb,Samd4,Rgcc,Nkx3-1,Acod1,Ciita,Hcls1,Cdkn1a,Pim1,Lbh,Bambi,Pitx3,Irf7,Sox17,Slc11a1,Cdk18,Fcgr2b,Itga8,Notch1,Il1b,Pkia,Smad9,Zbtb7b,Arhgef2,Ptbp2,Bmpr1b,Tnfrsf1b,Mycl,Prdm16,Cd38,Plac8,Oasl1,Foxp2,Arhgef5,Lmcd1,Vgll4,Dkk3,Flna,Rbpms,Usp2,Pou2a…
GO:0070374	positive regulation of ERK1 and ERK2 cascade	26	219	0.00058	Pdgfb,Ddt,Ccl8,Ccl6,Ccl9,Flt4,Havcr2,C3,Csf1r,Ccr1,Notch1,Il1b,Npnt,Sema7a,Acta2,Garem,Fpr2,St5,Icam1,Fgfr3,Cd74,Ptk2b,Fgfr2,Abca7,Pdgfd,Apoe	Pdgfb,Ddt,Ccl8,Ccl6,Ccl9,Flt4,Havcr2,C3,Csf1r,Ccr1,Notch1,Il1b,Npnt,Sema7a,Acta2,Garem,Fpr2,St5,Icam1,Fgfr3,Cd74,Ptk2b,Fgfr2,Abca7,Pdgfd,Apoe
GO:0098771	inorganic ion homeostasis	58	715	0.00059	Ncs1,Hyal2,Xk,Slc12a7,Jph2,Ptger1,Grina,Cxcl13,Ccr1,Slc11a1,Xpr1,Itgav,Il1b,Cd38,Mt2,Mt1,Cdh5,Itpr3,Ttc7,Ank2,Atp1b2,Kcnh2,Cacna2d1,S1pr1,Lcn2,Kcna5,Jak3,Camk2n1,Gpr4,Tmtc2,Fpr2,Agt,Hvcn1,Prkg1,Cav3,Asph,Plcg2,Slc8a1,Cp,Ftl1,Pawr,Ttpa,Cnnm2,Kcnk3,Car4,Nos1,Trpm2,Ptk2b,Cacna1d,Cacna1c,Cacnb2,Rasa3,Atp2b4,Gpr35,Slc8a2,Sco2,Apoe,Kcnma1	Ncs1,Hyal2,Xk,Slc12a7,Jph2,Ptger1,Grina,Cxcl13,Ccr1,Slc11a1,Xpr1,Itgav,Il1b,Cd38,Mt2,Mt1,Cdh5,Itpr3,Ttc7,Ank2,Atp1b2,Kcnh2,Cacna2d1,S1pr1,Lcn2,Kcna5,Jak3,Camk2n1,Gpr4,Tmtc2,Fpr2,Agt,Hvcn1,Prkg1,Cav3,Asph,Plcg2,Slc8a1,Cp,Ftl1,Pawr,Ttpa,Cnnm2,Kcnk3,Car4,Nos1,Trpm2,Ptk2b,Cacna1d,Cacna1c,Cacnb2,Rasa3,Atp2b4,Gpr35,Slc8a2,Sco2,Apoe,Kcnma1
GO:0003279	cardiac septum development	18	118	0.00062	Ltbp1,Tgfbr1,Eng,Tbx3,Hey2,Id2,Pcsk5,Notch1,Sema3c,Bmpr1a,Hey1,Tgfb2,Chd7,Myh10,Nrp2,Fgfr2,Nfatc1,Pde2a	Ltbp1,Tgfbr1,Eng,Tbx3,Hey2,Id2,Pcsk5,Notch1,Sema3c,Bmpr1a,Hey1,Tgfb2,Chd7,Myh10,Nrp2,Fgfr2,Nfatc1,Pde2a
GO:0010557	positive regulation of macromolecule biosynthetic process	120	1837	0.00063	Pdgfb,Spi1,Ppard,Tgfb3,Ssbp2,Dyrk2,Irf5,Tead4,Tgfbr1,Eng,Hyal2,Ncf1,Tbx3,Hey2,Id2,Nfkbia,Actn1,Id4,Thrb,Samd4,Rgcc,Nkx3-1,Ciita,Hcls1,Pim1,Lbh,Bambi,Pitx3,Irf7,Sox17,Slc11a1,Itga8,Notch1,Il1b,Smad9,Zbtb7b,Arhgef2,Bmpr1b,Mycl,Prdm16,Cd38,Plac8,Rbpms,Pou2af1,Tbx18,Bmpr1a,Hey1,Creb5,Abhd14b,Rbm3,Npnt,Irf8,Ablim3,Akna,Sbno2,Chd6,Tgfb2,Zfhx3,Fgf1,Ndp,Mustn1,Runx3,S1pr1,C1qtnf2,Nfib,Foxo1,Osr1,Ier5,Chd…	Pdgfb,Spi1,Ppard,Tgfb3,Ssbp2,Dyrk2,Irf5,Tead4,Tgfbr1,Eng,Hyal2,Ncf1,Tbx3,Hey2,Id2,Nfkbia,Actn1,Id4,Thrb,Samd4,Rgcc,Nkx3-1,Ciita,Hcls1,Pim1,Lbh,Bambi,Pitx3,Irf7,Sox17,Slc11a1,Itga8,Notch1,Il1b,Smad9,Zbtb7b,Arhgef2,Bmpr1b,Mycl,Prdm16,Cd38,Plac8,Rbpms,Pou2af1,Tbx18,Bmpr1a,Hey1,Creb5,Abhd14b,Rbm3,Npnt,Irf8,Ablim3,Akna,Sbno2,Chd6,Tgfb2,Zfhx3,Fgf1,Ndp,Mustn1,Runx3,S1pr1,C1qtnf2,Nfib,Foxo1,Osr1,Ier5,Chd…
GO:0001763	morphogenesis of a branching structure	25	207	0.00064	Pdgfb,Epha2,Eng,Notch4,Ctsz,Tbx3,Nkx3-1,Notch1,Sema3c,Flt1,Npnt,Fgf1,Socs3,Fat4,Rasip1,Agt,Sema5a,Hhip,Spint2,Dll4,Col19a1,Fgfr2,Ihh,Nfatc1,Pbx1	Pdgfb,Epha2,Eng,Notch4,Ctsz,Tbx3,Nkx3-1,Notch1,Sema3c,Flt1,Npnt,Fgf1,Socs3,Fat4,Rasip1,Agt,Sema5a,Hhip,Spint2,Dll4,Col19a1,Fgfr2,Ihh,Nfatc1,Pbx1
GO:0086001	cardiac muscle cell action potential	10	36	0.00064	Ank2,Kcnh2,Cacna2d1,Kcna5,Cav3,Kcnd3,Cacna1d,Cacna1c,Dmd,Cacnb2	Ank2,Kcnh2,Cacna2d1,Kcna5,Cav3,Kcnd3,Cacna1d,Cacna1c,Dmd,Cacnb2
GO:0022898	regulation of transmembrane transporter activity	29	263	0.00067	Stac2,Jph2,Pim1,Rrad,Ank2,Atp1b2,Kcnab1,Cacna2d1,Osr1,Prkg1,Cav3,Asph,Plcg2,Tlr9,Itgb1,Fgf14,Shank3,Ptk2b,Tmsb4x,Cacna1d,Dmd,Cacnb2,Fhl1,Rapgef3,Slmap,Nos1ap,Gpr35,Wwp2,Mef2c	Stac2,Jph2,Pim1,Rrad,Ank2,Atp1b2,Kcnab1,Cacna2d1,Osr1,Prkg1,Cav3,Asph,Plcg2,Tlr9,Itgb1,Fgf14,Shank3,Ptk2b,Tmsb4x,Cacna1d,Dmd,Cacnb2,Fhl1,Rapgef3,Slmap,Gm7694,Gpr35,Wwp2,Mef2c
GO:0034121	regulation of toll-like receptor signaling pathway	13	64	0.00068	Lbp,Irg1,Irf7,Tyro3,Lyn,Pik3ap1,Tlr1,Trim30a,Tlr9,Cd300lf,Cd300a,Nr1h3,Treml4	Lbp,Acod1,Irf7,Tyro3,Lyn,Pik3ap1,Tlr1,Trim30a,Tlr9,Cd300lf,Cd300a,Nr1h3,Treml4
GO:0055080	cation homeostasis	57	702	0.00068	Ncs1,Hyal2,Xk,Slc12a7,Jph2,Ptger1,Grina,Cxcl13,Ccr1,Slc11a1,Itgav,Il1b,Cd38,Mt2,Mt1,Cdh5,Itpr3,Ttc7,Ank2,Atp1b2,Kcnh2,Cacna2d1,S1pr1,Lcn2,Kcna5,Jak3,Camk2n1,Gpr4,Tmtc2,Fpr2,Agt,Hvcn1,Prkg1,Cav3,Asph,Plcg2,Slc8a1,Cp,Ftl1,Pawr,Ttpa,Cnnm2,Kcnk3,Car4,Nos1,Trpm2,Ptk2b,Cacna1d,Cacna1c,Cacnb2,Rasa3,Atp2b4,Gpr35,Slc8a2,Sco2,Apoe,Kcnma1	Ncs1,Hyal2,Xk,Slc12a7,Jph2,Ptger1,Grina,Cxcl13,Ccr1,Slc11a1,Itgav,Il1b,Cd38,Mt2,Mt1,Cdh5,Itpr3,Ttc7,Ank2,Atp1b2,Kcnh2,Cacna2d1,S1pr1,Lcn2,Kcna5,Jak3,Camk2n1,Gpr4,Tmtc2,Fpr2,Agt,Hvcn1,Prkg1,Cav3,Asph,Plcg2,Slc8a1,Cp,Ftl1,Pawr,Ttpa,Cnnm2,Kcnk3,Car4,Nos1,Trpm2,Ptk2b,Cacna1d,Cacna1c,Cacnb2,Rasa3,Atp2b4,Gpr35,Slc8a2,Sco2,Apoe,Kcnma1
GO:0060840	artery development	16	96	0.00068	Ltbp1,Tgfbr1,Eng,Hey2,Nkx3-1,Mylk,Notch1,Bmpr1a,Hey1,Tgfb2,Chd7,Dll4,Myh10,Gpr116,Pde2a,Apoe	Ltbp1,Tgfbr1,Eng,Hey2,Nkx3-1,Mylk,Notch1,Bmpr1a,Hey1,Tgfb2,Chd7,Dll4,Myh10,Adgrf5,Pde2a,Apoe
GO:0071902	positive regulation of protein serine/threonine kinase activity	33	321	0.00068	Pdgfb,Tgfb3,Map3k11,Tgfbr1,Ksr1,Rgcc,Fgd2,Pim1,Csf1r,C1qtnf9,Il1b,Map3k6,Flt1,Arhgef5,Slc27a1,Cspg4,Fgf1,C1qtnf2,Agt,Pde5a,Tlr9,Zak,Cd74,Ceacam1,Adam8,Ptk2b,Ntf3,Syk,Atp2b4,Tnik,Pdgfd,Slc8a2,Mef2c	Pdgfb,Tgfb3,Map3k11,Tgfbr1,Ksr1,Rgcc,Fgd2,Pim1,Csf1r,C1qtnf9,Il1b,Map3k6,Flt1,Arhgef5,Slc27a1,Cspg4,Fgf1,C1qtnf2,Agt,Pde5a,Tlr9,Zak,Cd74,Ceacam1,Adam8,Ptk2b,Ntf3,Syk,Atp2b4,Tnik,Pdgfd,Slc8a2,Mef2c
GO:0061138	morphogenesis of a branching epithelium	24	195	0.0007	Pdgfb,Epha2,Eng,Notch4,Ctsz,Tbx3,Nkx3-1,Notch1,Sema3c,Flt1,Npnt,Fgf1,Socs3,Fat4,Rasip1,Agt,Sema5a,Hhip,Spint2,Dll4,Fgfr2,Ihh,Nfatc1,Pbx1	Pdgfb,Epha2,Eng,Notch4,Ctsz,Tbx3,Nkx3-1,Notch1,Sema3c,Flt1,Npnt,Fgf1,Socs3,Fat4,Rasip1,Agt,Sema5a,Hhip,Spint2,Dll4,Fgfr2,Ihh,Nfatc1,Pbx1
GO:0046578	regulation of Ras protein signal transduction	23	182	0.00071	Sh2b2,Cyth1,Arhgef25,Notch1,Arhgef2,Abca1,Kank2,Arap3,Scai,Rasa4,Cyth4,Tgfb2,Eps8,Gpr4,Rasip1,Itgb1,Flcn,D8Ertd82e,Mcf2l,Rasa3,Gpr35,Apoe,Gpr56	Sh2b2,Cyth1,Arhgef25,Notch1,Arhgef2,Abca1,Kank2,Arap3,Scai,Rasa4,Cyth4,Tgfb2,Eps8,Gpr4,Rasip1,Itgb1,Flcn,D8Ertd82e,Mcf2l,Rasa3,Gpr35,Apoe,Adgrg1
GO:0038094	Fc-gamma receptor signaling pathway	6	9	0.00073	Fcgr2b,Fcgr1,Clec4e,Fcgr4,Fcer1g,Fcgr3	Fcgr2b,Fcgr1,Clec4e,Fcgr4,Fcer1g,Fcgr3
GO:0030855	epithelial cell differentiation	47	540	0.00074	Pdgfb,Epha2,Eng,Notch4,Hey2,Id2,Thrb,Cdkn1a,Lbh,Pitx3,Podxl,Sox17,Notch1,Wnt16,Flna,Tagln,Cyp1a1,Hey1,Acta2,S1pr1,Nfib,Gpr4,Sox18,Klf2,Agt,Rock1,Cebpb,Jag2,Icam1,Fgfr3,Tcf15,Spint2,Grem1,Robo4,Myo7a,Dmd,Fzd7,Fgfr2,Dsp,Rapgef3,Taf10,Myo9a,Agpat6,Ihh,Pde2a,Mef2c,Kcnma1	Pdgfb,Epha2,Eng,Notch4,Hey2,Id2,Thrb,Cdkn1a,Lbh,Pitx3,Podxl,Sox17,Notch1,Wnt16,Flna,Tagln,Cyp1a1,Hey1,Acta2,S1pr1,Nfib,Gpr4,Sox18,Klf2,Agt,Rock1,Cebpb,Jag2,Icam1,Fgfr3,Tcf15,Spint2,Grem1,Robo4,Myo7a,Dmd,Fzd7,Fgfr2,Dsp,Rapgef3,Taf10,Myo9a,Gpat4,Ihh,Pde2a,Mef2c,Kcnma1
GO:0045446	endothelial cell differentiation	14	75	0.00074	Eng,Notch4,Hey2,Sox17,Notch1,Hey1,S1pr1,Sox18,Agt,Icam1,Robo4,Dmd,Rapgef3,Pde2a	Eng,Notch4,Hey2,Sox17,Notch1,Hey1,S1pr1,Sox18,Agt,Icam1,Robo4,Dmd,Rapgef3,Pde2a
GO:0035904	aorta development	12	55	0.00075	Ltbp1,Eng,Hey2,Nkx3-1,Mylk,Bmpr1a,Hey1,Tgfb2,Chd7,Dll4,Myh10,Pde2a	Ltbp1,Eng,Hey2,Nkx3-1,Mylk,Bmpr1a,Hey1,Tgfb2,Chd7,Dll4,Myh10,Pde2a
GO:0070252	actin-mediated cell contraction	12	55	0.00075	Ank2,Kcnh2,Cacna2d1,Kcna5,Rock1,Cav3,Emp2,Kcnd3,Cacna1d,Cacna1c,Cacnb2,Myl6	Ank2,Kcnh2,Cacna2d1,Kcna5,Rock1,Cav3,Emp2,Kcnd3,Cacna1d,Cacna1c,Cacnb2,Myl6
GO:0051254	positive regulation of RNA metabolic process	112	1696	0.00077	Pdgfb,Spi1,Ppard,Tgfb3,Ssbp2,Irf5,Tead4,Tgfbr1,Eng,Hyal2,Ncf1,Tbx3,Hey2,Id2,Nfkbia,Actn1,Id4,Thrb,Rgcc,Nkx3-1,Ciita,Hcls1,Pim1,Lbh,Bambi,Pitx3,Irf7,Sox17,Slc11a1,Itga8,Notch1,Il1b,Smad9,Zbtb7b,Arhgef2,Bmpr1b,Tnfrsf1b,Mycl,Prdm16,Cd38,Plac8,Rbpms,Pou2af1,Tbx18,Bmpr1a,Hey1,Creb5,Abhd14b,Rbm3,Npnt,Zc3h12d,Irf8,Ablim3,Akna,Sbno2,Chd6,Tgfb2,Zfhx3,Fgf1,Ndp,Runx3,S1pr1,Nfib,Foxo1,Osr1,Ier5,Chd7,Jak3,Sox…	Pdgfb,Spi1,Ppard,Tgfb3,Ssbp2,Irf5,Tead4,Tgfbr1,Eng,Hyal2,Ncf1,Tbx3,Hey2,Id2,Nfkbia,Actn1,Id4,Thrb,Rgcc,Nkx3-1,Ciita,Hcls1,Pim1,Lbh,Bambi,Pitx3,Irf7,Sox17,Slc11a1,Itga8,Notch1,Il1b,Smad9,Zbtb7b,Arhgef2,Bmpr1b,Tnfrsf1b,Mycl,Prdm16,Cd38,Plac8,Rbpms,Pou2af1,Tbx18,Bmpr1a,Hey1,Creb5,Abhd14b,Rbm3,Npnt,Zc3h12d,Irf8,Ablim3,Akna,Sbno2,Chd6,Tgfb2,Zfhx3,Fgf1,Ndp,Runx3,S1pr1,Nfib,Foxo1,Osr1,Ier5,Chd7,Jak3,Sox…
GO:1903508	positive regulation of nucleic acid-templated transcription	107	1602	0.00077	Pdgfb,Spi1,Ppard,Tgfb3,Ssbp2,Irf5,Tead4,Tgfbr1,Eng,Hyal2,Ncf1,Tbx3,Hey2,Id2,Nfkbia,Actn1,Id4,Thrb,Rgcc,Nkx3-1,Ciita,Hcls1,Pim1,Lbh,Bambi,Pitx3,Irf7,Sox17,Slc11a1,Itga8,Notch1,Il1b,Smad9,Zbtb7b,Arhgef2,Bmpr1b,Mycl,Prdm16,Cd38,Plac8,Rbpms,Pou2af1,Tbx18,Bmpr1a,Hey1,Creb5,Abhd14b,Npnt,Irf8,Ablim3,Akna,Sbno2,Chd6,Tgfb2,Zfhx3,Fgf1,Ndp,Runx3,S1pr1,Nfib,Foxo1,Osr1,Ier5,Chd7,Jak3,Sox18,Klf2,Agt,Stat1,Ppp1…	Pdgfb,Spi1,Ppard,Tgfb3,Ssbp2,Irf5,Tead4,Tgfbr1,Eng,Hyal2,Ncf1,Tbx3,Hey2,Id2,Nfkbia,Actn1,Id4,Thrb,Rgcc,Nkx3-1,Ciita,Hcls1,Pim1,Lbh,Bambi,Pitx3,Irf7,Sox17,Slc11a1,Itga8,Notch1,Il1b,Smad9,Zbtb7b,Arhgef2,Bmpr1b,Mycl,Prdm16,Cd38,Plac8,Rbpms,Pou2af1,Tbx18,Bmpr1a,Hey1,Creb5,Abhd14b,Npnt,Irf8,Ablim3,Akna,Sbno2,Chd6,Tgfb2,Zfhx3,Fgf1,Ndp,Runx3,S1pr1,Nfib,Foxo1,Osr1,Ier5,Chd7,Jak3,Sox18,Klf2,Agt,Stat1,Ppp1…
GO:0014070	response to organic cyclic compound	70	930	0.00078	Pdgfb,Ppard,Tgfb3,Saa3,Tgfbr1,Fads1,Cybb,Nos2,Ptger1,Kcnmb1,Nfkbia,Thrb,Nkx3-1,Irg1,Fbxo32,Ciita,Cdkn1a,Pim1,Pitx3,Rftn2,Notch1,Il1b,Smad9,Abca1,Alpl,Cd38,Foxp2,Flna,Eif4ebp1,Cyp1a1,Itpr3,Lyn,Colec12,Tgfb2,Foxo1,Glb1,Dntt,Klf2,Stat1,Map1b,Cebpb,Bsg,Postn,Efna5,Asph,Phex,Fes,Plcg2,Tlr9,Slc8a1,Nos1,Trpm2,Adora2a,Sult1a1,Trim25,Ptk2b,Nr1h3,Tmem173,Rapgef3,Atp2b4,Adcy3,Ihh,Gramd1b,Slc3a2,Ncam1,Rbfox2…	Pdgfb,Ppard,Tgfb3,Saa3,Tgfbr1,Fads1,Cybb,Nos2,Ptger1,Kcnmb1,Nfkbia,Thrb,Nkx3-1,Acod1,Fbxo32,Ciita,Cdkn1a,Pim1,Pitx3,Rftn2,Notch1,Il1b,Smad9,Abca1,Alpl,Cd38,Foxp2,Flna,Eif4ebp1,Cyp1a1,Itpr3,Lyn,Colec12,Tgfb2,Foxo1,Glb1,Dntt,Klf2,Stat1,Map1b,Cebpb,Bsg,Postn,Efna5,Asph,Phex,Fes,Plcg2,Tlr9,Slc8a1,Nos1,Trpm2,Adora2a,Sult1a1,Trim25,Ptk2b,Nr1h3,Tmem173,Rapgef3,Atp2b4,Adcy3,Ihh,Gramd1b,Slc3a2,Ncam1,Rbfox…
GO:0030278	regulation of ossification	26	224	0.00079	Tgfb3,Id2,Thrb,Twsg1,Ifitm1,Ccr1,Notch1,Bmpr1b,Bmpr1a,Hey1,Npnt,Tgfb2,Pdlim7,Chsy1,S1pr1,Osr1,Cebpb,Slc8a1,Fgfr3,Grem1,Ptk2b,Ifi204,Srgn,Nfatc1,Mef2c,Pbx1	Tgfb3,Id2,Thrb,Twsg1,Ifitm1,Ccr1,Notch1,Bmpr1b,Bmpr1a,Hey1,Npnt,Tgfb2,Pdlim7,Chsy1,S1pr1,Osr1,Cebpb,Slc8a1,Fgfr3,Grem1,Ptk2b,Ifi204,Srgn,Nfatc1,Mef2c,Pbx1
GO:1903037	regulation of leukocyte cell-cell adhesion	31	295	0.00079	Itgb2,Vsir,Havcr2,Twsg1,Il1b,Zbtb7b,Il4ra,H2-DMa,Zc3h12d,H2-Ab1,H2-Aa,Fgl2,Runx3,Efnb1,Jak3,Shb,Pde5a,Cebpb,Rag1,Icam1,Pawr,Cd74,Ceacam1,Adora2a,Adam8,Cd300a,Tnfrsf13c,Ephb6,Syk,Nfat5,Ihh	Itgb2,Vsir,Havcr2,Twsg1,Il1b,Zbtb7b,Il4ra,H2-DMa,Zc3h12d,H2-Ab1,H2-Aa,Fgl2,Runx3,Efnb1,Jak3,Shb,Pde5a,Cebpb,Rag1,Icam1,Pawr,Cd74,Ceacam1,Adora2a,Adam8,Cd300a,Tnfrsf13c,Ephb6,Syk,Nfat5,Ihh
GO:0034767	positive regulation of ion transmembrane transport	23	184	0.0008	Slc9a3r2,Stac2,Jph2,Kcnmb1,Flna,Ank2,Atp1b2,Kcnh2,Cacna2d1,Agt,Prkg1,Asph,Plcg2,Itgb1,Fgf14,Nos1,Shank3,Tmsb4x,Cacna1d,Cacna1c,Dmd,Cacnb2,Rapgef3	Slc9a3r2,Stac2,Jph2,Kcnmb1,Flna,Ank2,Atp1b2,Kcnh2,Cacna2d1,Agt,Prkg1,Asph,Plcg2,Itgb1,Fgf14,Nos1,Shank3,Tmsb4x,Cacna1d,Cacna1c,Dmd,Cacnb2,Rapgef3
GO:0010942	positive regulation of cell death	57	708	0.00082	Tgfb3,Map3k11,Irf5,Tgfbr1,Hyal2,Ctsz,Cdc34,Igfbp3,Rgcc,Nkx3-1,Fbxo32,Cdkn1a,Xdh,Pitx3,Fcgr2b,Notch1,Siglec1,Il1b,F3,Bmpr1b,Tnfrsf1b,Tyrobp,Bace1,Lyn,Acer2,Egln3,Tgfb2,C1qa,Runx3,Foxo1,Dcun1d3,Jak3,S100a8,Agt,Stat1,Itgam,Pde5a,Fgfr3,Itgb1,Ptprz1,Zak,Pawr,Nos1,Flcn,Trpm2,Adora2a,Adam8,Unc5c,Col4a3,S100a9,Syk,Ucp2,Inpp5d,Mef2c,Apoe,Kcnma1,Ncf2	Tgfb3,Map3k11,Irf5,Tgfbr1,Hyal2,Ctsz,Cdc34,Igfbp3,Rgcc,Nkx3-1,Fbxo32,Cdkn1a,Xdh,Pitx3,Fcgr2b,Notch1,Siglec1,Il1b,F3,Bmpr1b,Tnfrsf1b,Tyrobp,Bace1,Lyn,Acer2,Egln3,Tgfb2,C1qa,Runx3,Foxo1,Dcun1d3,Jak3,S100a8,Agt,Stat1,Itgam,Pde5a,Fgfr3,Itgb1,Ptprz1,Zak,Pawr,Nos1,Flcn,Trpm2,Adora2a,Adam8,Unc5c,Col4a3,S100a9,Syk,Ucp2,Inpp5d,Mef2c,Apoe,Kcnma1,Ncf2
GO:0044089	positive regulation of cellular component biogenesis	47	543	0.00082	Tgfb3,Ephb3,Epha2,Tgfbr1,Cdc34,Evl,Tppp,Rgcc,Cxcl13,Dpysl3,Pcsk5,Bbs4,Baiap2,Gpsm2,Abca1,Fscn1,Arhgef5,Flna,Cdh5,Dzip1,Cobl,Phldb2,Eps8,Ppm1e,Rasip1,Agt,Cdc42ep3,Map1b,Rock1,Epha1,Cav3,Efna5,Fes,Icam1,Gda,Piezo1,Trabd2b,Plek,Synpo2,Arhgef15,Ptk2b,Syk,Lcp1,Rapgef3,Lphn1,Thbs2,Apoe	Tgfb3,Ephb3,Epha2,Tgfbr1,Cdc34,Evl,Tppp,Rgcc,Cxcl13,Dpysl3,Pcsk5,Bbs4,Baiap2,Gpsm2,Abca1,Fscn1,Arhgef5,Flna,Cdh5,Dzip1,Cobl,Phldb2,Eps8,Ppm1e,Rasip1,Agt,Cdc42ep3,Map1b,Rock1,Epha1,Cav3,Efna5,Fes,Icam1,Gda,Piezo1,Trabd2b,Plek,Synpo2,Arhgef15,Ptk2b,Syk,Lcp1,Rapgef3,Adgrl1,Thbs2,Apoe
GO:0090066	regulation of anatomical structure size	48	559	0.00082	Pdgfb,Esam,Ppard,Xk,Slc12a7,Kcnmb1,Evl,Hcls1,C1qtnf9,Bbs4,Baiap2,Sema3c,Sema3d,Cd38,Fgf13,Cotl1,Plekhh2,Kank3,Sema7a,Acta2,Gucy1a3,Eps8,Kcna5,Agt,Cdc42ep3,Map1b,Pde5a,Sema5a,Rock1,Prkg1,Cav3,Efna5,Icam1,Slc8a1,Sema3g,Dstn,Nos1,Plek,Adora2a,Shank3,Ptk2b,Tmsb4x,Cacna1c,Mrvi1,Rapgef3,Sema6b,Apoe,Kcnma1	Pdgfb,Esam,Ppard,Xk,Slc12a7,Kcnmb1,Evl,Hcls1,C1qtnf9,Bbs4,Baiap2,Sema3c,Sema3d,Cd38,Fgf13,Cotl1,Plekhh2,Kank3,Sema7a,Acta2,Gucy1a3,Eps8,Kcna5,Agt,Cdc42ep3,Map1b,Pde5a,Sema5a,Rock1,Prkg1,Cav3,Efna5,Icam1,Slc8a1,Sema3g,Dstn,Nos1,Plek,Adora2a,Shank3,Ptk2b,Tmsb4x,Cacna1c,Mrvi1,Rapgef3,Sema6b,Apoe,Kcnma1
GO:0002833	positive regulation of response to biotic stimulus	20	146	0.00083	Mnda,Lbp,Havcr2,Ly86,Irg1,Irf7,Mr1,Ifi205,Fpr2,Pvrl2,Tlr9,Pydc3,Cd74,Adam8,Ifi204,Tlr8,Tmem173,Ifi203,Nlrc5,Mndal	Mnda,Lbp,Havcr2,Ly86,Acod1,Irf7,Mr1,Ifi205,Fpr2,Nectin2,Tlr9,Pydc3,Cd74,Adam8,Ifi204,Tlr8,Tmem173,Ifi203,Nlrc5,Mndal
GO:0014910	regulation of smooth muscle cell migration	15	87	0.00083	Pdgfb,Ppard,Igfbp3,Pcsk5,F3,Dock7,Bmpr1a,Sorl1,Agt,Postn,Prkg1,Tmsb4x,Rapgef3,Pdgfd,Mef2c	Pdgfb,Ppard,Igfbp3,Pcsk5,F3,Dock7,Bmpr1a,Sorl1,Agt,Postn,Prkg1,Tmsb4x,Rapgef3,Pdgfd,Mef2c
GO:0031327	negative regulation of cellular biosynthetic process	100	1475	0.00083	Pdgfb,Spi1,Ppard,Tgfbr1,Mnda,Eng,Notch4,Jph2,Tbx3,Hey2,Eif4ebp2,Id2,Id4,Thrb,Samd4,Nkx3-1,Ciita,Mpv17l,Hcls1,Cdkn1a,Lbh,Notch1,Il1b,Pkia,Zbtb7b,Prdm16,Cd38,Foxp2,Lmcd1,Vgll4,Dkk3,Flna,Eif4ebp1,Slc27a1,Usp2,Kank2,Tbx18,Scai,Parp14,Hey1,Acer2,Zc3h12d,Irf8,Pbxip1,Sbno2,Zfhx3,Zmynd15,Runx3,Nfib,Pgp,Foxo1,Osr1,Zfp366,Jak3,Ifi205,Sox18,Klf2,Stat1,Rock1,Cebpb,Prkg1,Nfatc2,Plk3,Dnajb5,Morf4l1,Pydc3,Fgfr3…	Pdgfb,Spi1,Ppard,Tgfbr1,Mnda,Eng,Notch4,Jph2,Tbx3,Hey2,Eif4ebp2,Id2,Id4,Thrb,Samd4,Nkx3-1,Ciita,Mpv17l,Hcls1,Cdkn1a,Lbh,Notch1,Il1b,Pkia,Zbtb7b,Prdm16,Cd38,Foxp2,Lmcd1,Vgll4,Dkk3,Flna,Eif4ebp1,Slc27a1,Usp2,Kank2,Tbx18,Scai,Parp14,Hey1,Acer2,Zc3h12d,Irf8,Pbxip1,Sbno2,Zfhx3,Zmynd15,Runx3,Nfib,Pgp,Foxo1,Osr1,Zfp366,Jak3,Ifi205,Sox18,Klf2,Stat1,Rock1,Cebpb,Prkg1,Nfatc2,Plk3,Dnajb5,Morf4l1,Pydc3,Fgfr3…
GO:0010712	regulation of collagen metabolic process	12	56	0.00085	Pdgfb,Ltbp1,Ppard,Tgfb3,Eng,Vsir,Rgcc,Il6ra,Fgfr3,Itgb1,Rapgef3,Ihh	Pdgfb,Ltbp1,Ppard,Tgfb3,Eng,Vsir,Rgcc,Il6ra,Fgfr3,Itgb1,Rapgef3,Ihh
GO:0032412	regulation of ion transmembrane transporter activity	28	254	0.00088	Stac2,Jph2,Rrad,Ank2,Atp1b2,Kcnab1,Cacna2d1,Osr1,Prkg1,Cav3,Asph,Plcg2,Tlr9,Itgb1,Fgf14,Shank3,Ptk2b,Tmsb4x,Cacna1d,Dmd,Cacnb2,Fhl1,Rapgef3,Slmap,Nos1ap,Gpr35,Wwp2,Mef2c	Stac2,Jph2,Rrad,Ank2,Atp1b2,Kcnab1,Cacna2d1,Osr1,Prkg1,Cav3,Asph,Plcg2,Tlr9,Itgb1,Fgf14,Shank3,Ptk2b,Tmsb4x,Cacna1d,Dmd,Cacnb2,Fhl1,Rapgef3,Slmap,Gm7694,Gpr35,Wwp2,Mef2c
GO:0050920	regulation of chemotaxis	26	226	0.00088	Pdgfb,Ddt,Lbp,Cxcl13,Ccr1,Notch1,Il1b,Sema3c,Sema3d,Jam3,Lyn,Sema7a,Fgf1,S1pr1,Nov,Fpr2,Sema5a,Sema3g,Cd74,Grem1,Bst1,Ptk2b,Tmsb4x,Ntf3,Pdgfd,Sema6b	Pdgfb,Ddt,Lbp,Cxcl13,Ccr1,Notch1,Il1b,Sema3c,Sema3d,Jam3,Lyn,Sema7a,Fgf1,S1pr1,Nov,Fpr2,Sema5a,Sema3g,Cd74,Grem1,Bst1,Ptk2b,Tmsb4x,Ntf3,Pdgfd,Sema6b
GO:0032755	positive regulation of interleukin-6 production	16	99	0.00091	Hyal2,Lbp,Mmp8,Il1b,Il6ra,Arhgef2,Tyrobp,Tlr1,Tlr7,Bsg,Fcer1g,Tlr9,Cd74,Tlr8,Syk,Unc93b1	Hyal2,Lbp,Mmp8,Il1b,Il6ra,Arhgef2,Tyrobp,Tlr1,Tlr7,Bsg,Fcer1g,Tlr9,Cd74,Tlr8,Syk,Unc93b1
GO:0070167	regulation of biomineral tissue development	16	99	0.00091	Tgfb3,Hey2,Ccr1,Notch1,Bmpr1b,Bmpr1a,Hey1,S1pr1,Osr1,Cebpb,Slc8a1,Fgfr3,Grem1,Ptk2b,Srgn,Mef2c	Tgfb3,Hey2,Ccr1,Notch1,Bmpr1b,Bmpr1a,Hey1,S1pr1,Osr1,Cebpb,Slc8a1,Fgfr3,Grem1,Ptk2b,Srgn,Mef2c
GO:0048638	regulation of developmental growth	37	388	0.00092	Ppard,Tgfbr1,Hey2,Hcls1,Cdkn1a,Pim1,C3,Bbs4,Rgs4,Notch1,Mfsd2a,Sema3c,Sema3d,Plac8,Vgll4,Fgf13,Bmpr1a,Rag2,Flt3,Sema7a,Chd7,Agt,Map1b,Sema5a,Cav3,Efna5,Fgfr3,Sema3g,Cacna1c,Fgfr2,Sgpl1,Agpat6,Ncam1,Sema6b,Mef2c,Apoe,Meis1	Ppard,Tgfbr1,Hey2,Hcls1,Cdkn1a,Pim1,C3,Bbs4,Rgs4,Notch1,Mfsd2a,Sema3c,Sema3d,Plac8,Vgll4,Fgf13,Bmpr1a,Rag2,Flt3,Sema7a,Chd7,Agt,Map1b,Sema5a,Cav3,Efna5,Fgfr3,Sema3g,Cacna1c,Fgfr2,Sgpl1,Gpat4,Ncam1,Sema6b,Mef2c,Apoe,Meis1
GO:2000379	positive regulation of reactive oxygen species metabolic process	17	111	0.00094	Itgb2,Pdgfb,Ddah2,Mmp8,Irg1,Cdkn1a,Xdh,Il1b,Tyrobp,Klf2,Fpr2,Agt,Itgam,Hvcn1,Icam1,Ptk2b,Syk	Itgb2,Pdgfb,Ddah2,Mmp8,Acod1,Cdkn1a,Xdh,Il1b,Tyrobp,Klf2,Fpr2,Agt,Itgam,Hvcn1,Icam1,Ptk2b,Syk
GO:0050731	positive regulation of peptidyl-tyrosine phosphorylation	24	200	0.00095	Pdgfb,Gprc5b,Ncf1,Hcls1,Csf1r,Il6ra,Arhgef2,Fcgr1,Parp14,Lyn,Cspg4,Agt,Efna5,Icam1,Fgfr3,Dlg3,Itgb1,Ptprz1,Cd74,Grem1,Ptk2b,Ntf3,Tnk2,Syk	Pdgfb,Gprc5b,Ncf1,Hcls1,Csf1r,Il6ra,Arhgef2,Fcgr1,Parp14,Lyn,Cspg4,Agt,Efna5,Icam1,Fgfr3,Dlg3,Itgb1,Ptprz1,Cd74,Grem1,Ptk2b,Ntf3,Tnk2,Syk
GO:0060411	cardiac septum morphogenesis	14	78	0.001	Tgfbr1,Eng,Tbx3,Hey2,Id2,Notch1,Sema3c,Bmpr1a,Hey1,Tgfb2,Chd7,Nrp2,Fgfr2,Nfatc1	Tgfbr1,Eng,Tbx3,Hey2,Id2,Notch1,Sema3c,Bmpr1a,Hey1,Tgfb2,Chd7,Nrp2,Fgfr2,Nfatc1
GO:0060548	negative regulation of cell death	76	1046	0.001	Ppard,Hck,Tgfb3,Tgfbr1,Tbx3,Hey2,Flt4,Prkch,Col2a1,Grina,Mpv17l,Hcls1,Krt18,Cdkn1a,Pim1,Csf1r,Fcgr2b,Notch1,Itgav,Tyro3,Il1b,Tnfrsf1b,Cd38,Plac8,Wnt16,Flna,Mt1,Kank2,Syne1,Tgfb2,Pim3,Faim3,Nov,Foxo1,Osr1,Sorl1,Socs3,Jak3,Fpr2,Agt,Sema5a,Rock1,Cebpb,Plk3,Rag1,Hhip,Fcer1g,Plcg2,Nuak2,Icam1,Itgb1,Ptprz1,Cd74,Ttpa,Grem1,Mical1,Abcc1,Nos1,Cntfr,Adora2a,Rps6ka1,Adam8,Ptk2b,Ntf3,Fgfr2,Bcl3,Rapgef3,Sgms1…	Ppard,Hck,Tgfb3,Tgfbr1,Tbx3,Hey2,Flt4,Prkch,Col2a1,Grina,Mpv17l,Hcls1,Krt18,Cdkn1a,Pim1,Csf1r,Fcgr2b,Notch1,Itgav,Tyro3,Il1b,Tnfrsf1b,Cd38,Plac8,Wnt16,Flna,Mt1,Kank2,Syne1,Tgfb2,Pim3,Fcmr,Nov,Foxo1,Osr1,Sorl1,Socs3,Jak3,Fpr2,Agt,Sema5a,Rock1,Cebpb,Plk3,Rag1,Hhip,Fcer1g,Plcg2,Nuak2,Icam1,Itgb1,Ptprz1,Cd74,Ttpa,Grem1,Mical1,Abcc1,Nos1,Cntfr,Adora2a,Rps6ka1,Adam8,Ptk2b,Ntf3,Fgfr2,Bcl3,Rapgef3,Sgms1,…
GO:0002474	antigen processing and presentation of peptide antigen via MHC class I	8	23	0.0011	H2-K1,Mr1,Fcgr1,Ifi30,Fcer1g,Fcgr3,H2-Q6,H2-D1	H2-K1,Mr1,Fcgr1,Ifi30,Fcer1g,Fcgr3,H2-Q8,H2-D1
GO:0006869	lipid transport	28	258	0.0011	Ppard,Lbp,Nos2,Abcc3,Gpihbp1,Abcg1,Abca1,Mfsd2a,Slc10a6,Slco2b1,Slc27a1,Apoc3,Osbpl11,Apobr,Spns2,Slc27a2,Pltp,Lipg,Scarb1,Ttpa,Ceacam1,Abcc1,Esyt2,Osbpl3,Apod,Abca7,Gramd1b,Apoe	Ppard,Lbp,Nos2,Abcc3,Gpihbp1,Abcg1,Abca1,Mfsd2a,Slc10a6,Slco2b1,Slc27a1,Apoc3,Osbpl11,Apobr,Spns2,Slc27a2,Pltp,Lipg,Scarb1,Ttpa,Ceacam1,Abcc1,Esyt2,Osbpl3,Apod,Abca7,Gramd1b,Apoe
GO:0006875	cellular metal ion homeostasis	48	567	0.0011	Ncs1,Xk,Jph2,Ptger1,Grina,Cxcl13,Ccr1,Slc11a1,Itgav,Il1b,Cd38,Mt2,Mt1,Cdh5,Itpr3,Ttc7,Ank2,Atp1b2,Cacna2d1,S1pr1,Lcn2,Kcna5,Jak3,Gpr4,Fpr2,Agt,Prkg1,Cav3,Asph,Plcg2,Slc8a1,Cp,Ftl1,Pawr,Kcnk3,Nos1,Trpm2,Ptk2b,Cacna1d,Cacna1c,Cacnb2,Rasa3,Atp2b4,Gpr35,Slc8a2,Sco2,Apoe,Kcnma1	Ncs1,Xk,Jph2,Ptger1,Grina,Cxcl13,Ccr1,Slc11a1,Itgav,Il1b,Cd38,Mt2,Mt1,Cdh5,Itpr3,Ttc7,Ank2,Atp1b2,Cacna2d1,S1pr1,Lcn2,Kcna5,Jak3,Gpr4,Fpr2,Agt,Prkg1,Cav3,Asph,Plcg2,Slc8a1,Cp,Ftl1,Pawr,Kcnk3,Nos1,Trpm2,Ptk2b,Cacna1d,Cacna1c,Cacnb2,Rasa3,Atp2b4,Gpr35,Slc8a2,Sco2,Apoe,Kcnma1
GO:0035907	dorsal aorta development	6	10	0.0011	Eng,Hey2,Nkx3-1,Bmpr1a,Hey1,Dll4	Eng,Hey2,Nkx3-1,Bmpr1a,Hey1,Dll4
GO:0042493	response to drug	33	331	0.0011	Slc1a3,Cybb,Nos2,Nkx3-1,Mylk,Cdkn1a,Cyp2e1,Il1b,Abca1,Cd38,Timp4,Cyp1a1,Lyn,Acer2,Tgfb2,Kcnh2,Lcn2,Pam,Ppm1e,Stat1,Map1b,Ppp1r12a,Cyp2b10,Nfatc2,Abcc1,Kcnk3,Nos1,Cyp4b1,Apod,Ncam1,Pde2a,Mef2c,Adssl1	Slc1a3,Cybb,Nos2,Nkx3-1,Mylk,Cdkn1a,Cyp2e1,Il1b,Abca1,Cd38,Timp4,Cyp1a1,Lyn,Acer2,Tgfb2,Kcnh2,Lcn2,Pam,Ppm1e,Stat1,Map1b,Ppp1r12a,Cyp2b10,Nfatc2,Abcc1,Kcnk3,Nos1,Cyp4b1,Apod,Ncam1,Pde2a,Mef2c,Adssl1
GO:0061448	connective tissue development	27	244	0.0011	Pdgfb,Ppard,Hyal2,Mmp13,Id2,Id4,Col2a1,Bbs4,Notch1,Smad9,Bmpr1b,Evc,Bmpr1a,Tgfbi,Creb5,Tgfb2,Chsy1,Acta2,Mustn1,Runx3,Nfib,Nov,Osr1,Gpr4,Fgfr3,Ihh,Mef2c	Pdgfb,Ppard,Hyal2,Mmp13,Id2,Id4,Col2a1,Bbs4,Notch1,Smad9,Bmpr1b,Evc,Bmpr1a,Tgfbi,Creb5,Tgfb2,Chsy1,Acta2,Mustn1,Runx3,Nfib,Nov,Osr1,Gpr4,Fgfr3,Ihh,Mef2c
GO:0086002	cardiac muscle cell action potential involved in contraction	9	31	0.0011	Ank2,Kcnh2,Cacna2d1,Kcna5,Cav3,Kcnd3,Cacna1d,Cacna1c,Cacnb2	Ank2,Kcnh2,Cacna2d1,Kcna5,Cav3,Kcnd3,Cacna1d,Cacna1c,Cacnb2
GO:0090207	regulation of triglyceride metabolic process	11	48	0.0011	Thrb,C3,Mfsd2a,Slc27a1,Apoc3,Sorl1,Scarb1,Fitm2,Nr1h3,Abhd5,Apoe	Thrb,C3,Mfsd2a,Slc27a1,Apoc3,Sorl1,Scarb1,Fitm2,Nr1h3,Abhd5,Apoe
GO:0003018	vascular process in circulatory system	24	204	0.0012	Pdgfb,Ppard,Kcnmb1,Mfsd2a,Cd38,Cdh5,Acta2,Gucy1a3,Kcna5,Gpr4,Agt,Pde5a,Rock1,Prkg1,Icam1,Slc8a1,Ceacam1,Nos1,Adora2a,Cacna1c,Mrvi1,Pde2a,Apoe,Kcnma1	Pdgfb,Ppard,Kcnmb1,Mfsd2a,Cd38,Cdh5,Acta2,Gucy1a3,Kcna5,Gpr4,Agt,Pde5a,Rock1,Prkg1,Icam1,Slc8a1,Ceacam1,Nos1,Adora2a,Cacna1c,Mrvi1,Pde2a,Apoe,Kcnma1
GO:0048878	chemical homeostasis	80	1124	0.0012	Ncs1,Napsa,Sh2b2,Gprc5b,Hyal2,Xk,Slc12a7,Jph2,Ptger1,Grina,Gpihbp1,Cxcl13,Abcg1,Ccr1,Slc11a1,Xpr1,Itgav,Il1b,Abca1,Cd38,Mt2,Mt1,Cdh5,Apoc3,Itpr3,Ttc7,Ank2,Atp1b2,Mylip,Kcnh2,Cacna2d1,S1pr1,Lcn2,Foxo1,Kcna5,Jak3,Camk2n1,Gpr4,Tmtc2,Fpr2,Agt,Lipg,Stat1,Hvcn1,Prkg1,Cav3,Asph,Plcg2,Scarb1,Icam1,Slc8a1,Cp,Ftl1,Pawr,Ttpa,Cnnm2,Kcnk3,Car4,Nos1,Trpm2,Fitm2,Hdac9,Ptk2b,Nr1h3,Cacna1d,Cacna1c,Gpr116,Cacnb2,F…	Ncs1,Napsa,Sh2b2,Gprc5b,Hyal2,Xk,Slc12a7,Jph2,Ptger1,Grina,Gpihbp1,Cxcl13,Abcg1,Ccr1,Slc11a1,Xpr1,Itgav,Il1b,Abca1,Cd38,Mt2,Mt1,Cdh5,Apoc3,Itpr3,Ttc7,Ank2,Atp1b2,Mylip,Kcnh2,Cacna2d1,S1pr1,Lcn2,Foxo1,Kcna5,Jak3,Camk2n1,Gpr4,Tmtc2,Fpr2,Agt,Lipg,Stat1,Hvcn1,Prkg1,Cav3,Asph,Plcg2,Scarb1,Icam1,Slc8a1,Cp,Ftl1,Pawr,Ttpa,Cnnm2,Kcnk3,Car4,Nos1,Trpm2,Fitm2,Hdac9,Ptk2b,Nr1h3,Cacna1d,Cacna1c,Adgrf5,Cacnb2,F…
GO:0010632	regulation of epithelial cell migration	26	232	0.0013	Pdgfb,Epha2,Pbld1,Flt4,Evl,Rgcc,Cxcl13,Notch1,Tgfb2,Fgf1,Agt,Sema5a,Emp2,Plcg2,Glul,Ceacam1,Dll4,Rin2,Hdac9,Ptk2b,Mmrn2,Tmsb4x,Atp2b4,Card10,Mef2c,Apoe	Pdgfb,Epha2,Pbld1,Flt4,Evl,Rgcc,Cxcl13,Notch1,Tgfb2,Fgf1,Agt,Sema5a,Emp2,Plcg2,Glul,Ceacam1,Dll4,Rin2,Hdac9,Ptk2b,Mmrn2,Tmsb4x,Atp2b4,Card10,Mef2c,Apoe
GO:0045936	negative regulation of phosphate metabolic process	48	572	0.0013	Pdgfb,Eng,Hyal2,Pbld1,Igfbp3,Cdkn1a,Xdh,Il1b,Pkia,Slc27a1,Apoc3,Parp14,Lyn,Pmepa1,Tgfb2,Midn,Foxo1,Dusp18,Sorl1,Socs3,Camk2n1,Shb,Ppm1e,Rasip1,Agt,Fam212b,Rock1,Epha1,Prkg1,Cav3,Slc8a1,Dlg3,Zfyve28,Ceacam1,Grem1,Mical1,Nos1,Flcn,Plek,Adora2a,Cd300a,Ntf3,Dmd,Fam129a,Dact1,Pde2a,Apoe,Dynlt1b	Pdgfb,Eng,Hyal2,Pbld1,Igfbp3,Cdkn1a,Xdh,Il1b,Pkia,Slc27a1,Apoc3,Parp14,Lyn,Pmepa1,Tgfb2,Midn,Foxo1,Dusp18,Sorl1,Socs3,Camk2n1,Shb,Ppm1e,Rasip1,Agt,Fam212b,Rock1,Epha1,Prkg1,Cav3,Slc8a1,Dlg3,Zfyve28,Ceacam1,Grem1,Mical1,Nos1,Flcn,Plek,Adora2a,Cd300a,Ntf3,Dmd,Fam129a,Dact1,Pde2a,Apoe,Dynlt1b
GO:0010876	lipid localization	30	292	0.0014	Ppard,Lbp,Nos2,Abcc3,Gpihbp1,Abcg1,Il1b,Abca1,Mfsd2a,Slc10a6,Slco2b1,Slc27a1,Apoc3,Osbpl11,Apobr,Spns2,Slc27a2,Pltp,Lipg,Scarb1,Ttpa,Ceacam1,Abcc1,Esyt2,Fitm2,Osbpl3,Apod,Abca7,Gramd1b,Apoe	Ppard,Lbp,Nos2,Abcc3,Gpihbp1,Abcg1,Il1b,Abca1,Mfsd2a,Slc10a6,Slco2b1,Slc27a1,Apoc3,Osbpl11,Apobr,Spns2,Slc27a2,Pltp,Lipg,Scarb1,Ttpa,Ceacam1,Abcc1,Esyt2,Fitm2,Osbpl3,Apod,Abca7,Gramd1b,Apoe
GO:0033623	regulation of integrin activation	7	17	0.0014	Cxcl13,Pcsk5,Jam3,Rasip1,Piezo1,Plek,Fblim1	Cxcl13,Pcsk5,Jam3,Rasip1,Piezo1,Plek,Fblim1
GO:0042110	T cell activation	28	262	0.0014	Itgb2,Slc11a1,Mr1,Itgav,Zbtb7b,Lfng,Clec4e,H2-DMa,Rag2,Flt3,Fgl2,Chd7,Itgam,Cebpb,Jag2,Rag1,Fcer1g,Icam1,Cd74,Mafb,Dll4,Fzd7,Ephb6,Bcl3,Syk,Satb1,Lcp1,Wdfy4	Itgb2,Slc11a1,Mr1,Itgav,Zbtb7b,Lfng,Clec4e,H2-DMa,Rag2,Flt3,Fgl2,Chd7,Itgam,Cebpb,Jag2,Rag1,Fcer1g,Icam1,Cd74,Mafb,Dll4,Fzd7,Ephb6,Bcl3,Syk,Satb1,Lcp1,Wdfy4
GO:0050707	regulation of cytokine secretion	12	60	0.0014	Rgcc,Fgr,Clec4e,Lyn,Cd14,Sorl1,Agt,Tlr9,AF251705,Hdac9,Syk,Srgn	Rgcc,Fgr,Clec4e,Lyn,Cd14,Sorl1,Agt,Tlr9,Cd300c2,Hdac9,Syk,Srgn
GO:0071495	cellular response to endogenous stimulus	77	1075	0.0014	Ltbp1,Ppard,Tgfb3,Sh2b2,Tgfbr1,Eng,Hyal2,Cybb,Ptger1,Eif4ebp2,Vsir,Thrb,Nkx3-1,Irg1,Fbxo32,Col2a1,Cxcl13,Twsg1,Bambi,Pitx3,Bbs4,Baiap2,Fcgr2b,Grb14,Notch1,Smad9,Arhgef2,Bmpr1b,Flna,Eif4ebp1,Slc27a1,Cdh5,Bace1,Bmpr1a,Itpr3,Brip1,Tgfb2,Fgf1,Garem,Cacna2d1,Foxo1,Fat4,Klf2,Fpr2,Agt,Epha3,Stat1,Map1b,Cebpb,Postn,Cav3,Efna5,Phex,Tlr9,Icam1,Slc8a1,Fgfr3,Ramp1,Spint2,Ceacam1,Kcnd3,Abcc1,Dll4,Nos1,Trpm2,H…	Ltbp1,Ppard,Tgfb3,Sh2b2,Tgfbr1,Eng,Hyal2,Cybb,Ptger1,Eif4ebp2,Vsir,Thrb,Nkx3-1,Acod1,Fbxo32,Col2a1,Cxcl13,Twsg1,Bambi,Pitx3,Bbs4,Baiap2,Fcgr2b,Grb14,Notch1,Smad9,Arhgef2,Bmpr1b,Flna,Eif4ebp1,Slc27a1,Cdh5,Bace1,Bmpr1a,Itpr3,Brip1,Tgfb2,Fgf1,Garem,Cacna2d1,Foxo1,Fat4,Klf2,Fpr2,Agt,Epha3,Stat1,Map1b,Cebpb,Postn,Cav3,Efna5,Phex,Tlr9,Icam1,Slc8a1,Fgfr3,Ramp1,Spint2,Ceacam1,Kcnd3,Abcc1,Dll4,Nos1,Trpm2,…
GO:0072507	divalent inorganic cation homeostasis	44	509	0.0014	Ncs1,Xk,Jph2,Ptger1,Grina,Cxcl13,Ccr1,Slc11a1,Itgav,Il1b,Cd38,Mt2,Mt1,Cdh5,Itpr3,Ank2,Cacna2d1,S1pr1,Kcna5,Jak3,Camk2n1,Gpr4,Tmtc2,Fpr2,Agt,Prkg1,Cav3,Asph,Plcg2,Slc8a1,Pawr,Cnnm2,Kcnk3,Nos1,Trpm2,Ptk2b,Cacna1d,Cacna1c,Cacnb2,Rasa3,Atp2b4,Gpr35,Slc8a2,Apoe	Ncs1,Xk,Jph2,Ptger1,Grina,Cxcl13,Ccr1,Slc11a1,Itgav,Il1b,Cd38,Mt2,Mt1,Cdh5,Itpr3,Ank2,Cacna2d1,S1pr1,Kcna5,Jak3,Camk2n1,Gpr4,Tmtc2,Fpr2,Agt,Prkg1,Cav3,Asph,Plcg2,Slc8a1,Pawr,Cnnm2,Kcnk3,Nos1,Trpm2,Ptk2b,Cacna1d,Cacna1c,Cacnb2,Rasa3,Atp2b4,Gpr35,Slc8a2,Apoe
GO:0090287	regulation of cellular response to growth factor stimulus	29	277	0.0014	Pdgfb,Ltbp1,Tgfb3,Eng,Pbld1,Vsir,Cxcl13,Xdh,Twsg1,Bambi,Itga8,Notch1,Prdm16,Flt1,Cdh5,Pmepa1,Npnt,Fgf1,Nrep,Sorl1,Agt,Cav3,Hhip,Grem1,Flcn,Mmrn2,Dmd,Fstl1,Atp2b4	Pdgfb,Ltbp1,Tgfb3,Eng,Pbld1,Vsir,Cxcl13,Xdh,Twsg1,Bambi,Itga8,Notch1,Prdm16,Flt1,Cdh5,Pmepa1,Npnt,Fgf1,Nrep,Sorl1,Agt,Cav3,Hhip,Grem1,Flcn,Mmrn2,Dmd,Fstl1,Atp2b4
GO:1901019	regulation of calcium ion transmembrane transporter activity	14	81	0.0014	Stac2,Jph2,Rrad,Ank2,Cacna2d1,Cav3,Asph,Plcg2,Tlr9,Fgf14,Dmd,Cacnb2,Nos1ap,Gpr35	Stac2,Jph2,Rrad,Ank2,Cacna2d1,Cav3,Asph,Plcg2,Tlr9,Fgf14,Dmd,Cacnb2,Gm7694,Gpr35
GO:1905952	regulation of lipid localization	21	166	0.0014	Ppard,Cyp4f18,Igfbp3,Nfkbia,Nkx3-1,Abcg1,C3,Itgav,Il1b,Abca1,Osbpl11,Pltp,Agt,Lipg,Scarb1,Fitm2,Nr1h3,Syk,Abhd5,Abca7,Apoe	Ppard,Cyp4f18,Igfbp3,Nfkbia,Nkx3-1,Abcg1,C3,Itgav,Il1b,Abca1,Osbpl11,Pltp,Agt,Lipg,Scarb1,Fitm2,Nr1h3,Syk,Abhd5,Abca7,Apoe
GO:0110020	regulation of actomyosin structure organization	16	104	0.0015	Tgfb3,Tgfbr1,Evl,Rgcc,Bbs4,Arhgef5,Kank2,Kank3,Phldb2,S1pr1,Ppm1e,Epha1,Cav3,Arhgef15,Rapgef3,Mef2c	Tgfb3,Tgfbr1,Evl,Rgcc,Bbs4,Arhgef5,Kank2,Kank3,Phldb2,S1pr1,Ppm1e,Epha1,Cav3,Arhgef15,Rapgef3,Mef2c
GO:1904064	positive regulation of cation transmembrane transport	21	167	0.0015	Stac2,Jph2,Kcnmb1,Flna,Ank2,Atp1b2,Kcnh2,Cacna2d1,Agt,Prkg1,Asph,Plcg2,Fgf14,Nos1,Shank3,Tmsb4x,Cacna1d,Cacna1c,Dmd,Cacnb2,Rapgef3	Stac2,Jph2,Kcnmb1,Flna,Ank2,Atp1b2,Kcnh2,Cacna2d1,Agt,Prkg1,Asph,Plcg2,Fgf14,Nos1,Shank3,Tmsb4x,Cacna1d,Cacna1c,Dmd,Cacnb2,Rapgef3
GO:0035637	multicellular organismal signaling	16	105	0.0016	Scn2a1,Jam3,Ank2,Kcnh2,Cacna2d1,S1pr1,Kcna5,Slc8a1,Kcnd3,Ctnna3,Gjc1,Cacna1d,Cacna1c,Cacnb2,Dsp,Kcnma1	Scn2a1,Jam3,Ank2,Kcnh2,Cacna2d1,S1pr1,Kcna5,Slc8a1,Kcnd3,Ctnna3,Gjc1,Cacna1d,Cacna1c,Cacnb2,Dsp,Kcnma1
GO:0042326	negative regulation of phosphorylation	41	464	0.0016	Eng,Hyal2,Pbld1,Igfbp3,Cdkn1a,Xdh,Il1b,Pkia,Apoc3,Parp14,Lyn,Pmepa1,Midn,Foxo1,Dusp18,Sorl1,Socs3,Camk2n1,Shb,Ppm1e,Rasip1,Agt,Fam212b,Epha1,Cav3,Slc8a1,Zfyve28,Ceacam1,Grem1,Mical1,Nos1,Flcn,Adora2a,Cd300a,Ntf3,Dmd,Fam129a,Dact1,Pde2a,Apoe,Dynlt1b	Eng,Hyal2,Pbld1,Igfbp3,Cdkn1a,Xdh,Il1b,Pkia,Apoc3,Parp14,Lyn,Pmepa1,Midn,Foxo1,Dusp18,Sorl1,Socs3,Camk2n1,Shb,Ppm1e,Rasip1,Agt,Fam212b,Epha1,Cav3,Slc8a1,Zfyve28,Ceacam1,Grem1,Mical1,Nos1,Flcn,Adora2a,Cd300a,Ntf3,Dmd,Fam129a,Dact1,Pde2a,Apoe,Dynlt1b
GO:0043300	regulation of leukocyte degranulation	11	51	0.0016	Itgb2,Fgr,Il4ra,Lyn,Itgam,Fcer1g,Fes,Ceacam1,Cd300a,Syk,Stxbp2	Itgb2,Fgr,Il4ra,Lyn,Itgam,Fcer1g,Fes,Ceacam1,Cd300a,Syk,Stxbp2
GO:0043406	positive regulation of MAP kinase activity	26	236	0.0016	Pdgfb,Tgfb3,Map3k11,Tgfbr1,Ksr1,Fgd2,Il1b,Map3k6,Flt1,Arhgef5,Cspg4,Fgf1,C1qtnf2,Agt,Pde5a,Tlr9,Zak,Cd74,Ceacam1,Adam8,Ptk2b,Ntf3,Syk,Tnik,Pdgfd,Mef2c	Pdgfb,Tgfb3,Map3k11,Tgfbr1,Ksr1,Fgd2,Il1b,Map3k6,Flt1,Arhgef5,Cspg4,Fgf1,C1qtnf2,Agt,Pde5a,Tlr9,Zak,Cd74,Ceacam1,Adam8,Ptk2b,Ntf3,Syk,Tnik,Pdgfd,Mef2c
GO:0050777	negative regulation of immune response	20	155	0.0016	Tgfb3,Vsir,Havcr2,Irg1,Ccr1,Fcgr2b,Tyro3,Zbtb7b,Pglyrp1,Il4ra,Parp14,Tgfb2,Fgl2,Bst2,Samhd1,Jak3,Ceacam1,Cd300a,Inpp5d,Nlrc5	Tgfb3,Vsir,Havcr2,Acod1,Ccr1,Fcgr2b,Tyro3,Zbtb7b,Pglyrp1,Il4ra,Parp14,Tgfb2,Fgl2,Bst2,Samhd1,Jak3,Ceacam1,Cd300a,Inpp5d,Nlrc5
GO:0051495	positive regulation of cytoskeleton organization	25	222	0.0016	Hck,Tgfb3,Tgfbr1,Evl,Rgcc,Baiap2,Gpsm2,Arhgef5,Flna,Ppm1e,Cdc42ep3,Map1b,Sema5a,Epha1,Cav3,Fes,Icam1,Gda,Dstn,Plek,Synpo2,Arhgef15,Ptk2b,Ntf3,Rapgef3	Hck,Tgfb3,Tgfbr1,Evl,Rgcc,Baiap2,Gpsm2,Arhgef5,Flna,Ppm1e,Cdc42ep3,Map1b,Sema5a,Epha1,Cav3,Fes,Icam1,Gda,Dstn,Plek,Synpo2,Arhgef15,Ptk2b,Ntf3,Rapgef3
GO:0072143	mesangial cell development	5	6	0.0016	Pdgfb,Notch1,Acta2,Osr1,Gpr4	Pdgfb,Notch1,Acta2,Osr1,Gpr4
GO:0006898	receptor-mediated endocytosis	19	143	0.0017	Itgb2,Cxcl16,Fcgr2b,Siglec1,Fcgr1,Arhgap27,Scarf1,Cd14,Sorl1,Fpr2,Itgam,Cav3,Fcer1g,Itgb1,Ramp1,Ceacam1,Cd300a,Syk,Apoe	Itgb2,Cxcl16,Fcgr2b,Siglec1,Fcgr1,Arhgap27,Scarf1,Cd14,Sorl1,Fpr2,Itgam,Cav3,Fcer1g,Itgb1,Ramp1,Ceacam1,Cd300a,Syk,Apoe
GO:0007405	neuroblast proliferation	9	33	0.0017	Id4,Arhgef2,Dock7,Fgf13,Akna,Dagla,Hhip,Eml1,Fgfr2	Id4,Arhgef2,Dock7,Fgf13,Akna,Dagla,Hhip,Eml1,Fgfr2
GO:0043547	positive regulation of GTPase activity	34	355	0.0017	Epha2,Ccl8,Ccl6,Ccl9,Adap2,Arhgap31,Cxcl13,Rgs4,Rsu1,Dock7,Arhgef5,Arap3,Rgl3,Rasa4,Arhgap27,S1pr1,Rin3,Asap2,Prr5,Ngef,Plxnb1,Epha1,Sipa1,Icam1,Itgb1,Flcn,Pkp4,Arhgef15,Rin2,Ptk2b,Ntf3,Rasa3,Rapgef3,Myo9a	Epha2,Ccl8,Ccl6,Ccl9,Adap2,Arhgap31,Cxcl13,Rgs4,Rsu1,Dock7,Arhgef5,Arap3,Rgl3,Rasa4,Arhgap27,S1pr1,Rin3,Asap2,Prr5,Ngef,Plxnb1,Epha1,Sipa1,Icam1,Itgb1,Flcn,Pkp4,Arhgef15,Rin2,Ptk2b,Ntf3,Rasa3,Rapgef3,Myo9a
GO:0050680	negative regulation of epithelial cell proliferation	19	143	0.0017	Ppard,Tgfbr1,Eng,Pbld1,Rgcc,Nkx3-1,Xdh,Flt1,Tgfb2,Runx3,Nfib,Stat1,Fgfr3,Ceacam1,Dll4,Col4a3,Fgfr2,Mef2c,Apoe	Ppard,Tgfbr1,Eng,Pbld1,Rgcc,Nkx3-1,Xdh,Flt1,Tgfb2,Runx3,Nfib,Stat1,Fgfr3,Ceacam1,Dll4,Col4a3,Fgfr2,Mef2c,Apoe
GO:0060341	regulation of cellular localization	77	1083	0.0017	Ncs1,Itgb2,Epha2,Hyal2,Cyth1,Stac2,Jph2,Hcls1,Itgav,Pkia,Gpsm2,Fgr,Tyrobp,Il4ra,Pls3,Flna,Bace1,Itpr3,Lyn,Syne1,Ank2,Tgfb2,Pim3,Kcnh2,Cacna2d1,Kcna5,Sorl1,Chd7,Camk2n1,Astn2,Epha3,Map1b,Itgam,Ppp1r12a,Rock1,Camk2g,Cav3,Efna5,Plk3,Asph,Fcer1g,Fes,Plcg2,Sec16b,Glul,Slc8a1,Itgb1,Map1a,Fgf14,Ceacam1,Ddi2,Nos1,Flcn,Trpm2,Adora2a,Cd300a,Shank3,Ptk2b,Cacna1d,Cacna1c,Dmd,Cacnb2,Rasa3,Syk,Lcp1,Rapgef3,Atp…	Ncs1,Itgb2,Epha2,Hyal2,Cyth1,Stac2,Jph2,Hcls1,Itgav,Pkia,Gpsm2,Fgr,Tyrobp,Il4ra,Pls3,Flna,Bace1,Itpr3,Lyn,Syne1,Ank2,Tgfb2,Pim3,Kcnh2,Cacna2d1,Kcna5,Sorl1,Chd7,Camk2n1,Astn2,Epha3,Map1b,Itgam,Ppp1r12a,Rock1,Camk2g,Cav3,Efna5,Plk3,Asph,Fcer1g,Fes,Plcg2,Sec16b,Glul,Slc8a1,Itgb1,Map1a,Fgf14,Ceacam1,Ddi2,Nos1,Flcn,Trpm2,Adora2a,Cd300a,Shank3,Ptk2b,Cacna1d,Cacna1c,Dmd,Cacnb2,Rasa3,Syk,Lcp1,Rapgef3,Atp…
GO:0098901	regulation of cardiac muscle cell action potential	8	25	0.0017	Fgf13,Flna,Ank2,Cav3,Ctnna3,Cacna1c,Dsp,Slmap	Fgf13,Flna,Ank2,Cav3,Ctnna3,Cacna1c,Dsp,Slmap
GO:1903053	regulation of extracellular matrix organization	10	42	0.0017	Rgcc,Notch1,Tnfrsf1b,Fscn1,Tgfb2,Antxr1,Phldb2,Agt,Sema5a,Tcf15	Rgcc,Notch1,Tnfrsf1b,Fscn1,Tgfb2,Antxr1,Phldb2,Agt,Sema5a,Tcf15
GO:0002761	regulation of myeloid leukocyte differentiation	18	131	0.0018	Id2,Hcls1,Csf1r,Ccr1,Prdm16,Tyrobp,C1qc,Lrrc17,Lyn,Itgam,Cebpb,Fes,Fgfr3,Cd74,Ceacam1,Mafb,Adam8,Inpp5d	Id2,Hcls1,Csf1r,Ccr1,Prdm16,Tyrobp,C1qc,Lrrc17,Lyn,Itgam,Cebpb,Fes,Fgfr3,Cd74,Ceacam1,Mafb,Adam8,Inpp5d
GO:0051251	positive regulation of lymphocyte activation	28	267	0.0018	Vsir,Havcr2,Cdkn1a,Il1b,Zbtb7b,Cd38,Tyrobp,Il4ra,Mlh1,H2-DMa,H2-Ab1,H2-Aa,Runx3,Efnb1,Jak3,Shb,Nfatc2,Rag1,Tlr9,Cd74,Bst1,Adam8,Tnfrsf13c,Ephb6,Syk,Inpp5d,Ihh,Mef2c	Vsir,Havcr2,Cdkn1a,Il1b,Zbtb7b,Cd38,Tyrobp,Il4ra,Mlh1,H2-DMa,H2-Ab1,H2-Aa,Runx3,Efnb1,Jak3,Shb,Nfatc2,Rag1,Tlr9,Cd74,Bst1,Adam8,Tnfrsf13c,Ephb6,Syk,Inpp5d,Ihh,Mef2c
GO:0001933	negative regulation of protein phosphorylation	38	420	0.0019	Eng,Hyal2,Pbld1,Igfbp3,Cdkn1a,Xdh,Il1b,Pkia,Parp14,Lyn,Pmepa1,Foxo1,Dusp18,Sorl1,Socs3,Camk2n1,Shb,Ppm1e,Rasip1,Agt,Fam212b,Epha1,Cav3,Slc8a1,Zfyve28,Ceacam1,Grem1,Mical1,Nos1,Flcn,Adora2a,Cd300a,Ntf3,Dmd,Fam129a,Dact1,Apoe,Dynlt1b	Eng,Hyal2,Pbld1,Igfbp3,Cdkn1a,Xdh,Il1b,Pkia,Parp14,Lyn,Pmepa1,Foxo1,Dusp18,Sorl1,Socs3,Camk2n1,Shb,Ppm1e,Rasip1,Agt,Fam212b,Epha1,Cav3,Slc8a1,Zfyve28,Ceacam1,Grem1,Mical1,Nos1,Flcn,Adora2a,Cd300a,Ntf3,Dmd,Fam129a,Dact1,Apoe,Dynlt1b
GO:0022409	positive regulation of cell-cell adhesion	27	254	0.0019	Itgb2,Vsir,Havcr2,Cxcl13,Podxl,Il1b,Zbtb7b,Il4ra,Tbx18,H2-DMa,H2-Ab1,H2-Aa,Runx3,Efnb1,Jak3,Shb,Rag1,Icam1,Piezo1,Pawr,Cd74,Adam8,Tnfrsf13c,Ephb6,Syk,Nfat5,Ihh	Itgb2,Vsir,Havcr2,Cxcl13,Podxl,Il1b,Zbtb7b,Il4ra,Tbx18,H2-DMa,H2-Ab1,H2-Aa,Runx3,Efnb1,Jak3,Shb,Rag1,Icam1,Piezo1,Pawr,Cd74,Adam8,Tnfrsf13c,Ephb6,Syk,Nfat5,Ihh
GO:0050766	positive regulation of phagocytosis	13	73	0.0019	Lbp,C3,Slc11a1,Fcgr2b,Il1b,Fcgr1,Tub,Tulp1,Fpr2,Fcer1g,Cd300lf,Abca7,Fcgr3	Lbp,C3,Slc11a1,Fcgr2b,Il1b,Fcgr1,Tub,Tulp1,Fpr2,Fcer1g,Cd300lf,Abca7,Fcgr3
GO:0007423	sensory organ development	50	617	0.002	Pdgfb,Epha2,Tgfbr1,Hey2,Thrb,Col2a1,Twsg1,H2-K1,Pitx3,Bbs4,Itga8,Notch1,Bmpr1b,Mfsd2a,Prdm16,Foxp2,Flt1,Tub,Cyp1a1,Tbx18,H2-DMa,Hey1,C1qb,Tgfb2,Ndp,Tulp1,Osr1,Chd7,Hmgn1,Fat4,Myom1,Jag2,Gng8,Fgfr3,Tcf15,Mafb,Kcnk3,Myh10,Myo7a,Unc45b,Arhgef15,Ifi204,Cacna1c,Fgfr2,Atp2b4,Ihh,Sco2,Pbx1,Meis1,Kcnma1	Pdgfb,Epha2,Tgfbr1,Hey2,Thrb,Col2a1,Twsg1,H2-K1,Pitx3,Bbs4,Itga8,Notch1,Bmpr1b,Mfsd2a,Prdm16,Foxp2,Flt1,Tub,Cyp1a1,Tbx18,H2-DMa,Hey1,C1qb,Tgfb2,Ndp,Tulp1,Osr1,Chd7,Hmgn1,Fat4,Myom1,Jag2,Gng8,Fgfr3,Tcf15,Mafb,Kcnk3,Myh10,Myo7a,Unc45b,Arhgef15,Ifi204,Cacna1c,Fgfr2,Atp2b4,Ihh,Sco2,Pbx1,Meis1,Kcnma1
GO:0043271	negative regulation of ion transport	21	171	0.002	Cyp4f18,Serpine2,Rgs4,Il1b,Rrad,Usp2,Tgfb2,Kcnab1,Kcnh2,Osr1,Kcna5,Prkg1,Cav3,Tlr9,Icam1,Pawr,Nos1,Cd300a,Ptk2b,Gpr35,Apoe	Cyp4f18,Serpine2,Rgs4,Il1b,Rrad,Usp2,Tgfb2,Kcnab1,Kcnh2,Osr1,Kcna5,Prkg1,Cav3,Tlr9,Icam1,Pawr,Nos1,Cd300a,Ptk2b,Gpr35,Apoe
GO:0050869	negative regulation of B cell activation	9	34	0.002	Id2,Fcgr2b,Tyrobp,Btk,Lyn,Flt3,Pawr,Cd300a,Inpp5d	Id2,Fcgr2b,Tyrobp,Btk,Lyn,Flt3,Pawr,Cd300a,Inpp5d
GO:0002275	myeloid cell activation involved in immune response	11	53	0.0021	Lbp,Havcr2,Tyrobp,Btk,Lyn,Sbno2,Fcer1g,Myo1f,Cd300a,Syk,Stxbp2	Lbp,Havcr2,Tyrobp,Btk,Lyn,Sbno2,Fcer1g,Myo1f,Cd300a,Syk,Stxbp2
GO:0002883	regulation of hypersensitivity	6	12	0.0021	C3,Fcgr2b,Fcgr1,Btk,Fcer1g,Fcgr3	C3,Fcgr2b,Fcgr1,Btk,Fcer1g,Fcgr3
GO:0010810	regulation of cell-substrate adhesion	24	213	0.0021	Vcl,Pcsk5,Rsu1,Notch1,Flna,Acer2,Npnt,Phldb2,Ecm2,Epha3,Rock1,Postn,Epha1,Efna5,Emp2,Itgb1,Ptprz1,Grem1,Bst1,Rin2,Ptk2b,Dmd,Fzd7,Apod	Vcl,Pcsk5,Rsu1,Notch1,Flna,Acer2,Npnt,Phldb2,Ecm2,Epha3,Rock1,Postn,Epha1,Efna5,Emp2,Itgb1,Ptprz1,Grem1,Bst1,Rin2,Ptk2b,Dmd,Fzd7,Apod
GO:0055024	regulation of cardiac muscle tissue development	15	97	0.0022	Tgfbr1,Jph2,Hey2,Pim1,Rgs4,Notch1,Vgll4,Bmpr1a,Cav3,Grem1,Fzd7,Fgfr2,Ncam1,Mef2c,Meis1	Tgfbr1,Jph2,Hey2,Pim1,Rgs4,Notch1,Vgll4,Bmpr1a,Cav3,Grem1,Fzd7,Fgfr2,Ncam1,Mef2c,Meis1
GO:1902904	negative regulation of supramolecular fiber organization	19	146	0.0022	Evl,Bbs4,Arhgef2,Fgf13,Cdh5,Kank2,Eml2,Plekhh2,Kank3,Phldb2,S1pr1,Eps8,Map1b,Cav3,Map1a,Hdgfrp3,Shank3,Tmsb4x,Apoe	Evl,Bbs4,Arhgef2,Fgf13,Cdh5,Kank2,Eml2,Plekhh2,Kank3,Phldb2,S1pr1,Eps8,Map1b,Cav3,Map1a,Hdgfrp3,Shank3,Tmsb4x,Apoe
GO:0000122	negative regulation of transcription by RNA polymerase II	65	881	0.0023	Pdgfb,Spi1,Ppard,Tgfbr1,Mnda,Eng,Notch4,Jph2,Tbx3,Hey2,Id2,Id4,Thrb,Ciita,Hcls1,Notch1,Il1b,Pkia,Zbtb7b,Prdm16,Foxp2,Lmcd1,Usp2,Kank2,Tbx18,Hey1,Irf8,Zfhx3,Runx3,Nfib,Foxo1,Osr1,Zfp366,Ifi205,Sox18,Klf2,Stat1,Cebpb,Nfatc2,Plk3,Dnajb5,Pydc3,Fgfr3,Pawr,Mbd1,Lrrfip1,Dll4,Hmgn2,Flcn,Cbx6,Hdac9,Ifi204,Nr1h3,Nfkb2,Fgfr2,Cbx5,Satb1,Dact1,Ifi203,Nfatc1,Eid1,Pde2a,Wwp2,Mef2c,Mndal	Pdgfb,Spi1,Ppard,Tgfbr1,Mnda,Eng,Notch4,Jph2,Tbx3,Hey2,Id2,Id4,Thrb,Ciita,Hcls1,Notch1,Il1b,Pkia,Zbtb7b,Prdm16,Foxp2,Lmcd1,Usp2,Kank2,Tbx18,Hey1,Irf8,Zfhx3,Runx3,Nfib,Foxo1,Osr1,Zfp366,Ifi205,Sox18,Klf2,Stat1,Cebpb,Nfatc2,Plk3,Dnajb5,Pydc3,Fgfr3,Pawr,Mbd1,Lrrfip1,Dll4,Hmgn2,Flcn,Cbx6,Hdac9,Ifi204,Nr1h3,Nfkb2,Fgfr2,Cbx5,Satb1,Dact1,Ifi203,Nfatc1,Eid1,Pde2a,Wwp2,Mef2c,Mndal
GO:0006873	cellular ion homeostasis	51	639	0.0023	Ncs1,Xk,Jph2,Ptger1,Grina,Cxcl13,Ccr1,Slc11a1,Xpr1,Itgav,Il1b,Cd38,Mt2,Mt1,Cdh5,Itpr3,Ttc7,Ank2,Atp1b2,Cacna2d1,S1pr1,Lcn2,Kcna5,Jak3,Gpr4,Fpr2,Agt,Hvcn1,Prkg1,Cav3,Asph,Plcg2,Slc8a1,Cp,Ftl1,Pawr,Ttpa,Kcnk3,Nos1,Trpm2,Ptk2b,Cacna1d,Cacna1c,Cacnb2,Rasa3,Atp2b4,Gpr35,Slc8a2,Sco2,Apoe,Kcnma1	Ncs1,Xk,Jph2,Ptger1,Grina,Cxcl13,Ccr1,Slc11a1,Xpr1,Itgav,Il1b,Cd38,Mt2,Mt1,Cdh5,Itpr3,Ttc7,Ank2,Atp1b2,Cacna2d1,S1pr1,Lcn2,Kcna5,Jak3,Gpr4,Fpr2,Agt,Hvcn1,Prkg1,Cav3,Asph,Plcg2,Slc8a1,Cp,Ftl1,Pawr,Ttpa,Kcnk3,Nos1,Trpm2,Ptk2b,Cacna1d,Cacna1c,Cacnb2,Rasa3,Atp2b4,Gpr35,Slc8a2,Sco2,Apoe,Kcnma1
GO:0007015	actin filament organization	26	243	0.0023	Actn1,Evl,Hcls1,Dpysl3,Baiap2,Arhgef2,Fscn1,Pls3,Flna,Pdlim3,Cobl,Eps8,Myom1,Cav3,Emp2,Enah,Myo1f,Pawr,Mical1,Dstn,Myh10,Myo7a,Ptk2b,Tmsb4x,Svil,Lcp1	Actn1,Evl,Hcls1,Dpysl3,Baiap2,Arhgef2,Fscn1,Pls3,Flna,Pdlim3,Cobl,Eps8,Myom1,Cav3,Emp2,Enah,Myo1f,Pawr,Mical1,Dstn,Myh10,Myo7a,Ptk2b,Tmsb4x,Svil,Lcp1
GO:0030889	negative regulation of B cell proliferation	7	19	0.0023	Fcgr2b,Tyrobp,Btk,Lyn,Pawr,Cd300a,Inpp5d	Fcgr2b,Tyrobp,Btk,Lyn,Pawr,Cd300a,Inpp5d
GO:0045601	regulation of endothelial cell differentiation	9	35	0.0023	Tgfbr1,Notch4,Vcl,Xdh,Notch1,Il1b,Cdh5,Rock1,Ceacam1	Tgfbr1,Notch4,Vcl,Xdh,Notch1,Il1b,Cdh5,Rock1,Ceacam1
GO:0046777	protein autophosphorylation	23	200	0.0023	Hck,Map3k11,Ephb3,Tgfbr1,Flt4,Pim1,Csf1r,Tyro3,Fgr,Flt1,Btk,Lyn,Flt3,Pim3,Camk2g,Epha1,Fes,Fgfr3,Ptk2b,Tnk2,Fgfr2,Syk,Tnik	Hck,Map3k11,Ephb3,Tgfbr1,Flt4,Pim1,Csf1r,Tyro3,Fgr,Flt1,Btk,Lyn,Flt3,Pim3,Camk2g,Epha1,Fes,Fgfr3,Ptk2b,Tnk2,Fgfr2,Syk,Tnik
GO:0051056	regulation of small GTPase mediated signal transduction	24	214	0.0023	Sh2b2,Cyth1,Arhgef25,Notch1,Arhgef2,Abca1,Kank2,Arap3,Scai,Rasa4,Cyth4,Tgfb2,Eps8,Gpr4,Rasip1,Sipa1,Itgb1,Flcn,D8Ertd82e,Mcf2l,Rasa3,Gpr35,Apoe,Gpr56	Sh2b2,Cyth1,Arhgef25,Notch1,Arhgef2,Abca1,Kank2,Arap3,Scai,Rasa4,Cyth4,Tgfb2,Eps8,Gpr4,Rasip1,Sipa1,Itgb1,Flcn,D8Ertd82e,Mcf2l,Rasa3,Gpr35,Apoe,Adgrg1
GO:0010001	glial cell differentiation	23	201	0.0024	Pdgfb,Id2,Id4,Tppp,Notch1,Il1b,Tspan2,Lyn,Hdac11,C1qa,Nfib,S100a8,Fpr2,Agt,Itgam,Fgfr3,Ptprz1,Adora2a,Itgb4,B4galt5,Ntf3,Dmd,S100a9	Pdgfb,Id2,Id4,Tppp,Notch1,Il1b,Tspan2,Lyn,Hdac11,C1qa,Nfib,S100a8,Fpr2,Agt,Itgam,Fgfr3,Ptprz1,Adora2a,Itgb4,B4galt5,Ntf3,Dmd,S100a9
GO:0034341	response to interferon-gamma	17	122	0.0024	Ccl8,Nos2,Cxcl16,Ccl6,Ccl9,Evl,Irg1,Ciita,Ifitm1,Slc11a1,Irf8,H2-Ab1,H2-Aa,Bst2,Stat1,Mefv,Stxbp2	Ccl8,Nos2,Cxcl16,Ccl6,Ccl9,Evl,Acod1,Ciita,Ifitm1,Slc11a1,Irf8,H2-Ab1,H2-Aa,Bst2,Stat1,Mefv,Stxbp2
GO:0046889	positive regulation of lipid biosynthetic process	15	98	0.0024	Abcg1,Ccdc3,Il1b,Mfsd2a,Slc27a1,Apoc3,Elovl5,Fgf1,Fpr2,Agt,Scarb1,Cd74,Nr1h3,Gpr116,Apoe	Abcg1,Ccdc3,Il1b,Mfsd2a,Slc27a1,Apoc3,Elovl5,Fgf1,Fpr2,Agt,Scarb1,Cd74,Nr1h3,Adgrf5,Apoe
GO:0071396	cellular response to lipid	43	507	0.0024	Ppard,Lbp,Nos2,Cxcl16,Kcnmb1,Havcr2,Nfkbia,Thrb,Nkx3-1,Irg1,Fbxo32,Cxcl13,Pim1,Il1b,Abca1,Tnfrsf1b,Eif4ebp1,Lyn,Irf8,Sbno2,Lcn2,Foxo1,Osr1,Cd14,Epha3,Stat1,Cebpb,Cd300lb,Efna5,Fcgr4,Phex,Fes,Tlr9,Scarb1,Cd68,Ptk2b,Nr1h3,Sgms1,Adcy3,Gramd1b,Rbfox2,Pde2a,Mef2c	Ppard,Lbp,Nos2,Cxcl16,Kcnmb1,Havcr2,Nfkbia,Thrb,Nkx3-1,Acod1,Fbxo32,Cxcl13,Pim1,Il1b,Abca1,Tnfrsf1b,Eif4ebp1,Lyn,Irf8,Sbno2,Lcn2,Foxo1,Osr1,Cd14,Epha3,Stat1,Cebpb,Cd300lb,Efna5,Fcgr4,Phex,Fes,Tlr9,Scarb1,Cd68,Ptk2b,Nr1h3,Sgms1,Adcy3,Gramd1b,Rbfox2,Pde2a,Mef2c
GO:0030003	cellular cation homeostasis	50	625	0.0025	Ncs1,Xk,Jph2,Ptger1,Grina,Cxcl13,Ccr1,Slc11a1,Itgav,Il1b,Cd38,Mt2,Mt1,Cdh5,Itpr3,Ttc7,Ank2,Atp1b2,Cacna2d1,S1pr1,Lcn2,Kcna5,Jak3,Gpr4,Fpr2,Agt,Hvcn1,Prkg1,Cav3,Asph,Plcg2,Slc8a1,Cp,Ftl1,Pawr,Ttpa,Kcnk3,Nos1,Trpm2,Ptk2b,Cacna1d,Cacna1c,Cacnb2,Rasa3,Atp2b4,Gpr35,Slc8a2,Sco2,Apoe,Kcnma1	Ncs1,Xk,Jph2,Ptger1,Grina,Cxcl13,Ccr1,Slc11a1,Itgav,Il1b,Cd38,Mt2,Mt1,Cdh5,Itpr3,Ttc7,Ank2,Atp1b2,Cacna2d1,S1pr1,Lcn2,Kcna5,Jak3,Gpr4,Fpr2,Agt,Hvcn1,Prkg1,Cav3,Asph,Plcg2,Slc8a1,Cp,Ftl1,Pawr,Ttpa,Kcnk3,Nos1,Trpm2,Ptk2b,Cacna1d,Cacna1c,Cacnb2,Rasa3,Atp2b4,Gpr35,Slc8a2,Sco2,Apoe,Kcnma1
GO:0034612	response to tumor necrosis factor	22	188	0.0025	Ccl8,Hyal2,Cxcl16,Ccl6,Ccl9,Nfkbia,Nkx3-1,Irg1,Krt18,Tnfrsf1b,Plvap,Npnt,Lcn2,Cd14,Wdnml1,Klf2,Stat1,Postn,Tnfrsf13c,Ptk2b,Tmsb4x,Sgms1	Ccl8,Hyal2,Cxcl16,Ccl6,Ccl9,Nfkbia,Nkx3-1,Acod1,Krt18,Tnfrsf1b,Plvap,Npnt,Lcn2,Cd14,Wfdc21,Klf2,Stat1,Postn,Tnfrsf13c,Ptk2b,Tmsb4x,Sgms1
GO:0035909	aorta morphogenesis	8	27	0.0025	Eng,Hey2,Mylk,Bmpr1a,Hey1,Tgfb2,Chd7,Dll4	Eng,Hey2,Mylk,Bmpr1a,Hey1,Tgfb2,Chd7,Dll4
GO:0042113	B cell activation	20	161	0.0025	Cd22,Lfng,Btk,Mlh1,Rag2,Flt3,H2-Ab1,Blnk,Jak3,Shb,Rag1,Plcg2,Pou2f2,Nfam1,Hdac9,Ptk2b,Bcl3,Nfatc1,Fcrl1,Mef2c	Cd22,Lfng,Btk,Mlh1,Rag2,Flt3,H2-Ab1,Blnk,Jak3,Shb,Rag1,Plcg2,Pou2f2,Nfam1,Hdac9,Ptk2b,Bcl3,Nfatc1,Fcrl1,Mef2c
GO:0050728	negative regulation of inflammatory response	19	148	0.0025	Ppard,Irg1,Il1r2,Fcgr2b,Tyro3,Tnfrsf1b,Pglyrp1,Cdh5,Nt5e,Il22ra2,Nov,Socs3,Fpr2,Cnr2,Mefv,Adora2a,Nr1h3,Apod,Apoe	Ppard,Acod1,Il1r2,Fcgr2b,Tyro3,Tnfrsf1b,Pglyrp1,Cdh5,Nt5e,Il22ra2,Nov,Socs3,Fpr2,Cnr2,Mefv,Adora2a,Nr1h3,Apod,Apoe
GO:0001570	vasculogenesis	14	87	0.0026	Epha2,Eng,Hey2,Sox17,Notch1,Itgav,Tie1,Hey1,Fgf1,Rasip1,Sox18,Gjc1,Fgfr2,Sgpl1	Epha2,Eng,Hey2,Sox17,Notch1,Itgav,Tie1,Hey1,Fgf1,Rasip1,Sox18,Gjc1,Fgfr2,Sgpl1
GO:0001937	negative regulation of endothelial cell proliferation	10	45	0.0026	Tgfbr1,Eng,Rgcc,Xdh,Flt1,Stat1,Dll4,Col4a3,Mef2c,Apoe	Tgfbr1,Eng,Rgcc,Xdh,Flt1,Stat1,Dll4,Col4a3,Mef2c,Apoe
GO:0007611	learning or memory	30	304	0.0026	Lamb1,Eif4ebp2,Itga8,Scn2a1,Il1b,B4galt2,Foxp2,Fgf13,Bace1,Itpr3,Rcan2,Kcnab1,Agt,Pde5a,Cebpb,Pirb,Rag1,Itgb1,Ptprz1,Map1a,Pak6,Shank3,Ntf3,Cacna1c,Adcy3,Abca7,Slc8a2,Ncam1,Mef2c,Apoe	Lamb1,Eif4ebp2,Itga8,Scn2a1,Il1b,B4galt2,Foxp2,Fgf13,Bace1,Itpr3,Rcan2,Kcnab1,Agt,Pde5a,Cebpb,Pirb,Rag1,Itgb1,Ptprz1,Map1a,Pak6,Shank3,Ntf3,Cacna1c,Adcy3,Abca7,Slc8a2,Ncam1,Mef2c,Apoe
GO:0010243	response to organonitrogen compound	70	975	0.0026	Itgb2,Irf5,Sh2b2,Slc1a3,Fads1,Cybb,Ptger1,Eif4ebp2,Nfkbia,Serpina3n,Sdf2l1,Cdkn1a,Pitx3,Baiap2,Cyp2e1,Fcgr2b,Grb14,Notch1,Il1b,Zbtb7b,Arhgef2,Timp4,Flna,Eif4ebp1,Slc27a1,Apoc3,Bace1,Itpr3,Lyn,Serpina3g,Brip1,Mylip,Cacna2d1,Foxo1,Dntt,Klf2,Fpr2,Agt,Stat1,Map1b,Rock1,Cebpb,Bsg,Cav3,Asph,Phex,Fcer1g,Plcg2,Tlr9,Icam1,Slc8a1,Itgb1,Ceacam1,Abcc1,Nos1,Trpm2,Adora2a,Trim25,Cd68,Hdac9,Ptk2b,Syk,Serpina3f,…	Itgb2,Irf5,Sh2b2,Slc1a3,Fads1,Cybb,Ptger1,Eif4ebp2,Nfkbia,Serpina3n,Sdf2l1,Cdkn1a,Pitx3,Baiap2,Cyp2e1,Fcgr2b,Grb14,Notch1,Il1b,Zbtb7b,Arhgef2,Timp4,Flna,Eif4ebp1,Slc27a1,Apoc3,Bace1,Itpr3,Lyn,Serpina3g,Brip1,Mylip,Cacna2d1,Foxo1,Dntt,Klf2,Fpr2,Agt,Stat1,Map1b,Rock1,Cebpb,Bsg,Cav3,Asph,Phex,Fcer1g,Plcg2,Tlr9,Icam1,Slc8a1,Itgb1,Ceacam1,Abcc1,Nos1,Trpm2,Adora2a,Trim25,Cd68,Hdac9,Ptk2b,Syk,Serpina3f,…
GO:0034103	regulation of tissue remodeling	14	87	0.0026	Flt4,Csf1r,Itgav,Cd38,S1pr1,Agt,Rock1,Fcgr4,Fgfr3,Ceacam1,Grem1,Adam8,Syk,Inpp5d	Flt4,Csf1r,Itgav,Cd38,S1pr1,Agt,Rock1,Fcgr4,Fgfr3,Ceacam1,Grem1,Adam8,Syk,Inpp5d
GO:0050678	regulation of epithelial cell proliferation	34	365	0.0026	Pdgfb,Ppard,Tgfbr1,Eng,Pbld1,Flt4,Rgcc,Nkx3-1,Xdh,Notch1,F3,Foxp2,Flt1,Tbx18,Bmpr1a,Hey1,Tgfb2,Fgf1,Runx3,Nfib,Osr1,Hmgn1,Stat1,Sema5a,Glul,Fgfr3,Ceacam1,Dll4,Col4a3,Fzd7,Fgfr2,Ihh,Mef2c,Apoe	Pdgfb,Ppard,Tgfbr1,Eng,Pbld1,Flt4,Rgcc,Nkx3-1,Xdh,Notch1,F3,Foxp2,Flt1,Tbx18,Bmpr1a,Hey1,Tgfb2,Fgf1,Runx3,Nfib,Osr1,Hmgn1,Stat1,Sema5a,Glul,Fgfr3,Ceacam1,Dll4,Col4a3,Fzd7,Fgfr2,Ihh,Mef2c,Apoe
GO:1902107	positive regulation of leukocyte differentiation	21	175	0.0026	Vsir,Id2,Hcls1,Csf1r,Ccr1,Il1b,Zbtb7b,Tyrobp,Il4ra,H2-DMa,H2-Aa,Runx3,Shb,Itgam,Rag1,Fes,Cd74,Adam8,Syk,Inpp5d,Ihh	Vsir,Id2,Hcls1,Csf1r,Ccr1,Il1b,Zbtb7b,Tyrobp,Il4ra,H2-DMa,H2-Aa,Runx3,Shb,Itgam,Rag1,Fes,Cd74,Adam8,Syk,Inpp5d,Ihh
GO:0010543	regulation of platelet activation	9	36	0.0027	Pdgfb,Serpine2,Lyn,Prkg1,Fcer1g,Ceacam1,Plek,Syk,Apoe	Pdgfb,Serpine2,Lyn,Prkg1,Fcer1g,Ceacam1,Plek,Syk,Apoe
GO:0010558	negative regulation of macromolecule biosynthetic process	94	1419	0.0027	Pdgfb,Spi1,Ppard,Tgfbr1,Mnda,Eng,Notch4,Jph2,Tbx3,Hey2,Eif4ebp2,Id2,Id4,Thrb,Samd4,Nkx3-1,Ciita,Hcls1,Cdkn1a,Lbh,Notch1,Itgav,Il1b,Pkia,Zbtb7b,Prdm16,Cd38,Foxp2,Lmcd1,Vgll4,Dkk3,Flna,Eif4ebp1,Usp2,Kank2,Tbx18,Scai,Parp14,Hey1,Acer2,Zc3h12d,Irf8,Pbxip1,Sbno2,Zfhx3,Zmynd15,Runx3,Nfib,Foxo1,Osr1,Zfp366,Jak3,Ifi205,Sox18,Klf2,Stat1,Rock1,Cebpb,Nfatc2,Plk3,Dnajb5,Morf4l1,Pydc3,Fgfr3,Pawr,Mbd1,Lrrfip1,…	Pdgfb,Spi1,Ppard,Tgfbr1,Mnda,Eng,Notch4,Jph2,Tbx3,Hey2,Eif4ebp2,Id2,Id4,Thrb,Samd4,Nkx3-1,Ciita,Hcls1,Cdkn1a,Lbh,Notch1,Itgav,Il1b,Pkia,Zbtb7b,Prdm16,Cd38,Foxp2,Lmcd1,Vgll4,Dkk3,Flna,Eif4ebp1,Usp2,Kank2,Tbx18,Scai,Parp14,Hey1,Acer2,Zc3h12d,Irf8,Pbxip1,Sbno2,Zfhx3,Zmynd15,Runx3,Nfib,Foxo1,Osr1,Zfp366,Jak3,Ifi205,Sox18,Klf2,Stat1,Rock1,Cebpb,Nfatc2,Plk3,Dnajb5,Morf4l1,Pydc3,Fgfr3,Pawr,Mbd1,Lrrfip1,…
GO:0032642	regulation of chemokine production	14	88	0.0028	Epha2,Lbp,Havcr2,Csf1r,Il1b,Il6ra,Il4ra,Tlr7,Postn,Tlr9,Cd74,Mefv,Syk,Apod	Epha2,Lbp,Havcr2,Csf1r,Il1b,Il6ra,Il4ra,Tlr7,Postn,Tlr9,Cd74,Mefv,Syk,Apod
GO:0048754	branching morphogenesis of an epithelial tube	20	163	0.0028	Epha2,Eng,Notch4,Ctsz,Tbx3,Nkx3-1,Notch1,Flt1,Npnt,Fgf1,Fat4,Rasip1,Agt,Sema5a,Hhip,Dll4,Fgfr2,Ihh,Nfatc1,Pbx1	Epha2,Eng,Notch4,Ctsz,Tbx3,Nkx3-1,Notch1,Flt1,Npnt,Fgf1,Fat4,Rasip1,Agt,Sema5a,Hhip,Dll4,Fgfr2,Ihh,Nfatc1,Pbx1
GO:1903507	negative regulation of nucleic acid-templated transcription	83	1215	0.0028	Pdgfb,Spi1,Ppard,Tgfbr1,Mnda,Eng,Notch4,Jph2,Tbx3,Hey2,Id2,Id4,Thrb,Nkx3-1,Ciita,Hcls1,Lbh,Notch1,Il1b,Pkia,Zbtb7b,Prdm16,Cd38,Foxp2,Lmcd1,Vgll4,Dkk3,Flna,Usp2,Kank2,Tbx18,Scai,Parp14,Hey1,Irf8,Pbxip1,Sbno2,Zfhx3,Zmynd15,Runx3,Nfib,Foxo1,Osr1,Zfp366,Ifi205,Sox18,Klf2,Stat1,Cebpb,Nfatc2,Plk3,Dnajb5,Morf4l1,Pydc3,Fgfr3,Pawr,Mbd1,Lrrfip1,Grem1,Pex14,Dll4,Hmgn2,Flcn,Hist2h2aa1,Hif3a,Cbx6,Hdac9,Ifi204…	Pdgfb,Spi1,Ppard,Tgfbr1,Mnda,Eng,Notch4,Jph2,Tbx3,Hey2,Id2,Id4,Thrb,Nkx3-1,Ciita,Hcls1,Lbh,Notch1,Il1b,Pkia,Zbtb7b,Prdm16,Cd38,Foxp2,Lmcd1,Vgll4,Dkk3,Flna,Usp2,Kank2,Tbx18,Scai,Parp14,Hey1,Irf8,Pbxip1,Sbno2,Zfhx3,Zmynd15,Runx3,Nfib,Foxo1,Osr1,Zfp366,Ifi205,Sox18,Klf2,Stat1,Cebpb,Nfatc2,Plk3,Dnajb5,Morf4l1,Pydc3,Fgfr3,Pawr,Mbd1,Lrrfip1,Grem1,Pex14,Dll4,Hmgn2,Flcn,Hist2h2aa1,Hif3a,Cbx6,Hdac9,Ifi204…
GO:0001837	epithelial to mesenchymal transition	12	66	0.0029	Tgfbr1,Eng,Notch4,Hey2,Notch1,Wnt16,Flna,Hey1,Akna,Tgfb2,Fgfr2,Nfatc1	Tgfbr1,Eng,Notch4,Hey2,Notch1,Wnt16,Flna,Hey1,Akna,Tgfb2,Fgfr2,Nfatc1
GO:0010875	positive regulation of cholesterol efflux	7	20	0.0029	Nfkbia,Abcg1,Abca1,Pltp,Nr1h3,Abca7,Apoe	Nfkbia,Abcg1,Abca1,Pltp,Nr1h3,Abca7,Apoe
GO:0010977	negative regulation of neuron projection development	21	177	0.0029	Ctsz,H2-K1,Dpysl3,Sema3c,Sema3d,Cd38,Fgf13,Flna,Cspg4,Sema7a,Mylip,Epha3,Ngef,Sema5a,Sema3g,Ptprz1,D8Ertd82e,Rtn4rl2,Sema6b,Apoe,H2-D1	Ctsz,H2-K1,Dpysl3,Sema3c,Sema3d,Cd38,Fgf13,Flna,Cspg4,Sema7a,Mylip,Epha3,Ngef,Sema5a,Sema3g,Ptprz1,D8Ertd82e,Rtn4rl2,Sema6b,Apoe,H2-D1
GO:1905954	positive regulation of lipid localization	15	100	0.0029	Cyp4f18,Nfkbia,Nkx3-1,Abcg1,C3,Il1b,Abca1,Osbpl11,Pltp,Lipg,Scarb1,Fitm2,Nr1h3,Abca7,Apoe	Cyp4f18,Nfkbia,Nkx3-1,Abcg1,C3,Il1b,Abca1,Osbpl11,Pltp,Lipg,Scarb1,Fitm2,Nr1h3,Abca7,Apoe
GO:0007159	leukocyte cell-cell adhesion	11	56	0.003	Itgb2,Il1b,Nt5e,Podxl2,S100a8,Itgam,Rock1,Icam1,Itgb1,S100a9,Syk	Itgb2,Il1b,Nt5e,Podxl2,S100a8,Itgam,Rock1,Icam1,Itgb1,S100a9,Syk
GO:0050922	negative regulation of chemotaxis	11	56	0.003	Ddt,Cxcl13,Notch1,Sema3c,Sema3d,Sema7a,Nov,Sema5a,Sema3g,Grem1,Sema6b	Ddt,Cxcl13,Notch1,Sema3c,Sema3d,Sema7a,Nov,Sema5a,Sema3g,Grem1,Sema6b
GO:0030856	regulation of epithelial cell differentiation	19	151	0.0031	Tgfbr1,Notch4,Tbx3,Hey2,Prkch,Vcl,Xdh,Notch1,Il1b,Mycl,Cdh5,Hey1,Tgfb2,Osr1,Fat4,Stat1,Rock1,Cebpb,Ceacam1	Tgfbr1,Notch4,Tbx3,Hey2,Prkch,Vcl,Xdh,Notch1,Il1b,Mycl,Cdh5,Hey1,Tgfb2,Osr1,Fat4,Stat1,Rock1,Cebpb,Ceacam1
GO:0019935	cyclic-nucleotide-mediated signaling	20	165	0.0032	Ksr1,Ptger1,Eif4ebp2,Gucy1b3,Abca1,S1pr1,Gpr4,Prkg1,Ramp1,Cnr2,Adora2a,Mrvi1,Lphn1,Adcy3,Mc5r,Adcy4,Pde2a,Apoe,Gpr161,Gpr56	Ksr1,Ptger1,Eif4ebp2,Gucy1b3,Abca1,S1pr1,Gpr4,Prkg1,Ramp1,Cnr2,Adora2a,Mrvi1,Adgrl1,Adcy3,Mc5r,Adcy4,Pde2a,Apoe,Gpr161,Adgrg1
GO:0032233	positive regulation of actin filament bundle assembly	12	67	0.0032	Tgfb3,Tgfbr1,Evl,Rgcc,Arhgef5,Flna,Ppm1e,Epha1,Plek,Synpo2,Arhgef15,Rapgef3	Tgfb3,Tgfbr1,Evl,Rgcc,Arhgef5,Flna,Ppm1e,Epha1,Plek,Synpo2,Arhgef15,Rapgef3
GO:0045778	positive regulation of ossification	15	101	0.0032	Tgfb3,Thrb,Ifitm1,Bmpr1b,Bmpr1a,Hey1,Npnt,Tgfb2,Pdlim7,Osr1,Cebpb,Slc8a1,Fgfr3,Ifi204,Mef2c	Tgfb3,Thrb,Ifitm1,Bmpr1b,Bmpr1a,Hey1,Npnt,Tgfb2,Pdlim7,Osr1,Cebpb,Slc8a1,Fgfr3,Ifi204,Mef2c
GO:0048844	artery morphogenesis	12	67	0.0032	Tgfbr1,Eng,Hey2,Mylk,Notch1,Bmpr1a,Hey1,Tgfb2,Chd7,Dll4,Gpr116,Apoe	Tgfbr1,Eng,Hey2,Mylk,Notch1,Bmpr1a,Hey1,Tgfb2,Chd7,Dll4,Adgrf5,Apoe
GO:0050890	cognition	32	339	0.0032	Lamb1,Eif4ebp2,Itga8,Scn2a1,Il1b,B4galt2,Mfsd2a,Foxp2,Fgf13,Bace1,Itpr3,Rcan2,Kcnab1,Chd7,Agt,Pde5a,Cebpb,Pirb,Rag1,Itgb1,Ptprz1,Map1a,Pak6,Shank3,Ntf3,Cacna1c,Adcy3,Abca7,Slc8a2,Ncam1,Mef2c,Apoe	Lamb1,Eif4ebp2,Itga8,Scn2a1,Il1b,B4galt2,Mfsd2a,Foxp2,Fgf13,Bace1,Itpr3,Rcan2,Kcnab1,Chd7,Agt,Pde5a,Cebpb,Pirb,Rag1,Itgb1,Ptprz1,Map1a,Pak6,Shank3,Ntf3,Cacna1c,Adcy3,Abca7,Slc8a2,Ncam1,Mef2c,Apoe
GO:0001666	response to hypoxia	29	294	0.0033	Ppard,Tgfb3,Eng,Cybb,Nos2,Plod1,Rgcc,Nkx3-1,Notch1,Scn2a1,Cd38,Flt1,Eif4ebp1,Cyp1a1,Egln3,Brip1,Tgfb2,Kcna5,Camk2g,Postn,Plk3,Slc8a1,Kcnk3,Nos1,Adam8,Hif3a,Ptk2b,Ucp2,Kcnma1	Ppard,Tgfb3,Eng,Cybb,Nos2,Plod1,Rgcc,Nkx3-1,Notch1,Scn2a1,Cd38,Flt1,Eif4ebp1,Cyp1a1,Egln3,Brip1,Tgfb2,Kcna5,Camk2g,Postn,Plk3,Slc8a1,Kcnk3,Nos1,Adam8,Hif3a,Ptk2b,Ucp2,Kcnma1
GO:0006812	cation transport	61	825	0.0034	Ncs1,Nalcn,Slc7a10,Slc1a3,Slc12a7,Kcnmb1,Slc6a7,Slc15a3,Ccr1,Slc11a1,Scn2a1,Itgav,Slc6a9,Mfsd2a,Slc10a6,Fgf13,Btk,Itpr3,Lyn,Nipal2,Atp1b2,Kcnab1,Kcnh2,Cacna2d1,Lcn2,Kcna5,Fam26e,Kcnip1,Camk2g,Hvcn1,Asph,Fcer1g,Plcg2,Slc8a1,Cp,Piezo1,Ftl1,Pawr,Ramp1,Kcnd3,Cnnm2,Kcnk3,Trpm2,Cd300a,Slc2a13,Tcn2,Ptk2b,Cacna1d,Cacna1c,Cacnb2,Rasa3,Syk,Atp2b4,Ucp2,Slc8a2,Nfatc1,Slc3a2,Fcgr3,Sco2,Kcnip4,Kcnma1	Ncs1,Nalcn,Slc7a10,Slc1a3,Slc12a7,Kcnmb1,Slc6a7,Slc15a3,Ccr1,Slc11a1,Scn2a1,Itgav,Slc6a9,Mfsd2a,Slc10a6,Fgf13,Btk,Itpr3,Lyn,Nipal2,Atp1b2,Kcnab1,Kcnh2,Cacna2d1,Lcn2,Kcna5,Fam26e,Kcnip1,Camk2g,Hvcn1,Asph,Fcer1g,Plcg2,Slc8a1,Cp,Piezo1,Ftl1,Pawr,Ramp1,Kcnd3,Cnnm2,Kcnk3,Trpm2,Cd300a,Slc2a13,Tcn2,Ptk2b,Cacna1d,Cacna1c,Cacnb2,Rasa3,Syk,Atp2b4,Ucp2,Slc8a2,Nfatc1,Slc3a2,Fcgr3,Sco2,Kcnip4,Kcnma1
GO:0072503	cellular divalent inorganic cation homeostasis	41	484	0.0034	Ncs1,Xk,Jph2,Ptger1,Grina,Cxcl13,Ccr1,Slc11a1,Itgav,Il1b,Cd38,Mt2,Mt1,Cdh5,Itpr3,Ank2,Cacna2d1,S1pr1,Kcna5,Jak3,Gpr4,Fpr2,Agt,Prkg1,Cav3,Asph,Plcg2,Slc8a1,Pawr,Kcnk3,Nos1,Trpm2,Ptk2b,Cacna1d,Cacna1c,Cacnb2,Rasa3,Atp2b4,Gpr35,Slc8a2,Apoe	Ncs1,Xk,Jph2,Ptger1,Grina,Cxcl13,Ccr1,Slc11a1,Itgav,Il1b,Cd38,Mt2,Mt1,Cdh5,Itpr3,Ank2,Cacna2d1,S1pr1,Kcna5,Jak3,Gpr4,Fpr2,Agt,Prkg1,Cav3,Asph,Plcg2,Slc8a1,Pawr,Kcnk3,Nos1,Trpm2,Ptk2b,Cacna1d,Cacna1c,Cacnb2,Rasa3,Atp2b4,Gpr35,Slc8a2,Apoe
GO:0070848	response to growth factor	41	485	0.0035	Pdgfb,Ltbp1,Tgfb3,Epha2,Tgfbr1,Eng,Hyal2,Vsir,Flt4,Col2a1,Cxcl13,Twsg1,Bambi,Pitx3,Baiap2,Notch1,Smad9,Bmpr1b,Tnfrsf1b,Flt1,Cdh5,Bmpr1a,Tgfb2,Zfhx3,Fgf1,Garem,Runx3,Fat4,Map1b,Rock1,Postn,Fgfr3,Spint2,Kcnd3,Dll4,Nos1,Ntf3,Nrp2,Fgfr2,Pdgfd,Mef2c	Pdgfb,Ltbp1,Tgfb3,Epha2,Tgfbr1,Eng,Hyal2,Vsir,Flt4,Col2a1,Cxcl13,Twsg1,Bambi,Pitx3,Baiap2,Notch1,Smad9,Bmpr1b,Tnfrsf1b,Flt1,Cdh5,Bmpr1a,Tgfb2,Zfhx3,Fgf1,Garem,Runx3,Fat4,Map1b,Rock1,Postn,Fgfr3,Spint2,Kcnd3,Dll4,Nos1,Ntf3,Nrp2,Fgfr2,Pdgfd,Mef2c
GO:0002523	leukocyte migration involved in inflammatory response	7	21	0.0036	Itgb2,Lbp,Jam3,S100a8,Itgam,Adam8,S100a9	Itgb2,Lbp,Jam3,S100a8,Itgam,Adam8,S100a9
GO:0002532	production of molecular mediator involved in inflammatory response	7	21	0.0036	Il4ra,Btk,Lyn,Alox5ap,Fcer1g,Cd300a,Syk	Il4ra,Btk,Lyn,Alox5ap,Fcer1g,Cd300a,Syk
GO:0032677	regulation of interleukin-8 production	12	68	0.0036	Hyal2,Lbp,Il1b,Cd14,Tlr1,Tlr7,Tlr9,Cd74,Tlr8,Tmsb4x,Bcl3,Syk	Hyal2,Lbp,Il1b,Cd14,Tlr1,Tlr7,Tlr9,Cd74,Tlr8,Tmsb4x,Bcl3,Syk
GO:0042130	negative regulation of T cell proliferation	12	68	0.0036	Vsir,Havcr2,Twsg1,Zbtb7b,Zc3h12d,H2-Ab1,H2-Aa,Pde5a,Cebpb,Pawr,Ceacam1,Ihh	Vsir,Havcr2,Twsg1,Zbtb7b,Zc3h12d,H2-Ab1,H2-Aa,Pde5a,Cebpb,Pawr,Ceacam1,Ihh
GO:0051090	regulation of DNA-binding transcription factor activity	36	405	0.0036	Itgb2,Hck,Havcr2,Id2,Nfkbia,Prkch,Rgcc,Nkx3-1,Irg1,Hcls1,Pim1,Fcgr2b,Il1b,Arhgef2,Arhgef5,Flna,Trim14,Ndp,Trim30a,Tlr9,Icam1,Lrrfip1,Grem1,Pex14,Adam8,Trim25,Nfam1,Tmsb4x,Cacna1d,Tmem173,Syk,Hmgn3,Cd200,Wwp2,Pbx1,Nlrc5	Itgb2,Hck,Havcr2,Id2,Nfkbia,Prkch,Rgcc,Nkx3-1,Acod1,Hcls1,Pim1,Fcgr2b,Il1b,Arhgef2,Arhgef5,Flna,Trim14,Ndp,Trim30a,Tlr9,Icam1,Lrrfip1,Grem1,Pex14,Adam8,Trim25,Nfam1,Tmsb4x,Cacna1d,Tmem173,Syk,Hmgn3,Cd200,Wwp2,Pbx1,Nlrc5
GO:0035912	dorsal aorta morphogenesis	5	8	0.0037	Eng,Hey2,Bmpr1a,Hey1,Dll4	Eng,Hey2,Bmpr1a,Hey1,Dll4
GO:2000249	regulation of actin cytoskeleton reorganization	9	38	0.0037	Esam,Hck,Csf1r,Baiap2,Fes,Trpm2,Ptk2b,Ntf3,Rapgef3	Esam,Hck,Csf1r,Baiap2,Fes,Trpm2,Ptk2b,Ntf3,Rapgef3
GO:0034764	positive regulation of transmembrane transport	25	238	0.0038	Slc9a3r2,Stac2,Jph2,Kcnmb1,C3,Flna,Ank2,Atp1b2,Kcnh2,Cacna2d1,C1qtnf2,Agt,Prkg1,Asph,Plcg2,Itgb1,Fgf14,Nos1,Shank3,Tmsb4x,Cacna1d,Cacna1c,Dmd,Cacnb2,Rapgef3	Slc9a3r2,Stac2,Jph2,Kcnmb1,C3,Flna,Ank2,Atp1b2,Kcnh2,Cacna2d1,C1qtnf2,Agt,Prkg1,Asph,Plcg2,Itgb1,Fgf14,Nos1,Shank3,Tmsb4x,Cacna1d,Cacna1c,Dmd,Cacnb2,Rapgef3
GO:0050714	positive regulation of protein secretion	22	195	0.0038	Ppard,Tgfb3,Mmp13,Rgcc,Abcg1,Fgr,Cd38,Clec4e,Tgfb2,Cd14,Sorl1,Camk2n1,Agt,Wls,Myom1,Glul,AF251705,Myh10,Trpm2,Adora2a,Cacna1d,Syk	Ppard,Tgfb3,Mmp13,Rgcc,Abcg1,Fgr,Cd38,Clec4e,Tgfb2,Cd14,Sorl1,Camk2n1,Agt,Wls,Myom1,Glul,Cd300c2,Myh10,Trpm2,Adora2a,Cacna1d,Syk
GO:0002821	positive regulation of adaptive immune response	16	116	0.004	C3,H2-K1,Slc11a1,Mr1,Il1b,Fcgr1,Btk,Mlh1,H2-DMa,H2-Ab1,Pvrl2,Fcer1g,Cd74,Tnfrsf13c,Fcgr3,H2-D1	C3,H2-K1,Slc11a1,Mr1,Il1b,Fcgr1,Btk,Mlh1,H2-DMa,H2-Ab1,Nectin2,Fcer1g,Cd74,Tnfrsf13c,Fcgr3,H2-D1
GO:0045935	positive regulation of nucleobase-containing compound metabolic process	116	1859	0.004	Pdgfb,Spi1,Ppard,Tgfb3,Ssbp2,Irf5,Tead4,Tgfbr1,Eng,Hyal2,Ncf1,Nos2,Tbx3,Hey2,Igfbp3,Id2,Nfkbia,Actn1,Id4,Thrb,Rgcc,Nkx3-1,Ciita,Hcls1,Pim1,Lbh,Bambi,Pitx3,Irf7,Sox17,Slc11a1,Itga8,Notch1,Il1b,Smad9,Zbtb7b,Arhgef2,Bmpr1b,Tnfrsf1b,Mycl,Prdm16,Cd38,Plac8,Rbpms,Pou2af1,Tbx18,Mlh1,Bmpr1a,Hey1,Creb5,Abhd14b,Rbm3,Npnt,Zc3h12d,Irf8,Ablim3,Akna,Sbno2,Chd6,Tgfb2,Zfhx3,Fgf1,Ndp,Runx3,S1pr1,Nfib,Foxo1,Osr1,I…	Pdgfb,Spi1,Ppard,Tgfb3,Ssbp2,Irf5,Tead4,Tgfbr1,Eng,Hyal2,Ncf1,Nos2,Tbx3,Hey2,Igfbp3,Id2,Nfkbia,Actn1,Id4,Thrb,Rgcc,Nkx3-1,Ciita,Hcls1,Pim1,Lbh,Bambi,Pitx3,Irf7,Sox17,Slc11a1,Itga8,Notch1,Il1b,Smad9,Zbtb7b,Arhgef2,Bmpr1b,Tnfrsf1b,Mycl,Prdm16,Cd38,Plac8,Rbpms,Pou2af1,Tbx18,Mlh1,Bmpr1a,Hey1,Creb5,Abhd14b,Rbm3,Npnt,Zc3h12d,Irf8,Ablim3,Akna,Sbno2,Chd6,Tgfb2,Zfhx3,Fgf1,Ndp,Runx3,S1pr1,Nfib,Foxo1,Osr1,I…
GO:0060043	regulation of cardiac muscle cell proliferation	10	48	0.004	Tgfbr1,Hey2,Pim1,Notch1,Vgll4,Bmpr1a,Fgfr2,Ncam1,Mef2c,Meis1	Tgfbr1,Hey2,Pim1,Notch1,Vgll4,Bmpr1a,Fgfr2,Ncam1,Mef2c,Meis1
GO:1902905	positive regulation of supramolecular fiber organization	22	196	0.004	Tgfb3,Tgfbr1,Evl,Rgcc,Baiap2,Arhgef5,Flna,Ppm1e,Cdc42ep3,Map1b,Sema5a,Epha1,Cav3,Fes,Icam1,Gda,Dstn,Plek,Synpo2,Arhgef15,Ptk2b,Rapgef3	Tgfb3,Tgfbr1,Evl,Rgcc,Baiap2,Arhgef5,Flna,Ppm1e,Cdc42ep3,Map1b,Sema5a,Epha1,Cav3,Fes,Icam1,Gda,Dstn,Plek,Synpo2,Arhgef15,Ptk2b,Rapgef3
GO:1903039	positive regulation of leukocyte cell-cell adhesion	23	210	0.004	Itgb2,Vsir,Havcr2,Il1b,Zbtb7b,Il4ra,H2-DMa,H2-Ab1,H2-Aa,Runx3,Efnb1,Jak3,Shb,Rag1,Icam1,Pawr,Cd74,Adam8,Tnfrsf13c,Ephb6,Syk,Nfat5,Ihh	Itgb2,Vsir,Havcr2,Il1b,Zbtb7b,Il4ra,H2-DMa,H2-Ab1,H2-Aa,Runx3,Efnb1,Jak3,Shb,Rag1,Icam1,Pawr,Cd74,Adam8,Tnfrsf13c,Ephb6,Syk,Nfat5,Ihh
GO:0010035	response to inorganic substance	45	556	0.0041	Slc1a3,Cybb,Ncf1,Kcnmb1,Id2,Mylk,Xdh,Cyp2e1,Itgav,Gucy1b3,Mt2,Mt1,Bace1,Cyp1a1,Syt15,Rasa4,Itpr3,C1qa,Lcn2,Foxo1,Kcna5,Cd14,Pam,Klf2,Map1b,Bsg,Alox5ap,Hvcn1,Sipa1,Asph,Phex,Plcg2,Tlr9,Cp,Kcnk3,Ddi2,Trpm2,Ptk2b,Dmd,Atp2b4,Ucp2,Pdgfd,Ncam1,Mef2c,Kcnma1	Slc1a3,Cybb,Ncf1,Kcnmb1,Id2,Mylk,Xdh,Cyp2e1,Itgav,Gucy1b3,Mt2,Mt1,Bace1,Cyp1a1,Syt15,Rasa4,Itpr3,C1qa,Lcn2,Foxo1,Kcna5,Cd14,Pam,Klf2,Map1b,Bsg,Alox5ap,Hvcn1,Sipa1,Asph,Phex,Plcg2,Tlr9,Cp,Kcnk3,Ddi2,Trpm2,Ptk2b,Dmd,Atp2b4,Ucp2,Pdgfd,Ncam1,Mef2c,Kcnma1
GO:0010717	regulation of epithelial to mesenchymal transition	14	92	0.0041	Tgfb3,Tgfbr1,Eng,Pbld1,Rgcc,Bambi,Notch1,Il1b,Tgfb2,Phldb2,Epha3,Pawr,Grem1,Dact3	Tgfb3,Tgfbr1,Eng,Pbld1,Rgcc,Bambi,Notch1,Il1b,Tgfb2,Phldb2,Epha3,Pawr,Grem1,Dact3
GO:0051492	regulation of stress fiber assembly	14	92	0.0041	Tgfb3,Tgfbr1,Evl,Rgcc,Bbs4,Arhgef5,Kank2,Kank3,Phldb2,S1pr1,Ppm1e,Epha1,Arhgef15,Rapgef3	Tgfb3,Tgfbr1,Evl,Rgcc,Bbs4,Arhgef5,Kank2,Kank3,Phldb2,S1pr1,Ppm1e,Epha1,Arhgef15,Rapgef3
GO:2001257	regulation of cation channel activity	20	169	0.0041	Stac2,Jph2,Rrad,Ank2,Kcnab1,Cacna2d1,Prkg1,Asph,Plcg2,Itgb1,Fgf14,Shank3,Ptk2b,Tmsb4x,Dmd,Cacnb2,Slmap,Nos1ap,Gpr35,Mef2c	Stac2,Jph2,Rrad,Ank2,Kcnab1,Cacna2d1,Prkg1,Asph,Plcg2,Itgb1,Fgf14,Shank3,Ptk2b,Tmsb4x,Dmd,Cacnb2,Slmap,Gm7694,Gpr35,Mef2c
GO:0045619	regulation of lymphocyte differentiation	21	183	0.0042	Vsir,Id2,Il1b,Zbtb7b,Pglyrp1,Il4ra,H2-DMa,Flt3,H2-Aa,Fgl2,Runx3,Jak3,Shb,Rag1,Tlr9,Cd74,Adam8,Nfam1,Syk,Inpp5d,Ihh	Vsir,Id2,Il1b,Zbtb7b,Pglyrp1,Il4ra,H2-DMa,Flt3,H2-Aa,Fgl2,Runx3,Jak3,Shb,Rag1,Tlr9,Cd74,Adam8,Nfam1,Syk,Inpp5d,Ihh
GO:0002675	positive regulation of acute inflammatory response	8	30	0.0043	C3,Il1b,Fcgr1,Btk,Alox5ap,Fcer1g,Adam8,Fcgr3	C3,Il1b,Fcgr1,Btk,Alox5ap,Fcer1g,Adam8,Fcgr3
GO:0032376	positive regulation of cholesterol transport	8	30	0.0043	Nfkbia,Abcg1,Abca1,Pltp,Lipg,Nr1h3,Abca7,Apoe	Nfkbia,Abcg1,Abca1,Pltp,Lipg,Nr1h3,Abca7,Apoe
GO:0051480	regulation of cytosolic calcium ion concentration	33	362	0.0043	Ncs1,Jph2,Ptger1,Cxcl13,Ccr1,Itgav,Il1b,Cd38,Itpr3,Cacna2d1,S1pr1,Kcna5,Jak3,Gpr4,Fpr2,Agt,Prkg1,Cav3,Asph,Plcg2,Slc8a1,Pawr,Kcnk3,Nos1,Trpm2,Ptk2b,Cacna1d,Cacna1c,Cacnb2,Rasa3,Atp2b4,Gpr35,Slc8a2	Ncs1,Jph2,Ptger1,Cxcl13,Ccr1,Itgav,Il1b,Cd38,Itpr3,Cacna2d1,S1pr1,Kcna5,Jak3,Gpr4,Fpr2,Agt,Prkg1,Cav3,Asph,Plcg2,Slc8a1,Pawr,Kcnk3,Nos1,Trpm2,Ptk2b,Cacna1d,Cacna1c,Cacnb2,Rasa3,Atp2b4,Gpr35,Slc8a2
GO:0070482	response to oxygen levels	31	331	0.0043	Ppard,Tgfb3,Eng,Cybb,Nos2,Plod1,Rgcc,Nkx3-1,Cdkn1a,Notch1,Scn2a1,Cd38,Flt1,Eif4ebp1,Cyp1a1,Egln3,Brip1,Tgfb2,Foxo1,Kcna5,Camk2g,Postn,Plk3,Slc8a1,Kcnk3,Nos1,Adam8,Hif3a,Ptk2b,Ucp2,Kcnma1	Ppard,Tgfb3,Eng,Cybb,Nos2,Plod1,Rgcc,Nkx3-1,Cdkn1a,Notch1,Scn2a1,Cd38,Flt1,Eif4ebp1,Cyp1a1,Egln3,Brip1,Tgfb2,Foxo1,Kcna5,Camk2g,Postn,Plk3,Slc8a1,Kcnk3,Nos1,Adam8,Hif3a,Ptk2b,Ucp2,Kcnma1
GO:0071526	semaphorin-plexin signaling pathway	9	39	0.0043	Sema3c,Sema3d,Flna,Sema7a,Sema5a,Plxnb1,Sema3g,Nrp2,Sema6b	Sema3c,Sema3d,Flna,Sema7a,Sema5a,Plxnb1,Sema3g,Nrp2,Sema6b
GO:0010611	regulation of cardiac muscle hypertrophy	12	70	0.0044	Fbxo32,Rgs4,Notch1,Tnfrsf1b,Lmcd1,Foxo1,Agt,Pde5a,Rock1,Cav3,Atp2b4,Mef2c	Fbxo32,Rgs4,Notch1,Tnfrsf1b,Lmcd1,Foxo1,Agt,Pde5a,Rock1,Cav3,Atp2b4,Mef2c
GO:0031345	negative regulation of cell projection organization	23	212	0.0044	Ctsz,Evl,H2-K1,Dpysl3,Sema3c,Sema3d,Cd38,Fgf13,Flna,Cspg4,Sema7a,Mylip,Epha3,Ngef,Sema5a,Itgb1,Sema3g,Ptprz1,D8Ertd82e,Rtn4rl2,Sema6b,Apoe,H2-D1	Ctsz,Evl,H2-K1,Dpysl3,Sema3c,Sema3d,Cd38,Fgf13,Flna,Cspg4,Sema7a,Mylip,Epha3,Ngef,Sema5a,Itgb1,Sema3g,Ptprz1,D8Ertd82e,Rtn4rl2,Sema6b,Apoe,H2-D1
GO:0045892	negative regulation of transcription, DNA-templated	80	1181	0.0045	Pdgfb,Spi1,Ppard,Tgfbr1,Mnda,Eng,Notch4,Jph2,Tbx3,Hey2,Id2,Id4,Thrb,Nkx3-1,Ciita,Hcls1,Lbh,Notch1,Il1b,Pkia,Zbtb7b,Prdm16,Cd38,Foxp2,Lmcd1,Vgll4,Dkk3,Flna,Usp2,Kank2,Tbx18,Hey1,Irf8,Pbxip1,Sbno2,Zfhx3,Zmynd15,Runx3,Nfib,Foxo1,Osr1,Zfp366,Ifi205,Sox18,Klf2,Stat1,Cebpb,Nfatc2,Plk3,Dnajb5,Morf4l1,Pydc3,Fgfr3,Pawr,Mbd1,Lrrfip1,Grem1,Pex14,Dll4,Hmgn2,Flcn,Hist2h2aa1,Cbx6,Hdac9,Ifi204,Nr1h3,Nfkb2,Fgfr2…	Pdgfb,Spi1,Ppard,Tgfbr1,Mnda,Eng,Notch4,Jph2,Tbx3,Hey2,Id2,Id4,Thrb,Nkx3-1,Ciita,Hcls1,Lbh,Notch1,Il1b,Pkia,Zbtb7b,Prdm16,Cd38,Foxp2,Lmcd1,Vgll4,Dkk3,Flna,Usp2,Kank2,Tbx18,Hey1,Irf8,Pbxip1,Sbno2,Zfhx3,Zmynd15,Runx3,Nfib,Foxo1,Osr1,Zfp366,Ifi205,Sox18,Klf2,Stat1,Cebpb,Nfatc2,Plk3,Dnajb5,Morf4l1,Pydc3,Fgfr3,Pawr,Mbd1,Lrrfip1,Grem1,Pex14,Dll4,Hmgn2,Flcn,Hist2h2aa1,Cbx6,Hdac9,Ifi204,Nr1h3,Nfkb2,Fgfr2…
GO:0002064	epithelial cell development	24	227	0.0046	Pdgfb,Epha2,Eng,Notch4,Cdkn1a,Podxl,Notch1,Flna,Acta2,Gpr4,Sox18,Agt,Rock1,Icam1,Fgfr3,Spint2,Robo4,Myo7a,Dmd,Fgfr2,Rapgef3,Agpat6,Ihh,Pde2a	Pdgfb,Epha2,Eng,Notch4,Cdkn1a,Podxl,Notch1,Flna,Acta2,Gpr4,Sox18,Agt,Rock1,Icam1,Fgfr3,Spint2,Robo4,Myo7a,Dmd,Fgfr2,Rapgef3,Gpat4,Ihh,Pde2a
GO:0002705	positive regulation of leukocyte mediated immunity	18	144	0.0046	Itgb2,C3,H2-K1,Mr1,Il1b,Fcgr1,Fgr,Tyrobp,Il4ra,Btk,Mlh1,Itgam,Pvrl2,Fcer1g,Syk,Stxbp2,Fcgr3,H2-D1	Itgb2,C3,H2-K1,Mr1,Il1b,Fcgr1,Fgr,Tyrobp,Il4ra,Btk,Mlh1,Itgam,Nectin2,Fcer1g,Syk,Stxbp2,Fcgr3,H2-D1
GO:0002793	positive regulation of peptide secretion	24	227	0.0046	Ppard,Tgfb3,Mmp13,Rgcc,Abcg1,Fgr,Cd38,Clec4e,Tgfb2,Cd14,Sorl1,Camk2n1,S100a8,Agt,Wls,Myom1,Glul,AF251705,Myh10,Trpm2,Adora2a,Cacna1d,S100a9,Syk	Ppard,Tgfb3,Mmp13,Rgcc,Abcg1,Fgr,Cd38,Clec4e,Tgfb2,Cd14,Sorl1,Camk2n1,S100a8,Agt,Wls,Myom1,Glul,Cd300c2,Myh10,Trpm2,Adora2a,Cacna1d,S100a9,Syk
GO:0007263	nitric oxide mediated signal transduction	6	15	0.0047	Nos2,Gucy1b3,Mt2,Mt1,Nos1,Apoe	Nos2,Gucy1b3,Mt2,Mt1,Nos1,Apoe
GO:0043068	positive regulation of programmed cell death	50	646	0.0047	Tgfb3,Map3k11,Irf5,Tgfbr1,Hyal2,Ctsz,Cdc34,Igfbp3,Rgcc,Nkx3-1,Fbxo32,Cdkn1a,Xdh,Pitx3,Notch1,Siglec1,Il1b,F3,Bmpr1b,Tnfrsf1b,Tyrobp,Bace1,Lyn,Acer2,Egln3,Tgfb2,Runx3,Foxo1,Dcun1d3,Jak3,S100a8,Agt,Stat1,Itgam,Pde5a,Fgfr3,Itgb1,Zak,Pawr,Flcn,Adora2a,Adam8,Unc5c,Col4a3,S100a9,Syk,Inpp5d,Mef2c,Kcnma1,Ncf2	Tgfb3,Map3k11,Irf5,Tgfbr1,Hyal2,Ctsz,Cdc34,Igfbp3,Rgcc,Nkx3-1,Fbxo32,Cdkn1a,Xdh,Pitx3,Notch1,Siglec1,Il1b,F3,Bmpr1b,Tnfrsf1b,Tyrobp,Bace1,Lyn,Acer2,Egln3,Tgfb2,Runx3,Foxo1,Dcun1d3,Jak3,S100a8,Agt,Stat1,Itgam,Pde5a,Fgfr3,Itgb1,Zak,Pawr,Flcn,Adora2a,Adam8,Unc5c,Col4a3,S100a9,Syk,Inpp5d,Mef2c,Kcnma1,Ncf2
GO:0043525	positive regulation of neuron apoptotic process	13	82	0.0047	Map3k11,Ctsz,Cdc34,Pitx3,Il1b,Tyrobp,Bace1,Tgfb2,Itgam,Fgfr3,Pawr,Kcnma1,Ncf2	Map3k11,Ctsz,Cdc34,Pitx3,Il1b,Tyrobp,Bace1,Tgfb2,Itgam,Fgfr3,Pawr,Kcnma1,Ncf2
GO:0051764	actin crosslink formation	6	15	0.0047	Actn1,Dpysl3,Baiap2,Flna,Cobl,Eps8	Actn1,Dpysl3,Baiap2,Flna,Cobl,Eps8
GO:0055074	calcium ion homeostasis	40	477	0.0047	Ncs1,Xk,Jph2,Ptger1,Grina,Cxcl13,Ccr1,Itgav,Il1b,Cd38,Cdh5,Itpr3,Ank2,Cacna2d1,S1pr1,Kcna5,Jak3,Camk2n1,Gpr4,Tmtc2,Fpr2,Agt,Prkg1,Cav3,Asph,Plcg2,Slc8a1,Pawr,Kcnk3,Nos1,Trpm2,Ptk2b,Cacna1d,Cacna1c,Cacnb2,Rasa3,Atp2b4,Gpr35,Slc8a2,Apoe	Ncs1,Xk,Jph2,Ptger1,Grina,Cxcl13,Ccr1,Itgav,Il1b,Cd38,Cdh5,Itpr3,Ank2,Cacna2d1,S1pr1,Kcna5,Jak3,Camk2n1,Gpr4,Tmtc2,Fpr2,Agt,Prkg1,Cav3,Asph,Plcg2,Slc8a1,Pawr,Kcnk3,Nos1,Trpm2,Ptk2b,Cacna1d,Cacna1c,Cacnb2,Rasa3,Atp2b4,Gpr35,Slc8a2,Apoe
GO:2000113	negative regulation of cellular macromolecule biosynthetic process	90	1370	0.0047	Pdgfb,Spi1,Ppard,Tgfbr1,Mnda,Eng,Notch4,Jph2,Tbx3,Hey2,Eif4ebp2,Id2,Id4,Thrb,Samd4,Nkx3-1,Ciita,Hcls1,Cdkn1a,Lbh,Notch1,Il1b,Pkia,Zbtb7b,Prdm16,Cd38,Foxp2,Lmcd1,Vgll4,Dkk3,Flna,Eif4ebp1,Usp2,Kank2,Tbx18,Hey1,Acer2,Zc3h12d,Irf8,Pbxip1,Sbno2,Zfhx3,Zmynd15,Runx3,Nfib,Foxo1,Osr1,Zfp366,Jak3,Ifi205,Sox18,Klf2,Stat1,Rock1,Cebpb,Nfatc2,Plk3,Dnajb5,Morf4l1,Pydc3,Fgfr3,Pawr,Mbd1,Lrrfip1,Grem1,Pex14,Dll4,H…	Pdgfb,Spi1,Ppard,Tgfbr1,Mnda,Eng,Notch4,Jph2,Tbx3,Hey2,Eif4ebp2,Id2,Id4,Thrb,Samd4,Nkx3-1,Ciita,Hcls1,Cdkn1a,Lbh,Notch1,Il1b,Pkia,Zbtb7b,Prdm16,Cd38,Foxp2,Lmcd1,Vgll4,Dkk3,Flna,Eif4ebp1,Usp2,Kank2,Tbx18,Hey1,Acer2,Zc3h12d,Irf8,Pbxip1,Sbno2,Zfhx3,Zmynd15,Runx3,Nfib,Foxo1,Osr1,Zfp366,Jak3,Ifi205,Sox18,Klf2,Stat1,Rock1,Cebpb,Nfatc2,Plk3,Dnajb5,Morf4l1,Pydc3,Fgfr3,Pawr,Mbd1,Lrrfip1,Grem1,Pex14,Dll4,H…
GO:0001952	regulation of cell-matrix adhesion	16	119	0.0049	Vcl,Pcsk5,Acer2,Phldb2,Epha3,Rock1,Postn,Epha1,Efna5,Emp2,Grem1,Bst1,Rin2,Ptk2b,Dmd,Apod	Vcl,Pcsk5,Acer2,Phldb2,Epha3,Rock1,Postn,Epha1,Efna5,Emp2,Grem1,Bst1,Rin2,Ptk2b,Dmd,Apod
GO:0032757	positive regulation of interleukin-8 production	10	50	0.005	Hyal2,Lbp,Il1b,Cd14,Tlr1,Tlr7,Tlr9,Cd74,Tlr8,Syk	Hyal2,Lbp,Il1b,Cd14,Tlr1,Tlr7,Tlr9,Cd74,Tlr8,Syk
GO:0050863	regulation of T cell activation	29	304	0.0051	Vsir,Havcr2,Twsg1,Il1b,Zbtb7b,Tnfrsf1b,Il4ra,H2-DMa,Zc3h12d,H2-Ab1,H2-Aa,Fgl2,Runx3,Efnb1,Jak3,Shb,Pde5a,Cebpb,Rag1,Pawr,Cd74,Ceacam1,Adora2a,Adam8,Cd300a,Tnfrsf13c,Ephb6,Syk,Ihh	Vsir,Havcr2,Twsg1,Il1b,Zbtb7b,Tnfrsf1b,Il4ra,H2-DMa,Zc3h12d,H2-Ab1,H2-Aa,Fgl2,Runx3,Efnb1,Jak3,Shb,Pde5a,Cebpb,Rag1,Pawr,Cd74,Ceacam1,Adora2a,Adam8,Cd300a,Tnfrsf13c,Ephb6,Syk,Ihh
GO:0001805	positive regulation of type III hypersensitivity	4	4	0.0052	Fcgr1,Btk,Fcer1g,Fcgr3	Fcgr1,Btk,Fcer1g,Fcgr3
GO:0002885	positive regulation of hypersensitivity	5	9	0.0052	C3,Fcgr1,Btk,Fcer1g,Fcgr3	C3,Fcgr1,Btk,Fcer1g,Fcgr3
GO:0006527	arginine catabolic process	5	9	0.0052	Ddah2,Nos2,Fah,Oat,Nos1	Ddah2,Nos2,Fah,Oat,Nos1
GO:0042590	antigen processing and presentation of exogenous peptide antigen via MHC class I	5	9	0.0052	H2-K1,Fcgr1,Ifi30,Fcer1g,Fcgr3	H2-K1,Fcgr1,Ifi30,Fcer1g,Fcgr3
GO:0044557	relaxation of smooth muscle	5	9	0.0052	Gucy1a3,Prkg1,Slc8a1,Mrvi1,Kcnma1	Gucy1a3,Prkg1,Slc8a1,Mrvi1,Kcnma1
GO:0060021	roof of mouth development	14	95	0.0052	Tgfb3,Ephb3,Tgfbr1,Tbx3,Col2a1,Prdm16,Bmpr1a,Tgfb2,Osr1,Chd7,Jag2,Asph,Sgpl1,Mef2c	Tgfb3,Ephb3,Tgfbr1,Tbx3,Col2a1,Prdm16,Bmpr1a,Tgfb2,Osr1,Chd7,Jag2,Asph,Sgpl1,Mef2c
GO:0140352	export from cell	37	431	0.0052	Hck,Eng,Nos2,Tbx3,Pcsk5,Ccr1,Serpine2,Tyro3,Abca1,Slc6a9,Btk,Syt15,Lyn,Atp1b2,Kcnh2,Cpe,Kcna5,Ly6e,Agt,Wls,Fcer1g,Dio2,Slc8a1,Myo1f,Kcnd3,Abcc1,Myh10,Tnfaip2,Plek,Cd300a,Pou2f2,Cacna1c,Ephb6,Syk,Stxbp2,Slc8a2,Fcgr3	Hck,Eng,Nos2,Tbx3,Pcsk5,Ccr1,Serpine2,Tyro3,Abca1,Slc6a9,Btk,Syt15,Lyn,Atp1b2,Kcnh2,Cpe,Kcna5,Ly6e,Agt,Wls,Fcer1g,Dio2,Slc8a1,Myo1f,Kcnd3,Abcc1,Myh10,Tnfaip2,Plek,Cd300a,Pou2f2,Cacna1c,Ephb6,Syk,Stxbp2,Slc8a2,Fcgr3
GO:0010866	regulation of triglyceride biosynthetic process	7	23	0.0053	C3,Mfsd2a,Slc27a1,Apoc3,Scarb1,Fitm2,Nr1h3	C3,Mfsd2a,Slc27a1,Apoc3,Scarb1,Fitm2,Nr1h3
GO:0032930	positive regulation of superoxide anion generation	7	23	0.0053	Itgb2,Tyrobp,Fpr2,Agt,Itgam,Hvcn1,Syk	Itgb2,Tyrobp,Fpr2,Agt,Itgam,Hvcn1,Syk
GO:0043069	negative regulation of programmed cell death	66	933	0.0053	Ppard,Hck,Tgfb3,Tgfbr1,Tbx3,Hey2,Flt4,Prkch,Col2a1,Grina,Mpv17l,Hcls1,Krt18,Cdkn1a,Pim1,Csf1r,Fcgr2b,Notch1,Itgav,Tyro3,Il1b,Cd38,Plac8,Flna,Mt1,Kank2,Syne1,Tgfb2,Pim3,Faim3,Foxo1,Osr1,Socs3,Jak3,Fpr2,Agt,Sema5a,Rock1,Cebpb,Plk3,Rag1,Hhip,Fcer1g,Plcg2,Nuak2,Icam1,Itgb1,Ptprz1,Cd74,Grem1,Mical1,Nos1,Cntfr,Adora2a,Rps6ka1,Adam8,Ptk2b,Ntf3,Fgfr2,Bcl3,Rapgef3,Sgms1,Ucp2,Ihh,Mef2c,Apoe	Ppard,Hck,Tgfb3,Tgfbr1,Tbx3,Hey2,Flt4,Prkch,Col2a1,Grina,Mpv17l,Hcls1,Krt18,Cdkn1a,Pim1,Csf1r,Fcgr2b,Notch1,Itgav,Tyro3,Il1b,Cd38,Plac8,Flna,Mt1,Kank2,Syne1,Tgfb2,Pim3,Fcmr,Foxo1,Osr1,Socs3,Jak3,Fpr2,Agt,Sema5a,Rock1,Cebpb,Plk3,Rag1,Hhip,Fcer1g,Plcg2,Nuak2,Icam1,Itgb1,Ptprz1,Cd74,Grem1,Mical1,Nos1,Cntfr,Adora2a,Rps6ka1,Adam8,Ptk2b,Ntf3,Fgfr2,Bcl3,Rapgef3,Sgms1,Ucp2,Ihh,Mef2c,Apoe
GO:0046890	regulation of lipid biosynthetic process	21	187	0.0053	Pdgfb,Abcg1,C3,Ccdc3,Il1b,Mfsd2a,Dkk3,Slc27a1,Apoc3,Elovl5,Fgf1,Fpr2,Agt,Prkg1,Scarb1,Cd74,Ceacam1,Fitm2,Nr1h3,Gpr116,Apoe	Pdgfb,Abcg1,C3,Ccdc3,Il1b,Mfsd2a,Dkk3,Slc27a1,Apoc3,Elovl5,Fgf1,Fpr2,Agt,Prkg1,Scarb1,Cd74,Ceacam1,Fitm2,Nr1h3,Adgrf5,Apoe
GO:0032147	activation of protein kinase activity	30	321	0.0054	Pdgfb,Tgfb3,Map3k11,Tgfbr1,Gprc5b,Ksr1,Rgcc,Cdkn1a,Pim1,Slc11a1,Il1b,Map3k6,Fgf13,Cspg4,Tgfb2,Fgf1,C1qtnf2,Tlr1,Agt,Emp2,Zak,Camkk1,Cd74,Pak6,Grem1,Ptk2b,Ntf3,Syk,Tnik,Card10	Pdgfb,Tgfb3,Map3k11,Tgfbr1,Gprc5b,Ksr1,Rgcc,Cdkn1a,Pim1,Slc11a1,Il1b,Map3k6,Fgf13,Cspg4,Tgfb2,Fgf1,C1qtnf2,Tlr1,Agt,Emp2,Zak,Camkk1,Cd74,Pak6,Grem1,Ptk2b,Ntf3,Syk,Tnik,Card10
GO:0032481	positive regulation of type I interferon production	10	51	0.0057	Irf7,Flt3,Cd14,Tlr7,Stat1,Plcg2,Tlr9,Tlr8,Tmem173,Syk	Irf7,Flt3,Cd14,Tlr7,Stat1,Plcg2,Tlr9,Tlr8,Tmem173,Syk
GO:0032653	regulation of interleukin-10 production	10	51	0.0057	Mmp8,Vsir,Fcgr2b,Tnfrsf9,Tyrobp,Jak3,Fcer1g,Tlr9,Bcl3,Syk	Mmp8,Vsir,Fcgr2b,Tnfrsf9,Tyrobp,Jak3,Fcer1g,Tlr9,Bcl3,Syk
GO:0035051	cardiocyte differentiation	17	134	0.0057	Pdgfb,Tbx3,Hey2,Sox17,Notch1,Tgfb2,Sox18,Agt,Myom1,Prkg1,Cav3,Slc8a1,Itgb1,Myh11,Grem1,Myh10,Mef2c	Pdgfb,Tbx3,Hey2,Sox17,Notch1,Tgfb2,Sox18,Agt,Myom1,Prkg1,Cav3,Slc8a1,Itgb1,Myh11,Grem1,Myh10,Mef2c
GO:1903708	positive regulation of hemopoiesis	23	217	0.0057	Vsir,Id2,Hcls1,Csf1r,Ccr1,Il1b,Zbtb7b,Flt1,Tyrobp,Il4ra,H2-DMa,H2-Aa,Runx3,Shb,Stat1,Itgam,Rag1,Fes,Cd74,Adam8,Syk,Inpp5d,Ihh	Vsir,Id2,Hcls1,Csf1r,Ccr1,Il1b,Zbtb7b,Flt1,Tyrobp,Il4ra,H2-DMa,H2-Aa,Runx3,Shb,Stat1,Itgam,Rag1,Fes,Cd74,Adam8,Syk,Inpp5d,Ihh
GO:0030099	myeloid cell differentiation	25	247	0.0059	Spi1,Epha2,Id2,Actn1,Hcls1,Csf1r,Ccr1,Tspan2,Tyrobp,Lyn,Irf8,Sbno2,Bpgm,Jak3,Klf2,Itgam,Pirb,Fcer1g,Spib,Adam8,Cd300lf,Gpr116,Nfatc1,Mef2c,Meis1	Spi1,Epha2,Id2,Actn1,Hcls1,Csf1r,Ccr1,Tspan2,Tyrobp,Lyn,Irf8,Sbno2,Bpgm,Jak3,Klf2,Itgam,Pirb,Fcer1g,Spib,Adam8,Cd300lf,Adgrf5,Nfatc1,Mef2c,Meis1
GO:0034113	heterotypic cell-cell adhesion	8	32	0.0059	Itgb2,Itgav,Itgax,Jam3,Itgb1,Ctnna3,Dsp,Cd200	Itgb2,Itgav,Itgax,Jam3,Itgb1,Ctnna3,Dsp,Cd200
GO:0043534	blood vessel endothelial cell migration	8	32	0.0059	Sox18,Emp2,Scarb1,Itgb1,Grem1,Adam8,Ptk2b,Mmrn2	Sox18,Emp2,Scarb1,Itgb1,Grem1,Adam8,Ptk2b,Mmrn2
GO:0046850	regulation of bone remodeling	11	62	0.0059	Csf1r,Itgav,Cd38,S1pr1,Fcgr4,Fgfr3,Ceacam1,Grem1,Adam8,Syk,Inpp5d	Csf1r,Itgav,Cd38,S1pr1,Fcgr4,Fgfr3,Ceacam1,Grem1,Adam8,Syk,Inpp5d
GO:0002824	positive regulation of adaptive immune response based on somatic recombination of immune receptors built from immunoglobulin superfamily domains	15	109	0.006	C3,H2-K1,Slc11a1,Mr1,Il1b,Fcgr1,Btk,Mlh1,H2-DMa,H2-Ab1,Pvrl2,Fcer1g,Tnfrsf13c,Fcgr3,H2-D1	C3,H2-K1,Slc11a1,Mr1,Il1b,Fcgr1,Btk,Mlh1,H2-DMa,H2-Ab1,Nectin2,Fcer1g,Tnfrsf13c,Fcgr3,H2-D1
GO:0051253	negative regulation of RNA metabolic process	86	1308	0.006	Pdgfb,Spi1,Ppard,Tgfbr1,Mnda,Eng,Notch4,Jph2,Tbx3,Hey2,Id2,Id4,Thrb,Nkx3-1,Ciita,Hcls1,Lbh,Slc11a1,Notch1,Il1b,Pkia,Zbtb7b,Ptbp2,Prdm16,Cd38,Foxp2,Lmcd1,Vgll4,Dkk3,Flna,Usp2,Kank2,Tbx18,Scai,Parp14,Hey1,Irf8,Pbxip1,Sbno2,Zfhx3,Zmynd15,Runx3,Nfib,Foxo1,Osr1,Zfp366,Ifi205,Sox18,Klf2,Stat1,Cebpb,Nfatc2,Plk3,Dnajb5,Morf4l1,Pydc3,Fgfr3,Pawr,Mbd1,Lrrfip1,Grem1,Pex14,Dll4,Hmgn2,Flcn,Hist2h2aa1,Cirbp,Hif…	Pdgfb,Spi1,Ppard,Tgfbr1,Mnda,Eng,Notch4,Jph2,Tbx3,Hey2,Id2,Id4,Thrb,Nkx3-1,Ciita,Hcls1,Lbh,Slc11a1,Notch1,Il1b,Pkia,Zbtb7b,Ptbp2,Prdm16,Cd38,Foxp2,Lmcd1,Vgll4,Dkk3,Flna,Usp2,Kank2,Tbx18,Scai,Parp14,Hey1,Irf8,Pbxip1,Sbno2,Zfhx3,Zmynd15,Runx3,Nfib,Foxo1,Osr1,Zfp366,Ifi205,Sox18,Klf2,Stat1,Cebpb,Nfatc2,Plk3,Dnajb5,Morf4l1,Pydc3,Fgfr3,Pawr,Mbd1,Lrrfip1,Grem1,Pex14,Dll4,Hmgn2,Flcn,Hist2h2aa1,Cirbp,Hif…
GO:0071695	anatomical structure maturation	23	218	0.006	Pdgfb,Id2,Cdkn1a,C3,Btk,Cdh5,Cspg4,Scarf1,C1qa,Runx3,S1pr1,Fat4,Sox18,Klf2,Plxnb1,Fgfr3,Pou2f2,B4galt5,Ptk2b,Agpat6,Ihh,Tdrd5,Kcnma1	Pdgfb,Id2,Cdkn1a,C3,Btk,Cdh5,Cspg4,Scarf1,C1qa,Runx3,S1pr1,Fat4,Sox18,Klf2,Plxnb1,Fgfr3,Pou2f2,B4galt5,Ptk2b,Gpat4,Ihh,Tdrd5,Kcnma1
GO:2001212	regulation of vasculogenesis	6	16	0.006	Hey2,Xdh,Hey1,Emp2,Ceacam1,Rin2	Hey2,Xdh,Hey1,Emp2,Ceacam1,Rin2
GO:0019725	cellular homeostasis	61	849	0.0062	Ncs1,Xk,Slc12a7,Jph2,Ptger1,Grina,Cxcl13,Prdx4,Ccr1,Slc11a1,Xpr1,Itgav,Tyro3,Il1b,Cd38,Mt2,Mt1,Cdh5,Apoc3,Itpr3,Ttc7,Ank2,Atp1b2,Cacna2d1,S1pr1,Lcn2,Kcna5,Jak3,Gpr4,Fpr2,Agt,Hvcn1,Prkg1,Cav3,Asph,Plcg2,Icam1,Slc8a1,Cp,Ftl1,Map1a,Pawr,Ttpa,Kcnk3,Nos1,Trpm2,Shank3,Fitm2,Ptk2b,Cacna1d,Cacna1c,Dmd,Cacnb2,Rasa3,Atp2b4,Ucp2,Gpr35,Slc8a2,Sco2,Apoe,Kcnma1	Ncs1,Xk,Slc12a7,Jph2,Ptger1,Grina,Cxcl13,Prdx4,Ccr1,Slc11a1,Xpr1,Itgav,Tyro3,Il1b,Cd38,Mt2,Mt1,Cdh5,Apoc3,Itpr3,Ttc7,Ank2,Atp1b2,Cacna2d1,S1pr1,Lcn2,Kcna5,Jak3,Gpr4,Fpr2,Agt,Hvcn1,Prkg1,Cav3,Asph,Plcg2,Icam1,Slc8a1,Cp,Ftl1,Map1a,Pawr,Ttpa,Kcnk3,Nos1,Trpm2,Shank3,Fitm2,Ptk2b,Cacna1d,Cacna1c,Dmd,Cacnb2,Rasa3,Atp2b4,Ucp2,Gpr35,Slc8a2,Sco2,Apoe,Kcnma1
GO:0006939	smooth muscle contraction	10	52	0.0064	Tbx3,Mylk,Cd38,Acta2,Agt,Slc8a1,Myh11,Cacna1c,Atp2b4,Kcnma1	Tbx3,Mylk,Cd38,Acta2,Agt,Slc8a1,Myh11,Cacna1c,Atp2b4,Kcnma1
GO:0046636	negative regulation of alpha-beta T cell activation	9	42	0.0064	Vsir,Twsg1,Zbtb7b,Il4ra,Runx3,Jak3,Adora2a,Cd300a,Ihh	Vsir,Twsg1,Zbtb7b,Il4ra,Runx3,Jak3,Adora2a,Cd300a,Ihh
GO:0055021	regulation of cardiac muscle tissue growth	12	74	0.0065	Tgfbr1,Hey2,Pim1,Rgs4,Notch1,Vgll4,Bmpr1a,Cav3,Fgfr2,Ncam1,Mef2c,Meis1	Tgfbr1,Hey2,Pim1,Rgs4,Notch1,Vgll4,Bmpr1a,Cav3,Fgfr2,Ncam1,Mef2c,Meis1
GO:0030900	forebrain development	37	438	0.0066	Lamb1,Ephb3,Tbx3,Id2,Id4,Twsg1,Csf1r,Bbs4,Notch1,Tyro3,Dock7,Mfsd2a,Foxp2,Tyrobp,Fgf13,Bmpr1a,Akna,Sema7a,Atp1b2,Nfib,Chd7,Fat4,Itgam,Sema5a,Fut10,Prkg1,Tacc2,Fgfr3,Myh10,Shank3,Dmd,Nrp2,Fgfr2,Rtn4rl2,Atp2b4,Ncam1,Gpr56	Lamb1,Ephb3,Tbx3,Id2,Id4,Twsg1,Csf1r,Bbs4,Notch1,Tyro3,Dock7,Mfsd2a,Foxp2,Tyrobp,Fgf13,Bmpr1a,Akna,Sema7a,Atp1b2,Nfib,Chd7,Fat4,Itgam,Sema5a,Fut10,Prkg1,Tacc2,Fgfr3,Myh10,Shank3,Dmd,Nrp2,Fgfr2,Rtn4rl2,Atp2b4,Ncam1,Adgrg1
GO:0032722	positive regulation of chemokine production	11	63	0.0066	Lbp,Havcr2,Csf1r,Il1b,Il6ra,Il4ra,Tlr7,Postn,Tlr9,Cd74,Syk	Lbp,Havcr2,Csf1r,Il1b,Il6ra,Il4ra,Tlr7,Postn,Tlr9,Cd74,Syk
GO:0072001	renal system development	29	310	0.0066	Pdgfb,Tgfbr1,Id2,Nkx3-1,Pcsk5,Podxl,Sox17,Itga8,Notch1,Smad9,Kank2,Tbx18,Hey1,Npnt,Tgfb2,Fgf1,Acta2,Osr1,Gpr4,Fat4,Agt,Stat1,Col4a4,Grem1,Col4a3,Fgfr2,Sgpl1,Mef2c,Pbx1	Pdgfb,Tgfbr1,Id2,Nkx3-1,Pcsk5,Podxl,Sox17,Itga8,Notch1,Smad9,Kank2,Tbx18,Hey1,Npnt,Tgfb2,Fgf1,Acta2,Osr1,Gpr4,Fat4,Agt,Stat1,Col4a4,Grem1,Col4a3,Fgfr2,Sgpl1,Mef2c,Pbx1
GO:0072676	lymphocyte migration	11	63	0.0066	Ccl8,Cxcl16,Ccl6,Ccl9,Cxcl13,Hsd3b7,Spns2,Ch25h,S1pr1,Icam1,Adam8	Ccl8,Cxcl16,Ccl6,Ccl9,Cxcl13,Hsd3b7,Spns2,Ch25h,S1pr1,Icam1,Adam8
GO:0001774	microglial cell activation	8	33	0.0068	Tyrobp,C1qa,Tlr1,Tlr7,Fpr2,Itgam,Tlr9,Tlr8	Tyrobp,C1qa,Tlr1,Tlr7,Fpr2,Itgam,Tlr9,Tlr8
GO:0043065	positive regulation of apoptotic process	49	641	0.0068	Tgfb3,Map3k11,Irf5,Tgfbr1,Hyal2,Ctsz,Cdc34,Igfbp3,Rgcc,Nkx3-1,Fbxo32,Xdh,Pitx3,Notch1,Siglec1,Il1b,F3,Bmpr1b,Tnfrsf1b,Tyrobp,Bace1,Lyn,Acer2,Egln3,Tgfb2,Runx3,Foxo1,Dcun1d3,Jak3,S100a8,Agt,Stat1,Itgam,Pde5a,Fgfr3,Itgb1,Zak,Pawr,Flcn,Adora2a,Adam8,Unc5c,Col4a3,S100a9,Syk,Inpp5d,Mef2c,Kcnma1,Ncf2	Tgfb3,Map3k11,Irf5,Tgfbr1,Hyal2,Ctsz,Cdc34,Igfbp3,Rgcc,Nkx3-1,Fbxo32,Xdh,Pitx3,Notch1,Siglec1,Il1b,F3,Bmpr1b,Tnfrsf1b,Tyrobp,Bace1,Lyn,Acer2,Egln3,Tgfb2,Runx3,Foxo1,Dcun1d3,Jak3,S100a8,Agt,Stat1,Itgam,Pde5a,Fgfr3,Itgb1,Zak,Pawr,Flcn,Adora2a,Adam8,Unc5c,Col4a3,S100a9,Syk,Inpp5d,Mef2c,Kcnma1,Ncf2
GO:0071827	plasma lipoprotein particle organization	8	33	0.0068	Abcg1,Abca1,Mfsd2a,Pltp,Lipg,Scarb1,Abca7,Apoe	Abcg1,Abca1,Mfsd2a,Pltp,Lipg,Scarb1,Abca7,Apoe
GO:0055082	cellular chemical homeostasis	55	747	0.007	Ncs1,Xk,Jph2,Ptger1,Grina,Cxcl13,Ccr1,Slc11a1,Xpr1,Itgav,Il1b,Cd38,Mt2,Mt1,Cdh5,Apoc3,Itpr3,Ttc7,Ank2,Atp1b2,Cacna2d1,S1pr1,Lcn2,Kcna5,Jak3,Gpr4,Fpr2,Agt,Hvcn1,Prkg1,Cav3,Asph,Plcg2,Icam1,Slc8a1,Cp,Ftl1,Pawr,Ttpa,Kcnk3,Nos1,Trpm2,Fitm2,Ptk2b,Cacna1d,Cacna1c,Cacnb2,Rasa3,Atp2b4,Ucp2,Gpr35,Slc8a2,Sco2,Apoe,Kcnma1	Ncs1,Xk,Jph2,Ptger1,Grina,Cxcl13,Ccr1,Slc11a1,Xpr1,Itgav,Il1b,Cd38,Mt2,Mt1,Cdh5,Apoc3,Itpr3,Ttc7,Ank2,Atp1b2,Cacna2d1,S1pr1,Lcn2,Kcna5,Jak3,Gpr4,Fpr2,Agt,Hvcn1,Prkg1,Cav3,Asph,Plcg2,Icam1,Slc8a1,Cp,Ftl1,Pawr,Ttpa,Kcnk3,Nos1,Trpm2,Fitm2,Ptk2b,Cacna1d,Cacna1c,Cacnb2,Rasa3,Atp2b4,Ucp2,Gpr35,Slc8a2,Sco2,Apoe,Kcnma1
GO:0071356	cellular response to tumor necrosis factor	19	164	0.007	Ccl8,Hyal2,Ccl6,Ccl9,Nfkbia,Nkx3-1,Irg1,Krt18,Tnfrsf1b,Plvap,Npnt,Lcn2,Klf2,Stat1,Postn,Tnfrsf13c,Ptk2b,Tmsb4x,Sgms1	Ccl8,Hyal2,Ccl6,Ccl9,Nfkbia,Nkx3-1,Acod1,Krt18,Tnfrsf1b,Plvap,Npnt,Lcn2,Klf2,Stat1,Postn,Tnfrsf13c,Ptk2b,Tmsb4x,Sgms1
GO:0097746	regulation of blood vessel diameter	19	164	0.007	Pdgfb,Ppard,Kcnmb1,Cd38,Acta2,Gucy1a3,Kcna5,Agt,Pde5a,Rock1,Prkg1,Icam1,Slc8a1,Nos1,Adora2a,Cacna1c,Mrvi1,Apoe,Kcnma1	Pdgfb,Ppard,Kcnmb1,Cd38,Acta2,Gucy1a3,Kcna5,Agt,Pde5a,Rock1,Prkg1,Icam1,Slc8a1,Nos1,Adora2a,Cacna1c,Mrvi1,Apoe,Kcnma1
GO:0050673	epithelial cell proliferation	14	99	0.0072	Pdgfb,Ppard,Epha2,Igfbp3,Id2,Nkx3-1,Wnt16,Nov,Sema5a,Cebpb,Scarb1,Rps6ka1,Fgfr2,Mef2c	Pdgfb,Ppard,Epha2,Igfbp3,Id2,Nkx3-1,Wnt16,Nov,Sema5a,Cebpb,Scarb1,Rps6ka1,Fgfr2,Mef2c
GO:1903115	regulation of actin filament-based movement	9	43	0.0073	Fgf13,Flna,Ank2,Acta2,Cav3,Nos1,Ctnna3,Cacna1c,Dsp	Fgf13,Flna,Ank2,Acta2,Cav3,Nos1,Ctnna3,Cacna1c,Dsp
GO:0009612	response to mechanical stimulus	23	222	0.0074	Cnn2,Slc1a3,Nfkbia,Serpine2,Il1b,Foxp2,Bace1,Kcna5,Tlr7,Stat1,Map1b,Postn,Cav3,Slc8a1,Piezo1,Pawr,Nos1,Shank3,Ptk2b,Tlr8,Dmd,Ihh,Pde2a	Cnn2,Slc1a3,Nfkbia,Serpine2,Il1b,Foxp2,Bace1,Kcna5,Tlr7,Stat1,Map1b,Postn,Cav3,Slc8a1,Piezo1,Pawr,Nos1,Shank3,Ptk2b,Tlr8,Dmd,Ihh,Pde2a
GO:0051248	negative regulation of protein metabolic process	74	1094	0.0074	Spi1,Eng,Hyal2,Ctsz,Nos2,Pbld1,Eif4ebp2,Igfbp3,Serpina3n,Tppp,Samd4,Cdkn1a,Xdh,C3,Il1r2,Serpine2,Itgav,Il1b,Pkia,Timp4,Flna,Eif4ebp1,Parp14,Lyn,Pmepa1,Acer2,Zc3h12d,Serpina3g,Itih2,Faim3,Bst2,Foxo1,Dusp18,Sorl1,Socs3,Jak3,Camk2n1,Shb,Ppm1e,Rasip1,Wdnml1,Agt,Fam212b,C4b,Rock1,Epha1,Cav3,Pirb,Rag1,Slc8a1,Pi15,Map1a,Zfyve28,Spint2,Ceacam1,Grem1,Mical1,Nos1,Flcn,Cirbp,Adora2a,Rps6ka1,Cd300a,Nr1h3,Ntf…	Spi1,Eng,Hyal2,Ctsz,Nos2,Pbld1,Eif4ebp2,Igfbp3,Serpina3n,Tppp,Samd4,Cdkn1a,Xdh,C3,Il1r2,Serpine2,Itgav,Il1b,Pkia,Timp4,Flna,Eif4ebp1,Parp14,Lyn,Pmepa1,Acer2,Zc3h12d,Serpina3g,Itih2,Fcmr,Bst2,Foxo1,Dusp18,Sorl1,Socs3,Jak3,Camk2n1,Shb,Ppm1e,Rasip1,Wfdc21,Agt,Fam212b,C4b,Rock1,Epha1,Cav3,Pirb,Rag1,Slc8a1,Pi15,Map1a,Zfyve28,Spint2,Ceacam1,Grem1,Mical1,Nos1,Flcn,Cirbp,Adora2a,Rps6ka1,Cd300a,Nr1h3,Ntf3…
GO:0062012	regulation of small molecule metabolic process	32	360	0.0074	Pdgfb,Ppard,Dyrk2,Nos2,Tysnd1,Igfbp3,Thrb,Abcg1,Il1b,Mfsd2a,Dkk3,Gpt2,Elovl5,Mettl20,Fgf1,Midn,C1qtnf2,Pgp,Foxo1,Agt,Prkg1,Cd74,Ceacam1,Nos1,Flcn,Plek,Ptk2b,Nr1h3,Tmsb4x,Atp2b4,Apoe,Kcnma1	Pdgfb,Ppard,Dyrk2,Nos2,Tysnd1,Igfbp3,Thrb,Abcg1,Il1b,Mfsd2a,Dkk3,Gpt2,Elovl5,Mettl20,Fgf1,Midn,C1qtnf2,Pgp,Foxo1,Agt,Prkg1,Cd74,Ceacam1,Nos1,Flcn,Plek,Ptk2b,Nr1h3,Tmsb4x,Atp2b4,Apoe,Kcnma1
GO:0050855	regulation of B cell receptor signaling pathway	6	17	0.0075	Cd22,Prkch,Fcgr2b,Lyn,Cd300a,Nfam1	Cd22,Prkch,Fcgr2b,Lyn,Cd300a,Nfam1
GO:0001822	kidney development	28	298	0.0076	Pdgfb,Tgfbr1,Id2,Nkx3-1,Pcsk5,Podxl,Sox17,Itga8,Notch1,Smad9,Kank2,Hey1,Npnt,Tgfb2,Fgf1,Acta2,Osr1,Gpr4,Fat4,Agt,Stat1,Col4a4,Grem1,Col4a3,Fgfr2,Sgpl1,Mef2c,Pbx1	Pdgfb,Tgfbr1,Id2,Nkx3-1,Pcsk5,Podxl,Sox17,Itga8,Notch1,Smad9,Kank2,Hey1,Npnt,Tgfb2,Fgf1,Acta2,Osr1,Gpr4,Fat4,Agt,Stat1,Col4a4,Grem1,Col4a3,Fgfr2,Sgpl1,Mef2c,Pbx1
GO:0007613	memory	18	152	0.0077	Eif4ebp2,Itga8,Scn2a1,Il1b,B4galt2,Fgf13,Bace1,Itpr3,Rcan2,Pde5a,Cebpb,Map1a,Pak6,Shank3,Ntf3,Abca7,Slc8a2,Apoe	Eif4ebp2,Itga8,Scn2a1,Il1b,B4galt2,Fgf13,Bace1,Itpr3,Rcan2,Pde5a,Cebpb,Map1a,Pak6,Shank3,Ntf3,Abca7,Slc8a2,Apoe
GO:0070168	negative regulation of biomineral tissue development	7	25	0.0077	Hey2,Ccr1,Notch1,Hey1,Grem1,Ptk2b,Srgn	Hey2,Ccr1,Notch1,Hey1,Grem1,Ptk2b,Srgn
GO:0099623	regulation of cardiac muscle cell membrane repolarization	7	25	0.0077	Flna,Kcnh2,Cacna2d1,Kcna5,Cav3,Cacna1d,Nos1ap	Flna,Kcnh2,Cacna2d1,Kcna5,Cav3,Cacna1d,Gm7694
GO:0043066	negative regulation of apoptotic process	64	913	0.0078	Ppard,Hck,Tgfb3,Tgfbr1,Tbx3,Hey2,Flt4,Prkch,Col2a1,Grina,Mpv17l,Hcls1,Krt18,Cdkn1a,Pim1,Csf1r,Fcgr2b,Notch1,Itgav,Tyro3,Il1b,Cd38,Plac8,Flna,Mt1,Syne1,Tgfb2,Pim3,Faim3,Foxo1,Osr1,Socs3,Jak3,Fpr2,Agt,Sema5a,Rock1,Cebpb,Plk3,Rag1,Hhip,Fcer1g,Nuak2,Icam1,Itgb1,Ptprz1,Cd74,Grem1,Mical1,Nos1,Cntfr,Adora2a,Rps6ka1,Adam8,Ptk2b,Ntf3,Fgfr2,Bcl3,Rapgef3,Sgms1,Ucp2,Ihh,Mef2c,Apoe	Ppard,Hck,Tgfb3,Tgfbr1,Tbx3,Hey2,Flt4,Prkch,Col2a1,Grina,Mpv17l,Hcls1,Krt18,Cdkn1a,Pim1,Csf1r,Fcgr2b,Notch1,Itgav,Tyro3,Il1b,Cd38,Plac8,Flna,Mt1,Syne1,Tgfb2,Pim3,Fcmr,Foxo1,Osr1,Socs3,Jak3,Fpr2,Agt,Sema5a,Rock1,Cebpb,Plk3,Rag1,Hhip,Fcer1g,Nuak2,Icam1,Itgb1,Ptprz1,Cd74,Grem1,Mical1,Nos1,Cntfr,Adora2a,Rps6ka1,Adam8,Ptk2b,Ntf3,Fgfr2,Bcl3,Rapgef3,Sgms1,Ucp2,Ihh,Mef2c,Apoe
GO:0050848	regulation of calcium-mediated signaling	14	100	0.0078	Dyrk2,Jph2,Cd22,Lmcd1,Rcan2,Asph,Bst1,Ptk2b,Dmd,Syk,Atp2b4,Nfat5,Slc8a2,Ncam1	Dyrk2,Jph2,Cd22,Lmcd1,Rcan2,Asph,Bst1,Ptk2b,Dmd,Syk,Atp2b4,Nfat5,Slc8a2,Ncam1
GO:1903557	positive regulation of tumor necrosis factor superfamily cytokine production	14	100	0.0078	Ddt,Cybb,Lbp,Mmp8,Havcr2,Arhgef2,Tyrobp,Cd14,Tlr1,Fcer1g,Tlr9,Adam8,Syk,Fcgr3	Ddt,Cybb,Lbp,Mmp8,Havcr2,Arhgef2,Tyrobp,Cd14,Tlr1,Fcer1g,Tlr9,Adam8,Syk,Fcgr3
GO:0034122	negative regulation of toll-like receptor signaling pathway	8	34	0.0079	Irg1,Tyro3,Lyn,Pik3ap1,Trim30a,Tlr9,Cd300lf,Cd300a	Acod1,Tyro3,Lyn,Pik3ap1,Trim30a,Tlr9,Cd300lf,Cd300a
GO:0043537	negative regulation of blood vessel endothelial cell migration	8	34	0.0079	Rgcc,Notch1,Dll4,Mmrn2,Atp2b4,Card10,Mef2c,Apoe	Rgcc,Notch1,Dll4,Mmrn2,Atp2b4,Card10,Mef2c,Apoe
GO:0050999	regulation of nitric-oxide synthase activity	8	34	0.0079	Eng,Il1b,Cav3,Scarb1,Cnr2,Ptk2b,Atp2b4,Apoe	Eng,Il1b,Cav3,Scarb1,Cnr2,Ptk2b,Atp2b4,Apoe
GO:0001798	positive regulation of type IIa hypersensitivity	4	5	0.0082	C3,Fcgr1,Fcer1g,Fcgr3	C3,Fcgr1,Fcer1g,Fcgr3
GO:0001810	regulation of type I hypersensitivity	4	5	0.0082	Fcgr2b,Btk,Fcer1g,Fcgr3	Fcgr2b,Btk,Fcer1g,Fcgr3
GO:0022604	regulation of cell morphogenesis	42	528	0.0082	Hck,Ephb3,Xk,Parvb,Hcls1,Bambi,Csf1r,Baiap2,Mfsd2a,Sema3c,Fgr,Sema3d,Fgf13,Flna,Arap3,Syne1,Sema7a,Eps8,Map6,Ngef,Cdc42ep3,Map1b,Sema5a,Plxnb1,Postn,Efna5,Fes,Icam1,Sema3g,Ptprz1,Tanc2,Myh10,Fblim1,Shank3,Fitm2,D8Ertd82e,Ptk2b,Ttc3,Myo9a,Tnik,Sema6b,Apoe	Hck,Ephb3,Xk,Parvb,Hcls1,Bambi,Csf1r,Baiap2,Mfsd2a,Sema3c,Fgr,Sema3d,Fgf13,Flna,Arap3,Syne1,Sema7a,Eps8,Map6,Ngef,Cdc42ep3,Map1b,Sema5a,Plxnb1,Postn,Efna5,Fes,Icam1,Sema3g,Ptprz1,Tanc2,Myh10,Fblim1,Shank3,Fitm2,D8Ertd82e,Ptk2b,Ttc3,Myo9a,Tnik,Sema6b,Apoe
GO:0034154	toll-like receptor 7 signaling pathway	4	5	0.0082	Havcr2,Pik3ap1,Tlr7,Unc93b1	Havcr2,Pik3ap1,Tlr7,Unc93b1
GO:0045766	positive regulation of angiogenesis	20	181	0.0082	Itgb2,Eng,Cybb,Notch4,C3,Il1b,F3,Flt1,Itgax,Cdh5,Tie1,Fgf1,Adam12,Sema5a,Epha1,Itgb1,Grem1,Hdac9,Ptk2b,Rapgef3	Itgb2,Eng,Cybb,Notch4,C3,Il1b,F3,Flt1,Itgax,Cdh5,Tie1,Fgf1,Adam12,Sema5a,Epha1,Itgb1,Grem1,Hdac9,Ptk2b,Rapgef3
GO:0060412	ventricular septum morphogenesis	9	44	0.0082	Tgfbr1,Tbx3,Hey2,Id2,Notch1,Hey1,Tgfb2,Fgfr2,Nfatc1	Tgfbr1,Tbx3,Hey2,Id2,Notch1,Hey1,Tgfb2,Fgfr2,Nfatc1
GO:0071407	cellular response to organic cyclic compound	41	511	0.0082	Pdgfb,Ppard,Nos2,Ptger1,Kcnmb1,Nfkbia,Thrb,Nkx3-1,Irg1,Fbxo32,Ciita,Pim1,Il1b,Smad9,Abca1,Alpl,Flna,Eif4ebp1,Cyp1a1,Itpr3,Colec12,Foxo1,Klf2,Stat1,Cebpb,Efna5,Phex,Fes,Tlr9,Slc8a1,Nos1,Trpm2,Nr1h3,Tmem173,Rapgef3,Atp2b4,Adcy3,Gramd1b,Rbfox2,Pde2a,Mef2c	Pdgfb,Ppard,Nos2,Ptger1,Kcnmb1,Nfkbia,Thrb,Nkx3-1,Acod1,Fbxo32,Ciita,Pim1,Il1b,Smad9,Abca1,Alpl,Flna,Eif4ebp1,Cyp1a1,Itpr3,Colec12,Foxo1,Klf2,Stat1,Cebpb,Efna5,Phex,Fes,Tlr9,Slc8a1,Nos1,Trpm2,Nr1h3,Tmem173,Rapgef3,Atp2b4,Adcy3,Gramd1b,Rbfox2,Pde2a,Mef2c
GO:0072144	glomerular mesangial cell development	4	5	0.0082	Pdgfb,Notch1,Acta2,Gpr4	Pdgfb,Notch1,Acta2,Gpr4
GO:0006874	cellular calcium ion homeostasis	38	462	0.0085	Ncs1,Xk,Jph2,Ptger1,Grina,Cxcl13,Ccr1,Itgav,Il1b,Cd38,Cdh5,Itpr3,Ank2,Cacna2d1,S1pr1,Kcna5,Jak3,Gpr4,Fpr2,Agt,Prkg1,Cav3,Asph,Plcg2,Slc8a1,Pawr,Kcnk3,Nos1,Trpm2,Ptk2b,Cacna1d,Cacna1c,Cacnb2,Rasa3,Atp2b4,Gpr35,Slc8a2,Apoe	Ncs1,Xk,Jph2,Ptger1,Grina,Cxcl13,Ccr1,Itgav,Il1b,Cd38,Cdh5,Itpr3,Ank2,Cacna2d1,S1pr1,Kcna5,Jak3,Gpr4,Fpr2,Agt,Prkg1,Cav3,Asph,Plcg2,Slc8a1,Pawr,Kcnk3,Nos1,Trpm2,Ptk2b,Cacna1d,Cacna1c,Cacnb2,Rasa3,Atp2b4,Gpr35,Slc8a2,Apoe
GO:0007160	cell-matrix adhesion	15	114	0.0085	Itgb2,Bcam,Actn1,Itga8,Itgav,Jam3,Npnt,Sned1,Agt,Emp2,Itgb1,Adam8,Itgb4,Ptk2b,Col19a1	Itgb2,Bcam,Actn1,Itga8,Itgav,Jam3,Npnt,Sned1,Agt,Emp2,Itgb1,Adam8,Itgb4,Ptk2b,Col19a1
GO:0046620	regulation of organ growth	15	114	0.0085	Tgfbr1,Hey2,Pim1,Rgs4,Notch1,Vgll4,Bmpr1a,Rag2,Agt,Cav3,Cacna1c,Fgfr2,Ncam1,Mef2c,Meis1	Tgfbr1,Hey2,Pim1,Rgs4,Notch1,Vgll4,Bmpr1a,Rag2,Agt,Cav3,Cacna1c,Fgfr2,Ncam1,Mef2c,Meis1
GO:2000177	regulation of neural precursor cell proliferation	15	114	0.0085	Ctsz,Id2,Pitx3,Rsu1,Notch1,Il1b,Ptbp2,Flna,Lyn,Foxo1,Fam19a1,Ptprz1,Spint2,Dll4,Gpr56	Ctsz,Id2,Pitx3,Rsu1,Notch1,Il1b,Ptbp2,Flna,Lyn,Foxo1,Fam19a1,Ptprz1,Spint2,Dll4,Adgrg1
GO:0002768	immune response-regulating cell surface receptor signaling pathway	18	154	0.0086	Sh2b2,Fcgr2b,Fcgr1,Cd38,Clec4e,Themis2,Lyn,Shb,Fpr2,Btnl9,Nfatc2,Fcgr4,Fcer1g,Plcg2,Nfam1,Syk,Fcgr3,Mef2c	Sh2b2,Fcgr2b,Fcgr1,Cd38,Clec4e,Themis2,Lyn,Shb,Fpr2,Btnl9,Nfatc2,Fcgr4,Fcer1g,Plcg2,Nfam1,Syk,Fcgr3,Mef2c
GO:0051494	negative regulation of cytoskeleton organization	18	154	0.0086	Evl,Bbs4,Arhgef2,Fgf13,Cdh5,Kank2,Eml2,Plekhh2,Kank3,Phldb2,S1pr1,Eps8,Map1b,Cav3,Map1a,Hdgfrp3,Shank3,Tmsb4x	Evl,Bbs4,Arhgef2,Fgf13,Cdh5,Kank2,Eml2,Plekhh2,Kank3,Phldb2,S1pr1,Eps8,Map1b,Cav3,Map1a,Hdgfrp3,Shank3,Tmsb4x
GO:0010883	regulation of lipid storage	10	55	0.0088	Ppard,Nfkbia,Abcg1,C3,Itgav,Osbpl11,Scarb1,Fitm2,Nr1h3,Abhd5	Ppard,Nfkbia,Abcg1,C3,Itgav,Osbpl11,Scarb1,Fitm2,Nr1h3,Abhd5
GO:0045620	negative regulation of lymphocyte differentiation	10	55	0.0088	Id2,Zbtb7b,Pglyrp1,Il4ra,Flt3,Fgl2,Runx3,Jak3,Cd74,Ihh	Id2,Zbtb7b,Pglyrp1,Il4ra,Flt3,Fgl2,Runx3,Jak3,Cd74,Ihh
GO:0014002	astrocyte development	8	35	0.009	Il1b,Tspan2,C1qa,S100a8,Fpr2,Agt,Adora2a,S100a9	Il1b,Tspan2,C1qa,S100a8,Fpr2,Agt,Adora2a,S100a9
GO:0060317	cardiac epithelial to mesenchymal transition	7	26	0.009	Tgfbr1,Eng,Hey2,Notch1,Wnt16,Hey1,Tgfb2	Tgfbr1,Eng,Hey2,Notch1,Wnt16,Hey1,Tgfb2
GO:0002444	myeloid leukocyte mediated immunity	9	45	0.0092	Ncf1,Fcgr1,Btk,Lyn,Cd300lb,Myo1f,Cd300a,Stxbp2,Fcgr3	Ncf1,Fcgr1,Btk,Lyn,Cd300lb,Myo1f,Cd300a,Stxbp2,Fcgr3
GO:0003151	outflow tract morphogenesis	12	78	0.0092	Eng,Tbx3,Hey2,Sox17,Notch1,Sema3c,Bmpr1a,Hey1,Tgfb2,Nrp2,Fgfr2,Mef2c	Eng,Tbx3,Hey2,Sox17,Notch1,Sema3c,Bmpr1a,Hey1,Tgfb2,Nrp2,Fgfr2,Mef2c
GO:0050808	synapse organization	28	303	0.0092	Pdgfb,Ephb3,Actn1,Hcls1,Baiap2,Fgf13,Pls3,Flna,Ky,C1qc,C1qb,C1qa,Efnb1,Epha3,Ngef,Map1b,Plxnb1,Efna5,Dlg3,Myh10,Shank3,Cacnb2,Fgfr2,Igsf9b,Dact1,Nos1ap,Slc8a2,Apoe	Pdgfb,Ephb3,Actn1,Hcls1,Baiap2,Fgf13,Pls3,Flna,Ky,C1qc,C1qb,C1qa,Efnb1,Epha3,Ngef,Map1b,Plxnb1,Efna5,Dlg3,Myh10,Shank3,Cacnb2,Fgfr2,Igsf9b,Dact1,Gm7694,Slc8a2,Apoe
GO:0090075	relaxation of muscle	6	18	0.0092	Gucy1a3,Pde5a,Prkg1,Slc8a1,Mrvi1,Kcnma1	Gucy1a3,Pde5a,Prkg1,Slc8a1,Mrvi1,Kcnma1
GO:0002283	neutrophil activation involved in immune response	5	11	0.0093	Tyrobp,Fcer1g,Myo1f,Syk,Stxbp2	Tyrobp,Fcer1g,Myo1f,Syk,Stxbp2
GO:0033625	positive regulation of integrin activation	5	11	0.0093	Cxcl13,Pcsk5,Rasip1,Piezo1,Plek	Cxcl13,Pcsk5,Rasip1,Piezo1,Plek
GO:0033700	phospholipid efflux	5	11	0.0093	Abcg1,Abca1,Abcc1,Abca7,Apoe	Abcg1,Abca1,Abcc1,Abca7,Apoe
GO:0090092	regulation of transmembrane receptor protein serine/threonine kinase signaling pathway	24	242	0.0093	Ltbp1,Tgfb3,Tgfbr1,Eng,Pbld1,Vsir,Twsg1,Bambi,Itga8,Notch1,Prdm16,Rbpms,Cdh5,Bmpr1a,Pmepa1,Npnt,Tgfb2,Nov,Nrep,Sorl1,Cav3,Grem1,Flcn,Fstl1	Ltbp1,Tgfb3,Tgfbr1,Eng,Pbld1,Vsir,Twsg1,Bambi,Itga8,Notch1,Prdm16,Rbpms,Cdh5,Bmpr1a,Pmepa1,Npnt,Tgfb2,Nov,Nrep,Sorl1,Cav3,Grem1,Flcn,Fstl1
GO:0060562	epithelial tube morphogenesis	32	367	0.0094	Epha2,Eng,Notch4,Ctsz,Tbx3,Nkx3-1,Bbs4,Podxl,Sox17,Notch1,Flt1,Hey1,Npnt,Tgfb2,Cobl,Fgf1,Osr1,Fat4,Rasip1,Agt,Sema5a,Enah,Hhip,Spint2,Grem1,Dll4,Shank3,Fgfr2,Ihh,Nfatc1,Mef2c,Pbx1	Epha2,Eng,Notch4,Ctsz,Tbx3,Nkx3-1,Bbs4,Podxl,Sox17,Notch1,Flt1,Hey1,Npnt,Tgfb2,Cobl,Fgf1,Osr1,Fat4,Rasip1,Agt,Sema5a,Enah,Hhip,Spint2,Grem1,Dll4,Shank3,Fgfr2,Ihh,Nfatc1,Mef2c,Pbx1
GO:0071559	response to transforming growth factor beta	17	142	0.0094	Ltbp1,Tgfb3,Tgfbr1,Eng,Hyal2,Twsg1,Bambi,Smad9,Bmpr1b,Cdh5,Tgfb2,Zfhx3,Runx3,Rock1,Postn,Pdgfd,Mef2c	Ltbp1,Tgfb3,Tgfbr1,Eng,Hyal2,Twsg1,Bambi,Smad9,Bmpr1b,Cdh5,Tgfb2,Zfhx3,Runx3,Rock1,Postn,Pdgfd,Mef2c
GO:0001501	skeletal system development	40	500	0.0097	Tgfb3,Epha2,Tgfbr1,Hyal2,Mmp13,Tbx3,Col2a1,Pcsk5,Smad9,Col24a1,Bmpr1b,Alpl,Fgr,Evc,Pls3,Bmpr1a,Tgfbi,Lrrc17,Tgfb2,Spns2,Chsy1,Mustn1,Runx3,Nfib,Nov,Osr1,Chd7,Fat4,Plxnb1,Jag2,Hhip,Phex,Fgfr3,Tcf15,Fgfr2,Sgpl1,Ihh,Mef2c,Pbx1,Meis1	Tgfb3,Epha2,Tgfbr1,Hyal2,Mmp13,Tbx3,Col2a1,Pcsk5,Smad9,Col24a1,Bmpr1b,Alpl,Fgr,Evc,Pls3,Bmpr1a,Tgfbi,Lrrc17,Tgfb2,Spns2,Chsy1,Mustn1,Runx3,Nfib,Nov,Osr1,Chd7,Fat4,Plxnb1,Jag2,Hhip,Phex,Fgfr3,Tcf15,Fgfr2,Sgpl1,Ihh,Mef2c,Pbx1,Meis1
GO:0035108	limb morphogenesis	19	170	0.0097	Tbx3,Col2a1,Pcsk5,Notch1,Bmpr1b,Sema3c,Bmpr1a,Tgfb2,Mustn1,Osr1,Chd7,Asph,Zak,Mbnl1,Grem1,Cacna1c,Fgfr2,Ihh,Pbx1	Tbx3,Col2a1,Pcsk5,Notch1,Bmpr1b,Sema3c,Bmpr1a,Tgfb2,Mustn1,Osr1,Chd7,Asph,Zak,Mbnl1,Grem1,Cacna1c,Fgfr2,Ihh,Pbx1
GO:0035272	exocrine system development	10	56	0.0097	Pdgfb,Tgfb3,Nkx3-1,Twsg1,Sema3c,Tgfb2,Igsf3,Nfib,Wls,Fgfr2	Pdgfb,Tgfb3,Nkx3-1,Twsg1,Sema3c,Tgfb2,Igsf3,Nfib,Wls,Fgfr2
GO:0051222	positive regulation of protein transport	31	352	0.0098	Ppard,Tgfb3,Hyal2,Mmp13,Rgcc,Hcls1,Abcg1,Fgr,Cd38,Arhgef5,Clec4e,Flna,Tgfb2,Cd14,Sorl1,Camk2n1,Agt,Wls,Itgam,Myom1,Plk3,Asph,Sec16b,Glul,AF251705,Myh10,Trpm2,Adora2a,Cacna1d,Syk,Rapgef3	Ppard,Tgfb3,Hyal2,Mmp13,Rgcc,Hcls1,Abcg1,Fgr,Cd38,Arhgef5,Clec4e,Flna,Tgfb2,Cd14,Sorl1,Camk2n1,Agt,Wls,Itgam,Myom1,Plk3,Asph,Sec16b,Glul,Cd300c2,Myh10,Trpm2,Adora2a,Cacna1d,Syk,Rapgef3
GO:0001655	urogenital system development	31	353	0.0102	Pdgfb,Ephb3,Tgfbr1,Id2,Id4,Nkx3-1,Pcsk5,Podxl,Sox17,Itga8,Notch1,Smad9,Kank2,Tbx18,Hey1,Npnt,Tgfb2,Fgf1,Acta2,Osr1,Gpr4,Fat4,Agt,Stat1,Col4a4,Grem1,Col4a3,Fgfr2,Sgpl1,Mef2c,Pbx1	Pdgfb,Ephb3,Tgfbr1,Id2,Id4,Nkx3-1,Pcsk5,Podxl,Sox17,Itga8,Notch1,Smad9,Kank2,Tbx18,Hey1,Npnt,Tgfb2,Fgf1,Acta2,Osr1,Gpr4,Fat4,Agt,Stat1,Col4a4,Grem1,Col4a3,Fgfr2,Sgpl1,Mef2c,Pbx1
GO:0007435	salivary gland morphogenesis	8	36	0.0103	Pdgfb,Tgfb3,Nkx3-1,Twsg1,Sema3c,Tgfb2,Nfib,Fgfr2	Pdgfb,Tgfb3,Nkx3-1,Twsg1,Sema3c,Tgfb2,Nfib,Fgfr2
GO:0043304	regulation of mast cell degranulation	8	36	0.0103	Fgr,Il4ra,Lyn,Fcer1g,Fes,Cd300a,Syk,Stxbp2	Fgr,Il4ra,Lyn,Fcer1g,Fes,Cd300a,Syk,Stxbp2
GO:0043502	regulation of muscle adaptation	14	104	0.0103	Fbxo32,Rgs4,Notch1,Tnfrsf1b,Lmcd1,Foxo1,Agt,Pde5a,Rock1,Cav3,Dmd,Atp2b4,Nfatc1,Mef2c	Fbxo32,Rgs4,Notch1,Tnfrsf1b,Lmcd1,Foxo1,Agt,Pde5a,Rock1,Cav3,Dmd,Atp2b4,Nfatc1,Mef2c
GO:0016192	vesicle-mediated transport	75	1130	0.0105	Itgb2,Trappc6a,Hck,Kdelr3,Lbp,Cxcl16,Endou,Gpihbp1,Krt18,Ccr1,Slc11a1,Rab17,Fcgr2b,Itgav,Tyro3,Siglec1,Fcgr1,Abca1,Mfsd2a,Tyrobp,Tub,Btk,Flna,Il10ra,Lgals3bp,Syt15,Lyn,Arhgap27,Irf8,Apobr,Colec12,Ank2,Scarf1,Stab1,Tulp1,Neurl3,Arl11,Cd14,Sorl1,Fpr2,Pld4,Itgam,Cav3,Emp2,Fcer1g,Synj2,Scarb1,Sec16b,Myo1f,Itgb1,Ncf4,Ramp1,Ceacam1,Esyt2,Myh10,Tnfaip2,Plek,Cd300a,Myo7a,Cd300lg,Rin2,Nr1h3,Cd163,Cacna1c,…	Itgb2,Trappc6a,Hck,Kdelr3,Lbp,Cxcl16,Endou,Gpihbp1,Krt18,Ccr1,Slc11a1,Rab17,Fcgr2b,Itgav,Tyro3,Siglec1,Fcgr1,Abca1,Mfsd2a,Tyrobp,Tub,Btk,Flna,Il10ra,Lgals3bp,Syt15,Lyn,Arhgap27,Irf8,Apobr,Colec12,Ank2,Scarf1,Stab1,Tulp1,Neurl3,Arl11,Cd14,Sorl1,Fpr2,Pld4,Itgam,Cav3,Emp2,Fcer1g,Synj2,Scarb1,Sec16b,Myo1f,Itgb1,Ncf4,Ramp1,Ceacam1,Esyt2,Myh10,Tnfaip2,Plek,Cd300a,Myo7a,Cd300lg,Rin2,Nr1h3,Cd163,Cacna1c,…
GO:0010633	negative regulation of epithelial cell migration	11	68	0.0106	Pbld1,Evl,Rgcc,Cxcl13,Notch1,Dll4,Mmrn2,Atp2b4,Card10,Mef2c,Apoe	Pbld1,Evl,Rgcc,Cxcl13,Notch1,Dll4,Mmrn2,Atp2b4,Card10,Mef2c,Apoe
GO:0060045	positive regulation of cardiac muscle cell proliferation	7	27	0.0106	Hey2,Pim1,Notch1,Bmpr1a,Fgfr2,Ncam1,Mef2c	Hey2,Pim1,Notch1,Bmpr1a,Fgfr2,Ncam1,Mef2c
GO:0051017	actin filament bundle assembly	10	57	0.0108	Actn1,Dpysl3,Baiap2,Fscn1,Pls3,Eps8,Pawr,Myh10,Ptk2b,Lcp1	Actn1,Dpysl3,Baiap2,Fscn1,Pls3,Eps8,Pawr,Myh10,Ptk2b,Lcp1
GO:0032479	regulation of type I interferon production	12	80	0.0109	Havcr2,Irg1,Irf7,Flt3,Cd14,Tlr7,Stat1,Plcg2,Tlr9,Tlr8,Tmem173,Syk	Havcr2,Acod1,Irf7,Flt3,Cd14,Tlr7,Stat1,Plcg2,Tlr9,Tlr8,Tmem173,Syk
GO:0042692	muscle cell differentiation	26	276	0.0109	Pdgfb,Eng,Xk,Tbx3,Hey2,Csrp1,Itga8,Notch1,Tbx18,Pgm5,Hey1,Syne1,Npnt,Ank2,Agt,Myom1,Prkg1,Nfatc2,Cav3,Slc8a1,Itgb1,Myh11,Myh10,Ntf3,Dmd,Mef2c	Pdgfb,Eng,Xk,Tbx3,Hey2,Csrp1,Itga8,Notch1,Tbx18,Pgm5,Hey1,Syne1,Npnt,Ank2,Agt,Myom1,Prkg1,Nfatc2,Cav3,Slc8a1,Itgb1,Myh11,Myh10,Ntf3,Dmd,Mef2c
GO:0003215	cardiac right ventricle morphogenesis	6	19	0.0112	Hey2,Notch1,Sema3c,Bmpr1a,Tgfb2,Chd7	Hey2,Notch1,Sema3c,Bmpr1a,Tgfb2,Chd7
GO:0006910	phagocytosis, recognition	6	19	0.0112	Fcgr1,Tub,Colec12,Tulp1,Scarb1,Fcgr3	Fcgr1,Tub,Colec12,Tulp1,Scarb1,Fcgr3
GO:0030183	B cell differentiation	14	105	0.0112	Lfng,Btk,Rag2,Flt3,H2-Ab1,Jak3,Rag1,Plcg2,Pou2f2,Nfam1,Hdac9,Ptk2b,Bcl3,Nfatc1	Lfng,Btk,Rag2,Flt3,H2-Ab1,Jak3,Rag1,Plcg2,Pou2f2,Nfam1,Hdac9,Ptk2b,Bcl3,Nfatc1
GO:0002673	regulation of acute inflammatory response	9	47	0.0117	C3,Fcgr2b,Il1b,Fcgr1,Btk,Alox5ap,Fcer1g,Adam8,Fcgr3	C3,Fcgr2b,Il1b,Fcgr1,Btk,Alox5ap,Fcer1g,Adam8,Fcgr3
GO:0006022	aminoglycan metabolic process	13	93	0.0117	Hyal2,Pim1,Il1b,Pglyrp1,Lyve1,B3gnt3,Itih2,Chsy1,Chil3,Chst1,Ids,B4galt5,Pxylp1	Hyal2,Pim1,Il1b,Pglyrp1,Lyve1,B3gnt3,Itih2,Chsy1,Chil3,Chst1,Ids,B4galt5,Pxylp1
GO:0033628	regulation of cell adhesion mediated by integrin	9	47	0.0117	Epha2,Cxcl13,Podxl,Jam3,Lyn,Acer2,Tgfb2,Piezo1,Syk	Epha2,Cxcl13,Podxl,Jam3,Lyn,Acer2,Tgfb2,Piezo1,Syk
GO:0061005	cell differentiation involved in kidney development	9	47	0.0117	Pdgfb,Podxl,Notch1,Acta2,Osr1,Gpr4,Stat1,Grem1,Mef2c	Pdgfb,Podxl,Notch1,Acta2,Osr1,Gpr4,Stat1,Grem1,Mef2c
GO:0097006	regulation of plasma lipoprotein particle levels	9	47	0.0117	Lpcat3,Abcg1,Abca1,Mfsd2a,Pltp,Lipg,Scarb1,Abca7,Apoe	Lpcat3,Abcg1,Abca1,Mfsd2a,Pltp,Lipg,Scarb1,Abca7,Apoe
GO:0042311	vasodilation	8	37	0.0118	Gucy1a3,Agt,Prkg1,Nos1,Adora2a,Mrvi1,Apoe,Kcnma1	Gucy1a3,Agt,Prkg1,Nos1,Adora2a,Mrvi1,Apoe,Kcnma1
GO:0007610	behavior	50	680	0.0119	Lamb1,Slc1a3,Gprc5b,Eif4ebp2,Id2,Thrb,Pitx3,Bbs4,Itga8,Scn2a1,Il1b,B4galt2,Mfsd2a,Foxp2,Fgf13,Usp2,Bace1,Itpr3,Rcan2,Atp1b2,Kcnab1,Eps8,Chd7,2510009E07Rik,Agt,Pde5a,Cebpb,Gng8,Pirb,Rag1,Tcf15,Itgb1,Ptprz1,Map1a,Fgf14,Pak6,Nos1,Cntfr,Adora2a,Shank3,Ntf3,Cacna1c,Adcy3,Abca7,Slc8a2,Ncam1,Mef2c,Apoe,Meis1,Kcnma1	Lamb1,Slc1a3,Gprc5b,Eif4ebp2,Id2,Thrb,Pitx3,Bbs4,Itga8,Scn2a1,Il1b,B4galt2,Mfsd2a,Foxp2,Fgf13,Usp2,Bace1,Itpr3,Rcan2,Atp1b2,Kcnab1,Eps8,Chd7,2510009E07Rik,Agt,Pde5a,Cebpb,Gng8,Pirb,Rag1,Tcf15,Itgb1,Ptprz1,Map1a,Fgf14,Pak6,Nos1,Cntfr,Adora2a,Shank3,Ntf3,Cacna1c,Adcy3,Abca7,Slc8a2,Ncam1,Mef2c,Apoe,Meis1,Kcnma1
GO:0007204	positive regulation of cytosolic calcium ion concentration	28	310	0.0121	Jph2,Ptger1,Cxcl13,Ccr1,Itgav,Il1b,Cd38,Itpr3,Cacna2d1,S1pr1,Jak3,Gpr4,Fpr2,Agt,Prkg1,Cav3,Asph,Plcg2,Slc8a1,Pawr,Trpm2,Ptk2b,Cacna1d,Cacna1c,Cacnb2,Rasa3,Gpr35,Slc8a2	Jph2,Ptger1,Cxcl13,Ccr1,Itgav,Il1b,Cd38,Itpr3,Cacna2d1,S1pr1,Jak3,Gpr4,Fpr2,Agt,Prkg1,Cav3,Asph,Plcg2,Slc8a1,Pawr,Trpm2,Ptk2b,Cacna1d,Cacna1c,Cacnb2,Rasa3,Gpr35,Slc8a2
GO:0018119	peptidyl-cysteine S-nitrosylation	4	6	0.0121	Nos2,S100a8,Nos1,S100a9	Nos2,S100a8,Nos1,S100a9
GO:0034375	high-density lipoprotein particle remodeling	5	12	0.0121	Abcg1,Pltp,Lipg,Scarb1,Apoe	Abcg1,Pltp,Lipg,Scarb1,Apoe
GO:0045165	cell fate commitment	25	263	0.0121	Tead4,Tgfbr1,Tbx3,Hey2,Id2,Sox17,Notch1,Zbtb7b,Arhgef2,Dock7,Wnt16,Fgf13,Tbx18,Rag2,Tgfb2,Sox18,Cebpb,Jag2,Fgfr3,Itgb1,Dll4,Ntf3,Fgfr2,Ihh,Mef2c	Tead4,Tgfbr1,Tbx3,Hey2,Id2,Sox17,Notch1,Zbtb7b,Arhgef2,Dock7,Wnt16,Fgf13,Tbx18,Rag2,Tgfb2,Sox18,Cebpb,Jag2,Fgfr3,Itgb1,Dll4,Ntf3,Fgfr2,Ihh,Mef2c
GO:0045730	respiratory burst	5	12	0.0121	Cybb,Ncf1,Slc11a1,Ncf4,Ncf2	Cybb,Ncf1,Slc11a1,Ncf4,Ncf2
GO:0098883	synapse pruning	4	6	0.0121	C1qc,C1qb,C1qa,Ngef	C1qc,C1qb,C1qa,Ngef
GO:0032647	regulation of interferon-alpha production	7	28	0.0123	Havcr2,Irf7,Flt3,Tlr7,Stat1,Tlr9,Tlr8	Havcr2,Irf7,Flt3,Tlr7,Stat1,Tlr9,Tlr8
GO:0033627	cell adhesion mediated by integrin	7	28	0.0123	Itgb2,Itgav,Npnt,Nov,Icam1,Itgb1,Itgb4	Itgb2,Itgav,Npnt,Nov,Icam1,Itgb1,Itgb4
GO:0030001	metal ion transport	45	594	0.0124	Ncs1,Nalcn,Slc1a3,Slc12a7,Kcnmb1,Ccr1,Slc11a1,Scn2a1,Itgav,Slc6a9,Mfsd2a,Slc10a6,Fgf13,Itpr3,Nipal2,Atp1b2,Kcnab1,Kcnh2,Cacna2d1,Lcn2,Kcna5,Kcnip1,Camk2g,Asph,Plcg2,Slc8a1,Cp,Ftl1,Pawr,Ramp1,Kcnd3,Cnnm2,Kcnk3,Trpm2,Tcn2,Cacna1d,Cacna1c,Cacnb2,Rasa3,Atp2b4,Slc8a2,Nfatc1,Sco2,Kcnip4,Kcnma1	Ncs1,Nalcn,Slc1a3,Slc12a7,Kcnmb1,Ccr1,Slc11a1,Scn2a1,Itgav,Slc6a9,Mfsd2a,Slc10a6,Fgf13,Itpr3,Nipal2,Atp1b2,Kcnab1,Kcnh2,Cacna2d1,Lcn2,Kcna5,Kcnip1,Camk2g,Asph,Plcg2,Slc8a1,Cp,Ftl1,Pawr,Ramp1,Kcnd3,Cnnm2,Kcnk3,Trpm2,Tcn2,Cacna1d,Cacna1c,Cacnb2,Rasa3,Atp2b4,Slc8a2,Nfatc1,Sco2,Kcnip4,Kcnma1
GO:0002700	regulation of production of molecular mediator of immune response	17	147	0.0128	Tgfb3,Gprc5b,Cd22,Vsir,Fcgr2b,Il1b,Tnfrsf1b,Il4ra,Mlh1,Sema7a,Tgfb2,Bst2,Jak3,Fcer1g,Tlr9,Cd74,Cd37	Tgfb3,Gprc5b,Cd22,Vsir,Fcgr2b,Il1b,Tnfrsf1b,Il4ra,Mlh1,Sema7a,Tgfb2,Bst2,Jak3,Fcer1g,Tlr9,Cd74,Cd37
GO:1901861	regulation of muscle tissue development	18	161	0.0128	Tgfbr1,Jph2,Hey2,Pim1,Rgs4,Notch1,Vgll4,Usp2,Bmpr1a,Cav3,Grem1,Flcn,Hdac9,Fzd7,Fgfr2,Ncam1,Mef2c,Meis1	Tgfbr1,Jph2,Hey2,Pim1,Rgs4,Notch1,Vgll4,Usp2,Bmpr1a,Cav3,Grem1,Flcn,Hdac9,Fzd7,Fgfr2,Ncam1,Mef2c,Meis1
GO:0032965	regulation of collagen biosynthetic process	9	48	0.0131	Pdgfb,Ltbp1,Ppard,Tgfb3,Eng,Rgcc,Il6ra,Rapgef3,Ihh	Pdgfb,Ltbp1,Ppard,Tgfb3,Eng,Rgcc,Il6ra,Rapgef3,Ihh
GO:0042060	wound healing	25	265	0.0131	Ppard,Cnn2,Eng,Evl,C3,Slc11a1,Serpine2,Tyro3,F3,Flna,Mcam,Tgfb2,Itga9,Fgf1,Mustn1,Gpr4,Cav3,Fcgr4,Dst,Ceacam1,Myh10,Plek,Ccm2l,Fzd7,Dsp	Ppard,Cnn2,Eng,Evl,C3,Slc11a1,Serpine2,Tyro3,F3,Flna,Mcam,Tgfb2,Itga9,Fgf1,Mustn1,Gpr4,Cav3,Fcgr4,Dst,Ceacam1,Myh10,Plek,Ccm2l,Fzd7,Dsp
GO:0050919	negative chemotaxis	9	48	0.0131	Itgav,Sema3c,Sema3d,Sema7a,Efna5,Sema3g,Unc5c,Nrp2,Sema6b	Itgav,Sema3c,Sema3d,Sema7a,Efna5,Sema3g,Unc5c,Nrp2,Sema6b
GO:0071363	cellular response to growth factor stimulus	37	459	0.0131	Pdgfb,Ltbp1,Tgfb3,Tgfbr1,Eng,Hyal2,Vsir,Flt4,Col2a1,Cxcl13,Twsg1,Bambi,Pitx3,Baiap2,Notch1,Smad9,Bmpr1b,Tnfrsf1b,Flt1,Cdh5,Bmpr1a,Tgfb2,Fgf1,Garem,Fat4,Map1b,Postn,Fgfr3,Spint2,Kcnd3,Dll4,Nos1,Ntf3,Nrp2,Fgfr2,Pdgfd,Mef2c	Pdgfb,Ltbp1,Tgfb3,Tgfbr1,Eng,Hyal2,Vsir,Flt4,Col2a1,Cxcl13,Twsg1,Bambi,Pitx3,Baiap2,Notch1,Smad9,Bmpr1b,Tnfrsf1b,Flt1,Cdh5,Bmpr1a,Tgfb2,Fgf1,Garem,Fat4,Map1b,Postn,Fgfr3,Spint2,Kcnd3,Dll4,Nos1,Ntf3,Nrp2,Fgfr2,Pdgfd,Mef2c
GO:0048013	ephrin receptor signaling pathway	8	38	0.0134	Ephb3,Epha2,Efnb1,Epha3,Ngef,Epha1,Efna5,Ephb6	Ephb3,Epha2,Efnb1,Epha3,Ngef,Epha1,Efna5,Ephb6
GO:0052547	regulation of peptidase activity	36	443	0.0134	Vsir,Serpina3n,Nkx3-1,Xdh,C3,Serpine2,F3,Timp4,Lyn,Acer2,Serpina3g,Egln3,Antxr1,Itih2,Faim3,Bst2,Sorl1,S100a8,Wdnml1,Agt,Stat1,C4b,Rock1,Asph,Rag1,Pi15,Pawr,Spint2,Mical1,Mefv,Adora2a,Rps6ka1,Col4a3,S100a9,Syk,Serpina3f	Vsir,Serpina3n,Nkx3-1,Xdh,C3,Serpine2,F3,Timp4,Lyn,Acer2,Serpina3g,Egln3,Antxr1,Itih2,Fcmr,Bst2,Sorl1,S100a8,Wfdc21,Agt,Stat1,C4b,Rock1,Asph,Rag1,Pi15,Pawr,Spint2,Mical1,Mefv,Adora2a,Rps6ka1,Col4a3,S100a9,Syk,Serpina3f
GO:1901385	regulation of voltage-gated calcium channel activity	8	38	0.0134	Stac2,Rrad,Cacna2d1,Fgf14,Dmd,Cacnb2,Nos1ap,Gpr35	Stac2,Rrad,Cacna2d1,Fgf14,Dmd,Cacnb2,Gm7694,Gpr35
GO:2000377	regulation of reactive oxygen species metabolic process	21	205	0.0134	Itgb2,Pdgfb,Ddah2,Mmp8,Irg1,Mpv17l,Cdkn1a,Xdh,Il1b,Tyrobp,Foxo1,Klf2,Fpr2,Agt,Itgam,Hvcn1,Trim30a,Icam1,Ptk2b,Syk,Atp2b4	Itgb2,Pdgfb,Ddah2,Mmp8,Acod1,Mpv17l,Cdkn1a,Xdh,Il1b,Tyrobp,Foxo1,Klf2,Fpr2,Agt,Itgam,Hvcn1,Trim30a,Icam1,Ptk2b,Syk,Atp2b4
GO:0030217	T cell differentiation	18	162	0.0136	Mr1,Zbtb7b,Lfng,Clec4e,H2-DMa,Rag2,Flt3,Chd7,Jag2,Rag1,Fcer1g,Cd74,Mafb,Dll4,Fzd7,Bcl3,Syk,Satb1	Mr1,Zbtb7b,Lfng,Clec4e,H2-DMa,Rag2,Flt3,Chd7,Jag2,Rag1,Fcer1g,Cd74,Mafb,Dll4,Fzd7,Bcl3,Syk,Satb1
GO:0032693	negative regulation of interleukin-10 production	6	20	0.0136	Mmp8,Vsir,Fcgr2b,Tnfrsf9,Tyrobp,Jak3	Mmp8,Vsir,Fcgr2b,Tnfrsf9,Tyrobp,Jak3
GO:0086019	cell-cell signaling involved in cardiac conduction	6	20	0.0136	Ank2,Cacna2d1,Kcna5,Cacna1d,Cacna1c,Cacnb2	Ank2,Cacna2d1,Kcna5,Cacna1d,Cacna1c,Cacnb2
GO:1901222	regulation of NIK/NF-kappaB signaling	14	108	0.0138	Mmp8,Havcr2,Il1b,Nov,Cd14,Tlr1,Tlr7,Agt,Tlr9,Grem1,Tmsb4x,Bcl3,Nfat5,Card10	Mmp8,Havcr2,Il1b,Nov,Cd14,Tlr1,Tlr7,Agt,Tlr9,Grem1,Tmsb4x,Bcl3,Nfat5,Card10
GO:0035690	cellular response to drug	11	71	0.0139	Nos2,Nkx3-1,Mylk,Il1b,Acer2,Kcnh2,Ppm1e,Ppp1r12a,Pde2a,Mef2c,Adssl1	Nos2,Nkx3-1,Mylk,Il1b,Acer2,Kcnh2,Ppm1e,Ppp1r12a,Pde2a,Mef2c,Adssl1
GO:0060047	heart contraction	12	83	0.0139	Ank2,Kcnh2,Cacna2d1,Kcna5,Cav3,Sgcg,Slc8a1,Kcnd3,Cacna1d,Cacna1c,Dmd,Cacnb2	Ank2,Kcnh2,Cacna2d1,Kcna5,Cav3,Sgcg,Slc8a1,Kcnd3,Cacna1d,Cacna1c,Dmd,Cacnb2
GO:0016358	dendrite development	16	135	0.0142	Ephb3,Bbs4,Baiap2,Fcgr2b,Scarf1,Tulp1,Map6,Map1b,Prkg1,Itgb1,Map1a,Shank3,Igsf9,Dact1,Rbfox2,Tet1	Ephb3,Bbs4,Baiap2,Fcgr2b,Scarf1,Tulp1,Map6,Map1b,Prkg1,Itgb1,Map1a,Shank3,Igsf9,Dact1,Rbfox2,Tet1
GO:0051047	positive regulation of secretion	35	428	0.0142	Ncs1,Itgb2,Ppard,Cyp4f18,Tgfb3,Mmp13,Rgcc,Nkx3-1,Abcg1,Il1b,Fgr,Cd38,Clec4e,Il4ra,Tgfb2,Cd14,Sorl1,Camk2n1,S100a8,Agt,Wls,Itgam,Myom1,Fcer1g,Glul,AF251705,Myh10,Trpm2,Adora2a,Cacna1d,Cacnb2,S100a9,Syk,Rab27b,Stxbp2	Ncs1,Itgb2,Ppard,Cyp4f18,Tgfb3,Mmp13,Rgcc,Nkx3-1,Abcg1,Il1b,Fgr,Cd38,Clec4e,Il4ra,Tgfb2,Cd14,Sorl1,Camk2n1,S100a8,Agt,Wls,Itgam,Myom1,Fcer1g,Glul,Cd300c2,Myh10,Trpm2,Adora2a,Cacna1d,Cacnb2,S100a9,Syk,Rab27b,Stxbp2
GO:1903305	regulation of regulated secretory pathway	20	192	0.0145	Ncs1,Itgb2,Cyth1,Notch1,Fgr,Il4ra,Bace1,Syt15,Lyn,Itgam,Fcer1g,Fes,Ceacam1,Mical1,Adora2a,Cd300a,Cacna1d,Cacnb2,Syk,Stxbp2	Ncs1,Itgb2,Cyth1,Notch1,Fgr,Il4ra,Bace1,Syt15,Lyn,Itgam,Fcer1g,Fes,Ceacam1,Mical1,Adora2a,Cd300a,Cacna1d,Cacnb2,Syk,Stxbp2
GO:1901016	regulation of potassium ion transmembrane transporter activity	10	60	0.0146	Ank2,Atp1b2,Kcnab1,Prkg1,Cav3,Itgb1,Cacna1d,Fhl1,Rapgef3,Wwp2	Ank2,Atp1b2,Kcnab1,Prkg1,Cav3,Itgb1,Cacna1d,Fhl1,Rapgef3,Wwp2
GO:0006941	striated muscle contraction	14	109	0.0148	Stac2,Ank2,Kcnh2,Cacna2d1,Kcna5,Myom1,Cav3,Slc8a1,Kcnd3,Nos1,Cacna1d,Cacna1c,Dmd,Cacnb2	Stac2,Ank2,Kcnh2,Cacna2d1,Kcna5,Myom1,Cav3,Slc8a1,Kcnd3,Nos1,Cacna1d,Cacna1c,Dmd,Cacnb2
GO:1901652	response to peptide	37	463	0.0148	Irf5,Sh2b2,Fads1,Cybb,Eif4ebp2,Nfkbia,Serpina3n,Fcgr2b,Grb14,Notch1,Zbtb7b,Arhgef2,Timp4,Eif4ebp1,Slc27a1,Apoc3,Bace1,Lyn,Serpina3g,Brip1,Cacna2d1,Foxo1,Klf2,Fpr2,Agt,Stat1,Map1b,Rock1,Bsg,Phex,Icam1,Ceacam1,Abcc1,Nos1,Hdac9,Serpina3f,Ucp2	Irf5,Sh2b2,Fads1,Cybb,Eif4ebp2,Nfkbia,Serpina3n,Fcgr2b,Grb14,Notch1,Zbtb7b,Arhgef2,Timp4,Eif4ebp1,Slc27a1,Apoc3,Bace1,Lyn,Serpina3g,Brip1,Cacna2d1,Foxo1,Klf2,Fpr2,Agt,Stat1,Map1b,Rock1,Bsg,Phex,Icam1,Ceacam1,Abcc1,Nos1,Hdac9,Serpina3f,Ucp2
GO:0002218	activation of innate immune response	8	39	0.0152	Mnda,Ifi205,Tlr9,Pydc3,Ifi204,Tmem173,Ifi203,Mndal	Mnda,Ifi205,Tlr9,Pydc3,Ifi204,Tmem173,Ifi203,Mndal
GO:0030500	regulation of bone mineralization	12	84	0.0152	Tgfb3,Ccr1,Bmpr1b,Bmpr1a,S1pr1,Osr1,Slc8a1,Fgfr3,Grem1,Ptk2b,Srgn,Mef2c	Tgfb3,Ccr1,Bmpr1b,Bmpr1a,S1pr1,Osr1,Slc8a1,Fgfr3,Grem1,Ptk2b,Srgn,Mef2c
GO:0032729	positive regulation of interferon-gamma production	11	72	0.0152	Havcr2,Slc11a1,Il1b,Flt3,Irf8,Cd14,Tlr7,Tlr9,Tnfrsf13c,Tlr8,Bcl3	Havcr2,Slc11a1,Il1b,Flt3,Irf8,Cd14,Tlr7,Tlr9,Tnfrsf13c,Tlr8,Bcl3
GO:0050715	positive regulation of cytokine secretion	8	39	0.0152	Rgcc,Fgr,Clec4e,Cd14,Sorl1,Agt,AF251705,Syk	Rgcc,Fgr,Clec4e,Cd14,Sorl1,Agt,Cd300c2,Syk
GO:0055001	muscle cell development	18	164	0.0152	Eng,Xk,Tbx3,Hey2,Csrp1,Notch1,Pgm5,Ank2,Agt,Myom1,Prkg1,Nfatc2,Cav3,Slc8a1,Itgb1,Myh11,Myh10,Dmd	Eng,Xk,Tbx3,Hey2,Csrp1,Notch1,Pgm5,Ank2,Agt,Myom1,Prkg1,Nfatc2,Cav3,Slc8a1,Itgb1,Myh11,Myh10,Dmd
GO:1901201	regulation of extracellular matrix assembly	5	13	0.0154	Rgcc,Notch1,Antxr1,Phldb2,Agt	Rgcc,Notch1,Antxr1,Phldb2,Agt
GO:0045582	positive regulation of T cell differentiation	13	97	0.0158	Vsir,Il1b,Zbtb7b,Il4ra,H2-DMa,H2-Aa,Runx3,Shb,Rag1,Cd74,Adam8,Syk,Ihh	Vsir,Il1b,Zbtb7b,Il4ra,H2-DMa,H2-Aa,Runx3,Shb,Rag1,Cd74,Adam8,Syk,Ihh
GO:0052548	regulation of endopeptidase activity	34	415	0.016	Vsir,Serpina3n,Nkx3-1,Xdh,C3,Serpine2,F3,Timp4,Lyn,Acer2,Serpina3g,Egln3,Itih2,Faim3,Bst2,Sorl1,S100a8,Wdnml1,Agt,Stat1,C4b,Rock1,Asph,Rag1,Pawr,Spint2,Mical1,Mefv,Adora2a,Rps6ka1,Col4a3,S100a9,Syk,Serpina3f	Vsir,Serpina3n,Nkx3-1,Xdh,C3,Serpine2,F3,Timp4,Lyn,Acer2,Serpina3g,Egln3,Itih2,Fcmr,Bst2,Sorl1,S100a8,Wfdc21,Agt,Stat1,C4b,Rock1,Asph,Rag1,Pawr,Spint2,Mical1,Mefv,Adora2a,Rps6ka1,Col4a3,S100a9,Syk,Serpina3f
GO:1903532	positive regulation of secretion by cell	32	382	0.0161	Ncs1,Itgb2,Ppard,Tgfb3,Mmp13,Rgcc,Nkx3-1,Abcg1,Il1b,Fgr,Cd38,Clec4e,Il4ra,Tgfb2,Cd14,Sorl1,Camk2n1,Agt,Wls,Itgam,Myom1,Fcer1g,Glul,AF251705,Myh10,Trpm2,Adora2a,Cacna1d,Cacnb2,Syk,Rab27b,Stxbp2	Ncs1,Itgb2,Ppard,Tgfb3,Mmp13,Rgcc,Nkx3-1,Abcg1,Il1b,Fgr,Cd38,Clec4e,Il4ra,Tgfb2,Cd14,Sorl1,Camk2n1,Agt,Wls,Itgam,Myom1,Fcer1g,Glul,Cd300c2,Myh10,Trpm2,Adora2a,Cacna1d,Cacnb2,Syk,Rab27b,Stxbp2
GO:0003177	pulmonary valve development	6	21	0.0163	Hey2,Notch1,Tnfrsf1b,Hey1,Tgfb2,Nfatc1	Hey2,Notch1,Tnfrsf1b,Hey1,Tgfb2,Nfatc1
GO:0034446	substrate adhesion-dependent cell spreading	9	50	0.0163	Lamb1,Ephb3,Parvb,Itga8,Itgav,Tyro3,Antxr1,Epha1,Fzd7	Lamb1,Ephb3,Parvb,Itga8,Itgav,Tyro3,Antxr1,Epha1,Fzd7
GO:0002718	regulation of cytokine production involved in immune response	12	85	0.0164	Tgfb3,Gprc5b,Vsir,Il1b,Tnfrsf1b,Sema7a,Tgfb2,Bst2,Jak3,Fcer1g,Tlr9,Cd74	Tgfb3,Gprc5b,Vsir,Il1b,Tnfrsf1b,Sema7a,Tgfb2,Bst2,Jak3,Fcer1g,Tlr9,Cd74
GO:0032368	regulation of lipid transport	15	124	0.0167	Cyp4f18,Igfbp3,Nfkbia,Nkx3-1,Abcg1,Itgav,Il1b,Abca1,Pltp,Agt,Lipg,Nr1h3,Syk,Abca7,Apoe	Cyp4f18,Igfbp3,Nfkbia,Nkx3-1,Abcg1,Itgav,Il1b,Abca1,Pltp,Agt,Lipg,Nr1h3,Syk,Abca7,Apoe
GO:0060048	cardiac muscle contraction	11	73	0.0167	Ank2,Kcnh2,Cacna2d1,Kcna5,Cav3,Slc8a1,Kcnd3,Cacna1d,Cacna1c,Dmd,Cacnb2	Ank2,Kcnh2,Cacna2d1,Kcna5,Cav3,Slc8a1,Kcnd3,Cacna1d,Cacna1c,Dmd,Cacnb2
GO:0001503	ossification	23	240	0.0169	Tgfb3,Epha2,Mmp13,Igfbp3,Id4,Col2a1,Twsg1,Ifitm1,Notch1,Alpl,Fgr,Hey1,Lrrc17,Sbno2,Pdlim7,Runx3,Fat4,Plxnb1,Phex,Fgfr3,Fgfr2,Ihh,Mef2c	Tgfb3,Epha2,Mmp13,Igfbp3,Id4,Col2a1,Twsg1,Ifitm1,Notch1,Alpl,Fgr,Hey1,Lrrc17,Sbno2,Pdlim7,Runx3,Fat4,Plxnb1,Phex,Fgfr3,Fgfr2,Ihh,Mef2c
GO:0048247	lymphocyte chemotaxis	8	40	0.0173	Ccl8,Cxcl16,Ccl6,Ccl9,Cxcl13,Hsd3b7,Ch25h,Adam8	Ccl8,Cxcl16,Ccl6,Ccl9,Cxcl13,Hsd3b7,Ch25h,Adam8
GO:0001820	serotonin secretion	4	7	0.0174	Fcer1g,Cd300a,Syk,Fcgr3	Fcer1g,Cd300a,Syk,Fcgr3
GO:0002576	platelet degranulation	4	7	0.0174	Lyn,Fcer1g,Plek,Syk	Lyn,Fcer1g,Plek,Syk
GO:0003330	regulation of extracellular matrix constituent secretion	4	7	0.0174	Rgcc,Notch1,Tnfrsf1b,Agt	Rgcc,Notch1,Tnfrsf1b,Agt
GO:0034162	toll-like receptor 9 signaling pathway	4	7	0.0174	Havcr2,Pik3ap1,Tlr9,Unc93b1	Havcr2,Pik3ap1,Tlr9,Unc93b1
GO:0001508	action potential	12	86	0.0177	Scn2a1,Ank2,Kcnh2,Cacna2d1,Kcna5,Cav3,Kcnd3,Cacna1d,Cacna1c,Dmd,Cacnb2,Kcnma1	Scn2a1,Ank2,Kcnh2,Cacna2d1,Kcna5,Cav3,Kcnd3,Cacna1d,Cacna1c,Dmd,Cacnb2,Kcnma1
GO:0002062	chondrocyte differentiation	12	86	0.0177	Col2a1,Bmpr1b,Bmpr1a,Tgfbi,Chsy1,Mustn1,Runx3,Nfib,Nov,Osr1,Ihh,Mef2c	Col2a1,Bmpr1b,Bmpr1a,Tgfbi,Chsy1,Mustn1,Runx3,Nfib,Nov,Osr1,Ihh,Mef2c
GO:0072089	stem cell proliferation	10	62	0.0177	Id4,Arhgef2,Dock7,Fgf13,Akna,Dagla,Shb,Hhip,Eml1,Fgfr2	Id4,Arhgef2,Dock7,Fgf13,Akna,Dagla,Shb,Hhip,Eml1,Fgfr2
GO:0045927	positive regulation of growth	27	304	0.0179	Ppard,Tgfbr1,Cxcl16,Hey2,Flt4,Hcls1,Pim1,C3,Bbs4,Notch1,Mfsd2a,Cd38,Bmpr1a,Rag2,Flt3,Sema7a,Tgfb2,Chd7,Agt,Map1b,Sema5a,Efna5,Ptk2b,Fgfr2,Ncam1,Mef2c,Apoe	Ppard,Tgfbr1,Cxcl16,Hey2,Flt4,Hcls1,Pim1,C3,Bbs4,Notch1,Mfsd2a,Cd38,Bmpr1a,Rag2,Flt3,Sema7a,Tgfb2,Chd7,Agt,Map1b,Sema5a,Efna5,Ptk2b,Fgfr2,Ncam1,Mef2c,Apoe
GO:0001885	endothelial cell development	9	51	0.018	Eng,Notch4,Sox18,Agt,Icam1,Robo4,Dmd,Rapgef3,Pde2a	Eng,Notch4,Sox18,Agt,Icam1,Robo4,Dmd,Rapgef3,Pde2a
GO:0021700	developmental maturation	24	257	0.018	Pdgfb,Id2,Cdkn1a,C3,Btk,Cdh5,Cspg4,Scarf1,C1qa,Runx3,S1pr1,Fat4,Sox18,Klf2,Map1b,Plxnb1,Fgfr3,Pou2f2,B4galt5,Ptk2b,Agpat6,Ihh,Tdrd5,Kcnma1	Pdgfb,Id2,Cdkn1a,C3,Btk,Cdh5,Cspg4,Scarf1,C1qa,Runx3,S1pr1,Fat4,Sox18,Klf2,Map1b,Plxnb1,Fgfr3,Pou2f2,B4galt5,Ptk2b,Gpat4,Ihh,Tdrd5,Kcnma1
GO:0032760	positive regulation of tumor necrosis factor production	13	99	0.0181	Ddt,Cybb,Lbp,Mmp8,Havcr2,Arhgef2,Tyrobp,Cd14,Tlr1,Fcer1g,Tlr9,Syk,Fcgr3	Ddt,Cybb,Lbp,Mmp8,Havcr2,Arhgef2,Tyrobp,Cd14,Tlr1,Fcer1g,Tlr9,Syk,Fcgr3
GO:0035282	segmentation	13	99	0.0181	Tbx3,Nkx3-1,Ifitm1,Sema3c,Lfng,Tbx18,Bmpr1a,Cobl,Osr1,Tcf15,Mafb,Nrp2,Tdrd5	Tbx3,Nkx3-1,Ifitm1,Sema3c,Lfng,Tbx18,Bmpr1a,Cobl,Osr1,Tcf15,Mafb,Nrp2,Tdrd5
GO:0045621	positive regulation of lymphocyte differentiation	14	112	0.0181	Vsir,Il1b,Zbtb7b,Il4ra,H2-DMa,H2-Aa,Runx3,Shb,Rag1,Cd74,Adam8,Syk,Inpp5d,Ihh	Vsir,Il1b,Zbtb7b,Il4ra,H2-DMa,H2-Aa,Runx3,Shb,Rag1,Cd74,Adam8,Syk,Inpp5d,Ihh
GO:0042129	regulation of T cell proliferation	18	168	0.0188	Vsir,Havcr2,Twsg1,Il1b,Zbtb7b,Tnfrsf1b,Zc3h12d,H2-Ab1,H2-Aa,Efnb1,Jak3,Pde5a,Cebpb,Pawr,Ceacam1,Tnfrsf13c,Syk,Ihh	Vsir,Havcr2,Twsg1,Il1b,Zbtb7b,Tnfrsf1b,Zc3h12d,H2-Ab1,H2-Aa,Efnb1,Jak3,Pde5a,Cebpb,Pawr,Ceacam1,Tnfrsf13c,Syk,Ihh
GO:1903555	regulation of tumor necrosis factor superfamily cytokine production	18	168	0.0188	Ddt,Cybb,Lbp,Mmp8,Vsir,Havcr2,Arhgef2,Tyrobp,Flt3,Cd14,Tlr1,Trim30a,Fcer1g,Tlr9,Adam8,Bcl3,Syk,Fcgr3	Ddt,Cybb,Lbp,Mmp8,Vsir,Havcr2,Arhgef2,Tyrobp,Flt3,Cd14,Tlr1,Trim30a,Fcer1g,Tlr9,Adam8,Bcl3,Syk,Fcgr3
GO:0008593	regulation of Notch signaling pathway	12	87	0.0192	Notch4,Hey2,Nfkbia,Notch1,Lfng,Hey1,Tgfb2,Nov,Postn,Jag2,Dll4,D8Ertd82e	Notch4,Hey2,Nfkbia,Notch1,Lfng,Hey1,Tgfb2,Nov,Postn,Jag2,Dll4,D8Ertd82e
GO:0010614	negative regulation of cardiac muscle hypertrophy	7	31	0.0192	Fbxo32,Rgs4,Notch1,Tnfrsf1b,Foxo1,Cav3,Atp2b4	Fbxo32,Rgs4,Notch1,Tnfrsf1b,Foxo1,Cav3,Atp2b4
GO:0071402	cellular response to lipoprotein particle stimulus	7	31	0.0192	Itgb2,Abcg1,Mylip,Fcer1g,Itgb1,Cd68,Syk	Itgb2,Abcg1,Mylip,Fcer1g,Itgb1,Cd68,Syk
GO:0003161	cardiac conduction system development	5	14	0.0193	Tbx3,Id2,Notch1,Tbx18,Bmpr1a	Tbx3,Id2,Notch1,Tbx18,Bmpr1a
GO:0009065	glutamine family amino acid catabolic process	6	22	0.0193	Prodh,Ddah2,Nos2,Fah,Oat,Nos1	Prodh,Ddah2,Nos2,Fah,Oat,Nos1
GO:0010935	regulation of macrophage cytokine production	5	14	0.0193	Tgfb3,Gprc5b,Sema7a,Tgfb2,Cd74	Tgfb3,Gprc5b,Sema7a,Tgfb2,Cd74
GO:0034329	cell junction assembly	22	228	0.0193	Pdgfb,Esam,Actn1,Vcl,Itgav,Fscn1,Fgf13,Cdh5,Jam3,Cdh6,Efnb1,Map1b,Plxnb1,Itgb1,Dst,Flcn,Pkp4,Itgb4,Gjc1,Shank3,Ptk2b,Myo9a	Pdgfb,Esam,Actn1,Vcl,Itgav,Fscn1,Fgf13,Cdh5,Jam3,Cdh6,Efnb1,Map1b,Plxnb1,Itgb1,Dst,Flcn,Pkp4,Itgb4,Gjc1,Shank3,Ptk2b,Myo9a
[truncated: 199 more rows]
