# Supplementary material for: reString: an open-source Python software to perform automatic functional enrichment retrieval, results aggregation and data visualization
Source: Sci Rep. 2021 Dec 6;11:23458. doi: 10.1038/s41598-021-02528-0 (PMC8648753; doi:10.1038/s41598-021-02528-0)
Supplement: Supplementary file 1 — Supplementary Information 1. [file 41598_2021_2528_MOESM1_ESM.zip › Supplemental DataSets/up_down_together/treatment_t1_green_VS_treatment_t1_red_FC/ALL_enrichment.KEGG.tsv]

#term ID	term description	observed gene count	background gene count	false discovery rate	matching proteins in your network (IDs)	matching proteins in your network (labels)
mmu05140	Leishmaniasis	22	67	5.25e-09	Itgb2,Tgfb3,Cybb,Ncf1,Nos2,Nfkbia,C3,Il1b,Fcgr1,H2-DMa,H2-Ab1,Tgfb2,H2-Aa,Stat1,Itgam,H2-Eb1,Fcgr4,Itgb1,Ncf4,H2-DMb1,Fcgr3,Ncf2	Itgb2,Tgfb3,Cybb,Ncf1,Nos2,Nfkbia,C3,Il1b,Fcgr1,H2-DMa,H2-Ab1,Tgfb2,H2-Aa,Stat1,Itgam,H2-Eb1,Fcgr4,Itgb1,Ncf4,H2-DMb1,Fcgr3,Ncf2
mmu05152	Tuberculosis	31	170	8.79e-08	Itgb2,Tgfb3,Lbp,Ksr1,Nos2,Ciita,C3,Il1b,Fcgr1,Clec4e,Itgax,Il10ra,H2-DMa,H2-Ab1,Tgfb2,H2-Aa,Cd14,Tlr1,Stat1,Itgam,Cebpb,Camk2g,H2-Eb1,Plk3,Fcgr4,Fcer1g,Tlr9,Cd74,H2-DMb1,Syk,Fcgr3	Itgb2,Tgfb3,Lbp,Ksr1,Nos2,Ciita,C3,Il1b,Fcgr1,Clec4e,Itgax,Il10ra,H2-DMa,H2-Ab1,Tgfb2,H2-Aa,Cd14,Tlr1,Stat1,Itgam,Cebpb,Camk2g,H2-Eb1,Plk3,Fcgr4,Fcer1g,Tlr9,Cd74,H2-DMb1,Syk,Fcgr3
mmu05200	Pathways in cancer	58	528	2.27e-07	Pdgfb,Spi1,Ppard,Lamb1,Tgfb3,Tgfbr1,Notch4,Nos2,Ptger1,Hey2,Flt4,Nfkbia,Nkx3-1,Cdkn1a,Pim1,Csf1r,Notch1,Itgav,Il6ra,Wnt16,Il4ra,Mlh1,Hey1,Flt3,Egln3,Tgfb2,Fgf1,Gngt2,Foxo1,Jak3,Agt,Stat1,Rock1,Camk2g,Jag2,Csf2ra,Gng8,Hhip,Plcg2,Col4a4,Fgfr3,Itgb1,Csf2rb,Csf2rb2,Ralgds,Col4a6,Dll4,Ctnna3,Csf3r,Nfkb2,Col4a5,Col4a3,Fzd7,Fgfr2,Gnb4,Adcy3,Rasgrp3,Adcy4	Pdgfb,Spi1,Ppard,Lamb1,Tgfb3,Tgfbr1,Notch4,Nos2,Ptger1,Hey2,Flt4,Nfkbia,Nkx3-1,Cdkn1a,Pim1,Csf1r,Notch1,Itgav,Il6ra,Wnt16,Il4ra,Mlh1,Hey1,Flt3,Egln3,Tgfb2,Fgf1,Gngt2,Foxo1,Jak3,Agt,Stat1,Rock1,Camk2g,Jag2,Csf2ra,Gng8,Hhip,Plcg2,Col4a4,Fgfr3,Itgb1,Csf2rb,Csf2rb2,Ralgds,Col4a6,Dll4,Ctnna3,Csf3r,Nfkb2,Col4a5,Col4a3,Fzd7,Fgfr2,Gnb4,Adcy3,Rasgrp3,Adcy4
mmu04270	Vascular smooth muscle contraction	25	132	8.71e-07	Kcnmb1,Prkch,Mylk,Gucy1b3,Itpr3,Acta2,Gucy1a3,Agt,Ppp1r12a,Rock1,Prkg1,Actg2,Myl9,Myh11,Ramp1,Myh10,Adora2a,Cacna1d,Cacna1c,Cald1,Mrvi1,Adcy3,Myl6,Adcy4,Ppp1r12b	Kcnmb1,Prkch,Mylk,Gucy1b3,Itpr3,Acta2,Gucy1a3,Agt,Ppp1r12a,Rock1,Prkg1,Actg2,Myl9,Myh11,Ramp1,Myh10,Adora2a,Cacna1d,Cacna1c,Cald1,Mrvi1,Adcy3,Myl6,Adcy4,Ppp1r12b
mmu04380	Osteoclast differentiation	24	121	8.71e-07	Spi1,Tgfbr1,Ncf1,Nfkbia,Csf1r,Il1b,Fcgr1,Tyrobp,Btk,Tgfb2,Blnk,Socs3,Stat1,Nfatc2,Pirb,Fcgr4,Plcg2,Ncf4,Nfkb2,Syk,Irf9,Nfatc1,Fcgr3,Ncf2	Spi1,Tgfbr1,Ncf1,Nfkbia,Csf1r,Il1b,Fcgr1,Tyrobp,Btk,Tgfb2,Blnk,Socs3,Stat1,Nfatc2,Pirb,Fcgr4,Plcg2,Ncf4,Nfkb2,Syk,Irf9,Nfatc1,Fcgr3,Ncf2
mmu04640	Hematopoietic cell lineage	21	91	8.71e-07	Cd22,Csf1r,Il1r2,Il1b,Il6ra,Fcgr1,Cd38,Il4ra,H2-DMa,Flt3,H2-Ab1,H2-Aa,Cd14,Dntt,Itgam,H2-Eb1,Csf2ra,Il11ra1,Cd37,Csf3r,H2-DMb1	Cd22,Csf1r,Il1r2,Il1b,Il6ra,Fcgr1,Cd38,Il4ra,H2-DMa,Flt3,H2-Ab1,H2-Aa,Cd14,Dntt,Itgam,H2-Eb1,Csf2ra,Il11ra1,Cd37,Csf3r,H2-DMb1
mmu04510	Focal adhesion	30	196	1.72e-06	Pdgfb,Lamb1,Flt4,Actn1,Vcl,Parvb,Col2a1,Mylk,Pip5k1b,Itga8,Itgav,Flt1,Flna,Itga9,Ppp1r12a,Rock1,Cav3,Col4a4,Myl9,Itgb1,Col6a6,Pak6,Col4a6,Itgb4,Col4a5,Col4a3,Thbs2,Pdgfd,Ppp1r12b,Col6a5	Pdgfb,Lamb1,Flt4,Actn1,Vcl,Parvb,Col2a1,Mylk,Pip5k1b,Itga8,Itgav,Flt1,Flna,Itga9,Ppp1r12a,Rock1,Cav3,Col4a4,Myl9,Itgb1,Col6a6,Pak6,Col4a6,Itgb4,Col4a5,Col4a3,Thbs2,Pdgfd,Ppp1r12b,Col6a5
mmu04145	Phagosome	26	162	5.52e-06	Itgb2,Cybb,Ncf1,C3,H2-K1,Itgav,Fcgr1,H2-DMa,H2-Ab1,Colec12,H2-Aa,Cd14,Itgam,H2-Q1,H2-Eb1,Fcgr4,Scarb1,Itgb1,Ncf4,Nos1,H2-DMb1,Thbs2,Fcgr3,H2-Q6,H2-D1,Ncf2	Itgb2,Cybb,Ncf1,C3,H2-K1,Itgav,Fcgr1,H2-DMa,H2-Ab1,Colec12,H2-Aa,Cd14,Itgam,H2-Q1,H2-Eb1,Fcgr4,Scarb1,Itgb1,Ncf4,Nos1,H2-DMb1,Thbs2,Fcgr3,H2-Q8,H2-D1,Ncf2
mmu04360	Axon guidance	27	176	6.33e-06	Ephb3,Epha2,Bmpr1b,Sema3c,Sema3d,Ablim3,Sema7a,Efnb1,Epha3,Ngef,Sema5a,Rock1,Camk2g,Plxnb1,Epha1,Nfatc2,Efna5,Fes,Plcg2,Myl9,Itgb1,Sema3g,Pak6,Unc5c,Ephb6,Unc5d,Sema6b	Ephb3,Epha2,Bmpr1b,Sema3c,Sema3d,Ablim3,Sema7a,Efnb1,Epha3,Ngef,Sema5a,Rock1,Camk2g,Plxnb1,Epha1,Nfatc2,Efna5,Fes,Plcg2,Myl9,Itgb1,Sema3g,Pak6,Unc5c,Ephb6,Unc5d,Sema6b
mmu04514	Cell adhesion molecules	25	155	7.13e-06	Itgb2,Esam,Cd22,Vsir,H2-K1,Itga8,Itgav,Siglec1,Cdh5,Jam3,H2-DMa,H2-Ab1,Itga9,H2-Aa,Sdc3,Itgam,H2-Q1,H2-Eb1,Pvrl2,Icam1,Itgb1,H2-DMb1,Ncam1,H2-Q6,H2-D1	Itgb2,Esam,Cd22,Vsir,H2-K1,Itga8,Itgav,Siglec1,Cdh5,Jam3,H2-DMa,H2-Ab1,Itga9,H2-Aa,Sdc3,Itgam,H2-Q1,H2-Eb1,Nectin2,Icam1,Itgb1,H2-DMb1,Ncam1,H2-Q8,H2-D1
mmu05414	Dilated cardiomyopathy	18	90	2.34e-05	Tgfb3,Itga8,Itgav,Tgfb2,Itga9,Cacna2d1,Agt,Sgcg,Slc8a1,Itgb1,Itgb4,Cacna1d,Cacna1c,Dmd,Cacnb2,Adcy3,Slc8a2,Adcy4	Tgfb3,Itga8,Itgav,Tgfb2,Itga9,Cacna2d1,Agt,Sgcg,Slc8a1,Itgb1,Itgb4,Cacna1d,Cacna1c,Dmd,Cacnb2,Adcy3,Slc8a2,Adcy4
mmu04151	PI3K-Akt signaling pathway	39	355	2.78e-05	Pdgfb,Lamb1,Epha2,Flt4,Osmr,Col2a1,Cdkn1a,Csf1r,Itga8,Itgav,Il6ra,Flt1,Il4ra,Eif4ebp1,Creb5,Flt3,Itga9,Fgf1,Gngt2,Pik3ap1,Jak3,Efna5,Gng8,Col4a4,Fgfr3,Itgb1,Col6a6,Col4a6,Csf3r,Itgb4,Ntf3,Col4a5,Col4a3,Fgfr2,Syk,Gnb4,Thbs2,Pdgfd,Col6a5	Pdgfb,Lamb1,Epha2,Flt4,Osmr,Col2a1,Cdkn1a,Csf1r,Itga8,Itgav,Il6ra,Flt1,Il4ra,Eif4ebp1,Creb5,Flt3,Itga9,Fgf1,Gngt2,Pik3ap1,Jak3,Efna5,Gng8,Col4a4,Fgfr3,Itgb1,Col6a6,Col4a6,Csf3r,Itgb4,Ntf3,Col4a5,Col4a3,Fgfr2,Syk,Gnb4,Thbs2,Pdgfd,Col6a5
mmu04670	Leukocyte transendothelial migration	20	113	2.78e-05	Itgb2,Esam,Cybb,Ncf1,Actn1,Vcl,Cdh5,Jam3,Itgam,Rock1,Sipa1,Plcg2,Icam1,Myl9,Itgb1,Ncf4,Ctnna3,Ptk2b,Rapgef3,Ncf2	Itgb2,Esam,Cybb,Ncf1,Actn1,Vcl,Cdh5,Jam3,Itgam,Rock1,Sipa1,Plcg2,Icam1,Myl9,Itgb1,Ncf4,Ctnna3,Ptk2b,Rapgef3,Ncf2
mmu05150	Staphylococcus aureus infection	19	108	4.94e-05	Itgb2,Krt18,C3,Fcgr1,C1qc,H2-DMa,C1qb,H2-Ab1,H2-Aa,C1qa,Cfd,Fpr2,Itgam,C4b,H2-Eb1,Fcgr4,Icam1,H2-DMb1,Fcgr3	Itgb2,Krt18,C3,Fcgr1,C1qc,H2-DMa,C1qb,H2-Ab1,H2-Aa,C1qa,Cfd,Fpr2,Itgam,C4b,H2-Eb1,Fcgr4,Icam1,H2-DMb1,Fcgr3
mmu04022	cGMP-PKG signaling pathway	24	167	5.29e-05	Kcnmb1,Mylk,Gucy1b3,Itpr3,Creb5,Atp1b2,Gucy1a3,Pde5a,Ppp1r12a,Rock1,Prkg1,Nfatc2,Slc8a1,Myl9,Cacna1d,Cacna1c,Mrvi1,Atp2b4,Adcy3,Slc8a2,Nfatc1,Adcy4,Pde2a,Mef2c	Kcnmb1,Mylk,Gucy1b3,Itpr3,Creb5,Atp1b2,Gucy1a3,Pde5a,Ppp1r12a,Rock1,Prkg1,Nfatc2,Slc8a1,Myl9,Cacna1d,Cacna1c,Mrvi1,Atp2b4,Adcy3,Slc8a2,Nfatc1,Adcy4,Pde2a,Mef2c
mmu04921	Oxytocin signaling pathway	22	145	6.02e-05	Mylk,Cdkn1a,Gucy1b3,Cd38,Itpr3,Gucy1a3,Cacna2d1,Ppp1r12a,Rock1,Camk2g,Nfatc2,Myl9,Trpm2,Cacna1d,Cacna1c,Cacnb2,Adcy3,Myl6,Nfatc1,Adcy4,Ppp1r12b,Mef2c	Mylk,Cdkn1a,Gucy1b3,Cd38,Itpr3,Gucy1a3,Cacna2d1,Ppp1r12a,Rock1,Camk2g,Nfatc2,Myl9,Trpm2,Cacna1d,Cacna1c,Cacnb2,Adcy3,Myl6,Nfatc1,Adcy4,Ppp1r12b,Mef2c
mmu04810	Regulation of actin cytoskeleton	27	212	8.64e-05	Itgb2,Pdgfb,Actn1,Vcl,Mylk,Pip5k1b,Baiap2,Itga8,Itgav,Itgax,Itga9,Fgf1,Itgam,Ppp1r12a,Rock1,Fgfr3,Myl9,Itgb1,Myh11,Pak6,Myh10,Itgb4,Fgd3,Tmsb4x,Fgfr2,Pdgfd,Ppp1r12b	Itgb2,Pdgfb,Actn1,Vcl,Mylk,Pip5k1b,Baiap2,Itga8,Itgav,Itgax,Itga9,Fgf1,Itgam,Ppp1r12a,Rock1,Fgfr3,Myl9,Itgb1,Myh11,Pak6,Myh10,Itgb4,Fgd3,Tmsb4x,Fgfr2,Pdgfd,Ppp1r12b
mmu04662	B cell receptor signaling pathway	15	75	0.00012	Cd22,Nfkbia,Ifitm1,Cd72,Btk,Lyn,Pik3ap1,Blnk,Nfatc2,Pirb,Plcg2,Syk,Inpp5d,Nfatc1,Rasgrp3	Cd22,Nfkbia,Ifitm1,Cd72,Btk,Lyn,Pik3ap1,Blnk,Nfatc2,Pirb,Plcg2,Syk,Inpp5d,Nfatc1,Rasgrp3
mmu04658	Th1 and Th2 cell differentiation	16	86	0.00013	Nfkbia,Notch1,Il4ra,H2-DMa,H2-Ab1,H2-Aa,Runx3,Jak3,Stat1,H2-Eb1,Nfatc2,Jag2,Dll4,H2-DMb1,Maml2,Nfatc1	Nfkbia,Notch1,Il4ra,H2-DMa,H2-Ab1,H2-Aa,Runx3,Jak3,Stat1,H2-Eb1,Nfatc2,Jag2,Dll4,H2-DMb1,Maml2,Nfatc1
mmu05412	Arrhythmogenic right ventricular cardiomyopathy	15	76	0.00013	Itga8,Itgav,Itga9,Cacna2d1,Sgcg,Slc8a1,Itgb1,Ctnna3,Itgb4,Cacna1d,Cacna1c,Dmd,Cacnb2,Dsp,Slc8a2	Itga8,Itgav,Itga9,Cacna2d1,Sgcg,Slc8a1,Itgb1,Ctnna3,Itgb4,Cacna1d,Cacna1c,Dmd,Cacnb2,Dsp,Slc8a2
mmu05410	Hypertrophic cardiomyopathy	16	88	0.00015	Tgfb3,Itga8,Itgav,Tgfb2,Itga9,Cacna2d1,Agt,Sgcg,Slc8a1,Itgb1,Itgb4,Cacna1d,Cacna1c,Dmd,Cacnb2,Slc8a2	Tgfb3,Itga8,Itgav,Tgfb2,Itga9,Cacna2d1,Agt,Sgcg,Slc8a1,Itgb1,Itgb4,Cacna1d,Cacna1c,Dmd,Cacnb2,Slc8a2
mmu04933	AGE-RAGE signaling pathway in diabetic complications	17	101	0.00019	Tgfb3,Tgfbr1,Cybb,Pim1,Il1b,F3,Tgfb2,Foxo1,Agt,Stat1,Plcg2,Icam1,Col4a4,Col4a6,Col4a5,Col4a3,Nfatc1	Tgfb3,Tgfbr1,Cybb,Pim1,Il1b,F3,Tgfb2,Foxo1,Agt,Stat1,Plcg2,Icam1,Col4a4,Col4a6,Col4a5,Col4a3,Nfatc1
mmu05169	Epstein-Barr virus infection	26	214	0.00021	Nfkbia,Cdkn1a,H2-K1,Irf7,Btk,Oas3,H2-DMa,Lyn,H2-Ab1,H2-Aa,Runx3,Blnk,Jak3,Oas2,Stat1,H2-Q1,H2-Eb1,Oas1a,Plcg2,Icam1,Nfkb2,H2-DMb1,Syk,Irf9,H2-Q6,H2-D1	Nfkbia,Cdkn1a,H2-K1,Irf7,Btk,Oas3,H2-DMa,Lyn,H2-Ab1,H2-Aa,Runx3,Blnk,Jak3,Oas2,Stat1,H2-Q1,H2-Eb1,Oas1a,Plcg2,Icam1,Nfkb2,H2-DMb1,Syk,Irf9,H2-Q8,H2-D1
mmu04512	ECM-receptor interaction	15	87	0.00044	Lamb1,Col2a1,Itga8,Itgav,Npnt,Itga9,Col4a4,Itgb1,Col6a6,Col4a6,Itgb4,Col4a5,Col4a3,Thbs2,Col6a5	Lamb1,Col2a1,Itga8,Itgav,Npnt,Itga9,Col4a4,Itgb1,Col6a6,Col4a6,Itgb4,Col4a5,Col4a3,Thbs2,Col6a5
mmu05165	Human papillomavirus infection	34	342	0.00046	Lamb1,Notch4,Hey2,Col2a1,Cdkn1a,H2-K1,Itga8,Notch1,Itgav,Oasl1,Lfng,Wnt16,Eif4ebp1,Hey1,Creb5,Itga9,Foxo1,Stat1,H2-Q1,Col4a4,Dlg3,Itgb1,Col6a6,Col4a6,Itgb4,Col4a5,Col4a3,Fzd7,Irf9,Maml2,Thbs2,H2-Q6,H2-D1,Col6a5	Lamb1,Notch4,Hey2,Col2a1,Cdkn1a,H2-K1,Itga8,Notch1,Itgav,Oasl1,Lfng,Wnt16,Eif4ebp1,Hey1,Creb5,Itga9,Foxo1,Stat1,H2-Q1,Col4a4,Dlg3,Itgb1,Col6a6,Col4a6,Itgb4,Col4a5,Col4a3,Fzd7,Irf9,Maml2,Thbs2,H2-Q8,H2-D1,Col6a5
mmu04010	MAPK signaling pathway	30	289	0.00063	Pdgfb,Tgfb3,Map3k11,Epha2,Tgfbr1,Flt4,Csf1r,Il1b,Map3k6,Flt1,Flna,Flt3,Tgfb2,Fgf1,Cacna2d1,Cd14,Efna5,Fgfr3,Zak,Rps6ka1,Nfkb2,Ntf3,Cacna1d,Cacna1c,Cacnb2,Fgfr2,Pdgfd,Nfatc1,Rasgrp3,Mef2c	Pdgfb,Tgfb3,Map3k11,Epha2,Tgfbr1,Flt4,Csf1r,Il1b,Map3k6,Flt1,Flna,Flt3,Tgfb2,Fgf1,Cacna2d1,Cd14,Efna5,Fgfr3,Zak,Rps6ka1,Nfkb2,Ntf3,Cacna1d,Cacna1c,Cacnb2,Fgfr2,Pdgfd,Nfatc1,Rasgrp3,Mef2c
mmu05416	Viral myocarditis	13	74	0.0011	Itgb2,H2-K1,H2-DMa,H2-Ab1,H2-Aa,H2-Q1,H2-Eb1,Sgcg,Icam1,Dmd,H2-DMb1,H2-Q6,H2-D1	Itgb2,H2-K1,H2-DMa,H2-Ab1,H2-Aa,H2-Q1,H2-Eb1,Sgcg,Icam1,Dmd,H2-DMb1,H2-Q8,H2-D1
mmu05166	Human T-cell leukemia virus 1 infection	25	231	0.0014	Itgb2,Spi1,Tgfb3,Tgfbr1,Nfkbia,Cdkn1a,H2-K1,Il1r2,H2-DMa,Creb5,H2-Ab1,Tgfb2,H2-Aa,Jak3,H2-Q1,H2-Eb1,Nfatc2,Icam1,Nfkb2,H2-DMb1,Adcy3,Nfatc1,Adcy4,H2-Q6,H2-D1	Itgb2,Spi1,Tgfb3,Tgfbr1,Nfkbia,Cdkn1a,H2-K1,Il1r2,H2-DMa,Creb5,H2-Ab1,Tgfb2,H2-Aa,Jak3,H2-Q1,H2-Eb1,Nfatc2,Icam1,Nfkb2,H2-DMb1,Adcy3,Nfatc1,Adcy4,H2-Q8,H2-D1
mmu04940	Type I diabetes mellitus	11	57	0.0018	H2-K1,Il1b,H2-DMa,H2-Ab1,H2-Aa,Cpe,H2-Q1,H2-Eb1,H2-DMb1,H2-Q6,H2-D1	H2-K1,Il1b,H2-DMa,H2-Ab1,H2-Aa,Cpe,H2-Q1,H2-Eb1,H2-DMb1,H2-Q8,H2-D1
mmu04970	Salivary secretion	13	79	0.0018	Gucy1b3,Cd38,Itpr3,Atp1b2,Gucy1a3,Prkg1,Lyz1,Lyz2,Bst1,Nos1,Atp2b4,Adcy3,Adcy4	Gucy1b3,Cd38,Itpr3,Atp1b2,Gucy1a3,Prkg1,Lyz1,Lyz2,Bst1,Nos1,Atp2b4,Adcy3,Adcy4
mmu05163	Human cytomegalovirus infection	25	236	0.0018	Ptger1,Nfkbia,Cdkn1a,H2-K1,Ccr1,Itgav,Il1b,Il6ra,Eif4ebp1,Il10ra,Itpr3,Creb5,Gngt2,Rock1,H2-Q1,Nfatc2,Gng8,Ptk2b,Tmem173,Gnb4,Adcy3,Nfatc1,Adcy4,H2-Q6,H2-D1	Ptger1,Nfkbia,Cdkn1a,H2-K1,Ccr1,Itgav,Il1b,Il6ra,Eif4ebp1,Il10ra,Itpr3,Creb5,Gngt2,Rock1,H2-Q1,Nfatc2,Gng8,Ptk2b,Tmem173,Gnb4,Adcy3,Nfatc1,Adcy4,H2-Q8,H2-D1
mmu05167	Kaposi sarcoma-associated herpesvirus infection	23	210	0.002	Pdgfb,Hck,Nfkbia,Cdkn1a,C3,H2-K1,Irf7,Ccr1,Itpr3,Lyn,Gngt2,Stat1,H2-Q1,Nfatc2,Gng8,Plcg2,Icam1,Syk,Irf9,Gnb4,Nfatc1,H2-Q6,H2-D1	Pdgfb,Hck,Nfkbia,Cdkn1a,C3,H2-K1,Irf7,Ccr1,Itpr3,Lyn,Gngt2,Stat1,H2-Q1,Nfatc2,Gng8,Plcg2,Icam1,Syk,Irf9,Gnb4,Nfatc1,H2-Q8,H2-D1
mmu05332	Graft-versus-host disease	10	48	0.002	H2-K1,Il1b,H2-DMa,H2-Ab1,H2-Aa,H2-Q1,H2-Eb1,H2-DMb1,H2-Q6,H2-D1	H2-K1,Il1b,H2-DMa,H2-Ab1,H2-Aa,H2-Q1,H2-Eb1,H2-DMb1,H2-Q8,H2-D1
mmu04062	Chemokine signaling pathway	21	184	0.0021	Hck,Ccl8,Ncf1,Cxcl16,Ccl6,Ccl9,Nfkbia,Cxcl13,Ccr1,Fgr,Lyn,Gngt2,Jak3,Stat1,Rock1,Gng8,Plcg2,Ptk2b,Gnb4,Adcy3,Adcy4	Hck,Ccl8,Ncf1,Cxcl16,Ccl6,Ccl9,Nfkbia,Cxcl13,Ccr1,Fgr,Lyn,Gngt2,Jak3,Stat1,Rock1,Gng8,Plcg2,Ptk2b,Gnb4,Adcy3,Adcy4
mmu04713	Circadian entrainment	14	93	0.0021	Gucy1b3,Itpr3,Gngt2,Gucy1a3,Camk2g,Prkg1,Gng8,Nos1,Cacna1d,Cacna1c,Gnb4,Adcy3,Nos1ap,Adcy4	Gucy1b3,Itpr3,Gngt2,Gucy1a3,Camk2g,Prkg1,Gng8,Nos1,Cacna1d,Cacna1c,Gnb4,Adcy3,Gm7694,Adcy4
mmu05146	Amoebiasis	15	105	0.0021	Itgb2,Lamb1,Tgfb3,Nos2,Actn1,Vcl,Il1r2,Il1b,Tgfb2,Cd14,Itgam,Col4a4,Col4a6,Col4a5,Col4a3	Itgb2,Lamb1,Tgfb3,Nos2,Actn1,Vcl,Il1r2,Il1b,Tgfb2,Cd14,Itgam,Col4a4,Col4a6,Col4a5,Col4a3
mmu05321	Inflammatory bowel disease	11	61	0.0024	Tgfb3,Il1b,Il4ra,H2-DMa,H2-Ab1,Tgfb2,H2-Aa,Stat1,H2-Eb1,H2-DMb1,Nfatc1	Tgfb3,Il1b,Il4ra,H2-DMa,H2-Ab1,Tgfb2,H2-Aa,Stat1,H2-Eb1,H2-DMb1,Nfatc1
mmu04925	Aldosterone synthesis and secretion	14	96	0.0025	Itpr3,Creb5,Dagla,Atp1b2,Agt,Camk2g,Scarb1,Kcnk3,Cacna1d,Cacna1c,Atp2b4,Adcy3,Adcy4,Pde2a	Itpr3,Creb5,Dagla,Atp1b2,Agt,Camk2g,Scarb1,Kcnk3,Cacna1d,Cacna1c,Atp2b4,Adcy3,Adcy4,Pde2a
mmu04625	C-type lectin receptor signaling pathway	15	109	0.0026	Ksr1,Nfkbia,Il1b,Clec4e,Itpr3,Stat1,Nfatc2,Plk3,Fcer1g,Plcg2,Nfkb2,Bcl3,Syk,Irf9,Nfatc1	Ksr1,Nfkbia,Il1b,Clec4e,Itpr3,Stat1,Nfatc2,Plk3,Fcer1g,Plcg2,Nfkb2,Bcl3,Syk,Irf9,Nfatc1
mmu05133	Pertussis	12	73	0.0026	Itgb2,Nos2,C3,Il1b,C1qc,Irf8,C1qb,C1qa,Cd14,Itgam,C4b,Itgb1	Itgb2,Nos2,C3,Il1b,C1qc,Irf8,C1qb,C1qa,Cd14,Itgam,C4b,Itgb1
mmu04612	Antigen processing and presentation	12	74	0.0028	Ciita,H2-K1,Ifi30,H2-DMa,H2-Ab1,H2-Aa,H2-Q1,H2-Eb1,Cd74,H2-DMb1,H2-Q6,H2-D1	Ciita,H2-K1,Ifi30,H2-DMa,H2-Ab1,H2-Aa,H2-Q1,H2-Eb1,Cd74,H2-DMb1,H2-Q8,H2-D1
mmu04064	NF-kappa B signaling pathway	14	99	0.003	Lbp,Nfkbia,Il1b,Btk,Lyn,Cd14,Blnk,Plcg2,Icam1,Bcl2a1d,Trim25,Nfkb2,Syk,Card10	Lbp,Nfkbia,Il1b,Btk,Lyn,Cd14,Blnk,Plcg2,Icam1,Bcl2a1d,Trim25,Nfkb2,Syk,Card10
mmu04015	Rap1 signaling pathway	22	208	0.0032	Itgb2,Pdgfb,Epha2,Flt4,Evl,Csf1r,Flt1,Arap3,Fgf1,Itgam,Sipa1,Efna5,Fgfr3,Itgb1,Ralgds,Adora2a,Fgfr2,Rapgef3,Adcy3,Pdgfd,Rasgrp3,Adcy4	Itgb2,Pdgfb,Epha2,Flt4,Evl,Csf1r,Flt1,Arap3,Fgf1,Itgam,Sipa1,Efna5,Fgfr3,Itgb1,Ralgds,Adora2a,Fgfr2,Rapgef3,Adcy3,Pdgfd,Rasgrp3,Adcy4
mmu04659	Th17 cell differentiation	14	101	0.0035	Tgfbr1,Nfkbia,Il1b,Il6ra,Il4ra,H2-DMa,H2-Ab1,H2-Aa,Jak3,Stat1,H2-Eb1,Nfatc2,H2-DMb1,Nfatc1	Tgfbr1,Nfkbia,Il1b,Il6ra,Il4ra,H2-DMa,H2-Ab1,H2-Aa,Jak3,Stat1,H2-Eb1,Nfatc2,H2-DMb1,Nfatc1
mmu04926	Relaxin signaling pathway	16	127	0.0035	Tgfbr1,Mmp13,Nos2,Nfkbia,Creb5,Gngt2,Acta2,Gng8,Col4a4,Col4a6,Nos1,Col4a5,Col4a3,Gnb4,Adcy3,Adcy4	Tgfbr1,Mmp13,Nos2,Nfkbia,Creb5,Gngt2,Acta2,Gng8,Col4a4,Col4a6,Nos1,Col4a5,Col4a3,Gnb4,Adcy3,Adcy4
mmu05322	Systemic lupus erythematosus	13	93	0.005	Actn1,C3,Fcgr1,C1qc,H2-DMa,C1qb,H2-Ab1,H2-Aa,C1qa,C4b,H2-Eb1,Fcgr4,H2-DMb1	Actn1,C3,Fcgr1,C1qc,H2-DMa,C1qb,H2-Ab1,H2-Aa,C1qa,C4b,H2-Eb1,Fcgr4,H2-DMb1
mmu04060	Cytokine-cytokine receptor interaction	26	279	0.0051	Tgfb3,Tgfbr1,Ccl8,Cxcl16,Ccl6,Ccl9,Osmr,Cxcl13,Csf1r,Ccr1,Il1r2,Il1b,Il6ra,Bmpr1b,Tnfrsf1b,Tnfrsf9,Il4ra,Il10ra,Bmpr1a,Tgfb2,Csf2ra,Csf2rb,Csf2rb2,Il11ra1,Cntfr,Csf3r	Tgfb3,Tgfbr1,Ccl8,Cxcl16,Ccl6,Ccl9,Osmr,Cxcl13,Csf1r,Ccr1,Il1r2,Il1b,Il6ra,Bmpr1b,Tnfrsf1b,Tnfrsf9,Il4ra,Il10ra,Bmpr1a,Tgfb2,Csf2ra,Csf2rb,Csf2rb2,Il11ra1,Cntfr,Csf3r
mmu05145	Toxoplasmosis	14	106	0.0051	Lamb1,Tgfb3,Nos2,Nfkbia,Ciita,Il10ra,H2-DMa,H2-Ab1,Tgfb2,H2-Aa,Stat1,H2-Eb1,Itgb1,H2-DMb1	Lamb1,Tgfb3,Nos2,Nfkbia,Ciita,Il10ra,H2-DMa,H2-Ab1,Tgfb2,H2-Aa,Stat1,H2-Eb1,Itgb1,H2-DMb1
mmu04611	Platelet activation	15	120	0.0053	Mylk,Gucy1b3,Btk,Itpr3,Lyn,Gucy1a3,Ppp1r12a,Rock1,Prkg1,Fcer1g,Plcg2,Itgb1,Syk,Adcy3,Adcy4	Mylk,Gucy1b3,Btk,Itpr3,Lyn,Gucy1a3,Ppp1r12a,Rock1,Prkg1,Fcer1g,Plcg2,Itgb1,Syk,Adcy3,Adcy4
mmu04350	TGF-beta signaling pathway	13	95	0.0055	Ltbp1,Tgfb3,Tgfbr1,Id2,Id4,Bambi,Smad9,Bmpr1b,Bmpr1a,Tgfb2,Rock1,Thsd4,Grem1	Ltbp1,Tgfb3,Tgfbr1,Id2,Id4,Bambi,Smad9,Bmpr1b,Bmpr1a,Tgfb2,Rock1,Thsd4,Grem1
mmu04974	Protein digestion and absorption	14	108	0.0055	Col2a1,Col24a1,Atp1b2,Slc8a1,Col4a4,Col6a6,Col4a6,Col15a1,Col4a5,Col4a3,Col19a1,Slc8a2,Slc3a2,Col6a5	Col2a1,Col24a1,Atp1b2,Slc8a1,Col4a4,Col6a6,Col4a6,Col15a1,Col4a5,Col4a3,Col19a1,Slc8a2,Slc3a2,Col6a5
mmu04020	Calcium signaling pathway	20	193	0.0061	Pdgfb,Nos2,Ptger1,Mylk,Cd38,Itpr3,Camk2g,Asph,Plcg2,Slc8a1,Nos1,Adora2a,Ptk2b,Cacna1d,Cacna1c,Atp2b4,Adcy3,Pdgfd,Slc8a2,Adcy4	Pdgfb,Nos2,Ptger1,Mylk,Cd38,Itpr3,Camk2g,Asph,Plcg2,Slc8a1,Nos1,Adora2a,Ptk2b,Cacna1d,Cacna1c,Atp2b4,Adcy3,Pdgfd,Slc8a2,Adcy4
mmu04014	Ras signaling pathway	22	224	0.0063	Pdgfb,Epha2,Ksr1,Flt4,Csf1r,Flt1,Rasa4,Flt3,Fgf1,Gngt2,Efna5,Gng8,Plcg2,Fgfr3,Pak6,Ralgds,Ntf3,Fgfr2,Rasa3,Gnb4,Pdgfd,Rasgrp3	Pdgfb,Epha2,Ksr1,Flt4,Csf1r,Flt1,Rasa4,Flt3,Fgf1,Gngt2,Efna5,Gng8,Plcg2,Fgfr3,Pak6,Ralgds,Ntf3,Fgfr2,Rasa3,Gnb4,Pdgfd,Rasgrp3
mmu04630	JAK-STAT signaling pathway	18	165	0.0063	Pdgfb,Osmr,Cdkn1a,Pim1,Il6ra,Il4ra,Il10ra,Il22ra2,Socs3,Jak3,Stat1,Csf2ra,Csf2rb,Csf2rb2,Il11ra1,Cntfr,Csf3r,Irf9	Pdgfb,Osmr,Cdkn1a,Pim1,Il6ra,Il4ra,Il10ra,Il22ra2,Socs3,Jak3,Stat1,Csf2ra,Csf2rb,Csf2rb2,Il11ra1,Cntfr,Csf3r,Irf9
mmu05330	Allograft rejection	9	50	0.0063	H2-K1,H2-DMa,H2-Ab1,H2-Aa,H2-Q1,H2-Eb1,H2-DMb1,H2-Q6,H2-D1	H2-K1,H2-DMa,H2-Ab1,H2-Aa,H2-Q1,H2-Eb1,H2-DMb1,H2-Q8,H2-D1
mmu05164	Influenza A	18	167	0.0068	Nfkbia,Ciita,Irf7,Il1b,Oas3,H2-DMa,H2-Ab1,H2-Aa,Socs3,Oas2,Tlr7,Stat1,H2-Eb1,Oas1a,Icam1,Trim25,H2-DMb1,Irf9	Nfkbia,Ciita,Irf7,Il1b,Oas3,H2-DMa,H2-Ab1,H2-Aa,Socs3,Oas2,Tlr7,Stat1,H2-Eb1,Oas1a,Icam1,Trim25,H2-DMb1,Irf9
mmu05310	Asthma	6	24	0.0108	H2-DMa,H2-Ab1,H2-Aa,H2-Eb1,Fcer1g,H2-DMb1	H2-DMa,H2-Ab1,H2-Aa,H2-Eb1,Fcer1g,H2-DMb1
mmu04371	Apelin signaling pathway	15	133	0.0115	Tgfbr1,Nos2,Mylk,Itpr3,Gngt2,Acta2,Klf2,Gng8,Slc8a1,Nos1,Gnb4,Adcy3,Slc8a2,Adcy4,Mef2c	Tgfbr1,Nos2,Mylk,Itpr3,Gngt2,Acta2,Klf2,Gng8,Slc8a1,Nos1,Gnb4,Adcy3,Slc8a2,Adcy4,Mef2c
mmu04927	Cortisol synthesis and secretion	10	69	0.0132	Itpr3,Creb5,Agt,Scarb1,Kcnk3,Cacna1d,Cacna1c,Adcy3,Adcy4,Pbx1	Itpr3,Creb5,Agt,Scarb1,Kcnk3,Cacna1d,Cacna1c,Adcy3,Adcy4,Pbx1
mmu05221	Acute myeloid leukemia	10	70	0.0143	Spi1,Ppard,Pim1,Csf1r,Fcgr1,Eif4ebp1,Flt3,Cd14,Itgam,Bcl2a1d	Spi1,Ppard,Pim1,Csf1r,Fcgr1,Eif4ebp1,Flt3,Cd14,Itgam,Bcl2a1d
mmu05323	Rheumatoid arthritis	11	86	0.0188	Itgb2,Tgfb3,Il1b,Flt1,H2-DMa,H2-Ab1,Tgfb2,H2-Aa,H2-Eb1,Icam1,H2-DMb1	Itgb2,Tgfb3,Il1b,Flt1,H2-DMa,H2-Ab1,Tgfb2,H2-Aa,H2-Eb1,Icam1,H2-DMb1
mmu05202	Transcriptional misregulation in cancer	18	192	0.0252	Spi1,Igfbp3,Id2,Cdkn1a,Csf1r,Il1r2,Fcgr1,Flt1,Wnt16,Flt3,Foxo1,Cd14,Itgam,Cebpb,Bcl2a1d,Mef2c,Pbx1,Meis1	Spi1,Igfbp3,Id2,Cdkn1a,Csf1r,Il1r2,Fcgr1,Flt1,Wnt16,Flt3,Foxo1,Cd14,Itgam,Cebpb,Bcl2a1d,Mef2c,Pbx1,Meis1
mmu04072	Phospholipase D signaling pathway	15	147	0.0255	Pdgfb,Cyth1,Pip5k1b,Cyth4,Agt,Fcer1g,Plcg2,Dgkg,Ralgds,Ptk2b,Syk,Rapgef3,Adcy3,Pdgfd,Adcy4	Pdgfb,Cyth1,Pip5k1b,Cyth4,Agt,Fcer1g,Plcg2,Dgkg,Ralgds,Ptk2b,Syk,Rapgef3,Adcy3,Pdgfd,Adcy4
mmu05144	Malaria	8	53	0.0276	Itgb2,Tgfb3,Il1b,Tgfb2,Tlr9,Icam1,Hba-a2,Thbs2	Itgb2,Tgfb3,Il1b,Tgfb2,Tlr9,Icam1,Hba-a2,Thbs2
mmu05320	Autoimmune thyroid disease	9	66	0.0289	H2-K1,H2-DMa,H2-Ab1,H2-Aa,H2-Q1,H2-Eb1,H2-DMb1,H2-Q6,H2-D1	H2-K1,H2-DMa,H2-Ab1,H2-Aa,H2-Q1,H2-Eb1,H2-DMb1,H2-Q8,H2-D1
mmu04330	Notch signaling pathway	8	54	0.0296	Notch4,Hey2,Notch1,Lfng,Hey1,Jag2,Dll4,Maml2	Notch4,Hey2,Notch1,Lfng,Hey1,Jag2,Dll4,Maml2
mmu05418	Fluid shear stress and atherosclerosis	14	141	0.04	Pdgfb,Ncf1,Il1r2,Itgav,Il1b,Arhgef2,Bmpr1b,Cdh5,Bmpr1a,Klf2,Cav3,Icam1,Mef2c,Ncf2	Pdgfb,Ncf1,Il1r2,Itgav,Il1b,Arhgef2,Bmpr1b,Cdh5,Bmpr1a,Klf2,Cav3,Icam1,Mef2c,Ncf2
mmu04620	Toll-like receptor signaling pathway	11	98	0.0413	Irf5,Lbp,Nfkbia,Irf7,Il1b,Cd14,Tlr1,Tlr7,Stat1,Tlr9,Tlr8	Irf5,Lbp,Nfkbia,Irf7,Il1b,Cd14,Tlr1,Tlr7,Stat1,Tlr9,Tlr8
mmu04650	Natural killer cell mediated cytotoxicity	12	113	0.0426	Itgb2,H2-K1,Tyrobp,Nfatc2,Fcgr4,Fcer1g,Plcg2,Icam1,Ptk2b,Syk,Nfatc1,H2-D1	Itgb2,H2-K1,Tyrobp,Nfatc2,Fcgr4,Fcer1g,Plcg2,Icam1,Ptk2b,Syk,Nfatc1,H2-D1
mmu04261	Adrenergic signaling in cardiomyocytes	14	143	0.0427	Creb5,Atp1b2,Cacna2d1,Agt,Camk2g,Slc8a1,Cacna1d,Cacna1c,Cacnb2,Rapgef3,Atp2b4,Adcy3,Slc8a2,Adcy4	Creb5,Atp1b2,Cacna2d1,Agt,Camk2g,Slc8a1,Cacna1d,Cacna1c,Cacnb2,Rapgef3,Atp2b4,Adcy3,Slc8a2,Adcy4
mmu05170	Human immunodeficiency virus 1 infection	19	222	0.0427	Nfkbia,H2-K1,Tnfrsf1b,Itpr3,Gngt2,Bst2,Samhd1,H2-Q1,Nfatc2,Gng8,Plcg2,Pak6,Ptk2b,Tmem173,Gnb4,Nfatc1,H2-Q6,H2-D1,Apobec3	Nfkbia,H2-K1,Tnfrsf1b,Itpr3,Gngt2,Bst2,Samhd1,H2-Q1,Nfatc2,Gng8,Plcg2,Pak6,Ptk2b,Tmem173,Gnb4,Nfatc1,H2-Q8,H2-D1,Apobec3
mmu05340	Primary immunodeficiency	6	35	0.0439	Ciita,Btk,Rag2,Blnk,Jak3,Rag1	Ciita,Btk,Rag2,Blnk,Jak3,Rag1
mmu05142	Chagas disease	11	100	0.0441	Tgfb3,Tgfbr1,Nos2,Nfkbia,C3,Il1b,C1qc,C1qb,Tgfb2,C1qa,Tlr9	Tgfb3,Tgfbr1,Nos2,Nfkbia,C3,Il1b,C1qc,C1qb,Tgfb2,C1qa,Tlr9
mmu04024	cAMP signaling pathway	18	210	0.0488	Nfkbia,Arap3,Creb5,Abcc4,Atp1b2,Ppp1r12a,Rock1,Camk2g,Hhip,Myl9,Adora2a,Cacna1d,Cacna1c,Rapgef3,Atp2b4,Adcy3,Nfatc1,Adcy4	Nfkbia,Arap3,Creb5,Abcc4,Atp1b2,Ppp1r12a,Rock1,Camk2g,Hhip,Myl9,Adora2a,Cacna1d,Cacna1c,Rapgef3,Atp2b4,Adcy3,Nfatc1,Adcy4
mmu04979	Cholesterol metabolism	7	48	0.0488	Abca1,Apoc3,Mylip,Pltp,Lipg,Scarb1,Apoe	Abca1,Apoc3,Mylip,Pltp,Lipg,Scarb1,Apoe
mmu05203	Viral carcinogenesis	17	194	0.0488	Nfkbia,Actn1,Cdkn1a,C3,H2-K1,Irf7,Creb5,Lyn,Hdac11,Jak3,H2-Q1,Hdac9,Nfkb2,Syk,Irf9,H2-Q6,H2-D1	Nfkbia,Actn1,Cdkn1a,C3,H2-K1,Irf7,Creb5,Lyn,Hdac11,Jak3,H2-Q1,Hdac9,Nfkb2,Syk,Irf9,H2-Q8,H2-D1
