# Supplementary material for: reString: an open-source Python software to perform automatic functional enrichment retrieval, results aggregation and data visualization
Source: Sci Rep. 2021 Dec 6;11:23458. doi: 10.1038/s41598-021-02528-0 (PMC8648753; doi:10.1038/s41598-021-02528-0)
Supplement: Supplementary file 1 — Supplementary Information 1. [file 41598_2021_2528_MOESM1_ESM.zip › Supplemental DataSets/up_down_together/treatment_t1_green_VS_treatment_t1_red_FC/ALL_enrichment.Function.tsv]

#term ID	term description	observed gene count	background gene count	false discovery rate	matching proteins in your network (IDs)	matching proteins in your network (labels)
GO:0005488	binding	699	11199	9.420000000000001e-37	Ncs1,Itgb2,Pdgfb,Cnn1,Stk38l,Ddt,Ltbp1,Esam,Srpk3,Pnck,Spi1,Ppard,Slc9a3r2,Fkbp7,Lamb1,Bcam,Hck,Cyp4f18,Prodh,Tgfb3,Man1a,Ssbp2,Map3k11,Dyrk2,Irf5,Cnn2,Sh2b2,Slc1a3,Ephb3,Tead4,Epha2,Saa3,Ddah2,Tgfbr1,Gprc5b,Ccl8,Mnda,Eng,Hyal2,Kdelr3,Ceacam16,Mmp13,Cybb,Notch4,Ncf1,Lbp,Cyth1,Rnd3,Stac2,Slc12a7,Jph2,Ksr1,Nos2,Tbx3,Mmp8,Cxcl16,Ccl6,Plod1,Cd22,Ccl9,Ptger1,Arhgef25,Hey2,Tube1,Nuak1,Pbld1,Tysnd1,Ppa1…	Ncs1,Itgb2,Pdgfb,Cnn1,Stk38l,Ddt,Ltbp1,Esam,Srpk3,Pnck,Spi1,Ppard,Slc9a3r2,Fkbp7,Lamb1,Bcam,Hck,Cyp4f18,Prodh,Tgfb3,Man1a,Ssbp2,Map3k11,Dyrk2,Irf5,Cnn2,Sh2b2,Slc1a3,Ephb3,Tead4,Epha2,Saa3,Ddah2,Tgfbr1,Gprc5b,Ccl8,Mnda,Eng,Hyal2,Kdelr3,Ceacam16,Mmp13,Cybb,Notch4,Ncf1,Lbp,Cyth1,Rnd3,Stac2,Slc12a7,Jph2,Ksr1,Nos2,Tbx3,Mmp8,Cxcl16,Ccl6,Plod1,Cd22,Ccl9,Ptger1,Arhgef25,Hey2,Tube1,Nuak1,Pbld1,Tysnd1,Ppa1…
GO:0005515	protein binding	484	6764	4.36e-31	Ncs1,Itgb2,Pdgfb,Cnn1,Stk38l,Ddt,Ltbp1,Esam,Pnck,Spi1,Ppard,Slc9a3r2,Lamb1,Bcam,Hck,Tgfb3,Map3k11,Irf5,Cnn2,Sh2b2,Saa3,Tgfbr1,Gprc5b,Ccl8,Mnda,Eng,Hyal2,Ceacam16,Mmp13,Cybb,Notch4,Ncf1,Lbp,Cyth1,Slc12a7,Ksr1,Nos2,Tbx3,Cxcl16,Ccl6,Cd22,Ccl9,Ptger1,Arhgef25,Hey2,Nuak1,Pbld1,Tysnd1,Eif4ebp2,Vsir,Wif1,Flt4,Upp1,Igfbp3,Id2,Sntg2,Nfkbia,Prkch,Actn1,Evl,Id4,Tppp,Emb,Thrb,Vcl,Rgcc,Nkx3-1,Osmr,Fam118a,Par…	Ncs1,Itgb2,Pdgfb,Cnn1,Stk38l,Ddt,Ltbp1,Esam,Pnck,Spi1,Ppard,Slc9a3r2,Lamb1,Bcam,Hck,Tgfb3,Map3k11,Irf5,Cnn2,Sh2b2,Saa3,Tgfbr1,Gprc5b,Ccl8,Mnda,Eng,Hyal2,Ceacam16,Mmp13,Cybb,Notch4,Ncf1,Lbp,Cyth1,Slc12a7,Ksr1,Nos2,Tbx3,Cxcl16,Ccl6,Cd22,Ccl9,Ptger1,Arhgef25,Hey2,Nuak1,Pbld1,Tysnd1,Eif4ebp2,Vsir,Wif1,Flt4,Upp1,Igfbp3,Id2,Sntg2,Nfkbia,Prkch,Actn1,Evl,Id4,Tppp,Emb,Thrb,Vcl,Rgcc,Nkx3-1,Osmr,Fam118a,Par…
GO:0043167	ion binding	347	5439	4.46e-11	Ncs1,Itgb2,Stk38l,Ltbp1,Srpk3,Pnck,Ppard,Fkbp7,Hck,Cyp4f18,Prodh,Man1a,Map3k11,Dyrk2,Slc1a3,Ephb3,Epha2,Ddah2,Tgfbr1,Ccl8,Hyal2,Mmp13,Cybb,Notch4,Ncf1,Rnd3,Stac2,Jph2,Ksr1,Nos2,Mmp8,Plod1,Cd22,Tube1,Nuak1,Ppa1,Csrp2,Cdc34,Flt4,Havcr2,Adap2,Abcc3,Prkch,Actn1,Galnt16,Tppp,Thrb,Galnt15,Endou,Col2a1,Ciita,Mylk,Cdkn1a,Cxcl13,Fgd2,Pim1,Abcg1,Xdh,Dpysl3,Csf1r,Pip5k1b,Cyp2e1,Prps2,Serpine2,Efhd1,Rab17,Cs…	Ncs1,Itgb2,Stk38l,Ltbp1,Srpk3,Pnck,Ppard,Fkbp7,Hck,Cyp4f18,Prodh,Man1a,Map3k11,Dyrk2,Slc1a3,Ephb3,Epha2,Ddah2,Tgfbr1,Ccl8,Hyal2,Mmp13,Cybb,Notch4,Ncf1,Rnd3,Stac2,Jph2,Ksr1,Nos2,Mmp8,Plod1,Cd22,Tube1,Nuak1,Ppa1,Csrp2,Cdc34,Flt4,Havcr2,Adap2,Abcc3,Prkch,Actn1,Galnt16,Tppp,Thrb,Galnt15,Endou,Col2a1,Ciita,Mylk,Cdkn1a,Cxcl13,Fgd2,Pim1,Abcg1,Xdh,Dpysl3,Csf1r,Pip5k1b,Cyp2e1,Prps2,Serpine2,Efhd1,Rab17,Cs…
GO:0005102	signaling receptor binding	138	1571	7.29e-11	Itgb2,Pdgfb,Ddt,Slc9a3r2,Lamb1,Hck,Tgfb3,Sh2b2,Saa3,Tgfbr1,Ccl8,Eng,Hyal2,Mmp13,Notch4,Lbp,Cxcl16,Ccl6,Cd22,Ccl9,Ptger1,Wif1,Sntg2,Actn1,Nkx3-1,Col2a1,Cxcl13,C3,Bambi,H2-K1,C1qtnf9,Serpine2,Mr1,Grb14,Notch1,Itgav,Il1b,Il6ra,Fcgr1,Abca1,Sema3c,Fgr,Sema3d,Foxp2,Wnt16,Pglyrp1,Tyrobp,Dkk3,Itgax,Tub,Fgf13,Flna,Cdh5,Jam3,Apoc3,Eml2,Tgfbi,Lyn,Flt3,Syne1,Npnt,Sema7a,Tgfb2,March1,Fgf1,Fgl2,Ndp,Cpe,Efnb1,S…	Itgb2,Pdgfb,Ddt,Slc9a3r2,Lamb1,Hck,Tgfb3,Sh2b2,Saa3,Tgfbr1,Ccl8,Eng,Hyal2,Mmp13,Notch4,Lbp,Cxcl16,Ccl6,Cd22,Ccl9,Ptger1,Wif1,Sntg2,Actn1,Nkx3-1,Col2a1,Cxcl13,C3,Bambi,H2-K1,C1qtnf9,Serpine2,Mr1,Grb14,Notch1,Itgav,Il1b,Il6ra,Fcgr1,Abca1,Sema3c,Fgr,Sema3d,Foxp2,Wnt16,Pglyrp1,Tyrobp,Dkk3,Itgax,Tub,Fgf13,Flna,Cdh5,Jam3,Apoc3,Eml2,Tgfbi,Lyn,Flt3,Syne1,Npnt,Sema7a,Tgfb2,March1,Fgf1,Fgl2,Ndp,Cpe,Efnb1,S…
GO:0003779	actin binding	53	418	8.26e-08	Cnn1,Stk38l,Cnn2,Nos2,Sntg2,Actn1,Evl,Vcl,Parvb,Hcls1,Mylk,Fscn1,Pls3,Flna,Pdlim3,Cotl1,Tagln,Nexn,Syne1,Plekhh2,Ablim3,Antxr1,Cobl,Pdlim7,Tulp1,Eps8,Map1b,Myom1,Enah,Myo1f,Itgb1,Myh11,Mesdc1,Map1a,Pawr,Dst,Ceacam1,Mical1,Mefv,Dstn,Myh10,Ctnna3,Synpo2,Myo7a,Shank3,Tmsb4x,Dmd,Cacnb2,Svil,Lcp1,Myo9a,Adssl1,Kcnma1	Cnn1,Stk38l,Cnn2,Nos2,Sntg2,Actn1,Evl,Vcl,Parvb,Hcls1,Mylk,Fscn1,Pls3,Flna,Pdlim3,Cotl1,Tagln,Nexn,Syne1,Plekhh2,Ablim3,Antxr1,Cobl,Pdlim7,Tulp1,Eps8,Map1b,Myom1,Enah,Myo1f,Itgb1,Myh11,Mesdc1,Map1a,Pawr,Dst,Ceacam1,Mical1,Mefv,Dstn,Myh10,Ctnna3,Synpo2,Myo7a,Shank3,Tmsb4x,Dmd,Cacnb2,Svil,Lcp1,Myo9a,Adssl1,Kcnma1
GO:0043168	anion binding	188	2678	1.67e-07	Stk38l,Srpk3,Pnck,Ppard,Hck,Prodh,Map3k11,Dyrk2,Slc1a3,Ephb3,Epha2,Ddah2,Tgfbr1,Ccl8,Hyal2,Cybb,Ncf1,Rnd3,Jph2,Ksr1,Nos2,Plod1,Cd22,Tube1,Nuak1,Cdc34,Flt4,Adap2,Abcc3,Prkch,Ciita,Mylk,Cxcl13,Fgd2,Pim1,Abcg1,Xdh,Dpysl3,Csf1r,Pip5k1b,Prps2,Serpine2,Rab17,Cdk18,Xpr1,Mark1,Tyro3,Hdc,Gucy1b3,F3,Bmpr1b,Abca1,Map3k6,Fgr,Flt1,Lyve1,Btk,Snx20,Gpt2,Rrad,Apoc3,Mlh1,Oas3,Qsox1,Arap3,Bmpr1a,Syt15,Tie1,Parp14,…	Stk38l,Srpk3,Pnck,Ppard,Hck,Prodh,Map3k11,Dyrk2,Slc1a3,Ephb3,Epha2,Ddah2,Tgfbr1,Ccl8,Hyal2,Cybb,Ncf1,Rnd3,Jph2,Ksr1,Nos2,Plod1,Cd22,Tube1,Nuak1,Cdc34,Flt4,Adap2,Abcc3,Prkch,Ciita,Mylk,Cxcl13,Fgd2,Pim1,Abcg1,Xdh,Dpysl3,Csf1r,Pip5k1b,Prps2,Serpine2,Rab17,Cdk18,Xpr1,Mark1,Tyro3,Hdc,Gucy1b3,F3,Bmpr1b,Abca1,Map3k6,Fgr,Flt1,Lyve1,Btk,Snx20,Gpt2,Rrad,Apoc3,Mlh1,Oas3,Qsox1,Arap3,Bmpr1a,Syt15,Tie1,Parp14,…
GO:0044877	protein-containing complex binding	116	1411	2.48e-07	Itgb2,Pdgfb,Lamb1,Tgfb3,Tgfbr1,Mmp13,Nfkbia,Actn1,Vcl,Ciita,Gpihbp1,Hcls1,Cdkn1a,Pim1,H2-K1,Mr1,Fcgr2b,Itgav,Il1b,Gpsm2,Gucy1b3,Fcgr1,Abca1,Fgr,Fscn1,Tub,Pls3,Flna,Dctn6,Cotl1,Cdh5,Jam3,Tagln,Mlh1,H2-DMa,Nexn,Tgfbi,Itpr3,Lyn,Cspg4,Rbm3,Flt3,Syne1,Npnt,H2-Ab1,Ablim3,Sema7a,Colec12,Tgfb2,Itga9,Scarf1,Antxr1,Fgf1,H2-Aa,Stab1,Kcnh2,Gucy1a3,Tulp1,Nov,Sorl1,Ecm2,Hmgn1,Pltp,Map1b,Itgam,Kcnip1,C4b,Tll1,A…	Itgb2,Pdgfb,Lamb1,Tgfb3,Tgfbr1,Mmp13,Nfkbia,Actn1,Vcl,Ciita,Gpihbp1,Hcls1,Cdkn1a,Pim1,H2-K1,Mr1,Fcgr2b,Itgav,Il1b,Gpsm2,Gucy1b3,Fcgr1,Abca1,Fgr,Fscn1,Tub,Pls3,Flna,Dctn6,Cotl1,Cdh5,Jam3,Tagln,Mlh1,H2-DMa,Nexn,Tgfbi,Itpr3,Lyn,Cspg4,Rbm3,Flt3,Syne1,Npnt,H2-Ab1,Ablim3,Sema7a,Colec12,Tgfb2,Itga9,Scarf1,Antxr1,Fgf1,H2-Aa,Stab1,Kcnh2,Gucy1a3,Tulp1,Nov,Sorl1,Ecm2,Hmgn1,Pltp,Map1b,Itgam,Kcnip1,C4b,Tll1,A…
GO:0038023	signaling receptor activity	93	1043	3.55e-07	Itgb2,Ppard,Ephb3,Epha2,Tgfbr1,Gprc5b,Eng,Notch4,Cd22,Ptger1,Flt4,Thrb,Nkx3-1,Osmr,Csf1r,Ccr1,Il1r2,Fcgr2b,Notch1,Tyro3,Il6ra,Fcgr1,F3,Bmpr1b,Abca1,Cd72,Tnfrsf1b,Tnfrsf9,Flt1,Clec4e,Pglyrp1,Il4ra,Lyve1,Il10ra,Bmpr1a,Tie1,Cspg4,Flt3,Il22ra2,Tlr13,Colec12,Antxr1,S1pr1,Sorl1,Tlr1,Gpr4,Tlr7,Fpr2,Epha3,Sema5a,Plxnb1,Epha1,Csf2ra,Fcgr4,Fcer1g,Tlr9,Scarb1,Fgfr3,Itgb1,Csf2rb,Csf2rb2,Cd74,Ramp1,Cnr2,Il11r…	Itgb2,Ppard,Ephb3,Epha2,Tgfbr1,Gprc5b,Eng,Notch4,Cd22,Ptger1,Flt4,Thrb,Nkx3-1,Osmr,Csf1r,Ccr1,Il1r2,Fcgr2b,Notch1,Tyro3,Il6ra,Fcgr1,F3,Bmpr1b,Abca1,Cd72,Tnfrsf1b,Tnfrsf9,Flt1,Clec4e,Pglyrp1,Il4ra,Lyve1,Il10ra,Bmpr1a,Tie1,Cspg4,Flt3,Il22ra2,Tlr13,Colec12,Antxr1,S1pr1,Sorl1,Tlr1,Gpr4,Tlr7,Fpr2,Epha3,Sema5a,Plxnb1,Epha1,Csf2ra,Fcgr4,Fcer1g,Tlr9,Scarb1,Fgfr3,Itgb1,Csf2rb,Csf2rb2,Cd74,Ramp1,Cnr2,Il11r…
GO:0046872	metal ion binding	228	3513	6.23e-07	Ncs1,Itgb2,Stk38l,Ltbp1,Ppard,Fkbp7,Cyp4f18,Man1a,Dyrk2,Slc1a3,Tgfbr1,Mmp13,Cybb,Notch4,Stac2,Ksr1,Nos2,Mmp8,Plod1,Ppa1,Csrp2,Havcr2,Adap2,Prkch,Actn1,Galnt16,Tppp,Thrb,Galnt15,Endou,Col2a1,Mylk,Cdkn1a,Fgd2,Pim1,Xdh,Cyp2e1,Prps2,Efhd1,Csrp1,Mark1,Itga8,Notch1,Scn2a1,Itgav,Smad9,Gucy1b3,Zbtb7b,Arhgef2,Bmpr1b,B4galt2,Alpl,Map3k6,Prdm16,Foxp2,Lfng,Clec4e,Lmcd1,Timp4,Pglyrp1,Tyrobp,Fah,Itgax,Pls3,Btk…	Ncs1,Itgb2,Stk38l,Ltbp1,Ppard,Fkbp7,Cyp4f18,Man1a,Dyrk2,Slc1a3,Tgfbr1,Mmp13,Cybb,Notch4,Stac2,Ksr1,Nos2,Mmp8,Plod1,Ppa1,Csrp2,Havcr2,Adap2,Prkch,Actn1,Galnt16,Tppp,Thrb,Galnt15,Endou,Col2a1,Mylk,Cdkn1a,Fgd2,Pim1,Xdh,Cyp2e1,Prps2,Efhd1,Csrp1,Mark1,Itga8,Notch1,Scn2a1,Itgav,Smad9,Gucy1b3,Zbtb7b,Arhgef2,Bmpr1b,B4galt2,Alpl,Map3k6,Prdm16,Foxp2,Lfng,Clec4e,Lmcd1,Timp4,Pglyrp1,Tyrobp,Fah,Itgax,Pls3,Btk…
GO:0050839	cell adhesion molecule binding	39	272	6.23e-07	Itgb2,Esam,Lamb1,Bcam,Nos2,Actn1,Emb,Itgav,Il1b,Cdh5,Jam3,Cdh6,Nexn,Tgfbi,Lyn,Npnt,Sema7a,Fgf1,Cpe,Nov,Bsg,Postn,Pvrl2,Emp2,Icam1,Itgb1,Ptprz1,Pkp4,Ctnna3,Adam8,Itgb4,Igsf9,Col4a3,Dmd,Syk,Dsp,Lcp1,Lphn1,Cd200	Itgb2,Esam,Lamb1,Bcam,Nos2,Actn1,Emb,Itgav,Il1b,Cdh5,Jam3,Cdh6,Nexn,Tgfbi,Lyn,Npnt,Sema7a,Fgf1,Cpe,Nov,Bsg,Postn,Nectin2,Emp2,Icam1,Itgb1,Ptprz1,Pkp4,Ctnna3,Adam8,Itgb4,Igsf9,Col4a3,Dmd,Syk,Dsp,Lcp1,Adgrl1,Cd200
GO:0043169	cation binding	230	3600	1.76e-06	Ncs1,Itgb2,Stk38l,Ltbp1,Ppard,Fkbp7,Cyp4f18,Man1a,Dyrk2,Slc1a3,Tgfbr1,Mmp13,Cybb,Notch4,Stac2,Ksr1,Nos2,Mmp8,Plod1,Ppa1,Csrp2,Havcr2,Adap2,Prkch,Actn1,Galnt16,Tppp,Thrb,Galnt15,Endou,Col2a1,Mylk,Cdkn1a,Fgd2,Pim1,Xdh,Cyp2e1,Prps2,Efhd1,Csrp1,Mark1,Itga8,Notch1,Scn2a1,Itgav,Smad9,Gucy1b3,Zbtb7b,Arhgef2,Bmpr1b,Abca1,B4galt2,Alpl,Map3k6,Prdm16,Foxp2,Lfng,Clec4e,Lmcd1,Timp4,Pglyrp1,Tyrobp,Fah,Itgax,Pl…	Ncs1,Itgb2,Stk38l,Ltbp1,Ppard,Fkbp7,Cyp4f18,Man1a,Dyrk2,Slc1a3,Tgfbr1,Mmp13,Cybb,Notch4,Stac2,Ksr1,Nos2,Mmp8,Plod1,Ppa1,Csrp2,Havcr2,Adap2,Prkch,Actn1,Galnt16,Tppp,Thrb,Galnt15,Endou,Col2a1,Mylk,Cdkn1a,Fgd2,Pim1,Xdh,Cyp2e1,Prps2,Efhd1,Csrp1,Mark1,Itga8,Notch1,Scn2a1,Itgav,Smad9,Gucy1b3,Zbtb7b,Arhgef2,Bmpr1b,Abca1,B4galt2,Alpl,Map3k6,Prdm16,Foxp2,Lfng,Clec4e,Lmcd1,Timp4,Pglyrp1,Tyrobp,Fah,Itgax,Pl…
GO:0008092	cytoskeletal protein binding	84	947	1.98e-06	Cnn1,Stk38l,Cnn2,Nos2,Sntg2,Actn1,Evl,Tppp,Vcl,Parvb,Hcls1,Mylk,Dpysl3,Bbs4,Csrp1,Arhgef2,Ift81,Fscn1,Fgf13,Pls3,Flna,Pdlim3,Cotl1,Tagln,Nexn,Eml2,Lyn,Syne1,Plekhh2,Ablim3,Antxr1,Cobl,Pdlim7,Mylip,Tulp1,Eps8,Kcna5,S100a8,Map6,Map1b,Myom1,Cav3,Enah,Fes,Mtus2,Slc8a1,Myo1f,Myl9,Itgb1,Myh11,Mesdc1,Map1a,Pawr,Dst,Ceacam1,Mical1,Mefv,Dstn,Pex14,Myh10,Adora2a,Ctnna3,Fblim1,Unc5c,Synpo2,Myo7a,Hdgfrp3,Klc…	Cnn1,Stk38l,Cnn2,Nos2,Sntg2,Actn1,Evl,Tppp,Vcl,Parvb,Hcls1,Mylk,Dpysl3,Bbs4,Csrp1,Arhgef2,Ift81,Fscn1,Fgf13,Pls3,Flna,Pdlim3,Cotl1,Tagln,Nexn,Eml2,Lyn,Syne1,Plekhh2,Ablim3,Antxr1,Cobl,Pdlim7,Mylip,Tulp1,Eps8,Kcna5,S100a8,Map6,Map1b,Myom1,Cav3,Enah,Fes,Mtus2,Slc8a1,Myo1f,Myl9,Itgb1,Myh11,Mesdc1,Map1a,Pawr,Dst,Ceacam1,Mical1,Mefv,Dstn,Pex14,Myh10,Adora2a,Ctnna3,Fblim1,Unc5c,Synpo2,Myo7a,Hdgfrp3,Klc…
GO:0098772	molecular function regulator	192	2924	6.63e-06	Pdgfb,Spi1,Ppard,Tgfb3,Irf5,Tead4,Saa3,Gprc5b,Ccl8,Mnda,Hyal2,Ncf1,Cyth1,Jph2,Nos2,Tbx3,Cxcl16,Ccl6,Ccl9,Arhgef25,Hey2,Vsir,Kcnmb1,Igfbp3,Id2,Adap2,Serpina3n,Actn1,Thrb,Rgcc,Nkx3-1,Gpihbp1,Arhgap31,Cdkn1a,Cxcl13,Fgd2,Pim1,C3,C1qtnf9,Pitx3,Irf7,Sox17,Serpine2,Rgs4,Notch1,Il1b,Pkia,Smad9,Gpsm2,Zbtb7b,Arhgef2,Dock7,Mycl,Sema3c,Sema3d,Prdm16,Rasgef1b,Foxp2,Wnt16,Arhgef5,Lmcd1,Timp4,Pglyrp1,Dkk3,Fgf13…	Pdgfb,Spi1,Ppard,Tgfb3,Irf5,Tead4,Saa3,Gprc5b,Ccl8,Mnda,Hyal2,Ncf1,Cyth1,Jph2,Nos2,Tbx3,Cxcl16,Ccl6,Ccl9,Arhgef25,Hey2,Vsir,Kcnmb1,Igfbp3,Id2,Adap2,Serpina3n,Actn1,Thrb,Rgcc,Nkx3-1,Gpihbp1,Arhgap31,Cdkn1a,Cxcl13,Fgd2,Pim1,C3,C1qtnf9,Pitx3,Irf7,Sox17,Serpine2,Rgs4,Notch1,Il1b,Pkia,Smad9,Gpsm2,Zbtb7b,Arhgef2,Dock7,Mycl,Sema3c,Sema3d,Prdm16,Rasgef1b,Foxp2,Wnt16,Arhgef5,Lmcd1,Timp4,Pglyrp1,Dkk3,Fgf13…
GO:0140375	immune receptor activity	23	117	7.27e-06	Osmr,Ccr1,Il1r2,Fcgr2b,Il6ra,Fcgr1,F3,Il4ra,Il10ra,Flt3,Il22ra2,Fpr2,Csf2ra,Fcgr4,Fcer1g,Csf2rb,Csf2rb2,Cd74,Il11ra1,Cntfr,Csf3r,Gpr35,Fcgr3	Osmr,Ccr1,Il1r2,Fcgr2b,Il6ra,Fcgr1,F3,Il4ra,Il10ra,Flt3,Il22ra2,Fpr2,Csf2ra,Fcgr4,Fcer1g,Csf2rb,Csf2rb2,Cd74,Il11ra1,Cntfr,Csf3r,Gpr35,Fcgr3
GO:0097367	carbohydrate derivative binding	146	2089	1.35e-05	Stk38l,Srpk3,Pnck,Lamb1,Hck,Map3k11,Dyrk2,Ephb3,Epha2,Tgfbr1,Ccl8,Eng,Hyal2,Lbp,Rnd3,Ksr1,Nos2,Cd22,Tube1,Nuak1,Cdc34,Flt4,Abcc3,Prkch,Col2a1,Ciita,Mylk,Cxcl13,Pim1,Abcg1,Dpysl3,Csf1r,Pip5k1b,Prps2,Serpine2,Rab17,Cdk18,Mark1,Tyro3,Gucy1b3,Bmpr1b,Abca1,Map3k6,Fgr,Flt1,Pglyrp1,Lyve1,Btk,Rrad,Mlh1,Oas3,Bmpr1a,Tie1,Lyn,Flt3,Slfn8,Acss3,Chd6,Brip1,Pim3,Fgf1,Stab1,Acta2,Gucy1a3,Runx3,Chil3,Nov,Arl11,Gl…	Stk38l,Srpk3,Pnck,Lamb1,Hck,Map3k11,Dyrk2,Ephb3,Epha2,Tgfbr1,Ccl8,Eng,Hyal2,Lbp,Rnd3,Ksr1,Nos2,Cd22,Tube1,Nuak1,Cdc34,Flt4,Abcc3,Prkch,Col2a1,Ciita,Mylk,Cxcl13,Pim1,Abcg1,Dpysl3,Csf1r,Pip5k1b,Prps2,Serpine2,Rab17,Cdk18,Mark1,Tyro3,Gucy1b3,Bmpr1b,Abca1,Map3k6,Fgr,Flt1,Pglyrp1,Lyve1,Btk,Rrad,Mlh1,Oas3,Bmpr1a,Tie1,Lyn,Flt3,Slfn8,Acss3,Chd6,Brip1,Pim3,Fgf1,Stab1,Acta2,Gucy1a3,Runx3,Chil3,Nov,Arl11,Gl…
GO:0004888	transmembrane signaling receptor activity	76	872	1.66e-05	Itgb2,Ppard,Ephb3,Epha2,Tgfbr1,Gprc5b,Eng,Ptger1,Flt4,Osmr,Csf1r,Ccr1,Il1r2,Fcgr2b,Notch1,Tyro3,Il6ra,Fcgr1,F3,Bmpr1b,Abca1,Cd72,Tnfrsf1b,Flt1,Il4ra,Lyve1,Il10ra,Bmpr1a,Tie1,Flt3,Il22ra2,Tlr13,Antxr1,S1pr1,Sorl1,Tlr1,Gpr4,Tlr7,Fpr2,Epha3,Sema5a,Plxnb1,Epha1,Csf2ra,Fcgr4,Fcer1g,Tlr9,Fgfr3,Csf2rb,Csf2rb2,Cd74,Ramp1,Cnr2,Il11ra1,Cntfr,Gpr182,Adora2a,Csf3r,Unc5c,Nfam1,Ptk2b,Tlr8,Gpr116,Nrp2,Fzd7,Ephb…	Itgb2,Ppard,Ephb3,Epha2,Tgfbr1,Gprc5b,Eng,Ptger1,Flt4,Osmr,Csf1r,Ccr1,Il1r2,Fcgr2b,Notch1,Tyro3,Il6ra,Fcgr1,F3,Bmpr1b,Abca1,Cd72,Tnfrsf1b,Flt1,Il4ra,Lyve1,Il10ra,Bmpr1a,Tie1,Flt3,Il22ra2,Tlr13,Antxr1,S1pr1,Sorl1,Tlr1,Gpr4,Tlr7,Fpr2,Epha3,Sema5a,Plxnb1,Epha1,Csf2ra,Fcgr4,Fcer1g,Tlr9,Fgfr3,Csf2rb,Csf2rb2,Cd74,Ramp1,Cnr2,Il11ra1,Cntfr,Gpr182,Adora2a,Csf3r,Unc5c,Nfam1,Ptk2b,Tlr8,Adgrf5,Nrp2,Fzd7,Ephb…
GO:0019838	growth factor binding	25	146	1.66e-05	Pdgfb,Ltbp1,Tgfb3,Tgfbr1,Eng,Hyal2,Flt4,Igfbp3,Osmr,Col2a1,Cxcl13,Twsg1,Csf1r,Il1r2,Itgav,Il6ra,Flt1,Il10ra,Flt3,Nov,Fgfr3,Ptprz1,Il11ra1,Ntf3,Fgfr2	Pdgfb,Ltbp1,Tgfb3,Tgfbr1,Eng,Hyal2,Flt4,Igfbp3,Osmr,Col2a1,Cxcl13,Twsg1,Csf1r,Il1r2,Itgav,Il6ra,Flt1,Il10ra,Flt3,Nov,Fgfr3,Ptprz1,Il11ra1,Ntf3,Fgfr2
GO:0004713	protein tyrosine kinase activity	24	138	2.21e-05	Hck,Dyrk2,Ephb3,Epha2,Flt4,Csf1r,Tyro3,Fgr,Flt1,Btk,Tie1,Lyn,Flt3,Jak3,Epha3,Epha1,Fes,Fgfr3,Ptk2b,Nrp2,Ephb6,Tnk2,Fgfr2,Syk	Hck,Dyrk2,Ephb3,Epha2,Flt4,Csf1r,Tyro3,Fgr,Flt1,Btk,Tie1,Lyn,Flt3,Jak3,Epha3,Epha1,Fes,Fgfr3,Ptk2b,Nrp2,Ephb6,Tnk2,Fgfr2,Syk
GO:0019955	cytokine binding	23	131	3.35e-05	Ltbp1,Tgfb3,Tgfbr1,Eng,Hyal2,Osmr,Twsg1,Csf1r,Ccr1,Il1r2,Itgav,Il6ra,Tnfrsf1b,Tnfrsf9,Il10ra,Il22ra2,Csf2ra,Itgb1,Cd74,Il11ra1,Grem1,Cntfr,Csf3r	Ltbp1,Tgfb3,Tgfbr1,Eng,Hyal2,Osmr,Twsg1,Csf1r,Ccr1,Il1r2,Itgav,Il6ra,Tnfrsf1b,Tnfrsf9,Il10ra,Il22ra2,Csf2ra,Itgb1,Cd74,Il11ra1,Grem1,Cntfr,Csf3r
GO:0019899	enzyme binding	153	2277	4.73e-05	Ncs1,Itgb2,Ddt,Slc9a3r2,Lamb1,Map3k11,Sh2b2,Tgfbr1,Gprc5b,Hyal2,Cyth1,Slc12a7,Ksr1,Nos2,Cd22,Arhgef25,Hey2,Tysnd1,Vsir,Flt4,Nfkbia,Prkch,Thrb,Vcl,Rgcc,Nkx3-1,Gpihbp1,Sdf2l1,Hcls1,Mylk,Ehhadh,Cdkn1a,Fgd2,Csf1r,Cyp2e1,Grb14,Notch1,Itgav,Pkia,Il6ra,Zbtb7b,Arhgef2,F3,Abca1,Dock7,Tnfrsf1b,Fgr,Rasgef1b,Arhgef5,Timp4,Itgax,Flna,Eif4ebp1,Cotl1,Cdh5,Usp2,Bace1,Cyp1a1,Mlh1,Rgl3,Parp14,Lyn,Cspg4,Flt3,Syne1,…	Ncs1,Itgb2,Ddt,Slc9a3r2,Lamb1,Map3k11,Sh2b2,Tgfbr1,Gprc5b,Hyal2,Cyth1,Slc12a7,Ksr1,Nos2,Cd22,Arhgef25,Hey2,Tysnd1,Vsir,Flt4,Nfkbia,Prkch,Thrb,Vcl,Rgcc,Nkx3-1,Gpihbp1,Sdf2l1,Hcls1,Mylk,Ehhadh,Cdkn1a,Fgd2,Csf1r,Cyp2e1,Grb14,Notch1,Itgav,Pkia,Il6ra,Zbtb7b,Arhgef2,F3,Abca1,Dock7,Tnfrsf1b,Fgr,Rasgef1b,Arhgef5,Timp4,Itgax,Flna,Eif4ebp1,Cotl1,Cdh5,Usp2,Bace1,Cyp1a1,Mlh1,Rgl3,Parp14,Lyn,Cspg4,Flt3,Syne1,…
GO:0019199	transmembrane receptor protein kinase activity	18	83	4.75e-05	Ephb3,Epha2,Tgfbr1,Eng,Flt4,Csf1r,Tyro3,Bmpr1b,Flt1,Bmpr1a,Tie1,Flt3,Epha3,Epha1,Fgfr3,Nrp2,Ephb6,Fgfr2	Ephb3,Epha2,Tgfbr1,Eng,Flt4,Csf1r,Tyro3,Bmpr1b,Flt1,Bmpr1a,Tie1,Flt3,Epha3,Epha1,Fgfr3,Nrp2,Ephb6,Fgfr2
GO:0004672	protein kinase activity	54	566	8.77e-05	Stk38l,Srpk3,Pnck,Hck,Map3k11,Dyrk2,Ephb3,Epha2,Tgfbr1,Eng,Ksr1,Nuak1,Flt4,Prkch,Mylk,Cdkn1a,Pim1,Csf1r,Cdk18,Mark1,Tyro3,Bmpr1b,Map3k6,Fgr,Flt1,Btk,Bmpr1a,Tie1,Lyn,Flt3,Pim3,Jak3,Epha3,Rock1,Camk2g,Epha1,Prkg1,Plk3,Fes,Nuak2,Fgfr3,Zak,Camkk1,Pak6,Rps6ka1,D8Ertd82e,Ptk2b,Nrp2,Ephb6,Tnk2,Fgfr2,Snrk,Syk,Tnik	Stk38l,Srpk3,Pnck,Hck,Map3k11,Dyrk2,Ephb3,Epha2,Tgfbr1,Eng,Ksr1,Nuak1,Flt4,Prkch,Mylk,Cdkn1a,Pim1,Csf1r,Cdk18,Mark1,Tyro3,Bmpr1b,Map3k6,Fgr,Flt1,Btk,Bmpr1a,Tie1,Lyn,Flt3,Pim3,Jak3,Epha3,Rock1,Camk2g,Epha1,Prkg1,Plk3,Fes,Nuak2,Fgfr3,Zak,Camkk1,Pak6,Rps6ka1,D8Ertd82e,Ptk2b,Nrp2,Ephb6,Tnk2,Fgfr2,Snrk,Syk,Tnik
GO:0036094	small molecule binding	158	2406	9.6e-05	Stk38l,Srpk3,Pnck,Ppard,Hck,Prodh,Map3k11,Dyrk2,Slc1a3,Ephb3,Epha2,Ddah2,Tgfbr1,Eng,Hyal2,Cybb,Rnd3,Ksr1,Nos2,Plod1,Cd22,Tube1,Nuak1,Cdc34,Flt4,Adap2,Abcc3,Prkch,Ciita,Mylk,Pim1,Abcg1,Xdh,Csf1r,Pip5k1b,Prps2,Rab17,Cdk18,Xpr1,Mark1,Tyro3,Hdc,Gpsm2,Gucy1b3,Bmpr1b,Abca1,Map3k6,Fgr,Rbp7,Flt1,Lyve1,Btk,Gpt2,Pgls,Slc27a1,Rrad,Nt5e,Mlh1,Oas3,Qsox1,Bmpr1a,Tie1,Parp14,Itpr3,Lyn,Flt3,Slfn8,Acss3,Egln3,Chd6…	Stk38l,Srpk3,Pnck,Ppard,Hck,Prodh,Map3k11,Dyrk2,Slc1a3,Ephb3,Epha2,Ddah2,Tgfbr1,Eng,Hyal2,Cybb,Rnd3,Ksr1,Nos2,Plod1,Cd22,Tube1,Nuak1,Cdc34,Flt4,Adap2,Abcc3,Prkch,Ciita,Mylk,Pim1,Abcg1,Xdh,Csf1r,Pip5k1b,Prps2,Rab17,Cdk18,Xpr1,Mark1,Tyro3,Hdc,Gpsm2,Gucy1b3,Bmpr1b,Abca1,Map3k6,Fgr,Rbp7,Flt1,Lyve1,Btk,Gpt2,Pgls,Slc27a1,Rrad,Nt5e,Mlh1,Oas3,Qsox1,Bmpr1a,Tie1,Parp14,Itpr3,Lyn,Flt3,Slfn8,Acss3,Egln3,Chd6…
GO:0005178	integrin binding	22	136	0.00017	Itgb2,Lamb1,Actn1,Itgav,Il1b,Jam3,Tgfbi,Lyn,Npnt,Sema7a,Fgf1,Nov,Emp2,Icam1,Itgb1,Ptprz1,Adam8,Itgb4,Col4a3,Dmd,Syk,Lcp1	Itgb2,Lamb1,Actn1,Itgav,Il1b,Jam3,Tgfbi,Lyn,Npnt,Sema7a,Fgf1,Nov,Emp2,Icam1,Itgb1,Ptprz1,Adam8,Itgb4,Col4a3,Dmd,Syk,Lcp1
GO:0042802	identical protein binding	133	1962	0.00018	Pdgfb,Tgfb3,Map3k11,Irf5,Sh2b2,Mnda,Eng,Ceacam16,Nos2,Hey2,Pbld1,Tysnd1,Vsir,Flt4,Upp1,Nfkbia,Actn1,Tppp,Thrb,Fam118a,Col2a1,Abcg1,Xdh,Dpysl3,Csf1r,C1qtnf9,Baiap2,Prps2,Rassf3,Slc11a1,Hdc,Gpsm2,Il6ra,Zbtb7b,Cd38,Tpst2,Foxp2,Flt1,Tyrobp,Btk,Flna,Rbpms,Jam3,Usp2,Tbx18,Plvap,Bmpr1a,Gipc2,Hey1,Itpr3,Scube3,Cpq,Syne1,Plekhh2,Tlr13,Tgfb2,Ndp,Kcnh2,C1qtnf2,Pik3ap1,Lcn2,Napepld,Glb1,Ier5,Pam,Samhd1,Tlr1,…	Pdgfb,Tgfb3,Map3k11,Irf5,Sh2b2,Mnda,Eng,Ceacam16,Nos2,Hey2,Pbld1,Tysnd1,Vsir,Flt4,Upp1,Nfkbia,Actn1,Tppp,Thrb,Fam118a,Col2a1,Abcg1,Xdh,Dpysl3,Csf1r,C1qtnf9,Baiap2,Prps2,Rassf3,Slc11a1,Hdc,Gpsm2,Il6ra,Zbtb7b,Cd38,Tpst2,Foxp2,Flt1,Tyrobp,Btk,Flna,Rbpms,Jam3,Usp2,Tbx18,Plvap,Bmpr1a,Gipc2,Hey1,Itpr3,Scube3,Cpq,Syne1,Plekhh2,Tlr13,Tgfb2,Ndp,Kcnh2,C1qtnf2,Pik3ap1,Lcn2,Napepld,Glb1,Ier5,Pam,Samhd1,Tlr1,…
GO:0016773	phosphotransferase activity, alcohol group as acceptor	57	659	0.00062	Stk38l,Srpk3,Pnck,Hck,Map3k11,Dyrk2,Ephb3,Epha2,Tgfbr1,Eng,Ksr1,Nuak1,Flt4,Prkch,Mylk,Cdkn1a,Pim1,Csf1r,Pip5k1b,Cdk18,Mark1,Tyro3,Bmpr1b,Map3k6,Fgr,Flt1,Btk,Bmpr1a,Tie1,Lyn,Flt3,Pim3,Jak3,Epha3,Rock1,Camk2g,Epha1,Prkg1,Plk3,Fes,Nuak2,Fgfr3,Dgkg,Zak,Camkk1,Pak6,Dolk,Rps6ka1,D8Ertd82e,Ptk2b,Nrp2,Ephb6,Tnk2,Fgfr2,Snrk,Syk,Tnik	Stk38l,Srpk3,Pnck,Hck,Map3k11,Dyrk2,Ephb3,Epha2,Tgfbr1,Eng,Ksr1,Nuak1,Flt4,Prkch,Mylk,Cdkn1a,Pim1,Csf1r,Pip5k1b,Cdk18,Mark1,Tyro3,Bmpr1b,Map3k6,Fgr,Flt1,Btk,Bmpr1a,Tie1,Lyn,Flt3,Pim3,Jak3,Epha3,Rock1,Camk2g,Epha1,Prkg1,Plk3,Fes,Nuak2,Fgfr3,Dgkg,Zak,Camkk1,Pak6,Dolk,Rps6ka1,D8Ertd82e,Ptk2b,Nrp2,Ephb6,Tnk2,Fgfr2,Snrk,Syk,Tnik
GO:0004896	cytokine receptor activity	17	93	0.00064	Osmr,Ccr1,Il1r2,Il6ra,F3,Il4ra,Il10ra,Flt3,Il22ra2,Csf2ra,Csf2rb,Csf2rb2,Cd74,Il11ra1,Cntfr,Csf3r,Gpr35	Osmr,Ccr1,Il1r2,Il6ra,F3,Il4ra,Il10ra,Flt3,Il22ra2,Csf2ra,Csf2rb,Csf2rb2,Cd74,Il11ra1,Cntfr,Csf3r,Gpr35
GO:0016301	kinase activity	60	714	0.00074	Stk38l,Srpk3,Pnck,Hck,Map3k11,Dyrk2,Ephb3,Epha2,Tgfbr1,Eng,Ksr1,Nuak1,Flt4,Prkch,Ciita,Mylk,Cdkn1a,Pim1,Csf1r,Pip5k1b,Prps2,Cdk18,Mark1,Tyro3,Bmpr1b,Map3k6,Fgr,Flt1,Btk,Bmpr1a,Tie1,Lyn,Flt3,Pim3,Jak3,Epha3,Rock1,Camk2g,Epha1,Prkg1,Plk3,Fes,Nuak2,Fgfr3,Dgkg,Zak,Camkk1,Pak6,Dolk,Rps6ka1,D8Ertd82e,Ptk2b,Nrp2,Ephb6,Tnk2,Fgfr2,Snrk,Syk,Sgms1,Tnik	Stk38l,Srpk3,Pnck,Hck,Map3k11,Dyrk2,Ephb3,Epha2,Tgfbr1,Eng,Ksr1,Nuak1,Flt4,Prkch,Ciita,Mylk,Cdkn1a,Pim1,Csf1r,Pip5k1b,Prps2,Cdk18,Mark1,Tyro3,Bmpr1b,Map3k6,Fgr,Flt1,Btk,Bmpr1a,Tie1,Lyn,Flt3,Pim3,Jak3,Epha3,Rock1,Camk2g,Epha1,Prkg1,Plk3,Fes,Nuak2,Fgfr3,Dgkg,Zak,Camkk1,Pak6,Dolk,Rps6ka1,D8Ertd82e,Ptk2b,Nrp2,Ephb6,Tnk2,Fgfr2,Snrk,Syk,Sgms1,Tnik
GO:0004714	transmembrane receptor protein tyrosine kinase activity	14	66	0.00097	Ephb3,Epha2,Flt4,Csf1r,Tyro3,Flt1,Tie1,Flt3,Epha3,Epha1,Fgfr3,Nrp2,Ephb6,Fgfr2	Ephb3,Epha2,Flt4,Csf1r,Tyro3,Flt1,Tie1,Flt3,Epha3,Epha1,Fgfr3,Nrp2,Ephb6,Fgfr2
GO:0005539	glycosaminoglycan binding	25	202	0.0019	Ccl8,Eng,Hyal2,Cxcl13,Dpysl3,Serpine2,Pglyrp1,Lyve1,Fgf1,Stab1,Nov,Ecm2,Lipg,Itgam,Sema5a,Postn,Fgf14,Nrp2,Fstl1,Col19a1,Fgfr2,Thbs2,Ncam1,Apoe,Gpr56	Ccl8,Eng,Hyal2,Cxcl13,Dpysl3,Serpine2,Pglyrp1,Lyve1,Fgf1,Stab1,Nov,Ecm2,Lipg,Itgam,Sema5a,Postn,Fgf14,Nrp2,Fstl1,Col19a1,Fgfr2,Thbs2,Ncam1,Apoe,Adgrg1
GO:0035325	Toll-like receptor binding	7	14	0.0026	Saa3,Tlr1,S100a8,Ceacam1,S100a9,Syk,Unc93b1	Saa3,Tlr1,S100a8,Ceacam1,S100a9,Syk,Unc93b1
GO:0003824	catalytic activity	287	5224	0.003	Stk38l,Ddt,Srpk3,Pnck,Napsa,Fkbp7,Hck,Cyp4f18,Prodh,Man1a,Map3k11,Dyrk2,Lpcat3,Ephb3,Epha2,Ddah2,Tgfbr1,Eng,Hyal2,Fads1,Mmp13,Cybb,Ncf1,Ctsz,Rnd3,Ksr1,Nos2,Mmp8,Plod1,Tube1,Nuak1,Pbld1,Tysnd1,Ppa1,Glt8d2,Aldh1l2,Cdc34,Flt4,Upp1,Abcc3,Prkch,Galnt16,Tppp,Galnt15,Irg1,Endou,Ciita,Sdf2l1,Mylk,Ehhadh,Cdkn1a,Pim1,Abcg1,Xdh,Tmem8,Dpysl3,Csf1r,Pcsk5,Pip5k1b,Bbs4,Prdx4,Cyp2e1,Prps2,Ccr1,Rab17,Cdk18,Mark1,…	Stk38l,Ddt,Srpk3,Pnck,Napsa,Fkbp7,Hck,Cyp4f18,Prodh,Man1a,Map3k11,Dyrk2,Lpcat3,Ephb3,Epha2,Ddah2,Tgfbr1,Eng,Hyal2,Fads1,Mmp13,Cybb,Ncf1,Ctsz,Rnd3,Ksr1,Nos2,Mmp8,Plod1,Tube1,Nuak1,Pbld1,Tysnd1,Ppa1,Glt8d2,Aldh1l2,Cdc34,Flt4,Upp1,Abcc3,Prkch,Galnt16,Tppp,Galnt15,Acod1,Endou,Ciita,Sdf2l1,Mylk,Ehhadh,Cdkn1a,Pim1,Abcg1,Xdh,Tmem8,Dpysl3,Csf1r,Pcsk5,Pip5k1b,Bbs4,Prdx4,Cyp2e1,Prps2,Ccr1,Rab17,Cdk18,Mark1…
GO:0016772	transferase activity, transferring phosphorus-containing groups	65	843	0.0033	Stk38l,Srpk3,Pnck,Hck,Map3k11,Dyrk2,Ephb3,Epha2,Tgfbr1,Eng,Ksr1,Nuak1,Flt4,Prkch,Ciita,Mylk,Cdkn1a,Pim1,Csf1r,Pip5k1b,Prps2,Cdk18,Mark1,Tyro3,Bmpr1b,Map3k6,Fgr,Oasl1,Flt1,Btk,Oas3,Bmpr1a,Tie1,Lyn,Flt3,Pim3,Jak3,Oas2,Dntt,Epha3,Rock1,Camk2g,Epha1,Prkg1,Plk3,Oas1a,Fes,Nuak2,Fgfr3,Dgkg,Zak,Camkk1,Pak6,Dolk,Rps6ka1,D8Ertd82e,Ptk2b,Nrp2,Ephb6,Tnk2,Fgfr2,Snrk,Syk,Sgms1,Tnik	Stk38l,Srpk3,Pnck,Hck,Map3k11,Dyrk2,Ephb3,Epha2,Tgfbr1,Eng,Ksr1,Nuak1,Flt4,Prkch,Ciita,Mylk,Cdkn1a,Pim1,Csf1r,Pip5k1b,Prps2,Cdk18,Mark1,Tyro3,Bmpr1b,Map3k6,Fgr,Oasl1,Flt1,Btk,Oas3,Bmpr1a,Tie1,Lyn,Flt3,Pim3,Jak3,Oas2,Dntt,Epha3,Rock1,Camk2g,Epha1,Prkg1,Plk3,Oas1a,Fes,Nuak2,Fgfr3,Dgkg,Zak,Camkk1,Pak6,Dolk,Rps6ka1,D8Ertd82e,Ptk2b,Nrp2,Ephb6,Tnk2,Fgfr2,Snrk,Syk,Sgms1,Tnik
GO:0051015	actin filament binding	24	200	0.004	Actn1,Vcl,Hcls1,Fscn1,Pls3,Flna,Cotl1,Tagln,Nexn,Syne1,Ablim3,Antxr1,Tulp1,Myom1,Myo1f,Myh11,Dstn,Myh10,Ctnna3,Myo7a,Cacnb2,Svil,Lcp1,Adssl1	Actn1,Vcl,Hcls1,Fscn1,Pls3,Flna,Cotl1,Tagln,Nexn,Syne1,Ablim3,Antxr1,Tulp1,Myom1,Myo1f,Myh11,Dstn,Myh10,Ctnna3,Myo7a,Cacnb2,Svil,Lcp1,Adssl1
GO:0051393	alpha-actinin binding	9	30	0.004	Pdlim3,Pdlim7,Kcna5,Myom1,Itgb1,Adora2a,Synpo2,Cacna1d,Cacna1c	Pdlim3,Pdlim7,Kcna5,Myom1,Itgb1,Adora2a,Synpo2,Cacna1d,Cacna1c
GO:0071813	lipoprotein particle binding	9	30	0.004	Gpihbp1,Abca1,Colec12,Scarf1,Stab1,Sorl1,Pltp,Scarb1,Apoe	Gpihbp1,Abca1,Colec12,Scarf1,Stab1,Sorl1,Pltp,Scarb1,Apoe
GO:0042805	actinin binding	10	39	0.0041	Csrp1,Pdlim3,Pdlim7,Kcna5,Myom1,Itgb1,Adora2a,Synpo2,Cacna1d,Cacna1c	Csrp1,Pdlim3,Pdlim7,Kcna5,Myom1,Itgb1,Adora2a,Synpo2,Cacna1d,Cacna1c
GO:0001540	amyloid-beta binding	12	58	0.0042	Itgb2,Fcgr2b,Bace1,Tgfb2,Apba3,Sorl1,Fpr2,Pirb,Scarb1,Cd74,Apoe,Gprasp2	Itgb2,Fcgr2b,Bace1,Tgfb2,Apba3,Sorl1,Fpr2,Pirb,Scarb1,Cd74,Apoe,Gprasp2
GO:0038024	cargo receptor activity	13	72	0.0068	Cxcl16,Endou,Abca1,Lgals3bp,Apobr,Colec12,Scarf1,Stab1,Fpr2,Itgam,Scarb1,Cd163,Abca7	Cxcl16,Endou,Abca1,Lgals3bp,Apobr,Colec12,Scarf1,Stab1,Fpr2,Itgam,Scarb1,Cd163,Abca7
GO:0038187	pattern recognition receptor activity	7	19	0.0092	Clec4e,Pglyrp1,Colec12,Tlr7,Tlr9,Scarb1,Tlr8	Clec4e,Pglyrp1,Colec12,Tlr7,Tlr9,Scarb1,Tlr8
GO:0005319	lipid transporter activity	17	122	0.0094	Abcg1,Abca1,Mfsd2a,Slc10a6,Slco2b1,Slc27a1,Osbpl11,Spns2,Slc27a2,Pltp,Ttpa,Ceacam1,Abcc1,Osbpl3,Abca7,Gramd1b,Apoe	Abcg1,Abca1,Mfsd2a,Slc10a6,Slco2b1,Slc27a1,Osbpl11,Spns2,Slc27a2,Pltp,Ttpa,Ceacam1,Abcc1,Osbpl3,Abca7,Gramd1b,Apoe
GO:0019763	immunoglobulin receptor activity	5	7	0.0096	Fcgr2b,Fcgr1,Fcgr4,Fcer1g,Fcgr3	Fcgr2b,Fcgr1,Fcgr4,Fcer1g,Fcgr3
GO:0005516	calmodulin binding	22	191	0.0116	Cnn1,Pnck,Cnn2,Nos2,Mylk,Rrad,Arpp21,Map6,Camk2g,Rasl12,Slc8a1,Myo1f,Myh11,Camkk1,Ceacam1,Nos1,Myh10,Myo7a,Cacna1c,Atp2b4,Adcy3,Slc8a2	Cnn1,Pnck,Cnn2,Nos2,Mylk,Rrad,Arpp21,Map6,Camk2g,Rasl12,Slc8a1,Myo1f,Myh11,Camkk1,Ceacam1,Nos1,Myh10,Myo7a,Cacna1c,Atp2b4,Adcy3,Slc8a2
GO:0000166	nucleotide binding	125	2021	0.0123	Stk38l,Srpk3,Pnck,Hck,Prodh,Map3k11,Dyrk2,Ephb3,Epha2,Tgfbr1,Cybb,Rnd3,Ksr1,Nos2,Tube1,Nuak1,Cdc34,Flt4,Abcc3,Prkch,Ciita,Mylk,Pim1,Abcg1,Xdh,Csf1r,Pip5k1b,Prps2,Rab17,Cdk18,Mark1,Tyro3,Gpsm2,Gucy1b3,Bmpr1b,Abca1,Map3k6,Fgr,Flt1,Btk,Slc27a1,Rrad,Nt5e,Mlh1,Oas3,Qsox1,Bmpr1a,Tie1,Parp14,Lyn,Flt3,Slfn8,Acss3,Chd6,Brip1,Pim3,Kcnab1,Acta2,Gucy1a3,Runx3,Arl11,Gimap5,Slc27a2,Chd7,Samhd1,Jak3,Oas2,Acsm5,…	Stk38l,Srpk3,Pnck,Hck,Prodh,Map3k11,Dyrk2,Ephb3,Epha2,Tgfbr1,Cybb,Rnd3,Ksr1,Nos2,Tube1,Nuak1,Cdc34,Flt4,Abcc3,Prkch,Ciita,Mylk,Pim1,Abcg1,Xdh,Csf1r,Pip5k1b,Prps2,Rab17,Cdk18,Mark1,Tyro3,Gpsm2,Gucy1b3,Bmpr1b,Abca1,Map3k6,Fgr,Flt1,Btk,Slc27a1,Rrad,Nt5e,Mlh1,Oas3,Qsox1,Bmpr1a,Tie1,Parp14,Lyn,Flt3,Slfn8,Acss3,Chd6,Brip1,Pim3,Kcnab1,Acta2,Gucy1a3,Runx3,Arl11,Gimap5,Slc27a2,Chd7,Samhd1,Jak3,Oas2,Acsm5,…
GO:0008307	structural constituent of muscle	7	21	0.0135	Csrp1,Pdlim3,Nexn,Myom1,Myh11,Dmd,Myl6	Csrp1,Pdlim3,Nexn,Myom1,Myh11,Dmd,Myl6
GO:0017124	SH3 domain binding	17	128	0.0135	Ncf1,Evl,Arhgap31,Hcls1,Dpysl3,Sh3bgrl,Sh3bgr,Lyn,Arhgap27,Abi3,Adam12,Enah,Synj2,Mical1,Shank3,Afap1l1,Inpp5d	Ncf1,Evl,Arhgap31,Hcls1,Dpysl3,Sh3bgrl,Sh3bgr,Lyn,Arhgap27,Abi3,Adam12,Enah,Synj2,Mical1,Shank3,Afap1l1,Inpp5d
GO:0019864	IgG binding	5	8	0.0135	Fcgr2b,Fcgr1,Fcgr4,Fcer1g,Fcgr3	Fcgr2b,Fcgr1,Fcgr4,Fcer1g,Fcgr3
GO:0032559	adenyl ribonucleotide binding	95	1453	0.0135	Stk38l,Srpk3,Pnck,Hck,Map3k11,Dyrk2,Ephb3,Epha2,Tgfbr1,Ksr1,Nuak1,Cdc34,Flt4,Abcc3,Prkch,Ciita,Mylk,Pim1,Abcg1,Csf1r,Pip5k1b,Prps2,Cdk18,Mark1,Tyro3,Bmpr1b,Abca1,Map3k6,Fgr,Flt1,Btk,Mlh1,Oas3,Bmpr1a,Tie1,Lyn,Flt3,Slfn8,Acss3,Chd6,Brip1,Pim3,Acta2,Runx3,Slc27a2,Chd7,Jak3,Oas2,Acsm5,Slfn5,Epha3,Rock1,Camk2g,Epha1,Prkg1,Actg2,Hspe1,Plk3,Oas1a,Fes,Nuak2,Glul,Myo1f,Fgfr3,Dgkg,Myh11,Zak,Camkk1,Helz2,Hs…	Stk38l,Srpk3,Pnck,Hck,Map3k11,Dyrk2,Ephb3,Epha2,Tgfbr1,Ksr1,Nuak1,Cdc34,Flt4,Abcc3,Prkch,Ciita,Mylk,Pim1,Abcg1,Csf1r,Pip5k1b,Prps2,Cdk18,Mark1,Tyro3,Bmpr1b,Abca1,Map3k6,Fgr,Flt1,Btk,Mlh1,Oas3,Bmpr1a,Tie1,Lyn,Flt3,Slfn8,Acss3,Chd6,Brip1,Pim3,Acta2,Runx3,Slc27a2,Chd7,Jak3,Oas2,Acsm5,Slfn5,Epha3,Rock1,Camk2g,Epha1,Prkg1,Actg2,Hspe1,Plk3,Oas1a,Fes,Nuak2,Glul,Myo1f,Fgfr3,Dgkg,Myh11,Zak,Camkk1,Helz2,Hs…
GO:0098631	cell adhesion mediator activity	9	38	0.0135	Esam,Bcam,Emb,Jam3,Nexn,Bsg,Itgb1,Igsf9,Cd200	Esam,Bcam,Emb,Jam3,Nexn,Bsg,Itgb1,Igsf9,Cd200
GO:0005518	collagen binding	12	69	0.0137	Pdgfb,Mmp13,Tgfbi,Cspg4,Itga9,Antxr1,Ecm2,Tll1,Itgb1,Map1a,Srgn,Gpr56	Pdgfb,Mmp13,Tgfbi,Cspg4,Itga9,Antxr1,Ecm2,Tll1,Itgb1,Map1a,Srgn,Adgrg1
GO:0032553	ribonucleotide binding	112	1789	0.0158	Stk38l,Srpk3,Pnck,Hck,Map3k11,Dyrk2,Ephb3,Epha2,Tgfbr1,Rnd3,Ksr1,Nos2,Tube1,Nuak1,Cdc34,Flt4,Abcc3,Prkch,Ciita,Mylk,Pim1,Abcg1,Csf1r,Pip5k1b,Prps2,Rab17,Cdk18,Mark1,Tyro3,Gucy1b3,Bmpr1b,Abca1,Map3k6,Fgr,Flt1,Btk,Rrad,Mlh1,Oas3,Bmpr1a,Tie1,Lyn,Flt3,Slfn8,Acss3,Chd6,Brip1,Pim3,Acta2,Gucy1a3,Runx3,Arl11,Gimap5,Slc27a2,Chd7,Samhd1,Jak3,Oas2,Acsm5,Slfn5,Epha3,Pde5a,Rock1,Camk2g,Epha1,Prkg1,Actg2,Hspe1…	Stk38l,Srpk3,Pnck,Hck,Map3k11,Dyrk2,Ephb3,Epha2,Tgfbr1,Rnd3,Ksr1,Nos2,Tube1,Nuak1,Cdc34,Flt4,Abcc3,Prkch,Ciita,Mylk,Pim1,Abcg1,Csf1r,Pip5k1b,Prps2,Rab17,Cdk18,Mark1,Tyro3,Gucy1b3,Bmpr1b,Abca1,Map3k6,Fgr,Flt1,Btk,Rrad,Mlh1,Oas3,Bmpr1a,Tie1,Lyn,Flt3,Slfn8,Acss3,Chd6,Brip1,Pim3,Acta2,Gucy1a3,Runx3,Arl11,Gimap5,Slc27a2,Chd7,Samhd1,Jak3,Oas2,Acsm5,Slfn5,Epha3,Pde5a,Rock1,Camk2g,Epha1,Prkg1,Actg2,Hspe1…
GO:0005524	ATP binding	91	1393	0.0173	Stk38l,Srpk3,Pnck,Hck,Map3k11,Dyrk2,Ephb3,Epha2,Tgfbr1,Ksr1,Nuak1,Cdc34,Flt4,Abcc3,Prkch,Ciita,Mylk,Pim1,Abcg1,Csf1r,Pip5k1b,Prps2,Cdk18,Mark1,Tyro3,Bmpr1b,Abca1,Map3k6,Fgr,Flt1,Btk,Mlh1,Oas3,Bmpr1a,Tie1,Lyn,Flt3,Slfn8,Acss3,Chd6,Brip1,Pim3,Acta2,Runx3,Slc27a2,Chd7,Jak3,Oas2,Acsm5,Slfn5,Epha3,Rock1,Camk2g,Epha1,Prkg1,Actg2,Hspe1,Plk3,Oas1a,Fes,Nuak2,Glul,Myo1f,Fgfr3,Dgkg,Myh11,Zak,Camkk1,Helz2,Hs…	Stk38l,Srpk3,Pnck,Hck,Map3k11,Dyrk2,Ephb3,Epha2,Tgfbr1,Ksr1,Nuak1,Cdc34,Flt4,Abcc3,Prkch,Ciita,Mylk,Pim1,Abcg1,Csf1r,Pip5k1b,Prps2,Cdk18,Mark1,Tyro3,Bmpr1b,Abca1,Map3k6,Fgr,Flt1,Btk,Mlh1,Oas3,Bmpr1a,Tie1,Lyn,Flt3,Slfn8,Acss3,Chd6,Brip1,Pim3,Acta2,Runx3,Slc27a2,Chd7,Jak3,Oas2,Acsm5,Slfn5,Epha3,Rock1,Camk2g,Epha1,Prkg1,Actg2,Hspe1,Plk3,Oas1a,Fes,Nuak2,Glul,Myo1f,Fgfr3,Dgkg,Myh11,Zak,Camkk1,Helz2,Hs…
GO:0019770	IgG receptor activity	4	4	0.0174	Fcgr2b,Fcgr1,Fcgr4,Fcgr3	Fcgr2b,Fcgr1,Fcgr4,Fcgr3
GO:0086007	voltage-gated calcium channel activity involved in cardiac muscle cell action potential	4	4	0.0174	Cacna2d1,Cacna1d,Cacna1c,Cacnb2	Cacna2d1,Cacna1d,Cacna1c,Cacnb2
GO:0050431	transforming growth factor beta binding	7	23	0.0176	Ltbp1,Tgfb3,Tgfbr1,Eng,Hyal2,Twsg1,Itgav	Ltbp1,Tgfb3,Tgfbr1,Eng,Hyal2,Twsg1,Itgav
GO:0005085	guanyl-nucleotide exchange factor activity	21	189	0.0194	Cyth1,Arhgef25,Fgd2,Arhgef2,Dock7,Rasgef1b,Arhgef5,Rgl3,Cyth4,Rin3,Ngef,Sh2d3c,St5,Fgd5,Ralgds,Flcn,Arhgef15,Fgd3,Mcf2l,Arhgef9,Rapgef3	Cyth1,Arhgef25,Fgd2,Arhgef2,Dock7,Rasgef1b,Arhgef5,Rgl3,Cyth4,Rin3,Ngef,Sh2d3c,St5,Fgd5,Ralgds,Flcn,Arhgef15,Fgd3,Mcf2l,Arhgef9,Rapgef3
GO:0008201	heparin binding	18	148	0.0195	Ccl8,Cxcl13,Serpine2,Fgf1,Nov,Ecm2,Lipg,Itgam,Postn,Fgf14,Nrp2,Fstl1,Col19a1,Fgfr2,Thbs2,Ncam1,Apoe,Gpr56	Ccl8,Cxcl13,Serpine2,Fgf1,Nov,Ecm2,Lipg,Itgam,Postn,Fgf14,Nrp2,Fstl1,Col19a1,Fgfr2,Thbs2,Ncam1,Apoe,Adgrg1
GO:0044325	ion channel binding	17	135	0.0196	Id2,Actn1,Grina,Fgf13,Flna,Cdh5,Lyn,Ank2,Kcnab1,Kcnip1,Cav3,Slc8a1,Kcnd3,Nos1,Cacna1c,Fhl1,Rapgef3	Id2,Actn1,Grina,Fgf13,Flna,Cdh5,Lyn,Ank2,Kcnab1,Kcnip1,Cav3,Slc8a1,Kcnd3,Nos1,Cacna1c,Fhl1,Rapgef3
GO:0032555	purine ribonucleotide binding	110	1773	0.0215	Stk38l,Srpk3,Pnck,Hck,Map3k11,Dyrk2,Ephb3,Epha2,Tgfbr1,Rnd3,Ksr1,Tube1,Nuak1,Cdc34,Flt4,Abcc3,Prkch,Ciita,Mylk,Pim1,Abcg1,Csf1r,Pip5k1b,Prps2,Rab17,Cdk18,Mark1,Tyro3,Gucy1b3,Bmpr1b,Abca1,Map3k6,Fgr,Flt1,Btk,Rrad,Mlh1,Oas3,Bmpr1a,Tie1,Lyn,Flt3,Slfn8,Acss3,Chd6,Brip1,Pim3,Acta2,Gucy1a3,Runx3,Arl11,Gimap5,Slc27a2,Chd7,Samhd1,Jak3,Oas2,Acsm5,Slfn5,Epha3,Pde5a,Rock1,Camk2g,Epha1,Prkg1,Actg2,Hspe1,Plk3…	Stk38l,Srpk3,Pnck,Hck,Map3k11,Dyrk2,Ephb3,Epha2,Tgfbr1,Rnd3,Ksr1,Tube1,Nuak1,Cdc34,Flt4,Abcc3,Prkch,Ciita,Mylk,Pim1,Abcg1,Csf1r,Pip5k1b,Prps2,Rab17,Cdk18,Mark1,Tyro3,Gucy1b3,Bmpr1b,Abca1,Map3k6,Fgr,Flt1,Btk,Rrad,Mlh1,Oas3,Bmpr1a,Tie1,Lyn,Flt3,Slfn8,Acss3,Chd6,Brip1,Pim3,Acta2,Gucy1a3,Runx3,Arl11,Gimap5,Slc27a2,Chd7,Samhd1,Jak3,Oas2,Acsm5,Slfn5,Epha3,Pde5a,Rock1,Camk2g,Epha1,Prkg1,Actg2,Hspe1,Plk3…
GO:0004715	non-membrane spanning protein tyrosine kinase activity	9	45	0.0309	Hck,Fgr,Btk,Lyn,Jak3,Fes,Ptk2b,Tnk2,Syk	Hck,Fgr,Btk,Lyn,Jak3,Fes,Ptk2b,Tnk2,Syk
GO:0019904	protein domain specific binding	56	778	0.0318	Ncf1,Sntg2,Actn1,Evl,Nkx3-1,Arhgap31,Hcls1,Dpysl3,Baiap2,Scn2a1,Il1b,Gpsm2,Sh3bgrl,Sh3bgr,Lyn,Arhgap27,Pmepa1,Ushbp1,Wbp5,Kcnab1,Kcnh2,Cpe,Tmem88,Tceal8,Tceal3,Abi3,Adam12,Enah,Synj2,Tacc2,Dlg3,Itgb1,Pawr,Mical1,Myo7a,Pou2f2,Shank3,Shisa5,Cacna1d,Cacna1c,Dmd,Fzd7,Cacnb2,Tnk2,Dtna,Afap1l1,Syk,Rab27b,Rapgef3,Atp2b4,Nos1ap,Inpp5d,Card10,Ncam1,Pde2a,Mef2c	Ncf1,Sntg2,Actn1,Evl,Nkx3-1,Arhgap31,Hcls1,Dpysl3,Baiap2,Scn2a1,Il1b,Gpsm2,Sh3bgrl,Sh3bgr,Lyn,Arhgap27,Pmepa1,Ushbp1,Wbp5,Kcnab1,Kcnh2,Cpe,Tmem88,Tceal8,Tceal3,Abi3,Adam12,Enah,Synj2,Tacc2,Dlg3,Itgb1,Pawr,Mical1,Myo7a,Pou2f2,Shank3,Shisa5,Cacna1d,Cacna1c,Dmd,Fzd7,Cacnb2,Tnk2,Dtna,Afap1l1,Syk,Rab27b,Rapgef3,Atp2b4,Gm7694,Inpp5d,Card10,Ncam1,Pde2a,Mef2c
GO:0017048	Rho GTPase binding	17	143	0.0332	Map3k11,Arhgef25,Vcl,Fgd2,Arhgef2,Dock7,Arhgef5,Flna,Eps8,Ngef,Cdc42ep3,Rock1,Fgd5,Arhgef15,Fgd3,Mcf2l,Ncf2	Map3k11,Arhgef25,Vcl,Fgd2,Arhgef2,Dock7,Arhgef5,Flna,Eps8,Ngef,Cdc42ep3,Rock1,Fgd5,Arhgef15,Fgd3,Mcf2l,Ncf2
GO:0035639	purine ribonucleoside triphosphate binding	105	1704	0.0347	Stk38l,Srpk3,Pnck,Hck,Map3k11,Dyrk2,Ephb3,Epha2,Tgfbr1,Rnd3,Ksr1,Tube1,Nuak1,Cdc34,Flt4,Abcc3,Prkch,Ciita,Mylk,Pim1,Abcg1,Csf1r,Pip5k1b,Prps2,Rab17,Cdk18,Mark1,Tyro3,Gucy1b3,Bmpr1b,Abca1,Map3k6,Fgr,Flt1,Btk,Rrad,Mlh1,Oas3,Bmpr1a,Tie1,Lyn,Flt3,Slfn8,Acss3,Chd6,Brip1,Pim3,Acta2,Gucy1a3,Runx3,Arl11,Gimap5,Slc27a2,Chd7,Samhd1,Jak3,Oas2,Acsm5,Slfn5,Epha3,Rock1,Camk2g,Epha1,Prkg1,Actg2,Hspe1,Plk3,Oas1a…	Stk38l,Srpk3,Pnck,Hck,Map3k11,Dyrk2,Ephb3,Epha2,Tgfbr1,Rnd3,Ksr1,Tube1,Nuak1,Cdc34,Flt4,Abcc3,Prkch,Ciita,Mylk,Pim1,Abcg1,Csf1r,Pip5k1b,Prps2,Rab17,Cdk18,Mark1,Tyro3,Gucy1b3,Bmpr1b,Abca1,Map3k6,Fgr,Flt1,Btk,Rrad,Mlh1,Oas3,Bmpr1a,Tie1,Lyn,Flt3,Slfn8,Acss3,Chd6,Brip1,Pim3,Acta2,Gucy1a3,Runx3,Arl11,Gimap5,Slc27a2,Chd7,Samhd1,Jak3,Oas2,Acsm5,Slfn5,Epha3,Rock1,Camk2g,Epha1,Prkg1,Actg2,Hspe1,Plk3,Oas1a…
GO:0030169	low-density lipoprotein particle binding	6	19	0.0367	Colec12,Scarf1,Stab1,Sorl1,Pltp,Scarb1	Colec12,Scarf1,Stab1,Sorl1,Pltp,Scarb1
GO:0005088	Ras guanyl-nucleotide exchange factor activity	14	106	0.0391	Arhgef25,Fgd2,Arhgef2,Rasgef1b,Arhgef5,Rgl3,Rin3,Ngef,St5,Fgd5,Arhgef15,Fgd3,Mcf2l,Rapgef3	Arhgef25,Fgd2,Arhgef2,Rasgef1b,Arhgef5,Rgl3,Rin3,Ngef,St5,Fgd5,Arhgef15,Fgd3,Mcf2l,Rapgef3
GO:0016740	transferase activity	124	2088	0.0398	Stk38l,Srpk3,Pnck,Hck,Map3k11,Dyrk2,Lpcat3,Ephb3,Epha2,Tgfbr1,Eng,Ksr1,Nuak1,Glt8d2,Aldh1l2,Cdc34,Flt4,Upp1,Prkch,Galnt16,Galnt15,Ciita,Sdf2l1,Mylk,Cdkn1a,Pim1,Csf1r,Pip5k1b,Prps2,Cdk18,Mark1,Tyro3,Bmpr1b,B4galt2,Extl1,Map3k6,Fgr,Prdm16,Cd38,Tpst2,Oasl1,Lfng,Flt1,Bcat2,Btk,Gpt2,B3gnt3,Elovl5,Oas3,Bmpr1a,Tie1,Parp14,Rag2,Trim14,Lyn,Flt3,Csgalnact2,Mettl20,March1,Pim3,Mylip,Chsy1,Mettl24,Dpy19l3,Ne…	Stk38l,Srpk3,Pnck,Hck,Map3k11,Dyrk2,Lpcat3,Ephb3,Epha2,Tgfbr1,Eng,Ksr1,Nuak1,Glt8d2,Aldh1l2,Cdc34,Flt4,Upp1,Prkch,Galnt16,Galnt15,Ciita,Sdf2l1,Mylk,Cdkn1a,Pim1,Csf1r,Pip5k1b,Prps2,Cdk18,Mark1,Tyro3,Bmpr1b,B4galt2,Extl1,Map3k6,Fgr,Prdm16,Cd38,Tpst2,Oasl1,Lfng,Flt1,Bcat2,Btk,Gpt2,B3gnt3,Elovl5,Oas3,Bmpr1a,Tie1,Parp14,Rag2,Trim14,Lyn,Flt3,Csgalnact2,Mettl20,March1,Pim3,Mylip,Chsy1,Mettl24,Dpy19l3,Ne…
GO:0042803	protein homodimerization activity	48	647	0.0404	Pdgfb,Map3k11,Eng,Nos2,Flt4,Actn1,Tppp,Abcg1,Xdh,Csf1r,Prps2,Slc11a1,Il6ra,Zbtb7b,Tpst2,Foxp2,Flt1,Flna,Rbpms,Jam3,Tbx18,Bmpr1a,Cpq,Syne1,Tgfb2,Ndp,Kcnh2,Glb1,Rasip1,Stat1,Cebpb,Camk2g,Myom1,Pvrl2,Trim30a,Pirb,Rag1,Tlr9,Mtus2,Lrrfip1,Dst,Ceacam1,Grem1,Plek,Tmem173,Fgfr2,Pde2a,Apoe	Pdgfb,Map3k11,Eng,Nos2,Flt4,Actn1,Tppp,Abcg1,Xdh,Csf1r,Prps2,Slc11a1,Il6ra,Zbtb7b,Tpst2,Foxp2,Flt1,Flna,Rbpms,Jam3,Tbx18,Bmpr1a,Cpq,Syne1,Tgfb2,Ndp,Kcnh2,Glb1,Rasip1,Stat1,Cebpb,Camk2g,Myom1,Nectin2,Trim30a,Pirb,Rag1,Tlr9,Mtus2,Lrrfip1,Dst,Ceacam1,Grem1,Plek,Tmem173,Fgfr2,Pde2a,Apoe
GO:0008134	transcription factor binding	51	701	0.0411	Spi1,Ppard,Mnda,Tbx3,Hey2,Nfkbia,Id4,Thrb,Nkx3-1,Ciita,Hcls1,Pim1,Pitx3,Bbs4,Baiap2,Sox17,Prdm16,Foxp2,Vgll4,Flna,Tbx18,Flt3,H2-Ab1,Chd6,Hdac11,Foxo1,Zfp366,Ifi205,Stat1,Cebpb,Nfatc2,Tacc2,Pydc3,Mafb,Rps6ka1,Hdac9,Ifi204,Nr1h3,Tmem173,Cbx5,Bcl3,Dact1,Taf10,Ifi203,Nfat5,Nfatc1,Rbfox2,Wwp2,Mef2c,Pbx1,Mndal	Spi1,Ppard,Mnda,Tbx3,Hey2,Nfkbia,Id4,Thrb,Nkx3-1,Ciita,Hcls1,Pim1,Pitx3,Bbs4,Baiap2,Sox17,Prdm16,Foxp2,Vgll4,Flna,Tbx18,Flt3,H2-Ab1,Chd6,Hdac11,Foxo1,Zfp366,Ifi205,Stat1,Cebpb,Nfatc2,Tacc2,Pydc3,Mafb,Rps6ka1,Hdac9,Ifi204,Nr1h3,Tmem173,Cbx5,Bcl3,Dact1,Taf10,Ifi203,Nfat5,Nfatc1,Rbfox2,Wwp2,Mef2c,Pbx1,Mndal
GO:0005509	calcium ion binding	45	599	0.0455	Ncs1,Ltbp1,Fkbp7,Man1a,Mmp13,Notch4,Mmp8,Actn1,Efhd1,Notch1,Clec4e,Pls3,Cdh5,Syt15,Cdh6,Itpr3,Scube3,Npnt,Stab1,Sned1,Pam,Fat4,S100a8,Astn2,Kcnip1,Tll1,Pitpnm3,Jag2,Asph,Slc8a1,Myl9,Dgkg,Dst,Esyt2,Ids,Dll4,Trpm2,Adam8,Fstl1,S100a9,Lcp1,Ihh,Thbs2,Myl6,Kcnip4	Ncs1,Ltbp1,Fkbp7,Man1a,Mmp13,Notch4,Mmp8,Actn1,Efhd1,Notch1,Clec4e,Pls3,Cdh5,Syt15,Cdh6,Itpr3,Scube3,Npnt,Stab1,Sned1,Pam,Fat4,S100a8,Astn2,Kcnip1,Tll1,Pitpnm3,Jag2,Asph,Slc8a1,Myl9,Dgkg,Dst,Esyt2,Ids,Dll4,Trpm2,Adam8,Fstl1,S100a9,Lcp1,Ihh,Thbs2,Myl6,Kcnip4
GO:0008289	lipid binding	53	744	0.0495	Ppard,Lamb1,Ncf1,Lbp,Cyth1,Jph2,Adap2,Gpihbp1,Fgd2,C3,Mark1,F3,Abca1,Rbp7,Arhgef5,Btk,Snx20,Apoc3,Arap3,Syt15,Rasa4,Itpr3,Rag2,Lyn,Osbpl11,Cyth4,Tulp1,S1pr1,Cd14,Tlr1,Pltp,S100a8,Map1b,Alox5ap,Pitpnm3,Fes,Tecpr1,Scarb1,Dgkg,Zfyve28,Ncf4,Ttpa,Esyt2,Plek,Cd300lf,Cd300a,Mcf2l,Fzd7,Osbpl3,S100a9,Apod,Gramd1b,Apoe	Ppard,Lamb1,Ncf1,Lbp,Cyth1,Jph2,Adap2,Gpihbp1,Fgd2,C3,Mark1,F3,Abca1,Rbp7,Arhgef5,Btk,Snx20,Apoc3,Arap3,Syt15,Rasa4,Itpr3,Rag2,Lyn,Osbpl11,Cyth4,Tulp1,S1pr1,Cd14,Tlr1,Pltp,S100a8,Map1b,Alox5ap,Pitpnm3,Fes,Tecpr1,Scarb1,Dgkg,Zfyve28,Ncf4,Ttpa,Esyt2,Plek,Cd300lf,Cd300a,Mcf2l,Fzd7,Osbpl3,S100a9,Apod,Gramd1b,Apoe
GO:0005244	voltage-gated ion channel activity	19	179	0.0498	Ncs1,Nalcn,Cybb,Scn2a1,Itgav,Kcnab1,Kcnh2,Cacna2d1,Kcna5,Kcnip1,Hvcn1,Kcnd3,Kcnk3,Ptk2b,Cacna1d,Cacna1c,Cacnb2,Kcnip4,Kcnma1	Ncs1,Nalcn,Cybb,Scn2a1,Itgav,Kcnab1,Kcnh2,Cacna2d1,Kcna5,Kcnip1,Hvcn1,Kcnd3,Kcnk3,Ptk2b,Cacna1d,Cacna1c,Cacnb2,Kcnip4,Kcnma1
GO:0030234	enzyme regulator activity	63	927	0.0498	Pdgfb,Ppard,Gprc5b,Hyal2,Ncf1,Nos2,Vsir,Igfbp3,Adap2,Serpina3n,Rgcc,Nkx3-1,Arhgap31,Cdkn1a,Pim1,C3,Serpine2,Rgs4,Notch1,Pkia,Gpsm2,Timp4,Fgf13,Apoc3,Arap3,Rasa4,Arhgap27,Rcan2,Serpina3g,Itih2,Atp1b2,Apba3,Bst2,Socs3,Camk2n1,Rin3,Asap2,Wdnml1,Prr5,Agt,Fam212b,Ppp1r12a,C4b,Rock1,Alox5ap,Sipa1,Pi15,Ncf4,Spint2,Grem1,Ralgds,Flcn,Rps6ka1,Arhgef15,Rin2,Rasa3,Serpina3f,Atp2b4,Myo9a,Eid1,Ppp1r12b,Apoe,Nc…	Pdgfb,Ppard,Gprc5b,Hyal2,Ncf1,Nos2,Vsir,Igfbp3,Adap2,Serpina3n,Rgcc,Nkx3-1,Arhgap31,Cdkn1a,Pim1,C3,Serpine2,Rgs4,Notch1,Pkia,Gpsm2,Timp4,Fgf13,Apoc3,Arap3,Rasa4,Arhgap27,Rcan2,Serpina3g,Itih2,Atp1b2,Apba3,Bst2,Socs3,Camk2n1,Rin3,Asap2,Wfdc21,Prr5,Agt,Fam212b,Ppp1r12a,C4b,Rock1,Alox5ap,Sipa1,Pi15,Ncf4,Spint2,Grem1,Ralgds,Flcn,Rps6ka1,Arhgef15,Rin2,Rasa3,Serpina3f,Atp2b4,Myo9a,Eid1,Ppp1r12b,Apoe,Nc…
GO:0050998	nitric-oxide synthase binding	6	21	0.0499	Nos2,Cav3,Cd74,Dmd,Atp2b4,Nos1ap	Nos2,Cav3,Cd74,Dmd,Atp2b4,Gm7694
