# Supplementary material for: reString: an open-source Python software to perform automatic functional enrichment retrieval, results aggregation and data visualization
Source: Sci Rep. 2021 Dec 6;11:23458. doi: 10.1038/s41598-021-02528-0 (PMC8648753; doi:10.1038/s41598-021-02528-0)
Supplement: Supplementary file 1 — Supplementary Information 1. [file 41598_2021_2528_MOESM1_ESM.zip › Supplemental DataSets/up_down_together/treatment_t1_green_VS_treatment_t1_red_FC/ALL_enrichment.RCTM.tsv]

#term ID	term description	observed gene count	background gene count	false discovery rate	matching proteins in your network (IDs)	matching proteins in your network (labels)
MMU-168256	Immune System	147	1621	1.09e-11	Itgb2,Cfp,Hck,Cnn2,Orm3,Mcemp1,Cybb,Ncf1,Lbp,Ctsz,Nos2,Mmp8,Cd22,Cdc34,Nfkbia,Ly86,Vcl,Osmr,Fbxo32,Col2a1,Xdh,C3,H2-K1,Csf1r,Prdx4,Baiap2,Ifitm1,Irf7,Il1r2,Slc11a1,Fcgr2b,Itgav,Siglec1,Il1b,Il6ra,Fcgr1,Tnfrsf1b,Fgr,Tnfrsf9,Plac8,Oasl1,Clec4e,Pglyrp1,Tyrobp,Il4ra,Itgax,Btk,Dctn6,Cotl1,Ifi30,Il10ra,Qsox1,Cd53,C1qc,H2-DMa,Itpr3,Lyn,Flt3,C1qb,Serpina3g,Fgl2,Dok3,Mylip,C1qa,Bst2,Pik3ap1,Lcn2,Glb1,Cd14…	Itgb2,Cfp,Hck,Cnn2,Orm3,Mcemp1,Cybb,Ncf1,Lbp,Ctsz,Nos2,Mmp8,Cd22,Cdc34,Nfkbia,Ly86,Vcl,Osmr,Fbxo32,Col2a1,Xdh,C3,H2-K1,Csf1r,Prdx4,Baiap2,Ifitm1,Irf7,Il1r2,Slc11a1,Fcgr2b,Itgav,Siglec1,Il1b,Il6ra,Fcgr1,Tnfrsf1b,Fgr,Tnfrsf9,Plac8,Oasl1,Clec4e,Pglyrp1,Tyrobp,Il4ra,Itgax,Btk,Dctn6,Cotl1,Ifi30,Il10ra,Qsox1,Cd53,C1qc,H2-DMa,Itpr3,Lyn,Flt3,C1qb,Serpina3g,Fgl2,Dok3,Mylip,C1qa,Bst2,Pik3ap1,Lcn2,Glb1,Cd14…
MMU-109582	Hemostasis	64	524	3.12e-08	Itgb2,Pdgfb,Slc7a10,Esam,Tgfb3,Sh2b2,Orm3,Nos2,Prkch,Actn1,Vcl,Maged2,Serpine2,Grb14,Itgav,F3,Dock7,Fgr,Itgax,Flna,Jam3,Lgals3bp,Qsox1,Itpr3,Lyn,Serpina3g,Abcc4,Tgfb2,Dagla,Atp1b2,Gngt2,Cfd,Sdc3,Itgam,Pde5a,Bsg,Prkg1,Gng8,Fcer1g,Plcg2,Slc8a1,Dgkg,Itgb1,Pcdh7,Cd74,Ceacam1,Nos1,Plek,Klc3,Tmsb4x,Cbx5,Syk,Rab27b,Mrvi1,Rapgef3,Atp2b4,Gnb4,Stxbp2,Srgn,Endod1,Inpp5d,Slc8a2,Slc3a2,Pde2a	Itgb2,Pdgfb,Slc7a10,Esam,Tgfb3,Sh2b2,Orm3,Nos2,Prkch,Actn1,Vcl,Maged2,Serpine2,Grb14,Itgav,F3,Dock7,Fgr,Itgax,Flna,Jam3,Lgals3bp,Qsox1,Itpr3,Lyn,Serpina3g,Abcc4,Tgfb2,Dagla,Atp1b2,Gngt2,Cfd,Sdc3,Itgam,Pde5a,Bsg,Prkg1,Gng8,Fcer1g,Plcg2,Slc8a1,Dgkg,Itgb1,Pcdh7,Cd74,Ceacam1,Nos1,Plek,Klc3,Tmsb4x,Cbx5,Syk,Rab27b,Mrvi1,Rapgef3,Atp2b4,Gnb4,Stxbp2,Srgn,Endod1,Inpp5d,Slc8a2,Slc3a2,Pde2a
MMU-168249	Innate Immune System	92	949	6.86e-08	Itgb2,Cfp,Hck,Cnn2,Orm3,Mcemp1,Cybb,Ncf1,Lbp,Ctsz,Nos2,Mmp8,Cdc34,Nfkbia,Ly86,Vcl,C3,H2-K1,Prdx4,Baiap2,Irf7,Slc11a1,Fcgr2b,Itgav,Il1b,Fcgr1,Tnfrsf1b,Fgr,Plac8,Clec4e,Pglyrp1,Tyrobp,Itgax,Btk,Cotl1,Qsox1,Cd53,C1qc,Lyn,C1qb,Serpina3g,Fgl2,Dok3,C1qa,Bst2,Lcn2,Glb1,Cd14,Cfd,Slc27a2,Tlr1,Tlr7,S100a8,Mettl7a1,Fpr2,Pld4,Itgam,C4b,Rock1,Hvcn1,H2-Q1,Cd300lb,Nfatc2,Pirb,Fcgr4,Fcer1g,Plcg2,Tlr9,H2-M9,Lyz2,…	Itgb2,Cfp,Hck,Cnn2,Orm3,Mcemp1,Cybb,Ncf1,Lbp,Ctsz,Nos2,Mmp8,Cdc34,Nfkbia,Ly86,Vcl,C3,H2-K1,Prdx4,Baiap2,Irf7,Slc11a1,Fcgr2b,Itgav,Il1b,Fcgr1,Tnfrsf1b,Fgr,Plac8,Clec4e,Pglyrp1,Tyrobp,Itgax,Btk,Cotl1,Qsox1,Cd53,C1qc,Lyn,C1qb,Serpina3g,Fgl2,Dok3,C1qa,Bst2,Lcn2,Glb1,Cd14,Cfd,Slc27a2,Tlr1,Tlr7,S100a8,Mettl7a1,Fpr2,Pld4,Itgam,C4b,Rock1,Hvcn1,H2-Q1,Cd300lb,Nfatc2,Pirb,Fcgr4,Fcer1g,Plcg2,Tlr9,H2-M9,Lyz2,…
MMU-6798695	Neutrophil degranulation	56	519	2.24e-05	Itgb2,Cfp,Cnn2,Orm3,Mcemp1,Cybb,Ctsz,Mmp8,Vcl,C3,H2-K1,Prdx4,Slc11a1,Fcgr2b,Itgav,Tnfrsf1b,Fgr,Plac8,Pglyrp1,Tyrobp,Itgax,Cotl1,Qsox1,Cd53,Serpina3g,Fgl2,Dok3,Bst2,Lcn2,Glb1,Cd14,Cfd,Slc27a2,S100a8,Mettl7a1,Fpr2,Itgam,Rock1,Hvcn1,H2-Q1,Pirb,Fcgr4,Fcer1g,H2-M9,Lyz2,Ceacam1,Bst1,Trpm2,Adam8,Cd68,Nfam1,Ifi204,Tmem173,S100a9,Dsp,Fcgr3	Itgb2,Cfp,Cnn2,Orm3,Mcemp1,Cybb,Ctsz,Mmp8,Vcl,C3,H2-K1,Prdx4,Slc11a1,Fcgr2b,Itgav,Tnfrsf1b,Fgr,Plac8,Pglyrp1,Tyrobp,Itgax,Cotl1,Qsox1,Cd53,Serpina3g,Fgl2,Dok3,Bst2,Lcn2,Glb1,Cd14,Cfd,Slc27a2,S100a8,Mettl7a1,Fpr2,Itgam,Rock1,Hvcn1,H2-Q1,Pirb,Fcgr4,Fcer1g,H2-M9,Lyz2,Ceacam1,Bst1,Trpm2,Adam8,Cd68,Nfam1,Ifi204,Tmem173,S100a9,Dsp,Fcgr3
MMU-397014	Muscle contraction	27	171	0.00026	Vcl,Mylk,Scn2a1,Fgf13,Itpr3,Atp1b2,Kcnh2,Acta2,Kcnip1,Camk2g,Actg2,Cav3,Asph,Slc8a1,Myl9,Myh11,Fgf14,Kcnd3,Kcnk3,Nos1,Cacna1c,Dmd,Cacnb2,Atp2b4,Myl6,Slc8a2,Kcnip4	Vcl,Mylk,Scn2a1,Fgf13,Itpr3,Atp1b2,Kcnh2,Acta2,Kcnip1,Camk2g,Actg2,Cav3,Asph,Slc8a1,Myl9,Myh11,Fgf14,Kcnd3,Kcnk3,Nos1,Cacna1c,Dmd,Cacnb2,Atp2b4,Myl6,Slc8a2,Kcnip4
MMU-1474244	Extracellular matrix organization	36	295	0.00059	Itgb2,Pdgfb,Ltbp1,Lamb1,Tgfb3,Mmp13,Mmp8,Plod1,Col2a1,Itga8,Itgav,Itgax,Jam3,Scube3,Tgfb2,Itga9,Adam12,Sdc3,Itgam,Tll1,Bsg,Icam1,Col4a4,Itgb1,Dst,Col6a6,Ceacam1,Col4a6,Col15a1,Adam8,Itgb4,Col4a5,Col4a3,Col19a1,Optc,Col6a5	Itgb2,Pdgfb,Ltbp1,Lamb1,Tgfb3,Mmp13,Mmp8,Plod1,Col2a1,Itga8,Itgav,Itgax,Jam3,Scube3,Tgfb2,Itga9,Adam12,Sdc3,Itgam,Tll1,Bsg,Icam1,Col4a4,Itgb1,Dst,Col6a6,Ceacam1,Col4a6,Col15a1,Adam8,Itgb4,Col4a5,Col4a3,Col19a1,Optc,Col6a5
MMU-162582	Signal Transduction	159	2417	0.0009	Pdgfb,Ppard,Lamb1,Map3k11,Sh2b2,Tgfbr1,Cybb,Xk,Notch4,Ncf1,Ksr1,Cxcl16,Ccl6,Ccl9,Ptger1,Arhgef25,Flt4,Nfkbia,Prkch,Evl,Vcl,Col2a1,Gpihbp1,Arhgap31,Mylk,Cdkn1a,Cxcl13,Fgd2,C3,Bambi,Pcsk5,Pip5k1b,Baiap2,Ccr1,Sox17,Rgs4,Notch1,Itgav,Smad9,Gpsm2,Il6ra,Arhgef2,Bmpr1b,Abca1,Dock7,Evc,Flt1,Wnt16,Arhgef5,Btk,Flna,Eif4ebp1,Cdh5,Apoc3,Arap3,Rgl3,Bmpr1a,Scai,Rasa4,Itpr3,Lyn,Flt3,Arhgap27,Dzip1,Pmepa1,Syde2,…	Pdgfb,Ppard,Lamb1,Map3k11,Sh2b2,Tgfbr1,Cybb,Xk,Notch4,Ncf1,Ksr1,Cxcl16,Ccl6,Ccl9,Ptger1,Arhgef25,Flt4,Nfkbia,Prkch,Evl,Vcl,Col2a1,Gpihbp1,Arhgap31,Mylk,Cdkn1a,Cxcl13,Fgd2,C3,Bambi,Pcsk5,Pip5k1b,Baiap2,Ccr1,Sox17,Rgs4,Notch1,Itgav,Smad9,Gpsm2,Il6ra,Arhgef2,Bmpr1b,Abca1,Dock7,Evc,Flt1,Wnt16,Arhgef5,Btk,Flna,Eif4ebp1,Cdh5,Apoc3,Arap3,Rgl3,Bmpr1a,Scai,Rasa4,Itpr3,Lyn,Flt3,Arhgap27,Dzip1,Pmepa1,Syde2,…
MMU-216083	Integrin cell surface interactions	17	79	0.001	Itgb2,Col2a1,Itga8,Itgav,Itgax,Jam3,Itga9,Itgam,Bsg,Icam1,Col4a4,Itgb1,Col6a6,Col4a6,Col4a5,Col4a3,Col6a5	Itgb2,Col2a1,Itga8,Itgav,Itgax,Jam3,Itga9,Itgam,Bsg,Icam1,Col4a4,Itgb1,Col6a6,Col4a6,Col4a5,Col4a3,Col6a5
MMU-76002	Platelet activation, signaling and aggregation	32	253	0.001	Pdgfb,Tgfb3,Orm3,Prkch,Actn1,Vcl,Maged2,Flna,Lgals3bp,Qsox1,Itpr3,Lyn,Serpina3g,Abcc4,Tgfb2,Dagla,Gngt2,Cfd,Gng8,Fcer1g,Plcg2,Dgkg,Pcdh7,Plek,Tmsb4x,Syk,Rab27b,Rapgef3,Gnb4,Stxbp2,Srgn,Endod1	Pdgfb,Tgfb3,Orm3,Prkch,Actn1,Vcl,Maged2,Flna,Lgals3bp,Qsox1,Itpr3,Lyn,Serpina3g,Abcc4,Tgfb2,Dagla,Gngt2,Cfd,Gng8,Fcer1g,Plcg2,Dgkg,Pcdh7,Plek,Tmsb4x,Syk,Rab27b,Rapgef3,Gnb4,Stxbp2,Srgn,Endod1
MMU-198933	Immunoregulatory interactions between a Lymphoid and a non-Lymphoid cell	19	105	0.0018	Itgb2,Cd22,Col2a1,C3,H2-K1,Ifitm1,Fcgr2b,Siglec1,H2-Q1,Cd300lb,Pvrl2,Fcgr4,Icam1,H2-M9,Itgb1,Cd300lg,Slamf7,Treml4,Cd200	Itgb2,Cd22,Col2a1,C3,H2-K1,Ifitm1,Fcgr2b,Siglec1,H2-Q1,Cd300lb,Nectin2,Fcgr4,Icam1,H2-M9,Itgb1,Cd300lg,Slamf7,Treml4,Cd200
MMU-114608	Platelet degranulation	20	122	0.0034	Pdgfb,Tgfb3,Orm3,Actn1,Vcl,Maged2,Flna,Lgals3bp,Qsox1,Serpina3g,Abcc4,Tgfb2,Cfd,Pcdh7,Plek,Tmsb4x,Rab27b,Stxbp2,Srgn,Endod1	Pdgfb,Tgfb3,Orm3,Actn1,Vcl,Maged2,Flna,Lgals3bp,Qsox1,Serpina3g,Abcc4,Tgfb2,Cfd,Pcdh7,Plek,Tmsb4x,Rab27b,Stxbp2,Srgn,Endod1
MMU-2029481	FCGR activation	8	15	0.0038	Hck,Fcgr2b,Fcgr1,Fgr,Lyn,Fcgr4,Syk,Fcgr3	Hck,Fcgr2b,Fcgr1,Fgr,Lyn,Fcgr4,Syk,Fcgr3
MMU-9006934	Signaling by Receptor Tyrosine Kinases	41	418	0.0065	Pdgfb,Lamb1,Sh2b2,Cybb,Ncf1,Flt4,Col2a1,Pcsk5,Baiap2,Itgav,Dock7,Flt1,Cdh5,Lyn,Flt3,Fgf1,Shb,Prr5,Stat1,Rock1,Fes,Tlr9,Col4a4,Fgfr3,Itgb1,Ncf4,Col6a6,Spint2,Ralgds,Rps6ka1,Ptk2b,Ntf3,Col4a5,Col4a3,Nrp2,Fgfr2,Thbs2,Pdgfd,Rbfox2,Col6a5,Ncf2	Pdgfb,Lamb1,Sh2b2,Cybb,Ncf1,Flt4,Col2a1,Pcsk5,Baiap2,Itgav,Dock7,Flt1,Cdh5,Lyn,Flt3,Fgf1,Shb,Prr5,Stat1,Rock1,Fes,Tlr9,Col4a4,Fgfr3,Itgb1,Ncf4,Col6a6,Spint2,Ralgds,Rps6ka1,Ptk2b,Ntf3,Col4a5,Col4a3,Nrp2,Fgfr2,Thbs2,Pdgfd,Rbfox2,Col6a5,Ncf2
MMU-422475	Axon guidance	31	278	0.0087	Ephb3,Epha2,Evl,Col2a1,Dpysl3,Itgav,Cd72,Tyrobp,Lyn,Sema7a,Itga9,Pdlim7,Efnb1,Epha3,Ngef,Sema5a,Rock1,Plxnb1,Epha1,Efna5,Enah,Fes,Col4a4,Itgb1,Col6a6,Shank3,Col4a5,Col4a3,Ephb6,Ncam1,Col6a5	Ephb3,Epha2,Evl,Col2a1,Dpysl3,Itgav,Cd72,Tyrobp,Lyn,Sema7a,Itga9,Pdlim7,Efnb1,Epha3,Ngef,Sema5a,Rock1,Plxnb1,Epha1,Efna5,Enah,Fes,Col4a4,Itgb1,Col6a6,Shank3,Col4a5,Col4a3,Ephb6,Ncam1,Col6a5
MMU-202733	Cell surface interactions at the vascular wall	18	114	0.011	Itgb2,Slc7a10,Esam,Grb14,Itgav,Itgax,Jam3,Lyn,Atp1b2,Sdc3,Itgam,Bsg,Fcer1g,Itgb1,Cd74,Ceacam1,Inpp5d,Slc3a2	Itgb2,Slc7a10,Esam,Grb14,Itgav,Itgax,Jam3,Lyn,Atp1b2,Sdc3,Itgam,Bsg,Fcer1g,Itgb1,Cd74,Ceacam1,Inpp5d,Slc3a2
MMU-5576891	Cardiac conduction	18	114	0.011	Scn2a1,Fgf13,Itpr3,Atp1b2,Kcnh2,Kcnip1,Camk2g,Asph,Slc8a1,Fgf14,Kcnd3,Kcnk3,Nos1,Cacna1c,Cacnb2,Atp2b4,Slc8a2,Kcnip4	Scn2a1,Fgf13,Itpr3,Atp1b2,Kcnh2,Kcnip1,Camk2g,Asph,Slc8a1,Fgf14,Kcnd3,Kcnk3,Nos1,Cacna1c,Cacnb2,Atp2b4,Slc8a2,Kcnip4
MMU-5627123	RHO GTPases activate PAKs	8	20	0.0128	Mylk,Flna,Ppp1r12a,Myl9,Myh11,Myh10,Myl6,Ppp1r12b	Mylk,Flna,Ppp1r12a,Myl9,Myh11,Myh10,Myl6,Ppp1r12b
MMU-418346	Platelet homeostasis	14	74	0.0152	Nos2,Fgr,Itpr3,Gngt2,Pde5a,Prkg1,Gng8,Slc8a1,Nos1,Mrvi1,Atp2b4,Gnb4,Slc8a2,Pde2a	Nos2,Fgr,Itpr3,Gngt2,Pde5a,Prkg1,Gng8,Slc8a1,Nos1,Mrvi1,Atp2b4,Gnb4,Slc8a2,Pde2a
MMU-3000171	Non-integrin membrane-ECM interactions	10	37	0.0172	Pdgfb,Col2a1,Itgav,Sdc3,Col4a4,Itgb1,Col4a6,Itgb4,Col4a5,Col4a3	Pdgfb,Col2a1,Itgav,Sdc3,Col4a4,Itgb1,Col4a6,Itgb4,Col4a5,Col4a3
MMU-416482	G alpha (12/13) signalling events	14	76	0.0179	Fgd2,Arhgef2,Arhgef5,Btk,Gngt2,Ngef,Rock1,Plxnb1,Gng8,Arhgef15,Fgd3,Mcf2l,Arhgef9,Gnb4	Fgd2,Arhgef2,Arhgef5,Btk,Gngt2,Ngef,Rock1,Plxnb1,Gng8,Arhgef15,Fgd3,Mcf2l,Arhgef9,Gnb4
MMU-1280218	Adaptive Immune System	56	701	0.0245	Itgb2,Cybb,Ncf1,Cd22,Cdc34,Nfkbia,Fbxo32,Col2a1,Xdh,C3,H2-K1,Ifitm1,Fcgr2b,Itgav,Siglec1,Fcgr1,Btk,Dctn6,Ifi30,H2-DMa,Itpr3,Lyn,Mylip,Pik3ap1,Blnk,Socs3,Fbxl22,Prr5,Btnl9,H2-Q1,Prkg1,Sipa1,Cd300lb,H2-Eb1,Nfatc2,Pvrl2,Fcgr4,Plcg2,Icam1,H2-M9,Itgb1,Ncf4,Cd74,Cd300lg,Klc3,Slamf7,Klhl13,Syk,Rapgef3,Fbxo30,Treml4,Inpp5d,Nfatc1,Rasgrp3,Cd200,Ncf2	Itgb2,Cybb,Ncf1,Cd22,Cdc34,Nfkbia,Fbxo32,Col2a1,Xdh,C3,H2-K1,Ifitm1,Fcgr2b,Itgav,Siglec1,Fcgr1,Btk,Dctn6,Ifi30,H2-DMa,Itpr3,Lyn,Mylip,Pik3ap1,Blnk,Socs3,Fbxl22,Prr5,Btnl9,H2-Q1,Prkg1,Sipa1,Cd300lb,H2-Eb1,Nfatc2,Nectin2,Fcgr4,Plcg2,Icam1,H2-M9,Itgb1,Ncf4,Cd74,Cd300lg,Klc3,Slamf7,Klhl13,Syk,Rapgef3,Fbxo30,Treml4,Inpp5d,Nfatc1,Rasgrp3,Cd200,Ncf2
MMU-174824	Plasma lipoprotein assembly, remodeling, and clearance	12	60	0.031	Gpihbp1,Abcg1,Pcsk5,Abca1,Apoc3,Apobr,Mylip,Pltp,Lipg,Scarb1,Nr1h3,Apoe	Gpihbp1,Abcg1,Pcsk5,Abca1,Apoc3,Apobr,Mylip,Pltp,Lipg,Scarb1,Nr1h3,Apoe
