# Supplementary material for: reString: an open-source Python software to perform automatic functional enrichment retrieval, results aggregation and data visualization
Source: Sci Rep. 2021 Dec 6;11:23458. doi: 10.1038/s41598-021-02528-0 (PMC8648753; doi:10.1038/s41598-021-02528-0)
Supplement: Supplementary file 1 — Supplementary Information 1. [file 41598_2021_2528_MOESM1_ESM.zip › Supplemental DataSets/up_down_together/Process_summary.tsv]

ID	score	occurrence	all_genes	common_genes
response to stimulus	9.26e-75	7	1500015O10Rik,1810011O10Rik,AA467197,Abca1,Abca7,Abcb4,Abcc1,Abcg1,Abhd12,Abhd2,Abl2,Abr,Abtb2,Ace,Acer2,Acer3,Ackr2,Acod1,Acp2,Acp5,Acsbg1,Acsl4,Acta2,Actb,Actg1,Actn3,Actr2,Actr3,Acvr1b,Adam10,Adam17,Adam8,Adam9,Adamts12,Adamts4,Adamts5,Adamts7,Adap2,Adar,Adcy3,Adcy4,Adcyap1r1,Adgrd1,Adgre1,Adgrf5,Adgrg1,Adgrg3,Adgrg6,Adgrl1,Adora2a,Adssl1,Afap1l2,Aff3,Agt,Ahr,Aif1,Aim2,Akr1a1,Akr1b8,Alb,Alcam,…	No common gene
immune system process	1.96e-69	6	1810011O10Rik,Abl2,Ace,Ackr2,Acod1,Actg1,Actn1,Actr2,Actr3,Adam10,Adam17,Adam8,Adam9,Adar,Adgre1,Adgrf5,Adgrg3,Ahr,Aif1,Aim2,Alcam,Angpt1,Anxa1,Anxa2,Anxa3,Apbb1ip,Apobec1,Apobec3,Arhgef2,Arhgef5,Arl11,Ass1,B2m,B4galt1,Bak1,Batf,Batf3,Bcl2l11,Bcl3,Blnk,Bmpr1a,Bpgm,Bst2,Btk,Btnl9,C1qa,C1qb,C1qc,C1ra,C1s1,C2,C3,C3ar1,C4b,C5ar1,Cacna1c,Cadm1,Calr,Camk4,Capg,Card9,Casp1,Casp4,Casp8,Cblb,Ccl12,Ccl19,C…	C1qb,C1qc,Cd300c2,Cd300lb,Cd68,Cybb,Fgr,Gpr35,Hck,Itgb2,Lcp1,Mpeg1,Myo1f,Nfam1,Pirb,Slc11a1,Spi1,Tnfrsf1b,Tyrobp,Unc93b1
biological regulation	9.320000000000001e-64	7	1110001J03Rik,1500015O10Rik,1810011O10Rik,3110043O21Rik,4930453N24Rik,5031414D18Rik,5430427O19Rik,Abca1,Abca7,Abcb4,Abcc1,Abcg1,Abhd12,Abhd14b,Abhd2,Abhd5,Abi3,Abl2,Ablim3,Abr,Acan,Ace,Acer2,Acer3,Ackr2,Acod1,Acox3,Acp5,Acsl4,Acta2,Actb,Actg1,Actg2,Actn1,Actn3,Actr2,Actr3,Acvr1b,Adam10,Adam12,Adam17,Adam33,Adam8,Adam9,Adamts12,Adamts5,Adamts7,Adamtsl2,Adap2,Adar,Adcy3,Adcy4,Adcyap1r1,Adgrd1,Adgre…	No common gene
regulation of biological process	6.510000000000001e-59	7	1110001J03Rik,1500015O10Rik,1810011O10Rik,3110043O21Rik,4930453N24Rik,5031414D18Rik,Abca1,Abca7,Abcb4,Abcc1,Abcg1,Abhd12,Abhd14b,Abhd2,Abhd5,Abi3,Abl2,Ablim3,Abr,Acan,Ace,Acer2,Acer3,Ackr2,Acod1,Acp5,Acsl4,Acta2,Actb,Actg1,Actg2,Actn1,Actn3,Actr2,Actr3,Acvr1b,Adam10,Adam12,Adam17,Adam33,Adam8,Adam9,Adamts12,Adamts5,Adamts7,Adamtsl2,Adap2,Adar,Adcy3,Adcy4,Adcyap1r1,Adgrd1,Adgre1,Adgrf5,Adgrg1,Adgr…	No common gene
regulation of response to stimulus	1.2700000000000001e-57	8	1810011O10Rik,3110043O21Rik,Abca1,Abca7,Abcc1,Abhd12,Abl2,Abr,Ace,Acod1,Acp5,Acta2,Actg1,Actn3,Actr2,Acvr1b,Adam10,Adam17,Adam8,Adam9,Adamts12,Adamtsl2,Adar,Adcyap1r1,Adgrg1,Adgrg3,Adora2a,Afap1l2,Agt,Aif1,Aim2,Akap12,Akna,Aldh1a3,Alox5ap,Angpt1,Anxa1,Anxa2,Aoah,Apcdd1,Apoa1,Apoa2,Apobec3,Apod,Apoe,Aqp11,Ar,Arap3,Arhgap17,Arhgap19,Arhgap25,Arhgdia,Arhgdib,Arhgef2,Arhgef25,Arhgef5,Arrb1,Arrb2,Asph…	No common gene
cellular process	1.65e-55	8	1110001J03Rik,1110008F13Rik,1500015O10Rik,1700112E06Rik,1810011O10Rik,3110043O21Rik,4930453N24Rik,5031414D18Rik,5430427O19Rik,AA467197,Aass,Abca1,Abca6,Abca7,Abca8a,Abca8b,Abca9,Abcb4,Abcc1,Abcc3,Abcg1,Abhd12,Abhd17c,Abhd2,Abhd5,Abl2,Ablim3,Abr,Abtb2,Acan,Ace,Acer2,Acer3,Ackr2,Acod1,Acot12,Acox3,Acp2,Acp5,Acsbg1,Acsf2,Acsl4,Acsm5,Acta2,Actb,Actg1,Actn1,Actr2,Actr3,Acvr1b,Adam10,Adam12,Adam17,Adam…	No common gene
regulation of cellular process	2.96e-54	7	1110001J03Rik,1500015O10Rik,1810011O10Rik,3110043O21Rik,4930453N24Rik,5031414D18Rik,Abca1,Abca7,Abcb4,Abcc1,Abcg1,Abhd14b,Abhd2,Abhd5,Abi3,Abl2,Ablim3,Abr,Acan,Ace,Acer2,Acer3,Ackr2,Acod1,Acp5,Acsl4,Acta2,Actb,Actg1,Actn1,Actn3,Actr2,Actr3,Acvr1b,Adam10,Adam17,Adam33,Adam8,Adam9,Adamts12,Adamts7,Adamtsl2,Adap2,Adar,Adcy3,Adcy4,Adcyap1r1,Adgrd1,Adgre1,Adgrf5,Adgrg1,Adgrg3,Adgrg6,Adgrl1,Adora2a,Afa…	No common gene
signaling	3.7099999999999995e-54	6	1500015O10Rik,Abca1,Abca7,Abhd2,Abl2,Abr,Acer2,Ackr2,Acvr1b,Adam10,Adam17,Adam9,Adap2,Adcy3,Adcy4,Adcyap1r1,Adgrd1,Adgre1,Adgrf5,Adgrg1,Adgrg3,Adgrg6,Adgrl1,Adora2a,Agt,Ahr,Aif1,Aim2,Angpt1,Angptl1,Ank2,Anxa1,Anxa4,Apba3,Apbb1ip,Apcdd1,Aph1c,Apoa1,Apoe,Ar,Arap1,Arap3,Arhgap11a,Arhgap17,Arhgap19,Arhgap22,Arhgap25,Arhgap27,Arhgap30,Arhgap31,Arhgap32,Arhgdia,Arhgdib,Arhgef2,Arhgef5,Arhgef9,Arnt2,Arp…	Cd68,Csf2rb2,Cybb,Fgr,Gpr35,Hck,Itgb2,Lcp1,Nfam1,Pik3ap1,Pirb,Slc11a1,Spi1,Stac2,Tnfrsf1b,Tyrobp,Unc93b1
immune response	4.2499999999999994e-54	6	1810011O10Rik,Ackr2,Acod1,Actg1,Actr2,Actr3,Adam17,Adar,Adgre1,Aif1,Aim2,Alcam,Anxa1,Anxa3,Apbb1ip,Apobec3,Arhgef2,Ass1,B2m,Batf,Bcl3,Bmpr1a,Bst2,Btk,C1qa,C1qb,C1qc,C1ra,C1s1,C2,C3,C3ar1,C4b,Camk4,Capg,Card9,Casp1,Casp4,Cblb,Ccl12,Ccl19,Ccl2,Ccl21c,Ccl24,Ccl3,Ccl4,Ccl6,Ccl7,Ccl8,Ccl9,Ccr1,Ccr2,Ccr5,Ccr9,Cd14,Cd180,Cd244,Cd300a,Cd40,Cd47,Cd55,Cd68,Cd74,Cd80,Cd84,Cd86,Cd8a,Cfb,Cfd,Cfh,Cfi,Cfp,Ciita…	C1qb,C1qc,Cd68,Cybb,Fgr,Hck,Lcp1,Mpeg1,Myo1f,Pirb,Slc11a1,Tnfrsf1b,Tyrobp,Unc93b1
cell communication	6.599999999999999e-53	6	1500015O10Rik,Abca1,Abca7,Abhd2,Abl2,Abr,Acer2,Ackr2,Acvr1b,Adam10,Adam17,Adam9,Adap2,Adcy3,Adcy4,Adcyap1r1,Adgrd1,Adgre1,Adgrf5,Adgrg1,Adgrg3,Adgrg6,Adgrl1,Adora2a,Agt,Ahr,Aif1,Aim2,Alb,Angpt1,Angptl1,Ank2,Anxa1,Anxa4,Apba3,Apbb1ip,Apcdd1,Aph1c,Apoa1,Apoe,Ar,Arap1,Arap3,Arhgap11a,Arhgap17,Arhgap19,Arhgap22,Arhgap25,Arhgap27,Arhgap30,Arhgap31,Arhgap32,Arhgdia,Arhgdib,Arhgef2,Arhgef5,Arhgef9,Arnt2…	Cd68,Csf2rb2,Cybb,Fgr,Gpr35,Hck,Itgb2,Lcp1,Nfam1,Pik3ap1,Pirb,Slc11a1,Spi1,Stac2,Tnfrsf1b,Tyrobp,Unc93b1
response to external stimulus	7.34e-52	7	AA467197,Abca1,Abcc1,Abhd12,Abl2,Abr,Ace,Ackr2,Acod1,Acp5,Acsl4,Acta2,Actg1,Actr2,Actr3,Adam17,Adam8,Adam9,Adamts4,Adamts5,Adar,Adora2a,Adssl1,Aif1,Aim2,Alb,Alcam,Aldh1a3,Aldh3a1,Alpl,Angpt1,Anxa1,Anxa3,Apbb2,Apoa1,Apobec1,Apobec3,Apoe,Arhgdia,Arhgef2,Arhgef5,Arrb1,Arrb2,Ass1,Atf3,Atp2b1,B2m,B3gnt2,Bace1,Baiap2,Bak1,Batf,Batf3,Bbs4,Bche,Bckdhb,Bcl3,Bdnf,Bin2,Bmpr1b,Boc,Brip1,Bsg,Bst2,Btk,C1qa,C1q…	No common gene
defense response	7.37e-52	6	Acer3,Ackr2,Acod1,Acp5,Actg1,Actr2,Actr3,Adam17,Adam8,Adamts4,Adamts5,Adar,Adora2a,Afap1l2,Agt,Aif1,Aim2,Alox5ap,Anxa1,Anxa3,Apobec1,Apobec3,Arhgef2,Ass1,B2m,B4galt1,Batf,Bcl3,Bdnf,Bmpr1b,Bst2,Btk,C1qa,C1qb,C1qc,C1ra,C1s1,C2,C3,C3ar1,C4b,C5ar1,Camk1d,Camk4,Capg,Card9,Casp1,Casp4,Ccl12,Ccl19,Ccl2,Ccl21c,Ccl24,Ccl3,Ccl4,Ccl6,Ccl7,Ccl8,Ccl9,Ccr1,Ccr2,Ccr5,Cd14,Cd163,Cd180,Cd244,Cd300a,Cd37,Cd40,Cd44…	C1qb,C1qc,Cd68,Cotl1,Cybb,Fgr,Hck,Itgb2,Lyz2,Mpeg1,Myo1f,Slc11a1,Tnfrsf1b,Tyrobp,Unc93b1
cellular response to stimulus	1.75e-51	6	1500015O10Rik,1810011O10Rik,Abca1,Abca7,Abcb4,Abcc1,Abcg1,Abhd2,Abl2,Abr,Abtb2,Acer2,Ackr2,Acod1,Actb,Actg1,Actr2,Actr3,Acvr1b,Adam10,Adam17,Adam8,Adam9,Adamts12,Adamts7,Adap2,Adcy3,Adcy4,Adcyap1r1,Adgrd1,Adgre1,Adgrf5,Adgrg1,Adgrg3,Adgrg6,Adgrl1,Adora2a,Adssl1,Agt,Ahr,Aif1,Aim2,Akr1a1,Akr1b8,Alb,Aldh3b1,Alox5ap,Alpl,Angpt1,Angptl1,Ank2,Anxa1,Anxa4,Apbb1ip,Apcdd1,Aph1c,Apoa1,Apobec1,Apoc3,Apod,Ap…	Abcg1,Cd300lb,Cd68,Csf2rb2,Cybb,Fgr,Gpr35,Hck,Itgb2,Laptm5,Lcp1,Nfam1,Pik3ap1,Pirb,Slc11a1,Spi1,Stac2,Tnfrsf1b,Tyrobp,Unc93b1
signal transduction	6.11e-51	6	1500015O10Rik,Abca1,Abca7,Abhd2,Abl2,Abr,Acer2,Ackr2,Acvr1b,Adam10,Adam17,Adam9,Adap2,Adcy3,Adcy4,Adcyap1r1,Adgrd1,Adgre1,Adgrf5,Adgrg1,Adgrg3,Adgrg6,Adgrl1,Adora2a,Agt,Ahr,Aif1,Aim2,Angpt1,Angptl1,Ank2,Anxa1,Anxa4,Apbb1ip,Apcdd1,Aph1c,Apoa1,Apoe,Ar,Arap1,Arap3,Arhgap11a,Arhgap17,Arhgap19,Arhgap22,Arhgap25,Arhgap27,Arhgap30,Arhgap31,Arhgap32,Arhgdia,Arhgdib,Arhgef2,Arhgef5,Arhgef9,Arnt2,Arpc2,Arr…	Csf2rb2,Cybb,Fgr,Gpr35,Hck,Itgb2,Lcp1,Nfam1,Pik3ap1,Pirb,Slc11a1,Spi1,Stac2,Tnfrsf1b,Tyrobp,Unc93b1
regulation of multicellular organismal process	2.43e-50	8	1500015O10Rik,1810011O10Rik,Abca1,Abca7,Abl2,Abr,Ace,Acod1,Acp5,Actn3,Actr2,Actr3,Acvr1b,Adam10,Adam12,Adam17,Adam33,Adam8,Adam9,Adamts1,Adamts12,Adamts5,Adamts7,Adgrg1,Adgrl1,Adora2a,Afap1l2,Agt,Ahr,Aif1,Aim2,Akap12,Alb,Angpt1,Angptl7,Ank2,Anpep,Anxa1,Anxa2,Anxa3,Anxa4,Apcdd1,Apoa1,Apoa2,Apoc1,Apoc3,Apod,Apoe,Ar,Arhgdib,Arhgef15,Arhgef2,Arhgef9,Arrb1,Arrb2,Atp1b2,Atp2a1,Atp2b1,Atp2b4,Atp6ap1,Atp…	No common gene
regulation of immune system process	1.95e-49	6	1810011O10Rik,Abr,Ace,Acod1,Acvr1b,Adam10,Adam17,Adam8,Adar,Adgrf5,Adora2a,Ahr,Aif1,Aim2,Angpt1,Anxa1,Apoa1,Apobec3,Apod,Apoe,Arrb2,Atp6ap1,B2m,Bst1,Bst2,Btk,Btnl9,C1qa,C1qb,C1qc,C1ra,C1s1,C2,C3,C3ar1,C4b,C5ar1,Cadm1,Calr,Camk1d,Card9,Casp8,Cblb,Ccl12,Ccl19,Ccl2,Ccl21c,Ccl24,Ccl3,Ccl4,Ccl7,Ccr1,Ccr2,Cd200,Cd200r1,Cd209a,Cd22,Cd244,Cd276,Cd300a,Cd300lb,Cd300lf,Cd37,Cd38,Cd40,Cd44,Cd47,Cd48,Cd55,Cd…	C1qb,C1qc,Cd300lb,Cd68,Fgr,Itgb2,Myo1f,Nfam1,Slc11a1,Spi1,Tnfrsf1b,Tyrobp
positive regulation of response to stimulus	4.85e-48	8	1810011O10Rik,Abca7,Abcc1,Abl2,Ace,Acod1,Acta2,Actg1,Actr2,Acvr1b,Adam10,Adam17,Adam8,Adam9,Adcyap1r1,Adgrg1,Adora2a,Afap1l2,Agt,Aif1,Aim2,Akap12,Aldh1a3,Alox5ap,Angpt1,Anxa1,Apoa1,Apoe,Ar,Arhgef5,Arrb1,Arrb2,Atf3,Atp6ap1,Atp6ap2,Atp6v0c,B2m,Baiap2,Bak1,Bambi,Bcl2l11,Bdnf,Bid,Bmf,Bmpr1a,Bmpr1b,Bok,Btc,Btk,Btnl9,Bud31,C1qa,C1qb,C1qc,C1qtnf1,C1qtnf2,C1qtnf3,C1qtnf9,C1ra,C1s1,C2,C2cd2l,C3,C3ar1,C4b,…	No common gene
interspecies interaction between organisms	4.9599999999999994e-48	6	AA467197,Abca1,Abr,Ace,Acod1,Acp5,Acta2,Actg1,Actr2,Actr3,Adam17,Adam9,Adamts4,Adamts5,Adar,Aif1,Aim2,Alpl,Anxa1,Anxa2,Anxa3,Apobec1,Apobec3,Apoe,Arhgef2,Ass1,B2m,Baiap2,Bak1,Batf,Batf3,Bcl2l11,Bcl3,Bst2,Btk,C1qa,C1qb,C1qc,C1ra,C1s1,C2,C3,C4b,C5ar1,Capg,Car5b,Card9,Casp1,Casp4,Ccdc80,Ccl12,Ccl19,Ccl2,Ccl21c,Ccl24,Ccl3,Ccl4,Ccl6,Ccl7,Ccl8,Ccl9,Ccr5,Cd14,Cd180,Cd209a,Cd244,Cd300lb,Cd300ld,Cd300lf,C…	C1qb,C1qc,Cd300lb,Cd68,Cotl1,Cybb,Fgr,Hck,Lyz2,Mpeg1,Myo1f,Slc11a1,Tnfrsf1b,Unc93b1
positive regulation of biological process	2.37e-47	8	1500015O10Rik,1810011O10Rik,3110043O21Rik,4930453N24Rik,Abca1,Abca7,Abcb4,Abcc1,Abcg1,Abhd14b,Abhd17c,Abhd5,Abl2,Ablim3,Abr,Ace,Acer2,Acer3,Acod1,Acsl4,Acta2,Actg1,Actg2,Actn1,Actn3,Actr2,Actr3,Acvr1b,Adam10,Adam12,Adam17,Adam8,Adam9,Adamts1,Adar,Adcyap1r1,Adgrf5,Adgrg1,Adgrl1,Adora2a,Afap1l2,Agt,Ahr,Aif1,Aim2,Akap12,Akna,Alb,Aldh1a3,Aldh3a1,Alox5ap,Angpt1,Ank2,Antxr1,Anxa1,Anxa2,Anxa3,Apbb1ip,Ap…	No common gene
response to other organism	4.6e-46	6	AA467197,Abca1,Abr,Ace,Acod1,Acp5,Acta2,Actg1,Actr2,Actr3,Adam17,Adam9,Adamts4,Adamts5,Adar,Aif1,Aim2,Alpl,Anxa1,Anxa3,Apobec1,Apobec3,Arhgef2,Ass1,B2m,Baiap2,Bak1,Batf,Batf3,Bcl3,Bst2,Btk,C1qa,C1qb,C1qc,C1ra,C1s1,C2,C3,C4b,C5ar1,Capg,Car5b,Card9,Casp1,Casp4,Ccdc80,Ccl12,Ccl19,Ccl2,Ccl21c,Ccl24,Ccl3,Ccl4,Ccl6,Ccl7,Ccl8,Ccl9,Ccr5,Cd14,Cd180,Cd244,Cd300lb,Cd37,Cd40,Cd47,Cd52,Cd55,Cd68,Cd80,Cd84,Cd8…	C1qb,C1qc,Cd300lb,Cd68,Cotl1,Cybb,Fgr,Hck,Lyz2,Mpeg1,Myo1f,Slc11a1,Tnfrsf1b,Unc93b1
response to biotic stimulus	1.5e-45	5	AA467197,Abca1,Abr,Ace,Acod1,Acp5,Acta2,Actg1,Actr2,Actr3,Adam17,Adam9,Adamts4,Adamts5,Adar,Aif1,Aim2,Alpl,Anxa1,Anxa3,Apobec1,Apobec3,Arhgef2,Ass1,B2m,Baiap2,Bak1,Batf,Batf3,Bcl2l11,Bcl3,Bid,Bst2,Btk,C1qa,C1qb,C1qc,C1ra,C1s1,C2,C3,C4b,C5ar1,Capg,Car5b,Card9,Casp1,Casp4,Ccdc80,Ccl12,Ccl19,Ccl2,Ccl21c,Ccl24,Ccl3,Ccl4,Ccl6,Ccl7,Ccl8,Ccl9,Ccr5,Cd14,Cd180,Cd244,Cd300lb,Cd37,Cd40,Cd47,Cd52,Cd55,Cd68,C…	C1qb,C1qc,Cd300lb,Cd68,Cotl1,Csf1r,Cybb,Fcgr2b,Fgr,Hck,Lyz2,Mpeg1,Myo1f,Slc11a1,Syk,Tnfrsf1b,Unc93b1
inflammatory response	4.43e-45	6	Acer3,Ackr2,Acod1,Adam17,Adam8,Adora2a,Afap1l2,Agt,Aif1,Aim2,Alox5ap,Anxa1,Ass1,B4galt1,Bmpr1b,Btk,C1qa,C3,C3ar1,C4b,C5ar1,Camk1d,Camk4,Casp1,Casp4,Ccl12,Ccl19,Ccl2,Ccl21c,Ccl24,Ccl3,Ccl4,Ccl6,Ccl7,Ccl8,Ccl9,Ccr1,Ccr2,Ccr5,Cd14,Cd163,Cd180,Cd300a,Cd40,Cd44,Cd47,Cd5l,Cd68,Cebpb,Cers6,Cfh,Chil1,Chil3,Chst1,Chst2,Ciita,Clec7a,Clu,Cmklr1,Cnr2,Crlf2,Csf1r,Cspg4,Cx3cl1,Cx3cr1,Cxcl1,Cxcl13,Cxcl2,Cxcl5,C…	Cd68,Cybb,Hck,Itgb2,Slc11a1,Tnfrsf1b,Tyrobp
regulation of localization	5.06e-43	7	1500015O10Rik,Abca1,Abca7,Abcb4,Abcc1,Abcg1,Abhd2,Abhd5,Abi3,Abr,Acan,Ace,Acsl4,Acta2,Actb,Actg1,Actn1,Actr3,Acvr1b,Adam10,Adam17,Adam8,Adam9,Adcyap1r1,Adgrg1,Adgrg3,Adora2a,Agt,Ahr,Aif1,Angpt1,Ank2,Ankrd13b,Anpep,Anxa1,Anxa2,Anxa3,Apoa1,Apoc1,Apod,Apoe,Ar,Arap1,Arap3,Arhgdia,Arhgdib,Arhgef2,Arhgef5,Arpc2,Arrb1,Arrb2,Asph,Astn2,Atp13a2,Atp1b2,Atp2a1,Atp2b1,Atp2b4,Atp6ap1,B2m,B4galt1,Bace1,Bak1,Bb…	No common gene
response to chemical	7.75e-43	6	Abca1,Abcb4,Abcc1,Abcg1,Abhd2,Abl2,Abr,Abtb2,Ace,Acer2,Ackr2,Acod1,Acp2,Acp5,Acsbg1,Acsl4,Actb,Actg1,Actr2,Actr3,Acvr1b,Adam10,Adam17,Adam8,Adam9,Adamts12,Adamts7,Adar,Adcy3,Adcyap1r1,Adora2a,Adssl1,Aff3,Agt,Ahr,Aif1,Aim2,Akr1a1,Akr1b8,Alcam,Aldh3a1,Aldh3b1,Alox5ap,Alpl,Angpt1,Anxa1,Anxa2,Anxa3,Apbb2,Apoa1,Apobec1,Apoc3,Apod,Apoe,Aprt,Aqp5,Ar,Arap1,Arhgdia,Arhgef2,Arhgef5,Arnt2,Arpc1b,Arpc2,Arpc3…	Abcg1,Cd300lb,Cd68,Csf2rb2,Cybb,Gpr35,Itgb2,Laptm5,Pirb,Slc11a1,Spi1,Tnfrsf1b
positive regulation of cellular process	6.88e-42	7	1500015O10Rik,1810011O10Rik,3110043O21Rik,4930453N24Rik,Abca1,Abca7,Abcb4,Abcc1,Abcg1,Abhd14b,Abhd5,Abl2,Ablim3,Abr,Ace,Acer2,Acer3,Acod1,Acsl4,Acta2,Actg1,Actn1,Actn3,Actr2,Actr3,Acvr1b,Adam10,Adam17,Adam8,Adam9,Adcyap1r1,Adgrf5,Adgrg1,Adgrl1,Adora2a,Afap1l2,Agt,Ahr,Aif1,Aim2,Akna,Aldh1a3,Aldh3a1,Angpt1,Ank2,Antxr1,Anxa1,Anxa2,Anxa3,Apbb1ip,Apbb2,Apoa1,Apobec1,Apoc3,Apoe,Aqp11,Ar,Arap1,Arhgef15,…	No common gene
regulation of cell migration	6.22e-41	8	Abcc1,Abhd2,Abi3,Abr,Acan,Ace,Acta2,Actg1,Actr3,Acvr1b,Adam10,Adam17,Adam8,Adam9,Adamts1,Adgrg1,Adgrg3,Agt,Aif1,Akap12,Angpt1,Anxa1,Anxa3,Apod,Apoe,Arap3,Arhgdia,Arhgdib,Arhgef2,Arpc2,Atp1b2,Atp2b4,Bex4,Bmpr1a,Bst1,Bst2,C3ar1,C5ar1,Calr,Camk1d,Camk2a,Card10,Ccbe1,Ccl11,Ccl12,Ccl19,Ccl2,Ccl24,Ccl3,Ccl4,Ccl7,Ccr1,Ccr2,Ccr5,Cd200,Cd200r1,Cd300a,Cd40,Cd63,Cd74,Cd9,Cdh5,Ceacam1,Cemip,Clec7a,Cln3,Cmklr…	No common gene
regulation of cell motility	2.48e-40	4	Abcc1,Abhd2,Abi3,Abr,Acan,Ace,Acta2,Actg1,Actr3,Acvr1b,Adam10,Adam17,Adam8,Adam9,Adgrg1,Adgrg3,Agt,Aif1,Angpt1,Anxa1,Anxa3,Apod,Apoe,Arap3,Arhgdia,Arhgdib,Arhgef2,Arpc2,Atp1b2,Atp2b4,Bbs4,Bex4,Bmpr1a,Bst1,Bst2,C3ar1,C5ar1,Calr,Camk1d,Camk2a,Card10,Ccbe1,Ccl12,Ccl19,Ccl2,Ccl24,Ccl3,Ccl4,Ccl7,Ccr1,Ccr2,Ccr5,Cd200,Cd200r1,Cd300a,Cd40,Cd63,Cd74,Cd9,Cdh5,Ceacam1,Cemip,Cfl1,Clec7a,Cln3,Cmklr1,Cnn2,Col1…	Bst1,Cd300a,Csf1r,Cxcl16,Fgr,Myo1f,Vsir
response to stress	5.1e-40	6	1500015O10Rik,1810011O10Rik,Abca1,Abcc1,Abhd2,Acer2,Acer3,Ackr2,Acod1,Acp5,Actg1,Actr2,Actr3,Adam17,Adam8,Adam9,Adamts4,Adamts5,Adar,Adcyap1r1,Adora2a,Adssl1,Afap1l2,Agt,Aif1,Aim2,Alb,Aldh3a1,Aldh3b1,Alox5ap,Anxa1,Anxa3,Anxa8,Apobec1,Apobec3,Apod,Apoe,Aqp5,Arhgef2,Arnt2,Arpp21,Ass1,Atf3,Atox1,Atp13a2,Atp2a1,Atp2b1,Atp2b4,B2m,B4galt1,BC029214,Bach1,Bak1,Batf,Bcl2l11,Bcl3,Bdnf,Bex1,Bid,Bmpr1b,Bok,B…	C1qb,C1qc,Cd68,Cotl1,Cybb,Fgr,Hck,Itgb2,Lcp1,Lyz2,Mpeg1,Myo1f,Slc11a1,Tnfrsf1b,Tyrobp,Unc93b1
regulation of cellular component movement	6.23e-40	5	Abcc1,Abhd2,Abi3,Abr,Acan,Ace,Acta2,Actg1,Actn1,Actr3,Acvr1b,Adam10,Adam17,Adam8,Adam9,Adgrg1,Adgrg3,Agt,Aif1,Angpt1,Ank2,Anxa1,Anxa3,Apod,Apoe,Arap1,Arap3,Arhgdia,Arhgdib,Arhgef2,Arpc2,Atp1b2,Atp2b4,B4galt1,Bbs4,Bex4,Bmpr1a,Bst1,Bst2,C3ar1,C5ar1,Cacna1c,Calr,Camk1d,Camk2a,Card10,Cav3,Ccbe1,Ccl12,Ccl19,Ccl2,Ccl24,Ccl3,Ccl4,Ccl7,Ccr1,Ccr2,Ccr5,Cd200,Cd200r1,Cd300a,Cd40,Cd63,Cd74,Cd9,Cdh5,Ceacam1,C…	Cd300a,Csf1r,Fgr,Myo1f
response to organic substance	2.03e-38	6	Abca1,Abcb4,Abcc1,Abcg1,Abhd2,Abl2,Abr,Ace,Acer2,Ackr2,Acod1,Acp2,Acp5,Acsbg1,Acsl4,Actb,Actg1,Actr2,Actr3,Acvr1b,Adam10,Adam17,Adam9,Adamts12,Adamts7,Adar,Adcy3,Adcyap1r1,Adora2a,Aff3,Agt,Ahr,Aif1,Aim2,Akr1a1,Akr1b8,Aldh3a1,Alpl,Anxa1,Anxa2,Anxa3,Apobec1,Apoc3,Aprt,Ar,Arap1,Arhgdia,Arhgef2,Arnt2,Arpc1b,Arpc2,Arpc3,Arrb2,Asah1,Asph,Ass1,Atf3,Atp2a1,Atp2b1,Atp2b4,B2m,B3gnt2,Bace1,Baiap2,Bak1,Bambi…	Abcg1,Cd300lb,Cd68,Csf2rb2,Cybb,Gpr35,Itgb2,Laptm5,Pirb,Slc11a1,Spi1,Tnfrsf1b
positive regulation of immune system process	2.7599999999999997e-38	6	Acod1,Acvr1b,Adam10,Adam17,Adam8,Aif1,Aim2,Anxa1,Atp6ap1,B2m,Bst1,Btk,Btnl9,C1qa,C1qb,C1qc,C1ra,C1s1,C2,C3,C3ar1,C4b,C5ar1,Cadm1,Calr,Camk1d,Card9,Casp8,Cblb,Ccl12,Ccl19,Ccl2,Ccl24,Ccl3,Ccl4,Ccl7,Ccr1,Ccr2,Cd244,Cd276,Cd300a,Cd300lb,Cd37,Cd38,Cd40,Cd44,Cd47,Cd55,Cd74,Cd80,Cd83,Cd84,Cd86,Cdkn1a,Cfb,Cfd,Cfh,Cfi,Cfp,Clec4d,Clec7a,Cmklr1,Cmtm3,Cr2,Crlf2,Csf1r,Ctsc,Cx3cl1,Cx3cr1,Cxcl1,Cxcl12,Cxcl13,Dh…	C1qb,C1qc,Cd300lb,Fgr,Itgb2,Nfam1,Slc11a1,Tyrobp
regulation of locomotion	4.47e-38	4	Abcc1,Abhd2,Abi3,Abr,Acan,Ace,Acta2,Actg1,Actr3,Acvr1b,Adam10,Adam17,Adam8,Adam9,Adgrg1,Adgrg3,Adora2a,Agt,Aif1,Angpt1,Anxa1,Apod,Apoe,Arap3,Arhgdia,Arhgdib,Arhgef2,Atp1b2,Atp2b4,Bbs4,Bex4,Bmpr1a,Bst1,Bst2,C3ar1,C5ar1,Calr,Camk1d,Camk2a,Card10,Ccbe1,Ccl12,Ccl19,Ccl2,Ccl24,Ccl3,Ccl4,Ccl7,Ccr1,Ccr2,Ccr5,Cd200,Cd200r1,Cd300a,Cd40,Cd63,Cd74,Cdh5,Ceacam1,Cemip,Cfl1,Clec7a,Cln3,Cmklr1,Cnn2,Col1a1,Col3a…	Apoe,Cd300a,Csf1r,F3,Fgr,Icam1,Lbp,Myo1f,Plvap
multicellular organismal process	2.0700000000000003e-37	6	1500015O10Rik,2510009E07Rik,3110043O21Rik,Abca1,Abca7,Abcg1,Abhd12,Abhd2,Abl2,Abr,Acan,Ace,Acer3,Acod1,Acp2,Acp5,Acsl4,Acta2,Actb,Actg1,Actg2,Actn1,Actn3,Actr2,Actr3,Acvr1b,Adam10,Adam17,Adam8,Adamts2,Adamts5,Adamtsl2,Adap2,Adar,Adcy3,Adcyap1r1,Adgrf5,Adgrg1,Adgrg3,Adgrg6,Adora2a,Aff2,Aff3,Agt,Ahr,Aif1,Aim2,Akna,Alcam,Aldh1a3,Alox5ap,Alpl,Angpt1,Angptl1,Angptl2,Angptl7,Ank2,Anpep,Antxr1,Anxa1,Anx…	Csf1r
system development	3.5500000000000003e-37	7	1500015O10Rik,2510009E07Rik,3110043O21Rik,Abl2,Abr,Acan,Ace,Acer3,Acod1,Acp2,Acp5,Acsl4,Acta2,Actb,Actg1,Actg2,Actn1,Actn3,Actr2,Actr3,Acvr1b,Adam10,Adam17,Adam8,Adamts1,Adamts2,Adamts5,Adamtsl2,Adap2,Adar,Adgrf5,Adgrg1,Adgrg3,Adgrg6,Adora2a,Agt,Ahr,Aif1,Akna,Alcam,Aldh1a3,Alpl,Angpt1,Angptl1,Angptl2,Angptl7,Anpep,Antxr1,Anxa1,Anxa2,Anxa3,Anxa4,Ap1s2,Apbb2,Apcdd1,Aph1c,Apoa1,Apoa2,Apobec3,Apod,Ap…	Csf1r
cellular response to chemical stimulus	9.230000000000001e-37	6	Abca1,Abcb4,Abcc1,Abhd2,Abl2,Abtb2,Acer2,Ackr2,Acod1,Actb,Actg1,Actr2,Actr3,Acvr1b,Adam8,Adam9,Adamts12,Adamts7,Adcy3,Adssl1,Agt,Ahr,Aif1,Aim2,Akr1a1,Akr1b8,Aldh3b1,Alox5ap,Alpl,Anxa1,Apobec1,Apoc3,Apoe,Aprt,Aqp5,Ar,Arap1,Arhgdia,Arhgef2,Arhgef5,Arpc2,Arpc3,Arrb2,Asah1,Asph,Ass1,Atf3,Atp13a2,Atp2b1,Atp2b4,Atp6ap1,Atp6v0d1,Atp6v1a,B2m,B3gnt2,Bace1,Bach1,Baiap2,Bambi,Bbs4,Bcat2,Bcl2l11,Bdnf,Bex1,Bi…	Cd300lb,Cd68,Csf2rb2,Cybb,Gpr35,Itgb2,Laptm5,Pirb,Spi1,Tnfrsf1b
regulation of cytokine production	2.24e-36	6	Abl2,Acod1,Acp5,Adam17,Adam33,Adam8,Afap1l2,Agt,Aif1,Aim2,Angpt1,Anxa1,Anxa4,Apoa1,Apod,Arhgef2,Arrb1,Arrb2,Atp2b1,Atp6ap2,B2m,Bcl3,Bsg,Bst2,Btk,Btnl9,C1qtnf3,C3,C3ar1,C5ar1,Cadm1,Card9,Casp1,Casp4,Casp8,Ccbe1,Ccl19,Ccl2,Ccl3,Ccl4,Ccm2l,Ccr2,Ccr5,Cd14,Cd200,Cd200r1,Cd244,Cd276,Cd300c2,Cd300ld,Cd34,Cd40,Cd47,Cd59a,Cd74,Cd83,Cd84,Ceacam1,Cebpb,Clec4e,Clec4n,Clec5a,Clec7a,Clu,Cmklr1,Crlf2,Csf1r,Csk,…	Cd300c2,Cybb,Fgr,Nfam1,Slc11a1,Tnfrsf1b,Tyrobp,Unc93b1
regulation of biological quality	7.43e-36	6	1500015O10Rik,5430427O19Rik,Abca1,Abca7,Abcb4,Abcc1,Abcg1,Abhd5,Abl2,Abr,Ace,Ackr2,Acox3,Acp5,Acsl4,Acta2,Actn3,Actr2,Actr3,Acvr1b,Adam10,Adam17,Adam8,Adamts5,Adar,Adcyap1r1,Adgrf5,Adgrl1,Adora2a,Agt,Ahr,Akr1b8,Alb,Aldh1a3,Angpt1,Ank2,Anpep,Anxa1,Anxa2,Anxa8,Apbb2,Apoa1,Apobec1,Apoc3,Apoe,Aprt,Aqp11,Aqp5,Ar,Arap1,Arap3,Arhgap22,Arhgdia,Arhgef15,Arhgef9,Arpc1b,Arpc2,Arpc3,Arpc4,Arpc5,Arrb1,Asph,At…	Csf1r
defense response to other organism	1.1400000000000001e-35	6	Acod1,Acp5,Actg1,Actr2,Actr3,Adam17,Adamts4,Adamts5,Adar,Aif1,Aim2,Anxa1,Anxa3,Apobec1,Apobec3,Arhgef2,Ass1,B2m,Batf,Bcl3,Bst2,Btk,C1qa,C1qb,C1qc,C1ra,C1s1,C2,C3,C4b,C5ar1,Capg,Card9,Casp1,Casp4,Ccl12,Ccl19,Ccl2,Ccl21c,Ccl24,Ccl3,Ccl4,Ccl6,Ccl7,Ccl8,Ccl9,Cd14,Cd180,Cd244,Cd37,Cd40,Cd47,Cd55,Cd84,Cd86,Cd8a,Cebpb,Cfb,Cfd,Cfh,Cfi,Cfp,Ciita,Clec4d,Clec4e,Clec4n,Clec5a,Clec7a,Colec12,Cotl1,Cr2,Csf1r,C…	C1qb,C1qc,Cotl1,Cybb,Fgr,Hck,Lyz2,Mpeg1,Myo1f,Slc11a1,Unc93b1
regulation of signaling	1.1400000000000001e-35	6	1500015O10Rik,1810011O10Rik,3110043O21Rik,Abca1,Abca7,Abl2,Abr,Acod1,Acsl4,Acta2,Actn3,Acvr1b,Adam10,Adam17,Adam8,Adam9,Adamts12,Adamtsl2,Adar,Adcyap1r1,Adgrg1,Adgrg3,Adora2a,Afap1l2,Agt,Aldh1a3,Angpt1,Ank2,Anxa1,Anxa2,Apcdd1,Apoa1,Apod,Apoe,Ar,Arap1,Arap3,Arhgap17,Arhgap19,Arhgap25,Arhgdia,Arhgdib,Arhgef2,Arhgef25,Arhgef5,Arrb1,Arrb2,Asph,Atf3,Atp2b4,Atp6ap1,Atp6ap2,Atp6v0c,Axin2,Bace1,Baiap2,Ba…	Csf1r
positive regulation of signaling	1.1400000000000001e-35	7	1500015O10Rik,1810011O10Rik,Abca7,Abl2,Acsl4,Acta2,Acvr1b,Adam17,Adam8,Adam9,Adcyap1r1,Adgrg1,Adora2a,Afap1l2,Agt,Aldh1a3,Angpt1,Anxa2,Apoa1,Apoe,Ar,Arap1,Arhgef5,Arrb1,Arrb2,Atf3,Atp6ap1,Atp6ap2,Atp6v0c,Baiap2,Bak1,Bambi,Bcl2l11,Bdnf,Bid,Bmpr1a,Bmpr1b,Bok,Btc,Bud31,C1qtnf1,C1qtnf2,C1qtnf3,C2cd2l,C3,C5ar1,Cacna1d,Cacnb2,Cadm1,Calr,Camk2n1,Card10,Card9,Casp1,Casp4,Casp8,Ccbe1,Ccl11,Ccl12,Ccl19,Ccl…	No common gene
positive regulation of multicellular organismal process	3.73e-35	7	1500015O10Rik,Abca1,Abca7,Abl2,Ace,Actn3,Actr2,Actr3,Acvr1b,Adam12,Adam17,Adam8,Adam9,Adgrl1,Adora2a,Afap1l2,Agt,Aif1,Aim2,Alb,Angpt1,Anxa1,Anxa2,Anxa3,Apoe,Ar,Arhgef2,Arrb2,Atp1b2,Atp2a1,Atp2b1,Atp6ap1,Atp6ap2,Axin2,B2m,B4galt1,B4galt5,Baiap2,Bambi,Bbs4,Bcl3,Bdnf,Bex1,Bmp1,Bmpr1a,Bmpr1b,Bsg,C1qtnf1,C1qtnf3,C3,C3ar1,C5ar1,Cadm1,Calr,Camk1,Camk1d,Card9,Casp1,Casp4,Casp8,Cblb,Ccbe1,Ccl11,Ccl19,Ccl2…	No common gene
regulation of cell communication	4.0999999999999997e-35	6	1500015O10Rik,1810011O10Rik,3110043O21Rik,Abca1,Abca7,Abl2,Abr,Acod1,Acsl4,Acta2,Actn3,Acvr1b,Adam10,Adam17,Adam8,Adam9,Adamts12,Adamtsl2,Adar,Adcyap1r1,Adgrg1,Adgrg3,Adora2a,Afap1l2,Agt,Aldh1a3,Angpt1,Ank2,Anxa1,Apcdd1,Apoa1,Apod,Apoe,Ar,Arap3,Arhgap17,Arhgap19,Arhgap25,Arhgdia,Arhgdib,Arhgef2,Arhgef25,Arhgef5,Arrb1,Arrb2,Asph,Atf3,Atp2b4,Atp6ap1,Atp6ap2,Atp6v0c,Axin2,Bace1,Baiap2,Bak1,Bambi,Bch…	Csf1r
positive regulation of cell communication	6.92e-35	7	1500015O10Rik,1810011O10Rik,Abca7,Abl2,Acsl4,Acta2,Acvr1b,Adam17,Adam8,Adam9,Adcyap1r1,Adgrg1,Adora2a,Afap1l2,Agt,Aldh1a3,Angpt1,Apoa1,Apoe,Ar,Arhgef5,Arrb1,Arrb2,Atf3,Atp6ap1,Atp6ap2,Atp6v0c,Baiap2,Bak1,Bambi,Bcl2l11,Bdnf,Bid,Bmpr1a,Bmpr1b,Bok,Btc,Bud31,C1qtnf1,C1qtnf2,C1qtnf3,C2cd2l,C3,C5ar1,Cacna1d,Cacnb2,Cadm1,Calr,Camk2n1,Card10,Card9,Casp1,Casp4,Casp8,Ccbe1,Ccl11,Ccl12,Ccl19,Ccl2,Ccl21c,Ccl…	No common gene
cell surface receptor signaling pathway	1.23e-34	7	Abca1,Abca7,Abl2,Ackr2,Acvr1b,Adam10,Adam17,Adam9,Adcyap1r1,Adgrd1,Adgre1,Adgrf5,Adgrg1,Adgrg3,Adgrg6,Adgrl1,Adora2a,Agt,Aim2,Angpt1,Angptl1,Anxa1,Anxa4,Apcdd1,Aph1c,Apoa1,Arap1,Arhgdia,Arrb2,Axin2,Bak1,Bambi,Bbs4,Bcl2l11,Bdnf,Bex1,Bid,Blnk,Bmpr1a,Bmpr1b,Boc,Bok,Btc,Btnl9,C3,C3ar1,C5ar1,Camk2a,Card14,Casp8,Cblb,Cc2d2a,Ccdc88c,Ccl11,Ccl12,Ccl19,Ccl2,Ccl21c,Ccl24,Ccl3,Ccl4,Ccl6,Ccl7,Ccl8,Ccl9,Ccnd1…	No common gene
regulation of response to external stimulus	1.69e-34	8	Abcc1,Abhd12,Abr,Ace,Acod1,Acp5,Adam10,Adam17,Adam8,Adamts12,Adar,Adora2a,Agt,Aif1,Aim2,Akna,Alox5ap,Anxa1,Anxa2,Aoah,Apoa1,Apobec3,Apod,Apoe,Arrb2,Bace1,Bbs4,Bst1,Btk,C1qtnf1,C1qtnf3,C3,C3ar1,C5ar1,Cadm1,Calr,Camk1d,Capn3,Card9,Casp1,Casp4,Ccl12,Ccl19,Ccl2,Ccl24,Ccl3,Ccl4,Ccl7,Ccr1,Ccr2,Ccr5,Cd109,Cd180,Cd276,Cd34,Cd37,Cd44,Cd47,Cd74,Cd84,Cd9,Cdh5,Ceacam1,Cebpb,Clec2d,Clec7a,Cmklr1,Cnr2,Coro1b,C…	No common gene
regulation of signal transduction	1.8e-33	6	1810011O10Rik,3110043O21Rik,Abca1,Abca7,Abl2,Acod1,Acta2,Actn3,Acvr1b,Adam10,Adam17,Adam8,Adam9,Adamts12,Adamtsl2,Adar,Adcyap1r1,Adgrg1,Adgrg3,Adora2a,Afap1l2,Agt,Aldh1a3,Angpt1,Apcdd1,Apoa1,Apod,Apoe,Ar,Arap3,Arhgap17,Arhgap19,Arhgap25,Arhgdia,Arhgdib,Arhgef2,Arhgef25,Arhgef5,Arrb1,Arrb2,Asph,Atf3,Atp2b4,Atp6ap1,Atp6ap2,Atp6v0c,Axin2,Baiap2,Bak1,Bambi,Bcl2l11,Bcl3,Bdnf,Bicc1,Bid,Bmpr1a,Bmpr1b,Bo…	Csf1r
localization	1.5400000000000002e-32	7	1500015O10Rik,3110043O21Rik,5031414D18Rik,AA467197,Abca1,Abca6,Abca7,Abca8a,Abca8b,Abca9,Abcb4,Abcc1,Abcc3,Abcg1,Abl2,Ace,Ackr2,Acsl4,Actb,Actg1,Actr2,Actr3,Adam10,Adam17,Adam8,Adam9,Adamts12,Adar,Adcy3,Adgrg1,Agt,Aif1,Alb,Als2cl,Angpt1,Ank2,Antxr1,Antxr2,Anxa1,Anxa2,Anxa3,Anxa8,Ap1s2,Ap2s1,Ap3s1,Apba3,Apbb2,Apcdd1,Apoa1,Apobec1,Apobr,Apoc1,Apoc3,Apod,Apoe,Aprt,Aqp11,Aqp5,Arf2,Arfgap3,Arhgap17,Ar…	No common gene
cell activation	1.9800000000000002e-32	6	1810011O10Rik,Abl2,Adam10,Adam17,Adam9,Adgrg3,Adora2a,Agt,Ahr,Aif1,Anxa1,Anxa3,Apbb1ip,B2m,Bak1,Batf,Batf3,Bcl3,Blnk,Btk,C1qa,C5ar1,Camk4,Casp1,Cblb,Ccl19,Ccl3,Ccr9,Cd180,Cd22,Cd244,Cd276,Cd300a,Cd40,Cd44,Cd48,Cd74,Cd86,Cd8a,Cdk6,Cebpb,Cfh,Chd7,Clec4d,Clec4e,Clec7a,Clu,Cr2,Ctps,Cx3cl1,Cx3cr1,Cxcl12,Cxcl5,Cxcr4,Cxcr5,Dll4,Dock2,Egfr,Elf4,Enpp3,Entpd2,Ephb6,Evl,F2r,F2rl1,Fcer1g,Fcgr3,Fcgr4,Fcrl1,Fe…	Itgb2,Lcp1,Myo1f,Nfam1,Pirb,Slc11a1,Spi1,Tyrobp
cellular response to organic substance	2.37e-32	7	Abca1,Abcb4,Abcc1,Abhd2,Abl2,Ackr2,Acod1,Actb,Actg1,Actr2,Actr3,Acvr1b,Adam9,Adamts12,Adamts7,Adcy3,Agt,Ahr,Aif1,Aim2,Alpl,Anxa1,Apobec1,Apoc3,Aprt,Ar,Arap1,Arhgdia,Arhgef2,Arpc2,Arpc3,Arrb2,Asah1,Ass1,Atf3,Atp2b1,Atp2b4,B2m,B3gnt2,Bace1,Baiap2,Bambi,Bbs4,Bcat2,Bcl2l11,Bdnf,Bex1,Bmpr1a,Bmpr1b,Brip1,Btk,Cacna2d1,Cacybp,Calr,Camk2a,Capg,Card14,Casp1,Casp4,Cav3,Ccl11,Ccl12,Ccl19,Ccl2,Ccl21c,Ccl24,Cc…	No common gene
positive regulation of signal transduction	3e-32	7	1810011O10Rik,Abca7,Abl2,Acta2,Acvr1b,Adam17,Adam8,Adam9,Adcyap1r1,Adgrg1,Adora2a,Afap1l2,Agt,Aldh1a3,Angpt1,Apoa1,Apoe,Ar,Arhgef5,Arrb1,Arrb2,Atf3,Atp6ap1,Atp6ap2,Atp6v0c,Baiap2,Bak1,Bambi,Bcl2l11,Bdnf,Bid,Bmpr1a,Bmpr1b,Bok,Btc,Bud31,C1qtnf1,C1qtnf2,C1qtnf3,C3,C5ar1,Calr,Card10,Card9,Casp1,Casp4,Casp8,Ccbe1,Ccl11,Ccl12,Ccl19,Ccl2,Ccl21c,Ccl24,Ccl3,Ccl4,Ccl6,Ccl7,Ccl8,Ccl9,Ccr1,Cd14,Cd180,Cd300ld…	No common gene
innate immune response	7.340000000000001e-32	6	Acod1,Actg1,Actr2,Actr3,Adar,Aif1,Aim2,Anxa1,Apobec3,Arhgef2,Ass1,B2m,Bst2,Btk,C1qa,C1qb,C1qc,C1ra,C1s1,C2,C3,C4b,Capg,Card9,Casp1,Casp4,Ccl12,Ccl19,Ccl2,Ccl21c,Ccl24,Ccl3,Ccl4,Ccl6,Ccl7,Ccl8,Ccl9,Cd14,Cd180,Cd244,Cd40,Cd47,Cd55,Cd84,Cfb,Cfd,Cfh,Cfi,Cfp,Ciita,Clec4d,Clec4e,Clec4n,Clec5a,Clec7a,Cr2,Csf1r,Cx3cl1,Cx3cr1,Cxcl16,Cyba,Cybb,Dhx58,Edn1,Elf4,Evl,F2rl1,Fcer1g,Fcgr1,Fgr,G3bp2,Gsn,H2-Aa,H2-A…	C1qb,C1qc,Cybb,Fgr,Hck,Mpeg1,Slc11a1,Unc93b1
regulation of immune response	2.7200000000000003e-31	6	Abr,Acod1,Adam8,Adar,Aim2,Angpt1,Anxa1,Apoa1,Apoe,Arrb2,B2m,Bst2,Btk,Btnl9,C1qa,C1qb,C1qc,C1ra,C1s1,C2,C3,C3ar1,C4b,C5ar1,Cadm1,Card9,Cblb,Ccl19,Ccr1,Ccr2,Cd200,Cd22,Cd276,Cd300a,Cd37,Cd38,Cd40,Cd44,Cd47,Cd48,Cd55,Cd59a,Cd5l,Cd74,Cd84,Ceacam1,Cfb,Cfd,Cfh,Cfi,Cfp,Clec12a,Clec2d,Clec4d,Clec4e,Clec7a,Cmklr1,Cmtm3,Col3a1,Cr2,Csk,Ctsh,Dhx58,Dnase2a,Ecm1,Enpp3,Ereg,F2rl1,Fam49b,Fcer1g,Fcgr1,Fcgr2b,Fcgr…	C1qb,C1qc,Fgr,Itgb2,Myo1f,Nfam1,Slc11a1,Tnfrsf1b
negative regulation of biological process	4.3e-31	5	1110001J03Rik,1500015O10Rik,1810011O10Rik,3110043O21Rik,Abca7,Abcc1,Abcg1,Abhd2,Abhd5,Abl2,Abr,Acan,Ace,Acer2,Acod1,Acp5,Acsl4,Actb,Actn1,Actn3,Actr3,Acvr1b,Adam10,Adam17,Adam8,Adamts12,Adamts5,Adamts7,Adamtsl2,Adar,Adcyap1r1,Adgrf5,Adgrg1,Adgrg3,Adora2a,Agt,Ahr,Aif1,Aim2,Akna,Alb,Angpt1,Angptl7,Ankrd13b,Anpep,Antxr1,Anxa1,Anxa2,Anxa4,Anxa8,Aoah,Apbb2,Apcdd1,Apoa1,Apobec1,Apobec3,Apoc1,Apoc3,Apod…	Abcg1,C1qc,Cd300a,Cd68,Csf1r,Fcgr2b,Fgr,Gpr35,Hck,Myo1f,Pik3ap1,Pirb,Slc11a1,Spi1,Tnfrsf1b,Tyrobp
regulation of developmental process	6.6e-31	7	1810011O10Rik,Abcg1,Abl2,Abr,Ace,Actn3,Actr2,Actr3,Acvr1b,Adam10,Adam12,Adam17,Adam8,Adam9,Adamts1,Adamts12,Adamts7,Adgrg1,Adgrl1,Agt,Ahr,Angptl7,Anxa1,Anxa2,Anxa3,Apcdd1,Apoa1,Apoe,Ar,Arap1,Arap3,Arhgdia,Arhgdib,Arhgef15,Arhgef2,Arhgef9,Arpc2,Arrb2,Atp1b2,Atp2b1,Atp2b4,Atp6ap1,Axin2,B2m,B4galt1,B4galt5,Baiap2,Bambi,Bbs4,Bcl2l11,Bdnf,Bex1,Bmp1,Bmpr1a,Bmpr1b,Boc,Btbd7,Btc,C1qc,C3,C3ar1,C5ar1,Cacna…	Csf1r
multicellular organism development	6.6e-31	7	1500015O10Rik,2510009E07Rik,3110043O21Rik,Abl2,Abr,Acan,Ace,Acer3,Acod1,Acp2,Acp5,Acsl4,Acta2,Actb,Actg1,Actg2,Actn1,Actn3,Actr2,Actr3,Acvr1b,Adam10,Adam17,Adam8,Adamts1,Adamts2,Adamts5,Adamtsl2,Adap2,Adar,Adcyap1r1,Adgrf5,Adgrg1,Adgrg3,Adgrg6,Adora2a,Aff3,Agt,Ahr,Aif1,Akna,Alcam,Aldh1a3,Alpl,Angpt1,Angptl1,Angptl2,Angptl7,Anpep,Antxr1,Anxa1,Anxa2,Anxa3,Anxa4,Ap1s2,Apba3,Apbb2,Apcdd1,Aph1c,Apoa1,…	Csf1r
response to cytokine	6.7800000000000005e-31	6	Ackr2,Acod1,Acp5,Acsl4,Actg1,Actr2,Actr3,Adam10,Adam9,Adamts12,Adamts7,Adar,Aff3,Aif1,Aim2,Anxa1,Asah1,Ass1,B3gnt2,Bbs4,Bcat2,Bst2,Btk,Cacybp,Capg,Card14,Casp1,Casp8,Ccl12,Ccl19,Ccl2,Ccl21c,Ccl24,Ccl3,Ccl4,Ccl6,Ccl7,Ccl8,Ccl9,Ccr1,Ccr2,Ccr5,Ccr9,Cd14,Cd300lf,Cd38,Cd40,Cd44,Cd47,Cd74,Cdc34,Ceacam1,Cebpb,Cfh,Cfl1,Chchd4,Chil1,Ciita,Cntfr,Col1a1,Col3a1,Crlf1,Crlf2,Csf1r,Csf2ra,Csf2rb,Csf2rb2,Csf3r,C…	Csf2rb2,Gpr35,Laptm5,Pirb,Slc11a1,Spi1,Tnfrsf1b
negative regulation of multicellular organismal process	1.39e-30	7	Abr,Ace,Acod1,Acp5,Actn3,Actr3,Adam17,Adamts1,Adamts12,Adamts5,Adamts7,Adgrg1,Agt,Ahr,Angpt1,Angptl7,Anpep,Anxa1,Anxa2,Anxa4,Apoa1,Apoa2,Apoc1,Apoc3,Apod,Apoe,Arhgdib,Arhgef15,Arhgef2,Arrb1,Arrb2,Atp1b2,Atp2a1,Atp2b1,Atp2b4,Axin2,B2m,Bcl3,Bdnf,Bex1,Bmpr1a,Bst2,Btk,C1qc,C1qtnf1,C1qtnf3,Calr,Capn3,Card10,Cav3,Ccl11,Ccl2,Ccl21c,Ccl3,Ccr1,Ccr2,Ccr5,Cd200,Cd200r1,Cd276,Cd34,Cd38,Cd44,Cd59a,Cd63,Cd74,C…	No common gene
developmental process	3.6699999999999995e-30	7	1500015O10Rik,1700112E06Rik,2510009E07Rik,3110043O21Rik,Abhd2,Abhd5,Abl2,Abr,Acan,Ace,Acer3,Acod1,Acp2,Acp5,Acsl4,Acta2,Actb,Actg1,Actg2,Actn1,Actn3,Actr2,Actr3,Acvr1b,Adam10,Adam17,Adam8,Adamts1,Adamts2,Adamts5,Adamtsl2,Adap2,Adar,Adcyap1r1,Adgrf5,Adgrg1,Adgrg3,Adgrg6,Adora2a,Aff3,Agt,Ahr,Aif1,Akna,Alcam,Aldh1a3,Aldh3a1,Alpl,Angpt1,Angptl1,Angptl2,Angptl7,Ank2,Anpep,Antxr1,Anxa1,Anxa2,Anxa3,Anxa…	Csf1r
anatomical structure development	4.29e-30	7	1500015O10Rik,2510009E07Rik,3110043O21Rik,Abhd2,Abl2,Abr,Acan,Ace,Acer3,Acod1,Acp2,Acp5,Acsl4,Acta2,Actb,Actg1,Actg2,Actn1,Actn3,Actr2,Actr3,Acvr1b,Adam10,Adam17,Adam8,Adamts1,Adamts2,Adamts5,Adamtsl2,Adap2,Adar,Adcyap1r1,Adgrf5,Adgrg1,Adgrg3,Adgrg6,Adora2a,Aff3,Agt,Ahr,Aif1,Akna,Alcam,Aldh1a3,Alpl,Angpt1,Angptl1,Angptl2,Angptl7,Ank2,Anpep,Antxr1,Anxa1,Anxa2,Anxa3,Anxa4,Ap1s2,Apba3,Apbb2,Apcdd1,A…	Csf1r
leukocyte activation	9.07e-30	6	Abl2,Adam10,Adam17,Adam9,Adgrg3,Ahr,Aif1,Anxa1,Anxa3,Apbb1ip,B2m,Bak1,Batf,Batf3,Bcl3,Blnk,Btk,C1qa,C5ar1,Camk4,Casp1,Cblb,Ccl19,Ccl3,Ccr9,Cd180,Cd22,Cd244,Cd276,Cd300a,Cd40,Cd44,Cd48,Cd74,Cd86,Cd8a,Cdk6,Cebpb,Chd7,Clec4d,Clec4e,Clec7a,Clu,Cr2,Ctps,Cx3cl1,Cx3cr1,Cxcl12,Cxcl5,Cxcr4,Cxcr5,Dll4,Dock2,Elf4,Enpp3,Ephb6,F2rl1,Fcer1g,Fcgr3,Fcgr4,Fcrl1,Fgl2,Flt3,Fpr2,Fzd7,Gba,Grn,H2-Ab1,H2-DMa,H2-T23,Hav…	Itgb2,Lcp1,Myo1f,Nfam1,Pirb,Slc11a1,Spi1,Tyrobp
cell differentiation	1.05e-28	6	1700112E06Rik,3110043O21Rik,Abhd2,Abhd5,Abl2,Acan,Ace,Acsl4,Acta2,Actb,Actg1,Actn1,Actr2,Actr3,Adam10,Adam17,Adam8,Adar,Adcyap1r1,Adgrf5,Adgrg1,Adgrg3,Adgrg6,Adora2a,Agt,Ahr,Akna,Alcam,Angpt1,Ank2,Anpep,Antxr1,Anxa1,Anxa2,Anxa4,Ap1s2,Apbb2,Apcdd1,Apobec3,Apod,Apoe,Ar,Arhgap22,Arhgef2,Arl11,Arl4a,Asah1,Asb2,Astn2,Atf3,Atp1b2,Axin2,B2m,B3gnt2,B4galt1,B4galt5,B4galt6,Baiap2,Bak1,Basp1,Batf,Batf3,Bbs…	Csf1r
regulation of response to stress	3.77e-28	6	Abcc1,Abhd12,Abr,Ace,Acod1,Acp5,Acta2,Actg1,Actr2,Adam17,Adam8,Adamts12,Adar,Adora2a,Agt,Aim2,Akna,Alox5ap,Anxa1,Anxa2,Aoah,Apoa1,Apobec3,Apod,Apoe,Aqp11,Arhgef5,Arrb2,Atp2b4,Axin2,B2m,Bak1,Bid,Bmpr1a,Bok,Bst1,Btk,C1qtnf1,C1qtnf3,C3,Cadm1,Card9,Casp1,Casp4,Cav3,Ccl19,Ccl2,Ccl24,Ccl3,Ccr1,Ccr2,Ccr5,Cd109,Cd276,Cd34,Cd37,Cd44,Cd47,Cd74,Cd9,Cdh5,Cdk6,Ceacam1,Cebpb,Chordc1,Clec2d,Clec7a,Cln3,Clu,Cnr2…	Fgr,Myo1f,Pik3ap1,Tnfrsf1b
regulation of cell activation	9.99e-28	6	Abr,Acta2,Adam8,Adgrf5,Adora2a,Ahr,Aif1,Anxa1,Apoe,Bst1,Btk,C1qtnf1,Capn3,Cblb,Ccl19,Ccl2,Ccr2,Cd200,Cd209a,Cd22,Cd244,Cd276,Cd300a,Cd300lb,Cd300lf,Cd37,Cd38,Cd40,Cd44,Cd47,Cd74,Cd80,Cd83,Cd84,Cd86,Cd9,Cdkn1a,Ceacam1,Cebpb,Clec4d,Clec7a,Cnr2,Crlf2,Csk,Ctgf,Ctla2a,Ctsc,Cx3cl1,Cygb,Dgat1,Dtx1,Efnb1,Enpp3,Ephb6,F2rl1,Fam49b,Fam65b,Fcer1g,Fcgr2b,Fes,Fgl1,Fgl2,Fgr,Flt3,Gab2,Gpnmb,Gpr137b,Grn,Gsn,H2-Aa…	Cd300lb,Fgr,Itgb2,Nfam1,Tnfrsf1b,Tyrobp
cellular developmental process	1.4400000000000001e-27	3	1500015O10Rik,1700112E06Rik,3110043O21Rik,Abhd2,Abl2,Acan,Ace,Acsl4,Actb,Actg1,Actr2,Actr3,Adam10,Adam17,Adam8,Adar,Adcyap1r1,Adgrg1,Adgrg3,Adgrg6,Adora2a,Ahr,Alcam,Angpt1,Ank2,Anpep,Anxa1,Anxa2,Anxa4,Ap1s2,Apbb2,Apcdd1,Apod,Apoe,Ar,Arhgap22,Arl11,Arl4a,Asah1,Asb2,Astn2,Atf3,Atp1b2,Axin2,B2m,B3gnt2,B4galt1,B4galt5,B4galt6,Baiap2,Bak1,Basp1,Batf,Batf3,Bche,Bcl3,Bdnf,Bex1,Bmp1,Bmpr1a,Bmpr1b,Boc,Bok…	Anpep,Cd44,Col12a1,Col1a1,Col3a1,Csf1r,Cx3cr1,Dclk1,Fcgr2b,Fgr,Fmn1,Gdf6,Gldn,Hck,Hexb,Hgf,Hivep3,Ildr2,Inhbb,Itgam,Loxl2,Lrp1,Ly9,Mmp14,Mmp2,Nckap1l,Nfam1,Pdpn,Pirb,Plcl2,Pld3,Plxna1,Plxnb2,Prex1,Ptgfrn,Runx1,Scn1b,Sfrp1,Sirpa,Socs3,Sox4,Spi1,Syk,Tlr2,Tnfaip2,Tnfaip3,Tnfrsf1b,Tyrobp,Vsir
regulation of cell population proliferation	1.4400000000000001e-27	6	1110001J03Rik,1500015O10Rik,Ace,Acer2,Acer3,Adam10,Adam17,Adam33,Adgrg1,Adora2a,Agt,Ahr,Aif1,Aldh3a1,Angpt1,Anxa1,Anxa2,Apobec1,Apod,Apoe,Aqp11,Ar,Arnt2,Arrb1,Asph,Atf3,Axin2,B2m,B4galt1,Bak1,Bambi,Bche,Bdnf,Bex1,Bex4,Bid,Bmpr1a,Bmpr1b,Bok,Brip1,Bst1,Btc,Btk,C3ar1,C5ar1,Calr,Camk2n1,Cav3,Cblb,Ccl11,Ccl12,Ccl19,Ccl2,Ccl24,Ccnd1,Ccr2,Ccr5,Cd109,Cd200,Cd209a,Cd22,Cd244,Cd248,Cd276,Cd300a,Cd37,Cd38,C…	Csf1r
positive regulation of cell migration	6.410000000000001e-27	7	Abcc1,Acta2,Actg1,Actr3,Acvr1b,Adam10,Adam17,Adam8,Adam9,Agt,Aif1,Angpt1,Anxa1,Anxa3,Arhgef2,Arpc2,C3ar1,C5ar1,Calr,Camk1d,Ccbe1,Ccl11,Ccl12,Ccl19,Ccl2,Ccl24,Ccl3,Ccl4,Ccl7,Ccr1,Ccr2,Cd40,Cd74,Cdh5,Cemip,Clec7a,Cmklr1,Col1a1,Csf1r,Ctsh,Cx3cl1,Cx3cr1,Cxcl12,Cxcl13,Cxcl16,Cxcr4,Cyp1b1,Cyr61,Dab2,Diaph1,Dock7,Edn1,Egfr,Epha1,Erbb4,F2r,F2rl1,F3,F7,Fam107a,Fam110c,Fam65b,Fbln1,Fbxo31,Fermt3,Fgf1,Fgf18…	No common gene
positive regulation of cytokine production	1.0800000000000001e-26	6	Abl2,Adam17,Adam8,Afap1l2,Agt,Aif1,Aim2,Anxa1,Arhgef2,Atp6ap2,B2m,Bcl3,Bsg,C1qtnf3,C3,C3ar1,C5ar1,Cadm1,Card9,Casp1,Casp4,Casp8,Ccbe1,Ccl19,Ccl2,Ccl3,Ccl4,Ccm2l,Ccr2,Ccr5,Cd14,Cd200,Cd244,Cd276,Cd300c2,Cd34,Cd40,Cd74,Cd83,Cd84,Cebpb,Clec4e,Clec4n,Clec5a,Clec7a,Clu,Crlf2,Csf1r,Cx3cl1,Cyba,Cybb,Ddt,Dhx58,Ereg,F2r,F2rl1,Fam49b,Fcer1g,Fcgr3,Fgr,Flt3,Flt4,Furin,Gprc5b,Gpsm3,H2-T23,Havcr2,Heg1,Hgf,Hif1…	Cd300c2,Cybb,Fgr,Nfam1,Slc11a1,Tyrobp,Unc93b1
regulation of multicellular organismal development	1.4e-26	7	1810011O10Rik,Abl2,Ace,Actn3,Actr2,Actr3,Acvr1b,Adam10,Adam12,Adam17,Adam8,Adamts1,Adamts12,Adamts7,Adgrg1,Adgrl1,Agt,Ahr,Angptl7,Anxa1,Anxa3,Apcdd1,Apoa1,Apoe,Ar,Arhgdib,Arhgef15,Arhgef2,Arhgef9,Arrb2,Atp1b2,Atp2b1,Atp2b4,Atp6ap1,Axin2,B2m,B4galt1,B4galt5,Baiap2,Bambi,Bdnf,Bex1,Bmp1,Bmpr1a,Bmpr1b,Boc,Btbd7,C1qc,C3,C3ar1,C5ar1,Calr,Camk1,Camk1d,Camk2a,Camk2g,Capn3,Card10,Casp8,Cav3,Cblb,Ccbe1,Ccl…	Csf1r
positive regulation of cell motility	1.81e-26	2	Actg1,Actr3,Acvr1b,Adam10,Adam17,Adam8,Adam9,Aif1,Anxa1,Anxa3,Arpc2,C3ar1,C5ar1,Calr,Camk1d,Ccl12,Ccl19,Ccl2,Ccl24,Ccl3,Ccl4,Ccl7,Ccr1,Ccr2,Cd40,Cd74,Cemip,Cfl1,Clec7a,Cmklr1,Col1a1,Csf1r,Ctsh,Cx3cl1,Cx3cr1,Cxcl12,Cxcl13,Cxcl16,Cxcr4,Cyr61,Dab2,Diaph1,Edn1,Epha1,Erbb4,F2r,F2rl1,F3,F7,Fam107a,Fam110c,Fam65b,Fbxo31,Fermt3,Fgf1,Fgf7,Fgr,Flt4,Fn1,Furin,Gab2,Gli1,Glipr2,Gpnmb,Gpsm3,Grn,Hbegf,Hdac9,Hgf…	Actg1,Actr3,Acvr1b,Adam8,Adam9,Anxa1,C3ar1,Ccl2,Ccl3,Ccl4,Ccl7,Cemip,Cfl1,Clec7a,Col1a1,Csf1r,Ctsh,Cx3cl1,Cx3cr1,Cxcl16,Dab2,Edn1,F2r,F7,Fermt3,Fgr,Fn1,Gpnmb,Grn,Hgf,Hmox1,Il1a,Iqgap1,Itgax,Lgals3,Lgmn,Lrp1,Mgat5,Mmp14,Mmp2,Myo1f,Myo5a,Nckap1l,P2rx4,P2ry6,Pdgfc,Pdpn,Plau,Prex1,Ptafr,Ptgs2,Sdcbp,Sele,Selp,Sphk1,Tgfb1,Thbs1,Tlr2,Trem2,Vsir,Wisp1
positive regulation of locomotion	2.11e-26	3	Actg1,Actr3,Acvr1b,Adam10,Adam17,Adam8,Adam9,Aif1,Angpt1,Anxa1,C3ar1,C5ar1,Calr,Camk1d,Ccbe1,Ccl11,Ccl12,Ccl19,Ccl2,Ccl24,Ccl3,Ccl4,Ccl7,Ccr1,Ccr2,Cd40,Cd74,Cemip,Cfl1,Clec7a,Cmklr1,Col1a1,Csf1r,Ctsh,Cx3cl1,Cx3cr1,Cxcl12,Cxcl13,Cxcl16,Cxcr3,Cxcr4,Cyp1b1,Dab2,Diaph1,Edn1,Egfr,Epha1,Erbb4,F2r,F2rl1,F3,F7,Fam110c,Fbln1,Fermt3,Fgf1,Fgf18,Fgr,Fn1,Furin,Gli1,Glipr2,Gpnmb,Gpsm3,Grn,Hdac9,Hgf,Hmox1,Icam1…	Col1a1,Csf1r,F3,Icam1,Lbp,Lrp1,Mmp2,Plvap
immune effector process	2.79e-26	6	1810011O10Rik,Ace,Acod1,Adar,Anxa3,Apbb1ip,Apobec1,Apobec3,Batf,Bcl3,Bst2,Btk,C1qa,C1qb,C1qc,C1ra,C1s1,C2,C3,C4b,Card9,Ccl3,Cd180,Cd244,Cd300a,Cd300lb,Cd40,Cd47,Cd55,Cd74,Cd86,Cd8a,Cebpb,Cfb,Cfd,Cfh,Cfi,Cfp,Clec4d,Clec4e,Clec7a,Clu,Cr2,Crlf2,Ctsc,Ctsh,Cx3cr1,Cxcl9,Dhx58,Dock2,Emp2,Enpp3,Ephb6,F2rl1,Fcer1g,Fcgr1,Fcgr2b,Fcgr3,Fgl2,Gba,Grn,H2-Ab1,H2-DMa,Havcr2,Hyal2,Icam1,Ifit1,Ifitm1,Ifitm3,Il10rb,…	C1qb,C1qc,Cd300lb,Lcp1,Myo1f,Pirb,Slc11a1,Tyrobp,Unc93b1
regulation of leukocyte activation	3.04e-26	6	Abr,Adam8,Adgrf5,Adora2a,Ahr,Aif1,Anxa1,Bst1,Btk,Cblb,Ccl19,Ccl2,Ccr2,Cd200,Cd209a,Cd22,Cd244,Cd276,Cd300a,Cd300lb,Cd300lf,Cd37,Cd38,Cd40,Cd44,Cd47,Cd74,Cd80,Cd83,Cd84,Cd86,Cdkn1a,Ceacam1,Cebpb,Clec4d,Clec7a,Cnr2,Crlf2,Csk,Ctla2a,Ctsc,Cx3cl1,Dtx1,Efnb1,Enpp3,Ephb6,F2rl1,Fam49b,Fam65b,Fcer1g,Fcgr2b,Fes,Fgl1,Fgl2,Fgr,Flt3,Gab2,Gpnmb,Gpr137b,Grn,Gsn,H2-Aa,H2-Ab1,H2-DMa,H2-T23,Havcr2,Hmox1,Hps1,Hsp90…	Cd300lb,Fgr,Itgb2,Nfam1,Tnfrsf1b,Tyrobp
negative regulation of cellular process	8.58e-26	5	1500015O10Rik,1810011O10Rik,3110043O21Rik,Abca7,Abcc1,Abcg1,Abhd2,Abl2,Abr,Acan,Ace,Acer2,Acod1,Acp5,Acsl4,Actb,Actn1,Actn3,Actr3,Acvr1b,Adam10,Adam17,Adam8,Adamts12,Adamts7,Adamtsl2,Adar,Adcyap1r1,Adgrf5,Adgrg1,Adgrg3,Adora2a,Agt,Ahr,Aif1,Akna,Alb,Angpt1,Ankrd13b,Antxr1,Anxa1,Anxa2,Anxa8,Apbb2,Apcdd1,Apoa1,Apobec1,Apobec3,Apoc1,Apoc3,Apod,Apoe,Aqp11,Ar,Arap1,Arap3,Arhgap25,Arhgdia,Arhgdib,Arhgef…	Abcg1,C1qc,Cd300a,Csf1r,Fcgr2b,Fgr,Gpr35,Hck,Myo1f,Pik3ap1,Slc11a1,Spi1,Tnfrsf1b,Tyrobp
animal organ development	8.58e-26	7	Abl2,Abr,Acan,Ace,Acp5,Acta2,Actg2,Actn1,Actn3,Acvr1b,Adam10,Adam17,Adam8,Adamts1,Adamts2,Adamts5,Adamtsl2,Adap2,Adar,Adgrf5,Adgrg1,Adgrg3,Adgrg6,Agt,Ahr,Aif1,Akna,Aldh1a3,Alpl,Angpt1,Angptl7,Anxa1,Anxa2,Anxa3,Anxa4,Ap1s2,Apcdd1,Aph1c,Apoa1,Apoa2,Apobec3,Apod,Aprt,Aqp11,Aqp5,Ar,Arhgef15,Arid5b,Arl11,Arnt2,Arpc5,Arrb1,Arrb2,Asah1,Asb2,Ass1,Atf3,Atp1b2,Atp2b1,Atp2b4,Atp6v0d1,Atrnl1,Axin2,B2m,B4galt…	Csf1r
intracellular signal transduction	3.59e-25	4	Abca1,Abr,Acer2,Ackr2,Adap2,Adcy3,Adcy4,Adcyap1r1,Adgrd1,Adgre1,Adgrg1,Adgrg3,Adgrg6,Adgrl1,Adora2a,Agt,Ahr,Aif1,Ank2,Apoe,Arhgap30,Arhgap31,Arhgap32,Arhgdia,Arhgdib,Arhgef2,Arhgef5,Arhgef9,Arpc2,Asb2,Asb5,Atp2a1,Baiap2,Bak1,Batf,Bcl2l11,Bcl3,Bid,Blnk,Bok,Btk,Cacna1c,Cacna1d,Camk4,Camkk1,Car8,Card10,Card9,Casp4,Casq1,Cblb,Ccdc88c,Ccl12,Ccl19,Ccl3,Ccr1,Ccr2,Ccr5,Ccr9,Cd40,Cdc42ep3,Cdkn1a,Cebpb,Cel…	Csf1r,Lcp1,Nfam1,Rasgef1b,Slc11a1,Socs3,Stac2,Syk,Tnfrsf1b
regulation of cell adhesion	4.67e-25	5	Abl2,Acer2,Actg1,Adam10,Adam8,Adam9,Adgrg1,Adora2a,Aif1,Akna,Angpt1,Anxa1,Apbb1ip,Apoa1,Apod,Arpc2,Ass1,Bst1,C1qtnf1,Calr,Cblb,Ccdc80,Ccl19,Ccl2,Ccm2l,Ccr2,Ccr5,Cd244,Cd276,Cd300a,Cd44,Cd47,Cd63,Cd74,Cd80,Cd83,Cd86,Cd9,Cdk6,Ceacam1,Cebpb,Cfl1,Col16a1,Col1a1,Col8a1,Coro1c,Cx3cl1,Cxcl12,Cxcl13,Cxcr3,Cxcr4,Cyr61,Dab2,Dact2,Dbn1,Dmd,Dtx1,Ecm2,Efna5,Efnb1,Egflam,Emcn,Emp2,Epha1,Epha2,Epha3,Ephb3,Ephb6…	Cd300a,Itgb2,Myo1f,Syk
positive regulation of molecular function	1.7999999999999997e-24	5	1810011O10Rik,Abhd5,Abl2,Abr,Ace,Acer2,Actr3,Adam17,Adam8,Adam9,Adap2,Adcyap1r1,Afap1l2,Agt,Ahsa1,Ahsa2,Aim2,Alox5ap,Als2cl,Angpt1,Ank2,Antxr1,Anxa2,Anxa3,Aph1c,Apoa1,Apobec1,Apoe,Ar,Arap1,Arap3,Arfgap3,Arhgap11a,Arhgap17,Arhgap19,Arhgap22,Arhgap25,Arhgap27,Arhgap30,Arhgap31,Arhgap32,Arhgdia,Arhgdib,Arhgef15,Arhgef2,Arhgef5,Arrb1,Arrb2,Asap2,Asph,Atp1b2,Atp2a1,Atp2b4,Axin2,B2m,Bak1,Bambi,Bcl2l11,…	Cd300a,Csf1r,Fcgr2b,Fgr,Itgb2,Nfam1,Slc11a1,Stac2,Syk
regulation of catalytic activity	2.0299999999999998e-24	5	1810011O10Rik,Abhd5,Abl2,Abr,Ace,Acer2,Actb,Adam17,Adam8,Adam9,Adap2,Adar,Adcy3,Adcy4,Adcyap1r1,Adora2a,Afap1l2,Agt,Ahr,Ahsa1,Ahsa2,Aim2,Alox5ap,Als2cl,Angpt1,Antxr1,Anxa1,Anxa2,Anxa3,Anxa8,Apba3,Aph1c,Apoa1,Apobec1,Apoc1,Apoc3,Apoe,Arap1,Arap3,Arfgap3,Arhgap11a,Arhgap17,Arhgap19,Arhgap22,Arhgap25,Arhgap27,Arhgap30,Arhgap31,Arhgap32,Arhgdia,Arhgdib,Arhgef15,Arhgef5,Arrb1,Arrb2,Asap2,Asph,Atp13a2,…	Cd300a,Csf1r,Fgr,Slc11a1,Syk
positive regulation of metabolic process	2.08e-24	5	1810011O10Rik,3110043O21Rik,Abca7,Abcg1,Abhd14b,Abhd5,Abl2,Ablim3,Ace,Acer2,Acod1,Acta2,Actg1,Actg2,Actn1,Actn3,Actr2,Actr3,Acvr1b,Adam17,Adam8,Adam9,Adar,Adcyap1r1,Adgrf5,Afap1l2,Agt,Ahr,Aif1,Aim2,Akna,Angpt1,Ank2,Antxr1,Anxa1,Anxa2,Anxa3,Apoa1,Apobec1,Apoc3,Apoe,Ar,Arap1,Arhgef2,Arhgef5,Arid3a,Armcx3,Arnt2,Arrb1,Arrb2,Asb5,Asph,Ass1,Atf3,Atp13a2,Atp2b4,Atp6ap1,Atp6ap2,Atp6v0c,Axin2,B2m,Bach1,Ba…	Abcg1,Cd300a,Cd300c2,Csf1r,Cybb,Fcgr2b,Fgr,Itgb2,Nfam1,Pirb,Slc11a1,Spi1,Syk,Tnfrsf1b,Tyrobp,Unc93b1
anatomical structure morphogenesis	2.25e-24	7	3110043O21Rik,Abl2,Abr,Acan,Ace,Acp5,Acta2,Actb,Actg1,Actg2,Actn1,Actn3,Adam17,Adam8,Adamts1,Adamts5,Adgrf5,Adgrg1,Adgrg6,Adora2a,Aff3,Agt,Ahr,Alcam,Aldh1a3,Alpl,Angpt1,Angptl1,Angptl2,Anpep,Antxr1,Anxa2,Apbb2,Apoe,Aqp5,Ar,Arhgap22,Arhgef15,Arhgef2,Arid5b,Asph,Astn2,Atp6ap2,Atrnl1,Axin2,B3gnt2,B4galt1,B4galt5,B4galt6,Bak1,Bbs4,Bcl2l11,Bcl3,Bdnf,Bmpr1a,Bmpr1b,Boc,Bsg,Btbd7,Cacna1c,Cadm1,Camk2a,Cap…	Csf1r
cellular response to cytokine stimulus	3.599999999999999e-24	6	Ackr2,Acod1,Actg1,Actr2,Actr3,Adamts12,Adamts7,Aif1,Aim2,Asah1,Ass1,B3gnt2,Bbs4,Bcat2,Btk,Cacybp,Capg,Card14,Casp1,Ccl12,Ccl19,Ccl2,Ccl21c,Ccl24,Ccl3,Ccl4,Ccl6,Ccl7,Ccl8,Ccl9,Ccr1,Ccr2,Ccr5,Ccr9,Cd300lf,Cd40,Cd44,Cd47,Cd74,Cdc34,Ceacam1,Cebpb,Cfl1,Chchd4,Chil1,Ciita,Cntfr,Col1a1,Crlf1,Crlf2,Csf1r,Csf2ra,Csf2rb,Csf2rb2,Csf3r,Cx3cl1,Cx3cr1,Cxcl1,Cxcl12,Cxcl13,Cxcl2,Cxcl5,Cxcl9,Cxcr3,Cxcr4,Cxcr5,Cyb…	Csf2rb2,Gpr35,Laptm5,Pirb,Spi1,Tnfrsf1b
response to bacterium	1.1199999999999999e-23	6	AA467197,Abca1,Abr,Ace,Acod1,Acp5,Adam17,Adam9,Adamts4,Adamts5,Alpl,Anxa3,Ass1,B2m,Baiap2,Bcl3,C3,C5ar1,Car5b,Card9,Casp1,Ccdc80,Ccl12,Ccl2,Ccl3,Ccr5,Cd14,Cd180,Cd300lb,Cd40,Cd47,Cd52,Cd68,Cd80,Cd86,Cebpb,Cfd,Chd7,Clec4d,Clec4e,Cnr2,Colec12,Cx3cr1,Cxcl1,Cxcl13,Cxcl16,Cxcl2,Cxcl5,Cxcl9,Cyp1a1,Cyp2b10,Cyp2e1,Dcn,Dgkb,Dhx58,Edn1,Epha2,F2r,Fam49b,Fcer1g,Fcgr1,Fcgr2b,Fcgr4,Fgr,Fmo1,Fpr2,Fuca2,Gas2l3,G…	Cd300lb,Cd68,Fgr,Hck,Lyz2,Mpeg1,Myo1f,Slc11a1,Tnfrsf1b
positive regulation of macromolecule metabolic process	3.24e-23	5	1810011O10Rik,Abca7,Abcg1,Abhd14b,Abl2,Ablim3,Ace,Acer2,Acta2,Actg1,Actg2,Actn1,Actr2,Actr3,Acvr1b,Adam17,Adam8,Adam9,Adar,Afap1l2,Agt,Ahr,Aif1,Aim2,Akna,Angpt1,Ank2,Antxr1,Anxa1,Anxa2,Anxa3,Apobec1,Apoe,Ar,Arap1,Arhgef2,Arhgef5,Arid3a,Armcx3,Arnt2,Arrb1,Arrb2,Asb5,Asph,Atf3,Atp13a2,Atp2b4,Atp6ap1,Atp6ap2,Atp6v0c,Axin2,B2m,Bach1,Bak1,Bambi,Batf,Bcl2l11,Bcl3,Bdnf,Bid,Bmpr1a,Bmpr1b,Bok,Bsg,Btc,Bud3…	Abcg1,Cd300a,Cd300c2,Csf1r,Cybb,Fcgr2b,Fgr,Nfam1,Pirb,Slc11a1,Spi1,Syk,Tnfrsf1b,Tyrobp,Unc93b1
locomotion	3.48e-23	7	Abcc1,Abl2,Ackr2,Actb,Adam17,Adam8,Adam9,Adamts12,Adcy3,Adgrg1,Alcam,Angpt1,Anxa1,Apbb2,Apcdd1,Apoa1,Arhgef5,Arpc5,Arrb2,Astn2,Atp1b2,Atp2b4,B3gnt2,B4galt1,Bambi,Bbs4,Bdnf,Bin2,Bmpr1b,Boc,Bsg,C3ar1,C5ar1,Cadm1,Cap1,Ccl11,Ccl12,Ccl19,Ccl2,Ccl21c,Ccl24,Ccl3,Ccl4,Ccl6,Ccl7,Ccl8,Ccl9,Ccr1,Ccr2,Ccr5,Ccr9,Cd248,Cd34,Cd44,Cd47,Cd63,Cd9,Cdh4,Ceacam1,Celsr1,Cfl1,Ch25h,Cln3,Cmklr1,Cmtm3,Cnr2,Col5a1,Coro1b,…	No common gene
regulation of defense response	3.5e-23	6	Abcc1,Abhd12,Abr,Ace,Acod1,Acp5,Adam8,Adamts12,Adar,Adora2a,Agt,Aim2,Akna,Alox5ap,Anxa1,Aoah,Apoa1,Apobec3,Apod,Apoe,Arrb2,Bst1,Btk,C1qtnf3,C3,Cadm1,Card9,Casp1,Casp4,Ccl24,Ccl3,Ccr1,Ccr2,Ccr5,Cd276,Cd37,Cd44,Cd47,Cd74,Cdh5,Ceacam1,Cebpb,Clec2d,Clec7a,Cnr2,Ctla2a,Ctsc,Ctss,Cx3cl1,Cx3cr1,Cxcl1,Cxcl5,Cyba,Daglb,Ddt,Dhx58,Egfr,Enpp3,Ereg,F2rl1,Fcer1g,Fcgr1,Fcgr2b,Fcgr3,Ffar4,Fgl2,Fgr,Fpr2,Gpr4,Gprc5…	Fgr,Myo1f,Pik3ap1,Tnfrsf1b
positive regulation of response to external stimulus	6.18e-23	6	Abcc1,Ace,Acod1,Adam10,Adam17,Adam8,Aif1,Aim2,Alox5ap,Btk,C3,C3ar1,C5ar1,Cadm1,Calr,Camk1d,Card9,Ccl19,Ccl2,Ccl24,Ccl3,Ccl4,Ccl7,Ccr1,Ccr2,Ccr5,Cd180,Cd47,Cd74,Cebpb,Clec7a,Cmklr1,Ctsc,Ctss,Cx3cl1,Cxcl1,Cxcl12,Cxcl13,Cxcr3,Cxcr4,Cyba,Ddt,Dhx58,Edn1,Egfr,Ereg,F2rl1,F7,Fam65b,Fcer1g,Fcgr1,Fcgr3,Fgf18,Flna,Fn1,Fpr2,Gpr4,Gprc5b,Gpsm3,Grn,H2-T23,Havcr2,Hyal2,Ifi203,Ifi204,Ifi205,Il1b,Il33,Il6,Irf7,Itg…	No common gene
positive regulation of intracellular signal transduction	1.0300000000000001e-22	6	1810011O10Rik,Abca7,Abl2,Acta2,Adam17,Adam8,Adam9,Adcyap1r1,Adgrg1,Agt,Angpt1,Apoa1,Apoe,Ar,Arhgef5,Arrb1,Arrb2,Atp6ap1,Atp6v0c,Bcl2l11,Bid,Bok,C1qtnf1,C1qtnf2,C1qtnf3,C3,C5ar1,Calr,Card10,Card9,Casp1,Casp8,Ccl11,Ccl12,Ccl19,Ccl2,Ccl21c,Ccl24,Ccl3,Ccl4,Ccl6,Ccl7,Ccl8,Ccl9,Ccr1,Cd14,Cd40,Cd44,Cd74,Cd84,Cd86,Cd8a,Cdon,Ceacam1,Chil1,Clec4n,Clec7a,Clu,Col3a1,Csf1r,Csk,Cspg4,Ctgf,Cx3cl1,Cx3cr1,D8Ertd8…	Csf1r
regulation of intracellular signal transduction	2.38e-22	6	1810011O10Rik,3110043O21Rik,Abca1,Abca7,Abl2,Acta2,Actn3,Adam17,Adam8,Adam9,Adcyap1r1,Adgrg1,Adgrg3,Agt,Angpt1,Apoa1,Apoe,Ar,Arap3,Arhgap17,Arhgap19,Arhgap25,Arhgdia,Arhgdib,Arhgef2,Arhgef25,Arhgef5,Arrb1,Arrb2,Asph,Atf3,Atp2b4,Atp6ap1,Atp6ap2,Atp6v0c,Bcl2l11,Bcl3,Bid,Bok,Bst1,C1qtnf1,C1qtnf2,C1qtnf3,C3,C5ar1,Calr,Camk2n1,Capn3,Capzb,Card10,Card9,Casp1,Casp8,Cav3,Ccl11,Ccl12,Ccl19,Ccl2,Ccl21c,Ccl…	Csf1r
positive regulation of protein metabolic process	3.3e-22	6	1810011O10Rik,Abca7,Abcg1,Abl2,Ace,Acer2,Acta2,Acvr1b,Adam17,Adam8,Adam9,Afap1l2,Agt,Aif1,Aim2,Angpt1,Antxr1,Anxa2,Apoe,Ar,Arhgef2,Arhgef5,Arrb1,Arrb2,Asb5,Asph,Atp2b4,Atp6ap1,Atp6v0c,Axin2,Bak1,Bcl2l11,Bcl3,Bdnf,Bid,Bmpr1a,Bok,Btc,C1qtnf1,C1qtnf2,C1qtnf3,C1qtnf9,C3,C5ar1,Camk1,Camkk1,Capn3,Card10,Card14,Card9,Casp1,Casp8,Cblb,Ccbe1,Ccl11,Ccl12,Ccl19,Ccl2,Ccl21c,Ccl24,Ccl3,Ccl4,Ccl6,Ccl7,Ccl8,Ccl…	Csf1r
regulation of protein phosphorylation	3.77e-22	6	1810011O10Rik,3110043O21Rik,Abca7,Abl2,Ace,Acta2,Actb,Acvr1b,Adam17,Adam8,Adam9,Adar,Adora2a,Afap1l2,Agt,Aif1,Angpt1,Anxa2,Apoa1,Apoe,Ar,Arhgef2,Arhgef5,Arrb1,Arrb2,Atf3,Atp2b4,Atp6ap1,Atp6ap2,Atp6v0c,Axin2,Bak1,Bdnf,Bmpr1a,Bst1,Btc,C1qtnf1,C1qtnf2,C1qtnf3,C1qtnf9,C3,C5ar1,Camk1,Camk2n1,Camkk1,Card10,Card14,Card9,Cav3,Cblb,Ccdc88c,Ccl11,Ccl12,Ccl19,Ccl2,Ccl21c,Ccl24,Ccl3,Ccl4,Ccl6,Ccl7,Ccl8,Ccl9,…	Csf1r
establishment of localization	5.53e-22	5	1500015O10Rik,3110043O21Rik,5031414D18Rik,AA467197,Abca1,Abca6,Abca7,Abca8a,Abca8b,Abca9,Abcb4,Abcc1,Abcc3,Abcg1,Abl2,Ace,Ackr2,Acsl4,Actb,Actg1,Actr2,Actr3,Adam10,Adar,Agt,Aif1,Ank2,Antxr1,Antxr2,Anxa1,Anxa2,Anxa3,Anxa8,Ap1s2,Ap2s1,Ap3s1,Apba3,Apoa1,Apobec1,Apobr,Apoc1,Apoc3,Apod,Apoe,Aprt,Aqp11,Aqp5,Arf2,Arfgap3,Arhgap17,Arhgap25,Arhgap27,Arhgef2,Arl11,Arl4a,Arl4c,Arl8a,Armc1,Arrb1,Arrb2,Asph,A…	Abcc3,Abcg1,Cd68,Cxcl16,Cybb,Hck,Itgb2,Myo1f,Pltp,Slc11a1,Tnfaip2,Tyrobp,Unc93b1
regulation of transport	7.6e-22	6	1500015O10Rik,Abca1,Abca7,Abcb4,Abcg1,Abr,Ace,Acsl4,Actb,Actr3,Adam9,Adcyap1r1,Adora2a,Agt,Ahr,Angpt1,Ank2,Ankrd13b,Anpep,Anxa1,Anxa2,Apoa1,Apoc1,Apod,Apoe,Arhgef5,Arpc2,Arrb1,Arrb2,Asph,Atp13a2,Atp1b2,Atp2a1,Atp2b1,Atp6ap1,B2m,Bace1,Bak1,Bok,Bst2,C1qtnf1,C1qtnf2,C1qtnf3,C2,C2cd2l,C3,Cacna1c,Cacna1d,Cacna2d1,Cacna2d3,Cacnb2,Cacng6,Cadm1,Calr,Camk1,Camk1d,Camk2a,Camk2n1,Camk4,Capn3,Casp1,Casq1,Cav…	Abcg1,Cd300c2,Cybb,Fgr,Gpr35,Hck,Itgb2,Lcp1,Pltp,Slc11a1,Stac2,Tnfrsf1b
regulation of phosphorylation	7.82e-22	6	1810011O10Rik,3110043O21Rik,Abca7,Abl2,Ace,Acta2,Actb,Actn3,Acvr1b,Adam17,Adam8,Adam9,Adar,Adora2a,Afap1l2,Agt,Aif1,Angpt1,Anxa2,Apoa1,Apoc3,Apoe,Ar,Arhgef2,Arhgef5,Arrb1,Arrb2,Atf3,Atp2b4,Atp6ap1,Atp6ap2,Atp6v0c,Axin2,Bak1,Bdnf,Bmpr1a,Bst1,Btc,C1qtnf1,C1qtnf2,C1qtnf3,C1qtnf9,C3,C5ar1,Camk1,Camk2n1,Camkk1,Card10,Card14,Card9,Cav3,Cblb,Ccdc88c,Ccl11,Ccl12,Ccl19,Ccl2,Ccl21c,Ccl24,Ccl3,Ccl4,Ccl6,Ccl…	Csf1r
cell migration	9.74e-22	7	Abcc1,Abl2,Ackr2,Adam8,Adam9,Adamts12,Adgrg1,Anxa1,Apbb2,Apcdd1,Apoa1,Arhgef5,Arpc5,Arrb2,Astn2,Atp1b2,B4galt1,Bambi,Bbs4,Bin2,C5ar1,Cadm1,Cap1,Ccl11,Ccl12,Ccl19,Ccl2,Ccl21c,Ccl24,Ccl3,Ccl4,Ccl6,Ccl7,Ccl8,Ccl9,Ccr1,Ccr2,Ccr5,Ccr9,Cd248,Cd34,Cd44,Cd47,Cd63,Cd9,Ceacam1,Celsr1,Cfl1,Ch25h,Cln3,Cnr2,Col5a1,Coro1b,Coro1c,Csf3r,Cspg4,Ctgf,Cthrc1,Cx3cl1,Cx3cr1,Cxcl1,Cxcl12,Cxcl13,Cxcl16,Cxcl2,Cxcl5,Cxcl9…	No common gene
positive regulation of phosphate metabolic process	1.0600000000000001e-21	5	1810011O10Rik,Abca7,Abl2,Ace,Acta2,Acvr1b,Adam17,Adam8,Adam9,Adcyap1r1,Adgrf5,Afap1l2,Agt,Aif1,Angpt1,Anxa2,Apoe,Ar,Arhgef2,Arhgef5,Arrb1,Arrb2,Atp2b4,Atp6ap1,Atp6v0c,Axin2,Bdnf,Bmpr1a,Btc,C1qtnf1,C1qtnf2,C1qtnf3,C1qtnf9,C3,C5ar1,Camk1,Camkk1,Card10,Card14,Card9,Ccl12,Ccl19,Ccl2,Ccl21c,Ccl24,Ccl3,Ccl4,Ccl6,Ccl7,Ccl8,Ccl9,Ccnd1,Ccr1,Cd244,Cd300a,Cd40,Cd44,Cd74,Cd80,Cd84,Cd86,Cdh5,Cdkn1a,Cdon,Ceaca…	Cd300a,Csf1r,Fcgr2b,Fgr,Pirb,Slc11a1,Syk
regulation of MAPK cascade	1.1500000000000002e-21	6	Abca7,Abl2,Acta2,Adam17,Adam8,Adam9,Agt,Angpt1,Apoe,Ar,Arhgef5,Arrb1,Arrb2,Atf3,Atp6ap1,Atp6ap2,Atp6v0c,C1qtnf1,C1qtnf2,C1qtnf3,C3,C5ar1,Camk2n1,Card9,Cav3,Ccl11,Ccl12,Ccl19,Ccl2,Ccl21c,Ccl24,Ccl3,Ccl4,Ccl6,Ccl7,Ccl8,Ccl9,Ccr1,Cd300a,Cd40,Cd44,Cd74,Cd84,Cdon,Ceacam1,Chil1,Clec7a,Csf1r,Csk,Cspg4,Ctgf,Cx3cl1,Cyr61,Dab2,Dact1,Ddt,Dixdc1,Dmd,Dok1,Dusp18,Dynlt1b,Ece1,Edn1,Egfr,Epha2,Ephb2,Erbb4,Ern1,E…	Csf1r
positive regulation of cellular protein metabolic process	1.4800000000000002e-21	6	1810011O10Rik,Abca7,Abl2,Ace,Acer2,Acta2,Acvr1b,Adam17,Adam8,Adam9,Afap1l2,Agt,Aif1,Aim2,Angpt1,Antxr1,Anxa2,Apoe,Ar,Arhgef2,Arhgef5,Arrb1,Arrb2,Asph,Atp2b4,Atp6ap1,Atp6v0c,Axin2,Bak1,Bcl2l11,Bcl3,Bdnf,Bid,Bmpr1a,Bok,Btc,C1qtnf1,C1qtnf2,C1qtnf3,C1qtnf9,C3,C5ar1,Camk1,Camkk1,Capn3,Card10,Card14,Card9,Casp1,Casp8,Cblb,Ccbe1,Ccl11,Ccl12,Ccl19,Ccl2,Ccl21c,Ccl24,Ccl3,Ccl4,Ccl6,Ccl7,Ccl8,Ccl9,Ccnd1,Ccr…	Csf1r
regulation of molecular function	1.7700000000000003e-21	4	1500015O10Rik,1810011O10Rik,3110043O21Rik,Abhd5,Abl2,Abr,Ace,Acer2,Acod1,Actb,Actn1,Actr3,Adam17,Adam8,Adam9,Adap2,Adar,Adcy3,Adcy4,Adcyap1r1,Adgrg3,Adora2a,Afap1l2,Aff3,Agt,Ahr,Ahsa1,Ahsa2,Aim2,Akna,Alox5ap,Als2cl,Angpt1,Ank2,Antxr1,Anxa1,Anxa2,Anxa3,Anxa4,Anxa8,Apba3,Aph1c,Apoa1,Apobec1,Apoc1,Apoc3,Apoe,Ar,Arap1,Arap3,Arfgap3,Arhgap11a,Arhgap17,Arhgap19,Arhgap22,Arhgap25,Arhgap27,Arhgap30,Arhga…	Alox5ap,Cd300a,Csf1r,Cxcl16,Cyth4,Fcgr2b,Fgr,Gpr35,Hck,Irf5,Itgam,Itgb2,Ncf1,Nfam1,Rasgef1b,Slc11a1,Socs3,Spi1,Stac2,Syk,Vsir
transport	1.85e-21	5	1500015O10Rik,3110043O21Rik,5031414D18Rik,AA467197,Abca1,Abca6,Abca7,Abca8a,Abca8b,Abca9,Abcb4,Abcc1,Abcc3,Abcg1,Abl2,Ace,Ackr2,Acsl4,Actb,Actg1,Actr2,Adam10,Adar,Agt,Aif1,Ank2,Antxr1,Antxr2,Anxa1,Anxa2,Anxa3,Anxa8,Ap1s2,Ap2s1,Ap3s1,Apba3,Apoa1,Apobec1,Apobr,Apoc1,Apoc3,Apod,Apoe,Aprt,Aqp11,Aqp5,Arf2,Arfgap3,Arhgap17,Arhgap25,Arhgap27,Arl11,Arl4a,Arl4c,Arl8a,Armc1,Arrb1,Arrb2,Asph,Astn2,Atox1,Atp…	Abcc3,Abcg1,Cxcl16,Cybb,Hck,Itgb2,Myo1f,Pltp,Slc11a1,Tnfaip2,Tyrobp,Unc93b1
positive regulation of phosphorylation	4.07e-21	6	1810011O10Rik,Abca7,Abl2,Ace,Acta2,Acvr1b,Adam17,Adam8,Adam9,Afap1l2,Agt,Aif1,Angpt1,Anxa2,Apoe,Ar,Arhgef2,Arhgef5,Arrb1,Arrb2,Atp2b4,Atp6ap1,Atp6v0c,Axin2,Bdnf,Bmpr1a,Btc,C1qtnf1,C1qtnf2,C1qtnf3,C1qtnf9,C3,C5ar1,Camk1,Camkk1,Card10,Card14,Card9,Ccl11,Ccl12,Ccl19,Ccl2,Ccl21c,Ccl24,Ccl3,Ccl4,Ccl6,Ccl7,Ccl8,Ccl9,Ccnd1,Ccr1,Cd40,Cd44,Cd74,Cd80,Cd84,Cd86,Cdkn1a,Cdon,Ceacam1,Cemip,Chil1,Clec7a,Cln3,Cl…	Csf1r
positive regulation of MAPK cascade	5.09e-21	6	Abca7,Abl2,Acta2,Adam17,Adam8,Adam9,Agt,Angpt1,Apoe,Ar,Arhgef5,Arrb1,Arrb2,Atp6ap1,Atp6v0c,C1qtnf1,C1qtnf2,C1qtnf3,C3,C5ar1,Card9,Ccl11,Ccl12,Ccl19,Ccl2,Ccl21c,Ccl24,Ccl3,Ccl4,Ccl6,Ccl7,Ccl8,Ccl9,Ccr1,Cd40,Cd44,Cd74,Cd84,Cdon,Ceacam1,Chil1,Clec7a,Csf1r,Csk,Cspg4,Ctgf,Cx3cl1,Dab2,Ddt,Dixdc1,Edn1,Egfr,Erbb4,Ern1,Erp29,F2r,F2rl1,Fcgr2b,Ffar4,Fgd2,Fgf1,Fgf18,Fgfr2,Fgfr3,Flt1,Flt4,Fpr2,Fzd4,Gadd45a,Ga…	Csf1r
positive regulation of protein phosphorylation	6.1e-21	6	1810011O10Rik,Abca7,Abl2,Ace,Acta2,Acvr1b,Adam17,Adam8,Adam9,Afap1l2,Agt,Aif1,Angpt1,Anxa2,Apoe,Ar,Arhgef2,Arhgef5,Arrb1,Arrb2,Atp2b4,Atp6ap1,Atp6v0c,Axin2,Bdnf,Bmpr1a,Btc,C1qtnf1,C1qtnf2,C1qtnf3,C1qtnf9,C3,C5ar1,Camk1,Camkk1,Card10,Card14,Card9,Ccl11,Ccl12,Ccl19,Ccl2,Ccl21c,Ccl24,Ccl3,Ccl4,Ccl6,Ccl7,Ccl8,Ccl9,Ccnd1,Ccr1,Cd40,Cd44,Cd74,Cd80,Cd84,Cd86,Cdkn1a,Cdon,Ceacam1,Cemip,Chil1,Clec7a,Cln3,Cl…	Csf1r
regulation of anatomical structure morphogenesis	6.2600000000000005e-21	6	Abl2,Abr,Actr2,Actr3,Adam10,Adam12,Adam9,Adamts12,Agt,Anxa1,Anxa3,Apcdd1,Apoa1,Apoe,Ar,Arap1,Arap3,Arhgdia,Arpc2,Atp2b4,B4galt1,Baiap2,Bambi,Bdnf,Bmpr1a,Btbd7,C3,C3ar1,C5ar1,Calr,Camk1,Capzb,Card10,Cav3,Ccbe1,Ccl11,Ccl12,Ccl2,Ccl24,Ccl3,Ccl7,Ccl8,Ccr2,Ccr5,Cd34,Cd40,Cd44,Cd53,Cd59a,Cdc42ep3,Cdh4,Cdh5,Ceacam1,Celsr1,Cfl1,Chad,Chil1,Col4a3,Col5a1,Col5a2,Coro1b,Coro1c,Cpe,Crabp2,Creb3l1,Csf1r,Cthrc1…	Csf1r
regulation of phosphate metabolic process	6.41e-21	6	1810011O10Rik,3110043O21Rik,Abca7,Abl2,Ace,Acta2,Actb,Actn3,Acvr1b,Adam17,Adam8,Adam9,Adar,Adcyap1r1,Adgrf5,Adora2a,Afap1l2,Agt,Ahr,Aif1,Angpt1,Anxa2,Apoa1,Apoc1,Apoc3,Apoe,Ar,Arhgef2,Arhgef5,Arrb1,Arrb2,Atf3,Atp2b4,Atp6ap1,Atp6ap2,Atp6v0c,Axin2,Bak1,Bdnf,Bmpr1a,Bst1,Btc,C1qtnf1,C1qtnf2,C1qtnf3,C1qtnf9,C3,C5ar1,Camk1,Camk2n1,Camkk1,Card10,Card14,Card9,Cav3,Cblb,Ccdc88c,Ccl11,Ccl12,Ccl19,Ccl2,Ccl2…	Csf1r
response to oxygen-containing compound	7.930000000000001e-21	6	Abca1,Abcb4,Abcc1,Abhd2,Abl2,Abr,Ace,Acer2,Acod1,Acp5,Actb,Actr2,Adam17,Adam9,Adcy3,Adcyap1r1,Agt,Ahr,Aif1,Akr1a1,Akr1b8,Aldh3a1,Alpl,Anxa1,Apobec1,Apoc3,Apod,Aprt,Ar,Arhgef2,Arnt2,Arpc1b,Arpc2,Asph,Ass1,Atp2a1,Atp2b1,Atp2b4,B2m,Bace1,Baiap2,Bak1,Bche,Bcl2l11,Bid,Brip1,Bsg,Btk,C5ar1,Cacna2d1,Cacybp,Calr,Camk2a,Card9,Casp1,Casp4,Casp8,Ccl12,Ccl19,Ccl2,Ccl3,Ccl7,Ccnd1,Ccr5,Cd14,Cd180,Cd300lb,Cd38,C…	Cd300lb,Cd68,Cybb,Slc11a1,Spi1,Tnfrsf1b
positive regulation of catalytic activity	9.170000000000001e-21	5	1810011O10Rik,Abhd5,Abl2,Abr,Ace,Acer2,Adam17,Adam8,Adam9,Adap2,Adcyap1r1,Afap1l2,Agt,Ahsa1,Ahsa2,Aim2,Alox5ap,Als2cl,Angpt1,Antxr1,Aph1c,Apoa1,Apobec1,Apoe,Arap1,Arap3,Arfgap3,Arhgap11a,Arhgap17,Arhgap19,Arhgap22,Arhgap25,Arhgap27,Arhgap30,Arhgap31,Arhgap32,Arhgdia,Arhgdib,Arhgef15,Arhgef5,Arrb1,Arrb2,Asap2,Asph,Atp1b2,Atp2b4,Axin2,Bak1,Bcl2l11,Bid,Bok,Btc,C1qtnf2,C1qtnf9,Cacna1c,Cacna1d,Camk1,C…	Cd300a,Csf1r,Fgr,Slc11a1,Syk
negative regulation of developmental process	1.69e-20	7	Abcg1,Abr,Actr3,Adam17,Adamts1,Adamts12,Adamts7,Adgrg1,Agt,Ahr,Angptl7,Anxa1,Anxa2,Apoe,Arhgdib,Arhgef15,Arhgef2,Atp1b2,Atp2b4,Axin2,B2m,Bdnf,Bex1,Bmpr1a,C1qc,Calr,Capn3,Card10,Cav3,Ccl11,Ccl2,Ccl21c,Ccl3,Ccl9,Ccnd1,Ccr1,Ccr2,Ccr5,Cd38,Cd44,Cd59a,Cd74,Cd86,Cdk6,Cdkn1a,Ceacam1,Cfl1,Chad,Clec2d,Col3a1,Col4a3,Col5a1,Col5a2,Coro1b,Coro1c,Cpe,Creb3l1,Cspg4,Ctsc,Ctsk,Ctsz,Cx3cr1,Cxcr3,D8Ertd82e,Dab2,Da…	No common gene
immune system development	2.66e-20	6	Abl2,Acod1,Actn1,Adam17,Adam8,Adar,Adgrf5,Adgrg3,Ahr,Angpt1,Anxa1,Anxa2,Apobec3,Arl11,B2m,Bak1,Batf,Batf3,Bcl2l11,Bcl3,Bpgm,Btk,C3ar1,Cacna1c,Camk4,Casp8,Ccl19,Ccr1,Ccr2,Ccr9,Cd109,Cd248,Cd300lf,Cd34,Cd74,Cd8a,Cdk6,Cdkn1c,Chd7,Clec1b,Clec4d,Clec4e,Clec5a,Cnn2,Col24a1,Cr2,Csf1r,Cxcl13,Cxcr5,Dab2,Dact2,Dll4,Dnase2a,Dock2,Dock7,Eml1,Epha2,Ephb3,Ext1,F2rl1,Fam20c,Fcer1g,Fgfr2,Flcn,Flt3,Fzd7,Gab2,Gba,…	Nfam1,Pirb,Spi1,Tyrobp
positive regulation of immune response	4.55e-20	6	Acod1,Adam8,Aim2,Anxa1,B2m,Btk,Btnl9,C1qa,C1qb,C1qc,C1ra,C1s1,C2,C3,C3ar1,C4b,C5ar1,Cadm1,Card9,Cblb,Ccl19,Ccr2,Cd276,Cd38,Cd40,Cd44,Cd55,Cd74,Cfb,Cfd,Cfh,Cfi,Cfp,Clec7a,Cmklr1,Cmtm3,Cr2,Ereg,F2rl1,Fam49b,Fcer1g,Fcgr1,Fcgr2b,Fcgr3,Fgr,Fpr2,Fyb,Gab2,Gprc5b,H2-Ab1,H2-D1,H2-DMa,H2-K1,H2-T23,Havcr2,Ifi203,Ifi204,Ifi205,Il1b,Il33,Il4ra,Il6,Irf7,Itgam,Itgb2,Kcnn4,Lamp1,Lat2,Lbp,Lgals9,Lyn,Masp1,Mef2c,M…	C1qb,C1qc,Fgr,Itgb2,Nfam1,Slc11a1
regulation of cell differentiation	7.45e-20	6	Abcg1,Abl2,Ace,Actn3,Actr2,Actr3,Acvr1b,Adam10,Adam17,Adam8,Adamts12,Adamts7,Adgrg1,Agt,Ahr,Anxa1,Apoa1,Apoe,Ar,Arhgef2,Arpc2,Arrb2,Atp1b2,Atp6ap1,Axin2,B2m,Baiap2,Bambi,Bdnf,Bex1,Bmpr1a,Bmpr1b,Boc,Btc,C1qc,Calr,Camk1,Camk1d,Camk2a,Camk2g,Capn3,Casp8,Cav3,Ccdc3,Ccl11,Ccl19,Ccl21c,Ccl3,Ccl8,Ccl9,Ccnd1,Ccr1,Ccr2,Ccr5,Cd109,Cd276,Cd34,Cd38,Cd44,Cd53,Cd74,Cd83,Cdh4,Cdh5,Cdk6,Cdkn1c,Cdon,Ceacam1,Cebpb…	Csf1r
regulation of inflammatory response	8.44e-20	7	Abcc1,Abhd12,Abr,Ace,Acod1,Acp5,Adam8,Adamts12,Adora2a,Agt,Akna,Alox5ap,Anxa1,Aoah,Apoa1,Apod,Apoe,Bst1,Btk,C1qtnf3,C3,Casp1,Casp4,Ccl24,Ccl3,Ccr2,Ccr5,Cd276,Cd44,Cd47,Cdh5,Cebpb,Clec7a,Cnr2,Ctla2a,Ctsc,Ctss,Cx3cl1,Cx3cr1,Daglb,Ddt,Egfr,Enpp3,Fcer1g,Fcgr1,Fcgr2b,Fcgr3,Ffar4,Fpr2,Gpr4,Gprc5b,Gpsm3,Gpx1,Gpx4,Grn,H2-T23,Hgf,Hyal2,Il1b,Il1r2,Il1rl2,Il22ra2,Il33,Il6,Itga2,Lacc1,Lbp,Lep,Lgals9,Lyn,Mdk,…	No common gene
regulation of protein metabolic process	1.07e-19	6	1810011O10Rik,3110043O21Rik,Abca7,Abcg1,Abl2,Ace,Acer2,Acta2,Actb,Acvr1b,Adam17,Adam33,Adam8,Adam9,Adar,Adora2a,Afap1l2,Agt,Aif1,Aim2,Angpt1,Antxr1,Anxa2,Anxa8,Apoa1,Apod,Apoe,Aqp11,Ar,Arhgef2,Arhgef5,Arrb1,Arrb2,Asb5,Asph,Atf3,Atp13a2,Atp2b4,Atp6ap1,Atp6ap2,Atp6v0c,Axin2,Bace2,Bak1,Bcl2l11,Bcl3,Bdnf,Bex4,Bid,Bmpr1a,Bok,Bst1,Bst2,Btc,C1qtnf1,C1qtnf2,C1qtnf3,C1qtnf9,C3,C4b,C5ar1,Calr,Camk1,Camk2n1…	Csf1r
hemopoiesis	1.56e-19	5	Abl2,Actn1,Adam17,Adam8,Adar,Adgrf5,Adgrg3,Ahr,Angpt1,Anxa1,Anxa2,Apobec3,Arl11,B2m,Bak1,Batf,Batf3,Bcl3,Bpgm,Btk,Camk4,Casp8,Ccl19,Ccr1,Ccr2,Ccr9,Cd109,Cd300lf,Cd34,Cd74,Cd8a,Cdk6,Cdkn1c,Chd7,Clec1b,Clec4d,Clec4e,Clec5a,Cnn2,Col24a1,Cr2,Csf1r,Dab2,Dact2,Dll4,Dnase2a,Dock2,Dock7,Eml1,Epha2,Ext1,F2rl1,Fam20c,Fcer1g,Fgfr2,Flcn,Flt3,Fzd7,Gab2,Gba,Gfi1,Glrx5,Gpc3,H2-Ab1,H2-DMa,Hcls1,Hdac9,Hhex,Hif1a,…	Csf1r,Nfam1,Pirb,Spi1,Syk,Tyrobp
leukocyte migration	1.62e-19	6	Adam8,Anxa1,Arhgef5,B4galt1,C5ar1,Cadm1,Ccl12,Ccl19,Ccl2,Ccl21c,Ccl24,Ccl3,Ccl4,Ccl6,Ccl7,Ccl8,Ccl9,Ccr1,Ccr2,Cd34,Cd47,Ch25h,Cnr2,Csf3r,Cx3cl1,Cx3cr1,Cxcl1,Cxcl12,Cxcl13,Cxcl16,Cxcl2,Cxcl5,Cxcl9,Cxcr3,Cxcr5,Cyp7b1,Eps8,Ext1,F2rl1,Fcer1g,Fcgr3,Flt1,Gba,Gcnt1,Gpr35,Hsd3b7,Icam1,Il1b,Irak4,Itga4,Itga6,Itga9,Itgam,Itgb1,Itgb2,Jam3,Lbp,Lep,Lgals3,Mcoln2,Mdk,Msn,Myo1g,Nckap1l,Pdgfb,Podxl,Podxl2,Prex1,…	Gpr35,Itgb2
hematopoietic or lymphoid organ development	1.75e-19	5	Abl2,Actn1,Adam17,Adam8,Adar,Adgrf5,Adgrg3,Ahr,Angpt1,Anxa1,Anxa2,Apobec3,Arl11,B2m,Bak1,Batf,Batf3,Bcl2l11,Bcl3,Bpgm,Btk,Camk4,Casp8,Ccl19,Ccr1,Ccr2,Ccr9,Cd109,Cd248,Cd300lf,Cd34,Cd74,Cd8a,Cdk6,Cdkn1c,Chd7,Clec1b,Clec4d,Clec4e,Clec5a,Cnn2,Col24a1,Cr2,Csf1r,Cxcl13,Cxcr5,Dab2,Dact2,Dll4,Dnase2a,Dock2,Dock7,Eml1,Epha2,Ephb3,Ext1,F2rl1,Fam20c,Fcer1g,Fgfr2,Flcn,Flt3,Fzd7,Gab2,Gba,Gfi1,Glrx5,Gpc3,H2-A…	Csf1r,Nfam1,Pirb,Spi1,Syk,Tyrobp
positive regulation of developmental process	1.96e-19	6	Abl2,Ace,Actn3,Actr2,Actr3,Acvr1b,Adam12,Adam17,Adam8,Adam9,Adgrl1,Agt,Anxa1,Anxa3,Apoa1,Apoe,Ar,Arhgef2,Arpc2,Arrb2,Atp1b2,Atp2b1,Atp6ap1,Axin2,B2m,B4galt1,B4galt5,Baiap2,Bambi,Bbs4,Bdnf,Bex1,Bmp1,Bmpr1a,Bmpr1b,Boc,Btc,C3,C3ar1,C5ar1,Calr,Camk1,Camk1d,Capn3,Casp8,Cav3,Cblb,Ccbe1,Ccdc3,Ccl11,Ccl19,Ccl24,Ccl3,Ccl8,Ccnd1,Ccr1,Ccr2,Ccr5,Cd276,Cd34,Cd40,Cd53,Cd74,Cd83,Cdh4,Cdh5,Cdon,Ceacam1,Cebpb,Cfl…	Csf1r
response to lipid	4.13e-19	6	Abca1,Abcb4,Abcg1,Abhd2,Abl2,Abr,Ace,Acer2,Acod1,Acp5,Acsbg1,Adam17,Adam9,Adcy3,Adcyap1r1,Ahr,Aif1,Aldh3a1,Alpl,Anxa1,Anxa3,Ar,Arnt2,Arpc1b,Ass1,Atp2b1,B2m,Bche,Bcl2l11,Bid,Calr,Casp1,Ccl12,Ccl19,Ccl2,Ccl3,Ccnd1,Ccr5,Cd14,Cd180,Cd300lb,Cd38,Cd40,Cd68,Cd80,Cd86,Cdkn1a,Cebpb,Cnr2,Col1a1,Ctgf,Ctsh,Ctsl,Cx3cr1,Cxcl1,Cxcl13,Cxcl16,Cxcl2,Cxcl5,Cxcl9,Cyba,Cybb,Cyp1a1,Dab2,Dcn,Dnmt3a,E2f1,Edn1,Efna5,Egfr…	Abcg1,Cd300lb,Cd68,Cybb,Slc11a1,Tnfrsf1b
regulation of cell death	4.32e-19	4	1810011O10Rik,4930453N24Rik,Abcc1,Abl2,Ace,Acer2,Acer3,Adam10,Adam17,Adam8,Adar,Adcyap1r1,Adora2a,Agt,Ahr,Aif1,Alb,Aldh1a3,Angpt1,Anxa1,Apbb2,Apoe,Ar,Arnt2,Arrb1,Arrb2,Atf3,Atox1,Atp6v0c,Axin2,B4galt1,Bace1,Bak1,Bcl2l11,Bcl3,Bdnf,Bid,Bmpr1b,Bok,Btc,C1qa,C5ar1,Cacybp,Camk1d,Camk2a,Capn3,Card10,Card14,Card19,Card9,Casp1,Casp4,Casp8,Ccl12,Ccl19,Ccl3,Ccr5,Cd200,Cd200r1,Cd248,Cd34,Cd38,Cd40,Cd44,Cd74,…	Csf1r,Fcgr2b,Hck,Irf5,Itgam,Sdf2l1,Socs3,Syk,Tnfrsf1b,Tyrobp
regulation of cellular protein metabolic process	4.86e-19	6	1810011O10Rik,3110043O21Rik,Abca7,Abl2,Ace,Acer2,Acta2,Actb,Acvr1b,Adam17,Adam8,Adam9,Adar,Adora2a,Afap1l2,Agt,Aif1,Aim2,Angpt1,Antxr1,Anxa2,Anxa8,Apoa1,Apoe,Aqp11,Ar,Arhgef2,Arhgef5,Arrb1,Arrb2,Asph,Atf3,Atp13a2,Atp2b4,Atp6ap1,Atp6ap2,Atp6v0c,Axin2,Bak1,Bcl2l11,Bcl3,Bdnf,Bex4,Bid,Bmpr1a,Bok,Bst1,Bst2,Btc,C1qtnf1,C1qtnf2,C1qtnf3,C1qtnf9,C3,C4b,C5ar1,Calr,Camk1,Camk2n1,Camkk1,Capn3,Card10,Card14,C…	Csf1r
positive regulation of cell activation	6.42e-19	5	Acta2,Adam8,Aif1,Anxa1,Bst1,Capn3,Ccl19,Ccl2,Ccr2,Cd244,Cd276,Cd300lb,Cd38,Cd40,Cd47,Cd74,Cd80,Cd83,Cd86,Cdkn1a,Clec4d,Clec7a,Crlf2,Ctgf,Ctsc,Dgat1,Efnb1,Ephb6,F2rl1,Fam49b,Fcer1g,Fgr,Gab2,H2-Aa,H2-Ab1,H2-DMa,H2-T23,Havcr2,Hps1,Hsp90aa1,Igf1,Igf2,Igfbp2,Ihh,Il1b,Il1rl2,Il33,Il4ra,Il6,Il7r,Inpp5d,Itgam,Itgb2,Jak3,Lamp1,Lbp,Lef1,Lep,Lgals9,Mdk,Mef2c,Mlh1,Mmp14,Mmp8,Myb,Myd88,Nckap1l,Nectin2,Nfatc2,…	Cd300lb,Fgr,Itgb2,Syk,Tyrobp
leukocyte differentiation	8.78e-19	4	Abl2,Adam17,Adam8,Adgrg3,Ahr,Anxa1,Anxa2,B2m,Bak1,Batf,Batf3,Bcl3,Btk,Camk4,Casp8,Ccl19,Ccr9,Cd109,Cd300lf,Cd74,Cd8a,Cdk6,Chd7,Clec4d,Clec4e,Cr2,Csf1r,Dll4,Dock2,Epha2,F2rl1,Fam20c,Fcer1g,Flt3,Fzd7,Gab2,Gba,Gpc3,H2-Ab1,H2-DMa,Hdac9,Hhex,Id2,Il11ra1,Il3ra,Il6,Il7r,Itgam,Itm2a,Jag2,Jak3,Junb,Lef1,Lep,Lepr,Lfng,Ly9,Lyn,Mafb,Mef2c,Mertk,Mr1,Myb,Myh9,Nfam1,Nfatc1,Nrros,Ostm1,Pde1b,Pirb,Pla2g2d,Plcg2,P…	Csf1r,Nfam1,Pirb,Spi1,Syk,Tyrobp
adaptive immune response	8.89e-19	6	Adam17,Adgre1,Alcam,Anxa1,Batf,Bcl3,Btk,C1qa,C1qb,C1qc,C1ra,C1s1,C2,C3,C3ar1,C4b,Camk4,Cd244,Cd55,Cd74,Cd84,Cd86,Cd8a,Cfi,Clec4d,Clec4n,Cr2,Crlf2,Csk,Ctsc,Ctsh,Emp2,Ephb6,Fcer1g,Fcgr1,Fcgr2b,Fcgr3,Fgl1,Fgl2,Gba,H2-Aa,H2-Ab1,H2-DMa,H2-DMb1,H2-Eb1,H2-T23,Havcr2,Icam1,Il18bp,Il4ra,Il6,Inpp5d,Irf7,Jak3,Jam3,Lat2,Lef1,Lilrb4a,Ly9,Lyn,Mcoln2,Mef2c,Mlh1,Myd88,Myo1g,Nfkb2,Nras,Pik3cd,Pirb,Pou2f2,Prkcd,Pr…	C1qb,C1qc,Pirb,Slc11a1,Unc93b1
homeostatic process	9.72e-19	5	5430427O19Rik,Abca1,Abcb4,Abcg1,Abhd5,Abl2,Ackr2,Acox3,Acp5,Adar,Adcyap1r1,Adgrf5,Agt,Ahr,Angpt1,Ank2,Anxa1,Apoa1,Apoc3,Apoe,Aqp11,Asph,Atox1,Atp13a2,Atp1b2,Atp2a1,Atp2b1,Atp2b4,Atp6ap1,Atp6ap2,Atp6v0a1,Atp6v0c,Atp6v0d1,Atp6v0d2,Atp6v1a,B2m,Bace2,Bak1,Bbs4,Bcl2l11,Bok,Bpgm,C1qtnf1,C1qtnf3,C1qtnf9,C3ar1,C5ar1,Cacna1c,Cacna1d,Cacna2d1,Cacnb2,Camk2n1,Capn3,Car12,Car4,Casq1,Cav3,Ccdc109b,Ccl19,Ccl2,C…	Abcg1,Gpr35,Pirb,Slc11a1,Spi1
cell motility	1.15e-18	6	Abcc1,Abl2,Ackr2,Actb,Adam17,Adam8,Adam9,Adamts12,Adcy3,Adgrg1,Anxa1,Apbb2,Apcdd1,Apoa1,Arhgef5,Arpc5,Arrb2,Astn2,Atp1b2,Atp2b4,B4galt1,Bambi,Bbs4,Bin2,C5ar1,Cadm1,Cap1,Ccl12,Ccl19,Ccl2,Ccl21c,Ccl24,Ccl3,Ccl4,Ccl6,Ccl7,Ccl8,Ccl9,Ccr1,Ccr2,Ccr5,Ccr9,Cd248,Cd34,Cd44,Cd47,Cd63,Cd9,Ceacam1,Celsr1,Cfl1,Ch25h,Cln3,Cnr2,Col5a1,Coro1b,Coro1c,Csf3r,Cspg4,Ctgf,Cthrc1,Cx3cl1,Cx3cr1,Cxcl1,Cxcl12,Cxcl13,Cxcl1…	Gpr35,Itgb2,Lcp1,Pltp
regulation of interleukin-6 production	1.15e-18	6	Afap1l2,Aif1,Arhgef2,Arrb1,Arrb2,Bsg,C1qtnf3,Card9,Ccr5,Cd200,Cd200r1,Cd300ld,Cd47,Cd74,Cd84,Cebpb,Clec7a,Csk,Cyba,Dhx58,Ereg,F2r,F2rl1,Fcer1g,Flt3,Gba,Havcr2,Hgf,Hyal2,Il1a,Il1b,Il1rl2,Il33,Il6,Il6ra,Inpp5d,Klf2,Lbp,Lgals9,Mapkapk2,Mmp8,Myd88,Nckap1l,Nod1,P2rx7,Prg4,Ptafr,Ptpn6,Rab7b,Scimp,Sirpa,Stat3,Syk,Ticam2,Tlr1,Tlr2,Tlr4,Tlr6,Tlr7,Tlr8,Tlr9,Tnf,Tnfaip3,Tnfrsf1a,Trem2,Trim30a,Tyrobp,Unc93b1…	Tyrobp,Unc93b1
regulation of leukocyte migration	1.25e-18	5	Abr,Adam10,Adam17,Adam8,Aif1,Anxa1,Apod,Bst1,C3ar1,C5ar1,Calr,Camk1d,Ccl12,Ccl19,Ccl2,Ccl24,Ccl3,Ccl4,Ccl7,Ccr1,Ccr2,Cd200,Cd200r1,Cd300a,Cd74,Cd9,Cmklr1,Cx3cl1,Cx3cr1,Cxcl12,Cxcl13,Cxcr3,Ddt,Ecm1,Edn1,F2rl1,F7,Fam65b,Fpr2,Gpsm3,Grem1,Icam1,Il1a,Il1b,Il33,Itga2,Itga4,Jam3,Lbp,Lgals3,Lgals9,Lgmn,Lyn,Mdk,Mmp14,Mpp1,Msn,Myd88,Nbl1,Nckap1l,Nov,P2rx4,Padi2,Pawr,Pdgfd,Pla2g7,Plvap,Ptafr,Ptk2b,Rhog,Ripk…	Cd300a
chemotaxis	2.32e-18	7	Abcc1,Ackr2,Adam8,Alcam,Angpt1,Anxa1,Apbb2,Apoa1,Arhgef5,Arrb2,B3gnt2,Bdnf,Bin2,Bmpr1b,Boc,Bsg,C3ar1,C5ar1,Ccl11,Ccl12,Ccl19,Ccl2,Ccl21c,Ccl24,Ccl3,Ccl4,Ccl6,Ccl7,Ccl8,Ccl9,Ccr1,Ccr2,Ccr5,Ccr9,Cdh4,Ch25h,Cmklr1,Cmtm3,Cnr2,Coro1b,Csf1r,Csf3r,Cx3cl1,Cx3cr1,Cxcl1,Cxcl12,Cxcl13,Cxcl16,Cxcl2,Cxcl5,Cxcl9,Cxcr3,Cxcr4,Cxcr5,Cyfip1,Cyp7b1,Cyr61,Cysltr1,Dock2,Ear2,Efna5,Efnb1,Egflam,Egr2,Emb,Enah,Eng,Epha1…	No common gene
negative regulation of response to stimulus	2.7e-18	7	1810011O10Rik,Abl2,Abr,Acod1,Acp5,Actn3,Adam17,Adamts12,Adamtsl2,Adar,Adgrg3,Adora2a,Agt,Aif1,Angpt1,Anxa1,Anxa2,Aoah,Apcdd1,Apoa1,Apoa2,Apod,Apoe,Aqp11,Ar,Arap3,Arhgap25,Arrb1,Arrb2,Atf3,Atp2b4,Axin2,Bace1,Bambi,Bbs4,Bcl3,Bdnf,Bicc1,Bid,Bmf,Bok,Bst2,C1qtnf1,C1qtnf3,Calr,Camk2n1,Casp8,Cav3,Cblb,Ccdc3,Ccdc88c,Ccl12,Ccr1,Ccr2,Cd109,Cd22,Cd276,Cd300a,Cd300lf,Cd34,Cd44,Cd47,Cd55,Cd59a,Cd74,Cd84,Cd9,C…	No common gene
negative regulation of cytokine production	3.49e-18	6	Acod1,Acp5,Angpt1,Anxa1,Anxa4,Apoa1,Apod,Arrb1,Arrb2,Atp2b1,Bcl3,Bst2,Btk,C1qtnf3,Cd200,Cd200r1,Cd276,Cd34,Cd59a,Cd83,Cd84,Ceacam1,Cmklr1,Csk,Cx3cl1,Cx3cr1,Dhx58,Epha2,F2rl1,Fbln1,Fcgr2b,Ffar4,Flt3,Fn1,Furin,Gba,Gpnmb,Havcr2,Hdac9,Hgf,Hmox1,Igf1,Il1r2,Il33,Il6,Inhbb,Inpp5d,Jak3,Klf2,Lbp,Lef1,Lgals9,Lgr4,Mefv,Mertk,Mmp8,Nckap1l,Ndrg2,Nlrc4,Nlrp3,Pglyrp1,Prg4,Ptpn6,Ptprs,Rara,Rgcc,Rnf128,Sirpa,Slc1…	Slc11a1,Tyrobp
movement of cell or subcellular component	3.53e-18	6	Abcc1,Abl2,Ackr2,Actb,Actr2,Actr3,Adam17,Adam8,Adam9,Adamts12,Adcy3,Adgrg1,Alcam,Ank2,Anxa1,Ap3s1,Apbb2,Apcdd1,Apoa1,Arhgef5,Arl8a,Arpc5,Arrb2,Astn2,Atp1b2,Atp2b4,B3gnt2,B4galt1,Bambi,Bbs4,Bdnf,Bin2,Bmpr1b,Boc,Bsg,C5ar1,Cacna1c,Cacna1d,Cacna2d1,Cacnb2,Cadm1,Cap1,Cav3,Ccdc88c,Ccl11,Ccl12,Ccl19,Ccl2,Ccl21c,Ccl24,Ccl3,Ccl4,Ccl6,Ccl7,Ccl8,Ccl9,Ccr1,Ccr2,Ccr5,Ccr9,Cd248,Cd34,Cd44,Cd47,Cd63,Cd9,Cdh4,Ce…	Csf1r
response to molecule of bacterial origin	4.06e-18	6	Abca1,Abr,Ace,Acod1,Acp5,Adam17,Adam9,Alpl,Ass1,B2m,C5ar1,Card9,Casp1,Ccl12,Ccl2,Ccl3,Ccr5,Cd14,Cd180,Cd300lb,Cd40,Cd68,Cd80,Cd86,Cebpb,Cnr2,Cx3cr1,Cxcl1,Cxcl13,Cxcl16,Cxcl2,Cxcl5,Cxcl9,Cyp1a1,Dcn,Edn1,F2r,Fam49b,Fcgr2b,Fcgr4,Fmo1,Gfi1,Havcr2,Il10ra,Il12rb2,Il18bp,Il1a,Il1b,Il6,Irf5,Irf8,Itgav,Junb,Lbp,Lcn2,Lgals9,Lilrb4a,Litaf,Lyn,Maob,Mapkapk2,Mapkapk3,Mef2c,Mrc1,Myd88,Ncf2,Nfkb2,Nfkbia,Nlrp3,N…	Cd300lb,Cd68,Slc11a1,Tnfrsf1b
regulation of phosphorus metabolic process	4.1e-18	1	Abl2,Actb,Acvr1b,Adam8,Adam9,Anxa2,Apoa1,Apoc3,Arrb2,Atf3,Atp6ap1,Atp6ap2,Atp6v0c,Axin2,Bdnf,Bst1,C1qtnf9,Camk1,Card14,Ccdc88c,Ccl2,Ccl3,Ccl4,Ccl6,Ccl7,Cd109,Cd244,Cd300a,Cd44,Cd80,Cd84,Cdkn1c,Cemip,Clec7a,Clu,Coro1c,Crlf1,Csf1r,Ctgf,Cx3cl1,Cx3cr1,Cyr61,Dab2,Ddt,Dlg3,Dok1,Edn1,Ehd4,Enpp1,Ephb3,Ereg,Erp29,Esrrb,F2r,Fam20c,Fcgr1,Fcgr2b,Fgf7,Fgr,Flt4,Fn1,Fnip2,Foxo1,Fzd4,Gadd45a,Gadd45b,Gba,Gdf15,Gd…	n/a (just one condition)
biological adhesion	4.23e-18	2	Abl2,Acan,Actn1,Adam12,Adam17,Adam8,Adam9,Adgrg1,Adgrl1,Agt,Alcam,Antxr1,Astn2,Atp1b2,B4galt1,Bcam,Bcl2l11,Bsg,Cadm1,Ccr2,Cd200,Cd200r1,Cd22,Cd33,Cd44,Cd47,Cd63,Cd84,Cd93,Cdh4,Cdh5,Cdh6,Cercam,Cldn22,Col12a1,Col15a1,Col19a1,Col3a1,Col4a3,Col6a4,Col6a5,Col6a6,Col8a1,Col8a2,Csf3r,Ctnna3,Cx3cl1,Cx3cr1,Cxcl12,Dlg3,Dsp,Dst,Efna5,Emb,Emcn,Emilin2,Emp2,Eng,Epha1,Epha2,Epha3,Ephb3,Esam,Fat3,Fat4,Fblim1,F…	Adam8,Astn2,Atp1b2,Bcam,Cd22,Cdh6,Col19a1,Col4a3,Col6a5,Col6a6,Csf3r,Ctnna3,Epha1,Epha2,Fat4,Fes,Icam1,Igsf9b,Ihh,Il1b,Itga8,Itgam,Itgax,Itgb2,Itgb4,Jam3,Lamb1,Lgals3bp,Mcam,Myh10,Nexn,Npnt,Nt5e,Parvb,Pkp4,Plek,Ptk2b,Rock1,Scarb1,Sdc3,Siglec1,Sned1,Stab1,Syk,Unc5d
regulation of programmed cell death	4.27e-18	4	1810011O10Rik,4930453N24Rik,Abl2,Ace,Acer2,Acer3,Adam10,Adam17,Adam8,Adar,Adora2a,Agt,Aif1,Alb,Aldh1a3,Angpt1,Anxa1,Apbb2,Apoe,Ar,Arnt2,Arrb1,Arrb2,Atf3,Atox1,Atp6v0c,B4galt1,Bace1,Bak1,Bcl2l11,Bcl3,Bdnf,Bid,Bmpr1b,Bok,Btc,C5ar1,Camk1d,Camk2a,Capn3,Card10,Card14,Card19,Card9,Casp1,Casp4,Casp8,Ccl12,Ccl19,Ccl3,Ccr5,Cd248,Cd38,Cd40,Cd44,Cd74,Cdc34,Cdkn1a,Cebpb,Chst11,Clec5a,Cln3,Cln8,Clu,Cntfr,Col2…	Csf1r,Fcgr2b,Hck,Irf5,Itgam,Sdf2l1,Socs3,Syk,Tnfrsf1b,Tyrobp
regulation of hydrolase activity	7.01e-18	5	Abhd5,Abl2,Abr,Acer2,Adap2,Adcyap1r1,Adora2a,Agt,Ahr,Ahsa1,Ahsa2,Aim2,Als2cl,Antxr1,Anxa1,Anxa2,Anxa8,Apoa1,Apoc1,Apoc3,Arap1,Arap3,Arfgap3,Arhgap11a,Arhgap17,Arhgap19,Arhgap22,Arhgap25,Arhgap27,Arhgap30,Arhgap31,Arhgap32,Arhgdia,Arhgdib,Arhgef15,Arhgef5,Arrb1,Arrb2,Asap2,Asph,Atp13a2,Atp1b2,Bak1,Bbs4,Bcl2l11,Bid,Bok,Bst2,C3,C4b,Camk2a,Card9,Casp1,Casp8,Cblb,Ccl12,Ccl19,Ccl2,Ccl21c,Ccl24,Ccl3,Ccl…	Cd300a,Syk
positive regulation of transport	7.52e-18	6	1500015O10Rik,Abca1,Abca7,Abcb4,Abcg1,Abr,Acsl4,Actr3,Adam9,Adcyap1r1,Adora2a,Agt,Angpt1,Ank2,Anxa1,Anxa2,Apoa1,Apoe,Arhgef5,Arpc2,Arrb1,Arrb2,Asph,Atp13a2,Atp1b2,Atp2a1,Atp2b1,Atp6ap1,B2m,Bak1,Bok,C1qtnf1,C1qtnf2,C1qtnf3,C2,C2cd2l,C3,Cacna1c,Cacna1d,Cacna2d1,Cacnb2,Cadm1,Calr,Camk1,Camk1d,Camk2a,Camk2n1,Camk4,Capn3,Casp1,Casq1,Cav3,Ccl12,Ccl19,Ccl2,Ccl3,Ccl4,Ccr1,Cd14,Cd300c2,Cd300lf,Cd34,Cd38,C…	Abcg1,Cd300c2,Fgr,Itgb2,Pltp,Slc11a1,Stac2
cellular response to biotic stimulus	7.69e-18	6	Abca1,Acod1,Adam9,Ass1,B2m,Bcl2l11,Bid,Btk,Casp1,Ccl12,Ccl2,Ccl3,Ccr5,Cd14,Cd180,Cd300lb,Cd40,Cd68,Cd80,Cd86,Cebpb,Clec7a,Cx3cr1,Cxcl1,Cxcl13,Cxcl16,Cxcl2,Cxcl5,Cxcl9,Fam49b,Fcgr2b,Fcgr4,Gfi1,Havcr2,Il1a,Il1b,Il6,Irf8,Lbp,Lcn2,Lilrb4a,Litaf,Lyn,Mef2c,Mrc1,Myd88,Nfkbia,Nlrp3,Nos2,Nr1d1,Nr1h3,Pde2a,Plscr1,Ppard,Ppp1r15b,Ptafr,Rara,Sbno2,Scarb1,Scimp,Serpine1,Sgms1,Sirpa,Src,Stat1,Syk,Tgfb1,Ticam2,T…	Cd300lb,Cd68,Tnfrsf1b
positive regulation of protein modification process	8.69e-18	5	1810011O10Rik,Abca7,Abl2,Ace,Acta2,Acvr1b,Adam17,Adam8,Adam9,Afap1l2,Agt,Aif1,Angpt1,Anxa2,Apoe,Ar,Arhgef2,Arhgef5,Arrb1,Arrb2,Atp2b4,Atp6ap1,Atp6v0c,Axin2,Bdnf,Bmpr1a,Btc,C1qtnf1,C1qtnf2,C1qtnf3,C1qtnf9,C3,C5ar1,Camk1,Camkk1,Card10,Card14,Card9,Cblb,Ccl12,Ccl19,Ccl2,Ccl21c,Ccl24,Ccl3,Ccl4,Ccl6,Ccl7,Ccl8,Ccl9,Ccnd1,Ccr1,Cd300a,Cd300ld3,Cd40,Cd44,Cd74,Cd80,Cd84,Cd86,Cdh5,Cdkn1a,Cdon,Ceacam1,Cemip,…	Cd300a,Csf1r,Fcgr2b,Pirb,Slc11a1,Syk
cell adhesion	1.13e-17	7	Abl2,Acan,Actn1,Adam12,Adam17,Adam8,Adam9,Adamts12,Adgrg1,Adgrl1,Agt,Alcam,Angpt1,Antxr1,Astn2,Atp1b2,B4galt1,Bcam,Bcl2l11,Boc,Bsg,Cadm1,Cadm3,Ccr2,Cd200,Cd200r1,Cd22,Cd33,Cd34,Cd44,Cd47,Cd63,Cd84,Cd9,Cd93,Cdh11,Cdh4,Cdh5,Cdh6,Cdon,Celsr1,Cercam,Cfh,Cgref1,Cldn10,Cldn22,Clstn3,Col12a1,Col14a1,Col15a1,Col16a1,Col19a1,Col3a1,Col4a3,Col5a1,Col6a1,Col6a4,Col6a5,Col6a6,Col8a1,Col8a2,Csf3r,Ctgf,Ctnna3,…	No common gene
lymphocyte activation	1.31e-17	5	Abl2,Adam17,Adgrg3,Ahr,Anxa1,Apbb1ip,B2m,Bak1,Batf,Bcl3,Blnk,Btk,Cblb,Ccl19,Ccr9,Cd180,Cd22,Cd244,Cd276,Cd40,Cd44,Cd48,Cd74,Cd86,Cd8a,Cdk6,Cebpb,Chd7,Clec4d,Clec4e,Cr2,Ctps,Cxcl12,Cxcr4,Cxcr5,Dll4,Dock2,Elf4,Ephb6,F2rl1,Fcer1g,Fcrl1,Fgl2,Flt3,Fzd7,Gba,H2-Ab1,H2-DMa,H2-T23,Hdac9,Hhex,Icam1,Id2,Il11ra1,Il6,Il7r,Itgam,Itgav,Itgb2,Itm2a,Jag2,Jak3,Lat2,Lcp1,Lef1,Lep,Lepr,Lfng,Lilrb4a,Ly9,Mafb,Mdk,Mef2…	Itgb2,Lcp1,Nfam1,Slc11a1,Spi1,Syk
positive regulation of cell adhesion	1.32e-17	5	Adam8,Adam9,Adgrg1,Aif1,Angpt1,Anxa1,Apbb1ip,Apoa1,Arpc2,Calr,Ccdc80,Ccl19,Ccl2,Ccr2,Ccr5,Cd244,Cd276,Cd44,Cd47,Cd63,Cd74,Cd80,Cd83,Cd86,Cdk6,Cfl1,Col16a1,Col8a1,Cx3cl1,Cxcl12,Cxcl13,Cyr61,Dab2,Dbn1,Dmd,Ecm2,Efnb1,Egflam,Emp2,Epha1,Ephb6,Fam49b,Fbln1,Fbln2,Flcn,Flna,Fmn1,Fn1,H2-Aa,H2-Ab1,H2-DMa,H2-T23,Havcr2,Hsp90aa1,Ibsp,Icam1,Igf1,Igf2,Igfbp2,Ihh,Il1b,Il1rl2,Il4ra,Il6,Il7r,Iqgap1,Itga2,Itga4,It…	Itgb2,Syk
tube development	2.25e-17	6	Abl2,Ace,Actg1,Adam8,Adamts2,Adamtsl2,Adgrf5,Adgrg1,Agt,Ahr,Angpt1,Angptl1,Angptl2,Anpep,Anxa2,Apoe,Aqp11,Ar,Arhgap22,Asah1,Ass1,Atp6ap2,B4galt1,Bak1,Bbs4,Bcl2l11,Bdnf,Bmpr1a,Brip1,Casp8,Cc2d2a,Ccbe1,Ccl11,Ccl12,Ccl2,Ccr2,Cd34,Cd44,Cdkn1a,Celsr1,Cfh,Cfl1,Chd7,Chil1,Clmp,Cobl,Col2a1,Col3a1,Col8a1,Col8a2,Crlf1,Cspg4,Ctgf,Cthrc1,Ctsh,Ctsz,Cx3cl1,Cxcl12,Cxcr3,Cxcr4,Cyp1a1,Cyp1b1,Cyr61,Dact1,Dact2,Dch…	No common gene
phagocytosis	2.96e-17	6	Abca1,Abca7,Abl2,Aif1,Anxa1,Anxa3,Arhgap25,Bin2,Ccr2,Cd302,Cd47,Clec7a,Cln3,Colec12,Coro1c,E430025E21Rik,Elmo1,Fcer1g,Fcgr1,Fcgr2b,Fcgr3,Gsn,Gulp1,Hck,Irf8,Itgam,Itgav,Itgb1,Itgb2,Lbp,Lep,Lepr,Lrp1,Mertk,Mfge8,Msr1,Myd88,Myh9,Myo1g,Myo7a,Ncf2,Ncf4,Nr1h3,P2rx7,P2ry6,Pip5k1c,Pld4,Rab20,Rab7b,Rara,Rhog,Scarb1,Sirpa,Slc11a1,Srpx,Syt7,Thbs1,Ticam2,Timd4,Tlr4,Trem2,Treml4,Tub,Tulp1,Tyro3,Tyrobp,Vav1	Hck,Itgb2,Slc11a1,Tyrobp
positive regulation of cellular component movement	3.34e-17	1	Actg1,Actr3,Acvr1b,Adam8,Adam9,Anxa1,Anxa3,Arpc2,C3ar1,Ccl2,Ccl3,Ccl4,Ccl7,Cemip,Cfl1,Clec7a,Col1a1,Csf1r,Ctsh,Cx3cl1,Cx3cr1,Cxcl16,Cyr61,Dab2,Edn1,F2r,F7,Fam107a,Fam65b,Fbxo31,Fermt3,Fgf7,Fgr,Flt4,Fn1,Gab2,Gpnmb,Grn,Hbegf,Hgf,Hif1a,Hmox1,Igf2,Il1a,Iqgap1,Itga5,Itgav,Itgax,Kif3a,Lgals3,Lgmn,Lrp1,Mdk,Mgat5,Mmp14,Mmp2,Myo1f,Myo5a,Nckap1l,P2rx4,P2ry6,Pdgfa,Pdgfc,Pdpn,Plau,Postn,Prex1,Prkd2,Ptafr,Ptg…	n/a (just one condition)
cytokine-mediated signaling pathway	3.4e-17	6	Ackr2,Aim2,Bbs4,Card14,Ccl12,Ccl19,Ccl2,Ccl21c,Ccl24,Ccl3,Ccl4,Ccl6,Ccl7,Ccl8,Ccl9,Ccr1,Ccr2,Ccr5,Ccr9,Cd300lf,Cd44,Cd74,Ceacam1,Cntfr,Crlf1,Crlf2,Csf1r,Csf2ra,Csf2rb,Csf2rb2,Csf3r,Cx3cl1,Cx3cr1,Cxcl1,Cxcl12,Cxcl13,Cxcl2,Cxcl5,Cxcl9,Cxcr3,Cxcr4,Cxcr5,Dok1,Ereg,F3,Fcer1g,Flt3,Fzd4,Gfra4,Gpr35,Ifitm1,Ifitm3,Il10ra,Il10rb,Il11ra1,Il12rb2,Il13ra1,Il1a,Il1b,Il1r2,Il1rl2,Il22ra2,Il33,Il3ra,Il4ra,Il6,Il…	Csf2rb2,Gpr35,Pirb,Spi1,Tnfrsf1b
positive regulation of leukocyte activation	4.14e-17	6	Adam8,Aif1,Anxa1,Bst1,Ccl19,Ccl2,Ccr2,Cd244,Cd276,Cd300lb,Cd38,Cd40,Cd47,Cd74,Cd80,Cd83,Cd86,Cdkn1a,Clec4d,Clec7a,Crlf2,Ctsc,Efnb1,Ephb6,F2rl1,Fam49b,Fcer1g,Fgr,Gab2,H2-Aa,H2-Ab1,H2-DMa,H2-T23,Havcr2,Hps1,Hsp90aa1,Igf1,Igf2,Igfbp2,Ihh,Il1b,Il1rl2,Il33,Il4ra,Il6,Il7r,Inpp5d,Itgam,Itgb2,Jak3,Lamp1,Lbp,Lef1,Lep,Lgals9,Mdk,Mef2c,Mlh1,Mmp14,Mmp8,Myb,Myd88,Nckap1l,Nectin2,Nfatc2,Nfkbiz,Nlrp3,Pla2g4a,Pn…	Cd300lb,Fgr,Itgb2,Tyrobp
regulation of cellular component organization	5.19e-17	4	3110043O21Rik,Abca1,Abca7,Abcb4,Abl2,Ace,Acsl4,Actg1,Actr2,Actr3,Acvr1b,Adam10,Adam17,Adam9,Adgrl1,Agt,Ahr,Angpt1,Angptl7,Ankrd13b,Antxr1,Anxa1,Anxa2,Apbb2,Apoa1,Apobec1,Apoc1,Apod,Apoe,Ar,Arap1,Arhgap17,Arhgap22,Arhgdia,Arhgdib,Arhgef15,Arhgef2,Arhgef5,Arhgef9,Arpc1b,Arpc2,Arpc3,Arpc4,Arpc5,Arrb1,Arrb2,Asph,Atp13a2,Atp1b2,Axin2,B2m,Baiap2,Bak1,Bbs4,Bcl2l11,Bdnf,Bid,Bok,Bst1,Bst2,Btc,C3,Calr,Camk…	Bst1,Cd300a,Cotl1,Csf1r,Cxcl16,Fcgr2b,Fgr,Hck,Lcp1,Myo1f,Spi1,Syk,Tnfrsf1b,Tyrobp
myeloid leukocyte activation	5.55e-17	6	Adam10,Adam9,Aif1,Anxa3,Batf,Batf3,Btk,C1qa,C5ar1,Camk4,Casp1,Ccl3,Cd244,Cd300a,Cd48,Clu,Cx3cl1,Cx3cr1,Cxcl5,Dock2,Enpp3,F2rl1,Fcer1g,Fcgr3,Fcgr4,Fpr2,Grn,Havcr2,Hyal2,Il33,Itgam,Lat2,Lbp,Lyn,Milr1,Myo1f,Pi4k2a,Pirb,Prkcd,Rbpj,Sbno2,Slc11a1,Slc7a2,Spi1,Stxbp2,Syk,Tgfb1,Tgfbr2,Tlr1,Tlr2,Tlr4,Tlr6,Tlr7,Tlr8,Tlr9,Tmem106a,Tnf,Trem2,Tyrobp	Myo1f,Pirb,Slc11a1,Spi1,Tyrobp
positive regulation of cell differentiation	7.35e-17	5	Abl2,Ace,Actn3,Actr2,Actr3,Acvr1b,Adam17,Adam8,Agt,Anxa1,Apoa1,Apoe,Ar,Arhgef2,Arpc2,Arrb2,Atp1b2,Atp6ap1,Axin2,Baiap2,Bambi,Bdnf,Bex1,Bmpr1a,Bmpr1b,Boc,Btc,Calr,Camk1,Camk1d,Casp8,Cav3,Ccdc3,Ccl19,Ccl3,Ccl8,Ccr1,Ccr2,Ccr5,Cd276,Cd34,Cd53,Cd74,Cd83,Cdh4,Cdh5,Cdon,Ceacam1,Cebpb,Cfl1,Clic1,Clu,Cmklr1,Cobl,Col1a1,Crabp2,Csf1r,Ctgf,Cthrc1,Cx3cl1,Cx3cr1,Cxcl12,Cxcl5,Cxcl9,Cxcr4,Cyfip1,Cyr61,Dab2,Dact1…	Csf1r,Syk,Tnfrsf1b,Tyrobp
neurogenesis	8.55e-17	5	3110043O21Rik,Abl2,Ace,Acsl4,Actb,Actr2,Actr3,Adam10,Adam17,Adgrg1,Adgrg6,Adora2a,Agt,Akna,Alcam,Anxa1,Apbb2,Apcdd1,Apod,Apoe,Arhgef2,Astn2,Atp1b2,B2m,B3gnt2,B4galt5,B4galt6,Baiap2,Bbs4,Bche,Bdnf,Bex1,Bmpr1a,Bmpr1b,Boc,Bok,Bsg,C1qa,C3,C5ar1,Calr,Camk1,Camk1d,Camk2a,Camk2g,Capzb,Ccl11,Ccl12,Ccl2,Ccl3,Ccr2,Ccr5,Cd38,Cd44,Cd9,Cdh11,Cdh4,Cdk6,Cdkn1c,Cdon,Cebpb,Celsr1,Cfh,Cfl1,Chd7,Cln5,Cln8,Clu,Cobl,…	Csf1r
regulation of apoptotic process	8.55e-17	4	1810011O10Rik,4930453N24Rik,Abl2,Ace,Acer2,Adam10,Adam17,Adam8,Adar,Adora2a,Agt,Aif1,Alb,Aldh1a3,Angpt1,Anxa1,Apbb2,Apoe,Ar,Arnt2,Arrb1,Arrb2,Atf3,Atox1,B4galt1,Bace1,Bak1,Bcl2l11,Bcl3,Bdnf,Bid,Bmpr1b,Bok,Btc,C5ar1,Camk1d,Camk2a,Capn3,Card10,Card14,Card19,Card9,Casp1,Casp4,Casp8,Ccl12,Ccl19,Ccl3,Ccr5,Cd248,Cd38,Cd40,Cd44,Cd74,Cdc34,Cdkn1a,Cebpb,Chst11,Clec5a,Cln3,Cln8,Clu,Cntfr,Col2a1,Col4a3,Cpeb…	Csf1r,Fcgr2b,Hck,Irf5,Itgam,Sdf2l1,Socs3,Syk,Tnfrsf1b,Tyrobp
regulation of protein modification process	9.06e-17	5	1810011O10Rik,3110043O21Rik,Abca7,Abl2,Ace,Acer2,Acta2,Actb,Acvr1b,Adam17,Adam8,Adam9,Adar,Adora2a,Afap1l2,Agt,Aif1,Angpt1,Anxa2,Apoa1,Apoe,Ar,Arhgef2,Arhgef5,Arrb1,Arrb2,Atf3,Atp2b4,Atp6ap1,Atp6ap2,Atp6v0c,Axin2,Bak1,Bdnf,Bex4,Bmpr1a,Bst1,Btc,C1qtnf1,C1qtnf2,C1qtnf3,C1qtnf9,C3,C5ar1,Camk1,Camk2n1,Camkk1,Capn3,Card10,Card14,Card9,Cav3,Cblb,Ccdc88c,Ccl12,Ccl19,Ccl2,Ccl21c,Ccl24,Ccl3,Ccl4,Ccl6,Ccl7…	Cd300a,Csf1r,Fcgr2b,Fgr,Itgb2,Pirb,Slc11a1,Spi1,Syk
regulation of lymphocyte activation	9.68e-17	6	Adam8,Adora2a,Ahr,Aif1,Anxa1,Bst1,Btk,Cblb,Ccl19,Ccl2,Ccr2,Cd209a,Cd22,Cd244,Cd276,Cd300a,Cd38,Cd40,Cd44,Cd47,Cd74,Cd80,Cd83,Cd86,Cdkn1a,Ceacam1,Cebpb,Clec7a,Csk,Ctla2a,Dtx1,Efnb1,Ephb6,Fam49b,Fam65b,Fcgr2b,Fgl1,Fgl2,Fgr,Flt3,Gpnmb,Gsn,H2-Aa,H2-Ab1,H2-DMa,H2-T23,Havcr2,Hps1,Hsp90aa1,Id2,Igf1,Igf2,Igfbp2,Ihh,Il1b,Il1rl2,Il4ra,Il6,Il7r,Inpp5d,Jak3,Lamp1,Lef1,Lep,Lgals3,Lgals9,Loxl3,Lst1,Lyn,Mdk,Mef…	Fgr,Nfam1,Tnfrsf1b,Tyrobp
cellular response to molecule of bacterial origin	1.07e-16	5	Abca1,Acod1,Adam9,Ass1,B2m,Casp1,Ccl12,Ccl2,Ccl3,Ccr5,Cd14,Cd180,Cd300lb,Cd40,Cd68,Cd80,Cd86,Cebpb,Cx3cr1,Cxcl1,Cxcl13,Cxcl16,Cxcl2,Cxcl5,Cxcl9,Fam49b,Fcgr2b,Fcgr4,Gfi1,Havcr2,Il1a,Il1b,Il6,Irf8,Lbp,Lcn2,Lilrb4a,Litaf,Lyn,Mef2c,Mrc1,Myd88,Nfkbia,Nlrp3,Nos2,Nr1d1,Nr1h3,Pde2a,Plscr1,Ppard,Ptafr,Rara,Sbno2,Scarb1,Serpine1,Sgms1,Sirpa,Src,Stat1,Tgfb1,Ticam2,Tlr1,Tlr2,Tlr4,Tlr6,Tlr9,Tnf,Tnfaip3,Tnfrsf…	Cd300lb,Cd68,Fcgr2b,Tnfrsf1b
nervous system development	1.13e-16	5	1500015O10Rik,2510009E07Rik,3110043O21Rik,Abl2,Abr,Acan,Ace,Acer3,Acsl4,Actb,Actr2,Actr3,Acvr1b,Adam10,Adam17,Adgrg1,Adgrg6,Adora2a,Agt,Aif1,Akna,Alcam,Aldh1a3,Anxa1,Anxa3,Apbb2,Apcdd1,Apod,Apoe,Arhgef2,Arnt2,Arpc5,Arrb2,Astn2,Atp1b2,Atp2b1,Atp2b4,Atp6ap2,Atp6v0d1,B2m,B3gnt2,B4galt2,B4galt5,B4galt6,Baiap2,Bak1,Bbs4,Bche,Bcl2l11,Bdnf,Bex1,Bid,Bmpr1a,Bmpr1b,Boc,Bok,Bsg,C1qa,C3,C5ar1,Cadm1,Calr,Camk…	Csf1r
positive regulation of cell population proliferation	1.29e-16	5	Acer2,Acer3,Adam10,Adam17,Adgrg1,Agt,Aif1,Aldh3a1,Anxa1,Anxa2,Aqp11,Ar,Arnt2,Arrb1,Atf3,B4galt1,Bambi,Bex1,Bmpr1a,Bst1,Btc,C3ar1,C5ar1,Calr,Cav3,Ccl19,Ccl2,Ccl24,Ccnd1,Ccr2,Cd244,Cd248,Cd276,Cd38,Cd40,Cd47,Cd74,Cd80,Cd86,Cdca7l,Cdk6,Cdkn1a,Cdon,Clec11a,Clec7a,Clu,Cntfr,Cox17,Crlf1,Crlf2,Csf1r,Ctgf,Cthrc1,Ctsh,Ctsz,Cx3cl1,Cx3cr1,Cxcl1,Cxcl12,Cxcr3,Cyba,Cyp7b1,Cyr61,Dll4,Dmd,E2f1,Ecm1,Edn1,Efemp1,E…	Csf1r,Hck,Syk
negative regulation of immune system process	2.21e-16	6	Abr,Acod1,Adar,Adgrf5,Adora2a,Angpt1,Anxa1,Apoa1,Apod,Arrb2,Bst2,Btk,C1qc,Cblb,Ccl12,Ccl21c,Ccl3,Ccr1,Ccr2,Cd200,Cd200r1,Cd22,Cd276,Cd300a,Cd300lf,Cd37,Cd44,Cd47,Cd55,Cd59a,Cd68,Cd74,Cd80,Cd84,Cd86,Cdk6,Ceacam1,Cebpb,Clec2d,Cnr2,Col3a1,Cx3cl1,Cxcl12,Ddt,Dhx58,Dtx1,Enpp3,Fam65b,Fbn1,Fcer1g,Fcgr2b,Fgl1,Fgl2,Fgr,Flt3,Gpnmb,Gpr137b,Gpx1,Grem1,Grn,H2-Aa,H2-Ab1,H2-T23,Havcr2,Hmox1,Hoxa5,Htra1,Id2,Igf1,…	C1qc,Cd68,Fgr,Tyrobp
regulation of metabolic process	4.39e-16	5	1110001J03Rik,1810011O10Rik,3110043O21Rik,5031414D18Rik,Abca7,Abcg1,Abhd14b,Abhd5,Abl2,Ablim3,Ace,Acer2,Acod1,Acp5,Acsl4,Acta2,Actb,Actg1,Actg2,Actn1,Actn3,Actr2,Actr3,Acvr1b,Adam17,Adam33,Adam8,Adam9,Adamts5,Adar,Adcyap1r1,Adgrf5,Adgrg3,Adora2a,Afap1l2,Aff3,Agt,Ahr,Aif1,Aim2,Akna,Angpt1,Ank2,Ankrd13b,Antxr1,Anxa1,Anxa2,Anxa3,Anxa4,Anxa8,Apba3,Apbb2,Apoa1,Apobec1,Apoc1,Apoc3,Apod,Apoe,Aqp11,Ar,Ar…	Abcg1,Cd300a,Cd300c2,Csf1r,Cybb,Fcgr2b,Fgr,Hck,Itgb2,Nfam1,Pirb,Slc11a1,Spi1,Syk,Tnfrsf1b,Tyrobp,Unc93b1
regulation of immune effector process	4.8e-16	6	Abr,Aim2,Angpt1,Anxa1,Apoa1,Apobec3,Arrb2,B2m,Bst2,Btk,C3,Cadm1,Ccl19,Ccl2,Ccr2,Cd22,Cd244,Cd300a,Cd37,Cd40,Cd47,Cd55,Cd59a,Cd5l,Cd74,Cd84,Ceacam1,Cfh,Clec2d,Clec7a,Cxcl1,Cxcl5,Dhx58,Enpp3,F2rl1,Fam49b,Fcer1g,Fcgr1,Fcgr2b,Fcgr3,Fes,Fgl2,Fgr,Gab2,Gprc5b,Grn,H2-D1,H2-K1,H2-T23,Havcr2,Hmox1,Htra1,Igf2,Il1b,Il33,Il4ra,Il6,Il7r,Itgam,Itgb2,Jak3,Lamp1,Lbp,Lep,Lgals3,Lgals9,Loxl3,Lyn,Mlh1,Mmp12,Mr1,Myb,…	Fgr,Itgb2,Tnfrsf1b,Tyrobp
chemical homeostasis	1.56e-15	5	5430427O19Rik,Abca1,Abcb4,Abcg1,Abhd5,Abl2,Ackr2,Acox3,Adcyap1r1,Adgrf5,Agt,Ank2,Apoa1,Apoc3,Apoe,Aqp11,Asph,Atox1,Atp13a2,Atp1b2,Atp2a1,Atp2b1,Atp2b4,Atp6ap1,Atp6ap2,Atp6v0a1,Atp6v0c,Atp6v0d1,Atp6v0d2,Atp6v1a,B2m,Bace2,Bak1,Bok,C1qtnf1,C1qtnf3,C3ar1,C5ar1,Cacna1c,Cacna1d,Cacna2d1,Cacnb2,Camk2n1,Capn3,Car12,Car4,Casq1,Cav3,Ccdc109b,Ccl19,Ccl2,Ccl3,Ccr1,Ccr2,Ccr5,Ccr9,Cd38,Cd40,Cd52,Cdh5,Cemip,Ckb…	Abcg1,Gpr35,Slc11a1
tube morphogenesis	1.82e-15	7	Abl2,Ace,Actg1,Adam8,Adgrf5,Adgrg1,Agt,Ahr,Angpt1,Angptl1,Angptl2,Anpep,Anxa2,Apoe,Ar,Arhgap22,B4galt1,Bak1,Bbs4,Bcl2l11,Bmpr1a,Casp8,Cc2d2a,Ccbe1,Ccl11,Ccl12,Ccl2,Ccr2,Cd34,Cd44,Celsr1,Cfh,Cfl1,Chd7,Cobl,Col3a1,Col8a1,Col8a2,Coq7,Cspg4,Ctgf,Cthrc1,Ctsh,Ctsz,Cx3cl1,Cxcl12,Cxcr3,Cxcr4,Cyp1b1,Cyr61,Dact1,Dchs1,Dll4,Ecm1,Edn1,Egfr,Elk3,Emcn,Enah,Eng,Epha1,Epha2,Ephb2,Ephb3,Ereg,Esm1,Fat4,Fgf1,Fgf18,…	No common gene
cellular response to oxygen-containing compound	2.2e-15	5	Abca1,Abcb4,Abcc1,Abl2,Acod1,Actb,Actr2,Adam9,Adcy3,Agt,Ahr,Aif1,Akr1a1,Akr1b8,Anxa1,Apobec1,Apoc3,Aprt,Ar,Arhgef2,Arpc2,Ass1,Atp2b1,Atp2b4,B2m,Bace1,Baiap2,Bcl2l11,Brip1,Btk,Cacna2d1,Camk2a,Casp1,Casp4,Ccl12,Ccl2,Ccl3,Ccl7,Ccr5,Cd14,Cd180,Cd300lb,Cd40,Cd68,Cd80,Cd86,Ceacam1,Cebpb,Cfl1,Col16a1,Col1a1,Col1a2,Col3a1,Col5a2,Col6a1,Cpeb4,Csk,Cx3cr1,Cxcl1,Cxcl13,Cxcl16,Cxcl2,Cxcl5,Cxcl9,Cyba,Cybb,Cyfi…	Cd300lb,Cd68,Cybb,Fcgr2b,Spi1,Tnfrsf1b
cell chemotaxis	4.57e-15	5	Abcc1,Ackr2,Adam8,Anxa1,Arhgef5,Arrb2,Bin2,C5ar1,Ccl12,Ccl19,Ccl2,Ccl21c,Ccl24,Ccl3,Ccl4,Ccl6,Ccl7,Ccl8,Ccl9,Ccr1,Ccr2,Ccr5,Ccr9,Ch25h,Cnr2,Coro1b,Csf3r,Cx3cl1,Cx3cr1,Cxcl1,Cxcl12,Cxcl13,Cxcl16,Cxcl2,Cxcl5,Cxcl9,Cxcr3,Cxcr4,Cxcr5,Cyp7b1,Eng,Epha2,Fcer1g,Fcgr3,Flt1,Gpr35,Hbegf,Hgf,Hsd3b7,Il1b,Itga9,Itgam,Itgb2,Lbp,Lef1,Lgals3,Lox,Lpar1,Mdk,Nckap1l,Nov,Pdgfb,Pdgfra,Prex1,Prkcd,Prkcq,Ptpro,Retnlg,Rh…	Gpr35,Itgb2,Syk
positive regulation of gene expression	4.57e-15	5	Abhd14b,Abl2,Ablim3,Acta2,Actg1,Actg2,Actr2,Actr3,Acvr1b,Adam17,Adam8,Adar,Afap1l2,Agt,Ahr,Aif1,Aim2,Akna,Angpt1,Ank2,Anxa1,Apobec1,Apoe,Ar,Arap1,Arhgef2,Arid3a,Armcx3,Arnt2,Arrb1,Arrb2,Asph,Atf3,Atp13a2,Atp6ap2,Axin2,B2m,Bach1,Bambi,Batf,Bcl3,Bmpr1a,Bmpr1b,Bsg,C1qtnf1,C1qtnf3,C3,C3ar1,C5ar1,Cadm1,Calr,Camk1,Camk2n1,Camk4,Capn3,Card9,Casp1,Casp4,Casp8,Cbx7,Ccbe1,Ccl19,Ccl2,Ccl3,Ccl4,Ccm2l,Ccr2,Cc…	Cd300c2,Csf1r,Cybb,Fgr,Nfam1,Slc11a1,Spi1,Syk,Tyrobp,Unc93b1
response to lipopolysaccharide	4.84e-15	6	Abca1,Abr,Ace,Acod1,Acp5,Adam17,Adam9,Alpl,Ass1,B2m,Casp1,Ccl12,Ccl2,Ccl3,Ccr5,Cd14,Cd180,Cd300lb,Cd40,Cd68,Cd80,Cd86,Cebpb,Cnr2,Cx3cr1,Cxcl1,Cxcl13,Cxcl16,Cxcl2,Cxcl5,Cxcl9,Cyp1a1,Dcn,Edn1,F2r,Fcgr4,Fmo1,Gfi1,Havcr2,Il10ra,Il12rb2,Il18bp,Il1a,Il1b,Il6,Irf8,Junb,Lbp,Lcn2,Lgals9,Lilrb4a,Litaf,Lyn,Maob,Mapkapk2,Mapkapk3,Mef2c,Mrc1,Myd88,Ncf2,Nfkb2,Nfkbia,Nlrp3,Nos1,Nos2,Notch1,Nr1d1,Nr1h3,P2rx7,Pde…	Cd300lb,Cd68,Slc11a1,Tnfrsf1b
vasculature development	5.66e-15	7	Ace,Acta2,Actg1,Adam8,Adgrf5,Adgrg1,Agt,Ahr,Angpt1,Angptl1,Angptl2,Anpep,Antxr1,Anxa2,Apoe,Arhgap22,Arhgef15,B4galt1,Bak1,Bmpr1a,Casp8,Ccbe1,Ccl12,Ccl2,Ccr2,Cd34,Cdh5,Ceacam1,Cfh,Chd7,Col1a1,Col1a2,Col3a1,Col5a1,Col8a1,Col8a2,Cspg4,Ctgf,Cx3cl1,Cxcl12,Cxcr3,Cxcr4,Cyp1b1,Cyr61,Dll4,Ecm1,Edn1,Elk3,Emcn,Eng,Epha1,Epha2,Ephb2,Ephb3,Ereg,Esm1,Fgf1,Fgf18,Fgfr2,Flna,Flt1,Flt4,Fn1,Foxo1,Fzd4,Gja4,Gjc1,Glu…	No common gene
positive regulation of cellular metabolic process	7.53e-15	5	1810011O10Rik,3110043O21Rik,Abca7,Abcg1,Abhd14b,Abhd5,Abl2,Ablim3,Ace,Acer2,Acod1,Acta2,Actn1,Actn3,Actr2,Actr3,Acvr1b,Adam17,Adam8,Adam9,Adcyap1r1,Adgrf5,Afap1l2,Agt,Ahr,Aif1,Aim2,Akna,Angpt1,Antxr1,Anxa1,Anxa2,Anxa3,Apoa1,Apobec1,Apoc3,Apoe,Ar,Arap1,Arhgef2,Arhgef5,Arid3a,Armcx3,Arnt2,Arrb1,Arrb2,Asph,Ass1,Atf3,Atp2b4,Atp6ap1,Atp6v0c,Axin2,Bach1,Bak1,Bambi,Batf,Bcl2l11,Bcl3,Bdnf,Bid,Bmpr1a,Bmpr…	Abcg1,Cd300a,Csf1r,Fcgr2b,Fgr,Itgb2,Pirb,Slc11a1,Spi1,Syk,Tnfrsf1b,Tyrobp
mitochondrial respiratory chain complex I assembly	7.76e-15	1	Ndufa1,Ndufa13,Ndufa2,Ndufa3,Ndufa5,Ndufa6,Ndufa8,Ndufaf4,Ndufb10,Ndufb11,Ndufb2,Ndufb5,Ndufb6,Ndufb7,Ndufc1,Ndufc2,Ndufs5,Ndufs7	n/a (just one condition)
mitochondrial respiratory chain complex assembly	7.76e-15	1	Chchd4,Cox17,Ndufa1,Ndufa13,Ndufa2,Ndufa3,Ndufa5,Ndufa6,Ndufa8,Ndufaf4,Ndufb10,Ndufb11,Ndufb2,Ndufb5,Ndufb6,Ndufb7,Ndufc1,Ndufc2,Ndufs5,Ndufs7,Uqcc3	n/a (just one condition)
regulation of chemotaxis	7.87e-15	5	Adam10,Adam17,Aif1,Bst1,C3ar1,C5ar1,Calr,Camk1d,Ccl12,Ccl19,Ccl2,Ccl3,Ccl4,Ccl7,Ccr1,Ccr2,Cd74,Cmklr1,Coro1b,Cx3cl1,Cxcl12,Cxcl13,Cxcr3,Cxcr4,Ddt,Edn1,F2rl1,F7,Fam49b,Fam65b,Fgf1,Fgf18,Fn1,Fpr2,Gpsm3,Grem1,Il1b,Itga2,Jam3,Lbp,Lgmn,Lpar1,Lyn,Mdk,Mpp1,Nbl1,Nckap1l,Notch1,Nov,Ntf3,Ntrk3,P2rx4,Padi2,Pdgfb,Pdgfd,Pdgfra,Pla2g7,Plxna3,Plxna4,Prkd2,Ptk2b,Robo1,S1pr1,Sell,Sema3a,Sema3b,Sema3c,Sema3d,Sema3…	No common gene
negative regulation of cell differentiation	8.54e-15	6	Abcg1,Actr3,Adam17,Adamts12,Adamts7,Adgrg1,Ahr,Anxa1,Apoe,Arhgef2,Atp1b2,Axin2,B2m,Bdnf,Bex1,Bmpr1a,C1qc,Calr,Capn3,Cav3,Ccl11,Ccl21c,Ccl3,Ccl9,Ccnd1,Ccr5,Cd38,Cd44,Cd74,Cdk6,Ceacam1,Clec2d,Col3a1,Col5a1,Col5a2,Coro1c,Cspg4,Ctsz,D8Ertd82e,Dab2,Dact3,Dixdc1,Dmd,Dnajb11,Dpysl3,Dtx1,Dynlt1b,E2f1,Efemp1,Efna5,Egfr,Enpp1,Epha3,Ephb2,Erbb4,Ereg,Esrrb,Fam101b,Fat3,Fbln1,Fbn1,Fgf13,Fgfr3,Fgl2,Flcn,Flna,F…	No common gene
cellular response to lipopolysaccharide	9.09e-15	5	Abca1,Acod1,Adam9,Ass1,B2m,Casp1,Ccl12,Ccl2,Ccl3,Ccr5,Cd14,Cd180,Cd300lb,Cd40,Cd68,Cd80,Cd86,Cebpb,Cx3cr1,Cxcl1,Cxcl13,Cxcl16,Cxcl2,Cxcl5,Fcgr4,Gfi1,Havcr2,Il1a,Il1b,Il6,Irf8,Lbp,Lcn2,Lilrb4a,Litaf,Lyn,Mef2c,Mrc1,Myd88,Nfkbia,Nlrp3,Nos2,Nr1d1,Nr1h3,Pde2a,Plscr1,Ppard,Ptafr,Rara,Sbno2,Scarb1,Serpine1,Sgms1,Sirpa,Src,Stat1,Tgfb1,Ticam2,Tlr4,Tlr9,Tnf,Tnfaip3,Tnfrsf1b,Trem2,Wnt5a,Zc3h12a	Cd300lb,Cd68,Fcgr4,Tnfrsf1b
regulation of leukocyte mediated immunity	9.61e-15	6	Abr,Arrb2,B2m,Bst2,Btk,C3,Cadm1,Ccl2,Ccr2,Cd300a,Cd40,Cd55,Cd84,Ceacam1,Clec2d,Clec7a,Cxcl1,Cxcl5,F2rl1,Fam49b,Fcer1g,Fcgr1,Fcgr2b,Fcgr3,Fes,Fgr,Gab2,H2-D1,H2-K1,H2-T23,Havcr2,Hmox1,Igf2,Il1b,Il4ra,Il6,Il7r,Itgam,Itgb2,Jak3,Lamp1,Lep,Lgals9,Lyn,Mlh1,Mr1,Nectin2,Nlrp3,P2rx7,Pnp,Ptafr,Ptpn6,Ripk3,Scimp,Sh2d1a,Sh2d1b1,Stxbp2,Syk,Tgfb1,Tlr2,Tlr4,Tlr9,Tnf,Tnfrsf1b,Tnfsf13,Tyrobp,Vav1,Vsir,Was	Fgr,Itgb2,Tnfrsf1b,Tyrobp
extracellular matrix organization	1.05e-14	7	Acan,Adamts2,Adamtsl2,Agt,Anxa2,Apbb2,B4galt1,Bcl3,Ccdc80,Col10a1,Col14a1,Col15a1,Col16a1,Col19a1,Col1a1,Col1a2,Col23a1,Col24a1,Col2a1,Col3a1,Col4a3,Col4a4,Col5a1,Col5a2,Col6a4,Col8a1,Col8a2,Colq,Creb3l1,Ctgf,Ctss,Cyp1b1,Cyr61,Dpt,Ecm2,Egflam,Eln,Eng,Ero1lb,Ext1,Fbln1,Fbln2,Fbln5,Flrt2,Fn1,Grem1,Has1,Hpn,Ibsp,Ihh,Itga8,Itgb1,Lamb1,Lcp1,Lgals3,Lox,Loxl2,Loxl3,Loxl4,Lum,Mmp12,Mmp13,Mmp14,Mmp19,Mmp2…	No common gene
negative regulation of cell population proliferation	1.31e-14	5	1500015O10Rik,Adgrg1,Adora2a,Agt,Ahr,Aif1,Apod,Apoe,Aqp11,Ar,Asph,Axin2,B2m,B4galt1,Bak1,Bche,Bdnf,Bmpr1b,Brip1,Btk,Camk2n1,Cblb,Ccl12,Ccr5,Cd109,Cd200,Cd276,Cd300a,Cd37,Cd44,Cd80,Cd86,Cd9,Cdh5,Cdk6,Cdkn1a,Ceacam1,Cebpb,Cnn1,Col4a3,Csf1r,Csk,Ctsl,Cxcr3,Dab2,Ddah1,Dll4,Dpt,E2f1,Eng,Enpp3,Erbb4,Ereg,Etv3,F2r,Fam129b,Fam65b,Fbln1,Fcgr2b,Fgfr2,Fgfr3,Flcn,Flt1,Flt3,Frzb,Fth1,Gas1,Gpc3,Gpnmb,Grem1,H2-A…	Cd300a,Csf1r,Fcgr2b,Tyrobp
cellular homeostasis	1.49e-14	3	5430427O19Rik,Abl2,Agt,Ank2,Apoc3,Apoe,Aqp11,Asph,Atox1,Atp13a2,Atp1b2,Atp2b1,Atp2b4,Atp6ap1,Atp6ap2,Atp6v0a1,Atp6v0c,Atp6v0d1,Atp6v0d2,Atp6v1a,Bak1,Bok,C3ar1,C5ar1,Cacna1c,Cacna1d,Cacna2d1,Cacnb2,Capn3,Casq1,Cav3,Ccdc109b,Ccl19,Ccl2,Ccl3,Ccr1,Ccr2,Ccr5,Ccr9,Cd38,Cd40,Cd52,Cdh5,Cemip,Ckb,Cln3,Cln5,Cmklr1,Cp,Cx3cl1,Cx3cr1,Cxcl1,Cxcl13,Cxcl2,Cxcr3,Cxcr4,Cxcr5,Cyba,Dmd,Dmpk,Edn1,Egln1,Endog,Enpp1,Er…	Cd38,Ftl1,Gpr35,Hvcn1,Slc11a1,Ucp2
leukocyte chemotaxis	1.64e-14	6	Adam8,Anxa1,Arhgef5,C5ar1,Ccl12,Ccl19,Ccl2,Ccl21c,Ccl24,Ccl3,Ccl4,Ccl6,Ccl7,Ccl8,Ccl9,Ccr1,Ccr2,Ch25h,Cnr2,Csf3r,Cx3cl1,Cx3cr1,Cxcl1,Cxcl12,Cxcl13,Cxcl16,Cxcl2,Cxcl5,Cxcl9,Cxcr3,Cxcr5,Cyp7b1,Fcer1g,Fcgr3,Flt1,Gpr35,Hsd3b7,Il1b,Itga9,Itgam,Itgb2,Lbp,Lgals3,Mdk,Nckap1l,Pdgfb,Prex1,Ptpro,Retnlg,S100a8,S100a9,S1pr1,Slamf8,Slc12a2,Spp1,Syk,Tgfb2,Trem1,Trpm2,Vav1,Vav3	Gpr35,Itgb2
regulation of macromolecule metabolic process	1.69e-14	5	1810011O10Rik,3110043O21Rik,5031414D18Rik,Abca7,Abcg1,Abhd14b,Abl2,Ablim3,Ace,Acer2,Acod1,Acp5,Acta2,Actb,Actg1,Actg2,Actn1,Actr2,Actr3,Acvr1b,Adam17,Adam33,Adam8,Adam9,Adar,Adgrg3,Adora2a,Afap1l2,Aff3,Agt,Ahr,Aif1,Aim2,Akna,Angpt1,Ank2,Ankrd13b,Antxr1,Anxa1,Anxa2,Anxa3,Anxa4,Anxa8,Apba3,Apbb2,Apoa1,Apobec1,Apod,Apoe,Aqp11,Ar,Arap1,Arhgef2,Arhgef5,Arid3a,Armcx3,Arnt2,Arrb1,Arrb2,Asah1,Asb5,Asph,A…	Abcg1,Cd300a,Cd300c2,Csf1r,Cybb,Fcgr2b,Fgr,Hck,Itgb2,Nfam1,Pirb,Slc11a1,Spi1,Syk,Tnfrsf1b,Tyrobp,Unc93b1
cellular response to lipid	1.7e-14	4	Abca1,Abcb4,Abhd2,Abl2,Acod1,Adam9,Adcy3,Ahr,Anxa1,Ar,Ass1,Atp2b1,B2m,Bcl2l11,Casp1,Ccl12,Ccl2,Ccl3,Ccr5,Cd14,Cd180,Cd300lb,Cd40,Cd68,Cd80,Cd86,Cebpb,Col1a1,Cx3cr1,Cxcl1,Cxcl13,Cxcl16,Cxcl2,Cxcl5,Cxcl9,E2f1,Edn1,Efna5,Egfr,Eif4ebp1,Epha3,Esrrb,Fam107a,Fbxo32,Fcgr4,Fes,Foxo1,Gfi1,Gjb3,Gramd1b,Havcr2,Il1a,Il1b,Il6,Inhba,Inhbb,Irf8,Itga2,Kcnmb1,Klf9,Lbp,Lcn2,Lef1,Lep,Lilrb4a,Litaf,Lpar1,Ltk,Lyn,Mef2…	Cd300lb,Cd68,Cxcl16,Tnfrsf1b
positive regulation of defense response	1.76e-14	4	Abcc1,Adam8,Aim2,Alox5ap,Btk,C3,Cadm1,Card9,Ccl24,Ccl3,Ccr2,Ccr5,Cd47,Cd74,Cebpb,Clec7a,Ctsc,Ctss,Cx3cl1,Cxcl1,Cyba,Ddt,Dhx58,Ereg,F2rl1,Fcer1g,Fcgr1,Fcgr3,Fpr2,Gpr4,Gprc5b,Gpsm3,Grn,H2-T23,Havcr2,Hyal2,Ifi203,Ifi204,Ifi205,Il1b,Il33,Il6,Irf7,Itga2,Lamp1,Lbp,Lgals9,Mdk,Mef2c,Mmp12,Mmp2,Mmp8,Mnda,Mndal,Myd88,Napepld,Nectin2,Nfkbia,Nfkbiz,Nlrc4,Nlrc5,Nod1,Osm,Pde2a,Pde5a,Pik3cg,Pla2g4a,Plscr1,Ptgs2…	Adam8,Fcer1g,Fcgr1,Fcgr3
blood vessel development	2.23e-14	6	Ace,Acta2,Actg1,Adam8,Adgrf5,Adgrg1,Agt,Ahr,Angpt1,Angptl1,Angptl2,Anpep,Antxr1,Anxa2,Apoe,Arhgap22,B4galt1,Bak1,Bmpr1a,Casp8,Ccbe1,Ccl12,Ccl2,Ccr2,Cd34,Cdh5,Ceacam1,Cfh,Chd7,Col1a1,Col1a2,Col3a1,Col5a1,Col8a1,Col8a2,Cspg4,Ctgf,Cx3cl1,Cxcl12,Cxcr3,Cxcr4,Cyp1b1,Cyr61,Dll4,Ecm1,Edn1,Elk3,Emcn,Eng,Epha1,Epha2,Ephb2,Ephb3,Ereg,Fgf1,Fgf18,Fgfr2,Flna,Flt1,Flt4,Fn1,Foxo1,Fzd4,Gja4,Gjc1,Glul,Gna13,Gpc3,G…	No common gene
cellular chemical homeostasis	2.23e-14	5	5430427O19Rik,Abl2,Ackr2,Adcyap1r1,Agt,Ank2,Apoc3,Apoe,Aqp11,Asph,Atox1,Atp13a2,Atp1b2,Atp2a1,Atp2b1,Atp2b4,Atp6ap1,Atp6ap2,Atp6v0a1,Atp6v0c,Atp6v0d1,Atp6v0d2,Atp6v1a,Bak1,Bok,C1qtnf1,C1qtnf3,C3ar1,C5ar1,Cacna1c,Cacna1d,Cacna2d1,Cacnb2,Capn3,Casq1,Cav3,Ccdc109b,Ccl19,Ccl2,Ccl3,Ccr1,Ccr2,Ccr5,Ccr9,Cd38,Cd40,Cd52,Cdh5,Cemip,Ckb,Cln3,Cln5,Cmklr1,Cp,Cx3cl1,Cx3cr1,Cxcl1,Cxcl13,Cxcl2,Cxcl9,Cxcr3,Cxcr4,…	Gpr35,Slc11a1
cellular ion homeostasis	3.48e-14	4	5430427O19Rik,Abl2,Ackr2,Adcyap1r1,Agt,Ank2,Apoe,Aqp11,Asph,Atox1,Atp13a2,Atp1b2,Atp2a1,Atp2b1,Atp2b4,Atp6ap1,Atp6ap2,Atp6v0a1,Atp6v0c,Atp6v0d1,Atp6v0d2,Atp6v1a,Bak1,Bok,C1qtnf1,C3ar1,C5ar1,Cacna1c,Cacna1d,Cacna2d1,Cacnb2,Capn3,Casq1,Cav3,Ccdc109b,Ccl19,Ccl2,Ccl3,Ccr1,Ccr2,Ccr5,Ccr9,Cd38,Cd40,Cd52,Cdh5,Cemip,Ckb,Cln3,Cln5,Cmklr1,Cp,Cx3cl1,Cx3cr1,Cxcl1,Cxcl13,Cxcl2,Cxcl9,Cxcr3,Cxcr4,Cxcr5,Dmpk,Edn…	Gpr35,Slc11a1
vesicle-mediated transport	3.66e-14	6	3110043O21Rik,5031414D18Rik,Abca1,Abca7,Abl2,Ackr2,Actb,Actg1,Aif1,Ank2,Anxa1,Anxa2,Anxa3,Anxa8,Ap1s2,Ap2s1,Ap3s1,Apobr,Apoe,Arf2,Arfgap3,Arhgap17,Arhgap25,Arhgap27,Arl11,Arl4a,Arl4c,Arrb1,Arrb2,Atp13a2,Bin2,Btk,Cacna1c,Cap1,Cav3,Ccl3,Ccr1,Ccr2,Cd14,Cd163,Cd209a,Cd300a,Cd300lg,Cd302,Cd47,Cd5l,Cd9,Ceacam1,Cfi,Chmp4c,Clec7a,Cln3,Cln5,Clta,Colec12,Coro1c,Cxcl16,Dab2,Dennd2a,Dnm1,Dock2,E430025E21Rik,…	Hck,Itgb2,Myo1f,Slc11a1,Tnfaip2,Tyrobp
anatomical structure formation involved in morphogenesis	3.75e-14	6	Abl2,Ace,Actg1,Actn1,Adam17,Adam8,Adgrg1,Adgrg6,Ahr,Aldh1a3,Angpt1,Angptl1,Angptl2,Anpep,Anxa2,Ar,Arhgap22,Axin2,B4galt1,Bbs4,Bcl2l11,Bcl3,Bmpr1a,Capn3,Casp1,Casp8,Casq1,Cav3,Cc2d2a,Ccbe1,Ccl12,Ccl2,Ccr2,Cd109,Cd34,Cd44,Cd9,Cdon,Celsr1,Cfh,Cfl1,Clec1b,Cobl,Col12a1,Col1a1,Col2a1,Col6a1,Col8a1,Col8a2,Csf3r,Cspg4,Csrp1,Ctgf,Cthrc1,Cx3cl1,Cxcl12,Cxcr3,Cxcr4,Cyp1b1,Cyr61,Dchs1,Dll4,Ecm1,Edn1,Egln1,Egr…	No common gene
regulation of actin filament-based process	3.98e-14	5	3110043O21Rik,Acta2,Actg1,Actr2,Actr3,Ank2,Apoa1,Arap1,Arhgap17,Arhgdia,Arhgdib,Arhgef15,Arhgef5,Arpc1b,Arpc2,Arpc3,Arpc4,Arpc5,Baiap2,Bbs4,Bst1,Bst2,Cacna1c,Capg,Capzb,Cav3,Ccl24,Cd47,Cdc42ep3,Celsr1,Cfl1,Cnn2,Coro1b,Cotl1,Csf1r,Ctgf,Ctnna3,Cx3cl1,Cyfip1,Dbn1,Dixdc1,Dsp,Dstn,E430025E21Rik,Edn1,Efna5,Eln,Epha1,Epha3,Eps8,Esam,Evl,F2rl1,Fam107a,Fam49b,Fes,Fgf13,Fgr,Flna,Fmn1,Fscn1,Gpr65,Grb2,Gsn,H…	Cotl1,Csf1r,Fgr,Hck,Myo1f
cellular cation homeostasis	4.62e-14	4	5430427O19Rik,Abl2,Ackr2,Adcyap1r1,Agt,Ank2,Apoe,Aqp11,Asph,Atox1,Atp13a2,Atp1b2,Atp2a1,Atp2b1,Atp2b4,Atp6ap1,Atp6ap2,Atp6v0a1,Atp6v0c,Atp6v0d1,Atp6v0d2,Atp6v1a,Bak1,Bok,C1qtnf1,C3ar1,C5ar1,Cacna1c,Cacna1d,Cacna2d1,Cacnb2,Capn3,Casq1,Cav3,Ccdc109b,Ccl19,Ccl2,Ccl3,Ccr1,Ccr2,Ccr5,Ccr9,Cd38,Cd40,Cd52,Cdh5,Cemip,Cln3,Cln5,Cmklr1,Cp,Cx3cl1,Cx3cr1,Cxcl1,Cxcl13,Cxcl2,Cxcl9,Cxcr3,Cxcr4,Cxcr5,Dmpk,Edn1,Eg…	Gpr35,Slc11a1
tissue development	5.43e-14	7	Abl2,Acan,Acta2,Actb,Actg1,Actg2,Acvr1b,Adam8,Adamtsl2,Agt,Ahr,Akna,Aldh1a3,Alpl,Angpt1,Anxa1,Anxa4,Ap1s2,Apcdd1,Apod,Aqp11,Ar,Arid5b,Asah1,Asb2,Astn2,Atf3,Atp6ap2,Atrnl1,Axin2,B4galt1,Basp1,Bbs4,Bdnf,Bgn,Bmp1,Bmpr1a,Bmpr1b,Bsg,Btbd7,Cacybp,Calr,Casp8,Casq1,Cav3,Cc2d2a,Ccdc88c,Ccl11,Ccm2l,Ccnd1,Cd109,Cd34,Cd44,Cd63,Cd9,Cdk6,Cdkn1a,Cdon,Ceacam1,Cebpb,Celsr1,Cfh,Cfl1,Chd7,Chst11,Chsy1,Churc1,Clec3b…	No common gene
generation of neurons	5.49e-14	5	3110043O21Rik,Abl2,Ace,Acsl4,Actb,Actr2,Actr3,Adam10,Adam17,Adgrg1,Adora2a,Agt,Akna,Alcam,Apbb2,Apod,Apoe,Arhgef2,Astn2,Atp1b2,B2m,B3gnt2,B4galt5,B4galt6,Baiap2,Bbs4,Bche,Bdnf,Bex1,Bmpr1a,Bmpr1b,Boc,Bsg,C1qa,C3,Calr,Camk1,Camk1d,Camk2a,Camk2g,Capzb,Ccl11,Ccr2,Ccr5,Cd38,Cd44,Cdh11,Cdh4,Cdkn1c,Cdon,Cebpb,Celsr1,Cfh,Cfl1,Chd7,Cln8,Clu,Cobl,Col3a1,Crabp2,Csf1r,Cspg4,Cthrc1,Ctnnd2,Ctsz,Cx3cl1,Cx3cr1,C…	Csf1r
response to endogenous stimulus	5.79e-14	5	Abcc1,Abhd2,Acod1,Acsbg1,Actb,Actr2,Actr3,Adam9,Adamts12,Adamts7,Agt,Ahr,Aif1,Aldh3a1,Alpl,Anxa1,Anxa2,Anxa3,Apobec1,Apoc3,Aprt,Ar,Arap1,Arhgef2,Arpc1b,Arpc2,Arpc3,Arrb2,Ass1,Atp2a1,Atp2b1,Atp2b4,Bace1,Baiap2,Bambi,Bbs4,Bche,Bcl2l11,Bdnf,Bmpr1a,Bmpr1b,Brip1,Bsg,Cacna2d1,Cacybp,Camk2a,Casp4,Cav3,Ccl19,Ccl2,Ccnd1,Cd38,Cd44,Cd68,Cd9,Cdh5,Cdkn1a,Ceacam1,Cebpb,Cfb,Cfl1,Cilp,Col16a1,Col1a1,Col1a2,Col2a…	Cd68,Cybb,Fcgr2b,Itgb2,Syk
mitochondrion organization	7.33e-14	1	1110001J03Rik,1110008F13Rik,Cfh,Chchd4,Coq7,Cox17,Cox7a1,Dnajc11,Mief2,Mrpl15,Ndufa1,Ndufa13,Ndufa2,Ndufa3,Ndufa5,Ndufa6,Ndufa8,Ndufaf4,Ndufb10,Ndufb11,Ndufb2,Ndufb5,Ndufb6,Ndufb7,Ndufc1,Ndufc2,Ndufs5,Ndufs7,Ppif,Timm13,Timm8a1,Timm9,Tmem11,Tomm40,Tomm5,Uqcc3	n/a (just one condition)
negative regulation of cell death	7.87e-14	4	1810011O10Rik,Abcc1,Abl2,Adam17,Adam8,Adar,Adcyap1r1,Adora2a,Agt,Ahr,Aif1,Alb,Angpt1,Apbb2,Apoe,Ar,Arnt2,Arrb1,Arrb2,Atox1,Atp6v0c,Bcl3,Bdnf,Bid,Bok,Btc,C5ar1,Cacybp,Camk1d,Capn3,Card14,Casp8,Ccl12,Ccl19,Ccr5,Cd200,Cd200r1,Cd34,Cd38,Cd44,Cd74,Cdkn1a,Cebpb,Chst11,Clec5a,Cln3,Cln8,Clu,Cntfr,Col2a1,Cpeb4,Creb3l1,Crlf1,Csf1r,Ctgf,Ctsb,Ctsh,Cx3cl1,Cx3cr1,Cxcl12,Cxcr3,Cyr61,Dab2,Edn1,Egfr,Erbb4,F2r,Fam…	Csf1r,Fcgr2b,Hck,Socs3,Tnfrsf1b
positive regulation of nitrogen compound metabolic process	8.18e-14	4	1810011O10Rik,Abca7,Abcg1,Abhd14b,Abl2,Ablim3,Ace,Acer2,Acta2,Actn1,Actr2,Actr3,Acvr1b,Adam17,Adam8,Adam9,Afap1l2,Agt,Ahr,Aif1,Aim2,Akna,Angpt1,Antxr1,Anxa2,Anxa3,Apobec1,Apoe,Ar,Arap1,Arhgef2,Arhgef5,Arid3a,Armcx3,Arnt2,Arrb1,Arrb2,Asb5,Asph,Ass1,Atf3,Atp2b4,Atp6ap1,Atp6v0c,Axin2,Bach1,Bak1,Bambi,Batf,Bcl2l11,Bcl3,Bdnf,Bid,Bmpr1a,Bmpr1b,Bok,Btc,Bud31,C1qtnf1,C1qtnf2,C1qtnf3,C1qtnf9,C3,C3ar1,C5ar…	Abcg1,Cd300a,Csf1r,Fcgr2b,Irf5,Itgb2,Ncf1,Pirb,Slc11a1,Spi1,Syk,Tnfrsf1b,Vsir
positive regulation of leukocyte migration	8.62e-14	5	Adam10,Adam17,Adam8,Aif1,C3ar1,C5ar1,Calr,Camk1d,Ccl12,Ccl19,Ccl2,Ccl24,Ccl3,Ccl4,Ccl7,Ccr1,Ccr2,Cd74,Cmklr1,Cx3cl1,Cx3cr1,Cxcl12,Cxcl13,Edn1,F2rl1,F7,Fam65b,Gpsm3,Icam1,Il1a,Il1b,Itga2,Itga4,Lbp,Lgals3,Lgals9,Lgmn,Mdk,Mmp14,Nckap1l,P2rx4,Pdgfd,Pla2g7,Plvap,Ptafr,Ptk2b,Sele,Sell,Selp,Serpine1,Tgfb1,Thbs1,Tlr2,Trem2,Vegfb,Wnt5a	Lgmn
response to interferon-gamma	1.17e-13	6	Acod1,Actg1,Actr2,Actr3,Aif1,Ass1,Bst2,Capg,Casp1,Ccl12,Ccl19,Ccl2,Ccl21c,Ccl24,Ccl3,Ccl4,Ccl6,Ccl7,Ccl8,Ccl9,Cd40,Cd47,Ciita,Cx3cl1,Cxcl16,Edn1,Evl,Gsn,H2-Aa,H2-Ab1,H2-Q7,Ifitm1,Ifitm3,Irf8,Mefv,Mrc1,Nos2,Rab11fip5,Rab20,Rab7b,Sec61a1,Sirpa,Slc11a1,Stat1,Stxbp2,Tlr2,Tlr4,Was,Wnt5a	Slc11a1
negative regulation of cellular component movement	1.24e-13	5	Abhd2,Abr,Acan,Actn1,Adgrg1,Aif1,Apod,Apoe,Arap3,Arhgdia,Arhgdib,Atp1b2,Atp2b4,Bmpr1a,Bst2,Calr,Card10,Ccl12,Ccr5,Cd200,Cd200r1,Cd300a,Cd63,Cd74,Cd9,Cfl1,Cnn2,Col3a1,Coro1b,Coro1c,Cx3cl1,Cx3cr1,Cxcl12,Cxcl13,Cygb,Dbn1,Dcn,Ddt,Dll4,Dpysl3,Eng,Epha1,Erbb4,Evl,Fam65b,Fbln1,Flcn,Foxo3,Gadd45a,Grem1,Has1,Hyal2,Ifitm1,Igfbp3,Igfbp5,Il1rn,Il33,Ldlrad4,Limch1,Lrp1,Mctp1,Mef2c,Mmrn2,Nbl1,Nfe2l2,Nos1,Notch…	No common gene
positive regulation of hydrolase activity	1.67e-13	4	Abhd5,Abl2,Abr,Acer2,Adap2,Adcyap1r1,Agt,Ahsa1,Ahsa2,Aim2,Als2cl,Antxr1,Apoa1,Arap1,Arap3,Arfgap3,Arhgap11a,Arhgap17,Arhgap19,Arhgap22,Arhgap25,Arhgap27,Arhgap30,Arhgap31,Arhgap32,Arhgdia,Arhgdib,Arhgef15,Arhgef5,Arrb1,Asap2,Asph,Atp1b2,Bak1,Bcl2l11,Bid,Bok,Card9,Casp1,Casp8,Ccl12,Ccl19,Ccl2,Ccl21c,Ccl24,Ccl3,Ccl4,Ccl6,Ccl7,Ccl8,Ccl9,Cd300a,Cd40,Cd86,Col4a3,Coro1c,Ctgf,Ctsc,Ctsd,Ctsh,Cx3cl1,Cxcl1…	Cd300a,Syk,Vsir
endocytosis	1.73e-13	6	3110043O21Rik,Abca1,Abca7,Ackr2,Actb,Actg1,Aif1,Ank2,Ap2s1,Apobr,Apoe,Arhgap25,Arhgap27,Arrb1,Arrb2,Bin2,Cap1,Cav3,Cd14,Cd163,Cd209a,Cd300a,Cd5l,Cd9,Ceacam1,Cfi,Clec7a,Cln3,Clta,Colec12,Cxcl16,Dab2,Dnm1,Dock2,Ehd4,Elmo1,Endou,Enpp1,Esyt2,Fcer1g,Fcgr1,Fcgr2b,Fcgr3,Fkbp15,Folr2,Fpr2,Grb2,Grn,Gsn,Gulp1,Hhipl1,Hip1r,Htr2b,Ifitm3,Il10ra,Itga4,Itgam,Itgb1,Itgb2,Ldlrap1,Lgals3bp,Loxl2,Loxl3,Loxl4,Lrp1,L…	Itgb2
blood vessel morphogenesis	2.06e-13	7	Ace,Actg1,Adam8,Adgrf5,Adgrg1,Ahr,Angpt1,Angptl1,Angptl2,Anpep,Anxa2,Apoe,Arhgap22,B4galt1,Bak1,Bmpr1a,Casp8,Ccbe1,Ccl12,Ccl2,Ccr2,Cd34,Cfh,Chd7,Col3a1,Col8a1,Col8a2,Cspg4,Ctgf,Cx3cl1,Cxcl12,Cxcr3,Cxcr4,Cyp1b1,Cyr61,Dll4,Ecm1,Edn1,Elk3,Emcn,Eng,Epha1,Epha2,Ephb2,Ephb3,Ereg,Esm1,Fgf1,Fgf18,Fgfr2,Flna,Flt1,Flt4,Fn1,Fzd4,Gjc1,Glul,Gna13,Gpr4,Gpx1,Grem1,Hand2,Hbegf,Heg1,Hey1,Hey2,Hhex,Hif1a,Hif3a,Hmo…	No common gene
negative regulation of cell communication	2.18e-13	6	1810011O10Rik,Abl2,Acod1,Acsl4,Actn3,Adam17,Adamts12,Adamtsl2,Adar,Adgrg3,Agt,Apcdd1,Apoa1,Apod,Apoe,Ar,Arap3,Arhgap25,Arrb1,Arrb2,Atf3,Atp2b4,Axin2,Bambi,Bche,Bcl3,Bdnf,Bicc1,Bid,Bok,C1qtnf3,Calr,Camk2n1,Casp8,Cav3,Cblb,Ccdc3,Ccdc88c,Cd109,Cd22,Cd300a,Cd300lf,Cd38,Cd44,Cd47,Cd59a,Cd74,Cdc34,Ceacam1,Chst11,Cilp,Clu,Cnr2,Col2a1,Creb3l1,Csk,Cthrc1,Cx3cl1,Cx3cr1,Cxcl12,Cxxc4,Cyp7b1,Dab2,Dact1,Dact2,…	No common gene
positive regulation of cell-cell adhesion	2.44e-13	5	Adam8,Aif1,Anxa1,Ccl19,Ccl2,Ccr2,Ccr5,Cd244,Cd276,Cd44,Cd47,Cd74,Cd80,Cd83,Cd86,Cx3cl1,Cxcl13,Efnb1,Ephb6,Fam49b,H2-Aa,H2-Ab1,H2-DMa,H2-T23,Havcr2,Hsp90aa1,Icam1,Igf1,Igf2,Igfbp2,Ihh,Il1b,Il1rl2,Il4ra,Il6,Il7r,Itga4,Itga6,Itgb2,Jak3,Kif26b,Lef1,Lep,Lgals9,Mdk,Myb,Nckap1l,Nfat5,Nfkbiz,Nlrp3,Pawr,Pdpn,Piezo1,Plaur,Pnp,Podxl,Prkcq,Ptafr,Rag1,Rara,Rltpr,Runx1,Runx3,Sele,Selp,Shb,Sirpa,Sox4,Syk,Tbx18,…	Itgb2,Syk
regulation of tumor necrosis factor superfamily cytokine production	2.74e-13	4	Acp5,Adam8,Arhgef2,Arrb2,Bcl3,Card9,Ccl19,Ccl2,Ccl3,Ccl4,Ccr2,Ccr5,Cd14,Cd300ld,Cd47,Cd84,Clec7a,Clu,Cx3cl1,Cx3cr1,Cyba,Cybb,Ddt,Fcer1g,Fcgr3,Flt3,Gpnmb,H2-T23,Havcr2,Igf1,Il1a,Lbp,Lep,Lgals9,Mmp8,Myd88,Nod1,Ptafr,Ptpn6,Rara,Sirpa,Syk,Thbs1,Tlr1,Tlr2,Tlr4,Tlr6,Tlr9,Tnfaip3,Tnfrsf1a,Trem2,Trim30a,Tyrobp,Vsir,Wnt5a,Zc3h12a	Adam8,Cybb,Fcer1g,Fcgr3,Tyrobp,Vsir
negative regulation of signaling	2.77e-13	6	1810011O10Rik,Abl2,Acod1,Acsl4,Actn3,Adam17,Adamts12,Adamtsl2,Adar,Adgrg3,Agt,Apcdd1,Apoa1,Apod,Apoe,Ar,Arap3,Arhgap25,Arrb1,Arrb2,Atf3,Atp2b4,Axin2,Bambi,Bche,Bcl3,Bdnf,Bicc1,Bid,Bok,C1qtnf3,Calr,Camk2n1,Casp8,Cav3,Cblb,Ccdc3,Ccdc88c,Cd109,Cd22,Cd300a,Cd300lf,Cd38,Cd44,Cd47,Cd59a,Cd74,Cdc34,Ceacam1,Chst11,Cilp,Clu,Cnr2,Col2a1,Creb3l1,Csk,Cthrc1,Cx3cl1,Cx3cr1,Cxcl12,Cxxc4,Cyp7b1,Dab2,Dact1,Dact2,…	No common gene
ion homeostasis	2.81e-13	5	5430427O19Rik,Abca1,Abcg1,Abl2,Ackr2,Adcyap1r1,Agt,Ank2,Apoa1,Apoe,Aqp11,Asph,Atox1,Atp13a2,Atp1b2,Atp2a1,Atp2b1,Atp2b4,Atp6ap1,Atp6ap2,Atp6v0a1,Atp6v0c,Atp6v0d1,Atp6v0d2,Atp6v1a,B2m,Bak1,Bok,C1qtnf1,C3ar1,C5ar1,Cacna1c,Cacna1d,Cacna2d1,Cacnb2,Camk2n1,Capn3,Car12,Car4,Casq1,Cav3,Ccdc109b,Ccl19,Ccl2,Ccl3,Ccr1,Ccr2,Ccr5,Ccr9,Cd38,Cd40,Cd52,Cdh5,Cemip,Ckb,Cln3,Cln5,Cmklr1,Cnnm2,Cp,Cx3cl1,Cx3cr1,Cxcl…	Abcg1,Gpr35,Slc11a1
inorganic ion homeostasis	2.9e-13	5	5430427O19Rik,Abl2,Ackr2,Adcyap1r1,Agt,Ank2,Apoe,Aqp11,Asph,Atox1,Atp13a2,Atp1b2,Atp2a1,Atp2b1,Atp2b4,Atp6ap1,Atp6ap2,Atp6v0a1,Atp6v0c,Atp6v0d1,Atp6v0d2,Atp6v1a,B2m,Bak1,Bok,C1qtnf1,C3ar1,C5ar1,Cacna1c,Cacna1d,Cacna2d1,Cacnb2,Camk2n1,Capn3,Car12,Car4,Casq1,Cav3,Ccdc109b,Ccl19,Ccl2,Ccl3,Ccr1,Ccr2,Ccr5,Ccr9,Cd38,Cd40,Cd52,Cdh5,Cemip,Ckb,Cln3,Cln5,Cmklr1,Cnnm2,Cp,Cx3cl1,Cx3cr1,Cxcl1,Cxcl13,Cxcl2,Cxc…	Gpr35,Slc11a1
negative regulation of locomotion	3.32e-13	4	Abhd2,Abr,Acan,Adgrg1,Adora2a,Aif1,Apod,Apoe,Arap3,Arhgdia,Arhgdib,Atp1b2,Atp2b4,Bmpr1a,Bst2,Calr,Card10,Ccl12,Ccr5,Cd200,Cd200r1,Cd300a,Cd63,Cd74,Cfl1,Cnn2,Col3a1,Coro1b,Cx3cl1,Cx3cr1,Cxcl12,Cxcl13,Cygb,Dbn1,Dcn,Ddt,Dll4,Dpysl3,Eng,Epha1,Erbb4,Evl,Fbln1,Flcn,Foxo3,Gadd45a,Grem1,Has1,Hyal2,Ifitm1,Igfbp3,Igfbp5,Il1rn,Il33,Ldlrad4,Limch1,Lrp1,Mctp1,Mef2c,Mmrn2,Nbl1,Nfe2l2,Notch1,Nov,Nr2f2,Olfm1,Osb…	Apod,Apoe,Pdgfb
positive regulation of cell death	3.39e-13	5	4930453N24Rik,Ace,Acer2,Adam10,Adam17,Adam8,Adora2a,Agt,Aldh1a3,Anxa1,Apbb2,Apoe,Arrb1,Arrb2,Atf3,Axin2,B4galt1,Bace1,Bak1,Bcl2l11,Bid,Bmpr1b,Bok,C1qa,Camk1d,Camk2a,Card9,Casp1,Casp8,Ccl12,Ccl3,Ccr5,Cd248,Cd40,Cd44,Cdc34,Cdkn1a,Clu,Col4a3,Ctgf,Ctsc,Ctsd,Ctsh,Ctsz,Cxcr3,Cyr61,Dap,Dcun1d3,Degs1,Dnmt3a,E2f1,Egln1,Egln3,Endog,Erbb4,F2r,F3,Fbxo32,Fcgr2b,Fgfr3,Flcn,Folh1,Foxo1,Frzb,Gadd45a,Gadd45b,Grn,…	Fcgr2b,Syk,Tnfrsf1b,Tyrobp
cation homeostasis	4.35e-13	4	5430427O19Rik,Abl2,Ackr2,Adcyap1r1,Agt,Ank2,Apoe,Aqp11,Asph,Atox1,Atp13a2,Atp1b2,Atp2a1,Atp2b1,Atp2b4,Atp6ap1,Atp6ap2,Atp6v0a1,Atp6v0c,Atp6v0d1,Atp6v0d2,Atp6v1a,B2m,Bak1,Bok,C1qtnf1,C3ar1,C5ar1,Cacna1c,Cacna1d,Cacna2d1,Cacnb2,Camk2n1,Capn3,Car12,Car4,Casq1,Cav3,Ccdc109b,Ccl19,Ccl2,Ccl3,Ccr1,Ccr2,Ccr5,Ccr9,Cd38,Cd40,Cd52,Cdh5,Cemip,Cln3,Cln5,Cmklr1,Cnnm2,Cp,Cx3cl1,Cx3cr1,Cxcl1,Cxcl13,Cxcl2,Cxcl9,C…	Gpr35,Slc11a1
circulatory system development	5.22e-13	7	Abl2,Acan,Ace,Acta2,Actg1,Adam8,Adamts1,Adap2,Adgrf5,Adgrg1,Adgrg6,Agt,Ahr,Angpt1,Angptl1,Angptl2,Anpep,Antxr1,Anxa2,Apoe,Arhgap22,Arhgef15,Axin2,B4galt1,Bak1,Bicc1,Bmpr1a,Cacna1c,Cacybp,Calr,Casp8,Cav3,Cc2d2a,Ccbe1,Ccl12,Ccl2,Ccm2l,Ccr2,Cd34,Cdh5,Cdkn1a,Ceacam1,Cfh,Chd7,Col14a1,Col1a1,Col1a2,Col2a1,Col3a1,Col5a1,Col8a1,Col8a2,Cpe,Cspg4,Ctgf,Cx3cl1,Cxcl12,Cxcr3,Cxcr4,Cyp1b1,Cyr61,Dchs1,Dll4,Dsp,E…	No common gene
negative regulation of programmed cell death	5.84e-13	3	Abl2,Adam17,Adam8,Adar,Adora2a,Agt,Aif1,Apbb2,Apoe,Ar,Arnt2,Arrb1,Arrb2,Atox1,Atp6v0c,Bcl3,Bdnf,Bid,Bok,Btc,C5ar1,Camk1d,Capn3,Card14,Casp8,Ccl12,Ccl19,Ccr5,Cd38,Cd44,Cd74,Cdkn1a,Cebpb,Chst11,Clec5a,Cln3,Cln8,Clu,Cntfr,Col2a1,Cpeb4,Creb3l1,Crlf1,Csf1r,Ctsh,Cx3cl1,Cx3cr1,Cxcl12,Cxcr3,Cyr61,Dab2,Edn1,Erbb4,F2r,Fam129b,Fam134b,Fcer1g,Fcgr2b,Fcmr,Fgfr2,Flna,Flt4,Fn1,Foxo1,Fpr2,Gba,Gpx1,Gpx4,Grem1,Gri…	Adam8,Cd38,Csf1r,Fcer1g,Fcgr2b,Hck,Hcls1,Socs3,Ucp2
regulation of ERK1 and ERK2 cascade	6.05e-13	6	Abca7,Abl2,Acta2,Adam17,Angpt1,Apoe,Arrb1,Arrb2,Atf3,Atp6ap1,Atp6v0c,C1qtnf3,C3,C5ar1,Camk2n1,Ccl11,Ccl12,Ccl19,Ccl2,Ccl21c,Ccl24,Ccl3,Ccl4,Ccl6,Ccl7,Ccl8,Ccl9,Ccr1,Cd44,Cd74,Ceacam1,Chil1,Csf1r,Csk,Ctgf,Cx3cl1,Cyr61,Dab2,Ddt,Dmd,Dynlt1b,Ece1,Egfr,Epha2,Ephb2,Erbb4,F2r,F2rl1,Fbln1,Ffar4,Fgf18,Fgfr2,Fgfr3,Flcn,Flt4,Fn1,Fpr2,Garem,Glipr2,Gpnmb,Hand2,Havcr2,Htr2b,Icam1,Igf1,Il1a,Il1b,Il6,Lif,Lrp1,Ly…	Csf1r
regulation of tumor necrosis factor production	6.15e-13	6	Acp5,Angpt1,Arhgef2,Arrb2,Bcl3,Card9,Ccl19,Ccl2,Ccl3,Ccl4,Ccr2,Ccr5,Cd14,Cd300ld,Cd34,Cd47,Cd84,Clec7a,Clu,Cx3cl1,Cx3cr1,Cyba,Cybb,Ddt,Fcer1g,Fcgr3,Flt3,Gpnmb,H2-T23,Havcr2,Igf1,Il1a,Lbp,Lep,Lgals9,Mapkapk2,Mmp8,Myd88,Nod1,Ptafr,Ptpn6,Rara,Sirpa,Syk,Thbs1,Tlr1,Tlr2,Tlr4,Tlr6,Tlr9,Tnfaip3,Tnfrsf1a,Trem2,Trim30a,Tyrobp,Vsir,Wnt5a,Zc3h12a	Cybb,Tyrobp
response to wounding	6.22e-13	7	1500015O10Rik,Abhd2,Aif1,Anxa8,Apod,B4galt1,Bex1,C3,Cav3,Ccl2,Ccm2l,Ccr2,Cd34,Cd44,Ceacam1,Celsr1,Cfh,Cnn2,Col1a1,Col3a1,Col5a1,Coro1b,Cx3cl1,Cxcl2,Cyp1a1,Cyr61,Dcn,Dpysl3,Dsp,Dst,Egfr,Elk3,Eng,Entpd2,Evl,F10,F2r,F2rl1,F3,F5,F7,Fbln1,Fcgr4,Fermt3,Fgf1,Fgf7,Fgfr3,Flna,Fn1,Fzd7,Gli1,Gna13,Gpr4,Gpx1,Hbegf,Hif1a,Hmox1,Hps1,Hpse,Il1a,Il6,Inhbb,Itga2,Itga2b,Itga5,Itga9,Itgb4,Jam3,Klkb1,Lcp1,Lilrb4a,Lox…	No common gene
regulation of cell-cell adhesion	6.83e-13	5	Abl2,Adam8,Adora2a,Aif1,Akna,Anxa1,Apoa1,Ass1,C1qtnf1,Cblb,Ccl19,Ccl2,Ccm2l,Ccr2,Ccr5,Cd244,Cd276,Cd300a,Cd44,Cd47,Cd74,Cd80,Cd83,Cd86,Cd9,Ceacam1,Cebpb,Cx3cl1,Cxcl12,Cxcl13,Dtx1,Efna5,Efnb1,Ephb3,Ephb6,Fam49b,Fam65b,Fermt3,Fgl1,Fgl2,Gpnmb,H2-Aa,H2-Ab1,H2-DMa,H2-T23,Havcr2,Hsp90aa1,Icam1,Igf1,Igf2,Igfbp2,Ihh,Il1b,Il1rl2,Il1rn,Il4ra,Il6,Il7r,Itga4,Itga6,Itgb2,Jak3,Kif26b,Lef1,Lep,Lgals3,Lgals9,Lox…	Cd300a,Itgb2,Syk
regulation of actin cytoskeleton organization	8.77e-13	5	3110043O21Rik,Actg1,Actr2,Actr3,Apoa1,Arap1,Arhgap17,Arhgdia,Arhgdib,Arhgef15,Arhgef5,Arpc1b,Arpc2,Arpc3,Arpc4,Arpc5,Baiap2,Bbs4,Bst1,Bst2,Capg,Capzb,Cav3,Ccl24,Cd47,Cdc42ep3,Celsr1,Cfl1,Coro1b,Cotl1,Csf1r,Ctgf,Cx3cl1,Cyfip1,Dbn1,Dixdc1,Dstn,E430025E21Rik,Edn1,Efna5,Eln,Epha1,Epha3,Eps8,Esam,Evl,F2rl1,Fam107a,Fam49b,Fes,Fgr,Flna,Fmn1,Fscn1,Gpr65,Grb2,Gsn,Hck,Hcls1,Hip1r,Icam1,Il1a,Iqgap1,Iqgap2,J…	Cotl1,Csf1r,Fgr,Hck,Myo1f
regulation of interleukin-1 production	8.79e-13	2	Acp5,Aim2,Anxa1,Apoa1,Arrb2,Casp1,Casp4,Casp8,Ccl19,Ccl3,Ccr5,Cx3cl1,Cx3cr1,F2r,Havcr2,Ifi204,Ifi205,Igf1,Il1r2,Lgals9,Mefv,Mnda,Naip5,Nlrc4,Nlrp1b,Nlrp3,Nod1,P2rx7,Panx1,Sirpa,Sphk1,Tlr2,Tlr4,Tlr8,Tnf,Tnfaip3,Trem2,Tyrobp,Wnt5a,Zc3h12a	Anxa1,Arrb2,Casp4,Ccl3,Ccr5,Cx3cl1,Cx3cr1,F2r,Havcr2,Mefv,Naip5,P2rx7,Sirpa,Sphk1,Tlr2,Tlr4,Tlr8,Tnfaip3,Trem2,Tyrobp
regulation of leukocyte proliferation	1.11e-12	3	Ahr,Aif1,Anxa1,Bst1,Btk,Cblb,Ccl12,Ccl19,Ccr2,Cd209a,Cd22,Cd244,Cd276,Cd300a,Cd38,Cd40,Cd44,Cd74,Cd80,Cd86,Cdkn1a,Ceacam1,Cebpb,Efnb1,Enpp3,Fcgr2b,Gpnmb,Grem1,H2-Aa,H2-Ab1,H2-T23,Havcr2,Hhex,Igf1,Igfbp2,Ihh,Il1b,Il33,Il6,Inpp5d,Jak3,Lep,Lgals3,Lgals9,Lst1,Lyn,Mef2c,Myd88,Nckap1l,Nfatc2,Pawr,Pde5a,Pnp,Ptpn6,Ripk3,Rltpr,Syk,Tgfb1,Tgfbr2,Tlr4,Tlr9,Tnfrsf13c,Tnfrsf1b,Tnfrsf21,Twsg1,Tyrobp,Vcam1,Vsir,…	Cd300a,Fcgr2b,Syk,Tlr9,Tnfrsf1b,Tyrobp
positive regulation of immune effector process	1.27e-12	6	Anxa1,B2m,Btk,C3,Cadm1,Ccl19,Ccl2,Ccr2,Cd244,Cd300a,Cd37,Cd40,Cd74,Cd84,Clec7a,Cxcl1,Dhx58,Enpp3,F2rl1,Fam49b,Fcer1g,Fcgr1,Fcgr3,Fes,Fgr,Gab2,Gprc5b,H2-D1,H2-K1,H2-T23,Hmox1,Il1b,Il33,Il4ra,Il6,Itgam,Itgb2,Lamp1,Lbp,Lyn,Mlh1,Mr1,Myb,Nectin2,Nfkbiz,Nlrp3,P2rx7,Pnp,Ptafr,Rara,Rbp4,Scimp,Sema7a,Sh2d1a,Sh2d1b1,Shb,Stxbp2,Syk,Tgfb1,Tlr2,Tlr4,Tlr9,Tnf,Tnfsf13,Tyrobp,Vav1,Wnt5a	Fgr,Itgb2,Tyrobp
regulation of leukocyte cell-cell adhesion	1.39e-12	5	Adam8,Adora2a,Aif1,Anxa1,Ass1,Cblb,Ccl19,Ccl2,Ccr2,Cd244,Cd276,Cd300a,Cd44,Cd47,Cd74,Cd80,Cd83,Cd86,Ceacam1,Cebpb,Cxcl12,Dtx1,Efnb1,Ephb6,Fam49b,Fam65b,Fgl1,Fgl2,Gpnmb,H2-Aa,H2-Ab1,H2-DMa,H2-T23,Havcr2,Hsp90aa1,Icam1,Igf1,Igf2,Igfbp2,Ihh,Il1b,Il1rl2,Il4ra,Il6,Il7r,Itga4,Itgb2,Jak3,Lef1,Lep,Lgals3,Lgals9,Loxl3,Mdk,Myb,Nckap1l,Nfat5,Nfkbiz,Nlrp3,Pawr,Pde5a,Pla2g2d,Pnp,Prkcq,Ptafr,Ptpn6,Rag1,Rara,Rl…	Cd300a,Itgb2,Syk
regulation of anatomical structure size	1.42e-12	4	Ace,Acta2,Actr2,Actr3,Adora2a,Agt,Ahr,Apoe,Aqp11,Arpc1b,Arpc2,Arpc3,Arpc4,Arpc5,Atp13a2,Atp2b1,Baiap2,Bbs4,Bdnf,C1qtnf9,Cacna1c,Capg,Capzb,Cav3,Ccl24,Ccr5,Cd38,Cdc42ep3,Cdh4,Cfl1,Cln3,Cln8,Coro1b,Cotl1,Crabp2,Cx3cl1,Cxcl12,Cyfip1,Cysltr1,Dbn1,Dstn,E430025E21Rik,Ece1,Edn1,Efna5,Egfr,Eln,Eps8,Esam,Evl,F2r,F2rl1,Fam49b,Fgf13,Fmn1,Fn1,Gpx1,Grb2,Gsn,Gucy1a3,Hcls1,Hif1a,Hip1r,Hsp90aa1,Htr2b,Icam1,Il7r,…	Cotl1
positive regulation of interleukin-6 production	1.45e-12	5	Aif1,Arhgef2,Bsg,Card9,Ccr5,Cd74,Clec7a,Cyba,Dhx58,Ereg,F2r,F2rl1,Fcer1g,Hyal2,Il1a,Il1b,Il1rl2,Il33,Il6,Il6ra,Lbp,Lgals9,Mmp8,Myd88,Nod1,P2rx7,Ptafr,Rab7b,Scimp,Stat3,Syk,Ticam2,Tlr1,Tlr2,Tlr4,Tlr6,Tlr7,Tlr8,Tlr9,Tnf,Tyrobp,Unc93b1,Wnt5a	Syk,Tyrobp,Unc93b1
cell development	2e-12	6	3110043O21Rik,Abhd2,Abl2,Acan,Acsl4,Acta2,Actb,Actg1,Actn1,Adgrf5,Adgrg6,Adora2a,Agt,Alcam,Ank2,Antxr1,Anxa2,Apbb2,Apod,Apoe,Ar,B3gnt2,B4galt1,B4galt5,B4galt6,Baiap2,Bbs4,Bdnf,Bex1,Bmpr1a,Bmpr1b,Boc,Bpgm,Brip1,Bsg,Btk,C1qa,C3,C5ar1,Camk2a,Capn3,Capzb,Casp4,Casq1,Cav3,Ccdc42,Ccdc88c,Ccl19,Cd44,Cd9,Cdh11,Cdh4,Cdk6,Cdkn1a,Cdkn1c,Cfh,Cfl1,Chst11,Chsy1,Clec1b,Clec5a,Clu,Cobl,Col12a1,Col14a1,Col6a1,Cor…	Csf1r
actin filament-based process	3.45e-12	5	Abl2,Ablim3,Abr,Actb,Actg1,Actn1,Actr2,Actr3,Aif1,Ank2,Antxr1,Anxa1,Apbb2,Arhgap17,Arhgap25,Arhgef2,Arhgef5,Arpc1b,Arpc2,Arpc3,Arpc4,Arpc5,Arrb1,Baiap2,Cacna1c,Cacna1d,Cacna2d1,Cacnb2,Calr,Cap1,Cap2,Capg,Capn3,Capzb,Casp4,Casq1,Cav3,Ccdc88c,Cfl1,Cln3,Cnn1,Cnn2,Cobl,Coro1b,Coro1c,Csrp1,Csrp2,Dbn1,Diaph1,Dock2,Dpysl3,Dstn,Elmo1,Eln,Emp2,Enah,Epb41l3,Eps8,Evl,Fam101b,Fam107a,Fgf7,Flna,Fmn1,Fscn1,Gas…	Lcp1,Myo1f,Tyrobp
cellular component organization	3.74e-12	6	1110001J03Rik,1110008F13Rik,3110043O21Rik,5031414D18Rik,5430427O19Rik,Abca1,Abca7,Abcb4,Abcc1,Abcg1,Abl2,Ablim3,Abr,Acan,Acp2,Acsl4,Actb,Actg1,Actn1,Actr2,Actr3,Adam10,Adam8,Adamts2,Adamtsl2,Adar,Adgrg6,Adora2a,Agt,Ahr,Aif1,Aim2,Alcam,Aldh1a3,Alox5ap,Als2cl,Angpt1,Ank2,Antxr1,Anxa1,Anxa2,Anxa8,Ap1s2,Apbb2,Apoa1,Apoa2,Apoc1,Apod,Apoe,Aqp11,Aqp5,Arfgap3,Arhgap17,Arhgap25,Arhgef2,Arhgef5,Arpc1b,Arpc…	Csf1r
negative regulation of apoptotic process	4.15e-12	3	Abl2,Adam17,Adam8,Adar,Adora2a,Agt,Aif1,Apbb2,Apoe,Ar,Arnt2,Arrb1,Arrb2,Atox1,Bcl3,Bdnf,Bid,Bok,Btc,C5ar1,Camk1d,Capn3,Card14,Ccl12,Ccl19,Ccr5,Cd38,Cd44,Cd74,Cdkn1a,Cebpb,Chst11,Clec5a,Cln3,Cln8,Clu,Cntfr,Col2a1,Cpeb4,Creb3l1,Crlf1,Csf1r,Ctsh,Cx3cl1,Cx3cr1,Cxcl12,Cxcr3,Cyr61,Dab2,Edn1,Erbb4,F2r,Fam129b,Fam134b,Fcer1g,Fcgr2b,Fcmr,Fgfr2,Flna,Flt4,Fn1,Foxo1,Fpr2,Gba,Gpx1,Grem1,Grina,Grn,Hck,Hcls1,He…	Adam8,Cd38,Csf1r,Fcer1g,Fcgr2b,Hck,Hcls1,Socs3,Ucp2
positive regulation of leukocyte cell-cell adhesion	4.31e-12	5	Adam8,Aif1,Anxa1,Ccl19,Ccl2,Ccr2,Cd244,Cd276,Cd44,Cd47,Cd74,Cd80,Cd83,Cd86,Efnb1,Ephb6,Fam49b,H2-Aa,H2-Ab1,H2-DMa,H2-T23,Havcr2,Hsp90aa1,Icam1,Igf1,Igf2,Igfbp2,Ihh,Il1b,Il1rl2,Il4ra,Il6,Il7r,Itga4,Itgb2,Jak3,Lef1,Lep,Lgals9,Mdk,Myb,Nckap1l,Nfat5,Nfkbiz,Nlrp3,Pawr,Pnp,Prkcq,Ptafr,Rag1,Rara,Rltpr,Runx1,Runx3,Sele,Selp,Shb,Sirpa,Sox4,Syk,Tgfb1,Tgfbr2,Tnf,Tnfrsf13c,Vcam1,Vsir,Zbtb7b,Zmiz1	Itgb2,Syk
positive regulation of lymphocyte activation	4.6e-12	5	Adam8,Aif1,Anxa1,Bst1,Ccl19,Ccl2,Ccr2,Cd244,Cd276,Cd38,Cd40,Cd47,Cd74,Cd80,Cd83,Cd86,Cdkn1a,Clec7a,Efnb1,Ephb6,Fam49b,H2-Aa,H2-Ab1,H2-DMa,H2-T23,Havcr2,Hps1,Hsp90aa1,Igf1,Igf2,Igfbp2,Ihh,Il1b,Il1rl2,Il4ra,Il6,Il7r,Inpp5d,Jak3,Lamp1,Lef1,Lep,Lgals9,Mdk,Mef2c,Mlh1,Mmp14,Myb,Myd88,Nckap1l,Nfatc2,Nfkbiz,Nlrp3,Pnp,Prkcq,Rag1,Rara,Rltpr,Runx1,Runx3,Shb,Sirpa,Sox4,Syk,Tgfb1,Tgfbr2,Tlr4,Tlr9,Tnfrsf13c,Tn…	Syk,Tyrobp
negative regulation of cell adhesion	4.77e-12	5	Abl2,Acer2,Adam10,Adam8,Adora2a,Akna,Angpt1,Anxa1,Apoa1,Apod,Ass1,C1qtnf1,Cblb,Ccm2l,Cd276,Cd300a,Cd44,Cd74,Cd80,Cd86,Cd9,Ceacam1,Cebpb,Cfl1,Col1a1,Coro1c,Cxcl12,Dact2,Dtx1,Efna5,Fam107a,Fam65b,Fbln1,Fgl1,Fgl2,Fzd4,Fzd7,Gpnmb,H2-Aa,H2-Ab1,Havcr2,Ihh,Il1rn,Il4ra,Jak3,Jam3,Lamb1,Lef1,Lgals3,Lgals9,Loxl3,Lpxn,Lrp1,Mdk,Mmp12,Mmp14,Mmp2,Myo1f,Myoc,Notch1,Notch4,Pawr,Pde5a,Phldb2,Pla2g2d,Plxna1,Plxna3,…	Cd300a,Myo1f
taxis	5.53e-12	2	Abcc1,Adam8,Alcam,Anxa1,Apoa1,Arhgef5,Arrb2,B3gnt2,Bdnf,Bmpr1b,Bsg,C3ar1,Ccl2,Ccl3,Ccl4,Ccl6,Ccl7,Ccl8,Ccl9,Ccr1,Ccr5,Ch25h,Cmtm3,Cnr2,Csf1r,Csf3r,Cx3cl1,Cx3cr1,Cxcl1,Cxcl13,Cxcl16,Cxcr5,Cyr61,Efna5,Efnb1,Egr2,Emb,Enah,Eng,Epha1,Epha2,Epha3,Ephb3,Evl,Ext1,Fam65b,Fcer1g,Fcgr3,Fes,Fgf7,Flt1,Fpr2,Gpr35,Hbegf,Hgf,Hsd3b7,Id2,Il1b,Itga9,Itgam,Itgav,Itgb2,Kif3a,Lbp,Lgals3,Lox,Lrp1,Mdk,Myh10,Ncam1,Nckap1…	Adam8,Ccl6,Ch25h,Csf1r,Cxcl16,Emb,Ephb3,Evl,Fcer1g,Fcgr3,Fes,Gpr35,Id2,Itgam,Itgav,Itgb2,Syk,Tgfb2
T cell activation	6.35e-12	5	Abl2,Adam17,Anxa1,Apbb1ip,B2m,Batf,Bcl3,Cblb,Ccl19,Ccr9,Cd276,Cd44,Cd48,Cd74,Cd8a,Cdk6,Cebpb,Chd7,Clec4d,Clec4e,Ctps,Cxcl12,Cxcr4,Dll4,Dock2,Elf4,Ephb6,F2rl1,Fcer1g,Fgl2,Flt3,Fzd7,Gba,H2-DMa,H2-T23,Icam1,Il6,Il7r,Itgam,Itgav,Itgb2,Jag2,Lcp1,Lef1,Lep,Lepr,Lfng,Lilrb4a,Ly9,Mafb,Mdk,Mr1,Msn,Myh9,P2rx7,Pla2g2d,Prex1,Psap,Psen2,Rab29,Rag1,Rag2,Ripk3,Runx2,Satb1,Slc11a1,Sox4,Stat3,Syk,Tgfb1,Themis,Tnfs…	Itgb2,Lcp1,Slc11a1,Syk
cellular metal ion homeostasis	6.8e-12	4	Abl2,Ackr2,Adcyap1r1,Agt,Ank2,Apoe,Asph,Atox1,Atp13a2,Atp1b2,Atp2a1,Atp2b1,Atp2b4,Atp6ap1,Atp6v0d1,Atp6v1a,Bak1,Bok,C1qtnf1,C3ar1,C5ar1,Cacna1c,Cacna1d,Cacna2d1,Cacnb2,Capn3,Casq1,Cav3,Ccdc109b,Ccl19,Ccl2,Ccl3,Ccr1,Ccr2,Ccr5,Ccr9,Cd38,Cd40,Cd52,Cdh5,Cemip,Cln3,Cmklr1,Cp,Cx3cl1,Cx3cr1,Cxcl1,Cxcl13,Cxcl2,Cxcl9,Cxcr3,Cxcr4,Cxcr5,Dmpk,Edn1,Egln1,F2r,F2rl1,Ffar4,Fpr2,Fth1,Ftl1,Gna13,Gna15,Gpr157,Gpr35…	Gpr35,Slc11a1
regulation of cellular metabolic process	7.7e-12	4	1810011O10Rik,3110043O21Rik,5031414D18Rik,Abca7,Abcg1,Abhd14b,Abhd5,Abl2,Ablim3,Ace,Acer2,Acod1,Acp5,Acsl4,Acta2,Actb,Actn1,Actn3,Actr2,Actr3,Acvr1b,Adam17,Adam33,Adam8,Adam9,Adar,Adcyap1r1,Adgrf5,Adgrg3,Adora2a,Afap1l2,Aff3,Agt,Ahr,Aif1,Aim2,Akna,Angpt1,Ankrd13b,Antxr1,Anxa1,Anxa2,Anxa3,Anxa4,Anxa8,Apbb2,Apoa1,Apobec1,Apoc1,Apoc3,Apod,Apoe,Aqp11,Ar,Arap1,Arhgef2,Arhgef5,Arid3a,Armcx3,Arnt2,Arrb1…	Abcg1,Bst1,Cd300a,Csf1r,Fcgr2b,Fgr,Hck,Irf5,Itgam,Itgb2,Ncf1,Nfam1,Pirb,Slc11a1,Socs3,Spi1,Syk,Tnfrsf1b,Tyrobp,Vsir
ion transport	8.74e-12	3	AA467197,Abca1,Abca7,Abcb4,Abcc1,Abcc3,Abcg1,Acsl4,Anxa1,Anxa2,Apoa1,Apoc1,Apoe,Asph,Atox1,Atp11a,Atp13a2,Atp1b2,Atp2b1,Atp2b4,Atp6ap1,Atp6v0a1,Atp6v0b,Atp6v0c,Atp6v0d1,Atp6v0d2,Atp6v0e,Atp6v0e2,Atp6v1a,Atp6v1b2,Atp6v1c1,Atp6v1e1,B2m,Bak1,Bdnf,Btk,C2cd2l,Cacna1c,Cacna1d,Cacna2d1,Cacnb2,Cacng6,Camk2g,Car4,Ccdc109b,Ccl19,Ccl3,Ccr1,Ccr5,Cd300a,Ceacam1,Clca3a1,Clcn7,Clic1,Cln3,Cln8,Cnnm2,Cox17,Cox6a1…	Abca1,Abcc3,Abcg1,Cd300a,Cybb,Fcer1g,Fcgr3,Ftl1,Hvcn1,Pltp,Slc11a1,Slc15a3,Syk,Ucp2
regulation of interleukin-1 beta production	8.74e-12	2	Acp5,Aim2,Apoa1,Arrb2,Casp1,Casp4,Casp8,Ccl19,Ccl3,Ccr5,Cx3cr1,F2r,Ifi204,Ifi205,Igf1,Mefv,Mnda,Naip5,Nlrc4,Nlrp1b,Nlrp3,Nod1,P2rx7,Panx1,Sirpa,Sphk1,Tlr2,Tlr4,Tlr8,Tnf,Tnfaip3,Trem2,Tyrobp,Wnt5a,Zc3h12a	Arrb2,Casp4,Ccl3,Ccr5,Cx3cr1,F2r,Mefv,Naip5,P2rx7,Sirpa,Sphk1,Tlr2,Tlr4,Tlr8,Tnfaip3,Trem2,Tyrobp
negative regulation of cell motility	8.75e-12	6	Abhd2,Abr,Acan,Adgrg1,Aif1,Apod,Apoe,Arap3,Arhgdia,Arhgdib,Atp1b2,Atp2b4,Bmpr1a,Bst2,Calr,Card10,Ccl12,Ccr5,Cd200,Cd200r1,Cd300a,Cd63,Cd74,Cfl1,Cnn2,Col3a1,Coro1b,Coro1c,Cx3cl1,Cx3cr1,Cxcl12,Cxcl13,Cygb,Cyp1b1,Dcn,Ddt,Dll4,Dpysl3,Eng,Epha1,Erbb4,Evl,Fam65b,Fbln1,Flcn,Foxo3,Gadd45a,Grem1,Has1,Hyal2,Ifitm1,Igfbp3,Igfbp5,Il1rn,Il33,Ldlrad4,Limch1,Lrp1,Mctp1,Mef2c,Mmrn2,Nbl1,Nfe2l2,Notch1,Nov,Nr2f2,O…	No common gene
cell morphogenesis	9.25e-12	6	3110043O21Rik,Abl2,Actb,Actn1,Adam8,Adora2a,Ahr,Alcam,Antxr1,Apbb2,Ar,Arhgef2,B3gnt2,B4galt5,B4galt6,Bdnf,Bmpr1b,Boc,Bsg,Cadm1,Camk2a,Cap1,Cap2,Capzb,Ccdc88c,Cdh11,Cdh4,Cdh5,Cdh6,Clec1b,Clu,Cobl,Col12a1,Col14a1,Col6a1,Csf1r,Ctnnd2,Cxcl12,Cxcr4,Cyfip1,Dab2,Dact1,Dact2,Dbn1,Dclk1,Dmd,Dock7,Dst,Efna5,Efnb1,Egflam,Egfr,Egr2,Emb,Enah,Epb41l3,Epha1,Epha2,Epha3,Ephb2,Ephb3,Esrrb,Evl,Ext1,Fam65b,Fam84a,F…	Csf1r
regulation of secretion	9.45e-12	5	1500015O10Rik,Abcg1,Abr,Ace,Acsl4,Adam9,Adora2a,Agt,Anpep,Anxa1,Apoe,Arrb1,Atp13a2,Atp6ap1,Bace1,C1qtnf1,C1qtnf3,C2cd2l,Cacna1d,Cacnb2,Cadm1,Camk2a,Camk2n1,Casp1,Ccr2,Cd14,Cd200,Cd22,Cd300a,Cd300c2,Cd34,Cd38,Cd40,Cd74,Cd84,Ceacam1,Chd7,Clec4e,Clec4n,Clec5a,Cx3cl1,Cxcl12,Cyba,Cyp4f18,Cyth1,Dab2,Ddi2,Edn1,Efna5,Egfr,Erp29,F2r,F2rl1,Fcer1g,Fes,Ffar4,Fgr,Frmd4a,Gab2,Glul,Gpr39,H2-T23,Hcar2,Hdac9,Hif1…	Abcg1,Cd300a,Cd300c2,Fgr,Itgb2,Syk,Tnfrsf1b
regulation of secretion by cell	1.01e-11	5	1500015O10Rik,Abcg1,Abr,Acsl4,Adam9,Adora2a,Agt,Anxa1,Apoe,Arrb1,Atp13a2,Atp6ap1,Bace1,C1qtnf1,C1qtnf3,C2cd2l,Cacna1d,Cacnb2,Cadm1,Camk2a,Camk2n1,Casp1,Ccr2,Cd14,Cd200,Cd22,Cd300a,Cd300c2,Cd34,Cd38,Cd40,Cd84,Ceacam1,Chd7,Clec4e,Clec4n,Clec5a,Cx3cl1,Cxcl12,Cyth1,Dab2,Ddi2,Edn1,Efna5,Egfr,Erp29,F2r,F2rl1,Fcer1g,Fes,Ffar4,Fgr,Frmd4a,Gab2,Glul,Gpr39,H2-T23,Hcar2,Hdac9,Hif1a,Hmgn3,Hmox1,Htr2b,Igf1,Igf…	Abcg1,Cd300a,Cd300c2,Fgr,Itgb2,Syk,Tnfrsf1b
myeloid leukocyte migration	1.06e-11	6	Anxa1,Arhgef5,C5ar1,Ccl12,Ccl19,Ccl2,Ccl21c,Ccl24,Ccl3,Ccl4,Ccl6,Ccl7,Ccl8,Ccl9,Ccr2,Cd47,Csf3r,Cx3cl1,Cx3cr1,Cxcl1,Cxcl13,Cxcl2,Cxcl5,Cxcl9,Fcer1g,Fcgr3,Flt1,Gpr35,Il1b,Irak4,Itga9,Itgam,Itgb2,Jam3,Lgals3,Mcoln2,Nckap1l,Pdgfb,Prex1,Ptpro,Retnlg,S100a8,S100a9,Sirpa,Spp1,Syk,Tgfb2,Trem1,Vav1,Vav3,Wdr1	Gpr35,Itgb2
regulation of lymphocyte proliferation	1.1e-11	4	Ahr,Aif1,Anxa1,Bst1,Btk,Cblb,Ccl19,Ccr2,Cd209a,Cd22,Cd244,Cd276,Cd300a,Cd38,Cd40,Cd44,Cd74,Cd80,Cd86,Cdkn1a,Ceacam1,Cebpb,Efnb1,Fam65b,Fcgr2b,Gpnmb,H2-Aa,H2-Ab1,H2-T23,Havcr2,Igf1,Igf2,Igfbp2,Ihh,Il1b,Il6,Inpp5d,Jak3,Lep,Lgals3,Lgals9,Lst1,Lyn,Mef2c,Myd88,Nckap1l,Nfatc2,Pawr,Pde5a,Pla2g2d,Pnp,Prkcq,Ptpn6,Ripk3,Rltpr,Syk,Tgfb1,Tgfbr2,Tlr4,Tlr9,Tnfrsf13c,Tnfrsf1b,Tnfrsf21,Twsg1,Tyrobp,Vav3,Vcam1,Vs…	Cd300a,Fcgr2b,Syk,Tnfrsf1b,Tyrobp
negative regulation of cell migration	1.26e-11	5	Abhd2,Abr,Acan,Adgrg1,Aif1,Apod,Apoe,Arap3,Arhgdia,Arhgdib,Atp1b2,Atp2b4,Bmpr1a,Bst2,Calr,Card10,Ccl12,Ccr5,Cd200,Cd200r1,Cd300a,Cd63,Cd74,Cnn2,Col3a1,Coro1b,Coro1c,Cx3cl1,Cx3cr1,Cxcl12,Cxcl13,Cygb,Cyp1b1,Dcn,Ddt,Dll4,Dpysl3,Eng,Epha1,Erbb4,Evl,Fam65b,Flcn,Gadd45a,Grem1,Has1,Hyal2,Ifitm1,Igfbp3,Igfbp5,Il1rn,Il33,Ldlrad4,Limch1,Lrp1,Mctp1,Mef2c,Mmrn2,Nbl1,Nfe2l2,Notch1,Nov,Nr2f2,Olfm1,Osbpl8,Padi2…	No common gene
negative regulation of signal transduction	1.27e-11	6	1810011O10Rik,Abl2,Acod1,Actn3,Adam17,Adamts12,Adamtsl2,Adar,Adgrg3,Agt,Apcdd1,Apoa1,Apod,Apoe,Ar,Arap3,Arhgap25,Arrb1,Arrb2,Atf3,Atp2b4,Axin2,Bambi,Bcl3,Bdnf,Bicc1,Bid,Bok,C1qtnf3,Calr,Camk2n1,Casp8,Cav3,Cblb,Ccdc3,Ccdc88c,Cd109,Cd22,Cd300a,Cd300lf,Cd44,Cd47,Cd59a,Cd74,Cdc34,Ceacam1,Chst11,Cilp,Clu,Col2a1,Creb3l1,Csk,Cthrc1,Cx3cl1,Cx3cr1,Cxcl12,Cxxc4,Cyp7b1,Dab2,Dact1,Dact2,Dact3,Dcn,Dhx58,Dkk2,…	No common gene
myeloid cell differentiation	1.63e-11	5	Actn1,Adam8,Adar,Adgrf5,Anxa2,Batf,Batf3,Bpgm,Camk4,Casp8,Ccl19,Ccr1,Cd109,Cd300lf,Cdkn1c,Clec1b,Clec5a,Csf1r,Dab2,Dnase2a,Epha2,F2rl1,Fam20c,Fcer1g,Gab2,Gba,Gpc3,Hcls1,Hhex,Id2,Il3ra,Irf8,Itgam,Jak3,Junb,Klf2,Lef1,Lyn,Mef2c,Meis1,Mfsd7b,Myb,Myh9,Nckap1l,Nfatc1,Nrros,Ostm1,Pde1b,Pip4k2a,Pirb,Plscr1,Prkx,Psen2,Ptpn6,Rbpj,Runx1,Sbno2,Slc11a2,Spi1,Spib,Src,Tgfb1,Tgfbr2,Thra,Tlr2,Tnf,Tnfrsf11a,Trem2,…	Pirb,Spi1,Tyrobp
leukocyte mediated immunity	2.31e-11	6	Ace,Anxa3,Batf,Bcl3,Btk,C1qa,C1qb,C1qc,C1ra,C1s1,C2,C3,C4b,Ccl3,Cd300a,Cd300lb,Cd55,Cd74,Cd8a,Cfi,Cr2,Crlf2,Ctsc,Ctsh,Emp2,Ephb6,Fcer1g,Fcgr1,Fcgr2b,Fcgr3,Fgl2,Gba,H2-Ab1,H2-DMa,Icam1,Il4ra,Inpp5d,Irak4,Irf7,Lat2,Lyn,Milr1,Mlh1,Myd88,Myo1f,Myo1g,Ncf1,Pi4k2a,Pirb,Pou2f2,Prdx1,Prkcd,Ptpn6,Rftn1,Rnf19b,Serping1,Slc11a1,Stxbp2,Tnfsf13,Trem1,Treml4,Wdr1	C1qb,C1qc,Cd300lb,Myo1f,Pirb,Slc11a1
regulation of primary metabolic process	2.58e-11	4	1110001J03Rik,1810011O10Rik,3110043O21Rik,5031414D18Rik,Abca7,Abcg1,Abhd14b,Abhd5,Abl2,Ablim3,Ace,Acer2,Acod1,Acsl4,Acta2,Actb,Actn1,Actn3,Actr2,Actr3,Acvr1b,Adam17,Adam33,Adam8,Adam9,Adar,Adcyap1r1,Adgrf5,Adgrg3,Adora2a,Afap1l2,Aff3,Agt,Ahr,Aif1,Aim2,Akna,Angpt1,Antxr1,Anxa1,Anxa2,Anxa3,Anxa4,Anxa8,Apbb2,Apoa1,Apobec1,Apoc1,Apoc3,Apod,Apoe,Aqp11,Ar,Arap1,Arhgef2,Arhgef5,Arid3a,Armcx3,Arnt2,Arrb1…	Abcg1,Bst1,Cd300a,Csf1r,Fcgr2b,Fgr,Hck,Irf5,Itgam,Itgb2,Ncf1,Nfam1,Pirb,Slc11a1,Socs3,Spi1,Syk,Tnfrsf1b,Vsir
regulation of phagocytosis	2.85e-11	6	Abca7,Abr,Apoa1,C2,C3,Calr,Camk1d,Ccl2,Cd300a,Cd300lf,Cd47,Clec7a,Cnn2,Csk,Cyba,Dock2,F2rl1,Fcer1g,Fcgr1,Fcgr2b,Fcgr3,Fgr,Fpr2,Hck,Il1b,Itga2,Itgav,Lbp,Lrp1,Mertk,Mfge8,Nckap1l,Rab31,Scarb1,Sirpa,Slc11a1,Sphk1,Syk,Syt7,Tgfb1,Tlr2,Tnf,Trem2,Tub,Tulp1	Fgr,Hck,Slc11a1
cellular response to interferon-gamma	2.85e-11	3	Acod1,Actg1,Actr2,Actr3,Aif1,Ass1,Capg,Casp1,Ccl12,Ccl19,Ccl2,Ccl21c,Ccl24,Ccl3,Ccl4,Ccl6,Ccl7,Ccl8,Ccl9,Cd47,Ciita,Cx3cl1,Edn1,Evl,Gsn,H2-Ab1,H2-Q7,Irf8,Mrc1,Nos2,Rab11fip5,Rab20,Rab7b,Sirpa,Stxbp2,Tlr2,Tlr4,Was,Wnt5a	Capg,Rab7b,Sirpa,Tlr2
response to tumor necrosis factor	3.02e-11	5	Acod1,Actr3,Adam10,Adam9,Adamts7,Aff3,Aim2,Asah1,Ass1,Card14,Casp8,Ccl12,Ccl19,Ccl2,Ccl21c,Ccl24,Ccl3,Ccl4,Ccl6,Ccl7,Ccl8,Ccl9,Cd14,Cd40,Cfl1,Chil1,Col1a1,Cx3cl1,Cxcl16,Cyba,Dbn1,Edn1,Endog,Gba,Hyal2,Il18bp,Il6,Klf2,Krt18,Lcn2,Nfe2l2,Nfkbia,Nkx3-1,Npnt,Nr1d1,Plvap,Postn,Ptgs2,Ptk2b,Sfrp1,Sgms1,Sphk1,St18,Stat1,Tmsb4x,Tnf,Tnfrsf11a,Tnfrsf13c,Tnfrsf1a,Tnfrsf1b,Tnfrsf21,Tnfrsf23,Wfdc21,Zc3h12a	Tnfrsf1b
positive regulation of programmed cell death	3.11e-11	2	Acer2,Adam10,Adam17,Adam8,Adora2a,Agt,Anxa1,Apbb2,Arrb1,Arrb2,Atf3,B4galt1,Bace1,Bak1,Bcl2l11,Bid,Bmpr1b,Bok,Camk1d,Card9,Casp1,Casp8,Ccl12,Ccl3,Ccr5,Cd40,Cd44,Cdc34,Cdkn1a,Clu,Col4a3,Ctsc,Ctsd,Ctsh,Ctsz,Cxcr3,Dcun1d3,E2f1,Egln3,Erbb4,F2r,F3,Fbxo32,Fgfr3,Flcn,Foxo1,Frzb,Gadd45a,Grn,Gsn,Hcar2,Hmox1,Htatip2,Hyal2,Igf2r,Igfbp3,Il1b,Il6,Inhbb,Inpp5d,Irf5,Itga4,Itga6,Itgam,Itgb1,Itpr1,Jak3,Kcnma1,Lep,…	Adam8,Bmpr1b,Cdkn1a,Col4a3,Ctsz,F3,Il1b,Inpp5d,Irf5,Itgam,Jak3,Kcnma1,Lyn,Mef2c,Ncf2,Nkx3-1,Pde5a,Runx3,Siglec1,Syk,Tnfrsf1b,Tyrobp,Unc5c,Xdh,Zak
positive regulation of cellular component organization	3.19e-11	4	Abca1,Abca7,Abcb4,Abl2,Actr2,Actr3,Adam17,Adam9,Adgrl1,Agt,Ahr,Angpt1,Anxa1,Anxa2,Apoa1,Apoe,Ar,Arap1,Arhgef15,Arhgef5,Arpc1b,Arpc2,Arpc3,Arpc4,Arpc5,Arrb1,Arrb2,Atp1b2,B2m,Baiap2,Bak1,Bbs4,Bcl2l11,Bdnf,Bid,Bok,Btc,C3,Camk1,Camk1d,Cav3,Ccl19,Ccl24,Ccl8,Cd14,Cd47,Cd53,Cd63,Cdc34,Cdc42ep3,Cdh4,Cdh5,Cfl1,Cln3,Clu,Cobl,Col16a1,Colgalt1,Coro1b,Coro1c,Crabp2,Ctgf,Cx3cl1,Cxcl12,Cxcl13,Cxcl5,Cxcl9,Cxcr4,…	Hck,Lcp1,Syk,Tyrobp
cell activation involved in immune response	3.31e-11	4	1810011O10Rik,Anxa3,Apbb1ip,Batf,Bcl3,Btk,Ccl3,Cd180,Cd244,Cd300a,Cd74,Clec4d,Clec4e,Clec7a,Cx3cr1,Dock2,Enpp3,F2rl1,Fcer1g,Grn,Havcr2,Icam1,Il33,Il6,Itm2a,Lat2,Lbp,Lcp1,Lef1,Lfng,Lrp1,Ly9,Lyn,Mdk,Milr1,Mlh1,Myo1f,Pi4k2a,Plcg2,Plcl2,Psen2,Ptk2b,Sbno2,Slc11a1,Stat3,Stxbp2,Syk,Tgfb1,Tlr4,Tnfaip3,Trem2,Tyrobp	Cd300a,Clec7a,Lcp1,Lrp1,Ly9,Myo1f,Slc11a1,Syk,Tyrobp
negative regulation of leukocyte activation	3.37e-11	5	Abr,Adgrf5,Adora2a,Anxa1,Btk,Cblb,Ccr2,Cd200,Cd276,Cd300a,Cd300lf,Cd37,Cd44,Cd74,Cd80,Cd84,Cd86,Ceacam1,Cebpb,Cnr2,Cx3cl1,Dtx1,Enpp3,Fam65b,Fcgr2b,Fgl1,Fgl2,Fgr,Flt3,Gpnmb,Grn,H2-Aa,H2-Ab1,Havcr2,Hmox1,Id2,Ihh,Il4ra,Inpp5d,Jak3,Lgals3,Lgals9,Loxl3,Lst1,Lyn,Mdk,Mertk,Milr1,Nr1d1,Nr1h3,Pawr,Pde5a,Pglyrp1,Pla2g2d,Ptpn6,Runx1,Runx3,Sfrp1,Tgfb1,Tnfaip3,Tnfaip8l2,Tnfrsf21,Twsg1,Tyro3,Tyrobp,Vsir,Zbtb7b…	Fgr,Tyrobp
negative regulation of cell activation	3.67e-11	6	Abr,Adgrf5,Adora2a,Anxa1,Apoe,Btk,C1qtnf1,Cblb,Ccr2,Cd200,Cd276,Cd300a,Cd300lf,Cd37,Cd44,Cd74,Cd80,Cd84,Cd86,Cd9,Ceacam1,Cebpb,Cnr2,Cx3cl1,Cygb,Dtx1,Enpp3,Fam65b,Fcgr2b,Fgl1,Fgl2,Fgr,Flt3,Gpnmb,Grn,H2-Aa,H2-Ab1,Havcr2,Hmox1,Id2,Ihh,Il4ra,Inpp5d,Jak3,Lgals3,Lgals9,Loxl3,Lst1,Lyn,Mdk,Mertk,Milr1,Nr1d1,Nr1h3,Pawr,Pde5a,Pdgfa,Pdgfb,Pdgfra,Pglyrp1,Pla2g2d,Prkcd,Prkg1,Ptpn6,Runx1,Runx3,Serpine2,Sfrp1,T…	Fgr,Tyrobp
animal organ morphogenesis	4.81e-11	7	Abr,Acan,Acp5,Acta2,Actg2,Actn3,Adamts1,Adamts5,Adgrg6,Agt,Ahr,Aldh1a3,Alpl,Angpt1,Aqp5,Ar,Arid5b,Atrnl1,Axin2,Bak1,Bbs4,Bcl2l11,Bmpr1a,Bmpr1b,Bsg,Cav3,Ccl11,Ccm2l,Cd44,Cdon,Cebpb,Celsr1,Cfh,Chd7,Chst11,Chsy1,Col10a1,Col12a1,Col14a1,Col1a1,Col1a2,Col2a1,Col3a1,Col5a1,Col5a2,Col6a1,Col8a1,Col8a2,Cpe,Csf3r,Ctgf,Cthrc1,Ctsh,Ctsz,Cxcr4,Cyp7b1,Cyr61,Dchs1,Dll4,Dsp,Edn1,Efemp1,Egflam,Egfr,Egln1,Eln,Eng…	No common gene
metal ion homeostasis	5.5e-11	4	Abl2,Ackr2,Adcyap1r1,Agt,Ank2,Apoe,Asph,Atox1,Atp13a2,Atp1b2,Atp2a1,Atp2b1,Atp2b4,Atp6ap1,Atp6v0d1,Atp6v1a,B2m,Bak1,Bok,C1qtnf1,C3ar1,C5ar1,Cacna1c,Cacna1d,Cacna2d1,Cacnb2,Camk2n1,Capn3,Casq1,Cav3,Ccdc109b,Ccl19,Ccl2,Ccl3,Ccr1,Ccr2,Ccr5,Ccr9,Cd38,Cd40,Cd52,Cdh5,Cemip,Cln3,Cmklr1,Cnnm2,Cp,Cx3cl1,Cx3cr1,Cxcl1,Cxcl13,Cxcl2,Cxcl9,Cxcr3,Cxcr4,Cxcr5,Dmpk,Edn1,Egfr,Egln1,F2r,F2rl1,Ffar4,Fpr2,Fth1,Ftl1,G…	Gpr35,Slc11a1
adaptive immune response based on somatic recombination of immune receptors built from immunoglobulin superfamily domains	5.68e-11	6	Adam17,Batf,Bcl3,Btk,C1qa,C1qb,C1qc,C1ra,C1s1,C2,C3,C3ar1,C4b,Cd55,Cd74,Cd8a,Cfi,Cr2,Crlf2,Ctsc,Ctsh,Emp2,Ephb6,Fcer1g,Fcgr1,Fcgr2b,Fcgr3,Fgl2,Gba,H2-Ab1,H2-DMa,Icam1,Il18bp,Il4ra,Il6,Inpp5d,Irf7,Lef1,Ly9,Mef2c,Mlh1,Myd88,Myo1g,Nfkb2,Nras,Pirb,Pou2f2,Prkcd,Rftn1,Serping1,Slc11a1,Stat3,Tgfb1,Tnfsf13,Treml4	C1qb,C1qc,Pirb,Slc11a1
actin cytoskeleton organization	5.82e-11	3	Abl2,Ablim3,Abr,Actb,Actg1,Actn1,Actr2,Actr3,Aif1,Antxr1,Anxa1,Arhgap17,Arhgap25,Arhgef2,Arhgef5,Arpc1b,Arpc2,Arpc3,Arpc4,Arpc5,Arrb1,Baiap2,Calr,Cap1,Cap2,Capg,Capn3,Capzb,Casp4,Casq1,Cav3,Cfl1,Cln3,Cnn1,Cnn2,Cobl,Coro1b,Coro1c,Csrp1,Csrp2,Diaph1,Dock2,Dpysl3,Dstn,Elmo1,Eln,Emp2,Enah,Eps8,Evl,Fam107a,Fgf7,Flna,Fmn1,Fscn1,Gas2l3,Gas7,Gm7694,Gpr65,Gsn,Hcls1,Hip1r,Inf2,Iqgap2,Itgb1,Klhl41,Lcp1,Lima…	Evl,Hcls1,Lcp1,Myo1f,Myo7a,Plek,Tyrobp
leukocyte activation involved in immune response	6.21e-11	6	Anxa3,Apbb1ip,Batf,Bcl3,Btk,Ccl3,Cd180,Cd244,Cd300a,Cd74,Clec4d,Clec4e,Clec7a,Cx3cr1,Dock2,Enpp3,F2rl1,Fcer1g,Fgl2,Grn,Havcr2,Icam1,Il33,Il6,Itm2a,Lat2,Lbp,Lcp1,Lef1,Lfng,Ly9,Lyn,Mdk,Milr1,Mlh1,Myo1f,Pi4k2a,Plcg2,Plcl2,Psen2,Ptk2b,Sbno2,Slc11a1,Stat3,Stxbp2,Syk,Tgfb1,Tlr4,Tnfaip3,Trem2,Tyrobp	Lcp1,Myo1f,Slc11a1,Tyrobp
angiogenesis	6.22e-11	6	Ace,Actg1,Adam8,Adgrg1,Ahr,Angpt1,Angptl1,Angptl2,Anpep,Anxa2,Arhgap22,B4galt1,Casp8,Ccbe1,Ccl12,Ccl2,Ccr2,Cd34,Cfh,Col8a1,Col8a2,Cspg4,Ctgf,Cx3cl1,Cxcl12,Cxcr3,Cxcr4,Cyp1b1,Cyr61,Dll4,Ecm1,Edn1,Elk3,Emcn,Eng,Epha1,Epha2,Ephb2,Ephb3,Ereg,Fgf1,Fgf18,Fgfr2,Flna,Flt1,Flt4,Fn1,Glul,Gna13,Gpr4,Gpx1,Grem1,Hand2,Hbegf,Hif1a,Hif3a,Hmox1,Hpse,Hs6st1,Htatip2,Ihh,Itgav,Itgb1,Jam3,Lef1,Lep,Lepr,Loxl2,Mcam,Me…	No common gene
neuron development	6.88e-11	5	3110043O21Rik,Abl2,Acsl4,Adora2a,Alcam,Apbb2,Apod,Apoe,B4galt5,B4galt6,Baiap2,Bbs4,Bex1,Bmpr1b,Boc,Bsg,C1qa,C3,Camk2a,Cd44,Cdh11,Cdh4,Cfh,Clu,Cobl,Csf1r,Cspg4,Cthrc1,Ctnnd2,Cxcl12,Cxcr4,Cyfip1,Dact1,Dbn1,Dclk1,Dgkg,Diaph1,Dmd,Dock7,Dst,Efhd1,Efna5,Efnb1,Egflam,Egfr,Egr2,Emb,Enah,Epb41l3,Epha1,Epha2,Epha3,Ephb2,Ephb3,Evl,Fat4,Fcgr2b,Fgfr2,Fgfr3,Flrt2,Fmn1,Fry,Gas1,Gas7,Gdf7,Gdpd5,Gfra1,Gldn,Gprin1…	Apoe,Csf1r
actin filament organization	7.1e-11	3	Abl2,Actn1,Actr2,Actr3,Aif1,Arhgap17,Arhgap25,Arhgef2,Arpc1b,Arpc2,Arpc3,Arpc4,Arpc5,Arrb1,Baiap2,Cap1,Cap2,Capg,Capzb,Casp4,Cav3,Cfl1,Cobl,Coro1b,Coro1c,Diaph1,Dpysl3,Dstn,Elmo1,Eln,Emp2,Enah,Eps8,Evl,Fam107a,Flna,Fmn1,Fscn1,Gas2l3,Gas7,Gsn,Hcls1,Hip1r,Iqgap2,Lcp1,Lima1,Lmod1,Mical1,Micall2,Myh10,Myo1e,Myo1f,Myo1g,Myo5a,Myo7a,Myom1,Myom3,Pawr,Pdlim3,Phactr1,Pls3,Ptk2b,Rhog,Rhov,Rltpr,Rnd1,Shtn1,…	Evl,Hcls1,Lcp1,Myo1f,Myo7a
supramolecular fiber organization	7.27e-11	5	Abl2,Acan,Actg1,Actn1,Actr2,Actr3,Adamts2,Aif1,Anxa2,Arhgap17,Arhgap25,Arhgef2,Arpc1b,Arpc2,Arpc3,Arpc4,Arpc5,Arrb1,B2m,Baiap2,Cap1,Cap2,Capg,Capn3,Capzb,Casp4,Casq1,Cav3,Ccdc88c,Cfl1,Clip2,Clip4,Cobl,Col14a1,Col1a1,Col1a2,Col24a1,Col2a1,Col3a1,Col5a1,Col5a2,Coro1b,Coro1c,Csrp1,Dbn1,Diaph1,Dpt,Dpysl3,Dsp,Dst,Dstn,Elmo1,Eln,Emp2,Enah,Eps8,Evl,Ext1,Fam101b,Fam107a,Fbln5,Fgf13,Flna,Fmn1,Fscn1,Gas2l3…	Lcp1,Myo1f
regulation of leukocyte chemotaxis	7.29e-11	3	Adam10,Adam17,Aif1,Bst1,C3ar1,C5ar1,Calr,Camk1d,Ccl12,Ccl19,Ccl2,Ccl3,Ccl4,Ccl7,Ccr1,Ccr2,Cd74,Cmklr1,Cx3cl1,Cxcl12,Cxcl13,Ddt,Edn1,F2rl1,F7,Fam65b,Gpsm3,Grem1,Il1b,Jam3,Lbp,Lgmn,Lyn,Mdk,Mpp1,Nbl1,Nckap1l,Padi2,Pla2g7,Ptk2b,Sell,Serpine1,Slamf8,Slc8b1,Thbs1,Vegfb,Wnt5a	C3ar1,Lgmn,Nckap1l
cytokine production	7.35e-11	3	Abca1,Adgrg1,Agt,Aif1,Aim2,Batf,Casp1,Ccm2l,Cd59a,Chil1,Clec7a,Crlf2,Cxcl5,Cxcr3,Ephb6,F2rl1,Fcer1g,Gba,Heg1,Hif1a,Il12rb2,Il1b,Irak4,Irf7,Irf9,Itgav,Lep,Lipa,Lyn,Mr1,Myd88,Nfat5,Nfatc1,Nfatc2,Nlrc4,Nlrp1b,Nlrp3,Nod1,Nos2,Notch1,Nrros,Pawr,Prkcd,Ptafr,Ptgs2,Rbpj,Rftn1,Rgcc,Rnf19b,Runx3,Scimp,Slc11a1,Tlr2,Tlr4,Tlr6,Tlr9,Tmem106a,Tmem173,Tnf,Trem1,Zbtb7b	Abca1,Fcer1g,Slc11a1
lymphocyte differentiation	7.35e-11	3	Abl2,Adam17,Adgrg3,Ahr,Anxa1,B2m,Bak1,Batf,Bcl3,Btk,Ccr9,Cd74,Cd8a,Cdk6,Chd7,Clec4d,Clec4e,Cr2,Dll4,Dock2,Fcer1g,Flt3,Fzd7,Gba,H2-Ab1,H2-DMa,Hdac9,Hhex,Id2,Il11ra1,Il6,Il7r,Itm2a,Jag2,Jak3,Lef1,Lep,Lepr,Lfng,Ly9,Mafb,Mertk,Mr1,Myb,Nfam1,Nfatc1,Pla2g2d,Plcg2,Plcl2,Pou2f2,Prex1,Psap,Ptk2b,Rag1,Rag2,Rbpj,Ripk3,Runx2,Satb1,Slamf8,Sox4,Spi1,Stat3,Syk,Tgfb1,Themis,Tnfaip3,Tnfsf8,Tpd52,Tyro3,Vav1,Zbtb7b	Fcer1g,Mafb,Nfam1,Spi1,Syk
regulation of T cell activation	8.06e-11	4	Adam8,Adora2a,Aif1,Anxa1,Cblb,Ccl19,Ccl2,Ccr2,Cd209a,Cd244,Cd276,Cd300a,Cd44,Cd47,Cd74,Cd80,Cd83,Cd86,Ceacam1,Cebpb,Csk,Ctla2a,Dtx1,Efnb1,Ephb6,Fam49b,Fam65b,Fgl1,Fgl2,Gpnmb,Gsn,H2-Aa,H2-Ab1,H2-DMa,H2-T23,Havcr2,Igf1,Igf2,Igfbp2,Ihh,Il1b,Il1rl2,Il4ra,Il6,Il7r,Jak3,Lef1,Lep,Lgals3,Lgals9,Loxl3,Mdk,Myb,Nckap1l,Nfkbiz,Nlrp3,Pawr,Pde5a,Pla2g2d,Pnp,Prkcq,Ptpn6,Rag1,Rara,Ripk3,Rltpr,Runx1,Runx3,Shb,Sir…	Cd300a,Syk,Tnfrsf1b
macrophage activation	8.59e-11	6	Aif1,C1qa,C5ar1,Casp1,Clu,Cx3cl1,Cx3cr1,Fpr2,Grn,Havcr2,Il33,Itgam,Lbp,Sbno2,Slc11a1,Slc7a2,Syk,Tlr1,Tlr2,Tlr4,Tlr6,Tlr7,Tlr8,Tlr9,Tmem106a,Tnf,Trem2,Tyrobp	Slc11a1,Tyrobp
positive regulation of apoptotic process	8.79e-11	4	4930453N24Rik,Ace,Acer2,Adam10,Adam17,Adam8,Adora2a,Agt,Aldh1a3,Anxa1,Apbb2,Arrb1,Arrb2,Atf3,B4galt1,Bace1,Bak1,Bcl2l11,Bid,Bmpr1b,Bok,Camk1d,Camk2a,Card9,Casp1,Casp8,Ccl12,Ccl3,Ccr5,Cd248,Cd40,Cd44,Cdc34,Clu,Col4a3,Ctgf,Ctsc,Ctsd,Ctsh,Ctsz,Cxcr3,Cyr61,Dap,Dcun1d3,Degs1,E2f1,Egln1,Egln3,Endog,Erbb4,F2r,F3,Fbxo32,Fgfr3,Flcn,Folh1,Foxo1,Frzb,Gadd45a,Gadd45b,Grn,Gsn,Hcar2,Hif1a,Hip1r,Hmox1,Hoxa5,Hya…	Irf5,Itgam,Syk,Tnfrsf1b,Tyrobp
granulocyte migration	8.79e-11	6	Anxa1,C5ar1,Ccl12,Ccl19,Ccl2,Ccl21c,Ccl24,Ccl3,Ccl4,Ccl6,Ccl7,Ccl8,Ccl9,Csf3r,Cx3cl1,Cxcl1,Cxcl13,Cxcl2,Cxcl5,Cxcl9,Fcer1g,Fcgr3,Il1b,Irak4,Itga9,Itgam,Itgb2,Jam3,Lgals3,Mcoln2,Nckap1l,Prex1,S100a8,S100a9,Sirpa,Spp1,Syk,Tgfb2,Trem1,Vav1,Vav3,Wdr1	Itgb2
regulation of hemopoiesis	1.19e-10	6	1810011O10Rik,Ace,Acvr1b,Adam8,Anxa1,Atp6ap1,B2m,C1qc,Casp8,Ccl19,Ccl21c,Ccl3,Ccr1,Ccr2,Cd44,Cd74,Cd83,Cdk6,Ceacam1,Cebpb,Clec2d,Csf1r,Csf3r,Ctla2a,Cxcl1,Dtx1,Eif6,Fbn1,Fes,Fgfr3,Fgl2,Flcn,Flt1,Flt3,Gpr137b,H2-Aa,H2-DMa,Hcls1,Hif1a,Hoxa5,Hsp90aa1,Id2,Ihh,Il1b,Il1rl2,Il4ra,Il6,Il7r,Inhba,Inpp5d,Itgam,Jak3,Lef1,Lgals9,Lif,Lox,Loxl3,Lrrc17,Lyn,Mafb,Mdk,Mef2c,Meis1,Mmp14,Mturn,Myb,Nckap1l,Nfam1,Nfe2l…	C1qc,Nfam1,Spi1,Tyrobp
regulation of vesicle-mediated transport	1.19e-10	6	Abca7,Abr,Adora2a,Angpt1,Ankrd13b,Anxa1,Anxa2,Apoa1,Apoc1,Apoe,Arrb1,Arrb2,Atp13a2,Atp6ap1,B2m,Bace1,C2,C3,Cacna1d,Cacnb2,Calr,Camk1d,Camk2a,Cav3,Ccl19,Ccl2,Ccr2,Cd14,Cd22,Cd300a,Cd300lf,Cd47,Cd63,Cd84,Ceacam1,Clec7a,Cln3,Clu,Cnn2,Csk,Cyba,Cyfip1,Cyth1,Dab2,Ddi2,Dnm1,Dock2,Ehd4,Epha3,F2rl1,Fcer1g,Fcgr1,Fcgr2b,Fcgr3,Fes,Fgf14,Fgr,Fpr2,Gab2,Gas1,Gpc3,Grem1,Hck,Hip1r,Hmox1,Il1b,Il4ra,Itga2,Itgam,Itg…	Fgr,Hck,Itgb2,Slc11a1
positive regulation of chemotaxis	1.25e-10	3	Adam10,Adam17,Aif1,C3ar1,C5ar1,Calr,Camk1d,Ccl19,Ccl2,Ccl3,Ccl4,Ccl7,Ccr1,Ccr2,Cd74,Cmklr1,Cx3cl1,Cxcl12,Cxcl13,Cxcr3,Cxcr4,Edn1,F2rl1,F7,Fam65b,Fgf18,Fn1,Gpsm3,Il1b,Itga2,Lbp,Lgmn,Lpar1,Mdk,Nckap1l,Ntf3,Ntrk3,P2rx4,Pdgfb,Pdgfd,Pla2g7,Prkd2,Ptk2b,Sell,Sema5a,Serpine1,Slit2,Smoc2,Stx3,Tgfb1,Thbs1,Tmsb4x,Trem2,Vegfb,Wnt5a	Lgmn,Nckap1l
regulation of leukocyte differentiation	1.25e-10	5	Adam8,Anxa1,Atp6ap1,C1qc,Casp8,Ccl19,Ccl3,Ccr1,Ccr2,Cd44,Cd74,Cd83,Cdk6,Ceacam1,Cebpb,Clec2d,Csf1r,Ctla2a,Dtx1,Fbn1,Fes,Fgfr3,Fgl2,Flt3,Gpr137b,H2-Aa,H2-DMa,Hcls1,Hsp90aa1,Id2,Ihh,Il1b,Il1rl2,Il4ra,Il6,Il7r,Inpp5d,Itgam,Jak3,Lef1,Lgals9,Lif,Loxl3,Lrrc17,Lyn,Mafb,Mdk,Mmp14,Myb,Nckap1l,Nfam1,Nfkbiz,Nlrp3,Pglyrp1,Pnp,Prdm16,Ptpn6,Rag1,Rara,Rassf2,Rltpr,Runx1,Runx3,Sfrp1,Shb,Slamf8,Sox4,Syk,Tgfb1,Tgf…	C1qc,Csf1r,Nfam1,Syk,Tyrobp
positive regulation of ERK1 and ERK2 cascade	1.39e-10	5	Abca7,Abl2,Acta2,Adam17,Angpt1,Apoe,Arrb1,Arrb2,Atp6ap1,Atp6v0c,C1qtnf3,C3,C5ar1,Ccl11,Ccl12,Ccl19,Ccl2,Ccl21c,Ccl24,Ccl3,Ccl4,Ccl6,Ccl7,Ccl8,Ccl9,Ccr1,Cd44,Cd74,Chil1,Csf1r,Ctgf,Cx3cl1,Ddt,Egfr,Erbb4,F2r,F2rl1,Ffar4,Fgf18,Fgfr2,Fgfr3,Flt4,Fpr2,Garem,Glipr2,Gpnmb,Hand2,Havcr2,Htr2b,Icam1,Il1a,Il1b,Il6,Lrp1,Mturn,Ngf,Nod1,Notch1,Npnt,P2ry6,Pdgfa,Pdgfb,Pdgfc,Pdgfd,Pdgfra,Prkd2,Ptk2b,Rap1b,Rara,Scim…	Csf1r
regulation of vasculature development	1.58e-10	7	Adam10,Adam12,Adamts1,Agt,Angptl7,Anxa1,Anxa3,Atp2b4,C3,C3ar1,C5ar1,Card10,Ccbe1,Ccl11,Ccl2,Ccl24,Ccr2,Cd34,Cd40,Cd59a,Cdh5,Ceacam1,Chil1,Col4a3,Creb3l1,Ctsh,Cx3cl1,Cx3cr1,Cxcr3,Cxcr4,Cybb,Cyp1b1,Cysltr1,Dcn,Ddah1,Dll4,Ecm1,Egln1,Emp2,Eng,Epha1,Epha2,F3,Fbln5,Fgf1,Fgf18,Flcn,Flt1,Gadd45a,Glul,Gpr4,Grem1,Grn,Hdac9,Hey1,Hey2,Hgf,Hhex,Hhip,Hif1a,Hmox1,Hoxa5,Htatip2,Igf2,Il1a,Il1b,Il6ra,Itga5,Itgax,I…	No common gene
positive regulation of inflammatory response	1.75e-10	4	Abcc1,Adam8,Alox5ap,Btk,C3,Ccl24,Ccl3,Ccr2,Ccr5,Cd47,Cebpb,Clec7a,Ctsc,Ctss,Cx3cl1,Ddt,Fcer1g,Fcgr1,Fcgr3,Gpr4,Gprc5b,Gpsm3,Grn,H2-T23,Hyal2,Il1b,Il33,Il6,Itga2,Lbp,Mdk,Mmp8,Myd88,Napepld,Nfkbia,Nfkbiz,Osm,Pde2a,Pde5a,Pik3cg,Pla2g4a,Ptgs2,S100a8,S100a9,Serpine1,Tlr2,Tlr4,Tlr6,Tlr9,Tnf,Tnfrsf11a,Tnfrsf1a,Tnip1,Trem2,Wisp1,Wnt5a	Adam8,Fcer1g,Fcgr1,Fcgr3
cellular divalent inorganic cation homeostasis	2.04e-10	4	Abl2,Ackr2,Adcyap1r1,Agt,Ank2,Apoe,Asph,Atp13a2,Atp2a1,Atp2b1,Atp2b4,Bak1,Bok,C1qtnf1,C3ar1,C5ar1,Cacna1c,Cacna1d,Cacna2d1,Cacnb2,Capn3,Casq1,Cav3,Ccdc109b,Ccl19,Ccl2,Ccl3,Ccr1,Ccr2,Ccr5,Ccr9,Cd38,Cd40,Cd52,Cdh5,Cemip,Cln3,Cmklr1,Cx3cl1,Cx3cr1,Cxcl1,Cxcl13,Cxcl2,Cxcl9,Cxcr3,Cxcr4,Cxcr5,Dmpk,Edn1,F2r,F2rl1,Ffar4,Fpr2,Gna13,Gna15,Gpr157,Gpr35,Gpr39,Gpr4,Gpr65,Grina,Hexb,Htr2b,Il1b,Itgav,Itpr1,Itpr3…	Gpr35,Slc11a1
neuron projection development	2.36e-10	5	3110043O21Rik,Abl2,Acsl4,Adora2a,Alcam,Apbb2,Apod,Apoe,B4galt5,B4galt6,Baiap2,Bbs4,Bex1,Bmpr1b,Boc,Bsg,Camk2a,Cd44,Cdh11,Cdh4,Clu,Cobl,Csf1r,Cthrc1,Ctnnd2,Cxcl12,Cxcr4,Cyfip1,Dact1,Dbn1,Dclk1,Diaph1,Dmd,Dock7,Dst,Efhd1,Efna5,Efnb1,Egflam,Egfr,Egr2,Emb,Enah,Epb41l3,Epha1,Epha2,Epha3,Ephb2,Ephb3,Evl,Fat4,Fcgr2b,Fgfr2,Fgfr3,Flrt2,Fmn1,Fry,Gas1,Gas7,Gdf7,Gdpd5,Gfra1,Gprin1,Hcls1,Hdgfrp3,Hey1,Hsp90aa1…	Apoe,Csf1r
positive regulation of stress-activated protein kinase signaling cascade	2.52e-10	2	Arhgef5,Card9,Ccl19,Ceacam1,Clec7a,Dab2,Edn1,Ern1,F2rl1,Fcgr2b,Fgd2,Flt4,Fzd4,Gadd45a,Gdf6,Il1a,Il1b,Il1rn,Lep,Lyn,Map3k11,Map4k2,Map4k4,Mdfic,Mid1,Mmp8,Mturn,Myd88,Ncf1,Nod1,Ptk2b,Ptpn1,Rassf2,Rell1,Sash1,Scimp,Sh3rf2,Sphk1,Syk,Taok3,Tgfb2,Tlr4,Tlr6,Tlr9,Tnf,Tnik,Trf,Wnt16,Wnt5a,Xdh,Zak,Zc3h12a,Zeb2	Fcgr2b,Fgd2,Il1b,Lyn,Mmp8,Ncf1,Ptk2b,Syk,Tlr9,Tnik,Xdh,Zak
regulation of cellular component size	2.52e-10	4	Actr2,Actr3,Ahr,Apoe,Aqp11,Arpc1b,Arpc2,Arpc3,Arpc4,Arpc5,Atp13a2,Baiap2,Bbs4,Bdnf,C1qtnf9,Capg,Capzb,Cav3,Ccl24,Ccr5,Cdc42ep3,Cdh4,Cfl1,Cln3,Cln8,Coro1b,Cotl1,Crabp2,Cxcl12,Cyfip1,Dbn1,Dstn,E430025E21Rik,Edn1,Efna5,Eln,Eps8,Esam,Evl,F2rl1,Fam49b,Fgf13,Fmn1,Fn1,Grb2,Gsn,Hcls1,Hip1r,Hsp90aa1,Icam1,Il7r,Inf2,Iqgap2,Kank3,Kank4,Kcnma1,Kcnn4,Kirrel,Lima1,Lmod1,Lrp1,Mag,Map1b,Mkks,Msn,Mtpn,Nckap1l,Ngf…	Cotl1
cellular component morphogenesis	2.6e-10	6	3110043O21Rik,Abl2,Actb,Actg1,Adora2a,Alcam,Apbb2,B3gnt2,B4galt5,B4galt6,Bdnf,Bmpr1b,Boc,Bsg,Camk2a,Capn3,Casq1,Cd9,Cdh11,Cdh4,Clu,Cobl,Csf1r,Csrp1,Ctnnd2,Cxcl12,Cxcr4,Cyfip1,Dact1,Dbn1,Dclk1,Dmd,Dock7,Dst,Efna5,Efnb1,Egflam,Egfr,Egr2,Emb,Enah,Epb41l3,Epha1,Epha2,Epha3,Ephb2,Ephb3,Evl,Ext1,Fgfr2,Fgfr3,Flrt2,Fmn1,Gas1,Gas7,Gdf7,Gpc1,Hcls1,Hsp90aa1,Ihh,Iqgap1,Itga4,Itgb1,Itgb4,Jade2,Kif3a,Klhl41,La…	Csf1r
neutrophil migration	3.49e-10	2	C5ar1,Ccl12,Ccl19,Ccl2,Ccl24,Ccl3,Ccl4,Ccl6,Ccl7,Ccl8,Ccl9,Csf3r,Cx3cl1,Cxcl1,Cxcl13,Cxcl2,Cxcl5,Fcer1g,Fcgr3,Il1b,Irak4,Itgam,Itgb2,Lgals3,Mcoln2,Nckap1l,Prex1,Spp1,Syk,Tgfb2,Trem1,Vav1,Vav3,Wdr1	Ccl2,Ccl3,Ccl4,Ccl6,Ccl7,Cx3cl1,Cxcl1,Fcer1g,Fcgr3,Itgam,Itgb2,Lgals3,Mcoln2,Nckap1l,Prex1,Spp1,Syk,Vav1
positive regulation of tumor necrosis factor superfamily cytokine production	3.88e-10	4	Adam8,Arhgef2,Card9,Ccl19,Ccl2,Ccl3,Ccl4,Ccr2,Ccr5,Cd14,Cd84,Clec7a,Clu,Cyba,Cybb,Ddt,Fcer1g,Fcgr3,H2-T23,Havcr2,Il1a,Lbp,Lep,Lgals9,Mmp8,Myd88,Nod1,Ptafr,Syk,Thbs1,Tlr1,Tlr2,Tlr4,Tlr9,Tnfrsf1a,Tyrobp,Wnt5a	Adam8,Cybb,Fcer1g,Fcgr3,Tyrobp
neutrophil chemotaxis	4.09e-10	6	C5ar1,Ccl12,Ccl19,Ccl2,Ccl21c,Ccl24,Ccl3,Ccl4,Ccl6,Ccl7,Ccl8,Ccl9,Csf3r,Cx3cl1,Cxcl1,Cxcl13,Cxcl2,Cxcl5,Cxcl9,Fcer1g,Fcgr3,Il1b,Itga9,Itgam,Itgb2,Lgals3,Nckap1l,Prex1,S100a8,S100a9,Spp1,Syk,Tgfb2,Trem1,Vav1,Vav3	Itgb2
divalent inorganic cation homeostasis	4.15e-10	4	Abl2,Ackr2,Adcyap1r1,Agt,Ank2,Apoe,Asph,Atp13a2,Atp2a1,Atp2b1,Atp2b4,Bak1,Bok,C1qtnf1,C3ar1,C5ar1,Cacna1c,Cacna1d,Cacna2d1,Cacnb2,Camk2n1,Capn3,Casq1,Cav3,Ccdc109b,Ccl19,Ccl2,Ccl3,Ccr1,Ccr2,Ccr5,Ccr9,Cd38,Cd40,Cd52,Cdh5,Cemip,Cln3,Cmklr1,Cnnm2,Cx3cl1,Cx3cr1,Cxcl1,Cxcl13,Cxcl2,Cxcl9,Cxcr3,Cxcr4,Cxcr5,Dmpk,Edn1,Egfr,F2r,F2rl1,Ffar4,Fpr2,Gna13,Gna15,Gpr157,Gpr35,Gpr39,Gpr4,Gpr65,Grina,Hexb,Htr2b,Il1…	Gpr35,Slc11a1
wound healing	4.88e-10	6	Anxa8,B4galt1,C3,Cav3,Ccm2l,Ccr2,Cd34,Cd44,Ceacam1,Celsr1,Cfh,Cnn2,Col1a1,Col3a1,Col5a1,Coro1b,Cx3cl1,Cxcl2,Cyr61,Dcn,Dsp,Dst,Egfr,Elk3,Eng,Entpd2,Evl,F10,F2r,F2rl1,F3,F5,F7,Fbln1,Fcgr4,Fermt3,Fgf1,Fgf7,Flna,Fn1,Fzd7,Gna13,Gpr4,Gpx1,Hbegf,Hif1a,Hmox1,Hps1,Hpse,Il1a,Il6,Itga2,Itga5,Itga9,Klkb1,Lilrb4a,Lox,Mcam,Mertk,Mkl1,Mmp12,Mmrn1,Mustn1,Myh10,Myh9,Myof,Pdgfra,Pdia6,Pdpn,Pik3cb,Pip5k1c,Plau,Plec…	No common gene
regulation of gene expression	4.95e-10	4	1810011O10Rik,Abhd14b,Abl2,Ablim3,Ace,Acod1,Acp5,Acta2,Actg1,Actg2,Actr2,Actr3,Acvr1b,Adam17,Adam33,Adam8,Adar,Adgrg3,Adora2a,Afap1l2,Aff3,Agt,Ahr,Aif1,Aim2,Akna,Angpt1,Ank2,Anxa1,Anxa3,Anxa4,Apba3,Apbb2,Apoa1,Apobec1,Apod,Apoe,Ar,Arap1,Arhgef2,Arhgef5,Arid3a,Armcx3,Arnt2,Arrb1,Arrb2,Asph,Atf3,Atp13a2,Atp2b1,Atp2b4,Atp6ap2,Axin2,B2m,Bach1,Bak1,Bambi,Basp1,Batf,Batf3,Bbs4,Bcl3,Bdnf,Bmpr1a,Bmpr1b,B…	Cd300c2,Csf1r,Cybb,Fcgr2b,Fgr,Hck,Irf5,Itgb2,Ncf1,Nfam1,Slc11a1,Spi1,Syk,Tnfrsf1b,Tyrobp,Unc93b1,Vsir
positive regulation of stress-activated MAPK cascade	5.55e-10	3	Arhgef5,Card9,Ccl19,Ceacam1,Clec7a,Ctgf,Dab2,Edn1,Ern1,F2rl1,Fcgr2b,Fgd2,Flt4,Fzd4,Gadd45a,Gadd45b,Gdf6,Il1a,Il1b,Il1rn,Lep,Map3k11,Map4k2,Map4k4,Mdfic,Mid1,Mmp8,Mturn,Myd88,Ncf1,Nod1,Ptk2b,Ptpn1,Rassf2,Rell1,Sash1,Scimp,Sh3rf2,Sphk1,Syk,Taok3,Tgfb2,Tlr4,Tlr6,Tlr9,Tnf,Tnfrsf11a,Tnik,Trf,Wnt16,Wnt5a,Xdh,Zak,Zc3h12a,Zeb2	Fcgr2b,Ncf1,Syk
neuron projection morphogenesis	5.9e-10	5	3110043O21Rik,Abl2,Adora2a,Alcam,Apbb2,B4galt5,B4galt6,Bmpr1b,Boc,Bsg,Camk2a,Cdh11,Cdh4,Clu,Cobl,Csf1r,Ctnnd2,Cxcl12,Cxcr4,Cyfip1,Dact1,Dbn1,Dclk1,Dmd,Dock7,Dst,Efna5,Efnb1,Egflam,Egfr,Egr2,Emb,Enah,Epb41l3,Epha1,Epha2,Epha3,Ephb2,Ephb3,Evl,Fgfr2,Fgfr3,Flrt2,Fmn1,Gas1,Gas7,Gdf7,Hcls1,Hsp90aa1,Iqgap1,Itga4,Itgb1,Jade2,Lama2,Lgr4,Lrp1,Lrp4,Lrtm1,Map1a,Map1b,Map4k4,Map6,Matn2,Myh10,Myo16,Nbl1,Ncam1,…	Csf1r
regulation of system process	6.11e-10	5	1500015O10Rik,Ace,Actn3,Adora2a,Agt,Ahr,Aif1,Ank2,Anpep,Apoa1,Apoe,Atp2a1,Atp2b1,Atp2b4,Baiap2,C1qtnf1,C1qtnf3,Cacna1c,Cacna1d,Cacna2d1,Cacnb2,Camk2g,Casq1,Cav3,Ccl3,Cd38,Col14a1,Ctgf,Ctnna3,Ctsc,Ctss,Cx3cl1,Cyba,Cysltr1,Dab2,Dbn1,Dgat1,Dmd,Dmpk,Dsp,Ece1,Edn1,Egfr,Egr2,Emp2,F2r,F2rl1,Fabp5,Fbxo32,Fcgr4,Fgf13,Flna,Foxo1,Gba,Gjc1,Gm7694,Gpr35,Gpr39,Gucy1a3,Hand2,Hbegf,Hcar2,Hey2,Hgf,Hif1a,Hip1r,Hsp…	Gpr35,Tnfrsf1b
regulation of stress-activated protein kinase signaling cascade	6.3e-10	1	Card9,Ccl19,Clec7a,Dab2,Dact1,Edn1,Ern1,F2rl1,Fcgr2b,Fgd2,Fzd4,Gadd45a,Gdf6,Hgf,Il1a,Il1b,Il1rn,Lep,Lyn,Map4k2,Map4k4,Mdfic,Mid1,Mmp8,Mturn,Myd88,Ncf1,Nod1,Prdx1,Ptk2b,Ptpn1,Rap2a,Rassf2,Rell1,Sash1,Scimp,Sfrp1,Sfrp5,Sh3rf2,Sirpa,Sphk1,Syk,Taok3,Tlr4,Tlr6,Tlr9,Tnf,Tnfrsf23,Tnik,Trf,Wnt5a,Xdh,Zak,Zc3h12a,Zeb2	n/a (just one condition)
granulocyte chemotaxis	6.44e-10	3	Anxa1,C5ar1,Ccl12,Ccl19,Ccl2,Ccl21c,Ccl24,Ccl3,Ccl4,Ccl6,Ccl7,Ccl8,Ccl9,Csf3r,Cx3cl1,Cxcl1,Cxcl13,Cxcl2,Cxcl5,Fcer1g,Fcgr3,Il1b,Itgam,Itgb2,Lgals3,Nckap1l,Prex1,Spp1,Syk,Tgfb2,Trem1,Vav1,Vav3	Anxa1,Cxcl1,Itgb2,Lgals3,Nckap1l,Syk
cellular component organization or biogenesis	7.05e-10	5	1110001J03Rik,3110043O21Rik,5031414D18Rik,5430427O19Rik,Abca1,Abca7,Abcb4,Abcc1,Abcg1,Abl2,Ablim3,Abr,Acan,Acp2,Acsl4,Actb,Actg1,Actn1,Actr2,Actr3,Adam10,Adam8,Adamts2,Adamtsl2,Adar,Adgrg6,Adora2a,Agt,Ahr,Aif1,Aim2,Alcam,Aldh1a3,Alox5ap,Als2cl,Angpt1,Ank2,Antxr1,Anxa1,Anxa2,Anxa8,Ap1s2,Apbb2,Apoa1,Apoc1,Apod,Apoe,Aqp11,Aqp5,Arfgap3,Arhgap17,Arhgap25,Arhgef2,Arhgef5,Arpc1b,Arpc2,Arpc3,Arpc4,Arpc5,…	Abcg1,C1qb,C1qc,Cotl1,Csf1r,Fcgr2b,Gpr35,Itgb2,Lcp1,Myo1f,Pltp,Spi1,Tyrobp
regulation of nitrogen compound metabolic process	7.35e-10	4	1810011O10Rik,3110043O21Rik,Abca7,Abcg1,Abhd14b,Abl2,Ablim3,Ace,Acer2,Acod1,Acp5,Acta2,Actb,Actn1,Actn3,Actr2,Actr3,Acvr1b,Adam17,Adam33,Adam8,Adam9,Adar,Adgrg3,Adora2a,Afap1l2,Aff3,Agt,Ahr,Aif1,Aim2,Akna,Angpt1,Antxr1,Anxa2,Anxa3,Anxa4,Anxa8,Apbb2,Apoa1,Apobec1,Apoc1,Apod,Apoe,Aqp11,Ar,Arap1,Arhgef2,Arhgef5,Arid3a,Armcx3,Arnt2,Arrb1,Arrb2,Asah1,Asb5,Asph,Ass1,Atf3,Atp13a2,Atp2b4,Atp6ap1,Atp6ap2,…	Abcg1,Bst1,Cd300a,Csf1r,Fcgr2b,Fgr,Hck,Irf5,Itgam,Itgb2,Ncf1,Nfam1,Pirb,Slc11a1,Socs3,Spi1,Syk,Tnfrsf1b,Vsir
regulation of protein kinase activity	8.36e-10	4	1810011O10Rik,Ace,Actb,Adam17,Adam8,Adam9,Adar,Adora2a,Afap1l2,Agt,Angpt1,Apoe,Arhgef5,Arrb1,Arrb2,Atp2b4,Axin2,Btc,C1qtnf2,C1qtnf9,C5ar1,Camk1,Camk2n1,Camkk1,Card10,Cav3,Cblb,Ccl19,Ccnd1,Ccnl1,Cd300a,Cd40,Cd74,Cd86,Cdkn1a,Cdkn1c,Ceacam1,Cemip,Chil1,Chordc1,Clu,Coro1c,Csf1r,Csk,Cspg4,Cyr61,Dab2,Dlg3,Dusp18,Edn1,Egfr,Emp2,Epha1,Ephb2,Ereg,Ern1,Erp29,F2r,Fam212b,Fbn1,Fcgr1,Fgd2,Fgf1,Fgf13,Fgf18,Fgr…	Cd300a,Csf1r,Fgr,Ncf1,Slc11a1,Syk
positive regulation of T cell activation	8.99e-10	3	Adam8,Aif1,Anxa1,Ccl19,Ccl2,Ccr2,Cd244,Cd276,Cd47,Cd74,Cd80,Cd83,Cd86,Efnb1,Ephb6,Fam49b,H2-Aa,H2-Ab1,H2-DMa,H2-T23,Havcr2,Igf1,Igf2,Igfbp2,Ihh,Il1b,Il1rl2,Il4ra,Il6,Il7r,Jak3,Lef1,Lep,Lgals9,Mdk,Myb,Nckap1l,Nfkbiz,Nlrp3,Pnp,Prkcq,Rag1,Rara,Rltpr,Runx1,Runx3,Shb,Sirpa,Sox4,Syk,Tgfb1,Tnfrsf13c,Vcam1,Vsir,Zbtb7b,Zmiz1	Adam8,Havcr2,Syk,Vsir
regulation of protein secretion	9.07e-10	4	Abcg1,Acsl4,Adam9,Adora2a,Agt,Anxa1,Apoe,Arrb1,Atp13a2,C1qtnf3,C2cd2l,Cacna1d,Cadm1,Camk2n1,Casp1,Cd14,Cd200,Cd22,Cd300c2,Cd34,Cd38,Cd40,Clec4e,Clec4n,Clec5a,Cx3cl1,Efna5,Egfr,Erp29,F2r,F2rl1,Ffar4,Fgr,Frmd4a,Glul,Gpr39,H2-T23,Hcar2,Hdac9,Hif1a,Hmgn3,Htr2b,Igf1,Il1a,Il1b,Il33,Il6,Inhbb,Kcnn4,Lep,Lepr,Lgr4,Lrp1,Lyn,Madd,Map4k4,Midn,Mmp13,Myh10,Myom1,Myrip,Nos1,Nos2,Nov,Nr1d1,Nr1h3,P2rx7,P3h1,Pam,P…	Abcg1,Cd300c2,Fgr,Syk
regulation of kinase activity	9.4e-10	4	1810011O10Rik,Ace,Actb,Adam17,Adam8,Adam9,Adar,Adora2a,Afap1l2,Agt,Angpt1,Apoe,Arhgef5,Arrb1,Arrb2,Atp2b4,Axin2,Btc,C1qtnf2,C1qtnf9,C5ar1,Camk1,Camk2n1,Camkk1,Card10,Cav3,Cblb,Ccl19,Ccnd1,Ccnl1,Cd300a,Cd40,Cd74,Cd86,Cdkn1a,Cdkn1c,Ceacam1,Cemip,Chil1,Chordc1,Clu,Coro1c,Csf1r,Csk,Cspg4,Cyr61,Dab2,Dlg3,Dusp18,Edn1,Egfr,Emp2,Epha1,Epha2,Epha3,Ephb2,Ephb3,Ephb6,Erbb4,Ereg,Ern1,Erp29,F2r,Fam212b,Fbn1,F…	Cd300a,Csf1r,Fgr,Ncf1,Slc11a1,Socs3,Syk
regulation of peptide secretion	9.81e-10	5	1500015O10Rik,Abcg1,Acsl4,Adam9,Adora2a,Agt,Anxa1,Apoe,Arrb1,Atp13a2,C1qtnf3,C2cd2l,Cacna1d,Cadm1,Camk2n1,Casp1,Cd14,Cd200,Cd22,Cd300c2,Cd34,Cd38,Cd40,Cd74,Chd7,Clec4e,Clec4n,Clec5a,Cx3cl1,Efna5,Egfr,Erp29,F2r,F2rl1,Ffar4,Fgr,Frmd4a,Glul,Gpr39,H2-T23,Hcar2,Hdac9,Hif1a,Hmgn3,Htr2b,Igf1,Il1a,Il1b,Il33,Il6,Inhbb,Kcnn4,Lep,Lepr,Lgr4,Lif,Lrp1,Lyn,Madd,Map4k4,Midn,Mmp13,Myh10,Myom1,Myrip,Nos1,Nos2,Nov,…	Abcg1,Cd300c2,Fgr,Syk
positive regulation of tumor necrosis factor production	1.11e-09	6	Arhgef2,Card9,Ccl19,Ccl2,Ccl3,Ccl4,Ccr2,Ccr5,Cd14,Cd84,Clec7a,Clu,Cyba,Cybb,Ddt,Fcer1g,Fcgr3,H2-T23,Havcr2,Il1a,Lbp,Lep,Lgals9,Mapkapk2,Mmp8,Myd88,Nod1,Ptafr,Syk,Thbs1,Tlr1,Tlr2,Tlr4,Tlr9,Tnfrsf1a,Tyrobp,Wnt5a	Cybb,Tyrobp
positive regulation of reactive oxygen species metabolic process	1.11e-09	5	Acod1,Agt,Aif1,Ass1,Cdkn1a,Clu,Cxcl1,Cyba,Ddah1,Ddah2,Egfr,F2rl1,Fpr2,Gadd45a,Grb2,Hsp90aa1,Hvcn1,Icam1,Il1b,Il6,Itgam,Itgb2,Klf2,Lep,Mmp8,Nfe2l2,Pdgfb,Pid1,Plau,Prkcd,Ptgs2,Ptk2b,Ripk3,Smpd3,Syk,Tgfb1,Tgfbr2,Thbs1,Tlr2,Tlr4,Tlr6,Tmem106a,Tnf,Tyrobp,Xdh,Zc3h12a	Itgb2,Syk,Tyrobp
regulation of stress-activated MAPK cascade	1.12e-09	2	Card9,Ccl19,Clec7a,Ctgf,Dab2,Dact1,Edn1,Ern1,F2rl1,Fcgr2b,Fgd2,Flt4,Foxo1,Fzd4,Gadd45a,Gadd45b,Gdf6,Hgf,Il1a,Il1b,Il1rn,Lep,Map4k2,Map4k4,Mdfic,Mid1,Mmp8,Mturn,Myd88,Ncf1,Nod1,Prdx1,Ptk2b,Ptpn1,Rap2a,Rassf2,Rell1,Sash1,Scimp,Sfrp1,Sfrp5,Sh3rf2,Sirpa,Sphk1,Syk,Taok3,Tgfb2,Tlr4,Tlr6,Tlr9,Tnf,Tnfrsf11a,Tnfrsf23,Tnik,Trf,Wnt16,Wnt5a,Xdh,Zak,Zc3h12a,Zeb2	Clec7a,Dab2,Edn1,Fcgr2b,Fzd4,Gadd45a,Gdf6,Hgf,Il1a,Il1rn,Map4k2,Mdfic,Ncf1,Prdx1,Ptpn1,Rap2a,Rell1,Sfrp1,Sirpa,Sphk1,Syk,Taok3,Tlr4,Tnfrsf23,Zeb2
calcium ion homeostasis	1.12e-09	3	Abl2,Agt,Ank2,Apoe,Asph,Atp13a2,Atp2b1,Atp2b4,Bak1,Bok,C3ar1,C5ar1,Cacna1c,Cacna1d,Cacna2d1,Cacnb2,Camk2n1,Capn3,Casq1,Cav3,Ccdc109b,Ccl19,Ccl2,Ccl3,Ccr1,Ccr2,Ccr5,Ccr9,Cd38,Cd40,Cd52,Cdh5,Cemip,Cln3,Cmklr1,Cx3cl1,Cx3cr1,Cxcl1,Cxcl13,Cxcl2,Cxcr3,Cxcr4,Cxcr5,Dmpk,Edn1,F2r,F2rl1,Fpr2,Gna13,Gna15,Gpr157,Gpr35,Gpr39,Gpr4,Gpr65,Grina,Hexb,Htr2b,Il1b,Itgav,Itpr1,Itpr3,Jak3,Jph2,Kcna5,Kcnk3,Lrp1,Mcoln2,…	Cd38,Gpr35
myeloid leukocyte differentiation	1.22e-09	5	Adam8,Anxa2,Batf,Batf3,Camk4,Casp8,Ccl19,Cd109,Cd300lf,Csf1r,Epha2,F2rl1,Fam20c,Fcer1g,Gab2,Gba,Gpc3,Hhex,Il3ra,Itgam,Junb,Lef1,Mef2c,Myh9,Nfatc1,Nrros,Ostm1,Pde1b,Pirb,Psen2,Rbpj,Sbno2,Spi1,Spib,Src,Tgfb1,Tgfbr2,Tlr2,Tnf,Tnfrsf11a,Trem2,Trf,Tspan2,Tyrobp,Wisp1	Pirb,Spi1,Tyrobp
cellular calcium ion homeostasis	1.38e-09	4	Abl2,Ackr2,Adcyap1r1,Agt,Ank2,Apoe,Asph,Atp13a2,Atp2a1,Atp2b1,Atp2b4,Bak1,Bok,C1qtnf1,C3ar1,C5ar1,Cacna1c,Cacna1d,Cacna2d1,Cacnb2,Capn3,Casq1,Cav3,Ccdc109b,Ccl19,Ccl2,Ccl3,Ccr1,Ccr2,Ccr5,Ccr9,Cd38,Cd40,Cd52,Cdh5,Cemip,Cln3,Cmklr1,Cx3cl1,Cx3cr1,Cxcl1,Cxcl13,Cxcl2,Cxcl9,Cxcr3,Cxcr4,Cxcr5,Dmpk,Edn1,F2r,F2rl1,Ffar4,Fpr2,Gna13,Gna15,Gpr157,Gpr35,Gpr39,Gpr4,Gpr65,Grina,Hexb,Htr2b,Il1b,Itgav,Itpr1,Itpr3…	Gpr35
regulation of angiogenesis	1.43e-09	6	Adam12,Adamts1,Agt,Anxa1,Anxa3,Atp2b4,C3,C3ar1,C5ar1,Card10,Ccbe1,Ccl11,Ccl2,Ccl24,Ccr2,Cd40,Cd59a,Cdh5,Ceacam1,Chil1,Col4a3,Creb3l1,Ctsh,Cx3cl1,Cx3cr1,Cxcr3,Cxcr4,Cybb,Cyp1b1,Cysltr1,Dcn,Ddah1,Dll4,Ecm1,Egln1,Emp2,Eng,Epha1,Epha2,F3,Fbln5,Fgf1,Flcn,Flt1,Gadd45a,Glul,Gpr4,Grem1,Grn,Hdac9,Hgf,Hhex,Hhip,Hif1a,Hmox1,Hoxa5,Htatip2,Igf2,Il1a,Il1b,Itga5,Itgax,Itgb1,Itgb2,Klf2,Lep,Lgals3,Lif,Mdk,Mmrn2,N…	No common gene
regulation of proteolysis	1.55e-09	4	Acer2,Adam8,Adam9,Adora2a,Aim2,Anxa2,Anxa8,Apoe,Aqp11,Arrb1,Arrb2,Atp13a2,Bak1,Bcl2l11,Bid,Bok,Bst2,C3,C4b,Camk2n1,Capn3,Card9,Casp1,Casp8,Ccbe1,Cd109,Cd44,Cfl1,Clec3b,Cln3,Clu,Col4a3,Cstb,Ctgf,Ctla2a,Ctla2b,Ctsc,Ctsd,Ctsh,Ctsz,Cyr61,Dab2,Dap,Ecm1,Edem1,Edem2,F2r,F3,Fbln1,Fcmr,Fn1,Furin,Gas1,Gba,Glg1,Gpc3,Gpx1,Grn,Gsap,Gsn,Hgf,Hip1r,Hpn,Igf1,Il1b,Il1r2,Il33,Il6,Itih3,Itih4,Lef1,Lgmn,Lxn,Lyn,Mefv,…	Cd44,Lgmn,Syk,Tnfrsf1b
neuron differentiation	1.57e-09	6	3110043O21Rik,Abl2,Acsl4,Actb,Adora2a,Alcam,Apbb2,Apod,Apoe,B3gnt2,B4galt5,B4galt6,Baiap2,Bbs4,Bdnf,Bex1,Bmpr1b,Boc,Bsg,C1qa,C3,Camk2a,Capzb,Cd44,Cdh11,Cdh4,Cdkn1c,Cebpb,Cfh,Cln8,Clu,Cobl,Csf1r,Cspg4,Cthrc1,Ctnnd2,Cxcl12,Cxcr4,Cyfip1,Dact1,Dbn1,Dclk1,Dgkg,Diaph1,Dll4,Dmd,Dnmt3a,Dock7,Dst,Efhd1,Efna5,Efnb1,Egflam,Egfr,Egr2,Emb,Enah,Epb41l3,Epha1,Epha2,Epha3,Ephb2,Ephb3,Erbb4,Evl,Ext1,Fam65b,Fat4,F…	Csf1r
antigen processing and presentation of peptide antigen	1.59e-09	5	B2m,Calr,Cd74,Ctss,Fcer1g,Fcgr1,Fcgr2b,Fcgr3,H2-Aa,H2-Ab1,H2-D1,H2-DMa,H2-DMb1,H2-Eb1,H2-K1,H2-Q7,H2-Q8,H2-T23,Ifi30,March1,Mr1,Slc11a1,Unc93b1	Slc11a1,Unc93b1
regulation of cell killing	1.61e-09	2	Arrb2,B2m,Bcl2l11,Cadm1,Ccl2,Ccr5,Cd59a,Cd5l,Clec2d,Clec7a,Cxcl1,Cxcl5,F2rl1,Fam49b,H2-D1,H2-K1,H2-T23,Havcr2,Igf2,Il7r,Itgam,Lamp1,Lep,Lgals9,Mr1,Nos2,P2rx7,Pnp,Ripk3,Sh2d1a,Sh2d1b1,Syk,Tyrobp,Vav1	Arrb2,Bcl2l11,Ccl2,Ccr5,Cd5l,Clec7a,Cxcl1,Havcr2,Il7r,Itgam,P2rx7,Sh2d1b1,Syk,Tyrobp,Vav1
positive regulation of kinase activity	1.69e-09	4	1810011O10Rik,Ace,Adam17,Adam8,Adam9,Afap1l2,Agt,Angpt1,Arhgef5,Arrb1,Arrb2,Atp2b4,Axin2,Btc,C1qtnf2,C1qtnf9,Camk1,Camkk1,Card10,Ccl19,Ccnd1,Cd40,Cd74,Cd86,Cdkn1a,Ceacam1,Cemip,Chil1,Clu,Csf1r,Csk,Cspg4,Cyr61,Dab2,Dlg3,Edn1,Egfr,Emp2,Epha1,Epha2,Epha3,Ephb2,Ephb3,Ephb6,Erbb4,Ereg,Ern1,Erp29,F2r,Fbn1,Fcgr1,Fgd2,Fgf1,Fgf13,Fgf18,Fgfr2,Fgfr3,Fgr,Flt1,Flt3,Flt4,Fpr2,Fzd4,Gadd45a,Gadd45b,Gdf15,Gpr39,G…	Csf1r,Fgr,Ncf1,Slc11a1,Syk
cell-cell adhesion	2.01e-09	6	Adam8,Adgrl1,Alcam,Astn2,Atp1b2,Boc,Bsg,Cadm1,Cadm3,Ccr2,Cd200,Cd200r1,Cd34,Cd44,Cd47,Cd93,Cdh11,Cdh4,Cdh5,Cdh6,Cdon,Celsr1,Cfh,Cldn10,Cldn22,Col16a1,Col19a1,Ctnna3,Ctnnd2,Cx3cl1,Cx3cr1,Cxcl12,Cyp1b1,Cyr61,Dchs1,Dlg3,Dsc3,Dsp,Efna5,Egfr,Emb,Emcn,Epha3,Esam,Ext1,Fat3,Fat4,Fblim1,Fermt3,Gcnt1,Gldn,Icam1,Igsf9,Igsf9b,Ihh,Il1b,Itga4,Itga5,Itga6,Itgam,Itgav,Itgax,Itgb1,Itgb2,Jam3,Kirrel,Lamb1,Lef1,Lep…	No common gene
cell part morphogenesis	2.06e-09	2	Adora2a,B4galt5,Bmpr1b,Boc,Bsg,Camk2a,Cdh11,Cobl,Csf1r,Ctnnd2,Dact1,Dbn1,Dclk1,Dmd,Dock7,Dst,Efna5,Efnb1,Egflam,Egfr,Emb,Enah,Epb41l3,Epha1,Epha2,Epha3,Ephb2,Ephb3,Evl,Fgfr2,Fgfr3,Flrt2,Fmn1,Gas1,Gas7,Gdf7,Hcls1,Hsp90aa1,Itgb1,Jade2,Lama2,Lrp1,Lrp4,Lrtm1,Map1a,Map1b,Map6,Matn2,Myh10,Nbl1,Ncam1,Nckap1l,Nectin2,Nexn,Nfasc,Nfib,Notch1,Nrp2,Ntf3,Pak6,Pid1,Plxna1,Plxna3,Plxna4,Plxnb1,Plxnb2,Postn,Ptch…	Adora2a,Csf1r,Dact1
system process	2.64e-09	4	Abca7,Abl2,Abr,Ace,Acta2,Actn3,Actr2,Adcy3,Adgrf5,Adora2a,Agt,Ahr,Aldh1a3,Angpt1,Ank2,Ap1s2,Apoe,Aqp5,Ar,Arrb2,Atp2a1,Atp2b1,Atp2b4,Atp6ap2,B2m,B3gnt2,B4galt2,Bace1,Bbs4,Bche,Bdnf,Btc,C3ar1,C5ar1,Cacna1c,Cacna1d,Cacna2d1,Cacnb2,Camk2n1,Camk4,Casp1,Cav3,Ccbe1,Ccl2,Ccl4,Ccr2,Cd34,Cd38,Cdh5,Ceacam1,Ceacam16,Cebpb,Cemip,Cfh,Chd7,Chst10,Cln3,Cln5,Cln8,Cnr2,Col1a1,Col1a2,Col2a1,Csmd1,Ctnnd2,Cx3cl1,Cx3c…	Pirb,Stac2
positive regulation of protein kinase activity	2.79e-09	4	1810011O10Rik,Ace,Adam17,Adam8,Adam9,Afap1l2,Agt,Angpt1,Arhgef5,Arrb1,Arrb2,Atp2b4,Axin2,Btc,C1qtnf2,C1qtnf9,Camk1,Camkk1,Card10,Ccl19,Ccnd1,Cd40,Cd74,Cd86,Cdkn1a,Ceacam1,Cemip,Chil1,Clu,Csf1r,Csk,Cspg4,Cyr61,Dab2,Dlg3,Edn1,Egfr,Emp2,Ereg,Ern1,Erp29,F2r,Fbn1,Fcgr1,Fgd2,Fgf1,Fgf13,Fgf18,Flt1,Fzd4,Gadd45a,Gadd45b,Gdf15,Gpr39,Gprc5b,Grem1,Hbegf,Hgf,Hsp90aa1,Htr2b,Igf1,Igf2,Igfbp6,Il1b,Il1rn,Il6ra,Iq…	Csf1r,Ncf1,Slc11a1,Syk
response to hormone	2.94e-09	3	Abhd2,Acod1,Adam9,Agt,Aif1,Alpl,Anxa1,Anxa2,Anxa3,Apobec1,Apoc3,Aprt,Ar,Arpc1b,Ass1,Atp2b1,Bbs4,Bche,Brip1,Bsg,Ccl19,Ccl2,Ccnd1,Cd38,Cdkn1a,Ceacam1,Cfb,Cfl1,Col1a1,Csk,Ctgf,Ctsb,Ctsh,Ctsl,Cxcl2,Cyba,Cybb,Cyfip1,Dab2,Edn1,Efna5,Egr2,Eif4ebp1,Eif4ebp2,Eif6,Enpp1,Epha3,Ereg,Esrrb,F7,Fads1,Fam107a,Fbxo32,Fibin,Foxo1,Gatm,Gba,Gcnt1,Glb1,Grb14,Grb2,Hcls1,Hdac9,Hmox1,Hpn,Igf1,Igf2,Igfbp2,Igfbp5,Il1rn,Il…	Cd38,Cybb,Glb1,Hcls1,Mmp13,Ncf2,Ucp2
cellular response to endogenous stimulus	2.99e-09	5	Abcc1,Abhd2,Acod1,Actb,Actr2,Actr3,Adam9,Adamts12,Adamts7,Agt,Ahr,Aif1,Anxa1,Apobec1,Aprt,Ar,Arap1,Arhgef2,Arpc2,Arpc3,Arrb2,Ass1,Atp2b1,Atp2b4,Bace1,Baiap2,Bambi,Bbs4,Bcl2l11,Bdnf,Bmpr1a,Bmpr1b,Brip1,Cacna2d1,Camk2a,Casp4,Cav3,Ccl2,Cd44,Cdh5,Ceacam1,Cebpb,Cfl1,Cilp,Col16a1,Col1a1,Col1a2,Col2a1,Col3a1,Col5a2,Col6a1,Coro1b,Cpeb4,Csk,Ctgf,Ctsb,Ctsh,Cx3cr1,Cxcl13,Cyba,Cybb,Cyfip1,Dab2,Dbn1,Diaph1,Dl…	Cybb,Fcgr2b
regulation of cell development	3.16e-09	6	Abl2,Ace,Actn3,Actr2,Actr3,Adam10,Adam17,Adgrg1,Agt,Apoa1,Apoe,Arhgef2,Arpc2,Atp1b2,Atp6ap1,Axin2,B2m,Baiap2,Bdnf,Bex1,Bmpr1a,Calr,Camk1,Camk1d,Camk2a,Camk2g,Cav3,Ccl11,Ccr2,Ccr5,Cd38,Cdh4,Cdh5,Cdon,Cfl1,Chd7,Cobl,Col14a1,Col3a1,Coro1c,Crabp2,Cspg4,Ctsz,Cx3cl1,Cx3cr1,Cxcl12,Cxcl5,Cxcr4,Cyfip1,D8Ertd82e,Dab2,Dbn1,Dixdc1,Dll4,Dmd,Dnajb11,Dock7,Dpysl3,Dtx1,Dynlt1b,E2f1,E430025E21Rik,Edn1,Efemp1,Efhc…	No common gene
response to virus	3.36e-09	3	Acod1,Acta2,Adar,Apobec1,Apobec3,Batf3,Bcl3,Bst2,Card9,Ccl19,Cd40,Cd86,Cd8a,Cdk6,Cfl1,Clu,Cyp1a1,Dclk1,Dhx58,F2rl1,Flt3,Hyal2,Ifit1,Ifitm1,Ifitm3,Il10rb,Il33,Il6,Irf5,Irf7,Itgax,Lcn2,Lgals9,Mmp12,Mx1,Myd88,Nlrc5,Nlrp3,Oas1a,Oas2,Oas3,Oasl1,Oasl2,Plscr1,Ripk3,Rtp4,Samhd1,Slfn8,Stat1,Ticam2,Tlr13,Tlr7,Tlr8,Tlr9,Tmem173,Tnf,Treml4,Trim25,Trim30a,Unc93b1,Wdfy4,Xpr1,Zc3h12a	Irf5,Itgax,Lcn2,Tlr13,Unc93b1
regulation of cellular response to stress	3.61e-09	2	Actr2,Adam17,Aqp11,Axin2,B2m,Bak1,Bid,Bmpr1a,Bok,Card9,Ccl19,Cd44,Cd74,Cdk6,Clec7a,Cln3,Clu,Creb3l1,Ctgf,Cxcl12,Dab2,Dact1,Ddah1,Edem1,Edem2,Edn1,Efhd1,Endog,Ern1,Erp29,F2rl1,Fbln5,Fcgr2b,Fgd2,Flt4,Foxo1,Fzd4,Gadd45a,Gadd45b,Gdf6,Gpx1,Grn,Hgf,Hif1a,Hk3,Hmga1,Hyou1,Ier5,Il1a,Il1b,Il1rn,Itgam,Lep,Lrp1,Lyn,Manf,Map4k2,Map4k4,Mcl1,Mdfic,Mid1,Mmp3,Mmp8,Mturn,Myd88,Ncf1,Nfe2l2,Nkx3-1,Nod1,Ntrk3,Nupr1,O…	Actr2,Axin2,Bid,Cd44,Cdk6,Clec7a,Clu,Dab2,Edn1,Erp29,Fcgr2b,Fzd4,Gadd45a,Gdf6,Gpx1,Grn,Hgf,Hk3,Hmga1,Il1a,Il1rn,Itgam,Lrp1,Map4k2,Mdfic,Ncf1,Prdx1,Psap,Ptgs2,Ptpn1,Rap2a,Rell1,Sfrp1,Sirpa,Sphk1,Steap3,Syk,Taok3,Tlr4,Tnfrsf23,Wfs1,Zeb2
regulation of response to biotic stimulus	3.66e-09	4	Acod1,Adam8,Adar,Aim2,Apobec3,Apoe,Arrb2,Cadm1,Card9,Ccr1,Cd180,Cd37,Cd74,Cd84,Ceacam1,Clec2d,Cx3cl1,Cxcl1,Cxcl5,Cyba,Dhx58,Ereg,F2rl1,Fgl2,Fgr,Fpr2,Grn,H2-T23,Havcr2,Htra1,Ifi203,Ifi204,Ifi205,Igf2,Il1b,Irf7,Lamp1,Lbp,Lep,Lgals9,Ly86,Mmp12,Mmp2,Mnda,Mndal,Mr1,Myo1f,Nectin2,Nlrc4,Nlrc5,Nod1,Parp14,Plscr1,Pydc3,Samhd1,Sash1,Scimp,Serping1,Sh2d1a,Sh2d1b1,Slamf8,Stat1,Tlr2,Tlr4,Tlr8,Tlr9,Tmem173,Tnf…	Fgr,Myo1f
regulation of cytoskeleton organization	3.75e-09	4	3110043O21Rik,Actg1,Actr2,Actr3,Apoa1,Arap1,Arhgap17,Arhgdia,Arhgdib,Arhgef15,Arhgef2,Arhgef5,Arpc1b,Arpc2,Arpc3,Arpc4,Arpc5,Baiap2,Bbs4,Bst1,Bst2,Capg,Capzb,Cav3,Ccl24,Cd47,Cdc42ep3,Cdh5,Celsr1,Cep97,Cfl1,Chmp4c,Chordc1,Cln3,Coro1b,Cotl1,Csf1r,Ctgf,Cx3cl1,Cyfip1,Dbn1,Diaph1,Dixdc1,Dst,Dstn,E430025E21Rik,Edn1,Efna5,Eln,Eml2,Epha1,Epha3,Eps8,Esam,Evl,F2rl1,Fam107a,Fam49b,Fam65b,Fes,Fgf13,Fgr,Flna,…	Bst1,Cotl1,Csf1r,Fgr,Hck,Myo1f
positive regulation of MAP kinase activity	3.81e-09	4	Adam8,Adam9,Agt,Arhgef5,Arrb1,C1qtnf2,Ccl19,Cd40,Cd74,Ceacam1,Csk,Cspg4,Dab2,Edn1,Egfr,Ern1,Erp29,F2r,Fgd2,Fgf1,Fgf18,Flt1,Fzd4,Gadd45a,Gadd45b,Gdf15,Gpr39,Hgf,Htr2b,Igf1,Igfbp6,Il1b,Il1rn,Iqgap1,Ksr1,Lpar1,Madd,Map3k11,Map3k6,Map4k2,Mdfic,Mef2c,Ntf3,Ntrk3,P2rx7,Pde5a,Pdgfa,Pdgfb,Pdgfc,Pdgfd,Pik3cg,Pik3r5,Prkcd,Ptk2b,Ptpn1,Robo1,Sash1,Shc2,Src,Syk,Taok3,Tgfb1,Tgfb3,Tgfbr1,Thbs1,Tlr4,Tlr6,Tlr9,Tnf…	Syk
negative regulation of response to external stimulus	3.85e-09	6	Abr,Acod1,Acp5,Adar,Adora2a,Aif1,Anxa2,Aoah,Apoa1,Apod,Apoe,Arrb2,Bace1,Bbs4,C1qtnf1,C1qtnf3,Ccl12,Ccr1,Cd109,Cd276,Cd34,Cd44,Cd9,Cdh5,Ceacam1,Clec2d,Cnr2,Coro1b,Ctla2a,Cx3cl1,Cx3cr1,Cxcl13,Dbn1,Ddt,Dhx58,Enpp3,Fcgr2b,Ffar4,Fgl2,Fpr2,Gpx1,Grem1,Grn,H2-T23,Havcr2,Hgf,Htra1,Igf2,Il1r2,Il22ra2,Kank2,Klkb1,Kremen1,Lep,Lgals9,Mdk,Mefv,Metrnl,Mkks,Mmp12,Nbl1,Nlrc5,Nlrp3,Notch1,Nov,Nr1d1,Nr1h3,Nt5e,Nucb…	No common gene
regulation of innate immune response	4.01e-09	4	Acod1,Adam8,Adar,Aim2,Apoe,Arrb2,Cadm1,Card9,Ccr1,Cd74,Ceacam1,Clec2d,Dhx58,Fgr,Fpr2,Grn,H2-T23,Havcr2,Ifi203,Ifi204,Ifi205,Irf7,Lamp1,Lbp,Lep,Lgals9,Mmp12,Mmp2,Mnda,Mndal,Myo1f,Nectin2,Nlrc4,Nlrc5,Parp14,Plscr1,Pydc3,Samhd1,Serping1,Sh2d1a,Sh2d1b1,Slamf8,Tlr2,Tlr4,Tlr8,Tlr9,Tmem173,Tnfaip3,Trem2,Treml4,Tyro3,Vav1,Wnt5a	Apoe,Fgr,Myo1f
regulation of metal ion transport	4.08e-09	3	Adora2a,Agt,Ahr,Ank2,Arrb2,Asph,Atp1b2,Atp2b1,B2m,Bak1,Cacna1c,Cacna1d,Cacna2d1,Cacnb2,Cacng6,Capn3,Casq1,Cav3,Ccl12,Ccl3,Ccl4,Ccr1,Cd63,Cd84,Cemip,Chd7,Cx3cl1,Cxcl1,Cxcl12,Cxcr3,Cxcr4,Cyba,Diaph1,Dmd,Dmpk,F2r,Fgf14,Fhl1,Flna,Fxyd5,Gm7694,Gpr35,Gpr39,Hecw2,Icam1,Igf1,Itgb1,Itpr1,Jak3,Jph2,Kcna5,Kcnab1,Kcnab2,Kcnh2,Kcnip1,Kcnip4,Kcnj2,Kcnmb1,Lgals3,Lyn,Mylk,Myo5a,Ngf,Nos1,Osr1,P2rx4,P2rx7,P2ry6,Pa…	Gpr35,Stac2
regulation of cell projection organization	4.35e-09	4	Abl2,Actr2,Actr3,Adam10,Adam17,Agt,Apoe,Arap1,Arpc2,Atp1b2,B2m,Baiap2,Bbs4,Bdnf,Camk1,Camk1d,Camk2g,Capzb,Ccl19,Ccr5,Cd38,Cd44,Cdc42ep3,Cdh4,Cep97,Cfl1,Cln3,Cobl,Coro1b,Coro1c,Crabp2,Cspg4,Ctsz,Cx3cl1,Cxcl12,Cxcl5,Cxcr4,Cyfip1,D8Ertd82e,Dab2,Dbn1,Dixdc1,Dmd,Dpysl3,Dynlt1b,Dzip1,E430025E21Rik,Efemp1,Efhc2,Efna5,Epha2,Epha3,Ephb2,Ephb3,Eps8,Evl,F2rl1,Fam110c,Fam65b,Fat3,Fbxo31,Fcgr2b,Fes,Fgf13,Flna…	Fcgr2b
toll-like receptor signaling pathway	4.38e-09	5	Cd14,Cd180,Cd300lf,Cd40,Cd86,Colec12,Havcr2,Lgals9,Lyn,Mapkapk3,Myd88,Nfkbia,Pik3ap1,Rftn1,Scimp,Ticam2,Tlr1,Tlr13,Tlr2,Tlr4,Tlr6,Tlr7,Tlr8,Tlr9,Tnf,Tnip1,Unc93b1	Pik3ap1,Tlr13,Unc93b1
pattern recognition receptor signaling pathway	4.61e-09	3	Cd14,Cd180,Cd300lf,Cd40,Cd86,Clec4e,Colec12,Havcr2,Lacc1,Lgals9,Lyn,Mapkapk3,Myd88,Nfkbia,Pik3ap1,Rftn1,Scimp,Ticam2,Tifa,Tlr1,Tlr13,Tlr2,Tlr4,Tlr6,Tlr7,Tlr8,Tlr9,Tnf,Tnip1,Unc93b1	Cd14,Cd300lf,Havcr2,Pik3ap1,Tlr13,Tlr8,Unc93b1
regulation of chemokine production	4.62e-09	5	Adam17,Aif1,Apod,C1qtnf3,Cd74,Cd84,Csf1r,Cxcl5,Epha2,F2rl1,Havcr2,Il1b,Il33,Il4ra,Il6,Il6ra,Lbp,Lgals9,Lrp1,Mcoln2,Mefv,Myd88,Postn,Sirpa,Syk,Ticam2,Tlr2,Tlr4,Tlr7,Tlr9,Tnf,Trem2,Wnt5a	Csf1r,Syk
regulation of adaptive immune response	4.62e-09	4	Anxa1,B2m,Btk,C3,Ccl19,Ccr2,Cd40,Cd44,Cd48,Cd55,Cd74,Ceacam1,Fam49b,Fcer1g,Fcgr1,Fcgr2b,Fcgr3,H2-Ab1,H2-D1,H2-DMa,H2-K1,H2-T23,Havcr2,Il1b,Il33,Il4ra,Il6,Il7r,Irf7,Jak3,Loxl3,Mef2c,Mlh1,Mr1,Nectin2,Nfkbiz,Nlrp3,P2rx7,Pla2g4a,Pnp,Prkcq,Ptpn6,Ripk3,Slc11a1,Tgfb1,Tnf,Tnfaip3,Tnfrsf13c,Tnfrsf1b,Tnfsf13,Vsir,Was,Zbtb7b,Zc3h12a	Fcgr2b,Slc11a1,Tnfrsf1b,Vsir
skeletal system development	5.01e-09	7	Acan,Acp2,Acp5,Actn3,Alpl,Anxa2,Arid5b,Axin2,Bgn,Bmp1,Bmpr1a,Bmpr1b,Cadm1,Cdkn1c,Chad,Chd7,Chst11,Chsy1,Clec3b,Col10a1,Col12a1,Col14a1,Col1a1,Col1a2,Col24a1,Col2a1,Col3a1,Col5a2,Col6a1,Ctgf,Cyr61,Dchs1,Ecm1,Edn1,Epha2,Esrra,Evc,Ext1,Fam101b,Fam20c,Fam73b,Fat4,Fbn1,Fgf18,Fgfr2,Fgfr3,Fgr,Fmn1,Fst,Gas1,Gdf3,Glg1,Hand2,Hexa,Hexb,Hhip,Hif1a,Hoxa5,Hyal2,Igf1,Ihh,Jag2,Lep,Lgals3,Lrrc17,Lrrk1,Lum,Matn2,M…	No common gene
response to interleukin-1	5.06e-09	3	Acod1,Adamts7,Anxa1,Ccl12,Ccl19,Ccl2,Ccl21c,Ccl24,Ccl3,Ccl4,Ccl6,Ccl7,Ccl8,Ccl9,Cd38,Cd40,Cd47,Cebpb,Cfl1,Chil1,Cx3cl1,Cxcl2,Cyba,Edn1,Fn1,Hif1a,Il1b,Il1rl2,Il6,Lcn2,Myd88,Nkx3-1,Nr1d1,Saa3,Sele,Serpine1,Sfrp1,Sirpa,Src,St18,Tnfrsf11a,Zc3h12a	Anxa1,Cyba,Sele,Sfrp1,Sirpa
glial cell activation	5.08e-09	4	Adora2a,Agt,Aif1,C1qa,C5ar1,Casp1,Clu,Cx3cl1,Cx3cr1,Egfr,Fpr2,Grn,Il1b,Il33,Itgam,Lrp1,Tlr1,Tlr2,Tlr4,Tlr6,Tlr7,Tlr8,Tlr9,Tnf,Trem2,Tyrobp	Itgam,Tyrobp
antigen processing and presentation	5.24e-09	4	B2m,Calr,Cd74,Ctss,Fcer1g,Fcgr1,Fcgr2b,Fcgr3,Flt3,Gba,H2-Aa,H2-Ab1,H2-D1,H2-DMa,H2-DMb1,H2-Eb1,H2-K1,H2-Q7,H2-Q8,H2-T23,Icam1,Ifi30,March1,Mr1,Psap,Rab32,Rab4a,Rab8b,Rftn1,Slc11a1,Treml4,Unc93b1,Wdfy4	Fcgr2b,Slc11a1,Unc93b1
cell morphogenesis involved in differentiation	5.63e-09	5	3110043O21Rik,Abl2,Actb,Actn1,Alcam,Antxr1,Apbb2,Ar,B3gnt2,B4galt5,B4galt6,Bdnf,Bmpr1b,Boc,Bsg,Camk2a,Ccdc88c,Cdh11,Cdh4,Clec1b,Cobl,Col12a1,Col14a1,Col6a1,Csf1r,Ctnnd2,Cxcl12,Cxcr4,Cyfip1,Dab2,Dact1,Dact2,Dclk1,Dock7,Dst,Efna5,Efnb1,Egflam,Egr2,Emb,Enah,Epha1,Epha2,Epha3,Ephb2,Ephb3,Esrrb,Evl,Ext1,Fam65b,Fat3,Fermt3,Fgfr2,Fgfr3,Flna,Flrt2,Fmn1,Fn1,Fndc3b,Fzd4,Fzd7,Gas1,Gdf7,Heg1,Hexa,Hsp90aa1,Id…	Csf1r
regulation of GTPase activity	5.83e-09	3	Abr,Adap2,Arap1,Arap3,Arfgap3,Arhgap11a,Arhgap17,Arhgap19,Arhgap22,Arhgap25,Arhgap27,Arhgap30,Arhgap31,Arhgap32,Arhgdia,Arhgdib,Arhgef15,Arhgef5,Arrb1,Arrb2,Asap2,Bbs4,Cblb,Ccl12,Ccl19,Ccl2,Ccl24,Ccl3,Ccl4,Ccl6,Ccl7,Ccl8,Ccl9,Cd40,Coro1c,Cx3cl1,Cxcl13,Dock2,Dock7,Dock9,Efna5,Epha1,Epha2,Epha3,Ephb3,F2r,F2rl1,Flcn,Gmip,Gpr137b,Gpr65,Htr2b,Icam1,Iqgap1,Iqgap2,Itga6,Itgb1,Map4k4,Myo9a,Nckap1l,Ngef,N…	Ccl6
gliogenesis	5.94e-09	4	Abl2,Actr3,Adgrg1,Adgrg6,Adora2a,Agt,Anxa1,Apcdd1,B4galt5,B4galt6,Bok,C1qa,C5ar1,Ccl12,Ccl2,Ccl3,Cd9,Cdk6,Clu,Csf1r,Csk,Cspg4,Cx3cl1,Dmd,Dtx1,Egfr,Egr2,Fgfr3,Fn1,Fpr2,Gba,Gpc1,Gpr157,Grn,Gsn,Hdac11,Hexb,Id2,Id4,Igf1,Il1b,Il33,Itgam,Itgb4,Klf15,Lama2,Lamb1,Lef1,Lepr,Lif,Lpar1,Lrp1,Lyn,Mag,Matn2,Mdk,Mmp14,Mxra8,Myoc,Nab2,Nfib,Notch1,Nrros,Ntf3,Ntrk3,Pdgfb,Ptk2b,Ptprz1,Reln,Ror1,S100a8,S100a9,Slc25a…	Csf1r,Itgam
microglial cell activation	7.08e-09	3	Aif1,C1qa,C5ar1,Casp1,Clu,Cx3cl1,Cx3cr1,Fpr2,Grn,Il33,Itgam,Tlr1,Tlr2,Tlr4,Tlr6,Tlr7,Tlr8,Tlr9,Tnf,Trem2,Tyrobp	C1qa,Itgam,Tlr8,Tyrobp
positive regulation of leukocyte differentiation	7.19e-09	4	Adam8,Anxa1,Atp6ap1,Casp8,Ccl19,Ccl3,Ccr1,Ccr2,Cd74,Cd83,Csf1r,Fes,H2-Aa,H2-DMa,Hcls1,Hsp90aa1,Id2,Ihh,Il1b,Il1rl2,Il4ra,Il6,Il7r,Inpp5d,Itgam,Lef1,Lgals9,Lif,Mdk,Mmp14,Myb,Nckap1l,Nfkbiz,Nlrp3,Pnp,Rag1,Rara,Rltpr,Runx1,Runx3,Shb,Sox4,Syk,Tgfb1,Tgfbr2,Tnf,Trem2,Tyrobp,Vsir,Zbtb7b,Zmiz1	Csf1r,Itgam,Syk,Tyrobp,Vsir
positive regulation of phagocytosis	7.48e-09	6	Abca7,Abr,Apoa1,C2,C3,Calr,Camk1d,Ccl2,Cd300lf,Cd47,Clec7a,Cyba,Dock2,F2rl1,Fcer1g,Fcgr1,Fcgr2b,Fcgr3,Fpr2,Il1b,Itga2,Lbp,Lrp1,Mertk,Mfge8,Nckap1l,Rab31,Sirpa,Slc11a1,Tnf,Trem2,Tub,Tulp1	Slc11a1
cation transport	7.5e-09	3	AA467197,Anxa2,Asph,Atox1,Atp13a2,Atp1b2,Atp2b1,Atp2b4,Atp6ap1,Atp6v0a1,Atp6v0b,Atp6v0c,Atp6v0d1,Atp6v0d2,Atp6v0e,Atp6v0e2,Atp6v1a,Atp6v1b2,Atp6v1c1,Atp6v1e1,B2m,Btk,Cacna1c,Cacna1d,Cacna2d1,Cacnb2,Cacng6,Camk2g,Ccdc109b,Ccl19,Ccl3,Ccr1,Ccr5,Cd300a,Cln3,Cnnm2,Cox17,Cox6a1,Cox7c,Cox8a,Cp,Ctgf,Cysltr1,Edn1,F2r,Fam26e,Fcer1g,Fcgr3,Fgf13,Fth1,Ftl1,Gja4,Hpn,Htr2b,Hvcn1,Itgav,Itpr1,Itpr3,Kcna5,Kcnab1,K…	Cd300a,Fcer1g,Fcgr3,Ftl1,Hvcn1,Slc11a1,Slc15a3,Syk,Ucp2
positive regulation of secretion by cell	7.74e-09	5	1500015O10Rik,Abcg1,Acsl4,Adam9,Adora2a,Agt,Arrb1,Atp13a2,Atp6ap1,C1qtnf1,C1qtnf3,C2cd2l,Cacna1d,Cacnb2,Cadm1,Camk2n1,Casp1,Cd14,Cd300c2,Cd34,Cd38,Clec4e,Clec4n,Clec5a,Cxcl12,Dab2,Edn1,Egfr,F2rl1,Fcer1g,Ffar4,Fgr,Frmd4a,Gab2,Glul,Gpr39,H2-T23,Hcar2,Hif1a,Htr2b,Igf1,Il1a,Il1b,Il33,Il4ra,Il6,Inhbb,Itgam,Itgb2,Kcnn4,Lamp1,Lep,Lepr,Lgals3,Lif,Lrp1,Mmp13,Myh10,Myom1,Myrip,Ncs1,Nkx3-1,Nucb2,P2rx7,Panx1…	Abcg1,Cd300c2,Fgr,Itgb2,Syk
cell projection organization	8.11e-09	3	3110043O21Rik,Abl2,Ablim3,Acsl4,Actr2,Actr3,Adora2a,Aif1,Alcam,Apbb2,Apod,Apoe,Arpc5,Atp1b2,Atp6v0d1,B4galt5,B4galt6,Baiap2,Bbs4,Bex1,Bmpr1b,Boc,Bsg,Camk2a,Capg,Cc2d2a,Cd44,Cdh11,Cdh4,Cep97,Cfl1,Clu,Cobl,Coro1b,Csf1r,Cspg4,Cthrc1,Ctnnd2,Cxcl12,Cxcr4,Cyfip1,Dact1,Dbn1,Dclk1,Diaph1,Dmd,Dock7,Dst,Dzip1,Efhd1,Efna5,Efnb1,Egflam,Egfr,Egr2,Ehd4,Emb,Emp1,Emp2,Emp3,Enah,Epb41l3,Epha1,Epha2,Epha3,Ephb2,Ep…	Apod,Apoe,Csf1r,Dact1,Fcgr2b,Itgb4,Pdgfb
response to abiotic stimulus	9.05e-09	3	Abhd12,Abl2,Actb,Adam17,Adam8,Adssl1,Agt,Aif1,Aldh18a1,Anxa1,Ap1s2,Apobec1,Aqp5,Arhgdia,Arnt2,Arpp21,Arrb1,Arrb2,Atp2b1,Atp2b4,Atp6ap1,Atp6v0d1,Atp6v1a,B4galt2,Bace1,Bach1,Bak1,Bcl3,Brip1,Cacna1c,Camk2g,Capn3,Casp1,Casq1,Cav3,Ccl2,Ccl7,Ccnd1,Cd14,Cd38,Cd40,Cd9,Cdkn1a,Chil1,Ciita,Cirbp,Clcn7,Cnn2,Col1a1,Col3a1,Cpeb4,Crip1,Ctgf,Ctss,Cxcl12,Cxcl2,Cxcr4,Cyba,Cybb,Cyfip1,Cyp1a1,Dcun1d3,Dio2,Dmc1,Dmd,D…	Adam8,Cd14,Cd38,Cybb,Hvcn1,Tlr8,Ucp2
lymphocyte migration	9.36e-09	3	Adam8,Cadm1,Ccl12,Ccl19,Ccl2,Ccl24,Ccl3,Ccl4,Ccl6,Ccl7,Ccl8,Ccl9,Ccr2,Ch25h,Cx3cl1,Cxcl12,Cxcl13,Cxcl16,Cxcr3,Cyp7b1,Ext1,Gba,Hsd3b7,Icam1,Itga4,Msn,Myo1g,S1pr1,Spns2	Adam8,Ccl6,Ch25h,Cxcl16
negative regulation of metabolic process	9.86e-09	4	1110001J03Rik,3110043O21Rik,Abca7,Ace,Acer2,Acod1,Acp5,Actb,Actn3,Acvr1b,Adam17,Adamts5,Adar,Adora2a,Agt,Ahr,Aif1,Angpt1,Ankrd13b,Anxa1,Anxa2,Anxa4,Anxa8,Apoa1,Apobec1,Apoc1,Apoc3,Apod,Apoe,Aqp11,Ar,Arrb1,Arrb2,Asah1,Atf3,Atp2b1,Atp2b4,Axin2,Bace2,Bach1,Bak1,Basp1,Batf3,Bbs4,Bcl3,Bex4,Brip1,Bst2,Btk,C1qtnf3,C3,C4b,Calr,Camk2n1,Capn3,Cav3,Cblb,Cbx5,Cbx6,Cbx7,Ccdc3,Ccl3,Ccnd1,Ccr1,Cd109,Cd200,Cd200…	Cd300a,Fcgr2b,Itgam,Pirb,Slc11a1,Socs3,Spi1,Tyrobp,Vsir
regulation of epithelial cell proliferation	1.05e-08	4	1110001J03Rik,Adam17,Apoe,Aqp11,Ar,B2m,B4galt1,Bmpr1a,C5ar1,Ccl11,Ccl12,Ccl2,Ccl24,Ccnd1,Cd109,Cdk6,Ceacam1,Col4a3,Ctsl,Cxcl12,Cxcr3,Cyba,Cyp7b1,Dab2,Dll4,Ecm1,Egfr,Eng,Erbb4,F3,Fgf1,Fgf7,Fgfr2,Fgfr3,Flt1,Flt4,Foxp2,Fzd7,Gas1,Gli1,Glul,Gpc3,Gpx1,Grn,Hey1,Hmgn1,Hmox1,Hoxa5,Hpn,Htr2b,Htra1,Igf1,Igf2,Ihh,Il6,Itga4,Itpr1,Kif3a,Klf9,Lep,Lims2,Mdk,Mef2c,Mmp12,Nfib,Nkx3-1,Notch1,Nr1d1,Nr2f2,Nras,Nupr1,O…	No common gene
regulation of neurogenesis	1.05e-08	4	Abl2,Ace,Actr2,Actr3,Adam10,Adam17,Adgrg1,Agt,Apoe,Arhgef2,Atp1b2,B2m,Baiap2,Bdnf,Bex1,Bmpr1a,Calr,Camk1,Camk1d,Camk2a,Camk2g,Ccr2,Ccr5,Cd38,Cdh4,Cdon,Cfl1,Chd7,Cobl,Col3a1,Crabp2,Cspg4,Ctsz,Cx3cl1,Cx3cr1,Cxcl12,Cxcl5,Cxcr4,Cyfip1,D8Ertd82e,Dab2,Dbn1,Dixdc1,Dll4,Dmd,Dnajb11,Dock7,Dpysl3,Dtx1,Dynlt1b,E2f1,E430025E21Rik,Efemp1,Efhc2,Efna5,Egr2,Epha3,Ephb2,Ephb3,Erbb4,Etv5,Fam19a1,Fat3,Fbxo31,Fes,Fg…	Tnfrsf1b
cellular response to tumor necrosis factor	1.13e-08	5	Acod1,Actr3,Adamts7,Aim2,Asah1,Ass1,Card14,Ccl12,Ccl19,Ccl2,Ccl21c,Ccl24,Ccl3,Ccl4,Ccl6,Ccl7,Ccl8,Ccl9,Cd40,Cfl1,Chil1,Col1a1,Cx3cl1,Cyba,Dbn1,Edn1,Gba,Hyal2,Il18bp,Il6,Klf2,Krt18,Lcn2,Nfe2l2,Nfkbia,Nkx3-1,Npnt,Nr1d1,Plvap,Postn,Ptk2b,Sfrp1,Sgms1,St18,Stat1,Tmsb4x,Tnf,Tnfrsf11a,Tnfrsf13c,Tnfrsf1a,Tnfrsf1b,Tnfrsf21,Tnfrsf23,Zc3h12a	Tnfrsf1b
response to organic cyclic compound	1.16e-08	3	Abca1,Abcb4,Abhd2,Acod1,Actb,Actr2,Adam9,Adcy3,Adora2a,Ahr,Aif1,Alpl,Anxa1,Anxa3,Ar,Arhgdia,Arnt2,Arpc1b,Arpc2,Asph,Ass1,Atp2b1,Atp2b4,Bak1,Bche,Bcl2l11,Bid,Bsg,Calr,Card9,Casp1,Ccl12,Ccl2,Ccl3,Ccnd1,Ccr5,Cd38,Cd40,Cd83,Cdkn1a,Cebpb,Cfl1,Ciita,Col1a1,Colec12,Ctgf,Ctsl,Cxcl2,Cyba,Cybb,Cyp1a1,Dab2,Diaph1,Dnmt3a,Dntt,Edn1,Efna5,Eif4ebp1,Endog,Esrrb,F7,Fads1,Fam107a,Fbxo32,Fes,Fgl1,Fibin,Flna,Folr2,F…	Abca1,Cd38,Cybb,Fes,Glb1,Ncf2
regulation of cell shape	1.29e-08	5	Anxa1,Arap1,Arap3,Arhgdia,Baiap2,Bambi,Ccl12,Ccl2,Ccl24,Ccl3,Ccl7,Cdc42ep3,Cfl1,Csf1r,Cyfip1,D8Ertd82e,Diaph1,Epb41l3,Eps8,Fblim1,Fes,Fgr,Fn1,Gas7,Gna13,Hck,Hexb,Hpn,Icam1,Il6,Kif3a,Lpar1,Lst1,Msn,Myh10,Myh9,Parvb,Pdpn,Plxna1,Plxna3,Plxna4,Plxnb1,Plxnb2,Plxnc1,Plxnd1,Ptk2b,Rhog,Rhov,Sema4d,Slc9a3r1,Was,Wdr1	Csf1r,Fgr,Hck
plasma membrane bounded cell projection organization	1.29e-08	4	3110043O21Rik,Abl2,Ablim3,Acsl4,Actr2,Actr3,Adora2a,Aif1,Alcam,Apbb2,Apod,Apoe,Arpc5,Atp1b2,Atp6v0d1,B4galt5,B4galt6,Baiap2,Bbs4,Bex1,Bmpr1b,Boc,Bsg,Camk2a,Cc2d2a,Cd44,Cdh11,Cdh4,Clu,Cobl,Coro1b,Csf1r,Cspg4,Cthrc1,Ctnnd2,Cxcl12,Cxcr4,Cyfip1,Dact1,Dbn1,Dclk1,Diaph1,Dmd,Dock7,Dst,Dzip1,Efhd1,Efna5,Efnb1,Egflam,Egfr,Egr2,Ehd4,Emb,Emp1,Emp2,Emp3,Enah,Epb41l3,Epha1,Epha2,Epha3,Ephb2,Ephb3,Evl,Fat4,Fcg…	Apoe,Csf1r,Dact1,Itgb4
positive regulation of hemopoiesis	1.53e-08	5	Acvr1b,Adam8,Anxa1,Atp6ap1,Casp8,Ccl19,Ccl3,Ccr1,Ccr2,Cd74,Cd83,Csf1r,Cxcl1,Fes,Flt1,H2-Aa,H2-DMa,Hcls1,Hif1a,Hoxa5,Hsp90aa1,Id2,Ihh,Il1b,Il1rl2,Il4ra,Il6,Il7r,Inhba,Inpp5d,Itgam,Lef1,Lgals9,Lif,Mdk,Mmp14,Mturn,Myb,Nckap1l,Nfkbiz,Nlrp3,Pnp,Rab7b,Rag1,Rara,Rltpr,Runx1,Runx3,Shb,Sox4,Stat1,Stat3,Syk,Tgfb1,Tgfbr2,Tnf,Trem2,Tyrobp,Vsir,Zbtb7b,Zmiz1	Csf1r,Syk,Tyrobp
regulation of peptidyl-tyrosine phosphorylation	1.53e-08	5	Ace,Adam17,Afap1l2,Agt,Angpt1,Arhgef2,Arrb2,Bst1,Btc,Cblb,Cd300a,Cd40,Cd44,Cd74,Cd80,Clec7a,Crlf1,Csf1r,Cspg4,Dlg3,Efna5,Egfr,Ehd4,Erbb4,Ereg,Fcgr1,Fgf7,Fgfr3,Gfra1,Gprc5b,Grem1,Hbegf,Hcls1,Hgf,Hyal2,Icam1,Igf1,Igf2,Il22ra2,Il6,Il6ra,Iqgap1,Itga5,Itgb1,Itgb2,Lep,Lif,Lrp4,Lrrk1,Lyn,Ncf1,Ngf,Ntf3,Osm,Parp14,Pdgfa,Pdgfb,Pdgfc,Pdgfd,Pdgfra,Prkcd,Psen2,Ptk2b,Ptpn1,Ptpn6,Ptprz1,Rap2b,Reln,Sema4d,Sfrp1,…	Cd300a,Csf1r,Itgb2,Syk
ossification	1.56e-08	5	Acp5,Adar,Alpl,Axin2,Bmp1,Ccl3,Clec11a,Clec3b,Clec5a,Col10a1,Col1a1,Col1a2,Col2a1,Col5a2,Creb3l1,Ctgf,Cthrc1,Ctsk,Cyr61,Ecm1,Epha2,Ext1,Fat4,Fgf18,Fgfr2,Fgfr3,Fgr,Fzd1,Gdf10,Gli1,Gpc3,Gpnmb,Hey1,Ibsp,Id4,Ifitm1,Igf1,Igf2,Igfbp3,Igfbp5,Igsf10,Ihh,Junb,Lef1,Lep,Lgr4,Lox,Lrrc17,Mef2c,Mgp,Mmp13,Mmp14,Mmp2,Myoc,Nab2,Notch1,Pdlim7,Phex,Plxnb1,Ptgs2,Rassf2,Rspo2,Runx1,Runx2,Runx3,Ryr1,Sbno2,Scx,Sema4d,S…	Fgr
lymphocyte mediated immunity	1.58e-08	6	Batf,Bcl3,Btk,C1qa,C1qb,C1qc,C1ra,C1s1,C2,C3,C4b,Cd55,Cd74,Cd8a,Cfi,Cr2,Crlf2,Ctsc,Ctsh,Emp2,Ephb6,Fcer1g,Fcgr1,Fcgr2b,Fcgr3,Fgl2,Gba,H2-Ab1,H2-DMa,Icam1,Il4ra,Inpp5d,Irf7,Mlh1,Myd88,Myo1g,Pirb,Pou2f2,Prdx1,Prkcd,Ptpn6,Rftn1,Rnf19b,Serping1,Slc11a1,Tnfsf13,Treml4	C1qb,C1qc,Pirb,Slc11a1
carbohydrate derivative catabolic process	1.75e-08	2	Amdhd2,Aoah,Apobec1,Cd44,Cemip,Chil1,Edem1,Edem2,Fuca1,Fuca2,Galc,Gba,Gla,Gm2a,Gnpda1,Gpc1,Gusb,Hexa,Hexb,Hpse,Lyve1,Manba,Mmp12,Naga,Nagk,Neu1,Npl,Nt5e,Nudt4,Pde1a,Pde2a,Pde5a,Pgm1,Pnp,Psap,Renbp,Samhd1,Tgfb1,Upb1,Upp1	Apobec1,Cd44,Cemip,Fuca1,Fuca2,Gba,Gla,Gm2a,Gnpda1,Gusb,Hexa,Hexb,Hpse,Mmp12,Naga,Nagk,Npl,Pde1a,Psap,Renbp,Tgfb1
cellular response to interleukin-1	2.01e-08	2	Acod1,Adamts7,Ccl12,Ccl19,Ccl2,Ccl24,Ccl3,Ccl4,Ccl6,Ccl7,Ccl8,Ccl9,Cd40,Cd47,Cebpb,Cfl1,Cx3cl1,Cxcl2,Edn1,Fn1,Hif1a,Il1b,Il1rl2,Il6,Lcn2,Myd88,Nkx3-1,Nr1d1,Saa3,Serpine1,Sfrp1,Sirpa,St18,Zc3h12a	Ccl2,Ccl3,Ccl4,Ccl6,Ccl7,Cfl1,Cx3cl1,Edn1,Fn1,Sfrp1,Sirpa,St18
regulation of reactive oxygen species metabolic process	2.25e-08	5	Acod1,Acp5,Agt,Aif1,Ass1,Atp2b4,Cd34,Cd47,Cdkn1a,Clu,Cx3cr1,Cxcl1,Cyba,Ddah1,Ddah2,Egfr,Eif6,F2rl1,Fbln5,Foxo1,Fpr2,Gadd45a,Gla,Grb2,Hif1a,Hsp90aa1,Hvcn1,Icam1,Igf1,Il1b,Il6,Itgam,Itgb2,Klf2,Lep,Mmp3,Mmp8,Mpv17l,Nfe2l2,Pdgfb,Pid1,Plau,Prcp,Prkcd,Ptgs2,Ptk2b,Ripk3,Sirpa,Smpd3,Stat3,Syk,Tgfb1,Tgfbr2,Thbs1,Tlr2,Tlr4,Tlr6,Tmem106a,Tnf,Trim30a,Tyrobp,Xdh,Zc3h12a	Itgb2,Syk,Tyrobp
protein phosphorylation	2.34e-08	3	Abl2,Acvr1b,Adam10,Agt,Atp13a2,Bmpr1a,Bmpr1b,Btk,Camk1,Camk1d,Camk2g,Camk4,Camkk1,Ccl12,Ccl19,Ccl3,Ccnd1,Ccr5,Cdk18,Cdk20,Cdk6,Cdkn1a,Cfl1,Clec1b,Csf1r,Csk,Ctsh,D8Ertd82e,Dab2,Dclk1,Dmpk,Dyrk2,Eng,Epha1,Epha2,Epha3,Ephb3,Ephb6,Erbb4,Ern1,Fam20c,Fes,Fgf13,Fgf14,Fgfr2,Fgfr3,Fgr,Flt1,Flt3,Flt4,Fnip2,Gdf6,Hck,Hcst,Htatip2,Htr2b,Igf1,Igfbp3,Il12rb2,Il1b,Irak4,Itgav,Jak3,Ksr1,Lep,Lif,Ltk,Lyn,Map3k11,Ma…	Cdk18,Csf1r,Fes,Fgr,Hck,Slc11a1,Syk
cell population proliferation	2.4e-08	5	Ace,Agt,Akna,Apoa1,Arhgef2,Axin2,Bak1,C5ar1,Ccnd1,Cd180,Cd34,Cd74,Ceacam1,Cebpb,Cfb,Clu,Col8a1,Col8a2,Cr2,Csf1r,Cspg4,Ctgf,Ctps,Cx3cl1,Cxcl12,Cxcr4,Cyp1a1,Dab2,Dagla,Daglb,Dbn1,Dchs1,Dixdc1,Dock2,Dock7,Elf4,Eml1,Epha2,Ephb6,Ereg,Ern1,Esrrb,Ext1,F2rl1,Fam83a,Fat4,Fgf1,Fgf13,Fgf7,Fgfr2,Fgl1,Flt3,Fst,Gba,Glul,Gpc3,Gpx1,Grn,Hand2,Hgf,Hhex,Hhip,Id2,Id4,Igf1,Igf2,Igfbp3,Igfbp4,Igfbp5,Ihh,Il33,Il6,Il7r,…	Csf1r
activation of immune response	2.4e-08	6	Aim2,Btnl9,C1qa,C1qb,C1qc,C1ra,C1s1,C2,C3,C3ar1,C4b,C5ar1,Cblb,Cd276,Cd38,Cd55,Cfb,Cfd,Cfh,Cfi,Cfp,Cmklr1,Cr2,Fcer1g,Fcgr2b,Fpr2,Fyb,Ifi203,Ifi204,Ifi205,Lat2,Lyn,Masp1,Mef2c,Mnda,Mndal,Myo1g,Nckap1l,Nfam1,Nfatc2,Nfkbiz,Nlrc4,Nras,Plcg2,Prkd2,Psen2,Ptpn6,Pydc3,Rftn1,Rgcc,Rltpr,Serping1,Sh2b2,Shb,Syk,Tec,Themis,Themis2,Tlr2,Tlr4,Tlr9,Tmem173,Tnfrsf21,Vav3,Zc3h12a	C1qb,C1qc,Nfam1
leukocyte cell-cell adhesion	2.41e-08	5	Ccr2,Cd44,Cd47,Cfh,Cx3cr1,Ext1,Fermt3,Gcnt1,Icam1,Il1b,Itga4,Itga5,Itgam,Itgb1,Itgb2,Lep,Msn,Nt5e,Olr1,Podxl2,Rock1,S100a8,S100a9,Sele,Sell,Selp,Selplg,Sema4d,Stk10,Syk,Thbs1,Tnf,Tnip1,Vcam1	Itgb2,Syk
regulation of adaptive immune response based on somatic recombination of immune receptors built from immunoglobulin superfamily domains	2.8e-08	4	Anxa1,B2m,Btk,C3,Ccl19,Ccr2,Cd40,Ceacam1,Fam49b,Fcer1g,Fcgr1,Fcgr2b,Fcgr3,H2-Ab1,H2-D1,H2-DMa,H2-K1,H2-T23,Havcr2,Il1b,Il33,Il4ra,Il6,Il7r,Jak3,Loxl3,Mef2c,Mlh1,Mr1,Nectin2,Nfkbiz,Nlrp3,P2rx7,Pla2g4a,Pnp,Prkcq,Ptpn6,Ripk3,Slc11a1,Tgfb1,Tnf,Tnfaip3,Tnfrsf13c,Tnfrsf1b,Tnfsf13,Vsir,Was,Zbtb7b,Zc3h12a	Fcer1g,Fcgr1,Fcgr3,Slc11a1,Tnfrsf1b,Vsir
regulation of plasma membrane bounded cell projection organization	2.82e-08	4	Abl2,Actr2,Actr3,Adam10,Adam17,Agt,Apoe,Arap1,Arpc2,Atp1b2,B2m,Baiap2,Bbs4,Bdnf,Camk1,Camk1d,Camk2g,Capzb,Ccl19,Ccr5,Cd38,Cd44,Cdc42ep3,Cdh4,Cep97,Cfl1,Cln3,Cobl,Coro1b,Coro1c,Crabp2,Cspg4,Ctsz,Cx3cl1,Cxcl12,Cxcl5,Cxcr4,Cyfip1,D8Ertd82e,Dab2,Dbn1,Dixdc1,Dmd,Dpysl3,Dynlt1b,Dzip1,E430025E21Rik,Efemp1,Efhc2,Efna5,Epha2,Epha3,Ephb2,Ephb3,Eps8,Evl,F2rl1,Fam65b,Fat3,Fbxo31,Fcgr2b,Fes,Fgf13,Flna,Fn1,Fsc…	Fcgr2b
epithelium development	2.95e-08	5	Abl2,Acta2,Actb,Actg1,Acvr1b,Adamtsl2,Agt,Ahr,Aldh1a3,Angpt1,Anxa1,Anxa4,Apcdd1,Aqp11,Ar,Asah1,Astn2,Atp6ap2,Axin2,B4galt1,Basp1,Bbs4,Bdnf,Bmpr1a,Btbd7,Casp8,Cc2d2a,Ccdc88c,Ccl11,Ccnd1,Cd109,Cd34,Cd44,Cd63,Cdk6,Cdkn1a,Ceacam1,Cebpb,Celsr1,Cfh,Cfl1,Chd7,Cobl,Col2a1,Col5a1,Crlf1,Cthrc1,Ctsb,Ctsh,Ctsl,Ctsz,Cxcl12,Cxcr4,Cyp1a1,Cyp7b1,Cyr61,Dab2,Dact1,Dact2,Dchs1,Dlg3,Dll4,Dmd,Dsp,Edn1,Egfr,Enah,Eng,E…	No common gene
positive regulation of T cell differentiation	2.98e-08	4	Adam8,Anxa1,Ccl19,Ccr2,Cd74,Cd83,H2-Aa,H2-DMa,Hsp90aa1,Ihh,Il1b,Il1rl2,Il4ra,Il6,Il7r,Lef1,Lgals9,Mdk,Myb,Nckap1l,Nfkbiz,Nlrp3,Pnp,Rag1,Rara,Rltpr,Runx1,Runx3,Shb,Sox4,Syk,Tgfb1,Tgfbr2,Vsir,Zbtb7b,Zmiz1	Syk,Vsir
positive regulation of leukocyte chemotaxis	2.98e-08	3	Adam10,Adam17,Aif1,C3ar1,C5ar1,Calr,Camk1d,Ccl19,Ccl2,Ccl3,Ccl4,Ccl7,Ccr1,Ccr2,Cd74,Cmklr1,Cx3cl1,Cxcl12,Cxcl13,Edn1,F2rl1,F7,Fam65b,Gpsm3,Il1b,Lbp,Lgmn,Mdk,Nckap1l,Pla2g7,Ptk2b,Sell,Serpine1,Thbs1,Vegfb,Wnt5a	C3ar1,Lgmn,Nckap1l
regulation of calcium ion transport	2.98e-08	3	Adora2a,Agt,Ahr,Ank2,Arrb2,Asph,Atp2b1,Bak1,Cacna1c,Cacna1d,Cacna2d1,Cacnb2,Cacng6,Capn3,Casq1,Cav3,Ccl12,Ccl3,Ccl4,Ccr1,Cd84,Cemip,Chd7,Cx3cl1,Cxcl12,Cxcr3,Cxcr4,Cyba,Diaph1,Dmd,F2r,Fgf14,Gm7694,Gpr35,Gpr39,Icam1,Igf1,Itpr1,Jak3,Jph2,Lgals3,Lyn,Mylk,Myo5a,Ngf,Nos1,P2rx4,P2rx7,P2ry6,Pawr,Pdgfb,Pik3cg,Plcg2,Psen2,Ptgs2,Ptk2b,Ptpn6,Rapgef3,Rgs4,Rrad,Sepn1,Serpine1,Slc8a1,Slc8b1,Stac2,Tgfb1,Tgfb2,Tl…	Gpr35,Stac2
regulation of MAP kinase activity	3.18e-08	5	Adam8,Adam9,Agt,Apoe,Arhgef5,Arrb1,C1qtnf2,Cav3,Ccl19,Cd300a,Cd40,Cd74,Ceacam1,Csk,Cspg4,Dab2,Dusp18,Edn1,Egfr,Ephb2,Ern1,Erp29,F2r,Fgd2,Fgf1,Fgf18,Flt1,Fzd4,Gadd45a,Gadd45b,Gba,Gdf15,Gpr39,Hgf,Htr2b,Hyal2,Igf1,Igfbp6,Il1b,Il1rn,Iqgap1,Ksr1,Lpar1,Lyn,Madd,Map3k11,Map3k6,Map4k2,Mdfic,Mef2c,Ntf3,Ntrk3,P2rx7,Pde5a,Pdgfa,Pdgfb,Pdgfc,Pdgfd,Pik3cg,Pik3r5,Plce1,Prkcd,Ptk2b,Ptpn1,Ptpn6,Robo1,Sash1,Sfrp1,…	No common gene
positive regulation of vasculature development	3.49e-08	4	Adam12,Anxa1,Anxa3,C3,C3ar1,C5ar1,Ccbe1,Ccl24,Cd40,Cdh5,Ceacam1,Chil1,Ctsh,Cx3cl1,Cx3cr1,Cxcr3,Cxcr4,Cybb,Cysltr1,Ddah1,Ecm1,Eng,Epha1,F3,Fgf1,Flt1,Grem1,Grn,Hdac9,Hgf,Hif1a,Hmox1,Igf2,Il1a,Il1b,Il6ra,Itga5,Itgax,Itgb1,Itgb2,Lgals3,Mdk,Nfe2l2,Notch1,Notch4,Nras,Pdgfb,Pdgfd,Plk2,Prkd2,Ptgs2,Ptk2b,Rapgef3,Rin2,Runx1,Sash1,Sema5a,Serpine1,Smoc2,Sphk1,Stat3,Tgfbr2,Thbs1,Tie1,Tnfrsf1a,Vegfb,Wnt5a,Zc3h…	Cybb,Itgax,Itgb2
regulation of wound healing	3.5e-08	5	Actg1,Anxa1,Anxa2,Apoe,C1qtnf1,Ccl2,Cd109,Cd34,Cd9,Clec7a,Cxcr4,Ephb2,F2r,F2rl1,F7,Fcer1g,Hbegf,Hpse,Klkb1,Lyn,Myh9,Mylk,Nfe2l2,Pdgfa,Pdgfb,Pdgfra,Pdpn,Phldb2,Pla2g4a,Plau,Plek,Prkcd,Prkcq,Selp,Serpine1,Serping1,Slc12a2,Smoc2,Syk,Tec,Thbs1,Tlr4,Tnf,Ubash3b,Vegfb,Wisp1	Hpse
regulation of response to wounding	4.01e-08	5	Actg1,Adam17,Anxa1,Anxa2,Apoe,C1qtnf1,Ccl2,Cd109,Cd34,Cd9,Clec7a,Cxcr4,Ephb2,F2r,F2rl1,F7,Fcer1g,Grn,Hbegf,Hpse,Klkb1,Kremen1,Lrp1,Lyn,Mdk,Myh9,Mylk,Nfe2l2,Ntrk3,Pdgfa,Pdgfb,Pdgfra,Pdpn,Phldb2,Pla2g4a,Plau,Plek,Prkcd,Prkcq,Ptprf,Ptprs,Selp,Serpine1,Serping1,Slc12a2,Smoc2,Syk,Tec,Thbs1,Tlr4,Tnf,Ubash3b,Vegfb,Wisp1,Xylt1	Hpse,Lrp1
positive regulation of secretion	4.04e-08	5	1500015O10Rik,Abcg1,Acsl4,Adam9,Adora2a,Agt,Arrb1,Atp13a2,Atp6ap1,C1qtnf1,C2cd2l,Cacna1d,Cacnb2,Cadm1,Camk2n1,Casp1,Cd14,Cd300c2,Cd38,Clec4e,Clec4n,Clec5a,Cxcl12,Cyba,Cyp4f18,Dab2,Edn1,F2rl1,Fcer1g,Fgr,Frmd4a,Gab2,Glul,Gpr39,H2-T23,Hcar2,Hif1a,Htr2b,Igf1,Il1a,Il1b,Il33,Il4ra,Il6,Inhbb,Itgam,Itgb2,Kcnn4,Lamp1,Lep,Lepr,Lgals3,Lif,Lrp1,Mmp13,Myh10,Myom1,Myrip,Ncs1,Nkx3-1,Nucb2,P2rx7,Panx1,Pex5l,Ppar…	Abcg1,Cd300c2,Fgr,Itgb2
enzyme linked receptor protein signaling pathway	4.24e-08	6	Abl2,Acvr1b,Adam17,Adam9,Angpt1,Angptl1,Arap1,Arrb2,Bambi,Bdnf,Bex1,Blnk,Bmpr1a,Bmpr1b,Btc,Ccl2,Cdh5,Col1a1,Col1a2,Col3a1,Col4a3,Col4a4,Csf1r,Cspg4,Ctgf,Dok1,Efemp1,Efna5,Efnb1,Egfr,Eif4ebp1,Eif4ebp2,Eng,Epha1,Epha2,Epha3,Ephb2,Ephb3,Ephb6,Erbb4,Ereg,Ext1,Fam83a,Fat4,Fes,Fgf1,Fgf18,Fgf7,Fgfr2,Fgfr3,Fgr,Flrt2,Flt1,Flt3,Flt4,Foxo1,Fst,Gab2,Garem,Gdf10,Gdf15,Gdf3,Gdf6,Gdf7,Gfra1,Gfra4,Grb14,Grb2,Gre…	Csf1r
response to nitrogen compound	4.31e-08	4	Abcc1,Actb,Actr2,Adora2a,Agt,Ahr,Aif1,Aldh3a1,Anxa1,Apobec1,Apoc3,Aprt,Arhgef2,Arpc2,Asph,Ass1,Atp2b4,Bace1,Baiap2,Bche,Bcl2l11,Brip1,Bsg,C5ar1,Cacna2d1,Card9,Casp1,Casp4,Cav3,Ccl19,Ccl2,Ccnd1,Cd40,Cd68,Cd9,Cdkn1a,Ceacam1,Cebpb,Cfl1,Ciita,Col16a1,Col1a1,Col1a2,Col3a1,Col5a2,Col6a1,Colec12,Cpeb4,Csk,Ctgf,Cxcl2,Cyba,Cybb,Cyfip1,Cyp2e1,Ddi2,Diaph1,Dnmt3a,Dntt,Edem1,Edem2,Edn1,Egln1,Egr2,Eif4ebp1,Eif…	Cd68,Cybb,Fcgr2b,Itgb2,Syk
positive regulation of GTPase activity	4.47e-08	2	Abr,Adap2,Arap1,Arap3,Arhgap11a,Arhgap17,Arhgap19,Arhgap22,Arhgap25,Arhgap27,Arhgap30,Arhgap31,Arhgap32,Arhgdia,Arhgdib,Arhgef15,Arhgef5,Arrb1,Asap2,Ccl12,Ccl19,Ccl2,Ccl24,Ccl3,Ccl4,Ccl6,Ccl7,Ccl8,Ccl9,Cd40,Cx3cl1,Cxcl13,Dock2,Dock7,Epha1,Epha2,F2r,F2rl1,Flcn,Gmip,Gpr65,Htr2b,Icam1,Itga6,Itgb1,Map4k4,Myo9a,Nckap1l,Ngef,Ntf3,Ntrk3,Pkp4,Plxnb1,Prex1,Prr5,Ptk2b,Rapgef3,Rasa3,Rasa4,Rasgrp2,Rgl3,Rgs1,…	Adap2,Arhgap31,Asap2,Ccl6,Ccl8,Ccl9,Cxcl13,Epha1,Epha2,Icam1,Ntf3,Pkp4,Ptk2b,Rasa3,Rasa4,Rgs4,Rin3
organonitrogen compound metabolic process	4.47e-08	5	1500015O10Rik,2010111I01Rik,Aass,Abca1,Abca7,Abcg1,Abhd12,Abhd17c,Abl2,Acan,Ace,Acer2,Acer3,Acot12,Acp2,Acsl4,Acsm5,Acvr1b,Adam10,Adam12,Adam17,Adam33,Adam8,Adam9,Adamts1,Adamts12,Adamts2,Adamts4,Adamts5,Adamts7,Adamtsl1,Adamtsl2,Adcy3,Adcy4,Adssl1,Agt,Aldh18a1,Aldh1l2,Amdhd2,Amz1,Anapc13,Angpt1,Anpep,Anxa1,Anxa2,Aph1c,Apoa1,Apoa2,Apobec1,Apobec2,Apobec3,Apoc1,Apoc3,Apoe,Aprt,Aqp11,Arrb1,Arrb2,As…	Csf1r
muscle tissue development	4.59e-08	3	Agt,Ahr,Angpt1,Asb2,Atf3,Bmpr1a,Cacybp,Calr,Casp8,Casq1,Cav3,Ccm2l,Cdon,Chd7,Col14a1,Col19a1,Col3a1,Csrp1,Dcn,Dll4,Dmd,Dsp,Egr2,Eng,Fgf1,Fgfr2,Foxp2,Gjc1,Gpx1,Hand2,Heg1,Hey1,Hey2,Hivep3,Id2,Ihh,Itga8,Itgb1,Kcnab1,Ly6e,Mbnl1,Mef2c,Myh10,Myh11,Myl6,Mylk,Mylk2,Myom1,Myoz1,Notch1,Nr2f2,Nrap,Osr1,Pdgfra,Pgm5,Prkg1,Prox1,Ptch1,Rara,Rbp4,Rcan1,Ryr1,S1pr1,Scx,Sema3c,Sgcd,Sgcg,Slc8a1,Srpk3,Svil,Tbx18,Tbx…	No common gene
positive regulation of angiogenesis	4.65e-08	5	Adam12,Anxa1,Anxa3,C3,C3ar1,C5ar1,Ccbe1,Ccl24,Cd40,Cdh5,Chil1,Ctsh,Cx3cl1,Cx3cr1,Cxcr3,Cxcr4,Cybb,Cysltr1,Ddah1,Ecm1,Eng,Epha1,F3,Fgf1,Flt1,Grem1,Grn,Hdac9,Hgf,Hif1a,Hmox1,Igf2,Il1a,Il1b,Itga5,Itgax,Itgb1,Itgb2,Lgals3,Mdk,Nfe2l2,Notch4,Nras,Plk2,Prkd2,Ptgs2,Ptk2b,Rapgef3,Runx1,Sash1,Sema5a,Serpine1,Smoc2,Sphk1,Stat3,Tgfbr2,Thbs1,Tie1,Tnfrsf1a,Vegfb,Wnt5a,Zc3h12a	Cybb,Itgax,Itgb2
positive regulation of lymphocyte differentiation	4.65e-08	4	Adam8,Anxa1,Ccl19,Ccr2,Cd74,Cd83,H2-Aa,H2-DMa,Hsp90aa1,Ihh,Il1b,Il1rl2,Il4ra,Il6,Il7r,Inpp5d,Lef1,Lgals9,Mdk,Mmp14,Myb,Nckap1l,Nfkbiz,Nlrp3,Pnp,Rag1,Rara,Rltpr,Runx1,Runx3,Shb,Sox4,Syk,Tgfb1,Tgfbr2,Vsir,Zbtb7b,Zmiz1	Syk,Vsir
negative regulation of lymphocyte activation	4.94e-08	4	Adora2a,Anxa1,Btk,Cblb,Cd276,Cd300a,Cd44,Cd74,Cd80,Cd86,Ceacam1,Cebpb,Dtx1,Fam65b,Fcgr2b,Fgl1,Fgl2,Fgr,Flt3,Gpnmb,H2-Aa,H2-Ab1,Havcr2,Id2,Ihh,Il4ra,Inpp5d,Jak3,Lgals3,Lgals9,Loxl3,Lst1,Lyn,Mdk,Mertk,Pawr,Pde5a,Pglyrp1,Pla2g2d,Ptpn6,Runx1,Runx3,Sfrp1,Tgfb1,Tnfaip3,Tnfaip8l2,Tnfrsf21,Twsg1,Tyro3,Tyrobp,Vsir,Zbtb7b,Zc3h12a,Zc3h12d	Cd300a,Fcgr2b,Fgr,Tyrobp
positive regulation of response to biotic stimulus	5.06e-08	3	Acod1,Adam8,Aim2,Cadm1,Card9,Cd180,Cd74,Cxcl1,Cyba,Dhx58,Ereg,F2rl1,Fpr2,Grn,H2-T23,Havcr2,Ifi203,Ifi204,Ifi205,Irf7,Lamp1,Lbp,Lgals9,Ly86,Mmp12,Mmp2,Mnda,Mndal,Mr1,Nectin2,Nlrc4,Nlrc5,Nod1,Plscr1,Pydc3,Sash1,Scimp,Sh2d1a,Sh2d1b1,Tlr2,Tlr4,Tlr8,Tlr9,Tmem173,Vav1,Wnt5a	Adam8,Havcr2,Ly86,Tlr8
regulation of peptidase activity	5.1e-08	5	Acer2,Adora2a,Agt,Aim2,Antxr1,Anxa2,Anxa8,Arrb1,Arrb2,Asph,Atp13a2,Bak1,Bcl2l11,Bid,Bok,Bst2,C3,C4b,Card9,Casp1,Casp8,Cd109,Cd44,Col4a3,Cstb,Ctgf,Ctla2b,Ctsc,Ctsd,Ctsh,Cyr61,Dap,Ecm1,Egln3,F2r,F3,Fbln1,Fcmr,Fn1,Furin,Gpc3,Gpx1,Grn,Gsn,Hgf,Hip1r,Igf1,Il6,Itih2,Itih3,Itih4,Lef1,Lgmn,Lxn,Lyn,Mefv,Mical1,Mkl1,Mug1,Naip2,Naip5,Naip6,Ndufa13,Ngf,Nkx3-1,Nlrc4,Nlrp1b,Nlrp3,Nod1,Pawr,Pcolce,Pcolce2,Perp,P…	Syk
positive regulation of interleukin-1 production	5.31e-08	2	Aim2,Casp1,Casp4,Casp8,Ccl19,Ccl3,Ccr5,Havcr2,Ifi204,Ifi205,Lgals9,Mnda,Naip5,Nlrp1b,Nlrp3,Nod1,P2rx7,Panx1,Tlr2,Tlr4,Tlr8,Tnf,Tyrobp,Wnt5a	Casp4,Ccl3,Ccr5,Havcr2,Naip5,P2rx7,Tlr2,Tlr4,Tlr8,Tyrobp
phagocytosis, engulfment	6.09e-08	4	Abca1,Aif1,Arhgap25,Bin2,Elmo1,Fcer1g,Fcgr1,Fcgr2b,Fcgr3,Gsn,Gulp1,Itgam,Itgb2,Mfge8,Msr1,Myh9,Rhog,Sirpa,Thbs1,Trem2,Treml4	Fcer1g,Fcgr1,Fcgr3,Itgb2
regulation of nervous system development	6.18e-08	4	Abl2,Ace,Actr2,Actr3,Adam10,Adam17,Adgrg1,Adgrl1,Agt,Apoe,Arhgef15,Arhgef2,Arhgef9,Atp1b2,B2m,Baiap2,Bdnf,Bex1,Bmpr1a,Calr,Camk1,Camk1d,Camk2a,Camk2g,Ccr2,Ccr5,Cd38,Cdh4,Cdon,Celsr1,Cfl1,Chd7,Cobl,Col3a1,Colq,Cpe,Crabp2,Cspg4,Ctsc,Ctsz,Cx3cl1,Cx3cr1,Cxcl12,Cxcl5,Cxcr4,Cyfip1,D8Ertd82e,Dab2,Dbn1,Dixdc1,Dll4,Dmd,Dnajb11,Dock7,Dpysl3,Dtx1,Dynlt1b,E2f1,E430025E21Rik,Efemp1,Efhc2,Efna5,Egr2,Epha3,Ephb…	Tnfrsf1b
carbohydrate derivative metabolic process	6.29e-08	4	Aass,Acan,Acsl4,Acsm5,Adamts12,Adcy3,Adcy4,Adssl1,Akr1a1,Akr1b8,Amdhd2,Angpt1,Aoah,Apobec1,Apobec2,Apobec3,Aprt,Aqp11,B3galnt2,B3galt1,B3gnt2,B3gnt3,B3gnt7,B3gnt9,B4galnt1,B4galt1,B4galt2,B4galt5,B4galt6,Bgn,Bmpr1b,Bpgm,Cd44,Cemip,Chil1,Chil3,Chst1,Chst10,Chst11,Chst2,Chsy1,Cmpk1,Col2a1,Crem,Csgalnact2,Ctps,Dcn,Dgat1,Dpy19l3,Dse,Edem1,Edem2,Egflam,Ehhadh,Elovl1,Elovl5,Enpp1,Epha2,Ext1,Extl1,Fuca1…	Sdf2l1
response to organonitrogen compound	6.45e-08	5	Abcc1,Actb,Actr2,Adora2a,Agt,Ahr,Aif1,Aldh3a1,Anxa1,Apobec1,Apoc3,Aprt,Arhgef2,Arpc2,Asph,Ass1,Atp2a1,Atp2b4,Bace1,Baiap2,Bche,Bcl2l11,Brip1,Bsg,C5ar1,Cacna2d1,Cacybp,Camk2a,Card9,Casp1,Casp4,Cav3,Ccl2,Ccnd1,Cd40,Cd68,Cd9,Cdkn1a,Ceacam1,Cebpb,Cfl1,Col16a1,Col1a1,Col1a2,Col3a1,Col5a2,Col6a1,Cpeb4,Crem,Csk,Ctgf,Cxcl2,Cyba,Cybb,Cyfip1,Cyp2e1,Diaph1,Dnm1,Dnmt3a,Dntt,Edem1,Edem2,Edn1,Egfr,Egr2,Eif4ebp…	Cd68,Cybb,Fcgr2b,Itgb2,Syk
regulation of protein-containing complex assembly	6.45e-08	4	Abca1,Actr2,Actr3,Ahr,Apoe,Arhgef2,Arhgef5,Arpc1b,Arpc2,Arpc3,Arpc4,Arpc5,Baiap2,Bak1,Bbs4,Bcl2l11,Bid,Capg,Capzb,Cav3,Ccl24,Cdc42ep3,Cdh5,Cfl1,Clu,Coro1b,Cotl1,Cxcl13,Cyfip1,Dact1,Dbn1,E430025E21Rik,Eif4ebp1,Eln,Eml2,Eps8,Esam,Evl,Fam49b,Fblim1,Fes,Fmn1,Fnip2,Fscn1,Gba,Gda,Grb2,Gsn,Hck,Hcls1,Hip1r,Hsp90aa1,Icam1,Iqgap2,Jam3,Kank3,Kank4,Kirrel,Lamp2,Lcp1,Lgals3,Lmod1,Map1b,Mefv,Mkks,Mmp3,Msn,Mtpn…	Cotl1,Hck,Lcp1,Syk
regulation of cytokine secretion	6.86e-08	5	Agt,C1qtnf3,Cadm1,Casp1,Cd14,Cd300c2,Cd34,Clec4e,Clec4n,Clec5a,Cx3cl1,Ffar4,Fgr,Hdac9,Htr2b,Il1a,Il6,Lgr4,Lyn,P2rx7,Panx1,Rgcc,Scamp5,Sorl1,Src,Srgn,Syk,Tlr2,Tlr9,Tnf,Wisp1	Cd300c2,Fgr,Syk
antigen processing and presentation of exogenous peptide antigen	7.22e-08	4	B2m,Cd74,Fcer1g,Fcgr1,Fcgr2b,Fcgr3,H2-Aa,H2-Ab1,H2-DMa,H2-DMb1,H2-Eb1,H2-K1,H2-T23,Ifi30,Unc93b1	Fcer1g,Fcgr1,Fcgr3,Unc93b1
ceramide metabolic process	7.89e-08	2	Acer2,Acer3,Asah1,B3galt1,B4galnt1,B4galt5,B4galt6,Cerk,Cers6,Cln8,Degs1,Degs2,Elovl1,Galc,Gba,Gla,Gm2a,Hexa,Hexb,Naga,Neu1,P2rx7,Pla2g15,Plpp2,Psap,Samd8,Sgms2,Sgpl1,Sptlc2,St6galnac4	Acer3,Asah1,B4galt5,B4galt6,Cerk,Cln8,Elovl1,Gba,Gla,Gm2a,Hexa,Hexb,Naga,P2rx7,Pla2g15,Plpp2,Psap,Samd8,St6galnac4
lymphocyte chemotaxis	7.95e-08	4	Adam8,Ccl12,Ccl19,Ccl2,Ccl24,Ccl3,Ccl4,Ccl6,Ccl7,Ccl8,Ccl9,Ccr2,Ch25h,Cx3cl1,Cxcl12,Cxcl13,Cxcl16,Cxcr3,Cyp7b1,Hsd3b7	Adam8,Ccl6,Cxcl16
positive regulation of JNK cascade	7.95e-08	3	Arhgef5,Card9,Ccl19,Ceacam1,Ctgf,Dab2,Edn1,Ern1,F2rl1,Fcgr2b,Fgd2,Flt4,Fzd4,Gadd45a,Gadd45b,Il1a,Il1b,Il1rn,Map3k11,Map4k2,Map4k4,Mdfic,Mmp8,Mturn,Myd88,Ncf1,Nod1,Ptk2b,Ptpn1,Rassf2,Sash1,Sh3rf2,Syk,Taok3,Tlr4,Tlr6,Tlr9,Tnf,Tnfrsf11a,Tnik,Trf,Wnt16,Wnt5a,Zak,Zeb2	Fcgr2b,Ncf1,Syk
positive regulation of interleukin-1 beta production	8.01e-08	2	Aim2,Casp1,Casp4,Casp8,Ccl19,Ccl3,Ccr5,Ifi204,Ifi205,Mnda,Naip5,Nlrp1b,Nlrp3,Nod1,P2rx7,Panx1,Tlr2,Tlr4,Tlr8,Tnf,Tyrobp,Wnt5a	Casp4,Ccl3,Ccr5,Naip5,P2rx7,Tlr2,Tlr4,Tlr8,Tyrobp
positive regulation of peptidyl-tyrosine phosphorylation	8.01e-08	5	Ace,Adam17,Afap1l2,Agt,Angpt1,Arhgef2,Arrb2,Btc,Cd40,Cd44,Cd74,Cd80,Clec7a,Crlf1,Csf1r,Cspg4,Dlg3,Efna5,Ehd4,Erbb4,Ereg,Fcgr1,Fgf7,Fgfr3,Gfra1,Gprc5b,Grem1,Hbegf,Hcls1,Hgf,Icam1,Igf1,Igf2,Il6,Il6ra,Iqgap1,Itga5,Itgb1,Lep,Lif,Lrp4,Lrrk1,Lyn,Ncf1,Ngf,Ntf3,Osm,Parp14,Pdgfb,Pdgfra,Ptk2b,Ptpn1,Ptprz1,Reln,Sema4d,Sh2d1b1,Src,Syk,Tec,Tgfb1,Tlr4,Tnf,Tnfrsf1a,Tnk2,Trem2,Vegfb	Csf1r,Syk
positive regulation of transferase activity	8.29e-08	4	1810011O10Rik,Ace,Adam17,Adam8,Adam9,Afap1l2,Agt,Angpt1,Arhgef5,Arrb1,Arrb2,Atp2b4,Axin2,Btc,C1qtnf2,C1qtnf9,Camk1,Camkk1,Card10,Ccl19,Ccnd1,Cd40,Cd74,Cd86,Cdkn1a,Ceacam1,Cemip,Chil1,Clu,Csf1r,Csk,Cspg4,Cyr61,Dab2,Dcun1d3,Dlg3,Edn1,Egfr,Emp2,Epha1,Epha2,Epha3,Ephb2,Ephb3,Ephb6,Erbb4,Ereg,Ern1,Erp29,F2r,Fbn1,Fcgr1,Fgd2,Fgf1,Fgf13,Fgf18,Fgfr2,Fgfr3,Fgr,Flt1,Flt3,Flt4,Fpr2,Fzd4,Gadd45a,Gadd45b,Gdf15…	Csf1r,Fgr,Ncf1,Slc11a1,Syk
regulation of cytosolic calcium ion concentration	8.46e-08	4	Abl2,Ackr2,Adcyap1r1,Agt,Asph,Atp2b1,Atp2b4,Bak1,Bok,C1qtnf1,C3ar1,C5ar1,Cacna1c,Cacna1d,Cacna2d1,Cacnb2,Capn3,Casq1,Cav3,Ccl19,Ccl3,Ccr1,Ccr2,Ccr5,Ccr9,Cd38,Cd52,Cemip,Cln3,Cmklr1,Cx3cl1,Cx3cr1,Cxcl1,Cxcl13,Cxcl2,Cxcl9,Cxcr3,Cxcr4,Cxcr5,Edn1,F2r,F2rl1,Ffar4,Fpr2,Gna13,Gna15,Gpr157,Gpr35,Gpr39,Gpr4,Gpr65,Htr2b,Il1b,Itgav,Itpr1,Itpr3,Jak3,Jph2,Kcna5,Kcnk3,Lpar1,Lpar6,Lrp1,Mcoln2,Mcoln3,Myo5a,Ncs1,…	Gpr35
cell death	8.8e-08	2	Acp2,Acvr1b,Aim2,Arrb1,Atp6ap1,Axin2,Bak1,Bcl2l11,Bcl3,Bid,Bok,Btk,C5ar1,Cadm1,Capn3,Card14,Casp1,Casp4,Casp8,Ccr5,Cd5l,Cdkn1a,Cebpb,Chil1,Clu,Col4a3,Crip1,Ctsc,Ctsh,Ctsl,Cxcl2,Cyr61,Dab2,Dap,Dmpk,Dnase2a,Dnmt3a,Dram1,E2f1,Ece1,Elmo1,Emp1,Emp3,Endog,Epha2,Erbb4,Ern1,Fnip2,Foxo1,Gadd45b,Gba,Gdf6,Gpr65,Grem1,Gsn,Gulp1,Hcar2,Hint2,Hip1r,Hmox1,Htatip2,Ifi204,Igf1,Il1a,Il1b,Il33,Il6,Inhba,Inpp5d,Itgam…	Acp2,Acvr1b,Axin2,Bcl2l11,Bid,Card14,Casp4,Ccr5,Cd5l,Clu,Ctsc,Ctsh,Ctsl,Dab2,Dnase2a,Dnmt3a,Dram1,E2f1,Elmo1,Emp1,Emp3,Fnip2,Gba,Gdf6,Hmox1,Il1a,Inpp5d,Itgam,Naip2,Naip5,Ncf1,Nek6,Ngf,Olr1,P2rx4,P2rx7,Plau,Rps6ka2,Spi1,Steap3,Tgfb1,Tnfaip3,Tnfrsf11b,Tnfrsf1b,Tnfrsf23,Tnfrsf26,Tyrobp,Unc5b
regulation of sequestering of calcium ion	9.03e-08	3	Ank2,Asph,Cacna1c,Capn3,Casq1,Ccl19,Ccl3,Ccr5,Cemip,Chd7,Cx3cl1,Cxcr3,Cyba,Diaph1,Dmd,F2r,Gpr39,Htr2b,Itgav,Itpr1,Itpr3,Jph2,Lyn,Mcoln2,Mcoln3,Myo5a,Ngf,P2rx7,P2ry6,Plcb2,Plcg2,Plcl2,Ptk2b,Ptpn6,Rasa3,Sepn1,Slc25a23,Slc8a1,Slc8b1,Tgfb1,Tgfb2,Tpcn2,Trpm2,Ubash3b	No common gene
negative regulation of cell development	9.08e-08	2	Actr3,Adam17,Adgrg1,Apoe,Arhgef2,Atp1b2,B2m,Bex1,Bmpr1a,Calr,Cav3,Ccr5,Cd38,Col3a1,Cspg4,Ctsz,D8Ertd82e,Dab2,Dmd,Dnajb11,Dpysl3,Dynlt1b,Efna5,Epha3,Erbb4,Fat3,Fgf13,Fgfr3,Flna,Frzb,Gfi1,Grb14,H2-D1,H2-K1,Hey1,Id2,Id4,Igf1,Il1a,Il1b,Itgb1,Lrp1,Mag,Map4k4,Mbd1,Meis1,Mylip,Ngef,Notch1,Nr1d1,Ntrk3,Pbx1,Pitx3,Plk2,Postn,Ptprz1,Rab29,Rgs4,Rtn4rl2,Sema3a,Sema3c,Sema3d,Sema3g,Sema4d,Sema5a,Sema6b,Sema6c,…	Apoe,Atp1b2,Bmpr1a,Cd38,Ctsz,Dmd,Fgf13,Grb14,H2-D1,H2-K1,Il1b,Meis1,Mylip,Ptprz1,Rgs4,Rtn4rl2,Sema3c,Sema3d,Sema3g,Sema5a,Sema6b,Thrb
regulation of endopeptidase activity	9.25e-08	3	Acer2,Adora2a,Agt,Aim2,Anxa2,Anxa8,Arrb1,Arrb2,Asph,Atp13a2,Bak1,Bcl2l11,Bid,Bok,Bst2,C3,C4b,Card9,Casp1,Casp8,Cd109,Cd44,Col4a3,Cstb,Ctgf,Ctla2b,Ctsd,Ctsh,Cyr61,Dap,Egln3,F2r,F3,Fcmr,Furin,Gpx1,Gsn,Hgf,Hip1r,Igf1,Il6,Itih2,Itih3,Itih4,Lef1,Lgmn,Lxn,Lyn,Mefv,Mical1,Mkl1,Naip2,Naip5,Naip6,Ndufa13,Ngf,Nkx3-1,Nlrc4,Nlrp1b,Nlrp3,Nod1,Pawr,Perp,Plaur,Pmaip1,Ptgs2,Rag1,Renbp,Rock1,Rps6ka1,S100a8,S100a9…	Mefv,Syk,Vsir
regulation of protein localization	9.6e-08	4	Abca7,Abcg1,Acsl4,Actb,Actr3,Adam10,Adam9,Adora2a,Agt,Angpt1,Anxa1,Apod,Apoe,Ar,Arhgdia,Arhgef5,Arpc2,Arrb1,Asph,Astn2,Atp13a2,Atp2b4,C1qtnf3,C2cd2l,Cacna1d,Cadm1,Camk1,Camk2a,Camk2g,Camk2n1,Camk4,Card10,Casp1,Ccl2,Cd14,Cd200,Cd22,Cd300c2,Cd34,Cd38,Cd40,Cemip,Cfl1,Chchd4,Clec4e,Clec4n,Clec5a,Cln3,Csk,Ctsd,Cx3cl1,Dab2,Dbn1,Dclk1,Dclk3,Ddi2,Edem1,Edem2,Efna5,Egfr,Epha2,Epha3,Ephb2,Erbb4,Erp29,F2r,F…	Abcg1,Cd300c2,Fgr,Itgam,Lcp1,Stac2,Syk,Tyrobp
regulation of neuron projection development	9.91e-08	4	Abl2,Actr2,Actr3,Adam10,Adam17,Agt,Apoe,Atp1b2,B2m,Baiap2,Bdnf,Camk1,Camk1d,Camk2g,Ccr5,Cd38,Cdh4,Cfl1,Cobl,Crabp2,Cspg4,Ctsz,Cx3cl1,Cxcl12,Cxcl5,Cxcr4,Cyfip1,D8Ertd82e,Dab2,Dbn1,Dixdc1,Dmd,Dpysl3,Dynlt1b,E430025E21Rik,Efemp1,Efhc2,Efna5,Epha3,Ephb2,Ephb3,Fat3,Fbxo31,Fes,Fgf13,Flna,Fn1,Fzd1,Fzd4,Gfi1,Gprc5b,Grn,H2-D1,H2-K1,Hcls1,Hecw2,Hgf,Il6,Iqgap1,Itga6,Itgb1,Itm2c,Itpr1,Kif1a,Kremen1,Lif,Lpar1…	No common gene
negative regulation of macromolecule metabolic process	1.02e-07	4	3110043O21Rik,Abca7,Ace,Acer2,Acod1,Acp5,Actb,Acvr1b,Adar,Adora2a,Agt,Ahr,Aif1,Angpt1,Ankrd13b,Anxa1,Anxa2,Anxa4,Anxa8,Apoa1,Apobec1,Apod,Apoe,Aqp11,Ar,Arrb1,Arrb2,Asah1,Atf3,Atp2b1,Atp2b4,Axin2,Bace2,Bach1,Bak1,Basp1,Batf3,Bbs4,Bcl3,Bex4,Brip1,Bst2,Btk,C1qtnf3,C3,C4b,Calr,Camk2n1,Capn3,Cav3,Cblb,Cbx5,Cbx6,Cbx7,Ccdc3,Ccl3,Ccnd1,Ccr1,Cd109,Cd200,Cd200r1,Cd276,Cd300a,Cd34,Cd38,Cd44,Cd59a,Cd83,Cd84,…	Cd300a,Fcgr2b,Pirb,Slc11a1,Socs3,Spi1,Tyrobp,Vsir
regulation of ion transport	1.03e-07	3	Abca7,Abcb4,Acsl4,Adora2a,Agt,Ahr,Ank2,Apoa1,Apoe,Arrb2,Asph,Atp1b2,Atp2b1,B2m,Bak1,Cacna1c,Cacna1d,Cacna2d1,Cacnb2,Cacng6,Capn3,Casq1,Cav3,Ccl12,Ccl2,Ccl3,Ccl4,Ccr1,Cd300a,Cd63,Cd84,Cebpb,Cemip,Cfl1,Chd7,Clic1,Cox17,Ctss,Cx3cl1,Cxcl1,Cxcl12,Cxcr3,Cxcr4,Cyba,Cybb,Cyp4f18,Diaph1,Dmd,Dmpk,Edn1,F2r,Fgf14,Fhl1,Flna,Fxyd5,Gm7694,Gpr35,Gpr39,Hecw2,Hvcn1,Icam1,Igf1,Il1a,Il1b,Il1rn,Itgb1,Itpr1,Jak3,Jph2,…	Cd300a,Cybb,Gpr35,Hvcn1,Stac2,Syk
regulation of peptide transport	1.03e-07	4	1500015O10Rik,Abcg1,Acsl4,Actr3,Adam9,Adora2a,Agt,Angpt1,Anxa1,Apod,Apoe,Arhgef5,Arpc2,Arrb1,Asph,Atp13a2,C1qtnf3,C2cd2l,Cacna1d,Cadm1,Camk1,Camk2n1,Camk4,Casp1,Ccl2,Cd14,Cd200,Cd22,Cd300c2,Cd34,Cd38,Cd40,Cd74,Cemip,Chchd4,Chd7,Clec4e,Clec4n,Clec5a,Cln3,Csk,Cx3cl1,Edem1,Edem2,Efna5,Egfr,Erp29,F2r,F2rl1,Ffar4,Fgr,Flna,Frmd4a,Glul,Gpr39,H2-T23,Hcar2,Hcls1,Hdac9,Hif1a,Hmgn3,Hsp90aa1,Htr2b,Hyal2,Igf1…	Abcg1,Cd300c2,Fgr,Itgam,Lcp1,Syk
positive regulation of leukocyte mediated immunity	1.06e-07	4	B2m,Btk,C3,Cadm1,Ccl2,Cd40,Clec7a,Cxcl1,F2rl1,Fam49b,Fcer1g,Fcgr1,Fcgr3,Fgr,Gab2,H2-D1,H2-K1,H2-T23,Il1b,Il4ra,Il6,Itgam,Itgb2,Lamp1,Mlh1,Mr1,Nectin2,Nlrp3,P2rx7,Pnp,Ptafr,Scimp,Sh2d1a,Sh2d1b1,Stxbp2,Syk,Tgfb1,Tnf,Tnfsf13,Tyrobp,Vav1	Fcer1g,Fcgr1,Fcgr3,Fgr,Itgb2,Tyrobp
regulation of cellular localization	1.12e-07	3	Abca7,Abr,Actb,Actr3,Adam10,Adora2a,Ank2,Anxa2,Apod,Ar,Arpc2,Arrb1,Asph,Astn2,Atp13a2,Atp2b4,Bace1,Bak1,C2cd2l,Cacna1c,Cacna1d,Cacna2d1,Cacnb2,Camk1,Camk2g,Camk2n1,Camk4,Capn3,Card10,Casq1,Cav3,Ccl19,Ccl2,Ccl3,Ccr2,Ccr5,Cd300a,Cd84,Ceacam1,Cemip,Cfl1,Chd7,Cln3,Csk,Cx3cl1,Cxcr3,Cyba,Cyfip1,Cyth1,Dab2,Dclk1,Ddi2,Diaph1,Dmd,Edem1,Edem2,Efna5,Epha2,Epha3,Erbb4,F2r,F2rl1,Fam65b,Fcer1g,Fes,Fgf14,Fgr,Fl…	Cd300a,Fcer1g,Fes,Fgr,Hcls1,Itgam,Itgb2,Lcp1,Stac2,Syk,Tyrobp,Ucp2
regulation of actin filament organization	1.21e-07	4	3110043O21Rik,Actg1,Actr2,Actr3,Apoa1,Arap1,Arhgef15,Arhgef5,Arpc1b,Arpc2,Arpc3,Arpc4,Arpc5,Baiap2,Bbs4,Capg,Capzb,Ccl24,Cd47,Cdc42ep3,Cfl1,Coro1b,Cotl1,Ctgf,Cx3cl1,Cyfip1,Dbn1,Dstn,E430025E21Rik,Eln,Epha1,Eps8,Esam,Evl,F2rl1,Fam49b,Flna,Fmn1,Gpr65,Grb2,Gsn,Hcls1,Hip1r,Icam1,Iqgap2,Kank2,Kank3,Kank4,Kirrel,Lima1,Limch1,Lmod1,Lpar1,Mkks,Mtpn,Myoc,Nckap1l,Phldb2,Plek,Plekhh2,Ppm1e,Prex1,Prkcd,Prkcq…	Cotl1
regulation of interleukin-8 production	1.21e-07	5	Afap1l2,Anxa1,Anxa4,Arrb1,Bcl3,Cd14,Cd244,Cd74,Clec7a,F2r,F2rl1,Hyal2,Il1b,Lbp,Myd88,Prkd2,Serpine1,Ssc5d,Syk,Tlr1,Tlr2,Tlr4,Tlr6,Tlr7,Tlr8,Tlr9,Tmsb4x,Tnf,Wnt5a	Syk
oxidation-reduction process	1.24e-07	2	Akr1a1,Akr1b8,Aldh18a1,Aldh3b1,Alox5ap,Apoa1,Apoa2,Bckdhb,Bdnf,Bid,Blvrb,C1qtnf9,Ch25h,Chchd4,Coq7,Cox6a1,Cox6c,Cox7a1,Cox7c,Cox8a,Cox8b,Cp,Cyba,Cybb,Cycs,Cyp2b10,Cyp4b1,Cyp4v3,Degs1,Ech1,Egln1,Fmo1,Glrx5,Gmpr,Gpx1,Gpx4,H2-Ke6,Higd2a,Hmox1,Ifi30,L2hgdh,Lacc1,Lepr,Lox,Loxl2,Loxl3,Loxl4,Maob,Mical1,Mlycd,Moxd1,Ncf1,Ncf2,Ncf4,Ndufa1,Ndufa12,Ndufa13,Ndufa2,Ndufa3,Ndufa5,Ndufa6,Ndufa8,Ndufb10,Ndufb11,…	Apoa1,Cox7c,Cybb,Ech1,Egln1,Glrx5,Loxl2,Ndufa13,Ndufa6,Ndufb5,Ndufc1,Ndufs7,Ptgs2,Uqcr11
regulation of protein transport	1.3e-07	4	Abcg1,Acsl4,Actr3,Adam9,Adora2a,Agt,Angpt1,Anxa1,Apod,Apoe,Arhgef5,Arpc2,Arrb1,Asph,Atp13a2,C1qtnf3,C2cd2l,Cacna1d,Cadm1,Camk1,Camk2n1,Camk4,Casp1,Ccl2,Cd14,Cd200,Cd22,Cd300c2,Cd34,Cd38,Cd40,Cemip,Chchd4,Clec4e,Clec4n,Clec5a,Cln3,Csk,Cx3cl1,Edem1,Edem2,Efna5,Egfr,Erp29,F2r,F2rl1,Ffar4,Fgr,Flna,Frmd4a,Glul,Gpr39,H2-T23,Hcar2,Hcls1,Hdac9,Hif1a,Hmgn3,Hsp90aa1,Htr2b,Hyal2,Igf1,Il1a,Il1b,Il33,Il6,Inhb…	Abcg1,Cd300c2,Fgr,Itgam,Lcp1,Syk
positive regulation of chemokine production	1.41e-07	4	Adam17,Aif1,Cd74,Cd84,Csf1r,Havcr2,Il1b,Il33,Il4ra,Il6,Il6ra,Lbp,Lgals9,Lrp1,Mcoln2,Myd88,Postn,Syk,Ticam2,Tlr2,Tlr4,Tlr7,Tlr9,Tnf,Wnt5a	Csf1r,Il6ra,Lbp,Syk,Tlr9
regulation of leukocyte mediated cytotoxicity	1.52e-07	2	Arrb2,B2m,Cadm1,Ccl2,Clec2d,Cxcl1,Cxcl5,F2rl1,Fam49b,H2-D1,H2-K1,H2-T23,Havcr2,Igf2,Il7r,Itgam,Lamp1,Lep,Lgals9,Mr1,P2rx7,Pnp,Ripk3,Sh2d1a,Sh2d1b1,Tyrobp,Vav1	Arrb2,Ccl2,Cxcl1,Havcr2,Il7r,Itgam,P2rx7,Sh2d1b1,Tyrobp,Vav1
regulation of lymphocyte differentiation	1.59e-07	5	Adam8,Anxa1,Ccl19,Ccr2,Cd44,Cd74,Cd83,Ctla2a,Dtx1,Fgl2,Flt3,H2-Aa,H2-DMa,Hsp90aa1,Id2,Ihh,Il1b,Il1rl2,Il4ra,Il6,Il7r,Inpp5d,Jak3,Lef1,Lgals9,Loxl3,Mdk,Mmp14,Myb,Nckap1l,Nfam1,Nfkbiz,Nlrp3,Pglyrp1,Pnp,Ptpn6,Rag1,Rara,Rltpr,Runx1,Runx3,Sfrp1,Shb,Slamf8,Sox4,Syk,Tgfb1,Tgfbr2,Tlr9,Vsir,Zbtb7b,Zc3h12a,Zmiz1	Nfam1,Syk
antigen processing and presentation of peptide antigen via MHC class II	1.63e-07	2	Cd74,Fcer1g,Fcgr2b,H2-Aa,H2-Ab1,H2-DMa,H2-DMb1,H2-Eb1,Ifi30,March1,Unc93b1	Cd74,Fcer1g,Fcgr2b,H2-Aa,H2-Ab1,H2-DMa,H2-DMb1,H2-Eb1,Ifi30,March1,Unc93b1
regulation of transferase activity	1.67e-07	4	1810011O10Rik,Ace,Actb,Adam17,Adam8,Adam9,Adar,Adora2a,Afap1l2,Agt,Angpt1,Apoe,Arhgef5,Arrb1,Arrb2,Atp2b4,Axin2,Btc,C1qtnf2,C1qtnf9,C5ar1,Camk1,Camk2n1,Camkk1,Card10,Cav3,Cblb,Ccl19,Ccnd1,Ccnl1,Cd300a,Cd40,Cd74,Cd86,Cdkn1a,Cdkn1c,Ceacam1,Cemip,Chil1,Chordc1,Clu,Coro1c,Csf1r,Csk,Cspg4,Cyr61,Dab2,Dcun1d3,Dlg3,Dusp18,Edn1,Egfr,Emp2,Epha1,Epha2,Epha3,Ephb2,Ephb3,Ephb6,Erbb4,Ereg,Ern1,Erp29,F2r,Fam212…	Cd300a,Csf1r,Fgr,Ncf1,Slc11a1,Socs3,Syk
negative regulation of transport	1.76e-07	4	Abca7,Abr,Ace,Acsl4,Ahr,Ankrd13b,Anpep,Anxa1,Apoc1,Apod,Apoe,Bok,Bst2,Cav3,Ccr2,Cd200,Cd22,Cd300a,Cd300lf,Cd47,Cd74,Cd84,Ceacam1,Cnn2,Csk,Cttnbp2nl,Cx3cl1,Cyfip1,Cyp4f18,Ddi2,Edn1,Enpp1,Epha3,Ephb2,Erp29,F2r,Fabp5,Fcgr2b,Frmd4a,Gpr35,Gpr39,Hdac9,Hecw2,Hmox1,Icam1,Igfbp3,Il1b,Il1rn,Il33,Il6,Inhbb,Itgav,Kcna5,Kcnab1,Kcnh2,Lep,Lgals3,Lgals9,Lgr4,Lif,Lrpap1,Madd,Maob,Map1b,Map4k4,Mctp1,Mdfic,Midn,Mpv…	Cd300a,Fcgr2b,Gpr35,Tnfrsf1b
response to mechanical stimulus	1.78e-07	4	Abhd12,Abl2,Arhgdia,Bace1,Bak1,Cav3,Ccl2,Cd40,Chil1,Cnn2,Col1a1,Col3a1,Cxcl12,Cxcr4,Cyba,Dcn,Dmd,Edn1,Egfr,Endog,Fam65b,Foxp2,Gadd45a,Gfi1,Hpn,Igf1,Igfbp2,Ihh,Il1b,Il6,Itga2,Junb,Kcna5,Kcnj2,Mag,Map1b,Mdk,Mkks,Mmp14,Mmp2,Mtpn,Nfkbia,Nos1,Nrxn2,P2rx7,Pawr,Pde2a,Piezo1,Piezo2,Postn,Ptch1,Ptgs2,Ptk2b,Scx,Serpine2,Shank3,Slc12a2,Slc1a3,Slc2a1,Slc8a1,Sost,Src,Stat1,Tgfb1,Tgfbr2,Thbs1,Tifab,Tlr4,Tlr7,T…	No common gene
aminoglycan metabolic process	1.78e-07	3	B3gnt2,B3gnt3,B3gnt7,B3gnt9,B4galt5,Bgn,Cd44,Cemip,Chil1,Chil3,Chst1,Chst11,Chsy1,Dse,Egflam,Ext1,Gns,Has1,Hexa,Hexb,Hgf,Hyal2,Ids,Il1b,Itih2,Itih3,Itih4,Lyve1,Mamdc2,Ndst2,Pglyrp1,Pim1,Pxylp1,Tgfb1,Xylt1,Xylt2	B4galt5
T cell differentiation	1.83e-07	3	Abl2,Adam17,Anxa1,B2m,Batf,Bcl3,Ccr9,Cd74,Cd8a,Cdk6,Chd7,Clec4d,Clec4e,Dll4,Dock2,Fcer1g,Flt3,Fzd7,Gba,H2-DMa,Il6,Il7r,Jag2,Lef1,Lep,Lepr,Lfng,Ly9,Mafb,Mr1,Pla2g2d,Prex1,Psap,Rag1,Rag2,Ripk3,Runx2,Satb1,Sox4,Stat3,Syk,Tgfb1,Themis,Tnfsf8,Vav1,Zbtb7b	Fcer1g,Mafb,Syk
negative regulation of immune response	1.88e-07	4	Abr,Acod1,Adar,Anxa1,Apoa1,Arrb2,Bst2,Ccr1,Ccr2,Cd300a,Cd59a,Cd84,Ceacam1,Clec2d,Col3a1,Dhx58,Enpp3,Fcgr2b,Fgl2,Gpx1,Grn,H2-T23,Havcr2,Hmox1,Igf2,Il33,Il4ra,Il7r,Inpp5d,Jak3,Lgals3,Lgals9,Loxl3,Mmp12,Nlrc5,Parp14,Pglyrp1,Ptpn6,Samhd1,Serping1,Sh2d1b1,Slamf8,Tgfb1,Tgfb2,Tgfb3,Tnf,Tnfaip3,Tyro3,Vsir,Zbtb7b,Zc3h12a	Cd300a,Fcgr2b
negative regulation of gene expression	1.98e-07	2	Acod1,Acp5,Acvr1b,Adar,Agt,Ahr,Aif1,Anxa1,Anxa4,Apod,Apoe,Ar,Arrb1,Arrb2,Atf3,Atp2b1,Atp2b4,Bach1,Bak1,Basp1,Batf3,Bbs4,Bcl3,Brip1,Bst2,Btk,Calr,Capn3,Cbx5,Cbx6,Cbx7,Ccdc3,Ccl3,Ccnd1,Ccr1,Cd200,Cd200r1,Cd276,Cd38,Cd59a,Cd83,Cd84,Cdk6,Cdkn1a,Ceacam1,Cebpb,Ciita,Cirbp,Cmklr1,Cpeb4,Csk,Ctla2a,Ctsz,Cx3cl1,Cx3cr1,Dab2,Dact1,Dhx58,Dkk3,Dll4,Dnajb5,Dnmt3a,E2f1,Edn1,Eid1,Eif4ebp1,Eif4ebp2,Eif6,Elk3,Eng,E…	Acod1,Apod,Apoe,Bcl3,Bst2,Btk,Ccdc3,Ccr1,Cd38,Cdkn1a,Ciita,Ctsz,Dact1,Dll4,Epha2,Fcgr2b,Foxp2,Grem1,Havcr2,Hcls1,Hdac9,Ifi204,Ifi205,Il1b,Il1r2,Inpp5d,Irf8,Jak3,Lbp,Mef2c,Mefv,Mmp8,Mnda,Nfatc1,Nfatc2,Nfib,Nfkb2,Nkx3-1,Nos2,Nr1h3,Osr1,Parp14,Pdgfb,Pkia,Plk3,Pnldc1,Ptbp2,Rbms3,Rock1,Runx3,Satb1,Sbno2,Slc11a1,Sox18,Spi1,Srgn,Thrb,Tlr8,Tlr9,Tnfrsf9,Tyrobp,Vsir,Xdh,Zc3h12d,Zmynd15
positive regulation of proteolysis	1.98e-07	3	Acer2,Adam8,Adam9,Aim2,Apoe,Arrb1,Bak1,Bcl2l11,Bid,Bok,Capn3,Card9,Casp1,Casp8,Ccbe1,Cfl1,Clec3b,Clu,Col4a3,Ctgf,Ctsc,Ctsd,Ctsh,Cyr61,Dab2,Dap,Edem1,Edem2,F2r,F3,Fbln1,Fn1,Gba,Grn,Gsn,Hip1r,Hpn,Il1b,Il33,Lgmn,Lyn,Mefv,Mmp14,Myh9,Ndufa13,Ngf,Nkx3-1,Nlrc4,Nlrp1b,Nlrp3,Nod1,Nupr1,Pcolce,Pcolce2,Perp,Plk2,Plk3,Pmaip1,Prickle1,Psen2,Ptk2b,Rnf180,Rnf19b,Sh3rf2,Slc11a2,Spon1,Src,St18,Stat3,Syk,Tnf,Tnfrs…	Ctsh,Lgmn,Syk,Tnfrsf1b
collagen fibril organization	1.99e-07	5	Acan,Adamts2,Anxa2,Col14a1,Col1a1,Col1a2,Col24a1,Col2a1,Col3a1,Col5a1,Col5a2,Cyp1b1,Dpt,Ext1,Grem1,Lox,Loxl2,Loxl3,Loxl4,Lum,Optc,P3h1,P4ha1,Plod3,Scx,Sfrp2,Tgfb2,Tgfbr1	Col1a1,Loxl2
B cell mediated immunity	2e-07	6	Batf,Bcl3,Btk,C1qa,C1qb,C1qc,C1ra,C1s1,C2,C3,C4b,Cd55,Cd74,Cfi,Cr2,Crlf2,Fcer1g,Fcgr1,Fcgr2b,Fcgr3,Fgl2,H2-Ab1,H2-DMa,Il4ra,Inpp5d,Irf7,Mlh1,Myd88,Pirb,Pou2f2,Prkcd,Serping1,Tnfsf13	C1qb,C1qc,Pirb
positive regulation of protein serine/threonine kinase activity	2.1e-07	4	1810011O10Rik,Adam17,Adam8,Adam9,Agt,Arhgef5,Arrb1,Atp2b4,C1qtnf2,C1qtnf9,Camk1,Ccl19,Ccnd1,Cd40,Cd74,Ceacam1,Cemip,Csf1r,Csk,Cspg4,Dab2,Edn1,Egfr,Ern1,Erp29,F2r,Fgd2,Fgf1,Fgf18,Flt1,Fzd4,Gadd45a,Gadd45b,Gdf15,Gpr39,Hgf,Htr2b,Igf1,Igf2,Igfbp6,Il1b,Il1rn,Iqgap1,Ksr1,Lgals9,Lpar1,Madd,Map3k11,Map3k6,Map4k2,Mdfic,Mef2c,Ntf3,Ntrk3,P2rx7,Parp8,Pde5a,Pdgfa,Pdgfb,Pdgfc,Pdgfd,Pik3cg,Pik3r5,Pim1,Prkcd,Pro…	Csf1r,Syk
immune response-regulating signaling pathway	2.16e-07	3	Btnl9,C3ar1,C5ar1,Cblb,Cd276,Cd38,Cd40,Clec4d,Clec4e,Cmklr1,Cr2,Ctsh,Fcer1g,Fcgr1,Fcgr2b,Fcgr3,Fcgr4,Fyb,Lat2,Lyn,Mef2c,Myo1g,Nckap1l,Nfam1,Nfatc2,Nfkbiz,Nras,Plcg2,Prkd2,Psen2,Ptpn6,Rftn1,Rltpr,Shb,Syk,Tec,Themis,Themis2,Tlr2,Tlr4,Tnfrsf21,Vav3,Zc3h12a	C3ar1,Ctsh,Fcgr2b,Fcgr4,Nckap1l,Nfam1,Syk,Tlr2
transmembrane transport	2.16e-07	2	AA467197,Abca1,Abca8a,Abca8b,Abcb4,Abcc3,Abcg1,Anxa2,Aqp11,Aqp5,Atox1,Atp13a2,Atp1b2,Atp2b1,Atp6ap1,Atp6v0a1,Atp6v0b,Atp6v0c,Atp6v0d1,Atp6v0d2,Atp6v0e,Atp6v0e2,Atp6v1a,Atp6v1b2,Atp6v1c1,Atp6v1e1,Bak1,Cacna1c,Cacna1d,Cacnb2,Cacng6,Ccdc109b,Ccl19,Ccl3,Ccr5,Clca3a1,Clcn7,Clic1,Cln8,Cox6a1,Cox7c,Cox8a,Cybb,Emb,F2r,Fam26e,Folr2,Gabra3,Gja4,Gja6,Gjb3,Gjb4,Gjb5,Gjc1,Hpn,Htr2b,Hvcn1,Itgav,Itpr1,Itpr3,Kcn…	Abca1,Abca8b,Abcc3,Abcg1,Anxa2,Atp13a2,Atp2b1,Atp6v0a1,Atp6v0c,Atp6v0d2,Atp6v1a,Atp6v1b2,Atp6v1c1,Ccdc109b,Ccl3,Ccr5,Clcn7,Clic1,Cln8,Cybb,F2r,Folr2,Gjb3,Gjb4,Gjb5,Htr2b,Hvcn1,Kcnk13,Lasp1,Mcoln2,Mcoln3,Mfsd1,Mfsd12,Mfsd7b,P2rx4,P2rx7,Pdpn,Plcl2,Scn1b,Slc11a1,Slc15a3,Slc24a3,Slc25a13,Slc29a3,Slc35e4,Slc35f6,Slc37a2,Slc39a11,Slc39a6,Slc41a2,Slc6a8,Slc7a2,Slc7a7,Slc8b1,Slco2a1,Steap3,Stra6l,Tmem144…
regulation of myeloid leukocyte mediated immunity	2.25e-07	6	Abr,Btk,C3,Ccr2,Cd300a,Cd84,Cxcl1,Cxcl5,F2rl1,Fcer1g,Fcgr1,Fcgr3,Fes,Fgr,Gab2,H2-T23,Hmox1,Il4ra,Itgam,Itgb2,Lyn,Ptafr,Stxbp2,Syk,Tyrobp	Fgr,Itgb2,Tyrobp
regulation of cell-substrate adhesion	2.3e-07	6	Acer2,Actg1,Apoa1,Apod,Arpc2,Bst1,Calr,Ccdc80,Cdk6,Cfl1,Col16a1,Col1a1,Col8a1,Coro1c,Cyr61,Dab2,Dbn1,Dmd,Ecm2,Efna5,Egflam,Emp2,Epha1,Epha3,Fam107a,Fbln1,Fbln2,Flna,Fmn1,Fn1,Fzd4,Fzd7,Grem1,Iqgap1,Itga5,Itga6,Itgb1,Limch1,Lims2,Lrp1,Map4k4,Mdk,Mmp12,Mmp14,Myoc,Nid1,Ninj1,Notch1,Npnt,P4hb,Pcsk5,Pdpn,Phldb2,Pik3cb,Plau,Postn,Prex1,Ptk2b,Ptprz1,Rin2,Rock1,Rsu1,Serpine1,Smoc2,Spock2,Spp1,Src,Thbs1,Vcl	No common gene
electron transport chain	2.32e-07	1	Coq7,Cox6c,Cox7a1,Cox7c,Cox8b,Cybb,Cycs,Glrx5,Ndufa12,Ndufa5,Ndufa8,Ndufb6,Ndufc2,Steap4,Uqcc3,Uqcr11	n/a (just one condition)
regulation of JNK cascade	2.34e-07	2	Card9,Ccl19,Ctgf,Dab2,Dact1,Edn1,Ern1,F2rl1,Fcgr2b,Fgd2,Flt4,Fzd4,Gadd45a,Gadd45b,Il1a,Il1b,Il1rn,Map4k2,Map4k4,Mdfic,Mmp8,Mturn,Myd88,Ncf1,Nod1,Ptk2b,Ptpn1,Rap2a,Rassf2,Sash1,Sfrp1,Sfrp5,Sh3rf2,Sirpa,Syk,Taok3,Tlr4,Tlr6,Tlr9,Tnf,Tnfrsf11a,Tnik,Trf,Wnt16,Wnt5a,Zak,Zeb2	Dab2,Edn1,Fcgr2b,Fzd4,Gadd45a,Il1a,Il1rn,Map4k2,Mdfic,Ncf1,Ptpn1,Rap2a,Sfrp1,Sirpa,Syk,Taok3,Tlr4,Zeb2
chemokine-mediated signaling pathway	2.37e-07	2	Ccl12,Ccl19,Ccl2,Ccl24,Ccl3,Ccl4,Ccl6,Ccl7,Ccl8,Ccl9,Ccr1,Ccr2,Ccr5,Ccr9,Cx3cl1,Cx3cr1,Cxcl1,Cxcl12,Cxcl13,Cxcl2,Cxcl5,Cxcr3,Cxcr4,Cxcr5,Gpr35,Ptk2b	Ccl2,Ccl3,Ccl4,Ccl6,Ccl7,Ccr5,Cx3cl1,Cx3cr1,Cxcl1,Gpr35
cell morphogenesis involved in neuron differentiation	2.55e-07	4	3110043O21Rik,Abl2,Alcam,Apbb2,B4galt5,B4galt6,Bmpr1b,Boc,Bsg,Camk2a,Cdh11,Cdh4,Cobl,Csf1r,Ctnnd2,Cxcl12,Cxcr4,Cyfip1,Dact1,Dclk1,Dock7,Dst,Efna5,Efnb1,Egflam,Egr2,Emb,Enah,Epha1,Epha2,Epha3,Ephb2,Ephb3,Evl,Fgfr2,Fgfr3,Flrt2,Fmn1,Gas1,Gdf7,Hexa,Hsp90aa1,Id2,Itga4,Itgb1,Lama2,Lgr4,Lrp1,Lrp4,Lrtm1,Map1a,Map1b,Map6,Matn2,Mef2c,Mfsd2a,Myh10,Myo7a,Ncam1,Nexn,Nfasc,Nfib,Notch1,Nptx1,Nrp2,Ntf3,Phactr1,P…	Csf1r,Dact1
regulation of lymphocyte mediated immunity	2.55e-07	3	Arrb2,B2m,Btk,C3,Cadm1,Ccr2,Cd40,Ceacam1,Clec2d,Fam49b,Fcer1g,Fcgr1,Fcgr2b,Fcgr3,H2-D1,H2-K1,H2-T23,Havcr2,Igf2,Il1b,Il6,Il7r,Lamp1,Lep,Lgals9,Mlh1,Mr1,Nectin2,Nlrp3,P2rx7,Pnp,Ptpn6,Ripk3,Sh2d1a,Sh2d1b1,Tgfb1,Tnf,Tnfrsf1b,Tnfsf13,Vav1,Vsir,Was	Fcer1g,Fcgr1,Fcgr2b,Fcgr3,Havcr2,Tnfrsf1b,Vsir
phosphorylation	2.63e-07	3	Abl2,Acvr1b,Adam10,Agt,Aldh18a1,Atp13a2,Bdnf,Bid,Bmpr1a,Bmpr1b,Bpgm,Btk,Camk1,Camk1d,Camk2g,Camk4,Camkk1,Ccl12,Ccl19,Ccl3,Ccnd1,Ccr5,Cdk18,Cdk20,Cdk6,Cdkn1a,Cerk,Cfl1,Ciita,Ckb,Clec1b,Cox6a1,Cox7c,Cox8a,Csf1r,Csk,Ctsh,D8Ertd82e,Dab2,Dclk1,Dgka,Dgkb,Dgkg,Dmpk,Dolk,Dyrk2,Eng,Epha1,Epha2,Epha3,Ephb3,Ephb6,Erbb4,Ern1,Fam126b,Fam20c,Fes,Fgf13,Fgf14,Fgfr2,Fgfr3,Fgr,Flt1,Flt3,Flt4,Fnip2,Gdf6,Gne,Gnptab,…	Cdk18,Csf1r,Fes,Fgr,Hck,Slc11a1,Socs3,Syk
regulation of cellular component biogenesis	2.76e-07	4	3110043O21Rik,Abca1,Ace,Actg1,Actr2,Actr3,Adgrl1,Agt,Ahr,Antxr1,Apoa1,Apobec1,Apod,Apoe,Arap1,Arhgef15,Arhgef2,Arhgef5,Arhgef9,Arpc1b,Arpc2,Arpc3,Arpc4,Arpc5,Atp13a2,Baiap2,Bak1,Bbs4,Bcl2l11,Bdnf,Bid,Capg,Capzb,Cav3,Ccl19,Ccl24,Cd47,Cdc34,Cdc42ep3,Cdh5,Cep97,Cfl1,Chmp4c,Cln3,Clu,Cobl,Col16a1,Colq,Coro1b,Coro1c,Cotl1,Ctgf,Cx3cl1,Cxcl13,Cyfip1,Cyr61,Dact1,Dbn1,Dpysl3,Dzip1,E430025E21Rik,Edn1,Efna5,…	Cotl1,Hck,Lcp1,Syk
positive regulation of protein secretion	2.79e-07	4	Abcg1,Acsl4,Adam9,Adora2a,Agt,Arrb1,Atp13a2,C1qtnf3,C2cd2l,Cacna1d,Cadm1,Camk2n1,Casp1,Cd14,Cd300c2,Cd34,Cd38,Clec4e,Clec4n,Clec5a,Egfr,F2rl1,Fgr,Frmd4a,Glul,Gpr39,H2-T23,Hcar2,Hif1a,Htr2b,Igf1,Il1a,Il33,Il6,Kcnn4,Lepr,Lrp1,Mmp13,Myh10,Myom1,Myrip,P2rx7,Panx1,Ppard,Prkcq,Rbp4,Rgcc,Scamp5,Sorl1,Sox4,Src,Syk,Tgfb1,Tgfb2,Tgfb3,Tlr2,Tlr4,Tnf,Trem2,Trpm2,Wls	Abcg1,Cd300c2,Fgr,Syk
integrin-mediated signaling pathway	2.85e-07	6	Apoa1,Col3a1,Ctgf,Fcer1g,Fermt3,Fgr,Fyb,Gab2,Itga11,Itga2,Itga4,Itga5,Itga6,Itga8,Itga9,Itgam,Itgav,Itgax,Itgb1,Itgb2,Itgb4,Plek,Ptk2b,Sema7a,Src,Syk,Tec,Tyrobp,Vav1,Vav3	Fgr,Itgb2,Tyrobp
plasma membrane bounded cell projection morphogenesis	3.08e-07	1	3110043O21Rik,Abl2,Alcam,Apbb2,B4galt5,B4galt6,Bmpr1b,Cdh4,Clu,Cobl,Csf1r,Cxcl12,Cxcr4,Cyfip1,Dact1,Dclk1,Dmd,Egflam,Egr2,Enah,Epha1,Epha2,Evl,Fmn1,Gas7,Hcls1,Iqgap1,Itga4,Lama2,Lgr4,Lrp1,Map4k4,Myh10,Myo16,Nckap1l,Nexn,Nfib,Ngf,Nptx1,Nrp2,Ntf3,Nyap1,Phactr1,Pip5k1c,Pitpna,Plxna1,Plxnb2,Plxnc1,Plxnd1,Ptpro,Ptprz1,Rhog,Rock1,Runx3,Scn1b,Sema3a,Sema3c,Sema3d,Sema3g,Sema4d,Sema5a,Sema6b,Sema6c,Sgk1,…	n/a (just one condition)
positive regulation of peptide secretion	3.16e-07	4	1500015O10Rik,Abcg1,Acsl4,Adam9,Adora2a,Agt,Arrb1,Atp13a2,C1qtnf3,C2cd2l,Cacna1d,Cadm1,Camk2n1,Casp1,Cd14,Cd300c2,Cd34,Cd38,Clec4e,Clec4n,Clec5a,Egfr,F2rl1,Ffar4,Fgr,Frmd4a,Glul,Gpr39,H2-T23,Hcar2,Hif1a,Htr2b,Igf1,Il1a,Il33,Il6,Kcnn4,Lepr,Lif,Lrp1,Mmp13,Myh10,Myom1,Myrip,P2rx7,Panx1,Pex5l,Ppard,Prkcq,Rab8b,Rasl10b,Rbp4,Rgcc,S100a8,S100a9,Scamp5,Sorl1,Sox4,Src,Syk,Tgfb1,Tgfb2,Tgfb3,Tlr2,Tlr4,Tnf,T…	Abcg1,Cd300c2,Fgr,Syk
regulation of actin polymerization or depolymerization	3.21e-07	2	Actr2,Actr3,Arpc1b,Arpc2,Arpc3,Arpc4,Arpc5,Baiap2,Capg,Capzb,Ccl24,Cdc42ep3,Cfl1,Coro1b,Cotl1,Cyfip1,Dstn,E430025E21Rik,Eln,Eps8,Evl,F2rl1,Fam49b,Fmn1,Grb2,Gsn,Hcls1,Hip1r,Icam1,Iqgap2,Kank3,Kank4,Kirrel,Lima1,Lmod1,Mtpn,Nckap1l,Plek,Prex1,Prkcd,Ptk2b,Rltpr,Sema5a,Ssh3,Tlr2,Tmod4,Tmsb10,Tmsb4x,Vill,Was,Wdr1	Actr2,Actr3,Arpc1b,Arpc4,Arpc5,Capg,Cfl1,Cotl1,Evl,Fmn1,Grb2,Hcls1,Mtpn,Nckap1l,Plek,Prex1,Ssh3,Tlr2,Vill
tissue morphogenesis	3.25e-07	5	Abl2,Acta2,Actb,Actg1,Actg2,Adam8,Agt,Ahr,Aldh1a3,Angpt1,Ar,Astn2,B4galt1,Bbs4,Bmpr1a,Btbd7,Casp8,Cc2d2a,Ccl11,Ccm2l,Cd44,Ceacam1,Celsr1,Cfl1,Chd7,Cobl,Col12a1,Col14a1,Col3a1,Col5a1,Col6a1,Cthrc1,Ctsh,Ctsl,Ctsz,Cxcl12,Cxcr4,Cyp7b1,Cyr61,Dchs1,Dlg3,Dll4,Dsp,Edn1,Egfr,Egln1,Enah,Eng,Epha2,Fat4,Fgf1,Fgf7,Fgfr2,Fgfr3,Flna,Flt1,Fmn1,Frzb,Fst,Fzd1,Gcnt1,Gcnt4,Gdf7,Gna13,Gpc3,Grb2,Grem1,Hand2,Hbegf,Heg1…	No common gene
positive regulation of cell killing	3.3e-07	2	B2m,Bcl2l11,Cadm1,Ccl2,Ccr5,Cd5l,Clec7a,Cxcl1,F2rl1,Fam49b,H2-D1,H2-K1,H2-T23,Itgam,Lamp1,Mr1,Nos2,P2rx7,Pnp,Sh2d1a,Sh2d1b1,Syk,Tyrobp,Vav1	Bcl2l11,Ccl2,Ccr5,Cd5l,Clec7a,Cxcl1,Itgam,P2rx7,Sh2d1b1,Syk,Tyrobp,Vav1
regulation of protein serine/threonine kinase activity	3.32e-07	4	1810011O10Rik,Actb,Adam17,Adam8,Adam9,Agt,Apoe,Arhgef5,Arrb1,Atp2b4,C1qtnf2,C1qtnf9,Camk1,Cav3,Ccl19,Ccnd1,Ccnl1,Cd300a,Cd40,Cd74,Cdkn1a,Cdkn1c,Ceacam1,Cemip,Chordc1,Csf1r,Csk,Cspg4,Dab2,Dusp18,Edn1,Egfr,Ephb2,Ern1,Erp29,F2r,Fam212b,Fgd2,Fgf1,Fgf18,Flt1,Fzd4,Gadd45a,Gadd45b,Gba,Gdf15,Gpr39,Heg1,Hgf,Hhex,Htr2b,Hyal2,Igf1,Igf2,Igfbp6,Il1b,Il1rn,Iqgap1,Ksr1,Lgals9,Lpar1,Lyn,Madd,Map3k11,Map3k6,Map4k…	Cd300a,Csf1r,Syk
export from cell	3.36e-07	3	1500015O10Rik,Abca1,Abcc1,Agt,Anxa1,Anxa3,Arfgap3,Arhgap17,Atp1b2,Atp2b1,Bdnf,Btk,C1qtnf5,Cacna1c,Ccl3,Ccr1,Cd300a,Cpe,Creb3l1,Crlf2,Ctgf,Dio2,E430025E21Rik,Edn1,Eng,Ephb6,Erp29,Fam129b,Fcer1g,Fcgr3,Fgf7,Furin,Fzd4,Gnptab,Hck,Hps1,Il1rn,Il6,Ildr2,Inhba,Kcna5,Kcnd3,Kcnh2,Kcnn4,Lat2,Lep,Ly6e,Lyn,M6pr,Mertk,Milr1,Myh10,Myh9,Myo1f,Myo1g,Myo5a,Nagpa,Nlrp3,Nos2,P2rx7,Pcsk5,Pex5l,Pi4k2a,Pip5k1c,Plek,Pou…	Abca1,Cd300a,Fcer1g,Fcgr3,Hck,Myo1f,Plek,Syk,Tnfaip2
defense response to bacterium	3.49e-07	5	Acp5,Adam17,Adamts4,Anxa3,B2m,Bcl3,C5ar1,Card9,Cebpb,Clec4d,Clec4e,Colec12,Cxcl13,Epha2,Fcer1g,Fcgr1,Fgr,Fpr2,H2-K1,H2-T23,Havcr2,Hck,Irf8,Lbp,Lcn2,Lyz1,Lyz2,Mpeg1,Mr1,Myd88,Myo1f,Naip2,Naip5,Naip6,Ncf1,Nlrc4,Nlrp3,Nod1,Nos2,P2rx7,Pglyrp1,Plac8,Prkcd,Rag2,Rbpj,Rnase6,Serpine1,Slamf8,Slc11a1,Ssc5d,Stab1,Syk,Tlr2,Tlr4,Tlr9,Tnf,Tnfrsf1a,Tnfsf8,Trem1,Trem2,Wfdc21	Fgr,Hck,Lyz2,Mpeg1,Myo1f,Slc11a1
positive regulation of cytosolic calcium ion concentration	3.6e-07	4	Abl2,Ackr2,Adcyap1r1,Agt,Asph,Bak1,C1qtnf1,C3ar1,C5ar1,Cacna1c,Cacna1d,Cacna2d1,Cacnb2,Capn3,Casq1,Cav3,Ccl19,Ccl3,Ccr1,Ccr2,Ccr5,Ccr9,Cd38,Cd52,Cemip,Cmklr1,Cx3cl1,Cx3cr1,Cxcl1,Cxcl13,Cxcl2,Cxcl9,Cxcr3,Cxcr4,Cxcr5,Edn1,F2r,F2rl1,Ffar4,Fpr2,Gna13,Gna15,Gpr157,Gpr35,Gpr39,Gpr4,Gpr65,Htr2b,Il1b,Itgav,Itpr1,Itpr3,Jak3,Jph2,Lpar1,Lpar6,Lrp1,Mcoln2,Mcoln3,P2rx4,P2rx7,P2ry6,Pawr,Pdgfra,Pik3cg,Plcb2,Plc…	Gpr35
negative regulation of defense response	3.78e-07	4	Abr,Acod1,Acp5,Adar,Adora2a,Aoah,Apoa1,Apod,Apoe,Arrb2,C1qtnf3,Ccr1,Cd276,Cd44,Cdh5,Ceacam1,Clec2d,Cnr2,Ctla2a,Cx3cl1,Cx3cr1,Dhx58,Enpp3,Fcgr2b,Ffar4,Fgl2,Fpr2,Gpx1,Grn,H2-T23,Havcr2,Hgf,Htra1,Igf2,Il1r2,Il22ra2,Lgals9,Mdk,Mefv,Metrnl,Mmp12,Nlrc5,Nlrp3,Nov,Nr1d1,Nr1h3,Nt5e,Parp14,Pglyrp1,Ppard,Samhd1,Serpinf1,Serping1,Sh2d1b1,Sirpa,Slamf8,Slit2,Socs3,Tnfaip3,Tnfaip6,Tnfaip8l2,Tnfrsf1a,Tnfrsf1b,Ty…	Fcgr2b,Socs3,Tnfrsf1b
negative regulation of nervous system development	3.99e-07	2	Actr3,Adam17,Adgrg1,Apoe,Arhgef15,Arhgef2,Atp1b2,B2m,Bex1,Bmpr1a,Calr,Ccr5,Cd38,Col3a1,Cpe,Cspg4,Ctsc,Ctsz,D8Ertd82e,Dab2,Dmd,Dnajb11,Dpysl3,Dynlt1b,Epha3,Erbb4,Fat3,Fgf13,Fgfr3,Flna,Gfi1,Gpr161,H2-D1,H2-K1,Hey1,Id2,Id4,Il1b,Itgb1,Lrp1,Mag,Map4k4,Mbd1,Meis1,Mylip,Ngef,Notch1,Nr1d1,Ntrk3,Pbx1,Pitx3,Plk2,Ptprz1,Rab29,Rtn4rl2,Sema3a,Sema3c,Sema3d,Sema3g,Sema4d,Sema5a,Sema6b,Sema6c,Sema7a,Sorl1,Stat3…	Apoe,Atp1b2,Bmpr1a,Cd38,Ctsz,Dmd,Fgf13,Gpr161,H2-D1,H2-K1,Il1b,Meis1,Mylip,Ptprz1,Rtn4rl2,Sema3c,Sema3d,Sema3g,Sema5a,Sema6b,Thrb
phosphorus metabolic process	4.14e-07	3	Aass,Abhd12,Abhd5,Abl2,Acp2,Acp5,Acsl4,Acsm5,Acvr1b,Adam10,Adcy3,Adcy4,Adssl1,Agpat4,Agt,Aldh18a1,Alpl,Apoa1,Aprt,Atp13a2,B3galnt2,Bdnf,Bid,Bmpr1a,Bmpr1b,Bpgm,Btk,Camk1,Camk1d,Camk2g,Camk4,Camkk1,Ccl12,Ccl19,Ccl3,Ccnd1,Ccr5,Cdk18,Cdk20,Cdk6,Cdkn1a,Cerk,Cfl1,Ciita,Ckb,Clec1b,Cln3,Cln8,Cox6a1,Cox7c,Cox8a,Csf1r,Csk,Ctps,Ctsh,Cttnbp2nl,D8Ertd82e,Dab2,Dclk1,Dgka,Dgkb,Dgkg,Dmpk,Dolk,Dusp18,Dusp28,Dyrk2…	Cdk18,Csf1r,Fes,Fgr,Hck,Inpp5d,Ncf1,Ncf2,Plek,Slc11a1,Socs3,Syk
regulation of establishment of protein localization	4.23e-07	2	Abcg1,Acsl4,Actr3,Adam9,Anxa1,Apod,Apoe,Arpc2,Arrb1,Atp13a2,C2cd2l,Cacna1d,Cadm1,Camk1,Camk2n1,Camk4,Casp1,Ccl2,Cd14,Cd22,Cd300c2,Cd38,Cd40,Cemip,Clec4e,Clec4n,Clec5a,Cln3,Csk,Ctsd,Cx3cl1,Edem1,Edem2,Erp29,F2r,F2rl1,Fgr,Frmd4a,Gpr39,H2-T23,Hcar2,Hcls1,Hdac9,Hif1a,Hmgn3,Htr2b,Igf1,Il1a,Il1b,Il33,Il6,Inhbb,Itgam,Kcnn4,Kif3a,Lcp1,Lep,Lepr,Lgr4,Lrp1,Lyn,Madd,Map4k4,Mdfic,Mmp13,Myh10,Myom1,Myrip,Nos1,…	Abcg1,Actr3,Adam9,Anxa1,Atp13a2,Ccl2,Cd14,Cd300c2,Cd38,Cemip,Clec4n,Clec5a,Ctsd,Cx3cl1,Erp29,F2r,Fgr,Frmd4a,Hcls1,Htr2b,Il1a,Inhbb,Itgam,Lcp1,Lepr,Lrp1,Mdfic,Mmp13,P2rx7,Ptgs2,Ptpn1,Rab11fip5,Rab29,Sfrp1,Slc8b1,Sox4,Syk,Tgfb1,Tlr2,Tlr4,Trem2,Ucp2,Wisp1
leukocyte homeostasis	4.25e-07	3	Ahr,Anxa1,Bak1,Bcl2l11,Ccl2,Ccr2,Cxcl5,Flt3,Hcar2,Hif1a,Il6,Itgam,Jak3,Jam3,Lilrb4a,Lyn,Mef2c,Mertk,Nckap1l,P2rx7,Pik3cd,Pirb,Pmaip1,Rag1,Ripk3,Sh2b2,Spns2,Tgfb1,Tnfaip3,Tnfrsf13c,Tnfrsf23	Itgam,Pirb
B cell activation	4.25e-07	3	Adam17,Adgrg3,Ahr,Bak1,Batf,Bcl3,Blnk,Btk,Cd180,Cd22,Cd40,Cd86,Cr2,Ctps,Cxcr5,Fcrl1,Flt3,H2-Ab1,Hdac9,Hhex,Il7r,Itm2a,Jak3,Lat2,Lef1,Lfng,Mef2c,Mlh1,Myb,Nfam1,Nfatc1,Pik3cd,Plcg2,Plcl2,Pou2f2,Prkcd,Ptk2b,Rag1,Rag2,Rbpj,Shb,Skap2,Slamf8,Tlr4,Tnfaip3,Tpd52	Blnk,Nfam1
regulation of supramolecular fiber organization	4.52e-07	4	3110043O21Rik,Actg1,Actr2,Actr3,Apoa1,Apoe,Arap1,Arhgef15,Arhgef2,Arhgef5,Arpc1b,Arpc2,Arpc3,Arpc4,Arpc5,Baiap2,Bbs4,Capg,Capzb,Cav3,Ccl24,Cd47,Cdc42ep3,Cdh5,Cfl1,Clu,Colgalt1,Coro1b,Cotl1,Ctgf,Cx3cl1,Cyfip1,Dbn1,Dstn,E430025E21Rik,Edn1,Eln,Eml2,Epha1,Eps8,Esam,Evl,F2rl1,Fam49b,Fes,Fgf13,Flna,Fmn1,Gda,Gpr65,Grb2,Gsn,Hcls1,Hdgfrp3,Hip1r,Icam1,Iqgap2,Kank2,Kank3,Kank4,Kirrel,Lima1,Limch1,Lmod1,Lpar…	Cotl1
immunoglobulin mediated immune response	4.56e-07	6	Batf,Bcl3,Btk,C1qa,C1qb,C1qc,C1ra,C1s1,C2,C3,C4b,Cd55,Cd74,Cfi,Cr2,Crlf2,Fcer1g,Fcgr1,Fcgr2b,Fcgr3,Fgl2,H2-Ab1,H2-DMa,Il4ra,Inpp5d,Irf7,Mlh1,Myd88,Pou2f2,Prkcd,Serping1,Tnfsf13	C1qb,C1qc
secretion by cell	4.78e-07	3	1500015O10Rik,Abca1,Anxa1,Anxa3,Arfgap3,Arhgap17,Bdnf,Btk,C1qtnf5,Cacna1c,Ccl3,Ccr1,Cd300a,Creb3l1,Crlf2,Ctgf,Dgat1,Dio2,E430025E21Rik,Edn1,Ephb6,Erp29,Fam129b,Fcer1g,Fcgr3,Ffar4,Fgf7,Furin,Fzd4,Gnptab,Hck,Hps1,Il1rn,Il6,Ildr2,Inhba,Lat2,Lep,Lyn,M6pr,Mertk,Milr1,Myh10,Myh9,Myo1f,Myo1g,Myo5a,Nagpa,Nlrp3,Nos2,Nrxn2,P2rx7,Pcsk5,Pex5l,Pi4k2a,Pip5k1c,Plek,Pou2f2,Ppt1,Prrt2,Prss12,Psap,Rab11fip5,Rab31,…	C1qtnf5,Cd300a,Hck,Ildr2,Myo1f,P2rx7,Rab3il1,Steap3,Syk,Tlr2,Tnfaip2
glycoprotein metabolic process	4.78e-07	4	Acan,Adamts12,Aqp11,B3galnt2,B3galt1,B3gnt2,B3gnt3,B3gnt7,B3gnt9,B4galt1,B4galt2,B4galt5,B4galt6,Bgn,Bmpr1b,Chst10,Chst11,Chsy1,Col2a1,Csgalnact2,Dcn,Dpy19l3,Dse,Edem1,Edem2,Egflam,Ext1,Extl1,Fut10,Galnt10,Galnt12,Galnt15,Galnt16,Galnt6,Galnt7,Gcnt1,Gcnt4,Gfpt2,Gnptab,Gpc1,Gxylt2,Hif1a,Hpse,Hs6st1,Hs6st2,Igf1,Ihh,Lep,Lfng,Mamdc2,Man1a,Man2a1,Man2b1,Man2b2,Manba,Mgat4a,Mgat5,Mgat5b,Mmp12,Nagpa,Nds…	Sdf2l1
regulation of cell morphogenesis	5.05e-07	4	Actr2,Actr3,Adam10,Anxa1,Apoa1,Apoe,Arap1,Arap3,Arhgdia,Arpc2,Baiap2,Bambi,Bdnf,Calr,Capzb,Ccl12,Ccl2,Ccl24,Ccl3,Ccl7,Ccr5,Cd44,Cdc42ep3,Cdh4,Cfl1,Coro1b,Coro1c,Crabp2,Csf1r,Cxcl12,Cxcr4,Cyfip1,D8Ertd82e,Dab2,Dbn1,Diaph1,Dixdc1,Efna5,Epb41l3,Ephb2,Ephb3,Eps8,Fblim1,Fbln1,Fbxo31,Fes,Fgf13,Fgr,Fitm2,Flna,Fn1,Fzd4,Gas7,Gna13,Hck,Hcls1,Hecw2,Hexb,Hpn,Icam1,Il6,Kif1a,Kif3a,Lims2,Lpar1,Lrp1,Lrp4,Lst1,M…	Csf1r,Fgr,Hck
positive regulation of cell development	5.07e-07	3	Abl2,Ace,Actn3,Actr2,Actr3,Adam17,Apoa1,Apoe,Arpc2,Atp1b2,Atp6ap1,Baiap2,Bdnf,Bex1,Calr,Camk1,Camk1d,Ccr2,Ccr5,Cdh4,Cdon,Cfl1,Cobl,Crabp2,Cx3cl1,Cx3cr1,Cxcl12,Cxcl5,Cxcr4,Cyfip1,Dab2,Dbn1,Dixdc1,Dmd,E2f1,E430025E21Rik,Edn1,Egr2,Ephb2,Etv5,Fbxo31,Fes,Fn1,Fzd1,Fzd4,Gdf6,Gdf7,Gdpd5,Grn,Hcls1,Hgf,Hif1a,Id2,Igf1,Il1b,Il6,Iqgap1,Itga6,Itpr1,Jade2,Lif,Lims2,Lpar1,Lrp1,Ltk,Lyn,Mag,Man2a1,Mapk6,Mdk,Mef2c,…	Cx3cr1,Gdf6,Hgf,Lrp1,Plxna1,Plxnb2,Prex1,Runx1,S1pr2,Scn1b,Tlr2,Tnfrsf1b,Tyrobp
muscle structure development	5.08e-07	4	Actg1,Agt,Angpt1,Ank2,Asb2,Ass1,Atf3,Bmpr1a,Cacybp,Calr,Capn3,Capzb,Casp1,Casq1,Cav3,Ccm2l,Cd9,Cdon,Cfh,Chd7,Chkb,Cntfr,Col19a1,Col3a1,Csrp1,Dcn,Dll4,Dmd,Dsp,Egln1,Egr2,Eln,Eng,Fam65b,Fgfr2,Fhl1,Foxp2,Fzd1,Gpx1,Grem1,Hand2,Heg1,Hey1,Hey2,Hivep3,Igf1,Igf2,Igfbp5,Itga8,Itgb1,Kcnab1,Klhl41,Ky,Lif,Lmna,Lmod1,Lox,Ly6e,Mbnl1,Mef2c,Mkl1,Mtpn,Myh10,Myh11,Myh9,Myl6,Mylk,Mylk2,Myof,Myom1,Myom3,Myoz1,Nfatc2…	No common gene
positive regulation of response to wounding	5.12e-07	3	Actg1,Anxa1,Ccl2,Clec7a,Cxcr4,F2r,F7,Grn,Hbegf,Hpse,Lrp1,Mdk,Mylk,Nfe2l2,Ntrk3,Pdpn,Pla2g4a,Plek,Selp,Serpine1,Smoc2,Thbs1,Tlr4,Vegfb,Wisp1	Anxa1,Clec7a,Hpse,Lrp1,Pdpn,Selp,Wisp1
antigen processing and presentation of exogenous peptide antigen via MHC class II	5.54e-07	3	Cd74,Fcer1g,Fcgr2b,H2-Aa,H2-Ab1,H2-DMa,H2-DMb1,H2-Eb1,Ifi30,Unc93b1	Cd74,Fcgr2b,H2-DMa,Unc93b1
ion transmembrane transport	5.78e-07	3	AA467197,Abcc1,Abcc3,Anxa2,Asph,Atox1,Atp13a2,Atp1b2,Atp2b1,Atp2b4,Atp6ap1,Atp6v0a1,Atp6v0b,Atp6v0c,Atp6v0d1,Atp6v0d2,Atp6v0e,Atp6v0e2,Atp6v1a,Atp6v1b2,Atp6v1c1,Atp6v1e1,Bak1,Cacna1c,Cacna1d,Cacna2d1,Cacnb2,Cacng6,Ccdc109b,Ccl19,Ccl3,Ccr5,Ceacam1,Clca3a1,Clcn7,Clic1,Cln8,Cnnm2,Cox6a1,Cox7c,Cox8a,Cybb,Emb,F2r,Fam26e,Folr2,Gabra3,Gjc1,Hpn,Htr2b,Hvcn1,Itgav,Itpr1,Itpr3,Kcna5,Kcnab1,Kcnab2,Kcnd3,Kcnh…	Abcc3,Cybb,Hvcn1,Slc11a1,Slc15a3,Ucp2
secretion	6.09e-07	2	1500015O10Rik,Abca1,Abcb4,Abcc3,Anxa1,Anxa2,Anxa3,Aprt,Aqp5,Arfgap3,Arhgap17,Bdnf,Btk,C1qtnf5,Cacna1c,Ccl3,Ccnd1,Ccr1,Cd300a,Creb3l1,Crlf2,Ctgf,E430025E21Rik,Edn1,Erbb4,Erp29,Fam129b,Fbln5,Fcer1g,Fcgr3,Fgf7,Furin,Fzd4,Gnptab,Hck,Hif1a,Hps1,Il1rn,Il6,Ildr2,Inhba,Kcnma1,Kcnn4,Lat2,Lep,Lyn,M6pr,Mertk,Milr1,Myh10,Myh9,Myo1f,Myo1g,Myo5a,Nagpa,Nlrp3,Nos2,Npr3,P2rx7,Pcsk5,Pex5l,Pi4k2a,Pip5k1c,Pla2g2d,Pl…	Abca1,Abcc3,Anxa1,Anxa2,Aprt,C1qtnf5,Ccl3,Cd300a,Crlf2,Edn1,Erp29,Fam129b,Fcer1g,Fcgr3,Fzd4,Gnptab,Hck,Il1rn,Ildr2,Lat2,Mertk,Milr1,Myo1f,Myo5a,P2rx7,Pi4k2a,Plek,Psap,Rab11fip5,Rab31,Rab3il1,Rab8b,Steap3,Syk,Tlr2,Tmem106a,Tnfaip2
regulation of toll-like receptor signaling pathway	6.55e-07	4	Acod1,Arrb2,Cd300a,Cd300ld3,Cd300lf,Cyba,F2rl1,Gfi1,Irf7,Lbp,Lgr4,Lyn,Nr1d1,Nr1h3,Pik3ap1,Rab7b,Ticam2,Tlr1,Tlr2,Tlr6,Tlr9,Tnfaip3,Treml4,Trim30a,Tyro3,Wdfy1	Cd300a,Lbp,Pik3ap1,Tlr9
cellular response to chemokine	6.56e-07	2	Ccl12,Ccl19,Ccl2,Ccl24,Ccl3,Ccl4,Ccl6,Ccl7,Ccl8,Ccl9,Ccr1,Ccr2,Ccr5,Ccr9,Cx3cl1,Cx3cr1,Cxcl1,Cxcl12,Cxcl13,Cxcl2,Cxcl5,Cxcr3,Cxcr4,Cxcr5,Fam65b,Gpr35,Lox,Ptk2b,Zc3h12a	Ccl2,Ccl3,Ccl4,Ccl6,Ccl7,Ccr5,Cx3cl1,Cx3cr1,Cxcl1,Gpr35
axon development	6.59e-07	4	3110043O21Rik,Alcam,Apbb2,Apod,B4galt5,B4galt6,Bex1,Bmpr1b,Boc,Bsg,Cdh11,Cdh4,Cobl,Csf1r,Cxcl12,Cxcr4,Cyfip1,Dclk1,Dock7,Dst,Efna5,Efnb1,Egflam,Egr2,Emb,Enah,Epha1,Epha2,Epha3,Ephb2,Ephb3,Evl,Fgfr2,Fgfr3,Flrt2,Gas1,Gdf7,Hsp90aa1,Itga4,Itgb1,Jam3,Lama2,Lgr4,Lrp1,Lrtm1,Mag,Map1a,Map1b,Matn2,Mmp2,Myh10,Ncam1,Nexn,Nfasc,Nfib,Notch1,Nptx1,Nrep,Nrp2,Ntf3,Pip5k1c,Pitpna,Plxna1,Plxna3,Plxna4,Plxnb1,Plxnb…	Csf1r
metabolic process	6.72e-07	4	1500015O10Rik,3110043O21Rik,5031414D18Rik,AA467197,Aass,Abca1,Abcg1,Abhd12,Abhd17c,Abhd2,Abl2,Ablim3,Acan,Ace,Acer2,Acer3,Acot12,Acox3,Acp2,Acp5,Acsbg1,Acsl4,Acvr1b,Adam10,Adam17,Adam33,Adam8,Adam9,Adamts1,Adamts12,Adamts2,Adamts4,Adamts5,Adamts7,Adamtsl1,Adamtsl2,Adar,Adcy3,Adgrg1,Aff3,Agpat4,Ahr,Aif1,Aim2,Akr1a1,Akr1b8,Aldh18a1,Aldh1a3,Aldh1b1,Aldh3b1,Alox5ap,Amdhd2,Amz1,Anapc13,Angpt1,Anpep,An…	Col3a1,Csf1r,Ctsk,Cybb,Fmn1,Gdf6,Hexb,Loxl2,Man2b2,Mgat5,Mmp2
morphogenesis of a branching epithelium	6.98e-07	4	Agt,Ahr,Angpt1,Ar,B4galt1,Btbd7,Ccl11,Cd44,Celsr1,Ctsh,Ctsz,Cxcl12,Cxcr4,Dchs1,Dll4,Edn1,Eng,Epha2,Fat4,Fgf1,Fgfr2,Flt1,Gdf7,Gna13,Gpc3,Grb2,Hhex,Hhip,Igf1,Ihh,Il6,Lef1,Mmp14,Nfatc1,Nkx3-1,Notch1,Notch4,Npnt,Pbx1,Pdgfb,Pgr,Plxna1,Plxnd1,Prox1,Ptch1,Rasip1,Rspo2,Sema3a,Sema3c,Sema5a,Sfrp1,Sfrp2,Slc12a2,Slit2,Socs3,Spint1,Spint2,St14,Tbx3,Tgfb1,Tgfbr2,Tnc,Vdr,Wnt5a	No common gene
apoptotic process	7.39e-07	3	Acvr1b,Aim2,Arrb1,Bak1,Bcl2l11,Bcl3,Bid,Bok,Btk,C5ar1,Cadm1,Card14,Casp1,Casp4,Casp8,Cd5l,Cdkn1a,Cebpb,Chil1,Clu,Col4a3,Crip1,Ctsc,Ctsh,Cyr61,Dab2,Dap,Dmpk,Dnase2a,Dnmt3a,Dram1,Dyrk2,E2f1,Ece1,Egln3,Elmo1,Endog,Epha2,Erbb4,Ern1,Fgfr2,Fgfr3,Fnip2,Foxo1,Gadd45b,Gba,Gdf6,Gpr65,Grem1,Gsn,Gulp1,Hcar2,Hif3a,Hint2,Hip1r,Hmox1,Htatip2,Ifi204,Igf1,Il1a,Il1b,Il33,Il6,Inhba,Inpp5d,Itgam,Itgav,Itpr1,Jag2,Kan…	Inpp5d,Itgam,Ncf1,Spi1,Tnfrsf1b,Tyrobp
negative regulation of leukocyte proliferation	7.49e-07	2	Btk,Cblb,Ccl12,Cd276,Cd300a,Cd44,Cd80,Cd86,Ceacam1,Cebpb,Fcgr2b,Gpnmb,Grem1,H2-Aa,H2-Ab1,Havcr2,Ihh,Il33,Inpp5d,Lgals9,Lst1,Lyn,Pawr,Pde5a,Ptpn6,Tgfb1,Tnfrsf21,Twsg1,Tyrobp,Vsir,Zbtb7b,Zc3h12d	Btk,Cd300a,Fcgr2b,Grem1,H2-Aa,H2-Ab1,Havcr2,Ihh,Inpp5d,Lyn,Pde5a,Tyrobp,Vsir,Zc3h12d
regulation of interferon-gamma production	7.54e-07	3	Abl2,Bcl3,Ccr2,Cd14,Cd244,Cd276,Cd47,Fam49b,Flt3,Havcr2,Il12rb2,Il1b,Il33,Irf8,Lgals9,Nras,Pglyrp1,Rara,Ripk3,Rltpr,Runx1,Sirpa,Slc11a1,Ticam2,Tlr4,Tlr7,Tlr8,Tlr9,Tnf,Tnfrsf13c,Vsir,Wnt5a,Zc3h12a	Cd14,Havcr2,Slc11a1,Tlr8,Vsir
programmed cell death	7.67e-07	2	Acp2,Acvr1b,Aim2,Arrb1,Bak1,Bcl2l11,Bcl3,Bid,Bok,Btk,C5ar1,Cadm1,Capn3,Card14,Casp1,Casp4,Casp8,Cd5l,Cdkn1a,Cebpb,Chil1,Clu,Col4a3,Crip1,Ctsc,Ctsh,Ctsl,Cyr61,Dab2,Dap,Dmpk,Dnase2a,Dnmt3a,Dram1,E2f1,Ece1,Elmo1,Endog,Epha2,Erbb4,Ern1,Fnip2,Foxo1,Gadd45b,Gba,Gdf6,Gpr65,Grem1,Gsn,Gulp1,Hcar2,Hint2,Hip1r,Hmox1,Htatip2,Ifi204,Igf1,Il1a,Il1b,Il33,Il6,Inhba,Inpp5d,Itgam,Itgav,Itpr1,Jag2,Krt18,Lamp1,Lcn2,…	Acp2,Acvr1b,Bcl2l11,Bid,Card14,Casp4,Cd5l,Clu,Ctsc,Ctsh,Ctsl,Dab2,Dnase2a,Dnmt3a,Dram1,E2f1,Elmo1,Fnip2,Gba,Gdf6,Hmox1,Il1a,Inpp5d,Itgam,Naip2,Naip5,Ncf1,Nek6,Ngf,P2rx4,P2rx7,Rps6ka2,Spi1,Steap3,Tgfb1,Tnfaip3,Tnfrsf11b,Tnfrsf1b,Tnfrsf23,Tnfrsf26,Tyrobp,Unc5b
sphingolipid metabolic process	7.74e-07	2	Acer2,Acer3,Asah1,B3galt1,B4galnt1,B4galt5,B4galt6,Cerk,Cers6,Cln8,Degs1,Degs2,Elovl1,Galc,Gba,Gla,Gm2a,Hacd4,Hexa,Hexb,Naga,Neu1,P2rx7,Pla2g15,Plpp2,Psap,Samd8,Serinc2,Sgms2,Sgpl1,Sphk1,Spns2,Sptlc2,St6galnac4,Tecr	Acer3,Asah1,B4galt5,B4galt6,Cerk,Cln8,Elovl1,Gba,Gla,Gm2a,Hexa,Hexb,Naga,P2rx7,Pla2g15,Plpp2,Psap,Samd8,Sphk1,St6galnac4
organic hydroxy compound metabolic process	7.76e-07	2	Abca1,Abcg1,Acer2,Acer3,Akr1a1,Akr1b8,Aldh1b1,Aldh3b1,Apoa1,Apobr,Apoc1,Apoc3,Apoe,Asah1,Carns1,Ch25h,Cln8,Ctsb,Ctsk,Ctsl,Cyp2e1,Cyp4f18,Cyp7b1,Ddt,Degs2,Fah,Fgl1,Gba,Gcnt4,Gdpd1,Haghl,Hif1a,Hsd3b7,Ldlrap1,Lep,Lepr,Lima1,Lipa,Lrp1,Moxd1,Mtpn,Myo5a,Myof,Napepld,Npc1,Npc2,Npr1,Nudt4,Pde1b,Pdxk,Pgp,Pla2g4a,Plcb2,Plcg2,Plcl2,Plpp2,Pltp,Pnmt,Ppip5k1,Prkaa2,Ptafr,Rbp4,Rnf180,Scarb1,Slc37a2,Soat1,Sphk1,…	Abca1,Abcg1,Acer3,Aldh3b1,Apobr,Asah1,Ch25h,Cln8,Ctsb,Ctsk,Ctsl,Fgl1,Gba,Gcnt4,Gdpd1,Lepr,Lipa,Lrp1,Moxd1,Mtpn,Myo5a,Myof,Npc1,Pde1b,Plcl2,Plpp2,Pltp,Prkaa2,Ptafr,Rnf180,Slc37a2,Soat1,Sphk1,Tg,Vldlr
regulation of endocytosis	8.36e-07	3	Ankrd13b,Anxa2,Apoc1,Apoe,Arrb1,Arrb2,B2m,C3,Ccl19,Cd14,Cd22,Cd300a,Cd63,Cln3,Clu,Dab2,Ehd4,F2rl1,Fcgr1,Gpc3,Grem1,Hip1r,Itga2,Kif3a,Lbp,Ldlrap1,Lgals3,Lrp1,Lrpap1,Mctp1,Nckap1l,Nr1h3,Nsf,Ntf3,Pip5k1c,Plcg2,Ppt1,Ptpn1,Rab20,Rab31,Rab4a,Rock1,Scamp5,Sdcbp,Sele,Serpine1,Sfrp4,Sphk1,Src,Syk,Syt7,Tnk2,Trem2,Trf,Wnt5a	Cd300a,Lgals3,Lrp1,Nckap1l,Sele,Syk
phosphate-containing compound metabolic process	9.44e-07	3	Aass,Abhd12,Abhd5,Abl2,Acp2,Acp5,Acsl4,Acsm5,Acvr1b,Adam10,Adcy3,Adcy4,Adssl1,Agpat4,Agt,Aldh18a1,Alpl,Apoa1,Aprt,Atp13a2,Bdnf,Bid,Bmpr1a,Bmpr1b,Bpgm,Btk,Camk1,Camk1d,Camk2g,Camk4,Camkk1,Ccl12,Ccl19,Ccl3,Ccnd1,Ccr5,Cdk18,Cdk20,Cdk6,Cdkn1a,Cerk,Cfl1,Ciita,Ckb,Clec1b,Cln3,Cln8,Cox6a1,Cox7c,Cox8a,Csf1r,Csk,Ctps,Ctsh,Cttnbp2nl,D8Ertd82e,Dab2,Dclk1,Dgka,Dgkb,Dgkg,Dmpk,Dolk,Dusp18,Dusp28,Dyrk2,Ehhadh,E…	Cdk18,Csf1r,Fes,Fgr,Hck,Inpp5d,Ncf1,Ncf2,Plek,Slc11a1,Socs3,Syk
trabecula morphogenesis	9.73e-07	4	Adgrg6,Bmpr1a,Cav3,Ccm2l,Chd7,Col1a1,Dll4,Egln1,Eng,Fgfr3,Heg1,Hey1,Hey2,Mmp2,Nfatc1,Notch1,Plxnb1,Rbp4,Rbpj,S1pr1,Sbno2,Sema4d,Sfrp1,Tgfb2,Tgfbr1	No common gene
regulation of growth	9.8e-07	4	Acsl4,Actn3,Actr3,Acvr1b,Adam10,Adam17,Agt,Ahr,Apbb2,Apoe,Ar,Bbs4,Bcl2l11,Bdnf,Bmpr1a,Bst2,C3,Cacna1c,Capn3,Cav3,Ccr5,Cd38,Cd44,Cdh4,Cdkn1a,Ceacam1,Cfl1,Cgref1,Chd7,Cirbp,Col14a1,Colq,Crabp2,Creg1,Csf2rb,Cxcl12,Cxcl16,Cxcr4,Cyba,Cyfip1,Dab2,Dact3,Dbn1,Dcun1d3,Edn1,Efna5,Egfr,Enpp1,Epb41l3,Erbb4,Fam107a,Fbln5,Fgf13,Fgfr2,Fgfr3,Fhl1,Flcn,Flt3,Flt4,Fn1,Frzb,Gas1,Gdf15,Gli1,Gpat4,Gpc3,Grem1,Hbegf,Hcl…	Cxcl16,Socs3
osteoclast differentiation	1.07e-06	5	Adam8,Anxa2,Cd109,Cd300lf,Csf1r,Epha2,Fam20c,Fcer1g,Gab2,Gpc3,Junb,Nfatc1,Ostm1,Sbno2,Src,Tgfb1,Tnf,Tnfrsf11a,Trem2,Trf,Tyrobp,Wisp1	Tyrobp
regulation of bone remodeling	1.07e-06	4	Adam8,Atp6ap1,Cd38,Ceacam1,Csf1r,Csk,Fcgr4,Fgfr3,Gpr137b,Grem1,Il6,Inpp5d,Itgav,Lep,Lepr,Mdk,P2rx7,Plekhm1,S1pr1,Sfrp1,Spp1,Syk,Syt7,Tmem119,Tnfrsf11a,Tnfrsf11b,Trf,Ubash3b	Csf1r,Fcgr4,Syk
regulation of T cell proliferation	1.07e-06	4	Aif1,Anxa1,Cblb,Ccl19,Ccr2,Cd209a,Cd244,Cd276,Cd44,Cd80,Cd86,Ceacam1,Cebpb,Efnb1,Fam65b,Gpnmb,H2-Aa,H2-Ab1,H2-T23,Havcr2,Igf1,Igf2,Igfbp2,Ihh,Il1b,Il6,Jak3,Lep,Lgals3,Lgals9,Nckap1l,Pawr,Pde5a,Pla2g2d,Pnp,Prkcq,Ptpn6,Ripk3,Rltpr,Syk,Tgfb1,Tgfbr2,Tnfrsf13c,Tnfrsf1b,Tnfrsf21,Twsg1,Vcam1,Vsir,Zbtb7b,Zc3h12d	Syk,Tnfrsf1b
regulation of tissue remodeling	1.11e-06	3	Abr,Adam8,Agt,Atp6ap1,B4galt1,Cd38,Ceacam1,Csf1r,Csk,Fcgr4,Fgfr3,Flt4,Gpnmb,Gpr137b,Grem1,Il6,Inpp5d,Itgav,Lep,Lepr,Mdk,P2rx7,Plekhm1,Rock1,S1pr1,Sfrp1,Spp1,Syk,Syt7,Tnfrsf11a,Tnfrsf11b,Trf,Ubash3b,Vdr	Adam8,Cd38,Csf1r,Fcgr4,Inpp5d,Syk
morphogenesis of a branching structure	1.15e-06	4	Agt,Ahr,Angpt1,Ar,B4galt1,Btbd7,Ccl11,Cd44,Celsr1,Col16a1,Col19a1,Ctnnd2,Ctsh,Ctsz,Cxcl12,Cxcr4,Dchs1,Dll4,Edn1,Eng,Epha2,Fat4,Fgf1,Fgfr2,Flt1,Gdf7,Gna13,Gpc3,Grb2,Hhex,Hhip,Igf1,Ihh,Il6,Lef1,Mmp14,Nfatc1,Nkx3-1,Notch1,Notch4,Npnt,Pbx1,Pdgfb,Pgr,Plxna1,Plxnd1,Prox1,Ptch1,Rasip1,Rspo2,Sema3a,Sema3c,Sema5a,Sfrp1,Sfrp2,Slc12a2,Slit2,Socs3,Spint1,Spint2,St14,Tbx3,Tgfb1,Tgfbr2,Tnc,Vdr,Wnt5a	No common gene
regulation of body fluid levels	1.18e-06	5	Adora2a,Anxa2,Anxa8,Apoe,Aprt,Aqp5,Btc,C1qtnf1,C3,Ccnd1,Cd34,Cd9,Cfh,Cx3cl1,Cyba,Edn1,Elovl1,Entpd2,Ephb2,Erbb4,Evl,F10,F2r,F2rl1,F3,F5,F7,Fbln1,Fcer1g,Fermt3,Gba,Gna13,Heg1,Hif1a,Hps1,Hpse,Kcnma1,Kcnn4,Klkb1,Lilrb4a,Lyn,Madd,Mertk,Mmp13,Mmrn1,Nfe2l2,Npr3,Nr1h3,Oas2,Pdgfa,Pdgfb,Pdgfra,Pdia6,Pdpn,Pik3cb,Pip5k1c,Pla2g4a,Plau,Plek,Prkcd,Prkcq,Procr,Ptpn6,Ptpro,Rap2b,Selp,Serpine1,Serping1,Syk,Tec,Th…	Hpse
immune response-regulating cell surface receptor signaling pathway	1.2e-06	5	Btnl9,C3ar1,C5ar1,Cblb,Cd276,Cd38,Cd40,Clec4d,Clec4e,Cmklr1,Cr2,Fcer1g,Fcgr1,Fcgr2b,Fcgr3,Fcgr4,Fpr2,Fyb,Lat2,Lyn,Mef2c,Myo1g,Nckap1l,Nfam1,Nfatc2,Nfkbiz,Nras,Plcg2,Prkd2,Psen2,Ptpn6,Rftn1,Rltpr,Sh2b2,Shb,Syk,Tec,Themis,Themis2,Tlr2,Tnfrsf21,Vav3,Zc3h12a	Fcgr4,Nfam1
regulation of blood coagulation	1.2e-06	5	Anxa2,Apoe,C1qtnf1,Cd34,Cd9,Ephb2,F2r,F2rl1,F7,Fcer1g,Hpse,Klkb1,Lyn,Nfe2l2,Pdgfa,Pdgfb,Pdgfra,Pdpn,Pla2g4a,Plau,Plek,Prkcd,Prkcq,Selp,Serpine1,Serping1,Syk,Tec,Thbs1,Tlr4,Ubash3b	Hpse
defense response to virus	1.38e-06	2	Acod1,Adar,Apobec1,Apobec3,Bst2,Card9,Cd40,Cd86,Cd8a,Dhx58,F2rl1,Hyal2,Ifit1,Ifitm1,Ifitm3,Il10rb,Il33,Il6,Irf5,Irf7,Itgax,Mx1,Nlrc5,Nlrp3,Oas1a,Oas2,Oas3,Oasl1,Oasl2,Plscr1,Ripk3,Rtp4,Samhd1,Slfn8,Stat1,Ticam2,Tlr7,Tlr8,Tlr9,Tmem173,Treml4,Trim25,Trim30a,Unc93b1	Acod1,Bst2,Ifitm1,Irf5,Irf7,Itgax,Oas1a,Oas2,Oas3,Samhd1,Slfn8,Tlr7,Tlr8,Tlr9,Tmem173,Treml4,Trim25,Unc93b1
regulation of cysteine-type endopeptidase activity	1.42e-06	2	Acer2,Aim2,Arrb1,Arrb2,Bak1,Bcl2l11,Bid,Bok,Card9,Casp1,Casp8,Cd44,Col4a3,Ctgf,Ctsd,Ctsh,Cyr61,Dap,F2r,F3,Fcmr,Gpx1,Gsn,Hgf,Hip1r,Igf1,Il6,Lef1,Lgmn,Mefv,Mical1,Mkl1,Naip2,Naip5,Naip6,Ndufa13,Ngf,Nkx3-1,Nlrc4,Nlrp1b,Nlrp3,Nod1,Perp,Plaur,Pmaip1,Ptgs2,Rag1,Rps6ka1,Slc11a2,Src,St18,Syk,Thbs1,Tnf,Tnfrsf23,Xdh	Arrb2,Bcl2l11,Bid,Cd44,Ctsd,Ctsh,F2r,Gpx1,Hgf,Lgmn,Mefv,Naip2,Naip5,Ngf,Plaur,Ptgs2,St18,Syk,Thbs1,Tnfrsf23
cell-cell signaling	1.42e-06	4	1500015O10Rik,Abca1,Adora2a,Agt,Ank2,Anxa1,Apba3,Apcdd1,Axin2,Bdnf,Btk,C3,Cacna1c,Cacna1d,Cacna2d1,Cacnb2,Cadm1,Camk4,Ccdc88c,Ccl3,Ccnd1,Ccr1,Ccr5,Cd300a,Cd34,Cd44,Cd68,Celsr1,Cpe,Cpz,Cthrc1,Cx3cl1,Cx3cr1,Cxcl13,Cxxc4,Dab2,Dact1,Dact3,Dagla,Daglb,Dgat1,Dio2,Dixdc1,Dkk2,Dkk3,Dtna,Edn1,Ephb2,Ephb6,Ereg,Etv5,Ext1,F2r,Fam129b,Fcer1g,Fcgr3,Ffar4,Fgf14,Fgf7,Fgfr2,Fgfr3,Frzb,Fzd1,Fzd4,Fzd7,Gabra3,Gja4,G…	Cd300a,Cd68,Itgam,Syk
positive regulation of wound healing	1.46e-06	3	Actg1,Anxa1,Ccl2,Clec7a,Cxcr4,F2r,F7,Hbegf,Hpse,Mylk,Nfe2l2,Pdpn,Pla2g4a,Plek,Selp,Serpine1,Smoc2,Thbs1,Tlr4,Vegfb,Wisp1	Anxa1,Clec7a,Hpse,Pdpn,Selp,Wisp1
mononuclear cell migration	1.49e-06	4	Anxa1,Ccl12,Ccl19,Ccl2,Ccl21c,Ccl24,Ccl3,Ccl4,Ccl6,Ccl7,Ccl8,Ccl9,Ccr2,Cd47,Cx3cl1,Lgals3,Pdgfb,Ptpro,Sirpa	Lgals3,Sirpa
lysosome organization	1.52e-06	2	5430427O19Rik,Abca1,Acp2,Atp6ap2,Atp6v0c,Cln3,Cln5,Cln8,E430025E21Rik,Gba,Gnptab,Grn,Hexa,Hexb,Myo7a,P2rx7,Ppt1,Rab20,Rab7b,Syt7,Tmem165,Tpcn2,Tpp1,Vps18	Abca1,Acp2,Atp6ap2,Atp6v0c,Cln8,Gba,Gnptab,Grn,Hexa,Hexb,Myo7a,P2rx7,Rab7b,Tpcn2,Tpp1
behavior	1.61e-06	3	2510009E07Rik,Abca7,Abhd12,Abl2,Actr2,Adcy3,Adora2a,Agt,Ap1s2,Apoe,Aprt,Ar,Arrb2,Atp1b2,B2m,B4galt2,Bace1,Bbs4,Bche,Bdnf,Cacna1c,Camk4,Casp1,Cebpb,Chd7,Chst10,Cln3,Cln8,Cntfr,Cstb,Cx3cr1,Cxcl12,Cyp7b1,Egr2,Eif4ebp2,Eps8,Etv5,Ext1,Fgf13,Fgf14,Foxp2,Fzd4,Gatm,Gba,Gcnt4,Gdf15,Gfi1,Gjb4,Gm2a,Gng8,Gpr157,Gpr176,Gpr39,Gpr88,Gprc5b,Grn,Hexa,Hexb,Hif1a,Htr2b,Id2,Igf1,Igf2,Il1b,Il1rn,Itga5,Itga8,Itgb1,Itp…	Pirb
regulation of alpha-beta T cell activation	1.67e-06	4	Adora2a,Anxa1,Cblb,Ccl19,Ccr2,Cd244,Cd300a,Cd44,Cd80,Cd83,H2-Ab1,H2-T23,Ihh,Il4ra,Il6,Jak3,Lgals9,Loxl3,Myb,Nckap1l,Nfkbiz,Nlrp3,Pnp,Prkcq,Rara,Runx1,Runx3,Shb,Syk,Tgfb1,Tgfbr2,Twsg1,Vsir,Zbtb7b,Zc3h12a	Cd300a,Syk
striated muscle tissue development	1.67e-06	1	Agt,Bmpr1a,Cav3,Ccm2l,Chd7,Col19a1,Dll4,Dmd,Dsp,Eng,Fgf1,Fgfr2,Foxp2,Gjc1,Hey1,Hey2,Id2,Itgb1,Kcnab1,Ly6e,Mbnl1,Mef2c,Myh10,Myh11,Myl6,Myom1,Notch1,Pgm5,Prkg1,S1pr1,Sema3c,Sgcg,Slc8a1,Srpk3,Svil,Tbx18,Tbx3,Tgfb2,Tgfbr1,Xk	n/a (just one condition)
small molecule metabolic process	1.73e-06	4	Aass,Abca1,Abcg1,Abhd5,Acer2,Acer3,Acox3,Acsbg1,Acsf2,Acsl4,Acsm5,Adcy3,Adcy4,Adssl1,Akr1a1,Akr1b8,Aldh18a1,Aldh1a3,Aldh1b1,Aldh1l2,Aldh3b1,Alox5ap,Amdhd2,Angpt1,Aoah,Apoa1,Apobec1,Apobec2,Apobec3,Apobr,Apoc1,Apoc3,Apod,Apoe,Aprt,Asah1,Ass1,Atf3,B3galnt2,B4galt1,Bcat2,Bckdhb,Bgn,Bpgm,C1qtnf9,C3,Car12,Car4,Car5b,Car8,Carns1,Cd44,Cd74,Cemip,Ch25h,Chst1,Chst11,Chsy1,Cln8,Cmpk1,Coq10b,Crabp2,Crem,Ctp…	Abcg1,Alox5ap,Ncf1,Pltp,Syk
positive regulation of NF-kappaB transcription factor activity	1.77e-06	2	Adam8,Aim2,Ar,Capn3,Card14,Cd40,Cd84,Clu,Cx3cl1,Cx3cr1,Grem1,Icam1,Il1b,Itgb2,Mtpn,Myd88,Nlrc4,Nlrp3,Nod1,Prkch,Prkcq,Prkd2,Rab7b,Ripk3,Ror1,Sphk1,Stat3,Tgfb1,Tlr2,Tlr4,Tlr6,Tlr9,Tnf,Tnfrsf11a,Trim14,Trim25,Wnt5a	Adam8,Card14,Cd84,Clu,Cx3cl1,Cx3cr1,Itgb2,Mtpn,Rab7b,Sphk1,Tgfb1,Tlr2,Tlr4
response to inorganic substance	1.79e-06	3	Adam9,Alox5ap,Anxa1,Apobec1,Asph,Ass1,Atp13a2,Atp2b4,B2m,Bace1,Bak1,Bsg,C1qa,Calr,Capn3,Ccl19,Ccnd1,Cd14,Cd9,Cfl1,Col1a1,Cp,Crip1,Cybb,Cyp1a1,Cyp2e1,Ddi2,Dmd,Dnmt3a,Edn1,Egln1,Endog,Fibin,Fn1,Foxo1,Gatm,Gpr39,Gpx1,Gsn,Gucy1b3,Hif1a,Hmox1,Hvcn1,Id2,Igfbp2,Il18bp,Il1a,Il6,Iqgap1,Itgav,Itpr3,Junb,Kcna5,Kcnk3,Kcnma1,Kcnmb1,Klf2,Lcn2,Lgmn,Loxl2,Maob,Map1b,Mef2c,Mmp2,Mt1,Mt2,Mylk,Ncam1,Ncf1,Nfe2l2,Npc1…	Alox5ap,C1qa,Cd14,Cybb,Hvcn1,Ncf1,Ucp2
circulatory system process	2e-06	3	Abr,Acta2,Adora2a,Agt,Ahr,Ank2,Apoe,Ar,Atp2b1,Atp6ap2,Bbs4,C3ar1,Cacna1c,Cacna1d,Cacna2d1,Cacnb2,Camk2n1,Cav3,Ccl4,Cd38,Cdh5,Ceacam1,Chd7,Col1a2,Cx3cl1,Cxcr4,Cyba,Cyp4f18,Cysltr1,Ddah1,Dmd,Ece1,Edn1,Emp2,Eng,F2r,F2rl1,F5,Gpr4,Gpx1,Gucy1a3,Heg1,Hif1a,Hmox1,Htr2b,Icam1,Id2,Kcna5,Kcnd3,Kcnh2,Kcnj2,Kcnma1,Kcnmb1,Lep,Manf,Mfsd2a,Mmp2,Mrvi1,Ncf2,Ndst2,Nos1,Nos2,Npr3,Npy1r,Nr2f2,P2rx4,Pcsk5,Pde2a,Pde5a,…	Cd38,Ncf2
blood circulation	2.02e-06	3	Abr,Acta2,Adora2a,Agt,Ahr,Ank2,Apoe,Ar,Atp2b1,Atp6ap2,Bbs4,C3ar1,Cacna1c,Cacna1d,Cacna2d1,Cacnb2,Camk2n1,Cav3,Ccl4,Cd38,Cdh5,Ceacam1,Chd7,Col1a2,Cx3cl1,Cxcr4,Cyba,Cyp4f18,Cysltr1,Ddah1,Dmd,Ece1,Edn1,Emp2,Eng,F2r,F2rl1,F5,Gpr4,Gpx1,Gucy1a3,Hif1a,Hmox1,Htr2b,Icam1,Id2,Kcna5,Kcnd3,Kcnh2,Kcnj2,Kcnma1,Kcnmb1,Lep,Manf,Mmp2,Mrvi1,Ncf2,Ndst2,Nos1,Nos2,Npr3,Npy1r,Nr2f2,P2rx4,Pcsk5,Pde2a,Pde5a,Pdgfb,Plod3,…	Cd38,Ncf2
morphogenesis of an epithelium	2.02e-06	5	Abl2,Actb,Actg1,Agt,Ahr,Aldh1a3,Angpt1,Ar,Astn2,B4galt1,Bbs4,Btbd7,Casp8,Cc2d2a,Ccl11,Cd44,Ceacam1,Celsr1,Cfl1,Cobl,Col5a1,Cthrc1,Ctsh,Ctsl,Ctsz,Cxcl12,Cxcr4,Cyp7b1,Cyr61,Dchs1,Dlg3,Dll4,Edn1,Egfr,Enah,Eng,Epha2,Fat4,Fgf1,Fgf7,Fgfr2,Fgfr3,Flna,Flt1,Fmn1,Frzb,Fst,Fzd1,Gdf7,Gna13,Gpc3,Grb2,Grem1,Hand2,Hbegf,Hey1,Hhex,Hhip,Hif1a,Hoxa5,Id4,Igf1,Igfbp5,Ihh,Il6,Itga5,Jag2,Kif26b,Kif3a,Lef1,Lgr4,Mef2c,M…	No common gene
regulation of T cell differentiation	2.14e-06	1	Adam8,Anxa1,Ccl19,Ccr2,Cd44,Cd74,Cd83,Ctla2a,H2-Aa,H2-DMa,Ihh,Il1b,Il1rl2,Il4ra,Il6,Il7r,Jak3,Lef1,Lgals9,Myb,Nckap1l,Nfkbiz,Nlrp3,Pnp,Rag1,Rara,Rltpr,Runx1,Runx3,Sox4,Syk,Tgfb1,Vsir,Zc3h12a,Zmiz1	n/a (just one condition)
negative regulation of neurogenesis	2.18e-06	2	Actr3,Adam17,Adgrg1,Apoe,Arhgef2,Atp1b2,B2m,Bex1,Bmpr1a,Calr,Ccr5,Cd38,Col3a1,Cspg4,Ctsz,D8Ertd82e,Dab2,Dmd,Dnajb11,Dpysl3,Dynlt1b,Epha3,Erbb4,Fat3,Fgf13,Fgfr3,Flna,Gfi1,H2-D1,H2-K1,Hey1,Id2,Id4,Il1b,Itgb1,Lrp1,Mag,Map4k4,Mbd1,Meis1,Mylip,Ngef,Notch1,Nr1d1,Ntrk3,Pbx1,Pitx3,Plk2,Ptprz1,Rab29,Rtn4rl2,Sema3a,Sema3c,Sema3d,Sema3g,Sema4d,Sema5a,Sema6b,Sema6c,Sema7a,Sorl1,Stat3,Tgfb1,Thrb,Tnn,Ttc3,Wnt5…	Apoe,Atp1b2,Bmpr1a,Cd38,Ctsz,Dmd,Fgf13,H2-D1,H2-K1,Il1b,Meis1,Mylip,Ptprz1,Rtn4rl2,Sema3c,Sema3d,Sema3g,Sema5a,Sema6b,Thrb
oxidative phosphorylation	2.23e-06	1	Atp5e,Atp5h,Coq7,Cox6c,Cox7a1,Cox7c,Cox8b,Cycs,Ndufa12,Ndufa8,Ndufb6,Ndufc2,Uqcc3	n/a (just one condition)
positive regulation of neurogenesis	2.29e-06	3	Abl2,Ace,Actr2,Actr3,Adam17,Apoe,Atp1b2,Baiap2,Bdnf,Bex1,Camk1,Camk1d,Ccr2,Ccr5,Cdh4,Cdon,Cfl1,Cobl,Crabp2,Cx3cl1,Cx3cr1,Cxcl12,Cxcl5,Cxcr4,Cyfip1,Dbn1,Dixdc1,Dmd,E2f1,E430025E21Rik,Egr2,Ephb2,Etv5,Fbxo31,Fes,Fn1,Fzd1,Fzd4,Gdf6,Gdf7,Gdpd5,Grn,Hcls1,Hgf,Hif1a,Id2,Igf1,Il1b,Il6,Iqgap1,Itga6,Itpr1,Jade2,Lif,Lpar1,Lrp1,Ltk,Lyn,Mag,Man2a1,Mapk6,Mdk,Mef2c,Nbl1,Neu1,Nfe2l2,Ngf,Ntf3,Ntrk3,P2rx4,P3h1,Plxn…	Cx3cr1,Gdf6,Hgf,Lrp1,Plxna1,Plxnb2,Scn1b,Tlr2,Tnfrsf1b
negative regulation of cell-cell adhesion	2.31e-06	3	Abl2,Adam8,Adora2a,Akna,Anxa1,Apoa1,Ass1,Cblb,Ccm2l,Cd276,Cd300a,Cd44,Cd74,Cd80,Cd86,Cd9,Ceacam1,Cebpb,Cxcl12,Dtx1,Fam65b,Fgl1,Fgl2,Gpnmb,H2-Aa,H2-Ab1,Havcr2,Ihh,Il1rn,Il4ra,Jak3,Lef1,Lgals3,Lgals9,Loxl3,Mdk,Notch1,Notch4,Pawr,Pde5a,Pla2g2d,Podxl,Prkcd,Prkg1,Ptpn6,Rgcc,Runx1,Runx3,Serpine2,Spint2,Tgfb1,Tnfaip3,Tnfaip8l2,Tnfrsf21,Twsg1,Ubash3b,Vsir,Zbtb7b,Zc3h12a,Zc3h12d	Adam8,Cd300a,Havcr2,Vsir
lipid metabolic process	2.37e-06	2	5031414D18Rik,Abca1,Abcg1,Abhd12,Abhd2,Acer2,Acer3,Acox3,Acsl4,Agpat4,Akr1b8,Alox5ap,Aoah,Apoa1,Apobec1,Apobr,Apoc1,Apoc3,Apod,Apoe,Asah1,B3galt1,B4galnt1,B4galt5,B4galt6,Bmpr1b,C1qtnf9,C3,Cd74,Cerk,Cers6,Ch25h,Cln3,Cln8,Crabp2,Csf1r,Cyp2b10,Cyp2e1,Cyp4f18,Cyp4v3,Cyp7b1,Daglb,Ddhd1,Degs1,Degs2,Dgka,Dgkb,Dhrs9,Dpep2,Ech1,Edn1,Elovl1,Fabp5,Fam126b,Fam135a,Fgf7,Fgl1,Fitm2,Gal3st3,Galc,Gba,Gdpd1,Gla,…	Abca1,Abcg1,Abhd12,Acer3,Alox5ap,Apobec1,Apobr,Asah1,B4galt5,B4galt6,Cerk,Ch25h,Cln8,Crabp2,Csf1r,Daglb,Dgka,Dpep2,Edn1,Elovl1,Fabp5,Fgl1,Gba,Gdpd1,Gla,Gm2a,Gpx1,Hexa,Hexb,Hpgds,Il1rn,Inpp5d,Lepr,Lipa,Lpcat2,Lrp1,Myo5a,Naga,Nceh1,Npc1,P2rx7,Pdpn,Pi4k2a,Pigs,Pip4k2a,Pla2g15,Plcl2,Plek,Plpp2,Pltp,Pnpla7,Prkaa2,Psap,Ptgs2,Samd8,Soat1,Socs3,Sphk1,Spp1,St6galnac4,Tbxas1,Tmem189,Vldlr,Ywhah
collagen metabolic process	2.43e-06	4	Adamts2,Col1a1,Col1a2,Col5a1,Ctsb,Ctsk,Ctss,Hif1a,Mmp12,Mmp13,Mmp14,Mmp19,Mmp2,Mmp3,Mmp8,Mrc2,P2rx7,P3h1,Plod3,Prkcd,Smpd3	Col1a1,Ctsk,Mmp2
organic substance transport	2.45e-06	3	1500015O10Rik,Abca1,Abca6,Abca8a,Abca8b,Abca9,Abcb4,Abcc3,Abcg1,Ace,Acsl4,Adar,Ank2,Anxa1,Ap1s2,Ap2s1,Ap3s1,Apba3,Apoa1,Apobec1,Apobr,Apoc1,Apoc3,Apod,Apoe,Aqp11,Aqp5,Arf2,Arfgap3,Arl11,Arl4a,Arl4c,Arl8a,Arrb1,Arrb2,Astn2,Atp11a,Atp13a2,Atp2a1,Bdnf,Bid,Btk,C1qtnf5,C2cd2l,Cacna1c,Calr,Car12,Car4,Cd300a,Cd63,Cd74,Cdkn1a,Cfl1,Chchd4,Chmp4c,Cln3,Cln8,Clta,Clu,Col1a1,Crlf2,Dab2,Dennd2a,Dgat1,Dio2,Dnm1…	Abca8b,Abcc3,Abcg1,Atp13a2,C1qtnf5,Cd300a,Col1a1,Dennd2a,Folr2,Ildr2,Mfsd12,Ncf1,P2rx7,Pdpn,Pltp,Rab3il1,Rab7b,Slc11a1,Slc29a3,Slc37a2,Slco2a1,Steap3,Syk,Tlr2,Unc93b1
axon guidance	2.49e-06	4	Alcam,Apbb2,Bmpr1b,Boc,Bsg,Cdh4,Csf1r,Cxcl12,Cxcr4,Cyfip1,Efna5,Efnb1,Egflam,Egr2,Emb,Enah,Epha1,Epha2,Epha3,Ephb2,Ephb3,Evl,Flrt2,Gas1,Gdf7,Lama2,Lgr4,Lrp1,Lrtm1,Matn2,Myh10,Ncam1,Nexn,Nfasc,Nfib,Notch1,Nrp2,Ntf3,Plxna1,Plxna3,Plxna4,Plxnb1,Plxnb2,Plxnc1,Plxnd1,Ptch1,Ptpro,Reln,Rhog,Robo1,Runx3,Scn1b,Sema3a,Sema3b,Sema3c,Sema3d,Sema3g,Sema4d,Sema5a,Sema6b,Sema6c,Sema7a,Slit2,Tgfb2,Tmeff2,Unc5b,U…	Csf1r
heart development	2.5e-06	4	Acan,Ace,Adap2,Adgrg6,Agt,Ahr,Angpt1,Axin2,Bicc1,Bmpr1a,Cacna1c,Cacybp,Calr,Casp8,Cav3,Cc2d2a,Ccm2l,Cdkn1a,Chd7,Col14a1,Col2a1,Col3a1,Cpe,Cxcr4,Dchs1,Dll4,Dsp,Ece1,Ece2,Edn1,Eng,Epha3,Erbb4,Fat4,Fbn1,Fgf1,Fgfr2,Flna,Flrt2,Fn1,Fzd1,Gjc1,Gpc3,Grem1,Hand2,Hdac9,Heg1,Hey1,Hey2,Hhex,Htr2b,Id2,Ihh,Itga4,Itgb1,Kcnab1,Lrp1,Ltbp1,Ly6e,Mef2c,Mmp13,Mmp2,Myh10,Myh11,Mylk2,Myom1,Nfatc1,Nkx3-1,Notch1,Npy1r,Nra…	No common gene
homeostasis of number of cells	2.54e-06	2	Adar,Ahr,Anxa1,Bak1,Bcl2l11,Bpgm,Ccl2,Ccr2,Cxcl5,Dnase2a,F2r,Gba,Gcnt4,Hcar2,Hcls1,Hif1a,Hmox1,Id2,Il6,Il7r,Ildr2,Itgam,Jak3,Jam3,Kif3a,Lgr4,Lilrb4a,Lipa,Lyn,Mef2c,Mertk,Mfsd7b,Myb,Napepld,Nckap1l,P2rx7,Pik3cd,Pirb,Pmaip1,Prdx1,Rag1,Rassf2,Ripk3,Rltpr,Slc11a2,Spi1,Spns2,Tgfb1,Thra,Tnfaip3,Tnfrsf23	Anxa1,Bcl2l11,Ccl2,Dnase2a,F2r,Gba,Gcnt4,Hcls1,Hmox1,Il7r,Ildr2,Itgam,Lilrb4a,Lipa,Mertk,Mfsd7b,Nckap1l,P2rx7,Pirb,Prdx1,Spi1,Tgfb1,Tnfaip3,Tnfrsf23
regulation of macrophage activation	2.69e-06	2	Cd84,Ctsc,Cx3cl1,Gpr137b,Grn,Havcr2,Il33,Il4ra,Lbp,Lgals9,Mmp8,Nr1d1,Nr1h3,Pla2g4a,Slc7a2,Sphk1,Thbs1,Tlr4,Tlr6,Trem2,Wnt5a	Cd84,Ctsc,Cx3cl1,Gpr137b,Grn,Havcr2,Slc7a2,Sphk1,Thbs1,Tlr4,Trem2
myeloid cell activation involved in immune response	2.69e-06	6	Anxa3,Btk,Ccl3,Cd300a,Cx3cr1,Dock2,Enpp3,Fcer1g,Grn,Havcr2,Il33,Lat2,Lbp,Lyn,Milr1,Myo1f,Pi4k2a,Sbno2,Stxbp2,Syk,Trem2,Tyrobp	Myo1f,Tyrobp
cardiac muscle tissue development	2.76e-06	1	Agt,Bmpr1a,Cav3,Ccm2l,Chd7,Dll4,Dsp,Eng,Fgf1,Fgfr2,Gjc1,Hey1,Hey2,Id2,Itgb1,Ly6e,Mef2c,Myh10,Myh11,Myom1,Notch1,Prkg1,S1pr1,Sgcg,Slc8a1,Tbx18,Tbx3,Tgfb2,Tgfbr1	n/a (just one condition)
second-messenger-mediated signaling	2.92e-06	2	Abca1,Adcy3,Adcy4,Adgre1,Adgrg1,Adgrg3,Adgrg6,Adgrl1,Adora2a,Ahr,Ank2,Apoe,Cacna1c,Cacna1d,Casq1,Ccl3,Ccr1,Ccr2,Ccr5,Ccr9,Cnr2,Cx3cr1,Cxcr3,Cxcr4,Dmd,Dmpk,Edn1,Eif4ebp2,Fpr2,Gna13,Gpr161,Gpr4,Gpr65,Gucy1b3,Htr2b,Itpr1,Itpr3,Ksr1,Lat2,Mc5r,Mcoln2,Mcoln3,Mrvi1,Mt1,Mt2,Nfat5,Nfatc1,Nfatc2,Nos1,Nos2,Npr1,P2rx4,Pde2a,Prkg1,Ptger1,Ptger2,Ramp1,Rasa3,Rcan1,Rcan2,S1pr1,S1pr2,Selp,Sgcd,Slc8a1,Slc9a3r1,Sph…	Abca1,Ank2,Apoe,Cacna1c,Ccr1,Cnr2,Dmd,Gpr161,Gucy1b3,Itpr3,Mrvi1,Mt1,Mt2,Nfatc1,Nfatc2,Nos1,Nos2,Ramp1,Rasa3,Rcan2,Trpm2
transmembrane receptor protein tyrosine kinase signaling pathway	3e-06	6	Abl2,Adam17,Angpt1,Angptl1,Bdnf,Bex1,Blnk,Btc,Ccl2,Col1a1,Col4a3,Col4a4,Csf1r,Cspg4,Ctgf,Dok1,Efemp1,Efna5,Efnb1,Egfr,Eif4ebp1,Eif4ebp2,Epha1,Epha2,Epha3,Ephb2,Ephb3,Ephb6,Erbb4,Ereg,Ext1,Fam83a,Fat4,Fes,Fgf1,Fgf18,Fgf7,Fgfr2,Fgfr3,Fgr,Flrt2,Flt1,Flt3,Flt4,Foxo1,Gab2,Garem,Gdf15,Gfra1,Gfra4,Grb14,Grb2,Grem1,Hbegf,Hck,Hgf,Igf1,Igf2,Iqgap1,Lox,Ltk,Lyn,Mapkapk2,Mertk,Myo1e,Myoc,Ngef,Ngf,Nrp2,Ntf3,Nt…	Csf1r
regulation of cysteine-type endopeptidase activity involved in apoptotic process	3.09e-06	2	Acer2,Arrb1,Arrb2,Bak1,Bcl2l11,Bid,Bok,Card9,Casp1,Casp8,Cd44,Col4a3,Ctgf,Ctsd,Ctsh,Cyr61,Dap,F2r,F3,Fcmr,Gpx1,Gsn,Hgf,Hip1r,Igf1,Il6,Lef1,Mical1,Mkl1,Naip2,Naip5,Naip6,Ndufa13,Ngf,Nkx3-1,Nlrc4,Nlrp1b,Nlrp3,Nod1,Plaur,Pmaip1,Ptgs2,Rag1,Rps6ka1,Slc11a2,Src,St18,Syk,Thbs1,Tnf,Tnfrsf23,Xdh	Arrb2,Bcl2l11,Bid,Cd44,Ctsd,Ctsh,F2r,Gpx1,Hgf,Naip2,Naip5,Ngf,Plaur,Ptgs2,St18,Syk,Thbs1,Tnfrsf23
cellular lipid metabolic process	3.16e-06	2	Abhd12,Abhd2,Acer2,Acer3,Acox3,Acsl4,Agpat4,Akr1b8,Alox5ap,Aoah,Apoa1,Apobec1,Apobr,Apoc1,Apoc3,Apoe,Asah1,B3galt1,B4galnt1,B4galt5,B4galt6,C1qtnf9,C3,Cd74,Cerk,Cers6,Cln3,Cln8,Crabp2,Csf1r,Cyp2b10,Cyp2e1,Cyp4f18,Cyp4v3,Daglb,Degs1,Degs2,Dgka,Dgkb,Dhrs9,Ech1,Edn1,Elovl1,Fabp5,Fam126b,Fam135a,Fgf7,Fitm2,Gal3st3,Galc,Gba,Gdpd1,Gla,Gm2a,Gpx1,Gpx4,H2-Ke6,Hacd4,Hexa,Hexb,Hpgds,Inpp5d,Lep,Lipa,Lpcat2,L…	Abhd12,Acer3,Alox5ap,Apobec1,Apobr,Asah1,B4galt5,B4galt6,Cerk,Cln8,Crabp2,Csf1r,Daglb,Dgka,Edn1,Elovl1,Fabp5,Gba,Gdpd1,Gla,Gm2a,Gpx1,Hexa,Hexb,Hpgds,Inpp5d,Lipa,Lpcat2,Lrp1,Myo5a,Naga,Nceh1,P2rx7,Pdpn,Pi4k2a,Pigs,Pip4k2a,Pla2g15,Plek,Plpp2,Pnpla7,Prkaa2,Psap,Ptgs2,Samd8,Soat1,Socs3,Sphk1,St6galnac4,Tbxas1,Tmem189
positive regulation of protein transport	3.16e-06	4	Abcg1,Acsl4,Actr3,Adam9,Adora2a,Agt,Arhgef5,Arpc2,Arrb1,Asph,Atp13a2,C1qtnf3,C2cd2l,Cacna1d,Cadm1,Camk1,Camk2n1,Camk4,Casp1,Ccl2,Cd14,Cd300c2,Cd34,Cd38,Cemip,Clec4e,Clec4n,Clec5a,Cln3,Edem1,Edem2,Egfr,F2rl1,Fgr,Flna,Frmd4a,Glul,Gpr39,H2-T23,Hcar2,Hcls1,Hif1a,Hsp90aa1,Htr2b,Hyal2,Igf1,Il1a,Il33,Il6,Itgam,Kcnn4,Kif3a,Lep,Lepr,Lrp1,Mmp13,Mtcl1,Myh10,Myom1,Myrip,P2rx7,Panx1,Plk3,Pmaip1,Ppard,Prkcd,Pr…	Abcg1,Cd300c2,Fgr,Itgam,Syk
ventricular trabecula myocardium morphogenesis	3.33e-06	1	Bmpr1a,Ccm2l,Chd7,Dll4,Eng,Hey1,Hey2,Notch1,Tgfb2,Tgfbr1	n/a (just one condition)
calcium-mediated signaling	3.36e-06	2	Ank2,Cacna1c,Cacna1d,Casq1,Ccl3,Ccr1,Ccr2,Ccr5,Ccr9,Cx3cr1,Cxcr3,Cxcr4,Cxcr5,Dmd,Dmpk,Edn1,Htr2b,Itpr1,Itpr3,Lat2,Mcoln2,Mcoln3,Nfatc1,Nfatc2,P2rx4,Rasa3,Rcan1,Rcan2,Selp,Sgcd,Slc8a1,Sphk1,Tmem110,Tnf,Tpcn2,Trpm2,Vcam1	Ccl3,Ccr5,Cx3cr1,Edn1,Htr2b,Lat2,Mcoln2,Mcoln3,P2rx4,Rcan1,Selp,Sphk1,Tpcn2,Vcam1
glycosaminoglycan metabolic process	3.4e-06	3	Angpt1,Bgn,Cd44,Cemip,Chst1,Chst11,Chsy1,Dcn,Dse,Egflam,Ext1,Gns,Has1,Hexa,Hexb,Hgf,Il1b,Itih3,Itih4,Lyve1,Mamdc2,Ndst2,Pxylp1,Spock2,Tgfb1,Xylt1,Xylt2	Cd44,Dse,Hexb,Hgf
glial cell differentiation	3.44e-06	4	Abl2,Actr3,Adgrg6,Adora2a,Agt,B4galt5,B4galt6,Bok,C1qa,C5ar1,Cd9,Clu,Csk,Dmd,Dtx1,Egfr,Egr2,Fgfr3,Fpr2,Gba,Gpc1,Gpr157,Grn,Gsn,Hdac11,Id2,Id4,Igf1,Il1b,Itgam,Itgb4,Klf15,Lama2,Lef1,Lif,Lpar1,Lrp1,Lyn,Mag,Mdk,Mxra8,Myoc,Nab2,Nfib,Notch1,Nrros,Ntf3,Ntrk3,Pdgfb,Ptprz1,Reln,Ror1,S100a8,S100a9,Slc25a46,Sox4,Stat3,Tgfb1,Tlr2,Tlr4,Tppp,Trem2,Tspan2	Itgam
lipid localization	3.44e-06	6	Abca1,Abca6,Abca7,Abca8a,Abca8b,Abca9,Abcb4,Abcc1,Abcc3,Abcg1,Ace,Acsl4,Anxa1,Apoa1,Apoa2,Apobr,Apoc1,Apoc3,Apod,Apoe,Atp11a,B4galnt1,C2cd2l,Ceacam1,Cln3,Dgat1,Enpp1,Esyt1,Esyt2,Fabp3,Fitm2,Fzd4,Gba,Gltp,Gm2a,Gpihbp1,Gramd1b,Gulp1,Hexa,Hexb,Il1b,Inhba,Kcnn4,Lbp,Ldlrap1,Lep,Lima1,Lipg,Mfsd2a,Msr1,Nos2,Npc1,Npc2,Nrip1,Osbpl11,Osbpl3,Osbpl8,P2rx7,Pitpna,Pitpnm2,Pla2g2d,Pla2g4a,Plscr1,Pltp,Ppard,Pqlc…	No common gene
regulation of neuron differentiation	3.48e-06	4	Abl2,Actr2,Actr3,Adam10,Adam17,Agt,Apoe,Arhgef2,Atp1b2,B2m,Baiap2,Bdnf,Bex1,Calr,Camk1,Camk1d,Camk2g,Ccr5,Cd38,Cdh4,Cdon,Cfl1,Cobl,Crabp2,Cspg4,Ctsz,Cx3cl1,Cxcl12,Cxcl5,Cxcr4,Cyfip1,D8Ertd82e,Dab2,Dbn1,Dixdc1,Dmd,Dpysl3,Dtx1,Dynlt1b,E430025E21Rik,Efemp1,Efhc2,Efna5,Epha3,Ephb2,Ephb3,Etv5,Fat3,Fbxo31,Fes,Fgf13,Flna,Fn1,Fzd1,Fzd4,Gdf6,Gdf7,Gdpd5,Gfi1,Gprc5b,Grn,H2-D1,H2-K1,Hcls1,Hecw2,Hey1,Hey2,Hgf…	No common gene
regulation of nitric oxide biosynthetic process	3.58e-06	2	Acp5,Aif1,Ass1,Cd34,Cd47,Clu,Cx3cr1,Ddah1,Gla,Hsp90aa1,Icam1,Igf1,Il1b,Il6,Itgb2,Mmp8,Ptgs2,Ptk2b,Sirpa,Smpd3,Tlr2,Tlr4,Tlr6,Tnf,Zc3h12a	Cx3cr1,Icam1,Itgb2,Sirpa,Tlr2
regulation of leukocyte apoptotic process	3.6e-06	3	Adam17,Adam8,Anxa1,Casp8,Ccl19,Ccr5,Cd44,Cd74,Cxcl12,Fcer1g,Fcgr2b,Fcmr,Gimap8,Hcar2,Hcls1,Hif1a,Il7r,Jak3,Lgals3,Lyn,Mef2c,Mertk,P2rx7,Pik3cb,Pik3cd,Pnp,Prkcq,Rag1,Ripk3,Siglec1,Tgfb2,Wnt5a	Adam8,Fcer1g,Fcgr2b,Hcls1
regulation of cellular response to growth factor stimulus	3.65e-06	7	Adam17,Adamts12,Adamtsl2,Agt,Angpt1,Atp2b4,Bambi,Cav3,Ccbe1,Cd109,Cd59a,Cd63,Cdh5,Chst11,Creb3l1,Cxcl13,Cyfip1,Cyr61,Dab2,Dcn,Dmd,Eng,Fam20c,Fbn1,Fgf1,Fgf18,Flcn,Flt1,Fst,Fstl1,Furin,Fzd1,Fzd4,Gdf3,Glg1,Gpc1,Gpc3,Grem1,Hhex,Hhip,Hif1a,Htra1,Htra3,Itga8,Ldlrad4,Lox,Ltbp1,Mmrn2,Myof,Nbl1,Ngf,Notch1,Npnt,Nrep,Nrros,Pbld1,Pdgfb,Pmepa1,Prdm16,Prkd2,Ptpn1,Ptprf,Rbpj,Rbpms2,Robo1,Runx2,Sdcbp,Sfrp1,Sfrp2…	No common gene
connective tissue development	3.73e-06	4	Acan,Acta2,Ap1s2,Axin2,Bbs4,Bgn,Bmp1,Bmpr1a,Bmpr1b,Cd34,Chst11,Chsy1,Col10a1,Col12a1,Col14a1,Col1a1,Col2a1,Col5a1,Col6a1,Creb5,Ctgf,Cyr61,Ecm1,Edn1,Evc,Ext1,Fgf18,Fgfr3,Fgl1,Gpr4,Hand2,Hif1a,Hoxa5,Hyal2,Id2,Id4,Igf1,Ihh,Lep,Lox,Lum,Matn2,Mef2c,Mgp,Mkks,Mmp13,Mustn1,Nfib,Notch1,Nov,Osr1,Pdgfb,Ppard,Rara,Rspo2,Runx1,Runx2,Runx3,Scx,Sh3pxd2b,Slc39a14,Smad9,Smpd3,Snai1,Sptlc2,Sulf1,Sulf2,Tgfb1,Tgfb2,…	No common gene
negative regulation of inflammatory response	3.79e-06	4	Abr,Acod1,Acp5,Adora2a,Aoah,Apoa1,Apod,Apoe,C1qtnf3,Cd276,Cd44,Cdh5,Cnr2,Ctla2a,Cx3cl1,Cx3cr1,Enpp3,Fcgr2b,Ffar4,Fpr2,Gpx1,Grn,Hgf,Il1r2,Il22ra2,Lgals9,Mdk,Mefv,Metrnl,Nlrp3,Nov,Nr1d1,Nr1h3,Nt5e,Pglyrp1,Ppard,Serpinf1,Sirpa,Slamf8,Slit2,Socs3,Tnfaip3,Tnfaip6,Tnfaip8l2,Tnfrsf1a,Tnfrsf1b,Tyro3,Zc3h12a	Fcgr2b,Socs3,Tnfrsf1b
negative regulation of interleukin-6 production	3.88e-06	3	Arrb1,Arrb2,C1qtnf3,Cd200r1,Cd84,Csk,Gba,Havcr2,Hgf,Inpp5d,Nckap1l,Prg4,Ptpn6,Sirpa,Tlr4,Tlr9,Tnf,Tnfaip3,Tnfrsf1a,Zc3h12a	Hgf,Nckap1l,Sirpa,Tnfaip3
detection of external biotic stimulus	3.98e-06	3	Clec7a,Itgav,Lbp,Naip2,Naip5,Naip6,Nlrc4,Nod1,Scarb1,Ssc5d,Tlr1,Tlr2,Tlr4,Tlr6,Trem2	Clec7a,Ssc5d,Tlr2
response to oxygen levels	4.23e-06	3	Adam17,Adam8,Arnt2,Atp6ap1,Atp6v0d1,Atp6v1a,Bach1,Brip1,Camk2g,Casp1,Ccl2,Cd38,Cdkn1a,Col1a1,Cpeb4,Ctgf,Cyba,Cybb,Cyp1a1,Dnmt3a,E2f1,Ece1,Edn1,Egln1,Egln3,Eif4ebp1,Endog,Eng,F7,Flt1,Foxo1,Hif1a,Hif3a,Hmox1,Hyou1,Itga2,Itpr1,Kcna5,Kcnk3,Kcnma1,Lep,Lmna,Loxl2,Mmp14,Mmp2,Nfe2l2,Nkx3-1,Nos1,Nos2,Notch1,P4hb,Pdpn,Plau,Plk3,Plod1,Postn,Ppard,Ptgs2,Ptk2b,Pygm,Rbpj,Rgcc,Scn2a1,Sfrp1,Slc11a2,Slc2a1,Slc8a1…	Adam8,Cd38,Cybb,Ucp2
negative regulation of immune effector process	4.3e-06	4	Abr,Anxa1,Apoa1,Arrb2,Bst2,Ccr2,Cd22,Cd300a,Cd47,Cd59a,Cd84,Ceacam1,Clec2d,Dhx58,Enpp3,Fcgr2b,Fgl2,Grn,H2-T23,Havcr2,Hmox1,Htra1,Igf2,Il33,Il4ra,Il7r,Jak3,Lgals3,Lgals9,Loxl3,Pglyrp1,Ptpn6,Serping1,Sh2d1b1,Slamf8,Tgfb1,Tgfb2,Tgfb3,Tnf,Tnfaip3,Vsir,Zbtb7b,Zc3h12a	Cd300a,Fcgr2b
cellular extravasation	4.36e-06	4	Ccl2,Ccr2,Cd47,Cx3cl1,Cx3cr1,Ext1,Gcnt1,Icam1,Itga4,Itgam,Itgb2,Lep,Rock1,Sele,Sell,Selp,Selplg,Sirpa,Tnf,Trem1,Vcam1	Itgb2,Sele,Selp,Sirpa
regulation of biosynthetic process	4.38e-06	1	Abca7,Abcg1,Abhd14b,Ablim3,Acer2,Acod1,Actn1,Adam8,Adgrf5,Adora2a,Agt,Akna,Apoc3,Apoe,Arhgef2,Arhgef5,Armcx3,Asph,Atp2b4,Bambi,Bcl3,Bmpr1a,Bmpr1b,Brip1,C1qtnf2,C3,Cacna1d,Cbx5,Cbx6,Ccdc3,Cd200,Cd38,Cd74,Cdk18,Cdkn1a,Ceacam1,Cebpb,Chd6,Chd7,Ciita,Cirbp,Creb5,Dact1,Ddah2,Ddi2,Dkk3,Dll4,Dmd,Dnajb5,Dyrk2,Eid1,Eif3j2,Eif4ebp1,Eif4ebp2,Elovl5,Eng,Fam129a,Fcgr2b,Fgf1,Fgfr2,Fgfr3,Fitm2,Flcn,Flna,Foxo1,Fo…	n/a (just one condition)
positive regulation of gliogenesis	4.43e-06	2	Actr3,Ccr2,Cx3cl1,Cx3cr1,Cxcr4,E2f1,Egr2,Etv5,Id2,Igf1,Il1b,Il6,Lif,Lrp1,Lyn,Mag,Mdk,Ntf3,P2rx4,Prkch,Ptprz1,Spint1,Tgfb1,Tlr2,Tnf,Tnfrsf1b,Trem2,Trf	Actr3,Cx3cl1,Cx3cr1,E2f1,Egr2,Lif,Lrp1,P2rx4,Tgfb1,Tlr2,Tnfrsf1b,Trem2
response to peptide	4.57e-06	3	Abcc1,Agt,Anxa1,Apobec1,Apoc3,Aprt,Arhgef2,Ass1,Bace1,Bcl2l11,Brip1,Bsg,Cacna2d1,Card9,Casp4,Ccl2,Cd40,Ceacam1,Cfl1,Col1a1,Csk,Ctgf,Cyba,Cybb,Cyfip1,Edn1,Egr2,Eif4ebp1,Eif4ebp2,Eif6,Enpp1,Ereg,F7,Fads1,Fcgr2b,Foxo1,Fpr2,Gatm,Gcnt1,Grb14,Grb2,Hdac9,Icam1,Igf1,Igf2,Igfbp5,Il6,Inhbb,Iqgap1,Irf5,Itga4,Klf15,Klf2,Lep,Lgmn,Lrp1,Lyn,Map1b,Mmp2,Myo5a,Nfe2l2,Nfkbia,Nod1,Nos1,Notch1,Phex,Pik3r3,Prkcd,Ptgs2…	Cybb,Fcgr2b,Irf5,Ucp2
regulation of neuron death	4.69e-06	4	Abcc1,Adam8,Adora2a,Agt,Apoe,Arrb1,Arrb2,Bace1,Bcl2l11,Bdnf,Bok,C1qa,C5ar1,Casp8,Ccl12,Ccl3,Cd200,Cd200r1,Cdc34,Cebpb,Cln3,Clu,Cntfr,Cpeb4,Crlf1,Ctsz,Cx3cl1,Cx3cr1,Egln1,Egln3,F2r,Fam134b,Fcgr2b,Fgfr3,Fpr2,Gba,Gm7694,Gpnmb,Grn,Hif1a,Hmox1,Hyou1,Igf1,Il1b,Il6,Itgam,Itpr1,Kcnma1,Lgmn,Lrp1,Mag,Map3k11,Mcl1,Mdk,Mef2c,Mt1,Ncf2,Ngf,Nos1,Nrbp2,Ntf3,Nupr1,Pawr,Pitx3,Pmaip1,Ppt1,Ptk2b,Ptprz1,Rab29,Rock1,S…	Adam8,C1qa,Ctsz,Ncf2,Tnfrsf1b,Tyrobp
monocyte chemotaxis	4.81e-06	3	Anxa1,Ccl12,Ccl19,Ccl2,Ccl21c,Ccl24,Ccl3,Ccl4,Ccl6,Ccl7,Ccl8,Ccl9,Ccr2,Cx3cl1,Lgals3,Pdgfb,Ptpro	Anxa1,Lgals3
regulation of actin filament polymerization	4.81e-06	3	Actr2,Actr3,Arpc1b,Arpc2,Arpc3,Arpc4,Arpc5,Baiap2,Capg,Capzb,Ccl24,Cdc42ep3,Cfl1,Coro1b,Cotl1,Cyfip1,Dbn1,E430025E21Rik,Eln,Eps8,Evl,Fam49b,Fmn1,Grb2,Gsn,Hcls1,Hip1r,Icam1,Iqgap2,Kank3,Kank4,Kirrel,Lmod1,Mkks,Mtpn,Nckap1l,Prex1,Prkcd,Ptk2b,Rltpr,Slit2,Sptb,Ssh3,Tlr2,Tmod4,Tmsb10,Tmsb4x,Vill,Was	Capg,Cotl1,Fmn1,Nckap1l,Prex1,Tlr2
negative regulation of vasculature development	4.9e-06	4	Adamts1,Agt,Angptl7,Atp2b4,Card10,Ccl2,Ccr2,Cd59a,Col4a3,Cx3cr1,Cxcr3,Dcn,Dll4,Epha2,Flcn,Gadd45a,Gpr4,Hhex,Hhip,Hoxa5,Klf2,Lif,Mmrn2,Nfatc1,Nfatc2,Notch1,Optc,Pdgfb,Plk2,Rgcc,Rock1,Serpinf1,Stab1,Stat1,Tgfb2,Thbs1,Thbs2,Tie1,Tnf,Vash1,Xdh	Hhip
negative regulation of leukocyte cell-cell adhesion	4.91e-06	3	Adam8,Adora2a,Anxa1,Ass1,Cblb,Cd276,Cd300a,Cd44,Cd74,Cd80,Cd86,Ceacam1,Cebpb,Cxcl12,Dtx1,Fam65b,Fgl1,Fgl2,Gpnmb,H2-Aa,H2-Ab1,Havcr2,Ihh,Il4ra,Jak3,Lgals3,Lgals9,Loxl3,Mdk,Pawr,Pde5a,Pla2g2d,Ptpn6,Runx1,Runx3,Tgfb1,Tnfaip8l2,Tnfrsf21,Twsg1,Vsir,Zbtb7b,Zc3h12a,Zc3h12d	Adam8,Cd300a,Havcr2,Vsir
positive regulation of interleukin-8 production	4.91e-06	4	Afap1l2,Cd14,Cd244,Cd74,Clec7a,F2r,F2rl1,Hyal2,Il1b,Lbp,Myd88,Prkd2,Serpine1,Syk,Tlr1,Tlr2,Tlr4,Tlr7,Tlr8,Tlr9,Tnf,Wnt5a	Syk
positive regulation of phosphatidylinositol 3-kinase signaling	5.08e-06	4	Agt,Angpt1,Dcn,Erbb4,F2r,F2rl1,Fgr,Flt1,Fpr2,Hcls1,Hcst,Hgf,Igf1,Lep,Myoc,Ncf1,Nkx3-1,Ntrk3,Osm,Pdgfa,Pdgfb,Pdgfc,Pdgfd,Pik3ap1,Plxnb1,Ppard,Prr5,Ptpn6,Rara,Reln,Ror1,Selp,Sema4d,Tgfb2,Tnf,Unc5b,Wnt16	Fgr,Ncf1,Pik3ap1
regulation of cation transmembrane transport	5.13e-06	3	Agt,Ahr,Ank2,Asph,Atp1b2,Cacna1c,Cacna1d,Cacna2d1,Cacnb2,Cacng6,Capn3,Casq1,Cav3,Ccl2,Cd63,Cemip,Cfl1,Chd7,Cox17,Ctss,Cx3cl1,Cxcr3,Cyba,Diaph1,Dmd,F2r,Fgf14,Fhl1,Flna,Fxyd5,Gm7694,Gpr35,Gpr39,Hecw2,Itgb1,Jph2,Kcnab1,Kcnab2,Kcnh2,Kcnip1,Kcnip4,Kcnj2,Kcnmb1,Lyn,Mef2c,Myo5a,Ngf,Nos1,Osr1,P2ry6,Pik3cg,Plcg2,Prkg1,Psen2,Ptk2b,Ptpn6,Rapgef3,Rgs4,Rrad,Scn1b,Sepn1,Shank3,Slc8a1,Slc9a3r1,Slmap,Snta1,Stac2…	Gpr35,Stac2
heart trabecula morphogenesis	5.16e-06	1	Bmpr1a,Cav3,Ccm2l,Chd7,Dll4,Eng,Hey1,Hey2,Nfatc1,Notch1,S1pr1,Tgfb2,Tgfbr1	n/a (just one condition)
regulation of pattern recognition receptor signaling pathway	5.23e-06	1	Acod1,Arrb2,Cd300a,Cd300lf,Cyba,Dhx58,F2rl1,Gfi1,Irf7,Lbp,Lgr4,Lyn,Nr1d1,Nr1h3,Pik3ap1,Rab7b,Ticam2,Tlr1,Tlr2,Tlr4,Tlr6,Tlr9,Tnfaip3,Treml4,Wdfy1	n/a (just one condition)
regulation of apoptotic signaling pathway	5.29e-06	2	Ar,Arrb2,Atf3,Bak1,Bcl2l11,Bdnf,Bid,Bmpr1b,Bok,Casp8,Cd44,Cd74,Clu,Col2a1,Creb3l1,Ctsc,Ctsh,Cx3cl1,Cx3cr1,Cxcl12,Dab2,Erp29,Fcmr,Gpx1,Gsn,Hgf,Hif1a,Hip1r,Hmox1,Hyou1,Icam1,Igf1,Il1b,Inhba,Inhbb,Itga6,Itgav,Itm2c,Jak3,Lgals3,Lmna,Madd,Mcl1,Mkl1,Mpv17l,Ndufa13,Nfe2l2,Nkx3-1,Nupr1,Osm,P4hb,Pea15a,Plaur,Plscr1,Pmaip1,Prkcd,Psen2,Ptgs2,Ptpn1,Ripk3,Runx3,Serpine1,Sfrp1,Siglec1,Slc35f6,Slc9a3r1,Src,St18…	Arrb2,Atf3,Bcl2l11,Bid,Cd44,Clu,Ctsc,Ctsh,Cx3cl1,Cx3cr1,Dab2,Erp29,Gpx1,Hgf,Hmox1,Inhbb,Lgals3,Osm,Plaur,Ptgs2,Ptpn1,Sfrp1,Slc35f6,St18,Steap3,Thbs1,Tnfaip3,Tnfrsf23,Unc5b,Wfs1
positive regulation of calcium ion transport	5.41e-06	3	Ank2,Arrb2,Asph,Atp2b1,Bak1,Cacna1c,Cacna1d,Cacna2d1,Cacnb2,Capn3,Casq1,Ccl12,Ccl3,Ccl4,Ccr1,Cemip,Cx3cl1,Cxcl12,Cxcr3,Cxcr4,F2r,Fgf14,Gpr39,Itpr1,Jak3,Jph2,Lgals3,Mylk,P2rx4,P2rx7,P2ry6,Pdgfb,Plcg2,Rapgef3,Serpine1,Stac2,Tmem110,Trpv2,Wfs1	Stac2
cellular response to organonitrogen compound	5.52e-06	4	Actb,Actr2,Ahr,Aif1,Apobec1,Aprt,Arpc2,Ass1,Bace1,Baiap2,Bcl2l11,Camk2a,Casp4,Ccl2,Cebpb,Cfl1,Col16a1,Col1a1,Col1a2,Col3a1,Col5a2,Col6a1,Cpeb4,Csk,Cyba,Cybb,Cyfip1,Diaph1,Dnmt3a,Edn1,Egfr,Eif4ebp1,Eif4ebp2,Enpp1,Fbn1,Fcgr2b,Folr2,Foxo1,Gna15,Grb14,Grb2,Hdac9,Htr2b,Icam1,Igf1,Igf2,Igfbp5,Il6,Inhbb,Itga4,Itpr1,Itpr3,Klf15,Lep,Lgmn,Lrp1,Mef2c,Mmp2,Mmp3,Myo5a,Nfe2l2,Nlrp3,Nod1,Nos1,Nsg1,P2rx4,P2ry6,P…	Col1a1,Col3a1,Cybb,Fcgr2b,Folr2,Lgmn,Lrp1,Mmp2,Ptafr,Sfrp1,Tlr2
regeneration	5.56e-06	5	Ace,Anxa1,Anxa3,Apoa1,Apod,Bak1,Bdnf,Bex1,Ccl2,Ccnd1,Cd9,Cdkn1a,Cebpb,Cpq,Cxcl12,Cxcl5,Dmd,Egfr,Erbb4,F7,Fzd7,Gli1,Gpx1,Gsn,Hgf,Hmox1,Igf1,Igf2r,Igsf10,Ihh,Itpr1,Jam3,Lcp1,Lgr6,Lif,Mag,Map1b,Matn2,Mdk,Mmp2,Mtpn,Mustn1,Ninj1,Nnmt,Notch1,Nov,Nrep,Plau,Postn,Ptch1,Ptgfrn,Ptprf,Rtn4rl2,Sepn1,Sulf2,Tec,Tgfb1,Tgfbr2,Tnc,Ucp2	Lcp1
axonogenesis	5.82e-06	3	3110043O21Rik,Alcam,Apbb2,B4galt5,B4galt6,Bmpr1b,Boc,Bsg,Cdh11,Cdh4,Cobl,Csf1r,Cxcl12,Cxcr4,Cyfip1,Dclk1,Dock7,Dst,Efna5,Efnb1,Egflam,Egr2,Emb,Enah,Epha1,Epha2,Epha3,Ephb2,Ephb3,Evl,Fgfr2,Fgfr3,Flrt2,Gas1,Gdf7,Hsp90aa1,Itga4,Itgb1,Lama2,Lgr4,Lrp1,Lrtm1,Map1a,Map1b,Matn2,Myh10,Ncam1,Nexn,Nfasc,Nfib,Notch1,Nptx1,Nrp2,Ntf3,Pip5k1c,Pitpna,Plxna1,Plxna3,Plxna4,Plxnb1,Plxnb2,Plxnc1,Plxnd1,Ptch1,Ptpro,P…	Csf1r
regulation of interleukin-10 production	6.21e-06	6	Bcl3,Cd34,Cd47,Cd83,Cd84,Fcer1g,Fcgr2b,Hgf,Jak3,Lgals9,Mmp8,Syk,Tlr2,Tlr4,Tlr9,Tnfrsf21,Tnfrsf9,Trem2,Tyrobp,Vsir	Tyrobp
regulation of cellular biosynthetic process	6.55e-06	1	Abca7,Abhd14b,Ablim3,Acer2,Acod1,Actn1,Adam8,Adgrf5,Adora2a,Agt,Akna,Apoc3,Apoe,Arhgef2,Arhgef5,Armcx3,Asph,Atp2b4,Bambi,Bcl3,Bmpr1a,Bmpr1b,Brip1,C1qtnf2,C3,Cacna1d,Cbx5,Cbx6,Cd200,Cd38,Cd74,Cdk18,Cdkn1a,Ceacam1,Cebpb,Chd6,Chd7,Ciita,Cirbp,Creb5,Dact1,Ddah2,Ddi2,Dkk3,Dll4,Dmd,Dnajb5,Dyrk2,Eid1,Eif3j2,Eif4ebp1,Eif4ebp2,Elovl5,Eng,Fam129a,Fcgr2b,Fgf1,Fgfr2,Fgfr3,Fitm2,Flcn,Flna,Foxo1,Foxp2,Fpr2,Fzd…	n/a (just one condition)
protein metabolic process	6.68e-06	5	1500015O10Rik,Abca1,Abcg1,Abhd12,Abhd17c,Abl2,Acan,Ace,Acp2,Acvr1b,Adam10,Adam17,Adam33,Adam8,Adam9,Adamts1,Adamts12,Adamts2,Adamts4,Adamts5,Adamts7,Adamtsl1,Adamtsl2,Amz1,Anapc13,Anpep,Anxa1,Anxa2,Aph1c,Apoa1,Apoa2,Apobec1,Apoc1,Apoc3,Apoe,Aqp11,Arrb1,Arrb2,Asb2,Asb5,Atg4d,Atp13a2,Atp5sl,Atp6ap2,B2m,B3galnt2,B3galt1,B3gnt2,B3gnt3,B3gnt7,B3gnt9,B4galt1,B4galt5,B4galt6,Bace1,Bace2,Bak1,Bgn,Bmp1,Bm…	Csf1r,Ctsk,Loxl2,Man2b2,Mmp2
leukocyte proliferation	6.79e-06	2	Cd180,Clu,Cr2,Csf1r,Ctps,Cx3cl1,Cxcl12,Cxcr4,Dock2,Elf4,F2rl1,Gba,Il33,Il7r,Itgam,Itgb2,Lef1,Lilrb4a,Mef2c,Msn,Npr3,P2rx7,Plcl2,Prkcd,Rag2,Satb1,Shb,Slc11a1,Tgfb1,Tlr4,Trem2	Cd180,Clu,Csf1r,Ctps,Cx3cl1,Gba,Il7r,Itgam,Itgb2,Lilrb4a,P2rx7,Plcl2,Slc11a1,Tgfb1,Tlr4,Trem2
cellular response to organic cyclic compound	7.13e-06	3	Abca1,Abcb4,Abhd2,Acod1,Actb,Actr2,Adcy3,Ahr,Aif1,Alpl,Anxa1,Ar,Arhgdia,Arpc2,Ass1,Atp2b1,Atp2b4,Bcl2l11,Ccl12,Ccl2,Ccl3,Cebpb,Ciita,Col1a1,Colec12,Cyba,Cyp1a1,Diaph1,Edn1,Efna5,Eif4ebp1,Esrrb,Fam107a,Fbxo32,Fes,Flna,Folr2,Foxo1,Gna15,Gramd1b,Htr2b,Igfbp5,Il1b,Il6,Inhba,Inhbb,Itga2,Itga6,Itpr1,Itpr3,Kcnmb1,Klf2,Klf9,Lef1,Mef2c,Mmp2,Msn,Nfkbia,Nkx3-1,Nos1,Nos2,Npc1,Nr1d1,Nr1h3,Nr2f2,P2rx4,P2rx7,P2…	Abca1,Fes
response to growth factor	7.23e-06	3	Actr3,Acvr1b,Adam9,Adamts7,Anxa1,Anxa3,Arap1,Arpc2,Arpc3,Arrb2,Baiap2,Bambi,Bdnf,Bex1,Bmpr1a,Bmpr1b,Ccl2,Cd44,Cdh5,Cfl1,Col1a1,Col1a2,Col2a1,Col3a1,Coro1b,Ctgf,Cx3cr1,Cxcl13,Dab2,Dll4,E2f1,Edn1,Ehd4,Eng,Epha2,Erbb4,Ern1,Ext1,Fat4,Fgf1,Fgf7,Fgfr2,Fgfr3,Flt1,Flt4,Garem,Gdf10,Gdf15,Gdf3,Gdf6,Gfra1,Has1,Hgf,Hyal2,Ibsp,Il6,Iqgap1,Kcnd3,Lef1,Lgmn,Ltbp1,Lum,Map1b,Mef2c,Ngf,Nos1,Notch1,Nrp2,Nrros,Ntf3,Nt…	Tnfrsf1b,Vsir
positive regulation of JUN kinase activity	7.42e-06	2	Ccl19,Dab2,Edn1,Ern1,Fgd2,Fzd4,Il1b,Il1rn,Map4k2,Mdfic,Ptk2b,Ptpn1,Sash1,Syk,Taok3,Tlr6,Tlr9,Tnf,Tnfrsf11a,Tnik,Trf,Wnt5a,Zak,Zeb2	Dab2,Edn1,Fzd4,Il1rn,Map4k2,Mdfic,Ptpn1,Syk,Taok3,Zeb2
vacuole organization	7.47e-06	2	5430427O19Rik,Abca1,Acp2,Atp13a2,Atp6ap2,Atp6v0c,Cln3,Cln5,Cln8,Ctsd,E430025E21Rik,Emc6,Ext1,Gba,Gnptab,Grn,Hexa,Hexb,Man2a1,Myo7a,P2rx7,Ppt1,Rab20,Rab7b,Synpo2,Syt7,Tmem165,Tmem173,Tpcn2,Tpp1,Trp53inp1,Ubxn2a,Vmp1,Vps18	Abca1,Acp2,Atp13a2,Atp6ap2,Atp6v0c,Cln8,Ctsd,Gba,Gnptab,Grn,Hexa,Hexb,Myo7a,P2rx7,Rab7b,Tpcn2,Tpp1,Vmp1
complement activation	7.53e-06	7	C1qa,C1qb,C1qc,C1ra,C1s1,C2,C3,C4b,Cd55,Cfb,Cfd,Cfh,Cfi,Cfp,Masp1,Rgcc,Serping1	No common gene
negative regulation of growth	7.73e-06	2	Actr3,Acvr1b,Agt,Apbb2,Bst2,Cav3,Ccr5,Cdkn1a,Cfl1,Cirbp,Dab2,Dact3,Dcun1d3,Fgf13,Fgfr3,Fhl1,Flcn,Frzb,Gpc3,Grem1,Hyal2,Igfbp5,Lgmn,Mag,Meis1,Mndal,Mt1,Mt2,Nkd1,Notch1,Nov,Plac8,Ppard,Rbp4,Rgs4,Rrad,Sema3a,Sema3c,Sema3d,Sema3g,Sema4d,Sema5a,Sema6b,Sema6c,Sema7a,Serpine2,Sfrp1,Sfrp5,Sox17,Tgfb1,Tgfb2,Vgll4,Wnt5a,Zc3h12d	Bst2,Cdkn1a,Dact3,Fgf13,Fhl1,Grem1,Meis1,Mt1,Mt2,Plac8,Rgs4,Sema3c,Sema3d,Sema3g,Sema5a,Sema6b,Zc3h12d
cartilage development	7.99e-06	6	Acan,Axin2,Bgn,Bmp1,Bmpr1a,Bmpr1b,Chst11,Chsy1,Col10a1,Col12a1,Col14a1,Col1a1,Col2a1,Col6a1,Ctgf,Cyr61,Ecm1,Edn1,Evc,Ext1,Fgf18,Fgfr3,Hand2,Hif1a,Hoxa5,Hyal2,Ihh,Lum,Matn2,Mef2c,Mgp,Mkks,Mmp13,Mustn1,Nfib,Nov,Osr1,Prrx1,Rara,Rspo2,Runx1,Runx2,Runx3,Scx,Sfrp2,Slc39a14,Smad9,Smpd3,Snai1,Sulf1,Sulf2,Tgfb1,Tgfb2,Tgfbi,Tgfbr2,Thbs1,Thra,Timp1,Wnt2b,Wnt5a	No common gene
regulation of interleukin-12 production	8.14e-06	4	Acp5,Arrb2,Ccl19,Cd40,Cd47,Clec7a,Cmklr1,Flt3,Irf8,Jak3,Mdk,Mefv,Scimp,Syk,Thbs1,Tlr2,Tlr4,Tlr6,Tlr8,Tlr9,Tnfrsf9,Unc93b1	Syk,Unc93b1
cellular response to external stimulus	8.14e-06	3	Aif1,Arhgdia,Atf3,Atp2b1,Bak1,Brip1,Cd40,Cd68,Cdkn1a,Cnn2,Col1a1,Cpeb4,Ctsl,Cyba,Dap,Fads1,Fam107a,Fam65b,Fes,Flcn,Folr2,Foxo1,Gadd45a,Gba,Glul,Hmox1,Il1b,Il6,Inhbb,Itga2,Itga4,Itga6,Kcnj2,Lamp2,Lcn2,Lep,Lyn,Mag,Mfsd2a,Mtpn,Nfe2l2,Nos1,Nuak2,P2rx7,Pde2a,Phex,Piezo1,Pim1,Postn,Prkaa2,Ptgs2,Scx,Sfrp1,Sipa1,Slc2a1,Slc38a3,Stk26,Tgfb1,Tlr4,Tlr7,Tlr8,Tnc,Tnfrsf1a,Ucp2,Upp1,Vcam1,Vdr,Xpr1,Zc3h12a	Cd68,Fes,Tlr8,Ucp2
negative regulation of lymphocyte proliferation	8.15e-06	3	Btk,Cblb,Cd276,Cd300a,Cd44,Cd80,Cd86,Ceacam1,Cebpb,Fam65b,Fcgr2b,Gpnmb,H2-Aa,H2-Ab1,Havcr2,Ihh,Inpp5d,Lgals9,Lst1,Lyn,Pawr,Pde5a,Pla2g2d,Ptpn6,Tgfb1,Tnfrsf21,Twsg1,Tyrobp,Vsir,Zbtb7b,Zc3h12d	Cd300a,Fcgr2b,Havcr2,Inpp5d,Tyrobp,Vsir
regulation of organelle organization	8.55e-06	3	3110043O21Rik,Actg1,Actr2,Actr3,Anxa1,Anxa2,Apoa1,Apobec1,Arap1,Arhgap17,Arhgdia,Arhgdib,Arhgef15,Arhgef2,Arhgef5,Arhgef9,Arpc1b,Arpc2,Arpc3,Arpc4,Arpc5,Arrb1,Arrb2,Atp13a2,Axin2,Baiap2,Bak1,Bbs4,Bcl2l11,Bid,Bok,Bst1,Bst2,Btc,Calr,Capg,Capzb,Cav3,Ccl24,Cd47,Cdc42ep3,Cdh5,Cdkn1c,Cep97,Cfl1,Chmp4c,Cln3,Coro1b,Cotl1,Csf1r,Ctgf,Cx3cl1,Cyfip1,Ddhd1,Diaph1,Dst,Dstn,Dzip1,E430025E21Rik,Edn1,Efna5,Eid1,E…	Bst1,Cotl1,Csf1r,Evl,Fes,Fgr,Hck,Hcls1,Lcp1,Myo1f,Plek,Spi1
negative regulation of protein metabolic process	8.94e-06	4	3110043O21Rik,Abca7,Acer2,Actb,Adar,Adora2a,Agt,Angpt1,Anxa2,Anxa8,Apod,Apoe,Aqp11,Arrb1,Arrb2,Atf3,Bace2,Bak1,Bex4,Bst2,C3,C4b,Calr,Camk2n1,Capn3,Cav3,Cblb,Cd109,Cd300a,Cd44,Cdkn1a,Cdkn1c,Ceacam1,Chordc1,Cirbp,Cln3,Clu,Coro1c,Cpeb4,Csk,Cstb,Ctla2a,Ctla2b,Ctsa,Ctsz,Dab2,Dact1,Dmd,Dok1,Dusp18,Dynlt1b,Ecm1,Edn1,Egfr,Eif4ebp1,Eif4ebp2,Eif6,Eng,Enpp1,Epha1,Ephb2,F2rl1,Fam129a,Fam212b,Fbln1,Fcmr,Flcn,…	Cd300a,Pirb,Socs3,Spi1
activation of protein kinase activity	9.14e-06	3	Adam9,Afap1l2,Agt,Arrb1,C1qtnf2,Camkk1,Card10,Ccl19,Cd74,Cd86,Cdkn1a,Chil1,Cspg4,Dab2,Emp2,Ern1,Erp29,F2r,Fgf1,Fgf13,Gadd45a,Gadd45b,Gdf15,Gpr39,Gprc5b,Grem1,Hgf,Igf1,Igf2,Igfbp6,Il1b,Iqgap1,Ksr1,Lep,Lgals9,Madd,Map3k11,Map3k6,Map4k2,Map4k4,Mdfic,Nckap1l,Nek6,Ngf,Ntf3,Ntrk3,Osbpl8,P2rx7,Pak6,Parp8,Pdgfb,Pdgfc,Pim1,Prkcd,Ptk2b,Ptpn1,Rgcc,Ripk3,Shc2,Slc11a1,Src,Stk10,Stk26,Syk,Taok3,Tgfb1,Tgfb2,Tgf…	Slc11a1,Syk
head development	9.18e-06	3	Abl2,Abr,Adgrg1,Aif1,Akna,Aldh1a3,Apod,Arnt2,Arpc5,Arrb2,Asph,Atp1b2,Atp2b1,Atp2b4,Atp6ap2,Atp6v0d1,B4galt2,Baiap2,Bak1,Bbs4,Bcl2l11,Bid,Bmpr1a,Bok,C5ar1,Ccr1,Cdon,Cfl1,Chd7,Cln5,Col1a1,Col2a1,Col3a1,Csf1r,Csk,Cx3cr1,Cxcl12,Cxcr4,Dclk1,Diaph1,Dixdc1,Dmd,Dock7,E2f1,Ece2,Efna5,Egfr,Egr2,Eml1,Ephb2,Ephb3,Erbb4,Fat4,Fcgr2b,Fgf13,Fgfr2,Fgfr3,Flna,Foxp2,Fut10,Fzd4,Gas1,Gba,Gdf7,Gdpd5,Gli1,Hhex,Id2,Id4,…	Apod,Csf1r,Fcgr2b,Itgam,Tyrobp
cation transmembrane transport	9.48e-06	2	AA467197,Anxa2,Atox1,Atp13a2,Atp1b2,Atp2b1,Atp6ap1,Atp6v0a1,Atp6v0b,Atp6v0c,Atp6v0d1,Atp6v0d2,Atp6v0e,Atp6v0e2,Atp6v1a,Atp6v1b2,Atp6v1c1,Atp6v1e1,Cacna1c,Cacna1d,Cacnb2,Cacng6,Ccdc109b,Ccl19,Ccl3,Ccr5,Cox6a1,Cox7c,Cox8a,F2r,Fam26e,Hpn,Htr2b,Hvcn1,Itgav,Itpr1,Itpr3,Kcna5,Kcnab1,Kcnab2,Kcnd3,Kcnip1,Kcnip4,Kcnj2,Kcnk13,Kcnma1,Kcnn4,Kcnq4,Kcns3,Mcoln2,Mcoln3,Nalcn,Ndufs7,Nipa2,Nnt,P2rx4,P2rx7,Panx1,P…	Anxa2,Atp13a2,Atp2b1,Atp6v0a1,Atp6v0c,Atp6v0d2,Atp6v1a,Atp6v1b2,Atp6v1c1,Ccdc109b,Ccl3,Ccr5,F2r,Htr2b,Hvcn1,Kcnk13,Mcoln2,Mcoln3,P2rx4,P2rx7,Plcl2,Scn1b,Slc11a1,Slc15a3,Slc24a3,Slc39a11,Slc39a6,Slc41a2,Slc6a8,Slc7a2,Slc8b1,Steap3,Tpcn2,Trpv2,Ucp2
learning or memory	9.58e-06	3	Abca7,Abl2,Actr2,Adcy3,Agt,Ap1s2,Apoe,B2m,B4galt2,Bace1,Bche,Bdnf,Cacna1c,Camk4,Casp1,Cebpb,Chst10,Cln3,Cln8,Cx3cr1,Cyp7b1,Egr2,Eif4ebp2,Fgf13,Foxp2,Gatm,Gm2a,Gpr88,Hif1a,Igf1,Igf2,Il1b,Il1rn,Itga5,Itga8,Itgb1,Itpr3,Kcnab1,Lamb1,Lgmn,Man2b1,Map1a,Mdk,Mef2c,Ncam1,Ngf,Nptx2,Ntf3,Pak6,Pde1b,Pde5a,Pirb,Plk2,Ppt1,Psen2,Ptchd1,Ptgs2,Ptprz1,Rag1,Rcan1,Rcan2,Rin1,Scn2a1,Serpinf1,Sgk1,Shank3,Slc11a2,Slc8a…	Pirb
cell-substrate adhesion	9.67e-06	6	Actn1,Adam8,Adam9,Adamts12,Agt,Angpt1,Antxr1,Atp1b2,Bcam,Bcl2l11,Cd34,Cd63,Col16a1,Col19a1,Col3a1,Ctgf,Emp2,Epdr1,Epha1,Ephb3,Fermt3,Fn1,Fndc3b,Fzd4,Fzd7,Hpse,Itga11,Itga2,Itga4,Itga5,Itga6,Itga8,Itgav,Itgb1,Itgb2,Itgb4,Jam3,Lamb1,Mertk,Micall2,Myo1g,Nid1,Npnt,Ntn4,Parvb,Ppard,Prkx,Ptk2b,Sfrp1,Sirpa,Sned1,Src,Tiam1,Tmem8b,Tnn,Tyro3,Vcam1,Vwf	No common gene
regulation of myeloid cell differentiation	9.72e-06	5	Acvr1b,Adam8,Atp6ap1,B2m,C1qc,Casp8,Ccl21c,Ccl3,Ccr1,Cd74,Cdk6,Ceacam1,Cebpb,Clec2d,Csf1r,Csf3r,Eif6,Fbn1,Fes,Fgfr3,Gpr137b,Hcls1,Hif1a,Hoxa5,Id2,Inhba,Inpp5d,Itgam,Lef1,Lif,Lox,Lrrc17,Lyn,Mafb,Mef2c,Meis1,Mturn,Nckap1l,Nfkbia,Prdm16,Ptk2b,Rab7b,Rara,Rassf2,Rbfox2,Runx1,Sfrp1,Spi1,Stat1,Stat3,Tgfb1,Tmem178,Tnf,Tob2,Trem2,Tyrobp,Ubash3b	C1qc,Spi1,Tyrobp
regulation of JUN kinase activity	1.02e-05	2	Ccl19,Dab2,Edn1,Ern1,Fgd2,Fzd4,Il1b,Il1rn,Map4k2,Mdfic,Ptk2b,Ptpn1,Sash1,Sfrp1,Sfrp5,Syk,Taok3,Tlr6,Tlr9,Tnf,Tnfrsf11a,Tnik,Trf,Wnt5a,Zak,Zeb2	Dab2,Edn1,Fzd4,Il1rn,Map4k2,Mdfic,Ptpn1,Sfrp1,Syk,Taok3,Zeb2
positive regulation of leukocyte proliferation	1.03e-05	1	Aif1,Anxa1,Bst1,Ccl19,Ccr2,Cd244,Cd276,Cd38,Cd40,Cd74,Cd80,Cd86,Cdkn1a,H2-T23,Havcr2,Igf1,Igfbp2,Il1b,Il6,Jak3,Lep,Lyn,Mef2c,Myd88,Nckap1l,Nfatc2,Pnp,Rltpr,Syk,Tlr4,Tlr9,Vcam1	n/a (just one condition)
peptidyl-tyrosine modification	1.03e-05	1	Btk,Csf1r,Dyrk2,Epha1,Epha2,Epha3,Ephb3,Ephb6,Fes,Fgfr2,Fgfr3,Fgr,Flt1,Flt3,Flt4,Hck,Jak3,Lyn,Nrp2,Pdgfb,Ptk2b,Syk,Tie1,Tnk2,Tpst2,Tyro3	n/a (just one condition)
regulation of platelet activation	1.05e-05	5	Apoe,C1qtnf1,Cd9,Ceacam1,Fcer1g,Lyn,Pdgfa,Pdgfb,Pdgfra,Pdpn,Pla2g4a,Plek,Prkcd,Prkcq,Prkg1,Selp,Serpine2,Syk,Tec,Tlr4,Ubash3b	Syk
positive regulation of innate immune response	1.06e-05	2	Adam8,Aim2,Cadm1,Card9,Cd74,Fpr2,H2-T23,Havcr2,Ifi203,Ifi204,Ifi205,Irf7,Lamp1,Lbp,Lgals9,Mmp12,Mmp2,Mnda,Mndal,Nectin2,Nlrc4,Nlrc5,Plscr1,Pydc3,Sh2d1a,Sh2d1b1,Tlr2,Tlr4,Tlr8,Tlr9,Tmem173,Vav1,Wnt5a	Adam8,Cd74,Havcr2,Ifi204,Ifi205,Irf7,Lbp,Mnda,Tlr8,Tlr9,Tmem173
regulation of cell size	1.07e-05	2	Actr3,Ahr,Apoe,Aqp11,Bdnf,C1qtnf9,Ccr5,Cdh4,Cfl1,Cln3,Cln8,Crabp2,Cxcl12,Cyfip1,Edn1,Fgf13,Fn1,Hcls1,Il7r,Kcnma1,Kcnn4,Lrp1,Mag,Msn,Mtpn,Ngf,Ntrk3,P2rx7,Plek,Ptprs,Sema3a,Sema3c,Sema3d,Sema3g,Sema4d,Sema5a,Sema6b,Sema6c,Shank3,Shtn1,Slc9a3r1,Trpv2,Vav1,Vav2,Vav3,Wnt5a,Xk	Actr3,Ccr5,Cfl1,Cln8,Crabp2,Edn1,Fn1,Hcls1,Il7r,Lrp1,Mtpn,Ngf,P2rx7,Plek,Trpv2,Vav1
positive regulation of lymphocyte proliferation	1.09e-05	1	Aif1,Anxa1,Bst1,Ccl19,Ccr2,Cd244,Cd276,Cd38,Cd40,Cd74,Cd80,Cd86,Cdkn1a,H2-T23,Havcr2,Igf1,Igfbp2,Il1b,Il6,Jak3,Lep,Mef2c,Myd88,Nckap1l,Nfatc2,Pnp,Rltpr,Syk,Tlr4,Tlr9,Vcam1	n/a (just one condition)
regulation of DNA-binding transcription factor activity	1.1e-05	4	Acod1,Adam8,Adgrg3,Aim2,Anxa3,Anxa4,Ar,Arhgef2,Arhgef5,Arrb1,Arrb2,Bdnf,Bud31,Cacna1d,Camk1d,Camk2a,Capn3,Card14,Cd200,Cd40,Cd84,Clu,Cmklr1,Cx3cl1,Cx3cr1,Dap,Edn1,Egln1,Enpp1,Fcgr2b,Flna,Fzd1,Fzd4,Gfi1,Grem1,Hand2,Havcr2,Hck,Hcls1,Hmgn3,Hmox1,Icam1,Id2,Il1b,Il6,Itgb2,Lpar5,Lrrfip1,Mtpn,Mturn,Myd88,Ndp,Nfam1,Nfkbia,Ngf,Nkx3-1,Nlrc4,Nlrc5,Nlrp3,Nod1,Nupr1,Pbx1,Pex14,Pim1,Prkch,Prkcq,Prkd2,Prox1,Ptc…	Fcgr2b,Hck,Itgb2,Nfam1,Syk
negative regulation of secretion	1.12e-05	4	Abr,Ace,Acsl4,Anpep,Anxa1,Apoe,Ccr2,Cd200,Cd22,Cd300a,Cd74,Cd84,Ceacam1,Cx3cl1,Cyp4f18,Ddi2,Edn1,Erp29,F2r,Frmd4a,Gpr39,Hdac9,Hmox1,Igfbp3,Il1b,Il1rn,Il33,Il6,Inhbb,Lep,Lgals9,Lgr4,Lif,Madd,Maob,Map4k4,Midn,Nos1,Notch1,Nov,Npy1r,Nr1h3,Nucb2,Osm,Pim3,Prkg1,Rab11fip5,Rap1b,Rgcc,Rhbdf2,Sfrp1,Srgn,Tifab,Tnfrsf1a,Tnfrsf1b,Ucp2	Cd300a,Tnfrsf1b
central nervous system development	1.12e-05	4	1500015O10Rik,Abl2,Abr,Acan,Actr3,Acvr1b,Adgrg1,Adora2a,Agt,Aif1,Akna,Aldh1a3,Anxa3,Apod,Arnt2,Arpc5,Arrb2,Atp1b2,Atp2b1,Atp2b4,Atp6v0d1,B4galt2,B4galt5,B4galt6,Baiap2,Bak1,Bbs4,Bcl2l11,Bid,Bmpr1a,Bok,C1qa,C5ar1,Capg,Ccr1,Cd9,Cdh11,Cdon,Cfl1,Chd7,Ckb,Cln5,Cln8,Clu,Col2a1,Col3a1,Csf1r,Csk,Cx3cr1,Cxcl12,Cxcr4,Dclk1,Diaph1,Dixdc1,Dll4,Dmd,Dock7,E2f1,Ece2,Efna5,Egfr,Egr2,Eml1,Eng,Ephb2,Ephb3,Erbb4,Ex…	Csf1r,Fcgr2b,Itgam,Tyrobp
regulation of ion transmembrane transport	1.14e-05	3	Agt,Ahr,Ank2,Asph,Atp1b2,Cacna1c,Cacna1d,Cacna2d1,Cacnb2,Cacng6,Capn3,Casq1,Cav3,Ccl2,Cd63,Cemip,Cfl1,Chd7,Clic1,Cox17,Ctss,Cx3cl1,Cxcr3,Cyba,Cybb,Diaph1,Dmd,F2r,Fgf14,Fhl1,Flna,Fxyd5,Gm7694,Gpr35,Gpr39,Hecw2,Hvcn1,Itgb1,Jph2,Kcna5,Kcnab1,Kcnab2,Kcnd3,Kcnh2,Kcnip1,Kcnip4,Kcnj2,Kcnk13,Kcnma1,Kcnmb1,Kcnq4,Kcns3,Lyn,Mef2c,Myo5a,Nalcn,Ngf,Nos1,Osr1,P2rx7,P2ry6,Pik3cg,Plcg2,Prkg1,Psen2,Ptafr,Ptk2b,Ptp…	Cybb,Gpr35,Hvcn1,Stac2
regulation of transmembrane transport	1.2e-05	3	Actb,Agt,Ahr,Ank2,Asph,Atp1b2,C1qtnf2,C3,Cacna1c,Cacna1d,Cacna2d1,Cacnb2,Cacng6,Capn3,Casq1,Cav3,Ccl2,Cd63,Cemip,Cfl1,Chd7,Clic1,Cox17,Ctss,Cttnbp2nl,Cx3cl1,Cxcr3,Cyba,Cybb,Ddi2,Diaph1,Dmd,Edn1,Enpp1,Erbb4,F2r,Fabp5,Fgf14,Fhl1,Flna,Fxyd5,Gm7694,Gpc3,Gpr35,Gpr39,Hecw2,Hvcn1,Igf1,Il1b,Itgb1,Jph2,Kcna5,Kcnab1,Kcnab2,Kcnd3,Kcnh2,Kcnip1,Kcnip4,Kcnj2,Kcnk13,Kcnma1,Kcnmb1,Kcnq4,Kcns3,Klf15,Lep,Lyn,Mef2c…	Cybb,Gpr35,Hvcn1,Stac2
positive regulation of protein-containing complex assembly	1.24e-05	3	Abca1,Actr2,Actr3,Ahr,Arhgef5,Arpc1b,Arpc2,Arpc3,Arpc4,Arpc5,Baiap2,Bak1,Bcl2l11,Bid,Cav3,Ccl24,Cdc42ep3,Cdh5,Clu,Cxcl13,Cyfip1,Evl,Fes,Fmn1,Fnip2,Fscn1,Gda,Grb2,Gsn,Hip1r,Icam1,Iqgap2,Kirrel,Lcp1,Lgals3,Lmod1,Map1b,Mmp3,Msn,Nckap1l,Pcsk5,Piezo1,Plek,Ptk2b,Rap1b,Rasip1,Rltpr,Src,Syk,Tgfb1,Tlr4,Tlr6,Tnf,Tppp,Trabd2b,Was	Abca1,Evl,Fes,Lcp1,Plek,Syk
muscle system process	1.27e-05	3	Acta2,Actn3,Agt,Ank2,Ar,Atp2a1,Atp2b4,Cacna1c,Cacna1d,Cacna2d1,Cacnb2,Cav3,Cd38,Cxcr4,Cyba,Dmd,Dmpk,Edn1,Fbxo32,Gatm,Gsn,Gucy1a3,Hey2,Hsp90aa1,Htr2b,Igf1,Kcna5,Kcnd3,Kcnh2,Kcnj2,Kcnma1,Lep,Lmod1,Mef2c,Mkks,Mrvi1,Mybpc2,Myh11,Myl6,Mylk,Mylk2,Myoc,Myom1,Myoz1,Nos1,Npy1r,P2rx4,Pde5a,Prkg1,Psen2,Rcsd1,Ryr1,Scn1b,Sco2,Sgcd,Slc8a1,Slmap,Smpd3,Stac2,Sulf2,Tbx3,Tifab,Tpcn2,Tpm2,Tpm3,Tpm4	Stac2
regulation of ossification	1.31e-05	3	Ahr,Atp2b1,Atp6ap1,Axin2,Bmpr1a,Bmpr1b,Ccr1,Cd276,Cdk6,Cebpb,Chsy1,Clic1,Creb3l1,Cthrc1,Cyr61,Ecm1,Egr2,Enpp1,Fam20c,Fgfr3,Fndc3b,Gdf10,Gfra4,Gli1,Grem1,Hey1,Hif1a,Id2,Ifi204,Ifitm1,Igf1,Igfbp5,Il6,Lmna,Mdk,Mef2c,Mgp,Nfatc1,Notch1,Npnt,Omd,Osr1,P2rx7,P3h1,Pbx1,Pdlim7,Ptk2b,Rassf2,Rbpj,Runx2,S1pr1,Sema4d,Sfrp1,Sgms2,Slc8a1,Sost,Srgn,Tgfb1,Tgfb2,Tgfb3,Thrb,Tnf,Tnn,Tob2,Twsg1,Wisp1,Wnt5a	No common gene
regulation of smooth muscle cell proliferation	1.33e-05	4	Agt,Aif1,Apod,Bmpr1a,C3ar1,Cdkn1a,Cnn1,Cx3cl1,Cyba,Edn1,Egfr,Ereg,Ern1,Fgfr2,Hbegf,Hif1a,Hmox1,Id2,Igf1,Igfbp3,Igfbp5,Il6,Il6ra,Irak4,Itga2,Ldlrap1,Mef2c,Mmp2,Myd88,Ndrg2,Npr1,Npr3,P2ry6,Pde1a,Pdgfb,Pdgfd,Ppard,Prkg1,Ptafr,Ptgir,Ptgs2,Rbpj,Rbpms2,S1pr1,Smpd3,Stat1,Sulf1,Tgfb3,Tgfbr2,Thbs1,Tnf,Tnfaip3,Vipr2,Wisp1	No common gene
positive regulation of peptidase activity	1.37e-05	2	Acer2,Aim2,Arrb1,Bak1,Bcl2l11,Bid,Bok,Card9,Casp1,Casp8,Col4a3,Ctgf,Ctsc,Ctsd,Ctsh,Cyr61,Dap,F2r,F3,Fn1,Grn,Gsn,Hip1r,Lgmn,Lyn,Mefv,Ndufa13,Ngf,Nkx3-1,Nlrc4,Nlrp1b,Nlrp3,Nod1,Perp,Pmaip1,Slc11a2,St18,Stat3,Syk,Tnf,Tnfrsf23,Vsir,Xdh	Bcl2l11,Bid,Ctsc,Ctsd,Ctsh,F2r,Fn1,Grn,Lgmn,Mefv,Ngf,St18,Syk,Tnfrsf23,Vsir
positive regulation of cell projection organization	1.4e-05	3	Abl2,Actr2,Actr3,Adam17,Apoe,Arap1,Arpc2,Atp1b2,Baiap2,Bdnf,Camk1,Camk1d,Ccl19,Cdc42ep3,Cdh4,Cfl1,Cobl,Coro1b,Coro1c,Crabp2,Cx3cl1,Cxcl12,Cxcl5,Cxcr4,Cyfip1,Dbn1,Dixdc1,Dmd,E430025E21Rik,Efemp1,Eps8,F2rl1,Fam65b,Fbxo31,Fes,Fn1,Fzd1,Fzd4,Grn,Hcls1,Hgf,Hsp90aa1,Il6,Iqgap1,Itga2,Itga6,Itpr1,Lcn2,Lif,Lpar1,Lrp1,Ltk,Lyn,Mapk6,Mdk,Neu1,Nfe2l2,Ngf,Ntrk3,P2rx7,P3h1,Plekhm1,Plxna1,Plxna3,Plxna4,Plxnb2,Plx…	Arap1,Hgf,Lrp1,P2rx7,Plxna1,Plxnb2,Scn1b
response to corticosteroid	1.42e-05	2	Adam9,Aif1,Anxa1,Anxa3,Ass1,Atp2b1,Bche,Ccl2,Ccnd1,Cdkn1a,Col1a1,Ctgf,Ctsl,Cxcl2,Cyba,Cybb,Edn1,Eif4ebp1,Fam107a,Fibin,Foxo1,Gba,Glb1,Igfbp2,Il1rn,Il6,Kcnma1,Klf9,Maob,Mdk,Ntrk3,Ptafr,Ptgs2,Sdc1,Serpinf1,Sgk1,Sparc,Src,Sult1a1,Tgfb1,Tnf	Adam9,Anxa1,Atp2b1,Ccl2,Col1a1,Ctsl,Cyba,Cybb,Edn1,Gba,Glb1,Igfbp2,Il1rn,Ptafr,Ptgs2,Sdc1,Tgfb1
regulation of lymphocyte migration	1.45e-05	1	Adam10,Adam17,Adam8,Aif1,Apod,Ccl12,Ccl3,Ccl4,Ccl7,Ccr2,Cd200r1,Cxcl12,Cxcl13,Itga4,Lgals9,Padi2,Ptk2b,Ripk3,Slc8b1,Stk10,Wnt5a	n/a (just one condition)
negative regulation of cellular metabolic process	1.5e-05	3	3110043O21Rik,Abca7,Acer2,Acp5,Actb,Adar,Adora2a,Agt,Ahr,Ankrd13b,Anxa2,Anxa8,Apobec1,Apoc1,Apoc3,Apod,Apoe,Aqp11,Ar,Arrb1,Arrb2,Asah1,Atf3,Atp2b4,Axin2,Bach1,Bak1,Basp1,Batf3,Bcl3,Bex4,Bst2,C3,C4b,Calr,Camk2n1,Capn3,Cav3,Cblb,Cbx5,Cbx6,Cbx7,Ccnd1,Cd109,Cd300a,Cd38,Cd44,Cdk6,Cdkn1a,Cdkn1c,Ceacam1,Cebpb,Ciita,Cirbp,Cln3,Clu,Coro1c,Cpeb4,Creb3l1,Csk,Cstb,Ctla2a,Ctla2b,Ctsa,Ctsz,Dab2,Dact1,Dap,Dkk3,…	Cd300a,Cd38,Ctsz,Hcls1,Il10ra,Itgam,Plek,Sbno2,Slc11a1,Socs3,Spi1,Zmynd15
negative regulation of secretion by cell	1.51e-05	3	Abr,Acsl4,Anxa1,Apoe,Ccr2,Cd200,Cd22,Cd300a,Cd84,Ceacam1,Cx3cl1,Ddi2,Edn1,Erp29,F2r,Frmd4a,Hdac9,Hmox1,Igfbp3,Il1b,Il1rn,Il33,Il6,Inhbb,Lep,Lgals9,Lgr4,Lif,Madd,Maob,Map4k4,Midn,Nos1,Notch1,Nov,Npy1r,Nr1h3,Nucb2,Osm,Pim3,Prkg1,Rab11fip5,Rap1b,Rgcc,Rhbdf2,Sfrp1,Srgn,Tnfrsf1a,Tnfrsf1b,Ucp2	Cd300a,Tnfrsf1b,Ucp2
regulation of epithelial cell migration	1.51e-05	3	Adam17,Adam9,Agt,Anxa1,Anxa3,Apoe,Atp2b4,Calr,Card10,Cd40,Cd63,Ceacam1,Coro1c,Ctsh,Cxcl13,Dll4,Emp2,Epha2,Evl,Fgf1,Fgf7,Flt4,Gab2,Gadd45a,Glipr2,Glul,Grn,Hbegf,Hdac9,Hif1a,Hmox1,Igf1,Igf2,Itga2,Lgmn,Map4k4,Mef2c,Mmrn2,Nfe2l2,Notch1,Nr2f2,P2rx4,Pbld1,Pdgfb,Plcg2,Plk2,Prcp,Prkd2,Ptgs2,Ptk2b,Rgcc,Rin2,Sash1,Sema3a,Sema5a,Serpine1,Serpinf1,Sparc,Src,Tgfb1,Tgfb2,Thbs1,Tmsb4x,Tnf,Vash1,Wnt5a,Zc3h12a	Evl
lipid transport	1.59e-05	6	Abca1,Abca6,Abca7,Abca8a,Abca8b,Abca9,Abcb4,Abcc1,Abcc3,Abcg1,Ace,Acsl4,Anxa1,Apoa1,Apoa2,Apobr,Apoc1,Apoc3,Apod,Apoe,Atp11a,C2cd2l,Ceacam1,Cln3,Esyt1,Esyt2,Fabp3,Fzd4,Gltp,Gm2a,Gpihbp1,Gramd1b,Gulp1,Inhba,Kcnn4,Lbp,Ldlrap1,Lep,Lima1,Lipg,Mfsd2a,Msr1,Nos2,Npc1,Npc2,Osbpl11,Osbpl3,Osbpl8,P2rx7,Pitpna,Pitpnm2,Pla2g2d,Pla2g4a,Plscr1,Pltp,Ppard,Pqlc1,Psap,Rbp4,Scarb1,Slc10a6,Slc25a17,Slc27a1,Slc27a2,…	No common gene
protein processing	1.63e-05	4	Adam10,Adamts2,Aph1c,Atp6ap2,Bak1,C1ra,Casp1,Casp8,Cd5l,Cln3,Cln5,Cpd,Cpxm1,Cpxm2,Cpz,Ctsh,Ctsl,Ctss,Ddi2,Ece1,Ece2,Ero1lb,F3,F7,Furin,Ihh,Klkb1,Lgmn,Mmp14,Nlrc4,P2rx7,Pcsk5,Perp,Plat,Plau,Prss12,Psen2,Ptch1,Spcs3,Srgn,Tmprss9,Vsir	C1ra,F3
cellular response to growth factor stimulus	1.64e-05	5	Actr3,Acvr1b,Adam9,Adamts12,Adamts7,Anxa1,Arap1,Arpc2,Arpc3,Arrb2,Baiap2,Bambi,Bdnf,Bex1,Bmpr1a,Bmpr1b,Ccl2,Cd44,Cdh5,Cfl1,Cilp,Col1a1,Col1a2,Col2a1,Col3a1,Coro1b,Ctgf,Cx3cr1,Cxcl13,Dab2,Dbn1,Dll4,E2f1,Edn1,Egfr,Ehd4,Eng,Erbb4,Ern1,Ext1,Fat4,Fbn1,Fgf1,Fgf18,Fgf7,Fgfr2,Fgfr3,Flrt2,Flt1,Flt4,Garem,Gdf10,Gdf15,Gdf3,Gdf6,Gdf7,Gfra1,Has1,Hgf,Hyal2,Ibsp,Il6,Iqgap1,Kcnd3,Lef1,Lgmn,Ltbp1,Map1b,Mapkapk2,M…	Tnfrsf1b
regulation of NIK/NF-kappaB signaling	1.66e-05	2	Adgrg3,Agt,Bcl3,Calr,Card10,Ccl19,Cd14,Cd86,Chil1,Edn1,Grem1,Havcr2,Il1b,Litaf,Mmp8,Nfat5,Nlrp3,Nod1,Nov,Prdx1,Rassf2,Sash1,Sphk1,Tlr1,Tlr2,Tlr4,Tlr7,Tlr9,Tmsb4x,Tnf,Trem2,Zc3h12a	Bcl3,Cd14,Grem1,Havcr2,Il1b,Mmp8,Tlr1,Tlr7,Tlr9
cellular response to nitrogen compound	1.69e-05	3	Abcc1,Actb,Actr2,Agt,Ahr,Aif1,Apobec1,Aprt,Arhgef2,Arpc2,Ass1,Atp2b4,Bace1,Baiap2,Bcl2l11,Brip1,Cacna2d1,Casp4,Cav3,Ccl2,Ceacam1,Cebpb,Cfl1,Ciita,Col16a1,Col1a1,Col1a2,Col3a1,Col5a2,Col6a1,Colec12,Cpeb4,Csk,Cyba,Cybb,Cyfip1,Ddi2,Diaph1,Dnmt3a,Edn1,Eif4ebp1,Eif4ebp2,Enpp1,Fcgr2b,Flna,Folr2,Foxo1,Fpr2,Gna15,Grb14,Grb2,Gucy1b3,Hdac9,Htr2b,Icam1,Igf1,Igf2,Igfbp5,Il6,Inhbb,Itga4,Itpr1,Itpr3,Klf15,Klf2…	Cybb,Fcgr2b,Ucp2
ceramide catabolic process	1.69e-05	2	Acer2,Acer3,Asah1,Galc,Gba,Gla,Gm2a,Hexa,Hexb,Naga,Neu1,Psap	Acer3,Asah1,Gba,Gla,Gm2a,Hexa,Hexb,Naga,Psap
negative regulation of cellular component organization	1.74e-05	4	Abca7,Ace,Actr3,Adam17,Ankrd13b,Antxr1,Apoa1,Apobec1,Apoc1,Apod,Apoe,Ar,Arap1,Arhgef15,Arhgef2,Arrb2,B2m,Bbs4,Bok,Capg,Capzb,Cav3,Ccr5,Cd300a,Cd38,Cdh5,Cep97,Cfl1,Clu,Coro1b,Coro1c,Cspg4,Ctsz,D8Ertd82e,Dab2,Dact1,Dbn1,Dpysl3,Efemp1,Eif4ebp1,Eml2,Epha3,Ephb2,Eps8,Evl,Fam107a,Fam49b,Fat3,Fgf13,Fgfr2,Fgfr3,Flcn,Flna,Fnip2,Gba,Gfi1,Gpx1,Gsn,H2-D1,H2-K1,Hdgfrp3,Hgf,Hip1r,Igf1,Il1b,Itgb1,Itm2c,Jam3,Kan…	Cd300a,Spi1,Tnfrsf1b
ATP metabolic process	1.74e-05	1	Atp5e,Atp5h,Cfh,Coq7,Cox6c,Cox7a1,Cox7c,Cox8b,Cycs,Enpp3,Gk,Ndufa12,Ndufa8,Ndufb6,Ndufc2,Uqcc3	n/a (just one condition)
negative regulation of cell growth	1.79e-05	2	Actr3,Acvr1b,Agt,Apbb2,Bst2,Cav3,Ccr5,Cdkn1a,Cfl1,Cirbp,Dab2,Dact3,Dcun1d3,Fgf13,Fhl1,Flcn,Frzb,Grem1,Hyal2,Mag,Mndal,Nov,Ppard,Rgs4,Rrad,Sema3a,Sema3c,Sema3d,Sema3g,Sema4d,Sema5a,Sema6b,Sema6c,Sema7a,Serpine2,Sfrp1,Sox17,Tgfb1,Tgfb2,Vgll4,Wnt5a,Zc3h12d	Bst2,Cdkn1a,Dact3,Fgf13,Fhl1,Grem1,Rgs4,Sema3c,Sema3d,Sema3g,Sema5a,Sema6b,Zc3h12d
positive regulation of neuron projection development	1.83e-05	2	Abl2,Actr2,Actr3,Adam17,Apoe,Atp1b2,Baiap2,Bdnf,Camk1,Camk1d,Cdh4,Cfl1,Cobl,Crabp2,Cx3cl1,Cxcl12,Cxcl5,Cxcr4,Cyfip1,Dmd,E430025E21Rik,Fbxo31,Fes,Fn1,Fzd4,Grn,Hcls1,Hgf,Il6,Iqgap1,Itga6,Itpr1,Lif,Lrp1,Ltk,Lyn,Mapk6,Mdk,Neu1,Nfe2l2,Ngf,Ntrk3,P3h1,Plxna1,Plxnb2,Plxnc1,Plxnd1,Ptk2b,Ptk7,Ptprd,Ptprz1,Ror1,Scn1b,Sema4d,Sema5a,Serpinf1,Sgk1,Shank3,Shtn1,Sphk1,Tenm3,Trpv2,Vldlr,Wnt5a,Zeb2	Abl2,Actr2,Actr3,Cfl1,Crabp2,Cx3cl1,Fes,Fn1,Fzd4,Grn,Hcls1,Hgf,Iqgap1,Lif,Lrp1,Mapk6,Ngf,Plxna1,Plxnb2,Ptk7,Scn1b,Sphk1,Trpv2,Vldlr,Zeb2
regulation of B cell proliferation	1.83e-05	3	Ahr,Bst1,Btk,Cd22,Cd300a,Cd38,Cd40,Cd74,Cdkn1a,Fcgr2b,Inpp5d,Lyn,Mef2c,Nckap1l,Nfatc2,Pawr,Tlr4,Tlr9,Tnfrsf13c,Tnfrsf21,Tyrobp	Bst1,Cd300a,Cd74,Fcgr2b,Nfatc2,Tlr9,Tyrobp
negative regulation of T cell activation	1.87e-05	3	Adora2a,Anxa1,Cblb,Cd276,Cd300a,Cd44,Cd74,Cd80,Cd86,Ceacam1,Cebpb,Dtx1,Fam65b,Fgl1,Fgl2,Gpnmb,H2-Aa,H2-Ab1,Havcr2,Ihh,Il4ra,Jak3,Lgals3,Lgals9,Loxl3,Mdk,Pawr,Pde5a,Pla2g2d,Ptpn6,Runx1,Runx3,Tgfb1,Tnfaip8l2,Tnfrsf21,Twsg1,Vsir,Zbtb7b,Zc3h12a,Zc3h12d	Cd300a,Havcr2,Vsir
positive regulation of adaptive immune response	1.87e-05	3	Anxa1,B2m,Btk,C3,Ccl19,Ccr2,Cd40,Cd44,Cd74,Fam49b,Fcer1g,Fcgr1,Fcgr3,H2-Ab1,H2-D1,H2-DMa,H2-K1,H2-T23,Il1b,Il6,Mlh1,Mr1,Nectin2,Nfkbiz,Nlrp3,P2rx7,Pla2g4a,Pnp,Prkcq,Slc11a1,Tgfb1,Tnf,Tnfrsf13c,Tnfsf13	Fcer1g,Fcgr1,Fcgr3,Slc11a1
positive regulation of cytokine secretion	1.89e-05	4	Agt,C1qtnf3,Cadm1,Casp1,Cd14,Cd300c2,Cd34,Clec4e,Clec4n,Clec5a,Fgr,Htr2b,Il1a,P2rx7,Panx1,Rgcc,Scamp5,Sorl1,Src,Syk,Tlr2,Tnf	Cd300c2,Fgr,Syk
response to steroid hormone	1.96e-05	2	Abhd2,Acod1,Adam9,Aif1,Anxa1,Anxa3,Ar,Ass1,Atp2b1,Bche,Ccl2,Ccnd1,Cd38,Cdkn1a,Col1a1,Ctgf,Ctsl,Cxcl2,Cyba,Cybb,Dab2,Edn1,Eif4ebp1,Esrrb,Fam107a,Fibin,Foxo1,Gba,Glb1,Igfbp2,Il1rn,Il6,Kcnma1,Klf9,Lef1,Lox,Maob,Mdk,Nkx3-1,Npc1,Nr1d1,Nr1h3,Nr2f2,Ntrk3,Padi2,Paqr7,Pgr,Ptafr,Ptger2,Ptgs2,Rara,Sdc1,Serpinf1,Sgk1,Sparc,Spp1,Src,Sult1a1,Tgfb1,Tgfb2,Thra,Thrb,Tnf,Vdr,Ywhah,Zmiz1	Adam9,Anxa1,Atp2b1,Ccl2,Cd38,Col1a1,Ctsl,Cyba,Cybb,Dab2,Edn1,Gba,Glb1,Igfbp2,Il1rn,Npc1,Ptafr,Ptgs2,Sdc1,Spp1,Tgfb1,Ywhah
positive regulation of endopeptidase activity	2.06e-05	2	Acer2,Aim2,Arrb1,Bak1,Bcl2l11,Bid,Bok,Card9,Casp1,Casp8,Col4a3,Ctgf,Ctsd,Ctsh,Cyr61,Dap,F2r,F3,Gsn,Hip1r,Lgmn,Lyn,Mefv,Ndufa13,Ngf,Nkx3-1,Nlrc4,Nlrp1b,Nlrp3,Nod1,Perp,Pmaip1,Slc11a2,St18,Stat3,Syk,Tnf,Tnfrsf23,Vsir,Xdh	Bcl2l11,Bid,Ctsd,Ctsh,F2r,Lgmn,Mefv,Ngf,St18,Syk,Tnfrsf23,Vsir
positive regulation of biosynthetic process	2.14e-05	2	Abcg1,Abhd14b,Ablim3,Actn1,Actr2,Actr3,Acvr1b,Adgrf5,Afap1l2,Agt,Ahr,Aif1,Akna,Anxa1,Apobec1,Apoc3,Apoe,Ar,Arap1,Arhgef2,Arid3a,Armcx3,Arnt2,Arrb1,Arrb2,Asph,Ass1,Atf3,Bach1,Bambi,Batf,Bcl3,Bmpr1a,Bmpr1b,C1qtnf2,C3ar1,Camk4,Capn3,Cbx7,Ccdc3,Ccl19,Ccl2,Ccl3,Cd244,Cd38,Cd40,Cd74,Cebpb,Chd6,Chd7,Ciita,Cirbp,Clu,Col1a1,Creb5,Cx3cl1,Cxcr3,Cyba,Dab2,Ddah1,Ddah2,Dyrk2,E2f1,Edn1,Egr2,Eif6,Elf4,Elk3,Ell2,…	Abcg1,Apoe,Bcl3,Bmpr1a,Bmpr1b,C1qtnf2,Ccdc3,Cd38,Cd74,Chd6,Ciita,Fgf1,Grem1,Hcls1,Icam1,Ier5,Ihh,Il1b,Irf5,Irf7,Irf8,Itga8,Itgb2,Jak3,Mafb,Mef2c,Meis1,Mmp8,Ncf1,Ndp,Nfatc1,Nfatc2,Nfib,Nfkb2,Nkx3-1,Nos1,Nos2,Npnt,Nr1h3,Ntf3,Osr1,Pdgfb,Plac8,Pou2f2,Ppp1r12a,Ptk2b,Ramp1,Rbms3,Rbpms,Rps6ka1,Runx3,Sbno2,Scarb1,Slc11a1,Smad9,Sox18,Spi1,Ssbp2,Syk,Tet1,Thrb,Tlr9,Tmem173
regulation of production of molecular mediator of immune response	2.18e-05	3	Angpt1,B2m,Bst2,Ccr2,Cd22,Cd244,Cd37,Cd40,Cd74,Clec7a,F2rl1,Fcer1g,Fcgr2b,Gprc5b,H2-T23,Hmox1,Il1b,Il33,Il4ra,Il6,Jak3,Mlh1,Nlrp3,Rbp4,Scimp,Sema7a,Tgfb1,Tgfb2,Tgfb3,Tlr2,Tlr4,Tlr9,Tnf,Tnfaip3,Tnfrsf1b,Tnfsf13,Vsir,Wnt5a	Cd74,Fcgr2b,Tlr9,Tnfrsf1b,Vsir
positive regulation of DNA-binding transcription factor activity	2.19e-05	3	Adam8,Aim2,Anxa3,Ar,Arhgef2,Arhgef5,Bdnf,Cacna1d,Camk1d,Capn3,Card14,Cd200,Cd40,Cd84,Clu,Cx3cl1,Cx3cr1,Edn1,Fcgr2b,Fzd4,Grem1,Hcls1,Hmgn3,Icam1,Il1b,Il6,Itgb2,Lpar5,Lrrfip1,Mtpn,Myd88,Ndp,Nfam1,Ngf,Nkx3-1,Nlrc4,Nlrp3,Nod1,Prkch,Prkcq,Prkd2,Rab7b,Rgcc,Ripk3,Ror1,Sphk1,Stat3,Tgfb1,Tlr2,Tlr4,Tlr6,Tlr9,Tmem173,Tnf,Tnfrsf11a,Trim14,Trim25,Trim30a,Wnt5a	Adam8,Fcgr2b,Hcls1,Itgb2,Nfam1
regulation of B cell activation	2.21e-05	5	Ahr,Bst1,Btk,Cd22,Cd300a,Cd38,Cd40,Cd74,Cdkn1a,Fcgr2b,Flt3,Id2,Il6,Inpp5d,Lyn,Mef2c,Mlh1,Mmp14,Nckap1l,Nfam1,Nfatc2,Pawr,Pnp,Ptpn6,Sfrp1,Slamf8,Syk,Tgfb1,Tlr4,Tlr9,Tnfaip3,Tnfrsf13c,Tnfrsf21,Tnfsf13,Tyrobp,Vav3	Cd300a,Fcgr2b,Nfam1,Syk,Tyrobp
regulation of leukocyte degranulation	2.25e-05	5	Abr,Ccr2,Cd300a,Cd84,Ceacam1,F2rl1,Fcer1g,Fes,Fgr,Gab2,Hmox1,Il4ra,Itgam,Itgb2,Lamp1,Lgals9,Lyn,Ptafr,Stxbp2,Syk	Fgr,Itgb2
positive regulation of endocytosis	2.33e-05	4	Angpt1,Anxa2,Apoe,Arrb1,Arrb2,B2m,C3,Ccl19,Cd14,Cd63,Cln3,Clu,Dab2,Dnm1,F2rl1,Fcgr1,Gpc3,Grem1,Hip1r,Itga2,Kif3a,Lbp,Ldlrap1,Lrp1,Nckap1l,Ntf3,Plcg2,Ppt1,Rab31,Sele,Serpine1,Sfrp4,Syk,Trem2,Trf,Wnt5a	Lrp1,Nckap1l,Sele,Syk
peptidyl-tyrosine phosphorylation	2.35e-05	3	Abl2,Btk,Csf1r,Csk,Dyrk2,Epha1,Epha2,Epha3,Ephb3,Ephb6,Erbb4,Fes,Fgfr2,Fgfr3,Fgr,Flt1,Flt3,Flt4,Hck,Il12rb2,Jak3,Lep,Lif,Ltk,Lyn,Matk,Mertk,Nrp2,Ntrk3,Osm,Pdgfb,Prkcd,Ptk2b,Ptk7,Ptpn6,Ror1,Sh2d1b1,Src,Syk,Tec,Tie1,Tnk2,Tyro3	Csf1r,Fes,Fgr,Hck,Syk
generation of precursor metabolites and energy	2.4e-05	1	Atp5e,Atp5h,Coq7,Cox6c,Cox7a1,Cox7c,Cox8b,Cybb,Cycs,Gk,Glrx5,Ndufa12,Ndufa5,Ndufa8,Ndufb6,Ndufc2,Ndufs7,Nnt,Steap4,Uqcc3,Uqcr11	n/a (just one condition)
tissue remodeling	2.44e-05	2	Acp5,Ahr,Bak1,Bgn,Ccr2,Cthrc1,Ctsk,Ctss,Dll4,Enpp1,Epha2,F2r,Hif1a,Igf1,Igfbp5,Ihh,Il1a,Il6,Itga4,Lgr4,Lif,Lipa,Mef2c,Mmp14,Mmp2,Ptk2b,Rassf2,Rbpj,Sema3c,Src,Tgfb1,Tgfb2,Timp1,Tpp1,Wnt16	Cthrc1,Ctsk,Ctss,F2r,Il1a,Lif,Lipa,Mmp14,Mmp2,Tgfb1,Timp1,Tpp1
regulation of coagulation	2.46e-05	4	Anxa2,Apoe,C1qtnf1,Ephb2,F2r,F2rl1,F7,Fcer1g,Hpse,Lyn,Nfe2l2,Pdgfb,Pdgfra,Pdpn,Plau,Plek,Procr,Psen2,Selp,Serping1,Syk,Tec,Thbs1,Tlr4,Ubash3b	Apoe,Procr
ventricular cardiac muscle tissue development	2.53e-05	1	Bmpr1a,Ccm2l,Chd7,Dll4,Dsp,Eng,Fgfr2,Hey1,Hey2,Id2,Ly6e,Notch1,Tbx3,Tgfb2,Tgfbr1	n/a (just one condition)
positive regulation of supramolecular fiber organization	2.54e-05	3	Actr2,Actr3,Apoa1,Arhgef15,Arhgef5,Arpc1b,Arpc2,Arpc3,Arpc4,Arpc5,Baiap2,Cav3,Ccl24,Cd47,Cdc42ep3,Cfl1,Colgalt1,Ctgf,Cx3cl1,Cyfip1,Dstn,Edn1,Epha1,Evl,F2rl1,Fes,Flna,Fmn1,Gda,Gpr65,Grb2,Gsn,Icam1,Iqgap2,Kirrel,Limch1,Lmod1,Map1b,Nckap1l,Plek,Ppm1e,Prkcq,Ptk2b,Rapgef3,Rgcc,Rltpr,Sema5a,Sh3pxd2b,Synpo2,Tgfb3,Tgfbr1,Was,Wdr1	Evl,Fes,Plek
regulation of heart contraction	2.6e-05	1	Agt,Ank2,Atp2b4,Cacna1c,Cacna1d,Cacna2d1,Cacnb2,Cav3,Ctnna3,Dmd,Dsp,Fgf13,Flna,Gjc1,Gm7694,Hey2,Kcna5,Kcnd3,Kcnh2,Nos1,Pde5a,Prkg1,Rgs4,Slc8a1,Tgfb2,Thrb	n/a (just one condition)
regulation of myeloid leukocyte differentiation	2.62e-05	3	Adam8,Atp6ap1,C1qc,Casp8,Ccl3,Ccr1,Cd74,Cdk6,Ceacam1,Cebpb,Clec2d,Csf1r,Fes,Fgfr3,Gpr137b,Hcls1,Id2,Inpp5d,Itgam,Lef1,Lif,Lrrc17,Lyn,Mafb,Prdm16,Rara,Rassf2,Runx1,Sfrp1,Tgfb1,Tmem178,Tnf,Tob2,Trem2,Tyrobp,Ubash3b	Adam8,C1qc,Csf1r,Fes,Hcls1,Inpp5d,Itgam,Mafb,Tyrobp
immune response-activating signal transduction	2.64e-05	2	Btnl9,C3ar1,C5ar1,Cblb,Cd276,Cd38,Cmklr1,Cr2,Fcer1g,Fcgr2b,Fyb,Lat2,Lyn,Mef2c,Myo1g,Nckap1l,Nfam1,Nfatc2,Nfkbiz,Nras,Plcg2,Prkd2,Psen2,Ptpn6,Rftn1,Rltpr,Shb,Syk,Tec,Themis,Themis2,Tlr2,Tlr4,Tnfrsf21,Vav3,Zc3h12a	C3ar1,Cd276,Cd38,Fcer1g,Fcgr2b,Fyb,Lat2,Nckap1l,Nfam1,Nfkbiz,Nras,Rftn1,Syk,Tec,Tlr2,Tlr4
positive regulation of alpha-beta T cell activation	2.68e-05	2	Anxa1,Ccl19,Ccr2,Cd244,Cd80,Cd83,H2-Ab1,H2-T23,Ihh,Il4ra,Il6,Myb,Nckap1l,Nfkbiz,Nlrp3,Pnp,Prkcq,Rara,Runx1,Runx3,Shb,Syk	Anxa1,Cd244,Cd80,Cd83,Nckap1l,Nfkbiz,Runx1,Syk
positive regulation of acute inflammatory response	2.75e-05	4	Adam8,Alox5ap,Btk,C3,Ccr5,Fcer1g,Fcgr1,Fcgr3,H2-T23,Il1b,Il6,Pik3cg,Ptgs2,Tnf,Tnfrsf11a	Adam8,Fcer1g,Fcgr1,Fcgr3
membrane lipid metabolic process	2.8e-05	2	Acer2,Acer3,Asah1,B3galt1,B4galnt1,B4galt5,B4galt6,Cerk,Cers6,Cln8,Degs1,Degs2,Elovl1,Gal3st3,Galc,Gba,Gla,Gm2a,Hacd4,Hexa,Hexb,Naga,Neu1,P2rx7,Pigs,Pla2g15,Plpp2,Psap,Samd8,Serinc2,Sgms2,Sgpl1,Sphk1,Spns2,Sptlc2,St6galnac4,Tecr	Acer3,Asah1,B4galt5,B4galt6,Cerk,Cln8,Elovl1,Gba,Gla,Gm2a,Hexa,Hexb,Naga,P2rx7,Pigs,Pla2g15,Plpp2,Psap,Samd8,Sphk1,St6galnac4
positive regulation of cytoskeleton organization	2.85e-05	3	Actr2,Actr3,Apoa1,Arhgef15,Arhgef5,Arpc1b,Arpc2,Arpc3,Arpc4,Arpc5,Baiap2,Cav3,Ccl24,Cd47,Cdc42ep3,Cfl1,Ctgf,Cx3cl1,Cyfip1,Dstn,Edn1,Epha1,Evl,F2rl1,Fes,Flna,Fmn1,Gda,Gpr65,Gpsm2,Grb2,Gsn,Hck,Icam1,Iqgap2,Kirrel,Limch1,Lmod1,Map1b,Nckap1l,Ntf3,Ntrk3,Plek,Ppm1e,Prkcq,Ptk2b,Rapgef3,Rgcc,Rltpr,Sema5a,Sh3pxd2b,Synpo2,Tgfb3,Tgfbr1,Was,Wdr1	Evl,Fes,Hck,Plek
positive regulation of cellular biosynthetic process	2.86e-05	2	Abhd14b,Ablim3,Actn1,Actr2,Actr3,Acvr1b,Adgrf5,Afap1l2,Agt,Ahr,Aif1,Akna,Anxa1,Apobec1,Apoc3,Apoe,Ar,Arap1,Arhgef2,Arid3a,Armcx3,Arnt2,Arrb1,Arrb2,Asph,Ass1,Atf3,Bach1,Bambi,Batf,Bcl3,Bmpr1a,Bmpr1b,C1qtnf2,C3ar1,Camk4,Capn3,Cbx7,Ccl19,Ccl3,Cd244,Cd38,Cd40,Cd74,Cebpb,Chd6,Chd7,Ciita,Cirbp,Clu,Col1a1,Creb5,Cx3cl1,Cxcr3,Dab2,Ddah1,Ddah2,Dyrk2,E2f1,Edn1,Egr2,Eif6,Elf4,Elk3,Ell2,Elovl5,Eng,Erbb4,F2r,F…	Apoe,Bcl3,Bmpr1a,Bmpr1b,C1qtnf2,Cd38,Cd74,Chd6,Ciita,Fgf1,Grem1,Hcls1,Icam1,Ier5,Ihh,Il1b,Irf5,Irf7,Irf8,Itga8,Itgb2,Jak3,Mafb,Mef2c,Meis1,Mmp8,Ncf1,Ndp,Nfatc1,Nfatc2,Nfib,Nfkb2,Nkx3-1,Nos1,Nos2,Npnt,Nr1h3,Ntf3,Osr1,Pdgfb,Plac8,Pou2f2,Ppp1r12a,Ptk2b,Ramp1,Rbms3,Rbpms,Rps6ka1,Runx3,Sbno2,Scarb1,Slc11a1,Smad9,Sox18,Spi1,Ssbp2,Syk,Tet1,Thrb,Tlr9,Tmem173
membrane organization	2.89e-05	2	5031414D18Rik,Abca1,Abcb4,Abcg1,Adam8,Aif1,Ank2,Anxa2,Ap1s2,Apoa1,Apoe,Arfgap3,Arhgap25,Atl2,Atp11a,Atp13a2,Baiap2,Bak1,Bcl2l11,Bid,Bin2,Bok,C2cd2l,Cd9,Chmp4c,Cln3,Cln8,Clu,Col5a1,Colq,Coro1c,Cxcr4,Degs1,Dmpk,Dock2,Elmo1,Etv5,Fat4,Fcer1g,Fcgr1,Fcgr2b,Fcgr3,Gldn,Gltp,Gramd1b,Gsn,Gulp1,Hip1r,Itgam,Itgb2,Kcnn4,Lmna,Lpcat2,Mfge8,Mpv17l,Msr1,Mx1,Myh10,Myh9,Myof,Ndufa13,Npc1,Npc2,P2rx7,Pitpna,Pitpnm2,P…	Abca1,Abcg1,Adam8,Anxa2,Ap1s2,Arhgap25,Atp13a2,Bcl2l11,Bid,Cln8,Clu,Elmo1,Fcer1g,Fcgr1,Fcgr2b,Fcgr3,Gldn,Gltp,Itgam,Itgb2,Lpcat2,Mfge8,Msr1,Myof,Npc1,P2rx7,Pltp,Pqlc1,Psap,Rab7b,Rab8b,Rftn1,Rhog,Sirpa,Slc35f6,Thbs1,Tmed9,Trem2
positive regulation of cysteine-type endopeptidase activity	2.98e-05	2	Acer2,Aim2,Arrb1,Bak1,Bcl2l11,Bid,Bok,Card9,Casp1,Casp8,Col4a3,Ctgf,Ctsd,Ctsh,Cyr61,Dap,F2r,F3,Gsn,Hip1r,Lgmn,Mefv,Ndufa13,Ngf,Nkx3-1,Nlrc4,Nlrp1b,Nlrp3,Nod1,Perp,Pmaip1,Slc11a2,St18,Syk,Tnf,Tnfrsf23,Xdh	Bcl2l11,Bid,Ctsd,Ctsh,F2r,Lgmn,Mefv,Ngf,St18,Syk,Tnfrsf23
cell junction organization	3.03e-05	3	Abl2,Actg1,Actn1,Actr3,Adam10,Apoe,Baiap2,C1qa,C1qb,C1qc,C5ar1,Cacnb2,Cadm1,Cdh11,Cdh4,Cdh5,Cdh6,Ceacam1,Cfl1,Cldn22,Colq,Csf1r,Csk,Ctnnd2,Cx3cr1,Cyfip1,Dact1,Dbn1,Dlg3,Dsp,Dst,Efna5,Efnb1,Epb41l3,Epha3,Ephb2,Ephb3,Erbb4,Esam,F2r,F2rl1,Fgf13,Fgfr2,Filip1,Flcn,Flna,Fn1,Fscn1,Gjc1,Gm7694,Hcls1,Heg1,Igsf9b,Itga2,Itgav,Itgb1,Itgb4,Jam3,Ky,Lgi2,Lgmn,Lims2,Lrp4,Map1b,Micall2,Myh10,Myo5a,Myo9a,Ndrg2,Nfa…	Apoe,C1qb,C1qc,Csf1r,Dact1,Itgb4,Pdgfb
regulation of endothelial cell migration	3.22e-05	3	Adam17,Agt,Anxa1,Anxa3,Apoe,Atp2b4,Calr,Card10,Cd40,Ceacam1,Cxcl13,Dll4,Emp2,Epha2,Fgf1,Flt4,Gadd45a,Glul,Grn,Hdac9,Hif1a,Hmox1,Igf1,Igf2,Lgmn,Mef2c,Mmrn2,Nfe2l2,Notch1,Nr2f2,P2rx4,Pdgfb,Plk2,Prcp,Prkd2,Ptgs2,Ptk2b,Rgcc,Rin2,Sash1,Sema5a,Serpinf1,Sparc,Tgfb1,Thbs1,Tmsb4x,Tnf,Vash1,Wnt5a,Zc3h12a	No common gene
response to metal ion	3.23e-05	2	Adam9,Alox5ap,Apobec1,Ass1,Atp13a2,B2m,Bace1,C1qa,Calr,Capn3,Ccnd1,Cd14,Cp,Crip1,Cybb,Dnmt3a,Edn1,Endog,Fibin,Fn1,Gatm,Gpr39,Gsn,Hif1a,Hmox1,Hvcn1,Id2,Igfbp2,Il1a,Il6,Iqgap1,Itpr3,Junb,Kcnma1,Lgmn,Loxl2,Maob,Mef2c,Mt1,Mt2,Mylk,Ncf1,Nfe2l2,Npc1,Nptx1,P2rx4,P2rx7,Pla2g4a,Plcg2,Prkaa2,Ptgs2,Ptk2b,Rasa4,Rasgrp2,Sdc1,Serpinf1,Slc11a2,Slc25a13,Slc25a23,Slc25a24,Sparc,Syt7,Thbs1,Tlr9,Tnfrsf11b,Trf,Trpm2…	Adam9,Alox5ap,Apobec1,Atp13a2,C1qa,Cd14,Cybb,Dnmt3a,Edn1,Fn1,Gatm,Hmox1,Hvcn1,Igfbp2,Il1a,Iqgap1,Lgmn,Loxl2,Ncf1,Npc1,P2rx4,P2rx7,Prkaa2,Ptgs2,Rasgrp2,Sdc1,Slc25a13,Thbs1,Tnfrsf11b
positive regulation of ion transport	3.42e-05	3	Abca7,Abcb4,Adora2a,Agt,Ank2,Apoa1,Apoe,Arrb2,Asph,Atp1b2,Atp2b1,Bak1,Cacna1c,Cacna1d,Cacna2d1,Cacnb2,Capn3,Casq1,Ccl12,Ccl2,Ccl3,Ccl4,Ccr1,Cebpb,Cemip,Cfl1,Cox17,Ctss,Cx3cl1,Cxcl1,Cxcl12,Cxcr3,Cxcr4,Cyp4f18,Dmd,Edn1,F2r,Fgf14,Fhl1,Flna,Gpr39,Il1a,Il1b,Itgb1,Itpr1,Jak3,Jph2,Kcnh2,Kcnj2,Kcnmb1,Lep,Lgals3,Mylk,Nos1,P2rx4,P2rx7,P2ry6,Pdgfb,Plcg2,Prkcd,Prkg1,Ptafr,Rapgef3,Scn1b,Serpine1,Sgk1,Shank3,S…	Stac2
positive regulation of interferon-gamma production	3.62e-05	3	Abl2,Bcl3,Ccr2,Cd14,Cd244,Cd276,Fam49b,Flt3,Havcr2,Il12rb2,Il1b,Irf8,Nras,Rltpr,Runx1,Slc11a1,Ticam2,Tlr4,Tlr7,Tlr8,Tlr9,Tnf,Tnfrsf13c,Wnt5a	Cd14,Havcr2,Slc11a1,Tlr8
cognition	3.67e-05	3	Abca7,Abl2,Actr2,Adcy3,Agt,Ap1s2,Apoe,B2m,B4galt2,Bace1,Bche,Bdnf,C5ar1,Cacna1c,Camk4,Casp1,Cebpb,Chd7,Chst10,Cln3,Cln8,Cx3cr1,Cyfip1,Cyp7b1,Egr2,Eif4ebp2,Fam107a,Fgf13,Foxp2,Gatm,Gm2a,Gpr88,Hif1a,Igf1,Igf2,Il1b,Il1rn,Itga5,Itga8,Itgb1,Itpr3,Kcnab1,Lamb1,Lgmn,Man2b1,Map1a,Mdk,Mef2c,Mfsd2a,Ncam1,Ngf,Nptx2,Ntf3,Pak6,Pde1b,Pde5a,Pirb,Plk2,Ppt1,Psen2,Ptchd1,Ptgs2,Ptprz1,Rag1,Rcan1,Rcan2,Rin1,Scn2a1,S…	Pirb
organic substance metabolic process	3.68e-05	2	1500015O10Rik,5031414D18Rik,Aass,Abca1,Abcg1,Abhd12,Abhd2,Abl2,Ablim3,Acan,Acer2,Acer3,Acox3,Acp2,Acsl4,Acvr1b,Adam10,Adam17,Adam33,Adam8,Adam9,Adamts4,Adamts7,Adar,Adgrg1,Aff3,Agpat4,Ahr,Aif1,Aim2,Akr1a1,Akr1b8,Aldh18a1,Aldh1b1,Aldh3b1,Alox5ap,Amdhd2,Amz1,Anapc13,Anpep,Anxa1,Anxa2,Aoah,Aph1c,Apoa1,Apobec1,Apobr,Apoc1,Apoc3,Apod,Apoe,Aprt,Aqp11,Ar,Arrb1,Arrb2,Asah1,Asb2,Asb5,Ass1,Atf3,Atp13a2,Atp…	Abca1,Abcg1,Abhd12,Abl2,Acan,Acer3,Acp2,Acvr1b,Adam8,Adam9,Aldh3b1,Alox5ap,Amz1,Anpep,Anxa1,Anxa2,Aph1c,Apobec1,Apobr,Aprt,Arrb2,Asah1,Asb5,Atf3,Atp13a2,Atp6ap2,Axin2,B3gnt7,B4galt5,B4galt6,Blvrb,Casp4,Ccl3,Ccr5,Cd44,Cd5l,Cdk18,Cdk20,Cdk6,Cemip,Cerk,Cfi,Cfl1,Ch25h,Chst11,Chst2,Clec7a,Cln8,Cndp2,Col3a1,Cpd,Crabp2,Crlf2,Csf1r,Ctps,Ctsa,Ctsb,Ctsc,Ctsd,Ctsh,Ctsk,Ctsl,Ctss,Ctsz,Dab2,Daglb,Dclk1,Dgka,D…
negative regulation of hemopoiesis	3.88e-05	4	Anxa1,C1qc,Ccl21c,Ccl3,Cd44,Cd74,Cdk6,Ceacam1,Clec2d,Dtx1,Fbn1,Fgl2,Flt3,Gpr137b,Hoxa5,Id2,Ihh,Il4ra,Inpp5d,Jak3,Loxl3,Lrrc17,Lyn,Mafb,Mdk,Meis1,Nfe2l2,Nfkbia,Notch1,Pglyrp1,Prdm16,Ptk2b,Rara,Runx1,Runx3,Sfrp1,Tmem176a,Tmem176b,Tmem178,Tob2,Ubash3b,Zbtb7b,Zc3h12a	C1qc
regulation of RNA biosynthetic process	4.01e-05	1	Abhd14b,Ablim3,Acod1,Actn1,Adam8,Adora2a,Agt,Akna,Apoe,Arhgef2,Arhgef5,Armcx3,Asph,Atp2b4,Bambi,Bcl3,Bmpr1a,Bmpr1b,Brip1,Cacna1d,Cbx5,Cbx6,Cd200,Cd38,Cd74,Cdk18,Cebpb,Chd6,Chd7,Ciita,Creb5,Dact1,Ddi2,Dkk3,Dll4,Dmd,Dnajb5,Eid1,Eng,Fcgr2b,Fgf1,Fgfr2,Fgfr3,Flcn,Flna,Foxo1,Foxp2,Fzd7,Grem1,Havcr2,Hck,Hcls1,Hdac9,Helz2,Hey1,Hey2,Hif3a,Hist2h2aa1,Hmgn1,Hmgn2,Hmgn3,Hyal2,Icam1,Id2,Id4,Ier5,Ifi203,Ifi204…	n/a (just one condition)
negative regulation of blood vessel morphogenesis	4.11e-05	2	Agt,Atp2b4,Card10,Ccl2,Ccr2,Cd59a,Col4a3,Cx3cr1,Cxcr3,Dll4,Epha2,Flcn,Gadd45a,Gpr4,Hhex,Hhip,Klf2,Lif,Mmrn2,Notch1,Optc,Plk2,Rgcc,Rock1,Serpinf1,Stab1,Stat1,Tgfb2,Thbs1,Thbs2,Tie1,Tnf,Vash1,Xdh	Col4a3,Dll4,Epha2,Hhip,Mmrn2,Optc,Rock1,Stab1,Tie1,Xdh
negative regulation of leukocyte differentiation	4.37e-05	4	Anxa1,C1qc,Ccl3,Cd44,Cd74,Cdk6,Ceacam1,Clec2d,Dtx1,Fbn1,Fgl2,Flt3,Gpr137b,Id2,Ihh,Il4ra,Inpp5d,Jak3,Loxl3,Lrrc17,Lyn,Mafb,Mdk,Pglyrp1,Prdm16,Rara,Runx1,Runx3,Sfrp1,Tmem176a,Tmem176b,Tmem178,Tob2,Ubash3b,Zbtb7b,Zc3h12a	C1qc
positive regulation of protein kinase B signaling	4.42e-05	3	Adam8,Angpt1,Arrb2,C1qtnf1,C1qtnf3,Ccl19,Chil1,Cx3cl1,Cx3cr1,Egfr,F10,F3,F7,Fam110c,Gdf15,Gpx1,Hbegf,Hcls1,Hpse,Hsp90aa1,Igf1,Igf2,Igfbp5,Il6,Lep,Myoc,Osbpl8,Osm,P2rx4,Pdgfa,Pik3cg,Pik3r5,Rara,Sema5a,Src,Tgfb1,Tgfbr1,Thbs1,Tnf,Vegfb	Cx3cr1,Hpse,Pik3r5
positive regulation of nervous system development	4.47e-05	3	Abl2,Ace,Actr2,Actr3,Adam17,Apoe,Atp1b2,Baiap2,Bdnf,Bex1,Camk1,Camk1d,Ccr2,Ccr5,Cdh4,Cdon,Cfl1,Cobl,Crabp2,Cx3cl1,Cx3cr1,Cxcl12,Cxcl5,Cxcr4,Cyfip1,Dbn1,Dixdc1,Dmd,E2f1,E430025E21Rik,Egr2,Ephb2,Ephb3,Etv5,Fbxo31,Fes,Flrt2,Fn1,Fzd1,Fzd4,Gdf6,Gdf7,Gdpd5,Gli1,Grn,Hcls1,Hgf,Hif1a,Id2,Igf1,Il1b,Il6,Iqgap1,Itga6,Itgax,Itpr1,Jade2,Lif,Lpar1,Lrp1,Lrtm1,Ltk,Lyn,Mag,Man2a1,Mapk6,Mdk,Mef2c,Nbl1,Neu1,Nfe2l2,N…	Cx3cr1,Gdf6,Hgf,Lrp1,Plxna1,Plxnb2,Scn1b,Tlr2,Tnfrsf1b
small GTPase mediated signal transduction	4.57e-05	3	Adgrg1,Aif1,Arhgap30,Arhgap31,Arhgap32,Arhgdia,Arhgdib,Arhgef9,Baiap2,Ccdc88c,Cdc42ep3,Cdkn1a,Col1a2,Cyfip1,Dock2,Dock7,Dock9,Dok1,Dok3,Elmo1,Eps8,Gna13,Gpsm2,Grb2,Hmox1,Hrasls,Ksr1,Mcf2l,Nras,Nucb2,Pdpn,Plk2,Rab17,Rab20,Rab27b,Rab29,Rab31,Rab32,Rab4a,Rab7b,Rab8b,Ralgds,Rap1b,Rap2a,Rap2b,Rapgef3,Rasgef1b,Rasgrp2,Rasl12,Rgl1,Rgl3,Rhog,Rhov,Rnd1,Rnd3,Rock1,Rsu1,Sdcbp,Sh2d3c,Shtn1,Vav1,Vav2,Vav3,Was	Rasgef1b
negative regulation of neuron differentiation	4.65e-05	2	Actr3,Adam17,Apoe,B2m,Bex1,Calr,Ccr5,Cd38,Cspg4,Ctsz,D8Ertd82e,Dab2,Dmd,Dpysl3,Epha3,Fat3,Fgf13,Flna,Gfi1,H2-D1,H2-K1,Hey1,Id2,Id4,Il1b,Itgb1,Lrp1,Mag,Map4k4,Meis1,Mylip,Ngef,Notch1,Pbx1,Plk2,Ptprz1,Rab29,Rtn4rl2,Sema3a,Sema3c,Sema3d,Sema3g,Sema4d,Sema5a,Sema6b,Sema6c,Sema7a,Thrb,Ttc3,Wnt5a,Xylt1,Ywhah	Apoe,Cd38,Ctsz,Dmd,Fgf13,H2-D1,H2-K1,Il1b,Meis1,Mylip,Ptprz1,Rtn4rl2,Sema3c,Sema3d,Sema3g,Sema5a,Sema6b,Thrb
reactive oxygen species metabolic process	4.71e-05	2	Ctgf,Cyba,Cybb,Cyr61,Ddah1,Edn1,Gpx1,Mpv17l,Ncf1,Ncf2,Ncf4,Ndufa13,Nnt,Nos1,Nos2,Noxo1,Nrros,P2rx4,P2rx7,Pdgfb,Prdx1,Prex1,Sh3pxd2b,Slc7a2,Tlr2,Tlr6,Txnrd1,Vav1	Cyba,Cybb,Edn1,Gpx1,Ncf1,Ncf2,Ncf4,Nrros,P2rx4,P2rx7,Prdx1,Prex1,Sh3pxd2b,Slc7a2,Tlr2,Vav1
positive regulation of leukocyte mediated cytotoxicity	5.23e-05	1	B2m,Cadm1,Ccl2,Cxcl1,F2rl1,Fam49b,H2-D1,H2-K1,H2-T23,Itgam,Lamp1,P2rx7,Pnp,Sh2d1a,Sh2d1b1,Tyrobp,Vav1	n/a (just one condition)
regulation of mononuclear cell migration	5.23e-05	3	Aif1,C3ar1,C5ar1,Ccl2,Ccr1,Ccr2,Cmklr1,Cx3cl1,Cxcl12,Grem1,Lgals3,Lgmn,Lyn,Mdk,Nbl1,Pdgfd,Pla2g7,Serpine1,Slamf8,Tgfb1,Thbs1	C3ar1,Lgals3,Lgmn
lymphocyte activation involved in immune response	5.25e-05	1	Apbb1ip,Batf,Bcl3,Cd180,Cd244,Cd74,Clec4d,Clec4e,F2rl1,Fcer1g,Icam1,Il6,Itm2a,Lcp1,Lef1,Lfng,Ly9,Plcg2,Plcl2,Psen2,Ptk2b,Slc11a1,Stat3,Tgfb1,Tlr4,Tnfaip3	n/a (just one condition)
positive regulation of adaptive immune response based on somatic recombination of immune receptors built from immunoglobulin superfamily domains	5.25e-05	2	Anxa1,B2m,Btk,C3,Ccl19,Ccr2,Cd40,Fam49b,Fcer1g,Fcgr1,Fcgr3,H2-Ab1,H2-D1,H2-DMa,H2-K1,H2-T23,Il1b,Il6,Mlh1,Mr1,Nectin2,Nfkbiz,Nlrp3,P2rx7,Pnp,Slc11a1,Tgfb1,Tnf,Tnfrsf13c,Tnfsf13	Btk,C3,Fcer1g,Fcgr1,Fcgr3,H2-Ab1,H2-D1,H2-DMa,H2-K1,Il1b,Slc11a1
positive regulation of smooth muscle cell proliferation	5.25e-05	3	Aif1,Bmpr1a,C3ar1,Cx3cl1,Cyba,Edn1,Ereg,Ern1,Hbegf,Hif1a,Hmox1,Id2,Igf1,Igfbp5,Il6,Il6ra,Irak4,Itga2,Ldlrap1,Mmp2,Myd88,P2ry6,Pdgfb,Pdgfd,Ptafr,Ptgs2,Rbpj,Rbpms2,Sulf1,Tgfbr2,Thbs1,Tnf,Wisp1	C3ar1,Cyba,Mmp2,Ptafr,Wisp1
metal ion transport	5.26e-05	2	Anxa2,Asph,Atox1,Atp1b2,Atp2b1,Atp2b4,B2m,Cacna1c,Cacna1d,Cacna2d1,Cacnb2,Camk2g,Ccdc109b,Ccl19,Ccl3,Ccr1,Ccr5,Cnnm2,Cp,Cysltr1,F2r,Fgf13,Fth1,Ftl1,Gja4,Hpn,Htr2b,Itgav,Itpr1,Itpr3,Kcna5,Kcnab1,Kcnab2,Kcnd3,Kcnh2,Kcnip1,Kcnip4,Kcnj2,Kcnk13,Kcnk3,Kcnma1,Kcnmb1,Kcnn4,Kcnq4,Kcns3,Lcn2,Mcoln2,Mcoln3,Mfsd2a,Mfsd7b,Myb,Nalcn,Ncs1,Nfatc1,Nipa2,Nipal2,Nsf,P2rx4,P2rx7,Panx1,Pawr,Plcb2,Plcg2,Plcl2,Psen2,Ra…	Atp1b2,Cacna1c,Cacnb2,Ccr1,Cp,Fgf13,Ftl1,Itpr3,Kcnab1,Kcnd3,Kcnip1,Kcnip4,Kcnma1,Lcn2,Nalcn,Nfatc1,Plcg2,Ramp1,Rasa3,Scn2a1,Slc11a1,Slc8a2,Tcn2,Trpm2
macromolecule localization	5.3e-05	3	Abca1,Abca6,Abca8a,Abca8b,Abca9,Abcb4,Abcc3,Abcg1,Abl2,Ace,Acsl4,Actb,Actg1,Adar,Als2cl,Angpt1,Ank2,Anxa1,Anxa2,Ap1s2,Ap2s1,Ap3s1,Apba3,Apoa1,Apobec1,Apobr,Apoc1,Apoc3,Apod,Apoe,Aqp11,Arf2,Arfgap3,Arhgef9,Arl11,Arl4a,Arl4c,Arl8a,Armcx3,Arrb1,Arrb2,Astn2,Atp11a,Atp13a2,Axin2,B4galnt1,Baiap2,Bid,C1qtnf5,C2cd2l,Cacna1c,Cacnb2,Cadm3,Calr,Camk2a,Capn3,Cc2d2a,Cd63,Cd68,Cd74,Cdkn1a,Celsr1,Cfl1,Chchd4,Ch…	Abca8b,Abcc3,Abcg1,Atp13a2,C1qtnf5,Cd68,Col1a1,Dennd2a,Folr2,Fyb,Hexb,Ildr2,Itgb2,Ncf1,P2rx7,Pltp,Rab3il1,Rab7b,Slco2a1,Steap3,Syk,Tlr2,Tnfaip2,Tnfaip3,Unc93b1
regulation of nucleic acid-templated transcription	5.35e-05	1	Abhd14b,Ablim3,Acod1,Actn1,Adam8,Adora2a,Agt,Akna,Apoe,Arhgef2,Arhgef5,Armcx3,Asph,Atp2b4,Bambi,Bcl3,Bmpr1a,Bmpr1b,Brip1,Cacna1d,Cbx5,Cbx6,Cd200,Cd38,Cd74,Cdk18,Cebpb,Chd6,Chd7,Ciita,Creb5,Dact1,Ddi2,Dkk3,Dll4,Dmd,Dnajb5,Eid1,Eng,Fcgr2b,Fgf1,Fgfr2,Fgfr3,Flcn,Flna,Foxo1,Foxp2,Fzd7,Grem1,Havcr2,Hck,Hcls1,Hdac9,Helz2,Hey1,Hey2,Hif3a,Hist2h2aa1,Hmgn1,Hmgn2,Hmgn3,Hyal2,Icam1,Id2,Id4,Ier5,Ifi203,Ifi204…	n/a (just one condition)
interleukin-1 beta production	5.44e-05	1	Abca1,Aim2,Casp1,F2rl1,Il1b,Nlrc4,Nlrp1b,Nlrp3,Tlr4,Tlr6,Tmem106a	n/a (just one condition)
response to vitamin	5.46e-05	3	Alpl,Atp2b1,Bche,Brip1,Ccl2,Ccnd1,Cd40,Col1a1,Cyp1a1,Dnmt3a,F7,Fads1,Fes,Folr2,Gsn,Itga2,Lep,Map1b,Phex,Pim1,Postn,Ppard,Ptgs2,Rara,Sfrp1,Sparc,Spp1,Tgfb1,Tnc,Tpcn2,Trim25,Vdr	Fes
regulation of RNA metabolic process	5.47e-05	1	Abhd14b,Ablim3,Acod1,Actn1,Adam8,Adora2a,Agt,Akna,Apoe,Arhgef2,Arhgef5,Armcx3,Asph,Atp2b4,Bambi,Bcl3,Bmpr1a,Bmpr1b,Brip1,Cacna1d,Cbx5,Cbx6,Cd200,Cd38,Cd74,Cdk18,Cebpb,Chd6,Chd7,Ciita,Cirbp,Creb5,Dact1,Ddi2,Dkk3,Dll4,Dmd,Dnajb5,Eid1,Eng,Fcgr2b,Fgf1,Fgfr2,Fgfr3,Flcn,Flna,Foxo1,Foxp2,Fzd7,Grem1,Havcr2,Hck,Hcls1,Hdac9,Helz2,Hey1,Hey2,Hif3a,Hist2h2aa1,Hmgn1,Hmgn2,Hmgn3,Hyal2,Icam1,Id2,Id4,Ier5,Ifi203,…	n/a (just one condition)
regulation of cell growth	5.54e-05	3	Acsl4,Actr3,Acvr1b,Adam10,Adam17,Agt,Apbb2,Apoe,Bdnf,Bst2,Cav3,Ccr5,Cd38,Cd44,Cdh4,Cdkn1a,Ceacam1,Cfl1,Cgref1,Cirbp,Crabp2,Csf2rb,Cxcl12,Cxcl16,Cxcr4,Cyba,Cyfip1,Dab2,Dact3,Dcun1d3,Edn1,Efna5,Enpp1,Fam107a,Fbln5,Fgf13,Fhl1,Flcn,Flt4,Fn1,Frzb,Grem1,Hbegf,Hcls1,Hpn,Hrasls,Hsd3b7,Hyal2,Igf1,Igfbp3,Igfbp5,Il3ra,Inhba,Lef1,Lrp1,Mag,Map1b,Mfsd2a,Mmp14,Mndal,Mtpn,Ndufa13,Ngf,Nov,Ntrk3,P3h1,Ppard,Ppt1,Pt…	Cd38,Csf2rb,Cxcl16,Hcls1
negative regulation of nitrogen compound metabolic process	5.57e-05	2	3110043O21Rik,Abca7,Acer2,Acp5,Adar,Adora2a,Agt,Ahr,Anxa2,Anxa8,Apobec1,Apoc1,Apod,Apoe,Aqp11,Ar,Arrb1,Arrb2,Asah1,Atf3,Atp2b4,Axin2,Bach1,Bak1,Basp1,Batf3,Bcl3,Bex4,Bst2,C3,C4b,Calr,Camk2n1,Capn3,Cav3,Cblb,Cbx5,Cbx6,Cbx7,Ccnd1,Cd109,Cd300a,Cd38,Cd44,Cdk6,Cdkn1a,Ceacam1,Cebpb,Ciita,Cirbp,Cln3,Clu,Cpeb4,Csk,Cstb,Ctla2a,Ctla2b,Ctsa,Ctsz,Dab2,Dact1,Dkk3,Dll4,Dmd,Dnajb5,Dnmt3a,Dok1,Dusp18,Dynlt1b,E2f…	Apod,Apoe,Bcl3,Bex4,Bst2,C3,C4b,Camk2n1,Cd300a,Cd38,Cdkn1a,Ciita,Ctsz,Dact1,Dll4,Dmd,Epha1,Fam212b,Foxp2,Grem1,Hcls1,Hdac9,Ifi204,Ifi205,Il1b,Il1r2,Irf8,Itgam,Jak3,Lyn,Mef2c,Mnda,Nfatc1,Nfatc2,Nfib,Nfkb2,Nkx3-1,Nos1,Nos2,Nr1h3,Ntf3,Osr1,Parp14,Pdgfb,Pirb,Pkia,Plk3,Ppm1e,Ptbp2,Rag1,Rock1,Rps6ka1,Runx3,Satb1,Sbno2,Serpina3g,Serpina3n,Slc11a1,Socs3,Sox18,Spi1,Thrb,Wfdc21,Xdh,Zc3h12d,Zmynd15
negative regulation of protein phosphorylation	5.73e-05	3	3110043O21Rik,Adar,Adora2a,Agt,Angpt1,Apoe,Arrb1,Arrb2,Atf3,Bak1,Camk2n1,Cav3,Cblb,Cd109,Cd300a,Cdkn1a,Ceacam1,Chordc1,Csk,Dab2,Dact1,Dmd,Dok1,Dusp18,Dynlt1b,Eng,Epha1,Ephb2,F2rl1,Fam129a,Fam212b,Fbln1,Flcn,Foxo1,Gadd45a,Gba,Grem1,Heg1,Hgf,Hhex,Hyal2,Igf1,Igfbp3,Il1b,Il6,Lif,Lrrk1,Lyn,Mical1,Ndrg2,Nos1,Nr2f2,Ntf3,Ntrk3,P2rx7,Parp14,Pbld1,Pid1,Pkia,Pkib,Pmepa1,Ppm1e,Ppp1r15b,Psen2,Ptpn1,Ptpn13,Ptp…	Apoe,Cd300a,Dact1,Socs3
immune response-activating cell surface receptor signaling pathway	5.87e-05	2	Btnl9,C3ar1,C5ar1,Cblb,Cd276,Cd38,Cmklr1,Cr2,Fcer1g,Fcgr2b,Fyb,Lat2,Lyn,Mef2c,Myo1g,Nckap1l,Nfam1,Nfatc2,Nfkbiz,Nras,Plcg2,Prkd2,Psen2,Ptpn6,Rftn1,Rltpr,Shb,Syk,Tec,Themis,Themis2,Tlr2,Tnfrsf21,Vav3,Zc3h12a	C3ar1,Cd276,Cd38,Fcer1g,Fcgr2b,Fyb,Lat2,Nckap1l,Nfam1,Nfkbiz,Nras,Rftn1,Syk,Tec,Tlr2
response to hypoxia	5.96e-05	3	Adam17,Adam8,Arnt2,Bach1,Brip1,Camk2g,Casp1,Ccl2,Cd38,Cyba,Cybb,Cyp1a1,Dnmt3a,E2f1,Ece1,Edn1,Egln1,Egln3,Eif4ebp1,Endog,Eng,F7,Flt1,Hif1a,Hif3a,Hmox1,Hyou1,Itga2,Itpr1,Kcna5,Kcnk3,Kcnma1,Lep,Lmna,Loxl2,Mmp14,Mmp2,Nfe2l2,Nkx3-1,Nos1,Nos2,Notch1,P4hb,Plau,Plk3,Plod1,Postn,Ppard,Ptgs2,Ptk2b,Pygm,Rbpj,Rgcc,Scn2a1,Sfrp1,Slc11a2,Slc2a1,Slc8a1,Sox4,Src,Tgfb1,Tgfb2,Tgfb3,Ucp2,Vegfb,Vldlr	Adam8,Cd38,Cybb,Ucp2
regulation of bone resorption	5.96e-05	3	Adam8,Atp6ap1,Cd38,Ceacam1,Csf1r,Csk,Fcgr4,Gpr137b,Il6,Inpp5d,Itgav,P2rx7,Plekhm1,S1pr1,Spp1,Syk,Tnfrsf11a,Tnfrsf11b,Trf,Ubash3b	Adam8,Cd38,Csf1r,Fcgr4,Inpp5d,Syk
regulation of CD4-positive, alpha-beta T cell activation	6e-05	3	Anxa1,Ccl19,Ccr2,Cd44,Cd83,Il4ra,Il6,Jak3,Lgals9,Loxl3,Myb,Nckap1l,Nfkbiz,Nlrp3,Prkcq,Rara,Runx1,Runx3,Shb,Tgfb1,Tgfbr2,Vsir,Zc3h12a	Anxa1,Cd44,Nckap1l,Runx1
ameboidal-type cell migration	6.01e-05	2	Adam8,Cfl1,Coro1b,Cxcl12,Cxcl13,Cxcr4,Efnb1,Emp2,Erbb4,Fn1,Gpc3,Gpx1,Grem1,Htr2b,Iqgap1,Itga4,Itgav,Itgb1,Itgb2,Itgb4,Kank2,Loxl2,Mmrn2,Myh9,Nov,Nrp2,Plxnd1,Ppard,Prkx,Ptk2b,Scarb1,Sema3a,Sema3c,Sema3d,Sema3g,Sema4d,Sema6b,Sema6c,Sema7a,Sgpl1,Sox17,Sox18,Tgfbr1,Wnt5a,Zeb2	Adam8,Cxcl13,Grem1,Itgb2,Itgb4,Mmrn2,Nrp2,Ptk2b,Scarb1,Sema3c,Sema3d,Sema3g,Sema6b,Sgpl1,Sox18
urogenital system development	6.16e-05	6	Ace,Acta2,Agt,Ahr,Angpt1,Anxa1,Anxa4,Aph1c,Aqp11,Ar,Ass1,Basp1,Bcl2l11,Bdnf,Cd34,Cd44,Cdkn1c,Cfh,Col4a3,Col4a4,Crlf1,Ctsh,Cyp7b1,Dact2,Dchs1,Dcn,Ephb2,Ephb3,Ext1,Fat4,Fbn1,Fgf1,Fgfr2,Fmn1,Gcnt1,Gcnt4,Gli1,Gpc3,Gpr4,Grem1,Hey1,Id2,Id4,Igf1,Iqgap1,Itga8,Kank2,Kif26b,Kif3a,Klf15,Lgr4,Lrp4,Mef2c,Mmp2,Myo1e,Nid1,Nkx3-1,Notch1,Npnt,Osr1,Pbx1,Pcsk5,Pdgfb,Pdgfra,Plaur,Plce1,Podxl,Prkx,Prox1,Psap,Ptch1,Pt…	No common gene
muscle organ development	6.26e-05	1	Bmpr1a,Ccm2l,Chd7,Cntfr,Col19a1,Dll4,Dmd,Dsp,Eng,Fgfr2,Fhl1,Foxp2,Hey1,Hey2,Kcnab1,Ky,Ly6e,Mbnl1,Mef2c,Myl6,Mylk,Myom1,Notch1,S1pr1,Srpk3,Svil,Tcf15,Tgfb2,Tgfbr1,Unc45b,Usp2,Xk,Zfhx3	n/a (just one condition)
response to decreased oxygen levels	6.37e-05	2	Adam17,Adam8,Arnt2,Bach1,Casp1,Ccl2,Cd38,Cpeb4,Ctgf,Cyba,Cybb,Dnmt3a,E2f1,Ece1,Edn1,Egln1,Eif4ebp1,Endog,F7,Hif1a,Hmox1,Hyou1,Itga2,Itpr1,Kcna5,Kcnma1,Lep,Lmna,Loxl2,Mmp14,Mmp2,Nfe2l2,Nkx3-1,Nos1,Nos2,P4hb,Plau,Plk3,Plod1,Postn,Ptgs2,Ptk2b,Pygm,Rbpj,Rgcc,Scn2a1,Sfrp1,Slc11a2,Slc2a1,Slc8a1,Sox4,Src,Tgfb1,Tgfb2,Ucp2,Vegfb,Vldlr	Adam8,Ccl2,Cd38,Cyba,Cybb,Dnmt3a,E2f1,Edn1,F7,Hmox1,Loxl2,Mmp14,Mmp2,Plau,Ptgs2,Sfrp1,Sox4,Tgfb1,Ucp2,Vldlr
regulation of neutrophil migration	6.4e-05	3	Adam8,Bst1,C3ar1,C5ar1,Camk1d,Ccl19,Cd74,Edn1,Fam65b,Il1a,Il1b,Jam3,Lbp,Mdk,Mpp1,Myd88,Nckap1l,Rhog,Sell,Slamf8	C3ar1,Nckap1l
renal system development	6.49e-05	3	Ace,Acta2,Agt,Ahr,Angpt1,Anxa4,Aph1c,Aqp11,Ass1,Basp1,Bcl2l11,Cd34,Cd44,Cfh,Col4a3,Col4a4,Crlf1,Ctsh,Dact2,Dcn,Fat4,Fbn1,Fgf1,Fgfr2,Fmn1,Gcnt4,Gpc3,Gpr4,Grem1,Hey1,Id2,Iqgap1,Itga8,Kank2,Kif26b,Lgr4,Lrp4,Mef2c,Myo1e,Nid1,Nkx3-1,Notch1,Npnt,Osr1,Pbx1,Pcsk5,Pdgfb,Pdgfra,Podxl,Prkx,Prox1,Ptch1,Ptpro,Rara,Rbp4,Sdc1,Serpinf1,Sfrp1,Sgpl1,Slit2,Smad9,Sox17,Sox4,Spp1,Stat1,Sulf2,Tbx18,Tgfb1,Tgfb2,Tgfbr1,…	Col4a4,Pdgfb
cellular response to mechanical stimulus	6.64e-05	2	Arhgdia,Bak1,Cd40,Cnn2,Col1a1,Cyba,Fam65b,Gadd45a,Il1b,Itga2,Kcnj2,Mag,Mtpn,Nos1,Pde2a,Piezo1,Ptgs2,Scx,Slc2a1,Tgfb1,Tlr4,Tlr7,Tlr8,Tnfrsf1a	Col1a1,Cyba,Gadd45a,Mtpn,Ptgs2,Scx,Tgfb1,Tlr4,Tlr8
negative regulation of cellular protein metabolic process	6.68e-05	4	3110043O21Rik,Acer2,Actb,Adar,Adora2a,Agt,Angpt1,Anxa2,Anxa8,Apoe,Aqp11,Arrb1,Arrb2,Atf3,Bak1,Bex4,Bst2,C3,C4b,Calr,Camk2n1,Capn3,Cav3,Cblb,Cd109,Cd300a,Cd44,Cdkn1a,Cdkn1c,Ceacam1,Chordc1,Cirbp,Cln3,Coro1c,Cpeb4,Csk,Cstb,Ctla2a,Ctla2b,Ctsz,Dab2,Dact1,Dmd,Dok1,Dusp18,Dynlt1b,Ecm1,Edn1,Eif4ebp1,Eif4ebp2,Eif6,Eng,Enpp1,Epha1,Ephb2,F2rl1,Fam129a,Fam212b,Fbln1,Fcmr,Flcn,Foxo1,Fry,Furin,Gadd45a,Gadd45b…	Cd300a,Socs3,Spi1
divalent inorganic cation transport	6.78e-05	1	Anxa2,Atp2b1,Cacna1c,Cacnb2,Ccdc109b,Ccl19,Ccl3,Ccr1,Ccr5,Cysltr1,F2r,Gja4,Htr2b,Itpr1,Itpr3,Kcnj2,Kcnn4,Mcoln2,Mcoln3,Myb,Nalcn,Nfatc1,Nipa2,P2rx4,P2rx7,Panx1,Plcb2,Plcg2,Plcl2,Psen2,Ramp1,Rasa3,Slc11a1,Slc11a2,Slc24a3,Slc25a23,Slc39a1,Slc39a11,Slc39a14,Slc39a6,Slc41a2,Slc8a2,Slc8b1,Tcn2,Tpcn2,Trpm2,Trpv2,Vdr	n/a (just one condition)
cellular response to amino acid stimulus	6.85e-05	5	Ass1,Baiap2,Cebpb,Col16a1,Col1a1,Col1a2,Col3a1,Col5a2,Col6a1,Cpeb4,Cyba,Cybb,Dnmt3a,Egfr,Mmp2,Mmp3,Pdgfc,Pdgfd,Pdgfra,Tnf	Col3a1,Cybb,Mmp2
regulation of potassium ion transport	6.92e-05	1	Ank2,Atp1b2,Cacna1d,Cav3,Fhl1,Flna,Itgb1,Kcna5,Kcnab1,Kcnh2,Kcnip1,Kcnip4,Kcnmb1,Nos1,Prkg1,Ptk2b,Rapgef3,Rgs4,Wwp2	n/a (just one condition)
regulation of reactive oxygen species biosynthetic process	7.1e-05	1	Acp5,Aif1,Ass1,Cd47,Clu,Cx3cr1,Cyba,Ddah1,Gla,Icam1,Igf1,Il1b,Il6,Itgb2,Mmp8,Mpv17l,Ptgs2,Ptk2b,Sirpa,Stat3,Tlr2,Tlr4,Tlr6,Tnf,Zc3h12a	n/a (just one condition)
epithelial tube morphogenesis	7.2e-05	3	Abl2,Agt,Ahr,Angpt1,Ar,B4galt1,Bbs4,Casp8,Cc2d2a,Cd44,Celsr1,Cfl1,Cobl,Cthrc1,Ctsh,Ctsz,Cxcl12,Cxcr4,Dll4,Edn1,Enah,Eng,Epha2,Fat4,Fgf1,Fgfr2,Flt1,Fmn1,Fzd1,Gdf7,Gna13,Gpc3,Grem1,Hand2,Hey1,Hhex,Hhip,Igf1,Ihh,Kif26b,Lef1,Lgr4,Mef2c,Mmp14,Nfatc1,Nkx3-1,Notch1,Notch4,Npnt,Osr1,Pbx1,Pgr,Plxnb2,Plxnd1,Podxl,Prickle1,Prkx,Ptch1,Ptk7,Rara,Rasip1,Robo1,Rspo2,Sema5a,Sfrp1,Sfrp5,Shank3,Slc12a2,Slit2,Sox17…	No common gene
inorganic cation transmembrane transport	7.21e-05	2	AA467197,Anxa2,Atox1,Atp1b2,Atp2b1,Atp6ap1,Atp6v0a1,Atp6v0b,Atp6v0c,Atp6v0d1,Atp6v0d2,Atp6v0e,Atp6v0e2,Atp6v1a,Atp6v1b2,Atp6v1c1,Atp6v1e1,Cacna1c,Cacna1d,Cacnb2,Cacng6,Ccdc109b,Ccl19,Ccl3,Ccr5,Cox6a1,Cox7c,Cox8a,F2r,Hpn,Htr2b,Hvcn1,Itgav,Itpr1,Itpr3,Kcna5,Kcnab1,Kcnab2,Kcnd3,Kcnip1,Kcnip4,Kcnj2,Kcnk13,Kcnma1,Kcnn4,Kcnq4,Kcns3,Mcoln2,Mcoln3,Nalcn,Ndufs7,Nipa2,Nnt,P2rx4,P2rx7,Panx1,Plcb2,Plcg2,Plcl…	Anxa2,Atp2b1,Atp6v0a1,Atp6v0c,Atp6v0d2,Atp6v1a,Atp6v1b2,Atp6v1c1,Ccdc109b,Ccl3,Ccr5,F2r,Htr2b,Hvcn1,Kcnk13,Mcoln2,Mcoln3,P2rx4,P2rx7,Plcl2,Scn1b,Slc11a1,Slc15a3,Slc24a3,Slc39a11,Slc39a6,Slc6a8,Slc8b1,Steap3,Tpcn2,Trpv2,Ucp2
apoptotic signaling pathway	7.23e-05	2	Acvr1b,Bak1,Bcl2l11,Bcl3,Bid,Bok,Casp1,Casp4,Casp8,Cdkn1a,Cebpb,Clu,Crip1,Dap,E2f1,Epha2,Ern1,Fnip2,Hmox1,Ifi204,Igf1,Il1a,Il1b,Il33,Inhba,Itgam,Itgav,Itpr1,Krt18,Lamp1,Lcn2,Mcl1,Mknk1,Mknk2,Mlh1,Ndufa13,Ngf,Nupr1,P2rx4,P2rx7,Perp,Plscr1,Pmaip1,Pnp,Scn2a1,Sgpl1,Shisa5,Srgn,Tgfb1,Tgfb2,Tnf,Tnfrsf1a,Tnfrsf1b,Tnfrsf23,Tnfrsf26,Tyrobp,Vdr	Acvr1b,Bcl2l11,Bid,Casp4,Clu,E2f1,Fnip2,Hmox1,Il1a,Itgam,Ngf,P2rx4,P2rx7,Tgfb1,Tnfrsf1b,Tnfrsf23,Tnfrsf26,Tyrobp
positive regulation of epithelial cell migration	7.39e-05	2	Adam17,Adam9,Anxa1,Anxa3,Calr,Cd40,Ctsh,Fgf1,Fgf7,Flt4,Gab2,Glipr2,Grn,Hbegf,Hdac9,Hif1a,Hmox1,Igf1,Igf2,Itga2,Lgmn,Map4k4,Nfe2l2,P2rx4,Pdgfb,Plcg2,Plk2,Prkd2,Ptgs2,Ptk2b,Rin2,Sash1,Sema5a,Serpine1,Sparc,Src,Tgfb1,Tgfb2,Thbs1,Tmsb4x,Wnt5a,Zc3h12a	Adam9,Anxa1,Ctsh,Grn,Hmox1,Lgmn,P2rx4,Ptgs2,Tgfb1,Thbs1
regulation of blood pressure	7.68e-05	1	Ahr,Ar,Atp2b1,Atp6ap2,C3ar1,Cacna1c,Camk2n1,Cyba,Cyp4f18,Ddah1,Ece1,Edn1,F2r,F2rl1,Gucy1a3,Hmox1,Lep,Manf,Ncf2,Ndst2,Nos1,Nos2,Npr3,Npy1r,Nr2f2,P2rx4,Pcsk5,Pdgfb,Prcp,Ptafr,Ptgs2,Ptpro,Rasl10b,Rnpep,Rps6ka2,Snx5,Tnf	n/a (just one condition)
positive regulation of myeloid leukocyte mediated immunity	7.76e-05	6	Btk,C3,Cxcl1,F2rl1,Fcer1g,Fcgr1,Fcgr3,Fgr,Gab2,H2-T23,Il4ra,Itgam,Itgb2,Ptafr,Stxbp2,Syk,Tyrobp	Fgr,Itgb2,Tyrobp
inorganic ion transmembrane transport	7.77e-05	2	AA467197,Anxa2,Atox1,Atp1b2,Atp2b1,Atp6ap1,Atp6v0a1,Atp6v0b,Atp6v0c,Atp6v0d1,Atp6v0d2,Atp6v0e,Atp6v0e2,Atp6v1a,Atp6v1b2,Atp6v1c1,Atp6v1e1,Cacna1c,Cacna1d,Cacnb2,Cacng6,Ccdc109b,Ccl19,Ccl3,Ccr5,Clca3a1,Clcn7,Clic1,Cox6a1,Cox7c,Cox8a,F2r,Gabra3,Hpn,Htr2b,Hvcn1,Itgav,Itpr1,Itpr3,Kcna5,Kcnab1,Kcnab2,Kcnd3,Kcnip1,Kcnip4,Kcnj2,Kcnk13,Kcnma1,Kcnn4,Kcnq4,Kcns3,Mcoln2,Mcoln3,Nalcn,Ndufs7,Nipa2,Nnt,P2rx4,P…	Anxa2,Atp2b1,Atp6v0a1,Atp6v0c,Atp6v0d2,Atp6v1a,Atp6v1b2,Atp6v1c1,Ccdc109b,Ccl3,Ccr5,Clcn7,Clic1,F2r,Htr2b,Hvcn1,Kcnk13,Mcoln2,Mcoln3,P2rx4,P2rx7,Plcl2,Scn1b,Slc11a1,Slc15a3,Slc24a3,Slc37a2,Slc39a11,Slc39a6,Slc6a8,Slc8b1,Steap3,Tmem206,Tpcn2,Trpv2,Ttyh2,Ttyh3,Ucp2
negative regulation of leukocyte mediated immunity	7.81e-05	2	Abr,Arrb2,Bst2,Ccr2,Cd300a,Cd84,Clec2d,Fcgr2b,H2-T23,Havcr2,Hmox1,Igf2,Il7r,Jak3,Lgals9,Ptpn6,Sh2d1b1,Vsir	Abr,Arrb2,Cd300a,Cd84,Fcgr2b,Havcr2,Hmox1,Il7r,Sh2d1b1,Vsir
cardiac ventricle morphogenesis	7.82e-05	1	Bmpr1a,Ccm2l,Chd7,Cpe,Dll4,Dsp,Eng,Fgfr2,Hey1,Hey2,Ly6e,Mef2c,Notch1,Sema3c,Tgfb2,Tgfbr1	n/a (just one condition)
negative regulation of toll-like receptor signaling pathway	8.16e-05	4	Acod1,Arrb2,Cd300a,Cd300lf,F2rl1,Lgr4,Lyn,Nr1d1,Pik3ap1,Ptprs,Rab7b,Ticam2,Tlr6,Tlr9,Tnfaip3,Trim30a,Tyro3	Cd300a,Pik3ap1
receptor-mediated endocytosis	8.23e-05	6	Ap2s1,Apoe,Arhgap27,Arrb1,Arrb2,Cap1,Cav3,Cd14,Cd300a,Cd9,Ceacam1,Cln3,Clta,Cxcl16,Dab2,Dnm1,Fcer1g,Fcgr1,Fcgr2b,Fpr2,Grb2,Hip1r,Htr2b,Ifitm3,Itga4,Itgam,Itgb1,Itgb2,Ldlrap1,Lrp1,Mrc1,Msr1,Mx1,Ppt1,Rab31,Ramp1,Scarf1,Siglec1,Snx1,Sorl1,Syk,Tgfbr2,Tmem108,Vldlr	Itgb2
negative regulation of epithelial cell proliferation	8.23e-05	2	Apoe,Aqp11,Ar,B2m,Ccl12,Cd109,Cdk6,Ceacam1,Col4a3,Ctsl,Cxcr3,Dab2,Dll4,Eng,Fgfr2,Fgfr3,Flt1,Gpc3,Hpn,Lims2,Mef2c,Nfib,Nkx3-1,Nr2f2,Pbld1,Ppard,Rgcc,Runx3,Serpinf1,Sfrp1,Slurp1,Stat1,Tgfb1,Tgfb2,Tgfbr1,Thbs1,Tnf,Vash1,Vdr,Wnt5a,Xdh	Apoe,Col4a3,Dll4,Mef2c,Nfib,Nkx3-1,Runx3,Xdh
response to temperature stimulus	8.23e-05	1	Arpp21,Arrb2,Atp2b1,Casq1,Ccl2,Cd14,Cdkn1a,Cxcl12,Cxcl2,Cxcr4,Fgf1,Hmox1,Htr2b,Ier5,Igf1,Il1a,Il6,Lyn,Metrnl,Myof,Nos1,Osm,Plac8,Psip1,Ptgs2,Rasa3,Tfec,Thra,Tlr4,Trp53inp1,Trpm2,Trpv2,Ucp2,Xylt1	n/a (just one condition)
divalent metal ion transport	8.44e-05	2	Anxa2,Atp2b1,Cacna1c,Cacna1d,Cacnb2,Cacng6,Ccdc109b,Ccl19,Ccl3,Ccr1,Ccr5,Ctgf,Cysltr1,F2r,Gja4,Htr2b,Itgav,Itpr1,Itpr3,Kcnj2,Kcnn4,Mcoln2,Mcoln3,Myb,Nalcn,Nfatc1,Nipa2,P2rx4,P2rx7,Panx1,Plcb2,Plcg2,Plcl2,Psen2,Ramp1,Rasa3,Sec61a1,Slc11a1,Slc11a2,Slc24a3,Slc25a23,Slc39a1,Slc39a11,Slc39a14,Slc39a6,Slc41a2,Slc8a1,Slc8a2,Slc8b1,Tmem165,Tpcn2,Trpm2,Trpv2,Vdr	Anxa2,Atp2b1,Ccdc109b,Ccl3,Ccr5,F2r,Htr2b,Mcoln2,Mcoln3,P2rx4,P2rx7,Plcl2,Slc11a1,Slc24a3,Slc39a11,Slc39a6,Slc41a2,Slc8b1,Tpcn2,Trpv2
negative regulation of angiogenesis	8.63e-05	2	Agt,Atp2b4,Card10,Ccl2,Ccr2,Cd59a,Col4a3,Cx3cr1,Cxcr3,Dll4,Epha2,Flcn,Gadd45a,Gpr4,Hhex,Hhip,Klf2,Lif,Mmrn2,Notch1,Optc,Plk2,Rgcc,Rock1,Serpinf1,Stab1,Stat1,Tgfb2,Thbs1,Thbs2,Tie1,Tnf,Vash1	Col4a3,Dll4,Epha2,Hhip,Mmrn2,Optc,Rock1,Stab1,Tie1
brain development	8.86e-05	2	Adgrg1,Akna,Aldh1a3,Apod,Arnt2,Atp1b2,Atp2b4,B4galt2,Baiap2,Bbs4,Bmpr1a,Ccr1,Cdon,Chd7,Col3a1,Csf1r,Cx3cr1,Dclk1,Dixdc1,Dmd,Dock7,Ece2,Efna5,Egfr,Eml1,Ephb2,Ephb3,Fat4,Fcgr2b,Fgf13,Fgfr2,Fgfr3,Flna,Foxp2,Fut10,Gas1,Gdf7,Gdpd5,Id2,Id4,Itga8,Itgam,Itgb1,Kcnab1,Kcnk3,Kif1a,Lamb1,Lpar1,Mafb,Meis1,Mfsd2a,Mkks,Myh10,Ncam1,Nfib,Notch1,Nrp2,Ntf3,Pbx1,Pex13,Pitx3,Plxna3,Plxna4,Plxnb2,Prkg1,Prox1,Ptbp2,Ptc…	Apod,Csf1r,Fcgr2b,Itgam,Tbx3,Tyrobp
regulation of action potential	9.03e-05	2	Ank2,Cacna1c,Cacna2d1,Cav3,Cnr2,Ctnna3,Dsp,Fgf13,Flna,Gba,Gpr35,Kcnab2,Kcnip1,Kcnj2,Pawr,Slc8a2,Slmap,Tnf	Ank2,Cacna1c,Cnr2,Ctnna3,Fgf13,Gpr35,Kcnip1,Slc8a2,Slmap
regulation of transcription by RNA polymerase II	9.11e-05	1	Abhd14b,Ablim3,Akna,Arhgef2,Armcx3,Atp2b4,Bcl3,Bmpr1a,Bmpr1b,Brip1,Cbx5,Cbx6,Cebpb,Chd6,Chd7,Ciita,Creb5,Dact1,Dll4,Dnajb5,Eid1,Eng,Fgf1,Fgfr2,Fgfr3,Flcn,Foxo1,Foxp2,Grem1,Havcr2,Hcls1,Hdac9,Helz2,Hey1,Hey2,Hif3a,Hmgn1,Hmgn2,Hmgn3,Hyal2,Id2,Id4,Ier5,Ifi203,Ifi204,Ifi205,Ihh,Il1b,Irf5,Irf7,Irf8,Irf9,Itga8,Jak3,Jph2,Kank2,Klf2,Lmcd1,Lrrfip1,Mafb,Mbd1,Mcf2l,Mef2c,Meis1,Mnda,Mndal,Mycl,Nfat5,Nfatc1,N…	n/a (just one condition)
regulation of transcription, DNA-templated	9.11e-05	1	Abhd14b,Ablim3,Acod1,Adam8,Adora2a,Agt,Akna,Apoe,Arhgef2,Arhgef5,Armcx3,Asph,Atp2b4,Bambi,Bcl3,Bmpr1a,Bmpr1b,Brip1,Cacna1d,Cbx5,Cbx6,Cd200,Cd38,Cd74,Cdk18,Cebpb,Chd6,Chd7,Ciita,Creb5,Dact1,Ddi2,Dkk3,Dll4,Dmd,Dnajb5,Eid1,Eng,Fcgr2b,Fgf1,Fgfr2,Fgfr3,Flcn,Flna,Foxo1,Foxp2,Fzd7,Grem1,Havcr2,Hck,Hcls1,Hdac9,Helz2,Hey1,Hey2,Hif3a,Hist2h2aa1,Hmgn1,Hmgn2,Hmgn3,Hyal2,Icam1,Id2,Id4,Ier5,Ifi203,Ifi204,Ifi20…	n/a (just one condition)
regulation of protein kinase B signaling	9.24e-05	2	Adam8,Angpt1,Arrb2,C1qtnf1,C1qtnf3,Ccl19,Chil1,Cx3cl1,Cx3cr1,Egfr,Epha2,F10,F3,F7,Fam110c,Gpx1,Hcls1,Hpse,Hsp90aa1,Igf1,Igfbp5,Il6,Lep,Mmp3,Myoc,Ntrk3,Osbpl8,Osm,P2rx4,Pik3cg,Pik3r5,Rara,Sema5a,Sfrp5,Slc9a3r1,Tgfb1,Thbs1,Tnf,Xdh	Cx3cr1,F3,Hpse,Igfbp5,Mmp3,Pik3r5
regulation of mast cell activation	9.53e-05	5	Cd300a,Cd300lb,Cd300lf,Cd84,Cnr2,Crlf2,Enpp3,Fcer1g,Fes,Fgr,Gab2,Hmox1,Il4ra,Lyn,Milr1,Nectin2,Plscr1,Ptpre,Stxbp2,Syk	Cd300lb,Fgr
positive regulation of nitric oxide metabolic process	9.54e-05	1	Aif1,Ass1,Clu,Ddah1,Icam1,Il1b,Il6,Itgb2,Mmp8,Ptgs2,Ptk2b,Tlr2,Tlr4,Tlr6,Tmem106a,Tnf	n/a (just one condition)
lung development	9.61e-05	4	Ace,Adamts2,Adamtsl2,Asah1,Bmpr1a,Ccbe1,Celsr1,Chil1,Ctgf,Ctsh,Ctsz,Egfr,Eif4ebp1,Fgf1,Fgf18,Fgf7,Flt4,Fndc3b,Foxp2,Gli1,Gpc3,Heg1,Hhex,Hhip,Hoxa5,Hps1,Hs6st1,Igf1,Igfbp5,Lif,Lipa,Lox,Loxl3,Man2a1,Mgp,Mmp14,Nfib,Pdgfa,Pdgfra,Pdpn,Pgr,Phex,Plod3,Prox1,Psen2,Ptges3,Ptk7,Rbp4,Rbpj,Rspo2,Sepn1,Smpd3,Sparc,Tgfbr2,Thra,Thrb,Tnc,Tns3,Wnt5a,Zfpm2	Pdpn,Tns3
regulation of cytokine production involved in immune response	9.82e-05	3	B2m,Bst2,Ccr2,Cd74,Clec7a,F2rl1,Fcer1g,Gprc5b,H2-T23,Hmox1,Il1b,Il6,Jak3,Nlrp3,Scimp,Sema7a,Tgfb1,Tgfb2,Tgfb3,Tlr2,Tlr4,Tlr9,Tnf,Tnfrsf1b,Vsir,Wnt5a	Fcer1g,Tnfrsf1b,Vsir
muscle organ morphogenesis	9.88e-05	1	Bmpr1a,Ccm2l,Chd7,Dll4,Dsp,Eng,Fgfr2,Hey1,Hey2,Ly6e,Mylk,Myom1,Notch1,S1pr1,Tcf15,Tgfb2,Tgfbr1	n/a (just one condition)
tissue migration	9.88e-05	1	Acta2,Actg2,Adam8,Cxcl13,Emp2,Grem1,Itgav,Itgb1,Itgb2,Kank2,Mmrn2,Nov,Ppard,Ptk2b,Scarb1,Sox18,Tgfbr1	n/a (just one condition)
regulation of I-kappaB kinase/NF-kappaB signaling	0.0001	1	Abl2,Capn3,Card9,Casp1,Casp8,Ccl19,Cd40,Cd74,Clec4n,Cx3cl1,Cx3cr1,F2r,F2rl1,Htr2b,Il1a,Il1b,Irak4,Litaf,Myd88,Nod1,Nr1d1,S100a4,Sirpa,Ticam2,Tifa,Tlr4,Tlr6,Tlr9,Tmem106a,Tnf,Tnfaip3,Tnfrsf1a,Tnip1,Trim25,Wnt5a,Zc3h12a	n/a (just one condition)
regulation of alpha-beta T cell differentiation	0.0001	1	Anxa1,Ccl19,Ccr2,Cd83,Ihh,Il4ra,Il6,Jak3,Myb,Nckap1l,Nfkbiz,Nlrp3,Pnp,Rara,Runx1,Runx3,Syk,Tgfb1,Zc3h12a	n/a (just one condition)
signal transduction by protein phosphorylation	0.0001	1	Ccl12,Ccl19,Ccl3,Ccr5,Clec1b,Ctsh,Dab2,Ern1,Fgf13,Fgf14,Htr2b,Igf1,Il1b,Irak4,Map4k2,Map4k4,Mapk6,Mdfic,Mef2c,Myd88,Nek6,Plvap,Ptk2b,Ptpn1,Slc11a1,Srpk3,Stk10,Stk26,Syk,Taok3,Tgfb1,Tnf,Tnik,Trf,Wnt5a,Zak	n/a (just one condition)
regulation of phosphatidylinositol 3-kinase signaling	0.0001	4	Agt,Angpt1,Ceacam1,Dcn,Egfr,Erbb4,F2r,F2rl1,Fgr,Flt1,Fpr2,Hcls1,Hcst,Hgf,Igf1,Lep,Myoc,Ncf1,Nkx3-1,Ntrk3,Osm,Pdgfa,Pdgfb,Pdgfc,Pdgfd,Pik3ap1,Plxnb1,Ppard,Prr5,Ptpn13,Ptpn6,Rara,Reln,Ror1,Selp,Sema4d,Serpine2,Slc9a3r1,Slc9a3r2,Tgfb2,Tnf,Unc5b,Wnt16	Fgr,Ncf1,Pik3ap1
response to nutrient	0.0001	3	Abca1,Acsl4,Aldh3a1,Ass1,Atp2b1,Bche,Bckdhb,C2,Ccl2,Ccnd1,Cd40,Col1a1,Dnmt3a,F7,Fes,Folr2,Gatm,Gsn,Hmox1,Igfbp2,Itga2,Lep,Lipg,Phex,Plec,Postn,Ptgs2,Rara,Sfrp1,Sparc,Spp1,Suox,Tgfb1,Tgfbr2,Tnc,Tnfrsf11b,Tpcn2,Trim25,Ttpa,Vdr	Col1a1,Folr2,Sfrp1
positive regulation of lipid localization	0.00011	3	1500015O10Rik,Abca1,Abca7,Abcb4,Abcg1,Anxa2,Apoa1,Apoe,C3,Cyp4f18,Dab2,Edn1,Eepd1,Fitm2,Il1a,Il1b,Ldlrap1,Lipg,Lrp1,Msr1,Nfkbia,Nkx3-1,Nr1h3,Nucb2,Osbpl11,P2rx7,Pltp,Prkcd,Runx1,Scarb1,Spp1,Tnfrsf11a,Zc3h12a	Abca1,Abcg1,Pltp
kidney development	0.00011	6	Ace,Acta2,Agt,Ahr,Angpt1,Anxa4,Aph1c,Aqp11,Ass1,Basp1,Bcl2l11,Bdnf,Cd34,Cd44,Cdkn1c,Cfh,Col4a3,Col4a4,Crlf1,Ctsh,Dact2,Dchs1,Dcn,Ext1,Fat4,Fbn1,Fgf1,Fgfr2,Fmn1,Gcnt1,Gcnt4,Gpc3,Gpr4,Grem1,Hey1,Id2,Iqgap1,Itga8,Kank2,Kif26b,Kif3a,Klf15,Lgr4,Lrp4,Mef2c,Myo1e,Nid1,Nkx3-1,Notch1,Npnt,Osr1,Pbx1,Pcsk5,Pdgfb,Pdgfra,Plce1,Podxl,Prkx,Prox1,Ptch1,Ptpro,Rara,Sdc1,Sec61a1,Serpinf1,Sfrp1,Sgpl1,Slit2,Smad9,Sox…	No common gene
cardiac muscle tissue morphogenesis	0.00011	1	Bmpr1a,Ccm2l,Chd7,Dll4,Dsp,Eng,Fgfr2,Hey1,Hey2,Ly6e,Myom1,Notch1,S1pr1,Tgfb2,Tgfbr1	n/a (just one condition)
response to interferon-beta	0.00011	2	Acod1,Aim2,Bst2,Cdc34,Ifi203,Ifi204,Ifi205,Ifit1,Ifitm1,Ifitm3,Mnda,Mndal,Plscr1,Pydc3,Stat1,Tmem173	Acod1,Bst2,Ifi204,Ifi205,Ifitm1,Mnda,Tmem173
gland morphogenesis	0.00011	4	Ar,Ccl11,Cd44,Cebpb,Cyp7b1,Egfr,Epha2,Fgfr2,Fgl1,Gdf7,Id4,Igf1,Igfbp5,Il6,Mmp2,Nfib,Nkx3-1,Notch1,Pdgfb,Pgr,Plxna1,Plxnd1,Prox1,Ptch1,Robo1,Rps6ka1,Sema3a,Sema3c,Sfrp1,Slc12a2,Slc9a3r1,Slit2,Tbx3,Tgfb1,Tgfb2,Tgfb3,Tgfbr2,Tnc,Tnf,Twsg1,Vdr,Wnt5a	No common gene
mesenchymal cell differentiation	0.00011	3	Akna,Bmpr1a,Cfl1,Coro1c,Edn1,Efnb1,Eng,Erbb4,Ext1,Fgfr2,Flna,Fn1,Frzb,Hey1,Hey2,Hif1a,Htr2b,Lef1,Loxl2,Loxl3,Mef2c,Nfatc1,Notch1,Notch4,Nrp2,Osr1,Plaur,Rbpj,Sema3a,Sema3c,Sema3d,Sema3g,Sema4d,Sema6b,Sema6c,Sema7a,Sfrp1,Stat1,Tgfb1,Tgfb2,Tgfbr1,Wnt16,Wnt5a,Zeb2	No common gene
ventricular cardiac muscle tissue morphogenesis	0.00012	1	Bmpr1a,Ccm2l,Chd7,Dll4,Dsp,Eng,Fgfr2,Hey1,Hey2,Ly6e,Notch1,Tgfb2,Tgfbr1	n/a (just one condition)
regulation of acute inflammatory response	0.00012	3	Adam8,Alox5ap,Btk,C3,Ccr5,Fcer1g,Fcgr1,Fcgr2b,Fcgr3,H2-T23,Il1b,Il6,Nlrp3,Pik3cg,Pla2g2d,Ptgs2,Tnf,Tnfrsf11a	Adam8,Alox5ap,Fcer1g,Fcgr1,Fcgr2b,Fcgr3
cardiac chamber development	0.00012	2	Bmpr1a,Cav3,Ccm2l,Chd7,Cpe,Dll4,Dsp,Eng,Fgfr2,Fzd1,Hand2,Heg1,Hey1,Hey2,Id2,Lrp1,Ltbp1,Ly6e,Mef2c,Myh10,Nfatc1,Notch1,Nrp2,Pcsk5,Pde2a,Prox1,Rbp4,Robo1,Sema3c,Slit2,Sox4,Tbx3,Tgfb2,Tgfbr1,Tgfbr2,Zfpm2	Hey1,Tbx3
positive regulation of alpha-beta T cell differentiation	0.00012	2	Anxa1,Ccl19,Ccr2,Cd83,Ihh,Il4ra,Il6,Myb,Nckap1l,Nfkbiz,Nlrp3,Pnp,Rara,Runx1,Runx3,Syk,Tgfbr2	Anxa1,Ccl19,Nckap1l,Runx1,Syk
branching morphogenesis of an epithelial tube	0.00013	3	Agt,Ahr,Ar,B4galt1,Ccl11,Cd44,Ctsh,Ctsz,Cxcl12,Cxcr4,Dchs1,Dll4,Edn1,Eng,Epha2,Fat4,Fgf1,Fgfr2,Flt1,Gdf7,Gna13,Gpc3,Hhex,Hhip,Igf1,Ihh,Lef1,Mmp14,Nfatc1,Nkx3-1,Notch1,Notch4,Npnt,Pbx1,Pgr,Plxnd1,Ptch1,Rasip1,Rspo2,Sema5a,Sfrp2,Slit2,Tbx3,Tgfb1,Tnc,Vdr,Wnt5a	Hhip
MyD88-dependent toll-like receptor signaling pathway	0.00013	3	Myd88,Tlr1,Tlr13,Tlr2,Tlr4,Tlr6,Tlr7,Tlr8,Tlr9,Tnip1	Tlr13,Tlr9
skeletal system morphogenesis	0.00013	4	Acan,Actn3,Axin2,Chst11,Chsy1,Col10a1,Col12a1,Col14a1,Col1a1,Col6a1,Ctgf,Ext1,Fam101b,Fgf18,Fgr,Fmn1,Gas1,Glg1,Hhip,Hoxa5,Matn2,Mfsd7b,Mmp13,Mmp14,Mmp2,Nab2,P2rx7,Pdgfra,Prrx1,Scx,Sfrp1,Sfrp2,Sfrp4,Sh3pxd2b,Smpd3,Sulf1,Tgfb1,Tgfb2,Tgfbr1,Tgfbr2,Thbs1,Tifab,Tmem119,Wnt9b	Col12a1,Col1a1,Mmp2,Sfrp1
anion transport	0.00013	2	Abca1,Abcb4,Abcc3,Abcg1,Acsl4,Anxa1,Apoa1,Apoc1,Apoe,Atp11a,Bdnf,C2cd2l,Car4,Clca3a1,Clcn7,Clic1,Cln3,Cln8,Emb,Enpp1,Folr2,Gabra3,Gltp,Kcnn4,Lep,Lrrc8c,Mfsd5,Nfkbie,Nos2,Osbpl8,P2rx7,P2ry6,Pdpn,Pitpna,Pitpnm2,Pla2g2d,Pla2g4a,Plscr1,Pltp,Pqlc1,Pqlc2,Prkcd,Psap,Rbp4,Scarb1,Sfxn3,Slc11a1,Slc15a4,Slc16a3,Slc16a5,Slc17a9,Slc1a1,Slc1a4,Slc1a5,Slc22a1,Slc24a3,Slc25a13,Slc25a22,Slc25a23,Slc25a24,Slc25a30…	Abca1,Abcc3,Abcg1,Anxa1,Clcn7,Clic1,Cln8,Folr2,Gltp,Osbpl8,P2rx7,P2ry6,Pdpn,Pltp,Pqlc1,Psap,Slc11a1,Slc24a3,Slc25a13,Slc37a2,Slc6a8,Slc7a2,Slc7a7,Slco2a1,Stra6l,Tg,Tmem206,Ttyh2,Ttyh3
negative regulation of phosphate metabolic process	0.00013	4	3110043O21Rik,Actb,Actn3,Adar,Adora2a,Agt,Ahr,Angpt1,Apoc1,Apoc3,Apoe,Arrb1,Arrb2,Atf3,Bak1,Camk2n1,Cav3,Cblb,Cd109,Cd300a,Cdkn1a,Cdkn1c,Ceacam1,Chordc1,Coro1c,Csk,Dab2,Dact1,Dlg3,Dmd,Dok1,Dusp18,Dynlt1b,Eng,Enpp1,Epha1,Ephb2,F2rl1,Fam129a,Fam212b,Fbln1,Fkbp15,Flcn,Foxo1,Gadd45a,Gadd45b,Gba,Grem1,Heg1,Hgf,Hhex,Hpn,Hyal2,Igf1,Igfbp3,Il1b,Il6,Iqgap1,Kirrel,Lif,Lrrk1,Lyn,Mgat5,Mical1,Midn,Myoz1,Ncka…	Cd300a,Socs3
muscle tissue morphogenesis	0.00013	1	Bmpr1a,Ccm2l,Chd7,Dll4,Dsp,Eng,Fgfr2,Hey1,Hey2,Ly6e,Mylk,Myom1,Notch1,S1pr1,Tgfb2,Tgfbr1	n/a (just one condition)
regulation of protein polymerization	0.00014	3	Actr2,Actr3,Arpc1b,Arpc2,Arpc3,Arpc4,Arpc5,Baiap2,Capg,Capzb,Ccl24,Cdc42ep3,Cfl1,Coro1b,Cotl1,Cyfip1,Dbn1,E430025E21Rik,Eln,Eps8,Evl,Fam49b,Fes,Fmn1,Gda,Grb2,Gsn,Hcls1,Hip1r,Hsp90aa1,Icam1,Iqgap2,Kank3,Kank4,Kirrel,Lmod1,Mkks,Mtpn,Nckap1l,Prex1,Prkcd,Ptk2b,Rltpr,Sgk1,Slit2,Sptb,Ssh3,Tlr2,Tmod4,Tmsb10,Tmsb4x,Tppp,Vill,Was	Capg,Cotl1,Fmn1,Nckap1l,Prex1,Tlr2
embryo development	0.00014	5	Abl2,Abr,Ace,Acsl4,Acvr1b,Adam10,Adar,Adgrf5,Aff3,Ahr,Aldh1a3,Angpt1,Apba3,Ar,Arnt2,Atp11a,Atp6ap2,Axin2,Bbs4,Bcl2l11,Bmpr1a,Cacna1c,Casp8,Cc2d2a,Cdkn1c,Cdon,Cebpb,Celsr1,Cfl1,Chd7,Chst11,Cmip,Cmtm3,Cobl,Col12a1,Col1a1,Col24a1,Col2a1,Col6a1,Col8a1,Crabp2,Cthrc1,Cyr61,Dab2,Dact1,Dbn1,Dchs1,Dll4,Dnmt3a,Dsc3,Ece1,Edn1,Efemp1,Efnb1,Egfr,Egln1,Enah,Endog,Eng,Epha2,Ephb2,Erbb4,Esrrb,Ext1,Fam46c,Fam65b,…	No common gene
Fc-gamma receptor signaling pathway	0.00014	4	Clec4d,Clec4e,Fcer1g,Fcgr1,Fcgr2b,Fcgr3,Fcgr4,Myo1g	Fcer1g,Fcgr1,Fcgr3,Fcgr4
positive regulation of cellular component biogenesis	0.00014	3	Abca1,Actr2,Actr3,Adgrl1,Agt,Ahr,Apoa1,Apoe,Arap1,Arhgef15,Arhgef5,Arpc1b,Arpc2,Arpc3,Arpc4,Arpc5,Atp13a2,Baiap2,Bak1,Bbs4,Bcl2l11,Bdnf,Bid,Cav3,Ccl19,Ccl24,Cd47,Cdc34,Cdc42ep3,Cdh5,Cfl1,Clu,Cobl,Col16a1,Ctgf,Cx3cl1,Cxcl13,Cyfip1,Dpysl3,Dzip1,Edn1,Efna5,Epha1,Epha2,Ephb3,Eps8,Evl,F2rl1,Fam65b,Fes,Flna,Fmn1,Fnip2,Fscn1,Gda,Gpr65,Gpsm2,Grb2,Gsn,Hip1r,Icam1,Iqgap1,Iqgap2,Kirrel,Lcp1,Lgals3,Limch1,Lm…	Abca1,Evl,Fes,Lcp1,Plek,Syk
cytoskeleton organization	0.00015	3	Abl2,Ablim3,Abr,Actb,Actg1,Actn1,Actr2,Actr3,Aif1,Antxr1,Anxa1,Arhgap17,Arhgap25,Arhgef2,Arhgef5,Arpc1b,Arpc2,Arpc3,Arpc4,Arpc5,Arrb1,Baiap2,Bbs4,Calr,Cap1,Cap2,Capg,Capn3,Capzb,Casp4,Casq1,Cav3,Ccdc88c,Ccl12,Ccl2,Ccl24,Ccl3,Ccl7,Cfl1,Clip2,Cln3,Cln8,Cnn1,Cnn2,Cobl,Coro1b,Coro1c,Csrp1,Csrp2,Dctn6,Diaph1,Dock2,Dock7,Dpysl3,Dsp,Dst,Dstn,Dynlt1b,E430025E21Rik,Elmo1,Eln,Eml1,Eml2,Emp2,Enah,Eps8,Evl,F…	Evl,Fes,Gpr35,Hcls1,Lcp1,Myo1f,Myo7a,Plek,Tyrobp
regulation of developmental growth	0.00015	3	Actn3,Actr3,Agt,Ahr,Apoe,Ar,Bbs4,Bcl2l11,Bmpr1a,C3,Cacna1c,Capn3,Cav3,Ccr5,Cdh4,Cdkn1a,Cfl1,Chd7,Col14a1,Colq,Crabp2,Cxcl12,Cxcr4,Cyfip1,Dbn1,Edn1,Efna5,Erbb4,Fgf13,Fgfr2,Fgfr3,Flt3,Fn1,Gli1,Gpat4,Hcls1,Hey2,Igf1,Lep,Lgmn,Lrp1,Mag,Map1b,Mef2c,Meis1,Mfsd2a,Mfsd7b,Mkks,Myoz1,Ncam1,Ngf,Nkd1,Notch1,Npy1r,Ntrk3,Olfm1,Pi16,Pim1,Plac8,Plxna3,Plxna4,Ppard,Prox1,Ptch1,Rag2,Rbp4,Rgs4,Sema3a,Sema3b,Sema3c,S…	Apoe
positive regulation of cysteine-type endopeptidase activity involved in apoptotic process	0.00015	2	Acer2,Arrb1,Bak1,Bcl2l11,Bid,Bok,Card9,Casp1,Casp8,Col4a3,Ctgf,Ctsd,Ctsh,Cyr61,Dap,F2r,F3,Gsn,Hip1r,Ndufa13,Ngf,Nkx3-1,Nlrc4,Nlrp1b,Nlrp3,Nod1,Pmaip1,Slc11a2,St18,Syk,Tnf,Tnfrsf23,Xdh	Bcl2l11,Bid,Ctsd,Ctsh,F2r,Ngf,St18,Syk,Tnfrsf23
positive regulation of epithelial cell proliferation	0.00016	2	Adam17,Ar,B4galt1,Bmpr1a,C5ar1,Ccl2,Ccl24,Ccnd1,Cxcl12,Cyba,Cyp7b1,Ecm1,Erbb4,F3,Fgf1,Fgf7,Flt4,Foxp2,Grn,Hmox1,Hpn,Htr2b,Htra1,Igf1,Igf2,Ihh,Il6,Itga4,Itpr1,Kif3a,Mdk,Mmp12,Nras,Osr1,Pdgfb,Prkd2,Sema5a,Sfrp1,Stat3,Tgfb1,Tgfbr1,Tgm1,Tlr4,Tnf,Tnfaip3,Vegfb,Wnt5a	Ccl2,Cyba,Grn,Hmox1,Htr2b,Mmp12,Nras,Sfrp1,Tgfb1,Tlr4,Tnfaip3
cardiac chamber morphogenesis	0.00016	2	Bmpr1a,Cav3,Ccm2l,Chd7,Cpe,Dll4,Dsp,Eng,Fgfr2,Fzd1,Hand2,Heg1,Hey1,Hey2,Id2,Ly6e,Mef2c,Nfatc1,Notch1,Nrp2,Prox1,Rbp4,Robo1,Sema3c,Slit2,Sox4,Tbx3,Tgfb2,Tgfbr1,Tgfbr2,Zfpm2	Hey1,Tbx3
positive regulation of macrophage activation	0.00016	2	Ctsc,Havcr2,Il33,Il4ra,Lbp,Lgals9,Mmp8,Pla2g4a,Thbs1,Tlr4,Tlr6,Trem2,Wnt5a	Ctsc,Havcr2,Thbs1,Tlr4,Trem2
chondrocyte development	0.00017	2	Col12a1,Col14a1,Col6a1,Fgf18,Matn2,Smpd3,Sulf1,Sulf2,Tgfbr2	Col12a1,Col14a1,Matn2,Sulf2,Tgfbr2
positive regulation of lipid metabolic process	0.00017	2	Abcg1,Abhd5,Adgrf5,Agt,Anxa1,Apoc3,Apoe,C1qtnf2,Ccdc3,Ccl19,Cd74,Dab2,Daglb,Elovl5,Erbb4,Fgf1,Fgfr3,Fgr,Flt1,Fpr2,Htr2b,Igf1,Il1a,Il1b,Lyn,Mfsd2a,Nr1d1,Nr1h3,Pdgfb,Ppard,Ptgs2,Ptk2b,Scarb1,Slc27a1,Tgfb1,Tnf,Vav2	Abcg1,Apoe,C1qtnf2,Ccdc3,Cd74,Fgf1,Fgr,Il1b,Lyn,Nr1h3,Pdgfb,Ptk2b,Scarb1
organic hydroxy compound transport	0.00017	5	Abca1,Abca7,Abcc3,Abcg1,Apoa1,Apoc1,Apoe,Aqp11,Cd300a,Ceacam1,Emb,Fcer1g,Fcgr3,Gramd1b,Ldlrap1,Lima1,Lipg,Ly6e,Msr1,Npc1,Npc2,Osbpl11,Osbpl3,Osbpl8,Pltp,Rbp4,Scarb1,Slc10a6,Slc16a3,Slc22a1,Slc2a13,Slco2b1,Soat1,Stra6l,Syk,Syt7	Abcc3,Abcg1,Pltp
negative regulation of apoptotic signaling pathway	0.00017	2	Ar,Arrb2,Bdnf,Bid,Bok,Cd44,Cd74,Clu,Col2a1,Creb3l1,Cx3cl1,Cx3cr1,Cxcl12,Dab2,Fcmr,Gpx1,Hgf,Hif1a,Hmox1,Hyou1,Icam1,Igf1,Il1b,Itga6,Itgav,Lgals3,Lmna,Madd,Mcl1,Mkl1,Mpv17l,Ndufa13,Nfe2l2,Pea15a,Plaur,Psen2,Ptgs2,Ptpn1,Serpine1,Slc35f6,Src,Tgfbr1,Tnf,Tnfaip3,Tnfrsf23,Unc5b,Wfs1	Arrb2,Bid,Cd44,Clu,Cx3cl1,Cx3cr1,Dab2,Gpx1,Hgf,Hmox1,Lgals3,Plaur,Ptgs2,Ptpn1,Slc35f6,Tnfaip3,Tnfrsf23,Unc5b,Wfs1
positive regulation of myeloid cell differentiation	0.00017	2	Acvr1b,Atp6ap1,Casp8,Ccl3,Ccr1,Cd74,Csf1r,Fes,Hcls1,Hif1a,Hoxa5,Id2,Inhba,Inpp5d,Itgam,Lef1,Lif,Mturn,Nckap1l,Rab7b,Runx1,Stat3,Tgfb1,Tnf,Trem2,Tyrobp	Acvr1b,Ccl3,Csf1r,Fes,Hcls1,Inpp5d,Itgam,Lif,Nckap1l,Rab7b,Runx1,Tgfb1,Trem2,Tyrobp
regulation of blood circulation	0.00017	2	Agt,Ahr,Ank2,Atp2b1,Atp2b4,Cacna1c,Cacna1d,Cacna2d1,Cacnb2,Cav3,Cd38,Ctnna3,Cx3cl1,Cysltr1,Dmd,Dmpk,Dsp,Edn1,F2r,F2rl1,Fgf13,Flna,Gjc1,Gm7694,Hey2,Icam1,Kcna5,Kcnd3,Kcnh2,Kcnj2,Lep,Mmp2,Nos1,Npy1r,P2rx4,Pde5a,Pdgfb,Prkg1,Ptafr,Ptger2,Ptgs2,Rgs4,Scn1b,Sema3a,Slc8a1,Tbxas1,Tgfb2,Thra,Thrb,Tnf,Zc3h12a	Ank2,Cacna1c,Cacnb2,Cd38,Ctnna3,Dmd,Fgf13,Gjc1,Icam1,Kcnd3,Nos1,Pde5a,Pdgfb,Rgs4,Thrb
actin polymerization or depolymerization	0.00017	2	Aif1,Arpc2,Arpc4,Cap1,Cap2,Capg,Capzb,Cfl1,Cobl,Diaph1,Dstn,Enah,Evl,Fam107a,Gas7,Gsn,Hcls1,Mical1,Micall2,Svil,Vill,Was,Wdr1	Arpc4,Capg,Cfl1,Evl,Hcls1,Micall2,Vill
cardiac ventricle development	0.00017	2	Bmpr1a,Ccm2l,Chd7,Cpe,Dll4,Dsp,Eng,Fgfr2,Fzd1,Hand2,Heg1,Hey1,Hey2,Id2,Ltbp1,Ly6e,Mef2c,Nfatc1,Notch1,Pde2a,Prox1,Robo1,Sema3c,Slit2,Sox4,Tbx3,Tgfb2,Tgfbr1,Tgfbr2,Zfpm2	Hey1,Tbx3
reproductive structure development	0.00017	3	Adgrg1,Ahr,Anxa1,Ar,Arrb1,Arrb2,Bak1,Bcl2l11,Bmpr1b,Bok,Ccnd1,Cd44,Cdkn1c,Cebpb,Ctsb,Ctsl,Cyp7b1,Cyr61,Dcn,Dmc1,Egfr,Egln1,Ereg,Esrrb,Fgf7,Fst,Fzd4,Gdf7,Gjb3,Gjb5,Gli1,Grb2,Hif1a,Hs6st1,Htra1,Icam1,Igf1,Igf2,Inhba,Itga4,Itgav,Junb,Lef1,Lep,Lfng,Lgr4,Lif,Mertk,Mmp14,Mmp19,Mmp2,Ndp,Nkx3-1,Nr2f2,Nrip1,Nupr1,Osr1,Pdgfb,Pdgfra,Pgr,Pla2g4a,Plaur,Psap,Ptch1,Ptgs2,Ptpn6,Rara,Rbp4,Rbpj,Scx,Sdc1,Serpinb6a,…	Fzd4,Mmp2,Sfrp1
regulation of neuron apoptotic process	0.00018	3	Adam8,Adora2a,Agt,Apoe,Arrb1,Arrb2,Bace1,Bcl2l11,Bdnf,Bok,C5ar1,Ccl12,Ccl3,Cdc34,Cebpb,Cln3,Cntfr,Cpeb4,Crlf1,Ctsz,Cx3cl1,Cx3cr1,Egln3,F2r,Fam134b,Fgfr3,Fpr2,Gba,Grn,Hif1a,Hmox1,Hyou1,Il1b,Itgam,Kcnma1,Lgmn,Lrp1,Mag,Map3k11,Mcl1,Mdk,Mef2c,Mt1,Ncf2,Ngf,Nos1,Nrbp2,Ntf3,Nupr1,Pawr,Pitx3,Pmaip1,Ppt1,Ptk2b,Ptprz1,Rock1,Tgfb2,Tgfb3,Tnf,Tnfrsf1a,Tyro3,Tyrobp,Unc5b,Vegfb,Wfs1	Adam8,Ctsz,Itgam,Ncf2,Tyrobp
regulation of macromolecule biosynthetic process	0.00018	1	Abca7,Abhd14b,Ablim3,Acer2,Acod1,Actn1,Adam8,Adora2a,Agt,Akna,Apoe,Arhgef2,Arhgef5,Armcx3,Asph,Atp2b4,Bambi,Bcl3,Bmpr1a,Bmpr1b,Brip1,C1qtnf2,Cacna1d,Cbx5,Cbx6,Cd200,Cd38,Cd74,Cdk18,Cdkn1a,Cebpb,Chd6,Chd7,Ciita,Cirbp,Creb5,Dact1,Ddi2,Dkk3,Dll4,Dmd,Dnajb5,Dyrk2,Eid1,Eif3j2,Eif4ebp1,Eif4ebp2,Eng,Fam129a,Fcgr2b,Fgf1,Fgfr2,Fgfr3,Flcn,Flna,Foxo1,Foxp2,Fzd7,Grem1,Havcr2,Hck,Hcls1,Hdac9,Helz2,Hey1,Hey2,H…	n/a (just one condition)
positive regulation of lipid transport	0.00018	5	1500015O10Rik,Abca1,Abca7,Abcb4,Abcg1,Anxa2,Apoa1,Apoe,C1qtnf1,Cyp4f18,Dab2,Edn1,Eepd1,Il1a,Il1b,Ldlrap1,Lipg,Lrp1,Nfkbia,Nkx3-1,Nr1h3,Nucb2,P2rx7,Pltp,Prkcd,Ptch1,Runx1,Spp1,Tnfrsf11a	Abcg1,Pltp
respiratory system development	0.00018	3	Ace,Adamts2,Adamtsl2,Aldh1a3,Asah1,Ass1,Bmpr1a,Ccbe1,Celsr1,Chil1,Ctsh,Ctsz,Egfr,Fgf1,Fgf18,Foxp2,Gli1,Gng8,Gpc3,Heg1,Hhex,Hhip,Hps1,Hs6st1,Igf1,Igfbp5,Kcnab1,Lef1,Lif,Lipa,Man2a1,Mmp14,Nfib,Pdgfra,Pdpn,Pgr,Phex,Plod3,Prox1,Psen2,Ptges3,Ptk7,Rara,Rbp4,Rspo2,Smpd3,Tgfbr2,Thra,Thrb,Tnc,Tns3,Wnt5a,Zfpm2	Gpc3,Heg1,Pdpn,Tns3
regulation of CD4-positive, alpha-beta T cell differentiation	0.00018	1	Anxa1,Ccl19,Ccr2,Cd83,Il4ra,Il6,Jak3,Myb,Nckap1l,Nfkbiz,Nlrp3,Rara,Runx1,Runx3,Tgfb1,Zc3h12a	n/a (just one condition)
positive regulation of blood coagulation	0.00018	2	F2r,F7,Hpse,Nfe2l2,Pdpn,Pla2g4a,Plek,Selp,Serpine1,Thbs1,Tlr4	F2r,F7,Hpse,Pdpn,Plek,Selp,Thbs1,Tlr4
eosinophil chemotaxis	0.00019	3	Ccl12,Ccl2,Ccl24,Ccl3,Ccl6,Ccl7,Ccl8,Ccl9,Cx3cl1,Lgals3	Ccl6,Lgals3
positive regulation of lymphocyte mediated immunity	0.00019	1	B2m,Btk,C3,Cadm1,Cd40,Fam49b,Fcer1g,Fcgr1,Fcgr3,H2-D1,H2-K1,H2-T23,Il1b,Il6,Lamp1,Nlrp3,P2rx7,Pnp,Sh2d1a,Sh2d1b1,Tgfb1,Tnf,Tnfsf13,Vav1	n/a (just one condition)
negative regulation of molecular function	0.00019	4	3110043O21Rik,Ace,Acod1,Actb,Adar,Adgrg3,Adora2a,Agt,Ahr,Aim2,Anxa1,Anxa2,Anxa3,Anxa4,Anxa8,Apba3,Apoa1,Apoc1,Apoc3,Apoe,Arrb1,Arrb2,Atp2b4,B2m,Bbs4,Bst2,C3,C4b,Camk1,Camk2a,Camk2n1,Cav3,Cblb,Ccm2l,Cd109,Cd200,Cd300a,Cd44,Cd55,Cdkn1a,Cdkn1c,Ceacam1,Chordc1,Cln3,Cmklr1,Cnr2,Cnrip1,Coro1c,Csk,Cstb,Ctla2b,Ctsz,Cttnbp2nl,Dab2,Dact1,Dap,Dbn1,Dkk2,Dkk3,Dlg3,Dusp18,E2f1,Ecm1,Egln1,Eng,Epha1,Ephb2,Fam212…	Cd300a,Gpr35
regulation of heart rate	0.00019	1	Agt,Ank2,Cacna1c,Cacna1d,Cacna2d1,Cacnb2,Cav3,Ctnna3,Dmd,Dsp,Gm7694,Hey2,Kcna5,Kcnd3,Kcnh2,Rgs4,Slc8a1	n/a (just one condition)
response to oxidative stress	0.0002	2	Adam9,Aif1,Aldh3b1,Anxa1,Apod,Apoe,Atox1,Atp13a2,Bak1,Btk,Ccl19,Cd38,Cfl1,Chd6,Cln8,Col1a1,Cyp2e1,Edn1,Egln1,Endog,Etv5,Foxo1,Gpx1,Gpx4,Gsr,Gucy1b3,Hif1a,Hmox1,Il18bp,Il6,Itgav,Kcna5,Lcn2,Mmp14,Mmp2,Msrb3,Ncf1,Ndufa6,Nfe2l2,Pdgfd,Plk3,Prdx1,Prkaa2,Prkcd,Psip1,Ptgs2,Ptk2b,Rbpms,Rcan1,Rcan2,Ripk3,Sdc1,Sepn1,Sirpa,Slc11a2,Slc1a1,Slc25a24,Slc8a1,Sphk1,Src,Srxn1,Stk26,Thbs1,Tlr4,Tnfaip3,Trp53inp1,Trpm…	Adam9,Aldh3b1,Anxa1,Atp13a2,Cd38,Cfl1,Cln8,Col1a1,Edn1,Gpx1,Hmox1,Il18bp,Mmp14,Mmp2,Ncf1,Prdx1,Prkaa2,Ptgs2,Rcan1,Sdc1,Sirpa,Sphk1,Thbs1,Tlr4,Tnfaip3,Ucp2
negative regulation of chemotaxis	0.0002	2	Aif1,Ccl12,Coro1b,Cxcl13,Ddt,Grem1,Notch1,Nov,Padi2,Sema3a,Sema3c,Sema3d,Sema3g,Sema4d,Sema5a,Sema6b,Sema6c,Sema7a,Slamf8,Thbs1,Wnt5a	Cxcl13,Grem1,Sema3c,Sema3d,Sema3g,Sema5a,Sema6b
acute inflammatory response	0.0002	3	Ass1,B4galt1,Cd163,Cxcl1,Ephb6,Ext1,F3,Fcgr1,Fcgr3,Fn1,Icam1,Il1a,Il1b,Il1rn,Il6,Itih4,Lbp,Nupr1,Orm3,Plscr1,Prcp,Saa3,Serpina3n,Stat3,Trem1	Fcgr1,Fcgr3
glycosphingolipid catabolic process	0.0002	2	Galc,Gba,Gla,Gm2a,Hexa,Hexb,Naga,Neu1,Psap	Gba,Gla,Gm2a,Hexa,Hexb,Naga,Psap
growth	0.0002	2	Abl2,Agt,Alcam,Anxa1,Apod,Bdnf,Bmpr1a,Bmpr1b,Ccm2l,Cd9,Cdkn1a,Cdkn1c,Chst11,Cobl,Col12a1,Col6a1,Cpq,Dclk1,Dmd,Ecm1,Efna5,Ereg,Esrrb,Evc,Ext1,Fbln5,Fgf1,Fgf7,Fgfr2,Fmn1,Fzd7,Gpx1,Hbegf,Hoxa5,Igf2,Ihh,Il6ra,Iqgap1,Itgb1,Kif26b,Klf2,Lepr,Ly6e,Map1b,Mdk,Mfsd7b,Mmp13,Mtpn,Mustn1,Notch1,Nov,Nrp2,Pak6,Pglyrp1,Plau,Plxna1,Postn,Prkg1,Psap,Ptgfrn,Ptk7,Rspo2,S1pr1,Sema5a,Sema7a,Sepn1,Sfrp1,Shank3,Src,Taf10…	Ccm2l,Mmp13,Postn,Shank3,Tgfb2
regulation of lymphocyte chemotaxis	0.00021	1	Adam10,Adam17,Ccl12,Ccl3,Ccl4,Ccl7,Ccr2,Cxcl13,Padi2,Ptk2b,Slc8b1,Wnt5a	n/a (just one condition)
glial cell development	0.00021	4	Adgrg6,Adora2a,Agt,B4galt5,B4galt6,C1qa,C5ar1,Cd9,Clu,Dmd,Egfr,Fgfr3,Fpr2,Grn,Gsn,Hdac11,Id2,Id4,Il1b,Itgam,Itgb4,Lpar1,Lrp1,Lyn,Mag,Mdk,Mxra8,Myoc,Nrros,Ntrk3,Pdgfb,Ror1,S100a8,S100a9,Slc25a46,Sox4,Tgfb1,Tlr2,Tlr4,Tppp,Trem2,Tspan2	Itgam
chondrocyte differentiation	0.00021	6	Acan,Axin2,Bmpr1a,Bmpr1b,Chst11,Chsy1,Col12a1,Col14a1,Col2a1,Col6a1,Ecm1,Ext1,Fgf18,Ihh,Matn2,Mef2c,Mustn1,Nfib,Nov,Osr1,Runx1,Runx2,Runx3,Scx,Sfrp2,Slc39a14,Smpd3,Sulf1,Sulf2,Tgfb1,Tgfbi,Tgfbr2,Wnt2b	No common gene
activation of MAPK activity	0.00021	1	Arrb1,C1qtnf2,Ccl19,Cd74,Dab2,Ern1,Erp29,Fgf1,Hgf,Igf1,Il1b,Madd,Map4k2,Mdfic,Ntf3,Ntrk3,P2rx7,Ptpn1,Shc2,Syk,Thbs1,Tlr4,Tnf,Trf,Wnt5a,Zak	n/a (just one condition)
regulation of cell-matrix adhesion	0.00021	3	Acer2,Actg1,Apod,Bst1,Cdk6,Cfl1,Col16a1,Coro1c,Dmd,Efna5,Emp2,Epha1,Epha3,Fam107a,Fmn1,Grem1,Iqgap1,Limch1,Lrp1,Map4k4,Mmp12,Mmp14,Ninj1,Pcsk5,Phldb2,Pik3cb,Plau,Postn,Ptk2b,Rin2,Rock1,Serpine1,Src,Thbs1,Vcl	Bst1
exocytosis	0.00021	1	Arhgap17,Btk,Cacna1c,Ccl3,Ccr1,Cd300a,E430025E21Rik,Fcer1g,Hck,Lat2,Lyn,Milr1,Myh10,Myh9,Myo1f,Myo1g,Myo5a,P2rx7,Pex5l,Pi4k2a,Pip5k1c,Plek,Prrt2,Rab11fip5,Rab31,Rab3il1,Rab8b,Scamp5,Slc17a9,Steap3,Stx1a,Stx3,Stxbp2,Syk,Sytl5,Tnfaip2,Vamp1,Vps18	n/a (just one condition)
B cell differentiation	0.00021	2	Adam17,Adgrg3,Ahr,Bak1,Bcl3,Btk,Flt3,H2-Ab1,Hdac9,Hhex,Itm2a,Jak3,Lfng,Myb,Nfam1,Nfatc1,Plcg2,Plcl2,Pou2f2,Ptk2b,Rag1,Rag2,Slamf8,Tnfaip3,Tpd52	Bcl3,Btk,H2-Ab1,Hdac9,Jak3,Lfng,Nfam1,Nfatc1,Plcg2,Pou2f2,Ptk2b,Rag1,Rag2
regulation of fibroblast proliferation	0.00021	2	Anxa2,Btc,Cd300a,Cd74,Cdk6,Cdkn1a,E2f1,Ereg,Fn1,Fndc3b,Fth1,Ifi30,Igf1,Nras,Nupr1,Pdgfa,Pdgfb,Pdgfc,Pdgfd,Pmaip1,Ptprz1,Serpine1,Sfrp1,Sphk1,Tgfb1,Tgif1,Trp53inp1,Wnt5a,Zmiz1	Anxa2,Cd300a,Cdk6,E2f1,Fn1,Ifi30,Nras,Pdgfc,Sfrp1,Sphk1,Tgfb1,Tgif1
regulation of animal organ morphogenesis	0.00021	3	Abl2,Apcdd1,Ar,B4galt1,Bdnf,Bmpr1a,Cd34,Celsr1,Chad,Cthrc1,Dab2,Dact1,Edn1,Etv5,Fgf1,Fgf18,Fgf7,Foxp2,Fzd1,Gli1,Gpc3,Grem1,Hand2,Hgf,Hpn,Itpr1,Lgr4,Lif,Lims2,Mdk,Nfib,Nkd1,Ntn4,Pdgfa,Pdgfra,Plau,Plekha4,Ptk7,Rbpj,Robo1,Rspo2,Runx2,Sema3c,Sfrp1,Sfrp5,Sulf1,Sulf2,Tgfb1,Tgfb2,Tgfbr1,Tgfbr2,Thrb,Tnf,Tnfaip3,Tnfrsf11b,Vdr,Wnt2b,Wnt5a	Hgf,Sfrp1,Tnfaip3
defense response to Gram-positive bacterium	0.00021	5	Acp5,Adam17,B2m,C5ar1,Card9,Epha2,Fgr,H2-T23,Havcr2,Hck,Lbp,Lyz1,Lyz2,Mpeg1,Mr1,Myd88,Myo1f,Ncf1,Nlrp3,Nod1,P2rx7,Pglyrp1,Rnase6,Ssc5d,Tlr2,Tnf,Tnfsf8	Fgr,Hck,Lyz2,Mpeg1,Myo1f
regulation of actin filament bundle assembly	0.00022	2	Actg1,Apoa1,Arap1,Arhgef15,Arhgef5,Bbs4,Cfl1,Ctgf,Cx3cl1,Epha1,Evl,Flna,Kank2,Kank3,Phldb2,Plek,Ppm1e,Prkcq,Rapgef3,Rgcc,S1pr1,Sh3pxd2b,Shank3,Synpo2,Tgfb3,Tgfbr1	Evl,Kank3,Phldb2,Plek,Rgcc,Shank3,Tgfbr1
regulation of macrophage migration	0.00022	2	C3ar1,C5ar1,Ccl2,Cd200r1,Cd9,Cmklr1,Cx3cl1,Cx3cr1,Ddt,Mdk,Mmp14,P2rx4,Ptk2b,Slamf8,Thbs1,Trem2	C3ar1,Ccl2,Cd200r1,Cx3cl1,Cx3cr1,Mmp14,P2rx4,Thbs1,Trem2
cardiac conduction	0.00023	1	Ank2,Cacna1c,Cacna1d,Cacna2d1,Cacnb2,Ctnna3,Dsp,Gjc1,Kcna5,Kcnd3,Kcnh2,Slc8a1	n/a (just one condition)
regulation of potassium ion transmembrane transport	0.00023	1	Ank2,Atp1b2,Cacna1d,Cav3,Fhl1,Flna,Itgb1,Kcnab1,Kcnh2,Kcnip1,Kcnip4,Kcnmb1,Prkg1,Rapgef3,Rgs4,Wwp2	n/a (just one condition)
actin filament-based movement	0.00023	3	Ank2,Apbb2,Cacna1c,Cacna1d,Cacna2d1,Cacnb2,Cav3,Ccdc88c,Emp2,Evl,Kcna5,Kcnd3,Kcnh2,Kcnj2,Limch1,Myh10,Myh9,Myl6,Myo1e,Myo1f,Myo1g,Myo5a,Myo7a,Myrip,Pdpn,Rock1,Scn1b,Sgcd,Shtn1,Snta1,Was	Evl,Myo1f,Myo7a
positive regulation of transcription by RNA polymerase II	0.00023	2	Abhd14b,Ablim3,Actr2,Actr3,Acvr1b,Ahr,Akna,Ar,Arhgef2,Arid3a,Armcx3,Arnt2,Arrb1,Atf3,Bach1,Batf,Bcl3,Bmpr1a,Bmpr1b,Cbx7,Ccl3,Cd40,Cebpb,Chd6,Chd7,Ciita,Creb5,Cx3cl1,Cxcr3,Dab2,E2f1,Edn1,Egr2,Elf4,Elk3,Ell2,Eng,F2rl1,Fgf1,Fgfr2,Flcn,Foxo1,Gfi1,Gli1,Glis3,Glmp,Grem1,Hcls1,Helz2,Hexb,Hey1,Hey2,Hhex,Hif3a,Hmga1,Hmgn3,Htatip2,Hyal2,Id4,Ier5,Igf1,Ihh,Il1a,Il1b,Il33,Il6,Irf5,Irf7,Irf8,Itga6,Itga8,Jak3,J…	Bcl3,Bmpr1a,Bmpr1b,Chd6,Ciita,Fgf1,Grem1,Hcls1,Ier5,Ihh,Il1b,Irf5,Irf7,Irf8,Itga8,Jak3,Mafb,Mef2c,Meis1,Nfatc1,Nfatc2,Nfib,Nfkb2,Nkx3-1,Nos1,Npnt,Nr1h3,Ntf3,Osr1,Pdgfb,Plac8,Pou2f2,Ppp1r12a,Rps6ka1,Runx3,Sbno2,Slc11a1,Sox18,Spi1,Ssbp2,Tet1,Thrb,Tlr9,Tmem173
cell killing	0.00024	2	Bcl2l11,C3,Ccl19,Ccl2,Ccr5,Ctsc,Ctsh,Cxcl1,Cxcl12,Cxcl13,Cxcl2,Fcgr1,Fcgr3,Lgals3,Ncf1,Prdx1,Ptpn6,Rnf19b,Stxbp2,Trem1	Bcl2l11,Ccl2,Ccr5,Ctsc,Ctsh,Cxcl1,Fcgr1,Fcgr3,Lgals3,Ncf1,Prdx1
icosanoid metabolic process	0.00024	2	Alox5ap,Cd74,Cyp2b10,Cyp2e1,Cyp4f18,Daglb,Dpep2,Edn1,Gpx1,Gpx4,Hpgds,Ncf1,Pdpn,Pla2g4a,Ptgr1,Ptgs2,Sphk1,Syk,Tbxas1,Tlr2,Tlr4,Tnfrsf1a	Alox5ap,Daglb,Dpep2,Edn1,Gpx1,Hpgds,Ncf1,Pdpn,Ptgs2,Sphk1,Syk,Tbxas1,Tlr2,Tlr4
regulation of heart rate by cardiac conduction	0.00024	1	Ank2,Cacna1c,Cacna1d,Cacna2d1,Cacnb2,Ctnna3,Dsp,Kcna5,Kcnd3,Kcnh2	n/a (just one condition)
symbiotic process	0.00024	2	Anxa2,Apoe,Bak1,Bcl2l11,Ccl3,Ccl4,Ccr5,Cd209a,Cd300ld,Cd300lf,Cfl1,Clec5a,Csf1r,Ctsb,Fn1,Furin,Gpx1,Hpn,Icam1,Igf2r,Itgav,Lef1,Lrrc15,Mvb12b,Naip5,Napepld,Ncf1,Nectin4,Npc1,Ntrk3,Pcsk5,Ppib,Rab29,Ripk3,Scarb1,Siglec1,Spcs3,Spint1,Tlr2,Tnip1,Trem1,Vcam1,Vps18,Zc3h12a	Anxa2,Bcl2l11,Ccl3,Ccl4,Ccr5,Cd300ld,Cd300lf,Cfl1,Clec5a,Csf1r,Ctsb,Fn1,Gpx1,Igf2r,Naip5,Ncf1,Npc1,Rab29,Spcs3,Tlr2,Vcam1
response to heat	0.00024	1	Arpp21,Casq1,Ccl2,Cd14,Cdkn1a,Cxcl2,Fgf1,Hmox1,Ier5,Igf1,Il1a,Il6,Lyn,Myof,Nos1,Osm,Psip1,Ptgs2,Rasa3,Tfec,Trp53inp1,Trpm2,Trpv2,Xylt1	n/a (just one condition)
regulation of extrinsic apoptotic signaling pathway	0.00024	2	Ar,Atf3,Bid,Bmpr1b,Casp8,Col2a1,Cx3cl1,Cx3cr1,Dab2,Fcmr,Gpx1,Hgf,Hmox1,Icam1,Igf1,Il1b,Inhba,Itga6,Itgav,Itm2c,Jak3,Lgals3,Lmna,Madd,Mcl1,Pea15a,Psen2,Runx3,Serpine1,Sfrp1,Siglec1,Src,Tgfb2,Tgfbr1,Thbs1,Tnf,Tnfaip3,Tnfrsf23,Unc5b	Atf3,Bid,Cx3cl1,Cx3cr1,Dab2,Gpx1,Hgf,Hmox1,Lgals3,Sfrp1,Thbs1,Tnfaip3,Tnfrsf23,Unc5b
positive regulation of I-kappaB kinase/NF-kappaB signaling	0.00024	1	Abl2,Card9,Casp1,Casp8,Ccl19,Cd40,Cd74,Clec4n,Cx3cl1,Cx3cr1,F2r,F2rl1,Htr2b,Il1a,Il1b,Irak4,Litaf,Myd88,Nod1,S100a4,Tifa,Tlr4,Tlr6,Tlr9,Tmem106a,Tnf,Tnfrsf1a,Trim25	n/a (just one condition)
cell communication involved in cardiac conduction	0.00024	1	Ank2,Cacna1c,Cacna1d,Cacna2d1,Cacnb2,Ctnna3,Dsp,Gjc1,Kcna5,Slc8a1	n/a (just one condition)
negative regulation of phosphorylation	0.00025	4	3110043O21Rik,Actb,Actn3,Adar,Adora2a,Agt,Angpt1,Apoc3,Apoe,Arrb1,Arrb2,Atf3,Bak1,Camk2n1,Cav3,Cblb,Cd109,Cd300a,Cdkn1a,Cdkn1c,Ceacam1,Chordc1,Coro1c,Csk,Dab2,Dact1,Dmd,Dok1,Dusp18,Dynlt1b,Eng,Enpp1,Epha1,Ephb2,F2rl1,Fam129a,Fam212b,Fbln1,Flcn,Foxo1,Gadd45a,Gadd45b,Gba,Grem1,Heg1,Hgf,Hhex,Hyal2,Igf1,Igfbp3,Il1b,Il6,Kirrel,Lif,Lrrk1,Lyn,Mical1,Midn,Ndrg2,Nos1,Nr2f2,Ntf3,Ntrk3,Nupr1,P2rx7,Parp14,Pb…	Cd300a,Socs3
cell-matrix adhesion	0.00025	6	Actn1,Adam8,Adam9,Adamts12,Agt,Bcam,Bcl2l11,Cd34,Cd63,Col16a1,Col19a1,Col3a1,Ctgf,Emp2,Epdr1,Fermt3,Fn1,Hpse,Itga11,Itga2,Itga4,Itga6,Itga8,Itgav,Itgb1,Itgb2,Itgb4,Jam3,Nid1,Npnt,Ptk2b,Sirpa,Sned1,Src,Tiam1,Tmem8b,Tnn,Vcam1	No common gene
blood coagulation	0.00025	4	Anxa8,C3,Cfh,Cx3cl1,Entpd2,Evl,F10,F2r,F2rl1,F3,F5,F7,Fbln1,Fermt3,Gna13,Hps1,Itga2b,Lilrb4a,Mertk,Pdgfra,Pdia6,Pik3cb,Pip5k1c,Plek,Procr,Ptpn6,Rap2b,Serping1,Ubash3b,Vwf	F3,Procr,Vwf
negative regulation of biosynthetic process	0.00026	1	Abca7,Acer2,Apoe,Atp2b4,Bcl3,Cbx5,Cbx6,Ccdc3,Cd38,Cdkn1a,Ceacam1,Cebpb,Ciita,Cirbp,Dact1,Dkk3,Dll4,Dnajb5,Eid1,Eif4ebp1,Eif4ebp2,Eng,Fgfr2,Fgfr3,Flcn,Flna,Foxo1,Foxp2,Grem1,Hcls1,Hdac9,Hey1,Hey2,Hif3a,Hist2h2aa1,Hmgn2,Id2,Id4,Ifi203,Ifi204,Ifi205,Il1b,Il6ra,Irf8,Itgav,Jak3,Jph2,Kank2,Klf2,Lbh,Lmcd1,Lrrfip1,Mbd1,Mef2c,Mnda,Mndal,Morf4l1,Mpv17l,Nfatc1,Nfatc2,Nfib,Nfkb2,Nkx3-1,Notch1,Notch4,Nr1h3,Os…	n/a (just one condition)
regulation of Rho protein signal transduction	0.00026	2	Abca1,Adgrg1,Apoe,Arap3,Arhgef2,Arhgef25,Arrb1,Col3a1,D8Ertd82e,Eps8,Flcn,Gpr35,Gpr4,Heg1,Itgb1,Kank2,Lpar1,Lpar6,Mcf2l,Myoc,Rasip1,Robo1,Scai	Apoe,Gpr35,Gpr4
mucopolysaccharide metabolic process	0.00026	3	Angpt1,Bgn,Cd44,Cemip,Chst1,Chst11,Chsy1,Dcn,Dse,Egflam,Ext1,Has1,Hgf,Il1b,Itih3,Itih4,Mamdc2,Ndst2,Spock2,Tgfb1,Xylt1,Xylt2	Cd44,Dse,Hgf
semaphorin-plexin signaling pathway	0.00026	3	Arhgdia,Flna,Nrp2,Plxna1,Plxna3,Plxna4,Plxnb1,Plxnb2,Plxnc1,Plxnd1,Sema3a,Sema3b,Sema3c,Sema3d,Sema3g,Sema4d,Sema5a,Sema6b,Sema6c,Sema7a	No common gene
catabolic process	0.00026	2	1500015O10Rik,3110043O21Rik,5031414D18Rik,Aass,Abhd12,Abhd2,Acer2,Acer3,Acox3,Adamts7,Akr1a1,Akr1b8,Aldh1b1,Aldh3b1,Amdhd2,Anpep,Anxa2,Aoah,Apobec1,Apoc3,Apoe,Arrb1,Arrb2,Asah1,Asb2,Atp13a2,Atp5sl,Bace1,Bckdhb,Blvrb,Bpgm,Capn3,Casp8,Cd44,Cd84,Cdc34,Cemip,Chil1,Chmp4c,Cln3,Cln8,Colq,Ctsa,Ctsb,Ctsc,Ctsd,Ctsh,Ctsk,Ctsl,Ctss,Ctsz,Cyp2b10,Cyp2e1,Cyp4b1,Cyp4f18,Daglb,Dap,Ddah1,Ddhd1,Ddi2,Dnase1l1,Dnase…	Abhd12,Acer3,Aldh3b1,Anpep,Anxa2,Apobec1,Arrb2,Asah1,Atp13a2,Blvrb,Cd44,Cd84,Cemip,Cln8,Ctsa,Ctsb,Ctsc,Ctsd,Ctsh,Ctsk,Ctsl,Ctss,Ctsz,Daglb,Dnase1l1,Dnase2a,Dram1,Esd,Fuca1,Fuca2,Gba,Gdpd1,Gla,Glb1,Gm2a,Gnpda1,Gpr137b,Gpx1,Gusb,Hexa,Hexb,Hk3,Hmox1,Hpse,Lamp2,Lgmn,Lipa,Lrp1,Mmp12,Mmp13,Mmp14,Mmp19,Mmp2,Moxd1,Naga,Nagk,Nceh1,Ncf1,Ncf2,Npc1,Npl,Nrros,P2rx7,Pde1a,Pla2g15,Pnpla7,Prdx1,Prkaa2,Psap,Renbp…
cell adhesion mediated by integrin	0.00026	6	Adam17,Adam9,Col16a1,Ext1,Fbn1,Icam1,Itga11,Itga2,Itga4,Itga5,Itga6,Itgav,Itgb1,Itgb2,Itgb4,Nov,Npnt	No common gene
detection of other organism	0.00026	1	Clec7a,Naip2,Naip5,Naip6,Nlrc4,Nod1,Ssc5d,Tlr1,Tlr2,Tlr6	n/a (just one condition)
cellular protein-containing complex assembly	0.00026	1	1110001J03Rik,1110008F13Rik,Chchd4,Cox17,Cox7a1,Hccs,Mief2,Mrps7,Ndufa1,Ndufa13,Ndufa2,Ndufa3,Ndufa5,Ndufa6,Ndufa8,Ndufaf4,Ndufb10,Ndufb11,Ndufb2,Ndufb5,Ndufb6,Ndufb7,Ndufc1,Ndufc2,Ndufs5,Ndufs7,Rps19,Taf10,Uqcc3	n/a (just one condition)
negative regulation of cell-matrix adhesion	0.00026	1	Acer2,Coro1c,Fam107a,Lrp1,Mmp12,Mmp14,Phldb2,Postn,Serpine1,Src,Thbs1	n/a (just one condition)
vascular process in circulatory system	0.00026	3	Abr,Ace,Acta2,Adora2a,Agt,Ahr,Angpt1,Apoe,Atp2b1,Cacna1c,Ccl4,Cd38,Cdh5,Ceacam1,Cx3cl1,Cysltr1,Ddah1,Ece1,Edn1,Egfr,F2r,F2rl1,Gpr4,Gpx1,Gucy1a3,Htr2b,Icam1,Kcna5,Kcnma1,Kcnmb1,Lep,Manf,Mfsd2a,Mkks,Mmp2,Mrvi1,Nos1,Npy1r,P2rx4,Pde2a,Pde5a,Pdgfb,Plod3,Ppard,Prkg1,Ptafr,Ptgs2,Rock1,Slc22a1,Slc8a1,Slit2,Smpd3,Tbxas1,Tgfb1,Tnf	Apoe,Icam1,Pdgfb
myeloid leukocyte mediated immunity	0.00027	4	Anxa3,Btk,Ccl3,Cd300a,Cd300lb,Fcgr1,Fcgr3,Irak4,Lat2,Lyn,Milr1,Myo1f,Ncf1,Pi4k2a,Stxbp2,Trem1,Wdr1	Cd300lb,Fcgr1,Fcgr3,Myo1f
sphingolipid catabolic process	0.00027	1	Acer3,Asah1,Galc,Gba,Gla,Gm2a,Hexa,Hexb,Naga,Neu1,Psap,Sgpl1	n/a (just one condition)
regulation of nervous system process	0.00027	2	Baiap2,Ccl3,Ctsc,Ctss,Dmpk,Edn1,Egr2,F2r,Fabp5,Fcgr4,Gba,Gpr35,Hgf,Igf1,Igsf9b,Il1a,Il6,Itga2,Itgax,Mag,Nos1,Nptx1,Nptx2,Ptafr,Ptk2b,Rgs4,S1pr2,Shank3,Slc8a2,Src,Stx1a,Tlr4,Tnf,Tnfrsf1b,Tnfrsf21,Tppp,Trf	Ccl3,Ctsc,Ctss,Edn1,Egr2,F2r,Fabp5,Fcgr4,Gba,Gpr35,Hgf,Il1a,Itgax,Ptafr,S1pr2,Tlr4,Tnfrsf1b
positive regulation of nitric oxide biosynthetic process	0.00027	2	Agt,Aif1,Ass1,Clu,Ddah1,Ddah2,Icam1,Il1b,Il6,Itgb2,Klf2,Mmp8,Ptgs2,Ptk2b,Tlr2,Tlr4,Tlr6,Tnf	Icam1,Il1b,Itgb2,Mmp8,Ptk2b
glycoprotein biosynthetic process	0.00027	2	Acan,Aqp11,B3galnt2,B3galt1,B3gnt2,B3gnt3,B3gnt7,B3gnt9,B4galt1,B4galt5,B4galt6,Bmpr1b,Chst10,Chst11,Chsy1,Dse,Ext1,Galnt10,Galnt12,Galnt15,Galnt6,Galnt7,Gcnt1,Gcnt4,Hs6st1,Hs6st2,Igf1,Lfng,Man1a,Man2a1,Mgat5,Mgat5b,Nagpa,Ndst2,Npc1,Ostc,Plod3,Pxylp1,Sdf2l1,Slc4a10,Srd5a3,St3gal1,St3gal5,St6galnac2,St6galnac4,Tet1,Tmem106a,Tmem165,Tnip1,Uggt1,Vegfb,Xylt1,Xylt2	Acan,B3gnt7,B4galt5,B4galt6,Chst11,Dse,Galnt12,Galnt6,Galnt7,Gcnt4,Hs6st1,Hs6st2,Mgat5,Npc1,Sdf2l1,St6galnac4,Tmem106a,Xylt2
developmental growth	0.00027	6	3110043O21Rik,Abl2,Agt,Ahr,Alcam,Anxa1,Apod,Ar,Bdnf,Bmpr1a,Bmpr1b,Cadm1,Ccl11,Ccm2l,Cd9,Cdkn1a,Cdkn1c,Chst11,Cobl,Col12a1,Col14a1,Col6a1,Cpq,Cyfip1,Dclk1,Dmd,Ecm1,Efna5,Erbb4,Ereg,Esrrb,Evc,Ext1,Fbln5,Fgf1,Fgf7,Fgfr2,Fmn1,Fzd7,Gas1,Gpx1,Gsn,Hbegf,Heg1,Hhex,Hoxa5,Hsp90aa1,Igf1,Igf2,Igsf10,Ihh,Il6ra,Iqgap1,Itga4,Itgb1,Jade2,Kif26b,Klf2,Lep,Lepr,Lgr6,Lrp4,Ly6e,Map1b,Matn2,Mdk,Mfsd7b,Mmp13,Mtpn,Mustn…	No common gene
regulation of cytokine production involved in inflammatory response	0.00027	2	Apod,Clec7a,Gpsm3,Il1r2,Lep,Mefv,Myd88,Nos2,Pld3,Pld4,Sirpa,Tlr4,Tlr6,Tnf,Zc3h12a	Clec7a,Pld3,Pld4,Sirpa
regulation of lipid metabolic process	0.00028	3	1110001J03Rik,5031414D18Rik,Abcg1,Abhd5,Acsl4,Adgrf5,Agt,Anxa1,Apoa1,Apobec1,Apoc1,Apoc3,Apod,Apoe,Asah1,Bbs4,C1qtnf2,C3,Ccdc3,Ccl19,Cd74,Ceacam1,Cyr61,Dab2,Daglb,Dkk3,Eif6,Elovl5,Erbb4,Fabp5,Fgf1,Fgfr3,Fgr,Fitm2,Flt1,Fpr2,Gfi1,Gpr39,Hcar2,Htr2b,Id2,Igf1,Igf2,Il1a,Il1b,Kcnma1,Lep,Lyn,Mettl20,Mfsd2a,Nr1d1,Nr1h3,Nucb2,Pdgfa,Pdgfb,Pik3cg,Pik3r3,Pik3r5,Pla2g4a,Ppard,Prkaa2,Prkcd,Prkg1,Psap,Ptgs2,Ptk2…	Abcg1,Fgr,Socs3
cytosolic calcium ion transport	0.00028	2	Atp2b1,Cacna1c,Ccdc109b,Ccl19,Ccl3,Ccr5,Ctgf,F2r,Htr2b,Itgav,Itpr1,Itpr3,Mcoln2,Mcoln3,P2rx7,Plcb2,Plcg2,Plcl2,Rasa3,Slc25a23,Slc8a1,Slc8a2,Slc8b1,Tpcn2,Trpm2,Trpv2	Atp2b1,Ccdc109b,Ccl3,Ccr5,F2r,Htr2b,Mcoln2,Mcoln3,P2rx7,Plcl2,Slc8b1,Tpcn2,Trpv2
bone development	0.00028	4	Acp5,Actn3,Anxa2,Axin2,Bgn,Bmpr1b,Cadm1,Chad,Chsy1,Col10a1,Col12a1,Col14a1,Col1a1,Col2a1,Col6a1,Ext1,Fam20c,Fam73b,Fat4,Fgf18,Glg1,Igf1,Ihh,Lep,Lrrc17,Lrrk1,Matn2,Mef2c,Meis1,Mmp13,Mmp14,Myoc,Nab2,P3h1,Pdgfa,Pdgfc,Phex,Pip4k2a,Ppib,Ptpn6,Rara,Runx2,Ryr1,Scx,Sema4d,Sfrp4,Sh3pxd2b,Smad9,Smpd3,Sparc,Spns2,Src,Sulf1,Sulf2,Tgfb1,Tgfbr2,Thbs1,Tifab,Tmem119,Ttc9,Wisp1,Xylt1	Col12a1,Col1a1
positive regulation of receptor signaling pathway via STAT	0.00028	1	Cd40,Crlf1,Crlf2,Csf1r,Cxcl5,Erbb4,F2r,Hcls1,Igf1,Il10ra,Il10rb,Il6,Il6ra,Il7r,Lep,Lif,Lyn,Mgat5,Osm,Parp14,Ptk2b,Tnf,Tnfrsf1a	n/a (just one condition)
endothelium development	0.00029	1	Agt,Dll4,Dmd,Eng,Hey1,Hey2,Icam1,Notch1,Notch4,Pde2a,Pdgfb,Rapgef3,Robo4,S1pr1,Sox17,Sox18	n/a (just one condition)
regulation of gliogenesis	0.00029	2	Actr3,Atp1b2,Ccr2,Cx3cl1,Cx3cr1,Cxcr4,E2f1,Egr2,Etv5,Id2,Igf1,Il1b,Il6,Lif,Lrp1,Lyn,Mag,Mdk,Nr1d1,Ntf3,Ntrk3,P2rx4,Pitx3,Prkch,Ptprz1,Spint1,Tgfb1,Tlr2,Tnf,Tnfrsf1b,Tnfrsf21,Trem2,Trf,Wdr1	Actr3,Cx3cl1,Cx3cr1,E2f1,Egr2,Lif,Lrp1,P2rx4,Tgfb1,Tlr2,Tnfrsf1b,Trem2
regulation of cellular macromolecule biosynthetic process	0.00029	1	Abca7,Abhd14b,Ablim3,Acer2,Acod1,Adam8,Adora2a,Agt,Akna,Apoe,Arhgef2,Arhgef5,Armcx3,Asph,Atp2b4,Bambi,Bcl3,Bmpr1a,Bmpr1b,Brip1,C1qtnf2,Cacna1d,Cbx5,Cbx6,Cd200,Cd38,Cd74,Cdk18,Cdkn1a,Cebpb,Chd6,Chd7,Ciita,Cirbp,Creb5,Dact1,Ddi2,Dkk3,Dll4,Dmd,Dnajb5,Dyrk2,Eid1,Eif3j2,Eif4ebp1,Eif4ebp2,Eng,Fam129a,Fcgr2b,Fgf1,Fgfr2,Fgfr3,Flcn,Flna,Foxo1,Foxp2,Fzd7,Grem1,Havcr2,Hck,Hcls1,Hdac9,Helz2,Hey1,Hey2,Hif3a,H…	n/a (just one condition)
negative regulation of catalytic activity	0.00031	3	Actb,Adar,Adora2a,Agt,Ahr,Anxa1,Anxa2,Anxa3,Anxa8,Apba3,Apoa1,Apoc1,Apoc3,Apoe,Arrb1,Arrb2,Atp2b4,Bbs4,Bst2,C3,C4b,Camk2n1,Cav3,Cblb,Cd109,Cd300a,Cd44,Cdkn1a,Cdkn1c,Ceacam1,Cln3,Cnr2,Coro1c,Csk,Cstb,Ctla2b,Dlg3,Dusp18,Ecm1,Egln1,Eng,Epha1,Fam212b,Fcmr,Fkbp15,Fnip2,Fry,Furin,Gadd45a,Gadd45b,Gba,Gfi1,Gla,Gmip,Gpc3,Gpx1,Hdac9,Heg1,Hgf,Hhex,Hpn,Hyal2,Igf1,Il1b,Il6,Itih2,Itih3,Itih4,Lef1,Lepr,Lxn,Lyn,…	Cd300a
regulation of blood vessel diameter	0.00031	2	Acta2,Adora2a,Agt,Ahr,Apoe,Atp2b1,Cacna1c,Cd38,Cx3cl1,Cysltr1,Ece1,Edn1,F2r,F2rl1,Gpx1,Gucy1a3,Htr2b,Icam1,Kcna5,Kcnma1,Kcnmb1,Lep,Manf,Mmp2,Mrvi1,Nos1,Npy1r,P2rx4,Pde5a,Pdgfb,Plod3,Ppard,Prkg1,Ptafr,Ptgs2,Rock1,Slc8a1,Tbxas1,Tnf	Apoe,Cacna1c,Cd38,Gucy1a3,Icam1,Kcnma1,Mrvi1,Nos1,Pde5a,Pdgfb,Rock1
positive regulation of NIK/NF-kappaB signaling	0.00031	2	Agt,Calr,Card10,Ccl19,Cd14,Cd86,Chil1,Edn1,Grem1,Havcr2,Il1b,Mmp8,Nfat5,Nod1,Sash1,Sphk1,Tlr1,Tlr2,Tlr4,Tlr7,Tlr9,Tnf,Trem2	Cd14,Grem1,Havcr2,Il1b,Mmp8,Tlr1,Tlr7,Tlr9
nitrogen compound transport	0.00031	2	1500015O10Rik,Abca1,Abcg1,Adar,Ank2,Anxa1,Ap1s2,Ap2s1,Apba3,Apobec1,Apoc3,Apoe,Aqp11,Arf2,Arfgap3,Arl11,Arl4a,Arl4c,Arl8a,Arrb1,Arrb2,Astn2,Atp13a2,Bdnf,Bid,Btk,C1qtnf5,Cacna1c,Calr,Cd300a,Cd63,Cd74,Cdkn1a,Cfl1,Chmp4c,Cln3,Cln8,Clta,Clu,Col1a1,Crlf2,Dab2,Dennd2a,E430025E21Rik,Edn1,Egr2,Eif6,Erp29,Fcer1g,Fcgr3,Folr2,Gltp,Gnptab,Golt1b,Gpihbp1,H2-DMa,Hhex,Hps1,Ift81,Igf2bp2,Il10ra,Il1rn,Il6,Ildr2,K…	Abca1,Abcg1,Anxa1,Ap1s2,Apobec1,Arl11,Arl4c,Arl8a,Arrb2,Atp13a2,Bid,C1qtnf5,Cd300a,Cd63,Cfl1,Cln8,Clu,Col1a1,Crlf2,Dab2,Dennd2a,Edn1,Egr2,Erp29,Fcer1g,Fcgr3,Folr2,Gltp,Gnptab,Il10ra,Il1rn,Ildr2,Lamp2,Mfsd7b,Mmp12,Msr1,Myo5a,Myo7a,Ncf1,Neurl3,Nsf,P2rx7,Pdpn,Plek,Pltp,Psap,Rab11fip5,Rab29,Rab31,Rab3il1,Rab7b,Rab8b,Rftn1,Slc11a1,Slc15a3,Slc25a13,Slc29a3,Slc35e4,Slc6a8,Slc7a2,Slc7a7,Snx1,Snx5,Snx8,Sp…
regulation of membrane potential	0.00031	2	Adora2a,Agt,Ank2,Atp1b2,B2m,Baiap2,Bak1,Bid,Bok,Cacna1c,Cacna1d,Cacna2d1,Cacnb2,Casp1,Cav3,Clic1,Cln3,Cnr2,Ctnna3,Cx3cl1,Dmd,Dmpk,Dsp,Edn1,Fgf13,Fgf14,Fhl1,Flna,Gabra3,Gba,Gm7694,Gpr35,Gpr88,Igsf9b,Il1rn,Il6,Kcna5,Kcnab2,Kcnd3,Kcnh2,Kcnip1,Kcnj2,Kcnk13,Kcnk3,Kcnma1,Kcnn4,Mef2c,Nalcn,Ntrk3,P2rx4,P2rx7,Pawr,Pex5l,Piezo1,Pmaip1,Ptk2b,Rgs4,Rgs7bp,S1pr2,Scn1b,Scn2a1,Shank3,Shtn1,Slc8a1,Slc8a2,Slc8b1,S…	Ank2,Atp1b2,Baiap2,Cacna1c,Cacnb2,Cnr2,Ctnna3,Dmd,Fgf13,Fgf14,Fhl1,Gpr35,Igsf9b,Kcnd3,Kcnip1,Kcnma1,Mef2c,Nalcn,Piezo1,Ptk2b,Rgs4,Rgs7bp,Scn2a1,Slc8a2,Slmap,Ucp2
Ras protein signal transduction	0.00032	2	Adgrg1,Aif1,Arhgap32,Arhgdia,Arhgdib,Baiap2,Cdc42ep3,Cdkn1a,Col1a2,Cyfip1,Dok1,Dok3,Elmo1,Eps8,Gna13,Gpsm2,Grb2,Mcf2l,Nras,Pdpn,Plk2,Rab17,Rab20,Rab27b,Rab29,Rab31,Rab32,Rab4a,Rab7b,Rab8b,Rap1b,Rap2a,Rap2b,Rasl12,Rhog,Rhov,Rock1,Sdcbp,Shtn1,Was	Dok1,Elmo1,Grb2,Nras,Pdpn,Rab29,Rab31,Rab7b,Rab8b,Rap1b,Rap2a,Rap2b,Rhog,Rhov,Sdcbp
biomineral tissue development	0.00033	3	Axin2,Clec3b,Col1a1,Col1a2,Ecm1,Enpp1,Fam20c,Fgr,Foxo1,Gpc3,Gpnmb,Ibsp,Igf1,Lep,Lgr4,Lox,Mmp13,Phex,Ptgs2,Rspo2,Sbno2,Slc24a3,Spp1,Srgn,Tmem119	Col1a1,Fgr
peptide secretion	0.00033	2	1500015O10Rik,Abca1,Anxa1,Arfgap3,C1qtnf5,Cacna1c,Crlf2,Edn1,Erp29,Gnptab,Hps1,Il1rn,Il6,Ildr2,Lep,Lyn,M6pr,Myo5a,Nagpa,Nlrp3,Pcsk5,Plek,Pou2f2,Psap,Rab11fip5,Rab8b,Steap3,Stx1a,Tlr2,Tmem106a,Trem1,Wls	Abca1,Anxa1,C1qtnf5,Crlf2,Edn1,Erp29,Gnptab,Il1rn,Ildr2,Myo5a,Plek,Psap,Rab11fip5,Rab8b,Steap3,Tlr2,Tmem106a
mesenchyme development	0.00034	3	Acta2,Actg2,Akna,Bmpr1a,Cfl1,Coro1c,Edn1,Efnb1,Eng,Epha3,Erbb4,Ext1,Fgfr2,Flna,Fn1,Frzb,Hey1,Hey2,Hif1a,Hoxa5,Htr2b,Itga4,Lef1,Loxl2,Loxl3,Mef2c,Nfatc1,Notch1,Notch4,Nrp2,Osr1,Plaur,Ptk7,Rbm24,Rbpj,Scx,Sema3a,Sema3c,Sema3d,Sema3g,Sema4d,Sema6b,Sema6c,Sema7a,Sfrp1,Stat1,Tcf15,Tgfb1,Tgfb2,Tgfbr1,Thbs1,Wnt16,Wnt5a,Zeb2	No common gene
positive regulation of superoxide anion generation	0.00034	5	Agt,Cxcl1,Cyba,Egfr,F2rl1,Fpr2,Hvcn1,Itgam,Itgb2,Prkcd,Syk,Tgfb1,Tyrobp	Itgb2,Syk,Tyrobp
ventricular septum morphogenesis	0.00035	2	Fgfr2,Fzd1,Hey1,Hey2,Id2,Nfatc1,Notch1,Prox1,Robo1,Slit2,Sox4,Tbx3,Tgfb2,Tgfbr1,Tgfbr2,Zfpm2	Hey1,Tbx3
epithelial cell migration	0.00035	2	Adam8,Coro1b,Cxcl13,Emp2,Gpx1,Grem1,Itgav,Itgb1,Itgb2,Kank2,Loxl2,Mmrn2,Myh9,Nov,Plxnd1,Ppard,Prkx,Ptk2b,Scarb1,Sox18,Tgfbr1,Zeb2	Adam8,Cxcl13,Grem1,Itgb2,Mmrn2,Ptk2b,Scarb1,Sox18
response to alcohol	0.00035	2	Abca1,Actr2,Ahr,Apobec1,Arpc2,Atp2b1,Bak1,Casp8,Ccl19,Ccl2,Ccl3,Ccl7,Ccnd1,Ccr5,Cd14,Cdkn1a,Cyba,Cybb,Cyp2e1,Dnmt3a,Eif4ebp1,Eps8,F7,Glb1,Gramd1b,Gsn,Igf1,Inhba,Inhbb,Klf9,Lep,Maob,Ntrk3,P2ry6,Prkaa2,Ptger2,Ptk2b,Rara,Sfrp1,Sparc,Spi1,Stat3,Tbxas1,Tgfb1,Tgfbr1,Tlr4,Tnc,Trp53inp1	Abca1,Actr2,Apobec1,Atp2b1,Ccl2,Ccl3,Ccl7,Ccr5,Cd14,Cyba,Cybb,Dnmt3a,F7,Glb1,Inhbb,P2ry6,Prkaa2,Sfrp1,Spi1,Tbxas1,Tgfb1,Tlr4,Tnc
muscle contraction	0.00035	2	Acta2,Agt,Ank2,Atp2b4,Cacna1c,Cacna1d,Cacna2d1,Cacnb2,Cav3,Cd38,Cxcr4,Dmd,Dmpk,Edn1,Htr2b,Kcna5,Kcnd3,Kcnh2,Kcnj2,Kcnma1,Lmod1,Myh11,Myl6,Mylk,Mylk2,Myom1,Nos1,Npy1r,Psen2,Rcsd1,Scn1b,Sgcd,Slc8a1,Slmap,Stac2,Sulf2,Tbx3,Tifab,Tpcn2,Tpm2,Tpm3,Tpm4	Ank2,Cacna1c,Cacnb2,Cd38,Dmd,Kcnd3,Kcnma1,Myh11,Mylk,Myom1,Nos1,Slmap,Stac2
intracellular pH reduction	0.00035	2	Aqp11,Atp6ap2,Atp6v0a1,Atp6v0c,Atp6v0d1,Atp6v0d2,Cln3,Cln5,Grn,Ppt1,Rab20,Slamf8,Slc11a1,Ttpa	Atp6ap2,Atp6v0a1,Atp6v0c,Atp6v0d2,Grn,Slc11a1
positive regulation of actin filament polymerization	0.00035	1	Actr2,Actr3,Arpc1b,Arpc3,Arpc4,Arpc5,Baiap2,Ccl24,Cdc42ep3,Cyfip1,Evl,Fmn1,Grb2,Gsn,Icam1,Iqgap2,Lmod1,Nckap1l,Ptk2b,Rltpr,Was	n/a (just one condition)
smooth muscle cell differentiation	0.00036	1	Agt,Eng,Hey1,Hey2,Itga8,Mef2c,Notch1,Npnt,Ntf3,Pdgfb,Tbx18,Tbx3	n/a (just one condition)
proteoglycan metabolic process	0.00036	3	Acan,Adamts12,Bgn,Bmpr1b,Chst10,Chst11,Chsy1,Col2a1,Dcn,Dse,Egflam,Ext1,Gpc1,Hpse,Hs6st1,Hs6st2,Igf1,Ihh,Mamdc2,Ndst2,Pxylp1,Spock2,Sulf1,Sulf2,Xylt1,Xylt2	Dse,Hpse
protein secretion	0.00036	2	Anxa1,Arfgap3,C1qtnf5,Cacna1c,Crlf2,Erp29,Gnptab,Hps1,Il1rn,Ildr2,Lep,Lyn,M6pr,Myo5a,Nagpa,Nlrp3,Pcsk5,Plek,Pou2f2,Psap,Rab11fip5,Rab8b,Steap3,Stx1a,Tlr2,Tmem106a,Trem1,Wls	Anxa1,C1qtnf5,Crlf2,Erp29,Gnptab,Il1rn,Ildr2,Myo5a,Plek,Psap,Rab11fip5,Rab8b,Steap3,Tlr2,Tmem106a
protein localization to extracellular region	0.00036	2	Anxa1,Arfgap3,C1qtnf5,Cacna1c,Crlf2,Erp29,Gnptab,Hps1,Il1rn,Ildr2,Lep,Lyn,M6pr,Myo5a,Nagpa,Nlrp3,Nrros,Pcsk5,Plek,Pou2f2,Psap,Rab11fip5,Rab8b,Steap3,Stx1a,Tlr2,Tmem106a,Trem1,Wls	Anxa1,C1qtnf5,Crlf2,Erp29,Gnptab,Il1rn,Ildr2,Myo5a,Nrros,Plek,Psap,Rab11fip5,Rab8b,Steap3,Tlr2,Tmem106a
cellular response to transforming growth factor beta stimulus	0.00037	3	Actr3,Adam9,Arap1,Arrb2,Bmpr1b,Ccl2,Cilp,Col1a1,Col1a2,Col3a1,Cx3cr1,Dab2,Dbn1,Edn1,Fbn1,Mef2c,Nrros,Pdgfd,Postn,Runx1,Scx,Serpine1,Sfrp1,Smad9,Src,Tgfb1,Tgfb2,Tgfbr1,Tgfbr2,Wnt5a,Zmiz1	Col1a1,Col3a1,Runx1,Sfrp1
leukocyte adhesion to vascular endothelial cell	0.00037	2	Ccr2,Cx3cr1,Ext1,Gcnt1,Itga4,Itgam,Lep,Rock1,Sele,Sell,Selp,Selplg,Tnf,Vcam1	Cx3cr1,Itgam,Sele,Selp,Vcam1
heart morphogenesis	0.00037	2	Angpt1,Bmpr1a,Cav3,Ccm2l,Chd7,Col2a1,Cpe,Dll4,Dsp,Eng,Fat4,Fgfr2,Flna,Flrt2,Fzd1,Hand2,Heg1,Hey1,Hey2,Id2,Ihh,Ly6e,Mef2c,Myom1,Nfatc1,Notch1,Nrp2,Olfm1,Prox1,Ptch1,Rbp4,Robo1,Ryr1,S1pr1,Sema3c,Slc8a1,Slit2,Snai1,Sox17,Sox4,Tbx3,Tgfb2,Tgfbr1,Tgfbr2,Wnt16,Zfpm2	Hey1,Tbx3
organonitrogen compound catabolic process	0.00037	2	1500015O10Rik,Aass,Abhd12,Acer2,Acer3,Adamts7,Amdhd2,Anpep,Anxa2,Apobec1,Apoe,Arrb1,Arrb2,Asah1,Asb2,Atp5sl,Bace1,Bckdhb,Blvrb,Capn3,Casp8,Cd44,Cdc34,Cemip,Chil1,Chmp4c,Cln3,Cln8,Ctsa,Ctsb,Ctsc,Ctsd,Ctsh,Ctsk,Ctsl,Ctss,Ctsz,Ddah1,Ddi2,Ece1,Edem1,Edem2,Ext1,Fah,Fbxl22,Fbxo31,Galc,Gba,Gda,Gid4,Gla,Gm2a,Gnpda1,Gpc1,Hecw2,Hexa,Hexb,Hmox1,Hpse,Lamp2,Lgmn,Lyve1,Manba,Mmp12,Mmp13,Mmp3,Moxd1,Mylip,Naga,N…	Abhd12,Acer3,Anpep,Anxa2,Apobec1,Arrb2,Asah1,Blvrb,Cd44,Cemip,Cln8,Ctsa,Ctsb,Ctsc,Ctsd,Ctsh,Ctsk,Ctsl,Ctss,Ctsz,Gba,Gla,Gm2a,Gnpda1,Hexa,Hexb,Hmox1,Hpse,Lamp2,Lgmn,Mmp12,Mmp13,Moxd1,Naga,Nagk,Ncf1,Ncf2,Npl,Nrros,P2rx7,Pde1a,Pla2g15,Pnpla7,Psap,Renbp,Rnf128,Rnf149,Sat1,Sdf2l1,Snx5,Spsb4,Tgfb1,Tnfaip3,Tpp1,Wfs1
regulation of calcium ion transmembrane transport	0.00038	2	Ahr,Ank2,Asph,Cacna1c,Cacna1d,Cacna2d1,Cacnb2,Capn3,Casq1,Cav3,Cemip,Chd7,Cx3cl1,Cxcr3,Cyba,Diaph1,Dmd,F2r,Fgf14,Gm7694,Gpr35,Jph2,Lyn,Myo5a,Ngf,P2ry6,Pik3cg,Plcg2,Psen2,Ptk2b,Ptpn6,Rapgef3,Rrad,Slc8a1,Stac2,Tgfb1,Tgfb2,Tlr9,Tmem110,Ubash3b	Ank2,Cacna1c,Cacnb2,Dmd,Fgf14,Gpr35,Lyn,Plcg2,Ptk2b,Stac2,Tlr9
lipopolysaccharide-mediated signaling pathway	0.00039	2	Ccl12,Ccl3,Cd14,Il1b,Lbp,Lyn,Myd88,Nfkbia,Ptafr,Scarb1,Stat1,Tgfb1,Tlr4,Tnf,Trem2	Cd14,Il1b,Lbp,Lyn,Scarb1
regulation of blood vessel endothelial cell migration	0.00039	3	Adam17,Anxa1,Apoe,Atp2b4,Card10,Cd40,Dll4,Epha2,Gadd45a,Hdac9,Hif1a,Hmox1,Igf1,Igf2,Mef2c,Mmrn2,Nfe2l2,Notch1,P2rx4,Pdgfb,Plk2,Prcp,Prkd2,Ptgs2,Rgcc,Tgfb1,Thbs1,Tmsb4x,Tnf,Vash1	No common gene
glycosphingolipid metabolic process	0.0004	2	B3galt1,B4galnt1,B4galt5,B4galt6,Galc,Gba,Gla,Gm2a,Hexa,Hexb,Naga,Neu1,Psap,St6galnac4	B4galt5,B4galt6,Gba,Gla,Gm2a,Hexa,Hexb,Naga,Psap,St6galnac4
regulation of endothelial cell proliferation	0.0004	3	Adam17,Apoe,Ccl12,Ccl2,Ccl24,Col4a3,Cxcl12,Cxcr3,Cyba,Dll4,Ecm1,Eng,F3,Fgfr3,Flt1,Flt4,Hmox1,Htr2b,Igf1,Igf2,Itga4,Lep,Mdk,Mef2c,Nr2f2,Nras,Pdgfb,Prkd2,Rgcc,Sema5a,Sparc,Stat1,Stat3,Sulf1,Tgfbr1,Thbs1,Tnf,Vash1,Vegfb,Wnt5a,Xdh	No common gene
positive regulation of cell growth	0.0004	2	Acsl4,Adam10,Adam17,Apoe,Bdnf,Cd38,Cdh4,Cfl1,Crabp2,Cxcl12,Cxcl16,Cxcr4,Cyba,Cyfip1,Edn1,Flt4,Fn1,Hbegf,Hcls1,Hpn,Igf1,Lef1,Lrp1,Mmp14,Mtpn,Ngf,Ntrk3,Ptk2b,Sdcbp,Sema4d,Sema5a,Sfrp1,Sgk1,Shtn1,Sphk1,Tgfb2,Tgfbr1,Trpv2,Wisp1	Cd38,Cfl1,Crabp2,Cxcl16,Cyba,Edn1,Fn1,Hcls1,Lrp1,Mmp14,Mtpn,Ngf,Sdcbp,Sfrp1,Sphk1,Trpv2,Wisp1
complement activation, classical pathway	0.0004	3	C1qb,C1qc,C1ra,C1s1,C2,C4b,Cd55,Serping1	C1ra,C2,Serping1
positive regulation of fibroblast proliferation	0.00042	2	Anxa2,Btc,Cd74,Cdk6,Cdkn1a,E2f1,Ereg,Fn1,Fndc3b,Igf1,Nras,Pdgfa,Pdgfb,Pdgfc,Pdgfd,Ptprz1,Serpine1,Sphk1,Tgfb1,Tgif1,Wnt5a,Zmiz1	Anxa2,Cdk6,E2f1,Fn1,Nras,Pdgfc,Sphk1,Tgfb1,Tgif1
regulation of B cell differentiation	0.00042	4	Id2,Inpp5d,Mmp14,Nckap1l,Nfam1,Pnp,Ptpn6,Sfrp1,Slamf8,Syk,Tlr9	Nckap1l,Nfam1,Sfrp1,Syk
cellular response to hormone stimulus	0.00042	2	Abhd2,Acod1,Aif1,Anxa1,Apobec1,Aprt,Ar,Ass1,Atp2b1,Ccl2,Cfl1,Csk,Ctsb,Ctsh,Cyba,Cyfip1,Edn1,Eif4ebp1,Eif4ebp2,Enpp1,Esrrb,Fam107a,Foxo1,Grb14,Grb2,Hdac9,Igf1,Igf2,Igfbp2,Il6,Inhba,Inhbb,Junb,Klf9,Lef1,Lep,Lepr,Mef2c,Myo5a,Naip2,Naip6,Ncf2,Nfe2l2,Nkx3-1,Npc1,Nr1d1,Nr1h3,Nr2f2,P2ry6,Padi2,Paqr7,Pgr,Phex,Pik3r3,Plod3,Prkaa2,Prkcd,Prokr1,Ptger2,Ptpn1,Rab31,Rab8b,Ramp1,Rap1b,Rara,Serpinf1,Sfrp1,Sgk1,S…	Anxa1,Apobec1,Aprt,Atp2b1,Ccl2,Cfl1,Ctsb,Ctsh,Cyba,Edn1,Grb2,Igfbp2,Inhbb,Lepr,Myo5a,Naip2,Ncf2,Npc1,P2ry6,Prkaa2,Ptpn1,Rab31,Rab8b,Rap1b,Sfrp1,Tgfb1,Tnc,Ucp2,Ywhah
protein maturation	0.00043	3	Adam10,Adamts2,Aph1c,Atp6ap2,Bak1,C1ra,Casp1,Casp8,Cd5l,Chchd4,Cln3,Cln5,Cpd,Cpxm1,Cpxm2,Cpz,Ctsh,Ctsl,Ctss,Ddi2,Dnajb11,Ece1,Ece2,Ero1lb,F3,F7,Furin,Ihh,Klkb1,Lgmn,Mmp14,Naa20,Naa30,Naa50,Nlrc4,P2rx7,Pcsk5,Perp,Plat,Plau,Prss12,Psen2,Ptch1,Spcs3,Srgn,Tmprss9,Tspan14,Vsir	C1ra,Cpz,F3
cellular response to interferon-beta	0.00044	1	Acod1,Cdc34,Ifi203,Ifi204,Ifi205,Mnda,Mndal,Pydc3,Stat1,Tmem173	n/a (just one condition)
positive regulation of neuron death	0.00044	3	Apoe,Bace1,Bcl2l11,C1qa,Casp8,Ccl3,Cdc34,Clu,Ctsz,Egln1,Fcgr2b,Fgfr3,Grn,Il1b,Itgam,Kcnma1,Map3k11,Mcl1,Ncf2,Nos1,Nupr1,Pawr,Pitx3,Pmaip1,Ptprz1,Tgfb2,Tlr4,Tlr6,Tnf,Tnfrsf1a,Trpm2,Tyrobp,Wnt5a	C1qa,Ctsz,Fcgr2b,Itgam,Ncf2,Tyrobp
positive regulation of neuron differentiation	0.00044	3	Abl2,Actr2,Actr3,Adam17,Apoe,Atp1b2,Baiap2,Bdnf,Camk1,Camk1d,Ccr5,Cdh4,Cdon,Cfl1,Cobl,Crabp2,Cx3cl1,Cxcl12,Cxcl5,Cxcr4,Cyfip1,Dbn1,Dixdc1,Dmd,E430025E21Rik,Etv5,Fbxo31,Fes,Fn1,Fzd1,Fzd4,Gdf6,Gdf7,Gdpd5,Grn,Hcls1,Hgf,Il6,Iqgap1,Itga6,Itpr1,Lif,Lpar1,Lrp1,Ltk,Lyn,Mapk6,Mdk,Mef2c,Nbl1,Neu1,Nfe2l2,Ngf,Ntrk3,P3h1,Plxna1,Plxna3,Plxna4,Plxnb2,Plxnc1,Plxnd1,Prox1,Ptk2b,Ptk7,Ptprd,Ptprf,Ptprz1,Rara,Reln,R…	Gdf6,Hgf,Lrp1,Plxna1,Plxnb2,Scn1b
regulation of muscle system process	0.00044	2	Agt,Aif1,Ank2,Atp2b1,Atp2b4,Cacna1c,Camk2g,Casq1,Cav3,Ctnna3,Dmd,Dmpk,Dsp,Ece1,Edn1,F2r,Fbxo32,Fgf13,Flna,Foxo1,Gucy1a3,Igf1,Igfbp5,Itga2,Kcnj2,Kcnma1,Lmcd1,Mef2c,Mrvi1,Mtpn,Mylk2,Nfatc1,Notch1,Npnt,P2rx4,Pawr,Pde5a,Prkg1,Ptafr,Ptgs2,Rgs4,Rock1,Slc8a1,Sphk1,Tifab,Tnfrsf1a,Tnfrsf1b,Wisp1,Zc3h12a	Ank2,Cacna1c,Ctnna3,Dmd,Fgf13,Gucy1a3,Kcnma1,Mef2c,Mrvi1,Nfatc1,Npnt,Pde5a,Rgs4,Rock1,Tnfrsf1b
positive regulation of transcription, DNA-templated	0.00045	2	Abhd14b,Ablim3,Actr2,Actr3,Acvr1b,Afap1l2,Agt,Ahr,Akna,Apobec1,Apoe,Ar,Arap1,Arhgef2,Arid3a,Armcx3,Arnt2,Arrb1,Asph,Atf3,Bach1,Bambi,Batf,Bcl3,Bmpr1a,Bmpr1b,Camk4,Capn3,Cbx7,Ccl3,Cd38,Cd40,Cd74,Cebpb,Chd6,Chd7,Ciita,Col1a1,Creb5,Cx3cl1,Cxcr3,Dab2,E2f1,Edn1,Egr2,Elf4,Elk3,Ell2,Eng,Erbb4,F2r,F2rl1,Fam129b,Fgf1,Fgfr2,Flcn,Foxo1,Fzd4,Fzd7,Gdf6,Gfi1,Gli1,Glis3,Glmp,Grem1,Hcls1,Helz2,Hexb,Hey1,Hey2,Hhe…	Apoe,Bcl3,Bmpr1a,Bmpr1b,Cd38,Cd74,Chd6,Ciita,Fgf1,Grem1,Hcls1,Ier5,Ihh,Il1b,Irf5,Irf7,Irf8,Itga8,Jak3,Mafb,Mef2c,Meis1,Ncf1,Ndp,Nfatc1,Nfatc2,Nfib,Nfkb2,Nkx3-1,Nos1,Npnt,Nr1h3,Ntf3,Osr1,Pdgfb,Plac8,Pou2f2,Ppp1r12a,Rps6ka1,Runx3,Sbno2,Slc11a1,Smad9,Sox18,Spi1,Ssbp2,Tet1,Thrb,Tlr9,Tmem173
regulation of neutrophil activation	0.00046	4	Abr,Cd300a,Grn,Itgam,Itgb2,Ptafr,Syk,Tnf	Cd300a,Itgb2,Ptafr,Syk
organic anion transport	0.00046	3	Abca1,Abcb4,Abcc3,Abcg1,Ace,Acsl4,Anxa1,Apoa1,Apoc1,Apoe,Atp11a,Bdnf,C2cd2l,Car4,Cln3,Cln8,Emb,Folr2,Gltp,Kcnn4,Lep,Lrrc8c,Nfkbie,Nos2,Osbpl8,P2rx7,Pdpn,Pitpna,Pitpnm2,Pla2g2d,Pla2g4a,Plscr1,Pltp,Pqlc1,Pqlc2,Prkcd,Psap,Rbp4,Scarb1,Sfxn3,Slc11a1,Slc15a4,Slc16a3,Slc16a5,Slc1a1,Slc1a4,Slc1a5,Slc25a13,Slc25a22,Slc25a23,Slc25a24,Slc25a30,Slc25a45,Slc2a1,Slc36a1,Slc37a2,Slc38a3,Slc38a4,Slc38a7,Slc3a2,S…	Abcc3,Abcg1,Anxa1,Folr2,Pdpn,Pltp,Slc11a1,Slc37a2,Slco2a1
response to glucocorticoid	0.00047	2	Adam9,Aif1,Anxa1,Anxa3,Ass1,Atp2b1,Bche,Ccl2,Ccnd1,Cdkn1a,Ctsl,Cxcl2,Edn1,Eif4ebp1,Fam107a,Fibin,Foxo1,Gba,Glb1,Igfbp2,Il1rn,Il6,Klf9,Maob,Mdk,Ntrk3,Ptafr,Ptgs2,Sdc1,Serpinf1,Sgk1,Sparc,Sult1a1,Tgfb1,Tnf	Adam9,Anxa1,Atp2b1,Ccl2,Ctsl,Edn1,Gba,Glb1,Igfbp2,Il1rn,Ptafr,Ptgs2,Sdc1,Tgfb1
detection of molecule of bacterial origin	0.00047	4	Itgav,Lbp,Scarb1,Ssc5d,Tlr1,Tlr2,Tlr4,Tlr6,Trem2	No common gene
pericyte cell differentiation	0.00048	1	Acta2,Epha2,Gpr4,Notch1,Osr1,Pdgfb	n/a (just one condition)
response to peptide hormone	0.00048	2	Anxa1,Apobec1,Apoc3,Aprt,Ass1,Ccl2,Cfl1,Col1a1,Csk,Ctgf,Cyba,Cybb,Cyfip1,Edn1,Egr2,Eif4ebp1,Eif4ebp2,Eif6,Enpp1,Ereg,F7,Foxo1,Gatm,Gcnt1,Grb14,Grb2,Hdac9,Igf1,Igf2,Igfbp5,Il6,Inhbb,Iqgap1,Klf15,Lep,Lyn,Myo5a,Nfe2l2,Nos1,Phex,Pik3r3,Prkcd,Ptgs2,Ptpn1,Rab31,Rab8b,Rap1b,Rbp4,Rock1,Scly,Serpina3g,Serpina3m,Serpina3n,Sgk1,Slc2a1,Slc39a14,Sparc,Src,Stat3,Tgfb1,Timp1,Timp4,Ucp2	Anxa1,Apobec1,Aprt,Ccl2,Cfl1,Col1a1,Cyba,Cybb,Edn1,Egr2,F7,Gatm,Grb2,Inhbb,Iqgap1,Myo5a,Ptgs2,Ptpn1,Rab31,Rab8b,Rap1b,Tgfb1,Timp1,Ucp2
regulation of cellular extravasation	0.00048	2	Abr,Adam8,Ccl2,Ccr2,Cxcl12,Fam65b,Icam1,Itga4,Mdk,Pdgfd,Plvap,Ptafr,Ripk3,Sele,Selp	Abr,Adam8,Ccl2,Ptafr,Sele,Selp
negative regulation of neuron projection development	0.00048	2	Actr3,Adam17,Apoe,B2m,Ccr5,Cd38,Cspg4,Ctsz,D8Ertd82e,Dab2,Dpysl3,Epha3,Fat3,Fgf13,Flna,Gfi1,H2-D1,H2-K1,Lrp1,Mag,Map4k4,Mylip,Ngef,Plk2,Ptprz1,Rab29,Rtn4rl2,Sema3a,Sema3c,Sema3d,Sema3g,Sema4d,Sema5a,Sema6b,Sema6c,Sema7a,Wnt5a,Xylt1,Ywhah	Apoe,Cd38,Ctsz,Fgf13,H2-D1,H2-K1,Mylip,Ptprz1,Rtn4rl2,Sema3c,Sema3d,Sema3g,Sema5a,Sema6b
negative regulation of bone remodeling	0.00049	2	Cd38,Csk,Gpr137b,Grem1,Il6,Inpp5d,P2rx7,Sfrp1,Tnfrsf11b,Ubash3b	Cd38,Gpr137b,Inpp5d,P2rx7,Sfrp1,Tnfrsf11b,Ubash3b
glycoside metabolic process	0.00049	1	Akr1a1,Akr1b8,Fuca1,Fuca2,Gba,Gla,Gusb,Naga	n/a (just one condition)
regulation of response to cytokine stimulus	0.0005	1	Adam17,Adar,Casp1,Casp4,Ccdc3,Cd300lf,Cd74,Cxcr4,F2rl1,Gfi1,Il1r2,Il1rn,Il6,Irf7,Mmp12,Padi2,Parp14,Samhd1,Sphk1,Syk,Ticam2,Tlr2,Tlr4,Trem2,Wnt5a	n/a (just one condition)
MAPK cascade	0.0005	2	Agt,Ccl12,Ccl19,Ccl3,Ccr5,Ctsh,Dab2,Ern1,Fgf13,Fgf14,Fgfr3,Htr2b,Igf1,Il1b,Irak4,Itgav,Map3k11,Map3k6,Map4k2,Mapk6,Mdfic,Mef2c,Myd88,Plvap,Ptk2b,Ptpn1,Shank3,Slc11a1,Srpk3,Syk,Taok3,Tgfb1,Tnf,Tnik,Trf,Wnt5a,Zak	Fgf13,Fgf14,Il1b,Mef2c,Plvap,Ptk2b,Slc11a1,Srpk3,Syk,Tnik,Zak
negative regulation of cell projection organization	0.0005	2	Actr3,Adam17,Apoe,B2m,Ccr5,Cd38,Cep97,Cfl1,Coro1b,Cspg4,Ctsz,D8Ertd82e,Dab2,Dpysl3,Epha3,Evl,Fat3,Fgf13,Flna,Gfi1,H2-D1,H2-K1,Itgb1,Lrp1,Mag,Map4k4,Mylip,Ngef,Plk2,Ptprz1,Rab29,Rtn4rl2,Sema3a,Sema3c,Sema3d,Sema3g,Sema4d,Sema5a,Sema6b,Sema6c,Sema7a,Wnt5a,Xylt1,Ywhah	Apoe,Cd38,Ctsz,Evl,Fgf13,H2-D1,H2-K1,Mylip,Ptprz1,Rtn4rl2,Sema3c,Sema3d,Sema3g,Sema5a,Sema6b
regulation of cellular catabolic process	0.0005	2	3110043O21Rik,Acer2,Adam8,Adam9,Anxa2,Apoa1,Apobec1,Apoc1,Apoc3,Apoe,Aqp11,Atp13a2,Atp6v0a1,Axin2,Bcl2l11,Bid,Bok,Casp1,Cln3,Clu,Ctsa,Ctsc,Dab2,Dact1,Daglb,Dap,Dram1,E2f1,Edem1,Edem2,Endog,Esrrb,Fam46c,Foxo1,Furin,Gba,Gpr137b,Gpx1,Hif1a,Hmox1,Htr2b,Igf1,Il10ra,Il1b,Il33,Il6,Lep,Lepr,Lrp1,Mcl1,Mefv,Mettl20,Msn,Myd88,Mylip,Nod1,Npc1,Nupr1,Os9,P2rx7,Pik3cg,Pip4k2a,Pkp1,Plk2,Plk3,Ppp1cb,Prickle1,Prka…	Adam8,Adam9,Anxa2,Apobec1,Atp13a2,Atp6v0a1,Axin2,Bcl2l11,Bid,Clu,Ctsa,Ctsc,Dab2,Daglb,Dram1,E2f1,Fam46c,Gba,Gpr137b,Gpx1,Hmox1,Htr2b,Il10ra,Lepr,Lrp1,Mefv,Npc1,P2rx7,Pip4k2a,Pkp1,Prkaa2,Ptpn1,Rnf180,Sdcbp,Slc11a1,Timp1,Tlr2,Tnfaip3,Tnfrsf1b,Tpcn2,Trem2,Wdr91,Zfand2a
regulation of catabolic process	0.00051	2	1110001J03Rik,3110043O21Rik,Acer2,Adam8,Adam9,Anxa2,Apoa1,Apobec1,Apoc1,Apoc3,Apoe,Aqp11,Asb5,Atp13a2,Atp6v0a1,Axin2,Bcl2l11,Bid,Bok,Casp1,Cblb,Cln3,Clu,Ctsa,Ctsc,Dab2,Dact1,Daglb,Dap,Dram1,E2f1,Edem1,Edem2,Egln1,Eif6,Endog,Esrrb,Fam46c,Foxo1,Furin,Gba,Gpc3,Gpr137b,Gpx1,Hcar2,Hecw2,Hif1a,Hmox1,Htr2b,Igf1,Il10ra,Il1b,Il33,Il6,Lep,Lepr,Lrp1,Mcl1,Mefv,Mettl20,Msn,Myd88,Mylip,Ndufa13,Nkd1,Nod1,Nos2,N…	Adam8,Adam9,Anxa2,Apobec1,Asb5,Atp13a2,Atp6v0a1,Axin2,Bcl2l11,Bid,Clu,Ctsa,Ctsc,Dab2,Daglb,Dram1,E2f1,Fam46c,Gba,Gpr137b,Gpx1,Hmox1,Htr2b,Il10ra,Lepr,Lrp1,Mefv,Npc1,Nsf,P2rx7,Pip4k2a,Pkp1,Prkaa2,Ptpn1,Rnf180,Sdcbp,Slc11a1,Snx1,Timp1,Tlr2,Tnfaip3,Tnfrsf1b,Tpcn2,Trem2,Vsir,Wdr91,Zfand2a
endothelial cell migration	0.00052	2	Adam8,Coro1b,Cxcl13,Emp2,Gpx1,Grem1,Itgav,Itgb1,Itgb2,Loxl2,Mmrn2,Myh9,Nov,Plxnd1,Prkx,Ptk2b,Scarb1,Sox18,Tgfbr1	Adam8,Cxcl13,Grem1,Itgb2,Mmrn2,Ptk2b,Scarb1,Sox18
negative regulation of cell-substrate adhesion	0.00052	1	Acer2,Col1a1,Coro1c,Fam107a,Fzd4,Lrp1,Mmp12,Mmp14,Phldb2,Postn,Serpine1,Src,Thbs1	n/a (just one condition)
response to retinoic acid	0.00053	2	Abca1,Abl2,Acer2,Ccl2,Cd38,Col1a1,Ctsh,Gjb3,Igf2r,Igfbp2,Lep,Ltk,Lyn,Mef2c,Ndufa13,Ntrk3,Osr1,Ptk2b,Ptk7,Rara,Rbp4,Runx1,Serpinf1,Tie1,Tnc	Abca1,Abl2,Ccl2,Cd38,Col1a1,Ctsh,Gjb3,Igf2r,Igfbp2,Ptk7,Runx1,Tnc
positive regulation of growth	0.00054	3	Acsl4,Adam10,Adam17,Agt,Ahr,Apoe,Bbs4,Bdnf,Bmpr1a,C3,Capn3,Cd38,Cdh4,Cfl1,Chd7,Crabp2,Cxcl12,Cxcl16,Cxcr4,Cyba,Cyfip1,Edn1,Efna5,Erbb4,Fgfr2,Flt3,Flt4,Fn1,Gli1,Hbegf,Hcls1,Hey2,Hpn,Igf1,Igf2,Lef1,Lep,Lrp1,Map1b,Mef2c,Mfsd2a,Mmp14,Mtpn,Ncam1,Ngf,Notch1,Ntrk3,Pim1,Ppard,Ppib,Ptk2b,Rag2,Rbpj,Rftn1,Sdcbp,Sema4d,Sema5a,Sema7a,Serpine1,Sfrp1,Sgk1,Sh3pxd2b,Shtn1,Sphk1,Tgfb2,Tgfbr1,Trpv2,Wfs1,Wisp1	Cd38,Cxcl16,Hcls1
negative regulation of tumor necrosis factor production	0.00056	2	Acp5,Arrb2,Bcl3,Cx3cl1,Gpnmb,Havcr2,Igf1,Lbp,Ptpn6,Rara,Sirpa,Tlr4,Tlr6,Tnfaip3,Trem2,Vsir,Zc3h12a	Gpnmb,Sirpa,Trem2,Vsir
cellular response to lipoprotein particle stimulus	0.00057	6	Abcg1,Adam17,Ccl2,Cd68,Cd9,Fcer1g,Itgb1,Itgb2,Myd88,Mylip,Npc1,Smpd3,Syk,Tlr4,Tlr6	Abcg1,Cd68,Itgb2
alcohol metabolic process	0.00057	2	Abca1,Abcg1,Acer2,Acer3,Akr1a1,Akr1b8,Aldh1b1,Aldh3b1,Apoa1,Apobr,Apoc1,Apoc3,Apoe,Asah1,Ch25h,Cln8,Cyp7b1,Degs2,Fgl1,Gba,Gdpd1,Hsd3b7,Ldlrap1,Lep,Lepr,Lima1,Lrp1,Moxd1,Myof,Napepld,Npc1,Npc2,Nudt4,Pgp,Pla2g4a,Plcb2,Plcg2,Plcl2,Plpp2,Ppip5k1,Prkaa2,Ptafr,Rbp4,Scarb1,Slc37a2,Soat1,Sphk1,Sptlc2,Srd5a3,Vldlr	Abca1,Abcg1,Acer3,Aldh3b1,Apobr,Asah1,Ch25h,Cln8,Fgl1,Gba,Gdpd1,Lepr,Lrp1,Moxd1,Myof,Npc1,Plcl2,Plpp2,Prkaa2,Ptafr,Slc37a2,Soat1,Sphk1,Vldlr
regulation of nucleobase-containing compound metabolic process	0.00057	1	Abhd14b,Ablim3,Acod1,Actn1,Adam8,Adora2a,Agt,Akna,Apoe,Arhgef2,Arhgef5,Armcx3,Asph,Atp2b4,Bambi,Bcl3,Bmpr1a,Bmpr1b,Brip1,Cacna1d,Cbx5,Cbx6,Cd200,Cd38,Cd74,Cdk18,Cdkn1a,Cebpb,Chd6,Chd7,Ciita,Cirbp,Creb5,Dact1,Ddi2,Dkk3,Dll4,Dmd,Dnajb5,Eid1,Eng,Fcgr2b,Fgf1,Fgfr2,Fgfr3,Flcn,Flna,Foxo1,Foxp2,Fzd7,Grem1,Havcr2,Hck,Hcls1,Hdac9,Helz2,Hey1,Hey2,Hif3a,Hist2h2aa1,Hmgn1,Hmgn2,Hmgn3,Hyal2,Icam1,Id2,Id4,Ier5,…	n/a (just one condition)
positive regulation of lymphocyte migration	0.00059	1	Adam10,Adam17,Adam8,Aif1,Ccl3,Ccl4,Ccl7,Ccr2,Cxcl12,Cxcl13,Itga4,Lgals9,Ptk2b,Wnt5a	n/a (just one condition)
regulation of smooth muscle cell migration	0.00059	4	Ace,Agt,Aif1,Arpc2,Bmpr1a,Coro1b,Dock7,F3,Igf1,Igfbp3,Igfbp5,Iqgap1,Itga2,Lpar1,Lrp1,Mdk,Mef2c,Myo5a,Nfe2l2,P2ry6,Pcsk5,Pdgfa,Pdgfb,Pdgfd,Pgr,Plau,Plxna1,Postn,Ppard,Prkg1,Rapgef3,Rbpj,S100a11,Serpine1,Slit2,Sorl1,Src,Tmsb4x,Wisp1	No common gene
negative regulation of neuron death	0.00059	2	Adam8,Apoe,Arrb1,Arrb2,Bdnf,Bok,C5ar1,Ccl12,Cd200r1,Cebpb,Cln3,Cntfr,Cpeb4,Crlf1,Cx3cl1,Cx3cr1,F2r,Fam134b,Gba,Gpnmb,Grn,Hif1a,Hmox1,Hyou1,Igf1,Il6,Itpr1,Lgmn,Lrp1,Mag,Mdk,Mef2c,Mt1,Ngf,Nos1,Nrbp2,Ntf3,Ppt1,Ptk2b,Ptprz1,Rock1,Serpinf1,Stat3,Tnfrsf1b,Unc5b,Vegfb,Wfs1	Adam8,Arrb2,Cd200r1,Crlf1,Cx3cl1,Cx3cr1,F2r,Gba,Gpnmb,Grn,Hmox1,Lgmn,Lrp1,Ngf,Tnfrsf1b,Unc5b,Wfs1
positive regulation of pattern recognition receptor signaling pathway	0.0006	1	Cyba,Dhx58,F2rl1,Lbp,Nr1h3,Pik3ap1,Ticam2,Tlr1,Tlr2,Tlr4,Tlr9,Treml4,Wdfy1	n/a (just one condition)
myelination	0.00061	2	Acer3,Adgrg6,B4galt5,B4galt6,Cd9,Clu,Cxcr4,Degs1,Egr2,Galc,Gpc1,Hexa,Hexb,Itgb4,Jam3,Mag,Mpdz,Myo5a,Nab2,Ntf3,Ntrk3,Psap,Tgfb1,Tlr2,Tnfrsf21,Tppp,Tspan2,Xk	Acer3,B4galt5,B4galt6,Clu,Egr2,Hexa,Hexb,Myo5a,Psap,Tgfb1,Tlr2
cardiac septum development	0.00062	2	Bmpr1a,Chd7,Eng,Fgfr2,Fzd1,Heg1,Hey1,Hey2,Id2,Lrp1,Ltbp1,Myh10,Nfatc1,Notch1,Nrp2,Pcsk5,Pde2a,Prox1,Robo1,Sema3c,Slit2,Sox4,Tbx3,Tgfb2,Tgfbr1,Tgfbr2,Zfpm2	Hey1,Tbx3
regulation of granulocyte chemotaxis	0.00062	4	Bst1,C3ar1,C5ar1,Camk1d,Ccl19,Ccl2,Cd74,Cmklr1,Cx3cl1,Edn1,Fam65b,Il1b,Jam3,Lbp,Mdk,Mpp1,Nckap1l,Sell,Slit2,Thbs1	Nckap1l
negative regulation of supramolecular fiber organization	0.00063	3	Apoe,Arap1,Arhgef2,Bbs4,Capg,Capzb,Cav3,Cdh5,Cfl1,Clu,Dbn1,Eml2,Eps8,Evl,Fgf13,Gsn,Hdgfrp3,Hip1r,Kank2,Kank3,Map1a,Map1b,Mkks,Myoc,Phldb2,Plekhh2,Prkcd,S1pr1,Sgk1,Shank3,Slit2,Sptb,Ssh3,Tlr2,Tmeff2,Tmod4,Tmsb10,Tmsb4x,Vill,Was	Kank3
positive regulation of macromolecule biosynthetic process	0.00063	2	Abhd14b,Ablim3,Actn1,Actr2,Actr3,Acvr1b,Afap1l2,Agt,Ahr,Akna,Apobec1,Apoe,Ar,Arap1,Arhgef2,Arid3a,Armcx3,Arnt2,Arrb1,Arrb2,Asph,Atf3,Bach1,Bambi,Batf,Bcl3,Bmpr1a,Bmpr1b,C1qtnf2,C3ar1,Camk4,Capn3,Cbx7,Ccl19,Ccl2,Ccl3,Cd38,Cd40,Cd74,Cebpb,Chd6,Chd7,Ciita,Cirbp,Col1a1,Creb5,Cx3cl1,Cxcr3,Dab2,Dyrk2,E2f1,Edn1,Egr2,Eif6,Elf4,Elk3,Ell2,Eng,Erbb4,F2r,F2rl1,Fam129a,Fam129b,Fgf1,Fgfr2,Flcn,Foxo1,Fzd4,Fzd7,…	Apoe,Bcl3,Bmpr1a,Bmpr1b,C1qtnf2,Cd38,Cd74,Chd6,Ciita,Fgf1,Grem1,Hcls1,Ier5,Ihh,Il1b,Irf5,Irf7,Irf8,Itga8,Jak3,Mafb,Mef2c,Meis1,Ncf1,Ndp,Nfatc1,Nfatc2,Nfib,Nfkb2,Nkx3-1,Nos1,Npnt,Nr1h3,Ntf3,Osr1,Pdgfb,Plac8,Pou2f2,Ppp1r12a,Ptk2b,Ramp1,Rbms3,Rbpms,Rps6ka1,Runx3,Sbno2,Slc11a1,Smad9,Sox18,Spi1,Ssbp2,Syk,Tet1,Thrb,Tlr9,Tmem173
lipid catabolic process	0.00063	2	Abhd12,Abhd2,Acer2,Acer3,Acox3,Akr1b8,Aoah,Apoc3,Apoe,Asah1,Cyp4f18,Daglb,Ddhd1,Ech1,Galc,Gba,Gdpd1,Gla,Gm2a,Hexa,Hexb,Hint2,Hsd17b11,Hsd3b7,Lep,Lipa,Lipg,Lrp1,Naga,Napepld,Nceh1,Neu1,Pla1a,Pla2g15,Pla2g2d,Pla2g4a,Pla2g4e,Pla2g7,Plbd2,Plcb2,Plcg2,Pnpla7,Ppt1,Psap,Scarb1,Sgpl1,Spp1,Srd5a3,Ugt1a7c,Ywhah	Abhd12,Acer3,Asah1,Daglb,Gba,Gdpd1,Gla,Gm2a,Hexa,Hexb,Lipa,Lrp1,Naga,Nceh1,Pla2g15,Pnpla7,Psap,Spp1,Ywhah
positive regulation of toll-like receptor signaling pathway	0.00063	4	Cd300ld3,Cyba,F2rl1,Lbp,Nr1h3,Pik3ap1,Ticam2,Tlr1,Tlr2,Tlr9,Treml4,Wdfy1	Lbp,Pik3ap1,Tlr9
epithelial cell proliferation	0.00064	4	Ccnd1,Cd34,Cebpb,Col8a1,Col8a2,Epha2,Ern1,Fgfr2,Fgl1,Fst,Hgf,Id2,Igfbp3,Igfbp4,Igfbp5,Il6,Lgr4,Loxl2,Mef2c,Mmp14,Nkx3-1,Nov,Pdgfb,Pik3cb,Ppard,Prkx,Prox1,Ptch1,Rps6ka1,Scarb1,Sema5a,Tnf,Wnt16,Wnt5a	No common gene
cardiac muscle cell action potential	0.00064	1	Ank2,Cacna1c,Cacna1d,Cacna2d1,Cacnb2,Cav3,Dmd,Kcna5,Kcnd3,Kcnh2	n/a (just one condition)
nervous system process	0.00065	1	Abl2,Abr,Actr2,Ap1s2,Apoe,Arrb2,B2m,Bche,C5ar1,Cacna1c,Cacnb2,Camk4,Casp1,Ccl2,Ccr2,Ceacam16,Cemip,Chst10,Cln3,Cln5,Cln8,Cnr2,Col1a1,Col2a1,Csmd1,Cx3cl1,Cx3cr1,Cxcl12,Cxcr4,Cyfip1,Cyp7b1,Diaph1,Dll4,Edn1,Egr2,Fam134b,Fgf13,Fgf14,Foxp2,Fzd4,Gabra3,Gatm,Gba,Gjb4,Gjc1,Gm2a,Gpr88,Gpx1,Hexa,Hexb,Hpn,Icam1,Igf1,Il1b,Il1rn,Itga2,Itga8,Itpr3,Jam3,Kcnab1,Kcnab2,Kcnma1,Kcnq4,Lamb1,Lef1,Lgmn,Lum,Mag,Man2b1,…	n/a (just one condition)
T cell activation involved in immune response	0.00065	1	Apbb1ip,Batf,Bcl3,Cd74,Clec4d,Clec4e,F2rl1,Fcer1g,Icam1,Il6,Lcp1,Lef1,Ly9,Psen2,Slc11a1,Stat3,Tgfb1	n/a (just one condition)
release of sequestered calcium ion into cytosol	0.00065	2	Ccl19,Ccl3,Ccr5,F2r,Htr2b,Itgav,Itpr1,Itpr3,Mcoln2,Mcoln3,P2rx7,Plcb2,Plcg2,Plcl2,Rasa3,Slc8b1,Tpcn2,Trpm2	Ccl3,Ccr5,F2r,Htr2b,Mcoln2,Mcoln3,P2rx7,Plcl2,Slc8b1,Tpcn2
production of molecular mediator involved in inflammatory response	0.00066	3	Adam17,Alox5ap,Btk,Cd300a,Fcer1g,Il4ra,Lyn,Slc7a2,Syk,Tlr4	Alox5ap,Cd300a,Fcer1g,Syk
wound healing involved in inflammatory response	0.00066	2	Ccr2,Cd44,F2r,Hif1a,Hmox1,Il1a,Timp1	Cd44,F2r,Hmox1,Il1a,Timp1
glycoside catabolic process	0.00066	2	Fuca1,Fuca2,Gba,Gla,Gusb,Naga	Fuca1,Fuca2,Gba,Gla,Gusb,Naga
regulation of transmembrane transporter activity	0.00067	1	Ank2,Asph,Atp1b2,Cacna1d,Cacna2d1,Cacnb2,Cav3,Dmd,Fgf14,Fhl1,Gm7694,Gpr35,Itgb1,Jph2,Kcnab1,Mef2c,Osr1,Pim1,Plcg2,Prkg1,Ptk2b,Rapgef3,Rrad,Shank3,Slmap,Stac2,Tlr9,Tmsb4x,Wwp2	n/a (just one condition)
regulation of osteoblast differentiation	0.00068	2	Ahr,Atp6ap1,Axin2,Bmpr1a,Bmpr1b,Cd276,Cdk6,Cebpb,Clic1,Cthrc1,Cyr61,Fam20c,Fndc3b,Gdf10,Gli1,Grem1,Id2,Ifi204,Ifitm1,Igf1,Igfbp5,Il6,Lmna,Mef2c,Nfatc1,Npnt,Rassf2,Runx2,Sema4d,Sfrp1,Tnf,Tnn,Wisp1	Axin2,Cd276,Cdk6,Clic1,Cthrc1,Sfrp1,Tnn,Wisp1
artery development	0.00068	1	Adgrf5,Apoe,Bmpr1a,Chd7,Dll4,Eng,Hey1,Hey2,Ltbp1,Myh10,Mylk,Nkx3-1,Notch1,Pde2a,Tgfb2,Tgfbr1	n/a (just one condition)
positive regulation of leukocyte apoptotic process	0.00071	1	Adam8,Anxa1,Cd44,Hcar2,Jak3,Lyn,Mef2c,P2rx7,Pik3cb,Pik3cd,Siglec1,Wnt5a	n/a (just one condition)
regulation of Ras protein signal transduction	0.00071	2	Abca1,Adgrg1,Apoe,Arap3,Arhgef2,Arhgef25,Arrb1,Col3a1,Cyth1,Cyth4,D8Ertd82e,Ephb2,Eps8,Flcn,Gpr35,Gpr4,Heg1,Itgb1,Kank2,Lpar1,Lpar6,Mcf2l,Myoc,Notch1,Rasa3,Rasa4,Rasip1,Robo1,Scai,Sh2b2,Tgfb2	Apoe,Cyth4,Gpr35,Gpr4,Rasa3
osteoblast differentiation	0.00072	3	Adar,Ccl3,Clec5a,Col1a1,Creb3l1,Cyr61,Epha2,Fzd1,Gdf10,Gli1,Gpnmb,Hey1,Igf1,Igf2,Igfbp5,Ihh,Junb,Lef1,Lgr4,Lox,Mef2c,Myoc,Rspo2,Runx2,Sfrp1,Sh3pxd2b,Snai1,Spp1,Tmem119,Tnn,Wisp1	Col1a1,Sfrp1
calcium ion transport into cytosol	0.00072	2	Cacna1c,Ccl19,Ccl3,Ccr5,F2r,Htr2b,Itgav,Itpr1,Itpr3,Mcoln2,Mcoln3,P2rx7,Plcb2,Plcg2,Plcl2,Rasa3,Slc8a1,Slc8a2,Slc8b1,Tpcn2,Trpm2,Trpv2	Ccl3,Ccr5,F2r,Htr2b,Mcoln2,Mcoln3,P2rx7,Plcl2,Slc8b1,Tpcn2,Trpv2
regulation of morphogenesis of an epithelium	0.00073	5	Abl2,Adamts12,Ar,Btbd7,Celsr1,Cthrc1,Dab2,Dact1,Etv5,Fgf1,Fgf7,Fzd1,Gpc3,Grem1,Hgf,Itgax,Lgr4,Lif,Mdk,Nkd1,Ntn4,Pdgfa,Pdgfra,Phldb2,Plekha4,Ptk7,Sfrp1,Sfrp2,Sfrp5,Sulf1,Tgfb1,Tnf,Wnt2b,Wnt5a,Wnt9b	Sfrp1
negative regulation of innate immune response	0.00073	1	Acod1,Adar,Arrb2,Ccr1,Clec2d,Dhx58,Grn,H2-T23,Havcr2,Lgals9,Mmp12,Parp14,Samhd1,Sh2d1b1,Slamf8,Tnfaip3	n/a (just one condition)
epithelial cell differentiation	0.00074	3	Abl2,Acta2,Agt,Anxa1,Anxa4,Ar,Asah1,B4galt1,Basp1,Ccdc88c,Cd63,Cdk6,Cdkn1a,Cebpb,Ctsb,Ctsl,Cxcr4,Cyp1a1,Dab2,Dact2,Dmd,Dsp,Eng,Epha2,Erbb4,Ext1,F2rl1,Fam20c,Fam65b,Fgfr2,Fgfr3,Flna,Fndc3b,Fzd7,Gfi1,Gli1,Gpat4,Gpr4,Gpx1,Grem1,Heg1,Hey1,Hey2,Hhex,Hif1a,Hoxa5,Icam1,Id2,Igf1,Ihh,Il1a,Iqgap1,Itga2,Jag2,Kcnma1,Klf15,Klf2,Lbh,Lef1,Mcoln3,Mef2c,Msn,Myd88,Myo1e,Myo7a,Myo9a,Nfib,Notch1,Notch4,Nr2f2,Ntrk3,P…	Myo7a
calcium ion transmembrane import into cytosol	0.00074	2	Ccl19,Ccl3,Ccr5,F2r,Htr2b,Itgav,Itpr1,Itpr3,Mcoln2,Mcoln3,P2rx7,Plcb2,Plcg2,Plcl2,Rasa3,Slc8a2,Slc8b1,Tpcn2,Trpm2,Trpv2	Ccl3,Ccr5,F2r,Htr2b,Mcoln2,Mcoln3,P2rx7,Plcl2,Slc8b1,Tpcn2,Trpv2
negative regulation of neuron apoptotic process	0.00074	2	Adam8,Apoe,Arrb1,Arrb2,Bdnf,Bok,C5ar1,Ccl12,Cebpb,Cln3,Cntfr,Cpeb4,Crlf1,Cx3cl1,Cx3cr1,F2r,Fam134b,Gba,Grn,Hif1a,Hmox1,Hyou1,Lgmn,Lrp1,Mag,Mdk,Mef2c,Mt1,Ngf,Nos1,Nrbp2,Ntf3,Ppt1,Ptk2b,Ptprz1,Rock1,Unc5b,Vegfb,Wfs1	Adam8,Arrb2,Crlf1,Cx3cl1,Cx3cr1,F2r,Gba,Grn,Hmox1,Lgmn,Lrp1,Ngf,Unc5b,Wfs1
endothelial cell differentiation	0.00074	1	Agt,Dmd,Eng,Hey1,Hey2,Icam1,Notch1,Notch4,Pde2a,Rapgef3,Robo4,S1pr1,Sox17,Sox18	n/a (just one condition)
aorta development	0.00075	2	Bmpr1a,Chd7,Col3a1,Cxcr4,Dll4,Eng,Hey1,Hey2,Lep,Lrp1,Ltbp1,Myh10,Mylk,Nkx3-1,Pde2a,Plxnd1,Prickle1,Sox4,Tgfb2	Bmpr1a,Dll4,Myh10,Mylk,Nkx3-1
positive regulation of collagen metabolic process	0.00075	3	Arrb2,Ccl2,Creb3l1,Ctgf,Eng,F2r,Ihh,Itga2,Ltbp1,Pdgfb,Rgcc,Scx,Serpine1,Tgfb1,Tgfb3,Vsir	Vsir
lymphocyte homeostasis	0.00075	1	Ahr,Bak1,Bcl2l11,Jak3,Lyn,Mef2c,Nckap1l,P2rx7,Pik3cd,Pirb,Pmaip1,Rag1,Ripk3,Spns2,Tgfb1,Tnfaip3,Tnfrsf23	n/a (just one condition)
actin-mediated cell contraction	0.00075	1	Ank2,Cacna1c,Cacna1d,Cacna2d1,Cacnb2,Cav3,Emp2,Kcna5,Kcnd3,Kcnh2,Myl6,Rock1	n/a (just one condition)
regulation of lipid transport	0.00076	6	1500015O10Rik,Abca1,Abca7,Abcb4,Abcg1,Acsl4,Agt,Anxa2,Apoa1,Apoc1,Apoe,C1qtnf1,Cyp4f18,Dab2,Dgat1,Edn1,Eepd1,Igfbp3,Il1a,Il1b,Itgav,Ldlrap1,Lep,Lipg,Lrp1,Nfkbia,Nkx3-1,Nr1h3,Nucb2,P2rx7,Pltp,Prkcd,Ptch1,Runx1,Spp1,Syk,Thbs1,Tnfrsf11a	Abcg1,Pltp
positive regulation of RNA metabolic process	0.00077	2	Abhd14b,Ablim3,Actn1,Actr2,Actr3,Acvr1b,Afap1l2,Agt,Ahr,Akna,Apobec1,Apoe,Ar,Arap1,Arhgef2,Arid3a,Armcx3,Arnt2,Arrb1,Asph,Atf3,Bach1,Bambi,Batf,Bcl3,Bmpr1a,Bmpr1b,Camk4,Capn3,Cbx7,Ccl3,Cd38,Cd40,Cd74,Cebpb,Chd6,Chd7,Ciita,Cirbp,Col1a1,Creb5,Cx3cl1,Cxcr3,Dab2,E2f1,Edn1,Egr2,Elf4,Elk3,Ell2,Eng,Erbb4,Ern1,F2r,F2rl1,Fam129b,Fgf1,Fgfr2,Flcn,Foxo1,Fzd4,Fzd7,Gdf6,Gfi1,Gli1,Glis3,Glmp,Grem1,Hcls1,Helz2,H…	Apoe,Bcl3,Bmpr1a,Bmpr1b,Cd38,Cd74,Chd6,Ciita,Fgf1,Grem1,Hcls1,Ier5,Ihh,Il1b,Irf5,Irf7,Irf8,Itga8,Jak3,Mafb,Mef2c,Meis1,Ncf1,Ndp,Nfatc1,Nfatc2,Nfib,Nfkb2,Nkx3-1,Nos1,Npnt,Nr1h3,Ntf3,Osr1,Pdgfb,Plac8,Pou2f2,Ppp1r12a,Rbpms,Rock1,Rps6ka1,Runx3,Sbno2,Slc11a1,Smad9,Sox18,Spi1,Ssbp2,Tet1,Thrb,Tlr9,Tmem173,Tnfrsf1b,Zc3h12d
positive regulation of nucleic acid-templated transcription	0.00077	2	Abhd14b,Ablim3,Actn1,Actr2,Actr3,Acvr1b,Afap1l2,Agt,Ahr,Akna,Apobec1,Apoe,Ar,Arap1,Arhgef2,Arid3a,Armcx3,Arnt2,Arrb1,Asph,Atf3,Bach1,Bambi,Batf,Bcl3,Bmpr1a,Bmpr1b,Camk4,Capn3,Cbx7,Ccl3,Cd38,Cd40,Cd74,Cebpb,Chd6,Chd7,Ciita,Col1a1,Creb5,Cx3cl1,Cxcr3,Dab2,E2f1,Edn1,Egr2,Elf4,Elk3,Ell2,Eng,Erbb4,F2r,F2rl1,Fam129b,Fgf1,Fgfr2,Flcn,Foxo1,Fzd4,Fzd7,Gdf6,Gfi1,Gli1,Glis3,Glmp,Grem1,Hcls1,Helz2,Hexb,Hey1,He…	Apoe,Bcl3,Bmpr1a,Bmpr1b,Cd38,Cd74,Chd6,Ciita,Fgf1,Grem1,Hcls1,Ier5,Ihh,Il1b,Irf5,Irf7,Irf8,Itga8,Jak3,Mafb,Mef2c,Meis1,Ncf1,Ndp,Nfatc1,Nfatc2,Nfib,Nfkb2,Nkx3-1,Nos1,Npnt,Nr1h3,Ntf3,Osr1,Pdgfb,Plac8,Pou2f2,Ppp1r12a,Rbpms,Rps6ka1,Runx3,Sbno2,Slc11a1,Smad9,Sox18,Spi1,Ssbp2,Tet1,Thrb,Tlr9,Tmem173
negative regulation of extrinsic apoptotic signaling pathway	0.00077	2	Ar,Col2a1,Cx3cl1,Cx3cr1,Dab2,Fcmr,Gpx1,Hgf,Hmox1,Icam1,Igf1,Il1b,Itga6,Itgav,Lgals3,Lmna,Mcl1,Pea15a,Serpine1,Src,Tgfbr1,Tnf,Tnfaip3,Tnfrsf23,Unc5b	Cx3cl1,Cx3cr1,Dab2,Gpx1,Hgf,Hmox1,Lgals3,Tnfaip3,Tnfrsf23,Unc5b
positive regulation of response to cytokine stimulus	0.0008	1	Adam17,Casp1,Casp4,Cd300lf,Cd74,Cxcr4,Gfi1,Irf7,Mmp12,Parp14,Ticam2,Tlr2,Tlr4,Trem2,Wnt5a	n/a (just one condition)
actin nucleation	0.0008	2	Actr2,Actr3,Arpc1b,Arpc2,Arpc3,Arpc4,Arpc5,Evl,Fmn1,Gsn,Iqgap2,Lmod1	Actr2,Actr3,Arpc1b,Arpc4,Arpc5,Evl,Fmn1
response to vitamin D	0.0008	2	Atp2b1,Fes,Phex,Ptgs2,Sfrp1,Spp1,Tgfb1,Tnc,Tpcn2,Trim25,Vdr	Atp2b1,Fes,Ptgs2,Sfrp1,Spp1,Tgfb1,Tnc,Tpcn2
negative regulation of tissue remodeling	0.0008	2	Abr,Cd38,Csk,Gpr137b,Grem1,Il6,Inpp5d,P2rx7,Sfrp1,Tnfrsf11b,Ubash3b	Abr,Cd38,Gpr137b,Inpp5d,P2rx7,Sfrp1,Tnfrsf11b,Ubash3b
positive regulation of ion transmembrane transport	0.0008	1	Agt,Ank2,Asph,Atp1b2,Cacna1c,Cacna1d,Cacna2d1,Cacnb2,Dmd,Fgf14,Flna,Itgb1,Jph2,Kcnh2,Kcnmb1,Nos1,Plcg2,Prkg1,Rapgef3,Shank3,Slc9a3r2,Stac2,Tmsb4x	n/a (just one condition)
regulation of lipid localization	0.00081	3	1500015O10Rik,Abca1,Abca7,Abcb4,Abcg1,Abhd5,Acsl4,Agt,Anxa2,Apoa1,Apoc1,Apoe,C3,Cyp4f18,Dab2,Edn1,Eepd1,Fitm2,Igfbp3,Il1a,Il1b,Itgav,Ldlrap1,Lep,Lipg,Lrp1,Msr1,Nfkbia,Nkx3-1,Nr1h3,Nucb2,Osbpl11,Osbpl8,P2rx7,Pltp,Ppard,Prkcd,Runx1,Scarb1,Spp1,Syk,Thbs1,Tnfrsf11a,Zc3h12a	Abca1,Abcg1,Pltp,Syk
regulation of cytokine-mediated signaling pathway	0.00082	1	Adam17,Adar,Casp1,Casp4,Ccdc3,Cd300lf,Cd74,Cxcr4,F2rl1,Gfi1,Il1r2,Il1rn,Il6,Irf7,Mmp12,Padi2,Parp14,Samhd1,Sphk1,Syk,Ticam2,Trem2,Wnt5a	n/a (just one condition)
camera-type eye development	0.00082	1	Aldh1a3,Angptl7,Cc2d2a,Cdon,Cfh,Col8a2,Cyp1b1,Egfr,Ephb2,Fbn1,Fzd4,Gas1,Pdgfra,Serpinf1,Unc45b	n/a (just one condition)
negative regulation of cellular biosynthetic process	0.00083	1	Abca7,Acer2,Atp2b4,Bcl3,Cbx5,Cbx6,Cd38,Cdkn1a,Ceacam1,Cebpb,Ciita,Cirbp,Dact1,Dkk3,Dll4,Dnajb5,Eid1,Eif4ebp1,Eif4ebp2,Eng,Fgfr2,Fgfr3,Flcn,Flna,Foxo1,Foxp2,Grem1,Hcls1,Hdac9,Hey1,Hey2,Hif3a,Hist2h2aa1,Hmgn2,Id2,Id4,Ifi203,Ifi204,Ifi205,Il1b,Irf8,Jak3,Jph2,Kank2,Klf2,Lbh,Lmcd1,Lrrfip1,Mbd1,Mef2c,Mnda,Mndal,Morf4l1,Mpv17l,Nfatc1,Nfatc2,Nfib,Nfkb2,Nkx3-1,Notch1,Notch4,Nr1h3,Osr1,Parp14,Pawr,Pbxip1,P…	n/a (just one condition)
cellular response to peptide	0.00083	2	Apobec1,Aprt,Ass1,Bace1,Bcl2l11,Casp4,Ccl2,Cfl1,Csk,Cyba,Cyfip1,Edn1,Eif4ebp1,Eif4ebp2,Enpp1,Fcgr2b,Foxo1,Grb14,Grb2,Hdac9,Icam1,Igf1,Igf2,Il6,Inhbb,Itga4,Klf15,Lep,Lgmn,Lrp1,Myo5a,Nfe2l2,Nod1,Pik3r3,Prkcd,Ptpn1,Rab31,Rab8b,Rap1b,Sgk1,Slc39a14,Src,Stat3,Tgfb1,Tlr4,Tlr6,Trem2,Ucp2,Vcam1	Apobec1,Aprt,Bcl2l11,Casp4,Ccl2,Cfl1,Cyba,Edn1,Fcgr2b,Grb2,Inhbb,Lgmn,Lrp1,Myo5a,Ptpn1,Rab31,Rab8b,Rap1b,Tgfb1,Tlr4,Trem2,Ucp2,Vcam1
activation of cysteine-type endopeptidase activity involved in apoptotic process	0.00084	1	Bak1,Bcl2l11,Bid,Bok,Casp8,Col4a3,Ctsh,F2r,F3,Ngf,Nkx3-1,Nlrc4,Nlrp1b,Nlrp3,Nod1,Pmaip1,Slc11a2,Tnf,Xdh	n/a (just one condition)
cellular response to retinoic acid	0.00084	1	Abca1,Abl2,Ccl2,Col1a1,Gjb3,Lep,Ltk,Lyn,Mef2c,Ntrk3,Osr1,Ptk2b,Ptk7,Rara,Serpinf1,Tnc	n/a (just one condition)
granulocyte activation	0.00084	3	Anxa3,Ccl3,Cxcl5,Enpp3,F2rl1,Fcer1g,Fcgr4,Myo1f,Pi4k2a,Prkcd,Stxbp2,Syk,Tyrobp	Fcgr4,Myo1f,Syk,Tyrobp
regulation of B cell receptor signaling pathway	0.00084	4	Cd22,Cd300a,Cmtm3,Fcgr2b,Lpxn,Lyn,Nfam1,Plcl2,Prkch	Cd300a,Fcgr2b,Nfam1
macrophage activation involved in immune response	0.00084	4	Cx3cr1,Grn,Havcr2,Il33,Lbp,Sbno2,Syk,Trem2,Tyrobp	Syk,Tyrobp
placenta development	0.00084	1	Cdkn1c,Cebpb,Ctsb,Ctsl,Cyr61,Egln1,Esrrb,Gjb3,Gjb5,Grb2,Hif1a,Hs6st1,Htra1,Igf2,Itgav,Lif,Pla2g4a,Ptgs2,Rbpj,Serpine1,Slc8a1,Socs3,Ttpa,Vcam1	n/a (just one condition)
detection of bacterium	0.00084	1	Naip2,Naip5,Naip6,Nlrc4,Nod1,Ssc5d,Tlr1,Tlr2,Tlr6	n/a (just one condition)
regulation of collagen metabolic process	0.00085	3	Arrb2,Ccl2,Creb3l1,Ctgf,Eng,F2r,Fgfr3,Fn1,Ihh,Il6,Il6ra,Itga2,Itgb1,Ltbp1,Pdgfb,Ppard,Rapgef3,Rgcc,Scx,Serpine1,Tgfb1,Tgfb3,Vsir	Vsir
negative regulation of interleukin-1 production	0.00087	2	Acp5,Apoa1,Arrb2,Cx3cl1,Cx3cr1,Igf1,Il1r2,Mefv,Nlrc4,Nlrp3,Tnfaip3,Trem2,Zc3h12a	Arrb2,Cx3cl1,Cx3cr1,Mefv,Tnfaip3,Trem2
regulation of myeloid cell apoptotic process	0.00087	1	Adam17,Anxa1,Ccr5,Cd44,Clec5a,Fcer1g,Fcgr2b,Hcar2,Mef2c,Pik3cb,Pik3cd,Thra	n/a (just one condition)
regulation of vascular endothelial growth factor production	0.00087	2	C3,C3ar1,C5ar1,Ccl2,Ccr2,Flt4,Hif1a,Hpse,Il1a,Il1b,Il6,Ndrg2,Ptgs2,Sulf1,Sulf2	C3ar1,Ccl2,Hpse,Il1a,Ptgs2
regulation of ion transmembrane transporter activity	0.00088	1	Ank2,Asph,Atp1b2,Cacna1d,Cacna2d1,Cacnb2,Cav3,Dmd,Fgf14,Fhl1,Gm7694,Gpr35,Itgb1,Jph2,Kcnab1,Mef2c,Osr1,Plcg2,Prkg1,Ptk2b,Rapgef3,Rrad,Shank3,Slmap,Stac2,Tlr9,Tmsb4x,Wwp2	n/a (just one condition)
response to drug	0.00088	3	Abca1,Abcc1,Acer2,Adam10,Adam17,Adssl1,Aim2,Anxa1,Apobec1,Apod,Arrb1,Bche,Bdnf,Calr,Card9,Casp1,Cbx7,Ccl3,Ccl4,Cd38,Cdkn1a,Cybb,Cyp1a1,Cyp2b10,Cyp2e1,Cyp4b1,Edn1,F7,Htr2b,Igf2,Igfbp2,Il1b,Inhba,Itga2,Junb,Kcnh2,Kcnk3,Lcn2,Lox,Lyn,Map1b,Mdk,Mef2c,Mmp2,Mylk,Ncam1,Nckap1l,Nfatc2,Nfe2l2,Nkx3-1,Nos1,Nos2,Npc1,P2rx7,Pam,Pde2a,Ppm1e,Ppp1r12a,Prkaa2,Ptgr1,Rap1b,Rap2a,Rnf149,Serpine1,Sfrp1,Slamf8,Slc1a3,S…	Abca1,Cd38,Cybb
carbohydrate metabolic process	0.00088	2	Akr1a1,Amdhd2,Aoah,Apod,Atf3,B3galt1,B3gnt2,B3gnt3,B3gnt7,B3gnt9,B4galt1,B4galt5,B4galt6,Bpgm,Chil1,Chst1,Chst10,Chst11,Chst2,Ext1,Fabp5,Fuca1,Fuca2,Ganc,Gla,Glb1,Gm2a,Gne,Gnpda1,Gnptab,Gusb,Has1,Hexa,Hexb,Hk3,Igf2,Lep,Lepr,Man2a1,Man2b1,Man2b2,Manba,Myof,Naga,Nagk,Nans,Ndst2,Neu1,Npl,Npy1r,Nr1d1,Pfkfb4,Pgm1,Pgp,Pla2g4a,Ppip5k1,Ppp1cb,Pygb,Pygm,Rbp4,Slc39a14,Slc3a2,St6galnac4,Tnf,Ugt1a7c	Atf3,B3gnt7,B4galt5,B4galt6,Chst11,Chst2,Fabp5,Fuca1,Fuca2,Gla,Glb1,Gm2a,Gnpda1,Gnptab,Gusb,Hexa,Hexb,Hk3,Lepr,Man2b1,Man2b2,Myof,Naga,Nagk,Nans,Npl,Pfkfb4,St6galnac4
positive regulation of Wnt signaling pathway	0.00088	4	Abl2,Atp6ap2,Atp6v0c,Col1a1,Dab2,Dact1,Dixdc1,Dkk2,Egfr,Gpc3,Hhex,Lgr4,Lgr6,Lrrk1,Nkd1,Plekha4,Ptk7,Rbpj,Rspo2,Sema5a,Sfrp1,Sfrp4,Sox4,Src,Sulf1,Sulf2,Tgfb1,Thra,Tlr2,Tnfaip3,Ube2b,Wisp1,Wls,Wnt5a,Xiap,Zeb2	Col1a1,Sfrp1,Tlr2
negative regulation of cellular response to growth factor stimulus	0.00089	3	Adamts12,Adamtsl2,Cd109,Cd59a,Dcn,Fbn1,Fzd1,Glg1,Htra3,Ldlrad4,Mmrn2,Nbl1,Ptprf,Sfrp1,Sfrp2,Slit2,Sulf1,Sulf2	Dcn,Fbn1,Glg1,Sfrp1
response to estradiol	0.00089	2	Anxa1,Arnt2,Arpc1b,Ass1,Bcl2l11,Bid,Calr,Ccl2,Ccnd1,Cd38,Col1a1,Ctgf,Cxcl2,Dnmt3a,Endog,F7,Gpx4,Grn,Igfbp2,Ihh,Il6,Itga2,Lep,Mmp2,Nr2f2,Postn,Ptgs2,Rara,Sfrp1,Stat3,Tgfb1	Anxa1,Arpc1b,Bcl2l11,Bid,Ccl2,Cd38,Col1a1,Dnmt3a,F7,Grn,Igfbp2,Mmp2,Ptgs2,Sfrp1,Tgfb1
positive regulation of production of molecular mediator of immune response	0.00089	1	B2m,Cd244,Cd37,Cd40,Cd74,Clec7a,F2rl1,Fcer1g,H2-T23,Il1b,Il33,Il4ra,Il6,Nlrp3,Rbp4,Scimp,Tgfb1,Tlr2,Tlr4,Tlr9,Tnfsf13,Wnt5a	n/a (just one condition)
negative regulation of peptidase activity	0.00089	2	Anxa2,Anxa8,Arrb1,Arrb2,Bst2,C3,C4b,Cd109,Cd44,Cstb,Ctla2b,Ecm1,Fcmr,Furin,Gpc3,Gpx1,Hgf,Igf1,Il6,Itih3,Itih4,Lef1,Lxn,Mical1,Mkl1,Naip2,Naip5,Naip6,Ngf,Plaur,Ptgs2,Rag1,Renbp,Rock1,Rps6ka1,Serpina3g,Serpina3m,Serpina3n,Serpinb6a,Serpine1,Serpinf1,Spint1,Src,Thbs1,Timp1,Timp2,Timp4,Tnf,Wfdc21	Anxa2,Anxa8,Arrb2,Cd109,Cd44,Cstb,Gpx1,Hgf,Itih4,Naip2,Naip5,Ngf,Plaur,Ptgs2,Renbp,Serpinb6a,Thbs1,Timp1
cellular metabolic process	0.00089	1	1500015O10Rik,Abca1,Abhd12,Abl2,Ablim3,Acan,Acer2,Acer3,Acp2,Acvr1b,Agpat4,Akr1a1,Akr1b8,Aldh18a1,Aldh3b1,Alox5ap,Anapc13,Anpep,Anxa1,Aph1c,Apoa1,Apobec1,Apobr,Apoc3,Aprt,Arrb2,Asah1,Asb5,Atp13a2,Atp5sl,Atp6ap2,Axin2,B3gnt2,B3gnt7,B3gnt9,B4galt5,B4galt6,Bace1,Bckdhb,Bdnf,Bgn,Bid,Blvrb,C1qtnf9,Camk1,Car4,Ccl3,Ccr5,Cd44,Cd84,Cd9,Cdc34,Cdk18,Cdk20,Cdk6,Cdkn1c,Cemip,Cerk,Cfl1,Chst1,Chst11,Chst2,Chsy1…	n/a (just one condition)
regulation of Wnt signaling pathway	0.0009	5	Abl2,Apcdd1,Apoe,Atp6ap2,Atp6v0c,Axin2,Bicc1,Ccdc88c,Col1a1,Cthrc1,Ctnnd2,Cxxc4,Dab2,Dact1,Dact3,Dixdc1,Dkk2,Egfr,Foxo1,Frzb,Fzd1,Gli1,Gpc3,Grem1,Hhex,Kremen1,Lef1,Lgr4,Lgr6,Lrp1,Lrp4,Lrrk1,Mdfic,Mdk,Nkd1,Plekha4,Prickle1,Ptk7,Ptpro,Rbms3,Rbpj,Rspo2,Sema5a,Sfrp1,Sfrp2,Sfrp4,Sfrp5,Slc9a3r1,Sost,Sox4,Sox7,Src,Sulf1,Sulf2,Tgfb1,Thra,Tiam1,Tlr2,Tnfaip3,Tnn,Ube2b,Wif1,Wisp1,Wls,Wnt5a,Xiap,Zeb2	Col1a1,Lrp1,Sfrp1
regulation of biomineral tissue development	0.00091	2	Atp2b1,Bmpr1a,Bmpr1b,Ccr1,Cd276,Cebpb,Cyr61,Ecm1,Enpp1,Fam20c,Fgfr3,Grem1,Hey1,Hey2,Hif1a,Mef2c,Mgp,Notch1,Osr1,P2rx7,Ptk2b,S1pr1,Sgms2,Slc8a1,Srgn,Tgfb1,Tgfb3	Cebpb,Slc8a1
amino acid transport	0.00092	2	Bdnf,Cln3,Cln8,Lrrc8c,Nfkbie,Pdpn,Pqlc2,Prkcd,Sfxn3,Slc11a1,Slc15a4,Slc1a1,Slc1a4,Slc1a5,Slc25a13,Slc25a22,Slc25a45,Slc36a1,Slc38a3,Slc38a4,Slc38a7,Slc3a2,Slc43a2,Slc6a6,Slc6a7,Slc6a8,Slc7a2,Slc7a7,Slc7a8,Slc9a3r1,Xk	Cln8,Pdpn,Slc11a1,Slc25a13,Slc6a8,Slc7a2,Slc7a7
sphingolipid biosynthetic process	0.00094	2	Acer2,Acer3,Asah1,B3galt1,B4galnt1,B4galt5,B4galt6,Cers6,Degs1,Degs2,Elovl1,Gba,Hacd4,P2rx7,Samd8,Sgms2,Sphk1,Sptlc2,St6galnac4	Acer3,Asah1,B4galt5,B4galt6,Elovl1,Gba,P2rx7,Samd8,Sphk1,St6galnac4
negative regulation of proteolysis	0.00094	1	Anxa2,Anxa8,Aqp11,Arrb1,Arrb2,Bst2,C3,C4b,Camk2n1,Cd109,Cd44,Cln3,Cstb,Ctla2a,Ctla2b,Ctsz,Furin,Gpc3,Gpx1,Hgf,Igf1,Il1r2,Il6,Itih4,Lef1,Mkl1,Naip2,Naip5,Naip6,Ngf,Nr1h3,Os9,Plaur,Psen2,Ptgs2,Rag1,Renbp,Rock1,Rps6ka1,Sdcbp,Serpina3g,Serpina3m,Serpina3n,Serpinb6a,Serpinf1,Spint1,Svip,Thbs1,Timp1,Tnf,Wfdc21	n/a (just one condition)
positive regulation of type III hypersensitivity	0.00094	4	Btk,Fcer1g,Fcgr1,Fcgr3	Fcer1g,Fcgr1,Fcgr3
regulation of symbiotic process	0.00095	1	Adar,Apoe,Bcl2l11,Bst2,Ccl3,Ccl4,Ccr5,Cd74,Cfl1,Chmp4c,Csf1r,Cxcl1,Cxcl5,Cxcr4,F2rl1,Fam111a,Fuca2,Gsn,Hpn,Ifitm1,Ifitm3,Igf2r,Lef1,Mdfic,Oas1a,Oas2,Oas3,Oasl2,Plscr1,Tnf,Trim14,Trim25,Zc3h12a	n/a (just one condition)
regulation of long-term synaptic potentiation	0.00098	3	Adora2a,Apoe,Cx3cr1,Ephb2,Lgmn,Nsg1,Pirb,Reln,Tyrobp	Apoe,Lgmn,Pirb,Tyrobp
dendrite development	0.001	3	Baiap2,Bbs4,Camk2a,Ctnnd2,Dact1,Dclk1,Egflam,Ephb2,Ephb3,Fcgr2b,Fmn1,Igsf9,Itgb1,Lrp4,Map1a,Map1b,Map6,Matn2,Prkg1,Rbfox2,Reln,Scarf1,Shank3,Slc25a46,Tet1,Tmeff2,Trappc4,Tulp1	Dact1
negative regulation of endopeptidase activity	0.001	2	Anxa2,Anxa8,Arrb1,Arrb2,Bst2,C3,C4b,Cd109,Cd44,Cstb,Ctla2b,Fcmr,Furin,Gpx1,Hgf,Igf1,Il6,Itih3,Itih4,Lef1,Lxn,Mical1,Mkl1,Naip2,Naip5,Naip6,Ngf,Plaur,Ptgs2,Rag1,Renbp,Rock1,Rps6ka1,Serpina3g,Serpina3m,Serpina3n,Serpinb6a,Serpine1,Serpinf1,Spint1,Src,Thbs1,Timp1,Timp2,Timp4,Tnf,Wfdc21	Anxa2,Anxa8,Arrb2,Cd109,Cd44,Cstb,Gpx1,Hgf,Itih4,Naip2,Naip5,Ngf,Plaur,Ptgs2,Renbp,Serpinb6a,Thbs1,Timp1
positive regulation of small GTPase mediated signal transduction	0.001	1	Adcyap1r1,Arrb1,Cdon,Col3a1,Gpr35,Gpr4,Lpar1,Lpar6,Reln,Robo1	n/a (just one condition)
cardiac septum morphogenesis	0.001	1	Bmpr1a,Chd7,Eng,Fgfr2,Hey1,Hey2,Id2,Nfatc1,Notch1,Nrp2,Sema3c,Tbx3,Tgfb2,Tgfbr1	n/a (just one condition)
regulation of receptor signaling pathway via STAT	0.001	1	Bcl3,Cd300a,Cd40,Crlf1,Crlf2,Csf1r,Cxcl5,Erbb4,F2r,Gadd45a,Hcls1,Igf1,Il10ra,Il10rb,Il6,Il6ra,Il7r,Lep,Lif,Lyn,Mgat5,Osm,Parp14,Ptk2b,Ptprd,Socs3,Tnf,Tnfrsf1a	n/a (just one condition)
regulation of extent of cell growth	0.001	1	Actr3,Apoe,Ccr5,Cdh4,Crabp2,Cxcl12,Cyfip1,Fgf13,Fn1,Hcls1,Lrp1,Mag,Ngf,Ntrk3,Sema3a,Sema3c,Sema3d,Sema3g,Sema4d,Sema5a,Sema6b,Sema6c,Shtn1,Trpv2,Wnt5a	n/a (just one condition)
cardiac muscle cell action potential involved in contraction	0.0011	1	Ank2,Cacna1c,Cacna1d,Cacna2d1,Cacnb2,Cav3,Kcna5,Kcnd3,Kcnh2	n/a (just one condition)
regulation of axon extension	0.0011	1	Actr3,Apoe,Ccr5,Cdh4,Cxcl12,Cyfip1,Fn1,Hcls1,Lrp1,Mag,Ngf,Ntrk3,Sema3a,Sema3c,Sema3d,Sema3g,Sema4d,Sema5a,Sema6b,Sema6c,Shtn1,Trpv2,Wnt5a	n/a (just one condition)
positive regulation of reactive oxygen species biosynthetic process	0.0011	1	Aif1,Ass1,Clu,Cyba,Ddah1,Icam1,Il1b,Il6,Itgb2,Mmp8,Ptgs2,Ptk2b,Tlr2,Tlr4,Tlr6,Tnf	n/a (just one condition)
inositol lipid-mediated signaling	0.0011	1	Adap2,Csf1r,Edn1,Gsn,Htr2b,Igf1,Ltk,Myo16,Npr3,Nyap1,Pik3cb,Pik3cd,Pik3cg,Pik3r5,Plcb2,Plcg2,Plcl2,Ptafr	n/a (just one condition)
dorsal aorta development	0.0011	1	Bmpr1a,Dll4,Eng,Hey1,Hey2,Nkx3-1	n/a (just one condition)
negative regulation of intracellular signal transduction	0.0011	3	Abl2,Adgrg3,Agt,Apoe,Arap3,Arhgap25,Arrb1,Atf3,Atp2b4,Bid,Camk2n1,Casp8,Cav3,Cd22,Cd300a,Cd44,Cd74,Cdc34,Ceacam1,Clu,Creb3l1,Csk,Cxcl12,Dab2,Dact1,Dhx58,Dmd,Dok1,Dusp18,Dynlt1b,Dyrk2,Egln1,Epha2,F2rl1,Fam49b,Fam65b,Flcn,Fnip2,Foxo1,Gba,Gpx1,Grina,Heg1,Hif1a,Hyal2,Hyou1,Igf1,Il1b,Itgb1,Itpr1,Lif,Litaf,Lyn,Mcl1,Mmp3,Ndrg2,Ndufa13,Nfe2l2,Nlrp3,Nov,Nr1d1,Nucb2,P2rx7,Pde2a,Plaur,Prkaa2,Prkcd,Ptgs2,Ptp…	Cd300a
calcium ion transport	0.0011	2	Anxa2,Atp2b1,Cacna1c,Cacna1d,Cacnb2,Cacng6,Ccdc109b,Ccl19,Ccl3,Ccr1,Ccr5,Ctgf,Cysltr1,F2r,Gja4,Htr2b,Itgav,Itpr1,Itpr3,Kcnn4,Mcoln2,Mcoln3,Myb,Nalcn,Nfatc1,P2rx4,P2rx7,Panx1,Plcb2,Plcg2,Plcl2,Psen2,Ramp1,Rasa3,Sec61a1,Slc24a3,Slc25a23,Slc8a1,Slc8a2,Slc8b1,Tmem165,Tpcn2,Trpm2,Trpv2,Vdr	Anxa2,Atp2b1,Ccdc109b,Ccl3,Ccr5,F2r,Htr2b,Mcoln2,Mcoln3,P2rx4,P2rx7,Plcl2,Slc24a3,Slc8b1,Tpcn2,Trpv2
phagocytosis, recognition	0.0011	3	Clec7a,Colec12,Fcgr1,Fcgr3,Mfge8,Scarb1,Sirpa,Tub,Tulp1	Fcgr1,Fcgr3
macrophage migration	0.0011	2	Ccl12,Ccl2,Ccl3,Ccr2,Cx3cl1,Cx3cr1,Gpr35,Lgals3,Mcoln2	Ccl2,Ccl3,Cx3cl1,Cx3cr1,Gpr35,Lgals3,Mcoln2
regulation of release of sequestered calcium ion into cytosol	0.0011	2	Ank2,Cacna1c,Capn3,Casq1,Cemip,Cx3cl1,Cxcr3,Cyba,Diaph1,Dmd,F2r,Gpr39,Lyn,Myo5a,Ngf,P2ry6,Ptk2b,Ptpn6,Sepn1,Slc8a1,Tgfb1,Tgfb2,Ubash3b	Cemip,Cx3cl1,Cyba,F2r,Myo5a,Ngf,P2ry6,Tgfb1,Ubash3b
antigen processing and presentation of peptide antigen via MHC class I	0.0011	3	B2m,Calr,Fcer1g,Fcgr1,Fcgr3,H2-D1,H2-K1,H2-Q7,H2-Q8,H2-T23,Ifi30,Mr1	Fcer1g,Fcgr1,Fcgr3,Ifi30
negative regulation of peptide secretion	0.0011	2	Anxa1,Apoe,Cd200,Cd22,Cd74,Cx3cl1,Erp29,F2r,Frmd4a,Hdac9,Il1b,Il33,Il6,Inhbb,Lep,Lgr4,Madd,Map4k4,Midn,Nos1,Nov,Nr1h3,Pim3,Rab11fip5,Rgcc,Rhbdf2,Sfrp1,Srgn,Ucp2	Apoe,Cd22,Cd74,Hdac9,Il1b,Nos1,Nr1h3,Srgn,Ucp2
regulation of triglyceride metabolic process	0.0011	1	Abhd5,Apoc3,Apoe,C3,Fitm2,Mfsd2a,Nr1h3,Scarb1,Slc27a1,Sorl1,Thrb	n/a (just one condition)
B cell receptor signaling pathway	0.0011	3	Cd38,Lat2,Lyn,Mef2c,Nckap1l,Nfam1,Nfatc2,Plcg2,Ptpn6,Rftn1,Syk,Tec,Vav3	Cd38,Nfam1,Syk
negative regulation of interleukin-12 production	0.0011	1	Acp5,Arrb2,Cmklr1,Jak3,Mefv,Thbs1,Tlr2,Tlr8,Tnfrsf9	n/a (just one condition)
gland development	0.0011	2	Ahr,Aldh1a3,Anxa1,Aprt,Ar,Ass1,B4galt1,Bcl2l11,Bmpr1a,Cadm1,Cbx7,Ccnd1,Cd44,Cobl,Cyp7b1,Egfr,Epha2,Erbb4,Fgl1,Gdf7,Gli1,Hand2,Hgf,Hhex,Hmox1,Igf1,Igf2r,Igfbp5,Igsf3,Ihh,Il6,Itga2,Itpr1,Lef1,Mafb,Man2a1,Mmp2,Myb,Nfib,Nkx3-1,Pdgfb,Pdgfra,Pgr,Plaur,Plxna1,Plxnd1,Prox1,Psap,Psen2,Ptch1,Rag1,Rara,Ripk3,Rltpr,Robo1,Rps6ka1,Runx1,Sema3a,Sema3c,Sfrp1,Slc12a2,Slc9a3r1,Slit2,Sulf2,Tbx3,Tg,Tgfb1,Tgfbr2,Thra…	Cd44,Hgf,Igfbp5,Itga2,Mmp2,Pdgfb,Plxna1,Runx1,Sfrp1,Sulf2,Vwf
chondrocyte development involved in endochondral bone morphogenesis	0.0012	2	Col12a1,Col14a1,Col6a1,Matn2,Smpd3,Tgfbr2	Col12a1,Col14a1,Matn2,Tgfbr2
positive regulation of endothelial cell migration	0.0012	2	Adam17,Anxa1,Anxa3,Calr,Cd40,Fgf1,Flt4,Grn,Hdac9,Hif1a,Hmox1,Igf1,Igf2,Lgmn,Nfe2l2,P2rx4,Pdgfb,Plk2,Prkd2,Ptgs2,Ptk2b,Rin2,Sash1,Sema5a,Sparc,Tgfb1,Thbs1,Tmsb4x,Wnt5a,Zc3h12a	Anxa1,Grn,Hmox1,Lgmn,P2rx4,Ptgs2,Tgfb1,Thbs1
mitochondrial ATP synthesis coupled electron transport	0.0012	1	Coq7,Cox7c,Cycs,Ndufa12,Ndufa8,Ndufb6,Ndufc2,Uqcc3	n/a (just one condition)
organic substance catabolic process	0.0012	2	1500015O10Rik,Aass,Abhd12,Abhd2,Acer2,Acer3,Acox3,Adamts7,Akr1a1,Akr1b8,Aldh1b1,Aldh3b1,Amdhd2,Anpep,Anxa2,Aoah,Apobec1,Apoc3,Apoe,Arrb1,Arrb2,Asah1,Asb2,Atp5sl,Bace1,Bckdhb,Blvrb,Bpgm,Capn3,Casp8,Cd44,Cdc34,Cemip,Chil1,Chmp4c,Cln3,Cln8,Ctsa,Ctsb,Ctsc,Ctsd,Ctsh,Ctsk,Ctsl,Ctss,Ctsz,Cyp4f18,Daglb,Ddah1,Ddhd1,Ddi2,Dnase1l1,Dnase2a,Ece1,Ech1,Edem1,Edem2,Endog,Enpp1,Esd,Ext1,Fah,Fbxl22,Fbxo31,Fuca1,Fu…	Abhd12,Acer3,Aldh3b1,Anpep,Anxa2,Apobec1,Arrb2,Asah1,Blvrb,Cd44,Cemip,Cln8,Ctsa,Ctsb,Ctsc,Ctsd,Ctsh,Ctsk,Ctsl,Ctss,Ctsz,Daglb,Dnase1l1,Dnase2a,Esd,Fuca1,Fuca2,Gba,Gdpd1,Gla,Glb1,Gm2a,Gnpda1,Gusb,Hexa,Hexb,Hk3,Hmox1,Hpse,Lamp2,Lgmn,Lipa,Lrp1,Mmp12,Mmp13,Moxd1,Naga,Nagk,Nceh1,Ncf1,Ncf2,Npl,Nrros,P2rx7,Pde1a,Pla2g15,Pnpla7,Psap,Renbp,Rnf128,Rnf149,Sat1,Sdf2l1,Snx5,Spp1,Spsb4,Tgfb1,Tnfaip3,Tpp1,Wfs1,…
positive regulation of T cell proliferation	0.0012	2	Aif1,Anxa1,Ccl19,Ccr2,Cd244,Cd276,Cd80,Cd86,H2-T23,Havcr2,Igf1,Igfbp2,Il1b,Il6,Jak3,Lep,Nckap1l,Pnp,Rltpr,Syk,Tgfbr2,Vcam1	Anxa1,Ccl19,Nckap1l,Syk,Vcam1
regulation of cartilage development	0.0012	3	Adamts12,Adamts7,Axin2,Bmp1,Bmpr1b,Ctgf,Ctsk,Cyr61,Efemp1,Fam101b,Fgf18,Frzb,Gdf6,Glg1,Grem1,Lep,Loxl2,Mdk,Rara,Runx2,Scx,Smpd3,Tgfb1,Tgfb2,Tgfbr1,Thrb,Wisp1,Wnt5a	Ctsk,Gdf6,Loxl2
extrinsic apoptotic signaling pathway	0.0012	2	Acvr1b,Bak1,Bcl2l11,Bid,Bok,Casp8,Igf1,Il1a,Il1b,Il33,Inhba,Itgav,Krt18,Lcn2,Mcl1,Mknk1,Mknk2,Ndufa13,Ngf,P2rx7,Tgfb1,Tgfb2,Tnf,Tnfrsf1b,Tnfrsf23,Tnfrsf26	Acvr1b,Bcl2l11,Bid,Il1a,Ngf,P2rx7,Tgfb1,Tnfrsf1b,Tnfrsf23,Tnfrsf26
aminoglycan biosynthetic process	0.0012	2	B3gnt2,B3gnt3,B3gnt7,B3gnt9,B4galt5,Chst11,Chsy1,Dse,Ext1,Has1,Hexa,Il1b,Ndst2,Pxylp1,Xylt1,Xylt2	B3gnt7,B4galt5,Chst11,Dse,Hexa,Xylt2
positive regulation of leukocyte adhesion to vascular endothelial cell	0.0012	3	Ccr2,Icam1,Il6,Itga4,Itgb2,Ptafr,Sele,Selp,Tnf	Icam1,Itgb2,Ptafr,Sele,Selp
regulation of calcium ion transport into cytosol	0.0012	2	Ank2,Bak1,Cacna1c,Capn3,Casq1,Cemip,Cx3cl1,Cxcr3,Cyba,Diaph1,Dmd,F2r,Gpr39,Lyn,Myo5a,Ngf,P2rx4,P2rx7,P2ry6,Ptk2b,Ptpn6,Sepn1,Slc8a1,Tgfb1,Tgfb2,Ubash3b	Cemip,Cx3cl1,Cyba,F2r,Myo5a,Ngf,P2rx4,P2rx7,P2ry6,Tgfb1,Ubash3b
positive regulation of macrophage migration	0.0013	2	C3ar1,C5ar1,Ccl2,Cmklr1,Cx3cl1,Cx3cr1,Mdk,Mmp14,P2rx4,Thbs1,Trem2	C3ar1,Ccl2,Cx3cl1,Cx3cr1,Mmp14,P2rx4,Thbs1,Trem2
response to extracellular stimulus	0.0013	3	Abca1,Acsl4,Aif1,Aldh3a1,Apoe,Ass1,Atf3,Atp2b1,Bche,Bckdhb,C2,Ccl2,Ccnd1,Cd40,Cd68,Cdkn1a,Cfh,Chsy1,Col1a1,Cpeb4,Ctsl,Dap,Dnmt3a,Eif4ebp1,F7,Fam107a,Fes,Folr2,Foxo1,Fstl1,Gatm,Gba,Gdf15,Gdf3,Gpr39,Gsn,Hmox1,Igfbp2,Il6,Inhbb,Itga2,Itga4,Itga6,Lamp2,Lcn2,Lep,Lilrb4a,Lipg,Lyn,Nfe2l2,Nuak2,Nucb2,P2rx7,Phex,Plec,Postn,Prkaa2,Ptgs2,Rara,Sfrp1,Slc2a1,Slc38a3,Sparc,Spp1,Src,Stk26,Suox,Tgfb1,Tgfbr2,Tnc,Tn…	Cd68,Col1a1,Folr2,Lilrb4a,Sfrp1,Vcam1
regulation of vasoconstriction	0.0013	2	Ahr,Atp2b1,Cacna1c,Cd38,Cx3cl1,Cysltr1,Edn1,F2r,Hif1a,Icam1,Kcna5,Lep,Mmp2,Nos1,Npy1r,Pde5a,Pdgfb,Ptafr,Ptgs2,Snta1,Tbxas1	Atp2b1,Cd38,Cx3cl1,Edn1,F2r,Mmp2,Ptafr,Ptgs2,Tbxas1
respiratory tube development	0.0013	1	Asah1,Bmpr1a,Chil1,Ctsh,Ctsz,Fgf1,Foxp2,Gli1,Gpc3,Heg1,Hhex,Hhip,Hps1,Hs6st1,Igf1,Igfbp5,Lif,Lipa,Man2a1,Mmp14,Nfib,Pcsk5,Pdpn,Pgr,Phex,Plod3,Psen2,Ptk7,Rbp4,Rspo2,Thra,Thrb,Tnc,Tns3,Wnt5a	n/a (just one condition)
negative regulation of T cell proliferation	0.0013	3	Cblb,Cd276,Cd44,Cd80,Cd86,Ceacam1,Cebpb,Fam65b,Gpnmb,H2-Aa,H2-Ab1,Havcr2,Ihh,Lgals9,Pawr,Pde5a,Pla2g2d,Ptpn6,Tgfb1,Tnfrsf21,Twsg1,Vsir,Zbtb7b,Zc3h12d	Havcr2,Vsir
regulation of calcium ion transmembrane transporter activity	0.0014	1	Ank2,Asph,Cacna2d1,Cacnb2,Cav3,Dmd,Fgf14,Gm7694,Gpr35,Jph2,Plcg2,Rrad,Stac2,Tlr9	n/a (just one condition)
positive regulation of protein autophosphorylation	0.0014	2	Gpnmb,Grem1,Iqgap1,Ngf,Pdgfa,Pdgfb,Pdgfc,Pdgfd,Rap2a,Rap2b,Rassf2,Src	Gpnmb,Iqgap1,Ngf,Pdgfc,Rap2a,Rap2b
fatty acid derivative metabolic process	0.0014	2	Acsl4,Alox5ap,Cd74,Cyp2b10,Cyp2e1,Cyp4f18,Daglb,Dpep2,Edn1,Elovl1,Gpx1,Gpx4,Hpgds,Ncf1,Pdpn,Pla2g4a,Ptgr1,Ptgs2,Sphk1,Syk,Tbxas1,Tlr2,Tlr4,Tnfrsf1a	Alox5ap,Daglb,Dpep2,Edn1,Elovl1,Gpx1,Hpgds,Ncf1,Pdpn,Ptgs2,Sphk1,Syk,Tbxas1,Tlr2,Tlr4
regulation of integrin activation	0.0014	2	Cxcl13,Fblim1,Jam3,Pcsk5,Piezo1,Plek,Rap1b,Rasip1,Selp	Cxcl13,Jam3,Pcsk5,Piezo1,Plek
positive regulation of apoptotic signaling pathway	0.0014	2	Atf3,Bak1,Bcl2l11,Bid,Bmpr1b,Bok,Casp8,Clu,Ctsc,Ctsh,Gsn,Hip1r,Inhba,Inhbb,Itm2c,Jak3,Mcl1,Nkx3-1,Nupr1,Osm,Pea15a,Plaur,Plscr1,Pmaip1,Prkcd,Psen2,Ripk3,Runx3,Sfrp1,Siglec1,Slc9a3r1,St18,Steap3,Tgfb2,Tgfbr1,Thbs1,Tnfrsf23,Trp53inp1,Unc5b	Atf3,Bcl2l11,Bid,Clu,Ctsc,Ctsh,Inhbb,Osm,Plaur,Sfrp1,St18,Steap3,Thbs1,Tnfrsf23,Unc5b
positive regulation of interleukin-12 production	0.0014	2	Ccl19,Cd40,Clec7a,Irf8,Scimp,Syk,Tlr2,Tlr4,Tlr6,Tlr9,Unc93b1	Ccl19,Clec7a,Syk,Tlr2,Tlr9,Unc93b1
plasma lipoprotein particle remodeling	0.0014	4	Abcg1,Apoc1,Apoe,Lipg,Pla2g7,Pltp,Scarb1	Abcg1,Apoc1,Apoe,Pltp
growth plate cartilage chondrocyte differentiation	0.0014	1	Col12a1,Col14a1,Col6a1,Matn2,Tgfbr2	n/a (just one condition)
positive regulation of type IIa hypersensitivity	0.0014	3	C3,Fcer1g,Fcgr1,Fcgr3,H2-T23	Fcer1g,Fcgr1,Fcgr3
positive regulation of cation transmembrane transport	0.0015	1	Agt,Ank2,Asph,Atp1b2,Cacna1c,Cacna1d,Cacna2d1,Cacnb2,Dmd,Fgf14,Flna,Jph2,Kcnh2,Kcnmb1,Nos1,Plcg2,Prkg1,Rapgef3,Shank3,Stac2,Tmsb4x	n/a (just one condition)
regulation of transforming growth factor beta production	0.0015	1	Atp6ap2,Cx3cl1,Fn1,Hif1a,Itgav,Lum,Ptgs2,Tgfb2,Thbs1,Tyrobp	n/a (just one condition)
regulation of superoxide metabolic process	0.0015	2	Acp5,Cxcl1,Cyba,F2rl1,Fbln5,Hvcn1,Itgam,Itgb2,Nfe2l2,Prkcd,Syk,Tgfb1,Tnf,Tyrobp	Cxcl1,Cyba,Hvcn1,Itgam,Itgb2,Syk,Tgfb1,Tyrobp
regulation of phagocytosis, engulfment	0.0015	2	Abca7,C3,Cd300a,F2rl1,Fcgr1,Itga2,Lbp,Nckap1l,Rab31,Trem2	C3,Cd300a,Fcgr1,Lbp
positive regulation of receptor-mediated endocytosis	0.0015	2	Anxa2,Arrb1,Arrb2,B2m,C3,Ccl19,Cd63,Clu,Dab2,Grem1,Hip1r,Kif3a,Ldlrap1,Ntf3,Plcg2,Ppt1,Sele,Serpine1,Syk,Trf	Anxa2,Arrb2,Cd63,Clu,Dab2,Sele,Syk
vacuolar acidification	0.0015	2	Atp6ap2,Atp6v0a1,Atp6v0c,Atp6v0d1,Atp6v0d2,Cln3,Cln5,Grn,Ppt1,Slc11a1	Atp6ap2,Atp6v0a1,Atp6v0c,Atp6v0d2,Grn,Slc11a1
nephron development	0.0015	5	Acta2,Agt,Ahr,Angpt1,Aqp11,Basp1,Cd34,Cd44,Cfh,Col4a3,Col4a4,Dchs1,Fat4,Fgf1,Fmn1,Gpc3,Gpr4,Grem1,Hey1,Iqgap1,Kif26b,Lgr4,Mef2c,Myo1e,Nid1,Notch1,Npnt,Osr1,Pbx1,Pdgfb,Pdgfra,Plce1,Podxl,Ptch1,Ptpro,Sulf1,Sulf2,Wnt9b	Col4a4
regulation of actomyosin structure organization	0.0015	1	Arhgef15,Arhgef5,Bbs4,Cav3,Epha1,Evl,Kank2,Kank3,Mef2c,Phldb2,Ppm1e,Rapgef3,Rgcc,S1pr1,Tgfb3,Tgfbr1	n/a (just one condition)
cellular response to oxygen levels	0.0015	1	Adam8,Atp6ap1,Atp6v1a,Cybb,Dnmt3a,E2f1,Edn1,Egln1,Eif4ebp1,Endog,Foxo1,Hif1a,Hmox1,Lmna,P4hb,Ptgs2,Rbpj,Rgcc,Sfrp1,Src,Vldlr	n/a (just one condition)
alpha-beta T cell activation	0.0015	1	Abl2,Anxa1,Batf,Bcl3,Dock2,Elf4,H2-T23,Il6,Lef1,Lilrb4a,Ly9,Psap,Satb1,Stat3,Syk,Tgfb1,Tnfsf8,Wdfy4	n/a (just one condition)
bone morphogenesis	0.0015	2	Actn3,Col12a1,Col14a1,Col1a1,Col6a1,Fgf18,Glg1,Matn2,Mmp14,Sfrp4,Smpd3,Tgfbr2,Tifab,Tmem119	Col12a1,Col14a1,Col1a1,Glg1,Matn2,Tgfbr2,Tmem119
regulation of osteoclast differentiation	0.0015	3	Adam8,Atp6ap1,Ccl3,Ccr1,Ceacam1,Cebpb,Clec2d,Csf1r,Fgfr3,Gpr137b,Inpp5d,Lrrc17,Mafb,Rassf2,Sfrp1,Tmem178,Tnf,Tob2,Trem2,Tyrobp,Ubash3b	Adam8,Csf1r,Inpp5d,Mafb,Tyrobp
protein-containing complex assembly	0.0015	1	1110001J03Rik,1110008F13Rik,Apoa1,Apoa2,Apoe,Chchd4,Cox17,Cox7a1,Hccs,Mief2,Mrps7,Ndufa1,Ndufa13,Ndufa2,Ndufa3,Ndufa5,Ndufa6,Ndufa8,Ndufaf4,Ndufb10,Ndufb11,Ndufb2,Ndufb5,Ndufb6,Ndufb7,Ndufc1,Ndufc2,Ndufs5,Ndufs7,Rps19,Scara5,Slc1a5,Steap4,Taf10,Uqcc3	n/a (just one condition)
positive regulation of cholesterol transport	0.0016	3	Abca1,Abca7,Abcb4,Abcg1,Anxa2,Apoe,Eepd1,Ldlrap1,Lipg,Lrp1,Nfkbia,Nr1h3,Pltp,Ptch1	Abcg1,Apoe,Lipg,Pltp
forebrain development	0.0016	2	Adgrg1,Akna,Aldh1a3,Atp1b2,Atp2b4,Bbs4,Bmpr1a,Cdon,Chd7,Col3a1,Csf1r,Cx3cr1,Dclk1,Dixdc1,Dmd,Dock7,Egfr,Ephb2,Ephb3,Fat4,Fgf13,Fgfr2,Fgfr3,Foxp2,Fut10,Gdf7,Gdpd5,Id2,Id4,Itgam,Kif1a,Lamb1,Lpar1,Mfsd2a,Mkks,Myh10,Ncam1,Nfib,Notch1,Nrp2,Pex13,Plxna3,Plxna4,Prkg1,Prox1,Reln,Robo1,Rtn4rl2,Sema5a,Sema7a,Shank3,Slc4a10,Slit2,Tacc2,Tbx3,Tmem108,Twsg1,Tyro3,Tyrobp,Wnt2b	Csf1r,Itgam,Tbx3,Tyrobp
positive regulation of epithelial to mesenchymal transition	0.0016	4	Axin2,Bambi,Col1a1,Dab2,Eng,Glipr2,Il1b,Il6,Lef1,Loxl2,Mdk,Notch1,Olfm1,Pdpn,Rgcc,Sdcbp,Snai1,Tgfb1,Tgfb2,Tgfb3,Tgfbr1,Tgfbr2	No common gene
regulation of hormone levels	0.0016	2	1500015O10Rik,Acsl4,Akr1b8,Anxa1,Arrb1,Atp6ap2,Bmpr1b,Btk,C2cd2l,Cacna1c,Cacna1d,Camk2n1,Cd38,Crabp2,Ctsb,Ctsk,Ctsl,Dab2,Dhrs9,Ece1,Edn1,Ero1lb,Fam129b,Furin,Fzd4,Gcnt4,Gpr39,H2-Ke6,Hcar2,Hif1a,Hmgn3,Hpn,Hsd17b11,Igf1,Igf2,Il1b,Il1rn,Il6,Ildr2,Inhba,Inhbb,Kcnma1,Lep,Lepr,Lif,Lrp1,Lyn,Madd,Map4k4,Myo5a,Myrip,Ndst2,Nkx3-1,Nos1,Nos2,Npy1r,Nr1d1,Nucb2,Osm,Pcsk5,Pex5l,Pim3,Rab11fip5,Rab8b,Rasl10b,Rbp4…	Anxa1,Atp6ap2,Cd38,Crabp2,Ctsb,Ctsk,Ctsl,Dab2,Edn1,Fam129b,Fzd4,Gcnt4,Il1rn,Ildr2,Inhbb,Lepr,Lif,Lrp1,Myo5a,Osm,Rab11fip5,Rab8b,Runx1,Sfrp1,Slc8b1,Sox4,Spp1,Tg,Ucp2
mesangial cell development	0.0016	1	Acta2,Gpr4,Notch1,Osr1,Pdgfb	n/a (just one condition)
toll-like receptor 3 signaling pathway	0.0016	1	Cd86,Havcr2,Lgals9,Rftn1,Scimp,Tnf,Unc93b1	n/a (just one condition)
humoral immune response	0.0016	2	B2m,Bcl3,C1qa,C1qb,C1qc,C1ra,C2,C3,C4b,Ccl19,Ccl2,Ccr2,Cfb,Cfd,Cfh,Cfi,Cfp,Cxcl1,Cxcl12,Cxcl13,Cxcl2,Cxcl5,H2-Ab1,H2-T23,Lgals3,Mef2c,Serping1,Sh2d1a,Tnf,Tnfrsf21,Wfdc21	C1qb,C1qc,C1ra,C4b,Ccl19,Cfb,Cxcl1,Lgals3
multicellular organismal signaling	0.0016	1	Ank2,Cacna1c,Cacna1d,Cacna2d1,Cacnb2,Ctnna3,Dsp,Gjc1,Jam3,Kcna5,Kcnd3,Kcnh2,Kcnma1,S1pr1,Scn2a1,Slc8a1	n/a (just one condition)
antigen receptor-mediated signaling pathway	0.0016	2	Btnl9,Cblb,Cd276,Cd38,Fyb,Lat2,Lyn,Mef2c,Nckap1l,Nfam1,Nfatc2,Nfkbiz,Nras,Plcg2,Prkd2,Psen2,Ptpn6,Rftn1,Rltpr,Shb,Syk,Tec,Themis,Themis2,Tnfrsf21,Vav3,Zc3h12a	Cd276,Cd38,Fyb,Lat2,Nckap1l,Nfam1,Nfkbiz,Nras,Rftn1,Syk,Tec
neutrophil activation	0.0016	5	Anxa3,Cxcl5,F2rl1,Fcer1g,Fcgr4,Myo1f,Prkcd,Stxbp2,Syk,Tyrobp	Fcgr4,Myo1f,Tyrobp
stem cell differentiation	0.0016	2	Batf,Bche,Bmpr1a,Cdk6,Cfl1,Edn1,Efnb1,Erbb4,Fam19a1,Fgfr2,Fn1,Frzb,Grem1,Hhex,Htr2b,Lif,Mef2c,Notch1,Nrp2,Osr1,Runx2,Sema3a,Sema3c,Sema3d,Sema3g,Sema4d,Sema6b,Sema6c,Sema7a,Setd6,Sfrp1,Sox17,Sox18,Tgfb2,Vsir,Zeb2	Bmpr1a,Fam19a1,Grem1,Mef2c,Nrp2,Osr1,Sema3c,Sema3d,Sema3g,Sema6b,Sox18,Vsir
collagen catabolic process	0.0016	3	Adamts2,Ctsb,Ctsk,Ctss,Mmp12,Mmp13,Mmp14,Mmp19,Mmp2,Mmp3,Mmp8,Mrc2	Ctsk,Mmp14,Mmp2
positive regulation of CD4-positive, alpha-beta T cell differentiation	0.0016	1	Anxa1,Ccl19,Ccr2,Cd83,Il4ra,Il6,Myb,Nckap1l,Nfkbiz,Nlrp3,Rara	n/a (just one condition)
response to fungus	0.0017	1	Bak1,Btk,Card9,Clec4n,Clec7a,Cotl1,Il6,Myd88,Ncf1,Pik3cd,Scimp,Syk,Tgfb1,Tlr2	n/a (just one condition)
regulation of cardiac muscle cell action potential	0.0017	1	Ank2,Cacna1c,Cav3,Ctnna3,Dsp,Fgf13,Flna,Slmap	n/a (just one condition)
regulation of extracellular matrix organization	0.0017	1	Agt,Antxr1,Fscn1,Notch1,Phldb2,Rgcc,Sema5a,Tcf15,Tgfb2,Tnfrsf1b	n/a (just one condition)
neuroblast proliferation	0.0017	1	Akna,Arhgef2,Dagla,Dock7,Eml1,Fgf13,Fgfr2,Hhip,Id4	n/a (just one condition)
positive regulation of organelle organization	0.0017	2	Actr2,Actr3,Anxa1,Anxa2,Apoa1,Arpc1b,Arpc2,Arpc3,Arpc4,Arpc5,Arrb1,Baiap2,Bak1,Bcl2l11,Bid,Bok,Btc,Ccl24,Cd47,Cdc42ep3,Cfl1,Ctgf,Cx3cl1,Cyfip1,Ddhd1,Dstn,Edn1,Epha1,Ereg,Evl,F2rl1,Fes,Fmn1,Gba,Gda,Gpr65,Gpsm2,Grb2,Grn,Gsn,Hck,Hif1a,Hip1r,Icam1,Igf1,Igf2,Il1a,Il1b,Iqgap2,Kirrel,Lcp1,Lif,Limch1,Lmna,Lmod1,Msn,Myb,Nckap1l,Nos1,Ntf3,Ntrk3,Pdgfb,Pip4k2a,Pkib,Pla2g4a,Plaur,Plek,Pmaip1,Ppm1e,Prkcq,Prkd2…	Actr2,Actr3,Anxa1,Anxa2,Arpc1b,Arpc4,Arpc5,Bcl2l11,Bid,Cfl1,Cx3cl1,Edn1,Evl,Fes,Fmn1,Gba,Grb2,Grn,Hck,Il1a,Lcp1,Lif,Nckap1l,Pip4k2a,Pkib,Plaur,Plek,Sdc1,Sdcbp,Sh3pxd2b,Sphk1,Tgfb1,Tmed9,Trem2
response to nutrient levels	0.0017	1	Abca1,Atf3,Atp2b1,Bckdhb,Ccl2,Cd68,Chsy1,Col1a1,Ctsl,Dap,Dnmt3a,Eif4ebp1,F7,Fam107a,Fes,Folr2,Foxo1,Fstl1,Gatm,Gba,Gdf15,Gdf3,Gpr39,Hmox1,Igfbp2,Inhbb,Lamp2,Nucb2,Postn,Prkaa2,Ptgs2,Sfrp1,Slc2a1,Slc38a3,Sparc,Spp1,Src,Suox,Tgfb1,Tnc,Tnfrsf11b,Tpcn2,Ttpa,Ucp2	n/a (just one condition)
positive regulation of tyrosine phosphorylation of STAT protein	0.0018	1	Cd40,Crlf1,Csf1r,Erbb4,Hcls1,Igf1,Il6,Il6ra,Lep,Lif,Lyn,Osm,Parp14,Tnf,Tnfrsf1a	n/a (just one condition)
lymph vessel development	0.0018	2	Ccbe1,Heg1,Pdpn,Prox1,Svep1,Syk	Ccbe1,Heg1,Pdpn,Svep1,Syk
phosphatidylinositol-mediated signaling	0.0018	3	Car8,Csf1r,Edn1,Gsn,Htr2b,Igf1,Ltk,Myo16,Npr3,Nyap1,Pdgfra,Pik3cb,Pik3cd,Pik3cg,Pik3r5,Plcb2,Plcg2,Plcl2,Ptafr	Csf1r,Gsn,Pik3r5,Ptafr
positive regulation of oxidoreductase activity	0.0018	1	Abl2,Apoe,Cyba,Edn1,Htr2b,Il1b,Lgals9,Nod1,Npr3,Ppm1h,Ptk2b,Ripk3,Scarb1,Tnf,Vdr	n/a (just one condition)
response to fatty acid	0.0018	2	Ass1,Ccl19,Ccl2,Ctgf,E2f1,Edn1,Foxo1,P2ry6,Prkaa2,Ptafr,Ptger2,Ptgs2,Sfrp1,Src,Tbxas1,Tlr2,Tlr4,Tnc,Ucp2,Zc3h12a	Ccl2,E2f1,Edn1,P2ry6,Prkaa2,Ptafr,Ptgs2,Sfrp1,Tbxas1,Tlr2,Tlr4,Tnc,Ucp2
embryonic placenta development	0.0018	1	Cdkn1c,Cebpb,Cyr61,Egln1,Esrrb,Gjb5,Grb2,Hif1a,Hs6st1,Igf2,Itgav,Lif,Rbpj,Slc8a1,Socs3,Ttpa,Vcam1	n/a (just one condition)
positive regulation of cell-substrate adhesion	0.0018	3	Apoa1,Arpc2,Calr,Ccdc80,Cdk6,Cfl1,Col16a1,Col8a1,Cyr61,Dab2,Dbn1,Dmd,Ecm2,Egflam,Epha1,Fbln1,Fbln2,Fmn1,Fn1,Iqgap1,Itga5,Itga6,Lims2,Map4k4,Mdk,Myoc,Nid1,Ninj1,Npnt,P4hb,Pcsk5,Prex1,Ptk2b,Rin2,Rock1,Smoc2,Spock2,Spp1,Thbs1	Fbln2,Fmn1,Prex1
aging	0.0019	2	1500015O10Rik,Apod,Apoe,Ass1,Atp2b1,B2m,Bak1,C1qa,Calr,Ccl2,Cd68,Cdkn1a,Cdkn1c,Ciita,Cln8,Ctgf,Ctsc,Ctsl,Dmd,Dnmt3a,Edn1,Endog,Gba,Gpx4,Grb2,Gsn,Hdac9,Hmga1,Id2,Igfbp2,Igfbp5,Il6,Inpp5d,Lep,Litaf,Mmp2,Napepld,Nfe2l2,Nfkb2,Pitx3,Prkcd,Ptgs2,Serpine1,Serpinf1,Stat3,Tgfb1,Timp1,Tnfrsf1b,Ucp2,Wnt16,Zmiz1	Atp2b1,C1qa,Ccl2,Cd68,Cln8,Ctsc,Ctsl,Dnmt3a,Edn1,Gba,Grb2,Hmga1,Igfbp2,Inpp5d,Litaf,Mmp2,Ptgs2,Tgfb1,Timp1,Tnfrsf1b,Ucp2
positive regulation of collagen biosynthetic process	0.0019	1	Arrb2,Ccl2,Creb3l1,Ctgf,F2r,Rgcc,Scx,Serpine1,Tgfb1	n/a (just one condition)
synapse pruning	0.0019	2	C1qa,C1qb,C1qc,Ngef	C1qa,C1qb,C1qc
negative regulation of interleukin-1 beta production	0.0019	2	Acp5,Apoa1,Arrb2,Cx3cr1,Igf1,Mefv,Nlrc4,Nlrp3,Tnfaip3,Trem2,Zc3h12a	Arrb2,Cx3cr1,Mefv,Tnfaip3,Trem2
regulation of cell morphogenesis involved in differentiation	0.0019	3	Actr2,Actr3,Adam10,Apoa1,Apoe,Arpc2,Baiap2,Bdnf,Calr,Ccr5,Cdh4,Cfl1,Coro1c,Crabp2,Cxcl12,Cyfip1,Dab2,Dbn1,Dixdc1,Ephb2,Ephb3,Fbln1,Fbxo31,Fgf13,Fn1,Hcls1,Hecw2,Kif1a,Lims2,Lrp1,Lrp4,Mag,Mdk,Myoc,Ngf,Ntrk3,Olfm1,P4hb,Pdpn,Plxna1,Plxna3,Plxna4,Plxnb2,Plxnc1,Plxnd1,Postn,Prex1,Ptprd,Ptprf,Ptprs,Ptprz1,Rap2a,Reln,Robo1,Sdc2,Sema3a,Sema3b,Sema3c,Sema3d,Sema3g,Sema4d,Sema5a,Sema6b,Sema6c,Sgk1,Shank3,Sh…	Lrp1,Pdpn,Plxna1,Plxnb2,Prex1
negative regulation of protein transport	0.002	1	Anxa1,Apod,Apoe,Cd22,Csk,Cx3cl1,Erp29,F2r,Frmd4a,Hdac9,Il1b,Il33,Il6,Inhbb,Lgr4,Madd,Map4k4,Mdfic,Nos1,Nr1h3,Os9,Pkia,Rab11fip5,Rhbdf2,Sfrp1,Srgn,Svip,Txn1,Ucp2	n/a (just one condition)
negative regulation of B cell activation	0.002	4	Btk,Cd300a,Fcgr2b,Flt3,Id2,Inpp5d,Lyn,Pawr,Sfrp1,Tnfaip3,Tnfrsf21,Tyrobp	Cd300a,Fcgr2b,Tyrobp
regulation of actin filament depolymerization	0.002	2	Arpc2,Capg,Capzb,Cfl1,Dstn,Eps8,Evl,F2rl1,Gsn,Lima1,Lmod1,Mtpn,Plek,Rltpr,Sema5a,Tmod4,Vill,Wdr1	Capg,Cfl1,Evl,Mtpn,Plek,Vill
glial cell proliferation	0.002	2	Clu,Csf1r,Cx3cl1,Gba,Il33,Lepr,Ptk2b,Sox4,Trem2	Clu,Csf1r,Cx3cl1,Gba,Lepr,Sox4,Trem2
neutrophil homeostasis	0.002	1	Anxa1,Ccr2,Hcar2,Il6,Itgam,Jam3,Lilrb4a,Mertk	n/a (just one condition)
regulation of neutrophil chemotaxis	0.002	3	Bst1,C3ar1,C5ar1,Camk1d,Ccl19,Cd74,Edn1,Fam65b,Il1b,Jam3,Lbp,Mdk,Mpp1,Nckap1l,Sell,Slit2	Bst1,Nckap1l
regulation of toll-like receptor 4 signaling pathway	0.002	1	Acod1,F2rl1,Lbp,Lyn,Nr1d1,Nr1h3,Rab7b,Ticam2,Wdfy1	n/a (just one condition)
sensory organ development	0.002	4	Abr,Adam10,Ahr,Aldh1a3,Angptl7,Aqp5,Arhgef15,Atp2b1,Atp2b4,Bak1,Bbs4,Bcl2l11,Bmpr1b,C1qb,C1qtnf5,Cacna1c,Cc2d2a,Cdon,Celsr1,Cfh,Chd7,Cln8,Col2a1,Col5a2,Col8a1,Col8a2,Cthrc1,Cyp1a1,Cyp1b1,Dchs1,Ece1,Edn1,Efemp1,Egfr,Epha2,Ephb2,Fat3,Fat4,Fbn1,Fgfr2,Fgfr3,Flt1,Foxp2,Frzb,Fzd4,Gas1,Gdf3,Gfi1,Gng8,H2-DMa,H2-K1,H2-T23,Hand2,Hey1,Hey2,Hmgn1,Hpn,Hps1,Ifi204,Igf1,Ihh,Inhbb,Itga8,Jag2,Kcnk3,Kcnma1,Kcnq4,L…	No common gene
regulation of killing of cells of other organism	0.002	1	Bcl2l11,Ccr5,Clec7a,Cxcl1,Cxcl5,F2rl1,Nos2,Syk	n/a (just one condition)
regulation of antigen processing and presentation	0.002	2	Ccl19,Cd68,Cd74,H2-Ab1,Nod1,Slc11a1,Thbs1,Trem2,Was	Cd68,Slc11a1,Trem2
negative regulation of ion transport	0.002	2	Ace,Apoe,Cav3,Cd300a,Cyp4f18,Ephb2,Gpr35,Icam1,Il1b,Kcna5,Kcnab1,Kcnh2,Nos1,Osr1,Pawr,Prkg1,Ptk2b,Rgs4,Rrad,Serpine2,Sfrp4,Tgfb2,Tlr9,Usp2	Apoe,Cd300a,Gpr35,Icam1,Tlr9
regulation of pH	0.002	2	5430427O19Rik,Aqp11,Atp6ap1,Atp6ap2,Atp6v0a1,Atp6v0c,Atp6v0d1,Atp6v0d2,Car12,Car4,Cln3,Cln5,Edn1,Gpr39,Grn,Hvcn1,Lacc1,Ppt1,Rab20,Slamf8,Slc11a1,Slc4a10,Tmem165,Ttpa	Atp6ap2,Atp6v0a1,Atp6v0c,Atp6v0d2,Edn1,Grn,Hvcn1,Lacc1,Slc11a1
prostate gland development	0.002	1	Ahr,Anxa1,Ar,Cd44,Cyp7b1,Gli1,Igf1,Mmp2,Nkx3-1,Plaur,Psap,Rara,Sfrp1,Tnc	n/a (just one condition)
[truncated: 917 more rows]
