# Supplementary material for: reString: an open-source Python software to perform automatic functional enrichment retrieval, results aggregation and data visualization
Source: Sci Rep. 2021 Dec 6;11:23458. doi: 10.1038/s41598-021-02528-0 (PMC8648753; doi:10.1038/s41598-021-02528-0)
Supplement: Supplementary file 1 — Supplementary Information 1. [file 41598_2021_2528_MOESM1_ESM.zip › Supplemental DataSets/up_down_together/Function_results.tsv]

term	common	ctrl_t0_green_VS_ctrl_t0_red_FC	ctrl_t0_red_VS_ctrl_t0_blue_FC	ctrl_t1_red_VS_ctrl_t1_blue_FC	treatment_t0_green_VS_treatment_t0_red_FC	treatment_t0_red_VS_treatment_t0_blue_FC	treatment_t1_green_VS_treatment_t1_blue_FC	treatment_t1_green_VS_treatment_t1_red_FC	treatment_t1_red_VS_treatment_t1_blue_FC
ATP binding	{'Syk', 'Abca1', 'Cdk18', 'Oas2', 'Zak', 'Rock1', 'Myh10', 'Myh11', 'Runx3', 'Srpk3', 'Bmpr1a', 'Abcg1', 'Lyn', 'Oas3', 'Fgr', 'Btk', 'Prkch', 'Tie1', 'Tnik', 'Bmpr1b', 'Tnk2', 'Nuak2', 'Plk3', 'Epha2', 'Epha1', 'Pnck', 'Chd6', 'Myo7a', 'Slfn8', 'Oas1a', 'Hck', 'Ciita', 'Rps6ka1', 'Mylk', 'Abcc3', 'Myo1f', 'Jak3', 'Fes', 'Pip5k1b', 'Ptk2b', 'Carns1', 'Csf1r'}	1.0	1.0	1.0	1.0	1.0	1.0	0.0173	0.0144
ATPase-coupled cation transmembrane transporter activity	{'n/a (just one condition)'}	1.0	1.0	1.0	1.0	1.0	1.0	1.0	0.0365
ATPase-coupled transmembrane transporter activity	{'n/a (just one condition)'}	1.0	1.0	1.0	1.0	1.0	1.0	1.0	0.0281
CCR chemokine receptor binding	{'n/a (just one condition)'}	1.0	1.0	1.0	1.0	1.0	1.0	1.0	0.0025
G protein-coupled receptor binding	{'n/a (just one condition)'}	1.0	1.0	1.0	1.0	1.0	1.0	1.0	0.0154
GTPase activator activity	{'n/a (just one condition)'}	1.0	1.0	1.0	1.0	1.0	1.0	1.0	0.0116
GTPase regulator activity	{'n/a (just one condition)'}	1.0	1.0	1.0	1.0	1.0	1.0	1.0	0.0038
IgE binding	{'n/a (just one condition)'}	1.0	1.0	0.007	1.0	1.0	1.0	1.0	1.0
IgG binding	{'Fcgr4', 'Fcer1g', 'Fcgr1', 'Fcgr3'}	1.0	1.0	0.00048	1.0	1.0	0.0159	0.0135	1.0
IgG receptor activity	{'Fcgr4', 'Fcgr1', 'Fcgr3'}	1.0	1.0	0.0036	1.0	1.0	0.0213	0.0174	1.0
NAD(P)+ nucleosidase activity	{'n/a (just one condition)'}	1.0	1.0	1.0	1.0	1.0	1.0	1.0	0.0154
NAD+ nucleotidase, cyclic ADP-ribose generating	{'n/a (just one condition)'}	1.0	1.0	1.0	1.0	1.0	1.0	1.0	0.0154
NADH dehydrogenase (ubiquinone) activity	{'n/a (just one condition)'}	1.0	0.00063	1.0	1.0	1.0	1.0	1.0	1.0
Rac GTPase binding	{'n/a (just one condition)'}	1.0	1.0	1.0	1.0	1.0	1.0	1.0	0.0338
Ras guanyl-nucleotide exchange factor activity	{'n/a (just one condition)'}	1.0	1.0	1.0	1.0	1.0	1.0	0.0391	1.0
Rho GTPase binding	{'n/a (just one condition)'}	1.0	1.0	1.0	1.0	1.0	1.0	0.0332	1.0
SH3 domain binding	{'Ncf1', 'Evl', 'Inpp5d', 'Hcls1'}	1.0	1.0	1.0	1.0	1.0	0.0246	0.0135	0.00034
Toll-like receptor binding	{'Tlr1', 'Syk', 'Unc93b1', 'Saa3'}	1.0	1.0	1.0	1.0	1.0	1.0	0.0026	0.0191
UDP-glycosyltransferase activity	{'B4galt5', 'B4galt6', 'Galnt7', 'Mgat5', 'Gcnt4', 'Colgalt1', 'Xylt2', 'Galnt12', 'B3gnt7', 'Galnt6', 'Hexb', 'Hexa'}	1.0	1.0	1.0	1.0	1.0	0.006	1.0	0.0059
Wnt-protein binding	{'n/a (just one condition)'}	1.0	1.0	1.0	1.0	1.0	0.0232	1.0	1.0
acetylgalactosaminyltransferase activity	{'n/a (just one condition)'}	1.0	1.0	1.0	1.0	1.0	0.0389	1.0	1.0
actin binding	{'Lcp1', 'Myo1f', 'Myo7a', 'Mefv', 'Cotl1', 'Evl', 'Hcls1'}	1.0	1.0	1.0	1.0	1.0	5.97e-07	8.26e-08	9.73e-12
actin filament binding	{'Lcp1', 'Myo1f', 'Myo7a', 'Cotl1', 'Hcls1'}	1.0	1.0	1.0	1.0	1.0	3.75e-05	0.004	7.4e-08
actinin binding	{'n/a (just one condition)'}	1.0	1.0	1.0	1.0	1.0	1.0	0.0041	1.0
active transmembrane transporter activity	{'n/a (just one condition)'}	1.0	1.0	1.0	1.0	1.0	1.0	1.0	0.0268
adenyl ribonucleotide binding	{'Syk', 'Abca1', 'Cdk18', 'Oas2', 'Zak', 'Rock1', 'Myh10', 'Myh11', 'Tmem173', 'Runx3', 'Srpk3', 'Bmpr1a', 'Abcg1', 'Lyn', 'Oas3', 'Fgr', 'Btk', 'Prkch', 'Tie1', 'Tnik', 'Bmpr1b', 'Tnk2', 'Nuak2', 'Plk3', 'Epha2', 'Epha1', 'Pnck', 'Chd6', 'Myo7a', 'Slfn8', 'Oas1a', 'Hck', 'Ciita', 'Rps6ka1', 'Mylk', 'Abcc3', 'Myo1f', 'Jak3', 'Fes', 'Pip5k1b', 'Ptk2b', 'Carns1', 'Csf1r'}	1.0	1.0	1.0	1.0	1.0	1.0	0.0135	0.0187
alpha-actinin binding	{'n/a (just one condition)'}	1.0	1.0	1.0	1.0	1.0	1.0	0.004	1.0
amide binding	{'Pirb', 'Pltp', 'Clu', 'Tpp1', 'Anpep', 'Cln8', 'Soat1', 'Tlr2', 'Folr2', 'Fcgr2b', 'Psap', 'Cemip', 'Ctsb', 'Trem2', 'Ctsl', 'Cd14', 'Lepr', 'Ctsd', 'Cd300lf', 'Fzd4', 'Msr1', 'Ppic', 'Itgb2', 'Gltp'}	1.0	1.0	1.0	1.0	1.0	0.0014	1.0	0.00011
amino acid transmembrane transporter activity	{'n/a (just one condition)'}	1.0	1.0	1.0	1.0	1.0	1.0	1.0	0.0208
amyloid-beta binding	{'Pirb', 'Fcgr2b', 'Itgb2'}	1.0	1.0	1.0	0.0054	0.0192	0.002	0.0042	0.001
anion binding	{'Myo1f', 'Fgr', 'Syk', 'Pltp', 'Itgam', 'Alox5ap', 'Csf1r', 'Cybb', 'Ncf1', 'Hck', 'Cd300a', 'Abcg1', 'Abcc3'}	1.0	1.0	1.0	0.0095	1.0	4.97e-10	1.67e-07	3.98e-12
antigen binding	{'n/a (just one condition)'}	1.0	1.0	1.0	1.0	1.0	1.0	1.0	0.0187
arylsulfatase activity	{'n/a (just one condition)'}	1.0	1.0	1.0	1.0	0.0211	1.0	1.0	1.0
binding	{'Csf1r'}	0.0174	0.0124	1.0	2.64e-12	2.94e-05	9.71e-25	9.420000000000001e-37	3.6299999999999996e-38
calcium ion binding	{'No common gene'}	7.81e-05	0.0087	1.0	1.38e-06	6.97e-08	1.05e-07	0.0455	9.69e-05
calcium-dependent protein binding	{'n/a (just one condition)'}	1.0	1.0	1.0	1.0	1.0	0.0119	1.0	1.0
calcium-release channel activity	{'n/a (just one condition)'}	1.0	1.0	1.0	1.0	1.0	1.0	1.0	0.0311
calmodulin binding	{'Myo1f', 'Pnck', 'Myo7a', 'Nos1', 'Nos2', 'Myh11', 'Myh10', 'Slc8a2', 'Arpp21', 'Rasl12', 'Cacna1c', 'Mylk'}	1.0	1.0	1.0	1.0	1.0	1.0	0.0116	0.0097
carbohydrate binding	{'Clec7a', 'Hk3'}	1.0	1.0	0.0083	0.00019	3.04e-05	1.16e-05	1.0	5.45e-05
carbohydrate derivative binding	{'Myo1f', 'Fgr', 'Syk', 'Itgam', 'Hck', 'Csf1r', 'Abcg1', 'Abcc3'}	1.0	1.0	1.0	0.0018	1.0	4.81e-09	1.35e-05	1.47e-09
carboxylic acid binding	{'n/a (just one condition)'}	1.0	1.0	1.0	1.0	1.0	1.0	1.0	0.0278
carboxypeptidase activity	{'n/a (just one condition)'}	0.0257	1.0	1.0	1.0	1.0	1.0	1.0	1.0
cargo receptor activity	{'No common gene'}	0.0292	1.0	1.0	0.00025	0.00016	2.18e-05	0.0068	0.00014
catalytic activity	{'Cybb', 'Csf1r'}	1.0	0.0124	1.0	1.0	1.0	1.04e-05	0.003	2.89e-06
catalytic activity, acting on a protein	{'n/a (just one condition)'}	1.0	1.0	1.0	1.0	1.0	1.0	1.0	0.00099
cation binding	{'No common gene'}	0.016	0.0358	1.0	0.00077	0.0016	1.93e-05	1.76e-06	1.32e-06
cation transmembrane transporter activity	{'n/a (just one condition)'}	1.0	1.0	1.0	1.0	1.0	1.0	1.0	0.0069
cell adhesion mediator activity	{'n/a (just one condition)'}	1.0	1.0	1.0	1.0	1.0	1.0	0.0135	1.0
cell adhesion molecule binding	{'Lcp1', 'Syk', 'Itgb2'}	1.0	1.0	1.0	0.00027	3.81e-05	8.29e-10	6.23e-07	2.24e-11
ceramide binding	{'n/a (just one condition)'}	1.0	1.0	1.0	1.0	1.0	0.0213	1.0	1.0
chaperone binding	{'n/a (just one condition)'}	1.0	1.0	1.0	0.00092	1.0	1.0	1.0	1.0
chemokine activity	{'n/a (just one condition)'}	1.0	1.0	1.0	1.0	1.0	1.0	1.0	4.05e-05
chemokine receptor binding	{'n/a (just one condition)'}	1.0	1.0	1.0	1.0	1.0	1.0	1.0	0.00034
collagen binding	{'No common gene'}	1.69e-06	5.39e-07	1.0	3.45e-05	2.55e-05	0.00018	0.0137	0.00077
complement binding	{'C4b', 'Cfh', 'Itgb2'}	1.0	1.0	1.0	0.0453	0.0298	1.0	1.0	1.0
cytokine activity	{'Ccl3', 'Osm', 'Tnfsf13', 'Cx3cl1', 'Il1rn', 'Ccl2', 'Ccl7', 'Gdf3', 'Crlf2', 'Ccl4', 'Timp1', 'Lif', 'Ccl6', 'Spp1', 'Gdf6', 'Crlf1', 'Tgfb1', 'Edn1', 'Grn', 'Il1a', 'Cxcl1', 'Cmtm3', 'Slurp1', 'Cxcl16', 'Inhbb'}	1.0	1.0	1.0	1.0	1.0	0.00013	1.0	1.49e-05
cytokine binding	{'Tnfrsf1b', 'Csf1r'}	1.0	1.0	1.0	1.0	0.038	1.13e-05	3.35e-05	5.2e-06
cytokine receptor activity	{'Csf2rb', 'Csf2ra', 'Csf2rb2', 'Gpr35', 'Il10ra'}	1.0	1.0	1.0	1.0	1.0	0.00035	0.00064	1.01e-06
cytokine receptor binding	{'Syk', 'Ccl3', 'Osm', 'Tnfsf13', 'Cx3cl1', 'Il1rn', 'Cd44', 'Ccl2', 'Ccl7', 'Sdcbp', 'Ccl4', 'Ngf', 'Lif', 'Ccl6', 'Crlf1', 'Tgfb1', 'Grb2', 'Cd300lf', 'Il1a', 'Cxcl1', 'Cxcl16'}	1.0	1.0	1.0	1.0	1.0	0.0213	1.0	9.69e-05
cytoskeletal protein binding	{'Lcp1', 'Myo1f', 'Fes', 'Myo7a', 'Mefv', 'Cotl1', 'Evl', 'Hcls1'}	1.0	1.0	1.0	1.0	1.0	0.0023	1.98e-06	4.1e-06
divalent inorganic cation transmembrane transporter activity	{'n/a (just one condition)'}	1.0	1.0	1.0	1.0	1.0	0.0438	1.0	1.0
electron transfer activity	{'n/a (just one condition)'}	1.0	0.00019	1.0	1.0	1.0	1.0	1.0	1.0
endopeptidase activity	{'Mmp14', 'Lgmn', 'C1ra', 'Ctsc', 'Hgf', 'Sfrp1', 'Cfb', 'Mmp2', 'Mmp3', 'Ctsk'}	1.0	1.0	1.0	0.0157	1.0	1.0	1.0	0.0056
enzyme activator activity	{'n/a (just one condition)'}	1.0	1.0	1.0	1.0	1.0	1.0	1.0	0.00099
enzyme binding	{'Rasgef1b', 'Syk', 'Abca1', 'Hcls1', 'Zmynd15', 'Fgr', 'Itgax', 'Alox5ap', 'Cd300a', 'Sdf2l1', 'Plek', 'Lcp1', 'Cotl1', 'Cyth4', 'Tnfrsf1b', 'Vsir', 'Csf1r', 'Ncf2', 'Itgb2'}	1.0	1.0	1.0	1.0	1.0	8.17e-05	4.73e-05	1.73e-05
enzyme regulator activity	{'C4b', 'Ralgds', 'Fgf13', 'C3', 'Arhgap31', 'Serpina3n', 'Nos2', 'Pkia', 'Rock1', 'Ncf1', 'Asap2', 'Rin3', 'Bst2', 'Nkx3-1', 'Atp1b2', 'Wfdc21', 'Camk2n1', 'Alox5ap', 'Pdgfb', 'Ncf4', 'Ppp1r12a', 'Apoe', 'Socs3', 'Rps6ka1', 'Grem1', 'Rgs4', 'Adap2', 'Ppp1r12b', 'Fam212b', 'Rcan2', 'Rasa4', 'Vsir', 'Serpina3g', 'Gpsm2', 'Rasa3', 'Ncf2', 'Cdkn1a'}	1.0	1.0	1.0	1.0	1.0	1.0	0.0498	4.44e-05
exopeptidase activity	{'Mmp14', 'Anpep', 'Cpz'}	1.0	1.0	1.0	0.0204	1.0	1.0	1.0	0.0212
extracellular matrix binding	{'Fbln2'}	0.00029	0.00063	1.0	4.71e-05	0.00037	3.75e-05	1.0	0.0091
extracellular matrix structural constituent	{'Col1a1'}	0.0021	1.0	1.0	0.00093	5.82e-06	0.0017	1.0	0.0174
fibronectin binding	{'Mmp2', 'Ctsk', 'Ssc5d'}	1.0	1.0	1.0	0.00013	0.0121	0.00026	1.0	0.0196
glycolipid binding	{'n/a (just one condition)'}	1.0	1.0	1.0	1.0	1.0	1.0	1.0	0.0492
glycosaminoglycan binding	{'No common gene'}	7.18e-05	0.006	1.0	1.04e-07	1.44e-08	8.72e-10	0.0019	0.00039
growth factor activity	{'Timp1', 'Ngf', 'Tgfb1', 'Lif', 'Hgf', 'Osm', 'Cxcl1', 'Pdgfc', 'Inhbb', 'Wisp2', 'Gdf3', 'Gdf6'}	1.0	1.0	1.0	1.0	1.0	2.09e-05	1.0	0.0196
growth factor binding	{'Csf1r'}	1.0	0.0066	1.0	0.0017	0.00015	1.8e-06	1.66e-05	1.53e-05
growth factor receptor binding	{'n/a (just one condition)'}	1.0	1.0	1.0	1.0	1.0	1.0	1.0	0.0017
guanyl-nucleotide exchange factor activity	{'n/a (just one condition)'}	1.0	1.0	1.0	1.0	1.0	1.0	0.0194	1.0
heparan sulfate proteoglycan binding	{'n/a (just one condition)'}	0.0257	1.0	1.0	1.0	1.0	1.0	1.0	1.0
heparin binding	{'No common gene'}	0.0004	0.0216	1.0	4.71e-05	3.81e-05	7.56e-07	0.0195	0.0196
high-density lipoprotein particle binding	{'n/a (just one condition)'}	1.0	1.0	1.0	1.0	1.0	0.0373	1.0	1.0
hydrolase activity	{'Lacc1', 'Abca1', 'Tpp1', 'Dpep2', 'Man2b2', 'Atp13a2', 'Mmp19', 'Hgf', 'Abhd12', 'Mmp12', 'Man2b1', 'Atp2b1', 'Pnpla7', 'Ctsl', 'Rab29', 'Dpp7', 'Fuca2', 'Pla2g15', 'Tubb6', 'Abcc3', 'Naga', 'Gngt2', 'Tuba1c', 'Plau', 'Adam9', 'Myo1f', 'Gpr88', 'Plcl2', 'Rap1b', 'Myo5a', 'Galns', 'Nceh1', 'Rab31', 'Gba', 'Adam8', 'Aph1c', 'Rap2b', 'Rab8b', 'Gusb', 'Hpse', 'Tlr4', 'Fuca1', 'Cemip', 'Rab7b', 'Myo…	1.0	1.0	1.0	1.0	1.0	0.0004	1.0	7.55e-07
hydrolase activity, acting on glycosyl bonds	{'Man2b2', 'Lyz2', 'Tlr2', 'Gusb', 'Tlr13', 'Man2b1', 'Hpse', 'Hexb'}	1.0	1.0	1.0	1.0	0.0072	1.54e-07	1.0	1.02e-06
hydrolase activity, hydrolyzing O-glycosyl compounds	{'Man2b2', 'Lyz2', 'Gusb', 'Man2b1', 'Hpse', 'Hexb'}	1.0	1.0	1.0	1.0	0.0204	9.77e-07	1.0	2.23e-05
identical protein binding	{'Lcp1', 'Pirb', 'Lyz2', 'Pik3ap1', 'Tyrobp', 'Csf1r', 'Abcg1', 'Slc11a1'}	1.0	1.0	1.0	1.66e-05	0.0109	3.46e-05	0.00018	3.32e-09
immune receptor activity	{'Fcgr4', 'Csf2rb2', 'Gpr35'}	1.0	1.0	8.04e-06	1.0	0.00075	5.97e-07	7.27e-06	2.17e-09
immunoglobulin binding	{'Fcgr4', 'Vwf', 'Lgals3'}	1.0	1.0	2.25e-05	1.0	0.0384	1.0	1.0	1.0
immunoglobulin receptor activity	{'Fcgr4', 'Fcer1g', 'Fcgr1', 'Fcgr3'}	1.0	1.0	0.00043	1.0	1.0	0.0107	0.0096	0.0361
immunoglobulin receptor binding	{'Fcgr3', 'Fgr', 'Lgals3'}	1.0	1.0	0.0223	1.0	1.0	0.0373	1.0	1.0
inorganic cation transmembrane transporter activity	{'n/a (just one condition)'}	1.0	1.0	1.0	1.0	1.0	1.0	1.0	0.0196
inorganic molecular entity transmembrane transporter activity	{'n/a (just one condition)'}	1.0	1.0	1.0	1.0	1.0	1.0	1.0	0.00031
insulin-like growth factor binding	{'n/a (just one condition)'}	1.0	1.0	1.0	1.0	1.0	0.0027	1.0	1.0
integrin binding	{'No common gene'}	0.0257	1.0	1.0	0.00091	3.67e-06	2.37e-10	0.00017	2.17e-09
interleukin-1 receptor binding	{'n/a (just one condition)'}	1.0	1.0	1.0	1.0	1.0	1.0	1.0	0.0383
ion binding	{'Csf1r'}	0.0112	0.0076	1.0	5.24e-07	6.03e-05	1.33e-13	4.46e-11	9.54e-15
ion channel binding	{'n/a (just one condition)'}	1.0	1.0	1.0	1.0	1.0	1.0	0.0196	1.0
ion transmembrane transporter activity	{'n/a (just one condition)'}	1.0	1.0	1.0	1.0	1.0	1.0	1.0	0.0016
kinase activity	{'Syk', 'Cdk18', 'Zak', 'Rock1', 'Srpk3', 'Nrp2', 'Bmpr1a', 'Lyn', 'Fgr', 'Prkch', 'Btk', 'Tie1', 'Tnik', 'Bmpr1b', 'Tnk2', 'Nuak2', 'Plk3', 'Epha2', 'Pnck', 'Epha1', 'Hck', 'Ciita', 'Rps6ka1', 'Mylk', 'Jak3', 'Fes', 'Pip5k1b', 'Ptk2b', 'Csf1r', 'Cdkn1a'}	1.0	1.0	1.0	1.0	1.0	1.0	0.00074	0.0028
laminin binding	{'n/a (just one condition)'}	1.0	1.0	1.0	1.0	1.0	1.0	1.0	0.0069
laminin-1 binding	{'Ntn4', 'Slit2', 'Nid1'}	0.0256	0.0454	1.0	1.0	1.0	1.0	1.0	1.0
ligand-gated calcium channel activity	{'n/a (just one condition)'}	1.0	1.0	1.0	1.0	1.0	1.0	1.0	0.0338
lipase activity	{'n/a (just one condition)'}	1.0	1.0	1.0	1.0	1.0	1.0	1.0	0.0079
lipid binding	{'Pltp', 'Fes', 'Abca1', 'Alox5ap', 'Cd300lf', 'Cd14', 'Ncf4', 'Ncf1', 'Cyth4', 'Cd300a', 'Plek'}	1.0	1.0	1.0	1.0	1.0	1.15e-06	0.0495	2.57e-09
lipid transporter activity	{'Apoe'}	1.0	0.0076	1.0	1.0	1.0	1.0	0.0094	1.0
lipopeptide binding	{'n/a (just one condition)'}	1.0	1.0	1.0	1.0	1.0	1.0	1.0	0.0361
lipopolysaccharide binding	{'n/a (just one condition)'}	1.0	1.0	1.0	1.0	1.0	1.0	1.0	0.0338
lipoprotein particle binding	{'No common gene'}	1.0	0.0299	1.0	1.0	1.0	0.0213	0.004	0.0471
low-density lipoprotein particle binding	{'n/a (just one condition)'}	1.0	1.0	1.0	1.0	1.0	1.0	0.0367	1.0
metal ion binding	{'No common gene'}	0.016	0.0454	1.0	0.0004	0.0014	3.75e-05	6.23e-07	1.3e-06
metallocarboxypeptidase activity	{'n/a (just one condition)'}	0.0421	1.0	1.0	1.0	1.0	1.0	1.0	1.0
metalloexopeptidase activity	{'n/a (just one condition)'}	1.0	1.0	1.0	0.0151	1.0	1.0	1.0	1.0
metallopeptidase activity	{'Naalad2', 'Folh1', 'Anpep', 'Cpxm2', 'Adamts12', 'Mmp2', 'Cpz', 'Adamts2', 'Cpxm1'}	0.0256	1.0	1.0	0.0077	1.0	1.0	1.0	1.0
molecular function regulator	{'C4b', 'Rasgef1b', 'Nfkb2', 'Kcnab1', 'Ccl8', 'Fgf13', 'Rock1', 'Ifi205', 'Il1b', 'Mef2c', 'Rin3', 'Cacnb2', 'Nfib', 'St5', 'Atp1b2', 'Nfatc1', 'Irf9', 'Ifi204', 'Apoe', 'Socs3', 'Pou2f2', 'Adap2', 'Ppp1r12b', 'Sema6b', 'Ly6a', 'Cyth4', 'Fgf14', 'Cyth1', 'Rasa3', 'Fam19a1', 'Cdkn1a', 'Fgd3', 'Irf8', 'Serpina3n', 'Pkia', 'Ntf3', 'Meis1', 'Sox18', 'Ank2', 'Bmpr1a', 'Fgf1', 'Rbpms', 'Asap2', 'Smad9…	1.0	1.0	1.0	1.0	1.0	1.0	6.63e-06	4.91e-05
nitric-oxide synthase binding	{'n/a (just one condition)'}	1.0	1.0	1.0	1.0	1.0	1.0	0.0499	1.0
non-membrane spanning protein tyrosine kinase activity	{'Hck', 'Fgr', 'Syk', 'Fes'}	1.0	1.0	1.0	1.0	1.0	0.0438	0.0309	0.0087
nuclear receptor activity	{'n/a (just one condition)'}	1.0	1.0	1.0	1.0	1.0	1.0	1.0	0.0154
nucleoside-triphosphatase regulator activity	{'n/a (just one condition)'}	1.0	1.0	1.0	1.0	1.0	1.0	1.0	0.0075
nucleotide binding	{'Syk', 'Kcnab1', 'Abca1', 'Cdk18', 'Oas2', 'Nos2', 'Zak', 'Rock1', 'Myh10', 'Myh11', 'Tmem173', 'Runx3', 'Srpk3', 'Tet1', 'Bmpr1a', 'Abcg1', 'Lyn', 'Gpsm2', 'Oas3', 'Samhd1', 'Fgr', 'Btk', 'Prkch', 'Tie1', 'Tnik', 'Bmpr1b', 'Xdh', 'Tnk2', 'Nuak2', 'Parp14', 'Plk3', 'Epha2', 'Rab17', 'Epha1', 'Pnck', 'Chd6', 'Myo7a', 'Arl11', 'Slfn8', 'Oas1a', 'Nt5e', 'Hck', 'Sept6', 'Ciita', 'Gucy1a3', 'Rps6ka1'…	1.0	1.0	1.0	1.0	1.0	1.0	0.0123	0.0154
oligosaccharide binding	{'n/a (just one condition)'}	1.0	1.0	1.0	1.0	0.0148	1.0	1.0	1.0
organic acid binding	{'n/a (just one condition)'}	1.0	1.0	1.0	1.0	1.0	1.0	1.0	0.0255
oxidoreductase activity	{'Egln1', 'Glrx5', 'Ptgs2', 'Ndufs7', 'Cybb', 'Ndufa13', 'Loxl2', 'Uqcr11', 'Cox7c'}	1.0	0.0124	1.0	1.0	1.0	0.026	1.0	1.0
oxidoreductase activity, acting on NAD(P)H	{'n/a (just one condition)'}	1.0	0.00063	1.0	1.0	1.0	1.0	1.0	1.0
oxidoreductase activity, acting on NAD(P)H, oxygen as acceptor	{'n/a (just one condition)'}	1.0	1.0	1.0	1.0	1.0	0.0213	1.0	1.0
pattern recognition receptor activity	{'Tlr9'}	1.0	1.0	1.0	1.0	0.0225	1.0	0.0092	0.0055
peptidase activity	{'Anpep', 'C1ra', 'Sfrp1', 'Cfb', 'Mmp2', 'Ctsk'}	0.0049	1.0	1.0	0.00036	0.0479	1.0	1.0	0.0015
peptidase regulator activity	{'C4b', 'Gpc3'}	1.0	1.0	1.0	0.0081	0.0158	1.0	1.0	0.0234
peptide binding	{'Anpep', 'Pirb', 'Cemip', 'Ppic', 'Ctsb', 'Clu', 'Trem2', 'Ctsl', 'Tlr2', 'Cd14', 'Fzd4', 'Tpp1', 'Msr1', 'Fcgr2b', 'Lepr', 'Ctsd', 'Itgb2'}	1.0	1.0	1.0	1.0	1.0	0.0203	1.0	0.00025
phosphatase binding	{'n/a (just one condition)'}	1.0	1.0	1.0	1.0	1.0	0.0407	1.0	1.0
phosphatidylcholine-sterol O-acyltransferase activator activity	{'n/a (just one condition)'}	1.0	0.0333	1.0	1.0	1.0	1.0	1.0	1.0
phosphatidylinositol binding	{'Ncf1', 'Iqgap1', 'Dab2', 'Cfl1', 'Atp13a2', 'Snx1', 'Anxa8', 'Sdcbp', 'Anxa2', 'Snx5', 'Snx8', 'Ncf4', 'Arap1', 'Capg', 'Vill', 'Osbpl8', 'Plek', 'Myo1e', 'Fes', 'Sh3pxd2b'}	1.0	1.0	1.0	1.0	1.0	0.0218	1.0	0.001
phosphatidylinositol bisphosphate binding	{'n/a (just one condition)'}	1.0	1.0	1.0	1.0	1.0	0.0308	1.0	1.0
phosphatidylinositol phosphate binding	{'Anxa2', 'Atp13a2', 'Snx5', 'Anxa8', 'Ncf4', 'Capg', 'Ncf1', 'Iqgap1', 'Sdcbp', 'Arap1', 'Sh3pxd2b', 'Vill', 'Plek', 'Osbpl8', 'Dab2', 'Cfl1'}	1.0	1.0	1.0	1.0	1.0	0.0246	1.0	0.0043
phospholipase activity	{'n/a (just one condition)'}	1.0	1.0	1.0	1.0	1.0	1.0	1.0	0.0077
phospholipid binding	{'Pltp', 'Abca1', 'Ncf1', 'Anxa4', 'Tpp1', 'Iqgap1', 'Dab2', 'Cfl1', 'Anxa1', 'Mfge8', 'Dgka', 'Atp13a2', 'Snx1', 'Anxa8', 'Sdcbp', 'Ptafr', 'Myof', 'Psap', 'Anxa2', 'Snx5', 'Trem2', 'Snx8', 'Ncf4', 'Arap1', 'Capg', 'Vill', 'Cd300a', 'Prex1', 'Osbpl8', 'Plek', 'Myo1e', 'Fes', 'Cd300lf', 'Sh3pxd2b', 'Thbs1', 'Gltp'}	1.0	1.0	1.0	1.0	1.0	2.62e-05	1.0	3.77e-06
phosphoprotein binding	{'Fgr', 'Syk', 'Sh3bp2', 'Grb2', 'Sirpa', 'Ubash3b', 'Vav1', 'Hck', 'Igf2r', 'Socs3', 'Acp2', 'Cd44', 'Abl2'}	1.0	1.0	1.0	1.0	1.0	0.008	1.0	0.00048
phosphotransferase activity, alcohol group as acceptor	{'Syk', 'Cdk18', 'Zak', 'Rock1', 'Srpk3', 'Nrp2', 'Bmpr1a', 'Lyn', 'Fgr', 'Prkch', 'Btk', 'Tie1', 'Tnik', 'Bmpr1b', 'Tnk2', 'Nuak2', 'Plk3', 'Epha2', 'Pnck', 'Epha1', 'Hck', 'Rps6ka1', 'Mylk', 'Jak3', 'Fes', 'Pip5k1b', 'Ptk2b', 'Csf1r', 'Cdkn1a'}	1.0	1.0	1.0	1.0	1.0	1.0	0.00062	0.00069
phosphotyrosine residue binding	{'Fgr', 'Syk', 'Sh3bp2', 'Grb2', 'Vav1', 'Hck', 'Socs3', 'Acp2', 'Abl2'}	1.0	1.0	1.0	1.0	1.0	0.0024	1.0	0.0017
platelet-derived growth factor binding	{'Col1a2', 'Col3a1', 'Col1a1'}	1.0	1.0	1.0	0.0064	0.00037	0.0096	1.0	1.0
protease binding	{'Timp4', 'Col1a1', 'Lrp1', 'Col1a2', 'Col3a1', 'Tnfaip3'}	1.0	1.0	1.0	0.0004	1.0	0.0057	1.0	1.0
protein binding	{'Lcp1', 'Myo1f', 'Fgr', 'Pirb', 'Pltp', 'Spi1', 'Lyz2', 'Pik3ap1', 'Cybb', 'Cotl1', 'Tnfaip2', 'Tyrobp', 'Hck', 'Unc93b1', 'Tnfrsf1b', 'Abcg1', 'Slc11a1', 'Itgb2'}	1.0	1.0	0.0412	1.49e-11	3.81e-05	6.9799999999999995e-25	4.36e-31	2.69e-39
protein domain specific binding	{'Syk', 'Kcnab1', 'Arhgap31', 'Ncf1', 'Tacc2', 'Il1b', 'Hcls1', 'Cacna1c', 'Mef2c', 'Lyn', 'Sh3bgr', 'Cacnb2', 'Enah', 'Nkx3-1', 'Tnk2', 'Dtna', 'Sntg2', 'Scn2a1', 'Tceal3', 'Inpp5d', 'Myo7a', 'Abi3', 'Evl', 'Pou2f2', 'Dmd', 'Baiap2', 'Shisa5', 'Gpsm2'}	1.0	1.0	1.0	1.0	1.0	1.0	0.0318	5.45e-05
protein homodimerization activity	{'Pirb', 'Myom1', 'Nos2', 'Tmem173', 'Bmpr1a', 'Abcg1', 'Rbpms', 'Foxp2', 'Xdh', 'Jam3', 'Tlr9', 'Slc11a1', 'Pdgfb', 'Apoe', 'Glb1', 'Grem1', 'Il6ra', 'Plek', 'Ndp', 'Csf1r', 'Rag1'}	1.0	1.0	1.0	1.0	1.0	1.0	0.0404	0.0081
protein kinase activity	{'Syk', 'Cdk18', 'Zak', 'Rock1', 'Srpk3', 'Nrp2', 'Bmpr1a', 'Lyn', 'Fgr', 'Prkch', 'Btk', 'Tie1', 'Tnik', 'Bmpr1b', 'Tnk2', 'Nuak2', 'Plk3', 'Epha2', 'Pnck', 'Epha1', 'Hck', 'Rps6ka1', 'Mylk', 'Jak3', 'Fes', 'Ptk2b', 'Csf1r', 'Cdkn1a'}	1.0	1.0	1.0	1.0	1.0	1.0	8.77e-05	0.0092
protein phosphorylated amino acid binding	{'Fgr', 'Syk', 'Sh3bp2', 'Grb2', 'Sirpa', 'Vav1', 'Hck', 'Socs3', 'Acp2', 'Abl2'}	1.0	1.0	1.0	1.0	1.0	0.0041	1.0	0.0016
protein tyrosine kinase activity	{'n/a (just one condition)'}	1.0	1.0	1.0	1.0	1.0	1.0	2.21e-05	1.0
protein-containing complex binding	{'Lcp1', 'Myo1f', 'Fgr', 'Pirb', 'Pltp', 'Cotl1', 'Itgb2'}	1.0	1.0	0.0096	8.31e-07	6.78e-07	4.05e-13	2.48e-07	7.39e-17
proteoglycan binding	{'Ctsk'}	0.00027	0.01	1.0	0.0019	1.0	0.0002	1.0	0.0021
proton-transporting ATPase activity, rotational mechanism	{'n/a (just one condition)'}	1.0	1.0	1.0	1.0	1.0	1.0	1.0	0.00099
purine ribonucleoside triphosphate binding	{'Syk', 'Abca1', 'Cdk18', 'Oas2', 'Zak', 'Rock1', 'Myh10', 'Myh11', 'Runx3', 'Srpk3', 'Bmpr1a', 'Abcg1', 'Lyn', 'Oas3', 'Samhd1', 'Fgr', 'Btk', 'Prkch', 'Tie1', 'Tnik', 'Bmpr1b', 'Tnk2', 'Nuak2', 'Plk3', 'Epha2', 'Rab17', 'Epha1', 'Pnck', 'Chd6', 'Myo7a', 'Arl11', 'Slfn8', 'Oas1a', 'Hck', 'Sept6', 'Ciita', 'Gucy1a3', 'Rps6ka1', 'Mylk', 'Abcc3', 'Myo1f', 'Jak3', 'Fes', 'Pip5k1b', 'Ptk2b', 'Gucy1b3…	1.0	1.0	1.0	1.0	1.0	1.0	0.0347	0.0061
purine ribonucleotide binding	{'Syk', 'Abca1', 'Cdk18', 'Oas2', 'Zak', 'Rock1', 'Myh10', 'Myh11', 'Tmem173', 'Runx3', 'Srpk3', 'Bmpr1a', 'Abcg1', 'Lyn', 'Oas3', 'Samhd1', 'Fgr', 'Btk', 'Prkch', 'Tie1', 'Tnik', 'Bmpr1b', 'Tnk2', 'Nuak2', 'Plk3', 'Epha2', 'Rab17', 'Epha1', 'Pnck', 'Chd6', 'Myo7a', 'Arl11', 'Slfn8', 'Oas1a', 'Hck', 'Sept6', 'Ciita', 'Gucy1a3', 'Rps6ka1', 'Mylk', 'Abcc3', 'Myo1f', 'Jak3', 'Fes', 'Pip5k1b', 'Ptk2b…	1.0	1.0	1.0	1.0	1.0	1.0	0.0215	0.0077
receptor ligand activity	{'Ccl3', 'Osm', 'Tnfsf13', 'Cx3cl1', 'Il1rn', 'Ccl2', 'Ccl7', 'Hgf', 'Tg', 'Wisp2', 'Gdf3', 'Crlf2', 'Ccl4', 'Metrnl', 'Timp1', 'Ngf', 'Lif', 'Ccl6', 'Pdgfc', 'Spp1', 'Lgals3', 'Gdf6', 'Crlf1', 'Tgfb1', 'Edn1', 'Grn', 'Il1a', 'Cxcl1', 'Gpnmb', 'Cmtm3', 'Slurp1', 'Cxcl16', 'Inhbb'}	1.0	1.0	1.0	1.0	1.0	3.1e-05	1.0	4.05e-05
receptor regulator activity	{'Ccl3', 'Osm', 'Tnfsf13', 'Cx3cl1', 'Il1rn', 'Ccl2', 'Ccl7', 'Hgf', 'Tg', 'Wisp2', 'Gdf3', 'Crlf2', 'Ccl4', 'Metrnl', 'Timp1', 'Ngf', 'Lif', 'Ccl6', 'Pdgfc', 'Spp1', 'Lgals3', 'Gdf6', 'Crlf1', 'Tgfb1', 'Edn1', 'Grn', 'Il1a', 'Cxcl1', 'Gpnmb', 'Cmtm3', 'Slurp1', 'Cxcl16', 'Inhbb'}	1.0	1.0	1.0	1.0	1.0	0.0001	1.0	0.00011
ribonucleotide binding	{'Syk', 'Abca1', 'Cdk18', 'Oas2', 'Nos2', 'Zak', 'Rock1', 'Myh10', 'Myh11', 'Tmem173', 'Runx3', 'Srpk3', 'Bmpr1a', 'Abcg1', 'Lyn', 'Oas3', 'Samhd1', 'Fgr', 'Btk', 'Prkch', 'Tie1', 'Tnik', 'Bmpr1b', 'Tnk2', 'Nuak2', 'Plk3', 'Epha2', 'Rab17', 'Epha1', 'Pnck', 'Chd6', 'Myo7a', 'Arl11', 'Slfn8', 'Oas1a', 'Hck', 'Sept6', 'Ciita', 'Gucy1a3', 'Rps6ka1', 'Mylk', 'Abcc3', 'Myo1f', 'Jak3', 'Fes', 'Nos1', '…	1.0	1.0	1.0	1.0	1.0	1.0	0.0158	0.0051
scavenger receptor activity	{'Loxl2'}	0.0257	1.0	1.0	0.0042	0.00046	0.0096	1.0	0.0368
semaphorin receptor binding	{'n/a (just one condition)'}	1.0	1.0	1.0	1.0	1.0	1.0	1.0	0.0405
serine hydrolase activity	{'C1ra', 'Mmp2', 'Cfb', 'Nceh1'}	1.0	1.0	1.0	0.0199	0.0226	1.0	1.0	0.0281
serine-type peptidase activity	{'C1ra', 'Ctsc', 'Hgf', 'Cfb', 'Mmp2'}	1.0	1.0	1.0	0.0455	1.0	1.0	1.0	0.0362
signaling receptor activity	{'Itgb2', 'Tnfrsf1b', 'Csf2rb2', 'Gpr35', 'Nfam1'}	1.0	1.0	0.0034	2.31e-06	3.81e-05	1.45e-05	3.55e-07	8.19e-12
signaling receptor binding	{'No common gene'}	0.0427	1.0	1.0	2.31e-06	1.72e-06	2.17e-16	7.29e-11	2.61e-19
small molecule binding	{'Myo1f', 'Fgr', 'Syk', 'Fes', 'Abca1', 'Cdk18', 'Arl11', 'Myo7a', 'Alox5ap', 'Cybb', 'Hck', 'Csf1r', 'Abcg1', 'Abcc3'}	1.0	1.0	1.0	1.0	1.0	0.0349	9.6e-05	5.73e-05
structural constituent of cytoskeleton	{'n/a (just one condition)'}	1.0	1.0	1.0	1.0	1.0	0.0308	1.0	1.0
structural constituent of muscle	{'n/a (just one condition)'}	1.0	1.0	1.0	1.0	1.0	1.0	0.0135	1.0
structural constituent of ribosome	{'n/a (just one condition)'}	1.0	0.0294	1.0	1.0	1.0	1.0	1.0	1.0
sulfur compound binding	{'Col16a1', 'Sfrp1'}	0.005	1.0	1.0	0.0015	0.00075	0.0002	1.0	1.0
superoxide-generating NAD(P)H oxidase activity	{'n/a (just one condition)'}	1.0	1.0	1.0	1.0	1.0	0.0159	1.0	1.0
superoxide-generating NADPH oxidase activator activity	{'n/a (just one condition)'}	1.0	1.0	1.0	1.0	1.0	1.0	1.0	0.0121
transcription factor binding	{'n/a (just one condition)'}	1.0	1.0	1.0	1.0	1.0	1.0	0.0411	1.0
transferase activity	{'n/a (just one condition)'}	1.0	1.0	1.0	1.0	1.0	1.0	0.0398	1.0
transferase activity, transferring glycosyl groups	{'Gba', 'B4galt5', 'Lacc1', 'Aprt', 'B4galt6', 'Galnt7', 'B3gnt7', 'Gcnt4', 'Mgat5', 'Colgalt1', 'St6galnac4', 'Xylt2', 'Galnt12', 'Sdf2l1', 'Galnt6', 'Hexb', 'Hexa'}	1.0	1.0	1.0	1.0	1.0	0.0069	1.0	0.0185
transferase activity, transferring hexosyl groups	{'n/a (just one condition)'}	1.0	1.0	1.0	1.0	1.0	0.022	1.0	1.0
transferase activity, transferring phosphorus-containing groups	{'Syk', 'Cdk18', 'Oas2', 'Zak', 'Rock1', 'Srpk3', 'Nrp2', 'Bmpr1a', 'Lyn', 'Oas3', 'Fgr', 'Prkch', 'Btk', 'Tie1', 'Tnik', 'Bmpr1b', 'Dntt', 'Tnk2', 'Nuak2', 'Plk3', 'Epha2', 'Pnck', 'Epha1', 'Oas1a', 'Hck', 'Ciita', 'Rps6ka1', 'Mylk', 'Jak3', 'Fes', 'Pip5k1b', 'Ptk2b', 'Csf1r', 'Cdkn1a'}	1.0	1.0	1.0	1.0	1.0	1.0	0.0033	0.0043
transforming growth factor beta binding	{'n/a (just one condition)'}	1.0	1.0	1.0	1.0	1.0	1.0	0.0176	1.0
transmembrane receptor protein kinase activity	{'n/a (just one condition)'}	1.0	1.0	1.0	1.0	1.0	1.0	4.75e-05	1.0
transmembrane receptor protein tyrosine kinase activity	{'n/a (just one condition)'}	1.0	1.0	1.0	1.0	1.0	1.0	0.00097	1.0
transmembrane signaling receptor activity	{'Nfam1', 'Tnfrsf1b', 'Csf2rb2', 'Gpr35', 'Itgb2'}	1.0	1.0	0.0036	3.96e-07	0.00087	0.0017	1.66e-05	1.3e-06
transmembrane transporter activity	{'Slco2a1', 'Abca1', 'Gjb4', 'Slc8b1', 'Atp6v0c', 'Clcn7', 'Scn1b', 'Abcg1', 'Slc6a8', 'Slc25a13', 'Slc35e4', 'Slc35f6', 'Slc7a2', 'Ttyh2', 'Atp6v0a1', 'P2rx7', 'Slc29a3', 'Slc39a6', 'Ucp2', 'Mcoln2', 'Tmem206', 'Atp2b1', 'Slc11a1', 'Hvcn1', 'Atp6v1a', 'Tmem144', 'Anxa2', 'P2rx4', 'Mfsd1', 'Mfsd12', 'Ttyh3', 'Gjb5', 'Atp6v1c1', 'Lasp1', 'Abcc3', 'Atp6v0d2', 'Gjb3', 'Slc39a11', 'Clic1', 'Slc15a3',…	1.0	1.0	1.0	1.0	1.0	0.0108	1.0	5.45e-05
transporter activity	{'Slco2a1', 'Pltp', 'Abca1', 'Gjb4', 'Slc8b1', 'Atp6v0c', 'Scn1b', 'Clcn7', 'Abcg1', 'Slc25a13', 'Slc35e4', 'Slc35f6', 'Slc6a8', 'Lasp1', 'Slc7a2', 'P2rx7', 'Atp6v0a1', 'Ttyh2', 'Slc29a3', 'Slc39a6', 'Ucp2', 'Mcoln2', 'Tmem206', 'Atp2b1', 'Hvcn1', 'Slc11a1', 'Atp6v1a', 'Tmem144', 'Anxa2', 'P2rx4', 'Mfsd1', 'Mfsd12', 'Ttyh3', 'Gm2a', 'Gjb5', 'Atp6v1c1', 'Npc1', 'Osbpl8', 'Abcc3', 'Atp6v0d2', 'Gjb3…	1.0	1.0	1.0	1.0	1.0	0.0056	1.0	4.05e-05
voltage-gated calcium channel activity involved in cardiac muscle cell action potential	{'n/a (just one condition)'}	1.0	1.0	1.0	1.0	1.0	1.0	0.0174	1.0
voltage-gated ion channel activity	{'n/a (just one condition)'}	1.0	1.0	1.0	1.0	1.0	1.0	0.0498	1.0
