# Supplementary material for: reString: an open-source Python software to perform automatic functional enrichment retrieval, results aggregation and data visualization
Source: Sci Rep. 2021 Dec 6;11:23458. doi: 10.1038/s41598-021-02528-0 (PMC8648753; doi:10.1038/s41598-021-02528-0)
Supplement: Supplementary file 1 — Supplementary Information 1. [file 41598_2021_2528_MOESM1_ESM.zip › Supplemental DataSets/up_down_together/RCTM_results.tsv]

term	common	ctrl_t0_green_VS_ctrl_t0_red_FC	ctrl_t0_red_VS_ctrl_t0_blue_FC	ctrl_t1_red_VS_ctrl_t1_blue_FC	treatment_t0_green_VS_treatment_t0_red_FC	treatment_t0_red_VS_treatment_t0_blue_FC	treatment_t1_green_VS_treatment_t1_blue_FC	treatment_t1_green_VS_treatment_t1_red_FC	treatment_t1_red_VS_treatment_t1_blue_FC
Activation of SMO	{'Boc', 'Gas1', 'Cdon', 'Ptch1'}	0.0374	1.0	1.0	0.049	1.0	1.0	1.0	1.0
Adaptive Immune System	{'Fcgr4', 'Inpp5d', 'Syk', 'Fcgr1', 'Ifi30', 'Slamf7', 'Pik3ap1', 'Ncf4', 'Cybb', 'Ncf1', 'Blnk', 'Cd300lb', 'Socs3', 'Fcgr2b', 'Ncf2', 'Itgb2'}	1.0	1.0	1.0	1.0	1.0	0.00034	0.0245	9.52e-05
Antigen activates B Cell Receptor (BCR) leading to generation of second messengers	{'n/a (just one condition)'}	1.0	1.0	1.0	1.0	1.0	1.0	1.0	0.0013
Assembly of collagen fibrils and other multimeric structures	{'Loxl2', 'Col12a1'}	1.61e-06	0.0199	1.0	3.74e-05	4e-08	1.14e-05	1.0	1.43e-05
Axon guidance	{'No common gene'}	0.0411	1.0	1.0	0.0017	1.0	5.74e-06	0.0087	3.68e-06
Cardiac conduction	{'n/a (just one condition)'}	1.0	1.0	1.0	1.0	1.0	1.0	0.011	1.0
Cell surface interactions at the vascular wall	{'Itgb2'}	1.0	1.0	1.0	0.0418	5.02e-05	2.35e-07	0.011	3.51e-10
Chemokine receptors bind chemokines	{'n/a (just one condition)'}	1.0	1.0	1.0	1.0	1.0	1.0	1.0	0.0008
Chondroitin sulfate/dermatan sulfate metabolism	{'n/a (just one condition)'}	1.0	1.0	1.0	1.0	1.0	0.0063	1.0	1.0
Chylomicron remodeling	{'n/a (just one condition)'}	1.0	0.0444	1.0	1.0	1.0	1.0	1.0	1.0
Class A/1 (Rhodopsin-like receptors)	{'n/a (just one condition)'}	1.0	1.0	1.0	1.0	1.0	1.0	1.0	0.0169
Classical antibody-mediated complement activation	{'n/a (just one condition)'}	1.0	1.0	0.0271	1.0	1.0	1.0	1.0	1.0
Collagen biosynthesis and modifying enzymes	{'Col1a1', 'Col12a1'}	7.87e-07	1.0	1.0	6.72e-05	1.54e-08	7.04e-07	1.0	3.91e-05
Collagen chain trimerization	{'Col1a1', 'Col12a1'}	6.4e-05	1.0	1.0	0.00056	7.85e-07	7.36e-05	1.0	0.00013
Collagen degradation	{'Ctsk', 'Mmp2', 'Col1a1', 'Col12a1'}	0.00061	1.0	1.0	0.0002	0.00012	1.15e-06	1.0	1.47e-08
Collagen formation	{'Loxl2', 'Col12a1'}	3.01e-08	0.0055	1.0	6.41e-06	1.17e-10	1.23e-08	1.0	5.46e-07
Complement cascade	{'C4b', 'C1qb', 'C1ra', 'C1qc', 'Cfb'}	1.0	1.0	1.0	0.0018	1.0	1.0	1.0	0.0285
Complex I biogenesis	{'n/a (just one condition)'}	1.0	2.01e-15	1.0	1.0	1.0	1.0	1.0	1.0
Cross-presentation of particulate exogenous antigens (phagosomes)	{'n/a (just one condition)'}	1.0	1.0	1.0	1.0	1.0	0.0068	1.0	1.0
Crosslinking of collagen fibrils	{'Pcolce', 'Col4a4', 'Col1a1', 'Loxl2', 'Loxl4'}	0.0046	1.0	1.0	0.0141	0.00033	1.0	1.0	1.0
Cytokine Signaling in Immune system	{'n/a (just one condition)'}	1.0	1.0	1.0	1.0	1.0	1.0	1.0	0.00012
DAP12 interactions	{'n/a (just one condition)'}	1.0	1.0	1.0	1.0	1.0	1.0	1.0	0.0028
DAP12 signaling	{'n/a (just one condition)'}	1.0	1.0	1.0	1.0	1.0	1.0	1.0	0.0427
Dectin-2 family	{'n/a (just one condition)'}	1.0	1.0	1.0	1.0	1.0	1.0	1.0	0.0103
Degradation of the extracellular matrix	{'Ctsk', 'Mmp2', 'Col1a1', 'Col12a1'}	0.00077	1.0	1.0	3.99e-05	0.0004	1e-07	1.0	3.42e-08
Developmental Biology	{'Mmp2'}	0.0445	1.0	1.0	0.0463	1.0	0.0188	1.0	0.0045
ECM proteoglycans	{'Col3a1', 'Col1a1'}	1.0	1.0	1.0	0.049	0.0357	2.2e-05	1.0	0.0285
EPH-Ephrin signaling	{'n/a (just one condition)'}	1.0	1.0	1.0	1.0	1.0	0.0083	1.0	1.0
EPHB-mediated forward signaling	{'n/a (just one condition)'}	1.0	1.0	1.0	1.0	1.0	0.0053	1.0	1.0
Elastic fibre formation	{'n/a (just one condition)'}	1.0	1.0	1.0	1.0	1.0	0.0021	1.0	1.0
Extracellular matrix organization	{'No common gene'}	1.75e-11	4.41e-07	0.0458	6.8e-12	7.83e-16	9.05e-19	0.00059	9.85e-15
FCERI mediated Ca+2 mobilization	{'n/a (just one condition)'}	1.0	1.0	1.0	1.0	1.0	1.0	1.0	0.0196
FCGR activation	{'Fcgr4', 'Hck', 'Fgr'}	1.0	1.0	0.00025	1.0	0.0027	0.0022	0.0038	0.0285
Fcgamma receptor (FCGR) dependent phagocytosis	{'Fcgr4', 'Fgr', 'Fcgr1', 'Fcgr3', 'Hck', 'Pld3'}	1.0	1.0	0.0015	1.0	1.0	7.55e-08	1.0	3.71e-07
G alpha (12/13) signalling events	{'n/a (just one condition)'}	1.0	1.0	1.0	1.0	1.0	1.0	0.0179	1.0
G alpha (i) signalling events	{'n/a (just one condition)'}	1.0	1.0	1.0	1.0	1.0	1.0	1.0	0.0026
G alpha (q) signalling events	{'n/a (just one condition)'}	1.0	1.0	1.0	1.0	1.0	1.0	1.0	0.0047
GPVI-mediated activation cascade	{'Fcer1g', 'Syk', 'Pik3r5', 'Rhog', 'Col1a1', 'Vav1', 'Pdpn'}	1.0	1.0	1.0	1.0	1.0	0.0077	1.0	0.0013
Glycosaminoglycan metabolism	{'Sdc3', 'Gusb', 'Naglu', 'Galns', 'Hpse', 'Hexb', 'Cd44'}	1.0	1.0	1.0	1.0	0.0033	1.5e-10	1.0	1.5e-06
Glycosphingolipid metabolism	{'Gba', 'Ctsa', 'Asah1', 'Gla', 'Gm2a', 'Glb1', 'Cerk', 'Psap', 'Hexb', 'Hexa'}	1.0	1.0	1.0	1.0	1.0	0.019	1.0	0.0039
HDL remodeling	{'Apoe', 'Abcg1', 'Pltp'}	1.0	1.0	0.0418	0.0116	1.0	1.0	1.0	1.0
HS-GAG degradation	{'Sgsh', 'Sdc3', 'Gusb', 'Naglu', 'Hpse'}	1.0	1.0	1.0	1.0	0.00063	0.0108	1.0	1.0
Hemostasis	{'Fgr', 'Syk', 'Itgb2'}	1.0	1.0	1.0	0.0013	1.86e-05	9.759999999999999e-24	3.12e-08	3.98e-19
Heparan sulfate/heparin (HS-GAG) metabolism	{'Sgsh', 'Sdc3', 'Gusb', 'Naglu', 'Hpse'}	1.0	1.0	1.0	1.0	0.0054	0.0033	1.0	1.0
Immune System	{'Pirb', 'Fgr', 'Cd68', 'C1qb', 'Lyz2', 'Pik3ap1', 'Cybb', 'Cotl1', 'Unc93b1', 'Tyrobp', 'Hck', 'C1qc', 'Cd300lb', 'Tnfrsf1b', 'Csf2rb2', 'Itgb2', 'Slc11a1', 'Nfam1'}	1.0	1.0	9.6e-20	3.24e-08	1.03e-12	1.27e-36	1.09e-11	5.1899999999999997e-54
Immunoregulatory interactions between a Lymphoid and a non-Lymphoid cell	{'Fcgr4', 'Slamf7', 'Cd300lb', 'Itgb2'}	1.0	1.0	0.0417	1.0	0.00017	1.0	0.0018	9.02e-07
Initial triggering of complement	{'C1qb', 'C1qc'}	1.0	1.0	0.0192	0.0036	0.00063	1.0	1.0	0.0359
Innate Immune System	{'Pirb', 'Fgr', 'Cd68', 'C1qb', 'Lyz2', 'Cybb', 'Cotl1', 'Unc93b1', 'Tyrobp', 'Hck', 'C1qc', 'Cd300lb', 'Tnfrsf1b', 'Itgb2', 'Slc11a1', 'Nfam1'}	1.0	1.0	1.06e-22	3.28e-08	7.5e-15	1.92e-36	6.86e-08	6.52e-50
Insulin receptor recycling	{'Atp6v0a1', 'Atp6v1b2', 'Tcirg1', 'Atp6v0c', 'Atp6v1c1', 'Atp6v0d2', 'Atp6v1a'}	1.0	1.0	1.0	1.0	1.0	0.0347	1.0	0.0024
Integrin cell surface interactions	{'No common gene'}	5.44e-05	1.0	1.0	4.37e-06	1.54e-08	1.79e-07	0.001	8.86e-10
Ion channel transport	{'n/a (just one condition)'}	1.0	1.0	1.0	1.0	1.0	1.0	1.0	0.0212
Iron uptake and transport	{'n/a (just one condition)'}	1.0	1.0	1.0	1.0	1.0	1.0	1.0	9.52e-05
Keratan sulfate biosynthesis	{'B4galt5', 'Lum', 'B4galt6', 'Chst2', 'Acan', 'B3gnt7'}	1.0	1.0	1.0	1.0	1.0	0.0424	1.0	0.0123
Keratan sulfate degradation	{'Lum', 'Gns', 'Glb1', 'Acan', 'Galns', 'Hexb', 'Hexa'}	1.0	1.0	1.0	1.0	1.0	0.0066	1.0	0.003
Keratan sulfate/keratin metabolism	{'B4galt5', 'Lum', 'B4galt6', 'Gns', 'Glb1', 'Chst2', 'Acan', 'Galns', 'B3gnt7', 'Hexb', 'Hexa'}	1.0	1.0	1.0	1.0	1.0	5.6e-05	1.0	6.97e-05
Ligand-receptor interactions	{'n/a (just one condition)'}	0.0047	1.0	1.0	1.0	1.0	1.0	1.0	1.0
MET promotes cell motility	{'Col5a2', 'Grb2', 'Tns3', 'Rap1b', 'Col1a1', 'Hgf', 'Fn1', 'Col3a1'}	1.0	1.0	1.0	1.0	1.0	0.0057	1.0	0.0442
Membrane Trafficking	{'n/a (just one condition)'}	1.0	1.0	1.0	1.0	1.0	0.0055	1.0	1.0
Metabolism	{'Man2b2', 'Apoa1', 'Ndufa6', 'Glrx5', 'Ptgs2', 'Ndufs7', 'Ndufc1', 'Hexb', 'Ndufa13', 'Folr2', 'Nudt19', 'Cox7c', 'Gpihbp1', 'Ndufb5'}	1.0	0.00068	1.0	1.0	1.0	2.7e-06	1.0	1.0
Metabolism of carbohydrates	{'Man2b2', 'Hk3', 'Man2b1', 'Sdc3', 'Naglu', 'Gusb', 'Slc37a2', 'Galns', 'Hpse', 'Hexb', 'Cd44'}	1.0	1.0	1.0	1.0	0.0054	2.76e-08	1.0	0.0017
Metabolism of lipids	{'n/a (just one condition)'}	1.0	1.0	1.0	1.0	1.0	0.0055	1.0	1.0
Mitochondrial translation elongation	{'n/a (just one condition)'}	1.0	0.0151	1.0	1.0	1.0	1.0	1.0	1.0
Mitochondrial translation termination	{'n/a (just one condition)'}	1.0	0.016	1.0	1.0	1.0	1.0	1.0	1.0
Muscle contraction	{'Fgf13', 'Cacnb2', 'Nos1', 'Dmd', 'Myh11', 'Myl9', 'Kcnd3', 'Atp1b2', 'Slc8a2', 'Fgf14', 'Scn2a1', 'Kcnip4', 'Itpr3', 'Cacna1c', 'Kcnip1', 'Mylk'}	1.0	1.0	1.0	1.0	1.0	1.0	0.00026	0.0349
NCAM1 interactions	{'n/a (just one condition)'}	1.0	1.0	1.0	1.0	1.0	1.0	1.0	0.0359
Nervous system development	{'n/a (just one condition)'}	1.0	1.0	1.0	1.0	1.0	1.0	1.0	1.77e-06
Neutrophil degranulation	{'Fgr', 'Pirb', 'Cd68', 'Nfam1', 'Lyz2', 'Cybb', 'Cotl1', 'Tyrobp', 'Tnfrsf1b', 'Slc11a1', 'Itgb2'}	1.0	1.0	5.27e-14	0.0011	1.17e-10	3.14e-29	2.24e-05	1.19e-34
Non-integrin membrane-ECM interactions	{'Sdc3'}	1.0	1.0	1.0	1.0	0.0083	0.00015	0.0172	5.43e-05
O-glycosylation of TSR domain-containing proteins	{'Adamtsl1', 'Adamts2', 'Adamts12', 'Thsd7a'}	1.0	0.0444	1.0	0.0116	1.0	1.0	1.0	1.0
O-linked glycosylation of mucins	{'n/a (just one condition)'}	1.0	1.0	1.0	1.0	1.0	0.0039	1.0	1.0
Other semaphorin interactions	{'n/a (just one condition)'}	1.0	1.0	1.0	1.0	1.0	1.0	1.0	0.0211
Peptide ligand-binding receptors	{'n/a (just one condition)'}	1.0	1.0	1.0	1.0	1.0	1.0	1.0	0.0427
Plasma lipoprotein assembly, remodeling, and clearance	{'Abcg1', 'Pltp'}	1.0	1.0	1.0	1.0	0.0104	0.00063	0.031	6.97e-05
Plasma lipoprotein clearance	{'n/a (just one condition)'}	1.0	1.0	1.0	1.0	1.0	1.0	1.0	0.00011
Platelet activation, signaling and aggregation	{'Fcer1g', 'Syk', 'Plek', 'Gngt2'}	1.0	1.0	1.0	1.0	1.0	1.02e-16	0.001	4.68e-11
Platelet degranulation	{'Plek'}	1.0	1.0	1.0	1.0	1.0	4.76e-11	0.0034	0.00025
Platelet homeostasis	{'n/a (just one condition)'}	1.0	1.0	1.0	1.0	1.0	1.0	0.0152	1.0
Post-translational protein phosphorylation	{'Timp1', 'Mfge8', 'Wfs1', 'Fn1', 'Tnc', 'Spp1', 'F5', 'Fuca2', 'Tmem132a'}	1.0	1.0	1.0	1.0	1.0	0.0053	1.0	0.0499
RHO GTPase Effectors	{'n/a (just one condition)'}	1.0	1.0	1.0	1.0	1.0	1.0	1.0	0.0229
RHO GTPases Activate WASPs and WAVEs	{'Actg1', 'Grb2', 'Arpc4', 'Actr2', 'Arpc5', 'Nckap1l', 'Actr3', 'Arpc1b'}	1.0	1.0	1.0	1.0	1.0	0.0077	1.0	0.0168
RHO GTPases activate PAKs	{'n/a (just one condition)'}	1.0	1.0	1.0	1.0	1.0	1.0	0.0128	1.0
ROS and RNS production in phagocytes	{'Atp6v0a1', 'Cybb', 'Atp6v1b2', 'Cyba', 'Ncf1', 'Ncf4', 'Tcirg1', 'Atp6v0c', 'Hvcn1', 'Atp6v1c1', 'Slc11a1', 'Ncf2', 'Atp6v0d2', 'Atp6v1a'}	1.0	1.0	1.0	1.0	1.0	2.2e-05	1.0	1.06e-07
Regulation of Complement cascade	{'C1qb', 'C1qc'}	1.0	1.0	0.0112	0.0029	1.21e-05	1.0	1.0	0.0196
Regulation of Insulin-like Growth Factor (IGF) transport and uptake by Insulin-like Growth Factor Binding Proteins (IGFBPs)	{'Timp1', 'Mfge8', 'Wfs1', 'Fn1', 'Tnc', 'Spp1', 'F5', 'Fuca2', 'Tmem132a', 'Igfbp2'}	1.0	1.0	1.0	1.0	1.0	0.00034	1.0	0.0209
Regulation of actin dynamics for phagocytic cup formation	{'Fcgr4', 'Actg1', 'Syk', 'Fcgr1', 'Grb2', 'Actr3', 'Actr2', 'Arpc5', 'Vav1', 'Fcgr3', 'Nckap1l', 'Myo5a', 'Elmo1', 'Arpc4', 'Fcgr2b', 'Arpc1b'}	1.0	1.0	1.0	1.0	1.0	2.18e-06	1.0	2.56e-05
Respiratory electron transport	{'n/a (just one condition)'}	1.0	2.1e-15	1.0	1.0	1.0	1.0	1.0	1.0
Respiratory electron transport, ATP synthesis by chemiosmotic coupling, and heat production by uncoupling proteins.	{'n/a (just one condition)'}	1.0	1.98e-16	1.0	1.0	1.0	1.0	1.0	1.0
Rho GTPase cycle	{'n/a (just one condition)'}	1.0	1.0	1.0	1.0	1.0	1.0	1.0	0.0405
Role of phospholipids in phagocytosis	{'n/a (just one condition)'}	1.0	1.0	0.0015	1.0	1.0	1.0	1.0	1.0
Signal Transduction	{'Syk', 'Pik3ap1', 'Cybb', 'Ncf1', 'Socs3', 'Csf2rb2', 'Gpr35', 'Cxcl16'}	1.0	1.0	1.0	0.0136	1.0	1e-05	0.0009	6.01e-13
Signal regulatory protein family interactions	{'n/a (just one condition)'}	1.0	1.0	1.0	1.0	1.0	1.0	1.0	0.0331
Signaling by Interleukins	{'n/a (just one condition)'}	1.0	1.0	1.0	1.0	1.0	1.0	1.0	0.00011
Signaling by MET	{'n/a (just one condition)'}	1.0	1.0	1.0	1.0	1.0	1.0	1.0	0.0276
Signaling by PDGF	{'Nras', 'Col5a2', 'Grb2', 'Col6a3', 'Pdgfc', 'Spp1', 'Col3a1', 'Thbs1'}	1.0	1.0	1.0	1.0	1.0	0.0063	1.0	0.00045
Signaling by Receptor Tyrosine Kinases	{'Fes', 'Cybb', 'Ncf4', 'Ncf1', 'Ncf2'}	1.0	1.0	1.0	1.0	1.0	2.57e-10	0.0065	1.63e-11
Signaling by Rho GTPases	{'n/a (just one condition)'}	1.0	1.0	1.0	1.0	1.0	1.0	1.0	6.97e-05
Signaling by VEGF	{'n/a (just one condition)'}	1.0	1.0	1.0	1.0	1.0	0.00028	1.0	1.0
Sphingolipid metabolism	{'Gba', 'Ctsa', 'Acer3', 'Asah1', 'Sphk1', 'Aldh3b1', 'Plpp2', 'Glb1', 'Gm2a', 'Gla', 'Samd8', 'Cerk', 'Psap', 'Hexb', 'Hexa'}	1.0	1.0	1.0	1.0	1.0	0.00011	1.0	0.00015
Toll-like Receptor Cascades	{'n/a (just one condition)'}	1.0	1.0	1.0	1.0	1.0	1.0	1.0	0.0039
Trafficking and processing of endosomal TLR	{'Lgmn', 'Ctss', 'Ctsl', 'Unc93b1'}	1.0	1.0	0.0201	1.0	1.0	1.0	1.0	0.0442
Transferrin endocytosis and recycling	{'Atp6v0a1', 'Atp6v1b2', 'Tcirg1', 'Atp6v0c', 'Steap3', 'Atp6v1c1', 'Atp6v0d2', 'Atp6v1a'}	1.0	1.0	1.0	1.0	1.0	0.0193	1.0	0.00057
Transport of small molecules	{'Slco2a1', 'Pltp', 'Atp13a2', 'Abca8b', 'Nceh1', 'Slc29a3', 'Ttyh3', 'Steap3', 'Runx1', 'Abcg1', 'Slc11a1', 'Abcc3'}	1.0	1.0	1.0	0.0037	1.0	0.0055	1.0	2.34e-07
VEGFA-VEGFR2 Pathway	{'n/a (just one condition)'}	1.0	1.0	1.0	1.0	1.0	0.0012	1.0	1.0
Vesicle-mediated transport	{'n/a (just one condition)'}	1.0	1.0	1.0	1.0	1.0	0.0011	1.0	1.0
