# Supplementary material for: reString: an open-source Python software to perform automatic functional enrichment retrieval, results aggregation and data visualization
Source: Sci Rep. 2021 Dec 6;11:23458. doi: 10.1038/s41598-021-02528-0 (PMC8648753; doi:10.1038/s41598-021-02528-0)
Supplement: Supplementary file 1 — Supplementary Information 1. [file 41598_2021_2528_MOESM1_ESM.zip › Supplemental DataSets/up_down_together/treatment_t0_green_VS_treatment_t0_red_FC/ALL_enrichment.Component.tsv]

#term ID	term description	observed gene count	background gene count	false discovery rate	matching proteins in your network (IDs)	matching proteins in your network (labels)
GO:0005576	extracellular region	164	2229	1.7900000000000002e-33	Pdgfb,Serpinf1,Col1a1,Ace,Clec11a,Nid1,Saa3,Vwa7,Pcolce2,Ctsk,Lbp,Cd34,C1qtnf1,Igfbp4,Cxcl16,Enpp3,Ntn4,Fgf18,Efemp1,Lgmn,Sema4d,Ptch1,Hexb,Loxl2,Angpt1,Adamts5,Runx1,Igfbp6,Serping1,Smoc2,Emilin2,Cfb,C2,Rbp4,Clec3b,Igfbp5,Dpt,Sele,Fcgr2b,Myoc,Olfm1,Gsn,Entpd2,Fbn1,Siglec1,Cpxm1,Wnt2b,Olfml3,Il6ra,Prss12,F3,Hgf,Angptl7,Man2b2,Alb,Col1a2,Pcolce,Mug1,Timp4,Pzp,Ctsc,Nucb2,Cpxm2,Plat,Sfrp1,Pdgfrl,Man…	Pdgfb,Serpinf1,Col1a1,Ace,Clec11a,Nid1,Saa3,Vwa7,Pcolce2,Ctsk,Lbp,Cd34,C1qtnf1,Igfbp4,Cxcl16,Enpp3,Ntn4,Fgf18,Efemp1,Lgmn,Sema4d,Ptch1,Hexb,Loxl2,Angpt1,Adamts5,Runx1,Igfbp6,Serping1,Smoc2,Emilin2,Cfb,C2,Rbp4,Clec3b,Igfbp5,Dpt,Sele,Fcgr2b,Myoc,Olfm1,Gsn,Entpd2,Fbn1,Siglec1,Cpxm1,Wnt2b,Olfml3,Il6ra,Prss12,F3,Hgf,Angptl7,Man2b2,Alb,Col1a2,Pcolce,Mug1,Timp4,Pzp,Ctsc,Nucb2,Cpxm2,Plat,Sfrp1,Pdgfrl,Man…
GO:0110165	cellular anatomical entity	506	15632	1.7900000000000002e-33	Gmpr,Itgb2,Mcts1,Pdgfb,Serpinf1,Kcnn3,Col1a1,Folh1,Ace,Spi1,Naa20,Tmed5,Nudt14,Tbxas1,Hck,Man1a,Plxna3,Irf5,Clec11a,Cd33,Cd44,Nid1,Tpbg,Actn3,Saa3,Vwa7,Cacybp,Lrrk1,Aldh1a3,Cybb,Pcolce2,Ctsk,Ncf1,Lbp,Celsr1,Cd34,Mapkapk2,Stac2,C1qtnf1,Igfbp4,Rab11fip4,Tbx3,Mpdu1,Cxcl16,Scrn1,Tnfaip3,Enpp3,Ntn4,Vsir,Egfr,Glt8d2,Fgf18,Pex13,Ahsa2,Jade2,Ube2b,Kremen1,Tns3,Efemp1,Abca8b,Galk1,Cygb,Fam101b,Abcc3,Pik3r…	Gmpr,Itgb2,Mcts1,Pdgfb,Serpinf1,Kcnn3,Col1a1,Folh1,Ace,Spi1,Naa20,Tmed5,Nudt14,Tbxas1,Hck,Man1a,Plxna3,Irf5,Clec11a,Cd33,Cd44,Nid1,Tpbg,Actn3,Saa3,Vwa7,Cacybp,Lrrk1,Aldh1a3,Cybb,Pcolce2,Ctsk,Ncf1,Lbp,Celsr1,Cd34,Mapkapk2,Stac2,C1qtnf1,Igfbp4,Rab11fip4,Tbx3,Mpdu1,Cxcl16,Scrn1,Tnfaip3,Enpp3,Ntn4,Vsir,Egfr,Glt8d2,Fgf18,Pex13,Ahsa2,Jade2,Ube2b,Kremen1,Tns3,Efemp1,Abca8b,Gk,Cygb,Fam101b,Abcc3,Pik3r5,A…
GO:0031012	extracellular matrix	71	468	4.53e-29	Serpinf1,Col1a1,Nid1,Pcolce2,Ntn4,Efemp1,Loxl2,Angpt1,Adamts5,Runx1,Igfbp6,Serping1,Smoc2,Emilin2,Clec3b,Dpt,Myoc,Entpd2,Fbn1,F3,Angptl7,Alb,Col1a2,Timp4,Pzp,Ctsc,Sfrp1,Mmp2,Mmp3,Fmod,Col16a1,Tgfbi,Cpz,Adamts2,Spon1,Hpse,Svep1,Fbln2,Plxnb2,Ssc5d,Fbln1,Egflam,Olfml2a,Gpc3,Col8a2,Col12a1,Mfap2,Tmeff2,Serpina1a,Col4a4,Col3a1,Mmp14,Adamtsl2,Lama2,Hsp90aa1,Col6a6,Ccdc80,Dcn,Itgb4,Adamtsl1,Col14a1,Vwf,…	Serpinf1,Col1a1,Nid1,Pcolce2,Ntn4,Efemp1,Loxl2,Angpt1,Adamts5,Runx1,Igfbp6,Serping1,Smoc2,Emilin2,Clec3b,Dpt,Myoc,Entpd2,Fbn1,F3,Angptl7,Alb,Col1a2,Timp4,Pzp,Ctsc,Sfrp1,Mmp2,Mmp3,Fmod,Col16a1,Tgfbi,Cpz,Adamts2,Spon1,Hpse,Svep1,Fbln2,Plxnb2,Ssc5d,Fbln1,Egflam,Olfml2a,Gpc3,Col8a2,Col12a1,Mfap2,Tmeff2,Serpina1a,Col4a4,Col3a1,Mmp14,Adamtsl2,Lama2,Hsp90aa1,Col6a6,Ccdc80,Dcn,Itgb4,Adamtsl1,Col14a1,Vwf,…
GO:0062023	collagen-containing extracellular matrix	58	359	1.13e-24	Serpinf1,Col1a1,Nid1,Pcolce2,Ntn4,Efemp1,Loxl2,Angpt1,Adamts5,Runx1,Igfbp6,Serping1,Smoc2,Emilin2,Dpt,Myoc,Entpd2,Fbn1,F3,Angptl7,Alb,Col1a2,Pzp,Ctsc,Sfrp1,Fmod,Col16a1,Tgfbi,Adamts2,Spon1,Fbln2,Plxnb2,Ssc5d,Fbln1,Egflam,Gpc3,Col8a2,Col12a1,Mfap2,Tmeff2,Serpina1a,Col4a4,Col3a1,Lama2,Hsp90aa1,Col6a6,Ccdc80,Dcn,Itgb4,Adamtsl1,Col14a1,Vwf,Spock2,Mmrn1,Reln,Slit2,Matn2,Col6a5	Serpinf1,Col1a1,Nid1,Pcolce2,Ntn4,Efemp1,Loxl2,Angpt1,Adamts5,Runx1,Igfbp6,Serping1,Smoc2,Emilin2,Dpt,Myoc,Entpd2,Fbn1,F3,Angptl7,Alb,Col1a2,Pzp,Ctsc,Sfrp1,Fmod,Col16a1,Tgfbi,Adamts2,Spon1,Fbln2,Plxnb2,Ssc5d,Fbln1,Egflam,Gpc3,Col8a2,Col12a1,Mfap2,Tmeff2,Serpina1a,Col4a4,Col3a1,Lama2,Hsp90aa1,Col6a6,Ccdc80,Dcn,Itgb4,Adamtsl1,Col14a1,Vwf,Spock2,Mmrn1,Reln,Slit2,Matn2,Col6a5
GO:0005615	extracellular space	112	1424	6.22e-24	Pdgfb,Serpinf1,Col1a1,Ace,Clec11a,Saa3,Ctsk,Lbp,C1qtnf1,Igfbp4,Cxcl16,Efemp1,Sema4d,Hexb,Loxl2,Angpt1,Adamts5,Igfbp6,Serping1,Smoc2,Cfb,C2,Rbp4,Clec3b,Igfbp5,Sele,Myoc,Olfm1,Gsn,Fbn1,Cpxm1,Wnt2b,Il6ra,F3,Hgf,Angptl7,Alb,Col1a2,Pcolce,Mug1,Timp4,Pzp,Ctsc,Nucb2,Plat,Sfrp1,Man2b1,Mmp2,Mmp3,Fmod,Col16a1,C1qc,Tgfbi,Gdf7,Cpz,C1qb,Lgi2,Inhbb,Nbl1,Svep1,Ssc5d,Fbln1,Gldn,Pltp,Flrt2,Gdf6,C1ra,Lipg,Itgam,C4…	Pdgfb,Serpinf1,Col1a1,Ace,Clec11a,Saa3,Ctsk,Lbp,C1qtnf1,Igfbp4,Cxcl16,Efemp1,Sema4d,Hexb,Loxl2,Angpt1,Adamts5,Igfbp6,Serping1,Smoc2,Cfb,C2,Rbp4,Clec3b,Igfbp5,Sele,Myoc,Olfm1,Gsn,Fbn1,Cpxm1,Wnt2b,Il6ra,F3,Hgf,Angptl7,Alb,Col1a2,Pcolce,Mug1,Timp4,Pzp,Ctsc,Nucb2,Plat,Sfrp1,Man2b1,Mmp2,Mmp3,Fmod,Col16a1,C1qc,Tgfbi,Gdf7,Cpz,C1qb,Lgi2,Inhbb,Nbl1,Svep1,Ssc5d,Fbln1,Gldn,Pltp,Flrt2,Gdf6,C1ra,Lipg,Itgam,C4…
GO:0071944	cell periphery	226	4668	2.13e-23	Itgb2,Mcts1,Pdgfb,Kcnn3,Folh1,Ace,Hck,Plxna3,Cd33,Cd44,Nid1,Tpbg,Cybb,Ctsk,Ncf1,Celsr1,Cd34,Stac2,C1qtnf1,Rab11fip4,Enpp3,Ntn4,Vsir,Egfr,Ube2b,Kremen1,Abca8b,Abcc3,Pik3r5,Sptb,Sema4d,Ptch1,Dbn1,Cacna2d3,Scara5,Angpt1,Slc38a4,Dgat1,Gpihbp1,Boc,Robo1,Smoc2,Abcg1,Clip4,Csf1r,Wdr73,Gria4,Slc11a1,Gpr39,Cd55,Sele,Fcgr2b,Mrc1,Olfm1,Gsn,Entpd2,Lrp4,Siglec1,Il6ra,Prss12,Tlr2,F3,Pdpn,Fgr,Nsg1,Antxr2,Gng11,…	Itgb2,Mcts1,Pdgfb,Kcnn3,Folh1,Ace,Hck,Plxna3,Cd33,Cd44,Nid1,Tpbg,Cybb,Ctsk,Ncf1,Celsr1,Cd34,Stac2,C1qtnf1,Rab11fip4,Enpp3,Ntn4,Vsir,Egfr,Ube2b,Kremen1,Abca8b,Abcc3,Pik3r5,Sptb,Sema4d,Ptch1,Dbn1,Cacna2d3,Scara5,Angpt1,Slc38a4,Dgat1,Gpihbp1,Boc,Robo1,Smoc2,Abcg1,Clip4,Csf1r,Wdr73,Gria4,Slc11a1,Gpr39,Cd55,Sele,Fcgr2b,Mrc1,Olfm1,Gsn,Entpd2,Lrp4,Siglec1,Il6ra,Prss12,Tlr2,F3,Pdpn,Fgr,Nsg1,Antxr2,Gng11,…
GO:0005886	plasma membrane	220	4531	9.489999999999999e-23	Itgb2,Mcts1,Pdgfb,Kcnn3,Folh1,Ace,Hck,Plxna3,Cd33,Cd44,Nid1,Tpbg,Cybb,Ctsk,Ncf1,Celsr1,Cd34,Stac2,C1qtnf1,Rab11fip4,Enpp3,Ntn4,Vsir,Egfr,Ube2b,Kremen1,Abca8b,Abcc3,Pik3r5,Sptb,Sema4d,Ptch1,Dbn1,Cacna2d3,Scara5,Angpt1,Slc38a4,Dgat1,Gpihbp1,Boc,Robo1,Abcg1,Csf1r,Wdr73,Gria4,Slc11a1,Gpr39,Cd55,Sele,Fcgr2b,Mrc1,Olfm1,Gsn,Entpd2,Lrp4,Siglec1,Il6ra,Prss12,Tlr2,F3,Pdpn,Fgr,Nsg1,Antxr2,Gng11,Tspan11,Rtn2…	Itgb2,Mcts1,Pdgfb,Kcnn3,Folh1,Ace,Hck,Plxna3,Cd33,Cd44,Nid1,Tpbg,Cybb,Ctsk,Ncf1,Celsr1,Cd34,Stac2,C1qtnf1,Rab11fip4,Enpp3,Ntn4,Vsir,Egfr,Ube2b,Kremen1,Abca8b,Abcc3,Pik3r5,Sptb,Sema4d,Ptch1,Dbn1,Cacna2d3,Scara5,Angpt1,Slc38a4,Dgat1,Gpihbp1,Boc,Robo1,Abcg1,Csf1r,Wdr73,Gria4,Slc11a1,Gpr39,Cd55,Sele,Fcgr2b,Mrc1,Olfm1,Gsn,Entpd2,Lrp4,Siglec1,Il6ra,Prss12,Tlr2,F3,Pdpn,Fgr,Nsg1,Antxr2,Gng11,Tspan11,Rtn2…
GO:0016020	membrane	308	7623	1.5100000000000001e-22	Itgb2,Mcts1,Pdgfb,Kcnn3,Folh1,Ace,Tmed5,Tbxas1,Hck,Man1a,Plxna3,Cd33,Cd44,Nid1,Tpbg,Cybb,Ctsk,Ncf1,Lbp,Celsr1,Cd34,Stac2,C1qtnf1,Rab11fip4,Mpdu1,Cxcl16,Scrn1,Enpp3,Ntn4,Vsir,Egfr,Glt8d2,Pex13,Ube2b,Kremen1,Abca8b,Abcc3,Pik3r5,Sptb,Sema4d,Ptch1,Dbn1,Hexb,Galnt15,Cacna2d3,Scara5,Loxl2,Angpt1,Slc25a17,Slc38a4,Dgat1,Gpihbp1,Boc,Sdf2l1,Robo1,March5,Abcg1,Ap3s1,Csf1r,Wdr73,St8sia2,Gria4,Coq10b,Slc11a1,…	Itgb2,Mcts1,Pdgfb,Kcnn3,Folh1,Ace,Tmed5,Tbxas1,Hck,Man1a,Plxna3,Cd33,Cd44,Nid1,Tpbg,Cybb,Ctsk,Ncf1,Lbp,Celsr1,Cd34,Stac2,C1qtnf1,Rab11fip4,Mpdu1,Cxcl16,Scrn1,Enpp3,Ntn4,Vsir,Egfr,Glt8d2,Pex13,Ube2b,Kremen1,Abca8b,Abcc3,Pik3r5,Sptb,Sema4d,Ptch1,Dbn1,Hexb,Galnt15,Cacna2d3,Scara5,Loxl2,Angpt1,Slc25a17,Slc38a4,Dgat1,Gpihbp1,Boc,Sdf2l1,Robo1,March5,Abcg1,Ap3s1,Csf1r,Wdr73,St8sia2,Gria4,Coq10b,Slc11a1,…
GO:0031224	intrinsic component of membrane	219	4707	2.58e-20	Itgb2,Kcnn3,Folh1,Ace,Tmed5,Tbxas1,Man1a,Plxna3,Cd33,Cd44,Tpbg,Cybb,Ncf1,Celsr1,Cd34,C1qtnf1,Mpdu1,Cxcl16,Enpp3,Vsir,Egfr,Glt8d2,Pex13,Kremen1,Abca8b,Abcc3,Sema4d,Ptch1,Galnt15,Cacna2d3,Scara5,Slc25a17,Slc38a4,Dgat1,Gpihbp1,Boc,Robo1,March5,Abcg1,Csf1r,St8sia2,Gria4,Slc11a1,Gpr39,Cd55,Sele,Fcgr2b,Mrc1,Olfm1,Entpd2,Lrp4,Siglec1,Il6ra,Tlr2,F3,Pdpn,Tnfrsf1b,Nsg1,Antxr2,Gxylt2,Tspan11,Rtn2,Tyrobp,Atp…	Itgb2,Kcnn3,Folh1,Ace,Tmed5,Tbxas1,Man1a,Plxna3,Cd33,Cd44,Tpbg,Cybb,Ncf1,Celsr1,Cd34,C1qtnf1,Mpdu1,Cxcl16,Enpp3,Vsir,Egfr,Glt8d2,Pex13,Kremen1,Abca8b,Abcc3,Sema4d,Ptch1,Galnt15,Cacna2d3,Scara5,Slc25a17,Slc38a4,Dgat1,Gpihbp1,Boc,Robo1,March5,Abcg1,Csf1r,St8sia2,Gria4,Slc11a1,Gpr39,Cd55,Sele,Fcgr2b,Mrc1,Olfm1,Entpd2,Lrp4,Siglec1,Il6ra,Tlr2,F3,Pdpn,Tnfrsf1b,Nsg1,Antxr2,Gxylt2,Tspan11,Rtn2,Tyrobp,Atp…
GO:0009986	cell surface	80	913	3.54e-19	Itgb2,Pdgfb,Folh1,Ace,Cd33,Cd44,Ctsk,Lbp,Cd34,Enpp3,Vsir,Egfr,Sptb,Scara5,Gpihbp1,Boc,Robo1,Abcg1,Csf1r,Cd55,Fcgr2b,Mrc1,Entpd2,Lrp4,Il6ra,Tlr2,F3,Pdpn,Antxr2,Tyrobp,Plat,Sfrp1,Nt5e,Plvap,H2-DMa,Apmap,Bace2,Lrp1,Cd59a,Capn5,Ackr2,Lpar1,Itga2,Gldn,Fzd1,Tgfbr2,Clec12a,Adcyap1r1,Cx3cr1,Gpc3,Lipg,Itgam,Ly9,Cd248,Icam1,Emr1,Folr2,Hsp90aa1,Cd74,P2rx7,Car4,Sirpa,Csf3r,Itgb4,Anpep,Sulf2,Nfam1,Cfh,Clec7a,…	Itgb2,Pdgfb,Folh1,Ace,Cd33,Cd44,Ctsk,Lbp,Cd34,Enpp3,Vsir,Egfr,Sptb,Scara5,Gpihbp1,Boc,Robo1,Abcg1,Csf1r,Cd55,Fcgr2b,Mrc1,Entpd2,Lrp4,Il6ra,Tlr2,F3,Pdpn,Antxr2,Tyrobp,Plat,Sfrp1,Nt5e,Plvap,H2-DMa,Apmap,Bace2,Lrp1,Cd59a,Capn5,Ackr2,Lpar1,Itga2,Gldn,Fzd1,Tgfbr2,Clec12a,Adcyap1r1,Cx3cr1,Gpc3,Lipg,Itgam,Ly9,Cd248,Icam1,Adgre1,Folr2,Hsp90aa1,Cd74,P2rx7,Car4,Sirpa,Csf3r,Itgb4,Anpep,Sulf2,Nfam1,Cfh,Clec7…
GO:0016021	integral component of membrane	207	4539	7.92e-18	Itgb2,Kcnn3,Folh1,Ace,Tmed5,Tbxas1,Man1a,Plxna3,Cd33,Cd44,Tpbg,Cybb,Ncf1,Celsr1,Cd34,C1qtnf1,Mpdu1,Cxcl16,Enpp3,Vsir,Egfr,Glt8d2,Pex13,Kremen1,Abca8b,Abcc3,Sema4d,Ptch1,Galnt15,Cacna2d3,Scara5,Slc25a17,Slc38a4,Dgat1,Boc,Robo1,March5,Abcg1,Csf1r,St8sia2,Gria4,Slc11a1,Gpr39,Sele,Fcgr2b,Mrc1,Olfm1,Entpd2,Lrp4,Siglec1,Il6ra,Tlr2,F3,Pdpn,Tnfrsf1b,Nsg1,Antxr2,Gxylt2,Tspan11,Rtn2,Tyrobp,Atp2a1,Slc9a9,Sl…	Itgb2,Kcnn3,Folh1,Ace,Tmed5,Tbxas1,Man1a,Plxna3,Cd33,Cd44,Tpbg,Cybb,Ncf1,Celsr1,Cd34,C1qtnf1,Mpdu1,Cxcl16,Enpp3,Vsir,Egfr,Glt8d2,Pex13,Kremen1,Abca8b,Abcc3,Sema4d,Ptch1,Galnt15,Cacna2d3,Scara5,Slc25a17,Slc38a4,Dgat1,Boc,Robo1,March5,Abcg1,Csf1r,St8sia2,Gria4,Slc11a1,Gpr39,Sele,Fcgr2b,Mrc1,Olfm1,Entpd2,Lrp4,Siglec1,Il6ra,Tlr2,F3,Pdpn,Tnfrsf1b,Nsg1,Antxr2,Gxylt2,Tspan11,Rtn2,Tyrobp,Atp2a1,Slc9a9,Sl…
GO:0005581	collagen trimer	20	78	3.85e-11	Col1a1,C1qtnf1,Emilin2,Col1a2,Col16a1,C1qc,C1qb,Gldn,Col8a2,Col12a1,Col4a4,Col3a1,Col6a6,Dcn,Col14a1,C1qtnf3,C1qtnf5,C1qtnf7,Ccbe1,Col6a5	Col1a1,C1qtnf1,Emilin2,Col1a2,Col16a1,C1qc,C1qb,Gldn,Col8a2,Col12a1,Col4a4,Col3a1,Col6a6,Dcn,Col14a1,C1qtnf3,C1qtnf5,C1qtnf7,Ccbe1,Col6a5
GO:0009897	external side of plasma membrane	41	404	4.38e-11	Itgb2,Ace,Cd33,Cd44,Ctsk,Cd34,Enpp3,Vsir,Gpihbp1,Abcg1,Cd55,Fcgr2b,Il6ra,Tlr2,Pdpn,Antxr2,Lrp1,Cd59a,Ackr2,Itga2,Tgfbr2,Cx3cr1,Itgam,Cd248,Icam1,Emr1,Folr2,Cd74,P2rx7,Car4,Csf3r,Anpep,Cfh,Vwf,Cxcl9,Heg1,Selp,Pdgfra,Apoe,H2-Q6,Ccl21c	Itgb2,Ace,Cd33,Cd44,Ctsk,Cd34,Enpp3,Vsir,Gpihbp1,Abcg1,Cd55,Fcgr2b,Il6ra,Tlr2,Pdpn,Antxr2,Lrp1,Cd59a,Ackr2,Itga2,Tgfbr2,Cx3cr1,Itgam,Cd248,Icam1,Adgre1,Folr2,Cd74,P2rx7,Car4,Csf3r,Anpep,Cfh,Vwf,Cxcl9,Heg1,Selp,Pdgfra,Apoe,H2-Q8,Ccl21c
GO:0098552	side of membrane	48	595	8.29e-10	Itgb2,Ace,Hck,Cd33,Cd44,Ctsk,Cd34,Stac2,Enpp3,Vsir,Gpihbp1,Abcg1,Cd55,Fcgr2b,Il6ra,Tlr2,Pdpn,Fgr,Antxr2,Gng11,Lrp1,Cd59a,Ackr2,Plekha4,Itga2,Tgfbr2,Cx3cr1,Itgam,Cd248,Icam1,Emr1,Folr2,Cd74,P2rx7,Car4,Csf3r,Anpep,Cfh,Vwf,Cxcl9,Rasa3,Heg1,Selp,Pdgfra,Apoe,H2-Q6,Ryr1,Ccl21c	Itgb2,Ace,Hck,Cd33,Cd44,Ctsk,Cd34,Stac2,Enpp3,Vsir,Gpihbp1,Abcg1,Cd55,Fcgr2b,Il6ra,Tlr2,Pdpn,Fgr,Antxr2,Gng11,Lrp1,Cd59a,Ackr2,Plekha4,Itga2,Tgfbr2,Cx3cr1,Itgam,Cd248,Icam1,Adgre1,Folr2,Cd74,P2rx7,Car4,Csf3r,Anpep,Cfh,Vwf,Cxcl9,Rasa3,Heg1,Selp,Pdgfra,Apoe,H2-Q8,Ryr1,Ccl21c
GO:0005604	basement membrane	20	105	3.52e-09	Serpinf1,Nid1,Ntn4,Efemp1,Loxl2,Runx1,Smoc2,Entpd2,Fbn1,Alb,Tgfbi,Fbln1,Egflam,Col8a2,Tmeff2,Col4a4,Lama2,Ccdc80,Itgb4,Matn2	Serpinf1,Nid1,Ntn4,Efemp1,Loxl2,Runx1,Smoc2,Entpd2,Fbn1,Alb,Tgfbi,Fbln1,Egflam,Col8a2,Tmeff2,Col4a4,Lama2,Ccdc80,Itgb4,Matn2
GO:0031226	intrinsic component of plasma membrane	72	1249	1.15e-08	Itgb2,Folh1,Plxna3,Cybb,Ncf1,C1qtnf1,Egfr,Abcc3,Sema4d,Ptch1,Scara5,Slc38a4,Gpihbp1,Boc,Csf1r,Gria4,Sele,Fcgr2b,Olfm1,Il6ra,Tlr2,Tspan11,Itga11,Slco2a1,Mfsd12,Ptprf,Pcdha1,Sorcs2,Lpar6,Lrp1,Stab1,Slc2a6,Ackr2,Plxnb2,Lpar1,Itga2,Gpr133,Gpr4,Flrt2,Tgfbr2,Ffar4,Gpc3,Gas1,Itgam,Igdcc4,Fxyd6,Icam1,Emr1,Cp,Sumo1,Folr2,Nfasc,Cd74,Scn1b,P2rx7,Car4,Sirpa,Sema3b,Slc4a10,Adora2a,Ephb2,Itgb4,Cadm3,Ephb6,Plxn…	Itgb2,Folh1,Plxna3,Cybb,Ncf1,C1qtnf1,Egfr,Abcc3,Sema4d,Ptch1,Scara5,Slc38a4,Gpihbp1,Boc,Csf1r,Gria4,Sele,Fcgr2b,Olfm1,Il6ra,Tlr2,Tspan11,Itga11,Slco2a1,Mfsd12,Ptprf,Pcdhac2,Sorcs2,Lpar6,Lrp1,Stab1,Slc2a6,Ackr2,Plxnb2,Lpar1,Itga2,Adgrd1,Gpr4,Flrt2,Tgfbr2,Ffar4,Gpc3,Gas1,Itgam,Igdcc4,Fxyd6,Icam1,Adgre1,Cp,Sumo1,Folr2,Nfasc,Cd74,Scn1b,P2rx7,Car4,Sirpa,Sema3b,Slc4a10,Adora2a,Ephb2,Itgb4,Cadm3,Ephb6,P…
GO:0005887	integral component of plasma membrane	66	1174	1.94e-07	Itgb2,Folh1,Plxna3,Cybb,Ncf1,C1qtnf1,Egfr,Abcc3,Sema4d,Ptch1,Scara5,Slc38a4,Boc,Csf1r,Gria4,Sele,Fcgr2b,Olfm1,Il6ra,Tlr2,Tspan11,Itga11,Slco2a1,Mfsd12,Ptprf,Pcdha1,Sorcs2,Lpar6,Lrp1,Stab1,Slc2a6,Ackr2,Plxnb2,Lpar1,Itga2,Gpr133,Gpr4,Flrt2,Tgfbr2,Ffar4,Gpc3,Itgam,Igdcc4,Fxyd6,Icam1,Emr1,Sumo1,Nfasc,Cd74,Scn1b,P2rx7,Sirpa,Sema3b,Slc4a10,Adora2a,Ephb2,Itgb4,Cadm3,Ephb6,Plxna4,Cdon,Adcy3,Selp,Gpr35,Pd…	Itgb2,Folh1,Plxna3,Cybb,Ncf1,C1qtnf1,Egfr,Abcc3,Sema4d,Ptch1,Scara5,Slc38a4,Boc,Csf1r,Gria4,Sele,Fcgr2b,Olfm1,Il6ra,Tlr2,Tspan11,Itga11,Slco2a1,Mfsd12,Ptprf,Pcdhac2,Sorcs2,Lpar6,Lrp1,Stab1,Slc2a6,Ackr2,Plxnb2,Lpar1,Itga2,Adgrd1,Gpr4,Flrt2,Tgfbr2,Ffar4,Gpc3,Itgam,Igdcc4,Fxyd6,Icam1,Adgre1,Sumo1,Nfasc,Cd74,Scn1b,P2rx7,Sirpa,Sema3b,Slc4a10,Adora2a,Ephb2,Itgb4,Cadm3,Ephb6,Plxna4,Cdon,Adcy3,Selp,Gpr35…
GO:0044297	cell body	48	836	2.12e-05	Pdgfb,Serpinf1,Kcnn3,Cacybp,Cybb,Ncf1,Kremen1,Cygb,Dbn1,Boc,Robo1,Gria4,Fcgr2b,Olfm1,Entpd2,Lrp4,Il6ra,Tlr2,Tnfrsf1b,Nucb2,Mmp3,Dixdc1,Gdpd5,Mgat5,Ptprf,Atp13a2,Sorcs2,Lrp1,Ptpn13,Ptges3,Tmem132e,Lpar1,Cx3cr1,C4b,Ctnnd2,Hsp90aa1,Scn1b,P2rx7,Slc4a10,Camk2a,Adora2a,Ephb2,Cfh,Kif1a,Slc12a2,Apod,Reln,Apoe	Pdgfb,Serpinf1,Kcnn3,Cacybp,Cybb,Ncf1,Kremen1,Cygb,Dbn1,Boc,Robo1,Gria4,Fcgr2b,Olfm1,Entpd2,Lrp4,Il6ra,Tlr2,Tnfrsf1b,Nucb2,Mmp3,Dixdc1,Gdpd5,Mgat5,Ptprf,Atp13a2,Sorcs2,Lrp1,Ptpn13,Ptges3,Tmem132e,Lpar1,Cx3cr1,C4b,Ctnnd2,Hsp90aa1,Scn1b,P2rx7,Slc4a10,Camk2a,Adora2a,Ephb2,Cfh,Kif1a,Slc12a2,Apod,Reln,Apoe
GO:0031982	vesicle	88	2007	2.34e-05	Serpinf1,Col1a1,Ace,Tmed5,Hck,Cybb,Rab11fip4,Egfr,Lgmn,Hexb,Galnt15,Scara5,Abcg1,Ap3s1,St8sia2,Slc11a1,Fcgr2b,Myoc,Mrc1,Gsn,Siglec1,Prss12,Tlr2,Pdpn,Nsg1,Rasgef1b,Alb,Slc9a9,Was,Plat,Trappc4,Acsbg1,Mfsd12,H2-DMa,Ptprf,Atp13a2,Sorcs2,Tmem33,Bace2,Lrp1,Ackr2,Lpar1,Ffar4,Adcyap1r1,Rab7b,Lipg,Pld4,Xpnpep2,Scoc,Tlr9,Icam1,Myo1f,Mmp14,Dnm1,Lyz2,Cd300lh,Hsp90aa1,Cd74,Arrb1,Clip2,Car4,Arap1,Cd300lg,Anpep…	Serpinf1,Col1a1,Ace,Tmed5,Hck,Cybb,Rab11fip4,Egfr,Lgmn,Hexb,Galnt15,Scara5,Abcg1,Ap3s1,St8sia2,Slc11a1,Fcgr2b,Myoc,Mrc1,Gsn,Siglec1,Prss12,Tlr2,Pdpn,Nsg1,Rasgef1b,Alb,Slc9a9,Was,Plat,Trappc4,Acsbg1,Mfsd12,H2-DMa,Ptprf,Atp13a2,Sorcs2,Tmem33,Bace2,Lrp1,Ackr2,Lpar1,Ffar4,Adcyap1r1,Rab7b,Lipg,Pld4,Xpnpep2,Scoc,Tlr9,Icam1,Myo1f,Mmp14,Dnm1,Lyz2,Cd300ld3,Hsp90aa1,Cd74,Arrb1,Clip2,Car4,Arap1,Cd300lg,Anpe…
GO:0031410	cytoplasmic vesicle	83	1872	3.4e-05	Serpinf1,Col1a1,Ace,Tmed5,Hck,Cybb,Rab11fip4,Egfr,Lgmn,Hexb,Galnt15,Scara5,Abcg1,Ap3s1,St8sia2,Slc11a1,Fcgr2b,Myoc,Mrc1,Gsn,Siglec1,Prss12,Tlr2,Pdpn,Nsg1,Rasgef1b,Slc9a9,Was,Plat,Trappc4,Acsbg1,Mfsd12,H2-DMa,Ptprf,Atp13a2,Sorcs2,Tmem33,Bace2,Lrp1,Ackr2,Lpar1,Ffar4,Adcyap1r1,Rab7b,Lipg,Pld4,Scoc,Tlr9,Mmp14,Dnm1,Lyz2,Cd300lh,Hsp90aa1,Cd74,Arrb1,Clip2,Car4,Arap1,Cd300lg,Slc1a5,Cd68,Vwf,Steap3,Mpeg1,…	Serpinf1,Col1a1,Ace,Tmed5,Hck,Cybb,Rab11fip4,Egfr,Lgmn,Hexb,Galnt15,Scara5,Abcg1,Ap3s1,St8sia2,Slc11a1,Fcgr2b,Myoc,Mrc1,Gsn,Siglec1,Prss12,Tlr2,Pdpn,Nsg1,Rasgef1b,Slc9a9,Was,Plat,Trappc4,Acsbg1,Mfsd12,H2-DMa,Ptprf,Atp13a2,Sorcs2,Tmem33,Bace2,Lrp1,Ackr2,Lpar1,Ffar4,Adcyap1r1,Rab7b,Lipg,Pld4,Scoc,Tlr9,Mmp14,Dnm1,Lyz2,Cd300ld3,Hsp90aa1,Cd74,Arrb1,Clip2,Car4,Arap1,Cd300lg,Slc1a5,Cd68,Vwf,Steap3,Mpeg1…
GO:0036477	somatodendritic compartment	55	1080	8.23e-05	Pdgfb,Serpinf1,Kcnn3,Cybb,Ncf1,Kremen1,Cygb,Ptch1,Dbn1,Boc,Robo1,Gria4,Fcgr2b,Olfm1,Lrp4,Il6ra,Prss12,Tnfrsf1b,Nsg1,Nucb2,Mmp3,Dixdc1,Trappc4,Gdpd5,Prex1,Mgat5,Ptprf,Atp13a2,Sorcs2,Lrp1,Ptges3,Lpar1,Cx3cr1,C4b,Ctnnd2,Dnm1,Sumo1,Lama2,Hsp90aa1,Nfasc,Arrb1,Scn1b,Clip2,P2rx7,Slc4a10,Camk2a,Adora2a,Ephb2,Cfh,Kif1a,Slc12a2,Apod,Reln,Apoe,Tmem108	Pdgfb,Serpinf1,Kcnn3,Cybb,Ncf1,Kremen1,Cygb,Ptch1,Dbn1,Boc,Robo1,Gria4,Fcgr2b,Olfm1,Lrp4,Il6ra,Prss12,Tnfrsf1b,Nsg1,Nucb2,Mmp3,Dixdc1,Trappc4,Gdpd5,Prex1,Mgat5,Ptprf,Atp13a2,Sorcs2,Lrp1,Ptges3,Lpar1,Cx3cr1,C4b,Ctnnd2,Dnm1,Sumo1,Lama2,Hsp90aa1,Nfasc,Arrb1,Scn1b,Clip2,P2rx7,Slc4a10,Camk2a,Adora2a,Ephb2,Cfh,Kif1a,Slc12a2,Apod,Reln,Apoe,Tmem108
GO:0005764	lysosome	31	458	0.00012	Ace,Hck,Ctsk,Cd34,Tnfaip3,Lgmn,Hexb,Slc11a1,Man2b2,Nsg1,Ctsc,Man2b1,H2-DMa,Atp13a2,Hpse,Slc2a6,Ffar4,Gpc3,Rab7b,Tlr9,Cd300lh,Cd74,Cd300a,Cd68,Naaa,Slc29a3,Pld3,Laptm5,Rab9,Unc93b1,Apoe	Ace,Hck,Ctsk,Cd34,Tnfaip3,Lgmn,Hexb,Slc11a1,Man2b2,Nsg1,Ctsc,Man2b1,H2-DMa,Atp13a2,Hpse,Slc2a6,Ffar4,Gpc3,Rab7b,Tlr9,Cd300ld3,Cd74,Cd300a,Cd68,Naaa,Slc29a3,Pld3,Laptm5,Rab9,Unc93b1,Apoe
GO:0030139	endocytic vesicle	19	195	0.00012	Cybb,Rab11fip4,Egfr,Scara5,Slc11a1,Gsn,Tlr2,Was,Lpar1,Ffar4,Rab7b,Pld4,Tlr9,Mpeg1,Capg,Syk,Rab9,Unc93b1,H2-Q6	Cybb,Rab11fip4,Egfr,Scara5,Slc11a1,Gsn,Tlr2,Was,Lpar1,Ffar4,Rab7b,Pld4,Tlr9,Mpeg1,Capg,Syk,Rab9,Unc93b1,H2-Q8
GO:0043235	receptor complex	27	374	0.00017	Itgb2,Plxna3,Cd44,Nid1,Egfr,Csf1r,Gria4,Olfm1,Il6ra,Tlr2,Itga11,Lrp1,Plxnb2,Itga2,Tgfbr2,Adcyap1r1,Itgam,Cd74,Ephb2,Csf3r,Itgb4,Ephb6,Plxna4,Syk,Loxl4,Pdgfra,Plxna1	Itgb2,Plxna3,Cd44,Nid1,Egfr,Csf1r,Gria4,Olfm1,Il6ra,Tlr2,Itga11,Lrp1,Plxnb2,Itga2,Tgfbr2,Adcyap1r1,Itgam,Cd74,Ephb2,Csf3r,Itgb4,Ephb6,Plxna4,Syk,Loxl4,Pdgfra,Plxna1
GO:0045335	phagocytic vesicle	14	112	0.0002	Cybb,Slc11a1,Gsn,Tlr2,Was,Rab7b,Pld4,Tlr9,Mpeg1,Capg,Syk,Rab9,Unc93b1,H2-Q6	Cybb,Slc11a1,Gsn,Tlr2,Was,Rab7b,Pld4,Tlr9,Mpeg1,Capg,Syk,Rab9,Unc93b1,H2-Q8
GO:0043025	neuronal cell body	41	743	0.00029	Pdgfb,Serpinf1,Kcnn3,Cybb,Ncf1,Kremen1,Cygb,Dbn1,Boc,Robo1,Gria4,Olfm1,Lrp4,Il6ra,Tnfrsf1b,Nucb2,Dixdc1,Gdpd5,Mgat5,Ptprf,Atp13a2,Sorcs2,Lrp1,Ptges3,Lpar1,Cx3cr1,C4b,Ctnnd2,Hsp90aa1,Scn1b,P2rx7,Slc4a10,Camk2a,Adora2a,Ephb2,Cfh,Kif1a,Slc12a2,Apod,Reln,Apoe	Pdgfb,Serpinf1,Kcnn3,Cybb,Ncf1,Kremen1,Cygb,Dbn1,Boc,Robo1,Gria4,Olfm1,Lrp4,Il6ra,Tnfrsf1b,Nucb2,Dixdc1,Gdpd5,Mgat5,Ptprf,Atp13a2,Sorcs2,Lrp1,Ptges3,Lpar1,Cx3cr1,C4b,Ctnnd2,Hsp90aa1,Scn1b,P2rx7,Slc4a10,Camk2a,Adora2a,Ephb2,Cfh,Kif1a,Slc12a2,Apod,Reln,Apoe
GO:0005737	cytoplasm	305	10283	0.00085	Gmpr,Mcts1,Pdgfb,Serpinf1,Kcnn3,Col1a1,Ace,Naa20,Tmed5,Nudt14,Hck,Man1a,Irf5,Clec11a,Cd44,Tpbg,Actn3,Cacybp,Lrrk1,Aldh1a3,Cybb,Ctsk,Ncf1,Cd34,Mapkapk2,Stac2,Rab11fip4,Scrn1,Tnfaip3,Enpp3,Egfr,Glt8d2,Fgf18,Pex13,Ahsa2,Ube2b,Tns3,Efemp1,Abca8b,Galk1,Cygb,Fam101b,Pik3r5,Ahsa1,Sptb,Lgmn,Ptch1,Dbn1,Mterfd1,Hexb,Galnt15,Scara5,Loxl2,Slc25a17,Sdf2l1,Robo1,Igfbp6,March5,Rsph3b,Abcg1,Clip4,Ap3s1,Padi4,Wdr…	Gmpr,Mcts1,Pdgfb,Serpinf1,Kcnn3,Col1a1,Ace,Naa20,Tmed5,Nudt14,Hck,Man1a,Irf5,Clec11a,Cd44,Tpbg,Actn3,Cacybp,Lrrk1,Aldh1a3,Cybb,Ctsk,Ncf1,Cd34,Mapkapk2,Stac2,Rab11fip4,Scrn1,Tnfaip3,Enpp3,Egfr,Glt8d2,Fgf18,Pex13,Ahsa2,Ube2b,Tns3,Efemp1,Abca8b,Gk,Cygb,Fam101b,Pik3r5,Ahsa1,Sptb,Lgmn,Ptch1,Dbn1,Mterf3,Hexb,Galnt15,Scara5,Loxl2,Slc25a17,Sdf2l1,Robo1,Igfbp6,March5,Rsph3b,Abcg1,Clip4,Ap3s1,Padi4,Wdr73,C…
GO:0012505	endomembrane system	136	3859	0.00085	Col1a1,Ace,Tmed5,Tbxas1,Hck,Man1a,Cd44,Tpbg,Cacybp,Cybb,Ncf1,Rab11fip4,Scrn1,Egfr,Glt8d2,Ahsa1,Lgmn,Ptch1,Hexb,Galnt15,Loxl2,Dgat1,Sdf2l1,Igfbp6,March5,Abcg1,Ap3s1,St8sia2,Slc11a1,Sele,Fcgr2b,Myoc,Mrc1,Olfm1,Siglec1,Tlr2,Nsg1,Rasgef1b,Alb,Col1a2,Rtn2,Ctsc,Nucb2,Atp2a1,Slc9a9,Plat,Trappc4,Acsbg1,Mfsd12,Gdpd5,H2-DMa,Tgfbi,Mgat5,Ptprf,Atp13a2,Pcdha1,Dse,Fam198a,Apmap,Sorcs2,Tmem33,Bace2,Lrp1,Nceh1,S…	Col1a1,Ace,Tmed5,Tbxas1,Hck,Man1a,Cd44,Tpbg,Cacybp,Cybb,Ncf1,Rab11fip4,Scrn1,Egfr,Glt8d2,Ahsa1,Lgmn,Ptch1,Hexb,Galnt15,Loxl2,Dgat1,Sdf2l1,Igfbp6,March5,Abcg1,Ap3s1,St8sia2,Slc11a1,Sele,Fcgr2b,Myoc,Mrc1,Olfm1,Siglec1,Tlr2,Nsg1,Rasgef1b,Alb,Col1a2,Rtn2,Ctsc,Nucb2,Atp2a1,Slc9a9,Plat,Trappc4,Acsbg1,Mfsd12,Gdpd5,H2-DMa,Tgfbi,Mgat5,Ptprf,Atp13a2,Pcdhac2,Dse,Fam198a,Apmap,Sorcs2,Tmem33,Bace2,Lrp1,Nceh1,…
GO:0005768	endosome	43	862	0.0016	Ace,Rab11fip4,Egfr,Lgmn,Abcg1,St8sia2,Slc11a1,Fcgr2b,Mrc1,Siglec1,Nsg1,Rasgef1b,Slc9a9,Mfsd12,H2-DMa,Ptprf,Atp13a2,Sorcs2,Bace2,Lrp1,Ackr2,Lpar1,Ffar4,Adcyap1r1,Rab7b,Lipg,Pld4,Scoc,Tlr9,Mmp14,Cd300lh,Cd74,Arrb1,Cd300lg,Cd68,Steap3,Slc29a3,Pld3,Wdfy4,Rab9,Unc93b1,Apoe,Tmem108	Ace,Rab11fip4,Egfr,Lgmn,Abcg1,St8sia2,Slc11a1,Fcgr2b,Mrc1,Siglec1,Nsg1,Rasgef1b,Slc9a9,Mfsd12,H2-DMa,Ptprf,Atp13a2,Sorcs2,Bace2,Lrp1,Ackr2,Lpar1,Ffar4,Adcyap1r1,Rab7b,Lipg,Pld4,Scoc,Tlr9,Mmp14,Cd300ld3,Cd74,Arrb1,Cd300lg,Cd68,Steap3,Slc29a3,Pld3,Wdfy4,Rab9,Unc93b1,Apoe,Tmem108
GO:0005773	vacuole	32	558	0.0016	Ace,Hck,Ctsk,Cd34,Tnfaip3,Lgmn,Hexb,Slc11a1,Man2b2,Nsg1,Ctsc,Man2b1,H2-DMa,Atp13a2,Hpse,Srpx,Slc2a6,Ffar4,Gpc3,Rab7b,Tlr9,Cd300lh,Cd74,Cd300a,Cd68,Naaa,Slc29a3,Pld3,Laptm5,Rab9,Unc93b1,Apoe	Ace,Hck,Ctsk,Cd34,Tnfaip3,Lgmn,Hexb,Slc11a1,Man2b2,Nsg1,Ctsc,Man2b1,H2-DMa,Atp13a2,Hpse,Srpx,Slc2a6,Ffar4,Gpc3,Rab7b,Tlr9,Cd300ld3,Cd74,Cd300a,Cd68,Naaa,Slc29a3,Pld3,Laptm5,Rab9,Unc93b1,Apoe
GO:0098590	plasma membrane region	58	1310	0.0016	Itgb2,Pdgfb,Ace,Hck,Cd44,Ctsk,Cd34,Rab11fip4,Enpp3,Egfr,Abcc3,Ptch1,Dbn1,Gpihbp1,Robo1,Wdr73,Gria4,Cd55,Sele,Olfm1,Entpd2,Lrp4,Il6ra,Pdpn,Fgr,Nsg1,Slc7a6,Trappc4,Nt5e,Plvap,Ptprf,Fam198a,Sorcs2,Lrp1,Tgfbr2,Ffar4,Adcyap1r1,Itgam,Tlr9,Fxyd6,Mtcl1,Dnm1,Hsp90aa1,Arrb1,Car4,Slc4a10,Camk2a,Adora2a,Ephb2,Itgb4,Cd300lg,Anpep,Slc1a5,Cadm3,Nrxn2,C1qtnf5,Slc12a2,Lcp1	Itgb2,Pdgfb,Ace,Hck,Cd44,Ctsk,Cd34,Rab11fip4,Enpp3,Egfr,Abcc3,Ptch1,Dbn1,Gpihbp1,Robo1,Wdr73,Gria4,Cd55,Sele,Olfm1,Entpd2,Lrp4,Il6ra,Pdpn,Fgr,Nsg1,Slc7a6,Trappc4,Nt5e,Plvap,Ptprf,Fam198a,Sorcs2,Lrp1,Tgfbr2,Ffar4,Adcyap1r1,Itgam,Tlr9,Fxyd6,Mtcl1,Dnm1,Hsp90aa1,Arrb1,Car4,Slc4a10,Camk2a,Adora2a,Ephb2,Itgb4,Cd300lg,Anpep,Slc1a5,Cadm3,Nrxn2,C1qtnf5,Slc12a2,Lcp1
GO:0005770	late endosome	19	258	0.0035	Egfr,Lgmn,Slc11a1,Siglec1,Nsg1,Rasgef1b,Slc9a9,Mfsd12,H2-DMa,Atp13a2,Rab7b,Cd74,Cd300lg,Cd68,Steap3,Slc29a3,Pld3,Rab9,Apoe	Egfr,Lgmn,Slc11a1,Siglec1,Nsg1,Rasgef1b,Slc9a9,Mfsd12,H2-DMa,Atp13a2,Rab7b,Cd74,Cd300lg,Cd68,Steap3,Slc29a3,Pld3,Rab9,Apoe
GO:0043005	neuron projection	65	1583	0.0043	Pdgfb,Serpinf1,Kcnn3,Cacybp,Cybb,Ncf1,Cygb,Ptch1,Dbn1,Boc,Robo1,Ap3s1,Gria4,Fcgr2b,Myoc,Olfm1,Lrp4,Prss12,Tnfrsf1b,Nsg1,Mmp3,Dixdc1,Trappc4,Gdpd5,Orai2,Prex1,Ptprf,Atp13a2,Sorcs2,Lrp1,Ptpn13,Ptges3,Lpar1,Itga2,Gldn,Fzd1,Flrt2,Adcyap1r1,Cx3cr1,C4b,Ctnnd2,Dnm1,Sumo1,Lama2,Hsp90aa1,Nfasc,Arrb1,Scn1b,Clip2,Slc4a10,Camk2a,Adora2a,Ephb2,Mkks,Cfh,Epb4.1l3,Kif1a,Slc12a2,Sgk1,Gprin1,Apod,Reln,Pdgfra,Apoe,…	Pdgfb,Serpinf1,Kcnn3,Cacybp,Cybb,Ncf1,Cygb,Ptch1,Dbn1,Boc,Robo1,Ap3s1,Gria4,Fcgr2b,Myoc,Olfm1,Lrp4,Prss12,Tnfrsf1b,Nsg1,Mmp3,Dixdc1,Trappc4,Gdpd5,Orai2,Prex1,Ptprf,Atp13a2,Sorcs2,Lrp1,Ptpn13,Ptges3,Lpar1,Itga2,Gldn,Fzd1,Flrt2,Adcyap1r1,Cx3cr1,C4b,Ctnnd2,Dnm1,Sumo1,Lama2,Hsp90aa1,Nfasc,Arrb1,Scn1b,Clip2,Slc4a10,Camk2a,Adora2a,Ephb2,Mkks,Cfh,Epb41l3,Kif1a,Slc12a2,Sgk1,Gprin1,Apod,Reln,Pdgfra,Apoe,T…
GO:0042995	cell projection	90	2472	0.0108	Pdgfb,Serpinf1,Kcnn3,Ace,Hck,Cd44,Cacybp,Cybb,Ncf1,Cygb,Ptch1,Dbn1,Angpt1,Boc,Robo1,Rsph3b,Ap3s1,Gria4,Fcgr2b,Myoc,Olfm1,Gsn,Entpd2,Lrp4,Prss12,Tlr2,Pdpn,Tnfrsf1b,Fgr,Nsg1,Mmp3,Dixdc1,Trappc4,Gdpd5,Orai2,Prex1,Ptprf,Atp13a2,Thsd7a,Sorcs2,Lrp1,Ptpn13,Cc2d2a,Ptges3,Lpar1,Itga2,Egflam,Gldn,Fzd1,Flrt2,Ffar4,Adcyap1r1,Cx3cr1,C4b,Ctnnd2,Myo1f,Myoz1,Dnm1,Sumo1,Lyz2,Lama2,Hsp90aa1,Nfasc,Arrb1,Scn1b,Clip2…	Pdgfb,Serpinf1,Kcnn3,Ace,Hck,Cd44,Cacybp,Cybb,Ncf1,Cygb,Ptch1,Dbn1,Angpt1,Boc,Robo1,Rsph3b,Ap3s1,Gria4,Fcgr2b,Myoc,Olfm1,Gsn,Entpd2,Lrp4,Prss12,Tlr2,Pdpn,Tnfrsf1b,Fgr,Nsg1,Mmp3,Dixdc1,Trappc4,Gdpd5,Orai2,Prex1,Ptprf,Atp13a2,Thsd7a,Sorcs2,Lrp1,Ptpn13,Cc2d2a,Ptges3,Lpar1,Itga2,Egflam,Gldn,Fzd1,Flrt2,Ffar4,Adcyap1r1,Cx3cr1,C4b,Ctnnd2,Myo1f,Myoz1,Dnm1,Sumo1,Lyz2,Lama2,Hsp90aa1,Nfasc,Arrb1,Scn1b,Clip2…
GO:0002116	semaphorin receptor complex	4	9	0.0134	Plxna3,Plxnb2,Plxna4,Plxna1	Plxna3,Plxnb2,Plxna4,Plxna1
GO:0016323	basolateral plasma membrane	18	266	0.0134	Pdgfb,Ace,Cd44,Cd34,Egfr,Abcc3,Gpihbp1,Pdpn,Slc7a6,Lrp1,Tlr9,Hsp90aa1,Arrb1,Slc4a10,Itgb4,Cd300lg,Slc1a5,Slc12a2	Pdgfb,Ace,Cd44,Cd34,Egfr,Abcc3,Gpihbp1,Pdpn,Slc7a6,Lrp1,Tlr9,Hsp90aa1,Arrb1,Slc4a10,Itgb4,Cd300lg,Slc1a5,Slc12a2
GO:0005783	endoplasmic reticulum	54	1311	0.0157	Col1a1,Tmed5,Man1a,Tpbg,Cybb,Ncf1,Ahsa1,Loxl2,Sdf2l1,March5,Myoc,Olfm1,Nsg1,Alb,Col1a2,Rtn2,Ctsc,Nucb2,Atp2a1,Trappc4,Acsbg1,Gdpd5,Pcdha1,Dse,Fam198a,Apmap,Tmem33,Bace2,Nceh1,Srpx,Lpcat2,Ppp1r15b,Pigz,Ugt1a7c,Adcyap1r1,Pld4,Tmem119,Alox5ap,Serpina1c,Serpina1a,Tlr9,Lyz2,Cd74,Car4,Apoc1,Sulf2,Shisa5,Vwf,Ugt1a6a,Wdfy4,Apod,Unc93b1,Apoe,Ryr1	Col1a1,Tmed5,Man1a,Tpbg,Cybb,Ncf1,Ahsa1,Loxl2,Sdf2l1,March5,Myoc,Olfm1,Nsg1,Alb,Col1a2,Rtn2,Ctsc,Nucb2,Atp2a1,Trappc4,Acsbg1,Gdpd5,Pcdhac2,Dse,Fam198a,Apmap,Tmem33,Bace2,Nceh1,Srpx,Lpcat2,Ppp1r15b,Pigz,Ugt1a7c,Adcyap1r1,Pld4,Tmem119,Alox5ap,Serpina1c,Serpina1a,Tlr9,Lyz2,Cd74,Car4,Apoc1,Sulf2,Shisa5,Vwf,Ugt1a6a,Wdfy4,Apod,Unc93b1,Apoe,Ryr1
GO:0120025	plasma membrane bounded cell projection	86	2387	0.0194	Pdgfb,Serpinf1,Kcnn3,Ace,Cd44,Cacybp,Cybb,Ncf1,Cygb,Ptch1,Dbn1,Angpt1,Boc,Robo1,Rsph3b,Ap3s1,Gria4,Fcgr2b,Myoc,Olfm1,Gsn,Entpd2,Lrp4,Prss12,Pdpn,Tnfrsf1b,Fgr,Nsg1,Mmp3,Dixdc1,Trappc4,Gdpd5,Orai2,Prex1,Ptprf,Atp13a2,Thsd7a,Sorcs2,Lrp1,Ptpn13,Cc2d2a,Ptges3,Lpar1,Itga2,Gldn,Fzd1,Flrt2,Ffar4,Adcyap1r1,Cx3cr1,C4b,Ctnnd2,Myo1f,Myoz1,Dnm1,Sumo1,Lyz2,Lama2,Hsp90aa1,Nfasc,Arrb1,Scn1b,Clip2,Bst1,Car4,Slc4a…	Pdgfb,Serpinf1,Kcnn3,Ace,Cd44,Cacybp,Cybb,Ncf1,Cygb,Ptch1,Dbn1,Angpt1,Boc,Robo1,Rsph3b,Ap3s1,Gria4,Fcgr2b,Myoc,Olfm1,Gsn,Entpd2,Lrp4,Prss12,Pdpn,Tnfrsf1b,Fgr,Nsg1,Mmp3,Dixdc1,Trappc4,Gdpd5,Orai2,Prex1,Ptprf,Atp13a2,Thsd7a,Sorcs2,Lrp1,Ptpn13,Cc2d2a,Ptges3,Lpar1,Itga2,Gldn,Fzd1,Flrt2,Ffar4,Adcyap1r1,Cx3cr1,C4b,Ctnnd2,Myo1f,Myoz1,Dnm1,Sumo1,Lyz2,Lama2,Hsp90aa1,Nfasc,Arrb1,Scn1b,Clip2,Bst1,Car4,Slc4a…
GO:0097447	dendritic tree	35	755	0.0265	Pdgfb,Cybb,Ncf1,Ptch1,Dbn1,Gria4,Fcgr2b,Lrp4,Prss12,Nsg1,Mmp3,Trappc4,Prex1,Sorcs2,Lrp1,Lpar1,Cx3cr1,C4b,Ctnnd2,Dnm1,Sumo1,Lama2,Hsp90aa1,Nfasc,Arrb1,Clip2,Slc4a10,Camk2a,Adora2a,Ephb2,Kif1a,Apod,Reln,Apoe,Tmem108	Pdgfb,Cybb,Ncf1,Ptch1,Dbn1,Gria4,Fcgr2b,Lrp4,Prss12,Nsg1,Mmp3,Trappc4,Prex1,Sorcs2,Lrp1,Lpar1,Cx3cr1,C4b,Ctnnd2,Dnm1,Sumo1,Lama2,Hsp90aa1,Nfasc,Arrb1,Clip2,Slc4a10,Camk2a,Adora2a,Ephb2,Kif1a,Apod,Reln,Apoe,Tmem108
GO:0005794	Golgi apparatus	56	1412	0.0274	Col1a1,Tmed5,Hck,Man1a,Cd44,Cybb,Ncf1,Egfr,Glt8d2,Ptch1,Galnt15,Igfbp6,Abcg1,Ap3s1,St8sia2,Myoc,Tlr2,Nsg1,Alb,Ctsc,Nucb2,Trappc4,Tgfbi,Mgat5,Dse,Fam198a,Bace2,Lrp1,Lpcat2,Gpc3,Galnt10,Rab7b,Lipg,Pld4,Smpd3,St3gal5,Serpina1c,Scoc,Serpina1a,Wbscr17,Dnm1,Lyz2,Cd74,Car4,Ptgfrn,Arap1,Fam174b,Sulf2,Slc29a3,Ece2,Pld3,Adcy3,Rab9,Pdgfra,Glg1,Apoe	Col1a1,Tmed5,Hck,Man1a,Cd44,Cybb,Ncf1,Egfr,Glt8d2,Ptch1,Galnt15,Igfbp6,Abcg1,Ap3s1,St8sia2,Myoc,Tlr2,Nsg1,Alb,Ctsc,Nucb2,Trappc4,Tgfbi,Mgat5,Dse,Fam198a,Bace2,Lrp1,Lpcat2,Gpc3,Galnt10,Rab7b,Lipg,Pld4,Smpd3,St3gal5,Serpina1c,Scoc,Serpina1a,Wbscr17,Dnm1,Lyz2,Cd74,Car4,Ptgfrn,Arap1,Fam174b,Sulf2,Slc29a3,Ece2,Pld3,Adcy3,Rab9,Pdgfra,Glg1,Apoe
GO:0005771	multivesicular body	7	55	0.0408	Egfr,Nsg1,H2-DMa,Atp13a2,Cd74,Cd300lg,Steap3	Egfr,Nsg1,H2-DMa,Atp13a2,Cd74,Cd300lg,Steap3
GO:0030425	dendrite	34	753	0.046	Pdgfb,Cybb,Ncf1,Ptch1,Dbn1,Gria4,Fcgr2b,Lrp4,Prss12,Nsg1,Mmp3,Trappc4,Prex1,Sorcs2,Lrp1,Lpar1,C4b,Ctnnd2,Dnm1,Sumo1,Lama2,Hsp90aa1,Nfasc,Arrb1,Clip2,Slc4a10,Camk2a,Adora2a,Ephb2,Kif1a,Apod,Reln,Apoe,Tmem108	Pdgfb,Cybb,Ncf1,Ptch1,Dbn1,Gria4,Fcgr2b,Lrp4,Prss12,Nsg1,Mmp3,Trappc4,Prex1,Sorcs2,Lrp1,Lpar1,C4b,Ctnnd2,Dnm1,Sumo1,Lama2,Hsp90aa1,Nfasc,Arrb1,Clip2,Slc4a10,Camk2a,Adora2a,Ephb2,Kif1a,Apod,Reln,Apoe,Tmem108
