# Supplementary material for: reString: an open-source Python software to perform automatic functional enrichment retrieval, results aggregation and data visualization
Source: Sci Rep. 2021 Dec 6;11:23458. doi: 10.1038/s41598-021-02528-0 (PMC8648753; doi:10.1038/s41598-021-02528-0)
Supplement: Supplementary file 1 — Supplementary Information 1. [file 41598_2021_2528_MOESM1_ESM.zip › Supplemental DataSets/up_down_together/treatment_t0_green_VS_treatment_t0_red_FC/ALL_enrichment.Process.tsv]

#term ID	term description	observed gene count	background gene count	false discovery rate	matching proteins in your network (IDs)	matching proteins in your network (labels)
GO:0009987	cellular process	444	13330	1.4400000000000001e-21	Gmpr,Itgb2,Mcts1,Pdgfb,Serpinf1,Kcnn3,Col1a1,Folh1,Chordc1,Ace,Spi1,Naa20,Tmed5,Nudt14,Tbxas1,Hck,Man1a,Plxna3,Irf5,Clec11a,Cd33,Cd44,Nid1,Saa3,Cacybp,Lrrk1,Aldh1a3,Cybb,Pcolce2,Ctsk,Ncf1,Lbp,Celsr1,Cd34,Mapkapk2,Stac2,C1qtnf1,Igfbp4,Rab11fip4,Tbx3,Cxcl16,Scrn1,Tnfaip3,Enpp3,Ntn4,Vsir,Egfr,Fgf18,Pex13,Ahsa2,Gfpt2,Jade2,Ube2b,Kremen1,Tns3,Efemp1,Abca8b,Galk1,Cygb,Fam101b,Abcc3,Pik3r5,Ahsa1,Sptb,Lg…	Gmpr,Itgb2,Mcts1,Pdgfb,Serpinf1,Kcnn3,Col1a1,Folh1,Chordc1,Ace,Spi1,Naa20,Tmed5,Nudt14,Tbxas1,Hck,Man1a,Plxna3,Irf5,Clec11a,Cd33,Cd44,Nid1,Saa3,Cacybp,Lrrk1,Aldh1a3,Cybb,Pcolce2,Ctsk,Ncf1,Lbp,Celsr1,Cd34,Mapkapk2,Stac2,C1qtnf1,Igfbp4,Rab11fip4,Tbx3,Cxcl16,Scrn1,Tnfaip3,Enpp3,Ntn4,Vsir,Egfr,Fgf18,Pex13,Ahsa2,Gfpt2,Jade2,Ube2b,Kremen1,Tns3,Efemp1,Abca8b,Gk,Cygb,Fam101b,Abcc3,Pik3r5,Ahsa1,Sptb,Lgmn,…
GO:0051239	regulation of multicellular organismal process	178	3205	1.4400000000000001e-21	Itgb2,Pdgfb,Serpinf1,Col1a1,Ace,Spi1,Tbxas1,Plxna3,Cd44,Tpbg,Actn3,Cybb,Ctsk,Lbp,Celsr1,Cd34,Mapkapk2,C1qtnf1,Tbx3,Tnfaip3,Ntn4,Vsir,Egfr,Fgf18,Jade2,Kremen1,Efemp1,Fam101b,Lgmn,Sema4d,Ptch1,Dbn1,Loxl2,Angpt1,Dgat1,Gpihbp1,Boc,Robo1,Adamts5,Runx1,Serping1,Smoc2,Csf1r,Rbp4,Slc11a1,Igfbp5,Gpr39,Fcgr2b,Olfm1,Fbn1,Lrp4,Wnt2b,Il6ra,Tlr2,F3,Pdpn,Tnfrsf1b,Hgf,Fgr,Angptl7,Alb,Ctsc,Tyrobp,Atp2a1,Plat,Sfrp…	Itgb2,Pdgfb,Serpinf1,Col1a1,Ace,Spi1,Tbxas1,Plxna3,Cd44,Tpbg,Actn3,Cybb,Ctsk,Lbp,Celsr1,Cd34,Mapkapk2,C1qtnf1,Tbx3,Tnfaip3,Ntn4,Vsir,Egfr,Fgf18,Jade2,Kremen1,Efemp1,Fam101b,Lgmn,Sema4d,Ptch1,Dbn1,Loxl2,Angpt1,Dgat1,Gpihbp1,Boc,Robo1,Adamts5,Runx1,Serping1,Smoc2,Csf1r,Rbp4,Slc11a1,Igfbp5,Gpr39,Fcgr2b,Olfm1,Fbn1,Lrp4,Wnt2b,Il6ra,Tlr2,F3,Pdpn,Tnfrsf1b,Hgf,Fgr,Angptl7,Alb,Ctsc,Tyrobp,Atp2a1,Plat,Sfrp…
GO:0050896	response to stimulus	288	6908	5.15e-21	Itgb2,Mcts1,Pdgfb,Serpinf1,Col1a1,Ace,Spi1,Tbxas1,Hck,Plxna3,Irf5,Clec11a,Cd44,Nid1,Actn3,Saa3,Cacybp,Lrrk1,Aldh1a3,Cybb,Pcolce2,Ctsk,Ncf1,Lbp,Celsr1,Cd34,Mapkapk2,Stac2,Igfbp4,Tbx3,Cxcl16,Tnfaip3,Enpp3,Vsir,Egfr,Fgf18,Gfpt2,Jade2,Ube2b,Kremen1,Efemp1,Cygb,Pik3r5,Lgmn,Sema4d,Ptch1,Dbn1,Scara5,Loxl2,Angpt1,Boc,Sdf2l1,Robo1,Adamts5,Runx1,Serping1,Abcg1,Cfb,C2,Csf1r,Rbp4,Padi4,Gria4,Slc11a1,Igfbp5,G…	Itgb2,Mcts1,Pdgfb,Serpinf1,Col1a1,Ace,Spi1,Tbxas1,Hck,Plxna3,Irf5,Clec11a,Cd44,Nid1,Actn3,Saa3,Cacybp,Lrrk1,Aldh1a3,Cybb,Pcolce2,Ctsk,Ncf1,Lbp,Celsr1,Cd34,Mapkapk2,Stac2,Igfbp4,Tbx3,Cxcl16,Tnfaip3,Enpp3,Vsir,Egfr,Fgf18,Gfpt2,Jade2,Ube2b,Kremen1,Efemp1,Cygb,Pik3r5,Lgmn,Sema4d,Ptch1,Dbn1,Scara5,Loxl2,Angpt1,Boc,Sdf2l1,Robo1,Adamts5,Runx1,Serping1,Abcg1,Cfb,C2,Csf1r,Rbp4,Padi4,Gria4,Slc11a1,Igfbp5,G…
GO:0048518	positive regulation of biological process	252	5869	1.36e-18	Itgb2,Pdgfb,Serpinf1,Col1a1,Folh1,Ace,Spi1,Tbxas1,Hck,Plxna3,Irf5,Clec11a,Cd44,Nid1,Tpbg,Actn3,Cacybp,Lrrk1,Aldh1a3,Cybb,Pcolce2,Ncf1,Lbp,Cd34,Mapkapk2,Stac2,C1qtnf1,Igfbp4,Rab11fip4,Tbx3,Cxcl16,Tnfaip3,Enpp3,Vsir,Egfr,Fgf18,Jade2,Ube2b,Tns3,Efemp1,Pik3r5,Lgmn,Sema4d,Ptch1,Dbn1,Hexb,Loxl2,Angpt1,Dgat1,Gpihbp1,Boc,Robo1,Runx1,Igfbp6,Serping1,March5,Smoc2,Abcg1,Cfb,C2,Csf1r,Rbp4,Clec3b,Gria4,Slc11a…	Itgb2,Pdgfb,Serpinf1,Col1a1,Folh1,Ace,Spi1,Tbxas1,Hck,Plxna3,Irf5,Clec11a,Cd44,Nid1,Tpbg,Actn3,Cacybp,Lrrk1,Aldh1a3,Cybb,Pcolce2,Ncf1,Lbp,Cd34,Mapkapk2,Stac2,C1qtnf1,Igfbp4,Rab11fip4,Tbx3,Cxcl16,Tnfaip3,Enpp3,Vsir,Egfr,Fgf18,Jade2,Ube2b,Tns3,Efemp1,Pik3r5,Lgmn,Sema4d,Ptch1,Dbn1,Hexb,Loxl2,Angpt1,Dgat1,Gpihbp1,Boc,Robo1,Runx1,Igfbp6,Serping1,March5,Smoc2,Abcg1,Cfb,C2,Csf1r,Rbp4,Clec3b,Gria4,Slc11a…
GO:0048583	regulation of response to stimulus	184	3651	1.59e-18	Itgb2,Pdgfb,Serpinf1,Col1a1,Chordc1,Ace,Plxna3,Cd44,Actn3,Lrrk1,Aldh1a3,Ncf1,Lbp,Cd34,C1qtnf1,Igfbp4,Tnfaip3,Enpp3,Vsir,Egfr,Fgf18,Ube2b,Kremen1,Pik3r5,Lgmn,Sema4d,Ptch1,Dbn1,Angpt1,Gpihbp1,Robo1,Runx1,Igfbp6,Serping1,Smoc2,Cfb,C2,Csf1r,Slc11a1,Igfbp5,Gpr39,Cd55,Fcgr2b,Myoc,Gsn,Fbn1,Lrp4,Siglec1,Il6ra,Tlr2,F3,Pdpn,Tnfrsf1b,Hgf,Fgr,Ctsc,Nucb2,Was,Sfrp1,Mmp2,Mmp3,Dixdc1,Nt5e,Mlh1,Nckap1l,Gdpd5,Cmkl…	Itgb2,Pdgfb,Serpinf1,Col1a1,Chordc1,Ace,Plxna3,Cd44,Actn3,Lrrk1,Aldh1a3,Ncf1,Lbp,Cd34,C1qtnf1,Igfbp4,Tnfaip3,Enpp3,Vsir,Egfr,Fgf18,Ube2b,Kremen1,Pik3r5,Lgmn,Sema4d,Ptch1,Dbn1,Angpt1,Gpihbp1,Robo1,Runx1,Igfbp6,Serping1,Smoc2,Cfb,C2,Csf1r,Slc11a1,Igfbp5,Gpr39,Cd55,Fcgr2b,Myoc,Gsn,Fbn1,Lrp4,Siglec1,Il6ra,Tlr2,F3,Pdpn,Tnfrsf1b,Hgf,Fgr,Ctsc,Nucb2,Was,Sfrp1,Mmp2,Mmp3,Dixdc1,Nt5e,Mlh1,Nckap1l,Gdpd5,Cmkl…
GO:0065007	biological regulation	373	10591	4.5e-18	Itgb2,Mcts1,Pdgfb,Serpinf1,Col1a1,Folh1,Chordc1,Ace,Spi1,Tbxas1,Hck,Plxna3,Irf5,Clec11a,Cd44,Nid1,Tpbg,Actn3,Saa3,Cacybp,Lrrk1,Aldh1a3,Cybb,Pcolce2,Ctsk,Ncf1,Lbp,Celsr1,Cd34,Mapkapk2,Stac2,C1qtnf1,Igfbp4,Rab11fip4,Tbx3,Cxcl16,Tnfaip3,Enpp3,Ntn4,Vsir,Egfr,Fgf18,Ahsa2,Jade2,Ube2b,Kremen1,Tns3,Efemp1,Cygb,Fam101b,Pik3r5,Ahsa1,Sptb,Lgmn,Sema4d,Ptch1,Dbn1,Mterfd1,Hexb,Cacna2d3,Scara5,Loxl2,Angpt1,Dgat…	Itgb2,Mcts1,Pdgfb,Serpinf1,Col1a1,Folh1,Chordc1,Ace,Spi1,Tbxas1,Hck,Plxna3,Irf5,Clec11a,Cd44,Nid1,Tpbg,Actn3,Saa3,Cacybp,Lrrk1,Aldh1a3,Cybb,Pcolce2,Ctsk,Ncf1,Lbp,Celsr1,Cd34,Mapkapk2,Stac2,C1qtnf1,Igfbp4,Rab11fip4,Tbx3,Cxcl16,Tnfaip3,Enpp3,Ntn4,Vsir,Egfr,Fgf18,Ahsa2,Jade2,Ube2b,Kremen1,Tns3,Efemp1,Cygb,Fam101b,Pik3r5,Ahsa1,Sptb,Lgmn,Sema4d,Ptch1,Dbn1,Mterf3,Hexb,Cacna2d3,Scara5,Loxl2,Angpt1,Dgat1…
GO:0050793	regulation of developmental process	148	2669	1.76e-17	Itgb2,Pdgfb,Serpinf1,Col1a1,Ace,Spi1,Hck,Plxna3,Cd44,Tpbg,Actn3,Cybb,Ctsk,Celsr1,Cd34,Tbx3,Tnfaip3,Ntn4,Vsir,Egfr,Fgf18,Jade2,Kremen1,Efemp1,Fam101b,Lgmn,Sema4d,Ptch1,Dbn1,Hexb,Loxl2,Boc,Robo1,Runx1,March5,Smoc2,Abcg1,Csf1r,Rbp4,Igfbp5,Myoc,Olfm1,Fbn1,Lrp4,Wnt2b,Il6ra,Tlr2,F3,Pdpn,Tnfrsf1b,Hgf,Fgr,Angptl7,Ctsc,Tyrobp,Nucb2,Was,Sfrp1,Dixdc1,Mlh1,Nckap1l,Gdpd5,Cmklr1,C1qc,Camk1d,H2-DMa,Prex1,Igsf10…	Itgb2,Pdgfb,Serpinf1,Col1a1,Ace,Spi1,Hck,Plxna3,Cd44,Tpbg,Actn3,Cybb,Ctsk,Celsr1,Cd34,Tbx3,Tnfaip3,Ntn4,Vsir,Egfr,Fgf18,Jade2,Kremen1,Efemp1,Fam101b,Lgmn,Sema4d,Ptch1,Dbn1,Hexb,Loxl2,Boc,Robo1,Runx1,March5,Smoc2,Abcg1,Csf1r,Rbp4,Igfbp5,Myoc,Olfm1,Fbn1,Lrp4,Wnt2b,Il6ra,Tlr2,F3,Pdpn,Tnfrsf1b,Hgf,Fgr,Angptl7,Ctsc,Tyrobp,Nucb2,Was,Sfrp1,Dixdc1,Mlh1,Nckap1l,Gdpd5,Cmklr1,C1qc,Camk1d,H2-DMa,Prex1,Igsf10…
GO:0009605	response to external stimulus	130	2199	4.51e-17	Itgb2,Pdgfb,Col1a1,Ace,Hck,Plxna3,Irf5,Saa3,Aldh1a3,Cybb,Ncf1,Lbp,Mapkapk2,Cxcl16,Tnfaip3,Egfr,Sema4d,Ptch1,Dbn1,Angpt1,Boc,Robo1,Adamts5,Serping1,Cfb,C2,Csf1r,Rbp4,Padi4,Slc11a1,Gpr39,Cd55,Fcgr2b,Mrc1,Gsn,Wnt2b,Tlr2,Tnfrsf1b,Hgf,Fgr,Alb,Timp4,Nucb2,Was,Sfrp1,Mmp2,Cotl1,Mlh1,Nckap1l,Cmklr1,C1qc,Prex1,Gdf7,Piezo2,C1qb,Lrp1,Inhbb,Stab1,Dclk1,Ackr2,Plxnb2,Ssc5d,Lpar1,Itga2,Egflam,Trim56,Lrtm1,Flrt2,…	Itgb2,Pdgfb,Col1a1,Ace,Hck,Plxna3,Irf5,Saa3,Aldh1a3,Cybb,Ncf1,Lbp,Mapkapk2,Cxcl16,Tnfaip3,Egfr,Sema4d,Ptch1,Dbn1,Angpt1,Boc,Robo1,Adamts5,Serping1,Cfb,C2,Csf1r,Rbp4,Padi4,Slc11a1,Gpr39,Cd55,Fcgr2b,Mrc1,Gsn,Wnt2b,Tlr2,Tnfrsf1b,Hgf,Fgr,Alb,Timp4,Nucb2,Was,Sfrp1,Mmp2,Cotl1,Mlh1,Nckap1l,Cmklr1,C1qc,Prex1,Gdf7,Piezo2,C1qb,Lrp1,Inhbb,Stab1,Dclk1,Ackr2,Plxnb2,Ssc5d,Lpar1,Itga2,Egflam,Trim56,Lrtm1,Flrt2,…
GO:0050789	regulation of biological process	355	9973	4.51e-17	Itgb2,Mcts1,Pdgfb,Serpinf1,Col1a1,Folh1,Chordc1,Ace,Spi1,Tbxas1,Hck,Plxna3,Irf5,Clec11a,Cd44,Nid1,Tpbg,Actn3,Saa3,Cacybp,Lrrk1,Aldh1a3,Cybb,Pcolce2,Ctsk,Ncf1,Lbp,Celsr1,Cd34,Mapkapk2,Stac2,C1qtnf1,Igfbp4,Rab11fip4,Tbx3,Cxcl16,Tnfaip3,Enpp3,Ntn4,Vsir,Egfr,Fgf18,Jade2,Ube2b,Kremen1,Tns3,Efemp1,Cygb,Fam101b,Pik3r5,Sptb,Lgmn,Sema4d,Ptch1,Dbn1,Mterfd1,Hexb,Cacna2d3,Loxl2,Angpt1,Dgat1,Gpihbp1,Boc,Sdf2l…	Itgb2,Mcts1,Pdgfb,Serpinf1,Col1a1,Folh1,Chordc1,Ace,Spi1,Tbxas1,Hck,Plxna3,Irf5,Clec11a,Cd44,Nid1,Tpbg,Actn3,Saa3,Cacybp,Lrrk1,Aldh1a3,Cybb,Pcolce2,Ctsk,Ncf1,Lbp,Celsr1,Cd34,Mapkapk2,Stac2,C1qtnf1,Igfbp4,Rab11fip4,Tbx3,Cxcl16,Tnfaip3,Enpp3,Ntn4,Vsir,Egfr,Fgf18,Jade2,Ube2b,Kremen1,Tns3,Efemp1,Cygb,Fam101b,Pik3r5,Sptb,Lgmn,Sema4d,Ptch1,Dbn1,Mterf3,Hexb,Cacna2d3,Loxl2,Angpt1,Dgat1,Gpihbp1,Boc,Sdf2l1…
GO:2000026	regulation of multicellular organismal development	125	2150	9.79e-16	Itgb2,Pdgfb,Serpinf1,Col1a1,Ace,Spi1,Plxna3,Cd44,Tpbg,Actn3,Cybb,Ctsk,Celsr1,Cd34,Tbx3,Tnfaip3,Ntn4,Vsir,Egfr,Fgf18,Jade2,Kremen1,Efemp1,Fam101b,Sema4d,Ptch1,Dbn1,Loxl2,Boc,Robo1,Runx1,Smoc2,Csf1r,Rbp4,Olfm1,Fbn1,Lrp4,Wnt2b,Il6ra,Tlr2,F3,Pdpn,Tnfrsf1b,Hgf,Angptl7,Ctsc,Tyrobp,Sfrp1,Dixdc1,Mlh1,Nckap1l,Gdpd5,C1qc,Camk1d,H2-DMa,Prex1,Igsf10,Hey1,Gdf7,Ptprf,Lrp1,Hpse,Hand2,Nbl1,Stab1,Cd59a,Snai1,Zfpm…	Itgb2,Pdgfb,Serpinf1,Col1a1,Ace,Spi1,Plxna3,Cd44,Tpbg,Actn3,Cybb,Ctsk,Celsr1,Cd34,Tbx3,Tnfaip3,Ntn4,Vsir,Egfr,Fgf18,Jade2,Kremen1,Efemp1,Fam101b,Sema4d,Ptch1,Dbn1,Loxl2,Boc,Robo1,Runx1,Smoc2,Csf1r,Rbp4,Olfm1,Fbn1,Lrp4,Wnt2b,Il6ra,Tlr2,F3,Pdpn,Tnfrsf1b,Hgf,Angptl7,Ctsc,Tyrobp,Sfrp1,Dixdc1,Mlh1,Nckap1l,Gdpd5,C1qc,Camk1d,H2-DMa,Prex1,Igsf10,Hey1,Gdf7,Ptprf,Lrp1,Hpse,Hand2,Nbl1,Stab1,Cd59a,Snai1,Zfpm…
GO:0040011	locomotion	87	1183	1.22e-15	Itgb2,Pdgfb,Plxna3,Cd44,Saa3,Lbp,Celsr1,Cd34,Cxcl16,Tnfaip3,Ntn4,Egfr,Pex13,Ube2b,Tns3,Sema4d,Ptch1,Hexb,Loxl2,Angpt1,Boc,Robo1,Igfbp6,Csf1r,Sele,Pdpn,Hgf,Tspan11,Plat,Mmp2,Dixdc1,Itga11,Nckap1l,Cmklr1,Prex1,Gdf7,Ptprf,Lrp1,Hand2,Svep1,Dclk1,Ackr2,Snai1,Plxnb2,Lpar1,Slc25a46,Itga2,Egflam,Adamts12,Pltp,Lrtm1,Flrt2,Cx3cr1,Gpc3,Gas1,Itgam,Cd248,Ptafr,Nfatc2,Tmeff2,Icam1,Mmp14,Lama2,Hsp90aa1,Nfasc,Sc…	Itgb2,Pdgfb,Plxna3,Cd44,Saa3,Lbp,Celsr1,Cd34,Cxcl16,Tnfaip3,Ntn4,Egfr,Pex13,Ube2b,Tns3,Sema4d,Ptch1,Hexb,Loxl2,Angpt1,Boc,Robo1,Igfbp6,Csf1r,Sele,Pdpn,Hgf,Tspan11,Plat,Mmp2,Dixdc1,Itga11,Nckap1l,Cmklr1,Prex1,Gdf7,Ptprf,Lrp1,Hand2,Svep1,Dclk1,Ackr2,Snai1,Plxnb2,Lpar1,Slc25a46,Itga2,Egflam,Adamts12,Pltp,Lrtm1,Flrt2,Cx3cr1,Gpc3,Gas1,Itgam,Cd248,Ptafr,Nfatc2,Tmeff2,Icam1,Mmp14,Lama2,Hsp90aa1,Nfasc,Sc…
GO:0051241	negative regulation of multicellular organismal process	92	1304	1.22e-15	Pdgfb,Serpinf1,Ace,Plxna3,Cd44,Actn3,Ctsk,Lbp,Cd34,C1qtnf1,Tnfaip3,Vsir,Egfr,Kremen1,Efemp1,Fam101b,Lgmn,Sema4d,Ptch1,Dbn1,Loxl2,Angpt1,Robo1,Adamts5,Runx1,Serping1,Rbp4,Slc11a1,Igfbp5,Gpr39,Fcgr2b,Olfm1,Fbn1,Lrp4,Tlr2,Tnfrsf1b,Hgf,Angptl7,Ctsc,Tyrobp,Atp2a1,Sfrp1,Mmp2,Dixdc1,Nckap1l,Cmklr1,C1qc,Hey1,Lrp1,Inhbb,Hand2,Stab1,Plcl2,Cd59a,Snai1,Zfpm2,Ssc5d,Lpar1,S1pr2,Fbln1,Adamts12,Gpr4,Tgfbr2,Ffar4…	Pdgfb,Serpinf1,Ace,Plxna3,Cd44,Actn3,Ctsk,Lbp,Cd34,C1qtnf1,Tnfaip3,Vsir,Egfr,Kremen1,Efemp1,Fam101b,Lgmn,Sema4d,Ptch1,Dbn1,Loxl2,Angpt1,Robo1,Adamts5,Runx1,Serping1,Rbp4,Slc11a1,Igfbp5,Gpr39,Fcgr2b,Olfm1,Fbn1,Lrp4,Tlr2,Tnfrsf1b,Hgf,Angptl7,Ctsc,Tyrobp,Atp2a1,Sfrp1,Mmp2,Dixdc1,Nckap1l,Cmklr1,C1qc,Hey1,Lrp1,Inhbb,Hand2,Stab1,Plcl2,Cd59a,Snai1,Zfpm2,Ssc5d,Lpar1,S1pr2,Fbln1,Adamts12,Gpr4,Tgfbr2,Ffar4…
GO:0009653	anatomical structure morphogenesis	127	2244	2.93e-15	Pdgfb,Col1a1,Ace,Spi1,Plxna3,Cd44,Actn3,Aldh1a3,Celsr1,Cd34,Tbx3,Ntn4,Egfr,Fgf18,Jade2,Efemp1,Fam101b,Sema4d,Ptch1,Dbn1,Loxl2,Angpt1,Boc,Robo1,Adamts5,Runx1,Csf1r,Rbp4,Igfbp5,Olfm1,Fbn1,Lrp4,Wnt2b,Tlr2,Pdpn,Hgf,Fgr,Col1a2,Sfrp1,Mmp2,Nckap1l,Col16a1,Tgfbi,Hey1,Gdf7,Thsd7a,Lrp1,Hpse,Hand2,Nbl1,Svep1,Cc2d2a,Dclk1,Snai1,Zfpm2,Dact2,Plxnb2,Slc25a46,Itga2,Egflam,Fzd1,Socs3,Gpr4,Lrtm1,Flrt2,Tgfbr2,Gpc3,…	Pdgfb,Col1a1,Ace,Spi1,Plxna3,Cd44,Actn3,Aldh1a3,Celsr1,Cd34,Tbx3,Ntn4,Egfr,Fgf18,Jade2,Efemp1,Fam101b,Sema4d,Ptch1,Dbn1,Loxl2,Angpt1,Boc,Robo1,Adamts5,Runx1,Csf1r,Rbp4,Igfbp5,Olfm1,Fbn1,Lrp4,Wnt2b,Tlr2,Pdpn,Hgf,Fgr,Col1a2,Sfrp1,Mmp2,Nckap1l,Col16a1,Tgfbi,Hey1,Gdf7,Thsd7a,Lrp1,Hpse,Hand2,Nbl1,Svep1,Cc2d2a,Dclk1,Snai1,Zfpm2,Dact2,Plxnb2,Slc25a46,Itga2,Egflam,Fzd1,Socs3,Gpr4,Lrtm1,Flrt2,Tgfbr2,Gpc3,…
GO:0048731	system development	196	4350	3.29e-15	Pdgfb,Serpinf1,Col1a1,Ace,Spi1,Plxna3,Cd44,Nid1,Actn3,Cacybp,Lrrk1,Aldh1a3,Celsr1,Cd34,Mapkapk2,Rab11fip4,Tbx3,Tnfaip3,Ntn4,Egfr,Fgf18,Pex13,Jade2,Kremen1,Tns3,Efemp1,Fam101b,Sptb,Sema4d,Ptch1,Dbn1,Hexb,Loxl2,Angpt1,Chkb,Boc,Robo1,Adamts5,Runx1,Zfp521,Csf1r,Rbp4,Clec3b,Igfbp5,Fcgr2b,Myoc,Olfm1,Gsn,Fbn1,Lrp4,Wnt2b,Il6ra,Tlr2,Pdpn,Tnfrsf1b,Hgf,Fgr,Angptl7,Col1a2,Timp4,Tyrobp,Sfrp1,Mmp2,Dixdc1,Trapp…	Pdgfb,Serpinf1,Col1a1,Ace,Spi1,Plxna3,Cd44,Nid1,Actn3,Cacybp,Lrrk1,Aldh1a3,Celsr1,Cd34,Mapkapk2,Rab11fip4,Tbx3,Tnfaip3,Ntn4,Egfr,Fgf18,Pex13,Jade2,Kremen1,Tns3,Efemp1,Fam101b,Sptb,Sema4d,Ptch1,Dbn1,Hexb,Loxl2,Angpt1,Chkb,Boc,Robo1,Adamts5,Runx1,Zfp521,Csf1r,Rbp4,Clec3b,Igfbp5,Fcgr2b,Myoc,Olfm1,Gsn,Fbn1,Lrp4,Wnt2b,Il6ra,Tlr2,Pdpn,Tnfrsf1b,Hgf,Fgr,Angptl7,Col1a2,Timp4,Tyrobp,Sfrp1,Mmp2,Dixdc1,Trapp…
GO:0030334	regulation of cell migration	74	915	4.27e-15	Pdgfb,Serpinf1,Col1a1,Ace,Plxna3,Lbp,Cxcl16,Vsir,Egfr,Fgf18,Efemp1,Cygb,Lgmn,Sema4d,Angpt1,Robo1,Smoc2,Csf1r,Igfbp5,Sele,Myoc,Olfm1,Tlr2,F3,Pdpn,Hgf,Fgr,Sfrp1,Mmp2,Mmp3,Nckap1l,Plvap,Cmklr1,Camk1d,Prex1,Igsf10,Mgat5,Lrp1,Nbl1,Snai1,Plxnb2,Lpar1,Itga2,Fbln1,Flrt2,Tgfbr2,Cx3cr1,Smpd3,Ptafr,Tmeff2,Icam1,Myo1f,Col3a1,Mmp14,Lama2,Cd74,Bst1,Sema3b,Camk2a,Dcn,Pik3cd,Cd300a,Clec7a,Tmsb10,Plxna4,Ccbe1,Apo…	Pdgfb,Serpinf1,Col1a1,Ace,Plxna3,Lbp,Cxcl16,Vsir,Egfr,Fgf18,Efemp1,Cygb,Lgmn,Sema4d,Angpt1,Robo1,Smoc2,Csf1r,Igfbp5,Sele,Myoc,Olfm1,Tlr2,F3,Pdpn,Hgf,Fgr,Sfrp1,Mmp2,Mmp3,Nckap1l,Plvap,Cmklr1,Camk1d,Prex1,Igsf10,Mgat5,Lrp1,Nbl1,Snai1,Plxnb2,Lpar1,Itga2,Fbln1,Flrt2,Tgfbr2,Cx3cr1,Smpd3,Ptafr,Tmeff2,Icam1,Myo1f,Col3a1,Mmp14,Lama2,Cd74,Bst1,Sema3b,Camk2a,Dcn,Pik3cd,Cd300a,Clec7a,Tmsb10,Plxna4,Ccbe1,Apo…
GO:2000145	regulation of cell motility	76	963	4.81e-15	Pdgfb,Serpinf1,Col1a1,Ace,Plxna3,Lbp,Cxcl16,Vsir,Egfr,Fgf18,Efemp1,Cygb,Lgmn,Sema4d,Angpt1,Robo1,Smoc2,Csf1r,Igfbp5,Sele,Myoc,Olfm1,Tlr2,F3,Pdpn,Hgf,Fgr,Was,Sfrp1,Mmp2,Mmp3,Nckap1l,Plvap,Cmklr1,Camk1d,Prex1,Igsf10,Mgat5,Lrp1,Nbl1,Snai1,Plxnb2,Lpar1,Itga2,Fbln1,Flrt2,Tgfbr2,Cx3cr1,Smpd3,Ptafr,Tmeff2,Icam1,Myo1f,Col3a1,Mmp14,Lama2,Cd74,Bst1,Sema3b,Camk2a,Dcn,Pik3cd,Cd300a,Mkks,Clec7a,Tmsb10,Plxna4,…	Pdgfb,Serpinf1,Col1a1,Ace,Plxna3,Lbp,Cxcl16,Vsir,Egfr,Fgf18,Efemp1,Cygb,Lgmn,Sema4d,Angpt1,Robo1,Smoc2,Csf1r,Igfbp5,Sele,Myoc,Olfm1,Tlr2,F3,Pdpn,Hgf,Fgr,Was,Sfrp1,Mmp2,Mmp3,Nckap1l,Plvap,Cmklr1,Camk1d,Prex1,Igsf10,Mgat5,Lrp1,Nbl1,Snai1,Plxnb2,Lpar1,Itga2,Fbln1,Flrt2,Tgfbr2,Cx3cr1,Smpd3,Ptafr,Tmeff2,Icam1,Myo1f,Col3a1,Mmp14,Lama2,Cd74,Bst1,Sema3b,Camk2a,Dcn,Pik3cd,Cd300a,Mkks,Clec7a,Tmsb10,Plxna4,…
GO:0040012	regulation of locomotion	78	1010	4.95e-15	Pdgfb,Serpinf1,Col1a1,Ace,Plxna3,Lbp,Cxcl16,Vsir,Egfr,Fgf18,Efemp1,Cygb,Lgmn,Sema4d,Dbn1,Angpt1,Robo1,Smoc2,Csf1r,Igfbp5,Sele,Myoc,Olfm1,Tlr2,F3,Pdpn,Hgf,Fgr,Was,Sfrp1,Mmp2,Mmp3,Nckap1l,Plvap,Cmklr1,Camk1d,Prex1,Igsf10,Mgat5,Lrp1,Nbl1,Snai1,Plxnb2,Lpar1,Itga2,Fbln1,Flrt2,Tgfbr2,Cx3cr1,Smpd3,Ptafr,Tmeff2,Icam1,Myo1f,Col3a1,Mmp14,Lama2,Cd74,Bst1,Sema3b,Camk2a,Dcn,Adora2a,Pik3cd,Cd300a,Mkks,Clec7a,T…	Pdgfb,Serpinf1,Col1a1,Ace,Plxna3,Lbp,Cxcl16,Vsir,Egfr,Fgf18,Efemp1,Cygb,Lgmn,Sema4d,Dbn1,Angpt1,Robo1,Smoc2,Csf1r,Igfbp5,Sele,Myoc,Olfm1,Tlr2,F3,Pdpn,Hgf,Fgr,Was,Sfrp1,Mmp2,Mmp3,Nckap1l,Plvap,Cmklr1,Camk1d,Prex1,Igsf10,Mgat5,Lrp1,Nbl1,Snai1,Plxnb2,Lpar1,Itga2,Fbln1,Flrt2,Tgfbr2,Cx3cr1,Smpd3,Ptafr,Tmeff2,Icam1,Myo1f,Col3a1,Mmp14,Lama2,Cd74,Bst1,Sema3b,Camk2a,Dcn,Adora2a,Pik3cd,Cd300a,Mkks,Clec7a,T…
GO:0048584	positive regulation of response to stimulus	120	2080	5.99e-15	Itgb2,Pdgfb,Col1a1,Ace,Cd44,Lrrk1,Aldh1a3,Ncf1,Lbp,C1qtnf1,Igfbp4,Tnfaip3,Vsir,Egfr,Fgf18,Ube2b,Pik3r5,Lgmn,Sema4d,Dbn1,Angpt1,Robo1,Igfbp6,Serping1,Smoc2,Cfb,C2,Csf1r,Slc11a1,Igfbp5,Gpr39,Cd55,Fcgr2b,Myoc,Gsn,Siglec1,Il6ra,Tlr2,F3,Pdpn,Hgf,Fgr,Ctsc,Was,Sfrp1,Mmp2,Mmp3,Dixdc1,Mlh1,Nckap1l,Cmklr1,C1qc,Camk1d,H2-DMa,Gdf7,Mgat5,C1qb,Lpar6,Tmem33,Lrp1,Hpse,Inhbb,Hand2,Srpx,Plekha4,Lpar1,Pik3ap1,Itga2…	Itgb2,Pdgfb,Col1a1,Ace,Cd44,Lrrk1,Aldh1a3,Ncf1,Lbp,C1qtnf1,Igfbp4,Tnfaip3,Vsir,Egfr,Fgf18,Ube2b,Pik3r5,Lgmn,Sema4d,Dbn1,Angpt1,Robo1,Igfbp6,Serping1,Smoc2,Cfb,C2,Csf1r,Slc11a1,Igfbp5,Gpr39,Cd55,Fcgr2b,Myoc,Gsn,Siglec1,Il6ra,Tlr2,F3,Pdpn,Hgf,Fgr,Ctsc,Was,Sfrp1,Mmp2,Mmp3,Dixdc1,Mlh1,Nckap1l,Cmklr1,C1qc,Camk1d,H2-DMa,Gdf7,Mgat5,C1qb,Lpar6,Tmem33,Lrp1,Hpse,Inhbb,Hand2,Srpx,Plekha4,Lpar1,Pik3ap1,Itga2…
GO:0048513	animal organ development	159	3230	9.15e-15	Pdgfb,Serpinf1,Col1a1,Ace,Spi1,Plxna3,Cd44,Nid1,Actn3,Cacybp,Lrrk1,Aldh1a3,Celsr1,Cd34,Mapkapk2,Rab11fip4,Tbx3,Tnfaip3,Ntn4,Egfr,Fgf18,Pex13,Tns3,Efemp1,Fam101b,Sptb,Sema4d,Ptch1,Loxl2,Angpt1,Chkb,Robo1,Adamts5,Runx1,Csf1r,Rbp4,Clec3b,Igfbp5,Fcgr2b,Myoc,Olfm1,Fbn1,Lrp4,Wnt2b,Il6ra,Tlr2,Pdpn,Tnfrsf1b,Hgf,Fgr,Angptl7,Col1a2,Tyrobp,Sfrp1,Mmp2,Dixdc1,Nnmt,Nckap1l,Gdpd5,H2-DMa,Prex1,Tgfbi,Hey1,Gdf7,Pp…	Pdgfb,Serpinf1,Col1a1,Ace,Spi1,Plxna3,Cd44,Nid1,Actn3,Cacybp,Lrrk1,Aldh1a3,Celsr1,Cd34,Mapkapk2,Rab11fip4,Tbx3,Tnfaip3,Ntn4,Egfr,Fgf18,Pex13,Tns3,Efemp1,Fam101b,Sptb,Sema4d,Ptch1,Loxl2,Angpt1,Chkb,Robo1,Adamts5,Runx1,Csf1r,Rbp4,Clec3b,Igfbp5,Fcgr2b,Myoc,Olfm1,Fbn1,Lrp4,Wnt2b,Il6ra,Tlr2,Pdpn,Tnfrsf1b,Hgf,Fgr,Angptl7,Col1a2,Tyrobp,Sfrp1,Mmp2,Dixdc1,Nnmt,Nckap1l,Gdpd5,H2-DMa,Prex1,Tgfbi,Hey1,Gdf7,Pp…
GO:0051270	regulation of cellular component movement	79	1048	9.18e-15	Pdgfb,Serpinf1,Col1a1,Ace,Plxna3,Lbp,Cxcl16,Vsir,Egfr,Fgf18,Efemp1,Cygb,Lgmn,Sema4d,Dbn1,Angpt1,Robo1,Smoc2,Csf1r,Igfbp5,Sele,Myoc,Olfm1,Tlr2,F3,Pdpn,Hgf,Fgr,Was,Sfrp1,Mmp2,Mmp3,Nckap1l,Plvap,Cmklr1,Camk1d,Prex1,Igsf10,Mgat5,Lrp1,Nbl1,Snai1,Plxnb2,Lpar1,Itga2,Fbln1,Flrt2,Tgfbr2,Cx3cr1,Smpd3,Ptafr,Tmeff2,Icam1,Myo1f,Col3a1,Mmp14,Sumo1,Lama2,Cd74,Bst1,Sema3b,Camk2a,Dcn,Pik3cd,Cd300a,Arap1,Mkks,Clec…	Pdgfb,Serpinf1,Col1a1,Ace,Plxna3,Lbp,Cxcl16,Vsir,Egfr,Fgf18,Efemp1,Cygb,Lgmn,Sema4d,Dbn1,Angpt1,Robo1,Smoc2,Csf1r,Igfbp5,Sele,Myoc,Olfm1,Tlr2,F3,Pdpn,Hgf,Fgr,Was,Sfrp1,Mmp2,Mmp3,Nckap1l,Plvap,Cmklr1,Camk1d,Prex1,Igsf10,Mgat5,Lrp1,Nbl1,Snai1,Plxnb2,Lpar1,Itga2,Fbln1,Flrt2,Tgfbr2,Cx3cr1,Smpd3,Ptafr,Tmeff2,Icam1,Myo1f,Col3a1,Mmp14,Sumo1,Lama2,Cd74,Bst1,Sema3b,Camk2a,Dcn,Pik3cd,Cd300a,Arap1,Mkks,Clec…
GO:0007155	cell adhesion	65	744	1.24e-14	Itgb2,Cd33,Cd44,Nid1,Celsr1,Cd34,Ntn4,Egfr,Sema4d,Angpt1,Boc,Robo1,Emilin2,Dpt,Sele,Fbn1,Siglec1,Pdpn,Sfrp1,Itga11,Nt5e,Col16a1,Tgfbi,Ptprf,Pcdha1,Spon1,Hpse,Svep1,Stab1,Sned1,Plxnb2,Itga2,Gldn,Adamts12,Flrt2,Tgfbr2,Cx3cr1,Itgam,Ly9,Col8a2,Col12a1,Cdh11,Lsamp,Ctnnd2,Icam1,Col3a1,Lama2,Nfasc,Col6a6,Sirpa,Csf3r,Itgb4,Col14a1,Cadm3,Cfh,Vwf,Nrxn2,Syk,Cdon,Selp,Reln,Pdgfra,Slit2,Mybpc2,Col6a5	Itgb2,Cd33,Cd44,Nid1,Celsr1,Cd34,Ntn4,Egfr,Sema4d,Angpt1,Boc,Robo1,Emilin2,Dpt,Sele,Fbn1,Siglec1,Pdpn,Sfrp1,Itga11,Nt5e,Col16a1,Tgfbi,Ptprf,Pcdhac2,Spon1,Hpse,Svep1,Stab1,Sned1,Plxnb2,Itga2,Gldn,Adamts12,Flrt2,Tgfbr2,Cx3cr1,Itgam,Ly9,Col8a2,Col12a1,Cdh11,Lsamp,Ctnnd2,Icam1,Col3a1,Lama2,Nfasc,Col6a6,Sirpa,Csf3r,Itgb4,Col14a1,Cadm3,Cfh,Vwf,Nrxn2,Syk,Cdon,Selp,Reln,Pdgfra,Slit2,Mybpc2,Col6a5
GO:0042221	response to chemical	173	3720	3.21e-14	Itgb2,Pdgfb,Serpinf1,Col1a1,Ace,Spi1,Tbxas1,Plxna3,Irf5,Cd44,Saa3,Cacybp,Cybb,Pcolce2,Ncf1,Lbp,Mapkapk2,Cxcl16,Tnfaip3,Vsir,Egfr,Fgf18,Gfpt2,Ube2b,Cygb,Lgmn,Sema4d,Ptch1,Dbn1,Loxl2,Angpt1,Boc,Sdf2l1,Robo1,Runx1,Abcg1,Cfb,C2,Csf1r,Rbp4,Slc11a1,Igfbp5,Gpr39,Sele,Fcgr2b,Mrc1,Gsn,Entpd2,Fbn1,Il6ra,Tlr2,F3,Tnfrsf1b,Hgf,Nsg1,Col1a2,Pcolce,Timp4,Ctsc,Atp2a1,Was,Sfrp1,Mmp2,Mmp3,Nnmt,Acsbg1,Nckap1l,Plvap,…	Itgb2,Pdgfb,Serpinf1,Col1a1,Ace,Spi1,Tbxas1,Plxna3,Irf5,Cd44,Saa3,Cacybp,Cybb,Pcolce2,Ncf1,Lbp,Mapkapk2,Cxcl16,Tnfaip3,Vsir,Egfr,Fgf18,Gfpt2,Ube2b,Cygb,Lgmn,Sema4d,Ptch1,Dbn1,Loxl2,Angpt1,Boc,Sdf2l1,Robo1,Runx1,Abcg1,Cfb,C2,Csf1r,Rbp4,Slc11a1,Igfbp5,Gpr39,Sele,Fcgr2b,Mrc1,Gsn,Entpd2,Fbn1,Il6ra,Tlr2,F3,Tnfrsf1b,Hgf,Nsg1,Col1a2,Pcolce,Timp4,Ctsc,Atp2a1,Was,Sfrp1,Mmp2,Mmp3,Nnmt,Acsbg1,Nckap1l,Plvap,…
GO:0032502	developmental process	230	5629	3.67e-14	Pdgfb,Serpinf1,Col1a1,Ace,Spi1,Hck,Plxna3,Cd44,Nid1,Actn3,Cacybp,Lrrk1,Aldh1a3,Celsr1,Cd34,Mapkapk2,Rab11fip4,Tbx3,Tnfaip3,Ntn4,Vsir,Egfr,Fgf18,Pex13,Jade2,Ube2b,Kremen1,Tns3,Efemp1,Fam101b,Sptb,Sema4d,Ptch1,Dbn1,Hexb,Loxl2,Angpt1,Chkb,Boc,Robo1,Adamts5,Runx1,Serping1,Zfp521,Csf1r,Rbp4,Padi4,Clec3b,Igfbp5,Fcgr2b,Myoc,Olfm1,Gsn,Fbn1,Lrp4,Wnt2b,Olfml3,Il6ra,Tlr2,Pdpn,Tnfrsf1b,Hgf,Fgr,Angptl7,Col1a2…	Pdgfb,Serpinf1,Col1a1,Ace,Spi1,Hck,Plxna3,Cd44,Nid1,Actn3,Cacybp,Lrrk1,Aldh1a3,Celsr1,Cd34,Mapkapk2,Rab11fip4,Tbx3,Tnfaip3,Ntn4,Vsir,Egfr,Fgf18,Pex13,Jade2,Ube2b,Kremen1,Tns3,Efemp1,Fam101b,Sptb,Sema4d,Ptch1,Dbn1,Hexb,Loxl2,Angpt1,Chkb,Boc,Robo1,Adamts5,Runx1,Serping1,Zfp521,Csf1r,Rbp4,Padi4,Clec3b,Igfbp5,Fcgr2b,Myoc,Olfm1,Gsn,Fbn1,Lrp4,Wnt2b,Olfml3,Il6ra,Tlr2,Pdpn,Tnfrsf1b,Hgf,Fgr,Angptl7,Col1a2…
GO:0048522	positive regulation of cellular process	223	5407	5.56e-14	Itgb2,Pdgfb,Serpinf1,Col1a1,Folh1,Ace,Spi1,Hck,Plxna3,Irf5,Clec11a,Cd44,Nid1,Tpbg,Actn3,Cacybp,Lrrk1,Aldh1a3,Pcolce2,Ncf1,Lbp,Cd34,Stac2,C1qtnf1,Igfbp4,Rab11fip4,Tbx3,Cxcl16,Tnfaip3,Vsir,Egfr,Fgf18,Jade2,Ube2b,Tns3,Efemp1,Pik3r5,Lgmn,Sema4d,Ptch1,Dbn1,Hexb,Loxl2,Angpt1,Dgat1,Gpihbp1,Boc,Robo1,Runx1,Igfbp6,March5,Smoc2,Abcg1,C2,Csf1r,Rbp4,Clec3b,Gria4,Slc11a1,Igfbp5,Gpr39,Sele,Fcgr2b,Myoc,Olfm1,Gs…	Itgb2,Pdgfb,Serpinf1,Col1a1,Folh1,Ace,Spi1,Hck,Plxna3,Irf5,Clec11a,Cd44,Nid1,Tpbg,Actn3,Cacybp,Lrrk1,Aldh1a3,Pcolce2,Ncf1,Lbp,Cd34,Stac2,C1qtnf1,Igfbp4,Rab11fip4,Tbx3,Cxcl16,Tnfaip3,Vsir,Egfr,Fgf18,Jade2,Ube2b,Tns3,Efemp1,Pik3r5,Lgmn,Sema4d,Ptch1,Dbn1,Hexb,Loxl2,Angpt1,Dgat1,Gpihbp1,Boc,Robo1,Runx1,Igfbp6,March5,Smoc2,Abcg1,C2,Csf1r,Rbp4,Clec3b,Gria4,Slc11a1,Igfbp5,Gpr39,Sele,Fcgr2b,Myoc,Olfm1,Gs…
GO:0032879	regulation of localization	142	2806	8.47e-14	Itgb2,Pdgfb,Serpinf1,Col1a1,Ace,Hck,Plxna3,Cybb,Lbp,Cd34,Stac2,C1qtnf1,Cxcl16,Vsir,Egfr,Fgf18,Efemp1,Cygb,Lgmn,Sema4d,Ptch1,Dbn1,Cacna2d3,Angpt1,Dgat1,Robo1,Runx1,Smoc2,Abcg1,C2,Csf1r,Rbp4,Slc11a1,Igfbp5,Gpr39,Sele,Fcgr2b,Myoc,Olfm1,Gsn,Lrp4,Tlr2,F3,Pdpn,Tnfrsf1b,Hgf,Fgr,Rtn2,Tyrobp,Nucb2,Atp2a1,Was,Sfrp1,Mmp2,Mmp3,Nckap1l,Plvap,Cmklr1,Camk1d,Prex1,Igsf10,Mgat5,Atp13a2,Chchd4,Lrp1,Inhbb,Nbl1,Plcl…	Itgb2,Pdgfb,Serpinf1,Col1a1,Ace,Hck,Plxna3,Cybb,Lbp,Cd34,Stac2,C1qtnf1,Cxcl16,Vsir,Egfr,Fgf18,Efemp1,Cygb,Lgmn,Sema4d,Ptch1,Dbn1,Cacna2d3,Angpt1,Dgat1,Robo1,Runx1,Smoc2,Abcg1,C2,Csf1r,Rbp4,Slc11a1,Igfbp5,Gpr39,Sele,Fcgr2b,Myoc,Olfm1,Gsn,Lrp4,Tlr2,F3,Pdpn,Tnfrsf1b,Hgf,Fgr,Rtn2,Tyrobp,Nucb2,Atp2a1,Was,Sfrp1,Mmp2,Mmp3,Nckap1l,Plvap,Cmklr1,Camk1d,Prex1,Igsf10,Mgat5,Atp13a2,Chchd4,Lrp1,Inhbb,Nbl1,Plcl…
GO:0002376	immune system process	108	1842	9.43e-14	Itgb2,Pdgfb,Ace,Spi1,Hck,Irf5,Cd44,Lrrk1,Cybb,Ctsk,Ncf1,Lbp,Cd34,Cxcl16,Tnfaip3,Enpp3,Sptb,Angpt1,Runx1,Serping1,Cfb,C2,Csf1r,Padi4,Slc11a1,Cd55,Sele,Fcgr2b,Mrc1,Gsn,Wnt2b,Tlr2,Pdpn,Tnfrsf1b,Fgr,Ctsc,Tyrobp,Was,Sfrp1,Mlh1,Nckap1l,Cmklr1,C1qc,H2-DMa,Prex1,C1qb,Lrp1,Hand2,Plcl2,Ackr2,Dact2,Ssc5d,Trim56,Tcim,Tgfbr2,C1ra,Cx3cr1,Gpc3,Rab7b,Pld4,Itgam,Smpd3,Ly9,C4b,Cd248,Mfap2,Cd300lb,Nfatc2,Pirb,Tlr9,…	Itgb2,Pdgfb,Ace,Spi1,Hck,Irf5,Cd44,Lrrk1,Cybb,Ctsk,Ncf1,Lbp,Cd34,Cxcl16,Tnfaip3,Enpp3,Sptb,Angpt1,Runx1,Serping1,Cfb,C2,Csf1r,Padi4,Slc11a1,Cd55,Sele,Fcgr2b,Mrc1,Gsn,Wnt2b,Tlr2,Pdpn,Tnfrsf1b,Fgr,Ctsc,Tyrobp,Was,Sfrp1,Mlh1,Nckap1l,Cmklr1,C1qc,H2-DMa,Prex1,C1qb,Lrp1,Hand2,Plcl2,Ackr2,Dact2,Ssc5d,Trim56,1810011O10Rik,Tgfbr2,C1ra,Cx3cr1,Gpc3,Rab7b,Pld4,Itgam,Smpd3,Ly9,C4b,Cd248,Mfap2,Cd300lb,Nfatc2,P…
GO:0007275	multicellular organism development	208	4921	9.43e-14	Pdgfb,Serpinf1,Col1a1,Ace,Spi1,Plxna3,Cd44,Nid1,Actn3,Cacybp,Lrrk1,Aldh1a3,Celsr1,Cd34,Mapkapk2,Rab11fip4,Tbx3,Tnfaip3,Ntn4,Egfr,Fgf18,Pex13,Jade2,Ube2b,Kremen1,Tns3,Efemp1,Fam101b,Sptb,Sema4d,Ptch1,Dbn1,Hexb,Loxl2,Angpt1,Chkb,Boc,Robo1,Adamts5,Runx1,Zfp521,Csf1r,Rbp4,Clec3b,Igfbp5,Fcgr2b,Myoc,Olfm1,Gsn,Fbn1,Lrp4,Wnt2b,Olfml3,Il6ra,Tlr2,Pdpn,Tnfrsf1b,Hgf,Fgr,Angptl7,Col1a2,Mug1,Timp4,Pzp,Tyrobp,S…	Pdgfb,Serpinf1,Col1a1,Ace,Spi1,Plxna3,Cd44,Nid1,Actn3,Cacybp,Lrrk1,Aldh1a3,Celsr1,Cd34,Mapkapk2,Rab11fip4,Tbx3,Tnfaip3,Ntn4,Egfr,Fgf18,Pex13,Jade2,Ube2b,Kremen1,Tns3,Efemp1,Fam101b,Sptb,Sema4d,Ptch1,Dbn1,Hexb,Loxl2,Angpt1,Chkb,Boc,Robo1,Adamts5,Runx1,Zfp521,Csf1r,Rbp4,Clec3b,Igfbp5,Fcgr2b,Myoc,Olfm1,Gsn,Fbn1,Lrp4,Wnt2b,Olfml3,Il6ra,Tlr2,Pdpn,Tnfrsf1b,Hgf,Fgr,Angptl7,Col1a2,Mug1,Timp4,Pzp,Tyrobp,S…
GO:0032101	regulation of response to external stimulus	69	871	9.43e-14	Pdgfb,Serpinf1,Ace,Plxna3,Cd44,Lbp,Cd34,C1qtnf1,Tnfaip3,Enpp3,Egfr,Fgf18,Kremen1,Lgmn,Sema4d,Dbn1,Robo1,Serping1,Smoc2,Fcgr2b,Tlr2,Pdpn,Tnfrsf1b,Hgf,Fgr,Ctsc,Nucb2,Mmp2,Nt5e,Nckap1l,Cmklr1,Camk1d,Ptprf,Lrp1,Hpse,Nbl1,Lpar1,Pik3ap1,Itga2,Adamts12,Socs3,Gpr4,Tgfbr2,Ffar4,Cx3cr1,Pld4,Alox5ap,Tlr9,Myo1f,Myoz1,Cd74,Bst1,Sirpa,Sema3b,Adora2a,Ephb2,Mkks,C1qtnf3,Clec7a,Plxna4,Slc12a2,Klkb1,Pld3,Syk,Apod,…	Pdgfb,Serpinf1,Ace,Plxna3,Cd44,Lbp,Cd34,C1qtnf1,Tnfaip3,Enpp3,Egfr,Fgf18,Kremen1,Lgmn,Sema4d,Dbn1,Robo1,Serping1,Smoc2,Fcgr2b,Tlr2,Pdpn,Tnfrsf1b,Hgf,Fgr,Ctsc,Nucb2,Mmp2,Nt5e,Nckap1l,Cmklr1,Camk1d,Ptprf,Lrp1,Hpse,Nbl1,Lpar1,Pik3ap1,Itga2,Adamts12,Socs3,Gpr4,Tgfbr2,Ffar4,Cx3cr1,Pld4,Alox5ap,Tlr9,Myo1f,Myoz1,Cd74,Bst1,Sirpa,Sema3b,Adora2a,Ephb2,Mkks,C1qtnf3,Clec7a,Plxna4,Slc12a2,Klkb1,Pld3,Syk,Apod,…
GO:0002682	regulation of immune system process	85	1252	1.08e-13	Itgb2,Ace,Spi1,Cd44,Lbp,Tnfaip3,Enpp3,Vsir,Lgmn,Angpt1,Runx1,Serping1,Cfb,C2,Csf1r,Rbp4,Slc11a1,Cd55,Sele,Fcgr2b,Gsn,Fbn1,Tlr2,Tnfrsf1b,Fgr,Ctsc,Tyrobp,Was,Sfrp1,Mmp2,Mlh1,Nckap1l,Plvap,Cmklr1,C1qc,Camk1d,H2-DMa,C1qb,Nbl1,Plcl2,Cd59a,Itga2,Tcim,Tgfbr2,Clec12a,C1ra,Cx3cr1,Rab7b,Itgam,Smpd3,C4b,Ptafr,Cd300lb,Nfatc2,Tlr9,Icam1,Myo1f,Col3a1,Mmp14,Masp1,Fyb,Hsp90aa1,Cd74,P2rx7,Bst1,Tmem176a,Sirpa,Sox4…	Itgb2,Ace,Spi1,Cd44,Lbp,Tnfaip3,Enpp3,Vsir,Lgmn,Angpt1,Runx1,Serping1,Cfb,C2,Csf1r,Rbp4,Slc11a1,Cd55,Sele,Fcgr2b,Gsn,Fbn1,Tlr2,Tnfrsf1b,Fgr,Ctsc,Tyrobp,Was,Sfrp1,Mmp2,Mlh1,Nckap1l,Plvap,Cmklr1,C1qc,Camk1d,H2-DMa,C1qb,Nbl1,Plcl2,Cd59a,Itga2,1810011O10Rik,Tgfbr2,Clec12a,C1ra,Cx3cr1,Rab7b,Itgam,Smpd3,C4b,Ptafr,Cd300lb,Nfatc2,Tlr9,Icam1,Myo1f,Col3a1,Mmp14,Masp1,Fyb,Hsp90aa1,Cd74,P2rx7,Bst1,Tmem176a,S…
GO:0051179	localization	199	4646	1.54e-13	Itgb2,Pdgfb,Kcnn3,Col1a1,Ace,Tmed5,Hck,Cd44,Saa3,Cybb,Ncf1,Lbp,Celsr1,Cd34,Mapkapk2,Rab11fip4,Tbx3,Cxcl16,Scrn1,Tnfaip3,Ntn4,Egfr,Pex13,Ube2b,Tns3,Abca8b,Cygb,Abcc3,Sema4d,Ptch1,Dbn1,Hexb,Cacna2d3,Scara5,Loxl2,Angpt1,Slc25a17,Slc38a4,Dgat1,Gpihbp1,Robo1,Igfbp6,March5,Abcg1,Ap3s1,Rbp4,Gria4,Slc11a1,Sele,Fcgr2b,Mrc1,Gsn,Fbn1,Lrp4,Siglec1,Armc1,Prss12,Tlr2,Pdpn,Hgf,Nsg1,Antxr2,Alb,Tspan11,Rtn2,Tyrob…	Itgb2,Pdgfb,Kcnn3,Col1a1,Ace,Tmed5,Hck,Cd44,Saa3,Cybb,Ncf1,Lbp,Celsr1,Cd34,Mapkapk2,Rab11fip4,Tbx3,Cxcl16,Scrn1,Tnfaip3,Ntn4,Egfr,Pex13,Ube2b,Tns3,Abca8b,Cygb,Abcc3,Sema4d,Ptch1,Dbn1,Hexb,Cacna2d3,Scara5,Loxl2,Angpt1,Slc25a17,Slc38a4,Dgat1,Gpihbp1,Robo1,Igfbp6,March5,Abcg1,Ap3s1,Rbp4,Gria4,Slc11a1,Sele,Fcgr2b,Mrc1,Gsn,Fbn1,Lrp4,Siglec1,Armc1,Prss12,Tlr2,Pdpn,Hgf,Nsg1,Antxr2,Alb,Tspan11,Rtn2,Tyrob…
GO:0007166	cell surface receptor signaling pathway	103	1741	2.68e-13	Itgb2,Pdgfb,Col1a1,Spi1,Hck,Plxna3,Irf5,Cd44,Nid1,Lbp,Celsr1,Mapkapk2,Vsir,Egfr,Fgf18,Jade2,Kremen1,Efemp1,Sema4d,Ptch1,Angpt1,Boc,Robo1,Csf1r,Gria4,Fcgr2b,Myoc,Lrp4,Wnt2b,Il6ra,Tlr2,F3,Tnfrsf1b,Hgf,Fgr,Col1a2,Timp4,Tyrobp,Plat,Sfrp1,Dixdc1,Itga11,Nckap1l,Plvap,Cmklr1,Hey1,Gdf7,Cpz,Dtx4,Inhbb,Svep1,Nceh1,Cc2d2a,Ackr2,Snai1,Plxnb2,Itga2,Fzd1,Socs3,Gpr133,Flrt2,Tgfbr2,Gdf6,Adcyap1r1,Cx3cr1,Itgam,Sm…	Itgb2,Pdgfb,Col1a1,Spi1,Hck,Plxna3,Irf5,Cd44,Nid1,Lbp,Celsr1,Mapkapk2,Vsir,Egfr,Fgf18,Jade2,Kremen1,Efemp1,Sema4d,Ptch1,Angpt1,Boc,Robo1,Csf1r,Gria4,Fcgr2b,Myoc,Lrp4,Wnt2b,Il6ra,Tlr2,F3,Tnfrsf1b,Hgf,Fgr,Col1a2,Timp4,Tyrobp,Plat,Sfrp1,Dixdc1,Itga11,Nckap1l,Plvap,Cmklr1,Hey1,Gdf7,Cpz,Dtx4,Inhbb,Svep1,Nceh1,Cc2d2a,Ackr2,Snai1,Plxnb2,Itga2,Fzd1,Socs3,Adgrd1,Flrt2,Tgfbr2,Gdf6,Adcyap1r1,Cx3cr1,Itgam,Sm…
GO:0032501	multicellular organismal process	245	6272	2.68e-13	Itgb2,Pdgfb,Serpinf1,Col1a1,Ace,Spi1,Tbxas1,Plxna3,Clec11a,Cd44,Nid1,Actn3,Cacybp,Lrrk1,Aldh1a3,Ctsk,Celsr1,Cd34,Mapkapk2,Stac2,Rab11fip4,Tbx3,Tnfaip3,Ntn4,Egfr,Fgf18,Pex13,Jade2,Ube2b,Kremen1,Tns3,Efemp1,Fam101b,Sptb,Lgmn,Sema4d,Ptch1,Dbn1,Hexb,Loxl2,Angpt1,Dgat1,Chkb,Boc,Robo1,Adamts5,Runx1,Serping1,Abcg1,Zfp521,Csf1r,Rbp4,Padi4,Clec3b,Gria4,Slc11a1,Igfbp5,Gpr39,Fcgr2b,Myoc,Olfm1,Gsn,Entpd2,Fbn…	Itgb2,Pdgfb,Serpinf1,Col1a1,Ace,Spi1,Tbxas1,Plxna3,Clec11a,Cd44,Nid1,Actn3,Cacybp,Lrrk1,Aldh1a3,Ctsk,Celsr1,Cd34,Mapkapk2,Stac2,Rab11fip4,Tbx3,Tnfaip3,Ntn4,Egfr,Fgf18,Pex13,Jade2,Ube2b,Kremen1,Tns3,Efemp1,Fam101b,Sptb,Lgmn,Sema4d,Ptch1,Dbn1,Hexb,Loxl2,Angpt1,Dgat1,Chkb,Boc,Robo1,Adamts5,Runx1,Serping1,Abcg1,Zfp521,Csf1r,Rbp4,Padi4,Clec3b,Gria4,Slc11a1,Igfbp5,Gpr39,Fcgr2b,Myoc,Olfm1,Gsn,Entpd2,Fbn…
GO:0048856	anatomical structure development	216	5258	2.94e-13	Pdgfb,Serpinf1,Col1a1,Ace,Spi1,Plxna3,Cd44,Nid1,Actn3,Cacybp,Lrrk1,Aldh1a3,Celsr1,Cd34,Mapkapk2,Rab11fip4,Tbx3,Tnfaip3,Ntn4,Egfr,Fgf18,Pex13,Jade2,Ube2b,Kremen1,Tns3,Efemp1,Fam101b,Sptb,Sema4d,Ptch1,Dbn1,Hexb,Loxl2,Angpt1,Chkb,Boc,Robo1,Adamts5,Runx1,Zfp521,Csf1r,Rbp4,Clec3b,Igfbp5,Fcgr2b,Myoc,Olfm1,Gsn,Fbn1,Lrp4,Wnt2b,Olfml3,Il6ra,Tlr2,Pdpn,Tnfrsf1b,Hgf,Fgr,Angptl7,Col1a2,Mug1,Timp4,Pzp,Tyrobp,S…	Pdgfb,Serpinf1,Col1a1,Ace,Spi1,Plxna3,Cd44,Nid1,Actn3,Cacybp,Lrrk1,Aldh1a3,Celsr1,Cd34,Mapkapk2,Rab11fip4,Tbx3,Tnfaip3,Ntn4,Egfr,Fgf18,Pex13,Jade2,Ube2b,Kremen1,Tns3,Efemp1,Fam101b,Sptb,Sema4d,Ptch1,Dbn1,Hexb,Loxl2,Angpt1,Chkb,Boc,Robo1,Adamts5,Runx1,Zfp521,Csf1r,Rbp4,Clec3b,Igfbp5,Fcgr2b,Myoc,Olfm1,Gsn,Fbn1,Lrp4,Wnt2b,Olfml3,Il6ra,Tlr2,Pdpn,Tnfrsf1b,Hgf,Fgr,Angptl7,Col1a2,Mug1,Timp4,Pzp,Tyrobp,S…
GO:0006952	defense response	79	1133	3.2e-13	Itgb2,Hck,Irf5,Cd44,Saa3,Cybb,Ncf1,Lbp,Mapkapk2,Igfbp4,Cxcl16,Tnfaip3,Egfr,Adamts5,Serping1,Cfb,C2,Csf1r,Padi4,Slc11a1,Cd55,Sele,Fcgr2b,Mrc1,Gsn,Tlr2,F3,Tnfrsf1b,Fgr,Tyrobp,Was,Cotl1,Cmklr1,C1qc,Camk1d,C1qb,Lrp1,Stab1,Ackr2,Ssc5d,Trim56,Ffar4,C1ra,Cx3cr1,Rab7b,Pld4,Itgam,Ly9,C4b,Ptafr,Alox5ap,Serpina1a,Tlr9,Icam1,Myo1f,Masp1,Lyz2,Cd74,P2rx7,Sirpa,Adora2a,Pik3cd,Cd300a,Cd68,Cfh,Clec7a,Mpeg1,Cxcl9,…	Itgb2,Hck,Irf5,Cd44,Saa3,Cybb,Ncf1,Lbp,Mapkapk2,Igfbp4,Cxcl16,Tnfaip3,Egfr,Adamts5,Serping1,Cfb,C2,Csf1r,Padi4,Slc11a1,Cd55,Sele,Fcgr2b,Mrc1,Gsn,Tlr2,F3,Tnfrsf1b,Fgr,Tyrobp,Was,Cotl1,Cmklr1,C1qc,Camk1d,C1qb,Lrp1,Stab1,Ackr2,Ssc5d,Trim56,Ffar4,C1ra,Cx3cr1,Rab7b,Pld4,Itgam,Ly9,C4b,Ptafr,Alox5ap,Serpina1a,Tlr9,Icam1,Myo1f,Masp1,Lyz2,Cd74,P2rx7,Sirpa,Adora2a,Pik3cd,Cd300a,Cd68,Cfh,Clec7a,Mpeg1,Cxcl9,…
GO:0050794	regulation of cellular process	330	9541	4.43e-13	Itgb2,Mcts1,Pdgfb,Serpinf1,Col1a1,Folh1,Chordc1,Ace,Spi1,Hck,Plxna3,Irf5,Clec11a,Cd44,Nid1,Tpbg,Actn3,Saa3,Cacybp,Lrrk1,Aldh1a3,Cybb,Pcolce2,Ncf1,Lbp,Celsr1,Cd34,Mapkapk2,Stac2,C1qtnf1,Igfbp4,Rab11fip4,Tbx3,Cxcl16,Tnfaip3,Enpp3,Vsir,Egfr,Fgf18,Jade2,Ube2b,Kremen1,Tns3,Efemp1,Cygb,Fam101b,Pik3r5,Sptb,Lgmn,Sema4d,Ptch1,Dbn1,Mterfd1,Hexb,Cacna2d3,Loxl2,Angpt1,Dgat1,Gpihbp1,Boc,Sdf2l1,Robo1,Runx1,Igf…	Itgb2,Mcts1,Pdgfb,Serpinf1,Col1a1,Folh1,Chordc1,Ace,Spi1,Hck,Plxna3,Irf5,Clec11a,Cd44,Nid1,Tpbg,Actn3,Saa3,Cacybp,Lrrk1,Aldh1a3,Cybb,Pcolce2,Ncf1,Lbp,Celsr1,Cd34,Mapkapk2,Stac2,C1qtnf1,Igfbp4,Rab11fip4,Tbx3,Cxcl16,Tnfaip3,Enpp3,Vsir,Egfr,Fgf18,Jade2,Ube2b,Kremen1,Tns3,Efemp1,Cygb,Fam101b,Pik3r5,Sptb,Lgmn,Sema4d,Ptch1,Dbn1,Mterf3,Hexb,Cacna2d3,Loxl2,Angpt1,Dgat1,Gpihbp1,Boc,Sdf2l1,Robo1,Runx1,Igfb…
GO:0051240	positive regulation of multicellular organismal process	108	1902	5.72e-13	Itgb2,Pdgfb,Serpinf1,Col1a1,Ace,Tbxas1,Plxna3,Tpbg,Actn3,Cybb,Lbp,Cd34,Mapkapk2,C1qtnf1,Tnfaip3,Vsir,Egfr,Fgf18,Jade2,Lgmn,Sema4d,Dbn1,Loxl2,Angpt1,Gpihbp1,Robo1,Runx1,Smoc2,Csf1r,Slc11a1,Olfm1,Wnt2b,Il6ra,Tlr2,F3,Pdpn,Tnfrsf1b,Hgf,Fgr,Alb,Tyrobp,Atp2a1,Plat,Dixdc1,Mlh1,Nckap1l,Gdpd5,Cmklr1,Camk1d,H2-DMa,Hey1,Gdf7,Ptprf,Lrp1,Hpse,Inhbb,Hand2,Nbl1,Snai1,Zfpm2,Plxnb2,Lpar1,Itga2,Fzd1,Lrtm1,Flrt2,Tg…	Itgb2,Pdgfb,Serpinf1,Col1a1,Ace,Tbxas1,Plxna3,Tpbg,Actn3,Cybb,Lbp,Cd34,Mapkapk2,C1qtnf1,Tnfaip3,Vsir,Egfr,Fgf18,Jade2,Lgmn,Sema4d,Dbn1,Loxl2,Angpt1,Gpihbp1,Robo1,Runx1,Smoc2,Csf1r,Slc11a1,Olfm1,Wnt2b,Il6ra,Tlr2,F3,Pdpn,Tnfrsf1b,Hgf,Fgr,Alb,Tyrobp,Atp2a1,Plat,Dixdc1,Mlh1,Nckap1l,Gdpd5,Cmklr1,Camk1d,H2-DMa,Hey1,Gdf7,Ptprf,Lrp1,Hpse,Inhbb,Hand2,Nbl1,Snai1,Zfpm2,Plxnb2,Lpar1,Itga2,Fzd1,Lrtm1,Flrt2,Tg…
GO:0006928	movement of cell or subcellular component	88	1382	8.57e-13	Itgb2,Pdgfb,Plxna3,Cd44,Saa3,Lbp,Celsr1,Cd34,Cxcl16,Tnfaip3,Ntn4,Egfr,Pex13,Ube2b,Tns3,Sema4d,Ptch1,Hexb,Loxl2,Boc,Robo1,Igfbp6,Ap3s1,Csf1r,Sele,Pdpn,Hgf,Tspan11,Was,Plat,Mmp2,Dixdc1,Itga11,Nckap1l,Prex1,Gdf7,Ptprf,Lrp1,Hand2,Svep1,Dclk1,Ackr2,Snai1,Plxnb2,Lpar1,Itga2,Egflam,Adamts12,Pltp,Lrtm1,Flrt2,Cx3cr1,Gpc3,Gas1,Itgam,Cd248,Nfatc2,Tmeff2,Icam1,Myo1f,Mmp14,Lama2,Hsp90aa1,Nfasc,Scn1b,Sirpa,Sem…	Itgb2,Pdgfb,Plxna3,Cd44,Saa3,Lbp,Celsr1,Cd34,Cxcl16,Tnfaip3,Ntn4,Egfr,Pex13,Ube2b,Tns3,Sema4d,Ptch1,Hexb,Loxl2,Boc,Robo1,Igfbp6,Ap3s1,Csf1r,Sele,Pdpn,Hgf,Tspan11,Was,Plat,Mmp2,Dixdc1,Itga11,Nckap1l,Prex1,Gdf7,Ptprf,Lrp1,Hand2,Svep1,Dclk1,Ackr2,Snai1,Plxnb2,Lpar1,Itga2,Egflam,Adamts12,Pltp,Lrtm1,Flrt2,Cx3cr1,Gpc3,Gas1,Itgam,Cd248,Nfatc2,Tmeff2,Icam1,Myo1f,Mmp14,Lama2,Hsp90aa1,Nfasc,Scn1b,Sirpa,Sem…
GO:0006950	response to stress	146	3045	1.46e-12	Itgb2,Mcts1,Pdgfb,Col1a1,Hck,Irf5,Cd44,Saa3,Cybb,Ncf1,Lbp,Celsr1,Cd34,Mapkapk2,Igfbp4,Tbx3,Cxcl16,Tnfaip3,Egfr,Ube2b,Cygb,Scara5,Loxl2,Sdf2l1,Adamts5,Runx1,Serping1,Cfb,C2,Csf1r,Padi4,Slc11a1,Cd55,Sele,Fcgr2b,Mrc1,Gsn,Entpd2,Wnt2b,Tlr2,F3,Pdpn,Tnfrsf1b,Fgr,Alb,Tyrobp,Atp2a1,Was,Plat,Sfrp1,Mmp2,Cotl1,Mlh1,Cmklr1,C1qc,Camk1d,Ppl,Ptprf,Atp13a2,C1qb,Chchd4,Tmem33,Lrp1,Hpse,Inhbb,Stab1,Srpx,Ackr2,Ssc5…	Itgb2,Mcts1,Pdgfb,Col1a1,Hck,Irf5,Cd44,Saa3,Cybb,Ncf1,Lbp,Celsr1,Cd34,Mapkapk2,Igfbp4,Tbx3,Cxcl16,Tnfaip3,Egfr,Ube2b,Cygb,Scara5,Loxl2,Sdf2l1,Adamts5,Runx1,Serping1,Cfb,C2,Csf1r,Padi4,Slc11a1,Cd55,Sele,Fcgr2b,Mrc1,Gsn,Entpd2,Wnt2b,Tlr2,F3,Pdpn,Tnfrsf1b,Fgr,Alb,Tyrobp,Atp2a1,Was,Plat,Sfrp1,Mmp2,Cotl1,Mlh1,Cmklr1,C1qc,Camk1d,Ppl,Ptprf,Atp13a2,C1qb,Chchd4,Tmem33,Lrp1,Hpse,Inhbb,Stab1,Srpx,Ackr2,Ssc5…
GO:0006954	inflammatory response	48	481	1.49e-12	Itgb2,Hck,Cd44,Saa3,Cybb,Ncf1,Lbp,Mapkapk2,Igfbp4,Tnfaip3,Egfr,Csf1r,Slc11a1,Sele,Tlr2,F3,Tnfrsf1b,Tyrobp,Cmklr1,Camk1d,Lrp1,Stab1,Ackr2,Ffar4,Cx3cr1,Pld4,Itgam,C4b,Ptafr,Alox5ap,Serpina1a,Tlr9,Icam1,P2rx7,Adora2a,Pik3cd,Cd300a,Cd68,Cfh,Clec7a,Cxcl9,Ephb6,Klkb1,Pld3,Syk,Ptgir,Selp,Ccl21c	Itgb2,Hck,Cd44,Saa3,Cybb,Ncf1,Lbp,Mapkapk2,Igfbp4,Tnfaip3,Egfr,Csf1r,Slc11a1,Sele,Tlr2,F3,Tnfrsf1b,Tyrobp,Cmklr1,Camk1d,Lrp1,Stab1,Ackr2,Ffar4,Cx3cr1,Pld4,Itgam,C4b,Ptafr,Alox5ap,Serpina1a,Tlr9,Icam1,P2rx7,Adora2a,Pik3cd,Cd300a,Cd68,Cfh,Clec7a,Cxcl9,Ephb6,Klkb1,Pld3,Syk,Ptgir,Selp,Ccl21c
GO:0009966	regulation of signal transduction	136	2767	2.81e-12	Pdgfb,Col1a1,Cd44,Actn3,Lrrk1,Aldh1a3,Ncf1,Lbp,C1qtnf1,Igfbp4,Tnfaip3,Vsir,Egfr,Fgf18,Ube2b,Kremen1,Pik3r5,Lgmn,Sema4d,Ptch1,Dbn1,Angpt1,Gpihbp1,Robo1,Runx1,Igfbp6,Smoc2,Csf1r,Igfbp5,Gpr39,Fcgr2b,Myoc,Gsn,Fbn1,Lrp4,Siglec1,Il6ra,Tlr2,F3,Hgf,Fgr,Ctsc,Nucb2,Sfrp1,Mmp3,Dixdc1,Gdpd5,Cmklr1,Hey1,Gdf7,Mgat5,Ptprf,Lpar6,Cyth4,Tmem33,Lrp1,Hpse,Inhbb,Hand2,Nbl1,Plcl2,Srpx,Cd59a,Ptpn13,Snai1,Plekha4,Dact2,…	Pdgfb,Col1a1,Cd44,Actn3,Lrrk1,Aldh1a3,Ncf1,Lbp,C1qtnf1,Igfbp4,Tnfaip3,Vsir,Egfr,Fgf18,Ube2b,Kremen1,Pik3r5,Lgmn,Sema4d,Ptch1,Dbn1,Angpt1,Gpihbp1,Robo1,Runx1,Igfbp6,Smoc2,Csf1r,Igfbp5,Gpr39,Fcgr2b,Myoc,Gsn,Fbn1,Lrp4,Siglec1,Il6ra,Tlr2,F3,Hgf,Fgr,Ctsc,Nucb2,Sfrp1,Mmp3,Dixdc1,Gdpd5,Cmklr1,Hey1,Gdf7,Mgat5,Ptprf,Lpar6,Cyth4,Tmem33,Lrp1,Hpse,Inhbb,Hand2,Nbl1,Plcl2,Srpx,Cd59a,Ptpn13,Snai1,Plekha4,Dact2,…
GO:0023051	regulation of signaling	151	3227	2.81e-12	Pdgfb,Col1a1,Cd44,Actn3,Lrrk1,Aldh1a3,Ncf1,Lbp,Cd34,C1qtnf1,Igfbp4,Tnfaip3,Vsir,Egfr,Fgf18,Ube2b,Kremen1,Pik3r5,Lgmn,Sema4d,Ptch1,Dbn1,Angpt1,Gpihbp1,Robo1,Runx1,Igfbp6,Smoc2,Csf1r,Rbp4,Gria4,Igfbp5,Gpr39,Fcgr2b,Myoc,Gsn,Fbn1,Lrp4,Siglec1,Il6ra,Tlr2,F3,Hgf,Fgr,Nsg1,Ctsc,Tyrobp,Nucb2,Plat,Sfrp1,Mmp3,Dixdc1,Gdpd5,Cmklr1,Hey1,Gdf7,Mgat5,Ptprf,Sorcs2,Lpar6,Cyth4,Tmem33,Lrp1,Hpse,Inhbb,Hand2,Nbl1,Plcl…	Pdgfb,Col1a1,Cd44,Actn3,Lrrk1,Aldh1a3,Ncf1,Lbp,Cd34,C1qtnf1,Igfbp4,Tnfaip3,Vsir,Egfr,Fgf18,Ube2b,Kremen1,Pik3r5,Lgmn,Sema4d,Ptch1,Dbn1,Angpt1,Gpihbp1,Robo1,Runx1,Igfbp6,Smoc2,Csf1r,Rbp4,Gria4,Igfbp5,Gpr39,Fcgr2b,Myoc,Gsn,Fbn1,Lrp4,Siglec1,Il6ra,Tlr2,F3,Hgf,Fgr,Nsg1,Ctsc,Tyrobp,Nucb2,Plat,Sfrp1,Mmp3,Dixdc1,Gdpd5,Cmklr1,Hey1,Gdf7,Mgat5,Ptprf,Sorcs2,Lpar6,Cyth4,Tmem33,Lrp1,Hpse,Inhbb,Hand2,Nbl1,Plcl…
GO:0051716	cellular response to stimulus	219	5497	3.65e-12	Itgb2,Mcts1,Pdgfb,Serpinf1,Col1a1,Spi1,Hck,Plxna3,Irf5,Clec11a,Cd44,Nid1,Saa3,Cacybp,Lrrk1,Cybb,Pcolce2,Ncf1,Lbp,Celsr1,Cd34,Mapkapk2,Stac2,Tbx3,Cxcl16,Tnfaip3,Vsir,Egfr,Fgf18,Gfpt2,Jade2,Ube2b,Kremen1,Efemp1,Cygb,Pik3r5,Lgmn,Sema4d,Ptch1,Dbn1,Scara5,Angpt1,Boc,Sdf2l1,Robo1,Runx1,Abcg1,Csf1r,Gria4,Slc11a1,Igfbp5,Gpr39,Fcgr2b,Myoc,Mrc1,Olfm1,Gsn,Entpd2,Fbn1,Lrp4,Wnt2b,Il6ra,Tlr2,F3,Pdpn,Tnfrsf1b,H…	Itgb2,Mcts1,Pdgfb,Serpinf1,Col1a1,Spi1,Hck,Plxna3,Irf5,Clec11a,Cd44,Nid1,Saa3,Cacybp,Lrrk1,Cybb,Pcolce2,Ncf1,Lbp,Celsr1,Cd34,Mapkapk2,Stac2,Tbx3,Cxcl16,Tnfaip3,Vsir,Egfr,Fgf18,Gfpt2,Jade2,Ube2b,Kremen1,Efemp1,Cygb,Pik3r5,Lgmn,Sema4d,Ptch1,Dbn1,Scara5,Angpt1,Boc,Sdf2l1,Robo1,Runx1,Abcg1,Csf1r,Gria4,Slc11a1,Igfbp5,Gpr39,Fcgr2b,Myoc,Mrc1,Olfm1,Gsn,Entpd2,Fbn1,Lrp4,Wnt2b,Il6ra,Tlr2,F3,Pdpn,Tnfrsf1b,H…
GO:0007154	cell communication	180	4179	4.25e-12	Itgb2,Pdgfb,Col1a1,Spi1,Hck,Plxna3,Irf5,Clec11a,Cd44,Nid1,Saa3,Lrrk1,Cybb,Lbp,Celsr1,Cd34,Mapkapk2,Stac2,Tbx3,Cxcl16,Ntn4,Vsir,Egfr,Fgf18,Jade2,Kremen1,Efemp1,Pik3r5,Sema4d,Ptch1,Dbn1,Angpt1,Dgat1,Boc,Robo1,Csf1r,Gria4,Slc11a1,Igfbp5,Gpr39,Fcgr2b,Myoc,Olfm1,Gsn,Entpd2,Fbn1,Lrp4,Wnt2b,Il6ra,Tlr2,F3,Pdpn,Tnfrsf1b,Hgf,Fgr,Nsg1,Rasgef1b,Alb,Col1a2,Gng11,Timp4,Tyrobp,Nucb2,Atp2a1,Was,Plat,Sfrp1,Dixdc1…	Itgb2,Pdgfb,Col1a1,Spi1,Hck,Plxna3,Irf5,Clec11a,Cd44,Nid1,Saa3,Lrrk1,Cybb,Lbp,Celsr1,Cd34,Mapkapk2,Stac2,Tbx3,Cxcl16,Ntn4,Vsir,Egfr,Fgf18,Jade2,Kremen1,Efemp1,Pik3r5,Sema4d,Ptch1,Dbn1,Angpt1,Dgat1,Boc,Robo1,Csf1r,Gria4,Slc11a1,Igfbp5,Gpr39,Fcgr2b,Myoc,Olfm1,Gsn,Entpd2,Fbn1,Lrp4,Wnt2b,Il6ra,Tlr2,F3,Pdpn,Tnfrsf1b,Hgf,Fgr,Nsg1,Rasgef1b,Alb,Col1a2,Gng11,Timp4,Tyrobp,Nucb2,Atp2a1,Was,Plat,Sfrp1,Dixdc1…
GO:0010646	regulation of cell communication	150	3215	4.25e-12	Pdgfb,Col1a1,Cd44,Actn3,Lrrk1,Aldh1a3,Ncf1,Lbp,Cd34,C1qtnf1,Igfbp4,Tnfaip3,Vsir,Egfr,Fgf18,Ube2b,Kremen1,Pik3r5,Lgmn,Sema4d,Ptch1,Dbn1,Angpt1,Gpihbp1,Robo1,Runx1,Igfbp6,Smoc2,Csf1r,Rbp4,Gria4,Igfbp5,Gpr39,Fcgr2b,Myoc,Gsn,Fbn1,Lrp4,Siglec1,Il6ra,Tlr2,F3,Hgf,Fgr,Nsg1,Ctsc,Tyrobp,Nucb2,Plat,Sfrp1,Mmp3,Dixdc1,Gdpd5,Cmklr1,Hey1,Gdf7,Mgat5,Ptprf,Sorcs2,Lpar6,Cyth4,Tmem33,Lrp1,Hpse,Inhbb,Hand2,Nbl1,Plcl…	Pdgfb,Col1a1,Cd44,Actn3,Lrrk1,Aldh1a3,Ncf1,Lbp,Cd34,C1qtnf1,Igfbp4,Tnfaip3,Vsir,Egfr,Fgf18,Ube2b,Kremen1,Pik3r5,Lgmn,Sema4d,Ptch1,Dbn1,Angpt1,Gpihbp1,Robo1,Runx1,Igfbp6,Smoc2,Csf1r,Rbp4,Gria4,Igfbp5,Gpr39,Fcgr2b,Myoc,Gsn,Fbn1,Lrp4,Siglec1,Il6ra,Tlr2,F3,Hgf,Fgr,Nsg1,Ctsc,Tyrobp,Nucb2,Plat,Sfrp1,Mmp3,Dixdc1,Gdpd5,Cmklr1,Hey1,Gdf7,Mgat5,Ptprf,Sorcs2,Lpar6,Cyth4,Tmem33,Lrp1,Hpse,Inhbb,Hand2,Nbl1,Plcl…
GO:0023052	signaling	176	4065	5.98e-12	Itgb2,Pdgfb,Col1a1,Spi1,Hck,Plxna3,Irf5,Clec11a,Cd44,Nid1,Saa3,Lrrk1,Cybb,Lbp,Celsr1,Cd34,Mapkapk2,Stac2,Tbx3,Cxcl16,Ntn4,Vsir,Egfr,Fgf18,Jade2,Kremen1,Efemp1,Pik3r5,Sema4d,Ptch1,Angpt1,Dgat1,Boc,Robo1,Csf1r,Gria4,Slc11a1,Igfbp5,Gpr39,Fcgr2b,Myoc,Olfm1,Gsn,Entpd2,Fbn1,Lrp4,Wnt2b,Il6ra,Tlr2,F3,Pdpn,Tnfrsf1b,Hgf,Fgr,Nsg1,Rasgef1b,Col1a2,Gng11,Timp4,Tyrobp,Nucb2,Atp2a1,Was,Plat,Sfrp1,Dixdc1,Itga11,M…	Itgb2,Pdgfb,Col1a1,Spi1,Hck,Plxna3,Irf5,Clec11a,Cd44,Nid1,Saa3,Lrrk1,Cybb,Lbp,Celsr1,Cd34,Mapkapk2,Stac2,Tbx3,Cxcl16,Ntn4,Vsir,Egfr,Fgf18,Jade2,Kremen1,Efemp1,Pik3r5,Sema4d,Ptch1,Angpt1,Dgat1,Boc,Robo1,Csf1r,Gria4,Slc11a1,Igfbp5,Gpr39,Fcgr2b,Myoc,Olfm1,Gsn,Entpd2,Fbn1,Lrp4,Wnt2b,Il6ra,Tlr2,F3,Pdpn,Tnfrsf1b,Hgf,Fgr,Nsg1,Rasgef1b,Col1a2,Gng11,Timp4,Tyrobp,Nucb2,Atp2a1,Was,Plat,Sfrp1,Dixdc1,Itga11,M…
GO:0045595	regulation of cell differentiation	104	1868	5.98e-12	Pdgfb,Serpinf1,Col1a1,Ace,Spi1,Plxna3,Cd44,Actn3,Cd34,Tbx3,Vsir,Egfr,Fgf18,Jade2,Kremen1,Efemp1,Fam101b,Sema4d,Ptch1,Dbn1,Loxl2,Boc,Robo1,Runx1,Abcg1,Csf1r,Igfbp5,Myoc,Olfm1,Fbn1,Lrp4,Tlr2,Pdpn,Tnfrsf1b,Hgf,Tyrobp,Nucb2,Sfrp1,Dixdc1,Nckap1l,Gdpd5,Cmklr1,C1qc,Camk1d,H2-DMa,Prex1,Igsf10,Hey1,Gdf7,Ptprf,Lrp1,Hand2,Nbl1,Snai1,Zfpm2,Plxnb2,Lpar1,S1pr2,Fbln1,Adamts12,Fzd1,Socs3,Flrt2,Tgfbr2,Gdf6,Ffar4,…	Pdgfb,Serpinf1,Col1a1,Ace,Spi1,Plxna3,Cd44,Actn3,Cd34,Tbx3,Vsir,Egfr,Fgf18,Jade2,Kremen1,Efemp1,Fam101b,Sema4d,Ptch1,Dbn1,Loxl2,Boc,Robo1,Runx1,Abcg1,Csf1r,Igfbp5,Myoc,Olfm1,Fbn1,Lrp4,Tlr2,Pdpn,Tnfrsf1b,Hgf,Tyrobp,Nucb2,Sfrp1,Dixdc1,Nckap1l,Gdpd5,Cmklr1,C1qc,Camk1d,H2-DMa,Prex1,Igsf10,Hey1,Gdf7,Ptprf,Lrp1,Hand2,Nbl1,Snai1,Zfpm2,Plxnb2,Lpar1,S1pr2,Fbln1,Adamts12,Fzd1,Socs3,Flrt2,Tgfbr2,Gdf6,Ffar4,…
GO:0006935	chemotaxis	47	487	7.66e-12	Itgb2,Pdgfb,Plxna3,Saa3,Lbp,Cxcl16,Sema4d,Ptch1,Angpt1,Boc,Robo1,Csf1r,Hgf,Nckap1l,Cmklr1,Prex1,Gdf7,Lrp1,Ackr2,Plxnb2,Lpar1,Egflam,Lrtm1,Flrt2,Cx3cr1,Gas1,Itgam,Ptafr,Tmeff2,Lama2,Nfasc,Scn1b,Sema3b,Pik3cd,Ephb2,Csf3r,Cxcl9,Plxna4,Slc12a2,Syk,Reln,Gpr35,Pdgfra,Slit2,Matn2,Plxna1,Ccl21c	Itgb2,Pdgfb,Plxna3,Saa3,Lbp,Cxcl16,Sema4d,Ptch1,Angpt1,Boc,Robo1,Csf1r,Hgf,Nckap1l,Cmklr1,Prex1,Gdf7,Lrp1,Ackr2,Plxnb2,Lpar1,Egflam,Lrtm1,Flrt2,Cx3cr1,Gas1,Itgam,Ptafr,Tmeff2,Lama2,Nfasc,Scn1b,Sema3b,Pik3cd,Ephb2,Csf3r,Cxcl9,Plxna4,Slc12a2,Syk,Reln,Gpr35,Pdgfra,Slit2,Matn2,Plxna1,Ccl21c
GO:0022603	regulation of anatomical structure morphogenesis	74	1090	7.77e-12	Itgb2,Serpinf1,Hck,Plxna3,Cd44,Cybb,Celsr1,Cd34,Tnfaip3,Ntn4,Fgf18,Sema4d,Dbn1,Hexb,Robo1,Runx1,March5,Smoc2,Csf1r,Myoc,Olfm1,Lrp4,Wnt2b,F3,Pdpn,Tnfrsf1b,Hgf,Fgr,Tyrobp,Was,Sfrp1,Dixdc1,H2-DMa,Prex1,Hey1,Gdf7,Ptprf,Lrp1,Hand2,Stab1,Cd59a,Vat1,Plekha4,Plxnb2,Lpar1,Fbln1,Adamts12,Fzd1,Gpr4,Tgfbr2,Cx3cr1,Gpc3,Nfatc2,Icam1,Sema3b,Dcn,Ephb2,Arap1,Gas7,Sulf2,Epb4.1l3,Kif1a,Cxcl9,Plxna4,Slc12a2,Sgk1,Dac…	Itgb2,Serpinf1,Hck,Plxna3,Cd44,Cybb,Celsr1,Cd34,Tnfaip3,Ntn4,Fgf18,Sema4d,Dbn1,Hexb,Robo1,Runx1,March5,Smoc2,Csf1r,Myoc,Olfm1,Lrp4,Wnt2b,F3,Pdpn,Tnfrsf1b,Hgf,Fgr,Tyrobp,Was,Sfrp1,Dixdc1,H2-DMa,Prex1,Hey1,Gdf7,Ptprf,Lrp1,Hand2,Stab1,Cd59a,Vat1,Plekha4,Plxnb2,Lpar1,Fbln1,Adamts12,Fzd1,Gpr4,Tgfbr2,Cx3cr1,Gpc3,Nfatc2,Icam1,Sema3b,Dcn,Ephb2,Arap1,Gas7,Sulf2,Epb41l3,Kif1a,Cxcl9,Plxna4,Slc12a2,Sgk1,Dact…
GO:0023056	positive regulation of signaling	100	1769	8.04e-12	Pdgfb,Col1a1,Cd44,Lrrk1,Aldh1a3,Ncf1,Lbp,Cd34,C1qtnf1,Igfbp4,Tnfaip3,Vsir,Egfr,Fgf18,Ube2b,Pik3r5,Lgmn,Sema4d,Dbn1,Angpt1,Robo1,Runx1,Igfbp6,Smoc2,Csf1r,Rbp4,Gria4,Igfbp5,Gpr39,Fcgr2b,Myoc,Gsn,Siglec1,Il6ra,Tlr2,F3,Hgf,Fgr,Nsg1,Ctsc,Nucb2,Sfrp1,Dixdc1,Gdf7,Mgat5,Lpar6,Tmem33,Lrp1,Hpse,Inhbb,Hand2,Srpx,Plekha4,Lpar1,Pik3ap1,Itga2,Tcim,Gpr4,Gdf6,Ffar4,Adcyap1r1,Cx3cr1,Gpc3,Gas1,Smpd3,Tlr9,Icam1,Col…	Pdgfb,Col1a1,Cd44,Lrrk1,Aldh1a3,Ncf1,Lbp,Cd34,C1qtnf1,Igfbp4,Tnfaip3,Vsir,Egfr,Fgf18,Ube2b,Pik3r5,Lgmn,Sema4d,Dbn1,Angpt1,Robo1,Runx1,Igfbp6,Smoc2,Csf1r,Rbp4,Gria4,Igfbp5,Gpr39,Fcgr2b,Myoc,Gsn,Siglec1,Il6ra,Tlr2,F3,Hgf,Fgr,Nsg1,Ctsc,Nucb2,Sfrp1,Dixdc1,Gdf7,Mgat5,Lpar6,Tmem33,Lrp1,Hpse,Inhbb,Hand2,Srpx,Plekha4,Lpar1,Pik3ap1,Itga2,1810011O10Rik,Gpr4,Gdf6,Ffar4,Adcyap1r1,Cx3cr1,Gpc3,Gas1,Smpd3,Tlr9,…
GO:0030154	cell differentiation	163	3674	1.11e-11	Pdgfb,Serpinf1,Col1a1,Ace,Spi1,Hck,Plxna3,Cd44,Cacybp,Lrrk1,Celsr1,Cd34,Tbx3,Tnfaip3,Ntn4,Vsir,Egfr,Fgf18,Pex13,Jade2,Ube2b,Kremen1,Efemp1,Fam101b,Sema4d,Ptch1,Dbn1,Hexb,Loxl2,Angpt1,Boc,Robo1,Runx1,Zfp521,Csf1r,Igfbp5,Fcgr2b,Myoc,Olfm1,Gsn,Lrp4,Wnt2b,Tlr2,Pdpn,Tnfrsf1b,Hgf,Fgr,Tyrobp,Sfrp1,Mmp2,Dixdc1,Trappc4,Mlh1,Nckap1l,Gdpd5,Camk1d,H2-DMa,Prex1,Igsf10,Tgfbi,Hey1,Gdf7,Ppl,Ptprf,Thsd7a,Nhsl1,Lr…	Pdgfb,Serpinf1,Col1a1,Ace,Spi1,Hck,Plxna3,Cd44,Cacybp,Lrrk1,Celsr1,Cd34,Tbx3,Tnfaip3,Ntn4,Vsir,Egfr,Fgf18,Pex13,Jade2,Ube2b,Kremen1,Efemp1,Fam101b,Sema4d,Ptch1,Dbn1,Hexb,Loxl2,Angpt1,Boc,Robo1,Runx1,Zfp521,Csf1r,Igfbp5,Fcgr2b,Myoc,Olfm1,Gsn,Lrp4,Wnt2b,Tlr2,Pdpn,Tnfrsf1b,Hgf,Fgr,Tyrobp,Sfrp1,Mmp2,Dixdc1,Trappc4,Mlh1,Nckap1l,Gdpd5,Camk1d,H2-DMa,Prex1,Igsf10,Tgfbi,Hey1,Gdf7,Ppl,Ptprf,Thsd7a,Nhsl1,Lr…
GO:0007165	signal transduction	166	3779	1.31e-11	Itgb2,Pdgfb,Col1a1,Spi1,Hck,Plxna3,Irf5,Clec11a,Cd44,Nid1,Saa3,Lrrk1,Cybb,Lbp,Celsr1,Cd34,Mapkapk2,Stac2,Cxcl16,Vsir,Egfr,Fgf18,Jade2,Kremen1,Efemp1,Pik3r5,Sema4d,Ptch1,Angpt1,Boc,Robo1,Csf1r,Gria4,Slc11a1,Igfbp5,Gpr39,Fcgr2b,Myoc,Olfm1,Gsn,Entpd2,Fbn1,Lrp4,Wnt2b,Il6ra,Tlr2,F3,Pdpn,Tnfrsf1b,Hgf,Fgr,Nsg1,Rasgef1b,Col1a2,Gng11,Timp4,Tyrobp,Nucb2,Atp2a1,Was,Plat,Sfrp1,Dixdc1,Itga11,Mlh1,Nckap1l,Plva…	Itgb2,Pdgfb,Col1a1,Spi1,Hck,Plxna3,Irf5,Clec11a,Cd44,Nid1,Saa3,Lrrk1,Cybb,Lbp,Celsr1,Cd34,Mapkapk2,Stac2,Cxcl16,Vsir,Egfr,Fgf18,Jade2,Kremen1,Efemp1,Pik3r5,Sema4d,Ptch1,Angpt1,Boc,Robo1,Csf1r,Gria4,Slc11a1,Igfbp5,Gpr39,Fcgr2b,Myoc,Olfm1,Gsn,Entpd2,Fbn1,Lrp4,Wnt2b,Il6ra,Tlr2,F3,Pdpn,Tnfrsf1b,Hgf,Fgr,Nsg1,Rasgef1b,Col1a2,Gng11,Timp4,Tyrobp,Nucb2,Atp2a1,Was,Plat,Sfrp1,Dixdc1,Itga11,Mlh1,Nckap1l,Plva…
GO:0016477	cell migration	63	845	1.55e-11	Itgb2,Pdgfb,Cd44,Saa3,Lbp,Celsr1,Cd34,Cxcl16,Tnfaip3,Ntn4,Egfr,Pex13,Tns3,Sema4d,Hexb,Loxl2,Robo1,Igfbp6,Sele,Pdpn,Hgf,Tspan11,Plat,Mmp2,Dixdc1,Itga11,Nckap1l,Prex1,Ptprf,Hand2,Svep1,Dclk1,Ackr2,Snai1,Lpar1,Itga2,Adamts12,Cx3cr1,Gpc3,Itgam,Cd248,Nfatc2,Tmeff2,Icam1,Mmp14,Hsp90aa1,Sirpa,Sema3b,Pik3cd,Csf3r,Itgb4,Cxcl9,Slc12a2,Syk,Lcp1,Selp,Reln,Gpr35,Pdgfra,Slit2,Matn2,Prox1,Ccl21c	Itgb2,Pdgfb,Cd44,Saa3,Lbp,Celsr1,Cd34,Cxcl16,Tnfaip3,Ntn4,Egfr,Pex13,Tns3,Sema4d,Hexb,Loxl2,Robo1,Igfbp6,Sele,Pdpn,Hgf,Tspan11,Plat,Mmp2,Dixdc1,Itga11,Nckap1l,Prex1,Ptprf,Hand2,Svep1,Dclk1,Ackr2,Snai1,Lpar1,Itga2,Adamts12,Cx3cr1,Gpc3,Itgam,Cd248,Nfatc2,Tmeff2,Icam1,Mmp14,Hsp90aa1,Sirpa,Sema3b,Pik3cd,Csf3r,Itgb4,Cxcl9,Slc12a2,Syk,Lcp1,Selp,Reln,Gpr35,Pdgfra,Slit2,Matn2,Prox1,Ccl21c
GO:0048869	cellular developmental process	164	3731	1.84e-11	Pdgfb,Serpinf1,Col1a1,Ace,Spi1,Hck,Plxna3,Cd44,Cacybp,Lrrk1,Celsr1,Cd34,Tbx3,Tnfaip3,Ntn4,Vsir,Egfr,Fgf18,Pex13,Jade2,Ube2b,Kremen1,Efemp1,Fam101b,Sema4d,Ptch1,Dbn1,Hexb,Loxl2,Angpt1,Boc,Robo1,Runx1,Zfp521,Csf1r,Igfbp5,Fcgr2b,Myoc,Olfm1,Gsn,Lrp4,Wnt2b,Tlr2,Pdpn,Tnfrsf1b,Hgf,Fgr,Tyrobp,Sfrp1,Mmp2,Dixdc1,Trappc4,Mlh1,Nckap1l,Gdpd5,Camk1d,H2-DMa,Prex1,Igsf10,Tgfbi,Hey1,Gdf7,Ppl,Ptprf,Thsd7a,Nhsl1,Lr…	Pdgfb,Serpinf1,Col1a1,Ace,Spi1,Hck,Plxna3,Cd44,Cacybp,Lrrk1,Celsr1,Cd34,Tbx3,Tnfaip3,Ntn4,Vsir,Egfr,Fgf18,Pex13,Jade2,Ube2b,Kremen1,Efemp1,Fam101b,Sema4d,Ptch1,Dbn1,Hexb,Loxl2,Angpt1,Boc,Robo1,Runx1,Zfp521,Csf1r,Igfbp5,Fcgr2b,Myoc,Olfm1,Gsn,Lrp4,Wnt2b,Tlr2,Pdpn,Tnfrsf1b,Hgf,Fgr,Tyrobp,Sfrp1,Mmp2,Dixdc1,Trappc4,Mlh1,Nckap1l,Gdpd5,Camk1d,H2-DMa,Prex1,Igsf10,Tgfbi,Hey1,Gdf7,Ppl,Ptprf,Thsd7a,Nhsl1,Lr…
GO:0051094	positive regulation of developmental process	90	1533	2.42e-11	Itgb2,Pdgfb,Serpinf1,Col1a1,Ace,Plxna3,Tpbg,Actn3,Cybb,Cd34,Tnfaip3,Vsir,Fgf18,Jade2,Sema4d,Ptch1,Dbn1,Loxl2,Boc,Robo1,Runx1,March5,Smoc2,Csf1r,Myoc,Olfm1,Wnt2b,Il6ra,Tlr2,F3,Pdpn,Tnfrsf1b,Hgf,Tyrobp,Sfrp1,Dixdc1,Mlh1,Nckap1l,Gdpd5,Cmklr1,Camk1d,H2-DMa,Prex1,Hey1,Gdf7,Ptprf,Lrp1,Hpse,Hand2,Nbl1,Snai1,Zfpm2,Plxnb2,Lpar1,S1pr2,Fzd1,Socs3,Lrtm1,Flrt2,Tgfbr2,Gdf6,Ffar4,Cx3cr1,Rab7b,Itgam,Tmem119,Nfat…	Itgb2,Pdgfb,Serpinf1,Col1a1,Ace,Plxna3,Tpbg,Actn3,Cybb,Cd34,Tnfaip3,Vsir,Fgf18,Jade2,Sema4d,Ptch1,Dbn1,Loxl2,Boc,Robo1,Runx1,March5,Smoc2,Csf1r,Myoc,Olfm1,Wnt2b,Il6ra,Tlr2,F3,Pdpn,Tnfrsf1b,Hgf,Tyrobp,Sfrp1,Dixdc1,Mlh1,Nckap1l,Gdpd5,Cmklr1,Camk1d,H2-DMa,Prex1,Hey1,Gdf7,Ptprf,Lrp1,Hpse,Hand2,Nbl1,Snai1,Zfpm2,Plxnb2,Lpar1,S1pr2,Fzd1,Socs3,Lrtm1,Flrt2,Tgfbr2,Gdf6,Ffar4,Cx3cr1,Rab7b,Itgam,Tmem119,Nfat…
GO:0010647	positive regulation of cell communication	98	1762	3.48e-11	Pdgfb,Col1a1,Cd44,Lrrk1,Aldh1a3,Ncf1,Lbp,Cd34,C1qtnf1,Igfbp4,Tnfaip3,Vsir,Egfr,Fgf18,Ube2b,Pik3r5,Lgmn,Sema4d,Dbn1,Angpt1,Robo1,Runx1,Igfbp6,Smoc2,Csf1r,Rbp4,Gria4,Igfbp5,Gpr39,Fcgr2b,Myoc,Gsn,Siglec1,Il6ra,Tlr2,F3,Hgf,Fgr,Ctsc,Nucb2,Sfrp1,Dixdc1,Gdf7,Mgat5,Lpar6,Tmem33,Lrp1,Hpse,Inhbb,Hand2,Srpx,Plekha4,Lpar1,Pik3ap1,Itga2,Tcim,Gpr4,Gdf6,Ffar4,Adcyap1r1,Cx3cr1,Gpc3,Gas1,Smpd3,Tlr9,Icam1,Col3a1,C…	Pdgfb,Col1a1,Cd44,Lrrk1,Aldh1a3,Ncf1,Lbp,Cd34,C1qtnf1,Igfbp4,Tnfaip3,Vsir,Egfr,Fgf18,Ube2b,Pik3r5,Lgmn,Sema4d,Dbn1,Angpt1,Robo1,Runx1,Igfbp6,Smoc2,Csf1r,Rbp4,Gria4,Igfbp5,Gpr39,Fcgr2b,Myoc,Gsn,Siglec1,Il6ra,Tlr2,F3,Hgf,Fgr,Ctsc,Nucb2,Sfrp1,Dixdc1,Gdf7,Mgat5,Lpar6,Tmem33,Lrp1,Hpse,Inhbb,Hand2,Srpx,Plekha4,Lpar1,Pik3ap1,Itga2,1810011O10Rik,Gpr4,Gdf6,Ffar4,Adcyap1r1,Cx3cr1,Gpc3,Gas1,Smpd3,Tlr9,Icam1…
GO:0002252	immune effector process	43	435	4.05e-11	Ace,Irf5,Ncf1,Lbp,Tnfaip3,Enpp3,Serping1,Cfb,C2,Slc11a1,Cd55,Fcgr2b,Ctsc,Tyrobp,Mlh1,C1qc,H2-DMa,C1qb,Lrp1,Plcl2,Trim56,Tcim,C1ra,Cx3cr1,Ly9,C4b,Cd300lb,Pirb,Tlr9,Icam1,Myo1f,Masp1,Cd74,Cd300a,Pou2f2,Cfh,Clec7a,Cxcl9,Ephb6,Syk,Lcp1,Unc93b1,C1s1	Ace,Irf5,Ncf1,Lbp,Tnfaip3,Enpp3,Serping1,Cfb,C2,Slc11a1,Cd55,Fcgr2b,Ctsc,Tyrobp,Mlh1,C1qc,H2-DMa,C1qb,Lrp1,Plcl2,Trim56,1810011O10Rik,C1ra,Cx3cr1,Ly9,C4b,Cd300lb,Pirb,Tlr9,Icam1,Myo1f,Masp1,Cd74,Cd300a,Pou2f2,Cfh,Clec7a,Cxcl9,Ephb6,Syk,Lcp1,Unc93b1,C1s1
GO:0009887	animal organ morphogenesis	70	1038	4.81e-11	Pdgfb,Col1a1,Cd44,Actn3,Aldh1a3,Celsr1,Tbx3,Ntn4,Egfr,Fgf18,Efemp1,Fam101b,Ptch1,Angpt1,Robo1,Adamts5,Rbp4,Igfbp5,Olfm1,Fbn1,Lrp4,Wnt2b,Fgr,Col1a2,Sfrp1,Mmp2,Hey1,Gdf7,Hand2,Nbl1,Snai1,Zfpm2,Itga2,Egflam,Fzd1,Flrt2,Tgfbr2,Gpc3,Gas1,Smpd3,Col8a2,Tmem119,Col12a1,Mfap2,Atrnl1,Tmeff2,Col3a1,Mmp14,Lama2,P2rx7,Fmn1,Slc4a10,Sox4,Ephb2,Csf3r,Itgb4,Mkks,Col14a1,Cfh,Slc12a2,Cdon,Heg1,Pdgfra,Slit2,Matn2,Tif…	Pdgfb,Col1a1,Cd44,Actn3,Aldh1a3,Celsr1,Tbx3,Ntn4,Egfr,Fgf18,Efemp1,Fam101b,Ptch1,Angpt1,Robo1,Adamts5,Rbp4,Igfbp5,Olfm1,Fbn1,Lrp4,Wnt2b,Fgr,Col1a2,Sfrp1,Mmp2,Hey1,Gdf7,Hand2,Nbl1,Snai1,Zfpm2,Itga2,Egflam,Fzd1,Flrt2,Tgfbr2,Gpc3,Gas1,Smpd3,Col8a2,Tmem119,Col12a1,Mfap2,Atrnl1,Tmeff2,Col3a1,Mmp14,Lama2,P2rx7,Fmn1,Slc4a10,Sox4,Ephb2,Csf3r,Itgb4,Mkks,Col14a1,Cfh,Slc12a2,Cdon,Heg1,Pdgfra,Slit2,Matn2,Tif…
GO:0065008	regulation of biological quality	165	3822	6.23e-11	Pdgfb,Serpinf1,Ace,Spi1,Tbxas1,Hck,Plxna3,Cd44,Tpbg,Actn3,Lrrk1,Aldh1a3,Ctsk,Lbp,Cd34,Mapkapk2,C1qtnf1,Tbx3,Tnfaip3,Egfr,Ube2b,Sptb,Lgmn,Sema4d,Ptch1,Dbn1,Hexb,Scara5,Angpt1,Dgat1,Gpihbp1,Adamts5,Runx1,Serping1,Abcg1,Csf1r,Rbp4,Gria4,Slc11a1,Igfbp5,Gpr39,Fcgr2b,Myoc,Olfm1,Gsn,Entpd2,Fbn1,Lrp4,Tlr2,F3,Pdpn,Tnfrsf1b,Fgr,Nsg1,Alb,Col1a2,Tyrobp,Nucb2,Atp2a1,Slc9a9,Was,Sfrp1,Mmp2,Cotl1,Nckap1l,Cmklr1,…	Pdgfb,Serpinf1,Ace,Spi1,Tbxas1,Hck,Plxna3,Cd44,Tpbg,Actn3,Lrrk1,Aldh1a3,Ctsk,Lbp,Cd34,Mapkapk2,C1qtnf1,Tbx3,Tnfaip3,Egfr,Ube2b,Sptb,Lgmn,Sema4d,Ptch1,Dbn1,Hexb,Scara5,Angpt1,Dgat1,Gpihbp1,Adamts5,Runx1,Serping1,Abcg1,Csf1r,Rbp4,Gria4,Slc11a1,Igfbp5,Gpr39,Fcgr2b,Myoc,Olfm1,Gsn,Entpd2,Fbn1,Lrp4,Tlr2,F3,Pdpn,Tnfrsf1b,Fgr,Nsg1,Alb,Col1a2,Tyrobp,Nucb2,Atp2a1,Slc9a9,Was,Sfrp1,Mmp2,Cotl1,Nckap1l,Cmklr1,…
GO:0009967	positive regulation of signal transduction	89	1538	6.8e-11	Pdgfb,Col1a1,Cd44,Lrrk1,Aldh1a3,Ncf1,Lbp,C1qtnf1,Igfbp4,Tnfaip3,Vsir,Egfr,Fgf18,Ube2b,Pik3r5,Sema4d,Dbn1,Angpt1,Robo1,Igfbp6,Smoc2,Csf1r,Igfbp5,Gpr39,Fcgr2b,Myoc,Gsn,Siglec1,Il6ra,Tlr2,F3,Hgf,Fgr,Ctsc,Sfrp1,Dixdc1,Gdf7,Mgat5,Lpar6,Tmem33,Lrp1,Hpse,Inhbb,Hand2,Srpx,Plekha4,Lpar1,Pik3ap1,Tcim,Gpr4,Gdf6,Ffar4,Adcyap1r1,Cx3cr1,Gpc3,Gas1,Smpd3,Tlr9,Icam1,Col3a1,Cd300lh,Hsp90aa1,Cd74,Arrb1,P2rx7,Sox4,D…	Pdgfb,Col1a1,Cd44,Lrrk1,Aldh1a3,Ncf1,Lbp,C1qtnf1,Igfbp4,Tnfaip3,Vsir,Egfr,Fgf18,Ube2b,Pik3r5,Sema4d,Dbn1,Angpt1,Robo1,Igfbp6,Smoc2,Csf1r,Igfbp5,Gpr39,Fcgr2b,Myoc,Gsn,Siglec1,Il6ra,Tlr2,F3,Hgf,Fgr,Ctsc,Sfrp1,Dixdc1,Gdf7,Mgat5,Lpar6,Tmem33,Lrp1,Hpse,Inhbb,Hand2,Srpx,Plekha4,Lpar1,Pik3ap1,1810011O10Rik,Gpr4,Gdf6,Ffar4,Adcyap1r1,Cx3cr1,Gpc3,Gas1,Smpd3,Tlr9,Icam1,Col3a1,Cd300ld3,Hsp90aa1,Cd74,Arrb1,P2…
GO:0048666	neuron development	62	855	6.88e-11	Pdgfb,Plxna3,Cd44,Ntn4,Egfr,Jade2,Sema4d,Ptch1,Dbn1,Boc,Robo1,Runx1,Csf1r,Fcgr2b,Myoc,Lrp4,Mmp2,Trappc4,Nckap1l,Gdpd5,Hey1,Gdf7,Ptprf,Lrp1,Hand2,Nbl1,Dclk1,Plxnb2,Tmem132e,Slc25a46,Egflam,Gldn,Lrtm1,Flrt2,Gas1,Cdh11,Ctnnd2,Tmeff2,Lama2,Hsp90aa1,Nfasc,Scn1b,Sema3b,Fmn1,Slc4a10,Camk2a,Adora2a,Ephb2,Gas7,Cfh,Epb4.1l3,Plxna4,Sgk1,Gprin1,Dact1,Apod,Reln,Slit2,Matn2,Plxna1,Apoe,Tmem108	Pdgfb,Plxna3,Cd44,Ntn4,Egfr,Jade2,Sema4d,Ptch1,Dbn1,Boc,Robo1,Runx1,Csf1r,Fcgr2b,Myoc,Lrp4,Mmp2,Trappc4,Nckap1l,Gdpd5,Hey1,Gdf7,Ptprf,Lrp1,Hand2,Nbl1,Dclk1,Plxnb2,Tmem132e,Slc25a46,Egflam,Gldn,Lrtm1,Flrt2,Gas1,Cdh11,Ctnnd2,Tmeff2,Lama2,Hsp90aa1,Nfasc,Scn1b,Sema3b,Fmn1,Slc4a10,Camk2a,Adora2a,Ephb2,Gas7,Cfh,Epb41l3,Plxna4,Sgk1,Gprin1,Dact1,Apod,Reln,Slit2,Matn2,Plxna1,Apoe,Tmem108
GO:0048870	cell motility	66	971	1.72e-10	Itgb2,Pdgfb,Cd44,Saa3,Lbp,Celsr1,Cd34,Cxcl16,Tnfaip3,Ntn4,Egfr,Pex13,Ube2b,Tns3,Sema4d,Hexb,Loxl2,Robo1,Igfbp6,Sele,Pdpn,Hgf,Tspan11,Plat,Mmp2,Dixdc1,Itga11,Nckap1l,Prex1,Ptprf,Hand2,Svep1,Dclk1,Ackr2,Snai1,Lpar1,Itga2,Adamts12,Pltp,Cx3cr1,Gpc3,Itgam,Cd248,Nfatc2,Tmeff2,Icam1,Mmp14,Hsp90aa1,Sirpa,Sema3b,Pik3cd,Csf3r,Itgb4,Cxcl9,Slc12a2,Syk,Lcp1,Adcy3,Selp,Reln,Gpr35,Pdgfra,Slit2,Matn2,Prox1,Ccl21c	Itgb2,Pdgfb,Cd44,Saa3,Lbp,Celsr1,Cd34,Cxcl16,Tnfaip3,Ntn4,Egfr,Pex13,Ube2b,Tns3,Sema4d,Hexb,Loxl2,Robo1,Igfbp6,Sele,Pdpn,Hgf,Tspan11,Plat,Mmp2,Dixdc1,Itga11,Nckap1l,Prex1,Ptprf,Hand2,Svep1,Dclk1,Ackr2,Snai1,Lpar1,Itga2,Adamts12,Pltp,Cx3cr1,Gpc3,Itgam,Cd248,Nfatc2,Tmeff2,Icam1,Mmp14,Hsp90aa1,Sirpa,Sema3b,Pik3cd,Csf3r,Itgb4,Cxcl9,Slc12a2,Syk,Lcp1,Adcy3,Selp,Reln,Gpr35,Pdgfra,Slit2,Matn2,Prox1,Ccl21c
GO:0006955	immune response	66	979	2.36e-10	Hck,Irf5,Cybb,Ctsk,Lbp,Cxcl16,Tnfaip3,Enpp3,Serping1,Cfb,C2,Csf1r,Padi4,Slc11a1,Cd55,Fcgr2b,Mrc1,Gsn,Tlr2,Tnfrsf1b,Fgr,Ctsc,Tyrobp,Was,Mlh1,C1qc,H2-DMa,C1qb,Lrp1,Plcl2,Ackr2,Ssc5d,Trim56,Tcim,C1ra,Cx3cr1,Rab7b,Pld4,Ly9,C4b,Pirb,Tlr9,Icam1,Emr1,Myo1f,Masp1,Fyb,Cd74,Sirpa,Pik3cd,Cd300a,Pou2f2,Cd68,Cfh,Clec7a,Mpeg1,Cxcl9,Capg,Ephb6,Pld3,Syk,Lcp1,Unc93b1,C1s1,G3bp2,Ccl21c	Hck,Irf5,Cybb,Ctsk,Lbp,Cxcl16,Tnfaip3,Enpp3,Serping1,Cfb,C2,Csf1r,Padi4,Slc11a1,Cd55,Fcgr2b,Mrc1,Gsn,Tlr2,Tnfrsf1b,Fgr,Ctsc,Tyrobp,Was,Mlh1,C1qc,H2-DMa,C1qb,Lrp1,Plcl2,Ackr2,Ssc5d,Trim56,1810011O10Rik,C1ra,Cx3cr1,Rab7b,Pld4,Ly9,C4b,Pirb,Tlr9,Icam1,Adgre1,Myo1f,Masp1,Fyb,Cd74,Sirpa,Pik3cd,Cd300a,Pou2f2,Cd68,Cfh,Clec7a,Mpeg1,Cxcl9,Capg,Ephb6,Pld3,Syk,Lcp1,Unc93b1,C1s1,G3bp2,Ccl21c
GO:0031175	neuron projection development	54	697	2.36e-10	Plxna3,Cd44,Egfr,Jade2,Sema4d,Ptch1,Dbn1,Boc,Robo1,Csf1r,Fcgr2b,Myoc,Lrp4,Mmp2,Trappc4,Nckap1l,Gdpd5,Hey1,Gdf7,Ptprf,Lrp1,Nbl1,Dclk1,Plxnb2,Slc25a46,Egflam,Lrtm1,Flrt2,Gas1,Cdh11,Ctnnd2,Tmeff2,Lama2,Hsp90aa1,Nfasc,Scn1b,Sema3b,Fmn1,Camk2a,Adora2a,Ephb2,Gas7,Epb4.1l3,Plxna4,Sgk1,Gprin1,Dact1,Apod,Reln,Slit2,Matn2,Plxna1,Apoe,Tmem108	Plxna3,Cd44,Egfr,Jade2,Sema4d,Ptch1,Dbn1,Boc,Robo1,Csf1r,Fcgr2b,Myoc,Lrp4,Mmp2,Trappc4,Nckap1l,Gdpd5,Hey1,Gdf7,Ptprf,Lrp1,Nbl1,Dclk1,Plxnb2,Slc25a46,Egflam,Lrtm1,Flrt2,Gas1,Cdh11,Ctnnd2,Tmeff2,Lama2,Hsp90aa1,Nfasc,Scn1b,Sema3b,Fmn1,Camk2a,Adora2a,Ephb2,Gas7,Epb41l3,Plxna4,Sgk1,Gprin1,Dact1,Apod,Reln,Slit2,Matn2,Plxna1,Apoe,Tmem108
GO:0030335	positive regulation of cell migration	48	567	2.5e-10	Pdgfb,Col1a1,Lbp,Cxcl16,Vsir,Egfr,Fgf18,Lgmn,Sema4d,Angpt1,Smoc2,Csf1r,Igfbp5,Sele,Myoc,Tlr2,F3,Pdpn,Hgf,Fgr,Mmp2,Mmp3,Nckap1l,Plvap,Cmklr1,Camk1d,Prex1,Mgat5,Lrp1,Snai1,Lpar1,Itga2,Fbln1,Tgfbr2,Cx3cr1,Ptafr,Icam1,Myo1f,Mmp14,Cd74,Sema3b,Pik3cd,Clec7a,Ccbe1,Selp,Reln,Pdgfra,Prox1	Pdgfb,Col1a1,Lbp,Cxcl16,Vsir,Egfr,Fgf18,Lgmn,Sema4d,Angpt1,Smoc2,Csf1r,Igfbp5,Sele,Myoc,Tlr2,F3,Pdpn,Hgf,Fgr,Mmp2,Mmp3,Nckap1l,Plvap,Cmklr1,Camk1d,Prex1,Mgat5,Lrp1,Snai1,Lpar1,Itga2,Fbln1,Tgfbr2,Cx3cr1,Ptafr,Icam1,Myo1f,Mmp14,Cd74,Sema3b,Pik3cd,Clec7a,Ccbe1,Selp,Reln,Pdgfra,Prox1
GO:0032989	cellular component morphogenesis	50	611	2.6e-10	Plxna3,Egfr,Jade2,Sema4d,Ptch1,Dbn1,Boc,Robo1,Csf1r,Lrp4,Tlr2,Nckap1l,Gdf7,Lrp1,Nbl1,Dclk1,Plxnb2,Slc25a46,Egflam,Lrtm1,Flrt2,Gas1,Nrap,Cdh11,Ctnnd2,Tmeff2,Myoz1,Lama2,Hsp90aa1,Nfasc,Scn1b,Sema3b,Fmn1,Camk2a,Adora2a,Ephb2,Itgb4,Gas7,Epb4.1l3,Plxna4,Sgk1,Dact1,Reln,Pdgfra,Slit2,Pid1,Matn2,Plxna1,Prox1,Tmem108	Plxna3,Egfr,Jade2,Sema4d,Ptch1,Dbn1,Boc,Robo1,Csf1r,Lrp4,Tlr2,Nckap1l,Gdf7,Lrp1,Nbl1,Dclk1,Plxnb2,Slc25a46,Egflam,Lrtm1,Flrt2,Gas1,Nrap,Cdh11,Ctnnd2,Tmeff2,Myoz1,Lama2,Hsp90aa1,Nfasc,Scn1b,Sema3b,Fmn1,Camk2a,Adora2a,Ephb2,Itgb4,Gas7,Epb41l3,Plxna4,Sgk1,Dact1,Reln,Pdgfra,Slit2,Pid1,Matn2,Plxna1,Prox1,Tmem108
GO:0002684	positive regulation of immune system process	59	815	2.64e-10	Itgb2,Cd44,Lbp,Enpp3,Vsir,Lgmn,Runx1,Serping1,Cfb,C2,Csf1r,Rbp4,Slc11a1,Cd55,Sele,Fcgr2b,Tlr2,Fgr,Ctsc,Tyrobp,Mmp2,Mlh1,Nckap1l,Plvap,Cmklr1,C1qc,Camk1d,H2-DMa,C1qb,Itga2,Tgfbr2,C1ra,Cx3cr1,Rab7b,Itgam,C4b,Ptafr,Cd300lb,Nfatc2,Tlr9,Icam1,Mmp14,Masp1,Fyb,Hsp90aa1,Cd74,P2rx7,Bst1,Sirpa,Sox4,Pik3cd,Cd300a,Nfam1,Cfh,Clec7a,Ephb6,Syk,Selp,C1s1	Itgb2,Cd44,Lbp,Enpp3,Vsir,Lgmn,Runx1,Serping1,Cfb,C2,Csf1r,Rbp4,Slc11a1,Cd55,Sele,Fcgr2b,Tlr2,Fgr,Ctsc,Tyrobp,Mmp2,Mlh1,Nckap1l,Plvap,Cmklr1,C1qc,Camk1d,H2-DMa,C1qb,Itga2,Tgfbr2,C1ra,Cx3cr1,Rab7b,Itgam,C4b,Ptafr,Cd300lb,Nfatc2,Tlr9,Icam1,Mmp14,Masp1,Fyb,Hsp90aa1,Cd74,P2rx7,Bst1,Sirpa,Sox4,Pik3cd,Cd300a,Nfam1,Cfh,Clec7a,Ephb6,Syk,Selp,C1s1
GO:0048468	cell development	94	1730	3.59e-10	Pdgfb,Plxna3,Cd44,Lrrk1,Tbx3,Ntn4,Egfr,Fgf18,Jade2,Ube2b,Sema4d,Ptch1,Dbn1,Hexb,Boc,Robo1,Runx1,Csf1r,Fcgr2b,Myoc,Gsn,Lrp4,Tlr2,Sfrp1,Mmp2,Trappc4,Mlh1,Nckap1l,Gdpd5,Hey1,Gdf7,Ptprf,Lrp1,Inhbb,Hand2,Nbl1,Dclk1,Dact2,Plxnb2,Tmem132e,Lpar1,Slc25a46,Egflam,Gldn,Gpr4,Lrtm1,Flrt2,Tgfbr2,Gas1,Itgam,Smpd3,Col12a1,Mfap2,Nrap,Nfatc2,Cdh11,Ctnnd2,Tmeff2,Icam1,Myoz1,Lama2,Hsp90aa1,Nfasc,Scn1b,Sema3b,Fmn1,Sl…	Pdgfb,Plxna3,Cd44,Lrrk1,Tbx3,Ntn4,Egfr,Fgf18,Jade2,Ube2b,Sema4d,Ptch1,Dbn1,Hexb,Boc,Robo1,Runx1,Csf1r,Fcgr2b,Myoc,Gsn,Lrp4,Tlr2,Sfrp1,Mmp2,Trappc4,Mlh1,Nckap1l,Gdpd5,Hey1,Gdf7,Ptprf,Lrp1,Inhbb,Hand2,Nbl1,Dclk1,Dact2,Plxnb2,Tmem132e,Lpar1,Slc25a46,Egflam,Gldn,Gpr4,Lrtm1,Flrt2,Tgfbr2,Gas1,Itgam,Smpd3,Col12a1,Mfap2,Nrap,Nfatc2,Cdh11,Ctnnd2,Tmeff2,Icam1,Myoz1,Lama2,Hsp90aa1,Nfasc,Scn1b,Sema3b,Fmn1,Sl…
GO:0030198	extracellular matrix organization	30	231	3.96e-10	Col1a1,Nid1,Ntn4,Loxl2,Smoc2,Dpt,Col1a2,Mmp2,Mmp3,Col16a1,Tgfbi,Adamts2,Fbln2,Fbln1,Egflam,Olfml2a,Flrt2,Smpd3,Col8a2,Col4a4,Col3a1,Mmp14,Adamtsl2,Ccdc80,Sulf2,Col14a1,Spock2,Lcp1,Loxl4,Pdgfra	Col1a1,Nid1,Ntn4,Loxl2,Smoc2,Dpt,Col1a2,Mmp2,Mmp3,Col16a1,Tgfbi,Adamts2,Fbln2,Fbln1,Egflam,Olfml2a,Flrt2,Smpd3,Col8a2,Col4a4,Col3a1,Mmp14,Adamtsl2,Ccdc80,Sulf2,Col14a1,Spock2,Lcp1,Loxl4,Pdgfra
GO:0048519	negative regulation of biological process	200	5108	4.17e-10	Pdgfb,Serpinf1,Col1a1,Chordc1,Ace,Spi1,Hck,Plxna3,Cd44,Actn3,Cacybp,Lrrk1,Ctsk,Lbp,Cd34,Mapkapk2,C1qtnf1,Tbx3,Tnfaip3,Enpp3,Vsir,Egfr,Ube2b,Kremen1,Efemp1,Cygb,Fam101b,Sptb,Lgmn,Sema4d,Ptch1,Dbn1,Mterfd1,Loxl2,Angpt1,Robo1,Adamts5,Runx1,Serping1,March5,Abcg1,Csf1r,Rbp4,Wdr73,Slc11a1,Igfbp5,Gpr39,Cd55,Dpt,Fcgr2b,Myoc,Olfm1,Gsn,Fbn1,Lrp4,Il6ra,Tlr2,Ndufaf4,Pdpn,Tnfrsf1b,Hgf,Fgr,Angptl7,Alb,Mug1,Tim…	Pdgfb,Serpinf1,Col1a1,Chordc1,Ace,Spi1,Hck,Plxna3,Cd44,Actn3,Cacybp,Lrrk1,Ctsk,Lbp,Cd34,Mapkapk2,C1qtnf1,Tbx3,Tnfaip3,Enpp3,Vsir,Egfr,Ube2b,Kremen1,Efemp1,Cygb,Fam101b,Sptb,Lgmn,Sema4d,Ptch1,Dbn1,Mterf3,Loxl2,Angpt1,Robo1,Adamts5,Runx1,Serping1,March5,Abcg1,Csf1r,Rbp4,Wdr73,Slc11a1,Igfbp5,Gpr39,Cd55,Dpt,Fcgr2b,Myoc,Olfm1,Gsn,Fbn1,Lrp4,Il6ra,Tlr2,Ndufaf4,Pdpn,Tnfrsf1b,Hgf,Fgr,Angptl7,Alb,Mug1,Timp…
GO:0048585	negative regulation of response to stimulus	88	1571	4.27e-10	Pdgfb,Serpinf1,Plxna3,Cd44,Actn3,Cd34,C1qtnf1,Tnfaip3,Enpp3,Vsir,Ube2b,Kremen1,Lgmn,Sema4d,Ptch1,Dbn1,Angpt1,Robo1,Serping1,Igfbp5,Cd55,Fcgr2b,Myoc,Fbn1,Lrp4,Tnfrsf1b,Hgf,Nucb2,Sfrp1,Mmp3,Nt5e,Gdpd5,Hey1,Ptprf,Lrp1,Nbl1,Plcl2,Cd59a,Snai1,Hk3,Dact2,Lpar1,Pik3ap1,S1pr2,Fbln1,Ppp1r15b,Adamts12,Fzd1,Tcim,Socs3,Ffar4,Cx3cr1,Gpc3,Gas1,Rab7b,Tlr9,Icam1,Htra3,Col3a1,Mmp14,Myoz1,Dnm1,Adamtsl2,Cd74,Arrb1,P…	Pdgfb,Serpinf1,Plxna3,Cd44,Actn3,Cd34,C1qtnf1,Tnfaip3,Enpp3,Vsir,Ube2b,Kremen1,Lgmn,Sema4d,Ptch1,Dbn1,Angpt1,Robo1,Serping1,Igfbp5,Cd55,Fcgr2b,Myoc,Fbn1,Lrp4,Tnfrsf1b,Hgf,Nucb2,Sfrp1,Mmp3,Nt5e,Gdpd5,Hey1,Ptprf,Lrp1,Nbl1,Plcl2,Cd59a,Snai1,Hk3,Dact2,Lpar1,Pik3ap1,S1pr2,Fbln1,Ppp1r15b,Adamts12,Fzd1,1810011O10Rik,Socs3,Ffar4,Cx3cr1,Gpc3,Gas1,Rab7b,Tlr9,Icam1,Htra3,Col3a1,Mmp14,Myoz1,Dnm1,Adamtsl2,Cd7…
GO:0010033	response to organic substance	128	2742	4.48e-10	Itgb2,Pdgfb,Serpinf1,Col1a1,Ace,Spi1,Tbxas1,Irf5,Cd44,Saa3,Cacybp,Cybb,Pcolce2,Lbp,Mapkapk2,Cxcl16,Tnfaip3,Vsir,Egfr,Fgf18,Gfpt2,Lgmn,Ptch1,Dbn1,Sdf2l1,Runx1,Abcg1,Cfb,Csf1r,Rbp4,Slc11a1,Igfbp5,Sele,Fcgr2b,Mrc1,Gsn,Entpd2,Fbn1,Il6ra,Tlr2,F3,Tnfrsf1b,Hgf,Nsg1,Col1a2,Pcolce,Timp4,Ctsc,Atp2a1,Was,Sfrp1,Mmp2,Mmp3,Nnmt,Acsbg1,Plvap,Col16a1,Gdf7,Chchd4,Lrp1,Inhbb,Ackr2,Ptges3,Nrip1,Ssc5d,Lpar1,Itga2,Ad…	Itgb2,Pdgfb,Serpinf1,Col1a1,Ace,Spi1,Tbxas1,Irf5,Cd44,Saa3,Cacybp,Cybb,Pcolce2,Lbp,Mapkapk2,Cxcl16,Tnfaip3,Vsir,Egfr,Fgf18,Gfpt2,Lgmn,Ptch1,Dbn1,Sdf2l1,Runx1,Abcg1,Cfb,Csf1r,Rbp4,Slc11a1,Igfbp5,Sele,Fcgr2b,Mrc1,Gsn,Entpd2,Fbn1,Il6ra,Tlr2,F3,Tnfrsf1b,Hgf,Nsg1,Col1a2,Pcolce,Timp4,Ctsc,Atp2a1,Was,Sfrp1,Mmp2,Mmp3,Nnmt,Acsbg1,Plvap,Col16a1,Gdf7,Chchd4,Lrp1,Inhbb,Ackr2,Ptges3,Nrip1,Ssc5d,Lpar1,Itga2,Ad…
GO:0000902	cell morphogenesis	55	739	5.44e-10	Plxna3,Ntn4,Egfr,Jade2,Sema4d,Ptch1,Dbn1,Boc,Robo1,Csf1r,Lrp4,Pdpn,Hgf,Sfrp1,Nckap1l,Gdf7,Lrp1,Nbl1,Dclk1,Dact2,Plxnb2,Slc25a46,Egflam,Lrtm1,Flrt2,Gas1,Col12a1,Mfap2,Cdh11,Ctnnd2,Tmeff2,Lama2,Hsp90aa1,Nfasc,Scn1b,P2rx7,Sema3b,Fmn1,Camk2a,Adora2a,Ephb2,Gas7,Col14a1,Epb4.1l3,Plxna4,Sgk1,Dact1,Heg1,Reln,Unc93b1,Slit2,Matn2,Plxna1,Prox1,Tmem108	Plxna3,Ntn4,Egfr,Jade2,Sema4d,Ptch1,Dbn1,Boc,Robo1,Csf1r,Lrp4,Pdpn,Hgf,Sfrp1,Nckap1l,Gdf7,Lrp1,Nbl1,Dclk1,Dact2,Plxnb2,Slc25a46,Egflam,Lrtm1,Flrt2,Gas1,Col12a1,Mfap2,Cdh11,Ctnnd2,Tmeff2,Lama2,Hsp90aa1,Nfasc,Scn1b,P2rx7,Sema3b,Fmn1,Camk2a,Adora2a,Ephb2,Gas7,Col14a1,Epb41l3,Plxna4,Sgk1,Dact1,Heg1,Reln,Unc93b1,Slit2,Matn2,Plxna1,Prox1,Tmem108
GO:0040017	positive regulation of locomotion	49	605	5.56e-10	Pdgfb,Col1a1,Lbp,Cxcl16,Vsir,Egfr,Fgf18,Lgmn,Sema4d,Angpt1,Smoc2,Csf1r,Igfbp5,Sele,Myoc,Tlr2,F3,Pdpn,Hgf,Fgr,Mmp2,Mmp3,Nckap1l,Plvap,Cmklr1,Camk1d,Prex1,Mgat5,Lrp1,Snai1,Lpar1,Itga2,Fbln1,Tgfbr2,Cx3cr1,Ptafr,Icam1,Myo1f,Mmp14,Cd74,Sema3b,Pik3cd,Clec7a,Ccbe1,Selp,Reln,Pdgfra,Slit2,Prox1	Pdgfb,Col1a1,Lbp,Cxcl16,Vsir,Egfr,Fgf18,Lgmn,Sema4d,Angpt1,Smoc2,Csf1r,Igfbp5,Sele,Myoc,Tlr2,F3,Pdpn,Hgf,Fgr,Mmp2,Mmp3,Nckap1l,Plvap,Cmklr1,Camk1d,Prex1,Mgat5,Lrp1,Snai1,Lpar1,Itga2,Fbln1,Tgfbr2,Cx3cr1,Ptafr,Icam1,Myo1f,Mmp14,Cd74,Sema3b,Pik3cd,Clec7a,Ccbe1,Selp,Reln,Pdgfra,Slit2,Prox1
GO:0048812	neuron projection morphogenesis	43	479	5.9e-10	Plxna3,Egfr,Jade2,Sema4d,Ptch1,Dbn1,Boc,Robo1,Csf1r,Lrp4,Nckap1l,Gdf7,Lrp1,Nbl1,Dclk1,Plxnb2,Slc25a46,Egflam,Lrtm1,Flrt2,Gas1,Cdh11,Ctnnd2,Tmeff2,Lama2,Hsp90aa1,Nfasc,Scn1b,Sema3b,Fmn1,Camk2a,Adora2a,Ephb2,Gas7,Epb4.1l3,Plxna4,Sgk1,Dact1,Reln,Slit2,Matn2,Plxna1,Tmem108	Plxna3,Egfr,Jade2,Sema4d,Ptch1,Dbn1,Boc,Robo1,Csf1r,Lrp4,Nckap1l,Gdf7,Lrp1,Nbl1,Dclk1,Plxnb2,Slc25a46,Egflam,Lrtm1,Flrt2,Gas1,Cdh11,Ctnnd2,Tmeff2,Lama2,Hsp90aa1,Nfasc,Scn1b,Sema3b,Fmn1,Camk2a,Adora2a,Ephb2,Gas7,Epb41l3,Plxna4,Sgk1,Dact1,Reln,Slit2,Matn2,Plxna1,Tmem108
GO:0034097	response to cytokine	58	818	7.89e-10	Pdgfb,Col1a1,Spi1,Irf5,Cd44,Saa3,Cacybp,Pcolce2,Mapkapk2,Cxcl16,Gfpt2,Dbn1,Csf1r,Slc11a1,Sele,Mrc1,Gsn,Entpd2,Il6ra,Tlr2,F3,Tnfrsf1b,Pcolce,Timp4,Was,Sfrp1,Plvap,Chchd4,Ackr2,Adamts12,Trim56,Socs3,Cx3cr1,Rab7b,Zfand6,Smpd3,Serpina1c,Pirb,Serpina1a,Icam1,Col3a1,Aff3,Csf2rb2,Cd74,Sirpa,Csf3r,Mkks,Cfh,Cxcl9,Capg,Slc12a2,Spock2,Syk,Laptm5,Selp,Gpr35,Pid1,Ccl21c	Pdgfb,Col1a1,Spi1,Irf5,Cd44,Saa3,Cacybp,Pcolce2,Mapkapk2,Cxcl16,Gfpt2,Dbn1,Csf1r,Slc11a1,Sele,Mrc1,Gsn,Entpd2,Il6ra,Tlr2,F3,Tnfrsf1b,Pcolce,Timp4,Was,Sfrp1,Plvap,Chchd4,Ackr2,Adamts12,Trim56,Socs3,Cx3cr1,Rab7b,Zfand6,Smpd3,Serpina1c,Pirb,Serpina1a,Icam1,Col3a1,Aff3,Csf2rb2,Cd74,Sirpa,Csf3r,Mkks,Cfh,Cxcl9,Capg,Slc12a2,Spock2,Syk,Laptm5,Selp,Gpr35,Pid1,Ccl21c
GO:0045597	positive regulation of cell differentiation	69	1103	1.37e-09	Serpinf1,Col1a1,Ace,Plxna3,Actn3,Cd34,Vsir,Fgf18,Jade2,Sema4d,Ptch1,Dbn1,Loxl2,Boc,Robo1,Runx1,Csf1r,Myoc,Olfm1,Tlr2,Pdpn,Tnfrsf1b,Hgf,Tyrobp,Sfrp1,Dixdc1,Nckap1l,Gdpd5,Cmklr1,Camk1d,H2-DMa,Prex1,Hey1,Gdf7,Ptprf,Lrp1,Nbl1,Snai1,Plxnb2,Lpar1,S1pr2,Fzd1,Socs3,Tgfbr2,Gdf6,Ffar4,Cx3cr1,Rab7b,Itgam,Tmem119,Nfatc2,Mmp14,Medag,Hsp90aa1,Cd74,Scn1b,Sox4,Ephb2,Cxcl9,Plxna4,Syk,Cdon,Sgk1,Dact1,Reln,Gdf10,Pl…	Serpinf1,Col1a1,Ace,Plxna3,Actn3,Cd34,Vsir,Fgf18,Jade2,Sema4d,Ptch1,Dbn1,Loxl2,Boc,Robo1,Runx1,Csf1r,Myoc,Olfm1,Tlr2,Pdpn,Tnfrsf1b,Hgf,Tyrobp,Sfrp1,Dixdc1,Nckap1l,Gdpd5,Cmklr1,Camk1d,H2-DMa,Prex1,Hey1,Gdf7,Ptprf,Lrp1,Nbl1,Snai1,Plxnb2,Lpar1,S1pr2,Fzd1,Socs3,Tgfbr2,Gdf6,Ffar4,Cx3cr1,Rab7b,Itgam,Tmem119,Nfatc2,Mmp14,Medag,Hsp90aa1,Cd74,Scn1b,Sox4,Ephb2,Cxcl9,Plxna4,Syk,Cdon,Sgk1,Dact1,Reln,Gdf10,Pl…
GO:0030182	neuron differentiation	67	1056	1.57e-09	Pdgfb,Plxna3,Cd44,Ntn4,Egfr,Jade2,Sema4d,Ptch1,Dbn1,Boc,Robo1,Runx1,Zfp521,Csf1r,Fcgr2b,Myoc,Lrp4,Wnt2b,Sfrp1,Mmp2,Trappc4,Nckap1l,Gdpd5,Hey1,Gdf7,Ptprf,Lrp1,Hand2,Nbl1,Dclk1,Plxnb2,Tmem132e,Slc25a46,Egflam,Gldn,Lrtm1,Flrt2,Gas1,Cdh11,Ctnnd2,Tmeff2,Lama2,Hsp90aa1,Nfasc,Scn1b,Sema3b,Fmn1,Slc4a10,Camk2a,Sox4,Adora2a,Ephb2,Gas7,Cfh,Epb4.1l3,Plxna4,Sgk1,Gprin1,Dact1,Apod,Reln,Slit2,Matn2,Plxna1,Apoe,…	Pdgfb,Plxna3,Cd44,Ntn4,Egfr,Jade2,Sema4d,Ptch1,Dbn1,Boc,Robo1,Runx1,Zfp521,Csf1r,Fcgr2b,Myoc,Lrp4,Wnt2b,Sfrp1,Mmp2,Trappc4,Nckap1l,Gdpd5,Hey1,Gdf7,Ptprf,Lrp1,Hand2,Nbl1,Dclk1,Plxnb2,Tmem132e,Slc25a46,Egflam,Gldn,Lrtm1,Flrt2,Gas1,Cdh11,Ctnnd2,Tmeff2,Lama2,Hsp90aa1,Nfasc,Scn1b,Sema3b,Fmn1,Slc4a10,Camk2a,Sox4,Adora2a,Ephb2,Gas7,Cfh,Epb41l3,Plxna4,Sgk1,Gprin1,Dact1,Apod,Reln,Slit2,Matn2,Plxna1,Apoe,P…
GO:0032990	cell part morphogenesis	44	522	2.06e-09	Plxna3,Egfr,Jade2,Sema4d,Ptch1,Dbn1,Boc,Robo1,Csf1r,Lrp4,Nckap1l,Gdf7,Lrp1,Nbl1,Dclk1,Plxnb2,Slc25a46,Egflam,Lrtm1,Flrt2,Gas1,Cdh11,Ctnnd2,Tmeff2,Lama2,Hsp90aa1,Nfasc,Scn1b,Sema3b,Fmn1,Camk2a,Adora2a,Ephb2,Gas7,Epb4.1l3,Plxna4,Sgk1,Dact1,Reln,Slit2,Pid1,Matn2,Plxna1,Tmem108	Plxna3,Egfr,Jade2,Sema4d,Ptch1,Dbn1,Boc,Robo1,Csf1r,Lrp4,Nckap1l,Gdf7,Lrp1,Nbl1,Dclk1,Plxnb2,Slc25a46,Egflam,Lrtm1,Flrt2,Gas1,Cdh11,Ctnnd2,Tmeff2,Lama2,Hsp90aa1,Nfasc,Scn1b,Sema3b,Fmn1,Camk2a,Adora2a,Ephb2,Gas7,Epb41l3,Plxna4,Sgk1,Dact1,Reln,Slit2,Pid1,Matn2,Plxna1,Tmem108
GO:0030155	regulation of cell adhesion	52	705	2.69e-09	Itgb2,Col1a1,Plxna3,Cd44,Nid1,C1qtnf1,Tnfaip3,Vsir,Sema4d,Dbn1,Angpt1,Runx1,Smoc2,Sele,Myoc,Gsn,Pdpn,Mmp2,Nckap1l,Col16a1,H2-DMa,Prex1,Lrp1,Fbln2,Dact2,Plxnb2,Itga2,Fbln1,Egflam,Gpr4,Tgfbr2,Ptafr,Icam1,Myo1f,Mmp14,Lama2,Hsp90aa1,Cd74,Ccdc80,Bst1,Sirpa,Fmn1,Sox4,Adora2a,Cd300a,Ephb6,Plxna4,Spock2,Syk,Apod,Selp,Plxna1	Itgb2,Col1a1,Plxna3,Cd44,Nid1,C1qtnf1,Tnfaip3,Vsir,Sema4d,Dbn1,Angpt1,Runx1,Smoc2,Sele,Myoc,Gsn,Pdpn,Mmp2,Nckap1l,Col16a1,H2-DMa,Prex1,Lrp1,Fbln2,Dact2,Plxnb2,Itga2,Fbln1,Egflam,Gpr4,Tgfbr2,Ptafr,Icam1,Myo1f,Mmp14,Lama2,Hsp90aa1,Cd74,Ccdc80,Bst1,Sirpa,Fmn1,Sox4,Adora2a,Cd300a,Ephb6,Plxna4,Spock2,Syk,Apod,Selp,Plxna1
GO:0022008	neurogenesis	93	1784	3.44e-09	Pdgfb,Serpinf1,Ace,Plxna3,Cd44,Celsr1,Ntn4,Egfr,Pex13,Jade2,Kremen1,Efemp1,Sema4d,Ptch1,Dbn1,Hexb,Boc,Robo1,Runx1,Zfp521,Csf1r,Fcgr2b,Myoc,Olfm1,Gsn,Lrp4,Wnt2b,Tlr2,Tnfrsf1b,Hgf,Sfrp1,Mmp2,Dixdc1,Trappc4,Nckap1l,Gdpd5,Camk1d,Prex1,Igsf10,Hey1,Gdf7,Ptprf,Lrp1,Hand2,Nbl1,Dclk1,Plxnb2,Tmem132e,Lpar1,Slc25a46,Egflam,Gldn,Fzd1,Lrtm1,Flrt2,Gdf6,Cx3cr1,Gas1,Itgam,Cdh11,Ctnnd2,Tmeff2,Col3a1,Mmp14,Lama2,H…	Pdgfb,Serpinf1,Ace,Plxna3,Cd44,Celsr1,Ntn4,Egfr,Pex13,Jade2,Kremen1,Efemp1,Sema4d,Ptch1,Dbn1,Hexb,Boc,Robo1,Runx1,Zfp521,Csf1r,Fcgr2b,Myoc,Olfm1,Gsn,Lrp4,Wnt2b,Tlr2,Tnfrsf1b,Hgf,Sfrp1,Mmp2,Dixdc1,Trappc4,Nckap1l,Gdpd5,Camk1d,Prex1,Igsf10,Hey1,Gdf7,Ptprf,Lrp1,Hand2,Nbl1,Dclk1,Plxnb2,Tmem132e,Lpar1,Slc25a46,Egflam,Gldn,Fzd1,Lrtm1,Flrt2,Gdf6,Cx3cr1,Gas1,Itgam,Cdh11,Ctnnd2,Tmeff2,Col3a1,Mmp14,Lama2,H…
GO:0048699	generation of neurons	88	1660	5.79e-09	Pdgfb,Serpinf1,Ace,Plxna3,Cd44,Celsr1,Ntn4,Egfr,Pex13,Jade2,Kremen1,Efemp1,Sema4d,Ptch1,Dbn1,Boc,Robo1,Runx1,Zfp521,Csf1r,Fcgr2b,Myoc,Olfm1,Lrp4,Wnt2b,Tlr2,Tnfrsf1b,Hgf,Sfrp1,Mmp2,Dixdc1,Trappc4,Nckap1l,Gdpd5,Camk1d,Prex1,Igsf10,Hey1,Gdf7,Ptprf,Lrp1,Hand2,Nbl1,Dclk1,Plxnb2,Tmem132e,Lpar1,Slc25a46,Egflam,Gldn,Fzd1,Lrtm1,Flrt2,Gdf6,Cx3cr1,Gas1,Cdh11,Ctnnd2,Tmeff2,Col3a1,Lama2,Hsp90aa1,Nfasc,Scn1b,S…	Pdgfb,Serpinf1,Ace,Plxna3,Cd44,Celsr1,Ntn4,Egfr,Pex13,Jade2,Kremen1,Efemp1,Sema4d,Ptch1,Dbn1,Boc,Robo1,Runx1,Zfp521,Csf1r,Fcgr2b,Myoc,Olfm1,Lrp4,Wnt2b,Tlr2,Tnfrsf1b,Hgf,Sfrp1,Mmp2,Dixdc1,Trappc4,Nckap1l,Gdpd5,Camk1d,Prex1,Igsf10,Hey1,Gdf7,Ptprf,Lrp1,Hand2,Nbl1,Dclk1,Plxnb2,Tmem132e,Lpar1,Slc25a46,Egflam,Gldn,Fzd1,Lrtm1,Flrt2,Gdf6,Cx3cr1,Gas1,Cdh11,Ctnnd2,Tmeff2,Col3a1,Lama2,Hsp90aa1,Nfasc,Scn1b,S…
GO:0051246	regulation of protein metabolic process	126	2799	6.29e-09	Itgb2,Mcts1,Pdgfb,Serpinf1,Chordc1,Ace,Spi1,Cd44,Lrrk1,Pcolce2,Ncf1,C1qtnf1,Igfbp4,Tnfaip3,Vsir,Egfr,Fgf18,Ube2b,Pik3r5,Lgmn,Sema4d,Angpt1,Robo1,Igfbp6,Serping1,Abcg1,Csf1r,Clec3b,Slc11a1,Igfbp5,Gpr39,Fcgr2b,Myoc,Olfm1,Gsn,Fbn1,Lrp4,Ccnl1,Il6ra,Tlr2,F3,Tnfrsf1b,Hgf,Fgr,Pcolce,Mug1,Timp4,Pzp,Ctsc,Plat,Sfrp1,Dixdc1,Nckap1l,Gdf7,Mgat5,Atp13a2,Spon1,Rmnd1,Bace2,Lrp1,Inhbb,Hand2,Plcl2,Ptpn13,Plxnb2,Lp…	Itgb2,Mcts1,Pdgfb,Serpinf1,Chordc1,Ace,Spi1,Cd44,Lrrk1,Pcolce2,Ncf1,C1qtnf1,Igfbp4,Tnfaip3,Vsir,Egfr,Fgf18,Ube2b,Pik3r5,Lgmn,Sema4d,Angpt1,Robo1,Igfbp6,Serping1,Abcg1,Csf1r,Clec3b,Slc11a1,Igfbp5,Gpr39,Fcgr2b,Myoc,Olfm1,Gsn,Fbn1,Lrp4,Ccnl1,Il6ra,Tlr2,F3,Tnfrsf1b,Hgf,Fgr,Pcolce,Mug1,Timp4,Pzp,Ctsc,Plat,Sfrp1,Dixdc1,Nckap1l,Gdf7,Mgat5,Atp13a2,Spon1,Rmnd1,Bace2,Lrp1,Inhbb,Hand2,Plcl2,Ptpn13,Plxnb2,Lp…
GO:0032268	regulation of cellular protein metabolic process	121	2657	8.58e-09	Itgb2,Mcts1,Pdgfb,Serpinf1,Chordc1,Ace,Spi1,Cd44,Lrrk1,Pcolce2,Ncf1,C1qtnf1,Igfbp4,Tnfaip3,Vsir,Egfr,Fgf18,Ube2b,Pik3r5,Lgmn,Sema4d,Angpt1,Robo1,Igfbp6,Serping1,Csf1r,Clec3b,Slc11a1,Igfbp5,Gpr39,Fcgr2b,Myoc,Gsn,Fbn1,Lrp4,Ccnl1,Il6ra,Tlr2,F3,Tnfrsf1b,Hgf,Fgr,Pcolce,Mug1,Timp4,Pzp,Ctsc,Plat,Sfrp1,Dixdc1,Nckap1l,Gdf7,Mgat5,Atp13a2,Spon1,Rmnd1,Lrp1,Inhbb,Hand2,Plcl2,Ptpn13,Plxnb2,Lpar1,S1pr2,Itga2,Fb…	Itgb2,Mcts1,Pdgfb,Serpinf1,Chordc1,Ace,Spi1,Cd44,Lrrk1,Pcolce2,Ncf1,C1qtnf1,Igfbp4,Tnfaip3,Vsir,Egfr,Fgf18,Ube2b,Pik3r5,Lgmn,Sema4d,Angpt1,Robo1,Igfbp6,Serping1,Csf1r,Clec3b,Slc11a1,Igfbp5,Gpr39,Fcgr2b,Myoc,Gsn,Fbn1,Lrp4,Ccnl1,Il6ra,Tlr2,F3,Tnfrsf1b,Hgf,Fgr,Pcolce,Mug1,Timp4,Pzp,Ctsc,Plat,Sfrp1,Dixdc1,Nckap1l,Gdf7,Mgat5,Atp13a2,Spon1,Rmnd1,Lrp1,Inhbb,Hand2,Plcl2,Ptpn13,Plxnb2,Lpar1,S1pr2,Itga2,Fb…
GO:0030030	cell projection organization	67	1124	1.86e-08	Pdgfb,Plxna3,Cd44,Egfr,Jade2,Ube2b,Lgmn,Sema4d,Ptch1,Dbn1,Boc,Robo1,Csf1r,Fcgr2b,Myoc,Gsn,Lrp4,Pdpn,Mmp2,Trappc4,Nckap1l,Gdpd5,Hey1,Gdf7,Ptprf,Lrp1,Nbl1,Cc2d2a,Dclk1,Plxnb2,Lpar1,Slc25a46,S1pr2,Egflam,Gldn,Lrtm1,Flrt2,Gas1,Cdh11,Ctnnd2,Tmeff2,Lama2,Hsp90aa1,Nfasc,Scn1b,P2rx7,Sema3b,Fmn1,Camk2a,Adora2a,Ephb2,Itgb4,Gas7,Mkks,Epb4.1l3,Capg,Plxna4,Sgk1,Gprin1,Dact1,Apod,Reln,Slit2,Matn2,Plxna1,Apoe,T…	Pdgfb,Plxna3,Cd44,Egfr,Jade2,Ube2b,Lgmn,Sema4d,Ptch1,Dbn1,Boc,Robo1,Csf1r,Fcgr2b,Myoc,Gsn,Lrp4,Pdpn,Mmp2,Trappc4,Nckap1l,Gdpd5,Hey1,Gdf7,Ptprf,Lrp1,Nbl1,Cc2d2a,Dclk1,Plxnb2,Lpar1,Slc25a46,S1pr2,Egflam,Gldn,Lrtm1,Flrt2,Gas1,Cdh11,Ctnnd2,Tmeff2,Lama2,Hsp90aa1,Nfasc,Scn1b,P2rx7,Sema3b,Fmn1,Camk2a,Adora2a,Ephb2,Itgb4,Gas7,Mkks,Epb41l3,Capg,Plxna4,Sgk1,Gprin1,Dact1,Apod,Reln,Slit2,Matn2,Plxna1,Apoe,Tm…
GO:0120036	plasma membrane bounded cell projection organization	65	1072	1.86e-08	Plxna3,Cd44,Egfr,Jade2,Ube2b,Lgmn,Sema4d,Ptch1,Dbn1,Boc,Robo1,Csf1r,Fcgr2b,Myoc,Gsn,Lrp4,Pdpn,Mmp2,Trappc4,Nckap1l,Gdpd5,Hey1,Gdf7,Ptprf,Lrp1,Nbl1,Cc2d2a,Dclk1,Plxnb2,Lpar1,Slc25a46,S1pr2,Egflam,Gldn,Lrtm1,Flrt2,Gas1,Cdh11,Ctnnd2,Tmeff2,Lama2,Hsp90aa1,Nfasc,Scn1b,P2rx7,Sema3b,Fmn1,Camk2a,Adora2a,Ephb2,Itgb4,Gas7,Mkks,Epb4.1l3,Plxna4,Sgk1,Gprin1,Dact1,Apod,Reln,Slit2,Matn2,Plxna1,Apoe,Tmem108	Plxna3,Cd44,Egfr,Jade2,Ube2b,Lgmn,Sema4d,Ptch1,Dbn1,Boc,Robo1,Csf1r,Fcgr2b,Myoc,Gsn,Lrp4,Pdpn,Mmp2,Trappc4,Nckap1l,Gdpd5,Hey1,Gdf7,Ptprf,Lrp1,Nbl1,Cc2d2a,Dclk1,Plxnb2,Lpar1,Slc25a46,S1pr2,Egflam,Gldn,Lrtm1,Flrt2,Gas1,Cdh11,Ctnnd2,Tmeff2,Lama2,Hsp90aa1,Nfasc,Scn1b,P2rx7,Sema3b,Fmn1,Camk2a,Adora2a,Ephb2,Itgb4,Gas7,Mkks,Epb41l3,Plxna4,Sgk1,Gprin1,Dact1,Apod,Reln,Slit2,Matn2,Plxna1,Apoe,Tmem108
GO:0001932	regulation of protein phosphorylation	79	1449	1.9e-08	Itgb2,Pdgfb,Chordc1,Ace,Cd44,Lrrk1,Ncf1,C1qtnf1,Igfbp4,Tnfaip3,Egfr,Fgf18,Ube2b,Pik3r5,Sema4d,Angpt1,Robo1,Igfbp6,Csf1r,Slc11a1,Gpr39,Fcgr2b,Myoc,Fbn1,Lrp4,Ccnl1,Il6ra,Tlr2,Hgf,Fgr,Sfrp1,Dixdc1,Nckap1l,Gdf7,Lrp1,Inhbb,Hand2,Plcl2,Ptpn13,Plxnb2,Lpar1,S1pr2,Fbln1,Ppp1r15b,Fzd1,Tcim,Socs3,Tgfbr2,Gdf6,Ffar4,Cx3cr1,Smpd3,Tmem119,Tlr9,Icam1,Hsp90aa1,Cd74,Arrb1,P2rx7,Bst1,Sirpa,Adora2a,Ephb2,Cd300a,C1qt…	Itgb2,Pdgfb,Chordc1,Ace,Cd44,Lrrk1,Ncf1,C1qtnf1,Igfbp4,Tnfaip3,Egfr,Fgf18,Ube2b,Pik3r5,Sema4d,Angpt1,Robo1,Igfbp6,Csf1r,Slc11a1,Gpr39,Fcgr2b,Myoc,Fbn1,Lrp4,Ccnl1,Il6ra,Tlr2,Hgf,Fgr,Sfrp1,Dixdc1,Nckap1l,Gdf7,Lrp1,Inhbb,Hand2,Plcl2,Ptpn13,Plxnb2,Lpar1,S1pr2,Fbln1,Ppp1r15b,Fzd1,1810011O10Rik,Socs3,Tgfbr2,Gdf6,Ffar4,Cx3cr1,Smpd3,Tmem119,Tlr9,Icam1,Hsp90aa1,Cd74,Arrb1,P2rx7,Bst1,Sirpa,Adora2a,Ephb2,Cd…
GO:0048646	anatomical structure formation involved in morphogenesis	60	952	2.47e-08	Col1a1,Ace,Cd44,Aldh1a3,Celsr1,Cd34,Tbx3,Fgf18,Ptch1,Loxl2,Angpt1,Robo1,Rbp4,Olfm1,Tlr2,Pdpn,Sfrp1,Mmp2,Tgfbi,Hey1,Gdf7,Thsd7a,Hpse,Hand2,Cc2d2a,Snai1,Zfpm2,Plxnb2,Slc25a46,Itga2,Fzd1,Gpr4,Tgfbr2,Smpd3,Col8a2,Col12a1,Mfap2,Nrap,Sox7,Mmp14,Myoz1,Nfasc,Fmn1,Ptgfrn,Tnfaip2,Sox4,Ephb2,Csf3r,Itgb4,Anpep,Cfh,Epb4.1l3,Syk,Cdon,Ccbe1,Reln,Pdgfra,Slit2,Tifab,Prox1	Col1a1,Ace,Cd44,Aldh1a3,Celsr1,Cd34,Tbx3,Fgf18,Ptch1,Loxl2,Angpt1,Robo1,Rbp4,Olfm1,Tlr2,Pdpn,Sfrp1,Mmp2,Tgfbi,Hey1,Gdf7,Thsd7a,Hpse,Hand2,Cc2d2a,Snai1,Zfpm2,Plxnb2,Slc25a46,Itga2,Fzd1,Gpr4,Tgfbr2,Smpd3,Col8a2,Col12a1,Mfap2,Nrap,Sox7,Mmp14,Myoz1,Nfasc,Fmn1,Ptgfrn,Tnfaip2,Sox4,Ephb2,Csf3r,Itgb4,Anpep,Cfh,Epb41l3,Syk,Cdon,Ccbe1,Reln,Pdgfra,Slit2,Tifab,Prox1
GO:0019220	regulation of phosphate metabolic process	90	1776	2.92e-08	Itgb2,Pdgfb,Chordc1,Ace,Cd44,Actn3,Lrrk1,Ncf1,C1qtnf1,Igfbp4,Tnfaip3,Egfr,Fgf18,Ube2b,Pik3r5,Sema4d,Angpt1,Robo1,Igfbp6,Csf1r,Slc11a1,Gpr39,Fcgr2b,Myoc,Fbn1,Lrp4,Ccnl1,Il6ra,Tlr2,Hgf,Fgr,Sfrp1,Dixdc1,Nckap1l,Gdf7,Mgat5,Lrp1,Inhbb,Hand2,Plcl2,Ptpn13,Slc2a6,Ptges3,Plxnb2,Lpar1,S1pr2,Itga2,Fbln1,Ppp1r15b,Fzd1,Tcim,Socs3,Tgfbr2,Gdf6,Ffar4,Adcyap1r1,Cx3cr1,Smpd3,Tmem119,Ptafr,Pirb,Tlr9,Icam1,Myoz1,Hsp…	Itgb2,Pdgfb,Chordc1,Ace,Cd44,Actn3,Lrrk1,Ncf1,C1qtnf1,Igfbp4,Tnfaip3,Egfr,Fgf18,Ube2b,Pik3r5,Sema4d,Angpt1,Robo1,Igfbp6,Csf1r,Slc11a1,Gpr39,Fcgr2b,Myoc,Fbn1,Lrp4,Ccnl1,Il6ra,Tlr2,Hgf,Fgr,Sfrp1,Dixdc1,Nckap1l,Gdf7,Mgat5,Lrp1,Inhbb,Hand2,Plcl2,Ptpn13,Slc2a6,Ptges3,Plxnb2,Lpar1,S1pr2,Itga2,Fbln1,Ppp1r15b,Fzd1,1810011O10Rik,Socs3,Tgfbr2,Gdf6,Ffar4,Adcyap1r1,Cx3cr1,Smpd3,Tmem119,Ptafr,Pirb,Tlr9,Icam1,…
GO:0042325	regulation of phosphorylation	83	1591	4.46e-08	Itgb2,Pdgfb,Chordc1,Ace,Cd44,Actn3,Lrrk1,Ncf1,C1qtnf1,Igfbp4,Tnfaip3,Egfr,Fgf18,Ube2b,Pik3r5,Sema4d,Angpt1,Robo1,Igfbp6,Csf1r,Slc11a1,Gpr39,Fcgr2b,Myoc,Fbn1,Lrp4,Ccnl1,Il6ra,Tlr2,Hgf,Fgr,Sfrp1,Dixdc1,Nckap1l,Gdf7,Lrp1,Inhbb,Hand2,Plcl2,Ptpn13,Slc2a6,Ptges3,Plxnb2,Lpar1,S1pr2,Fbln1,Ppp1r15b,Fzd1,Tcim,Socs3,Tgfbr2,Gdf6,Ffar4,Cx3cr1,Smpd3,Tmem119,Tlr9,Icam1,Hsp90aa1,Cd74,Arrb1,P2rx7,Bst1,Sirpa,Adora…	Itgb2,Pdgfb,Chordc1,Ace,Cd44,Actn3,Lrrk1,Ncf1,C1qtnf1,Igfbp4,Tnfaip3,Egfr,Fgf18,Ube2b,Pik3r5,Sema4d,Angpt1,Robo1,Igfbp6,Csf1r,Slc11a1,Gpr39,Fcgr2b,Myoc,Fbn1,Lrp4,Ccnl1,Il6ra,Tlr2,Hgf,Fgr,Sfrp1,Dixdc1,Nckap1l,Gdf7,Lrp1,Inhbb,Hand2,Plcl2,Ptpn13,Slc2a6,Ptges3,Plxnb2,Lpar1,S1pr2,Fbln1,Ppp1r15b,Fzd1,1810011O10Rik,Socs3,Tgfbr2,Gdf6,Ffar4,Cx3cr1,Smpd3,Tmem119,Tlr9,Icam1,Hsp90aa1,Cd74,Arrb1,P2rx7,Bst1,Si…
GO:0009607	response to biotic stimulus	68	1178	4.52e-08	Ace,Hck,Irf5,Saa3,Cybb,Ncf1,Lbp,Mapkapk2,Cxcl16,Tnfaip3,Adamts5,Serping1,Cfb,C2,Csf1r,Padi4,Slc11a1,Cd55,Fcgr2b,Mrc1,Gsn,Tlr2,Tnfrsf1b,Fgr,Timp4,Was,Cotl1,Mlh1,C1qc,C1qb,Stab1,Srpx,Dclk1,Ssc5d,Ppp1r15b,Trim56,C1ra,Cx3cr1,Gpc3,Rab7b,Pld4,Ly9,C4b,Ptafr,Cd300lb,Tlr9,Myo1f,Masp1,Lyz2,Ccdc80,P2rx7,Sirpa,Dcn,Pik3cd,Cd68,Cfh,Clec7a,Mpeg1,Cxcl9,Capg,Pld3,Syk,Wdfy4,Ptgir,Unc93b1,C1s1,G3bp2,Ccl21c	Ace,Hck,Irf5,Saa3,Cybb,Ncf1,Lbp,Mapkapk2,Cxcl16,Tnfaip3,Adamts5,Serping1,Cfb,C2,Csf1r,Padi4,Slc11a1,Cd55,Fcgr2b,Mrc1,Gsn,Tlr2,Tnfrsf1b,Fgr,Timp4,Was,Cotl1,Mlh1,C1qc,C1qb,Stab1,Srpx,Dclk1,Ssc5d,Ppp1r15b,Trim56,C1ra,Cx3cr1,Gpc3,Rab7b,Pld4,Ly9,C4b,Ptafr,Cd300lb,Tlr9,Myo1f,Masp1,Lyz2,Ccdc80,P2rx7,Sirpa,Dcn,Pik3cd,Cd68,Cfh,Clec7a,Mpeg1,Cxcl9,Capg,Pld3,Syk,Wdfy4,Ptgir,Unc93b1,C1s1,G3bp2,Ccl21c
GO:0032270	positive regulation of cellular protein metabolic process	83	1600	5.61e-08	Pdgfb,Ace,Cd44,Lrrk1,Pcolce2,Ncf1,C1qtnf1,Igfbp4,Tnfaip3,Vsir,Egfr,Fgf18,Pik3r5,Lgmn,Sema4d,Angpt1,Robo1,Igfbp6,Csf1r,Clec3b,Slc11a1,Gpr39,Fcgr2b,Gsn,Fbn1,Lrp4,Il6ra,Tlr2,F3,Tnfrsf1b,Hgf,Pcolce,Ctsc,Dixdc1,Nckap1l,Gdf7,Spon1,Rmnd1,Lrp1,Inhbb,Hand2,Plxnb2,Lpar1,S1pr2,Itga2,Fbln1,Ppp1r15b,Fzd1,Tcim,Trmt10c,Tgfbr2,Gdf6,Ffar4,Cx3cr1,Tmem119,Ptafr,Pirb,Sox7,Tlr9,Icam1,Mmp14,Sumo1,Cd300lh,Hsp90aa1,Cd74…	Pdgfb,Ace,Cd44,Lrrk1,Pcolce2,Ncf1,C1qtnf1,Igfbp4,Tnfaip3,Vsir,Egfr,Fgf18,Pik3r5,Lgmn,Sema4d,Angpt1,Robo1,Igfbp6,Csf1r,Clec3b,Slc11a1,Gpr39,Fcgr2b,Gsn,Fbn1,Lrp4,Il6ra,Tlr2,F3,Tnfrsf1b,Hgf,Pcolce,Ctsc,Dixdc1,Nckap1l,Gdf7,Spon1,Rmnd1,Lrp1,Inhbb,Hand2,Plxnb2,Lpar1,S1pr2,Itga2,Fbln1,Ppp1r15b,Fzd1,1810011O10Rik,Trmt10c,Tgfbr2,Gdf6,Ffar4,Cx3cr1,Tmem119,Ptafr,Pirb,Sox7,Tlr9,Icam1,Mmp14,Sumo1,Cd300ld3,Hsp…
GO:0048523	negative regulation of cellular process	179	4672	5.61e-08	Pdgfb,Serpinf1,Col1a1,Chordc1,Ace,Spi1,Hck,Plxna3,Cd44,Actn3,Cacybp,Lrrk1,Cd34,Mapkapk2,C1qtnf1,Tbx3,Tnfaip3,Enpp3,Vsir,Egfr,Ube2b,Kremen1,Efemp1,Cygb,Fam101b,Sptb,Lgmn,Sema4d,Ptch1,Dbn1,Mterfd1,Loxl2,Angpt1,Robo1,Runx1,Serping1,March5,Abcg1,Csf1r,Rbp4,Wdr73,Slc11a1,Igfbp5,Dpt,Fcgr2b,Myoc,Olfm1,Gsn,Fbn1,Lrp4,Tlr2,Ndufaf4,Pdpn,Tnfrsf1b,Hgf,Fgr,Alb,Mug1,Timp4,Pzp,Ctsc,Tyrobp,Nucb2,Was,Plat,Sfrp1,Mm…	Pdgfb,Serpinf1,Col1a1,Chordc1,Ace,Spi1,Hck,Plxna3,Cd44,Actn3,Cacybp,Lrrk1,Cd34,Mapkapk2,C1qtnf1,Tbx3,Tnfaip3,Enpp3,Vsir,Egfr,Ube2b,Kremen1,Efemp1,Cygb,Fam101b,Sptb,Lgmn,Sema4d,Ptch1,Dbn1,Mterf3,Loxl2,Angpt1,Robo1,Runx1,Serping1,March5,Abcg1,Csf1r,Rbp4,Wdr73,Slc11a1,Igfbp5,Dpt,Fcgr2b,Myoc,Olfm1,Gsn,Fbn1,Lrp4,Tlr2,Ndufaf4,Pdpn,Tnfrsf1b,Hgf,Fgr,Alb,Mug1,Timp4,Pzp,Ctsc,Tyrobp,Nucb2,Was,Plat,Sfrp1,Mmp…
GO:0009611	response to wounding	34	372	6.09e-08	Pdgfb,Col1a1,Cd44,Celsr1,Cd34,Tnfaip3,Egfr,Serping1,Slc11a1,Entpd2,F3,Pdpn,Tyrobp,Mmp2,Ppl,Hpse,Inhbb,Itga2,Fbln1,Gpr4,Tgfbr2,Tmeff2,Col3a1,Dcn,Itgb4,Sulf2,Cfh,Vwf,Klkb1,Lcp1,Mmrn1,Apod,Pdgfra,Matn2	Pdgfb,Col1a1,Cd44,Celsr1,Cd34,Tnfaip3,Egfr,Serping1,Slc11a1,Entpd2,F3,Pdpn,Tyrobp,Mmp2,Ppl,Hpse,Inhbb,Itga2,Fbln1,Gpr4,Tgfbr2,Tmeff2,Col3a1,Dcn,Itgb4,Sulf2,Cfh,Vwf,Klkb1,Lcp1,Mmrn1,Apod,Pdgfra,Matn2
GO:0071310	cellular response to organic substance	96	1987	6.86e-08	Pdgfb,Serpinf1,Col1a1,Spi1,Irf5,Cd44,Saa3,Cacybp,Cybb,Pcolce2,Lbp,Mapkapk2,Cxcl16,Tnfaip3,Vsir,Egfr,Fgf18,Gfpt2,Lgmn,Ptch1,Dbn1,Sdf2l1,Runx1,Csf1r,Igfbp5,Fcgr2b,Mrc1,Gsn,Entpd2,Fbn1,Il6ra,Tlr2,F3,Tnfrsf1b,Hgf,Nsg1,Col1a2,Pcolce,Was,Sfrp1,Mmp2,Mmp3,Plvap,Col16a1,Gdf7,Chchd4,Lrp1,Inhbb,Ackr2,Ptges3,Nrip1,Lpar1,Itga2,Adamts12,Socs3,Flrt2,Tgfbr2,Gdf6,Cx3cr1,Rab7b,Zfand6,Smpd3,Ptafr,Cd300lb,Pirb,Tlr9,…	Pdgfb,Serpinf1,Col1a1,Spi1,Irf5,Cd44,Saa3,Cacybp,Cybb,Pcolce2,Lbp,Mapkapk2,Cxcl16,Tnfaip3,Vsir,Egfr,Fgf18,Gfpt2,Lgmn,Ptch1,Dbn1,Sdf2l1,Runx1,Csf1r,Igfbp5,Fcgr2b,Mrc1,Gsn,Entpd2,Fbn1,Il6ra,Tlr2,F3,Tnfrsf1b,Hgf,Nsg1,Col1a2,Pcolce,Was,Sfrp1,Mmp2,Mmp3,Plvap,Col16a1,Gdf7,Chchd4,Lrp1,Inhbb,Ackr2,Ptges3,Nrip1,Lpar1,Itga2,Adamts12,Socs3,Flrt2,Tgfbr2,Gdf6,Cx3cr1,Rab7b,Zfand6,Smpd3,Ptafr,Cd300lb,Pirb,Tlr9,…
GO:0002443	leukocyte mediated immunity	23	173	7.25e-08	Ace,Ncf1,Serping1,C2,Slc11a1,Cd55,Fcgr2b,Ctsc,Mlh1,C1qc,H2-DMa,C1qb,C1ra,C4b,Cd300lb,Pirb,Icam1,Myo1f,Cd74,Cd300a,Pou2f2,Ephb6,C1s1	Ace,Ncf1,Serping1,C2,Slc11a1,Cd55,Fcgr2b,Ctsc,Mlh1,C1qc,H2-DMa,C1qb,C1ra,C4b,Cd300lb,Pirb,Icam1,Myo1f,Cd74,Cd300a,Pou2f2,Ephb6,C1s1
GO:0050865	regulation of cell activation	43	569	7.25e-08	Itgb2,Pdgfb,Cd44,Lbp,C1qtnf1,Tnfaip3,Enpp3,Vsir,Cygb,Dgat1,Runx1,Fcgr2b,Gsn,Pdpn,Tnfrsf1b,Fgr,Ctsc,Tyrobp,Sfrp1,Mlh1,Nckap1l,H2-DMa,Tgfbr2,Itgam,Ptafr,Cd300lb,Nfatc2,Tlr9,Mmp14,Hsp90aa1,Cd74,Bst1,Sirpa,Sox4,Adora2a,Cd300a,Nfam1,Clec7a,Ephb6,Syk,Selp,Pdgfra,Apoe	Itgb2,Pdgfb,Cd44,Lbp,C1qtnf1,Tnfaip3,Enpp3,Vsir,Cygb,Dgat1,Runx1,Fcgr2b,Gsn,Pdpn,Tnfrsf1b,Fgr,Ctsc,Tyrobp,Sfrp1,Mlh1,Nckap1l,H2-DMa,Tgfbr2,Itgam,Ptafr,Cd300lb,Nfatc2,Tlr9,Mmp14,Hsp90aa1,Cd74,Bst1,Sirpa,Sox4,Adora2a,Cd300a,Nfam1,Clec7a,Ephb6,Syk,Selp,Pdgfra,Apoe
GO:0007399	nervous system development	108	2358	8.05e-08	Pdgfb,Serpinf1,Ace,Plxna3,Cd44,Aldh1a3,Celsr1,Tbx3,Ntn4,Egfr,Fgf18,Pex13,Jade2,Kremen1,Efemp1,Sema4d,Ptch1,Dbn1,Hexb,Boc,Robo1,Runx1,Zfp521,Csf1r,Fcgr2b,Myoc,Olfm1,Gsn,Lrp4,Wnt2b,Tlr2,Tnfrsf1b,Hgf,Timp4,Tyrobp,Sfrp1,Mmp2,Dixdc1,Trappc4,Nckap1l,Gdpd5,Camk1d,Prex1,Igsf10,Hey1,Gdf7,Ptprf,Lgi2,Lrp1,Hand2,Nbl1,Cc2d2a,Dclk1,Plxnb2,Tmem132e,Lpar1,Slc25a46,Egflam,Gldn,Fzd1,Lrtm1,Flrt2,Tgfbr2,Gdf6,Cx3cr1,…	Pdgfb,Serpinf1,Ace,Plxna3,Cd44,Aldh1a3,Celsr1,Tbx3,Ntn4,Egfr,Fgf18,Pex13,Jade2,Kremen1,Efemp1,Sema4d,Ptch1,Dbn1,Hexb,Boc,Robo1,Runx1,Zfp521,Csf1r,Fcgr2b,Myoc,Olfm1,Gsn,Lrp4,Wnt2b,Tlr2,Tnfrsf1b,Hgf,Timp4,Tyrobp,Sfrp1,Mmp2,Dixdc1,Trappc4,Nckap1l,Gdpd5,Camk1d,Prex1,Igsf10,Hey1,Gdf7,Ptprf,Lgi2,Lrp1,Hand2,Nbl1,Cc2d2a,Dclk1,Plxnb2,Tmem132e,Lpar1,Slc25a46,Egflam,Gldn,Fzd1,Lrtm1,Flrt2,Tgfbr2,Gdf6,Cx3cr1,…
GO:0016043	cellular component organization	181	4769	8.33e-08	Itgb2,Mcts1,Pdgfb,Col1a1,Chordc1,Spi1,Tmed5,Plxna3,Cd44,Nid1,Aldh1a3,Cd34,Tnfaip3,Ntn4,Egfr,Pex13,Jade2,Ube2b,Fam101b,Sptb,Lgmn,Sema4d,Ptch1,Dbn1,Mterfd1,Hexb,Scara5,Loxl2,Angpt1,Dgat1,Boc,Robo1,Smoc2,Abcg1,Clip4,Csf1r,Padi4,Wdr73,Dpt,Fcgr2b,Myoc,Olfm1,Gsn,Lrp4,Tlr2,Ndufaf4,Pdpn,Mrpl20,Nsg1,Col1a2,Tyrobp,Atp2a1,Was,Hccs,Sfrp1,Mmp2,Cotl1,Mmp3,Trappc4,Mlh1,Nckap1l,Col16a1,Gdpd5,C1qc,H2-DMa,Prex1,Tg…	Itgb2,Mcts1,Pdgfb,Col1a1,Chordc1,Spi1,Tmed5,Plxna3,Cd44,Nid1,Aldh1a3,Cd34,Tnfaip3,Ntn4,Egfr,Pex13,Jade2,Ube2b,Fam101b,Sptb,Lgmn,Sema4d,Ptch1,Dbn1,Mterf3,Hexb,Scara5,Loxl2,Angpt1,Dgat1,Boc,Robo1,Smoc2,Abcg1,Clip4,Csf1r,Padi4,Wdr73,Dpt,Fcgr2b,Myoc,Olfm1,Gsn,Lrp4,Tlr2,Ndufaf4,Pdpn,Mrpl20,Nsg1,Col1a2,Tyrobp,Atp2a1,Was,Hccs,Sfrp1,Mmp2,Cotl1,Mmp3,Trappc4,Mlh1,Nckap1l,Col16a1,Gdpd5,C1qc,H2-DMa,Prex1,Tgf…
GO:0051707	response to other organism	66	1145	8.33e-08	Ace,Hck,Irf5,Saa3,Cybb,Ncf1,Lbp,Mapkapk2,Cxcl16,Tnfaip3,Adamts5,Serping1,Cfb,C2,Csf1r,Padi4,Slc11a1,Cd55,Fcgr2b,Mrc1,Gsn,Tlr2,Tnfrsf1b,Fgr,Timp4,Was,Cotl1,Mlh1,C1qc,C1qb,Stab1,Dclk1,Ssc5d,Trim56,C1ra,Cx3cr1,Gpc3,Rab7b,Pld4,Ly9,C4b,Ptafr,Cd300lb,Tlr9,Myo1f,Masp1,Lyz2,Ccdc80,P2rx7,Sirpa,Dcn,Pik3cd,Cd68,Cfh,Clec7a,Mpeg1,Cxcl9,Capg,Pld3,Syk,Wdfy4,Ptgir,Unc93b1,C1s1,G3bp2,Ccl21c	Ace,Hck,Irf5,Saa3,Cybb,Ncf1,Lbp,Mapkapk2,Cxcl16,Tnfaip3,Adamts5,Serping1,Cfb,C2,Csf1r,Padi4,Slc11a1,Cd55,Fcgr2b,Mrc1,Gsn,Tlr2,Tnfrsf1b,Fgr,Timp4,Was,Cotl1,Mlh1,C1qc,C1qb,Stab1,Dclk1,Ssc5d,Trim56,C1ra,Cx3cr1,Gpc3,Rab7b,Pld4,Ly9,C4b,Ptafr,Cd300lb,Tlr9,Myo1f,Masp1,Lyz2,Ccdc80,P2rx7,Sirpa,Dcn,Pik3cd,Cd68,Cfh,Clec7a,Mpeg1,Cxcl9,Capg,Pld3,Syk,Wdfy4,Ptgir,Unc93b1,C1s1,G3bp2,Ccl21c
GO:0051247	positive regulation of protein metabolic process	85	1675	8.55e-08	Pdgfb,Ace,Cd44,Lrrk1,Pcolce2,Ncf1,C1qtnf1,Igfbp4,Tnfaip3,Vsir,Egfr,Fgf18,Pik3r5,Lgmn,Sema4d,Angpt1,Robo1,Igfbp6,Abcg1,Csf1r,Clec3b,Slc11a1,Gpr39,Fcgr2b,Gsn,Fbn1,Lrp4,Il6ra,Tlr2,F3,Tnfrsf1b,Hgf,Pcolce,Ctsc,Dixdc1,Nckap1l,Gdf7,Spon1,Rmnd1,Lrp1,Inhbb,Hand2,Plxnb2,Lpar1,S1pr2,Itga2,Fbln1,Ppp1r15b,Fzd1,Tcim,Trmt10c,Tgfbr2,Gdf6,Ffar4,Cx3cr1,Gpc3,Tmem119,Ptafr,Pirb,Sox7,Tlr9,Icam1,Mmp14,Sumo1,Cd300lh,Hs…	Pdgfb,Ace,Cd44,Lrrk1,Pcolce2,Ncf1,C1qtnf1,Igfbp4,Tnfaip3,Vsir,Egfr,Fgf18,Pik3r5,Lgmn,Sema4d,Angpt1,Robo1,Igfbp6,Abcg1,Csf1r,Clec3b,Slc11a1,Gpr39,Fcgr2b,Gsn,Fbn1,Lrp4,Il6ra,Tlr2,F3,Tnfrsf1b,Hgf,Pcolce,Ctsc,Dixdc1,Nckap1l,Gdf7,Spon1,Rmnd1,Lrp1,Inhbb,Hand2,Plxnb2,Lpar1,S1pr2,Itga2,Fbln1,Ppp1r15b,Fzd1,1810011O10Rik,Trmt10c,Tgfbr2,Gdf6,Ffar4,Cx3cr1,Gpc3,Tmem119,Ptafr,Pirb,Sox7,Tlr9,Icam1,Mmp14,Sumo1,C…
GO:0050776	regulation of immune response	46	645	9.43e-08	Itgb2,Cd44,Lbp,Tnfaip3,Enpp3,Vsir,Angpt1,Serping1,Cfb,C2,Slc11a1,Cd55,Fcgr2b,Tlr2,Tnfrsf1b,Fgr,Was,Mmp2,Mlh1,Nckap1l,Cmklr1,C1qc,H2-DMa,C1qb,Plcl2,Cd59a,Clec12a,C1ra,Itgam,C4b,Ptafr,Nfatc2,Tlr9,Myo1f,Col3a1,Masp1,Fyb,Cd74,P2rx7,Cd300a,Nfam1,Cfh,Clec7a,Syk,C1s1,Apoe	Itgb2,Cd44,Lbp,Tnfaip3,Enpp3,Vsir,Angpt1,Serping1,Cfb,C2,Slc11a1,Cd55,Fcgr2b,Tlr2,Tnfrsf1b,Fgr,Was,Mmp2,Mlh1,Nckap1l,Cmklr1,C1qc,H2-DMa,C1qb,Plcl2,Cd59a,Clec12a,C1ra,Itgam,C4b,Ptafr,Nfatc2,Tlr9,Myo1f,Col3a1,Masp1,Fyb,Cd74,P2rx7,Cd300a,Nfam1,Cfh,Clec7a,Syk,C1s1,Apoe
GO:0032102	negative regulation of response to external stimulus	33	363	1.15e-07	Pdgfb,Serpinf1,Plxna3,Cd44,Cd34,C1qtnf1,Tnfaip3,Enpp3,Kremen1,Sema4d,Dbn1,Robo1,Serping1,Fcgr2b,Tnfrsf1b,Hgf,Nucb2,Nt5e,Nbl1,Socs3,Ffar4,Cx3cr1,Sirpa,Sema3b,Adora2a,Mkks,C1qtnf3,Slc12a2,Klkb1,Apod,Pdgfra,Slit2,Apoe	Pdgfb,Serpinf1,Plxna3,Cd44,Cd34,C1qtnf1,Tnfaip3,Enpp3,Kremen1,Sema4d,Dbn1,Robo1,Serping1,Fcgr2b,Tnfrsf1b,Hgf,Nucb2,Nt5e,Nbl1,Socs3,Ffar4,Cx3cr1,Sirpa,Sema3b,Adora2a,Mkks,C1qtnf3,Slc12a2,Klkb1,Apod,Pdgfra,Slit2,Apoe
GO:0045937	positive regulation of phosphate metabolic process	66	1159	1.27e-07	Pdgfb,Ace,Cd44,Lrrk1,Ncf1,C1qtnf1,Igfbp4,Egfr,Fgf18,Pik3r5,Sema4d,Angpt1,Robo1,Igfbp6,Csf1r,Slc11a1,Gpr39,Fcgr2b,Fbn1,Lrp4,Il6ra,Tlr2,Hgf,Fgr,Dixdc1,Nckap1l,Gdf7,Lrp1,Inhbb,Hand2,Ptges3,Lpar1,S1pr2,Itga2,Ppp1r15b,Fzd1,Tcim,Tgfbr2,Gdf6,Ffar4,Adcyap1r1,Cx3cr1,Tmem119,Ptafr,Pirb,Tlr9,Icam1,Hsp90aa1,Cd74,Arrb1,P2rx7,Ephb2,Cd300a,C1qtnf3,Clec7a,Ephb6,Syk,Cdon,Reln,Pdgfra,Pid1,Gdf10,Shc2,Apoe,Prox1,Ccl…	Pdgfb,Ace,Cd44,Lrrk1,Ncf1,C1qtnf1,Igfbp4,Egfr,Fgf18,Pik3r5,Sema4d,Angpt1,Robo1,Igfbp6,Csf1r,Slc11a1,Gpr39,Fcgr2b,Fbn1,Lrp4,Il6ra,Tlr2,Hgf,Fgr,Dixdc1,Nckap1l,Gdf7,Lrp1,Inhbb,Hand2,Ptges3,Lpar1,S1pr2,Itga2,Ppp1r15b,Fzd1,1810011O10Rik,Tgfbr2,Gdf6,Ffar4,Adcyap1r1,Cx3cr1,Tmem119,Ptafr,Pirb,Tlr9,Icam1,Hsp90aa1,Cd74,Arrb1,P2rx7,Ephb2,Cd300a,C1qtnf3,Clec7a,Ephb6,Syk,Cdon,Reln,Pdgfra,Pid1,Gdf10,Shc2,Apoe,…
GO:0050727	regulation of inflammatory response	32	347	1.47e-07	Serpinf1,Ace,Cd44,Lbp,Tnfaip3,Enpp3,Egfr,Fcgr2b,Tlr2,Tnfrsf1b,Hgf,Ctsc,Nt5e,Pik3ap1,Itga2,Adamts12,Socs3,Gpr4,Ffar4,Cx3cr1,Pld4,Alox5ap,Tlr9,Bst1,Sirpa,Adora2a,C1qtnf3,Clec7a,Pld3,Apod,Slit2,Apoe	Serpinf1,Ace,Cd44,Lbp,Tnfaip3,Enpp3,Egfr,Fcgr2b,Tlr2,Tnfrsf1b,Hgf,Ctsc,Nt5e,Pik3ap1,Itga2,Adamts12,Socs3,Gpr4,Ffar4,Cx3cr1,Pld4,Alox5ap,Tlr9,Bst1,Sirpa,Adora2a,C1qtnf3,Clec7a,Pld3,Apod,Slit2,Apoe
GO:0001501	skeletal system development	39	500	1.9e-07	Col1a1,Actn3,Lrrk1,Tbx3,Fgf18,Fam101b,Sema4d,Hexb,Runx1,Rbp4,Clec3b,Myoc,Fbn1,Wnt2b,Fgr,Col1a2,Sfrp1,Mmp2,Tgfbi,Hand2,Snai1,Tgfbr2,Gas1,Smpd3,Tmem119,Col12a1,Col3a1,Mmp14,P2rx7,Fmn1,Sox4,Sulf2,Mkks,Col14a1,Pdgfra,Matn2,Tifab,Glg1,Ryr1	Col1a1,Actn3,Lrrk1,Tbx3,Fgf18,Fam101b,Sema4d,Hexb,Runx1,Rbp4,Clec3b,Myoc,Fbn1,Wnt2b,Fgr,Col1a2,Sfrp1,Mmp2,Tgfbi,Hand2,Snai1,Tgfbr2,Gas1,Smpd3,Tmem119,Col12a1,Col3a1,Mmp14,P2rx7,Fmn1,Sox4,Sulf2,Mkks,Col14a1,Pdgfra,Matn2,Tifab,Glg1,Ryr1
GO:0044419	interspecies interaction between organisms	71	1309	1.9e-07	Mcts1,Ace,Hck,Irf5,Saa3,Cybb,Ncf1,Lbp,Mapkapk2,Cxcl16,Tnfaip3,Adamts5,Serping1,Cfb,C2,Csf1r,Padi4,Slc11a1,Cd55,Fcgr2b,Mrc1,Gsn,Siglec1,Tlr2,Tnfrsf1b,Fgr,Timp4,Was,Cotl1,Mlh1,C1qc,C1qb,Stab1,Dclk1,Ssc5d,Trim56,C1ra,Cx3cr1,Gpc3,Rab7b,Pld4,Ly9,C4b,Ptafr,Cd300lb,Tlr9,Icam1,Myo1f,Masp1,Lyz2,Ccdc80,P2rx7,Sirpa,Dcn,Pik3cd,Cd68,Cfh,Clec7a,Mpeg1,Cxcl9,Capg,Pld3,Syk,Wdfy4,Ptgir,Rab9,Unc93b1,C1s1,G3bp2,Apoe…	Mcts1,Ace,Hck,Irf5,Saa3,Cybb,Ncf1,Lbp,Mapkapk2,Cxcl16,Tnfaip3,Adamts5,Serping1,Cfb,C2,Csf1r,Padi4,Slc11a1,Cd55,Fcgr2b,Mrc1,Gsn,Siglec1,Tlr2,Tnfrsf1b,Fgr,Timp4,Was,Cotl1,Mlh1,C1qc,C1qb,Stab1,Dclk1,Ssc5d,Trim56,C1ra,Cx3cr1,Gpc3,Rab7b,Pld4,Ly9,C4b,Ptafr,Cd300lb,Tlr9,Icam1,Myo1f,Masp1,Lyz2,Ccdc80,P2rx7,Sirpa,Dcn,Pik3cd,Cd68,Cfh,Clec7a,Mpeg1,Cxcl9,Capg,Pld3,Syk,Wdfy4,Ptgir,Rab9,Unc93b1,C1s1,G3bp2,Apoe…
GO:0070887	cellular response to chemical stimulus	112	2535	2.36e-07	Itgb2,Pdgfb,Serpinf1,Col1a1,Spi1,Irf5,Cd44,Saa3,Cacybp,Cybb,Pcolce2,Ncf1,Lbp,Mapkapk2,Cxcl16,Tnfaip3,Vsir,Egfr,Fgf18,Gfpt2,Cygb,Lgmn,Ptch1,Dbn1,Sdf2l1,Runx1,Csf1r,Igfbp5,Gpr39,Fcgr2b,Mrc1,Gsn,Entpd2,Fbn1,Il6ra,Tlr2,F3,Tnfrsf1b,Hgf,Nsg1,Col1a2,Pcolce,Was,Sfrp1,Mmp2,Mmp3,Nckap1l,Plvap,Col16a1,Prex1,Gdf7,Atp13a2,Chchd4,Lrp1,Inhbb,Nceh1,Ackr2,Ptges3,Nrip1,Lpar1,Itga2,Adamts12,Ugt1a7c,Socs3,Flrt2,Tgfb…	Itgb2,Pdgfb,Serpinf1,Col1a1,Spi1,Irf5,Cd44,Saa3,Cacybp,Cybb,Pcolce2,Ncf1,Lbp,Mapkapk2,Cxcl16,Tnfaip3,Vsir,Egfr,Fgf18,Gfpt2,Cygb,Lgmn,Ptch1,Dbn1,Sdf2l1,Runx1,Csf1r,Igfbp5,Gpr39,Fcgr2b,Mrc1,Gsn,Entpd2,Fbn1,Il6ra,Tlr2,F3,Tnfrsf1b,Hgf,Nsg1,Col1a2,Pcolce,Was,Sfrp1,Mmp2,Mmp3,Nckap1l,Plvap,Col16a1,Prex1,Gdf7,Atp13a2,Chchd4,Lrp1,Inhbb,Nceh1,Ackr2,Ptges3,Nrip1,Lpar1,Itga2,Adamts12,Ugt1a7c,Socs3,Flrt2,Tgfb…
GO:0009888	tissue development	85	1720	2.64e-07	Pdgfb,Col1a1,Cd44,Cacybp,Aldh1a3,Celsr1,Cd34,Tbx3,Ntn4,Egfr,Fgf18,Fam101b,Sema4d,Ptch1,Loxl2,Angpt1,Robo1,Runx1,Rbp4,Clec3b,Igfbp5,Olfm1,Gsn,Lrp4,Wnt2b,Pdpn,Fgr,Col1a2,Sfrp1,Mmp2,Igsf10,Tgfbi,Hey1,Gdf7,Ppl,Hand2,Svep1,Cc2d2a,Snai1,Zfpm2,Dact2,Plxnb2,Tmem132e,Itga2,Egflam,Fzd1,Socs3,Gpr4,Tgfbr2,Gpc3,Gas1,Smpd3,Tmem119,Col12a1,Nrap,Atrnl1,Sox7,Tmeff2,Icam1,Col3a1,Mmp14,Myoz1,Adamtsl2,Lama2,Sema3b,F…	Pdgfb,Col1a1,Cd44,Cacybp,Aldh1a3,Celsr1,Cd34,Tbx3,Ntn4,Egfr,Fgf18,Fam101b,Sema4d,Ptch1,Loxl2,Angpt1,Robo1,Runx1,Rbp4,Clec3b,Igfbp5,Olfm1,Gsn,Lrp4,Wnt2b,Pdpn,Fgr,Col1a2,Sfrp1,Mmp2,Igsf10,Tgfbi,Hey1,Gdf7,Ppl,Hand2,Svep1,Cc2d2a,Snai1,Zfpm2,Dact2,Plxnb2,Tmem132e,Itga2,Egflam,Fzd1,Socs3,Gpr4,Tgfbr2,Gpc3,Gas1,Smpd3,Tmem119,Col12a1,Nrap,Atrnl1,Sox7,Tmeff2,Icam1,Col3a1,Mmp14,Myoz1,Adamtsl2,Lama2,Sema3b,F…
GO:0001817	regulation of cytokine production	47	698	3.2e-07	Cybb,Lbp,Cd34,Mapkapk2,Tnfaip3,Vsir,Angpt1,Runx1,Csf1r,Slc11a1,Fcgr2b,Il6ra,Tlr2,Tnfrsf1b,Hgf,Fgr,Tyrobp,Nckap1l,Cmklr1,Lrp1,Hpse,Inhbb,Cd59a,Ssc5d,Fbln1,Ffar4,Cx3cr1,Rab7b,Pld4,Ly9,Ptafr,Tlr9,AF251705,Cd74,Arrb1,P2rx7,Sirpa,Sulf2,Nfam1,C1qtnf3,Clec7a,Pld3,Syk,Ccbe1,Heg1,Apod,Unc93b1	Cybb,Lbp,Cd34,Mapkapk2,Tnfaip3,Vsir,Angpt1,Runx1,Csf1r,Slc11a1,Fcgr2b,Il6ra,Tlr2,Tnfrsf1b,Hgf,Fgr,Tyrobp,Nckap1l,Cmklr1,Lrp1,Hpse,Inhbb,Cd59a,Ssc5d,Fbln1,Ffar4,Cx3cr1,Rab7b,Pld4,Ly9,Ptafr,Tlr9,Cd300c2,Cd74,Arrb1,P2rx7,Sirpa,Sulf2,Nfam1,C1qtnf3,Clec7a,Pld3,Syk,Ccbe1,Heg1,Apod,Unc93b1
GO:0071345	cellular response to cytokine stimulus	47	698	3.2e-07	Pdgfb,Col1a1,Spi1,Irf5,Cd44,Saa3,Cacybp,Pcolce2,Gfpt2,Dbn1,Csf1r,Mrc1,Gsn,Entpd2,Il6ra,Tlr2,F3,Tnfrsf1b,Pcolce,Was,Sfrp1,Plvap,Chchd4,Ackr2,Adamts12,Socs3,Cx3cr1,Rab7b,Zfand6,Smpd3,Pirb,Icam1,Csf2rb2,Cd74,Sirpa,Csf3r,Mkks,Cxcl9,Capg,Slc12a2,Spock2,Syk,Laptm5,Selp,Gpr35,Pid1,Ccl21c	Pdgfb,Col1a1,Spi1,Irf5,Cd44,Saa3,Cacybp,Pcolce2,Gfpt2,Dbn1,Csf1r,Mrc1,Gsn,Entpd2,Il6ra,Tlr2,F3,Tnfrsf1b,Pcolce,Was,Sfrp1,Plvap,Chchd4,Ackr2,Adamts12,Socs3,Cx3cr1,Rab7b,Zfand6,Smpd3,Pirb,Icam1,Csf2rb2,Cd74,Sirpa,Csf3r,Mkks,Cxcl9,Capg,Slc12a2,Spock2,Syk,Laptm5,Selp,Gpr35,Pid1,Ccl21c
GO:0045087	innate immune response	41	558	3.44e-07	Hck,Irf5,Cybb,Lbp,Cxcl16,Serping1,Cfb,C2,Csf1r,Padi4,Slc11a1,Cd55,Mrc1,Gsn,Tlr2,Fgr,Was,C1qc,C1qb,Ssc5d,Trim56,C1ra,Cx3cr1,Rab7b,Pld4,Ly9,C4b,Tlr9,Masp1,Sirpa,Pik3cd,Cfh,Clec7a,Mpeg1,Capg,Pld3,Syk,Unc93b1,C1s1,G3bp2,Ccl21c	Hck,Irf5,Cybb,Lbp,Cxcl16,Serping1,Cfb,C2,Csf1r,Padi4,Slc11a1,Cd55,Mrc1,Gsn,Tlr2,Fgr,Was,C1qc,C1qb,Ssc5d,Trim56,C1ra,Cx3cr1,Rab7b,Pld4,Ly9,C4b,Tlr9,Masp1,Sirpa,Pik3cd,Cfh,Clec7a,Mpeg1,Capg,Pld3,Syk,Unc93b1,C1s1,G3bp2,Ccl21c
GO:0035239	tube morphogenesis	48	728	3.95e-07	Pdgfb,Ace,Spi1,Cd44,Celsr1,Cd34,Tbx3,Egfr,Fgf18,Ptch1,Loxl2,Angpt1,Robo1,Pdpn,Sfrp1,Mmp2,Tgfbi,Hey1,Gdf7,Thsd7a,Lrp1,Hpse,Hand2,Cc2d2a,Zfpm2,Plxnb2,Fzd1,Gpr4,Tgfbr2,Gpc3,Col8a2,Col3a1,Mmp14,Fmn1,Tnfaip2,Sox4,Ephb2,Anpep,Cfh,Slc12a2,Syk,Dact1,Ccbe1,Heg1,Pdgfra,Slit2,Apoe,Prox1	Pdgfb,Ace,Spi1,Cd44,Celsr1,Cd34,Tbx3,Egfr,Fgf18,Ptch1,Loxl2,Angpt1,Robo1,Pdpn,Sfrp1,Mmp2,Tgfbi,Hey1,Gdf7,Thsd7a,Lrp1,Hpse,Hand2,Cc2d2a,Zfpm2,Plxnb2,Fzd1,Gpr4,Tgfbr2,Gpc3,Col8a2,Col3a1,Mmp14,Fmn1,Tnfaip2,Sox4,Ephb2,Anpep,Cfh,Slc12a2,Syk,Dact1,Ccbe1,Heg1,Pdgfra,Slit2,Apoe,Prox1
GO:0035295	tube development	57	961	4.65e-07	Pdgfb,Ace,Spi1,Cd44,Celsr1,Cd34,Tbx3,Egfr,Fgf18,Tns3,Ptch1,Loxl2,Angpt1,Robo1,Rbp4,Igfbp5,Pdpn,Sfrp1,Mmp2,Tgfbi,Hey1,Gdf7,Adamts2,Thsd7a,Lrp1,Hpse,Hand2,Cc2d2a,Ptges3,Zfpm2,Dact2,Plxnb2,Fzd1,Gpr4,Tgfbr2,Gpc3,Gas1,Smpd3,Col8a2,Col3a1,Mmp14,Adamtsl2,Fmn1,Tnfaip2,Sox4,Ephb2,Anpep,Cfh,Slc12a2,Syk,Dact1,Ccbe1,Heg1,Pdgfra,Slit2,Apoe,Prox1	Pdgfb,Ace,Spi1,Cd44,Celsr1,Cd34,Tbx3,Egfr,Fgf18,Tns3,Ptch1,Loxl2,Angpt1,Robo1,Rbp4,Igfbp5,Pdpn,Sfrp1,Mmp2,Tgfbi,Hey1,Gdf7,Adamts2,Thsd7a,Lrp1,Hpse,Hand2,Cc2d2a,Ptges3,Zfpm2,Dact2,Plxnb2,Fzd1,Gpr4,Tgfbr2,Gpc3,Gas1,Smpd3,Col8a2,Col3a1,Mmp14,Adamtsl2,Fmn1,Tnfaip2,Sox4,Ephb2,Anpep,Cfh,Slc12a2,Syk,Dact1,Ccbe1,Heg1,Pdgfra,Slit2,Apoe,Prox1
GO:0051093	negative regulation of developmental process	60	1043	5.08e-07	Pdgfb,Serpinf1,Plxna3,Cd44,Ctsk,Tbx3,Egfr,Kremen1,Efemp1,Fam101b,Lgmn,Sema4d,Ptch1,Loxl2,Robo1,Runx1,March5,Abcg1,Rbp4,Igfbp5,Olfm1,Fbn1,Lrp4,Tlr2,Angptl7,Ctsc,Nucb2,Sfrp1,Dixdc1,C1qc,Hey1,Lrp1,Hand2,Stab1,Cd59a,Vat1,Snai1,Zfpm2,Lpar1,Fbln1,Adamts12,Gpr4,Tgfbr2,Cx3cr1,Tmem119,Nfatc2,Col3a1,Myoz1,Cd74,Tmem176a,Sema3b,Dcn,Ephb2,Pi16,Slc12a2,Slit2,Gdf10,Tmem176b,Apoe,Ccl21c	Pdgfb,Serpinf1,Plxna3,Cd44,Ctsk,Tbx3,Egfr,Kremen1,Efemp1,Fam101b,Lgmn,Sema4d,Ptch1,Loxl2,Robo1,Runx1,March5,Abcg1,Rbp4,Igfbp5,Olfm1,Fbn1,Lrp4,Tlr2,Angptl7,Ctsc,Nucb2,Sfrp1,Dixdc1,C1qc,Hey1,Lrp1,Hand2,Stab1,Cd59a,Vat1,Snai1,Zfpm2,Lpar1,Fbln1,Adamts12,Gpr4,Tgfbr2,Cx3cr1,Tmem119,Nfatc2,Col3a1,Myoz1,Cd74,Tmem176a,Sema3b,Dcn,Ephb2,Pi16,Slc12a2,Slit2,Gdf10,Tmem176b,Apoe,Ccl21c
GO:1902533	positive regulation of intracellular signal transduction	57	967	5.66e-07	Pdgfb,Cd44,Lrrk1,Ncf1,C1qtnf1,Igfbp4,Egfr,Fgf18,Pik3r5,Sema4d,Angpt1,Robo1,Igfbp6,Csf1r,Igfbp5,Gpr39,Fcgr2b,Myoc,Il6ra,Tlr2,F3,Hgf,Fgr,Dixdc1,Lpar6,Lrp1,Hpse,Hand2,Lpar1,Pik3ap1,Tcim,Gpr4,Gdf6,Ffar4,Adcyap1r1,Cx3cr1,Smpd3,Tlr9,Icam1,Col3a1,Hsp90aa1,Cd74,Arrb1,P2rx7,Dcn,C1qtnf3,Clec7a,Steap3,Syk,Cdon,Selp,Reln,Gpr35,Pdgfra,Shc2,Apoe,Ccl21c	Pdgfb,Cd44,Lrrk1,Ncf1,C1qtnf1,Igfbp4,Egfr,Fgf18,Pik3r5,Sema4d,Angpt1,Robo1,Igfbp6,Csf1r,Igfbp5,Gpr39,Fcgr2b,Myoc,Il6ra,Tlr2,F3,Hgf,Fgr,Dixdc1,Lpar6,Lrp1,Hpse,Hand2,Lpar1,Pik3ap1,1810011O10Rik,Gpr4,Gdf6,Ffar4,Adcyap1r1,Cx3cr1,Smpd3,Tlr9,Icam1,Col3a1,Hsp90aa1,Cd74,Arrb1,P2rx7,Dcn,C1qtnf3,Clec7a,Steap3,Syk,Cdon,Selp,Reln,Gpr35,Pdgfra,Shc2,Apoe,Ccl21c
GO:1902531	regulation of intracellular signal transduction	78	1556	7.11e-07	Pdgfb,Cd44,Actn3,Lrrk1,Ncf1,C1qtnf1,Igfbp4,Tnfaip3,Egfr,Fgf18,Ube2b,Pik3r5,Sema4d,Angpt1,Robo1,Igfbp6,Csf1r,Igfbp5,Gpr39,Fcgr2b,Myoc,Il6ra,Tlr2,F3,Hgf,Fgr,Nucb2,Sfrp1,Mmp3,Dixdc1,Cmklr1,Lpar6,Cyth4,Lrp1,Hpse,Hand2,Ptpn13,Snai1,Lpar1,Pik3ap1,Fbln1,Tcim,Gpr4,Gdf6,Ffar4,Adcyap1r1,Cx3cr1,Zfand6,Smpd3,Tlr9,Icam1,Col3a1,Myoz1,Hsp90aa1,Cd74,Arrb1,P2rx7,Bst1,Sirpa,Dcn,Ephb2,Cd300a,C1qtnf3,Clec7a,Steap3,R…	Pdgfb,Cd44,Actn3,Lrrk1,Ncf1,C1qtnf1,Igfbp4,Tnfaip3,Egfr,Fgf18,Ube2b,Pik3r5,Sema4d,Angpt1,Robo1,Igfbp6,Csf1r,Igfbp5,Gpr39,Fcgr2b,Myoc,Il6ra,Tlr2,F3,Hgf,Fgr,Nucb2,Sfrp1,Mmp3,Dixdc1,Cmklr1,Lpar6,Cyth4,Lrp1,Hpse,Hand2,Ptpn13,Snai1,Lpar1,Pik3ap1,Fbln1,1810011O10Rik,Gpr4,Gdf6,Ffar4,Adcyap1r1,Cx3cr1,Zfand6,Smpd3,Tlr9,Icam1,Col3a1,Myoz1,Hsp90aa1,Cd74,Arrb1,P2rx7,Bst1,Sirpa,Dcn,Ephb2,Cd300a,C1qtnf3,Clec7a…
GO:0080134	regulation of response to stress	68	1273	7.26e-07	Pdgfb,Serpinf1,Chordc1,Ace,Cd44,Ncf1,Lbp,Cd34,C1qtnf1,Tnfaip3,Enpp3,Egfr,Kremen1,Serping1,Smoc2,Fcgr2b,Tlr2,Pdpn,Tnfrsf1b,Hgf,Fgr,Ctsc,Was,Sfrp1,Mmp2,Mmp3,Dixdc1,Nt5e,Ptprf,Tmem33,Lrp1,Hpse,Hand2,Snai1,Hk3,Pik3ap1,Itga2,Ppp1r15b,Adamts12,Fzd1,Socs3,Gpr4,Gdf6,Ffar4,Cx3cr1,Pld4,Itgam,Alox5ap,Tlr9,Myo1f,Cd74,Bst1,Sirpa,Adora2a,Ephb2,C1qtnf3,Clec7a,Steap3,Slc12a2,Klkb1,Pld3,Syk,Dact1,Apod,Selp,Pdgfra…	Pdgfb,Serpinf1,Chordc1,Ace,Cd44,Ncf1,Lbp,Cd34,C1qtnf1,Tnfaip3,Enpp3,Egfr,Kremen1,Serping1,Smoc2,Fcgr2b,Tlr2,Pdpn,Tnfrsf1b,Hgf,Fgr,Ctsc,Was,Sfrp1,Mmp2,Mmp3,Dixdc1,Nt5e,Ptprf,Tmem33,Lrp1,Hpse,Hand2,Snai1,Hk3,Pik3ap1,Itga2,Ppp1r15b,Adamts12,Fzd1,Socs3,Gpr4,Gdf6,Ffar4,Cx3cr1,Pld4,Itgam,Alox5ap,Tlr9,Myo1f,Cd74,Bst1,Sirpa,Adora2a,Ephb2,C1qtnf3,Clec7a,Steap3,Slc12a2,Klkb1,Pld3,Syk,Dact1,Apod,Selp,Pdgfra…
GO:0000904	cell morphogenesis involved in differentiation	41	575	7.29e-07	Plxna3,Ntn4,Sema4d,Ptch1,Boc,Robo1,Csf1r,Lrp4,Sfrp1,Gdf7,Lrp1,Dclk1,Dact2,Plxnb2,Slc25a46,Egflam,Lrtm1,Flrt2,Gas1,Col12a1,Mfap2,Cdh11,Ctnnd2,Tmeff2,Lama2,Hsp90aa1,Nfasc,Scn1b,Sema3b,Fmn1,Camk2a,Ephb2,Col14a1,Plxna4,Dact1,Heg1,Reln,Slit2,Matn2,Plxna1,Prox1	Plxna3,Ntn4,Sema4d,Ptch1,Boc,Robo1,Csf1r,Lrp4,Sfrp1,Gdf7,Lrp1,Dclk1,Dact2,Plxnb2,Slc25a46,Egflam,Lrtm1,Flrt2,Gas1,Col12a1,Mfap2,Cdh11,Ctnnd2,Tmeff2,Lama2,Hsp90aa1,Nfasc,Scn1b,Sema3b,Fmn1,Camk2a,Ephb2,Col14a1,Plxna4,Dact1,Heg1,Reln,Slit2,Matn2,Plxna1,Prox1
GO:0001775	cell activation	42	599	7.38e-07	Itgb2,Spi1,Cd44,Lbp,Tnfaip3,Enpp3,Egfr,Slc11a1,Entpd2,Tlr2,Tyrobp,Was,Mlh1,H2-DMa,Prex1,Lrp1,Plcl2,Tcim,Tgfbr2,Cx3cr1,Itgam,Ly9,Pirb,Tlr9,Icam1,Myo1f,Cd74,P2rx7,Sox4,Adora2a,Pik3cd,Cd300a,Pou2f2,Nfam1,Cfh,Clec7a,Vwf,Ephb6,Syk,Lcp1,Wdfy4,Pdgfra	Itgb2,Spi1,Cd44,Lbp,Tnfaip3,Enpp3,Egfr,Slc11a1,Entpd2,Tlr2,Tyrobp,Was,Mlh1,H2-DMa,Prex1,Lrp1,Plcl2,1810011O10Rik,Tgfbr2,Cx3cr1,Itgam,Ly9,Pirb,Tlr9,Icam1,Myo1f,Cd74,P2rx7,Sox4,Adora2a,Pik3cd,Cd300a,Pou2f2,Nfam1,Cfh,Clec7a,Vwf,Ephb6,Syk,Lcp1,Wdfy4,Pdgfra
GO:0071840	cellular component organization or biogenesis	182	4954	7.54e-07	Itgb2,Mcts1,Pdgfb,Col1a1,Chordc1,Spi1,Tmed5,Plxna3,Cd44,Nid1,Aldh1a3,Cd34,Tnfaip3,Ntn4,Egfr,Pex13,Jade2,Ube2b,Fam101b,Sptb,Lgmn,Sema4d,Ptch1,Dbn1,Mterfd1,Hexb,Scara5,Loxl2,Angpt1,Dgat1,Boc,Robo1,Smoc2,Abcg1,Clip4,Csf1r,Padi4,Wdr73,Dpt,Fcgr2b,Myoc,Olfm1,Gsn,Lrp4,Tlr2,Ndufaf4,Pdpn,Mrpl20,Nsg1,Col1a2,Tyrobp,Atp2a1,Was,Hccs,Sfrp1,Mmp2,Cotl1,Mmp3,Trappc4,Mlh1,Nckap1l,Col16a1,Gdpd5,C1qc,H2-DMa,Prex1,Tg…	Itgb2,Mcts1,Pdgfb,Col1a1,Chordc1,Spi1,Tmed5,Plxna3,Cd44,Nid1,Aldh1a3,Cd34,Tnfaip3,Ntn4,Egfr,Pex13,Jade2,Ube2b,Fam101b,Sptb,Lgmn,Sema4d,Ptch1,Dbn1,Mterf3,Hexb,Scara5,Loxl2,Angpt1,Dgat1,Boc,Robo1,Smoc2,Abcg1,Clip4,Csf1r,Padi4,Wdr73,Dpt,Fcgr2b,Myoc,Olfm1,Gsn,Lrp4,Tlr2,Ndufaf4,Pdpn,Mrpl20,Nsg1,Col1a2,Tyrobp,Atp2a1,Was,Hccs,Sfrp1,Mmp2,Cotl1,Mmp3,Trappc4,Mlh1,Nckap1l,Col16a1,Gdpd5,C1qc,H2-DMa,Prex1,Tgf…
GO:0098542	defense response to other organism	49	775	8.97e-07	Hck,Irf5,Cybb,Ncf1,Lbp,Cxcl16,Adamts5,Serping1,Cfb,C2,Csf1r,Padi4,Slc11a1,Cd55,Mrc1,Gsn,Tlr2,Fgr,Was,Cotl1,C1qc,C1qb,Stab1,Ssc5d,Trim56,C1ra,Cx3cr1,Rab7b,Pld4,Ly9,C4b,Tlr9,Myo1f,Masp1,Lyz2,P2rx7,Sirpa,Pik3cd,Cfh,Clec7a,Mpeg1,Cxcl9,Capg,Pld3,Syk,Unc93b1,C1s1,G3bp2,Ccl21c	Hck,Irf5,Cybb,Ncf1,Lbp,Cxcl16,Adamts5,Serping1,Cfb,C2,Csf1r,Padi4,Slc11a1,Cd55,Mrc1,Gsn,Tlr2,Fgr,Was,Cotl1,C1qc,C1qb,Stab1,Ssc5d,Trim56,C1ra,Cx3cr1,Rab7b,Pld4,Ly9,C4b,Tlr9,Myo1f,Masp1,Lyz2,P2rx7,Sirpa,Pik3cd,Cfh,Clec7a,Mpeg1,Cxcl9,Capg,Pld3,Syk,Unc93b1,C1s1,G3bp2,Ccl21c
GO:0001944	vasculature development	40	562	1.13e-06	Pdgfb,Col1a1,Ace,Spi1,Cd34,Tbx3,Fgf18,Loxl2,Angpt1,Robo1,Pdpn,Col1a2,Mmp2,Tgfbi,Hey1,Thsd7a,Lrp1,Hpse,Hand2,Svep1,Zfpm2,Socs3,Gpr4,Tgfbr2,Gpc3,Col8a2,Col3a1,Mmp14,Tnfaip2,Sox4,Ephb2,Anpep,Cfh,Syk,Ccbe1,Heg1,Pdgfra,Slit2,Apoe,Prox1	Pdgfb,Col1a1,Ace,Spi1,Cd34,Tbx3,Fgf18,Loxl2,Angpt1,Robo1,Pdpn,Col1a2,Mmp2,Tgfbi,Hey1,Thsd7a,Lrp1,Hpse,Hand2,Svep1,Zfpm2,Socs3,Gpr4,Tgfbr2,Gpc3,Col8a2,Col3a1,Mmp14,Tnfaip2,Sox4,Ephb2,Anpep,Cfh,Syk,Ccbe1,Heg1,Pdgfra,Slit2,Apoe,Prox1
GO:0009893	positive regulation of metabolic process	147	3767	1.13e-06	Itgb2,Pdgfb,Col1a1,Ace,Spi1,Irf5,Cd44,Actn3,Cacybp,Lrrk1,Cybb,Pcolce2,Ncf1,Lbp,Cd34,Mapkapk2,C1qtnf1,Igfbp4,Tbx3,Tnfaip3,Vsir,Egfr,Fgf18,Ube2b,Pik3r5,Lgmn,Sema4d,Ptch1,Hexb,Angpt1,Dgat1,Robo1,Runx1,Igfbp6,Smoc2,Abcg1,Csf1r,Clec3b,Slc11a1,Gpr39,Sele,Fcgr2b,Olfm1,Gsn,Fbn1,Lrp4,Il6ra,Tlr2,F3,Tnfrsf1b,Hgf,Fgr,Nsg1,Pcolce,Ctsc,Tyrobp,Nucb2,Was,Sfrp1,Dixdc1,Mlh1,Nckap1l,Cmklr1,Camk1d,Hey1,Gdf7,Atp13a2,…	Itgb2,Pdgfb,Col1a1,Ace,Spi1,Irf5,Cd44,Actn3,Cacybp,Lrrk1,Cybb,Pcolce2,Ncf1,Lbp,Cd34,Mapkapk2,C1qtnf1,Igfbp4,Tbx3,Tnfaip3,Vsir,Egfr,Fgf18,Ube2b,Pik3r5,Lgmn,Sema4d,Ptch1,Hexb,Angpt1,Dgat1,Robo1,Runx1,Igfbp6,Smoc2,Abcg1,Csf1r,Clec3b,Slc11a1,Gpr39,Sele,Fcgr2b,Olfm1,Gsn,Fbn1,Lrp4,Il6ra,Tlr2,F3,Tnfrsf1b,Hgf,Fgr,Nsg1,Pcolce,Ctsc,Tyrobp,Nucb2,Was,Sfrp1,Dixdc1,Mlh1,Nckap1l,Cmklr1,Camk1d,Hey1,Gdf7,Atp13a2,…
GO:0072359	circulatory system development	55	936	1.13e-06	Pdgfb,Col1a1,Ace,Spi1,Cacybp,Cd34,Tbx3,Fgf18,Ptch1,Loxl2,Angpt1,Robo1,Rbp4,Olfm1,Fbn1,Pdpn,Tnfrsf1b,Col1a2,Mmp2,Tgfbi,Hey1,Thsd7a,Lrp1,Hpse,Hand2,Svep1,Cc2d2a,Snai1,Zfpm2,Fzd1,Socs3,Gpr4,Flrt2,Tgfbr2,Gpc3,Col8a2,Nrap,Col3a1,Mmp14,Tnfaip2,Sox4,Ephb2,Anpep,Col14a1,Cfh,Ece2,Syk,Ccbe1,Heg1,Bicc1,Pdgfra,Slit2,Apoe,Prox1,Ryr1	Pdgfb,Col1a1,Ace,Spi1,Cacybp,Cd34,Tbx3,Fgf18,Ptch1,Loxl2,Angpt1,Robo1,Rbp4,Olfm1,Fbn1,Pdpn,Tnfrsf1b,Col1a2,Mmp2,Tgfbi,Hey1,Thsd7a,Lrp1,Hpse,Hand2,Svep1,Cc2d2a,Snai1,Zfpm2,Fzd1,Socs3,Gpr4,Flrt2,Tgfbr2,Gpc3,Col8a2,Nrap,Col3a1,Mmp14,Tnfaip2,Sox4,Ephb2,Anpep,Col14a1,Cfh,Ece2,Syk,Ccbe1,Heg1,Bicc1,Pdgfra,Slit2,Apoe,Prox1,Ryr1
GO:0009968	negative regulation of signal transduction	64	1181	1.21e-06	Cd44,Actn3,Tnfaip3,Ube2b,Kremen1,Lgmn,Ptch1,Robo1,Igfbp5,Fcgr2b,Myoc,Fbn1,Lrp4,Hgf,Nucb2,Sfrp1,Mmp3,Gdpd5,Hey1,Ptprf,Lrp1,Nbl1,Plcl2,Cd59a,Snai1,Dact2,Lpar1,Pik3ap1,S1pr2,Fbln1,Adamts12,Fzd1,Tcim,Socs3,Cx3cr1,Gpc3,Gas1,Rab7b,Tlr9,Icam1,Htra3,Mmp14,Myoz1,Dnm1,Adamtsl2,Cd74,Arrb1,P2rx7,Sirpa,Dcn,Ephb2,Cd300a,Sulf2,C1qtnf3,Rasa3,Dact1,Heg1,Apod,Ptgir,Bicc1,Slit2,Pid1,Glg1,Apoe	Cd44,Actn3,Tnfaip3,Ube2b,Kremen1,Lgmn,Ptch1,Robo1,Igfbp5,Fcgr2b,Myoc,Fbn1,Lrp4,Hgf,Nucb2,Sfrp1,Mmp3,Gdpd5,Hey1,Ptprf,Lrp1,Nbl1,Plcl2,Cd59a,Snai1,Dact2,Lpar1,Pik3ap1,S1pr2,Fbln1,Adamts12,Fzd1,1810011O10Rik,Socs3,Cx3cr1,Gpc3,Gas1,Rab7b,Tlr9,Icam1,Htra3,Mmp14,Myoz1,Dnm1,Adamtsl2,Cd74,Arrb1,P2rx7,Sirpa,Dcn,Ephb2,Cd300a,Sulf2,C1qtnf3,Rasa3,Dact1,Heg1,Apod,Ptgir,Bicc1,Slit2,Pid1,Glg1,Apoe
GO:0007411	axon guidance	24	234	2.49e-06	Plxna3,Sema4d,Ptch1,Boc,Robo1,Csf1r,Gdf7,Lrp1,Plxnb2,Egflam,Lrtm1,Flrt2,Gas1,Tmeff2,Lama2,Nfasc,Scn1b,Sema3b,Ephb2,Plxna4,Reln,Slit2,Matn2,Plxna1	Plxna3,Sema4d,Ptch1,Boc,Robo1,Csf1r,Gdf7,Lrp1,Plxnb2,Egflam,Lrtm1,Flrt2,Gas1,Tmeff2,Lama2,Nfasc,Scn1b,Sema3b,Ephb2,Plxna4,Reln,Slit2,Matn2,Plxna1
GO:0098609	cell-cell adhesion	32	398	2.61e-06	Itgb2,Cd44,Celsr1,Cd34,Egfr,Sema4d,Boc,Robo1,Sele,Pdpn,Nt5e,Col16a1,Ptprf,Pcdha1,Svep1,Plxnb2,Gldn,Tgfbr2,Cx3cr1,Itgam,Cdh11,Ctnnd2,Icam1,Nfasc,Sirpa,Cadm3,Cfh,Syk,Cdon,Selp,Pdgfra,Slit2	Itgb2,Cd44,Celsr1,Cd34,Egfr,Sema4d,Boc,Robo1,Sele,Pdpn,Nt5e,Col16a1,Ptprf,Pcdhac2,Svep1,Plxnb2,Gldn,Tgfbr2,Cx3cr1,Itgam,Cdh11,Ctnnd2,Icam1,Nfasc,Sirpa,Cadm3,Cfh,Syk,Cdon,Selp,Pdgfra,Slit2
GO:0001568	blood vessel development	38	534	2.62e-06	Pdgfb,Col1a1,Ace,Spi1,Cd34,Tbx3,Fgf18,Loxl2,Angpt1,Robo1,Col1a2,Mmp2,Tgfbi,Hey1,Thsd7a,Lrp1,Hpse,Hand2,Zfpm2,Socs3,Gpr4,Tgfbr2,Gpc3,Col8a2,Col3a1,Mmp14,Tnfaip2,Sox4,Ephb2,Anpep,Cfh,Syk,Ccbe1,Heg1,Pdgfra,Slit2,Apoe,Prox1	Pdgfb,Col1a1,Ace,Spi1,Cd34,Tbx3,Fgf18,Loxl2,Angpt1,Robo1,Col1a2,Mmp2,Tgfbi,Hey1,Thsd7a,Lrp1,Hpse,Hand2,Zfpm2,Socs3,Gpr4,Tgfbr2,Gpc3,Col8a2,Col3a1,Mmp14,Tnfaip2,Sox4,Ephb2,Anpep,Cfh,Syk,Ccbe1,Heg1,Pdgfra,Slit2,Apoe,Prox1
GO:0010648	negative regulation of cell communication	68	1322	2.72e-06	Cd44,Actn3,Tnfaip3,Ube2b,Kremen1,Lgmn,Ptch1,Robo1,Igfbp5,Fcgr2b,Myoc,Fbn1,Lrp4,Hgf,Nucb2,Sfrp1,Mmp3,Gdpd5,Hey1,Ptprf,Sorcs2,Lrp1,Inhbb,Nbl1,Plcl2,Cd59a,Snai1,Dact2,Lpar1,Pik3ap1,S1pr2,Fbln1,Adamts12,Fzd1,Tcim,Socs3,Ffar4,Cx3cr1,Gpc3,Gas1,Rab7b,Tlr9,Icam1,Htra3,Mmp14,Myoz1,Dnm1,Adamtsl2,Cd74,Arrb1,P2rx7,Sirpa,Dcn,Ephb2,Cd300a,Sulf2,C1qtnf3,Rasa3,Dact1,Heg1,Apod,Ptgir,Bicc1,Gpr35,Slit2,Pid1,Glg1,Ap…	Cd44,Actn3,Tnfaip3,Ube2b,Kremen1,Lgmn,Ptch1,Robo1,Igfbp5,Fcgr2b,Myoc,Fbn1,Lrp4,Hgf,Nucb2,Sfrp1,Mmp3,Gdpd5,Hey1,Ptprf,Sorcs2,Lrp1,Inhbb,Nbl1,Plcl2,Cd59a,Snai1,Dact2,Lpar1,Pik3ap1,S1pr2,Fbln1,Adamts12,Fzd1,1810011O10Rik,Socs3,Ffar4,Cx3cr1,Gpc3,Gas1,Rab7b,Tlr9,Icam1,Htra3,Mmp14,Myoz1,Dnm1,Adamtsl2,Cd74,Arrb1,P2rx7,Sirpa,Dcn,Ephb2,Cd300a,Sulf2,C1qtnf3,Rasa3,Dact1,Heg1,Apod,Ptgir,Bicc1,Gpr35,Slit2,Pid…
GO:0051050	positive regulation of transport	57	1020	2.97e-06	Itgb2,Pdgfb,Lbp,Cd34,Stac2,C1qtnf1,Egfr,Ptch1,Angpt1,Runx1,Abcg1,C2,Rbp4,Slc11a1,Gpr39,Sele,Fcgr2b,Tlr2,Fgr,Nucb2,Atp2a1,Nckap1l,Camk1d,Atp13a2,Lrp1,Inhbb,Itga2,Pltp,Ffar4,Adcyap1r1,Gpc3,Lipg,Itgam,Smpd3,Ptafr,Mtcl1,Dnm1,Sumo1,AF251705,Hsp90aa1,Arrb1,Scn1b,P2rx7,Sirpa,Camk2a,Sox4,Adora2a,Ephb2,C1qtnf3,Clec7a,Cxcl9,Slc12a2,Syk,Sgk1,Rab9,Reln,Apoe	Itgb2,Pdgfb,Lbp,Cd34,Stac2,C1qtnf1,Egfr,Ptch1,Angpt1,Runx1,Abcg1,C2,Rbp4,Slc11a1,Gpr39,Sele,Fcgr2b,Tlr2,Fgr,Nucb2,Atp2a1,Nckap1l,Camk1d,Atp13a2,Lrp1,Inhbb,Itga2,Pltp,Ffar4,Adcyap1r1,Gpc3,Lipg,Itgam,Smpd3,Ptafr,Mtcl1,Dnm1,Sumo1,Cd300c2,Hsp90aa1,Arrb1,Scn1b,P2rx7,Sirpa,Camk2a,Sox4,Adora2a,Ephb2,C1qtnf3,Clec7a,Cxcl9,Slc12a2,Syk,Sgk1,Rab9,Reln,Apoe
GO:0002449	lymphocyte mediated immunity	18	132	2.98e-06	Serping1,C2,Slc11a1,Cd55,Fcgr2b,Ctsc,Mlh1,C1qc,H2-DMa,C1qb,C1ra,C4b,Pirb,Icam1,Cd74,Pou2f2,Ephb6,C1s1	Serping1,C2,Slc11a1,Cd55,Fcgr2b,Ctsc,Mlh1,C1qc,H2-DMa,C1qb,C1ra,C4b,Pirb,Icam1,Cd74,Pou2f2,Ephb6,C1s1
GO:0023057	negative regulation of signaling	68	1326	2.98e-06	Cd44,Actn3,Tnfaip3,Ube2b,Kremen1,Lgmn,Ptch1,Robo1,Igfbp5,Fcgr2b,Myoc,Fbn1,Lrp4,Hgf,Nucb2,Sfrp1,Mmp3,Gdpd5,Hey1,Ptprf,Sorcs2,Lrp1,Inhbb,Nbl1,Plcl2,Cd59a,Snai1,Dact2,Lpar1,Pik3ap1,S1pr2,Fbln1,Adamts12,Fzd1,Tcim,Socs3,Ffar4,Cx3cr1,Gpc3,Gas1,Rab7b,Tlr9,Icam1,Htra3,Mmp14,Myoz1,Dnm1,Adamtsl2,Cd74,Arrb1,P2rx7,Sirpa,Dcn,Ephb2,Cd300a,Sulf2,C1qtnf3,Rasa3,Dact1,Heg1,Apod,Ptgir,Bicc1,Gpr35,Slit2,Pid1,Glg1,Ap…	Cd44,Actn3,Tnfaip3,Ube2b,Kremen1,Lgmn,Ptch1,Robo1,Igfbp5,Fcgr2b,Myoc,Fbn1,Lrp4,Hgf,Nucb2,Sfrp1,Mmp3,Gdpd5,Hey1,Ptprf,Sorcs2,Lrp1,Inhbb,Nbl1,Plcl2,Cd59a,Snai1,Dact2,Lpar1,Pik3ap1,S1pr2,Fbln1,Adamts12,Fzd1,1810011O10Rik,Socs3,Ffar4,Cx3cr1,Gpc3,Gas1,Rab7b,Tlr9,Icam1,Htra3,Mmp14,Myoz1,Dnm1,Adamtsl2,Cd74,Arrb1,P2rx7,Sirpa,Dcn,Ephb2,Cd300a,Sulf2,C1qtnf3,Rasa3,Dact1,Heg1,Apod,Ptgir,Bicc1,Gpr35,Slit2,Pid…
GO:0031399	regulation of protein modification process	86	1856	3.02e-06	Itgb2,Pdgfb,Chordc1,Ace,Spi1,Cd44,Lrrk1,Ncf1,C1qtnf1,Igfbp4,Tnfaip3,Egfr,Fgf18,Ube2b,Pik3r5,Sema4d,Angpt1,Robo1,Igfbp6,Csf1r,Slc11a1,Gpr39,Fcgr2b,Myoc,Fbn1,Lrp4,Ccnl1,Il6ra,Tlr2,Hgf,Fgr,Sfrp1,Dixdc1,Nckap1l,Gdf7,Mgat5,Lrp1,Inhbb,Hand2,Plcl2,Ptpn13,Plxnb2,Lpar1,S1pr2,Fbln1,Ppp1r15b,Fzd1,Tcim,Socs3,Tgfbr2,Gdf6,Ffar4,Cx3cr1,Smpd3,Tmem119,Pirb,Tlr9,Icam1,Myoz1,Cd300lh,Hsp90aa1,Cd74,Arrb1,P2rx7,Bst1,S…	Itgb2,Pdgfb,Chordc1,Ace,Spi1,Cd44,Lrrk1,Ncf1,C1qtnf1,Igfbp4,Tnfaip3,Egfr,Fgf18,Ube2b,Pik3r5,Sema4d,Angpt1,Robo1,Igfbp6,Csf1r,Slc11a1,Gpr39,Fcgr2b,Myoc,Fbn1,Lrp4,Ccnl1,Il6ra,Tlr2,Hgf,Fgr,Sfrp1,Dixdc1,Nckap1l,Gdf7,Mgat5,Lrp1,Inhbb,Hand2,Plcl2,Ptpn13,Plxnb2,Lpar1,S1pr2,Fbln1,Ppp1r15b,Fzd1,1810011O10Rik,Socs3,Tgfbr2,Gdf6,Ffar4,Cx3cr1,Smpd3,Tmem119,Pirb,Tlr9,Icam1,Myoz1,Cd300ld3,Hsp90aa1,Cd74,Arrb1,P2…
GO:0050867	positive regulation of cell activation	29	339	3.31e-06	Itgb2,Pdgfb,Lbp,Vsir,Dgat1,Runx1,Pdpn,Fgr,Ctsc,Tyrobp,Mlh1,Nckap1l,H2-DMa,Tgfbr2,Itgam,Ptafr,Cd300lb,Nfatc2,Tlr9,Mmp14,Hsp90aa1,Cd74,Bst1,Sirpa,Sox4,Clec7a,Ephb6,Syk,Selp	Itgb2,Pdgfb,Lbp,Vsir,Dgat1,Runx1,Pdpn,Fgr,Ctsc,Tyrobp,Mlh1,Nckap1l,H2-DMa,Tgfbr2,Itgam,Ptafr,Cd300lb,Nfatc2,Tlr9,Mmp14,Hsp90aa1,Cd74,Bst1,Sirpa,Sox4,Clec7a,Ephb6,Syk,Selp
GO:0044093	positive regulation of molecular function	81	1711	3.38e-06	Itgb2,Pdgfb,Ace,Pcolce2,Ncf1,Stac2,Vsir,Egfr,Fgf18,Ahsa2,Pik3r5,Ahsa1,Lgmn,Sema4d,Angpt1,Gpihbp1,Robo1,Igfbp6,Csf1r,Slc11a1,Gpr39,Sele,Fcgr2b,Gsn,Fbn1,Il6ra,Tlr2,F3,Hgf,Fgr,Pcolce,Ctsc,Atp2a1,Nckap1l,Camk1d,Prex1,Spon1,Lrp1,Hand2,Plcl2,Ptges3,Lpar1,Itga2,Fbln1,Ppp1r15b,Fzd1,Tcim,Tgfbr2,Adcyap1r1,Cx3cr1,Rab7b,Itgam,Ptafr,Alox5ap,Sox7,Tlr9,Icam1,Mtcl1,Lpar5,Sumo1,Hsp90aa1,Cd74,Arrb1,P2rx7,Camk2a,Ep…	Itgb2,Pdgfb,Ace,Pcolce2,Ncf1,Stac2,Vsir,Egfr,Fgf18,Ahsa2,Pik3r5,Ahsa1,Lgmn,Sema4d,Angpt1,Gpihbp1,Robo1,Igfbp6,Csf1r,Slc11a1,Gpr39,Sele,Fcgr2b,Gsn,Fbn1,Il6ra,Tlr2,F3,Hgf,Fgr,Pcolce,Ctsc,Atp2a1,Nckap1l,Camk1d,Prex1,Spon1,Lrp1,Hand2,Plcl2,Ptges3,Lpar1,Itga2,Fbln1,Ppp1r15b,Fzd1,1810011O10Rik,Tgfbr2,Adcyap1r1,Cx3cr1,Rab7b,Itgam,Ptafr,Alox5ap,Sox7,Tlr9,Icam1,Mtcl1,Lpar5,Sumo1,Hsp90aa1,Cd74,Arrb1,P2rx7,…
GO:0050790	regulation of catalytic activity	97	2202	3.53e-06	Pdgfb,Serpinf1,Chordc1,Ace,Plxna3,Cd44,Pcolce2,Ncf1,Tnfaip3,Vsir,Egfr,Fgf18,Ahsa2,Pik3r5,Ahsa1,Lgmn,Sema4d,Dbn1,Angpt1,Gpihbp1,Robo1,Igfbp6,Serping1,Csf1r,Slc11a1,Gpr39,Cd55,Sele,Gsn,Fbn1,Ccnl1,Il6ra,F3,Hgf,Fgr,Pcolce,Mug1,Timp4,Pzp,Ctsc,Sfrp1,Nckap1l,Prex1,Mgat5,Atp13a2,Lrp1,Ptges3,Plxnb2,Lpar1,Itga2,Fbln1,Ppp1r15b,Tcim,Socs3,Tgfbr2,Adcyap1r1,Gpc3,Itgam,C4b,Ptafr,Alox5ap,Serpina1c,Sox7,Serpina1a…	Pdgfb,Serpinf1,Chordc1,Ace,Plxna3,Cd44,Pcolce2,Ncf1,Tnfaip3,Vsir,Egfr,Fgf18,Ahsa2,Pik3r5,Ahsa1,Lgmn,Sema4d,Dbn1,Angpt1,Gpihbp1,Robo1,Igfbp6,Serping1,Csf1r,Slc11a1,Gpr39,Cd55,Sele,Gsn,Fbn1,Ccnl1,Il6ra,F3,Hgf,Fgr,Pcolce,Mug1,Timp4,Pzp,Ctsc,Sfrp1,Nckap1l,Prex1,Mgat5,Atp13a2,Lrp1,Ptges3,Plxnb2,Lpar1,Itga2,Fbln1,Ppp1r15b,1810011O10Rik,Socs3,Tgfbr2,Adcyap1r1,Gpc3,Itgam,C4b,Ptafr,Alox5ap,Serpina1c,Sox7,…
GO:0042327	positive regulation of phosphorylation	59	1085	3.93e-06	Pdgfb,Ace,Cd44,Lrrk1,Ncf1,C1qtnf1,Igfbp4,Egfr,Fgf18,Pik3r5,Sema4d,Angpt1,Robo1,Igfbp6,Csf1r,Slc11a1,Gpr39,Fcgr2b,Fbn1,Lrp4,Il6ra,Tlr2,Hgf,Fgr,Dixdc1,Nckap1l,Gdf7,Lrp1,Inhbb,Hand2,Ptges3,Lpar1,S1pr2,Fzd1,Tcim,Tgfbr2,Gdf6,Ffar4,Cx3cr1,Tmem119,Tlr9,Icam1,Hsp90aa1,Cd74,Arrb1,P2rx7,Ephb2,C1qtnf3,Clec7a,Ephb6,Syk,Cdon,Reln,Pdgfra,Gdf10,Shc2,Apoe,Prox1,Ccl21c	Pdgfb,Ace,Cd44,Lrrk1,Ncf1,C1qtnf1,Igfbp4,Egfr,Fgf18,Pik3r5,Sema4d,Angpt1,Robo1,Igfbp6,Csf1r,Slc11a1,Gpr39,Fcgr2b,Fbn1,Lrp4,Il6ra,Tlr2,Hgf,Fgr,Dixdc1,Nckap1l,Gdf7,Lrp1,Inhbb,Hand2,Ptges3,Lpar1,S1pr2,Fzd1,1810011O10Rik,Tgfbr2,Gdf6,Ffar4,Cx3cr1,Tmem119,Tlr9,Icam1,Hsp90aa1,Cd74,Arrb1,P2rx7,Ephb2,C1qtnf3,Clec7a,Ephb6,Syk,Cdon,Reln,Pdgfra,Gdf10,Shc2,Apoe,Prox1,Ccl21c
GO:0002460	adaptive immune response based on somatic recombination of immune receptors built from immunoglobulin superfamily domains	19	152	4.11e-06	Serping1,C2,Slc11a1,Cd55,Fcgr2b,Ctsc,Mlh1,C1qc,H2-DMa,C1qb,C1ra,Ly9,C4b,Pirb,Icam1,Cd74,Pou2f2,Ephb6,C1s1	Serping1,C2,Slc11a1,Cd55,Fcgr2b,Ctsc,Mlh1,C1qc,H2-DMa,C1qb,C1ra,Ly9,C4b,Pirb,Icam1,Cd74,Pou2f2,Ephb6,C1s1
GO:0032675	regulation of interleukin-6 production	19	153	4.49e-06	Lbp,Mapkapk2,Tnfaip3,Il6ra,Tlr2,Hgf,Tyrobp,Nckap1l,Rab7b,Ptafr,Tlr9,Cd74,Arrb1,P2rx7,Sirpa,C1qtnf3,Clec7a,Syk,Unc93b1	Lbp,Mapkapk2,Tnfaip3,Il6ra,Tlr2,Hgf,Tyrobp,Nckap1l,Rab7b,Ptafr,Tlr9,Cd74,Arrb1,P2rx7,Sirpa,C1qtnf3,Clec7a,Syk,Unc93b1
GO:0048514	blood vessel morphogenesis	33	433	4.68e-06	Pdgfb,Ace,Spi1,Cd34,Fgf18,Loxl2,Angpt1,Robo1,Mmp2,Tgfbi,Hey1,Thsd7a,Lrp1,Hpse,Hand2,Zfpm2,Gpr4,Tgfbr2,Col8a2,Col3a1,Mmp14,Tnfaip2,Sox4,Ephb2,Anpep,Cfh,Syk,Ccbe1,Heg1,Pdgfra,Slit2,Apoe,Prox1	Pdgfb,Ace,Spi1,Cd34,Fgf18,Loxl2,Angpt1,Robo1,Mmp2,Tgfbi,Hey1,Thsd7a,Lrp1,Hpse,Hand2,Zfpm2,Gpr4,Tgfbr2,Col8a2,Col3a1,Mmp14,Tnfaip2,Sox4,Ephb2,Anpep,Cfh,Syk,Ccbe1,Heg1,Pdgfra,Slit2,Apoe,Prox1
GO:0051128	regulation of cellular component organization	104	2438	4.69e-06	Pdgfb,Serpinf1,Chordc1,Ace,Spi1,Hck,Plxna3,Cd44,Tpbg,Lbp,Celsr1,Igfbp4,Cxcl16,Egfr,Ube2b,Kremen1,Efemp1,Sptb,Sema4d,Dbn1,Angpt1,Gpihbp1,Robo1,March5,Csf1r,Igfbp5,Sele,Fcgr2b,Myoc,Olfm1,Gsn,Lrp4,Tlr2,Pdpn,Tnfrsf1b,Hgf,Fgr,Angptl7,Tyrobp,Was,Sfrp1,Cotl1,Mmp3,Dixdc1,Nckap1l,Col16a1,Camk1d,Prex1,Ptprf,Atp13a2,Kank3,Tmem33,Lrp1,Vat1,Snai1,Plxnb2,Lpar1,Itga2,Fzd1,Lrtm1,Flrt2,Gpc3,Gas1,Smpd3,Nfatc2,Tmef…	Pdgfb,Serpinf1,Chordc1,Ace,Spi1,Hck,Plxna3,Cd44,Tpbg,Lbp,Celsr1,Igfbp4,Cxcl16,Egfr,Ube2b,Kremen1,Efemp1,Sptb,Sema4d,Dbn1,Angpt1,Gpihbp1,Robo1,March5,Csf1r,Igfbp5,Sele,Fcgr2b,Myoc,Olfm1,Gsn,Lrp4,Tlr2,Pdpn,Tnfrsf1b,Hgf,Fgr,Angptl7,Tyrobp,Was,Sfrp1,Cotl1,Mmp3,Dixdc1,Nckap1l,Col16a1,Camk1d,Prex1,Ptprf,Atp13a2,Kank3,Tmem33,Lrp1,Vat1,Snai1,Plxnb2,Lpar1,Itga2,Fzd1,Lrtm1,Flrt2,Gpc3,Gas1,Smpd3,Nfatc2,Tmef…
GO:0048667	cell morphogenesis involved in neuron differentiation	33	440	6.57e-06	Plxna3,Sema4d,Ptch1,Boc,Robo1,Csf1r,Lrp4,Gdf7,Lrp1,Dclk1,Plxnb2,Slc25a46,Egflam,Lrtm1,Flrt2,Gas1,Cdh11,Ctnnd2,Tmeff2,Lama2,Hsp90aa1,Nfasc,Scn1b,Sema3b,Fmn1,Camk2a,Ephb2,Plxna4,Dact1,Reln,Slit2,Matn2,Plxna1	Plxna3,Sema4d,Ptch1,Boc,Robo1,Csf1r,Lrp4,Gdf7,Lrp1,Dclk1,Plxnb2,Slc25a46,Egflam,Lrtm1,Flrt2,Gas1,Cdh11,Ctnnd2,Tmeff2,Lama2,Hsp90aa1,Nfasc,Scn1b,Sema3b,Fmn1,Camk2a,Ephb2,Plxna4,Dact1,Reln,Slit2,Matn2,Plxna1
GO:0006956	complement activation	11	44	7.53e-06	Serping1,Cfb,C2,Cd55,C1qc,C1qb,C1ra,C4b,Masp1,Cfh,C1s1	Serping1,Cfb,C2,Cd55,C1qc,C1qb,C1ra,C4b,Masp1,Cfh,C1s1
GO:0045785	positive regulation of cell adhesion	32	425	9.51e-06	Itgb2,Cd44,Nid1,Vsir,Dbn1,Angpt1,Runx1,Smoc2,Sele,Myoc,Pdpn,Nckap1l,Col16a1,H2-DMa,Prex1,Fbln2,Itga2,Fbln1,Egflam,Tgfbr2,Ptafr,Icam1,Hsp90aa1,Cd74,Ccdc80,Sirpa,Fmn1,Sox4,Ephb6,Spock2,Syk,Selp	Itgb2,Cd44,Nid1,Vsir,Dbn1,Angpt1,Runx1,Smoc2,Sele,Myoc,Pdpn,Nckap1l,Col16a1,H2-DMa,Prex1,Fbln2,Itga2,Fbln1,Egflam,Tgfbr2,Ptafr,Icam1,Hsp90aa1,Cd74,Ccdc80,Sirpa,Fmn1,Sox4,Ephb6,Spock2,Syk,Selp
GO:0050778	positive regulation of immune response	33	450	1.05e-05	Itgb2,Cd44,Lbp,Serping1,Cfb,C2,Slc11a1,Cd55,Fcgr2b,Tlr2,Fgr,Mmp2,Mlh1,Nckap1l,Cmklr1,C1qc,H2-DMa,C1qb,C1ra,Itgam,C4b,Ptafr,Nfatc2,Tlr9,Masp1,Fyb,Cd74,P2rx7,Nfam1,Cfh,Clec7a,Syk,C1s1	Itgb2,Cd44,Lbp,Serping1,Cfb,C2,Slc11a1,Cd55,Fcgr2b,Tlr2,Fgr,Mmp2,Mlh1,Nckap1l,Cmklr1,C1qc,H2-DMa,C1qb,C1ra,Itgam,C4b,Ptafr,Nfatc2,Tlr9,Masp1,Fyb,Cd74,P2rx7,Nfam1,Cfh,Clec7a,Syk,C1s1
GO:0001934	positive regulation of protein phosphorylation	55	1010	1.08e-05	Pdgfb,Ace,Cd44,Lrrk1,Ncf1,C1qtnf1,Igfbp4,Egfr,Fgf18,Pik3r5,Sema4d,Angpt1,Robo1,Igfbp6,Csf1r,Slc11a1,Gpr39,Fcgr2b,Fbn1,Lrp4,Il6ra,Tlr2,Hgf,Dixdc1,Nckap1l,Gdf7,Lrp1,Inhbb,Hand2,Lpar1,S1pr2,Fzd1,Tcim,Tgfbr2,Gdf6,Ffar4,Cx3cr1,Tmem119,Tlr9,Icam1,Hsp90aa1,Cd74,Arrb1,P2rx7,C1qtnf3,Clec7a,Syk,Cdon,Reln,Pdgfra,Gdf10,Shc2,Apoe,Prox1,Ccl21c	Pdgfb,Ace,Cd44,Lrrk1,Ncf1,C1qtnf1,Igfbp4,Egfr,Fgf18,Pik3r5,Sema4d,Angpt1,Robo1,Igfbp6,Csf1r,Slc11a1,Gpr39,Fcgr2b,Fbn1,Lrp4,Il6ra,Tlr2,Hgf,Dixdc1,Nckap1l,Gdf7,Lrp1,Inhbb,Hand2,Lpar1,S1pr2,Fzd1,1810011O10Rik,Tgfbr2,Gdf6,Ffar4,Cx3cr1,Tmem119,Tlr9,Icam1,Hsp90aa1,Cd74,Arrb1,P2rx7,C1qtnf3,Clec7a,Syk,Cdon,Reln,Pdgfra,Gdf10,Shc2,Apoe,Prox1,Ccl21c
GO:0019724	B cell mediated immunity	14	84	1.08e-05	Serping1,C2,Cd55,Fcgr2b,Mlh1,C1qc,H2-DMa,C1qb,C1ra,C4b,Pirb,Cd74,Pou2f2,C1s1	Serping1,C2,Cd55,Fcgr2b,Mlh1,C1qc,H2-DMa,C1qb,C1ra,C4b,Pirb,Cd74,Pou2f2,C1s1
GO:0061564	axon development	30	386	1.25e-05	Plxna3,Sema4d,Ptch1,Boc,Robo1,Csf1r,Mmp2,Gdf7,Lrp1,Dclk1,Plxnb2,Slc25a46,Egflam,Lrtm1,Flrt2,Gas1,Cdh11,Tmeff2,Lama2,Hsp90aa1,Nfasc,Scn1b,Sema3b,Ephb2,Plxna4,Apod,Reln,Slit2,Matn2,Plxna1	Plxna3,Sema4d,Ptch1,Boc,Robo1,Csf1r,Mmp2,Gdf7,Lrp1,Dclk1,Plxnb2,Slc25a46,Egflam,Lrtm1,Flrt2,Gas1,Cdh11,Tmeff2,Lama2,Hsp90aa1,Nfasc,Scn1b,Sema3b,Ephb2,Plxna4,Apod,Reln,Slit2,Matn2,Plxna1
GO:0050764	regulation of phagocytosis	15	100	1.28e-05	Hck,Lbp,C2,Slc11a1,Fcgr2b,Tlr2,Fgr,Nckap1l,Camk1d,Lrp1,Itga2,Sirpa,Cd300a,Clec7a,Syk	Hck,Lbp,C2,Slc11a1,Fcgr2b,Tlr2,Fgr,Nckap1l,Camk1d,Lrp1,Itga2,Sirpa,Cd300a,Clec7a,Syk
GO:0001503	ossification	23	240	1.29e-05	Col1a1,Clec11a,Ctsk,Fgf18,Sema4d,Runx1,Clec3b,Igfbp5,Myoc,Fgr,Col1a2,Sfrp1,Mmp2,Igsf10,Hey1,Snai1,Fzd1,Gpc3,Smpd3,Tmem119,Mmp14,Gdf10,Ryr1	Col1a1,Clec11a,Ctsk,Fgf18,Sema4d,Runx1,Clec3b,Igfbp5,Myoc,Fgr,Col1a2,Sfrp1,Mmp2,Igsf10,Hey1,Snai1,Fzd1,Gpc3,Smpd3,Tmem119,Mmp14,Gdf10,Ryr1
GO:0032956	regulation of actin cytoskeleton organization	28	344	1.35e-05	Hck,Celsr1,Sptb,Dbn1,Csf1r,Myoc,Gsn,Tlr2,Fgr,Was,Cotl1,Dixdc1,Nckap1l,Prex1,Kank3,Lrp1,Lpar1,Tmeff2,Icam1,Myo1f,Bst1,Fmn1,Arap1,Mkks,Tmsb10,Capg,Slit2,Prox1	Hck,Celsr1,Sptb,Dbn1,Csf1r,Myoc,Gsn,Tlr2,Fgr,Was,Cotl1,Dixdc1,Nckap1l,Prex1,Kank3,Lrp1,Lpar1,Tmeff2,Icam1,Myo1f,Bst1,Fmn1,Arap1,Mkks,Tmsb10,Capg,Slit2,Prox1
GO:0032970	regulation of actin filament-based process	30	388	1.35e-05	Hck,Celsr1,Sptb,Dbn1,Csf1r,Myoc,Gsn,Tlr2,Pdpn,Fgr,Was,Cotl1,Dixdc1,Nckap1l,Prex1,Kank3,Lrp1,Lpar1,Tmeff2,Icam1,Myo1f,Sumo1,Bst1,Fmn1,Arap1,Mkks,Tmsb10,Capg,Slit2,Prox1	Hck,Celsr1,Sptb,Dbn1,Csf1r,Myoc,Gsn,Tlr2,Pdpn,Fgr,Was,Cotl1,Dixdc1,Nckap1l,Prex1,Kank3,Lrp1,Lpar1,Tmeff2,Icam1,Myo1f,Sumo1,Bst1,Fmn1,Arap1,Mkks,Tmsb10,Capg,Slit2,Prox1
GO:0031347	regulation of defense response	37	554	1.53e-05	Serpinf1,Ace,Cd44,Lbp,Tnfaip3,Enpp3,Egfr,Serping1,Fcgr2b,Tlr2,Tnfrsf1b,Hgf,Fgr,Ctsc,Mmp2,Nt5e,Pik3ap1,Itga2,Adamts12,Socs3,Gpr4,Ffar4,Cx3cr1,Pld4,Alox5ap,Tlr9,Myo1f,Cd74,Bst1,Sirpa,Adora2a,C1qtnf3,Clec7a,Pld3,Apod,Slit2,Apoe	Serpinf1,Ace,Cd44,Lbp,Tnfaip3,Enpp3,Egfr,Serping1,Fcgr2b,Tlr2,Tnfrsf1b,Hgf,Fgr,Ctsc,Mmp2,Nt5e,Pik3ap1,Itga2,Adamts12,Socs3,Gpr4,Ffar4,Cx3cr1,Pld4,Alox5ap,Tlr9,Myo1f,Cd74,Bst1,Sirpa,Adora2a,C1qtnf3,Clec7a,Pld3,Apod,Slit2,Apoe
GO:0043410	positive regulation of MAPK cascade	36	531	1.6e-05	Pdgfb,Cd44,Ncf1,C1qtnf1,Igfbp4,Egfr,Fgf18,Pik3r5,Angpt1,Robo1,Igfbp6,Csf1r,Gpr39,Fcgr2b,Il6ra,Tlr2,Hgf,Dixdc1,Lrp1,Hand2,Lpar1,Gdf6,Ffar4,Tlr9,Icam1,Cd74,Arrb1,P2rx7,C1qtnf3,Clec7a,Syk,Cdon,Pdgfra,Shc2,Apoe,Ccl21c	Pdgfb,Cd44,Ncf1,C1qtnf1,Igfbp4,Egfr,Fgf18,Pik3r5,Angpt1,Robo1,Igfbp6,Csf1r,Gpr39,Fcgr2b,Il6ra,Tlr2,Hgf,Dixdc1,Lrp1,Hand2,Lpar1,Gdf6,Ffar4,Tlr9,Icam1,Cd74,Arrb1,P2rx7,C1qtnf3,Clec7a,Syk,Cdon,Pdgfra,Shc2,Apoe,Ccl21c
GO:0010604	positive regulation of macromolecule metabolic process	133	3467	1.63e-05	Pdgfb,Col1a1,Ace,Spi1,Irf5,Cd44,Cacybp,Lrrk1,Cybb,Pcolce2,Ncf1,Lbp,Cd34,Mapkapk2,C1qtnf1,Igfbp4,Tbx3,Tnfaip3,Vsir,Egfr,Fgf18,Ube2b,Pik3r5,Lgmn,Sema4d,Ptch1,Hexb,Angpt1,Robo1,Runx1,Igfbp6,Smoc2,Abcg1,Csf1r,Clec3b,Slc11a1,Gpr39,Sele,Fcgr2b,Olfm1,Gsn,Fbn1,Lrp4,Il6ra,Tlr2,F3,Tnfrsf1b,Hgf,Fgr,Nsg1,Pcolce,Ctsc,Tyrobp,Was,Sfrp1,Dixdc1,Mlh1,Nckap1l,Hey1,Gdf7,Atp13a2,Spon1,Rmnd1,Lrp1,Hpse,Inhbb,Hand2,Ptge…	Pdgfb,Col1a1,Ace,Spi1,Irf5,Cd44,Cacybp,Lrrk1,Cybb,Pcolce2,Ncf1,Lbp,Cd34,Mapkapk2,C1qtnf1,Igfbp4,Tbx3,Tnfaip3,Vsir,Egfr,Fgf18,Ube2b,Pik3r5,Lgmn,Sema4d,Ptch1,Hexb,Angpt1,Robo1,Runx1,Igfbp6,Smoc2,Abcg1,Csf1r,Clec3b,Slc11a1,Gpr39,Sele,Fcgr2b,Olfm1,Gsn,Fbn1,Lrp4,Il6ra,Tlr2,F3,Tnfrsf1b,Hgf,Fgr,Nsg1,Pcolce,Ctsc,Tyrobp,Was,Sfrp1,Dixdc1,Mlh1,Nckap1l,Hey1,Gdf7,Atp13a2,Spon1,Rmnd1,Lrp1,Hpse,Inhbb,Hand2,Ptge…
GO:0042060	wound healing	24	265	1.74e-05	Col1a1,Cd44,Celsr1,Cd34,Egfr,Serping1,Slc11a1,Entpd2,F3,Pdpn,Ppl,Hpse,Itga2,Fbln1,Gpr4,Tgfbr2,Tmeff2,Col3a1,Dcn,Cfh,Vwf,Klkb1,Mmrn1,Pdgfra	Col1a1,Cd44,Celsr1,Cd34,Egfr,Serping1,Slc11a1,Entpd2,F3,Pdpn,Ppl,Hpse,Itga2,Fbln1,Gpr4,Tgfbr2,Tmeff2,Col3a1,Dcn,Cfh,Vwf,Klkb1,Mmrn1,Pdgfra
GO:0007409	axonogenesis	28	351	1.91e-05	Plxna3,Sema4d,Ptch1,Boc,Robo1,Csf1r,Gdf7,Lrp1,Dclk1,Plxnb2,Slc25a46,Egflam,Lrtm1,Flrt2,Gas1,Cdh11,Tmeff2,Lama2,Hsp90aa1,Nfasc,Scn1b,Sema3b,Ephb2,Plxna4,Reln,Slit2,Matn2,Plxna1	Plxna3,Sema4d,Ptch1,Boc,Robo1,Csf1r,Gdf7,Lrp1,Dclk1,Plxnb2,Slc25a46,Egflam,Lrtm1,Flrt2,Gas1,Cdh11,Tmeff2,Lama2,Hsp90aa1,Nfasc,Scn1b,Sema3b,Ephb2,Plxna4,Reln,Slit2,Matn2,Plxna1
GO:0043408	regulation of MAPK cascade	43	723	3e-05	Pdgfb,Cd44,Ncf1,C1qtnf1,Igfbp4,Egfr,Fgf18,Pik3r5,Angpt1,Robo1,Igfbp6,Csf1r,Gpr39,Fcgr2b,Myoc,Il6ra,Tlr2,Hgf,Sfrp1,Dixdc1,Lrp1,Hand2,Lpar1,Fbln1,Gdf6,Ffar4,Tlr9,Icam1,Cd74,Arrb1,P2rx7,Sirpa,Ephb2,Cd300a,C1qtnf3,Clec7a,Syk,Cdon,Dact1,Pdgfra,Shc2,Apoe,Ccl21c	Pdgfb,Cd44,Ncf1,C1qtnf1,Igfbp4,Egfr,Fgf18,Pik3r5,Angpt1,Robo1,Igfbp6,Csf1r,Gpr39,Fcgr2b,Myoc,Il6ra,Tlr2,Hgf,Sfrp1,Dixdc1,Lrp1,Hand2,Lpar1,Fbln1,Gdf6,Ffar4,Tlr9,Icam1,Cd74,Arrb1,P2rx7,Sirpa,Ephb2,Cd300a,C1qtnf3,Clec7a,Syk,Cdon,Dact1,Pdgfra,Shc2,Apoe,Ccl21c
GO:0065009	regulation of molecular function	158	4379	3.25e-05	Itgb2,Pdgfb,Serpinf1,Chordc1,Ace,Spi1,Hck,Plxna3,Irf5,Clec11a,Cd44,Saa3,Pcolce2,Ncf1,Stac2,Tbx3,Cxcl16,Tnfaip3,Vsir,Egfr,Fgf18,Ahsa2,Efemp1,Pik3r5,Ahsa1,Lgmn,Sema4d,Ptch1,Dbn1,Angpt1,Gpihbp1,Robo1,Runx1,Igfbp6,Serping1,Csf1r,Slc11a1,Gpr39,Cd55,Sele,Fcgr2b,Gsn,Fbn1,Ccnl1,Wnt2b,Il6ra,Tlr2,F3,Hgf,Fgr,Rasgef1b,Pcolce,Mug1,Timp4,Pzp,Ctsc,Nucb2,Atp2a1,Sfrp1,Nckap1l,Cmklr1,Camk1d,Prex1,Hey1,Gdf7,Mgat5,P…	Itgb2,Pdgfb,Serpinf1,Chordc1,Ace,Spi1,Hck,Plxna3,Irf5,Clec11a,Cd44,Saa3,Pcolce2,Ncf1,Stac2,Tbx3,Cxcl16,Tnfaip3,Vsir,Egfr,Fgf18,Ahsa2,Efemp1,Pik3r5,Ahsa1,Lgmn,Sema4d,Ptch1,Dbn1,Angpt1,Gpihbp1,Robo1,Runx1,Igfbp6,Serping1,Csf1r,Slc11a1,Gpr39,Cd55,Sele,Fcgr2b,Gsn,Fbn1,Ccnl1,Wnt2b,Il6ra,Tlr2,F3,Hgf,Fgr,Rasgef1b,Pcolce,Mug1,Timp4,Pzp,Ctsc,Nucb2,Atp2a1,Sfrp1,Nckap1l,Cmklr1,Camk1d,Prex1,Hey1,Gdf7,Mgat5,P…
GO:0001818	negative regulation of cytokine production	23	255	3.29e-05	Lbp,Cd34,Tnfaip3,Vsir,Angpt1,Slc11a1,Fcgr2b,Tlr2,Hgf,Tyrobp,Nckap1l,Cmklr1,Inhbb,Cd59a,Ssc5d,Fbln1,Ffar4,Cx3cr1,Tlr9,Arrb1,Sirpa,C1qtnf3,Apod	Lbp,Cd34,Tnfaip3,Vsir,Angpt1,Slc11a1,Fcgr2b,Tlr2,Hgf,Tyrobp,Nckap1l,Cmklr1,Inhbb,Cd59a,Ssc5d,Fbln1,Ffar4,Cx3cr1,Tlr9,Arrb1,Sirpa,C1qtnf3,Apod
GO:0002694	regulation of leukocyte activation	35	527	3.62e-05	Itgb2,Cd44,Lbp,Tnfaip3,Enpp3,Vsir,Runx1,Fcgr2b,Gsn,Tnfrsf1b,Fgr,Ctsc,Tyrobp,Sfrp1,Mlh1,Nckap1l,H2-DMa,Tgfbr2,Itgam,Ptafr,Cd300lb,Nfatc2,Tlr9,Mmp14,Hsp90aa1,Cd74,Bst1,Sirpa,Sox4,Adora2a,Cd300a,Nfam1,Clec7a,Ephb6,Syk	Itgb2,Cd44,Lbp,Tnfaip3,Enpp3,Vsir,Runx1,Fcgr2b,Gsn,Tnfrsf1b,Fgr,Ctsc,Tyrobp,Sfrp1,Mlh1,Nckap1l,H2-DMa,Tgfbr2,Itgam,Ptafr,Cd300lb,Nfatc2,Tlr9,Mmp14,Hsp90aa1,Cd74,Bst1,Sirpa,Sox4,Adora2a,Cd300a,Nfam1,Clec7a,Ephb6,Syk
GO:0016064	immunoglobulin mediated immune response	13	80	3.64e-05	Serping1,C2,Cd55,Fcgr2b,Mlh1,C1qc,H2-DMa,C1qb,C1ra,C4b,Cd74,Pou2f2,C1s1	Serping1,C2,Cd55,Fcgr2b,Mlh1,C1qc,H2-DMa,C1qb,C1ra,C4b,Cd74,Pou2f2,C1s1
GO:0031325	positive regulation of cellular metabolic process	127	3320	3.84e-05	Itgb2,Pdgfb,Col1a1,Ace,Spi1,Irf5,Cd44,Actn3,Cacybp,Lrrk1,Pcolce2,Ncf1,C1qtnf1,Igfbp4,Tbx3,Tnfaip3,Vsir,Egfr,Fgf18,Ube2b,Pik3r5,Lgmn,Sema4d,Ptch1,Hexb,Angpt1,Dgat1,Robo1,Runx1,Igfbp6,Smoc2,Abcg1,Csf1r,Clec3b,Slc11a1,Gpr39,Sele,Fcgr2b,Gsn,Fbn1,Lrp4,Il6ra,Tlr2,F3,Tnfrsf1b,Hgf,Fgr,Nsg1,Pcolce,Ctsc,Tyrobp,Nucb2,Was,Sfrp1,Dixdc1,Mlh1,Nckap1l,Hey1,Gdf7,Spon1,Chchd4,Rmnd1,Lrp1,Inhbb,Hand2,Ptges3,Snai1,Zf…	Itgb2,Pdgfb,Col1a1,Ace,Spi1,Irf5,Cd44,Actn3,Cacybp,Lrrk1,Pcolce2,Ncf1,C1qtnf1,Igfbp4,Tbx3,Tnfaip3,Vsir,Egfr,Fgf18,Ube2b,Pik3r5,Lgmn,Sema4d,Ptch1,Hexb,Angpt1,Dgat1,Robo1,Runx1,Igfbp6,Smoc2,Abcg1,Csf1r,Clec3b,Slc11a1,Gpr39,Sele,Fcgr2b,Gsn,Fbn1,Lrp4,Il6ra,Tlr2,F3,Tnfrsf1b,Hgf,Fgr,Nsg1,Pcolce,Ctsc,Tyrobp,Nucb2,Was,Sfrp1,Dixdc1,Mlh1,Nckap1l,Hey1,Gdf7,Spon1,Chchd4,Rmnd1,Lrp1,Inhbb,Hand2,Ptges3,Snai1,Zf…
GO:0002685	regulation of leukocyte migration	21	218	3.89e-05	Lbp,Lgmn,Sele,Tlr2,Nckap1l,Plvap,Cmklr1,Camk1d,Nbl1,Itga2,Cx3cr1,Smpd3,Ptafr,Icam1,Mmp14,Cd74,Bst1,Cd300a,Apod,Selp,Slit2	Lbp,Lgmn,Sele,Tlr2,Nckap1l,Plvap,Cmklr1,Camk1d,Nbl1,Itga2,Cx3cr1,Smpd3,Ptafr,Icam1,Mmp14,Cd74,Bst1,Cd300a,Apod,Selp,Slit2
GO:0002263	cell activation involved in immune response	18	162	3.94e-05	Lbp,Tnfaip3,Enpp3,Slc11a1,Tyrobp,Mlh1,Lrp1,Plcl2,Tcim,Cx3cr1,Ly9,Icam1,Myo1f,Cd74,Cd300a,Clec7a,Syk,Lcp1	Lbp,Tnfaip3,Enpp3,Slc11a1,Tyrobp,Mlh1,Lrp1,Plcl2,1810011O10Rik,Cx3cr1,Ly9,Icam1,Myo1f,Cd74,Cd300a,Clec7a,Syk,Lcp1
GO:0060284	regulation of cell development	56	1086	3.94e-05	Serpinf1,Ace,Plxna3,Actn3,Jade2,Kremen1,Efemp1,Fam101b,Sema4d,Dbn1,Robo1,Runx1,Myoc,Olfm1,Fbn1,Lrp4,Tlr2,Pdpn,Tnfrsf1b,Hgf,Tyrobp,Sfrp1,Dixdc1,Gdpd5,Camk1d,Prex1,Igsf10,Hey1,Gdf7,Ptprf,Lrp1,Nbl1,Plxnb2,Lpar1,S1pr2,Fbln1,Fzd1,Flrt2,Gdf6,Cx3cr1,Col3a1,Scn1b,Sema3b,Camk2a,Ephb2,Col14a1,Kif1a,Pi16,Plxna4,Cdon,Sgk1,Reln,Slit2,Plxna1,Apoe,Prox1	Serpinf1,Ace,Plxna3,Actn3,Jade2,Kremen1,Efemp1,Fam101b,Sema4d,Dbn1,Robo1,Runx1,Myoc,Olfm1,Fbn1,Lrp4,Tlr2,Pdpn,Tnfrsf1b,Hgf,Tyrobp,Sfrp1,Dixdc1,Gdpd5,Camk1d,Prex1,Igsf10,Hey1,Gdf7,Ptprf,Lrp1,Nbl1,Plxnb2,Lpar1,S1pr2,Fbln1,Fzd1,Flrt2,Gdf6,Cx3cr1,Col3a1,Scn1b,Sema3b,Camk2a,Ephb2,Col14a1,Kif1a,Pi16,Plxna4,Cdon,Sgk1,Reln,Slit2,Plxna1,Apoe,Prox1
GO:1901700	response to oxygen-containing compound	73	1585	4.07e-05	Pdgfb,Serpinf1,Col1a1,Ace,Spi1,Tbxas1,Irf5,Cacybp,Cybb,Ncf1,Lbp,Mapkapk2,Cxcl16,Tnfaip3,Egfr,Lgmn,Ptch1,Runx1,Rbp4,Slc11a1,Igfbp5,Fcgr2b,Mrc1,Gsn,Fbn1,Tlr2,Tnfrsf1b,Nsg1,Col1a2,Timp4,Atp2a1,Sfrp1,Mmp2,Mmp3,Col16a1,Lrp1,Inhbb,Nrip1,Lpar1,Itga2,Ppp1r15b,Tgfbr2,Adcyap1r1,Cx3cr1,Smpd3,Ptafr,Serpina1c,Cd300lb,Serpina1a,Arnt2,Tlr9,Icam1,Col3a1,Dnm1,Folr2,Hsp90aa1,P2rx7,Sirpa,Camk2a,Sox4,Dcn,Cd68,Ildr2,…	Pdgfb,Serpinf1,Col1a1,Ace,Spi1,Tbxas1,Irf5,Cacybp,Cybb,Ncf1,Lbp,Mapkapk2,Cxcl16,Tnfaip3,Egfr,Lgmn,Ptch1,Runx1,Rbp4,Slc11a1,Igfbp5,Fcgr2b,Mrc1,Gsn,Fbn1,Tlr2,Tnfrsf1b,Nsg1,Col1a2,Timp4,Atp2a1,Sfrp1,Mmp2,Mmp3,Col16a1,Lrp1,Inhbb,Nrip1,Lpar1,Itga2,Ppp1r15b,Tgfbr2,Adcyap1r1,Cx3cr1,Smpd3,Ptafr,Serpina1c,Cd300lb,Serpina1a,Arnt2,Tlr9,Icam1,Col3a1,Dnm1,Folr2,Hsp90aa1,P2rx7,Sirpa,Camk2a,Sox4,Dcn,Cd68,Ildr2,…
GO:0042127	regulation of cell population proliferation	75	1650	4.47e-05	Pdgfb,Serpinf1,Ace,Hck,Clec11a,Cd44,Tbx3,Tnfaip3,Enpp3,Vsir,Egfr,Fgf18,Tns3,Efemp1,Lgmn,Ptch1,Angpt1,Robo1,Runx1,Csf1r,Rbp4,Igfbp5,Dpt,Fcgr2b,Il6ra,Tlr2,F3,Ndufaf4,Pdpn,Tnfrsf1b,Fgr,Tyrobp,Sfrp1,Mmp2,Nckap1l,Hey1,Ptprf,Hpse,Hand2,Srpx,Zfpm2,Itga2,Fbln1,Tgfbr2,Cx3cr1,Gpc3,Gas1,Smpd3,Tmem119,Cd248,Ptafr,Wdr6,Nfatc2,Sox7,Arnt2,Tlr9,Folr2,Cd74,Arrb1,Bst1,Sox4,Adora2a,Cd300a,Sulf2,Clec7a,Cxcl9,Syk,Cdo…	Pdgfb,Serpinf1,Ace,Hck,Clec11a,Cd44,Tbx3,Tnfaip3,Enpp3,Vsir,Egfr,Fgf18,Tns3,Efemp1,Lgmn,Ptch1,Angpt1,Robo1,Runx1,Csf1r,Rbp4,Igfbp5,Dpt,Fcgr2b,Il6ra,Tlr2,F3,Ndufaf4,Pdpn,Tnfrsf1b,Fgr,Tyrobp,Sfrp1,Mmp2,Nckap1l,Hey1,Ptprf,Hpse,Hand2,Srpx,Zfpm2,Itga2,Fbln1,Tgfbr2,Cx3cr1,Gpc3,Gas1,Smpd3,Tmem119,Cd248,Ptafr,Wdr6,Nfatc2,Sox7,Arnt2,Tlr9,Folr2,Cd74,Arrb1,Bst1,Sox4,Adora2a,Cd300a,Sulf2,Clec7a,Cxcl9,Syk,Cdo…
GO:0045321	leukocyte activation	34	511	4.9e-05	Itgb2,Spi1,Cd44,Lbp,Tnfaip3,Enpp3,Slc11a1,Tlr2,Tyrobp,Was,Mlh1,H2-DMa,Prex1,Plcl2,Tgfbr2,Cx3cr1,Itgam,Ly9,Pirb,Tlr9,Icam1,Myo1f,Cd74,P2rx7,Sox4,Pik3cd,Cd300a,Pou2f2,Nfam1,Clec7a,Ephb6,Syk,Lcp1,Wdfy4	Itgb2,Spi1,Cd44,Lbp,Tnfaip3,Enpp3,Slc11a1,Tlr2,Tyrobp,Was,Mlh1,H2-DMa,Prex1,Plcl2,Tgfbr2,Cx3cr1,Itgam,Ly9,Pirb,Tlr9,Icam1,Myo1f,Cd74,P2rx7,Sox4,Pik3cd,Cd300a,Pou2f2,Nfam1,Clec7a,Ephb6,Syk,Lcp1,Wdfy4
GO:0050728	negative regulation of inflammatory response	17	148	5.26e-05	Serpinf1,Cd44,Tnfaip3,Enpp3,Fcgr2b,Tnfrsf1b,Hgf,Nt5e,Socs3,Ffar4,Cx3cr1,Sirpa,Adora2a,C1qtnf3,Apod,Slit2,Apoe	Serpinf1,Cd44,Tnfaip3,Enpp3,Fcgr2b,Tnfrsf1b,Hgf,Nt5e,Socs3,Ffar4,Cx3cr1,Sirpa,Adora2a,C1qtnf3,Apod,Slit2,Apoe
GO:0007159	leukocyte cell-cell adhesion	11	56	5.27e-05	Itgb2,Cd44,Sema4d,Sele,Nt5e,Cx3cr1,Itgam,Icam1,Cfh,Syk,Selp	Itgb2,Cd44,Sema4d,Sele,Nt5e,Cx3cr1,Itgam,Icam1,Cfh,Syk,Selp
GO:0051336	regulation of hydrolase activity	59	1184	5.31e-05	Serpinf1,Plxna3,Cd44,Pcolce2,Vsir,Ahsa2,Ahsa1,Lgmn,Sema4d,Dbn1,Gpihbp1,Robo1,Serping1,Sele,Gsn,F3,Hgf,Pcolce,Mug1,Timp4,Pzp,Ctsc,Nckap1l,Prex1,Mgat5,Atp13a2,Lrp1,Plxnb2,Lpar1,Itga2,Fbln1,Ppp1r15b,Adcyap1r1,Gpc3,C4b,Ptafr,Serpina1c,Sox7,Serpina1a,Icam1,Mtcl1,Myoz1,Arrb1,Camk2a,Adora2a,Cd300a,Arap1,Apoc1,Mkks,Pi16,Xiap,Plxna4,Rasa3,Syk,Als2cl,Pdgfra,Slit2,Plxna1,Ccl21c	Serpinf1,Plxna3,Cd44,Pcolce2,Vsir,Ahsa2,Ahsa1,Lgmn,Sema4d,Dbn1,Gpihbp1,Robo1,Serping1,Sele,Gsn,F3,Hgf,Pcolce,Mug1,Timp4,Pzp,Ctsc,Nckap1l,Prex1,Mgat5,Atp13a2,Lrp1,Plxnb2,Lpar1,Itga2,Fbln1,Ppp1r15b,Adcyap1r1,Gpc3,C4b,Ptafr,Serpina1c,Sox7,Serpina1a,Icam1,Mtcl1,Myoz1,Arrb1,Camk2a,Adora2a,Cd300a,Arap1,Apoc1,Mkks,Pi16,Xiap,Plxna4,Rasa3,Syk,Als2cl,Pdgfra,Slit2,Plxna1,Ccl21c
GO:0031401	positive regulation of protein modification process	61	1243	5.45e-05	Pdgfb,Ace,Cd44,Lrrk1,Ncf1,C1qtnf1,Igfbp4,Egfr,Fgf18,Pik3r5,Sema4d,Angpt1,Robo1,Igfbp6,Csf1r,Slc11a1,Gpr39,Fcgr2b,Fbn1,Lrp4,Il6ra,Tlr2,Hgf,Dixdc1,Nckap1l,Gdf7,Lrp1,Inhbb,Hand2,Lpar1,S1pr2,Ppp1r15b,Fzd1,Tcim,Tgfbr2,Gdf6,Ffar4,Cx3cr1,Tmem119,Pirb,Tlr9,Icam1,Cd300lh,Hsp90aa1,Cd74,Arrb1,P2rx7,Sox4,Cd300a,C1qtnf3,Clec7a,Xiap,Syk,Cdon,Reln,Pdgfra,Gdf10,Shc2,Apoe,Prox1,Ccl21c	Pdgfb,Ace,Cd44,Lrrk1,Ncf1,C1qtnf1,Igfbp4,Egfr,Fgf18,Pik3r5,Sema4d,Angpt1,Robo1,Igfbp6,Csf1r,Slc11a1,Gpr39,Fcgr2b,Fbn1,Lrp4,Il6ra,Tlr2,Hgf,Dixdc1,Nckap1l,Gdf7,Lrp1,Inhbb,Hand2,Lpar1,S1pr2,Ppp1r15b,Fzd1,1810011O10Rik,Tgfbr2,Gdf6,Ffar4,Cx3cr1,Tmem119,Pirb,Tlr9,Icam1,Cd300ld3,Hsp90aa1,Cd74,Arrb1,P2rx7,Sox4,Cd300a,C1qtnf3,Clec7a,Xiap,Syk,Cdon,Reln,Pdgfra,Gdf10,Shc2,Apoe,Prox1,Ccl21c
GO:0008283	cell population proliferation	35	541	5.98e-05	Itgb2,Pdgfb,Ace,Ncf1,Cd34,Igfbp4,Ptch1,Dbn1,Loxl2,Cfb,Csf1r,Slc11a1,Igfbp5,Wnt2b,Pdpn,Hgf,Dixdc1,Tgfbi,Lrp1,Hand2,Plcl2,Ptges3,Plxnb2,Itga2,Gpc3,Lipg,Itgam,Col8a2,Mmp14,Cd74,P2rx7,Sox4,Kif1a,Ephb6,Prox1	Itgb2,Pdgfb,Ace,Ncf1,Cd34,Igfbp4,Ptch1,Dbn1,Loxl2,Cfb,Csf1r,Slc11a1,Igfbp5,Wnt2b,Pdpn,Hgf,Dixdc1,Tgfbi,Lrp1,Hand2,Plcl2,Ptges3,Plxnb2,Itga2,Gpc3,Lipg,Itgam,Col8a2,Mmp14,Cd74,P2rx7,Sox4,Kif1a,Ephb6,Prox1
GO:0001655	urogenital system development	27	353	6.16e-05	Pdgfb,Serpinf1,Ace,Cd44,Nid1,Cd34,Ptch1,Angpt1,Rbp4,Fbn1,Lrp4,Sfrp1,Mmp2,Hey1,Dact2,Gpr4,Gpc3,Col4a4,Fmn1,Sox4,Dcn,Ephb2,Sulf2,Cfh,Pdgfra,Slit2,Prox1	Pdgfb,Serpinf1,Ace,Cd44,Nid1,Cd34,Ptch1,Angpt1,Rbp4,Fbn1,Lrp4,Sfrp1,Mmp2,Hey1,Dact2,Gpr4,Gpc3,Col4a4,Fmn1,Sox4,Dcn,Ephb2,Sulf2,Cfh,Pdgfra,Slit2,Prox1
GO:0072001	renal system development	25	310	6.49e-05	Pdgfb,Serpinf1,Ace,Cd44,Nid1,Cd34,Ptch1,Angpt1,Rbp4,Fbn1,Lrp4,Sfrp1,Hey1,Dact2,Gpr4,Gpc3,Col4a4,Fmn1,Sox4,Dcn,Sulf2,Cfh,Pdgfra,Slit2,Prox1	Pdgfb,Serpinf1,Ace,Cd44,Nid1,Cd34,Ptch1,Angpt1,Rbp4,Fbn1,Lrp4,Sfrp1,Hey1,Dact2,Gpr4,Gpc3,Col4a4,Fmn1,Sox4,Dcn,Sulf2,Cfh,Pdgfra,Slit2,Prox1
GO:0048729	tissue morphogenesis	39	646	6.9e-05	Pdgfb,Cd44,Aldh1a3,Celsr1,Tbx3,Egfr,Ptch1,Angpt1,Robo1,Runx1,Igfbp5,Pdpn,Sfrp1,Mmp2,Hey1,Gdf7,Hand2,Cc2d2a,Snai1,Zfpm2,Plxnb2,Itga2,Fzd1,Socs3,Tgfbr2,Gpc3,Col12a1,Tmeff2,Col3a1,Mmp14,Fmn1,Sox4,Col14a1,Slc12a2,Heg1,Slit2,Matn2,Plxna1,Prox1	Pdgfb,Cd44,Aldh1a3,Celsr1,Tbx3,Egfr,Ptch1,Angpt1,Robo1,Runx1,Igfbp5,Pdpn,Sfrp1,Mmp2,Hey1,Gdf7,Hand2,Cc2d2a,Snai1,Zfpm2,Plxnb2,Itga2,Fzd1,Socs3,Tgfbr2,Gpc3,Col12a1,Tmeff2,Col3a1,Mmp14,Fmn1,Sox4,Col14a1,Slc12a2,Heg1,Slit2,Matn2,Plxna1,Prox1
GO:0040013	negative regulation of locomotion	25	314	7.95e-05	Pdgfb,Serpinf1,Plxna3,Cygb,Sema4d,Dbn1,Robo1,Igfbp5,Olfm1,Was,Sfrp1,Lrp1,Nbl1,Fbln1,Cx3cr1,Tmeff2,Col3a1,Cd74,Sema3b,Dcn,Adora2a,Cd300a,Apod,Slit2,Apoe	Pdgfb,Serpinf1,Plxna3,Cygb,Sema4d,Dbn1,Robo1,Igfbp5,Olfm1,Was,Sfrp1,Lrp1,Nbl1,Fbln1,Cx3cr1,Tmeff2,Col3a1,Cd74,Sema3b,Dcn,Adora2a,Cd300a,Apod,Slit2,Apoe
GO:0050730	regulation of peptidyl-tyrosine phosphorylation	23	271	7.95e-05	Itgb2,Pdgfb,Ace,Cd44,Lrrk1,Ncf1,Egfr,Sema4d,Angpt1,Csf1r,Lrp4,Il6ra,Hgf,Sfrp1,Socs3,Icam1,Cd74,Bst1,Cd300a,Clec7a,Syk,Reln,Pdgfra	Itgb2,Pdgfb,Ace,Cd44,Lrrk1,Ncf1,Egfr,Sema4d,Angpt1,Csf1r,Lrp4,Il6ra,Hgf,Sfrp1,Socs3,Icam1,Cd74,Bst1,Cd300a,Clec7a,Syk,Reln,Pdgfra
GO:0022604	regulation of cell morphogenesis	34	528	9.26e-05	Hck,Plxna3,Cd44,Sema4d,Dbn1,Hexb,Robo1,Csf1r,Myoc,Olfm1,Lrp4,Pdpn,Fgr,Was,Dixdc1,Prex1,Ptprf,Lrp1,Plxnb2,Lpar1,Fbln1,Icam1,Sema3b,Ephb2,Arap1,Gas7,Epb4.1l3,Kif1a,Plxna4,Sgk1,Reln,Slit2,Plxna1,Apoe	Hck,Plxna3,Cd44,Sema4d,Dbn1,Hexb,Robo1,Csf1r,Myoc,Olfm1,Lrp4,Pdpn,Fgr,Was,Dixdc1,Prex1,Ptprf,Lrp1,Plxnb2,Lpar1,Fbln1,Icam1,Sema3b,Ephb2,Arap1,Gas7,Epb41l3,Kif1a,Plxna4,Sgk1,Reln,Slit2,Plxna1,Apoe
GO:0051234	establishment of localization	131	3522	9.55e-05	Itgb2,Kcnn3,Col1a1,Ace,Tmed5,Hck,Cybb,Ncf1,Lbp,Mapkapk2,Rab11fip4,Tbx3,Cxcl16,Scrn1,Tnfaip3,Pex13,Ube2b,Abca8b,Cygb,Abcc3,Cacna2d3,Scara5,Loxl2,Slc25a17,Slc38a4,Dgat1,Gpihbp1,Abcg1,Ap3s1,Rbp4,Gria4,Slc11a1,Fcgr2b,Mrc1,Gsn,Lrp4,Siglec1,Armc1,Prss12,Tlr2,Pdpn,Nsg1,Antxr2,Rtn2,Tyrobp,Atp2a1,Slc9a9,Was,Slc7a6,Trappc4,Mlh1,Slco2a1,Abca6,Mfsd12,Abca9,H2-DMa,Orai2,Ttyh3,Atp13a2,Piezo2,Chchd4,Sorcs2,Lrp1…	Itgb2,Kcnn3,Col1a1,Ace,Tmed5,Hck,Cybb,Ncf1,Lbp,Mapkapk2,Rab11fip4,Tbx3,Cxcl16,Scrn1,Tnfaip3,Pex13,Ube2b,Abca8b,Cygb,Abcc3,Cacna2d3,Scara5,Loxl2,Slc25a17,Slc38a4,Dgat1,Gpihbp1,Abcg1,Ap3s1,Rbp4,Gria4,Slc11a1,Fcgr2b,Mrc1,Gsn,Lrp4,Siglec1,Armc1,Prss12,Tlr2,Pdpn,Nsg1,Antxr2,Rtn2,Tyrobp,Atp2a1,Slc9a9,Was,Slc7a6,Trappc4,Mlh1,Slco2a1,Abca6,Mfsd12,Abca9,H2-DMa,Orai2,Ttyh3,Atp13a2,Piezo2,Chchd4,Sorcs2,Lrp1…
GO:0002253	activation of immune response	20	213	9.61e-05	Serping1,Cfb,C2,Cd55,Fcgr2b,Tlr2,Nckap1l,Cmklr1,C1qc,C1qb,C1ra,C4b,Nfatc2,Tlr9,Masp1,Fyb,Nfam1,Cfh,Syk,C1s1	Serping1,Cfb,C2,Cd55,Fcgr2b,Tlr2,Nckap1l,Cmklr1,C1qc,C1qb,C1ra,C4b,Nfatc2,Tlr9,Masp1,Fyb,Nfam1,Cfh,Syk,C1s1
GO:0030324	lung development	20	213	9.61e-05	Ace,Celsr1,Egfr,Fgf18,Tns3,Rbp4,Igfbp5,Pdpn,Adamts2,Ptges3,Zfpm2,Tgfbr2,Gpc3,Smpd3,Mmp14,Adamtsl2,Ccbe1,Heg1,Pdgfra,Prox1	Ace,Celsr1,Egfr,Fgf18,Tns3,Rbp4,Igfbp5,Pdpn,Adamts2,Ptges3,Zfpm2,Tgfbr2,Gpc3,Smpd3,Mmp14,Adamtsl2,Ccbe1,Heg1,Pdgfra,Prox1
GO:0010941	regulation of cell death	74	1661	0.0001	Serpinf1,Folh1,Ace,Hck,Irf5,Cd44,Cacybp,Aldh1a3,Cd34,Tbx3,Tnfaip3,Egfr,Ube2b,Lgmn,Angpt1,Sdf2l1,Robo1,Csf1r,Wdr73,Fcgr2b,Olfm1,Gsn,Siglec1,F3,Ndufaf4,Pdpn,Tnfrsf1b,Hgf,Alb,Ctsc,Tyrobp,Sfrp1,Mmp2,Mmp3,Nckap1l,Camk1d,Ptprf,Lrp1,Inhbb,Hand2,Srpx,Ptges3,Snai1,Hk3,Zfpm2,Lpar1,Fzd1,Tcim,Socs3,Ffar4,Adcyap1r1,Cx3cr1,Gas1,Itgam,Zfand6,Cd248,4930453N24Rik,Sox7,Arnt2,Icam1,Cd74,Arrb1,P2rx7,Camk2a,Sox4,Ador…	Serpinf1,Folh1,Ace,Hck,Irf5,Cd44,Cacybp,Aldh1a3,Cd34,Tbx3,Tnfaip3,Egfr,Ube2b,Lgmn,Angpt1,Sdf2l1,Robo1,Csf1r,Wdr73,Fcgr2b,Olfm1,Gsn,Siglec1,F3,Ndufaf4,Pdpn,Tnfrsf1b,Hgf,Alb,Ctsc,Tyrobp,Sfrp1,Mmp2,Mmp3,Nckap1l,Camk1d,Ptprf,Lrp1,Inhbb,Hand2,Srpx,Ptges3,Snai1,Hk3,Zfpm2,Lpar1,Fzd1,1810011O10Rik,Socs3,Ffar4,Adcyap1r1,Cx3cr1,Gas1,Itgam,Zfand6,Cd248,4930453N24Rik,Sox7,Arnt2,Icam1,Cd74,Arrb1,P2rx7,Camk2a,…
GO:0001822	kidney development	24	298	0.00011	Pdgfb,Serpinf1,Ace,Cd44,Nid1,Cd34,Ptch1,Angpt1,Fbn1,Lrp4,Sfrp1,Hey1,Dact2,Gpr4,Gpc3,Col4a4,Fmn1,Sox4,Dcn,Sulf2,Cfh,Pdgfra,Slit2,Prox1	Pdgfb,Serpinf1,Ace,Cd44,Nid1,Cd34,Ptch1,Angpt1,Fbn1,Lrp4,Sfrp1,Hey1,Dact2,Gpr4,Gpc3,Col4a4,Fmn1,Sox4,Dcn,Sulf2,Cfh,Pdgfra,Slit2,Prox1
GO:0022612	gland morphogenesis	15	123	0.00011	Pdgfb,Cd44,Tbx3,Egfr,Ptch1,Robo1,Igfbp5,Sfrp1,Mmp2,Gdf7,Tgfbr2,Slc12a2,Slit2,Plxna1,Prox1	Pdgfb,Cd44,Tbx3,Egfr,Ptch1,Robo1,Igfbp5,Sfrp1,Mmp2,Gdf7,Tgfbr2,Slc12a2,Slit2,Plxna1,Prox1
GO:1903034	regulation of response to wounding	18	176	0.00011	Pdgfb,Cd34,C1qtnf1,Kremen1,Serping1,Smoc2,Pdpn,Ptprf,Lrp1,Hpse,Ephb2,Clec7a,Slc12a2,Klkb1,Syk,Selp,Pdgfra,Apoe	Pdgfb,Cd34,C1qtnf1,Kremen1,Serping1,Smoc2,Pdpn,Ptprf,Lrp1,Hpse,Ephb2,Clec7a,Slc12a2,Klkb1,Syk,Selp,Pdgfra,Apoe
GO:0060326	cell chemotaxis	19	197	0.00012	Itgb2,Pdgfb,Saa3,Lbp,Cxcl16,Hgf,Nckap1l,Prex1,Ackr2,Lpar1,Cx3cr1,Itgam,Csf3r,Cxcl9,Slc12a2,Syk,Gpr35,Pdgfra,Ccl21c	Itgb2,Pdgfb,Saa3,Lbp,Cxcl16,Hgf,Nckap1l,Prex1,Ackr2,Lpar1,Cx3cr1,Itgam,Csf3r,Cxcl9,Slc12a2,Syk,Gpr35,Pdgfra,Ccl21c
GO:0002250	adaptive immune response	23	280	0.00013	Serping1,C2,Slc11a1,Cd55,Fcgr2b,Ctsc,Mlh1,C1qc,H2-DMa,C1qb,C1ra,Ly9,C4b,Pirb,Icam1,Emr1,Cd74,Pik3cd,Pou2f2,Ephb6,Syk,Unc93b1,C1s1	Serping1,C2,Slc11a1,Cd55,Fcgr2b,Ctsc,Mlh1,C1qc,H2-DMa,C1qb,C1ra,Ly9,C4b,Pirb,Icam1,Adgre1,Cd74,Pik3cd,Pou2f2,Ephb6,Syk,Unc93b1,C1s1
GO:0002696	positive regulation of leukocyte activation	25	324	0.00013	Itgb2,Lbp,Vsir,Runx1,Fgr,Ctsc,Tyrobp,Mlh1,Nckap1l,H2-DMa,Tgfbr2,Itgam,Ptafr,Cd300lb,Nfatc2,Tlr9,Mmp14,Hsp90aa1,Cd74,Bst1,Sirpa,Sox4,Clec7a,Ephb6,Syk	Itgb2,Lbp,Vsir,Runx1,Fgr,Ctsc,Tyrobp,Mlh1,Nckap1l,H2-DMa,Tgfbr2,Itgam,Ptafr,Cd300lb,Nfatc2,Tlr9,Mmp14,Hsp90aa1,Cd74,Bst1,Sirpa,Sox4,Clec7a,Ephb6,Syk
GO:0051049	regulation of transport	80	1862	0.00013	Itgb2,Pdgfb,Ace,Hck,Cybb,Lbp,Cd34,Stac2,C1qtnf1,Egfr,Ptch1,Dbn1,Cacna2d3,Angpt1,Dgat1,Runx1,Abcg1,C2,Rbp4,Slc11a1,Gpr39,Sele,Fcgr2b,Tlr2,Tnfrsf1b,Fgr,Rtn2,Nucb2,Atp2a1,Sfrp1,Nckap1l,Camk1d,Atp13a2,Chchd4,Lrp1,Inhbb,Itga2,Pltp,Ffar4,Adcyap1r1,Gpc3,Gas1,Lipg,Itgam,Smpd3,Ptafr,Tlr9,Fxyd6,Icam1,Mtcl1,Dnm1,Sumo1,AF251705,Hsp90aa1,Cd74,Arrb1,Scn1b,P2rx7,Sirpa,Camk2a,Sox4,Adora2a,Ephb2,Cd300a,Anpep,Apoc…	Itgb2,Pdgfb,Ace,Hck,Cybb,Lbp,Cd34,Stac2,C1qtnf1,Egfr,Ptch1,Dbn1,Cacna2d3,Angpt1,Dgat1,Runx1,Abcg1,C2,Rbp4,Slc11a1,Gpr39,Sele,Fcgr2b,Tlr2,Tnfrsf1b,Fgr,Rtn2,Nucb2,Atp2a1,Sfrp1,Nckap1l,Camk1d,Atp13a2,Chchd4,Lrp1,Inhbb,Itga2,Pltp,Ffar4,Adcyap1r1,Gpc3,Gas1,Lipg,Itgam,Smpd3,Ptafr,Tlr9,Fxyd6,Icam1,Mtcl1,Dnm1,Sumo1,Cd300c2,Hsp90aa1,Cd74,Arrb1,Scn1b,P2rx7,Sirpa,Camk2a,Sox4,Adora2a,Ephb2,Cd300a,Anpep,Apoc1…
GO:0006810	transport	126	3382	0.00014	Itgb2,Kcnn3,Col1a1,Ace,Tmed5,Hck,Cybb,Ncf1,Lbp,Mapkapk2,Rab11fip4,Tbx3,Cxcl16,Scrn1,Pex13,Abca8b,Cygb,Abcc3,Cacna2d3,Scara5,Loxl2,Slc25a17,Slc38a4,Dgat1,Gpihbp1,Abcg1,Ap3s1,Rbp4,Gria4,Slc11a1,Fcgr2b,Mrc1,Gsn,Lrp4,Siglec1,Armc1,Prss12,Tlr2,Pdpn,Nsg1,Antxr2,Rtn2,Tyrobp,Atp2a1,Slc9a9,Was,Slc7a6,Trappc4,Slco2a1,Abca6,Mfsd12,Abca9,H2-DMa,Orai2,Ttyh3,Atp13a2,Piezo2,Chchd4,Sorcs2,Lrp1,Atp6v0e2,Dennd2a,S…	Itgb2,Kcnn3,Col1a1,Ace,Tmed5,Hck,Cybb,Ncf1,Lbp,Mapkapk2,Rab11fip4,Tbx3,Cxcl16,Scrn1,Pex13,Abca8b,Cygb,Abcc3,Cacna2d3,Scara5,Loxl2,Slc25a17,Slc38a4,Dgat1,Gpihbp1,Abcg1,Ap3s1,Rbp4,Gria4,Slc11a1,Fcgr2b,Mrc1,Gsn,Lrp4,Siglec1,Armc1,Prss12,Tlr2,Pdpn,Nsg1,Antxr2,Rtn2,Tyrobp,Atp2a1,Slc9a9,Was,Slc7a6,Trappc4,Slco2a1,Abca6,Mfsd12,Abca9,H2-DMa,Orai2,Ttyh3,Atp13a2,Piezo2,Chchd4,Sorcs2,Lrp1,Atp6v0e2,Dennd2a,S…
GO:0007162	negative regulation of cell adhesion	23	283	0.00015	Col1a1,Plxna3,Cd44,C1qtnf1,Tnfaip3,Vsir,Sema4d,Angpt1,Runx1,Myoc,Mmp2,Lrp1,Dact2,Plxnb2,Fbln1,Myo1f,Mmp14,Cd74,Adora2a,Cd300a,Plxna4,Apod,Plxna1	Col1a1,Plxna3,Cd44,C1qtnf1,Tnfaip3,Vsir,Sema4d,Angpt1,Runx1,Myoc,Mmp2,Lrp1,Dact2,Plxnb2,Fbln1,Myo1f,Mmp14,Cd74,Adora2a,Cd300a,Plxna4,Apod,Plxna1
GO:0030193	regulation of blood coagulation	12	79	0.00016	Pdgfb,Cd34,C1qtnf1,Serping1,Pdpn,Hpse,Ephb2,Klkb1,Syk,Selp,Pdgfra,Apoe	Pdgfb,Cd34,C1qtnf1,Serping1,Pdpn,Hpse,Ephb2,Klkb1,Syk,Selp,Pdgfra,Apoe
GO:0050900	leukocyte migration	19	202	0.00016	Itgb2,Pdgfb,Lbp,Cd34,Cxcl16,Sele,Nckap1l,Prex1,Cx3cr1,Itgam,Icam1,Sirpa,Csf3r,Cxcl9,Slc12a2,Syk,Selp,Gpr35,Ccl21c	Itgb2,Pdgfb,Lbp,Cd34,Cxcl16,Sele,Nckap1l,Prex1,Cx3cr1,Itgam,Icam1,Sirpa,Csf3r,Cxcl9,Slc12a2,Syk,Selp,Gpr35,Ccl21c
GO:0006897	endocytosis	28	400	0.00017	Itgb2,Mapkapk2,Cxcl16,Scara5,Loxl2,Fcgr2b,Mrc1,Gsn,Lrp4,Siglec1,Prss12,Was,Lrp1,Stab1,Ackr2,Ssc5d,Tgfbr2,Itgam,Dnm1,Folr2,Arrb1,Sirpa,Cd300a,Clec7a,Syk,Loxl4,Apoe,Tmem108	Itgb2,Mapkapk2,Cxcl16,Scara5,Loxl2,Fcgr2b,Mrc1,Gsn,Lrp4,Siglec1,Prss12,Was,Lrp1,Stab1,Ackr2,Ssc5d,Tgfbr2,Itgam,Dnm1,Folr2,Arrb1,Sirpa,Cd300a,Clec7a,Syk,Loxl4,Apoe,Tmem108
GO:0051130	positive regulation of cellular component organization	59	1236	0.00017	Pdgfb,Serpinf1,Hck,Plxna3,Tpbg,Lbp,Ube2b,Efemp1,Sema4d,Dbn1,Angpt1,Gpihbp1,Robo1,March5,Sele,Myoc,Gsn,Lrp4,Pdpn,Hgf,Tyrobp,Was,Mmp3,Dixdc1,Nckap1l,Col16a1,Camk1d,Ptprf,Lrp1,Plxnb2,Lpar1,Itga2,Fzd1,Lrtm1,Flrt2,Gpc3,Smpd3,Nfatc2,Icam1,Dnm1,Sumo1,Hsp90aa1,Arrb1,Scn1b,P2rx7,Fmn1,Dcn,Ephb2,Arap1,Cxcl9,Plxna4,Syk,Sgk1,Lcp1,Reln,G3bp2,Plxna1,Apoe,Prox1	Pdgfb,Serpinf1,Hck,Plxna3,Tpbg,Lbp,Ube2b,Efemp1,Sema4d,Dbn1,Angpt1,Gpihbp1,Robo1,March5,Sele,Myoc,Gsn,Lrp4,Pdpn,Hgf,Tyrobp,Was,Mmp3,Dixdc1,Nckap1l,Col16a1,Camk1d,Ptprf,Lrp1,Plxnb2,Lpar1,Itga2,Fzd1,Lrtm1,Flrt2,Gpc3,Smpd3,Nfatc2,Icam1,Dnm1,Sumo1,Hsp90aa1,Arrb1,Scn1b,P2rx7,Fmn1,Dcn,Ephb2,Arap1,Cxcl9,Plxna4,Syk,Sgk1,Lcp1,Reln,G3bp2,Plxna1,Apoe,Prox1
GO:0060541	respiratory system development	21	245	0.00018	Ace,Aldh1a3,Celsr1,Egfr,Fgf18,Tns3,Rbp4,Igfbp5,Pdpn,Adamts2,Ptges3,Zfpm2,Tgfbr2,Gpc3,Smpd3,Mmp14,Adamtsl2,Ccbe1,Heg1,Pdgfra,Prox1	Ace,Aldh1a3,Celsr1,Egfr,Fgf18,Tns3,Rbp4,Igfbp5,Pdpn,Adamts2,Ptges3,Zfpm2,Tgfbr2,Gpc3,Smpd3,Mmp14,Adamtsl2,Ccbe1,Heg1,Pdgfra,Prox1
GO:0044057	regulation of system process	36	602	0.0002	Pdgfb,Ace,Tbxas1,Actn3,C1qtnf1,Egfr,Dbn1,Dgat1,Runx1,Igfbp5,Gpr39,Tnfrsf1b,Hgf,Ctsc,Atp2a1,Mmp2,Inhbb,Hand2,S1pr2,Itga2,Ptafr,Icam1,Sumo1,Hsp90aa1,Scn1b,Adora2a,Anpep,Col14a1,C1qtnf3,Pi16,Reln,Gpr35,Tifab,Apoe,Ryr1,Tmem108	Pdgfb,Ace,Tbxas1,Actn3,C1qtnf1,Egfr,Dbn1,Dgat1,Runx1,Igfbp5,Gpr39,Tnfrsf1b,Hgf,Ctsc,Atp2a1,Mmp2,Inhbb,Hand2,S1pr2,Itga2,Ptafr,Icam1,Sumo1,Hsp90aa1,Scn1b,Adora2a,Anpep,Col14a1,C1qtnf3,Pi16,Reln,Gpr35,Tifab,Apoe,Ryr1,Tmem108
GO:0050920	regulation of chemotaxis	20	226	0.0002	Pdgfb,Plxna3,Lbp,Fgf18,Lgmn,Sema4d,Robo1,Smoc2,Nckap1l,Cmklr1,Camk1d,Nbl1,Lpar1,Itga2,Cd74,Bst1,Sema3b,Plxna4,Pdgfra,Slit2	Pdgfb,Plxna3,Lbp,Fgf18,Lgmn,Sema4d,Robo1,Smoc2,Nckap1l,Cmklr1,Camk1d,Nbl1,Lpar1,Itga2,Cd74,Bst1,Sema3b,Plxna4,Pdgfra,Slit2
GO:0051271	negative regulation of cellular component movement	24	314	0.00022	Pdgfb,Serpinf1,Plxna3,Cygb,Sema4d,Dbn1,Robo1,Igfbp5,Olfm1,Was,Sfrp1,Lrp1,Nbl1,Fbln1,Cx3cr1,Tmeff2,Col3a1,Cd74,Sema3b,Dcn,Cd300a,Apod,Slit2,Apoe	Pdgfb,Serpinf1,Plxna3,Cygb,Sema4d,Dbn1,Robo1,Igfbp5,Olfm1,Was,Sfrp1,Lrp1,Nbl1,Fbln1,Cx3cr1,Tmeff2,Col3a1,Cd74,Sema3b,Dcn,Cd300a,Apod,Slit2,Apoe
GO:1903532	positive regulation of secretion by cell	27	382	0.00022	Itgb2,Cd34,C1qtnf1,Egfr,Runx1,Abcg1,Rbp4,Gpr39,Tlr2,Fgr,Nucb2,Atp13a2,Lrp1,Inhbb,Ffar4,Itgam,Smpd3,Ptafr,AF251705,Arrb1,P2rx7,Sox4,Adora2a,C1qtnf3,Slc12a2,Syk,Rab9	Itgb2,Cd34,C1qtnf1,Egfr,Runx1,Abcg1,Rbp4,Gpr39,Tlr2,Fgr,Nucb2,Atp13a2,Lrp1,Inhbb,Ffar4,Itgam,Smpd3,Ptafr,Cd300c2,Arrb1,P2rx7,Sox4,Adora2a,C1qtnf3,Slc12a2,Syk,Rab9
GO:0043085	positive regulation of catalytic activity	62	1341	0.00024	Pdgfb,Ace,Pcolce2,Ncf1,Vsir,Egfr,Fgf18,Ahsa2,Pik3r5,Ahsa1,Lgmn,Sema4d,Angpt1,Gpihbp1,Robo1,Igfbp6,Csf1r,Slc11a1,Gpr39,Sele,Gsn,Fbn1,Il6ra,F3,Hgf,Fgr,Pcolce,Ctsc,Nckap1l,Prex1,Ptges3,Lpar1,Itga2,Fbln1,Ppp1r15b,Tcim,Tgfbr2,Adcyap1r1,Itgam,Ptafr,Alox5ap,Sox7,Tlr9,Icam1,Mtcl1,Hsp90aa1,Cd74,Arrb1,P2rx7,Ephb2,Cd300a,Arap1,Ephb6,Rasa3,Syk,Als2cl,Reln,Pdgfra,Shc2,Apoe,Prox1,Ccl21c	Pdgfb,Ace,Pcolce2,Ncf1,Vsir,Egfr,Fgf18,Ahsa2,Pik3r5,Ahsa1,Lgmn,Sema4d,Angpt1,Gpihbp1,Robo1,Igfbp6,Csf1r,Slc11a1,Gpr39,Sele,Gsn,Fbn1,Il6ra,F3,Hgf,Fgr,Pcolce,Ctsc,Nckap1l,Prex1,Ptges3,Lpar1,Itga2,Fbln1,Ppp1r15b,1810011O10Rik,Tgfbr2,Adcyap1r1,Itgam,Ptafr,Alox5ap,Sox7,Tlr9,Icam1,Mtcl1,Hsp90aa1,Cd74,Arrb1,P2rx7,Ephb2,Cd300a,Arap1,Ephb6,Rasa3,Syk,Als2cl,Reln,Pdgfra,Shc2,Apoe,Prox1,Ccl21c
GO:0007167	enzyme linked receptor protein signaling pathway	34	558	0.00025	Pdgfb,Col1a1,Hck,Mapkapk2,Vsir,Egfr,Fgf18,Jade2,Efemp1,Angpt1,Csf1r,Myoc,Hgf,Fgr,Col1a2,Plat,Gdf7,Inhbb,Svep1,Nceh1,Flrt2,Tgfbr2,Gdf6,Smpd3,Col4a4,Col3a1,Ephb2,Arap1,Sulf2,Ephb6,Syk,Pdgfra,Gdf10,Shc2	Pdgfb,Col1a1,Hck,Mapkapk2,Vsir,Egfr,Fgf18,Jade2,Efemp1,Angpt1,Csf1r,Myoc,Hgf,Fgr,Col1a2,Plat,Gdf7,Inhbb,Svep1,Nceh1,Flrt2,Tgfbr2,Gdf6,Smpd3,Col4a4,Col3a1,Ephb2,Arap1,Sulf2,Ephb6,Syk,Pdgfra,Gdf10,Shc2
GO:0008360	regulation of cell shape	16	151	0.00025	Hck,Plxna3,Sema4d,Hexb,Csf1r,Pdpn,Fgr,Was,Plxnb2,Lpar1,Icam1,Arap1,Gas7,Epb4.1l3,Plxna4,Plxna1	Hck,Plxna3,Sema4d,Hexb,Csf1r,Pdpn,Fgr,Was,Plxnb2,Lpar1,Icam1,Arap1,Gas7,Epb41l3,Plxna4,Plxna1
GO:0090066	regulation of anatomical structure size	34	559	0.00026	Pdgfb,Ace,Tbxas1,Plxna3,Egfr,Sptb,Sema4d,Dbn1,Olfm1,Gsn,Tlr2,Was,Mmp2,Cotl1,Nckap1l,Prex1,Atp13a2,Kank3,Lrp1,Smpd3,Ptafr,Icam1,Hsp90aa1,P2rx7,Sema3b,Fmn1,Adora2a,Mkks,Tmsb10,Capg,Plxna4,Slc12a2,Slit2,Apoe	Pdgfb,Ace,Tbxas1,Plxna3,Egfr,Sptb,Sema4d,Dbn1,Olfm1,Gsn,Tlr2,Was,Mmp2,Cotl1,Nckap1l,Prex1,Atp13a2,Kank3,Lrp1,Smpd3,Ptafr,Icam1,Hsp90aa1,P2rx7,Sema3b,Fmn1,Adora2a,Mkks,Tmsb10,Capg,Plxna4,Slc12a2,Slit2,Apoe
GO:0014066	regulation of phosphatidylinositol 3-kinase signaling	13	100	0.00027	Pdgfb,Ncf1,Egfr,Sema4d,Angpt1,Myoc,Hgf,Fgr,Ptpn13,Pik3ap1,Dcn,Selp,Reln	Pdgfb,Ncf1,Egfr,Sema4d,Angpt1,Myoc,Hgf,Fgr,Ptpn13,Pik3ap1,Dcn,Selp,Reln
GO:0001819	positive regulation of cytokine production	29	436	0.00028	Cybb,Lbp,Cd34,Mapkapk2,Runx1,Csf1r,Slc11a1,Il6ra,Tlr2,Hgf,Fgr,Tyrobp,Lrp1,Hpse,Rab7b,Ly9,Ptafr,Tlr9,AF251705,Cd74,P2rx7,Sulf2,Nfam1,C1qtnf3,Clec7a,Syk,Ccbe1,Heg1,Unc93b1	Cybb,Lbp,Cd34,Mapkapk2,Runx1,Csf1r,Slc11a1,Il6ra,Tlr2,Hgf,Fgr,Tyrobp,Lrp1,Hpse,Rab7b,Ly9,Ptafr,Tlr9,Cd300c2,Cd74,P2rx7,Sulf2,Nfam1,C1qtnf3,Clec7a,Syk,Ccbe1,Heg1,Unc93b1
GO:0061041	regulation of wound healing	15	136	0.00031	Pdgfb,Cd34,C1qtnf1,Serping1,Smoc2,Pdpn,Hpse,Ephb2,Clec7a,Slc12a2,Klkb1,Syk,Selp,Pdgfra,Apoe	Pdgfb,Cd34,C1qtnf1,Serping1,Smoc2,Pdpn,Hpse,Ephb2,Clec7a,Slc12a2,Klkb1,Syk,Selp,Pdgfra,Apoe
GO:0090287	regulation of cellular response to growth factor stimulus	22	277	0.00032	Pdgfb,Vsir,Fgf18,Angpt1,Robo1,Smoc2,Fbn1,Sfrp1,Ptprf,Nbl1,Cd59a,Adamts12,Fzd1,Gpc3,Htra3,Adamtsl2,Dcn,Sulf2,Ccbe1,Slit2,Glg1,Tmem108	Pdgfb,Vsir,Fgf18,Angpt1,Robo1,Smoc2,Fbn1,Sfrp1,Ptprf,Nbl1,Cd59a,Adamts12,Fzd1,Gpc3,Htra3,Adamtsl2,Dcn,Sulf2,Ccbe1,Slit2,Glg1,Tmem108
GO:0060412	ventricular septum morphogenesis	9	44	0.00035	Tbx3,Robo1,Hey1,Zfpm2,Fzd1,Tgfbr2,Sox4,Slit2,Prox1	Tbx3,Robo1,Hey1,Zfpm2,Fzd1,Tgfbr2,Sox4,Slit2,Prox1
GO:0019222	regulation of metabolic process	199	6085	0.00037	Itgb2,Mcts1,Pdgfb,Serpinf1,Col1a1,Chordc1,Ace,Spi1,Hck,Irf5,Cd44,Actn3,Cacybp,Lrrk1,Cybb,Pcolce2,Ncf1,Lbp,Cd34,Mapkapk2,C1qtnf1,Igfbp4,Tbx3,Tnfaip3,Vsir,Egfr,Fgf18,Ube2b,Efemp1,Cygb,Pik3r5,Lgmn,Sema4d,Ptch1,Mterfd1,Hexb,Loxl2,Angpt1,Dgat1,Robo1,Adamts5,Runx1,Igfbp6,Serping1,Smoc2,Abcg1,Zfp521,Csf1r,Clec3b,Slc11a1,Igfbp5,Gpr39,Sele,Fcgr2b,Myoc,Olfm1,Gsn,Fbn1,Lrp4,Ccnl1,Il6ra,Tlr2,F3,Tnfrsf1b,Hgf,F…	Itgb2,Mcts1,Pdgfb,Serpinf1,Col1a1,Chordc1,Ace,Spi1,Hck,Irf5,Cd44,Actn3,Cacybp,Lrrk1,Cybb,Pcolce2,Ncf1,Lbp,Cd34,Mapkapk2,C1qtnf1,Igfbp4,Tbx3,Tnfaip3,Vsir,Egfr,Fgf18,Ube2b,Efemp1,Cygb,Pik3r5,Lgmn,Sema4d,Ptch1,Mterf3,Hexb,Loxl2,Angpt1,Dgat1,Robo1,Adamts5,Runx1,Igfbp6,Serping1,Smoc2,Abcg1,Zfp521,Csf1r,Clec3b,Slc11a1,Igfbp5,Gpr39,Sele,Fcgr2b,Myoc,Olfm1,Gsn,Fbn1,Lrp4,Ccnl1,Il6ra,Tlr2,F3,Tnfrsf1b,Hgf,Fg…
GO:0002009	morphogenesis of an epithelium	32	520	0.0004	Pdgfb,Cd44,Aldh1a3,Celsr1,Tbx3,Egfr,Ptch1,Angpt1,Robo1,Runx1,Igfbp5,Pdpn,Sfrp1,Mmp2,Hey1,Gdf7,Hand2,Cc2d2a,Snai1,Plxnb2,Fzd1,Socs3,Tgfbr2,Gpc3,Tmeff2,Mmp14,Fmn1,Sox4,Slc12a2,Slit2,Plxna1,Prox1	Pdgfb,Cd44,Aldh1a3,Celsr1,Tbx3,Egfr,Ptch1,Angpt1,Robo1,Runx1,Igfbp5,Pdpn,Sfrp1,Mmp2,Hey1,Gdf7,Hand2,Cc2d2a,Snai1,Plxnb2,Fzd1,Socs3,Tgfbr2,Gpc3,Tmeff2,Mmp14,Fmn1,Sox4,Slc12a2,Slit2,Plxna1,Prox1
GO:0006958	complement activation, classical pathway	8	33	0.0004	Serping1,C2,Cd55,C1qc,C1qb,C1ra,C4b,C1s1	Serping1,C2,Cd55,C1qc,C1qb,C1ra,C4b,C1s1
GO:0050801	ion homeostasis	42	786	0.0004	Tbxas1,C1qtnf1,Egfr,Hexb,Scara5,Dgat1,Abcg1,Slc11a1,Gpr39,Myoc,Nucb2,Atp2a1,Slc9a9,Cmklr1,Atp13a2,Lpar6,Lrp1,Plcl2,Ackr2,Lpar1,Gpr4,Ffar4,Adcyap1r1,Cx3cr1,Lipg,Smpd3,Cp,Scn1b,P2rx7,Car4,Slc4a10,Dcn,Steap3,Cxcl9,Slc12a2,Rasa3,Sgk1,Ptgir,Gpr35,Pdgfra,Apoe,Ryr1	Tbxas1,C1qtnf1,Egfr,Hexb,Scara5,Dgat1,Abcg1,Slc11a1,Gpr39,Myoc,Nucb2,Atp2a1,Slc9a9,Cmklr1,Atp13a2,Lpar6,Lrp1,Plcl2,Ackr2,Lpar1,Gpr4,Ffar4,Adcyap1r1,Cx3cr1,Lipg,Smpd3,Cp,Scn1b,P2rx7,Car4,Slc4a10,Dcn,Steap3,Cxcl9,Slc12a2,Rasa3,Sgk1,Ptgir,Gpr35,Pdgfra,Apoe,Ryr1
GO:0002366	leukocyte activation involved in immune response	16	159	0.00043	Lbp,Tnfaip3,Enpp3,Slc11a1,Tyrobp,Mlh1,Plcl2,Cx3cr1,Ly9,Icam1,Myo1f,Cd74,Cd300a,Clec7a,Syk,Lcp1	Lbp,Tnfaip3,Enpp3,Slc11a1,Tyrobp,Mlh1,Plcl2,Cx3cr1,Ly9,Icam1,Myo1f,Cd74,Cd300a,Clec7a,Syk,Lcp1
GO:0045596	negative regulation of cell differentiation	41	761	0.00043	Pdgfb,Plxna3,Cd44,Tbx3,Egfr,Kremen1,Efemp1,Fam101b,Sema4d,Ptch1,Runx1,Abcg1,Igfbp5,Olfm1,Fbn1,Lrp4,Nucb2,Sfrp1,Dixdc1,C1qc,Hey1,Lrp1,Hand2,Snai1,Zfpm2,Lpar1,Fbln1,Adamts12,Tmem119,Nfatc2,Col3a1,Cd74,Tmem176a,Sema3b,Ephb2,Pi16,Slit2,Gdf10,Tmem176b,Apoe,Ccl21c	Pdgfb,Plxna3,Cd44,Tbx3,Egfr,Kremen1,Efemp1,Fam101b,Sema4d,Ptch1,Runx1,Abcg1,Igfbp5,Olfm1,Fbn1,Lrp4,Nucb2,Sfrp1,Dixdc1,C1qc,Hey1,Lrp1,Hand2,Snai1,Zfpm2,Lpar1,Fbln1,Adamts12,Tmem119,Nfatc2,Col3a1,Cd74,Tmem176a,Sema3b,Ephb2,Pi16,Slit2,Gdf10,Tmem176b,Apoe,Ccl21c
GO:0051604	protein maturation	19	219	0.00043	Naa20,Vsir,Lgmn,Ptch1,Cpxm1,Prss12,F3,Cpxm2,Plat,Cpz,Adamts2,Chchd4,Naa30,C1ra,Naa50,Mmp14,P2rx7,Klkb1,Ece2	Naa20,Vsir,Lgmn,Ptch1,Cpxm1,Prss12,F3,Cpxm2,Plat,Cpz,Adamts2,Chchd4,Naa30,C1ra,Naa50,Mmp14,P2rx7,Klkb1,Ece2
GO:0002697	regulation of immune effector process	26	377	0.00046	Itgb2,Lbp,Tnfaip3,Enpp3,Vsir,Angpt1,Serping1,Rbp4,Cd55,Fcgr2b,Tlr2,Tnfrsf1b,Fgr,Tyrobp,Was,Mlh1,Cd59a,Itgam,Ptafr,Tlr9,Cd74,P2rx7,Cd300a,Cfh,Clec7a,Syk	Itgb2,Lbp,Tnfaip3,Enpp3,Vsir,Angpt1,Serping1,Rbp4,Cd55,Fcgr2b,Tlr2,Tnfrsf1b,Fgr,Tyrobp,Was,Mlh1,Cd59a,Itgam,Ptafr,Tlr9,Cd74,P2rx7,Cd300a,Cfh,Clec7a,Syk
GO:0014068	positive regulation of phosphatidylinositol 3-kinase signaling	11	74	0.00046	Pdgfb,Ncf1,Sema4d,Angpt1,Myoc,Hgf,Fgr,Pik3ap1,Dcn,Selp,Reln	Pdgfb,Ncf1,Sema4d,Angpt1,Myoc,Hgf,Fgr,Pik3ap1,Dcn,Selp,Reln
GO:0051249	regulation of lymphocyte activation	28	425	0.00046	Cd44,Tnfaip3,Vsir,Runx1,Fcgr2b,Gsn,Tnfrsf1b,Fgr,Tyrobp,Sfrp1,Mlh1,Nckap1l,H2-DMa,Tgfbr2,Nfatc2,Tlr9,Mmp14,Hsp90aa1,Cd74,Bst1,Sirpa,Sox4,Adora2a,Cd300a,Nfam1,Clec7a,Ephb6,Syk	Cd44,Tnfaip3,Vsir,Runx1,Fcgr2b,Gsn,Tnfrsf1b,Fgr,Tyrobp,Sfrp1,Mlh1,Nckap1l,H2-DMa,Tgfbr2,Nfatc2,Tlr9,Mmp14,Hsp90aa1,Cd74,Bst1,Sirpa,Sox4,Adora2a,Cd300a,Nfam1,Clec7a,Ephb6,Syk
GO:1903706	regulation of hemopoiesis	27	403	0.0005	Ace,Spi1,Cd44,Vsir,Runx1,Csf1r,Fbn1,Tyrobp,Sfrp1,Nckap1l,C1qc,H2-DMa,Tcim,Tgfbr2,Rab7b,Itgam,Tlr9,Mmp14,Hsp90aa1,Cd74,Tmem176a,Sox4,Csf3r,Nfam1,Syk,Tmem176b,Ccl21c	Ace,Spi1,Cd44,Vsir,Runx1,Csf1r,Fbn1,Tyrobp,Sfrp1,Nckap1l,C1qc,H2-DMa,1810011O10Rik,Tgfbr2,Rab7b,Itgam,Tlr9,Mmp14,Hsp90aa1,Cd74,Tmem176a,Sox4,Csf3r,Nfam1,Syk,Tmem176b,Ccl21c
GO:0030595	leukocyte chemotaxis	14	125	0.00052	Itgb2,Pdgfb,Lbp,Cxcl16,Nckap1l,Prex1,Cx3cr1,Itgam,Csf3r,Cxcl9,Slc12a2,Syk,Gpr35,Ccl21c	Itgb2,Pdgfb,Lbp,Cxcl16,Nckap1l,Prex1,Cx3cr1,Itgam,Csf3r,Cxcl9,Slc12a2,Syk,Gpr35,Ccl21c
GO:0007507	heart development	34	581	0.00053	Pdgfb,Ace,Cacybp,Tbx3,Ptch1,Angpt1,Robo1,Rbp4,Olfm1,Fbn1,Pdpn,Tnfrsf1b,Mmp2,Hey1,Lrp1,Hand2,Cc2d2a,Snai1,Zfpm2,Fzd1,Flrt2,Tgfbr2,Gpc3,Nrap,Col3a1,Sox4,Col14a1,Ece2,Heg1,Bicc1,Pdgfra,Slit2,Prox1,Ryr1	Pdgfb,Ace,Cacybp,Tbx3,Ptch1,Angpt1,Robo1,Rbp4,Olfm1,Fbn1,Pdpn,Tnfrsf1b,Mmp2,Hey1,Lrp1,Hand2,Cc2d2a,Snai1,Zfpm2,Fzd1,Flrt2,Tgfbr2,Gpc3,Nrap,Col3a1,Sox4,Col14a1,Ece2,Heg1,Bicc1,Pdgfra,Slit2,Prox1,Ryr1
GO:0010720	positive regulation of cell development	37	661	0.00054	Serpinf1,Ace,Plxna3,Actn3,Jade2,Sema4d,Dbn1,Robo1,Runx1,Myoc,Tlr2,Tnfrsf1b,Hgf,Tyrobp,Dixdc1,Gdpd5,Camk1d,Prex1,Gdf7,Ptprf,Lrp1,Nbl1,Plxnb2,Lpar1,S1pr2,Fzd1,Gdf6,Cx3cr1,Scn1b,Ephb2,Plxna4,Cdon,Sgk1,Reln,Plxna1,Apoe,Prox1	Serpinf1,Ace,Plxna3,Actn3,Jade2,Sema4d,Dbn1,Robo1,Runx1,Myoc,Tlr2,Tnfrsf1b,Hgf,Tyrobp,Dixdc1,Gdpd5,Camk1d,Prex1,Gdf7,Ptprf,Lrp1,Nbl1,Plxnb2,Lpar1,S1pr2,Fzd1,Gdf6,Cx3cr1,Scn1b,Ephb2,Plxna4,Cdon,Sgk1,Reln,Plxna1,Apoe,Prox1
GO:0006909	phagocytosis	15	144	0.00055	Itgb2,Hck,Lbp,Slc11a1,Fcgr2b,Gsn,Tyrobp,Lrp1,Srpx,Rab7b,Pld4,Itgam,P2rx7,Sirpa,Clec7a	Itgb2,Hck,Lbp,Slc11a1,Fcgr2b,Gsn,Tyrobp,Lrp1,Srpx,Rab7b,Pld4,Itgam,P2rx7,Sirpa,Clec7a
GO:0043067	regulation of programmed cell death	66	1510	0.00061	Folh1,Ace,Hck,Irf5,Cd44,Aldh1a3,Tbx3,Tnfaip3,Egfr,Ube2b,Lgmn,Angpt1,Sdf2l1,Robo1,Csf1r,Wdr73,Fcgr2b,Olfm1,Gsn,Siglec1,F3,Ndufaf4,Pdpn,Tnfrsf1b,Hgf,Alb,Ctsc,Tyrobp,Sfrp1,Mmp2,Nckap1l,Camk1d,Ptprf,Lrp1,Inhbb,Hand2,Srpx,Snai1,Hk3,Lpar1,Tcim,Socs3,Ffar4,Cx3cr1,Gas1,Itgam,Zfand6,Cd248,4930453N24Rik,Sox7,Arnt2,Icam1,Cd74,Arrb1,P2rx7,Camk2a,Sox4,Adora2a,Pik3cd,Steap3,Xiap,Syk,Sgk1,Slit2,Phlda1,Apoe	Folh1,Ace,Hck,Irf5,Cd44,Aldh1a3,Tbx3,Tnfaip3,Egfr,Ube2b,Lgmn,Angpt1,Sdf2l1,Robo1,Csf1r,Wdr73,Fcgr2b,Olfm1,Gsn,Siglec1,F3,Ndufaf4,Pdpn,Tnfrsf1b,Hgf,Alb,Ctsc,Tyrobp,Sfrp1,Mmp2,Nckap1l,Camk1d,Ptprf,Lrp1,Inhbb,Hand2,Srpx,Snai1,Hk3,Lpar1,1810011O10Rik,Socs3,Ffar4,Cx3cr1,Gas1,Itgam,Zfand6,Cd248,4930453N24Rik,Sox7,Arnt2,Icam1,Cd74,Arrb1,P2rx7,Camk2a,Sox4,Adora2a,Pik3cd,Steap3,Xiap,Syk,Sgk1,Slit2,Phlda1,…
GO:1902904	negative regulation of supramolecular fiber organization	15	146	0.00063	Sptb,Dbn1,Myoc,Gsn,Tlr2,Was,Kank3,Tmeff2,Arap1,Mkks,Tmsb10,Capg,Sgk1,Slit2,Apoe	Sptb,Dbn1,Myoc,Gsn,Tlr2,Was,Kank3,Tmeff2,Arap1,Mkks,Tmsb10,Capg,Sgk1,Slit2,Apoe
GO:0042981	regulation of apoptotic process	65	1486	0.00069	Folh1,Ace,Hck,Irf5,Cd44,Aldh1a3,Tbx3,Tnfaip3,Egfr,Ube2b,Lgmn,Angpt1,Sdf2l1,Robo1,Csf1r,Wdr73,Fcgr2b,Olfm1,Gsn,Siglec1,F3,Ndufaf4,Pdpn,Tnfrsf1b,Hgf,Alb,Ctsc,Tyrobp,Sfrp1,Mmp2,Nckap1l,Camk1d,Ptprf,Lrp1,Inhbb,Hand2,Srpx,Snai1,Lpar1,Tcim,Socs3,Ffar4,Cx3cr1,Gas1,Itgam,Zfand6,Cd248,4930453N24Rik,Sox7,Arnt2,Icam1,Cd74,Arrb1,P2rx7,Camk2a,Sox4,Adora2a,Pik3cd,Steap3,Xiap,Syk,Sgk1,Slit2,Phlda1,Apoe	Folh1,Ace,Hck,Irf5,Cd44,Aldh1a3,Tbx3,Tnfaip3,Egfr,Ube2b,Lgmn,Angpt1,Sdf2l1,Robo1,Csf1r,Wdr73,Fcgr2b,Olfm1,Gsn,Siglec1,F3,Ndufaf4,Pdpn,Tnfrsf1b,Hgf,Alb,Ctsc,Tyrobp,Sfrp1,Mmp2,Nckap1l,Camk1d,Ptprf,Lrp1,Inhbb,Hand2,Srpx,Snai1,Lpar1,1810011O10Rik,Socs3,Ffar4,Cx3cr1,Gas1,Itgam,Zfand6,Cd248,4930453N24Rik,Sox7,Arnt2,Icam1,Cd74,Arrb1,P2rx7,Camk2a,Sox4,Adora2a,Pik3cd,Steap3,Xiap,Syk,Sgk1,Slit2,Phlda1,Apoe
GO:0001763	morphogenesis of a branching structure	18	207	0.0007	Pdgfb,Cd44,Celsr1,Tbx3,Ptch1,Angpt1,Sfrp1,Col16a1,Gdf7,Socs3,Tgfbr2,Gpc3,Ctnnd2,Mmp14,Slc12a2,Slit2,Plxna1,Prox1	Pdgfb,Cd44,Celsr1,Tbx3,Ptch1,Angpt1,Sfrp1,Col16a1,Gdf7,Socs3,Tgfbr2,Gpc3,Ctnnd2,Mmp14,Slc12a2,Slit2,Plxna1,Prox1
GO:0048878	chemical homeostasis	53	1124	0.0007	Serpinf1,Tbxas1,C1qtnf1,Egfr,Ptch1,Hexb,Scara5,Dgat1,Gpihbp1,Abcg1,Rbp4,Slc11a1,Igfbp5,Gpr39,Myoc,Fbn1,Nucb2,Atp2a1,Slc9a9,Cmklr1,Atp13a2,Lpar6,Bace2,Lrp1,Plcl2,Ackr2,Hk3,Lpar1,Gpr4,Ffar4,Adcyap1r1,Cx3cr1,Lipg,Smpd3,Icam1,Cp,Scn1b,P2rx7,Car4,Slc4a10,Sox4,Dcn,C1qtnf3,Steap3,Cxcl9,Slc12a2,Rasa3,Sgk1,Ptgir,Gpr35,Pdgfra,Apoe,Ryr1	Serpinf1,Tbxas1,C1qtnf1,Egfr,Ptch1,Hexb,Scara5,Dgat1,Gpihbp1,Abcg1,Rbp4,Slc11a1,Igfbp5,Gpr39,Myoc,Fbn1,Nucb2,Atp2a1,Slc9a9,Cmklr1,Atp13a2,Lpar6,Bace2,Lrp1,Plcl2,Ackr2,Hk3,Lpar1,Gpr4,Ffar4,Adcyap1r1,Cx3cr1,Lipg,Smpd3,Icam1,Cp,Scn1b,P2rx7,Car4,Slc4a10,Sox4,Dcn,C1qtnf3,Steap3,Cxcl9,Slc12a2,Rasa3,Sgk1,Ptgir,Gpr35,Pdgfra,Apoe,Ryr1
GO:0002274	myeloid leukocyte activation	14	130	0.00076	Spi1,Lbp,Enpp3,Slc11a1,Tlr2,Tyrobp,Tgfbr2,Cx3cr1,Itgam,Pirb,Tlr9,Myo1f,Cd300a,Syk	Spi1,Lbp,Enpp3,Slc11a1,Tlr2,Tyrobp,Tgfbr2,Cx3cr1,Itgam,Pirb,Tlr9,Myo1f,Cd300a,Syk
GO:0016192	vesicle-mediated transport	53	1130	0.0008	Itgb2,Tmed5,Hck,Lbp,Mapkapk2,Rab11fip4,Cxcl16,Scrn1,Scara5,Loxl2,Gpihbp1,Ap3s1,Slc11a1,Fcgr2b,Mrc1,Gsn,Lrp4,Siglec1,Prss12,Nsg1,Tyrobp,Was,Trappc4,Atp13a2,Lrp1,Dennd2a,Stab1,Srpx,Ackr2,Ssc5d,Tgfbr2,Rab7b,Pld4,Itgam,Ptafr,Myo1f,Dnm1,Folr2,Arrb1,P2rx7,Sirpa,Tnfaip2,Cd300a,Cd300lg,Clec7a,Steap3,Kif1a,Rab3il1,Syk,Rab9,Loxl4,Apoe,Tmem108	Itgb2,Tmed5,Hck,Lbp,Mapkapk2,Rab11fip4,Cxcl16,Scrn1,Scara5,Loxl2,Gpihbp1,Ap3s1,Slc11a1,Fcgr2b,Mrc1,Gsn,Lrp4,Siglec1,Prss12,Nsg1,Tyrobp,Was,Trappc4,Atp13a2,Lrp1,Dennd2a,Stab1,Srpx,Ackr2,Ssc5d,Tgfbr2,Rab7b,Pld4,Itgam,Ptafr,Myo1f,Dnm1,Folr2,Arrb1,P2rx7,Sirpa,Tnfaip2,Cd300a,Cd300lg,Clec7a,Steap3,Kif1a,Rab3il1,Syk,Rab9,Loxl4,Apoe,Tmem108
GO:0033993	response to lipid	44	872	0.00087	Serpinf1,Col1a1,Ace,Tbxas1,Cybb,Lbp,Mapkapk2,Cxcl16,Tnfaip3,Egfr,Ptch1,Runx1,Abcg1,Rbp4,Slc11a1,Mrc1,Tlr2,Tnfrsf1b,Timp4,Sfrp1,Mmp2,Acsbg1,Inhbb,Ptges3,Nrip1,Lpar1,Itga2,Tgfbr2,Adcyap1r1,Cx3cr1,Ptafr,Cd300lb,Arnt2,Tlr9,P2rx7,Sirpa,Dcn,Sult1a1,Cd68,Cxcl9,Sgk1,Adcy3,Ptgir,Pid1	Serpinf1,Col1a1,Ace,Tbxas1,Cybb,Lbp,Mapkapk2,Cxcl16,Tnfaip3,Egfr,Ptch1,Runx1,Abcg1,Rbp4,Slc11a1,Mrc1,Tlr2,Tnfrsf1b,Timp4,Sfrp1,Mmp2,Acsbg1,Inhbb,Ptges3,Nrip1,Lpar1,Itga2,Tgfbr2,Adcyap1r1,Cx3cr1,Ptafr,Cd300lb,Arnt2,Tlr9,P2rx7,Sirpa,Dcn,Sult1a1,Cd68,Cxcl9,Sgk1,Adcy3,Ptgir,Pid1
GO:0030177	positive regulation of Wnt signaling pathway	14	132	0.00088	Col1a1,Lrrk1,Tnfaip3,Egfr,Ube2b,Tlr2,Sfrp1,Dixdc1,Plekha4,Gpc3,Sox4,Sulf2,Xiap,Dact1	Col1a1,Lrrk1,Tnfaip3,Egfr,Ube2b,Tlr2,Sfrp1,Dixdc1,Plekha4,Gpc3,Sox4,Sulf2,Xiap,Dact1
GO:0050864	regulation of B cell activation	14	132	0.00088	Tnfaip3,Fcgr2b,Tyrobp,Sfrp1,Mlh1,Nckap1l,Nfatc2,Tlr9,Mmp14,Cd74,Bst1,Cd300a,Nfam1,Syk	Tnfaip3,Fcgr2b,Tyrobp,Sfrp1,Mlh1,Nckap1l,Nfatc2,Tlr9,Mmp14,Cd74,Bst1,Cd300a,Nfam1,Syk
GO:0032963	collagen metabolic process	9	51	0.00089	Col1a1,Ctsk,Col1a2,Mmp2,Mmp3,Adamts2,Smpd3,Mmp14,P2rx7	Col1a1,Ctsk,Col1a2,Mmp2,Mmp3,Adamts2,Smpd3,Mmp14,P2rx7
GO:0030111	regulation of Wnt signaling pathway	22	300	0.0009	Col1a1,Lrrk1,Tnfaip3,Egfr,Ube2b,Kremen1,Lrp4,Tlr2,Sfrp1,Dixdc1,Lrp1,Plekha4,Fzd1,Gpc3,Sox7,Ctnnd2,Sox4,Sulf2,Xiap,Dact1,Bicc1,Apoe	Col1a1,Lrrk1,Tnfaip3,Egfr,Ube2b,Kremen1,Lrp4,Tlr2,Sfrp1,Dixdc1,Lrp1,Plekha4,Fzd1,Gpc3,Sox7,Ctnnd2,Sox4,Sulf2,Xiap,Dact1,Bicc1,Apoe
GO:0031589	cell-substrate adhesion	16	171	0.0009	Itgb2,Nid1,Cd34,Ntn4,Angpt1,Sfrp1,Itga11,Col16a1,Hpse,Sned1,Itga2,Adamts12,Col3a1,Sirpa,Itgb4,Vwf	Itgb2,Nid1,Cd34,Ntn4,Angpt1,Sfrp1,Itga11,Col16a1,Hpse,Sned1,Itga2,Adamts12,Col3a1,Sirpa,Itgb4,Vwf
GO:0019538	protein metabolic process	129	3634	0.00091	Mcts1,Pdgfb,Folh1,Ace,Spi1,Naa20,Hck,Man1a,Saa3,Lrrk1,Ctsk,Mapkapk2,Scrn1,Tnfaip3,Vsir,Egfr,Gfpt2,Jade2,Ube2b,Efemp1,Lgmn,Ptch1,Hexb,Galnt15,Loxl2,Sdf2l1,Adamts5,March5,Abcg1,Cfb,C2,Csf1r,Padi4,St8sia2,Slc11a1,Gsn,Cpxm1,Prss12,Tlr2,F3,Hgf,Fgr,Mrpl20,Man2b2,Nsg1,Pcolce,Gxylt2,Ctsc,Nucb2,Cpxm2,Hccs,Plat,Sfrp1,Man2b1,Mmp2,Mmp3,Plvap,Camk1d,Gdf7,Mgat5,Qpct,Ptprf,Atp13a2,Cpz,Dse,Adamts2,Dtx4,Chchd4,Na…	Mcts1,Pdgfb,Folh1,Ace,Spi1,Naa20,Hck,Man1a,Saa3,Lrrk1,Ctsk,Mapkapk2,Scrn1,Tnfaip3,Vsir,Egfr,Gfpt2,Jade2,Ube2b,Efemp1,Lgmn,Ptch1,Hexb,Galnt15,Loxl2,Sdf2l1,Adamts5,March5,Abcg1,Cfb,C2,Csf1r,Padi4,St8sia2,Slc11a1,Gsn,Cpxm1,Prss12,Tlr2,F3,Hgf,Fgr,Mrpl20,Man2b2,Nsg1,Pcolce,Gxylt2,Ctsc,Nucb2,Cpxm2,Hccs,Plat,Sfrp1,Man2b1,Mmp2,Mmp3,Plvap,Camk1d,Gdf7,Mgat5,Qpct,Ptprf,Atp13a2,Cpz,Dse,Adamts2,Dtx4,Chchd4,Na…
GO:0010942	positive regulation of cell death	38	708	0.00093	Folh1,Ace,Irf5,Cd44,Aldh1a3,Robo1,Fcgr2b,Olfm1,Gsn,Siglec1,F3,Tnfrsf1b,Ctsc,Tyrobp,Sfrp1,Mmp2,Mmp3,Camk1d,Ptprf,Lrp1,Inhbb,Srpx,Lpar1,Itgam,Cd248,4930453N24Rik,Sox7,Arrb1,P2rx7,Camk2a,Sox4,Adora2a,Pik3cd,Steap3,Syk,Slit2,Phlda1,Apoe	Folh1,Ace,Irf5,Cd44,Aldh1a3,Robo1,Fcgr2b,Olfm1,Gsn,Siglec1,F3,Tnfrsf1b,Ctsc,Tyrobp,Sfrp1,Mmp2,Mmp3,Camk1d,Ptprf,Lrp1,Inhbb,Srpx,Lpar1,Itgam,Cd248,4930453N24Rik,Sox7,Arrb1,P2rx7,Camk2a,Sox4,Adora2a,Pik3cd,Steap3,Syk,Slit2,Phlda1,Apoe
GO:0009100	glycoprotein metabolic process	22	301	0.00094	Man1a,Gfpt2,Galnt15,Sdf2l1,St8sia2,Man2b2,Gxylt2,Man2b1,Mgat5,Dse,Hpse,Egflam,Adamts12,Galnt10,St3gal5,Serpina1a,Wbscr17,Slc4a10,Dcn,Sulf2,Spock2,Phlda1	Man1a,Gfpt2,Galnt15,Sdf2l1,St8sia2,Man2b2,Gxylt2,Man2b1,Mgat5,Dse,Hpse,Egflam,Adamts12,Galnt10,St3gal5,Serpina1a,Wbscr17,Slc4a10,Dcn,Sulf2,Spock2,Phlda1
GO:0010810	regulation of cell-substrate adhesion	18	213	0.00094	Col1a1,Nid1,Dbn1,Smoc2,Myoc,Pdpn,Col16a1,Prex1,Lrp1,Fbln2,Fbln1,Egflam,Mmp14,Ccdc80,Bst1,Fmn1,Spock2,Apod	Col1a1,Nid1,Dbn1,Smoc2,Myoc,Pdpn,Col16a1,Prex1,Lrp1,Fbln2,Fbln1,Egflam,Mmp14,Ccdc80,Bst1,Fmn1,Spock2,Apod
GO:0031348	negative regulation of defense response	18	213	0.00094	Serpinf1,Cd44,Tnfaip3,Enpp3,Serping1,Fcgr2b,Tnfrsf1b,Hgf,Nt5e,Socs3,Ffar4,Cx3cr1,Sirpa,Adora2a,C1qtnf3,Apod,Slit2,Apoe	Serpinf1,Cd44,Tnfaip3,Enpp3,Serping1,Fcgr2b,Tnfrsf1b,Hgf,Nt5e,Socs3,Ffar4,Cx3cr1,Sirpa,Adora2a,C1qtnf3,Apod,Slit2,Apoe
GO:0001525	angiogenesis	23	325	0.00096	Ace,Cd34,Fgf18,Loxl2,Angpt1,Robo1,Mmp2,Tgfbi,Thsd7a,Hpse,Hand2,Gpr4,Tgfbr2,Col8a2,Mmp14,Tnfaip2,Ephb2,Anpep,Cfh,Syk,Ccbe1,Pdgfra,Slit2	Ace,Cd34,Fgf18,Loxl2,Angpt1,Robo1,Mmp2,Tgfbi,Thsd7a,Hpse,Hand2,Gpr4,Tgfbr2,Col8a2,Mmp14,Tnfaip2,Ephb2,Anpep,Cfh,Syk,Ccbe1,Pdgfra,Slit2
GO:0031323	regulation of cellular metabolic process	180	5479	0.00096	Itgb2,Mcts1,Pdgfb,Serpinf1,Col1a1,Chordc1,Ace,Spi1,Hck,Irf5,Cd44,Actn3,Cacybp,Lrrk1,Pcolce2,Ncf1,Cd34,Mapkapk2,C1qtnf1,Igfbp4,Tbx3,Tnfaip3,Vsir,Egfr,Fgf18,Ube2b,Efemp1,Pik3r5,Lgmn,Sema4d,Ptch1,Mterfd1,Hexb,Loxl2,Angpt1,Dgat1,Robo1,Runx1,Igfbp6,Serping1,Smoc2,Abcg1,Csf1r,Clec3b,Slc11a1,Igfbp5,Gpr39,Sele,Fcgr2b,Myoc,Olfm1,Gsn,Fbn1,Lrp4,Ccnl1,Il6ra,Tlr2,F3,Tnfrsf1b,Hgf,Fgr,Nsg1,Pcolce,Mug1,Timp4,Pzp…	Itgb2,Mcts1,Pdgfb,Serpinf1,Col1a1,Chordc1,Ace,Spi1,Hck,Irf5,Cd44,Actn3,Cacybp,Lrrk1,Pcolce2,Ncf1,Cd34,Mapkapk2,C1qtnf1,Igfbp4,Tbx3,Tnfaip3,Vsir,Egfr,Fgf18,Ube2b,Efemp1,Pik3r5,Lgmn,Sema4d,Ptch1,Mterf3,Hexb,Loxl2,Angpt1,Dgat1,Robo1,Runx1,Igfbp6,Serping1,Smoc2,Abcg1,Csf1r,Clec3b,Slc11a1,Igfbp5,Gpr39,Sele,Fcgr2b,Myoc,Olfm1,Gsn,Fbn1,Lrp4,Ccnl1,Il6ra,Tlr2,F3,Tnfrsf1b,Hgf,Fgr,Nsg1,Pcolce,Mug1,Timp4,Pzp,…
GO:0051173	positive regulation of nitrogen compound metabolic process	114	3119	0.00096	Itgb2,Pdgfb,Col1a1,Ace,Spi1,Irf5,Cd44,Lrrk1,Pcolce2,Ncf1,C1qtnf1,Igfbp4,Tbx3,Tnfaip3,Vsir,Egfr,Fgf18,Ube2b,Pik3r5,Lgmn,Sema4d,Ptch1,Hexb,Angpt1,Robo1,Runx1,Igfbp6,Smoc2,Abcg1,Csf1r,Clec3b,Slc11a1,Gpr39,Fcgr2b,Gsn,Fbn1,Lrp4,Il6ra,Tlr2,F3,Tnfrsf1b,Hgf,Pcolce,Ctsc,Was,Sfrp1,Dixdc1,Mlh1,Nckap1l,Hey1,Gdf7,Spon1,Rmnd1,Lrp1,Inhbb,Hand2,Ptges3,Snai1,Zfpm2,Nrip1,Plxnb2,Lpar1,S1pr2,Itga2,Fbln1,Ppp1r15b,Tri…	Itgb2,Pdgfb,Col1a1,Ace,Spi1,Irf5,Cd44,Lrrk1,Pcolce2,Ncf1,C1qtnf1,Igfbp4,Tbx3,Tnfaip3,Vsir,Egfr,Fgf18,Ube2b,Pik3r5,Lgmn,Sema4d,Ptch1,Hexb,Angpt1,Robo1,Runx1,Igfbp6,Smoc2,Abcg1,Csf1r,Clec3b,Slc11a1,Gpr39,Fcgr2b,Gsn,Fbn1,Lrp4,Il6ra,Tlr2,F3,Tnfrsf1b,Hgf,Pcolce,Ctsc,Was,Sfrp1,Dixdc1,Mlh1,Nckap1l,Hey1,Gdf7,Spon1,Rmnd1,Lrp1,Inhbb,Hand2,Ptges3,Snai1,Zfpm2,Nrip1,Plxnb2,Lpar1,S1pr2,Itga2,Fbln1,Ppp1r15b,Tri…
GO:1900271	regulation of long-term synaptic potentiation	9	52	0.00098	Lgmn,Nsg1,Tyrobp,Cx3cr1,Pirb,Adora2a,Ephb2,Reln,Apoe	Lgmn,Nsg1,Tyrobp,Cx3cr1,Pirb,Adora2a,Ephb2,Reln,Apoe
GO:0016358	dendrite development	14	135	0.001	Fcgr2b,Lrp4,Trappc4,Dclk1,Slc25a46,Egflam,Ctnnd2,Tmeff2,Fmn1,Camk2a,Ephb2,Dact1,Reln,Matn2	Fcgr2b,Lrp4,Trappc4,Dclk1,Slc25a46,Egflam,Ctnnd2,Tmeff2,Fmn1,Camk2a,Ephb2,Dact1,Reln,Matn2
GO:0032755	positive regulation of interleukin-6 production	12	99	0.001	Lbp,Il6ra,Tlr2,Tyrobp,Rab7b,Ptafr,Tlr9,Cd74,P2rx7,Clec7a,Syk,Unc93b1	Lbp,Il6ra,Tlr2,Tyrobp,Rab7b,Ptafr,Tlr9,Cd74,P2rx7,Clec7a,Syk,Unc93b1
GO:0042592	homeostatic process	69	1634	0.001	Serpinf1,Spi1,Tbxas1,Lrrk1,Ctsk,Cd34,C1qtnf1,Tnfaip3,Egfr,Ptch1,Hexb,Scara5,Angpt1,Dgat1,Gpihbp1,Abcg1,Rbp4,Slc11a1,Igfbp5,Gpr39,Myoc,Fbn1,Nucb2,Atp2a1,Slc9a9,Nckap1l,Cmklr1,Atp13a2,Lpar6,Bace2,Lrp1,Plcl2,Ackr2,Ptges3,Hk3,Lpar1,Gpr4,Ffar4,Adcyap1r1,Cx3cr1,Lipg,Itgam,Smpd3,Pirb,Tlr9,Icam1,Cp,Hsp90aa1,Scn1b,P2rx7,Car4,Slc4a10,Sox4,Dcn,Pik3cd,Mkks,Col14a1,C1qtnf3,Ildr2,Steap3,Cxcl9,Slc12a2,Rasa3,Sgk…	Serpinf1,Spi1,Tbxas1,Lrrk1,Ctsk,Cd34,C1qtnf1,Tnfaip3,Egfr,Ptch1,Hexb,Scara5,Angpt1,Dgat1,Gpihbp1,Abcg1,Rbp4,Slc11a1,Igfbp5,Gpr39,Myoc,Fbn1,Nucb2,Atp2a1,Slc9a9,Nckap1l,Cmklr1,Atp13a2,Lpar6,Bace2,Lrp1,Plcl2,Ackr2,Ptges3,Hk3,Lpar1,Gpr4,Ffar4,Adcyap1r1,Cx3cr1,Lipg,Itgam,Smpd3,Pirb,Tlr9,Icam1,Cp,Hsp90aa1,Scn1b,P2rx7,Car4,Slc4a10,Sox4,Dcn,Pik3cd,Mkks,Col14a1,C1qtnf3,Ildr2,Steap3,Cxcl9,Slc12a2,Rasa3,Sgk…
GO:0051057	positive regulation of small GTPase mediated signal transduction	10	67	0.001	Robo1,Lpar6,Lpar1,Gpr4,Adcyap1r1,Col3a1,Arrb1,Cdon,Reln,Gpr35	Robo1,Lpar6,Lpar1,Gpr4,Adcyap1r1,Col3a1,Arrb1,Cdon,Reln,Gpr35
GO:0009617	response to bacterium	36	660	0.0011	Ace,Hck,Irf5,Saa3,Ncf1,Lbp,Mapkapk2,Cxcl16,Tnfaip3,Adamts5,Slc11a1,Fcgr2b,Mrc1,Tlr2,Tnfrsf1b,Fgr,Timp4,Mlh1,Stab1,Ssc5d,Cx3cr1,Gpc3,Ptafr,Cd300lb,Tlr9,Myo1f,Lyz2,Ccdc80,P2rx7,Sirpa,Dcn,Cd68,Mpeg1,Cxcl9,Syk,Ptgir	Ace,Hck,Irf5,Saa3,Ncf1,Lbp,Mapkapk2,Cxcl16,Tnfaip3,Adamts5,Slc11a1,Fcgr2b,Mrc1,Tlr2,Tnfrsf1b,Fgr,Timp4,Mlh1,Stab1,Ssc5d,Cx3cr1,Gpc3,Ptafr,Cd300lb,Tlr9,Myo1f,Lyz2,Ccdc80,P2rx7,Sirpa,Dcn,Cd68,Mpeg1,Cxcl9,Syk,Ptgir
GO:0032535	regulation of cellular component size	26	402	0.0011	Plxna3,Sptb,Sema4d,Dbn1,Olfm1,Gsn,Tlr2,Was,Cotl1,Nckap1l,Prex1,Atp13a2,Kank3,Lrp1,Icam1,Hsp90aa1,P2rx7,Sema3b,Fmn1,Mkks,Tmsb10,Capg,Plxna4,Slc12a2,Slit2,Apoe	Plxna3,Sptb,Sema4d,Dbn1,Olfm1,Gsn,Tlr2,Was,Cotl1,Nckap1l,Prex1,Atp13a2,Kank3,Lrp1,Icam1,Hsp90aa1,P2rx7,Sema3b,Fmn1,Mkks,Tmsb10,Capg,Plxna4,Slc12a2,Slit2,Apoe
GO:0033627	cell adhesion mediated by integrin	7	28	0.0011	Itgb2,Fbn1,Itga11,Col16a1,Itga2,Icam1,Itgb4	Itgb2,Fbn1,Itga11,Col16a1,Itga2,Icam1,Itgb4
GO:0048705	skeletal system morphogenesis	20	259	0.0011	Col1a1,Actn3,Fgf18,Fam101b,Fgr,Sfrp1,Mmp2,Tgfbr2,Gas1,Smpd3,Tmem119,Col12a1,Mmp14,P2rx7,Fmn1,Col14a1,Pdgfra,Matn2,Tifab,Glg1	Col1a1,Actn3,Fgf18,Fam101b,Fgr,Sfrp1,Mmp2,Tgfbr2,Gas1,Smpd3,Tmem119,Col12a1,Mmp14,P2rx7,Fmn1,Col14a1,Pdgfra,Matn2,Tifab,Glg1
GO:0002687	positive regulation of leukocyte migration	15	156	0.0012	Lbp,Lgmn,Sele,Tlr2,Nckap1l,Plvap,Cmklr1,Camk1d,Itga2,Cx3cr1,Ptafr,Icam1,Mmp14,Cd74,Selp	Lbp,Lgmn,Sele,Tlr2,Nckap1l,Plvap,Cmklr1,Camk1d,Itga2,Cx3cr1,Ptafr,Icam1,Mmp14,Cd74,Selp
GO:0010243	response to organonitrogen compound	47	975	0.0012	Itgb2,Col1a1,Irf5,Cacybp,Cybb,Tnfaip3,Egfr,Lgmn,Sdf2l1,Rbp4,Igfbp5,Fcgr2b,Gsn,Fbn1,Tlr2,Nsg1,Col1a2,Timp4,Atp2a1,Sfrp1,Mmp2,Mmp3,Nnmt,Col16a1,Lrp1,Inhbb,Itga2,Smpd3,Ptafr,Serpina1c,Serpina1a,Tlr9,Icam1,Col3a1,Dnm1,Folr2,Hsp90aa1,P2rx7,Camk2a,Adora2a,Cd68,Syk,Sgk1,Crem,Pdgfra,Slit2,Ryr1	Itgb2,Col1a1,Irf5,Cacybp,Cybb,Tnfaip3,Egfr,Lgmn,Sdf2l1,Rbp4,Igfbp5,Fcgr2b,Gsn,Fbn1,Tlr2,Nsg1,Col1a2,Timp4,Atp2a1,Sfrp1,Mmp2,Mmp3,Nnmt,Col16a1,Lrp1,Inhbb,Itga2,Smpd3,Ptafr,Serpina1c,Serpina1a,Tlr9,Icam1,Col3a1,Dnm1,Folr2,Hsp90aa1,P2rx7,Camk2a,Adora2a,Cd68,Syk,Sgk1,Crem,Pdgfra,Slit2,Ryr1
GO:0051248	negative regulation of protein metabolic process	51	1094	0.0012	Serpinf1,Chordc1,Spi1,Cd44,Lrrk1,Tnfaip3,Egfr,Ube2b,Sema4d,Angpt1,Serping1,Igfbp5,Olfm1,Hgf,Mug1,Timp4,Pzp,Plat,Sfrp1,Nckap1l,Mgat5,Spon1,Bace2,Inhbb,Ptpn13,Fbln1,Ppp1r15b,Socs3,Gpc3,Gas1,C4b,Serpina1c,Pirb,Serpina1a,Myoz1,Arrb1,P2rx7,Sirpa,Sox4,Adora2a,Ephb2,Cd300a,Pi16,Xiap,Dact1,Heg1,Apod,Slit2,Pid1,Glg1,Apoe	Serpinf1,Chordc1,Spi1,Cd44,Lrrk1,Tnfaip3,Egfr,Ube2b,Sema4d,Angpt1,Serping1,Igfbp5,Olfm1,Hgf,Mug1,Timp4,Pzp,Plat,Sfrp1,Nckap1l,Mgat5,Spon1,Bace2,Inhbb,Ptpn13,Fbln1,Ppp1r15b,Socs3,Gpc3,Gas1,C4b,Serpina1c,Pirb,Serpina1a,Myoz1,Arrb1,P2rx7,Sirpa,Sox4,Adora2a,Ephb2,Cd300a,Pi16,Xiap,Dact1,Heg1,Apod,Slit2,Pid1,Glg1,Apoe
GO:0009719	response to endogenous stimulus	60	1370	0.0013	Itgb2,Serpinf1,Col1a1,Cd44,Cacybp,Cybb,Vsir,Egfr,Fgf18,Lgmn,Dbn1,Runx1,Cfb,Rbp4,Igfbp5,Fcgr2b,Fbn1,Tlr2,Nsg1,Col1a2,Timp4,Atp2a1,Sfrp1,Mmp2,Mmp3,Acsbg1,Col16a1,Gdf7,Lrp1,Inhbb,Ptges3,Itga2,Adamts12,Flrt2,Tgfbr2,Gdf6,Cx3cr1,Smpd3,Ptafr,Serpina1c,Serpina1a,Tlr9,Icam1,Col3a1,Mmp14,Folr2,Hsp90aa1,Camk2a,Sult1a1,Arap1,Cd68,Mkks,Syk,Sgk1,Pdgfra,Slit2,Pid1,Gdf10,Ryr1,Tmem108	Itgb2,Serpinf1,Col1a1,Cd44,Cacybp,Cybb,Vsir,Egfr,Fgf18,Lgmn,Dbn1,Runx1,Cfb,Rbp4,Igfbp5,Fcgr2b,Fbn1,Tlr2,Nsg1,Col1a2,Timp4,Atp2a1,Sfrp1,Mmp2,Mmp3,Acsbg1,Col16a1,Gdf7,Lrp1,Inhbb,Ptges3,Itga2,Adamts12,Flrt2,Tgfbr2,Gdf6,Cx3cr1,Smpd3,Ptafr,Serpina1c,Serpina1a,Tlr9,Icam1,Col3a1,Mmp14,Folr2,Hsp90aa1,Camk2a,Sult1a1,Arap1,Cd68,Mkks,Syk,Sgk1,Pdgfra,Slit2,Pid1,Gdf10,Ryr1,Tmem108
GO:0061900	glial cell activation	8	41	0.0013	Egfr,Tlr2,Tyrobp,Lrp1,Cx3cr1,Itgam,Tlr9,Adora2a	Egfr,Tlr2,Tyrobp,Lrp1,Cx3cr1,Itgam,Tlr9,Adora2a
GO:0035556	intracellular signal transduction	61	1402	0.0014	Pdgfb,Saa3,Celsr1,Mapkapk2,Stac2,Egfr,Pik3r5,Csf1r,Slc11a1,Igfbp5,Gsn,Fbn1,Tlr2,Pdpn,Tnfrsf1b,Rasgef1b,Col1a2,Nucb2,Atp2a1,Was,Mlh1,Plvap,Prex1,Plcl2,Dclk1,Ackr2,Lpar1,S1pr2,Socs3,Gpr133,Gpr4,Car8,Adcyap1r1,Cx3cr1,Rab7b,Smpd3,Ptafr,Nfatc2,Tlr9,Emr1,Sox4,Adora2a,Pik3cd,Nfam1,Dclk3,Shisa5,Cxcl9,Rasa3,Syk,Sgk1,Lcp1,Adcy3,Ptgir,Rab9,Selp,Pdgfra,G3bp2,Shc2,Tifab,Apoe,Ryr1	Pdgfb,Saa3,Celsr1,Mapkapk2,Stac2,Egfr,Pik3r5,Csf1r,Slc11a1,Igfbp5,Gsn,Fbn1,Tlr2,Pdpn,Tnfrsf1b,Rasgef1b,Col1a2,Nucb2,Atp2a1,Was,Mlh1,Plvap,Prex1,Plcl2,Dclk1,Ackr2,Lpar1,S1pr2,Socs3,Adgrd1,Gpr4,Car8,Adcyap1r1,Cx3cr1,Rab7b,Smpd3,Ptafr,Nfatc2,Tlr9,Adgre1,Sox4,Adora2a,Pik3cd,Nfam1,Dclk3,Shisa5,Cxcl9,Rasa3,Syk,Sgk1,Lcp1,Adcy3,Ptgir,Rab9,Selp,Pdgfra,G3bp2,Shc2,Tifab,Apoe,Ryr1
GO:0050731	positive regulation of peptidyl-tyrosine phosphorylation	17	200	0.0014	Pdgfb,Ace,Cd44,Lrrk1,Ncf1,Sema4d,Angpt1,Csf1r,Lrp4,Il6ra,Hgf,Icam1,Cd74,Clec7a,Syk,Reln,Pdgfra	Pdgfb,Ace,Cd44,Lrrk1,Ncf1,Sema4d,Angpt1,Csf1r,Lrp4,Il6ra,Hgf,Icam1,Cd74,Clec7a,Syk,Reln,Pdgfra
GO:0002237	response to molecule of bacterial origin	23	337	0.0015	Ace,Irf5,Lbp,Mapkapk2,Cxcl16,Tnfaip3,Slc11a1,Fcgr2b,Mrc1,Tlr2,Tnfrsf1b,Timp4,Ssc5d,Cx3cr1,Ptafr,Cd300lb,Tlr9,P2rx7,Sirpa,Dcn,Cd68,Cxcl9,Ptgir	Ace,Irf5,Lbp,Mapkapk2,Cxcl16,Tnfaip3,Slc11a1,Fcgr2b,Mrc1,Tlr2,Tnfrsf1b,Timp4,Ssc5d,Cx3cr1,Ptafr,Cd300lb,Tlr9,P2rx7,Sirpa,Dcn,Cd68,Cxcl9,Ptgir
GO:0007417	central nervous system development	47	984	0.0015	Plxna3,Aldh1a3,Tbx3,Egfr,Pex13,Ptch1,Robo1,Runx1,Csf1r,Fcgr2b,Gsn,Wnt2b,Tlr2,Timp4,Tyrobp,Dixdc1,Gdpd5,Gdf7,Lrp1,Dclk1,Plxnb2,Lpar1,Slc25a46,Tgfbr2,Cx3cr1,Gas1,Itgam,Cdh11,Arnt2,Col3a1,Hsp90aa1,Scn1b,Slc4a10,Sox4,Adora2a,Ephb2,Mkks,Kif1a,Capg,Plxna4,Ece2,Cdon,Apod,Reln,Slit2,Prox1,Tmem108	Plxna3,Aldh1a3,Tbx3,Egfr,Pex13,Ptch1,Robo1,Runx1,Csf1r,Fcgr2b,Gsn,Wnt2b,Tlr2,Timp4,Tyrobp,Dixdc1,Gdpd5,Gdf7,Lrp1,Dclk1,Plxnb2,Lpar1,Slc25a46,Tgfbr2,Cx3cr1,Gas1,Itgam,Cdh11,Arnt2,Col3a1,Hsp90aa1,Scn1b,Slc4a10,Sox4,Adora2a,Ephb2,Mkks,Kif1a,Capg,Plxna4,Ece2,Cdon,Apod,Reln,Slit2,Prox1,Tmem108
GO:0016485	protein processing	15	160	0.0015	Vsir,Lgmn,Ptch1,Cpxm1,Prss12,F3,Cpxm2,Plat,Cpz,Adamts2,C1ra,Mmp14,P2rx7,Klkb1,Ece2	Vsir,Lgmn,Ptch1,Cpxm1,Prss12,F3,Cpxm2,Plat,Cpz,Adamts2,C1ra,Mmp14,P2rx7,Klkb1,Ece2
GO:0072006	nephron development	14	141	0.0015	Pdgfb,Cd44,Nid1,Cd34,Ptch1,Angpt1,Hey1,Gpr4,Gpc3,Col4a4,Fmn1,Sulf2,Cfh,Pdgfra	Pdgfb,Cd44,Nid1,Cd34,Ptch1,Angpt1,Hey1,Gpr4,Gpc3,Col4a4,Fmn1,Sulf2,Cfh,Pdgfra
GO:0010876	lipid localization	21	292	0.0016	Ace,Lbp,Abca8b,Abcc3,Hexb,Slc25a17,Dgat1,Gpihbp1,Abcg1,Rbp4,Slco2a1,Abca6,Abca9,Nrip1,Pltp,Lipg,Abca8a,P2rx7,Apoc1,Apod,Apoe	Ace,Lbp,Abca8b,Abcc3,Hexb,Slc25a17,Dgat1,Gpihbp1,Abcg1,Rbp4,Slco2a1,Abca6,Abca9,Nrip1,Pltp,Lipg,Abca8a,P2rx7,Apoc1,Apod,Apoe
GO:0030900	forebrain development	27	438	0.0016	Plxna3,Aldh1a3,Tbx3,Egfr,Pex13,Robo1,Csf1r,Wnt2b,Tyrobp,Dixdc1,Gdpd5,Gdf7,Dclk1,Lpar1,Cx3cr1,Itgam,Col3a1,Slc4a10,Ephb2,Mkks,Kif1a,Plxna4,Cdon,Reln,Slit2,Prox1,Tmem108	Plxna3,Aldh1a3,Tbx3,Egfr,Pex13,Robo1,Csf1r,Wnt2b,Tyrobp,Dixdc1,Gdpd5,Gdf7,Dclk1,Lpar1,Cx3cr1,Itgam,Col3a1,Slc4a10,Ephb2,Mkks,Kif1a,Plxna4,Cdon,Reln,Slit2,Prox1,Tmem108
GO:0032642	regulation of chemokine production	11	88	0.0016	Lbp,Csf1r,Il6ra,Tlr2,Lrp1,Tlr9,Cd74,Sirpa,C1qtnf3,Syk,Apod	Lbp,Csf1r,Il6ra,Tlr2,Lrp1,Tlr9,Cd74,Sirpa,C1qtnf3,Syk,Apod
GO:0050866	negative regulation of cell activation	17	203	0.0016	Pdgfb,Cd44,C1qtnf1,Tnfaip3,Enpp3,Vsir,Cygb,Runx1,Fcgr2b,Fgr,Tyrobp,Sfrp1,Cd74,Adora2a,Cd300a,Pdgfra,Apoe	Pdgfb,Cd44,C1qtnf1,Tnfaip3,Enpp3,Vsir,Cygb,Runx1,Fcgr2b,Fgr,Tyrobp,Sfrp1,Cd74,Adora2a,Cd300a,Pdgfra,Apoe
GO:0051493	regulation of cytoskeleton organization	31	541	0.0016	Chordc1,Hck,Plxna3,Celsr1,Sptb,Dbn1,Csf1r,Myoc,Gsn,Tlr2,Fgr,Was,Cotl1,Dixdc1,Nckap1l,Prex1,Kank3,Lrp1,Lpar1,Tmeff2,Icam1,Myo1f,Bst1,Fmn1,Arap1,Mkks,Tmsb10,Capg,Sgk1,Slit2,Prox1	Chordc1,Hck,Plxna3,Celsr1,Sptb,Dbn1,Csf1r,Myoc,Gsn,Tlr2,Fgr,Was,Cotl1,Dixdc1,Nckap1l,Prex1,Kank3,Lrp1,Lpar1,Tmeff2,Icam1,Myo1f,Bst1,Fmn1,Arap1,Mkks,Tmsb10,Capg,Sgk1,Slit2,Prox1
GO:0002683	negative regulation of immune system process	27	439	0.0017	Cd44,Tnfaip3,Enpp3,Vsir,Angpt1,Runx1,Serping1,Cd55,Fcgr2b,Fbn1,Fgr,Tyrobp,Sfrp1,C1qc,Nbl1,Plcl2,Cd59a,Col3a1,Cd74,Tmem176a,Adora2a,Cd300a,Cd68,Apod,Slit2,Tmem176b,Ccl21c	Cd44,Tnfaip3,Enpp3,Vsir,Angpt1,Runx1,Serping1,Cd55,Fcgr2b,Fbn1,Fgr,Tyrobp,Sfrp1,C1qc,Nbl1,Plcl2,Cd59a,Col3a1,Cd74,Tmem176a,Adora2a,Cd300a,Cd68,Apod,Slit2,Tmem176b,Ccl21c
GO:0006898	receptor-mediated endocytosis	14	143	0.0017	Itgb2,Cxcl16,Fcgr2b,Mrc1,Siglec1,Lrp1,Tgfbr2,Itgam,Dnm1,Arrb1,Cd300a,Syk,Apoe,Tmem108	Itgb2,Cxcl16,Fcgr2b,Mrc1,Siglec1,Lrp1,Tgfbr2,Itgam,Dnm1,Arrb1,Cd300a,Syk,Apoe,Tmem108
GO:0032368	regulation of lipid transport	13	124	0.0017	C1qtnf1,Ptch1,Dgat1,Runx1,Abcg1,Nucb2,Lrp1,Pltp,Lipg,P2rx7,Apoc1,Syk,Apoe	C1qtnf1,Ptch1,Dgat1,Runx1,Abcg1,Nucb2,Lrp1,Pltp,Lipg,P2rx7,Apoc1,Syk,Apoe
GO:0033674	positive regulation of kinase activity	32	570	0.0017	Pdgfb,Ace,Ncf1,Egfr,Fgf18,Pik3r5,Angpt1,Robo1,Igfbp6,Csf1r,Slc11a1,Gpr39,Fbn1,Il6ra,Hgf,Fgr,Nckap1l,Lpar1,Tcim,Tgfbr2,Tlr9,Hsp90aa1,Cd74,Arrb1,P2rx7,Ephb2,Ephb6,Syk,Reln,Pdgfra,Shc2,Prox1	Pdgfb,Ace,Ncf1,Egfr,Fgf18,Pik3r5,Angpt1,Robo1,Igfbp6,Csf1r,Slc11a1,Gpr39,Fbn1,Il6ra,Hgf,Fgr,Nckap1l,Lpar1,1810011O10Rik,Tgfbr2,Tlr9,Hsp90aa1,Cd74,Arrb1,P2rx7,Ephb2,Ephb6,Syk,Reln,Pdgfra,Shc2,Prox1
GO:0050766	positive regulation of phagocytosis	10	73	0.0018	Lbp,C2,Slc11a1,Fcgr2b,Nckap1l,Camk1d,Lrp1,Itga2,Sirpa,Clec7a	Lbp,C2,Slc11a1,Fcgr2b,Nckap1l,Camk1d,Lrp1,Itga2,Sirpa,Clec7a
GO:0010769	regulation of cell morphogenesis involved in differentiation	23	343	0.0019	Plxna3,Sema4d,Dbn1,Robo1,Myoc,Olfm1,Lrp4,Pdpn,Dixdc1,Prex1,Ptprf,Lrp1,Plxnb2,Fbln1,Sema3b,Ephb2,Kif1a,Plxna4,Sgk1,Reln,Slit2,Plxna1,Apoe	Plxna3,Sema4d,Dbn1,Robo1,Myoc,Olfm1,Lrp4,Pdpn,Dixdc1,Prex1,Ptprf,Lrp1,Plxnb2,Fbln1,Sema3b,Ephb2,Kif1a,Plxna4,Sgk1,Reln,Slit2,Plxna1,Apoe
GO:0030833	regulation of actin filament polymerization	15	165	0.0019	Sptb,Dbn1,Gsn,Tlr2,Was,Cotl1,Nckap1l,Prex1,Kank3,Icam1,Fmn1,Mkks,Tmsb10,Capg,Slit2	Sptb,Dbn1,Gsn,Tlr2,Was,Cotl1,Nckap1l,Prex1,Kank3,Icam1,Fmn1,Mkks,Tmsb10,Capg,Slit2
GO:0052547	regulation of peptidase activity	27	443	0.0019	Serpinf1,Cd44,Pcolce2,Vsir,Lgmn,Robo1,Serping1,Gsn,F3,Hgf,Pcolce,Mug1,Timp4,Pzp,Ctsc,Atp13a2,Fbln1,Gpc3,C4b,Serpina1c,Sox7,Serpina1a,Arrb1,Adora2a,Pi16,Xiap,Syk	Serpinf1,Cd44,Pcolce2,Vsir,Lgmn,Robo1,Serping1,Gsn,F3,Hgf,Pcolce,Mug1,Timp4,Pzp,Ctsc,Atp13a2,Fbln1,Gpc3,C4b,Serpina1c,Sox7,Serpina1a,Arrb1,Adora2a,Pi16,Xiap,Syk
GO:0097435	supramolecular fiber organization	28	469	0.0019	Col1a1,Fam101b,Dbn1,Loxl2,Clip4,Wdr73,Dpt,Gsn,Col1a2,Was,Adamts2,Nrap,Myo1f,Col3a1,Myoz1,Arrb1,Clip2,Sirpa,Fmn1,Gas7,Col14a1,Tmsb10,Capg,Sgk1,Lcp1,Loxl4,Pdgfra,Prox1	Col1a1,Fam101b,Dbn1,Loxl2,Clip4,Wdr73,Dpt,Gsn,Col1a2,Was,Adamts2,Nrap,Myo1f,Col3a1,Myoz1,Arrb1,Clip2,Sirpa,Fmn1,Gas7,Col14a1,Tmsb10,Capg,Sgk1,Lcp1,Loxl4,Pdgfra,Prox1
GO:1901701	cellular response to oxygen-containing compound	48	1026	0.0019	Pdgfb,Serpinf1,Col1a1,Spi1,Cybb,Ncf1,Lbp,Cxcl16,Tnfaip3,Egfr,Lgmn,Ptch1,Igfbp5,Fcgr2b,Mrc1,Fbn1,Tlr2,Tnfrsf1b,Nsg1,Col1a2,Sfrp1,Mmp2,Mmp3,Col16a1,Lrp1,Inhbb,Nrip1,Lpar1,Itga2,Cx3cr1,Smpd3,Ptafr,Cd300lb,Tlr9,Icam1,Col3a1,Folr2,Sirpa,Camk2a,Sox4,Cd68,Cxcl9,Sgk1,Adcy3,Pdgfra,Slit2,Pid1,Ryr1	Pdgfb,Serpinf1,Col1a1,Spi1,Cybb,Ncf1,Lbp,Cxcl16,Tnfaip3,Egfr,Lgmn,Ptch1,Igfbp5,Fcgr2b,Mrc1,Fbn1,Tlr2,Tnfrsf1b,Nsg1,Col1a2,Sfrp1,Mmp2,Mmp3,Col16a1,Lrp1,Inhbb,Nrip1,Lpar1,Itga2,Cx3cr1,Smpd3,Ptafr,Cd300lb,Tlr9,Icam1,Col3a1,Folr2,Sirpa,Camk2a,Sox4,Cd68,Cxcl9,Sgk1,Adcy3,Pdgfra,Slit2,Pid1,Ryr1
GO:0032680	regulation of tumor necrosis factor production	15	166	0.0021	Cybb,Lbp,Cd34,Mapkapk2,Tnfaip3,Vsir,Angpt1,Tlr2,Tyrobp,Cx3cr1,Ptafr,Tlr9,Sirpa,Clec7a,Syk	Cybb,Lbp,Cd34,Mapkapk2,Tnfaip3,Vsir,Angpt1,Tlr2,Tyrobp,Cx3cr1,Ptafr,Tlr9,Sirpa,Clec7a,Syk
GO:0060828	regulation of canonical Wnt signaling pathway	18	230	0.0021	Col1a1,Lrrk1,Egfr,Ube2b,Kremen1,Lrp4,Sfrp1,Plekha4,Fzd1,Gpc3,Sox7,Ctnnd2,Sox4,Sulf2,Xiap,Dact1,Bicc1,Apoe	Col1a1,Lrrk1,Egfr,Ube2b,Kremen1,Lrp4,Sfrp1,Plekha4,Fzd1,Gpc3,Sox7,Ctnnd2,Sox4,Sulf2,Xiap,Dact1,Bicc1,Apoe
GO:0045859	regulation of protein kinase activity	38	744	0.0022	Pdgfb,Chordc1,Ace,Ncf1,Tnfaip3,Egfr,Fgf18,Pik3r5,Angpt1,Robo1,Igfbp6,Csf1r,Slc11a1,Gpr39,Fbn1,Ccnl1,Il6ra,Hgf,Fgr,Sfrp1,Nckap1l,Lpar1,Tcim,Tgfbr2,Tlr9,Hsp90aa1,Cd74,Arrb1,P2rx7,Adora2a,Ephb2,Cd300a,Syk,Heg1,Reln,Shc2,Apoe,Prox1	Pdgfb,Chordc1,Ace,Ncf1,Tnfaip3,Egfr,Fgf18,Pik3r5,Angpt1,Robo1,Igfbp6,Csf1r,Slc11a1,Gpr39,Fbn1,Ccnl1,Il6ra,Hgf,Fgr,Sfrp1,Nckap1l,Lpar1,1810011O10Rik,Tgfbr2,Tlr9,Hsp90aa1,Cd74,Arrb1,P2rx7,Adora2a,Ephb2,Cd300a,Syk,Heg1,Reln,Shc2,Apoe,Prox1
GO:1902105	regulation of leukocyte differentiation	21	300	0.0022	Cd44,Vsir,Runx1,Csf1r,Fbn1,Tyrobp,Sfrp1,Nckap1l,C1qc,H2-DMa,Tgfbr2,Itgam,Tlr9,Mmp14,Hsp90aa1,Cd74,Tmem176a,Sox4,Nfam1,Syk,Tmem176b	Cd44,Vsir,Runx1,Csf1r,Fbn1,Tyrobp,Sfrp1,Nckap1l,C1qc,H2-DMa,Tgfbr2,Itgam,Tlr9,Mmp14,Hsp90aa1,Cd74,Tmem176a,Sox4,Nfam1,Syk,Tmem176b
GO:1902563	regulation of neutrophil activation	5	12	0.0022	Itgb2,Itgam,Ptafr,Cd300a,Syk	Itgb2,Itgam,Ptafr,Cd300a,Syk
GO:0021953	central nervous system neuron differentiation	17	210	0.0023	Plxna3,Ptch1,Robo1,Csf1r,Gdpd5,Gdf7,Dclk1,Slc25a46,Cdh11,Hsp90aa1,Scn1b,Slc4a10,Sox4,Ephb2,Plxna4,Slit2,Prox1	Plxna3,Ptch1,Robo1,Csf1r,Gdpd5,Gdf7,Dclk1,Slc25a46,Cdh11,Hsp90aa1,Scn1b,Slc4a10,Sox4,Ephb2,Plxna4,Slit2,Prox1
GO:0032835	glomerulus development	9	60	0.0023	Pdgfb,Nid1,Cd34,Angpt1,Gpr4,Col4a4,Sulf2,Cfh,Pdgfra	Pdgfb,Nid1,Cd34,Angpt1,Gpr4,Col4a4,Sulf2,Cfh,Pdgfra
GO:0044087	regulation of cellular component biogenesis	46	978	0.0023	Ace,Hck,Tpbg,Sptb,Sema4d,Dbn1,Myoc,Gsn,Tlr2,Was,Cotl1,Mmp3,Nckap1l,Col16a1,Prex1,Atp13a2,Kank3,Lrp1,Snai1,Lpar1,Fzd1,Lrtm1,Flrt2,Smpd3,Tmeff2,Icam1,Mmp14,Sumo1,Hsp90aa1,P2rx7,Fmn1,Ephb2,Arap1,Mkks,Tmsb10,Capg,Syk,Sgk1,Lcp1,Dact1,Apod,Selp,Slit2,G3bp2,Apoe,Prox1	Ace,Hck,Tpbg,Sptb,Sema4d,Dbn1,Myoc,Gsn,Tlr2,Was,Cotl1,Mmp3,Nckap1l,Col16a1,Prex1,Atp13a2,Kank3,Lrp1,Snai1,Lpar1,Fzd1,Lrtm1,Flrt2,Smpd3,Tmeff2,Icam1,Mmp14,Sumo1,Hsp90aa1,P2rx7,Fmn1,Ephb2,Arap1,Mkks,Tmsb10,Capg,Syk,Sgk1,Lcp1,Dact1,Apod,Selp,Slit2,G3bp2,Apoe,Prox1
GO:0050707	regulation of cytokine secretion	9	60	0.0023	Cd34,Tlr2,Fgr,Ffar4,Tlr9,AF251705,P2rx7,C1qtnf3,Syk	Cd34,Tlr2,Fgr,Ffar4,Tlr9,Cd300c2,P2rx7,C1qtnf3,Syk
GO:0050767	regulation of neurogenesis	45	948	0.0023	Serpinf1,Ace,Plxna3,Jade2,Kremen1,Efemp1,Sema4d,Dbn1,Robo1,Olfm1,Lrp4,Tlr2,Tnfrsf1b,Hgf,Sfrp1,Dixdc1,Gdpd5,Camk1d,Prex1,Igsf10,Hey1,Gdf7,Ptprf,Lrp1,Nbl1,Plxnb2,Lpar1,Fzd1,Flrt2,Gdf6,Cx3cr1,Col3a1,Scn1b,Sema3b,Camk2a,Ephb2,Kif1a,Plxna4,Cdon,Sgk1,Reln,Slit2,Plxna1,Apoe,Prox1	Serpinf1,Ace,Plxna3,Jade2,Kremen1,Efemp1,Sema4d,Dbn1,Robo1,Olfm1,Lrp4,Tlr2,Tnfrsf1b,Hgf,Sfrp1,Dixdc1,Gdpd5,Camk1d,Prex1,Igsf10,Hey1,Gdf7,Ptprf,Lrp1,Nbl1,Plxnb2,Lpar1,Fzd1,Flrt2,Gdf6,Cx3cr1,Col3a1,Scn1b,Sema3b,Camk2a,Ephb2,Kif1a,Plxna4,Cdon,Sgk1,Reln,Slit2,Plxna1,Apoe,Prox1
GO:0055082	cellular chemical homeostasis	38	747	0.0023	Serpinf1,Tbxas1,C1qtnf1,Hexb,Scara5,Slc11a1,Gpr39,Nucb2,Atp2a1,Slc9a9,Cmklr1,Atp13a2,Lpar6,Lrp1,Plcl2,Ackr2,Hk3,Lpar1,Gpr4,Ffar4,Adcyap1r1,Cx3cr1,Smpd3,Icam1,Cp,P2rx7,Slc4a10,Sox4,C1qtnf3,Cxcl9,Slc12a2,Rasa3,Sgk1,Ptgir,Gpr35,Pdgfra,Apoe,Ryr1	Serpinf1,Tbxas1,C1qtnf1,Hexb,Scara5,Slc11a1,Gpr39,Nucb2,Atp2a1,Slc9a9,Cmklr1,Atp13a2,Lpar6,Lrp1,Plcl2,Ackr2,Hk3,Lpar1,Gpr4,Ffar4,Adcyap1r1,Cx3cr1,Smpd3,Icam1,Cp,P2rx7,Slc4a10,Sox4,C1qtnf3,Cxcl9,Slc12a2,Rasa3,Sgk1,Ptgir,Gpr35,Pdgfra,Apoe,Ryr1
GO:0060255	regulation of macromolecule metabolic process	181	5618	0.0023	Itgb2,Mcts1,Pdgfb,Serpinf1,Col1a1,Chordc1,Ace,Spi1,Hck,Irf5,Cd44,Cacybp,Lrrk1,Cybb,Pcolce2,Ncf1,Lbp,Cd34,Mapkapk2,C1qtnf1,Igfbp4,Tbx3,Tnfaip3,Vsir,Egfr,Fgf18,Ube2b,Efemp1,Pik3r5,Lgmn,Sema4d,Ptch1,Mterfd1,Hexb,Loxl2,Angpt1,Robo1,Runx1,Igfbp6,Serping1,Smoc2,Abcg1,Zfp521,Csf1r,Clec3b,Slc11a1,Igfbp5,Gpr39,Sele,Fcgr2b,Myoc,Olfm1,Gsn,Fbn1,Lrp4,Ccnl1,Il6ra,Tlr2,F3,Tnfrsf1b,Hgf,Fgr,Nsg1,Pcolce,Mug1,Timp4…	Itgb2,Mcts1,Pdgfb,Serpinf1,Col1a1,Chordc1,Ace,Spi1,Hck,Irf5,Cd44,Cacybp,Lrrk1,Cybb,Pcolce2,Ncf1,Lbp,Cd34,Mapkapk2,C1qtnf1,Igfbp4,Tbx3,Tnfaip3,Vsir,Egfr,Fgf18,Ube2b,Efemp1,Pik3r5,Lgmn,Sema4d,Ptch1,Mterf3,Hexb,Loxl2,Angpt1,Robo1,Runx1,Igfbp6,Serping1,Smoc2,Abcg1,Zfp521,Csf1r,Clec3b,Slc11a1,Igfbp5,Gpr39,Sele,Fcgr2b,Myoc,Olfm1,Gsn,Fbn1,Lrp4,Ccnl1,Il6ra,Tlr2,F3,Tnfrsf1b,Hgf,Fgr,Nsg1,Pcolce,Mug1,Timp4,…
GO:1901564	organonitrogen compound metabolic process	150	4475	0.0023	Gmpr,Mcts1,Pdgfb,Folh1,Ace,Spi1,Naa20,Hck,Man1a,Cd44,Saa3,Lrrk1,Ctsk,Ncf1,Mapkapk2,Scrn1,Tnfaip3,Enpp3,Vsir,Egfr,Gfpt2,Jade2,Ube2b,Efemp1,Galk1,Sptb,Lgmn,Ptch1,Hexb,Galnt15,Loxl2,Angpt1,Dgat1,Chkb,Sdf2l1,Adamts5,March5,Abcg1,Cfb,C2,Csf1r,Padi4,St8sia2,Slc11a1,Gsn,Cpxm1,Prss12,Tlr2,F3,Cmpk1,Hgf,Fgr,Mrpl20,Man2b2,Nsg1,Pcolce,Gxylt2,Ctsc,Nucb2,Cpxm2,Hccs,Plat,Sfrp1,Man2b1,Mmp2,Mmp3,Nt5e,Plvap,Camk1d…	Gmpr,Mcts1,Pdgfb,Folh1,Ace,Spi1,Naa20,Hck,Man1a,Cd44,Saa3,Lrrk1,Ctsk,Ncf1,Mapkapk2,Scrn1,Tnfaip3,Enpp3,Vsir,Egfr,Gfpt2,Jade2,Ube2b,Efemp1,Gk,Sptb,Lgmn,Ptch1,Hexb,Galnt15,Loxl2,Angpt1,Dgat1,Chkb,Sdf2l1,Adamts5,March5,Abcg1,Cfb,C2,Csf1r,Padi4,St8sia2,Slc11a1,Gsn,Cpxm1,Prss12,Tlr2,F3,Cmpk1,Hgf,Fgr,Mrpl20,Man2b2,Nsg1,Pcolce,Gxylt2,Ctsc,Nucb2,Cpxm2,Hccs,Plat,Sfrp1,Man2b1,Mmp2,Mmp3,Nt5e,Plvap,Camk1d,Gd…
GO:1903039	positive regulation of leukocyte cell-cell adhesion	17	210	0.0023	Itgb2,Cd44,Vsir,Runx1,Sele,Nckap1l,H2-DMa,Tgfbr2,Ptafr,Icam1,Hsp90aa1,Cd74,Sirpa,Sox4,Ephb6,Syk,Selp	Itgb2,Cd44,Vsir,Runx1,Sele,Nckap1l,H2-DMa,Tgfbr2,Ptafr,Icam1,Hsp90aa1,Cd74,Sirpa,Sox4,Ephb6,Syk,Selp
GO:2000027	regulation of animal organ morphogenesis	17	210	0.0023	Celsr1,Cd34,Tnfaip3,Ntn4,Fgf18,Robo1,Wnt2b,Hgf,Sfrp1,Hand2,Plekha4,Fzd1,Tgfbr2,Gpc3,Sulf2,Dact1,Pdgfra	Celsr1,Cd34,Tnfaip3,Ntn4,Fgf18,Robo1,Wnt2b,Hgf,Sfrp1,Hand2,Plekha4,Fzd1,Tgfbr2,Gpc3,Sulf2,Dact1,Pdgfra
GO:0035025	positive regulation of Rho protein signal transduction	7	33	0.0024	Robo1,Lpar6,Lpar1,Gpr4,Col3a1,Arrb1,Gpr35	Robo1,Lpar6,Lpar1,Gpr4,Col3a1,Arrb1,Gpr35
GO:2000146	negative regulation of cell motility	20	279	0.0024	Pdgfb,Serpinf1,Cygb,Robo1,Igfbp5,Olfm1,Was,Sfrp1,Lrp1,Nbl1,Fbln1,Cx3cr1,Tmeff2,Col3a1,Cd74,Dcn,Cd300a,Apod,Slit2,Apoe	Pdgfb,Serpinf1,Cygb,Robo1,Igfbp5,Olfm1,Was,Sfrp1,Lrp1,Nbl1,Fbln1,Cx3cr1,Tmeff2,Col3a1,Cd74,Dcn,Cd300a,Apod,Slit2,Apoe
GO:2000379	positive regulation of reactive oxygen species metabolic process	12	111	0.0024	Itgb2,Pdgfb,Egfr,Tlr2,Tyrobp,Tgfbr2,Itgam,Smpd3,Icam1,Hsp90aa1,Syk,Pid1	Itgb2,Pdgfb,Egfr,Tlr2,Tyrobp,Tgfbr2,Itgam,Smpd3,Icam1,Hsp90aa1,Syk,Pid1
GO:0032370	positive regulation of lipid transport	10	77	0.0025	C1qtnf1,Ptch1,Runx1,Abcg1,Nucb2,Lrp1,Pltp,Lipg,P2rx7,Apoe	C1qtnf1,Ptch1,Runx1,Abcg1,Nucb2,Lrp1,Pltp,Lipg,P2rx7,Apoe
GO:0051960	regulation of nervous system development	49	1071	0.0025	Serpinf1,Ace,Plxna3,Tpbg,Celsr1,Jade2,Kremen1,Efemp1,Sema4d,Dbn1,Robo1,Olfm1,Lrp4,Tlr2,Tnfrsf1b,Hgf,Ctsc,Sfrp1,Dixdc1,Gdpd5,Camk1d,Prex1,Igsf10,Hey1,Gdf7,Ptprf,Lrp1,Nbl1,Plxnb2,Lpar1,Fzd1,Lrtm1,Flrt2,Gdf6,Cx3cr1,Col3a1,Scn1b,Sema3b,Camk2a,Ephb2,Kif1a,Plxna4,Cdon,Sgk1,Reln,Slit2,Plxna1,Apoe,Prox1	Serpinf1,Ace,Plxna3,Tpbg,Celsr1,Jade2,Kremen1,Efemp1,Sema4d,Dbn1,Robo1,Olfm1,Lrp4,Tlr2,Tnfrsf1b,Hgf,Ctsc,Sfrp1,Dixdc1,Gdpd5,Camk1d,Prex1,Igsf10,Hey1,Gdf7,Ptprf,Lrp1,Nbl1,Plxnb2,Lpar1,Fzd1,Lrtm1,Flrt2,Gdf6,Cx3cr1,Col3a1,Scn1b,Sema3b,Camk2a,Ephb2,Kif1a,Plxna4,Cdon,Sgk1,Reln,Slit2,Plxna1,Apoe,Prox1
GO:0043065	positive regulation of apoptotic process	34	641	0.0026	Folh1,Ace,Irf5,Cd44,Aldh1a3,Robo1,Olfm1,Gsn,Siglec1,F3,Tnfrsf1b,Ctsc,Tyrobp,Sfrp1,Mmp2,Camk1d,Ptprf,Inhbb,Srpx,Lpar1,Itgam,Cd248,4930453N24Rik,Sox7,Arrb1,P2rx7,Camk2a,Sox4,Adora2a,Pik3cd,Steap3,Syk,Slit2,Phlda1	Folh1,Ace,Irf5,Cd44,Aldh1a3,Robo1,Olfm1,Gsn,Siglec1,F3,Tnfrsf1b,Ctsc,Tyrobp,Sfrp1,Mmp2,Camk1d,Ptprf,Inhbb,Srpx,Lpar1,Itgam,Cd248,4930453N24Rik,Sox7,Arrb1,P2rx7,Camk2a,Sox4,Adora2a,Pik3cd,Steap3,Syk,Slit2,Phlda1
GO:0002703	regulation of leukocyte mediated immunity	17	214	0.0027	Itgb2,Vsir,Cd55,Fcgr2b,Tlr2,Tnfrsf1b,Fgr,Tyrobp,Was,Mlh1,Itgam,Ptafr,Tlr9,P2rx7,Cd300a,Clec7a,Syk	Itgb2,Vsir,Cd55,Fcgr2b,Tlr2,Tnfrsf1b,Fgr,Tyrobp,Was,Mlh1,Itgam,Ptafr,Tlr9,P2rx7,Cd300a,Clec7a,Syk
GO:0003281	ventricular septum development	10	78	0.0027	Tbx3,Robo1,Hey1,Zfpm2,Fzd1,Tgfbr2,Sox4,Heg1,Slit2,Prox1	Tbx3,Robo1,Hey1,Zfpm2,Fzd1,Tgfbr2,Sox4,Heg1,Slit2,Prox1
GO:0030199	collagen fibril organization	8	47	0.0027	Col1a1,Loxl2,Dpt,Col1a2,Adamts2,Col3a1,Col14a1,Loxl4	Col1a1,Loxl2,Dpt,Col1a2,Adamts2,Col3a1,Col14a1,Loxl4
GO:0051056	regulation of small GTPase mediated signal transduction	17	214	0.0027	Robo1,Myoc,Lpar6,Cyth4,Lpar1,Gpr4,Adcyap1r1,Col3a1,Arrb1,Ephb2,Rasa3,Cdon,Heg1,Reln,Gpr35,Slit2,Apoe	Robo1,Myoc,Lpar6,Cyth4,Lpar1,Gpr4,Adcyap1r1,Col3a1,Arrb1,Ephb2,Rasa3,Cdon,Heg1,Reln,Gpr35,Slit2,Apoe
GO:0097529	myeloid leukocyte migration	12	113	0.0027	Itgb2,Pdgfb,Nckap1l,Prex1,Cx3cr1,Itgam,Sirpa,Csf3r,Cxcl9,Syk,Gpr35,Ccl21c	Itgb2,Pdgfb,Nckap1l,Prex1,Cx3cr1,Itgam,Sirpa,Csf3r,Cxcl9,Syk,Gpr35,Ccl21c
GO:0038065	collagen-activated signaling pathway	5	13	0.0028	Col1a1,Itga11,Itga2,Col4a4,Syk	Col1a1,Itga11,Itga2,Col4a4,Syk
GO:0007160	cell-matrix adhesion	12	114	0.0029	Itgb2,Nid1,Cd34,Itga11,Col16a1,Hpse,Sned1,Itga2,Adamts12,Col3a1,Sirpa,Itgb4	Itgb2,Nid1,Cd34,Itga11,Col16a1,Hpse,Sned1,Itga2,Adamts12,Col3a1,Sirpa,Itgb4
GO:0050919	negative chemotaxis	8	48	0.0029	Plxna3,Sema4d,Robo1,Lrtm1,Flrt2,Sema3b,Plxna4,Slit2	Plxna3,Sema4d,Robo1,Lrtm1,Flrt2,Sema3b,Plxna4,Slit2
GO:0060322	head development	40	814	0.0029	Col1a1,Plxna3,Aldh1a3,Tbx3,Egfr,Pex13,Ptch1,Robo1,Csf1r,Fcgr2b,Wnt2b,Tyrobp,Mmp2,Dixdc1,Gdpd5,Gdf7,Dclk1,Plxnb2,Lpar1,Slc25a46,Tgfbr2,Cx3cr1,Gas1,Itgam,Arnt2,Col3a1,Mmp14,Slc4a10,Ephb2,Mkks,Kif1a,Plxna4,Ece2,Cdon,Apod,Reln,Pdgfra,Slit2,Prox1,Tmem108	Col1a1,Plxna3,Aldh1a3,Tbx3,Egfr,Pex13,Ptch1,Robo1,Csf1r,Fcgr2b,Wnt2b,Tyrobp,Mmp2,Dixdc1,Gdpd5,Gdf7,Dclk1,Plxnb2,Lpar1,Slc25a46,Tgfbr2,Cx3cr1,Gas1,Itgam,Arnt2,Col3a1,Mmp14,Slc4a10,Ephb2,Mkks,Kif1a,Plxna4,Ece2,Cdon,Apod,Reln,Pdgfra,Slit2,Prox1,Tmem108
GO:0060348	bone development	17	216	0.0029	Col1a1,Actn3,Lrrk1,Fgf18,Sema4d,Myoc,Tgfbr2,Smpd3,Tmem119,Col12a1,Mmp14,Sulf2,Col14a1,Matn2,Tifab,Glg1,Ryr1	Col1a1,Actn3,Lrrk1,Fgf18,Sema4d,Myoc,Tgfbr2,Smpd3,Tmem119,Col12a1,Mmp14,Sulf2,Col14a1,Matn2,Tifab,Glg1,Ryr1
GO:1901135	carbohydrate derivative metabolic process	40	814	0.0029	Gmpr,Nudt14,Man1a,Cd44,Gfpt2,Galk1,Hexb,Galnt15,Angpt1,Dgat1,Sdf2l1,St8sia2,Cmpk1,Hgf,Man2b2,Gxylt2,Man2b1,Nt5e,Mgat5,Dse,Hpse,Apobec2,Hk3,Egflam,Pigz,Adamts12,Galnt10,St3gal5,Serpina1a,Wbscr17,Slc4a10,Ugp2,Uap1l1,Dcn,Sulf2,Spock2,Crem,Adcy3,Slc37a2,Phlda1	Gmpr,Nudt14,Man1a,Cd44,Gfpt2,Gk,Hexb,Galnt15,Angpt1,Dgat1,Sdf2l1,St8sia2,Cmpk1,Hgf,Man2b2,Gxylt2,Man2b1,Nt5e,Mgat5,Dse,Hpse,Apobec2,Hk3,Egflam,Pigz,Adamts12,Galnt10,St3gal5,Serpina1a,Wbscr17,Slc4a10,Ugp2,Uap1l1,Dcn,Sulf2,Spock2,Crem,Adcy3,Slc37a2,Phlda1
GO:0007229	integrin-mediated signaling pathway	10	79	0.003	Itgb2,Fgr,Tyrobp,Itga11,Itga2,Itgam,Col3a1,Fyb,Itgb4,Syk	Itgb2,Fgr,Tyrobp,Itga11,Itga2,Itgam,Col3a1,Fyb,Itgb4,Syk
GO:0031099	regeneration	15	174	0.003	Ace,Egfr,Ptch1,Gsn,Hgf,Mmp2,Nnmt,Igsf10,Ptprf,Tgfbr2,Ptgfrn,Sulf2,Lcp1,Apod,Matn2	Ace,Egfr,Ptch1,Gsn,Hgf,Mmp2,Nnmt,Igsf10,Ptprf,Tgfbr2,Ptgfrn,Sulf2,Lcp1,Apod,Matn2
GO:0050714	positive regulation of protein secretion	16	195	0.003	Cd34,Egfr,Abcg1,Rbp4,Gpr39,Tlr2,Fgr,Atp13a2,Lrp1,AF251705,Arrb1,P2rx7,Sox4,Adora2a,C1qtnf3,Syk	Cd34,Egfr,Abcg1,Rbp4,Gpr39,Tlr2,Fgr,Atp13a2,Lrp1,Cd300c2,Arrb1,P2rx7,Sox4,Adora2a,C1qtnf3,Syk
GO:0061138	morphogenesis of a branching epithelium	16	195	0.003	Pdgfb,Cd44,Celsr1,Tbx3,Ptch1,Angpt1,Sfrp1,Gdf7,Socs3,Tgfbr2,Gpc3,Mmp14,Slc12a2,Slit2,Plxna1,Prox1	Pdgfb,Cd44,Celsr1,Tbx3,Ptch1,Angpt1,Sfrp1,Gdf7,Socs3,Tgfbr2,Gpc3,Mmp14,Slc12a2,Slit2,Plxna1,Prox1
GO:0071363	cellular response to growth factor stimulus	27	459	0.003	Pdgfb,Col1a1,Cd44,Mapkapk2,Vsir,Egfr,Fgf18,Lgmn,Dbn1,Runx1,Fbn1,Tnfrsf1b,Hgf,Col1a2,Sfrp1,Gdf7,Adamts12,Flrt2,Tgfbr2,Gdf6,Cx3cr1,Smpd3,Col3a1,Arap1,Pdgfra,Gdf10,Tmem108	Pdgfb,Col1a1,Cd44,Mapkapk2,Vsir,Egfr,Fgf18,Lgmn,Dbn1,Runx1,Fbn1,Tnfrsf1b,Hgf,Col1a2,Sfrp1,Gdf7,Adamts12,Flrt2,Tgfbr2,Gdf6,Cx3cr1,Smpd3,Col3a1,Arap1,Pdgfra,Gdf10,Tmem108
GO:0051494	negative regulation of cytoskeleton organization	14	154	0.0031	Sptb,Dbn1,Myoc,Gsn,Tlr2,Was,Kank3,Tmeff2,Arap1,Mkks,Tmsb10,Capg,Sgk1,Slit2	Sptb,Dbn1,Myoc,Gsn,Tlr2,Was,Kank3,Tmeff2,Arap1,Mkks,Tmsb10,Capg,Sgk1,Slit2
GO:0001957	intramembranous ossification	4	6	0.0032	Col1a1,Ctsk,Fgf18,Mmp2	Col1a1,Ctsk,Fgf18,Mmp2
GO:0070372	regulation of ERK1 and ERK2 cascade	21	311	0.0032	Pdgfb,Cd44,Egfr,Fgf18,Angpt1,Csf1r,Tlr2,Lrp1,Hand2,Fbln1,Ffar4,Icam1,Cd74,Arrb1,Sirpa,Ephb2,C1qtnf3,Syk,Pdgfra,Apoe,Ccl21c	Pdgfb,Cd44,Egfr,Fgf18,Angpt1,Csf1r,Tlr2,Lrp1,Hand2,Fbln1,Ffar4,Icam1,Cd74,Arrb1,Sirpa,Ephb2,C1qtnf3,Syk,Pdgfra,Apoe,Ccl21c
GO:0043549	regulation of kinase activity	41	850	0.0033	Pdgfb,Chordc1,Ace,Ncf1,Tnfaip3,Egfr,Fgf18,Pik3r5,Angpt1,Robo1,Igfbp6,Csf1r,Slc11a1,Gpr39,Fbn1,Ccnl1,Il6ra,Hgf,Fgr,Sfrp1,Nckap1l,Lpar1,Tcim,Socs3,Tgfbr2,Tlr9,Hsp90aa1,Cd74,Arrb1,P2rx7,Adora2a,Ephb2,Cd300a,Ephb6,Syk,Heg1,Reln,Pdgfra,Shc2,Apoe,Prox1	Pdgfb,Chordc1,Ace,Ncf1,Tnfaip3,Egfr,Fgf18,Pik3r5,Angpt1,Robo1,Igfbp6,Csf1r,Slc11a1,Gpr39,Fbn1,Ccnl1,Il6ra,Hgf,Fgr,Sfrp1,Nckap1l,Lpar1,1810011O10Rik,Socs3,Tgfbr2,Tlr9,Hsp90aa1,Cd74,Arrb1,P2rx7,Adora2a,Ephb2,Cd300a,Ephb6,Syk,Heg1,Reln,Pdgfra,Shc2,Apoe,Prox1
GO:0051962	positive regulation of nervous system development	34	651	0.0033	Serpinf1,Ace,Plxna3,Tpbg,Jade2,Sema4d,Dbn1,Robo1,Tlr2,Tnfrsf1b,Hgf,Dixdc1,Gdpd5,Camk1d,Gdf7,Ptprf,Lrp1,Nbl1,Plxnb2,Lpar1,Fzd1,Lrtm1,Flrt2,Gdf6,Cx3cr1,Scn1b,Ephb2,Plxna4,Cdon,Sgk1,Reln,Plxna1,Apoe,Prox1	Serpinf1,Ace,Plxna3,Tpbg,Jade2,Sema4d,Dbn1,Robo1,Tlr2,Tnfrsf1b,Hgf,Dixdc1,Gdpd5,Camk1d,Gdf7,Ptprf,Lrp1,Nbl1,Plxnb2,Lpar1,Fzd1,Lrtm1,Flrt2,Gdf6,Cx3cr1,Scn1b,Ephb2,Plxna4,Cdon,Sgk1,Reln,Plxna1,Apoe,Prox1
GO:0060349	bone morphogenesis	12	116	0.0033	Col1a1,Actn3,Fgf18,Tgfbr2,Smpd3,Tmem119,Col12a1,Mmp14,Col14a1,Matn2,Tifab,Glg1	Col1a1,Actn3,Fgf18,Tgfbr2,Smpd3,Tmem119,Col12a1,Mmp14,Col14a1,Matn2,Tifab,Glg1
GO:0070374	positive regulation of ERK1 and ERK2 cascade	17	219	0.0033	Pdgfb,Cd44,Egfr,Fgf18,Angpt1,Csf1r,Tlr2,Lrp1,Hand2,Ffar4,Icam1,Cd74,Arrb1,C1qtnf3,Pdgfra,Apoe,Ccl21c	Pdgfb,Cd44,Egfr,Fgf18,Angpt1,Csf1r,Tlr2,Lrp1,Hand2,Ffar4,Icam1,Cd74,Arrb1,C1qtnf3,Pdgfra,Apoe,Ccl21c
GO:0090263	positive regulation of canonical Wnt signaling pathway	11	98	0.0033	Col1a1,Lrrk1,Egfr,Ube2b,Sfrp1,Plekha4,Gpc3,Sox4,Sulf2,Xiap,Dact1	Col1a1,Lrrk1,Egfr,Ube2b,Sfrp1,Plekha4,Gpc3,Sox4,Sulf2,Xiap,Dact1
GO:0010543	regulation of platelet activation	7	36	0.0035	Pdgfb,C1qtnf1,Pdpn,Syk,Selp,Pdgfra,Apoe	Pdgfb,C1qtnf1,Pdpn,Syk,Selp,Pdgfra,Apoe
GO:0110053	regulation of actin filament organization	19	266	0.0035	Sptb,Dbn1,Myoc,Gsn,Tlr2,Was,Cotl1,Nckap1l,Prex1,Kank3,Lpar1,Tmeff2,Icam1,Fmn1,Arap1,Mkks,Tmsb10,Capg,Slit2	Sptb,Dbn1,Myoc,Gsn,Tlr2,Was,Cotl1,Nckap1l,Prex1,Kank3,Lpar1,Tmeff2,Icam1,Fmn1,Arap1,Mkks,Tmsb10,Capg,Slit2
GO:0071216	cellular response to biotic stimulus	17	221	0.0036	Lbp,Cxcl16,Tnfaip3,Fcgr2b,Mrc1,Tlr2,Tnfrsf1b,Ppp1r15b,Cx3cr1,Ptafr,Cd300lb,Tlr9,Sirpa,Cd68,Clec7a,Cxcl9,Syk	Lbp,Cxcl16,Tnfaip3,Fcgr2b,Mrc1,Tlr2,Tnfrsf1b,Ppp1r15b,Cx3cr1,Ptafr,Cd300lb,Tlr9,Sirpa,Cd68,Clec7a,Cxcl9,Syk
GO:0007169	transmembrane receptor protein tyrosine kinase signaling pathway	23	364	0.0037	Pdgfb,Col1a1,Hck,Mapkapk2,Egfr,Fgf18,Efemp1,Angpt1,Csf1r,Myoc,Hgf,Fgr,Plat,Svep1,Flrt2,Smpd3,Col4a4,Ephb2,Sulf2,Ephb6,Syk,Pdgfra,Shc2	Pdgfb,Col1a1,Hck,Mapkapk2,Egfr,Fgf18,Efemp1,Angpt1,Csf1r,Myoc,Hgf,Fgr,Plat,Svep1,Flrt2,Smpd3,Col4a4,Ephb2,Sulf2,Ephb6,Syk,Pdgfra,Shc2
GO:0021782	glial cell development	12	118	0.0037	Pdgfb,Egfr,Myoc,Gsn,Tlr2,Lrp1,Lpar1,Slc25a46,Itgam,Sox4,Adora2a,Itgb4	Pdgfb,Egfr,Myoc,Gsn,Tlr2,Lrp1,Lpar1,Slc25a46,Itgam,Sox4,Adora2a,Itgb4
GO:0032271	regulation of protein polymerization	17	223	0.0039	Sptb,Dbn1,Gsn,Tlr2,Was,Cotl1,Nckap1l,Prex1,Kank3,Icam1,Hsp90aa1,Fmn1,Mkks,Tmsb10,Capg,Sgk1,Slit2	Sptb,Dbn1,Gsn,Tlr2,Was,Cotl1,Nckap1l,Prex1,Kank3,Icam1,Hsp90aa1,Fmn1,Mkks,Tmsb10,Capg,Sgk1,Slit2
GO:0032653	regulation of interleukin-10 production	8	51	0.004	Cd34,Vsir,Fcgr2b,Tlr2,Hgf,Tyrobp,Tlr9,Syk	Cd34,Vsir,Fcgr2b,Tlr2,Hgf,Tyrobp,Tlr9,Syk
GO:0051171	regulation of nitrogen compound metabolic process	166	5126	0.004	Itgb2,Mcts1,Pdgfb,Serpinf1,Col1a1,Chordc1,Ace,Spi1,Hck,Irf5,Cd44,Actn3,Lrrk1,Pcolce2,Ncf1,Cd34,Mapkapk2,C1qtnf1,Igfbp4,Tbx3,Tnfaip3,Vsir,Egfr,Fgf18,Ube2b,Efemp1,Pik3r5,Lgmn,Sema4d,Ptch1,Mterfd1,Hexb,Loxl2,Angpt1,Robo1,Runx1,Igfbp6,Serping1,Smoc2,Abcg1,Csf1r,Clec3b,Slc11a1,Igfbp5,Gpr39,Fcgr2b,Myoc,Olfm1,Gsn,Fbn1,Lrp4,Ccnl1,Il6ra,Tlr2,F3,Tnfrsf1b,Hgf,Fgr,Pcolce,Mug1,Timp4,Pzp,Ctsc,Was,Plat,Sfrp1,Di…	Itgb2,Mcts1,Pdgfb,Serpinf1,Col1a1,Chordc1,Ace,Spi1,Hck,Irf5,Cd44,Actn3,Lrrk1,Pcolce2,Ncf1,Cd34,Mapkapk2,C1qtnf1,Igfbp4,Tbx3,Tnfaip3,Vsir,Egfr,Fgf18,Ube2b,Efemp1,Pik3r5,Lgmn,Sema4d,Ptch1,Mterf3,Hexb,Loxl2,Angpt1,Robo1,Runx1,Igfbp6,Serping1,Smoc2,Abcg1,Csf1r,Clec3b,Slc11a1,Igfbp5,Gpr39,Fcgr2b,Myoc,Olfm1,Gsn,Fbn1,Lrp4,Ccnl1,Il6ra,Tlr2,F3,Tnfrsf1b,Hgf,Fgr,Pcolce,Mug1,Timp4,Pzp,Ctsc,Was,Plat,Sfrp1,Dix…
GO:0098771	inorganic ion homeostasis	36	715	0.004	Tbxas1,C1qtnf1,Egfr,Hexb,Scara5,Slc11a1,Gpr39,Nucb2,Atp2a1,Slc9a9,Cmklr1,Atp13a2,Lpar6,Lrp1,Plcl2,Ackr2,Lpar1,Gpr4,Ffar4,Adcyap1r1,Cx3cr1,Smpd3,Cp,P2rx7,Car4,Slc4a10,Steap3,Cxcl9,Slc12a2,Rasa3,Sgk1,Ptgir,Gpr35,Pdgfra,Apoe,Ryr1	Tbxas1,C1qtnf1,Egfr,Hexb,Scara5,Slc11a1,Gpr39,Nucb2,Atp2a1,Slc9a9,Cmklr1,Atp13a2,Lpar6,Lrp1,Plcl2,Ackr2,Lpar1,Gpr4,Ffar4,Adcyap1r1,Cx3cr1,Smpd3,Cp,P2rx7,Car4,Slc4a10,Steap3,Cxcl9,Slc12a2,Rasa3,Sgk1,Ptgir,Gpr35,Pdgfra,Apoe,Ryr1
GO:0001945	lymph vessel development	6	25	0.0041	Pdpn,Svep1,Syk,Ccbe1,Heg1,Prox1	Pdpn,Svep1,Syk,Ccbe1,Heg1,Prox1
GO:0045860	positive regulation of protein kinase activity	28	496	0.0041	Pdgfb,Ace,Ncf1,Egfr,Fgf18,Pik3r5,Angpt1,Robo1,Igfbp6,Csf1r,Slc11a1,Gpr39,Fbn1,Il6ra,Hgf,Nckap1l,Lpar1,Tcim,Tgfbr2,Tlr9,Hsp90aa1,Cd74,Arrb1,P2rx7,Syk,Reln,Shc2,Prox1	Pdgfb,Ace,Ncf1,Egfr,Fgf18,Pik3r5,Angpt1,Robo1,Igfbp6,Csf1r,Slc11a1,Gpr39,Fbn1,Il6ra,Hgf,Nckap1l,Lpar1,1810011O10Rik,Tgfbr2,Tlr9,Hsp90aa1,Cd74,Arrb1,P2rx7,Syk,Reln,Shc2,Prox1
GO:0019221	cytokine-mediated signaling pathway	20	295	0.0043	Pdgfb,Spi1,Irf5,Cd44,Csf1r,Il6ra,F3,Tnfrsf1b,Plvap,Ackr2,Cx3cr1,Pirb,Csf2rb2,Cd74,Csf3r,Mkks,Cxcl9,Syk,Gpr35,Ccl21c	Pdgfb,Spi1,Irf5,Cd44,Csf1r,Il6ra,F3,Tnfrsf1b,Plvap,Ackr2,Cx3cr1,Pirb,Csf2rb2,Cd74,Csf3r,Mkks,Cxcl9,Syk,Gpr35,Ccl21c
GO:0050769	positive regulation of neurogenesis	31	579	0.0043	Serpinf1,Ace,Plxna3,Jade2,Sema4d,Dbn1,Robo1,Tlr2,Tnfrsf1b,Hgf,Dixdc1,Gdpd5,Camk1d,Gdf7,Ptprf,Lrp1,Nbl1,Plxnb2,Lpar1,Fzd1,Gdf6,Cx3cr1,Scn1b,Ephb2,Plxna4,Cdon,Sgk1,Reln,Plxna1,Apoe,Prox1	Serpinf1,Ace,Plxna3,Jade2,Sema4d,Dbn1,Robo1,Tlr2,Tnfrsf1b,Hgf,Dixdc1,Gdpd5,Camk1d,Gdf7,Ptprf,Lrp1,Nbl1,Plxnb2,Lpar1,Fzd1,Gdf6,Cx3cr1,Scn1b,Ephb2,Plxna4,Cdon,Sgk1,Reln,Plxna1,Apoe,Prox1
GO:0042116	macrophage activation	8	52	0.0044	Lbp,Slc11a1,Tlr2,Tyrobp,Cx3cr1,Itgam,Tlr9,Syk	Lbp,Slc11a1,Tlr2,Tyrobp,Cx3cr1,Itgam,Tlr9,Syk
GO:0033036	macromolecule localization	83	2198	0.0045	Itgb2,Col1a1,Ace,Tmed5,Ncf1,Lbp,Celsr1,Tnfaip3,Pex13,Abca8b,Abcc3,Ptch1,Dbn1,Hexb,Angpt1,Slc25a17,Dgat1,Gpihbp1,March5,Abcg1,Ap3s1,Rbp4,Gsn,Fbn1,Lrp4,Tlr2,Nsg1,Rtn2,Slco2a1,Abca6,Abca9,H2-DMa,Atp13a2,Chchd4,Sorcs2,Dennd2a,Nbl1,Cc2d2a,Timm8a1,Nrip1,Itga2,Pltp,Tgfbr2,Rab7b,Lipg,Zfand6,Smpd3,Tmeff2,Fyb,Dnm1,Sumo1,Folr2,Hsp90aa1,Nfasc,Cd74,Arrb1,Abca8a,P2rx7,Tnfaip2,Camk2a,Pou2f2,Apoc1,Cd68,Cadm3,Ild…	Itgb2,Col1a1,Ace,Tmed5,Ncf1,Lbp,Celsr1,Tnfaip3,Pex13,Abca8b,Abcc3,Ptch1,Dbn1,Hexb,Angpt1,Slc25a17,Dgat1,Gpihbp1,March5,Abcg1,Ap3s1,Rbp4,Gsn,Fbn1,Lrp4,Tlr2,Nsg1,Rtn2,Slco2a1,Abca6,Abca9,H2-DMa,Atp13a2,Chchd4,Sorcs2,Dennd2a,Nbl1,Cc2d2a,Timm8a1,Nrip1,Itga2,Pltp,Tgfbr2,Rab7b,Lipg,Zfand6,Smpd3,Tmeff2,Fyb,Dnm1,Sumo1,Folr2,Hsp90aa1,Nfasc,Cd74,Arrb1,Abca8a,P2rx7,Tnfaip2,Camk2a,Pou2f2,Apoc1,Cd68,Cadm3,Ild…
GO:0002793	positive regulation of peptide secretion	17	227	0.0046	Cd34,Egfr,Abcg1,Rbp4,Gpr39,Tlr2,Fgr,Atp13a2,Lrp1,Ffar4,AF251705,Arrb1,P2rx7,Sox4,Adora2a,C1qtnf3,Syk	Cd34,Egfr,Abcg1,Rbp4,Gpr39,Tlr2,Fgr,Atp13a2,Lrp1,Ffar4,Cd300c2,Arrb1,P2rx7,Sox4,Adora2a,C1qtnf3,Syk
GO:0048598	embryonic morphogenesis	33	637	0.0046	Aldh1a3,Celsr1,Tbx3,Efemp1,Ptch1,Rbp4,Fbn1,Lrp4,Sfrp1,Mmp2,Gdf7,Hand2,Cc2d2a,Snai1,Plxnb2,Itga2,Fzd1,Socs3,Tgfbr2,Gpc3,Gas1,Col12a1,Mfap2,Sox7,Mmp14,Aff3,Sox4,Ephb2,Cdon,Dact1,Pdgfra,Tifab,Prox1	Aldh1a3,Celsr1,Tbx3,Efemp1,Ptch1,Rbp4,Fbn1,Lrp4,Sfrp1,Mmp2,Gdf7,Hand2,Cc2d2a,Snai1,Plxnb2,Itga2,Fzd1,Socs3,Tgfbr2,Gpc3,Gas1,Col12a1,Mfap2,Sox7,Mmp14,Aff3,Sox4,Ephb2,Cdon,Dact1,Pdgfra,Tifab,Prox1
GO:1903317	regulation of protein maturation	9	68	0.0046	Clec3b,Gsn,Spon1,Gas1,Mmp14,Sox4,Xiap,Ccbe1,Glg1	Clec3b,Gsn,Spon1,Gas1,Mmp14,Sox4,Xiap,Ccbe1,Glg1
GO:2000377	regulation of reactive oxygen species metabolic process	16	205	0.0047	Itgb2,Pdgfb,Cd34,Egfr,Tlr2,Tyrobp,Mmp3,Tgfbr2,Cx3cr1,Itgam,Smpd3,Icam1,Hsp90aa1,Sirpa,Syk,Pid1	Itgb2,Pdgfb,Cd34,Egfr,Tlr2,Tyrobp,Mmp3,Tgfbr2,Cx3cr1,Itgam,Smpd3,Icam1,Hsp90aa1,Sirpa,Syk,Pid1
GO:0006873	cellular ion homeostasis	33	639	0.0048	Tbxas1,C1qtnf1,Hexb,Scara5,Slc11a1,Gpr39,Nucb2,Atp2a1,Slc9a9,Cmklr1,Atp13a2,Lpar6,Lrp1,Plcl2,Ackr2,Lpar1,Gpr4,Ffar4,Adcyap1r1,Cx3cr1,Smpd3,Cp,P2rx7,Slc4a10,Cxcl9,Slc12a2,Rasa3,Sgk1,Ptgir,Gpr35,Pdgfra,Apoe,Ryr1	Tbxas1,C1qtnf1,Hexb,Scara5,Slc11a1,Gpr39,Nucb2,Atp2a1,Slc9a9,Cmklr1,Atp13a2,Lpar6,Lrp1,Plcl2,Ackr2,Lpar1,Gpr4,Ffar4,Adcyap1r1,Cx3cr1,Smpd3,Cp,P2rx7,Slc4a10,Cxcl9,Slc12a2,Rasa3,Sgk1,Ptgir,Gpr35,Pdgfra,Apoe,Ryr1
GO:0030162	regulation of proteolysis	37	753	0.0048	Serpinf1,Cd44,Pcolce2,Vsir,Lgmn,Robo1,Serping1,Clec3b,Gsn,F3,Tnfrsf1b,Hgf,Pcolce,Mug1,Timp4,Pzp,Ctsc,Plat,Atp13a2,Spon1,Fbln1,Gpc3,Gas1,C4b,Serpina1c,Sox7,Serpina1a,Mmp14,Sumo1,Arrb1,Adora2a,Pi16,Xiap,Syk,Ccbe1,Glg1,Apoe	Serpinf1,Cd44,Pcolce2,Vsir,Lgmn,Robo1,Serping1,Clec3b,Gsn,F3,Tnfrsf1b,Hgf,Pcolce,Mug1,Timp4,Pzp,Ctsc,Plat,Atp13a2,Spon1,Fbln1,Gpc3,Gas1,C4b,Serpina1c,Sox7,Serpina1a,Mmp14,Sumo1,Arrb1,Adora2a,Pi16,Xiap,Syk,Ccbe1,Glg1,Apoe
GO:0048534	hematopoietic or lymphoid organ development	35	695	0.0048	Spi1,Lrrk1,Cd34,Tnfaip3,Sptb,Angpt1,Runx1,Csf1r,Wnt2b,Tlr2,Pdpn,Tyrobp,Sfrp1,Nckap1l,H2-DMa,Prex1,Hand2,Plcl2,Dact2,Tgfbr2,Gpc3,Pld4,Itgam,Smpd3,Ly9,Cd248,Mfap2,Pirb,Cd74,Sirpa,Sox4,Pou2f2,Nfam1,Syk,Pdgfra	Spi1,Lrrk1,Cd34,Tnfaip3,Sptb,Angpt1,Runx1,Csf1r,Wnt2b,Tlr2,Pdpn,Tyrobp,Sfrp1,Nckap1l,H2-DMa,Prex1,Hand2,Plcl2,Dact2,Tgfbr2,Gpc3,Pld4,Itgam,Smpd3,Ly9,Cd248,Mfap2,Pirb,Cd74,Sirpa,Sox4,Pou2f2,Nfam1,Syk,Pdgfra
GO:1903319	positive regulation of protein maturation	6	26	0.0048	Clec3b,Gsn,Spon1,Mmp14,Sox4,Ccbe1	Clec3b,Gsn,Spon1,Mmp14,Sox4,Ccbe1
GO:0002062	chondrocyte differentiation	10	86	0.005	Fgf18,Runx1,Wnt2b,Tgfbi,Tgfbr2,Smpd3,Col12a1,Sulf2,Col14a1,Matn2	Fgf18,Runx1,Wnt2b,Tgfbi,Tgfbr2,Smpd3,Col12a1,Sulf2,Col14a1,Matn2
GO:0002791	regulation of peptide secretion	24	399	0.005	Cd34,Egfr,Abcg1,Rbp4,Gpr39,Tlr2,Fgr,Nucb2,Sfrp1,Atp13a2,Lrp1,Inhbb,Ffar4,Tlr9,AF251705,Cd74,Arrb1,P2rx7,Sox4,Adora2a,C1qtnf3,Slc12a2,Syk,Apoe	Cd34,Egfr,Abcg1,Rbp4,Gpr39,Tlr2,Fgr,Nucb2,Sfrp1,Atp13a2,Lrp1,Inhbb,Ffar4,Tlr9,Cd300c2,Cd74,Arrb1,P2rx7,Sox4,Adora2a,C1qtnf3,Slc12a2,Syk,Apoe
GO:0032272	negative regulation of protein polymerization	9	69	0.005	Sptb,Gsn,Tlr2,Kank3,Mkks,Tmsb10,Capg,Sgk1,Slit2	Sptb,Gsn,Tlr2,Kank3,Mkks,Tmsb10,Capg,Sgk1,Slit2
GO:0050715	positive regulation of cytokine secretion	7	39	0.005	Cd34,Tlr2,Fgr,AF251705,P2rx7,C1qtnf3,Syk	Cd34,Tlr2,Fgr,Cd300c2,P2rx7,C1qtnf3,Syk
GO:0002520	immune system development	36	727	0.0051	Spi1,Lrrk1,Cd34,Tnfaip3,Sptb,Angpt1,Runx1,Csf1r,Wnt2b,Tlr2,Pdpn,Tyrobp,Sfrp1,Mlh1,Nckap1l,H2-DMa,Prex1,Hand2,Plcl2,Dact2,Tgfbr2,Gpc3,Pld4,Itgam,Smpd3,Ly9,Cd248,Mfap2,Pirb,Cd74,Sirpa,Sox4,Pou2f2,Nfam1,Syk,Pdgfra	Spi1,Lrrk1,Cd34,Tnfaip3,Sptb,Angpt1,Runx1,Csf1r,Wnt2b,Tlr2,Pdpn,Tyrobp,Sfrp1,Mlh1,Nckap1l,H2-DMa,Prex1,Hand2,Plcl2,Dact2,Tgfbr2,Gpc3,Pld4,Itgam,Smpd3,Ly9,Cd248,Mfap2,Pirb,Cd74,Sirpa,Sox4,Pou2f2,Nfam1,Syk,Pdgfra
GO:0051347	positive regulation of transferase activity	33	642	0.0051	Pdgfb,Ace,Ncf1,Egfr,Fgf18,Pik3r5,Angpt1,Robo1,Igfbp6,Csf1r,Slc11a1,Gpr39,Fbn1,Il6ra,Hgf,Fgr,Nckap1l,Ptges3,Lpar1,Tcim,Tgfbr2,Tlr9,Hsp90aa1,Cd74,Arrb1,P2rx7,Ephb2,Ephb6,Syk,Reln,Pdgfra,Shc2,Prox1	Pdgfb,Ace,Ncf1,Egfr,Fgf18,Pik3r5,Angpt1,Robo1,Igfbp6,Csf1r,Slc11a1,Gpr39,Fbn1,Il6ra,Hgf,Fgr,Nckap1l,Ptges3,Lpar1,1810011O10Rik,Tgfbr2,Tlr9,Hsp90aa1,Cd74,Arrb1,P2rx7,Ephb2,Ephb6,Syk,Reln,Pdgfra,Shc2,Prox1
GO:1901342	regulation of vasculature development	22	349	0.0051	Itgb2,Pdgfb,Serpinf1,Cybb,Cd34,Fgf18,Runx1,Smoc2,Il6ra,F3,Hgf,Angptl7,Hey1,Stab1,Cd59a,Gpr4,Tgfbr2,Cx3cr1,Nfatc2,Dcn,Slc12a2,Ccbe1	Itgb2,Pdgfb,Serpinf1,Cybb,Cd34,Fgf18,Runx1,Smoc2,Il6ra,F3,Hgf,Angptl7,Hey1,Stab1,Cd59a,Gpr4,Tgfbr2,Cx3cr1,Nfatc2,Dcn,Slc12a2,Ccbe1
GO:0022409	positive regulation of cell-cell adhesion	18	254	0.0054	Itgb2,Cd44,Vsir,Runx1,Sele,Pdpn,Nckap1l,H2-DMa,Tgfbr2,Ptafr,Icam1,Hsp90aa1,Cd74,Sirpa,Sox4,Ephb6,Syk,Selp	Itgb2,Cd44,Vsir,Runx1,Sele,Pdpn,Nckap1l,H2-DMa,Tgfbr2,Ptafr,Icam1,Hsp90aa1,Cd74,Sirpa,Sox4,Ephb6,Syk,Selp
GO:0030837	negative regulation of actin filament polymerization	8	54	0.0054	Sptb,Gsn,Tlr2,Kank3,Mkks,Tmsb10,Capg,Slit2	Sptb,Gsn,Tlr2,Kank3,Mkks,Tmsb10,Capg,Slit2
GO:0035023	regulation of Rho protein signal transduction	10	87	0.0054	Robo1,Myoc,Lpar6,Lpar1,Gpr4,Col3a1,Arrb1,Heg1,Gpr35,Apoe	Robo1,Myoc,Lpar6,Lpar1,Gpr4,Col3a1,Arrb1,Heg1,Gpr35,Apoe
GO:0021952	central nervous system projection neuron axonogenesis	6	27	0.0055	Dclk1,Cdh11,Scn1b,Ephb2,Plxna4,Slit2	Dclk1,Cdh11,Scn1b,Ephb2,Plxna4,Slit2
GO:0034330	cell junction organization	27	481	0.0055	Pdgfb,Lgmn,Dbn1,Csf1r,Lrp4,C1qc,Ptprf,C1qb,Lgi2,Plxnb2,Slc25a46,Itga2,Cx3cr1,Cdh11,Ctnnd2,Tmeff2,Nfasc,Ephb2,Itgb4,Rassf8,Epb4.1l3,Nrxn2,Dact1,Heg1,Reln,Apoe,Tmem108	Pdgfb,Lgmn,Dbn1,Csf1r,Lrp4,C1qc,Ptprf,C1qb,Lgi2,Plxnb2,Slc25a46,Itga2,Cx3cr1,Cdh11,Ctnnd2,Tmeff2,Nfasc,Ephb2,Itgb4,Rassf8,Epb41l3,Nrxn2,Dact1,Heg1,Reln,Apoe,Tmem108
GO:0055080	cation homeostasis	35	702	0.0055	C1qtnf1,Egfr,Hexb,Scara5,Slc11a1,Gpr39,Nucb2,Atp2a1,Slc9a9,Cmklr1,Atp13a2,Lpar6,Lrp1,Plcl2,Ackr2,Lpar1,Gpr4,Ffar4,Adcyap1r1,Cx3cr1,Smpd3,Cp,P2rx7,Car4,Slc4a10,Steap3,Cxcl9,Slc12a2,Rasa3,Sgk1,Ptgir,Gpr35,Pdgfra,Apoe,Ryr1	C1qtnf1,Egfr,Hexb,Scara5,Slc11a1,Gpr39,Nucb2,Atp2a1,Slc9a9,Cmklr1,Atp13a2,Lpar6,Lrp1,Plcl2,Ackr2,Lpar1,Gpr4,Ffar4,Adcyap1r1,Cx3cr1,Smpd3,Cp,P2rx7,Car4,Slc4a10,Steap3,Cxcl9,Slc12a2,Rasa3,Sgk1,Ptgir,Gpr35,Pdgfra,Apoe,Ryr1
GO:0021955	central nervous system neuron axonogenesis	7	40	0.0056	Dclk1,Cdh11,Hsp90aa1,Scn1b,Ephb2,Plxna4,Slit2	Dclk1,Cdh11,Hsp90aa1,Scn1b,Ephb2,Plxna4,Slit2
GO:0042063	gliogenesis	18	255	0.0056	Pdgfb,Egfr,Hexb,Csf1r,Myoc,Gsn,Tlr2,Lrp1,Lpar1,Slc25a46,Itgam,Mmp14,Lama2,Sox4,Adora2a,Itgb4,Reln,Matn2	Pdgfb,Egfr,Hexb,Csf1r,Myoc,Gsn,Tlr2,Lrp1,Lpar1,Slc25a46,Itgam,Mmp14,Lama2,Sox4,Adora2a,Itgb4,Reln,Matn2
GO:0050808	synapse organization	20	303	0.0056	Pdgfb,Lgmn,Dbn1,Lrp4,C1qc,Ptprf,C1qb,Lgi2,Plxnb2,Slc25a46,Cx3cr1,Ctnnd2,Tmeff2,Nfasc,Ephb2,Nrxn2,Dact1,Reln,Apoe,Tmem108	Pdgfb,Lgmn,Dbn1,Lrp4,C1qc,Ptprf,C1qb,Lgi2,Plxnb2,Slc25a46,Cx3cr1,Ctnnd2,Tmeff2,Nfasc,Ephb2,Nrxn2,Dact1,Reln,Apoe,Tmem108
GO:0051129	negative regulation of cellular component organization	36	733	0.0058	Ace,Spi1,Plxna3,Ube2b,Kremen1,Efemp1,Sptb,Sema4d,Dbn1,Myoc,Gsn,Lrp4,Tlr2,Tnfrsf1b,Hgf,Was,Ptprf,Kank3,Lrp1,Vat1,Lpar1,Tmeff2,Mmp14,Sema3b,Ephb2,Cd300a,Arap1,Apoc1,Mkks,Tmsb10,Capg,Sgk1,Dact1,Apod,Slit2,Apoe	Ace,Spi1,Plxna3,Ube2b,Kremen1,Efemp1,Sptb,Sema4d,Dbn1,Myoc,Gsn,Lrp4,Tlr2,Tnfrsf1b,Hgf,Was,Ptprf,Kank3,Lrp1,Vat1,Lpar1,Tmeff2,Mmp14,Sema3b,Ephb2,Cd300a,Arap1,Apoc1,Mkks,Tmsb10,Capg,Sgk1,Dact1,Apod,Slit2,Apoe
GO:0010770	positive regulation of cell morphogenesis involved in differentiation	15	189	0.0061	Plxna3,Sema4d,Dbn1,Robo1,Myoc,Dixdc1,Prex1,Ptprf,Lrp1,Plxnb2,Plxna4,Sgk1,Reln,Plxna1,Apoe	Plxna3,Sema4d,Dbn1,Robo1,Myoc,Dixdc1,Prex1,Ptprf,Lrp1,Plxnb2,Plxna4,Sgk1,Reln,Plxna1,Apoe
GO:0048589	developmental growth	26	458	0.0061	Plxna3,Jade2,Robo1,Gsn,Lrp4,Il6ra,Sfrp1,Igsf10,Dclk1,Tgfbr2,Gas1,Smpd3,Col12a1,Hsp90aa1,Fmn1,Ptgfrn,Slc4a10,Col14a1,Slc12a2,Heg1,Apod,Pdgfra,Slit2,Matn2,Plxna1,Tmem108	Plxna3,Jade2,Robo1,Gsn,Lrp4,Il6ra,Sfrp1,Igsf10,Dclk1,Tgfbr2,Gas1,Smpd3,Col12a1,Hsp90aa1,Fmn1,Ptgfrn,Slc4a10,Col14a1,Slc12a2,Heg1,Apod,Pdgfra,Slit2,Matn2,Plxna1,Tmem108
GO:0006875	cellular metal ion homeostasis	30	567	0.0062	C1qtnf1,Hexb,Scara5,Slc11a1,Gpr39,Nucb2,Atp2a1,Cmklr1,Atp13a2,Lpar6,Lrp1,Plcl2,Ackr2,Lpar1,Gpr4,Ffar4,Adcyap1r1,Cx3cr1,Smpd3,Cp,P2rx7,Cxcl9,Slc12a2,Rasa3,Sgk1,Ptgir,Gpr35,Pdgfra,Apoe,Ryr1	C1qtnf1,Hexb,Scara5,Slc11a1,Gpr39,Nucb2,Atp2a1,Cmklr1,Atp13a2,Lpar6,Lrp1,Plcl2,Ackr2,Lpar1,Gpr4,Ffar4,Adcyap1r1,Cx3cr1,Smpd3,Cp,P2rx7,Cxcl9,Slc12a2,Rasa3,Sgk1,Ptgir,Gpr35,Pdgfra,Apoe,Ryr1
GO:0002063	chondrocyte development	7	41	0.0063	Fgf18,Tgfbr2,Smpd3,Col12a1,Sulf2,Col14a1,Matn2	Fgf18,Tgfbr2,Smpd3,Col12a1,Sulf2,Col14a1,Matn2
GO:0006869	lipid transport	18	258	0.0063	Ace,Lbp,Abca8b,Abcc3,Slc25a17,Gpihbp1,Abcg1,Rbp4,Slco2a1,Abca6,Abca9,Pltp,Lipg,Abca8a,P2rx7,Apoc1,Apod,Apoe	Ace,Lbp,Abca8b,Abcc3,Slc25a17,Gpihbp1,Abcg1,Rbp4,Slco2a1,Abca6,Abca9,Pltp,Lipg,Abca8a,P2rx7,Apoc1,Apod,Apoe
GO:0043313	regulation of neutrophil degranulation	4	8	0.0063	Itgb2,Itgam,Ptafr,Syk	Itgb2,Itgam,Ptafr,Syk
GO:0071230	cellular response to amino acid stimulus	9	72	0.0063	Col1a1,Cybb,Egfr,Col1a2,Mmp2,Mmp3,Col16a1,Col3a1,Pdgfra	Col1a1,Cybb,Egfr,Col1a2,Mmp2,Mmp3,Col16a1,Col3a1,Pdgfra
GO:0003170	heart valve development	8	56	0.0064	Robo1,Olfm1,Tnfrsf1b,Hey1,Zfpm2,Tgfbr2,Sox4,Slit2	Robo1,Olfm1,Tnfrsf1b,Hey1,Zfpm2,Tgfbr2,Sox4,Slit2
GO:0030003	cellular cation homeostasis	32	625	0.0065	C1qtnf1,Hexb,Scara5,Slc11a1,Gpr39,Nucb2,Atp2a1,Slc9a9,Cmklr1,Atp13a2,Lpar6,Lrp1,Plcl2,Ackr2,Lpar1,Gpr4,Ffar4,Adcyap1r1,Cx3cr1,Smpd3,Cp,P2rx7,Slc4a10,Cxcl9,Slc12a2,Rasa3,Sgk1,Ptgir,Gpr35,Pdgfra,Apoe,Ryr1	C1qtnf1,Hexb,Scara5,Slc11a1,Gpr39,Nucb2,Atp2a1,Slc9a9,Cmklr1,Atp13a2,Lpar6,Lrp1,Plcl2,Ackr2,Lpar1,Gpr4,Ffar4,Adcyap1r1,Cx3cr1,Smpd3,Cp,P2rx7,Slc4a10,Cxcl9,Slc12a2,Rasa3,Sgk1,Ptgir,Gpr35,Pdgfra,Apoe,Ryr1
GO:0031344	regulation of cell projection organization	38	797	0.0065	Serpinf1,Plxna3,Cd44,Kremen1,Efemp1,Sema4d,Dbn1,Robo1,Fcgr2b,Olfm1,Lrp4,Pdpn,Hgf,Was,Sfrp1,Dixdc1,Camk1d,Prex1,Ptprf,Lrp1,Plxnb2,Lpar1,Itga2,Fzd1,Icam1,Hsp90aa1,Scn1b,P2rx7,Sema3b,Ephb2,Arap1,Kif1a,Plxna4,Sgk1,Reln,Slit2,Plxna1,Apoe	Serpinf1,Plxna3,Cd44,Kremen1,Efemp1,Sema4d,Dbn1,Robo1,Fcgr2b,Olfm1,Lrp4,Pdpn,Hgf,Was,Sfrp1,Dixdc1,Camk1d,Prex1,Ptprf,Lrp1,Plxnb2,Lpar1,Itga2,Fzd1,Icam1,Hsp90aa1,Scn1b,P2rx7,Sema3b,Ephb2,Arap1,Kif1a,Plxna4,Sgk1,Reln,Slit2,Plxna1,Apoe
GO:0050708	regulation of protein secretion	22	357	0.0065	Cd34,Egfr,Abcg1,Rbp4,Gpr39,Tlr2,Fgr,Sfrp1,Atp13a2,Lrp1,Inhbb,Ffar4,Tlr9,AF251705,Arrb1,P2rx7,Sox4,Adora2a,C1qtnf3,Slc12a2,Syk,Apoe	Cd34,Egfr,Abcg1,Rbp4,Gpr39,Tlr2,Fgr,Sfrp1,Atp13a2,Lrp1,Inhbb,Ffar4,Tlr9,Cd300c2,Arrb1,P2rx7,Sox4,Adora2a,C1qtnf3,Slc12a2,Syk,Apoe
GO:0032880	regulation of protein localization	44	978	0.0069	Cd34,Stac2,Egfr,Ptch1,Dbn1,Angpt1,Abcg1,Rbp4,Gpr39,Gsn,Lrp4,Tlr2,Fgr,Tyrobp,Sfrp1,Atp13a2,Chchd4,Lrp1,Inhbb,Dclk1,Ffar4,Gpc3,Itgam,Tlr9,Mtcl1,Mmp14,AF251705,Hsp90aa1,Arrb1,P2rx7,Camk2a,Sox4,Adora2a,Ephb2,C1qtnf3,Dclk3,Slc12a2,Syk,Sgk1,Lcp1,Apod,Rab9,Pid1,Apoe	Cd34,Stac2,Egfr,Ptch1,Dbn1,Angpt1,Abcg1,Rbp4,Gpr39,Gsn,Lrp4,Tlr2,Fgr,Tyrobp,Sfrp1,Atp13a2,Chchd4,Lrp1,Inhbb,Dclk1,Ffar4,Gpc3,Itgam,Tlr9,Mtcl1,Mmp14,Cd300c2,Hsp90aa1,Arrb1,P2rx7,Camk2a,Sox4,Adora2a,Ephb2,C1qtnf3,Dclk3,Slc12a2,Syk,Sgk1,Lcp1,Apod,Rab9,Pid1,Apoe
GO:0061035	regulation of cartilage development	9	73	0.0069	Ctsk,Fgf18,Efemp1,Fam101b,Loxl2,Adamts12,Gdf6,Smpd3,Glg1	Ctsk,Fgf18,Efemp1,Fam101b,Loxl2,Adamts12,Gdf6,Smpd3,Glg1
GO:0043254	regulation of protein-containing complex assembly	25	437	0.007	Hck,Sptb,Dbn1,Gsn,Tlr2,Was,Cotl1,Mmp3,Nckap1l,Prex1,Kank3,Icam1,Sumo1,Hsp90aa1,Fmn1,Mkks,Tmsb10,Capg,Syk,Sgk1,Lcp1,Dact1,Selp,Slit2,Apoe	Hck,Sptb,Dbn1,Gsn,Tlr2,Was,Cotl1,Mmp3,Nckap1l,Prex1,Kank3,Icam1,Sumo1,Hsp90aa1,Fmn1,Mkks,Tmsb10,Capg,Syk,Sgk1,Lcp1,Dact1,Selp,Slit2,Apoe
GO:0060627	regulation of vesicle-mediated transport	31	600	0.007	Itgb2,Hck,Lbp,Angpt1,C2,Slc11a1,Sele,Fcgr2b,Tlr2,Fgr,Nckap1l,Camk1d,Atp13a2,Lrp1,Itga2,Gpc3,Gas1,Itgam,Smpd3,Ptafr,Dnm1,Arrb1,Sirpa,Camk2a,Adora2a,Cd300a,Apoc1,Clec7a,Syk,Rab9,Apoe	Itgb2,Hck,Lbp,Angpt1,C2,Slc11a1,Sele,Fcgr2b,Tlr2,Fgr,Nckap1l,Camk1d,Atp13a2,Lrp1,Itga2,Gpc3,Gas1,Itgam,Smpd3,Ptafr,Dnm1,Arrb1,Sirpa,Camk2a,Adora2a,Cd300a,Apoc1,Clec7a,Syk,Rab9,Apoe
GO:0044281	small molecule metabolic process	59	1450	0.0075	Gmpr,Folh1,Nudt14,Tbxas1,Cd44,Aldh1a3,Ncf1,Enpp3,Pex13,Gfpt2,Galk1,Cygb,Angpt1,Slc25a17,Dgat1,Abcg1,Rbp4,Coq10b,Entpd2,Fbn1,Tlr2,Pdpn,Cmpk1,Hgf,Man2b2,Man2b1,Acsbg1,Nt5e,Dse,Lrp1,Nceh1,Plcl2,Apobec2,Lpcat2,Ptges3,Hk3,Egflam,Sc5d,Ugt1a7c,Fads6,Pltp,Car8,Ptafr,Alox5ap,Cd74,Car4,Ugp2,Uap1l1,Dcn,Apoc1,Naaa,Ugt1a6a,Spock2,Syk,Apod,Crem,Adcy3,Slc37a2,Apoe	Gmpr,Folh1,Nudt14,Tbxas1,Cd44,Aldh1a3,Ncf1,Enpp3,Pex13,Gfpt2,Gk,Cygb,Angpt1,Slc25a17,Dgat1,Abcg1,Rbp4,Coq10b,Entpd2,Fbn1,Tlr2,Pdpn,Cmpk1,Hgf,Man2b2,Man2b1,Acsbg1,Nt5e,Dse,Lrp1,Nceh1,Plcl2,Apobec2,Lpcat2,Ptges3,Hk3,Egflam,Sc5d,Ugt1a7c,Fads6,Pltp,Car8,Ptafr,Alox5ap,Cd74,Car4,Ugp2,Uap1l1,Dcn,Apoc1,Naaa,Ugt1a6a,Spock2,Syk,Apod,Crem,Adcy3,Slc37a2,Apoe
GO:0090288	negative regulation of cellular response to growth factor stimulus	13	151	0.0077	Fbn1,Sfrp1,Ptprf,Nbl1,Cd59a,Adamts12,Fzd1,Htra3,Adamtsl2,Dcn,Sulf2,Slit2,Glg1	Fbn1,Sfrp1,Ptprf,Nbl1,Cd59a,Adamts12,Fzd1,Htra3,Adamtsl2,Dcn,Sulf2,Slit2,Glg1
GO:0060560	developmental growth involved in morphogenesis	12	131	0.0079	Plxna3,Jade2,Robo1,Sfrp1,Dclk1,Tgfbr2,Hsp90aa1,Fmn1,Slc12a2,Slit2,Plxna1,Tmem108	Plxna3,Jade2,Robo1,Sfrp1,Dclk1,Tgfbr2,Hsp90aa1,Fmn1,Slc12a2,Slit2,Plxna1,Tmem108
GO:0070206	protein trimerization	5	18	0.008	Scara5,Col1a2,Alox5ap,Cd74,Slc1a5	Scara5,Col1a2,Alox5ap,Cd74,Slc1a5
GO:1902903	regulation of supramolecular fiber organization	22	364	0.0082	Sptb,Dbn1,Myoc,Gsn,Tlr2,Was,Cotl1,Nckap1l,Prex1,Kank3,Lpar1,Tmeff2,Icam1,Fmn1,Arap1,Mkks,Tmsb10,Capg,Sgk1,Slit2,Apoe,Prox1	Sptb,Dbn1,Myoc,Gsn,Tlr2,Was,Cotl1,Nckap1l,Prex1,Kank3,Lpar1,Tmeff2,Icam1,Fmn1,Arap1,Mkks,Tmsb10,Capg,Sgk1,Slit2,Apoe,Prox1
GO:0055065	metal ion homeostasis	32	635	0.0083	C1qtnf1,Egfr,Hexb,Scara5,Slc11a1,Gpr39,Nucb2,Atp2a1,Cmklr1,Atp13a2,Lpar6,Lrp1,Plcl2,Ackr2,Lpar1,Gpr4,Ffar4,Adcyap1r1,Cx3cr1,Smpd3,Cp,P2rx7,Steap3,Cxcl9,Slc12a2,Rasa3,Sgk1,Ptgir,Gpr35,Pdgfra,Apoe,Ryr1	C1qtnf1,Egfr,Hexb,Scara5,Slc11a1,Gpr39,Nucb2,Atp2a1,Cmklr1,Atp13a2,Lpar6,Lrp1,Plcl2,Ackr2,Lpar1,Gpr4,Ffar4,Adcyap1r1,Cx3cr1,Smpd3,Cp,P2rx7,Steap3,Cxcl9,Slc12a2,Rasa3,Sgk1,Ptgir,Gpr35,Pdgfra,Apoe,Ryr1
GO:0010811	positive regulation of cell-substrate adhesion	12	132	0.0084	Nid1,Dbn1,Smoc2,Myoc,Col16a1,Prex1,Fbln2,Fbln1,Egflam,Ccdc80,Fmn1,Spock2	Nid1,Dbn1,Smoc2,Myoc,Col16a1,Prex1,Fbln2,Fbln1,Egflam,Ccdc80,Fmn1,Spock2
GO:0032376	positive regulation of cholesterol transport	6	30	0.0084	Ptch1,Abcg1,Lrp1,Pltp,Lipg,Apoe	Ptch1,Abcg1,Lrp1,Pltp,Lipg,Apoe
GO:0071248	cellular response to metal ion	15	196	0.0084	Serpinf1,Cacybp,Cybb,Ncf1,Egfr,Lgmn,Gpr39,Gsn,Atp13a2,Smpd3,Alox5ap,Tlr9,Sumo1,Slc12a2,Ryr1	Serpinf1,Cacybp,Cybb,Ncf1,Egfr,Lgmn,Gpr39,Gsn,Atp13a2,Smpd3,Alox5ap,Tlr9,Sumo1,Slc12a2,Ryr1
GO:0080090	regulation of primary metabolic process	168	5290	0.0084	Itgb2,Mcts1,Pdgfb,Serpinf1,Col1a1,Chordc1,Ace,Spi1,Hck,Irf5,Cd44,Actn3,Lrrk1,Pcolce2,Ncf1,Mapkapk2,C1qtnf1,Igfbp4,Tbx3,Tnfaip3,Vsir,Egfr,Fgf18,Ube2b,Efemp1,Pik3r5,Lgmn,Sema4d,Ptch1,Mterfd1,Hexb,Loxl2,Angpt1,Dgat1,Robo1,Runx1,Igfbp6,Serping1,Smoc2,Abcg1,Csf1r,Clec3b,Slc11a1,Igfbp5,Gpr39,Fcgr2b,Myoc,Olfm1,Gsn,Fbn1,Lrp4,Ccnl1,Il6ra,Tlr2,F3,Tnfrsf1b,Hgf,Fgr,Pcolce,Mug1,Timp4,Pzp,Ctsc,Nucb2,Was,Plat,S…	Itgb2,Mcts1,Pdgfb,Serpinf1,Col1a1,Chordc1,Ace,Spi1,Hck,Irf5,Cd44,Actn3,Lrrk1,Pcolce2,Ncf1,Mapkapk2,C1qtnf1,Igfbp4,Tbx3,Tnfaip3,Vsir,Egfr,Fgf18,Ube2b,Efemp1,Pik3r5,Lgmn,Sema4d,Ptch1,Mterf3,Hexb,Loxl2,Angpt1,Dgat1,Robo1,Runx1,Igfbp6,Serping1,Smoc2,Abcg1,Csf1r,Clec3b,Slc11a1,Igfbp5,Gpr39,Fcgr2b,Myoc,Olfm1,Gsn,Fbn1,Lrp4,Ccnl1,Il6ra,Tlr2,F3,Tnfrsf1b,Hgf,Fgr,Pcolce,Mug1,Timp4,Pzp,Ctsc,Nucb2,Was,Plat,Sf…
GO:0030097	hemopoiesis	32	637	0.0086	Spi1,Lrrk1,Cd34,Tnfaip3,Sptb,Angpt1,Runx1,Csf1r,Wnt2b,Tlr2,Tyrobp,Sfrp1,Nckap1l,H2-DMa,Prex1,Plcl2,Dact2,Tgfbr2,Gpc3,Pld4,Itgam,Smpd3,Ly9,Mfap2,Pirb,Cd74,Sirpa,Sox4,Pou2f2,Nfam1,Syk,Pdgfra	Spi1,Lrrk1,Cd34,Tnfaip3,Sptb,Angpt1,Runx1,Csf1r,Wnt2b,Tlr2,Tyrobp,Sfrp1,Nckap1l,H2-DMa,Prex1,Plcl2,Dact2,Tgfbr2,Gpc3,Pld4,Itgam,Smpd3,Ly9,Mfap2,Pirb,Cd74,Sirpa,Sox4,Pou2f2,Nfam1,Syk,Pdgfra
GO:0003007	heart morphogenesis	18	267	0.0087	Tbx3,Ptch1,Angpt1,Robo1,Rbp4,Olfm1,Hey1,Hand2,Snai1,Zfpm2,Fzd1,Flrt2,Tgfbr2,Sox4,Heg1,Slit2,Prox1,Ryr1	Tbx3,Ptch1,Angpt1,Robo1,Rbp4,Olfm1,Hey1,Hand2,Snai1,Zfpm2,Fzd1,Flrt2,Tgfbr2,Sox4,Heg1,Slit2,Prox1,Ryr1
GO:0021954	central nervous system neuron development	10	94	0.0087	Plxna3,Robo1,Dclk1,Cdh11,Hsp90aa1,Scn1b,Slc4a10,Ephb2,Plxna4,Slit2	Plxna3,Robo1,Dclk1,Cdh11,Hsp90aa1,Scn1b,Slc4a10,Ephb2,Plxna4,Slit2
GO:0030195	negative regulation of blood coagulation	7	44	0.0087	Pdgfb,Cd34,C1qtnf1,Serping1,Klkb1,Pdgfra,Apoe	Pdgfb,Cd34,C1qtnf1,Serping1,Klkb1,Pdgfra,Apoe
GO:0030336	negative regulation of cell migration	18	267	0.0087	Pdgfb,Serpinf1,Cygb,Robo1,Igfbp5,Olfm1,Sfrp1,Lrp1,Nbl1,Cx3cr1,Tmeff2,Col3a1,Cd74,Dcn,Cd300a,Apod,Slit2,Apoe	Pdgfb,Serpinf1,Cygb,Robo1,Igfbp5,Olfm1,Sfrp1,Lrp1,Nbl1,Cx3cr1,Tmeff2,Col3a1,Cd74,Dcn,Cd300a,Apod,Slit2,Apoe
GO:0045123	cellular extravasation	7	44	0.0087	Itgb2,Sele,Cx3cr1,Itgam,Icam1,Sirpa,Selp	Itgb2,Sele,Cx3cr1,Itgam,Icam1,Sirpa,Selp
GO:0051251	positive regulation of lymphocyte activation	18	267	0.0087	Vsir,Runx1,Tyrobp,Mlh1,Nckap1l,H2-DMa,Tgfbr2,Nfatc2,Tlr9,Mmp14,Hsp90aa1,Cd74,Bst1,Sirpa,Sox4,Clec7a,Ephb6,Syk	Vsir,Runx1,Tyrobp,Mlh1,Nckap1l,H2-DMa,Tgfbr2,Nfatc2,Tlr9,Mmp14,Hsp90aa1,Cd74,Bst1,Sirpa,Sox4,Clec7a,Ephb6,Syk
GO:0060350	endochondral bone morphogenesis	9	76	0.0087	Col1a1,Fgf18,Tgfbr2,Smpd3,Tmem119,Col12a1,Mmp14,Col14a1,Matn2	Col1a1,Fgf18,Tgfbr2,Smpd3,Tmem119,Col12a1,Mmp14,Col14a1,Matn2
GO:1905330	regulation of morphogenesis of an epithelium	11	113	0.0087	Celsr1,Ntn4,Wnt2b,Hgf,Sfrp1,Plekha4,Adamts12,Fzd1,Gpc3,Dact1,Pdgfra	Celsr1,Ntn4,Wnt2b,Hgf,Sfrp1,Plekha4,Adamts12,Fzd1,Gpc3,Dact1,Pdgfra
GO:0061448	connective tissue development	17	244	0.0089	Pdgfb,Col1a1,Cd34,Fgf18,Runx1,Wnt2b,Tgfbi,Hand2,Snai1,Gpr4,Tgfbr2,Smpd3,Col12a1,Sulf2,Mkks,Col14a1,Matn2	Pdgfb,Col1a1,Cd34,Fgf18,Runx1,Wnt2b,Tgfbi,Hand2,Snai1,Gpr4,Tgfbr2,Smpd3,Col12a1,Sulf2,Mkks,Col14a1,Matn2
GO:0008284	positive regulation of cell population proliferation	43	964	0.0091	Pdgfb,Hck,Clec11a,Tbx3,Tnfaip3,Egfr,Fgf18,Tns3,Efemp1,Lgmn,Csf1r,Igfbp5,Il6ra,F3,Ndufaf4,Sfrp1,Mmp2,Nckap1l,Hpse,Zfpm2,Itga2,Fbln1,Tgfbr2,Cx3cr1,Gas1,Smpd3,Tmem119,Cd248,Ptafr,Nfatc2,Arnt2,Tlr9,Folr2,Cd74,Arrb1,Bst1,Sox4,Clec7a,Syk,Cdon,Pdgfra,Pid1,Prox1	Pdgfb,Hck,Clec11a,Tbx3,Tnfaip3,Egfr,Fgf18,Tns3,Efemp1,Lgmn,Csf1r,Igfbp5,Il6ra,F3,Ndufaf4,Sfrp1,Mmp2,Nckap1l,Hpse,Zfpm2,Itga2,Fbln1,Tgfbr2,Cx3cr1,Gas1,Smpd3,Tmem119,Cd248,Ptafr,Nfatc2,Arnt2,Tlr9,Folr2,Cd74,Arrb1,Bst1,Sox4,Clec7a,Syk,Cdon,Pdgfra,Pid1,Prox1
GO:0051046	regulation of secretion	37	785	0.0092	Itgb2,Ace,Cd34,C1qtnf1,Egfr,Runx1,Abcg1,Rbp4,Gpr39,Tlr2,Tnfrsf1b,Fgr,Nucb2,Sfrp1,Atp13a2,Lrp1,Inhbb,Ffar4,Itgam,Smpd3,Ptafr,Tlr9,AF251705,Cd74,Arrb1,P2rx7,Camk2a,Sox4,Adora2a,Cd300a,Anpep,C1qtnf3,Slc12a2,Syk,Rab9,Tifab,Apoe	Itgb2,Ace,Cd34,C1qtnf1,Egfr,Runx1,Abcg1,Rbp4,Gpr39,Tlr2,Tnfrsf1b,Fgr,Nucb2,Sfrp1,Atp13a2,Lrp1,Inhbb,Ffar4,Itgam,Smpd3,Ptafr,Tlr9,Cd300c2,Cd74,Arrb1,P2rx7,Camk2a,Sox4,Adora2a,Cd300a,Anpep,C1qtnf3,Slc12a2,Syk,Rab9,Tifab,Apoe
GO:0045577	regulation of B cell differentiation	6	31	0.0096	Sfrp1,Nckap1l,Tlr9,Mmp14,Nfam1,Syk	Sfrp1,Nckap1l,Tlr9,Mmp14,Nfam1,Syk
GO:0071900	regulation of protein serine/threonine kinase activity	26	476	0.0097	Pdgfb,Chordc1,Tnfaip3,Egfr,Fgf18,Pik3r5,Robo1,Igfbp6,Csf1r,Gpr39,Ccnl1,Hgf,Sfrp1,Lpar1,Tcim,Tlr9,Cd74,Arrb1,P2rx7,Ephb2,Cd300a,Syk,Heg1,Shc2,Apoe,Prox1	Pdgfb,Chordc1,Tnfaip3,Egfr,Fgf18,Pik3r5,Robo1,Igfbp6,Csf1r,Gpr39,Ccnl1,Hgf,Sfrp1,Lpar1,1810011O10Rik,Tlr9,Cd74,Arrb1,P2rx7,Ephb2,Cd300a,Syk,Heg1,Shc2,Apoe,Prox1
GO:0120035	regulation of plasma membrane bounded cell projection organization	37	788	0.0097	Serpinf1,Plxna3,Cd44,Kremen1,Efemp1,Sema4d,Dbn1,Robo1,Fcgr2b,Olfm1,Lrp4,Pdpn,Hgf,Was,Sfrp1,Dixdc1,Camk1d,Prex1,Ptprf,Lrp1,Plxnb2,Lpar1,Fzd1,Icam1,Hsp90aa1,Scn1b,P2rx7,Sema3b,Ephb2,Arap1,Kif1a,Plxna4,Sgk1,Reln,Slit2,Plxna1,Apoe	Serpinf1,Plxna3,Cd44,Kremen1,Efemp1,Sema4d,Dbn1,Robo1,Fcgr2b,Olfm1,Lrp4,Pdpn,Hgf,Was,Sfrp1,Dixdc1,Camk1d,Prex1,Ptprf,Lrp1,Plxnb2,Lpar1,Fzd1,Icam1,Hsp90aa1,Scn1b,P2rx7,Sema3b,Ephb2,Arap1,Kif1a,Plxna4,Sgk1,Reln,Slit2,Plxna1,Apoe
GO:0002699	positive regulation of immune effector process	16	223	0.0098	Itgb2,Lbp,Enpp3,Rbp4,Tlr2,Fgr,Tyrobp,Mlh1,Itgam,Ptafr,Tlr9,Cd74,P2rx7,Cd300a,Clec7a,Syk	Itgb2,Lbp,Enpp3,Rbp4,Tlr2,Fgr,Tyrobp,Mlh1,Itgam,Ptafr,Tlr9,Cd74,P2rx7,Cd300a,Clec7a,Syk
GO:0007420	brain development	36	759	0.0098	Plxna3,Aldh1a3,Tbx3,Egfr,Pex13,Ptch1,Robo1,Csf1r,Fcgr2b,Wnt2b,Tyrobp,Dixdc1,Gdpd5,Gdf7,Dclk1,Plxnb2,Lpar1,Slc25a46,Tgfbr2,Cx3cr1,Gas1,Itgam,Arnt2,Col3a1,Slc4a10,Ephb2,Mkks,Kif1a,Plxna4,Ece2,Cdon,Apod,Reln,Slit2,Prox1,Tmem108	Plxna3,Aldh1a3,Tbx3,Egfr,Pex13,Ptch1,Robo1,Csf1r,Fcgr2b,Wnt2b,Tyrobp,Dixdc1,Gdpd5,Gdf7,Dclk1,Plxnb2,Lpar1,Slc25a46,Tgfbr2,Cx3cr1,Gas1,Itgam,Arnt2,Col3a1,Slc4a10,Ephb2,Mkks,Kif1a,Plxna4,Ece2,Cdon,Apod,Reln,Slit2,Prox1,Tmem108
GO:0051897	positive regulation of protein kinase B signaling	11	115	0.0098	C1qtnf1,Egfr,Pik3r5,Angpt1,Igfbp5,Myoc,F3,Hpse,Cx3cr1,Hsp90aa1,C1qtnf3	C1qtnf1,Egfr,Pik3r5,Angpt1,Igfbp5,Myoc,F3,Hpse,Cx3cr1,Hsp90aa1,C1qtnf3
GO:1903037	regulation of leukocyte cell-cell adhesion	19	295	0.0098	Itgb2,Cd44,Vsir,Runx1,Sele,Nckap1l,H2-DMa,Tgfbr2,Ptafr,Icam1,Hsp90aa1,Cd74,Sirpa,Sox4,Adora2a,Cd300a,Ephb6,Syk,Selp	Itgb2,Cd44,Vsir,Runx1,Sele,Nckap1l,H2-DMa,Tgfbr2,Ptafr,Icam1,Hsp90aa1,Cd74,Sirpa,Sox4,Adora2a,Cd300a,Ephb6,Syk,Selp
GO:0010628	positive regulation of gene expression	83	2269	0.0102	Pdgfb,Col1a1,Spi1,Irf5,Cd44,Cybb,Ncf1,Lbp,Cd34,Mapkapk2,C1qtnf1,Tbx3,Vsir,Egfr,Ptch1,Hexb,Angpt1,Robo1,Runx1,Csf1r,Clec3b,Slc11a1,Olfm1,Gsn,Il6ra,Tlr2,Hgf,Fgr,Tyrobp,Was,Sfrp1,Hey1,Gdf7,Atp13a2,Spon1,Rmnd1,Lrp1,Hpse,Hand2,Ptges3,Snai1,Zfpm2,Nrip1,Plxnb2,Itga2,Fbln1,Trim56,Fzd1,Trmt10c,Gdf6,Rab7b,Ly9,Tmem119,Ptafr,Nfatc2,Sox7,Arnt2,Tlr9,Mmp14,AF251705,Cd74,Arrb1,P2rx7,Sox4,Dcn,Pik3cd,Ephb2,Hivep3,…	Pdgfb,Col1a1,Spi1,Irf5,Cd44,Cybb,Ncf1,Lbp,Cd34,Mapkapk2,C1qtnf1,Tbx3,Vsir,Egfr,Ptch1,Hexb,Angpt1,Robo1,Runx1,Csf1r,Clec3b,Slc11a1,Olfm1,Gsn,Il6ra,Tlr2,Hgf,Fgr,Tyrobp,Was,Sfrp1,Hey1,Gdf7,Atp13a2,Spon1,Rmnd1,Lrp1,Hpse,Hand2,Ptges3,Snai1,Zfpm2,Nrip1,Plxnb2,Itga2,Fbln1,Trim56,Fzd1,Trmt10c,Gdf6,Rab7b,Ly9,Tmem119,Ptafr,Nfatc2,Sox7,Arnt2,Tlr9,Mmp14,Cd300c2,Cd74,Arrb1,P2rx7,Sox4,Dcn,Pik3cd,Ephb2,Hivep3,A…
GO:0003179	heart valve morphogenesis	7	46	0.0107	Robo1,Olfm1,Hey1,Zfpm2,Tgfbr2,Sox4,Slit2	Robo1,Olfm1,Hey1,Zfpm2,Tgfbr2,Sox4,Slit2
GO:0009892	negative regulation of metabolic process	101	2895	0.0108	Pdgfb,Serpinf1,Chordc1,Ace,Spi1,Cd44,Actn3,Lrrk1,Lbp,Cd34,Mapkapk2,Tbx3,Tnfaip3,Vsir,Egfr,Ube2b,Cygb,Lgmn,Sema4d,Ptch1,Mterfd1,Loxl2,Angpt1,Robo1,Adamts5,Runx1,Serping1,Slc11a1,Igfbp5,Fcgr2b,Olfm1,Il6ra,Tlr2,Hgf,Mug1,Timp4,Pzp,Tyrobp,Plat,Sfrp1,Mmp3,Mlh1,Nckap1l,Mfsd12,Cmklr1,Hey1,Mgat5,Spon1,Bace2,Inhbb,Hand2,Plcl2,Cd59a,Ptpn13,Snai1,Zfpm2,Nrip1,Ssc5d,Fbln1,Ppp1r15b,Fzd1,Socs3,Ffar4,Cx3cr1,Gpc3,…	Pdgfb,Serpinf1,Chordc1,Ace,Spi1,Cd44,Actn3,Lrrk1,Lbp,Cd34,Mapkapk2,Tbx3,Tnfaip3,Vsir,Egfr,Ube2b,Cygb,Lgmn,Sema4d,Ptch1,Mterf3,Loxl2,Angpt1,Robo1,Adamts5,Runx1,Serping1,Slc11a1,Igfbp5,Fcgr2b,Olfm1,Il6ra,Tlr2,Hgf,Mug1,Timp4,Pzp,Tyrobp,Plat,Sfrp1,Mmp3,Mlh1,Nckap1l,Mfsd12,Cmklr1,Hey1,Mgat5,Spon1,Bace2,Inhbb,Hand2,Plcl2,Cd59a,Ptpn13,Snai1,Zfpm2,Nrip1,Ssc5d,Fbln1,Ppp1r15b,Fzd1,Socs3,Ffar4,Cx3cr1,Gpc3,G…
GO:0032232	negative regulation of actin filament bundle assembly	6	32	0.0108	Dbn1,Myoc,Was,Kank3,Tmeff2,Arap1	Dbn1,Myoc,Was,Kank3,Tmeff2,Arap1
GO:0010875	positive regulation of cholesterol efflux	5	20	0.0111	Ptch1,Abcg1,Lrp1,Pltp,Apoe	Ptch1,Abcg1,Lrp1,Pltp,Apoe
GO:0050770	regulation of axonogenesis	15	203	0.0111	Plxna3,Sema4d,Dbn1,Robo1,Olfm1,Lrp4,Dixdc1,Lrp1,Plxnb2,Sema3b,Ephb2,Plxna4,Slit2,Plxna1,Apoe	Plxna3,Sema4d,Dbn1,Robo1,Olfm1,Lrp4,Dixdc1,Lrp1,Plxnb2,Sema3b,Ephb2,Plxna4,Slit2,Plxna1,Apoe
GO:0050878	regulation of body fluid levels	21	349	0.0111	Pdgfb,Cd34,C1qtnf1,Serping1,Entpd2,F3,Pdpn,Hpse,Fbln1,Adora2a,Ephb2,Cfh,Vwf,Klkb1,Syk,Mmrn1,Heg1,Selp,Pdgfra,Tifab,Apoe	Pdgfb,Cd34,C1qtnf1,Serping1,Entpd2,F3,Pdpn,Hpse,Fbln1,Adora2a,Ephb2,Cfh,Vwf,Klkb1,Syk,Mmrn1,Heg1,Selp,Pdgfra,Tifab,Apoe
GO:0072012	glomerulus vasculature development	5	20	0.0111	Pdgfb,Cd34,Angpt1,Gpr4,Pdgfra	Pdgfb,Cd34,Angpt1,Gpr4,Pdgfra
GO:0072507	divalent inorganic cation homeostasis	27	509	0.0111	C1qtnf1,Egfr,Hexb,Slc11a1,Gpr39,Nucb2,Atp2a1,Cmklr1,Atp13a2,Lpar6,Lrp1,Plcl2,Ackr2,Lpar1,Gpr4,Ffar4,Adcyap1r1,Cx3cr1,Smpd3,P2rx7,Cxcl9,Rasa3,Ptgir,Gpr35,Pdgfra,Apoe,Ryr1	C1qtnf1,Egfr,Hexb,Slc11a1,Gpr39,Nucb2,Atp2a1,Cmklr1,Atp13a2,Lpar6,Lrp1,Plcl2,Ackr2,Lpar1,Gpr4,Ffar4,Adcyap1r1,Cx3cr1,Smpd3,P2rx7,Cxcl9,Rasa3,Ptgir,Gpr35,Pdgfra,Apoe,Ryr1
GO:0003206	cardiac chamber morphogenesis	12	138	0.0112	Tbx3,Robo1,Rbp4,Hey1,Hand2,Zfpm2,Fzd1,Tgfbr2,Sox4,Heg1,Slit2,Prox1	Tbx3,Robo1,Rbp4,Hey1,Hand2,Zfpm2,Fzd1,Tgfbr2,Sox4,Heg1,Slit2,Prox1
GO:0010468	regulation of gene expression	133	4041	0.0112	Itgb2,Mcts1,Pdgfb,Serpinf1,Col1a1,Ace,Spi1,Hck,Irf5,Cd44,Cybb,Ncf1,Lbp,Cd34,Mapkapk2,C1qtnf1,Tbx3,Tnfaip3,Vsir,Egfr,Ube2b,Efemp1,Lgmn,Sema4d,Ptch1,Mterfd1,Hexb,Loxl2,Angpt1,Robo1,Runx1,Zfp521,Csf1r,Clec3b,Slc11a1,Igfbp5,Fcgr2b,Olfm1,Gsn,Ccnl1,Il6ra,Tlr2,Tnfrsf1b,Hgf,Fgr,Tyrobp,Was,Sfrp1,Mlh1,Nckap1l,Cmklr1,Camk1d,Hey1,Gdf7,Atp13a2,Spon1,Rmnd1,Lrp1,Hpse,Inhbb,Hand2,Cd59a,Ptges3,Snai1,Zfpm2,Nrip1,P…	Itgb2,Mcts1,Pdgfb,Serpinf1,Col1a1,Ace,Spi1,Hck,Irf5,Cd44,Cybb,Ncf1,Lbp,Cd34,Mapkapk2,C1qtnf1,Tbx3,Tnfaip3,Vsir,Egfr,Ube2b,Efemp1,Lgmn,Sema4d,Ptch1,Mterf3,Hexb,Loxl2,Angpt1,Robo1,Runx1,Zfp521,Csf1r,Clec3b,Slc11a1,Igfbp5,Fcgr2b,Olfm1,Gsn,Ccnl1,Il6ra,Tlr2,Tnfrsf1b,Hgf,Fgr,Tyrobp,Was,Sfrp1,Mlh1,Nckap1l,Cmklr1,Camk1d,Hey1,Gdf7,Atp13a2,Spon1,Rmnd1,Lrp1,Hpse,Inhbb,Hand2,Cd59a,Ptges3,Snai1,Zfpm2,Nrip1,Pl…
GO:0043588	skin development	16	227	0.0114	Col1a1,Celsr1,Egfr,Runx1,Igfbp5,Lrp4,Col1a2,Ppl,Adamts2,Ptges3,Snai1,Dact2,Itga2,Col3a1,Itgb4,Ryr1	Col1a1,Celsr1,Egfr,Runx1,Igfbp5,Lrp4,Col1a2,Ppl,Adamts2,Ptges3,Snai1,Dact2,Itga2,Col3a1,Itgb4,Ryr1
GO:0003279	cardiac septum development	11	118	0.0115	Tbx3,Robo1,Hey1,Lrp1,Zfpm2,Fzd1,Tgfbr2,Sox4,Heg1,Slit2,Prox1	Tbx3,Robo1,Hey1,Lrp1,Zfpm2,Fzd1,Tgfbr2,Sox4,Heg1,Slit2,Prox1
GO:0007267	cell-cell signaling	38	827	0.0115	Pdgfb,Cd44,Nid1,Celsr1,Cd34,Tbx3,Kremen1,Dgat1,Gria4,Myoc,Lrp4,Wnt2b,Tlr2,Hgf,Nsg1,Plat,Sfrp1,Dixdc1,Cpz,Stab1,Fzd1,Ffar4,Cx3cr1,Itgam,Smpd3,Dio2,Scn1b,P2rx7,Adora2a,Ephb2,Cd300a,Cd68,Ildr2,Nrxn2,Ephb6,Xiap,Syk,Dact1	Pdgfb,Cd44,Nid1,Celsr1,Cd34,Tbx3,Kremen1,Dgat1,Gria4,Myoc,Lrp4,Wnt2b,Tlr2,Hgf,Nsg1,Plat,Sfrp1,Dixdc1,Cpz,Stab1,Fzd1,Ffar4,Cx3cr1,Itgam,Smpd3,Dio2,Scn1b,P2rx7,Adora2a,Ephb2,Cd300a,Cd68,Ildr2,Nrxn2,Ephb6,Xiap,Syk,Dact1
GO:0008285	negative regulation of cell population proliferation	33	680	0.0115	Serpinf1,Cd44,Tnfaip3,Enpp3,Vsir,Ptch1,Robo1,Runx1,Csf1r,Rbp4,Igfbp5,Dpt,Fcgr2b,Tlr2,Pdpn,Tyrobp,Sfrp1,Ptprf,Srpx,Fbln1,Tgfbr2,Gpc3,Gas1,Wdr6,Sox7,Sox4,Adora2a,Cd300a,Apod,Ptgir,Slit2,Apoe,Prox1	Serpinf1,Cd44,Tnfaip3,Enpp3,Vsir,Ptch1,Robo1,Runx1,Csf1r,Rbp4,Igfbp5,Dpt,Fcgr2b,Tlr2,Pdpn,Tyrobp,Sfrp1,Ptprf,Srpx,Fbln1,Tgfbr2,Gpc3,Gas1,Wdr6,Sox7,Sox4,Adora2a,Cd300a,Apod,Ptgir,Slit2,Apoe,Prox1
GO:0032722	positive regulation of chemokine production	8	63	0.0116	Lbp,Csf1r,Il6ra,Tlr2,Lrp1,Tlr9,Cd74,Syk	Lbp,Csf1r,Il6ra,Tlr2,Lrp1,Tlr9,Cd74,Syk
GO:0051338	regulation of transferase activity	42	948	0.0116	Pdgfb,Chordc1,Ace,Ncf1,Tnfaip3,Egfr,Fgf18,Pik3r5,Angpt1,Robo1,Igfbp6,Csf1r,Slc11a1,Gpr39,Fbn1,Ccnl1,Il6ra,Hgf,Fgr,Sfrp1,Nckap1l,Ptges3,Lpar1,Tcim,Socs3,Tgfbr2,Tlr9,Hsp90aa1,Cd74,Arrb1,P2rx7,Adora2a,Ephb2,Cd300a,Ephb6,Syk,Heg1,Reln,Pdgfra,Shc2,Apoe,Prox1	Pdgfb,Chordc1,Ace,Ncf1,Tnfaip3,Egfr,Fgf18,Pik3r5,Angpt1,Robo1,Igfbp6,Csf1r,Slc11a1,Gpr39,Fbn1,Ccnl1,Il6ra,Hgf,Fgr,Sfrp1,Nckap1l,Ptges3,Lpar1,1810011O10Rik,Socs3,Tgfbr2,Tlr9,Hsp90aa1,Cd74,Arrb1,P2rx7,Adora2a,Ephb2,Cd300a,Ephb6,Syk,Heg1,Reln,Pdgfra,Shc2,Apoe,Prox1
GO:0050673	epithelial cell proliferation	10	99	0.0117	Pdgfb,Cd34,Igfbp4,Ptch1,Loxl2,Igfbp5,Hgf,Col8a2,Mmp14,Prox1	Pdgfb,Cd34,Igfbp4,Ptch1,Loxl2,Igfbp5,Hgf,Col8a2,Mmp14,Prox1
GO:0072503	cellular divalent inorganic cation homeostasis	26	484	0.0117	C1qtnf1,Hexb,Slc11a1,Gpr39,Nucb2,Atp2a1,Cmklr1,Atp13a2,Lpar6,Lrp1,Plcl2,Ackr2,Lpar1,Gpr4,Ffar4,Adcyap1r1,Cx3cr1,Smpd3,P2rx7,Cxcl9,Rasa3,Ptgir,Gpr35,Pdgfra,Apoe,Ryr1	C1qtnf1,Hexb,Slc11a1,Gpr39,Nucb2,Atp2a1,Cmklr1,Atp13a2,Lpar6,Lrp1,Plcl2,Ackr2,Lpar1,Gpr4,Ffar4,Adcyap1r1,Cx3cr1,Smpd3,P2rx7,Cxcl9,Rasa3,Ptgir,Gpr35,Pdgfra,Apoe,Ryr1
GO:0002920	regulation of humoral immune response	6	33	0.012	Serping1,Cd55,Fcgr2b,H2-DMa,Cd59a,Cfh	Serping1,Cd55,Fcgr2b,H2-DMa,Cd59a,Cfh
GO:0071827	plasma lipoprotein particle organization	6	33	0.012	Dgat1,Abcg1,Pltp,Lipg,Apoc1,Apoe	Dgat1,Abcg1,Pltp,Lipg,Apoc1,Apoe
GO:0045619	regulation of lymphocyte differentiation	14	183	0.0122	Cd44,Vsir,Runx1,Sfrp1,Nckap1l,H2-DMa,Tgfbr2,Tlr9,Mmp14,Hsp90aa1,Cd74,Sox4,Nfam1,Syk	Cd44,Vsir,Runx1,Sfrp1,Nckap1l,H2-DMa,Tgfbr2,Tlr9,Mmp14,Hsp90aa1,Cd74,Sox4,Nfam1,Syk
GO:0051090	regulation of DNA-binding transcription factor activity	23	405	0.0122	Itgb2,Hck,Tnfaip3,Ptch1,Fcgr2b,Tlr2,Cmklr1,Camk1d,Hand2,Fzd1,Cx3cr1,Rab7b,Tlr9,Icam1,Lpar5,Sumo1,Arrb1,Camk2a,Nfam1,Syk,Reln,Bud31,Prox1	Itgb2,Hck,Tnfaip3,Ptch1,Fcgr2b,Tlr2,Cmklr1,Camk1d,Hand2,Fzd1,Cx3cr1,Rab7b,Tlr9,Icam1,Lpar5,Sumo1,Arrb1,Camk2a,Nfam1,Syk,Reln,Bud31,Prox1
GO:0034121	regulation of toll-like receptor signaling pathway	8	64	0.0126	Lbp,Tnfaip3,Tlr2,Pik3ap1,Rab7b,Tlr9,Cd300lh,Cd300a	Lbp,Tnfaip3,Tlr2,Pik3ap1,Rab7b,Tlr9,Cd300ld3,Cd300a
GO:0051216	cartilage development	14	184	0.0127	Col1a1,Fgf18,Runx1,Wnt2b,Tgfbi,Hand2,Snai1,Tgfbr2,Smpd3,Col12a1,Sulf2,Mkks,Col14a1,Matn2	Col1a1,Fgf18,Runx1,Wnt2b,Tgfbi,Hand2,Snai1,Tgfbr2,Smpd3,Col12a1,Sulf2,Mkks,Col14a1,Matn2
GO:0060548	negative regulation of cell death	45	1046	0.0128	Serpinf1,Hck,Cd44,Cacybp,Cd34,Tbx3,Tnfaip3,Egfr,Ube2b,Lgmn,Angpt1,Csf1r,Wdr73,Fcgr2b,Ndufaf4,Pdpn,Tnfrsf1b,Hgf,Alb,Sfrp1,Nckap1l,Camk1d,Lrp1,Hand2,Ptges3,Snai1,Hk3,Zfpm2,Fzd1,Tcim,Socs3,Ffar4,Adcyap1r1,Cx3cr1,Gas1,Zfand6,Arnt2,Icam1,Cd74,Arrb1,Sox4,Adora2a,Xiap,Sgk1,Apoe	Serpinf1,Hck,Cd44,Cacybp,Cd34,Tbx3,Tnfaip3,Egfr,Ube2b,Lgmn,Angpt1,Csf1r,Wdr73,Fcgr2b,Ndufaf4,Pdpn,Tnfrsf1b,Hgf,Alb,Sfrp1,Nckap1l,Camk1d,Lrp1,Hand2,Ptges3,Snai1,Hk3,Zfpm2,Fzd1,1810011O10Rik,Socs3,Ffar4,Adcyap1r1,Cx3cr1,Gas1,Zfand6,Arnt2,Icam1,Cd74,Arrb1,Sox4,Adora2a,Xiap,Sgk1,Apoe
GO:0034369	plasma lipoprotein particle remodeling	5	21	0.0129	Abcg1,Pltp,Lipg,Apoc1,Apoe	Abcg1,Pltp,Lipg,Apoc1,Apoe
GO:0045664	regulation of neuron differentiation	36	774	0.0129	Serpinf1,Plxna3,Kremen1,Efemp1,Sema4d,Dbn1,Robo1,Olfm1,Lrp4,Hgf,Sfrp1,Dixdc1,Gdpd5,Camk1d,Prex1,Hey1,Gdf7,Ptprf,Lrp1,Nbl1,Plxnb2,Lpar1,Fzd1,Gdf6,Scn1b,Sema3b,Ephb2,Kif1a,Plxna4,Cdon,Sgk1,Reln,Slit2,Plxna1,Apoe,Prox1	Serpinf1,Plxna3,Kremen1,Efemp1,Sema4d,Dbn1,Robo1,Olfm1,Lrp4,Hgf,Sfrp1,Dixdc1,Gdpd5,Camk1d,Prex1,Hey1,Gdf7,Ptprf,Lrp1,Nbl1,Plxnb2,Lpar1,Fzd1,Gdf6,Scn1b,Sema3b,Ephb2,Kif1a,Plxna4,Cdon,Sgk1,Reln,Slit2,Plxna1,Apoe,Prox1
GO:1902547	regulation of cellular response to vascular endothelial growth factor stimulus	5	21	0.0129	Robo1,Smoc2,Adamts12,Dcn,Ccbe1	Robo1,Smoc2,Adamts12,Dcn,Ccbe1
GO:0045936	negative regulation of phosphate metabolic process	29	572	0.013	Pdgfb,Chordc1,Actn3,Lrrk1,Tnfaip3,Ube2b,Sema4d,Angpt1,Hgf,Sfrp1,Nckap1l,Mgat5,Ptpn13,Fbln1,Ppp1r15b,Socs3,Myoz1,Arrb1,P2rx7,Sirpa,Adora2a,Ephb2,Cd300a,Apoc1,Dact1,Heg1,Slit2,Pid1,Apoe	Pdgfb,Chordc1,Actn3,Lrrk1,Tnfaip3,Ube2b,Sema4d,Angpt1,Hgf,Sfrp1,Nckap1l,Mgat5,Ptpn13,Fbln1,Ppp1r15b,Socs3,Myoz1,Arrb1,P2rx7,Sirpa,Adora2a,Ephb2,Cd300a,Apoc1,Dact1,Heg1,Slit2,Pid1,Apoe
GO:0006874	cellular calcium ion homeostasis	25	462	0.0133	C1qtnf1,Hexb,Gpr39,Nucb2,Atp2a1,Cmklr1,Atp13a2,Lpar6,Lrp1,Plcl2,Ackr2,Lpar1,Gpr4,Ffar4,Adcyap1r1,Cx3cr1,Smpd3,P2rx7,Cxcl9,Rasa3,Ptgir,Gpr35,Pdgfra,Apoe,Ryr1	C1qtnf1,Hexb,Gpr39,Nucb2,Atp2a1,Cmklr1,Atp13a2,Lpar6,Lrp1,Plcl2,Ackr2,Lpar1,Gpr4,Ffar4,Adcyap1r1,Cx3cr1,Smpd3,P2rx7,Cxcl9,Rasa3,Ptgir,Gpr35,Pdgfra,Apoe,Ryr1
GO:0032715	negative regulation of interleukin-6 production	7	49	0.014	Tnfaip3,Hgf,Nckap1l,Tlr9,Arrb1,Sirpa,C1qtnf3	Tnfaip3,Hgf,Nckap1l,Tlr9,Arrb1,Sirpa,C1qtnf3
GO:0046649	lymphocyte activation	23	410	0.014	Itgb2,Spi1,Cd44,Tnfaip3,Slc11a1,Was,Mlh1,H2-DMa,Prex1,Plcl2,Itgam,Ly9,Icam1,Cd74,P2rx7,Sox4,Pik3cd,Pou2f2,Nfam1,Ephb6,Syk,Lcp1,Wdfy4	Itgb2,Spi1,Cd44,Tnfaip3,Slc11a1,Was,Mlh1,H2-DMa,Prex1,Plcl2,Itgam,Ly9,Icam1,Cd74,P2rx7,Sox4,Pik3cd,Pou2f2,Nfam1,Ephb6,Syk,Lcp1,Wdfy4
GO:0051346	negative regulation of hydrolase activity	24	437	0.014	Serpinf1,Cd44,Sema4d,Dbn1,Serping1,Hgf,Mug1,Timp4,Pzp,Nckap1l,Mgat5,Gpc3,C4b,Serpina1c,Serpina1a,Myoz1,Arrb1,Camk2a,Adora2a,Apoc1,Mkks,Pi16,Xiap,Slit2	Serpinf1,Cd44,Sema4d,Dbn1,Serping1,Hgf,Mug1,Timp4,Pzp,Nckap1l,Mgat5,Gpc3,C4b,Serpina1c,Serpina1a,Myoz1,Arrb1,Camk2a,Adora2a,Apoc1,Mkks,Pi16,Xiap,Slit2
GO:0045666	positive regulation of neuron differentiation	25	465	0.0144	Serpinf1,Plxna3,Sema4d,Dbn1,Robo1,Hgf,Dixdc1,Gdpd5,Camk1d,Gdf7,Ptprf,Lrp1,Nbl1,Plxnb2,Lpar1,Fzd1,Gdf6,Scn1b,Plxna4,Cdon,Sgk1,Reln,Plxna1,Apoe,Prox1	Serpinf1,Plxna3,Sema4d,Dbn1,Robo1,Hgf,Dixdc1,Gdpd5,Camk1d,Gdf7,Ptprf,Lrp1,Nbl1,Plxnb2,Lpar1,Fzd1,Gdf6,Scn1b,Plxna4,Cdon,Sgk1,Reln,Plxna1,Apoe,Prox1
GO:1901888	regulation of cell junction assembly	15	210	0.0144	Ace,Tpbg,Sema4d,Myoc,Tlr2,Col16a1,Lrp1,Snai1,Fzd1,Lrtm1,Flrt2,Mmp14,Fmn1,Ephb2,Apod	Ace,Tpbg,Sema4d,Myoc,Tlr2,Col16a1,Lrp1,Snai1,Fzd1,Lrtm1,Flrt2,Mmp14,Fmn1,Ephb2,Apod
GO:0045428	regulation of nitric oxide biosynthetic process	8	66	0.0147	Itgb2,Cd34,Tlr2,Cx3cr1,Smpd3,Icam1,Hsp90aa1,Sirpa	Itgb2,Cd34,Tlr2,Cx3cr1,Smpd3,Icam1,Hsp90aa1,Sirpa
GO:0061045	negative regulation of wound healing	8	66	0.0147	Pdgfb,Cd34,C1qtnf1,Serping1,Slc12a2,Klkb1,Pdgfra,Apoe	Pdgfb,Cd34,C1qtnf1,Serping1,Slc12a2,Klkb1,Pdgfra,Apoe
GO:0070613	regulation of protein processing	8	66	0.0147	Clec3b,Gsn,Spon1,Gas1,Mmp14,Xiap,Ccbe1,Glg1	Clec3b,Gsn,Spon1,Gas1,Mmp14,Xiap,Ccbe1,Glg1
GO:1903035	negative regulation of response to wounding	9	84	0.0149	Pdgfb,Cd34,C1qtnf1,Kremen1,Serping1,Slc12a2,Klkb1,Pdgfra,Apoe	Pdgfb,Cd34,C1qtnf1,Kremen1,Serping1,Slc12a2,Klkb1,Pdgfra,Apoe
GO:0003433	chondrocyte development involved in endochondral bone morphogenesis	5	22	0.015	Tgfbr2,Smpd3,Col12a1,Col14a1,Matn2	Tgfbr2,Smpd3,Col12a1,Col14a1,Matn2
GO:1904996	positive regulation of leukocyte adhesion to vascular endothelial cell	5	22	0.015	Itgb2,Sele,Ptafr,Icam1,Selp	Itgb2,Sele,Ptafr,Icam1,Selp
GO:0007204	positive regulation of cytosolic calcium ion concentration	19	310	0.0157	C1qtnf1,Gpr39,Cmklr1,Lpar6,Lrp1,Plcl2,Ackr2,Lpar1,Gpr4,Ffar4,Adcyap1r1,Cx3cr1,P2rx7,Cxcl9,Rasa3,Ptgir,Gpr35,Pdgfra,Ryr1	C1qtnf1,Gpr39,Cmklr1,Lpar6,Lrp1,Plcl2,Ackr2,Lpar1,Gpr4,Ffar4,Adcyap1r1,Cx3cr1,P2rx7,Cxcl9,Rasa3,Ptgir,Gpr35,Pdgfra,Ryr1
GO:0030593	neutrophil chemotaxis	8	67	0.0157	Itgb2,Nckap1l,Prex1,Itgam,Csf3r,Cxcl9,Syk,Ccl21c	Itgb2,Nckap1l,Prex1,Itgam,Csf3r,Cxcl9,Syk,Ccl21c
GO:0030888	regulation of B cell proliferation	8	67	0.0157	Fcgr2b,Tyrobp,Nckap1l,Nfatc2,Tlr9,Cd74,Bst1,Cd300a	Fcgr2b,Tyrobp,Nckap1l,Nfatc2,Tlr9,Cd74,Bst1,Cd300a
GO:0043405	regulation of MAP kinase activity	19	310	0.0157	Pdgfb,Egfr,Fgf18,Pik3r5,Robo1,Igfbp6,Gpr39,Hgf,Sfrp1,Lpar1,Tlr9,Cd74,Arrb1,P2rx7,Ephb2,Cd300a,Syk,Shc2,Apoe	Pdgfb,Egfr,Fgf18,Pik3r5,Robo1,Igfbp6,Gpr39,Hgf,Sfrp1,Lpar1,Tlr9,Cd74,Arrb1,P2rx7,Ephb2,Cd300a,Syk,Shc2,Apoe
GO:0050772	positive regulation of axonogenesis	10	104	0.0157	Plxna3,Sema4d,Dbn1,Robo1,Dixdc1,Lrp1,Plxnb2,Plxna4,Plxna1,Apoe	Plxna3,Sema4d,Dbn1,Robo1,Dixdc1,Lrp1,Plxnb2,Plxna4,Plxna1,Apoe
GO:0071702	organic substance transport	69	1836	0.0157	Col1a1,Ace,Tmed5,Ncf1,Lbp,Pex13,Abca8b,Abcc3,Slc25a17,Slc38a4,Dgat1,Gpihbp1,Abcg1,Ap3s1,Rbp4,Slc11a1,Tlr2,Pdpn,Nsg1,Rtn2,Atp2a1,Slc7a6,Slco2a1,Abca6,Mfsd12,Abca9,H2-DMa,Atp13a2,Chchd4,Sorcs2,Dennd2a,Slc2a6,Timm8a1,Pltp,Tgfbr2,Ffar4,Rab7b,Lipg,Zfand6,Smpd3,Dio2,Dnm1,Folr2,Hsp90aa1,Cd74,Arrb1,Abca8a,P2rx7,Car4,Slc4a10,Cd300a,Pou2f2,Apoc1,Slc1a5,Ildr2,Steap3,Kif1a,Rab3il1,Ephb6,C1qtnf5,Slc29a3,Syk,A…	Col1a1,Ace,Tmed5,Ncf1,Lbp,Pex13,Abca8b,Abcc3,Slc25a17,Slc38a4,Dgat1,Gpihbp1,Abcg1,Ap3s1,Rbp4,Slc11a1,Tlr2,Pdpn,Nsg1,Rtn2,Atp2a1,Slc7a6,Slco2a1,Abca6,Mfsd12,Abca9,H2-DMa,Atp13a2,Chchd4,Sorcs2,Dennd2a,Slc2a6,Timm8a1,Pltp,Tgfbr2,Ffar4,Rab7b,Lipg,Zfand6,Smpd3,Dio2,Dnm1,Folr2,Hsp90aa1,Cd74,Arrb1,Abca8a,P2rx7,Car4,Slc4a10,Cd300a,Pou2f2,Apoc1,Slc1a5,Ildr2,Steap3,Kif1a,Rab3il1,Ephb6,C1qtnf5,Slc29a3,Syk,A…
GO:0043315	positive regulation of neutrophil degranulation	3	4	0.016	Itgb2,Itgam,Ptafr	Itgb2,Itgam,Ptafr
GO:0050923	regulation of negative chemotaxis	3	4	0.016	Robo1,Plxna4,Slit2	Robo1,Plxna4,Slit2
GO:0110089	regulation of hippocampal neuron apoptotic process	3	4	0.016	Tyrobp,Cx3cr1,Itgam	Tyrobp,Cx3cr1,Itgam
GO:0045807	positive regulation of endocytosis	11	125	0.0164	Lbp,Angpt1,Sele,Nckap1l,Lrp1,Itga2,Gpc3,Dnm1,Arrb1,Syk,Apoe	Lbp,Angpt1,Sele,Nckap1l,Lrp1,Itga2,Gpc3,Dnm1,Arrb1,Syk,Apoe
GO:0021795	cerebral cortex cell migration	7	51	0.0165	Egfr,Pex13,Robo1,Dixdc1,Cx3cr1,Reln,Slit2	Egfr,Pex13,Robo1,Dixdc1,Cx3cr1,Reln,Slit2
GO:0032330	regulation of chondrocyte differentiation	7	51	0.0165	Fgf18,Efemp1,Fam101b,Loxl2,Adamts12,Gdf6,Glg1	Fgf18,Efemp1,Fam101b,Loxl2,Adamts12,Gdf6,Glg1
GO:0050830	defense response to Gram-positive bacterium	10	105	0.0165	Hck,Ncf1,Lbp,Tlr2,Fgr,Ssc5d,Myo1f,Lyz2,P2rx7,Mpeg1	Hck,Ncf1,Lbp,Tlr2,Fgr,Ssc5d,Myo1f,Lyz2,P2rx7,Mpeg1
GO:0061383	trabecula morphogenesis	7	51	0.0165	Col1a1,Sema4d,Rbp4,Sfrp1,Mmp2,Hey1,Heg1	Col1a1,Sema4d,Rbp4,Sfrp1,Mmp2,Hey1,Heg1
GO:0008152	metabolic process	219	7331	0.0166	Gmpr,Itgb2,Mcts1,Pdgfb,Col1a1,Folh1,Ace,Spi1,Naa20,Nudt14,Tbxas1,Hck,Man1a,Cd44,Saa3,Lrrk1,Aldh1a3,Cybb,Ctsk,Ncf1,Mapkapk2,Mpdu1,Scrn1,Tnfaip3,Enpp3,Vsir,Egfr,Pex13,Gfpt2,Jade2,Ube2b,Efemp1,Galk1,Cygb,Sptb,Lgmn,Ptch1,Mterfd1,Hexb,Galnt15,Loxl2,Angpt1,Slc25a17,Dgat1,Chkb,Sdf2l1,Adamts5,March5,Abcg1,Cfb,C2,Csf1r,Rbp4,Padi4,St8sia2,Coq10b,Slc11a1,Gpr39,Gsn,Entpd2,Fbn1,Cpxm1,Ccnl1,Prss12,Tlr2,F3,Pdpn…	Gmpr,Itgb2,Mcts1,Pdgfb,Col1a1,Folh1,Ace,Spi1,Naa20,Nudt14,Tbxas1,Hck,Man1a,Cd44,Saa3,Lrrk1,Aldh1a3,Cybb,Ctsk,Ncf1,Mapkapk2,Mpdu1,Scrn1,Tnfaip3,Enpp3,Vsir,Egfr,Pex13,Gfpt2,Jade2,Ube2b,Efemp1,Gk,Cygb,Sptb,Lgmn,Ptch1,Mterf3,Hexb,Galnt15,Loxl2,Angpt1,Slc25a17,Dgat1,Chkb,Sdf2l1,Adamts5,March5,Abcg1,Cfb,C2,Csf1r,Rbp4,Padi4,St8sia2,Coq10b,Slc11a1,Gpr39,Gsn,Entpd2,Fbn1,Cpxm1,Ccnl1,Prss12,Tlr2,F3,Pdpn,Cmp…
GO:0002921	negative regulation of humoral immune response	4	12	0.0167	Serping1,Cd55,Fcgr2b,Cd59a	Serping1,Cd55,Fcgr2b,Cd59a
GO:0003008	system process	61	1578	0.0167	Pdgfb,Serpinf1,Col1a1,Ace,Tbxas1,Actn3,Aldh1a3,Cd34,Stac2,Tbx3,Egfr,Lgmn,Dbn1,Hexb,Angpt1,Rbp4,Gria4,Gpr39,Myoc,Gsn,Tlr2,Col1a2,Atp2a1,Man2b1,Mmp2,Piezo2,Svep1,Ptges3,Itga2,Gpr4,Ffar4,Cx3cr1,Smpd3,Ptafr,Pirb,Ctnnd2,Tlr9,Icam1,Myoz1,Hsp90aa1,Nfasc,Scn1b,P2rx7,Slc4a10,Adora2a,Ephb2,Sulf2,Mkks,Cfh,Nrxn2,Slc12a2,Sgk1,Ccbe1,Heg1,Adcy3,Reln,Slit2,Mybpc2,Tifab,Apoe,Ryr1	Pdgfb,Serpinf1,Col1a1,Ace,Tbxas1,Actn3,Aldh1a3,Cd34,Stac2,Tbx3,Egfr,Lgmn,Dbn1,Hexb,Angpt1,Rbp4,Gria4,Gpr39,Myoc,Gsn,Tlr2,Col1a2,Atp2a1,Man2b1,Mmp2,Piezo2,Svep1,Ptges3,Itga2,Gpr4,Ffar4,Cx3cr1,Smpd3,Ptafr,Pirb,Ctnnd2,Tlr9,Icam1,Myoz1,Hsp90aa1,Nfasc,Scn1b,P2rx7,Slc4a10,Adora2a,Ephb2,Sulf2,Mkks,Cfh,Nrxn2,Slc12a2,Sgk1,Ccbe1,Heg1,Adcy3,Reln,Slit2,Mybpc2,Tifab,Apoe,Ryr1
GO:0019886	antigen processing and presentation of exogenous peptide antigen via MHC class II	4	12	0.0167	Fcgr2b,H2-DMa,Cd74,Unc93b1	Fcgr2b,H2-DMa,Cd74,Unc93b1
GO:0030279	negative regulation of ossification	9	86	0.0167	Kremen1,Fam101b,Sema4d,Ptch1,Igfbp5,Lrp4,Sfrp1,Hand2,Gdf10	Kremen1,Fam101b,Sema4d,Ptch1,Igfbp5,Lrp4,Sfrp1,Hand2,Gdf10
GO:0032677	regulation of interleukin-8 production	8	68	0.0167	Lbp,Tlr2,Ssc5d,Tlr9,Cd74,Arrb1,Clec7a,Syk	Lbp,Tlr2,Ssc5d,Tlr9,Cd74,Arrb1,Clec7a,Syk
GO:0032940	secretion by cell	22	391	0.0167	Hck,Tbx3,Scrn1,Dgat1,Prss12,Tlr2,Ffar4,Smpd3,Dio2,Myo1f,P2rx7,Tnfaip2,Cd300a,Pou2f2,Slc1a5,Ildr2,Steap3,Rab3il1,Nrxn2,Ephb6,C1qtnf5,Syk	Hck,Tbx3,Scrn1,Dgat1,Prss12,Tlr2,Ffar4,Smpd3,Dio2,Myo1f,P2rx7,Tnfaip2,Cd300a,Pou2f2,Slc1a5,Ildr2,Steap3,Rab3il1,Nrxn2,Ephb6,C1qtnf5,Syk
GO:0034375	high-density lipoprotein particle remodeling	4	12	0.0167	Abcg1,Pltp,Lipg,Apoe	Abcg1,Pltp,Lipg,Apoe
GO:0043589	skin morphogenesis	4	12	0.0167	Col1a1,Col1a2,Itga2,Itgb4	Col1a1,Col1a2,Itga2,Itgb4
GO:1902287	semaphorin-plexin signaling pathway involved in axon guidance	4	12	0.0167	Plxna3,Plxnb2,Plxna4,Plxna1	Plxna3,Plxnb2,Plxna4,Plxna1
GO:0021537	telencephalon development	18	288	0.0168	Plxna3,Aldh1a3,Egfr,Pex13,Robo1,Csf1r,Dixdc1,Lpar1,Cx3cr1,Col3a1,Ephb2,Mkks,Plxna4,Cdon,Reln,Slit2,Prox1,Tmem108	Plxna3,Aldh1a3,Egfr,Pex13,Robo1,Csf1r,Dixdc1,Lpar1,Cx3cr1,Col3a1,Ephb2,Mkks,Plxna4,Cdon,Reln,Slit2,Prox1,Tmem108
GO:0032930	positive regulation of superoxide anion generation	5	23	0.0168	Itgb2,Egfr,Tyrobp,Itgam,Syk	Itgb2,Egfr,Tyrobp,Itgam,Syk
GO:0040008	regulation of growth	33	701	0.0168	Mcts1,Plxna3,Cd44,Actn3,Igfbp4,Cxcl16,Egfr,Lgmn,Sema4d,Ptch1,Dbn1,Rbp4,Igfbp5,Olfm1,Sfrp1,Lrp1,Zfpm2,Socs3,Tgfbr2,Gpc3,Gas1,Mmp14,Myoz1,Sema3b,Mkks,Col14a1,Epb4.1l3,Pi16,Plxna4,Sgk1,Slit2,Apoe,Prox1	Mcts1,Plxna3,Cd44,Actn3,Igfbp4,Cxcl16,Egfr,Lgmn,Sema4d,Ptch1,Dbn1,Rbp4,Igfbp5,Olfm1,Sfrp1,Lrp1,Zfpm2,Socs3,Tgfbr2,Gpc3,Gas1,Mmp14,Myoz1,Sema3b,Mkks,Col14a1,Epb41l3,Pi16,Plxna4,Sgk1,Slit2,Apoe,Prox1
GO:0060429	epithelium development	45	1067	0.0172	Pdgfb,Cd44,Aldh1a3,Celsr1,Cd34,Tbx3,Egfr,Ptch1,Angpt1,Robo1,Runx1,Igfbp5,Lrp4,Pdpn,Sfrp1,Mmp2,Hey1,Gdf7,Ppl,Hand2,Cc2d2a,Snai1,Dact2,Plxnb2,Tmem132e,Itga2,Fzd1,Socs3,Gpr4,Tgfbr2,Gpc3,Gas1,Tmeff2,Icam1,Mmp14,Adamtsl2,Fmn1,Sox4,Cfh,Slc12a2,Dact1,Heg1,Slit2,Plxna1,Prox1	Pdgfb,Cd44,Aldh1a3,Celsr1,Cd34,Tbx3,Egfr,Ptch1,Angpt1,Robo1,Runx1,Igfbp5,Lrp4,Pdpn,Sfrp1,Mmp2,Hey1,Gdf7,Ppl,Hand2,Cc2d2a,Snai1,Dact2,Plxnb2,Tmem132e,Itga2,Fzd1,Socs3,Gpr4,Tgfbr2,Gpc3,Gas1,Tmeff2,Icam1,Mmp14,Adamtsl2,Fmn1,Sox4,Cfh,Slc12a2,Dact1,Heg1,Slit2,Plxna1,Prox1
GO:0001933	negative regulation of protein phosphorylation	23	420	0.0175	Chordc1,Lrrk1,Tnfaip3,Ube2b,Sema4d,Angpt1,Hgf,Sfrp1,Ptpn13,Fbln1,Ppp1r15b,Socs3,Arrb1,P2rx7,Sirpa,Adora2a,Ephb2,Cd300a,Dact1,Heg1,Slit2,Pid1,Apoe	Chordc1,Lrrk1,Tnfaip3,Ube2b,Sema4d,Angpt1,Hgf,Sfrp1,Ptpn13,Fbln1,Ppp1r15b,Socs3,Arrb1,P2rx7,Sirpa,Adora2a,Ephb2,Cd300a,Dact1,Heg1,Slit2,Pid1,Apoe
GO:0014910	regulation of smooth muscle cell migration	9	87	0.0175	Pdgfb,Ace,Igfbp5,F3,Lrp1,Lpar1,Itga2,Slit2,Plxna1	Pdgfb,Ace,Igfbp5,F3,Lrp1,Lpar1,Itga2,Slit2,Plxna1
GO:0032374	regulation of cholesterol transport	7	52	0.0176	Ptch1,Abcg1,Lrp1,Pltp,Lipg,Apoc1,Apoe	Ptch1,Abcg1,Lrp1,Pltp,Lipg,Apoc1,Apoe
GO:0048640	negative regulation of developmental growth	11	127	0.0177	Plxna3,Lgmn,Sema4d,Ptch1,Rbp4,Sfrp1,Tgfbr2,Myoz1,Sema3b,Pi16,Slit2	Plxna3,Lgmn,Sema4d,Ptch1,Rbp4,Sfrp1,Tgfbr2,Myoz1,Sema3b,Pi16,Slit2
GO:0009790	embryo development	48	1165	0.0182	Pdgfb,Col1a1,Ace,Aldh1a3,Celsr1,Tbx3,Egfr,Ube2b,Efemp1,Ptch1,Dbn1,Angpt1,Runx1,Rbp4,Fbn1,Lrp4,Sfrp1,Mmp2,Hey1,Gdf7,Lpar6,Hand2,Cc2d2a,Snai1,Zfpm2,Plxnb2,Itga2,Fzd1,Socs3,Tgfbr2,Gpc3,Gas1,Col12a1,Mfap2,Sox7,Arnt2,Mmp14,Aff3,Sox4,Ephb2,Sulf2,Cdon,Dact1,Heg1,Pdgfra,Slit2,Tifab,Prox1	Pdgfb,Col1a1,Ace,Aldh1a3,Celsr1,Tbx3,Egfr,Ube2b,Efemp1,Ptch1,Dbn1,Angpt1,Runx1,Rbp4,Fbn1,Lrp4,Sfrp1,Mmp2,Hey1,Gdf7,Lpar6,Hand2,Cc2d2a,Snai1,Zfpm2,Plxnb2,Itga2,Fzd1,Socs3,Tgfbr2,Gpc3,Gas1,Col12a1,Mfap2,Sox7,Arnt2,Mmp14,Aff3,Sox4,Ephb2,Sulf2,Cdon,Dact1,Heg1,Pdgfra,Slit2,Tifab,Prox1
GO:0090022	regulation of neutrophil chemotaxis	6	37	0.0182	Lbp,Nckap1l,Camk1d,Cd74,Bst1,Slit2	Lbp,Nckap1l,Camk1d,Cd74,Bst1,Slit2
GO:0097530	granulocyte migration	9	88	0.0186	Itgb2,Nckap1l,Prex1,Itgam,Sirpa,Csf3r,Cxcl9,Syk,Ccl21c	Itgb2,Nckap1l,Prex1,Itgam,Sirpa,Csf3r,Cxcl9,Syk,Ccl21c
GO:0048015	phosphatidylinositol-mediated signaling	8	70	0.0191	Pik3r5,Csf1r,Gsn,Plcl2,Car8,Ptafr,Pik3cd,Pdgfra	Pik3r5,Csf1r,Gsn,Plcl2,Car8,Ptafr,Pik3cd,Pdgfra
GO:0002275	myeloid cell activation involved in immune response	7	53	0.0192	Lbp,Enpp3,Tyrobp,Cx3cr1,Myo1f,Cd300a,Syk	Lbp,Enpp3,Tyrobp,Cx3cr1,Myo1f,Cd300a,Syk
GO:0050921	positive regulation of chemotaxis	12	150	0.0192	Pdgfb,Lbp,Fgf18,Lgmn,Smoc2,Nckap1l,Cmklr1,Camk1d,Lpar1,Itga2,Cd74,Slit2	Pdgfb,Lbp,Fgf18,Lgmn,Smoc2,Nckap1l,Cmklr1,Camk1d,Lpar1,Itga2,Cd74,Slit2
GO:0060443	mammary gland morphogenesis	7	53	0.0192	Tbx3,Ptch1,Robo1,Igfbp5,Tgfbr2,Slc12a2,Slit2	Tbx3,Ptch1,Robo1,Igfbp5,Tgfbr2,Slc12a2,Slit2
GO:2001222	regulation of neuron migration	7	53	0.0192	Olfm1,Igsf10,Plxnb2,Flrt2,Col3a1,Camk2a,Reln	Olfm1,Igsf10,Plxnb2,Flrt2,Col3a1,Camk2a,Reln
GO:0010954	positive regulation of protein processing	5	24	0.0193	Clec3b,Gsn,Spon1,Mmp14,Ccbe1	Clec3b,Gsn,Spon1,Mmp14,Ccbe1
GO:0071396	cellular response to lipid	26	507	0.0194	Serpinf1,Col1a1,Lbp,Cxcl16,Tnfaip3,Egfr,Ptch1,Mrc1,Tnfrsf1b,Sfrp1,Mmp2,Inhbb,Ptges3,Nrip1,Lpar1,Itga2,Cx3cr1,Ptafr,Cd300lb,Tlr9,Sirpa,Cd68,Cxcl9,Sgk1,Adcy3,Pid1	Serpinf1,Col1a1,Lbp,Cxcl16,Tnfaip3,Egfr,Ptch1,Mrc1,Tnfrsf1b,Sfrp1,Mmp2,Inhbb,Ptges3,Nrip1,Lpar1,Itga2,Cx3cr1,Ptafr,Cd300lb,Tlr9,Sirpa,Cd68,Cxcl9,Sgk1,Adcy3,Pid1
GO:0071495	cellular response to endogenous stimulus	45	1075	0.0194	Serpinf1,Col1a1,Cd44,Cybb,Vsir,Egfr,Fgf18,Lgmn,Dbn1,Runx1,Igfbp5,Fcgr2b,Fbn1,Tlr2,Nsg1,Col1a2,Sfrp1,Mmp2,Mmp3,Col16a1,Gdf7,Lrp1,Inhbb,Ptges3,Adamts12,Flrt2,Tgfbr2,Gdf6,Cx3cr1,Smpd3,Ptafr,Tlr9,Icam1,Col3a1,Folr2,Camk2a,Arap1,Mkks,Sgk1,Pdgfra,Slit2,Pid1,Gdf10,Ryr1,Tmem108	Serpinf1,Col1a1,Cd44,Cybb,Vsir,Egfr,Fgf18,Lgmn,Dbn1,Runx1,Igfbp5,Fcgr2b,Fbn1,Tlr2,Nsg1,Col1a2,Sfrp1,Mmp2,Mmp3,Col16a1,Gdf7,Lrp1,Inhbb,Ptges3,Adamts12,Flrt2,Tgfbr2,Gdf6,Cx3cr1,Smpd3,Ptafr,Tlr9,Icam1,Col3a1,Folr2,Camk2a,Arap1,Mkks,Sgk1,Pdgfra,Slit2,Pid1,Gdf10,Ryr1,Tmem108
GO:0061430	bone trabecula morphogenesis	4	13	0.0202	Col1a1,Sema4d,Sfrp1,Mmp2	Col1a1,Sema4d,Sfrp1,Mmp2
GO:0032103	positive regulation of response to external stimulus	22	399	0.0204	Pdgfb,Ace,Lbp,Egfr,Fgf18,Lgmn,Smoc2,Tlr2,Ctsc,Mmp2,Nckap1l,Cmklr1,Camk1d,Lrp1,Lpar1,Itga2,Gpr4,Alox5ap,Tlr9,Cd74,Clec7a,Slit2	Pdgfb,Ace,Lbp,Egfr,Fgf18,Lgmn,Smoc2,Tlr2,Ctsc,Mmp2,Nckap1l,Cmklr1,Camk1d,Lrp1,Lpar1,Itga2,Gpr4,Alox5ap,Tlr9,Cd74,Clec7a,Slit2
GO:0032269	negative regulation of cellular protein metabolic process	44	1047	0.0204	Serpinf1,Chordc1,Spi1,Cd44,Lrrk1,Tnfaip3,Ube2b,Sema4d,Angpt1,Serping1,Igfbp5,Hgf,Mug1,Timp4,Pzp,Plat,Sfrp1,Nckap1l,Mgat5,Ptpn13,Fbln1,Ppp1r15b,Socs3,Gpc3,Gas1,C4b,Serpina1c,Serpina1a,Myoz1,Arrb1,P2rx7,Sirpa,Sox4,Adora2a,Ephb2,Cd300a,Pi16,Xiap,Dact1,Heg1,Slit2,Pid1,Glg1,Apoe	Serpinf1,Chordc1,Spi1,Cd44,Lrrk1,Tnfaip3,Ube2b,Sema4d,Angpt1,Serping1,Igfbp5,Hgf,Mug1,Timp4,Pzp,Plat,Sfrp1,Nckap1l,Mgat5,Ptpn13,Fbln1,Ppp1r15b,Socs3,Gpc3,Gas1,C4b,Serpina1c,Serpina1a,Myoz1,Arrb1,P2rx7,Sirpa,Sox4,Adora2a,Ephb2,Cd300a,Pi16,Xiap,Dact1,Heg1,Slit2,Pid1,Glg1,Apoe
GO:0032496	response to lipopolysaccharide	19	320	0.0204	Ace,Lbp,Mapkapk2,Cxcl16,Tnfaip3,Slc11a1,Mrc1,Tnfrsf1b,Timp4,Cx3cr1,Ptafr,Cd300lb,Tlr9,P2rx7,Sirpa,Dcn,Cd68,Cxcl9,Ptgir	Ace,Lbp,Mapkapk2,Cxcl16,Tnfaip3,Slc11a1,Mrc1,Tnfrsf1b,Timp4,Cx3cr1,Ptafr,Cd300lb,Tlr9,P2rx7,Sirpa,Dcn,Cd68,Cxcl9,Ptgir
GO:0051345	positive regulation of hydrolase activity	32	682	0.0204	Pcolce2,Vsir,Ahsa2,Ahsa1,Lgmn,Sema4d,Gpihbp1,Robo1,Sele,Gsn,F3,Pcolce,Ctsc,Nckap1l,Prex1,Lpar1,Itga2,Fbln1,Ppp1r15b,Adcyap1r1,Ptafr,Sox7,Icam1,Mtcl1,Arrb1,Cd300a,Arap1,Rasa3,Syk,Als2cl,Pdgfra,Ccl21c	Pcolce2,Vsir,Ahsa2,Ahsa1,Lgmn,Sema4d,Gpihbp1,Robo1,Sele,Gsn,F3,Pcolce,Ctsc,Nckap1l,Prex1,Lpar1,Itga2,Fbln1,Ppp1r15b,Adcyap1r1,Ptafr,Sox7,Icam1,Mtcl1,Arrb1,Cd300a,Arap1,Rasa3,Syk,Als2cl,Pdgfra,Ccl21c
GO:0060976	coronary vasculature development	8	71	0.0204	Pdgfb,Ace,Angpt1,Robo1,Lrp1,Hand2,Zfpm2,Gpc3	Pdgfb,Ace,Angpt1,Robo1,Lrp1,Hand2,Zfpm2,Gpc3
GO:0071219	cellular response to molecule of bacterial origin	14	197	0.0205	Lbp,Cxcl16,Tnfaip3,Fcgr2b,Mrc1,Tlr2,Tnfrsf1b,Cx3cr1,Ptafr,Cd300lb,Tlr9,Sirpa,Cd68,Cxcl9	Lbp,Cxcl16,Tnfaip3,Fcgr2b,Mrc1,Tlr2,Tnfrsf1b,Cx3cr1,Ptafr,Cd300lb,Tlr9,Sirpa,Cd68,Cxcl9
GO:0048167	regulation of synaptic plasticity	15	221	0.0208	Lgmn,Dbn1,Fcgr2b,Nsg1,Tyrobp,Sorcs2,Cx3cr1,Pirb,Ctnnd2,Slc4a10,Camk2a,Adora2a,Ephb2,Reln,Apoe	Lgmn,Dbn1,Fcgr2b,Nsg1,Tyrobp,Sorcs2,Cx3cr1,Pirb,Ctnnd2,Slc4a10,Camk2a,Adora2a,Ephb2,Reln,Apoe
GO:1903530	regulation of secretion by cell	33	713	0.021	Itgb2,Cd34,C1qtnf1,Egfr,Runx1,Abcg1,Rbp4,Gpr39,Tlr2,Tnfrsf1b,Fgr,Nucb2,Sfrp1,Atp13a2,Lrp1,Inhbb,Ffar4,Itgam,Smpd3,Ptafr,Tlr9,AF251705,Arrb1,P2rx7,Camk2a,Sox4,Adora2a,Cd300a,C1qtnf3,Slc12a2,Syk,Rab9,Apoe	Itgb2,Cd34,C1qtnf1,Egfr,Runx1,Abcg1,Rbp4,Gpr39,Tlr2,Tnfrsf1b,Fgr,Nucb2,Sfrp1,Atp13a2,Lrp1,Inhbb,Ffar4,Itgam,Smpd3,Ptafr,Tlr9,Cd300c2,Arrb1,P2rx7,Camk2a,Sox4,Adora2a,Cd300a,C1qtnf3,Slc12a2,Syk,Rab9,Apoe
GO:1902107	positive regulation of leukocyte differentiation	13	175	0.0215	Vsir,Runx1,Csf1r,Tyrobp,Nckap1l,H2-DMa,Tgfbr2,Itgam,Mmp14,Hsp90aa1,Cd74,Sox4,Syk	Vsir,Runx1,Csf1r,Tyrobp,Nckap1l,H2-DMa,Tgfbr2,Itgam,Mmp14,Hsp90aa1,Cd74,Sox4,Syk
GO:0009612	response to mechanical stimulus	15	222	0.0217	Col1a1,Egfr,Ptch1,Mmp2,Piezo2,Itga2,Tgfbr2,Col3a1,Mmp14,P2rx7,Dcn,Mkks,Nrxn2,Slc12a2,Tifab	Col1a1,Egfr,Ptch1,Mmp2,Piezo2,Itga2,Tgfbr2,Col3a1,Mmp14,P2rx7,Dcn,Mkks,Nrxn2,Slc12a2,Tifab
GO:0003181	atrioventricular valve morphogenesis	5	25	0.022	Olfm1,Hey1,Zfpm2,Tgfbr2,Sox4	Olfm1,Hey1,Zfpm2,Tgfbr2,Sox4
GO:0006929	substrate-dependent cell migration	5	25	0.022	Pdgfb,Robo1,Itga11,Itga2,Slit2	Pdgfb,Robo1,Itga11,Itga2,Slit2
GO:0071526	semaphorin-plexin signaling pathway	6	39	0.0222	Plxna3,Sema4d,Plxnb2,Sema3b,Plxna4,Plxna1	Plxna3,Sema4d,Plxnb2,Sema3b,Plxna4,Plxna1
GO:0090175	regulation of establishment of planar polarity	6	39	0.0222	Celsr1,Sfrp1,Plekha4,Fzd1,Gpc3,Dact1	Celsr1,Sfrp1,Plekha4,Fzd1,Gpc3,Dact1
GO:1900748	positive regulation of vascular endothelial growth factor signaling pathway	3	5	0.0225	Robo1,Smoc2,Ccbe1	Robo1,Smoc2,Ccbe1
GO:0019882	antigen processing and presentation	8	73	0.0236	Slc11a1,Fcgr2b,H2-DMa,Icam1,Cd74,Wdfy4,Unc93b1,H2-Q6	Slc11a1,Fcgr2b,H2-DMa,Icam1,Cd74,Wdfy4,Unc93b1,H2-Q8
GO:0045621	positive regulation of lymphocyte differentiation	10	112	0.0238	Vsir,Runx1,Nckap1l,H2-DMa,Tgfbr2,Mmp14,Hsp90aa1,Cd74,Sox4,Syk	Vsir,Runx1,Nckap1l,H2-DMa,Tgfbr2,Mmp14,Hsp90aa1,Cd74,Sox4,Syk
GO:0010001	glial cell differentiation	14	201	0.0242	Pdgfb,Egfr,Myoc,Gsn,Tlr2,Lrp1,Lpar1,Slc25a46,Itgam,Lama2,Sox4,Adora2a,Itgb4,Reln	Pdgfb,Egfr,Myoc,Gsn,Tlr2,Lrp1,Lpar1,Slc25a46,Itgam,Lama2,Sox4,Adora2a,Itgb4,Reln
GO:0031638	zymogen activation	7	56	0.0246	Vsir,Lgmn,Prss12,Plat,C1ra,Mmp14,Klkb1	Vsir,Lgmn,Prss12,Plat,C1ra,Mmp14,Klkb1
GO:0048002	antigen processing and presentation of peptide antigen	6	40	0.0246	Slc11a1,Fcgr2b,H2-DMa,Cd74,Unc93b1,H2-Q6	Slc11a1,Fcgr2b,H2-DMa,Cd74,Unc93b1,H2-Q8
GO:0071622	regulation of granulocyte chemotaxis	7	56	0.0246	Lbp,Nckap1l,Cmklr1,Camk1d,Cd74,Bst1,Slit2	Lbp,Nckap1l,Cmklr1,Camk1d,Cd74,Bst1,Slit2
GO:0034123	positive regulation of toll-like receptor signaling pathway	5	26	0.0252	Lbp,Tlr2,Pik3ap1,Tlr9,Cd300lh	Lbp,Tlr2,Pik3ap1,Tlr9,Cd300ld3
GO:0060536	cartilage morphogenesis	5	26	0.0252	Hand2,Snai1,Col12a1,Col14a1,Matn2	Hand2,Snai1,Col12a1,Col14a1,Matn2
GO:0044092	negative regulation of molecular function	46	1126	0.0259	Pdgfb,Serpinf1,Chordc1,Ace,Cd44,Tnfaip3,Sema4d,Ptch1,Dbn1,Gpihbp1,Serping1,Cd55,Hgf,Mug1,Timp4,Pzp,Sfrp1,Nckap1l,Cmklr1,Hey1,Mgat5,Ptprf,Hand2,Gpc3,C4b,Serpina1c,Serpina1a,Tlr9,Myoz1,Sumo1,Arrb1,Camk2a,Adora2a,Ephb2,Cd300a,Apoc1,Mkks,Pi16,Xiap,Dact1,Heg1,Rab9,Gpr35,Slit2,Apoe,Prox1	Pdgfb,Serpinf1,Chordc1,Ace,Cd44,Tnfaip3,Sema4d,Ptch1,Dbn1,Gpihbp1,Serping1,Cd55,Hgf,Mug1,Timp4,Pzp,Sfrp1,Nckap1l,Cmklr1,Hey1,Mgat5,Ptprf,Hand2,Gpc3,C4b,Serpina1c,Serpina1a,Tlr9,Myoz1,Sumo1,Arrb1,Camk2a,Adora2a,Ephb2,Cd300a,Apoc1,Mkks,Pi16,Xiap,Dact1,Heg1,Rab9,Gpr35,Slit2,Apoe,Prox1
GO:0042326	negative regulation of phosphorylation	24	464	0.0262	Chordc1,Actn3,Lrrk1,Tnfaip3,Ube2b,Sema4d,Angpt1,Hgf,Sfrp1,Ptpn13,Fbln1,Ppp1r15b,Socs3,Arrb1,P2rx7,Sirpa,Adora2a,Ephb2,Cd300a,Dact1,Heg1,Slit2,Pid1,Apoe	Chordc1,Actn3,Lrrk1,Tnfaip3,Ube2b,Sema4d,Angpt1,Hgf,Sfrp1,Ptpn13,Fbln1,Ppp1r15b,Socs3,Arrb1,P2rx7,Sirpa,Adora2a,Ephb2,Cd300a,Dact1,Heg1,Slit2,Pid1,Apoe
GO:0071417	cellular response to organonitrogen compound	27	549	0.0263	Col1a1,Cybb,Egfr,Lgmn,Igfbp5,Fcgr2b,Fbn1,Tlr2,Nsg1,Col1a2,Sfrp1,Mmp2,Mmp3,Col16a1,Lrp1,Inhbb,Smpd3,Ptafr,Tlr9,Icam1,Col3a1,Folr2,Camk2a,Sgk1,Pdgfra,Slit2,Ryr1	Col1a1,Cybb,Egfr,Lgmn,Igfbp5,Fcgr2b,Fbn1,Tlr2,Nsg1,Col1a2,Sfrp1,Mmp2,Mmp3,Col16a1,Lrp1,Inhbb,Smpd3,Ptafr,Tlr9,Icam1,Col3a1,Folr2,Camk2a,Sgk1,Pdgfra,Slit2,Ryr1
GO:0010975	regulation of neuron projection development	29	607	0.0264	Serpinf1,Plxna3,Kremen1,Efemp1,Sema4d,Dbn1,Robo1,Olfm1,Lrp4,Hgf,Sfrp1,Dixdc1,Camk1d,Prex1,Ptprf,Lrp1,Plxnb2,Lpar1,Fzd1,Scn1b,Sema3b,Ephb2,Kif1a,Plxna4,Sgk1,Reln,Slit2,Plxna1,Apoe	Serpinf1,Plxna3,Kremen1,Efemp1,Sema4d,Dbn1,Robo1,Olfm1,Lrp4,Hgf,Sfrp1,Dixdc1,Camk1d,Prex1,Ptprf,Lrp1,Plxnb2,Lpar1,Fzd1,Scn1b,Sema3b,Ephb2,Kif1a,Plxna4,Sgk1,Reln,Slit2,Plxna1,Apoe
GO:0003018	vascular process in circulatory system	14	204	0.0268	Pdgfb,Ace,Tbxas1,Egfr,Angpt1,Mmp2,Gpr4,Smpd3,Ptafr,Icam1,Adora2a,Mkks,Slit2,Apoe	Pdgfb,Ace,Tbxas1,Egfr,Angpt1,Mmp2,Gpr4,Smpd3,Ptafr,Icam1,Adora2a,Mkks,Slit2,Apoe
GO:0034329	cell junction assembly	15	228	0.0268	Pdgfb,Lrp4,Lgi2,Plxnb2,Slc25a46,Itga2,Cdh11,Ctnnd2,Nfasc,Ephb2,Itgb4,Epb4.1l3,Nrxn2,Heg1,Reln	Pdgfb,Lrp4,Lgi2,Plxnb2,Slc25a46,Itga2,Cdh11,Ctnnd2,Nfasc,Ephb2,Itgb4,Epb41l3,Nrxn2,Heg1,Reln
GO:0010605	negative regulation of macromolecule metabolic process	91	2646	0.0273	Pdgfb,Serpinf1,Chordc1,Ace,Spi1,Cd44,Lrrk1,Lbp,Cd34,Mapkapk2,Tbx3,Tnfaip3,Vsir,Egfr,Ube2b,Lgmn,Sema4d,Ptch1,Mterfd1,Loxl2,Angpt1,Robo1,Runx1,Serping1,Slc11a1,Igfbp5,Fcgr2b,Olfm1,Tlr2,Hgf,Mug1,Timp4,Pzp,Tyrobp,Plat,Sfrp1,Mlh1,Nckap1l,Cmklr1,Hey1,Mgat5,Spon1,Bace2,Inhbb,Hand2,Cd59a,Ptpn13,Snai1,Zfpm2,Nrip1,Ssc5d,Fbln1,Ppp1r15b,Fzd1,Socs3,Ffar4,Cx3cr1,Gpc3,Gas1,Smpd3,C4b,Serpina1c,Nfatc2,Pirb,Sox7,T…	Pdgfb,Serpinf1,Chordc1,Ace,Spi1,Cd44,Lrrk1,Lbp,Cd34,Mapkapk2,Tbx3,Tnfaip3,Vsir,Egfr,Ube2b,Lgmn,Sema4d,Ptch1,Mterf3,Loxl2,Angpt1,Robo1,Runx1,Serping1,Slc11a1,Igfbp5,Fcgr2b,Olfm1,Tlr2,Hgf,Mug1,Timp4,Pzp,Tyrobp,Plat,Sfrp1,Mlh1,Nckap1l,Cmklr1,Hey1,Mgat5,Spon1,Bace2,Inhbb,Hand2,Cd59a,Ptpn13,Snai1,Zfpm2,Nrip1,Ssc5d,Fbln1,Ppp1r15b,Fzd1,Socs3,Ffar4,Cx3cr1,Gpc3,Gas1,Smpd3,C4b,Serpina1c,Nfatc2,Pirb,Sox7,Tm…
GO:0060021	roof of mouth development	9	95	0.0283	Tbx3,Hand2,Snai1,Fzd1,Tgfbr2,Gas1,Sumo1,Ephb2,Pdgfra	Tbx3,Hand2,Snai1,Fzd1,Tgfbr2,Gas1,Sumo1,Ephb2,Pdgfra
GO:0022407	regulation of cell-cell adhesion	22	412	0.0284	Itgb2,Cd44,C1qtnf1,Tnfaip3,Vsir,Runx1,Sele,Pdpn,Nckap1l,H2-DMa,Tgfbr2,Ptafr,Icam1,Hsp90aa1,Cd74,Sirpa,Sox4,Adora2a,Cd300a,Ephb6,Syk,Selp	Itgb2,Cd44,C1qtnf1,Tnfaip3,Vsir,Runx1,Sele,Pdpn,Nckap1l,H2-DMa,Tgfbr2,Ptafr,Icam1,Hsp90aa1,Cd74,Sirpa,Sox4,Adora2a,Cd300a,Ephb6,Syk,Selp
GO:0002693	positive regulation of cellular extravasation	5	27	0.0285	Sele,Plvap,Ptafr,Icam1,Selp	Sele,Plvap,Ptafr,Icam1,Selp
GO:0035909	aorta morphogenesis	5	27	0.0285	Hey1,Lrp1,Col3a1,Sox4,Prox1	Hey1,Lrp1,Col3a1,Sox4,Prox1
GO:0046578	regulation of Ras protein signal transduction	13	182	0.0285	Robo1,Myoc,Lpar6,Cyth4,Lpar1,Gpr4,Col3a1,Arrb1,Ephb2,Rasa3,Heg1,Gpr35,Apoe	Robo1,Myoc,Lpar6,Cyth4,Lpar1,Gpr4,Col3a1,Arrb1,Ephb2,Rasa3,Heg1,Gpr35,Apoe
GO:0051497	negative regulation of stress fiber assembly	5	27	0.0285	Myoc,Was,Kank3,Tmeff2,Arap1	Myoc,Was,Kank3,Tmeff2,Arap1
GO:1903010	regulation of bone development	5	27	0.0285	Actn3,Fam101b,Fbn1,Tyrobp,Tmem119	Actn3,Fam101b,Fbn1,Tyrobp,Tmem119
GO:0030449	regulation of complement activation	4	15	0.0291	Serping1,Cd55,Cd59a,Cfh	Serping1,Cd55,Cd59a,Cfh
GO:0003205	cardiac chamber development	13	183	0.0296	Tbx3,Robo1,Rbp4,Hey1,Lrp1,Hand2,Zfpm2,Fzd1,Tgfbr2,Sox4,Heg1,Slit2,Prox1	Tbx3,Robo1,Rbp4,Hey1,Lrp1,Hand2,Zfpm2,Fzd1,Tgfbr2,Sox4,Heg1,Slit2,Prox1
GO:0030203	glycosaminoglycan metabolic process	8	77	0.0307	Cd44,Hexb,Angpt1,Hgf,Dse,Egflam,Dcn,Spock2	Cd44,Hexb,Angpt1,Hgf,Dse,Egflam,Dcn,Spock2
GO:0048638	regulation of developmental growth	21	388	0.0308	Plxna3,Actn3,Lgmn,Sema4d,Ptch1,Dbn1,Rbp4,Olfm1,Sfrp1,Lrp1,Zfpm2,Tgfbr2,Myoz1,Sema3b,Mkks,Col14a1,Pi16,Plxna4,Slit2,Apoe,Prox1	Plxna3,Actn3,Lgmn,Sema4d,Ptch1,Dbn1,Rbp4,Olfm1,Sfrp1,Lrp1,Zfpm2,Tgfbr2,Myoz1,Sema3b,Mkks,Col14a1,Pi16,Plxna4,Slit2,Apoe,Prox1
GO:0090087	regulation of peptide transport	31	674	0.031	Cd34,Egfr,Angpt1,Abcg1,Rbp4,Gpr39,Tlr2,Fgr,Nucb2,Sfrp1,Atp13a2,Chchd4,Lrp1,Inhbb,Ffar4,Itgam,Tlr9,Mtcl1,AF251705,Hsp90aa1,Cd74,Arrb1,P2rx7,Sox4,Adora2a,C1qtnf3,Slc12a2,Syk,Lcp1,Apod,Apoe	Cd34,Egfr,Angpt1,Abcg1,Rbp4,Gpr39,Tlr2,Fgr,Nucb2,Sfrp1,Atp13a2,Chchd4,Lrp1,Inhbb,Ffar4,Itgam,Tlr9,Mtcl1,Cd300c2,Hsp90aa1,Cd74,Arrb1,P2rx7,Sox4,Adora2a,C1qtnf3,Slc12a2,Syk,Lcp1,Apod,Apoe
GO:0045162	clustering of voltage-gated sodium channels	3	6	0.0312	Myoc,Gldn,Nfasc	Myoc,Gldn,Nfasc
GO:0072008	glomerular mesangial cell differentiation	3	6	0.0312	Pdgfb,Cd34,Gpr4	Pdgfb,Cd34,Gpr4
GO:0003231	cardiac ventricle development	11	139	0.0313	Tbx3,Robo1,Hey1,Hand2,Zfpm2,Fzd1,Tgfbr2,Sox4,Heg1,Slit2,Prox1	Tbx3,Robo1,Hey1,Hand2,Zfpm2,Fzd1,Tgfbr2,Sox4,Heg1,Slit2,Prox1
GO:0045582	positive regulation of T cell differentiation	9	97	0.0315	Vsir,Runx1,Nckap1l,H2-DMa,Tgfbr2,Hsp90aa1,Cd74,Sox4,Syk	Vsir,Runx1,Nckap1l,H2-DMa,Tgfbr2,Hsp90aa1,Cd74,Sox4,Syk
GO:0051480	regulation of cytosolic calcium ion concentration	20	362	0.0315	C1qtnf1,Gpr39,Cmklr1,Lpar6,Lrp1,Plcl2,Ackr2,Lpar1,Gpr4,Ffar4,Adcyap1r1,Cx3cr1,Smpd3,P2rx7,Cxcl9,Rasa3,Ptgir,Gpr35,Pdgfra,Ryr1	C1qtnf1,Gpr39,Cmklr1,Lpar6,Lrp1,Plcl2,Ackr2,Lpar1,Gpr4,Ffar4,Adcyap1r1,Cx3cr1,Smpd3,P2rx7,Cxcl9,Rasa3,Ptgir,Gpr35,Pdgfra,Ryr1
GO:0002244	hematopoietic progenitor cell differentiation	10	118	0.032	Spi1,Runx1,Csf1r,Sfrp1,Dact2,Pld4,Smpd3,Sirpa,Sox4,Pdgfra	Spi1,Runx1,Csf1r,Sfrp1,Dact2,Pld4,Smpd3,Sirpa,Sox4,Pdgfra
GO:0007423	sensory organ development	29	617	0.032	Pdgfb,Serpinf1,Aldh1a3,Celsr1,Mapkapk2,Rab11fip4,Egfr,Efemp1,Rbp4,Fbn1,Angptl7,H2-DMa,Hey1,C1qb,Inhbb,Hand2,Cc2d2a,Tmem132e,Tgfbr2,Gas1,Col8a2,Mfap2,Ephb2,Cfh,C1qtnf5,Cdon,Pdgfra,Tifab,Prox1	Pdgfb,Serpinf1,Aldh1a3,Celsr1,Mapkapk2,Rab11fip4,Egfr,Efemp1,Rbp4,Fbn1,Angptl7,H2-DMa,Hey1,C1qb,Inhbb,Hand2,Cc2d2a,Tmem132e,Tgfbr2,Gas1,Col8a2,Mfap2,Ephb2,Cfh,C1qtnf5,Cdon,Pdgfra,Tifab,Prox1
GO:0060537	muscle tissue development	19	336	0.032	Cacybp,Tbx3,Ptch1,Angpt1,Rbp4,Hey1,Hand2,Zfpm2,Nrap,Col3a1,Myoz1,Dcn,Hivep3,Col14a1,Cdon,Heg1,Pdgfra,Prox1,Ryr1	Cacybp,Tbx3,Ptch1,Angpt1,Rbp4,Hey1,Hand2,Zfpm2,Nrap,Col3a1,Myoz1,Dcn,Hivep3,Col14a1,Cdon,Heg1,Pdgfra,Prox1,Ryr1
GO:0003151	outflow tract morphogenesis	8	78	0.0323	Tbx3,Robo1,Hey1,Hand2,Zfpm2,Fzd1,Tgfbr2,Ryr1	Tbx3,Robo1,Hey1,Hand2,Zfpm2,Fzd1,Tgfbr2,Ryr1
GO:0060191	regulation of lipase activity	8	78	0.0323	Gpihbp1,Sele,Lrp1,Lpar1,Adcyap1r1,Ptafr,Apoc1,Pdgfra	Gpihbp1,Sele,Lrp1,Lpar1,Adcyap1r1,Ptafr,Apoc1,Pdgfra
GO:0031346	positive regulation of cell projection organization	24	474	0.0327	Serpinf1,Plxna3,Efemp1,Sema4d,Dbn1,Robo1,Hgf,Dixdc1,Camk1d,Ptprf,Lrp1,Plxnb2,Lpar1,Itga2,Fzd1,Hsp90aa1,Scn1b,P2rx7,Arap1,Plxna4,Sgk1,Reln,Plxna1,Apoe	Serpinf1,Plxna3,Efemp1,Sema4d,Dbn1,Robo1,Hgf,Dixdc1,Camk1d,Ptprf,Lrp1,Plxnb2,Lpar1,Itga2,Fzd1,Hsp90aa1,Scn1b,P2rx7,Arap1,Plxna4,Sgk1,Reln,Plxna1,Apoe
GO:0099068	postsynapse assembly	4	16	0.0345	Lrp4,Ephb2,Nrxn2,Reln	Lrp4,Ephb2,Nrxn2,Reln
GO:2000095	regulation of Wnt signaling pathway, planar cell polarity pathway	4	16	0.0345	Sfrp1,Plekha4,Gpc3,Dact1	Sfrp1,Plekha4,Gpc3,Dact1
GO:0043406	positive regulation of MAP kinase activity	15	236	0.035	Pdgfb,Egfr,Fgf18,Pik3r5,Robo1,Igfbp6,Gpr39,Hgf,Lpar1,Tlr9,Cd74,Arrb1,P2rx7,Syk,Shc2	Pdgfb,Egfr,Fgf18,Pik3r5,Robo1,Igfbp6,Gpr39,Hgf,Lpar1,Tlr9,Cd74,Arrb1,P2rx7,Syk,Shc2
GO:0032760	positive regulation of tumor necrosis factor production	9	99	0.0351	Cybb,Lbp,Mapkapk2,Tlr2,Tyrobp,Ptafr,Tlr9,Clec7a,Syk	Cybb,Lbp,Mapkapk2,Tlr2,Tyrobp,Ptafr,Tlr9,Clec7a,Syk
GO:1903510	mucopolysaccharide metabolic process	7	61	0.0357	Cd44,Angpt1,Hgf,Dse,Egflam,Dcn,Spock2	Cd44,Angpt1,Hgf,Dse,Egflam,Dcn,Spock2
GO:0010863	positive regulation of phospholipase C activity	5	29	0.0358	Sele,Lpar1,Adcyap1r1,Ptafr,Pdgfra	Sele,Lpar1,Adcyap1r1,Ptafr,Pdgfra
GO:0060562	epithelial tube morphogenesis	20	367	0.0358	Cd44,Celsr1,Tbx3,Ptch1,Angpt1,Robo1,Sfrp1,Hey1,Gdf7,Hand2,Cc2d2a,Plxnb2,Fzd1,Tgfbr2,Gpc3,Mmp14,Fmn1,Sox4,Slc12a2,Slit2	Cd44,Celsr1,Tbx3,Ptch1,Angpt1,Robo1,Sfrp1,Hey1,Gdf7,Hand2,Cc2d2a,Plxnb2,Fzd1,Tgfbr2,Gpc3,Mmp14,Fmn1,Sox4,Slc12a2,Slit2
GO:0042110	T cell activation	16	262	0.0359	Itgb2,Cd44,Slc11a1,Was,H2-DMa,Prex1,Itgam,Ly9,Icam1,Cd74,P2rx7,Sox4,Ephb6,Syk,Lcp1,Wdfy4	Itgb2,Cd44,Slc11a1,Was,H2-DMa,Prex1,Itgam,Ly9,Icam1,Cd74,P2rx7,Sox4,Ephb6,Syk,Lcp1,Wdfy4
GO:0001649	osteoblast differentiation	9	100	0.0372	Col1a1,Igfbp5,Myoc,Sfrp1,Hey1,Snai1,Fzd1,Tmem119,Gdf10	Col1a1,Igfbp5,Myoc,Sfrp1,Hey1,Snai1,Fzd1,Tmem119,Gdf10
GO:0046887	positive regulation of hormone secretion	12	166	0.0379	C1qtnf1,Egfr,Runx1,Rbp4,Gpr39,Nucb2,Lrp1,Inhbb,Ffar4,Arrb1,Sox4,C1qtnf3	C1qtnf1,Egfr,Runx1,Rbp4,Gpr39,Nucb2,Lrp1,Inhbb,Ffar4,Arrb1,Sox4,C1qtnf3
GO:0048660	regulation of smooth muscle cell proliferation	12	166	0.0379	Pdgfb,Tnfaip3,Egfr,Igfbp5,Il6ra,Mmp2,Itga2,Tgfbr2,Smpd3,Ptafr,Apod,Ptgir	Pdgfb,Tnfaip3,Egfr,Igfbp5,Il6ra,Mmp2,Itga2,Tgfbr2,Smpd3,Ptafr,Apod,Ptgir
GO:0002888	positive regulation of myeloid leukocyte mediated immunity	6	45	0.0389	Itgb2,Fgr,Tyrobp,Itgam,Ptafr,Syk	Itgb2,Fgr,Tyrobp,Itgam,Ptafr,Syk
GO:0007416	synapse assembly	8	81	0.0392	Pdgfb,Lrp4,Lgi2,Plxnb2,Slc25a46,Ephb2,Nrxn2,Reln	Pdgfb,Lrp4,Lgi2,Plxnb2,Slc25a46,Ephb2,Nrxn2,Reln
GO:0031100	animal organ regeneration	8	81	0.0392	Ace,Egfr,Ptch1,Hgf,Nnmt,Tgfbr2,Sulf2,Lcp1	Ace,Egfr,Ptch1,Hgf,Nnmt,Tgfbr2,Sulf2,Lcp1
GO:0034341	response to interferon-gamma	10	122	0.0392	Cxcl16,Slc11a1,Mrc1,Gsn,Tlr2,Was,Rab7b,Sirpa,Capg,Ccl21c	Cxcl16,Slc11a1,Mrc1,Gsn,Tlr2,Was,Rab7b,Sirpa,Capg,Ccl21c
GO:0001941	postsynaptic membrane organization	5	30	0.0403	Lrp4,Ephb2,Nrxn2,Reln,Apoe	Lrp4,Ephb2,Nrxn2,Reln,Apoe
GO:0030574	collagen catabolic process	5	30	0.0403	Ctsk,Mmp2,Mmp3,Adamts2,Mmp14	Ctsk,Mmp2,Mmp3,Adamts2,Mmp14
GO:0071276	cellular response to cadmium ion	5	30	0.0403	Cybb,Ncf1,Egfr,Gsn,Sumo1	Cybb,Ncf1,Egfr,Gsn,Sumo1
GO:0002281	macrophage activation involved in immune response	4	17	0.0404	Lbp,Tyrobp,Cx3cr1,Syk	Lbp,Tyrobp,Cx3cr1,Syk
GO:0036303	lymph vessel morphogenesis	4	17	0.0404	Pdpn,Svep1,Ccbe1,Prox1	Pdpn,Svep1,Ccbe1,Prox1
GO:0050855	regulation of B cell receptor signaling pathway	4	17	0.0404	Fcgr2b,Plcl2,Cd300a,Nfam1	Fcgr2b,Plcl2,Cd300a,Nfam1
GO:0051896	regulation of protein kinase B signaling	12	168	0.0408	C1qtnf1,Egfr,Pik3r5,Angpt1,Igfbp5,Myoc,F3,Mmp3,Hpse,Cx3cr1,Hsp90aa1,C1qtnf3	C1qtnf1,Egfr,Pik3r5,Angpt1,Igfbp5,Myoc,F3,Mmp3,Hpse,Cx3cr1,Hsp90aa1,C1qtnf3
GO:0002238	response to molecule of fungal origin	3	7	0.041	Tlr2,Clec7a,Syk	Tlr2,Clec7a,Syk
GO:0019800	peptide cross-linking via chondroitin 4-sulfate glycosaminoglycan	3	7	0.041	Egflam,Dcn,Spock2	Egflam,Dcn,Spock2
GO:0021800	cerebral cortex tangential migration	3	7	0.041	Robo1,Reln,Slit2	Robo1,Reln,Slit2
GO:0034162	toll-like receptor 9 signaling pathway	3	7	0.041	Pik3ap1,Tlr9,Unc93b1	Pik3ap1,Tlr9,Unc93b1
GO:0035425	autocrine signaling	3	7	0.041	Fzd1,Cx3cr1,Cd68	Fzd1,Cx3cr1,Cd68
GO:0050859	negative regulation of B cell receptor signaling pathway	3	7	0.041	Fcgr2b,Plcl2,Cd300a	Fcgr2b,Plcl2,Cd300a
GO:0051223	regulation of protein transport	29	630	0.041	Cd34,Egfr,Angpt1,Abcg1,Rbp4,Gpr39,Tlr2,Fgr,Sfrp1,Atp13a2,Chchd4,Lrp1,Inhbb,Ffar4,Itgam,Tlr9,Mtcl1,AF251705,Hsp90aa1,Arrb1,P2rx7,Sox4,Adora2a,C1qtnf3,Slc12a2,Syk,Lcp1,Apod,Apoe	Cd34,Egfr,Angpt1,Abcg1,Rbp4,Gpr39,Tlr2,Fgr,Sfrp1,Atp13a2,Chchd4,Lrp1,Inhbb,Ffar4,Itgam,Tlr9,Mtcl1,Cd300c2,Hsp90aa1,Arrb1,P2rx7,Sox4,Adora2a,C1qtnf3,Slc12a2,Syk,Lcp1,Apod,Apoe
GO:0060059	embryonic retina morphogenesis in camera-type eye	3	7	0.041	Rbp4,Cdon,Prox1	Rbp4,Cdon,Prox1
GO:0060763	mammary duct terminal end bud growth	3	7	0.041	Robo1,Slc12a2,Slit2	Robo1,Slc12a2,Slit2
GO:0072239	metanephric glomerulus vasculature development	3	7	0.041	Pdgfb,Cd34,Pdgfra	Pdgfb,Cd34,Pdgfra
GO:0097734	extracellular exosome biogenesis	3	7	0.041	Cd34,Atp13a2,Steap3	Cd34,Atp13a2,Steap3
GO:1904645	response to amyloid-beta	6	46	0.0415	Lgmn,Fcgr2b,Mmp2,Lrp1,Icam1,Dnm1	Lgmn,Fcgr2b,Mmp2,Lrp1,Icam1,Dnm1
GO:1903708	positive regulation of hemopoiesis	14	217	0.0417	Vsir,Runx1,Csf1r,Tyrobp,Nckap1l,H2-DMa,Tgfbr2,Rab7b,Itgam,Mmp14,Hsp90aa1,Cd74,Sox4,Syk	Vsir,Runx1,Csf1r,Tyrobp,Nckap1l,H2-DMa,Tgfbr2,Rab7b,Itgam,Mmp14,Hsp90aa1,Cd74,Sox4,Syk
GO:0006457	protein folding	11	146	0.0418	Chordc1,Ahsa2,Ahsa1,H2-DMa,Chchd4,Ptges3,Hspe1,Hspa4l,Hsp90aa1,Cd74,Mkks	Chordc1,Ahsa2,Ahsa1,H2-DMa,Chchd4,Ptges3,Hspe1,Hspa4l,Hsp90aa1,Cd74,Mkks
GO:0021543	pallium development	13	193	0.0422	Plxna3,Egfr,Pex13,Robo1,Dixdc1,Cx3cr1,Col3a1,Mkks,Cdon,Reln,Slit2,Prox1,Tmem108	Plxna3,Egfr,Pex13,Robo1,Dixdc1,Cx3cr1,Col3a1,Mkks,Cdon,Reln,Slit2,Prox1,Tmem108
GO:0003012	muscle system process	15	243	0.0432	Actn3,Stac2,Tbx3,Myoc,Gsn,Atp2a1,Smpd3,Myoz1,Hsp90aa1,Scn1b,Sulf2,Mkks,Mybpc2,Tifab,Ryr1	Actn3,Stac2,Tbx3,Myoc,Gsn,Atp2a1,Smpd3,Myoz1,Hsp90aa1,Scn1b,Sulf2,Mkks,Mybpc2,Tifab,Ryr1
GO:0071902	positive regulation of protein serine/threonine kinase activity	18	321	0.0432	Pdgfb,Egfr,Fgf18,Pik3r5,Robo1,Igfbp6,Csf1r,Gpr39,Hgf,Lpar1,Tcim,Tlr9,Cd74,Arrb1,P2rx7,Syk,Shc2,Prox1	Pdgfb,Egfr,Fgf18,Pik3r5,Robo1,Igfbp6,Csf1r,Gpr39,Hgf,Lpar1,1810011O10Rik,Tlr9,Cd74,Arrb1,P2rx7,Syk,Shc2,Prox1
GO:0048592	eye morphogenesis	12	170	0.0435	Pdgfb,Aldh1a3,Efemp1,Rbp4,Fbn1,Gas1,Col8a2,Mfap2,Ephb2,Cfh,Cdon,Prox1	Pdgfb,Aldh1a3,Efemp1,Rbp4,Fbn1,Gas1,Col8a2,Mfap2,Ephb2,Cfh,Cdon,Prox1
GO:0002700	regulation of production of molecular mediator of immune response	11	147	0.0436	Tnfaip3,Vsir,Angpt1,Rbp4,Fcgr2b,Tlr2,Tnfrsf1b,Mlh1,Tlr9,Cd74,Clec7a	Tnfaip3,Vsir,Angpt1,Rbp4,Fcgr2b,Tlr2,Tnfrsf1b,Mlh1,Tlr9,Cd74,Clec7a
GO:0071354	cellular response to interleukin-6	5	31	0.0438	Spi1,Entpd2,Il6ra,Selp,Pid1	Spi1,Entpd2,Il6ra,Selp,Pid1
GO:0071402	cellular response to lipoprotein particle stimulus	5	31	0.0438	Itgb2,Abcg1,Smpd3,Cd68,Syk	Itgb2,Abcg1,Smpd3,Cd68,Syk
GO:0006508	proteolysis	44	1101	0.0441	Folh1,Ace,Ctsk,Scrn1,Tnfaip3,Vsir,Ube2b,Lgmn,Ptch1,Sdf2l1,Adamts5,Cfb,C2,Cpxm1,Prss12,F3,Hgf,Pcolce,Ctsc,Cpxm2,Plat,Sfrp1,Mmp2,Mmp3,Cpz,Adamts2,Bace2,Capn5,Adamts12,C1ra,Xpnpep2,Htra3,Mmp14,Masp1,Adamtsl2,Arrb1,P2rx7,Adamtsl1,Anpep,Klkb1,Ece2,Reln,C1s1,Naalad2	Folh1,Ace,Ctsk,Scrn1,Tnfaip3,Vsir,Ube2b,Lgmn,Ptch1,Sdf2l1,Adamts5,Cfb,C2,Cpxm1,Prss12,F3,Hgf,Pcolce,Ctsc,Cpxm2,Plat,Sfrp1,Mmp2,Mmp3,Cpz,Adamts2,Bace2,Capn5,Adamts12,C1ra,Xpnpep2,Htra3,Mmp14,Masp1,Adamtsl2,Arrb1,P2rx7,Adamtsl1,Anpep,Klkb1,Ece2,Reln,C1s1,Naalad2
GO:0048880	sensory system development	21	404	0.0445	Pdgfb,Serpinf1,Aldh1a3,Rab11fip4,Egfr,Efemp1,Rbp4,Fbn1,Angptl7,Inhbb,Cc2d2a,Tmem132e,Tgfbr2,Gas1,Col8a2,Mfap2,Ephb2,Cfh,Cdon,Pdgfra,Prox1	Pdgfb,Serpinf1,Aldh1a3,Rab11fip4,Egfr,Efemp1,Rbp4,Fbn1,Angptl7,Inhbb,Cc2d2a,Tmem132e,Tgfbr2,Gas1,Col8a2,Mfap2,Ephb2,Cfh,Cdon,Pdgfra,Prox1
GO:0010718	positive regulation of epithelial to mesenchymal transition	6	47	0.045	Col1a1,Loxl2,Olfm1,Pdpn,Snai1,Tgfbr2	Col1a1,Loxl2,Olfm1,Pdpn,Snai1,Tgfbr2
GO:0060351	cartilage development involved in endochondral bone morphogenesis	6	47	0.045	Col1a1,Tgfbr2,Smpd3,Col12a1,Col14a1,Matn2	Col1a1,Tgfbr2,Smpd3,Col12a1,Col14a1,Matn2
GO:0097006	regulation of plasma lipoprotein particle levels	6	47	0.045	Dgat1,Abcg1,Pltp,Lipg,Apoc1,Apoe	Dgat1,Abcg1,Pltp,Lipg,Apoc1,Apoe
GO:2001028	positive regulation of endothelial cell chemotaxis	4	18	0.0461	Pdgfb,Fgf18,Lgmn,Smoc2	Pdgfb,Fgf18,Lgmn,Smoc2
GO:0002886	regulation of myeloid leukocyte mediated immunity	7	65	0.0462	Itgb2,Fgr,Tyrobp,Itgam,Ptafr,Cd300a,Syk	Itgb2,Fgr,Tyrobp,Itgam,Ptafr,Cd300a,Syk
GO:0002819	regulation of adaptive immune response	12	172	0.0467	Cd44,Tnfaip3,Vsir,Slc11a1,Cd55,Fcgr2b,Tnfrsf1b,Was,Mlh1,H2-DMa,Cd74,P2rx7	Cd44,Tnfaip3,Vsir,Slc11a1,Cd55,Fcgr2b,Tnfrsf1b,Was,Mlh1,H2-DMa,Cd74,P2rx7
GO:0031400	negative regulation of protein modification process	28	608	0.0467	Chordc1,Spi1,Lrrk1,Tnfaip3,Ube2b,Sema4d,Angpt1,Hgf,Sfrp1,Nckap1l,Mgat5,Ptpn13,Fbln1,Ppp1r15b,Socs3,Myoz1,Arrb1,P2rx7,Sirpa,Sox4,Adora2a,Ephb2,Cd300a,Dact1,Heg1,Slit2,Pid1,Apoe	Chordc1,Spi1,Lrrk1,Tnfaip3,Ube2b,Sema4d,Angpt1,Hgf,Sfrp1,Nckap1l,Mgat5,Ptpn13,Fbln1,Ppp1r15b,Socs3,Myoz1,Arrb1,P2rx7,Sirpa,Sox4,Adora2a,Ephb2,Cd300a,Dact1,Heg1,Slit2,Pid1,Apoe
GO:0050804	modulation of chemical synaptic transmission	25	521	0.0478	Egfr,Lgmn,Dbn1,Gria4,Fcgr2b,Nsg1,Tyrobp,Plat,Sorcs2,Plcl2,S1pr2,Cx3cr1,Cdh11,Pirb,Ctnnd2,Dnm1,Lama2,Slc4a10,Camk2a,Adora2a,Ephb2,Slc12a2,Reln,Apoe,Tmem108	Egfr,Lgmn,Dbn1,Gria4,Fcgr2b,Nsg1,Tyrobp,Plat,Sorcs2,Plcl2,S1pr2,Cx3cr1,Cdh11,Pirb,Ctnnd2,Dnm1,Lama2,Slc4a10,Camk2a,Adora2a,Ephb2,Slc12a2,Reln,Apoe,Tmem108
GO:0051222	positive regulation of protein transport	19	352	0.0479	Cd34,Egfr,Abcg1,Rbp4,Gpr39,Tlr2,Fgr,Atp13a2,Lrp1,Itgam,Mtcl1,AF251705,Hsp90aa1,Arrb1,P2rx7,Sox4,Adora2a,C1qtnf3,Syk	Cd34,Egfr,Abcg1,Rbp4,Gpr39,Tlr2,Fgr,Atp13a2,Lrp1,Itgam,Mtcl1,Cd300c2,Hsp90aa1,Arrb1,P2rx7,Sox4,Adora2a,C1qtnf3,Syk
GO:0021987	cerebral cortex development	10	127	0.0482	Egfr,Pex13,Robo1,Dixdc1,Cx3cr1,Col3a1,Mkks,Cdon,Reln,Slit2	Egfr,Pex13,Robo1,Dixdc1,Cx3cr1,Col3a1,Mkks,Cdon,Reln,Slit2
GO:0001958	endochondral ossification	5	32	0.0485	Col1a1,Fgf18,Smpd3,Tmem119,Mmp14	Col1a1,Fgf18,Smpd3,Tmem119,Mmp14
GO:0018193	peptidyl-amino acid modification	35	823	0.0485	Pdgfb,Folh1,Spi1,Naa20,Hck,Mapkapk2,Egfr,Jade2,Efemp1,Loxl2,Csf1r,Padi4,Fgr,Camk1d,Mgat5,Qpct,Atp13a2,Chchd4,Naa30,Dclk1,Egflam,Tgfbr2,Naa50,Sumo1,Camk2a,Dcn,Ephb2,Dclk3,Ephb6,Spock2,Syk,Sgk1,Reln,Loxl4,Pdgfra	Pdgfb,Folh1,Spi1,Naa20,Hck,Mapkapk2,Egfr,Jade2,Efemp1,Loxl2,Csf1r,Padi4,Fgr,Camk1d,Mgat5,Qpct,Atp13a2,Chchd4,Naa30,Dclk1,Egflam,Tgfbr2,Naa50,Sumo1,Camk2a,Dcn,Ephb2,Dclk3,Ephb6,Spock2,Syk,Sgk1,Reln,Loxl4,Pdgfra
GO:0030029	actin filament-based process	26	551	0.0485	Pdgfb,Fam101b,Dbn1,Sele,Gsn,Pdpn,Tyrobp,Was,Sfrp1,Nckap1l,Thsd7a,S1pr2,Nrap,Myo1f,Myoz1,Arrb1,Scn1b,Sirpa,Fmn1,Gas7,Epb4.1l3,Tmsb10,Capg,Lcp1,Pdgfra,Prox1	Pdgfb,Fam101b,Dbn1,Sele,Gsn,Pdpn,Tyrobp,Was,Sfrp1,Nckap1l,Thsd7a,S1pr2,Nrap,Myo1f,Myoz1,Arrb1,Scn1b,Sirpa,Fmn1,Gas7,Epb41l3,Tmsb10,Capg,Lcp1,Pdgfra,Prox1
GO:0043302	positive regulation of leukocyte degranulation	5	32	0.0485	Itgb2,Fgr,Itgam,Ptafr,Syk	Itgb2,Fgr,Itgam,Ptafr,Syk
GO:0048732	gland development	24	493	0.0485	Pdgfb,Cd44,Aldh1a3,Tbx3,Egfr,Ptch1,Robo1,Runx1,Igfbp5,Hgf,Sfrp1,Mmp2,Gdf7,Hand2,Igsf3,Itga2,Tgfbr2,Sulf2,Vwf,Slc12a2,Pdgfra,Slit2,Plxna1,Prox1	Pdgfb,Cd44,Aldh1a3,Tbx3,Egfr,Ptch1,Robo1,Runx1,Igfbp5,Hgf,Sfrp1,Mmp2,Gdf7,Hand2,Igsf3,Itga2,Tgfbr2,Sulf2,Vwf,Slc12a2,Pdgfra,Slit2,Plxna1,Prox1
GO:0061061	muscle structure development	24	493	0.0485	Pdgfb,Cacybp,Tbx3,Angpt1,Chkb,Igfbp5,Hey1,Hand2,Zfpm2,Fzd1,Nrap,Nfatc2,Col3a1,Myoz1,Ptgfrn,Dcn,Hivep3,Cfh,Pld3,Cdon,Heg1,Pdgfra,Prox1,Ryr1	Pdgfb,Cacybp,Tbx3,Angpt1,Chkb,Igfbp5,Hey1,Hand2,Zfpm2,Fzd1,Nrap,Nfatc2,Col3a1,Myoz1,Ptgfrn,Dcn,Hivep3,Cfh,Pld3,Cdon,Heg1,Pdgfra,Prox1,Ryr1
GO:1901889	negative regulation of cell junction assembly	5	32	0.0485	Ace,Tlr2,Lrp1,Mmp14,Apod	Ace,Tlr2,Lrp1,Mmp14,Apod
GO:0006029	proteoglycan metabolic process	7	66	0.0488	Dse,Hpse,Egflam,Adamts12,Dcn,Sulf2,Spock2	Dse,Hpse,Egflam,Adamts12,Dcn,Sulf2,Spock2
GO:0007186	G protein-coupled receptor signaling pathway	35	824	0.0488	Celsr1,Pik3r5,Gpr39,Entpd2,Gng11,Cmklr1,Prex1,Lpar6,Lrp1,Plcl2,Ackr2,Lpar1,S1pr2,Fzd1,Gpr133,Gpr4,Ffar4,Adcyap1r1,Cx3cr1,Ptafr,Atrnl1,Emr1,Lpar5,Arrb1,Camk2a,Adora2a,Gpr153,Cxcl9,Slc12a2,Syk,Adcy3,Ptgir,Gpr35,Apoe,Ccl21c	Celsr1,Pik3r5,Gpr39,Entpd2,Gng11,Cmklr1,Prex1,Lpar6,Lrp1,Plcl2,Ackr2,Lpar1,S1pr2,Fzd1,Adgrd1,Gpr4,Ffar4,Adcyap1r1,Cx3cr1,Ptafr,Atrnl1,Adgre1,Lpar5,Arrb1,Camk2a,Adora2a,Gpr153,Cxcl9,Slc12a2,Syk,Adcy3,Ptgir,Gpr35,Apoe,Ccl21c
GO:1990138	neuron projection extension	7	66	0.0488	Plxna3,Jade2,Dclk1,Hsp90aa1,Slit2,Plxna1,Tmem108	Plxna3,Jade2,Dclk1,Hsp90aa1,Slit2,Plxna1,Tmem108
GO:0099173	postsynapse organization	9	106	0.049	Lgmn,Dbn1,Lrp4,Ctnnd2,Ephb2,Nrxn2,Reln,Apoe,Tmem108	Lgmn,Dbn1,Lrp4,Ctnnd2,Ephb2,Nrxn2,Reln,Apoe,Tmem108
