# Supplementary material for: reString: an open-source Python software to perform automatic functional enrichment retrieval, results aggregation and data visualization
Source: Sci Rep. 2021 Dec 6;11:23458. doi: 10.1038/s41598-021-02528-0 (PMC8648753; doi:10.1038/s41598-021-02528-0)
Supplement: Supplementary file 1 — Supplementary Information 1. [file 41598_2021_2528_MOESM1_ESM.zip › Supplemental DataSets/up_down_together/treatment_t0_green_VS_treatment_t0_red_FC/ALL_enrichment.KEGG.tsv]

#term ID	term description	observed gene count	background gene count	false discovery rate	matching proteins in your network (IDs)	matching proteins in your network (labels)
mmu04610	Complement and coagulation cascades	20	92	1.19e-09	Itgb2,Serping1,Cfb,C2,Cd55,F3,Plat,C1qc,C1qb,Cd59a,C1ra,Itgam,C4b,Serpina1c,Serpina1a,Masp1,Cfh,Vwf,Klkb1,C1s1	Itgb2,Serping1,Cfb,C2,Cd55,F3,Plat,C1qc,C1qb,Cd59a,C1ra,Itgam,C4b,Serpina1c,Serpina1a,Masp1,Cfh,Vwf,Klkb1,C1s1
mmu04151	PI3K-Akt signaling pathway	31	355	1.33e-06	Pdgfb,Col1a1,Egfr,Fgf18,Pik3r5,Angpt1,Csf1r,Il6ra,Tlr2,Hgf,Col1a2,Gng11,Itga11,Lpar6,Lpar1,Pik3ap1,Itga2,Col4a4,Lpar5,Lama2,Hsp90aa1,Col6a6,Pik3cd,Csf3r,Itgb4,Vwf,Syk,Sgk1,Reln,Pdgfra,Col6a5	Pdgfb,Col1a1,Egfr,Fgf18,Pik3r5,Angpt1,Csf1r,Il6ra,Tlr2,Hgf,Col1a2,Gng11,Itga11,Lpar6,Lpar1,Pik3ap1,Itga2,Col4a4,Lpar5,Lama2,Hsp90aa1,Col6a6,Pik3cd,Csf3r,Itgb4,Vwf,Syk,Sgk1,Reln,Pdgfra,Col6a5
mmu05150	Staphylococcus aureus infection	15	108	4.36e-05	Itgb2,Cfb,C2,C1qc,H2-DMa,C1qb,C1ra,Itgam,C4b,Ptafr,Icam1,Masp1,Cfh,Selp,C1s1	Itgb2,Cfb,C2,C1qc,H2-DMa,C1qb,C1ra,Itgam,C4b,Ptafr,Icam1,Masp1,Cfh,Selp,C1s1
mmu04360	Axon guidance	17	176	0.00054	Plxna3,Ntn4,Sema4d,Ptch1,Boc,Robo1,Gdf7,Plxnb2,Nfatc2,Sema3b,Camk2a,Pik3cd,Ephb2,Ephb6,Plxna4,Slit2,Plxna1	Plxna3,Ntn4,Sema4d,Ptch1,Boc,Robo1,Gdf7,Plxnb2,Nfatc2,Sema3b,Camk2a,Pik3cd,Ephb2,Ephb6,Plxna4,Slit2,Plxna1
mmu04510	Focal adhesion	18	196	0.00054	Pdgfb,Col1a1,Egfr,Hgf,Col1a2,Itga11,Itga2,Col4a4,Lama2,Col6a6,Pik3cd,Itgb4,Vwf,Xiap,Reln,Pdgfra,Shc2,Col6a5	Pdgfb,Col1a1,Egfr,Hgf,Col1a2,Itga11,Itga2,Col4a4,Lama2,Col6a6,Pik3cd,Itgb4,Vwf,Xiap,Reln,Pdgfra,Shc2,Col6a5
mmu04512	ECM-receptor interaction	12	87	0.00054	Col1a1,Cd44,Col1a2,Itga11,Itga2,Col4a4,Lama2,Col6a6,Itgb4,Vwf,Reln,Col6a5	Col1a1,Cd44,Col1a2,Itga11,Itga2,Col4a4,Lama2,Col6a6,Itgb4,Vwf,Reln,Col6a5
mmu04640	Hematopoietic cell lineage	12	91	0.00054	Cd33,Cd44,Cd34,Csf1r,Cd55,Il6ra,H2-DMa,Cd59a,Itga2,Itgam,Csf3r,Anpep	Cd33,Cd44,Cd34,Csf1r,Cd55,Il6ra,H2-DMa,Cd59a,Itga2,Itgam,Csf3r,Anpep
mmu04514	Cell adhesion molecules	15	155	0.00096	Itgb2,Cd34,Vsir,Sele,Siglec1,H2-DMa,Ptprf,Itgam,Icam1,Nfasc,Cadm3,Nrxn2,Selp,Glg1,H2-Q6	Itgb2,Cd34,Vsir,Sele,Siglec1,H2-DMa,Ptprf,Itgam,Icam1,Nfasc,Cadm3,Nrxn2,Selp,Glg1,H2-Q8
mmu05200	Pathways in cancer	31	528	0.00096	Pdgfb,Spi1,Egfr,Fgf18,Ptch1,Runx1,Csf1r,Wnt2b,Il6ra,Hgf,Gng11,Mmp2,Mlh1,Hey1,Lpar6,Lpar1,Itga2,Fzd1,Tgfbr2,Arnt2,Col4a4,Lpar5,Lama2,Hsp90aa1,Csf2rb2,Camk2a,Pik3cd,Csf3r,Xiap,Adcy3,Pdgfra	Pdgfb,Spi1,Egfr,Fgf18,Ptch1,Runx1,Csf1r,Wnt2b,Il6ra,Hgf,Gng11,Mmp2,Mlh1,Hey1,Lpar6,Lpar1,Itga2,Fzd1,Tgfbr2,Arnt2,Col4a4,Lpar5,Lama2,Hsp90aa1,Csf2rb2,Camk2a,Pik3cd,Csf3r,Xiap,Adcy3,Pdgfra
mmu04974	Protein digestion and absorption	12	108	0.0015	Col1a1,Col1a2,Col16a1,Col8a2,Col12a1,Xpnpep2,Col4a4,Col3a1,Col6a6,Slc1a5,Col14a1,Col6a5	Col1a1,Col1a2,Col16a1,Col8a2,Col12a1,Xpnpep2,Col4a4,Col3a1,Col6a6,Slc1a5,Col14a1,Col6a5
mmu05205	Proteoglycans in cancer	16	199	0.003	Col1a1,Cd44,Egfr,Ptch1,Wnt2b,Tlr2,Hgf,Col1a2,Mmp2,Hpse,Itga2,Fzd1,Gpc3,Camk2a,Dcn,Pik3cd	Col1a1,Cd44,Egfr,Ptch1,Wnt2b,Tlr2,Hgf,Col1a2,Mmp2,Hpse,Itga2,Fzd1,Gpc3,Camk2a,Dcn,Pik3cd
mmu04933	AGE-RAGE signaling pathway in diabetic complications	11	101	0.0032	Col1a1,Cybb,Sele,F3,Col1a2,Mmp2,Tgfbr2,Icam1,Col4a4,Col3a1,Pik3cd	Col1a1,Cybb,Sele,F3,Col1a2,Mmp2,Tgfbr2,Icam1,Col4a4,Col3a1,Pik3cd
mmu04380	Osteoclast differentiation	12	121	0.0033	Spi1,Ctsk,Ncf1,Csf1r,Tyrobp,Socs3,Tgfbr2,Nfatc2,Pirb,Sirpa,Pik3cd,Syk	Spi1,Ctsk,Ncf1,Csf1r,Tyrobp,Socs3,Tgfbr2,Nfatc2,Pirb,Sirpa,Pik3cd,Syk
mmu04062	Chemokine signaling pathway	15	184	0.0034	Hck,Ncf1,Cxcl16,Pik3r5,Fgr,Gng11,Was,Prex1,Cx3cr1,Gm13304,Arrb1,Pik3cd,Cxcl9,Adcy3,Shc2	Hck,Ncf1,Cxcl16,Pik3r5,Fgr,Gng11,Was,Prex1,Cx3cr1,Gm13304,Arrb1,Pik3cd,Cxcl9,Adcy3,Shc2
mmu05144	Malaria	8	53	0.0034	Itgb2,Sele,Tlr2,Hgf,Lrp1,Tlr9,Icam1,Selp	Itgb2,Sele,Tlr2,Hgf,Lrp1,Tlr9,Icam1,Selp
mmu04072	Phospholipase D signaling pathway	13	147	0.004	Pdgfb,Egfr,Pik3r5,Lpar6,Cyth4,Lpar1,Lpar5,Dnm1,Pik3cd,Syk,Adcy3,Pdgfra,Shc2	Pdgfb,Egfr,Pik3r5,Lpar6,Cyth4,Lpar1,Lpar5,Dnm1,Pik3cd,Syk,Adcy3,Pdgfra,Shc2
mmu04926	Relaxin signaling pathway	12	127	0.004	Col1a1,Egfr,Col1a2,Gng11,Mmp2,Tgfbr2,Col4a4,Col3a1,Arrb1,Pik3cd,Adcy3,Shc2	Col1a1,Egfr,Col1a2,Gng11,Mmp2,Tgfbr2,Col4a4,Col3a1,Arrb1,Pik3cd,Adcy3,Shc2
mmu05133	Pertussis	9	73	0.004	Itgb2,Serping1,C2,C1qc,C1qb,C1ra,Itgam,C4b,C1s1	Itgb2,Serping1,C2,C1qc,C1qb,C1ra,Itgam,C4b,C1s1
mmu04611	Platelet activation	11	120	0.0081	Col1a1,Tbxas1,Pik3r5,Col1a2,Itga2,Col3a1,Pik3cd,Vwf,Syk,Adcy3,Ptgir	Col1a1,Tbxas1,Pik3r5,Col1a2,Itga2,Col3a1,Pik3cd,Vwf,Syk,Adcy3,Ptgir
mmu04015	Rap1 signaling pathway	15	208	0.0082	Itgb2,Pdgfb,Egfr,Fgf18,Angpt1,Csf1r,Hgf,Lpar1,Itgam,Lpar5,Fyb,Adora2a,Pik3cd,Adcy3,Pdgfra	Itgb2,Pdgfb,Egfr,Fgf18,Angpt1,Csf1r,Hgf,Lpar1,Itgam,Lpar5,Fyb,Adora2a,Pik3cd,Adcy3,Pdgfra
mmu05146	Amoebiasis	10	105	0.0103	Itgb2,Col1a1,Tlr2,Col1a2,Rab7b,Itgam,Col4a4,Col3a1,Lama2,Pik3cd	Itgb2,Col1a1,Tlr2,Col1a2,Rab7b,Itgam,Col4a4,Col3a1,Lama2,Pik3cd
mmu04142	Lysosome	11	127	0.011	Naglu,Sgsh,Ctsk,Lgmn,Hexb,Ap3s1,Slc11a1,Ctsc,Man2b1,Cd68,Laptm5	Naglu,Sgsh,Ctsk,Lgmn,Hexb,Ap3s1,Slc11a1,Ctsc,Man2b1,Cd68,Laptm5
mmu04145	Phagosome	12	162	0.0216	Itgb2,Cybb,Ncf1,Mrc1,Tlr2,H2-DMa,Atp6v0e2,Itga2,C1ra,Rab7b,Itgam,H2-Q6	Itgb2,Cybb,Ncf1,Mrc1,Tlr2,H2-DMa,Atp6v0e2,Itga2,C1ra,Rab7b,Itgam,H2-Q8
mmu04810	Regulation of actin cytoskeleton	14	212	0.0236	Itgb2,Pdgfb,Egfr,Fgf18,Gsn,Itga11,Nckap1l,Lpar1,Itga2,Itgam,Lpar5,Pik3cd,Itgb4,Pdgfra	Itgb2,Pdgfb,Egfr,Fgf18,Gsn,Itga11,Nckap1l,Lpar1,Itga2,Itgam,Lpar5,Pik3cd,Itgb4,Pdgfra
mmu04979	Cholesterol metabolism	6	48	0.0337	Lrp1,Nceh1,Pltp,Lipg,Apoc1,Apoe	Lrp1,Nceh1,Pltp,Lipg,Apoc1,Apoe
mmu00520	Amino sugar and nucleotide sugar metabolism	6	49	0.0345	Gfpt2,Galk1,Hexb,Hk3,Ugp2,Uap1l1	Gfpt2,Gk,Hexb,Hk3,Ugp2,Uap1l1
mmu05323	Rheumatoid arthritis	8	86	0.0345	Itgb2,Ctsk,Angpt1,Tlr2,Mmp3,H2-DMa,Atp6v0e2,Icam1	Itgb2,Ctsk,Angpt1,Tlr2,Mmp3,H2-DMa,Atp6v0e2,Icam1
mmu02010	ABC transporters	6	50	0.0363	Abca8b,Abcc3,Abcg1,Abca6,Abca9,Abca8a	Abca8b,Abcc3,Abcg1,Abca6,Abca9,Abca8a
mmu00531	Glycosaminoglycan degradation	4	21	0.0443	Naglu,Sgsh,Hexb,Hpse	Naglu,Sgsh,Hexb,Hpse
mmu05165	Human papillomavirus infection	18	342	0.0462	Col1a1,Egfr,Wnt2b,Col1a2,Itga11,Hey1,Atp6v0e2,Itga2,Fzd1,Col4a4,Lama2,Col6a6,Pik3cd,Itgb4,Vwf,Reln,H2-Q6,Col6a5	Col1a1,Egfr,Wnt2b,Col1a2,Itga11,Hey1,Atp6v0e2,Itga2,Fzd1,Col4a4,Lama2,Col6a6,Pik3cd,Itgb4,Vwf,Reln,H2-Q8,Col6a5
