# Supplementary material for: reString: an open-source Python software to perform automatic functional enrichment retrieval, results aggregation and data visualization
Source: Sci Rep. 2021 Dec 6;11:23458. doi: 10.1038/s41598-021-02528-0 (PMC8648753; doi:10.1038/s41598-021-02528-0)
Supplement: Supplementary file 1 — Supplementary Information 1. [file 41598_2021_2528_MOESM1_ESM.zip › Supplemental DataSets/up_down_together/treatment_t0_green_VS_treatment_t0_red_FC/ALL_enrichment.Function.tsv]

#term ID	term description	observed gene count	background gene count	false discovery rate	matching proteins in your network (IDs)	matching proteins in your network (labels)
GO:0005488	binding	371	11199	2.64e-12	Gmpr,Itgb2,Mcts1,Pdgfb,Kcnn3,Col1a1,Folh1,Chordc1,Ace,Spi1,Nudt14,Tbxas1,Hck,Man1a,Irf5,Clec11a,Cd33,Cd44,Nid1,Actn3,Saa3,Cacybp,Lrrk1,Aldh1a3,Cybb,Pcolce2,Ctsk,Ncf1,Lbp,Celsr1,Cd34,Mapkapk2,Stac2,C1qtnf1,Igfbp4,Rab11fip4,Tbx3,Cxcl16,Tnfaip3,Enpp3,Ntn4,Vsir,Egfr,Fgf18,Pex13,Ahsa2,Gfpt2,Jade2,Ube2b,Efemp1,Abca8b,Galk1,Cygb,Fam101b,Abcc3,Pik3r5,Ahsa1,Sptb,Sema4d,Ptch1,Dbn1,Mterfd1,Hexb,Galnt15,Cacn…	Gmpr,Itgb2,Mcts1,Pdgfb,Kcnn3,Col1a1,Folh1,Chordc1,Ace,Spi1,Nudt14,Tbxas1,Hck,Man1a,Irf5,Clec11a,Cd33,Cd44,Nid1,Actn3,Saa3,Cacybp,Lrrk1,Aldh1a3,Cybb,Pcolce2,Ctsk,Ncf1,Lbp,Celsr1,Cd34,Mapkapk2,Stac2,C1qtnf1,Igfbp4,Rab11fip4,Tbx3,Cxcl16,Tnfaip3,Enpp3,Ntn4,Vsir,Egfr,Fgf18,Pex13,Ahsa2,Gfpt2,Jade2,Ube2b,Efemp1,Abca8b,Gk,Cygb,Fam101b,Abcc3,Pik3r5,Ahsa1,Sptb,Sema4d,Ptch1,Dbn1,Mterf3,Hexb,Galnt15,Cacna2d3…
GO:0005515	protein binding	255	6764	1.49e-11	Itgb2,Pdgfb,Kcnn3,Col1a1,Chordc1,Ace,Spi1,Nudt14,Hck,Irf5,Clec11a,Cd44,Nid1,Actn3,Saa3,Cacybp,Lrrk1,Aldh1a3,Cybb,Ctsk,Ncf1,Lbp,Cd34,Mapkapk2,C1qtnf1,Igfbp4,Rab11fip4,Tbx3,Cxcl16,Tnfaip3,Ntn4,Vsir,Egfr,Fgf18,Ahsa2,Ube2b,Efemp1,Fam101b,Ahsa1,Sptb,Sema4d,Ptch1,Dbn1,Hexb,Angpt1,Slc25a17,Gpihbp1,Sdf2l1,Robo1,Runx1,Igfbp6,March5,Abcg1,Clip4,Zfp521,Csf1r,Padi4,Clec3b,Gria4,Slc11a1,Igfbp5,Sele,Myoc,Olfm1…	Itgb2,Pdgfb,Kcnn3,Col1a1,Chordc1,Ace,Spi1,Nudt14,Hck,Irf5,Clec11a,Cd44,Nid1,Actn3,Saa3,Cacybp,Lrrk1,Aldh1a3,Cybb,Ctsk,Ncf1,Lbp,Cd34,Mapkapk2,C1qtnf1,Igfbp4,Rab11fip4,Tbx3,Cxcl16,Tnfaip3,Ntn4,Vsir,Egfr,Fgf18,Ahsa2,Ube2b,Efemp1,Fam101b,Ahsa1,Sptb,Sema4d,Ptch1,Dbn1,Hexb,Angpt1,Slc25a17,Gpihbp1,Sdf2l1,Robo1,Runx1,Igfbp6,March5,Abcg1,Clip4,Zfp521,Csf1r,Padi4,Clec3b,Gria4,Slc11a1,Igfbp5,Sele,Myoc,Olfm1…
GO:0005539	glycosaminoglycan binding	26	202	1.04e-07	Cd44,Pcolce2,Ptch1,Adamts5,Smoc2,Clec3b,Fbn1,Tlr2,Pcolce,Sfrp1,Col16a1,Ptprf,Stab1,Egflam,Lrtm1,Tgfbr2,Lipg,Itgam,Ccdc80,Dcn,Sulf2,Cfh,Spock2,Selp,Slit2,Apoe	Cd44,Pcolce2,Ptch1,Adamts5,Smoc2,Clec3b,Fbn1,Tlr2,Pcolce,Sfrp1,Col16a1,Ptprf,Stab1,Egflam,Lrtm1,Tgfbr2,Lipg,Itgam,Ccdc80,Dcn,Sulf2,Cfh,Spock2,Selp,Slit2,Apoe
GO:0004888	transmembrane signaling receptor activity	56	872	3.96e-07	Itgb2,Plxna3,Cd44,Nid1,Celsr1,Egfr,Efemp1,Sema4d,Ptch1,Robo1,Csf1r,Gria4,Gpr39,Sele,Fcgr2b,Mrc1,Il6ra,Tlr2,F3,Tnfrsf1b,Antxr2,Itga11,Cmklr1,Ptprf,Lpar6,Ackr2,Plxnb2,Lpar1,S1pr2,Itga2,Fzd1,Gpr133,Gpr4,Tgfbr2,Ffar4,Adcyap1r1,Cx3cr1,Ptafr,Tlr9,Emr1,Lpar5,Csf2rb2,Cd74,P2rx7,Adora2a,Gpr153,Ephb2,Csf3r,Nfam1,Nrxn2,Ephb6,Plxna4,Ptgir,Gpr35,Pdgfra,Plxna1	Itgb2,Plxna3,Cd44,Nid1,Celsr1,Egfr,Efemp1,Sema4d,Ptch1,Robo1,Csf1r,Gria4,Gpr39,Sele,Fcgr2b,Mrc1,Il6ra,Tlr2,F3,Tnfrsf1b,Antxr2,Itga11,Cmklr1,Ptprf,Lpar6,Ackr2,Plxnb2,Lpar1,S1pr2,Itga2,Fzd1,Adgrd1,Gpr4,Tgfbr2,Ffar4,Adcyap1r1,Cx3cr1,Ptafr,Tlr9,Adgre1,Lpar5,Csf2rb2,Cd74,P2rx7,Adora2a,Gpr153,Ephb2,Csf3r,Nfam1,Nrxn2,Ephb6,Plxna4,Ptgir,Gpr35,Pdgfra,Plxna1
GO:0043167	ion binding	200	5439	5.24e-07	Gmpr,Itgb2,Col1a1,Folh1,Chordc1,Ace,Nudt14,Tbxas1,Hck,Man1a,Cd33,Cd44,Nid1,Actn3,Lrrk1,Aldh1a3,Cybb,Pcolce2,Ncf1,Celsr1,Cd34,Mapkapk2,Stac2,Rab11fip4,Tnfaip3,Enpp3,Egfr,Jade2,Ube2b,Efemp1,Abca8b,Galk1,Cygb,Abcc3,Ptch1,Galnt15,Cacna2d3,Loxl2,Dgat1,Chkb,Adamts5,Runx1,March5,Smoc2,Abcg1,C2,Zfp521,Csf1r,Padi4,Clec3b,Gpr39,Sele,Myoc,Gsn,Entpd2,Fbn1,Lrp4,Cpxm1,Armc1,F3,Cmpk1,Fgr,Man2b2,Antxr2,Alb,Col1a…	Gmpr,Itgb2,Col1a1,Folh1,Chordc1,Ace,Nudt14,Tbxas1,Hck,Man1a,Cd33,Cd44,Nid1,Actn3,Lrrk1,Aldh1a3,Cybb,Pcolce2,Ncf1,Celsr1,Cd34,Mapkapk2,Stac2,Rab11fip4,Tnfaip3,Enpp3,Egfr,Jade2,Ube2b,Efemp1,Abca8b,Gk,Cygb,Abcc3,Ptch1,Galnt15,Cacna2d3,Loxl2,Dgat1,Chkb,Adamts5,Runx1,March5,Smoc2,Abcg1,C2,Zfp521,Csf1r,Padi4,Clec3b,Gpr39,Sele,Myoc,Gsn,Entpd2,Fbn1,Lrp4,Cpxm1,Armc1,F3,Cmpk1,Fgr,Man2b2,Antxr2,Alb,Col1a2,P…
GO:0044877	protein-containing complex binding	75	1411	8.31e-07	Itgb2,Pdgfb,Kcnn3,Nid1,Actn3,Pcolce2,Ctsk,C1qtnf1,Egfr,Pik3r5,Sptb,Ptch1,Dbn1,Hexb,Gpihbp1,Rbp4,Fcgr2b,Gsn,Fbn1,Tlr2,Hgf,Fgr,Pcolce,Pzp,Was,Cotl1,Mmp3,Itga11,Mlh1,Nckap1l,Col16a1,H2-DMa,Tgfbi,Ptprf,Lrp1,Inhbb,Stab1,S1pr2,Itga2,Fbln1,Ugt1a7c,Pltp,Tgfbr2,Itgam,C4b,Alox5ap,Mfap2,Nrap,Pirb,Uqcrh,Ptcd3,Arnt2,Icam1,Myo1f,Col3a1,Mmp14,Fyb,Dnm1,Cd74,Arrb1,Dcn,Adora2a,Ephb2,Itgb4,Cd300lg,Gas7,Vwf,Ugt1a6a,…	Itgb2,Pdgfb,Kcnn3,Nid1,Actn3,Pcolce2,Ctsk,C1qtnf1,Egfr,Pik3r5,Sptb,Ptch1,Dbn1,Hexb,Gpihbp1,Rbp4,Fcgr2b,Gsn,Fbn1,Tlr2,Hgf,Fgr,Pcolce,Pzp,Was,Cotl1,Mmp3,Itga11,Mlh1,Nckap1l,Col16a1,H2-DMa,Tgfbi,Ptprf,Lrp1,Inhbb,Stab1,S1pr2,Itga2,Fbln1,Ugt1a7c,Pltp,Tgfbr2,Itgam,C4b,Alox5ap,Mfap2,Nrap,Pirb,Uqcrh,Ptcd3,Arnt2,Icam1,Myo1f,Col3a1,Mmp14,Fyb,Dnm1,Cd74,Arrb1,Dcn,Adora2a,Ephb2,Itgb4,Cd300lg,Gas7,Vwf,Ugt1a6a,…
GO:0005509	calcium ion binding	43	599	1.38e-06	Man1a,Nid1,Actn3,Celsr1,Rab11fip4,Enpp3,Efemp1,Loxl2,Runx1,Smoc2,Padi4,Clec3b,Sele,Gsn,Fbn1,Lrp4,Nucb2,Atp2a1,Pcdha1,Lrp1,Svep1,Stab1,Fbln2,Lpcat2,Sned1,Fbln1,Egflam,C1ra,Cd248,Cdh11,Emr1,Masp1,Sulf2,Spock2,Lcp1,Ccbe1,Mmrn1,Heg1,Selp,C1s1,Slit2,Matn2,Ryr1	Man1a,Nid1,Actn3,Celsr1,Rab11fip4,Enpp3,Efemp1,Loxl2,Runx1,Smoc2,Padi4,Clec3b,Sele,Gsn,Fbn1,Lrp4,Nucb2,Atp2a1,Pcdhac2,Lrp1,Svep1,Stab1,Fbln2,Lpcat2,Sned1,Fbln1,Egflam,C1ra,Cd248,Cdh11,Adgre1,Masp1,Sulf2,Spock2,Lcp1,Ccbe1,Mmrn1,Heg1,Selp,C1s1,Slit2,Matn2,Ryr1
GO:0005102	signaling receptor binding	79	1571	2.31e-06	Itgb2,Pdgfb,Ace,Hck,Clec11a,Cd44,Saa3,Lbp,Cxcl16,Egfr,Fgf18,Efemp1,Sema4d,Ptch1,Angpt1,Myoc,Fbn1,Lrp4,Wnt2b,Il6ra,Tlr2,Pdpn,Hgf,Fgr,Nsg1,Tyrobp,Nucb2,Plat,Sfrp1,Col16a1,Tgfbi,Gdf7,Ptprf,Inhbb,Nbl1,Plcl2,Sned1,Nrip1,Pik3ap1,S1pr2,Itga2,Fbln1,Fzd1,Tcim,Lrtm1,Flrt2,Tgfbr2,Gdf6,Arnt2,Tlr9,Icam1,Col3a1,Mmp14,Dnm1,Lama2,Hsp90aa1,Cd74,Arrb1,Sema3b,Camk2a,Adora2a,Ephb2,Itgb4,Arap1,Vwf,Cxcl9,Nrxn2,Syk,Lcp…	Itgb2,Pdgfb,Ace,Hck,Clec11a,Cd44,Saa3,Lbp,Cxcl16,Egfr,Fgf18,Efemp1,Sema4d,Ptch1,Angpt1,Myoc,Fbn1,Lrp4,Wnt2b,Il6ra,Tlr2,Pdpn,Hgf,Fgr,Nsg1,Tyrobp,Nucb2,Plat,Sfrp1,Col16a1,Tgfbi,Gdf7,Ptprf,Inhbb,Nbl1,Plcl2,Sned1,Nrip1,Pik3ap1,S1pr2,Itga2,Fbln1,Fzd1,1810011O10Rik,Lrtm1,Flrt2,Tgfbr2,Gdf6,Arnt2,Tlr9,Icam1,Col3a1,Mmp14,Dnm1,Lama2,Hsp90aa1,Cd74,Arrb1,Sema3b,Camk2a,Adora2a,Ephb2,Itgb4,Arap1,Vwf,Cxcl9,Nrxn…
GO:0038023	signaling receptor activity	60	1043	2.31e-06	Itgb2,Plxna3,Cd44,Nid1,Celsr1,Egfr,Efemp1,Sema4d,Ptch1,Robo1,Csf1r,Gria4,Gpr39,Sele,Fcgr2b,Mrc1,Il6ra,Tlr2,F3,Tnfrsf1b,Antxr2,Itga11,Cmklr1,Ptprf,Lpar6,Lrp1,Ackr2,Plxnb2,Lpar1,S1pr2,Itga2,Fzd1,Gpr133,Gpr4,Tgfbr2,Ffar4,Adcyap1r1,Cx3cr1,Ptafr,Tlr9,Emr1,Lpar5,Folr2,Csf2rb2,Cd74,P2rx7,Adora2a,Gpr153,Ephb2,Csf3r,Cd300a,Nfam1,Clec7a,Nrxn2,Ephb6,Plxna4,Ptgir,Gpr35,Pdgfra,Plxna1	Itgb2,Plxna3,Cd44,Nid1,Celsr1,Egfr,Efemp1,Sema4d,Ptch1,Robo1,Csf1r,Gria4,Gpr39,Sele,Fcgr2b,Mrc1,Il6ra,Tlr2,F3,Tnfrsf1b,Antxr2,Itga11,Cmklr1,Ptprf,Lpar6,Lrp1,Ackr2,Plxnb2,Lpar1,S1pr2,Itga2,Fzd1,Adgrd1,Gpr4,Tgfbr2,Ffar4,Adcyap1r1,Cx3cr1,Ptafr,Tlr9,Adgre1,Lpar5,Folr2,Csf2rb2,Cd74,P2rx7,Adora2a,Gpr153,Ephb2,Csf3r,Cd300a,Nfam1,Clec7a,Nrxn2,Ephb6,Plxna4,Ptgir,Gpr35,Pdgfra,Plxna1
GO:0042802	identical protein binding	89	1962	1.66e-05	Pdgfb,Col1a1,Nudt14,Irf5,Cacybp,Lrrk1,Aldh1a3,C1qtnf1,Rab11fip4,Tnfaip3,Vsir,Egfr,Sema4d,Hexb,Angpt1,Robo1,Runx1,Abcg1,Csf1r,Padi4,Gria4,Slc11a1,Olfm1,Entpd2,Fbn1,Lrp4,Il6ra,Tlr2,Hgf,Angptl7,Alb,Col1a2,Ctsc,Tyrobp,Atp2a1,Was,Sfrp1,Plvap,Hey1,Gdf7,Pcdha1,Inhbb,Hand2,Nbl1,Apobec2,Pik3ap1,Fbln1,Fzd1,Ugt1a7c,Olfml2a,Trmt10c,Gdf6,Smpd3,Alox5ap,Serpina1c,Pirb,Serpina1a,Tlr9,Mtcl1,Htra3,Masp1,Dnm1,Lyz2,…	Pdgfb,Col1a1,Nudt14,Irf5,Cacybp,Lrrk1,Aldh1a3,C1qtnf1,Rab11fip4,Tnfaip3,Vsir,Egfr,Sema4d,Hexb,Angpt1,Robo1,Runx1,Abcg1,Csf1r,Padi4,Gria4,Slc11a1,Olfm1,Entpd2,Fbn1,Lrp4,Il6ra,Tlr2,Hgf,Angptl7,Alb,Col1a2,Ctsc,Tyrobp,Atp2a1,Was,Sfrp1,Plvap,Hey1,Gdf7,Pcdhac2,Inhbb,Hand2,Nbl1,Apobec2,Pik3ap1,Fbln1,Fzd1,Ugt1a7c,Olfml2a,Trmt10c,Gdf6,Smpd3,Alox5ap,Serpina1c,Pirb,Serpina1a,Tlr9,Mtcl1,Htra3,Masp1,Dnm1,Lyz2…
GO:0005518	collagen binding	13	69	3.45e-05	Pdgfb,Nid1,Pcolce2,Ctsk,C1qtnf1,Pcolce,Itga11,Tgfbi,Itga2,Dcn,Vwf,Spock2,Ccbe1	Pdgfb,Nid1,Pcolce2,Ctsk,C1qtnf1,Pcolce,Itga11,Tgfbi,Itga2,Dcn,Vwf,Spock2,Ccbe1
GO:0008201	heparin binding	18	148	4.71e-05	Pcolce2,Ptch1,Adamts5,Smoc2,Clec3b,Fbn1,Pcolce,Sfrp1,Col16a1,Ptprf,Lrtm1,Lipg,Itgam,Ccdc80,Cfh,Selp,Slit2,Apoe	Pcolce2,Ptch1,Adamts5,Smoc2,Clec3b,Fbn1,Pcolce,Sfrp1,Col16a1,Ptprf,Lrtm1,Lipg,Itgam,Ccdc80,Cfh,Selp,Slit2,Apoe
GO:0050840	extracellular matrix binding	12	59	4.71e-05	Nid1,Ntn4,Adamts5,Tgfbi,Fbln2,Ssc5d,Itga2,Olfml2a,Cd248,Dcn,Spock2,Slit2	Nid1,Ntn4,Adamts5,Tgfbi,Fbln2,Ssc5d,Itga2,Olfml2a,Cd248,Dcn,Spock2,Slit2
GO:0001968	fibronectin binding	9	31	0.00013	Ctsk,Igfbp6,Igfbp5,Myoc,Mmp2,Ssc5d,Fbln1,Mfap2,Ccdc80	Ctsk,Igfbp6,Igfbp5,Myoc,Mmp2,Ssc5d,Fbln1,Mfap2,Ccdc80
GO:0030246	carbohydrate binding	23	264	0.00019	Clec11a,Cd33,Cd34,Galk1,Hexb,Galnt15,Loxl2,Clec3b,Sele,Mrc1,Siglec1,Man2b2,Man2b1,Hk3,Clec12a,Galnt10,C4b,Cd248,Atrnl1,Wbscr17,Ugp2,Clec7a,Selp	Clec11a,Cd33,Cd34,Gk,Hexb,Galnt15,Loxl2,Clec3b,Sele,Mrc1,Siglec1,Man2b2,Man2b1,Hk3,Clec12a,Galnt10,C4b,Cd248,Atrnl1,Wbscr17,Ugp2,Clec7a,Selp
GO:0038024	cargo receptor activity	12	72	0.00025	Cxcl16,Scara5,Loxl2,Mrc1,Prss12,Lrp1,Stab1,Ackr2,Ssc5d,Itgam,Folr2,Loxl4	Cxcl16,Scara5,Loxl2,Mrc1,Prss12,Lrp1,Stab1,Ackr2,Ssc5d,Itgam,Folr2,Loxl4
GO:0050839	cell adhesion molecule binding	23	272	0.00027	Itgb2,Egfr,Fbn1,Itga11,Col16a1,Tgfbi,Ptprf,S1pr2,Itga2,Fbln1,Gldn,Cdh11,Ctnnd2,Icam1,Col3a1,Mmp14,Nfasc,Sirpa,Itgb4,Vwf,Nrxn2,Syk,Lcp1	Itgb2,Egfr,Fbn1,Itga11,Col16a1,Tgfbi,Ptprf,S1pr2,Itga2,Fbln1,Gldn,Cdh11,Ctnnd2,Icam1,Col3a1,Mmp14,Nfasc,Sirpa,Itgb4,Vwf,Nrxn2,Syk,Lcp1
GO:0008233	peptidase activity	36	585	0.00036	Folh1,Ace,Ctsk,Scrn1,Tnfaip3,Lgmn,Adamts5,Cfb,C2,Cpxm1,Prss12,Hgf,Ctsc,Cpxm2,Plat,Sfrp1,Mmp2,Mmp3,Cpz,Adamts2,Bace2,Capn5,Adamts12,C1ra,Xpnpep2,Htra3,Mmp14,Masp1,Adamtsl2,Adamtsl1,Anpep,Klkb1,Ece2,Reln,C1s1,Naalad2	Folh1,Ace,Ctsk,Scrn1,Tnfaip3,Lgmn,Adamts5,Cfb,C2,Cpxm1,Prss12,Hgf,Ctsc,Cpxm2,Plat,Sfrp1,Mmp2,Mmp3,Cpz,Adamts2,Bace2,Capn5,Adamts12,C1ra,Xpnpep2,Htra3,Mmp14,Masp1,Adamtsl2,Adamtsl1,Anpep,Klkb1,Ece2,Reln,C1s1,Naalad2
GO:0002020	protease binding	16	143	0.0004	Col1a1,Tnfaip3,F3,Col1a2,Mug1,Timp4,Pzp,Lrp1,Serpina1c,Serpina1a,Col3a1,Sumo1,Vwf,Xiap,Ccbe1,Ryr1	Col1a1,Tnfaip3,F3,Col1a2,Mug1,Timp4,Pzp,Lrp1,Serpina1c,Serpina1a,Col3a1,Sumo1,Vwf,Xiap,Ccbe1,Ryr1
GO:0046872	metal ion binding	130	3513	0.0004	Gmpr,Itgb2,Col1a1,Folh1,Chordc1,Ace,Nudt14,Tbxas1,Man1a,Nid1,Actn3,Lrrk1,Cybb,Celsr1,Stac2,Rab11fip4,Tnfaip3,Enpp3,Jade2,Efemp1,Cygb,Ptch1,Galnt15,Cacna2d3,Loxl2,Adamts5,Runx1,March5,Smoc2,C2,Zfp521,Padi4,Clec3b,Gpr39,Sele,Myoc,Gsn,Fbn1,Lrp4,Cpxm1,Armc1,Man2b2,Antxr2,Alb,Col1a2,Timp4,Tyrobp,Nucb2,Atp2a1,Cpxm2,Hccs,Man2b1,Mmp2,Mmp3,Itga11,Nt5e,Mgat5,Qpct,Atp13a2,Cpz,Pcdha1,Adamts2,Dtx4,Spon1,Lrp1,…	Gmpr,Itgb2,Col1a1,Folh1,Chordc1,Ace,Nudt14,Tbxas1,Man1a,Nid1,Actn3,Lrrk1,Cybb,Celsr1,Stac2,Rab11fip4,Tnfaip3,Enpp3,Jade2,Efemp1,Cygb,Ptch1,Galnt15,Cacna2d3,Loxl2,Adamts5,Runx1,March5,Smoc2,C2,Zfp521,Padi4,Clec3b,Gpr39,Sele,Myoc,Gsn,Fbn1,Lrp4,Cpxm1,Armc1,Man2b2,Antxr2,Alb,Col1a2,Timp4,Tyrobp,Nucb2,Atp2a1,Cpxm2,Hccs,Man2b1,Mmp2,Mmp3,Itga11,Nt5e,Mgat5,Qpct,Atp13a2,Cpz,Pcdhac2,Adamts2,Dtx4,Spon1,Lrp1…
GO:0043169	cation binding	131	3600	0.00077	Gmpr,Itgb2,Col1a1,Folh1,Chordc1,Ace,Nudt14,Tbxas1,Man1a,Nid1,Actn3,Lrrk1,Cybb,Celsr1,Stac2,Rab11fip4,Tnfaip3,Enpp3,Jade2,Efemp1,Cygb,Ptch1,Galnt15,Cacna2d3,Loxl2,Adamts5,Runx1,March5,Smoc2,C2,Zfp521,Padi4,Clec3b,Gpr39,Sele,Myoc,Gsn,Fbn1,Lrp4,Cpxm1,Armc1,Man2b2,Antxr2,Alb,Col1a2,Timp4,Tyrobp,Nucb2,Atp2a1,Cpxm2,Hccs,Man2b1,Mmp2,Mmp3,Itga11,Nt5e,Mgat5,Qpct,Atp13a2,Cpz,Pcdha1,Adamts2,Dtx4,Spon1,Lrp1,…	Gmpr,Itgb2,Col1a1,Folh1,Chordc1,Ace,Nudt14,Tbxas1,Man1a,Nid1,Actn3,Lrrk1,Cybb,Celsr1,Stac2,Rab11fip4,Tnfaip3,Enpp3,Jade2,Efemp1,Cygb,Ptch1,Galnt15,Cacna2d3,Loxl2,Adamts5,Runx1,March5,Smoc2,C2,Zfp521,Padi4,Clec3b,Gpr39,Sele,Myoc,Gsn,Fbn1,Lrp4,Cpxm1,Armc1,Man2b2,Antxr2,Alb,Col1a2,Timp4,Tyrobp,Nucb2,Atp2a1,Cpxm2,Hccs,Man2b1,Mmp2,Mmp3,Itga11,Nt5e,Mgat5,Qpct,Atp13a2,Cpz,Pcdhac2,Adamts2,Dtx4,Spon1,Lrp1…
GO:0005178	integrin binding	15	136	0.00091	Itgb2,Egfr,Fbn1,Col16a1,Tgfbi,S1pr2,Itga2,Fbln1,Icam1,Col3a1,Mmp14,Itgb4,Vwf,Syk,Lcp1	Itgb2,Egfr,Fbn1,Col16a1,Tgfbi,S1pr2,Itga2,Fbln1,Icam1,Col3a1,Mmp14,Itgb4,Vwf,Syk,Lcp1
GO:0051087	chaperone binding	13	102	0.00092	Ahsa2,Ahsa1,Slc25a17,Sdf2l1,Pdpn,Alb,Ctsc,Ptges3,Hspe1,Cp,Vwf,Slc12a2,Timm9	Ahsa2,Ahsa1,Slc25a17,Sdf2l1,Pdpn,Alb,Ctsc,Ptges3,Hspe1,Cp,Vwf,Slc12a2,Timm9
GO:0005201	extracellular matrix structural constituent	10	57	0.00093	Col1a1,Fbn1,Col1a2,Col16a1,Fbln1,Col8a2,Col4a4,Col3a1,Dcn,Mmrn1	Col1a1,Fbn1,Col1a2,Col16a1,Fbln1,Col8a2,Col4a4,Col3a1,Dcn,Mmrn1
GO:1901681	sulfur compound binding	20	245	0.0015	Pcolce2,Cd34,Ptch1,Adamts5,Smoc2,Clec3b,Fbn1,Pcolce,Sfrp1,Col16a1,Ptprf,Lrtm1,Lipg,Itgam,Ccdc80,Sult1a1,Cfh,Selp,Slit2,Apoe	Pcolce2,Cd34,Ptch1,Adamts5,Smoc2,Clec3b,Fbn1,Pcolce,Sfrp1,Col16a1,Ptprf,Lrtm1,Lipg,Itgam,Ccdc80,Sult1a1,Cfh,Selp,Slit2,Apoe
GO:0019838	growth factor binding	15	146	0.0017	Pdgfb,Col1a1,Igfbp4,Egfr,Igfbp6,Csf1r,Igfbp5,Il6ra,Col1a2,Pzp,Tgfbr2,Htra3,Col3a1,Pdgfra,Glg1	Pdgfb,Col1a1,Igfbp4,Egfr,Igfbp6,Csf1r,Igfbp5,Il6ra,Col1a2,Pzp,Tgfbr2,Htra3,Col3a1,Pdgfra,Glg1
GO:0097367	carbohydrate derivative binding	84	2089	0.0018	Chordc1,Hck,Cd33,Cd44,Nid1,Lrrk1,Pcolce2,Ctsk,Lbp,Mapkapk2,Egfr,Gfpt2,Ube2b,Abca8b,Galk1,Abcc3,Ptch1,Chkb,Adamts5,Runx1,Smoc2,Abcg1,Csf1r,Clec3b,Sele,Entpd2,Fbn1,Tlr2,Cmpk1,Fgr,Pcolce,Atp2a1,Sfrp1,Acsbg1,Mlh1,Abca6,Col16a1,Abca9,Camk1d,Ptprf,Atp13a2,Hpse,Stab1,Dclk1,Hk3,Lpar1,Egflam,Lrtm1,Tgfbr2,Rab7b,Lipg,Itgam,Ptafr,Hspe1,Hspa4l,Myo1f,Dnm1,Hsp90aa1,Ccdc80,Abca8a,P2rx7,Ugp2,Camk2a,Dcn,Pik3cd,Eph…	Chordc1,Hck,Cd33,Cd44,Nid1,Lrrk1,Pcolce2,Ctsk,Lbp,Mapkapk2,Egfr,Gfpt2,Ube2b,Abca8b,Gk,Abcc3,Ptch1,Chkb,Adamts5,Runx1,Smoc2,Abcg1,Csf1r,Clec3b,Sele,Entpd2,Fbn1,Tlr2,Cmpk1,Fgr,Pcolce,Atp2a1,Sfrp1,Acsbg1,Mlh1,Abca6,Col16a1,Abca9,Camk1d,Ptprf,Atp13a2,Hpse,Stab1,Dclk1,Hk3,Lpar1,Egflam,Lrtm1,Tgfbr2,Rab7b,Lipg,Itgam,Ptafr,Hspe1,Hspa4l,Myo1f,Dnm1,Hsp90aa1,Ccdc80,Abca8a,P2rx7,Ugp2,Camk2a,Dcn,Pik3cd,Ephb2,…
GO:0043394	proteoglycan binding	8	37	0.0019	Nid1,Ctsk,Ptprf,Hpse,Itgam,Cfh,Slit2,Apoe	Nid1,Ctsk,Ptprf,Hpse,Itgam,Cfh,Slit2,Apoe
GO:0005044	scavenger receptor activity	8	42	0.0042	Cxcl16,Scara5,Loxl2,Prss12,Stab1,Ackr2,Ssc5d,Loxl4	Cxcl16,Scara5,Loxl2,Prss12,Stab1,Ackr2,Ssc5d,Loxl4
GO:0001540	amyloid-beta binding	9	58	0.0054	Itgb2,Fcgr2b,Olfm1,Tlr2,Itga2,Pirb,Cd74,Ephb2,Apoe	Itgb2,Fcgr2b,Olfm1,Tlr2,Itga2,Pirb,Cd74,Ephb2,Apoe
GO:0048407	platelet-derived growth factor binding	5	12	0.0064	Pdgfb,Col1a1,Col1a2,Col3a1,Pdgfra	Pdgfb,Col1a1,Col1a2,Col3a1,Pdgfra
GO:0008237	metallopeptidase activity	15	171	0.0077	Folh1,Ace,Adamts5,Cpxm1,Cpxm2,Mmp2,Mmp3,Cpz,Adamts2,Adamts12,Xpnpep2,Mmp14,Anpep,Ece2,Naalad2	Folh1,Ace,Adamts5,Cpxm1,Cpxm2,Mmp2,Mmp3,Cpz,Adamts2,Adamts12,Xpnpep2,Mmp14,Anpep,Ece2,Naalad2
GO:0061134	peptidase regulator activity	17	215	0.0081	Serpinf1,Pcolce2,Vsir,Serping1,Pcolce,Mug1,Timp4,Pzp,Ctsc,Fbln1,Gpc3,C4b,Serpina1c,Serpina1a,Arrb1,Pi16,Xiap	Serpinf1,Pcolce2,Vsir,Serping1,Pcolce,Mug1,Timp4,Pzp,Ctsc,Fbln1,Gpc3,C4b,Serpina1c,Serpina1a,Arrb1,Pi16,Xiap
GO:0043168	anion binding	98	2678	0.0095	Folh1,Chordc1,Ace,Hck,Cd33,Cd44,Lrrk1,Aldh1a3,Cybb,Pcolce2,Ncf1,Cd34,Mapkapk2,Egfr,Ube2b,Abca8b,Galk1,Abcc3,Ptch1,Dgat1,Chkb,Adamts5,Runx1,Smoc2,Abcg1,Csf1r,Padi4,Clec3b,Sele,Gsn,Entpd2,Fbn1,F3,Cmpk1,Fgr,Alb,Pcolce,Ctsc,Atp2a1,Sfrp1,Acsbg1,Mlh1,Abca6,Col16a1,Abca9,Camk1d,Prex1,Ptprf,Atp13a2,Nceh1,Stab1,Plcl2,Dclk1,Hk3,Plekha4,Lpar1,Pltp,Lrtm1,Tgfbr2,Ffar4,Rab7b,Lipg,Itgam,Ptafr,Alox5ap,Hspe1,Hspa…	Folh1,Chordc1,Ace,Hck,Cd33,Cd44,Lrrk1,Aldh1a3,Cybb,Pcolce2,Ncf1,Cd34,Mapkapk2,Egfr,Ube2b,Abca8b,Gk,Abcc3,Ptch1,Dgat1,Chkb,Adamts5,Runx1,Smoc2,Abcg1,Csf1r,Padi4,Clec3b,Sele,Gsn,Entpd2,Fbn1,F3,Cmpk1,Fgr,Alb,Pcolce,Ctsc,Atp2a1,Sfrp1,Acsbg1,Mlh1,Abca6,Col16a1,Abca9,Camk1d,Prex1,Ptprf,Atp13a2,Nceh1,Stab1,Plcl2,Dclk1,Hk3,Plekha4,Lpar1,Pltp,Lrtm1,Tgfbr2,Ffar4,Rab7b,Lipg,Itgam,Ptafr,Alox5ap,Hspe1,Hspa4l,…
GO:0008235	metalloexopeptidase activity	8	53	0.0151	Folh1,Ace,Cpxm1,Cpxm2,Cpz,Xpnpep2,Mmp14,Anpep	Folh1,Ace,Cpxm1,Cpxm2,Cpz,Xpnpep2,Mmp14,Anpep
GO:0004175	endopeptidase activity	24	400	0.0157	Ace,Ctsk,Lgmn,Adamts5,Cfb,C2,Prss12,Hgf,Ctsc,Plat,Sfrp1,Mmp2,Mmp3,Adamts2,Bace2,Capn5,Adamts12,C1ra,Htra3,Mmp14,Masp1,Klkb1,Ece2,C1s1	Ace,Ctsk,Lgmn,Adamts5,Cfb,C2,Prss12,Hgf,Ctsc,Plat,Sfrp1,Mmp2,Mmp3,Adamts2,Bace2,Capn5,Adamts12,C1ra,Htra3,Mmp14,Masp1,Klkb1,Ece2,C1s1
GO:0017171	serine hydrolase activity	15	190	0.0199	Ace,Cfb,C2,Prss12,Hgf,Ctsc,Plat,Mmp2,Nceh1,C1ra,Htra3,Masp1,Klkb1,Reln,C1s1	Ace,Cfb,C2,Prss12,Hgf,Ctsc,Plat,Mmp2,Nceh1,C1ra,Htra3,Masp1,Klkb1,Reln,C1s1
GO:0008238	exopeptidase activity	10	90	0.0204	Folh1,Ace,Scrn1,Cpxm1,Cpxm2,Cpz,Xpnpep2,Mmp14,Anpep,Naalad2	Folh1,Ace,Scrn1,Cpxm1,Cpxm2,Cpz,Xpnpep2,Mmp14,Anpep,Naalad2
GO:0001848	complement binding	5	21	0.0453	Itgb2,Cd59a,Itgam,C4b,Cfh	Itgb2,Cd59a,Itgam,C4b,Cfh
GO:0008236	serine-type peptidase activity	14	185	0.0455	Ace,Cfb,C2,Prss12,Hgf,Ctsc,Plat,Mmp2,C1ra,Htra3,Masp1,Klkb1,Reln,C1s1	Ace,Cfb,C2,Prss12,Hgf,Ctsc,Plat,Mmp2,C1ra,Htra3,Masp1,Klkb1,Reln,C1s1
