# Supplementary material for: reString: an open-source Python software to perform automatic functional enrichment retrieval, results aggregation and data visualization
Source: Sci Rep. 2021 Dec 6;11:23458. doi: 10.1038/s41598-021-02528-0 (PMC8648753; doi:10.1038/s41598-021-02528-0)
Supplement: Supplementary file 1 — Supplementary Information 1. [file 41598_2021_2528_MOESM1_ESM.zip › Supplemental DataSets/up_down_together/treatment_t0_green_VS_treatment_t0_red_FC/ALL_enrichment.RCTM.tsv]

#term ID	term description	observed gene count	background gene count	false discovery rate	matching proteins in your network (IDs)	matching proteins in your network (labels)
MMU-1474244	Extracellular matrix organization	39	295	6.8e-12	Itgb2,Pdgfb,Col1a1,Cd44,Nid1,Pcolce2,Ctsk,Loxl2,Adamts5,Emilin2,Fbn1,Col1a2,Pcolce,Mmp2,Mmp3,Itga11,Col16a1,Adamts2,Capn5,Fbln2,Itga2,Itgam,Col8a2,Col12a1,Mfap2,Icam1,Col4a4,Tnxb,Col3a1,Mmp14,Lama2,Col6a6,Dcn,Itgb4,Col14a1,Vwf,Klkb1,Loxl4,Col6a5	Itgb2,Pdgfb,Col1a1,Cd44,Nid1,Pcolce2,Ctsk,Loxl2,Adamts5,Emilin2,Fbn1,Col1a2,Pcolce,Mmp2,Mmp3,Itga11,Col16a1,Adamts2,Capn5,Fbln2,Itga2,Itgam,Col8a2,Col12a1,Mfap2,Icam1,Col4a4,Tnxb,Col3a1,Mmp14,Lama2,Col6a6,Dcn,Itgb4,Col14a1,Vwf,Klkb1,Loxl4,Col6a5
MMU-168256	Immune System	89	1621	3.24e-08	Itgb2,Col1a1,Hck,Cd33,Cd44,Cybb,Ctsk,Ncf1,Lbp,Mapkapk2,Tnfaip3,Ube2b,Lgmn,Hexb,Dgat1,Serping1,Cfb,C2,Csf1r,Slc11a1,Cd55,Fcgr2b,Mrc1,Siglec1,Il6ra,Tlr2,Tnfrsf1b,Fgr,Col1a2,Ctsc,Tyrobp,Man2b1,Cotl1,Nckap1l,C1qc,H2-DMa,Qpct,Ppl,Dtx4,C1qb,Hpse,Atp6v0e2,Vat1,Hk3,Pik3ap1,Trim56,Socs3,Clec12a,C1ra,Pld4,Itgam,C4b,Ptafr,Serpina1c,Cd300lb,Nfatc2,Pirb,Tlr9,Icam1,Col3a1,Masp1,Fyb,Dnm1,Sumo1,Lyz2,Cd300lh,Folr…	Itgb2,Col1a1,Hck,Cd33,Cd44,Cybb,Ctsk,Ncf1,Lbp,Mapkapk2,Tnfaip3,Ube2b,Lgmn,Hexb,Dgat1,Serping1,Cfb,C2,Csf1r,Slc11a1,Cd55,Fcgr2b,Mrc1,Siglec1,Il6ra,Tlr2,Tnfrsf1b,Fgr,Col1a2,Ctsc,Tyrobp,Man2b1,Cotl1,Nckap1l,C1qc,H2-DMa,Qpct,Ppl,Dtx4,C1qb,Hpse,Atp6v0e2,Vat1,Hk3,Pik3ap1,Trim56,Socs3,Clec12a,C1ra,Pld4,Itgam,C4b,Ptafr,Serpina1c,Cd300lb,Nfatc2,Pirb,Tlr9,Icam1,Col3a1,Masp1,Fyb,Dnm1,Sumo1,Lyz2,Cd300ld3,Fol…
MMU-168249	Innate Immune System	63	949	3.28e-08	Itgb2,Hck,Cd44,Cybb,Ctsk,Ncf1,Lbp,Mapkapk2,Tnfaip3,Lgmn,Hexb,Dgat1,Serping1,Cfb,C2,Slc11a1,Cd55,Fcgr2b,Tlr2,Tnfrsf1b,Fgr,Ctsc,Tyrobp,Man2b1,Cotl1,Nckap1l,C1qc,Qpct,Dtx4,C1qb,Hpse,Atp6v0e2,Vat1,Hk3,Trim56,Clec12a,C1ra,Pld4,Itgam,C4b,Ptafr,Serpina1c,Cd300lb,Nfatc2,Pirb,Tlr9,Masp1,Dnm1,Lyz2,Folr2,Hsp90aa1,Nfasc,P2rx7,Bst1,Sirpa,Anpep,Cd68,Nfam1,Cfh,Clec7a,Pld3,Syk,Unc93b1	Itgb2,Hck,Cd44,Cybb,Ctsk,Ncf1,Lbp,Mapkapk2,Tnfaip3,Lgmn,Hexb,Dgat1,Serping1,Cfb,C2,Slc11a1,Cd55,Fcgr2b,Tlr2,Tnfrsf1b,Fgr,Ctsc,Tyrobp,Man2b1,Cotl1,Nckap1l,C1qc,Qpct,Dtx4,C1qb,Hpse,Atp6v0e2,Vat1,Hk3,Trim56,Clec12a,C1ra,Pld4,Itgam,C4b,Ptafr,Serpina1c,Cd300lb,Nfatc2,Pirb,Tlr9,Masp1,Dnm1,Lyz2,Folr2,Hsp90aa1,Nfasc,P2rx7,Bst1,Sirpa,Anpep,Cd68,Nfam1,Cfh,Clec7a,Pld3,Syk,Unc93b1
MMU-216083	Integrin cell surface interactions	16	79	4.37e-06	Itgb2,Col1a1,Cd44,Fbn1,Col1a2,Itga11,Col16a1,Itga2,Itgam,Col8a2,Icam1,Col4a4,Col3a1,Col6a6,Vwf,Col6a5	Itgb2,Col1a1,Cd44,Fbn1,Col1a2,Itga11,Col16a1,Itga2,Itgam,Col8a2,Icam1,Col4a4,Col3a1,Col6a6,Vwf,Col6a5
MMU-1474290	Collagen formation	17	96	6.41e-06	Col1a1,Pcolce2,Loxl2,Col1a2,Pcolce,Mmp3,Col16a1,Adamts2,Col8a2,Col12a1,Col4a4,Col3a1,Col6a6,Itgb4,Col14a1,Loxl4,Col6a5	Col1a1,Pcolce2,Loxl2,Col1a2,Pcolce,Mmp3,Col16a1,Adamts2,Col8a2,Col12a1,Col4a4,Col3a1,Col6a6,Itgb4,Col14a1,Loxl4,Col6a5
MMU-2022090	Assembly of collagen fibrils and other multimeric structures	14	70	3.74e-05	Col1a1,Loxl2,Col1a2,Pcolce,Mmp3,Col8a2,Col12a1,Col4a4,Col3a1,Col6a6,Itgb4,Col14a1,Loxl4,Col6a5	Col1a1,Loxl2,Col1a2,Pcolce,Mmp3,Col8a2,Col12a1,Col4a4,Col3a1,Col6a6,Itgb4,Col14a1,Loxl4,Col6a5
MMU-1474228	Degradation of the extracellular matrix	19	144	3.99e-05	Col1a1,Cd44,Nid1,Ctsk,Adamts5,Fbn1,Col1a2,Mmp2,Mmp3,Capn5,Col8a2,Col12a1,Col4a4,Col3a1,Mmp14,Col6a6,Dcn,Klkb1,Col6a5	Col1a1,Cd44,Nid1,Ctsk,Adamts5,Fbn1,Col1a2,Mmp2,Mmp3,Capn5,Col8a2,Col12a1,Col4a4,Col3a1,Mmp14,Col6a6,Dcn,Klkb1,Col6a5
MMU-1650814	Collagen biosynthesis and modifying enzymes	13	63	6.72e-05	Col1a1,Pcolce2,Col1a2,Pcolce,Col16a1,Adamts2,Col8a2,Col12a1,Col4a4,Col3a1,Col6a6,Col14a1,Col6a5	Col1a1,Pcolce2,Col1a2,Pcolce,Col16a1,Adamts2,Col8a2,Col12a1,Col4a4,Col3a1,Col6a6,Col14a1,Col6a5
MMU-1442490	Collagen degradation	12	58	0.0002	Col1a1,Ctsk,Col1a2,Mmp2,Mmp3,Col8a2,Col12a1,Col4a4,Col3a1,Mmp14,Col6a6,Col6a5	Col1a1,Ctsk,Col1a2,Mmp2,Mmp3,Col8a2,Col12a1,Col4a4,Col3a1,Mmp14,Col6a6,Col6a5
MMU-8948216	Collagen chain trimerization	10	41	0.00056	Col1a1,Col1a2,Col16a1,Col8a2,Col12a1,Col4a4,Col3a1,Col6a6,Col14a1,Col6a5	Col1a1,Col1a2,Col16a1,Col8a2,Col12a1,Col4a4,Col3a1,Col6a6,Col14a1,Col6a5
MMU-6798695	Neutrophil degranulation	34	519	0.0011	Itgb2,Cd44,Cybb,Hexb,Dgat1,Slc11a1,Cd55,Fcgr2b,Tlr2,Tnfrsf1b,Fgr,Ctsc,Tyrobp,Man2b1,Cotl1,Nckap1l,Qpct,Hpse,Vat1,Hk3,Clec12a,Itgam,Ptafr,Serpina1c,Pirb,Lyz2,Folr2,Hsp90aa1,Nfasc,Bst1,Sirpa,Anpep,Cd68,Nfam1	Itgb2,Cd44,Cybb,Hexb,Dgat1,Slc11a1,Cd55,Fcgr2b,Tlr2,Tnfrsf1b,Fgr,Ctsc,Tyrobp,Man2b1,Cotl1,Nckap1l,Qpct,Hpse,Vat1,Hk3,Clec12a,Itgam,Ptafr,Serpina1c,Pirb,Lyz2,Folr2,Hsp90aa1,Nfasc,Bst1,Sirpa,Anpep,Cd68,Nfam1
MMU-109582	Hemostasis	34	524	0.0013	Itgb2,Pdgfb,Col1a1,Cd44,Pik3r5,Angpt1,Serping1,Clec3b,Sele,F3,Pdpn,Hgf,Fgr,Alb,Col1a2,Gng11,Atp2a1,Plat,Slc7a6,Zfpm2,Itgam,Serpina1c,Cd74,Arrb1,P2rx7,Sirpa,Vwf,Kif1a,Klkb1,Syk,Mmrn1,Ptgir,Selp,Glg1	Itgb2,Pdgfb,Col1a1,Cd44,Pik3r5,Angpt1,Serping1,Clec3b,Sele,F3,Pdpn,Hgf,Fgr,Alb,Col1a2,Gng11,Atp2a1,Plat,Slc7a6,Zfpm2,Itgam,Serpina1c,Cd74,Arrb1,P2rx7,Sirpa,Vwf,Kif1a,Klkb1,Syk,Mmrn1,Ptgir,Selp,Glg1
MMU-422475	Axon guidance	23	278	0.0017	Plxna3,Ntn4,Egfr,Sptb,Sema4d,Robo1,St8sia2,Tyrobp,Mmp2,Col4a4,Col3a1,Dnm1,Hsp90aa1,Nfasc,Col6a6,Pik3cd,Ephb2,Ephb6,Plxna4,Reln,Slit2,Plxna1,Col6a5	Plxna3,Ntn4,Egfr,Sptb,Sema4d,Robo1,St8sia2,Tyrobp,Mmp2,Col4a4,Col3a1,Dnm1,Hsp90aa1,Nfasc,Col6a6,Pik3cd,Ephb2,Ephb6,Plxna4,Reln,Slit2,Plxna1,Col6a5
MMU-166658	Complement cascade	10	50	0.0018	Serping1,Cfb,C2,Cd55,C1qc,C1qb,C1ra,C4b,Masp1,Cfh	Serping1,Cfb,C2,Cd55,C1qc,C1qb,C1ra,C4b,Masp1,Cfh
MMU-977606	Regulation of Complement cascade	9	41	0.0029	Serping1,Cfb,C2,Cd55,C1qc,C1qb,C1ra,C4b,Cfh	Serping1,Cfb,C2,Cd55,C1qc,C1qb,C1ra,C4b,Cfh
MMU-166663	Initial triggering of complement	7	21	0.0036	Cfb,C2,C1qc,C1qb,C1ra,C4b,Masp1	Cfb,C2,C1qc,C1qb,C1ra,C4b,Masp1
MMU-382551	Transport of small molecules	38	667	0.0037	Abca8b,Cygb,Abcc3,Slc38a4,Gpihbp1,Runx1,Abcg1,Slc11a1,Alb,Gng11,Atp2a1,Slc9a9,Slc7a6,Slco2a1,Abca6,Abca9,Ttyh3,Atp13a2,Atp6v0e2,Nceh1,Slc2a6,Pltp,Lipg,Fxyd6,Cp,Car4,Nipal3,Slc4a10,Camk2a,Apoc1,Slc1a5,Steap3,Slc12a2,Slc29a3,Sgk1,Apod,Apoe,Ryr1	Abca8b,Cygb,Abcc3,Slc38a4,Gpihbp1,Runx1,Abcg1,Slc11a1,Alb,Gng11,Atp2a1,Slc9a9,Slc7a6,Slco2a1,Abca6,Abca9,Ttyh3,Atp13a2,Atp6v0e2,Nceh1,Slc2a6,Pltp,Lipg,Fxyd6,Cp,Car4,Nipal3,Slc4a10,Camk2a,Apoc1,Slc1a5,Steap3,Slc12a2,Slc29a3,Sgk1,Apod,Apoe,Ryr1
MMU-5173214	O-glycosylation of TSR domain-containing proteins	8	38	0.0116	Adamts5,Adamts2,Thsd7a,Spon1,Adamts12,Adamtsl2,Adamtsl1,Adamts9	Adamts5,Adamts2,Thsd7a,Spon1,Adamts12,Adamtsl2,Adamtsl1,Adamts9
MMU-8964058	HDL remodeling	5	9	0.0116	Abcg1,Alb,Pltp,Lipg,Apoe	Abcg1,Alb,Pltp,Lipg,Apoe
MMU-162582	Signal Transduction	93	2417	0.0136	Pdgfb,Col1a1,Tmed5,Aldh1a3,Cybb,Ncf1,Mapkapk2,Cxcl16,Tnfaip3,Egfr,Fgf18,Kremen1,Tns3,Pik3r5,Sptb,Ptch1,Angpt1,Gpihbp1,Boc,Runx1,Rbp4,Gpr39,Cd55,Wnt2b,Il6ra,Hgf,Col1a2,Gng11,Plat,Mmp2,Mmp3,Nckap1l,Cmklr1,Prex1,Dtx4,Lpar6,Lrp1,Atp6v0e2,Inhbb,Ackr2,Ptges3,Nrip1,Lpar1,Pik3ap1,S1pr2,Itga2,Fzd1,Socs3,Gpr4,Flrt2,Tgfbr2,Ffar4,Adcyap1r1,Cx3cr1,Gpc3,Gas1,Smpd3,Ptafr,Sox7,Tlr9,Emr1,Col4a4,Col3a1,Lpar5,Lama2…	Pdgfb,Col1a1,Tmed5,Aldh1a3,Cybb,Ncf1,Mapkapk2,Cxcl16,Tnfaip3,Egfr,Fgf18,Kremen1,Tns3,Pik3r5,Sptb,Ptch1,Angpt1,Gpihbp1,Boc,Runx1,Rbp4,Gpr39,Cd55,Wnt2b,Il6ra,Hgf,Col1a2,Gng11,Plat,Mmp2,Mmp3,Nckap1l,Cmklr1,Prex1,Dtx4,Lpar6,Lrp1,Atp6v0e2,Inhbb,Ackr2,Ptges3,Nrip1,Lpar1,Pik3ap1,S1pr2,Itga2,Fzd1,Socs3,Gpr4,Flrt2,Tgfbr2,Ffar4,Adcyap1r1,Cx3cr1,Gpc3,Gas1,Smpd3,Ptafr,Sox7,Tlr9,Adgre1,Col4a4,Col3a1,Lpar5,Lam…
MMU-2243919	Crosslinking of collagen fibrils	6	18	0.0141	Col1a1,Loxl2,Col1a2,Pcolce,Col4a4,Loxl4	Col1a1,Loxl2,Col1a2,Pcolce,Col4a4,Loxl4
MMU-202733	Cell surface interactions at the vascular wall	12	114	0.0418	Itgb2,Col1a1,Cd44,Angpt1,Sele,Col1a2,Slc7a6,Itgam,Cd74,Sirpa,Selp,Glg1	Itgb2,Col1a1,Cd44,Angpt1,Sele,Col1a2,Slc7a6,Itgam,Cd74,Sirpa,Selp,Glg1
MMU-1266738	Developmental Biology	28	488	0.0463	Plxna3,Ntn4,Egfr,Sptb,Sema4d,Boc,Robo1,St8sia2,Tyrobp,Mmp2,Ppl,Lgi2,Krt80,Col4a4,Col3a1,Dnm1,Hsp90aa1,Nfasc,Col6a6,Pik3cd,Ephb2,Ephb6,Plxna4,Cdon,Reln,Slit2,Plxna1,Col6a5	Plxna3,Ntn4,Egfr,Sptb,Sema4d,Boc,Robo1,St8sia2,Tyrobp,Mmp2,Ppl,Lgi2,Krt80,Col4a4,Col3a1,Dnm1,Hsp90aa1,Nfasc,Col6a6,Pik3cd,Ephb2,Ephb6,Plxna4,Cdon,Reln,Slit2,Plxna1,Col6a5
MMU-3000178	ECM proteoglycans	8	50	0.049	Col1a1,Col1a2,Itga2,Tnxb,Col3a1,Col6a6,Dcn,Col6a5	Col1a1,Col1a2,Itga2,Tnxb,Col3a1,Col6a6,Dcn,Col6a5
MMU-5635838	Activation of SMO	5	14	0.049	Ptch1,Boc,Gas1,Arrb1,Cdon	Ptch1,Boc,Gas1,Arrb1,Cdon
