# Supplementary material for: reString: an open-source Python software to perform automatic functional enrichment retrieval, results aggregation and data visualization
Source: Sci Rep. 2021 Dec 6;11:23458. doi: 10.1038/s41598-021-02528-0 (PMC8648753; doi:10.1038/s41598-021-02528-0)
Supplement: Supplementary file 1 — Supplementary Information 1. [file 41598_2021_2528_MOESM1_ESM.zip › Supplemental DataSets/up_down_together/ctrl_t0_green_VS_ctrl_t0_red_FC/ALL_enrichment.Component.tsv]

#term ID	term description	observed gene count	background gene count	false discovery rate	matching proteins in your network (IDs)	matching proteins in your network (labels)
GO:0005576	extracellular region	98	2229	2.7300000000000002e-36	Ccl11,Serpinf1,Col1a1,Angptl2,Clec11a,Nid1,Pcolce2,Ctsk,Lbp,C1qtnf1,Igfbp4,Enpp3,Ntn4,Ptch1,Fst,Txndc16,Loxl2,Igfbp6,Serping1,Smoc2,Emilin2,Cfb,C2,Entpd2,Fbn1,Siglec1,Cpxm1,Procr,Wnt2b,Olfml3,Prss12,Sfrp2,F3,Angptl7,Man2b2,Pcolce,Timp4,Cpxm2,Figf,Sfrp1,Pdgfrl,Mmp2,Prss35,Fmod,Col16a1,Igsf10,Tgfbi,Gdf7,Qpct,Cpz,Adamts2,Fam198a,Lgi2,Hpse,Svep1,Fbln2,Fbln1,Egflam,Adamts12,Olfml2a,Flrt2,C1ra,Gpc3,Eph…	Ccl11,Serpinf1,Col1a1,Angptl2,Clec11a,Nid1,Pcolce2,Ctsk,Lbp,C1qtnf1,Igfbp4,Enpp3,Ntn4,Ptch1,Fst,Txndc16,Loxl2,Igfbp6,Serping1,Smoc2,Emilin2,Cfb,C2,Entpd2,Fbn1,Siglec1,Cpxm1,Procr,Wnt2b,Olfml3,Prss12,Sfrp2,F3,Angptl7,Man2b2,Pcolce,Timp4,Cpxm2,Vegfd,Sfrp1,Pdgfrl,Mmp2,Prss35,Fmod,Col16a1,Igsf10,Tgfbi,Gdf7,Qpct,Cpz,Adamts2,Fam198a,Lgi2,Hpse,Svep1,Fbln2,Fbln1,Egflam,Adamts12,Olfml2a,Flrt2,C1ra,Gpc3,Ep…
GO:0031012	extracellular matrix	48	468	4.29e-30	Serpinf1,Col1a1,Angptl2,Nid1,Pcolce2,Ntn4,Loxl2,Igfbp6,Serping1,Smoc2,Emilin2,Entpd2,Fbn1,F3,Angptl7,Timp4,Sfrp1,Mmp2,Fmod,Col16a1,Tgfbi,Cpz,Adamts2,Hpse,Svep1,Fbln2,Fbln1,Egflam,Olfml2a,Gpc3,Col8a2,Col12a1,Col4a4,Lama2,Col6a6,Dcn,Itgb4,Adamtsl1,Col14a1,Mmrn2,Vwf,Ccbe1,Reln,Slit2,Matn2,Glg1,Apoe,Col6a5	Serpinf1,Col1a1,Angptl2,Nid1,Pcolce2,Ntn4,Loxl2,Igfbp6,Serping1,Smoc2,Emilin2,Entpd2,Fbn1,F3,Angptl7,Timp4,Sfrp1,Mmp2,Fmod,Col16a1,Tgfbi,Cpz,Adamts2,Hpse,Svep1,Fbln2,Fbln1,Egflam,Olfml2a,Gpc3,Col8a2,Col12a1,Col4a4,Lama2,Col6a6,Dcn,Itgb4,Adamtsl1,Col14a1,Mmrn2,Vwf,Ccbe1,Reln,Slit2,Matn2,Glg1,Apoe,Col6a5
GO:0062023	collagen-containing extracellular matrix	39	359	7.14e-25	Serpinf1,Col1a1,Angptl2,Nid1,Pcolce2,Ntn4,Loxl2,Igfbp6,Serping1,Smoc2,Emilin2,Entpd2,Fbn1,F3,Angptl7,Sfrp1,Fmod,Col16a1,Tgfbi,Adamts2,Fbln2,Fbln1,Egflam,Gpc3,Col8a2,Col12a1,Col4a4,Lama2,Col6a6,Dcn,Itgb4,Adamtsl1,Col14a1,Mmrn2,Vwf,Reln,Slit2,Matn2,Col6a5	Serpinf1,Col1a1,Angptl2,Nid1,Pcolce2,Ntn4,Loxl2,Igfbp6,Serping1,Smoc2,Emilin2,Entpd2,Fbn1,F3,Angptl7,Sfrp1,Fmod,Col16a1,Tgfbi,Adamts2,Fbln2,Fbln1,Egflam,Gpc3,Col8a2,Col12a1,Col4a4,Lama2,Col6a6,Dcn,Itgb4,Adamtsl1,Col14a1,Mmrn2,Vwf,Reln,Slit2,Matn2,Col6a5
GO:0005615	extracellular space	62	1424	1.05e-20	Ccl11,Serpinf1,Col1a1,Angptl2,Clec11a,Ctsk,Lbp,C1qtnf1,Igfbp4,Fst,Loxl2,Igfbp6,Serping1,Smoc2,Cfb,C2,Fbn1,Cpxm1,Procr,Wnt2b,Sfrp2,F3,Angptl7,Pcolce,Timp4,Figf,Sfrp1,Mmp2,Fmod,Col16a1,Tgfbi,Gdf7,Cpz,Lgi2,Svep1,Fbln1,Flrt2,C1ra,Col8a2,Col12a1,Icam1,Col4a4,Cp,Dcn,Podn,Anpep,Apoc1,Col14a1,C1qtnf3,Mmrn2,Cfh,Vwf,C1qtnf7,Ccbe1,Reln,C1s1,Loxl4,Rnase4,Slit2,Matn2,Gdf10,Apoe	Ccl11,Serpinf1,Col1a1,Angptl2,Clec11a,Ctsk,Lbp,C1qtnf1,Igfbp4,Fst,Loxl2,Igfbp6,Serping1,Smoc2,Cfb,C2,Fbn1,Cpxm1,Procr,Wnt2b,Sfrp2,F3,Angptl7,Pcolce,Timp4,Vegfd,Sfrp1,Mmp2,Fmod,Col16a1,Tgfbi,Gdf7,Cpz,Lgi2,Svep1,Fbln1,Flrt2,C1ra,Col8a2,Col12a1,Icam1,Col4a4,Cp,Dcn,Podn,Anpep,Apoc1,Col14a1,C1qtnf3,Mmrn2,Cfh,Vwf,C1qtnf7,Ccbe1,Reln,C1s1,Loxl4,Rnase4,Slit2,Matn2,Gdf10,Apoe
GO:0110165	cellular anatomical entity	202	15632	5.81e-14	Gmpr,Ccl11,Serpinf1,Ern1,Col1a1,Folh1,Naa20,Nudt14,Man1a,Angptl2,Clec11a,Nid1,Tmem147,Vipr2,Lrrk1,Aldh1a3,Pcolce2,Ctsk,Lbp,Mapkapk2,C1qtnf1,Igfbp4,Tbx3,Enpp3,Ntn4,Egfr,Glt8d2,Ahsa2,Abca8b,Ptch1,Fst,Txndc16,Scara5,Loxl2,Slc25a17,Boc,Igfbp6,Serping1,Smoc2,Emilin2,Cyp1b1,Cfb,C2,Zfp521,Csf1r,Ms4a4d,Gria4,Htr2b,Prrx1,Entpd2,Fbn1,Lrp4,Siglec1,Cpxm1,Procr,Wnt2b,Olfml3,Prss12,Sfrp2,F3,Ndufaf4,Angptl7,Rbp…	Gmpr,Ccl11,Serpinf1,Ern1,Col1a1,Folh1,Naa20,Nudt14,Man1a,Angptl2,Clec11a,Nid1,Tmem147,Vipr2,Lrrk1,Aldh1a3,Pcolce2,Ctsk,Lbp,Mapkapk2,C1qtnf1,Igfbp4,Tbx3,Enpp3,Ntn4,Egfr,Glt8d2,Ahsa2,Abca8b,Ptch1,Fst,Txndc16,Scara5,Loxl2,Slc25a17,Boc,Igfbp6,Serping1,Smoc2,Emilin2,Cyp1b1,Cfb,C2,Zfp521,Csf1r,Ms4a4d,Gria4,Htr2b,Prrx1,Entpd2,Fbn1,Lrp4,Siglec1,Cpxm1,Procr,Wnt2b,Olfml3,Prss12,Sfrp2,F3,Ndufaf4,Angptl7,Rbp…
GO:0005604	basement membrane	16	105	2.1e-11	Serpinf1,Nid1,Ntn4,Loxl2,Smoc2,Entpd2,Fbn1,Tgfbi,Fbln1,Egflam,Col8a2,Col4a4,Lama2,Itgb4,Mmrn2,Matn2	Serpinf1,Nid1,Ntn4,Loxl2,Smoc2,Entpd2,Fbn1,Tgfbi,Fbln1,Egflam,Col8a2,Col4a4,Lama2,Itgb4,Mmrn2,Matn2
GO:0005581	collagen trimer	14	78	9.73e-11	Col1a1,C1qtnf1,Emilin2,Col16a1,Col8a2,Col12a1,Col4a4,Col6a6,Dcn,Col14a1,C1qtnf3,C1qtnf7,Ccbe1,Col6a5	Col1a1,C1qtnf1,Emilin2,Col16a1,Col8a2,Col12a1,Col4a4,Col6a6,Dcn,Col14a1,C1qtnf3,C1qtnf7,Ccbe1,Col6a5
GO:0009986	cell surface	32	913	2.2e-07	Folh1,Ctsk,Lbp,Enpp3,Egfr,Scara5,Boc,Csf1r,Entpd2,Lrp4,F3,Sfrp1,Nt5e,Plvap,Bace2,Lrp1,Cd59a,Fzd4,Gpc3,Cd248,Hhip,Cd209b,Icam1,Itgb4,Anpep,Cfh,Vwf,Cdon,Heg1,Pdgfra,Slit2,Apoe	Folh1,Ctsk,Lbp,Enpp3,Egfr,Scara5,Boc,Csf1r,Entpd2,Lrp4,F3,Sfrp1,Nt5e,Plvap,Bace2,Lrp1,Cd59a,Fzd4,Gpc3,Cd248,Hhip,Cd209b,Icam1,Itgb4,Anpep,Cfh,Vwf,Cdon,Heg1,Pdgfra,Slit2,Apoe
GO:0031224	intrinsic component of membrane	77	4707	0.00031	Ern1,Folh1,Man1a,Tmem147,Vipr2,C1qtnf1,Enpp3,Egfr,Glt8d2,Abca8b,Ptch1,Scara5,Slc25a17,Boc,Csf1r,Ms4a4d,Gria4,Htr2b,Entpd2,Lrp4,Siglec1,Procr,F3,Gxylt2,Tspan11,Itga11,Nt5e,Plvap,Abca6,Armh4,Abca9,Piezo2,Sorcs2,Bace2,Lrp1,Atp6v0e2,Tm7sf3,Stab1,Cd59a,Fzd4,Gpr133,Flrt2,Gpc3,Gas1,Epha3,Ldlrad4,Cd248,Atrnl1,Dchs1,Hhip,Cd209b,Icam1,Shisa3,Cp,Lrrn4cl,Abca8a,Cldn10,Tmem254b,Tmem176a,Ptgfrn,Slc4a10,Ephb2,I…	Ern1,Folh1,Man1a,Tmem147,Vipr2,C1qtnf1,Enpp3,Egfr,Glt8d2,Abca8b,Ptch1,Scara5,Slc25a17,Boc,Csf1r,Ms4a4d,Gria4,Htr2b,Entpd2,Lrp4,Siglec1,Procr,F3,Gxylt2,Tspan11,Itga11,Nt5e,Plvap,Abca6,3632451O06Rik,Abca9,Piezo2,Sorcs2,Bace2,Lrp1,Atp6v0e2,Tm7sf3,Stab1,Cd59a,Fzd4,Adgrd1,Flrt2,Gpc3,Gas1,Epha3,Ldlrad4,Cd248,Atrnl1,Dchs1,Hhip,Cd209b,Icam1,Shisa3,Cp,Lrrn4cl,Abca8a,Cldn10,Tmem254b,Tmem176a,Ptgfrn,Slc4a10…
GO:0005886	plasma membrane	74	4531	0.00055	Folh1,Nid1,Tmem147,Vipr2,Ctsk,C1qtnf1,Enpp3,Ntn4,Egfr,Abca8b,Ptch1,Scara5,Boc,Csf1r,Gria4,Htr2b,Entpd2,Lrp4,Siglec1,Prss12,F3,Tspan11,Sfrp1,Mmp2,Trappc4,Itga11,Nt5e,Plvap,Ppl,Piezo2,Fam198a,Sorcs2,Bace2,Lrp1,Tm7sf3,Stab1,Cd59a,Ptpn13,Fzd4,Gpr133,Flrt2,Gpc3,Gas1,Epha3,Cd248,Wdr6,Atrnl1,Dchs1,Hhip,Cd209b,Icam1,Cp,Lama2,Abca8a,Cldn10,Slc4a10,Ephb2,Itgb4,Anpep,Cfh,Vwf,Steap3,Plxna4,Cdon,Heg1,Reln,Mpp…	Folh1,Nid1,Tmem147,Vipr2,Ctsk,C1qtnf1,Enpp3,Ntn4,Egfr,Abca8b,Ptch1,Scara5,Boc,Csf1r,Gria4,Htr2b,Entpd2,Lrp4,Siglec1,Prss12,F3,Tspan11,Sfrp1,Mmp2,Trappc4,Itga11,Nt5e,Plvap,Ppl,Piezo2,Fam198a,Sorcs2,Bace2,Lrp1,Tm7sf3,Stab1,Cd59a,Ptpn13,Fzd4,Adgrd1,Flrt2,Gpc3,Gas1,Epha3,Cd248,Wdr6,Atrnl1,Dchs1,Hhip,Cd209b,Icam1,Cp,Lama2,Abca8a,Cldn10,Slc4a10,Ephb2,Itgb4,Anpep,Cfh,Vwf,Steap3,Plxna4,Cdon,Heg1,Reln,Mpp…
GO:0016020	membrane	108	7623	0.00057	Ern1,Folh1,Man1a,Nid1,Tmem147,Vipr2,Ctsk,Lbp,C1qtnf1,Enpp3,Ntn4,Egfr,Glt8d2,Abca8b,Ptch1,Scara5,Loxl2,Slc25a17,Boc,Cyp1b1,Csf1r,Ms4a4d,Gria4,Htr2b,Entpd2,Lrp4,Siglec1,Procr,Prss12,F3,Ndufaf4,Man2b2,Gxylt2,Tspan11,Hccs,Figf,Sfrp1,Mmp2,Trappc4,Itga11,Nt5e,Plvap,Abca6,Armh4,Abca9,Ppl,Piezo2,Fam198a,Sorcs2,Bace2,Lrp1,Hpse,Atp6v0e2,Tm7sf3,Svep1,Stab1,Cd59a,Ptpn13,Fzd4,Timm8a1,Gpr133,Flrt2,Gpc3,Gas1,Ep…	Ern1,Folh1,Man1a,Nid1,Tmem147,Vipr2,Ctsk,Lbp,C1qtnf1,Enpp3,Ntn4,Egfr,Glt8d2,Abca8b,Ptch1,Scara5,Loxl2,Slc25a17,Boc,Cyp1b1,Csf1r,Ms4a4d,Gria4,Htr2b,Entpd2,Lrp4,Siglec1,Procr,Prss12,F3,Ndufaf4,Man2b2,Gxylt2,Tspan11,Hccs,Vegfd,Sfrp1,Mmp2,Trappc4,Itga11,Nt5e,Plvap,Abca6,3632451O06Rik,Abca9,Ppl,Piezo2,Fam198a,Sorcs2,Bace2,Lrp1,Hpse,Atp6v0e2,Tm7sf3,Svep1,Stab1,Cd59a,Ptpn13,Fzd4,Timm8a1,Adgrd1,Flrt2,Gpc…
GO:0071944	cell periphery	75	4668	0.0007	Folh1,Nid1,Tmem147,Vipr2,Ctsk,C1qtnf1,Enpp3,Ntn4,Egfr,Abca8b,Ptch1,Scara5,Boc,Smoc2,Csf1r,Gria4,Htr2b,Entpd2,Lrp4,Siglec1,Prss12,F3,Tspan11,Sfrp1,Mmp2,Trappc4,Itga11,Nt5e,Plvap,Ppl,Piezo2,Fam198a,Sorcs2,Bace2,Lrp1,Tm7sf3,Stab1,Cd59a,Ptpn13,Fzd4,Gpr133,Flrt2,Gpc3,Gas1,Epha3,Cd248,Wdr6,Atrnl1,Dchs1,Hhip,Cd209b,Icam1,Cp,Lama2,Abca8a,Cldn10,Slc4a10,Ephb2,Itgb4,Anpep,Cfh,Vwf,Steap3,Plxna4,Cdon,Heg1,Re…	Folh1,Nid1,Tmem147,Vipr2,Ctsk,C1qtnf1,Enpp3,Ntn4,Egfr,Abca8b,Ptch1,Scara5,Boc,Smoc2,Csf1r,Gria4,Htr2b,Entpd2,Lrp4,Siglec1,Prss12,F3,Tspan11,Sfrp1,Mmp2,Trappc4,Itga11,Nt5e,Plvap,Ppl,Piezo2,Fam198a,Sorcs2,Bace2,Lrp1,Tm7sf3,Stab1,Cd59a,Ptpn13,Fzd4,Adgrd1,Flrt2,Gpc3,Gas1,Epha3,Cd248,Wdr6,Atrnl1,Dchs1,Hhip,Cd209b,Icam1,Cp,Lama2,Abca8a,Cldn10,Slc4a10,Ephb2,Itgb4,Anpep,Cfh,Vwf,Steap3,Plxna4,Cdon,Heg1,Re…
GO:0016021	integral component of membrane	73	4539	0.00092	Ern1,Folh1,Man1a,Tmem147,Vipr2,C1qtnf1,Enpp3,Egfr,Glt8d2,Abca8b,Ptch1,Scara5,Slc25a17,Boc,Csf1r,Ms4a4d,Gria4,Htr2b,Entpd2,Lrp4,Siglec1,Procr,F3,Gxylt2,Tspan11,Itga11,Plvap,Abca6,Armh4,Abca9,Piezo2,Sorcs2,Bace2,Lrp1,Atp6v0e2,Tm7sf3,Stab1,Fzd4,Gpr133,Flrt2,Gpc3,Epha3,Ldlrad4,Cd248,Atrnl1,Dchs1,Hhip,Cd209b,Icam1,Shisa3,Lrrn4cl,Abca8a,Cldn10,Tmem254b,Tmem176a,Ptgfrn,Slc4a10,Ephb2,Itgb4,Anpep,Tomm5,Il…	Ern1,Folh1,Man1a,Tmem147,Vipr2,C1qtnf1,Enpp3,Egfr,Glt8d2,Abca8b,Ptch1,Scara5,Slc25a17,Boc,Csf1r,Ms4a4d,Gria4,Htr2b,Entpd2,Lrp4,Siglec1,Procr,F3,Gxylt2,Tspan11,Itga11,Plvap,Abca6,3632451O06Rik,Abca9,Piezo2,Sorcs2,Bace2,Lrp1,Atp6v0e2,Tm7sf3,Stab1,Fzd4,Adgrd1,Flrt2,Gpc3,Epha3,Ldlrad4,Cd248,Atrnl1,Dchs1,Hhip,Cd209b,Icam1,Shisa3,Lrrn4cl,Abca8a,Cldn10,Tmem254b,Tmem176a,Ptgfrn,Slc4a10,Ephb2,Itgb4,Anpep,…
GO:0031226	intrinsic component of plasma membrane	28	1249	0.0082	Folh1,C1qtnf1,Egfr,Ptch1,Scara5,Boc,Csf1r,Gria4,Htr2b,Tspan11,Itga11,Sorcs2,Lrp1,Stab1,Gpr133,Flrt2,Gpc3,Gas1,Epha3,Hhip,Icam1,Cp,Slc4a10,Ephb2,Itgb4,Plxna4,Cdon,Pdgfra	Folh1,C1qtnf1,Egfr,Ptch1,Scara5,Boc,Csf1r,Gria4,Htr2b,Tspan11,Itga11,Sorcs2,Lrp1,Stab1,Adgrd1,Flrt2,Gpc3,Gas1,Epha3,Hhip,Icam1,Cp,Slc4a10,Ephb2,Itgb4,Plxna4,Cdon,Pdgfra
GO:0005887	integral component of plasma membrane	26	1174	0.0178	Folh1,C1qtnf1,Egfr,Ptch1,Scara5,Boc,Csf1r,Gria4,Htr2b,Tspan11,Itga11,Sorcs2,Lrp1,Stab1,Gpr133,Flrt2,Gpc3,Epha3,Hhip,Icam1,Slc4a10,Ephb2,Itgb4,Plxna4,Cdon,Pdgfra	Folh1,C1qtnf1,Egfr,Ptch1,Scara5,Boc,Csf1r,Gria4,Htr2b,Tspan11,Itga11,Sorcs2,Lrp1,Stab1,Adgrd1,Flrt2,Gpc3,Epha3,Hhip,Icam1,Slc4a10,Ephb2,Itgb4,Plxna4,Cdon,Pdgfra
GO:0043083	synaptic cleft	4	23	0.0195	Prss12,Egflam,Lama2,Apoe	Prss12,Egflam,Lama2,Apoe
GO:0009897	external side of plasma membrane	13	404	0.0336	Ctsk,Enpp3,Lrp1,Cd59a,Cd248,Cd209b,Icam1,Anpep,Cfh,Vwf,Heg1,Pdgfra,Apoe	Ctsk,Enpp3,Lrp1,Cd59a,Cd248,Cd209b,Icam1,Anpep,Cfh,Vwf,Heg1,Pdgfra,Apoe
