# Supplementary material for: reString: an open-source Python software to perform automatic functional enrichment retrieval, results aggregation and data visualization
Source: Sci Rep. 2021 Dec 6;11:23458. doi: 10.1038/s41598-021-02528-0 (PMC8648753; doi:10.1038/s41598-021-02528-0)
Supplement: Supplementary file 1 — Supplementary Information 1. [file 41598_2021_2528_MOESM1_ESM.zip › Supplemental DataSets/up_down_together/ctrl_t0_green_VS_ctrl_t0_red_FC/ALL_enrichment.Process.tsv]

#term ID	term description	observed gene count	background gene count	false discovery rate	matching proteins in your network (IDs)	matching proteins in your network (labels)
GO:0007155	cell adhesion	38	744	3.26e-12	Nid1,Ntn4,Egfr,Boc,Emilin2,Cyp1b1,Fbn1,Siglec1,Sfrp1,Itga11,Nt5e,Col16a1,Tgfbi,Hpse,Svep1,Stab1,Fzd4,Adamts12,Flrt2,Epha3,Col8a2,Col12a1,Dchs1,Icam1,Lama2,Col6a6,Cldn10,Itgb4,Col14a1,Fbln7,Cfh,Vwf,Cdon,Reln,Tiam1,Pdgfra,Slit2,Col6a5	Nid1,Ntn4,Egfr,Boc,Emilin2,Cyp1b1,Fbn1,Siglec1,Sfrp1,Itga11,Nt5e,Col16a1,Tgfbi,Hpse,Svep1,Stab1,Fzd4,Adamts12,Flrt2,Epha3,Col8a2,Col12a1,Dchs1,Icam1,Lama2,Col6a6,Cldn10,Itgb4,Col14a1,Fbln7,Cfh,Vwf,Cdon,Reln,Tiam1,Pdgfra,Slit2,Col6a5
GO:0009653	anatomical structure morphogenesis	63	2244	6.87e-11	Ccl11,Col1a1,Angptl2,Aldh1a3,Tbx3,Ntn4,Egfr,Ptch1,Fst,Loxl2,Boc,Cyp1b1,Csf1r,Htr2b,Prrx1,Fbn1,Lrp4,Wnt2b,Sfrp2,Figf,Sfrp1,Mmp2,Col16a1,Tgfbi,Gdf7,Lrp1,Hpse,Svep1,Btbd7,Cc2d2a,Fzd4,Egflam,Flrt2,Gpc3,Gas1,Epha3,Col8a2,Cd248,Col12a1,Atrnl1,Dchs1,Hhip,Lama2,Ptgfrn,Slc4a10,Ephb2,Itgb4,Anpep,Col14a1,Mmrn2,Cfh,Plxna4,Cdon,Dact1,Ccbe1,Heg1,Reln,Tiam1,Pdgfra,Slit2,Matn2,Glg1,Apoe	Ccl11,Col1a1,Angptl2,Aldh1a3,Tbx3,Ntn4,Egfr,Ptch1,Fst,Loxl2,Boc,Cyp1b1,Csf1r,Htr2b,Prrx1,Fbn1,Lrp4,Wnt2b,Sfrp2,Vegfd,Sfrp1,Mmp2,Col16a1,Tgfbi,Gdf7,Lrp1,Hpse,Svep1,Btbd7,Cc2d2a,Fzd4,Egflam,Flrt2,Gpc3,Gas1,Epha3,Col8a2,Cd248,Col12a1,Atrnl1,Dchs1,Hhip,Lama2,Ptgfrn,Slc4a10,Ephb2,Itgb4,Anpep,Col14a1,Mmrn2,Cfh,Plxna4,Cdon,Dact1,Ccbe1,Heg1,Reln,Tiam1,Pdgfra,Slit2,Matn2,Glg1,Apoe
GO:0030198	extracellular matrix organization	21	231	2.73e-10	Col1a1,Nid1,Ntn4,Loxl2,Smoc2,Cyp1b1,Sfrp2,Mmp2,Col16a1,Tgfbi,Adamts2,Fbln2,Fbln1,Egflam,Olfml2a,Flrt2,Col8a2,Col4a4,Col14a1,Loxl4,Pdgfra	Col1a1,Nid1,Ntn4,Loxl2,Smoc2,Cyp1b1,Sfrp2,Mmp2,Col16a1,Tgfbi,Adamts2,Fbln2,Fbln1,Egflam,Olfml2a,Flrt2,Col8a2,Col4a4,Col14a1,Loxl4,Pdgfra
GO:0035239	tube morphogenesis	32	728	7.98e-09	Ccl11,Angptl2,Tbx3,Egfr,Ptch1,Loxl2,Cyp1b1,Prrx1,Sfrp2,Figf,Sfrp1,Mmp2,Tgfbi,Gdf7,Lrp1,Hpse,Cc2d2a,Fzd4,Gpc3,Col8a2,Dchs1,Hhip,Ephb2,Anpep,Mmrn2,Cfh,Dact1,Ccbe1,Heg1,Pdgfra,Slit2,Apoe	Ccl11,Angptl2,Tbx3,Egfr,Ptch1,Loxl2,Cyp1b1,Prrx1,Sfrp2,Vegfd,Sfrp1,Mmp2,Tgfbi,Gdf7,Lrp1,Hpse,Cc2d2a,Fzd4,Gpc3,Col8a2,Dchs1,Hhip,Ephb2,Anpep,Mmrn2,Cfh,Dact1,Ccbe1,Heg1,Pdgfra,Slit2,Apoe
GO:0009887	animal organ morphogenesis	38	1038	1.02e-08	Ccl11,Col1a1,Aldh1a3,Tbx3,Ntn4,Egfr,Ptch1,Fst,Htr2b,Prrx1,Fbn1,Lrp4,Wnt2b,Sfrp2,Sfrp1,Mmp2,Gdf7,Egflam,Flrt2,Gpc3,Gas1,Col8a2,Col12a1,Atrnl1,Dchs1,Hhip,Lama2,Slc4a10,Ephb2,Itgb4,Col14a1,Cfh,Cdon,Heg1,Pdgfra,Slit2,Matn2,Glg1	Ccl11,Col1a1,Aldh1a3,Tbx3,Ntn4,Egfr,Ptch1,Fst,Htr2b,Prrx1,Fbn1,Lrp4,Wnt2b,Sfrp2,Sfrp1,Mmp2,Gdf7,Egflam,Flrt2,Gpc3,Gas1,Col8a2,Col12a1,Atrnl1,Dchs1,Hhip,Lama2,Slc4a10,Ephb2,Itgb4,Col14a1,Cfh,Cdon,Heg1,Pdgfra,Slit2,Matn2,Glg1
GO:0051239	regulation of multicellular organismal process	70	3205	8.13e-08	Ccl11,Serpinf1,Col1a1,Ctsk,Lbp,Mapkapk2,C1qtnf1,Tbx3,Ntn4,Egfr,Ptch1,Fst,Loxl2,Boc,Serping1,Smoc2,Cyp1b1,Csf1r,Htr2b,Prrx1,Fbn1,Lrp4,Procr,Wnt2b,Sfrp2,F3,Angptl7,Figf,Sfrp1,Mmp2,Igsf10,Gdf7,Lrp1,Hpse,Stab1,Btbd7,Cd59a,Fzd4,Fbln1,Adamts12,Flrt2,Gpc3,Epha3,Ldlrad4,Hhip,Cd209b,Icam1,Lama2,Tanc2,Tmem176a,Dcn,Ephb2,Anpep,Apoc1,Col14a1,C1qtnf3,Mmrn2,Rnf128,Plxna4,Cdon,Dact1,Ccbe1,Heg1,Reln,Tiam1,Pdgfra…	Ccl11,Serpinf1,Col1a1,Ctsk,Lbp,Mapkapk2,C1qtnf1,Tbx3,Ntn4,Egfr,Ptch1,Fst,Loxl2,Boc,Serping1,Smoc2,Cyp1b1,Csf1r,Htr2b,Prrx1,Fbn1,Lrp4,Procr,Wnt2b,Sfrp2,F3,Angptl7,Vegfd,Sfrp1,Mmp2,Igsf10,Gdf7,Lrp1,Hpse,Stab1,Btbd7,Cd59a,Fzd4,Fbln1,Adamts12,Flrt2,Gpc3,Epha3,Ldlrad4,Hhip,Cd209b,Icam1,Lama2,Tanc2,Tmem176a,Dcn,Ephb2,Anpep,Apoc1,Col14a1,C1qtnf3,Mmrn2,Rnf128,Plxna4,Cdon,Dact1,Ccbe1,Heg1,Reln,Tiam1,Pdgfr…
GO:0048731	system development	84	4350	1.53e-07	Ccl11,Serpinf1,Col1a1,Angptl2,Nid1,Lrrk1,Aldh1a3,Mapkapk2,Tbx3,Ntn4,Egfr,Ptch1,Fst,Loxl2,Boc,Cyp1b1,Zfp521,Csf1r,Htr2b,Prrx1,Fbn1,Lrp4,Wnt2b,Sfrp2,Angptl7,Timp4,Figf,Sfrp1,Mmp2,Trappc4,Nnmt,Igsf10,Tgfbi,Gdf7,Ppl,Adamts2,Lgi2,Lrp1,Hpse,Svep1,Cc2d2a,Fzd4,Nrip1,Egflam,Flrt2,Gpc3,Gas1,Epha3,Col8a2,Cd248,Col12a1,Atrnl1,Dchs1,Hhip,Icam1,Col4a4,Lama2,Tanc2,Slc4a10,Dcn,Ephb2,Itgb4,Anpep,Unc45b,Pou2f2,Col…	Ccl11,Serpinf1,Col1a1,Angptl2,Nid1,Lrrk1,Aldh1a3,Mapkapk2,Tbx3,Ntn4,Egfr,Ptch1,Fst,Loxl2,Boc,Cyp1b1,Zfp521,Csf1r,Htr2b,Prrx1,Fbn1,Lrp4,Wnt2b,Sfrp2,Angptl7,Timp4,Vegfd,Sfrp1,Mmp2,Trappc4,Nnmt,Igsf10,Tgfbi,Gdf7,Ppl,Adamts2,Lgi2,Lrp1,Hpse,Svep1,Cc2d2a,Fzd4,Nrip1,Egflam,Flrt2,Gpc3,Gas1,Epha3,Col8a2,Cd248,Col12a1,Atrnl1,Dchs1,Hhip,Icam1,Col4a4,Lama2,Tanc2,Slc4a10,Dcn,Ephb2,Itgb4,Anpep,Unc45b,Pou2f2,Co…
GO:0072359	circulatory system development	34	936	1.53e-07	Col1a1,Angptl2,Tbx3,Ptch1,Loxl2,Cyp1b1,Htr2b,Prrx1,Fbn1,Sfrp2,Figf,Mmp2,Tgfbi,Lrp1,Hpse,Svep1,Cc2d2a,Fzd4,Flrt2,Gpc3,Epha3,Col8a2,Dchs1,Ephb2,Anpep,Col14a1,Mmrn2,Cfh,Ccbe1,Heg1,Bicc1,Pdgfra,Slit2,Apoe	Col1a1,Angptl2,Tbx3,Ptch1,Loxl2,Cyp1b1,Htr2b,Prrx1,Fbn1,Sfrp2,Vegfd,Mmp2,Tgfbi,Lrp1,Hpse,Svep1,Cc2d2a,Fzd4,Flrt2,Gpc3,Epha3,Col8a2,Dchs1,Ephb2,Anpep,Col14a1,Mmrn2,Cfh,Ccbe1,Heg1,Bicc1,Pdgfra,Slit2,Apoe
GO:2000026	regulation of multicellular organismal development	54	2150	1.7e-07	Ccl11,Serpinf1,Col1a1,Ctsk,Tbx3,Ntn4,Egfr,Ptch1,Fst,Loxl2,Boc,Smoc2,Cyp1b1,Csf1r,Prrx1,Fbn1,Lrp4,Wnt2b,Sfrp2,F3,Angptl7,Figf,Sfrp1,Igsf10,Gdf7,Lrp1,Hpse,Stab1,Btbd7,Cd59a,Fzd4,Adamts12,Flrt2,Gpc3,Epha3,Ldlrad4,Hhip,Lama2,Tanc2,Tmem176a,Dcn,Ephb2,Col14a1,Mmrn2,Plxna4,Cdon,Dact1,Ccbe1,Reln,Tiam1,Pdgfra,Slit2,Glg1,Apoe	Ccl11,Serpinf1,Col1a1,Ctsk,Tbx3,Ntn4,Egfr,Ptch1,Fst,Loxl2,Boc,Smoc2,Cyp1b1,Csf1r,Prrx1,Fbn1,Lrp4,Wnt2b,Sfrp2,F3,Angptl7,Vegfd,Sfrp1,Igsf10,Gdf7,Lrp1,Hpse,Stab1,Btbd7,Cd59a,Fzd4,Adamts12,Flrt2,Gpc3,Epha3,Ldlrad4,Hhip,Lama2,Tanc2,Tmem176a,Dcn,Ephb2,Col14a1,Mmrn2,Plxna4,Cdon,Dact1,Ccbe1,Reln,Tiam1,Pdgfra,Slit2,Glg1,Apoe
GO:0035295	tube development	34	961	2.26e-07	Ccl11,Angptl2,Tbx3,Egfr,Ptch1,Loxl2,Cyp1b1,Prrx1,Sfrp2,Figf,Sfrp1,Mmp2,Tgfbi,Gdf7,Adamts2,Lrp1,Hpse,Cc2d2a,Fzd4,Gpc3,Gas1,Col8a2,Dchs1,Hhip,Ephb2,Anpep,Mmrn2,Cfh,Dact1,Ccbe1,Heg1,Pdgfra,Slit2,Apoe	Ccl11,Angptl2,Tbx3,Egfr,Ptch1,Loxl2,Cyp1b1,Prrx1,Sfrp2,Vegfd,Sfrp1,Mmp2,Tgfbi,Gdf7,Adamts2,Lrp1,Hpse,Cc2d2a,Fzd4,Gpc3,Gas1,Col8a2,Dchs1,Hhip,Ephb2,Anpep,Mmrn2,Cfh,Dact1,Ccbe1,Heg1,Pdgfra,Slit2,Apoe
GO:0040011	locomotion	38	1183	2.26e-07	Ccl11,Lbp,Ntn4,Egfr,Ptch1,Loxl2,Boc,Igfbp6,Cyp1b1,Csf1r,Htr2b,Tspan11,Figf,Mmp2,Itga11,Gdf7,Lrp1,Svep1,Fzd4,Egflam,Adamts12,Flrt2,Gpc3,Gas1,Epha3,Cd248,Dchs1,Icam1,Lama2,Ephb2,Itgb4,Mmrn2,Plxna4,Reln,Tiam1,Pdgfra,Slit2,Matn2	Ccl11,Lbp,Ntn4,Egfr,Ptch1,Loxl2,Boc,Igfbp6,Cyp1b1,Csf1r,Htr2b,Tspan11,Vegfd,Mmp2,Itga11,Gdf7,Lrp1,Svep1,Fzd4,Egflam,Adamts12,Flrt2,Gpc3,Gas1,Epha3,Cd248,Dchs1,Icam1,Lama2,Ephb2,Itgb4,Mmrn2,Plxna4,Reln,Tiam1,Pdgfra,Slit2,Matn2
GO:0048513	animal organ development	68	3230	4.94e-07	Ccl11,Serpinf1,Col1a1,Nid1,Lrrk1,Aldh1a3,Mapkapk2,Tbx3,Ntn4,Egfr,Ptch1,Fst,Loxl2,Cyp1b1,Csf1r,Htr2b,Prrx1,Fbn1,Lrp4,Wnt2b,Sfrp2,Angptl7,Sfrp1,Mmp2,Nnmt,Tgfbi,Gdf7,Ppl,Adamts2,Lrp1,Cc2d2a,Fzd4,Nrip1,Egflam,Flrt2,Gpc3,Gas1,Epha3,Col8a2,Cd248,Col12a1,Atrnl1,Dchs1,Hhip,Icam1,Col4a4,Lama2,Slc4a10,Dcn,Ephb2,Itgb4,Unc45b,Pou2f2,Col14a1,Ildr2,Cfh,Vwf,Plxna4,Cdon,Ccbe1,Heg1,Bicc1,Reln,Pdgfra,Slit2,Matn2,P…	Ccl11,Serpinf1,Col1a1,Nid1,Lrrk1,Aldh1a3,Mapkapk2,Tbx3,Ntn4,Egfr,Ptch1,Fst,Loxl2,Cyp1b1,Csf1r,Htr2b,Prrx1,Fbn1,Lrp4,Wnt2b,Sfrp2,Angptl7,Sfrp1,Mmp2,Nnmt,Tgfbi,Gdf7,Ppl,Adamts2,Lrp1,Cc2d2a,Fzd4,Nrip1,Egflam,Flrt2,Gpc3,Gas1,Epha3,Col8a2,Cd248,Col12a1,Atrnl1,Dchs1,Hhip,Icam1,Col4a4,Lama2,Slc4a10,Dcn,Ephb2,Itgb4,Unc45b,Pou2f2,Col14a1,Ildr2,Cfh,Vwf,Plxna4,Cdon,Ccbe1,Heg1,Bicc1,Reln,Pdgfra,Slit2,Matn2,P…
GO:0007275	multicellular organism development	89	4921	6.21e-07	Ccl11,Serpinf1,Col1a1,Angptl2,Nid1,Lrrk1,Aldh1a3,Mapkapk2,Tbx3,Ntn4,Egfr,Ptch1,Fst,Loxl2,Boc,Cyp1b1,Zfp521,Csf1r,Htr2b,Prrx1,Fbn1,Lrp4,Wnt2b,Olfml3,Sfrp2,Angptl7,Timp4,Figf,Sfrp1,Mmp2,Trappc4,Nnmt,Igsf10,Tgfbi,Gdf7,Ppl,Adamts2,Lgi2,Lrp1,Hpse,Svep1,Btbd7,Cc2d2a,Fzd4,Nrip1,Fbln1,Egflam,Fam46c,Flrt2,Gpc3,Gas1,Epha3,Col8a2,Cd248,Col12a1,Atrnl1,Dchs1,Hhip,Icam1,Col4a4,Shisa3,Lama2,Tanc2,Slc4a10,Dcn,Ep…	Ccl11,Serpinf1,Col1a1,Angptl2,Nid1,Lrrk1,Aldh1a3,Mapkapk2,Tbx3,Ntn4,Egfr,Ptch1,Fst,Loxl2,Boc,Cyp1b1,Zfp521,Csf1r,Htr2b,Prrx1,Fbn1,Lrp4,Wnt2b,Olfml3,Sfrp2,Angptl7,Timp4,Vegfd,Sfrp1,Mmp2,Trappc4,Nnmt,Igsf10,Tgfbi,Gdf7,Ppl,Adamts2,Lgi2,Lrp1,Hpse,Svep1,Btbd7,Cc2d2a,Fzd4,Nrip1,Fbln1,Egflam,Fam46c,Flrt2,Gpc3,Gas1,Epha3,Col8a2,Cd248,Col12a1,Atrnl1,Dchs1,Hhip,Icam1,Col4a4,Shisa3,Lama2,Tanc2,Slc4a10,Dcn,E…
GO:0001944	vasculature development	25	562	7.05e-07	Col1a1,Angptl2,Tbx3,Loxl2,Cyp1b1,Prrx1,Sfrp2,Figf,Mmp2,Tgfbi,Lrp1,Hpse,Svep1,Fzd4,Gpc3,Col8a2,Ephb2,Anpep,Mmrn2,Cfh,Ccbe1,Heg1,Pdgfra,Slit2,Apoe	Col1a1,Angptl2,Tbx3,Loxl2,Cyp1b1,Prrx1,Sfrp2,Vegfd,Mmp2,Tgfbi,Lrp1,Hpse,Svep1,Fzd4,Gpc3,Col8a2,Ephb2,Anpep,Mmrn2,Cfh,Ccbe1,Heg1,Pdgfra,Slit2,Apoe
GO:0030334	regulation of cell migration	32	915	7.78e-07	Ccl11,Serpinf1,Col1a1,Lbp,Egfr,Smoc2,Cyp1b1,Csf1r,Sfrp2,F3,Figf,Sfrp1,Mmp2,Plvap,Igsf10,Lrp1,Fbln1,Flrt2,Epha3,Ldlrad4,Icam1,Lama2,Dcn,Podn,Mmrn2,Plxna4,Ccbe1,Reln,Tiam1,Pdgfra,Slit2,Apoe	Ccl11,Serpinf1,Col1a1,Lbp,Egfr,Smoc2,Cyp1b1,Csf1r,Sfrp2,F3,Vegfd,Sfrp1,Mmp2,Plvap,Igsf10,Lrp1,Fbln1,Flrt2,Epha3,Ldlrad4,Icam1,Lama2,Dcn,Podn,Mmrn2,Plxna4,Ccbe1,Reln,Tiam1,Pdgfra,Slit2,Apoe
GO:0022603	regulation of anatomical structure morphogenesis	35	1090	9.53e-07	Ccl11,Serpinf1,Ntn4,Smoc2,Cyp1b1,Csf1r,Lrp4,Wnt2b,Sfrp2,F3,Figf,Sfrp1,Gdf7,Lrp1,Stab1,Btbd7,Cd59a,Fzd4,Fbln1,Adamts12,Gpc3,Hhip,Icam1,Tanc2,Dcn,Ephb2,Mmrn2,Plxna4,Dact1,Ccbe1,Reln,Tiam1,Pdgfra,Slit2,Apoe	Ccl11,Serpinf1,Ntn4,Smoc2,Cyp1b1,Csf1r,Lrp4,Wnt2b,Sfrp2,F3,Vegfd,Sfrp1,Gdf7,Lrp1,Stab1,Btbd7,Cd59a,Fzd4,Fbln1,Adamts12,Gpc3,Hhip,Icam1,Tanc2,Dcn,Ephb2,Mmrn2,Plxna4,Dact1,Ccbe1,Reln,Tiam1,Pdgfra,Slit2,Apoe
GO:0001568	blood vessel development	24	534	1.1e-06	Col1a1,Angptl2,Tbx3,Loxl2,Cyp1b1,Prrx1,Sfrp2,Figf,Mmp2,Tgfbi,Lrp1,Hpse,Fzd4,Gpc3,Col8a2,Ephb2,Anpep,Mmrn2,Cfh,Ccbe1,Heg1,Pdgfra,Slit2,Apoe	Col1a1,Angptl2,Tbx3,Loxl2,Cyp1b1,Prrx1,Sfrp2,Vegfd,Mmp2,Tgfbi,Lrp1,Hpse,Fzd4,Gpc3,Col8a2,Ephb2,Anpep,Mmrn2,Cfh,Ccbe1,Heg1,Pdgfra,Slit2,Apoe
GO:0048856	anatomical structure development	91	5258	2.5e-06	Ccl11,Serpinf1,Col1a1,Angptl2,Nid1,Lrrk1,Aldh1a3,Mapkapk2,Tbx3,Ntn4,Egfr,Ptch1,Fst,Loxl2,Boc,Cyp1b1,Zfp521,Csf1r,Htr2b,Prrx1,Fbn1,Lrp4,Wnt2b,Olfml3,Sfrp2,Angptl7,Timp4,Figf,Sfrp1,Mmp2,Trappc4,Nnmt,Col16a1,Igsf10,Tgfbi,Gdf7,Ppl,Adamts2,Lgi2,Lrp1,Hpse,Svep1,Btbd7,Cc2d2a,Fzd4,Nrip1,Fbln1,Egflam,Fam46c,Flrt2,Gpc3,Gas1,Epha3,Col8a2,Cd248,Col12a1,Atrnl1,Dchs1,Hhip,Icam1,Col4a4,Shisa3,Lama2,Tanc2,Ptgfrn…	Ccl11,Serpinf1,Col1a1,Angptl2,Nid1,Lrrk1,Aldh1a3,Mapkapk2,Tbx3,Ntn4,Egfr,Ptch1,Fst,Loxl2,Boc,Cyp1b1,Zfp521,Csf1r,Htr2b,Prrx1,Fbn1,Lrp4,Wnt2b,Olfml3,Sfrp2,Angptl7,Timp4,Vegfd,Sfrp1,Mmp2,Trappc4,Nnmt,Col16a1,Igsf10,Tgfbi,Gdf7,Ppl,Adamts2,Lgi2,Lrp1,Hpse,Svep1,Btbd7,Cc2d2a,Fzd4,Nrip1,Fbln1,Egflam,Fam46c,Flrt2,Gpc3,Gas1,Epha3,Col8a2,Cd248,Col12a1,Atrnl1,Dchs1,Hhip,Icam1,Col4a4,Shisa3,Lama2,Tanc2,Ptgfr…
GO:0048514	blood vessel morphogenesis	21	433	3.09e-06	Angptl2,Loxl2,Cyp1b1,Prrx1,Sfrp2,Figf,Mmp2,Tgfbi,Lrp1,Hpse,Fzd4,Col8a2,Ephb2,Anpep,Mmrn2,Cfh,Ccbe1,Heg1,Pdgfra,Slit2,Apoe	Angptl2,Loxl2,Cyp1b1,Prrx1,Sfrp2,Vegfd,Mmp2,Tgfbi,Lrp1,Hpse,Fzd4,Col8a2,Ephb2,Anpep,Mmrn2,Cfh,Ccbe1,Heg1,Pdgfra,Slit2,Apoe
GO:0009888	tissue development	44	1720	3.65e-06	Ccl11,Col1a1,Aldh1a3,Tbx3,Ntn4,Egfr,Ptch1,Fst,Loxl2,Cyp1b1,Htr2b,Prrx1,Lrp4,Wnt2b,Sfrp2,Sfrp1,Mmp2,Igsf10,Tgfbi,Gdf7,Ppl,Svep1,Btbd7,Cc2d2a,Egflam,Gpc3,Gas1,Epha3,Col12a1,Atrnl1,Dchs1,Hhip,Icam1,Lama2,Ptgfrn,Dcn,Col14a1,Cfh,Cdon,Dact1,Heg1,Pdgfra,Slit2,Matn2	Ccl11,Col1a1,Aldh1a3,Tbx3,Ntn4,Egfr,Ptch1,Fst,Loxl2,Cyp1b1,Htr2b,Prrx1,Lrp4,Wnt2b,Sfrp2,Sfrp1,Mmp2,Igsf10,Tgfbi,Gdf7,Ppl,Svep1,Btbd7,Cc2d2a,Egflam,Gpc3,Gas1,Epha3,Col12a1,Atrnl1,Dchs1,Hhip,Icam1,Lama2,Ptgfrn,Dcn,Col14a1,Cfh,Cdon,Dact1,Heg1,Pdgfra,Slit2,Matn2
GO:0032501	multicellular organismal process	102	6272	3.65e-06	Ccl11,Serpinf1,Col1a1,Angptl2,Clec11a,Nid1,Lrrk1,Aldh1a3,Ctsk,Mapkapk2,Tbx3,Ntn4,Egfr,Ptch1,Fst,Loxl2,Boc,Serping1,Cyp1b1,Zfp521,Csf1r,Gria4,Htr2b,Prrx1,Entpd2,Fbn1,Lrp4,Procr,Wnt2b,Olfml3,Sfrp2,F3,Angptl7,Timp4,Aff2,Figf,Sfrp1,Mmp2,Trappc4,Nnmt,Col16a1,Igsf10,Tgfbi,Gdf7,Ppl,Piezo2,Adamts2,Lgi2,Lrp1,Hpse,Svep1,Btbd7,Cd59a,Cc2d2a,Fzd4,Nrip1,Fbln1,Egflam,Fam46c,Flrt2,Gpc3,Gas1,Epha3,Col8a2,Cd248,Co…	Ccl11,Serpinf1,Col1a1,Angptl2,Clec11a,Nid1,Lrrk1,Aldh1a3,Ctsk,Mapkapk2,Tbx3,Ntn4,Egfr,Ptch1,Fst,Loxl2,Boc,Serping1,Cyp1b1,Zfp521,Csf1r,Gria4,Htr2b,Prrx1,Entpd2,Fbn1,Lrp4,Procr,Wnt2b,Olfml3,Sfrp2,F3,Angptl7,Timp4,Aff2,Vegfd,Sfrp1,Mmp2,Trappc4,Nnmt,Col16a1,Igsf10,Tgfbi,Gdf7,Ppl,Piezo2,Adamts2,Lgi2,Lrp1,Hpse,Svep1,Btbd7,Cd59a,Cc2d2a,Fzd4,Nrip1,Fbln1,Egflam,Fam46c,Flrt2,Gpc3,Gas1,Epha3,Col8a2,Cd248,C…
GO:0090287	regulation of cellular response to growth factor stimulus	17	277	3.65e-06	Fst,Smoc2,Fbn1,Sfrp2,Figf,Sfrp1,Cd59a,Fzd4,Adamts12,Gpc3,Ldlrad4,Hhip,Dcn,Mmrn2,Ccbe1,Slit2,Glg1	Fst,Smoc2,Fbn1,Sfrp2,Vegfd,Sfrp1,Cd59a,Fzd4,Adamts12,Gpc3,Ldlrad4,Hhip,Dcn,Mmrn2,Ccbe1,Slit2,Glg1
GO:0048584	positive regulation of response to stimulus	49	2080	5.16e-06	Ccl11,Ern1,Col1a1,Lrrk1,Aldh1a3,Lbp,C1qtnf1,Igfbp4,Egfr,Igfbp6,Serping1,Smoc2,Cyp1b1,Cfb,C2,Csf1r,Htr2b,Prrx1,Siglec1,Sfrp2,F3,Figf,Sfrp1,Mmp2,Gdf7,Lrp1,Hpse,Srpx,Fzd4,C1ra,Gpc3,Gas1,Icam1,Dcn,Ephb2,C1qtnf3,Cfh,Steap3,Cdon,Dact1,Ccbe1,Reln,C1s1,Tiam1,Pdgfra,Slit2,Gdf10,Plce1,Apoe	Ccl11,Ern1,Col1a1,Lrrk1,Aldh1a3,Lbp,C1qtnf1,Igfbp4,Egfr,Igfbp6,Serping1,Smoc2,Cyp1b1,Cfb,C2,Csf1r,Htr2b,Prrx1,Siglec1,Sfrp2,F3,Vegfd,Sfrp1,Mmp2,Gdf7,Lrp1,Hpse,Srpx,Fzd4,C1ra,Gpc3,Gas1,Icam1,Dcn,Ephb2,C1qtnf3,Cfh,Steap3,Cdon,Dact1,Ccbe1,Reln,C1s1,Tiam1,Pdgfra,Slit2,Gdf10,Plce1,Apoe
GO:0032502	developmental process	94	5629	5.48e-06	Ccl11,Serpinf1,Col1a1,Angptl2,Nid1,Lrrk1,Aldh1a3,Mapkapk2,Tbx3,Ntn4,Egfr,Ptch1,Fst,Loxl2,Boc,Serping1,Cyp1b1,Zfp521,Csf1r,Htr2b,Prrx1,Fbn1,Lrp4,Wnt2b,Olfml3,Sfrp2,Angptl7,Timp4,Figf,Sfrp1,Mmp2,Trappc4,Nnmt,Plvap,Col16a1,Igsf10,Tgfbi,Gdf7,Ppl,Adamts2,Lgi2,Lrp1,Hpse,Svep1,Btbd7,Cc2d2a,Fzd4,Nrip1,Fbln1,Egflam,Fam46c,Flrt2,Gpc3,Gas1,Epha3,Col8a2,Cd248,Col12a1,Atrnl1,Dchs1,Hhip,Icam1,Col4a4,Shisa3,Lam…	Ccl11,Serpinf1,Col1a1,Angptl2,Nid1,Lrrk1,Aldh1a3,Mapkapk2,Tbx3,Ntn4,Egfr,Ptch1,Fst,Loxl2,Boc,Serping1,Cyp1b1,Zfp521,Csf1r,Htr2b,Prrx1,Fbn1,Lrp4,Wnt2b,Olfml3,Sfrp2,Angptl7,Timp4,Vegfd,Sfrp1,Mmp2,Trappc4,Nnmt,Plvap,Col16a1,Igsf10,Tgfbi,Gdf7,Ppl,Adamts2,Lgi2,Lrp1,Hpse,Svep1,Btbd7,Cc2d2a,Fzd4,Nrip1,Fbln1,Egflam,Fam46c,Flrt2,Gpc3,Gas1,Epha3,Col8a2,Cd248,Col12a1,Atrnl1,Dchs1,Hhip,Icam1,Col4a4,Shisa3,La…
GO:0050793	regulation of developmental process	57	2669	6.58e-06	Ccl11,Serpinf1,Col1a1,Ctsk,Tbx3,Ntn4,Egfr,Ptch1,Fst,Loxl2,Boc,Smoc2,Cyp1b1,Csf1r,Prrx1,Fbn1,Lrp4,Wnt2b,Sfrp2,F3,Angptl7,Figf,Sfrp1,Igsf10,Gdf7,Lrp1,Hpse,Stab1,Btbd7,Cd59a,Fzd4,Fbln1,Adamts12,Flrt2,Gpc3,Epha3,Ldlrad4,Hhip,Icam1,Lama2,Tanc2,Tmem176a,Dcn,Ephb2,Col14a1,Mmrn2,Plxna4,Cdon,Dact1,Ccbe1,Reln,Tiam1,Pdgfra,Slit2,Gdf10,Glg1,Apoe	Ccl11,Serpinf1,Col1a1,Ctsk,Tbx3,Ntn4,Egfr,Ptch1,Fst,Loxl2,Boc,Smoc2,Cyp1b1,Csf1r,Prrx1,Fbn1,Lrp4,Wnt2b,Sfrp2,F3,Angptl7,Vegfd,Sfrp1,Igsf10,Gdf7,Lrp1,Hpse,Stab1,Btbd7,Cd59a,Fzd4,Fbln1,Adamts12,Flrt2,Gpc3,Epha3,Ldlrad4,Hhip,Icam1,Lama2,Tanc2,Tmem176a,Dcn,Ephb2,Col14a1,Mmrn2,Plxna4,Cdon,Dact1,Ccbe1,Reln,Tiam1,Pdgfra,Slit2,Gdf10,Glg1,Apoe
GO:0009967	positive regulation of signal transduction	40	1538	1.06e-05	Ccl11,Ern1,Col1a1,Lrrk1,Aldh1a3,Lbp,C1qtnf1,Igfbp4,Egfr,Igfbp6,Smoc2,Cyp1b1,Csf1r,Htr2b,Prrx1,Siglec1,Sfrp2,F3,Sfrp1,Gdf7,Lrp1,Hpse,Srpx,Fzd4,Gpc3,Gas1,Icam1,Dcn,Ephb2,C1qtnf3,Steap3,Cdon,Dact1,Ccbe1,Reln,Tiam1,Pdgfra,Gdf10,Plce1,Apoe	Ccl11,Ern1,Col1a1,Lrrk1,Aldh1a3,Lbp,C1qtnf1,Igfbp4,Egfr,Igfbp6,Smoc2,Cyp1b1,Csf1r,Htr2b,Prrx1,Siglec1,Sfrp2,F3,Sfrp1,Gdf7,Lrp1,Hpse,Srpx,Fzd4,Gpc3,Gas1,Icam1,Dcn,Ephb2,C1qtnf3,Steap3,Cdon,Dact1,Ccbe1,Reln,Tiam1,Pdgfra,Gdf10,Plce1,Apoe
GO:0000904	cell morphogenesis involved in differentiation	23	575	1.2e-05	Ntn4,Ptch1,Boc,Csf1r,Lrp4,Sfrp1,Gdf7,Lrp1,Fzd4,Egflam,Flrt2,Gas1,Epha3,Col12a1,Lama2,Ephb2,Col14a1,Plxna4,Dact1,Heg1,Reln,Slit2,Matn2	Ntn4,Ptch1,Boc,Csf1r,Lrp4,Sfrp1,Gdf7,Lrp1,Fzd4,Egflam,Flrt2,Gas1,Epha3,Col12a1,Lama2,Ephb2,Col14a1,Plxna4,Dact1,Heg1,Reln,Slit2,Matn2
GO:0007411	axon guidance	15	234	1.23e-05	Ptch1,Boc,Csf1r,Gdf7,Lrp1,Egflam,Flrt2,Gas1,Epha3,Lama2,Ephb2,Plxna4,Reln,Slit2,Matn2	Ptch1,Boc,Csf1r,Gdf7,Lrp1,Egflam,Flrt2,Gas1,Epha3,Lama2,Ephb2,Plxna4,Reln,Slit2,Matn2
GO:0051241	negative regulation of multicellular organismal process	36	1304	1.27e-05	Ccl11,Serpinf1,Ctsk,Lbp,C1qtnf1,Egfr,Ptch1,Loxl2,Serping1,Fbn1,Lrp4,Procr,Sfrp2,Angptl7,Sfrp1,Mmp2,Lrp1,Stab1,Cd59a,Fbln1,Adamts12,Epha3,Ldlrad4,Hhip,Tmem176a,Dcn,Ephb2,Anpep,Apoc1,C1qtnf3,Mmrn2,Rnf128,Pdgfra,Slit2,Gdf10,Apoe	Ccl11,Serpinf1,Ctsk,Lbp,C1qtnf1,Egfr,Ptch1,Loxl2,Serping1,Fbn1,Lrp4,Procr,Sfrp2,Angptl7,Sfrp1,Mmp2,Lrp1,Stab1,Cd59a,Fbln1,Adamts12,Epha3,Ldlrad4,Hhip,Tmem176a,Dcn,Ephb2,Anpep,Apoc1,C1qtnf3,Mmrn2,Rnf128,Pdgfra,Slit2,Gdf10,Apoe
GO:0010647	positive regulation of cell communication	43	1762	1.46e-05	Ccl11,Ern1,Col1a1,Lrrk1,Aldh1a3,Lbp,C1qtnf1,Igfbp4,Egfr,Igfbp6,Smoc2,Cyp1b1,Csf1r,Gria4,Htr2b,Prrx1,Siglec1,Sfrp2,F3,Sfrp1,Gdf7,Lrp1,Hpse,Tm7sf3,Srpx,Fzd4,Gpc3,Gas1,Icam1,Lama2,Dcn,Ephb2,C1qtnf3,Steap3,Cdon,Dact1,Ccbe1,Reln,Tiam1,Pdgfra,Gdf10,Plce1,Apoe	Ccl11,Ern1,Col1a1,Lrrk1,Aldh1a3,Lbp,C1qtnf1,Igfbp4,Egfr,Igfbp6,Smoc2,Cyp1b1,Csf1r,Gria4,Htr2b,Prrx1,Siglec1,Sfrp2,F3,Sfrp1,Gdf7,Lrp1,Hpse,Tm7sf3,Srpx,Fzd4,Gpc3,Gas1,Icam1,Lama2,Dcn,Ephb2,C1qtnf3,Steap3,Cdon,Dact1,Ccbe1,Reln,Tiam1,Pdgfra,Gdf10,Plce1,Apoe
GO:0023056	positive regulation of signaling	43	1769	1.59e-05	Ccl11,Ern1,Col1a1,Lrrk1,Aldh1a3,Lbp,C1qtnf1,Igfbp4,Egfr,Igfbp6,Smoc2,Cyp1b1,Csf1r,Gria4,Htr2b,Prrx1,Siglec1,Sfrp2,F3,Sfrp1,Gdf7,Lrp1,Hpse,Tm7sf3,Srpx,Fzd4,Gpc3,Gas1,Icam1,Lama2,Dcn,Ephb2,C1qtnf3,Steap3,Cdon,Dact1,Ccbe1,Reln,Tiam1,Pdgfra,Gdf10,Plce1,Apoe	Ccl11,Ern1,Col1a1,Lrrk1,Aldh1a3,Lbp,C1qtnf1,Igfbp4,Egfr,Igfbp6,Smoc2,Cyp1b1,Csf1r,Gria4,Htr2b,Prrx1,Siglec1,Sfrp2,F3,Sfrp1,Gdf7,Lrp1,Hpse,Tm7sf3,Srpx,Fzd4,Gpc3,Gas1,Icam1,Lama2,Dcn,Ephb2,C1qtnf3,Steap3,Cdon,Dact1,Ccbe1,Reln,Tiam1,Pdgfra,Gdf10,Plce1,Apoe
GO:0048583	regulation of response to stimulus	68	3651	2.72e-05	Ccl11,Serpinf1,Ern1,Col1a1,Lrrk1,Aldh1a3,Lbp,C1qtnf1,Igfbp4,Enpp3,Egfr,Ptch1,Fst,Igfbp6,Serping1,Smoc2,Cyp1b1,Cfb,C2,Csf1r,Htr2b,Prrx1,Fbn1,Lrp4,Siglec1,Sfrp2,F3,Figf,Sfrp1,Mmp2,Nt5e,Gdf7,Lrp1,Hpse,Srpx,Cd59a,Ptpn13,Fzd4,Fbln1,Adamts12,C1ra,Gpc3,Gas1,Ldlrad4,Hhip,Icam1,Dcn,Ephb2,Col14a1,C1qtnf3,Mmrn2,Cfh,Steap3,Plxna4,Cdon,Dact1,Ccbe1,Heg1,Bicc1,Reln,C1s1,Tiam1,Pdgfra,Slit2,Gdf10,Plce1,Glg1,Apoe	Ccl11,Serpinf1,Ern1,Col1a1,Lrrk1,Aldh1a3,Lbp,C1qtnf1,Igfbp4,Enpp3,Egfr,Ptch1,Fst,Igfbp6,Serping1,Smoc2,Cyp1b1,Cfb,C2,Csf1r,Htr2b,Prrx1,Fbn1,Lrp4,Siglec1,Sfrp2,F3,Vegfd,Sfrp1,Mmp2,Nt5e,Gdf7,Lrp1,Hpse,Srpx,Cd59a,Ptpn13,Fzd4,Fbln1,Adamts12,C1ra,Gpc3,Gas1,Ldlrad4,Hhip,Icam1,Dcn,Ephb2,Col14a1,C1qtnf3,Mmrn2,Cfh,Steap3,Plxna4,Cdon,Dact1,Ccbe1,Heg1,Bicc1,Reln,C1s1,Tiam1,Pdgfra,Slit2,Gdf10,Plce1,Glg1,Apoe
GO:0009966	regulation of signal transduction	56	2767	4.23e-05	Ccl11,Ern1,Col1a1,Lrrk1,Aldh1a3,Lbp,C1qtnf1,Igfbp4,Egfr,Ptch1,Fst,Igfbp6,Smoc2,Cyp1b1,Csf1r,Htr2b,Prrx1,Fbn1,Lrp4,Siglec1,Sfrp2,F3,Figf,Sfrp1,Gdf7,Lrp1,Hpse,Srpx,Cd59a,Ptpn13,Fzd4,Fbln1,Adamts12,Gpc3,Gas1,Ldlrad4,Hhip,Icam1,Dcn,Ephb2,C1qtnf3,Mmrn2,Steap3,Cdon,Dact1,Ccbe1,Heg1,Bicc1,Reln,Tiam1,Pdgfra,Slit2,Gdf10,Plce1,Glg1,Apoe	Ccl11,Ern1,Col1a1,Lrrk1,Aldh1a3,Lbp,C1qtnf1,Igfbp4,Egfr,Ptch1,Fst,Igfbp6,Smoc2,Cyp1b1,Csf1r,Htr2b,Prrx1,Fbn1,Lrp4,Siglec1,Sfrp2,F3,Vegfd,Sfrp1,Gdf7,Lrp1,Hpse,Srpx,Cd59a,Ptpn13,Fzd4,Fbln1,Adamts12,Gpc3,Gas1,Ldlrad4,Hhip,Icam1,Dcn,Ephb2,C1qtnf3,Mmrn2,Steap3,Cdon,Dact1,Ccbe1,Heg1,Bicc1,Reln,Tiam1,Pdgfra,Slit2,Gdf10,Plce1,Glg1,Apoe
GO:0048646	anatomical structure formation involved in morphogenesis	29	952	4.23e-05	Col1a1,Angptl2,Aldh1a3,Tbx3,Ptch1,Loxl2,Cyp1b1,Sfrp2,Figf,Sfrp1,Mmp2,Tgfbi,Gdf7,Hpse,Cc2d2a,Col8a2,Col12a1,Dchs1,Ptgfrn,Ephb2,Itgb4,Anpep,Mmrn2,Cfh,Cdon,Ccbe1,Reln,Pdgfra,Slit2	Col1a1,Angptl2,Aldh1a3,Tbx3,Ptch1,Loxl2,Cyp1b1,Sfrp2,Vegfd,Sfrp1,Mmp2,Tgfbi,Gdf7,Hpse,Cc2d2a,Col8a2,Col12a1,Dchs1,Ptgfrn,Ephb2,Itgb4,Anpep,Mmrn2,Cfh,Cdon,Ccbe1,Reln,Pdgfra,Slit2
GO:0006928	movement of cell or subcellular component	36	1382	4.48e-05	Ccl11,Lbp,Ntn4,Egfr,Ptch1,Loxl2,Boc,Igfbp6,Cyp1b1,Csf1r,Htr2b,Tspan11,Mmp2,Itga11,Gdf7,Lrp1,Svep1,Egflam,Adamts12,Flrt2,Gpc3,Gas1,Epha3,Cd248,Dchs1,Icam1,Lama2,Ephb2,Itgb4,Mmrn2,Plxna4,Reln,Tiam1,Pdgfra,Slit2,Matn2	Ccl11,Lbp,Ntn4,Egfr,Ptch1,Loxl2,Boc,Igfbp6,Cyp1b1,Csf1r,Htr2b,Tspan11,Mmp2,Itga11,Gdf7,Lrp1,Svep1,Egflam,Adamts12,Flrt2,Gpc3,Gas1,Epha3,Cd248,Dchs1,Icam1,Lama2,Ephb2,Itgb4,Mmrn2,Plxna4,Reln,Tiam1,Pdgfra,Slit2,Matn2
GO:0000902	cell morphogenesis	25	739	4.94e-05	Ntn4,Egfr,Ptch1,Boc,Csf1r,Lrp4,Sfrp1,Gdf7,Lrp1,Fzd4,Egflam,Flrt2,Gas1,Epha3,Col12a1,Lama2,Ephb2,Col14a1,Plxna4,Dact1,Heg1,Reln,Tiam1,Slit2,Matn2	Ntn4,Egfr,Ptch1,Boc,Csf1r,Lrp4,Sfrp1,Gdf7,Lrp1,Fzd4,Egflam,Flrt2,Gas1,Epha3,Col12a1,Lama2,Ephb2,Col14a1,Plxna4,Dact1,Heg1,Reln,Tiam1,Slit2,Matn2
GO:0007166	cell surface receptor signaling pathway	41	1741	7.05e-05	Ccl11,Col1a1,Nid1,Vipr2,Lbp,Mapkapk2,Egfr,Ptch1,Fst,Boc,Csf1r,Gria4,Lrp4,Wnt2b,Sfrp2,F3,Timp4,Figf,Sfrp1,Itga11,Plvap,Gdf7,Cpz,Svep1,Cc2d2a,Fzd4,Gpr133,Flrt2,Epha3,Col4a4,Ephb2,Itgb4,Plxna4,Cdon,Dact1,Reln,Tiam1,Pdgfra,Slit2,Gdf10,Plce1	Ccl11,Col1a1,Nid1,Vipr2,Lbp,Mapkapk2,Egfr,Ptch1,Fst,Boc,Csf1r,Gria4,Lrp4,Wnt2b,Sfrp2,F3,Timp4,Vegfd,Sfrp1,Itga11,Plvap,Gdf7,Cpz,Svep1,Cc2d2a,Fzd4,Adgrd1,Flrt2,Epha3,Col4a4,Ephb2,Itgb4,Plxna4,Cdon,Dact1,Reln,Tiam1,Pdgfra,Slit2,Gdf10,Plce1
GO:0010646	regulation of cell communication	61	3215	8.06e-05	Ccl11,Ern1,Col1a1,Lrrk1,Aldh1a3,Lbp,C1qtnf1,Igfbp4,Egfr,Ptch1,Fst,Igfbp6,Smoc2,Cyp1b1,Csf1r,Gria4,Htr2b,Prrx1,Fbn1,Lrp4,Siglec1,Sfrp2,F3,Figf,Sfrp1,Gdf7,Sorcs2,Lrp1,Hpse,Tm7sf3,Srpx,Cd59a,Ptpn13,Fzd4,Fbln1,Adamts12,Gpc3,Gas1,Ldlrad4,Hhip,Icam1,Lama2,Slc4a10,Dcn,Ephb2,C1qtnf3,Mmrn2,Steap3,Cdon,Dact1,Ccbe1,Heg1,Bicc1,Reln,Tiam1,Pdgfra,Slit2,Gdf10,Plce1,Glg1,Apoe	Ccl11,Ern1,Col1a1,Lrrk1,Aldh1a3,Lbp,C1qtnf1,Igfbp4,Egfr,Ptch1,Fst,Igfbp6,Smoc2,Cyp1b1,Csf1r,Gria4,Htr2b,Prrx1,Fbn1,Lrp4,Siglec1,Sfrp2,F3,Vegfd,Sfrp1,Gdf7,Sorcs2,Lrp1,Hpse,Tm7sf3,Srpx,Cd59a,Ptpn13,Fzd4,Fbln1,Adamts12,Gpc3,Gas1,Ldlrad4,Hhip,Icam1,Lama2,Slc4a10,Dcn,Ephb2,C1qtnf3,Mmrn2,Steap3,Cdon,Dact1,Ccbe1,Heg1,Bicc1,Reln,Tiam1,Pdgfra,Slit2,Gdf10,Plce1,Glg1,Apoe
GO:0023051	regulation of signaling	61	3227	8.97e-05	Ccl11,Ern1,Col1a1,Lrrk1,Aldh1a3,Lbp,C1qtnf1,Igfbp4,Egfr,Ptch1,Fst,Igfbp6,Smoc2,Cyp1b1,Csf1r,Gria4,Htr2b,Prrx1,Fbn1,Lrp4,Siglec1,Sfrp2,F3,Figf,Sfrp1,Gdf7,Sorcs2,Lrp1,Hpse,Tm7sf3,Srpx,Cd59a,Ptpn13,Fzd4,Fbln1,Adamts12,Gpc3,Gas1,Ldlrad4,Hhip,Icam1,Lama2,Slc4a10,Dcn,Ephb2,C1qtnf3,Mmrn2,Steap3,Cdon,Dact1,Ccbe1,Heg1,Bicc1,Reln,Tiam1,Pdgfra,Slit2,Gdf10,Plce1,Glg1,Apoe	Ccl11,Ern1,Col1a1,Lrrk1,Aldh1a3,Lbp,C1qtnf1,Igfbp4,Egfr,Ptch1,Fst,Igfbp6,Smoc2,Cyp1b1,Csf1r,Gria4,Htr2b,Prrx1,Fbn1,Lrp4,Siglec1,Sfrp2,F3,Vegfd,Sfrp1,Gdf7,Sorcs2,Lrp1,Hpse,Tm7sf3,Srpx,Cd59a,Ptpn13,Fzd4,Fbln1,Adamts12,Gpc3,Gas1,Ldlrad4,Hhip,Icam1,Lama2,Slc4a10,Dcn,Ephb2,C1qtnf3,Mmrn2,Steap3,Cdon,Dact1,Ccbe1,Heg1,Bicc1,Reln,Tiam1,Pdgfra,Slit2,Gdf10,Plce1,Glg1,Apoe
GO:0030182	neuron differentiation	30	1056	9.09e-05	Ntn4,Egfr,Ptch1,Boc,Zfp521,Csf1r,Prrx1,Lrp4,Wnt2b,Figf,Sfrp1,Mmp2,Trappc4,Gdf7,Lrp1,Egflam,Flrt2,Gas1,Epha3,Lama2,Slc4a10,Ephb2,Cfh,Plxna4,Dact1,Reln,Tiam1,Slit2,Matn2,Apoe	Ntn4,Egfr,Ptch1,Boc,Zfp521,Csf1r,Prrx1,Lrp4,Wnt2b,Vegfd,Sfrp1,Mmp2,Trappc4,Gdf7,Lrp1,Egflam,Flrt2,Gas1,Epha3,Lama2,Slc4a10,Ephb2,Cfh,Plxna4,Dact1,Reln,Tiam1,Slit2,Matn2,Apoe
GO:0001525	angiogenesis	16	325	9.18e-05	Angptl2,Loxl2,Cyp1b1,Sfrp2,Figf,Mmp2,Tgfbi,Hpse,Col8a2,Ephb2,Anpep,Mmrn2,Cfh,Ccbe1,Pdgfra,Slit2	Angptl2,Loxl2,Cyp1b1,Sfrp2,Vegfd,Mmp2,Tgfbi,Hpse,Col8a2,Ephb2,Anpep,Mmrn2,Cfh,Ccbe1,Pdgfra,Slit2
GO:0009987	cellular process	166	13330	0.0001	Gmpr,Ccl11,Serpinf1,Ern1,Col1a1,Folh1,Naa20,Nudt14,Man1a,Clec11a,Nid1,Vipr2,Lrrk1,Aldh1a3,Pcolce2,Ctsk,Lbp,Mapkapk2,C1qtnf1,Igfbp4,Tbx3,Enpp3,Ntn4,Egfr,Ahsa2,Abca8b,Ptch1,Fst,Scara5,Loxl2,Slc25a17,Boc,Igfbp6,Smoc2,Emilin2,Cyp1b1,Cfb,Zfp521,Csf1r,Gria4,Htr2b,Prrx1,Entpd2,Fbn1,Lrp4,Siglec1,Cpxm1,Wnt2b,Prss12,Sfrp2,F3,Ndufaf4,Mrpl20,Man2b2,Pcolce,Gxylt2,Timp4,Tspan11,Cpxm2,Aff2,Hccs,Figf,Sfrp1,Mmp2,…	Gmpr,Ccl11,Serpinf1,Ern1,Col1a1,Folh1,Naa20,Nudt14,Man1a,Clec11a,Nid1,Vipr2,Lrrk1,Aldh1a3,Pcolce2,Ctsk,Lbp,Mapkapk2,C1qtnf1,Igfbp4,Tbx3,Enpp3,Ntn4,Egfr,Ahsa2,Abca8b,Ptch1,Fst,Scara5,Loxl2,Slc25a17,Boc,Igfbp6,Smoc2,Emilin2,Cyp1b1,Cfb,Zfp521,Csf1r,Gria4,Htr2b,Prrx1,Entpd2,Fbn1,Lrp4,Siglec1,Cpxm1,Wnt2b,Prss12,Sfrp2,F3,Ndufaf4,Mrpl20,Man2b2,Pcolce,Gxylt2,Timp4,Tspan11,Cpxm2,Aff2,Hccs,Vegfd,Sfrp1,Mmp2…
GO:0048812	neuron projection morphogenesis	19	479	0.00016	Egfr,Ptch1,Boc,Csf1r,Lrp4,Gdf7,Lrp1,Egflam,Flrt2,Gas1,Epha3,Lama2,Ephb2,Plxna4,Dact1,Reln,Tiam1,Slit2,Matn2	Egfr,Ptch1,Boc,Csf1r,Lrp4,Gdf7,Lrp1,Egflam,Flrt2,Gas1,Epha3,Lama2,Ephb2,Plxna4,Dact1,Reln,Tiam1,Slit2,Matn2
GO:0006935	chemotaxis	19	487	0.00019	Ccl11,Lbp,Ptch1,Boc,Csf1r,Figf,Gdf7,Lrp1,Egflam,Flrt2,Gas1,Epha3,Lama2,Ephb2,Plxna4,Reln,Pdgfra,Slit2,Matn2	Ccl11,Lbp,Ptch1,Boc,Csf1r,Vegfd,Gdf7,Lrp1,Egflam,Flrt2,Gas1,Epha3,Lama2,Ephb2,Plxna4,Reln,Pdgfra,Slit2,Matn2
GO:0001655	urogenital system development	16	353	0.00023	Serpinf1,Nid1,Ptch1,Fbn1,Lrp4,Sfrp1,Mmp2,Gpc3,Dchs1,Col4a4,Dcn,Ephb2,Cfh,Pdgfra,Slit2,Plce1	Serpinf1,Nid1,Ptch1,Fbn1,Lrp4,Sfrp1,Mmp2,Gpc3,Dchs1,Col4a4,Dcn,Ephb2,Cfh,Pdgfra,Slit2,Plce1
GO:0001501	skeletal system development	19	500	0.00026	Col1a1,Lrrk1,Tbx3,Fst,Prrx1,Fbn1,Wnt2b,Sfrp2,Sfrp1,Mmp2,Tgfbi,Gas1,Col12a1,Dchs1,Hhip,Col14a1,Pdgfra,Matn2,Glg1	Col1a1,Lrrk1,Tbx3,Fst,Prrx1,Fbn1,Wnt2b,Sfrp2,Sfrp1,Mmp2,Tgfbi,Gas1,Col12a1,Dchs1,Hhip,Col14a1,Pdgfra,Matn2,Glg1
GO:0022008	neurogenesis	40	1784	0.00027	Ccl11,Serpinf1,Ntn4,Egfr,Ptch1,Boc,Zfp521,Csf1r,Prrx1,Lrp4,Wnt2b,Sfrp2,Figf,Sfrp1,Mmp2,Trappc4,Igsf10,Gdf7,Lrp1,Fzd4,Egflam,Flrt2,Gas1,Epha3,Dchs1,Hhip,Lama2,Tanc2,Slc4a10,Ephb2,Itgb4,Cfh,Plxna4,Cdon,Dact1,Reln,Tiam1,Slit2,Matn2,Apoe	Ccl11,Serpinf1,Ntn4,Egfr,Ptch1,Boc,Zfp521,Csf1r,Prrx1,Lrp4,Wnt2b,Sfrp2,Vegfd,Sfrp1,Mmp2,Trappc4,Igsf10,Gdf7,Lrp1,Fzd4,Egflam,Flrt2,Gas1,Epha3,Dchs1,Hhip,Lama2,Tanc2,Slc4a10,Ephb2,Itgb4,Cfh,Plxna4,Cdon,Dact1,Reln,Tiam1,Slit2,Matn2,Apoe
GO:0030199	collagen fibril organization	7	47	0.00027	Col1a1,Loxl2,Cyp1b1,Sfrp2,Adamts2,Col14a1,Loxl4	Col1a1,Loxl2,Cyp1b1,Sfrp2,Adamts2,Col14a1,Loxl4
GO:0032989	cellular component morphogenesis	21	611	0.00031	Egfr,Ptch1,Boc,Csf1r,Lrp4,Gdf7,Lrp1,Egflam,Flrt2,Gas1,Epha3,Lama2,Ephb2,Itgb4,Plxna4,Dact1,Reln,Tiam1,Pdgfra,Slit2,Matn2	Egfr,Ptch1,Boc,Csf1r,Lrp4,Gdf7,Lrp1,Egflam,Flrt2,Gas1,Epha3,Lama2,Ephb2,Itgb4,Plxna4,Dact1,Reln,Tiam1,Pdgfra,Slit2,Matn2
GO:0048699	generation of neurons	38	1660	0.00031	Ccl11,Serpinf1,Ntn4,Egfr,Ptch1,Boc,Zfp521,Csf1r,Prrx1,Lrp4,Wnt2b,Sfrp2,Figf,Sfrp1,Mmp2,Trappc4,Igsf10,Gdf7,Lrp1,Fzd4,Egflam,Flrt2,Gas1,Epha3,Hhip,Lama2,Tanc2,Slc4a10,Ephb2,Cfh,Plxna4,Cdon,Dact1,Reln,Tiam1,Slit2,Matn2,Apoe	Ccl11,Serpinf1,Ntn4,Egfr,Ptch1,Boc,Zfp521,Csf1r,Prrx1,Lrp4,Wnt2b,Sfrp2,Vegfd,Sfrp1,Mmp2,Trappc4,Igsf10,Gdf7,Lrp1,Fzd4,Egflam,Flrt2,Gas1,Epha3,Hhip,Lama2,Tanc2,Slc4a10,Ephb2,Cfh,Plxna4,Cdon,Dact1,Reln,Tiam1,Slit2,Matn2,Apoe
GO:0016477	cell migration	25	845	0.00038	Ccl11,Lbp,Ntn4,Egfr,Loxl2,Igfbp6,Cyp1b1,Htr2b,Tspan11,Mmp2,Itga11,Svep1,Adamts12,Gpc3,Epha3,Cd248,Dchs1,Icam1,Itgb4,Mmrn2,Reln,Tiam1,Pdgfra,Slit2,Matn2	Ccl11,Lbp,Ntn4,Egfr,Loxl2,Igfbp6,Cyp1b1,Htr2b,Tspan11,Mmp2,Itga11,Svep1,Adamts12,Gpc3,Epha3,Cd248,Dchs1,Icam1,Itgb4,Mmrn2,Reln,Tiam1,Pdgfra,Slit2,Matn2
GO:0009611	response to wounding	16	372	0.00039	Col1a1,Egfr,Serping1,Entpd2,Procr,F3,Mmp2,Ppl,Hpse,Fbln1,Dcn,Itgb4,Cfh,Vwf,Pdgfra,Matn2	Col1a1,Egfr,Serping1,Entpd2,Procr,F3,Mmp2,Ppl,Hpse,Fbln1,Dcn,Itgb4,Cfh,Vwf,Pdgfra,Matn2
GO:0001763	morphogenesis of a branching structure	12	207	0.00045	Ccl11,Tbx3,Ptch1,Sfrp2,Sfrp1,Col16a1,Gdf7,Btbd7,Gpc3,Dchs1,Hhip,Slit2	Ccl11,Tbx3,Ptch1,Sfrp2,Sfrp1,Col16a1,Gdf7,Btbd7,Gpc3,Dchs1,Hhip,Slit2
GO:0048666	neuron development	25	855	0.00045	Ntn4,Egfr,Ptch1,Boc,Csf1r,Lrp4,Mmp2,Trappc4,Gdf7,Lrp1,Egflam,Flrt2,Gas1,Epha3,Lama2,Slc4a10,Ephb2,Cfh,Plxna4,Dact1,Reln,Tiam1,Slit2,Matn2,Apoe	Ntn4,Egfr,Ptch1,Boc,Csf1r,Lrp4,Mmp2,Trappc4,Gdf7,Lrp1,Egflam,Flrt2,Gas1,Epha3,Lama2,Slc4a10,Ephb2,Cfh,Plxna4,Dact1,Reln,Tiam1,Slit2,Matn2,Apoe
GO:0031589	cell-substrate adhesion	11	171	0.00047	Nid1,Ntn4,Sfrp1,Itga11,Col16a1,Hpse,Fzd4,Adamts12,Itgb4,Vwf,Tiam1	Nid1,Ntn4,Sfrp1,Itga11,Col16a1,Hpse,Fzd4,Adamts12,Itgb4,Vwf,Tiam1
GO:0051093	negative regulation of developmental process	28	1043	0.00049	Ccl11,Serpinf1,Ctsk,Tbx3,Egfr,Ptch1,Fst,Loxl2,Fbn1,Lrp4,Sfrp2,Angptl7,Sfrp1,Lrp1,Stab1,Cd59a,Fbln1,Adamts12,Epha3,Ldlrad4,Hhip,Tmem176a,Dcn,Ephb2,Mmrn2,Slit2,Gdf10,Apoe	Ccl11,Serpinf1,Ctsk,Tbx3,Egfr,Ptch1,Fst,Loxl2,Fbn1,Lrp4,Sfrp2,Angptl7,Sfrp1,Lrp1,Stab1,Cd59a,Fbln1,Adamts12,Epha3,Ldlrad4,Hhip,Tmem176a,Dcn,Ephb2,Mmrn2,Slit2,Gdf10,Apoe
GO:0031175	neuron projection development	22	697	0.00056	Egfr,Ptch1,Boc,Csf1r,Lrp4,Mmp2,Trappc4,Gdf7,Lrp1,Egflam,Flrt2,Gas1,Epha3,Lama2,Ephb2,Plxna4,Dact1,Reln,Tiam1,Slit2,Matn2,Apoe	Egfr,Ptch1,Boc,Csf1r,Lrp4,Mmp2,Trappc4,Gdf7,Lrp1,Egflam,Flrt2,Gas1,Epha3,Lama2,Ephb2,Plxna4,Dact1,Reln,Tiam1,Slit2,Matn2,Apoe
GO:0061564	axon development	16	386	0.00056	Ptch1,Boc,Csf1r,Mmp2,Gdf7,Lrp1,Egflam,Flrt2,Gas1,Epha3,Lama2,Ephb2,Plxna4,Reln,Slit2,Matn2	Ptch1,Boc,Csf1r,Mmp2,Gdf7,Lrp1,Egflam,Flrt2,Gas1,Epha3,Lama2,Ephb2,Plxna4,Reln,Slit2,Matn2
GO:0065007	biological regulation	138	10591	0.00056	Ccl11,Serpinf1,Ern1,Col1a1,Folh1,Clec11a,Nid1,Vipr2,Lrrk1,Aldh1a3,Pcolce2,Ctsk,Lbp,Mapkapk2,C1qtnf1,Igfbp4,Tbx3,Enpp3,Ntn4,Egfr,Ahsa2,Ptch1,Fst,Scara5,Loxl2,Boc,Igfbp6,Serping1,Smoc2,Cyp1b1,Cfb,C2,Zfp521,Csf1r,Gria4,Htr2b,Prrx1,Entpd2,Fbn1,Lrp4,Siglec1,Procr,Wnt2b,Sfrp2,F3,Ndufaf4,Angptl7,Pcolce,Timp4,Aff2,Figf,Sfrp1,Mmp2,Itga11,Calml4,Nt5e,Plvap,Col16a1,Igsf10,Gdf7,Cpz,Piezo2,Chchd4,Sorcs2,Tsfm,…	Ccl11,Serpinf1,Ern1,Col1a1,Folh1,Clec11a,Nid1,Vipr2,Lrrk1,Aldh1a3,Pcolce2,Ctsk,Lbp,Mapkapk2,C1qtnf1,Igfbp4,Tbx3,Enpp3,Ntn4,Egfr,Ahsa2,Ptch1,Fst,Scara5,Loxl2,Boc,Igfbp6,Serping1,Smoc2,Cyp1b1,Cfb,C2,Zfp521,Csf1r,Gria4,Htr2b,Prrx1,Entpd2,Fbn1,Lrp4,Siglec1,Procr,Wnt2b,Sfrp2,F3,Ndufaf4,Angptl7,Pcolce,Timp4,Aff2,Vegfd,Sfrp1,Mmp2,Itga11,Calml4,Nt5e,Plvap,Col16a1,Igsf10,Gdf7,Cpz,Piezo2,Chchd4,Sorcs2,Tsfm…
GO:0001822	kidney development	14	298	0.0006	Serpinf1,Nid1,Ptch1,Fbn1,Lrp4,Sfrp1,Gpc3,Dchs1,Col4a4,Dcn,Cfh,Pdgfra,Slit2,Plce1	Serpinf1,Nid1,Ptch1,Fbn1,Lrp4,Sfrp1,Gpc3,Dchs1,Col4a4,Dcn,Cfh,Pdgfra,Slit2,Plce1
GO:0048667	cell morphogenesis involved in neuron differentiation	17	440	0.00063	Ptch1,Boc,Csf1r,Lrp4,Gdf7,Lrp1,Egflam,Flrt2,Gas1,Epha3,Lama2,Ephb2,Plxna4,Dact1,Reln,Slit2,Matn2	Ptch1,Boc,Csf1r,Lrp4,Gdf7,Lrp1,Egflam,Flrt2,Gas1,Epha3,Lama2,Ephb2,Plxna4,Dact1,Reln,Slit2,Matn2
GO:0048468	cell development	38	1730	0.00067	Lrrk1,Tbx3,Ntn4,Egfr,Ptch1,Boc,Csf1r,Htr2b,Lrp4,Sfrp2,Sfrp1,Mmp2,Trappc4,Gdf7,Lrp1,Fzd4,Egflam,Flrt2,Gas1,Epha3,Col12a1,Icam1,Lama2,Slc4a10,Ephb2,Itgb4,Pou2f2,Col14a1,Cfh,Plxna4,Dact1,Heg1,Reln,Tiam1,Pdgfra,Slit2,Matn2,Apoe	Lrrk1,Tbx3,Ntn4,Egfr,Ptch1,Boc,Csf1r,Htr2b,Lrp4,Sfrp2,Sfrp1,Mmp2,Trappc4,Gdf7,Lrp1,Fzd4,Egflam,Flrt2,Gas1,Epha3,Col12a1,Icam1,Lama2,Slc4a10,Ephb2,Itgb4,Pou2f2,Col14a1,Cfh,Plxna4,Dact1,Heg1,Reln,Tiam1,Pdgfra,Slit2,Matn2,Apoe
GO:1905330	regulation of morphogenesis of an epithelium	9	113	0.00073	Ntn4,Wnt2b,Sfrp2,Sfrp1,Btbd7,Adamts12,Gpc3,Dact1,Pdgfra	Ntn4,Wnt2b,Sfrp2,Sfrp1,Btbd7,Adamts12,Gpc3,Dact1,Pdgfra
GO:0050896	response to stimulus	100	6908	0.00078	Ccl11,Serpinf1,Ern1,Col1a1,Clec11a,Nid1,Vipr2,Lrrk1,Aldh1a3,Pcolce2,Ctsk,Lbp,Mapkapk2,Igfbp4,Tbx3,Enpp3,Egfr,Ptch1,Fst,Scara5,Loxl2,Boc,Serping1,Cyp1b1,Cfb,C2,Csf1r,Gria4,Htr2b,Entpd2,Fbn1,Lrp4,Procr,Wnt2b,Sfrp2,F3,Pcolce,Timp4,Figf,Sfrp1,Mmp2,Itga11,Calml4,Nnmt,Plvap,Col16a1,Gdf7,Ppl,Cpz,Piezo2,Chchd4,Lrp1,Hpse,Tm7sf3,Svep1,Stab1,Srpx,Cc2d2a,Fzd4,Nrip1,Fbln1,Egflam,Adamts12,Gpr133,Flrt2,C1ra,Gpc…	Ccl11,Serpinf1,Ern1,Col1a1,Clec11a,Nid1,Vipr2,Lrrk1,Aldh1a3,Pcolce2,Ctsk,Lbp,Mapkapk2,Igfbp4,Tbx3,Enpp3,Egfr,Ptch1,Fst,Scara5,Loxl2,Boc,Serping1,Cyp1b1,Cfb,C2,Csf1r,Gria4,Htr2b,Entpd2,Fbn1,Lrp4,Procr,Wnt2b,Sfrp2,F3,Pcolce,Timp4,Vegfd,Sfrp1,Mmp2,Itga11,Calml4,Nnmt,Plvap,Col16a1,Gdf7,Ppl,Cpz,Piezo2,Chchd4,Lrp1,Hpse,Tm7sf3,Svep1,Stab1,Srpx,Cc2d2a,Fzd4,Nrip1,Fbln1,Egflam,Adamts12,Adgrd1,Flrt2,C1ra,Gp…
GO:0042060	wound healing	13	265	0.00081	Col1a1,Egfr,Serping1,Entpd2,Procr,F3,Ppl,Hpse,Fbln1,Dcn,Cfh,Vwf,Pdgfra	Col1a1,Egfr,Serping1,Entpd2,Procr,F3,Ppl,Hpse,Fbln1,Dcn,Cfh,Vwf,Pdgfra
GO:0043010	camera-type eye development	15	355	0.00082	Serpinf1,Aldh1a3,Egfr,Cyp1b1,Fbn1,Angptl7,Cc2d2a,Fzd4,Gas1,Col8a2,Ephb2,Unc45b,Cfh,Cdon,Pdgfra	Serpinf1,Aldh1a3,Egfr,Cyp1b1,Fbn1,Angptl7,Cc2d2a,Fzd4,Gas1,Col8a2,Ephb2,Unc45b,Cfh,Cdon,Pdgfra
GO:0043408	regulation of MAPK cascade	22	723	0.00085	Ccl11,Ern1,C1qtnf1,Igfbp4,Egfr,Igfbp6,Csf1r,Htr2b,Sfrp2,Sfrp1,Lrp1,Fzd4,Fbln1,Icam1,Ephb2,C1qtnf3,Cdon,Dact1,Tiam1,Pdgfra,Plce1,Apoe	Ccl11,Ern1,C1qtnf1,Igfbp4,Egfr,Igfbp6,Csf1r,Htr2b,Sfrp2,Sfrp1,Lrp1,Fzd4,Fbln1,Icam1,Ephb2,C1qtnf3,Cdon,Dact1,Tiam1,Pdgfra,Plce1,Apoe
GO:0090288	negative regulation of cellular response to growth factor stimulus	10	151	0.00089	Fbn1,Sfrp2,Sfrp1,Cd59a,Adamts12,Ldlrad4,Dcn,Mmrn2,Slit2,Glg1	Fbn1,Sfrp2,Sfrp1,Cd59a,Adamts12,Ldlrad4,Dcn,Mmrn2,Slit2,Glg1
GO:0050789	regulation of biological process	131	9973	0.00092	Ccl11,Serpinf1,Ern1,Col1a1,Folh1,Clec11a,Nid1,Vipr2,Lrrk1,Aldh1a3,Pcolce2,Ctsk,Lbp,Mapkapk2,C1qtnf1,Igfbp4,Tbx3,Enpp3,Ntn4,Egfr,Ptch1,Fst,Loxl2,Boc,Igfbp6,Serping1,Smoc2,Cyp1b1,Cfb,C2,Zfp521,Csf1r,Gria4,Htr2b,Prrx1,Entpd2,Fbn1,Lrp4,Siglec1,Procr,Wnt2b,Sfrp2,F3,Ndufaf4,Angptl7,Pcolce,Timp4,Aff2,Figf,Sfrp1,Mmp2,Itga11,Calml4,Nt5e,Plvap,Col16a1,Igsf10,Gdf7,Cpz,Chchd4,Sorcs2,Tsfm,Rmnd1,Bace2,Lrp1,Hps…	Ccl11,Serpinf1,Ern1,Col1a1,Folh1,Clec11a,Nid1,Vipr2,Lrrk1,Aldh1a3,Pcolce2,Ctsk,Lbp,Mapkapk2,C1qtnf1,Igfbp4,Tbx3,Enpp3,Ntn4,Egfr,Ptch1,Fst,Loxl2,Boc,Igfbp6,Serping1,Smoc2,Cyp1b1,Cfb,C2,Zfp521,Csf1r,Gria4,Htr2b,Prrx1,Entpd2,Fbn1,Lrp4,Siglec1,Procr,Wnt2b,Sfrp2,F3,Ndufaf4,Angptl7,Pcolce,Timp4,Aff2,Vegfd,Sfrp1,Mmp2,Itga11,Calml4,Nt5e,Plvap,Col16a1,Igsf10,Gdf7,Cpz,Chchd4,Sorcs2,Tsfm,Rmnd1,Bace2,Lrp1,Hp…
GO:0061138	morphogenesis of a branching epithelium	11	195	0.0012	Ccl11,Tbx3,Ptch1,Sfrp2,Sfrp1,Gdf7,Btbd7,Gpc3,Dchs1,Hhip,Slit2	Ccl11,Tbx3,Ptch1,Sfrp2,Sfrp1,Gdf7,Btbd7,Gpc3,Dchs1,Hhip,Slit2
GO:0001932	regulation of protein phosphorylation	33	1449	0.0014	Ccl11,Ern1,Lrrk1,C1qtnf1,Igfbp4,Egfr,Igfbp6,Csf1r,Htr2b,Fbn1,Lrp4,Sfrp2,Figf,Sfrp1,Gdf7,Lrp1,Ptpn13,Fzd4,Fbln1,Ldlrad4,Icam1,Ephb2,C1qtnf3,Cdon,Dact1,Heg1,Reln,Tiam1,Pdgfra,Slit2,Gdf10,Plce1,Apoe	Ccl11,Ern1,Lrrk1,C1qtnf1,Igfbp4,Egfr,Igfbp6,Csf1r,Htr2b,Fbn1,Lrp4,Sfrp2,Vegfd,Sfrp1,Gdf7,Lrp1,Ptpn13,Fzd4,Fbln1,Ldlrad4,Icam1,Ephb2,C1qtnf3,Cdon,Dact1,Heg1,Reln,Tiam1,Pdgfra,Slit2,Gdf10,Plce1,Apoe
GO:0006956	complement activation	6	44	0.0018	Serping1,Cfb,C2,C1ra,Cfh,C1s1	Serping1,Cfb,C2,C1ra,Cfh,C1s1
GO:0048729	tissue morphogenesis	20	646	0.0018	Ccl11,Aldh1a3,Tbx3,Egfr,Ptch1,Fst,Sfrp2,Sfrp1,Mmp2,Gdf7,Btbd7,Cc2d2a,Gpc3,Col12a1,Dchs1,Hhip,Col14a1,Heg1,Slit2,Matn2	Ccl11,Aldh1a3,Tbx3,Egfr,Ptch1,Fst,Sfrp2,Sfrp1,Mmp2,Gdf7,Btbd7,Cc2d2a,Gpc3,Col12a1,Dchs1,Hhip,Col14a1,Heg1,Slit2,Matn2
GO:0007399	nervous system development	45	2358	0.0022	Ccl11,Serpinf1,Aldh1a3,Tbx3,Ntn4,Egfr,Ptch1,Boc,Zfp521,Csf1r,Prrx1,Lrp4,Wnt2b,Sfrp2,Timp4,Figf,Sfrp1,Mmp2,Trappc4,Igsf10,Gdf7,Lgi2,Lrp1,Cc2d2a,Fzd4,Egflam,Flrt2,Gas1,Epha3,Dchs1,Hhip,Lama2,Tanc2,Slc4a10,Ephb2,Itgb4,Cfh,Plxna4,Cdon,Dact1,Reln,Tiam1,Slit2,Matn2,Apoe	Ccl11,Serpinf1,Aldh1a3,Tbx3,Ntn4,Egfr,Ptch1,Boc,Zfp521,Csf1r,Prrx1,Lrp4,Wnt2b,Sfrp2,Timp4,Vegfd,Sfrp1,Mmp2,Trappc4,Igsf10,Gdf7,Lgi2,Lrp1,Cc2d2a,Fzd4,Egflam,Flrt2,Gas1,Epha3,Dchs1,Hhip,Lama2,Tanc2,Slc4a10,Ephb2,Itgb4,Cfh,Plxna4,Cdon,Dact1,Reln,Tiam1,Slit2,Matn2,Apoe
GO:0042327	positive regulation of phosphorylation	27	1085	0.0022	Ccl11,Ern1,Lrrk1,C1qtnf1,Igfbp4,Egfr,Igfbp6,Csf1r,Htr2b,Fbn1,Lrp4,Sfrp2,Figf,Gdf7,Lrp1,Fzd4,Epha3,Icam1,Ephb2,C1qtnf3,Cdon,Reln,Tiam1,Pdgfra,Gdf10,Plce1,Apoe	Ccl11,Ern1,Lrrk1,C1qtnf1,Igfbp4,Egfr,Igfbp6,Csf1r,Htr2b,Fbn1,Lrp4,Sfrp2,Vegfd,Gdf7,Lrp1,Fzd4,Epha3,Icam1,Ephb2,C1qtnf3,Cdon,Reln,Tiam1,Pdgfra,Gdf10,Plce1,Apoe
GO:0040017	positive regulation of locomotion	19	605	0.0023	Ccl11,Col1a1,Lbp,Egfr,Smoc2,Cyp1b1,Csf1r,F3,Figf,Mmp2,Plvap,Lrp1,Fbln1,Icam1,Ccbe1,Reln,Tiam1,Pdgfra,Slit2	Ccl11,Col1a1,Lbp,Egfr,Smoc2,Cyp1b1,Csf1r,F3,Vegfd,Mmp2,Plvap,Lrp1,Fbln1,Icam1,Ccbe1,Reln,Tiam1,Pdgfra,Slit2
GO:2000050	regulation of non-canonical Wnt signaling pathway	5	26	0.0023	Sfrp2,Sfrp1,Gpc3,Dact1,Tiam1	Sfrp2,Sfrp1,Gpc3,Dact1,Tiam1
GO:1901342	regulation of vasculature development	14	349	0.0026	Ccl11,Serpinf1,Smoc2,Cyp1b1,Sfrp2,F3,Angptl7,Figf,Stab1,Cd59a,Hhip,Dcn,Mmrn2,Ccbe1	Ccl11,Serpinf1,Smoc2,Cyp1b1,Sfrp2,F3,Angptl7,Vegfd,Stab1,Cd59a,Hhip,Dcn,Mmrn2,Ccbe1
GO:0048705	skeletal system morphogenesis	12	259	0.0027	Col1a1,Prrx1,Sfrp2,Sfrp1,Mmp2,Gas1,Col12a1,Hhip,Col14a1,Pdgfra,Matn2,Glg1	Col1a1,Prrx1,Sfrp2,Sfrp1,Mmp2,Gas1,Col12a1,Hhip,Col14a1,Pdgfra,Matn2,Glg1
GO:0033627	cell adhesion mediated by integrin	5	28	0.0028	Fbn1,Itga11,Col16a1,Icam1,Itgb4	Fbn1,Itga11,Col16a1,Icam1,Itgb4
GO:0045595	regulation of cell differentiation	38	1868	0.0028	Ccl11,Serpinf1,Col1a1,Tbx3,Egfr,Ptch1,Fst,Loxl2,Boc,Csf1r,Prrx1,Fbn1,Lrp4,Sfrp2,Sfrp1,Igsf10,Gdf7,Lrp1,Fzd4,Fbln1,Adamts12,Flrt2,Epha3,Ldlrad4,Tanc2,Tmem176a,Ephb2,Col14a1,Plxna4,Cdon,Dact1,Reln,Tiam1,Pdgfra,Slit2,Gdf10,Glg1,Apoe	Ccl11,Serpinf1,Col1a1,Tbx3,Egfr,Ptch1,Fst,Loxl2,Boc,Csf1r,Prrx1,Fbn1,Lrp4,Sfrp2,Sfrp1,Igsf10,Gdf7,Lrp1,Fzd4,Fbln1,Adamts12,Flrt2,Epha3,Ldlrad4,Tanc2,Tmem176a,Ephb2,Col14a1,Plxna4,Cdon,Dact1,Reln,Tiam1,Pdgfra,Slit2,Gdf10,Glg1,Apoe
GO:0030335	positive regulation of cell migration	18	567	0.0031	Ccl11,Col1a1,Lbp,Egfr,Smoc2,Cyp1b1,Csf1r,F3,Figf,Mmp2,Plvap,Lrp1,Fbln1,Icam1,Ccbe1,Reln,Tiam1,Pdgfra	Ccl11,Col1a1,Lbp,Egfr,Smoc2,Cyp1b1,Csf1r,F3,Vegfd,Mmp2,Plvap,Lrp1,Fbln1,Icam1,Ccbe1,Reln,Tiam1,Pdgfra
GO:0042325	regulation of phosphorylation	34	1591	0.0031	Ccl11,Ern1,Lrrk1,C1qtnf1,Igfbp4,Egfr,Igfbp6,Csf1r,Htr2b,Fbn1,Lrp4,Sfrp2,Figf,Sfrp1,Gdf7,Lrp1,Ptpn13,Fzd4,Fbln1,Epha3,Ldlrad4,Icam1,Ephb2,C1qtnf3,Cdon,Dact1,Heg1,Reln,Tiam1,Pdgfra,Slit2,Gdf10,Plce1,Apoe	Ccl11,Ern1,Lrrk1,C1qtnf1,Igfbp4,Egfr,Igfbp6,Csf1r,Htr2b,Fbn1,Lrp4,Sfrp2,Vegfd,Sfrp1,Gdf7,Lrp1,Ptpn13,Fzd4,Fbln1,Epha3,Ldlrad4,Icam1,Ephb2,C1qtnf3,Cdon,Dact1,Heg1,Reln,Tiam1,Pdgfra,Slit2,Gdf10,Plce1,Apoe
GO:0048518	positive regulation of biological process	86	5869	0.0032	Ccl11,Serpinf1,Ern1,Col1a1,Folh1,Clec11a,Nid1,Lrrk1,Aldh1a3,Pcolce2,Lbp,Mapkapk2,C1qtnf1,Igfbp4,Tbx3,Enpp3,Egfr,Ptch1,Fst,Loxl2,Boc,Igfbp6,Serping1,Smoc2,Cyp1b1,Cfb,C2,Csf1r,Gria4,Htr2b,Prrx1,Fbn1,Lrp4,Siglec1,Wnt2b,Sfrp2,F3,Ndufaf4,Pcolce,Figf,Sfrp1,Mmp2,Plvap,Col16a1,Gdf7,Chchd4,Rmnd1,Lrp1,Hpse,Mrpl12,Tm7sf3,Srpx,Fbln2,Fzd4,Nrip1,Fbln1,Egflam,Fam46c,Flrt2,C1ra,Gpc3,Gas1,Epha3,Cd248,Cd209b,Icam1…	Ccl11,Serpinf1,Ern1,Col1a1,Folh1,Clec11a,Nid1,Lrrk1,Aldh1a3,Pcolce2,Lbp,Mapkapk2,C1qtnf1,Igfbp4,Tbx3,Enpp3,Egfr,Ptch1,Fst,Loxl2,Boc,Igfbp6,Serping1,Smoc2,Cyp1b1,Cfb,C2,Csf1r,Gria4,Htr2b,Prrx1,Fbn1,Lrp4,Siglec1,Wnt2b,Sfrp2,F3,Ndufaf4,Pcolce,Vegfd,Sfrp1,Mmp2,Plvap,Col16a1,Gdf7,Chchd4,Rmnd1,Lrp1,Hpse,Mrpl12,Tm7sf3,Srpx,Fbln2,Fzd4,Nrip1,Fbln1,Egflam,Fam46c,Flrt2,C1ra,Gpc3,Gas1,Epha3,Cd248,Cd209b,Icam…
GO:0045765	regulation of angiogenesis	13	313	0.0033	Ccl11,Serpinf1,Smoc2,Cyp1b1,Sfrp2,F3,Figf,Stab1,Cd59a,Hhip,Dcn,Mmrn2,Ccbe1	Ccl11,Serpinf1,Smoc2,Cyp1b1,Sfrp2,F3,Vegfd,Stab1,Cd59a,Hhip,Dcn,Mmrn2,Ccbe1
GO:0048598	embryonic morphogenesis	19	637	0.004	Aldh1a3,Tbx3,Ptch1,Htr2b,Prrx1,Fbn1,Lrp4,Sfrp2,Sfrp1,Mmp2,Gdf7,Cc2d2a,Gpc3,Gas1,Col12a1,Ephb2,Cdon,Dact1,Pdgfra	Aldh1a3,Tbx3,Ptch1,Htr2b,Prrx1,Fbn1,Lrp4,Sfrp2,Sfrp1,Mmp2,Gdf7,Cc2d2a,Gpc3,Gas1,Col12a1,Ephb2,Cdon,Dact1,Pdgfra
GO:0001934	positive regulation of protein phosphorylation	25	1010	0.0044	Ccl11,Ern1,Lrrk1,C1qtnf1,Igfbp4,Egfr,Igfbp6,Csf1r,Htr2b,Fbn1,Lrp4,Sfrp2,Figf,Gdf7,Lrp1,Fzd4,Icam1,C1qtnf3,Cdon,Reln,Tiam1,Pdgfra,Gdf10,Plce1,Apoe	Ccl11,Ern1,Lrrk1,C1qtnf1,Igfbp4,Egfr,Igfbp6,Csf1r,Htr2b,Fbn1,Lrp4,Sfrp2,Vegfd,Gdf7,Lrp1,Fzd4,Icam1,C1qtnf3,Cdon,Reln,Tiam1,Pdgfra,Gdf10,Plce1,Apoe
GO:0007596	blood coagulation	8	115	0.0045	Serping1,Entpd2,Procr,F3,Fbln1,Cfh,Vwf,Pdgfra	Serping1,Entpd2,Procr,F3,Fbln1,Cfh,Vwf,Pdgfra
GO:0043410	positive regulation of MAPK cascade	17	531	0.0045	Ccl11,Ern1,C1qtnf1,Igfbp4,Egfr,Igfbp6,Csf1r,Htr2b,Lrp1,Fzd4,Icam1,C1qtnf3,Cdon,Tiam1,Pdgfra,Plce1,Apoe	Ccl11,Ern1,C1qtnf1,Igfbp4,Egfr,Igfbp6,Csf1r,Htr2b,Lrp1,Fzd4,Icam1,C1qtnf3,Cdon,Tiam1,Pdgfra,Plce1,Apoe
GO:0050818	regulation of coagulation	7	83	0.0045	C1qtnf1,Serping1,Procr,Hpse,Ephb2,Pdgfra,Apoe	C1qtnf1,Serping1,Procr,Hpse,Ephb2,Pdgfra,Apoe
GO:2000146	negative regulation of cell motility	12	279	0.0047	Serpinf1,Cyp1b1,Sfrp2,Sfrp1,Lrp1,Fbln1,Ldlrad4,Dcn,Podn,Mmrn2,Slit2,Apoe	Serpinf1,Cyp1b1,Sfrp2,Sfrp1,Lrp1,Fbln1,Ldlrad4,Dcn,Podn,Mmrn2,Slit2,Apoe
GO:0030154	cell differentiation	60	3674	0.005	Ccl11,Serpinf1,Col1a1,Lrrk1,Tbx3,Ntn4,Egfr,Ptch1,Fst,Loxl2,Boc,Zfp521,Csf1r,Htr2b,Prrx1,Lrp4,Wnt2b,Sfrp2,Figf,Sfrp1,Mmp2,Trappc4,Igsf10,Tgfbi,Gdf7,Ppl,Lrp1,Fzd4,Egflam,Flrt2,Gpc3,Gas1,Epha3,Col12a1,Dchs1,Hhip,Icam1,Lama2,Tanc2,Ptgfrn,Slc4a10,Ephb2,Itgb4,Anpep,Unc45b,Pou2f2,Col14a1,Ildr2,Cfh,Plxna4,Cdon,Dact1,Heg1,Reln,Tiam1,Pdgfra,Slit2,Matn2,Gdf10,Apoe	Ccl11,Serpinf1,Col1a1,Lrrk1,Tbx3,Ntn4,Egfr,Ptch1,Fst,Loxl2,Boc,Zfp521,Csf1r,Htr2b,Prrx1,Lrp4,Wnt2b,Sfrp2,Vegfd,Sfrp1,Mmp2,Trappc4,Igsf10,Tgfbi,Gdf7,Ppl,Lrp1,Fzd4,Egflam,Flrt2,Gpc3,Gas1,Epha3,Col12a1,Dchs1,Hhip,Icam1,Lama2,Tanc2,Ptgfrn,Slc4a10,Ephb2,Itgb4,Anpep,Unc45b,Pou2f2,Col14a1,Ildr2,Cfh,Plxna4,Cdon,Dact1,Heg1,Reln,Tiam1,Pdgfra,Slit2,Matn2,Gdf10,Apoe
GO:2000095	regulation of Wnt signaling pathway, planar cell polarity pathway	4	16	0.0056	Sfrp2,Sfrp1,Gpc3,Dact1	Sfrp2,Sfrp1,Gpc3,Dact1
GO:0022612	gland morphogenesis	8	123	0.0064	Ccl11,Tbx3,Egfr,Ptch1,Sfrp1,Mmp2,Gdf7,Slit2	Ccl11,Tbx3,Egfr,Ptch1,Sfrp1,Mmp2,Gdf7,Slit2
GO:0019538	protein metabolic process	59	3634	0.0068	Ccl11,Ern1,Folh1,Naa20,Man1a,Lrrk1,Ctsk,Mapkapk2,Egfr,Ptch1,Loxl2,Cfb,C2,Csf1r,Htr2b,Cpxm1,Prss12,F3,Mrpl20,Man2b2,Pcolce,Gxylt2,Cpxm2,Hccs,Sfrp1,Mmp2,Plvap,Gdf7,Qpct,Cpz,Adamts2,Chchd4,Tsfm,Rmnd1,Bace2,Hpse,Mrpl12,Cars2,Ptpn13,Fbln1,Egflam,Adamts12,C1ra,Epha3,Slc4a10,Dcn,Ephb2,Adamtsl1,Anpep,Apoc1,Rnf128,Mrpl15,Reln,C1s1,Loxl4,Ube2f,Pdgfra,Naalad2,Apoe	Ccl11,Ern1,Folh1,Naa20,Man1a,Lrrk1,Ctsk,Mapkapk2,Egfr,Ptch1,Loxl2,Cfb,C2,Csf1r,Htr2b,Cpxm1,Prss12,F3,Mrpl20,Man2b2,Pcolce,Gxylt2,Cpxm2,Hccs,Sfrp1,Mmp2,Plvap,Gdf7,Qpct,Cpz,Adamts2,Chchd4,Tsfm,Rmnd1,Bace2,Hpse,Mrpl12,Cars2,Ptpn13,Fbln1,Egflam,Adamts12,C1ra,Epha3,Slc4a10,Dcn,Ephb2,Adamtsl1,Anpep,Apoc1,Rnf128,Mrpl15,Reln,C1s1,Loxl4,Ube2f,Pdgfra,Naalad2,Apoe
GO:0007389	pattern specification process	15	445	0.0069	Tbx3,Ptch1,Fst,Lrp4,Wnt2b,Sfrp2,Sfrp1,Cc2d2a,Gpc3,Gas1,Dchs1,Hhip,Cdon,Bicc1,Reln	Tbx3,Ptch1,Fst,Lrp4,Wnt2b,Sfrp2,Sfrp1,Cc2d2a,Gpc3,Gas1,Dchs1,Hhip,Cdon,Bicc1,Reln
GO:0032270	positive regulation of cellular protein metabolic process	33	1600	0.0069	Ccl11,Ern1,Lrrk1,Pcolce2,C1qtnf1,Igfbp4,Egfr,Igfbp6,Cyp1b1,Csf1r,Htr2b,Fbn1,Lrp4,Sfrp2,F3,Pcolce,Figf,Gdf7,Rmnd1,Lrp1,Fzd4,Fbln1,Icam1,C1qtnf3,Cdon,Dact1,Ccbe1,Reln,Tiam1,Pdgfra,Gdf10,Plce1,Apoe	Ccl11,Ern1,Lrrk1,Pcolce2,C1qtnf1,Igfbp4,Egfr,Igfbp6,Cyp1b1,Csf1r,Htr2b,Fbn1,Lrp4,Sfrp2,F3,Pcolce,Vegfd,Gdf7,Rmnd1,Lrp1,Fzd4,Fbln1,Icam1,C1qtnf3,Cdon,Dact1,Ccbe1,Reln,Tiam1,Pdgfra,Gdf10,Plce1,Apoe
GO:0048754	branching morphogenesis of an epithelial tube	9	163	0.007	Ccl11,Tbx3,Ptch1,Sfrp2,Gdf7,Gpc3,Dchs1,Hhip,Slit2	Ccl11,Tbx3,Ptch1,Sfrp2,Gdf7,Gpc3,Dchs1,Hhip,Slit2
GO:0051247	positive regulation of protein metabolic process	34	1675	0.007	Ccl11,Ern1,Lrrk1,Pcolce2,C1qtnf1,Igfbp4,Egfr,Igfbp6,Cyp1b1,Csf1r,Htr2b,Fbn1,Lrp4,Sfrp2,F3,Pcolce,Figf,Gdf7,Rmnd1,Lrp1,Fzd4,Fbln1,Gpc3,Icam1,C1qtnf3,Cdon,Dact1,Ccbe1,Reln,Tiam1,Pdgfra,Gdf10,Plce1,Apoe	Ccl11,Ern1,Lrrk1,Pcolce2,C1qtnf1,Igfbp4,Egfr,Igfbp6,Cyp1b1,Csf1r,Htr2b,Fbn1,Lrp4,Sfrp2,F3,Pcolce,Vegfd,Gdf7,Rmnd1,Lrp1,Fzd4,Fbln1,Gpc3,Icam1,C1qtnf3,Cdon,Dact1,Ccbe1,Reln,Tiam1,Pdgfra,Gdf10,Plce1,Apoe
GO:0007423	sensory organ development	18	617	0.0071	Serpinf1,Aldh1a3,Mapkapk2,Egfr,Cyp1b1,Prrx1,Fbn1,Angptl7,Cc2d2a,Fzd4,Gas1,Col8a2,Dchs1,Ephb2,Unc45b,Cfh,Cdon,Pdgfra	Serpinf1,Aldh1a3,Mapkapk2,Egfr,Cyp1b1,Prrx1,Fbn1,Angptl7,Cc2d2a,Fzd4,Gas1,Col8a2,Dchs1,Ephb2,Unc45b,Cfh,Cdon,Pdgfra
GO:0009605	response to external stimulus	41	2199	0.0071	Ccl11,Col1a1,Aldh1a3,Lbp,Mapkapk2,Egfr,Ptch1,Boc,Serping1,Cfb,C2,Csf1r,Wnt2b,Sfrp2,Timp4,Figf,Sfrp1,Mmp2,Gdf7,Piezo2,Lrp1,Stab1,Egflam,Flrt2,C1ra,Gpc3,Gas1,Epha3,Cd209b,Lama2,Dcn,Ephb2,Cfh,Plxna4,Reln,C1s1,Pdgfra,Rnase4,Slit2,Matn2,Apoe	Ccl11,Col1a1,Aldh1a3,Lbp,Mapkapk2,Egfr,Ptch1,Boc,Serping1,Cfb,C2,Csf1r,Wnt2b,Sfrp2,Timp4,Vegfd,Sfrp1,Mmp2,Gdf7,Piezo2,Lrp1,Stab1,Egflam,Flrt2,C1ra,Gpc3,Gas1,Epha3,Cd209b,Lama2,Dcn,Ephb2,Cfh,Plxna4,Reln,C1s1,Pdgfra,Rnase4,Slit2,Matn2,Apoe
GO:0010717	regulation of epithelial to mesenchymal transition	7	92	0.0071	Col1a1,Loxl2,Sfrp2,Sfrp1,Epha3,Ldlrad4,Tiam1	Col1a1,Loxl2,Sfrp2,Sfrp1,Epha3,Ldlrad4,Tiam1
GO:0051094	positive regulation of developmental process	32	1533	0.0071	Ccl11,Serpinf1,Col1a1,Ptch1,Fst,Loxl2,Boc,Smoc2,Cyp1b1,Csf1r,Wnt2b,Sfrp2,F3,Figf,Sfrp1,Gdf7,Lrp1,Hpse,Fzd4,Flrt2,Epha3,Dcn,Ephb2,Plxna4,Cdon,Dact1,Ccbe1,Reln,Tiam1,Pdgfra,Gdf10,Apoe	Ccl11,Serpinf1,Col1a1,Ptch1,Fst,Loxl2,Boc,Smoc2,Cyp1b1,Csf1r,Wnt2b,Sfrp2,F3,Vegfd,Sfrp1,Gdf7,Lrp1,Hpse,Fzd4,Flrt2,Epha3,Dcn,Ephb2,Plxna4,Cdon,Dact1,Ccbe1,Reln,Tiam1,Pdgfra,Gdf10,Apoe
GO:0098609	cell-cell adhesion	14	398	0.0074	Egfr,Boc,Cyp1b1,Nt5e,Col16a1,Svep1,Epha3,Dchs1,Icam1,Cldn10,Cfh,Cdon,Pdgfra,Slit2	Egfr,Boc,Cyp1b1,Nt5e,Col16a1,Svep1,Epha3,Dchs1,Icam1,Cldn10,Cfh,Cdon,Pdgfra,Slit2
GO:0030111	regulation of Wnt signaling pathway	12	300	0.0078	Col1a1,Lrrk1,Egfr,Lrp4,Sfrp2,Sfrp1,Lrp1,Gpc3,Dact1,Bicc1,Tiam1,Apoe	Col1a1,Lrrk1,Egfr,Lrp4,Sfrp2,Sfrp1,Lrp1,Gpc3,Dact1,Bicc1,Tiam1,Apoe
GO:0050878	regulation of body fluid levels	13	349	0.0078	C1qtnf1,Serping1,Entpd2,Procr,F3,Hpse,Fbln1,Ephb2,Cfh,Vwf,Heg1,Pdgfra,Apoe	C1qtnf1,Serping1,Entpd2,Procr,F3,Hpse,Fbln1,Ephb2,Cfh,Vwf,Heg1,Pdgfra,Apoe
GO:0048589	developmental growth	15	458	0.0085	Ccl11,Lrp4,Sfrp2,Sfrp1,Igsf10,Gas1,Col12a1,Ptgfrn,Slc4a10,Col14a1,Heg1,Tiam1,Pdgfra,Slit2,Matn2	Ccl11,Lrp4,Sfrp2,Sfrp1,Igsf10,Gas1,Col12a1,Ptgfrn,Slc4a10,Col14a1,Heg1,Tiam1,Pdgfra,Slit2,Matn2
GO:0010810	regulation of cell-substrate adhesion	10	213	0.0089	Col1a1,Nid1,Smoc2,Col16a1,Lrp1,Fbln2,Fzd4,Fbln1,Egflam,Epha3	Col1a1,Nid1,Smoc2,Col16a1,Lrp1,Fbln2,Fzd4,Fbln1,Egflam,Epha3
GO:0019220	regulation of phosphate metabolic process	35	1776	0.0089	Ccl11,Ern1,Lrrk1,C1qtnf1,Igfbp4,Egfr,Igfbp6,Csf1r,Htr2b,Fbn1,Lrp4,Sfrp2,Figf,Sfrp1,Gdf7,Lrp1,Ptpn13,Fzd4,Fbln1,Epha3,Ldlrad4,Icam1,Ephb2,Apoc1,C1qtnf3,Cdon,Dact1,Heg1,Reln,Tiam1,Pdgfra,Slit2,Gdf10,Plce1,Apoe	Ccl11,Ern1,Lrrk1,C1qtnf1,Igfbp4,Egfr,Igfbp6,Csf1r,Htr2b,Fbn1,Lrp4,Sfrp2,Vegfd,Sfrp1,Gdf7,Lrp1,Ptpn13,Fzd4,Fbln1,Epha3,Ldlrad4,Icam1,Ephb2,Apoc1,C1qtnf3,Cdon,Dact1,Heg1,Reln,Tiam1,Pdgfra,Slit2,Gdf10,Plce1,Apoe
GO:0001957	intramembranous ossification	3	6	0.0094	Col1a1,Ctsk,Mmp2	Col1a1,Ctsk,Mmp2
GO:0002009	morphogenesis of an epithelium	16	520	0.0095	Ccl11,Aldh1a3,Tbx3,Egfr,Ptch1,Fst,Sfrp2,Sfrp1,Mmp2,Gdf7,Btbd7,Cc2d2a,Gpc3,Dchs1,Hhip,Slit2	Ccl11,Aldh1a3,Tbx3,Egfr,Ptch1,Fst,Sfrp2,Sfrp1,Mmp2,Gdf7,Btbd7,Cc2d2a,Gpc3,Dchs1,Hhip,Slit2
GO:0090263	positive regulation of canonical Wnt signaling pathway	7	98	0.0095	Col1a1,Lrrk1,Egfr,Sfrp2,Sfrp1,Gpc3,Dact1	Col1a1,Lrrk1,Egfr,Sfrp2,Sfrp1,Gpc3,Dact1
GO:0048585	negative regulation of response to stimulus	32	1571	0.0098	Serpinf1,C1qtnf1,Enpp3,Ptch1,Fst,Serping1,Htr2b,Fbn1,Lrp4,Sfrp2,Sfrp1,Nt5e,Lrp1,Cd59a,Fbln1,Adamts12,Gpc3,Gas1,Ldlrad4,Hhip,Icam1,Dcn,Ephb2,C1qtnf3,Mmrn2,Dact1,Heg1,Bicc1,Pdgfra,Slit2,Glg1,Apoe	Serpinf1,C1qtnf1,Enpp3,Ptch1,Fst,Serping1,Htr2b,Fbn1,Lrp4,Sfrp2,Sfrp1,Nt5e,Lrp1,Cd59a,Fbln1,Adamts12,Gpc3,Gas1,Ldlrad4,Hhip,Icam1,Dcn,Ephb2,C1qtnf3,Mmrn2,Dact1,Heg1,Bicc1,Pdgfra,Slit2,Glg1,Apoe
GO:0007507	heart development	17	581	0.0099	Tbx3,Ptch1,Htr2b,Fbn1,Sfrp2,Mmp2,Lrp1,Cc2d2a,Flrt2,Gpc3,Epha3,Dchs1,Col14a1,Heg1,Bicc1,Pdgfra,Slit2	Tbx3,Ptch1,Htr2b,Fbn1,Sfrp2,Mmp2,Lrp1,Cc2d2a,Flrt2,Gpc3,Epha3,Dchs1,Col14a1,Heg1,Bicc1,Pdgfra,Slit2
GO:0051246	regulation of protein metabolic process	48	2799	0.0099	Ccl11,Serpinf1,Ern1,Lrrk1,Pcolce2,C1qtnf1,Igfbp4,Egfr,Igfbp6,Serping1,Cyp1b1,Csf1r,Htr2b,Fbn1,Lrp4,Sfrp2,F3,Pcolce,Timp4,Figf,Sfrp1,Gdf7,Tsfm,Rmnd1,Bace2,Lrp1,Ptpn13,Fzd4,Fbln1,Gpc3,Gas1,Ldlrad4,Icam1,Ephb2,C1qtnf3,Rnf128,Cdon,Dact1,Ccbe1,Heg1,Reln,Tiam1,Pdgfra,Slit2,Gdf10,Plce1,Glg1,Apoe	Ccl11,Serpinf1,Ern1,Lrrk1,Pcolce2,C1qtnf1,Igfbp4,Egfr,Igfbp6,Serping1,Cyp1b1,Csf1r,Htr2b,Fbn1,Lrp4,Sfrp2,F3,Pcolce,Timp4,Vegfd,Sfrp1,Gdf7,Tsfm,Rmnd1,Bace2,Lrp1,Ptpn13,Fzd4,Fbln1,Gpc3,Gas1,Ldlrad4,Icam1,Ephb2,C1qtnf3,Rnf128,Cdon,Dact1,Ccbe1,Heg1,Reln,Tiam1,Pdgfra,Slit2,Gdf10,Plce1,Glg1,Apoe
GO:0070372	regulation of ERK1 and ERK2 cascade	12	311	0.0099	Ccl11,Egfr,Csf1r,Htr2b,Lrp1,Fbln1,Icam1,Ephb2,C1qtnf3,Tiam1,Pdgfra,Apoe	Ccl11,Egfr,Csf1r,Htr2b,Lrp1,Fbln1,Icam1,Ephb2,C1qtnf3,Tiam1,Pdgfra,Apoe
GO:0007169	transmembrane receptor protein tyrosine kinase signaling pathway	13	364	0.0103	Col1a1,Mapkapk2,Egfr,Csf1r,Figf,Svep1,Flrt2,Epha3,Col4a4,Ephb2,Tiam1,Pdgfra,Plce1	Col1a1,Mapkapk2,Egfr,Csf1r,Vegfd,Svep1,Flrt2,Epha3,Col4a4,Ephb2,Tiam1,Pdgfra,Plce1
GO:0032879	regulation of localization	48	2806	0.0103	Ccl11,Serpinf1,Col1a1,Lbp,C1qtnf1,Egfr,Ptch1,Smoc2,Cyp1b1,C2,Csf1r,Htr2b,Lrp4,Sfrp2,F3,Figf,Sfrp1,Mmp2,Plvap,Igsf10,Chchd4,Lrp1,Tm7sf3,Fbln1,Flrt2,Gpc3,Gas1,Epha3,Ldlrad4,Cd209b,Icam1,Lama2,Cldn10,Dcn,Ephb2,Podn,Anpep,Apoc1,C1qtnf3,Mmrn2,Plxna4,Ccbe1,Reln,Tiam1,Pdgfra,Slit2,Plce1,Apoe	Ccl11,Serpinf1,Col1a1,Lbp,C1qtnf1,Egfr,Ptch1,Smoc2,Cyp1b1,C2,Csf1r,Htr2b,Lrp4,Sfrp2,F3,Vegfd,Sfrp1,Mmp2,Plvap,Igsf10,Chchd4,Lrp1,Tm7sf3,Fbln1,Flrt2,Gpc3,Gas1,Epha3,Ldlrad4,Cd209b,Icam1,Lama2,Cldn10,Dcn,Ephb2,Podn,Anpep,Apoc1,C1qtnf3,Mmrn2,Plxna4,Ccbe1,Reln,Tiam1,Pdgfra,Slit2,Plce1,Apoe
GO:0051604	protein maturation	10	219	0.0103	Naa20,Ptch1,Cpxm1,Prss12,F3,Cpxm2,Cpz,Adamts2,Chchd4,C1ra	Naa20,Ptch1,Cpxm1,Prss12,F3,Cpxm2,Cpz,Adamts2,Chchd4,C1ra
GO:0030336	negative regulation of cell migration	11	267	0.0107	Serpinf1,Cyp1b1,Sfrp2,Sfrp1,Lrp1,Ldlrad4,Dcn,Podn,Mmrn2,Slit2,Apoe	Serpinf1,Cyp1b1,Sfrp2,Sfrp1,Lrp1,Ldlrad4,Dcn,Podn,Mmrn2,Slit2,Apoe
GO:1902547	regulation of cellular response to vascular endothelial growth factor stimulus	4	21	0.0108	Smoc2,Adamts12,Dcn,Ccbe1	Smoc2,Adamts12,Dcn,Ccbe1
GO:0032268	regulation of cellular protein metabolic process	46	2657	0.0109	Ccl11,Serpinf1,Ern1,Lrrk1,Pcolce2,C1qtnf1,Igfbp4,Egfr,Igfbp6,Serping1,Cyp1b1,Csf1r,Htr2b,Fbn1,Lrp4,Sfrp2,F3,Pcolce,Timp4,Figf,Sfrp1,Gdf7,Tsfm,Rmnd1,Lrp1,Ptpn13,Fzd4,Fbln1,Gpc3,Gas1,Ldlrad4,Icam1,Ephb2,C1qtnf3,Cdon,Dact1,Ccbe1,Heg1,Reln,Tiam1,Pdgfra,Slit2,Gdf10,Plce1,Glg1,Apoe	Ccl11,Serpinf1,Ern1,Lrrk1,Pcolce2,C1qtnf1,Igfbp4,Egfr,Igfbp6,Serping1,Cyp1b1,Csf1r,Htr2b,Fbn1,Lrp4,Sfrp2,F3,Pcolce,Timp4,Vegfd,Sfrp1,Gdf7,Tsfm,Rmnd1,Lrp1,Ptpn13,Fzd4,Fbln1,Gpc3,Gas1,Ldlrad4,Icam1,Ephb2,C1qtnf3,Cdon,Dact1,Ccbe1,Heg1,Reln,Tiam1,Pdgfra,Slit2,Gdf10,Plce1,Glg1,Apoe
GO:0009790	embryo development	26	1165	0.0111	Col1a1,Aldh1a3,Tbx3,Egfr,Ptch1,Htr2b,Prrx1,Fbn1,Lrp4,Sfrp2,Sfrp1,Mmp2,Gdf7,Cc2d2a,Fam46c,Gpc3,Gas1,Col12a1,Dchs1,Tanc2,Ephb2,Cdon,Dact1,Heg1,Pdgfra,Slit2	Col1a1,Aldh1a3,Tbx3,Egfr,Ptch1,Htr2b,Prrx1,Fbn1,Lrp4,Sfrp2,Sfrp1,Mmp2,Gdf7,Cc2d2a,Fam46c,Gpc3,Gas1,Col12a1,Dchs1,Tanc2,Ephb2,Cdon,Dact1,Heg1,Pdgfra,Slit2
GO:0048608	reproductive structure development	15	476	0.0111	Tbx3,Egfr,Ptch1,Fst,Wnt2b,Sfrp2,Sfrp1,Mmp2,Gdf7,Fzd4,Nrip1,Icam1,Dcn,Vwf,Pdgfra	Tbx3,Egfr,Ptch1,Fst,Wnt2b,Sfrp2,Sfrp1,Mmp2,Gdf7,Fzd4,Nrip1,Icam1,Dcn,Vwf,Pdgfra
GO:0065008	regulation of biological quality	60	3822	0.0114	Ccl11,Serpinf1,Ern1,Lrrk1,Aldh1a3,Ctsk,Lbp,Mapkapk2,C1qtnf1,Tbx3,Egfr,Ptch1,Scara5,Serping1,Cyp1b1,Csf1r,Gria4,Htr2b,Entpd2,Fbn1,Lrp4,Procr,F3,Sfrp1,Mmp2,Piezo2,Sorcs2,Bace2,Lrp1,Hpse,Tm7sf3,Fzd4,Nrip1,Fbln1,Fam46c,Flrt2,Icam1,Cp,Tanc2,Slc4a10,Dcn,Ephb2,Anpep,Col14a1,C1qtnf3,Ildr2,Cfh,Vwf,Steap3,Rnf128,Plxna4,Dact1,Heg1,Reln,Tiam1,Pdgfra,Slit2,Naalad2,Plce1,Apoe	Ccl11,Serpinf1,Ern1,Lrrk1,Aldh1a3,Ctsk,Lbp,Mapkapk2,C1qtnf1,Tbx3,Egfr,Ptch1,Scara5,Serping1,Cyp1b1,Csf1r,Gria4,Htr2b,Entpd2,Fbn1,Lrp4,Procr,F3,Sfrp1,Mmp2,Piezo2,Sorcs2,Bace2,Lrp1,Hpse,Tm7sf3,Fzd4,Nrip1,Fbln1,Fam46c,Flrt2,Icam1,Cp,Tanc2,Slc4a10,Dcn,Ephb2,Anpep,Col14a1,C1qtnf3,Ildr2,Cfh,Vwf,Steap3,Rnf128,Plxna4,Dact1,Heg1,Reln,Tiam1,Pdgfra,Slit2,Naalad2,Plce1,Apoe
GO:1902533	positive regulation of intracellular signal transduction	23	967	0.0114	Ccl11,Ern1,Lrrk1,C1qtnf1,Igfbp4,Egfr,Igfbp6,Csf1r,Htr2b,F3,Lrp1,Hpse,Fzd4,Icam1,Dcn,C1qtnf3,Steap3,Cdon,Reln,Tiam1,Pdgfra,Plce1,Apoe	Ccl11,Ern1,Lrrk1,C1qtnf1,Igfbp4,Egfr,Igfbp6,Csf1r,Htr2b,F3,Lrp1,Hpse,Fzd4,Icam1,Dcn,C1qtnf3,Steap3,Cdon,Reln,Tiam1,Pdgfra,Plce1,Apoe
GO:0072006	nephron development	8	141	0.0119	Nid1,Ptch1,Gpc3,Dchs1,Col4a4,Cfh,Pdgfra,Plce1	Nid1,Ptch1,Gpc3,Dchs1,Col4a4,Cfh,Pdgfra,Plce1
GO:0008283	cell population proliferation	16	541	0.0128	Ern1,Igfbp4,Ptch1,Fst,Loxl2,Cfb,Csf1r,Wnt2b,Sfrp2,Figf,Tgfbi,Lrp1,Gpc3,Col8a2,Dchs1,Hhip	Ern1,Igfbp4,Ptch1,Fst,Loxl2,Cfb,Csf1r,Wnt2b,Sfrp2,Vegfd,Tgfbi,Lrp1,Gpc3,Col8a2,Dchs1,Hhip
GO:0051240	positive regulation of multicellular organismal process	36	1902	0.0128	Ccl11,Serpinf1,Col1a1,Lbp,Mapkapk2,C1qtnf1,Egfr,Fst,Loxl2,Smoc2,Cyp1b1,Csf1r,Htr2b,Wnt2b,Sfrp2,F3,Figf,Gdf7,Lrp1,Hpse,Fzd4,Flrt2,Epha3,Cd209b,Icam1,Ephb2,C1qtnf3,Plxna4,Cdon,Ccbe1,Heg1,Reln,Tiam1,Pdgfra,Gdf10,Apoe	Ccl11,Serpinf1,Col1a1,Lbp,Mapkapk2,C1qtnf1,Egfr,Fst,Loxl2,Smoc2,Cyp1b1,Csf1r,Htr2b,Wnt2b,Sfrp2,F3,Vegfd,Gdf7,Lrp1,Hpse,Fzd4,Flrt2,Epha3,Cd209b,Icam1,Ephb2,C1qtnf3,Plxna4,Cdon,Ccbe1,Heg1,Reln,Tiam1,Pdgfra,Gdf10,Apoe
GO:0009968	negative regulation of signal transduction	26	1181	0.013	Ptch1,Fst,Htr2b,Fbn1,Lrp4,Sfrp2,Sfrp1,Lrp1,Cd59a,Fbln1,Adamts12,Gpc3,Gas1,Ldlrad4,Hhip,Icam1,Dcn,Ephb2,C1qtnf3,Mmrn2,Dact1,Heg1,Bicc1,Slit2,Glg1,Apoe	Ptch1,Fst,Htr2b,Fbn1,Lrp4,Sfrp2,Sfrp1,Lrp1,Cd59a,Fbln1,Adamts12,Gpc3,Gas1,Ldlrad4,Hhip,Icam1,Dcn,Ephb2,C1qtnf3,Mmrn2,Dact1,Heg1,Bicc1,Slit2,Glg1,Apoe
GO:0060828	regulation of canonical Wnt signaling pathway	10	230	0.0136	Col1a1,Lrrk1,Egfr,Lrp4,Sfrp2,Sfrp1,Gpc3,Dact1,Bicc1,Apoe	Col1a1,Lrrk1,Egfr,Lrp4,Sfrp2,Sfrp1,Gpc3,Dact1,Bicc1,Apoe
GO:0050819	negative regulation of coagulation	5	46	0.0145	C1qtnf1,Serping1,Procr,Pdgfra,Apoe	C1qtnf1,Serping1,Procr,Pdgfra,Apoe
GO:1902531	regulation of intracellular signal transduction	31	1556	0.0163	Ccl11,Ern1,Lrrk1,C1qtnf1,Igfbp4,Egfr,Igfbp6,Csf1r,Htr2b,Sfrp2,F3,Sfrp1,Lrp1,Hpse,Ptpn13,Fzd4,Fbln1,Icam1,Dcn,Ephb2,C1qtnf3,Steap3,Cdon,Dact1,Heg1,Reln,Tiam1,Pdgfra,Slit2,Plce1,Apoe	Ccl11,Ern1,Lrrk1,C1qtnf1,Igfbp4,Egfr,Igfbp6,Csf1r,Htr2b,Sfrp2,F3,Sfrp1,Lrp1,Hpse,Ptpn13,Fzd4,Fbln1,Icam1,Dcn,Ephb2,C1qtnf3,Steap3,Cdon,Dact1,Heg1,Reln,Tiam1,Pdgfra,Slit2,Plce1,Apoe
GO:0042698	ovulation cycle	6	77	0.0168	Serpinf1,Egfr,Timp4,Fzd4,Nrip1,Pdgfra	Serpinf1,Egfr,Timp4,Fzd4,Nrip1,Pdgfra
GO:0007167	enzyme linked receptor protein signaling pathway	16	558	0.0173	Col1a1,Mapkapk2,Egfr,Fst,Csf1r,Figf,Gdf7,Svep1,Flrt2,Epha3,Col4a4,Ephb2,Tiam1,Pdgfra,Gdf10,Plce1	Col1a1,Mapkapk2,Egfr,Fst,Csf1r,Vegfd,Gdf7,Svep1,Flrt2,Epha3,Col4a4,Ephb2,Tiam1,Pdgfra,Gdf10,Plce1
GO:0120036	plasma membrane bounded cell projection organization	24	1072	0.0182	Egfr,Ptch1,Boc,Csf1r,Lrp4,Mmp2,Trappc4,Gdf7,Lrp1,Cc2d2a,Egflam,Flrt2,Gas1,Epha3,Lama2,Ephb2,Itgb4,Plxna4,Dact1,Reln,Tiam1,Slit2,Matn2,Apoe	Egfr,Ptch1,Boc,Csf1r,Lrp4,Mmp2,Trappc4,Gdf7,Lrp1,Cc2d2a,Egflam,Flrt2,Gas1,Epha3,Lama2,Ephb2,Itgb4,Plxna4,Dact1,Reln,Tiam1,Slit2,Matn2,Apoe
GO:0030193	regulation of blood coagulation	6	79	0.0188	C1qtnf1,Serping1,Hpse,Ephb2,Pdgfra,Apoe	C1qtnf1,Serping1,Hpse,Ephb2,Pdgfra,Apoe
GO:0007160	cell-matrix adhesion	7	114	0.019	Nid1,Itga11,Col16a1,Hpse,Adamts12,Itgb4,Tiam1	Nid1,Itga11,Col16a1,Hpse,Adamts12,Itgb4,Tiam1
GO:0060346	bone trabecula formation	3	9	0.0192	Col1a1,Sfrp1,Mmp2	Col1a1,Sfrp1,Mmp2
GO:1904338	regulation of dopaminergic neuron differentiation	3	9	0.0192	Sfrp2,Sfrp1,Tiam1	Sfrp2,Sfrp1,Tiam1
GO:0042127	regulation of cell population proliferation	32	1650	0.0195	Ccl11,Serpinf1,Ern1,Clec11a,Vipr2,Tbx3,Enpp3,Egfr,Ptch1,Cyp1b1,Csf1r,Htr2b,Prrx1,Sfrp2,F3,Ndufaf4,Figf,Sfrp1,Mmp2,Hpse,Srpx,Fbln1,Gpc3,Gas1,Cd248,Wdr6,Podn,Cdon,Tiam1,Pdgfra,Slit2,Apoe	Ccl11,Serpinf1,Ern1,Clec11a,Vipr2,Tbx3,Enpp3,Egfr,Ptch1,Cyp1b1,Csf1r,Htr2b,Prrx1,Sfrp2,F3,Ndufaf4,Vegfd,Sfrp1,Mmp2,Hpse,Srpx,Fbln1,Gpc3,Gas1,Cd248,Wdr6,Podn,Cdon,Tiam1,Pdgfra,Slit2,Apoe
GO:0010596	negative regulation of endothelial cell migration	5	52	0.0231	Serpinf1,Dcn,Mmrn2,Slit2,Apoe	Serpinf1,Dcn,Mmrn2,Slit2,Apoe
GO:0045596	negative regulation of cell differentiation	19	761	0.0231	Ccl11,Tbx3,Egfr,Ptch1,Fst,Fbn1,Lrp4,Sfrp2,Sfrp1,Lrp1,Fbln1,Adamts12,Epha3,Ldlrad4,Tmem176a,Ephb2,Slit2,Gdf10,Apoe	Ccl11,Tbx3,Egfr,Ptch1,Fst,Fbn1,Lrp4,Sfrp2,Sfrp1,Lrp1,Fbln1,Adamts12,Epha3,Ldlrad4,Tmem176a,Ephb2,Slit2,Gdf10,Apoe
GO:0030178	negative regulation of Wnt signaling pathway	8	159	0.0233	Lrp4,Sfrp2,Sfrp1,Lrp1,Gpc3,Dact1,Bicc1,Apoe	Lrp4,Sfrp2,Sfrp1,Lrp1,Gpc3,Dact1,Bicc1,Apoe
GO:0016485	protein processing	8	160	0.0242	Ptch1,Cpxm1,Prss12,F3,Cpxm2,Cpz,Adamts2,C1ra	Ptch1,Cpxm1,Prss12,F3,Cpxm2,Cpz,Adamts2,C1ra
GO:0071310	cellular response to organic substance	36	1987	0.0266	Ccl11,Serpinf1,Ern1,Col1a1,Pcolce2,Lbp,Mapkapk2,Egfr,Ptch1,Fst,Cyp1b1,Csf1r,Htr2b,Entpd2,Fbn1,F3,Pcolce,Figf,Sfrp1,Mmp2,Plvap,Col16a1,Gdf7,Chchd4,Lrp1,Tm7sf3,Fzd4,Nrip1,Adamts12,Flrt2,Epha3,Icam1,Mrpl15,Pdgfra,Slit2,Gdf10	Ccl11,Serpinf1,Ern1,Col1a1,Pcolce2,Lbp,Mapkapk2,Egfr,Ptch1,Fst,Cyp1b1,Csf1r,Htr2b,Entpd2,Fbn1,F3,Pcolce,Vegfd,Sfrp1,Mmp2,Plvap,Col16a1,Gdf7,Chchd4,Lrp1,Tm7sf3,Fzd4,Nrip1,Adamts12,Flrt2,Epha3,Icam1,Mrpl15,Pdgfra,Slit2,Gdf10
GO:0002062	chondrocyte differentiation	6	86	0.0273	Wnt2b,Sfrp2,Tgfbi,Col12a1,Col14a1,Matn2	Wnt2b,Sfrp2,Tgfbi,Col12a1,Col14a1,Matn2
GO:0010648	negative regulation of cell communication	27	1322	0.0281	Ptch1,Fst,Htr2b,Fbn1,Lrp4,Sfrp2,Sfrp1,Sorcs2,Lrp1,Cd59a,Fbln1,Adamts12,Gpc3,Gas1,Ldlrad4,Hhip,Icam1,Dcn,Ephb2,C1qtnf3,Mmrn2,Dact1,Heg1,Bicc1,Slit2,Glg1,Apoe	Ptch1,Fst,Htr2b,Fbn1,Lrp4,Sfrp2,Sfrp1,Sorcs2,Lrp1,Cd59a,Fbln1,Adamts12,Gpc3,Gas1,Ldlrad4,Hhip,Icam1,Dcn,Ephb2,C1qtnf3,Mmrn2,Dact1,Heg1,Bicc1,Slit2,Glg1,Apoe
GO:0048546	digestive tract morphogenesis	5	55	0.0283	Egfr,Sfrp2,Sfrp1,Dact1,Pdgfra	Egfr,Sfrp2,Sfrp1,Dact1,Pdgfra
GO:0023057	negative regulation of signaling	27	1326	0.0291	Ptch1,Fst,Htr2b,Fbn1,Lrp4,Sfrp2,Sfrp1,Sorcs2,Lrp1,Cd59a,Fbln1,Adamts12,Gpc3,Gas1,Ldlrad4,Hhip,Icam1,Dcn,Ephb2,C1qtnf3,Mmrn2,Dact1,Heg1,Bicc1,Slit2,Glg1,Apoe	Ptch1,Fst,Htr2b,Fbn1,Lrp4,Sfrp2,Sfrp1,Sorcs2,Lrp1,Cd59a,Fbln1,Adamts12,Gpc3,Gas1,Ldlrad4,Hhip,Icam1,Dcn,Ephb2,C1qtnf3,Mmrn2,Dact1,Heg1,Bicc1,Slit2,Glg1,Apoe
GO:0001941	postsynaptic membrane organization	4	30	0.0306	Lrp4,Ephb2,Reln,Apoe	Lrp4,Ephb2,Reln,Apoe
GO:0043405	regulation of MAP kinase activity	11	310	0.0306	Ern1,Egfr,Igfbp6,Htr2b,Sfrp2,Sfrp1,Fzd4,Ephb2,Tiam1,Plce1,Apoe	Ern1,Egfr,Igfbp6,Htr2b,Sfrp2,Sfrp1,Fzd4,Ephb2,Tiam1,Plce1,Apoe
GO:0090090	negative regulation of canonical Wnt signaling pathway	7	126	0.0309	Lrp4,Sfrp2,Sfrp1,Gpc3,Dact1,Bicc1,Apoe	Lrp4,Sfrp2,Sfrp1,Gpc3,Dact1,Bicc1,Apoe
GO:0010171	body morphogenesis	5	57	0.0317	Col1a1,Mmp2,Gpc3,Cdon,Pdgfra	Col1a1,Mmp2,Gpc3,Cdon,Pdgfra
GO:0050678	regulation of epithelial cell proliferation	12	365	0.0317	Ccl11,Serpinf1,Egfr,Ptch1,Htr2b,Sfrp2,F3,Figf,Sfrp1,Gpc3,Gas1,Apoe	Ccl11,Serpinf1,Egfr,Ptch1,Htr2b,Sfrp2,F3,Vegfd,Sfrp1,Gpc3,Gas1,Apoe
GO:0050794	regulation of cellular process	119	9541	0.0317	Ccl11,Serpinf1,Ern1,Col1a1,Folh1,Clec11a,Nid1,Vipr2,Lrrk1,Aldh1a3,Pcolce2,Lbp,Mapkapk2,C1qtnf1,Igfbp4,Tbx3,Enpp3,Egfr,Ptch1,Fst,Loxl2,Boc,Igfbp6,Serping1,Smoc2,Cyp1b1,C2,Csf1r,Gria4,Htr2b,Prrx1,Entpd2,Fbn1,Lrp4,Siglec1,Wnt2b,Sfrp2,F3,Ndufaf4,Angptl7,Pcolce,Timp4,Aff2,Figf,Sfrp1,Mmp2,Itga11,Calml4,Plvap,Col16a1,Igsf10,Gdf7,Cpz,Chchd4,Sorcs2,Tsfm,Rmnd1,Bace2,Lrp1,Hpse,Mrpl12,Tm7sf3,Svep1,Srpx,Cd59a…	Ccl11,Serpinf1,Ern1,Col1a1,Folh1,Clec11a,Nid1,Vipr2,Lrrk1,Aldh1a3,Pcolce2,Lbp,Mapkapk2,C1qtnf1,Igfbp4,Tbx3,Enpp3,Egfr,Ptch1,Fst,Loxl2,Boc,Igfbp6,Serping1,Smoc2,Cyp1b1,C2,Csf1r,Gria4,Htr2b,Prrx1,Entpd2,Fbn1,Lrp4,Siglec1,Wnt2b,Sfrp2,F3,Ndufaf4,Angptl7,Pcolce,Timp4,Aff2,Vegfd,Sfrp1,Mmp2,Itga11,Calml4,Plvap,Col16a1,Igsf10,Gdf7,Cpz,Chchd4,Sorcs2,Tsfm,Rmnd1,Bace2,Lrp1,Hpse,Mrpl12,Tm7sf3,Svep1,Srpx,Cd59…
GO:0002040	sprouting angiogenesis	5	59	0.036	Loxl2,Figf,Mmrn2,Ccbe1,Slit2	Loxl2,Vegfd,Mmrn2,Ccbe1,Slit2
GO:0008589	regulation of smoothened signaling pathway	6	92	0.036	Ptch1,Prrx1,Sfrp1,Gpc3,Gas1,Hhip	Ptch1,Prrx1,Sfrp1,Gpc3,Gas1,Hhip
GO:0046660	female sex differentiation	7	130	0.036	Tbx3,Fst,Sfrp1,Mmp2,Fzd4,Nrip1,Pdgfra	Tbx3,Fst,Sfrp1,Mmp2,Fzd4,Nrip1,Pdgfra
GO:0060429	epithelium development	23	1067	0.0365	Ccl11,Aldh1a3,Tbx3,Egfr,Ptch1,Fst,Lrp4,Sfrp2,Sfrp1,Mmp2,Gdf7,Ppl,Btbd7,Cc2d2a,Gpc3,Gas1,Dchs1,Hhip,Icam1,Cfh,Dact1,Heg1,Slit2	Ccl11,Aldh1a3,Tbx3,Egfr,Ptch1,Fst,Lrp4,Sfrp2,Sfrp1,Mmp2,Gdf7,Ppl,Btbd7,Cc2d2a,Gpc3,Gas1,Dchs1,Hhip,Icam1,Cfh,Dact1,Heg1,Slit2
GO:0070374	positive regulation of ERK1 and ERK2 cascade	9	219	0.0367	Ccl11,Egfr,Csf1r,Htr2b,Lrp1,Icam1,C1qtnf3,Pdgfra,Apoe	Ccl11,Egfr,Csf1r,Htr2b,Lrp1,Icam1,C1qtnf3,Pdgfra,Apoe
GO:0032835	glomerulus development	5	60	0.0381	Nid1,Col4a4,Cfh,Pdgfra,Plce1	Nid1,Col4a4,Cfh,Pdgfra,Plce1
GO:0051179	localization	67	4646	0.0381	Ccl11,Col1a1,Lbp,Mapkapk2,Tbx3,Ntn4,Egfr,Abca8b,Ptch1,Scara5,Loxl2,Slc25a17,Igfbp6,Cyp1b1,Gria4,Htr2b,Fbn1,Lrp4,Siglec1,Prss12,Tspan11,Mmp2,Trappc4,Itga11,Abca6,Abca9,Piezo2,Chchd4,Sorcs2,Lrp1,Atp6v0e2,Svep1,Stab1,Srpx,Cc2d2a,Fzd4,Timm8a1,Nrip1,Adamts12,Gpc3,Epha3,Cd248,Dchs1,Cd209b,Icam1,Cp,Abca8a,Cldn10,Tanc2,Slc4a10,Itgb4,Tomm5,Pou2f2,Apoc1,Ildr2,Mmrn2,Cfh,Steap3,Heg1,Reln,Loxl4,Tiam1,Pdgfra,S…	Ccl11,Col1a1,Lbp,Mapkapk2,Tbx3,Ntn4,Egfr,Abca8b,Ptch1,Scara5,Loxl2,Slc25a17,Igfbp6,Cyp1b1,Gria4,Htr2b,Fbn1,Lrp4,Siglec1,Prss12,Tspan11,Mmp2,Trappc4,Itga11,Abca6,Abca9,Piezo2,Chchd4,Sorcs2,Lrp1,Atp6v0e2,Svep1,Stab1,Srpx,Cc2d2a,Fzd4,Timm8a1,Nrip1,Adamts12,Gpc3,Epha3,Cd248,Dchs1,Cd209b,Icam1,Cp,Abca8a,Cldn10,Tanc2,Slc4a10,Itgb4,Tomm5,Pou2f2,Apoc1,Ildr2,Mmrn2,Cfh,Steap3,Heg1,Reln,Loxl4,Tiam1,Pdgfra,S…
GO:0006958	complement activation, classical pathway	4	33	0.0393	Serping1,C2,C1ra,C1s1	Serping1,C2,C1ra,C1s1
GO:0030947	regulation of vascular endothelial growth factor receptor signaling pathway	4	33	0.0393	Figf,Cd59a,Fzd4,Mmrn2	Vegfd,Cd59a,Fzd4,Mmrn2
GO:0032101	regulation of response to external stimulus	20	871	0.0394	Serpinf1,Lbp,C1qtnf1,Enpp3,Egfr,Serping1,Smoc2,Figf,Mmp2,Nt5e,Lrp1,Hpse,Adamts12,Ephb2,C1qtnf3,Plxna4,Tiam1,Pdgfra,Slit2,Apoe	Serpinf1,Lbp,C1qtnf1,Enpp3,Egfr,Serping1,Smoc2,Vegfd,Mmp2,Nt5e,Lrp1,Hpse,Adamts12,Ephb2,C1qtnf3,Plxna4,Tiam1,Pdgfra,Slit2,Apoe
GO:1903034	regulation of response to wounding	8	176	0.0394	C1qtnf1,Serping1,Smoc2,Lrp1,Hpse,Ephb2,Pdgfra,Apoe	C1qtnf1,Serping1,Smoc2,Lrp1,Hpse,Ephb2,Pdgfra,Apoe
GO:0018158	protein oxidation	3	13	0.04	Loxl2,Chchd4,Loxl4	Loxl2,Chchd4,Loxl4
GO:0038065	collagen-activated signaling pathway	3	13	0.04	Col1a1,Itga11,Col4a4	Col1a1,Itga11,Col4a4
GO:0016358	dendrite development	7	135	0.0414	Lrp4,Trappc4,Egflam,Ephb2,Dact1,Reln,Matn2	Lrp4,Trappc4,Egflam,Ephb2,Dact1,Reln,Matn2
GO:0061041	regulation of wound healing	7	136	0.043	C1qtnf1,Serping1,Smoc2,Hpse,Ephb2,Pdgfra,Apoe	C1qtnf1,Serping1,Smoc2,Hpse,Ephb2,Pdgfra,Apoe
GO:0060284	regulation of cell development	23	1086	0.0433	Ccl11,Serpinf1,Prrx1,Fbn1,Lrp4,Sfrp2,Sfrp1,Igsf10,Gdf7,Lrp1,Fzd4,Fbln1,Flrt2,Epha3,Tanc2,Ephb2,Col14a1,Plxna4,Cdon,Reln,Tiam1,Slit2,Apoe	Ccl11,Serpinf1,Prrx1,Fbn1,Lrp4,Sfrp2,Sfrp1,Igsf10,Gdf7,Lrp1,Fzd4,Fbln1,Flrt2,Epha3,Tanc2,Ephb2,Col14a1,Plxna4,Cdon,Reln,Tiam1,Slit2,Apoe
GO:1901343	negative regulation of vasculature development	7	137	0.0444	Serpinf1,Angptl7,Stab1,Cd59a,Hhip,Dcn,Mmrn2	Serpinf1,Angptl7,Stab1,Cd59a,Hhip,Dcn,Mmrn2
GO:0048522	positive regulation of cellular process	75	5407	0.0452	Ccl11,Serpinf1,Ern1,Col1a1,Folh1,Clec11a,Nid1,Lrrk1,Aldh1a3,Pcolce2,Lbp,C1qtnf1,Igfbp4,Tbx3,Egfr,Ptch1,Loxl2,Boc,Igfbp6,Smoc2,Cyp1b1,C2,Csf1r,Gria4,Htr2b,Prrx1,Fbn1,Lrp4,Siglec1,Sfrp2,F3,Ndufaf4,Pcolce,Figf,Sfrp1,Mmp2,Plvap,Col16a1,Gdf7,Chchd4,Rmnd1,Lrp1,Hpse,Mrpl12,Tm7sf3,Srpx,Fbln2,Fzd4,Nrip1,Fbln1,Egflam,Flrt2,Gpc3,Gas1,Epha3,Cd248,Cd209b,Icam1,Lama2,Dcn,Ephb2,Pou2f2,C1qtnf3,Steap3,Plxna4,Cdon…	Ccl11,Serpinf1,Ern1,Col1a1,Folh1,Clec11a,Nid1,Lrrk1,Aldh1a3,Pcolce2,Lbp,C1qtnf1,Igfbp4,Tbx3,Egfr,Ptch1,Loxl2,Boc,Igfbp6,Smoc2,Cyp1b1,C2,Csf1r,Gria4,Htr2b,Prrx1,Fbn1,Lrp4,Siglec1,Sfrp2,F3,Ndufaf4,Pcolce,Vegfd,Sfrp1,Mmp2,Plvap,Col16a1,Gdf7,Chchd4,Rmnd1,Lrp1,Hpse,Mrpl12,Tm7sf3,Srpx,Fbln2,Fzd4,Nrip1,Fbln1,Egflam,Flrt2,Gpc3,Gas1,Epha3,Cd248,Cd209b,Icam1,Lama2,Dcn,Ephb2,Pou2f2,C1qtnf3,Steap3,Plxna4,Cdo…
GO:0003017	lymph circulation	2	2	0.0465	Svep1,Heg1	Svep1,Heg1
GO:1901631	positive regulation of presynaptic membrane organization	2	2	0.0465	Lrp4,Apoe	Lrp4,Apoe
GO:0050673	epithelial cell proliferation	6	99	0.0468	Ern1,Igfbp4,Ptch1,Fst,Loxl2,Col8a2	Ern1,Igfbp4,Ptch1,Fst,Loxl2,Col8a2
GO:0008406	gonad development	9	231	0.0483	Fst,Wnt2b,Sfrp2,Sfrp1,Mmp2,Fzd4,Nrip1,Icam1,Pdgfra	Fst,Wnt2b,Sfrp2,Sfrp1,Mmp2,Fzd4,Nrip1,Icam1,Pdgfra
GO:0051216	cartilage development	8	184	0.0487	Col1a1,Prrx1,Wnt2b,Sfrp2,Tgfbi,Col12a1,Col14a1,Matn2	Col1a1,Prrx1,Wnt2b,Sfrp2,Tgfbi,Col12a1,Col14a1,Matn2
GO:0006508	proteolysis	23	1101	0.0498	Folh1,Ctsk,Ptch1,Cfb,C2,Cpxm1,Prss12,F3,Pcolce,Cpxm2,Sfrp1,Mmp2,Cpz,Adamts2,Bace2,Adamts12,C1ra,Adamtsl1,Anpep,Rnf128,Reln,C1s1,Naalad2	Folh1,Ctsk,Ptch1,Cfb,C2,Cpxm1,Prss12,F3,Pcolce,Cpxm2,Sfrp1,Mmp2,Cpz,Adamts2,Bace2,Adamts12,C1ra,Adamtsl1,Anpep,Rnf128,Reln,C1s1,Naalad2
