# Supplementary material for: reString: an open-source Python software to perform automatic functional enrichment retrieval, results aggregation and data visualization
Source: Sci Rep. 2021 Dec 6;11:23458. doi: 10.1038/s41598-021-02528-0 (PMC8648753; doi:10.1038/s41598-021-02528-0)
Supplement: Supplementary file 1 — Supplementary Information 1. [file 41598_2021_2528_MOESM1_ESM.zip › Supplemental DataSets/up_down_together/ctrl_t0_green_VS_ctrl_t0_red_FC/ALL_enrichment.KEGG.tsv]

#term ID	term description	observed gene count	background gene count	false discovery rate	matching proteins in your network (IDs)	matching proteins in your network (labels)
mmu04610	Complement and coagulation cascades	10	92	2.67e-05	Serping1,Cfb,C2,Procr,F3,Cd59a,C1ra,Cfh,Vwf,C1s1	Serping1,Cfb,C2,Procr,F3,Cd59a,C1ra,Cfh,Vwf,C1s1
mmu04512	ECM-receptor interaction	9	87	9.14e-05	Col1a1,Itga11,Col4a4,Lama2,Col6a6,Itgb4,Vwf,Reln,Col6a5	Col1a1,Itga11,Col4a4,Lama2,Col6a6,Itgb4,Vwf,Reln,Col6a5
mmu04510	Focal adhesion	12	196	0.00015	Col1a1,Egfr,Figf,Itga11,Col4a4,Lama2,Col6a6,Itgb4,Vwf,Reln,Pdgfra,Col6a5	Col1a1,Egfr,Vegfd,Itga11,Col4a4,Lama2,Col6a6,Itgb4,Vwf,Reln,Pdgfra,Col6a5
mmu05205	Proteoglycans in cancer	11	199	0.00079	Col1a1,Egfr,Ptch1,Wnt2b,Mmp2,Hpse,Fzd4,Gpc3,Dcn,Tiam1,Plce1	Col1a1,Egfr,Ptch1,Wnt2b,Mmp2,Hpse,Fzd4,Gpc3,Dcn,Tiam1,Plce1
mmu04974	Protein digestion and absorption	8	108	0.0016	Col1a1,Col16a1,Col8a2,Col12a1,Col4a4,Col6a6,Col14a1,Col6a5	Col1a1,Col16a1,Col8a2,Col12a1,Col4a4,Col6a6,Col14a1,Col6a5
mmu05165	Human papillomavirus infection	13	342	0.0035	Col1a1,Egfr,Wnt2b,Itga11,Atp6v0e2,Fzd4,Col4a4,Lama2,Col6a6,Itgb4,Vwf,Reln,Col6a5	Col1a1,Egfr,Wnt2b,Itga11,Atp6v0e2,Fzd4,Col4a4,Lama2,Col6a6,Itgb4,Vwf,Reln,Col6a5
mmu04151	PI3K-Akt signaling pathway	13	355	0.0044	Col1a1,Egfr,Csf1r,Figf,Itga11,Col4a4,Lama2,Col6a6,Itgb4,Vwf,Reln,Pdgfra,Col6a5	Col1a1,Egfr,Csf1r,Vegfd,Itga11,Col4a4,Lama2,Col6a6,Itgb4,Vwf,Reln,Pdgfra,Col6a5
mmu04933	AGE-RAGE signaling pathway in diabetic complications	7	101	0.0051	Col1a1,F3,Figf,Mmp2,Icam1,Col4a4,Plce1	Col1a1,F3,Vegfd,Mmp2,Icam1,Col4a4,Plce1
mmu04340	Hedgehog signaling pathway	5	49	0.0089	Ptch1,Boc,Gas1,Hhip,Cdon	Ptch1,Boc,Gas1,Hhip,Cdon
mmu04360	Axon guidance	8	176	0.0203	Ntn4,Ptch1,Boc,Gdf7,Epha3,Ephb2,Plxna4,Slit2	Ntn4,Ptch1,Boc,Gdf7,Epha3,Ephb2,Plxna4,Slit2
mmu05150	Staphylococcus aureus infection	6	108	0.0359	Cfb,C2,C1ra,Icam1,Cfh,C1s1	Cfb,C2,C1ra,Icam1,Cfh,C1s1
mmu05133	Pertussis	5	73	0.0369	Serping1,C2,Calml4,C1ra,C1s1	Serping1,C2,Calml4,C1ra,C1s1
