# Supplementary material for: reString: an open-source Python software to perform automatic functional enrichment retrieval, results aggregation and data visualization
Source: Sci Rep. 2021 Dec 6;11:23458. doi: 10.1038/s41598-021-02528-0 (PMC8648753; doi:10.1038/s41598-021-02528-0)
Supplement: Supplementary file 1 — Supplementary Information 1. [file 41598_2021_2528_MOESM1_ESM.zip › Supplemental DataSets/up_down_together/ctrl_t0_green_VS_ctrl_t0_red_FC/ALL_enrichment.Function.tsv]

#term ID	term description	observed gene count	background gene count	false discovery rate	matching proteins in your network (IDs)	matching proteins in your network (labels)
GO:0005518	collagen binding	11	69	1.69e-06	Nid1,Pcolce2,Ctsk,C1qtnf1,Pcolce,Itga11,Tgfbi,Dcn,Podn,Vwf,Ccbe1	Nid1,Pcolce2,Ctsk,C1qtnf1,Pcolce,Itga11,Tgfbi,Dcn,Podn,Vwf,Ccbe1
GO:0005539	glycosaminoglycan binding	14	202	7.18e-05	Pcolce2,Ptch1,Smoc2,Fbn1,Pcolce,Sfrp1,Col16a1,Stab1,Egflam,Dcn,Fbln7,Cfh,Slit2,Apoe	Pcolce2,Ptch1,Smoc2,Fbn1,Pcolce,Sfrp1,Col16a1,Stab1,Egflam,Dcn,Fbln7,Cfh,Slit2,Apoe
GO:0005509	calcium ion binding	23	599	7.81e-05	Man1a,Nid1,Enpp3,Loxl2,Smoc2,Fbn1,Lrp4,Calml4,Lrp1,Svep1,Stab1,Fbln2,Fbln1,Egflam,C1ra,Cd248,Dchs1,Fbln7,Ccbe1,Heg1,C1s1,Slit2,Matn2	Man1a,Nid1,Enpp3,Loxl2,Smoc2,Fbn1,Lrp4,Calml4,Lrp1,Svep1,Stab1,Fbln2,Fbln1,Egflam,C1ra,Cd248,Dchs1,Fbln7,Ccbe1,Heg1,C1s1,Slit2,Matn2
GO:0043394	proteoglycan binding	7	37	0.00027	Nid1,Ctsk,Fst,Hpse,Cfh,Slit2,Apoe	Nid1,Ctsk,Fst,Hpse,Cfh,Slit2,Apoe
GO:0050840	extracellular matrix binding	8	59	0.00029	Nid1,Ntn4,Tgfbi,Fbln2,Olfml2a,Cd248,Dcn,Slit2	Nid1,Ntn4,Tgfbi,Fbln2,Olfml2a,Cd248,Dcn,Slit2
GO:0008201	heparin binding	11	148	0.0004	Pcolce2,Ptch1,Smoc2,Fbn1,Pcolce,Sfrp1,Col16a1,Fbln7,Cfh,Slit2,Apoe	Pcolce2,Ptch1,Smoc2,Fbn1,Pcolce,Sfrp1,Col16a1,Fbln7,Cfh,Slit2,Apoe
GO:0005201	extracellular matrix structural constituent	7	57	0.0021	Col1a1,Fbn1,Col16a1,Fbln1,Col8a2,Col4a4,Dcn	Col1a1,Fbn1,Col16a1,Fbln1,Col8a2,Col4a4,Dcn
GO:0008233	peptidase activity	19	585	0.0049	Folh1,Ctsk,Cfb,C2,Cpxm1,Prss12,Cpxm2,Sfrp1,Mmp2,Cpz,Adamts2,Bace2,Adamts12,C1ra,Adamtsl1,Anpep,Reln,C1s1,Naalad2	Folh1,Ctsk,Cfb,C2,Cpxm1,Prss12,Cpxm2,Sfrp1,Mmp2,Cpz,Adamts2,Bace2,Adamts12,C1ra,Adamtsl1,Anpep,Reln,C1s1,Naalad2
GO:1901681	sulfur compound binding	12	245	0.005	Pcolce2,Ptch1,Fst,Smoc2,Fbn1,Pcolce,Sfrp1,Col16a1,Fbln7,Cfh,Slit2,Apoe	Pcolce2,Ptch1,Fst,Smoc2,Fbn1,Pcolce,Sfrp1,Col16a1,Fbln7,Cfh,Slit2,Apoe
GO:0043167	ion binding	81	5439	0.0112	Gmpr,Ern1,Col1a1,Folh1,Nudt14,Man1a,Nid1,Lrrk1,Aldh1a3,Pcolce2,Mapkapk2,Enpp3,Egfr,Abca8b,Ptch1,Fst,Loxl2,Smoc2,Cyp1b1,C2,Zfp521,Csf1r,Htr2b,Entpd2,Fbn1,Lrp4,Cpxm1,F3,Man2b2,Pcolce,Timp4,Cpxm2,Hccs,Sfrp1,Mmp2,Itga11,Calml4,Nt5e,Abca6,Col16a1,Abca9,Qpct,Cpz,Adamts2,Lrp1,Svep1,Stab1,Cars2,Fbln2,Timm8a1,Fbln1,Egflam,Adamts12,C1ra,Epha3,Cd248,Dchs1,Hhip,Cd209b,Cp,Abca8a,Ephb2,Anpep,Apoc1,Fbln7,Cfh,St…	Gmpr,Ern1,Col1a1,Folh1,Nudt14,Man1a,Nid1,Lrrk1,Aldh1a3,Pcolce2,Mapkapk2,Enpp3,Egfr,Abca8b,Ptch1,Fst,Loxl2,Smoc2,Cyp1b1,C2,Zfp521,Csf1r,Htr2b,Entpd2,Fbn1,Lrp4,Cpxm1,F3,Man2b2,Pcolce,Timp4,Cpxm2,Hccs,Sfrp1,Mmp2,Itga11,Calml4,Nt5e,Abca6,Col16a1,Abca9,Qpct,Cpz,Adamts2,Lrp1,Svep1,Stab1,Cars2,Fbln2,Timm8a1,Fbln1,Egflam,Adamts12,C1ra,Epha3,Cd248,Dchs1,Hhip,Cd209b,Cp,Abca8a,Ephb2,Anpep,Apoc1,Fbln7,Cfh,St…
GO:0043169	cation binding	59	3600	0.016	Gmpr,Ern1,Col1a1,Folh1,Nudt14,Man1a,Nid1,Lrrk1,Enpp3,Ptch1,Loxl2,Smoc2,Cyp1b1,C2,Zfp521,Htr2b,Fbn1,Lrp4,Cpxm1,Man2b2,Timp4,Cpxm2,Hccs,Mmp2,Itga11,Calml4,Nt5e,Qpct,Cpz,Adamts2,Lrp1,Svep1,Stab1,Cars2,Fbln2,Timm8a1,Fbln1,Egflam,Adamts12,C1ra,Cd248,Dchs1,Hhip,Cd209b,Cp,Anpep,Fbln7,Steap3,Rnf128,Ccbe1,Heg1,Reln,C1s1,Loxl4,Slit2,Matn2,Naalad2,Plce1,Apoe	Gmpr,Ern1,Col1a1,Folh1,Nudt14,Man1a,Nid1,Lrrk1,Enpp3,Ptch1,Loxl2,Smoc2,Cyp1b1,C2,Zfp521,Htr2b,Fbn1,Lrp4,Cpxm1,Man2b2,Timp4,Cpxm2,Hccs,Mmp2,Itga11,Calml4,Nt5e,Qpct,Cpz,Adamts2,Lrp1,Svep1,Stab1,Cars2,Fbln2,Timm8a1,Fbln1,Egflam,Adamts12,C1ra,Cd248,Dchs1,Hhip,Cd209b,Cp,Anpep,Fbln7,Steap3,Rnf128,Ccbe1,Heg1,Reln,C1s1,Loxl4,Slit2,Matn2,Naalad2,Plce1,Apoe
GO:0046872	metal ion binding	58	3513	0.016	Gmpr,Ern1,Col1a1,Folh1,Nudt14,Man1a,Nid1,Lrrk1,Enpp3,Ptch1,Loxl2,Smoc2,Cyp1b1,C2,Zfp521,Fbn1,Lrp4,Cpxm1,Man2b2,Timp4,Cpxm2,Hccs,Mmp2,Itga11,Calml4,Nt5e,Qpct,Cpz,Adamts2,Lrp1,Svep1,Stab1,Cars2,Fbln2,Timm8a1,Fbln1,Egflam,Adamts12,C1ra,Cd248,Dchs1,Hhip,Cd209b,Cp,Anpep,Fbln7,Steap3,Rnf128,Ccbe1,Heg1,Reln,C1s1,Loxl4,Slit2,Matn2,Naalad2,Plce1,Apoe	Gmpr,Ern1,Col1a1,Folh1,Nudt14,Man1a,Nid1,Lrrk1,Enpp3,Ptch1,Loxl2,Smoc2,Cyp1b1,C2,Zfp521,Fbn1,Lrp4,Cpxm1,Man2b2,Timp4,Cpxm2,Hccs,Mmp2,Itga11,Calml4,Nt5e,Qpct,Cpz,Adamts2,Lrp1,Svep1,Stab1,Cars2,Fbln2,Timm8a1,Fbln1,Egflam,Adamts12,C1ra,Cd248,Dchs1,Hhip,Cd209b,Cp,Anpep,Fbln7,Steap3,Rnf128,Ccbe1,Heg1,Reln,C1s1,Loxl4,Slit2,Matn2,Naalad2,Plce1,Apoe
GO:0005488	binding	139	11199	0.0174	Gmpr,Ccl11,Ern1,Col1a1,Folh1,Nudt14,Man1a,Angptl2,Clec11a,Nid1,Vipr2,Lrrk1,Aldh1a3,Pcolce2,Ctsk,Lbp,Mapkapk2,C1qtnf1,Igfbp4,Tbx3,Enpp3,Ntn4,Egfr,Ahsa2,Abca8b,Ptch1,Fst,Loxl2,Slc25a17,Igfbp6,Smoc2,Cyp1b1,C2,Zfp521,Csf1r,Gria4,Htr2b,Prrx1,Entpd2,Fbn1,Lrp4,Siglec1,Cpxm1,Procr,Wnt2b,Sfrp2,F3,Ndufaf4,Angptl7,Rbp7,Mrpl20,Man2b2,Pcolce,Timp4,Cpxm2,Aff2,Hccs,Figf,Sfrp1,Mmp2,Itga11,Calml4,Nt5e,Plvap,Abca6…	Gmpr,Ccl11,Ern1,Col1a1,Folh1,Nudt14,Man1a,Angptl2,Clec11a,Nid1,Vipr2,Lrrk1,Aldh1a3,Pcolce2,Ctsk,Lbp,Mapkapk2,C1qtnf1,Igfbp4,Tbx3,Enpp3,Ntn4,Egfr,Ahsa2,Abca8b,Ptch1,Fst,Loxl2,Slc25a17,Igfbp6,Smoc2,Cyp1b1,C2,Zfp521,Csf1r,Gria4,Htr2b,Prrx1,Entpd2,Fbn1,Lrp4,Siglec1,Cpxm1,Procr,Wnt2b,Sfrp2,F3,Ndufaf4,Angptl7,Rbp7,Mrpl20,Man2b2,Pcolce,Timp4,Cpxm2,Aff2,Hccs,Vegfd,Sfrp1,Mmp2,Itga11,Calml4,Nt5e,Plvap,Abca…
GO:0008237	metallopeptidase activity	9	171	0.0256	Folh1,Cpxm1,Cpxm2,Mmp2,Cpz,Adamts2,Adamts12,Anpep,Naalad2	Folh1,Cpxm1,Cpxm2,Mmp2,Cpz,Adamts2,Adamts12,Anpep,Naalad2
GO:0043237	laminin-1 binding	3	6	0.0256	Nid1,Ntn4,Slit2	Nid1,Ntn4,Slit2
GO:0004180	carboxypeptidase activity	5	41	0.0257	Folh1,Cpxm1,Cpxm2,Cpz,Naalad2	Folh1,Cpxm1,Cpxm2,Cpz,Naalad2
GO:0005044	scavenger receptor activity	5	42	0.0257	Scara5,Loxl2,Prss12,Stab1,Loxl4	Scara5,Loxl2,Prss12,Stab1,Loxl4
GO:0005178	integrin binding	8	136	0.0257	Egfr,Fbn1,Col16a1,Tgfbi,Fbln1,Icam1,Itgb4,Vwf	Egfr,Fbn1,Col16a1,Tgfbi,Fbln1,Icam1,Itgb4,Vwf
GO:0043395	heparan sulfate proteoglycan binding	4	20	0.0257	Fst,Cfh,Slit2,Apoe	Fst,Cfh,Slit2,Apoe
GO:0038024	cargo receptor activity	6	72	0.0292	Scara5,Loxl2,Prss12,Lrp1,Stab1,Loxl4	Scara5,Loxl2,Prss12,Lrp1,Stab1,Loxl4
GO:0004181	metallocarboxypeptidase activity	4	25	0.0421	Folh1,Cpxm1,Cpxm2,Cpz	Folh1,Cpxm1,Cpxm2,Cpz
GO:0005102	signaling receptor binding	31	1571	0.0427	Ccl11,Ern1,Angptl2,Clec11a,Lbp,Egfr,Ptch1,Fst,Fbn1,Lrp4,Wnt2b,Sfrp2,Figf,Sfrp1,Col16a1,Tgfbi,Gdf7,Nrip1,Fbln1,Flrt2,Icam1,Lama2,Ephb2,Itgb4,Vwf,Reln,Tiam1,Pdgfra,Slit2,Gdf10,Apoe	Ccl11,Ern1,Angptl2,Clec11a,Lbp,Egfr,Ptch1,Fst,Fbn1,Lrp4,Wnt2b,Sfrp2,Vegfd,Sfrp1,Col16a1,Tgfbi,Gdf7,Nrip1,Fbln1,Flrt2,Icam1,Lama2,Ephb2,Itgb4,Vwf,Reln,Tiam1,Pdgfra,Slit2,Gdf10,Apoe
