# Supplementary material for: reString: an open-source Python software to perform automatic functional enrichment retrieval, results aggregation and data visualization
Source: Sci Rep. 2021 Dec 6;11:23458. doi: 10.1038/s41598-021-02528-0 (PMC8648753; doi:10.1038/s41598-021-02528-0)
Supplement: Supplementary file 1 — Supplementary Information 1. [file 41598_2021_2528_MOESM1_ESM.zip › Supplemental DataSets/up_down_together/ctrl_t0_green_VS_ctrl_t0_red_FC/ALL_enrichment.RCTM.tsv]

#term ID	term description	observed gene count	background gene count	false discovery rate	matching proteins in your network (IDs)	matching proteins in your network (labels)
MMU-1474244	Extracellular matrix organization	25	295	1.75e-11	Col1a1,Nid1,Pcolce2,Ctsk,Loxl2,Emilin2,Fbn1,Pcolce,Mmp2,Itga11,Col16a1,Adamts2,Fbln2,Col8a2,Col12a1,Icam1,Col4a4,Lama2,Col6a6,Dcn,Itgb4,Col14a1,Vwf,Loxl4,Col6a5	Col1a1,Nid1,Pcolce2,Ctsk,Loxl2,Emilin2,Fbn1,Pcolce,Mmp2,Itga11,Col16a1,Adamts2,Fbln2,Col8a2,Col12a1,Icam1,Col4a4,Lama2,Col6a6,Dcn,Itgb4,Col14a1,Vwf,Loxl4,Col6a5
MMU-1474290	Collagen formation	14	96	3.01e-08	Col1a1,Pcolce2,Loxl2,Pcolce,Col16a1,Adamts2,Col8a2,Col12a1,Col4a4,Col6a6,Itgb4,Col14a1,Loxl4,Col6a5	Col1a1,Pcolce2,Loxl2,Pcolce,Col16a1,Adamts2,Col8a2,Col12a1,Col4a4,Col6a6,Itgb4,Col14a1,Loxl4,Col6a5
MMU-1650814	Collagen biosynthesis and modifying enzymes	11	63	7.87e-07	Col1a1,Pcolce2,Pcolce,Col16a1,Adamts2,Col8a2,Col12a1,Col4a4,Col6a6,Col14a1,Col6a5	Col1a1,Pcolce2,Pcolce,Col16a1,Adamts2,Col8a2,Col12a1,Col4a4,Col6a6,Col14a1,Col6a5
MMU-2022090	Assembly of collagen fibrils and other multimeric structures	11	70	1.61e-06	Col1a1,Loxl2,Pcolce,Col8a2,Col12a1,Col4a4,Col6a6,Itgb4,Col14a1,Loxl4,Col6a5	Col1a1,Loxl2,Pcolce,Col8a2,Col12a1,Col4a4,Col6a6,Itgb4,Col14a1,Loxl4,Col6a5
MMU-216083	Integrin cell surface interactions	10	79	5.44e-05	Col1a1,Fbn1,Itga11,Col16a1,Col8a2,Icam1,Col4a4,Col6a6,Vwf,Col6a5	Col1a1,Fbn1,Itga11,Col16a1,Col8a2,Icam1,Col4a4,Col6a6,Vwf,Col6a5
MMU-8948216	Collagen chain trimerization	8	41	6.4e-05	Col1a1,Col16a1,Col8a2,Col12a1,Col4a4,Col6a6,Col14a1,Col6a5	Col1a1,Col16a1,Col8a2,Col12a1,Col4a4,Col6a6,Col14a1,Col6a5
MMU-1442490	Collagen degradation	8	58	0.00061	Col1a1,Ctsk,Mmp2,Col8a2,Col12a1,Col4a4,Col6a6,Col6a5	Col1a1,Ctsk,Mmp2,Col8a2,Col12a1,Col4a4,Col6a6,Col6a5
MMU-1474228	Degradation of the extracellular matrix	11	144	0.00077	Col1a1,Nid1,Ctsk,Fbn1,Mmp2,Col8a2,Col12a1,Col4a4,Col6a6,Dcn,Col6a5	Col1a1,Nid1,Ctsk,Fbn1,Mmp2,Col8a2,Col12a1,Col4a4,Col6a6,Dcn,Col6a5
MMU-2243919	Crosslinking of collagen fibrils	5	18	0.0046	Col1a1,Loxl2,Pcolce,Col4a4,Loxl4	Col1a1,Loxl2,Pcolce,Col4a4,Loxl4
MMU-5632681	Ligand-receptor interactions	4	7	0.0047	Ptch1,Gas1,Hhip,Cdon	Ptch1,Gas1,Hhip,Cdon
MMU-5635838	Activation of SMO	4	14	0.0374	Ptch1,Boc,Gas1,Cdon	Ptch1,Boc,Gas1,Cdon
MMU-422475	Axon guidance	12	278	0.0411	Ntn4,Egfr,Mmp2,Epha3,Col4a4,Col6a6,Ephb2,Plxna4,Reln,Tiam1,Slit2,Col6a5	Ntn4,Egfr,Mmp2,Epha3,Col4a4,Col6a6,Ephb2,Plxna4,Reln,Tiam1,Slit2,Col6a5
MMU-1266738	Developmental Biology	16	488	0.0445	Ntn4,Egfr,Boc,Mmp2,Ppl,Lgi2,Epha3,Col4a4,Col6a6,Ephb2,Plxna4,Cdon,Reln,Tiam1,Slit2,Col6a5	Ntn4,Egfr,Boc,Mmp2,Ppl,Lgi2,Epha3,Col4a4,Col6a6,Ephb2,Plxna4,Cdon,Reln,Tiam1,Slit2,Col6a5
