# Supplementary material for: reString: an open-source Python software to perform automatic functional enrichment retrieval, results aggregation and data visualization
Source: Sci Rep. 2021 Dec 6;11:23458. doi: 10.1038/s41598-021-02528-0 (PMC8648753; doi:10.1038/s41598-021-02528-0)
Supplement: Supplementary file 1 — Supplementary Information 1. [file 41598_2021_2528_MOESM1_ESM.zip › Supplemental DataSets/downregulated/ctrl_t1_red_VS_ctrl_t1_blue_FC/DOWN_enrichment.Process.tsv]

#term ID	term description	observed gene count	background gene count	false discovery rate	matching proteins in your network (IDs)	matching proteins in your network (labels)
GO:0002376	immune system process	51	1842	2.89e-22	Itgb2,Cfp,Spi1,Hck,Irf5,Hmox1,Cybb,Ctss,Cd5l,Cxcl16,Ccl6,Ccl9,Clec4n,Trem2,Slc11a1,Fcgr1,Tnfrsf1b,Fgr,Tyrobp,Itgax,C1qc,C1qb,Tlr13,C3ar1,C1qa,Lcn2,Pld4,Cd300lb,Pirb,Fcgr4,Fcer1g,Emr1,Myo1f,AF251705,Il18bp,Sirpa,Adam8,Csf3r,Cd300lf,Cd68,Nfam1,Slamf7,Clec7a,Apobec1,Mpeg1,Pld3,Lgals3,Lcp1,Unc93b1,Gpr35,Fcgr3	Itgb2,Cfp,Spi1,Hck,Irf5,Hmox1,Cybb,Ctss,Cd5l,Cxcl16,Ccl6,Ccl9,Clec4n,Trem2,Slc11a1,Fcgr1,Tnfrsf1b,Fgr,Tyrobp,Itgax,C1qc,C1qb,Tlr13,C3ar1,C1qa,Lcn2,Pld4,Cd300lb,Pirb,Fcgr4,Fcer1g,Adgre1,Myo1f,Cd300c2,Il18bp,Sirpa,Adam8,Csf3r,Cd300lf,Cd68,Nfam1,Slamf7,Clec7a,Apobec1,Mpeg1,Pld3,Lgals3,Lcp1,Unc93b1,Gpr35,Fcgr3
GO:0006952	defense response	41	1133	5.02e-21	Itgb2,Cfp,Hck,Irf5,Hmox1,Cybb,Cd5l,Cxcl16,Ccl6,Ccl9,Clec4n,Trem2,Slc11a1,Fcgr1,Tnfrsf1b,Fgr,Tyrobp,Itgax,Cotl1,C1qc,C1qb,Tlr13,C3ar1,C1qa,Lcn2,Pld4,Fcer1g,Myo1f,Lyz2,Sirpa,Ptges,Adam8,Cd68,Slamf7,Clec7a,Apobec1,Mpeg1,Pld3,Lgals3,Unc93b1,Fcgr3	Itgb2,Cfp,Hck,Irf5,Hmox1,Cybb,Cd5l,Cxcl16,Ccl6,Ccl9,Clec4n,Trem2,Slc11a1,Fcgr1,Tnfrsf1b,Fgr,Tyrobp,Itgax,Cotl1,C1qc,C1qb,Tlr13,C3ar1,C1qa,Lcn2,Pld4,Fcer1g,Myo1f,Lyz2,Sirpa,Ptges,Adam8,Cd68,Slamf7,Clec7a,Apobec1,Mpeg1,Pld3,Lgals3,Unc93b1,Fcgr3
GO:0044419	interspecies interaction between organisms	42	1309	5.35e-20	Cfp,Hck,Irf5,Mmp12,Cybb,Cxcl16,Ccl6,Ccl9,Clec4n,Trem2,Slc11a1,Siglec1,Fcgr1,Tnfrsf1b,Fgr,Itgax,Cotl1,Il10ra,C1qc,C1qb,Tlr13,C1qa,Lcn2,Pld4,Cd300lb,Fcgr4,Fcer1g,Myo1f,Lyz2,Il18bp,Sirpa,Ptges,Cd300lf,Cd68,Slamf7,Clec7a,Apobec1,Mpeg1,Pld3,Lgals3,Unc93b1,Ncf2	Cfp,Hck,Irf5,Mmp12,Cybb,Cxcl16,Ccl6,Ccl9,Clec4n,Trem2,Slc11a1,Siglec1,Fcgr1,Tnfrsf1b,Fgr,Itgax,Cotl1,Il10ra,C1qc,C1qb,Tlr13,C1qa,Lcn2,Pld4,Cd300lb,Fcgr4,Fcer1g,Myo1f,Lyz2,Il18bp,Sirpa,Ptges,Cd300lf,Cd68,Slamf7,Clec7a,Apobec1,Mpeg1,Pld3,Lgals3,Unc93b1,Ncf2
GO:0051707	response to other organism	40	1145	5.35e-20	Cfp,Hck,Irf5,Mmp12,Cybb,Cxcl16,Ccl6,Ccl9,Clec4n,Trem2,Slc11a1,Fcgr1,Tnfrsf1b,Fgr,Itgax,Cotl1,Il10ra,C1qc,C1qb,Tlr13,C1qa,Lcn2,Pld4,Cd300lb,Fcgr4,Fcer1g,Myo1f,Lyz2,Il18bp,Sirpa,Ptges,Cd68,Slamf7,Clec7a,Apobec1,Mpeg1,Pld3,Lgals3,Unc93b1,Ncf2	Cfp,Hck,Irf5,Mmp12,Cybb,Cxcl16,Ccl6,Ccl9,Clec4n,Trem2,Slc11a1,Fcgr1,Tnfrsf1b,Fgr,Itgax,Cotl1,Il10ra,C1qc,C1qb,Tlr13,C1qa,Lcn2,Pld4,Cd300lb,Fcgr4,Fcer1g,Myo1f,Lyz2,Il18bp,Sirpa,Ptges,Cd68,Slamf7,Clec7a,Apobec1,Mpeg1,Pld3,Lgals3,Unc93b1,Ncf2
GO:0006955	immune response	37	979	1.34e-19	Cfp,Hck,Irf5,Cybb,Ctss,Cxcl16,Ccl6,Ccl9,Clec4n,Trem2,Slc11a1,Fcgr1,Tnfrsf1b,Fgr,Tyrobp,C1qc,C1qb,Tlr13,C3ar1,C1qa,Lcn2,Pld4,Pirb,Fcer1g,Emr1,Myo1f,Il18bp,Sirpa,Cd68,Slamf7,Clec7a,Mpeg1,Pld3,Lgals3,Lcp1,Unc93b1,Fcgr3	Cfp,Hck,Irf5,Cybb,Ctss,Cxcl16,Ccl6,Ccl9,Clec4n,Trem2,Slc11a1,Fcgr1,Tnfrsf1b,Fgr,Tyrobp,C1qc,C1qb,Tlr13,C3ar1,C1qa,Lcn2,Pld4,Pirb,Fcer1g,Adgre1,Myo1f,Il18bp,Sirpa,Cd68,Slamf7,Clec7a,Mpeg1,Pld3,Lgals3,Lcp1,Unc93b1,Fcgr3
GO:0009605	response to external stimulus	48	2199	4.6e-17	Itgb2,Cfp,Hck,Irf5,Hmox1,Mmp12,Cybb,Cxcl16,Ccl6,Ccl9,Ctsl,Clec4n,Trem2,Slc11a1,Fcgr1,Tnfrsf1b,Fgr,Itgax,Cotl1,Il10ra,C1qc,C1qb,Tlr13,C3ar1,C1qa,Lcn2,Pld4,Cd300lb,Fcgr4,Fcer1g,Myo1f,Lyz2,Il18bp,Sirpa,Ptges,Adam8,Csf3r,Cd68,Slamf7,Clec7a,Apobec1,Mpeg1,Pld3,Lgals3,Unc93b1,Gpr35,Fcgr3,Ncf2	Itgb2,Cfp,Hck,Irf5,Hmox1,Mmp12,Cybb,Cxcl16,Ccl6,Ccl9,Ctsl,Clec4n,Trem2,Slc11a1,Fcgr1,Tnfrsf1b,Fgr,Itgax,Cotl1,Il10ra,C1qc,C1qb,Tlr13,C3ar1,C1qa,Lcn2,Pld4,Cd300lb,Fcgr4,Fcer1g,Myo1f,Lyz2,Il18bp,Sirpa,Ptges,Adam8,Csf3r,Cd68,Slamf7,Clec7a,Apobec1,Mpeg1,Pld3,Lgals3,Unc93b1,Gpr35,Fcgr3,Ncf2
GO:0098542	defense response to other organism	31	775	1.55e-16	Cfp,Hck,Irf5,Cybb,Cxcl16,Ccl6,Ccl9,Clec4n,Trem2,Slc11a1,Fcgr1,Fgr,Itgax,Cotl1,C1qc,C1qb,Tlr13,C1qa,Lcn2,Pld4,Fcer1g,Myo1f,Lyz2,Sirpa,Slamf7,Clec7a,Apobec1,Mpeg1,Pld3,Lgals3,Unc93b1	Cfp,Hck,Irf5,Cybb,Cxcl16,Ccl6,Ccl9,Clec4n,Trem2,Slc11a1,Fcgr1,Fgr,Itgax,Cotl1,C1qc,C1qb,Tlr13,C1qa,Lcn2,Pld4,Fcer1g,Myo1f,Lyz2,Sirpa,Slamf7,Clec7a,Apobec1,Mpeg1,Pld3,Lgals3,Unc93b1
GO:0002682	regulation of immune system process	36	1252	2.53e-15	Itgb2,Cfp,Spi1,Hmox1,Mmp12,Cd5l,Vsir,Lgmn,Gpr137b,Trem2,Slc11a1,Fcgr1,Tnfrsf1b,Fgr,Gpnmb,Tyrobp,Plvap,C1qc,C1qb,C3ar1,C1qa,Clec12a,Cd300lb,Fcgr4,Fcer1g,Myo1f,Sirpa,Adam8,Csf3r,Cd300lf,Cd68,Nfam1,Slamf7,Clec7a,Lgals3,Fcgr3	Itgb2,Cfp,Spi1,Hmox1,Mmp12,Cd5l,Vsir,Lgmn,Gpr137b,Trem2,Slc11a1,Fcgr1,Tnfrsf1b,Fgr,Gpnmb,Tyrobp,Plvap,C1qc,C1qb,C3ar1,C1qa,Clec12a,Cd300lb,Fcgr4,Fcer1g,Myo1f,Sirpa,Adam8,Csf3r,Cd300lf,Cd68,Nfam1,Slamf7,Clec7a,Lgals3,Fcgr3
GO:0045087	innate immune response	26	558	5.78e-15	Cfp,Hck,Irf5,Cybb,Cxcl16,Ccl6,Ccl9,Clec4n,Trem2,Slc11a1,Fcgr1,Fgr,C1qc,C1qb,Tlr13,C1qa,Lcn2,Pld4,Fcer1g,Sirpa,Slamf7,Clec7a,Mpeg1,Pld3,Lgals3,Unc93b1	Cfp,Hck,Irf5,Cybb,Cxcl16,Ccl6,Ccl9,Clec4n,Trem2,Slc11a1,Fcgr1,Fgr,C1qc,C1qb,Tlr13,C1qa,Lcn2,Pld4,Fcer1g,Sirpa,Slamf7,Clec7a,Mpeg1,Pld3,Lgals3,Unc93b1
GO:0006954	inflammatory response	23	481	3.51e-13	Itgb2,Hck,Hmox1,Cybb,Cd5l,Ccl6,Ccl9,Trem2,Slc11a1,Fcgr1,Tnfrsf1b,Tyrobp,Tlr13,C3ar1,C1qa,Pld4,Fcer1g,Ptges,Adam8,Cd68,Clec7a,Pld3,Fcgr3	Itgb2,Hck,Hmox1,Cybb,Cd5l,Ccl6,Ccl9,Trem2,Slc11a1,Fcgr1,Tnfrsf1b,Tyrobp,Tlr13,C3ar1,C1qa,Pld4,Fcer1g,Ptges,Adam8,Cd68,Clec7a,Pld3,Fcgr3
GO:0006950	response to stress	48	3045	1.23e-11	Itgb2,Cfp,Hck,Irf5,Hmox1,Mmp12,Cybb,Cd5l,Cxcl16,Ccl6,Ccl9,Ctsl,Sdf2l1,Clec4n,Trem2,Slc11a1,Fcgr1,Tnfrsf1b,Fgr,Tyrobp,Itgax,Cotl1,C1qc,C1qb,Tlr13,C3ar1,C1qa,Lcn2,Pld4,Fcgr4,Fcer1g,Myo1f,Lyz2,Il18bp,Sirpa,Ptges,Adam8,Cd68,Slamf7,Clec7a,Vwf,Apobec1,Mpeg1,Pld3,Lgals3,Lcp1,Unc93b1,Fcgr3	Itgb2,Cfp,Hck,Irf5,Hmox1,Mmp12,Cybb,Cd5l,Cxcl16,Ccl6,Ccl9,Ctsl,Sdf2l1,Clec4n,Trem2,Slc11a1,Fcgr1,Tnfrsf1b,Fgr,Tyrobp,Itgax,Cotl1,C1qc,C1qb,Tlr13,C3ar1,C1qa,Lcn2,Pld4,Fcgr4,Fcer1g,Myo1f,Lyz2,Il18bp,Sirpa,Ptges,Adam8,Cd68,Slamf7,Clec7a,Vwf,Apobec1,Mpeg1,Pld3,Lgals3,Lcp1,Unc93b1,Fcgr3
GO:0050776	regulation of immune response	24	645	1.31e-11	Itgb2,Cfp,Hmox1,Mmp12,Cd5l,Vsir,Trem2,Slc11a1,Fcgr1,Tnfrsf1b,Fgr,C1qc,C1qb,C3ar1,C1qa,Clec12a,Fcgr4,Fcer1g,Myo1f,Adam8,Nfam1,Clec7a,Lgals3,Fcgr3	Itgb2,Cfp,Hmox1,Mmp12,Cd5l,Vsir,Trem2,Slc11a1,Fcgr1,Tnfrsf1b,Fgr,C1qc,C1qb,C3ar1,C1qa,Clec12a,Fcgr4,Fcer1g,Myo1f,Adam8,Nfam1,Clec7a,Lgals3,Fcgr3
GO:0050896	response to stimulus	71	6908	1.48e-10	Itgb2,Cfp,Spi1,Tbxas1,Hck,Irf5,Hmox1,Mmp12,Cybb,Ctss,Cd5l,Stac2,Cxcl16,Ccl6,Ccl9,Vsir,Lgmn,Ctsl,Sdf2l1,Clec4n,Trem2,Abcg1,Slc11a1,Fcgr1,Tnfrsf1b,Fgr,Gpnmb,Tyrobp,Itgax,Cotl1,Il10ra,Plvap,C1qc,C1qb,Tlr13,C3ar1,C1qa,Pik3ap1,Lcn2,Pld4,Cd300lb,Pirb,Fcgr4,Fcer1g,Emr1,Myo1f,Lyz2,Il18bp,Csf2rb,Csf2rb2,Snrpn,Sirpa,Ptges,Adam8,Csf3r,Cd300lf,Cd68,Nfam1,Slamf7,Clec7a,Vwf,Apobec1,Mpeg1,Pld3,Lgals3,Lcp1,Laptm…	Itgb2,Cfp,Spi1,Tbxas1,Hck,Irf5,Hmox1,Mmp12,Cybb,Ctss,Cd5l,Stac2,Cxcl16,Ccl6,Ccl9,Vsir,Lgmn,Ctsl,Sdf2l1,Clec4n,Trem2,Abcg1,Slc11a1,Fcgr1,Tnfrsf1b,Fgr,Gpnmb,Tyrobp,Itgax,Cotl1,Il10ra,Plvap,C1qc,C1qb,Tlr13,C3ar1,C1qa,Pik3ap1,Lcn2,Pld4,Cd300lb,Pirb,Fcgr4,Fcer1g,Adgre1,Myo1f,Lyz2,Il18bp,Csf2rb,Csf2rb2,Snurf,Sirpa,Ptges,Adam8,Csf3r,Cd300lf,Cd68,Nfam1,Slamf7,Clec7a,Vwf,Apobec1,Mpeg1,Pld3,Lgals3,Lcp1,Lap…
GO:0002252	immune effector process	19	435	6.49e-10	Cfp,Irf5,Trem2,Slc11a1,Fcgr1,Tyrobp,Itgax,C1qc,C1qb,C1qa,Cd300lb,Pirb,Fcer1g,Myo1f,Clec7a,Apobec1,Lcp1,Unc93b1,Fcgr3	Cfp,Irf5,Trem2,Slc11a1,Fcgr1,Tyrobp,Itgax,C1qc,C1qb,C1qa,Cd300lb,Pirb,Fcer1g,Myo1f,Clec7a,Apobec1,Lcp1,Unc93b1,Fcgr3
GO:0002684	positive regulation of immune system process	24	815	1.43e-09	Itgb2,Cfp,Hmox1,Mmp12,Vsir,Lgmn,Trem2,Slc11a1,Fcgr1,Fgr,Tyrobp,Plvap,C1qc,C1qb,C3ar1,C1qa,Cd300lb,Fcer1g,Sirpa,Adam8,Nfam1,Clec7a,Lgals3,Fcgr3	Itgb2,Cfp,Hmox1,Mmp12,Vsir,Lgmn,Trem2,Slc11a1,Fcgr1,Fgr,Tyrobp,Plvap,C1qc,C1qb,C3ar1,C1qa,Cd300lb,Fcer1g,Sirpa,Adam8,Nfam1,Clec7a,Lgals3,Fcgr3
GO:0001817	regulation of cytokine production	22	698	3.72e-09	Hmox1,Mmp12,Cybb,Vsir,Clec4n,Trem2,Slc11a1,Tnfrsf1b,Fgr,Gpnmb,Tyrobp,C3ar1,Pld4,Fcer1g,AF251705,Sirpa,Adam8,Nfam1,Clec7a,Pld3,Unc93b1,Fcgr3	Hmox1,Mmp12,Cybb,Vsir,Clec4n,Trem2,Slc11a1,Tnfrsf1b,Fgr,Gpnmb,Tyrobp,C3ar1,Pld4,Fcer1g,Cd300c2,Sirpa,Adam8,Nfam1,Clec7a,Pld3,Unc93b1,Fcgr3
GO:0009617	response to bacterium	21	660	9.84e-09	Hck,Irf5,Cxcl16,Trem2,Slc11a1,Fcgr1,Tnfrsf1b,Fgr,Il10ra,Lcn2,Cd300lb,Fcgr4,Fcer1g,Myo1f,Lyz2,Il18bp,Sirpa,Ptges,Cd68,Mpeg1,Ncf2	Hck,Irf5,Cxcl16,Trem2,Slc11a1,Fcgr1,Tnfrsf1b,Fgr,Il10ra,Lcn2,Cd300lb,Fcgr4,Fcer1g,Myo1f,Lyz2,Il18bp,Sirpa,Ptges,Cd68,Mpeg1,Ncf2
GO:0006909	phagocytosis	12	144	1.18e-08	Itgb2,Hck,Trem2,Slc11a1,Fcgr1,Tyrobp,Pld4,Fcer1g,Sirpa,Clec7a,Fcgr3,Ncf2	Itgb2,Hck,Trem2,Slc11a1,Fcgr1,Tyrobp,Pld4,Fcer1g,Sirpa,Clec7a,Fcgr3,Ncf2
GO:0002694	regulation of leukocyte activation	18	527	1.05e-07	Itgb2,Hmox1,Vsir,Gpr137b,Trem2,Tnfrsf1b,Fgr,Gpnmb,Tyrobp,Cd300lb,Fcer1g,Sirpa,Adam8,Cd300lf,Nfam1,Slamf7,Clec7a,Lgals3	Itgb2,Hmox1,Vsir,Gpr137b,Trem2,Tnfrsf1b,Fgr,Gpnmb,Tyrobp,Cd300lb,Fcer1g,Sirpa,Adam8,Cd300lf,Nfam1,Slamf7,Clec7a,Lgals3
GO:0048518	positive regulation of biological process	60	5869	1.1e-07	Itgb2,Cfp,Spi1,Tbxas1,Hck,Cyp4f18,Irf5,Hmox1,Mmp12,Cybb,Ctss,Cd5l,Ctsz,Stac2,Cxcl16,Ccl6,Ccl9,Vsir,Lgmn,Gpr137b,Clec4n,Trem2,Abcg1,Slc11a1,Siglec1,Fcgr1,Tnfrsf1b,Fgr,Gpnmb,Tyrobp,Itgax,Il10ra,Plvap,C1qc,C1qb,C3ar1,C1qa,Pik3ap1,Lcn2,Pltp,Cemip,Cd300lb,Pirb,Fcgr4,Fcer1g,Myo1f,AF251705,Sirpa,Adam8,Cd300lf,B4galt5,Nfam1,Clec7a,Apobec1,Lgals3,Lcp1,Unc93b1,Gpr35,Fcgr3,Ncf2	Itgb2,Cfp,Spi1,Tbxas1,Hck,Cyp4f18,Irf5,Hmox1,Mmp12,Cybb,Ctss,Cd5l,Ctsz,Stac2,Cxcl16,Ccl6,Ccl9,Vsir,Lgmn,Gpr137b,Clec4n,Trem2,Abcg1,Slc11a1,Siglec1,Fcgr1,Tnfrsf1b,Fgr,Gpnmb,Tyrobp,Itgax,Il10ra,Plvap,C1qc,C1qb,C3ar1,C1qa,Pik3ap1,Lcn2,Pltp,Cemip,Cd300lb,Pirb,Fcgr4,Fcer1g,Myo1f,Cd300c2,Sirpa,Adam8,Cd300lf,B4galt5,Nfam1,Clec7a,Apobec1,Lgals3,Lcp1,Unc93b1,Gpr35,Fcgr3,Ncf2
GO:0050764	regulation of phagocytosis	10	100	1.1e-07	Hck,Trem2,Slc11a1,Fcgr1,Fgr,Fcer1g,Sirpa,Cd300lf,Clec7a,Fcgr3	Hck,Trem2,Slc11a1,Fcgr1,Fgr,Fcer1g,Sirpa,Cd300lf,Clec7a,Fcgr3
GO:0002250	adaptive immune response	14	280	1.13e-07	Clec4n,Slc11a1,Fcgr1,C1qc,C1qb,C3ar1,C1qa,Pirb,Fcer1g,Emr1,Il18bp,Slamf7,Unc93b1,Fcgr3	Clec4n,Slc11a1,Fcgr1,C1qc,C1qb,C3ar1,C1qa,Pirb,Fcer1g,Adgre1,Il18bp,Slamf7,Unc93b1,Fcgr3
GO:0019221	cytokine-mediated signaling pathway	14	295	2.09e-07	Spi1,Irf5,Ccl6,Ccl9,Tnfrsf1b,Il10ra,Plvap,Pirb,Fcer1g,Csf2rb,Csf2rb2,Csf3r,Cd300lf,Gpr35	Spi1,Irf5,Ccl6,Ccl9,Tnfrsf1b,Il10ra,Plvap,Pirb,Fcer1g,Csf2rb,Csf2rb2,Csf3r,Cd300lf,Gpr35
GO:0034097	response to cytokine	21	818	3.22e-07	Spi1,Irf5,Cxcl16,Ccl6,Ccl9,Slc11a1,Tnfrsf1b,Il10ra,Plvap,Lcn2,Pirb,Fcer1g,Il18bp,Csf2rb,Csf2rb2,Sirpa,Ptges,Csf3r,Cd300lf,Laptm5,Gpr35	Spi1,Irf5,Cxcl16,Ccl6,Ccl9,Slc11a1,Tnfrsf1b,Il10ra,Plvap,Lcn2,Pirb,Fcer1g,Il18bp,Csf2rb,Csf2rb2,Sirpa,Ptges,Csf3r,Cd300lf,Laptm5,Gpr35
GO:0010033	response to organic substance	38	2742	5.41e-07	Itgb2,Spi1,Tbxas1,Irf5,Hmox1,Cybb,Cxcl16,Ccl6,Ccl9,Vsir,Lgmn,Ctsl,Sdf2l1,Trem2,Abcg1,Slc11a1,Tnfrsf1b,Il10ra,Plvap,Lcn2,Cd300lb,Pirb,Fcgr4,Fcer1g,Il18bp,Csf2rb,Csf2rb2,Snrpn,Sirpa,Ptges,Csf3r,Cd300lf,Cd68,Clec7a,Apobec1,Laptm5,Gpr35,Ncf2	Itgb2,Spi1,Tbxas1,Irf5,Hmox1,Cybb,Cxcl16,Ccl6,Ccl9,Vsir,Lgmn,Ctsl,Sdf2l1,Trem2,Abcg1,Slc11a1,Tnfrsf1b,Il10ra,Plvap,Lcn2,Cd300lb,Pirb,Fcgr4,Fcer1g,Il18bp,Csf2rb,Csf2rb2,Snurf,Sirpa,Ptges,Csf3r,Cd300lf,Cd68,Clec7a,Apobec1,Laptm5,Gpr35,Ncf2
GO:0030595	leukocyte chemotaxis	10	125	6.47e-07	Itgb2,Cxcl16,Ccl6,Ccl9,Fcer1g,Adam8,Csf3r,Lgals3,Gpr35,Fcgr3	Itgb2,Cxcl16,Ccl6,Ccl9,Fcer1g,Adam8,Csf3r,Lgals3,Gpr35,Fcgr3
GO:0002237	response to molecule of bacterial origin	14	337	8.94e-07	Irf5,Cxcl16,Trem2,Slc11a1,Tnfrsf1b,Il10ra,Lcn2,Cd300lb,Fcgr4,Il18bp,Sirpa,Ptges,Cd68,Ncf2	Irf5,Cxcl16,Trem2,Slc11a1,Tnfrsf1b,Il10ra,Lcn2,Cd300lb,Fcgr4,Il18bp,Sirpa,Ptges,Cd68,Ncf2
GO:0002274	myeloid leukocyte activation	10	130	8.94e-07	Spi1,Trem2,Slc11a1,Tyrobp,C1qa,Pirb,Fcgr4,Fcer1g,Myo1f,Fcgr3	Spi1,Trem2,Slc11a1,Tyrobp,C1qa,Pirb,Fcgr4,Fcer1g,Myo1f,Fcgr3
GO:0032879	regulation of localization	38	2806	9.07e-07	Itgb2,Hck,Cyp4f18,Hmox1,Mmp12,Cybb,Ctss,Stac2,Cxcl16,Vsir,Lgmn,Gpr137b,Clec4n,Trem2,Abcg1,Slc11a1,Fcgr1,Tnfrsf1b,Fgr,Gpnmb,Tyrobp,Itgax,Plvap,C3ar1,Pltp,Cemip,Sdc3,Fcer1g,Myo1f,AF251705,Sirpa,Adam8,Cd300lf,Clec7a,Lgals3,Lcp1,Gpr35,Fcgr3	Itgb2,Hck,Cyp4f18,Hmox1,Mmp12,Cybb,Ctss,Stac2,Cxcl16,Vsir,Lgmn,Gpr137b,Clec4n,Trem2,Abcg1,Slc11a1,Fcgr1,Tnfrsf1b,Fgr,Gpnmb,Tyrobp,Itgax,Plvap,C3ar1,Pltp,Cemip,Sdc3,Fcer1g,Myo1f,Cd300c2,Sirpa,Adam8,Cd300lf,Clec7a,Lgals3,Lcp1,Gpr35,Fcgr3
GO:0001819	positive regulation of cytokine production	15	436	2.45e-06	Mmp12,Cybb,Clec4n,Trem2,Slc11a1,Fgr,Tyrobp,C3ar1,Fcer1g,AF251705,Adam8,Nfam1,Clec7a,Unc93b1,Fcgr3	Mmp12,Cybb,Clec4n,Trem2,Slc11a1,Fgr,Tyrobp,C3ar1,Fcer1g,Cd300c2,Adam8,Nfam1,Clec7a,Unc93b1,Fcgr3
GO:0050766	positive regulation of phagocytosis	8	73	2.81e-06	Trem2,Slc11a1,Fcgr1,Fcer1g,Sirpa,Cd300lf,Clec7a,Fcgr3	Trem2,Slc11a1,Fcgr1,Fcer1g,Sirpa,Cd300lf,Clec7a,Fcgr3
GO:0002460	adaptive immune response based on somatic recombination of immune receptors built from immunoglobulin superfamily domains	10	152	3.16e-06	Slc11a1,Fcgr1,C1qc,C1qb,C3ar1,C1qa,Pirb,Fcer1g,Il18bp,Fcgr3	Slc11a1,Fcgr1,C1qc,C1qb,C3ar1,C1qa,Pirb,Fcer1g,Il18bp,Fcgr3
GO:0050789	regulation of biological process	78	9973	3.21e-06	Itgb2,Cfp,Spi1,Tbxas1,Hck,Cyp4f18,Irf5,Hmox1,Mmp12,Cybb,Ctss,Cd5l,Ctsz,Stac2,Cxcl16,Ccl6,Ccl9,Vsir,Lgmn,Gpr137b,Ctsl,Sdf2l1,Clec4n,Trem2,Abcg1,Slc11a1,Siglec1,Fcgr1,Tnfrsf1b,Fgr,Gpnmb,Tyrobp,Itgax,Cotl1,Il10ra,Plvap,Mfsd12,C1qc,C1qb,Tlr13,C3ar1,C1qa,Hk3,Pik3ap1,Pgp,Lcn2,Pltp,Cemip,Clec12a,Sdc3,Pld4,Cd300lb,Pirb,Fcgr4,Fcer1g,Emr1,Myo1f,AF251705,Csf2rb,Csf2rb2,Sirpa,Ptges,Adam8,Csf3r,Cd300lf,Cd68,B…	Itgb2,Cfp,Spi1,Tbxas1,Hck,Cyp4f18,Irf5,Hmox1,Mmp12,Cybb,Ctss,Cd5l,Ctsz,Stac2,Cxcl16,Ccl6,Ccl9,Vsir,Lgmn,Gpr137b,Ctsl,Sdf2l1,Clec4n,Trem2,Abcg1,Slc11a1,Siglec1,Fcgr1,Tnfrsf1b,Fgr,Gpnmb,Tyrobp,Itgax,Cotl1,Il10ra,Plvap,Mfsd12,C1qc,C1qb,Tlr13,C3ar1,C1qa,Hk3,Pik3ap1,Pgp,Lcn2,Pltp,Cemip,Clec12a,Sdc3,Pld4,Cd300lb,Pirb,Fcgr4,Fcer1g,Adgre1,Myo1f,Cd300c2,Csf2rb,Csf2rb2,Sirpa,Ptges,Adam8,Csf3r,Cd300lf,Cd68,…
GO:0050778	positive regulation of immune response	15	450	3.28e-06	Itgb2,Cfp,Mmp12,Slc11a1,Fcgr1,Fgr,C1qc,C1qb,C3ar1,C1qa,Fcer1g,Adam8,Nfam1,Clec7a,Fcgr3	Itgb2,Cfp,Mmp12,Slc11a1,Fcgr1,Fgr,C1qc,C1qb,C3ar1,C1qa,Fcer1g,Adam8,Nfam1,Clec7a,Fcgr3
GO:0050900	leukocyte migration	11	202	3.28e-06	Itgb2,Cxcl16,Ccl6,Ccl9,Fcer1g,Sirpa,Adam8,Csf3r,Lgals3,Gpr35,Fcgr3	Itgb2,Cxcl16,Ccl6,Ccl9,Fcer1g,Sirpa,Adam8,Csf3r,Lgals3,Gpr35,Fcgr3
GO:0032496	response to lipopolysaccharide	13	320	3.53e-06	Cxcl16,Trem2,Slc11a1,Tnfrsf1b,Il10ra,Lcn2,Cd300lb,Fcgr4,Il18bp,Sirpa,Ptges,Cd68,Ncf2	Cxcl16,Trem2,Slc11a1,Tnfrsf1b,Il10ra,Lcn2,Cd300lb,Fcgr4,Il18bp,Sirpa,Ptges,Cd68,Ncf2
GO:0097529	myeloid leukocyte migration	9	113	3.53e-06	Itgb2,Ccl6,Ccl9,Fcer1g,Sirpa,Csf3r,Lgals3,Gpr35,Fcgr3	Itgb2,Ccl6,Ccl9,Fcer1g,Sirpa,Csf3r,Lgals3,Gpr35,Fcgr3
GO:0071345	cellular response to cytokine stimulus	18	698	4.03e-06	Spi1,Irf5,Ccl6,Ccl9,Tnfrsf1b,Il10ra,Plvap,Lcn2,Pirb,Fcer1g,Il18bp,Csf2rb,Csf2rb2,Sirpa,Csf3r,Cd300lf,Laptm5,Gpr35	Spi1,Irf5,Ccl6,Ccl9,Tnfrsf1b,Il10ra,Plvap,Lcn2,Pirb,Fcer1g,Il18bp,Csf2rb,Csf2rb2,Sirpa,Csf3r,Cd300lf,Laptm5,Gpr35
GO:0042221	response to chemical	43	3720	4.48e-06	Itgb2,Spi1,Tbxas1,Irf5,Hmox1,Cybb,Cxcl16,Ccl6,Ccl9,Vsir,Lgmn,Ctsl,Sdf2l1,Trem2,Abcg1,Slc11a1,Tnfrsf1b,Il10ra,Plvap,C3ar1,C1qa,Lcn2,Cd300lb,Pirb,Fcgr4,Fcer1g,Il18bp,Csf2rb,Csf2rb2,Snrpn,Sirpa,Ptges,Adam8,Csf3r,Cd300lf,Cd68,Clec7a,Apobec1,Lgals3,Laptm5,Gpr35,Fcgr3,Ncf2	Itgb2,Spi1,Tbxas1,Irf5,Hmox1,Cybb,Cxcl16,Ccl6,Ccl9,Vsir,Lgmn,Ctsl,Sdf2l1,Trem2,Abcg1,Slc11a1,Tnfrsf1b,Il10ra,Plvap,C3ar1,C1qa,Lcn2,Cd300lb,Pirb,Fcgr4,Fcer1g,Il18bp,Csf2rb,Csf2rb2,Snurf,Sirpa,Ptges,Adam8,Csf3r,Cd300lf,Cd68,Clec7a,Apobec1,Lgals3,Laptm5,Gpr35,Fcgr3,Ncf2
GO:0007166	cell surface receptor signaling pathway	28	1741	5.46e-06	Itgb2,Spi1,Hck,Irf5,Ccl6,Ccl9,Vsir,Trem2,Fcgr1,Tnfrsf1b,Fgr,Tyrobp,Itgax,Il10ra,Plvap,C3ar1,Lcn2,Pirb,Fcgr4,Fcer1g,Emr1,Csf2rb,Csf2rb2,Csf3r,Cd300lf,Nfam1,Gpr35,Fcgr3	Itgb2,Spi1,Hck,Irf5,Ccl6,Ccl9,Vsir,Trem2,Fcgr1,Tnfrsf1b,Fgr,Tyrobp,Itgax,Il10ra,Plvap,C3ar1,Lcn2,Pirb,Fcgr4,Fcer1g,Adgre1,Csf2rb,Csf2rb2,Csf3r,Cd300lf,Nfam1,Gpr35,Fcgr3
GO:1903555	regulation of tumor necrosis factor superfamily cytokine production	10	168	6.21e-06	Cybb,Vsir,Trem2,Gpnmb,Tyrobp,Fcer1g,Sirpa,Adam8,Clec7a,Fcgr3	Cybb,Vsir,Trem2,Gpnmb,Tyrobp,Fcer1g,Sirpa,Adam8,Clec7a,Fcgr3
GO:0065007	biological regulation	80	10591	6.69e-06	Itgb2,Cfp,Spi1,Tbxas1,Hck,Cyp4f18,Irf5,Hmox1,Mmp12,Cybb,Ctss,Cd5l,Ctsz,Stac2,Cxcl16,Ccl6,Ccl9,Vsir,Lgmn,Gpr137b,Ctsl,Sdf2l1,Clec4n,Trem2,Abcg1,Slc11a1,Siglec1,Fcgr1,Atp6v0d2,Tnfrsf1b,Fgr,Gpnmb,Tyrobp,Itgax,Cotl1,Il10ra,Plvap,Mfsd12,C1qc,C1qb,Tlr13,C3ar1,C1qa,Hk3,Pik3ap1,Pgp,Lcn2,Pltp,Cemip,Clec12a,Sdc3,Pld4,Cd300lb,Pirb,Fcgr4,Fcer1g,Emr1,Myo1f,AF251705,Csf2rb,Csf2rb2,Sirpa,Ptges,Adam8,Csf3r,Cd300…	Itgb2,Cfp,Spi1,Tbxas1,Hck,Cyp4f18,Irf5,Hmox1,Mmp12,Cybb,Ctss,Cd5l,Ctsz,Stac2,Cxcl16,Ccl6,Ccl9,Vsir,Lgmn,Gpr137b,Ctsl,Sdf2l1,Clec4n,Trem2,Abcg1,Slc11a1,Siglec1,Fcgr1,Atp6v0d2,Tnfrsf1b,Fgr,Gpnmb,Tyrobp,Itgax,Cotl1,Il10ra,Plvap,Mfsd12,C1qc,C1qb,Tlr13,C3ar1,C1qa,Hk3,Pik3ap1,Pgp,Lcn2,Pltp,Cemip,Clec12a,Sdc3,Pld4,Cd300lb,Pirb,Fcgr4,Fcer1g,Adgre1,Myo1f,Cd300c2,Csf2rb,Csf2rb2,Sirpa,Ptges,Adam8,Csf3r,Cd30…
GO:0002443	leukocyte mediated immunity	10	173	7.73e-06	Slc11a1,Fcgr1,C1qc,C1qb,C1qa,Cd300lb,Pirb,Fcer1g,Myo1f,Fcgr3	Slc11a1,Fcgr1,C1qc,C1qb,C1qa,Cd300lb,Pirb,Fcer1g,Myo1f,Fcgr3
GO:0097530	granulocyte migration	8	88	7.89e-06	Itgb2,Ccl6,Ccl9,Fcer1g,Sirpa,Csf3r,Lgals3,Fcgr3	Itgb2,Ccl6,Ccl9,Fcer1g,Sirpa,Csf3r,Lgals3,Fcgr3
GO:0070887	cellular response to chemical stimulus	34	2535	7.97e-06	Itgb2,Spi1,Irf5,Hmox1,Cybb,Cxcl16,Ccl6,Ccl9,Vsir,Lgmn,Sdf2l1,Trem2,Tnfrsf1b,Il10ra,Plvap,Lcn2,Cd300lb,Pirb,Fcgr4,Fcer1g,Il18bp,Csf2rb,Csf2rb2,Sirpa,Adam8,Csf3r,Cd300lf,Cd68,Apobec1,Lgals3,Laptm5,Gpr35,Fcgr3,Ncf2	Itgb2,Spi1,Irf5,Hmox1,Cybb,Cxcl16,Ccl6,Ccl9,Vsir,Lgmn,Sdf2l1,Trem2,Tnfrsf1b,Il10ra,Plvap,Lcn2,Cd300lb,Pirb,Fcgr4,Fcer1g,Il18bp,Csf2rb,Csf2rb2,Sirpa,Adam8,Csf3r,Cd300lf,Cd68,Apobec1,Lgals3,Laptm5,Gpr35,Fcgr3,Ncf2
GO:0002697	regulation of immune effector process	13	377	1.85e-05	Itgb2,Hmox1,Mmp12,Cd5l,Vsir,Fcgr1,Tnfrsf1b,Fgr,Tyrobp,Fcer1g,Clec7a,Lgals3,Fcgr3	Itgb2,Hmox1,Mmp12,Cd5l,Vsir,Fcgr1,Tnfrsf1b,Fgr,Tyrobp,Fcer1g,Clec7a,Lgals3,Fcgr3
GO:0002886	regulation of myeloid leukocyte mediated immunity	7	65	1.99e-05	Itgb2,Hmox1,Fcgr1,Fgr,Tyrobp,Fcer1g,Fcgr3	Itgb2,Hmox1,Fcgr1,Fgr,Tyrobp,Fcer1g,Fcgr3
GO:0071310	cellular response to organic substance	29	1987	1.99e-05	Spi1,Irf5,Cybb,Cxcl16,Ccl6,Ccl9,Vsir,Lgmn,Sdf2l1,Trem2,Tnfrsf1b,Il10ra,Plvap,Lcn2,Cd300lb,Pirb,Fcgr4,Fcer1g,Il18bp,Csf2rb,Csf2rb2,Sirpa,Csf3r,Cd300lf,Cd68,Apobec1,Laptm5,Gpr35,Ncf2	Spi1,Irf5,Cybb,Cxcl16,Ccl6,Ccl9,Vsir,Lgmn,Sdf2l1,Trem2,Tnfrsf1b,Il10ra,Plvap,Lcn2,Cd300lb,Pirb,Fcgr4,Fcer1g,Il18bp,Csf2rb,Csf2rb2,Sirpa,Csf3r,Cd300lf,Cd68,Apobec1,Laptm5,Gpr35,Ncf2
GO:0048583	regulation of response to stimulus	41	3651	2.19e-05	Itgb2,Cfp,Hmox1,Mmp12,Ctss,Cd5l,Ccl6,Ccl9,Vsir,Lgmn,Gpr137b,Clec4n,Trem2,Slc11a1,Siglec1,Fcgr1,Tnfrsf1b,Fgr,Gpnmb,Il10ra,C1qc,C1qb,Tlr13,C3ar1,C1qa,Hk3,Pik3ap1,Clec12a,Pld4,Fcgr4,Fcer1g,Myo1f,Sirpa,Adam8,Cd300lf,Nfam1,Clec7a,Pld3,Lgals3,Gpr35,Fcgr3	Itgb2,Cfp,Hmox1,Mmp12,Ctss,Cd5l,Ccl6,Ccl9,Vsir,Lgmn,Gpr137b,Clec4n,Trem2,Slc11a1,Siglec1,Fcgr1,Tnfrsf1b,Fgr,Gpnmb,Il10ra,C1qc,C1qb,Tlr13,C3ar1,C1qa,Hk3,Pik3ap1,Clec12a,Pld4,Fcgr4,Fcer1g,Myo1f,Sirpa,Adam8,Cd300lf,Nfam1,Clec7a,Pld3,Lgals3,Gpr35,Fcgr3
GO:0030593	neutrophil chemotaxis	7	67	2.25e-05	Itgb2,Ccl6,Ccl9,Fcer1g,Csf3r,Lgals3,Fcgr3	Itgb2,Ccl6,Ccl9,Fcer1g,Csf3r,Lgals3,Fcgr3
GO:0048002	antigen processing and presentation of peptide antigen	6	40	2.81e-05	Ctss,Slc11a1,Fcgr1,Fcer1g,Unc93b1,Fcgr3	Ctss,Slc11a1,Fcgr1,Fcer1g,Unc93b1,Fcgr3
GO:0031347	regulation of defense response	15	554	3.11e-05	Mmp12,Ctss,Trem2,Fcgr1,Tnfrsf1b,Fgr,Pik3ap1,Pld4,Fcer1g,Myo1f,Sirpa,Adam8,Clec7a,Pld3,Fcgr3	Mmp12,Ctss,Trem2,Fcgr1,Tnfrsf1b,Fgr,Pik3ap1,Pld4,Fcer1g,Myo1f,Sirpa,Adam8,Clec7a,Pld3,Fcgr3
GO:0051716	cellular response to stimulus	52	5497	3.65e-05	Itgb2,Spi1,Hck,Irf5,Hmox1,Cybb,Stac2,Cxcl16,Ccl6,Ccl9,Vsir,Lgmn,Ctsl,Sdf2l1,Trem2,Abcg1,Slc11a1,Fcgr1,Tnfrsf1b,Fgr,Gpnmb,Tyrobp,Itgax,Il10ra,Plvap,Tlr13,C3ar1,Pik3ap1,Lcn2,Cd300lb,Pirb,Fcgr4,Fcer1g,Emr1,Il18bp,Csf2rb,Csf2rb2,Sirpa,Adam8,Csf3r,Cd300lf,Cd68,Nfam1,Clec7a,Apobec1,Lgals3,Lcp1,Laptm5,Unc93b1,Gpr35,Fcgr3,Ncf2	Itgb2,Spi1,Hck,Irf5,Hmox1,Cybb,Stac2,Cxcl16,Ccl6,Ccl9,Vsir,Lgmn,Ctsl,Sdf2l1,Trem2,Abcg1,Slc11a1,Fcgr1,Tnfrsf1b,Fgr,Gpnmb,Tyrobp,Itgax,Il10ra,Plvap,Tlr13,C3ar1,Pik3ap1,Lcn2,Cd300lb,Pirb,Fcgr4,Fcer1g,Adgre1,Il18bp,Csf2rb,Csf2rb2,Sirpa,Adam8,Csf3r,Cd300lf,Cd68,Nfam1,Clec7a,Apobec1,Lgals3,Lcp1,Laptm5,Unc93b1,Gpr35,Fcgr3,Ncf2
GO:0030335	positive regulation of cell migration	15	567	3.95e-05	Hmox1,Cxcl16,Vsir,Lgmn,Trem2,Fgr,Gpnmb,Itgax,Plvap,C3ar1,Cemip,Myo1f,Adam8,Clec7a,Lgals3	Hmox1,Cxcl16,Vsir,Lgmn,Trem2,Fgr,Gpnmb,Itgax,Plvap,C3ar1,Cemip,Myo1f,Adam8,Clec7a,Lgals3
GO:0002703	regulation of leukocyte mediated immunity	10	214	3.98e-05	Itgb2,Hmox1,Vsir,Fcgr1,Tnfrsf1b,Fgr,Tyrobp,Fcer1g,Clec7a,Fcgr3	Itgb2,Hmox1,Vsir,Fcgr1,Tnfrsf1b,Fgr,Tyrobp,Fcer1g,Clec7a,Fcgr3
GO:0006911	phagocytosis, engulfment	6	44	4.23e-05	Itgb2,Trem2,Fcgr1,Fcer1g,Sirpa,Fcgr3	Itgb2,Trem2,Fcgr1,Fcer1g,Sirpa,Fcgr3
GO:0048584	positive regulation of response to stimulus	29	2080	4.23e-05	Itgb2,Cfp,Mmp12,Ctss,Ccl6,Ccl9,Vsir,Lgmn,Gpr137b,Clec4n,Trem2,Slc11a1,Siglec1,Fcgr1,Fgr,Gpnmb,Il10ra,C1qc,C1qb,C3ar1,C1qa,Pik3ap1,Fcer1g,Adam8,Cd300lf,Nfam1,Clec7a,Gpr35,Fcgr3	Itgb2,Cfp,Mmp12,Ctss,Ccl6,Ccl9,Vsir,Lgmn,Gpr137b,Clec4n,Trem2,Slc11a1,Siglec1,Fcgr1,Fgr,Gpnmb,Il10ra,C1qc,C1qb,C3ar1,C1qa,Pik3ap1,Fcer1g,Adam8,Cd300lf,Nfam1,Clec7a,Gpr35,Fcgr3
GO:0002888	positive regulation of myeloid leukocyte mediated immunity	6	45	4.62e-05	Itgb2,Fcgr1,Fgr,Tyrobp,Fcer1g,Fcgr3	Itgb2,Fcgr1,Fgr,Tyrobp,Fcer1g,Fcgr3
GO:0050727	regulation of inflammatory response	12	347	4.62e-05	Ctss,Trem2,Fcgr1,Tnfrsf1b,Pik3ap1,Pld4,Fcer1g,Sirpa,Adam8,Clec7a,Pld3,Fcgr3	Ctss,Trem2,Fcgr1,Tnfrsf1b,Pik3ap1,Pld4,Fcer1g,Sirpa,Adam8,Clec7a,Pld3,Fcgr3
GO:0032680	regulation of tumor necrosis factor production	9	166	4.77e-05	Cybb,Vsir,Trem2,Gpnmb,Tyrobp,Fcer1g,Sirpa,Clec7a,Fcgr3	Cybb,Vsir,Trem2,Gpnmb,Tyrobp,Fcer1g,Sirpa,Clec7a,Fcgr3
GO:0051239	regulation of multicellular organismal process	37	3205	5.28e-05	Itgb2,Spi1,Tbxas1,Hmox1,Mmp12,Cybb,Ctss,Ctsz,Vsir,Lgmn,Gpr137b,Clec4n,Trem2,Slc11a1,Tnfrsf1b,Fgr,Gpnmb,Tyrobp,Itgax,C1qc,C3ar1,Lcn2,Pld4,Fcgr4,Fcer1g,AF251705,Sirpa,Adam8,Csf3r,B4galt5,Nfam1,Clec7a,Pld3,Lgals3,Unc93b1,Gpr35,Fcgr3	Itgb2,Spi1,Tbxas1,Hmox1,Mmp12,Cybb,Ctss,Ctsz,Vsir,Lgmn,Gpr137b,Clec4n,Trem2,Slc11a1,Tnfrsf1b,Fgr,Gpnmb,Tyrobp,Itgax,C1qc,C3ar1,Lcn2,Pld4,Fcgr4,Fcer1g,Cd300c2,Sirpa,Adam8,Csf3r,B4galt5,Nfam1,Clec7a,Pld3,Lgals3,Unc93b1,Gpr35,Fcgr3
GO:0045321	leukocyte activation	14	511	6.08e-05	Itgb2,Spi1,Trem2,Slc11a1,Tyrobp,C1qa,Pirb,Fcgr4,Fcer1g,Myo1f,Nfam1,Clec7a,Lcp1,Fcgr3	Itgb2,Spi1,Trem2,Slc11a1,Tyrobp,C1qa,Pirb,Fcgr4,Fcer1g,Myo1f,Nfam1,Clec7a,Lcp1,Fcgr3
GO:0001775	cell activation	15	599	6.61e-05	Itgb2,Spi1,Trem2,Slc11a1,Tyrobp,C1qa,Pirb,Fcgr4,Fcer1g,Myo1f,Nfam1,Clec7a,Vwf,Lcp1,Fcgr3	Itgb2,Spi1,Trem2,Slc11a1,Tyrobp,C1qa,Pirb,Fcgr4,Fcer1g,Myo1f,Nfam1,Clec7a,Vwf,Lcp1,Fcgr3
GO:0019724	B cell mediated immunity	7	84	7.19e-05	Fcgr1,C1qc,C1qb,C1qa,Pirb,Fcer1g,Fcgr3	Fcgr1,C1qc,C1qb,C1qa,Pirb,Fcer1g,Fcgr3
GO:0038094	Fc-gamma receptor signaling pathway	4	9	8.41e-05	Fcgr1,Fcgr4,Fcer1g,Fcgr3	Fcgr1,Fcgr4,Fcer1g,Fcgr3
GO:0002449	lymphocyte mediated immunity	8	132	9.35e-05	Slc11a1,Fcgr1,C1qc,C1qb,C1qa,Pirb,Fcer1g,Fcgr3	Slc11a1,Fcgr1,C1qc,C1qb,C1qa,Pirb,Fcer1g,Fcgr3
GO:0048522	positive regulation of cellular process	50	5407	0.00012	Itgb2,Spi1,Hck,Irf5,Hmox1,Mmp12,Ctss,Cd5l,Ctsz,Stac2,Cxcl16,Ccl6,Ccl9,Vsir,Lgmn,Gpr137b,Clec4n,Trem2,Abcg1,Slc11a1,Siglec1,Fcgr1,Tnfrsf1b,Fgr,Gpnmb,Tyrobp,Itgax,Il10ra,Plvap,C3ar1,C1qa,Pik3ap1,Lcn2,Cemip,Cd300lb,Pirb,Fcer1g,Myo1f,AF251705,Sirpa,Adam8,Cd300lf,Nfam1,Clec7a,Apobec1,Lgals3,Lcp1,Gpr35,Fcgr3,Ncf2	Itgb2,Spi1,Hck,Irf5,Hmox1,Mmp12,Ctss,Cd5l,Ctsz,Stac2,Cxcl16,Ccl6,Ccl9,Vsir,Lgmn,Gpr137b,Clec4n,Trem2,Abcg1,Slc11a1,Siglec1,Fcgr1,Tnfrsf1b,Fgr,Gpnmb,Tyrobp,Itgax,Il10ra,Plvap,C3ar1,C1qa,Pik3ap1,Lcn2,Cemip,Cd300lb,Pirb,Fcer1g,Myo1f,Cd300c2,Sirpa,Adam8,Cd300lf,Nfam1,Clec7a,Apobec1,Lgals3,Lcp1,Gpr35,Fcgr3,Ncf2
GO:0051050	positive regulation of transport	19	1020	0.00012	Itgb2,Cyp4f18,Ctss,Stac2,Clec4n,Trem2,Abcg1,Slc11a1,Fcgr1,Fgr,Pltp,Cemip,Fcer1g,AF251705,Sirpa,Cd300lf,Clec7a,Lgals3,Fcgr3	Itgb2,Cyp4f18,Ctss,Stac2,Clec4n,Trem2,Abcg1,Slc11a1,Fcgr1,Fgr,Pltp,Cemip,Fcer1g,Cd300c2,Sirpa,Cd300lf,Clec7a,Lgals3,Fcgr3
GO:0006897	endocytosis	12	400	0.00016	Itgb2,Cd5l,Cxcl16,Trem2,Siglec1,Fcgr1,Il10ra,Lgals3bp,Fcer1g,Sirpa,Clec7a,Fcgr3	Itgb2,Cd5l,Cxcl16,Trem2,Siglec1,Fcgr1,Il10ra,Lgals3bp,Fcer1g,Sirpa,Clec7a,Fcgr3
GO:0042742	defense response to bacterium	10	260	0.00016	Hck,Trem2,Slc11a1,Fcgr1,Fgr,Lcn2,Fcer1g,Myo1f,Lyz2,Mpeg1	Hck,Trem2,Slc11a1,Fcgr1,Fgr,Lcn2,Fcer1g,Myo1f,Lyz2,Mpeg1
GO:0051240	positive regulation of multicellular organismal process	26	1902	0.00024	Itgb2,Tbxas1,Hmox1,Mmp12,Cybb,Vsir,Lgmn,Clec4n,Trem2,Slc11a1,Tnfrsf1b,Fgr,Tyrobp,Itgax,C3ar1,Lcn2,Fcgr4,Fcer1g,AF251705,Adam8,B4galt5,Nfam1,Clec7a,Lgals3,Unc93b1,Fcgr3	Itgb2,Tbxas1,Hmox1,Mmp12,Cybb,Vsir,Lgmn,Clec4n,Trem2,Slc11a1,Tnfrsf1b,Fgr,Tyrobp,Itgax,C3ar1,Lcn2,Fcgr4,Fcer1g,Cd300c2,Adam8,B4galt5,Nfam1,Clec7a,Lgals3,Unc93b1,Fcgr3
GO:0032101	regulation of response to external stimulus	17	871	0.00025	Mmp12,Ctss,Lgmn,Trem2,Fcgr1,Tnfrsf1b,Fgr,C3ar1,Pik3ap1,Pld4,Fcer1g,Myo1f,Sirpa,Adam8,Clec7a,Pld3,Fcgr3	Mmp12,Ctss,Lgmn,Trem2,Fcgr1,Tnfrsf1b,Fgr,C3ar1,Pik3ap1,Pld4,Fcer1g,Myo1f,Sirpa,Adam8,Clec7a,Pld3,Fcgr3
GO:0033993	response to lipid	17	872	0.00025	Tbxas1,Cybb,Cxcl16,Ctsl,Trem2,Abcg1,Slc11a1,Tnfrsf1b,Il10ra,Lcn2,Cd300lb,Fcgr4,Il18bp,Sirpa,Ptges,Cd68,Ncf2	Tbxas1,Cybb,Cxcl16,Ctsl,Trem2,Abcg1,Slc11a1,Tnfrsf1b,Il10ra,Lcn2,Cd300lb,Fcgr4,Il18bp,Sirpa,Ptges,Cd68,Ncf2
GO:0007165	signal transduction	39	3779	0.00031	Itgb2,Spi1,Hck,Irf5,Hmox1,Cybb,Stac2,Cxcl16,Ccl6,Ccl9,Vsir,Trem2,Slc11a1,Fcgr1,Tnfrsf1b,Fgr,Gpnmb,Tyrobp,Itgax,Il10ra,Plvap,Tlr13,C3ar1,Pik3ap1,Lcn2,Pirb,Fcgr4,Fcer1g,Emr1,Csf2rb,Csf2rb2,Csf3r,Cd300lf,Nfam1,Lgals3,Lcp1,Unc93b1,Gpr35,Fcgr3	Itgb2,Spi1,Hck,Irf5,Hmox1,Cybb,Stac2,Cxcl16,Ccl6,Ccl9,Vsir,Trem2,Slc11a1,Fcgr1,Tnfrsf1b,Fgr,Gpnmb,Tyrobp,Itgax,Il10ra,Plvap,Tlr13,C3ar1,Pik3ap1,Lcn2,Pirb,Fcgr4,Fcer1g,Adgre1,Csf2rb,Csf2rb2,Csf3r,Cd300lf,Nfam1,Lgals3,Lcp1,Unc93b1,Gpr35,Fcgr3
GO:0071216	cellular response to biotic stimulus	9	221	0.00036	Cxcl16,Trem2,Tnfrsf1b,Lcn2,Cd300lb,Fcgr4,Sirpa,Cd68,Clec7a	Cxcl16,Trem2,Tnfrsf1b,Lcn2,Cd300lb,Fcgr4,Sirpa,Cd68,Clec7a
GO:0002683	negative regulation of immune system process	12	439	0.00038	Hmox1,Mmp12,Vsir,Gpr137b,Fgr,Gpnmb,Tyrobp,C1qc,Fcer1g,Cd300lf,Cd68,Lgals3	Hmox1,Mmp12,Vsir,Gpr137b,Fgr,Gpnmb,Tyrobp,C1qc,Fcer1g,Cd300lf,Cd68,Lgals3
GO:0016192	vesicle-mediated transport	19	1130	0.00045	Itgb2,Hck,Cd5l,Cxcl16,Trem2,Slc11a1,Siglec1,Fcgr1,Tyrobp,Il10ra,Lgals3bp,Pld4,Fcer1g,Myo1f,Sirpa,Tnfaip2,Clec7a,Fcgr3,Ncf2	Itgb2,Hck,Cd5l,Cxcl16,Trem2,Slc11a1,Siglec1,Fcgr1,Tyrobp,Il10ra,Lgals3bp,Pld4,Fcer1g,Myo1f,Sirpa,Tnfaip2,Clec7a,Fcgr3,Ncf2
GO:0030334	regulation of cell migration	17	915	0.00045	Hmox1,Mmp12,Cxcl16,Vsir,Lgmn,Trem2,Fgr,Gpnmb,Itgax,Plvap,C3ar1,Cemip,Sdc3,Myo1f,Adam8,Clec7a,Lgals3	Hmox1,Mmp12,Cxcl16,Vsir,Lgmn,Trem2,Fgr,Gpnmb,Itgax,Plvap,C3ar1,Cemip,Sdc3,Myo1f,Adam8,Clec7a,Lgals3
GO:0007154	cell communication	41	4179	0.00049	Itgb2,Spi1,Hck,Irf5,Hmox1,Cybb,Stac2,Cxcl16,Ccl6,Ccl9,Vsir,Ctsl,Trem2,Slc11a1,Fcgr1,Tnfrsf1b,Fgr,Gpnmb,Tyrobp,Itgax,Il10ra,Plvap,Tlr13,C3ar1,Pik3ap1,Lcn2,Pirb,Fcgr4,Fcer1g,Emr1,Csf2rb,Csf2rb2,Csf3r,Cd300lf,Cd68,Nfam1,Lgals3,Lcp1,Unc93b1,Gpr35,Fcgr3	Itgb2,Spi1,Hck,Irf5,Hmox1,Cybb,Stac2,Cxcl16,Ccl6,Ccl9,Vsir,Ctsl,Trem2,Slc11a1,Fcgr1,Tnfrsf1b,Fgr,Gpnmb,Tyrobp,Itgax,Il10ra,Plvap,Tlr13,C3ar1,Pik3ap1,Lcn2,Pirb,Fcgr4,Fcer1g,Adgre1,Csf2rb,Csf2rb2,Csf3r,Cd300lf,Cd68,Nfam1,Lgals3,Lcp1,Unc93b1,Gpr35,Fcgr3
GO:0051049	regulation of transport	25	1862	0.0005	Itgb2,Hck,Cyp4f18,Hmox1,Cybb,Ctss,Stac2,Clec4n,Trem2,Abcg1,Slc11a1,Fcgr1,Tnfrsf1b,Fgr,Pltp,Cemip,Fcer1g,AF251705,Sirpa,Cd300lf,Clec7a,Lgals3,Lcp1,Gpr35,Fcgr3	Itgb2,Hck,Cyp4f18,Hmox1,Cybb,Ctss,Stac2,Clec4n,Trem2,Abcg1,Slc11a1,Fcgr1,Tnfrsf1b,Fgr,Pltp,Cemip,Fcer1g,Cd300c2,Sirpa,Cd300lf,Clec7a,Lgals3,Lcp1,Gpr35,Fcgr3
GO:0009987	cellular process	87	13330	0.0006	Itgb2,Spi1,Tbxas1,Hck,Cyp4f18,Irf5,Hmox1,Mmp12,Cybb,Ctss,Cd5l,Ctsz,Stac2,Cxcl16,Ccl6,Ccl9,Vsir,Abcc3,Lgmn,Gpr137b,Ctsl,Sdf2l1,Trem2,Abcg1,Slc15a3,Gusb,Slc11a1,Siglec1,Fcgr1,Atp6v0d2,Tnfrsf1b,Fgr,Gpnmb,Tyrobp,Itgax,Cotl1,Il10ra,Plvap,Lgals3bp,Mfsd12,C1qc,C1qb,Tlr13,C3ar1,C1qa,Hk3,Pik3ap1,Pgp,Lcn2,Pltp,Cemip,Sdc3,Pld4,Cd300lb,Lrmda,Pirb,Fcgr4,Fcer1g,Emr1,Myo1f,Lyz2,Il18bp,Csf2rb,Csf2rb2,Snrpn,Sirpa…	Itgb2,Spi1,Tbxas1,Hck,Cyp4f18,Irf5,Hmox1,Mmp12,Cybb,Ctss,Cd5l,Ctsz,Stac2,Cxcl16,Ccl6,Ccl9,Vsir,Abcc3,Lgmn,Gpr137b,Ctsl,Sdf2l1,Trem2,Abcg1,Slc15a3,Gusb,Slc11a1,Siglec1,Fcgr1,Atp6v0d2,Tnfrsf1b,Fgr,Gpnmb,Tyrobp,Itgax,Cotl1,Il10ra,Plvap,Lgals3bp,Mfsd12,C1qc,C1qb,Tlr13,C3ar1,C1qa,Hk3,Pik3ap1,Pgp,Lcn2,Pltp,Cemip,Sdc3,Pld4,Cd300lb,1700112E06Rik,Pirb,Fcgr4,Fcer1g,Adgre1,Myo1f,Lyz2,Il18bp,Csf2rb,Csf2rb2,S…
GO:0002573	myeloid leukocyte differentiation	7	124	0.00063	Spi1,Trem2,Tyrobp,Pirb,Fcer1g,Adam8,Cd300lf	Spi1,Trem2,Tyrobp,Pirb,Fcer1g,Adam8,Cd300lf
GO:0023052	signaling	40	4065	0.00063	Itgb2,Spi1,Hck,Irf5,Hmox1,Cybb,Stac2,Cxcl16,Ccl6,Ccl9,Vsir,Trem2,Slc11a1,Fcgr1,Tnfrsf1b,Fgr,Gpnmb,Tyrobp,Itgax,Il10ra,Plvap,Tlr13,C3ar1,Pik3ap1,Lcn2,Pirb,Fcgr4,Fcer1g,Emr1,Csf2rb,Csf2rb2,Csf3r,Cd300lf,Cd68,Nfam1,Lgals3,Lcp1,Unc93b1,Gpr35,Fcgr3	Itgb2,Spi1,Hck,Irf5,Hmox1,Cybb,Stac2,Cxcl16,Ccl6,Ccl9,Vsir,Trem2,Slc11a1,Fcgr1,Tnfrsf1b,Fgr,Gpnmb,Tyrobp,Itgax,Il10ra,Plvap,Tlr13,C3ar1,Pik3ap1,Lcn2,Pirb,Fcgr4,Fcer1g,Adgre1,Csf2rb,Csf2rb2,Csf3r,Cd300lf,Cd68,Nfam1,Lgals3,Lcp1,Unc93b1,Gpr35,Fcgr3
GO:0001805	positive regulation of type III hypersensitivity	3	4	0.00068	Fcgr1,Fcer1g,Fcgr3	Fcgr1,Fcer1g,Fcgr3
GO:0016064	immunoglobulin mediated immune response	6	80	0.00068	Fcgr1,C1qc,C1qb,C1qa,Fcer1g,Fcgr3	Fcgr1,C1qc,C1qb,C1qa,Fcer1g,Fcgr3
GO:0006910	phagocytosis, recognition	4	19	0.00074	Fcgr1,Sirpa,Clec7a,Fcgr3	Fcgr1,Sirpa,Clec7a,Fcgr3
GO:0071222	cellular response to lipopolysaccharide	8	188	0.00086	Cxcl16,Trem2,Tnfrsf1b,Lcn2,Cd300lb,Fcgr4,Sirpa,Cd68	Cxcl16,Trem2,Tnfrsf1b,Lcn2,Cd300lb,Fcgr4,Sirpa,Cd68
GO:0002696	positive regulation of leukocyte activation	10	324	0.00087	Itgb2,Vsir,Trem2,Fgr,Tyrobp,Cd300lb,Fcer1g,Sirpa,Adam8,Clec7a	Itgb2,Vsir,Trem2,Fgr,Tyrobp,Cd300lb,Fcer1g,Sirpa,Adam8,Clec7a
GO:0030316	osteoclast differentiation	5	47	0.00087	Trem2,Tyrobp,Fcer1g,Adam8,Cd300lf	Trem2,Tyrobp,Fcer1g,Adam8,Cd300lf
GO:0001798	positive regulation of type IIa hypersensitivity	3	5	0.001	Fcgr1,Fcer1g,Fcgr3	Fcgr1,Fcer1g,Fcgr3
GO:0002478	antigen processing and presentation of exogenous peptide antigen	4	22	0.0011	Fcgr1,Fcer1g,Unc93b1,Fcgr3	Fcgr1,Fcer1g,Unc93b1,Fcgr3
GO:0042119	neutrophil activation	4	22	0.0011	Tyrobp,Fcgr4,Fcer1g,Myo1f	Tyrobp,Fcgr4,Fcer1g,Myo1f
GO:0050729	positive regulation of inflammatory response	7	139	0.0011	Ctss,Trem2,Fcgr1,Fcer1g,Adam8,Clec7a,Fcgr3	Ctss,Trem2,Fcgr1,Fcer1g,Adam8,Clec7a,Fcgr3
GO:0002705	positive regulation of leukocyte mediated immunity	7	144	0.0013	Itgb2,Fcgr1,Fgr,Tyrobp,Fcer1g,Clec7a,Fcgr3	Itgb2,Fcgr1,Fgr,Tyrobp,Fcer1g,Clec7a,Fcgr3
GO:0033003	regulation of mast cell activation	5	52	0.0013	Hmox1,Fgr,Cd300lb,Fcer1g,Cd300lf	Hmox1,Fgr,Cd300lb,Fcer1g,Cd300lf
GO:0051249	regulation of lymphocyte activation	11	425	0.0013	Vsir,Tnfrsf1b,Fgr,Gpnmb,Tyrobp,Sirpa,Adam8,Nfam1,Slamf7,Clec7a,Lgals3	Vsir,Tnfrsf1b,Fgr,Gpnmb,Tyrobp,Sirpa,Adam8,Nfam1,Slamf7,Clec7a,Lgals3
GO:0060627	regulation of vesicle-mediated transport	13	600	0.0013	Itgb2,Hck,Hmox1,Trem2,Slc11a1,Fcgr1,Fgr,Fcer1g,Sirpa,Cd300lf,Clec7a,Lgals3,Fcgr3	Itgb2,Hck,Hmox1,Trem2,Slc11a1,Fcgr1,Fgr,Fcer1g,Sirpa,Cd300lf,Clec7a,Lgals3,Fcgr3
GO:0098883	synapse pruning	3	6	0.0013	C1qc,C1qb,C1qa	C1qc,C1qb,C1qa
GO:1903557	positive regulation of tumor necrosis factor superfamily cytokine production	6	100	0.0019	Cybb,Tyrobp,Fcer1g,Adam8,Clec7a,Fcgr3	Cybb,Tyrobp,Fcer1g,Adam8,Clec7a,Fcgr3
GO:0002366	leukocyte activation involved in immune response	7	159	0.0023	Trem2,Slc11a1,Tyrobp,Fcer1g,Myo1f,Clec7a,Lcp1	Trem2,Slc11a1,Tyrobp,Fcer1g,Myo1f,Clec7a,Lcp1
GO:0002699	positive regulation of immune effector process	8	223	0.0023	Itgb2,Hmox1,Fcgr1,Fgr,Tyrobp,Fcer1g,Clec7a,Fcgr3	Itgb2,Hmox1,Fcgr1,Fgr,Tyrobp,Fcer1g,Clec7a,Fcgr3
GO:0050794	regulation of cellular process	68	9541	0.0027	Itgb2,Spi1,Hck,Irf5,Hmox1,Mmp12,Cybb,Ctss,Cd5l,Ctsz,Stac2,Cxcl16,Ccl6,Ccl9,Vsir,Lgmn,Gpr137b,Ctsl,Sdf2l1,Clec4n,Trem2,Abcg1,Slc11a1,Siglec1,Fcgr1,Tnfrsf1b,Fgr,Gpnmb,Tyrobp,Itgax,Cotl1,Il10ra,Plvap,Mfsd12,C1qc,Tlr13,C3ar1,C1qa,Hk3,Pik3ap1,Pgp,Lcn2,Cemip,Sdc3,Cd300lb,Pirb,Fcgr4,Fcer1g,Emr1,Myo1f,AF251705,Csf2rb,Csf2rb2,Sirpa,Ptges,Adam8,Csf3r,Cd300lf,Nfam1,Slamf7,Clec7a,Apobec1,Lgals3,Lcp1,Unc93b1,…	Itgb2,Spi1,Hck,Irf5,Hmox1,Mmp12,Cybb,Ctss,Cd5l,Ctsz,Stac2,Cxcl16,Ccl6,Ccl9,Vsir,Lgmn,Gpr137b,Ctsl,Sdf2l1,Clec4n,Trem2,Abcg1,Slc11a1,Siglec1,Fcgr1,Tnfrsf1b,Fgr,Gpnmb,Tyrobp,Itgax,Cotl1,Il10ra,Plvap,Mfsd12,C1qc,Tlr13,C3ar1,C1qa,Hk3,Pik3ap1,Pgp,Lcn2,Cemip,Sdc3,Cd300lb,Pirb,Fcgr4,Fcer1g,Adgre1,Myo1f,Cd300c2,Csf2rb,Csf2rb2,Sirpa,Ptges,Adam8,Csf3r,Cd300lf,Nfam1,Slamf7,Clec7a,Apobec1,Lgals3,Lcp1,Unc93b1…
GO:0002675	positive regulation of acute inflammatory response	4	30	0.0029	Fcgr1,Fcer1g,Adam8,Fcgr3	Fcgr1,Fcer1g,Adam8,Fcgr3
GO:0042590	antigen processing and presentation of exogenous peptide antigen via MHC class I	3	9	0.0031	Fcgr1,Fcer1g,Fcgr3	Fcgr1,Fcer1g,Fcgr3
GO:0071402	cellular response to lipoprotein particle stimulus	4	31	0.0032	Itgb2,Abcg1,Fcer1g,Cd68	Itgb2,Abcg1,Fcer1g,Cd68
GO:1901700	response to oxygen-containing compound	21	1585	0.0032	Spi1,Tbxas1,Irf5,Hmox1,Cybb,Cxcl16,Lgmn,Ctsl,Trem2,Slc11a1,Tnfrsf1b,Il10ra,Lcn2,Cd300lb,Fcgr4,Il18bp,Sirpa,Ptges,Cd68,Apobec1,Ncf2	Spi1,Tbxas1,Irf5,Hmox1,Cybb,Cxcl16,Lgmn,Ctsl,Trem2,Slc11a1,Tnfrsf1b,Il10ra,Lcn2,Cd300lb,Fcgr4,Il18bp,Sirpa,Ptges,Cd68,Apobec1,Ncf2
GO:0006935	chemotaxis	11	487	0.0038	Itgb2,Cxcl16,Ccl6,Ccl9,C3ar1,Fcer1g,Adam8,Csf3r,Lgals3,Gpr35,Fcgr3	Itgb2,Cxcl16,Ccl6,Ccl9,C3ar1,Fcer1g,Adam8,Csf3r,Lgals3,Gpr35,Fcgr3
GO:0032103	positive regulation of response to external stimulus	10	399	0.0038	Mmp12,Ctss,Lgmn,Trem2,Fcgr1,C3ar1,Fcer1g,Adam8,Clec7a,Fcgr3	Mmp12,Ctss,Lgmn,Trem2,Fcgr1,C3ar1,Fcer1g,Adam8,Clec7a,Fcgr3
GO:0002695	negative regulation of leukocyte activation	7	182	0.0047	Hmox1,Vsir,Fgr,Gpnmb,Tyrobp,Cd300lf,Lgals3	Hmox1,Vsir,Fgr,Gpnmb,Tyrobp,Cd300lf,Lgals3
GO:0051179	localization	41	4646	0.0047	Itgb2,Hck,Mmp12,Cybb,Cd5l,Cxcl16,Ccl6,Ccl9,Abcc3,Trem2,Abcg1,Slc15a3,Slc11a1,Siglec1,Fcgr1,Atp6v0d2,Tyrobp,Il10ra,Lgals3bp,Mfsd12,Lcn2,Pltp,Sdc3,Pld4,Fcer1g,Myo1f,Sirpa,Tnfaip2,Adam8,Csf3r,Rbpr2,Cd68,Clec7a,Apobec1,Lgals3,Lcp1,Unc93b1,Slc37a2,Gpr35,Fcgr3,Ncf2	Itgb2,Hck,Mmp12,Cybb,Cd5l,Cxcl16,Ccl6,Ccl9,Abcc3,Trem2,Abcg1,Slc15a3,Slc11a1,Siglec1,Fcgr1,Atp6v0d2,Tyrobp,Il10ra,Lgals3bp,Mfsd12,Lcn2,Pltp,Sdc3,Pld4,Fcer1g,Myo1f,Sirpa,Tnfaip2,Adam8,Csf3r,Stra6l,Cd68,Clec7a,Apobec1,Lgals3,Lcp1,Unc93b1,Slc37a2,Gpr35,Fcgr3,Ncf2
GO:0002283	neutrophil activation involved in immune response	3	11	0.0048	Tyrobp,Fcer1g,Myo1f	Tyrobp,Fcer1g,Myo1f
GO:0031349	positive regulation of defense response	8	258	0.0056	Mmp12,Ctss,Trem2,Fcgr1,Fcer1g,Adam8,Clec7a,Fcgr3	Mmp12,Ctss,Trem2,Fcgr1,Fcer1g,Adam8,Clec7a,Fcgr3
GO:0034612	response to tumor necrosis factor	7	188	0.0056	Cxcl16,Ccl6,Ccl9,Tnfrsf1b,Plvap,Lcn2,Il18bp	Cxcl16,Ccl6,Ccl9,Tnfrsf1b,Plvap,Lcn2,Il18bp
GO:0045730	respiratory burst	3	12	0.0058	Cybb,Slc11a1,Ncf2	Cybb,Slc11a1,Ncf2
GO:0007229	integrin-mediated signaling pathway	5	79	0.0066	Itgb2,Fgr,Tyrobp,Itgax,Fcer1g	Itgb2,Fgr,Tyrobp,Itgax,Fcer1g
GO:0048247	lymphocyte chemotaxis	4	40	0.0072	Cxcl16,Ccl6,Ccl9,Adam8	Cxcl16,Ccl6,Ccl9,Adam8
GO:0071674	mononuclear cell migration	4	40	0.0072	Ccl6,Ccl9,Sirpa,Lgals3	Ccl6,Ccl9,Sirpa,Lgals3
GO:0016477	cell migration	14	845	0.0079	Itgb2,Mmp12,Cxcl16,Ccl6,Ccl9,Sdc3,Fcer1g,Sirpa,Adam8,Csf3r,Lgals3,Lcp1,Gpr35,Fcgr3	Itgb2,Mmp12,Cxcl16,Ccl6,Ccl9,Sdc3,Fcer1g,Sirpa,Adam8,Csf3r,Lgals3,Lcp1,Gpr35,Fcgr3
GO:0015850	organic hydroxy compound transport	6	139	0.0087	Abcc3,Abcg1,Pltp,Fcer1g,Rbpr2,Fcgr3	Abcc3,Abcg1,Pltp,Fcer1g,Stra6l,Fcgr3
GO:0002718	regulation of cytokine production involved in immune response	5	85	0.0088	Hmox1,Vsir,Tnfrsf1b,Fcer1g,Clec7a	Hmox1,Vsir,Tnfrsf1b,Fcer1g,Clec7a
GO:0048870	cell motility	15	971	0.009	Itgb2,Mmp12,Cxcl16,Ccl6,Ccl9,Pltp,Sdc3,Fcer1g,Sirpa,Adam8,Csf3r,Lgals3,Lcp1,Gpr35,Fcgr3	Itgb2,Mmp12,Cxcl16,Ccl6,Ccl9,Pltp,Sdc3,Fcer1g,Sirpa,Adam8,Csf3r,Lgals3,Lcp1,Gpr35,Fcgr3
GO:0006956	complement activation	4	44	0.0097	Cfp,C1qc,C1qb,C1qa	Cfp,C1qc,C1qb,C1qa
GO:0002444	myeloid leukocyte mediated immunity	4	45	0.0104	Fcgr1,Cd300lb,Myo1f,Fcgr3	Fcgr1,Cd300lb,Myo1f,Fcgr3
GO:0045637	regulation of myeloid cell differentiation	7	211	0.0104	Spi1,Gpr137b,Trem2,Tyrobp,C1qc,Adam8,Csf3r	Spi1,Gpr137b,Trem2,Tyrobp,C1qc,Adam8,Csf3r
GO:1900015	regulation of cytokine production involved in inflammatory response	4	45	0.0104	Pld4,Sirpa,Clec7a,Pld3	Pld4,Sirpa,Clec7a,Pld3
GO:0002253	activation of immune response	7	213	0.0108	Cfp,C1qc,C1qb,C3ar1,C1qa,Fcer1g,Nfam1	Cfp,C1qc,C1qb,C3ar1,C1qa,Fcer1g,Nfam1
GO:0051234	establishment of localization	33	3522	0.0109	Itgb2,Hck,Mmp12,Cybb,Cd5l,Cxcl16,Abcc3,Trem2,Abcg1,Slc15a3,Slc11a1,Siglec1,Fcgr1,Atp6v0d2,Tyrobp,Il10ra,Lgals3bp,Mfsd12,Lcn2,Pltp,Pld4,Fcer1g,Myo1f,Sirpa,Tnfaip2,Rbpr2,Cd68,Clec7a,Apobec1,Unc93b1,Slc37a2,Fcgr3,Ncf2	Itgb2,Hck,Mmp12,Cybb,Cd5l,Cxcl16,Abcc3,Trem2,Abcg1,Slc15a3,Slc11a1,Siglec1,Fcgr1,Atp6v0d2,Tyrobp,Il10ra,Lgals3bp,Mfsd12,Lcn2,Pltp,Pld4,Fcer1g,Myo1f,Sirpa,Tnfaip2,Stra6l,Cd68,Clec7a,Apobec1,Unc93b1,Slc37a2,Fcgr3,Ncf2
GO:1901214	regulation of neuron death	9	375	0.0112	Hmox1,Ctsz,Lgmn,Tnfrsf1b,Gpnmb,Tyrobp,C1qa,Adam8,Ncf2	Hmox1,Ctsz,Lgmn,Tnfrsf1b,Gpnmb,Tyrobp,C1qa,Adam8,Ncf2
GO:0006810	transport	32	3382	0.0117	Itgb2,Hck,Mmp12,Cybb,Cd5l,Cxcl16,Abcc3,Trem2,Abcg1,Slc15a3,Slc11a1,Siglec1,Fcgr1,Atp6v0d2,Tyrobp,Il10ra,Lgals3bp,Mfsd12,Lcn2,Pltp,Pld4,Fcer1g,Myo1f,Sirpa,Tnfaip2,Rbpr2,Clec7a,Apobec1,Unc93b1,Slc37a2,Fcgr3,Ncf2	Itgb2,Hck,Mmp12,Cybb,Cd5l,Cxcl16,Abcc3,Trem2,Abcg1,Slc15a3,Slc11a1,Siglec1,Fcgr1,Atp6v0d2,Tyrobp,Il10ra,Lgals3bp,Mfsd12,Lcn2,Pltp,Pld4,Fcer1g,Myo1f,Sirpa,Tnfaip2,Stra6l,Clec7a,Apobec1,Unc93b1,Slc37a2,Fcgr3,Ncf2
GO:0048245	eosinophil chemotaxis	3	17	0.0126	Ccl6,Ccl9,Lgals3	Ccl6,Ccl9,Lgals3
GO:0032675	regulation of interleukin-6 production	6	153	0.0131	Trem2,Tyrobp,Fcer1g,Sirpa,Clec7a,Unc93b1	Trem2,Tyrobp,Fcer1g,Sirpa,Clec7a,Unc93b1
GO:0002768	immune response-regulating cell surface receptor signaling pathway	6	154	0.0135	Fcgr1,C3ar1,Fcgr4,Fcer1g,Nfam1,Fcgr3	Fcgr1,C3ar1,Fcgr4,Fcer1g,Nfam1,Fcgr3
GO:0001788	antibody-dependent cellular cytotoxicity	2	2	0.0143	Fcgr1,Fcgr3	Fcgr1,Fcgr3
GO:0002687	positive regulation of leukocyte migration	6	156	0.0143	Lgmn,Trem2,Plvap,C3ar1,Adam8,Lgals3	Lgmn,Trem2,Plvap,C3ar1,Adam8,Lgals3
GO:0002822	regulation of adaptive immune response based on somatic recombination of immune receptors built from immunoglobulin superfamily domains	6	156	0.0143	Vsir,Slc11a1,Fcgr1,Tnfrsf1b,Fcer1g,Fcgr3	Vsir,Slc11a1,Fcgr1,Tnfrsf1b,Fcer1g,Fcgr3
GO:0032653	regulation of interleukin-10 production	4	51	0.0145	Vsir,Trem2,Tyrobp,Fcer1g	Vsir,Trem2,Tyrobp,Fcer1g
GO:0043300	regulation of leukocyte degranulation	4	51	0.0145	Itgb2,Hmox1,Fgr,Fcer1g	Itgb2,Hmox1,Fgr,Fcer1g
GO:0032760	positive regulation of tumor necrosis factor production	5	99	0.0149	Cybb,Tyrobp,Fcer1g,Clec7a,Fcgr3	Cybb,Tyrobp,Fcer1g,Clec7a,Fcgr3
GO:0042116	macrophage activation	4	52	0.0153	Trem2,Slc11a1,Tyrobp,C1qa	Trem2,Slc11a1,Tyrobp,C1qa
GO:0002275	myeloid cell activation involved in immune response	4	53	0.0163	Trem2,Tyrobp,Fcer1g,Myo1f	Trem2,Tyrobp,Fcer1g,Myo1f
GO:0009615	response to virus	7	235	0.0171	Irf5,Mmp12,Itgax,Tlr13,Lcn2,Apobec1,Unc93b1	Irf5,Mmp12,Itgax,Tlr13,Lcn2,Apobec1,Unc93b1
GO:0071356	cellular response to tumor necrosis factor	6	164	0.0171	Ccl6,Ccl9,Tnfrsf1b,Plvap,Lcn2,Il18bp	Ccl6,Ccl9,Tnfrsf1b,Plvap,Lcn2,Il18bp
GO:1903706	regulation of hemopoiesis	9	403	0.0171	Spi1,Vsir,Gpr137b,Trem2,Tyrobp,C1qc,Adam8,Csf3r,Nfam1	Spi1,Vsir,Gpr137b,Trem2,Tyrobp,C1qc,Adam8,Csf3r,Nfam1
GO:0002577	regulation of antigen processing and presentation	3	20	0.0173	Trem2,Slc11a1,Cd68	Trem2,Slc11a1,Cd68
GO:0002224	toll-like receptor signaling pathway	4	55	0.0182	Tlr13,Pik3ap1,Cd300lf,Unc93b1	Tlr13,Pik3ap1,Cd300lf,Unc93b1
GO:0050830	defense response to Gram-positive bacterium	5	105	0.0185	Hck,Fgr,Myo1f,Lyz2,Mpeg1	Hck,Fgr,Myo1f,Lyz2,Mpeg1
GO:0040011	locomotion	16	1183	0.0191	Itgb2,Mmp12,Cxcl16,Ccl6,Ccl9,C3ar1,Pltp,Sdc3,Fcer1g,Sirpa,Adam8,Csf3r,Lgals3,Lcp1,Gpr35,Fcgr3	Itgb2,Mmp12,Cxcl16,Ccl6,Ccl9,C3ar1,Pltp,Sdc3,Fcer1g,Sirpa,Adam8,Csf3r,Lgals3,Lcp1,Gpr35,Fcgr3
GO:0042360	vitamin E metabolic process	2	3	0.0214	Cyp4f18,Pltp	Cyp4f18,Pltp
GO:0051047	positive regulation of secretion	9	428	0.0249	Itgb2,Cyp4f18,Clec4n,Trem2,Abcg1,Fgr,Fcer1g,AF251705,Lgals3	Itgb2,Cyp4f18,Clec4n,Trem2,Abcg1,Fgr,Fcer1g,Cd300c2,Lgals3
GO:0001818	negative regulation of cytokine production	7	255	0.026	Hmox1,Vsir,Trem2,Slc11a1,Gpnmb,Tyrobp,Sirpa	Hmox1,Vsir,Trem2,Slc11a1,Gpnmb,Tyrobp,Sirpa
GO:0032720	negative regulation of tumor necrosis factor production	4	62	0.0267	Vsir,Trem2,Gpnmb,Sirpa	Vsir,Trem2,Gpnmb,Sirpa
GO:0045766	positive regulation of angiogenesis	6	181	0.0269	Itgb2,Hmox1,Cybb,Itgax,C3ar1,Lgals3	Itgb2,Hmox1,Cybb,Itgax,C3ar1,Lgals3
GO:0010647	positive regulation of cell communication	20	1762	0.0278	Mmp12,Ccl6,Ccl9,Vsir,Lgmn,Gpr137b,Clec4n,Trem2,Siglec1,Fgr,Gpnmb,Il10ra,Pik3ap1,AF251705,Adam8,Cd300lf,Nfam1,Clec7a,Lgals3,Gpr35	Mmp12,Ccl6,Ccl9,Vsir,Lgmn,Gpr137b,Clec4n,Trem2,Siglec1,Fgr,Gpnmb,Il10ra,Pik3ap1,Cd300c2,Adam8,Cd300lf,Nfam1,Clec7a,Lgals3,Gpr35
GO:0023056	positive regulation of signaling	20	1769	0.029	Mmp12,Ccl6,Ccl9,Vsir,Lgmn,Gpr137b,Clec4n,Trem2,Siglec1,Fgr,Gpnmb,Il10ra,Pik3ap1,AF251705,Adam8,Cd300lf,Nfam1,Clec7a,Lgals3,Gpr35	Mmp12,Ccl6,Ccl9,Vsir,Lgmn,Gpr137b,Clec4n,Trem2,Siglec1,Fgr,Gpnmb,Il10ra,Pik3ap1,Cd300c2,Adam8,Cd300lf,Nfam1,Clec7a,Lgals3,Gpr35
GO:0001812	positive regulation of type I hypersensitivity	2	4	0.0301	Fcer1g,Fcgr3	Fcer1g,Fcgr3
GO:0032763	regulation of mast cell cytokine production	2	4	0.0301	Hmox1,Fcer1g	Hmox1,Fcer1g
GO:0034341	response to interferon-gamma	5	122	0.0332	Cxcl16,Ccl6,Ccl9,Slc11a1,Sirpa	Cxcl16,Ccl6,Ccl9,Slc11a1,Sirpa
GO:0002521	leukocyte differentiation	8	362	0.0377	Spi1,Trem2,Tyrobp,Pirb,Fcer1g,Adam8,Cd300lf,Nfam1	Spi1,Trem2,Tyrobp,Pirb,Fcer1g,Adam8,Cd300lf,Nfam1
GO:0055094	response to lipoprotein particle	3	28	0.0385	Itgb2,Fcer1g,Cd68	Itgb2,Fcer1g,Cd68
GO:0080134	regulation of response to stress	16	1273	0.0389	Mmp12,Ctss,Trem2,Fcgr1,Tnfrsf1b,Fgr,Hk3,Pik3ap1,Pld4,Fcer1g,Myo1f,Sirpa,Adam8,Clec7a,Pld3,Fcgr3	Mmp12,Ctss,Trem2,Fcgr1,Tnfrsf1b,Fgr,Hk3,Pik3ap1,Pld4,Fcer1g,Myo1f,Sirpa,Adam8,Clec7a,Pld3,Fcgr3
GO:0002282	microglial cell activation involved in immune response	2	5	0.0408	Trem2,Tyrobp	Trem2,Tyrobp
GO:0034154	toll-like receptor 7 signaling pathway	2	5	0.0408	Pik3ap1,Unc93b1	Pik3ap1,Unc93b1
GO:0034241	positive regulation of macrophage fusion	2	5	0.0408	Trem2,Tyrobp	Trem2,Tyrobp
GO:0002761	regulation of myeloid leukocyte differentiation	5	131	0.0431	Gpr137b,Trem2,Tyrobp,C1qc,Adam8	Gpr137b,Trem2,Tyrobp,C1qc,Adam8
GO:0045670	regulation of osteoclast differentiation	4	75	0.0481	Gpr137b,Trem2,Tyrobp,Adam8	Gpr137b,Trem2,Tyrobp,Adam8
