# Supplementary material for: reString: an open-source Python software to perform automatic functional enrichment retrieval, results aggregation and data visualization
Source: Sci Rep. 2021 Dec 6;11:23458. doi: 10.1038/s41598-021-02528-0 (PMC8648753; doi:10.1038/s41598-021-02528-0)
Supplement: Supplementary file 1 — Supplementary Information 1. [file 41598_2021_2528_MOESM1_ESM.zip › Supplemental DataSets/downregulated/ctrl_t1_red_VS_ctrl_t1_blue_FC/DOWN_enrichment.RCTM.tsv]

#term ID	term description	observed gene count	background gene count	false discovery rate	matching proteins in your network (IDs)	matching proteins in your network (labels)
MMU-168249	Innate Immune System	42	949	1.03e-24	Itgb2,Cfp,Hck,Cybb,Ctss,Ctsz,Lgmn,Ctsl,Clec4n,Trem2,Gusb,Slc11a1,Fcgr1,Atp6v0d2,Tnfrsf1b,Fgr,Tyrobp,Itgax,Cotl1,C1qc,C1qb,C3ar1,C1qa,Hk3,Lcn2,Clec12a,Pld4,Cd300lb,Pirb,Fcgr4,Fcer1g,Lyz2,Sirpa,Adam8,Cd68,Nfam1,Clec7a,Pld3,Lgals3,Unc93b1,Fcgr3,Ncf2	Itgb2,Cfp,Hck,Cybb,Ctss,Ctsz,Lgmn,Ctsl,Clec4n,Trem2,Gusb,Slc11a1,Fcgr1,Atp6v0d2,Tnfrsf1b,Fgr,Tyrobp,Itgax,Cotl1,C1qc,C1qb,C3ar1,C1qa,Hk3,Lcn2,Clec12a,Pld4,Cd300lb,Pirb,Fcgr4,Fcer1g,Lyz2,Sirpa,Adam8,Cd68,Nfam1,Clec7a,Pld3,Lgals3,Unc93b1,Fcgr3,Ncf2
MMU-168256	Immune System	48	1621	5.04e-22	Itgb2,Cfp,Hck,Cybb,Ctss,Ctsz,Lgmn,Ctsl,Clec4n,Trem2,Gusb,Slc11a1,Siglec1,Fcgr1,Atp6v0d2,Tnfrsf1b,Fgr,Tyrobp,Itgax,Cotl1,Il10ra,C1qc,C1qb,C3ar1,C1qa,Hk3,Pik3ap1,Lcn2,Clec12a,Pld4,Cd300lb,Pirb,Fcgr4,Fcer1g,Lyz2,Csf2rb2,Sirpa,Adam8,Csf3r,Cd68,Nfam1,Slamf7,Clec7a,Pld3,Lgals3,Unc93b1,Fcgr3,Ncf2	Itgb2,Cfp,Hck,Cybb,Ctss,Ctsz,Lgmn,Ctsl,Clec4n,Trem2,Gusb,Slc11a1,Siglec1,Fcgr1,Atp6v0d2,Tnfrsf1b,Fgr,Tyrobp,Itgax,Cotl1,Il10ra,C1qc,C1qb,C3ar1,C1qa,Hk3,Pik3ap1,Lcn2,Clec12a,Pld4,Cd300lb,Pirb,Fcgr4,Fcer1g,Lyz2,Csf2rb2,Sirpa,Adam8,Csf3r,Cd68,Nfam1,Slamf7,Clec7a,Pld3,Lgals3,Unc93b1,Fcgr3,Ncf2
MMU-6798695	Neutrophil degranulation	26	519	3.85e-15	Itgb2,Cfp,Cybb,Ctss,Ctsz,Gusb,Slc11a1,Tnfrsf1b,Fgr,Tyrobp,Itgax,Cotl1,C3ar1,Hk3,Lcn2,Clec12a,Pirb,Fcgr4,Fcer1g,Lyz2,Sirpa,Adam8,Cd68,Nfam1,Lgals3,Fcgr3	Itgb2,Cfp,Cybb,Ctss,Ctsz,Gusb,Slc11a1,Tnfrsf1b,Fgr,Tyrobp,Itgax,Cotl1,C3ar1,Hk3,Lcn2,Clec12a,Pirb,Fcgr4,Fcer1g,Lyz2,Sirpa,Adam8,Cd68,Nfam1,Lgals3,Fcgr3
MMU-2029481	FCGR activation	5	15	0.00015	Hck,Fcgr1,Fgr,Fcgr4,Fcgr3	Hck,Fcgr1,Fgr,Fcgr4,Fcgr3
MMU-2029480	Fcgamma receptor (FCGR) dependent phagocytosis	7	82	0.00087	Hck,Fcgr1,Fgr,Pld4,Fcgr4,Pld3,Fcgr3	Hck,Fcgr1,Fgr,Pld4,Fcgr4,Pld3,Fcgr3
MMU-2029485	Role of phospholipids in phagocytosis	5	24	0.00087	Fcgr1,Pld4,Fcgr4,Pld3,Fcgr3	Fcgr1,Pld4,Fcgr4,Pld3,Fcgr3
MMU-977606	Regulation of Complement cascade	5	41	0.007	Cfp,C1qc,C1qb,C3ar1,C1qa	Cfp,C1qc,C1qb,C3ar1,C1qa
MMU-166663	Initial triggering of complement	4	21	0.0131	Cfp,C1qc,C1qb,C1qa	Cfp,C1qc,C1qb,C1qa
MMU-1679131	Trafficking and processing of endosomal TLR	4	22	0.0133	Ctss,Lgmn,Ctsl,Unc93b1	Ctss,Lgmn,Ctsl,Unc93b1
MMU-173623	Classical antibody-mediated complement activation	3	7	0.0203	C1qc,C1qb,C1qa	C1qc,C1qb,C1qa
MMU-198933	Immunoregulatory interactions between a Lymphoid and a non-Lymphoid cell	6	105	0.024	Itgb2,Trem2,Siglec1,Cd300lb,Fcgr4,Slamf7	Itgb2,Trem2,Siglec1,Cd300lb,Fcgr4,Slamf7
