# Supplementary material for: reString: an open-source Python software to perform automatic functional enrichment retrieval, results aggregation and data visualization
Source: Sci Rep. 2021 Dec 6;11:23458. doi: 10.1038/s41598-021-02528-0 (PMC8648753; doi:10.1038/s41598-021-02528-0)
Supplement: Supplementary file 1 — Supplementary Information 1. [file 41598_2021_2528_MOESM1_ESM.zip › Supplemental DataSets/downregulated/ctrl_t1_red_VS_ctrl_t1_blue_FC/DOWN_enrichment.KEGG.tsv]

#term ID	term description	observed gene count	background gene count	false discovery rate	matching proteins in your network (IDs)	matching proteins in your network (labels)
mmu04142	Lysosome	10	127	5.62e-07	Ctss,Ctsz,Lgmn,Ctsl,Gusb,Slc11a1,Atp6v0d2,Cd68,Laptm5,Entpd4	Ctss,Ctsz,Lgmn,Ctsl,Gusb,Slc11a1,Atp6v0d2,Cd68,Laptm5,Entpd4
mmu04145	Phagosome	10	162	2.55e-06	Itgb2,Cybb,Ctss,H2-M2,Ctsl,Fcgr1,Atp6v0d2,Fcgr4,Fcgr3,Ncf2	Itgb2,Cybb,Ctss,H2-M2,Ctsl,Fcgr1,Atp6v0d2,Fcgr4,Fcgr3,Ncf2
mmu04380	Osteoclast differentiation	9	121	2.55e-06	Spi1,Trem2,Fcgr1,Tyrobp,Pirb,Fcgr4,Sirpa,Fcgr3,Ncf2	Spi1,Trem2,Fcgr1,Tyrobp,Pirb,Fcgr4,Sirpa,Fcgr3,Ncf2
mmu05150	Staphylococcus aureus infection	8	108	1.06e-05	Itgb2,Fcgr1,C1qc,C1qb,C3ar1,C1qa,Fcgr4,Fcgr3	Itgb2,Fcgr1,C1qc,C1qb,C3ar1,C1qa,Fcgr4,Fcgr3
mmu05152	Tuberculosis	9	170	1.98e-05	Itgb2,Ctss,Fcgr1,Atp6v0d2,Itgax,Il10ra,Fcgr4,Fcer1g,Fcgr3	Itgb2,Ctss,Fcgr1,Atp6v0d2,Itgax,Il10ra,Fcgr4,Fcer1g,Fcgr3
mmu04610	Complement and coagulation cascades	7	92	3.93e-05	Itgb2,Itgax,C1qc,C1qb,C3ar1,C1qa,Vwf	Itgb2,Itgax,C1qc,C1qb,C3ar1,C1qa,Vwf
mmu05140	Leishmaniasis	6	67	9.35e-05	Itgb2,Cybb,Fcgr1,Fcgr4,Fcgr3,Ncf2	Itgb2,Cybb,Fcgr1,Fcgr4,Fcgr3,Ncf2
mmu04210	Apoptosis	6	135	0.0036	Ctss,Ctsz,Ctsl,Bcl2a1b,Csf2rb,Csf2rb2	Ctss,Ctsz,Ctsl,Bcl2a1b,Csf2rb,Csf2rb2
mmu04060	Cytokine-cytokine receptor interaction	8	279	0.0039	Cxcl16,Ccl6,Ccl9,Tnfrsf1b,Il10ra,Csf2rb,Csf2rb2,Csf3r	Cxcl16,Ccl6,Ccl9,Tnfrsf1b,Il10ra,Csf2rb,Csf2rb2,Csf3r
mmu05322	Systemic lupus erythematosus	5	93	0.0052	Fcgr1,C1qc,C1qb,C1qa,Fcgr4	Fcgr1,C1qc,C1qb,C1qa,Fcgr4
mmu04612	Antigen processing and presentation	4	74	0.0219	Ctss,H2-M2,Lgmn,Ctsl	Ctss,H2-M2,Lgmn,Ctsl
mmu05133	Pertussis	4	73	0.0219	Itgb2,C1qc,C1qb,C1qa	Itgb2,C1qc,C1qb,C1qa
mmu04061	Viral protein interaction with cytokine and cytokine receptor	4	87	0.0348	Ccl6,Ccl9,Tnfrsf1b,Il10ra	Ccl6,Ccl9,Tnfrsf1b,Il10ra
mmu04514	Cell adhesion molecules	5	155	0.0352	Itgb2,H2-M2,Vsir,Siglec1,Sdc3	Itgb2,H2-M2,Vsir,Siglec1,Sdc3
