# Supplementary material for: reString: an open-source Python software to perform automatic functional enrichment retrieval, results aggregation and data visualization
Source: Sci Rep. 2021 Dec 6;11:23458. doi: 10.1038/s41598-021-02528-0 (PMC8648753; doi:10.1038/s41598-021-02528-0)
Supplement: Supplementary file 1 — Supplementary Information 1. [file 41598_2021_2528_MOESM1_ESM.zip › Supplemental DataSets/downregulated/ctrl_t1_red_VS_ctrl_t1_blue_FC/DOWN_enrichment.Component.tsv]

#term ID	term description	observed gene count	background gene count	false discovery rate	matching proteins in your network (IDs)	matching proteins in your network (labels)
GO:0016021	integral component of membrane	59	4539	1.33e-11	Itgb2,Tbxas1,Cyp4f18,Cybb,Cxcl16,Vsir,Abcc3,Gpr137b,Clec4n,Trem2,Abcg1,Ms4a6d,Slc15a3,Slc11a1,Siglec1,Fcgr1,Cd72,Tnfrsf1b,Gpnmb,Tyrobp,Itgax,Il10ra,Plvap,Mfsd12,Tlr13,C3ar1,Lrrc25,Clec12a,Sdc3,Pld4,Cd300lb,Pirb,Fcgr4,Fcer1g,Emr1,AF251705,Csf2rb,Csf2rb2,Tmem254b,Sirpa,Ptges,Adam8,Csf3r,Cd300lf,Rbpr2,Cd68,B4galt5,Nfam1,Slamf7,Clec7a,Mpeg1,Pld3,Laptm5,Unc93b1,Slc37a2,Gpr35,Fcgr3,Entpd4,Ncf2	Itgb2,Tbxas1,Cyp4f18,Cybb,Cxcl16,Vsir,Abcc3,Gpr137b,Clec4n,Trem2,Abcg1,Ms4a6d,Slc15a3,Slc11a1,Siglec1,Fcgr1,Cd72,Tnfrsf1b,Gpnmb,Tyrobp,Itgax,Il10ra,Plvap,Mfsd12,Tlr13,C3ar1,Lrrc25,Clec12a,Sdc3,Pld4,Cd300lb,Pirb,Fcgr4,Fcer1g,Adgre1,Cd300c2,Csf2rb,Csf2rb2,Tmem254b,Sirpa,Ptges,Adam8,Csf3r,Cd300lf,Stra6l,Cd68,B4galt5,Nfam1,Slamf7,Clec7a,Mpeg1,Pld3,Laptm5,Unc93b1,Slc37a2,Gpr35,Fcgr3,Entpd4,Ncf2
GO:0016020	membrane	75	7623	7.41e-11	Itgb2,Tbxas1,Hck,Cyp4f18,Hmox1,Cybb,Ctss,Cd5l,Stac2,Cxcl16,Vsir,Abcc3,Gpr137b,Ctsl,Sdf2l1,Clec4n,Trem2,Abcg1,Ms4a6d,Slc15a3,Slc11a1,Siglec1,Fcgr1,Atp6v0d2,Cd72,Tnfrsf1b,Fgr,Gpnmb,Tyrobp,Itgax,Cotl1,Il10ra,Plvap,Lgals3bp,Mfsd12,Tlr13,C3ar1,Lrrc25,Pik3ap1,Cemip,Clec12a,Sdc3,Pld4,Cd300lb,Pirb,Fcgr4,Fcer1g,Emr1,AF251705,Csf2rb,Csf2rb2,Tmem254b,Sirpa,Ptges,Adam8,Csf3r,Cd300lf,Rbpr2,Cd68,B4galt5,Nfam1,…	Itgb2,Tbxas1,Hck,Cyp4f18,Hmox1,Cybb,Ctss,Cd5l,Stac2,Cxcl16,Vsir,Abcc3,Gpr137b,Ctsl,Sdf2l1,Clec4n,Trem2,Abcg1,Ms4a6d,Slc15a3,Slc11a1,Siglec1,Fcgr1,Atp6v0d2,Cd72,Tnfrsf1b,Fgr,Gpnmb,Tyrobp,Itgax,Cotl1,Il10ra,Plvap,Lgals3bp,Mfsd12,Tlr13,C3ar1,Lrrc25,Pik3ap1,Cemip,Clec12a,Sdc3,Pld4,Cd300lb,Pirb,Fcgr4,Fcer1g,Adgre1,Cd300c2,Csf2rb,Csf2rb2,Tmem254b,Sirpa,Ptges,Adam8,Csf3r,Cd300lf,Stra6l,Cd68,B4galt5,Nfam…
GO:0071944	cell periphery	57	4668	2.36e-10	Itgb2,Hck,Cyp4f18,Hmox1,Cybb,Cd5l,Ctsz,Stac2,Vsir,Abcc3,Ctsl,Clec4n,Trem2,Abcg1,Slc11a1,Siglec1,Fcgr1,Atp6v0d2,Cd72,Fgr,Gpnmb,Tyrobp,Itgax,Cotl1,Il10ra,Plvap,Mfsd12,Tlr13,C3ar1,Pik3ap1,Cemip,Clec12a,Sdc3,Cd300lb,Pirb,Fcgr4,Fcer1g,Emr1,Myo1f,AF251705,Csf2rb2,Sirpa,Tnfaip2,Adam8,Csf3r,Cd300lf,Rbpr2,Cd68,Nfam1,Slamf7,Clec7a,Vwf,Lgals3,Lcp1,Gpr35,Fcgr3,Ncf2	Itgb2,Hck,Cyp4f18,Hmox1,Cybb,Cd5l,Ctsz,Stac2,Vsir,Abcc3,Ctsl,Clec4n,Trem2,Abcg1,Slc11a1,Siglec1,Fcgr1,Atp6v0d2,Cd72,Fgr,Gpnmb,Tyrobp,Itgax,Cotl1,Il10ra,Plvap,Mfsd12,Tlr13,C3ar1,Pik3ap1,Cemip,Clec12a,Sdc3,Cd300lb,Pirb,Fcgr4,Fcer1g,Adgre1,Myo1f,Cd300c2,Csf2rb2,Sirpa,Tnfaip2,Adam8,Csf3r,Cd300lf,Stra6l,Cd68,Nfam1,Slamf7,Clec7a,Vwf,Lgals3,Lcp1,Gpr35,Fcgr3,Ncf2
GO:0009986	cell surface	25	913	1.01e-09	Itgb2,Ctss,Cd5l,Ctsz,Vsir,Ctsl,Abcg1,Fcgr1,Tyrobp,Itgax,Plvap,Clec12a,Sdc3,Fcgr4,Fcer1g,Emr1,Sirpa,Adam8,Csf3r,Nfam1,Slamf7,Clec7a,Vwf,Lgals3,Fcgr3	Itgb2,Ctss,Cd5l,Ctsz,Vsir,Ctsl,Abcg1,Fcgr1,Tyrobp,Itgax,Plvap,Clec12a,Sdc3,Fcgr4,Fcer1g,Adgre1,Sirpa,Adam8,Csf3r,Nfam1,Slamf7,Clec7a,Vwf,Lgals3,Fcgr3
GO:0005886	plasma membrane	54	4531	3.09e-09	Itgb2,Hck,Cyp4f18,Hmox1,Cybb,Cd5l,Stac2,Vsir,Abcc3,Ctsl,Clec4n,Trem2,Abcg1,Slc11a1,Siglec1,Fcgr1,Atp6v0d2,Cd72,Fgr,Gpnmb,Tyrobp,Itgax,Cotl1,Il10ra,Plvap,Mfsd12,Tlr13,C3ar1,Pik3ap1,Cemip,Clec12a,Sdc3,Cd300lb,Pirb,Fcgr4,Fcer1g,Emr1,AF251705,Csf2rb2,Sirpa,Adam8,Csf3r,Cd300lf,Rbpr2,Cd68,Nfam1,Slamf7,Clec7a,Vwf,Lgals3,Lcp1,Gpr35,Fcgr3,Ncf2	Itgb2,Hck,Cyp4f18,Hmox1,Cybb,Cd5l,Stac2,Vsir,Abcc3,Ctsl,Clec4n,Trem2,Abcg1,Slc11a1,Siglec1,Fcgr1,Atp6v0d2,Cd72,Fgr,Gpnmb,Tyrobp,Itgax,Cotl1,Il10ra,Plvap,Mfsd12,Tlr13,C3ar1,Pik3ap1,Cemip,Clec12a,Sdc3,Cd300lb,Pirb,Fcgr4,Fcer1g,Adgre1,Cd300c2,Csf2rb2,Sirpa,Adam8,Csf3r,Cd300lf,Stra6l,Cd68,Nfam1,Slamf7,Clec7a,Vwf,Lgals3,Lcp1,Gpr35,Fcgr3,Ncf2
GO:0098552	side of membrane	17	595	2.07e-06	Itgb2,Hck,Stac2,Vsir,Ctsl,Abcg1,Fcgr1,Fgr,Itgax,Fcgr4,Fcer1g,Emr1,Csf3r,Slamf7,Vwf,Lgals3,Fcgr3	Itgb2,Hck,Stac2,Vsir,Ctsl,Abcg1,Fcgr1,Fgr,Itgax,Fcgr4,Fcer1g,Adgre1,Csf3r,Slamf7,Vwf,Lgals3,Fcgr3
GO:0005764	lysosome	15	458	2.69e-06	Hck,Ctss,Ctsz,Lgmn,Gpr137b,Ctsl,Slc15a3,Gusb,Slc11a1,Atp6v0d2,Adam8,Cd68,Pld3,Laptm5,Unc93b1	Hck,Ctss,Ctsz,Lgmn,Gpr137b,Ctsl,Slc15a3,Gusb,Slc11a1,Atp6v0d2,Adam8,Cd68,Pld3,Laptm5,Unc93b1
GO:0009897	external side of plasma membrane	14	404	3.54e-06	Itgb2,Vsir,Ctsl,Abcg1,Fcgr1,Itgax,Fcgr4,Fcer1g,Emr1,Csf3r,Slamf7,Vwf,Lgals3,Fcgr3	Itgb2,Vsir,Ctsl,Abcg1,Fcgr1,Itgax,Fcgr4,Fcer1g,Adgre1,Csf3r,Slamf7,Vwf,Lgals3,Fcgr3
GO:0005773	vacuole	16	558	3.67e-06	Hck,Ctss,Ctsz,Lgmn,Gpr137b,Ctsl,Slc15a3,Gusb,Slc11a1,Atp6v0d2,Adam8,Cd68,Pld3,Laptm5,Unc93b1,Entpd4	Hck,Ctss,Ctsz,Lgmn,Gpr137b,Ctsl,Slc15a3,Gusb,Slc11a1,Atp6v0d2,Adam8,Cd68,Pld3,Laptm5,Unc93b1,Entpd4
GO:0110165	cellular anatomical entity	99	15632	7.35e-06	Itgb2,Cfp,Spi1,Tbxas1,Hck,Cyp4f18,Irf5,Hmox1,Mmp12,Ceacam16,Cybb,Ctss,Cd5l,Ctsz,Stac2,Cxcl16,Ccl6,Ccl9,Vsir,Abcc3,Lgmn,Gpr137b,Ctsl,Sdf2l1,Clec4n,Trem2,Abcg1,Ms4a6d,Slc15a3,Gusb,Slc11a1,Siglec1,Fcgr1,Atp6v0d2,Cd72,Tnfrsf1b,Fgr,Gpnmb,Tyrobp,Itgax,Cotl1,Il10ra,Plvap,Lgals3bp,Mfsd12,C1qc,C1qb,Tlr13,C3ar1,C1qa,Lrrc25,Hk3,Pik3ap1,Pgp,Lcn2,Pltp,Cemip,Clec12a,Sdc3,Pld4,Cd300lb,Pirb,Fcgr4,Fcer1g,Emr1,Myo…	Itgb2,Cfp,Spi1,Tbxas1,Hck,Cyp4f18,Irf5,Hmox1,Mmp12,Ceacam16,Cybb,Ctss,Cd5l,Ctsz,Stac2,Cxcl16,Ccl6,Ccl9,Vsir,Abcc3,Lgmn,Gpr137b,Ctsl,Sdf2l1,Clec4n,Trem2,Abcg1,Ms4a6d,Slc15a3,Gusb,Slc11a1,Siglec1,Fcgr1,Atp6v0d2,Cd72,Tnfrsf1b,Fgr,Gpnmb,Tyrobp,Itgax,Cotl1,Il10ra,Plvap,Lgals3bp,Mfsd12,C1qc,C1qb,Tlr13,C3ar1,C1qa,Lrrc25,Hk3,Pik3ap1,Pgp,Lcn2,Pltp,Cemip,Clec12a,Sdc3,Pld4,Cd300lb,Pirb,Fcgr4,Fcer1g,Adgre1,M…
GO:0031410	cytoplasmic vesicle	26	1872	0.00016	Cfp,Hck,Cybb,Ctss,Ctsz,Lgmn,Ctsl,Abcg1,Slc11a1,Siglec1,Atp6v0d2,Gpnmb,Mfsd12,Tlr13,Lcn2,Cemip,Pld4,Lyz2,Adam8,Cd68,Vwf,Mpeg1,Pld3,Unc93b1,Entpd4,Ncf2	Cfp,Hck,Cybb,Ctss,Ctsz,Lgmn,Ctsl,Abcg1,Slc11a1,Siglec1,Atp6v0d2,Gpnmb,Mfsd12,Tlr13,Lcn2,Cemip,Pld4,Lyz2,Adam8,Cd68,Vwf,Mpeg1,Pld3,Unc93b1,Entpd4,Ncf2
GO:0031982	vesicle	27	2007	0.00016	Cfp,Hck,Cybb,Ctss,Ctsz,Lgmn,Ctsl,Abcg1,Slc11a1,Siglec1,Atp6v0d2,Gpnmb,Mfsd12,Tlr13,Lcn2,Cemip,Pld4,Myo1f,Lyz2,Adam8,Cd68,Vwf,Mpeg1,Pld3,Unc93b1,Entpd4,Ncf2	Cfp,Hck,Cybb,Ctss,Ctsz,Lgmn,Ctsl,Abcg1,Slc11a1,Siglec1,Atp6v0d2,Gpnmb,Mfsd12,Tlr13,Lcn2,Cemip,Pld4,Myo1f,Lyz2,Adam8,Cd68,Vwf,Mpeg1,Pld3,Unc93b1,Entpd4,Ncf2
GO:0005615	extracellular space	20	1424	0.0024	Cfp,Mmp12,Ceacam16,Ctss,Ctsz,Cxcl16,Ccl6,Ccl9,Ctsl,Gusb,Lgals3bp,C1qc,C1qb,C1qa,Lcn2,Pltp,Lyz2,Il18bp,Vwf,Lgals3	Cfp,Mmp12,Ceacam16,Ctss,Ctsz,Cxcl16,Ccl6,Ccl9,Ctsl,Gusb,Lgals3bp,C1qc,C1qb,C1qa,Lcn2,Pltp,Lyz2,Il18bp,Vwf,Lgals3
GO:0005887	integral component of plasma membrane	18	1174	0.0024	Itgb2,Cybb,Abcc3,Trem2,Fcgr1,Cd72,Gpnmb,Itgax,Mfsd12,Tlr13,Fcgr4,Fcer1g,Emr1,Sirpa,Adam8,Gpr35,Fcgr3,Ncf2	Itgb2,Cybb,Abcc3,Trem2,Fcgr1,Cd72,Gpnmb,Itgax,Mfsd12,Tlr13,Fcgr4,Fcer1g,Adgre1,Sirpa,Adam8,Gpr35,Fcgr3,Ncf2
GO:0098805	whole membrane	20	1415	0.0024	Itgb2,Hck,Hmox1,Gpr137b,Slc15a3,Slc11a1,Fcgr1,Atp6v0d2,Tnfrsf1b,Gpnmb,Plvap,Tlr13,Cemip,Fcer1g,Adam8,Cd68,Nfam1,Pld3,Laptm5,Entpd4	Itgb2,Hck,Hmox1,Gpr137b,Slc15a3,Slc11a1,Fcgr1,Atp6v0d2,Tnfrsf1b,Gpnmb,Plvap,Tlr13,Cemip,Fcer1g,Adam8,Cd68,Nfam1,Pld3,Laptm5,Entpd4
GO:0005576	extracellular region	26	2229	0.0025	Cfp,Mmp12,Ceacam16,Ctss,Cd5l,Ctsz,Cxcl16,Ccl6,Ccl9,Lgmn,Ctsl,Trem2,Gusb,Siglec1,Lgals3bp,C1qc,C1qb,C1qa,Lcn2,Pltp,Cemip,Lyz2,Il18bp,Vwf,Lgals3,Plac9b	Cfp,Mmp12,Ceacam16,Ctss,Cd5l,Ctsz,Cxcl16,Ccl6,Ccl9,Lgmn,Ctsl,Trem2,Gusb,Siglec1,Lgals3bp,C1qc,C1qb,C1qa,Lcn2,Pltp,Cemip,Lyz2,Il18bp,Vwf,Lgals3,Plac9b
GO:0045335	phagocytic vesicle	6	112	0.0029	Cybb,Slc11a1,Pld4,Adam8,Mpeg1,Unc93b1	Cybb,Slc11a1,Pld4,Adam8,Mpeg1,Unc93b1
GO:0030139	endocytic vesicle	7	195	0.0064	Cybb,Slc11a1,Cemip,Pld4,Adam8,Mpeg1,Unc93b1	Cybb,Slc11a1,Cemip,Pld4,Adam8,Mpeg1,Unc93b1
GO:0005768	endosome	13	862	0.0326	Ctss,Lgmn,Abcg1,Slc11a1,Siglec1,Atp6v0d2,Gpnmb,Mfsd12,Tlr13,Pld4,Cd68,Pld3,Unc93b1	Ctss,Lgmn,Abcg1,Slc11a1,Siglec1,Atp6v0d2,Gpnmb,Mfsd12,Tlr13,Pld4,Cd68,Pld3,Unc93b1
GO:0005770	late endosome	7	258	0.0326	Ctss,Lgmn,Slc11a1,Siglec1,Mfsd12,Cd68,Pld3	Ctss,Lgmn,Slc11a1,Siglec1,Mfsd12,Cd68,Pld3
GO:0005774	vacuolar membrane	7	270	0.0391	Gpr137b,Slc15a3,Atp6v0d2,Cd68,Pld3,Laptm5,Entpd4	Gpr137b,Slc15a3,Atp6v0d2,Cd68,Pld3,Laptm5,Entpd4
