# Supplementary material for: reString: an open-source Python software to perform automatic functional enrichment retrieval, results aggregation and data visualization
Source: Sci Rep. 2021 Dec 6;11:23458. doi: 10.1038/s41598-021-02528-0 (PMC8648753; doi:10.1038/s41598-021-02528-0)
Supplement: Supplementary file 1 — Supplementary Information 1. [file 41598_2021_2528_MOESM1_ESM.zip › Supplemental DataSets/downregulated/treatment_t1_red_VS_treatment_t1_blue_FC/DOWN_enrichment.Process.tsv]

#term ID	term description	observed gene count	background gene count	false discovery rate	matching proteins in your network (IDs)	matching proteins in your network (labels)
GO:0002376	immune system process	357	1842	1.22e-86	Actr2,Ccl2,Ccl12,Itgb2,Pdgfb,Ccl3,Cfp,Spi1,Tgfb1,Hck,Myo1g,Dnase2a,Calr,Il7r,Irf5,Cd244,Cd44,Wisp1,Hmox1,Vav1,Epha2,Pip4k2a,Ccl8,Mnda,Psen2,Mcoln2,Tnfaip8l2,Apbb1ip,Mertk,Cybb,Ctsk,Ctss,Cd5l,Ncf1,Lbp,Myh9,Cyba,Cd40,Dhx58,Nos2,Tnfsf13,Cxcl16,Ccl6,Ccl4,Cd22,Ccl9,Tnfaip3,Havcr2,Ccl7,Evl,Edn1,Ly86,Cd180,F2rl1,Clu,Irg1,Ripk3,Pde1b,Ciita,Alcam,Hcls1,Runx1,Il10rb,Slc11a2,Cxcl13,Clec4n,Tnfrsf21,Trem2,C3,…	Actr2,Ccl2,Ccl12,Itgb2,Pdgfb,Ccl3,Cfp,Spi1,Tgfb1,Hck,Myo1g,Dnase2a,Calr,Il7r,Irf5,Cd244,Cd44,Wisp1,Hmox1,Vav1,Epha2,Pip4k2a,Ccl8,Mnda,Psen2,Mcoln2,Tnfaip8l2,Apbb1ip,Mertk,Cybb,Ctsk,Ctss,Cd5l,Ncf1,Lbp,Myh9,Cyba,Cd40,Dhx58,Nos2,Tnfsf13,Cxcl16,Ccl6,Ccl4,Cd22,Ccl9,Tnfaip3,Havcr2,Ccl7,Evl,Edn1,Ly86,Cd180,F2rl1,Clu,Acod1,Ripk3,Pde1b,Ciita,Alcam,Hcls1,Runx1,Il10rb,Slc11a2,Cxcl13,Clec4n,Tnfrsf21,Trem2,C3…
GO:0050896	response to stimulus	718	6908	2.08e-76	Actr2,Ccl2,Ccl12,Itgb2,Pdgfb,Acvr1b,Cd52,Ccl3,Ern1,Cfp,Col1a1,Acp2,Spi1,Plaur,Tgfb1,Tbxas1,Hck,Rnd1,Myo1g,Abcb4,Has1,Calr,Il7r,Irf5,Bid,Cd244,Plod3,Cd44,Wisp1,Hmox1,Vav1,Mmp12,Ctsb,Adamts4,Epha2,Itih4,Aprt,Saa3,Crlf1,Elk3,Coro1b,Ccl8,Mnda,Timp1,Psen2,Mcoln2,Atp6v0d1,Tnfaip8l2,Apbb1ip,Mertk,Slc25a13,Mmp13,Cybb,Plxnd1,Cd83,Ctsk,Ctss,Cd5l,Ncf1,Lbp,Myh9,Serpinb6a,Stac2,Cyba,Cd40,Dhx58,Tnip1,Nos2,Trpv…	Actr2,Ccl2,Ccl12,Itgb2,Pdgfb,Acvr1b,Cd52,Ccl3,Ern1,Cfp,Col1a1,Acp2,Spi1,Plaur,Tgfb1,Tbxas1,Hck,Rnd1,Myo1g,Abcb4,Has1,Calr,Il7r,Irf5,Bid,Cd244,Plod3,Cd44,Wisp1,Hmox1,Vav1,Mmp12,Ctsb,Adamts4,Epha2,Itih4,Aprt,Saa3,Crlf1,Elk3,Coro1b,Ccl8,Mnda,Timp1,Psen2,Mcoln2,Atp6v0d1,Tnfaip8l2,Apbb1ip,Mertk,Slc25a13,Mmp13,Cybb,Plxnd1,Cd83,Ctsk,Ctss,Cd5l,Ncf1,Lbp,Myh9,Serpinb6a,Stac2,Cyba,Cd40,Dhx58,Tnip1,Nos2,Trpv…
GO:0006952	defense response	251	1133	1.03e-67	Actr2,Ccl2,Ccl12,Itgb2,Ccl3,Cfp,Tgfb1,Hck,Irf5,Cd244,Cd44,Hmox1,Adamts4,Epha2,Itih4,Saa3,Ccl8,Timp1,Mcoln2,Tnfaip8l2,Cybb,Cd5l,Ncf1,Lbp,Cyba,Cd40,Dhx58,Tnip1,Nos2,Cxcl16,Ccl6,Ccl4,Ccl9,Tnfaip3,Havcr2,Sdc1,Ccl7,Serpina3n,Evl,Edn1,Ly86,Cd180,F2rl1,Clu,Irg1,Ripk3,Ciita,Il10rb,Cxcl13,Clec4n,Pla2g7,Trem2,C3,H2-K1,Cfb,Aif1,Tnf,Csf1r,Anxa1,Il33,Ifitm1,Ifitm3,Irf7,Il6,Ccr1,Casp4,Casp1,Slc11a1,Sele,Fcgr2b…	Actr2,Ccl2,Ccl12,Itgb2,Ccl3,Cfp,Tgfb1,Hck,Irf5,Cd244,Cd44,Hmox1,Adamts4,Epha2,Itih4,Saa3,Ccl8,Timp1,Mcoln2,Tnfaip8l2,Cybb,Cd5l,Ncf1,Lbp,Cyba,Cd40,Dhx58,Tnip1,Nos2,Cxcl16,Ccl6,Ccl4,Ccl9,Tnfaip3,Havcr2,Sdc1,Ccl7,Serpina3n,Evl,Edn1,Ly86,Cd180,F2rl1,Clu,Acod1,Ripk3,Ciita,Il10rb,Cxcl13,Clec4n,Pla2g7,Trem2,C3,H2-K1,Cfb,Aif1,Tnf,Csf1r,Anxa1,Il33,Ifitm1,Ifitm3,Irf7,Il6,Ccr1,Casp4,Casp1,Slc11a1,Sele,Fcgr2…
GO:0006955	immune response	233	979	1.95e-67	Actr2,Ccl2,Ccl12,Ccl3,Cfp,Tgfb1,Hck,Myo1g,Irf5,Cd244,Vav1,Ccl8,Psen2,Mcoln2,Tnfaip8l2,Apbb1ip,Cybb,Ctsk,Ctss,Lbp,Cyba,Cd40,Dhx58,Nos2,Tnfsf13,Cxcl16,Ccl6,Ccl4,Ccl9,Tnfaip3,Havcr2,Ccl7,Evl,Edn1,Ly86,Cd180,F2rl1,Irg1,Ciita,Alcam,Cxcl13,Clec4n,Tnfrsf21,Trem2,C3,H2-K1,Cfb,Aif1,Tnf,Csf1r,Anxa1,Fth1,Il33,Ifitm1,Ifitm3,Irf7,Il6,Ccr1,Casp4,Casp1,Slc11a1,Fcgr2b,Mrc1,Il1b,Il1a,Nras,Tlr2,Fcgr1,Tnfsf8,Tnfrsf…	Actr2,Ccl2,Ccl12,Ccl3,Cfp,Tgfb1,Hck,Myo1g,Irf5,Cd244,Vav1,Ccl8,Psen2,Mcoln2,Tnfaip8l2,Apbb1ip,Cybb,Ctsk,Ctss,Lbp,Cyba,Cd40,Dhx58,Nos2,Tnfsf13,Cxcl16,Ccl6,Ccl4,Ccl9,Tnfaip3,Havcr2,Ccl7,Evl,Edn1,Ly86,Cd180,F2rl1,Acod1,Ciita,Alcam,Cxcl13,Clec4n,Tnfrsf21,Trem2,C3,H2-K1,Cfb,Aif1,Tnf,Csf1r,Anxa1,Fth1,Il33,Ifitm1,Ifitm3,Irf7,Il6,Ccr1,Casp4,Casp1,Slc11a1,Fcgr2b,Mrc1,Il1b,Il1a,Nras,Tlr2,Fcgr1,Tnfsf8,Tnfrs…
GO:0009605	response to external stimulus	346	2199	5.41e-63	Actr2,Ccl2,Ccl12,Itgb2,Pdgfb,Cd52,Ccl3,Cfp,Col1a1,Tgfb1,Hck,Irf5,Cd244,Hmox1,Vav1,Mmp12,Adamts4,Epha2,Saa3,Coro1b,Ccl8,Mnda,Mcoln2,Tnfaip8l2,Cybb,Plxnd1,Ncf1,Lbp,Cyba,Cd40,Dhx58,Nos2,Cxcl16,Ccl6,Ccl4,Ccl9,Tnfaip3,Atp2b1,Cpeb4,Havcr2,Upp1,Dnmt3a,Ccl7,Serpina3n,Evl,Edn1,Ly86,Sema4d,Ctsl,Cd180,F2rl1,Clu,Irg1,Ripk3,Vdr,Litaf,Ciita,Alcam,Il10rb,Cdkn1a,Cxcl13,Clec4n,Trem2,C3,H2-K1,Cfb,Aif1,Tnf,Csf1r,An…	Actr2,Ccl2,Ccl12,Itgb2,Pdgfb,Cd52,Ccl3,Cfp,Col1a1,Tgfb1,Hck,Irf5,Cd244,Hmox1,Vav1,Mmp12,Adamts4,Epha2,Saa3,Coro1b,Ccl8,Mnda,Mcoln2,Tnfaip8l2,Cybb,Plxnd1,Ncf1,Lbp,Cyba,Cd40,Dhx58,Nos2,Cxcl16,Ccl6,Ccl4,Ccl9,Tnfaip3,Atp2b1,Cpeb4,Havcr2,Upp1,Dnmt3a,Ccl7,Serpina3n,Evl,Edn1,Ly86,Sema4d,Ctsl,Cd180,F2rl1,Clu,Acod1,Ripk3,Vdr,Litaf,Ciita,Alcam,Il10rb,Cdkn1a,Cxcl13,Clec4n,Trem2,C3,H2-K1,Cfb,Aif1,Tnf,Csf1r,A…
GO:0002682	regulation of immune system process	254	1252	2.92e-62	Ccl2,Ccl12,Itgb2,Acvr1b,Ccl3,Cfp,Spi1,Tgfb1,Myo1g,Dnase2a,Calr,Il7r,Cd244,Cd44,Hmox1,Vav1,Mmp12,Mnda,Psen2,Cd209a,Tnfaip8l2,Mertk,Cd83,Cd5l,Lbp,Cd40,Dhx58,Mmp8,Tnfsf13,Ccl4,Cd22,Tnfaip3,Vsir,Havcr2,Ccl7,Prkch,Lgmn,Gpr137b,Edn1,Ctla2a,F2rl1,Irg1,Ripk3,Hcls1,Runx1,Cdkn1a,Cxcl13,Pla2g7,Tnfrsf21,Trem2,C3,Tmem178,H2-K1,Cfb,Aif1,Tnf,Csf1r,Anxa1,Lpxn,Il33,Irf7,Il6,Ccr1,Casp8,Slc11a1,Rab29,Sele,Fcgr2b,Ra…	Ccl2,Ccl12,Itgb2,Acvr1b,Ccl3,Cfp,Spi1,Tgfb1,Myo1g,Dnase2a,Calr,Il7r,Cd244,Cd44,Hmox1,Vav1,Mmp12,Mnda,Psen2,Cd209a,Tnfaip8l2,Mertk,Cd83,Cd5l,Lbp,Cd40,Dhx58,Mmp8,Tnfsf13,Ccl4,Cd22,Tnfaip3,Vsir,Havcr2,Ccl7,Prkch,Lgmn,Gpr137b,Edn1,Ctla2a,F2rl1,Acod1,Ripk3,Hcls1,Runx1,Cdkn1a,Cxcl13,Pla2g7,Tnfrsf21,Trem2,C3,Tmem178,H2-K1,Cfb,Aif1,Tnf,Csf1r,Anxa1,Lpxn,Il33,Irf7,Il6,Ccr1,Casp8,Slc11a1,Rab29,Sele,Fcgr2b,R…
GO:0044419	interspecies interaction between organisms	260	1309	2.92e-62	Actr2,Ccl2,Ccl12,Cd52,Ccl3,Cfp,Tgfb1,Hck,Irf5,Cd244,Mmp12,Ctsb,Adamts4,Pvrl4,Epha2,Saa3,Ccl8,Mnda,Mcoln2,Cd209a,Tnfaip8l2,Cybb,Ncf1,Lbp,Cyba,Cd40,Dhx58,Tnip1,Nos2,Cxcl16,Ccl6,Ccl4,Ccl9,Tnfaip3,Havcr2,Ccl7,Serpina3n,Evl,Edn1,Ly86,Cd180,F2rl1,Clu,Irg1,Ripk3,Litaf,Ciita,Il10rb,Cxcl13,Clec4n,Igf2r,Trem2,C3,H2-K1,Cfb,Aif1,Tnf,Npc1,Csf1r,Anxa1,Il33,Baiap2,Cyp2e1,Ifitm1,Ifitm3,Irf7,Il6,Casp4,Casp1,Slc11…	Actr2,Ccl2,Ccl12,Cd52,Ccl3,Cfp,Tgfb1,Hck,Irf5,Cd244,Mmp12,Ctsb,Adamts4,Nectin4,Epha2,Saa3,Ccl8,Mnda,Mcoln2,Cd209a,Tnfaip8l2,Cybb,Ncf1,Lbp,Cyba,Cd40,Dhx58,Tnip1,Nos2,Cxcl16,Ccl6,Ccl4,Ccl9,Tnfaip3,Havcr2,Ccl7,Serpina3n,Evl,Edn1,Ly86,Cd180,F2rl1,Clu,Acod1,Ripk3,Litaf,Ciita,Il10rb,Cxcl13,Clec4n,Igf2r,Trem2,C3,H2-K1,Cfb,Aif1,Tnf,Npc1,Csf1r,Anxa1,Il33,Baiap2,Cyp2e1,Ifitm1,Ifitm3,Irf7,Il6,Casp4,Casp1,Sl…
GO:0051707	response to other organism	241	1145	2.23e-61	Actr2,Ccl2,Ccl12,Cd52,Ccl3,Cfp,Tgfb1,Hck,Irf5,Cd244,Mmp12,Adamts4,Epha2,Saa3,Ccl8,Mnda,Mcoln2,Tnfaip8l2,Cybb,Ncf1,Lbp,Cyba,Cd40,Dhx58,Nos2,Cxcl16,Ccl6,Ccl4,Ccl9,Tnfaip3,Havcr2,Ccl7,Serpina3n,Evl,Edn1,Ly86,Cd180,F2rl1,Clu,Irg1,Ripk3,Litaf,Ciita,Il10rb,Cxcl13,Clec4n,Trem2,C3,H2-K1,Cfb,Aif1,Tnf,Csf1r,Anxa1,Il33,Baiap2,Cyp2e1,Ifitm1,Ifitm3,Irf7,Il6,Casp4,Casp1,Slc11a1,Rab29,Batf3,Fcgr2b,Mrc1,Il1b,Il1…	Actr2,Ccl2,Ccl12,Cd52,Ccl3,Cfp,Tgfb1,Hck,Irf5,Cd244,Mmp12,Adamts4,Epha2,Saa3,Ccl8,Mnda,Mcoln2,Tnfaip8l2,Cybb,Ncf1,Lbp,Cyba,Cd40,Dhx58,Nos2,Cxcl16,Ccl6,Ccl4,Ccl9,Tnfaip3,Havcr2,Ccl7,Serpina3n,Evl,Edn1,Ly86,Cd180,F2rl1,Clu,Acod1,Ripk3,Litaf,Ciita,Il10rb,Cxcl13,Clec4n,Trem2,C3,H2-K1,Cfb,Aif1,Tnf,Csf1r,Anxa1,Il33,Baiap2,Cyp2e1,Ifitm1,Ifitm3,Irf7,Il6,Casp4,Casp1,Slc11a1,Rab29,Batf3,Fcgr2b,Mrc1,Il1b,Il…
GO:0065007	biological regulation	891	10591	2.5e-61	Actr2,Ccl2,Ccl12,Itgb2,Pdgfb,Acvr1b,Gm2a,Cd52,Slc7a7,Ccl3,S100a4,Ern1,Cfp,Col1a1,Ell2,Spi1,Napsa,Plaur,Rgs19,Tgfb1,Lamb1,Tbxas1,Hck,Rnd1,Myo1g,Cyp4f18,Abcb4,Has1,Dnase2a,Calr,Il7r,Irf5,Bid,Cd244,Plod3,Crabp2,Cstb,Cd44,Wisp1,Hmox1,Vav1,Mmp12,Ctsb,Tep1,Elovl1,Epha2,Itih4,Aprt,Pip4k2a,B4galnt1,Saa3,Neu1,Clic1,Crlf1,Elk3,Coro1b,Ccl8,Mnda,Timp1,Oit3,Psen2,Mcoln2,Cd209a,Atp6v0d1,Tnfaip8l2,Apbb1ip,Mertk…	Actr2,Ccl2,Ccl12,Itgb2,Pdgfb,Acvr1b,Gm2a,Cd52,Slc7a7,Ccl3,S100a4,Ern1,Cfp,Col1a1,Ell2,Spi1,Napsa,Plaur,Rgs19,Tgfb1,Lamb1,Tbxas1,Hck,Rnd1,Myo1g,Cyp4f18,Abcb4,Has1,Dnase2a,Calr,Il7r,Irf5,Bid,Cd244,Plod3,Crabp2,Cstb,Cd44,Wisp1,Hmox1,Vav1,Mmp12,Ctsb,Tep1,Elovl1,Epha2,Itih4,Aprt,Pip4k2a,B4galnt1,Saa3,Neu1,Clic1,Crlf1,Elk3,Coro1b,Ccl8,Mnda,Timp1,Oit3,Psen2,Mcoln2,Cd209a,Atp6v0d1,Tnfaip8l2,Apbb1ip,Mertk…
GO:0009607	response to biotic stimulus	243	1178	1.25e-60	Actr2,Ccl2,Ccl12,Cd52,Ccl3,Cfp,Tgfb1,Hck,Irf5,Bid,Cd244,Mmp12,Adamts4,Epha2,Saa3,Ccl8,Mnda,Mcoln2,Tnfaip8l2,Cybb,Ncf1,Lbp,Cyba,Cd40,Dhx58,Nos2,Cxcl16,Ccl6,Ccl4,Ccl9,Tnfaip3,Havcr2,Ccl7,Serpina3n,Evl,Edn1,Ly86,Cd180,F2rl1,Clu,Irg1,Ripk3,Litaf,Ciita,Il10rb,Cxcl13,Clec4n,Trem2,C3,H2-K1,Cfb,Aif1,Tnf,Csf1r,Anxa1,Il33,Baiap2,Cyp2e1,Ifitm1,Ifitm3,Irf7,Il6,Casp4,Casp1,Slc11a1,Rab29,Batf3,Fcgr2b,Mrc1,Il1b…	Actr2,Ccl2,Ccl12,Cd52,Ccl3,Cfp,Tgfb1,Hck,Irf5,Bid,Cd244,Mmp12,Adamts4,Epha2,Saa3,Ccl8,Mnda,Mcoln2,Tnfaip8l2,Cybb,Ncf1,Lbp,Cyba,Cd40,Dhx58,Nos2,Cxcl16,Ccl6,Ccl4,Ccl9,Tnfaip3,Havcr2,Ccl7,Serpina3n,Evl,Edn1,Ly86,Cd180,F2rl1,Clu,Acod1,Ripk3,Litaf,Ciita,Il10rb,Cxcl13,Clec4n,Trem2,C3,H2-K1,Cfb,Aif1,Tnf,Csf1r,Anxa1,Il33,Baiap2,Cyp2e1,Ifitm1,Ifitm3,Irf7,Il6,Casp4,Casp1,Slc11a1,Rab29,Batf3,Fcgr2b,Mrc1,Il1…
GO:0048583	regulation of response to stimulus	452	3651	6.86e-58	Actr2,Ccl2,Ccl12,Itgb2,Pdgfb,Acvr1b,Ccl3,S100a4,Ern1,Cfp,Col1a1,Plaur,Rgs19,Tgfb1,Myo1g,Dnase2a,Calr,Il7r,Bid,Crabp2,Cd44,Wisp1,Hmox1,Vav1,Mmp12,Epha2,Crlf1,Coro1b,Ccl8,Mnda,Timp1,Psen2,Tnfaip8l2,Sash1,Ctss,Cd5l,Ncf1,Lbp,Myh9,Cyth1,Cyba,Cd40,Dhx58,Tnip1,Nos2,Mmp8,Tnfsf13,Sfrp5,Ccl6,Ccl4,Cd22,Ccl9,Tnfaip3,Atp2b1,Vsir,Havcr2,Ccl7,Slc9a3r1,Grb2,Pik3r5,Prkch,Lgmn,Vash1,Gpr137b,Aoah,Edn1,Ly86,Ctla2a,S…	Actr2,Ccl2,Ccl12,Itgb2,Pdgfb,Acvr1b,Ccl3,S100a4,Ern1,Cfp,Col1a1,Plaur,Rgs19,Tgfb1,Myo1g,Dnase2a,Calr,Il7r,Bid,Crabp2,Cd44,Wisp1,Hmox1,Vav1,Mmp12,Epha2,Crlf1,Coro1b,Ccl8,Mnda,Timp1,Psen2,Tnfaip8l2,Sash1,Ctss,Cd5l,Ncf1,Lbp,Myh9,Cyth1,Cyba,Cd40,Dhx58,Tnip1,Nos2,Mmp8,Tnfsf13,Sfrp5,Ccl6,Ccl4,Cd22,Ccl9,Tnfaip3,Atp2b1,Vsir,Havcr2,Ccl7,Slc9a3r1,Grb2,Pik3r5,Prkch,Lgmn,Vash1,Gpr137b,Aoah,Edn1,Ly86,Ctla2a,S…
GO:0006954	inflammatory response	152	481	1.1499999999999999e-55	Ccl2,Ccl12,Itgb2,Ccl3,Tgfb1,Hck,Cd44,Hmox1,Epha2,Itih4,Saa3,Ccl8,Timp1,Cybb,Cd5l,Ncf1,Lbp,Cyba,Cd40,Tnip1,Nos2,Ccl6,Ccl4,Ccl9,Tnfaip3,Havcr2,Sdc1,Ccl7,Serpina3n,Ly86,Cd180,F2rl1,Clu,Irg1,Ciita,Cxcl13,Pla2g7,Trem2,C3,Aif1,Tnf,Csf1r,Anxa1,Il33,Il6,Ccr1,Casp4,Casp1,Slc11a1,Sele,Cers6,Il1b,Il1a,Tlr2,Fcgr1,B4galt1,Tnfrsf1b,Cxcl5,Cxcl1,Olr1,Tnfrsf1a,Tyrobp,Il4ra,Acer3,Btk,Cx3cl1,Ptgs2,Myd88,Cmklr1,Crlf…	Ccl2,Ccl12,Itgb2,Ccl3,Tgfb1,Hck,Cd44,Hmox1,Epha2,Itih4,Saa3,Ccl8,Timp1,Cybb,Cd5l,Ncf1,Lbp,Cyba,Cd40,Tnip1,Nos2,Ccl6,Ccl4,Ccl9,Tnfaip3,Havcr2,Sdc1,Ccl7,Serpina3n,Ly86,Cd180,F2rl1,Clu,Acod1,Ciita,Cxcl13,Pla2g7,Trem2,C3,Aif1,Tnf,Csf1r,Anxa1,Il33,Il6,Ccr1,Casp4,Casp1,Slc11a1,Sele,Cers6,Il1b,Il1a,Tlr2,Fcgr1,B4galt1,Tnfrsf1b,Cxcl5,Cxcl1,Olr1,Tnfrsf1a,Tyrobp,Il4ra,Acer3,Btk,Cx3cl1,Ptgs2,Myd88,Cmklr1,Crl…
GO:0050789	regulation of biological process	840	9973	6.06e-54	Actr2,Ccl2,Ccl12,Itgb2,Pdgfb,Acvr1b,Slc7a7,Ccl3,S100a4,Ern1,Cfp,Col1a1,Ell2,Spi1,Plaur,Rgs19,Tgfb1,Lamb1,Tbxas1,Hck,Rnd1,Myo1g,Cyp4f18,Abcb4,Has1,Dnase2a,Calr,Il7r,Irf5,Bid,Cd244,Crabp2,Cstb,Cd44,Wisp1,Hmox1,Vav1,Mmp12,Ctsb,Epha2,Itih4,Pip4k2a,Saa3,Neu1,Clic1,Crlf1,Elk3,Coro1b,Ccl8,Mnda,Timp1,Psen2,Mcoln2,Cd209a,Tnfaip8l2,Apbb1ip,Mertk,Mmp13,Sash1,Cybb,Plxnd1,Cd83,Ctsk,Ctss,Cd5l,Ncf1,Lbp,Ctsz,Myh…	Actr2,Ccl2,Ccl12,Itgb2,Pdgfb,Acvr1b,Slc7a7,Ccl3,S100a4,Ern1,Cfp,Col1a1,Ell2,Spi1,Plaur,Rgs19,Tgfb1,Lamb1,Tbxas1,Hck,Rnd1,Myo1g,Cyp4f18,Abcb4,Has1,Dnase2a,Calr,Il7r,Irf5,Bid,Cd244,Crabp2,Cstb,Cd44,Wisp1,Hmox1,Vav1,Mmp12,Ctsb,Epha2,Itih4,Pip4k2a,Saa3,Neu1,Clic1,Crlf1,Elk3,Coro1b,Ccl8,Mnda,Timp1,Psen2,Mcoln2,Cd209a,Tnfaip8l2,Apbb1ip,Mertk,Mmp13,Sash1,Cybb,Plxnd1,Cd83,Ctsk,Ctss,Cd5l,Ncf1,Lbp,Ctsz,Myh…
GO:0009987	cellular process	1004	13330	2.47e-52	Actr2,Ccl2,Ccl12,Itgb2,Pdgfb,Acvr1b,Gm2a,Cd52,Slc7a7,Ccl3,Ern1,Tubb6,Col1a1,Ell2,Ltbp2,Acp2,Spi1,Plaur,Tgfb1,Lamb1,Tbxas1,Hck,Rnd1,Myo1g,Cyp4f18,Tpm4,Abcb4,Has1,Man1a,Dnase2a,Calr,Il7r,Irf5,Bid,Cd33,Cd244,Plod3,Crabp2,Cd44,Wisp1,Hmox1,Vav1,Mmp12,Ctsb,Atp6v1b2,Tep1,Elovl1,Pvrl4,Tmem189,Epha2,Itih4,Aprt,Pip4k2a,B4galnt1,Saa3,Neu1,Clic1,M6pr,Crlf1,Elk3,Coro1b,Ccl8,Mnda,Timp1,P4ha1,Psen2,Mcoln2,Gltp,…	Actr2,Ccl2,Ccl12,Itgb2,Pdgfb,Acvr1b,Gm2a,Cd52,Slc7a7,Ccl3,Ern1,Tubb6,Col1a1,Ell2,Ltbp2,Acp2,Spi1,Plaur,Tgfb1,Lamb1,Tbxas1,Hck,Rnd1,Myo1g,Cyp4f18,Tpm4,Abcb4,Has1,Man1a,Dnase2a,Calr,Il7r,Irf5,Bid,Cd33,Cd244,Plod3,Crabp2,Cd44,Wisp1,Hmox1,Vav1,Mmp12,Ctsb,Atp6v1b2,Tep1,Elovl1,Nectin4,Tmem189,Epha2,Itih4,Aprt,Pip4k2a,B4galnt1,Saa3,Neu1,Clic1,M6pr,Crlf1,Elk3,Coro1b,Ccl8,Mnda,Timp1,P4ha1,Psen2,Mcoln2,Glt…
GO:0006950	response to stress	392	3045	3.47e-52	Actr2,Ccl2,Ccl12,Itgb2,Pdgfb,Ccl3,Ern1,Cfp,Col1a1,Tgfb1,Hck,Calr,Irf5,Bid,Cd244,Cd44,Hmox1,Mmp12,Adamts4,Epha2,Itih4,Saa3,Elk3,Coro1b,Ccl8,Timp1,Mcoln2,Tnfaip8l2,Mertk,Cybb,Cd5l,Ncf1,Lbp,Myh9,Serpinb6a,Cyba,Cd40,Dhx58,Tnip1,Nos2,Trpv2,Cxcl16,Ccl6,Ccl4,Plod1,Ccl9,Mknk1,Tnfaip3,Atp2b1,Txnrd1,Cpeb4,Havcr2,Upp1,Sdc1,Gna13,Dnmt3a,Ccl7,Grb2,Serpina3n,Vash1,Evl,Edn1,Ly86,Ctsl,Cd180,F2rl1,Plau,Anxa8,Clu,…	Actr2,Ccl2,Ccl12,Itgb2,Pdgfb,Ccl3,Ern1,Cfp,Col1a1,Tgfb1,Hck,Calr,Irf5,Bid,Cd244,Cd44,Hmox1,Mmp12,Adamts4,Epha2,Itih4,Saa3,Elk3,Coro1b,Ccl8,Timp1,Mcoln2,Tnfaip8l2,Mertk,Cybb,Cd5l,Ncf1,Lbp,Myh9,Serpinb6a,Cyba,Cd40,Dhx58,Tnip1,Nos2,Trpv2,Cxcl16,Ccl6,Ccl4,Plod1,Ccl9,Mknk1,Tnfaip3,Atp2b1,Txnrd1,Cpeb4,Havcr2,Upp1,Sdc1,Gna13,Dnmt3a,Ccl7,Grb2,Serpina3n,Vash1,Evl,Edn1,Ly86,Ctsl,Cd180,F2rl1,Plau,Anxa8,Clu,…
GO:0051716	cellular response to stimulus	564	5497	9.75e-51	Actr2,Ccl2,Ccl12,Itgb2,Pdgfb,Acvr1b,Ccl3,Ern1,Col1a1,Spi1,Plaur,Tgfb1,Hck,Rnd1,Myo1g,Abcb4,Has1,Calr,Il7r,Irf5,Bid,Plod3,Cd44,Wisp1,Hmox1,Vav1,Ctsb,Epha2,Aprt,Saa3,Crlf1,Coro1b,Ccl8,Mnda,Timp1,Psen2,Mcoln2,Atp6v0d1,Apbb1ip,Mertk,Cybb,Plxnd1,Ncf1,Lbp,Serpinb6a,Stac2,Cyba,Cd40,Tnip1,Nos2,Tnfsf13,Sfrp5,Cxcl16,Ccl6,Ccl4,Ywhah,Cd22,Ccl9,Mknk1,Tnfaip3,Atp2b1,Vsir,Txnrd1,Cpeb4,Havcr2,Upp1,Sdc1,Gna13,Dnm…	Actr2,Ccl2,Ccl12,Itgb2,Pdgfb,Acvr1b,Ccl3,Ern1,Col1a1,Spi1,Plaur,Tgfb1,Hck,Rnd1,Myo1g,Abcb4,Has1,Calr,Il7r,Irf5,Bid,Plod3,Cd44,Wisp1,Hmox1,Vav1,Ctsb,Epha2,Aprt,Saa3,Crlf1,Coro1b,Ccl8,Mnda,Timp1,Psen2,Mcoln2,Atp6v0d1,Apbb1ip,Mertk,Cybb,Plxnd1,Ncf1,Lbp,Serpinb6a,Stac2,Cyba,Cd40,Tnip1,Nos2,Tnfsf13,Sfrp5,Cxcl16,Ccl6,Ccl4,Ywhah,Cd22,Ccl9,Mknk1,Tnfaip3,Atp2b1,Vsir,Txnrd1,Cpeb4,Havcr2,Upp1,Sdc1,Gna13,Dnm…
GO:0048584	positive regulation of response to stimulus	309	2080	1.34e-50	Actr2,Ccl2,Ccl12,Itgb2,Pdgfb,Acvr1b,Ccl3,S100a4,Ern1,Cfp,Col1a1,Plaur,Tgfb1,Myo1g,Calr,Il7r,Bid,Cd44,Wisp1,Vav1,Mmp12,Crlf1,Ccl8,Mnda,Psen2,Sash1,Ctss,Ncf1,Lbp,Cyba,Cd40,Dhx58,Tnip1,Mmp8,Tnfsf13,Ccl6,Ccl4,Ccl9,Tnfaip3,Vsir,Havcr2,Ccl7,Slc9a3r1,Pik3r5,Prkch,Lgmn,Gpr137b,Edn1,Ly86,Sema4d,Cd180,F2rl1,Clu,Irg1,Ripk3,Litaf,Hcls1,Il10rb,Cxcl13,Clec4n,Pla2g7,Tnfrsf21,Trem2,Fgd2,Xdh,Atp6v0c,C3,H2-K1,Cfb,…	Actr2,Ccl2,Ccl12,Itgb2,Pdgfb,Acvr1b,Ccl3,S100a4,Ern1,Cfp,Col1a1,Plaur,Tgfb1,Myo1g,Calr,Il7r,Bid,Cd44,Wisp1,Vav1,Mmp12,Crlf1,Ccl8,Mnda,Psen2,Sash1,Ctss,Ncf1,Lbp,Cyba,Cd40,Dhx58,Tnip1,Mmp8,Tnfsf13,Ccl6,Ccl4,Ccl9,Tnfaip3,Vsir,Havcr2,Ccl7,Slc9a3r1,Pik3r5,Prkch,Lgmn,Gpr137b,Edn1,Ly86,Sema4d,Cd180,F2rl1,Clu,Acod1,Ripk3,Litaf,Hcls1,Il10rb,Cxcl13,Clec4n,Pla2g7,Tnfrsf21,Trem2,Fgd2,Xdh,Atp6v0c,C3,H2-K1,Cfb…
GO:0050794	regulation of cellular process	802	9541	1.53e-48	Actr2,Ccl2,Ccl12,Itgb2,Pdgfb,Acvr1b,Slc7a7,Ccl3,S100a4,Ern1,Col1a1,Ell2,Spi1,Plaur,Rgs19,Tgfb1,Lamb1,Hck,Rnd1,Myo1g,Abcb4,Has1,Calr,Il7r,Irf5,Bid,Cd244,Crabp2,Cstb,Cd44,Wisp1,Hmox1,Vav1,Mmp12,Ctsb,Epha2,Itih4,Pip4k2a,Saa3,Neu1,Clic1,Crlf1,Elk3,Coro1b,Ccl8,Mnda,Timp1,Psen2,Mcoln2,Cd209a,Tnfaip8l2,Apbb1ip,Mertk,Mmp13,Sash1,Cybb,Plxnd1,Cd83,Ctss,Cd5l,Ncf1,Lbp,Ctsz,Myh9,Serpinb6a,Cyth1,Stac2,Cyba,Cd4…	Actr2,Ccl2,Ccl12,Itgb2,Pdgfb,Acvr1b,Slc7a7,Ccl3,S100a4,Ern1,Col1a1,Ell2,Spi1,Plaur,Rgs19,Tgfb1,Lamb1,Hck,Rnd1,Myo1g,Abcb4,Has1,Calr,Il7r,Irf5,Bid,Cd244,Crabp2,Cstb,Cd44,Wisp1,Hmox1,Vav1,Mmp12,Ctsb,Epha2,Itih4,Pip4k2a,Saa3,Neu1,Clic1,Crlf1,Elk3,Coro1b,Ccl8,Mnda,Timp1,Psen2,Mcoln2,Cd209a,Tnfaip8l2,Apbb1ip,Mertk,Mmp13,Sash1,Cybb,Plxnd1,Cd83,Ctss,Cd5l,Ncf1,Lbp,Ctsz,Myh9,Serpinb6a,Cyth1,Stac2,Cyba,Cd4…
GO:0002684	positive regulation of immune system process	182	815	2.0299999999999998e-48	Ccl2,Ccl12,Itgb2,Acvr1b,Ccl3,Cfp,Tgfb1,Myo1g,Calr,Il7r,Cd244,Cd44,Hmox1,Vav1,Mmp12,Mnda,Psen2,Cd83,Lbp,Cd40,Dhx58,Mmp8,Tnfsf13,Ccl4,Vsir,Havcr2,Ccl7,Prkch,Lgmn,Edn1,F2rl1,Irg1,Hcls1,Runx1,Cdkn1a,Cxcl13,Pla2g7,Tnfrsf21,Trem2,C3,H2-K1,Cfb,Aif1,Tnf,Csf1r,Anxa1,Il33,Irf7,Il6,Ccr1,Casp8,Slc11a1,Rab29,Sele,Fcgr2b,Il1b,Il1a,Nras,Vcam1,Tlr2,Fcgr1,Fgr,Cd38,Cxcl1,P2rx4,Clec4d,Ctsc,Tyrobp,Il4ra,Btk,F7,Lamp1…	Ccl2,Ccl12,Itgb2,Acvr1b,Ccl3,Cfp,Tgfb1,Myo1g,Calr,Il7r,Cd244,Cd44,Hmox1,Vav1,Mmp12,Mnda,Psen2,Cd83,Lbp,Cd40,Dhx58,Mmp8,Tnfsf13,Ccl4,Vsir,Havcr2,Ccl7,Prkch,Lgmn,Edn1,F2rl1,Acod1,Hcls1,Runx1,Cdkn1a,Cxcl13,Pla2g7,Tnfrsf21,Trem2,C3,H2-K1,Cfb,Aif1,Tnf,Csf1r,Anxa1,Il33,Irf7,Il6,Ccr1,Casp8,Slc11a1,Rab29,Sele,Fcgr2b,Il1b,Il1a,Nras,Vcam1,Tlr2,Fcgr1,Fgr,Cd38,Cxcl1,P2rx4,Clec4d,Ctsc,Tyrobp,Il4ra,Btk,F7,Lamp…
GO:0098542	defense response to other organism	177	775	3.5799999999999996e-48	Actr2,Ccl2,Ccl12,Ccl3,Cfp,Tgfb1,Hck,Irf5,Cd244,Adamts4,Epha2,Ccl8,Mcoln2,Tnfaip8l2,Cybb,Ncf1,Lbp,Cyba,Cd40,Dhx58,Nos2,Cxcl16,Ccl6,Ccl4,Ccl9,Havcr2,Ccl7,Evl,Edn1,Ly86,Cd180,F2rl1,Irg1,Ripk3,Ciita,Il10rb,Cxcl13,Clec4n,Trem2,C3,H2-K1,Cfb,Aif1,Tnf,Csf1r,Anxa1,Il33,Ifitm1,Ifitm3,Irf7,Il6,Casp4,Casp1,Slc11a1,Mrc1,Nras,Tlr2,Fcgr1,Tnfsf8,Rnf19b,Fgr,Plac8,Oasl2,Clec4e,Clec4d,Tnfrsf1a,Il4ra,Itgax,Was,Btk,R…	Actr2,Ccl2,Ccl12,Ccl3,Cfp,Tgfb1,Hck,Irf5,Cd244,Adamts4,Epha2,Ccl8,Mcoln2,Tnfaip8l2,Cybb,Ncf1,Lbp,Cyba,Cd40,Dhx58,Nos2,Cxcl16,Ccl6,Ccl4,Ccl9,Havcr2,Ccl7,Evl,Edn1,Ly86,Cd180,F2rl1,Acod1,Ripk3,Ciita,Il10rb,Cxcl13,Clec4n,Trem2,C3,H2-K1,Cfb,Aif1,Tnf,Csf1r,Anxa1,Il33,Ifitm1,Ifitm3,Irf7,Il6,Casp4,Casp1,Slc11a1,Mrc1,Nras,Tlr2,Fcgr1,Tnfsf8,Rnf19b,Fgr,Plac8,Oasl2,Clec4e,Clec4d,Tnfrsf1a,Il4ra,Itgax,Was,Btk,…
GO:0001817	regulation of cytokine production	167	698	1.4700000000000002e-47	Ccl2,Ccl3,Tgfb1,Cd244,Wisp1,Hmox1,Mmp12,Epha2,Mnda,Mcoln2,Mertk,Cybb,Cd83,Lbp,Cyba,Cd40,Dhx58,Nos2,Mmp8,Ccl4,Tnfaip3,Atp2b1,Vsir,Havcr2,F2rl1,Clu,Irg1,Ripk3,Litaf,Runx1,Clec4n,Tnfrsf21,Trem2,C3,Aif1,Tnf,Csf1r,Anxa1,Il33,Irf7,Il6,Casp4,Casp1,Casp8,Il1r2,Slc11a1,Htr2b,Abl2,Fcgr2b,Il1b,Il1a,Nras,Il6ra,Tlr2,Tnfrsf1b,Hgf,Fgr,Tnfrsf9,Cxcl5,Gpnmb,Clec4e,Tnfrsf1a,Tyrobp,Il4ra,Atp6ap2,Btk,Cx3cl1,Csk,Ptgs2…	Ccl2,Ccl3,Tgfb1,Cd244,Wisp1,Hmox1,Mmp12,Epha2,Mnda,Mcoln2,Mertk,Cybb,Cd83,Lbp,Cyba,Cd40,Dhx58,Nos2,Mmp8,Ccl4,Tnfaip3,Atp2b1,Vsir,Havcr2,F2rl1,Clu,Acod1,Ripk3,Litaf,Runx1,Clec4n,Tnfrsf21,Trem2,C3,Aif1,Tnf,Csf1r,Anxa1,Il33,Irf7,Il6,Casp4,Casp1,Casp8,Il1r2,Slc11a1,Htr2b,Abl2,Fcgr2b,Il1b,Il1a,Nras,Il6ra,Tlr2,Tnfrsf1b,Hgf,Fgr,Tnfrsf9,Cxcl5,Gpnmb,Clec4e,Tnfrsf1a,Tyrobp,Il4ra,Atp6ap2,Btk,Cx3cl1,Csk,Ptgs…
GO:0042221	response to chemical	430	3720	6.73e-47	Actr2,Ccl2,Ccl12,Itgb2,Pdgfb,Acvr1b,Ccl3,Ern1,Col1a1,Acp2,Spi1,Tgfb1,Tbxas1,Abcb4,Has1,Calr,Il7r,Irf5,Bid,Plod3,Cd44,Hmox1,Vav1,Ctsb,Epha2,Itih4,Aprt,Saa3,Crlf1,Coro1b,Ccl8,Mnda,Timp1,Atp6v0d1,Slc25a13,Mmp13,Cybb,Plxnd1,Cd83,Ncf1,Lbp,Serpinb6a,Cyba,Cd40,Nos2,Cxcl16,Ccl6,Ccl4,Ywhah,Ccl9,Tnfaip3,Atp2b1,Vsir,Txnrd1,Cpeb4,Havcr2,Sdc1,Dnmt3a,Ccl7,Slc9a3r1,Grb2,Serpina3n,Lgmn,Evl,Edn1,Sema4d,Ctsl,Cd180…	Actr2,Ccl2,Ccl12,Itgb2,Pdgfb,Acvr1b,Ccl3,Ern1,Col1a1,Acp2,Spi1,Tgfb1,Tbxas1,Abcb4,Has1,Calr,Il7r,Irf5,Bid,Plod3,Cd44,Hmox1,Vav1,Ctsb,Epha2,Itih4,Aprt,Saa3,Crlf1,Coro1b,Ccl8,Mnda,Timp1,Atp6v0d1,Slc25a13,Mmp13,Cybb,Plxnd1,Cd83,Ncf1,Lbp,Serpinb6a,Cyba,Cd40,Nos2,Cxcl16,Ccl6,Ccl4,Ywhah,Ccl9,Tnfaip3,Atp2b1,Vsir,Txnrd1,Cpeb4,Havcr2,Sdc1,Dnmt3a,Ccl7,Slc9a3r1,Grb2,Serpina3n,Lgmn,Evl,Edn1,Sema4d,Ctsl,Cd180…
GO:0010033	response to organic substance	353	2742	6.4e-46	Actr2,Ccl2,Ccl12,Itgb2,Pdgfb,Acvr1b,Ccl3,Ern1,Col1a1,Acp2,Spi1,Tgfb1,Tbxas1,Abcb4,Has1,Calr,Il7r,Irf5,Bid,Plod3,Cd44,Hmox1,Ctsb,Epha2,Itih4,Aprt,Saa3,Crlf1,Coro1b,Ccl8,Mnda,Timp1,Mmp13,Cybb,Cd83,Lbp,Cyba,Cd40,Nos2,Cxcl16,Ccl6,Ccl4,Ywhah,Ccl9,Tnfaip3,Atp2b1,Vsir,Cpeb4,Havcr2,Sdc1,Dnmt3a,Ccl7,Slc9a3r1,Grb2,Serpina3n,Lgmn,Evl,Edn1,Ctsl,Cd180,Esd,Clu,Irg1,Osmr,Vdr,Col2a1,Pde1b,Litaf,Ciita,Sdf2l1,Hcls…	Actr2,Ccl2,Ccl12,Itgb2,Pdgfb,Acvr1b,Ccl3,Ern1,Col1a1,Acp2,Spi1,Tgfb1,Tbxas1,Abcb4,Has1,Calr,Il7r,Irf5,Bid,Plod3,Cd44,Hmox1,Ctsb,Epha2,Itih4,Aprt,Saa3,Crlf1,Coro1b,Ccl8,Mnda,Timp1,Mmp13,Cybb,Cd83,Lbp,Cyba,Cd40,Nos2,Cxcl16,Ccl6,Ccl4,Ywhah,Ccl9,Tnfaip3,Atp2b1,Vsir,Cpeb4,Havcr2,Sdc1,Dnmt3a,Ccl7,Slc9a3r1,Grb2,Serpina3n,Lgmn,Evl,Edn1,Ctsl,Cd180,Esd,Clu,Acod1,Osmr,Vdr,Col2a1,Pde1b,Litaf,Ciita,Sdf2l1,Hcl…
GO:0023052	signaling	452	4065	9.19e-46	Ccl2,Ccl12,Itgb2,Pdgfb,Acvr1b,Ccl3,Ern1,Col1a1,Spi1,Plaur,Tgfb1,Hck,Rnd1,Myo1g,Calr,Il7r,Irf5,Bid,Cd44,Wisp1,Hmox1,Vav1,Epha2,Saa3,Crlf1,Coro1b,Ccl8,Timp1,Psen2,Mcoln2,Apbb1ip,Mertk,Cybb,Plxnd1,Lbp,Stac2,Cd40,Tnip1,Nos2,Tnfsf13,Sfrp5,Cxcl16,Ccl6,Ccl4,Ywhah,Cd22,Ccl9,Mknk1,Vsir,Cpeb4,Havcr2,Sdc1,Gna13,Ccl7,Adap2,Slc9a3r1,Grb2,Pik3r5,Prkch,Edn1,Sema4d,Cd180,F2rl1,Plk2,Clu,Osmr,Ripk3,Fam83f,Vdr,Pde1…	Ccl2,Ccl12,Itgb2,Pdgfb,Acvr1b,Ccl3,Ern1,Col1a1,Spi1,Plaur,Tgfb1,Hck,Rnd1,Myo1g,Calr,Il7r,Irf5,Bid,Cd44,Wisp1,Hmox1,Vav1,Epha2,Saa3,Crlf1,Coro1b,Ccl8,Timp1,Psen2,Mcoln2,Apbb1ip,Mertk,Cybb,Plxnd1,Lbp,Stac2,Cd40,Tnip1,Nos2,Tnfsf13,Sfrp5,Cxcl16,Ccl6,Ccl4,Ywhah,Cd22,Ccl9,Mknk1,Vsir,Cpeb4,Havcr2,Sdc1,Gna13,Ccl7,Adap2,Slc9a3r1,Grb2,Pik3r5,Prkch,Edn1,Sema4d,Cd180,F2rl1,Plk2,Clu,Osmr,Ripk3,Fam83f,Vdr,Pde1…
GO:0007165	signal transduction	430	3779	2.9299999999999997e-45	Ccl2,Ccl12,Itgb2,Pdgfb,Acvr1b,Ccl3,Ern1,Col1a1,Spi1,Plaur,Tgfb1,Hck,Rnd1,Myo1g,Calr,Il7r,Irf5,Bid,Cd44,Wisp1,Hmox1,Vav1,Epha2,Saa3,Crlf1,Coro1b,Ccl8,Timp1,Psen2,Mcoln2,Apbb1ip,Mertk,Cybb,Plxnd1,Lbp,Stac2,Cd40,Tnip1,Nos2,Tnfsf13,Sfrp5,Cxcl16,Ccl6,Ccl4,Ywhah,Cd22,Ccl9,Mknk1,Vsir,Cpeb4,Havcr2,Sdc1,Gna13,Ccl7,Adap2,Slc9a3r1,Grb2,Pik3r5,Prkch,Edn1,Sema4d,Cd180,F2rl1,Plk2,Clu,Osmr,Ripk3,Fam83f,Vdr,Pde1…	Ccl2,Ccl12,Itgb2,Pdgfb,Acvr1b,Ccl3,Ern1,Col1a1,Spi1,Plaur,Tgfb1,Hck,Rnd1,Myo1g,Calr,Il7r,Irf5,Bid,Cd44,Wisp1,Hmox1,Vav1,Epha2,Saa3,Crlf1,Coro1b,Ccl8,Timp1,Psen2,Mcoln2,Apbb1ip,Mertk,Cybb,Plxnd1,Lbp,Stac2,Cd40,Tnip1,Nos2,Tnfsf13,Sfrp5,Cxcl16,Ccl6,Ccl4,Ywhah,Cd22,Ccl9,Mknk1,Vsir,Cpeb4,Havcr2,Sdc1,Gna13,Ccl7,Adap2,Slc9a3r1,Grb2,Pik3r5,Prkch,Edn1,Sema4d,Cd180,F2rl1,Plk2,Clu,Osmr,Ripk3,Fam83f,Vdr,Pde1…
GO:0007154	cell communication	458	4179	5.5e-45	Ccl2,Ccl12,Itgb2,Pdgfb,Acvr1b,Ccl3,Ern1,Col1a1,Spi1,Plaur,Tgfb1,Hck,Rnd1,Myo1g,Calr,Il7r,Irf5,Bid,Cd44,Wisp1,Hmox1,Vav1,Epha2,Saa3,Crlf1,Coro1b,Ccl8,Timp1,Psen2,Mcoln2,Apbb1ip,Mertk,Cybb,Plxnd1,Lbp,Stac2,Cd40,Tnip1,Nos2,Tnfsf13,Sfrp5,Cxcl16,Ccl6,Ccl4,Ywhah,Cd22,Ccl9,Mknk1,Atp2b1,Vsir,Cpeb4,Havcr2,Upp1,Sdc1,Gna13,Ccl7,Adap2,Slc9a3r1,Grb2,Pik3r5,Prkch,Edn1,Sema4d,Ctsl,Cd180,F2rl1,Plk2,Clu,Osmr,Ripk…	Ccl2,Ccl12,Itgb2,Pdgfb,Acvr1b,Ccl3,Ern1,Col1a1,Spi1,Plaur,Tgfb1,Hck,Rnd1,Myo1g,Calr,Il7r,Irf5,Bid,Cd44,Wisp1,Hmox1,Vav1,Epha2,Saa3,Crlf1,Coro1b,Ccl8,Timp1,Psen2,Mcoln2,Apbb1ip,Mertk,Cybb,Plxnd1,Lbp,Stac2,Cd40,Tnip1,Nos2,Tnfsf13,Sfrp5,Cxcl16,Ccl6,Ccl4,Ywhah,Cd22,Ccl9,Mknk1,Atp2b1,Vsir,Cpeb4,Havcr2,Upp1,Sdc1,Gna13,Ccl7,Adap2,Slc9a3r1,Grb2,Pik3r5,Prkch,Edn1,Sema4d,Ctsl,Cd180,F2rl1,Plk2,Clu,Osmr,Ripk…
GO:0048518	positive regulation of biological process	572	5869	6.78e-45	Actr2,Ccl2,Ccl12,Itgb2,Pdgfb,Acvr1b,Ccl3,S100a4,Ern1,Cfp,Col1a1,Ell2,Spi1,Plaur,Tgfb1,Lamb1,Tbxas1,Hck,Myo1g,Cyp4f18,Abcb4,Calr,Il7r,Irf5,Bid,Cd244,Crabp2,Cd44,Wisp1,Hmox1,Vav1,Mmp12,Epha2,Pip4k2a,Neu1,Clic1,Crlf1,Elk3,Coro1b,Ccl8,Mnda,Timp1,Psen2,Mcoln2,Apbb1ip,Mertk,Mmp13,Sash1,Cybb,Plxnd1,Cd83,Ctss,Cd5l,Ncf1,Lbp,Ctsz,Myh9,Stac2,Cyba,Cd40,Dhx58,Tnip1,Nos2,Trpv2,Mmp8,Tnfsf13,Cxcl16,Ccl6,Ccl4,Ywh…	Actr2,Ccl2,Ccl12,Itgb2,Pdgfb,Acvr1b,Ccl3,S100a4,Ern1,Cfp,Col1a1,Ell2,Spi1,Plaur,Tgfb1,Lamb1,Tbxas1,Hck,Myo1g,Cyp4f18,Abcb4,Calr,Il7r,Irf5,Bid,Cd244,Crabp2,Cd44,Wisp1,Hmox1,Vav1,Mmp12,Epha2,Pip4k2a,Neu1,Clic1,Crlf1,Elk3,Coro1b,Ccl8,Mnda,Timp1,Psen2,Mcoln2,Apbb1ip,Mertk,Mmp13,Sash1,Cybb,Plxnd1,Cd83,Ctss,Cd5l,Ncf1,Lbp,Ctsz,Myh9,Stac2,Cyba,Cd40,Dhx58,Tnip1,Nos2,Trpv2,Mmp8,Tnfsf13,Cxcl16,Ccl6,Ccl4,Ywh…
GO:0051239	regulation of multicellular organismal process	382	3205	3.34e-43	Actr2,Ccl2,Itgb2,Pdgfb,Acvr1b,Ccl3,Col1a1,Spi1,Tgfb1,Tbxas1,Calr,Il7r,Cd244,Crabp2,Cd44,Wisp1,Hmox1,Mmp12,Epha2,Neu1,Clic1,Mnda,Timp1,Psen2,Mcoln2,Mertk,Mmp13,Sash1,Cybb,Plxnd1,Cd83,Ctsk,Ctss,Lbp,Ctsz,Cyba,Cd40,Dhx58,Nos2,Trpv2,Mmp8,Tnfsf13,Sfrp5,Ccl4,Ywhah,Tnfaip3,Atp2b1,Vsir,Havcr2,Slc9a3r1,Prkch,Lgmn,Vash1,Evl,Gpr137b,Edn1,Ctla2a,Sema4d,F2rl1,Plk2,Plau,Clu,Loxl2,Irg1,Ripk3,Washc5,Vdr,Litaf,Hcl…	Actr2,Ccl2,Itgb2,Pdgfb,Acvr1b,Ccl3,Col1a1,Spi1,Tgfb1,Tbxas1,Calr,Il7r,Cd244,Crabp2,Cd44,Wisp1,Hmox1,Mmp12,Epha2,Neu1,Clic1,Mnda,Timp1,Psen2,Mcoln2,Mertk,Mmp13,Sash1,Cybb,Plxnd1,Cd83,Ctsk,Ctss,Lbp,Ctsz,Cyba,Cd40,Dhx58,Nos2,Trpv2,Mmp8,Tnfsf13,Sfrp5,Ccl4,Ywhah,Tnfaip3,Atp2b1,Vsir,Havcr2,Slc9a3r1,Prkch,Lgmn,Vash1,Evl,Gpr137b,Edn1,Ctla2a,Sema4d,F2rl1,Plk2,Plau,Clu,Loxl2,Acod1,Ripk3,E430025E21Rik,Vdr,L…
GO:0045087	innate immune response	141	558	4.9099999999999996e-42	Actr2,Ccl2,Ccl12,Ccl3,Cfp,Tgfb1,Hck,Irf5,Cd244,Ccl8,Mcoln2,Tnfaip8l2,Cybb,Lbp,Cyba,Cd40,Dhx58,Nos2,Cxcl16,Ccl6,Ccl4,Ccl9,Havcr2,Ccl7,Evl,Edn1,Ly86,Cd180,F2rl1,Irg1,Ciita,Clec4n,Trem2,C3,Cfb,Aif1,Csf1r,Anxa1,Ifitm1,Ifitm3,Irf7,Casp4,Casp1,Slc11a1,Mrc1,Tlr2,Fcgr1,Rnf19b,Fgr,Oasl2,Clec4e,Clec4d,Was,Btk,Rab20,Cx3cl1,Trim29,Myd88,Oas3,C1qc,Parp14,Trim14,Lyn,Irf8,C1qb,H2-Ab1,Tlr13,Tlr4,Tmem106a,H2-Aa,C…	Actr2,Ccl2,Ccl12,Ccl3,Cfp,Tgfb1,Hck,Irf5,Cd244,Ccl8,Mcoln2,Tnfaip8l2,Cybb,Lbp,Cyba,Cd40,Dhx58,Nos2,Cxcl16,Ccl6,Ccl4,Ccl9,Havcr2,Ccl7,Evl,Edn1,Ly86,Cd180,F2rl1,Acod1,Ciita,Clec4n,Trem2,C3,Cfb,Aif1,Csf1r,Anxa1,Ifitm1,Ifitm3,Irf7,Casp4,Casp1,Slc11a1,Mrc1,Tlr2,Fcgr1,Rnf19b,Fgr,Oasl2,Clec4e,Clec4d,Was,Btk,Rab20,Cx3cl1,Trim29,Myd88,Oas3,C1qc,Parp14,Trim14,Lyn,Irf8,C1qb,H2-Ab1,Tlr13,Tlr4,Tmem106a,H2-Aa,…
GO:0070887	cellular response to chemical stimulus	325	2535	3.03e-41	Actr2,Ccl2,Ccl12,Itgb2,Pdgfb,Acvr1b,Ccl3,Ern1,Col1a1,Spi1,Tgfb1,Abcb4,Has1,Calr,Il7r,Irf5,Plod3,Cd44,Hmox1,Vav1,Ctsb,Epha2,Aprt,Saa3,Crlf1,Coro1b,Ccl8,Mnda,Atp6v0d1,Cybb,Ncf1,Lbp,Serpinb6a,Cyba,Cd40,Nos2,Cxcl16,Ccl6,Ccl4,Ywhah,Ccl9,Tnfaip3,Atp2b1,Vsir,Txnrd1,Cpeb4,Havcr2,Dnmt3a,Ccl7,Slc9a3r1,Grb2,Lgmn,Evl,Edn1,Cd180,Esd,Irg1,Osmr,Ripk3,Vdr,Col2a1,Pde1b,Litaf,Ciita,Sdf2l1,Hcls1,Runx1,Il10rb,Slc11a…	Actr2,Ccl2,Ccl12,Itgb2,Pdgfb,Acvr1b,Ccl3,Ern1,Col1a1,Spi1,Tgfb1,Abcb4,Has1,Calr,Il7r,Irf5,Plod3,Cd44,Hmox1,Vav1,Ctsb,Epha2,Aprt,Saa3,Crlf1,Coro1b,Ccl8,Mnda,Atp6v0d1,Cybb,Ncf1,Lbp,Serpinb6a,Cyba,Cd40,Nos2,Cxcl16,Ccl6,Ccl4,Ywhah,Ccl9,Tnfaip3,Atp2b1,Vsir,Txnrd1,Cpeb4,Havcr2,Dnmt3a,Ccl7,Slc9a3r1,Grb2,Lgmn,Evl,Edn1,Cd180,Esd,Acod1,Osmr,Ripk3,Vdr,Col2a1,Pde1b,Litaf,Ciita,Sdf2l1,Hcls1,Runx1,Il10rb,Slc11…
GO:0032101	regulation of response to external stimulus	174	871	1.4e-40	Ccl2,Ccl12,Pdgfb,Ccl3,Tgfb1,Calr,Cd44,Wisp1,Vav1,Mmp12,Coro1b,Mnda,Tnfaip8l2,Sash1,Ctss,Lbp,Cyba,Dhx58,Tnip1,Nos2,Mmp8,Ccl4,Tnfaip3,Havcr2,Ccl7,Lgmn,Aoah,Edn1,Ly86,Ctla2a,Sema4d,Cd180,F2rl1,Plau,Irg1,Cxcl13,Pla2g7,Trem2,C3,Aif1,Tnf,Anxa1,Il33,Irf7,Il6,Ccr1,Casp4,Casp1,Il1r2,Fcgr2b,Il1b,Tlr2,Fcgr1,Pdpn,Tnfrsf1b,Hgf,Fgr,Padi2,Cxcl5,Cxcl1,P2rx4,Clec2d,Tnfrsf1a,Ctsc,Xylt1,Btk,Mpp1,F7,Lamp1,Mmp2,Cx3cl…	Ccl2,Ccl12,Pdgfb,Ccl3,Tgfb1,Calr,Cd44,Wisp1,Vav1,Mmp12,Coro1b,Mnda,Tnfaip8l2,Sash1,Ctss,Lbp,Cyba,Dhx58,Tnip1,Nos2,Mmp8,Ccl4,Tnfaip3,Havcr2,Ccl7,Lgmn,Aoah,Edn1,Ly86,Ctla2a,Sema4d,Cd180,F2rl1,Plau,Acod1,Cxcl13,Pla2g7,Trem2,C3,Aif1,Tnf,Anxa1,Il33,Irf7,Il6,Ccr1,Casp4,Casp1,Il1r2,Fcgr2b,Il1b,Tlr2,Fcgr1,Pdpn,Tnfrsf1b,Hgf,Fgr,Padi2,Cxcl5,Cxcl1,P2rx4,Clec2d,Tnfrsf1a,Ctsc,Xylt1,Btk,Mpp1,F7,Lamp1,Mmp2,Cx3c…
GO:0050776	regulation of immune response	148	645	4.9199999999999996e-40	Itgb2,Cfp,Tgfb1,Myo1g,Dnase2a,Il7r,Cd44,Hmox1,Vav1,Mmp12,Mnda,Psen2,Cd5l,Lbp,Cd40,Dhx58,Tnfsf13,Cd22,Tnfaip3,Vsir,Havcr2,Prkch,F2rl1,Irg1,Ripk3,Tnfrsf21,Trem2,C3,H2-K1,Cfb,Tnf,Anxa1,Lpxn,Il33,Irf7,Il6,Ccr1,Slc11a1,Rab29,Fcgr2b,Il1b,Nras,Tlr2,Fcgr1,Tnfrsf1b,Fgr,Cd38,Clec4e,Clec4d,Clec2d,Pianp,Il4ra,Was,Btk,Lamp1,Fgl1,Mmp2,Cmtm3,Csk,Ctsh,Nckap1l,Cmklr1,C1qc,Themis2,H2-DMa,Zc3h12a,Parp14,Lyn,C1qb,H2…	Itgb2,Cfp,Tgfb1,Myo1g,Dnase2a,Il7r,Cd44,Hmox1,Vav1,Mmp12,Mnda,Psen2,Cd5l,Lbp,Cd40,Dhx58,Tnfsf13,Cd22,Tnfaip3,Vsir,Havcr2,Prkch,F2rl1,Acod1,Ripk3,Tnfrsf21,Trem2,C3,H2-K1,Cfb,Tnf,Anxa1,Lpxn,Il33,Irf7,Il6,Ccr1,Slc11a1,Rab29,Fcgr2b,Il1b,Nras,Tlr2,Fcgr1,Tnfrsf1b,Fgr,Cd38,Clec4e,Clec4d,Clec2d,Pianp,Il4ra,Was,Btk,Lamp1,Fgl1,Mmp2,Cmtm3,Csk,Ctsh,Nckap1l,Cmklr1,C1qc,Themis2,H2-DMa,Zc3h12a,Parp14,Lyn,C1qb,H…
GO:0048522	positive regulation of cellular process	525	5407	4.29e-39	Actr2,Ccl2,Ccl12,Itgb2,Pdgfb,Acvr1b,Ccl3,S100a4,Ern1,Col1a1,Ell2,Spi1,Plaur,Tgfb1,Lamb1,Hck,Abcb4,Calr,Il7r,Irf5,Bid,Cd244,Crabp2,Cd44,Wisp1,Hmox1,Vav1,Mmp12,Epha2,Pip4k2a,Neu1,Clic1,Crlf1,Elk3,Coro1b,Ccl8,Timp1,Psen2,Apbb1ip,Mertk,Mmp13,Sash1,Plxnd1,Cd83,Ctss,Cd5l,Ncf1,Lbp,Ctsz,Myh9,Stac2,Cyba,Cd40,Dhx58,Tnip1,Nos2,Trpv2,Mmp8,Tnfsf13,Cxcl16,Ccl6,Ccl4,Ywhah,Ccl9,Arid3a,Tnfaip3,Vsir,Txnrd1,Havcr2,…	Actr2,Ccl2,Ccl12,Itgb2,Pdgfb,Acvr1b,Ccl3,S100a4,Ern1,Col1a1,Ell2,Spi1,Plaur,Tgfb1,Lamb1,Hck,Abcb4,Calr,Il7r,Irf5,Bid,Cd244,Crabp2,Cd44,Wisp1,Hmox1,Vav1,Mmp12,Epha2,Pip4k2a,Neu1,Clic1,Crlf1,Elk3,Coro1b,Ccl8,Timp1,Psen2,Apbb1ip,Mertk,Mmp13,Sash1,Plxnd1,Cd83,Ctss,Cd5l,Ncf1,Lbp,Ctsz,Myh9,Stac2,Cyba,Cd40,Dhx58,Tnip1,Nos2,Trpv2,Mmp8,Tnfsf13,Cxcl16,Ccl6,Ccl4,Ywhah,Ccl9,Arid3a,Tnfaip3,Vsir,Txnrd1,Havcr2,…
GO:0001775	cell activation	140	599	1.7e-38	Itgb2,Ccl3,Spi1,Tgfb1,Il7r,Cd244,Cd44,Vav1,Timp1,Psen2,Apbb1ip,Mertk,Lbp,Myh9,Cd40,Cd22,Tnfaip3,Havcr2,Gna13,Evl,Cd180,F2rl1,Clu,Ripk3,Trem2,Aif1,Tnf,Anxa1,Il33,Hhex,Il6,Casp1,Slc11a1,Rab29,Abl2,Batf3,Il1b,Tlr2,Tnfsf8,Ctps,Cxcl5,Lfng,Clec4e,Clec4d,Tyrobp,Was,Btk,Cx3cl1,Pik3cb,H2-DMa,Prex1,Fermt3,Lyn,Rap2b,Batf,H2-Ab1,Sbno2,Ubash3b,Lrp1,Tlr4,Tmem106a,Grn,Plcl2,Lat2,C1qa,Gpr97,Pdia6,Cxcr4,Fn1,Igf1,…	Itgb2,Ccl3,Spi1,Tgfb1,Il7r,Cd244,Cd44,Vav1,Timp1,Psen2,Apbb1ip,Mertk,Lbp,Myh9,Cd40,Cd22,Tnfaip3,Havcr2,Gna13,Evl,Cd180,F2rl1,Clu,Ripk3,Trem2,Aif1,Tnf,Anxa1,Il33,Hhex,Il6,Casp1,Slc11a1,Rab29,Abl2,Batf3,Il1b,Tlr2,Tnfsf8,Ctps,Cxcl5,Lfng,Clec4e,Clec4d,Tyrobp,Was,Btk,Cx3cl1,Pik3cb,H2-DMa,Prex1,Fermt3,Lyn,Rap2b,Batf,H2-Ab1,Sbno2,Ubash3b,Lrp1,Tlr4,Tmem106a,Grn,Plcl2,Lat2,C1qa,Adgrg3,Pdia6,Cxcr4,Fn1,Igf1…
GO:0034097	response to cytokine	163	818	1.04e-37	Actr2,Ccl2,Ccl12,Pdgfb,Ccl3,Col1a1,Spi1,Il7r,Irf5,Cd44,Itih4,Saa3,Crlf1,Ccl8,Mnda,Timp1,Cyba,Cd40,Nos2,Cxcl16,Ccl6,Ccl4,Ccl9,Ccl7,Serpina3n,Evl,Edn1,Irg1,Osmr,Pde1b,Ciita,Hcls1,Il10rb,Cxcl13,Tnfrsf21,Aif1,Tnf,Csf1r,Anxa1,Il33,Ifitm1,Ifitm3,Irf7,Il6,Ccr1,Casp1,Casp8,Il1r2,Slc11a1,Sele,Mrc1,Il1b,Il1a,Il6ra,Tlr2,Tnfrsf1b,Padi2,Cd38,Cxcl5,Cxcl1,Tnfrsf1a,Il4ra,Il13ra1,Was,Btk,Acsl4,Rab20,Sfrp1,Asah1,C…	Actr2,Ccl2,Ccl12,Pdgfb,Ccl3,Col1a1,Spi1,Il7r,Irf5,Cd44,Itih4,Saa3,Crlf1,Ccl8,Mnda,Timp1,Cyba,Cd40,Nos2,Cxcl16,Ccl6,Ccl4,Ccl9,Ccl7,Serpina3n,Evl,Edn1,Acod1,Osmr,Pde1b,Ciita,Hcls1,Il10rb,Cxcl13,Tnfrsf21,Aif1,Tnf,Csf1r,Anxa1,Il33,Ifitm1,Ifitm3,Irf7,Il6,Ccr1,Casp1,Casp8,Il1r2,Slc11a1,Sele,Mrc1,Il1b,Il1a,Il6ra,Tlr2,Tnfrsf1b,Padi2,Cd38,Cxcl5,Cxcl1,Tnfrsf1a,Il4ra,Il13ra1,Was,Btk,Acsl4,Rab20,Sfrp1,Asah1,…
GO:0071310	cellular response to organic substance	270	1987	4.41e-37	Actr2,Ccl2,Ccl12,Pdgfb,Acvr1b,Ccl3,Ern1,Col1a1,Spi1,Tgfb1,Abcb4,Has1,Calr,Il7r,Irf5,Plod3,Cd44,Ctsb,Aprt,Saa3,Crlf1,Coro1b,Ccl8,Mnda,Cybb,Lbp,Cyba,Cd40,Nos2,Cxcl16,Ccl6,Ccl4,Ywhah,Ccl9,Tnfaip3,Atp2b1,Vsir,Cpeb4,Havcr2,Dnmt3a,Ccl7,Slc9a3r1,Grb2,Lgmn,Evl,Edn1,Cd180,Irg1,Osmr,Vdr,Col2a1,Pde1b,Litaf,Ciita,Sdf2l1,Hcls1,Runx1,Il10rb,Cxcl13,Rps6ka2,Tnfrsf21,Trem2,Aif1,Tnf,Npc1,Diap1,Csf1r,Anxa1,Il33,Gfr…	Actr2,Ccl2,Ccl12,Pdgfb,Acvr1b,Ccl3,Ern1,Col1a1,Spi1,Tgfb1,Abcb4,Has1,Calr,Il7r,Irf5,Plod3,Cd44,Ctsb,Aprt,Saa3,Crlf1,Coro1b,Ccl8,Mnda,Cybb,Lbp,Cyba,Cd40,Nos2,Cxcl16,Ccl6,Ccl4,Ywhah,Ccl9,Tnfaip3,Atp2b1,Vsir,Cpeb4,Havcr2,Dnmt3a,Ccl7,Slc9a3r1,Grb2,Lgmn,Evl,Edn1,Cd180,Acod1,Osmr,Vdr,Col2a1,Pde1b,Litaf,Ciita,Sdf2l1,Hcls1,Runx1,Il10rb,Cxcl13,Rps6ka2,Tnfrsf21,Trem2,Aif1,Tnf,Npc1,Diaph1,Csf1r,Anxa1,Il33,G…
GO:2000145	regulation of cell motility	175	963	3.75e-36	Ccl2,Ccl12,Pdgfb,Acvr1b,Ccl3,Col1a1,Tgfb1,Lamb1,Has1,Calr,Wisp1,Hmox1,Mmp12,Epha2,Coro1b,Timp1,Sash1,Plxnd1,Lbp,Cd40,Cxcl16,Ccl4,Vsir,Gna13,Ccl7,Slc9a3r1,Lgmn,Vash1,Evl,Edn1,Sema4d,F2rl1,Plk2,Plau,Ripk3,Cxcl13,Pla2g7,Trem2,Aif1,Tnf,Diap1,Csf1r,Anxa1,Il33,Ifitm1,Ccr1,Sele,Itga6,Il1b,Il1a,Tlr2,Pdgfc,Sdcbp,Glipr2,Pdpn,Hgf,Fgr,Padi2,P2rx4,Gpnmb,Arhgdib,Acan,Itgax,Was,Mpp1,F7,Sfrp1,Mmp2,Cx3cl1,Mmp3,Ct…	Ccl2,Ccl12,Pdgfb,Acvr1b,Ccl3,Col1a1,Tgfb1,Lamb1,Has1,Calr,Wisp1,Hmox1,Mmp12,Epha2,Coro1b,Timp1,Sash1,Plxnd1,Lbp,Cd40,Cxcl16,Ccl4,Vsir,Gna13,Ccl7,Slc9a3r1,Lgmn,Vash1,Evl,Edn1,Sema4d,F2rl1,Plk2,Plau,Ripk3,Cxcl13,Pla2g7,Trem2,Aif1,Tnf,Diaph1,Csf1r,Anxa1,Il33,Ifitm1,Ccr1,Sele,Itga6,Il1b,Il1a,Tlr2,Pdgfc,Sdcbp,Glipr2,Pdpn,Hgf,Fgr,Padi2,P2rx4,Gpnmb,Arhgdib,Acan,Itgax,Was,Mpp1,F7,Sfrp1,Mmp2,Cx3cl1,Mmp3,C…
GO:0030334	regulation of cell migration	170	915	4.28e-36	Ccl2,Ccl12,Pdgfb,Acvr1b,Ccl3,Col1a1,Tgfb1,Lamb1,Has1,Calr,Wisp1,Hmox1,Mmp12,Epha2,Coro1b,Timp1,Sash1,Plxnd1,Lbp,Cd40,Cxcl16,Ccl4,Vsir,Gna13,Ccl7,Slc9a3r1,Lgmn,Vash1,Evl,Edn1,Sema4d,F2rl1,Plk2,Plau,Ripk3,Cxcl13,Pla2g7,Trem2,Aif1,Tnf,Diap1,Csf1r,Anxa1,Il33,Ifitm1,Ccr1,Sele,Itga6,Il1b,Il1a,Tlr2,Pdgfc,Sdcbp,Glipr2,Pdpn,Hgf,Fgr,Padi2,P2rx4,Gpnmb,Arhgdib,Acan,Itgax,Mpp1,F7,Sfrp1,Mmp2,Cx3cl1,Mmp3,Ctsh,P…	Ccl2,Ccl12,Pdgfb,Acvr1b,Ccl3,Col1a1,Tgfb1,Lamb1,Has1,Calr,Wisp1,Hmox1,Mmp12,Epha2,Coro1b,Timp1,Sash1,Plxnd1,Lbp,Cd40,Cxcl16,Ccl4,Vsir,Gna13,Ccl7,Slc9a3r1,Lgmn,Vash1,Evl,Edn1,Sema4d,F2rl1,Plk2,Plau,Ripk3,Cxcl13,Pla2g7,Trem2,Aif1,Tnf,Diaph1,Csf1r,Anxa1,Il33,Ifitm1,Ccr1,Sele,Itga6,Il1b,Il1a,Tlr2,Pdgfc,Sdcbp,Glipr2,Pdpn,Hgf,Fgr,Padi2,P2rx4,Gpnmb,Arhgdib,Acan,Itgax,Mpp1,F7,Sfrp1,Mmp2,Cx3cl1,Mmp3,Ctsh,…
GO:0001819	positive regulation of cytokine production	116	436	5.11e-36	Ccl2,Ccl3,Tgfb1,Cd244,Mmp12,Mnda,Mcoln2,Cybb,Cd83,Lbp,Cyba,Cd40,Dhx58,Mmp8,Ccl4,Havcr2,F2rl1,Clu,Runx1,Clec4n,Trem2,C3,Aif1,Tnf,Csf1r,Anxa1,Il33,Irf7,Il6,Casp4,Casp1,Casp8,Slc11a1,Htr2b,Abl2,Il1b,Il1a,Nras,Il6ra,Tlr2,Hgf,Fgr,Clec4e,Tnfrsf1a,Tyrobp,Il4ra,Atp6ap2,Cx3cl1,Ptgs2,Myd88,Scamp5,Crlf2,Irf8,Lum,Lrp1,Hpse,Thbs1,Tlr4,Gpsm3,C3ar1,Nod1,Cd14,Naip5,Tlr1,F2r,Tlr7,Tlr6,Ifi205,Rab7b,Ticam2,Fam49b,A…	Ccl2,Ccl3,Tgfb1,Cd244,Mmp12,Mnda,Mcoln2,Cybb,Cd83,Lbp,Cyba,Cd40,Dhx58,Mmp8,Ccl4,Havcr2,F2rl1,Clu,Runx1,Clec4n,Trem2,C3,Aif1,Tnf,Csf1r,Anxa1,Il33,Irf7,Il6,Casp4,Casp1,Casp8,Slc11a1,Htr2b,Abl2,Il1b,Il1a,Nras,Il6ra,Tlr2,Hgf,Fgr,Clec4e,Tnfrsf1a,Tyrobp,Il4ra,Atp6ap2,Cx3cl1,Ptgs2,Myd88,Scamp5,Crlf2,Irf8,Lum,Lrp1,Hpse,Thbs1,Tlr4,Gpsm3,C3ar1,Nod1,Cd14,Naip5,Tlr1,F2r,Tlr7,Tlr6,Ifi205,Rab7b,Ticam2,Fam49b,A…
GO:0002252	immune effector process	115	435	1.7700000000000002e-35	Ccl3,Cfp,Tgfb1,Myo1g,Irf5,Cd244,Psen2,Apbb1ip,Ncf1,Lbp,Cd40,Dhx58,Tnfsf13,Tnfaip3,Havcr2,Cd180,F2rl1,Clu,Irg1,Ripk3,Il10rb,Trem2,C3,Cfb,Il33,Ifitm1,Ifitm3,Irf7,Il6,Slc11a1,Fcgr2b,Fcgr1,Rnf19b,Oasl2,Lfng,Clec4e,Clec4d,Ctsc,Tyrobp,Il4ra,Itgax,Btk,Ctsh,Myd88,Oas3,Crlf2,C1qc,H2-DMa,Trem1,Lyn,Slfn8,C1qb,Batf,H2-Ab1,Rtp4,Sbno2,Lrp1,Tlr4,Grn,Rftn1,Plcl2,Lat2,C1qa,Bst2,Cfd,Samhd1,Oas2,Tlr7,C1ra,Cx3cr1,Ti…	Ccl3,Cfp,Tgfb1,Myo1g,Irf5,Cd244,Psen2,Apbb1ip,Ncf1,Lbp,Cd40,Dhx58,Tnfsf13,Tnfaip3,Havcr2,Cd180,F2rl1,Clu,Acod1,Ripk3,Il10rb,Trem2,C3,Cfb,Il33,Ifitm1,Ifitm3,Irf7,Il6,Slc11a1,Fcgr2b,Fcgr1,Rnf19b,Oasl2,Lfng,Clec4e,Clec4d,Ctsc,Tyrobp,Il4ra,Itgax,Btk,Ctsh,Myd88,Oas3,Crlf2,C1qc,H2-DMa,Trem1,Lyn,Slfn8,C1qb,Batf,H2-Ab1,Rtp4,Sbno2,Lrp1,Tlr4,Grn,Rftn1,Plcl2,Lat2,C1qa,Bst2,Cfd,Samhd1,Oas2,Tlr7,C1ra,Cx3cr1,T…
GO:0065008	regulation of biological quality	406	3822	1.7700000000000002e-35	Actr2,Ccl2,Ccl12,Pdgfb,Acvr1b,Gm2a,Cd52,Ccl3,Ern1,Spi1,Napsa,Tgfb1,Tbxas1,Hck,Cyp4f18,Abcb4,Dnase2a,Calr,Il7r,Bid,Plod3,Crabp2,Cd44,Wisp1,Hmox1,Vav1,Ctsb,Tep1,Elovl1,Aprt,B4galnt1,Clic1,Coro1b,Oit3,Psen2,Mcoln2,Atp6v0d1,Mertk,Mmp13,Plxnd1,Ctsk,Ctss,Lbp,Myh9,Cyth1,Cyba,Cd40,Nos2,Trpv2,Ccl4,Ywhah,Tnfaip3,Atp2b1,Txnrd1,Gna13,Ccl7,Slc9a3r1,Grb2,Lgmn,Npc2,Evl,Gpr137b,Edn1,Sema4d,Ctsl,Hexb,F2rl1,Plk2,P…	Actr2,Ccl2,Ccl12,Pdgfb,Acvr1b,Gm2a,Cd52,Ccl3,Ern1,Spi1,Napsa,Tgfb1,Tbxas1,Hck,Cyp4f18,Abcb4,Dnase2a,Calr,Il7r,Bid,Plod3,Crabp2,Cd44,Wisp1,Hmox1,Vav1,Ctsb,Tep1,Elovl1,Aprt,B4galnt1,Clic1,Coro1b,Oit3,Psen2,Mcoln2,Atp6v0d1,Mertk,Mmp13,Plxnd1,Ctsk,Ctss,Lbp,Myh9,Cyth1,Cyba,Cd40,Nos2,Trpv2,Ccl4,Ywhah,Tnfaip3,Atp2b1,Txnrd1,Gna13,Ccl7,Slc9a3r1,Grb2,Lgmn,Npc2,Evl,Gpr137b,Edn1,Sema4d,Ctsl,Hexb,F2rl1,Plk2,P…
GO:0051179	localization	462	4646	4.16e-35	Actr2,Ccl2,Ccl12,Itgb2,Pdgfb,Gm2a,Slc7a7,Ccl3,Col1a1,Tgfb1,Lamb1,Hck,Myo1g,Abcb4,Calr,Bid,Plod3,Cd44,Vav1,Mmp12,Atp6v1b2,Epha2,Aprt,B4galnt1,Saa3,Clic1,M6pr,Coro1b,Ccl8,Psen2,Mcoln2,Gltp,Cd209a,Atp6v0d1,Mertk,Slc25a13,Cybb,Plxnd1,Cd5l,Ncf1,Lbp,Myh9,Nos2,Trpv2,Cxcl16,Ccl6,Ccl4,Ywhah,Ccl9,Atp6v1e1,Tnfaip3,Atp2b1,Gnptab,Tns3,Sdc1,Ccl7,Slc9a3r1,Grb2,Abcc3,Npc2,Hhipl1,Edn1,Sema4d,Hexb,F2rl1,Plau,Anxa8…	Actr2,Ccl2,Ccl12,Itgb2,Pdgfb,Gm2a,Slc7a7,Ccl3,Col1a1,Tgfb1,Lamb1,Hck,Myo1g,Abcb4,Calr,Bid,Plod3,Cd44,Vav1,Mmp12,Atp6v1b2,Epha2,Aprt,B4galnt1,Saa3,Clic1,M6pr,Coro1b,Ccl8,Psen2,Mcoln2,Gltp,Cd209a,Atp6v0d1,Mertk,Slc25a13,Cybb,Plxnd1,Cd5l,Ncf1,Lbp,Myh9,Nos2,Trpv2,Cxcl16,Ccl6,Ccl4,Ywhah,Ccl9,Atp6v1e1,Tnfaip3,Atp2b1,Gnptab,Tns3,Sdc1,Ccl7,Slc9a3r1,Grb2,Abcc3,Npc2,Hhipl1,Edn1,Sema4d,Hexb,F2rl1,Plau,Anxa8…
GO:0051240	positive regulation of multicellular organismal process	258	1902	4.16e-35	Actr2,Ccl2,Itgb2,Pdgfb,Acvr1b,Ccl3,Col1a1,Tgfb1,Tbxas1,Calr,Il7r,Cd244,Crabp2,Wisp1,Hmox1,Mmp12,Neu1,Clic1,Mnda,Psen2,Mcoln2,Mmp13,Sash1,Cybb,Plxnd1,Cd83,Lbp,Cyba,Cd40,Dhx58,Trpv2,Mmp8,Tnfsf13,Ccl4,Tnfaip3,Atp2b1,Vsir,Havcr2,Prkch,Lgmn,Edn1,Sema4d,F2rl1,Plk2,Plau,Clu,Loxl2,Washc5,Vdr,Hcls1,Runx1,Clec4n,Trem2,C3,Aif1,Tnf,Csf1r,Anxa1,Il33,Baiap2,Ifitm1,Irf7,Il6,Ccr1,Casp4,Casp1,Casp8,Slc11a1,Htr2b,…	Actr2,Ccl2,Itgb2,Pdgfb,Acvr1b,Ccl3,Col1a1,Tgfb1,Tbxas1,Calr,Il7r,Cd244,Crabp2,Wisp1,Hmox1,Mmp12,Neu1,Clic1,Mnda,Psen2,Mcoln2,Mmp13,Sash1,Cybb,Plxnd1,Cd83,Lbp,Cyba,Cd40,Dhx58,Trpv2,Mmp8,Tnfsf13,Ccl4,Tnfaip3,Atp2b1,Vsir,Havcr2,Prkch,Lgmn,Edn1,Sema4d,F2rl1,Plk2,Plau,Clu,Loxl2,E430025E21Rik,Vdr,Hcls1,Runx1,Clec4n,Trem2,C3,Aif1,Tnf,Csf1r,Anxa1,Il33,Baiap2,Ifitm1,Irf7,Il6,Ccr1,Casp4,Casp1,Casp8,Slc11a1…
GO:0051270	regulation of cellular component movement	180	1048	1.6299999999999999e-34	Ccl2,Ccl12,Pdgfb,Acvr1b,Ccl3,Col1a1,Tgfb1,Lamb1,Has1,Calr,Wisp1,Hmox1,Mmp12,Epha2,Coro1b,Timp1,Sash1,Plxnd1,Lbp,Cd40,Cxcl16,Ccl4,Vsir,Gna13,Ccl7,Slc9a3r1,Lgmn,Vash1,Evl,Edn1,Sema4d,F2rl1,Plk2,Plau,Ripk3,Cxcl13,Pla2g7,Trem2,Aif1,Tnf,Diap1,Csf1r,Anxa1,Il33,Ifitm1,Ccr1,Sele,Itga6,Il1b,Il1a,Tlr2,Pdgfc,Sdcbp,B4galt1,Glipr2,Pdpn,Hgf,Fgr,Padi2,P2rx4,Gpnmb,Arhgdib,Acan,Itgax,Was,Mpp1,F7,Lamp1,Sfrp1,Mmp2,…	Ccl2,Ccl12,Pdgfb,Acvr1b,Ccl3,Col1a1,Tgfb1,Lamb1,Has1,Calr,Wisp1,Hmox1,Mmp12,Epha2,Coro1b,Timp1,Sash1,Plxnd1,Lbp,Cd40,Cxcl16,Ccl4,Vsir,Gna13,Ccl7,Slc9a3r1,Lgmn,Vash1,Evl,Edn1,Sema4d,F2rl1,Plk2,Plau,Ripk3,Cxcl13,Pla2g7,Trem2,Aif1,Tnf,Diaph1,Csf1r,Anxa1,Il33,Ifitm1,Ccr1,Sele,Itga6,Il1b,Il1a,Tlr2,Pdgfc,Sdcbp,B4galt1,Glipr2,Pdpn,Hgf,Fgr,Padi2,P2rx4,Gpnmb,Arhgdib,Acan,Itgax,Was,Mpp1,F7,Lamp1,Sfrp1,Mmp2…
GO:0040012	regulation of locomotion	176	1010	2.2e-34	Ccl2,Ccl12,Pdgfb,Acvr1b,Ccl3,Col1a1,Tgfb1,Lamb1,Has1,Calr,Wisp1,Hmox1,Mmp12,Epha2,Coro1b,Timp1,Sash1,Plxnd1,Lbp,Cd40,Cxcl16,Ccl4,Vsir,Gna13,Ccl7,Slc9a3r1,Lgmn,Vash1,Evl,Edn1,Sema4d,F2rl1,Plk2,Plau,Ripk3,Cxcl13,Pla2g7,Trem2,Aif1,Tnf,Diap1,Csf1r,Anxa1,Il33,Ifitm1,Ccr1,Sele,Itga6,Il1b,Il1a,Tlr2,Pdgfc,Sdcbp,Glipr2,Pdpn,Hgf,Fgr,Padi2,P2rx4,Gpnmb,Arhgdib,Acan,Itgax,Was,Mpp1,F7,Sfrp1,Mmp2,Cx3cl1,Mmp3,Ct…	Ccl2,Ccl12,Pdgfb,Acvr1b,Ccl3,Col1a1,Tgfb1,Lamb1,Has1,Calr,Wisp1,Hmox1,Mmp12,Epha2,Coro1b,Timp1,Sash1,Plxnd1,Lbp,Cd40,Cxcl16,Ccl4,Vsir,Gna13,Ccl7,Slc9a3r1,Lgmn,Vash1,Evl,Edn1,Sema4d,F2rl1,Plk2,Plau,Ripk3,Cxcl13,Pla2g7,Trem2,Aif1,Tnf,Diaph1,Csf1r,Anxa1,Il33,Ifitm1,Ccr1,Sele,Itga6,Il1b,Il1a,Tlr2,Pdgfc,Sdcbp,Glipr2,Pdpn,Hgf,Fgr,Padi2,P2rx4,Gpnmb,Arhgdib,Acan,Itgax,Was,Mpp1,F7,Sfrp1,Mmp2,Cx3cl1,Mmp3,C…
GO:0032879	regulation of localization	328	2806	2.42e-34	Ccl2,Ccl12,Itgb2,Pdgfb,Acvr1b,Ccl3,Col1a1,Tgfb1,Lamb1,Hck,Cyp4f18,Abcb4,Has1,Calr,Wisp1,Hmox1,Mmp12,Epha2,Clic1,Coro1b,Timp1,Psen2,Mcoln2,Mertk,Mmp13,Sash1,Cybb,Plxnd1,Ctss,Lbp,Cyth1,Stac2,Cyba,Cd40,Nos2,Trpv2,Cxcl16,Ccl4,Ywhah,Cd22,Atp2b1,Vsir,Sdc1,Gna13,Ccl7,Slc9a3r1,Lgmn,Vash1,Evl,Gpr137b,Edn1,Sema4d,F2rl1,Plk2,Plau,Clu,Ripk3,Vdr,Hcls1,Runx1,Cxcl13,Clec4n,Pla2g7,Trem2,Abcg1,C3,Aif1,Tnf,Diap1,P…	Ccl2,Ccl12,Itgb2,Pdgfb,Acvr1b,Ccl3,Col1a1,Tgfb1,Lamb1,Hck,Cyp4f18,Abcb4,Has1,Calr,Wisp1,Hmox1,Mmp12,Epha2,Clic1,Coro1b,Timp1,Psen2,Mcoln2,Mertk,Mmp13,Sash1,Cybb,Plxnd1,Ctss,Lbp,Cyth1,Stac2,Cyba,Cd40,Nos2,Trpv2,Cxcl16,Ccl4,Ywhah,Cd22,Atp2b1,Vsir,Sdc1,Gna13,Ccl7,Slc9a3r1,Lgmn,Vash1,Evl,Gpr137b,Edn1,Sema4d,F2rl1,Plk2,Plau,Clu,Ripk3,Vdr,Hcls1,Runx1,Cxcl13,Clec4n,Pla2g7,Trem2,Abcg1,C3,Aif1,Tnf,Diaph1,…
GO:0045321	leukocyte activation	122	511	4.1899999999999995e-34	Itgb2,Ccl3,Spi1,Tgfb1,Il7r,Cd244,Cd44,Vav1,Psen2,Apbb1ip,Mertk,Lbp,Myh9,Cd40,Cd22,Tnfaip3,Havcr2,Cd180,F2rl1,Clu,Ripk3,Trem2,Aif1,Tnf,Anxa1,Il33,Hhex,Il6,Casp1,Slc11a1,Rab29,Abl2,Batf3,Tlr2,Tnfsf8,Ctps,Cxcl5,Lfng,Clec4e,Clec4d,Tyrobp,Was,Btk,Cx3cl1,H2-DMa,Prex1,Lyn,Batf,H2-Ab1,Sbno2,Tlr4,Tmem106a,Grn,Plcl2,Lat2,C1qa,Gpr97,Cxcr4,Blnk,Jak3,Tlr1,Tlr7,Tlr6,Adam10,Cx3cr1,Cd48,Slamf8,Adam17,Itgam,Pi4k2…	Itgb2,Ccl3,Spi1,Tgfb1,Il7r,Cd244,Cd44,Vav1,Psen2,Apbb1ip,Mertk,Lbp,Myh9,Cd40,Cd22,Tnfaip3,Havcr2,Cd180,F2rl1,Clu,Ripk3,Trem2,Aif1,Tnf,Anxa1,Il33,Hhex,Il6,Casp1,Slc11a1,Rab29,Abl2,Batf3,Tlr2,Tnfsf8,Ctps,Cxcl5,Lfng,Clec4e,Clec4d,Tyrobp,Was,Btk,Cx3cl1,H2-DMa,Prex1,Lyn,Batf,H2-Ab1,Sbno2,Tlr4,Tmem106a,Grn,Plcl2,Lat2,C1qa,Adgrg3,Cxcr4,Blnk,Jak3,Tlr1,Tlr7,Tlr6,Adam10,Cx3cr1,Cd48,Slamf8,Adam17,Itgam,Pi4k…
GO:0080134	regulation of response to stress	199	1273	1.82e-33	Actr2,Ccl2,Pdgfb,Ccl3,Ern1,Bid,Cd44,Wisp1,Vav1,Mmp12,Mnda,Tnfaip8l2,Sash1,Ctss,Ncf1,Lbp,Myh9,Cyba,Dhx58,Tnip1,Nos2,Mmp8,Sfrp5,Tnfaip3,Havcr2,Vash1,Aoah,Edn1,Ctla2a,F2rl1,Plk2,Plau,Clu,Irg1,Trem2,Fgd2,Xdh,C3,Tnf,Pmaip1,Anxa1,Il33,Irf7,Il6,Ccr1,Casp4,Casp1,Il1r2,Bok,Scly,Fcgr2b,Rassf2,Il1b,Il1a,Ptpn1,Tlr2,Fcgr1,Ddah1,Txn1,Pdpn,Tnfrsf1b,Hgf,Fgr,Cxcl5,Cxcl1,Clec2d,Tnfrsf1a,Ctsc,Xylt1,Was,Btk,F7,Lamp1…	Actr2,Ccl2,Pdgfb,Ccl3,Ern1,Bid,Cd44,Wisp1,Vav1,Mmp12,Mnda,Tnfaip8l2,Sash1,Ctss,Ncf1,Lbp,Myh9,Cyba,Dhx58,Tnip1,Nos2,Mmp8,Sfrp5,Tnfaip3,Havcr2,Vash1,Aoah,Edn1,Ctla2a,F2rl1,Plk2,Plau,Clu,Acod1,Trem2,Fgd2,Xdh,C3,Tnf,Pmaip1,Anxa1,Il33,Irf7,Il6,Ccr1,Casp4,Casp1,Il1r2,Bok,Scly,Fcgr2b,Rassf2,Il1b,Il1a,Ptpn1,Tlr2,Fcgr1,Ddah1,Txn1,Pdpn,Tnfrsf1b,Hgf,Fgr,Cxcl5,Cxcl1,Clec2d,Tnfrsf1a,Ctsc,Xylt1,Was,Btk,F7,Lamp…
GO:0023056	positive regulation of signaling	242	1769	3.52e-33	Ccl2,Ccl12,Pdgfb,Acvr1b,Ccl3,S100a4,Ern1,Col1a1,Plaur,Tgfb1,Calr,Il7r,Bid,Cd44,Wisp1,Mmp12,Crlf1,Ccl8,Psen2,Sash1,Ncf1,Lbp,Cyba,Cd40,Dhx58,Mmp8,Ccl6,Ccl4,Ccl9,Tnfaip3,Vsir,Havcr2,Ccl7,Slc9a3r1,Pik3r5,Prkch,Lgmn,Gpr137b,Edn1,Ly86,Sema4d,Cd180,F2rl1,Plk2,Clu,Ripk3,Litaf,Hcls1,Runx1,Il10rb,Clec4n,Trem2,Fgd2,Xdh,Atp6v0c,C3,Tnf,Pmaip1,Csf1r,Hhex,Baiap2,Irf7,Il6,Ccr1,Casp4,Casp1,Casp8,Htr2b,Bok,Rab29,A…	Ccl2,Ccl12,Pdgfb,Acvr1b,Ccl3,S100a4,Ern1,Col1a1,Plaur,Tgfb1,Calr,Il7r,Bid,Cd44,Wisp1,Mmp12,Crlf1,Ccl8,Psen2,Sash1,Ncf1,Lbp,Cyba,Cd40,Dhx58,Mmp8,Ccl6,Ccl4,Ccl9,Tnfaip3,Vsir,Havcr2,Ccl7,Slc9a3r1,Pik3r5,Prkch,Lgmn,Gpr137b,Edn1,Ly86,Sema4d,Cd180,F2rl1,Plk2,Clu,Ripk3,Litaf,Hcls1,Runx1,Il10rb,Clec4n,Trem2,Fgd2,Xdh,Atp6v0c,C3,Tnf,Pmaip1,Csf1r,Hhex,Baiap2,Irf7,Il6,Ccr1,Casp4,Casp1,Casp8,Htr2b,Bok,Rab29,A…
GO:0050865	regulation of cell activation	127	569	4.37e-33	Ccl2,Itgb2,Pdgfb,Tgfb1,Il7r,Cd244,Cd44,Hmox1,Cd209a,Tnfaip8l2,Mertk,Cd83,Lbp,Cd40,Mmp8,Tnfsf13,Cd22,Tnfaip3,Vsir,Havcr2,Gpr137b,Ctla2a,F2rl1,Ripk3,Runx1,Cdkn1a,Tnfrsf21,Trem2,Aif1,Tnf,Anxa1,Il33,Il6,Fcgr2b,Il1b,Vcam1,Pdpn,Tnfrsf1b,Fgr,Cd38,Gpnmb,Clec4d,Ctsc,Tyrobp,Il4ra,Btk,Lamp1,Sfrp1,Fgl1,Cx3cl1,Csk,Myd88,Nckap1l,Crlf2,H2-DMa,Zc3h12a,Lyn,Zc3h12d,H2-Ab1,Ubash3b,Pnp,Thbs1,Tlr4,H2-Aa,Grn,Igfbp2,Ru…	Ccl2,Itgb2,Pdgfb,Tgfb1,Il7r,Cd244,Cd44,Hmox1,Cd209a,Tnfaip8l2,Mertk,Cd83,Lbp,Cd40,Mmp8,Tnfsf13,Cd22,Tnfaip3,Vsir,Havcr2,Gpr137b,Ctla2a,F2rl1,Ripk3,Runx1,Cdkn1a,Tnfrsf21,Trem2,Aif1,Tnf,Anxa1,Il33,Il6,Fcgr2b,Il1b,Vcam1,Pdpn,Tnfrsf1b,Fgr,Cd38,Gpnmb,Clec4d,Ctsc,Tyrobp,Il4ra,Btk,Lamp1,Sfrp1,Fgl1,Cx3cl1,Csk,Myd88,Nckap1l,Crlf2,H2-DMa,Zc3h12a,Lyn,Zc3h12d,H2-Ab1,Ubash3b,Pnp,Thbs1,Tlr4,H2-Aa,Grn,Igfbp2,Ru…
GO:0010647	positive regulation of cell communication	239	1762	3.35e-32	Ccl2,Ccl12,Pdgfb,Acvr1b,Ccl3,S100a4,Ern1,Col1a1,Plaur,Tgfb1,Calr,Il7r,Bid,Cd44,Wisp1,Mmp12,Crlf1,Ccl8,Psen2,Sash1,Ncf1,Lbp,Cyba,Cd40,Dhx58,Mmp8,Ccl6,Ccl4,Ccl9,Tnfaip3,Vsir,Havcr2,Ccl7,Slc9a3r1,Pik3r5,Prkch,Lgmn,Gpr137b,Edn1,Ly86,Sema4d,Cd180,F2rl1,Plk2,Clu,Ripk3,Litaf,Hcls1,Runx1,Il10rb,Clec4n,Trem2,Fgd2,Xdh,Atp6v0c,C3,Tnf,Pmaip1,Csf1r,Hhex,Baiap2,Irf7,Il6,Ccr1,Casp4,Casp1,Casp8,Htr2b,Bok,Rab29,A…	Ccl2,Ccl12,Pdgfb,Acvr1b,Ccl3,S100a4,Ern1,Col1a1,Plaur,Tgfb1,Calr,Il7r,Bid,Cd44,Wisp1,Mmp12,Crlf1,Ccl8,Psen2,Sash1,Ncf1,Lbp,Cyba,Cd40,Dhx58,Mmp8,Ccl6,Ccl4,Ccl9,Tnfaip3,Vsir,Havcr2,Ccl7,Slc9a3r1,Pik3r5,Prkch,Lgmn,Gpr137b,Edn1,Ly86,Sema4d,Cd180,F2rl1,Plk2,Clu,Ripk3,Litaf,Hcls1,Runx1,Il10rb,Clec4n,Trem2,Fgd2,Xdh,Atp6v0c,C3,Tnf,Pmaip1,Csf1r,Hhex,Baiap2,Irf7,Il6,Ccr1,Casp4,Casp1,Casp8,Htr2b,Bok,Rab29,A…
GO:0002694	regulation of leukocyte activation	120	527	7.38e-32	Ccl2,Itgb2,Tgfb1,Il7r,Cd244,Cd44,Hmox1,Cd209a,Tnfaip8l2,Mertk,Cd83,Lbp,Cd40,Mmp8,Tnfsf13,Cd22,Tnfaip3,Vsir,Havcr2,Gpr137b,Ctla2a,F2rl1,Ripk3,Runx1,Cdkn1a,Tnfrsf21,Trem2,Aif1,Tnf,Anxa1,Il33,Il6,Fcgr2b,Il1b,Vcam1,Tnfrsf1b,Fgr,Cd38,Gpnmb,Clec4d,Ctsc,Tyrobp,Il4ra,Btk,Lamp1,Sfrp1,Fgl1,Cx3cl1,Csk,Myd88,Nckap1l,Crlf2,H2-DMa,Zc3h12a,Lyn,Zc3h12d,H2-Ab1,Pnp,Thbs1,Tlr4,H2-Aa,Grn,Igfbp2,Runx3,Igf1,Jak3,Tlr6,…	Ccl2,Itgb2,Tgfb1,Il7r,Cd244,Cd44,Hmox1,Cd209a,Tnfaip8l2,Mertk,Cd83,Lbp,Cd40,Mmp8,Tnfsf13,Cd22,Tnfaip3,Vsir,Havcr2,Gpr137b,Ctla2a,F2rl1,Ripk3,Runx1,Cdkn1a,Tnfrsf21,Trem2,Aif1,Tnf,Anxa1,Il33,Il6,Fcgr2b,Il1b,Vcam1,Tnfrsf1b,Fgr,Cd38,Gpnmb,Clec4d,Ctsc,Tyrobp,Il4ra,Btk,Lamp1,Sfrp1,Fgl1,Cx3cl1,Csk,Myd88,Nckap1l,Crlf2,H2-DMa,Zc3h12a,Lyn,Zc3h12d,H2-Ab1,Pnp,Thbs1,Tlr4,H2-Aa,Grn,Igfbp2,Runx3,Igf1,Jak3,Tlr6,…
GO:0007166	cell surface receptor signaling pathway	236	1741	1.03e-31	Ccl2,Ccl12,Itgb2,Pdgfb,Acvr1b,Ccl3,Col1a1,Spi1,Plaur,Tgfb1,Hck,Myo1g,Il7r,Irf5,Bid,Cd44,Wisp1,Vav1,Epha2,Crlf1,Ccl8,Psen2,Mertk,Plxnd1,Lbp,Cd40,Sfrp5,Ccl6,Ccl4,Cd22,Ccl9,Mknk1,Vsir,Cpeb4,Sdc1,Ccl7,Slc9a3r1,Grb2,Edn1,Sema4d,Osmr,Il10rb,Cxcl13,Tnfrsf21,Trem2,C3,Tnf,Csf1r,Anxa1,Il33,Hhex,Gfra1,Hexa,Ifitm1,Ifitm3,Irf7,Il6,Ccr1,Casp8,Il1r2,Bok,Abl2,Fcgr2b,Frzb,Itga6,Rassf2,Il1b,Il1a,Ptpn1,Nras,Il6ra,T…	Ccl2,Ccl12,Itgb2,Pdgfb,Acvr1b,Ccl3,Col1a1,Spi1,Plaur,Tgfb1,Hck,Myo1g,Il7r,Irf5,Bid,Cd44,Wisp1,Vav1,Epha2,Crlf1,Ccl8,Psen2,Mertk,Plxnd1,Lbp,Cd40,Sfrp5,Ccl6,Ccl4,Cd22,Ccl9,Mknk1,Vsir,Cpeb4,Sdc1,Ccl7,Slc9a3r1,Grb2,Edn1,Sema4d,Osmr,Il10rb,Cxcl13,Tnfrsf21,Trem2,C3,Tnf,Csf1r,Anxa1,Il33,Hhex,Gfra1,Hexa,Ifitm1,Ifitm3,Irf7,Il6,Ccr1,Casp8,Il1r2,Bok,Abl2,Fcgr2b,Frzb,Itga6,Rassf2,Il1b,Il1a,Ptpn1,Nras,Il6ra,T…
GO:0023051	regulation of signaling	351	3227	2.07e-31	Ccl2,Ccl12,Pdgfb,Acvr1b,Ccl3,S100a4,Ern1,Col1a1,Plaur,Rgs19,Tgfb1,Calr,Il7r,Bid,Crabp2,Cd44,Wisp1,Hmox1,Mmp12,Epha2,Crlf1,Ccl8,Timp1,Psen2,Sash1,Ncf1,Lbp,Cyth1,Cyba,Cd40,Dhx58,Tnip1,Nos2,Mmp8,Sfrp5,Ccl6,Ccl4,Cd22,Ccl9,Tnfaip3,Vsir,Havcr2,Ccl7,Slc9a3r1,Grb2,Pik3r5,Prkch,Lgmn,Gpr137b,Edn1,Ly86,Sema4d,Cd180,F2rl1,Plk2,Plau,Clu,Irg1,Ripk3,Col2a1,Litaf,Hcls1,Runx1,Il10rb,Clec4n,Trem2,Fgd2,Xdh,Atp6v0c,…	Ccl2,Ccl12,Pdgfb,Acvr1b,Ccl3,S100a4,Ern1,Col1a1,Plaur,Rgs19,Tgfb1,Calr,Il7r,Bid,Crabp2,Cd44,Wisp1,Hmox1,Mmp12,Epha2,Crlf1,Ccl8,Timp1,Psen2,Sash1,Ncf1,Lbp,Cyth1,Cyba,Cd40,Dhx58,Tnip1,Nos2,Mmp8,Sfrp5,Ccl6,Ccl4,Cd22,Ccl9,Tnfaip3,Vsir,Havcr2,Ccl7,Slc9a3r1,Grb2,Pik3r5,Prkch,Lgmn,Gpr137b,Edn1,Ly86,Sema4d,Cd180,F2rl1,Plk2,Plau,Clu,Acod1,Ripk3,Col2a1,Litaf,Hcls1,Runx1,Il10rb,Clec4n,Trem2,Fgd2,Xdh,Atp6v0c…
GO:0048519	negative regulation of biological process	481	5108	2.0800000000000002e-31	Ccl2,Ccl12,Pdgfb,Acvr1b,Ccl3,Ern1,Col1a1,Spi1,Plaur,Rgs19,Tgfb1,Lamb1,Hck,Rnd1,Cyp4f18,Has1,Calr,Il7r,Bid,Cstb,Cd44,Wisp1,Hmox1,Mmp12,Ctsb,Epha2,Itih4,Crlf1,Elk3,Coro1b,Mnda,Timp1,Psen2,Mcoln2,Tnfaip8l2,Mertk,Plxnd1,Cd83,Ctsk,Lbp,Ctsz,Myh9,Serpinb6a,Cyba,Dhx58,Tnip1,Nos2,Trpv2,Mmp8,Sfrp5,Ccl4,Ywhah,Cd22,Ccl9,Tnfaip3,Atp2b1,Vsir,Cpeb4,Havcr2,Dnmt3a,Slc9a3r1,Serpina3n,Prkch,Lgmn,Vash1,Evl,Gpr137b,A…	Ccl2,Ccl12,Pdgfb,Acvr1b,Ccl3,Ern1,Col1a1,Spi1,Plaur,Rgs19,Tgfb1,Lamb1,Hck,Rnd1,Cyp4f18,Has1,Calr,Il7r,Bid,Cstb,Cd44,Wisp1,Hmox1,Mmp12,Ctsb,Epha2,Itih4,Crlf1,Elk3,Coro1b,Mnda,Timp1,Psen2,Mcoln2,Tnfaip8l2,Mertk,Plxnd1,Cd83,Ctsk,Lbp,Ctsz,Myh9,Serpinb6a,Cyba,Dhx58,Tnip1,Nos2,Trpv2,Mmp8,Sfrp5,Ccl4,Ywhah,Cd22,Ccl9,Tnfaip3,Atp2b1,Vsir,Cpeb4,Havcr2,Dnmt3a,Slc9a3r1,Serpina3n,Prkch,Lgmn,Vash1,Evl,Gpr137b,A…
GO:0009617	response to bacterium	134	660	2.21e-31	Ccl2,Ccl12,Cd52,Ccl3,Tgfb1,Hck,Irf5,Adamts4,Epha2,Saa3,Mnda,Ncf1,Lbp,Cd40,Dhx58,Nos2,Cxcl16,Tnfaip3,Havcr2,Serpina3n,Edn1,Cd180,Irg1,Litaf,Cxcl13,Trem2,C3,H2-K1,Tnf,Baiap2,Cyp2e1,Il6,Casp1,Slc11a1,Rab29,Fcgr2b,Mrc1,Il1b,Il1a,Tlr2,Fcgr1,Abca1,Tnfsf8,Tnfrsf1b,Fgr,Plac8,Cxcl5,Cxcl1,Clec4e,Clec4d,Tnfrsf1a,Mt2,Il10ra,Ptgs2,Myd88,Trf,Mapkapk3,Zc3h12a,Ptger2,Trem1,Lyn,Irf8,AA467197,Sbno2,Tlr4,Stab1,Ssc5…	Ccl2,Ccl12,Cd52,Ccl3,Tgfb1,Hck,Irf5,Adamts4,Epha2,Saa3,Mnda,Ncf1,Lbp,Cd40,Dhx58,Nos2,Cxcl16,Tnfaip3,Havcr2,Serpina3n,Edn1,Cd180,Acod1,Litaf,Cxcl13,Trem2,C3,H2-K1,Tnf,Baiap2,Cyp2e1,Il6,Casp1,Slc11a1,Rab29,Fcgr2b,Mrc1,Il1b,Il1a,Tlr2,Fcgr1,Abca1,Tnfsf8,Tnfrsf1b,Fgr,Plac8,Cxcl5,Cxcl1,Clec4e,Clec4d,Tnfrsf1a,Mt2,Il10ra,Ptgs2,Myd88,Trf,Mapkapk3,Zc3h12a,Ptger2,Trem1,Lyn,Irf8,AA467197,Sbno2,Tlr4,Stab1,Ssc…
GO:0010646	regulation of cell communication	348	3215	1.0499999999999999e-30	Ccl2,Ccl12,Pdgfb,Acvr1b,Ccl3,S100a4,Ern1,Col1a1,Plaur,Rgs19,Tgfb1,Calr,Il7r,Bid,Crabp2,Cd44,Wisp1,Hmox1,Mmp12,Epha2,Crlf1,Ccl8,Timp1,Psen2,Sash1,Ncf1,Lbp,Cyth1,Cyba,Cd40,Dhx58,Tnip1,Nos2,Mmp8,Sfrp5,Ccl6,Ccl4,Cd22,Ccl9,Tnfaip3,Vsir,Havcr2,Ccl7,Slc9a3r1,Grb2,Pik3r5,Prkch,Lgmn,Gpr137b,Edn1,Ly86,Sema4d,Cd180,F2rl1,Plk2,Plau,Clu,Irg1,Ripk3,Col2a1,Litaf,Hcls1,Runx1,Il10rb,Clec4n,Trem2,Fgd2,Xdh,Atp6v0c,…	Ccl2,Ccl12,Pdgfb,Acvr1b,Ccl3,S100a4,Ern1,Col1a1,Plaur,Rgs19,Tgfb1,Calr,Il7r,Bid,Crabp2,Cd44,Wisp1,Hmox1,Mmp12,Epha2,Crlf1,Ccl8,Timp1,Psen2,Sash1,Ncf1,Lbp,Cyth1,Cyba,Cd40,Dhx58,Tnip1,Nos2,Mmp8,Sfrp5,Ccl6,Ccl4,Cd22,Ccl9,Tnfaip3,Vsir,Havcr2,Ccl7,Slc9a3r1,Grb2,Pik3r5,Prkch,Lgmn,Gpr137b,Edn1,Ly86,Sema4d,Cd180,F2rl1,Plk2,Plau,Clu,Acod1,Ripk3,Col2a1,Litaf,Hcls1,Runx1,Il10rb,Clec4n,Trem2,Fgd2,Xdh,Atp6v0c…
GO:0009966	regulation of signal transduction	313	2767	4.36e-30	Ccl2,Ccl12,Pdgfb,Acvr1b,Ccl3,S100a4,Ern1,Col1a1,Plaur,Rgs19,Tgfb1,Calr,Il7r,Bid,Crabp2,Cd44,Wisp1,Hmox1,Mmp12,Epha2,Crlf1,Ccl8,Timp1,Psen2,Sash1,Ncf1,Lbp,Cyth1,Cyba,Cd40,Dhx58,Tnip1,Mmp8,Sfrp5,Ccl6,Ccl4,Cd22,Ccl9,Tnfaip3,Vsir,Havcr2,Ccl7,Slc9a3r1,Grb2,Pik3r5,Prkch,Lgmn,Gpr137b,Edn1,Ly86,Sema4d,Cd180,F2rl1,Plau,Clu,Irg1,Ripk3,Col2a1,Litaf,Hcls1,Runx1,Il10rb,Clec4n,Trem2,Fgd2,Xdh,Atp6v0c,C3,Tnf,Pma…	Ccl2,Ccl12,Pdgfb,Acvr1b,Ccl3,S100a4,Ern1,Col1a1,Plaur,Rgs19,Tgfb1,Calr,Il7r,Bid,Crabp2,Cd44,Wisp1,Hmox1,Mmp12,Epha2,Crlf1,Ccl8,Timp1,Psen2,Sash1,Ncf1,Lbp,Cyth1,Cyba,Cd40,Dhx58,Tnip1,Mmp8,Sfrp5,Ccl6,Ccl4,Cd22,Ccl9,Tnfaip3,Vsir,Havcr2,Ccl7,Slc9a3r1,Grb2,Pik3r5,Prkch,Lgmn,Gpr137b,Edn1,Ly86,Sema4d,Cd180,F2rl1,Plau,Clu,Acod1,Ripk3,Col2a1,Litaf,Hcls1,Runx1,Il10rb,Clec4n,Trem2,Fgd2,Xdh,Atp6v0c,C3,Tnf,Pm…
GO:0009967	positive regulation of signal transduction	214	1538	8.1e-30	Ccl2,Ccl12,Pdgfb,Acvr1b,Ccl3,S100a4,Ern1,Col1a1,Plaur,Tgfb1,Calr,Il7r,Bid,Cd44,Wisp1,Mmp12,Crlf1,Ccl8,Psen2,Sash1,Ncf1,Lbp,Cyba,Cd40,Dhx58,Mmp8,Ccl6,Ccl4,Ccl9,Tnfaip3,Vsir,Havcr2,Ccl7,Slc9a3r1,Pik3r5,Prkch,Gpr137b,Edn1,Ly86,Sema4d,Cd180,F2rl1,Clu,Ripk3,Litaf,Hcls1,Il10rb,Clec4n,Trem2,Fgd2,Xdh,Atp6v0c,C3,Tnf,Pmaip1,Csf1r,Hhex,Baiap2,Irf7,Il6,Ccr1,Casp4,Casp1,Casp8,Htr2b,Bok,Rab29,Abl2,Atf3,Fcgr2b,…	Ccl2,Ccl12,Pdgfb,Acvr1b,Ccl3,S100a4,Ern1,Col1a1,Plaur,Tgfb1,Calr,Il7r,Bid,Cd44,Wisp1,Mmp12,Crlf1,Ccl8,Psen2,Sash1,Ncf1,Lbp,Cyba,Cd40,Dhx58,Mmp8,Ccl6,Ccl4,Ccl9,Tnfaip3,Vsir,Havcr2,Ccl7,Slc9a3r1,Pik3r5,Prkch,Gpr137b,Edn1,Ly86,Sema4d,Cd180,F2rl1,Clu,Ripk3,Litaf,Hcls1,Il10rb,Clec4n,Trem2,Fgd2,Xdh,Atp6v0c,C3,Tnf,Pmaip1,Csf1r,Hhex,Baiap2,Irf7,Il6,Ccr1,Casp4,Casp1,Casp8,Htr2b,Bok,Rab29,Abl2,Atf3,Fcgr2b,…
GO:0071345	cellular response to cytokine stimulus	133	698	9.760000000000001e-29	Actr2,Ccl2,Ccl12,Pdgfb,Ccl3,Col1a1,Spi1,Il7r,Irf5,Cd44,Saa3,Crlf1,Ccl8,Mnda,Cyba,Cd40,Nos2,Ccl6,Ccl4,Ccl9,Ccl7,Evl,Edn1,Irg1,Osmr,Pde1b,Ciita,Hcls1,Il10rb,Cxcl13,Tnfrsf21,Aif1,Tnf,Csf1r,Il33,Ifitm1,Ifitm3,Irf7,Il6,Ccr1,Casp1,Il1r2,Mrc1,Il1b,Il1a,Il6ra,Tlr2,Tnfrsf1b,Padi2,Cxcl5,Cxcl1,Tnfrsf1a,Il4ra,Il13ra1,Was,Btk,Rab20,Sfrp1,Asah1,Cx3cl1,Il10ra,Myd88,Plvap,Crlf2,Ldlrap1,Zc3h12a,Irf8,H2-Ab1,Sbno2,…	Actr2,Ccl2,Ccl12,Pdgfb,Ccl3,Col1a1,Spi1,Il7r,Irf5,Cd44,Saa3,Crlf1,Ccl8,Mnda,Cyba,Cd40,Nos2,Ccl6,Ccl4,Ccl9,Ccl7,Evl,Edn1,Acod1,Osmr,Pde1b,Ciita,Hcls1,Il10rb,Cxcl13,Tnfrsf21,Aif1,Tnf,Csf1r,Il33,Ifitm1,Ifitm3,Irf7,Il6,Ccr1,Casp1,Il1r2,Mrc1,Il1b,Il1a,Il6ra,Tlr2,Tnfrsf1b,Padi2,Cxcl5,Cxcl1,Tnfrsf1a,Il4ra,Il13ra1,Was,Btk,Rab20,Sfrp1,Asah1,Cx3cl1,Il10ra,Myd88,Plvap,Crlf2,Ldlrap1,Zc3h12a,Irf8,H2-Ab1,Sbno2…
GO:0031347	regulation of defense response	116	554	6.149999999999999e-28	Ccl3,Cd44,Wisp1,Vav1,Mmp12,Mnda,Tnfaip8l2,Ctss,Lbp,Cyba,Dhx58,Tnip1,Nos2,Mmp8,Tnfaip3,Havcr2,Aoah,Ctla2a,F2rl1,Irg1,Trem2,C3,Tnf,Anxa1,Il33,Irf7,Il6,Ccr1,Casp4,Casp1,Il1r2,Fcgr2b,Il1b,Tlr2,Fcgr1,Tnfrsf1b,Hgf,Fgr,Cxcl5,Cxcl1,Clec2d,Tnfrsf1a,Ctsc,Btk,Lamp1,Mmp2,Cx3cl1,Nt5e,Ptgs2,Myd88,Zc3h12a,Parp14,Metrnl,Lyn,Sbno2,Daglb,Tlr4,Gpsm3,Grn,Pik3ap1,Abhd12,Itga2,Nod1,Socs3,Lacc1,Nlrc4,Samhd1,Tlr6,Ifi205…	Ccl3,Cd44,Wisp1,Vav1,Mmp12,Mnda,Tnfaip8l2,Ctss,Lbp,Cyba,Dhx58,Tnip1,Nos2,Mmp8,Tnfaip3,Havcr2,Aoah,Ctla2a,F2rl1,Acod1,Trem2,C3,Tnf,Anxa1,Il33,Irf7,Il6,Ccr1,Casp4,Casp1,Il1r2,Fcgr2b,Il1b,Tlr2,Fcgr1,Tnfrsf1b,Hgf,Fgr,Cxcl5,Cxcl1,Clec2d,Tnfrsf1a,Ctsc,Btk,Lamp1,Mmp2,Cx3cl1,Nt5e,Ptgs2,Myd88,Zc3h12a,Parp14,Metrnl,Lyn,Sbno2,Daglb,Tlr4,Gpsm3,Grn,Pik3ap1,Abhd12,Itga2,Nod1,Socs3,Lacc1,Nlrc4,Samhd1,Tlr6,Ifi20…
GO:0032103	positive regulation of response to external stimulus	97	399	2.4800000000000003e-27	Ccl2,Pdgfb,Ccl3,Tgfb1,Calr,Wisp1,Vav1,Mmp12,Mnda,Sash1,Ctss,Lbp,Cyba,Dhx58,Tnip1,Mmp8,Ccl4,Havcr2,Ccl7,Lgmn,Edn1,Ly86,Cd180,F2rl1,Irg1,Cxcl13,Pla2g7,Trem2,C3,Aif1,Tnf,Il33,Irf7,Il6,Ccr1,Il1b,Tlr2,Fcgr1,Cxcl1,P2rx4,Tnfrsf1a,Ctsc,Btk,F7,Lamp1,Mmp2,Cx3cl1,Ptgs2,Myd88,Nckap1l,Cmklr1,Camk1d,Lrp1,Thbs1,Tlr4,Gpsm3,Grn,C3ar1,Cxcr3,Cxcr4,Itga2,Fn1,Nod1,Nlrc4,Tlr6,Ifi205,Pik3cg,Adam10,Adam17,Stx3,Alox5ap,C…	Ccl2,Pdgfb,Ccl3,Tgfb1,Calr,Wisp1,Vav1,Mmp12,Mnda,Sash1,Ctss,Lbp,Cyba,Dhx58,Tnip1,Mmp8,Ccl4,Havcr2,Ccl7,Lgmn,Edn1,Ly86,Cd180,F2rl1,Acod1,Cxcl13,Pla2g7,Trem2,C3,Aif1,Tnf,Il33,Irf7,Il6,Ccr1,Il1b,Tlr2,Fcgr1,Cxcl1,P2rx4,Tnfrsf1a,Ctsc,Btk,F7,Lamp1,Mmp2,Cx3cl1,Ptgs2,Myd88,Nckap1l,Cmklr1,Camk1d,Lrp1,Thbs1,Tlr4,Gpsm3,Grn,C3ar1,Cxcr3,Cxcr4,Itga2,Fn1,Nod1,Nlrc4,Tlr6,Ifi205,Pik3cg,Adam10,Adam17,Stx3,Alox5ap,…
GO:0050778	positive regulation of immune response	101	450	3.8e-26	Itgb2,Cfp,Tgfb1,Myo1g,Cd44,Vav1,Mmp12,Mnda,Psen2,Lbp,Cd40,Tnfsf13,Havcr2,Prkch,F2rl1,Irg1,Tnfrsf21,C3,H2-K1,Cfb,Tnf,Anxa1,Il33,Irf7,Il6,Slc11a1,Rab29,Fcgr2b,Il1b,Nras,Tlr2,Fcgr1,Fgr,Cd38,Il4ra,Btk,Lamp1,Mmp2,Cmtm3,Nckap1l,Cmklr1,C1qc,Themis2,H2-DMa,Zc3h12a,Lyn,C1qb,H2-Ab1,Pnp,Tlr4,Rftn1,Lat2,C3ar1,C1qa,Cfd,Nlrc4,Ifi205,C1ra,Fam49b,Itgam,C4b,Rara,Ptafr,Tec,Nfatc2,Cfi,Fcer1g,Plcg2,Tlr9,Usp12,Cadm1,…	Itgb2,Cfp,Tgfb1,Myo1g,Cd44,Vav1,Mmp12,Mnda,Psen2,Lbp,Cd40,Tnfsf13,Havcr2,Prkch,F2rl1,Acod1,Tnfrsf21,C3,H2-K1,Cfb,Tnf,Anxa1,Il33,Irf7,Il6,Slc11a1,Rab29,Fcgr2b,Il1b,Nras,Tlr2,Fcgr1,Fgr,Cd38,Il4ra,Btk,Lamp1,Mmp2,Cmtm3,Nckap1l,Cmklr1,C1qc,Themis2,H2-DMa,Zc3h12a,Lyn,C1qb,H2-Ab1,Pnp,Tlr4,Rftn1,Lat2,C3ar1,C1qa,Cfd,Nlrc4,Ifi205,C1ra,Fam49b,Itgam,C4b,Rara,Ptafr,Tec,Nfatc2,Cfi,Fcer1g,Plcg2,Tlr9,Usp12,Cadm1…
GO:0048731	system development	412	4350	6.95e-26	Actr2,Ccl2,Ccl12,Pdgfb,Acvr1b,Ccl3,Col1a1,Acp2,Spi1,Plaur,Tgfb1,Lamb1,Rnd1,Dnase2a,Calr,Il7r,Angptl2,Bid,Plod3,Crabp2,Cd44,Wisp1,Hmox1,Vav1,Ctsb,Elovl1,Epha2,Aprt,Pip4k2a,Neu1,Crlf1,Elk3,Timp1,Psen2,Atp6v0d1,Mertk,Mmp13,Plxnd1,Ctsz,Myh9,Serpinb6a,Trpv2,Sfrp5,Ywhah,Tnfaip3,Atp2b1,Havcr2,Tns3,Sdc1,Gna13,Dnmt3a,Adap2,Slc9a3r1,Grb2,Galc,Sptlc2,Prkch,Vash1,Evl,Edn1,Sema4d,Ctsl,Hexb,F2rl1,Plk2,Plau,Clu…	Actr2,Ccl2,Ccl12,Pdgfb,Acvr1b,Ccl3,Col1a1,Acp2,Spi1,Plaur,Tgfb1,Lamb1,Rnd1,Dnase2a,Calr,Il7r,Angptl2,Bid,Plod3,Crabp2,Cd44,Wisp1,Hmox1,Vav1,Ctsb,Elovl1,Epha2,Aprt,Pip4k2a,Neu1,Crlf1,Elk3,Timp1,Psen2,Atp6v0d1,Mertk,Mmp13,Plxnd1,Ctsz,Myh9,Serpinb6a,Trpv2,Sfrp5,Ywhah,Tnfaip3,Atp2b1,Havcr2,Tns3,Sdc1,Gna13,Dnmt3a,Adap2,Slc9a3r1,Grb2,Galc,Sptlc2,Prkch,Vash1,Evl,Edn1,Sema4d,Ctsl,Hexb,F2rl1,Plk2,Plau,Clu…
GO:0032501	multicellular organismal process	535	6272	1.54e-25	Actr2,Ccl2,Ccl12,Itgb2,Pdgfb,Acvr1b,Gm2a,Ccl3,Col1a1,Acp2,Spi1,Napsa,Plaur,Tgfb1,Lamb1,Tbxas1,Rnd1,Cyp4f18,Tpm4,Has1,Dnase2a,Calr,Il7r,Angptl2,Bid,Plod3,Crabp2,Cstb,Cd44,Wisp1,Hmox1,Vav1,Ctsb,Elovl1,Epha2,Aprt,Pip4k2a,B4galnt1,Neu1,Crlf1,Elk3,Coro1b,Timp1,Psen2,Atp6v0d1,Mertk,Ceacam16,Mmp13,Plxnd1,Ctsk,Ctss,Ctsz,Myh9,Serpinb6a,Stac2,Cyba,Vmp1,Nos2,Trpv2,Mmp8,Sfrp5,Ccl4,Ywhah,Tnfaip3,Atp2b1,Txnrd1…	Actr2,Ccl2,Ccl12,Itgb2,Pdgfb,Acvr1b,Gm2a,Ccl3,Col1a1,Acp2,Spi1,Napsa,Plaur,Tgfb1,Lamb1,Tbxas1,Rnd1,Cyp4f18,Tpm4,Has1,Dnase2a,Calr,Il7r,Angptl2,Bid,Plod3,Crabp2,Cstb,Cd44,Wisp1,Hmox1,Vav1,Ctsb,Elovl1,Epha2,Aprt,Pip4k2a,B4galnt1,Neu1,Crlf1,Elk3,Coro1b,Timp1,Psen2,Atp6v0d1,Mertk,Ceacam16,Mmp13,Plxnd1,Ctsk,Ctss,Ctsz,Myh9,Serpinb6a,Stac2,Cyba,Vmp1,Nos2,Trpv2,Mmp8,Sfrp5,Ccl4,Ywhah,Tnfaip3,Atp2b1,Txnrd1…
GO:0048523	negative regulation of cellular process	432	4672	1.86e-25	Ccl12,Pdgfb,Acvr1b,Ccl3,Ern1,Col1a1,Spi1,Plaur,Rgs19,Tgfb1,Lamb1,Hck,Rnd1,Has1,Calr,Il7r,Bid,Cstb,Cd44,Wisp1,Hmox1,Mmp12,Ctsb,Epha2,Itih4,Crlf1,Elk3,Coro1b,Mnda,Timp1,Psen2,Mcoln2,Tnfaip8l2,Mertk,Plxnd1,Ctsz,Myh9,Serpinb6a,Dhx58,Tnip1,Trpv2,Sfrp5,Ywhah,Cd22,Ccl9,Tnfaip3,Vsir,Cpeb4,Havcr2,Dnmt3a,Slc9a3r1,Serpina3n,Prkch,Lgmn,Vash1,Evl,Gpr137b,Edn1,Ctla2a,Ctla2b,Sema4d,Ctsl,F2rl1,Plk2,Anxa8,Clu,Lox…	Ccl12,Pdgfb,Acvr1b,Ccl3,Ern1,Col1a1,Spi1,Plaur,Rgs19,Tgfb1,Lamb1,Hck,Rnd1,Has1,Calr,Il7r,Bid,Cstb,Cd44,Wisp1,Hmox1,Mmp12,Ctsb,Epha2,Itih4,Crlf1,Elk3,Coro1b,Mnda,Timp1,Psen2,Mcoln2,Tnfaip8l2,Mertk,Plxnd1,Ctsz,Myh9,Serpinb6a,Dhx58,Tnip1,Trpv2,Sfrp5,Ywhah,Cd22,Ccl9,Tnfaip3,Vsir,Cpeb4,Havcr2,Dnmt3a,Slc9a3r1,Serpina3n,Prkch,Lgmn,Vash1,Evl,Gpr137b,Edn1,Ctla2a,Ctla2b,Sema4d,Ctsl,F2rl1,Plk2,Anxa8,Clu,Lox…
GO:0051241	negative regulation of multicellular organismal process	183	1304	1.95e-25	Ccl2,Pdgfb,Ccl3,Tgfb1,Calr,Cd44,Wisp1,Hmox1,Epha2,Timp1,Mertk,Cd83,Ctsk,Lbp,Ctsz,Cyba,Dhx58,Mmp8,Sfrp5,Ywhah,Tnfaip3,Atp2b1,Vsir,Havcr2,Lgmn,Vash1,Evl,Gpr137b,Sema4d,F2rl1,Plk2,Plau,Loxl2,Irg1,Runx1,Cxcl13,Tnfrsf21,Trem2,Xdh,Tmem178,H2-K1,Tnf,Anxa1,Il33,Hhex,Il6,Ccr1,Il1r2,Slc11a1,Rab29,Fcgr2b,Frzb,Il1b,Il1a,Procr,Nras,Tlr2,Tnfrsf1b,Hgf,Tnfrsf9,Cd38,Plac8,P2rx4,Lfng,Gpnmb,Hpgds,Clec2d,Arhgdib,Tnf…	Ccl2,Pdgfb,Ccl3,Tgfb1,Calr,Cd44,Wisp1,Hmox1,Epha2,Timp1,Mertk,Cd83,Ctsk,Lbp,Ctsz,Cyba,Dhx58,Mmp8,Sfrp5,Ywhah,Tnfaip3,Atp2b1,Vsir,Havcr2,Lgmn,Vash1,Evl,Gpr137b,Sema4d,F2rl1,Plk2,Plau,Loxl2,Acod1,Runx1,Cxcl13,Tnfrsf21,Trem2,Xdh,Tmem178,H2-K1,Tnf,Anxa1,Il33,Hhex,Il6,Ccr1,Il1r2,Slc11a1,Rab29,Fcgr2b,Frzb,Il1b,Il1a,Procr,Nras,Tlr2,Tnfrsf1b,Hgf,Tnfrsf9,Cd38,Plac8,P2rx4,Lfng,Gpnmb,Hpgds,Clec2d,Arhgdib,Tn…
GO:0006810	transport	343	3382	3.0099999999999997e-25	Actr2,Itgb2,Gm2a,Slc7a7,Ccl3,Col1a1,Tgfb1,Hck,Myo1g,Abcb4,Calr,Bid,Vav1,Mmp12,Atp6v1b2,Aprt,Clic1,M6pr,Psen2,Mcoln2,Gltp,Cd209a,Atp6v0d1,Mertk,Slc25a13,Cybb,Cd5l,Ncf1,Lbp,Myh9,Nos2,Trpv2,Cxcl16,Ywhah,Atp6v1e1,Atp2b1,Gnptab,Slc9a3r1,Grb2,Abcc3,Npc2,Hhipl1,Edn1,Anxa8,Slc25a30,Clu,Loxl2,Cln5,Slc7a8,Atp6v1c1,Lrp12,Washc5,Vdr,Slc11a2,Cdkn1a,Nagpa,Igf2r,Nfkbie,Trem2,Abcg1,Xdh,Atp6v0c,Aif1,Npc1,Pmaip1,A…	Actr2,Itgb2,Gm2a,Slc7a7,Ccl3,Col1a1,Tgfb1,Hck,Myo1g,Abcb4,Calr,Bid,Vav1,Mmp12,Atp6v1b2,Aprt,Clic1,M6pr,Psen2,Mcoln2,Gltp,Cd209a,Atp6v0d1,Mertk,Slc25a13,Cybb,Cd5l,Ncf1,Lbp,Myh9,Nos2,Trpv2,Cxcl16,Ywhah,Atp6v1e1,Atp2b1,Gnptab,Slc9a3r1,Grb2,Abcc3,Npc2,Hhipl1,Edn1,Anxa8,Slc25a30,Clu,Loxl2,Cln5,Slc7a8,Atp6v1c1,Lrp12,E430025E21Rik,Vdr,Slc11a2,Cdkn1a,Nagpa,Igf2r,Nfkbie,Trem2,Abcg1,Xdh,Atp6v0c,Aif1,Npc1,P…
GO:1901700	response to oxygen-containing compound	206	1585	4.34e-25	Actr2,Ccl2,Ccl12,Pdgfb,Ccl3,Ern1,Col1a1,Spi1,Tgfb1,Tbxas1,Abcb4,Calr,Irf5,Bid,Hmox1,Aprt,Timp1,Cybb,Ncf1,Lbp,Cyba,Cd40,Nos2,Cxcl16,Tnfaip3,Atp2b1,Cpeb4,Havcr2,Sdc1,Dnmt3a,Ccl7,Slc9a3r1,Grb2,Serpina3n,Lgmn,Edn1,Ctsl,Cd180,Esd,Irg1,Ripk3,Vdr,Litaf,Runx1,Cdkn1a,Cxcl13,Rps6ka2,Igf2r,Trem2,Aif1,Tnf,Anxa1,Mmp19,Baiap2,Cyp2e1,Il6,Casp4,Casp1,Casp8,Slc11a1,Htr2b,Scly,Abl2,Fcgr2b,Mrc1,Gatm,Il1b,Il1a,Ptpn1…	Actr2,Ccl2,Ccl12,Pdgfb,Ccl3,Ern1,Col1a1,Spi1,Tgfb1,Tbxas1,Abcb4,Calr,Irf5,Bid,Hmox1,Aprt,Timp1,Cybb,Ncf1,Lbp,Cyba,Cd40,Nos2,Cxcl16,Tnfaip3,Atp2b1,Cpeb4,Havcr2,Sdc1,Dnmt3a,Ccl7,Slc9a3r1,Grb2,Serpina3n,Lgmn,Edn1,Ctsl,Cd180,Esd,Acod1,Ripk3,Vdr,Litaf,Runx1,Cdkn1a,Cxcl13,Rps6ka2,Igf2r,Trem2,Aif1,Tnf,Anxa1,Mmp19,Baiap2,Cyp2e1,Il6,Casp4,Casp1,Casp8,Slc11a1,Htr2b,Scly,Abl2,Fcgr2b,Mrc1,Gatm,Il1b,Il1a,Ptpn…
GO:0030155	regulation of cell adhesion	126	705	6.6599999999999995e-25	Ccl2,Itgb2,Col1a1,Plaur,Tgfb1,Lamb1,Rnd1,Calr,Il7r,Cd244,Cd44,Vav1,Mmp12,Epha2,Tnfaip8l2,Apbb1ip,Plxnd1,Cd83,Tnfaip3,Vsir,Havcr2,Sema4d,Plau,Runx1,Cxcl13,Tnfrsf21,Aif1,Tnf,Anxa1,Lpxn,Il6,Sele,Abl2,Itga6,Il1b,Vcam1,Pdpn,Ibsp,Gpnmb,Il4ra,Fgl1,Mmp2,Cx3cl1,Pik3cb,Nckap1l,Ninj1,H2-DMa,Zc3h12a,Prex1,Fermt3,Lyn,Zc3h12d,H2-Ab1,Ubash3b,Pnp,Lrp1,Thbs1,Prkx,H2-Aa,Igfbp2,Fbln2,Runx3,Plxnb2,Cxcr3,Cxcr4,Itga2,…	Ccl2,Itgb2,Col1a1,Plaur,Tgfb1,Lamb1,Rnd1,Calr,Il7r,Cd244,Cd44,Vav1,Mmp12,Epha2,Tnfaip8l2,Apbb1ip,Plxnd1,Cd83,Tnfaip3,Vsir,Havcr2,Sema4d,Plau,Runx1,Cxcl13,Tnfrsf21,Aif1,Tnf,Anxa1,Lpxn,Il6,Sele,Abl2,Itga6,Il1b,Vcam1,Pdpn,Ibsp,Gpnmb,Il4ra,Fgl1,Mmp2,Cx3cl1,Pik3cb,Nckap1l,Ninj1,H2-DMa,Zc3h12a,Prex1,Fermt3,Lyn,Zc3h12d,H2-Ab1,Ubash3b,Pnp,Lrp1,Thbs1,Prkx,H2-Aa,Igfbp2,Fbln2,Runx3,Plxnb2,Cxcr3,Cxcr4,Itga2,…
GO:0009893	positive regulation of metabolic process	368	3767	1.11e-24	Actr2,Ccl2,Ccl12,Itgb2,Pdgfb,Acvr1b,Ccl3,Ern1,Col1a1,Ell2,Spi1,Plaur,Tgfb1,Calr,Il7r,Irf5,Bid,Cd244,Cd44,Hmox1,Mmp12,Epha2,Pip4k2a,Crlf1,Elk3,Ccl8,Mnda,Psen2,Mcoln2,Mertk,Sash1,Cybb,Cd83,Ncf1,Lbp,Myh9,Cyba,Cd40,Dhx58,Tnip1,Nos2,Trpv2,Mmp8,Tnfsf13,Ccl6,Ccl4,Ywhah,Ccl9,Arid3a,Tnfaip3,Vsir,Havcr2,Ccl7,Grb2,Pik3r5,Sptlc2,Lgmn,Vash1,Edn1,Sema4d,Hexb,F2rl1,Plk2,Plau,Clu,Irg1,Ripk3,Vdr,Litaf,Ciita,Hcls1…	Actr2,Ccl2,Ccl12,Itgb2,Pdgfb,Acvr1b,Ccl3,Ern1,Col1a1,Ell2,Spi1,Plaur,Tgfb1,Calr,Il7r,Irf5,Bid,Cd244,Cd44,Hmox1,Mmp12,Epha2,Pip4k2a,Crlf1,Elk3,Ccl8,Mnda,Psen2,Mcoln2,Mertk,Sash1,Cybb,Cd83,Ncf1,Lbp,Myh9,Cyba,Cd40,Dhx58,Tnip1,Nos2,Trpv2,Mmp8,Tnfsf13,Ccl6,Ccl4,Ywhah,Ccl9,Arid3a,Tnfaip3,Vsir,Havcr2,Ccl7,Grb2,Pik3r5,Sptlc2,Lgmn,Vash1,Edn1,Sema4d,Hexb,F2rl1,Plk2,Plau,Clu,Acod1,Ripk3,Vdr,Litaf,Ciita,Hcls…
GO:0016477	cell migration	139	845	1.5499999999999998e-24	Ccl2,Ccl12,Itgb2,Pdgfb,Ccl3,Tgfb1,Lamb1,Myo1g,Cd44,Vav1,Mmp12,Epha2,Saa3,Coro1b,Ccl8,Mcoln2,Mertk,Plxnd1,Lbp,Myh9,Cxcl16,Ccl6,Ccl4,Ccl9,Tnfaip3,Tns3,Sdc1,Ccl7,Sema4d,Hexb,F2rl1,Plau,Loxl2,Lrp12,Cxcl13,Tnf,Anxa1,Gfra1,Ccr1,Htr2b,Sele,Abl2,Itga6,Il1b,Vcam1,B4galt1,Pdpn,Hgf,Cxcl5,Cxcl1,Mmp2,Cx3cl1,St14,Itga11,Pik3cb,Nckap1l,Hsd3b7,Prex1,Cyp7b1,Trem1,Tnn,Shtn1,Rhov,Ptk7,Spns2,Thbs1,Prkx,Gpc1,Ch25h,Dc…	Ccl2,Ccl12,Itgb2,Pdgfb,Ccl3,Tgfb1,Lamb1,Myo1g,Cd44,Vav1,Mmp12,Epha2,Saa3,Coro1b,Ccl8,Mcoln2,Mertk,Plxnd1,Lbp,Myh9,Cxcl16,Ccl6,Ccl4,Ccl9,Tnfaip3,Tns3,Sdc1,Ccl7,Sema4d,Hexb,F2rl1,Plau,Loxl2,Lrp12,Cxcl13,Tnf,Anxa1,Gfra1,Ccr1,Htr2b,Sele,Abl2,Itga6,Il1b,Vcam1,B4galt1,Pdpn,Hgf,Cxcl5,Cxcl1,Mmp2,Cx3cl1,St14,Itga11,Pik3cb,Nckap1l,Hsd3b7,Prex1,Cyp7b1,Trem1,Tnn,Shtn1,Rhov,Ptk7,Spns2,Thbs1,Prkx,Gpc1,Ch25h,Dc…
GO:0042127	regulation of cell population proliferation	209	1650	3.26e-24	Ccl2,Ccl12,Pdgfb,Ern1,Tgfb1,Hck,Calr,Il7r,Bid,Cd244,Cd44,Wisp1,Hmox1,Mmp12,Neu1,Crlf1,Timp1,Cd209a,Ctsz,Cyba,Cd40,Nos2,Trpv2,Tnfsf13,Sfrp5,Cd22,Tnfaip3,Vsir,Havcr2,Tns3,Slc9a3r1,Prkch,Cdca7l,Lgmn,Vash1,Edn1,Ctsl,Plau,Clu,Osmr,Ripk3,Vdr,Hcls1,Runx1,Cdkn1a,Rps6ka2,Tnfrsf21,Xdh,Aif1,Tnf,Pmaip1,Csf1r,Anxa1,Fth1,Il33,Hhex,Sat1,Ifitm1,Ifitm3,Il6,Htr2b,Bok,Atf3,Fcgr2b,Fam129b,Frzb,Spint1,Il1b,Il1a,Wisp2…	Ccl2,Ccl12,Pdgfb,Ern1,Tgfb1,Hck,Calr,Il7r,Bid,Cd244,Cd44,Wisp1,Hmox1,Mmp12,Neu1,Crlf1,Timp1,Cd209a,Ctsz,Cyba,Cd40,Nos2,Trpv2,Tnfsf13,Sfrp5,Cd22,Tnfaip3,Vsir,Havcr2,Tns3,Slc9a3r1,Prkch,Cdca7l,Lgmn,Vash1,Edn1,Ctsl,Plau,Clu,Osmr,Ripk3,Vdr,Hcls1,Runx1,Cdkn1a,Rps6ka2,Tnfrsf21,Xdh,Aif1,Tnf,Pmaip1,Csf1r,Anxa1,Fth1,Il33,Hhex,Sat1,Ifitm1,Ifitm3,Il6,Htr2b,Bok,Atf3,Fcgr2b,Fam129b,Frzb,Spint1,Il1b,Il1a,Wisp2…
GO:0051234	establishment of localization	349	3522	4.14e-24	Actr2,Itgb2,Gm2a,Slc7a7,Ccl3,Col1a1,Tgfb1,Hck,Myo1g,Abcb4,Calr,Bid,Vav1,Mmp12,Atp6v1b2,Aprt,Clic1,M6pr,Psen2,Mcoln2,Gltp,Cd209a,Atp6v0d1,Mertk,Slc25a13,Cybb,Cd5l,Ncf1,Lbp,Myh9,Nos2,Trpv2,Cxcl16,Ywhah,Atp6v1e1,Tnfaip3,Atp2b1,Gnptab,Slc9a3r1,Grb2,Abcc3,Npc2,Hhipl1,Edn1,Anxa8,Slc25a30,Clu,Loxl2,Cln5,Slc7a8,Atp6v1c1,Lrp12,Washc5,Vdr,Slc11a2,Cdkn1a,Nagpa,Igf2r,Nfkbie,Trem2,Abcg1,Xdh,Atp6v0c,Aif1,Npc1,…	Actr2,Itgb2,Gm2a,Slc7a7,Ccl3,Col1a1,Tgfb1,Hck,Myo1g,Abcb4,Calr,Bid,Vav1,Mmp12,Atp6v1b2,Aprt,Clic1,M6pr,Psen2,Mcoln2,Gltp,Cd209a,Atp6v0d1,Mertk,Slc25a13,Cybb,Cd5l,Ncf1,Lbp,Myh9,Nos2,Trpv2,Cxcl16,Ywhah,Atp6v1e1,Tnfaip3,Atp2b1,Gnptab,Slc9a3r1,Grb2,Abcc3,Npc2,Hhipl1,Edn1,Anxa8,Slc25a30,Clu,Loxl2,Cln5,Slc7a8,Atp6v1c1,Lrp12,E430025E21Rik,Vdr,Slc11a2,Cdkn1a,Nagpa,Igf2r,Nfkbie,Trem2,Abcg1,Xdh,Atp6v0c,Aif…
GO:0030335	positive regulation of cell migration	110	567	4.5599999999999996e-24	Ccl2,Ccl12,Pdgfb,Acvr1b,Ccl3,Col1a1,Tgfb1,Lamb1,Calr,Wisp1,Hmox1,Sash1,Lbp,Cd40,Cxcl16,Ccl4,Vsir,Ccl7,Lgmn,Edn1,Sema4d,F2rl1,Plk2,Plau,Cxcl13,Pla2g7,Trem2,Aif1,Diap1,Csf1r,Anxa1,Ccr1,Sele,Itga6,Il1b,Il1a,Tlr2,Pdgfc,Sdcbp,Glipr2,Pdpn,Hgf,Fgr,P2rx4,Gpnmb,Itgax,F7,Mmp2,Cx3cl1,Mmp3,Ctsh,Ptgs2,Nckap1l,Plvap,Cmklr1,Camk1d,Zc3h12a,Prex1,Fermt3,Mgat5,Lyn,Shtn1,Fam110c,Lrp1,Thbs1,Gpsm3,Grn,C3ar1,Cxcr4,Itg…	Ccl2,Ccl12,Pdgfb,Acvr1b,Ccl3,Col1a1,Tgfb1,Lamb1,Calr,Wisp1,Hmox1,Sash1,Lbp,Cd40,Cxcl16,Ccl4,Vsir,Ccl7,Lgmn,Edn1,Sema4d,F2rl1,Plk2,Plau,Cxcl13,Pla2g7,Trem2,Aif1,Diaph1,Csf1r,Anxa1,Ccr1,Sele,Itga6,Il1b,Il1a,Tlr2,Pdgfc,Sdcbp,Glipr2,Pdpn,Hgf,Fgr,P2rx4,Gpnmb,Itgax,F7,Mmp2,Cx3cl1,Mmp3,Ctsh,Ptgs2,Nckap1l,Plvap,Cmklr1,Camk1d,Zc3h12a,Prex1,Fermt3,Mgat5,Lyn,Shtn1,Fam110c,Lrp1,Thbs1,Gpsm3,Grn,C3ar1,Cxcr4,It…
GO:0040017	positive regulation of locomotion	114	605	4.5599999999999996e-24	Ccl2,Ccl12,Pdgfb,Acvr1b,Ccl3,Col1a1,Tgfb1,Lamb1,Calr,Wisp1,Hmox1,Sash1,Lbp,Cd40,Cxcl16,Ccl4,Vsir,Ccl7,Lgmn,Edn1,Sema4d,F2rl1,Plk2,Plau,Cxcl13,Pla2g7,Trem2,Aif1,Diap1,Csf1r,Anxa1,Ccr1,Sele,Itga6,Il1b,Il1a,Tlr2,Pdgfc,Sdcbp,Glipr2,Pdpn,Hgf,Fgr,P2rx4,Gpnmb,Itgax,F7,Mmp2,Cx3cl1,Mmp3,Ctsh,Ptgs2,Trf,Nckap1l,Plvap,Cmklr1,Camk1d,Zc3h12a,Prex1,Fermt3,Mgat5,Lyn,Shtn1,Fam110c,Lrp1,Thbs1,Gpsm3,Grn,C3ar1,Cxcr3…	Ccl2,Ccl12,Pdgfb,Acvr1b,Ccl3,Col1a1,Tgfb1,Lamb1,Calr,Wisp1,Hmox1,Sash1,Lbp,Cd40,Cxcl16,Ccl4,Vsir,Ccl7,Lgmn,Edn1,Sema4d,F2rl1,Plk2,Plau,Cxcl13,Pla2g7,Trem2,Aif1,Diaph1,Csf1r,Anxa1,Ccr1,Sele,Itga6,Il1b,Il1a,Tlr2,Pdgfc,Sdcbp,Glipr2,Pdpn,Hgf,Fgr,P2rx4,Gpnmb,Itgax,F7,Mmp2,Cx3cl1,Mmp3,Ctsh,Ptgs2,Trf,Nckap1l,Plvap,Cmklr1,Camk1d,Zc3h12a,Prex1,Fermt3,Mgat5,Lyn,Shtn1,Fam110c,Lrp1,Thbs1,Gpsm3,Grn,C3ar1,Cxcr…
GO:2000147	positive regulation of cell motility	112	589	6.52e-24	Ccl2,Ccl12,Pdgfb,Acvr1b,Ccl3,Col1a1,Tgfb1,Lamb1,Calr,Wisp1,Hmox1,Sash1,Lbp,Cd40,Cxcl16,Ccl4,Vsir,Ccl7,Lgmn,Edn1,Sema4d,F2rl1,Plk2,Plau,Cxcl13,Pla2g7,Trem2,Aif1,Diap1,Csf1r,Anxa1,Ccr1,Sele,Itga6,Il1b,Il1a,Tlr2,Pdgfc,Sdcbp,Glipr2,Pdpn,Hgf,Fgr,P2rx4,Gpnmb,Itgax,F7,Mmp2,Cx3cl1,Mmp3,Ctsh,Ptgs2,Trf,Nckap1l,Plvap,Cmklr1,Camk1d,Zc3h12a,Prex1,Fermt3,Mgat5,Lyn,Shtn1,Fam110c,Lrp1,Thbs1,Gpsm3,Grn,C3ar1,Cxcr4…	Ccl2,Ccl12,Pdgfb,Acvr1b,Ccl3,Col1a1,Tgfb1,Lamb1,Calr,Wisp1,Hmox1,Sash1,Lbp,Cd40,Cxcl16,Ccl4,Vsir,Ccl7,Lgmn,Edn1,Sema4d,F2rl1,Plk2,Plau,Cxcl13,Pla2g7,Trem2,Aif1,Diaph1,Csf1r,Anxa1,Ccr1,Sele,Itga6,Il1b,Il1a,Tlr2,Pdgfc,Sdcbp,Glipr2,Pdpn,Hgf,Fgr,P2rx4,Gpnmb,Itgax,F7,Mmp2,Cx3cl1,Mmp3,Ctsh,Ptgs2,Trf,Nckap1l,Plvap,Cmklr1,Camk1d,Zc3h12a,Prex1,Fermt3,Mgat5,Lyn,Shtn1,Fam110c,Lrp1,Thbs1,Gpsm3,Grn,C3ar1,Cxcr…
GO:0044093	positive regulation of molecular function	213	1711	7.039999999999999e-24	Ccl2,Ccl12,Itgb2,Pdgfb,Gm2a,Ccl3,Ern1,Plaur,Tgfb1,Bid,Vav1,Epha2,Ccl8,Psen2,Mertk,Sash1,Plxnd1,Ctss,Ncf1,Stac2,Cyba,Cd40,Nos2,Mmp8,Ccl6,Ccl4,Ccl9,Vsir,Gna13,Ccl7,Adap2,Pik3r5,Prkch,Lgmn,Edn1,Sema4d,F2rl1,Plk2,Clu,Cln5,Ripk3,Vdr,Arhgap31,Hcls1,Slc11a2,Cdkn1a,Cxcl13,Trem2,Fgd2,Xdh,Tnf,Pmaip1,Csf1r,Rin1,Arhgap19,Il6,Casp1,Casp8,Slc11a1,Htr2b,Bok,Rgs16,Sele,Abl2,Fcgr2b,Fam129b,Itga6,Rassf2,Il1b,Ptpn1…	Ccl2,Ccl12,Itgb2,Pdgfb,Gm2a,Ccl3,Ern1,Plaur,Tgfb1,Bid,Vav1,Epha2,Ccl8,Psen2,Mertk,Sash1,Plxnd1,Ctss,Ncf1,Stac2,Cyba,Cd40,Nos2,Mmp8,Ccl6,Ccl4,Ccl9,Vsir,Gna13,Ccl7,Adap2,Pik3r5,Prkch,Lgmn,Edn1,Sema4d,F2rl1,Plk2,Clu,Cln5,Ripk3,Vdr,Arhgap31,Hcls1,Slc11a2,Cdkn1a,Cxcl13,Trem2,Fgd2,Xdh,Tnf,Pmaip1,Csf1r,Rin1,Arhgap19,Il6,Casp1,Casp8,Slc11a1,Htr2b,Bok,Rgs16,Sele,Abl2,Fcgr2b,Fam129b,Itga6,Rassf2,Il1b,Ptpn1…
GO:0032675	regulation of interleukin-6 production	58	153	9.54e-24	Lbp,Cyba,Dhx58,Mmp8,Tnfaip3,Havcr2,F2rl1,Trem2,Aif1,Tnf,Il33,Il6,Il1b,Il1a,Il6ra,Tlr2,Hgf,Tnfrsf1a,Tyrobp,Csk,Myd88,Nckap1l,Zc3h12a,Tlr4,Cd300ld,Cd200r1,Nod1,Tlr1,F2r,Tlr7,Tlr6,Rab7b,Ticam2,Ptafr,Fcer1g,Tlr9,Il1rl2,Cd74,Arrb1,Card9,P2rx7,Sirpa,Cd47,Lgals9,Scimp,Arrb2,Ccr5,Afap1l2,Clec7a,Tlr8,Syk,Stat3,Cd84,Unc93b1,Inpp5d,Prg4,Ptpn6,Gba	Lbp,Cyba,Dhx58,Mmp8,Tnfaip3,Havcr2,F2rl1,Trem2,Aif1,Tnf,Il33,Il6,Il1b,Il1a,Il6ra,Tlr2,Hgf,Tnfrsf1a,Tyrobp,Csk,Myd88,Nckap1l,Zc3h12a,Tlr4,Cd300ld,Cd200r1,Nod1,Tlr1,F2r,Tlr7,Tlr6,Rab7b,Ticam2,Ptafr,Fcer1g,Tlr9,Il1rl2,Cd74,Arrb1,Card9,P2rx7,Sirpa,Cd47,Lgals9,Scimp,Arrb2,Ccr5,Afap1l2,Clec7a,Tlr8,Syk,Stat3,Cd84,Unc93b1,Inpp5d,Prg4,Ptpn6,Gba
GO:0002237	response to molecule of bacterial origin	83	337	1.37e-23	Ccl2,Ccl12,Ccl3,Tgfb1,Irf5,Lbp,Cd40,Nos2,Cxcl16,Tnfaip3,Havcr2,Edn1,Cd180,Irg1,Litaf,Cxcl13,Trem2,Tnf,Il6,Casp1,Slc11a1,Fcgr2b,Mrc1,Il1b,Il1a,Tlr2,Abca1,Tnfrsf1b,Cxcl5,Cxcl1,Il10ra,Ptgs2,Myd88,Mapkapk3,Zc3h12a,Ptger2,Lyn,Irf8,Sbno2,Tlr4,Ssc5d,Lcn2,Cd14,Tlr1,F2r,Tlr6,Cx3cr1,Wdnml1,Junb,Ticam2,Fam49b,Adam17,Rara,Ptafr,Cd300lb,Cxcl2,Fcgr4,Plcg2,Adam9,Tlr9,Scarb1,Cd86,Plscr1,Abr,Il18bp,Cnr2,Cd80,Card…	Ccl2,Ccl12,Ccl3,Tgfb1,Irf5,Lbp,Cd40,Nos2,Cxcl16,Tnfaip3,Havcr2,Edn1,Cd180,Acod1,Litaf,Cxcl13,Trem2,Tnf,Il6,Casp1,Slc11a1,Fcgr2b,Mrc1,Il1b,Il1a,Tlr2,Abca1,Tnfrsf1b,Cxcl5,Cxcl1,Il10ra,Ptgs2,Myd88,Mapkapk3,Zc3h12a,Ptger2,Lyn,Irf8,Sbno2,Tlr4,Ssc5d,Lcn2,Cd14,Tlr1,F2r,Tlr6,Cx3cr1,Wfdc21,Junb,Ticam2,Fam49b,Adam17,Rara,Ptafr,Cd300lb,Cxcl2,Fcgr4,Plcg2,Adam9,Tlr9,Scarb1,Cd86,Plscr1,Abr,Il18bp,Cnr2,Cd80,Car…
GO:0050900	leukocyte migration	65	202	1.7599999999999997e-23	Ccl2,Ccl12,Itgb2,Pdgfb,Ccl3,Myo1g,Vav1,Ccl8,Mcoln2,Lbp,Cxcl16,Ccl6,Ccl4,Ccl9,Ccl7,F2rl1,Cxcl13,Tnf,Anxa1,Ccr1,Sele,Itga6,Il1b,Vcam1,B4galt1,Cxcl5,Cxcl1,Cx3cl1,Nckap1l,Hsd3b7,Prex1,Cyp7b1,Trem1,Spns2,Ch25h,Cxcr3,Eps8,Cx3cr1,Slamf8,Itgam,Cxcl12,Irak4,Cxcl2,Ptpro,Fcer1g,Cadm1,Icam1,Cnr2,Selplg,Sirpa,Itga4,Cd47,Ccl19,Trpm2,Adam8,Csf3r,Spp1,Syk,Lgals3,Selp,Gpr35,C5ar1,Gba,Fcgr3,Ccr2	Ccl2,Ccl12,Itgb2,Pdgfb,Ccl3,Myo1g,Vav1,Ccl8,Mcoln2,Lbp,Cxcl16,Ccl6,Ccl4,Ccl9,Ccl7,F2rl1,Cxcl13,Tnf,Anxa1,Ccr1,Sele,Itga6,Il1b,Vcam1,B4galt1,Cxcl5,Cxcl1,Cx3cl1,Nckap1l,Hsd3b7,Prex1,Cyp7b1,Trem1,Spns2,Ch25h,Cxcr3,Eps8,Cx3cr1,Slamf8,Itgam,Cxcl12,Irak4,Cxcl2,Ptpro,Fcer1g,Cadm1,Icam1,Cnr2,Selplg,Sirpa,Itga4,Cd47,Ccl19,Trpm2,Adam8,Csf3r,Spp1,Syk,Lgals3,Selp,Gpr35,C5ar1,Gba,Fcgr3,Ccr2
GO:1902531	regulation of intracellular signal transduction	198	1556	4.91e-23	Ccl2,Ccl12,Pdgfb,Ccl3,S100a4,Ern1,Plaur,Tgfb1,Calr,Bid,Cd44,Epha2,Ccl8,Sash1,Ncf1,Cyth1,Cd40,Dhx58,Tnip1,Mmp8,Sfrp5,Ccl6,Ccl4,Cd22,Ccl9,Tnfaip3,Havcr2,Ccl7,Slc9a3r1,Grb2,Pik3r5,Gpr137b,Edn1,Sema4d,F2rl1,Clu,Ripk3,Litaf,Hcls1,Clec4n,Trem2,Fgd2,Xdh,Atp6v0c,C3,Tnf,Pmaip1,Csf1r,Arhgap19,Il6,Ccr1,Casp1,Casp8,Htr2b,Bok,Abl2,Atf3,Fcgr2b,Rassf2,Il1b,Il1a,Ptpn1,Il6ra,Tlr2,Pdgfc,Abca1,Glipr2,Hgf,Fgr,P2rx4,…	Ccl2,Ccl12,Pdgfb,Ccl3,S100a4,Ern1,Plaur,Tgfb1,Calr,Bid,Cd44,Epha2,Ccl8,Sash1,Ncf1,Cyth1,Cd40,Dhx58,Tnip1,Mmp8,Sfrp5,Ccl6,Ccl4,Cd22,Ccl9,Tnfaip3,Havcr2,Ccl7,Slc9a3r1,Grb2,Pik3r5,Gpr137b,Edn1,Sema4d,F2rl1,Clu,Ripk3,Litaf,Hcls1,Clec4n,Trem2,Fgd2,Xdh,Atp6v0c,C3,Tnf,Pmaip1,Csf1r,Arhgap19,Il6,Ccr1,Casp1,Casp8,Htr2b,Bok,Abl2,Atf3,Fcgr2b,Rassf2,Il1b,Il1a,Ptpn1,Il6ra,Tlr2,Pdgfc,Abca1,Glipr2,Hgf,Fgr,P2rx4,…
GO:0050793	regulation of developmental process	284	2669	5.689999999999999e-23	Actr2,Ccl2,Ccl12,Itgb2,Pdgfb,Acvr1b,Ccl3,Col1a1,Spi1,Tgfb1,Hck,Calr,Il7r,Crabp2,Cd44,Wisp1,Hmox1,Mmp12,Epha2,Neu1,Clic1,Coro1b,Ccl8,Timp1,Sash1,Cybb,Plxnd1,Cd83,Ctsk,Ctsz,Myh9,Cd40,Trpv2,Tnfsf13,Sfrp5,Ywhah,Ccl9,Tnfaip3,Atp2b1,Vsir,Havcr2,Gna13,Ccl7,Slc9a3r1,Prkch,Lgmn,Vash1,Gpr137b,Edn1,Ctla2a,Sema4d,Hexb,Plk2,Plau,Clu,Loxl2,Washc5,Parvb,Vdr,Hcls1,Runx1,Cdkn1a,Tnfrsf21,Trem2,Abcg1,Xdh,C3,Tmem178…	Actr2,Ccl2,Ccl12,Itgb2,Pdgfb,Acvr1b,Ccl3,Col1a1,Spi1,Tgfb1,Hck,Calr,Il7r,Crabp2,Cd44,Wisp1,Hmox1,Mmp12,Epha2,Neu1,Clic1,Coro1b,Ccl8,Timp1,Sash1,Cybb,Plxnd1,Cd83,Ctsk,Ctsz,Myh9,Cd40,Trpv2,Tnfsf13,Sfrp5,Ywhah,Ccl9,Tnfaip3,Atp2b1,Vsir,Havcr2,Gna13,Ccl7,Slc9a3r1,Prkch,Lgmn,Vash1,Gpr137b,Edn1,Ctla2a,Sema4d,Hexb,Plk2,Plau,Clu,Loxl2,E430025E21Rik,Parvb,Vdr,Hcls1,Runx1,Cdkn1a,Tnfrsf21,Trem2,Abcg1,Xdh,C3,…
GO:0050727	regulation of inflammatory response	83	347	6.79e-23	Ccl3,Cd44,Wisp1,Tnfaip8l2,Ctss,Lbp,Tnip1,Nos2,Mmp8,Tnfaip3,Aoah,Ctla2a,Irg1,Trem2,C3,Tnf,Anxa1,Il33,Il6,Casp4,Casp1,Il1r2,Fcgr2b,Il1b,Tlr2,Fcgr1,Tnfrsf1b,Hgf,Tnfrsf1a,Ctsc,Btk,Cx3cl1,Nt5e,Ptgs2,Myd88,Zc3h12a,Metrnl,Lyn,Sbno2,Daglb,Tlr4,Gpsm3,Grn,Pik3ap1,Abhd12,Itga2,Socs3,Lacc1,Tlr6,Pik3cg,Cx3cr1,Pld4,Slamf8,Tnfaip6,Alox5ap,Osm,Fcer1g,Gpx1,Tlr9,Abr,Il1rl2,Cnr2,Slc7a2,Mefv,Nlrp3,Bst1,Sirpa,H2-T23,…	Ccl3,Cd44,Wisp1,Tnfaip8l2,Ctss,Lbp,Tnip1,Nos2,Mmp8,Tnfaip3,Aoah,Ctla2a,Acod1,Trem2,C3,Tnf,Anxa1,Il33,Il6,Casp4,Casp1,Il1r2,Fcgr2b,Il1b,Tlr2,Fcgr1,Tnfrsf1b,Hgf,Tnfrsf1a,Ctsc,Btk,Cx3cl1,Nt5e,Ptgs2,Myd88,Zc3h12a,Metrnl,Lyn,Sbno2,Daglb,Tlr4,Gpsm3,Grn,Pik3ap1,Abhd12,Itga2,Socs3,Lacc1,Tlr6,Pik3cg,Cx3cr1,Pld4,Slamf8,Tnfaip6,Alox5ap,Osm,Fcer1g,Gpx1,Tlr9,Abr,Il1rl2,Cnr2,Slc7a2,Mefv,Nlrp3,Bst1,Sirpa,H2-T23…
GO:0002685	regulation of leukocyte migration	66	218	1.18e-22	Ccl2,Ccl12,Ccl3,Tgfb1,Calr,Lbp,Ccl4,Ccl7,Lgmn,Edn1,F2rl1,Ripk3,Cxcl13,Pla2g7,Trem2,Aif1,Anxa1,Il33,Ccr1,Sele,Il1b,Il1a,Tlr2,Padi2,P2rx4,Mpp1,F7,Cx3cl1,Myd88,Nckap1l,Plvap,Cmklr1,Camk1d,Lyn,Thbs1,Gpsm3,C3ar1,Cxcr3,Cd200r1,Itga2,Adam10,Cx3cr1,Slc8b1,Slamf8,Adam17,Ptafr,Cxcl12,Icam1,Mmp14,Abr,Cd74,Rhog,Grem1,Bst1,Itga4,Stk10,Ccl19,Adam8,Cd300a,Lgals9,Ptk2b,Lgals3,Apod,Selp,C5ar1,Ccr2	Ccl2,Ccl12,Ccl3,Tgfb1,Calr,Lbp,Ccl4,Ccl7,Lgmn,Edn1,F2rl1,Ripk3,Cxcl13,Pla2g7,Trem2,Aif1,Anxa1,Il33,Ccr1,Sele,Il1b,Il1a,Tlr2,Padi2,P2rx4,Mpp1,F7,Cx3cl1,Myd88,Nckap1l,Plvap,Cmklr1,Camk1d,Lyn,Thbs1,Gpsm3,C3ar1,Cxcr3,Cd200r1,Itga2,Adam10,Cx3cr1,Slc8b1,Slamf8,Adam17,Ptafr,Cxcl12,Icam1,Mmp14,Abr,Cd74,Rhog,Grem1,Bst1,Itga4,Stk10,Ccl19,Adam8,Cd300a,Lgals9,Ptk2b,Lgals3,Apod,Selp,C5ar1,Ccr2
GO:0050790	regulation of catalytic activity	248	2202	1.18e-22	Ccl2,Ccl12,Pdgfb,Gm2a,Ccl3,Ern1,Plaur,Tgfb1,Bid,Cstb,Cd44,Vav1,Ctsb,Epha2,Itih4,Ccl8,Timp1,Psen2,Mertk,Sash1,Plxnd1,Ncf1,Serpinb6a,Cyba,Cd40,Nos2,Sfrp5,Ccl6,Ccl4,Ccl9,Tnfaip3,Vsir,Gna13,Ccl7,Adap2,Slc9a3r1,Pik3r5,Serpina3n,Lgmn,Gpr137b,Edn1,Ctla2b,Sema4d,F2rl1,Anxa8,Clu,Ripk3,Vdr,Arhgap31,Slc11a2,Cdkn1a,Cxcl13,Fgd2,Xdh,C3,Tnf,Pmaip1,Csf1r,Anxa1,Rin1,Hhex,Arhgap19,Il6,Casp1,Casp8,Slc11a1,Htr2b,Bok…	Ccl2,Ccl12,Pdgfb,Gm2a,Ccl3,Ern1,Plaur,Tgfb1,Bid,Cstb,Cd44,Vav1,Ctsb,Epha2,Itih4,Ccl8,Timp1,Psen2,Mertk,Sash1,Plxnd1,Ncf1,Serpinb6a,Cyba,Cd40,Nos2,Sfrp5,Ccl6,Ccl4,Ccl9,Tnfaip3,Vsir,Gna13,Ccl7,Adap2,Slc9a3r1,Pik3r5,Serpina3n,Lgmn,Gpr137b,Edn1,Ctla2b,Sema4d,F2rl1,Anxa8,Clu,Ripk3,Vdr,Arhgap31,Slc11a2,Cdkn1a,Cxcl13,Fgd2,Xdh,C3,Tnf,Pmaip1,Csf1r,Anxa1,Rin1,Hhex,Arhgap19,Il6,Casp1,Casp8,Slc11a1,Htr2b,Bok…
GO:0010604	positive regulation of macromolecule metabolic process	340	3467	1.19e-22	Actr2,Ccl2,Ccl12,Pdgfb,Acvr1b,Ccl3,Ern1,Col1a1,Ell2,Spi1,Plaur,Tgfb1,Calr,Il7r,Irf5,Bid,Cd244,Cd44,Mmp12,Crlf1,Elk3,Ccl8,Mnda,Psen2,Mcoln2,Sash1,Cybb,Cd83,Ncf1,Lbp,Myh9,Cyba,Cd40,Dhx58,Tnip1,Mmp8,Tnfsf13,Ccl6,Ccl4,Ywhah,Ccl9,Arid3a,Tnfaip3,Vsir,Havcr2,Ccl7,Pik3r5,Lgmn,Vash1,Edn1,Sema4d,Hexb,F2rl1,Plk2,Clu,Ripk3,Vdr,Litaf,Ciita,Hcls1,Runx1,Slc11a2,Cdkn1a,Clec4n,Rps6ka2,Trem2,Fgd2,Abcg1,Xdh,Atp6v0c…	Actr2,Ccl2,Ccl12,Pdgfb,Acvr1b,Ccl3,Ern1,Col1a1,Ell2,Spi1,Plaur,Tgfb1,Calr,Il7r,Irf5,Bid,Cd244,Cd44,Mmp12,Crlf1,Elk3,Ccl8,Mnda,Psen2,Mcoln2,Sash1,Cybb,Cd83,Ncf1,Lbp,Myh9,Cyba,Cd40,Dhx58,Tnip1,Mmp8,Tnfsf13,Ccl6,Ccl4,Ywhah,Ccl9,Arid3a,Tnfaip3,Vsir,Havcr2,Ccl7,Pik3r5,Lgmn,Vash1,Edn1,Sema4d,Hexb,F2rl1,Plk2,Clu,Ripk3,Vdr,Litaf,Ciita,Hcls1,Runx1,Slc11a2,Cdkn1a,Clec4n,Rps6ka2,Trem2,Fgd2,Abcg1,Xdh,Atp6v0c…
GO:1902533	positive regulation of intracellular signal transduction	146	967	1.22e-22	Ccl2,Ccl12,Pdgfb,Ccl3,S100a4,Ern1,Tgfb1,Calr,Bid,Cd44,Ccl8,Sash1,Ncf1,Cd40,Dhx58,Mmp8,Ccl6,Ccl4,Ccl9,Havcr2,Ccl7,Slc9a3r1,Pik3r5,Gpr137b,Edn1,Sema4d,F2rl1,Clu,Ripk3,Litaf,Hcls1,Clec4n,Trem2,Fgd2,Xdh,Atp6v0c,C3,Tnf,Pmaip1,Csf1r,Il6,Ccr1,Casp1,Casp8,Htr2b,Bok,Abl2,Fcgr2b,Rassf2,Il1b,Il1a,Ptpn1,Il6ra,Tlr2,Pdgfc,Glipr2,Hgf,Fgr,P2rx4,Gpnmb,Tnfrsf1a,F7,Cx3cl1,Csk,Myd88,Trf,Zc3h12a,Lyn,Fam110c,Lrp1,Gadd…	Ccl2,Ccl12,Pdgfb,Ccl3,S100a4,Ern1,Tgfb1,Calr,Bid,Cd44,Ccl8,Sash1,Ncf1,Cd40,Dhx58,Mmp8,Ccl6,Ccl4,Ccl9,Havcr2,Ccl7,Slc9a3r1,Pik3r5,Gpr137b,Edn1,Sema4d,F2rl1,Clu,Ripk3,Litaf,Hcls1,Clec4n,Trem2,Fgd2,Xdh,Atp6v0c,C3,Tnf,Pmaip1,Csf1r,Il6,Ccr1,Casp1,Casp8,Htr2b,Bok,Abl2,Fcgr2b,Rassf2,Il1b,Il1a,Ptpn1,Il6ra,Tlr2,Pdgfc,Glipr2,Hgf,Fgr,P2rx4,Gpnmb,Tnfrsf1a,F7,Cx3cl1,Csk,Myd88,Trf,Zc3h12a,Lyn,Fam110c,Lrp1,Gadd…
GO:0040011	locomotion	165	1183	1.59e-22	Ccl2,Ccl12,Itgb2,Pdgfb,Ccl3,Tgfb1,Lamb1,Myo1g,Cd44,Vav1,Mmp12,Epha2,Saa3,Coro1b,Ccl8,Psen2,Mcoln2,Mertk,Plxnd1,Lbp,Myh9,Cxcl16,Ccl6,Ccl4,Ccl9,Tnfaip3,Tns3,Sdc1,Ccl7,Evl,Sema4d,Hexb,F2rl1,Plau,Loxl2,Lrp12,Alcam,Cxcl13,Tnf,Csf1r,Anxa1,Gfra1,Ccr1,Htr2b,Sele,Abl2,Itga6,Il1b,Vcam1,B4galt1,Pdpn,Hgf,Cxcl5,Cxcl1,Cyfip1,Mmp2,Cx3cl1,Cmtm3,St14,Itga11,Pik3cb,Nckap1l,Hsd3b7,Cmklr1,Prex1,Cyp7b1,Trem1,Tnn,Egr2…	Ccl2,Ccl12,Itgb2,Pdgfb,Ccl3,Tgfb1,Lamb1,Myo1g,Cd44,Vav1,Mmp12,Epha2,Saa3,Coro1b,Ccl8,Psen2,Mcoln2,Mertk,Plxnd1,Lbp,Myh9,Cxcl16,Ccl6,Ccl4,Ccl9,Tnfaip3,Tns3,Sdc1,Ccl7,Evl,Sema4d,Hexb,F2rl1,Plau,Loxl2,Lrp12,Alcam,Cxcl13,Tnf,Csf1r,Anxa1,Gfra1,Ccr1,Htr2b,Sele,Abl2,Itga6,Il1b,Vcam1,B4galt1,Pdpn,Hgf,Cxcl5,Cxcl1,Cyfip1,Mmp2,Cx3cl1,Cmtm3,St14,Itga11,Pik3cb,Nckap1l,Hsd3b7,Cmklr1,Prex1,Cyp7b1,Trem1,Tnn,Egr2…
GO:0001818	negative regulation of cytokine production	70	255	4.92e-22	Tgfb1,Hmox1,Epha2,Mertk,Cd83,Lbp,Dhx58,Mmp8,Tnfaip3,Atp2b1,Vsir,Havcr2,F2rl1,Irg1,Tnfrsf21,Trem2,Tnf,Anxa1,Il33,Il6,Il1r2,Slc11a1,Fcgr2b,Tlr2,Hgf,Tnfrsf9,Gpnmb,Tnfrsf1a,Tyrobp,Btk,Cx3cl1,Csk,Nckap1l,Cmklr1,Zc3h12a,Thbs1,Inhbb,Tlr4,Bst2,Ssc5d,Cd200r1,Fn1,Igf1,Nlrc4,Jak3,Tlr6,Cx3cr1,Ticam2,Rara,Tlr9,Arrb1,Mefv,Nlrp3,Sirpa,Lgals9,Arrb2,Tlr8,Rnf128,Anxa4,Furin,Bcl3,Apod,Cd84,Srgn,Acp5,Inpp5d,Prg4,Ptp…	Tgfb1,Hmox1,Epha2,Mertk,Cd83,Lbp,Dhx58,Mmp8,Tnfaip3,Atp2b1,Vsir,Havcr2,F2rl1,Acod1,Tnfrsf21,Trem2,Tnf,Anxa1,Il33,Il6,Il1r2,Slc11a1,Fcgr2b,Tlr2,Hgf,Tnfrsf9,Gpnmb,Tnfrsf1a,Tyrobp,Btk,Cx3cl1,Csk,Nckap1l,Cmklr1,Zc3h12a,Thbs1,Inhbb,Tlr4,Bst2,Ssc5d,Cd200r1,Fn1,Igf1,Nlrc4,Jak3,Tlr6,Cx3cr1,Ticam2,Rara,Tlr9,Arrb1,Mefv,Nlrp3,Sirpa,Lgals9,Arrb2,Tlr8,Rnf128,Anxa4,Furin,Bcl3,Apod,Cd84,Srgn,Acp5,Inpp5d,Prg4,Pt…
GO:0071216	cellular response to biotic stimulus	65	221	9.54e-22	Ccl2,Ccl12,Ccl3,Tgfb1,Bid,Lbp,Cd40,Nos2,Cxcl16,Tnfaip3,Havcr2,Cd180,Irg1,Litaf,Cxcl13,Trem2,Tnf,Il6,Casp1,Fcgr2b,Mrc1,Il1b,Il1a,Tlr2,Abca1,Tnfrsf1b,Cxcl5,Cxcl1,Btk,Myd88,Zc3h12a,Lyn,Irf8,Sbno2,Tlr4,Lcn2,Cd14,Tlr1,Tlr6,Cx3cr1,Ticam2,Fam49b,Rara,Ptafr,Cd300lb,Cxcl2,Fcgr4,Adam9,Tlr9,Scarb1,Cd86,Plscr1,Cd80,Nlrp3,Sirpa,B2m,Ass1,Lilrb4,Scimp,Cd68,Bcl2l11,Nr1h3,Ccr5,Clec7a,Syk	Ccl2,Ccl12,Ccl3,Tgfb1,Bid,Lbp,Cd40,Nos2,Cxcl16,Tnfaip3,Havcr2,Cd180,Acod1,Litaf,Cxcl13,Trem2,Tnf,Il6,Casp1,Fcgr2b,Mrc1,Il1b,Il1a,Tlr2,Abca1,Tnfrsf1b,Cxcl5,Cxcl1,Btk,Myd88,Zc3h12a,Lyn,Irf8,Sbno2,Tlr4,Lcn2,Cd14,Tlr1,Tlr6,Cx3cr1,Ticam2,Fam49b,Rara,Ptafr,Cd300lb,Cxcl2,Fcgr4,Adam9,Tlr9,Scarb1,Cd86,Plscr1,Cd80,Nlrp3,Sirpa,B2m,Ass1,Lilrb4a,Scimp,Cd68,Bcl2l11,Nr1h3,Ccr5,Clec7a,Syk
GO:0050867	positive regulation of cell activation	80	339	9.72e-22	Ccl2,Itgb2,Pdgfb,Tgfb1,Il7r,Cd244,Cd83,Lbp,Cd40,Mmp8,Tnfsf13,Vsir,Havcr2,F2rl1,Runx1,Cdkn1a,Trem2,Aif1,Tnf,Anxa1,Il33,Il6,Il1b,Vcam1,Pdpn,Fgr,Cd38,Clec4d,Ctsc,Tyrobp,Il4ra,Lamp1,Myd88,Nckap1l,Crlf2,H2-DMa,H2-Ab1,Pnp,Thbs1,Tlr4,H2-Aa,Igfbp2,Runx3,Igf1,Jak3,Tlr6,Fam49b,Itgam,Rara,Ptafr,Cd300lb,Nfatc2,Fcer1g,Tlr9,Cd86,Mmp14,Il1rl2,Cd74,Cd80,Nlrp3,Bst1,Sirpa,H2-T23,Cd47,Plek,Sox4,Ccl19,Rps6ka1,Adam8,…	Ccl2,Itgb2,Pdgfb,Tgfb1,Il7r,Cd244,Cd83,Lbp,Cd40,Mmp8,Tnfsf13,Vsir,Havcr2,F2rl1,Runx1,Cdkn1a,Trem2,Aif1,Tnf,Anxa1,Il33,Il6,Il1b,Vcam1,Pdpn,Fgr,Cd38,Clec4d,Ctsc,Tyrobp,Il4ra,Lamp1,Myd88,Nckap1l,Crlf2,H2-DMa,H2-Ab1,Pnp,Thbs1,Tlr4,H2-Aa,Igfbp2,Runx3,Igf1,Jak3,Tlr6,Fam49b,Itgam,Rara,Ptafr,Cd300lb,Nfatc2,Fcer1g,Tlr9,Cd86,Mmp14,Il1rl2,Cd74,Cd80,Nlrp3,Bst1,Sirpa,H2-T23,Cd47,Plek,Sox4,Ccl19,Rps6ka1,Adam8,…
GO:0002683	negative regulation of immune system process	91	439	1.85e-21	Ccl12,Ccl3,Tgfb1,Il7r,Cd44,Hmox1,Mmp12,Tnfaip8l2,Mertk,Dhx58,Cd22,Tnfaip3,Vsir,Havcr2,Gpr137b,Irg1,Runx1,Tnfrsf21,Tmem178,Tnf,Anxa1,Lpxn,Il33,Ccr1,Fcgr2b,Fgr,Padi2,Gpnmb,Clec2d,Tyrobp,Il4ra,Btk,Sfrp1,Fgl1,Cx3cl1,C1qc,Zc3h12a,Parp14,Lyn,Zc3h12d,H2-Ab1,Ubash3b,Thbs1,H2-Aa,Grn,Plcl2,Runx3,Bst2,Cd200r1,Igf1,Samhd1,Jak3,Slamf8,Rara,Cxcl12,Fcer1g,Gpx1,Milr1,Col3a1,Cd86,Abr,Lst1,Cd74,Cnr2,Cd37,Mafb,Grem…	Ccl12,Ccl3,Tgfb1,Il7r,Cd44,Hmox1,Mmp12,Tnfaip8l2,Mertk,Dhx58,Cd22,Tnfaip3,Vsir,Havcr2,Gpr137b,Acod1,Runx1,Tnfrsf21,Tmem178,Tnf,Anxa1,Lpxn,Il33,Ccr1,Fcgr2b,Fgr,Padi2,Gpnmb,Clec2d,Tyrobp,Il4ra,Btk,Sfrp1,Fgl1,Cx3cl1,C1qc,Zc3h12a,Parp14,Lyn,Zc3h12d,H2-Ab1,Ubash3b,Thbs1,H2-Aa,Grn,Plcl2,Runx3,Bst2,Cd200r1,Igf1,Samhd1,Jak3,Slamf8,Rara,Cxcl12,Fcer1g,Gpx1,Milr1,Col3a1,Cd86,Abr,Lst1,Cd74,Cnr2,Cd37,Mafb,Gre…
GO:0010941	regulation of cell death	202	1661	1.95e-21	Ccl12,Ccl3,Plaur,Tgfb1,Hck,Il7r,Irf5,Bid,Cd44,Wisp1,Hmox1,Ctsb,Crlf1,Timp1,Psen2,Tnfaip8l2,Mertk,Ctsz,Cd40,Ywhah,Tnfaip3,Txnrd1,Cpeb4,Dnmt3a,Slc9a3r1,Prkch,Lgmn,Edn1,Plk2,Clu,Ripk3,Fam134b,Vdr,Col2a1,Sdf2l1,Hcls1,Slc11a2,Cdkn1a,Rps6ka2,Igf2r,Trem2,Xdh,Atp6v0c,Aif1,Tnf,Npc1,Pmaip1,Csf1r,Anxa1,Tmem132a,Il6,Casp4,Casp1,Casp8,Htr2b,Bok,Cln8,Rab29,Abl2,Atf3,Fcgr2b,Fam129b,Frzb,Itga6,Siglec1,Rassf2,Il1…	Ccl12,Ccl3,Plaur,Tgfb1,Hck,Il7r,Irf5,Bid,Cd44,Wisp1,Hmox1,Ctsb,Crlf1,Timp1,Psen2,Tnfaip8l2,Mertk,Ctsz,Cd40,Ywhah,Tnfaip3,Txnrd1,Cpeb4,Dnmt3a,Slc9a3r1,Prkch,Lgmn,Edn1,Plk2,Clu,Ripk3,Fam134b,Vdr,Col2a1,Sdf2l1,Hcls1,Slc11a2,Cdkn1a,Rps6ka2,Igf2r,Trem2,Xdh,Atp6v0c,Aif1,Tnf,Npc1,Pmaip1,Csf1r,Anxa1,Tmem132a,Il6,Casp4,Casp1,Casp8,Htr2b,Bok,Cln8,Rab29,Abl2,Atf3,Fcgr2b,Fam129b,Frzb,Itga6,Siglec1,Rassf2,Il1…
GO:0002274	myeloid leukocyte activation	51	130	2.2500000000000002e-21	Ccl3,Spi1,Tgfb1,Cd244,Lbp,Havcr2,F2rl1,Clu,Trem2,Aif1,Tnf,Il33,Casp1,Slc11a1,Batf3,Tlr2,Cxcl5,Tyrobp,Btk,Cx3cl1,Lyn,Batf,Sbno2,Tlr4,Tmem106a,Grn,Lat2,C1qa,Tlr1,Tlr7,Tlr6,Adam10,Cx3cr1,Cd48,Itgam,Pi4k2a,Pirb,Fcgr4,Fcer1g,Adam9,Tlr9,Milr1,Myo1f,Dock2,Slc7a2,Cd300a,Tlr8,Syk,Stxbp2,C5ar1,Fcgr3	Ccl3,Spi1,Tgfb1,Cd244,Lbp,Havcr2,F2rl1,Clu,Trem2,Aif1,Tnf,Il33,Casp1,Slc11a1,Batf3,Tlr2,Cxcl5,Tyrobp,Btk,Cx3cl1,Lyn,Batf,Sbno2,Tlr4,Tmem106a,Grn,Lat2,C1qa,Tlr1,Tlr7,Tlr6,Adam10,Cx3cr1,Cd48,Itgam,Pi4k2a,Pirb,Fcgr4,Fcer1g,Adam9,Tlr9,Milr1,Myo1f,Dock2,Slc7a2,Cd300a,Tlr8,Syk,Stxbp2,C5ar1,Fcgr3
GO:0002250	adaptive immune response	72	280	2.6300000000000002e-21	Tgfb1,Myo1g,Cd244,Mcoln2,Tnfsf13,Havcr2,Alcam,Clec4n,Tnfrsf21,C3,Anxa1,Irf7,Il6,Slc11a1,Fcgr2b,Nras,Fcgr1,Rnf19b,Clec4d,Ctsc,Il4ra,Btk,Fgl1,Csk,Ctsh,Myd88,Crlf2,C1qc,H2-DMa,Lyn,C1qb,Batf,H2-Ab1,Serpina3g,H2-Aa,Rftn1,Lat2,C3ar1,C1qa,Jak3,C1ra,Adam17,Ly9,C4b,Tec,H2-Eb1,Cfi,Pirb,Fcer1g,Icam1,Emr1,Cd86,Il18bp,Cd74,H2-T23,Lilrb4,Pik3cd,Pou2f2,Ptk2b,Slamf7,Nfkb2,H2-DMb1,Bcl3,Syk,Treml4,Stat3,Cd84,Unc93…	Tgfb1,Myo1g,Cd244,Mcoln2,Tnfsf13,Havcr2,Alcam,Clec4n,Tnfrsf21,C3,Anxa1,Irf7,Il6,Slc11a1,Fcgr2b,Nras,Fcgr1,Rnf19b,Clec4d,Ctsc,Il4ra,Btk,Fgl1,Csk,Ctsh,Myd88,Crlf2,C1qc,H2-DMa,Lyn,C1qb,Batf,H2-Ab1,Serpina3g,H2-Aa,Rftn1,Lat2,C3ar1,C1qa,Jak3,C1ra,Adam17,Ly9,C4b,Tec,H2-Eb1,Cfi,Pirb,Fcer1g,Icam1,Adgre1,Cd86,Il18bp,Cd74,H2-T23,Lilrb4a,Pik3cd,Pou2f2,Ptk2b,Slamf7,Nfkb2,H2-DMb1,Bcl3,Syk,Treml4,Stat3,Cd84,Un…
GO:0035556	intracellular signal transduction	180	1402	3.8100000000000004e-21	Ccl12,Pdgfb,Ccl3,Ern1,Tgfb1,Rnd1,Bid,Hmox1,Vav1,Epha2,Saa3,Coro1b,Psen2,Mcoln2,Mertk,Stac2,Cd40,Nos2,Mknk1,Gna13,Adap2,Slc9a3r1,Grb2,Pik3r5,Prkch,Edn1,Plk2,Clu,Ripk3,Arhgap31,Cdkn1a,Rps6ka2,Aif1,Tnf,Pmaip1,Csf1r,Baiap2,Ccr1,Casp4,Slc11a1,Htr2b,Bok,Rab29,Rgl1,Il1b,Ptpn1,Nras,Vcam1,Tlr2,Sdcbp,Abca1,Pdpn,Tnfrsf1b,Rasgef1b,Wsb2,P2rx4,Arhgdib,Tnfrsf1a,Cyfip1,Was,Btk,Rab20,Mt2,Mt1,Csk,Ctsh,Pik3cb,Myd88…	Ccl12,Pdgfb,Ccl3,Ern1,Tgfb1,Rnd1,Bid,Hmox1,Vav1,Epha2,Saa3,Coro1b,Psen2,Mcoln2,Mertk,Stac2,Cd40,Nos2,Mknk1,Gna13,Adap2,Slc9a3r1,Grb2,Pik3r5,Prkch,Edn1,Plk2,Clu,Ripk3,Arhgap31,Cdkn1a,Rps6ka2,Aif1,Tnf,Pmaip1,Csf1r,Baiap2,Ccr1,Casp4,Slc11a1,Htr2b,Bok,Rab29,Rgl1,Il1b,Ptpn1,Nras,Vcam1,Tlr2,Sdcbp,Abca1,Pdpn,Tnfrsf1b,Rasgef1b,Wsb2,P2rx4,Arhgdib,Tnfrsf1a,Cyfip1,Was,Btk,Rab20,Mt2,Mt1,Csk,Ctsh,Pik3cb,Myd88…
GO:0033993	response to lipid	133	872	7.620000000000001e-21	Ccl2,Ccl12,Ccl3,Col1a1,Tgfb1,Tbxas1,Abcb4,Calr,Bid,Cybb,Lbp,Cyba,Cd40,Nos2,Cxcl16,Ywhah,Tnfaip3,Atp2b1,Havcr2,Sdc1,Dnmt3a,Edn1,Ctsl,Cd180,Irg1,Vdr,Litaf,Runx1,Cdkn1a,Cxcl13,Igf2r,Trem2,Abcg1,Aif1,Tnf,Npc1,Anxa1,Il6,Casp1,Slc11a1,Abl2,Mrc1,Il1b,Il1a,Tlr2,Abca1,Tnfrsf1b,Padi2,Cd38,Cxcl5,Cxcl1,F7,Sfrp1,Mmp2,Il10ra,Ctsh,Ptgs2,Myd88,Mapkapk3,Tie1,Zc3h12a,Abhd2,Ptger2,Lyn,Irf8,Sbno2,Ptk7,Inhbb,Tlr4,Grn…	Ccl2,Ccl12,Ccl3,Col1a1,Tgfb1,Tbxas1,Abcb4,Calr,Bid,Cybb,Lbp,Cyba,Cd40,Nos2,Cxcl16,Ywhah,Tnfaip3,Atp2b1,Havcr2,Sdc1,Dnmt3a,Edn1,Ctsl,Cd180,Acod1,Vdr,Litaf,Runx1,Cdkn1a,Cxcl13,Igf2r,Trem2,Abcg1,Aif1,Tnf,Npc1,Anxa1,Il6,Casp1,Slc11a1,Abl2,Mrc1,Il1b,Il1a,Tlr2,Abca1,Tnfrsf1b,Padi2,Cd38,Cxcl5,Cxcl1,F7,Sfrp1,Mmp2,Il10ra,Ctsh,Ptgs2,Myd88,Mapkapk3,Tie1,Zc3h12a,Abhd2,Ptger2,Lyn,Irf8,Sbno2,Ptk7,Inhbb,Tlr4,Gr…
GO:0032502	developmental process	475	5629	1.4e-20	Actr2,Ccl2,Ccl12,Pdgfb,Acvr1b,Ccl3,Col1a1,Acp2,Spi1,Plaur,Tgfb1,Lamb1,Hck,Rnd1,Dnase2a,Calr,Il7r,Angptl2,Bid,Plod3,Crabp2,Cd44,Wisp1,Hmox1,Vav1,Mmp12,Ctsb,Elovl1,Epha2,Aprt,Pip4k2a,B4galnt1,Neu1,Crlf1,Elk3,Timp1,Psen2,Atp6v0d1,Mertk,Mmp13,Plxnd1,Ctsz,Myh9,Serpinb6a,Vmp1,Trpv2,Mmp8,Sfrp5,Ywhah,Plod1,Tnfaip3,Atp2b1,Vsir,Txnrd1,Havcr2,Tns3,Sdc1,Gna13,Dnmt3a,Adap2,Slc9a3r1,Grb2,Galc,Sptlc2,Prkch,Vash…	Actr2,Ccl2,Ccl12,Pdgfb,Acvr1b,Ccl3,Col1a1,Acp2,Spi1,Plaur,Tgfb1,Lamb1,Hck,Rnd1,Dnase2a,Calr,Il7r,Angptl2,Bid,Plod3,Crabp2,Cd44,Wisp1,Hmox1,Vav1,Mmp12,Ctsb,Elovl1,Epha2,Aprt,Pip4k2a,B4galnt1,Neu1,Crlf1,Elk3,Timp1,Psen2,Atp6v0d1,Mertk,Mmp13,Plxnd1,Ctsz,Myh9,Serpinb6a,Vmp1,Trpv2,Mmp8,Sfrp5,Ywhah,Plod1,Tnfaip3,Atp2b1,Vsir,Txnrd1,Havcr2,Tns3,Sdc1,Gna13,Dnmt3a,Adap2,Slc9a3r1,Grb2,Galc,Sptlc2,Prkch,Vash…
GO:0001932	regulation of protein phosphorylation	182	1449	1.84e-20	Ccl2,Ccl12,Itgb2,Pdgfb,Acvr1b,Ccl3,Ern1,Plaur,Tgfb1,Cd44,Epha2,Crlf1,Ccl8,Psen2,Sash1,Ncf1,Cd40,Tnip1,Nos2,Mmp8,Sfrp5,Ccl6,Ccl4,Ccl9,Tnfaip3,Havcr2,Ccl7,Slc9a3r1,Grb2,Pik3r5,Edn1,Sema4d,F2rl1,Clu,Ripk3,Hcls1,Cdkn1a,Trem2,Fgd2,Xdh,Atp6v0c,C3,Aif1,Tnf,Csf1r,Hhex,Gfra1,Il6,Ccr1,Slc11a1,Htr2b,Abl2,Atf3,Fcgr2b,Ehd4,Rassf2,Il1b,Il1a,Ptpn1,Nras,Il6ra,Tlr2,Pdgfc,Fcgr1,Sdcbp,Txn1,Glipr2,Hgf,Fgr,Gpnmb,Gdf3…	Ccl2,Ccl12,Itgb2,Pdgfb,Acvr1b,Ccl3,Ern1,Plaur,Tgfb1,Cd44,Epha2,Crlf1,Ccl8,Psen2,Sash1,Ncf1,Cd40,Tnip1,Nos2,Mmp8,Sfrp5,Ccl6,Ccl4,Ccl9,Tnfaip3,Havcr2,Ccl7,Slc9a3r1,Grb2,Pik3r5,Edn1,Sema4d,F2rl1,Clu,Ripk3,Hcls1,Cdkn1a,Trem2,Fgd2,Xdh,Atp6v0c,C3,Aif1,Tnf,Csf1r,Hhex,Gfra1,Il6,Ccr1,Slc11a1,Htr2b,Abl2,Atf3,Fcgr2b,Ehd4,Rassf2,Il1b,Il1a,Ptpn1,Nras,Il6ra,Tlr2,Pdgfc,Fcgr1,Sdcbp,Txn1,Glipr2,Hgf,Fgr,Gpnmb,Gdf3…
GO:0043085	positive regulation of catalytic activity	173	1341	1.91e-20	Ccl2,Ccl12,Pdgfb,Gm2a,Ccl3,Ern1,Tgfb1,Bid,Vav1,Epha2,Ccl8,Psen2,Mertk,Sash1,Ncf1,Cyba,Cd40,Nos2,Ccl6,Ccl4,Ccl9,Vsir,Gna13,Ccl7,Adap2,Pik3r5,Lgmn,Edn1,Sema4d,F2rl1,Clu,Ripk3,Vdr,Arhgap31,Slc11a2,Cdkn1a,Cxcl13,Fgd2,Xdh,Tnf,Pmaip1,Csf1r,Rin1,Arhgap19,Casp1,Casp8,Slc11a1,Htr2b,Bok,Rgs16,Sele,Abl2,Itga6,Rassf2,Il1b,Ptpn1,Il6ra,Pdgfc,Fcgr1,Hgf,Fgr,Arhgdib,Ctsc,Rgs10,Cx3cl1,Csk,Ctsh,Trf,Nckap1l,Smap2,Ti…	Ccl2,Ccl12,Pdgfb,Gm2a,Ccl3,Ern1,Tgfb1,Bid,Vav1,Epha2,Ccl8,Psen2,Mertk,Sash1,Ncf1,Cyba,Cd40,Nos2,Ccl6,Ccl4,Ccl9,Vsir,Gna13,Ccl7,Adap2,Pik3r5,Lgmn,Edn1,Sema4d,F2rl1,Clu,Ripk3,Vdr,Arhgap31,Slc11a2,Cdkn1a,Cxcl13,Fgd2,Xdh,Tnf,Pmaip1,Csf1r,Rin1,Arhgap19,Casp1,Casp8,Slc11a1,Htr2b,Bok,Rgs16,Sele,Abl2,Itga6,Rassf2,Il1b,Ptpn1,Il6ra,Pdgfc,Fcgr1,Hgf,Fgr,Arhgdib,Ctsc,Rgs10,Cx3cl1,Csk,Ctsh,Trf,Nckap1l,Smap2,Ti…
GO:0048870	cell motility	141	971	1.96e-20	Ccl2,Ccl12,Itgb2,Pdgfb,Ccl3,Tgfb1,Lamb1,Myo1g,Cd44,Vav1,Mmp12,Epha2,Saa3,Coro1b,Ccl8,Mcoln2,Mertk,Plxnd1,Lbp,Myh9,Cxcl16,Ccl6,Ccl4,Ccl9,Tnfaip3,Tns3,Sdc1,Ccl7,Sema4d,Hexb,F2rl1,Plau,Loxl2,Lrp12,Cxcl13,Tnf,Anxa1,Gfra1,Ccr1,Htr2b,Sele,Abl2,Itga6,Il1b,Vcam1,B4galt1,Pdpn,Hgf,Cxcl5,Cxcl1,Mmp2,Cx3cl1,St14,Itga11,Pik3cb,Nckap1l,Hsd3b7,Prex1,Cyp7b1,Trem1,Tnn,Shtn1,Rhov,Ptk7,Spns2,Thbs1,Prkx,Gpc1,Ch25h,Dc…	Ccl2,Ccl12,Itgb2,Pdgfb,Ccl3,Tgfb1,Lamb1,Myo1g,Cd44,Vav1,Mmp12,Epha2,Saa3,Coro1b,Ccl8,Mcoln2,Mertk,Plxnd1,Lbp,Myh9,Cxcl16,Ccl6,Ccl4,Ccl9,Tnfaip3,Tns3,Sdc1,Ccl7,Sema4d,Hexb,F2rl1,Plau,Loxl2,Lrp12,Cxcl13,Tnf,Anxa1,Gfra1,Ccr1,Htr2b,Sele,Abl2,Itga6,Il1b,Vcam1,B4galt1,Pdpn,Hgf,Cxcl5,Cxcl1,Mmp2,Cx3cl1,St14,Itga11,Pik3cb,Nckap1l,Hsd3b7,Prex1,Cyp7b1,Trem1,Tnn,Shtn1,Rhov,Ptk7,Spns2,Thbs1,Prkx,Gpc1,Ch25h,Dc…
GO:0007275	multicellular organism development	429	4921	2.08e-20	Actr2,Ccl2,Ccl12,Pdgfb,Acvr1b,Ccl3,Col1a1,Acp2,Spi1,Plaur,Tgfb1,Lamb1,Rnd1,Dnase2a,Calr,Il7r,Angptl2,Bid,Plod3,Crabp2,Cd44,Wisp1,Hmox1,Vav1,Ctsb,Elovl1,Epha2,Aprt,Pip4k2a,Neu1,Crlf1,Elk3,Timp1,Psen2,Atp6v0d1,Mertk,Mmp13,Plxnd1,Ctsz,Myh9,Serpinb6a,Vmp1,Trpv2,Mmp8,Sfrp5,Ywhah,Tnfaip3,Atp2b1,Txnrd1,Havcr2,Tns3,Sdc1,Gna13,Dnmt3a,Adap2,Slc9a3r1,Grb2,Galc,Sptlc2,Prkch,Vash1,Evl,Edn1,Sema4d,Ctsl,Cdk20,H…	Actr2,Ccl2,Ccl12,Pdgfb,Acvr1b,Ccl3,Col1a1,Acp2,Spi1,Plaur,Tgfb1,Lamb1,Rnd1,Dnase2a,Calr,Il7r,Angptl2,Bid,Plod3,Crabp2,Cd44,Wisp1,Hmox1,Vav1,Ctsb,Elovl1,Epha2,Aprt,Pip4k2a,Neu1,Crlf1,Elk3,Timp1,Psen2,Atp6v0d1,Mertk,Mmp13,Plxnd1,Ctsz,Myh9,Serpinb6a,Vmp1,Trpv2,Mmp8,Sfrp5,Ywhah,Tnfaip3,Atp2b1,Txnrd1,Havcr2,Tns3,Sdc1,Gna13,Dnmt3a,Adap2,Slc9a3r1,Grb2,Galc,Sptlc2,Prkch,Vash1,Evl,Edn1,Sema4d,Ctsl,Cdk20,H…
GO:0002697	regulation of immune effector process	82	377	2.09e-20	Ccl2,Itgb2,Tgfb1,Il7r,Cd244,Hmox1,Vav1,Mmp12,Cd5l,Lbp,Cd40,Dhx58,Tnfsf13,Cd22,Tnfaip3,Vsir,Havcr2,F2rl1,Ripk3,C3,H2-K1,Tnf,Anxa1,Il33,Il6,Fcgr2b,Il1b,Tlr2,Fcgr1,Tnfrsf1b,Fgr,Cxcl5,Cxcl1,Clec2d,Tyrobp,Il4ra,Was,Btk,Lamp1,Zc3h12a,Lyn,Pnp,Tlr4,Grn,Bst2,Jak3,Fam49b,Slamf8,Itgam,Rara,Ptafr,Fcer1g,Fes,Tlr9,Cadm1,Abr,Cd74,Cd37,P2rx7,Nlrp3,B2m,H2-T23,Cd47,Ccl19,Cd300a,Lgals9,Scimp,Arrb2,Clec7a,Nfkbiz,Tme…	Ccl2,Itgb2,Tgfb1,Il7r,Cd244,Hmox1,Vav1,Mmp12,Cd5l,Lbp,Cd40,Dhx58,Tnfsf13,Cd22,Tnfaip3,Vsir,Havcr2,F2rl1,Ripk3,C3,H2-K1,Tnf,Anxa1,Il33,Il6,Fcgr2b,Il1b,Tlr2,Fcgr1,Tnfrsf1b,Fgr,Cxcl5,Cxcl1,Clec2d,Tyrobp,Il4ra,Was,Btk,Lamp1,Zc3h12a,Lyn,Pnp,Tlr4,Grn,Bst2,Jak3,Fam49b,Slamf8,Itgam,Rara,Ptafr,Fcer1g,Fes,Tlr9,Cadm1,Abr,Cd74,Cd37,P2rx7,Nlrp3,B2m,H2-T23,Cd47,Ccl19,Cd300a,Lgals9,Scimp,Arrb2,Clec7a,Nfkbiz,Tme…
GO:0030154	cell differentiation	346	3674	2.23e-20	Actr2,Ccl2,Ccl12,Pdgfb,Ccl3,Col1a1,Spi1,Plaur,Tgfb1,Lamb1,Hck,Rnd1,Dnase2a,Calr,Il7r,Plod3,Crabp2,Cd44,Wisp1,Vav1,Ctsb,Epha2,Pip4k2a,Neu1,Elk3,Psen2,Mertk,Plxnd1,Ctsz,Myh9,Trpv2,Mmp8,Sfrp5,Ywhah,Tnfaip3,Vsir,Sdc1,Gna13,Dnmt3a,Slc9a3r1,Grb2,Prkch,Evl,Edn1,Sema4d,Ctsl,Hexb,F2rl1,Plk2,Clu,Loxl2,Cln5,Ripk3,Lrp12,Washc5,Parvb,Vdr,Col2a1,Pde1b,Alcam,Hcls1,Runx1,Slc11a2,Cdkn1a,Rps6ka2,Tnfrsf21,Trem2,C3,…	Actr2,Ccl2,Ccl12,Pdgfb,Ccl3,Col1a1,Spi1,Plaur,Tgfb1,Lamb1,Hck,Rnd1,Dnase2a,Calr,Il7r,Plod3,Crabp2,Cd44,Wisp1,Vav1,Ctsb,Epha2,Pip4k2a,Neu1,Elk3,Psen2,Mertk,Plxnd1,Ctsz,Myh9,Trpv2,Mmp8,Sfrp5,Ywhah,Tnfaip3,Vsir,Sdc1,Gna13,Dnmt3a,Slc9a3r1,Grb2,Prkch,Evl,Edn1,Sema4d,Ctsl,Hexb,F2rl1,Plk2,Clu,Loxl2,Cln5,Ripk3,Lrp12,E430025E21Rik,Parvb,Vdr,Col2a1,Pde1b,Alcam,Hcls1,Runx1,Slc11a2,Cdkn1a,Rps6ka2,Tnfrsf21,Tr…
GO:0019221	cytokine-mediated signaling pathway	72	295	3.14e-20	Ccl2,Ccl12,Pdgfb,Ccl3,Spi1,Il7r,Irf5,Cd44,Crlf1,Ccl8,Ccl6,Ccl4,Ccl9,Ccl7,Osmr,Il10rb,Cxcl13,Tnf,Csf1r,Il33,Ifitm1,Ifitm3,Irf7,Il6,Ccr1,Il1r2,Il1b,Il1a,Il6ra,Tnfrsf1b,Cxcl5,Cxcl1,Tnfrsf1a,Il4ra,Il13ra1,Cx3cl1,Il10ra,Myd88,Plvap,Crlf2,Cxcr3,Cxcr4,Jak3,Oas2,Cx3cr1,Cxcl12,Irak4,Osm,Cxcl2,Csf2ra,Pirb,Fcer1g,Dok1,Il3ra,Il1rl2,Csf2rb,Csf2rb2,Cd74,Ccl19,Csf3r,Card14,Cd300lf,Ptk2b,Ccr5,Syk,Tnfrsf23,Aim2,S…	Ccl2,Ccl12,Pdgfb,Ccl3,Spi1,Il7r,Irf5,Cd44,Crlf1,Ccl8,Ccl6,Ccl4,Ccl9,Ccl7,Osmr,Il10rb,Cxcl13,Tnf,Csf1r,Il33,Ifitm1,Ifitm3,Irf7,Il6,Ccr1,Il1r2,Il1b,Il1a,Il6ra,Tnfrsf1b,Cxcl5,Cxcl1,Tnfrsf1a,Il4ra,Il13ra1,Cx3cl1,Il10ra,Myd88,Plvap,Crlf2,Cxcr3,Cxcr4,Jak3,Oas2,Cx3cr1,Cxcl12,Irak4,Osm,Cxcl2,Csf2ra,Pirb,Fcer1g,Dok1,Il3ra,Il1rl2,Csf2rb,Csf2rb2,Cd74,Ccl19,Csf3r,Card14,Cd300lf,Ptk2b,Ccr5,Syk,Tnfrsf23,Aim2,S…
GO:0051249	regulation of lymphocyte activation	87	425	3.29e-20	Ccl2,Tgfb1,Il7r,Cd244,Cd44,Cd209a,Tnfaip8l2,Mertk,Cd83,Cd40,Tnfsf13,Cd22,Tnfaip3,Vsir,Havcr2,Ctla2a,Ripk3,Runx1,Cdkn1a,Tnfrsf21,Aif1,Anxa1,Il6,Fcgr2b,Il1b,Vcam1,Tnfrsf1b,Fgr,Cd38,Gpnmb,Tyrobp,Il4ra,Btk,Lamp1,Sfrp1,Fgl1,Csk,Myd88,Nckap1l,H2-DMa,Zc3h12a,Lyn,Zc3h12d,H2-Ab1,Pnp,Tlr4,H2-Aa,Igfbp2,Runx3,Igf1,Jak3,Fam49b,Slamf8,Rara,Nfatc2,Tlr9,Cd86,Mmp14,Il1rl2,Lst1,Cd74,Cd80,Nlrp3,Bst1,Sirpa,H2-T23,Cd…	Ccl2,Tgfb1,Il7r,Cd244,Cd44,Cd209a,Tnfaip8l2,Mertk,Cd83,Cd40,Tnfsf13,Cd22,Tnfaip3,Vsir,Havcr2,Ctla2a,Ripk3,Runx1,Cdkn1a,Tnfrsf21,Aif1,Anxa1,Il6,Fcgr2b,Il1b,Vcam1,Tnfrsf1b,Fgr,Cd38,Gpnmb,Tyrobp,Il4ra,Btk,Lamp1,Sfrp1,Fgl1,Csk,Myd88,Nckap1l,H2-DMa,Zc3h12a,Lyn,Zc3h12d,H2-Ab1,Pnp,Tlr4,H2-Aa,Igfbp2,Runx3,Igf1,Jak3,Fam49b,Slamf8,Rara,Nfatc2,Tlr9,Cd86,Mmp14,Il1rl2,Lst1,Cd74,Cd80,Nlrp3,Bst1,Sirpa,H2-T23,Cd…
GO:2000026	regulation of multicellular organismal development	236	2150	4.01e-20	Actr2,Ccl2,Itgb2,Pdgfb,Acvr1b,Ccl3,Col1a1,Spi1,Tgfb1,Calr,Il7r,Crabp2,Cd44,Wisp1,Hmox1,Mmp12,Epha2,Neu1,Timp1,Sash1,Cybb,Plxnd1,Cd83,Ctsk,Ctsz,Cd40,Trpv2,Tnfsf13,Sfrp5,Ywhah,Tnfaip3,Atp2b1,Vsir,Havcr2,Prkch,Vash1,Gpr137b,Edn1,Ctla2a,Sema4d,Plk2,Plau,Loxl2,Washc5,Vdr,Hcls1,Runx1,Tnfrsf21,Trem2,Xdh,C3,Tmem178,H2-K1,Tnf,Csf1r,Anxa1,Hhex,Baiap2,Nptx1,Il6,Ccr1,Casp8,Rab29,Abl2,Frzb,Itga6,Spint1,Rassf2…	Actr2,Ccl2,Itgb2,Pdgfb,Acvr1b,Ccl3,Col1a1,Spi1,Tgfb1,Calr,Il7r,Crabp2,Cd44,Wisp1,Hmox1,Mmp12,Epha2,Neu1,Timp1,Sash1,Cybb,Plxnd1,Cd83,Ctsk,Ctsz,Cd40,Trpv2,Tnfsf13,Sfrp5,Ywhah,Tnfaip3,Atp2b1,Vsir,Havcr2,Prkch,Vash1,Gpr137b,Edn1,Ctla2a,Sema4d,Plk2,Plau,Loxl2,E430025E21Rik,Vdr,Hcls1,Runx1,Tnfrsf21,Trem2,Xdh,C3,Tmem178,H2-K1,Tnf,Csf1r,Anxa1,Hhex,Baiap2,Nptx1,Il6,Ccr1,Casp8,Rab29,Abl2,Frzb,Itga6,Spint1…
GO:0051247	positive regulation of protein metabolic process	199	1675	4.69e-20	Ccl2,Ccl12,Pdgfb,Acvr1b,Ccl3,Ern1,Plaur,Tgfb1,Bid,Cd44,Crlf1,Ccl8,Psen2,Sash1,Ncf1,Myh9,Cd40,Tnip1,Mmp8,Ccl6,Ccl4,Ccl9,Tnfaip3,Vsir,Havcr2,Ccl7,Pik3r5,Lgmn,Edn1,Sema4d,F2rl1,Plk2,Clu,Ripk3,Hcls1,Slc11a2,Cdkn1a,Trem2,Fgd2,Abcg1,Xdh,Atp6v0c,C3,Aif1,Tnf,Pmaip1,Csf1r,Il33,Gfra1,Il6,Ccr1,Casp1,Casp8,Slc11a1,Htr2b,Bok,Abl2,Fcgr2b,Ehd4,Rassf2,Il1b,Il1a,Ptpn1,Eif6,Il6ra,Tlr2,Pdgfc,Fcgr1,Sdcbp,Txn1,Glipr2…	Ccl2,Ccl12,Pdgfb,Acvr1b,Ccl3,Ern1,Plaur,Tgfb1,Bid,Cd44,Crlf1,Ccl8,Psen2,Sash1,Ncf1,Myh9,Cd40,Tnip1,Mmp8,Ccl6,Ccl4,Ccl9,Tnfaip3,Vsir,Havcr2,Ccl7,Pik3r5,Lgmn,Edn1,Sema4d,F2rl1,Plk2,Clu,Ripk3,Hcls1,Slc11a2,Cdkn1a,Trem2,Fgd2,Abcg1,Xdh,Atp6v0c,C3,Aif1,Tnf,Pmaip1,Csf1r,Il33,Gfra1,Il6,Ccr1,Casp1,Casp8,Slc11a1,Htr2b,Bok,Abl2,Fcgr2b,Ehd4,Rassf2,Il1b,Il1a,Ptpn1,Eif6,Il6ra,Tlr2,Pdgfc,Fcgr1,Sdcbp,Txn1,Glipr2…
GO:0071219	cellular response to molecule of bacterial origin	59	197	4.72e-20	Ccl2,Ccl12,Ccl3,Tgfb1,Lbp,Cd40,Nos2,Cxcl16,Tnfaip3,Havcr2,Cd180,Irg1,Litaf,Cxcl13,Trem2,Tnf,Il6,Casp1,Fcgr2b,Mrc1,Il1b,Il1a,Tlr2,Abca1,Tnfrsf1b,Cxcl5,Cxcl1,Myd88,Zc3h12a,Lyn,Irf8,Sbno2,Tlr4,Lcn2,Cd14,Tlr1,Tlr6,Cx3cr1,Ticam2,Fam49b,Rara,Ptafr,Cd300lb,Cxcl2,Fcgr4,Adam9,Tlr9,Scarb1,Cd86,Plscr1,Cd80,Nlrp3,Sirpa,B2m,Ass1,Lilrb4,Cd68,Nr1h3,Ccr5	Ccl2,Ccl12,Ccl3,Tgfb1,Lbp,Cd40,Nos2,Cxcl16,Tnfaip3,Havcr2,Cd180,Acod1,Litaf,Cxcl13,Trem2,Tnf,Il6,Casp1,Fcgr2b,Mrc1,Il1b,Il1a,Tlr2,Abca1,Tnfrsf1b,Cxcl5,Cxcl1,Myd88,Zc3h12a,Lyn,Irf8,Sbno2,Tlr4,Lcn2,Cd14,Tlr1,Tlr6,Cx3cr1,Ticam2,Fam49b,Rara,Ptafr,Cd300lb,Cxcl2,Fcgr4,Adam9,Tlr9,Scarb1,Cd86,Plscr1,Cd80,Nlrp3,Sirpa,B2m,Ass1,Lilrb4a,Cd68,Nr1h3,Ccr5
GO:0043408	regulation of MAPK cascade	117	723	5.08e-20	Ccl2,Ccl12,Pdgfb,Ccl3,Ern1,Tgfb1,Cd44,Epha2,Ccl8,Sash1,Ncf1,Cd40,Tnip1,Mmp8,Sfrp5,Ccl6,Ccl4,Ccl9,Havcr2,Ccl7,Slc9a3r1,Grb2,Pik3r5,Edn1,F2rl1,Trem2,Fgd2,Xdh,Atp6v0c,C3,Tnf,Csf1r,Il6,Ccr1,Htr2b,Abl2,Atf3,Fcgr2b,Rassf2,Il1b,Il1a,Ptpn1,Il6ra,Tlr2,Pdgfc,Glipr2,Hgf,Gpnmb,Atp6ap2,Sfrp1,Cx3cl1,Csk,Myd88,Trf,Zc3h12a,Lyn,Tlr13,Lrp1,Gadd45a,Thbs1,Tlr4,Tmem106a,Rnf149,Fn1,P2ry6,Nod1,Rap2a,Igf1,F2r,Tlr6,Pik3c…	Ccl2,Ccl12,Pdgfb,Ccl3,Ern1,Tgfb1,Cd44,Epha2,Ccl8,Sash1,Ncf1,Cd40,Tnip1,Mmp8,Sfrp5,Ccl6,Ccl4,Ccl9,Havcr2,Ccl7,Slc9a3r1,Grb2,Pik3r5,Edn1,F2rl1,Trem2,Fgd2,Xdh,Atp6v0c,C3,Tnf,Csf1r,Il6,Ccr1,Htr2b,Abl2,Atf3,Fcgr2b,Rassf2,Il1b,Il1a,Ptpn1,Il6ra,Tlr2,Pdgfc,Glipr2,Hgf,Gpnmb,Atp6ap2,Sfrp1,Cx3cl1,Csk,Myd88,Trf,Zc3h12a,Lyn,Tlr13,Lrp1,Gadd45a,Thbs1,Tlr4,Tmem106a,Rnf149,Fn1,P2ry6,Nod1,Rap2a,Igf1,F2r,Tlr6,Pik3c…
GO:0002696	positive regulation of leukocyte activation	75	324	5.77e-20	Ccl2,Itgb2,Tgfb1,Il7r,Cd244,Cd83,Lbp,Cd40,Mmp8,Tnfsf13,Vsir,Havcr2,F2rl1,Runx1,Cdkn1a,Trem2,Aif1,Tnf,Anxa1,Il33,Il6,Il1b,Vcam1,Fgr,Cd38,Clec4d,Ctsc,Tyrobp,Il4ra,Lamp1,Myd88,Nckap1l,Crlf2,H2-DMa,H2-Ab1,Pnp,Thbs1,Tlr4,H2-Aa,Igfbp2,Runx3,Igf1,Jak3,Tlr6,Fam49b,Itgam,Rara,Ptafr,Cd300lb,Nfatc2,Fcer1g,Tlr9,Cd86,Mmp14,Il1rl2,Cd74,Cd80,Nlrp3,Bst1,Sirpa,H2-T23,Cd47,Sox4,Ccl19,Adam8,Lgals9,Clec7a,Nfkbiz,Syk…	Ccl2,Itgb2,Tgfb1,Il7r,Cd244,Cd83,Lbp,Cd40,Mmp8,Tnfsf13,Vsir,Havcr2,F2rl1,Runx1,Cdkn1a,Trem2,Aif1,Tnf,Anxa1,Il33,Il6,Il1b,Vcam1,Fgr,Cd38,Clec4d,Ctsc,Tyrobp,Il4ra,Lamp1,Myd88,Nckap1l,Crlf2,H2-DMa,H2-Ab1,Pnp,Thbs1,Tlr4,H2-Aa,Igfbp2,Runx3,Igf1,Jak3,Tlr6,Fam49b,Itgam,Rara,Ptafr,Cd300lb,Nfatc2,Fcer1g,Tlr9,Cd86,Mmp14,Il1rl2,Cd74,Cd80,Nlrp3,Bst1,Sirpa,H2-T23,Cd47,Sox4,Ccl19,Adam8,Lgals9,Clec7a,Nfkbiz,Syk…
GO:0042325	regulation of phosphorylation	192	1591	5.77e-20	Ccl2,Ccl12,Itgb2,Pdgfb,Acvr1b,Ccl3,Ern1,Plaur,Tgfb1,Cd44,Epha2,Crlf1,Ccl8,Psen2,Mertk,Sash1,Ncf1,Cd40,Tnip1,Nos2,Mmp8,Sfrp5,Ccl6,Ccl4,Ccl9,Tnfaip3,Havcr2,Ccl7,Slc9a3r1,Grb2,Pik3r5,Edn1,Sema4d,F2rl1,Clu,Ripk3,Hcls1,Cdkn1a,Trem2,Fgd2,Xdh,Atp6v0c,C3,Aif1,Tnf,Csf1r,Hhex,Gfra1,Il6,Ccr1,Slc11a1,Htr2b,Abl2,Atf3,Fcgr2b,Itga6,Ehd4,Rassf2,Il1b,Il1a,Ptpn1,Eif6,Nras,Il6ra,Tlr2,Pdgfc,Fcgr1,Sdcbp,Txn1,Glipr2,H…	Ccl2,Ccl12,Itgb2,Pdgfb,Acvr1b,Ccl3,Ern1,Plaur,Tgfb1,Cd44,Epha2,Crlf1,Ccl8,Psen2,Mertk,Sash1,Ncf1,Cd40,Tnip1,Nos2,Mmp8,Sfrp5,Ccl6,Ccl4,Ccl9,Tnfaip3,Havcr2,Ccl7,Slc9a3r1,Grb2,Pik3r5,Edn1,Sema4d,F2rl1,Clu,Ripk3,Hcls1,Cdkn1a,Trem2,Fgd2,Xdh,Atp6v0c,C3,Aif1,Tnf,Csf1r,Hhex,Gfra1,Il6,Ccr1,Slc11a1,Htr2b,Abl2,Atf3,Fcgr2b,Itga6,Ehd4,Rassf2,Il1b,Il1a,Ptpn1,Eif6,Nras,Il6ra,Tlr2,Pdgfc,Fcgr1,Sdcbp,Txn1,Glipr2,H…
GO:0045937	positive regulation of phosphate metabolic process	156	1159	6.86e-20	Ccl2,Ccl12,Pdgfb,Acvr1b,Ccl3,Ern1,Plaur,Tgfb1,Cd244,Cd44,Epha2,Crlf1,Ccl8,Mertk,Sash1,Ncf1,Cd40,Nos2,Mmp8,Ccl6,Ccl4,Ccl9,Havcr2,Ccl7,Pik3r5,Edn1,Sema4d,F2rl1,Clu,Ripk3,Hcls1,Cdkn1a,Trem2,Fgd2,Xdh,Atp6v0c,C3,Aif1,Tnf,Csf1r,Gfra1,Il6,Ccr1,Slc11a1,Htr2b,Abl2,Fcgr2b,Itga6,Ehd4,Rassf2,Il1b,Il1a,Ptpn1,Il6ra,Tlr2,Pdgfc,Fcgr1,Sdcbp,Txn1,Glipr2,Hgf,Fgr,Gpnmb,Gdf3,Tnfrsf1a,Cx3cl1,Anxa2,Csk,Ptgs2,Myd88,Trf,…	Ccl2,Ccl12,Pdgfb,Acvr1b,Ccl3,Ern1,Plaur,Tgfb1,Cd244,Cd44,Epha2,Crlf1,Ccl8,Mertk,Sash1,Ncf1,Cd40,Nos2,Mmp8,Ccl6,Ccl4,Ccl9,Havcr2,Ccl7,Pik3r5,Edn1,Sema4d,F2rl1,Clu,Ripk3,Hcls1,Cdkn1a,Trem2,Fgd2,Xdh,Atp6v0c,C3,Aif1,Tnf,Csf1r,Gfra1,Il6,Ccr1,Slc11a1,Htr2b,Abl2,Fcgr2b,Itga6,Ehd4,Rassf2,Il1b,Il1a,Ptpn1,Il6ra,Tlr2,Pdgfc,Fcgr1,Sdcbp,Txn1,Glipr2,Hgf,Fgr,Gpnmb,Gdf3,Tnfrsf1a,Cx3cl1,Anxa2,Csk,Ptgs2,Myd88,Trf,…
GO:0043067	regulation of programmed cell death	185	1510	8.17e-20	Ccl12,Ccl3,Plaur,Tgfb1,Hck,Il7r,Irf5,Bid,Cd44,Hmox1,Crlf1,Timp1,Psen2,Tnfaip8l2,Mertk,Ctsz,Cd40,Ywhah,Tnfaip3,Cpeb4,Slc9a3r1,Prkch,Lgmn,Edn1,Plk2,Clu,Ripk3,Fam134b,Vdr,Col2a1,Sdf2l1,Hcls1,Slc11a2,Cdkn1a,Rps6ka2,Igf2r,Trem2,Xdh,Atp6v0c,Aif1,Tnf,Pmaip1,Csf1r,Anxa1,Tmem132a,Il6,Casp4,Casp1,Casp8,Htr2b,Bok,Cln8,Abl2,Atf3,Fcgr2b,Fam129b,Frzb,Itga6,Siglec1,Rassf2,Il1b,Ptpn1,B4galt1,Pdpn,Tnfrsf1b,Hgf,Cd…	Ccl12,Ccl3,Plaur,Tgfb1,Hck,Il7r,Irf5,Bid,Cd44,Hmox1,Crlf1,Timp1,Psen2,Tnfaip8l2,Mertk,Ctsz,Cd40,Ywhah,Tnfaip3,Cpeb4,Slc9a3r1,Prkch,Lgmn,Edn1,Plk2,Clu,Ripk3,Fam134b,Vdr,Col2a1,Sdf2l1,Hcls1,Slc11a2,Cdkn1a,Rps6ka2,Igf2r,Trem2,Xdh,Atp6v0c,Aif1,Tnf,Pmaip1,Csf1r,Anxa1,Tmem132a,Il6,Casp4,Casp1,Casp8,Htr2b,Bok,Cln8,Abl2,Atf3,Fcgr2b,Fam129b,Frzb,Itga6,Siglec1,Rassf2,Il1b,Ptpn1,B4galt1,Pdpn,Tnfrsf1b,Hgf,Cd…
GO:0065009	regulation of molecular function	391	4379	8.5e-20	Ccl2,Ccl12,Itgb2,Pdgfb,Gm2a,Ccl3,Ern1,Spi1,Plaur,Tgfb1,Hck,Irf5,Bid,Cstb,Cd44,Hmox1,Vav1,Ctsb,Epha2,Itih4,Saa3,Crlf1,Elk3,Ccl8,Mnda,Timp1,Psen2,Mertk,Sash1,Plxnd1,Ctss,Ncf1,Ctsz,Serpinb6a,Cyth1,Stac2,Cyba,Cd40,Nos2,Mmp8,Tnfsf13,Sfrp5,Cxcl16,Ccl6,Ccl4,Ywhah,Ccl9,Arid3a,Tnfaip3,Vsir,Havcr2,Gna13,Ccl7,Adap2,Slc9a3r1,Pik3r5,Serpina3n,Prkch,Lgmn,Gpr137b,Edn1,Ctla2b,Sema4d,F2rl1,Plk2,Plau,Anxa8,Clu,Cln…	Ccl2,Ccl12,Itgb2,Pdgfb,Gm2a,Ccl3,Ern1,Spi1,Plaur,Tgfb1,Hck,Irf5,Bid,Cstb,Cd44,Hmox1,Vav1,Ctsb,Epha2,Itih4,Saa3,Crlf1,Elk3,Ccl8,Mnda,Timp1,Psen2,Mertk,Sash1,Plxnd1,Ctss,Ncf1,Ctsz,Serpinb6a,Cyth1,Stac2,Cyba,Cd40,Nos2,Mmp8,Tnfsf13,Sfrp5,Cxcl16,Ccl6,Ccl4,Ywhah,Ccl9,Arid3a,Tnfaip3,Vsir,Havcr2,Gna13,Ccl7,Adap2,Slc9a3r1,Pik3r5,Serpina3n,Prkch,Lgmn,Gpr137b,Edn1,Ctla2b,Sema4d,F2rl1,Plk2,Plau,Anxa8,Clu,Cln…
GO:0032270	positive regulation of cellular protein metabolic process	192	1600	9.82e-20	Ccl2,Ccl12,Pdgfb,Acvr1b,Ccl3,Ern1,Plaur,Tgfb1,Bid,Cd44,Crlf1,Ccl8,Psen2,Sash1,Ncf1,Myh9,Cd40,Tnip1,Mmp8,Ccl6,Ccl4,Ccl9,Tnfaip3,Vsir,Havcr2,Ccl7,Pik3r5,Lgmn,Edn1,Sema4d,F2rl1,Plk2,Clu,Ripk3,Hcls1,Slc11a2,Cdkn1a,Trem2,Fgd2,Xdh,Atp6v0c,C3,Aif1,Tnf,Pmaip1,Csf1r,Il33,Gfra1,Il6,Ccr1,Casp1,Casp8,Slc11a1,Htr2b,Bok,Abl2,Fcgr2b,Ehd4,Rassf2,Il1b,Il1a,Ptpn1,Eif6,Il6ra,Tlr2,Pdgfc,Fcgr1,Sdcbp,Txn1,Glipr2,Tnfrs…	Ccl2,Ccl12,Pdgfb,Acvr1b,Ccl3,Ern1,Plaur,Tgfb1,Bid,Cd44,Crlf1,Ccl8,Psen2,Sash1,Ncf1,Myh9,Cd40,Tnip1,Mmp8,Ccl6,Ccl4,Ccl9,Tnfaip3,Vsir,Havcr2,Ccl7,Pik3r5,Lgmn,Edn1,Sema4d,F2rl1,Plk2,Clu,Ripk3,Hcls1,Slc11a2,Cdkn1a,Trem2,Fgd2,Xdh,Atp6v0c,C3,Aif1,Tnf,Pmaip1,Csf1r,Il33,Gfra1,Il6,Ccr1,Casp1,Casp8,Slc11a1,Htr2b,Bok,Abl2,Fcgr2b,Ehd4,Rassf2,Il1b,Il1a,Ptpn1,Eif6,Il6ra,Tlr2,Pdgfc,Fcgr1,Sdcbp,Txn1,Glipr2,Tnfrs…
GO:1901701	cellular response to oxygen-containing compound	144	1026	9.87e-20	Actr2,Ccl2,Ccl12,Pdgfb,Ccl3,Ern1,Col1a1,Spi1,Tgfb1,Abcb4,Aprt,Cybb,Ncf1,Lbp,Cyba,Cd40,Nos2,Cxcl16,Tnfaip3,Atp2b1,Cpeb4,Havcr2,Dnmt3a,Ccl7,Slc9a3r1,Grb2,Lgmn,Edn1,Cd180,Esd,Irg1,Ripk3,Vdr,Litaf,Cxcl13,Rps6ka2,Trem2,Aif1,Tnf,Anxa1,Baiap2,Il6,Casp4,Casp1,Htr2b,Abl2,Fcgr2b,Mrc1,Il1b,Il1a,Ptpn1,Vcam1,Tlr2,Pdgfc,Abca1,Tnfrsf1b,Cxcl5,Cxcl1,P2rx4,Cyfip1,Rgs10,Btk,Sfrp1,Mmp2,Mt1,Mmp3,Csk,Ptgs2,Myd88,Zc3h1…	Actr2,Ccl2,Ccl12,Pdgfb,Ccl3,Ern1,Col1a1,Spi1,Tgfb1,Abcb4,Aprt,Cybb,Ncf1,Lbp,Cyba,Cd40,Nos2,Cxcl16,Tnfaip3,Atp2b1,Cpeb4,Havcr2,Dnmt3a,Ccl7,Slc9a3r1,Grb2,Lgmn,Edn1,Cd180,Esd,Acod1,Ripk3,Vdr,Litaf,Cxcl13,Rps6ka2,Trem2,Aif1,Tnf,Anxa1,Baiap2,Il6,Casp4,Casp1,Htr2b,Abl2,Fcgr2b,Mrc1,Il1b,Il1a,Ptpn1,Vcam1,Tlr2,Pdgfc,Abca1,Tnfrsf1b,Cxcl5,Cxcl1,P2rx4,Cyfip1,Rgs10,Btk,Sfrp1,Mmp2,Mt1,Mmp3,Csk,Ptgs2,Myd88,Zc3h…
GO:0032496	response to lipopolysaccharide	74	320	1.08e-19	Ccl2,Ccl12,Ccl3,Tgfb1,Lbp,Cd40,Nos2,Cxcl16,Tnfaip3,Havcr2,Edn1,Cd180,Irg1,Litaf,Cxcl13,Trem2,Tnf,Il6,Casp1,Slc11a1,Mrc1,Il1b,Il1a,Abca1,Tnfrsf1b,Cxcl5,Cxcl1,Il10ra,Ptgs2,Myd88,Mapkapk3,Zc3h12a,Ptger2,Lyn,Irf8,Sbno2,Tlr4,Lcn2,Cd14,F2r,Cx3cr1,Wdnml1,Junb,Ticam2,Adam17,Rara,Ptafr,Cd300lb,Cxcl2,Fcgr4,Plcg2,Adam9,Tlr9,Scarb1,Cd86,Plscr1,Abr,Il18bp,Cnr2,Cd80,P2rx7,Nlrp3,Sirpa,B2m,Nos1,Ass1,Lilrb4,Lgals…	Ccl2,Ccl12,Ccl3,Tgfb1,Lbp,Cd40,Nos2,Cxcl16,Tnfaip3,Havcr2,Edn1,Cd180,Acod1,Litaf,Cxcl13,Trem2,Tnf,Il6,Casp1,Slc11a1,Mrc1,Il1b,Il1a,Abca1,Tnfrsf1b,Cxcl5,Cxcl1,Il10ra,Ptgs2,Myd88,Mapkapk3,Zc3h12a,Ptger2,Lyn,Irf8,Sbno2,Tlr4,Lcn2,Cd14,F2r,Cx3cr1,Wfdc21,Junb,Ticam2,Adam17,Rara,Ptafr,Cd300lb,Cxcl2,Fcgr4,Plcg2,Adam9,Tlr9,Scarb1,Cd86,Plscr1,Abr,Il18bp,Cnr2,Cd80,P2rx7,Nlrp3,Sirpa,B2m,Nos1,Ass1,Lilrb4a,Lga…
GO:0048869	cellular developmental process	347	3731	1.19e-19	Actr2,Ccl2,Ccl12,Pdgfb,Ccl3,Col1a1,Spi1,Plaur,Tgfb1,Lamb1,Hck,Rnd1,Dnase2a,Calr,Il7r,Plod3,Crabp2,Cd44,Wisp1,Vav1,Ctsb,Epha2,Pip4k2a,Neu1,Elk3,Psen2,Mertk,Plxnd1,Ctsz,Myh9,Trpv2,Mmp8,Sfrp5,Ywhah,Tnfaip3,Vsir,Sdc1,Gna13,Dnmt3a,Slc9a3r1,Grb2,Prkch,Evl,Edn1,Sema4d,Ctsl,Hexb,F2rl1,Plk2,Clu,Loxl2,Cln5,Ripk3,Lrp12,Washc5,Parvb,Vdr,Col2a1,Pde1b,Alcam,Hcls1,Runx1,Slc11a2,Cdkn1a,Rps6ka2,Tnfrsf21,Trem2,C3,…	Actr2,Ccl2,Ccl12,Pdgfb,Ccl3,Col1a1,Spi1,Plaur,Tgfb1,Lamb1,Hck,Rnd1,Dnase2a,Calr,Il7r,Plod3,Crabp2,Cd44,Wisp1,Vav1,Ctsb,Epha2,Pip4k2a,Neu1,Elk3,Psen2,Mertk,Plxnd1,Ctsz,Myh9,Trpv2,Mmp8,Sfrp5,Ywhah,Tnfaip3,Vsir,Sdc1,Gna13,Dnmt3a,Slc9a3r1,Grb2,Prkch,Evl,Edn1,Sema4d,Ctsl,Hexb,F2rl1,Plk2,Clu,Loxl2,Cln5,Ripk3,Lrp12,E430025E21Rik,Parvb,Vdr,Col2a1,Pde1b,Alcam,Hcls1,Runx1,Slc11a2,Cdkn1a,Rps6ka2,Tnfrsf21,Tr…
GO:0048856	anatomical structure development	447	5258	1.47e-19	Actr2,Ccl2,Ccl12,Pdgfb,Acvr1b,Ccl3,Col1a1,Acp2,Spi1,Plaur,Tgfb1,Lamb1,Rnd1,Dnase2a,Calr,Il7r,Angptl2,Bid,Plod3,Crabp2,Cd44,Wisp1,Hmox1,Vav1,Mmp12,Ctsb,Elovl1,Epha2,Aprt,Pip4k2a,Neu1,Crlf1,Elk3,Timp1,Psen2,Atp6v0d1,Mertk,Mmp13,Plxnd1,Ctsz,Myh9,Serpinb6a,Vmp1,Trpv2,Mmp8,Sfrp5,Ywhah,Plod1,Tnfaip3,Atp2b1,Txnrd1,Havcr2,Tns3,Sdc1,Gna13,Dnmt3a,Adap2,Slc9a3r1,Grb2,Galc,Sptlc2,Prkch,Vash1,Evl,Edn1,Sema4d,…	Actr2,Ccl2,Ccl12,Pdgfb,Acvr1b,Ccl3,Col1a1,Acp2,Spi1,Plaur,Tgfb1,Lamb1,Rnd1,Dnase2a,Calr,Il7r,Angptl2,Bid,Plod3,Crabp2,Cd44,Wisp1,Hmox1,Vav1,Mmp12,Ctsb,Elovl1,Epha2,Aprt,Pip4k2a,Neu1,Crlf1,Elk3,Timp1,Psen2,Atp6v0d1,Mertk,Mmp13,Plxnd1,Ctsz,Myh9,Serpinb6a,Vmp1,Trpv2,Mmp8,Sfrp5,Ywhah,Plod1,Tnfaip3,Atp2b1,Txnrd1,Havcr2,Tns3,Sdc1,Gna13,Dnmt3a,Adap2,Slc9a3r1,Grb2,Galc,Sptlc2,Prkch,Vash1,Evl,Edn1,Sema4d,…
GO:0002520	immune system development	116	727	1.92e-19	Spi1,Tgfb1,Dnase2a,Il7r,Wisp1,Vav1,Epha2,Pip4k2a,Psen2,Mertk,Myh9,Tnfaip3,Havcr2,F2rl1,Irg1,Ripk3,Pde1b,Hcls1,Runx1,Slc11a2,Cxcl13,Trem2,Tnf,Csf1r,Anxa1,Hhex,Il6,Ccr1,Casp8,Abl2,Batf3,Tlr2,Col24a1,Tnfsf8,Pdpn,Lfng,Clec4e,Clec4d,Clec1b,Tyrobp,Btk,Sfrp1,Myo1e,Anxa2,Trf,Nckap1l,Ostm1,H2-DMa,Prex1,Lyn,Irf8,Batf,Ttc7,H2-Ab1,Sbno2,Spns2,Prkx,Plcl2,C3ar1,Runx3,Gpr97,Arl11,Samhd1,Jak3,Junb,Pld4,Slamf8,Ad…	Spi1,Tgfb1,Dnase2a,Il7r,Wisp1,Vav1,Epha2,Pip4k2a,Psen2,Mertk,Myh9,Tnfaip3,Havcr2,F2rl1,Acod1,Ripk3,Pde1b,Hcls1,Runx1,Slc11a2,Cxcl13,Trem2,Tnf,Csf1r,Anxa1,Hhex,Il6,Ccr1,Casp8,Abl2,Batf3,Tlr2,Col24a1,Tnfsf8,Pdpn,Lfng,Clec4e,Clec4d,Clec1b,Tyrobp,Btk,Sfrp1,Myo1e,Anxa2,Trf,Nckap1l,Ostm1,H2-DMa,Prex1,Lyn,Irf8,Batf,Ttc7,H2-Ab1,Sbno2,Spns2,Prkx,Plcl2,C3ar1,Runx3,Adgrg3,Arl11,Samhd1,Jak3,Junb,Pld4,Slamf8,…
GO:0002703	regulation of leukocyte mediated immunity	60	214	2.96e-19	Ccl2,Itgb2,Tgfb1,Il7r,Hmox1,Vav1,Cd40,Tnfsf13,Vsir,Havcr2,F2rl1,Ripk3,C3,H2-K1,Tnf,Il6,Fcgr2b,Il1b,Tlr2,Fcgr1,Tnfrsf1b,Fgr,Cxcl5,Cxcl1,Clec2d,Tyrobp,Il4ra,Was,Btk,Lamp1,Lyn,Pnp,Tlr4,Bst2,Jak3,Fam49b,Itgam,Ptafr,Fcer1g,Fes,Tlr9,Cadm1,Abr,P2rx7,Nlrp3,B2m,H2-T23,Cd300a,Lgals9,Scimp,Arrb2,Clec7a,Syk,Cd84,Sh2d1b2,Stxbp2,Ptpn6,Fcgr3,Ccr2,H2-D1	Ccl2,Itgb2,Tgfb1,Il7r,Hmox1,Vav1,Cd40,Tnfsf13,Vsir,Havcr2,F2rl1,Ripk3,C3,H2-K1,Tnf,Il6,Fcgr2b,Il1b,Tlr2,Fcgr1,Tnfrsf1b,Fgr,Cxcl5,Cxcl1,Clec2d,Tyrobp,Il4ra,Was,Btk,Lamp1,Lyn,Pnp,Tlr4,Bst2,Jak3,Fam49b,Itgam,Ptafr,Fcer1g,Fes,Tlr9,Cadm1,Abr,P2rx7,Nlrp3,B2m,H2-T23,Cd300a,Lgals9,Scimp,Arrb2,Clec7a,Syk,Cd84,Sh2d1b1,Stxbp2,Ptpn6,Fcgr3,Ccr2,H2-D1
GO:0051049	regulation of transport	211	1862	3.23e-19	Ccl2,Ccl12,Itgb2,Pdgfb,Ccl3,Tgfb1,Hck,Cyp4f18,Abcb4,Calr,Wisp1,Hmox1,Clic1,Psen2,Mertk,Mmp13,Cybb,Ctss,Lbp,Cyth1,Stac2,Cyba,Cd40,Nos2,Trpv2,Ccl4,Ywhah,Cd22,Atp2b1,Sdc1,Slc9a3r1,Edn1,F2rl1,Clu,Vdr,Hcls1,Runx1,Clec4n,Trem2,Abcg1,C3,Tnf,Diap1,Pmaip1,Anxa1,Il33,Il6,Ccr1,Casp1,Slc11a1,Htr2b,Bok,Rab29,Sele,Fcgr2b,Ehd4,Il1b,Il1a,Fabp5,Ptpn1,Tlr2,Fcgr1,Sdcbp,Abca1,Txn1,Tnfrsf1b,Fgr,Cd38,Cxcl1,P2rx4,Clec4…	Ccl2,Ccl12,Itgb2,Pdgfb,Ccl3,Tgfb1,Hck,Cyp4f18,Abcb4,Calr,Wisp1,Hmox1,Clic1,Psen2,Mertk,Mmp13,Cybb,Ctss,Lbp,Cyth1,Stac2,Cyba,Cd40,Nos2,Trpv2,Ccl4,Ywhah,Cd22,Atp2b1,Sdc1,Slc9a3r1,Edn1,F2rl1,Clu,Vdr,Hcls1,Runx1,Clec4n,Trem2,Abcg1,C3,Tnf,Diaph1,Pmaip1,Anxa1,Il33,Il6,Ccr1,Casp1,Slc11a1,Htr2b,Bok,Rab29,Sele,Fcgr2b,Ehd4,Il1b,Il1a,Fabp5,Ptpn1,Tlr2,Fcgr1,Sdcbp,Abca1,Txn1,Tnfrsf1b,Fgr,Cd38,Cxcl1,P2rx4,Clec…
GO:0006909	phagocytosis	50	144	3.53e-19	Itgb2,Hck,Myo1g,Vav1,Mertk,Lbp,Myh9,Washc5,Trem2,Aif1,Anxa1,Msr1,Slc11a1,Abl2,Fcgr2b,Fcgr1,Abca1,Tyrobp,Mfge8,Rab20,Myd88,Irf8,Lrp1,Thbs1,Tlr4,P2ry6,Rab7b,Ticam2,Pld4,Itgam,Rara,Elmo1,Fcer1g,Cln3,Scarb1,Ncf4,Rhog,P2rx7,Sirpa,Cd47,Pip5k1c,Myo7a,Nr1h3,Clec7a,Arhgap25,Treml4,Fcgr3,Ccr2,Bin2,Ncf2	Itgb2,Hck,Myo1g,Vav1,Mertk,Lbp,Myh9,E430025E21Rik,Trem2,Aif1,Anxa1,Msr1,Slc11a1,Abl2,Fcgr2b,Fcgr1,Abca1,Tyrobp,Mfge8,Rab20,Myd88,Irf8,Lrp1,Thbs1,Tlr4,P2ry6,Rab7b,Ticam2,Pld4,Itgam,Rara,Elmo1,Fcer1g,Cln3,Scarb1,Ncf4,Rhog,P2rx7,Sirpa,Cd47,Pip5k1c,Myo7a,Nr1h3,Clec7a,Arhgap25,Treml4,Fcgr3,Ccr2,Bin2,Ncf2
GO:0043410	positive regulation of MAPK cascade	96	531	3.92e-19	Ccl2,Ccl12,Pdgfb,Ccl3,Ern1,Tgfb1,Cd44,Ccl8,Sash1,Ncf1,Cd40,Mmp8,Ccl6,Ccl4,Ccl9,Havcr2,Ccl7,Pik3r5,Edn1,F2rl1,Trem2,Fgd2,Xdh,Atp6v0c,C3,Tnf,Csf1r,Il6,Ccr1,Htr2b,Abl2,Fcgr2b,Rassf2,Il1b,Il1a,Ptpn1,Il6ra,Tlr2,Pdgfc,Glipr2,Hgf,Gpnmb,Cx3cl1,Csk,Myd88,Trf,Zc3h12a,Lrp1,Gadd45a,Thbs1,Tlr4,Tmem106a,P2ry6,Nod1,Igf1,F2r,Tlr6,Pik3cg,Gdf6,Rap1b,Lif,Adam17,Zeb2,Rara,Osm,Madd,Dab2,Chil1,Adam9,Tlr9,Icam1,Cd74,Ar…	Ccl2,Ccl12,Pdgfb,Ccl3,Ern1,Tgfb1,Cd44,Ccl8,Sash1,Ncf1,Cd40,Mmp8,Ccl6,Ccl4,Ccl9,Havcr2,Ccl7,Pik3r5,Edn1,F2rl1,Trem2,Fgd2,Xdh,Atp6v0c,C3,Tnf,Csf1r,Il6,Ccr1,Htr2b,Abl2,Fcgr2b,Rassf2,Il1b,Il1a,Ptpn1,Il6ra,Tlr2,Pdgfc,Glipr2,Hgf,Gpnmb,Cx3cl1,Csk,Myd88,Trf,Zc3h12a,Lrp1,Gadd45a,Thbs1,Tlr4,Tmem106a,P2ry6,Nod1,Igf1,F2r,Tlr6,Pik3cg,Gdf6,Rap1b,Lif,Adam17,Zeb2,Rara,Osm,Madd,Dab2,Chil1,Adam9,Tlr9,Icam1,Cd74,Ar…
GO:0001934	positive regulation of protein phosphorylation	141	1010	4e-19	Ccl2,Ccl12,Pdgfb,Acvr1b,Ccl3,Ern1,Plaur,Tgfb1,Cd44,Crlf1,Ccl8,Sash1,Ncf1,Cd40,Mmp8,Ccl6,Ccl4,Ccl9,Havcr2,Ccl7,Pik3r5,Edn1,Sema4d,F2rl1,Clu,Ripk3,Hcls1,Cdkn1a,Trem2,Fgd2,Xdh,Atp6v0c,C3,Aif1,Tnf,Csf1r,Gfra1,Il6,Ccr1,Slc11a1,Htr2b,Abl2,Fcgr2b,Ehd4,Rassf2,Il1b,Il1a,Ptpn1,Il6ra,Tlr2,Pdgfc,Fcgr1,Sdcbp,Txn1,Glipr2,Hgf,Gpnmb,Gdf3,Tnfrsf1a,Cx3cl1,Anxa2,Csk,Ptgs2,Myd88,Trf,Nckap1l,Zc3h12a,Parp14,Lyn,Rap2b,…	Ccl2,Ccl12,Pdgfb,Acvr1b,Ccl3,Ern1,Plaur,Tgfb1,Cd44,Crlf1,Ccl8,Sash1,Ncf1,Cd40,Mmp8,Ccl6,Ccl4,Ccl9,Havcr2,Ccl7,Pik3r5,Edn1,Sema4d,F2rl1,Clu,Ripk3,Hcls1,Cdkn1a,Trem2,Fgd2,Xdh,Atp6v0c,C3,Aif1,Tnf,Csf1r,Gfra1,Il6,Ccr1,Slc11a1,Htr2b,Abl2,Fcgr2b,Ehd4,Rassf2,Il1b,Il1a,Ptpn1,Il6ra,Tlr2,Pdgfc,Fcgr1,Sdcbp,Txn1,Glipr2,Hgf,Gpnmb,Gdf3,Tnfrsf1a,Cx3cl1,Anxa2,Csk,Ptgs2,Myd88,Trf,Nckap1l,Zc3h12a,Parp14,Lyn,Rap2b,…
GO:0019220	regulation of phosphate metabolic process	204	1776	4e-19	Ccl2,Ccl12,Itgb2,Pdgfb,Acvr1b,Ccl3,Ern1,Plaur,Tgfb1,Cd244,Cd44,Epha2,Crlf1,Ccl8,Psen2,Mertk,Sash1,Ncf1,Cd40,Tnip1,Nos2,Mmp8,Sfrp5,Ccl6,Ccl4,Ccl9,Tnfaip3,Havcr2,Ccl7,Slc9a3r1,Grb2,Pik3r5,Edn1,Sema4d,F2rl1,Clu,Ripk3,Hcls1,Cdkn1a,Trem2,Fgd2,Xdh,Atp6v0c,C3,Aif1,Tnf,Csf1r,Hhex,Gfra1,Il6,Ccr1,Slc11a1,Htr2b,Abl2,Atf3,Fcgr2b,Itga6,Ehd4,Rassf2,Il1b,Il1a,Ptpn1,Eif6,Nras,Il6ra,Tlr2,Pdgfc,Fcgr1,Sdcbp,Txn1,Gl…	Ccl2,Ccl12,Itgb2,Pdgfb,Acvr1b,Ccl3,Ern1,Plaur,Tgfb1,Cd244,Cd44,Epha2,Crlf1,Ccl8,Psen2,Mertk,Sash1,Ncf1,Cd40,Tnip1,Nos2,Mmp8,Sfrp5,Ccl6,Ccl4,Ccl9,Tnfaip3,Havcr2,Ccl7,Slc9a3r1,Grb2,Pik3r5,Edn1,Sema4d,F2rl1,Clu,Ripk3,Hcls1,Cdkn1a,Trem2,Fgd2,Xdh,Atp6v0c,C3,Aif1,Tnf,Csf1r,Hhex,Gfra1,Il6,Ccr1,Slc11a1,Htr2b,Abl2,Atf3,Fcgr2b,Itga6,Ehd4,Rassf2,Il1b,Il1a,Ptpn1,Eif6,Nras,Il6ra,Tlr2,Pdgfc,Fcgr1,Sdcbp,Txn1,Gl…
GO:0046649	lymphocyte activation	83	410	4.79e-19	Itgb2,Spi1,Tgfb1,Il7r,Cd244,Cd44,Vav1,Psen2,Apbb1ip,Mertk,Myh9,Cd40,Cd22,Tnfaip3,Cd180,F2rl1,Ripk3,Anxa1,Hhex,Il6,Slc11a1,Rab29,Abl2,Tnfsf8,Ctps,Lfng,Clec4e,Clec4d,Was,Btk,H2-DMa,Prex1,Batf,H2-Ab1,Tlr4,Plcl2,Lat2,Gpr97,Cxcr4,Blnk,Jak3,Cd48,Slamf8,Adam17,Itgam,Ly9,Cxcl12,Skap2,Bak1,Fcer1g,Plcg2,Icam1,Cd86,Dock2,Tpd52,Cd74,Mafb,P2rx7,B2m,Dll4,H2-T23,Sox4,Ccl19,Psap,Lilrb4,Pik3cd,Pou2f2,Nfam1,Ptk2b,…	Itgb2,Spi1,Tgfb1,Il7r,Cd244,Cd44,Vav1,Psen2,Apbb1ip,Mertk,Myh9,Cd40,Cd22,Tnfaip3,Cd180,F2rl1,Ripk3,Anxa1,Hhex,Il6,Slc11a1,Rab29,Abl2,Tnfsf8,Ctps,Lfng,Clec4e,Clec4d,Was,Btk,H2-DMa,Prex1,Batf,H2-Ab1,Tlr4,Plcl2,Lat2,Adgrg3,Cxcr4,Blnk,Jak3,Cd48,Slamf8,Adam17,Itgam,Ly9,Cxcl12,Skap2,Bak1,Fcer1g,Plcg2,Icam1,Cd86,Dock2,Tpd52,Cd74,Mafb,P2rx7,B2m,Dll4,H2-T23,Sox4,Ccl19,Psap,Lilrb4a,Pik3cd,Pou2f2,Nfam1,Ptk2…
GO:0042327	positive regulation of phosphorylation	147	1085	6.27e-19	Ccl2,Ccl12,Pdgfb,Acvr1b,Ccl3,Ern1,Plaur,Tgfb1,Cd44,Epha2,Crlf1,Ccl8,Mertk,Sash1,Ncf1,Cd40,Mmp8,Ccl6,Ccl4,Ccl9,Havcr2,Ccl7,Pik3r5,Edn1,Sema4d,F2rl1,Clu,Ripk3,Hcls1,Cdkn1a,Trem2,Fgd2,Xdh,Atp6v0c,C3,Aif1,Tnf,Csf1r,Gfra1,Il6,Ccr1,Slc11a1,Htr2b,Abl2,Fcgr2b,Itga6,Ehd4,Rassf2,Il1b,Il1a,Ptpn1,Il6ra,Tlr2,Pdgfc,Fcgr1,Sdcbp,Txn1,Glipr2,Hgf,Fgr,Gpnmb,Gdf3,Tnfrsf1a,Cx3cl1,Anxa2,Csk,Ptgs2,Myd88,Trf,Nckap1l,Tie…	Ccl2,Ccl12,Pdgfb,Acvr1b,Ccl3,Ern1,Plaur,Tgfb1,Cd44,Epha2,Crlf1,Ccl8,Mertk,Sash1,Ncf1,Cd40,Mmp8,Ccl6,Ccl4,Ccl9,Havcr2,Ccl7,Pik3r5,Edn1,Sema4d,F2rl1,Clu,Ripk3,Hcls1,Cdkn1a,Trem2,Fgd2,Xdh,Atp6v0c,C3,Aif1,Tnf,Csf1r,Gfra1,Il6,Ccr1,Slc11a1,Htr2b,Abl2,Fcgr2b,Itga6,Ehd4,Rassf2,Il1b,Il1a,Ptpn1,Il6ra,Tlr2,Pdgfc,Fcgr1,Sdcbp,Txn1,Glipr2,Hgf,Fgr,Gpnmb,Gdf3,Tnfrsf1a,Cx3cl1,Anxa2,Csk,Ptgs2,Myd88,Trf,Nckap1l,Tie…
GO:0030097	hemopoiesis	106	637	7.15e-19	Spi1,Tgfb1,Dnase2a,Il7r,Wisp1,Vav1,Epha2,Pip4k2a,Psen2,Mertk,Myh9,Tnfaip3,F2rl1,Ripk3,Pde1b,Hcls1,Runx1,Slc11a2,Trem2,Tnf,Csf1r,Anxa1,Hhex,Il6,Ccr1,Casp8,Abl2,Batf3,Tlr2,Col24a1,Tnfsf8,Lfng,Clec4e,Clec4d,Clec1b,Tyrobp,Btk,Sfrp1,Myo1e,Anxa2,Trf,Nckap1l,Ostm1,H2-DMa,Prex1,Lyn,Irf8,Batf,Ttc7,H2-Ab1,Sbno2,Prkx,Plcl2,Runx3,Gpr97,Arl11,Jak3,Junb,Pld4,Slamf8,Adam17,Itgam,Ly9,Pirb,Bak1,Fcer1g,Dab2,Plcg2,…	Spi1,Tgfb1,Dnase2a,Il7r,Wisp1,Vav1,Epha2,Pip4k2a,Psen2,Mertk,Myh9,Tnfaip3,F2rl1,Ripk3,Pde1b,Hcls1,Runx1,Slc11a2,Trem2,Tnf,Csf1r,Anxa1,Hhex,Il6,Ccr1,Casp8,Abl2,Batf3,Tlr2,Col24a1,Tnfsf8,Lfng,Clec4e,Clec4d,Clec1b,Tyrobp,Btk,Sfrp1,Myo1e,Anxa2,Trf,Nckap1l,Ostm1,H2-DMa,Prex1,Lyn,Irf8,Batf,Ttc7,H2-Ab1,Sbno2,Prkx,Plcl2,Runx3,Adgrg3,Arl11,Jak3,Junb,Pld4,Slamf8,Adam17,Itgam,Ly9,Pirb,Bak1,Fcer1g,Dab2,Plcg2…
GO:0048585	negative regulation of response to stimulus	187	1571	7.39e-19	Ccl12,Pdgfb,Plaur,Rgs19,Tgfb1,Calr,Il7r,Bid,Cd44,Hmox1,Mmp12,Epha2,Coro1b,Psen2,Tnfaip8l2,Dhx58,Tnip1,Sfrp5,Cd22,Tnfaip3,Vsir,Havcr2,Slc9a3r1,Lgmn,Aoah,Ctla2a,Sema4d,F2rl1,Plk2,Plau,Clu,Irg1,Col2a1,Litaf,Cxcl13,Xdh,Aif1,Tnf,Anxa1,Lpxn,Il33,Hhex,Il6,Ccr1,Casp8,Il1r2,Htr2b,Bok,Scly,Rgs16,Abl2,Atf3,Fcgr2b,Frzb,Itga6,Rassf2,Il1b,Ptpn1,Dkk2,Ddah1,Txn1,Tnfrsf1b,Hgf,Padi2,Lfng,Gdf3,Clec2d,Tnfrsf1a,Xylt1…	Ccl12,Pdgfb,Plaur,Rgs19,Tgfb1,Calr,Il7r,Bid,Cd44,Hmox1,Mmp12,Epha2,Coro1b,Psen2,Tnfaip8l2,Dhx58,Tnip1,Sfrp5,Cd22,Tnfaip3,Vsir,Havcr2,Slc9a3r1,Lgmn,Aoah,Ctla2a,Sema4d,F2rl1,Plk2,Plau,Clu,Acod1,Col2a1,Litaf,Cxcl13,Xdh,Aif1,Tnf,Anxa1,Lpxn,Il33,Hhex,Il6,Ccr1,Casp8,Il1r2,Htr2b,Bok,Scly,Rgs16,Abl2,Atf3,Fcgr2b,Frzb,Itga6,Rassf2,Il1b,Ptpn1,Dkk2,Ddah1,Txn1,Tnfrsf1b,Hgf,Padi2,Lfng,Gdf3,Clec2d,Tnfrsf1a,Xylt…
GO:0051336	regulation of hydrolase activity	155	1184	9.15e-19	Ccl2,Ccl12,Gm2a,Ccl3,Plaur,Bid,Cstb,Cd44,Vav1,Epha2,Itih4,Ccl8,Timp1,Plxnd1,Serpinb6a,Cd40,Ccl6,Ccl4,Ccl9,Vsir,Gna13,Ccl7,Adap2,Serpina3n,Lgmn,Gpr137b,Ctla2b,Sema4d,F2rl1,Anxa8,Ripk3,Arhgap31,Slc11a2,Cxcl13,Xdh,C3,Tnf,Pmaip1,Anxa1,Rin1,Arhgap19,Il6,Casp1,Casp8,Htr2b,Bok,Rgs16,Sele,Abl2,Itga6,Spint1,Hgf,Oasl2,Arhgdib,Ctsc,Rgs10,Cx3cl1,Anxa2,Ctsh,Ptgs2,Nckap1l,Oas3,Smap2,Prex1,Rasa4,Mgat5,Lyn,Atp13…	Ccl2,Ccl12,Gm2a,Ccl3,Plaur,Bid,Cstb,Cd44,Vav1,Epha2,Itih4,Ccl8,Timp1,Plxnd1,Serpinb6a,Cd40,Ccl6,Ccl4,Ccl9,Vsir,Gna13,Ccl7,Adap2,Serpina3n,Lgmn,Gpr137b,Ctla2b,Sema4d,F2rl1,Anxa8,Ripk3,Arhgap31,Slc11a2,Cxcl13,Xdh,C3,Tnf,Pmaip1,Anxa1,Rin1,Arhgap19,Il6,Casp1,Casp8,Htr2b,Bok,Rgs16,Sele,Abl2,Itga6,Spint1,Hgf,Oasl2,Arhgdib,Ctsc,Rgs10,Cx3cl1,Anxa2,Ctsh,Ptgs2,Nckap1l,Oas3,Smap2,Prex1,Rasa4,Mgat5,Lyn,Atp13…
GO:0048534	hematopoietic or lymphoid organ development	111	695	1.29e-18	Spi1,Tgfb1,Dnase2a,Il7r,Wisp1,Vav1,Epha2,Pip4k2a,Psen2,Mertk,Myh9,Tnfaip3,F2rl1,Ripk3,Pde1b,Hcls1,Runx1,Slc11a2,Cxcl13,Trem2,Tnf,Csf1r,Anxa1,Hhex,Il6,Ccr1,Casp8,Abl2,Batf3,Tlr2,Col24a1,Tnfsf8,Pdpn,Lfng,Clec4e,Clec4d,Clec1b,Tyrobp,Btk,Sfrp1,Myo1e,Anxa2,Trf,Nckap1l,Ostm1,H2-DMa,Prex1,Lyn,Irf8,Batf,Ttc7,H2-Ab1,Sbno2,Spns2,Prkx,Plcl2,Runx3,Gpr97,Arl11,Jak3,Junb,Pld4,Slamf8,Adam17,Itgam,Ly9,Pirb,Bak1,…	Spi1,Tgfb1,Dnase2a,Il7r,Wisp1,Vav1,Epha2,Pip4k2a,Psen2,Mertk,Myh9,Tnfaip3,F2rl1,Ripk3,Pde1b,Hcls1,Runx1,Slc11a2,Cxcl13,Trem2,Tnf,Csf1r,Anxa1,Hhex,Il6,Ccr1,Casp8,Abl2,Batf3,Tlr2,Col24a1,Tnfsf8,Pdpn,Lfng,Clec4e,Clec4d,Clec1b,Tyrobp,Btk,Sfrp1,Myo1e,Anxa2,Trf,Nckap1l,Ostm1,H2-DMa,Prex1,Lyn,Irf8,Batf,Ttc7,H2-Ab1,Sbno2,Spns2,Prkx,Plcl2,Runx3,Adgrg3,Arl11,Jak3,Junb,Pld4,Slamf8,Adam17,Itgam,Ly9,Pirb,Bak1…
GO:0030595	leukocyte chemotaxis	46	125	1.94e-18	Ccl2,Ccl12,Itgb2,Pdgfb,Ccl3,Vav1,Ccl8,Lbp,Cxcl16,Ccl6,Ccl4,Ccl9,Ccl7,Cxcl13,Anxa1,Ccr1,Il1b,Cxcl5,Cxcl1,Cx3cl1,Nckap1l,Hsd3b7,Prex1,Cyp7b1,Trem1,Ch25h,Cxcr3,Cx3cr1,Slamf8,Itgam,Cxcl12,Cxcl2,Ptpro,Fcer1g,Cnr2,Ccl19,Trpm2,Adam8,Csf3r,Spp1,Syk,Lgals3,Gpr35,C5ar1,Fcgr3,Ccr2	Ccl2,Ccl12,Itgb2,Pdgfb,Ccl3,Vav1,Ccl8,Lbp,Cxcl16,Ccl6,Ccl4,Ccl9,Ccl7,Cxcl13,Anxa1,Ccr1,Il1b,Cxcl5,Cxcl1,Cx3cl1,Nckap1l,Hsd3b7,Prex1,Cyp7b1,Trem1,Ch25h,Cxcr3,Cx3cr1,Slamf8,Itgam,Cxcl12,Cxcl2,Ptpro,Fcer1g,Cnr2,Ccl19,Trpm2,Adam8,Csf3r,Spp1,Syk,Lgals3,Gpr35,C5ar1,Fcgr3,Ccr2
GO:0045785	positive regulation of cell adhesion	83	425	3.22e-18	Ccl2,Itgb2,Plaur,Tgfb1,Calr,Il7r,Cd244,Cd44,Vav1,Apbb1ip,Cd83,Vsir,Havcr2,Runx1,Cxcl13,Aif1,Tnf,Anxa1,Il6,Sele,Itga6,Il1b,Vcam1,Pdpn,Ibsp,Il4ra,Cx3cl1,Nckap1l,Ninj1,H2-DMa,Prex1,H2-Ab1,Pnp,Thbs1,H2-Aa,Igfbp2,Fbln2,Runx3,Itga2,Fn1,Igf1,Jak3,Fam49b,Lif,Stx3,Rara,Ptafr,Cxcl12,Dab2,Adam9,Icam1,Col8a1,Cd86,Piezo1,Il1rl2,Cd74,Cd80,Nlrp3,Sirpa,Fmn1,Itga4,H2-T23,Cd47,Sox4,Ccl19,Cd63,Adam8,Lgals9,Ptk2b,Cc…	Ccl2,Itgb2,Plaur,Tgfb1,Calr,Il7r,Cd244,Cd44,Vav1,Apbb1ip,Cd83,Vsir,Havcr2,Runx1,Cxcl13,Aif1,Tnf,Anxa1,Il6,Sele,Itga6,Il1b,Vcam1,Pdpn,Ibsp,Il4ra,Cx3cl1,Nckap1l,Ninj1,H2-DMa,Prex1,H2-Ab1,Pnp,Thbs1,H2-Aa,Igfbp2,Fbln2,Runx3,Itga2,Fn1,Igf1,Jak3,Fam49b,Lif,Stx3,Rara,Ptafr,Cxcl12,Dab2,Adam9,Icam1,Col8a1,Cd86,Piezo1,Il1rl2,Cd74,Cd80,Nlrp3,Sirpa,Fmn1,Itga4,H2-T23,Cd47,Sox4,Ccl19,Cd63,Adam8,Lgals9,Ptk2b,Cc…
GO:0042592	homeostatic process	190	1634	3.39e-18	Ccl2,Cd52,Ccl3,Ern1,Spi1,Napsa,Tgfb1,Tbxas1,Abcb4,Dnase2a,Il7r,Wisp1,Hmox1,Tep1,Elovl1,Oit3,Psen2,Mcoln2,Atp6v0d1,Mertk,Ctsk,Ctss,Cyba,Cd40,Trpv2,Tnfaip3,Atp2b1,Txnrd1,Gna13,Slc9a3r1,Npc2,Edn1,Hexb,F2rl1,Cln5,Ripk3,Washc5,Vdr,Col2a1,Hcls1,Slc11a2,Cxcl13,Abcg1,Atp6v0c,Tmem178,Npc1,Pmaip1,Anxa1,Fth1,Il6,Ccr1,Slc11a1,Htr2b,Bok,Cln8,Abl2,Rassf2,Il1b,Il1a,Fabp5,Vcam1,Ccdc109b,Atp6v0d2,Abca1,Txn1,Cd38,…	Ccl2,Cd52,Ccl3,Ern1,Spi1,Napsa,Tgfb1,Tbxas1,Abcb4,Dnase2a,Il7r,Wisp1,Hmox1,Tep1,Elovl1,Oit3,Psen2,Mcoln2,Atp6v0d1,Mertk,Ctsk,Ctss,Cyba,Cd40,Trpv2,Tnfaip3,Atp2b1,Txnrd1,Gna13,Slc9a3r1,Npc2,Edn1,Hexb,F2rl1,Cln5,Ripk3,E430025E21Rik,Vdr,Col2a1,Hcls1,Slc11a2,Cxcl13,Abcg1,Atp6v0c,Tmem178,Npc1,Pmaip1,Anxa1,Fth1,Il6,Ccr1,Slc11a1,Htr2b,Bok,Cln8,Abl2,Rassf2,Il1b,Il1a,Fabp5,Vcam1,Ccdc109b,Atp6v0d2,Abca1,Txn…
GO:0060326	cell chemotaxis	56	197	3.39e-18	Ccl2,Ccl12,Itgb2,Pdgfb,Ccl3,Vav1,Epha2,Saa3,Coro1b,Ccl8,Lbp,Cxcl16,Ccl6,Ccl4,Ccl9,Ccl7,Cxcl13,Anxa1,Ccr1,Il1b,Vcam1,Hgf,Cxcl5,Cxcl1,Cx3cl1,Nckap1l,Hsd3b7,Prex1,Cyp7b1,Trem1,Ch25h,Cxcr3,Cxcr4,Cx3cr1,Slamf8,Itgam,Cxcl12,Cxcl2,Ptpro,Fcer1g,Cnr2,Rhog,Ccl19,Trpm2,Adam8,Csf3r,Arrb2,Ccr5,Spp1,Syk,Lgals3,Gpr35,C5ar1,Fcgr3,Ccr2,Bin2	Ccl2,Ccl12,Itgb2,Pdgfb,Ccl3,Vav1,Epha2,Saa3,Coro1b,Ccl8,Lbp,Cxcl16,Ccl6,Ccl4,Ccl9,Ccl7,Cxcl13,Anxa1,Ccr1,Il1b,Vcam1,Hgf,Cxcl5,Cxcl1,Cx3cl1,Nckap1l,Hsd3b7,Prex1,Cyp7b1,Trem1,Ch25h,Cxcr3,Cxcr4,Cx3cr1,Slamf8,Itgam,Cxcl12,Cxcl2,Ptpro,Fcer1g,Cnr2,Rhog,Ccl19,Trpm2,Adam8,Csf3r,Arrb2,Ccr5,Spp1,Syk,Lgals3,Gpr35,C5ar1,Fcgr3,Ccr2,Bin2
GO:0002521	leukocyte differentiation	76	362	3.53e-18	Spi1,Tgfb1,Il7r,Wisp1,Vav1,Epha2,Psen2,Mertk,Myh9,Tnfaip3,F2rl1,Ripk3,Pde1b,Trem2,Tnf,Csf1r,Anxa1,Hhex,Il6,Casp8,Abl2,Batf3,Tlr2,Tnfsf8,Lfng,Clec4e,Clec4d,Tyrobp,Btk,Anxa2,Trf,Ostm1,H2-DMa,Prex1,Lyn,Batf,H2-Ab1,Sbno2,Plcl2,Gpr97,Jak3,Junb,Slamf8,Adam17,Itgam,Ly9,Pirb,Bak1,Fcer1g,Plcg2,Il3ra,Dock2,Cd109,Tpd52,Cd74,Mafb,B2m,Dll4,Sox4,Ccl19,Trpm2,Psap,Adam8,Cd300lf,Pou2f2,Nfam1,Ptk2b,Runx2,Nrros,Ahr…	Spi1,Tgfb1,Il7r,Wisp1,Vav1,Epha2,Psen2,Mertk,Myh9,Tnfaip3,F2rl1,Ripk3,Pde1b,Trem2,Tnf,Csf1r,Anxa1,Hhex,Il6,Casp8,Abl2,Batf3,Tlr2,Tnfsf8,Lfng,Clec4e,Clec4d,Tyrobp,Btk,Anxa2,Trf,Ostm1,H2-DMa,Prex1,Lyn,Batf,H2-Ab1,Sbno2,Plcl2,Adgrg3,Jak3,Junb,Slamf8,Adam17,Itgam,Ly9,Pirb,Bak1,Fcer1g,Plcg2,Il3ra,Dock2,Cd109,Tpd52,Cd74,Mafb,B2m,Dll4,Sox4,Ccl19,Trpm2,Psap,Adam8,Cd300lf,Pou2f2,Nfam1,Ptk2b,Runx2,Nrros,Ah…
GO:0042981	regulation of apoptotic process	178	1486	4.01e-18	Ccl12,Ccl3,Plaur,Tgfb1,Hck,Il7r,Irf5,Bid,Cd44,Hmox1,Crlf1,Timp1,Psen2,Tnfaip8l2,Mertk,Ctsz,Cd40,Ywhah,Tnfaip3,Cpeb4,Slc9a3r1,Prkch,Lgmn,Edn1,Plk2,Clu,Ripk3,Fam134b,Vdr,Col2a1,Sdf2l1,Hcls1,Slc11a2,Cdkn1a,Rps6ka2,Igf2r,Trem2,Xdh,Aif1,Tnf,Pmaip1,Csf1r,Anxa1,Il6,Casp4,Casp1,Casp8,Htr2b,Bok,Cln8,Abl2,Atf3,Fcgr2b,Fam129b,Frzb,Itga6,Siglec1,Rassf2,Il1b,Ptpn1,B4galt1,Pdpn,Tnfrsf1b,Hgf,Cd38,Plac8,Tnfrsf1a…	Ccl12,Ccl3,Plaur,Tgfb1,Hck,Il7r,Irf5,Bid,Cd44,Hmox1,Crlf1,Timp1,Psen2,Tnfaip8l2,Mertk,Ctsz,Cd40,Ywhah,Tnfaip3,Cpeb4,Slc9a3r1,Prkch,Lgmn,Edn1,Plk2,Clu,Ripk3,Fam134b,Vdr,Col2a1,Sdf2l1,Hcls1,Slc11a2,Cdkn1a,Rps6ka2,Igf2r,Trem2,Xdh,Aif1,Tnf,Pmaip1,Csf1r,Anxa1,Il6,Casp4,Casp1,Casp8,Htr2b,Bok,Cln8,Abl2,Atf3,Fcgr2b,Fam129b,Frzb,Itga6,Siglec1,Rassf2,Il1b,Ptpn1,B4galt1,Pdpn,Tnfrsf1b,Hgf,Cd38,Plac8,Tnfrsf1a…
GO:0051050	positive regulation of transport	139	1020	4.88e-18	Ccl2,Ccl12,Itgb2,Pdgfb,Ccl3,Tgfb1,Cyp4f18,Abcb4,Calr,Mertk,Mmp13,Ctss,Lbp,Stac2,Cyba,Trpv2,Ccl4,Atp2b1,Sdc1,Slc9a3r1,Edn1,F2rl1,Clu,Hcls1,Runx1,Clec4n,Trem2,Abcg1,C3,Tnf,Pmaip1,Anxa1,Il33,Il6,Ccr1,Casp1,Slc11a1,Htr2b,Bok,Rab29,Sele,Fcgr2b,Il1b,Il1a,Tlr2,Fcgr1,Sdcbp,Abca1,Fgr,Cd38,Cxcl1,P2rx4,Clec4e,Tnfrsf1a,Mfge8,Il4ra,Acsl4,Lamp1,Cx3cl1,Anxa2,Ptgs2,Trf,Nckap1l,Scamp5,Ldlrap1,Camk1d,Zc3h12a,Kcnj2…	Ccl2,Ccl12,Itgb2,Pdgfb,Ccl3,Tgfb1,Cyp4f18,Abcb4,Calr,Mertk,Mmp13,Ctss,Lbp,Stac2,Cyba,Trpv2,Ccl4,Atp2b1,Sdc1,Slc9a3r1,Edn1,F2rl1,Clu,Hcls1,Runx1,Clec4n,Trem2,Abcg1,C3,Tnf,Pmaip1,Anxa1,Il33,Il6,Ccr1,Casp1,Slc11a1,Htr2b,Bok,Rab29,Sele,Fcgr2b,Il1b,Il1a,Tlr2,Fcgr1,Sdcbp,Abca1,Fgr,Cd38,Cxcl1,P2rx4,Clec4e,Tnfrsf1a,Mfge8,Il4ra,Acsl4,Lamp1,Cx3cl1,Anxa2,Ptgs2,Trf,Nckap1l,Scamp5,Ldlrap1,Camk1d,Zc3h12a,Kcnj2…
GO:0071222	cellular response to lipopolysaccharide	54	188	1.05e-17	Ccl2,Ccl12,Ccl3,Tgfb1,Lbp,Cd40,Nos2,Cxcl16,Tnfaip3,Havcr2,Cd180,Irg1,Litaf,Cxcl13,Trem2,Tnf,Il6,Casp1,Mrc1,Il1b,Il1a,Abca1,Tnfrsf1b,Cxcl5,Cxcl1,Myd88,Zc3h12a,Lyn,Irf8,Sbno2,Tlr4,Lcn2,Cd14,Cx3cr1,Ticam2,Rara,Ptafr,Cd300lb,Cxcl2,Fcgr4,Adam9,Tlr9,Scarb1,Cd86,Plscr1,Cd80,Nlrp3,Sirpa,B2m,Ass1,Lilrb4,Cd68,Nr1h3,Ccr5	Ccl2,Ccl12,Ccl3,Tgfb1,Lbp,Cd40,Nos2,Cxcl16,Tnfaip3,Havcr2,Cd180,Acod1,Litaf,Cxcl13,Trem2,Tnf,Il6,Casp1,Mrc1,Il1b,Il1a,Abca1,Tnfrsf1b,Cxcl5,Cxcl1,Myd88,Zc3h12a,Lyn,Irf8,Sbno2,Tlr4,Lcn2,Cd14,Cx3cr1,Ticam2,Rara,Ptafr,Cd300lb,Cxcl2,Fcgr4,Adam9,Tlr9,Scarb1,Cd86,Plscr1,Cd80,Nlrp3,Sirpa,B2m,Ass1,Lilrb4a,Cd68,Nr1h3,Ccr5
GO:0048513	animal organ development	305	3230	1.15e-17	Ccl2,Pdgfb,Acvr1b,Col1a1,Spi1,Plaur,Tgfb1,Lamb1,Dnase2a,Calr,Il7r,Bid,Plod3,Cd44,Wisp1,Hmox1,Vav1,Ctsb,Elovl1,Epha2,Aprt,Pip4k2a,Crlf1,Timp1,Psen2,Atp6v0d1,Mertk,Mmp13,Plxnd1,Ctsz,Myh9,Serpinb6a,Tnfaip3,Atp2b1,Tns3,Sdc1,Adap2,Slc9a3r1,Grb2,Sptlc2,Vash1,Edn1,Sema4d,Ctsl,F2rl1,Clu,Loxl2,Cln5,Ripk3,Vdr,Col2a1,Pde1b,Hcls1,Runx1,Slc11a2,Cdkn1a,Cxcl13,Rps6ka2,Igf2r,Trem2,Xdh,H2-K1,Aif1,Tnf,Diap1,Csf1r,…	Ccl2,Pdgfb,Acvr1b,Col1a1,Spi1,Plaur,Tgfb1,Lamb1,Dnase2a,Calr,Il7r,Bid,Plod3,Cd44,Wisp1,Hmox1,Vav1,Ctsb,Elovl1,Epha2,Aprt,Pip4k2a,Crlf1,Timp1,Psen2,Atp6v0d1,Mertk,Mmp13,Plxnd1,Ctsz,Myh9,Serpinb6a,Tnfaip3,Atp2b1,Tns3,Sdc1,Adap2,Slc9a3r1,Grb2,Sptlc2,Vash1,Edn1,Sema4d,Ctsl,F2rl1,Clu,Loxl2,Cln5,Ripk3,Vdr,Col2a1,Pde1b,Hcls1,Runx1,Slc11a2,Cdkn1a,Cxcl13,Rps6ka2,Igf2r,Trem2,Xdh,H2-K1,Aif1,Tnf,Diaph1,Csf1r…
GO:0022603	regulation of anatomical structure morphogenesis	144	1090	1.17e-17	Actr2,Ccl2,Ccl12,Itgb2,Ccl3,Tgfb1,Hck,Calr,Crabp2,Cd44,Hmox1,Epha2,Coro1b,Ccl8,Sash1,Cybb,Plxnd1,Myh9,Cd40,Trpv2,Tnfsf13,Sfrp5,Ywhah,Tnfaip3,Gna13,Ccl7,Slc9a3r1,Vash1,Edn1,Sema4d,Hexb,Plk2,Plau,Parvb,Vdr,Hcls1,Runx1,Trem2,Xdh,C3,Tnf,Diap1,Csf1r,Anxa1,Hhex,Baiap2,Il6,Abl2,Il1b,Il1a,Nras,Ddah1,B4galt1,Pdpn,Tnfrsf1b,Hgf,Fgr,Lfng,Tnfrsf1a,Cyfip1,Tyrobp,Il4ra,Itgax,Was,Sfrp1,Cx3cl1,Ctsh,Ptgs2,Cd53,H2-…	Actr2,Ccl2,Ccl12,Itgb2,Ccl3,Tgfb1,Hck,Calr,Crabp2,Cd44,Hmox1,Epha2,Coro1b,Ccl8,Sash1,Cybb,Plxnd1,Myh9,Cd40,Trpv2,Tnfsf13,Sfrp5,Ywhah,Tnfaip3,Gna13,Ccl7,Slc9a3r1,Vash1,Edn1,Sema4d,Hexb,Plk2,Plau,Parvb,Vdr,Hcls1,Runx1,Trem2,Xdh,C3,Tnf,Diaph1,Csf1r,Anxa1,Hhex,Baiap2,Il6,Abl2,Il1b,Il1a,Nras,Ddah1,B4galt1,Pdpn,Tnfrsf1b,Hgf,Fgr,Lfng,Tnfrsf1a,Cyfip1,Tyrobp,Il4ra,Itgax,Was,Sfrp1,Cx3cl1,Ctsh,Ptgs2,Cd53,H2…
GO:0019222	regulation of metabolic process	490	6085	1.57e-17	Actr2,Ccl2,Ccl12,Itgb2,Pdgfb,Acvr1b,Slc7a7,Ccl3,Ern1,Col1a1,Ell2,Spi1,Plaur,Tgfb1,Hck,Calr,Il7r,Irf5,Bid,Cd244,Cstb,Cd44,Wisp1,Hmox1,Mmp12,Epha2,Itih4,Pip4k2a,Crlf1,Elk3,Ccl8,Mnda,Timp1,Psen2,Mcoln2,Mertk,Sash1,Cybb,Cd83,Ncf1,Lbp,Ctsz,Myh9,Serpinb6a,Cyba,Cd40,Dhx58,Tnip1,Nos2,Trpv2,Mmp8,Tnfsf13,Sfrp5,Ccl6,Ccl4,Ywhah,Ccl9,Mknk1,Arid3a,Tnfaip3,Atp2b1,Dram1,Vsir,Cpeb4,Havcr2,Dnmt3a,Ccl7,Slc9a3r1,Grb…	Actr2,Ccl2,Ccl12,Itgb2,Pdgfb,Acvr1b,Slc7a7,Ccl3,Ern1,Col1a1,Ell2,Spi1,Plaur,Tgfb1,Hck,Calr,Il7r,Irf5,Bid,Cd244,Cstb,Cd44,Wisp1,Hmox1,Mmp12,Epha2,Itih4,Pip4k2a,Crlf1,Elk3,Ccl8,Mnda,Timp1,Psen2,Mcoln2,Mertk,Sash1,Cybb,Cd83,Ncf1,Lbp,Ctsz,Myh9,Serpinb6a,Cyba,Cd40,Dhx58,Tnip1,Nos2,Trpv2,Mmp8,Tnfsf13,Sfrp5,Ccl6,Ccl4,Ywhah,Ccl9,Mknk1,Arid3a,Tnfaip3,Atp2b1,Dram1,Vsir,Cpeb4,Havcr2,Dnmt3a,Ccl7,Slc9a3r1,Grb…
GO:0051246	regulation of protein metabolic process	274	2799	1.91e-17	Ccl2,Ccl12,Itgb2,Pdgfb,Acvr1b,Ccl3,Ern1,Spi1,Plaur,Tgfb1,Calr,Bid,Cstb,Cd44,Epha2,Itih4,Crlf1,Ccl8,Timp1,Psen2,Sash1,Ncf1,Ctsz,Myh9,Serpinb6a,Cd40,Tnip1,Nos2,Mmp8,Sfrp5,Ccl6,Ccl4,Ccl9,Mknk1,Tnfaip3,Vsir,Cpeb4,Havcr2,Ccl7,Slc9a3r1,Grb2,Pik3r5,Serpina3n,Lgmn,Edn1,Ctla2a,Ctla2b,Sema4d,F2rl1,Plk2,Anxa8,Clu,Ripk3,Hcls1,Slc11a2,Cdkn1a,Rps6ka2,Trem2,Fgd2,Abcg1,Xdh,Atp6v0c,C3,Aif1,Tnf,Pmaip1,Csf1r,Il33,H…	Ccl2,Ccl12,Itgb2,Pdgfb,Acvr1b,Ccl3,Ern1,Spi1,Plaur,Tgfb1,Calr,Bid,Cstb,Cd44,Epha2,Itih4,Crlf1,Ccl8,Timp1,Psen2,Sash1,Ncf1,Ctsz,Myh9,Serpinb6a,Cd40,Tnip1,Nos2,Mmp8,Sfrp5,Ccl6,Ccl4,Ccl9,Mknk1,Tnfaip3,Vsir,Cpeb4,Havcr2,Ccl7,Slc9a3r1,Grb2,Pik3r5,Serpina3n,Lgmn,Edn1,Ctla2a,Ctla2b,Sema4d,F2rl1,Plk2,Anxa8,Clu,Ripk3,Hcls1,Slc11a2,Cdkn1a,Rps6ka2,Trem2,Fgd2,Abcg1,Xdh,Atp6v0c,C3,Aif1,Tnf,Pmaip1,Csf1r,Il33,H…
GO:0016192	vesicle-mediated transport	146	1130	3.79e-17	Itgb2,Ccl3,Hck,Myo1g,Vav1,Cd209a,Mertk,Cd5l,Lbp,Myh9,Cxcl16,Grb2,Hhipl1,Anxa8,Loxl2,Cln5,Lrp12,Washc5,Trem2,Aif1,Npc1,Anxa1,Rin1,Msr1,Ifitm3,Ccr1,Slc11a1,Htr2b,Rab29,Abl2,Fcgr2b,Mrc1,Ehd4,Siglec1,Fcgr1,Abca1,Necap2,Snx8,Olr1,Tyrobp,Mfge8,Was,Btk,Lamp1,Rab20,Il10ra,Myo1e,Anxa2,Snx1,Pik3cb,Myd88,Mapkapk3,Lgals3bp,Scamp5,Ldlrap1,Vps18,Lyn,Atp13a2,Micall2,Irf8,Rhov,Rab8b,Apobr,Lrp1,Thbs1,Dennd2a,Rubc…	Itgb2,Ccl3,Hck,Myo1g,Vav1,Cd209a,Mertk,Cd5l,Lbp,Myh9,Cxcl16,Grb2,Hhipl1,Anxa8,Loxl2,Cln5,Lrp12,E430025E21Rik,Trem2,Aif1,Npc1,Anxa1,Rin1,Msr1,Ifitm3,Ccr1,Slc11a1,Htr2b,Rab29,Abl2,Fcgr2b,Mrc1,Ehd4,Siglec1,Fcgr1,Abca1,Necap2,Snx8,Olr1,Tyrobp,Mfge8,Was,Btk,Lamp1,Rab20,Il10ra,Myo1e,Anxa2,Snx1,Pik3cb,Myd88,Mapkapk3,Lgals3bp,Scamp5,Ldlrap1,Vps18,Lyn,Atp13a2,Micall2,Irf8,Rhov,Rab8b,Apobr,Lrp1,Thbs1,Dennd…
GO:0031349	positive regulation of defense response	62	258	3.84e-17	Ccl3,Wisp1,Vav1,Mmp12,Mnda,Ctss,Lbp,Cyba,Dhx58,Tnip1,Mmp8,Havcr2,F2rl1,Trem2,C3,Tnf,Il33,Irf7,Il6,Il1b,Tlr2,Fcgr1,Cxcl1,Tnfrsf1a,Ctsc,Btk,Lamp1,Mmp2,Cx3cl1,Ptgs2,Myd88,Tlr4,Gpsm3,Grn,Itga2,Nod1,Nlrc4,Tlr6,Ifi205,Pik3cg,Alox5ap,Osm,Fcer1g,Tlr9,Cadm1,Plscr1,Cd74,Card9,H2-T23,Cd47,Adam8,Lgals9,Ifi204,Ccr5,Clec7a,Tlr8,Nfkbiz,Tmem173,Aim2,Sh2d1b2,Fcgr3,Ccr2	Ccl3,Wisp1,Vav1,Mmp12,Mnda,Ctss,Lbp,Cyba,Dhx58,Tnip1,Mmp8,Havcr2,F2rl1,Trem2,C3,Tnf,Il33,Irf7,Il6,Il1b,Tlr2,Fcgr1,Cxcl1,Tnfrsf1a,Ctsc,Btk,Lamp1,Mmp2,Cx3cl1,Ptgs2,Myd88,Tlr4,Gpsm3,Grn,Itga2,Nod1,Nlrc4,Tlr6,Ifi205,Pik3cg,Alox5ap,Osm,Fcer1g,Tlr9,Cadm1,Plscr1,Cd74,Card9,H2-T23,Cd47,Adam8,Lgals9,Ifi204,Ccr5,Clec7a,Tlr8,Nfkbiz,Tmem173,Aim2,Sh2d1b1,Fcgr3,Ccr2
GO:0032268	regulation of cellular protein metabolic process	262	2657	6.39e-17	Ccl2,Ccl12,Itgb2,Pdgfb,Acvr1b,Ccl3,Ern1,Spi1,Plaur,Tgfb1,Calr,Bid,Cstb,Cd44,Epha2,Itih4,Crlf1,Ccl8,Timp1,Psen2,Sash1,Ncf1,Ctsz,Myh9,Serpinb6a,Cd40,Tnip1,Nos2,Mmp8,Sfrp5,Ccl6,Ccl4,Ccl9,Mknk1,Tnfaip3,Vsir,Cpeb4,Havcr2,Ccl7,Slc9a3r1,Grb2,Pik3r5,Serpina3n,Lgmn,Edn1,Ctla2a,Ctla2b,Sema4d,F2rl1,Plk2,Anxa8,Clu,Ripk3,Hcls1,Slc11a2,Cdkn1a,Trem2,Fgd2,Xdh,Atp6v0c,C3,Aif1,Tnf,Pmaip1,Csf1r,Il33,Hhex,Gfra1,Il6,…	Ccl2,Ccl12,Itgb2,Pdgfb,Acvr1b,Ccl3,Ern1,Spi1,Plaur,Tgfb1,Calr,Bid,Cstb,Cd44,Epha2,Itih4,Crlf1,Ccl8,Timp1,Psen2,Sash1,Ncf1,Ctsz,Myh9,Serpinb6a,Cd40,Tnip1,Nos2,Mmp8,Sfrp5,Ccl6,Ccl4,Ccl9,Mknk1,Tnfaip3,Vsir,Cpeb4,Havcr2,Ccl7,Slc9a3r1,Grb2,Pik3r5,Serpina3n,Lgmn,Edn1,Ctla2a,Ctla2b,Sema4d,F2rl1,Plk2,Anxa8,Clu,Ripk3,Hcls1,Slc11a2,Cdkn1a,Trem2,Fgd2,Xdh,Atp6v0c,C3,Aif1,Tnf,Pmaip1,Csf1r,Il33,Hhex,Gfra1,Il6,…
GO:1903555	regulation of tumor necrosis factor superfamily cytokine production	50	168	6.73e-17	Ccl2,Ccl3,Cybb,Lbp,Cyba,Mmp8,Ccl4,Tnfaip3,Vsir,Havcr2,Clu,Trem2,Il1a,Tlr2,Gpnmb,Tnfrsf1a,Tyrobp,Cx3cl1,Myd88,Zc3h12a,Thbs1,Tlr4,Cd300ld,Nod1,Igf1,Cd14,Tlr1,Tlr6,Cx3cr1,Rara,Ptafr,Fcer1g,Tlr9,Card9,Sirpa,H2-T23,Cd47,Ccl19,Adam8,Lgals9,Arrb2,Ccr5,Clec7a,Bcl3,Syk,Cd84,Acp5,Ptpn6,Fcgr3,Ccr2	Ccl2,Ccl3,Cybb,Lbp,Cyba,Mmp8,Ccl4,Tnfaip3,Vsir,Havcr2,Clu,Trem2,Il1a,Tlr2,Gpnmb,Tnfrsf1a,Tyrobp,Cx3cl1,Myd88,Zc3h12a,Thbs1,Tlr4,Cd300ld,Nod1,Igf1,Cd14,Tlr1,Tlr6,Cx3cr1,Rara,Ptafr,Fcer1g,Tlr9,Card9,Sirpa,H2-T23,Cd47,Ccl19,Adam8,Lgals9,Arrb2,Ccr5,Clec7a,Bcl3,Syk,Cd84,Acp5,Ptpn6,Fcgr3,Ccr2
GO:0002687	positive regulation of leukocyte migration	48	156	1.1e-16	Ccl2,Ccl12,Ccl3,Tgfb1,Calr,Lbp,Ccl4,Ccl7,Lgmn,Edn1,F2rl1,Cxcl13,Pla2g7,Trem2,Aif1,Ccr1,Sele,Il1b,Il1a,Tlr2,P2rx4,F7,Cx3cl1,Nckap1l,Plvap,Cmklr1,Camk1d,Thbs1,Gpsm3,C3ar1,Itga2,Adam10,Cx3cr1,Adam17,Ptafr,Cxcl12,Icam1,Mmp14,Cd74,Itga4,Ccl19,Adam8,Lgals9,Ptk2b,Lgals3,Selp,C5ar1,Ccr2	Ccl2,Ccl12,Ccl3,Tgfb1,Calr,Lbp,Ccl4,Ccl7,Lgmn,Edn1,F2rl1,Cxcl13,Pla2g7,Trem2,Aif1,Ccr1,Sele,Il1b,Il1a,Tlr2,P2rx4,F7,Cx3cl1,Nckap1l,Plvap,Cmklr1,Camk1d,Thbs1,Gpsm3,C3ar1,Itga2,Adam10,Cx3cr1,Adam17,Ptafr,Cxcl12,Icam1,Mmp14,Cd74,Itga4,Ccl19,Adam8,Lgals9,Ptk2b,Lgals3,Selp,C5ar1,Ccr2
GO:0006928	movement of cell or subcellular component	165	1382	1.47e-16	Actr2,Ccl2,Ccl12,Itgb2,Pdgfb,Ccl3,Tgfb1,Lamb1,Myo1g,Cd44,Vav1,Mmp12,Epha2,Saa3,Coro1b,Ccl8,Mcoln2,Mertk,Plxnd1,Lbp,Myh9,Cxcl16,Ccl6,Ccl4,Ccl9,Tnfaip3,Tns3,Sdc1,Ccl7,Slc9a3r1,Evl,Sema4d,Hexb,F2rl1,Plau,Loxl2,Lrp12,Alcam,Cxcl13,Tnf,Csf1r,Anxa1,Gfra1,Ccr1,Htr2b,Arl8a,Sele,Abl2,Itga6,Il1b,Kif3b,Vcam1,B4galt1,Pdpn,Hgf,Cxcl5,Cxcl1,Cyfip1,Was,Mmp2,Cx3cl1,St14,Myo1e,Itga11,Pik3cb,Nckap1l,Hsd3b7,Prex1,Kcn…	Actr2,Ccl2,Ccl12,Itgb2,Pdgfb,Ccl3,Tgfb1,Lamb1,Myo1g,Cd44,Vav1,Mmp12,Epha2,Saa3,Coro1b,Ccl8,Mcoln2,Mertk,Plxnd1,Lbp,Myh9,Cxcl16,Ccl6,Ccl4,Ccl9,Tnfaip3,Tns3,Sdc1,Ccl7,Slc9a3r1,Evl,Sema4d,Hexb,F2rl1,Plau,Loxl2,Lrp12,Alcam,Cxcl13,Tnf,Csf1r,Anxa1,Gfra1,Ccr1,Htr2b,Arl8a,Sele,Abl2,Itga6,Il1b,Kif3b,Vcam1,B4galt1,Pdpn,Hgf,Cxcl5,Cxcl1,Cyfip1,Was,Mmp2,Cx3cl1,St14,Myo1e,Itga11,Pik3cb,Nckap1l,Hsd3b7,Prex1,Kcn…
GO:0006935	chemotaxis	86	487	1.51e-16	Ccl2,Ccl12,Itgb2,Pdgfb,Ccl3,Vav1,Epha2,Saa3,Coro1b,Ccl8,Plxnd1,Lbp,Cxcl16,Ccl6,Ccl4,Ccl9,Ccl7,Evl,Sema4d,Alcam,Cxcl13,Csf1r,Anxa1,Ccr1,Il1b,Vcam1,Hgf,Cxcl5,Cxcl1,Cyfip1,Cx3cl1,Cmtm3,Nckap1l,Hsd3b7,Cmklr1,Prex1,Cyp7b1,Trem1,Egr2,Lrp1,C3ar1,Ch25h,Runx3,Plxnb2,Cxcr3,Cxcr4,Pik3cg,Cx3cr1,Slamf8,Itgam,Ptafr,Cxcl12,Ear2,Cxcl2,Ptpro,Unc5b,Fcer1g,Fes,Sema3g,Dock2,Cnr2,Rhog,Scn1b,Plxnc1,Ccl19,Pip5k1c,Trpm2…	Ccl2,Ccl12,Itgb2,Pdgfb,Ccl3,Vav1,Epha2,Saa3,Coro1b,Ccl8,Plxnd1,Lbp,Cxcl16,Ccl6,Ccl4,Ccl9,Ccl7,Evl,Sema4d,Alcam,Cxcl13,Csf1r,Anxa1,Ccr1,Il1b,Vcam1,Hgf,Cxcl5,Cxcl1,Cyfip1,Cx3cl1,Cmtm3,Nckap1l,Hsd3b7,Cmklr1,Prex1,Cyp7b1,Trem1,Egr2,Lrp1,C3ar1,Ch25h,Runx3,Plxnb2,Cxcr3,Cxcr4,Pik3cg,Cx3cr1,Slamf8,Itgam,Ptafr,Cxcl12,Ear2,Cxcl2,Ptpro,Unc5b,Fcer1g,Fes,Sema3g,Dock2,Cnr2,Rhog,Scn1b,Plxnc1,Ccl19,Pip5k1c,Trpm2…
GO:0032680	regulation of tumor necrosis factor production	49	166	1.96e-16	Ccl2,Ccl3,Cybb,Lbp,Cyba,Mmp8,Ccl4,Tnfaip3,Vsir,Havcr2,Clu,Trem2,Il1a,Tlr2,Gpnmb,Tnfrsf1a,Tyrobp,Cx3cl1,Myd88,Zc3h12a,Thbs1,Tlr4,Cd300ld,Nod1,Igf1,Cd14,Tlr1,Tlr6,Cx3cr1,Rara,Ptafr,Fcer1g,Tlr9,Card9,Sirpa,H2-T23,Cd47,Ccl19,Lgals9,Arrb2,Ccr5,Clec7a,Bcl3,Syk,Cd84,Acp5,Ptpn6,Fcgr3,Ccr2	Ccl2,Ccl3,Cybb,Lbp,Cyba,Mmp8,Ccl4,Tnfaip3,Vsir,Havcr2,Clu,Trem2,Il1a,Tlr2,Gpnmb,Tnfrsf1a,Tyrobp,Cx3cl1,Myd88,Zc3h12a,Thbs1,Tlr4,Cd300ld,Nod1,Igf1,Cd14,Tlr1,Tlr6,Cx3cr1,Rara,Ptafr,Fcer1g,Tlr9,Card9,Sirpa,H2-T23,Cd47,Ccl19,Lgals9,Arrb2,Ccr5,Clec7a,Bcl3,Syk,Cd84,Acp5,Ptpn6,Fcgr3,Ccr2
GO:0034341	response to interferon-gamma	42	122	5.7e-16	Actr2,Ccl2,Ccl12,Ccl3,Ccl8,Cd40,Nos2,Cxcl16,Ccl6,Ccl4,Ccl9,Ccl7,Evl,Edn1,Irg1,Ciita,Aif1,Ifitm1,Ifitm3,Casp1,Slc11a1,Mrc1,Tlr2,Was,Rab20,Cx3cl1,Irf8,H2-Ab1,Tlr4,H2-Aa,Bst2,Rab11fip5,Rab7b,Actg1,Mefv,Sirpa,Cd47,Ass1,Ccl19,Capg,Stxbp2,Actr3	Actr2,Ccl2,Ccl12,Ccl3,Ccl8,Cd40,Nos2,Cxcl16,Ccl6,Ccl4,Ccl9,Ccl7,Evl,Edn1,Acod1,Ciita,Aif1,Ifitm1,Ifitm3,Casp1,Slc11a1,Mrc1,Tlr2,Was,Rab20,Cx3cl1,Irf8,H2-Ab1,Tlr4,H2-Aa,Bst2,Rab11fip5,Rab7b,Actg1,Mefv,Sirpa,Cd47,Ass1,Ccl19,Capg,Stxbp2,Actr3
GO:0032652	regulation of interleukin-1 production	38	97	6.69e-16	Ccl3,Mnda,Tnfaip3,Havcr2,Trem2,Tnf,Anxa1,Casp4,Casp1,Casp8,Il1r2,Tlr2,Tyrobp,Cx3cl1,Zc3h12a,Tlr4,Nod1,Igf1,Naip5,Nlrc4,F2r,Ifi205,Cx3cr1,Mefv,P2rx7,Nlrp3,Sirpa,Ccl19,Lgals9,Nlrp1b,Arrb2,Ifi204,Ccr5,Tlr8,Aim2,Panx1,Acp5,Sphk1	Ccl3,Mnda,Tnfaip3,Havcr2,Trem2,Tnf,Anxa1,Casp4,Casp1,Casp8,Il1r2,Tlr2,Tyrobp,Cx3cl1,Zc3h12a,Tlr4,Nod1,Igf1,Naip5,Nlrc4,F2r,Ifi205,Cx3cr1,Mefv,P2rx7,Nlrp3,Sirpa,Ccl19,Lgals9,Nlrp1b,Arrb2,Ifi204,Ccr5,Tlr8,Aim2,Panx1,Acp5,Sphk1
GO:0032755	positive regulation of interleukin-6 production	38	99	1.15e-15	Lbp,Cyba,Dhx58,Mmp8,F2rl1,Aif1,Tnf,Il33,Il6,Il1b,Il1a,Il6ra,Tlr2,Tyrobp,Myd88,Tlr4,Nod1,Tlr1,F2r,Tlr7,Tlr6,Rab7b,Ticam2,Ptafr,Fcer1g,Tlr9,Il1rl2,Cd74,Card9,P2rx7,Lgals9,Scimp,Ccr5,Clec7a,Tlr8,Syk,Stat3,Unc93b1	Lbp,Cyba,Dhx58,Mmp8,F2rl1,Aif1,Tnf,Il33,Il6,Il1b,Il1a,Il6ra,Tlr2,Tyrobp,Myd88,Tlr4,Nod1,Tlr1,F2r,Tlr7,Tlr6,Rab7b,Ticam2,Ptafr,Fcer1g,Tlr9,Il1rl2,Cd74,Card9,P2rx7,Lgals9,Scimp,Ccr5,Clec7a,Tlr8,Syk,Stat3,Unc93b1
GO:0002699	positive regulation of immune effector process	55	223	1.42e-15	Ccl2,Itgb2,Tgfb1,Cd244,Hmox1,Vav1,Lbp,Cd40,Dhx58,Tnfsf13,F2rl1,C3,H2-K1,Tnf,Anxa1,Il33,Il6,Il1b,Tlr2,Fcgr1,Fgr,Cxcl1,Tyrobp,Il4ra,Btk,Lamp1,Lyn,Pnp,Tlr4,Fam49b,Itgam,Rara,Ptafr,Fcer1g,Fes,Tlr9,Cadm1,Cd74,Cd37,P2rx7,Nlrp3,B2m,H2-T23,Ccl19,Cd300a,Scimp,Clec7a,Nfkbiz,Syk,Cd84,Sh2d1b2,Stxbp2,Fcgr3,Ccr2,H2-D1	Ccl2,Itgb2,Tgfb1,Cd244,Hmox1,Vav1,Lbp,Cd40,Dhx58,Tnfsf13,F2rl1,C3,H2-K1,Tnf,Anxa1,Il33,Il6,Il1b,Tlr2,Fcgr1,Fgr,Cxcl1,Tyrobp,Il4ra,Btk,Lamp1,Lyn,Pnp,Tlr4,Fam49b,Itgam,Rara,Ptafr,Fcer1g,Fes,Tlr9,Cadm1,Cd74,Cd37,P2rx7,Nlrp3,B2m,H2-T23,Ccl19,Cd300a,Scimp,Clec7a,Nfkbiz,Syk,Cd84,Sh2d1b1,Stxbp2,Fcgr3,Ccr2,H2-D1
GO:0006897	endocytosis	75	400	1.42e-15	Itgb2,Cd209a,Cd5l,Myh9,Cxcl16,Grb2,Hhipl1,Loxl2,Lrp12,Trem2,Aif1,Npc1,Rin1,Msr1,Ifitm3,Htr2b,Fcgr2b,Mrc1,Ehd4,Siglec1,Fcgr1,Abca1,Necap2,Olr1,Mfge8,Was,Il10ra,Myo1e,Snx1,Pik3cb,Mapkapk3,Lgals3bp,Ldlrap1,Rhov,Apobr,Lrp1,Thbs1,Stab1,Grn,Ssc5d,Neurl3,Pstpip1,Cd14,Pik3cg,Rab31,Itgam,Actg1,Elmo1,Cfi,Fcer1g,Dab2,Fkbp15,Cln3,Scarb1,Ap2s1,Dock2,Folr2,Rhog,Arrb1,Sirpa,Itga4,Pip5k1c,Cd300a,Clta,C9orf72,Arr…	Itgb2,Cd209a,Cd5l,Myh9,Cxcl16,Grb2,Hhipl1,Loxl2,Lrp12,Trem2,Aif1,Npc1,Rin1,Msr1,Ifitm3,Htr2b,Fcgr2b,Mrc1,Ehd4,Siglec1,Fcgr1,Abca1,Necap2,Olr1,Mfge8,Was,Il10ra,Myo1e,Snx1,Pik3cb,Mapkapk3,Lgals3bp,Ldlrap1,Rhov,Apobr,Lrp1,Thbs1,Stab1,Grn,Ssc5d,Neurl3,Pstpip1,Cd14,Pik3cg,Rab31,Itgam,Actg1,Elmo1,Cfi,Fcer1g,Dab2,Fkbp15,Cln3,Scarb1,Ap2s1,Dock2,Folr2,Rhog,Arrb1,Sirpa,Itga4,Pip5k1c,Cd300a,Clta,3110043O21R…
GO:0022407	regulation of cell-cell adhesion	76	412	1.88e-15	Ccl2,Itgb2,Plaur,Tgfb1,Il7r,Cd244,Cd44,Tnfaip8l2,Cd83,Tnfaip3,Vsir,Havcr2,Runx1,Cxcl13,Tnfrsf21,Aif1,Tnf,Anxa1,Il6,Sele,Abl2,Itga6,Il1b,Vcam1,Pdpn,Gpnmb,Il4ra,Fgl1,Cx3cl1,Nckap1l,H2-DMa,Zc3h12a,Fermt3,Lyn,Zc3h12d,H2-Ab1,Ubash3b,Pnp,H2-Aa,Igfbp2,Runx3,Igf1,Jak3,Fam49b,Rara,Ptafr,Cxcl12,Icam1,Cd86,Piezo1,Il1rl2,Cd74,Cd80,Nlrp3,Sirpa,Itga4,H2-T23,Cd47,Ass1,Sox4,Ccl19,Adam8,Cd300a,Lgals9,Ccr5,Nfkbiz,…	Ccl2,Itgb2,Plaur,Tgfb1,Il7r,Cd244,Cd44,Tnfaip8l2,Cd83,Tnfaip3,Vsir,Havcr2,Runx1,Cxcl13,Tnfrsf21,Aif1,Tnf,Anxa1,Il6,Sele,Abl2,Itga6,Il1b,Vcam1,Pdpn,Gpnmb,Il4ra,Fgl1,Cx3cl1,Nckap1l,H2-DMa,Zc3h12a,Fermt3,Lyn,Zc3h12d,H2-Ab1,Ubash3b,Pnp,H2-Aa,Igfbp2,Runx3,Igf1,Jak3,Fam49b,Rara,Ptafr,Cxcl12,Icam1,Cd86,Piezo1,Il1rl2,Cd74,Cd80,Nlrp3,Sirpa,Itga4,H2-T23,Cd47,Ass1,Sox4,Ccl19,Adam8,Cd300a,Lgals9,Ccr5,Nfkbiz,…
GO:0019725	cellular homeostasis	117	849	2.46e-15	Ccl2,Cd52,Ccl3,Ern1,Tgfb1,Tbxas1,Hmox1,Psen2,Mcoln2,Atp6v0d1,Cyba,Cd40,Trpv2,Atp2b1,Txnrd1,Gna13,Slc9a3r1,Edn1,Hexb,F2rl1,Cln5,Vdr,Slc11a2,Cxcl13,Atp6v0c,Tmem178,Fth1,Il6,Ccr1,Slc11a1,Htr2b,Bok,Abl2,Il1b,Vcam1,Ccdc109b,Atp6v0d2,Txn1,Cd38,Cxcl1,P2rx4,Atp6ap2,Rab20,Gsr,Mt2,Mt1,Cx3cl1,Pik3cb,Trf,Cmklr1,Itpr3,Ptger2,Mcoln3,Atp13a2,Ttc7,Lrp1,Atp6v0a1,Grn,Plcl2,Wfs1,C3ar1,Gna15,Hk3,Lamp2,Cxcr3,Pdia6,Cx…	Ccl2,Cd52,Ccl3,Ern1,Tgfb1,Tbxas1,Hmox1,Psen2,Mcoln2,Atp6v0d1,Cyba,Cd40,Trpv2,Atp2b1,Txnrd1,Gna13,Slc9a3r1,Edn1,Hexb,F2rl1,Cln5,Vdr,Slc11a2,Cxcl13,Atp6v0c,Tmem178,Fth1,Il6,Ccr1,Slc11a1,Htr2b,Bok,Abl2,Il1b,Vcam1,Ccdc109b,Atp6v0d2,Txn1,Cd38,Cxcl1,P2rx4,Atp6ap2,Rab20,Gsr,Mt2,Mt1,Cx3cl1,Pik3cb,Trf,Cmklr1,Itpr3,Ptger2,Mcoln3,Atp13a2,Ttc7,Lrp1,Atp6v0a1,Grn,Plcl2,Wfs1,C3ar1,Gna15,Hk3,Lamp2,Cxcr3,Pdia6,Cx…
GO:0031401	positive regulation of protein modification process	150	1243	2.7e-15	Ccl2,Ccl12,Pdgfb,Acvr1b,Ccl3,Ern1,Plaur,Tgfb1,Cd44,Crlf1,Ccl8,Sash1,Ncf1,Cd40,Tnip1,Mmp8,Ccl6,Ccl4,Ccl9,Havcr2,Ccl7,Pik3r5,Edn1,Sema4d,F2rl1,Clu,Ripk3,Hcls1,Cdkn1a,Trem2,Fgd2,Xdh,Atp6v0c,C3,Aif1,Tnf,Csf1r,Gfra1,Il6,Ccr1,Slc11a1,Htr2b,Abl2,Fcgr2b,Ehd4,Rassf2,Il1b,Il1a,Ptpn1,Il6ra,Tlr2,Pdgfc,Fcgr1,Sdcbp,Txn1,Glipr2,Hgf,Gpnmb,Gdf3,Tnfrsf1a,Cx3cl1,Anxa2,Csk,Ptgs2,Myd88,Trf,Nckap1l,Zc3h12a,Parp14,Lyn,…	Ccl2,Ccl12,Pdgfb,Acvr1b,Ccl3,Ern1,Plaur,Tgfb1,Cd44,Crlf1,Ccl8,Sash1,Ncf1,Cd40,Tnip1,Mmp8,Ccl6,Ccl4,Ccl9,Havcr2,Ccl7,Pik3r5,Edn1,Sema4d,F2rl1,Clu,Ripk3,Hcls1,Cdkn1a,Trem2,Fgd2,Xdh,Atp6v0c,C3,Aif1,Tnf,Csf1r,Gfra1,Il6,Ccr1,Slc11a1,Htr2b,Abl2,Fcgr2b,Ehd4,Rassf2,Il1b,Il1a,Ptpn1,Il6ra,Tlr2,Pdgfc,Fcgr1,Sdcbp,Txn1,Glipr2,Hgf,Gpnmb,Gdf3,Tnfrsf1a,Cx3cl1,Anxa2,Csk,Ptgs2,Myd88,Trf,Nckap1l,Zc3h12a,Parp14,Lyn,…
GO:0010628	positive regulation of gene expression	228	2269	2.99e-15	Actr2,Ccl2,Pdgfb,Acvr1b,Ccl3,Ern1,Col1a1,Ell2,Spi1,Tgfb1,Calr,Il7r,Irf5,Cd244,Cd44,Mmp12,Elk3,Mnda,Mcoln2,Cybb,Cd83,Ncf1,Lbp,Myh9,Cyba,Cd40,Dhx58,Tnip1,Mmp8,Ccl4,Ywhah,Arid3a,Vsir,Havcr2,Vash1,Edn1,Hexb,F2rl1,Clu,Vdr,Litaf,Ciita,Hcls1,Runx1,Clec4n,Rps6ka2,Trem2,C3,Aif1,Tnf,Csf1r,Anxa1,Il33,Hhex,Irf7,Bach1,Il6,Casp4,Casp1,Casp8,Slc11a1,Htr2b,Pkp1,Abl2,Atf3,Fam129b,Itga6,Il1b,Il1a,Eif6,Nras,Il6ra,T…	Actr2,Ccl2,Pdgfb,Acvr1b,Ccl3,Ern1,Col1a1,Ell2,Spi1,Tgfb1,Calr,Il7r,Irf5,Cd244,Cd44,Mmp12,Elk3,Mnda,Mcoln2,Cybb,Cd83,Ncf1,Lbp,Myh9,Cyba,Cd40,Dhx58,Tnip1,Mmp8,Ccl4,Ywhah,Arid3a,Vsir,Havcr2,Vash1,Edn1,Hexb,F2rl1,Clu,Vdr,Litaf,Ciita,Hcls1,Runx1,Clec4n,Rps6ka2,Trem2,C3,Aif1,Tnf,Csf1r,Anxa1,Il33,Hhex,Irf7,Bach1,Il6,Casp4,Casp1,Casp8,Slc11a1,Htr2b,Pkp1,Abl2,Atf3,Fam129b,Itga6,Il1b,Il1a,Eif6,Nras,Il6ra,T…
GO:0070663	regulation of leukocyte proliferation	56	236	3.04e-15	Ccl12,Tgfb1,Cd244,Cd44,Cd209a,Cd40,Cd22,Vsir,Havcr2,Ripk3,Cdkn1a,Tnfrsf21,Aif1,Anxa1,Il33,Hhex,Il6,Fcgr2b,Il1b,Vcam1,Tnfrsf1b,Cd38,Gpnmb,Tyrobp,Btk,Myd88,Nckap1l,Lyn,Zc3h12d,H2-Ab1,Pnp,Tlr4,H2-Aa,Igfbp2,Igf1,Jak3,Nfatc2,Tlr9,Cd86,Lst1,Cd74,Grem1,Cd80,Bst1,H2-T23,Ccl19,Cd300a,Lgals9,Cblb,Ahr,Syk,Lgals3,Inpp5d,Ptpn6,Cd276,Ccr2	Ccl12,Tgfb1,Cd244,Cd44,Cd209a,Cd40,Cd22,Vsir,Havcr2,Ripk3,Cdkn1a,Tnfrsf21,Aif1,Anxa1,Il33,Hhex,Il6,Fcgr2b,Il1b,Vcam1,Tnfrsf1b,Cd38,Gpnmb,Tyrobp,Btk,Myd88,Nckap1l,Lyn,Zc3h12d,H2-Ab1,Pnp,Tlr4,H2-Aa,Igfbp2,Igf1,Jak3,Nfatc2,Tlr9,Cd86,Lst1,Cd74,Grem1,Cd80,Bst1,H2-T23,Ccl19,Cd300a,Lgals9,Cblb,Ahr,Syk,Lgals3,Inpp5d,Ptpn6,Cd276,Ccr2
GO:0002443	leukocyte mediated immunity	48	173	3.24e-15	Ccl3,Myo1g,Ncf1,Tnfsf13,C3,Irf7,Slc11a1,Fcgr2b,Fcgr1,Rnf19b,Ctsc,Il4ra,Btk,Ctsh,Myd88,Crlf2,C1qc,H2-DMa,Trem1,Lyn,C1qb,Batf,H2-Ab1,Rftn1,Lat2,C1qa,C1ra,Pi4k2a,C4b,Cd300lb,Irak4,Cfi,Pirb,Fcer1g,Milr1,Icam1,Myo1f,Cd74,Cd300a,Pou2f2,Bcl3,Prdx1,Treml4,Stxbp2,Inpp5d,Ptpn6,Gba,Fcgr3	Ccl3,Myo1g,Ncf1,Tnfsf13,C3,Irf7,Slc11a1,Fcgr2b,Fcgr1,Rnf19b,Ctsc,Il4ra,Btk,Ctsh,Myd88,Crlf2,C1qc,H2-DMa,Trem1,Lyn,C1qb,Batf,H2-Ab1,Rftn1,Lat2,C1qa,C1ra,Pi4k2a,C4b,Cd300lb,Irak4,Cfi,Pirb,Fcer1g,Milr1,Icam1,Myo1f,Cd74,Cd300a,Pou2f2,Bcl3,Prdx1,Treml4,Stxbp2,Inpp5d,Ptpn6,Gba,Fcgr3
GO:0048878	chemical homeostasis	140	1124	3.27e-15	Ccl2,Cd52,Ccl3,Ern1,Napsa,Tgfb1,Tbxas1,Abcb4,Wisp1,Hmox1,Elovl1,Oit3,Psen2,Mcoln2,Atp6v0d1,Cyba,Cd40,Trpv2,Atp2b1,Gna13,Slc9a3r1,Npc2,Edn1,Hexb,F2rl1,Cln5,Washc5,Vdr,Slc11a2,Cxcl13,Abcg1,Atp6v0c,Tmem178,Npc1,Fth1,Il6,Ccr1,Slc11a1,Htr2b,Bok,Abl2,Il1b,Fabp5,Vcam1,Ccdc109b,Atp6v0d2,Abca1,Cd38,Cxcl1,P2rx4,Atp6ap2,Rab20,Mt2,Mt1,Cx3cl1,Ctsh,Pik3cb,Trf,Cmklr1,Ldlrap1,Cyp7b1,Itpr3,Ptger2,Mcoln3,Atp13a2,T…	Ccl2,Cd52,Ccl3,Ern1,Napsa,Tgfb1,Tbxas1,Abcb4,Wisp1,Hmox1,Elovl1,Oit3,Psen2,Mcoln2,Atp6v0d1,Cyba,Cd40,Trpv2,Atp2b1,Gna13,Slc9a3r1,Npc2,Edn1,Hexb,F2rl1,Cln5,E430025E21Rik,Vdr,Slc11a2,Cxcl13,Abcg1,Atp6v0c,Tmem178,Npc1,Fth1,Il6,Ccr1,Slc11a1,Htr2b,Bok,Abl2,Il1b,Fabp5,Vcam1,Ccdc109b,Atp6v0d2,Abca1,Cd38,Cxcl1,P2rx4,Atp6ap2,Rab20,Mt2,Mt1,Cx3cl1,Ctsh,Pik3cb,Trf,Cmklr1,Ldlrap1,Cyp7b1,Itpr3,Ptger2,Mcoln3,At…
GO:0022409	positive regulation of cell-cell adhesion	58	254	3.63e-15	Ccl2,Itgb2,Plaur,Tgfb1,Il7r,Cd244,Cd44,Cd83,Vsir,Havcr2,Runx1,Cxcl13,Aif1,Tnf,Anxa1,Il6,Sele,Itga6,Il1b,Vcam1,Pdpn,Il4ra,Cx3cl1,Nckap1l,H2-DMa,H2-Ab1,Pnp,H2-Aa,Igfbp2,Runx3,Igf1,Jak3,Fam49b,Rara,Ptafr,Icam1,Cd86,Piezo1,Il1rl2,Cd74,Cd80,Nlrp3,Sirpa,Itga4,H2-T23,Cd47,Sox4,Ccl19,Adam8,Lgals9,Ccr5,Nfkbiz,Syk,Selp,Kif26b,Zmiz1,Cd276,Ccr2	Ccl2,Itgb2,Plaur,Tgfb1,Il7r,Cd244,Cd44,Cd83,Vsir,Havcr2,Runx1,Cxcl13,Aif1,Tnf,Anxa1,Il6,Sele,Itga6,Il1b,Vcam1,Pdpn,Il4ra,Cx3cl1,Nckap1l,H2-DMa,H2-Ab1,Pnp,H2-Aa,Igfbp2,Runx3,Igf1,Jak3,Fam49b,Rara,Ptafr,Icam1,Cd86,Piezo1,Il1rl2,Cd74,Cd80,Nlrp3,Sirpa,Itga4,H2-T23,Cd47,Sox4,Ccl19,Adam8,Lgals9,Ccr5,Nfkbiz,Syk,Selp,Kif26b,Zmiz1,Cd276,Ccr2
GO:0009611	response to wounding	71	372	4.46e-15	Ccl2,Pdgfb,Col1a1,Tgfb1,Cd44,Hmox1,Mmp12,Elk3,Coro1b,Timp1,Mertk,Myh9,Tnfaip3,Sdc1,Gna13,Vash1,Evl,F2rl1,Plau,Anxa8,C3,Aif1,Il6,Slc11a1,Il1a,Procr,B4galt1,Pdpn,P2rx4,Tyrobp,F7,Mmp2,Cx3cl1,Pik3cb,Fermt3,Abhd2,Lyn,Rap2b,Ptk7,Ubash3b,Hpse,Inhbb,Myof,Pdia6,Itga2,Fn1,Bex1,F2r,F10,Cxcl2,Prcp,Plec,Fcgr4,Gpx1,F5,Col3a1,Plek,Pip5k1c,Lilrb4,Itgb4,Tnc,Sulf2,Mkl1,Vwf,Lcp1,Rtn4rl2,Apod,Hps1,Ptpn6,Ccr2,Mag	Ccl2,Pdgfb,Col1a1,Tgfb1,Cd44,Hmox1,Mmp12,Elk3,Coro1b,Timp1,Mertk,Myh9,Tnfaip3,Sdc1,Gna13,Vash1,Evl,F2rl1,Plau,Anxa8,C3,Aif1,Il6,Slc11a1,Il1a,Procr,B4galt1,Pdpn,P2rx4,Tyrobp,F7,Mmp2,Cx3cl1,Pik3cb,Fermt3,Abhd2,Lyn,Rap2b,Ptk7,Ubash3b,Hpse,Inhbb,Myof,Pdia6,Itga2,Fn1,Bex1,F2r,F10,Cxcl2,Prcp,Plec,Fcgr4,Gpx1,F5,Col3a1,Plek,Pip5k1c,Lilrb4a,Itgb4,Tnc,Sulf2,Mkl1,Vwf,Lcp1,Rtn4rl2,Apod,Hps1,Ptpn6,Ccr2,Mag
GO:0060548	negative regulation of cell death	133	1046	4.91e-15	Ccl12,Plaur,Hck,Il7r,Bid,Cd44,Wisp1,Hmox1,Ctsb,Crlf1,Timp1,Psen2,Mertk,Ywhah,Tnfaip3,Cpeb4,Prkch,Lgmn,Edn1,Plk2,Clu,Fam134b,Col2a1,Hcls1,Cdkn1a,Trem2,Atp6v0c,Aif1,Tnf,Npc1,Csf1r,Tmem132a,Il6,Casp8,Htr2b,Bok,Cln8,Abl2,Fcgr2b,Fam129b,Itga6,Il1b,Ptpn1,Wisp2,Txn1,Pdpn,Tnfrsf1b,Hgf,Cd38,Plac8,Gpnmb,Tnfrsf1a,Sfrp1,Mt1,Cx3cl1,Ctsh,Ptgs2,Nckap1l,Camk1d,Zc3h12a,Pdxk,Scx,Pnp,Lrp1,Mcl1,Thbs1,Chst11,Grn,Wfs1…	Ccl12,Plaur,Hck,Il7r,Bid,Cd44,Wisp1,Hmox1,Ctsb,Crlf1,Timp1,Psen2,Mertk,Ywhah,Tnfaip3,Cpeb4,Prkch,Lgmn,Edn1,Plk2,Clu,Fam134b,Col2a1,Hcls1,Cdkn1a,Trem2,Atp6v0c,Aif1,Tnf,Npc1,Csf1r,Tmem132a,Il6,Casp8,Htr2b,Bok,Cln8,Abl2,Fcgr2b,Fam129b,Itga6,Il1b,Ptpn1,Wisp2,Txn1,Pdpn,Tnfrsf1b,Hgf,Cd38,Plac8,Gpnmb,Tnfrsf1a,Sfrp1,Mt1,Cx3cl1,Ctsh,Ptgs2,Nckap1l,Camk1d,Zc3h12a,Pdxk,Scx,Pnp,Lrp1,Mcl1,Thbs1,Chst11,Grn,Wfs1…
GO:0008284	positive regulation of cell population proliferation	126	964	5.25e-15	Ccl2,Pdgfb,Ern1,Tgfb1,Hck,Calr,Il7r,Cd244,Wisp1,Hmox1,Mmp12,Crlf1,Timp1,Ctsz,Cyba,Cd40,Tnfsf13,Tnfaip3,Havcr2,Tns3,Prkch,Cdca7l,Lgmn,Edn1,Plau,Clu,Osmr,Hcls1,Cdkn1a,Aif1,Tnf,Csf1r,Anxa1,Il6,Htr2b,Atf3,Il1b,Nras,Il6ra,Vcam1,Pdgfc,Sdcbp,B4galt1,Cd38,Plac8,Cxcl1,Acer3,Itgax,Sfrp1,Mmp2,Cx3cl1,Anxa2,Ctsh,Ptgs2,Myd88,Trf,Nckap1l,Crlf2,Ldlrap1,Cyp7b1,Lyn,Scx,Pnp,Hpse,Thbs1,Tlr4,Grn,Igfbp2,C3ar1,Cxcr3,It…	Ccl2,Pdgfb,Ern1,Tgfb1,Hck,Calr,Il7r,Cd244,Wisp1,Hmox1,Mmp12,Crlf1,Timp1,Ctsz,Cyba,Cd40,Tnfsf13,Tnfaip3,Havcr2,Tns3,Prkch,Cdca7l,Lgmn,Edn1,Plau,Clu,Osmr,Hcls1,Cdkn1a,Aif1,Tnf,Csf1r,Anxa1,Il6,Htr2b,Atf3,Il1b,Nras,Il6ra,Vcam1,Pdgfc,Sdcbp,B4galt1,Cd38,Plac8,Cxcl1,Acer3,Itgax,Sfrp1,Mmp2,Cx3cl1,Anxa2,Ctsh,Ptgs2,Myd88,Trf,Nckap1l,Crlf2,Ldlrap1,Cyp7b1,Lyn,Scx,Pnp,Hpse,Thbs1,Tlr4,Grn,Igfbp2,C3ar1,Cxcr3,It…
GO:0051094	positive regulation of developmental process	172	1533	5.39e-15	Actr2,Itgb2,Pdgfb,Acvr1b,Ccl3,Col1a1,Tgfb1,Calr,Il7r,Crabp2,Wisp1,Hmox1,Neu1,Clic1,Coro1b,Ccl8,Sash1,Cybb,Plxnd1,Cd83,Cd40,Trpv2,Tnfsf13,Tnfaip3,Atp2b1,Vsir,Prkch,Edn1,Sema4d,Plk2,Clu,Loxl2,Washc5,Vdr,Hcls1,Runx1,Trem2,C3,Tnf,Csf1r,Anxa1,Msr1,Baiap2,Ifitm1,Il6,Ccr1,Casp8,Abl2,Frzb,Itga6,Spint1,Il1b,Il1a,Nras,Il6ra,Tlr2,Ddah1,Sdcbp,B4galt1,Glipr2,Pdpn,Tnfrsf1b,Hgf,Cxcl5,Cxcl1,P2rx4,Gdf3,Tnfrsf1a,C…	Actr2,Itgb2,Pdgfb,Acvr1b,Ccl3,Col1a1,Tgfb1,Calr,Il7r,Crabp2,Wisp1,Hmox1,Neu1,Clic1,Coro1b,Ccl8,Sash1,Cybb,Plxnd1,Cd83,Cd40,Trpv2,Tnfsf13,Tnfaip3,Atp2b1,Vsir,Prkch,Edn1,Sema4d,Plk2,Clu,Loxl2,E430025E21Rik,Vdr,Hcls1,Runx1,Trem2,C3,Tnf,Csf1r,Anxa1,Msr1,Baiap2,Ifitm1,Il6,Ccr1,Casp8,Abl2,Frzb,Itga6,Spint1,Il1b,Il1a,Nras,Il6ra,Tlr2,Ddah1,Sdcbp,B4galt1,Glipr2,Pdpn,Tnfrsf1b,Hgf,Cxcl5,Cxcl1,P2rx4,Gdf3,Tnf…
GO:0009653	anatomical structure morphogenesis	225	2244	6.1e-15	Ccl2,Ccl12,Pdgfb,Col1a1,Spi1,Tgfb1,Lamb1,Il7r,Angptl2,Plod3,Crabp2,Cd44,Hmox1,Mmp12,Epha2,Elk3,Psen2,Mertk,Mmp13,Plxnd1,Ctsz,Myh9,Mmp8,Sfrp5,Txnrd1,Sdc1,Gna13,Slc9a3r1,Grb2,Vash1,Evl,Edn1,Sema4d,Ctsl,Plau,Clu,Loxl2,Parvb,Vdr,Col2a1,Alcam,Hcls1,Runx1,Slc11a2,Tnf,Csf1r,Hhex,Gfra1,Hexa,Sat1,Mmp19,Ifitm1,Nptx1,Il6,Casp1,Casp8,Htr2b,Abl2,Frzb,Itga6,Spint1,Vcam1,Tlr2,Pdgfc,B4galt1,Pdpn,Hgf,Fgr,Rilpl2,L…	Ccl2,Ccl12,Pdgfb,Col1a1,Spi1,Tgfb1,Lamb1,Il7r,Angptl2,Plod3,Crabp2,Cd44,Hmox1,Mmp12,Epha2,Elk3,Psen2,Mertk,Mmp13,Plxnd1,Ctsz,Myh9,Mmp8,Sfrp5,Txnrd1,Sdc1,Gna13,Slc9a3r1,Grb2,Vash1,Evl,Edn1,Sema4d,Ctsl,Plau,Clu,Loxl2,Parvb,Vdr,Col2a1,Alcam,Hcls1,Runx1,Slc11a2,Tnf,Csf1r,Hhex,Gfra1,Hexa,Sat1,Mmp19,Ifitm1,Nptx1,Il6,Casp1,Casp8,Htr2b,Abl2,Frzb,Itga6,Spint1,Vcam1,Tlr2,Pdgfc,B4galt1,Pdpn,Hgf,Fgr,Rilpl2,L…
GO:0060255	regulation of macromolecule metabolic process	449	5618	6.21e-15	Actr2,Ccl2,Ccl12,Itgb2,Pdgfb,Acvr1b,Ccl3,Ern1,Col1a1,Ell2,Spi1,Plaur,Tgfb1,Hck,Calr,Il7r,Irf5,Bid,Cd244,Cstb,Cd44,Wisp1,Hmox1,Mmp12,Epha2,Itih4,Crlf1,Elk3,Ccl8,Mnda,Timp1,Psen2,Mcoln2,Mertk,Sash1,Cybb,Cd83,Ncf1,Lbp,Ctsz,Myh9,Serpinb6a,Cyba,Cd40,Dhx58,Tnip1,Nos2,Mmp8,Tnfsf13,Sfrp5,Ccl6,Ccl4,Ywhah,Ccl9,Mknk1,Arid3a,Tnfaip3,Atp2b1,Vsir,Cpeb4,Havcr2,Dnmt3a,Ccl7,Slc9a3r1,Grb2,Pik3r5,Serpina3n,Prkch,Cd…	Actr2,Ccl2,Ccl12,Itgb2,Pdgfb,Acvr1b,Ccl3,Ern1,Col1a1,Ell2,Spi1,Plaur,Tgfb1,Hck,Calr,Il7r,Irf5,Bid,Cd244,Cstb,Cd44,Wisp1,Hmox1,Mmp12,Epha2,Itih4,Crlf1,Elk3,Ccl8,Mnda,Timp1,Psen2,Mcoln2,Mertk,Sash1,Cybb,Cd83,Ncf1,Lbp,Ctsz,Myh9,Serpinb6a,Cyba,Cd40,Dhx58,Tnip1,Nos2,Mmp8,Tnfsf13,Sfrp5,Ccl6,Ccl4,Ywhah,Ccl9,Mknk1,Arid3a,Tnfaip3,Atp2b1,Vsir,Cpeb4,Havcr2,Dnmt3a,Ccl7,Slc9a3r1,Grb2,Pik3r5,Serpina3n,Prkch,Cd…
GO:1903037	regulation of leukocyte cell-cell adhesion	62	295	8.75e-15	Ccl2,Itgb2,Tgfb1,Il7r,Cd244,Cd44,Tnfaip8l2,Cd83,Vsir,Havcr2,Runx1,Tnfrsf21,Aif1,Tnf,Anxa1,Il6,Sele,Il1b,Vcam1,Gpnmb,Il4ra,Fgl1,Nckap1l,H2-DMa,Zc3h12a,Zc3h12d,H2-Ab1,Pnp,H2-Aa,Igfbp2,Runx3,Igf1,Jak3,Fam49b,Rara,Ptafr,Cxcl12,Icam1,Cd86,Il1rl2,Cd74,Cd80,Nlrp3,Sirpa,Itga4,H2-T23,Cd47,Ass1,Sox4,Ccl19,Adam8,Cd300a,Lgals9,Nfkbiz,Cblb,Syk,Lgals3,Selp,Zmiz1,Ptpn6,Cd276,Ccr2	Ccl2,Itgb2,Tgfb1,Il7r,Cd244,Cd44,Tnfaip8l2,Cd83,Vsir,Havcr2,Runx1,Tnfrsf21,Aif1,Tnf,Anxa1,Il6,Sele,Il1b,Vcam1,Gpnmb,Il4ra,Fgl1,Nckap1l,H2-DMa,Zc3h12a,Zc3h12d,H2-Ab1,Pnp,H2-Aa,Igfbp2,Runx3,Igf1,Jak3,Fam49b,Rara,Ptafr,Cxcl12,Icam1,Cd86,Il1rl2,Cd74,Cd80,Nlrp3,Sirpa,Itga4,H2-T23,Cd47,Ass1,Sox4,Ccl19,Adam8,Cd300a,Lgals9,Nfkbiz,Cblb,Syk,Lgals3,Selp,Zmiz1,Ptpn6,Cd276,Ccr2
GO:0055082	cellular chemical homeostasis	106	747	1.36e-14	Ccl2,Cd52,Ccl3,Ern1,Tgfb1,Tbxas1,Hmox1,Psen2,Mcoln2,Atp6v0d1,Cyba,Cd40,Trpv2,Atp2b1,Gna13,Slc9a3r1,Edn1,Hexb,F2rl1,Cln5,Vdr,Slc11a2,Cxcl13,Atp6v0c,Tmem178,Fth1,Ccr1,Slc11a1,Htr2b,Bok,Abl2,Il1b,Vcam1,Ccdc109b,Atp6v0d2,Cd38,Cxcl1,P2rx4,Atp6ap2,Rab20,Mt2,Mt1,Cx3cl1,Pik3cb,Trf,Cmklr1,Itpr3,Ptger2,Mcoln3,Atp13a2,Ttc7,Lrp1,Atp6v0a1,Grn,Plcl2,Wfs1,C3ar1,Gna15,Hk3,Cxcr3,Cxcr4,Lcn2,P2ry6,Igf1,Rab11fip5,La…	Ccl2,Cd52,Ccl3,Ern1,Tgfb1,Tbxas1,Hmox1,Psen2,Mcoln2,Atp6v0d1,Cyba,Cd40,Trpv2,Atp2b1,Gna13,Slc9a3r1,Edn1,Hexb,F2rl1,Cln5,Vdr,Slc11a2,Cxcl13,Atp6v0c,Tmem178,Fth1,Ccr1,Slc11a1,Htr2b,Bok,Abl2,Il1b,Vcam1,Ccdc109b,Atp6v0d2,Cd38,Cxcl1,P2rx4,Atp6ap2,Rab20,Mt2,Mt1,Cx3cl1,Pik3cb,Trf,Cmklr1,Itpr3,Ptger2,Mcoln3,Atp13a2,Ttc7,Lrp1,Atp6v0a1,Grn,Plcl2,Wfs1,C3ar1,Gna15,Hk3,Cxcr3,Cxcr4,Lcn2,P2ry6,Igf1,Rab11fip5,La…
GO:0006873	cellular ion homeostasis	96	639	1.63e-14	Ccl2,Cd52,Ccl3,Tgfb1,Tbxas1,Hmox1,Psen2,Mcoln2,Atp6v0d1,Cd40,Trpv2,Atp2b1,Gna13,Slc9a3r1,Edn1,Hexb,F2rl1,Cln5,Vdr,Slc11a2,Cxcl13,Atp6v0c,Tmem178,Fth1,Ccr1,Slc11a1,Htr2b,Bok,Abl2,Il1b,Ccdc109b,Atp6v0d2,Cd38,Cxcl1,P2rx4,Atp6ap2,Rab20,Mt2,Mt1,Cx3cl1,Pik3cb,Trf,Cmklr1,Itpr3,Ptger2,Mcoln3,Atp13a2,Ttc7,Lrp1,Atp6v0a1,Grn,Plcl2,Wfs1,C3ar1,Gna15,Cxcr3,Cxcr4,Lcn2,P2ry6,Lacc1,Jak3,Tpcn2,F2r,Pik3cg,Cemip,Cx3…	Ccl2,Cd52,Ccl3,Tgfb1,Tbxas1,Hmox1,Psen2,Mcoln2,Atp6v0d1,Cd40,Trpv2,Atp2b1,Gna13,Slc9a3r1,Edn1,Hexb,F2rl1,Cln5,Vdr,Slc11a2,Cxcl13,Atp6v0c,Tmem178,Fth1,Ccr1,Slc11a1,Htr2b,Bok,Abl2,Il1b,Ccdc109b,Atp6v0d2,Cd38,Cxcl1,P2rx4,Atp6ap2,Rab20,Mt2,Mt1,Cx3cl1,Pik3cb,Trf,Cmklr1,Itpr3,Ptger2,Mcoln3,Atp13a2,Ttc7,Lrp1,Atp6v0a1,Grn,Plcl2,Wfs1,C3ar1,Gna15,Cxcr3,Cxcr4,Lcn2,P2ry6,Lacc1,Jak3,Tpcn2,F2r,Pik3cg,Cemip,Cx3…
GO:0032651	regulation of interleukin-1 beta production	33	79	1.98e-14	Ccl3,Mnda,Tnfaip3,Trem2,Tnf,Casp4,Casp1,Casp8,Tlr2,Tyrobp,Zc3h12a,Tlr4,Nod1,Igf1,Naip5,Nlrc4,F2r,Ifi205,Cx3cr1,Mefv,P2rx7,Nlrp3,Sirpa,Ccl19,Nlrp1b,Arrb2,Ifi204,Ccr5,Tlr8,Aim2,Panx1,Acp5,Sphk1	Ccl3,Mnda,Tnfaip3,Trem2,Tnf,Casp4,Casp1,Casp8,Tlr2,Tyrobp,Zc3h12a,Tlr4,Nod1,Igf1,Naip5,Nlrc4,F2r,Ifi205,Cx3cr1,Mefv,P2rx7,Nlrp3,Sirpa,Ccl19,Nlrp1b,Arrb2,Ifi204,Ccr5,Tlr8,Aim2,Panx1,Acp5,Sphk1
GO:0031325	positive regulation of cellular metabolic process	298	3320	2.12e-14	Actr2,Ccl2,Ccl12,Itgb2,Pdgfb,Acvr1b,Ccl3,Ern1,Col1a1,Ell2,Spi1,Plaur,Tgfb1,Irf5,Bid,Cd244,Cd44,Hmox1,Mmp12,Epha2,Pip4k2a,Crlf1,Elk3,Ccl8,Psen2,Mertk,Sash1,Ncf1,Myh9,Cyba,Cd40,Tnip1,Nos2,Mmp8,Tnfsf13,Ccl6,Ccl4,Ywhah,Ccl9,Arid3a,Tnfaip3,Vsir,Havcr2,Ccl7,Grb2,Pik3r5,Sptlc2,Lgmn,Edn1,Sema4d,Hexb,F2rl1,Plk2,Plau,Clu,Irg1,Ripk3,Vdr,Litaf,Ciita,Hcls1,Runx1,Slc11a2,Cdkn1a,Trem2,Fgd2,Abcg1,Xdh,Atp6v0c,C3,…	Actr2,Ccl2,Ccl12,Itgb2,Pdgfb,Acvr1b,Ccl3,Ern1,Col1a1,Ell2,Spi1,Plaur,Tgfb1,Irf5,Bid,Cd244,Cd44,Hmox1,Mmp12,Epha2,Pip4k2a,Crlf1,Elk3,Ccl8,Psen2,Mertk,Sash1,Ncf1,Myh9,Cyba,Cd40,Tnip1,Nos2,Mmp8,Tnfsf13,Ccl6,Ccl4,Ywhah,Ccl9,Arid3a,Tnfaip3,Vsir,Havcr2,Ccl7,Grb2,Pik3r5,Sptlc2,Lgmn,Edn1,Sema4d,Hexb,F2rl1,Plk2,Plau,Clu,Acod1,Ripk3,Vdr,Litaf,Ciita,Hcls1,Runx1,Slc11a2,Cdkn1a,Trem2,Fgd2,Abcg1,Xdh,Atp6v0c,C3…
GO:0071396	cellular response to lipid	83	507	2.65e-14	Ccl2,Ccl12,Ccl3,Col1a1,Tgfb1,Abcb4,Lbp,Cd40,Nos2,Cxcl16,Ywhah,Tnfaip3,Atp2b1,Havcr2,Edn1,Cd180,Irg1,Vdr,Litaf,Cxcl13,Trem2,Tnf,Npc1,Anxa1,Il6,Casp1,Abl2,Mrc1,Il1b,Il1a,Abca1,Tnfrsf1b,Padi2,Cxcl5,Cxcl1,Sfrp1,Mmp2,Myd88,Zc3h12a,Abhd2,Ptger2,Lyn,Irf8,Sbno2,Ptk7,Inhbb,Tlr4,Gjb3,Itga2,Lcn2,P2ry6,Cd14,Cx3cr1,Ticam2,Rara,Ptafr,Cd300lb,Cxcl2,Fcgr4,Fes,Adam9,Tlr9,Scarb1,Cd86,Plscr1,Cd80,Nlrp3,E2f1,Sirpa,B…	Ccl2,Ccl12,Ccl3,Col1a1,Tgfb1,Abcb4,Lbp,Cd40,Nos2,Cxcl16,Ywhah,Tnfaip3,Atp2b1,Havcr2,Edn1,Cd180,Acod1,Vdr,Litaf,Cxcl13,Trem2,Tnf,Npc1,Anxa1,Il6,Casp1,Abl2,Mrc1,Il1b,Il1a,Abca1,Tnfrsf1b,Padi2,Cxcl5,Cxcl1,Sfrp1,Mmp2,Myd88,Zc3h12a,Abhd2,Ptger2,Lyn,Irf8,Sbno2,Ptk7,Inhbb,Tlr4,Gjb3,Itga2,Lcn2,P2ry6,Cd14,Cx3cr1,Ticam2,Rara,Ptafr,Cd300lb,Cxcl2,Fcgr4,Fes,Adam9,Tlr9,Scarb1,Cd86,Plscr1,Cd80,Nlrp3,E2f1,Sirpa,…
GO:0002263	cell activation involved in immune response	45	162	2.82e-14	Ccl3,Tgfb1,Cd244,Psen2,Apbb1ip,Lbp,Tnfaip3,Havcr2,Cd180,F2rl1,Trem2,Il33,Il6,Slc11a1,Lfng,Clec4e,Clec4d,Tyrobp,Btk,Lyn,Batf,Sbno2,Lrp1,Tlr4,Grn,Plcl2,Lat2,Cx3cr1,Pi4k2a,Ly9,Fcer1g,Plcg2,Milr1,Icam1,Myo1f,Dock2,Cd74,Cd300a,Ptk2b,Clec7a,Bcl3,Syk,Lcp1,Stat3,Stxbp2	Ccl3,Tgfb1,Cd244,Psen2,Apbb1ip,Lbp,Tnfaip3,Havcr2,Cd180,F2rl1,Trem2,Il33,Il6,Slc11a1,Lfng,Clec4e,Clec4d,Tyrobp,Btk,Lyn,Batf,Sbno2,Lrp1,Tlr4,Grn,Plcl2,Lat2,Cx3cr1,Pi4k2a,Ly9,Fcer1g,Plcg2,Milr1,Icam1,Myo1f,Dock2,Cd74,Cd300a,Ptk2b,Clec7a,Bcl3,Syk,Lcp1,Stat3,Stxbp2
GO:0050920	regulation of chemotaxis	53	226	3.01e-14	Ccl2,Ccl12,Pdgfb,Ccl3,Tgfb1,Calr,Coro1b,Lbp,Ccl4,Ccl7,Lgmn,Edn1,Sema4d,F2rl1,Cxcl13,Pla2g7,Trem2,Aif1,Ccr1,Il1b,Padi2,P2rx4,Mpp1,F7,Cx3cl1,Nckap1l,Cmklr1,Camk1d,Lyn,Thbs1,Gpsm3,C3ar1,Cxcr3,Cxcr4,Itga2,Fn1,Adam10,Slc8b1,Fam49b,Slamf8,Adam17,Stx3,Cxcl12,Sema3g,Cd74,Grem1,Bst1,Ccl19,Zswim6,Ptk2b,C5ar1,Sema6b,Ccr2	Ccl2,Ccl12,Pdgfb,Ccl3,Tgfb1,Calr,Coro1b,Lbp,Ccl4,Ccl7,Lgmn,Edn1,Sema4d,F2rl1,Cxcl13,Pla2g7,Trem2,Aif1,Ccr1,Il1b,Padi2,P2rx4,Mpp1,F7,Cx3cl1,Nckap1l,Cmklr1,Camk1d,Lyn,Thbs1,Gpsm3,C3ar1,Cxcr3,Cxcr4,Itga2,Fn1,Adam10,Slc8b1,Fam49b,Slamf8,Adam17,Stx3,Cxcl12,Sema3g,Cd74,Grem1,Bst1,Ccl19,Zswim6,Ptk2b,C5ar1,Sema6b,Ccr2
GO:0030003	cellular cation homeostasis	94	625	3.11e-14	Ccl2,Cd52,Ccl3,Tgfb1,Hmox1,Psen2,Mcoln2,Atp6v0d1,Cd40,Trpv2,Atp2b1,Gna13,Edn1,Hexb,F2rl1,Cln5,Vdr,Slc11a2,Cxcl13,Atp6v0c,Tmem178,Fth1,Ccr1,Slc11a1,Htr2b,Bok,Abl2,Il1b,Ccdc109b,Atp6v0d2,Cd38,Cxcl1,P2rx4,Atp6ap2,Rab20,Mt2,Mt1,Cx3cl1,Pik3cb,Trf,Cmklr1,Itpr3,Ptger2,Mcoln3,Atp13a2,Ttc7,Lrp1,Atp6v0a1,Grn,Plcl2,Wfs1,C3ar1,Gna15,Cxcr3,Cxcr4,Lcn2,P2ry6,Lacc1,Jak3,Tpcn2,F2r,Pik3cg,Cemip,Cx3cr1,Slc39a6,Slc8…	Ccl2,Cd52,Ccl3,Tgfb1,Hmox1,Psen2,Mcoln2,Atp6v0d1,Cd40,Trpv2,Atp2b1,Gna13,Edn1,Hexb,F2rl1,Cln5,Vdr,Slc11a2,Cxcl13,Atp6v0c,Tmem178,Fth1,Ccr1,Slc11a1,Htr2b,Bok,Abl2,Il1b,Ccdc109b,Atp6v0d2,Cd38,Cxcl1,P2rx4,Atp6ap2,Rab20,Mt2,Mt1,Cx3cl1,Pik3cb,Trf,Cmklr1,Itpr3,Ptger2,Mcoln3,Atp13a2,Ttc7,Lrp1,Atp6v0a1,Grn,Plcl2,Wfs1,C3ar1,Gna15,Cxcr3,Cxcr4,Lcn2,P2ry6,Lacc1,Jak3,Tpcn2,F2r,Pik3cg,Cemip,Cx3cr1,Slc39a6,Slc8…
GO:0097529	myeloid leukocyte migration	38	113	3.49e-14	Ccl2,Ccl12,Itgb2,Pdgfb,Ccl3,Vav1,Ccl8,Mcoln2,Ccl6,Ccl4,Ccl9,Ccl7,Cxcl13,Anxa1,Il1b,Cxcl5,Cxcl1,Cx3cl1,Nckap1l,Prex1,Trem1,Cx3cr1,Itgam,Irak4,Cxcl2,Ptpro,Fcer1g,Sirpa,Cd47,Ccl19,Csf3r,Spp1,Syk,Lgals3,Gpr35,C5ar1,Fcgr3,Ccr2	Ccl2,Ccl12,Itgb2,Pdgfb,Ccl3,Vav1,Ccl8,Mcoln2,Ccl6,Ccl4,Ccl9,Ccl7,Cxcl13,Anxa1,Il1b,Cxcl5,Cxcl1,Cx3cl1,Nckap1l,Prex1,Trem1,Cx3cr1,Itgam,Irak4,Cxcl2,Ptpro,Fcer1g,Sirpa,Cd47,Ccl19,Csf3r,Spp1,Syk,Lgals3,Gpr35,C5ar1,Fcgr3,Ccr2
GO:0043069	negative regulation of programmed cell death	121	933	3.62e-14	Ccl12,Plaur,Hck,Il7r,Bid,Cd44,Hmox1,Crlf1,Timp1,Psen2,Mertk,Ywhah,Tnfaip3,Cpeb4,Prkch,Lgmn,Edn1,Plk2,Clu,Fam134b,Col2a1,Hcls1,Cdkn1a,Trem2,Atp6v0c,Aif1,Tnf,Csf1r,Tmem132a,Il6,Casp8,Htr2b,Bok,Cln8,Abl2,Fcgr2b,Fam129b,Itga6,Il1b,Ptpn1,Pdpn,Hgf,Cd38,Plac8,Tnfrsf1a,Sfrp1,Mt1,Cx3cl1,Ctsh,Ptgs2,Nckap1l,Camk1d,Zc3h12a,Pdxk,Scx,Pnp,Lrp1,Mcl1,Thbs1,Chst11,Grn,Wfs1,Hk3,Cxcr3,Fn1,Igf1,Naip5,Slc35f6,Socs3,Ja…	Ccl12,Plaur,Hck,Il7r,Bid,Cd44,Hmox1,Crlf1,Timp1,Psen2,Mertk,Ywhah,Tnfaip3,Cpeb4,Prkch,Lgmn,Edn1,Plk2,Clu,Fam134b,Col2a1,Hcls1,Cdkn1a,Trem2,Atp6v0c,Aif1,Tnf,Csf1r,Tmem132a,Il6,Casp8,Htr2b,Bok,Cln8,Abl2,Fcgr2b,Fam129b,Itga6,Il1b,Ptpn1,Pdpn,Hgf,Cd38,Plac8,Tnfrsf1a,Sfrp1,Mt1,Cx3cl1,Ctsh,Ptgs2,Nckap1l,Camk1d,Zc3h12a,Pdxk,Scx,Pnp,Lrp1,Mcl1,Thbs1,Chst11,Grn,Wfs1,Hk3,Cxcr3,Fn1,Igf1,Naip5,Slc35f6,Socs3,Ja…
GO:0050764	regulation of phagocytosis	36	100	3.64e-14	Ccl2,Tgfb1,Hck,Calr,Mertk,Lbp,Cyba,F2rl1,Trem2,C3,Tnf,Slc11a1,Fcgr2b,Il1b,Tlr2,Fcgr1,Fgr,Mfge8,Csk,Nckap1l,Camk1d,Lrp1,Itga2,Rab31,Fcer1g,Scarb1,Dock2,Abr,Sirpa,Cd47,Cd300lf,Cd300a,Clec7a,Syk,Sphk1,Fcgr3	Ccl2,Tgfb1,Hck,Calr,Mertk,Lbp,Cyba,F2rl1,Trem2,C3,Tnf,Slc11a1,Fcgr2b,Il1b,Tlr2,Fcgr1,Fgr,Mfge8,Csk,Nckap1l,Camk1d,Lrp1,Itga2,Rab31,Fcer1g,Scarb1,Dock2,Abr,Sirpa,Cd47,Cd300lf,Cd300a,Clec7a,Syk,Sphk1,Fcgr3
GO:0051345	positive regulation of hydrolase activity	99	682	3.74e-14	Ccl2,Ccl12,Gm2a,Ccl3,Bid,Vav1,Epha2,Ccl8,Cd40,Ccl6,Ccl4,Ccl9,Vsir,Gna13,Ccl7,Adap2,Lgmn,Sema4d,F2rl1,Ripk3,Arhgap31,Slc11a2,Cxcl13,Xdh,Tnf,Pmaip1,Rin1,Arhgap19,Casp1,Casp8,Htr2b,Bok,Rgs16,Sele,Abl2,Itga6,Arhgdib,Ctsc,Rgs10,Cx3cl1,Ctsh,Nckap1l,Smap2,Prex1,Rasa4,Lyn,Stard8,Gmip,Grn,Itga2,Fn1,Nod1,Arhgap30,Nlrc4,Rin3,F2r,Arhgdia,Tbc1d22a,Ptafr,Gpr65,Bak1,Tbc1d2,Icam1,Cd86,Dock2,Tbc1d9,Plscr1,Abr,Rho…	Ccl2,Ccl12,Gm2a,Ccl3,Bid,Vav1,Epha2,Ccl8,Cd40,Ccl6,Ccl4,Ccl9,Vsir,Gna13,Ccl7,Adap2,Lgmn,Sema4d,F2rl1,Ripk3,Arhgap31,Slc11a2,Cxcl13,Xdh,Tnf,Pmaip1,Rin1,Arhgap19,Casp1,Casp8,Htr2b,Bok,Rgs16,Sele,Abl2,Itga6,Arhgdib,Ctsc,Rgs10,Cx3cl1,Ctsh,Nckap1l,Smap2,Prex1,Rasa4,Lyn,Stard8,Gmip,Grn,Itga2,Fn1,Nod1,Arhgap30,Nlrc4,Rin3,F2r,Arhgdia,Tbc1d22a,Ptafr,Gpr65,Bak1,Tbc1d2,Icam1,Cd86,Dock2,Tbc1d9,Plscr1,Abr,Rho…
GO:0010942	positive regulation of cell death	101	708	5.12e-14	Ccl12,Ccl3,Plaur,Tgfb1,Irf5,Bid,Cd44,Hmox1,Psen2,Ctsz,Cd40,Txnrd1,Dnmt3a,Slc9a3r1,Clu,Ripk3,Vdr,Slc11a2,Cdkn1a,Rps6ka2,Igf2r,Xdh,Tnf,Pmaip1,Anxa1,Il6,Casp1,Casp8,Bok,Atf3,Fcgr2b,Frzb,Itga6,Siglec1,Rassf2,Il1b,B4galt1,Tnfrsf1b,Tnfrsf1a,Ctsc,Tyrobp,Sfrp1,Mmp2,Mmp3,Ctsh,Pik3cb,Ptgs2,Camk1d,Zc3h12a,Lyn,Lrp1,Gadd45a,Mcl1,Thbs1,Inhbb,Tlr4,Grn,C1qa,Runx3,Cxcr3,Hcar2,Tnfrsf26,Nod1,Nlrc4,Jak3,F2r,Tlr6,Ada…	Ccl12,Ccl3,Plaur,Tgfb1,Irf5,Bid,Cd44,Hmox1,Psen2,Ctsz,Cd40,Txnrd1,Dnmt3a,Slc9a3r1,Clu,Ripk3,Vdr,Slc11a2,Cdkn1a,Rps6ka2,Igf2r,Xdh,Tnf,Pmaip1,Anxa1,Il6,Casp1,Casp8,Bok,Atf3,Fcgr2b,Frzb,Itga6,Siglec1,Rassf2,Il1b,B4galt1,Tnfrsf1b,Tnfrsf1a,Ctsc,Tyrobp,Sfrp1,Mmp2,Mmp3,Ctsh,Pik3cb,Ptgs2,Camk1d,Zc3h12a,Lyn,Lrp1,Gadd45a,Mcl1,Thbs1,Inhbb,Tlr4,Grn,C1qa,Runx3,Cxcr3,Hcar2,Tnfrsf26,Nod1,Nlrc4,Jak3,F2r,Tlr6,Ada…
GO:0002695	negative regulation of leukocyte activation	47	182	6.33e-14	Tgfb1,Cd44,Hmox1,Tnfaip8l2,Mertk,Tnfaip3,Vsir,Havcr2,Runx1,Tnfrsf21,Anxa1,Fcgr2b,Fgr,Gpnmb,Tyrobp,Il4ra,Btk,Sfrp1,Fgl1,Cx3cl1,Zc3h12a,Lyn,Zc3h12d,H2-Ab1,H2-Aa,Grn,Runx3,Jak3,Milr1,Cd86,Abr,Lst1,Cd74,Cnr2,Cd37,Cd80,Cd300lf,Cd300a,Lgals9,Nr1h3,Cblb,Lgals3,Cd84,Inpp5d,Ptpn6,Cd276,Ccr2	Tgfb1,Cd44,Hmox1,Tnfaip8l2,Mertk,Tnfaip3,Vsir,Havcr2,Runx1,Tnfrsf21,Anxa1,Fcgr2b,Fgr,Gpnmb,Tyrobp,Il4ra,Btk,Sfrp1,Fgl1,Cx3cl1,Zc3h12a,Lyn,Zc3h12d,H2-Ab1,H2-Aa,Grn,Runx3,Jak3,Milr1,Cd86,Abr,Lst1,Cd74,Cnr2,Cd37,Cd80,Cd300lf,Cd300a,Lgals9,Nr1h3,Cblb,Lgals3,Cd84,Inpp5d,Ptpn6,Cd276,Ccr2
GO:0051128	regulation of cellular component organization	235	2438	6.38e-14	Actr2,Pdgfb,Acvr1b,Spi1,Plaur,Tgfb1,Hck,Abcb4,Calr,Bid,Crabp2,Cd44,Wisp1,Epha2,Pip4k2a,Neu1,Coro1b,Ccl8,Psen2,Plxnd1,Lbp,Ctsz,Myh9,Cyba,Trpv2,Cxcl16,Ywhah,Cd22,Sdc1,Grb2,Prkch,Evl,Edn1,Sema4d,F2rl1,Plk2,Clu,Washc5,Hcls1,Cdkn1a,Cxcl13,Rps6ka2,Trem2,C3,H2-K1,Tnf,Diap1,Pmaip1,Csf1r,Anxa1,Baiap2,Nptx1,Il6,Bok,Rab29,Sele,Abl2,Fcgr2b,Frzb,Itga6,Ehd4,Il1b,Il1a,Ptpn1,Wisp2,Tlr2,Fcgr1,Sdcbp,Abca1,Pdpn,Tnf…	Actr2,Pdgfb,Acvr1b,Spi1,Plaur,Tgfb1,Hck,Abcb4,Calr,Bid,Crabp2,Cd44,Wisp1,Epha2,Pip4k2a,Neu1,Coro1b,Ccl8,Psen2,Plxnd1,Lbp,Ctsz,Myh9,Cyba,Trpv2,Cxcl16,Ywhah,Cd22,Sdc1,Grb2,Prkch,Evl,Edn1,Sema4d,F2rl1,Plk2,Clu,E430025E21Rik,Hcls1,Cdkn1a,Cxcl13,Rps6ka2,Trem2,C3,H2-K1,Tnf,Diaph1,Pmaip1,Csf1r,Anxa1,Baiap2,Nptx1,Il6,Bok,Rab29,Sele,Abl2,Fcgr2b,Frzb,Itga6,Ehd4,Il1b,Il1a,Ptpn1,Wisp2,Tlr2,Fcgr1,Sdcbp,Abca1,…
GO:0002366	leukocyte activation involved in immune response	44	159	6.44e-14	Ccl3,Tgfb1,Cd244,Psen2,Apbb1ip,Lbp,Tnfaip3,Havcr2,Cd180,F2rl1,Trem2,Il33,Il6,Slc11a1,Lfng,Clec4e,Clec4d,Tyrobp,Btk,Lyn,Batf,Sbno2,Tlr4,Grn,Plcl2,Lat2,Cx3cr1,Pi4k2a,Ly9,Fcer1g,Plcg2,Milr1,Icam1,Myo1f,Dock2,Cd74,Cd300a,Ptk2b,Clec7a,Bcl3,Syk,Lcp1,Stat3,Stxbp2	Ccl3,Tgfb1,Cd244,Psen2,Apbb1ip,Lbp,Tnfaip3,Havcr2,Cd180,F2rl1,Trem2,Il33,Il6,Slc11a1,Lfng,Clec4e,Clec4d,Tyrobp,Btk,Lyn,Batf,Sbno2,Tlr4,Grn,Plcl2,Lat2,Cx3cr1,Pi4k2a,Ly9,Fcer1g,Plcg2,Milr1,Icam1,Myo1f,Dock2,Cd74,Cd300a,Ptk2b,Clec7a,Bcl3,Syk,Lcp1,Stat3,Stxbp2
GO:0050670	regulation of lymphocyte proliferation	52	223	6.67e-14	Tgfb1,Cd244,Cd44,Cd209a,Cd40,Cd22,Vsir,Havcr2,Ripk3,Cdkn1a,Tnfrsf21,Aif1,Anxa1,Il6,Fcgr2b,Il1b,Vcam1,Tnfrsf1b,Cd38,Gpnmb,Tyrobp,Btk,Myd88,Nckap1l,Lyn,Zc3h12d,H2-Ab1,Pnp,Tlr4,H2-Aa,Igfbp2,Igf1,Jak3,Nfatc2,Tlr9,Cd86,Lst1,Cd74,Cd80,Bst1,H2-T23,Ccl19,Cd300a,Lgals9,Cblb,Ahr,Syk,Lgals3,Inpp5d,Ptpn6,Cd276,Ccr2	Tgfb1,Cd244,Cd44,Cd209a,Cd40,Cd22,Vsir,Havcr2,Ripk3,Cdkn1a,Tnfrsf21,Aif1,Anxa1,Il6,Fcgr2b,Il1b,Vcam1,Tnfrsf1b,Cd38,Gpnmb,Tyrobp,Btk,Myd88,Nckap1l,Lyn,Zc3h12d,H2-Ab1,Pnp,Tlr4,H2-Aa,Igfbp2,Igf1,Jak3,Nfatc2,Tlr9,Cd86,Lst1,Cd74,Cd80,Bst1,H2-T23,Ccl19,Cd300a,Lgals9,Cblb,Ahr,Syk,Lgals3,Inpp5d,Ptpn6,Cd276,Ccr2
GO:0001816	cytokine production	44	160	7.72e-14	Nos2,F2rl1,Aif1,Tnf,Irf7,Casp1,Slc11a1,Il1b,Tlr2,Abca1,Rnf19b,Cxcl5,Ptgs2,Myd88,Crlf2,Trem1,Lyn,Batf,Tlr4,Tmem106a,Rftn1,Runx3,Cxcr3,Lipa,Nod1,Nlrc4,Tlr6,Ptafr,Nfatc2,Irak4,Fcer1g,Chil1,Tlr9,Nlrp3,Nlrp1b,Scimp,Clec7a,Nrros,Tmem173,Aim2,Heg1,Irf9,Nfatc1,Gba	Nos2,F2rl1,Aif1,Tnf,Irf7,Casp1,Slc11a1,Il1b,Tlr2,Abca1,Rnf19b,Cxcl5,Ptgs2,Myd88,Crlf2,Trem1,Lyn,Batf,Tlr4,Tmem106a,Rftn1,Runx3,Cxcr3,Lipa,Nod1,Nlrc4,Tlr6,Ptafr,Nfatc2,Irak4,Fcer1g,Chil1,Tlr9,Nlrp3,Nlrp1b,Scimp,Clec7a,Nrros,Tmem173,Aim2,Heg1,Irf9,Nfatc1,Gba
GO:0051251	positive regulation of lymphocyte activation	57	267	7.76e-14	Ccl2,Tgfb1,Il7r,Cd244,Cd83,Cd40,Tnfsf13,Vsir,Havcr2,Runx1,Cdkn1a,Aif1,Anxa1,Il6,Il1b,Vcam1,Cd38,Tyrobp,Il4ra,Lamp1,Myd88,Nckap1l,H2-DMa,H2-Ab1,Pnp,Tlr4,H2-Aa,Igfbp2,Runx3,Igf1,Jak3,Fam49b,Rara,Nfatc2,Tlr9,Cd86,Mmp14,Il1rl2,Cd74,Cd80,Nlrp3,Bst1,Sirpa,H2-T23,Cd47,Sox4,Ccl19,Adam8,Lgals9,Clec7a,Nfkbiz,Syk,Zmiz1,Hps1,Inpp5d,Cd276,Ccr2	Ccl2,Tgfb1,Il7r,Cd244,Cd83,Cd40,Tnfsf13,Vsir,Havcr2,Runx1,Cdkn1a,Aif1,Anxa1,Il6,Il1b,Vcam1,Cd38,Tyrobp,Il4ra,Lamp1,Myd88,Nckap1l,H2-DMa,H2-Ab1,Pnp,Tlr4,H2-Aa,Igfbp2,Runx3,Igf1,Jak3,Fam49b,Rara,Nfatc2,Tlr9,Cd86,Mmp14,Il1rl2,Cd74,Cd80,Nlrp3,Bst1,Sirpa,H2-T23,Cd47,Sox4,Ccl19,Adam8,Lgals9,Clec7a,Nfkbiz,Syk,Zmiz1,Hps1,Inpp5d,Cd276,Ccr2
GO:0009719	response to endogenous stimulus	155	1370	1.09e-13	Actr2,Ccl2,Itgb2,Col1a1,Tgfb1,Has1,Plod3,Cd44,Hmox1,Ctsb,Aprt,Coro1b,Timp1,Mmp13,Cybb,Cyba,Nos2,Ywhah,Atp2b1,Vsir,Cpeb4,Sdc1,Dnmt3a,Slc9a3r1,Grb2,Serpina3n,Lgmn,Edn1,Ctsl,Irg1,Vdr,Col2a1,Hcls1,Runx1,Cdkn1a,Cxcl13,Trem2,Cfb,Aif1,Tnf,Npc1,Diap1,Anxa1,Mmp19,Baiap2,Il6,Casp4,Htr2b,Scly,Fcgr2b,Gatm,Spint1,Ptpn1,Eif6,Vcam1,Tlr2,Pdgfc,Padi2,Cd38,P2rx4,Gdf3,Cyfip1,F7,Sfrp1,Mmp2,Mmp3,Anxa2,Csk,Ctsh,Ptgs2,…	Actr2,Ccl2,Itgb2,Col1a1,Tgfb1,Has1,Plod3,Cd44,Hmox1,Ctsb,Aprt,Coro1b,Timp1,Mmp13,Cybb,Cyba,Nos2,Ywhah,Atp2b1,Vsir,Cpeb4,Sdc1,Dnmt3a,Slc9a3r1,Grb2,Serpina3n,Lgmn,Edn1,Ctsl,Acod1,Vdr,Col2a1,Hcls1,Runx1,Cdkn1a,Cxcl13,Trem2,Cfb,Aif1,Tnf,Npc1,Diaph1,Anxa1,Mmp19,Baiap2,Il6,Casp4,Htr2b,Scly,Fcgr2b,Gatm,Spint1,Ptpn1,Eif6,Vcam1,Tlr2,Pdgfc,Padi2,Cd38,P2rx4,Gdf3,Cyfip1,F7,Sfrp1,Mmp2,Mmp3,Anxa2,Csk,Ctsh,Ptgs…
GO:1903039	positive regulation of leukocyte cell-cell adhesion	50	210	1.16e-13	Ccl2,Itgb2,Tgfb1,Il7r,Cd244,Cd44,Cd83,Vsir,Havcr2,Runx1,Aif1,Tnf,Anxa1,Il6,Sele,Il1b,Vcam1,Il4ra,Nckap1l,H2-DMa,H2-Ab1,Pnp,H2-Aa,Igfbp2,Runx3,Igf1,Jak3,Fam49b,Rara,Ptafr,Icam1,Cd86,Il1rl2,Cd74,Cd80,Nlrp3,Sirpa,Itga4,H2-T23,Cd47,Sox4,Ccl19,Adam8,Lgals9,Nfkbiz,Syk,Selp,Zmiz1,Cd276,Ccr2	Ccl2,Itgb2,Tgfb1,Il7r,Cd244,Cd44,Cd83,Vsir,Havcr2,Runx1,Aif1,Tnf,Anxa1,Il6,Sele,Il1b,Vcam1,Il4ra,Nckap1l,H2-DMa,H2-Ab1,Pnp,H2-Aa,Igfbp2,Runx3,Igf1,Jak3,Fam49b,Rara,Ptafr,Icam1,Cd86,Il1rl2,Cd74,Cd80,Nlrp3,Sirpa,Itga4,H2-T23,Cd47,Sox4,Ccl19,Adam8,Lgals9,Nfkbiz,Syk,Selp,Zmiz1,Cd276,Ccr2
GO:0050866	negative regulation of cell activation	49	203	1.41e-13	Pdgfb,Tgfb1,Cd44,Hmox1,Tnfaip8l2,Mertk,Tnfaip3,Vsir,Havcr2,Runx1,Tnfrsf21,Anxa1,Fcgr2b,Fgr,Gpnmb,Tyrobp,Il4ra,Btk,Sfrp1,Fgl1,Cx3cl1,Zc3h12a,Lyn,Zc3h12d,H2-Ab1,Ubash3b,H2-Aa,Grn,Runx3,Jak3,Milr1,Cd86,Abr,Lst1,Cd74,Cnr2,Cd37,Cd80,Cd300lf,Cd300a,Lgals9,Nr1h3,Cblb,Lgals3,Cd84,Inpp5d,Ptpn6,Cd276,Ccr2	Pdgfb,Tgfb1,Cd44,Hmox1,Tnfaip8l2,Mertk,Tnfaip3,Vsir,Havcr2,Runx1,Tnfrsf21,Anxa1,Fcgr2b,Fgr,Gpnmb,Tyrobp,Il4ra,Btk,Sfrp1,Fgl1,Cx3cl1,Zc3h12a,Lyn,Zc3h12d,H2-Ab1,Ubash3b,H2-Aa,Grn,Runx3,Jak3,Milr1,Cd86,Abr,Lst1,Cd74,Cnr2,Cd37,Cd80,Cd300lf,Cd300a,Lgals9,Nr1h3,Cblb,Lgals3,Cd84,Inpp5d,Ptpn6,Cd276,Ccr2
GO:0042116	macrophage activation	27	52	1.51e-13	Lbp,Havcr2,Clu,Trem2,Aif1,Tnf,Il33,Casp1,Slc11a1,Tlr2,Tyrobp,Cx3cl1,Sbno2,Tlr4,Tmem106a,Grn,C1qa,Tlr1,Tlr7,Tlr6,Cx3cr1,Itgam,Tlr9,Slc7a2,Tlr8,Syk,C5ar1	Lbp,Havcr2,Clu,Trem2,Aif1,Tnf,Il33,Casp1,Slc11a1,Tlr2,Tyrobp,Cx3cl1,Sbno2,Tlr4,Tmem106a,Grn,C1qa,Tlr1,Tlr7,Tlr6,Cx3cr1,Itgam,Tlr9,Slc7a2,Tlr8,Syk,C5ar1
GO:0031399	regulation of protein modification process	191	1856	2.01e-13	Ccl2,Ccl12,Itgb2,Pdgfb,Acvr1b,Ccl3,Ern1,Spi1,Plaur,Tgfb1,Cd44,Epha2,Crlf1,Ccl8,Psen2,Sash1,Ncf1,Cd40,Tnip1,Nos2,Mmp8,Sfrp5,Ccl6,Ccl4,Ccl9,Tnfaip3,Havcr2,Ccl7,Slc9a3r1,Grb2,Pik3r5,Edn1,Sema4d,F2rl1,Clu,Ripk3,Hcls1,Cdkn1a,Trem2,Fgd2,Xdh,Atp6v0c,C3,Aif1,Tnf,Csf1r,Hhex,Gfra1,Il6,Ccr1,Slc11a1,Htr2b,Abl2,Atf3,Fcgr2b,Ehd4,Rassf2,Il1b,Il1a,Ptpn1,Nras,Il6ra,Tlr2,Pdgfc,Fcgr1,Sdcbp,Txn1,Glipr2,Hgf,Fgr,Gpnmb…	Ccl2,Ccl12,Itgb2,Pdgfb,Acvr1b,Ccl3,Ern1,Spi1,Plaur,Tgfb1,Cd44,Epha2,Crlf1,Ccl8,Psen2,Sash1,Ncf1,Cd40,Tnip1,Nos2,Mmp8,Sfrp5,Ccl6,Ccl4,Ccl9,Tnfaip3,Havcr2,Ccl7,Slc9a3r1,Grb2,Pik3r5,Edn1,Sema4d,F2rl1,Clu,Ripk3,Hcls1,Cdkn1a,Trem2,Fgd2,Xdh,Atp6v0c,C3,Aif1,Tnf,Csf1r,Hhex,Gfra1,Il6,Ccr1,Slc11a1,Htr2b,Abl2,Atf3,Fcgr2b,Ehd4,Rassf2,Il1b,Il1a,Ptpn1,Nras,Il6ra,Tlr2,Pdgfc,Fcgr1,Sdcbp,Txn1,Glipr2,Hgf,Fgr,Gpnmb…
GO:0070372	regulation of ERK1 and ERK2 cascade	61	311	2.17e-13	Ccl2,Ccl12,Pdgfb,Ccl3,Tgfb1,Cd44,Epha2,Ccl8,Tnip1,Ccl6,Ccl4,Ccl9,Havcr2,Ccl7,Slc9a3r1,F2rl1,Trem2,Atp6v0c,C3,Csf1r,Il6,Ccr1,Htr2b,Abl2,Atf3,Il1b,Il1a,Ptpn1,Tlr2,Pdgfc,Glipr2,Gpnmb,Cx3cl1,Csk,Lyn,Lrp1,Tlr4,Fn1,P2ry6,Nod1,Igf1,F2r,Rap1b,Lif,Adam17,Rara,Dab2,Chil1,Icam1,Cd74,Arrb1,Sirpa,Ece1,Ccl19,Ngf,Scimp,Arrb2,Ptk2b,Syk,Ptpn6,C5ar1	Ccl2,Ccl12,Pdgfb,Ccl3,Tgfb1,Cd44,Epha2,Ccl8,Tnip1,Ccl6,Ccl4,Ccl9,Havcr2,Ccl7,Slc9a3r1,F2rl1,Trem2,Atp6v0c,C3,Csf1r,Il6,Ccr1,Htr2b,Abl2,Atf3,Il1b,Il1a,Ptpn1,Tlr2,Pdgfc,Glipr2,Gpnmb,Cx3cl1,Csk,Lyn,Lrp1,Tlr4,Fn1,P2ry6,Nod1,Igf1,F2r,Rap1b,Lif,Adam17,Rara,Dab2,Chil1,Icam1,Cd74,Arrb1,Sirpa,Ece1,Ccl19,Ngf,Scimp,Arrb2,Ptk2b,Syk,Ptpn6,C5ar1
GO:0051046	regulation of secretion	106	785	2.39e-13	Itgb2,Tgfb1,Cyp4f18,Wisp1,Hmox1,Mmp13,Cyth1,Cyba,Cd40,Nos2,Cd22,Sdc1,Slc9a3r1,Edn1,F2rl1,Runx1,Clec4n,Trem2,Abcg1,Tnf,Anxa1,Il33,Il6,Casp1,Htr2b,Il1b,Il1a,Tlr2,Sdcbp,Tnfrsf1b,Fgr,Cd38,Clec4e,Tnfrsf1a,Il4ra,Acsl4,Lamp1,Sfrp1,Cx3cl1,Scamp5,Vps18,Lyn,Atp13a2,Rab8b,Lrp1,Inhbb,Tlr4,Hcar2,Igf1,Cd14,Rab11fip5,Oas2,F2r,Slc8b1,C2cd2l,Rap1b,Lif,Itgam,Ptafr,Cxcl12,Osm,Frmd4a,Madd,Fcer1g,Dab2,Fes,Adam9,Tlr9,…	Itgb2,Tgfb1,Cyp4f18,Wisp1,Hmox1,Mmp13,Cyth1,Cyba,Cd40,Nos2,Cd22,Sdc1,Slc9a3r1,Edn1,F2rl1,Runx1,Clec4n,Trem2,Abcg1,Tnf,Anxa1,Il33,Il6,Casp1,Htr2b,Il1b,Il1a,Tlr2,Sdcbp,Tnfrsf1b,Fgr,Cd38,Clec4e,Tnfrsf1a,Il4ra,Acsl4,Lamp1,Sfrp1,Cx3cl1,Scamp5,Vps18,Lyn,Atp13a2,Rab8b,Lrp1,Inhbb,Tlr4,Hcar2,Igf1,Cd14,Rab11fip5,Oas2,F2r,Slc8b1,C2cd2l,Rap1b,Lif,Itgam,Ptafr,Cxcl12,Osm,Frmd4a,Madd,Fcer1g,Dab2,Fes,Adam9,Tlr9,…
GO:0002688	regulation of leukocyte chemotaxis	38	122	2.47e-13	Ccl2,Ccl12,Ccl3,Calr,Lbp,Ccl4,Ccl7,Lgmn,Edn1,F2rl1,Cxcl13,Pla2g7,Aif1,Ccr1,Il1b,Padi2,Mpp1,F7,Cx3cl1,Nckap1l,Cmklr1,Camk1d,Lyn,Thbs1,Gpsm3,C3ar1,Adam10,Slc8b1,Slamf8,Adam17,Cxcl12,Cd74,Grem1,Bst1,Ccl19,Ptk2b,C5ar1,Ccr2	Ccl2,Ccl12,Ccl3,Calr,Lbp,Ccl4,Ccl7,Lgmn,Edn1,F2rl1,Cxcl13,Pla2g7,Aif1,Ccr1,Il1b,Padi2,Mpp1,F7,Cx3cl1,Nckap1l,Cmklr1,Camk1d,Lyn,Thbs1,Gpsm3,C3ar1,Adam10,Slc8b1,Slamf8,Adam17,Cxcl12,Cd74,Grem1,Bst1,Ccl19,Ptk2b,C5ar1,Ccr2
GO:0002460	adaptive immune response based on somatic recombination of immune receptors built from immunoglobulin superfamily domains	42	152	2.87e-13	Tgfb1,Myo1g,Tnfsf13,C3,Irf7,Il6,Slc11a1,Fcgr2b,Nras,Fcgr1,Ctsc,Il4ra,Btk,Ctsh,Myd88,Crlf2,C1qc,H2-DMa,C1qb,Batf,H2-Ab1,Rftn1,C3ar1,C1qa,C1ra,Adam17,Ly9,C4b,Cfi,Pirb,Fcer1g,Icam1,Il18bp,Cd74,Pou2f2,Nfkb2,Bcl3,Treml4,Stat3,Inpp5d,Gba,Fcgr3	Tgfb1,Myo1g,Tnfsf13,C3,Irf7,Il6,Slc11a1,Fcgr2b,Nras,Fcgr1,Ctsc,Il4ra,Btk,Ctsh,Myd88,Crlf2,C1qc,H2-DMa,C1qb,Batf,H2-Ab1,Rftn1,C3ar1,C1qa,C1ra,Adam17,Ly9,C4b,Cfi,Pirb,Fcer1g,Icam1,Il18bp,Cd74,Pou2f2,Nfkb2,Bcl3,Treml4,Stat3,Inpp5d,Gba,Fcgr3
GO:0045595	regulation of cell differentiation	191	1868	3.49e-13	Actr2,Pdgfb,Acvr1b,Ccl3,Col1a1,Spi1,Tgfb1,Calr,Il7r,Crabp2,Cd44,Wisp1,Neu1,Clic1,Ccl8,Plxnd1,Cd83,Ctsz,Trpv2,Ywhah,Ccl9,Vsir,Prkch,Gpr137b,Edn1,Ctla2a,Sema4d,Plk2,Clu,Loxl2,Washc5,Vdr,Hcls1,Runx1,Tnfrsf21,Trem2,Abcg1,Xdh,Tmem178,H2-K1,Tnf,Csf1r,Anxa1,Msr1,Baiap2,Ifitm1,Il6,Ccr1,Casp8,Plekhb2,Rab29,Abl2,Frzb,Itga6,Spint1,Rassf2,Il1b,Il1a,Eif6,Tlr2,Sdcbp,Glipr2,Pdpn,Tnfrsf1b,Hgf,Cd38,Cxcl5,P2rx4,Gd…	Actr2,Pdgfb,Acvr1b,Ccl3,Col1a1,Spi1,Tgfb1,Calr,Il7r,Crabp2,Cd44,Wisp1,Neu1,Clic1,Ccl8,Plxnd1,Cd83,Ctsz,Trpv2,Ywhah,Ccl9,Vsir,Prkch,Gpr137b,Edn1,Ctla2a,Sema4d,Plk2,Clu,Loxl2,E430025E21Rik,Vdr,Hcls1,Runx1,Tnfrsf21,Trem2,Abcg1,Xdh,Tmem178,H2-K1,Tnf,Csf1r,Anxa1,Msr1,Baiap2,Ifitm1,Il6,Ccr1,Casp8,Plekhb2,Rab29,Abl2,Frzb,Itga6,Spint1,Rassf2,Il1b,Il1a,Eif6,Tlr2,Sdcbp,Glipr2,Pdpn,Tnfrsf1b,Hgf,Cd38,Cxcl5,P…
GO:0009615	response to virus	52	235	3.91e-13	Irf5,Mmp12,Cd40,Dhx58,F2rl1,Clu,Irg1,Ripk3,Il10rb,Tnf,Il33,Ifitm1,Ifitm3,Irf7,Il6,Batf3,Oasl2,Itgax,Myd88,Oas3,Zc3h12a,Slfn8,Rtp4,Tlr13,Dclk1,Bst2,Lcn2,Samhd1,Oas2,Tlr7,Ticam2,Oas1a,Tlr9,Cd86,Plscr1,Card9,Nlrp3,Ifit1,Ccl19,Adar,Trim25,Lgals9,Tlr8,Apobec1,Mx1,Tmem173,Cfl1,Bcl3,Wdfy4,Treml4,Unc93b1,Cdk6	Irf5,Mmp12,Cd40,Dhx58,F2rl1,Clu,Acod1,Ripk3,Il10rb,Tnf,Il33,Ifitm1,Ifitm3,Irf7,Il6,Batf3,Oasl2,Itgax,Myd88,Oas3,Zc3h12a,Slfn8,Rtp4,Tlr13,Dclk1,Bst2,Lcn2,Samhd1,Oas2,Tlr7,Ticam2,Oas1a,Tlr9,Cd86,Plscr1,Card9,Nlrp3,Ifit1,Ccl19,Adar,Trim25,Lgals9,Tlr8,Apobec1,Mx1,Tmem173,Cfl1,Bcl3,Wdfy4,Treml4,Unc93b1,Cdk6
GO:0045597	positive regulation of cell differentiation	132	1103	3.91e-13	Actr2,Acvr1b,Ccl3,Col1a1,Tgfb1,Calr,Il7r,Crabp2,Wisp1,Neu1,Clic1,Ccl8,Plxnd1,Cd83,Trpv2,Vsir,Prkch,Edn1,Sema4d,Clu,Loxl2,Washc5,Vdr,Hcls1,Runx1,Trem2,Tnf,Csf1r,Anxa1,Msr1,Baiap2,Ifitm1,Il6,Ccr1,Casp8,Abl2,Frzb,Itga6,Spint1,Il1b,Tlr2,Sdcbp,Glipr2,Pdpn,Tnfrsf1b,Hgf,Cxcl5,P2rx4,Gdf3,Cyfip1,Tyrobp,Il4ra,Sfrp1,Cx3cl1,Ptgs2,Trf,Nckap1l,Cd53,Cmklr1,Camk1d,H2-DMa,Zc3h12a,Prex1,Metrnl,Lyn,Mapk6,Egr2,Shtn1…	Actr2,Acvr1b,Ccl3,Col1a1,Tgfb1,Calr,Il7r,Crabp2,Wisp1,Neu1,Clic1,Ccl8,Plxnd1,Cd83,Trpv2,Vsir,Prkch,Edn1,Sema4d,Clu,Loxl2,E430025E21Rik,Vdr,Hcls1,Runx1,Trem2,Tnf,Csf1r,Anxa1,Msr1,Baiap2,Ifitm1,Il6,Ccr1,Casp8,Abl2,Frzb,Itga6,Spint1,Il1b,Tlr2,Sdcbp,Glipr2,Pdpn,Tnfrsf1b,Hgf,Cxcl5,P2rx4,Gdf3,Cyfip1,Tyrobp,Il4ra,Sfrp1,Cx3cl1,Ptgs2,Trf,Nckap1l,Cd53,Cmklr1,Camk1d,H2-DMa,Zc3h12a,Prex1,Metrnl,Lyn,Mapk6,Egr…
GO:0098771	inorganic ion homeostasis	99	715	5.01e-13	Ccl2,Cd52,Ccl3,Tgfb1,Tbxas1,Hmox1,Psen2,Mcoln2,Atp6v0d1,Cd40,Trpv2,Atp2b1,Gna13,Slc9a3r1,Edn1,Hexb,F2rl1,Cln5,Vdr,Slc11a2,Cxcl13,Atp6v0c,Tmem178,Fth1,Ccr1,Slc11a1,Htr2b,Bok,Abl2,Il1b,Ccdc109b,Atp6v0d2,Cd38,Cxcl1,P2rx4,Atp6ap2,Rab20,Mt2,Mt1,Cx3cl1,Pik3cb,Trf,Cmklr1,Itpr3,Ptger2,Mcoln3,Atp13a2,Ttc7,Lrp1,Atp6v0a1,Grn,Plcl2,Wfs1,C3ar1,Gna15,Cxcr3,Cxcr4,Lcn2,P2ry6,Lacc1,Jak3,Tpcn2,F2r,Pik3cg,Cemip,Cx3…	Ccl2,Cd52,Ccl3,Tgfb1,Tbxas1,Hmox1,Psen2,Mcoln2,Atp6v0d1,Cd40,Trpv2,Atp2b1,Gna13,Slc9a3r1,Edn1,Hexb,F2rl1,Cln5,Vdr,Slc11a2,Cxcl13,Atp6v0c,Tmem178,Fth1,Ccr1,Slc11a1,Htr2b,Bok,Abl2,Il1b,Ccdc109b,Atp6v0d2,Cd38,Cxcl1,P2rx4,Atp6ap2,Rab20,Mt2,Mt1,Cx3cl1,Pik3cb,Trf,Cmklr1,Itpr3,Ptger2,Mcoln3,Atp13a2,Ttc7,Lrp1,Atp6v0a1,Grn,Plcl2,Wfs1,C3ar1,Gna15,Cxcr3,Cxcr4,Lcn2,P2ry6,Lacc1,Jak3,Tpcn2,F2r,Pik3cg,Cemip,Cx3…
GO:0043066	negative regulation of apoptotic process	116	913	5.08e-13	Ccl12,Plaur,Hck,Il7r,Bid,Cd44,Hmox1,Crlf1,Timp1,Psen2,Mertk,Ywhah,Tnfaip3,Cpeb4,Prkch,Lgmn,Edn1,Plk2,Clu,Fam134b,Col2a1,Hcls1,Cdkn1a,Trem2,Aif1,Tnf,Csf1r,Il6,Htr2b,Bok,Cln8,Abl2,Fcgr2b,Fam129b,Itga6,Il1b,Ptpn1,Pdpn,Hgf,Cd38,Plac8,Tnfrsf1a,Sfrp1,Mt1,Cx3cl1,Ctsh,Ptgs2,Nckap1l,Camk1d,Zc3h12a,Pdxk,Scx,Pnp,Lrp1,Mcl1,Thbs1,Chst11,Grn,Wfs1,Cxcr3,Fn1,Igf1,Naip5,Slc35f6,Socs3,Jak3,F2r,Pik3cg,Cx3cr1,Adam17…	Ccl12,Plaur,Hck,Il7r,Bid,Cd44,Hmox1,Crlf1,Timp1,Psen2,Mertk,Ywhah,Tnfaip3,Cpeb4,Prkch,Lgmn,Edn1,Plk2,Clu,Fam134b,Col2a1,Hcls1,Cdkn1a,Trem2,Aif1,Tnf,Csf1r,Il6,Htr2b,Bok,Cln8,Abl2,Fcgr2b,Fam129b,Itga6,Il1b,Ptpn1,Pdpn,Hgf,Cd38,Plac8,Tnfrsf1a,Sfrp1,Mt1,Cx3cl1,Ctsh,Ptgs2,Nckap1l,Camk1d,Zc3h12a,Pdxk,Scx,Pnp,Lrp1,Mcl1,Thbs1,Chst11,Grn,Wfs1,Cxcr3,Fn1,Igf1,Naip5,Slc35f6,Socs3,Jak3,F2r,Pik3cg,Cx3cr1,Adam17…
GO:1902105	regulation of leukocyte differentiation	59	300	5.4e-13	Ccl3,Tgfb1,Il7r,Cd44,Cd83,Vsir,Gpr137b,Ctla2a,Hcls1,Runx1,Trem2,Tmem178,Tnf,Csf1r,Anxa1,Il6,Ccr1,Casp8,Rassf2,Il1b,Clec2d,Tyrobp,Il4ra,Sfrp1,Nckap1l,C1qc,H2-DMa,Zc3h12a,Lyn,Ubash3b,Pnp,H2-Aa,Runx3,Jak3,Lif,Slamf8,Itgam,Rara,Fes,Tlr9,Mmp14,Il1rl2,Cd74,Mafb,Nlrp3,Tmem176a,Sox4,Ccl19,Adam8,Lgals9,Nfam1,Nfkbiz,Syk,Zmiz1,Cdk6,Inpp5d,Tmem176b,Ptpn6,Ccr2	Ccl3,Tgfb1,Il7r,Cd44,Cd83,Vsir,Gpr137b,Ctla2a,Hcls1,Runx1,Trem2,Tmem178,Tnf,Csf1r,Anxa1,Il6,Ccr1,Casp8,Rassf2,Il1b,Clec2d,Tyrobp,Il4ra,Sfrp1,Nckap1l,C1qc,H2-DMa,Zc3h12a,Lyn,Ubash3b,Pnp,H2-Aa,Runx3,Jak3,Lif,Slamf8,Itgam,Rara,Fes,Tlr9,Mmp14,Il1rl2,Cd74,Mafb,Nlrp3,Tmem176a,Sox4,Ccl19,Adam8,Lgals9,Nfam1,Nfkbiz,Syk,Zmiz1,Cdk6,Inpp5d,Tmem176b,Ptpn6,Ccr2
GO:0034612	response to tumor necrosis factor	46	188	6.35e-13	Ccl2,Ccl12,Ccl3,Col1a1,Ccl8,Cyba,Cd40,Cxcl16,Ccl6,Ccl4,Ccl9,Ccl7,Edn1,Irg1,Tnfrsf21,Tnf,Il6,Casp8,Tnfrsf1b,Tnfrsf1a,Sfrp1,Asah1,Cx3cl1,Ptgs2,Plvap,Zc3h12a,Lcn2,Cd14,Adam10,Wdnml1,Chil1,Adam9,Il18bp,Nfe2l2,Ass1,Ccl19,Card14,Ptk2b,Adamts7,Cfl1,Tnfrsf23,Aim2,St18,Gba,Sphk1,Actr3	Ccl2,Ccl12,Ccl3,Col1a1,Ccl8,Cyba,Cd40,Cxcl16,Ccl6,Ccl4,Ccl9,Ccl7,Edn1,Acod1,Tnfrsf21,Tnf,Il6,Casp8,Tnfrsf1b,Tnfrsf1a,Sfrp1,Asah1,Cx3cl1,Ptgs2,Plvap,Zc3h12a,Lcn2,Cd14,Adam10,Wfdc21,Chil1,Adam9,Il18bp,Nfe2l2,Ass1,Ccl19,Card14,Ptk2b,Adamts7,Cfl1,Tnfrsf23,Aim2,St18,Gba,Sphk1,Actr3
GO:0071346	cellular response to interferon-gamma	34	100	8.34e-13	Actr2,Ccl2,Ccl12,Ccl3,Ccl8,Nos2,Ccl6,Ccl4,Ccl9,Ccl7,Evl,Edn1,Irg1,Ciita,Aif1,Casp1,Mrc1,Tlr2,Was,Rab20,Cx3cl1,Irf8,H2-Ab1,Tlr4,Rab11fip5,Rab7b,Actg1,Sirpa,Cd47,Ass1,Ccl19,Capg,Stxbp2,Actr3	Actr2,Ccl2,Ccl12,Ccl3,Ccl8,Nos2,Ccl6,Ccl4,Ccl9,Ccl7,Evl,Edn1,Acod1,Ciita,Aif1,Casp1,Mrc1,Tlr2,Was,Rab20,Cx3cl1,Irf8,H2-Ab1,Tlr4,Rab11fip5,Rab7b,Actg1,Sirpa,Cd47,Ass1,Ccl19,Capg,Stxbp2,Actr3
GO:1903530	regulation of secretion by cell	98	713	1.02e-12	Itgb2,Tgfb1,Wisp1,Hmox1,Mmp13,Cyth1,Cd40,Nos2,Cd22,Sdc1,Edn1,F2rl1,Runx1,Clec4n,Trem2,Abcg1,Tnf,Anxa1,Il33,Il6,Casp1,Htr2b,Il1b,Il1a,Tlr2,Sdcbp,Tnfrsf1b,Fgr,Cd38,Clec4e,Tnfrsf1a,Il4ra,Acsl4,Lamp1,Sfrp1,Cx3cl1,Scamp5,Vps18,Lyn,Atp13a2,Rab8b,Lrp1,Inhbb,Tlr4,Hcar2,Igf1,Cd14,Rab11fip5,F2r,Slc8b1,C2cd2l,Rap1b,Lif,Itgam,Ptafr,Cxcl12,Osm,Frmd4a,Madd,Fcer1g,Dab2,Fes,Adam9,Tlr9,Cadm1,AF251705,Abr,Arrb1,P2…	Itgb2,Tgfb1,Wisp1,Hmox1,Mmp13,Cyth1,Cd40,Nos2,Cd22,Sdc1,Edn1,F2rl1,Runx1,Clec4n,Trem2,Abcg1,Tnf,Anxa1,Il33,Il6,Casp1,Htr2b,Il1b,Il1a,Tlr2,Sdcbp,Tnfrsf1b,Fgr,Cd38,Clec4e,Tnfrsf1a,Il4ra,Acsl4,Lamp1,Sfrp1,Cx3cl1,Scamp5,Vps18,Lyn,Atp13a2,Rab8b,Lrp1,Inhbb,Tlr4,Hcar2,Igf1,Cd14,Rab11fip5,F2r,Slc8b1,C2cd2l,Rap1b,Lif,Itgam,Ptafr,Cxcl12,Osm,Frmd4a,Madd,Fcer1g,Dab2,Fes,Adam9,Tlr9,Cadm1,Cd300c2,Abr,Arrb1,P2r…
GO:0055080	cation homeostasis	97	702	1.04e-12	Ccl2,Cd52,Ccl3,Tgfb1,Hmox1,Psen2,Mcoln2,Atp6v0d1,Cd40,Trpv2,Atp2b1,Gna13,Edn1,Hexb,F2rl1,Cln5,Vdr,Slc11a2,Cxcl13,Atp6v0c,Tmem178,Fth1,Ccr1,Slc11a1,Htr2b,Bok,Abl2,Il1b,Ccdc109b,Atp6v0d2,Cd38,Cxcl1,P2rx4,Atp6ap2,Rab20,Mt2,Mt1,Cx3cl1,Pik3cb,Trf,Cmklr1,Itpr3,Ptger2,Mcoln3,Atp13a2,Ttc7,Lrp1,Atp6v0a1,Grn,Plcl2,Wfs1,C3ar1,Gna15,Cxcr3,Cxcr4,Lcn2,P2ry6,Lacc1,Jak3,Tpcn2,F2r,Pik3cg,Cemip,Cx3cr1,Slc39a6,Slc8…	Ccl2,Cd52,Ccl3,Tgfb1,Hmox1,Psen2,Mcoln2,Atp6v0d1,Cd40,Trpv2,Atp2b1,Gna13,Edn1,Hexb,F2rl1,Cln5,Vdr,Slc11a2,Cxcl13,Atp6v0c,Tmem178,Fth1,Ccr1,Slc11a1,Htr2b,Bok,Abl2,Il1b,Ccdc109b,Atp6v0d2,Cd38,Cxcl1,P2rx4,Atp6ap2,Rab20,Mt2,Mt1,Cx3cl1,Pik3cb,Trf,Cmklr1,Itpr3,Ptger2,Mcoln3,Atp13a2,Ttc7,Lrp1,Atp6v0a1,Grn,Plcl2,Wfs1,C3ar1,Gna15,Cxcr3,Cxcr4,Lcn2,P2ry6,Lacc1,Jak3,Tpcn2,F2r,Pik3cg,Cemip,Cx3cr1,Slc39a6,Slc8…
GO:0010648	negative regulation of cell communication	148	1322	1.05e-12	Plaur,Rgs19,Calr,Bid,Cd44,Hmox1,Mmp12,Epha2,Psen2,Dhx58,Tnip1,Sfrp5,Cd22,Tnfaip3,Slc9a3r1,Lgmn,Edn1,F2rl1,Plk2,Clu,Irg1,Col2a1,Litaf,Xdh,Tnf,Lpxn,Hhex,Il6,Casp8,Il1r2,Htr2b,Bok,Rgs16,Abl2,Atf3,Fcgr2b,Frzb,Itga6,Rassf2,Il1b,Ptpn1,Dkk2,Hgf,Padi2,Cd38,Lfng,Gdf3,Rgs10,Acsl4,Sfrp1,Cx3cl1,Mmp3,Csk,Snx1,Ptgs2,Zc3h12a,Cyp7b1,Parp14,Rasa4,Lyn,Tnn,Ubash3b,Lrp1,Mcl1,Thbs1,Inhbb,Chst11,Tlr4,Plcl2,Gpc1,Wfs1,R…	Plaur,Rgs19,Calr,Bid,Cd44,Hmox1,Mmp12,Epha2,Psen2,Dhx58,Tnip1,Sfrp5,Cd22,Tnfaip3,Slc9a3r1,Lgmn,Edn1,F2rl1,Plk2,Clu,Acod1,Col2a1,Litaf,Xdh,Tnf,Lpxn,Hhex,Il6,Casp8,Il1r2,Htr2b,Bok,Rgs16,Abl2,Atf3,Fcgr2b,Frzb,Itga6,Rassf2,Il1b,Ptpn1,Dkk2,Hgf,Padi2,Cd38,Lfng,Gdf3,Rgs10,Acsl4,Sfrp1,Cx3cl1,Mmp3,Csk,Snx1,Ptgs2,Zc3h12a,Cyp7b1,Parp14,Rasa4,Lyn,Tnn,Ubash3b,Lrp1,Mcl1,Thbs1,Inhbb,Chst11,Tlr4,Plcl2,Gpc1,Wfs1,…
GO:0097530	granulocyte migration	32	88	1.09e-12	Ccl2,Ccl12,Itgb2,Ccl3,Vav1,Ccl8,Mcoln2,Ccl6,Ccl4,Ccl9,Ccl7,Cxcl13,Anxa1,Il1b,Cxcl5,Cxcl1,Cx3cl1,Nckap1l,Prex1,Trem1,Itgam,Irak4,Cxcl2,Fcer1g,Sirpa,Ccl19,Csf3r,Spp1,Syk,Lgals3,C5ar1,Fcgr3	Ccl2,Ccl12,Itgb2,Ccl3,Vav1,Ccl8,Mcoln2,Ccl6,Ccl4,Ccl9,Ccl7,Cxcl13,Anxa1,Il1b,Cxcl5,Cxcl1,Cx3cl1,Nckap1l,Prex1,Trem1,Itgam,Irak4,Cxcl2,Fcer1g,Sirpa,Ccl19,Csf3r,Spp1,Syk,Lgals3,C5ar1,Fcgr3
GO:1903706	regulation of hemopoiesis	69	403	1.14e-12	Acvr1b,Ccl3,Spi1,Tgfb1,Il7r,Cd44,Cd83,Vsir,Gpr137b,Ctla2a,Hcls1,Runx1,Trem2,Tmem178,Tnf,Csf1r,Anxa1,Il6,Ccr1,Casp8,Rassf2,Il1b,Eif6,Cxcl1,Clec2d,Tyrobp,Il4ra,Sfrp1,Nckap1l,C1qc,H2-DMa,Zc3h12a,Lyn,Ubash3b,Pnp,H2-Aa,Runx3,Jak3,Rab7b,Lif,Slamf8,Itgam,Rara,Fes,Tlr9,Mmp14,Il1rl2,Cd74,Mafb,Nlrp3,Tmem176a,B2m,Nfe2l2,Sox4,Ccl19,Adam8,Csf3r,Lgals9,Nfam1,Ptk2b,Nfkbiz,Syk,Stat3,Zmiz1,Cdk6,Inpp5d,Tmem176b,Pt…	Acvr1b,Ccl3,Spi1,Tgfb1,Il7r,Cd44,Cd83,Vsir,Gpr137b,Ctla2a,Hcls1,Runx1,Trem2,Tmem178,Tnf,Csf1r,Anxa1,Il6,Ccr1,Casp8,Rassf2,Il1b,Eif6,Cxcl1,Clec2d,Tyrobp,Il4ra,Sfrp1,Nckap1l,C1qc,H2-DMa,Zc3h12a,Lyn,Ubash3b,Pnp,H2-Aa,Runx3,Jak3,Rab7b,Lif,Slamf8,Itgam,Rara,Fes,Tlr9,Mmp14,Il1rl2,Cd74,Mafb,Nlrp3,Tmem176a,B2m,Nfe2l2,Sox4,Ccl19,Adam8,Csf3r,Lgals9,Nfam1,Ptk2b,Nfkbiz,Syk,Stat3,Zmiz1,Cdk6,Inpp5d,Tmem176b,Pt…
GO:0023057	negative regulation of signaling	148	1326	1.3e-12	Plaur,Rgs19,Calr,Bid,Cd44,Hmox1,Mmp12,Epha2,Psen2,Dhx58,Tnip1,Sfrp5,Cd22,Tnfaip3,Slc9a3r1,Lgmn,Edn1,F2rl1,Plk2,Clu,Irg1,Col2a1,Litaf,Xdh,Tnf,Lpxn,Hhex,Il6,Casp8,Il1r2,Htr2b,Bok,Rgs16,Abl2,Atf3,Fcgr2b,Frzb,Itga6,Rassf2,Il1b,Ptpn1,Dkk2,Hgf,Padi2,Cd38,Lfng,Gdf3,Rgs10,Acsl4,Sfrp1,Cx3cl1,Mmp3,Csk,Snx1,Ptgs2,Zc3h12a,Cyp7b1,Parp14,Rasa4,Lyn,Tnn,Ubash3b,Lrp1,Mcl1,Thbs1,Inhbb,Chst11,Tlr4,Plcl2,Gpc1,Wfs1,R…	Plaur,Rgs19,Calr,Bid,Cd44,Hmox1,Mmp12,Epha2,Psen2,Dhx58,Tnip1,Sfrp5,Cd22,Tnfaip3,Slc9a3r1,Lgmn,Edn1,F2rl1,Plk2,Clu,Acod1,Col2a1,Litaf,Xdh,Tnf,Lpxn,Hhex,Il6,Casp8,Il1r2,Htr2b,Bok,Rgs16,Abl2,Atf3,Fcgr2b,Frzb,Itga6,Rassf2,Il1b,Ptpn1,Dkk2,Hgf,Padi2,Cd38,Lfng,Gdf3,Rgs10,Acsl4,Sfrp1,Cx3cl1,Mmp3,Csk,Snx1,Ptgs2,Zc3h12a,Cyp7b1,Parp14,Rasa4,Lyn,Tnn,Ubash3b,Lrp1,Mcl1,Thbs1,Inhbb,Chst11,Tlr4,Plcl2,Gpc1,Wfs1,…
GO:0022610	biological adhesion	101	751	1.31e-12	Itgb2,Lamb1,Myo1g,Cd33,Cd44,Wisp1,Pvrl4,Epha2,Mertk,Myh9,Vmp1,Tnip1,Cd22,Sema4d,Parvb,Alcam,Emilin2,Tnf,Lpxn,Pkp1,Sele,Abl2,Itga6,Siglec1,Il1b,Wisp2,Vcam1,B4galt1,Pdpn,Ibsp,Gpnmb,Olr1,Mfge8,Acan,Itgax,Sfrp1,Cx3cl1,Itga11,Nt5e,Pik3cb,Lgals3bp,Ninj1,Fermt3,Rap2b,Tnn,Micall2,Ptk7,Ubash3b,Hpse,Thbs1,Prkx,Stab1,Sned1,Plxnb2,Pdia6,Cd200r1,Itga2,Fn1,Pstpip1,Cx3cr1,Sdc3,Adam17,Itgam,Tnfaip6,Ly9,Col12a1,C…	Itgb2,Lamb1,Myo1g,Cd33,Cd44,Wisp1,Nectin4,Epha2,Mertk,Myh9,Vmp1,Tnip1,Cd22,Sema4d,Parvb,Alcam,Emilin2,Tnf,Lpxn,Pkp1,Sele,Abl2,Itga6,Siglec1,Il1b,Wisp2,Vcam1,B4galt1,Pdpn,Ibsp,Gpnmb,Olr1,Mfge8,Acan,Itgax,Sfrp1,Cx3cl1,Itga11,Nt5e,Pik3cb,Lgals3bp,Ninj1,Fermt3,Rap2b,Tnn,Micall2,Ptk7,Ubash3b,Hpse,Thbs1,Prkx,Stab1,Sned1,Plxnb2,Pdia6,Cd200r1,Itga2,Fn1,Pstpip1,Cx3cr1,Sdc3,Adam17,Itgam,Tnfaip6,Ly9,Col12a1…
GO:0050801	ion homeostasis	104	786	1.34e-12	Ccl2,Cd52,Ccl3,Tgfb1,Tbxas1,Hmox1,Psen2,Mcoln2,Atp6v0d1,Cd40,Trpv2,Atp2b1,Gna13,Slc9a3r1,Edn1,Hexb,F2rl1,Cln5,Vdr,Slc11a2,Cxcl13,Abcg1,Atp6v0c,Tmem178,Fth1,Ccr1,Slc11a1,Htr2b,Bok,Abl2,Il1b,Ccdc109b,Atp6v0d2,Abca1,Cd38,Cxcl1,P2rx4,Atp6ap2,Rab20,Mt2,Mt1,Cx3cl1,Pik3cb,Trf,Cmklr1,Itpr3,Ptger2,Mcoln3,Atp13a2,Ttc7,Lrp1,Atp6v0a1,Grn,Plcl2,Wfs1,C3ar1,Gna15,Cxcr3,Cxcr4,Lcn2,P2ry6,Lacc1,Pqlc2,Jak3,Tpcn2,F2…	Ccl2,Cd52,Ccl3,Tgfb1,Tbxas1,Hmox1,Psen2,Mcoln2,Atp6v0d1,Cd40,Trpv2,Atp2b1,Gna13,Slc9a3r1,Edn1,Hexb,F2rl1,Cln5,Vdr,Slc11a2,Cxcl13,Abcg1,Atp6v0c,Tmem178,Fth1,Ccr1,Slc11a1,Htr2b,Bok,Abl2,Il1b,Ccdc109b,Atp6v0d2,Abca1,Cd38,Cxcl1,P2rx4,Atp6ap2,Rab20,Mt2,Mt1,Cx3cl1,Pik3cb,Trf,Cmklr1,Itpr3,Ptger2,Mcoln3,Atp13a2,Ttc7,Lrp1,Atp6v0a1,Grn,Plcl2,Wfs1,C3ar1,Gna15,Cxcr3,Cxcr4,Lcn2,P2ry6,Lacc1,Pqlc2,Jak3,Tpcn2,F2…
GO:0042110	T cell activation	54	262	1.39e-12	Itgb2,Tgfb1,Il7r,Cd44,Vav1,Psen2,Apbb1ip,Myh9,F2rl1,Ripk3,Anxa1,Il6,Slc11a1,Rab29,Abl2,Tnfsf8,Ctps,Lfng,Clec4e,Clec4d,Was,H2-DMa,Prex1,Batf,Cxcr4,Cd48,Adam17,Itgam,Ly9,Cxcl12,Fcer1g,Icam1,Dock2,Cd74,Mafb,P2rx7,B2m,Dll4,H2-T23,Sox4,Ccl19,Psap,Lilrb4,Runx2,Cblb,Elf4,Bcl3,Syk,Lcp1,Wdfy4,Stat3,Cdk6,Cd276,Gba	Itgb2,Tgfb1,Il7r,Cd44,Vav1,Psen2,Apbb1ip,Myh9,F2rl1,Ripk3,Anxa1,Il6,Slc11a1,Rab29,Abl2,Tnfsf8,Ctps,Lfng,Clec4e,Clec4d,Was,H2-DMa,Prex1,Batf,Cxcr4,Cd48,Adam17,Itgam,Ly9,Cxcl12,Fcer1g,Icam1,Dock2,Cd74,Mafb,P2rx7,B2m,Dll4,H2-T23,Sox4,Ccl19,Psap,Lilrb4a,Runx2,Cblb,Elf4,Bcl3,Syk,Lcp1,Wdfy4,Stat3,Cdk6,Cd276,Gba
GO:1990266	neutrophil migration	30	77	1.63e-12	Ccl2,Ccl12,Itgb2,Ccl3,Vav1,Ccl8,Mcoln2,Ccl6,Ccl4,Ccl9,Ccl7,Cxcl13,Il1b,Cxcl5,Cxcl1,Cx3cl1,Nckap1l,Prex1,Trem1,Itgam,Irak4,Cxcl2,Fcer1g,Ccl19,Csf3r,Spp1,Syk,Lgals3,C5ar1,Fcgr3	Ccl2,Ccl12,Itgb2,Ccl3,Vav1,Ccl8,Mcoln2,Ccl6,Ccl4,Ccl9,Ccl7,Cxcl13,Il1b,Cxcl5,Cxcl1,Cx3cl1,Nckap1l,Prex1,Trem1,Itgam,Irak4,Cxcl2,Fcer1g,Ccl19,Csf3r,Spp1,Syk,Lgals3,C5ar1,Fcgr3
GO:0007155	cell adhesion	100	744	1.81e-12	Itgb2,Lamb1,Myo1g,Cd33,Cd44,Wisp1,Pvrl4,Epha2,Mertk,Myh9,Vmp1,Tnip1,Cd22,Sema4d,Parvb,Alcam,Emilin2,Tnf,Lpxn,Pkp1,Sele,Abl2,Itga6,Siglec1,Il1b,Wisp2,Vcam1,B4galt1,Pdpn,Ibsp,Gpnmb,Olr1,Mfge8,Acan,Itgax,Sfrp1,Cx3cl1,Itga11,Nt5e,Pik3cb,Lgals3bp,Ninj1,Fermt3,Rap2b,Tnn,Micall2,Ptk7,Ubash3b,Hpse,Thbs1,Prkx,Stab1,Sned1,Plxnb2,Pdia6,Cd200r1,Itga2,Fn1,Pstpip1,Cx3cr1,Sdc3,Adam17,Itgam,Tnfaip6,Ly9,Col12a1,C…	Itgb2,Lamb1,Myo1g,Cd33,Cd44,Wisp1,Nectin4,Epha2,Mertk,Myh9,Vmp1,Tnip1,Cd22,Sema4d,Parvb,Alcam,Emilin2,Tnf,Lpxn,Pkp1,Sele,Abl2,Itga6,Siglec1,Il1b,Wisp2,Vcam1,B4galt1,Pdpn,Ibsp,Gpnmb,Olr1,Mfge8,Acan,Itgax,Sfrp1,Cx3cl1,Itga11,Nt5e,Pik3cb,Lgals3bp,Ninj1,Fermt3,Rap2b,Tnn,Micall2,Ptk7,Ubash3b,Hpse,Thbs1,Prkx,Stab1,Sned1,Plxnb2,Pdia6,Cd200r1,Itga2,Fn1,Pstpip1,Cx3cr1,Sdc3,Adam17,Itgam,Tnfaip6,Ly9,Col12a1…
GO:2000379	positive regulation of reactive oxygen species metabolic process	35	111	2.06e-12	Itgb2,Pdgfb,Tgfb1,Cyba,Mmp8,Grb2,F2rl1,Plau,Clu,Irg1,Ripk3,Cdkn1a,Xdh,Aif1,Tnf,Il6,Il1b,Tlr2,Ddah1,Cxcl1,Tyrobp,Ptgs2,Zc3h12a,Gadd45a,Thbs1,Tlr4,Tmem106a,Tlr6,Itgam,Hvcn1,Icam1,Nfe2l2,Ass1,Ptk2b,Syk	Itgb2,Pdgfb,Tgfb1,Cyba,Mmp8,Grb2,F2rl1,Plau,Clu,Acod1,Ripk3,Cdkn1a,Xdh,Aif1,Tnf,Il6,Il1b,Tlr2,Ddah1,Cxcl1,Tyrobp,Ptgs2,Zc3h12a,Gadd45a,Thbs1,Tlr4,Tmem106a,Tlr6,Itgam,Hvcn1,Icam1,Nfe2l2,Ass1,Ptk2b,Syk
GO:0002819	regulation of adaptive immune response	43	172	2.39e-12	Tgfb1,Il7r,Cd44,Cd40,Tnfsf13,Tnfaip3,Vsir,Havcr2,Ripk3,C3,H2-K1,Tnf,Anxa1,Il33,Irf7,Il6,Slc11a1,Fcgr2b,Il1b,Fcgr1,Tnfrsf1b,Il4ra,Was,Btk,H2-DMa,Zc3h12a,H2-Ab1,Pnp,Jak3,Cd48,Fam49b,Fcer1g,Cd74,P2rx7,Nlrp3,B2m,H2-T23,Ccl19,Nfkbiz,Ptpn6,Fcgr3,Ccr2,H2-D1	Tgfb1,Il7r,Cd44,Cd40,Tnfsf13,Tnfaip3,Vsir,Havcr2,Ripk3,C3,H2-K1,Tnf,Anxa1,Il33,Irf7,Il6,Slc11a1,Fcgr2b,Il1b,Fcgr1,Tnfrsf1b,Il4ra,Was,Btk,H2-DMa,Zc3h12a,H2-Ab1,Pnp,Jak3,Cd48,Fam49b,Fcer1g,Cd74,P2rx7,Nlrp3,B2m,H2-T23,Ccl19,Nfkbiz,Ptpn6,Fcgr3,Ccr2,H2-D1
GO:0043068	positive regulation of programmed cell death	91	646	2.5e-12	Ccl12,Ccl3,Plaur,Tgfb1,Irf5,Bid,Cd44,Hmox1,Psen2,Ctsz,Cd40,Slc9a3r1,Clu,Ripk3,Vdr,Slc11a2,Cdkn1a,Rps6ka2,Igf2r,Xdh,Tnf,Pmaip1,Anxa1,Il6,Casp1,Casp8,Bok,Atf3,Frzb,Itga6,Siglec1,Rassf2,Il1b,B4galt1,Tnfrsf1b,Tnfrsf1a,Ctsc,Tyrobp,Sfrp1,Mmp2,Ctsh,Pik3cb,Ptgs2,Camk1d,Zc3h12a,Lyn,Gadd45a,Mcl1,Thbs1,Inhbb,Tlr4,Grn,Runx3,Cxcr3,Hcar2,Tnfrsf26,Nod1,Nlrc4,Jak3,F2r,Adam10,Adam17,Itgam,Osm,Unc5b,Bak1,Htatip2,P…	Ccl12,Ccl3,Plaur,Tgfb1,Irf5,Bid,Cd44,Hmox1,Psen2,Ctsz,Cd40,Slc9a3r1,Clu,Ripk3,Vdr,Slc11a2,Cdkn1a,Rps6ka2,Igf2r,Xdh,Tnf,Pmaip1,Anxa1,Il6,Casp1,Casp8,Bok,Atf3,Frzb,Itga6,Siglec1,Rassf2,Il1b,B4galt1,Tnfrsf1b,Tnfrsf1a,Ctsc,Tyrobp,Sfrp1,Mmp2,Ctsh,Pik3cb,Ptgs2,Camk1d,Zc3h12a,Lyn,Gadd45a,Mcl1,Thbs1,Inhbb,Tlr4,Grn,Runx3,Cxcr3,Hcar2,Tnfrsf26,Nod1,Nlrc4,Jak3,F2r,Adam10,Adam17,Itgam,Osm,Unc5b,Bak1,Htatip2,P…
GO:0008285	negative regulation of cell population proliferation	94	680	2.53e-12	Ccl12,Tgfb1,Cd44,Hmox1,Trpv2,Sfrp5,Tnfaip3,Vsir,Havcr2,Slc9a3r1,Vash1,Ctsl,Vdr,Runx1,Cdkn1a,Rps6ka2,Tnfrsf21,Xdh,Aif1,Tnf,Pmaip1,Csf1r,Fth1,Il33,Ifitm1,Ifitm3,Il6,Fcgr2b,Fam129b,Frzb,Spint1,Il1b,Il1a,Wisp2,Tlr2,Ddah1,B4galt1,Pdpn,Tnfrsf9,Gpnmb,Hpgds,Tyrobp,Btk,Sfrp1,Ifi30,Csk,Ptgs2,Lyn,Tnn,Zc3h12d,H2-Ab1,Thbs1,H2-Aa,Myo16,Runx3,Cxcr3,Igf1,F2r,Lif,Rara,Skap2,Bak1,Dab2,Cd86,Cd109,Lst1,Cd37,Grem1,Cd…	Ccl12,Tgfb1,Cd44,Hmox1,Trpv2,Sfrp5,Tnfaip3,Vsir,Havcr2,Slc9a3r1,Vash1,Ctsl,Vdr,Runx1,Cdkn1a,Rps6ka2,Tnfrsf21,Xdh,Aif1,Tnf,Pmaip1,Csf1r,Fth1,Il33,Ifitm1,Ifitm3,Il6,Fcgr2b,Fam129b,Frzb,Spint1,Il1b,Il1a,Wisp2,Tlr2,Ddah1,B4galt1,Pdpn,Tnfrsf9,Gpnmb,Hpgds,Tyrobp,Btk,Sfrp1,Ifi30,Csk,Ptgs2,Lyn,Tnn,Zc3h12d,H2-Ab1,Thbs1,H2-Aa,Myo16,Runx3,Cxcr3,Igf1,F2r,Lif,Rara,Skap2,Bak1,Dab2,Cd86,Cd109,Lst1,Cd37,Grem1,Cd…
GO:0050863	regulation of T cell activation	58	304	2.65e-12	Ccl2,Tgfb1,Il7r,Cd244,Cd44,Cd209a,Tnfaip8l2,Cd83,Vsir,Havcr2,Ctla2a,Ripk3,Runx1,Tnfrsf21,Aif1,Anxa1,Il6,Il1b,Vcam1,Tnfrsf1b,Gpnmb,Il4ra,Fgl1,Csk,Nckap1l,H2-DMa,Zc3h12a,Zc3h12d,H2-Ab1,Pnp,H2-Aa,Igfbp2,Runx3,Igf1,Jak3,Fam49b,Rara,Cd86,Il1rl2,Cd74,Cd80,Nlrp3,Sirpa,H2-T23,Cd47,Sox4,Ccl19,Adam8,Cd300a,Lgals9,Nfkbiz,Cblb,Syk,Lgals3,Zmiz1,Ptpn6,Cd276,Ccr2	Ccl2,Tgfb1,Il7r,Cd244,Cd44,Cd209a,Tnfaip8l2,Cd83,Vsir,Havcr2,Ctla2a,Ripk3,Runx1,Tnfrsf21,Aif1,Anxa1,Il6,Il1b,Vcam1,Tnfrsf1b,Gpnmb,Il4ra,Fgl1,Csk,Nckap1l,H2-DMa,Zc3h12a,Zc3h12d,H2-Ab1,Pnp,H2-Aa,Igfbp2,Runx3,Igf1,Jak3,Fam49b,Rara,Cd86,Il1rl2,Cd74,Cd80,Nlrp3,Sirpa,H2-T23,Cd47,Sox4,Ccl19,Adam8,Cd300a,Lgals9,Nfkbiz,Cblb,Syk,Lgals3,Zmiz1,Ptpn6,Cd276,Ccr2
GO:0030593	neutrophil chemotaxis	28	67	2.89e-12	Ccl2,Ccl12,Itgb2,Ccl3,Vav1,Ccl8,Ccl6,Ccl4,Ccl9,Ccl7,Cxcl13,Il1b,Cxcl5,Cxcl1,Cx3cl1,Nckap1l,Prex1,Trem1,Itgam,Cxcl2,Fcer1g,Ccl19,Csf3r,Spp1,Syk,Lgals3,C5ar1,Fcgr3	Ccl2,Ccl12,Itgb2,Ccl3,Vav1,Ccl8,Ccl6,Ccl4,Ccl9,Ccl7,Cxcl13,Il1b,Cxcl5,Cxcl1,Cx3cl1,Nckap1l,Prex1,Trem1,Itgam,Cxcl2,Fcer1g,Ccl19,Csf3r,Spp1,Syk,Lgals3,C5ar1,Fcgr3
GO:0071621	granulocyte chemotaxis	29	74	3.78e-12	Ccl2,Ccl12,Itgb2,Ccl3,Vav1,Ccl8,Ccl6,Ccl4,Ccl9,Ccl7,Cxcl13,Anxa1,Il1b,Cxcl5,Cxcl1,Cx3cl1,Nckap1l,Prex1,Trem1,Itgam,Cxcl2,Fcer1g,Ccl19,Csf3r,Spp1,Syk,Lgals3,C5ar1,Fcgr3	Ccl2,Ccl12,Itgb2,Ccl3,Vav1,Ccl8,Ccl6,Ccl4,Ccl9,Ccl7,Cxcl13,Anxa1,Il1b,Cxcl5,Cxcl1,Cx3cl1,Nckap1l,Prex1,Trem1,Itgam,Cxcl2,Fcer1g,Ccl19,Csf3r,Spp1,Syk,Lgals3,C5ar1,Fcgr3
GO:1903557	positive regulation of tumor necrosis factor superfamily cytokine production	33	100	3.79e-12	Ccl2,Ccl3,Cybb,Lbp,Cyba,Mmp8,Ccl4,Havcr2,Clu,Il1a,Tlr2,Tnfrsf1a,Tyrobp,Myd88,Thbs1,Tlr4,Nod1,Cd14,Tlr1,Ptafr,Fcer1g,Tlr9,Card9,H2-T23,Ccl19,Adam8,Lgals9,Ccr5,Clec7a,Syk,Cd84,Fcgr3,Ccr2	Ccl2,Ccl3,Cybb,Lbp,Cyba,Mmp8,Ccl4,Havcr2,Clu,Il1a,Tlr2,Tnfrsf1a,Tyrobp,Myd88,Thbs1,Tlr4,Nod1,Cd14,Tlr1,Ptafr,Fcer1g,Tlr9,Card9,H2-T23,Ccl19,Adam8,Lgals9,Ccr5,Clec7a,Syk,Cd84,Fcgr3,Ccr2
GO:0051173	positive regulation of nitrogen compound metabolic process	274	3119	4.79e-12	Actr2,Ccl2,Ccl12,Itgb2,Pdgfb,Acvr1b,Ccl3,Ern1,Col1a1,Ell2,Spi1,Plaur,Tgfb1,Irf5,Bid,Cd44,Mmp12,Crlf1,Elk3,Ccl8,Psen2,Sash1,Ncf1,Myh9,Cd40,Tnip1,Nos2,Mmp8,Tnfsf13,Ccl6,Ccl4,Ywhah,Ccl9,Arid3a,Tnfaip3,Vsir,Havcr2,Ccl7,Pik3r5,Lgmn,Edn1,Sema4d,Hexb,F2rl1,Plk2,Clu,Ripk3,Vdr,Litaf,Ciita,Hcls1,Runx1,Slc11a2,Cdkn1a,Trem2,Fgd2,Abcg1,Xdh,Atp6v0c,C3,Aif1,Tnf,Pmaip1,Csf1r,Il33,Hhex,Gfra1,Irf7,Bach1,Il6,Ccr1,C…	Actr2,Ccl2,Ccl12,Itgb2,Pdgfb,Acvr1b,Ccl3,Ern1,Col1a1,Ell2,Spi1,Plaur,Tgfb1,Irf5,Bid,Cd44,Mmp12,Crlf1,Elk3,Ccl8,Psen2,Sash1,Ncf1,Myh9,Cd40,Tnip1,Nos2,Mmp8,Tnfsf13,Ccl6,Ccl4,Ywhah,Ccl9,Arid3a,Tnfaip3,Vsir,Havcr2,Ccl7,Pik3r5,Lgmn,Edn1,Sema4d,Hexb,F2rl1,Plk2,Clu,Ripk3,Vdr,Litaf,Ciita,Hcls1,Runx1,Slc11a2,Cdkn1a,Trem2,Fgd2,Abcg1,Xdh,Atp6v0c,C3,Aif1,Tnf,Pmaip1,Csf1r,Il33,Hhex,Gfra1,Irf7,Bach1,Il6,Ccr1,C…
GO:0006875	cellular metal ion homeostasis	83	567	5.4e-12	Ccl2,Cd52,Ccl3,Tgfb1,Hmox1,Psen2,Mcoln2,Atp6v0d1,Cd40,Trpv2,Atp2b1,Gna13,Edn1,Hexb,F2rl1,Vdr,Slc11a2,Cxcl13,Tmem178,Fth1,Ccr1,Slc11a1,Htr2b,Bok,Abl2,Il1b,Ccdc109b,Cd38,Cxcl1,P2rx4,Mt2,Mt1,Cx3cl1,Pik3cb,Trf,Cmklr1,Itpr3,Ptger2,Mcoln3,Atp13a2,Ttc7,Lrp1,Plcl2,Wfs1,C3ar1,Gna15,Cxcr3,Cxcr4,Lcn2,P2ry6,Jak3,Tpcn2,F2r,Pik3cg,Cemip,Cx3cr1,Slc39a6,Slc8b1,Slc39a14,Gpr65,Cxcl2,Bak1,Plcg2,Cln3,Cp,Ftl1,Gpr157,…	Ccl2,Cd52,Ccl3,Tgfb1,Hmox1,Psen2,Mcoln2,Atp6v0d1,Cd40,Trpv2,Atp2b1,Gna13,Edn1,Hexb,F2rl1,Vdr,Slc11a2,Cxcl13,Tmem178,Fth1,Ccr1,Slc11a1,Htr2b,Bok,Abl2,Il1b,Ccdc109b,Cd38,Cxcl1,P2rx4,Mt2,Mt1,Cx3cl1,Pik3cb,Trf,Cmklr1,Itpr3,Ptger2,Mcoln3,Atp13a2,Ttc7,Lrp1,Plcl2,Wfs1,C3ar1,Gna15,Cxcr3,Cxcr4,Lcn2,P2ry6,Jak3,Tpcn2,F2r,Pik3cg,Cemip,Cx3cr1,Slc39a6,Slc8b1,Slc39a14,Gpr65,Cxcl2,Bak1,Plcg2,Cln3,Cp,Ftl1,Gpr157,…
GO:0002831	regulation of response to biotic stimulus	54	274	6.39e-12	Vav1,Mmp12,Mnda,Sash1,Lbp,Cyba,Dhx58,Tnfaip3,Havcr2,Ly86,Cd180,F2rl1,Irg1,Trem2,Irf7,Ccr1,Il1b,Tlr2,Fgr,Cxcl5,Cxcl1,Clec2d,Lamp1,Mmp2,Cx3cl1,Zc3h12a,Parp14,Tlr4,Grn,Nod1,Nlrc4,Samhd1,Ifi205,Slamf8,Tlr9,Cadm1,Myo1f,Plscr1,Cd74,Cd37,Card9,H2-T23,Adam8,Adar,Lgals9,Scimp,Arrb2,Ifi204,Tlr8,Tmem173,Treml4,Aim2,Cd84,Sh2d1b2	Vav1,Mmp12,Mnda,Sash1,Lbp,Cyba,Dhx58,Tnfaip3,Havcr2,Ly86,Cd180,F2rl1,Acod1,Trem2,Irf7,Ccr1,Il1b,Tlr2,Fgr,Cxcl5,Cxcl1,Clec2d,Lamp1,Mmp2,Cx3cl1,Zc3h12a,Parp14,Tlr4,Grn,Nod1,Nlrc4,Samhd1,Ifi205,Slamf8,Tlr9,Cadm1,Myo1f,Plscr1,Cd74,Cd37,Card9,H2-T23,Adam8,Adar,Lgals9,Scimp,Arrb2,Ifi204,Tlr8,Tmem173,Treml4,Aim2,Cd84,Sh2d1b1
GO:0042060	wound healing	53	265	6.51e-12	Col1a1,Tgfb1,Cd44,Hmox1,Mmp12,Elk3,Coro1b,Timp1,Mertk,Myh9,Sdc1,Gna13,Evl,F2rl1,Plau,Anxa8,C3,Il6,Slc11a1,Il1a,Procr,B4galt1,Pdpn,F7,Cx3cl1,Pik3cb,Fermt3,Rap2b,Ptk7,Ubash3b,Hpse,Myof,Pdia6,Itga2,Fn1,F2r,F10,Cxcl2,Prcp,Plec,Fcgr4,Gpx1,F5,Col3a1,Plek,Pip5k1c,Lilrb4,Tnc,Mkl1,Vwf,Hps1,Ptpn6,Ccr2	Col1a1,Tgfb1,Cd44,Hmox1,Mmp12,Elk3,Coro1b,Timp1,Mertk,Myh9,Sdc1,Gna13,Evl,F2rl1,Plau,Anxa8,C3,Il6,Slc11a1,Il1a,Procr,B4galt1,Pdpn,F7,Cx3cl1,Pik3cb,Fermt3,Rap2b,Ptk7,Ubash3b,Hpse,Myof,Pdia6,Itga2,Fn1,F2r,F10,Cxcl2,Prcp,Plec,Fcgr4,Gpx1,F5,Col3a1,Plek,Pip5k1c,Lilrb4a,Tnc,Mkl1,Vwf,Hps1,Ptpn6,Ccr2
GO:0030099	myeloid cell differentiation	51	247	6.56e-12	Spi1,Tgfb1,Dnase2a,Wisp1,Epha2,Pip4k2a,Psen2,Myh9,F2rl1,Pde1b,Hcls1,Runx1,Slc11a2,Trem2,Tnf,Csf1r,Hhex,Ccr1,Casp8,Batf3,Tlr2,Clec1b,Tyrobp,Anxa2,Trf,Nckap1l,Ostm1,Lyn,Irf8,Batf,Sbno2,Prkx,Jak3,Junb,Itgam,Pirb,Fcer1g,Dab2,Mfsd7b,Il3ra,Plscr1,Cd109,Ccl19,Adam8,Cd300lf,Adar,Nrros,Clec5a,Nfatc1,Ptpn6,Gba	Spi1,Tgfb1,Dnase2a,Wisp1,Epha2,Pip4k2a,Psen2,Myh9,F2rl1,Pde1b,Hcls1,Runx1,Slc11a2,Trem2,Tnf,Csf1r,Hhex,Ccr1,Casp8,Batf3,Tlr2,Clec1b,Tyrobp,Anxa2,Trf,Nckap1l,Ostm1,Lyn,Irf8,Batf,Sbno2,Prkx,Jak3,Junb,Itgam,Pirb,Fcer1g,Dab2,Mfsd7b,Il3ra,Plscr1,Cd109,Ccl19,Adam8,Cd300lf,Adar,Nrros,Clec5a,Nfatc1,Ptpn6,Gba
GO:0050729	positive regulation of inflammatory response	38	139	6.78e-12	Ccl3,Wisp1,Ctss,Lbp,Tnip1,Mmp8,Trem2,C3,Tnf,Il33,Il6,Il1b,Tlr2,Fcgr1,Tnfrsf1a,Ctsc,Btk,Cx3cl1,Ptgs2,Myd88,Tlr4,Gpsm3,Grn,Itga2,Tlr6,Pik3cg,Alox5ap,Osm,Fcer1g,Tlr9,H2-T23,Cd47,Adam8,Ccr5,Clec7a,Nfkbiz,Fcgr3,Ccr2	Ccl3,Wisp1,Ctss,Lbp,Tnip1,Mmp8,Trem2,C3,Tnf,Il33,Il6,Il1b,Tlr2,Fcgr1,Tnfrsf1a,Ctsc,Btk,Cx3cl1,Ptgs2,Myd88,Tlr4,Gpsm3,Grn,Itga2,Tlr6,Pik3cg,Alox5ap,Osm,Fcer1g,Tlr9,H2-T23,Cd47,Adam8,Ccr5,Clec7a,Nfkbiz,Fcgr3,Ccr2
GO:0002221	pattern recognition receptor signaling pathway	28	71	8.78e-12	Cd40,Tnip1,Havcr2,Cd180,Tnf,Tlr2,Clec4e,Myd88,Mapkapk3,Lyn,Tlr13,Tlr4,Rftn1,Pik3ap1,Tifa,Cd14,Lacc1,Tlr1,Tlr7,Tlr6,Ticam2,Tlr9,Cd86,Cd300lf,Lgals9,Scimp,Tlr8,Unc93b1	Cd40,Tnip1,Havcr2,Cd180,Tnf,Tlr2,Clec4e,Myd88,Mapkapk3,Lyn,Tlr13,Tlr4,Rftn1,Pik3ap1,Tifa,Cd14,Lacc1,Tlr1,Tlr7,Tlr6,Ticam2,Tlr9,Cd86,Cd300lf,Lgals9,Scimp,Tlr8,Unc93b1
GO:0043065	positive regulation of apoptotic process	89	641	9.57e-12	Ccl12,Ccl3,Plaur,Tgfb1,Irf5,Bid,Cd44,Hmox1,Psen2,Ctsz,Cd40,Slc9a3r1,Clu,Ripk3,Vdr,Slc11a2,Rps6ka2,Igf2r,Xdh,Tnf,Pmaip1,Anxa1,Il6,Casp1,Casp8,Bok,Atf3,Frzb,Itga6,Siglec1,Rassf2,Il1b,B4galt1,Tnfrsf1b,Tnfrsf1a,Ctsc,Tyrobp,Sfrp1,Mmp2,Ctsh,Pik3cb,Ptgs2,Camk1d,Zc3h12a,Lyn,Gadd45a,Mcl1,Thbs1,Inhbb,Tlr4,Grn,Runx3,Cxcr3,Hcar2,Tnfrsf26,Nod1,Nlrc4,Jak3,F2r,Adam10,Adam17,Itgam,Osm,Unc5b,Bak1,Plscr1,Arrb1,Car…	Ccl12,Ccl3,Plaur,Tgfb1,Irf5,Bid,Cd44,Hmox1,Psen2,Ctsz,Cd40,Slc9a3r1,Clu,Ripk3,Vdr,Slc11a2,Rps6ka2,Igf2r,Xdh,Tnf,Pmaip1,Anxa1,Il6,Casp1,Casp8,Bok,Atf3,Frzb,Itga6,Siglec1,Rassf2,Il1b,B4galt1,Tnfrsf1b,Tnfrsf1a,Ctsc,Tyrobp,Sfrp1,Mmp2,Ctsh,Pik3cb,Ptgs2,Camk1d,Zc3h12a,Lyn,Gadd45a,Mcl1,Thbs1,Inhbb,Tlr4,Grn,Runx3,Cxcr3,Hcar2,Tnfrsf26,Nod1,Nlrc4,Jak3,F2r,Adam10,Adam17,Itgam,Osm,Unc5b,Bak1,Plscr1,Arrb1,Car…
GO:0031323	regulation of cellular metabolic process	424	5479	1.01e-11	Actr2,Ccl2,Ccl12,Itgb2,Pdgfb,Acvr1b,Slc7a7,Ccl3,Ern1,Col1a1,Ell2,Spi1,Plaur,Tgfb1,Hck,Calr,Irf5,Bid,Cd244,Cstb,Cd44,Hmox1,Mmp12,Epha2,Itih4,Pip4k2a,Crlf1,Elk3,Ccl8,Mnda,Timp1,Psen2,Mertk,Sash1,Ncf1,Ctsz,Myh9,Serpinb6a,Cyba,Cd40,Tnip1,Nos2,Mmp8,Tnfsf13,Sfrp5,Ccl6,Ccl4,Ywhah,Ccl9,Mknk1,Arid3a,Tnfaip3,Dram1,Vsir,Cpeb4,Havcr2,Dnmt3a,Ccl7,Slc9a3r1,Grb2,Pik3r5,Sptlc2,Serpina3n,Prkch,Cdca7l,Lgmn,Gpr137b…	Actr2,Ccl2,Ccl12,Itgb2,Pdgfb,Acvr1b,Slc7a7,Ccl3,Ern1,Col1a1,Ell2,Spi1,Plaur,Tgfb1,Hck,Calr,Irf5,Bid,Cd244,Cstb,Cd44,Hmox1,Mmp12,Epha2,Itih4,Pip4k2a,Crlf1,Elk3,Ccl8,Mnda,Timp1,Psen2,Mertk,Sash1,Ncf1,Ctsz,Myh9,Serpinb6a,Cyba,Cd40,Tnip1,Nos2,Mmp8,Tnfsf13,Sfrp5,Ccl6,Ccl4,Ywhah,Ccl9,Mknk1,Arid3a,Tnfaip3,Dram1,Vsir,Cpeb4,Havcr2,Dnmt3a,Ccl7,Slc9a3r1,Grb2,Pik3r5,Sptlc2,Serpina3n,Prkch,Cdca7l,Lgmn,Gpr137b…
GO:0050921	positive regulation of chemotaxis	39	150	1.22e-11	Ccl2,Pdgfb,Ccl3,Tgfb1,Calr,Lbp,Ccl4,Ccl7,Lgmn,Edn1,F2rl1,Cxcl13,Pla2g7,Trem2,Aif1,Ccr1,Il1b,P2rx4,F7,Cx3cl1,Nckap1l,Cmklr1,Camk1d,Thbs1,Gpsm3,C3ar1,Cxcr3,Cxcr4,Itga2,Fn1,Adam10,Adam17,Stx3,Cxcl12,Cd74,Ccl19,Ptk2b,C5ar1,Ccr2	Ccl2,Pdgfb,Ccl3,Tgfb1,Calr,Lbp,Ccl4,Ccl7,Lgmn,Edn1,F2rl1,Cxcl13,Pla2g7,Trem2,Aif1,Ccr1,Il1b,P2rx4,F7,Cx3cl1,Nckap1l,Cmklr1,Camk1d,Thbs1,Gpsm3,C3ar1,Cxcr3,Cxcr4,Itga2,Fn1,Adam10,Adam17,Stx3,Cxcl12,Cd74,Ccl19,Ptk2b,C5ar1,Ccr2
GO:0060627	regulation of vesicle-mediated transport	85	600	1.29e-11	Ccl2,Itgb2,Tgfb1,Hck,Calr,Hmox1,Mertk,Lbp,Cyth1,Cyba,Cd22,Sdc1,F2rl1,Clu,Trem2,C3,Tnf,Anxa1,Slc11a1,Rab29,Sele,Fcgr2b,Ehd4,Il1b,Ptpn1,Tlr2,Fcgr1,Sdcbp,Fgr,Cyfip1,Mfge8,Il4ra,Lamp1,Rab20,Anxa2,Csk,Trf,Nckap1l,Scamp5,Ldlrap1,Vps18,Camk1d,Lyn,Atp13a2,Rab8b,Lrp1,Itga2,Cd14,Rap1b,Rab31,Itgam,Ptafr,Fcer1g,Dab2,Fes,Plcg2,Cln3,Scarb1,Dock2,Abr,Arrb1,Grem1,Nsf,Sirpa,B2m,Ddi2,Cd47,Ccl19,Cd63,Pip5k1c,Cd300l…	Ccl2,Itgb2,Tgfb1,Hck,Calr,Hmox1,Mertk,Lbp,Cyth1,Cyba,Cd22,Sdc1,F2rl1,Clu,Trem2,C3,Tnf,Anxa1,Slc11a1,Rab29,Sele,Fcgr2b,Ehd4,Il1b,Ptpn1,Tlr2,Fcgr1,Sdcbp,Fgr,Cyfip1,Mfge8,Il4ra,Lamp1,Rab20,Anxa2,Csk,Trf,Nckap1l,Scamp5,Ldlrap1,Vps18,Camk1d,Lyn,Atp13a2,Rab8b,Lrp1,Itga2,Cd14,Rap1b,Rab31,Itgam,Ptafr,Fcer1g,Dab2,Fes,Plcg2,Cln3,Scarb1,Dock2,Abr,Arrb1,Grem1,Nsf,Sirpa,B2m,Ddi2,Cd47,Ccl19,Cd63,Pip5k1c,Cd300l…
GO:0032760	positive regulation of tumor necrosis factor production	32	99	1.39e-11	Ccl2,Ccl3,Cybb,Lbp,Cyba,Mmp8,Ccl4,Havcr2,Clu,Il1a,Tlr2,Tnfrsf1a,Tyrobp,Myd88,Thbs1,Tlr4,Nod1,Cd14,Tlr1,Ptafr,Fcer1g,Tlr9,Card9,H2-T23,Ccl19,Lgals9,Ccr5,Clec7a,Syk,Cd84,Fcgr3,Ccr2	Ccl2,Ccl3,Cybb,Lbp,Cyba,Mmp8,Ccl4,Havcr2,Clu,Il1a,Tlr2,Tnfrsf1a,Tyrobp,Myd88,Thbs1,Tlr4,Nod1,Cd14,Tlr1,Ptafr,Fcer1g,Tlr9,Card9,H2-T23,Ccl19,Lgals9,Ccr5,Clec7a,Syk,Cd84,Fcgr3,Ccr2
GO:0002224	toll-like receptor signaling pathway	25	55	1.42e-11	Cd40,Tnip1,Havcr2,Cd180,Tnf,Tlr2,Myd88,Mapkapk3,Lyn,Tlr13,Tlr4,Rftn1,Pik3ap1,Cd14,Tlr1,Tlr7,Tlr6,Ticam2,Tlr9,Cd86,Cd300lf,Lgals9,Scimp,Tlr8,Unc93b1	Cd40,Tnip1,Havcr2,Cd180,Tnf,Tlr2,Myd88,Mapkapk3,Lyn,Tlr13,Tlr4,Rftn1,Pik3ap1,Cd14,Tlr1,Tlr7,Tlr6,Ticam2,Tlr9,Cd86,Cd300lf,Lgals9,Scimp,Tlr8,Unc93b1
GO:0048514	blood vessel morphogenesis	69	433	2.14e-11	Ccl2,Ccl12,Pdgfb,Spi1,Tgfb1,Angptl2,Hmox1,Epha2,Elk3,Plxnd1,Myh9,Gna13,Vash1,Edn1,Plau,Loxl2,Hhex,Sat1,Mmp19,Casp8,B4galt1,Mfge8,Mmp2,Cx3cl1,Myo1e,Anxa2,Pik3cb,Ptgs2,Tie1,Zc3h12a,Lrp1,Hpse,Thbs1,Prkx,Cxcr3,Cxcr4,Fn1,Sox18,Vav2,Pik3cg,Junb,Actg1,Cxcl12,Prcp,Unc5b,Bak1,Gpx1,Htatip2,Col3a1,Hs6st1,Col8a1,Mmp14,Grem1,Dll4,Tnfaip2,Sox4,Adam8,Anpep,Plxdc1,Ptk2b,Mmrn2,Arhgap22,Nrp2,Ahr,Sgpl1,Syk,Heg1,Zmi…	Ccl2,Ccl12,Pdgfb,Spi1,Tgfb1,Angptl2,Hmox1,Epha2,Elk3,Plxnd1,Myh9,Gna13,Vash1,Edn1,Plau,Loxl2,Hhex,Sat1,Mmp19,Casp8,B4galt1,Mfge8,Mmp2,Cx3cl1,Myo1e,Anxa2,Pik3cb,Ptgs2,Tie1,Zc3h12a,Lrp1,Hpse,Thbs1,Prkx,Cxcr3,Cxcr4,Fn1,Sox18,Vav2,Pik3cg,Junb,Actg1,Cxcl12,Prcp,Unc5b,Bak1,Gpx1,Htatip2,Col3a1,Hs6st1,Col8a1,Mmp14,Grem1,Dll4,Tnfaip2,Sox4,Adam8,Anpep,Plxdc1,Ptk2b,Mmrn2,Arhgap22,Nrp2,Ahr,Sgpl1,Syk,Heg1,Zmi…
GO:0006811	ion transport	135	1214	2.42e-11	Slc7a7,Ccl3,Abcb4,Atp6v1b2,Clic1,Psen2,Mcoln2,Gltp,Atp6v0d1,Slc25a13,Cybb,Nos2,Trpv2,Atp6v1e1,Atp2b1,Slc9a3r1,Abcc3,Edn1,Slc25a30,Slc7a8,Atp6v1c1,Vdr,Slc11a2,Nfkbie,Abcg1,Atp6v0c,Anxa1,Fth1,Slc15a3,Slc25a45,Ccr1,Slc11a1,Htr2b,Cln8,Tmem206,Ccdc109b,Atp6v0d2,Abca1,Pdpn,Slc15a4,P2rx4,Slc6a6,Btk,Acsl4,Slc6a8,Anxa2,Slco2a1,Trf,Clcn7,Slc41a2,Slc38a7,Kcnj2,Ttyh3,Ttyh2,Itpr3,Mcoln3,Lyn,Atp13a2,AA467197,L…	Slc7a7,Ccl3,Abcb4,Atp6v1b2,Clic1,Psen2,Mcoln2,Gltp,Atp6v0d1,Slc25a13,Cybb,Nos2,Trpv2,Atp6v1e1,Atp2b1,Slc9a3r1,Abcc3,Edn1,Slc25a30,Slc7a8,Atp6v1c1,Vdr,Slc11a2,Nfkbie,Abcg1,Atp6v0c,Anxa1,Fth1,Slc15a3,Slc25a45,Ccr1,Slc11a1,Htr2b,Cln8,Tmem206,Ccdc109b,Atp6v0d2,Abca1,Pdpn,Slc15a4,P2rx4,Slc6a6,Btk,Acsl4,Slc6a8,Anxa2,Slco2a1,Trf,Clcn7,Slc41a2,Slc38a7,Kcnj2,Ttyh3,Ttyh2,Itpr3,Mcoln3,Lyn,Atp13a2,AA467197,L…
GO:0032642	regulation of chemokine production	30	88	2.5e-11	Epha2,Mcoln2,Lbp,Havcr2,F2rl1,Trem2,Aif1,Tnf,Csf1r,Il33,Il6,Il1b,Il6ra,Tlr2,Cxcl5,Il4ra,Myd88,Lrp1,Tlr4,Tlr7,Ticam2,Adam17,Tlr9,Cd74,Mefv,Sirpa,Lgals9,Syk,Apod,Cd84	Epha2,Mcoln2,Lbp,Havcr2,F2rl1,Trem2,Aif1,Tnf,Csf1r,Il33,Il6,Il1b,Il6ra,Tlr2,Cxcl5,Il4ra,Myd88,Lrp1,Tlr4,Tlr7,Ticam2,Adam17,Tlr9,Cd74,Mefv,Sirpa,Lgals9,Syk,Apod,Cd84
GO:1901698	response to nitrogen compound	123	1064	2.75e-11	Actr2,Ccl2,Itgb2,Col1a1,Tgfb1,Irf5,Aprt,Timp1,Cybb,Cyba,Cd40,Tnfaip3,Cpeb4,Sdc1,Dnmt3a,Slc9a3r1,Grb2,Serpina3n,Lgmn,Edn1,Pde1b,Ciita,Sdf2l1,Cdkn1a,Trem2,Aif1,Tnf,Npc1,Diap1,Anxa1,Mmp19,Baiap2,Cyp2e1,Il6,Casp4,Casp1,Htr2b,Scly,Fcgr2b,Gatm,Il1b,Ptpn1,Eif6,Vcam1,Tlr2,Pdgfc,Txn1,P2rx4,Cyfip1,Rgs10,F7,Sfrp1,Mmp2,Mmp3,Csk,Ptgs2,Myd88,Uggt1,Itpr3,Lyn,Egr2,Edem2,Serpina3g,Rab8b,Lrp1,Thbs1,Inhbb,Tlr4,Rftn…	Actr2,Ccl2,Itgb2,Col1a1,Tgfb1,Irf5,Aprt,Timp1,Cybb,Cyba,Cd40,Tnfaip3,Cpeb4,Sdc1,Dnmt3a,Slc9a3r1,Grb2,Serpina3n,Lgmn,Edn1,Pde1b,Ciita,Sdf2l1,Cdkn1a,Trem2,Aif1,Tnf,Npc1,Diaph1,Anxa1,Mmp19,Baiap2,Cyp2e1,Il6,Casp4,Casp1,Htr2b,Scly,Fcgr2b,Gatm,Il1b,Ptpn1,Eif6,Vcam1,Tlr2,Pdgfc,Txn1,P2rx4,Cyfip1,Rgs10,F7,Sfrp1,Mmp2,Mmp3,Csk,Ptgs2,Myd88,Uggt1,Itpr3,Lyn,Egr2,Edem2,Serpina3g,Rab8b,Lrp1,Thbs1,Inhbb,Tlr4,Rft…
GO:2000377	regulation of reactive oxygen species metabolic process	45	205	2.88e-11	Itgb2,Pdgfb,Tgfb1,Cyba,Mmp8,Grb2,F2rl1,Plau,Clu,Irg1,Ripk3,Cdkn1a,Xdh,Aif1,Tnf,Il6,Il1b,Eif6,Tlr2,Ddah1,Cxcl1,Tyrobp,Gla,Mmp3,Ptgs2,Zc3h12a,Gadd45a,Thbs1,Tlr4,Tmem106a,Igf1,Tlr6,Cx3cr1,Itgam,Hvcn1,Prcp,Icam1,Sirpa,Nfe2l2,Cd47,Ass1,Ptk2b,Syk,Stat3,Acp5	Itgb2,Pdgfb,Tgfb1,Cyba,Mmp8,Grb2,F2rl1,Plau,Clu,Acod1,Ripk3,Cdkn1a,Xdh,Aif1,Tnf,Il6,Il1b,Eif6,Tlr2,Ddah1,Cxcl1,Tyrobp,Gla,Mmp3,Ptgs2,Zc3h12a,Gadd45a,Thbs1,Tlr4,Tmem106a,Igf1,Tlr6,Cx3cr1,Itgam,Hvcn1,Prcp,Icam1,Sirpa,Nfe2l2,Cd47,Ass1,Ptk2b,Syk,Stat3,Acp5
GO:0061900	glial cell activation	22	41	2.97e-11	Clu,Trem2,Aif1,Tnf,Il33,Casp1,Il1b,Tlr2,Tyrobp,Cx3cl1,Lrp1,Tlr4,Grn,C1qa,Tlr1,Tlr7,Tlr6,Cx3cr1,Itgam,Tlr9,Tlr8,C5ar1	Clu,Trem2,Aif1,Tnf,Il33,Casp1,Il1b,Tlr2,Tyrobp,Cx3cl1,Lrp1,Tlr4,Grn,C1qa,Tlr1,Tlr7,Tlr6,Cx3cr1,Itgam,Tlr9,Tlr8,C5ar1
GO:0002449	lymphocyte mediated immunity	36	132	3.03e-11	Myo1g,Tnfsf13,C3,Irf7,Slc11a1,Fcgr2b,Fcgr1,Rnf19b,Ctsc,Il4ra,Btk,Ctsh,Myd88,Crlf2,C1qc,H2-DMa,C1qb,Batf,H2-Ab1,Rftn1,C1qa,C1ra,C4b,Cfi,Pirb,Fcer1g,Icam1,Cd74,Pou2f2,Bcl3,Prdx1,Treml4,Inpp5d,Ptpn6,Gba,Fcgr3	Myo1g,Tnfsf13,C3,Irf7,Slc11a1,Fcgr2b,Fcgr1,Rnf19b,Ctsc,Il4ra,Btk,Ctsh,Myd88,Crlf2,C1qc,H2-DMa,C1qb,Batf,H2-Ab1,Rftn1,C1qa,C1ra,C4b,Cfi,Pirb,Fcer1g,Icam1,Cd74,Pou2f2,Bcl3,Prdx1,Treml4,Inpp5d,Ptpn6,Gba,Fcgr3
GO:0009968	negative regulation of signal transduction	132	1181	3.18e-11	Plaur,Rgs19,Calr,Bid,Cd44,Hmox1,Mmp12,Epha2,Psen2,Dhx58,Tnip1,Sfrp5,Cd22,Tnfaip3,Slc9a3r1,Lgmn,F2rl1,Clu,Irg1,Col2a1,Litaf,Xdh,Tnf,Lpxn,Hhex,Il6,Casp8,Il1r2,Htr2b,Bok,Rgs16,Abl2,Atf3,Fcgr2b,Frzb,Itga6,Rassf2,Il1b,Ptpn1,Dkk2,Hgf,Padi2,Lfng,Gdf3,Rgs10,Sfrp1,Cx3cl1,Mmp3,Csk,Snx1,Ptgs2,Zc3h12a,Cyp7b1,Parp14,Rasa4,Lyn,Tnn,Ubash3b,Lrp1,Mcl1,Thbs1,Chst11,Tlr4,Plcl2,Gpc1,Wfs1,Rnf149,Gpr97,Pik3ap1,S1pr2,I…	Plaur,Rgs19,Calr,Bid,Cd44,Hmox1,Mmp12,Epha2,Psen2,Dhx58,Tnip1,Sfrp5,Cd22,Tnfaip3,Slc9a3r1,Lgmn,F2rl1,Clu,Acod1,Col2a1,Litaf,Xdh,Tnf,Lpxn,Hhex,Il6,Casp8,Il1r2,Htr2b,Bok,Rgs16,Abl2,Atf3,Fcgr2b,Frzb,Itga6,Rassf2,Il1b,Ptpn1,Dkk2,Hgf,Padi2,Lfng,Gdf3,Rgs10,Sfrp1,Cx3cl1,Mmp3,Csk,Snx1,Ptgs2,Zc3h12a,Cyp7b1,Parp14,Rasa4,Lyn,Tnn,Ubash3b,Lrp1,Mcl1,Thbs1,Chst11,Tlr4,Plcl2,Gpc1,Wfs1,Rnf149,Adgrg3,Pik3ap1,S1pr2…
GO:0002822	regulation of adaptive immune response based on somatic recombination of immune receptors built from immunoglobulin superfamily domains	39	156	3.32e-11	Tgfb1,Il7r,Cd40,Tnfsf13,Tnfaip3,Vsir,Havcr2,Ripk3,C3,H2-K1,Tnf,Anxa1,Il33,Il6,Slc11a1,Fcgr2b,Il1b,Fcgr1,Tnfrsf1b,Il4ra,Was,Btk,H2-DMa,Zc3h12a,H2-Ab1,Pnp,Jak3,Fam49b,Fcer1g,P2rx7,Nlrp3,B2m,H2-T23,Ccl19,Nfkbiz,Ptpn6,Fcgr3,Ccr2,H2-D1	Tgfb1,Il7r,Cd40,Tnfsf13,Tnfaip3,Vsir,Havcr2,Ripk3,C3,H2-K1,Tnf,Anxa1,Il33,Il6,Slc11a1,Fcgr2b,Il1b,Fcgr1,Tnfrsf1b,Il4ra,Was,Btk,H2-DMa,Zc3h12a,H2-Ab1,Pnp,Jak3,Fam49b,Fcer1g,P2rx7,Nlrp3,B2m,H2-T23,Ccl19,Nfkbiz,Ptpn6,Fcgr3,Ccr2,H2-D1
GO:0030162	regulation of proteolysis	97	753	3.88e-11	Plaur,Bid,Cstb,Cd44,Itih4,Timp1,Psen2,Ctsz,Myh9,Serpinb6a,Tnip1,Vsir,Serpina3n,Lgmn,Ctla2a,Ctla2b,Plk2,Anxa8,Clu,Slc11a2,Rps6ka2,Trem2,Xdh,C3,Tnf,Pmaip1,Il33,Il6,Casp1,Casp8,Il1r2,Bok,Spint1,Il1b,Sdcbp,Tnfrsf1b,Rnf19b,Hgf,Ctsc,Anxa2,Ctsh,Ptgs2,Zc3h12a,Lyn,Atp13a2,Edem2,Serpina3g,Gsap,Thbs1,Grn,Bst2,Fn1,Nod1,Igf1,Naip5,Nlrc4,F2r,Wdnml1,Rnf180,C4b,Plk3,Bak1,Zfand2a,Dab2,Gpx1,Adam9,Cln3,Mmp14,Cd109,…	Plaur,Bid,Cstb,Cd44,Itih4,Timp1,Psen2,Ctsz,Myh9,Serpinb6a,Tnip1,Vsir,Serpina3n,Lgmn,Ctla2a,Ctla2b,Plk2,Anxa8,Clu,Slc11a2,Rps6ka2,Trem2,Xdh,C3,Tnf,Pmaip1,Il33,Il6,Casp1,Casp8,Il1r2,Bok,Spint1,Il1b,Sdcbp,Tnfrsf1b,Rnf19b,Hgf,Ctsc,Anxa2,Ctsh,Ptgs2,Zc3h12a,Lyn,Atp13a2,Edem2,Serpina3g,Gsap,Thbs1,Grn,Bst2,Fn1,Nod1,Igf1,Naip5,Nlrc4,F2r,Wfdc21,Rnf180,C4b,Plk3,Bak1,Zfand2a,Dab2,Gpx1,Adam9,Cln3,Mmp14,Cd109,…
GO:0001944	vasculature development	80	562	5.18e-11	Ccl2,Ccl12,Pdgfb,Col1a1,Spi1,Tgfb1,Angptl2,Hmox1,Epha2,Elk3,Plxnd1,Myh9,Gna13,Vash1,Edn1,Plau,Loxl2,Hhex,Sat1,Mmp19,Casp8,Spint1,B4galt1,Pdpn,Mfge8,Mmp2,Cx3cl1,Myo1e,Anxa2,Pik3cb,Ptgs2,Tie1,Zc3h12a,Ptk7,Lrp1,Hpse,Thbs1,Prkx,Cxcr3,Cxcr4,Fn1,Igf1,Socs3,Gja4,Sox18,Vav2,Pik3cg,Junb,Lif,Actg1,Cxcl12,Prcp,Unc5b,Bak1,Gpx1,Htatip2,Mfsd7b,Col3a1,Hs6st1,Col8a1,Mmp14,Grem1,Dll4,Tnfaip2,Sox4,Adam8,Anpep,Plxd…	Ccl2,Ccl12,Pdgfb,Col1a1,Spi1,Tgfb1,Angptl2,Hmox1,Epha2,Elk3,Plxnd1,Myh9,Gna13,Vash1,Edn1,Plau,Loxl2,Hhex,Sat1,Mmp19,Casp8,Spint1,B4galt1,Pdpn,Mfge8,Mmp2,Cx3cl1,Myo1e,Anxa2,Pik3cb,Ptgs2,Tie1,Zc3h12a,Ptk7,Lrp1,Hpse,Thbs1,Prkx,Cxcr3,Cxcr4,Fn1,Igf1,Socs3,Gja4,Sox18,Vav2,Pik3cg,Junb,Lif,Actg1,Cxcl12,Prcp,Unc5b,Bak1,Gpx1,Htatip2,Mfsd7b,Col3a1,Hs6st1,Col8a1,Mmp14,Grem1,Dll4,Tnfaip2,Sox4,Adam8,Anpep,Plxd…
GO:0048646	anatomical structure formation involved in morphogenesis	113	952	5.64e-11	Ccl2,Ccl12,Col1a1,Tgfb1,Angptl2,Cd44,Hmox1,Epha2,Elk3,Psen2,Plxnd1,Myh9,Mmp8,Sfrp5,Txnrd1,Gna13,Grb2,Vash1,Edn1,Plau,Loxl2,Col2a1,Hhex,Sat1,Mmp19,Ifitm1,Casp1,Casp8,Abl2,Spint1,Tlr2,B4galt1,Pdpn,Lfng,Mtpn,Gdf3,Clec1b,Mfge8,Sfrp1,Mmp2,Cx3cl1,St14,Anxa2,Pik3cb,Ptgs2,Tie1,Zc3h12a,Egr2,Sbno2,Gpr126,Scx,Ptk7,Hpse,Thbs1,Myof,Prkx,Gpc1,Plxnb2,Cxcr3,Cxcr4,Itga2,Fn1,Sox18,Vav2,Pik3cg,Junb,Adam17,Zeb2,Rara…	Ccl2,Ccl12,Col1a1,Tgfb1,Angptl2,Cd44,Hmox1,Epha2,Elk3,Psen2,Plxnd1,Myh9,Mmp8,Sfrp5,Txnrd1,Gna13,Grb2,Vash1,Edn1,Plau,Loxl2,Col2a1,Hhex,Sat1,Mmp19,Ifitm1,Casp1,Casp8,Abl2,Spint1,Tlr2,B4galt1,Pdpn,Lfng,Mtpn,Gdf3,Clec1b,Mfge8,Sfrp1,Mmp2,Cx3cl1,St14,Anxa2,Pik3cb,Ptgs2,Tie1,Zc3h12a,Egr2,Sbno2,Adgrg6,Scx,Ptk7,Hpse,Thbs1,Myof,Prkx,Gpc1,Plxnb2,Cxcr3,Cxcr4,Itga2,Fn1,Sox18,Vav2,Pik3cg,Junb,Adam17,Zeb2,Rara…
GO:0070374	positive regulation of ERK1 and ERK2 cascade	46	219	5.88e-11	Ccl2,Ccl12,Pdgfb,Ccl3,Tgfb1,Cd44,Ccl8,Ccl6,Ccl4,Ccl9,Havcr2,Ccl7,F2rl1,Trem2,Atp6v0c,C3,Csf1r,Il6,Ccr1,Htr2b,Abl2,Il1b,Il1a,Tlr2,Pdgfc,Glipr2,Gpnmb,Cx3cl1,Lrp1,Tlr4,P2ry6,Nod1,F2r,Rap1b,Adam17,Rara,Chil1,Icam1,Cd74,Arrb1,Ccl19,Ngf,Scimp,Arrb2,Ptk2b,C5ar1	Ccl2,Ccl12,Pdgfb,Ccl3,Tgfb1,Cd44,Ccl8,Ccl6,Ccl4,Ccl9,Havcr2,Ccl7,F2rl1,Trem2,Atp6v0c,C3,Csf1r,Il6,Ccr1,Htr2b,Abl2,Il1b,Il1a,Tlr2,Pdgfc,Glipr2,Gpnmb,Cx3cl1,Lrp1,Tlr4,P2ry6,Nod1,F2r,Rap1b,Adam17,Rara,Chil1,Icam1,Cd74,Arrb1,Ccl19,Ngf,Scimp,Arrb2,Ptk2b,C5ar1
GO:0001774	microglial cell activation	20	33	6.16e-11	Clu,Trem2,Aif1,Tnf,Il33,Casp1,Tlr2,Tyrobp,Cx3cl1,Tlr4,Grn,C1qa,Tlr1,Tlr7,Tlr6,Cx3cr1,Itgam,Tlr9,Tlr8,C5ar1	Clu,Trem2,Aif1,Tnf,Il33,Casp1,Tlr2,Tyrobp,Cx3cl1,Tlr4,Grn,C1qa,Tlr1,Tlr7,Tlr6,Cx3cr1,Itgam,Tlr9,Tlr8,C5ar1
GO:0051271	negative regulation of cellular component movement	56	314	7.2e-11	Ccl12,Pdgfb,Tgfb1,Has1,Calr,Coro1b,Timp1,Slc9a3r1,Vash1,Evl,Sema4d,Cxcl13,Aif1,Tnf,Il33,Ifitm1,Padi2,Arhgdib,Acan,Was,Sfrp1,Cx3cl1,Tie1,Abhd2,Rap2b,Tnn,Lrp1,Gadd45a,Thbs1,Bst2,Cd200r1,Rap2a,Arhgdia,Cx3cr1,Slamf8,Cxcl12,Col3a1,Sema3g,Abr,Cd74,Grem1,Dll4,Nos1,Nfe2l2,Cd63,Osbpl8,Cd300a,Ccr5,Mmrn2,Il1rn,Cfl1,Mctp1,Apod,Stat3,Sema6b,Slurp1	Ccl12,Pdgfb,Tgfb1,Has1,Calr,Coro1b,Timp1,Slc9a3r1,Vash1,Evl,Sema4d,Cxcl13,Aif1,Tnf,Il33,Ifitm1,Padi2,Arhgdib,Acan,Was,Sfrp1,Cx3cl1,Tie1,Abhd2,Rap2b,Tnn,Lrp1,Gadd45a,Thbs1,Bst2,Cd200r1,Rap2a,Arhgdia,Cx3cr1,Slamf8,Cxcl12,Col3a1,Sema3g,Abr,Cd74,Grem1,Dll4,Nos1,Nfe2l2,Cd63,Osbpl8,Cd300a,Ccr5,Mmrn2,Il1rn,Cfl1,Mctp1,Apod,Stat3,Sema6b,Slurp1
GO:0019882	antigen processing and presentation	27	73	7.46e-11	Calr,Ctss,H2-K1,Slc11a1,Fcgr2b,Fcgr1,Ifi30,H2-DMa,H2-Ab1,Rab8b,March1,H2-Aa,Rftn1,H2-Eb1,Fcer1g,Icam1,Cd74,B2m,H2-T23,Psap,H2-DMb1,Wdfy4,Treml4,Unc93b1,Gba,Fcgr3,H2-D1	Calr,Ctss,H2-K1,Slc11a1,Fcgr2b,Fcgr1,Ifi30,H2-DMa,H2-Ab1,Rab8b,March1,H2-Aa,Rftn1,H2-Eb1,Fcer1g,Icam1,Cd74,B2m,H2-T23,Psap,H2-DMb1,Wdfy4,Treml4,Unc93b1,Gba,Fcgr3,H2-D1
GO:0050766	positive regulation of phagocytosis	27	73	7.46e-11	Ccl2,Calr,Mertk,Lbp,Cyba,F2rl1,Trem2,C3,Tnf,Slc11a1,Fcgr2b,Il1b,Fcgr1,Mfge8,Nckap1l,Camk1d,Lrp1,Itga2,Rab31,Fcer1g,Dock2,Abr,Sirpa,Cd47,Cd300lf,Clec7a,Fcgr3	Ccl2,Calr,Mertk,Lbp,Cyba,F2rl1,Trem2,C3,Tnf,Slc11a1,Fcgr2b,Il1b,Fcgr1,Mfge8,Nckap1l,Camk1d,Lrp1,Itga2,Rab31,Fcer1g,Dock2,Abr,Sirpa,Cd47,Cd300lf,Clec7a,Fcgr3
GO:0055065	metal ion homeostasis	86	635	7.64e-11	Ccl2,Cd52,Ccl3,Tgfb1,Hmox1,Psen2,Mcoln2,Atp6v0d1,Cd40,Trpv2,Atp2b1,Gna13,Edn1,Hexb,F2rl1,Vdr,Slc11a2,Cxcl13,Tmem178,Fth1,Ccr1,Slc11a1,Htr2b,Bok,Abl2,Il1b,Ccdc109b,Cd38,Cxcl1,P2rx4,Mt2,Mt1,Cx3cl1,Pik3cb,Trf,Cmklr1,Itpr3,Ptger2,Mcoln3,Atp13a2,Ttc7,Lrp1,Plcl2,Wfs1,C3ar1,Gna15,Cxcr3,Cxcr4,Lcn2,P2ry6,Jak3,Tpcn2,F2r,Pik3cg,Cemip,Cx3cr1,Slc39a6,Slc8b1,Slc39a14,Gpr65,Cxcl2,Bak1,Plcg2,Cln3,Cp,Ftl1,Gpr157,…	Ccl2,Cd52,Ccl3,Tgfb1,Hmox1,Psen2,Mcoln2,Atp6v0d1,Cd40,Trpv2,Atp2b1,Gna13,Edn1,Hexb,F2rl1,Vdr,Slc11a2,Cxcl13,Tmem178,Fth1,Ccr1,Slc11a1,Htr2b,Bok,Abl2,Il1b,Ccdc109b,Cd38,Cxcl1,P2rx4,Mt2,Mt1,Cx3cl1,Pik3cb,Trf,Cmklr1,Itpr3,Ptger2,Mcoln3,Atp13a2,Ttc7,Lrp1,Plcl2,Wfs1,C3ar1,Gna15,Cxcr3,Cxcr4,Lcn2,P2ry6,Jak3,Tpcn2,F2r,Pik3cg,Cemip,Cx3cr1,Slc39a6,Slc8b1,Slc39a14,Gpr65,Cxcl2,Bak1,Plcg2,Cln3,Cp,Ftl1,Gpr157,…
GO:0002253	activation of immune response	45	213	8.52e-11	Cfp,Myo1g,Mnda,Psen2,Tnfrsf21,C3,Cfb,Fcgr2b,Nras,Tlr2,Cd38,Nckap1l,Cmklr1,C1qc,Themis2,Zc3h12a,Lyn,C1qb,Tlr4,Rftn1,Lat2,C3ar1,C1qa,Cfd,Nlrc4,Ifi205,C1ra,C4b,Tec,Nfatc2,Cfi,Fcer1g,Plcg2,Tlr9,Fyb,Nfam1,Ifi204,Nfkbiz,Cblb,Tmem173,Syk,Aim2,Ptpn6,Cd276,C5ar1	Cfp,Myo1g,Mnda,Psen2,Tnfrsf21,C3,Cfb,Fcgr2b,Nras,Tlr2,Cd38,Nckap1l,Cmklr1,C1qc,Themis2,Zc3h12a,Lyn,C1qb,Tlr4,Rftn1,Lat2,C3ar1,C1qa,Cfd,Nlrc4,Ifi205,C1ra,C4b,Tec,Nfatc2,Cfi,Fcer1g,Plcg2,Tlr9,Fyb,Nfam1,Ifi204,Nfkbiz,Cblb,Tmem173,Syk,Aim2,Ptpn6,Cd276,C5ar1
GO:0035295	tube development	113	961	9.43e-11	Ccl2,Ccl12,Pdgfb,Spi1,Tgfb1,Angptl2,Plod3,Cd44,Hmox1,Epha2,Crlf1,Elk3,Psen2,Plxnd1,Ctsz,Myh9,Sfrp5,Tns3,Sdc1,Gna13,Vash1,Edn1,Plau,Loxl2,Vdr,Col2a1,Cdkn1a,Tnf,Hhex,Sat1,Mmp19,Casp8,Abl2,Spint1,Pdgfc,B4galt1,Pdpn,Mfge8,Atp6ap2,Sfrp1,Asah1,Mmp2,Cx3cl1,St14,Myo1e,Anxa2,Ctsh,Pik3cb,Ptgs2,Tie1,Zc3h12a,Ptk7,Lrp1,Hpse,Thbs1,Prkx,Gjb5,Plxnb2,Cxcr3,Lipa,Cxcr4,Fn1,Igf1,Sox18,Vav2,Pik3cg,Junb,Lif,Rspo2,Zeb2…	Ccl2,Ccl12,Pdgfb,Spi1,Tgfb1,Angptl2,Plod3,Cd44,Hmox1,Epha2,Crlf1,Elk3,Psen2,Plxnd1,Ctsz,Myh9,Sfrp5,Tns3,Sdc1,Gna13,Vash1,Edn1,Plau,Loxl2,Vdr,Col2a1,Cdkn1a,Tnf,Hhex,Sat1,Mmp19,Casp8,Abl2,Spint1,Pdgfc,B4galt1,Pdpn,Mfge8,Atp6ap2,Sfrp1,Asah1,Mmp2,Cx3cl1,St14,Myo1e,Anxa2,Ctsh,Pik3cb,Ptgs2,Tie1,Zc3h12a,Ptk7,Lrp1,Hpse,Thbs1,Prkx,Gjb5,Plxnb2,Cxcr3,Lipa,Cxcr4,Fn1,Igf1,Sox18,Vav2,Pik3cg,Junb,Lif,Rspo2,Zeb2…
GO:0045088	regulation of innate immune response	40	171	9.73e-11	Vav1,Mmp12,Mnda,Lbp,Dhx58,Tnfaip3,Havcr2,Irg1,Trem2,Irf7,Ccr1,Tlr2,Fgr,Clec2d,Lamp1,Mmp2,Parp14,Tlr4,Grn,Nlrc4,Samhd1,Ifi205,Slamf8,Tlr9,Cadm1,Myo1f,Plscr1,Cd74,Card9,H2-T23,Adam8,Adar,Lgals9,Arrb2,Ifi204,Tlr8,Tmem173,Treml4,Aim2,Sh2d1b2	Vav1,Mmp12,Mnda,Lbp,Dhx58,Tnfaip3,Havcr2,Acod1,Trem2,Irf7,Ccr1,Tlr2,Fgr,Clec2d,Lamp1,Mmp2,Parp14,Tlr4,Grn,Nlrc4,Samhd1,Ifi205,Slamf8,Tlr9,Cadm1,Myo1f,Plscr1,Cd74,Card9,H2-T23,Adam8,Adar,Lgals9,Arrb2,Ifi204,Tlr8,Tmem173,Treml4,Aim2,Sh2d1b1
GO:0050708	regulation of protein secretion	60	357	1e-10	Tgfb1,Wisp1,Mmp13,Cd40,Nos2,Cd22,F2rl1,Clec4n,Trem2,Abcg1,Tnf,Anxa1,Il33,Il6,Casp1,Htr2b,Il1b,Il1a,Tlr2,Fgr,Cd38,Clec4e,Acsl4,Sfrp1,Cx3cl1,Scamp5,Lyn,Atp13a2,Lrp1,Inhbb,Tlr4,Hcar2,Igf1,Cd14,Rab11fip5,F2r,Slc8b1,C2cd2l,Frmd4a,Madd,Adam9,Tlr9,Cadm1,AF251705,Arrb1,P2rx7,Rhbdf2,Nos1,H2-T23,Sox4,Trpm2,Nr1h3,Syk,Erp29,Ucp2,Clec5a,Srgn,Panx1,Map4k4,Kcnn4	Tgfb1,Wisp1,Mmp13,Cd40,Nos2,Cd22,F2rl1,Clec4n,Trem2,Abcg1,Tnf,Anxa1,Il33,Il6,Casp1,Htr2b,Il1b,Il1a,Tlr2,Fgr,Cd38,Clec4e,Acsl4,Sfrp1,Cx3cl1,Scamp5,Lyn,Atp13a2,Lrp1,Inhbb,Tlr4,Hcar2,Igf1,Cd14,Rab11fip5,F2r,Slc8b1,C2cd2l,Frmd4a,Madd,Adam9,Tlr9,Cadm1,Cd300c2,Arrb1,P2rx7,Rhbdf2,Nos1,H2-T23,Sox4,Trpm2,Nr1h3,Syk,Erp29,Ucp2,Clec5a,Srgn,Panx1,Map4k4,Kcnn4
GO:0010243	response to organonitrogen compound	114	975	1.02e-10	Actr2,Ccl2,Itgb2,Col1a1,Tgfb1,Irf5,Aprt,Timp1,Cybb,Cyba,Cd40,Tnfaip3,Cpeb4,Sdc1,Dnmt3a,Slc9a3r1,Grb2,Serpina3n,Lgmn,Edn1,Pde1b,Sdf2l1,Cdkn1a,Trem2,Aif1,Tnf,Npc1,Diap1,Anxa1,Mmp19,Baiap2,Cyp2e1,Il6,Casp4,Casp1,Htr2b,Scly,Fcgr2b,Gatm,Il1b,Ptpn1,Eif6,Vcam1,Tlr2,Pdgfc,P2rx4,Cyfip1,Rgs10,F7,Sfrp1,Mmp2,Mmp3,Csk,Ptgs2,Myd88,Uggt1,Itpr3,Lyn,Egr2,Edem2,Serpina3g,Rab8b,Lrp1,Inhbb,Tlr4,Mylip,Wfs1,Gna15,Itga…	Actr2,Ccl2,Itgb2,Col1a1,Tgfb1,Irf5,Aprt,Timp1,Cybb,Cyba,Cd40,Tnfaip3,Cpeb4,Sdc1,Dnmt3a,Slc9a3r1,Grb2,Serpina3n,Lgmn,Edn1,Pde1b,Sdf2l1,Cdkn1a,Trem2,Aif1,Tnf,Npc1,Diaph1,Anxa1,Mmp19,Baiap2,Cyp2e1,Il6,Casp4,Casp1,Htr2b,Scly,Fcgr2b,Gatm,Il1b,Ptpn1,Eif6,Vcam1,Tlr2,Pdgfc,P2rx4,Cyfip1,Rgs10,F7,Sfrp1,Mmp2,Mmp3,Csk,Ptgs2,Myd88,Uggt1,Itpr3,Lyn,Egr2,Edem2,Serpina3g,Rab8b,Lrp1,Inhbb,Tlr4,Mylip,Wfs1,Gna15,Itg…
GO:0042742	defense response to bacterium	50	260	1.03e-10	Hck,Adamts4,Epha2,Ncf1,Lbp,Nos2,Havcr2,Cxcl13,Trem2,H2-K1,Tnf,Slc11a1,Tlr2,Fcgr1,Tnfsf8,Fgr,Plac8,Clec4e,Clec4d,Tnfrsf1a,Myd88,Trem1,Irf8,Tlr4,Stab1,Ssc5d,Lcn2,Nod1,Naip5,Nlrc4,Wdnml1,Slamf8,Adam17,Fcer1g,Tlr9,Myo1f,Lyz1,Lyz2,Card9,P2rx7,Nlrp3,B2m,H2-T23,Mpeg1,Naip6,Bcl3,Syk,Naip2,Acp5,C5ar1	Hck,Adamts4,Epha2,Ncf1,Lbp,Nos2,Havcr2,Cxcl13,Trem2,H2-K1,Tnf,Slc11a1,Tlr2,Fcgr1,Tnfsf8,Fgr,Plac8,Clec4e,Clec4d,Tnfrsf1a,Myd88,Trem1,Irf8,Tlr4,Stab1,Ssc5d,Lcn2,Nod1,Naip5,Nlrc4,Wfdc21,Slamf8,Adam17,Fcer1g,Tlr9,Myo1f,Lyz1,Lyz2,Card9,P2rx7,Nlrp3,B2m,H2-T23,Mpeg1,Naip6,Bcl3,Syk,Naip2,Acp5,C5ar1
GO:2000146	negative regulation of cell motility	52	279	1.04e-10	Ccl12,Pdgfb,Tgfb1,Has1,Calr,Coro1b,Timp1,Slc9a3r1,Vash1,Evl,Cxcl13,Aif1,Tnf,Il33,Ifitm1,Padi2,Arhgdib,Acan,Was,Sfrp1,Cx3cl1,Tie1,Abhd2,Rap2b,Tnn,Lrp1,Gadd45a,Thbs1,Bst2,Cd200r1,Rap2a,Arhgdia,Cx3cr1,Slamf8,Cxcl12,Col3a1,Abr,Cd74,Grem1,Dll4,Nfe2l2,Cd63,Osbpl8,Cd300a,Ccr5,Mmrn2,Il1rn,Cfl1,Mctp1,Apod,Stat3,Slurp1	Ccl12,Pdgfb,Tgfb1,Has1,Calr,Coro1b,Timp1,Slc9a3r1,Vash1,Evl,Cxcl13,Aif1,Tnf,Il33,Ifitm1,Padi2,Arhgdib,Acan,Was,Sfrp1,Cx3cl1,Tie1,Abhd2,Rap2b,Tnn,Lrp1,Gadd45a,Thbs1,Bst2,Cd200r1,Rap2a,Arhgdia,Cx3cr1,Slamf8,Cxcl12,Col3a1,Abr,Cd74,Grem1,Dll4,Nfe2l2,Cd63,Osbpl8,Cd300a,Ccr5,Mmrn2,Il1rn,Cfl1,Mctp1,Apod,Stat3,Slurp1
GO:0002791	regulation of peptide secretion	64	399	1.1e-10	Tgfb1,Wisp1,Mmp13,Cd40,Nos2,Cd22,F2rl1,Clec4n,Trem2,Abcg1,Tnf,Anxa1,Il33,Il6,Casp1,Htr2b,Il1b,Il1a,Tlr2,Fgr,Cd38,Clec4e,Acsl4,Sfrp1,Cx3cl1,Scamp5,Lyn,Atp13a2,Rab8b,Lrp1,Inhbb,Tlr4,Hcar2,Igf1,Cd14,Rab11fip5,F2r,Slc8b1,C2cd2l,Lif,Frmd4a,Madd,Adam9,Tlr9,Cadm1,AF251705,Cd74,Arrb1,P2rx7,Rhbdf2,Nos1,H2-T23,Sox4,Trpm2,Nr1h3,Syk,Erp29,Ucp2,Clec5a,Srgn,Panx1,Map4k4,Rasl10b,Kcnn4	Tgfb1,Wisp1,Mmp13,Cd40,Nos2,Cd22,F2rl1,Clec4n,Trem2,Abcg1,Tnf,Anxa1,Il33,Il6,Casp1,Htr2b,Il1b,Il1a,Tlr2,Fgr,Cd38,Clec4e,Acsl4,Sfrp1,Cx3cl1,Scamp5,Lyn,Atp13a2,Rab8b,Lrp1,Inhbb,Tlr4,Hcar2,Igf1,Cd14,Rab11fip5,F2r,Slc8b1,C2cd2l,Lif,Frmd4a,Madd,Adam9,Tlr9,Cadm1,Cd300c2,Cd74,Arrb1,P2rx7,Rhbdf2,Nos1,H2-T23,Sox4,Trpm2,Nr1h3,Syk,Erp29,Ucp2,Clec5a,Srgn,Panx1,Map4k4,Rasl10b,Kcnn4
GO:0050870	positive regulation of T cell activation	42	189	1.13e-10	Ccl2,Tgfb1,Il7r,Cd244,Cd83,Vsir,Havcr2,Runx1,Aif1,Anxa1,Il6,Il1b,Vcam1,Il4ra,Nckap1l,H2-DMa,H2-Ab1,Pnp,H2-Aa,Igfbp2,Runx3,Igf1,Jak3,Fam49b,Rara,Cd86,Il1rl2,Cd74,Cd80,Nlrp3,Sirpa,H2-T23,Cd47,Sox4,Ccl19,Adam8,Lgals9,Nfkbiz,Syk,Zmiz1,Cd276,Ccr2	Ccl2,Tgfb1,Il7r,Cd244,Cd83,Vsir,Havcr2,Runx1,Aif1,Anxa1,Il6,Il1b,Vcam1,Il4ra,Nckap1l,H2-DMa,H2-Ab1,Pnp,H2-Aa,Igfbp2,Runx3,Igf1,Jak3,Fam49b,Rara,Cd86,Il1rl2,Cd74,Cd80,Nlrp3,Sirpa,H2-T23,Cd47,Sox4,Ccl19,Adam8,Lgals9,Nfkbiz,Syk,Zmiz1,Cd276,Ccr2
GO:0031341	regulation of cell killing	29	89	1.4e-10	Ccl2,Il7r,Vav1,Cd5l,Nos2,Havcr2,F2rl1,Ripk3,H2-K1,Cxcl5,Cxcl1,Clec2d,Tyrobp,Lamp1,Pnp,Fam49b,Itgam,Cadm1,P2rx7,B2m,H2-T23,Lgals9,Arrb2,Bcl2l11,Ccr5,Clec7a,Syk,Sh2d1b2,H2-D1	Ccl2,Il7r,Vav1,Cd5l,Nos2,Havcr2,F2rl1,Ripk3,H2-K1,Cxcl5,Cxcl1,Clec2d,Tyrobp,Lamp1,Pnp,Fam49b,Itgam,Cadm1,P2rx7,B2m,H2-T23,Lgals9,Arrb2,Bcl2l11,Ccr5,Clec7a,Syk,Sh2d1b1,H2-D1
GO:0072676	lymphocyte migration	25	63	1.4e-10	Ccl2,Ccl12,Ccl3,Myo1g,Ccl8,Cxcl16,Ccl6,Ccl4,Ccl9,Ccl7,Cxcl13,Cx3cl1,Hsd3b7,Cyp7b1,Spns2,Ch25h,Cxcr3,Cxcl12,Cadm1,Icam1,Itga4,Ccl19,Adam8,Gba,Ccr2	Ccl2,Ccl12,Ccl3,Myo1g,Ccl8,Cxcl16,Ccl6,Ccl4,Ccl9,Ccl7,Cxcl13,Cx3cl1,Hsd3b7,Cyp7b1,Spns2,Ch25h,Cxcr3,Cxcl12,Cadm1,Icam1,Itga4,Ccl19,Adam8,Gba,Ccr2
GO:0051130	positive regulation of cellular component organization	134	1236	1.41e-10	Actr2,Pdgfb,Plaur,Tgfb1,Hck,Abcb4,Bid,Crabp2,Epha2,Pip4k2a,Neu1,Coro1b,Ccl8,Plxnd1,Lbp,Trpv2,Sdc1,Grb2,Evl,Edn1,Sema4d,F2rl1,Clu,Washc5,Hcls1,Cxcl13,Trem2,C3,Tnf,Pmaip1,Anxa1,Baiap2,Il6,Bok,Sele,Abl2,Itga6,Il1b,Il1a,Fcgr1,Sdcbp,Abca1,Pdpn,Hgf,Cxcl5,Cyfip1,Tyrobp,Il4ra,Was,Cx3cl1,Mmp3,Anxa2,Trf,Nckap1l,Cd53,Ldlrap1,Camk1d,Lyn,Mapk6,Shtn1,Rab8b,Ptk7,Lrp1,Sh3pxd2b,Tlr4,Grn,Plekhm1,Colgalt1,Plxnb2,Ep…	Actr2,Pdgfb,Plaur,Tgfb1,Hck,Abcb4,Bid,Crabp2,Epha2,Pip4k2a,Neu1,Coro1b,Ccl8,Plxnd1,Lbp,Trpv2,Sdc1,Grb2,Evl,Edn1,Sema4d,F2rl1,Clu,E430025E21Rik,Hcls1,Cxcl13,Trem2,C3,Tnf,Pmaip1,Anxa1,Baiap2,Il6,Bok,Sele,Abl2,Itga6,Il1b,Il1a,Fcgr1,Sdcbp,Abca1,Pdpn,Hgf,Cxcl5,Cyfip1,Tyrobp,Il4ra,Was,Cx3cl1,Mmp3,Anxa2,Trf,Nckap1l,Cd53,Ldlrap1,Camk1d,Lyn,Mapk6,Shtn1,Rab8b,Ptk7,Lrp1,Sh3pxd2b,Tlr4,Grn,Plekhm1,Colgalt1,Pl…
GO:0007162	negative regulation of cell adhesion	52	283	1.64e-10	Col1a1,Tgfb1,Lamb1,Rnd1,Cd44,Mmp12,Tnfaip8l2,Plxnd1,Tnfaip3,Vsir,Havcr2,Sema4d,Runx1,Tnfrsf21,Anxa1,Lpxn,Abl2,Gpnmb,Il4ra,Fgl1,Mmp2,Zc3h12a,Zc3h12d,H2-Ab1,Ubash3b,Lrp1,Thbs1,H2-Aa,Runx3,Plxnb2,Jak3,Adam10,Cxcl12,Myo1f,Cd86,Mmp14,Cd74,Plxnc1,Cd80,Ass1,Adam8,Cd300a,Tnc,Lgals9,Cblb,Il1rn,Cfl1,Lgals3,Apod,Ptpn6,Cd276,Plxna1	Col1a1,Tgfb1,Lamb1,Rnd1,Cd44,Mmp12,Tnfaip8l2,Plxnd1,Tnfaip3,Vsir,Havcr2,Sema4d,Runx1,Tnfrsf21,Anxa1,Lpxn,Abl2,Gpnmb,Il4ra,Fgl1,Mmp2,Zc3h12a,Zc3h12d,H2-Ab1,Ubash3b,Lrp1,Thbs1,H2-Aa,Runx3,Plxnb2,Jak3,Adam10,Cxcl12,Myo1f,Cd86,Mmp14,Cd74,Plxnc1,Cd80,Ass1,Adam8,Cd300a,Tnc,Lgals9,Cblb,Il1rn,Cfl1,Lgals3,Apod,Ptpn6,Cd276,Plxna1
GO:0035239	tube morphogenesis	93	728	1.68e-10	Ccl2,Ccl12,Pdgfb,Spi1,Tgfb1,Angptl2,Cd44,Hmox1,Epha2,Elk3,Plxnd1,Ctsz,Myh9,Sfrp5,Gna13,Vash1,Edn1,Plau,Loxl2,Vdr,Hhex,Sat1,Mmp19,Casp8,Abl2,Spint1,B4galt1,Pdpn,Mfge8,Sfrp1,Mmp2,Cx3cl1,St14,Myo1e,Anxa2,Ctsh,Pik3cb,Ptgs2,Tie1,Zc3h12a,Ptk7,Lrp1,Hpse,Thbs1,Prkx,Plxnb2,Cxcr3,Cxcr4,Fn1,Igf1,Sox18,Vav2,Pik3cg,Junb,Rspo2,Zeb2,Rara,Cthrc1,Actg1,Cxcl12,Prcp,Unc5b,Bak1,Gpx1,Htatip2,Col3a1,Hs6st1,Col8a1,Mmp1…	Ccl2,Ccl12,Pdgfb,Spi1,Tgfb1,Angptl2,Cd44,Hmox1,Epha2,Elk3,Plxnd1,Ctsz,Myh9,Sfrp5,Gna13,Vash1,Edn1,Plau,Loxl2,Vdr,Hhex,Sat1,Mmp19,Casp8,Abl2,Spint1,B4galt1,Pdpn,Mfge8,Sfrp1,Mmp2,Cx3cl1,St14,Myo1e,Anxa2,Ctsh,Pik3cb,Ptgs2,Tie1,Zc3h12a,Ptk7,Lrp1,Hpse,Thbs1,Prkx,Plxnb2,Cxcr3,Cxcr4,Fn1,Igf1,Sox18,Vav2,Pik3cg,Junb,Rspo2,Zeb2,Rara,Cthrc1,Actg1,Cxcl12,Prcp,Unc5b,Bak1,Gpx1,Htatip2,Col3a1,Hs6st1,Col8a1,Mmp1…
GO:0002690	positive regulation of leukocyte chemotaxis	30	97	1.73e-10	Ccl2,Ccl3,Calr,Lbp,Ccl4,Ccl7,Lgmn,Edn1,F2rl1,Cxcl13,Pla2g7,Aif1,Ccr1,Il1b,F7,Cx3cl1,Nckap1l,Cmklr1,Camk1d,Thbs1,Gpsm3,C3ar1,Adam10,Adam17,Cxcl12,Cd74,Ccl19,Ptk2b,C5ar1,Ccr2	Ccl2,Ccl3,Calr,Lbp,Ccl4,Ccl7,Lgmn,Edn1,F2rl1,Cxcl13,Pla2g7,Aif1,Ccr1,Il1b,F7,Cx3cl1,Nckap1l,Cmklr1,Camk1d,Thbs1,Gpsm3,C3ar1,Adam10,Adam17,Cxcl12,Cd74,Ccl19,Ptk2b,C5ar1,Ccr2
GO:0070555	response to interleukin-1	33	119	1.75e-10	Ccl2,Ccl12,Ccl3,Saa3,Ccl8,Cyba,Cd40,Ccl6,Ccl4,Ccl9,Ccl7,Edn1,Irg1,Anxa1,Il6,Sele,Il1b,Cd38,Sfrp1,Cx3cl1,Myd88,Zc3h12a,Lcn2,Fn1,Cxcl2,Chil1,Il1rl2,Sirpa,Cd47,Ccl19,Adamts7,Cfl1,St18	Ccl2,Ccl12,Ccl3,Saa3,Ccl8,Cyba,Cd40,Ccl6,Ccl4,Ccl9,Ccl7,Edn1,Acod1,Anxa1,Il6,Sele,Il1b,Cd38,Sfrp1,Cx3cl1,Myd88,Zc3h12a,Lcn2,Fn1,Cxcl2,Chil1,Il1rl2,Sirpa,Cd47,Ccl19,Adamts7,Cfl1,St18
GO:0001568	blood vessel development	76	534	1.82e-10	Ccl2,Ccl12,Pdgfb,Col1a1,Spi1,Tgfb1,Angptl2,Hmox1,Epha2,Elk3,Plxnd1,Myh9,Gna13,Vash1,Edn1,Plau,Loxl2,Hhex,Sat1,Mmp19,Casp8,Spint1,B4galt1,Mfge8,Mmp2,Cx3cl1,Myo1e,Anxa2,Pik3cb,Ptgs2,Tie1,Zc3h12a,Ptk7,Lrp1,Hpse,Thbs1,Prkx,Cxcr3,Cxcr4,Fn1,Socs3,Gja4,Sox18,Vav2,Pik3cg,Junb,Actg1,Cxcl12,Prcp,Unc5b,Bak1,Gpx1,Htatip2,Mfsd7b,Col3a1,Hs6st1,Col8a1,Mmp14,Grem1,Dll4,Tnfaip2,Sox4,Adam8,Anpep,Plxdc1,Ptk2b,Mmrn2…	Ccl2,Ccl12,Pdgfb,Col1a1,Spi1,Tgfb1,Angptl2,Hmox1,Epha2,Elk3,Plxnd1,Myh9,Gna13,Vash1,Edn1,Plau,Loxl2,Hhex,Sat1,Mmp19,Casp8,Spint1,B4galt1,Mfge8,Mmp2,Cx3cl1,Myo1e,Anxa2,Pik3cb,Ptgs2,Tie1,Zc3h12a,Ptk7,Lrp1,Hpse,Thbs1,Prkx,Cxcr3,Cxcr4,Fn1,Socs3,Gja4,Sox18,Vav2,Pik3cg,Junb,Actg1,Cxcl12,Prcp,Unc5b,Bak1,Gpx1,Htatip2,Mfsd7b,Col3a1,Hs6st1,Col8a1,Mmp14,Grem1,Dll4,Tnfaip2,Sox4,Adam8,Anpep,Plxdc1,Ptk2b,Mmrn2…
GO:0008360	regulation of cell shape	37	151	1.97e-10	Ccl2,Ccl12,Ccl3,Hck,Plxnd1,Myh9,Gna13,Ccl7,Slc9a3r1,Sema4d,Hexb,Parvb,Diap1,Csf1r,Anxa1,Baiap2,Il6,Pdpn,Fgr,Cyfip1,Was,Rhov,Plxnb2,Eps8,Fn1,Arhgdia,Fes,Icam1,Lst1,Rhog,Plxnc1,Arap1,Hpn,Gas7,Ptk2b,Cfl1,Plxna1	Ccl2,Ccl12,Ccl3,Hck,Plxnd1,Myh9,Gna13,Ccl7,Slc9a3r1,Sema4d,Hexb,Parvb,Diaph1,Csf1r,Anxa1,Baiap2,Il6,Pdpn,Fgr,Cyfip1,Was,Rhov,Plxnb2,Eps8,Fn1,Arhgdia,Fes,Icam1,Lst1,Rhog,Plxnc1,Arap1,Hpn,Gas7,Ptk2b,Cfl1,Plxna1
GO:0040013	negative regulation of locomotion	55	314	1.98e-10	Ccl12,Pdgfb,Tgfb1,Has1,Calr,Coro1b,Timp1,Slc9a3r1,Vash1,Evl,Sema4d,Cxcl13,Aif1,Tnf,Il33,Ifitm1,Padi2,Arhgdib,Acan,Was,Sfrp1,Cx3cl1,Tie1,Abhd2,Rap2b,Tnn,Lrp1,Gadd45a,Thbs1,Bst2,Cd200r1,Rap2a,Arhgdia,Cx3cr1,Slamf8,Cxcl12,Col3a1,Sema3g,Abr,Cd74,Grem1,Dll4,Nfe2l2,Cd63,Osbpl8,Cd300a,Ccr5,Mmrn2,Il1rn,Cfl1,Mctp1,Apod,Stat3,Sema6b,Slurp1	Ccl12,Pdgfb,Tgfb1,Has1,Calr,Coro1b,Timp1,Slc9a3r1,Vash1,Evl,Sema4d,Cxcl13,Aif1,Tnf,Il33,Ifitm1,Padi2,Arhgdib,Acan,Was,Sfrp1,Cx3cl1,Tie1,Abhd2,Rap2b,Tnn,Lrp1,Gadd45a,Thbs1,Bst2,Cd200r1,Rap2a,Arhgdia,Cx3cr1,Slamf8,Cxcl12,Col3a1,Sema3g,Abr,Cd74,Grem1,Dll4,Nfe2l2,Cd63,Osbpl8,Cd300a,Ccr5,Mmrn2,Il1rn,Cfl1,Mctp1,Apod,Stat3,Sema6b,Slurp1
GO:0032956	regulation of actin cytoskeleton organization	58	344	2e-10	Actr2,Tgfb1,Hck,Coro1b,Grb2,Evl,Edn1,F2rl1,Washc5,Hcls1,Csf1r,Baiap2,Il1a,Tlr2,Fgr,Mtpn,Arhgdib,Cyfip1,Was,Cx3cl1,Cotl1,Nckap1l,Prex1,Rhov,Lrp1,Sh3pxd2b,Bst2,Eps8,Vill,Arhgdia,Fam49b,Iqgap2,Actg1,Lima1,Gpr65,Arpc5,Fes,Arpc1b,Icam1,Myo1f,Rhog,Bst1,Arpc3,Fmn1,Cd47,Plek,Trpm2,Arhgap17,Arap1,C9orf72,Ptk2b,Ssh3,Tmsb10,Capg,Cfl1,Arpc4,Iqgap1,Actr3	Actr2,Tgfb1,Hck,Coro1b,Grb2,Evl,Edn1,F2rl1,E430025E21Rik,Hcls1,Csf1r,Baiap2,Il1a,Tlr2,Fgr,Mtpn,Arhgdib,Cyfip1,Was,Cx3cl1,Cotl1,Nckap1l,Prex1,Rhov,Lrp1,Sh3pxd2b,Bst2,Eps8,Vill,Arhgdia,Fam49b,Iqgap2,Actg1,Lima1,Gpr65,Arpc5,Fes,Arpc1b,Icam1,Myo1f,Rhog,Bst1,Arpc3,Fmn1,Cd47,Plek,Trpm2,Arhgap17,Arap1,3110043O21Rik,Ptk2b,Ssh3,Tmsb10,Capg,Cfl1,Arpc4,Iqgap1,Actr3
GO:0001525	angiogenesis	56	325	2.21e-10	Ccl2,Ccl12,Angptl2,Hmox1,Epha2,Elk3,Plxnd1,Myh9,Gna13,Vash1,Edn1,Plau,Loxl2,Sat1,Mmp19,Casp8,B4galt1,Mfge8,Mmp2,Cx3cl1,Anxa2,Pik3cb,Ptgs2,Tie1,Zc3h12a,Hpse,Thbs1,Prkx,Cxcr3,Cxcr4,Fn1,Sox18,Vav2,Pik3cg,Actg1,Cxcl12,Prcp,Unc5b,Gpx1,Htatip2,Hs6st1,Col8a1,Mmp14,Grem1,Dll4,Tnfaip2,Adam8,Anpep,Plxdc1,Ptk2b,Mmrn2,Arhgap22,Nrp2,Ahr,Syk,Ccr2	Ccl2,Ccl12,Angptl2,Hmox1,Epha2,Elk3,Plxnd1,Myh9,Gna13,Vash1,Edn1,Plau,Loxl2,Sat1,Mmp19,Casp8,B4galt1,Mfge8,Mmp2,Cx3cl1,Anxa2,Pik3cb,Ptgs2,Tie1,Zc3h12a,Hpse,Thbs1,Prkx,Cxcr3,Cxcr4,Fn1,Sox18,Vav2,Pik3cg,Actg1,Cxcl12,Prcp,Unc5b,Gpx1,Htatip2,Hs6st1,Col8a1,Mmp14,Grem1,Dll4,Tnfaip2,Adam8,Anpep,Plxdc1,Ptk2b,Mmrn2,Arhgap22,Nrp2,Ahr,Syk,Ccr2
GO:0030336	negative regulation of cell migration	50	267	2.28e-10	Ccl12,Pdgfb,Tgfb1,Has1,Calr,Coro1b,Timp1,Slc9a3r1,Vash1,Evl,Cxcl13,Aif1,Tnf,Il33,Ifitm1,Padi2,Arhgdib,Acan,Sfrp1,Cx3cl1,Tie1,Abhd2,Rap2b,Tnn,Lrp1,Gadd45a,Thbs1,Bst2,Cd200r1,Rap2a,Arhgdia,Cx3cr1,Slamf8,Cxcl12,Col3a1,Abr,Cd74,Grem1,Dll4,Nfe2l2,Cd63,Osbpl8,Cd300a,Ccr5,Mmrn2,Il1rn,Mctp1,Apod,Stat3,Slurp1	Ccl12,Pdgfb,Tgfb1,Has1,Calr,Coro1b,Timp1,Slc9a3r1,Vash1,Evl,Cxcl13,Aif1,Tnf,Il33,Ifitm1,Padi2,Arhgdib,Acan,Sfrp1,Cx3cl1,Tie1,Abhd2,Rap2b,Tnn,Lrp1,Gadd45a,Thbs1,Bst2,Cd200r1,Rap2a,Arhgdia,Cx3cr1,Slamf8,Cxcl12,Col3a1,Abr,Cd74,Grem1,Dll4,Nfe2l2,Cd63,Osbpl8,Cd300a,Ccr5,Mmrn2,Il1rn,Mctp1,Apod,Stat3,Slurp1
GO:0002705	positive regulation of leukocyte mediated immunity	36	144	2.31e-10	Ccl2,Itgb2,Tgfb1,Vav1,Cd40,Tnfsf13,F2rl1,C3,H2-K1,Tnf,Il6,Il1b,Fcgr1,Fgr,Cxcl1,Tyrobp,Il4ra,Btk,Lamp1,Pnp,Fam49b,Itgam,Ptafr,Fcer1g,Cadm1,P2rx7,Nlrp3,B2m,H2-T23,Scimp,Clec7a,Syk,Sh2d1b2,Stxbp2,Fcgr3,H2-D1	Ccl2,Itgb2,Tgfb1,Vav1,Cd40,Tnfsf13,F2rl1,C3,H2-K1,Tnf,Il6,Il1b,Fcgr1,Fgr,Cxcl1,Tyrobp,Il4ra,Btk,Lamp1,Pnp,Fam49b,Itgam,Ptafr,Fcer1g,Cadm1,P2rx7,Nlrp3,B2m,H2-T23,Scimp,Clec7a,Syk,Sh2d1b1,Stxbp2,Fcgr3,H2-D1
GO:0043087	regulation of GTPase activity	65	418	2.35e-10	Ccl2,Ccl12,Ccl3,Vav1,Epha2,Ccl8,Plxnd1,Cd40,Ccl6,Ccl4,Ccl9,Ccl7,Adap2,Gpr137b,Sema4d,F2rl1,Arhgap31,Cxcl13,Rin1,Arhgap19,Htr2b,Rgs16,Itga6,Arhgdib,Rgs10,Cx3cl1,Nckap1l,Smap2,Prex1,Rasa4,Stard8,Gmip,Plxnb2,Arhgap30,Rin3,F2r,Vav2,Arhgdia,Tbc1d22a,Iqgap2,Gpr65,Tbc1d2,Icam1,Dock2,Tbc1d9,Abr,Rhog,Arrb1,Plxnc1,Arhgap11a,Ccl19,Arhgap17,Arap1,Arrb2,Sipa1l2,Ptk2b,Arhgap22,Arhgap25,Cblb,Rasa3,Tbc1d14,Map4k…	Ccl2,Ccl12,Ccl3,Vav1,Epha2,Ccl8,Plxnd1,Cd40,Ccl6,Ccl4,Ccl9,Ccl7,Adap2,Gpr137b,Sema4d,F2rl1,Arhgap31,Cxcl13,Rin1,Arhgap19,Htr2b,Rgs16,Itga6,Arhgdib,Rgs10,Cx3cl1,Nckap1l,Smap2,Prex1,Rasa4,Stard8,Gmip,Plxnb2,Arhgap30,Rin3,F2r,Vav2,Arhgdia,Tbc1d22a,Iqgap2,Gpr65,Tbc1d2,Icam1,Dock2,Tbc1d9,Abr,Rhog,Arrb1,Plxnc1,Arhgap11a,Ccl19,Arhgap17,Arap1,Arrb2,Sipa1l2,Ptk2b,Arhgap22,Arhgap25,Cblb,Rasa3,Tbc1d14,Map4k…
GO:0010468	regulation of gene expression	326	4041	2.44e-10	Actr2,Ccl2,Itgb2,Pdgfb,Acvr1b,Ccl3,Ern1,Col1a1,Ell2,Spi1,Tgfb1,Hck,Calr,Il7r,Irf5,Cd244,Cd44,Wisp1,Hmox1,Mmp12,Epha2,Elk3,Mnda,Psen2,Mcoln2,Mertk,Cybb,Cd83,Ncf1,Lbp,Ctsz,Myh9,Cyba,Cd40,Dhx58,Tnip1,Nos2,Mmp8,Sfrp5,Ccl4,Ywhah,Mknk1,Arid3a,Tnfaip3,Atp2b1,Vsir,Cpeb4,Havcr2,Dnmt3a,Prkch,Cdca7l,Lgmn,Vash1,Edn1,Ctla2a,Sema4d,Hexb,F2rl1,Clu,Loxl2,Irg1,Ripk3,Vdr,Col2a1,Litaf,Ciita,Hcls1,Runx1,Cdkn1a,Clec4…	Actr2,Ccl2,Itgb2,Pdgfb,Acvr1b,Ccl3,Ern1,Col1a1,Ell2,Spi1,Tgfb1,Hck,Calr,Il7r,Irf5,Cd244,Cd44,Wisp1,Hmox1,Mmp12,Epha2,Elk3,Mnda,Psen2,Mcoln2,Mertk,Cybb,Cd83,Ncf1,Lbp,Ctsz,Myh9,Cyba,Cd40,Dhx58,Tnip1,Nos2,Mmp8,Sfrp5,Ccl4,Ywhah,Mknk1,Arid3a,Tnfaip3,Atp2b1,Vsir,Cpeb4,Havcr2,Dnmt3a,Prkch,Cdca7l,Lgmn,Vash1,Edn1,Ctla2a,Sema4d,Hexb,F2rl1,Clu,Loxl2,Acod1,Ripk3,Vdr,Col2a1,Litaf,Ciita,Hcls1,Runx1,Cdkn1a,Clec…
GO:0032970	regulation of actin filament-based process	62	388	2.66e-10	Actr2,Tgfb1,Hck,Coro1b,Myh9,Grb2,Evl,Edn1,F2rl1,Washc5,Hcls1,Csf1r,Baiap2,Il1a,Tlr2,Pdpn,Fgr,Mtpn,Arhgdib,Cyfip1,Was,Cx3cl1,Cotl1,Nckap1l,Prex1,Kcnj2,Rhov,Lrp1,Sh3pxd2b,Bst2,Eps8,Vill,Arhgdia,Fam49b,Iqgap2,Actg1,Lima1,Gpr65,Arpc5,Fes,Arpc1b,Icam1,Myo1f,Rhog,Bst1,Arpc3,Fmn1,Nos1,Cd47,Plek,Trpm2,Arhgap17,Arap1,C9orf72,Ptk2b,Ssh3,Tmsb10,Capg,Cfl1,Arpc4,Iqgap1,Actr3	Actr2,Tgfb1,Hck,Coro1b,Myh9,Grb2,Evl,Edn1,F2rl1,E430025E21Rik,Hcls1,Csf1r,Baiap2,Il1a,Tlr2,Pdpn,Fgr,Mtpn,Arhgdib,Cyfip1,Was,Cx3cl1,Cotl1,Nckap1l,Prex1,Kcnj2,Rhov,Lrp1,Sh3pxd2b,Bst2,Eps8,Vill,Arhgdia,Fam49b,Iqgap2,Actg1,Lima1,Gpr65,Arpc5,Fes,Arpc1b,Icam1,Myo1f,Rhog,Bst1,Arpc3,Fmn1,Nos1,Cd47,Plek,Trpm2,Arhgap17,Arap1,3110043O21Rik,Ptk2b,Ssh3,Tmsb10,Capg,Cfl1,Arpc4,Iqgap1,Actr3
GO:0072503	cellular divalent inorganic cation homeostasis	71	484	2.68e-10	Ccl2,Cd52,Ccl3,Tgfb1,Psen2,Mcoln2,Cd40,Trpv2,Atp2b1,Gna13,Edn1,Hexb,F2rl1,Vdr,Cxcl13,Tmem178,Ccr1,Slc11a1,Htr2b,Bok,Abl2,Il1b,Ccdc109b,Cd38,Cxcl1,P2rx4,Mt2,Mt1,Cx3cl1,Pik3cb,Cmklr1,Itpr3,Ptger2,Mcoln3,Atp13a2,Lrp1,Plcl2,Wfs1,C3ar1,Gna15,Cxcr3,Cxcr4,P2ry6,Jak3,Tpcn2,F2r,Pik3cg,Cemip,Cx3cr1,Slc39a6,Slc8b1,Slc39a14,Gpr65,Cxcl2,Bak1,Plcg2,Cln3,Gpr157,P2rx7,Plcb2,Nos1,Ccl19,Trpm2,Ptk2b,Ccr5,Spp1,Rasa3…	Ccl2,Cd52,Ccl3,Tgfb1,Psen2,Mcoln2,Cd40,Trpv2,Atp2b1,Gna13,Edn1,Hexb,F2rl1,Vdr,Cxcl13,Tmem178,Ccr1,Slc11a1,Htr2b,Bok,Abl2,Il1b,Ccdc109b,Cd38,Cxcl1,P2rx4,Mt2,Mt1,Cx3cl1,Pik3cb,Cmklr1,Itpr3,Ptger2,Mcoln3,Atp13a2,Lrp1,Plcl2,Wfs1,C3ar1,Gna15,Cxcr3,Cxcr4,P2ry6,Jak3,Tpcn2,F2r,Pik3cg,Cemip,Cx3cr1,Slc39a6,Slc8b1,Slc39a14,Gpr65,Cxcl2,Bak1,Plcg2,Cln3,Gpr157,P2rx7,Plcb2,Nos1,Ccl19,Trpm2,Ptk2b,Ccr5,Spp1,Rasa3…
GO:0002833	positive regulation of response to biotic stimulus	36	146	3.19e-10	Vav1,Mmp12,Mnda,Sash1,Lbp,Cyba,Dhx58,Havcr2,Ly86,Cd180,F2rl1,Irg1,Irf7,Tlr2,Cxcl1,Lamp1,Mmp2,Tlr4,Grn,Nod1,Nlrc4,Ifi205,Tlr9,Cadm1,Plscr1,Cd74,Card9,H2-T23,Adam8,Lgals9,Scimp,Ifi204,Tlr8,Tmem173,Aim2,Sh2d1b2	Vav1,Mmp12,Mnda,Sash1,Lbp,Cyba,Dhx58,Havcr2,Ly86,Cd180,F2rl1,Acod1,Irf7,Tlr2,Cxcl1,Lamp1,Mmp2,Tlr4,Grn,Nod1,Nlrc4,Ifi205,Tlr9,Cadm1,Plscr1,Cd74,Card9,H2-T23,Adam8,Lgals9,Scimp,Ifi204,Tlr8,Tmem173,Aim2,Sh2d1b1
GO:0050777	negative regulation of immune response	37	155	3.66e-10	Tgfb1,Il7r,Hmox1,Mmp12,Dhx58,Tnfaip3,Vsir,Havcr2,Irg1,Tnf,Anxa1,Il33,Ccr1,Fcgr2b,Clec2d,Il4ra,Zc3h12a,Parp14,Grn,Bst2,Samhd1,Jak3,Slamf8,Gpx1,Col3a1,Abr,H2-T23,Cd300a,Adar,Lgals9,Arrb2,Lgals3,Cd84,Sh2d1b2,Inpp5d,Ptpn6,Ccr2	Tgfb1,Il7r,Hmox1,Mmp12,Dhx58,Tnfaip3,Vsir,Havcr2,Acod1,Tnf,Anxa1,Il33,Ccr1,Fcgr2b,Clec2d,Il4ra,Zc3h12a,Parp14,Grn,Bst2,Samhd1,Jak3,Slamf8,Gpx1,Col3a1,Abr,H2-T23,Cd300a,Adar,Lgals9,Arrb2,Lgals3,Cd84,Sh2d1b1,Inpp5d,Ptpn6,Ccr2
GO:0022008	neurogenesis	173	1784	3.81e-10	Actr2,Ccl2,Ccl12,Pdgfb,Ccl3,Tgfb1,Lamb1,Rnd1,Calr,Crabp2,Cd44,Epha2,Neu1,Plxnd1,Ctsz,Trpv2,Ywhah,Dnmt3a,Slc9a3r1,Prkch,Evl,Sema4d,Hexb,Plk2,Clu,Cln5,Lrp12,Washc5,Alcam,Hcls1,Runx1,Slc11a2,Tnfrsf21,Trem2,C3,H2-K1,Tnf,Diap1,Csf1r,Anxa1,Il33,Gfra1,Hexa,Baiap2,Nptx1,Il6,Bok,Cln8,Rab29,Abl2,Fcgr2b,Itga6,Spint1,Il1b,Vcam1,Tlr2,Tnfrsf1b,Hgf,Cd38,Cxcl5,P2rx4,Mtpn,Cyfip1,Xylt1,Acsl4,Sfrp1,Mmp2,Cx3cl1,Csk,…	Actr2,Ccl2,Ccl12,Pdgfb,Ccl3,Tgfb1,Lamb1,Rnd1,Calr,Crabp2,Cd44,Epha2,Neu1,Plxnd1,Ctsz,Trpv2,Ywhah,Dnmt3a,Slc9a3r1,Prkch,Evl,Sema4d,Hexb,Plk2,Clu,Cln5,Lrp12,E430025E21Rik,Alcam,Hcls1,Runx1,Slc11a2,Tnfrsf21,Trem2,C3,H2-K1,Tnf,Diaph1,Csf1r,Anxa1,Il33,Gfra1,Hexa,Baiap2,Nptx1,Il6,Bok,Cln8,Rab29,Abl2,Fcgr2b,Itga6,Spint1,Il1b,Vcam1,Tlr2,Tnfrsf1b,Hgf,Cd38,Cxcl5,P2rx4,Mtpn,Cyfip1,Xylt1,Acsl4,Sfrp1,Mmp2,Cx3…
GO:0071356	cellular response to tumor necrosis factor	38	164	4.07e-10	Ccl2,Ccl12,Ccl3,Col1a1,Ccl8,Cyba,Cd40,Ccl6,Ccl4,Ccl9,Ccl7,Edn1,Irg1,Tnfrsf21,Tnf,Il6,Tnfrsf1b,Tnfrsf1a,Sfrp1,Asah1,Cx3cl1,Plvap,Zc3h12a,Lcn2,Chil1,Il18bp,Nfe2l2,Ass1,Ccl19,Card14,Ptk2b,Adamts7,Cfl1,Tnfrsf23,Aim2,St18,Gba,Actr3	Ccl2,Ccl12,Ccl3,Col1a1,Ccl8,Cyba,Cd40,Ccl6,Ccl4,Ccl9,Ccl7,Edn1,Acod1,Tnfrsf21,Tnf,Il6,Tnfrsf1b,Tnfrsf1a,Sfrp1,Asah1,Cx3cl1,Plvap,Zc3h12a,Lcn2,Chil1,Il18bp,Nfe2l2,Ass1,Ccl19,Card14,Ptk2b,Adamts7,Cfl1,Tnfrsf23,Aim2,St18,Gba,Actr3
GO:0002573	myeloid leukocyte differentiation	33	124	4.25e-10	Spi1,Tgfb1,Wisp1,Epha2,Psen2,Myh9,F2rl1,Pde1b,Trem2,Tnf,Csf1r,Hhex,Casp8,Batf3,Tlr2,Tyrobp,Anxa2,Trf,Ostm1,Batf,Sbno2,Junb,Itgam,Pirb,Fcer1g,Il3ra,Cd109,Ccl19,Adam8,Cd300lf,Nrros,Nfatc1,Gba	Spi1,Tgfb1,Wisp1,Epha2,Psen2,Myh9,F2rl1,Pde1b,Trem2,Tnf,Csf1r,Hhex,Casp8,Batf3,Tlr2,Tyrobp,Anxa2,Trf,Ostm1,Batf,Sbno2,Junb,Itgam,Pirb,Fcer1g,Il3ra,Cd109,Ccl19,Adam8,Cd300lf,Nrros,Nfatc1,Gba
GO:0032102	negative regulation of response to external stimulus	59	363	4.69e-10	Ccl12,Pdgfb,Cd44,Mmp12,Coro1b,Tnfaip8l2,Dhx58,Tnfaip3,Havcr2,Aoah,Ctla2a,Sema4d,Plau,Irg1,Cxcl13,Aif1,Tnf,Ccr1,Il1r2,Fcgr2b,Tnfrsf1b,Hgf,Padi2,Clec2d,Tnfrsf1a,Xylt1,Cx3cl1,Anxa2,Nt5e,Zc3h12a,Parp14,Metrnl,Ubash3b,Thbs1,Grn,Socs3,Samhd1,Cx3cr1,Slamf8,Tnfaip6,Gpx1,Sema3g,Cd109,Abr,Cnr2,Grem1,Mefv,Nlrp3,Sirpa,H2-T23,Adar,Lgals9,Arrb2,Nr1h3,Apod,Sh2d1b2,Acp5,Cd276,Sema6b	Ccl12,Pdgfb,Cd44,Mmp12,Coro1b,Tnfaip8l2,Dhx58,Tnfaip3,Havcr2,Aoah,Ctla2a,Sema4d,Plau,Acod1,Cxcl13,Aif1,Tnf,Ccr1,Il1r2,Fcgr2b,Tnfrsf1b,Hgf,Padi2,Clec2d,Tnfrsf1a,Xylt1,Cx3cl1,Anxa2,Nt5e,Zc3h12a,Parp14,Metrnl,Ubash3b,Thbs1,Grn,Socs3,Samhd1,Cx3cr1,Slamf8,Tnfaip6,Gpx1,Sema3g,Cd109,Abr,Cnr2,Grem1,Mefv,Nlrp3,Sirpa,H2-T23,Adar,Lgals9,Arrb2,Nr1h3,Apod,Sh2d1b1,Acp5,Cd276,Sema6b
GO:0070304	positive regulation of stress-activated protein kinase signaling cascade	39	174	5.1e-10	Ern1,Sash1,Ncf1,Mmp8,Edn1,F2rl1,Fgd2,Xdh,Tnf,Fcgr2b,Rassf2,Il1b,Il1a,Ptpn1,Myd88,Trf,Zc3h12a,Lyn,Gadd45a,Tlr4,Nod1,Tlr6,Gdf6,Zeb2,Dab2,Tlr9,Card9,Mdfic,Ccl19,Scimp,Ptk2b,Taok3,Clec7a,Mid1,Il1rn,Syk,Rell1,Map4k4,Sphk1	Ern1,Sash1,Ncf1,Mmp8,Edn1,F2rl1,Fgd2,Xdh,Tnf,Fcgr2b,Rassf2,Il1b,Il1a,Ptpn1,Myd88,Trf,Zc3h12a,Lyn,Gadd45a,Tlr4,Nod1,Tlr6,Gdf6,Zeb2,Dab2,Tlr9,Card9,Mdfic,Ccl19,Scimp,Ptk2b,Taok3,Clec7a,Mid1,Il1rn,Syk,Rell1,Map4k4,Sphk1
GO:0070302	regulation of stress-activated protein kinase signaling cascade	46	237	5.5e-10	Ern1,Sash1,Ncf1,Mmp8,Sfrp5,Edn1,F2rl1,Fgd2,Xdh,Tnf,Fcgr2b,Rassf2,Il1b,Il1a,Ptpn1,Hgf,Sfrp1,Myd88,Trf,Zc3h12a,Lyn,Gadd45a,Tlr4,Nod1,Rap2a,Tlr6,Gdf6,Zeb2,Dab2,Tlr9,Card9,Mdfic,Sirpa,Ccl19,Scimp,Ptk2b,Taok3,Clec7a,Mid1,Il1rn,Syk,Prdx1,Tnfrsf23,Rell1,Map4k4,Sphk1	Ern1,Sash1,Ncf1,Mmp8,Sfrp5,Edn1,F2rl1,Fgd2,Xdh,Tnf,Fcgr2b,Rassf2,Il1b,Il1a,Ptpn1,Hgf,Sfrp1,Myd88,Trf,Zc3h12a,Lyn,Gadd45a,Tlr4,Nod1,Rap2a,Tlr6,Gdf6,Zeb2,Dab2,Tlr9,Card9,Mdfic,Sirpa,Ccl19,Scimp,Ptk2b,Taok3,Clec7a,Mid1,Il1rn,Syk,Prdx1,Tnfrsf23,Rell1,Map4k4,Sphk1
GO:1902107	positive regulation of leukocyte differentiation	39	175	5.89e-10	Ccl3,Tgfb1,Il7r,Cd83,Vsir,Hcls1,Runx1,Trem2,Tnf,Csf1r,Anxa1,Il6,Ccr1,Casp8,Il1b,Tyrobp,Il4ra,Nckap1l,H2-DMa,Pnp,H2-Aa,Runx3,Lif,Itgam,Rara,Fes,Mmp14,Il1rl2,Cd74,Nlrp3,Sox4,Ccl19,Adam8,Lgals9,Nfkbiz,Syk,Zmiz1,Inpp5d,Ccr2	Ccl3,Tgfb1,Il7r,Cd83,Vsir,Hcls1,Runx1,Trem2,Tnf,Csf1r,Anxa1,Il6,Ccr1,Casp8,Il1b,Tyrobp,Il4ra,Nckap1l,H2-DMa,Pnp,H2-Aa,Runx3,Lif,Itgam,Rara,Fes,Mmp14,Il1rl2,Cd74,Nlrp3,Sox4,Ccl19,Adam8,Lgals9,Nfkbiz,Syk,Zmiz1,Inpp5d,Ccr2
GO:1901136	carbohydrate derivative catabolic process	33	126	6.02e-10	Gm2a,Tgfb1,Cd44,Mmp12,Neu1,Upp1,Galc,Aoah,Hexb,Naga,Hexa,Gusb,Fuca1,Gla,Nt5e,Amdhd2,Npl,Edem2,Nagk,Pnp,Hpse,Gpc1,Samhd1,Cemip,Gnpda1,Chil1,Pgm1,Pde1a,Psap,Apobec1,Renbp,Fuca2,Gba	Gm2a,Tgfb1,Cd44,Mmp12,Neu1,Upp1,Galc,Aoah,Hexb,Naga,Hexa,Gusb,Fuca1,Gla,Nt5e,Amdhd2,Npl,Edem2,Nagk,Pnp,Hpse,Gpc1,Samhd1,Cemip,Gnpda1,Chil1,Pgm1,Pde1a,Psap,Apobec1,Renbp,Fuca2,Gba
GO:0030029	actin filament-based process	76	551	6.58e-10	Actr2,Pdgfb,Rnd1,Myo1g,Tpm4,Calr,Coro1b,Myh9,Slc9a3r1,Evl,Parvb,Hcls1,Aif1,Tnf,Diap1,Anxa1,Baiap2,Casp4,Sele,Abl2,Ptpn1,Sdcbp,Pdpn,Tyrobp,Was,Sfrp1,Myo1e,Trf,Nckap1l,Kcnj2,Micall2,Shtn1,Rhov,Ptk7,Stard8,Eps8,S1pr2,Rap2a,Vill,Iqgap2,Actg1,Elmo1,Lima1,Gpr65,Arpc5,Nuak2,Cln3,Arpc1b,Myo1f,Dock2,Abr,Rhog,Arrb1,Scn1b,Gas2l3,Inf2,Sirpa,Arpc3,Fmn1,Plek,Arhgap17,Myo7a,Gas7,Mkl1,Ptk2b,Arhgap25,Ssh3,Tmsb10,…	Actr2,Pdgfb,Rnd1,Myo1g,Tpm4,Calr,Coro1b,Myh9,Slc9a3r1,Evl,Parvb,Hcls1,Aif1,Tnf,Diaph1,Anxa1,Baiap2,Casp4,Sele,Abl2,Ptpn1,Sdcbp,Pdpn,Tyrobp,Was,Sfrp1,Myo1e,Trf,Nckap1l,Kcnj2,Micall2,Shtn1,Rhov,Ptk7,Stard8,Eps8,S1pr2,Rap2a,Vill,Iqgap2,Actg1,Elmo1,Lima1,Gpr65,Arpc5,Nuak2,Cln3,Arpc1b,Myo1f,Dock2,Abr,Rhog,Arrb1,Scn1b,Gas2l3,Inf2,Sirpa,Arpc3,Fmn1,Plek,Arhgap17,Myo7a,Gas7,Mkl1,Ptk2b,Arhgap25,Ssh3,Tmsb10…
GO:0080135	regulation of cellular response to stress	88	690	6.63e-10	Actr2,Ern1,Bid,Cd44,Sash1,Ncf1,Mmp8,Sfrp5,Vash1,Edn1,F2rl1,Plk2,Clu,Fgd2,Xdh,Tnf,Pmaip1,Bok,Scly,Fcgr2b,Rassf2,Il1b,Il1a,Ptpn1,Ddah1,Txn1,Hgf,Xylt1,Was,Sfrp1,Mmp3,Ptgs2,Myd88,Trf,Zc3h12a,Lyn,Edem2,Pnp,Lrp1,Gadd45a,Mcl1,Tlr4,Grn,Wfs1,Hk3,Nod1,Rap2a,Ier5,Tlr6,Gdf6,Adam17,Itgam,Hyou1,Zeb2,Cxcl12,Bak1,Dab2,Gpx1,Cln3,Tlr9,Plscr1,Cd74,Card9,Mdfic,Sirpa,B2m,Nfe2l2,Ccl19,Trpm2,Psap,Scimp,Ptk2b,Taok3,Clec…	Actr2,Ern1,Bid,Cd44,Sash1,Ncf1,Mmp8,Sfrp5,Vash1,Edn1,F2rl1,Plk2,Clu,Fgd2,Xdh,Tnf,Pmaip1,Bok,Scly,Fcgr2b,Rassf2,Il1b,Il1a,Ptpn1,Ddah1,Txn1,Hgf,Xylt1,Was,Sfrp1,Mmp3,Ptgs2,Myd88,Trf,Zc3h12a,Lyn,Edem2,Pnp,Lrp1,Gadd45a,Mcl1,Tlr4,Grn,Wfs1,Hk3,Nod1,Rap2a,Ier5,Tlr6,Gdf6,Adam17,Itgam,Hyou1,Zeb2,Cxcl12,Bak1,Dab2,Gpx1,Cln3,Tlr9,Plscr1,Cd74,Card9,Mdfic,Sirpa,B2m,Nfe2l2,Ccl19,Trpm2,Psap,Scimp,Ptk2b,Taok3,Clec…
GO:0030036	actin cytoskeleton organization	71	496	7.01e-10	Actr2,Pdgfb,Rnd1,Myo1g,Tpm4,Calr,Coro1b,Myh9,Slc9a3r1,Evl,Parvb,Hcls1,Aif1,Tnf,Diap1,Anxa1,Baiap2,Casp4,Abl2,Ptpn1,Sdcbp,Tyrobp,Was,Sfrp1,Myo1e,Trf,Nckap1l,Micall2,Shtn1,Rhov,Ptk7,Stard8,Eps8,S1pr2,Rap2a,Vill,Iqgap2,Actg1,Elmo1,Lima1,Gpr65,Arpc5,Nuak2,Cln3,Arpc1b,Myo1f,Dock2,Abr,Rhog,Arrb1,Gas2l3,Inf2,Sirpa,Arpc3,Fmn1,Plek,Arhgap17,Myo7a,Gas7,Mkl1,Ptk2b,Arhgap25,Ssh3,Tmsb10,Capg,Cfl1,Tpm3,Arpc4,M…	Actr2,Pdgfb,Rnd1,Myo1g,Tpm4,Calr,Coro1b,Myh9,Slc9a3r1,Evl,Parvb,Hcls1,Aif1,Tnf,Diaph1,Anxa1,Baiap2,Casp4,Abl2,Ptpn1,Sdcbp,Tyrobp,Was,Sfrp1,Myo1e,Trf,Nckap1l,Micall2,Shtn1,Rhov,Ptk7,Stard8,Eps8,S1pr2,Rap2a,Vill,Iqgap2,Actg1,Elmo1,Lima1,Gpr65,Arpc5,Nuak2,Cln3,Arpc1b,Myo1f,Dock2,Abr,Rhog,Arrb1,Gas2l3,Inf2,Sirpa,Arpc3,Fmn1,Plek,Arhgap17,Myo7a,Gas7,Mkl1,Ptk2b,Arhgap25,Ssh3,Tmsb10,Capg,Cfl1,Tpm3,Arpc4,…
GO:0051250	negative regulation of lymphocyte activation	36	151	7.01e-10	Tgfb1,Cd44,Tnfaip8l2,Mertk,Tnfaip3,Vsir,Havcr2,Runx1,Tnfrsf21,Anxa1,Fcgr2b,Fgr,Gpnmb,Tyrobp,Il4ra,Btk,Sfrp1,Fgl1,Zc3h12a,Lyn,Zc3h12d,H2-Ab1,H2-Aa,Runx3,Jak3,Cd86,Lst1,Cd74,Cd80,Cd300a,Lgals9,Cblb,Lgals3,Inpp5d,Ptpn6,Cd276	Tgfb1,Cd44,Tnfaip8l2,Mertk,Tnfaip3,Vsir,Havcr2,Runx1,Tnfrsf21,Anxa1,Fcgr2b,Fgr,Gpnmb,Tyrobp,Il4ra,Btk,Sfrp1,Fgl1,Zc3h12a,Lyn,Zc3h12d,H2-Ab1,H2-Aa,Runx3,Jak3,Cd86,Lst1,Cd74,Cd80,Cd300a,Lgals9,Cblb,Lgals3,Inpp5d,Ptpn6,Cd276
GO:0030098	lymphocyte differentiation	48	258	7.04e-10	Spi1,Tgfb1,Il7r,Vav1,Mertk,Tnfaip3,Ripk3,Anxa1,Hhex,Il6,Abl2,Tnfsf8,Lfng,Clec4e,Clec4d,Btk,H2-DMa,Prex1,Batf,H2-Ab1,Plcl2,Gpr97,Jak3,Slamf8,Adam17,Ly9,Bak1,Fcer1g,Plcg2,Dock2,Tpd52,Cd74,Mafb,B2m,Dll4,Sox4,Psap,Pou2f2,Nfam1,Ptk2b,Runx2,Ahr,Bcl3,Syk,Stat3,Cdk6,Nfatc1,Gba	Spi1,Tgfb1,Il7r,Vav1,Mertk,Tnfaip3,Ripk3,Anxa1,Hhex,Il6,Abl2,Tnfsf8,Lfng,Clec4e,Clec4d,Btk,H2-DMa,Prex1,Batf,H2-Ab1,Plcl2,Adgrg3,Jak3,Slamf8,Adam17,Ly9,Bak1,Fcer1g,Plcg2,Dock2,Tpd52,Cd74,Mafb,B2m,Dll4,Sox4,Psap,Pou2f2,Nfam1,Ptk2b,Runx2,Ahr,Bcl3,Syk,Stat3,Cdk6,Nfatc1,Gba
GO:0048002	antigen processing and presentation of peptide antigen	20	40	7.58e-10	Calr,Ctss,H2-K1,Slc11a1,Fcgr2b,Fcgr1,Ifi30,H2-DMa,H2-Ab1,March1,H2-Aa,H2-Eb1,Fcer1g,Cd74,B2m,H2-T23,H2-DMb1,Unc93b1,Fcgr3,H2-D1	Calr,Ctss,H2-K1,Slc11a1,Fcgr2b,Fcgr1,Ifi30,H2-DMa,H2-Ab1,March1,H2-Aa,H2-Eb1,Fcer1g,Cd74,B2m,H2-T23,H2-DMb1,Unc93b1,Fcgr3,H2-D1
GO:0007399	nervous system development	212	2358	7.82e-10	Actr2,Ccl2,Ccl12,Pdgfb,Acvr1b,Ccl3,Tgfb1,Lamb1,Rnd1,Calr,Bid,Plod3,Crabp2,Cd44,Epha2,Neu1,Psen2,Atp6v0d1,Mertk,Plxnd1,Ctsz,Trpv2,Sfrp5,Ywhah,Atp2b1,Dnmt3a,Slc9a3r1,Galc,Prkch,Evl,Sema4d,Ctsl,Hexb,Plk2,Clu,Cln5,Lrp12,Washc5,Col2a1,Alcam,Hcls1,Runx1,Slc11a2,Tnfrsf21,Trem2,C3,H2-K1,Aif1,Tnf,Diap1,Csf1r,Anxa1,Il33,Hhex,Gfra1,Hexa,Baiap2,Nptx1,Il6,Ccr1,Casp8,Bok,Cln8,Rab29,Abl2,Fcgr2b,Itga6,Spint1,Il1…	Actr2,Ccl2,Ccl12,Pdgfb,Acvr1b,Ccl3,Tgfb1,Lamb1,Rnd1,Calr,Bid,Plod3,Crabp2,Cd44,Epha2,Neu1,Psen2,Atp6v0d1,Mertk,Plxnd1,Ctsz,Trpv2,Sfrp5,Ywhah,Atp2b1,Dnmt3a,Slc9a3r1,Galc,Prkch,Evl,Sema4d,Ctsl,Hexb,Plk2,Clu,Cln5,Lrp12,E430025E21Rik,Col2a1,Alcam,Hcls1,Runx1,Slc11a2,Tnfrsf21,Trem2,C3,H2-K1,Aif1,Tnf,Diaph1,Csf1r,Anxa1,Il33,Hhex,Gfra1,Hexa,Baiap2,Nptx1,Il6,Ccr1,Casp8,Bok,Cln8,Rab29,Abl2,Fcgr2b,Itga6,Sp…
GO:0030198	extracellular matrix organization	45	231	8.03e-10	Col1a1,Tgfb1,Lamb1,Has1,Plod3,Mmp12,P4ha1,Mmp13,Ctss,Mmp8,Loxl2,Col2a1,Tnf,Mmp19,Spint1,Col24a1,B4galt1,Ibsp,Acan,Mmp2,Mmp3,Myo1e,Anxa2,Lum,Scx,Sh3pxd2b,Scara3,Fbln2,Fn1,Ero1lb,Tnfrsf11b,Col5a2,Col3a1,Col8a1,Mmp14,Grem1,Col10a1,Hpn,Sulf2,Nfkb2,Col6a4,Bcl3,Lgals3,Lcp1,Apbb2	Col1a1,Tgfb1,Lamb1,Has1,Plod3,Mmp12,P4ha1,Mmp13,Ctss,Mmp8,Loxl2,Col2a1,Tnf,Mmp19,Spint1,Col24a1,B4galt1,Ibsp,Acan,Mmp2,Mmp3,Myo1e,Anxa2,Lum,Scx,Sh3pxd2b,Scara3,Fbln2,Fn1,Ero1lb,Tnfrsf11b,Col5a2,Col3a1,Col8a1,Mmp14,Grem1,Col10a1,Hpn,Sulf2,Nfkb2,Col6a4,Bcl3,Lgals3,Lcp1,Apbb2
GO:0050730	regulation of peptidyl-tyrosine phosphorylation	49	271	1.03e-09	Itgb2,Pdgfb,Tgfb1,Cd44,Crlf1,Psen2,Ncf1,Cd40,Sema4d,Hcls1,Trem2,Tnf,Csf1r,Gfra1,Il6,Ehd4,Ptpn1,Il6ra,Pdgfc,Fcgr1,Hgf,Tnfrsf1a,Sfrp1,Parp14,Lyn,Rap2b,Tlr4,Igf1,Socs3,Lif,Adam17,Tec,Osm,Icam1,Cd74,Grem1,Cd80,Bst1,Cd300a,Ngf,Arrb2,Ptk2b,Afap1l2,Clec7a,Cblb,Syk,Sh2d1b2,Iqgap1,Ptpn6	Itgb2,Pdgfb,Tgfb1,Cd44,Crlf1,Psen2,Ncf1,Cd40,Sema4d,Hcls1,Trem2,Tnf,Csf1r,Gfra1,Il6,Ehd4,Ptpn1,Il6ra,Pdgfc,Fcgr1,Hgf,Tnfrsf1a,Sfrp1,Parp14,Lyn,Rap2b,Tlr4,Igf1,Socs3,Lif,Adam17,Tec,Osm,Icam1,Cd74,Grem1,Cd80,Bst1,Cd300a,Ngf,Arrb2,Ptk2b,Afap1l2,Clec7a,Cblb,Syk,Sh2d1b1,Iqgap1,Ptpn6
GO:0002886	regulation of myeloid leukocyte mediated immunity	24	65	1.16e-09	Itgb2,Hmox1,F2rl1,C3,Fcgr1,Fgr,Cxcl5,Cxcl1,Tyrobp,Il4ra,Btk,Lyn,Itgam,Ptafr,Fcer1g,Fes,Abr,H2-T23,Cd300a,Syk,Cd84,Stxbp2,Fcgr3,Ccr2	Itgb2,Hmox1,F2rl1,C3,Fcgr1,Fgr,Cxcl5,Cxcl1,Tyrobp,Il4ra,Btk,Lyn,Itgam,Ptafr,Fcer1g,Fes,Abr,H2-T23,Cd300a,Syk,Cd84,Stxbp2,Fcgr3,Ccr2
GO:0032872	regulation of stress-activated MAPK cascade	45	234	1.16e-09	Ern1,Sash1,Ncf1,Mmp8,Sfrp5,Edn1,F2rl1,Fgd2,Xdh,Tnf,Fcgr2b,Rassf2,Il1b,Il1a,Ptpn1,Hgf,Sfrp1,Myd88,Trf,Zc3h12a,Gadd45a,Tlr4,Nod1,Rap2a,Tlr6,Gdf6,Zeb2,Dab2,Tlr9,Card9,Mdfic,Sirpa,Ccl19,Scimp,Ptk2b,Taok3,Clec7a,Mid1,Il1rn,Syk,Prdx1,Tnfrsf23,Rell1,Map4k4,Sphk1	Ern1,Sash1,Ncf1,Mmp8,Sfrp5,Edn1,F2rl1,Fgd2,Xdh,Tnf,Fcgr2b,Rassf2,Il1b,Il1a,Ptpn1,Hgf,Sfrp1,Myd88,Trf,Zc3h12a,Gadd45a,Tlr4,Nod1,Rap2a,Tlr6,Gdf6,Zeb2,Dab2,Tlr9,Card9,Mdfic,Sirpa,Ccl19,Scimp,Ptk2b,Taok3,Clec7a,Mid1,Il1rn,Syk,Prdx1,Tnfrsf23,Rell1,Map4k4,Sphk1
GO:0032732	positive regulation of interleukin-1 production	23	59	1.24e-09	Ccl3,Mnda,Havcr2,Tnf,Casp4,Casp1,Casp8,Tlr2,Tyrobp,Tlr4,Nod1,Naip5,Ifi205,P2rx7,Nlrp3,Ccl19,Lgals9,Nlrp1b,Ifi204,Ccr5,Tlr8,Aim2,Panx1	Ccl3,Mnda,Havcr2,Tnf,Casp4,Casp1,Casp8,Tlr2,Tyrobp,Tlr4,Nod1,Naip5,Ifi205,P2rx7,Nlrp3,Ccl19,Lgals9,Nlrp1b,Ifi204,Ccr5,Tlr8,Aim2,Panx1
GO:0032874	positive regulation of stress-activated MAPK cascade	38	172	1.29e-09	Ern1,Sash1,Ncf1,Mmp8,Edn1,F2rl1,Fgd2,Xdh,Tnf,Fcgr2b,Rassf2,Il1b,Il1a,Ptpn1,Myd88,Trf,Zc3h12a,Gadd45a,Tlr4,Nod1,Tlr6,Gdf6,Zeb2,Dab2,Tlr9,Card9,Mdfic,Ccl19,Scimp,Ptk2b,Taok3,Clec7a,Mid1,Il1rn,Syk,Rell1,Map4k4,Sphk1	Ern1,Sash1,Ncf1,Mmp8,Edn1,F2rl1,Fgd2,Xdh,Tnf,Fcgr2b,Rassf2,Il1b,Il1a,Ptpn1,Myd88,Trf,Zc3h12a,Gadd45a,Tlr4,Nod1,Tlr6,Gdf6,Zeb2,Dab2,Tlr9,Card9,Mdfic,Ccl19,Scimp,Ptk2b,Taok3,Clec7a,Mid1,Il1rn,Syk,Rell1,Map4k4,Sphk1
GO:1903708	positive regulation of hemopoiesis	43	217	1.38e-09	Acvr1b,Ccl3,Tgfb1,Il7r,Cd83,Vsir,Hcls1,Runx1,Trem2,Tnf,Csf1r,Anxa1,Il6,Ccr1,Casp8,Il1b,Cxcl1,Tyrobp,Il4ra,Nckap1l,H2-DMa,Pnp,H2-Aa,Runx3,Rab7b,Lif,Itgam,Rara,Fes,Mmp14,Il1rl2,Cd74,Nlrp3,Sox4,Ccl19,Adam8,Lgals9,Nfkbiz,Syk,Stat3,Zmiz1,Inpp5d,Ccr2	Acvr1b,Ccl3,Tgfb1,Il7r,Cd83,Vsir,Hcls1,Runx1,Trem2,Tnf,Csf1r,Anxa1,Il6,Ccr1,Casp8,Il1b,Cxcl1,Tyrobp,Il4ra,Nckap1l,H2-DMa,Pnp,H2-Aa,Runx3,Rab7b,Lif,Itgam,Rara,Fes,Mmp14,Il1rl2,Cd74,Nlrp3,Sox4,Ccl19,Adam8,Lgals9,Nfkbiz,Syk,Stat3,Zmiz1,Inpp5d,Ccr2
GO:0006672	ceramide metabolic process	26	80	1.74e-09	Gm2a,Elovl1,B4galnt1,Neu1,Galc,Sptlc2,Degs2,Hexb,Samd8,Naga,Hexa,Cln8,Cers6,Acer3,Gla,Asah1,Pla2g15,Cerk,B4galt6,Ppap2c,P2rx7,St6galnac4,Psap,B4galt5,Sgpl1,Gba	Gm2a,Elovl1,B4galnt1,Neu1,Galc,Sptlc2,Degs2,Hexb,Samd8,Naga,Hexa,Cln8,Cers6,Acer3,Gla,Asah1,Pla2g15,Cerk,B4galt6,Plpp2,P2rx7,St6galnac4,Psap,B4galt5,Sgpl1,Gba
GO:0052547	regulation of peptidase activity	65	443	1.98e-09	Plaur,Bid,Cstb,Cd44,Itih4,Timp1,Serpinb6a,Vsir,Serpina3n,Lgmn,Ctla2b,Anxa8,Slc11a2,Xdh,C3,Tnf,Pmaip1,Il6,Casp1,Casp8,Bok,Spint1,Hgf,Ctsc,Anxa2,Ctsh,Ptgs2,Lyn,Atp13a2,Serpina3g,Thbs1,Grn,Bst2,Fn1,Nod1,Igf1,Naip5,Nlrc4,F2r,Wdnml1,C4b,Bak1,Gpx1,Cd109,Arrb1,Mefv,Card9,Nlrp3,Rps6ka1,Ngf,Nlrp1b,Arrb2,Mkl1,Bcl2l11,Renbp,Naip6,Furin,Syk,Naip2,Tnfrsf23,Aim2,Stat3,St18,Ctsd,Serpina3m	Plaur,Bid,Cstb,Cd44,Itih4,Timp1,Serpinb6a,Vsir,Serpina3n,Lgmn,Ctla2b,Anxa8,Slc11a2,Xdh,C3,Tnf,Pmaip1,Il6,Casp1,Casp8,Bok,Spint1,Hgf,Ctsc,Anxa2,Ctsh,Ptgs2,Lyn,Atp13a2,Serpina3g,Thbs1,Grn,Bst2,Fn1,Nod1,Igf1,Naip5,Nlrc4,F2r,Wfdc21,C4b,Bak1,Gpx1,Cd109,Arrb1,Mefv,Card9,Nlrp3,Rps6ka1,Ngf,Nlrp1b,Arrb2,Mkl1,Bcl2l11,Renbp,Naip6,Furin,Syk,Naip2,Tnfrsf23,Aim2,Stat3,St18,Ctsd,Serpina3m
GO:0071347	cellular response to interleukin-1	28	95	2.07e-09	Ccl2,Ccl12,Ccl3,Saa3,Ccl8,Cd40,Ccl6,Ccl4,Ccl9,Ccl7,Edn1,Irg1,Il6,Il1b,Sfrp1,Cx3cl1,Myd88,Zc3h12a,Lcn2,Fn1,Cxcl2,Il1rl2,Sirpa,Cd47,Ccl19,Adamts7,Cfl1,St18	Ccl2,Ccl12,Ccl3,Saa3,Ccl8,Cd40,Ccl6,Ccl4,Ccl9,Ccl7,Edn1,Acod1,Il6,Il1b,Sfrp1,Cx3cl1,Myd88,Zc3h12a,Lcn2,Fn1,Cxcl2,Il1rl2,Sirpa,Cd47,Ccl19,Adamts7,Cfl1,St18
GO:0051171	regulation of nitrogen compound metabolic process	389	5126	2.08e-09	Actr2,Ccl2,Ccl12,Itgb2,Pdgfb,Acvr1b,Slc7a7,Ccl3,Ern1,Col1a1,Ell2,Spi1,Plaur,Tgfb1,Hck,Calr,Irf5,Bid,Cstb,Cd44,Hmox1,Mmp12,Epha2,Itih4,Crlf1,Elk3,Ccl8,Mnda,Timp1,Psen2,Sash1,Ncf1,Ctsz,Myh9,Serpinb6a,Cd40,Tnip1,Nos2,Mmp8,Tnfsf13,Sfrp5,Ccl6,Ccl4,Ywhah,Ccl9,Mknk1,Arid3a,Tnfaip3,Vsir,Cpeb4,Havcr2,Dnmt3a,Ccl7,Slc9a3r1,Grb2,Pik3r5,Serpina3n,Prkch,Cdca7l,Lgmn,Edn1,Ctla2a,Ctla2b,Sema4d,Hexb,F2rl1,Plk2,Sam…	Actr2,Ccl2,Ccl12,Itgb2,Pdgfb,Acvr1b,Slc7a7,Ccl3,Ern1,Col1a1,Ell2,Spi1,Plaur,Tgfb1,Hck,Calr,Irf5,Bid,Cstb,Cd44,Hmox1,Mmp12,Epha2,Itih4,Crlf1,Elk3,Ccl8,Mnda,Timp1,Psen2,Sash1,Ncf1,Ctsz,Myh9,Serpinb6a,Cd40,Tnip1,Nos2,Mmp8,Tnfsf13,Sfrp5,Ccl6,Ccl4,Ywhah,Ccl9,Mknk1,Arid3a,Tnfaip3,Vsir,Cpeb4,Havcr2,Dnmt3a,Ccl7,Slc9a3r1,Grb2,Pik3r5,Serpina3n,Prkch,Cdca7l,Lgmn,Edn1,Ctla2a,Ctla2b,Sema4d,Hexb,F2rl1,Plk2,Sam…
GO:0002706	regulation of lymphocyte mediated immunity	35	150	2.12e-09	Tgfb1,Il7r,Vav1,Cd40,Tnfsf13,Vsir,Havcr2,Ripk3,C3,H2-K1,Tnf,Il6,Fcgr2b,Il1b,Fcgr1,Tnfrsf1b,Clec2d,Was,Btk,Lamp1,Pnp,Fam49b,Fcer1g,Cadm1,P2rx7,Nlrp3,B2m,H2-T23,Lgals9,Arrb2,Sh2d1b2,Ptpn6,Fcgr3,Ccr2,H2-D1	Tgfb1,Il7r,Vav1,Cd40,Tnfsf13,Vsir,Havcr2,Ripk3,C3,H2-K1,Tnf,Il6,Fcgr2b,Il1b,Fcgr1,Tnfrsf1b,Clec2d,Was,Btk,Lamp1,Pnp,Fam49b,Fcer1g,Cadm1,P2rx7,Nlrp3,B2m,H2-T23,Lgals9,Arrb2,Sh2d1b1,Ptpn6,Fcgr3,Ccr2,H2-D1
GO:1901342	regulation of vasculature development	56	349	2.28e-09	Ccl2,Itgb2,Pdgfb,Hmox1,Epha2,Sash1,Cybb,Plxnd1,Cd40,Vash1,Plk2,Runx1,Xdh,C3,Tnf,Anxa1,Hhex,Il1b,Il1a,Nras,Il6ra,Ddah1,Hgf,Tnfrsf1a,Itgax,Cx3cl1,Ctsh,Ptgs2,Tie1,Zc3h12a,Gadd45a,Thbs1,Stab1,Grn,C3ar1,Cxcr3,Cxcr4,Adam10,Cx3cr1,Lif,Nfatc2,Chil1,Htatip2,Grem1,Dll4,Nfe2l2,Rnh1,Ptk2b,Mmrn2,Cysltr1,Lgals3,Stat3,Nfatc1,C5ar1,Sphk1,Ccr2	Ccl2,Itgb2,Pdgfb,Hmox1,Epha2,Sash1,Cybb,Plxnd1,Cd40,Vash1,Plk2,Runx1,Xdh,C3,Tnf,Anxa1,Hhex,Il1b,Il1a,Nras,Il6ra,Ddah1,Hgf,Tnfrsf1a,Itgax,Cx3cl1,Ctsh,Ptgs2,Tie1,Zc3h12a,Gadd45a,Thbs1,Stab1,Grn,C3ar1,Cxcr3,Cxcr4,Adam10,Cx3cr1,Lif,Nfatc2,Chil1,Htatip2,Grem1,Dll4,Nfe2l2,Rnh1,Ptk2b,Mmrn2,Cysltr1,Lgals3,Stat3,Nfatc1,C5ar1,Sphk1,Ccr2
GO:0090087	regulation of peptide transport	85	674	2.36e-09	Ccl2,Tgfb1,Wisp1,Mmp13,Cd40,Nos2,Cd22,F2rl1,Hcls1,Clec4n,Trem2,Abcg1,Tnf,Pmaip1,Anxa1,Il33,Il6,Casp1,Htr2b,Rab29,Il1b,Il1a,Ptpn1,Tlr2,Txn1,Fgr,Cd38,Clec4e,Tnfrsf1a,Acsl4,Sfrp1,Cx3cl1,Csk,Ptgs2,Scamp5,Zc3h12a,Lyn,Atp13a2,Edem2,Rab8b,Lrp1,Inhbb,Tlr4,Hcar2,Igf1,Cd14,Rab11fip5,F2r,Cemip,Slc8b1,C2cd2l,Lif,Itgam,Frmd4a,Plk3,Madd,Adam9,Cln3,Tlr9,Cadm1,AF251705,Cd74,Arrb1,P2rx7,Mdfic,Rhbdf2,Nos1,H2-T23,S…	Ccl2,Tgfb1,Wisp1,Mmp13,Cd40,Nos2,Cd22,F2rl1,Hcls1,Clec4n,Trem2,Abcg1,Tnf,Pmaip1,Anxa1,Il33,Il6,Casp1,Htr2b,Rab29,Il1b,Il1a,Ptpn1,Tlr2,Txn1,Fgr,Cd38,Clec4e,Tnfrsf1a,Acsl4,Sfrp1,Cx3cl1,Csk,Ptgs2,Scamp5,Zc3h12a,Lyn,Atp13a2,Edem2,Rab8b,Lrp1,Inhbb,Tlr4,Hcar2,Igf1,Cd14,Rab11fip5,F2r,Cemip,Slc8b1,C2cd2l,Lif,Itgam,Frmd4a,Plk3,Madd,Adam9,Cln3,Tlr9,Cadm1,Cd300c2,Cd74,Arrb1,P2rx7,Mdfic,Rhbdf2,Nos1,H2-T23,So…
GO:0032677	regulation of interleukin-8 production	24	68	2.39e-09	Cd244,Lbp,F2rl1,Tnf,Anxa1,Il1b,Tlr2,Myd88,Tlr4,Ssc5d,Cd14,Tlr1,F2r,Tlr7,Tlr6,Tlr9,Cd74,Arrb1,Afap1l2,Clec7a,Tlr8,Anxa4,Bcl3,Syk	Cd244,Lbp,F2rl1,Tnf,Anxa1,Il1b,Tlr2,Myd88,Tlr4,Ssc5d,Cd14,Tlr1,F2r,Tlr7,Tlr6,Tlr9,Cd74,Arrb1,Afap1l2,Clec7a,Tlr8,Anxa4,Bcl3,Syk
GO:0031348	negative regulation of defense response	42	213	2.61e-09	Cd44,Mmp12,Tnfaip8l2,Dhx58,Tnfaip3,Havcr2,Aoah,Ctla2a,Irg1,Ccr1,Il1r2,Fcgr2b,Tnfrsf1b,Hgf,Clec2d,Tnfrsf1a,Cx3cl1,Nt5e,Zc3h12a,Parp14,Metrnl,Grn,Socs3,Samhd1,Cx3cr1,Slamf8,Tnfaip6,Gpx1,Abr,Cnr2,Mefv,Nlrp3,Sirpa,H2-T23,Adar,Lgals9,Arrb2,Nr1h3,Apod,Sh2d1b2,Acp5,Cd276	Cd44,Mmp12,Tnfaip8l2,Dhx58,Tnfaip3,Havcr2,Aoah,Ctla2a,Acod1,Ccr1,Il1r2,Fcgr2b,Tnfrsf1b,Hgf,Clec2d,Tnfrsf1a,Cx3cl1,Nt5e,Zc3h12a,Parp14,Metrnl,Grn,Socs3,Samhd1,Cx3cr1,Slamf8,Tnfaip6,Gpx1,Abr,Cnr2,Mefv,Nlrp3,Sirpa,H2-T23,Adar,Lgals9,Arrb2,Nr1h3,Apod,Sh2d1b1,Acp5,Cd276
GO:1903532	positive regulation of secretion by cell	59	382	2.62e-09	Itgb2,Tgfb1,Mmp13,Sdc1,Edn1,F2rl1,Runx1,Clec4n,Trem2,Abcg1,Tnf,Il33,Il6,Casp1,Htr2b,Il1b,Il1a,Tlr2,Sdcbp,Fgr,Cd38,Clec4e,Il4ra,Acsl4,Lamp1,Scamp5,Atp13a2,Rab8b,Lrp1,Inhbb,Tlr4,Hcar2,Igf1,Cd14,C2cd2l,Lif,Itgam,Ptafr,Cxcl12,Frmd4a,Fcer1g,Dab2,Adam9,Cadm1,AF251705,Arrb1,P2rx7,H2-T23,Sox4,Trpm2,Spp1,Syk,Lgals3,Clec5a,Stxbp2,Panx1,Sphk1,Rasl10b,Kcnn4	Itgb2,Tgfb1,Mmp13,Sdc1,Edn1,F2rl1,Runx1,Clec4n,Trem2,Abcg1,Tnf,Il33,Il6,Casp1,Htr2b,Il1b,Il1a,Tlr2,Sdcbp,Fgr,Cd38,Clec4e,Il4ra,Acsl4,Lamp1,Scamp5,Atp13a2,Rab8b,Lrp1,Inhbb,Tlr4,Hcar2,Igf1,Cd14,C2cd2l,Lif,Itgam,Ptafr,Cxcl12,Frmd4a,Fcer1g,Dab2,Adam9,Cadm1,Cd300c2,Arrb1,P2rx7,H2-T23,Sox4,Trpm2,Spp1,Syk,Lgals3,Clec5a,Stxbp2,Panx1,Sphk1,Rasl10b,Kcnn4
GO:0090066	regulation of anatomical structure size	75	559	2.66e-09	Actr2,Pdgfb,Tbxas1,Il7r,Plod3,Crabp2,Vav1,Coro1b,Trpv2,Atp2b1,Slc9a3r1,Grb2,Evl,Edn1,Sema4d,F2rl1,Washc5,Hcls1,Tnf,Baiap2,Htr2b,Cln8,Tlr2,Cd38,P2rx4,Mtpn,Cyfip1,Was,Mmp2,Cx3cl1,Cotl1,Ptgs2,Nckap1l,Prex1,Atp13a2,Shtn1,Lrp1,Eps8,Fn1,Vill,F2r,Vav2,Fam49b,Iqgap2,Ptafr,Cxcl12,Lima1,Arpc5,Gpx1,Cln3,Arpc1b,Icam1,Sema3g,P2rx7,Inf2,Ece1,Arpc3,Fmn1,Nos1,Plek,Ngf,Ptk2b,Ccr5,Cysltr1,Ssh3,Tmsb10,Capg,Ahr,Cfl1…	Actr2,Pdgfb,Tbxas1,Il7r,Plod3,Crabp2,Vav1,Coro1b,Trpv2,Atp2b1,Slc9a3r1,Grb2,Evl,Edn1,Sema4d,F2rl1,E430025E21Rik,Hcls1,Tnf,Baiap2,Htr2b,Cln8,Tlr2,Cd38,P2rx4,Mtpn,Cyfip1,Was,Mmp2,Cx3cl1,Cotl1,Ptgs2,Nckap1l,Prex1,Atp13a2,Shtn1,Lrp1,Eps8,Fn1,Vill,F2r,Vav2,Fam49b,Iqgap2,Ptafr,Cxcl12,Lima1,Arpc5,Gpx1,Cln3,Arpc1b,Icam1,Sema3g,P2rx7,Inf2,Ece1,Arpc3,Fmn1,Nos1,Plek,Ngf,Ptk2b,Ccr5,Cysltr1,Ssh3,Tmsb10,Capg,A…
GO:0008152	metabolic process	521	7331	2.73e-09	Ccl12,Itgb2,Pdgfb,Acvr1b,Gm2a,Ccl3,Ern1,Col1a1,Ell2,Acp2,Spi1,Napsa,Tgfb1,Pla1a,Tbxas1,Hck,Cyp4f18,Has1,Man1a,Dnase2a,Bid,Plod3,Crabp2,Cd44,Hmox1,Vav1,Mmp12,Ctsb,Atp6v1b2,Tep1,Elovl1,Adamts4,Tmem189,Epha2,Itih4,Aprt,Pip4k2a,B4galnt1,Saa3,Neu1,P4ha1,Psen2,Mertk,Slc25a13,Mmp13,Sash1,Cybb,Ctsk,Ctss,Cd5l,Ncf1,Ctsz,Myh9,Cyba,Vmp1,Tnip1,Nos2,Mmp8,Ywhah,Plod1,Dnase1l1,Mknk1,Tnfaip3,Dram1,Gnptab,Vsir,Txn…	Ccl12,Itgb2,Pdgfb,Acvr1b,Gm2a,Ccl3,Ern1,Col1a1,Ell2,Acp2,Spi1,Napsa,Tgfb1,Pla1a,Tbxas1,Hck,Cyp4f18,Has1,Man1a,Dnase2a,Bid,Plod3,Crabp2,Cd44,Hmox1,Vav1,Mmp12,Ctsb,Atp6v1b2,Tep1,Elovl1,Adamts4,Tmem189,Epha2,Itih4,Aprt,Pip4k2a,B4galnt1,Saa3,Neu1,P4ha1,Psen2,Mertk,Slc25a13,Mmp13,Sash1,Cybb,Ctsk,Ctss,Cd5l,Ncf1,Ctsz,Myh9,Cyba,Vmp1,Tnip1,Nos2,Mmp8,Ywhah,Plod1,Dnase1l1,Mknk1,Tnfaip3,Dram1,Gnptab,Vsir,Txn…
GO:0007159	leukocyte cell-cell adhesion	22	56	2.83e-09	Itgb2,Cd44,Tnip1,Sema4d,Tnf,Sele,Il1b,Vcam1,Olr1,Nt5e,Fermt3,Thbs1,Cx3cr1,Itgam,Icam1,Selplg,Itga4,Cd47,Stk10,Syk,Selp,Ccr2	Itgb2,Cd44,Tnip1,Sema4d,Tnf,Sele,Il1b,Vcam1,Olr1,Nt5e,Fermt3,Thbs1,Cx3cr1,Itgam,Icam1,Selplg,Itga4,Cd47,Stk10,Syk,Selp,Ccr2
GO:0052548	regulation of endopeptidase activity	62	415	2.83e-09	Plaur,Bid,Cstb,Cd44,Itih4,Timp1,Serpinb6a,Vsir,Serpina3n,Lgmn,Ctla2b,Anxa8,Slc11a2,Xdh,C3,Tnf,Pmaip1,Il6,Casp1,Casp8,Bok,Spint1,Hgf,Anxa2,Ctsh,Ptgs2,Lyn,Atp13a2,Serpina3g,Thbs1,Bst2,Nod1,Igf1,Naip5,Nlrc4,F2r,Wdnml1,C4b,Bak1,Gpx1,Cd109,Arrb1,Mefv,Card9,Nlrp3,Rps6ka1,Ngf,Nlrp1b,Arrb2,Mkl1,Bcl2l11,Renbp,Naip6,Furin,Syk,Naip2,Tnfrsf23,Aim2,Stat3,St18,Ctsd,Serpina3m	Plaur,Bid,Cstb,Cd44,Itih4,Timp1,Serpinb6a,Vsir,Serpina3n,Lgmn,Ctla2b,Anxa8,Slc11a2,Xdh,C3,Tnf,Pmaip1,Il6,Casp1,Casp8,Bok,Spint1,Hgf,Anxa2,Ctsh,Ptgs2,Lyn,Atp13a2,Serpina3g,Thbs1,Bst2,Nod1,Igf1,Naip5,Nlrc4,F2r,Wfdc21,C4b,Bak1,Gpx1,Cd109,Arrb1,Mefv,Card9,Nlrp3,Rps6ka1,Ngf,Nlrp1b,Arrb2,Mkl1,Bcl2l11,Renbp,Naip6,Furin,Syk,Naip2,Tnfrsf23,Aim2,Stat3,St18,Ctsd,Serpina3m
GO:0032731	positive regulation of interleukin-1 beta production	21	50	2.86e-09	Ccl3,Mnda,Tnf,Casp4,Casp1,Casp8,Tlr2,Tyrobp,Tlr4,Nod1,Naip5,Ifi205,P2rx7,Nlrp3,Ccl19,Nlrp1b,Ifi204,Ccr5,Tlr8,Aim2,Panx1	Ccl3,Mnda,Tnf,Casp4,Casp1,Casp8,Tlr2,Tyrobp,Tlr4,Nod1,Naip5,Ifi205,P2rx7,Nlrp3,Ccl19,Nlrp1b,Ifi204,Ccr5,Tlr8,Aim2,Panx1
GO:0051223	regulation of protein transport	81	630	2.88e-09	Ccl2,Tgfb1,Wisp1,Mmp13,Cd40,Nos2,Cd22,F2rl1,Hcls1,Clec4n,Trem2,Abcg1,Tnf,Pmaip1,Anxa1,Il33,Il6,Casp1,Htr2b,Rab29,Il1b,Il1a,Ptpn1,Tlr2,Txn1,Fgr,Cd38,Clec4e,Tnfrsf1a,Acsl4,Sfrp1,Cx3cl1,Csk,Ptgs2,Scamp5,Zc3h12a,Lyn,Atp13a2,Edem2,Lrp1,Inhbb,Tlr4,Hcar2,Igf1,Cd14,Rab11fip5,F2r,Cemip,Slc8b1,C2cd2l,Itgam,Frmd4a,Plk3,Madd,Adam9,Cln3,Tlr9,Cadm1,AF251705,Arrb1,P2rx7,Mdfic,Rhbdf2,Nos1,H2-T23,Sox4,Pip5k1c,Trp…	Ccl2,Tgfb1,Wisp1,Mmp13,Cd40,Nos2,Cd22,F2rl1,Hcls1,Clec4n,Trem2,Abcg1,Tnf,Pmaip1,Anxa1,Il33,Il6,Casp1,Htr2b,Rab29,Il1b,Il1a,Ptpn1,Tlr2,Txn1,Fgr,Cd38,Clec4e,Tnfrsf1a,Acsl4,Sfrp1,Cx3cl1,Csk,Ptgs2,Scamp5,Zc3h12a,Lyn,Atp13a2,Edem2,Lrp1,Inhbb,Tlr4,Hcar2,Igf1,Cd14,Rab11fip5,F2r,Cemip,Slc8b1,C2cd2l,Itgam,Frmd4a,Plk3,Madd,Adam9,Cln3,Tlr9,Cadm1,Cd300c2,Arrb1,P2rx7,Mdfic,Rhbdf2,Nos1,H2-T23,Sox4,Pip5k1c,Trpm…
GO:0007015	actin filament organization	45	243	3.22e-09	Actr2,Rnd1,Myo1g,Tpm4,Coro1b,Evl,Hcls1,Aif1,Diap1,Baiap2,Casp4,Abl2,Was,Myo1e,Trf,Micall2,Shtn1,Rhov,Eps8,Vill,Iqgap2,Elmo1,Lima1,Arpc5,Arpc1b,Myo1f,Rhog,Arrb1,Gas2l3,Sirpa,Arpc3,Fmn1,Arhgap17,Myo7a,Gas7,Ptk2b,Arhgap25,Tmsb10,Capg,Cfl1,Tpm3,Arpc4,Myo5a,Lcp1,Actr3	Actr2,Rnd1,Myo1g,Tpm4,Coro1b,Evl,Hcls1,Aif1,Diaph1,Baiap2,Casp4,Abl2,Was,Myo1e,Trf,Micall2,Shtn1,Rhov,Eps8,Vill,Iqgap2,Elmo1,Lima1,Arpc5,Arpc1b,Myo1f,Rhog,Arrb1,Gas2l3,Sirpa,Arpc3,Fmn1,Arhgap17,Myo7a,Gas7,Ptk2b,Arhgap25,Tmsb10,Capg,Cfl1,Tpm3,Arpc4,Myo5a,Lcp1,Actr3
GO:0051607	defense response to virus	37	170	3.22e-09	Irf5,Cd40,Dhx58,F2rl1,Irg1,Ripk3,Il10rb,Il33,Ifitm1,Ifitm3,Irf7,Il6,Oasl2,Itgax,Oas3,Slfn8,Rtp4,Bst2,Samhd1,Oas2,Tlr7,Ticam2,Oas1a,Tlr9,Cd86,Plscr1,Card9,Nlrp3,Ifit1,Adar,Trim25,Tlr8,Apobec1,Mx1,Tmem173,Treml4,Unc93b1	Irf5,Cd40,Dhx58,F2rl1,Acod1,Ripk3,Il10rb,Il33,Ifitm1,Ifitm3,Irf7,Il6,Oasl2,Itgax,Oas3,Slfn8,Rtp4,Bst2,Samhd1,Oas2,Tlr7,Ticam2,Oas1a,Tlr9,Cd86,Plscr1,Card9,Nlrp3,Ifit1,Adar,Trim25,Tlr8,Apobec1,Mx1,Tmem173,Treml4,Unc93b1
GO:0032722	positive regulation of chemokine production	23	63	3.37e-09	Mcoln2,Lbp,Havcr2,Aif1,Tnf,Csf1r,Il33,Il6,Il1b,Il6ra,Tlr2,Il4ra,Myd88,Lrp1,Tlr4,Tlr7,Ticam2,Adam17,Tlr9,Cd74,Lgals9,Syk,Cd84	Mcoln2,Lbp,Havcr2,Aif1,Tnf,Csf1r,Il33,Il6,Il1b,Il6ra,Tlr2,Il4ra,Myd88,Lrp1,Tlr4,Tlr7,Ticam2,Adam17,Tlr9,Cd74,Lgals9,Syk,Cd84
GO:1901564	organonitrogen compound metabolic process	347	4475	3.61e-09	Ccl12,Pdgfb,Acvr1b,Gm2a,Ccl3,Ern1,Acp2,Spi1,Napsa,Tgfb1,Hck,Has1,Man1a,Plod3,Cd44,Hmox1,Mmp12,Ctsb,Elovl1,Adamts4,Epha2,Itih4,Aprt,B4galnt1,Saa3,Neu1,P4ha1,Psen2,Mertk,Slc25a13,Mmp13,Sash1,Ctsk,Ctss,Cd5l,Ncf1,Ctsz,Myh9,Tnip1,Nos2,Mmp8,Plod1,Mknk1,Tnfaip3,Gnptab,Vsir,Txnrd1,Cpeb4,Upp1,Gdpd1,Cpd,Galc,Sptlc2,Prkch,Lgmn,Vash1,Degs2,Ctsl,Cdk20,Hexb,Plk2,Samd8,Plau,Loxl2,Cln5,Ripk3,Naga,Col2a1,Pde1b,Sd…	Ccl12,Pdgfb,Acvr1b,Gm2a,Ccl3,Ern1,Acp2,Spi1,Napsa,Tgfb1,Hck,Has1,Man1a,Plod3,Cd44,Hmox1,Mmp12,Ctsb,Elovl1,Adamts4,Epha2,Itih4,Aprt,B4galnt1,Saa3,Neu1,P4ha1,Psen2,Mertk,Slc25a13,Mmp13,Sash1,Ctsk,Ctss,Cd5l,Ncf1,Ctsz,Myh9,Tnip1,Nos2,Mmp8,Plod1,Mknk1,Tnfaip3,Gnptab,Vsir,Txnrd1,Cpeb4,Upp1,Gdpd1,Cpd,Galc,Sptlc2,Prkch,Lgmn,Vash1,Degs2,Ctsl,Cdk20,Hexb,Plk2,Samd8,Plau,Loxl2,Cln5,Ripk3,Naga,Col2a1,Pde1b,Sd…
GO:0006874	cellular calcium ion homeostasis	66	462	3.66e-09	Ccl2,Cd52,Ccl3,Tgfb1,Psen2,Mcoln2,Cd40,Trpv2,Atp2b1,Gna13,Edn1,Hexb,F2rl1,Vdr,Cxcl13,Tmem178,Ccr1,Htr2b,Bok,Abl2,Il1b,Ccdc109b,Cd38,Cxcl1,P2rx4,Cx3cl1,Pik3cb,Cmklr1,Itpr3,Ptger2,Mcoln3,Atp13a2,Lrp1,Plcl2,Wfs1,C3ar1,Gna15,Cxcr3,Cxcr4,P2ry6,Jak3,Tpcn2,F2r,Pik3cg,Cemip,Cx3cr1,Slc8b1,Gpr65,Cxcl2,Bak1,Plcg2,Cln3,Gpr157,P2rx7,Plcb2,Nos1,Ccl19,Trpm2,Ptk2b,Ccr5,Spp1,Rasa3,Myo5a,Gpr35,C5ar1,Ccr2	Ccl2,Cd52,Ccl3,Tgfb1,Psen2,Mcoln2,Cd40,Trpv2,Atp2b1,Gna13,Edn1,Hexb,F2rl1,Vdr,Cxcl13,Tmem178,Ccr1,Htr2b,Bok,Abl2,Il1b,Ccdc109b,Cd38,Cxcl1,P2rx4,Cx3cl1,Pik3cb,Cmklr1,Itpr3,Ptger2,Mcoln3,Atp13a2,Lrp1,Plcl2,Wfs1,C3ar1,Gna15,Cxcr3,Cxcr4,P2ry6,Jak3,Tpcn2,F2r,Pik3cg,Cemip,Cx3cr1,Slc8b1,Gpr65,Cxcl2,Bak1,Plcg2,Cln3,Gpr157,P2rx7,Plcb2,Nos1,Ccl19,Trpm2,Ptk2b,Ccr5,Spp1,Rasa3,Myo5a,Gpr35,C5ar1,Ccr2
GO:0048247	lymphocyte chemotaxis	19	40	4.42e-09	Ccl2,Ccl12,Ccl3,Ccl8,Cxcl16,Ccl6,Ccl4,Ccl9,Ccl7,Cxcl13,Cx3cl1,Hsd3b7,Cyp7b1,Ch25h,Cxcr3,Cxcl12,Ccl19,Adam8,Ccr2	Ccl2,Ccl12,Ccl3,Ccl8,Cxcl16,Ccl6,Ccl4,Ccl9,Ccl7,Cxcl13,Cx3cl1,Hsd3b7,Cyp7b1,Ch25h,Cxcr3,Cxcl12,Ccl19,Adam8,Ccr2
GO:0008219	cell death	103	906	4.5e-09	Acvr1b,Ern1,Acp2,Spi1,Tgfb1,Dnase2a,Bid,Hmox1,Epha2,Cd5l,Ncf1,Mknk1,Tnfaip3,Dram1,Dnmt3a,Ctsl,Plau,Clu,Ripk3,Vdr,Cdkn1a,Rps6ka2,Tnfrsf21,Tnf,Pmaip1,Il33,Nptx1,Il6,Casp4,Casp1,Casp8,Bok,Il1b,Il1a,Tnfrsf1b,Tnfrsf9,P2rx4,Olr1,Tnfrsf1a,Ctsc,Tyrobp,Btk,Lamp1,Ctsh,Myd88,Zc3h12a,Serpina3g,Pnp,Mcl1,Nek6,Lcn2,Hcar2,Tnfrsf26,Nod1,Igf1,Naip5,Nlrc4,Pik3cg,Gdf6,Susd6,Itgam,Elmo1,Gpr65,Cxcl2,Plk3,Unc5b,Madd,Ba…	Acvr1b,Ern1,Acp2,Spi1,Tgfb1,Dnase2a,Bid,Hmox1,Epha2,Cd5l,Ncf1,Mknk1,Tnfaip3,Dram1,Dnmt3a,Ctsl,Plau,Clu,Ripk3,Vdr,Cdkn1a,Rps6ka2,Tnfrsf21,Tnf,Pmaip1,Il33,Nptx1,Il6,Casp4,Casp1,Casp8,Bok,Il1b,Il1a,Tnfrsf1b,Tnfrsf9,P2rx4,Olr1,Tnfrsf1a,Ctsc,Tyrobp,Btk,Lamp1,Ctsh,Myd88,Zc3h12a,Serpina3g,Pnp,Mcl1,Nek6,Lcn2,Hcar2,Tnfrsf26,Nod1,Igf1,Naip5,Nlrc4,Pik3cg,Gdf6,Susd6,Itgam,Elmo1,Gpr65,Cxcl2,Plk3,Unc5b,Madd,Ba…
GO:0002764	immune response-regulating signaling pathway	35	156	5.06e-09	Myo1g,Psen2,Cd40,Tnfrsf21,Fcgr2b,Nras,Tlr2,Fcgr1,Cd38,Clec4e,Clec4d,Ctsh,Nckap1l,Cmklr1,Themis2,Zc3h12a,Lyn,Tlr4,Rftn1,Lat2,C3ar1,Tec,Nfatc2,Fcgr4,Fcer1g,Plcg2,Fyb,Nfam1,Nfkbiz,Cblb,Syk,Ptpn6,Cd276,C5ar1,Fcgr3	Myo1g,Psen2,Cd40,Tnfrsf21,Fcgr2b,Nras,Tlr2,Fcgr1,Cd38,Clec4e,Clec4d,Ctsh,Nckap1l,Cmklr1,Themis2,Zc3h12a,Lyn,Tlr4,Rftn1,Lat2,C3ar1,Tec,Nfatc2,Fcgr4,Fcer1g,Plcg2,Fyb,Nfam1,Nfkbiz,Cblb,Syk,Ptpn6,Cd276,C5ar1,Fcgr3
GO:0097435	supramolecular fiber organization	66	469	6.39e-09	Actr2,Col1a1,Ltbp2,Rnd1,Myo1g,Tpm4,Plod3,Coro1b,P4ha1,Evl,Loxl2,Ripk3,Col2a1,Hcls1,Aif1,Diap1,Baiap2,Casp4,Pkp1,Abl2,Col24a1,Acan,Was,Myo1e,Anxa2,Trf,Micall2,Lum,Shtn1,Rhov,Scx,Eps8,Vill,Iqgap2,Actg1,Elmo1,Lima1,Plk3,Arpc5,Arpc1b,Col5a2,Myo1f,Col3a1,Rhog,Arrb1,Gas2l3,Grem1,Clip2,Sirpa,B2m,Arpc3,Fmn1,Arhgap17,Myo7a,Gas7,Ptk2b,Arhgap25,Tmsb10,Capg,Cfl1,Tpm3,Sgk1,Arpc4,Myo5a,Lcp1,Actr3	Actr2,Col1a1,Ltbp2,Rnd1,Myo1g,Tpm4,Plod3,Coro1b,P4ha1,Evl,Loxl2,Ripk3,Col2a1,Hcls1,Aif1,Diaph1,Baiap2,Casp4,Pkp1,Abl2,Col24a1,Acan,Was,Myo1e,Anxa2,Trf,Micall2,Lum,Shtn1,Rhov,Scx,Eps8,Vill,Iqgap2,Actg1,Elmo1,Lima1,Plk3,Arpc5,Arpc1b,Col5a2,Myo1f,Col3a1,Rhog,Arrb1,Gas2l3,Grem1,Clip2,Sirpa,B2m,Arpc3,Fmn1,Arhgap17,Myo7a,Gas7,Ptk2b,Arhgap25,Tmsb10,Capg,Cfl1,Tpm3,Sgk1,Arpc4,Myo5a,Lcp1,Actr3
GO:0050707	regulation of cytokine secretion	22	60	8.01e-09	Wisp1,Clec4n,Tnf,Il6,Casp1,Htr2b,Il1a,Tlr2,Fgr,Clec4e,Cx3cl1,Scamp5,Lyn,Cd14,Tlr9,Cadm1,AF251705,P2rx7,Syk,Clec5a,Srgn,Panx1	Wisp1,Clec4n,Tnf,Il6,Casp1,Htr2b,Il1a,Tlr2,Fgr,Clec4e,Cx3cl1,Scamp5,Lyn,Cd14,Tlr9,Cadm1,Cd300c2,P2rx7,Syk,Clec5a,Srgn,Panx1
GO:0051047	positive regulation of secretion	62	428	8.3e-09	Itgb2,Tgfb1,Cyp4f18,Mmp13,Cyba,Sdc1,Edn1,F2rl1,Runx1,Clec4n,Trem2,Abcg1,Tnf,Il33,Il6,Casp1,Htr2b,Il1b,Il1a,Tlr2,Sdcbp,Fgr,Cd38,Clec4e,Il4ra,Acsl4,Lamp1,Scamp5,Atp13a2,Rab8b,Lrp1,Inhbb,Tlr4,Hcar2,Igf1,Cd14,C2cd2l,Lif,Itgam,Ptafr,Cxcl12,Frmd4a,Fcer1g,Dab2,Adam9,Cadm1,AF251705,Arrb1,P2rx7,H2-T23,Sox4,Trpm2,Snx5,Spp1,Syk,Lgals3,Clec5a,Stxbp2,Panx1,Sphk1,Rasl10b,Kcnn4	Itgb2,Tgfb1,Cyp4f18,Mmp13,Cyba,Sdc1,Edn1,F2rl1,Runx1,Clec4n,Trem2,Abcg1,Tnf,Il33,Il6,Casp1,Htr2b,Il1b,Il1a,Tlr2,Sdcbp,Fgr,Cd38,Clec4e,Il4ra,Acsl4,Lamp1,Scamp5,Atp13a2,Rab8b,Lrp1,Inhbb,Tlr4,Hcar2,Igf1,Cd14,C2cd2l,Lif,Itgam,Ptafr,Cxcl12,Frmd4a,Fcer1g,Dab2,Adam9,Cadm1,Cd300c2,Arrb1,P2rx7,H2-T23,Sox4,Trpm2,Snx5,Spp1,Syk,Lgals3,Clec5a,Stxbp2,Panx1,Sphk1,Rasl10b,Kcnn4
GO:0014070	response to organic cyclic compound	104	930	8.34e-09	Actr2,Ccl2,Ccl12,Pdgfb,Ccl3,Col1a1,Tgfb1,Abcb4,Calr,Bid,Saa3,Cybb,Cd83,Cyba,Cd40,Nos2,Ywhah,Atp2b1,Sdc1,Dnmt3a,Slc9a3r1,Edn1,Ctsl,Irg1,Vdr,Ciita,Cdkn1a,Aif1,Tnf,Npc1,Diap1,Anxa1,Mmp19,Il6,Casp1,Htr2b,Itga6,Il1b,Abca1,Padi2,Cd38,P2rx4,F7,Sfrp1,Fgl1,Mmp2,Ptgs2,Zc3h12a,Itpr3,Abhd2,Ptger2,Lyn,Lum,Inhbb,Grn,Rftn1,Igfbp2,Gna15,Itga2,P2ry6,Glb1,Tpcn2,Pik3cg,Arhgdia,Junb,Rap1b,Rara,Ptafr,Cxcl2,Bak1,Dab2,…	Actr2,Ccl2,Ccl12,Pdgfb,Ccl3,Col1a1,Tgfb1,Abcb4,Calr,Bid,Saa3,Cybb,Cd83,Cyba,Cd40,Nos2,Ywhah,Atp2b1,Sdc1,Dnmt3a,Slc9a3r1,Edn1,Ctsl,Acod1,Vdr,Ciita,Cdkn1a,Aif1,Tnf,Npc1,Diaph1,Anxa1,Mmp19,Il6,Casp1,Htr2b,Itga6,Il1b,Abca1,Padi2,Cd38,P2rx4,F7,Sfrp1,Fgl1,Mmp2,Ptgs2,Zc3h12a,Itpr3,Abhd2,Ptger2,Lyn,Lum,Inhbb,Grn,Rftn1,Igfbp2,Gna15,Itga2,P2ry6,Glb1,Tpcn2,Pik3cg,Arhgdia,Junb,Rap1b,Rara,Ptafr,Cxcl2,Bak1,Dab…
GO:0070201	regulation of establishment of protein localization	82	658	8.34e-09	Ccl2,Tgfb1,Wisp1,Mmp13,Cd40,Nos2,Cd22,F2rl1,Hcls1,Clec4n,Trem2,Abcg1,Tnf,Pmaip1,Anxa1,Il33,Il6,Casp1,Htr2b,Rab29,Il1b,Il1a,Ptpn1,Tlr2,Txn1,Fgr,Cd38,Clec4e,Tnfrsf1a,Acsl4,Sfrp1,Cx3cl1,Csk,Ptgs2,Scamp5,Zc3h12a,Lyn,Atp13a2,Edem2,Lrp1,Inhbb,Tlr4,Hcar2,Igf1,Cd14,Rab11fip5,F2r,Cemip,Slc8b1,C2cd2l,Itgam,Frmd4a,Plk3,Madd,Adam9,Cln3,Tlr9,Cadm1,AF251705,Arrb1,P2rx7,Mdfic,Rhbdf2,Nos1,H2-T23,Sox4,Pip5k1c,Trp…	Ccl2,Tgfb1,Wisp1,Mmp13,Cd40,Nos2,Cd22,F2rl1,Hcls1,Clec4n,Trem2,Abcg1,Tnf,Pmaip1,Anxa1,Il33,Il6,Casp1,Htr2b,Rab29,Il1b,Il1a,Ptpn1,Tlr2,Txn1,Fgr,Cd38,Clec4e,Tnfrsf1a,Acsl4,Sfrp1,Cx3cl1,Csk,Ptgs2,Scamp5,Zc3h12a,Lyn,Atp13a2,Edem2,Lrp1,Inhbb,Tlr4,Hcar2,Igf1,Cd14,Rab11fip5,F2r,Cemip,Slc8b1,C2cd2l,Itgam,Frmd4a,Plk3,Madd,Adam9,Cln3,Tlr9,Cadm1,Cd300c2,Arrb1,P2rx7,Mdfic,Rhbdf2,Nos1,H2-T23,Sox4,Pip5k1c,Trpm…
GO:0002478	antigen processing and presentation of exogenous peptide antigen	15	22	9.85e-09	H2-K1,Fcgr2b,Fcgr1,Ifi30,H2-DMa,H2-Ab1,H2-Aa,H2-Eb1,Fcer1g,Cd74,B2m,H2-T23,H2-DMb1,Unc93b1,Fcgr3	H2-K1,Fcgr2b,Fcgr1,Ifi30,H2-DMa,H2-Ab1,H2-Aa,H2-Eb1,Fcer1g,Cd74,B2m,H2-T23,H2-DMb1,Unc93b1,Fcgr3
GO:0080090	regulation of primary metabolic process	395	5290	9.85e-09	Actr2,Ccl2,Ccl12,Itgb2,Pdgfb,Acvr1b,Slc7a7,Ccl3,Ern1,Col1a1,Ell2,Spi1,Plaur,Tgfb1,Hck,Calr,Irf5,Bid,Cd244,Cstb,Cd44,Hmox1,Mmp12,Epha2,Itih4,Crlf1,Elk3,Ccl8,Mnda,Timp1,Psen2,Sash1,Ncf1,Ctsz,Myh9,Serpinb6a,Cd40,Tnip1,Nos2,Mmp8,Tnfsf13,Sfrp5,Ccl6,Ccl4,Ywhah,Ccl9,Mknk1,Arid3a,Tnfaip3,Vsir,Cpeb4,Havcr2,Dnmt3a,Ccl7,Slc9a3r1,Grb2,Pik3r5,Serpina3n,Prkch,Cdca7l,Lgmn,Edn1,Ctla2a,Ctla2b,Sema4d,Hexb,F2rl1,Pl…	Actr2,Ccl2,Ccl12,Itgb2,Pdgfb,Acvr1b,Slc7a7,Ccl3,Ern1,Col1a1,Ell2,Spi1,Plaur,Tgfb1,Hck,Calr,Irf5,Bid,Cd244,Cstb,Cd44,Hmox1,Mmp12,Epha2,Itih4,Crlf1,Elk3,Ccl8,Mnda,Timp1,Psen2,Sash1,Ncf1,Ctsz,Myh9,Serpinb6a,Cd40,Tnip1,Nos2,Mmp8,Tnfsf13,Sfrp5,Ccl6,Ccl4,Ywhah,Ccl9,Mknk1,Arid3a,Tnfaip3,Vsir,Cpeb4,Havcr2,Dnmt3a,Ccl7,Slc9a3r1,Grb2,Pik3r5,Serpina3n,Prkch,Cdca7l,Lgmn,Edn1,Ctla2a,Ctla2b,Sema4d,Hexb,F2rl1,Pl…
GO:0043547	positive regulation of GTPase activity	55	355	1.01e-08	Ccl2,Ccl12,Ccl3,Vav1,Epha2,Ccl8,Cd40,Ccl6,Ccl4,Ccl9,Ccl7,Adap2,Sema4d,F2rl1,Arhgap31,Cxcl13,Rin1,Arhgap19,Htr2b,Rgs16,Itga6,Arhgdib,Rgs10,Cx3cl1,Nckap1l,Smap2,Prex1,Rasa4,Stard8,Gmip,Arhgap30,Rin3,F2r,Arhgdia,Tbc1d22a,Gpr65,Tbc1d2,Icam1,Dock2,Tbc1d9,Abr,Rhog,Arrb1,Arhgap11a,Ccl19,Arhgap17,Arap1,Sipa1l2,Ptk2b,Arhgap22,Arhgap25,Rasa3,Tbc1d14,Map4k4,Rgs1	Ccl2,Ccl12,Ccl3,Vav1,Epha2,Ccl8,Cd40,Ccl6,Ccl4,Ccl9,Ccl7,Adap2,Sema4d,F2rl1,Arhgap31,Cxcl13,Rin1,Arhgap19,Htr2b,Rgs16,Itga6,Arhgdib,Rgs10,Cx3cl1,Nckap1l,Smap2,Prex1,Rasa4,Stard8,Gmip,Arhgap30,Rin3,F2r,Arhgdia,Tbc1d22a,Gpr65,Tbc1d2,Icam1,Dock2,Tbc1d9,Abr,Rhog,Arrb1,Arhgap11a,Ccl19,Arhgap17,Arap1,Sipa1l2,Ptk2b,Arhgap22,Arhgap25,Rasa3,Tbc1d14,Map4k4,Rgs1
GO:0031343	positive regulation of cell killing	22	61	1.02e-08	Ccl2,Vav1,Cd5l,Nos2,F2rl1,H2-K1,Cxcl1,Tyrobp,Lamp1,Pnp,Fam49b,Itgam,Cadm1,P2rx7,B2m,H2-T23,Bcl2l11,Ccr5,Clec7a,Syk,Sh2d1b2,H2-D1	Ccl2,Vav1,Cd5l,Nos2,F2rl1,H2-K1,Cxcl1,Tyrobp,Lamp1,Pnp,Fam49b,Itgam,Cadm1,P2rx7,B2m,H2-T23,Bcl2l11,Ccr5,Clec7a,Syk,Sh2d1b1,H2-D1
GO:0051093	negative regulation of developmental process	112	1043	1.39e-08	Ccl2,Pdgfb,Ccl3,Tgfb1,Calr,Cd44,Wisp1,Epha2,Coro1b,Timp1,Ctsk,Ctsz,Sfrp5,Ywhah,Ccl9,Lgmn,Vash1,Gpr137b,Sema4d,Plk2,Loxl2,Runx1,Cdkn1a,Tnfrsf21,Abcg1,Xdh,Tmem178,H2-K1,Tnf,Anxa1,Hhex,Il6,Ccr1,Rab29,Frzb,Il1b,Il1a,Nras,Tlr2,Cd38,Plac8,Lfng,Gdf3,Clec2d,Arhgdib,Ctsc,Xylt1,Il4ra,Sfrp1,Anxa2,C1qc,Tie1,Zc3h12a,Lyn,Tnn,Ubash3b,Lrp1,Gadd45a,Thbs1,Stab1,Mylip,Chad,Vat1,Runx3,Cxcr3,Igf1,Bex1,Jak3,Cx3cr1,Lif…	Ccl2,Pdgfb,Ccl3,Tgfb1,Calr,Cd44,Wisp1,Epha2,Coro1b,Timp1,Ctsk,Ctsz,Sfrp5,Ywhah,Ccl9,Lgmn,Vash1,Gpr137b,Sema4d,Plk2,Loxl2,Runx1,Cdkn1a,Tnfrsf21,Abcg1,Xdh,Tmem178,H2-K1,Tnf,Anxa1,Hhex,Il6,Ccr1,Rab29,Frzb,Il1b,Il1a,Nras,Tlr2,Cd38,Plac8,Lfng,Gdf3,Clec2d,Arhgdib,Ctsc,Xylt1,Il4ra,Sfrp1,Anxa2,C1qc,Tie1,Zc3h12a,Lyn,Tnn,Ubash3b,Lrp1,Gadd45a,Thbs1,Stab1,Mylip,Chad,Vat1,Runx3,Cxcr3,Igf1,Bex1,Jak3,Cx3cr1,Lif…
GO:0001910	regulation of leukocyte mediated cytotoxicity	23	69	1.41e-08	Ccl2,Il7r,Vav1,Havcr2,F2rl1,Ripk3,H2-K1,Cxcl5,Cxcl1,Clec2d,Tyrobp,Lamp1,Pnp,Fam49b,Itgam,Cadm1,P2rx7,B2m,H2-T23,Lgals9,Arrb2,Sh2d1b2,H2-D1	Ccl2,Il7r,Vav1,Havcr2,F2rl1,Ripk3,H2-K1,Cxcl5,Cxcl1,Clec2d,Tyrobp,Lamp1,Pnp,Fam49b,Itgam,Cadm1,P2rx7,B2m,H2-T23,Lgals9,Arrb2,Sh2d1b1,H2-D1
GO:0006911	phagocytosis, engulfment	19	44	1.52e-08	Itgb2,Myh9,Trem2,Aif1,Msr1,Fcgr2b,Fcgr1,Abca1,Mfge8,Thbs1,Itgam,Elmo1,Fcer1g,Rhog,Sirpa,Arhgap25,Treml4,Fcgr3,Bin2	Itgb2,Myh9,Trem2,Aif1,Msr1,Fcgr2b,Fcgr1,Abca1,Mfge8,Thbs1,Itgam,Elmo1,Fcer1g,Rhog,Sirpa,Arhgap25,Treml4,Fcgr3,Bin2
GO:0050878	regulation of body fluid levels	54	349	1.52e-08	Pdgfb,Elovl1,Aprt,Mertk,Mmp13,Cyba,Gna13,Evl,Edn1,F2rl1,Plau,Anxa8,Vdr,Xdh,C3,Procr,Pdpn,F7,Cx3cl1,Anxa2,Pik3cb,Fermt3,Lyn,Rap2b,Ubash3b,Hpse,Thbs1,Tlr4,Wfs1,Pdia6,Oas2,F2r,F10,Tec,Ptpro,Madd,Fcer1g,F5,Ccnd1,Nfe2l2,Plek,Pip5k1c,Lilrb4,Nr1h3,Vwf,Syk,Heg1,Selp,Hps1,Aqp5,Ptpn6,Gba,Tifab,Kcnn4	Pdgfb,Elovl1,Aprt,Mertk,Mmp13,Cyba,Gna13,Evl,Edn1,F2rl1,Plau,Anxa8,Vdr,Xdh,C3,Procr,Pdpn,F7,Cx3cl1,Anxa2,Pik3cb,Fermt3,Lyn,Rap2b,Ubash3b,Hpse,Thbs1,Tlr4,Wfs1,Pdia6,Oas2,F2r,F10,Tec,Ptpro,Madd,Fcer1g,F5,Ccnd1,Nfe2l2,Plek,Pip5k1c,Lilrb4a,Nr1h3,Vwf,Syk,Heg1,Selp,Hps1,Aqp5,Ptpn6,Gba,Tifab,Kcnn4
GO:0050731	positive regulation of peptidyl-tyrosine phosphorylation	39	200	1.55e-08	Pdgfb,Tgfb1,Cd44,Crlf1,Ncf1,Cd40,Sema4d,Hcls1,Trem2,Tnf,Csf1r,Gfra1,Il6,Ehd4,Ptpn1,Il6ra,Fcgr1,Hgf,Tnfrsf1a,Parp14,Lyn,Tlr4,Igf1,Lif,Adam17,Tec,Osm,Icam1,Cd74,Grem1,Cd80,Ngf,Arrb2,Ptk2b,Afap1l2,Clec7a,Syk,Sh2d1b2,Iqgap1	Pdgfb,Tgfb1,Cd44,Crlf1,Ncf1,Cd40,Sema4d,Hcls1,Trem2,Tnf,Csf1r,Gfra1,Il6,Ehd4,Ptpn1,Il6ra,Fcgr1,Hgf,Tnfrsf1a,Parp14,Lyn,Tlr4,Igf1,Lif,Adam17,Tec,Osm,Icam1,Cd74,Grem1,Cd80,Ngf,Arrb2,Ptk2b,Afap1l2,Clec7a,Syk,Sh2d1b1,Iqgap1
GO:0009628	response to abiotic stimulus	118	1126	1.7e-08	Ccl2,Col1a1,Tgfb1,Hmox1,Atp6v0d1,Cybb,Ctss,Serpinb6a,Cyba,Cd40,Nos2,Trpv2,Plod1,Mknk1,Atp2b1,Cpeb4,Dnmt3a,Ccl7,Grb2,Lgmn,Edn1,Plau,Loxl2,Pde1b,Ciita,Slc11a2,Cdkn1a,Aif1,Tnf,Pmaip1,Anxa1,Bach1,Il6,Casp1,Htr2b,Abl2,Il1b,Il1a,Txn1,Pdpn,Cd38,Plac8,Tfec,Mtpn,Tnfrsf1a,Cyfip1,Xylt1,F7,Sfrp1,Mmp2,Ptgs2,Clcn7,Kcnj2,Metrnl,Lyn,Scx,Pnp,Gadd45a,Thbs1,Myof,Tlr4,Igfbp2,Cxcr4,Abhd12,Itga2,Igf1,Cd14,Ier5,Rab11fi…	Ccl2,Col1a1,Tgfb1,Hmox1,Atp6v0d1,Cybb,Ctss,Serpinb6a,Cyba,Cd40,Nos2,Trpv2,Plod1,Mknk1,Atp2b1,Cpeb4,Dnmt3a,Ccl7,Grb2,Lgmn,Edn1,Plau,Loxl2,Pde1b,Ciita,Slc11a2,Cdkn1a,Aif1,Tnf,Pmaip1,Anxa1,Bach1,Il6,Casp1,Htr2b,Abl2,Il1b,Il1a,Txn1,Pdpn,Cd38,Plac8,Tfec,Mtpn,Tnfrsf1a,Cyfip1,Xylt1,F7,Sfrp1,Mmp2,Ptgs2,Clcn7,Kcnj2,Metrnl,Lyn,Scx,Pnp,Gadd45a,Thbs1,Myof,Tlr4,Igfbp2,Cxcr4,Abhd12,Itga2,Igf1,Cd14,Ier5,Rab11fi…
GO:0019724	B cell mediated immunity	25	84	1.73e-08	Tnfsf13,C3,Irf7,Fcgr2b,Fcgr1,Il4ra,Btk,Myd88,Crlf2,C1qc,H2-DMa,C1qb,Batf,H2-Ab1,C1qa,C1ra,C4b,Cfi,Pirb,Fcer1g,Cd74,Pou2f2,Bcl3,Inpp5d,Fcgr3	Tnfsf13,C3,Irf7,Fcgr2b,Fcgr1,Il4ra,Btk,Myd88,Crlf2,C1qc,H2-DMa,C1qb,Batf,H2-Ab1,C1qa,C1ra,C4b,Cfi,Pirb,Fcer1g,Cd74,Pou2f2,Bcl3,Inpp5d,Fcgr3
GO:0045619	regulation of lymphocyte differentiation	37	183	1.82e-08	Tgfb1,Il7r,Cd44,Cd83,Vsir,Ctla2a,Runx1,Anxa1,Il6,Il1b,Il4ra,Sfrp1,Nckap1l,H2-DMa,Zc3h12a,Pnp,H2-Aa,Runx3,Jak3,Slamf8,Rara,Tlr9,Mmp14,Il1rl2,Cd74,Nlrp3,Sox4,Ccl19,Adam8,Lgals9,Nfam1,Nfkbiz,Syk,Zmiz1,Inpp5d,Ptpn6,Ccr2	Tgfb1,Il7r,Cd44,Cd83,Vsir,Ctla2a,Runx1,Anxa1,Il6,Il1b,Il4ra,Sfrp1,Nckap1l,H2-DMa,Zc3h12a,Pnp,H2-Aa,Runx3,Jak3,Slamf8,Rara,Tlr9,Mmp14,Il1rl2,Cd74,Nlrp3,Sox4,Ccl19,Adam8,Lgals9,Nfam1,Nfkbiz,Syk,Zmiz1,Inpp5d,Ptpn6,Ccr2
GO:0051480	regulation of cytosolic calcium ion concentration	55	362	1.85e-08	Cd52,Ccl3,Mcoln2,Trpv2,Atp2b1,Gna13,Edn1,F2rl1,Cxcl13,Tmem178,Ccr1,Htr2b,Bok,Abl2,Il1b,Cd38,Cxcl1,P2rx4,Cx3cl1,Cmklr1,Itpr3,Ptger2,Mcoln3,Lrp1,Plcl2,C3ar1,Gna15,Cxcr3,Cxcr4,P2ry6,Jak3,Tpcn2,F2r,Pik3cg,Cemip,Cx3cr1,Slc8b1,Gpr65,Cxcl2,Bak1,Plcg2,Cln3,Gpr157,P2rx7,Plcb2,Nos1,Ccl19,Trpm2,Ptk2b,Ccr5,Rasa3,Myo5a,Gpr35,C5ar1,Ccr2	Cd52,Ccl3,Mcoln2,Trpv2,Atp2b1,Gna13,Edn1,F2rl1,Cxcl13,Tmem178,Ccr1,Htr2b,Bok,Abl2,Il1b,Cd38,Cxcl1,P2rx4,Cx3cl1,Cmklr1,Itpr3,Ptger2,Mcoln3,Lrp1,Plcl2,C3ar1,Gna15,Cxcr3,Cxcr4,P2ry6,Jak3,Tpcn2,F2r,Pik3cg,Cemip,Cx3cr1,Slc8b1,Gpr65,Cxcl2,Bak1,Plcg2,Cln3,Gpr157,P2rx7,Plcb2,Nos1,Ccl19,Trpm2,Ptk2b,Ccr5,Rasa3,Myo5a,Gpr35,C5ar1,Ccr2
GO:0045862	positive regulation of proteolysis	55	363	2.02e-08	Bid,Psen2,Myh9,Tnip1,Vsir,Lgmn,Plk2,Clu,Slc11a2,Trem2,Xdh,Tnf,Pmaip1,Il33,Casp1,Casp8,Bok,Il1b,Tnfrsf1b,Rnf19b,Ctsc,Ctsh,Zc3h12a,Lyn,Edem2,Grn,Fn1,Nod1,Nlrc4,F2r,Rnf180,Plk3,Bak1,Zfand2a,Dab2,Adam9,Mmp14,Arrb1,Mefv,Card9,Nlrp3,Adam8,Ngf,Hpn,Nlrp1b,Bcl2l11,Ptk2b,Cfl1,Syk,Tnfrsf23,Aim2,Stat3,St18,Ctsd,Gba	Bid,Psen2,Myh9,Tnip1,Vsir,Lgmn,Plk2,Clu,Slc11a2,Trem2,Xdh,Tnf,Pmaip1,Il33,Casp1,Casp8,Bok,Il1b,Tnfrsf1b,Rnf19b,Ctsc,Ctsh,Zc3h12a,Lyn,Edem2,Grn,Fn1,Nod1,Nlrc4,F2r,Rnf180,Plk3,Bak1,Zfand2a,Dab2,Adam9,Mmp14,Arrb1,Mefv,Card9,Nlrp3,Adam8,Ngf,Hpn,Nlrp1b,Bcl2l11,Ptk2b,Cfl1,Syk,Tnfrsf23,Aim2,Stat3,St18,Ctsd,Gba
GO:0070098	chemokine-mediated signaling pathway	23	71	2.18e-08	Ccl2,Ccl12,Ccl3,Ccl8,Ccl6,Ccl4,Ccl9,Ccl7,Cxcl13,Ccr1,Cxcl5,Cxcl1,Cx3cl1,Cxcr3,Cxcr4,Cx3cr1,Cxcl12,Cxcl2,Ccl19,Ptk2b,Ccr5,Gpr35,Ccr2	Ccl2,Ccl12,Ccl3,Ccl8,Ccl6,Ccl4,Ccl9,Ccl7,Cxcl13,Ccr1,Cxcl5,Cxcl1,Cx3cl1,Cxcr3,Cxcr4,Cx3cr1,Cxcl12,Cxcl2,Ccl19,Ptk2b,Ccr5,Gpr35,Ccr2
GO:0009612	response to mechanical stimulus	41	222	2.25e-08	Ccl2,Col1a1,Tgfb1,Cyba,Cd40,Edn1,Tnf,Il6,Abl2,Il1b,Mtpn,Tnfrsf1a,Mmp2,Ptgs2,Kcnj2,Scx,Gadd45a,Thbs1,Tlr4,Igfbp2,Cxcr4,Abhd12,Itga2,Igf1,Tlr7,Arhgdia,Junb,Cxcl12,Bak1,Chil1,Col3a1,Mmp14,Piezo1,P2rx7,Nos1,Tnc,Hpn,Ptk2b,Tlr8,Tifab,Mag	Ccl2,Col1a1,Tgfb1,Cyba,Cd40,Edn1,Tnf,Il6,Abl2,Il1b,Mtpn,Tnfrsf1a,Mmp2,Ptgs2,Kcnj2,Scx,Gadd45a,Thbs1,Tlr4,Igfbp2,Cxcr4,Abhd12,Itga2,Igf1,Tlr7,Arhgdia,Junb,Cxcl12,Bak1,Chil1,Col3a1,Mmp14,Piezo1,P2rx7,Nos1,Tnc,Hpn,Ptk2b,Tlr8,Tifab,Mag
GO:0009725	response to hormone	93	812	2.57e-08	Ccl2,Col1a1,Tgfb1,Plod3,Hmox1,Ctsb,Aprt,Timp1,Mmp13,Cybb,Cyba,Nos2,Ywhah,Atp2b1,Sdc1,Grb2,Serpina3n,Edn1,Ctsl,Irg1,Vdr,Hcls1,Cdkn1a,Cfb,Aif1,Tnf,Npc1,Anxa1,Mmp19,Il6,Scly,Gatm,Ptpn1,Eif6,Padi2,Cd38,Cyfip1,F7,Sfrp1,Mmp2,Anxa2,Csk,Ctsh,Ptgs2,Abhd2,Ptger2,Lyn,Egr2,Serpina3g,Rab8b,Inhbb,Igfbp2,Itga2,P2ry6,Glb1,Igf1,Junb,Slc39a14,Rap1b,Rab31,Rara,Ptafr,Cxcl2,Tnfrsf11b,Dab2,Adam9,Arpc1b,Mmp14,Ccnd1,Nos…	Ccl2,Col1a1,Tgfb1,Plod3,Hmox1,Ctsb,Aprt,Timp1,Mmp13,Cybb,Cyba,Nos2,Ywhah,Atp2b1,Sdc1,Grb2,Serpina3n,Edn1,Ctsl,Acod1,Vdr,Hcls1,Cdkn1a,Cfb,Aif1,Tnf,Npc1,Anxa1,Mmp19,Il6,Scly,Gatm,Ptpn1,Eif6,Padi2,Cd38,Cyfip1,F7,Sfrp1,Mmp2,Anxa2,Csk,Ctsh,Ptgs2,Abhd2,Ptger2,Lyn,Egr2,Serpina3g,Rab8b,Inhbb,Igfbp2,Itga2,P2ry6,Glb1,Igf1,Junb,Slc39a14,Rap1b,Rab31,Rara,Ptafr,Cxcl2,Tnfrsf11b,Dab2,Adam9,Arpc1b,Mmp14,Ccnd1,No…
GO:0045765	regulation of angiogenesis	50	313	2.57e-08	Ccl2,Itgb2,Hmox1,Epha2,Sash1,Cybb,Plxnd1,Cd40,Vash1,Plk2,Runx1,C3,Tnf,Anxa1,Hhex,Il1b,Il1a,Nras,Ddah1,Hgf,Tnfrsf1a,Itgax,Cx3cl1,Ctsh,Ptgs2,Tie1,Zc3h12a,Gadd45a,Thbs1,Stab1,Grn,C3ar1,Cxcr3,Cxcr4,Cx3cr1,Lif,Chil1,Htatip2,Grem1,Dll4,Nfe2l2,Rnh1,Ptk2b,Mmrn2,Cysltr1,Lgals3,Stat3,C5ar1,Sphk1,Ccr2	Ccl2,Itgb2,Hmox1,Epha2,Sash1,Cybb,Plxnd1,Cd40,Vash1,Plk2,Runx1,C3,Tnf,Anxa1,Hhex,Il1b,Il1a,Nras,Ddah1,Hgf,Tnfrsf1a,Itgax,Cx3cl1,Ctsh,Ptgs2,Tie1,Zc3h12a,Gadd45a,Thbs1,Stab1,Grn,C3ar1,Cxcr3,Cxcr4,Cx3cr1,Lif,Chil1,Htatip2,Grem1,Dll4,Nfe2l2,Rnh1,Ptk2b,Mmrn2,Cysltr1,Lgals3,Stat3,C5ar1,Sphk1,Ccr2
GO:0032880	regulation of protein localization	106	978	2.58e-08	Ccl2,Tgfb1,Wisp1,Epha2,Mmp13,Stac2,Cd40,Nos2,Cd22,Gpr137b,F2rl1,Hcls1,Clec4n,Trem2,Abcg1,Tnf,Pmaip1,Anxa1,Il33,Il6,Casp1,Htr2b,Rab29,Il1b,Il1a,Ptpn1,Tlr2,Txn1,Fgr,Cd38,Clec4e,Tnfrsf1a,Tyrobp,Acsl4,Sfrp1,Cx3cl1,Trim29,Csk,Ptgs2,Scamp5,Ldlrap1,Zc3h12a,Lyn,Atp13a2,Edem2,Lrp1,Inhbb,Tlr4,Gpc1,Dclk1,Hcar2,Igf1,Cd14,Rab11fip5,F2r,Cemip,Arhgdia,Adam10,Slc8b1,C2cd2l,Lif,Itgam,Stx3,Frmd4a,Plk3,Madd,Fcer1g,…	Ccl2,Tgfb1,Wisp1,Epha2,Mmp13,Stac2,Cd40,Nos2,Cd22,Gpr137b,F2rl1,Hcls1,Clec4n,Trem2,Abcg1,Tnf,Pmaip1,Anxa1,Il33,Il6,Casp1,Htr2b,Rab29,Il1b,Il1a,Ptpn1,Tlr2,Txn1,Fgr,Cd38,Clec4e,Tnfrsf1a,Tyrobp,Acsl4,Sfrp1,Cx3cl1,Trim29,Csk,Ptgs2,Scamp5,Ldlrap1,Zc3h12a,Lyn,Atp13a2,Edem2,Lrp1,Inhbb,Tlr4,Gpc1,Dclk1,Hcar2,Igf1,Cd14,Rab11fip5,F2r,Cemip,Arhgdia,Adam10,Slc8b1,C2cd2l,Lif,Itgam,Stx3,Frmd4a,Plk3,Madd,Fcer1g,…
GO:0043549	regulation of kinase activity	96	850	2.58e-08	Pdgfb,Ern1,Tgfb1,Epha2,Psen2,Mertk,Sash1,Ncf1,Cd40,Nos2,Sfrp5,Tnfaip3,Slc9a3r1,Pik3r5,Edn1,Clu,Ripk3,Cdkn1a,Fgd2,Tnf,Csf1r,Hhex,Il6,Slc11a1,Htr2b,Rassf2,Il1b,Ptpn1,Il6ra,Pdgfc,Fcgr1,Hgf,Fgr,Sfrp1,Csk,Trf,Nckap1l,Tie1,Lyn,Rap2b,Ubash3b,Gadd45a,Thbs1,Tlr4,Nek6,Igf1,Socs3,Tlr1,F2r,Tlr6,Vav2,Pik3cg,Cemip,Slamf8,Adam17,Zeb2,Rara,Ptpro,Madd,Dab2,Wdr91,Chil1,Adam9,Tlr9,Cd86,Ccnd1,Pkib,Cd74,Arrb1,Grem1,P…	Pdgfb,Ern1,Tgfb1,Epha2,Psen2,Mertk,Sash1,Ncf1,Cd40,Nos2,Sfrp5,Tnfaip3,Slc9a3r1,Pik3r5,Edn1,Clu,Ripk3,Cdkn1a,Fgd2,Tnf,Csf1r,Hhex,Il6,Slc11a1,Htr2b,Rassf2,Il1b,Ptpn1,Il6ra,Pdgfc,Fcgr1,Hgf,Fgr,Sfrp1,Csk,Trf,Nckap1l,Tie1,Lyn,Rap2b,Ubash3b,Gadd45a,Thbs1,Tlr4,Nek6,Igf1,Socs3,Tlr1,F2r,Tlr6,Vav2,Pik3cg,Cemip,Slamf8,Adam17,Zeb2,Rara,Ptpro,Madd,Dab2,Wdr91,Chil1,Adam9,Tlr9,Cd86,Ccnd1,Pkib,Cd74,Arrb1,Grem1,P…
GO:0050714	positive regulation of protein secretion	38	195	2.58e-08	Tgfb1,Mmp13,F2rl1,Clec4n,Trem2,Abcg1,Tnf,Il33,Il6,Casp1,Htr2b,Il1a,Tlr2,Fgr,Cd38,Clec4e,Acsl4,Scamp5,Atp13a2,Lrp1,Tlr4,Hcar2,Igf1,Cd14,C2cd2l,Frmd4a,Adam9,Cadm1,AF251705,Arrb1,P2rx7,H2-T23,Sox4,Trpm2,Syk,Clec5a,Panx1,Kcnn4	Tgfb1,Mmp13,F2rl1,Clec4n,Trem2,Abcg1,Tnf,Il33,Il6,Casp1,Htr2b,Il1a,Tlr2,Fgr,Cd38,Clec4e,Acsl4,Scamp5,Atp13a2,Lrp1,Tlr4,Hcar2,Igf1,Cd14,C2cd2l,Frmd4a,Adam9,Cadm1,Cd300c2,Arrb1,P2rx7,H2-T23,Sox4,Trpm2,Syk,Clec5a,Panx1,Kcnn4
GO:0032649	regulation of interferon-gamma production	27	102	3.01e-08	Cd244,Vsir,Havcr2,Ripk3,Runx1,Tnf,Il33,Slc11a1,Abl2,Il1b,Nras,Zc3h12a,Irf8,Tlr4,Cd14,Tlr7,Ticam2,Fam49b,Rara,Tlr9,Sirpa,Cd47,Lgals9,Tlr8,Bcl3,Cd276,Ccr2	Cd244,Vsir,Havcr2,Ripk3,Runx1,Tnf,Il33,Slc11a1,Abl2,Il1b,Nras,Zc3h12a,Irf8,Tlr4,Cd14,Tlr7,Ticam2,Fam49b,Rara,Tlr9,Sirpa,Cd47,Lgals9,Tlr8,Bcl3,Cd276,Ccr2
GO:0051051	negative regulation of transport	68	513	3.03e-08	Tgfb1,Cyp4f18,Hmox1,Cd22,Slc9a3r1,Edn1,Tnf,Anxa1,Il33,Il6,Bok,Fcgr2b,Il1b,Fabp5,Tlr2,Sdcbp,Txn1,Tnfrsf1b,Tnfrsf1a,Cyfip1,Acsl4,Sfrp1,Cx3cl1,Csk,Ptgs2,Scamp5,Thbs1,Inhbb,Bst2,Rab11fip5,Slc35f6,F2r,Rap1b,Lif,Osm,Frmd4a,Cttnbp2nl,Madd,Tlr9,Icam1,Abr,Cd74,Mdfic,Rhbdf2,Sirpa,Ddi2,Nos1,Cd47,Cd300lf,Cd300a,Anpep,Lgals9,Ptk2b,Nr1h3,Il1rn,Ahr,Lgals3,Erp29,Mctp1,Apod,Cd84,Ucp2,Srgn,Gpr35,Map4k4,Os9,Tifab,C…	Tgfb1,Cyp4f18,Hmox1,Cd22,Slc9a3r1,Edn1,Tnf,Anxa1,Il33,Il6,Bok,Fcgr2b,Il1b,Fabp5,Tlr2,Sdcbp,Txn1,Tnfrsf1b,Tnfrsf1a,Cyfip1,Acsl4,Sfrp1,Cx3cl1,Csk,Ptgs2,Scamp5,Thbs1,Inhbb,Bst2,Rab11fip5,Slc35f6,F2r,Rap1b,Lif,Osm,Frmd4a,Cttnbp2nl,Madd,Tlr9,Icam1,Abr,Cd74,Mdfic,Rhbdf2,Sirpa,Ddi2,Nos1,Cd47,Cd300lf,Cd300a,Anpep,Lgals9,Ptk2b,Nr1h3,Il1rn,Ahr,Lgals3,Erp29,Mctp1,Apod,Cd84,Ucp2,Srgn,Gpr35,Map4k4,Os9,Tifab,C…
GO:0016064	immunoglobulin mediated immune response	24	80	3.26e-08	Tnfsf13,C3,Irf7,Fcgr2b,Fcgr1,Il4ra,Btk,Myd88,Crlf2,C1qc,H2-DMa,C1qb,Batf,H2-Ab1,C1qa,C1ra,C4b,Cfi,Fcer1g,Cd74,Pou2f2,Bcl3,Inpp5d,Fcgr3	Tnfsf13,C3,Irf7,Fcgr2b,Fcgr1,Il4ra,Btk,Myd88,Crlf2,C1qc,H2-DMa,C1qb,Batf,H2-Ab1,C1qa,C1ra,C4b,Cfi,Fcer1g,Cd74,Pou2f2,Bcl3,Inpp5d,Fcgr3
GO:0045428	regulation of nitric oxide biosynthetic process	22	66	3.26e-08	Itgb2,Mmp8,Clu,Aif1,Tnf,Il6,Il1b,Tlr2,Ddah1,Gla,Ptgs2,Zc3h12a,Tlr4,Igf1,Tlr6,Cx3cr1,Icam1,Sirpa,Cd47,Ass1,Ptk2b,Acp5	Itgb2,Mmp8,Clu,Aif1,Tnf,Il6,Il1b,Tlr2,Ddah1,Gla,Ptgs2,Zc3h12a,Tlr4,Igf1,Tlr6,Cx3cr1,Icam1,Sirpa,Cd47,Ass1,Ptk2b,Acp5
GO:0002275	myeloid cell activation involved in immune response	20	53	3.32e-08	Ccl3,Lbp,Havcr2,Trem2,Il33,Tyrobp,Btk,Lyn,Sbno2,Grn,Lat2,Cx3cr1,Pi4k2a,Fcer1g,Milr1,Myo1f,Dock2,Cd300a,Syk,Stxbp2	Ccl3,Lbp,Havcr2,Trem2,Il33,Tyrobp,Btk,Lyn,Sbno2,Grn,Lat2,Cx3cr1,Pi4k2a,Fcer1g,Milr1,Myo1f,Dock2,Cd300a,Syk,Stxbp2
GO:0042063	gliogenesis	44	255	3.35e-08	Ccl2,Ccl12,Pdgfb,Ccl3,Tgfb1,Lamb1,Hexb,Clu,Trem2,Csf1r,Anxa1,Il33,Bok,Abl2,Il1b,Tlr2,Cx3cl1,Csk,Lyn,Egr2,Gpr126,Lrp1,Tlr4,Grn,Gpc1,C1qa,Fn1,Igf1,B4galt6,Lif,Itgam,Mmp14,Gpr157,Sox4,Itgb4,B4galt5,Ptk2b,Nrros,Stat3,Cdk6,C5ar1,Gba,Actr3,Mag	Ccl2,Ccl12,Pdgfb,Ccl3,Tgfb1,Lamb1,Hexb,Clu,Trem2,Csf1r,Anxa1,Il33,Bok,Abl2,Il1b,Tlr2,Cx3cl1,Csk,Lyn,Egr2,Adgrg6,Lrp1,Tlr4,Grn,Gpc1,C1qa,Fn1,Igf1,B4galt6,Lif,Itgam,Mmp14,Gpr157,Sox4,Itgb4,B4galt5,Ptk2b,Nrros,Stat3,Cdk6,C5ar1,Gba,Actr3,Mag
GO:0071495	cellular response to endogenous stimulus	113	1075	3.36e-08	Actr2,Ccl2,Col1a1,Tgfb1,Has1,Plod3,Cd44,Ctsb,Aprt,Coro1b,Cybb,Cyba,Ywhah,Atp2b1,Vsir,Cpeb4,Dnmt3a,Slc9a3r1,Grb2,Lgmn,Edn1,Irg1,Vdr,Col2a1,Runx1,Cxcl13,Trem2,Aif1,Tnf,Npc1,Diap1,Anxa1,Baiap2,Il6,Casp4,Htr2b,Fcgr2b,Spint1,Ptpn1,Vcam1,Tlr2,Pdgfc,Padi2,P2rx4,Gdf3,Cyfip1,Sfrp1,Mmp2,Mmp3,Csk,Ctsh,Ptgs2,Itpr3,Abhd2,Ptger2,Rab8b,Scx,Lrp1,Inhbb,Tlr4,Igfbp2,Gna15,P2ry6,Nod1,Igf1,Tlr6,Pik3cg,Gdf6,Cx3cr1,Jun…	Actr2,Ccl2,Col1a1,Tgfb1,Has1,Plod3,Cd44,Ctsb,Aprt,Coro1b,Cybb,Cyba,Ywhah,Atp2b1,Vsir,Cpeb4,Dnmt3a,Slc9a3r1,Grb2,Lgmn,Edn1,Acod1,Vdr,Col2a1,Runx1,Cxcl13,Trem2,Aif1,Tnf,Npc1,Diaph1,Anxa1,Baiap2,Il6,Casp4,Htr2b,Fcgr2b,Spint1,Ptpn1,Vcam1,Tlr2,Pdgfc,Padi2,P2rx4,Gdf3,Cyfip1,Sfrp1,Mmp2,Mmp3,Csk,Ctsh,Ptgs2,Itpr3,Abhd2,Ptger2,Rab8b,Scx,Lrp1,Inhbb,Tlr4,Igfbp2,Gna15,P2ry6,Nod1,Igf1,Tlr6,Pik3cg,Gdf6,Cx3cr1,J…
GO:0002698	negative regulation of immune effector process	30	127	3.47e-08	Tgfb1,Il7r,Hmox1,Dhx58,Cd22,Tnfaip3,Vsir,Havcr2,Tnf,Anxa1,Il33,Fcgr2b,Clec2d,Il4ra,Zc3h12a,Grn,Bst2,Jak3,Slamf8,Abr,H2-T23,Cd47,Cd300a,Lgals9,Arrb2,Lgals3,Cd84,Sh2d1b2,Ptpn6,Ccr2	Tgfb1,Il7r,Hmox1,Dhx58,Cd22,Tnfaip3,Vsir,Havcr2,Tnf,Anxa1,Il33,Fcgr2b,Clec2d,Il4ra,Zc3h12a,Grn,Bst2,Jak3,Slamf8,Abr,H2-T23,Cd47,Cd300a,Lgals9,Arrb2,Lgals3,Cd84,Sh2d1b1,Ptpn6,Ccr2
GO:0045859	regulation of protein kinase activity	87	744	3.69e-08	Pdgfb,Ern1,Tgfb1,Psen2,Sash1,Ncf1,Cd40,Nos2,Sfrp5,Tnfaip3,Slc9a3r1,Pik3r5,Edn1,Clu,Ripk3,Cdkn1a,Fgd2,Tnf,Csf1r,Hhex,Il6,Slc11a1,Htr2b,Rassf2,Il1b,Ptpn1,Il6ra,Pdgfc,Fcgr1,Hgf,Fgr,Sfrp1,Csk,Trf,Nckap1l,Lyn,Rap2b,Ubash3b,Gadd45a,Thbs1,Tlr4,Nek6,Igf1,Tlr1,F2r,Tlr6,Pik3cg,Cemip,Adam17,Zeb2,Ptpro,Madd,Dab2,Chil1,Adam9,Tlr9,Cd86,Ccnd1,Pkib,Cd74,Arrb1,Grem1,P2rx7,Mdfic,Stk10,Ccl19,Osbpl8,Adam8,Cd300a,Ngf…	Pdgfb,Ern1,Tgfb1,Psen2,Sash1,Ncf1,Cd40,Nos2,Sfrp5,Tnfaip3,Slc9a3r1,Pik3r5,Edn1,Clu,Ripk3,Cdkn1a,Fgd2,Tnf,Csf1r,Hhex,Il6,Slc11a1,Htr2b,Rassf2,Il1b,Ptpn1,Il6ra,Pdgfc,Fcgr1,Hgf,Fgr,Sfrp1,Csk,Trf,Nckap1l,Lyn,Rap2b,Ubash3b,Gadd45a,Thbs1,Tlr4,Nek6,Igf1,Tlr1,F2r,Tlr6,Pik3cg,Cemip,Adam17,Zeb2,Ptpro,Madd,Dab2,Chil1,Adam9,Tlr9,Cd86,Ccnd1,Pkib,Cd74,Arrb1,Grem1,P2rx7,Mdfic,Stk10,Ccl19,Osbpl8,Adam8,Cd300a,Ngf…
GO:0002793	positive regulation of peptide secretion	41	227	3.87e-08	Tgfb1,Mmp13,F2rl1,Clec4n,Trem2,Abcg1,Tnf,Il33,Il6,Casp1,Htr2b,Il1a,Tlr2,Fgr,Cd38,Clec4e,Acsl4,Scamp5,Atp13a2,Rab8b,Lrp1,Tlr4,Hcar2,Igf1,Cd14,C2cd2l,Lif,Frmd4a,Adam9,Cadm1,AF251705,Arrb1,P2rx7,H2-T23,Sox4,Trpm2,Syk,Clec5a,Panx1,Rasl10b,Kcnn4	Tgfb1,Mmp13,F2rl1,Clec4n,Trem2,Abcg1,Tnf,Il33,Il6,Casp1,Htr2b,Il1a,Tlr2,Fgr,Cd38,Clec4e,Acsl4,Scamp5,Atp13a2,Rab8b,Lrp1,Tlr4,Hcar2,Igf1,Cd14,C2cd2l,Lif,Frmd4a,Adam9,Cadm1,Cd300c2,Arrb1,P2rx7,H2-T23,Sox4,Trpm2,Syk,Clec5a,Panx1,Rasl10b,Kcnn4
GO:0002768	immune response-regulating cell surface receptor signaling pathway	33	154	4.27e-08	Myo1g,Psen2,Cd40,Tnfrsf21,Fcgr2b,Nras,Tlr2,Fcgr1,Cd38,Clec4e,Clec4d,Nckap1l,Cmklr1,Themis2,Zc3h12a,Lyn,Rftn1,Lat2,C3ar1,Tec,Nfatc2,Fcgr4,Fcer1g,Plcg2,Fyb,Nfam1,Nfkbiz,Cblb,Syk,Ptpn6,Cd276,C5ar1,Fcgr3	Myo1g,Psen2,Cd40,Tnfrsf21,Fcgr2b,Nras,Tlr2,Fcgr1,Cd38,Clec4e,Clec4d,Nckap1l,Cmklr1,Themis2,Zc3h12a,Lyn,Rftn1,Lat2,C3ar1,Tec,Nfatc2,Fcgr4,Fcer1g,Plcg2,Fyb,Nfam1,Nfkbiz,Cblb,Syk,Ptpn6,Cd276,C5ar1,Fcgr3
GO:0045621	positive regulation of lymphocyte differentiation	28	112	4.27e-08	Tgfb1,Il7r,Cd83,Vsir,Runx1,Anxa1,Il6,Il1b,Il4ra,Nckap1l,H2-DMa,Pnp,H2-Aa,Runx3,Rara,Mmp14,Il1rl2,Cd74,Nlrp3,Sox4,Ccl19,Adam8,Lgals9,Nfkbiz,Syk,Zmiz1,Inpp5d,Ccr2	Tgfb1,Il7r,Cd83,Vsir,Runx1,Anxa1,Il6,Il1b,Il4ra,Nckap1l,H2-DMa,Pnp,H2-Aa,Runx3,Rara,Mmp14,Il1rl2,Cd74,Nlrp3,Sox4,Ccl19,Adam8,Lgals9,Nfkbiz,Syk,Zmiz1,Inpp5d,Ccr2
GO:0045766	positive regulation of angiogenesis	36	181	4.35e-08	Itgb2,Hmox1,Sash1,Cybb,Cd40,Plk2,Runx1,C3,Anxa1,Il1b,Il1a,Nras,Ddah1,Hgf,Tnfrsf1a,Itgax,Cx3cl1,Ctsh,Ptgs2,Tie1,Zc3h12a,Thbs1,Grn,C3ar1,Cxcr3,Cxcr4,Cx3cr1,Chil1,Grem1,Nfe2l2,Ptk2b,Cysltr1,Lgals3,Stat3,C5ar1,Sphk1	Itgb2,Hmox1,Sash1,Cybb,Cd40,Plk2,Runx1,C3,Anxa1,Il1b,Il1a,Nras,Ddah1,Hgf,Tnfrsf1a,Itgax,Cx3cl1,Ctsh,Ptgs2,Tie1,Zc3h12a,Thbs1,Grn,C3ar1,Cxcr3,Cxcr4,Cx3cr1,Chil1,Grem1,Nfe2l2,Ptk2b,Cysltr1,Lgals3,Stat3,C5ar1,Sphk1
GO:0070664	negative regulation of leukocyte proliferation	25	89	4.44e-08	Ccl12,Tgfb1,Cd44,Vsir,Havcr2,Tnfrsf21,Il33,Fcgr2b,Gpnmb,Tyrobp,Btk,Lyn,Zc3h12d,H2-Ab1,H2-Aa,Cd86,Lst1,Grem1,Cd80,Cd300a,Lgals9,Cblb,Inpp5d,Ptpn6,Cd276	Ccl12,Tgfb1,Cd44,Vsir,Havcr2,Tnfrsf21,Il33,Fcgr2b,Gpnmb,Tyrobp,Btk,Lyn,Zc3h12d,H2-Ab1,H2-Aa,Cd86,Lst1,Grem1,Cd80,Cd300a,Lgals9,Cblb,Inpp5d,Ptpn6,Cd276
GO:0045860	positive regulation of protein kinase activity	66	496	4.56e-08	Pdgfb,Ern1,Tgfb1,Sash1,Ncf1,Cd40,Pik3r5,Edn1,Clu,Ripk3,Cdkn1a,Fgd2,Tnf,Csf1r,Slc11a1,Htr2b,Rassf2,Il1b,Ptpn1,Il6ra,Pdgfc,Fcgr1,Hgf,Csk,Trf,Nckap1l,Gadd45a,Thbs1,Tlr4,Nek6,Igf1,Tlr1,F2r,Tlr6,Pik3cg,Cemip,Adam17,Zeb2,Madd,Dab2,Chil1,Adam9,Tlr9,Cd86,Ccnd1,Cd74,Arrb1,Grem1,P2rx7,Mdfic,Stk10,Ccl19,Osbpl8,Adam8,Ngf,Lgals9,Arrb2,Ptk2b,Afap1l2,Taok3,Il1rn,Syk,Erp29,Map4k4,Iqgap1,Shc2	Pdgfb,Ern1,Tgfb1,Sash1,Ncf1,Cd40,Pik3r5,Edn1,Clu,Ripk3,Cdkn1a,Fgd2,Tnf,Csf1r,Slc11a1,Htr2b,Rassf2,Il1b,Ptpn1,Il6ra,Pdgfc,Fcgr1,Hgf,Csk,Trf,Nckap1l,Gadd45a,Thbs1,Tlr4,Nek6,Igf1,Tlr1,F2r,Tlr6,Pik3cg,Cemip,Adam17,Zeb2,Madd,Dab2,Chil1,Adam9,Tlr9,Cd86,Ccnd1,Cd74,Arrb1,Grem1,P2rx7,Mdfic,Stk10,Ccl19,Osbpl8,Adam8,Ngf,Lgals9,Arrb2,Ptk2b,Afap1l2,Taok3,Il1rn,Syk,Erp29,Map4k4,Iqgap1,Shc2
GO:0045582	positive regulation of T cell differentiation	26	97	4.77e-08	Tgfb1,Il7r,Cd83,Vsir,Runx1,Anxa1,Il6,Il1b,Il4ra,Nckap1l,H2-DMa,Pnp,H2-Aa,Runx3,Rara,Il1rl2,Cd74,Nlrp3,Sox4,Ccl19,Adam8,Lgals9,Nfkbiz,Syk,Zmiz1,Ccr2	Tgfb1,Il7r,Cd83,Vsir,Runx1,Anxa1,Il6,Il1b,Il4ra,Nckap1l,H2-DMa,Pnp,H2-Aa,Runx3,Rara,Il1rl2,Cd74,Nlrp3,Sox4,Ccl19,Adam8,Lgals9,Nfkbiz,Syk,Zmiz1,Ccr2
GO:1990869	cellular response to chemokine	24	82	4.77e-08	Ccl2,Ccl12,Ccl3,Ccl8,Ccl6,Ccl4,Ccl9,Ccl7,Cxcl13,Ccr1,Cxcl5,Cxcl1,Cx3cl1,Zc3h12a,Cxcr3,Cxcr4,Cx3cr1,Cxcl12,Cxcl2,Ccl19,Ptk2b,Ccr5,Gpr35,Ccr2	Ccl2,Ccl12,Ccl3,Ccl8,Ccl6,Ccl4,Ccl9,Ccl7,Cxcl13,Ccr1,Cxcl5,Cxcl1,Cx3cl1,Zc3h12a,Cxcr3,Cxcr4,Cx3cr1,Cxcl12,Cxcl2,Ccl19,Ptk2b,Ccr5,Gpr35,Ccr2
GO:0006665	sphingolipid metabolic process	29	121	4.85e-08	Gm2a,Elovl1,B4galnt1,Neu1,Galc,Sptlc2,Degs2,Hexb,Samd8,Naga,Hexa,Cln8,Cers6,Acer3,Gla,Asah1,Pla2g15,Cerk,Spns2,B4galt6,Ppap2c,P2rx7,St6galnac4,Psap,Serinc2,B4galt5,Sgpl1,Gba,Sphk1	Gm2a,Elovl1,B4galnt1,Neu1,Galc,Sptlc2,Degs2,Hexb,Samd8,Naga,Hexa,Cln8,Cers6,Acer3,Gla,Asah1,Pla2g15,Cerk,Spns2,B4galt6,Plpp2,P2rx7,St6galnac4,Psap,Serinc2,B4galt5,Sgpl1,Gba,Sphk1
GO:0007204	positive regulation of cytosolic calcium ion concentration	49	310	4.9e-08	Cd52,Ccl3,Mcoln2,Trpv2,Gna13,Edn1,F2rl1,Cxcl13,Ccr1,Htr2b,Abl2,Il1b,Cd38,Cxcl1,P2rx4,Cx3cl1,Cmklr1,Itpr3,Ptger2,Mcoln3,Lrp1,Plcl2,C3ar1,Gna15,Cxcr3,Cxcr4,P2ry6,Jak3,Tpcn2,F2r,Pik3cg,Cemip,Cx3cr1,Slc8b1,Gpr65,Cxcl2,Bak1,Plcg2,Gpr157,P2rx7,Plcb2,Ccl19,Trpm2,Ptk2b,Ccr5,Rasa3,Gpr35,C5ar1,Ccr2	Cd52,Ccl3,Mcoln2,Trpv2,Gna13,Edn1,F2rl1,Cxcl13,Ccr1,Htr2b,Abl2,Il1b,Cd38,Cxcl1,P2rx4,Cx3cl1,Cmklr1,Itpr3,Ptger2,Mcoln3,Lrp1,Plcl2,C3ar1,Gna15,Cxcr3,Cxcr4,P2ry6,Jak3,Tpcn2,F2r,Pik3cg,Cemip,Cx3cr1,Slc8b1,Gpr65,Cxcl2,Bak1,Plcg2,Gpr157,P2rx7,Plcb2,Ccl19,Trpm2,Ptk2b,Ccr5,Rasa3,Gpr35,C5ar1,Ccr2
GO:0006915	apoptotic process	93	825	5.02e-08	Acvr1b,Ern1,Spi1,Tgfb1,Dnase2a,Bid,Hmox1,Epha2,Cd5l,Ncf1,Mknk1,Tnfaip3,Dram1,Dnmt3a,Clu,Vdr,Cdkn1a,Rps6ka2,Tnfrsf21,Tnf,Pmaip1,Il33,Nptx1,Il6,Casp4,Casp1,Casp8,Bok,Il1b,Il1a,Tnfrsf1b,Tnfrsf9,P2rx4,Tnfrsf1a,Ctsc,Tyrobp,Btk,Lamp1,Ctsh,Myd88,Zc3h12a,Serpina3g,Pnp,Mcl1,Nek6,Lcn2,Hcar2,Tnfrsf26,Nod1,Igf1,Naip5,Nlrc4,Pik3cg,Gdf6,Itgam,Elmo1,Gpr65,Plk3,Unc5b,Madd,Bak1,Tnfrsf11b,Dab2,Chil1,Nuak2,Htatip2,…	Acvr1b,Ern1,Spi1,Tgfb1,Dnase2a,Bid,Hmox1,Epha2,Cd5l,Ncf1,Mknk1,Tnfaip3,Dram1,Dnmt3a,Clu,Vdr,Cdkn1a,Rps6ka2,Tnfrsf21,Tnf,Pmaip1,Il33,Nptx1,Il6,Casp4,Casp1,Casp8,Bok,Il1b,Il1a,Tnfrsf1b,Tnfrsf9,P2rx4,Tnfrsf1a,Ctsc,Tyrobp,Btk,Lamp1,Ctsh,Myd88,Zc3h12a,Serpina3g,Pnp,Mcl1,Nek6,Lcn2,Hcar2,Tnfrsf26,Nod1,Igf1,Naip5,Nlrc4,Pik3cg,Gdf6,Itgam,Elmo1,Gpr65,Plk3,Unc5b,Madd,Bak1,Tnfrsf11b,Dab2,Chil1,Nuak2,Htatip2,…
GO:1904018	positive regulation of vasculature development	38	201	5.1e-08	Itgb2,Pdgfb,Hmox1,Sash1,Cybb,Cd40,Plk2,Runx1,C3,Anxa1,Il1b,Il1a,Nras,Il6ra,Ddah1,Hgf,Tnfrsf1a,Itgax,Cx3cl1,Ctsh,Ptgs2,Tie1,Zc3h12a,Thbs1,Grn,C3ar1,Cxcr3,Cxcr4,Cx3cr1,Chil1,Grem1,Nfe2l2,Ptk2b,Cysltr1,Lgals3,Stat3,C5ar1,Sphk1	Itgb2,Pdgfb,Hmox1,Sash1,Cybb,Cd40,Plk2,Runx1,C3,Anxa1,Il1b,Il1a,Nras,Il6ra,Ddah1,Hgf,Tnfrsf1a,Itgax,Cx3cl1,Ctsh,Ptgs2,Tie1,Zc3h12a,Thbs1,Grn,C3ar1,Cxcr3,Cxcr4,Cx3cr1,Chil1,Grem1,Nfe2l2,Ptk2b,Cysltr1,Lgals3,Stat3,C5ar1,Sphk1
GO:0012501	programmed cell death	96	866	5.85e-08	Acvr1b,Ern1,Acp2,Spi1,Tgfb1,Dnase2a,Bid,Hmox1,Epha2,Cd5l,Ncf1,Mknk1,Tnfaip3,Dram1,Dnmt3a,Ctsl,Clu,Ripk3,Vdr,Cdkn1a,Rps6ka2,Tnfrsf21,Tnf,Pmaip1,Il33,Nptx1,Il6,Casp4,Casp1,Casp8,Bok,Il1b,Il1a,Tnfrsf1b,Tnfrsf9,P2rx4,Tnfrsf1a,Ctsc,Tyrobp,Btk,Lamp1,Ctsh,Myd88,Zc3h12a,Serpina3g,Pnp,Mcl1,Nek6,Lcn2,Hcar2,Tnfrsf26,Nod1,Igf1,Naip5,Nlrc4,Pik3cg,Gdf6,Itgam,Elmo1,Gpr65,Plk3,Unc5b,Madd,Bak1,Tnfrsf11b,Dab2,Chil…	Acvr1b,Ern1,Acp2,Spi1,Tgfb1,Dnase2a,Bid,Hmox1,Epha2,Cd5l,Ncf1,Mknk1,Tnfaip3,Dram1,Dnmt3a,Ctsl,Clu,Ripk3,Vdr,Cdkn1a,Rps6ka2,Tnfrsf21,Tnf,Pmaip1,Il33,Nptx1,Il6,Casp4,Casp1,Casp8,Bok,Il1b,Il1a,Tnfrsf1b,Tnfrsf9,P2rx4,Tnfrsf1a,Ctsc,Tyrobp,Btk,Lamp1,Ctsh,Myd88,Zc3h12a,Serpina3g,Pnp,Mcl1,Nek6,Lcn2,Hcar2,Tnfrsf26,Nod1,Igf1,Naip5,Nlrc4,Pik3cg,Gdf6,Itgam,Elmo1,Gpr65,Plk3,Unc5b,Madd,Bak1,Tnfrsf11b,Dab2,Chil…
GO:0032715	negative regulation of interleukin-6 production	19	49	5.85e-08	Tnfaip3,Havcr2,Tnf,Hgf,Tnfrsf1a,Csk,Nckap1l,Zc3h12a,Tlr4,Cd200r1,Tlr9,Arrb1,Sirpa,Arrb2,Cd84,Inpp5d,Prg4,Ptpn6,Gba	Tnfaip3,Havcr2,Tnf,Hgf,Tnfrsf1a,Csk,Nckap1l,Zc3h12a,Tlr4,Cd200r1,Tlr9,Arrb1,Sirpa,Arrb2,Cd84,Inpp5d,Prg4,Ptpn6,Gba
GO:0033674	positive regulation of kinase activity	72	570	5.86e-08	Pdgfb,Ern1,Tgfb1,Epha2,Mertk,Sash1,Ncf1,Cd40,Pik3r5,Edn1,Clu,Ripk3,Cdkn1a,Fgd2,Tnf,Csf1r,Slc11a1,Htr2b,Rassf2,Il1b,Ptpn1,Il6ra,Pdgfc,Fcgr1,Hgf,Fgr,Csk,Trf,Nckap1l,Tie1,Lyn,Gadd45a,Thbs1,Tlr4,Nek6,Igf1,Tlr1,F2r,Tlr6,Vav2,Pik3cg,Cemip,Adam17,Zeb2,Madd,Dab2,Chil1,Adam9,Tlr9,Cd86,Ccnd1,Cd74,Arrb1,Grem1,P2rx7,Mdfic,Stk10,Ccl19,Osbpl8,Adam8,Ngf,Lgals9,Arrb2,Ptk2b,Afap1l2,Taok3,Il1rn,Syk,Erp29,Map4k4,Iq…	Pdgfb,Ern1,Tgfb1,Epha2,Mertk,Sash1,Ncf1,Cd40,Pik3r5,Edn1,Clu,Ripk3,Cdkn1a,Fgd2,Tnf,Csf1r,Slc11a1,Htr2b,Rassf2,Il1b,Ptpn1,Il6ra,Pdgfc,Fcgr1,Hgf,Fgr,Csk,Trf,Nckap1l,Tie1,Lyn,Gadd45a,Thbs1,Tlr4,Nek6,Igf1,Tlr1,F2r,Tlr6,Vav2,Pik3cg,Cemip,Adam17,Zeb2,Madd,Dab2,Chil1,Adam9,Tlr9,Cd86,Ccnd1,Cd74,Arrb1,Grem1,P2rx7,Mdfic,Stk10,Ccl19,Osbpl8,Adam8,Ngf,Lgals9,Arrb2,Ptk2b,Afap1l2,Taok3,Il1rn,Syk,Erp29,Map4k4,Iq…
GO:0071496	cellular response to external stimulus	48	302	6.08e-08	Col1a1,Tgfb1,Hmox1,Cyba,Cd40,Atp2b1,Cpeb4,Upp1,Ctsl,Vdr,Cdkn1a,Aif1,Il6,Atf3,Itga6,Il1b,Vcam1,Mtpn,Tnfrsf1a,Sfrp1,Ptgs2,Zc3h12a,Kcnj2,Lyn,Scx,Gadd45a,Inhbb,Tlr4,Lamp2,Itga2,Lcn2,Tlr7,Arhgdia,Bak1,Fes,Nuak2,Piezo1,Folr2,P2rx7,Nos1,Itga4,Nfe2l2,Tnc,Cd68,Tlr8,Ucp2,Gba,Mag	Col1a1,Tgfb1,Hmox1,Cyba,Cd40,Atp2b1,Cpeb4,Upp1,Ctsl,Vdr,Cdkn1a,Aif1,Il6,Atf3,Itga6,Il1b,Vcam1,Mtpn,Tnfrsf1a,Sfrp1,Ptgs2,Zc3h12a,Kcnj2,Lyn,Scx,Gadd45a,Inhbb,Tlr4,Lamp2,Itga2,Lcn2,Tlr7,Arhgdia,Bak1,Fes,Nuak2,Piezo1,Folr2,P2rx7,Nos1,Itga4,Nfe2l2,Tnc,Cd68,Tlr8,Ucp2,Gba,Mag
GO:0071702	organic substance transport	167	1836	6.25e-08	Gm2a,Slc7a7,Col1a1,Tgfb1,Abcb4,Calr,Bid,Mmp12,M6pr,Psen2,Gltp,Slc25a13,Ncf1,Lbp,Myh9,Nos2,Ywhah,Gnptab,Slc9a3r1,Abcc3,Npc2,Edn1,Slc25a30,Clu,Slc7a8,Washc5,Cdkn1a,Nagpa,Nfkbie,Abcg1,Npc1,Anxa1,Slc15a3,Slc25a45,Hhex,Msr1,Esyt1,Il6,Slc11a1,Mlph,Cln8,Arl8a,Rab29,Eif6,Tmem144,Tlr2,Abca1,Pdpn,Necap2,Rilpl2,Slc15a4,Snx8,Slc6a6,Btk,Acsl4,Slc6a8,Rab20,Snx20,Il10ra,Snx1,Slco2a1,Scamp5,Mfsd12,Crlf2,Ldlrap1,…	Gm2a,Slc7a7,Col1a1,Tgfb1,Abcb4,Calr,Bid,Mmp12,M6pr,Psen2,Gltp,Slc25a13,Ncf1,Lbp,Myh9,Nos2,Ywhah,Gnptab,Slc9a3r1,Abcc3,Npc2,Edn1,Slc25a30,Clu,Slc7a8,E430025E21Rik,Cdkn1a,Nagpa,Nfkbie,Abcg1,Npc1,Anxa1,Slc15a3,Slc25a45,Hhex,Msr1,Esyt1,Il6,Slc11a1,Mlph,Cln8,Arl8a,Rab29,Eif6,Tmem144,Tlr2,Abca1,Pdpn,Necap2,Rilpl2,Slc15a4,Snx8,Slc6a6,Btk,Acsl4,Slc6a8,Rab20,Snx20,Il10ra,Snx1,Slco2a1,Scamp5,Mfsd12,Crlf2,L…
GO:0002821	positive regulation of adaptive immune response	28	116	7.99e-08	Tgfb1,Cd44,Cd40,Tnfsf13,C3,H2-K1,Tnf,Anxa1,Il6,Slc11a1,Il1b,Fcgr1,Btk,H2-DMa,H2-Ab1,Pnp,Fam49b,Fcer1g,Cd74,P2rx7,Nlrp3,B2m,H2-T23,Ccl19,Nfkbiz,Fcgr3,Ccr2,H2-D1	Tgfb1,Cd44,Cd40,Tnfsf13,C3,H2-K1,Tnf,Anxa1,Il6,Slc11a1,Il1b,Fcgr1,Btk,H2-DMa,H2-Ab1,Pnp,Fam49b,Fcer1g,Cd74,P2rx7,Nlrp3,B2m,H2-T23,Ccl19,Nfkbiz,Fcgr3,Ccr2,H2-D1
GO:0032535	regulation of cellular component size	57	402	7.99e-08	Actr2,Il7r,Crabp2,Vav1,Coro1b,Trpv2,Slc9a3r1,Grb2,Evl,Edn1,Sema4d,F2rl1,Washc5,Hcls1,Baiap2,Cln8,Tlr2,Mtpn,Cyfip1,Was,Cotl1,Nckap1l,Prex1,Atp13a2,Shtn1,Lrp1,Eps8,Fn1,Vill,Vav2,Fam49b,Iqgap2,Cxcl12,Lima1,Arpc5,Cln3,Arpc1b,Icam1,Sema3g,P2rx7,Inf2,Arpc3,Fmn1,Plek,Ngf,Ptk2b,Ccr5,Ssh3,Tmsb10,Capg,Ahr,Cfl1,Arpc4,Sema6b,Kcnn4,Actr3,Mag	Actr2,Il7r,Crabp2,Vav1,Coro1b,Trpv2,Slc9a3r1,Grb2,Evl,Edn1,Sema4d,F2rl1,E430025E21Rik,Hcls1,Baiap2,Cln8,Tlr2,Mtpn,Cyfip1,Was,Cotl1,Nckap1l,Prex1,Atp13a2,Shtn1,Lrp1,Eps8,Fn1,Vill,Vav2,Fam49b,Iqgap2,Cxcl12,Lima1,Arpc5,Cln3,Arpc1b,Icam1,Sema3g,P2rx7,Inf2,Arpc3,Fmn1,Plek,Ngf,Ptk2b,Ccr5,Ssh3,Tmsb10,Capg,Ahr,Cfl1,Arpc4,Sema6b,Kcnn4,Actr3,Mag
GO:0046634	regulation of alpha-beta T cell activation	26	100	7.99e-08	Tgfb1,Cd244,Cd44,Cd83,Vsir,Runx1,Anxa1,Il6,Il4ra,Nckap1l,Zc3h12a,H2-Ab1,Pnp,Runx3,Jak3,Rara,Cd80,Nlrp3,H2-T23,Ccl19,Cd300a,Lgals9,Nfkbiz,Cblb,Syk,Ccr2	Tgfb1,Cd244,Cd44,Cd83,Vsir,Runx1,Anxa1,Il6,Il4ra,Nckap1l,Zc3h12a,H2-Ab1,Pnp,Runx3,Jak3,Rara,Cd80,Nlrp3,H2-T23,Ccl19,Cd300a,Lgals9,Nfkbiz,Cblb,Syk,Ccr2
GO:1901222	regulation of NIK/NF-kappaB signaling	27	108	8.06e-08	Calr,Sash1,Mmp8,Havcr2,Edn1,Litaf,Trem2,Tnf,Rassf2,Il1b,Tlr2,Zc3h12a,Tlr4,Gpr97,Nod1,Cd14,Tlr1,Tlr7,Chil1,Tlr9,Cd86,Grem1,Nlrp3,Ccl19,Bcl3,Prdx1,Sphk1	Calr,Sash1,Mmp8,Havcr2,Edn1,Litaf,Trem2,Tnf,Rassf2,Il1b,Tlr2,Zc3h12a,Tlr4,Adgrg3,Nod1,Cd14,Tlr1,Tlr7,Chil1,Tlr9,Cd86,Grem1,Nlrp3,Ccl19,Bcl3,Prdx1,Sphk1
GO:0042129	regulation of T cell proliferation	34	168	8.19e-08	Tgfb1,Cd244,Cd44,Cd209a,Vsir,Havcr2,Ripk3,Tnfrsf21,Aif1,Anxa1,Il6,Il1b,Vcam1,Tnfrsf1b,Gpnmb,Nckap1l,Zc3h12d,H2-Ab1,Pnp,H2-Aa,Igfbp2,Igf1,Jak3,Cd86,Cd80,H2-T23,Ccl19,Lgals9,Cblb,Syk,Lgals3,Ptpn6,Cd276,Ccr2	Tgfb1,Cd244,Cd44,Cd209a,Vsir,Havcr2,Ripk3,Tnfrsf21,Aif1,Anxa1,Il6,Il1b,Vcam1,Tnfrsf1b,Gpnmb,Nckap1l,Zc3h12d,H2-Ab1,Pnp,H2-Aa,Igfbp2,Igf1,Jak3,Cd86,Cd80,H2-T23,Ccl19,Lgals9,Cblb,Syk,Lgals3,Ptpn6,Cd276,Ccr2
GO:0048699	generation of neurons	154	1660	8.64e-08	Actr2,Pdgfb,Tgfb1,Lamb1,Rnd1,Calr,Crabp2,Cd44,Epha2,Neu1,Plxnd1,Ctsz,Trpv2,Ywhah,Dnmt3a,Slc9a3r1,Prkch,Evl,Sema4d,Plk2,Clu,Lrp12,Washc5,Alcam,Hcls1,Runx1,Slc11a2,Tnfrsf21,Trem2,C3,H2-K1,Tnf,Diap1,Csf1r,Gfra1,Hexa,Baiap2,Nptx1,Il6,Cln8,Rab29,Abl2,Fcgr2b,Itga6,Spint1,Il1b,Vcam1,Tlr2,Tnfrsf1b,Hgf,Cd38,Cxcl5,P2rx4,Mtpn,Cyfip1,Xylt1,Acsl4,Sfrp1,Mmp2,Cx3cl1,Snx1,Trf,Nckap1l,Camk1d,Prex1,Mcoln3,Lyn,Tnn,…	Actr2,Pdgfb,Tgfb1,Lamb1,Rnd1,Calr,Crabp2,Cd44,Epha2,Neu1,Plxnd1,Ctsz,Trpv2,Ywhah,Dnmt3a,Slc9a3r1,Prkch,Evl,Sema4d,Plk2,Clu,Lrp12,E430025E21Rik,Alcam,Hcls1,Runx1,Slc11a2,Tnfrsf21,Trem2,C3,H2-K1,Tnf,Diaph1,Csf1r,Gfra1,Hexa,Baiap2,Nptx1,Il6,Cln8,Rab29,Abl2,Fcgr2b,Itga6,Spint1,Il1b,Vcam1,Tlr2,Tnfrsf1b,Hgf,Cd38,Cxcl5,P2rx4,Mtpn,Cyfip1,Xylt1,Acsl4,Sfrp1,Mmp2,Cx3cl1,Snx1,Trf,Nckap1l,Camk1d,Prex1,Mcoln3,…
GO:0007040	lysosome organization	21	64	9.25e-08	Acp2,Gnptab,Hexb,Cln5,Washc5,Atp6v0c,Hexa,Cln8,Abca1,Tpp1,Atp6ap2,Rab20,Vps18,Grn,Tpcn2,Rab7b,Cln3,P2rx7,Myo7a,5430427O19Rik,Gba	Acp2,Gnptab,Hexb,Cln5,E430025E21Rik,Atp6v0c,Hexa,Cln8,Abca1,Tpp1,Atp6ap2,Rab20,Vps18,Grn,Tpcn2,Rab7b,Cln3,P2rx7,Myo7a,5430427O19Rik,Gba
GO:0006629	lipid metabolic process	108	1032	9.53e-08	Gm2a,Pla1a,Tbxas1,Cyp4f18,Crabp2,Elovl1,Tmem189,Pip4k2a,B4galnt1,Neu1,Ywhah,Gdpd1,Galc,Sptlc2,Npc2,Degs2,Aoah,Edn1,Hexb,Samd8,Naga,Vdr,Pla2g7,Abcg1,C3,Npc1,Csf1r,Hexa,Cyp2e1,Scly,Cln8,Cers6,Fabp5,Abca1,Pdpn,Hsd17b11,Plbd2,Hpgds,Tnfrsf1a,Mtmr10,Acer3,Gla,Acsl4,Asah1,Fgl1,Pla2g15,Pik3cb,Ptgs2,Hsd3b7,Ldlrap1,Cyp7b1,Cerk,Abhd2,Ttc7,Apobr,Daglb,Lrp1,Pnpla7,Spns2,Pigs,Rubcnl,Nceh1,Plcl2,Lpcat2,Ch25h,Li…	Gm2a,Pla1a,Tbxas1,Cyp4f18,Crabp2,Elovl1,Tmem189,Pip4k2a,B4galnt1,Neu1,Ywhah,Gdpd1,Galc,Sptlc2,Npc2,Degs2,Aoah,Edn1,Hexb,Samd8,Naga,Vdr,Pla2g7,Abcg1,C3,Npc1,Csf1r,Hexa,Cyp2e1,Scly,Cln8,Cers6,Fabp5,Abca1,Pdpn,Hsd17b11,Plbd2,Hpgds,Tnfrsf1a,Mtmr10,Acer3,Gla,Acsl4,Asah1,Fgl1,Pla2g15,Pik3cb,Ptgs2,Hsd3b7,Ldlrap1,Cyp7b1,Cerk,Abhd2,Ttc7,Apobr,Daglb,Lrp1,Pnpla7,Spns2,Pigs,5031414D18Rik,Nceh1,Plcl2,Lpcat2,C…
GO:0006812	cation transport	92	825	9.68e-08	Ccl3,Atp6v1b2,Psen2,Mcoln2,Atp6v0d1,Trpv2,Atp6v1e1,Atp2b1,Slc9a3r1,Edn1,Slc7a8,Atp6v1c1,Vdr,Slc11a2,Nfkbie,Atp6v0c,Fth1,Slc15a3,Slc25a45,Ccr1,Slc11a1,Htr2b,Ccdc109b,Atp6v0d2,Slc15a4,P2rx4,Slc6a6,Btk,Slc6a8,Anxa2,Trf,Slc41a2,Slc38a7,Kcnj2,Itpr3,Mcoln3,Lyn,Atp13a2,AA467197,Atp6v0a1,Plcl2,Atp6v0b,Slc2a6,Kcnk13,Lcn2,Pqlc2,Tpcn2,F2r,Gja4,Slc39a6,Slc8b1,Slc39a14,Hvcn1,Slc39a1,Fcer1g,Plcg2,Cln3,Mfsd7b,C…	Ccl3,Atp6v1b2,Psen2,Mcoln2,Atp6v0d1,Trpv2,Atp6v1e1,Atp2b1,Slc9a3r1,Edn1,Slc7a8,Atp6v1c1,Vdr,Slc11a2,Nfkbie,Atp6v0c,Fth1,Slc15a3,Slc25a45,Ccr1,Slc11a1,Htr2b,Ccdc109b,Atp6v0d2,Slc15a4,P2rx4,Slc6a6,Btk,Slc6a8,Anxa2,Trf,Slc41a2,Slc38a7,Kcnj2,Itpr3,Mcoln3,Lyn,Atp13a2,AA467197,Atp6v0a1,Plcl2,Atp6v0b,Slc2a6,Kcnk13,Lcn2,Pqlc2,Tpcn2,F2r,Gja4,Slc39a6,Slc8b1,Slc39a14,Hvcn1,Slc39a1,Fcer1g,Plcg2,Cln3,Mfsd7b,C…
GO:0032653	regulation of interleukin-10 production	19	51	9.68e-08	Cd83,Mmp8,Vsir,Tnfrsf21,Trem2,Fcgr2b,Tlr2,Hgf,Tnfrsf9,Tyrobp,Tlr4,Jak3,Fcer1g,Tlr9,Cd47,Lgals9,Bcl3,Syk,Cd84	Cd83,Mmp8,Vsir,Tnfrsf21,Trem2,Fcgr2b,Tlr2,Hgf,Tnfrsf9,Tyrobp,Tlr4,Jak3,Fcer1g,Tlr9,Cd47,Lgals9,Bcl3,Syk,Cd84
GO:0043406	positive regulation of MAP kinase activity	41	236	9.81e-08	Pdgfb,Ern1,Tgfb1,Sash1,Cd40,Pik3r5,Edn1,Fgd2,Tnf,Htr2b,Il1b,Ptpn1,Pdgfc,Hgf,Csk,Trf,Gadd45a,Thbs1,Tlr4,Igf1,F2r,Tlr6,Pik3cg,Zeb2,Madd,Dab2,Adam9,Tlr9,Cd74,Arrb1,P2rx7,Mdfic,Ccl19,Adam8,Ptk2b,Taok3,Il1rn,Syk,Erp29,Iqgap1,Shc2	Pdgfb,Ern1,Tgfb1,Sash1,Cd40,Pik3r5,Edn1,Fgd2,Tnf,Htr2b,Il1b,Ptpn1,Pdgfc,Hgf,Csk,Trf,Gadd45a,Thbs1,Tlr4,Igf1,F2r,Tlr6,Pik3cg,Zeb2,Madd,Dab2,Adam9,Tlr9,Cd74,Arrb1,P2rx7,Mdfic,Ccl19,Adam8,Ptk2b,Taok3,Il1rn,Syk,Erp29,Iqgap1,Shc2
GO:0001776	leukocyte homeostasis	24	86	9.99e-08	Ccl2,Tgfb1,Mertk,Tnfaip3,Ripk3,Pmaip1,Anxa1,Il6,Cxcl5,Nckap1l,Lyn,Spns2,Hcar2,Jak3,Itgam,Pirb,Bak1,P2rx7,Lilrb4,Pik3cd,Bcl2l11,Ahr,Tnfrsf23,Ccr2	Ccl2,Tgfb1,Mertk,Tnfaip3,Ripk3,Pmaip1,Anxa1,Il6,Cxcl5,Nckap1l,Lyn,Spns2,Hcar2,Jak3,Itgam,Pirb,Bak1,P2rx7,Lilrb4a,Pik3cd,Bcl2l11,Ahr,Tnfrsf23,Ccr2
GO:0032655	regulation of interleukin-12 production	20	58	1.08e-07	Cd40,Tlr2,Tnfrsf9,Cmklr1,Irf8,Thbs1,Tlr4,Jak3,Tlr6,Tlr9,Mefv,Cd47,Ccl19,Scimp,Arrb2,Clec7a,Tlr8,Syk,Unc93b1,Acp5	Cd40,Tlr2,Tnfrsf9,Cmklr1,Irf8,Thbs1,Tlr4,Jak3,Tlr6,Tlr9,Mefv,Cd47,Ccl19,Scimp,Arrb2,Clec7a,Tlr8,Syk,Unc93b1,Acp5
GO:0051092	positive regulation of NF-kappaB transcription factor activity	30	135	1.1e-07	Itgb2,Tgfb1,Cd40,Prkch,Clu,Ripk3,Tnf,Il1b,Tlr2,Mtpn,Cx3cl1,Myd88,Trim14,Tlr4,Nod1,Nlrc4,Tlr6,Cx3cr1,Rab7b,Tlr9,Icam1,Grem1,Nlrp3,Adam8,Card14,Trim25,Aim2,Stat3,Cd84,Sphk1	Itgb2,Tgfb1,Cd40,Prkch,Clu,Ripk3,Tnf,Il1b,Tlr2,Mtpn,Cx3cl1,Myd88,Trim14,Tlr4,Nod1,Nlrc4,Tlr6,Cx3cr1,Rab7b,Tlr9,Icam1,Grem1,Nlrp3,Adam8,Card14,Trim25,Aim2,Stat3,Cd84,Sphk1
GO:0051924	regulation of calcium ion transport	44	269	1.3e-07	Ccl12,Pdgfb,Ccl3,Tgfb1,Psen2,Stac2,Cyba,Trpv2,Ccl4,Atp2b1,Vdr,Diap1,Ccr1,P2rx4,Cx3cl1,Ptgs2,Lyn,Ubash3b,Wfs1,Cxcr3,Cxcr4,P2ry6,Igf1,Jak3,F2r,Pik3cg,Cemip,Slc8b1,Cxcl12,Bak1,Plcg2,Tlr9,Icam1,P2rx7,Nos1,Ngf,Arrb2,Ptk2b,Ahr,Lgals3,Myo5a,Cd84,Gpr35,Ptpn6	Ccl12,Pdgfb,Ccl3,Tgfb1,Psen2,Stac2,Cyba,Trpv2,Ccl4,Atp2b1,Vdr,Diaph1,Ccr1,P2rx4,Cx3cl1,Ptgs2,Lyn,Ubash3b,Wfs1,Cxcr3,Cxcr4,P2ry6,Igf1,Jak3,F2r,Pik3cg,Cemip,Slc8b1,Cxcl12,Bak1,Plcg2,Tlr9,Icam1,P2rx7,Nos1,Ngf,Arrb2,Ptk2b,Ahr,Lgals3,Myo5a,Cd84,Gpr35,Ptpn6
GO:0071674	mononuclear cell migration	17	40	1.35e-07	Ccl2,Ccl12,Pdgfb,Ccl3,Ccl8,Ccl6,Ccl4,Ccl9,Ccl7,Anxa1,Cx3cl1,Ptpro,Sirpa,Cd47,Ccl19,Lgals3,Ccr2	Ccl2,Ccl12,Pdgfb,Ccl3,Ccl8,Ccl6,Ccl4,Ccl9,Ccl7,Anxa1,Cx3cl1,Ptpro,Sirpa,Cd47,Ccl19,Lgals3,Ccr2
GO:1903038	negative regulation of leukocyte cell-cell adhesion	29	128	1.37e-07	Tgfb1,Cd44,Tnfaip8l2,Vsir,Havcr2,Runx1,Tnfrsf21,Anxa1,Gpnmb,Il4ra,Fgl1,Zc3h12a,Zc3h12d,H2-Ab1,H2-Aa,Runx3,Jak3,Cxcl12,Cd86,Cd74,Cd80,Ass1,Adam8,Cd300a,Lgals9,Cblb,Lgals3,Ptpn6,Cd276	Tgfb1,Cd44,Tnfaip8l2,Vsir,Havcr2,Runx1,Tnfrsf21,Anxa1,Gpnmb,Il4ra,Fgl1,Zc3h12a,Zc3h12d,H2-Ab1,H2-Aa,Runx3,Jak3,Cxcl12,Cd86,Cd74,Cd80,Ass1,Adam8,Cd300a,Lgals9,Cblb,Lgals3,Ptpn6,Cd276
GO:0098581	detection of external biotic stimulus	14	24	1.49e-07	Lbp,Trem2,Tlr2,Tlr4,Ssc5d,Nod1,Naip5,Nlrc4,Tlr1,Tlr6,Scarb1,Clec7a,Naip6,Naip2	Lbp,Trem2,Tlr2,Tlr4,Ssc5d,Nod1,Naip5,Nlrc4,Tlr1,Tlr6,Scarb1,Clec7a,Naip6,Naip2
GO:0032940	secretion by cell	55	391	1.89e-07	Ccl3,Hck,Myo1g,M6pr,Mertk,Myh9,Nos2,Gnptab,Edn1,Washc5,Nagpa,Anxa1,Il6,Ccr1,Fam129b,Tlr2,Abca1,Btk,Scamp5,Crlf2,Vps18,Trem1,Lyn,Rab8b,Tmem106a,Lat2,Rab11fip5,Rab31,Pi4k2a,Stx3,Fcer1g,Milr1,Myo1f,Slc17a9,P2rx7,Nlrp3,Tnfaip2,Plek,Pip5k1c,Psap,Arhgap17,Cd300a,Pou2f2,Ildr2,Steap3,Rab3il1,Il1rn,C1qtnf5,Furin,Syk,Myo5a,Erp29,Stxbp2,Hps1,Fcgr3	Ccl3,Hck,Myo1g,M6pr,Mertk,Myh9,Nos2,Gnptab,Edn1,E430025E21Rik,Nagpa,Anxa1,Il6,Ccr1,Fam129b,Tlr2,Abca1,Btk,Scamp5,Crlf2,Vps18,Trem1,Lyn,Rab8b,Tmem106a,Lat2,Rab11fip5,Rab31,Pi4k2a,Stx3,Fcer1g,Milr1,Myo1f,Slc17a9,P2rx7,Nlrp3,Tnfaip2,Plek,Pip5k1c,Psap,Arhgap17,Cd300a,Pou2f2,Ildr2,Steap3,Rab3il1,Il1rn,C1qtnf5,Furin,Syk,Myo5a,Erp29,Stxbp2,Hps1,Fcgr3
GO:0050728	negative regulation of inflammatory response	31	148	1.99e-07	Cd44,Tnfaip8l2,Tnfaip3,Aoah,Ctla2a,Irg1,Il1r2,Fcgr2b,Tnfrsf1b,Hgf,Tnfrsf1a,Cx3cl1,Nt5e,Zc3h12a,Metrnl,Grn,Socs3,Cx3cr1,Slamf8,Tnfaip6,Gpx1,Abr,Cnr2,Mefv,Nlrp3,Sirpa,Lgals9,Nr1h3,Apod,Acp5,Cd276	Cd44,Tnfaip8l2,Tnfaip3,Aoah,Ctla2a,Acod1,Il1r2,Fcgr2b,Tnfrsf1b,Hgf,Tnfrsf1a,Cx3cl1,Nt5e,Zc3h12a,Metrnl,Grn,Socs3,Cx3cr1,Slamf8,Tnfaip6,Gpx1,Abr,Cnr2,Mefv,Nlrp3,Sirpa,Lgals9,Nr1h3,Apod,Acp5,Cd276
GO:0043254	regulation of protein-containing complex assembly	59	437	2.02e-07	Actr2,Tgfb1,Hck,Bid,Coro1b,Psen2,Grb2,Evl,Clu,Washc5,Hcls1,Cxcl13,Tnf,Baiap2,Tlr2,Abca1,Mtpn,Cyfip1,Was,Cotl1,Mmp3,Nckap1l,Vps18,Prex1,Tlr4,Lamp2,Eps8,Vill,Tlr6,Rap1b,Fam49b,Iqgap2,Arpc5,Bak1,Fes,Arpc1b,Icam1,Gda,Piezo1,Mefv,Arpc3,Fmn1,Plek,Bcl2l11,Ptk2b,Ssh3,Tmsb10,Capg,Ahr,Cfl1,Syk,Sgk1,Lgals3,Arpc4,Fnip2,Lcp1,Selp,Gba,Actr3	Actr2,Tgfb1,Hck,Bid,Coro1b,Psen2,Grb2,Evl,Clu,E430025E21Rik,Hcls1,Cxcl13,Tnf,Baiap2,Tlr2,Abca1,Mtpn,Cyfip1,Was,Cotl1,Mmp3,Nckap1l,Vps18,Prex1,Tlr4,Lamp2,Eps8,Vill,Tlr6,Rap1b,Fam49b,Iqgap2,Arpc5,Bak1,Fes,Arpc1b,Icam1,Gda,Piezo1,Mefv,Arpc3,Fmn1,Plek,Bcl2l11,Ptk2b,Ssh3,Tmsb10,Capg,Ahr,Cfl1,Syk,Sgk1,Lgals3,Arpc4,Fnip2,Lcp1,Selp,Gba,Actr3
GO:1901135	carbohydrate derivative metabolic process	90	814	2.05e-07	Gm2a,Tgfb1,Has1,Man1a,Plod3,Cd44,Mmp12,Elovl1,Epha2,Itih4,Aprt,B4galnt1,Neu1,Slc25a13,Tnip1,Gnptab,Upp1,Galc,Aoah,Hexb,Naga,Col2a1,Sdf2l1,Nagpa,Npc1,Hexa,Gusb,Il1b,B4galt1,Ctps,Fuca1,Hgf,Man2b2,Lfng,Acan,Xylt1,Gla,Acsl4,Galnt7,Man2b1,B3gnt3,Nt5e,Amdhd2,Npl,Uggt1,Mgat5,Dse,Ndst2,Chst2,Edem2,Nagk,Gns,Pnp,Hpse,Pigs,Chst11,Mamdc2,Galnt12,Tmem106a,Gpc1,Hk3,Igf1,Galnt6,Pfkfb4,Samhd1,Cemip,Galnt10,B4gal…	Gm2a,Tgfb1,Has1,Man1a,Plod3,Cd44,Mmp12,Elovl1,Epha2,Itih4,Aprt,B4galnt1,Neu1,Slc25a13,Tnip1,Gnptab,Upp1,Galc,Aoah,Hexb,Naga,Col2a1,Sdf2l1,Nagpa,Npc1,Hexa,Gusb,Il1b,B4galt1,Ctps,Fuca1,Hgf,Man2b2,Lfng,Acan,Xylt1,Gla,Acsl4,Galnt7,Man2b1,B3gnt3,Nt5e,Amdhd2,Npl,Uggt1,Mgat5,Dse,Ndst2,Chst2,Edem2,Nagk,Gns,Pnp,Hpse,Pigs,Chst11,Mamdc2,Galnt12,Tmem106a,Gpc1,Hk3,Igf1,Galnt6,Pfkfb4,Samhd1,Cemip,Galnt10,B4gal…
GO:1901699	cellular response to nitrogen compound	74	615	2.14e-07	Actr2,Ccl2,Col1a1,Tgfb1,Aprt,Cybb,Cyba,Cpeb4,Dnmt3a,Slc9a3r1,Grb2,Lgmn,Edn1,Ciita,Trem2,Aif1,Tnf,Diap1,Baiap2,Il6,Casp4,Htr2b,Fcgr2b,Ptpn1,Vcam1,Tlr2,Pdgfc,P2rx4,Cyfip1,Rgs10,Sfrp1,Mmp2,Mmp3,Csk,Ptgs2,Itpr3,Rab8b,Lrp1,Thbs1,Inhbb,Tlr4,Gna15,P2ry6,Nod1,Igf1,Tlr6,Pik3cg,Slc39a14,Rap1b,Rab31,Ptafr,Tlr9,Icam1,Col5a2,Col3a1,Folr2,P2rx7,Nlrp3,Ddi2,Nos1,Itga4,Nfe2l2,Ass1,Trpm2,Bcl2l11,Apobec1,Tmem173,Ah…	Actr2,Ccl2,Col1a1,Tgfb1,Aprt,Cybb,Cyba,Cpeb4,Dnmt3a,Slc9a3r1,Grb2,Lgmn,Edn1,Ciita,Trem2,Aif1,Tnf,Diaph1,Baiap2,Il6,Casp4,Htr2b,Fcgr2b,Ptpn1,Vcam1,Tlr2,Pdgfc,P2rx4,Cyfip1,Rgs10,Sfrp1,Mmp2,Mmp3,Csk,Ptgs2,Itpr3,Rab8b,Lrp1,Thbs1,Inhbb,Tlr4,Gna15,P2ry6,Nod1,Igf1,Tlr6,Pik3cg,Slc39a14,Rap1b,Rab31,Ptafr,Tlr9,Icam1,Col5a2,Col3a1,Folr2,P2rx7,Nlrp3,Ddi2,Nos1,Itga4,Nfe2l2,Ass1,Trpm2,Bcl2l11,Apobec1,Tmem173,A…
GO:0050864	regulation of B cell activation	29	132	2.44e-07	Tgfb1,Cd40,Tnfsf13,Cd22,Tnfaip3,Cdkn1a,Tnfrsf21,Il6,Fcgr2b,Cd38,Tyrobp,Btk,Sfrp1,Nckap1l,Lyn,Pnp,Tlr4,Slamf8,Nfatc2,Tlr9,Mmp14,Cd74,Bst1,Cd300a,Nfam1,Ahr,Syk,Inpp5d,Ptpn6	Tgfb1,Cd40,Tnfsf13,Cd22,Tnfaip3,Cdkn1a,Tnfrsf21,Il6,Fcgr2b,Cd38,Tyrobp,Btk,Sfrp1,Nckap1l,Lyn,Pnp,Tlr4,Slamf8,Nfatc2,Tlr9,Mmp14,Cd74,Bst1,Cd300a,Nfam1,Ahr,Syk,Inpp5d,Ptpn6
GO:0051222	positive regulation of protein transport	51	352	2.84e-07	Ccl2,Tgfb1,Mmp13,F2rl1,Hcls1,Clec4n,Trem2,Abcg1,Tnf,Pmaip1,Il33,Il6,Casp1,Htr2b,Rab29,Il1a,Tlr2,Fgr,Cd38,Clec4e,Tnfrsf1a,Acsl4,Ptgs2,Scamp5,Zc3h12a,Atp13a2,Edem2,Lrp1,Tlr4,Hcar2,Igf1,Cd14,Cemip,C2cd2l,Itgam,Frmd4a,Plk3,Adam9,Cln3,Cadm1,AF251705,Arrb1,P2rx7,H2-T23,Sox4,Trpm2,Syk,Clec5a,Panx1,Kcnn4,Actr3	Ccl2,Tgfb1,Mmp13,F2rl1,Hcls1,Clec4n,Trem2,Abcg1,Tnf,Pmaip1,Il33,Il6,Casp1,Htr2b,Rab29,Il1a,Tlr2,Fgr,Cd38,Clec4e,Tnfrsf1a,Acsl4,Ptgs2,Scamp5,Zc3h12a,Atp13a2,Edem2,Lrp1,Tlr4,Hcar2,Igf1,Cd14,Cemip,C2cd2l,Itgam,Frmd4a,Plk3,Adam9,Cln3,Cadm1,Cd300c2,Arrb1,P2rx7,H2-T23,Sox4,Trpm2,Syk,Clec5a,Panx1,Kcnn4,Actr3
GO:0046330	positive regulation of JNK cascade	30	142	2.92e-07	Ern1,Sash1,Ncf1,Mmp8,Edn1,F2rl1,Fgd2,Tnf,Fcgr2b,Rassf2,Il1b,Il1a,Ptpn1,Myd88,Trf,Gadd45a,Tlr4,Nod1,Tlr6,Zeb2,Dab2,Tlr9,Card9,Mdfic,Ccl19,Ptk2b,Taok3,Il1rn,Syk,Map4k4	Ern1,Sash1,Ncf1,Mmp8,Edn1,F2rl1,Fgd2,Tnf,Fcgr2b,Rassf2,Il1b,Il1a,Ptpn1,Myd88,Trf,Gadd45a,Tlr4,Nod1,Tlr6,Zeb2,Dab2,Tlr9,Card9,Mdfic,Ccl19,Ptk2b,Taok3,Il1rn,Syk,Map4k4
GO:0046903	secretion	65	512	2.92e-07	Ccl3,Hck,Myo1g,Abcb4,Aprt,M6pr,Mertk,Myh9,Nos2,Gnptab,Slc9a3r1,Abcc3,Edn1,Washc5,Vdr,Nagpa,Xdh,Anxa1,Il6,Ccr1,Fam129b,Tlr2,Abca1,Btk,Anxa2,Scamp5,Crlf2,Vps18,Trem1,Lyn,Rab8b,Tmem106a,Lat2,Rab11fip5,Rab31,Pi4k2a,Stx3,Fcer1g,Milr1,Myo1f,Ccnd1,Slc17a9,P2rx7,Nlrp3,Tnfaip2,Plek,Pip5k1c,Psap,Arhgap17,Cd300a,Pou2f2,Ildr2,Steap3,Rab3il1,Il1rn,C1qtnf5,Furin,Syk,Myo5a,Erp29,Stxbp2,Hps1,Aqp5,Fcgr3,Kcnn4	Ccl3,Hck,Myo1g,Abcb4,Aprt,M6pr,Mertk,Myh9,Nos2,Gnptab,Slc9a3r1,Abcc3,Edn1,E430025E21Rik,Vdr,Nagpa,Xdh,Anxa1,Il6,Ccr1,Fam129b,Tlr2,Abca1,Btk,Anxa2,Scamp5,Crlf2,Vps18,Trem1,Lyn,Rab8b,Tmem106a,Lat2,Rab11fip5,Rab31,Pi4k2a,Stx3,Fcer1g,Milr1,Myo1f,Ccnd1,Slc17a9,P2rx7,Nlrp3,Tnfaip2,Plek,Pip5k1c,Psap,Arhgap17,Cd300a,Pou2f2,Ildr2,Steap3,Rab3il1,Il1rn,C1qtnf5,Furin,Syk,Myo5a,Erp29,Stxbp2,Hps1,Aqp5,Fcgr3,Kc…
GO:0043405	regulation of MAP kinase activity	47	310	3.15e-07	Pdgfb,Ern1,Tgfb1,Sash1,Cd40,Sfrp5,Pik3r5,Edn1,Fgd2,Tnf,Htr2b,Il1b,Ptpn1,Pdgfc,Hgf,Sfrp1,Csk,Trf,Lyn,Gadd45a,Thbs1,Tlr4,Igf1,F2r,Tlr6,Pik3cg,Zeb2,Madd,Dab2,Adam9,Tlr9,Cd74,Arrb1,P2rx7,Mdfic,Ccl19,Adam8,Cd300a,Ptk2b,Taok3,Il1rn,Syk,Erp29,Iqgap1,Ptpn6,Shc2,Gba	Pdgfb,Ern1,Tgfb1,Sash1,Cd40,Sfrp5,Pik3r5,Edn1,Fgd2,Tnf,Htr2b,Il1b,Ptpn1,Pdgfc,Hgf,Sfrp1,Csk,Trf,Lyn,Gadd45a,Thbs1,Tlr4,Igf1,F2r,Tlr6,Pik3cg,Zeb2,Madd,Dab2,Adam9,Tlr9,Cd74,Arrb1,P2rx7,Mdfic,Ccl19,Adam8,Cd300a,Ptk2b,Taok3,Il1rn,Syk,Erp29,Iqgap1,Ptpn6,Shc2,Gba
GO:0071704	organic substance metabolic process	477	6824	3.2e-07	Ccl12,Itgb2,Pdgfb,Acvr1b,Gm2a,Ccl3,Ern1,Ell2,Acp2,Spi1,Napsa,Tgfb1,Pla1a,Tbxas1,Hck,Cyp4f18,Has1,Man1a,Dnase2a,Plod3,Crabp2,Cd44,Hmox1,Mmp12,Ctsb,Tep1,Elovl1,Adamts4,Tmem189,Epha2,Itih4,Aprt,Pip4k2a,B4galnt1,Saa3,Neu1,P4ha1,Psen2,Mertk,Slc25a13,Mmp13,Sash1,Ctsk,Ctss,Cd5l,Ncf1,Ctsz,Myh9,Tnip1,Nos2,Mmp8,Ywhah,Plod1,Dnase1l1,Mknk1,Tnfaip3,Gnptab,Vsir,Txnrd1,Cpeb4,Upp1,Gdpd1,Dnmt3a,Grb2,Cpd,Galc,Sptl…	Ccl12,Itgb2,Pdgfb,Acvr1b,Gm2a,Ccl3,Ern1,Ell2,Acp2,Spi1,Napsa,Tgfb1,Pla1a,Tbxas1,Hck,Cyp4f18,Has1,Man1a,Dnase2a,Plod3,Crabp2,Cd44,Hmox1,Mmp12,Ctsb,Tep1,Elovl1,Adamts4,Tmem189,Epha2,Itih4,Aprt,Pip4k2a,B4galnt1,Saa3,Neu1,P4ha1,Psen2,Mertk,Slc25a13,Mmp13,Sash1,Ctsk,Ctss,Cd5l,Ncf1,Ctsz,Myh9,Tnip1,Nos2,Mmp8,Ywhah,Plod1,Dnase1l1,Mknk1,Tnfaip3,Gnptab,Vsir,Txnrd1,Cpeb4,Upp1,Gdpd1,Dnmt3a,Grb2,Cpd,Galc,Sptl…
GO:0002824	positive regulation of adaptive immune response based on somatic recombination of immune receptors built from immunoglobulin superfamily domains	26	109	3.44e-07	Tgfb1,Cd40,Tnfsf13,C3,H2-K1,Tnf,Anxa1,Il6,Slc11a1,Il1b,Fcgr1,Btk,H2-DMa,H2-Ab1,Pnp,Fam49b,Fcer1g,P2rx7,Nlrp3,B2m,H2-T23,Ccl19,Nfkbiz,Fcgr3,Ccr2,H2-D1	Tgfb1,Cd40,Tnfsf13,C3,H2-K1,Tnf,Anxa1,Il6,Slc11a1,Il1b,Fcgr1,Btk,H2-DMa,H2-Ab1,Pnp,Fam49b,Fcer1g,P2rx7,Nlrp3,B2m,H2-T23,Ccl19,Nfkbiz,Fcgr3,Ccr2,H2-D1
GO:0032757	positive regulation of interleukin-8 production	18	50	3.73e-07	Cd244,Lbp,F2rl1,Tnf,Il1b,Tlr2,Myd88,Tlr4,Cd14,Tlr1,F2r,Tlr7,Tlr9,Cd74,Afap1l2,Clec7a,Tlr8,Syk	Cd244,Lbp,F2rl1,Tnf,Il1b,Tlr2,Myd88,Tlr4,Cd14,Tlr1,F2r,Tlr7,Tlr9,Cd74,Afap1l2,Clec7a,Tlr8,Syk
GO:0014015	positive regulation of gliogenesis	23	86	4.02e-07	Tgfb1,Prkch,Trem2,Tnf,Il6,Spint1,Il1b,Tlr2,Tnfrsf1b,P2rx4,Cx3cl1,Trf,Lyn,Egr2,Lrp1,Cxcr4,Igf1,Cx3cr1,Lif,E2f1,Ccr2,Actr3,Mag	Tgfb1,Prkch,Trem2,Tnf,Il6,Spint1,Il1b,Tlr2,Tnfrsf1b,P2rx4,Cx3cl1,Trf,Lyn,Egr2,Lrp1,Cxcr4,Igf1,Cx3cr1,Lif,E2f1,Ccr2,Actr3,Mag
GO:0051282	regulation of sequestering of calcium ion	29	136	4.26e-07	Ccl3,Tgfb1,Mcoln2,Cyba,Diap1,Htr2b,Cx3cl1,Itpr3,Mcoln3,Lyn,Ubash3b,Plcl2,Cxcr3,P2ry6,Tpcn2,F2r,Cemip,Slc8b1,Plcg2,P2rx7,Plcb2,Ccl19,Trpm2,Ngf,Ptk2b,Ccr5,Rasa3,Myo5a,Ptpn6	Ccl3,Tgfb1,Mcoln2,Cyba,Diaph1,Htr2b,Cx3cl1,Itpr3,Mcoln3,Lyn,Ubash3b,Plcl2,Cxcr3,P2ry6,Tpcn2,F2r,Cemip,Slc8b1,Plcg2,P2rx7,Plcb2,Ccl19,Trpm2,Ngf,Ptk2b,Ccr5,Rasa3,Myo5a,Ptpn6
GO:2000116	regulation of cysteine-type endopeptidase activity	40	241	4.49e-07	Plaur,Bid,Cd44,Lgmn,Slc11a2,Xdh,Tnf,Pmaip1,Il6,Casp1,Casp8,Bok,Hgf,Ctsh,Ptgs2,Thbs1,Nod1,Igf1,Naip5,Nlrc4,F2r,Bak1,Gpx1,Arrb1,Mefv,Card9,Nlrp3,Rps6ka1,Ngf,Nlrp1b,Arrb2,Mkl1,Bcl2l11,Naip6,Syk,Naip2,Tnfrsf23,Aim2,St18,Ctsd	Plaur,Bid,Cd44,Lgmn,Slc11a2,Xdh,Tnf,Pmaip1,Il6,Casp1,Casp8,Bok,Hgf,Ctsh,Ptgs2,Thbs1,Nod1,Igf1,Naip5,Nlrc4,F2r,Bak1,Gpx1,Arrb1,Mefv,Card9,Nlrp3,Rps6ka1,Ngf,Nlrp1b,Arrb2,Mkl1,Bcl2l11,Naip6,Syk,Naip2,Tnfrsf23,Aim2,St18,Ctsd
GO:0010959	regulation of metal ion transport	56	414	4.53e-07	Ccl12,Pdgfb,Ccl3,Tgfb1,Psen2,Stac2,Cyba,Trpv2,Ccl4,Ywhah,Atp2b1,Slc9a3r1,Vdr,Trem2,Diap1,Ccr1,Cxcl1,P2rx4,Cx3cl1,Ptgs2,Trf,Kcnj2,Lyn,Ubash3b,Wfs1,Cxcr3,Cxcr4,P2ry6,Igf1,Jak3,F2r,Pik3cg,Cemip,Slc8b1,Cxcl12,Bak1,Plcg2,Tlr9,Icam1,Scn1b,P2rx7,B2m,Nos1,Cd63,Ngf,Arrb2,Ptk2b,Ahr,Sgk1,Lgals3,Myo5a,Cd84,Kcnab2,Fxyd5,Gpr35,Ptpn6	Ccl12,Pdgfb,Ccl3,Tgfb1,Psen2,Stac2,Cyba,Trpv2,Ccl4,Ywhah,Atp2b1,Slc9a3r1,Vdr,Trem2,Diaph1,Ccr1,Cxcl1,P2rx4,Cx3cl1,Ptgs2,Trf,Kcnj2,Lyn,Ubash3b,Wfs1,Cxcr3,Cxcr4,P2ry6,Igf1,Jak3,F2r,Pik3cg,Cemip,Slc8b1,Cxcl12,Bak1,Plcg2,Tlr9,Icam1,Scn1b,P2rx7,B2m,Nos1,Cd63,Ngf,Arrb2,Ptk2b,Ahr,Sgk1,Lgals3,Myo5a,Cd84,Kcnab2,Fxyd5,Gpr35,Ptpn6
GO:0043300	regulation of leukocyte degranulation	18	51	4.74e-07	Itgb2,Hmox1,F2rl1,Fgr,Il4ra,Lamp1,Lyn,Itgam,Ptafr,Fcer1g,Fes,Abr,Cd300a,Lgals9,Syk,Cd84,Stxbp2,Ccr2	Itgb2,Hmox1,F2rl1,Fgr,Il4ra,Lamp1,Lyn,Itgam,Ptafr,Fcer1g,Fes,Abr,Cd300a,Lgals9,Syk,Cd84,Stxbp2,Ccr2
GO:0009056	catabolic process	152	1680	4.79e-07	Gm2a,Napsa,Tgfb1,Pla1a,Cyp4f18,Dnase2a,Cd44,Hmox1,Mmp12,Ctsb,Neu1,Mmp13,Ctsk,Ctss,Ncf1,Ctsz,Vmp1,Nos2,Mmp8,Ywhah,Dnase1l1,Tnfaip3,Dram1,Txnrd1,Upp1,Gdpd1,Galc,Lgmn,Gpr137b,Aoah,Ctsl,Hexb,Esd,Fam134b,Naga,Sdf2l1,Pla2g7,Xdh,Npc1,Hexa,Sat1,Mmp19,Cyp2e1,Gusb,Casp8,Scly,Cln8,Ddah1,Fuca1,Rnf19b,Hsd17b11,Plbd2,Ctsc,Acer3,Tpp1,Gla,Asah1,Mmp2,Pla2g15,Mmp3,Anxa2,Ctsh,Nt5e,Pik3cb,Amdhd2,Hsd3b7,Vps18,Zc3h12a…	Gm2a,Napsa,Tgfb1,Pla1a,Cyp4f18,Dnase2a,Cd44,Hmox1,Mmp12,Ctsb,Neu1,Mmp13,Ctsk,Ctss,Ncf1,Ctsz,Vmp1,Nos2,Mmp8,Ywhah,Dnase1l1,Tnfaip3,Dram1,Txnrd1,Upp1,Gdpd1,Galc,Lgmn,Gpr137b,Aoah,Ctsl,Hexb,Esd,Fam134b,Naga,Sdf2l1,Pla2g7,Xdh,Npc1,Hexa,Sat1,Mmp19,Cyp2e1,Gusb,Casp8,Scly,Cln8,Ddah1,Fuca1,Rnf19b,Hsd17b11,Plbd2,Ctsc,Acer3,Tpp1,Gla,Asah1,Mmp2,Pla2g15,Mmp3,Anxa2,Ctsh,Nt5e,Pik3cb,Amdhd2,Hsd3b7,Vps18,Zc3h12a…
GO:0072359	circulatory system development	98	936	5e-07	Ccl2,Ccl12,Pdgfb,Col1a1,Spi1,Tgfb1,Calr,Angptl2,Hmox1,Epha2,Elk3,Mmp13,Plxnd1,Myh9,Gna13,Adap2,Vash1,Edn1,Plau,Loxl2,Col2a1,Cdkn1a,Rps6ka2,Hhex,Sat1,Mmp19,Casp8,Htr2b,Abl2,Spint1,Vcam1,B4galt1,Pdpn,Tnfrsf1b,Tnfrsf1a,Mfge8,Acan,Mmp2,Cx3cl1,Myo1e,Anxa2,Pik3cb,Ptgs2,Tie1,Zc3h12a,Gpr126,Scx,Ptk7,Lrp1,Hpse,Sh3pxd2b,Thbs1,Prkx,Cxcr3,Cxcr4,Fn1,Igf1,Socs3,Gja4,Sox18,Vav2,Pik3cg,Junb,Lif,Rara,Actg1,Cxcl12…	Ccl2,Ccl12,Pdgfb,Col1a1,Spi1,Tgfb1,Calr,Angptl2,Hmox1,Epha2,Elk3,Mmp13,Plxnd1,Myh9,Gna13,Adap2,Vash1,Edn1,Plau,Loxl2,Col2a1,Cdkn1a,Rps6ka2,Hhex,Sat1,Mmp19,Casp8,Htr2b,Abl2,Spint1,Vcam1,B4galt1,Pdpn,Tnfrsf1b,Tnfrsf1a,Mfge8,Acan,Mmp2,Cx3cl1,Myo1e,Anxa2,Pik3cb,Ptgs2,Tie1,Zc3h12a,Adgrg6,Scx,Ptk7,Lrp1,Hpse,Sh3pxd2b,Thbs1,Prkx,Cxcr3,Cxcr4,Fn1,Igf1,Socs3,Gja4,Sox18,Vav2,Pik3cg,Junb,Lif,Rara,Actg1,Cxcl12…
GO:0050715	positive regulation of cytokine secretion	16	39	5.53e-07	Clec4n,Tnf,Casp1,Htr2b,Il1a,Tlr2,Fgr,Clec4e,Scamp5,Cd14,Cadm1,AF251705,P2rx7,Syk,Clec5a,Panx1	Clec4n,Tnf,Casp1,Htr2b,Il1a,Tlr2,Fgr,Clec4e,Scamp5,Cd14,Cadm1,Cd300c2,P2rx7,Syk,Clec5a,Panx1
GO:0002700	regulation of production of molecular mediator of immune response	30	147	5.61e-07	Tgfb1,Cd244,Hmox1,Cd40,Tnfsf13,Cd22,Tnfaip3,Vsir,F2rl1,Tnf,Il33,Il6,Fcgr2b,Il1b,Tlr2,Tnfrsf1b,Il4ra,Tlr4,Bst2,Jak3,Fcer1g,Tlr9,Cd74,Cd37,Nlrp3,B2m,H2-T23,Scimp,Clec7a,Ccr2	Tgfb1,Cd244,Hmox1,Cd40,Tnfsf13,Cd22,Tnfaip3,Vsir,F2rl1,Tnf,Il33,Il6,Fcgr2b,Il1b,Tlr2,Tnfrsf1b,Il4ra,Tlr4,Bst2,Jak3,Fcer1g,Tlr9,Cd74,Cd37,Nlrp3,B2m,H2-T23,Scimp,Clec7a,Ccr2
GO:0031344	regulation of cell projection organization	87	797	6.12e-07	Actr2,Crabp2,Cd44,Epha2,Neu1,Coro1b,Plxnd1,Ctsz,Trpv2,Ywhah,Evl,Sema4d,F2rl1,Plk2,Washc5,Hcls1,Trem2,H2-K1,Baiap2,Il6,Rab29,Abl2,Fcgr2b,Itga6,Pdpn,Hgf,Cd38,Cxcl5,Cyfip1,Xylt1,Was,Sfrp1,Cx3cl1,Camk1d,Prex1,Lyn,Mapk6,Shtn1,Fam110c,Rab8b,Ptk7,Lrp1,Grn,Plekhm1,Mylip,Plxnb2,Eps8,Cxcr4,Itga2,Lcn2,Fn1,Rap2a,Adam10,Lif,Adam17,Zeb2,Cxcl12,Dab2,Fes,Fat3,Cln3,Icam1,Sema3g,Rhog,Scn1b,Plxnc1,P2rx7,B2m,Nfe2l2,…	Actr2,Crabp2,Cd44,Epha2,Neu1,Coro1b,Plxnd1,Ctsz,Trpv2,Ywhah,Evl,Sema4d,F2rl1,Plk2,E430025E21Rik,Hcls1,Trem2,H2-K1,Baiap2,Il6,Rab29,Abl2,Fcgr2b,Itga6,Pdpn,Hgf,Cd38,Cxcl5,Cyfip1,Xylt1,Was,Sfrp1,Cx3cl1,Camk1d,Prex1,Lyn,Mapk6,Shtn1,Fam110c,Rab8b,Ptk7,Lrp1,Grn,Plekhm1,Mylip,Plxnb2,Eps8,Cxcr4,Itga2,Lcn2,Fn1,Rap2a,Adam10,Lif,Adam17,Zeb2,Cxcl12,Dab2,Fes,Fat3,Cln3,Icam1,Sema3g,Rhog,Scn1b,Plxnc1,P2rx7,B2m,…
GO:0097190	apoptotic signaling pathway	43	276	6.52e-07	Acvr1b,Ern1,Tgfb1,Bid,Hmox1,Epha2,Mknk1,Clu,Vdr,Cdkn1a,Tnf,Pmaip1,Il33,Casp4,Casp1,Casp8,Bok,Il1b,Il1a,Tnfrsf1b,P2rx4,Tnfrsf1a,Tyrobp,Lamp1,Pnp,Mcl1,Lcn2,Tnfrsf26,Igf1,Itgam,Bak1,Plscr1,P2rx7,E2f1,Ngf,Bcl2l11,Ifi204,Shisa5,Sgpl1,Bcl3,Fnip2,Tnfrsf23,Srgn	Acvr1b,Ern1,Tgfb1,Bid,Hmox1,Epha2,Mknk1,Clu,Vdr,Cdkn1a,Tnf,Pmaip1,Il33,Casp4,Casp1,Casp8,Bok,Il1b,Il1a,Tnfrsf1b,P2rx4,Tnfrsf1a,Tyrobp,Lamp1,Pnp,Mcl1,Lcn2,Tnfrsf26,Igf1,Itgam,Bak1,Plscr1,P2rx7,E2f1,Ngf,Bcl2l11,Ifi204,Shisa5,Sgpl1,Bcl3,Fnip2,Tnfrsf23,Srgn
GO:0045089	positive regulation of innate immune response	25	105	6.62e-07	Vav1,Mmp12,Mnda,Lbp,Havcr2,Irf7,Tlr2,Lamp1,Mmp2,Tlr4,Nlrc4,Ifi205,Tlr9,Cadm1,Plscr1,Cd74,Card9,H2-T23,Adam8,Lgals9,Ifi204,Tlr8,Tmem173,Aim2,Sh2d1b2	Vav1,Mmp12,Mnda,Lbp,Havcr2,Irf7,Tlr2,Lamp1,Mmp2,Tlr4,Nlrc4,Ifi205,Tlr9,Cadm1,Plscr1,Cd74,Card9,H2-T23,Adam8,Lgals9,Ifi204,Tlr8,Tmem173,Aim2,Sh2d1b1
GO:0071417	cellular response to organonitrogen compound	67	549	6.66e-07	Actr2,Ccl2,Col1a1,Tgfb1,Aprt,Cybb,Cyba,Cpeb4,Dnmt3a,Slc9a3r1,Grb2,Lgmn,Edn1,Trem2,Aif1,Tnf,Diap1,Baiap2,Il6,Casp4,Htr2b,Fcgr2b,Ptpn1,Vcam1,Tlr2,Pdgfc,P2rx4,Cyfip1,Sfrp1,Mmp2,Mmp3,Csk,Ptgs2,Itpr3,Rab8b,Lrp1,Inhbb,Tlr4,Gna15,P2ry6,Nod1,Igf1,Tlr6,Pik3cg,Slc39a14,Rap1b,Rab31,Ptafr,Tlr9,Icam1,Col5a2,Col3a1,Folr2,Nlrp3,Nos1,Itga4,Nfe2l2,Ass1,Trpm2,Bcl2l11,Apobec1,Ahr,Cfl1,Sgk1,Myo5a,Stat3,Ucp2	Actr2,Ccl2,Col1a1,Tgfb1,Aprt,Cybb,Cyba,Cpeb4,Dnmt3a,Slc9a3r1,Grb2,Lgmn,Edn1,Trem2,Aif1,Tnf,Diaph1,Baiap2,Il6,Casp4,Htr2b,Fcgr2b,Ptpn1,Vcam1,Tlr2,Pdgfc,P2rx4,Cyfip1,Sfrp1,Mmp2,Mmp3,Csk,Ptgs2,Itpr3,Rab8b,Lrp1,Inhbb,Tlr4,Gna15,P2ry6,Nod1,Igf1,Tlr6,Pik3cg,Slc39a14,Rap1b,Rab31,Ptafr,Tlr9,Icam1,Col5a2,Col3a1,Folr2,Nlrp3,Nos1,Itga4,Nfe2l2,Ass1,Trpm2,Bcl2l11,Apobec1,Ahr,Cfl1,Sgk1,Myo5a,Stat3,Ucp2
GO:0140352	export from cell	57	431	6.66e-07	Ccl3,Hck,Myo1g,M6pr,Mertk,Myh9,Nos2,Atp2b1,Gnptab,Edn1,Washc5,Nagpa,Anxa1,Il6,Ccr1,Fam129b,Tlr2,Abca1,Btk,Scamp5,Crlf2,Vps18,Trem1,Lyn,Rab8b,Tmem106a,Lat2,Rab11fip5,Rab31,Pi4k2a,Stx3,Fcer1g,Milr1,Myo1f,Slc17a9,P2rx7,Nlrp3,Tnfaip2,Plek,Pip5k1c,Psap,Arhgap17,Cd300a,Pou2f2,Ildr2,Steap3,Rab3il1,Il1rn,C1qtnf5,Furin,Syk,Myo5a,Erp29,Stxbp2,Hps1,Fcgr3,Kcnn4	Ccl3,Hck,Myo1g,M6pr,Mertk,Myh9,Nos2,Atp2b1,Gnptab,Edn1,E430025E21Rik,Nagpa,Anxa1,Il6,Ccr1,Fam129b,Tlr2,Abca1,Btk,Scamp5,Crlf2,Vps18,Trem1,Lyn,Rab8b,Tmem106a,Lat2,Rab11fip5,Rab31,Pi4k2a,Stx3,Fcer1g,Milr1,Myo1f,Slc17a9,P2rx7,Nlrp3,Tnfaip2,Plek,Pip5k1c,Psap,Arhgap17,Cd300a,Pou2f2,Ildr2,Steap3,Rab3il1,Il1rn,C1qtnf5,Furin,Syk,Myo5a,Erp29,Stxbp2,Hps1,Fcgr3,Kcnn4
GO:0016043	cellular component organization	351	4769	6.89e-07	Actr2,Ccl2,Ccl12,Itgb2,Pdgfb,Ccl3,Tubb6,Col1a1,Ltbp2,Acp2,Spi1,Tgfb1,Lamb1,Rnd1,Myo1g,Tpm4,Abcb4,Has1,Dnase2a,Calr,Il7r,Bid,Plod3,Crabp2,Cd44,Vav1,Mmp12,Tep1,Epha2,Coro1b,P4ha1,Psen2,Gltp,Atp6v0d1,Mmp13,Plxnd1,Ctss,Myh9,Cyba,Vmp1,Trpv2,Mmp8,Ywhah,Tnfaip3,Gnptab,Dnmt3a,Ccl7,Slc9a3r1,Grb2,Lgmn,Npc2,Evl,Edn1,Sema4d,Hexb,F2rl1,Plk2,Anxa8,Clu,Loxl2,Cln5,Ripk3,Fam134b,Lrp12,Washc5,Parvb,Col2a1,Alcam,Hc…	Actr2,Ccl2,Ccl12,Itgb2,Pdgfb,Ccl3,Tubb6,Col1a1,Ltbp2,Acp2,Spi1,Tgfb1,Lamb1,Rnd1,Myo1g,Tpm4,Abcb4,Has1,Dnase2a,Calr,Il7r,Bid,Plod3,Crabp2,Cd44,Vav1,Mmp12,Tep1,Epha2,Coro1b,P4ha1,Psen2,Gltp,Atp6v0d1,Mmp13,Plxnd1,Ctss,Myh9,Cyba,Vmp1,Trpv2,Mmp8,Ywhah,Tnfaip3,Gnptab,Dnmt3a,Ccl7,Slc9a3r1,Grb2,Lgmn,Npc2,Evl,Edn1,Sema4d,Hexb,F2rl1,Plk2,Anxa8,Clu,Loxl2,Cln5,Ripk3,Fam134b,Lrp12,E430025E21Rik,Parvb,Col2a1,A…
GO:0046328	regulation of JNK cascade	34	186	6.89e-07	Ern1,Sash1,Ncf1,Mmp8,Sfrp5,Edn1,F2rl1,Fgd2,Tnf,Fcgr2b,Rassf2,Il1b,Il1a,Ptpn1,Sfrp1,Myd88,Trf,Gadd45a,Tlr4,Nod1,Rap2a,Tlr6,Zeb2,Dab2,Tlr9,Card9,Mdfic,Sirpa,Ccl19,Ptk2b,Taok3,Il1rn,Syk,Map4k4	Ern1,Sash1,Ncf1,Mmp8,Sfrp5,Edn1,F2rl1,Fgd2,Tnf,Fcgr2b,Rassf2,Il1b,Il1a,Ptpn1,Sfrp1,Myd88,Trf,Gadd45a,Tlr4,Nod1,Rap2a,Tlr6,Zeb2,Dab2,Tlr9,Card9,Mdfic,Sirpa,Ccl19,Ptk2b,Taok3,Il1rn,Syk,Map4k4
GO:0002548	monocyte chemotaxis	15	34	7.1e-07	Ccl2,Ccl12,Pdgfb,Ccl3,Ccl8,Ccl6,Ccl4,Ccl9,Ccl7,Anxa1,Cx3cl1,Ptpro,Ccl19,Lgals3,Ccr2	Ccl2,Ccl12,Pdgfb,Ccl3,Ccl8,Ccl6,Ccl4,Ccl9,Ccl7,Anxa1,Cx3cl1,Ptpro,Ccl19,Lgals3,Ccr2
GO:0002495	antigen processing and presentation of peptide antigen via MHC class II	11	14	7.38e-07	Fcgr2b,Ifi30,H2-DMa,H2-Ab1,March1,H2-Aa,H2-Eb1,Fcer1g,Cd74,H2-DMb1,Unc93b1	Fcgr2b,Ifi30,H2-DMa,H2-Ab1,March1,H2-Aa,H2-Eb1,Fcer1g,Cd74,H2-DMb1,Unc93b1
GO:0043281	regulation of cysteine-type endopeptidase activity involved in apoptotic process	37	216	7.38e-07	Plaur,Bid,Cd44,Slc11a2,Xdh,Tnf,Pmaip1,Il6,Casp1,Casp8,Bok,Hgf,Ctsh,Ptgs2,Thbs1,Nod1,Igf1,Naip5,Nlrc4,F2r,Bak1,Gpx1,Arrb1,Card9,Nlrp3,Rps6ka1,Ngf,Nlrp1b,Arrb2,Mkl1,Bcl2l11,Naip6,Syk,Naip2,Tnfrsf23,St18,Ctsd	Plaur,Bid,Cd44,Slc11a2,Xdh,Tnf,Pmaip1,Il6,Casp1,Casp8,Bok,Hgf,Ctsh,Ptgs2,Thbs1,Nod1,Igf1,Naip5,Nlrc4,F2r,Bak1,Gpx1,Arrb1,Card9,Nlrp3,Rps6ka1,Ngf,Nlrp1b,Arrb2,Mkl1,Bcl2l11,Naip6,Syk,Naip2,Tnfrsf23,St18,Ctsd
GO:0043030	regulation of macrophage activation	18	53	7.44e-07	Lbp,Mmp8,Havcr2,Gpr137b,Trem2,Il33,Ctsc,Il4ra,Cx3cl1,Thbs1,Tlr4,Grn,Tlr6,Slc7a2,Lgals9,Nr1h3,Cd84,Sphk1	Lbp,Mmp8,Havcr2,Gpr137b,Trem2,Il33,Ctsc,Il4ra,Cx3cl1,Thbs1,Tlr4,Grn,Tlr6,Slc7a2,Lgals9,Nr1h3,Cd84,Sphk1
GO:2000401	regulation of lymphocyte migration	20	67	7.49e-07	Ccl12,Ccl3,Ccl4,Ccl7,Ripk3,Cxcl13,Aif1,Padi2,Cd200r1,Adam10,Slc8b1,Adam17,Cxcl12,Itga4,Stk10,Adam8,Lgals9,Ptk2b,Apod,Ccr2	Ccl12,Ccl3,Ccl4,Ccl7,Ripk3,Cxcl13,Aif1,Padi2,Cd200r1,Adam10,Slc8b1,Adam17,Cxcl12,Itga4,Stk10,Adam8,Lgals9,Ptk2b,Apod,Ccr2
GO:2000106	regulation of leukocyte apoptotic process	24	98	7.83e-07	Il7r,Cd44,Mertk,Ripk3,Hcls1,Anxa1,Casp8,Fcgr2b,Siglec1,Pik3cb,Lyn,Pnp,Hcar2,Jak3,Adam17,Cxcl12,Fcer1g,Cd74,P2rx7,Ccl19,Pik3cd,Adam8,Ccr5,Lgals3	Il7r,Cd44,Mertk,Ripk3,Hcls1,Anxa1,Casp8,Fcgr2b,Siglec1,Pik3cb,Lyn,Pnp,Hcar2,Jak3,Adam17,Cxcl12,Fcer1g,Cd74,P2rx7,Ccl19,Pik3cd,Adam8,Ccr5,Lgals3
GO:0070665	positive regulation of leukocyte proliferation	29	141	8.1e-07	Cd244,Cd40,Havcr2,Cdkn1a,Aif1,Anxa1,Il6,Il1b,Vcam1,Cd38,Myd88,Nckap1l,Lyn,Pnp,Tlr4,Igfbp2,Igf1,Jak3,Nfatc2,Tlr9,Cd86,Cd74,Cd80,Bst1,H2-T23,Ccl19,Syk,Cd276,Ccr2	Cd244,Cd40,Havcr2,Cdkn1a,Aif1,Anxa1,Il6,Il1b,Vcam1,Cd38,Myd88,Nckap1l,Lyn,Pnp,Tlr4,Igfbp2,Igf1,Jak3,Nfatc2,Tlr9,Cd86,Cd74,Cd80,Bst1,H2-T23,Ccl19,Syk,Cd276,Ccr2
GO:0030316	osteoclast differentiation	17	47	8.55e-07	Tgfb1,Wisp1,Epha2,Trem2,Tnf,Csf1r,Tyrobp,Anxa2,Trf,Ostm1,Sbno2,Junb,Fcer1g,Cd109,Adam8,Cd300lf,Nfatc1	Tgfb1,Wisp1,Epha2,Trem2,Tnf,Csf1r,Tyrobp,Anxa2,Trf,Ostm1,Sbno2,Junb,Fcer1g,Cd109,Adam8,Cd300lf,Nfatc1
GO:0030100	regulation of endocytosis	38	228	8.93e-07	Lbp,Cd22,F2rl1,Clu,Trem2,C3,Sele,Ehd4,Ptpn1,Fcgr1,Sdcbp,Rab20,Anxa2,Trf,Nckap1l,Scamp5,Ldlrap1,Lrp1,Itga2,Cd14,Rab31,Dab2,Plcg2,Cln3,Arrb1,Grem1,Nsf,B2m,Ccl19,Cd63,Pip5k1c,Cd300a,Arrb2,Nr1h3,Syk,Lgals3,Mctp1,Sphk1	Lbp,Cd22,F2rl1,Clu,Trem2,C3,Sele,Ehd4,Ptpn1,Fcgr1,Sdcbp,Rab20,Anxa2,Trf,Nckap1l,Scamp5,Ldlrap1,Lrp1,Itga2,Cd14,Rab31,Dab2,Plcg2,Cln3,Arrb1,Grem1,Nsf,B2m,Ccl19,Cd63,Pip5k1c,Cd300a,Arrb2,Nr1h3,Syk,Lgals3,Mctp1,Sphk1
GO:0050672	negative regulation of lymphocyte proliferation	22	83	9.03e-07	Tgfb1,Cd44,Vsir,Havcr2,Tnfrsf21,Fcgr2b,Gpnmb,Tyrobp,Btk,Lyn,Zc3h12d,H2-Ab1,H2-Aa,Cd86,Lst1,Cd80,Cd300a,Lgals9,Cblb,Inpp5d,Ptpn6,Cd276	Tgfb1,Cd44,Vsir,Havcr2,Tnfrsf21,Fcgr2b,Gpnmb,Tyrobp,Btk,Lyn,Zc3h12d,H2-Ab1,H2-Aa,Cd86,Lst1,Cd80,Cd300a,Lgals9,Cblb,Inpp5d,Ptpn6,Cd276
GO:0045580	regulation of T cell differentiation	30	151	9.1e-07	Tgfb1,Il7r,Cd44,Cd83,Vsir,Ctla2a,Runx1,Anxa1,Il6,Il1b,Il4ra,Nckap1l,H2-DMa,Zc3h12a,Pnp,H2-Aa,Runx3,Jak3,Rara,Il1rl2,Cd74,Nlrp3,Sox4,Ccl19,Adam8,Lgals9,Nfkbiz,Syk,Zmiz1,Ccr2	Tgfb1,Il7r,Cd44,Cd83,Vsir,Ctla2a,Runx1,Anxa1,Il6,Il1b,Il4ra,Nckap1l,H2-DMa,Zc3h12a,Pnp,H2-Aa,Runx3,Jak3,Rara,Il1rl2,Cd74,Nlrp3,Sox4,Ccl19,Adam8,Lgals9,Nfkbiz,Syk,Zmiz1,Ccr2
GO:0009892	negative regulation of metabolic process	232	2895	9.22e-07	Pdgfb,Acvr1b,Ccl3,Spi1,Plaur,Tgfb1,Calr,Cstb,Cd44,Hmox1,Mmp12,Epha2,Itih4,Elk3,Mnda,Timp1,Psen2,Mertk,Cd83,Lbp,Ctsz,Serpinb6a,Dhx58,Tnip1,Nos2,Mmp8,Sfrp5,Tnfaip3,Atp2b1,Vsir,Cpeb4,Havcr2,Dnmt3a,Slc9a3r1,Serpina3n,Lgmn,Edn1,Ctla2a,Ctla2b,Sema4d,F2rl1,Anxa8,Clu,Loxl2,Irg1,Vdr,Ciita,Hcls1,Runx1,Cdkn1a,Tnfrsf21,Trem2,Xdh,C3,Aif1,Tnf,Npc1,Anxa1,Il33,Hhex,Msr1,Bach1,Il6,Ccr1,Il1r2,Slc11a1,Htr2b,Pkp1,At…	Pdgfb,Acvr1b,Ccl3,Spi1,Plaur,Tgfb1,Calr,Cstb,Cd44,Hmox1,Mmp12,Epha2,Itih4,Elk3,Mnda,Timp1,Psen2,Mertk,Cd83,Lbp,Ctsz,Serpinb6a,Dhx58,Tnip1,Nos2,Mmp8,Sfrp5,Tnfaip3,Atp2b1,Vsir,Cpeb4,Havcr2,Dnmt3a,Slc9a3r1,Serpina3n,Lgmn,Edn1,Ctla2a,Ctla2b,Sema4d,F2rl1,Anxa8,Clu,Loxl2,Acod1,Vdr,Ciita,Hcls1,Runx1,Cdkn1a,Tnfrsf21,Trem2,Xdh,C3,Aif1,Tnf,Npc1,Anxa1,Il33,Hhex,Msr1,Bach1,Il6,Ccr1,Il1r2,Slc11a1,Htr2b,Pkp1,A…
GO:0050868	negative regulation of T cell activation	26	116	9.56e-07	Tgfb1,Cd44,Tnfaip8l2,Vsir,Havcr2,Runx1,Tnfrsf21,Anxa1,Gpnmb,Il4ra,Fgl1,Zc3h12a,Zc3h12d,H2-Ab1,H2-Aa,Runx3,Jak3,Cd86,Cd74,Cd80,Cd300a,Lgals9,Cblb,Lgals3,Ptpn6,Cd276	Tgfb1,Cd44,Tnfaip8l2,Vsir,Havcr2,Runx1,Tnfrsf21,Anxa1,Gpnmb,Il4ra,Fgl1,Zc3h12a,Zc3h12d,H2-Ab1,H2-Aa,Runx3,Jak3,Cd86,Cd74,Cd80,Cd300a,Lgals9,Cblb,Lgals3,Ptpn6,Cd276
GO:0051048	negative regulation of secretion	38	229	9.77e-07	Cyp4f18,Hmox1,Cd22,Edn1,Anxa1,Il33,Il6,Il1b,Tnfrsf1b,Tnfrsf1a,Acsl4,Sfrp1,Cx3cl1,Inhbb,Rab11fip5,F2r,Rap1b,Lif,Osm,Frmd4a,Madd,Abr,Cd74,Rhbdf2,Ddi2,Nos1,Cd300a,Anpep,Lgals9,Nr1h3,Il1rn,Erp29,Cd84,Ucp2,Srgn,Map4k4,Tifab,Ccr2	Cyp4f18,Hmox1,Cd22,Edn1,Anxa1,Il33,Il6,Il1b,Tnfrsf1b,Tnfrsf1a,Acsl4,Sfrp1,Cx3cl1,Inhbb,Rab11fip5,F2r,Rap1b,Lif,Osm,Frmd4a,Madd,Abr,Cd74,Rhbdf2,Ddi2,Nos1,Cd300a,Anpep,Lgals9,Nr1h3,Il1rn,Erp29,Cd84,Ucp2,Srgn,Map4k4,Tifab,Ccr2
GO:0051347	positive regulation of transferase activity	74	642	9.83e-07	Pdgfb,Ern1,Tgfb1,Epha2,Mertk,Sash1,Ncf1,Cd40,Pik3r5,Edn1,Clu,Ripk3,Cdkn1a,Fgd2,Tnf,Csf1r,Slc11a1,Htr2b,Rassf2,Il1b,Ptpn1,Il6ra,Pdgfc,Fcgr1,Hgf,Fgr,Csk,Trf,Nckap1l,Tie1,Lyn,Gadd45a,Thbs1,Tlr4,Nek6,Igf1,Tlr1,F2r,Tlr6,Vav2,Pik3cg,Cemip,Adam17,Zeb2,Madd,Dab2,Chil1,Adam9,Tlr9,Cd86,Ccnd1,Pkib,Cd74,Arrb1,Grem1,P2rx7,Mdfic,Stk10,Ccl19,Osbpl8,Serinc2,Adam8,Ngf,Lgals9,Arrb2,Ptk2b,Afap1l2,Taok3,Il1rn,Syk,Er…	Pdgfb,Ern1,Tgfb1,Epha2,Mertk,Sash1,Ncf1,Cd40,Pik3r5,Edn1,Clu,Ripk3,Cdkn1a,Fgd2,Tnf,Csf1r,Slc11a1,Htr2b,Rassf2,Il1b,Ptpn1,Il6ra,Pdgfc,Fcgr1,Hgf,Fgr,Csk,Trf,Nckap1l,Tie1,Lyn,Gadd45a,Thbs1,Tlr4,Nek6,Igf1,Tlr1,F2r,Tlr6,Vav2,Pik3cg,Cemip,Adam17,Zeb2,Madd,Dab2,Chil1,Adam9,Tlr9,Cd86,Ccnd1,Pkib,Cd74,Arrb1,Grem1,P2rx7,Mdfic,Stk10,Ccl19,Osbpl8,Serinc2,Adam8,Ngf,Lgals9,Arrb2,Ptk2b,Afap1l2,Taok3,Il1rn,Syk,Er…
GO:0042113	B cell activation	31	161	9.91e-07	Il7r,Cd40,Cd22,Tnfaip3,Cd180,Hhex,Ctps,Lfng,Btk,Batf,H2-Ab1,Tlr4,Plcl2,Lat2,Gpr97,Blnk,Jak3,Slamf8,Adam17,Skap2,Bak1,Plcg2,Cd86,Tpd52,Pik3cd,Pou2f2,Nfam1,Ptk2b,Ahr,Bcl3,Nfatc1	Il7r,Cd40,Cd22,Tnfaip3,Cd180,Hhex,Ctps,Lfng,Btk,Batf,H2-Ab1,Tlr4,Plcl2,Lat2,Adgrg3,Blnk,Jak3,Slamf8,Adam17,Skap2,Bak1,Plcg2,Cd86,Tpd52,Pik3cd,Pou2f2,Nfam1,Ptk2b,Ahr,Bcl3,Nfatc1
GO:0050671	positive regulation of lymphocyte proliferation	28	134	1.03e-06	Cd244,Cd40,Havcr2,Cdkn1a,Aif1,Anxa1,Il6,Il1b,Vcam1,Cd38,Myd88,Nckap1l,Pnp,Tlr4,Igfbp2,Igf1,Jak3,Nfatc2,Tlr9,Cd86,Cd74,Cd80,Bst1,H2-T23,Ccl19,Syk,Cd276,Ccr2	Cd244,Cd40,Havcr2,Cdkn1a,Aif1,Anxa1,Il6,Il1b,Vcam1,Cd38,Myd88,Nckap1l,Pnp,Tlr4,Igfbp2,Igf1,Jak3,Nfatc2,Tlr9,Cd86,Cd74,Cd80,Bst1,H2-T23,Ccl19,Syk,Cd276,Ccr2
GO:0071260	cellular response to mechanical stimulus	20	69	1.09e-06	Col1a1,Tgfb1,Cyba,Cd40,Il1b,Mtpn,Tnfrsf1a,Ptgs2,Kcnj2,Scx,Gadd45a,Tlr4,Itga2,Tlr7,Arhgdia,Bak1,Piezo1,Nos1,Tlr8,Mag	Col1a1,Tgfb1,Cyba,Cd40,Il1b,Mtpn,Tnfrsf1a,Ptgs2,Kcnj2,Scx,Gadd45a,Tlr4,Itga2,Tlr7,Arhgdia,Bak1,Piezo1,Nos1,Tlr8,Mag
GO:0009888	tissue development	153	1720	1.1e-06	Pdgfb,Acvr1b,Col1a1,Plaur,Tgfb1,Lamb1,Calr,Plod3,Cd44,Mmp12,Ctsb,Epha2,Crlf1,Timp1,Psen2,Mmp13,Plxnd1,Ctsz,Mmp8,Sfrp5,Plod1,Txnrd1,Sdc1,Gna13,Slc9a3r1,Grb2,Sptlc2,Edn1,Sema4d,Ctsl,F2rl1,Plau,Loxl2,Vdr,Col2a1,Runx1,Cdkn1a,Anxa1,Hhex,Ifitm1,Il6,Casp8,Htr2b,Abl2,Atf3,Frzb,Itga6,Spint1,Il1a,Vcam1,B4galt1,Pdpn,Fgr,Ibsp,Rilpl2,Lfng,Gpnmb,Mtpn,Gdf3,Acan,Tpp1,Atp6ap2,Sfrp1,Asah1,Fgl1,Mmp2,St14,Myo1e,Ctsh…	Pdgfb,Acvr1b,Col1a1,Plaur,Tgfb1,Lamb1,Calr,Plod3,Cd44,Mmp12,Ctsb,Epha2,Crlf1,Timp1,Psen2,Mmp13,Plxnd1,Ctsz,Mmp8,Sfrp5,Plod1,Txnrd1,Sdc1,Gna13,Slc9a3r1,Grb2,Sptlc2,Edn1,Sema4d,Ctsl,F2rl1,Plau,Loxl2,Vdr,Col2a1,Runx1,Cdkn1a,Anxa1,Hhex,Ifitm1,Il6,Casp8,Htr2b,Abl2,Atf3,Frzb,Itga6,Spint1,Il1a,Vcam1,B4galt1,Pdpn,Fgr,Ibsp,Rilpl2,Lfng,Gpnmb,Mtpn,Gdf3,Acan,Tpp1,Atp6ap2,Sfrp1,Asah1,Fgl1,Mmp2,St14,Myo1e,Ctsh…
GO:0008064	regulation of actin polymerization or depolymerization	33	181	1.12e-06	Actr2,Coro1b,Grb2,Evl,F2rl1,Washc5,Hcls1,Baiap2,Tlr2,Mtpn,Cyfip1,Was,Cotl1,Nckap1l,Prex1,Eps8,Vill,Fam49b,Iqgap2,Lima1,Arpc5,Arpc1b,Icam1,Arpc3,Fmn1,Plek,Ptk2b,Ssh3,Tmsb10,Capg,Cfl1,Arpc4,Actr3	Actr2,Coro1b,Grb2,Evl,F2rl1,E430025E21Rik,Hcls1,Baiap2,Tlr2,Mtpn,Cyfip1,Was,Cotl1,Nckap1l,Prex1,Eps8,Vill,Fam49b,Iqgap2,Lima1,Arpc5,Arpc1b,Icam1,Arpc3,Fmn1,Plek,Ptk2b,Ssh3,Tmsb10,Capg,Cfl1,Arpc4,Actr3
GO:0002675	positive regulation of acute inflammatory response	14	30	1.16e-06	C3,Tnf,Il6,Il1b,Fcgr1,Btk,Ptgs2,Pik3cg,Alox5ap,Fcer1g,H2-T23,Adam8,Ccr5,Fcgr3	C3,Tnf,Il6,Il1b,Fcgr1,Btk,Ptgs2,Pik3cg,Alox5ap,Fcer1g,H2-T23,Adam8,Ccr5,Fcgr3
GO:0006468	protein phosphorylation	85	785	1.16e-06	Ccl12,Pdgfb,Acvr1b,Ccl3,Ern1,Tgfb1,Hck,Epha2,Saa3,Mertk,Mknk1,Prkch,Cdk20,Plk2,Ripk3,Cdkn1a,Rps6ka2,Tnf,Csf1r,Slc11a1,Htr2b,Cdk18,Abl2,Rassf2,Il1b,Ptpn1,Tlr2,Fgr,Clec1b,Btk,Csk,Ctsh,Myd88,Trf,Mapkapk3,Plvap,Camk1d,Tie1,Lyn,Atp13a2,Mapk6,Ptk7,Prkx,Tlr4,Nek6,Dclk1,Runx3,Igf1,Jak3,Tlr7,Pik3cg,Gdf6,Adam10,Lif,Rara,Tec,Irak4,Hcst,Osm,Plk3,Dab2,Fes,Nuak2,Tlr9,Htatip2,St3gal1,Ccnd1,P2rx7,Mdfic,Stk10,Ccl…	Ccl12,Pdgfb,Acvr1b,Ccl3,Ern1,Tgfb1,Hck,Epha2,Saa3,Mertk,Mknk1,Prkch,Cdk20,Plk2,Ripk3,Cdkn1a,Rps6ka2,Tnf,Csf1r,Slc11a1,Htr2b,Cdk18,Abl2,Rassf2,Il1b,Ptpn1,Tlr2,Fgr,Clec1b,Btk,Csk,Ctsh,Myd88,Trf,Mapkapk3,Plvap,Camk1d,Tie1,Lyn,Atp13a2,Mapk6,Ptk7,Prkx,Tlr4,Nek6,Dclk1,Runx3,Igf1,Jak3,Tlr7,Pik3cg,Gdf6,Adam10,Lif,Rara,Tec,Irak4,Hcst,Osm,Plk3,Dab2,Fes,Nuak2,Tlr9,Htatip2,St3gal1,Ccnd1,P2rx7,Mdfic,Stk10,Ccl…
GO:0045637	regulation of myeloid cell differentiation	36	211	1.19e-06	Acvr1b,Ccl3,Spi1,Tgfb1,Gpr137b,Hcls1,Runx1,Trem2,Tmem178,Tnf,Csf1r,Ccr1,Casp8,Rassf2,Eif6,Clec2d,Tyrobp,Sfrp1,Nckap1l,C1qc,Lyn,Ubash3b,Rab7b,Lif,Itgam,Rara,Fes,Cd74,Mafb,B2m,Adam8,Csf3r,Ptk2b,Stat3,Cdk6,Inpp5d	Acvr1b,Ccl3,Spi1,Tgfb1,Gpr137b,Hcls1,Runx1,Trem2,Tmem178,Tnf,Csf1r,Ccr1,Casp8,Rassf2,Eif6,Clec2d,Tyrobp,Sfrp1,Nckap1l,C1qc,Lyn,Ubash3b,Rab7b,Lif,Itgam,Rara,Fes,Cd74,Mafb,B2m,Adam8,Csf3r,Ptk2b,Stat3,Cdk6,Inpp5d
GO:0043123	positive regulation of I-kappaB kinase/NF-kappaB signaling	28	137	1.52e-06	S100a4,Cd40,F2rl1,Litaf,Clec4n,Tnf,Casp1,Casp8,Htr2b,Abl2,Il1b,Il1a,Tnfrsf1a,Cx3cl1,Myd88,Tlr4,Tmem106a,Tifa,Nod1,F2r,Tlr6,Cx3cr1,Irak4,Tlr9,Cd74,Card9,Ccl19,Trim25	S100a4,Cd40,F2rl1,Litaf,Clec4n,Tnf,Casp1,Casp8,Htr2b,Abl2,Il1b,Il1a,Tnfrsf1a,Cx3cl1,Myd88,Tlr4,Tmem106a,Tifa,Nod1,F2r,Tlr6,Cx3cr1,Irak4,Tlr9,Cd74,Card9,Ccl19,Trim25
GO:0051338	regulation of transferase activity	97	948	1.52e-06	Pdgfb,Ern1,Tgfb1,Epha2,Psen2,Mertk,Sash1,Ncf1,Cd40,Nos2,Sfrp5,Tnfaip3,Slc9a3r1,Pik3r5,Edn1,Clu,Ripk3,Cdkn1a,Fgd2,Tnf,Csf1r,Hhex,Il6,Slc11a1,Htr2b,Rassf2,Il1b,Ptpn1,Il6ra,Pdgfc,Fcgr1,Hgf,Fgr,Sfrp1,Csk,Trf,Nckap1l,Tie1,Lyn,Rap2b,Ubash3b,Gadd45a,Thbs1,Tlr4,Nek6,Igf1,Socs3,Tlr1,F2r,Tlr6,Vav2,Pik3cg,Cemip,Slamf8,Adam17,Zeb2,Rara,Ptpro,Madd,Dab2,Wdr91,Chil1,Adam9,Tlr9,Cd86,Ccnd1,Pkib,Cd74,Arrb1,Grem1,P…	Pdgfb,Ern1,Tgfb1,Epha2,Psen2,Mertk,Sash1,Ncf1,Cd40,Nos2,Sfrp5,Tnfaip3,Slc9a3r1,Pik3r5,Edn1,Clu,Ripk3,Cdkn1a,Fgd2,Tnf,Csf1r,Hhex,Il6,Slc11a1,Htr2b,Rassf2,Il1b,Ptpn1,Il6ra,Pdgfc,Fcgr1,Hgf,Fgr,Sfrp1,Csk,Trf,Nckap1l,Tie1,Lyn,Rap2b,Ubash3b,Gadd45a,Thbs1,Tlr4,Nek6,Igf1,Socs3,Tlr1,F2r,Tlr6,Vav2,Pik3cg,Cemip,Slamf8,Adam17,Zeb2,Rara,Ptpro,Madd,Dab2,Wdr91,Chil1,Adam9,Tlr9,Cd86,Ccnd1,Pkib,Cd74,Arrb1,Grem1,P…
GO:0000902	cell morphogenesis	81	739	1.53e-06	Lamb1,Il7r,Plod3,Epha2,Mertk,Plxnd1,Myh9,Slc9a3r1,Evl,Sema4d,Clu,Parvb,Vdr,Alcam,Hcls1,Slc11a2,Csf1r,Hexa,Nptx1,Abl2,Pdpn,Hgf,Rilpl2,Clec1b,Cyfip1,Sfrp1,St14,Snx1,Nckap1l,Fermt3,Tnn,Micall2,Egr2,Shtn1,Lrp1,Myo16,Dclk1,Runx3,Plxnb2,Lipa,Cxcr4,Fn1,B4galt6,Zeb2,Col12a1,Cxcl12,Ptpro,Unc5b,Dab2,Fat3,Cadm1,Sema3g,Lst1,Rhog,Scn1b,Plxnc1,Grem1,P2rx7,Fmn1,Itga4,Zswim6,Pip5k1c,Adam8,Ngf,Myo7a,C9orf72,Gas7,…	Lamb1,Il7r,Plod3,Epha2,Mertk,Plxnd1,Myh9,Slc9a3r1,Evl,Sema4d,Clu,Parvb,Vdr,Alcam,Hcls1,Slc11a2,Csf1r,Hexa,Nptx1,Abl2,Pdpn,Hgf,Rilpl2,Clec1b,Cyfip1,Sfrp1,St14,Snx1,Nckap1l,Fermt3,Tnn,Micall2,Egr2,Shtn1,Lrp1,Myo16,Dclk1,Runx3,Plxnb2,Lipa,Cxcr4,Fn1,B4galt6,Zeb2,Col12a1,Cxcl12,Ptpro,Unc5b,Dab2,Fat3,Cadm1,Sema3g,Lst1,Rhog,Scn1b,Plxnc1,Grem1,P2rx7,Fmn1,Itga4,Zswim6,Pip5k1c,Adam8,Ngf,Myo7a,3110043O21Rik…
GO:1901214	regulation of neuron death	51	375	1.58e-06	Ccl12,Ccl3,Hmox1,Crlf1,Ctsz,Cpeb4,Lgmn,Clu,Fam134b,Tnf,Pmaip1,Il6,Casp8,Bok,Rab29,Fcgr2b,Il1b,Tnfrsf1b,Gpnmb,Tnfrsf1a,Tyrobp,Mt1,Cx3cl1,Lrp1,Mcl1,Tlr4,Grn,Wfs1,C1qa,Cd200r1,Igf1,F2r,Tlr6,Cx3cr1,Itgam,Hyou1,Unc5b,Cln3,Arrb1,Nos1,Trpm2,Adam8,Ngf,Arrb2,Bcl2l11,Ptk2b,Stat3,C5ar1,Gba,Mag,Ncf2	Ccl12,Ccl3,Hmox1,Crlf1,Ctsz,Cpeb4,Lgmn,Clu,Fam134b,Tnf,Pmaip1,Il6,Casp8,Bok,Rab29,Fcgr2b,Il1b,Tnfrsf1b,Gpnmb,Tnfrsf1a,Tyrobp,Mt1,Cx3cl1,Lrp1,Mcl1,Tlr4,Grn,Wfs1,C1qa,Cd200r1,Igf1,F2r,Tlr6,Cx3cr1,Itgam,Hyou1,Unc5b,Cln3,Arrb1,Nos1,Trpm2,Adam8,Ngf,Arrb2,Bcl2l11,Ptk2b,Stat3,C5ar1,Gba,Mag,Ncf2
GO:0034121	regulation of toll-like receptor signaling pathway	19	64	1.71e-06	Lbp,Cyba,Tnfaip3,F2rl1,Irg1,Irf7,Tlr2,Lyn,Pik3ap1,Tlr1,Tlr6,Rab7b,Ticam2,Tlr9,Cd300lf,Cd300a,Arrb2,Nr1h3,Treml4	Lbp,Cyba,Tnfaip3,F2rl1,Acod1,Irf7,Tlr2,Lyn,Pik3ap1,Tlr1,Tlr6,Rab7b,Ticam2,Tlr9,Cd300lf,Cd300a,Arrb2,Nr1h3,Treml4
GO:0071902	positive regulation of protein serine/threonine kinase activity	46	321	1.83e-06	Pdgfb,Ern1,Tgfb1,Sash1,Cd40,Pik3r5,Edn1,Fgd2,Tnf,Csf1r,Htr2b,Il1b,Ptpn1,Pdgfc,Hgf,Csk,Trf,Gadd45a,Thbs1,Tlr4,Igf1,F2r,Tlr6,Pik3cg,Cemip,Adam17,Zeb2,Madd,Dab2,Adam9,Tlr9,Ccnd1,Cd74,Arrb1,P2rx7,Mdfic,Ccl19,Adam8,Lgals9,Ptk2b,Taok3,Il1rn,Syk,Erp29,Iqgap1,Shc2	Pdgfb,Ern1,Tgfb1,Sash1,Cd40,Pik3r5,Edn1,Fgd2,Tnf,Csf1r,Htr2b,Il1b,Ptpn1,Pdgfc,Hgf,Csk,Trf,Gadd45a,Thbs1,Tlr4,Igf1,F2r,Tlr6,Pik3cg,Cemip,Adam17,Zeb2,Madd,Dab2,Adam9,Tlr9,Ccnd1,Cd74,Arrb1,P2rx7,Mdfic,Ccl19,Adam8,Lgals9,Ptk2b,Taok3,Il1rn,Syk,Erp29,Iqgap1,Shc2
GO:2001233	regulation of apoptotic signaling pathway	54	412	1.91e-06	Plaur,Bid,Cd44,Hmox1,Psen2,Tnfaip3,Slc9a3r1,Clu,Ripk3,Col2a1,Tnf,Pmaip1,Casp8,Bok,Atf3,Itga6,Siglec1,Il1b,Ptpn1,Hgf,Ctsc,Sfrp1,Cx3cl1,Ctsh,Ptgs2,Mcl1,Thbs1,Inhbb,Wfs1,Runx3,Igf1,Slc35f6,Jak3,Cx3cr1,Hyou1,Cxcl12,Osm,Unc5b,Madd,Bak1,Dab2,Gpx1,Icam1,Plscr1,Cd74,Nfe2l2,Arrb2,Mkl1,Bcl2l11,Steap3,Lgals3,Tnfrsf23,Erp29,St18	Plaur,Bid,Cd44,Hmox1,Psen2,Tnfaip3,Slc9a3r1,Clu,Ripk3,Col2a1,Tnf,Pmaip1,Casp8,Bok,Atf3,Itga6,Siglec1,Il1b,Ptpn1,Hgf,Ctsc,Sfrp1,Cx3cl1,Ctsh,Ptgs2,Mcl1,Thbs1,Inhbb,Wfs1,Runx3,Igf1,Slc35f6,Jak3,Cx3cr1,Hyou1,Cxcl12,Osm,Unc5b,Madd,Bak1,Dab2,Gpx1,Icam1,Plscr1,Cd74,Nfe2l2,Arrb2,Mkl1,Bcl2l11,Steap3,Lgals3,Tnfrsf23,Erp29,St18
GO:0022408	negative regulation of cell-cell adhesion	33	186	1.92e-06	Tgfb1,Cd44,Tnfaip8l2,Tnfaip3,Vsir,Havcr2,Runx1,Tnfrsf21,Anxa1,Abl2,Gpnmb,Il4ra,Fgl1,Zc3h12a,Zc3h12d,H2-Ab1,Ubash3b,H2-Aa,Runx3,Jak3,Cxcl12,Cd86,Cd74,Cd80,Ass1,Adam8,Cd300a,Lgals9,Cblb,Il1rn,Lgals3,Ptpn6,Cd276	Tgfb1,Cd44,Tnfaip8l2,Tnfaip3,Vsir,Havcr2,Runx1,Tnfrsf21,Anxa1,Abl2,Gpnmb,Il4ra,Fgl1,Zc3h12a,Zc3h12d,H2-Ab1,Ubash3b,H2-Aa,Runx3,Jak3,Cxcl12,Cd86,Cd74,Cd80,Ass1,Adam8,Cd300a,Lgals9,Cblb,Il1rn,Lgals3,Ptpn6,Cd276
GO:1903426	regulation of reactive oxygen species biosynthetic process	24	104	1.94e-06	Itgb2,Cyba,Mmp8,Clu,Aif1,Tnf,Il6,Il1b,Tlr2,Ddah1,Gla,Ptgs2,Zc3h12a,Tlr4,Igf1,Tlr6,Cx3cr1,Icam1,Sirpa,Cd47,Ass1,Ptk2b,Stat3,Acp5	Itgb2,Cyba,Mmp8,Clu,Aif1,Tnf,Il6,Il1b,Tlr2,Ddah1,Gla,Ptgs2,Zc3h12a,Tlr4,Igf1,Tlr6,Cx3cr1,Icam1,Sirpa,Cd47,Ass1,Ptk2b,Stat3,Acp5
GO:0045123	cellular extravasation	16	44	1.96e-06	Ccl2,Itgb2,Tnf,Sele,Vcam1,Cx3cl1,Trem1,Cx3cr1,Itgam,Icam1,Selplg,Sirpa,Itga4,Cd47,Selp,Ccr2	Ccl2,Itgb2,Tnf,Sele,Vcam1,Cx3cl1,Trem1,Cx3cr1,Itgam,Icam1,Selplg,Sirpa,Itga4,Cd47,Selp,Ccr2
GO:0010035	response to inorganic substance	66	556	2.01e-06	Col1a1,Calr,Hmox1,Slc25a13,Cybb,Ncf1,Tnfaip3,Sdc1,Dnmt3a,Lgmn,Edn1,Loxl2,Ripk3,Slc11a2,Xdh,Npc1,Anxa1,Cyp2e1,Nptx1,Il6,Gatm,Il1a,Txn1,P2rx4,Mmp2,Mt2,Mt1,Ptgs2,Trf,Zc3h12a,Rasa4,Itpr3,Atp13a2,Thbs1,Igfbp2,C1qa,Lcn2,Fn1,Cd14,Junb,Alox5ap,Hvcn1,Bak1,Tnfrsf11b,Plcg2,Gpx1,Adam9,Tlr9,Cp,Ccnd1,Il18bp,P2rx7,Sirpa,B2m,Ddi2,Nfe2l2,Ass1,Ccl19,Trpm2,Ptk2b,Apobec1,Cfl1,Prdx1,Ucp2,Iqgap1,Sphk1	Col1a1,Calr,Hmox1,Slc25a13,Cybb,Ncf1,Tnfaip3,Sdc1,Dnmt3a,Lgmn,Edn1,Loxl2,Ripk3,Slc11a2,Xdh,Npc1,Anxa1,Cyp2e1,Nptx1,Il6,Gatm,Il1a,Txn1,P2rx4,Mmp2,Mt2,Mt1,Ptgs2,Trf,Zc3h12a,Rasa4,Itpr3,Atp13a2,Thbs1,Igfbp2,C1qa,Lcn2,Fn1,Cd14,Junb,Alox5ap,Hvcn1,Bak1,Tnfrsf11b,Plcg2,Gpx1,Adam9,Tlr9,Cp,Ccnd1,Il18bp,P2rx7,Sirpa,B2m,Ddi2,Nfe2l2,Ass1,Ccl19,Trpm2,Ptk2b,Apobec1,Cfl1,Prdx1,Ucp2,Iqgap1,Sphk1
GO:0055085	transmembrane transport	109	1117	2.01e-06	Slc7a7,Ccl3,Abcb4,Atp6v1b2,Clic1,Mcoln2,Atp6v0d1,Slc25a13,Cybb,Trpv2,Atp6v1e1,Atp2b1,Slc9a3r1,Abcc3,Slc25a30,Slc7a8,Atp6v1c1,Slc11a2,Abcg1,Atp6v0c,Slc15a3,Slc25a45,Slc11a1,Htr2b,Cln8,Tmem206,Mfsd1,Tmem144,Ccdc109b,Atp6v0d2,Abca1,Pdpn,Slc15a4,P2rx4,Slc6a6,Slc6a8,Anxa2,Slco2a1,Clcn7,Mfsd12,Slc41a2,Slc38a7,Kcnj2,Ttyh3,Ttyh2,Itpr3,Mcoln3,Atp13a2,AA467197,Lasp1,Spns2,Atp6v0a1,Gjb5,Plcl2,Gjb3,Atp6v0b,S…	Slc7a7,Ccl3,Abcb4,Atp6v1b2,Clic1,Mcoln2,Atp6v0d1,Slc25a13,Cybb,Trpv2,Atp6v1e1,Atp2b1,Slc9a3r1,Abcc3,Slc25a30,Slc7a8,Atp6v1c1,Slc11a2,Abcg1,Atp6v0c,Slc15a3,Slc25a45,Slc11a1,Htr2b,Cln8,Tmem206,Mfsd1,Tmem144,Ccdc109b,Atp6v0d2,Abca1,Pdpn,Slc15a4,P2rx4,Slc6a6,Slc6a8,Anxa2,Slco2a1,Clcn7,Mfsd12,Slc41a2,Slc38a7,Kcnj2,Ttyh3,Ttyh2,Itpr3,Mcoln3,Atp13a2,AA467197,Lasp1,Spns2,Atp6v0a1,Gjb5,Plcl2,Gjb3,Atp6v0b,S…
GO:0006793	phosphorus metabolic process	157	1798	2.07e-06	Ccl12,Pdgfb,Acvr1b,Ccl3,Ern1,Acp2,Tgfb1,Hck,Bid,Elovl1,Epha2,Aprt,Pip4k2a,Saa3,Mertk,Slc25a13,Ncf1,Mknk1,Gnptab,Upp1,Gdpd1,Sptlc2,Prkch,Cdk20,Hexb,Plk2,Samd8,Ripk3,Ciita,Cdkn1a,Rps6ka2,Pla2g7,Tnf,Csf1r,Slc11a1,Htr2b,Cln8,Cdk18,Abl2,Rassf2,Il1b,Fabp5,Ptpn1,Tlr2,Ctps,Fgr,Oasl2,Clec1b,Mtmr10,Btk,Acsl4,Pla2g15,Csk,Ctsh,Nt5e,Pik3cb,Myd88,Trf,Mapkapk3,Plvap,Camk1d,Tie1,Uggt1,Cerk,Pdxk,Lyn,Atp13a2,Mapk6…	Ccl12,Pdgfb,Acvr1b,Ccl3,Ern1,Acp2,Tgfb1,Hck,Bid,Elovl1,Epha2,Aprt,Pip4k2a,Saa3,Mertk,Slc25a13,Ncf1,Mknk1,Gnptab,Upp1,Gdpd1,Sptlc2,Prkch,Cdk20,Hexb,Plk2,Samd8,Ripk3,Ciita,Cdkn1a,Rps6ka2,Pla2g7,Tnf,Csf1r,Slc11a1,Htr2b,Cln8,Cdk18,Abl2,Rassf2,Il1b,Fabp5,Ptpn1,Tlr2,Ctps,Fgr,Oasl2,Clec1b,Mtmr10,Btk,Acsl4,Pla2g15,Csk,Ctsh,Nt5e,Pik3cb,Myd88,Trf,Mapkapk3,Plvap,Camk1d,Tie1,Uggt1,Cerk,Pdxk,Lyn,Atp13a2,Mapk6…
GO:0019886	antigen processing and presentation of exogenous peptide antigen via MHC class II	10	12	2.08e-06	Fcgr2b,Ifi30,H2-DMa,H2-Ab1,H2-Aa,H2-Eb1,Fcer1g,Cd74,H2-DMb1,Unc93b1	Fcgr2b,Ifi30,H2-DMa,H2-Ab1,H2-Aa,H2-Eb1,Fcer1g,Cd74,H2-DMb1,Unc93b1
GO:0002704	negative regulation of leukocyte mediated immunity	17	51	2.12e-06	Il7r,Hmox1,Vsir,Havcr2,Fcgr2b,Clec2d,Bst2,Jak3,Abr,H2-T23,Cd300a,Lgals9,Arrb2,Cd84,Sh2d1b2,Ptpn6,Ccr2	Il7r,Hmox1,Vsir,Havcr2,Fcgr2b,Clec2d,Bst2,Jak3,Abr,H2-T23,Cd300a,Lgals9,Arrb2,Cd84,Sh2d1b1,Ptpn6,Ccr2
GO:0002761	regulation of myeloid leukocyte differentiation	27	131	2.2e-06	Ccl3,Tgfb1,Gpr137b,Hcls1,Runx1,Trem2,Tmem178,Tnf,Csf1r,Ccr1,Casp8,Rassf2,Clec2d,Tyrobp,Sfrp1,C1qc,Lyn,Ubash3b,Lif,Itgam,Rara,Fes,Cd74,Mafb,Adam8,Cdk6,Inpp5d	Ccl3,Tgfb1,Gpr137b,Hcls1,Runx1,Trem2,Tmem178,Tnf,Csf1r,Ccr1,Casp8,Rassf2,Clec2d,Tyrobp,Sfrp1,C1qc,Lyn,Ubash3b,Lif,Itgam,Rara,Fes,Cd74,Mafb,Adam8,Cdk6,Inpp5d
GO:0050830	defense response to Gram-positive bacterium	24	105	2.23e-06	Hck,Epha2,Ncf1,Lbp,Havcr2,Tnf,Tlr2,Tnfsf8,Fgr,Myd88,Ssc5d,Nod1,Adam17,Myo1f,Lyz1,Lyz2,Card9,P2rx7,Nlrp3,B2m,H2-T23,Mpeg1,Acp5,C5ar1	Hck,Epha2,Ncf1,Lbp,Havcr2,Tnf,Tlr2,Tnfsf8,Fgr,Myd88,Ssc5d,Nod1,Adam17,Myo1f,Lyz1,Lyz2,Card9,P2rx7,Nlrp3,B2m,H2-T23,Mpeg1,Acp5,C5ar1
GO:0010876	lipid localization	43	292	2.46e-06	Gm2a,Abcb4,B4galnt1,Gltp,Lbp,Nos2,Slc9a3r1,Abcc3,Npc2,Hexb,Abcg1,Tnf,Npc1,Anxa1,Msr1,Hexa,Esyt1,Il1b,Abca1,Acsl4,Slco2a1,Ldlrap1,Apobr,Spns2,Pltp,C2cd2l,Lipg,Lima1,Cln3,Scarb1,Atp11a,Plscr1,P2rx7,Osbpl8,Psap,Rbpr2,Pitpna,Apod,Pqlc1,Gramd1b,Gba,Kcnn4,Soat1	Gm2a,Abcb4,B4galnt1,Gltp,Lbp,Nos2,Slc9a3r1,Abcc3,Npc2,Hexb,Abcg1,Tnf,Npc1,Anxa1,Msr1,Hexa,Esyt1,Il1b,Abca1,Acsl4,Slco2a1,Ldlrap1,Apobr,Spns2,Pltp,C2cd2l,Lipg,Lima1,Cln3,Scarb1,Atp11a,Plscr1,P2rx7,Osbpl8,Psap,Stra6l,Pitpna,Apod,Pqlc1,Gramd1b,Gba,Kcnn4,Soat1
GO:0002757	immune response-activating signal transduction	28	141	2.48e-06	Myo1g,Psen2,Tnfrsf21,Fcgr2b,Nras,Tlr2,Cd38,Nckap1l,Cmklr1,Themis2,Zc3h12a,Lyn,Tlr4,Rftn1,Lat2,C3ar1,Tec,Nfatc2,Fcer1g,Plcg2,Fyb,Nfam1,Nfkbiz,Cblb,Syk,Ptpn6,Cd276,C5ar1	Myo1g,Psen2,Tnfrsf21,Fcgr2b,Nras,Tlr2,Cd38,Nckap1l,Cmklr1,Themis2,Zc3h12a,Lyn,Tlr4,Rftn1,Lat2,C3ar1,Tec,Nfatc2,Fcer1g,Plcg2,Fyb,Nfam1,Nfkbiz,Cblb,Syk,Ptpn6,Cd276,C5ar1
GO:0002888	positive regulation of myeloid leukocyte mediated immunity	16	45	2.48e-06	Itgb2,F2rl1,C3,Fcgr1,Fgr,Cxcl1,Tyrobp,Il4ra,Btk,Itgam,Ptafr,Fcer1g,H2-T23,Syk,Stxbp2,Fcgr3	Itgb2,F2rl1,C3,Fcgr1,Fgr,Cxcl1,Tyrobp,Il4ra,Btk,Itgam,Ptafr,Fcer1g,H2-T23,Syk,Stxbp2,Fcgr3
GO:0006796	phosphate-containing compound metabolic process	155	1776	2.58e-06	Ccl12,Pdgfb,Acvr1b,Ccl3,Ern1,Acp2,Tgfb1,Hck,Bid,Elovl1,Epha2,Aprt,Pip4k2a,Saa3,Mertk,Slc25a13,Ncf1,Mknk1,Gnptab,Upp1,Gdpd1,Sptlc2,Prkch,Cdk20,Hexb,Plk2,Samd8,Ripk3,Ciita,Cdkn1a,Rps6ka2,Pla2g7,Tnf,Csf1r,Slc11a1,Htr2b,Cln8,Cdk18,Abl2,Rassf2,Il1b,Fabp5,Ptpn1,Tlr2,Ctps,Fgr,Oasl2,Clec1b,Mtmr10,Btk,Acsl4,Pla2g15,Csk,Ctsh,Nt5e,Pik3cb,Myd88,Trf,Mapkapk3,Plvap,Camk1d,Tie1,Cerk,Pdxk,Lyn,Atp13a2,Mapk6,Ttc7,…	Ccl12,Pdgfb,Acvr1b,Ccl3,Ern1,Acp2,Tgfb1,Hck,Bid,Elovl1,Epha2,Aprt,Pip4k2a,Saa3,Mertk,Slc25a13,Ncf1,Mknk1,Gnptab,Upp1,Gdpd1,Sptlc2,Prkch,Cdk20,Hexb,Plk2,Samd8,Ripk3,Ciita,Cdkn1a,Rps6ka2,Pla2g7,Tnf,Csf1r,Slc11a1,Htr2b,Cln8,Cdk18,Abl2,Rassf2,Il1b,Fabp5,Ptpn1,Tlr2,Ctps,Fgr,Oasl2,Clec1b,Mtmr10,Btk,Acsl4,Pla2g15,Csk,Ctsh,Nt5e,Pik3cb,Myd88,Trf,Mapkapk3,Plvap,Camk1d,Tie1,Cerk,Pdxk,Lyn,Atp13a2,Mapk6,Ttc7,…
GO:0051090	regulation of DNA-binding transcription factor activity	53	405	2.58e-06	Itgb2,Tgfb1,Hck,Hmox1,Cd40,Sfrp5,Tnfaip3,Havcr2,Prkch,Edn1,Clu,Irg1,Ripk3,Hcls1,Tnf,Il6,Fcgr2b,Il1b,Tlr2,Mtpn,Cx3cl1,Myd88,Cmklr1,Camk1d,Zc3h12a,Trim14,Tlr4,Wfs1,Gpr97,Nod1,Nlrc4,Tlr6,Cx3cr1,Rab7b,Tlr9,Icam1,Lpar5,Arrb1,Grem1,Nlrp3,Adam8,Card14,Ngf,Trim25,Arrb2,Nfam1,Anxa4,Tmem173,Syk,Aim2,Stat3,Cd84,Sphk1	Itgb2,Tgfb1,Hck,Hmox1,Cd40,Sfrp5,Tnfaip3,Havcr2,Prkch,Edn1,Clu,Acod1,Ripk3,Hcls1,Tnf,Il6,Fcgr2b,Il1b,Tlr2,Mtpn,Cx3cl1,Myd88,Cmklr1,Camk1d,Zc3h12a,Trim14,Tlr4,Wfs1,Adgrg3,Nod1,Nlrc4,Tlr6,Cx3cr1,Rab7b,Tlr9,Icam1,Lpar5,Arrb1,Grem1,Nlrp3,Adam8,Card14,Ngf,Trim25,Arrb2,Nfam1,Anxa4,Tmem173,Syk,Aim2,Stat3,Cd84,Sphk1
GO:0033003	regulation of mast cell activation	17	52	2.63e-06	Hmox1,Fgr,Il4ra,Crlf2,Lyn,Ptpre,Cd300lb,Fcer1g,Fes,Milr1,Plscr1,Cnr2,Cd300lf,Cd300a,Syk,Cd84,Stxbp2	Hmox1,Fgr,Il4ra,Crlf2,Lyn,Ptpre,Cd300lb,Fcer1g,Fes,Milr1,Plscr1,Cnr2,Cd300lf,Cd300a,Syk,Cd84,Stxbp2
GO:1903531	negative regulation of secretion by cell	34	199	2.63e-06	Hmox1,Cd22,Edn1,Anxa1,Il33,Il6,Il1b,Tnfrsf1b,Tnfrsf1a,Acsl4,Sfrp1,Cx3cl1,Inhbb,Rab11fip5,F2r,Rap1b,Lif,Osm,Frmd4a,Madd,Abr,Rhbdf2,Ddi2,Nos1,Cd300a,Lgals9,Nr1h3,Il1rn,Erp29,Cd84,Ucp2,Srgn,Map4k4,Ccr2	Hmox1,Cd22,Edn1,Anxa1,Il33,Il6,Il1b,Tnfrsf1b,Tnfrsf1a,Acsl4,Sfrp1,Cx3cl1,Inhbb,Rab11fip5,F2r,Rap1b,Lif,Osm,Frmd4a,Madd,Abr,Rhbdf2,Ddi2,Nos1,Cd300a,Lgals9,Nr1h3,Il1rn,Erp29,Cd84,Ucp2,Srgn,Map4k4,Ccr2
GO:0060341	regulation of cellular localization	106	1083	2.64e-06	Ccl2,Itgb2,Ccl3,Tgfb1,Hmox1,Epha2,Mcoln2,Cyth1,Stac2,Cyba,Gpr137b,F2rl1,Hcls1,Trem2,Tnf,Diap1,Pmaip1,Il6,Htr2b,Rab29,Ptpn1,Txn1,Fgr,P2rx4,Tnfrsf1a,Cyfip1,Tyrobp,Il4ra,Lamp1,Cx3cl1,Trim29,Anxa2,Csk,Ptgs2,Scamp5,Ldlrap1,Vps18,Zc3h12a,Itpr3,Mcoln3,Lyn,Atp13a2,Edem2,Ubash3b,Lrp1,Plcl2,Gpc1,Dclk1,Cxcr3,P2ry6,Rab11fip5,Tpcn2,F2r,Cemip,Adam10,Slc8b1,C2cd2l,Rap1b,Lif,Itgam,Stx3,Ptafr,Plk3,Bak1,Fcer1g,Dab…	Ccl2,Itgb2,Ccl3,Tgfb1,Hmox1,Epha2,Mcoln2,Cyth1,Stac2,Cyba,Gpr137b,F2rl1,Hcls1,Trem2,Tnf,Diaph1,Pmaip1,Il6,Htr2b,Rab29,Ptpn1,Txn1,Fgr,P2rx4,Tnfrsf1a,Cyfip1,Tyrobp,Il4ra,Lamp1,Cx3cl1,Trim29,Anxa2,Csk,Ptgs2,Scamp5,Ldlrap1,Vps18,Zc3h12a,Itpr3,Mcoln3,Lyn,Atp13a2,Edem2,Ubash3b,Lrp1,Plcl2,Gpc1,Dclk1,Cxcr3,P2ry6,Rab11fip5,Tpcn2,F2r,Cemip,Adam10,Slc8b1,C2cd2l,Rap1b,Lif,Itgam,Stx3,Ptafr,Plk3,Bak1,Fcer1g,Da…
GO:0031334	positive regulation of protein-containing complex assembly	37	230	2.77e-06	Actr2,Tgfb1,Bid,Grb2,Evl,Clu,Cxcl13,Tnf,Baiap2,Abca1,Cyfip1,Was,Mmp3,Nckap1l,Tlr4,Tlr6,Rap1b,Iqgap2,Arpc5,Bak1,Fes,Arpc1b,Icam1,Gda,Piezo1,Arpc3,Fmn1,Plek,Bcl2l11,Ptk2b,Ahr,Syk,Lgals3,Arpc4,Fnip2,Lcp1,Actr3	Actr2,Tgfb1,Bid,Grb2,Evl,Clu,Cxcl13,Tnf,Baiap2,Abca1,Cyfip1,Was,Mmp3,Nckap1l,Tlr4,Tlr6,Rap1b,Iqgap2,Arpc5,Bak1,Fes,Arpc1b,Icam1,Gda,Piezo1,Arpc3,Fmn1,Plek,Bcl2l11,Ptk2b,Ahr,Syk,Lgals3,Arpc4,Fnip2,Lcp1,Actr3
GO:0044281	small molecule metabolic process	132	1450	3.08e-06	Tgfb1,Tbxas1,Cyp4f18,Has1,Plod3,Crabp2,Cd44,Elovl1,Tmem189,Epha2,Itih4,Aprt,Slc25a13,Ncf1,Nos2,Txnrd1,Upp1,Gdpd1,Sptlc2,Npc2,Degs2,Aoah,Edn1,Esd,Pla2g7,Abcg1,Xdh,C3,Tnf,Npc1,Cyp2e1,Gusb,Scly,Cln8,Atf3,Gatm,Il1b,Fabp5,Tlr2,Ddah1,Abca1,Txn1,B4galt1,Pdpn,Ctps,Fuca1,Hgf,Man2b2,Oasl2,Hpgds,Tnfrsf1a,Xylt1,Acer3,Acsl4,Asah1,Fgl1,Man2b1,Pla2g15,Nt5e,Ptgs2,Amdhd2,Hsd3b7,Ldlrap1,Npl,Cyp7b1,Uggt1,Pdxk,Dse,N…	Tgfb1,Tbxas1,Cyp4f18,Has1,Plod3,Crabp2,Cd44,Elovl1,Tmem189,Epha2,Itih4,Aprt,Slc25a13,Ncf1,Nos2,Txnrd1,Upp1,Gdpd1,Sptlc2,Npc2,Degs2,Aoah,Edn1,Esd,Pla2g7,Abcg1,Xdh,C3,Tnf,Npc1,Cyp2e1,Gusb,Scly,Cln8,Atf3,Gatm,Il1b,Fabp5,Tlr2,Ddah1,Abca1,Txn1,B4galt1,Pdpn,Ctps,Fuca1,Hgf,Man2b2,Oasl2,Hpgds,Tnfrsf1a,Xylt1,Acer3,Acsl4,Asah1,Fgl1,Man2b1,Pla2g15,Nt5e,Ptgs2,Amdhd2,Hsd3b7,Ldlrap1,Npl,Cyp7b1,Uggt1,Pdxk,Dse,N…
GO:1904407	positive regulation of nitric oxide metabolic process	16	46	3.12e-06	Itgb2,Mmp8,Clu,Aif1,Tnf,Il6,Il1b,Tlr2,Ddah1,Ptgs2,Tlr4,Tmem106a,Tlr6,Icam1,Ass1,Ptk2b	Itgb2,Mmp8,Clu,Aif1,Tnf,Il6,Il1b,Tlr2,Ddah1,Ptgs2,Tlr4,Tmem106a,Tlr6,Icam1,Ass1,Ptk2b
GO:0030217	T cell differentiation	30	162	3.24e-06	Tgfb1,Il7r,Vav1,Ripk3,Anxa1,Il6,Abl2,Tnfsf8,Lfng,Clec4e,Clec4d,H2-DMa,Prex1,Batf,Adam17,Ly9,Fcer1g,Dock2,Cd74,Mafb,B2m,Dll4,Sox4,Psap,Runx2,Bcl3,Syk,Stat3,Cdk6,Gba	Tgfb1,Il7r,Vav1,Ripk3,Anxa1,Il6,Abl2,Tnfsf8,Lfng,Clec4e,Clec4d,H2-DMa,Prex1,Batf,Adam17,Ly9,Fcer1g,Dock2,Cd74,Mafb,B2m,Dll4,Sox4,Psap,Runx2,Bcl3,Syk,Stat3,Cdk6,Gba
GO:0051091	positive regulation of DNA-binding transcription factor activity	39	253	3.36e-06	Itgb2,Tgfb1,Cd40,Prkch,Edn1,Clu,Ripk3,Hcls1,Tnf,Il6,Fcgr2b,Il1b,Tlr2,Mtpn,Cx3cl1,Myd88,Camk1d,Trim14,Tlr4,Nod1,Nlrc4,Tlr6,Cx3cr1,Rab7b,Tlr9,Icam1,Lpar5,Grem1,Nlrp3,Adam8,Card14,Ngf,Trim25,Nfam1,Tmem173,Aim2,Stat3,Cd84,Sphk1	Itgb2,Tgfb1,Cd40,Prkch,Edn1,Clu,Ripk3,Hcls1,Tnf,Il6,Fcgr2b,Il1b,Tlr2,Mtpn,Cx3cl1,Myd88,Camk1d,Trim14,Tlr4,Nod1,Nlrc4,Tlr6,Cx3cr1,Rab7b,Tlr9,Icam1,Lpar5,Grem1,Nlrp3,Adam8,Card14,Ngf,Trim25,Nfam1,Tmem173,Aim2,Stat3,Cd84,Sphk1
GO:0008283	cell population proliferation	64	541	3.43e-06	Itgb2,Pdgfb,Ern1,Tgfb1,Il7r,Epha2,Ncf1,Txnrd1,Cd180,F2rl1,Clu,Loxl2,Trem2,Cfb,Tnf,Csf1r,Il33,Hhex,Il6,Slc11a1,Pdpn,Ctps,Hgf,Fgl1,Cx3cl1,Pik3cb,Daglb,Lrp1,Prkx,Tlr4,Grn,Plcl2,Plxnb2,Lipa,Cxcr4,Itga2,Igf1,Junb,Rap1b,Lipg,Itgam,Zeb2,Cxcl12,Bak1,Dab2,Gpx1,Scarb1,Col8a1,Mmp14,Dock2,Ccnd1,Cd74,P2rx7,Sox4,Lilrb4,Rps6ka1,Ptk2b,Elf4,Prdx1,Stat3,Fam83a,Prg4,C5ar1,Gba	Itgb2,Pdgfb,Ern1,Tgfb1,Il7r,Epha2,Ncf1,Txnrd1,Cd180,F2rl1,Clu,Loxl2,Trem2,Cfb,Tnf,Csf1r,Il33,Hhex,Il6,Slc11a1,Pdpn,Ctps,Hgf,Fgl1,Cx3cl1,Pik3cb,Daglb,Lrp1,Prkx,Tlr4,Grn,Plcl2,Plxnb2,Lipa,Cxcr4,Itga2,Igf1,Junb,Rap1b,Lipg,Itgam,Zeb2,Cxcl12,Bak1,Dab2,Gpx1,Scarb1,Col8a1,Mmp14,Dock2,Ccnd1,Cd74,P2rx7,Sox4,Lilrb4a,Rps6ka1,Ptk2b,Elf4,Prdx1,Stat3,Fam83a,Prg4,C5ar1,Gba
GO:0051493	regulation of cytoskeleton organization	64	541	3.43e-06	Actr2,Tgfb1,Hck,Coro1b,Grb2,Evl,Edn1,F2rl1,Plk2,Washc5,Hcls1,Diap1,Csf1r,Baiap2,Il1a,Tlr2,Fgr,Mtpn,Arhgdib,Cyfip1,Was,Cx3cl1,Cotl1,Nckap1l,Prex1,Rhov,Lrp1,Sh3pxd2b,Bst2,Eps8,Vill,Arhgdia,Fam49b,Iqgap2,Actg1,Lima1,Gpr65,Arpc5,Fes,Cln3,Arpc1b,Icam1,Gda,Myo1f,Rhog,Bst1,Arpc3,Fmn1,Cd47,Plek,Trpm2,Arhgap17,Arap1,C9orf72,Ptk2b,Mid1,Ssh3,Tmsb10,Capg,Cfl1,Sgk1,Arpc4,Iqgap1,Actr3	Actr2,Tgfb1,Hck,Coro1b,Grb2,Evl,Edn1,F2rl1,Plk2,E430025E21Rik,Hcls1,Diaph1,Csf1r,Baiap2,Il1a,Tlr2,Fgr,Mtpn,Arhgdib,Cyfip1,Was,Cx3cl1,Cotl1,Nckap1l,Prex1,Rhov,Lrp1,Sh3pxd2b,Bst2,Eps8,Vill,Arhgdia,Fam49b,Iqgap2,Actg1,Lima1,Gpr65,Arpc5,Fes,Cln3,Arpc1b,Icam1,Gda,Myo1f,Rhog,Bst1,Arpc3,Fmn1,Cd47,Plek,Trpm2,Arhgap17,Arap1,3110043O21Rik,Ptk2b,Mid1,Ssh3,Tmsb10,Capg,Cfl1,Sgk1,Arpc4,Iqgap1,Actr3
GO:0010952	positive regulation of peptidase activity	32	182	3.48e-06	Bid,Vsir,Lgmn,Slc11a2,Xdh,Tnf,Pmaip1,Casp1,Casp8,Bok,Ctsc,Ctsh,Lyn,Grn,Fn1,Nod1,Nlrc4,F2r,Bak1,Arrb1,Mefv,Card9,Nlrp3,Ngf,Nlrp1b,Bcl2l11,Syk,Tnfrsf23,Aim2,Stat3,St18,Ctsd	Bid,Vsir,Lgmn,Slc11a2,Xdh,Tnf,Pmaip1,Casp1,Casp8,Bok,Ctsc,Ctsh,Lyn,Grn,Fn1,Nod1,Nlrc4,F2r,Bak1,Arrb1,Mefv,Card9,Nlrp3,Ngf,Nlrp1b,Bcl2l11,Syk,Tnfrsf23,Aim2,Stat3,St18,Ctsd
GO:0002285	lymphocyte activation involved in immune response	24	109	3.93e-06	Tgfb1,Cd244,Psen2,Apbb1ip,Tnfaip3,Cd180,F2rl1,Il6,Slc11a1,Lfng,Clec4e,Clec4d,Batf,Tlr4,Plcl2,Ly9,Fcer1g,Plcg2,Icam1,Cd74,Ptk2b,Bcl3,Lcp1,Stat3	Tgfb1,Cd244,Psen2,Apbb1ip,Tnfaip3,Cd180,F2rl1,Il6,Slc11a1,Lfng,Clec4e,Clec4d,Batf,Tlr4,Plcl2,Ly9,Fcer1g,Plcg2,Icam1,Cd74,Ptk2b,Bcl3,Lcp1,Stat3
GO:0002673	regulation of acute inflammatory response	16	47	3.93e-06	C3,Tnf,Il6,Fcgr2b,Il1b,Fcgr1,Btk,Ptgs2,Pik3cg,Alox5ap,Fcer1g,Nlrp3,H2-T23,Adam8,Ccr5,Fcgr3	C3,Tnf,Il6,Fcgr2b,Il1b,Fcgr1,Btk,Ptgs2,Pik3cg,Alox5ap,Fcer1g,Nlrp3,H2-T23,Adam8,Ccr5,Fcgr3
GO:0048872	homeostasis of number of cells	39	255	3.98e-06	Ccl2,Spi1,Tgfb1,Dnase2a,Il7r,Hmox1,Mertk,Tnfaip3,Ripk3,Hcls1,Slc11a2,Pmaip1,Anxa1,Il6,Rassf2,Cxcl5,Nckap1l,Lyn,Spns2,Lipa,Hcar2,Jak3,F2r,Itgam,Pirb,Bak1,Mfsd7b,P2rx7,Lilrb4,Pik3cd,Adar,Bcl2l11,Ildr2,Ahr,Prdx1,Tnfrsf23,Gcnt4,Gba,Ccr2	Ccl2,Spi1,Tgfb1,Dnase2a,Il7r,Hmox1,Mertk,Tnfaip3,Ripk3,Hcls1,Slc11a2,Pmaip1,Anxa1,Il6,Rassf2,Cxcl5,Nckap1l,Lyn,Spns2,Lipa,Hcar2,Jak3,F2r,Itgam,Pirb,Bak1,Mfsd7b,P2rx7,Lilrb4a,Pik3cd,Adar,Bcl2l11,Ildr2,Ahr,Prdx1,Tnfrsf23,Gcnt4,Gba,Ccr2
GO:0006643	membrane lipid metabolic process	30	164	4.03e-06	Gm2a,Elovl1,B4galnt1,Neu1,Galc,Sptlc2,Degs2,Hexb,Samd8,Naga,Hexa,Cln8,Cers6,Acer3,Gla,Asah1,Pla2g15,Cerk,Spns2,Pigs,B4galt6,Ppap2c,P2rx7,St6galnac4,Psap,Serinc2,B4galt5,Sgpl1,Gba,Sphk1	Gm2a,Elovl1,B4galnt1,Neu1,Galc,Sptlc2,Degs2,Hexb,Samd8,Naga,Hexa,Cln8,Cers6,Acer3,Gla,Asah1,Pla2g15,Cerk,Spns2,Pigs,B4galt6,Plpp2,P2rx7,St6galnac4,Psap,Serinc2,B4galt5,Sgpl1,Gba,Sphk1
GO:0061041	regulation of wound healing	27	136	4.08e-06	Ccl2,Pdgfb,Wisp1,Myh9,F2rl1,Plau,Tnf,Anxa1,Pdpn,F7,Anxa2,Lyn,Ubash3b,Hpse,Thbs1,Tlr4,Cxcr4,F2r,Actg1,Tec,Fcer1g,Cd109,Nfe2l2,Plek,Clec7a,Syk,Selp	Ccl2,Pdgfb,Wisp1,Myh9,F2rl1,Plau,Tnf,Anxa1,Pdpn,F7,Anxa2,Lyn,Ubash3b,Hpse,Thbs1,Tlr4,Cxcr4,F2r,Actg1,Tec,Fcer1g,Cd109,Nfe2l2,Plek,Clec7a,Syk,Selp
GO:0110053	regulation of actin filament organization	40	266	4.08e-06	Actr2,Coro1b,Grb2,Evl,F2rl1,Washc5,Hcls1,Baiap2,Tlr2,Mtpn,Cyfip1,Was,Cx3cl1,Cotl1,Nckap1l,Prex1,Sh3pxd2b,Eps8,Vill,Fam49b,Iqgap2,Actg1,Lima1,Gpr65,Arpc5,Arpc1b,Icam1,Arpc3,Fmn1,Cd47,Plek,Arap1,C9orf72,Ptk2b,Ssh3,Tmsb10,Capg,Cfl1,Arpc4,Actr3	Actr2,Coro1b,Grb2,Evl,F2rl1,E430025E21Rik,Hcls1,Baiap2,Tlr2,Mtpn,Cyfip1,Was,Cx3cl1,Cotl1,Nckap1l,Prex1,Sh3pxd2b,Eps8,Vill,Fam49b,Iqgap2,Actg1,Lima1,Gpr65,Arpc5,Arpc1b,Icam1,Arpc3,Fmn1,Cd47,Plek,Arap1,3110043O21Rik,Ptk2b,Ssh3,Tmsb10,Capg,Cfl1,Arpc4,Actr3
GO:0032611	interleukin-1 beta production	11	18	4.11e-06	F2rl1,Casp1,Il1b,Abca1,Tlr4,Tmem106a,Nlrc4,Tlr6,Nlrp3,Nlrp1b,Aim2	F2rl1,Casp1,Il1b,Abca1,Tlr4,Tmem106a,Nlrc4,Tlr6,Nlrp3,Nlrp1b,Aim2
GO:0043122	regulation of I-kappaB kinase/NF-kappaB signaling	33	194	4.29e-06	S100a4,Cd40,Tnip1,Tnfaip3,F2rl1,Litaf,Clec4n,Tnf,Casp1,Casp8,Htr2b,Abl2,Il1b,Il1a,Tnfrsf1a,Cx3cl1,Myd88,Zc3h12a,Tlr4,Tmem106a,Tifa,Nod1,F2r,Tlr6,Cx3cr1,Ticam2,Irak4,Tlr9,Cd74,Card9,Sirpa,Ccl19,Trim25	S100a4,Cd40,Tnip1,Tnfaip3,F2rl1,Litaf,Clec4n,Tnf,Casp1,Casp8,Htr2b,Abl2,Il1b,Il1a,Tnfrsf1a,Cx3cl1,Myd88,Zc3h12a,Tlr4,Tmem106a,Tifa,Nod1,F2r,Tlr6,Cx3cr1,Ticam2,Irak4,Tlr9,Cd74,Card9,Sirpa,Ccl19,Trim25
GO:0030833	regulation of actin filament polymerization	30	165	4.49e-06	Actr2,Coro1b,Grb2,Evl,Washc5,Hcls1,Baiap2,Tlr2,Mtpn,Cyfip1,Was,Cotl1,Nckap1l,Prex1,Eps8,Vill,Fam49b,Iqgap2,Arpc5,Arpc1b,Icam1,Arpc3,Fmn1,Ptk2b,Ssh3,Tmsb10,Capg,Cfl1,Arpc4,Actr3	Actr2,Coro1b,Grb2,Evl,E430025E21Rik,Hcls1,Baiap2,Tlr2,Mtpn,Cyfip1,Was,Cotl1,Nckap1l,Prex1,Eps8,Vill,Fam49b,Iqgap2,Arpc5,Arpc1b,Icam1,Arpc3,Fmn1,Ptk2b,Ssh3,Tmsb10,Capg,Cfl1,Arpc4,Actr3
GO:0001906	cell killing	20	77	4.53e-06	Ccl2,Ncf1,Cxcl13,C3,Fcgr1,Rnf19b,Cxcl1,Ctsc,Ctsh,Trem1,Cxcl12,Cxcl2,Ccl19,Bcl2l11,Ccr5,Prdx1,Lgals3,Stxbp2,Ptpn6,Fcgr3	Ccl2,Ncf1,Cxcl13,C3,Fcgr1,Rnf19b,Cxcl1,Ctsc,Ctsh,Trem1,Cxcl12,Cxcl2,Ccl19,Bcl2l11,Ccr5,Prdx1,Lgals3,Stxbp2,Ptpn6,Fcgr3
GO:0120035	regulation of plasma membrane bounded cell projection organization	83	788	4.54e-06	Actr2,Crabp2,Cd44,Epha2,Neu1,Coro1b,Plxnd1,Ctsz,Trpv2,Ywhah,Evl,Sema4d,F2rl1,Plk2,Washc5,Hcls1,Trem2,H2-K1,Baiap2,Il6,Rab29,Abl2,Fcgr2b,Itga6,Pdpn,Hgf,Cd38,Cxcl5,Cyfip1,Xylt1,Was,Sfrp1,Cx3cl1,Camk1d,Prex1,Lyn,Mapk6,Shtn1,Ptk7,Lrp1,Grn,Plekhm1,Mylip,Plxnb2,Eps8,Cxcr4,Fn1,Rap2a,Adam10,Lif,Adam17,Zeb2,Cxcl12,Dab2,Fes,Fat3,Cln3,Icam1,Sema3g,Rhog,Scn1b,Plxnc1,P2rx7,B2m,Nfe2l2,Ccl19,Zswim6,Trpm2,Ngf,Ar…	Actr2,Crabp2,Cd44,Epha2,Neu1,Coro1b,Plxnd1,Ctsz,Trpv2,Ywhah,Evl,Sema4d,F2rl1,Plk2,E430025E21Rik,Hcls1,Trem2,H2-K1,Baiap2,Il6,Rab29,Abl2,Fcgr2b,Itga6,Pdpn,Hgf,Cd38,Cxcl5,Cyfip1,Xylt1,Was,Sfrp1,Cx3cl1,Camk1d,Prex1,Lyn,Mapk6,Shtn1,Ptk7,Lrp1,Grn,Plekhm1,Mylip,Plxnb2,Eps8,Cxcr4,Fn1,Rap2a,Adam10,Lif,Adam17,Zeb2,Cxcl12,Dab2,Fes,Fat3,Cln3,Icam1,Sema3g,Rhog,Scn1b,Plxnc1,P2rx7,B2m,Nfe2l2,Ccl19,Zswim6,Trpm2…
GO:0002718	regulation of cytokine production involved in immune response	21	85	4.55e-06	Tgfb1,Hmox1,Vsir,F2rl1,Tnf,Il6,Il1b,Tlr2,Tnfrsf1b,Tlr4,Bst2,Jak3,Fcer1g,Tlr9,Cd74,Nlrp3,B2m,H2-T23,Scimp,Clec7a,Ccr2	Tgfb1,Hmox1,Vsir,F2rl1,Tnf,Il6,Il1b,Tlr2,Tnfrsf1b,Tlr4,Bst2,Jak3,Fcer1g,Tlr9,Cd74,Nlrp3,B2m,H2-T23,Scimp,Clec7a,Ccr2
GO:2000514	regulation of CD4-positive, alpha-beta T cell activation	18	62	4.69e-06	Tgfb1,Cd44,Cd83,Vsir,Runx1,Anxa1,Il6,Il4ra,Nckap1l,Zc3h12a,Runx3,Jak3,Rara,Nlrp3,Ccl19,Lgals9,Nfkbiz,Ccr2	Tgfb1,Cd44,Cd83,Vsir,Runx1,Anxa1,Il6,Il4ra,Nckap1l,Zc3h12a,Runx3,Jak3,Rara,Nlrp3,Ccl19,Lgals9,Nfkbiz,Ccr2
GO:0071675	regulation of mononuclear cell migration	17	55	4.92e-06	Ccl2,Tgfb1,Lgmn,Pla2g7,Aif1,Ccr1,Cx3cl1,Cmklr1,Lyn,Thbs1,C3ar1,Slamf8,Cxcl12,Grem1,Lgals3,C5ar1,Ccr2	Ccl2,Tgfb1,Lgmn,Pla2g7,Aif1,Ccr1,Cx3cl1,Cmklr1,Lyn,Thbs1,C3ar1,Slamf8,Cxcl12,Grem1,Lgals3,C5ar1,Ccr2
GO:1901565	organonitrogen compound catabolic process	92	909	4.92e-06	Gm2a,Napsa,Tgfb1,Cd44,Hmox1,Mmp12,Ctsb,Neu1,Mmp13,Ctsk,Ctss,Ncf1,Ctsz,Nos2,Tnfaip3,Upp1,Galc,Lgmn,Ctsl,Hexb,Naga,Sdf2l1,Pla2g7,Xdh,Hexa,Sat1,Casp8,Scly,Cln8,Ddah1,Rnf19b,Ctsc,Acer3,Tpp1,Gla,Asah1,Pla2g15,Mmp3,Anxa2,Ctsh,Nt5e,Amdhd2,Npl,Uggt1,Edem2,Nagk,Blvrb,Pnp,Hpse,Pnpla7,Gpc1,Mylip,Wfs1,Rnf149,Lamp2,Abhd12,Nhlrc3,Spsb4,Samhd1,Cemip,Gnpda1,Chil1,Cln3,Usp12,Gda,Moxd1,Arrb1,P2rx7,Ctsa,Ddi2,Ece1,N…	Gm2a,Napsa,Tgfb1,Cd44,Hmox1,Mmp12,Ctsb,Neu1,Mmp13,Ctsk,Ctss,Ncf1,Ctsz,Nos2,Tnfaip3,Upp1,Galc,Lgmn,Ctsl,Hexb,Naga,Sdf2l1,Pla2g7,Xdh,Hexa,Sat1,Casp8,Scly,Cln8,Ddah1,Rnf19b,Ctsc,Acer3,Tpp1,Gla,Asah1,Pla2g15,Mmp3,Anxa2,Ctsh,Nt5e,Amdhd2,Npl,Uggt1,Edem2,Nagk,Blvrb,Pnp,Hpse,Pnpla7,Gpc1,Mylip,Wfs1,Rnf149,Lamp2,Abhd12,Nhlrc3,Spsb4,Samhd1,Cemip,Gnpda1,Chil1,Cln3,Usp12,Gda,Moxd1,Arrb1,P2rx7,Ctsa,Ddi2,Ece1,N…
GO:0071407	cellular response to organic cyclic compound	61	511	4.97e-06	Actr2,Ccl2,Ccl12,Pdgfb,Ccl3,Col1a1,Tgfb1,Abcb4,Cyba,Nos2,Ywhah,Atp2b1,Slc9a3r1,Edn1,Irg1,Vdr,Ciita,Aif1,Tnf,Npc1,Diap1,Anxa1,Il6,Htr2b,Itga6,Il1b,Abca1,Padi2,P2rx4,Sfrp1,Mmp2,Ptgs2,Zc3h12a,Itpr3,Abhd2,Inhbb,Gna15,Itga2,P2ry6,Pik3cg,Arhgdia,Rap1b,Rara,Ptafr,Fes,Tlr9,Folr2,P2rx7,Nos1,Ass1,Trpm2,Tnc,Bcl2l11,Nr1h3,Spp1,Tmem173,Ahr,Sgk1,Stat3,Zmiz1,Gramd1b	Actr2,Ccl2,Ccl12,Pdgfb,Ccl3,Col1a1,Tgfb1,Abcb4,Cyba,Nos2,Ywhah,Atp2b1,Slc9a3r1,Edn1,Acod1,Vdr,Ciita,Aif1,Tnf,Npc1,Diaph1,Anxa1,Il6,Htr2b,Itga6,Il1b,Abca1,Padi2,P2rx4,Sfrp1,Mmp2,Ptgs2,Zc3h12a,Itpr3,Abhd2,Inhbb,Gna15,Itga2,P2ry6,Pik3cg,Arhgdia,Rap1b,Rara,Ptafr,Fes,Tlr9,Folr2,P2rx7,Nos1,Ass1,Trpm2,Tnc,Bcl2l11,Nr1h3,Spp1,Tmem173,Ahr,Sgk1,Stat3,Zmiz1,Gramd1b
GO:1901652	response to peptide	57	463	5.08e-06	Ccl2,Col1a1,Tgfb1,Irf5,Aprt,Timp1,Cybb,Cyba,Cd40,Tnfaip3,Grb2,Serpina3n,Lgmn,Edn1,Trem2,Anxa1,Il6,Casp4,Scly,Fcgr2b,Gatm,Ptpn1,Eif6,Vcam1,Cyfip1,F7,Mmp2,Csk,Ptgs2,Lyn,Egr2,Serpina3g,Rab8b,Lrp1,Inhbb,Tlr4,Nod1,Igf1,Tlr6,Slc39a14,Rap1b,Rab31,Icam1,Card9,Nos1,Itga4,Nfe2l2,Ass1,Bcl2l11,Apobec1,Cfl1,Sgk1,Myo5a,Stat3,Ucp2,Iqgap1,Serpina3m	Ccl2,Col1a1,Tgfb1,Irf5,Aprt,Timp1,Cybb,Cyba,Cd40,Tnfaip3,Grb2,Serpina3n,Lgmn,Edn1,Trem2,Anxa1,Il6,Casp4,Scly,Fcgr2b,Gatm,Ptpn1,Eif6,Vcam1,Cyfip1,F7,Mmp2,Csk,Ptgs2,Lyn,Egr2,Serpina3g,Rab8b,Lrp1,Inhbb,Tlr4,Nod1,Igf1,Tlr6,Slc39a14,Rap1b,Rab31,Icam1,Card9,Nos1,Itga4,Nfe2l2,Ass1,Bcl2l11,Apobec1,Cfl1,Sgk1,Myo5a,Stat3,Ucp2,Iqgap1,Serpina3m
GO:0016310	phosphorylation	103	1059	5.11e-06	Ccl12,Pdgfb,Acvr1b,Ccl3,Ern1,Tgfb1,Hck,Bid,Epha2,Pip4k2a,Saa3,Mertk,Mknk1,Gnptab,Prkch,Cdk20,Plk2,Ripk3,Ciita,Cdkn1a,Rps6ka2,Tnf,Csf1r,Slc11a1,Htr2b,Cdk18,Abl2,Rassf2,Il1b,Ptpn1,Tlr2,Fgr,Clec1b,Btk,Csk,Ctsh,Pik3cb,Myd88,Trf,Mapkapk3,Plvap,Camk1d,Tie1,Cerk,Pdxk,Lyn,Atp13a2,Mapk6,Ttc7,Nagk,Ptk7,Prkx,Tlr4,Nek6,Dclk1,Runx3,Hk3,Igf1,Pfkfb4,Socs3,Jak3,Tlr7,Pik3cg,Gdf6,Adam10,Lif,Pi4k2a,Rara,Tec,Irak4,H…	Ccl12,Pdgfb,Acvr1b,Ccl3,Ern1,Tgfb1,Hck,Bid,Epha2,Pip4k2a,Saa3,Mertk,Mknk1,Gnptab,Prkch,Cdk20,Plk2,Ripk3,Ciita,Cdkn1a,Rps6ka2,Tnf,Csf1r,Slc11a1,Htr2b,Cdk18,Abl2,Rassf2,Il1b,Ptpn1,Tlr2,Fgr,Clec1b,Btk,Csk,Ctsh,Pik3cb,Myd88,Trf,Mapkapk3,Plvap,Camk1d,Tie1,Cerk,Pdxk,Lyn,Atp13a2,Mapk6,Ttc7,Nagk,Ptk7,Prkx,Tlr4,Nek6,Dclk1,Runx3,Hk3,Igf1,Pfkfb4,Socs3,Jak3,Tlr7,Pik3cg,Gdf6,Adam10,Lif,Pi4k2a,Rara,Tec,Irak4,H…
GO:1903034	regulation of response to wounding	31	176	5.11e-06	Ccl2,Pdgfb,Wisp1,Myh9,F2rl1,Plau,Tnf,Anxa1,Pdpn,Xylt1,F7,Anxa2,Lyn,Ubash3b,Lrp1,Hpse,Thbs1,Tlr4,Grn,Cxcr4,F2r,Adam17,Actg1,Tec,Fcer1g,Cd109,Nfe2l2,Plek,Clec7a,Syk,Selp	Ccl2,Pdgfb,Wisp1,Myh9,F2rl1,Plau,Tnf,Anxa1,Pdpn,Xylt1,F7,Anxa2,Lyn,Ubash3b,Lrp1,Hpse,Thbs1,Tlr4,Grn,Cxcr4,F2r,Adam17,Actg1,Tec,Fcer1g,Cd109,Nfe2l2,Plek,Clec7a,Syk,Selp
GO:0071900	regulation of protein serine/threonine kinase activity	58	476	5.38e-06	Pdgfb,Ern1,Tgfb1,Sash1,Cd40,Nos2,Sfrp5,Tnfaip3,Pik3r5,Edn1,Cdkn1a,Fgd2,Tnf,Csf1r,Hhex,Htr2b,Il1b,Ptpn1,Pdgfc,Hgf,Sfrp1,Csk,Trf,Lyn,Gadd45a,Thbs1,Tlr4,Igf1,F2r,Tlr6,Pik3cg,Cemip,Adam17,Zeb2,Madd,Dab2,Adam9,Tlr9,Ccnd1,Pkib,Cd74,Arrb1,P2rx7,Mdfic,Ccl19,Adam8,Cd300a,Lgals9,Ptk2b,Taok3,Il1rn,Syk,Erp29,Heg1,Iqgap1,Ptpn6,Shc2,Gba	Pdgfb,Ern1,Tgfb1,Sash1,Cd40,Nos2,Sfrp5,Tnfaip3,Pik3r5,Edn1,Cdkn1a,Fgd2,Tnf,Csf1r,Hhex,Htr2b,Il1b,Ptpn1,Pdgfc,Hgf,Sfrp1,Csk,Trf,Lyn,Gadd45a,Thbs1,Tlr4,Igf1,F2r,Tlr6,Pik3cg,Cemip,Adam17,Zeb2,Madd,Dab2,Adam9,Tlr9,Ccnd1,Pkib,Cd74,Arrb1,P2rx7,Mdfic,Ccl19,Adam8,Cd300a,Lgals9,Ptk2b,Taok3,Il1rn,Syk,Erp29,Heg1,Iqgap1,Ptpn6,Shc2,Gba
GO:0048468	cell development	150	1730	5.83e-06	Pdgfb,Tgfb1,Lamb1,Rnd1,Plod3,Cd44,Epha2,Pip4k2a,Mertk,Plxnd1,Myh9,Sdc1,Slc9a3r1,Evl,Edn1,Sema4d,Hexb,F2rl1,Clu,Lrp12,Washc5,Parvb,Alcam,Hcls1,Runx1,Slc11a2,Cdkn1a,Rps6ka2,Tnfrsf21,Trem2,C3,Diap1,Csf1r,Gfra1,Hexa,Baiap2,Nptx1,Il6,Casp4,Htr2b,Abl2,Fcgr2b,Il1b,Il1a,Tlr2,B4galt1,Rilpl2,Clec1b,Cyfip1,Acan,Btk,Acsl4,Sfrp1,Mmp2,St14,Myo1e,Anxa2,Snx1,Myd88,Nckap1l,Fermt3,Abhd2,Lyn,Tnn,Micall2,Egr2,Shtn1,…	Pdgfb,Tgfb1,Lamb1,Rnd1,Plod3,Cd44,Epha2,Pip4k2a,Mertk,Plxnd1,Myh9,Sdc1,Slc9a3r1,Evl,Edn1,Sema4d,Hexb,F2rl1,Clu,Lrp12,E430025E21Rik,Parvb,Alcam,Hcls1,Runx1,Slc11a2,Cdkn1a,Rps6ka2,Tnfrsf21,Trem2,C3,Diaph1,Csf1r,Gfra1,Hexa,Baiap2,Nptx1,Il6,Casp4,Htr2b,Abl2,Fcgr2b,Il1b,Il1a,Tlr2,B4galt1,Rilpl2,Clec1b,Cyfip1,Acan,Btk,Acsl4,Sfrp1,Mmp2,St14,Myo1e,Anxa2,Snx1,Myd88,Nckap1l,Fermt3,Abhd2,Lyn,Tnn,Micall2,Egr…
GO:0007033	vacuole organization	26	130	5.94e-06	Acp2,Vmp1,Gnptab,Hexb,Cln5,Washc5,Atp6v0c,Hexa,Cln8,Abca1,Tpp1,Atp6ap2,Rab20,Vps18,Atp13a2,Grn,Tpcn2,Rab7b,Cln3,Man2a1,P2rx7,Myo7a,5430427O19Rik,Tmem173,Ctsd,Gba	Acp2,Vmp1,Gnptab,Hexb,Cln5,E430025E21Rik,Atp6v0c,Hexa,Cln8,Abca1,Tpp1,Atp6ap2,Rab20,Vps18,Atp13a2,Grn,Tpcn2,Rab7b,Cln3,Man2a1,P2rx7,Myo7a,5430427O19Rik,Tmem173,Ctsd,Gba
GO:0019538	protein metabolic process	274	3634	5.97e-06	Ccl12,Pdgfb,Acvr1b,Ccl3,Ern1,Acp2,Spi1,Napsa,Tgfb1,Hck,Man1a,Plod3,Mmp12,Ctsb,Adamts4,Epha2,Saa3,P4ha1,Psen2,Mertk,Mmp13,Sash1,Ctsk,Ctss,Cd5l,Ctsz,Myh9,Tnip1,Nos2,Mmp8,Plod1,Mknk1,Tnfaip3,Gnptab,Vsir,Cpeb4,Cpd,Prkch,Lgmn,Vash1,Ctsl,Cdk20,Hexb,Plk2,Plau,Loxl2,Cln5,Ripk3,Col2a1,Sdf2l1,Cdkn1a,Nagpa,Rps6ka2,Abcg1,Cfb,Tnf,Npc1,Ppic,Csf1r,Anxa1,Mmp19,Casp4,Casp1,Casp8,Slc11a1,Htr2b,Cln8,Cdk18,Abl2,Dpp7…	Ccl12,Pdgfb,Acvr1b,Ccl3,Ern1,Acp2,Spi1,Napsa,Tgfb1,Hck,Man1a,Plod3,Mmp12,Ctsb,Adamts4,Epha2,Saa3,P4ha1,Psen2,Mertk,Mmp13,Sash1,Ctsk,Ctss,Cd5l,Ctsz,Myh9,Tnip1,Nos2,Mmp8,Plod1,Mknk1,Tnfaip3,Gnptab,Vsir,Cpeb4,Cpd,Prkch,Lgmn,Vash1,Ctsl,Cdk20,Hexb,Plk2,Plau,Loxl2,Cln5,Ripk3,Col2a1,Sdf2l1,Cdkn1a,Nagpa,Rps6ka2,Abcg1,Cfb,Tnf,Npc1,Ppic,Csf1r,Anxa1,Mmp19,Casp4,Casp1,Casp8,Slc11a1,Htr2b,Cln8,Cdk18,Abl2,Dpp7…
GO:0046514	ceramide catabolic process	11	19	5.98e-06	Gm2a,Neu1,Galc,Hexb,Naga,Hexa,Acer3,Gla,Asah1,Psap,Gba	Gm2a,Neu1,Galc,Hexb,Naga,Hexa,Acer3,Gla,Asah1,Psap,Gba
GO:0001912	positive regulation of leukocyte mediated cytotoxicity	16	49	6e-06	Ccl2,Vav1,F2rl1,H2-K1,Cxcl1,Tyrobp,Lamp1,Pnp,Fam49b,Itgam,Cadm1,P2rx7,B2m,H2-T23,Sh2d1b2,H2-D1	Ccl2,Vav1,F2rl1,H2-K1,Cxcl1,Tyrobp,Lamp1,Pnp,Fam49b,Itgam,Cadm1,P2rx7,B2m,H2-T23,Sh2d1b1,H2-D1
GO:0034220	ion transmembrane transport	91	901	6.13e-06	Slc7a7,Ccl3,Atp6v1b2,Clic1,Mcoln2,Atp6v0d1,Slc25a13,Cybb,Trpv2,Atp6v1e1,Atp2b1,Slc9a3r1,Abcc3,Slc25a30,Slc7a8,Atp6v1c1,Slc11a2,Atp6v0c,Slc15a3,Slc25a45,Slc11a1,Htr2b,Cln8,Tmem206,Ccdc109b,Atp6v0d2,Pdpn,Slc15a4,P2rx4,Slc6a6,Slc6a8,Anxa2,Slco2a1,Clcn7,Slc41a2,Slc38a7,Kcnj2,Ttyh3,Ttyh2,Itpr3,Mcoln3,Atp13a2,AA467197,Lasp1,Atp6v0a1,Plcl2,Atp6v0b,Slc2a6,Kcnk13,Clca1,Pqlc2,Tpcn2,F2r,Mfsd5,Slc39a6,Slc8b1…	Slc7a7,Ccl3,Atp6v1b2,Clic1,Mcoln2,Atp6v0d1,Slc25a13,Cybb,Trpv2,Atp6v1e1,Atp2b1,Slc9a3r1,Abcc3,Slc25a30,Slc7a8,Atp6v1c1,Slc11a2,Atp6v0c,Slc15a3,Slc25a45,Slc11a1,Htr2b,Cln8,Tmem206,Ccdc109b,Atp6v0d2,Pdpn,Slc15a4,P2rx4,Slc6a6,Slc6a8,Anxa2,Slco2a1,Clcn7,Slc41a2,Slc38a7,Kcnj2,Ttyh3,Ttyh2,Itpr3,Mcoln3,Atp13a2,AA467197,Lasp1,Atp6v0a1,Plcl2,Atp6v0b,Slc2a6,Kcnk13,Clca3a1,Pqlc2,Tpcn2,F2r,Mfsd5,Slc39a6,Slc8…
GO:0034103	regulation of tissue remodeling	21	87	6.16e-06	Gpr137b,Vdr,Csf1r,Il6,B4galt1,Cd38,Gpnmb,Sfrp1,Csk,Trf,Ubash3b,Plekhm1,Fcgr4,Tnfrsf11b,Abr,Grem1,P2rx7,Adam8,Spp1,Syk,Inpp5d	Gpr137b,Vdr,Csf1r,Il6,B4galt1,Cd38,Gpnmb,Sfrp1,Csk,Trf,Ubash3b,Plekhm1,Fcgr4,Tnfrsf11b,Abr,Grem1,P2rx7,Adam8,Spp1,Syk,Inpp5d
GO:0062207	regulation of pattern recognition receptor signaling pathway	21	87	6.16e-06	Lbp,Cyba,Dhx58,Tnfaip3,F2rl1,Irg1,Irf7,Tlr2,Lyn,Tlr4,Pik3ap1,Tlr1,Tlr6,Rab7b,Ticam2,Tlr9,Cd300lf,Cd300a,Arrb2,Nr1h3,Treml4	Lbp,Cyba,Dhx58,Tnfaip3,F2rl1,Acod1,Irf7,Tlr2,Lyn,Tlr4,Pik3ap1,Tlr1,Tlr6,Rab7b,Ticam2,Tlr9,Cd300lf,Cd300a,Arrb2,Nr1h3,Treml4
GO:0044057	regulation of system process	68	602	6.21e-06	Pdgfb,Ccl3,Tbxas1,Wisp1,Mmp13,Ctss,Cyba,Atp2b1,Slc9a3r1,Edn1,F2rl1,Runx1,Tnfrsf21,Aif1,Tnf,Baiap2,Nptx1,Il6,Il1b,Il1a,Fabp5,Tnfrsf1b,Hgf,Cd38,P2rx4,Mtpn,Tnfrsf1a,Ctsc,Itgax,Mmp2,Cx3cl1,Ptgs2,Trf,Zc3h12a,Kcnj2,Ptger2,Egr2,Rab8b,Inhbb,Tlr4,S1pr2,Itga2,Hcar2,Igf1,Rab11fip5,F2r,Lif,Ptafr,Ptpro,Madd,Fcgr4,Dab2,Icam1,Scn1b,Ece1,Nos1,Anpep,Snx5,Ptk2b,Nr1h3,Cysltr1,Ahr,Gpr35,Nfatc1,Gba,Sphk1,Tifab,Mag	Pdgfb,Ccl3,Tbxas1,Wisp1,Mmp13,Ctss,Cyba,Atp2b1,Slc9a3r1,Edn1,F2rl1,Runx1,Tnfrsf21,Aif1,Tnf,Baiap2,Nptx1,Il6,Il1b,Il1a,Fabp5,Tnfrsf1b,Hgf,Cd38,P2rx4,Mtpn,Tnfrsf1a,Ctsc,Itgax,Mmp2,Cx3cl1,Ptgs2,Trf,Zc3h12a,Kcnj2,Ptger2,Egr2,Rab8b,Inhbb,Tlr4,S1pr2,Itga2,Hcar2,Igf1,Rab11fip5,F2r,Lif,Ptafr,Ptpro,Madd,Fcgr4,Dab2,Icam1,Scn1b,Ece1,Nos1,Anpep,Snx5,Ptk2b,Nr1h3,Cysltr1,Ahr,Gpr35,Nfatc1,Gba,Sphk1,Tifab,Mag
GO:1901224	positive regulation of NIK/NF-kappaB signaling	20	79	6.21e-06	Calr,Sash1,Mmp8,Havcr2,Edn1,Trem2,Tnf,Il1b,Tlr2,Tlr4,Nod1,Cd14,Tlr1,Tlr7,Chil1,Tlr9,Cd86,Grem1,Ccl19,Sphk1	Calr,Sash1,Mmp8,Havcr2,Edn1,Trem2,Tnf,Il1b,Tlr2,Tlr4,Nod1,Cd14,Tlr1,Tlr7,Chil1,Tlr9,Cd86,Grem1,Ccl19,Sphk1
GO:0002708	positive regulation of lymphocyte mediated immunity	23	104	6.32e-06	Tgfb1,Vav1,Cd40,Tnfsf13,C3,H2-K1,Tnf,Il6,Il1b,Fcgr1,Btk,Lamp1,Pnp,Fam49b,Fcer1g,Cadm1,P2rx7,Nlrp3,B2m,H2-T23,Sh2d1b2,Fcgr3,H2-D1	Tgfb1,Vav1,Cd40,Tnfsf13,C3,H2-K1,Tnf,Il6,Il1b,Fcgr1,Btk,Lamp1,Pnp,Fam49b,Fcer1g,Cadm1,P2rx7,Nlrp3,B2m,H2-T23,Sh2d1b1,Fcgr3,H2-D1
GO:0022604	regulation of cell morphogenesis	62	528	6.42e-06	Actr2,Ccl2,Ccl12,Ccl3,Hck,Calr,Crabp2,Cd44,Coro1b,Plxnd1,Myh9,Trpv2,Ywhah,Gna13,Ccl7,Slc9a3r1,Sema4d,Hexb,Parvb,Hcls1,Diap1,Csf1r,Anxa1,Baiap2,Il6,Pdpn,Fgr,Cyfip1,Was,Prex1,Shtn1,Rhov,Lrp1,Plxnb2,Eps8,Cxcr4,Fn1,Rap2a,Arhgdia,Adam10,Zeb2,Cxcl12,Dab2,Fes,Icam1,Sema3g,Lst1,Rhog,Plxnc1,Zswim6,Ngf,Arap1,Hpn,Gas7,Ptk2b,Ccr5,Cfl1,Sgk1,Sema6b,Plxna1,Actr3,Mag	Actr2,Ccl2,Ccl12,Ccl3,Hck,Calr,Crabp2,Cd44,Coro1b,Plxnd1,Myh9,Trpv2,Ywhah,Gna13,Ccl7,Slc9a3r1,Sema4d,Hexb,Parvb,Hcls1,Diaph1,Csf1r,Anxa1,Baiap2,Il6,Pdpn,Fgr,Cyfip1,Was,Prex1,Shtn1,Rhov,Lrp1,Plxnb2,Eps8,Cxcr4,Fn1,Rap2a,Arhgdia,Adam10,Zeb2,Cxcl12,Dab2,Fes,Icam1,Sema3g,Lst1,Rhog,Plxnc1,Zswim6,Ngf,Arap1,Hpn,Gas7,Ptk2b,Ccr5,Cfl1,Sgk1,Sema6b,Plxna1,Actr3,Mag
GO:0002429	immune response-activating cell surface receptor signaling pathway	27	140	6.43e-06	Myo1g,Psen2,Tnfrsf21,Fcgr2b,Nras,Tlr2,Cd38,Nckap1l,Cmklr1,Themis2,Zc3h12a,Lyn,Rftn1,Lat2,C3ar1,Tec,Nfatc2,Fcer1g,Plcg2,Fyb,Nfam1,Nfkbiz,Cblb,Syk,Ptpn6,Cd276,C5ar1	Myo1g,Psen2,Tnfrsf21,Fcgr2b,Nras,Tlr2,Cd38,Nckap1l,Cmklr1,Themis2,Zc3h12a,Lyn,Rftn1,Lat2,C3ar1,Tec,Nfatc2,Fcer1g,Plcg2,Fyb,Nfam1,Nfkbiz,Cblb,Syk,Ptpn6,Cd276,C5ar1
GO:0046635	positive regulation of alpha-beta T cell activation	18	64	6.71e-06	Cd244,Cd83,Runx1,Anxa1,Il6,Il4ra,Nckap1l,H2-Ab1,Pnp,Runx3,Rara,Cd80,Nlrp3,H2-T23,Ccl19,Nfkbiz,Syk,Ccr2	Cd244,Cd83,Runx1,Anxa1,Il6,Il4ra,Nckap1l,H2-Ab1,Pnp,Runx3,Rara,Cd80,Nlrp3,H2-T23,Ccl19,Nfkbiz,Syk,Ccr2
GO:0032729	positive regulation of interferon-gamma production	19	72	7.18e-06	Cd244,Havcr2,Runx1,Tnf,Slc11a1,Abl2,Il1b,Nras,Irf8,Tlr4,Cd14,Tlr7,Ticam2,Fam49b,Tlr9,Tlr8,Bcl3,Cd276,Ccr2	Cd244,Havcr2,Runx1,Tnf,Slc11a1,Abl2,Il1b,Nras,Irf8,Tlr4,Cd14,Tlr7,Ticam2,Fam49b,Tlr9,Tlr8,Bcl3,Cd276,Ccr2
GO:1902622	regulation of neutrophil migration	16	50	7.38e-06	Lbp,Edn1,Il1b,Il1a,Mpp1,Myd88,Nckap1l,Camk1d,C3ar1,Slamf8,Cd74,Rhog,Bst1,Ccl19,Adam8,C5ar1	Lbp,Edn1,Il1b,Il1a,Mpp1,Myd88,Nckap1l,Camk1d,C3ar1,Slamf8,Cd74,Rhog,Bst1,Ccl19,Adam8,C5ar1
GO:1901575	organic substance catabolic process	128	1425	8.88e-06	Gm2a,Napsa,Tgfb1,Pla1a,Cyp4f18,Dnase2a,Cd44,Hmox1,Mmp12,Ctsb,Neu1,Mmp13,Ctsk,Ctss,Ncf1,Ctsz,Nos2,Ywhah,Dnase1l1,Tnfaip3,Upp1,Gdpd1,Galc,Lgmn,Aoah,Ctsl,Hexb,Esd,Naga,Sdf2l1,Pla2g7,Xdh,Hexa,Sat1,Gusb,Casp8,Scly,Cln8,Ddah1,Fuca1,Rnf19b,Hsd17b11,Plbd2,Ctsc,Acer3,Tpp1,Gla,Asah1,Pla2g15,Mmp3,Anxa2,Ctsh,Nt5e,Amdhd2,Hsd3b7,Zc3h12a,Npl,Uggt1,Abhd2,Slfn8,Zc3h12d,Edem2,Aldh1b1,Nagk,Daglb,Blvrb,Pnp,Lrp1,Hpse…	Gm2a,Napsa,Tgfb1,Pla1a,Cyp4f18,Dnase2a,Cd44,Hmox1,Mmp12,Ctsb,Neu1,Mmp13,Ctsk,Ctss,Ncf1,Ctsz,Nos2,Ywhah,Dnase1l1,Tnfaip3,Upp1,Gdpd1,Galc,Lgmn,Aoah,Ctsl,Hexb,Esd,Naga,Sdf2l1,Pla2g7,Xdh,Hexa,Sat1,Gusb,Casp8,Scly,Cln8,Ddah1,Fuca1,Rnf19b,Hsd17b11,Plbd2,Ctsc,Acer3,Tpp1,Gla,Asah1,Pla2g15,Mmp3,Anxa2,Ctsh,Nt5e,Amdhd2,Hsd3b7,Zc3h12a,Npl,Uggt1,Abhd2,Slfn8,Zc3h12d,Edem2,Aldh1b1,Nagk,Daglb,Blvrb,Pnp,Lrp1,Hpse…
GO:0010950	positive regulation of endopeptidase activity	29	162	9.09e-06	Bid,Vsir,Lgmn,Slc11a2,Xdh,Tnf,Pmaip1,Casp1,Casp8,Bok,Ctsh,Lyn,Nod1,Nlrc4,F2r,Bak1,Arrb1,Mefv,Card9,Nlrp3,Ngf,Nlrp1b,Bcl2l11,Syk,Tnfrsf23,Aim2,Stat3,St18,Ctsd	Bid,Vsir,Lgmn,Slc11a2,Xdh,Tnf,Pmaip1,Casp1,Casp8,Bok,Ctsh,Lyn,Nod1,Nlrc4,F2r,Bak1,Arrb1,Mefv,Card9,Nlrp3,Ngf,Nlrp1b,Bcl2l11,Syk,Tnfrsf23,Aim2,Stat3,St18,Ctsd
GO:0006898	receptor-mediated endocytosis	27	143	9.2e-06	Itgb2,Cxcl16,Grb2,Msr1,Ifitm3,Htr2b,Fcgr2b,Mrc1,Siglec1,Fcgr1,Snx1,Ldlrap1,Lrp1,Cd14,Rab31,Itgam,Fcer1g,Dab2,Cln3,Ap2s1,Arrb1,Itga4,Cd300a,Clta,Arrb2,Mx1,Syk	Itgb2,Cxcl16,Grb2,Msr1,Ifitm3,Htr2b,Fcgr2b,Mrc1,Siglec1,Fcgr1,Snx1,Ldlrap1,Lrp1,Cd14,Rab31,Itgam,Fcer1g,Dab2,Cln3,Ap2s1,Arrb1,Itga4,Cd300a,Clta,Arrb2,Mx1,Syk
GO:0010720	positive regulation of cell development	72	661	9.44e-06	Actr2,Tgfb1,Calr,Crabp2,Wisp1,Neu1,Plxnd1,Trpv2,Prkch,Edn1,Sema4d,Washc5,Hcls1,Runx1,Trem2,Tnf,Baiap2,Il6,Abl2,Itga6,Spint1,Il1b,Tlr2,Tnfrsf1b,Hgf,Cxcl5,P2rx4,Cyfip1,Tyrobp,Cx3cl1,Trf,Camk1d,Prex1,Lyn,Mapk6,Egr2,Shtn1,Ptk7,Lrp1,Grn,Plxnb2,S1pr2,Cxcr4,Fn1,Igf1,Bex1,Gdf6,Cx3cr1,Lif,Adam17,Zeb2,Rara,Cxcl12,Dab2,Fes,Man2a1,Scn1b,Plxnc1,E2f1,Nfe2l2,Ngf,Ptk2b,Ccr5,Cfl1,Sgk1,Iqgap1,Tgif1,Sphk1,Plxna1,Cc…	Actr2,Tgfb1,Calr,Crabp2,Wisp1,Neu1,Plxnd1,Trpv2,Prkch,Edn1,Sema4d,E430025E21Rik,Hcls1,Runx1,Trem2,Tnf,Baiap2,Il6,Abl2,Itga6,Spint1,Il1b,Tlr2,Tnfrsf1b,Hgf,Cxcl5,P2rx4,Cyfip1,Tyrobp,Cx3cl1,Trf,Camk1d,Prex1,Lyn,Mapk6,Egr2,Shtn1,Ptk7,Lrp1,Grn,Plxnb2,S1pr2,Cxcr4,Fn1,Igf1,Bex1,Gdf6,Cx3cr1,Lif,Adam17,Zeb2,Rara,Cxcl12,Dab2,Fes,Man2a1,Scn1b,Plxnc1,E2f1,Nfe2l2,Ngf,Ptk2b,Ccr5,Cfl1,Sgk1,Iqgap1,Tgif1,Sphk1,Pl…
GO:0045807	positive regulation of endocytosis	25	125	9.8e-06	Lbp,F2rl1,Clu,Trem2,C3,Sele,Fcgr1,Anxa2,Trf,Nckap1l,Ldlrap1,Lrp1,Itga2,Cd14,Rab31,Dab2,Plcg2,Cln3,Arrb1,Grem1,B2m,Ccl19,Cd63,Arrb2,Syk	Lbp,F2rl1,Clu,Trem2,C3,Sele,Fcgr1,Anxa2,Trf,Nckap1l,Ldlrap1,Lrp1,Itga2,Cd14,Rab31,Dab2,Plcg2,Cln3,Arrb1,Grem1,B2m,Ccl19,Cd63,Arrb2,Syk
GO:0002444	myeloid leukocyte mediated immunity	15	45	1.13e-05	Ccl3,Ncf1,Fcgr1,Btk,Trem1,Lyn,Lat2,Pi4k2a,Cd300lb,Irak4,Milr1,Myo1f,Cd300a,Stxbp2,Fcgr3	Ccl3,Ncf1,Fcgr1,Btk,Trem1,Lyn,Lat2,Pi4k2a,Cd300lb,Irak4,Milr1,Myo1f,Cd300a,Stxbp2,Fcgr3
GO:0045429	positive regulation of nitric oxide biosynthetic process	15	45	1.13e-05	Itgb2,Mmp8,Clu,Aif1,Tnf,Il6,Il1b,Tlr2,Ddah1,Ptgs2,Tlr4,Tlr6,Icam1,Ass1,Ptk2b	Itgb2,Mmp8,Clu,Aif1,Tnf,Il6,Il1b,Tlr2,Ddah1,Ptgs2,Tlr4,Tlr6,Icam1,Ass1,Ptk2b
GO:0009100	glycoprotein metabolic process	42	301	1.14e-05	Man1a,Plod3,Mmp12,Tnip1,Gnptab,Col2a1,Sdf2l1,Nagpa,Npc1,B4galt1,Man2b2,Lfng,Acan,Xylt1,Galnt7,Man2b1,B3gnt3,Uggt1,Mgat5,Dse,Ndst2,Edem2,Hpse,Chst11,Mamdc2,Galnt12,Tmem106a,Gpc1,Igf1,Galnt6,Galnt10,B4galt6,Man2a1,Hs6st2,Hs6st1,St3gal1,St6galnac4,B4galt5,Sulf2,B3gnt7,Xylt2,Gcnt4	Man1a,Plod3,Mmp12,Tnip1,Gnptab,Col2a1,Sdf2l1,Nagpa,Npc1,B4galt1,Man2b2,Lfng,Acan,Xylt1,Galnt7,Man2b1,B3gnt3,Uggt1,Mgat5,Dse,Ndst2,Edem2,Hpse,Chst11,Mamdc2,Galnt12,Tmem106a,Gpc1,Igf1,Galnt6,Galnt10,B4galt6,Man2a1,Hs6st2,Hs6st1,St3gal1,St6galnac4,B4galt5,Sulf2,B3gnt7,Xylt2,Gcnt4
GO:0051248	negative regulation of protein metabolic process	104	1094	1.15e-05	Spi1,Plaur,Tgfb1,Calr,Cstb,Cd44,Itih4,Timp1,Psen2,Ctsz,Serpinb6a,Tnip1,Nos2,Sfrp5,Tnfaip3,Cpeb4,Slc9a3r1,Serpina3n,Edn1,Ctla2a,Ctla2b,Sema4d,F2rl1,Anxa8,Clu,Cdkn1a,Xdh,C3,Tnf,Hhex,Il6,Il1r2,Atf3,Spint1,Rassf2,Il1b,Ptpn1,Eif6,Sdcbp,Hgf,Sfrp1,Anxa2,Csk,Ptgs2,Nckap1l,Zc3h12a,Parp14,Mgat5,Lyn,Zc3h12d,Serpina3g,Ubash3b,Gadd45a,Thbs1,Inhbb,Tlr4,Rnf149,Bst2,Igf1,Naip5,Socs3,Jak3,Wdnml1,Lif,C4b,Rara,Ptpr…	Spi1,Plaur,Tgfb1,Calr,Cstb,Cd44,Itih4,Timp1,Psen2,Ctsz,Serpinb6a,Tnip1,Nos2,Sfrp5,Tnfaip3,Cpeb4,Slc9a3r1,Serpina3n,Edn1,Ctla2a,Ctla2b,Sema4d,F2rl1,Anxa8,Clu,Cdkn1a,Xdh,C3,Tnf,Hhex,Il6,Il1r2,Atf3,Spint1,Rassf2,Il1b,Ptpn1,Eif6,Sdcbp,Hgf,Sfrp1,Anxa2,Csk,Ptgs2,Nckap1l,Zc3h12a,Parp14,Mgat5,Lyn,Zc3h12d,Serpina3g,Ubash3b,Gadd45a,Thbs1,Inhbb,Tlr4,Rnf149,Bst2,Igf1,Naip5,Socs3,Jak3,Wfdc21,Lif,C4b,Rara,Ptpr…
GO:0030888	regulation of B cell proliferation	18	67	1.17e-05	Cd40,Cd22,Cdkn1a,Tnfrsf21,Fcgr2b,Cd38,Tyrobp,Btk,Nckap1l,Lyn,Tlr4,Nfatc2,Tlr9,Cd74,Bst1,Cd300a,Ahr,Inpp5d	Cd40,Cd22,Cdkn1a,Tnfrsf21,Fcgr2b,Cd38,Tyrobp,Btk,Nckap1l,Lyn,Tlr4,Nfatc2,Tlr9,Cd74,Bst1,Cd300a,Ahr,Inpp5d
GO:0050818	regulation of coagulation	20	83	1.18e-05	Pdgfb,Psen2,F2rl1,Plau,Procr,Pdpn,F7,Anxa2,Lyn,Ubash3b,Hpse,Thbs1,Tlr4,F2r,Tec,Fcer1g,Nfe2l2,Plek,Syk,Selp	Pdgfb,Psen2,F2rl1,Plau,Procr,Pdpn,F7,Anxa2,Lyn,Ubash3b,Hpse,Thbs1,Tlr4,F2r,Tec,Fcer1g,Nfe2l2,Plek,Syk,Selp
GO:0010605	negative regulation of macromolecule metabolic process	209	2646	1.21e-05	Pdgfb,Acvr1b,Ccl3,Spi1,Plaur,Tgfb1,Calr,Cstb,Cd44,Hmox1,Mmp12,Epha2,Itih4,Elk3,Mnda,Timp1,Psen2,Mertk,Cd83,Lbp,Ctsz,Serpinb6a,Dhx58,Tnip1,Nos2,Mmp8,Sfrp5,Tnfaip3,Atp2b1,Vsir,Cpeb4,Havcr2,Dnmt3a,Slc9a3r1,Serpina3n,Lgmn,Edn1,Ctla2a,Ctla2b,Sema4d,F2rl1,Anxa8,Clu,Loxl2,Irg1,Vdr,Ciita,Hcls1,Runx1,Cdkn1a,Tnfrsf21,Trem2,Xdh,C3,Aif1,Tnf,Anxa1,Il33,Hhex,Msr1,Bach1,Il6,Ccr1,Il1r2,Slc11a1,Pkp1,Atf3,Batf3,Fc…	Pdgfb,Acvr1b,Ccl3,Spi1,Plaur,Tgfb1,Calr,Cstb,Cd44,Hmox1,Mmp12,Epha2,Itih4,Elk3,Mnda,Timp1,Psen2,Mertk,Cd83,Lbp,Ctsz,Serpinb6a,Dhx58,Tnip1,Nos2,Mmp8,Sfrp5,Tnfaip3,Atp2b1,Vsir,Cpeb4,Havcr2,Dnmt3a,Slc9a3r1,Serpina3n,Lgmn,Edn1,Ctla2a,Ctla2b,Sema4d,F2rl1,Anxa8,Clu,Loxl2,Acod1,Vdr,Ciita,Hcls1,Runx1,Cdkn1a,Tnfrsf21,Trem2,Xdh,C3,Aif1,Tnf,Anxa1,Il33,Hhex,Msr1,Bach1,Il6,Ccr1,Il1r2,Slc11a1,Pkp1,Atf3,Batf3,F…
GO:1905954	positive regulation of lipid localization	22	100	1.21e-05	Cyp4f18,Abcb4,Edn1,Runx1,Abcg1,C3,Msr1,Il1b,Il1a,Abca1,Anxa2,Ldlrap1,Zc3h12a,Lrp1,Eepd1,Pltp,Lipg,Dab2,Scarb1,P2rx7,Nr1h3,Spp1	Cyp4f18,Abcb4,Edn1,Runx1,Abcg1,C3,Msr1,Il1b,Il1a,Abca1,Anxa2,Ldlrap1,Zc3h12a,Lrp1,Eepd1,Pltp,Lipg,Dab2,Scarb1,P2rx7,Nr1h3,Spp1
GO:0002755	MyD88-dependent toll-like receptor signaling pathway	10	16	1.23e-05	Tnip1,Tlr2,Myd88,Tlr13,Tlr4,Tlr1,Tlr7,Tlr6,Tlr9,Tlr8	Tnip1,Tlr2,Myd88,Tlr13,Tlr4,Tlr1,Tlr7,Tlr6,Tlr9,Tlr8
GO:0050767	regulation of neurogenesis	93	948	1.4e-05	Actr2,Tgfb1,Calr,Crabp2,Neu1,Plxnd1,Ctsz,Trpv2,Ywhah,Prkch,Sema4d,Plk2,Washc5,Hcls1,Tnfrsf21,Trem2,H2-K1,Tnf,Baiap2,Il6,Rab29,Abl2,Itga6,Spint1,Il1b,Tlr2,Tnfrsf1b,Hgf,Cd38,Cxcl5,P2rx4,Cyfip1,Xylt1,Sfrp1,Cx3cl1,Trf,Camk1d,Prex1,Lyn,Tnn,Mapk6,Egr2,Shtn1,Ptk7,Lrp1,Grn,Mylip,Plxnb2,Cxcr4,Fn1,Rap2a,Igf1,Bex1,Gdf6,Adam10,Cx3cr1,Lif,Adam17,Zeb2,Rara,Cxcl12,Dab2,Fes,Fat3,Man2a1,Col3a1,Sema3g,Scn1b,Plxnc1…	Actr2,Tgfb1,Calr,Crabp2,Neu1,Plxnd1,Ctsz,Trpv2,Ywhah,Prkch,Sema4d,Plk2,E430025E21Rik,Hcls1,Tnfrsf21,Trem2,H2-K1,Tnf,Baiap2,Il6,Rab29,Abl2,Itga6,Spint1,Il1b,Tlr2,Tnfrsf1b,Hgf,Cd38,Cxcl5,P2rx4,Cyfip1,Xylt1,Sfrp1,Cx3cl1,Trf,Camk1d,Prex1,Lyn,Tnn,Mapk6,Egr2,Shtn1,Ptk7,Lrp1,Grn,Mylip,Plxnb2,Cxcr4,Fn1,Rap2a,Igf1,Bex1,Gdf6,Adam10,Cx3cr1,Lif,Adam17,Zeb2,Rara,Cxcl12,Dab2,Fes,Fat3,Man2a1,Col3a1,Sema3g,Scn1b…
GO:0072593	reactive oxygen species metabolic process	22	101	1.4e-05	Pdgfb,Vav1,Cybb,Ncf1,Cyba,Nos2,Txnrd1,Edn1,Tlr2,Ddah1,P2rx4,Prex1,Sh3pxd2b,Tlr6,Gpx1,Ncf4,Slc7a2,P2rx7,Nos1,Nrros,Prdx1,Ncf2	Pdgfb,Vav1,Cybb,Ncf1,Cyba,Nos2,Txnrd1,Edn1,Tlr2,Ddah1,P2rx4,Prex1,Sh3pxd2b,Tlr6,Gpx1,Ncf4,Slc7a2,P2rx7,Nos1,Nrros,Prdx1,Ncf2
GO:0002526	acute inflammatory response	19	76	1.41e-05	Itih4,Saa3,Lbp,Serpina3n,Il6,Il1b,Il1a,Fcgr1,B4galt1,Cxcl1,Trem1,Fn1,Prcp,Icam1,Plscr1,Ass1,Il1rn,Stat3,Fcgr3	Itih4,Saa3,Lbp,Serpina3n,Il6,Il1b,Il1a,Fcgr1,B4galt1,Cxcl1,Trem1,Fn1,Prcp,Icam1,Plscr1,Ass1,Il1rn,Stat3,Fcgr3
GO:0060284	regulation of cell development	103	1086	1.43e-05	Actr2,Tgfb1,Calr,Crabp2,Wisp1,Neu1,Plxnd1,Ctsz,Trpv2,Ywhah,Prkch,Edn1,Sema4d,Plk2,Washc5,Hcls1,Runx1,Tnfrsf21,Trem2,H2-K1,Tnf,Baiap2,Il6,Rab29,Abl2,Frzb,Itga6,Spint1,Il1b,Il1a,Tlr2,Pdpn,Tnfrsf1b,Hgf,Cd38,Cxcl5,P2rx4,Tnfrsf1a,Cyfip1,Tyrobp,Xylt1,Sfrp1,Cx3cl1,Trf,Camk1d,Prex1,Lyn,Tnn,Mapk6,Egr2,Shtn1,Ptk7,Lrp1,Grn,Mylip,Plxnb2,S1pr2,Cxcr4,Fn1,Rap2a,Igf1,Bex1,Gdf6,Adam10,Cx3cr1,Lif,Slamf8,Adam17,Zeb…	Actr2,Tgfb1,Calr,Crabp2,Wisp1,Neu1,Plxnd1,Ctsz,Trpv2,Ywhah,Prkch,Edn1,Sema4d,Plk2,E430025E21Rik,Hcls1,Runx1,Tnfrsf21,Trem2,H2-K1,Tnf,Baiap2,Il6,Rab29,Abl2,Frzb,Itga6,Spint1,Il1b,Il1a,Tlr2,Pdpn,Tnfrsf1b,Hgf,Cd38,Cxcl5,P2rx4,Tnfrsf1a,Cyfip1,Tyrobp,Xylt1,Sfrp1,Cx3cl1,Trf,Camk1d,Prex1,Lyn,Tnn,Mapk6,Egr2,Shtn1,Ptk7,Lrp1,Grn,Mylip,Plxnb2,S1pr2,Cxcr4,Fn1,Rap2a,Igf1,Bex1,Gdf6,Adam10,Cx3cr1,Lif,Slamf8,Ada…
GO:0043269	regulation of ion transport	76	722	1.46e-05	Ccl2,Ccl12,Pdgfb,Ccl3,Tgfb1,Cyp4f18,Abcb4,Clic1,Psen2,Cybb,Ctss,Stac2,Cyba,Trpv2,Ccl4,Ywhah,Atp2b1,Slc9a3r1,Edn1,Vdr,Trem2,Tnf,Diap1,Ccr1,Il1b,Il1a,Cxcl1,P2rx4,Acsl4,Cx3cl1,Ptgs2,Trf,Kcnj2,Lyn,Ubash3b,Thbs1,Wfs1,Kcnk13,Cxcr3,Cxcr4,P2ry6,Igf1,Jak3,Tpcn2,F2r,Pik3cg,Cemip,Slc8b1,Ptafr,Hvcn1,Cxcl12,Bak1,Plcg2,Tlr9,Icam1,Scn1b,P2rx7,B2m,Nos1,Cd63,Cd300a,Ngf,Arrb2,Ptk2b,Il1rn,Ahr,Cfl1,Syk,Sgk1,Lgals3,M…	Ccl2,Ccl12,Pdgfb,Ccl3,Tgfb1,Cyp4f18,Abcb4,Clic1,Psen2,Cybb,Ctss,Stac2,Cyba,Trpv2,Ccl4,Ywhah,Atp2b1,Slc9a3r1,Edn1,Vdr,Trem2,Tnf,Diaph1,Ccr1,Il1b,Il1a,Cxcl1,P2rx4,Acsl4,Cx3cl1,Ptgs2,Trf,Kcnj2,Lyn,Ubash3b,Thbs1,Wfs1,Kcnk13,Cxcr3,Cxcr4,P2ry6,Igf1,Jak3,Tpcn2,F2r,Pik3cg,Cemip,Slc8b1,Ptafr,Hvcn1,Cxcl12,Bak1,Plcg2,Tlr9,Icam1,Scn1b,P2rx7,B2m,Nos1,Cd63,Cd300a,Ngf,Arrb2,Ptk2b,Il1rn,Ahr,Cfl1,Syk,Sgk1,Lgals3,…
GO:0031175	neuron projection development	74	697	1.54e-05	Lamb1,Cd44,Epha2,Plxnd1,Slc9a3r1,Evl,Sema4d,Clu,Lrp12,Alcam,Hcls1,Slc11a2,Tnfrsf21,Diap1,Csf1r,Gfra1,Baiap2,Nptx1,Il6,Abl2,Fcgr2b,Cyfip1,Acsl4,Mmp2,Snx1,Nckap1l,Lyn,Tnn,Micall2,Egr2,Shtn1,Lrp1,Myo16,Dclk1,Runx3,Plxnb2,Cxcr4,Bex1,B4galt6,Stx3,Zeb2,Cthrc1,Cxcl12,Ptpro,Unc5b,Sema3g,Lst1,Rhog,Scn1b,Plxnc1,Fmn1,Itga4,Zswim6,Pip5k1c,Ngf,Myo7a,Tnc,C9orf72,Gas7,B4galt5,Mkl1,Ptk2b,Nrp2,Sgk1,Pitpna,Rtn4rl2…	Lamb1,Cd44,Epha2,Plxnd1,Slc9a3r1,Evl,Sema4d,Clu,Lrp12,Alcam,Hcls1,Slc11a2,Tnfrsf21,Diaph1,Csf1r,Gfra1,Baiap2,Nptx1,Il6,Abl2,Fcgr2b,Cyfip1,Acsl4,Mmp2,Snx1,Nckap1l,Lyn,Tnn,Micall2,Egr2,Shtn1,Lrp1,Myo16,Dclk1,Runx3,Plxnb2,Cxcr4,Bex1,B4galt6,Stx3,Zeb2,Cthrc1,Cxcl12,Ptpro,Unc5b,Sema3g,Lst1,Rhog,Scn1b,Plxnc1,Fmn1,Itga4,Zswim6,Pip5k1c,Ngf,Myo7a,Tnc,3110043O21Rik,Gas7,B4galt5,Mkl1,Ptk2b,Nrp2,Sgk1,Pitpna,…
GO:0044087	regulation of cellular component biogenesis	95	978	1.55e-05	Actr2,Tgfb1,Hck,Bid,Epha2,Pip4k2a,Coro1b,Psen2,Sdc1,Grb2,Prkch,Evl,Edn1,Sema4d,F2rl1,Plk2,Samd8,Clu,Washc5,Hcls1,Cxcl13,Tnf,Baiap2,Nptx1,Il1b,Tlr2,Sdcbp,Abca1,Mtpn,Cyfip1,Was,Cx3cl1,Cotl1,Mmp3,Nckap1l,Vps18,Prex1,Atp13a2,Fam110c,Lrp1,Sh3pxd2b,Tlr4,Plekhm1,Lamp2,Eps8,Vill,Tlr6,Rap1b,Fam49b,Iqgap2,Actg1,Gpr65,Arpc5,Bak1,Fes,Cln3,Arpc1b,Icam1,Gda,Mmp14,Piezo1,Rhog,Grem1,Mefv,P2rx7,Arpc3,Fmn1,Cd47,Pl…	Actr2,Tgfb1,Hck,Bid,Epha2,Pip4k2a,Coro1b,Psen2,Sdc1,Grb2,Prkch,Evl,Edn1,Sema4d,F2rl1,Plk2,Samd8,Clu,E430025E21Rik,Hcls1,Cxcl13,Tnf,Baiap2,Nptx1,Il1b,Tlr2,Sdcbp,Abca1,Mtpn,Cyfip1,Was,Cx3cl1,Cotl1,Mmp3,Nckap1l,Vps18,Prex1,Atp13a2,Fam110c,Lrp1,Sh3pxd2b,Tlr4,Plekhm1,Lamp2,Eps8,Vill,Tlr6,Rap1b,Fam49b,Iqgap2,Actg1,Gpr65,Arpc5,Bak1,Fes,Cln3,Arpc1b,Icam1,Gda,Mmp14,Piezo1,Rhog,Grem1,Mefv,P2rx7,Arpc3,Fmn1,…
GO:0070661	leukocyte proliferation	22	102	1.6e-05	Itgb2,Tgfb1,Il7r,Cd180,F2rl1,Clu,Trem2,Csf1r,Il33,Slc11a1,Ctps,Cx3cl1,Tlr4,Plcl2,Cxcr4,Itgam,Cxcl12,Dock2,P2rx7,Lilrb4,Elf4,Gba	Itgb2,Tgfb1,Il7r,Cd180,F2rl1,Clu,Trem2,Csf1r,Il33,Slc11a1,Ctps,Cx3cl1,Tlr4,Plcl2,Cxcr4,Itgam,Cxcl12,Dock2,P2rx7,Lilrb4a,Elf4,Gba
GO:0001503	ossification	36	240	1.65e-05	Ccl3,Col1a1,Tgfb1,Wisp1,Epha2,Mmp13,Ctsk,Sema4d,Col2a1,Runx1,Ifitm1,Rassf2,Fgr,Ibsp,Gpnmb,Xylt1,Sfrp1,Mmp2,Ptgs2,Tnn,Sbno2,Scx,Sh3pxd2b,Runx3,Igf1,Junb,Rspo2,Cthrc1,Col5a2,Mmp14,Col10a1,Adar,Spp1,Runx2,Clec5a,Acp5	Ccl3,Col1a1,Tgfb1,Wisp1,Epha2,Mmp13,Ctsk,Sema4d,Col2a1,Runx1,Ifitm1,Rassf2,Fgr,Ibsp,Gpnmb,Xylt1,Sfrp1,Mmp2,Ptgs2,Tnn,Sbno2,Scx,Sh3pxd2b,Runx3,Igf1,Junb,Rspo2,Cthrc1,Col5a2,Mmp14,Col10a1,Adar,Spp1,Runx2,Clec5a,Acp5
GO:1902903	regulation of supramolecular fiber organization	47	364	1.72e-05	Actr2,Coro1b,Grb2,Evl,Edn1,F2rl1,Clu,Washc5,Hcls1,Baiap2,Tlr2,Mtpn,Cyfip1,Was,Cx3cl1,Cotl1,Nckap1l,Prex1,Sh3pxd2b,Colgalt1,Eps8,Vill,Fam49b,Iqgap2,Actg1,Lima1,Gpr65,Arpc5,Fes,Arpc1b,Icam1,Gda,Arpc3,Fmn1,Cd47,Plek,Arap1,C9orf72,Ptk2b,Mid1,Ssh3,Tmsb10,Capg,Cfl1,Sgk1,Arpc4,Actr3	Actr2,Coro1b,Grb2,Evl,Edn1,F2rl1,Clu,E430025E21Rik,Hcls1,Baiap2,Tlr2,Mtpn,Cyfip1,Was,Cx3cl1,Cotl1,Nckap1l,Prex1,Sh3pxd2b,Colgalt1,Eps8,Vill,Fam49b,Iqgap2,Actg1,Lima1,Gpr65,Arpc5,Fes,Arpc1b,Icam1,Gda,Arpc3,Fmn1,Cd47,Plek,Arap1,3110043O21Rik,Ptk2b,Mid1,Ssh3,Tmsb10,Capg,Cfl1,Sgk1,Arpc4,Actr3
GO:0071840	cellular component organization or biogenesis	352	4954	1.74e-05	Actr2,Ccl2,Ccl12,Itgb2,Pdgfb,Ccl3,Tubb6,Col1a1,Ltbp2,Acp2,Spi1,Tgfb1,Lamb1,Rnd1,Myo1g,Tpm4,Abcb4,Has1,Dnase2a,Calr,Il7r,Bid,Plod3,Crabp2,Cd44,Vav1,Mmp12,Tep1,Epha2,Coro1b,P4ha1,Psen2,Gltp,Atp6v0d1,Mmp13,Plxnd1,Ctss,Myh9,Cyba,Vmp1,Trpv2,Mmp8,Ywhah,Tnfaip3,Gnptab,Dnmt3a,Ccl7,Slc9a3r1,Grb2,Lgmn,Npc2,Evl,Edn1,Sema4d,Hexb,F2rl1,Plk2,Anxa8,Clu,Loxl2,Cln5,Ripk3,Fam134b,Lrp12,Washc5,Parvb,Col2a1,Alcam,Hc…	Actr2,Ccl2,Ccl12,Itgb2,Pdgfb,Ccl3,Tubb6,Col1a1,Ltbp2,Acp2,Spi1,Tgfb1,Lamb1,Rnd1,Myo1g,Tpm4,Abcb4,Has1,Dnase2a,Calr,Il7r,Bid,Plod3,Crabp2,Cd44,Vav1,Mmp12,Tep1,Epha2,Coro1b,P4ha1,Psen2,Gltp,Atp6v0d1,Mmp13,Plxnd1,Ctss,Myh9,Cyba,Vmp1,Trpv2,Mmp8,Ywhah,Tnfaip3,Gnptab,Dnmt3a,Ccl7,Slc9a3r1,Grb2,Lgmn,Npc2,Evl,Edn1,Sema4d,Hexb,F2rl1,Plk2,Anxa8,Clu,Loxl2,Cln5,Ripk3,Fam134b,Lrp12,E430025E21Rik,Parvb,Col2a1,A…
GO:0071705	nitrogen compound transport	134	1534	1.81e-05	Slc7a7,Col1a1,Tgfb1,Calr,Bid,Mmp12,M6pr,Psen2,Gltp,Slc25a13,Ncf1,Myh9,Ywhah,Gnptab,Slc9a3r1,Edn1,Slc25a30,Clu,Slc7a8,Washc5,Cdkn1a,Nagpa,Nfkbie,Abcg1,Anxa1,Slc15a3,Slc25a45,Hhex,Msr1,Il6,Slc11a1,Mlph,Cln8,Arl8a,Rab29,Eif6,Tlr2,Abca1,Pdpn,Necap2,Rilpl2,Slc15a4,Snx8,Slc6a6,Btk,Slc6a8,Rab20,Snx20,Il10ra,Snx1,Scamp5,Crlf2,Vps18,Slc38a7,H2-DMa,Trem1,Lyn,Atp13a2,Egr2,Rtp4,Rab8b,Dennd2a,Tmem106a,Rftn1,P…	Slc7a7,Col1a1,Tgfb1,Calr,Bid,Mmp12,M6pr,Psen2,Gltp,Slc25a13,Ncf1,Myh9,Ywhah,Gnptab,Slc9a3r1,Edn1,Slc25a30,Clu,Slc7a8,E430025E21Rik,Cdkn1a,Nagpa,Nfkbie,Abcg1,Anxa1,Slc15a3,Slc25a45,Hhex,Msr1,Il6,Slc11a1,Mlph,Cln8,Arl8a,Rab29,Eif6,Tlr2,Abca1,Pdpn,Necap2,Rilpl2,Slc15a4,Snx8,Slc6a6,Btk,Slc6a8,Rab20,Snx20,Il10ra,Snx1,Scamp5,Crlf2,Vps18,Slc38a7,H2-DMa,Trem1,Lyn,Atp13a2,Egr2,Rtp4,Rab8b,Dennd2a,Tmem106a,…
GO:1902106	negative regulation of leukocyte differentiation	22	103	1.83e-05	Ccl3,Cd44,Gpr137b,Runx1,Tmem178,Anxa1,Clec2d,Il4ra,Sfrp1,C1qc,Zc3h12a,Lyn,Ubash3b,Runx3,Jak3,Rara,Cd74,Mafb,Tmem176a,Cdk6,Inpp5d,Tmem176b	Ccl3,Cd44,Gpr137b,Runx1,Tmem178,Anxa1,Clec2d,Il4ra,Sfrp1,C1qc,Zc3h12a,Lyn,Ubash3b,Runx3,Jak3,Rara,Cd74,Mafb,Tmem176a,Cdk6,Inpp5d,Tmem176b
GO:0032720	negative regulation of tumor necrosis factor production	17	62	1.86e-05	Lbp,Tnfaip3,Vsir,Havcr2,Trem2,Gpnmb,Cx3cl1,Zc3h12a,Tlr4,Igf1,Tlr6,Rara,Sirpa,Arrb2,Bcl3,Acp5,Ptpn6	Lbp,Tnfaip3,Vsir,Havcr2,Trem2,Gpnmb,Cx3cl1,Zc3h12a,Tlr4,Igf1,Tlr6,Rara,Sirpa,Arrb2,Bcl3,Acp5,Ptpn6
GO:0046850	regulation of bone remodeling	17	62	1.86e-05	Gpr137b,Csf1r,Il6,Cd38,Sfrp1,Csk,Trf,Ubash3b,Plekhm1,Fcgr4,Tnfrsf11b,Grem1,P2rx7,Adam8,Spp1,Syk,Inpp5d	Gpr137b,Csf1r,Il6,Cd38,Sfrp1,Csk,Trf,Ubash3b,Plekhm1,Fcgr4,Tnfrsf11b,Grem1,P2rx7,Adam8,Spp1,Syk,Inpp5d
GO:0030149	sphingolipid catabolic process	12	28	1.89e-05	Gm2a,Neu1,Galc,Hexb,Naga,Hexa,Acer3,Gla,Asah1,Psap,Sgpl1,Gba	Gm2a,Neu1,Galc,Hexb,Naga,Hexa,Acer3,Gla,Asah1,Psap,Sgpl1,Gba
GO:0060429	epithelium development	101	1067	1.97e-05	Pdgfb,Acvr1b,Plaur,Tgfb1,Plod3,Cd44,Mmp12,Ctsb,Epha2,Crlf1,Psen2,Plxnd1,Ctsz,Sfrp5,Sdc1,Gna13,Slc9a3r1,Grb2,Edn1,Ctsl,F2rl1,Vdr,Col2a1,Runx1,Cdkn1a,Anxa1,Hhex,Ifitm1,Il6,Casp8,Abl2,Frzb,Spint1,Il1a,Vcam1,B4galt1,Pdpn,Rilpl2,Lfng,Gdf3,Tpp1,Atp6ap2,Sfrp1,Asah1,Mmp2,St14,Myo1e,Ctsh,Ptgs2,Myd88,Cyp7b1,Mcoln3,Scx,Ptk7,Prkx,Runx3,Plxnb2,Cxcr4,Itga2,Basp1,Igf1,Socs3,Gja4,Sox18,Rap1b,Rspo2,Zeb2,Rara,Cthr…	Pdgfb,Acvr1b,Plaur,Tgfb1,Plod3,Cd44,Mmp12,Ctsb,Epha2,Crlf1,Psen2,Plxnd1,Ctsz,Sfrp5,Sdc1,Gna13,Slc9a3r1,Grb2,Edn1,Ctsl,F2rl1,Vdr,Col2a1,Runx1,Cdkn1a,Anxa1,Hhex,Ifitm1,Il6,Casp8,Abl2,Frzb,Spint1,Il1a,Vcam1,B4galt1,Pdpn,Rilpl2,Lfng,Gdf3,Tpp1,Atp6ap2,Sfrp1,Asah1,Mmp2,St14,Myo1e,Ctsh,Ptgs2,Myd88,Cyp7b1,Mcoln3,Scx,Ptk7,Prkx,Runx3,Plxnb2,Cxcr4,Itga2,Basp1,Igf1,Socs3,Gja4,Sox18,Rap1b,Rspo2,Zeb2,Rara,Cthr…
GO:0016485	protein processing	28	160	2.05e-05	Psen2,Ctss,Cd5l,Vsir,Cpd,Lgmn,Ctsl,Plau,Cln5,Casp1,Casp8,Atp6ap2,F7,Ctsh,Nlrc4,C1ra,Adam10,Ero1lb,Bak1,Cln3,Mmp14,P2rx7,Ddi2,Ece1,Furin,Srgn,Aph1c,Spcs3	Psen2,Ctss,Cd5l,Vsir,Cpd,Lgmn,Ctsl,Plau,Cln5,Casp1,Casp8,Atp6ap2,F7,Ctsh,Nlrc4,C1ra,Adam10,Ero1lb,Bak1,Cln3,Mmp14,P2rx7,Ddi2,Ece1,Furin,Srgn,Aph1c,Spcs3
GO:0032147	activation of protein kinase activity	43	321	2.13e-05	Pdgfb,Ern1,Tgfb1,Ripk3,Cdkn1a,Tnf,Slc11a1,Il1b,Ptpn1,Pdgfc,Hgf,Trf,Nckap1l,Gadd45a,Thbs1,Tlr4,Nek6,Igf1,Tlr1,F2r,Madd,Dab2,Chil1,Adam9,Cd86,Cd74,Arrb1,Grem1,P2rx7,Mdfic,Stk10,Ccl19,Osbpl8,Ngf,Lgals9,Ptk2b,Afap1l2,Taok3,Syk,Erp29,Map4k4,Iqgap1,Shc2	Pdgfb,Ern1,Tgfb1,Ripk3,Cdkn1a,Tnf,Slc11a1,Il1b,Ptpn1,Pdgfc,Hgf,Trf,Nckap1l,Gadd45a,Thbs1,Tlr4,Nek6,Igf1,Tlr1,F2r,Madd,Dab2,Chil1,Adam9,Cd86,Cd74,Arrb1,Grem1,P2rx7,Mdfic,Stk10,Ccl19,Osbpl8,Ngf,Lgals9,Ptk2b,Afap1l2,Taok3,Syk,Erp29,Map4k4,Iqgap1,Shc2
GO:0007229	integrin-mediated signaling pathway	19	79	2.27e-05	Itgb2,Vav1,Itga6,Fgr,Tyrobp,Itgax,Itga11,Fermt3,Itga2,Itgam,Tec,Fcer1g,Col3a1,Fyb,Itga4,Plek,Itgb4,Ptk2b,Syk	Itgb2,Vav1,Itga6,Fgr,Tyrobp,Itgax,Itga11,Fermt3,Itga2,Itgam,Tec,Fcer1g,Col3a1,Fyb,Itga4,Plek,Itgb4,Ptk2b,Syk
GO:0007584	response to nutrient	28	161	2.28e-05	Ccl2,Col1a1,Tgfb1,Hmox1,Cd40,Atp2b1,Dnmt3a,Vdr,Gatm,Abca1,Acsl4,F7,Sfrp1,Ptgs2,Igfbp2,Itga2,Tpcn2,Lipg,Rara,Plec,Tnfrsf11b,Fes,Ccnd1,Folr2,Ass1,Tnc,Trim25,Spp1	Ccl2,Col1a1,Tgfb1,Hmox1,Cd40,Atp2b1,Dnmt3a,Vdr,Gatm,Abca1,Acsl4,F7,Sfrp1,Ptgs2,Igfbp2,Itga2,Tpcn2,Lipg,Rara,Plec,Tnfrsf11b,Fes,Ccnd1,Folr2,Ass1,Tnc,Trim25,Spp1
GO:0031663	lipopolysaccharide-mediated signaling pathway	13	35	2.37e-05	Ccl12,Ccl3,Tgfb1,Lbp,Trem2,Tnf,Il1b,Myd88,Lyn,Tlr4,Cd14,Ptafr,Scarb1	Ccl12,Ccl3,Tgfb1,Lbp,Trem2,Tnf,Il1b,Myd88,Lyn,Tlr4,Cd14,Ptafr,Scarb1
GO:2001056	positive regulation of cysteine-type endopeptidase activity	26	142	2.39e-05	Bid,Lgmn,Slc11a2,Xdh,Tnf,Pmaip1,Casp1,Casp8,Bok,Ctsh,Nod1,Nlrc4,F2r,Bak1,Arrb1,Mefv,Card9,Nlrp3,Ngf,Nlrp1b,Bcl2l11,Syk,Tnfrsf23,Aim2,St18,Ctsd	Bid,Lgmn,Slc11a2,Xdh,Tnf,Pmaip1,Casp1,Casp8,Bok,Ctsh,Nod1,Nlrc4,F2r,Bak1,Arrb1,Mefv,Card9,Nlrp3,Ngf,Nlrp1b,Bcl2l11,Syk,Tnfrsf23,Aim2,St18,Ctsd
GO:0046479	glycosphingolipid catabolic process	9	13	2.45e-05	Gm2a,Neu1,Galc,Hexb,Naga,Hexa,Gla,Psap,Gba	Gm2a,Neu1,Galc,Hexb,Naga,Hexa,Gla,Psap,Gba
GO:0050769	positive regulation of neurogenesis	64	579	2.58e-05	Actr2,Tgfb1,Crabp2,Neu1,Plxnd1,Trpv2,Prkch,Sema4d,Washc5,Hcls1,Trem2,Tnf,Baiap2,Il6,Abl2,Itga6,Spint1,Il1b,Tlr2,Tnfrsf1b,Hgf,Cxcl5,P2rx4,Cyfip1,Cx3cl1,Trf,Camk1d,Lyn,Mapk6,Egr2,Shtn1,Ptk7,Lrp1,Grn,Plxnb2,Cxcr4,Fn1,Igf1,Bex1,Gdf6,Cx3cr1,Lif,Adam17,Zeb2,Rara,Cxcl12,Fes,Man2a1,Scn1b,Plxnc1,E2f1,Nfe2l2,Ngf,Ptk2b,Ccr5,Cfl1,Sgk1,Iqgap1,Tgif1,Sphk1,Plxna1,Ccr2,Actr3,Mag	Actr2,Tgfb1,Crabp2,Neu1,Plxnd1,Trpv2,Prkch,Sema4d,E430025E21Rik,Hcls1,Trem2,Tnf,Baiap2,Il6,Abl2,Itga6,Spint1,Il1b,Tlr2,Tnfrsf1b,Hgf,Cxcl5,P2rx4,Cyfip1,Cx3cl1,Trf,Camk1d,Lyn,Mapk6,Egr2,Shtn1,Ptk7,Lrp1,Grn,Plxnb2,Cxcr4,Fn1,Igf1,Bex1,Gdf6,Cx3cr1,Lif,Adam17,Zeb2,Rara,Cxcl12,Fes,Man2a1,Scn1b,Plxnc1,E2f1,Nfe2l2,Ngf,Ptk2b,Ccr5,Cfl1,Sgk1,Iqgap1,Tgif1,Sphk1,Plxna1,Ccr2,Actr3,Mag
GO:0043370	regulation of CD4-positive, alpha-beta T cell differentiation	15	49	2.61e-05	Tgfb1,Cd83,Runx1,Anxa1,Il6,Il4ra,Nckap1l,Zc3h12a,Runx3,Jak3,Rara,Nlrp3,Ccl19,Nfkbiz,Ccr2	Tgfb1,Cd83,Runx1,Anxa1,Il6,Il4ra,Nckap1l,Zc3h12a,Runx3,Jak3,Rara,Nlrp3,Ccl19,Nfkbiz,Ccr2
GO:0098543	detection of other organism	10	18	2.63e-05	Tlr2,Ssc5d,Nod1,Naip5,Nlrc4,Tlr1,Tlr6,Clec7a,Naip6,Naip2	Tlr2,Ssc5d,Nod1,Naip5,Nlrc4,Tlr1,Tlr6,Clec7a,Naip6,Naip2
GO:0007596	blood coagulation	23	115	2.69e-05	Mertk,Gna13,Evl,F2rl1,Anxa8,C3,Procr,F7,Cx3cl1,Pik3cb,Fermt3,Rap2b,Ubash3b,Pdia6,F2r,F10,F5,Plek,Pip5k1c,Lilrb4,Vwf,Hps1,Ptpn6	Mertk,Gna13,Evl,F2rl1,Anxa8,C3,Procr,F7,Cx3cl1,Pik3cb,Fermt3,Rap2b,Ubash3b,Pdia6,F2r,F10,F5,Plek,Pip5k1c,Lilrb4a,Vwf,Hps1,Ptpn6
GO:0051897	positive regulation of protein kinase B signaling	23	115	2.69e-05	Tgfb1,Pik3r5,Hcls1,Tnf,Il6,P2rx4,F7,Cx3cl1,Fam110c,Hpse,Thbs1,Igf1,Pik3cg,Cx3cr1,F10,Rara,Osm,Chil1,Gpx1,Ccl19,Osbpl8,Adam8,Arrb2	Tgfb1,Pik3r5,Hcls1,Tnf,Il6,P2rx4,F7,Cx3cl1,Fam110c,Hpse,Thbs1,Igf1,Pik3cg,Cx3cr1,F10,Rara,Osm,Chil1,Gpx1,Ccl19,Osbpl8,Adam8,Arrb2
GO:0038094	Fc-gamma receptor signaling pathway	8	9	2.75e-05	Myo1g,Fcgr2b,Fcgr1,Clec4e,Clec4d,Fcgr4,Fcer1g,Fcgr3	Myo1g,Fcgr2b,Fcgr1,Clec4e,Clec4d,Fcgr4,Fcer1g,Fcgr3
GO:0006869	lipid transport	37	258	2.91e-05	Gm2a,Abcb4,Gltp,Lbp,Nos2,Slc9a3r1,Abcc3,Npc2,Abcg1,Npc1,Anxa1,Msr1,Esyt1,Abca1,Acsl4,Slco2a1,Ldlrap1,Apobr,Spns2,Pltp,C2cd2l,Lipg,Lima1,Cln3,Scarb1,Atp11a,Plscr1,P2rx7,Osbpl8,Psap,Rbpr2,Pitpna,Apod,Pqlc1,Gramd1b,Kcnn4,Soat1	Gm2a,Abcb4,Gltp,Lbp,Nos2,Slc9a3r1,Abcc3,Npc2,Abcg1,Npc1,Anxa1,Msr1,Esyt1,Abca1,Acsl4,Slco2a1,Ldlrap1,Apobr,Spns2,Pltp,C2cd2l,Lipg,Lima1,Cln3,Scarb1,Atp11a,Plscr1,P2rx7,Osbpl8,Psap,Stra6l,Pitpna,Apod,Pqlc1,Gramd1b,Kcnn4,Soat1
GO:0045824	negative regulation of innate immune response	16	57	2.95e-05	Mmp12,Dhx58,Tnfaip3,Havcr2,Irg1,Ccr1,Clec2d,Parp14,Grn,Samhd1,Slamf8,H2-T23,Adar,Lgals9,Arrb2,Sh2d1b2	Mmp12,Dhx58,Tnfaip3,Havcr2,Acod1,Ccr1,Clec2d,Parp14,Grn,Samhd1,Slamf8,H2-T23,Adar,Lgals9,Arrb2,Sh2d1b1
GO:0031099	regeneration	29	174	3.06e-05	Ccl2,Tgfb1,Hmox1,Plau,Cdkn1a,Igf2r,Anxa1,Hgf,Cxcl5,Mtpn,F7,Mmp2,Ninj1,Igf1,Bex1,Lif,Tec,Cxcl12,Bak1,Gpx1,Ccnd1,Ptgfrn,Tnc,Sulf2,Lcp1,Rtn4rl2,Apod,Ucp2,Mag	Ccl2,Tgfb1,Hmox1,Plau,Cdkn1a,Igf2r,Anxa1,Hgf,Cxcl5,Mtpn,F7,Mmp2,Ninj1,Igf1,Bex1,Lif,Tec,Cxcl12,Bak1,Gpx1,Ccnd1,Ptgfrn,Tnc,Sulf2,Lcp1,Rtn4rl2,Apod,Ucp2,Mag
GO:0046637	regulation of alpha-beta T cell differentiation	17	65	3.13e-05	Tgfb1,Cd83,Runx1,Anxa1,Il6,Il4ra,Nckap1l,Zc3h12a,Pnp,Runx3,Jak3,Rara,Nlrp3,Ccl19,Nfkbiz,Syk,Ccr2	Tgfb1,Cd83,Runx1,Anxa1,Il6,Il4ra,Nckap1l,Zc3h12a,Pnp,Runx3,Jak3,Rara,Nlrp3,Ccl19,Nfkbiz,Syk,Ccr2
GO:0010038	response to metal ion	47	374	3.26e-05	Calr,Hmox1,Slc25a13,Cybb,Ncf1,Sdc1,Dnmt3a,Lgmn,Edn1,Loxl2,Slc11a2,Xdh,Npc1,Nptx1,Il6,Gatm,Il1a,P2rx4,Mt2,Mt1,Ptgs2,Trf,Rasa4,Itpr3,Atp13a2,Thbs1,Igfbp2,C1qa,Fn1,Cd14,Junb,Alox5ap,Hvcn1,Tnfrsf11b,Plcg2,Adam9,Tlr9,Cp,Ccnd1,P2rx7,B2m,Nfe2l2,Ass1,Trpm2,Ptk2b,Apobec1,Iqgap1	Calr,Hmox1,Slc25a13,Cybb,Ncf1,Sdc1,Dnmt3a,Lgmn,Edn1,Loxl2,Slc11a2,Xdh,Npc1,Nptx1,Il6,Gatm,Il1a,P2rx4,Mt2,Mt1,Ptgs2,Trf,Rasa4,Itpr3,Atp13a2,Thbs1,Igfbp2,C1qa,Fn1,Cd14,Junb,Alox5ap,Hvcn1,Tnfrsf11b,Plcg2,Adam9,Tlr9,Cp,Ccnd1,P2rx7,B2m,Nfe2l2,Ass1,Trpm2,Ptk2b,Apobec1,Iqgap1
GO:0098609	cell-cell adhesion	49	398	3.29e-05	Itgb2,Lamb1,Cd44,Pvrl4,Myh9,Vmp1,Tnip1,Sema4d,Alcam,Tnf,Pkp1,Sele,Itga6,Il1b,Vcam1,Pdpn,Olr1,Itgax,Cx3cl1,Nt5e,Pik3cb,Fermt3,Rap2b,Ubash3b,Thbs1,Plxnb2,Pdia6,Cd200r1,Cx3cr1,Itgam,Cxcl12,Fat3,Cadm1,Icam1,Cd93,Selplg,Sirpa,Itga4,Cd47,Stk10,Plek,Pip5k1c,Adam8,Lgals9,Syk,Selp,Ptpn6,Ccr2,Mag	Itgb2,Lamb1,Cd44,Nectin4,Myh9,Vmp1,Tnip1,Sema4d,Alcam,Tnf,Pkp1,Sele,Itga6,Il1b,Vcam1,Pdpn,Olr1,Itgax,Cx3cl1,Nt5e,Pik3cb,Fermt3,Rap2b,Ubash3b,Thbs1,Plxnb2,Pdia6,Cd200r1,Cx3cr1,Itgam,Cxcl12,Fat3,Cadm1,Icam1,Cd93,Selplg,Sirpa,Itga4,Cd47,Stk10,Plek,Pip5k1c,Adam8,Lgals9,Syk,Selp,Ptpn6,Ccr2,Mag
GO:0016042	lipid catabolic process	37	260	3.4e-05	Gm2a,Pla1a,Cyp4f18,Neu1,Ywhah,Gdpd1,Galc,Aoah,Hexb,Naga,Pla2g7,Hexa,Hsd17b11,Plbd2,Acer3,Gla,Asah1,Pla2g15,Hsd3b7,Abhd2,Daglb,Lrp1,Pnpla7,Nceh1,Lipa,Abhd12,Ugt1a7c,Acox3,Lipg,Plcg2,Scarb1,Ddhd1,Plcb2,Psap,Spp1,Sgpl1,Gba	Gm2a,Pla1a,Cyp4f18,Neu1,Ywhah,Gdpd1,Galc,Aoah,Hexb,Naga,Pla2g7,Hexa,Hsd17b11,Plbd2,Acer3,Gla,Asah1,Pla2g15,Hsd3b7,Abhd2,Daglb,Lrp1,Pnpla7,Nceh1,Lipa,Abhd12,Ugt1a7c,Acox3,Lipg,Plcg2,Scarb1,Ddhd1,Plcb2,Psap,Spp1,Sgpl1,Gba
GO:0014068	positive regulation of phosphatidylinositol 3-kinase signaling	18	74	3.7e-05	Pdgfb,Ncf1,Sema4d,F2rl1,Hcls1,Tnf,Pdgfc,Hgf,Fgr,Pik3ap1,Igf1,F2r,Rara,Hcst,Osm,Unc5b,Selp,Ptpn6	Pdgfb,Ncf1,Sema4d,F2rl1,Hcls1,Tnf,Pdgfc,Hgf,Fgr,Pik3ap1,Igf1,F2r,Rara,Hcst,Osm,Unc5b,Selp,Ptpn6
GO:0043506	regulation of JUN kinase activity	20	91	3.8e-05	Ern1,Sash1,Sfrp5,Edn1,Fgd2,Tnf,Il1b,Ptpn1,Sfrp1,Trf,Tlr6,Zeb2,Dab2,Tlr9,Mdfic,Ccl19,Ptk2b,Taok3,Il1rn,Syk	Ern1,Sash1,Sfrp5,Edn1,Fgd2,Tnf,Il1b,Ptpn1,Sfrp1,Trf,Tlr6,Zeb2,Dab2,Tlr9,Mdfic,Ccl19,Ptk2b,Taok3,Il1rn,Syk
GO:0044255	cellular lipid metabolic process	80	797	3.8e-05	Gm2a,Tbxas1,Cyp4f18,Crabp2,Elovl1,Tmem189,Pip4k2a,B4galnt1,Neu1,Gdpd1,Galc,Sptlc2,Degs2,Aoah,Edn1,Hexb,Samd8,Naga,Pla2g7,C3,Csf1r,Hexa,Cyp2e1,Cln8,Cers6,Fabp5,Pdpn,Hpgds,Tnfrsf1a,Mtmr10,Acer3,Gla,Acsl4,Asah1,Pla2g15,Pik3cb,Ptgs2,Cerk,Abhd2,Ttc7,Apobr,Daglb,Lrp1,Pnpla7,Spns2,Pigs,Nceh1,Lpcat2,Lipa,Abhd12,Socs3,Pik3cg,Acox3,B4galt6,Pi4k2a,Dhrs9,Ppap2c,Alox5ap,Plcg2,Gpx1,Cln3,Plscr1,Cd74,P2rx7,St6ga…	Gm2a,Tbxas1,Cyp4f18,Crabp2,Elovl1,Tmem189,Pip4k2a,B4galnt1,Neu1,Gdpd1,Galc,Sptlc2,Degs2,Aoah,Edn1,Hexb,Samd8,Naga,Pla2g7,C3,Csf1r,Hexa,Cyp2e1,Cln8,Cers6,Fabp5,Pdpn,Hpgds,Tnfrsf1a,Mtmr10,Acer3,Gla,Acsl4,Asah1,Pla2g15,Pik3cb,Ptgs2,Cerk,Abhd2,Ttc7,Apobr,Daglb,Lrp1,Pnpla7,Spns2,Pigs,Nceh1,Lpcat2,Lipa,Abhd12,Socs3,Pik3cg,Acox3,B4galt6,Pi4k2a,Dhrs9,Plpp2,Alox5ap,Plcg2,Gpx1,Cln3,Plscr1,Cd74,P2rx7,St6gal…
GO:0048771	tissue remodeling	23	118	3.86e-05	Tgfb1,Epha2,Timp1,Ctsk,Ctss,Il6,Rassf2,Il1a,Tpp1,Mmp2,Lipa,Igf1,F2r,Lif,Cthrc1,Bak1,Mmp14,Dll4,Itga4,Ptk2b,Ahr,Acp5,Ccr2	Tgfb1,Epha2,Timp1,Ctsk,Ctss,Il6,Rassf2,Il1a,Tpp1,Mmp2,Lipa,Igf1,F2r,Lif,Cthrc1,Bak1,Mmp14,Dll4,Itga4,Ptk2b,Ahr,Acp5,Ccr2
GO:1904894	positive regulation of receptor signaling pathway via STAT	21	100	3.92e-05	Il7r,Crlf1,Cd40,Hcls1,Il10rb,Tnf,Csf1r,Il6,Il6ra,Cxcl5,Tnfrsf1a,Il10ra,Crlf2,Parp14,Mgat5,Lyn,Igf1,F2r,Lif,Osm,Ptk2b	Il7r,Crlf1,Cd40,Hcls1,Il10rb,Tnf,Csf1r,Il6,Il6ra,Cxcl5,Tnfrsf1a,Il10ra,Crlf2,Parp14,Mgat5,Lyn,Igf1,F2r,Lif,Osm,Ptk2b
GO:0048661	positive regulation of smooth muscle cell proliferation	22	109	3.93e-05	Pdgfb,Ern1,Wisp1,Hmox1,Cyba,Edn1,Aif1,Tnf,Il6,Il6ra,Mmp2,Cx3cl1,Ptgs2,Myd88,Ldlrap1,Thbs1,C3ar1,Itga2,P2ry6,Igf1,Ptafr,Irak4	Pdgfb,Ern1,Wisp1,Hmox1,Cyba,Edn1,Aif1,Tnf,Il6,Il6ra,Mmp2,Cx3cl1,Ptgs2,Myd88,Ldlrap1,Thbs1,C3ar1,Itga2,P2ry6,Igf1,Ptafr,Irak4
GO:0071402	cellular response to lipoprotein particle stimulus	12	31	4.25e-05	Ccl2,Itgb2,Abcg1,Npc1,Myd88,Tlr4,Mylip,Tlr6,Adam17,Fcer1g,Cd68,Syk	Ccl2,Itgb2,Abcg1,Npc1,Myd88,Tlr4,Mylip,Tlr6,Adam17,Fcer1g,Cd68,Syk
GO:0097305	response to alcohol	36	252	4.29e-05	Actr2,Ccl2,Ccl3,Spi1,Tgfb1,Tbxas1,Cybb,Cyba,Atp2b1,Dnmt3a,Ccl7,Cdkn1a,Cyp2e1,Casp8,Abca1,F7,Sfrp1,Ptger2,Inhbb,Tlr4,Eps8,P2ry6,Glb1,Igf1,Cd14,Rara,Bak1,Ccnd1,Ccl19,Tnc,Ptk2b,Ccr5,Apobec1,Ahr,Stat3,Gramd1b	Actr2,Ccl2,Ccl3,Spi1,Tgfb1,Tbxas1,Cybb,Cyba,Atp2b1,Dnmt3a,Ccl7,Cdkn1a,Cyp2e1,Casp8,Abca1,F7,Sfrp1,Ptger2,Inhbb,Tlr4,Eps8,P2ry6,Glb1,Igf1,Cd14,Rara,Bak1,Ccnd1,Ccl19,Tnc,Ptk2b,Ccr5,Apobec1,Ahr,Stat3,Gramd1b
GO:0061024	membrane organization	65	603	4.44e-05	Itgb2,Abcb4,Bid,Gltp,Myh9,Slc9a3r1,Npc2,Clu,Trem2,Abcg1,Aif1,Npc1,Pmaip1,Msr1,Baiap2,Bok,Cln8,Fcgr2b,Fcgr1,Abca1,Rilpl2,Mfge8,Rab20,Anxa2,Tie1,Atp13a2,Rtp4,Rab8b,Thbs1,Myof,Rubcnl,Rftn1,Lpcat2,Cxcr4,Slc35f6,Pltp,C2cd2l,Rab7b,Itgam,Stx3,Elmo1,Bak1,Fcer1g,Cln3,Atp11a,Dock2,Plscr1,Rhog,P2rx7,Sirpa,Psap,Adam8,Tmed9,Bcl2l11,Ap1s2,Arhgap25,Mx1,Pitpna,Treml4,Stat3,Pqlc1,Gramd1b,Fcgr3,Kcnn4,Bin2	Itgb2,Abcb4,Bid,Gltp,Myh9,Slc9a3r1,Npc2,Clu,Trem2,Abcg1,Aif1,Npc1,Pmaip1,Msr1,Baiap2,Bok,Cln8,Fcgr2b,Fcgr1,Abca1,Rilpl2,Mfge8,Rab20,Anxa2,Tie1,Atp13a2,Rtp4,Rab8b,Thbs1,Myof,5031414D18Rik,Rftn1,Lpcat2,Cxcr4,Slc35f6,Pltp,C2cd2l,Rab7b,Itgam,Stx3,Elmo1,Bak1,Fcer1g,Cln3,Atp11a,Dock2,Plscr1,Rhog,P2rx7,Sirpa,Psap,Adam8,Tmed9,Bcl2l11,Ap1s2,Arhgap25,Mx1,Pitpna,Treml4,Stat3,Pqlc1,Gramd1b,Fcgr3,Kcnn4,Bin2
GO:0051896	regulation of protein kinase B signaling	28	168	4.55e-05	Tgfb1,Epha2,Sfrp5,Slc9a3r1,Pik3r5,Hcls1,Xdh,Tnf,Il6,P2rx4,F7,Cx3cl1,Mmp3,Fam110c,Hpse,Thbs1,Igf1,Pik3cg,Cx3cr1,F10,Rara,Osm,Chil1,Gpx1,Ccl19,Osbpl8,Adam8,Arrb2	Tgfb1,Epha2,Sfrp5,Slc9a3r1,Pik3r5,Hcls1,Xdh,Tnf,Il6,P2rx4,F7,Cx3cl1,Mmp3,Fam110c,Hpse,Thbs1,Igf1,Pik3cg,Cx3cr1,F10,Rara,Osm,Chil1,Gpx1,Ccl19,Osbpl8,Adam8,Arrb2
GO:0045124	regulation of bone resorption	15	52	4.67e-05	Gpr137b,Csf1r,Il6,Cd38,Csk,Trf,Ubash3b,Plekhm1,Fcgr4,Tnfrsf11b,P2rx7,Adam8,Spp1,Syk,Inpp5d	Gpr137b,Csf1r,Il6,Cd38,Csk,Trf,Ubash3b,Plekhm1,Fcgr4,Tnfrsf11b,P2rx7,Adam8,Spp1,Syk,Inpp5d
GO:1900015	regulation of cytokine production involved in inflammatory response	14	45	4.91e-05	Nos2,Tnf,Il1r2,Myd88,Zc3h12a,Tlr4,Gpsm3,Tlr6,Pld4,Mefv,Sirpa,Clec7a,Pld3,Apod	Nos2,Tnf,Il1r2,Myd88,Zc3h12a,Tlr4,Gpsm3,Tlr6,Pld4,Mefv,Sirpa,Clec7a,Pld3,Apod
GO:0010632	regulation of epithelial cell migration	34	232	4.98e-05	Pdgfb,Tgfb1,Calr,Hmox1,Epha2,Sash1,Cd40,Lgmn,Vash1,Evl,Plk2,Cxcl13,Tnf,Anxa1,Glipr2,P2rx4,Ctsh,Ptgs2,Zc3h12a,Gadd45a,Thbs1,Grn,Itga2,Igf1,Adam17,Prcp,Plcg2,Adam9,Dll4,Nfe2l2,Cd63,Ptk2b,Mmrn2,Map4k4	Pdgfb,Tgfb1,Calr,Hmox1,Epha2,Sash1,Cd40,Lgmn,Vash1,Evl,Plk2,Cxcl13,Tnf,Anxa1,Glipr2,P2rx4,Ctsh,Ptgs2,Zc3h12a,Gadd45a,Thbs1,Grn,Itga2,Igf1,Adam17,Prcp,Plcg2,Adam9,Dll4,Nfe2l2,Cd63,Ptk2b,Mmrn2,Map4k4
GO:0006022	aminoglycan metabolic process	20	93	4.99e-05	Tgfb1,Has1,Cd44,Itih4,Hexb,Hexa,Il1b,Hgf,Xylt1,B3gnt3,Dse,Ndst2,Gns,Chst11,Mamdc2,Cemip,Chil1,B4galt5,B3gnt7,Xylt2	Tgfb1,Has1,Cd44,Itih4,Hexb,Hexa,Il1b,Hgf,Xylt1,B3gnt3,Dse,Ndst2,Gns,Chst11,Mamdc2,Cemip,Chil1,B4galt5,B3gnt7,Xylt2
GO:0043507	positive regulation of JUN kinase activity	18	76	5.01e-05	Ern1,Sash1,Edn1,Fgd2,Tnf,Il1b,Ptpn1,Trf,Tlr6,Zeb2,Dab2,Tlr9,Mdfic,Ccl19,Ptk2b,Taok3,Il1rn,Syk	Ern1,Sash1,Edn1,Fgd2,Tnf,Il1b,Ptpn1,Trf,Tlr6,Zeb2,Dab2,Tlr9,Mdfic,Ccl19,Ptk2b,Taok3,Il1rn,Syk
GO:1903428	positive regulation of reactive oxygen species biosynthetic process	16	60	5.03e-05	Itgb2,Cyba,Mmp8,Clu,Aif1,Tnf,Il6,Il1b,Tlr2,Ddah1,Ptgs2,Tlr4,Tlr6,Icam1,Ass1,Ptk2b	Itgb2,Cyba,Mmp8,Clu,Aif1,Tnf,Il6,Il1b,Tlr2,Ddah1,Ptgs2,Tlr4,Tlr6,Icam1,Ass1,Ptk2b
GO:0046851	negative regulation of bone remodeling	10	20	5.2e-05	Gpr137b,Il6,Cd38,Sfrp1,Csk,Ubash3b,Tnfrsf11b,Grem1,P2rx7,Inpp5d	Gpr137b,Il6,Cd38,Sfrp1,Csk,Ubash3b,Tnfrsf11b,Grem1,P2rx7,Inpp5d
GO:0010975	regulation of neuron projection development	65	607	5.36e-05	Actr2,Crabp2,Neu1,Plxnd1,Ctsz,Trpv2,Ywhah,Sema4d,Plk2,Washc5,Hcls1,H2-K1,Baiap2,Il6,Rab29,Abl2,Itga6,Hgf,Cd38,Cxcl5,Cyfip1,Xylt1,Sfrp1,Cx3cl1,Camk1d,Prex1,Lyn,Mapk6,Shtn1,Ptk7,Lrp1,Grn,Mylip,Plxnb2,Cxcr4,Fn1,Rap2a,Adam10,Lif,Adam17,Zeb2,Cxcl12,Dab2,Fes,Fat3,Sema3g,Scn1b,Plxnc1,B2m,Nfe2l2,Zswim6,Ngf,Ptk2b,Ccr5,Cfl1,Sgk1,Rtn4rl2,Map4k4,Iqgap1,Sema6b,Sphk1,Plxna1,H2-D1,Actr3,Mag	Actr2,Crabp2,Neu1,Plxnd1,Ctsz,Trpv2,Ywhah,Sema4d,Plk2,E430025E21Rik,Hcls1,H2-K1,Baiap2,Il6,Rab29,Abl2,Itga6,Hgf,Cd38,Cxcl5,Cyfip1,Xylt1,Sfrp1,Cx3cl1,Camk1d,Prex1,Lyn,Mapk6,Shtn1,Ptk7,Lrp1,Grn,Mylip,Plxnb2,Cxcr4,Fn1,Rap2a,Adam10,Lif,Adam17,Zeb2,Cxcl12,Dab2,Fes,Fat3,Sema3g,Scn1b,Plxnc1,B2m,Nfe2l2,Zswim6,Ngf,Ptk2b,Ccr5,Cfl1,Sgk1,Rtn4rl2,Map4k4,Iqgap1,Sema6b,Sphk1,Plxna1,H2-D1,Actr3,Mag
GO:2001234	negative regulation of apoptotic signaling pathway	34	233	5.37e-05	Plaur,Bid,Cd44,Hmox1,Psen2,Tnfaip3,Clu,Col2a1,Tnf,Bok,Itga6,Il1b,Ptpn1,Hgf,Cx3cl1,Ptgs2,Mcl1,Wfs1,Igf1,Slc35f6,Cx3cr1,Hyou1,Cxcl12,Unc5b,Madd,Dab2,Gpx1,Icam1,Cd74,Nfe2l2,Arrb2,Mkl1,Lgals3,Tnfrsf23	Plaur,Bid,Cd44,Hmox1,Psen2,Tnfaip3,Clu,Col2a1,Tnf,Bok,Itga6,Il1b,Ptpn1,Hgf,Cx3cl1,Ptgs2,Mcl1,Wfs1,Igf1,Slc35f6,Cx3cr1,Hyou1,Cxcl12,Unc5b,Madd,Dab2,Gpx1,Icam1,Cd74,Nfe2l2,Arrb2,Mkl1,Lgals3,Tnfrsf23
GO:0010001	glial cell differentiation	31	201	5.44e-05	Pdgfb,Tgfb1,Clu,Trem2,Bok,Abl2,Il1b,Tlr2,Csk,Lyn,Egr2,Gpr126,Lrp1,Tlr4,Grn,Gpc1,C1qa,Igf1,B4galt6,Lif,Itgam,Gpr157,Sox4,Itgb4,B4galt5,Nrros,Stat3,C5ar1,Gba,Actr3,Mag	Pdgfb,Tgfb1,Clu,Trem2,Bok,Abl2,Il1b,Tlr2,Csk,Lyn,Egr2,Adgrg6,Lrp1,Tlr4,Grn,Gpc1,C1qa,Igf1,B4galt6,Lif,Itgam,Gpr157,Sox4,Itgb4,B4galt5,Nrros,Stat3,C5ar1,Gba,Actr3,Mag
GO:0043032	positive regulation of macrophage activation	11	26	5.68e-05	Lbp,Mmp8,Havcr2,Trem2,Il33,Ctsc,Il4ra,Thbs1,Tlr4,Tlr6,Lgals9	Lbp,Mmp8,Havcr2,Trem2,Il33,Ctsc,Il4ra,Thbs1,Tlr4,Tlr6,Lgals9
GO:0097191	extrinsic apoptotic signaling pathway	20	94	5.68e-05	Acvr1b,Tgfb1,Bid,Mknk1,Tnf,Il33,Casp8,Bok,Il1b,Il1a,Tnfrsf1b,Mcl1,Lcn2,Tnfrsf26,Igf1,Bak1,P2rx7,Ngf,Bcl2l11,Tnfrsf23	Acvr1b,Tgfb1,Bid,Mknk1,Tnf,Il33,Casp8,Bok,Il1b,Il1a,Tnfrsf1b,Mcl1,Lcn2,Tnfrsf26,Igf1,Bak1,P2rx7,Ngf,Bcl2l11,Tnfrsf23
GO:0032271	regulation of protein polymerization	33	223	5.72e-05	Actr2,Coro1b,Grb2,Evl,Washc5,Hcls1,Baiap2,Tlr2,Mtpn,Cyfip1,Was,Cotl1,Nckap1l,Prex1,Eps8,Vill,Fam49b,Iqgap2,Arpc5,Fes,Arpc1b,Icam1,Gda,Arpc3,Fmn1,Ptk2b,Ssh3,Tmsb10,Capg,Cfl1,Sgk1,Arpc4,Actr3	Actr2,Coro1b,Grb2,Evl,E430025E21Rik,Hcls1,Baiap2,Tlr2,Mtpn,Cyfip1,Was,Cotl1,Nckap1l,Prex1,Eps8,Vill,Fam49b,Iqgap2,Arpc5,Fes,Arpc1b,Icam1,Gda,Arpc3,Fmn1,Ptk2b,Ssh3,Tmsb10,Capg,Cfl1,Sgk1,Arpc4,Actr3
GO:0032370	positive regulation of lipid transport	18	77	5.78e-05	Cyp4f18,Abcb4,Edn1,Runx1,Abcg1,Il1b,Il1a,Abca1,Anxa2,Ldlrap1,Lrp1,Eepd1,Pltp,Lipg,Dab2,P2rx7,Nr1h3,Spp1	Cyp4f18,Abcb4,Edn1,Runx1,Abcg1,Il1b,Il1a,Abca1,Anxa2,Ldlrap1,Lrp1,Eepd1,Pltp,Lipg,Dab2,P2rx7,Nr1h3,Spp1
GO:0007264	small GTPase mediated signal transduction	38	279	6.03e-05	Rnd1,Hmox1,Vav1,Gna13,Grb2,Plk2,Arhgap31,Cdkn1a,Aif1,Baiap2,Rab29,Rgl1,Nras,Sdcbp,Pdpn,Rasgef1b,Arhgdib,Cyfip1,Was,Rab20,Rap2b,Shtn1,Rhov,Rab8b,Dok3,Eps8,Rap2a,Arhgap30,Vav2,Arhgdia,Rab7b,Rap1b,Rab31,Elmo1,Dok1,Dock2,Rhog,Ralgds	Rnd1,Hmox1,Vav1,Gna13,Grb2,Plk2,Arhgap31,Cdkn1a,Aif1,Baiap2,Rab29,Rgl1,Nras,Sdcbp,Pdpn,Rasgef1b,Arhgdib,Cyfip1,Was,Rab20,Rap2b,Shtn1,Rhov,Rab8b,Dok3,Eps8,Rap2a,Arhgap30,Vav2,Arhgdia,Rab7b,Rap1b,Rab31,Elmo1,Dok1,Dock2,Rhog,Ralgds
GO:0044403	symbiotic process	35	247	6.81e-05	Ccl3,Ctsb,Pvrl4,Cd209a,Ncf1,Tnip1,Ccl4,Ripk3,Igf2r,Npc1,Csf1r,Rab29,Spint1,Siglec1,Vcam1,Tlr2,Anxa2,Vps18,Zc3h12a,Trem1,Cd300ld,Fn1,Naip5,Bak1,Gpx1,Scarb1,Icam1,Cd300lf,Hpn,Bcl2l11,Ccr5,Cfl1,Furin,Clec5a,Spcs3	Ccl3,Ctsb,Nectin4,Cd209a,Ncf1,Tnip1,Ccl4,Ripk3,Igf2r,Npc1,Csf1r,Rab29,Spint1,Siglec1,Vcam1,Tlr2,Anxa2,Vps18,Zc3h12a,Trem1,Cd300ld,Fn1,Naip5,Bak1,Gpx1,Scarb1,Icam1,Cd300lf,Hpn,Bcl2l11,Ccr5,Cfl1,Furin,Clec5a,Spcs3
GO:0032692	negative regulation of interleukin-1 production	12	33	6.98e-05	Tnfaip3,Trem2,Il1r2,Cx3cl1,Zc3h12a,Igf1,Nlrc4,Cx3cr1,Mefv,Nlrp3,Arrb2,Acp5	Tnfaip3,Trem2,Il1r2,Cx3cl1,Zc3h12a,Igf1,Nlrc4,Cx3cr1,Mefv,Nlrp3,Arrb2,Acp5
GO:0043523	regulation of neuron apoptotic process	37	270	7.15e-05	Ccl12,Ccl3,Hmox1,Crlf1,Ctsz,Cpeb4,Lgmn,Fam134b,Tnf,Pmaip1,Bok,Il1b,Tnfrsf1a,Tyrobp,Mt1,Cx3cl1,Lrp1,Mcl1,Grn,Wfs1,F2r,Cx3cr1,Itgam,Hyou1,Unc5b,Cln3,Arrb1,Nos1,Adam8,Ngf,Arrb2,Bcl2l11,Ptk2b,C5ar1,Gba,Mag,Ncf2	Ccl12,Ccl3,Hmox1,Crlf1,Ctsz,Cpeb4,Lgmn,Fam134b,Tnf,Pmaip1,Bok,Il1b,Tnfrsf1a,Tyrobp,Mt1,Cx3cl1,Lrp1,Mcl1,Grn,Wfs1,F2r,Cx3cr1,Itgam,Hyou1,Unc5b,Cln3,Arrb1,Nos1,Adam8,Ngf,Arrb2,Bcl2l11,Ptk2b,C5ar1,Gba,Mag,Ncf2
GO:0002532	production of molecular mediator involved in inflammatory response	10	21	7.17e-05	Il4ra,Btk,Lyn,Tlr4,Adam17,Alox5ap,Fcer1g,Slc7a2,Cd300a,Syk	Il4ra,Btk,Lyn,Tlr4,Adam17,Alox5ap,Fcer1g,Slc7a2,Cd300a,Syk
GO:0032490	detection of molecule of bacterial origin	8	11	7.27e-05	Lbp,Trem2,Tlr2,Tlr4,Ssc5d,Tlr1,Tlr6,Scarb1	Lbp,Trem2,Tlr2,Tlr4,Ssc5d,Tlr1,Tlr6,Scarb1
GO:0072511	divalent inorganic cation transport	39	293	7.27e-05	Ccl3,Psen2,Mcoln2,Trpv2,Atp2b1,Vdr,Slc11a2,Ccr1,Slc11a1,Htr2b,Ccdc109b,P2rx4,Anxa2,Slc41a2,Kcnj2,Itpr3,Mcoln3,Plcl2,Tpcn2,F2r,Gja4,Slc39a6,Slc8b1,Slc39a14,Slc39a1,Plcg2,P2rx7,Plcb2,Ccl19,Trpm2,Slc39a11,Tcn2,Ccr5,Cysltr1,Rasa3,Nipa2,Panx1,Nfatc1,Kcnn4	Ccl3,Psen2,Mcoln2,Trpv2,Atp2b1,Vdr,Slc11a2,Ccr1,Slc11a1,Htr2b,Ccdc109b,P2rx4,Anxa2,Slc41a2,Kcnj2,Itpr3,Mcoln3,Plcl2,Tpcn2,F2r,Gja4,Slc39a6,Slc8b1,Slc39a14,Slc39a1,Plcg2,P2rx7,Plcb2,Ccl19,Trpm2,Slc39a11,Tcn2,Ccr5,Cysltr1,Rasa3,Nipa2,Panx1,Nfatc1,Kcnn4
GO:0046638	positive regulation of alpha-beta T cell differentiation	14	47	7.28e-05	Cd83,Runx1,Anxa1,Il6,Il4ra,Nckap1l,Pnp,Runx3,Rara,Nlrp3,Ccl19,Nfkbiz,Syk,Ccr2	Cd83,Runx1,Anxa1,Il6,Il4ra,Nckap1l,Pnp,Runx3,Rara,Nlrp3,Ccl19,Nfkbiz,Syk,Ccr2
GO:0034104	negative regulation of tissue remodeling	11	27	7.49e-05	Gpr137b,Il6,Cd38,Sfrp1,Csk,Ubash3b,Tnfrsf11b,Abr,Grem1,P2rx7,Inpp5d	Gpr137b,Il6,Cd38,Sfrp1,Csk,Ubash3b,Tnfrsf11b,Abr,Grem1,P2rx7,Inpp5d
GO:1901623	regulation of lymphocyte chemotaxis	11	27	7.49e-05	Ccl12,Ccl3,Ccl4,Ccl7,Cxcl13,Padi2,Adam10,Slc8b1,Adam17,Ptk2b,Ccr2	Ccl12,Ccl3,Ccl4,Ccl7,Cxcl13,Padi2,Adam10,Slc8b1,Adam17,Ptk2b,Ccr2
GO:0030193	regulation of blood coagulation	18	79	7.77e-05	Pdgfb,F2rl1,Plau,Pdpn,F7,Anxa2,Lyn,Ubash3b,Hpse,Thbs1,Tlr4,F2r,Tec,Fcer1g,Nfe2l2,Plek,Syk,Selp	Pdgfb,F2rl1,Plau,Pdpn,F7,Anxa2,Lyn,Ubash3b,Hpse,Thbs1,Tlr4,F2r,Tec,Fcer1g,Nfe2l2,Plek,Syk,Selp
GO:0010951	negative regulation of endopeptidase activity	35	249	7.88e-05	Plaur,Cstb,Cd44,Itih4,Timp1,Serpinb6a,Serpina3n,Ctla2b,Anxa8,C3,Tnf,Il6,Spint1,Hgf,Anxa2,Ptgs2,Serpina3g,Thbs1,Bst2,Igf1,Naip5,Wdnml1,C4b,Gpx1,Cd109,Arrb1,Rps6ka1,Ngf,Arrb2,Mkl1,Renbp,Naip6,Furin,Naip2,Serpina3m	Plaur,Cstb,Cd44,Itih4,Timp1,Serpinb6a,Serpina3n,Ctla2b,Anxa8,C3,Tnf,Il6,Spint1,Hgf,Anxa2,Ptgs2,Serpina3g,Thbs1,Bst2,Igf1,Naip5,Wfdc21,C4b,Gpx1,Cd109,Arrb1,Rps6ka1,Ngf,Arrb2,Mkl1,Renbp,Naip6,Furin,Naip2,Serpina3m
GO:0001501	skeletal system development	56	500	7.92e-05	Col1a1,Acp2,Tgfb1,Wisp1,Epha2,Pip4k2a,Timp1,Mmp13,Edn1,Sema4d,Hexb,Vdr,Col2a1,Runx1,Hexa,Rassf2,Pdgfc,Col24a1,Fgr,Gdf3,Acan,Xylt1,Sfrp1,Mmp2,Anxa2,Lum,Scx,Sh3pxd2b,Spns2,Thbs1,Chst11,Chad,Ttc9,Runx3,Igf1,Slc39a14,Rspo2,Rara,Col12a1,Slc39a1,Mfsd7b,Cadm1,Col5a2,Col3a1,Mmp14,P2rx7,Fmn1,Sox4,Col10a1,Sulf2,Runx2,Sgpl1,Lgals3,Acp5,Ptpn6,Tifab	Col1a1,Acp2,Tgfb1,Wisp1,Epha2,Pip4k2a,Timp1,Mmp13,Edn1,Sema4d,Hexb,Vdr,Col2a1,Runx1,Hexa,Rassf2,Pdgfc,Col24a1,Fgr,Gdf3,Acan,Xylt1,Sfrp1,Mmp2,Anxa2,Lum,Scx,Sh3pxd2b,Spns2,Thbs1,Chst11,Chad,Ttc9,Runx3,Igf1,Slc39a14,Rspo2,Rara,Col12a1,Slc39a1,Mfsd7b,Cadm1,Col5a2,Col3a1,Mmp14,P2rx7,Fmn1,Sox4,Col10a1,Sulf2,Runx2,Sgpl1,Lgals3,Acp5,Ptpn6,Tifab
GO:0033273	response to vitamin	19	88	8.21e-05	Ccl2,Col1a1,Tgfb1,Cd40,Atp2b1,Dnmt3a,Vdr,F7,Sfrp1,Ptgs2,Itga2,Tpcn2,Rara,Fes,Ccnd1,Folr2,Tnc,Trim25,Spp1	Ccl2,Col1a1,Tgfb1,Cd40,Atp2b1,Dnmt3a,Vdr,F7,Sfrp1,Ptgs2,Itga2,Tpcn2,Rara,Fes,Ccnd1,Folr2,Tnc,Trim25,Spp1
GO:0002286	T cell activation involved in immune response	16	63	8.3e-05	Tgfb1,Psen2,Apbb1ip,F2rl1,Il6,Slc11a1,Clec4e,Clec4d,Batf,Ly9,Fcer1g,Icam1,Cd74,Bcl3,Lcp1,Stat3	Tgfb1,Psen2,Apbb1ip,F2rl1,Il6,Slc11a1,Clec4e,Clec4d,Batf,Ly9,Fcer1g,Icam1,Cd74,Bcl3,Lcp1,Stat3
GO:0051209	release of sequestered calcium ion into cytosol	16	63	8.3e-05	Ccl3,Mcoln2,Htr2b,Itpr3,Mcoln3,Plcl2,Tpcn2,F2r,Slc8b1,Plcg2,P2rx7,Plcb2,Ccl19,Trpm2,Ccr5,Rasa3	Ccl3,Mcoln2,Htr2b,Itpr3,Mcoln3,Plcl2,Tpcn2,F2r,Slc8b1,Plcg2,P2rx7,Plcb2,Ccl19,Trpm2,Ccr5,Rasa3
GO:0043280	positive regulation of cysteine-type endopeptidase activity involved in apoptotic process	23	125	8.56e-05	Bid,Slc11a2,Xdh,Tnf,Pmaip1,Casp1,Casp8,Bok,Ctsh,Nod1,Nlrc4,F2r,Bak1,Arrb1,Card9,Nlrp3,Ngf,Nlrp1b,Bcl2l11,Syk,Tnfrsf23,St18,Ctsd	Bid,Slc11a2,Xdh,Tnf,Pmaip1,Casp1,Casp8,Bok,Ctsh,Nod1,Nlrc4,F2r,Bak1,Arrb1,Card9,Nlrp3,Ngf,Nlrp1b,Bcl2l11,Syk,Tnfrsf23,St18,Ctsd
[truncated: 831 more rows]
