# Supplementary material for: reString: an open-source Python software to perform automatic functional enrichment retrieval, results aggregation and data visualization
Source: Sci Rep. 2021 Dec 6;11:23458. doi: 10.1038/s41598-021-02528-0 (PMC8648753; doi:10.1038/s41598-021-02528-0)
Supplement: Supplementary file 1 — Supplementary Information 1. [file 41598_2021_2528_MOESM1_ESM.zip › Supplemental DataSets/downregulated/treatment_t1_red_VS_treatment_t1_blue_FC/DOWN_enrichment.RCTM.tsv]

#term ID	term description	observed gene count	background gene count	false discovery rate	matching proteins in your network (IDs)	matching proteins in your network (labels)
MMU-168256	Immune System	317	1621	4.85e-76	Actr2,Itgb2,Gm2a,Cfp,Tubb6,Col1a1,Plaur,Hck,Calr,Il7r,Cd33,Cstb,Cd44,Vav1,Ctsb,Atp6v1b2,Aprt,Neu1,Crlf1,Atp6v0d1,Galns,Cybb,Ctsk,Ctss,Ncf1,Lbp,Ctsz,Myh9,Serpinb6a,Cyba,Cd40,Nos2,Mmp8,Tnfsf13,Dnase1l1,Cd22,Atp6v1e1,Tnfaip3,Sdc1,Grb2,Lgmn,Npc2,Ly86,Ctsl,Cd180,Hexb,Plau,Clu,Osmr,Ripk3,Atp6v1c1,Col2a1,Il10rb,Clec4n,Rps6ka2,Igf2r,Nfkbie,Trem2,Xdh,Atp6v0c,C3,H2-K1,Cfb,Tnf,Diap1,Csf1r,Fth1,Ostf1,Il33,Ba…	Actr2,Itgb2,Gm2a,Cfp,Tubb6,Col1a1,Plaur,Hck,Calr,Il7r,Cd33,Cstb,Cd44,Vav1,Ctsb,Atp6v1b2,Aprt,Neu1,Crlf1,Atp6v0d1,Galns,Cybb,Ctsk,Ctss,Ncf1,Lbp,Ctsz,Myh9,Serpinb6a,Cyba,Cd40,Nos2,Mmp8,Tnfsf13,Dnase1l1,Cd22,Atp6v1e1,Tnfaip3,Sdc1,Grb2,Lgmn,Npc2,Ly86,Ctsl,Cd180,Hexb,Plau,Clu,Osmr,Ripk3,Atp6v1c1,Col2a1,Il10rb,Clec4n,Rps6ka2,Igf2r,Nfkbie,Trem2,Xdh,Atp6v0c,C3,H2-K1,Cfb,Tnf,Diaph1,Csf1r,Fth1,Ostf1,Il33,B…
MMU-168249	Innate Immune System	234	949	5.2900000000000004e-70	Actr2,Itgb2,Gm2a,Cfp,Plaur,Hck,Cstb,Cd44,Vav1,Ctsb,Atp6v1b2,Aprt,Neu1,Atp6v0d1,Galns,Cybb,Ctsk,Ctss,Ncf1,Lbp,Ctsz,Myh9,Serpinb6a,Cyba,Nos2,Mmp8,Dnase1l1,Atp6v1e1,Tnfaip3,Grb2,Lgmn,Npc2,Ly86,Ctsl,Cd180,Hexb,Plau,Clu,Ripk3,Atp6v1c1,Clec4n,Rps6ka2,Igf2r,Trem2,Atp6v0c,C3,H2-K1,Cfb,Diap1,Fth1,Ostf1,Baiap2,Irf7,Gusb,Casp4,Casp1,Casp8,Slc11a1,Pkp1,Arl8a,Fcgr2b,Dpp7,Il1b,Fabp5,Nras,Tlr2,Fcgr1,Atp6v0d2,Sd…	Actr2,Itgb2,Gm2a,Cfp,Plaur,Hck,Cstb,Cd44,Vav1,Ctsb,Atp6v1b2,Aprt,Neu1,Atp6v0d1,Galns,Cybb,Ctsk,Ctss,Ncf1,Lbp,Ctsz,Myh9,Serpinb6a,Cyba,Nos2,Mmp8,Dnase1l1,Atp6v1e1,Tnfaip3,Grb2,Lgmn,Npc2,Ly86,Ctsl,Cd180,Hexb,Plau,Clu,Ripk3,Atp6v1c1,Clec4n,Rps6ka2,Igf2r,Trem2,Atp6v0c,C3,H2-K1,Cfb,Diaph1,Fth1,Ostf1,Baiap2,Irf7,Gusb,Casp4,Casp1,Casp8,Slc11a1,Pkp1,Arl8a,Fcgr2b,Dpp7,Il1b,Fabp5,Nras,Tlr2,Fcgr1,Atp6v0d2,S…
MMU-6798695	Neutrophil degranulation	144	519	4.1599999999999995e-46	Actr2,Itgb2,Gm2a,Cfp,Plaur,Cstb,Cd44,Ctsb,Aprt,Neu1,Galns,Cybb,Ctss,Ctsz,Serpinb6a,Cyba,Mmp8,Dnase1l1,Npc2,Hexb,Plau,Igf2r,Atp6v0c,C3,H2-K1,Diap1,Fth1,Ostf1,Gusb,Slc11a1,Pkp1,Arl8a,Fcgr2b,Dpp7,Fabp5,Nras,Tlr2,Sdcbp,B4galt1,Tnfrsf1b,Fuca1,Fgr,Padi2,Plac8,Cxcl1,Slc15a4,Clec4d,Olr1,Cyfip1,Ctsc,Tyrobp,Itgax,Atp6ap2,Gla,Lamp1,Asah1,Man2b1,Cotl1,Anxa2,Tspan14,Nckap1l,Cd53,Pdxk,Rap2b,Serpina3g,Lilra6,Gn…	Actr2,Itgb2,Gm2a,Cfp,Plaur,Cstb,Cd44,Ctsb,Aprt,Neu1,Galns,Cybb,Ctss,Ctsz,Serpinb6a,Cyba,Mmp8,Dnase1l1,Npc2,Hexb,Plau,Igf2r,Atp6v0c,C3,H2-K1,Diaph1,Fth1,Ostf1,Gusb,Slc11a1,Pkp1,Arl8a,Fcgr2b,Dpp7,Fabp5,Nras,Tlr2,Sdcbp,B4galt1,Tnfrsf1b,Fuca1,Fgr,Padi2,Plac8,Cxcl1,Slc15a4,Clec4d,Olr1,Cyfip1,Ctsc,Tyrobp,Itgax,Atp6ap2,Gla,Lamp1,Asah1,Man2b1,Cotl1,Anxa2,Tspan14,Nckap1l,Cd53,Pdxk,Rap2b,Serpina3g,Lilra6,G…
MMU-109582	Hemostasis	106	524	4.0199999999999993e-23	Itgb2,Pdgfb,Slc7a7,Tubb6,Col1a1,Plaur,Tgfb1,Cd244,Cd44,Vav1,Itih4,Timp1,Apbb1ip,Mertk,Serpinb6a,Nos2,Atp2b1,Sdc1,Gna13,Grb2,Pik3r5,Prkch,Plau,Clu,Slc7a8,Pde1b,Sele,Itga6,Kif3b,Ptpn1,Procr,Nras,Pdpn,Hgf,Fgr,P2rx4,Clec1b,Olr1,Itgax,F7,Anxa2,Csk,Pik3cb,Trf,Lgals3bp,Fermt3,Itpr3,Trem1,Lyn,Serpina3g,Daglb,Thbs1,Gpc1,Gngt2,Gna15,Tuba1c,Lamp2,Abhd12,Fn1,Igf1,Cfd,F2r,Lhfpl2,Vav2,Pik3cg,Cd48,Sdc3,Rap1b,Fa…	Itgb2,Pdgfb,Slc7a7,Tubb6,Col1a1,Plaur,Tgfb1,Cd244,Cd44,Vav1,Itih4,Timp1,Apbb1ip,Mertk,Serpinb6a,Nos2,Atp2b1,Sdc1,Gna13,Grb2,Pik3r5,Prkch,Plau,Clu,Slc7a8,Pde1b,Sele,Itga6,Kif3b,Ptpn1,Procr,Nras,Pdpn,Hgf,Fgr,P2rx4,Clec1b,Olr1,Itgax,F7,Anxa2,Csk,Pik3cb,Trf,Lgals3bp,Fermt3,Itpr3,Trem1,Lyn,Serpina3g,Daglb,Thbs1,Gpc1,Gngt2,Gna15,Tuba1c,Lamp2,Abhd12,Fn1,Igf1,Cfd,F2r,Lhfpl2,Vav2,Pik3cg,Cd48,Sdc3,Rap1b,Fa…
MMU-1474244	Extracellular matrix organization	64	295	2.56e-14	Itgb2,Pdgfb,Col1a1,Ltbp2,Tgfb1,Lamb1,Plod3,Cd44,Mmp12,Ctsb,Adamts4,Timp1,P4ha1,Mmp13,Ctsk,Ctss,Mmp8,Plod1,Sdc1,Ctsl,Loxl2,Col2a1,Emilin2,Mmp19,Itga6,Vcam1,Ibsp,Acan,Itgax,Mmp2,Mmp3,Itga11,Tnn,Capn15,Lum,Thbs1,Colgalt1,Fbln2,Itga2,Fn1,P4ha3,Col6a3,Adam10,Sdc3,Itgam,Col12a1,Plec,Icam1,Col5a2,Col3a1,Col8a1,Mmp14,Itga4,Cd47,Col10a1,Adam8,Itgb4,Tnc,Vwf,Spp1,Furin,Ctsd,Col22a1,Col6a5	Itgb2,Pdgfb,Col1a1,Ltbp2,Tgfb1,Lamb1,Plod3,Cd44,Mmp12,Ctsb,Adamts4,Timp1,P4ha1,Mmp13,Ctsk,Ctss,Mmp8,Plod1,Sdc1,Ctsl,Loxl2,Col2a1,Emilin2,Mmp19,Itga6,Vcam1,Ibsp,Acan,Itgax,Mmp2,Mmp3,Itga11,Tnn,Capn15,Lum,Thbs1,Colgalt1,Fbln2,Itga2,Fn1,P4ha3,Col6a3,Adam10,Sdc3,Itgam,Col12a1,Plec,Icam1,Col5a2,Col3a1,Col8a1,Mmp14,Itga4,Cd47,Col10a1,Adam8,Itgb4,Tnc,Vwf,Spp1,Furin,Ctsd,Col22a1,Col6a5
MMU-76002	Platelet activation, signaling and aggregation	58	253	8.91e-14	Pdgfb,Col1a1,Tgfb1,Vav1,Itih4,Timp1,Apbb1ip,Gna13,Grb2,Pik3r5,Prkch,Clu,Ptpn1,Pdpn,Hgf,Clec1b,Csk,Pik3cb,Trf,Lgals3bp,Fermt3,Itpr3,Lyn,Serpina3g,Daglb,Thbs1,Gngt2,Gna15,Lamp2,Abhd12,Fn1,Igf1,Cfd,F2r,Lhfpl2,Vav2,Pik3cg,Rap1b,Fam49b,Actg1,Fcer1g,Plcg2,Tor4a,F5,Cd109,Rhog,Arrb1,Plek,Cd63,Psap,Arrb2,Vwf,Syk,Selp,Manf,Stxbp2,Srgn,Ptpn6	Pdgfb,Col1a1,Tgfb1,Vav1,Itih4,Timp1,Apbb1ip,Gna13,Grb2,Pik3r5,Prkch,Clu,Ptpn1,Pdpn,Hgf,Clec1b,Csk,Pik3cb,Trf,Lgals3bp,Fermt3,Itpr3,Lyn,Serpina3g,Daglb,Thbs1,Gngt2,Gna15,Lamp2,Abhd12,Fn1,Igf1,Cfd,F2r,Lhfpl2,Vav2,Pik3cg,Rap1b,Fam49b,Actg1,Fcer1g,Plcg2,Tor4a,F5,Cd109,Rhog,Arrb1,Plek,Cd63,Psap,Arrb2,Vwf,Syk,Selp,Manf,Stxbp2,Srgn,Ptpn6
MMU-202733	Cell surface interactions at the vascular wall	37	114	5.78e-12	Itgb2,Slc7a7,Col1a1,Tgfb1,Cd244,Cd44,Mertk,Sdc1,Grb2,Slc7a8,Sele,Itga6,Procr,Nras,Olr1,Itgax,Pik3cb,Trem1,Lyn,Gpc1,Fn1,Cd48,Sdc3,Itgam,Slc16a3,Fcer1g,Cd74,Selplg,Sirpa,Itga4,Cd47,Cd84,Selp,Inpp5d,Ptpn6,Slc3a2,Mag	Itgb2,Slc7a7,Col1a1,Tgfb1,Cd244,Cd44,Mertk,Sdc1,Grb2,Slc7a8,Sele,Itga6,Procr,Nras,Olr1,Itgax,Pik3cb,Trem1,Lyn,Gpc1,Fn1,Cd48,Sdc3,Itgam,Slc16a3,Fcer1g,Cd74,Selplg,Sirpa,Itga4,Cd47,Cd84,Selp,Inpp5d,Ptpn6,Slc3a2,Mag
MMU-162582	Signal Transduction	230	2417	1.27e-11	Actr2,Ccl12,Pdgfb,Acvr1b,Ccl3,Tubb6,Col1a1,Rgs19,Tgfb1,Lamb1,Crabp2,Vav1,Atp6v1b2,Pip4k2a,Psen2,Atp6v0d1,Apbb1ip,Cybb,Ncf1,Myh9,Cyba,Cxcl16,Ccl6,Ccl4,Ywhah,Ccl9,Atp6v1e1,Mknk1,Tnfaip3,Tns3,Sdc1,Gna13,Ccl7,Grb2,Pik3r5,Prkch,Evl,Edn1,F2rl1,Atp6v1c1,Lrp12,Col2a1,Pde1b,Arhgap31,Runx1,Cdkn1a,Cxcl13,Rps6ka2,Fgd2,Atp6v0c,C3,Tnf,Diap1,Anxa1,Il33,Gfra1,Arhgap19,Baiap2,Il6,Ccr1,Casp8,Htr2b,Rgs16,Rgl1,Spint…	Actr2,Ccl12,Pdgfb,Acvr1b,Ccl3,Tubb6,Col1a1,Rgs19,Tgfb1,Lamb1,Crabp2,Vav1,Atp6v1b2,Pip4k2a,Psen2,Atp6v0d1,Apbb1ip,Cybb,Ncf1,Myh9,Cyba,Cxcl16,Ccl6,Ccl4,Ywhah,Ccl9,Atp6v1e1,Mknk1,Tnfaip3,Tns3,Sdc1,Gna13,Ccl7,Grb2,Pik3r5,Prkch,Evl,Edn1,F2rl1,Atp6v1c1,Lrp12,Col2a1,Pde1b,Arhgap31,Runx1,Cdkn1a,Cxcl13,Rps6ka2,Fgd2,Atp6v0c,C3,Tnf,Diaph1,Anxa1,Il33,Gfra1,Arhgap19,Baiap2,Il6,Ccr1,Casp8,Htr2b,Rgs16,Rgl1,Spin…
MMU-9006934	Signaling by Receptor Tyrosine Kinases	71	418	1.64e-11	Pdgfb,Col1a1,Lamb1,Vav1,Atp6v1b2,Psen2,Atp6v0d1,Cybb,Ncf1,Cyba,Atp6v1e1,Mknk1,Tns3,Grb2,Atp6v1c1,Col2a1,Rps6ka2,Atp6v0c,Diap1,Baiap2,Spint1,Ptpn1,Nras,Pdgfc,Atp6v0d2,Hgf,Cyfip1,Csk,Pik3cb,Mapkapk3,Nckap1l,Lyn,Egr2,Atp6v0a1,Thbs1,Atp6v0b,Itga2,Fn1,Igf1,Col6a3,Vav2,Rap1b,Actg1,Tec,Elmo1,Fes,Tlr9,Ap2s1,Col5a2,Col3a1,Ncf4,Ralgds,Rps6ka1,Ngf,Clta,Hpn,Ptk2b,Spp1,Nrp2,Atp6v1a,Matk,Furin,Sgk1,Stat3,Tcirg…	Pdgfb,Col1a1,Lamb1,Vav1,Atp6v1b2,Psen2,Atp6v0d1,Cybb,Ncf1,Cyba,Atp6v1e1,Mknk1,Tns3,Grb2,Atp6v1c1,Col2a1,Rps6ka2,Atp6v0c,Diaph1,Baiap2,Spint1,Ptpn1,Nras,Pdgfc,Atp6v0d2,Hgf,Cyfip1,Csk,Pik3cb,Mapkapk3,Nckap1l,Lyn,Egr2,Atp6v0a1,Thbs1,Atp6v0b,Itga2,Fn1,Igf1,Col6a3,Vav2,Rap1b,Actg1,Tec,Elmo1,Fes,Tlr9,Ap2s1,Col5a2,Col3a1,Ncf4,Ralgds,Rps6ka1,Ngf,Clta,Hpn,Ptk2b,Spp1,Nrp2,Atp6v1a,Matk,Furin,Sgk1,Stat3,Tcir…
MMU-2029480	Fcgamma receptor (FCGR) dependent phagocytosis	29	82	7.25e-10	Actr2,Hck,Vav1,Myh9,Grb2,Baiap2,Fcgr2b,Fcgr1,Fgr,Cyfip1,Btk,Pik3cb,Nckap1l,Lyn,Vav2,Pld4,Actg1,Elmo1,Arpc5,Fcgr4,Plcg2,Arpc1b,Arpc3,Pld3,Syk,Arpc4,Myo5a,Fcgr3,Actr3	Actr2,Hck,Vav1,Myh9,Grb2,Baiap2,Fcgr2b,Fcgr1,Fgr,Cyfip1,Btk,Pik3cb,Nckap1l,Lyn,Vav2,Pld4,Actg1,Elmo1,Arpc5,Fcgr4,Plcg2,Arpc1b,Arpc3,Pld3,Syk,Arpc4,Myo5a,Fcgr3,Actr3
MMU-1222556	ROS and RNS production in phagocytes	20	36	4.89e-09	Atp6v1b2,Atp6v0d1,Cybb,Ncf1,Cyba,Nos2,Atp6v1e1,Atp6v1c1,Atp6v0c,Slc11a1,Atp6v0d2,Atp6v0a1,Atp6v0b,Hvcn1,Ncf4,Nos1,Atp6v1a,Tcirg1,Atp6v0e,Ncf2	Atp6v1b2,Atp6v0d1,Cybb,Ncf1,Cyba,Nos2,Atp6v1e1,Atp6v1c1,Atp6v0c,Slc11a1,Atp6v0d2,Atp6v0a1,Atp6v0b,Hvcn1,Ncf4,Nos1,Atp6v1a,Tcirg1,Atp6v0e,Ncf2
MMU-1280215	Cytokine Signaling in Immune system	59	381	6.57e-08	Hck,Il7r,Vav1,Crlf1,Cd40,Tnfsf13,Sdc1,Grb2,Osmr,Il10rb,Rps6ka2,Tnf,Csf1r,Il33,Il6,Casp1,Il1r2,Abl2,Il1b,Il1a,Ptpn1,Nras,Il6ra,Tnfsf8,Tnfrsf1b,Tnfrsf9,Tnfrsf1a,Il4ra,Il13ra1,Il10ra,Csk,Pik3cb,Myd88,Mapkapk3,Lyn,Nod1,Socs3,Jak3,Lif,Stx3,Tec,Irak4,Osm,Tnfrsf11b,Il1rl2,Csf2rb2,Pik3cd,Rps6ka1,Csf3r,Trim25,Ptk2b,Nfkb2,Il1rn,Syk,Stat3,Irf9,Stxbp2,Inpp5d,Ptpn6	Hck,Il7r,Vav1,Crlf1,Cd40,Tnfsf13,Sdc1,Grb2,Osmr,Il10rb,Rps6ka2,Tnf,Csf1r,Il33,Il6,Casp1,Il1r2,Abl2,Il1b,Il1a,Ptpn1,Nras,Il6ra,Tnfsf8,Tnfrsf1b,Tnfrsf9,Tnfrsf1a,Il4ra,Il13ra1,Il10ra,Csk,Pik3cb,Myd88,Mapkapk3,Lyn,Nod1,Socs3,Jak3,Lif,Stx3,Tec,Irak4,Osm,Tnfrsf11b,Il1rl2,Csf2rb2,Pik3cd,Rps6ka1,Csf3r,Trim25,Ptk2b,Nfkb2,Il1rn,Syk,Stat3,Irf9,Stxbp2,Inpp5d,Ptpn6
MMU-1630316	Glycosaminoglycan metabolism	31	121	9.47e-08	Naglu,Has1,Cd44,Galns,Sdc1,Hexb,Hexa,Gusb,B4galt1,Acan,Xylt1,B3gnt3,Dse,Ndst2,Chst2,Lum,Gns,Hpse,Chst11,Gpc1,Glb1,Cemip,Sdc3,B4galt6,Hs6st2,Hs6st1,St3gal1,B4galt5,B3gnt7,Xylt2,Chpf2	Naglu,Has1,Cd44,Galns,Sdc1,Hexb,Hexa,Gusb,B4galt1,Acan,Xylt1,B3gnt3,Dse,Ndst2,Chst2,Lum,Gns,Hpse,Chst11,Gpc1,Glb1,Cemip,Sdc3,B4galt6,Hs6st2,Hs6st1,St3gal1,B4galt5,B3gnt7,Xylt2,Chpf2
MMU-216083	Integrin cell surface interactions	25	79	1.51e-07	Itgb2,Col1a1,Cd44,Col2a1,Itga6,Vcam1,Ibsp,Itgax,Itga11,Lum,Thbs1,Itga2,Fn1,Col6a3,Itgam,Icam1,Col5a2,Col3a1,Col8a1,Itga4,Cd47,Tnc,Vwf,Spp1,Col6a5	Itgb2,Col1a1,Cd44,Col2a1,Itga6,Vcam1,Ibsp,Itgax,Itga11,Lum,Thbs1,Itga2,Fn1,Col6a3,Itgam,Icam1,Col5a2,Col3a1,Col8a1,Itga4,Cd47,Tnc,Vwf,Spp1,Col6a5
MMU-382551	Transport of small molecules	83	667	1.59e-07	Slc7a7,Abcb4,Hmox1,Atp6v1b2,Mcoln2,Atp6v0d1,Trpv2,Atp6v1e1,Atp2b1,Abcc3,Npc2,Slc7a8,Ripk3,Atp6v1c1,Runx1,Slc11a2,Abcg1,Atp6v0c,Npc1,Fth1,Slc15a3,Slc11a1,Ccdc109b,Atp6v0d2,Abca1,Slc15a4,Slc6a6,Slco2a1,Trf,Ostm1,Clcn7,Slc41a2,Ldlrap1,Ttyh3,Ttyh2,Mcoln3,Atp13a2,Apobr,Atp6v0a1,Nceh1,Atp8b4,Mylip,Gngt2,Atp6v0b,Slc2a6,Lipa,Lcn2,Pqlc2,Tpcn2,Pltp,Slc39a6,Slc8b1,Lrrc8c,Slc39a14,Lipg,Slc16a3,Slc9a5,Slc39a1…	Slc7a7,Abcb4,Hmox1,Atp6v1b2,Mcoln2,Atp6v0d1,Trpv2,Atp6v1e1,Atp2b1,Abcc3,Npc2,Slc7a8,Ripk3,Atp6v1c1,Runx1,Slc11a2,Abcg1,Atp6v0c,Npc1,Fth1,Slc15a3,Slc11a1,Ccdc109b,Atp6v0d2,Abca1,Slc15a4,Slc6a6,Slco2a1,Trf,Ostm1,Clcn7,Slc41a2,Ldlrap1,Ttyh3,Ttyh2,Mcoln3,Atp13a2,Apobr,Atp6v0a1,Nceh1,Atp8b4,Mylip,Gngt2,Atp6v0b,Slc2a6,Lipa,Lcn2,Pqlc2,Tpcn2,Pltp,Slc39a6,Slc8b1,Lrrc8c,Slc39a14,Lipg,Slc16a3,Slc9a5,Slc39a1…
MMU-2029482	Regulation of actin dynamics for phagocytic cup formation	22	61	2.24e-07	Actr2,Vav1,Myh9,Grb2,Baiap2,Fcgr2b,Fcgr1,Cyfip1,Btk,Nckap1l,Vav2,Actg1,Elmo1,Arpc5,Fcgr4,Arpc1b,Arpc3,Syk,Arpc4,Myo5a,Fcgr3,Actr3	Actr2,Vav1,Myh9,Grb2,Baiap2,Fcgr2b,Fcgr1,Cyfip1,Btk,Nckap1l,Vav2,Actg1,Elmo1,Arpc5,Fcgr4,Arpc1b,Arpc3,Syk,Arpc4,Myo5a,Fcgr3,Actr3
MMU-198933	Immunoregulatory interactions between a Lymphoid and a non-Lymphoid cell	28	105	2.76e-07	Itgb2,Col1a1,Cd33,Cd40,Cd22,Col2a1,Trem2,C3,H2-K1,Ifitm1,Ifitm3,Fcgr2b,Siglec1,Vcam1,Pianp,Trem1,Pilra,Cd300lb,Hcst,Fcgr4,Icam1,Col3a1,B2m,Itga4,H2-T23,Slamf7,Treml4,Sh2d1b2	Itgb2,Col1a1,Cd33,Cd40,Cd22,Col2a1,Trem2,C3,H2-K1,Ifitm1,Ifitm3,Fcgr2b,Siglec1,Vcam1,Pianp,Trem1,Pilra,Cd300lb,Hcst,Fcgr4,Icam1,Col3a1,B2m,Itga4,H2-T23,Slamf7,Treml4,Sh2d1b1
MMU-449147	Signaling by Interleukins	45	257	2.98e-07	Hck,Il7r,Vav1,Crlf1,Sdc1,Grb2,Osmr,Il10rb,Rps6ka2,Csf1r,Il33,Il6,Casp1,Il1r2,Il1b,Il1a,Il6ra,Il4ra,Il13ra1,Il10ra,Pik3cb,Myd88,Mapkapk3,Lyn,Nod1,Socs3,Jak3,Lif,Stx3,Tec,Irak4,Osm,Il1rl2,Csf2rb2,Pik3cd,Rps6ka1,Csf3r,Ptk2b,Nfkb2,Il1rn,Syk,Stat3,Stxbp2,Inpp5d,Ptpn6	Hck,Il7r,Vav1,Crlf1,Sdc1,Grb2,Osmr,Il10rb,Rps6ka2,Csf1r,Il33,Il6,Casp1,Il1r2,Il1b,Il1a,Il6ra,Il4ra,Il13ra1,Il10ra,Pik3cb,Myd88,Mapkapk3,Lyn,Nod1,Socs3,Jak3,Lif,Stx3,Tec,Irak4,Osm,Il1rl2,Csf2rb2,Pik3cd,Rps6ka1,Csf3r,Ptk2b,Nfkb2,Il1rn,Syk,Stat3,Stxbp2,Inpp5d,Ptpn6
MMU-1280218	Adaptive Immune System	83	701	1.08e-06	Itgb2,Tubb6,Col1a1,Calr,Cd33,Vav1,Ctsb,Cybb,Ctsk,Ctss,Ncf1,Cyba,Cd40,Cd22,Grb2,Lgmn,Ctsl,Col2a1,Nfkbie,Trem2,Xdh,C3,H2-K1,Ifitm1,Ifitm3,Fcgr2b,Mrc1,Siglec1,Kif3b,Nras,Vcam1,Fcgr1,Rnf19b,Pianp,Ctsc,Btk,Ifi30,Csk,Pik3cb,H2-DMa,Itpr3,Trem1,Lyn,Mylip,Pilra,Tuba1c,Pik3ap1,Blnk,Spsb4,Socs3,Rap1b,Cd300lb,H2-Eb1,Nfatc2,Hcst,Fcgr4,Plcg2,Ap2s1,Icam1,Col3a1,Cd86,Fyb,Ncf4,Cd74,Cd80,Ctsa,B2m,Itga4,H2-T23,Pik3…	Itgb2,Tubb6,Col1a1,Calr,Cd33,Vav1,Ctsb,Cybb,Ctsk,Ctss,Ncf1,Cyba,Cd40,Cd22,Grb2,Lgmn,Ctsl,Col2a1,Nfkbie,Trem2,Xdh,C3,H2-K1,Ifitm1,Ifitm3,Fcgr2b,Mrc1,Siglec1,Kif3b,Nras,Vcam1,Fcgr1,Rnf19b,Pianp,Ctsc,Btk,Ifi30,Csk,Pik3cb,H2-DMa,Itpr3,Trem1,Lyn,Mylip,Pilra,Tuba1c,Pik3ap1,Blnk,Spsb4,Socs3,Rap1b,Cd300lb,H2-Eb1,Nfatc2,Hcst,Fcgr4,Plcg2,Ap2s1,Icam1,Col3a1,Cd86,Fyb,Ncf4,Cd74,Cd80,Ctsa,B2m,Itga4,H2-T23,Pik3…
MMU-114608	Platelet degranulation	29	122	1.11e-06	Pdgfb,Tgfb1,Itih4,Timp1,Clu,Hgf,Trf,Lgals3bp,Fermt3,Serpina3g,Thbs1,Lamp2,Fn1,Igf1,Cfd,Lhfpl2,Fam49b,Actg1,Tor4a,F5,Cd109,Plek,Cd63,Psap,Vwf,Selp,Manf,Stxbp2,Srgn	Pdgfb,Tgfb1,Itih4,Timp1,Clu,Hgf,Trf,Lgals3bp,Fermt3,Serpina3g,Thbs1,Lamp2,Fn1,Igf1,Cfd,Lhfpl2,Fam49b,Actg1,Tor4a,F5,Cd109,Plek,Cd63,Psap,Vwf,Selp,Manf,Stxbp2,Srgn
MMU-428157	Sphingolipid metabolism	24	84	1.32e-06	Gm2a,B4galnt1,Neu1,Galc,Sptlc2,Degs2,Hexb,Samd8,Hexa,Esyt1,Cers6,Acer3,Gla,Asah1,Cerk,Spns2,Glb1,Aldh3b1,Ppap2c,Ctsa,Psap,Sgpl1,Gba,Sphk1	Gm2a,B4galnt1,Neu1,Galc,Sptlc2,Degs2,Hexb,Samd8,Hexa,Esyt1,Cers6,Acer3,Gla,Asah1,Cerk,Spns2,Glb1,Aldh3b1,Plpp2,Ctsa,Psap,Sgpl1,Gba,Sphk1
MMU-1442490	Collagen degradation	20	58	2.03e-06	Col1a1,Mmp12,Ctsb,Mmp13,Ctsk,Mmp8,Ctsl,Col2a1,Mmp2,Mmp3,Col6a3,Col12a1,Col5a2,Col3a1,Col8a1,Mmp14,Col10a1,Furin,Ctsd,Col6a5	Col1a1,Mmp12,Ctsb,Mmp13,Ctsk,Mmp8,Ctsl,Col2a1,Mmp2,Mmp3,Col6a3,Col12a1,Col5a2,Col3a1,Col8a1,Mmp14,Col10a1,Furin,Ctsd,Col6a5
MMU-1474228	Degradation of the extracellular matrix	31	144	2.07e-06	Col1a1,Cd44,Mmp12,Ctsb,Adamts4,Timp1,Mmp13,Ctsk,Ctss,Mmp8,Ctsl,Col2a1,Mmp19,Acan,Mmp2,Mmp3,Capn15,Fn1,Col6a3,Adam10,Col12a1,Col5a2,Col3a1,Col8a1,Mmp14,Col10a1,Adam8,Spp1,Furin,Ctsd,Col6a5	Col1a1,Cd44,Mmp12,Ctsb,Adamts4,Timp1,Mmp13,Ctsk,Ctss,Mmp8,Ctsl,Col2a1,Mmp19,Acan,Mmp2,Mmp3,Capn15,Fn1,Col6a3,Adam10,Col12a1,Col5a2,Col3a1,Col8a1,Mmp14,Col10a1,Adam8,Spp1,Furin,Ctsd,Col6a5
MMU-917937	Iron uptake and transport	19	56	5.53e-06	Hmox1,Atp6v1b2,Atp6v0d1,Atp6v1e1,Atp6v1c1,Slc11a2,Atp6v0c,Fth1,Atp6v0d2,Trf,Atp6v0a1,Atp6v0b,Lcn2,Mfsd7b,Cp,Steap3,Atp6v1a,Tcirg1,Atp6v0e	Hmox1,Atp6v1b2,Atp6v0d1,Atp6v1e1,Atp6v1c1,Slc11a2,Atp6v0c,Fth1,Atp6v0d2,Trf,Atp6v0a1,Atp6v0b,Lcn2,Mfsd7b,Cp,Steap3,Atp6v1a,Tcirg1,Atp6v0e
MMU-9675108	Nervous system development	44	279	5.53e-06	Actr2,Tubb6,Rnd1,Epha2,Psen2,Plxnd1,Grb2,Evl,Sema4d,Col2a1,Trem2,Gfra1,Abl2,Nras,Sdcbp,Cd72,Tyrobp,Mmp2,Pik3cb,Lyn,Gpr126,Gpc1,Tuba1c,Cxcr4,Col6a3,Vav2,Actg1,Cxcl12,Arpc5,Fes,Arpc1b,Ap2s1,Col5a2,Col3a1,Dok1,Plxnc1,Arpc3,Pip5k1c,Pik3cd,Clta,Arpc4,Plxna1,Actr3,Col6a5	Actr2,Tubb6,Rnd1,Epha2,Psen2,Plxnd1,Grb2,Evl,Sema4d,Col2a1,Trem2,Gfra1,Abl2,Nras,Sdcbp,Cd72,Tyrobp,Mmp2,Pik3cb,Lyn,Adgrg6,Gpc1,Tuba1c,Cxcr4,Col6a3,Vav2,Actg1,Cxcl12,Arpc5,Fes,Arpc1b,Ap2s1,Col5a2,Col3a1,Dok1,Plxnc1,Arpc3,Pip5k1c,Pik3cd,Clta,Arpc4,Plxna1,Actr3,Col6a5
MMU-1474290	Collagen formation	24	96	9.4e-06	Col1a1,Plod3,Ctsb,P4ha1,Mmp13,Ctss,Plod1,Ctsl,Loxl2,Col2a1,Itga6,Mmp3,Colgalt1,P4ha3,Col6a3,Col12a1,Plec,Col5a2,Col3a1,Col8a1,Col10a1,Itgb4,Col22a1,Col6a5	Col1a1,Plod3,Ctsb,P4ha1,Mmp13,Ctss,Plod1,Ctsl,Loxl2,Col2a1,Itga6,Mmp3,Colgalt1,P4ha3,Col6a3,Col12a1,Plec,Col5a2,Col3a1,Col8a1,Col10a1,Itgb4,Col22a1,Col6a5
MMU-422475	Axon guidance	43	278	1.24e-05	Actr2,Tubb6,Rnd1,Epha2,Psen2,Plxnd1,Grb2,Evl,Sema4d,Col2a1,Trem2,Gfra1,Abl2,Nras,Sdcbp,Cd72,Tyrobp,Mmp2,Pik3cb,Lyn,Gpc1,Tuba1c,Cxcr4,Col6a3,Vav2,Actg1,Cxcl12,Arpc5,Fes,Arpc1b,Ap2s1,Col5a2,Col3a1,Dok1,Plxnc1,Arpc3,Pip5k1c,Pik3cd,Clta,Arpc4,Plxna1,Actr3,Col6a5	Actr2,Tubb6,Rnd1,Epha2,Psen2,Plxnd1,Grb2,Evl,Sema4d,Col2a1,Trem2,Gfra1,Abl2,Nras,Sdcbp,Cd72,Tyrobp,Mmp2,Pik3cb,Lyn,Gpc1,Tuba1c,Cxcr4,Col6a3,Vav2,Actg1,Cxcl12,Arpc5,Fes,Arpc1b,Ap2s1,Col5a2,Col3a1,Dok1,Plxnc1,Arpc3,Pip5k1c,Pik3cd,Clta,Arpc4,Plxna1,Actr3,Col6a5
MMU-168898	Toll-like Receptor Cascades	29	146	2.47e-05	Itgb2,Ctsb,Ctsk,Ctss,Lbp,Lgmn,Ly86,Ctsl,Cd180,Ripk3,Rps6ka2,Irf7,Casp8,Tlr2,Mapkapk3,Tlr4,Nod1,Cd14,Tlr1,Tlr7,Tlr6,Ticam2,Itgam,Plcg2,Tlr9,Rps6ka1,Nfkb2,Tlr8,Unc93b1	Itgb2,Ctsb,Ctsk,Ctss,Lbp,Lgmn,Ly86,Ctsl,Cd180,Ripk3,Rps6ka2,Irf7,Casp8,Tlr2,Mapkapk3,Tlr4,Nod1,Cd14,Tlr1,Tlr7,Tlr6,Ticam2,Itgam,Plcg2,Tlr9,Rps6ka1,Nfkb2,Tlr8,Unc93b1
MMU-1638074	Keratan sulfate/keratin metabolism	14	33	4.66e-05	Galns,Hexb,Hexa,B4galt1,Acan,B3gnt3,Chst2,Lum,Gns,Glb1,B4galt6,St3gal1,B4galt5,B3gnt7	Galns,Hexb,Hexa,B4galt1,Acan,B3gnt3,Chst2,Lum,Gns,Glb1,B4galt6,St3gal1,B4galt5,B3gnt7
MMU-114604	GPVI-mediated activation cascade	14	34	6.06e-05	Col1a1,Vav1,Pik3r5,Pdpn,Clec1b,Pik3cb,Lyn,Vav2,Pik3cg,Fcer1g,Plcg2,Rhog,Syk,Ptpn6	Col1a1,Vav1,Pik3r5,Pdpn,Clec1b,Pik3cb,Lyn,Vav2,Pik3cg,Fcer1g,Plcg2,Rhog,Syk,Ptpn6
MMU-380108	Chemokine receptors bind chemokines	16	49	0.0001	Ccl12,Ccl3,Cxcl16,Ccl4,Ccl7,Cxcl13,Cxcl5,Cxcl1,Cx3cl1,Cxcr3,Cxcr4,Cx3cr1,Cxcl12,Cxcl2,Ccl19,Ccr5	Ccl12,Ccl3,Cxcl16,Ccl4,Ccl7,Cxcl13,Cxcl5,Cxcl1,Cx3cl1,Cxcr3,Cxcr4,Cx3cr1,Cxcl12,Cxcl2,Ccl19,Ccr5
MMU-71387	Metabolism of carbohydrates	39	264	0.00014	Naglu,Has1,Cd44,Galns,Slc25a13,Sdc1,Hexb,Hexa,Gusb,B4galt1,Man2b2,Acan,Xylt1,Man2b1,B3gnt3,Dse,Ndst2,Chst2,Lum,Gns,Hpse,Chst11,Gpc1,Hk3,Glb1,Pfkfb4,Cemip,Sdc3,B4galt6,Gnpda1,Pgm1,Hs6st2,Hs6st1,St3gal1,B4galt5,B3gnt7,Xylt2,Chpf2,Slc37a2	Naglu,Has1,Cd44,Galns,Slc25a13,Sdc1,Hexb,Hexa,Gusb,B4galt1,Man2b2,Acan,Xylt1,Man2b1,B3gnt3,Dse,Ndst2,Chst2,Lum,Gns,Hpse,Chst11,Gpc1,Hk3,Glb1,Pfkfb4,Cemip,Sdc3,B4galt6,Gnpda1,Pgm1,Hs6st2,Hs6st1,St3gal1,B4galt5,B3gnt7,Xylt2,Chpf2,Slc37a2
MMU-917977	Transferrin endocytosis and recycling	13	31	0.00014	Atp6v1b2,Atp6v0d1,Atp6v1e1,Atp6v1c1,Atp6v0c,Atp6v0d2,Trf,Atp6v0a1,Atp6v0b,Steap3,Atp6v1a,Tcirg1,Atp6v0e	Atp6v1b2,Atp6v0d1,Atp6v1e1,Atp6v1c1,Atp6v0c,Atp6v0d2,Trf,Atp6v0a1,Atp6v0b,Steap3,Atp6v1a,Tcirg1,Atp6v0e
MMU-194315	Signaling by Rho GTPases	49	381	0.00018	Actr2,Tubb6,Vav1,Cybb,Ncf1,Myh9,Cyba,Ywhah,Gna13,Grb2,Evl,Arhgap31,Fgd2,Diap1,Arhgap19,Baiap2,Arhgdib,Cyfip1,Btk,Nckap1l,Prex1,Rhov,Stard8,Gmip,Tuba1c,Arhgap30,Vav2,Arhgdia,Arhgap9,Iqgap2,Actg1,Iqgap3,Arpc5,Arpc1b,Abr,Ncf4,Rhog,Arpc3,Arhgap11a,Arhgap17,Arap1,Mkl1,Fgd3,Arhgap22,Arhgap25,Arpc4,Iqgap1,Actr3,Ncf2	Actr2,Tubb6,Vav1,Cybb,Ncf1,Myh9,Cyba,Ywhah,Gna13,Grb2,Evl,Arhgap31,Fgd2,Diaph1,Arhgap19,Baiap2,Arhgdib,Cyfip1,Btk,Nckap1l,Prex1,Rhov,Stard8,Gmip,Tuba1c,Arhgap30,Vav2,Arhgdia,Arhgap9,Iqgap2,Actg1,Iqgap3,Arpc5,Arpc1b,Abr,Ncf4,Rhog,Arpc3,Arhgap11a,Arhgap17,Arap1,Mkl1,Fgd3,Arhgap22,Arhgap25,Arpc4,Iqgap1,Actr3,Ncf2
MMU-1660662	Glycosphingolipid metabolism	14	39	0.0002	Gm2a,B4galnt1,Neu1,Galc,Hexb,Hexa,Esyt1,Gla,Asah1,Cerk,Glb1,Ctsa,Psap,Gba	Gm2a,B4galnt1,Neu1,Galc,Hexb,Hexa,Esyt1,Gla,Asah1,Cerk,Glb1,Ctsa,Psap,Gba
MMU-174824	Plasma lipoprotein assembly, remodeling, and clearance	17	60	0.0002	Npc2,Abcg1,Npc1,Abca1,Ldlrap1,Apobr,Nceh1,Mylip,Lipa,Pltp,Lipg,Scarb1,Ap2s1,Clta,Nr1h3,Furin,Soat1	Npc2,Abcg1,Npc1,Abca1,Ldlrap1,Apobr,Nceh1,Mylip,Lipa,Pltp,Lipg,Scarb1,Ap2s1,Clta,Nr1h3,Furin,Soat1
MMU-2022090	Assembly of collagen fibrils and other multimeric structures	18	70	0.00029	Col1a1,Ctsb,Mmp13,Ctss,Ctsl,Loxl2,Col2a1,Itga6,Mmp3,Col6a3,Col12a1,Plec,Col5a2,Col3a1,Col8a1,Col10a1,Itgb4,Col6a5	Col1a1,Ctsb,Mmp13,Ctss,Ctsl,Loxl2,Col2a1,Itga6,Mmp3,Col6a3,Col12a1,Plec,Col5a2,Col3a1,Col8a1,Col10a1,Itgb4,Col6a5
MMU-8964043	Plasma lipoprotein clearance	12	30	0.00049	Npc2,Npc1,Ldlrap1,Apobr,Nceh1,Mylip,Lipa,Scarb1,Ap2s1,Clta,Nr1h3,Soat1	Npc2,Npc1,Ldlrap1,Apobr,Nceh1,Mylip,Lipa,Scarb1,Ap2s1,Clta,Nr1h3,Soat1
MMU-983695	Antigen activates B Cell Receptor (BCR) leading to generation of second messengers	11	24	0.00049	Vav1,Cd22,Grb2,Btk,Itpr3,Pik3ap1,Blnk,Plcg2,Pik3cd,Syk,Ptpn6	Vav1,Cd22,Grb2,Btk,Itpr3,Pik3ap1,Blnk,Plcg2,Pik3cd,Syk,Ptpn6
MMU-373076	Class A/1 (Rhodopsin-like receptors)	41	306	0.00054	Ccl12,Ccl3,Cxcl16,Ccl6,Ccl4,Ccl9,Ccl7,Edn1,F2rl1,Cxcl13,C3,Anxa1,Htr2b,Cxcl5,Cxcl1,Cx3cl1,Cmklr1,Ptger2,C3ar1,Ltb4r1,Cxcr3,S1pr2,Cxcr4,Hcar2,P2ry6,F2r,Cx3cr1,Ptafr,Cxcl12,Gpr65,Cxcl2,Lpar5,P2ry14,Cnr2,Ece1,Ccl19,Psap,Ccr5,Cysltr1,Gpr35,C5ar1	Ccl12,Ccl3,Cxcl16,Ccl6,Ccl4,Ccl9,Ccl7,Edn1,F2rl1,Cxcl13,C3,Anxa1,Htr2b,Cxcl5,Cxcl1,Cx3cl1,Cmklr1,Ptger2,C3ar1,Ltb4r1,Cxcr3,S1pr2,Cxcr4,Hcar2,P2ry6,F2r,Cx3cr1,Ptafr,Cxcl12,Gpr65,Cxcl2,Lpar5,P2ry14,Cnr2,Ece1,Ccl19,Psap,Ccr5,Cysltr1,Gpr35,C5ar1
MMU-3000171	Non-integrin membrane-ECM interactions	13	37	0.00055	Pdgfb,Col1a1,Tgfb1,Sdc1,Col2a1,Itga6,Itga2,Fn1,Sdc3,Col5a2,Col3a1,Col10a1,Itgb4	Pdgfb,Col1a1,Tgfb1,Sdc1,Col2a1,Itga6,Itga2,Fn1,Sdc3,Col5a2,Col3a1,Col10a1,Itgb4
MMU-77387	Insulin receptor recycling	11	26	0.00082	Atp6v1b2,Atp6v0d1,Atp6v1e1,Atp6v1c1,Atp6v0c,Atp6v0d2,Atp6v0a1,Atp6v0b,Atp6v1a,Tcirg1,Atp6v0e	Atp6v1b2,Atp6v0d1,Atp6v1e1,Atp6v1c1,Atp6v0c,Atp6v0d2,Atp6v0a1,Atp6v0b,Atp6v1a,Tcirg1,Atp6v0e
MMU-2172127	DAP12 interactions	16	62	0.001	Grb2,Trem2,H2-K1,Nras,Tyrobp,Btk,Pik3cb,Trem1,Vav2,Cd300lb,Plcg2,Sirpa,B2m,H2-T23,Syk,Clec5a	Grb2,Trem2,H2-K1,Nras,Tyrobp,Btk,Pik3cb,Trem1,Vav2,Cd300lb,Plcg2,Sirpa,B2m,H2-T23,Syk,Clec5a
MMU-5663213	RHO GTPases Activate WASPs and WAVEs	12	34	0.0013	Actr2,Grb2,Baiap2,Cyfip1,Btk,Nckap1l,Actg1,Arpc5,Arpc1b,Arpc3,Arpc4,Actr3	Actr2,Grb2,Baiap2,Cyfip1,Btk,Nckap1l,Actg1,Arpc5,Arpc1b,Arpc3,Arpc4,Actr3
MMU-977606	Regulation of Complement cascade	13	41	0.0013	Cfp,Clu,C3,Cfb,C1qc,C1qb,C3ar1,C1qa,C1ra,C4b,Cfi,C6,C5ar1	Cfp,Clu,C3,Cfb,C1qc,C1qb,C3ar1,C1qa,C1ra,C4b,Cfi,C6,C5ar1
MMU-166658	Complement cascade	14	50	0.0018	Cfp,Clu,C3,Cfb,C1qc,C1qb,C3ar1,C1qa,Cfd,C1ra,C4b,Cfi,C6,C5ar1	Cfp,Clu,C3,Cfb,C1qc,C1qb,C3ar1,C1qa,Cfd,C1ra,C4b,Cfi,C6,C5ar1
MMU-2871809	FCERI mediated Ca+2 mobilization	11	29	0.0018	Vav1,Grb2,Btk,Lyn,Vav2,Tec,Nfatc2,Fcer1g,Plcg2,Syk,Nfatc1	Vav1,Grb2,Btk,Lyn,Vav2,Tec,Nfatc2,Fcer1g,Plcg2,Syk,Nfatc1
MMU-5621480	Dectin-2 family	7	8	0.0018	Clec4n,Clec4e,Clec4d,Lyn,Fcer1g,Plcg2,Syk	Clec4n,Clec4e,Clec4d,Lyn,Fcer1g,Plcg2,Syk
MMU-1650814	Collagen biosynthesis and modifying enzymes	15	63	0.0042	Col1a1,Plod3,P4ha1,Plod1,Col2a1,Colgalt1,P4ha3,Col6a3,Col12a1,Col5a2,Col3a1,Col8a1,Col10a1,Col22a1,Col6a5	Col1a1,Plod3,P4ha1,Plod1,Col2a1,Colgalt1,P4ha3,Col6a3,Col12a1,Col5a2,Col3a1,Col8a1,Col10a1,Col22a1,Col6a5
MMU-418594	G alpha (i) signalling events	42	352	0.0044	Rgs19,Cxcl16,Ccl6,Ccl4,Ccl9,Sdc1,Lrp12,Pde1b,Cxcl13,C3,Anxa1,Ccr1,Rgs16,Cxcl5,Cxcl1,Rgs10,Cx3cl1,Lrp1,Gpsm3,Gpc1,Gngt2,C3ar1,Cxcr3,S1pr2,Cxcr4,Hcar2,Cx3cr1,Sdc3,Dhrs9,Cxcl12,Cxcl2,Lpar5,P2ry14,Cnr2,Plcb2,Pde1a,Ccl19,Psap,Myo7a,Ccr5,C5ar1,Rgs1	Rgs19,Cxcl16,Ccl6,Ccl4,Ccl9,Sdc1,Lrp12,Pde1b,Cxcl13,C3,Anxa1,Ccr1,Rgs16,Cxcl5,Cxcl1,Rgs10,Cx3cl1,Lrp1,Gpsm3,Gpc1,Gngt2,C3ar1,Cxcr3,S1pr2,Cxcr4,Hcar2,Cx3cr1,Sdc3,Dhrs9,Cxcl12,Cxcl2,Lpar5,P2ry14,Cnr2,Plcb2,Pde1a,Ccl19,Psap,Myo7a,Ccr5,C5ar1,Rgs1
MMU-2029481	FCGR activation	8	15	0.0047	Hck,Fcgr2b,Fcgr1,Fgr,Lyn,Fcgr4,Syk,Fcgr3	Hck,Fcgr2b,Fcgr1,Fgr,Lyn,Fcgr4,Syk,Fcgr3
MMU-194138	Signaling by VEGF	19	100	0.0049	Vav1,Cybb,Ncf1,Cyba,Baiap2,Nras,Cyfip1,Pik3cb,Mapkapk3,Nckap1l,Vav2,Actg1,Elmo1,Ncf4,Ptk2b,Nrp2,Shc2,Sphk1,Ncf2	Vav1,Cybb,Ncf1,Cyba,Baiap2,Nras,Cyfip1,Pik3cb,Mapkapk3,Nckap1l,Vav2,Actg1,Elmo1,Ncf4,Ptk2b,Nrp2,Shc2,Sphk1,Ncf2
MMU-166663	Initial triggering of complement	9	21	0.0052	Cfp,C3,Cfb,C1qc,C1qb,C1qa,Cfd,C1ra,C4b	Cfp,C3,Cfb,C1qc,C1qb,C1qa,Cfd,C1ra,C4b
MMU-375276	Peptide ligand-binding receptors	27	183	0.0056	Ccl12,Ccl3,Cxcl16,Ccl6,Ccl4,Ccl9,Ccl7,Edn1,F2rl1,Cxcl13,C3,Anxa1,Cxcl5,Cxcl1,Cx3cl1,C3ar1,Cxcr3,Cxcr4,F2r,Cx3cr1,Cxcl12,Cxcl2,Ece1,Ccl19,Psap,Ccr5,C5ar1	Ccl12,Ccl3,Cxcl16,Ccl6,Ccl4,Ccl9,Ccl7,Edn1,F2rl1,Cxcl13,C3,Anxa1,Cxcl5,Cxcl1,Cx3cl1,C3ar1,Cxcr3,Cxcr4,F2r,Cx3cr1,Cxcl12,Cxcl2,Ece1,Ccl19,Psap,Ccr5,C5ar1
MMU-4420097	VEGFA-VEGFR2 Pathway	18	92	0.0056	Vav1,Cybb,Ncf1,Cyba,Baiap2,Nras,Cyfip1,Pik3cb,Mapkapk3,Nckap1l,Vav2,Actg1,Elmo1,Ncf4,Ptk2b,Shc2,Sphk1,Ncf2	Vav1,Cybb,Ncf1,Cyba,Baiap2,Nras,Cyfip1,Pik3cb,Mapkapk3,Nckap1l,Vav2,Actg1,Elmo1,Ncf4,Ptk2b,Shc2,Sphk1,Ncf2
MMU-512988	Interleukin-3, Interleukin-5 and GM-CSF signaling	12	42	0.0058	Hck,Vav1,Grb2,Pik3cb,Lyn,Jak3,Tec,Csf2rb2,Pik3cd,Syk,Inpp5d,Ptpn6	Hck,Vav1,Grb2,Pik3cb,Lyn,Jak3,Tec,Csf2rb2,Pik3cd,Syk,Inpp5d,Ptpn6
MMU-983712	Ion channel transport	26	173	0.0058	Atp6v1b2,Mcoln2,Atp6v0d1,Trpv2,Atp6v1e1,Atp2b1,Ripk3,Atp6v1c1,Atp6v0c,Atp6v0d2,Ostm1,Clcn7,Ttyh3,Ttyh2,Mcoln3,Atp13a2,Atp6v0a1,Atp8b4,Atp6v0b,Tpcn2,Atp11a,Trpm2,Atp6v1a,Sgk1,Tcirg1,Atp6v0e	Atp6v1b2,Mcoln2,Atp6v0d1,Trpv2,Atp6v1e1,Atp2b1,Ripk3,Atp6v1c1,Atp6v0c,Atp6v0d2,Ostm1,Clcn7,Ttyh3,Ttyh2,Mcoln3,Atp13a2,Atp6v0a1,Atp8b4,Atp6v0b,Tpcn2,Atp11a,Trpm2,Atp6v1a,Sgk1,Tcirg1,Atp6v0e
MMU-186797	Signaling by PDGF	14	58	0.006	Pdgfb,Grb2,Col2a1,Nras,Pdgfc,Pik3cb,Thbs1,Col6a3,Col5a2,Col3a1,Spp1,Furin,Stat3,Col6a5	Pdgfb,Grb2,Col2a1,Nras,Pdgfc,Pik3cb,Thbs1,Col6a3,Col5a2,Col3a1,Spp1,Furin,Stat3,Col6a5
MMU-1679131	Trafficking and processing of endosomal TLR	9	22	0.0061	Ctsb,Ctsk,Ctss,Lgmn,Ctsl,Tlr7,Tlr9,Tlr8,Unc93b1	Ctsb,Ctsk,Ctss,Lgmn,Ctsl,Tlr7,Tlr9,Tlr8,Unc93b1
MMU-391160	Signal regulatory protein family interactions	7	11	0.0061	Grb2,Tyrobp,Skap2,Fyb,Sirpa,Cd47,Ptk2b	Grb2,Tyrobp,Skap2,Fyb,Sirpa,Cd47,Ptk2b
MMU-416476	G alpha (q) signalling events	29	207	0.0061	Rgs19,Ccl6,Ccl9,Grb2,Prkch,Edn1,F2rl1,Rps6ka2,Anxa1,Htr2b,Rgs16,Nras,Btk,Mmp3,Itpr3,Daglb,Gngt2,Gna15,Ltb4r1,Abhd12,P2ry6,F2r,Ptafr,Gpr65,Lpar5,Plcb2,Rps6ka1,Cysltr1,Rgs1	Rgs19,Ccl6,Ccl9,Grb2,Prkch,Edn1,F2rl1,Rps6ka2,Anxa1,Htr2b,Rgs16,Nras,Btk,Mmp3,Itpr3,Daglb,Gngt2,Gna15,Ltb4r1,Abhd12,P2ry6,F2r,Ptafr,Gpr65,Lpar5,Plcb2,Rps6ka1,Cysltr1,Rgs1
MMU-6806834	Signaling by MET	16	78	0.0085	Col1a1,Lamb1,Tns3,Grb2,Col2a1,Spint1,Ptpn1,Nras,Hgf,Itga2,Fn1,Rap1b,Col5a2,Col3a1,Hpn,Stat3	Col1a1,Lamb1,Tns3,Grb2,Col2a1,Spint1,Ptpn1,Nras,Hgf,Itga2,Fn1,Rap1b,Col5a2,Col3a1,Hpn,Stat3
MMU-2029485	Role of phospholipids in phagocytosis	9	24	0.0102	Fcgr2b,Fcgr1,Pik3cb,Pld4,Fcgr4,Plcg2,Pld3,Syk,Fcgr3	Fcgr2b,Fcgr1,Pik3cb,Pld4,Fcgr4,Plcg2,Pld3,Syk,Fcgr3
MMU-8964038	LDL clearance	8	18	0.0105	Npc2,Npc1,Ldlrap1,Nceh1,Lipa,Ap2s1,Clta,Soat1	Npc2,Npc1,Ldlrap1,Nceh1,Lipa,Ap2s1,Clta,Soat1
MMU-2022857	Keratan sulfate degradation	7	13	0.0125	Galns,Hexb,Hexa,Acan,Lum,Gns,Glb1	Galns,Hexb,Hexa,Acan,Lum,Gns,Glb1
MMU-1430728	Metabolism	140	1779	0.0129	Gm2a,Naglu,Pla1a,Tbxas1,Cyp4f18,Has1,Cd44,Hmox1,Elovl1,Aprt,Pip4k2a,B4galnt1,Neu1,Tnfaip8l2,Galns,Slc25a13,Txnrd1,Upp1,Sdc1,Abcc3,Pik3r5,Galc,Sptlc2,Degs2,Hexb,Samd8,Esd,Lrp12,Vdr,Xdh,Hexa,Sat1,Esyt1,Cyp2e1,Gusb,Scly,Cers6,Gatm,Fabp5,Ddah1,Txn1,B4galt1,Ctps,Cd38,Man2b2,Hsd17b11,Hpgds,Acan,Xylt1,Acer3,Gla,Acsl4,Slc6a8,Gsr,Asah1,Man2b1,B3gnt3,Pla2g15,Nt5e,Pik3cb,Ptgs2,Hsd3b7,Cyp7b1,Parp14,Itpr3,Cer…	Gm2a,Naglu,Pla1a,Tbxas1,Cyp4f18,Has1,Cd44,Hmox1,Elovl1,Aprt,Pip4k2a,B4galnt1,Neu1,Tnfaip8l2,Galns,Slc25a13,Txnrd1,Upp1,Sdc1,Abcc3,Pik3r5,Galc,Sptlc2,Degs2,Hexb,Samd8,Esd,Lrp12,Vdr,Xdh,Hexa,Sat1,Esyt1,Cyp2e1,Gusb,Scly,Cers6,Gatm,Fabp5,Ddah1,Txn1,B4galt1,Ctps,Cd38,Man2b2,Hsd17b11,Hpgds,Acan,Xylt1,Acer3,Gla,Acsl4,Slc6a8,Gsr,Asah1,Man2b1,B3gnt3,Pla2g15,Nt5e,Pik3cb,Ptgs2,Hsd3b7,Cyp7b1,Parp14,Itpr3,Cer…
MMU-381426	Regulation of Insulin-like Growth Factor (IGF) transport and uptake by Insulin-like Growth Factor Binding Proteins (IGFBPs)	20	122	0.0147	Lamb1,Timp1,C3,Tmem132a,Il6,Mfge8,Trf,Igfbp2,Wfs1,Pdia6,Fn1,Igf1,Adam10,C4b,F5,Cp,Tnc,Shisa5,Spp1,Fuca2	Lamb1,Timp1,C3,Tmem132a,Il6,Mfge8,Trf,Igfbp2,Wfs1,Pdia6,Fn1,Igf1,Adam10,C4b,F5,Cp,Tnc,Shisa5,Spp1,Fuca2
MMU-8875878	MET promotes cell motility	11	40	0.0147	Col1a1,Lamb1,Tns3,Grb2,Col2a1,Hgf,Itga2,Fn1,Rap1b,Col5a2,Col3a1	Col1a1,Lamb1,Tns3,Grb2,Col2a1,Hgf,Itga2,Fn1,Rap1b,Col5a2,Col3a1
MMU-416700	Other semaphorin interactions	7	14	0.0169	Plxnd1,Sema4d,Trem2,Cd72,Tyrobp,Plxnc1,Plxna1	Plxnd1,Sema4d,Trem2,Cd72,Tyrobp,Plxnc1,Plxna1
MMU-622312	Inflammasomes	7	14	0.0169	Txn1,Pstpip1,Mefv,P2rx7,Nlrp3,Aim2,Panx1	Txn1,Pstpip1,Mefv,P2rx7,Nlrp3,Aim2,Panx1
MMU-500792	GPCR ligand binding	43	395	0.0175	Ccl12,Ccl3,Cxcl16,Ccl6,Ccl4,Ccl9,Ccl7,Edn1,F2rl1,Cxcl13,C3,Anxa1,Htr2b,Cxcl5,Cxcl1,Cx3cl1,Cmklr1,Ptger2,Gngt2,C3ar1,Ltb4r1,Cxcr3,S1pr2,Cxcr4,Hcar2,P2ry6,F2r,Cx3cr1,Ptafr,Cxcl12,Gpr65,Cxcl2,Emr1,Lpar5,P2ry14,Cnr2,Ece1,Ccl19,Psap,Ccr5,Cysltr1,Gpr35,C5ar1	Ccl12,Ccl3,Cxcl16,Ccl6,Ccl4,Ccl9,Ccl7,Edn1,F2rl1,Cxcl13,C3,Anxa1,Htr2b,Cxcl5,Cxcl1,Cx3cl1,Cmklr1,Ptger2,Gngt2,C3ar1,Ltb4r1,Cxcr3,S1pr2,Cxcr4,Hcar2,P2ry6,F2r,Cx3cr1,Ptafr,Cxcl12,Gpr65,Cxcl2,Adgre1,Lpar5,P2ry14,Cnr2,Ece1,Ccl19,Psap,Ccr5,Cysltr1,Gpr35,C5ar1
MMU-5653656	Vesicle-mediated transport	58	594	0.018	Actr2,Tubb6,Dnase2a,Calr,Il7r,M6pr,Ctsz,Cyth1,Grb2,Cpd,Igf2r,Fth1,Rin1,Msr1,Kif3b,Necap2,Ctsc,Trf,Ldlrap1,Rab8b,Cyth4,Gns,Lrp1,Gjb5,Dennd2a,Stab1,Gjb3,Tuba1c,Rin3,Gja4,Rab7b,Rab31,Actg1,Arpc5,Madd,Dab2,Tbc1d2,F5,Scarb1,Ap2s1,Tpd52,Arrb1,Dennd4b,Nsf,Arpc3,Pip5k1c,Gjb4,Clta,Arrb2,Tmed9,Snx5,Ap1s2,Rab3il1,Arpc4,Tbc1d14,Kif26b,Hps1,Actr3	Actr2,Tubb6,Dnase2a,Calr,Il7r,M6pr,Ctsz,Cyth1,Grb2,Cpd,Igf2r,Fth1,Rin1,Msr1,Kif3b,Necap2,Ctsc,Trf,Ldlrap1,Rab8b,Cyth4,Gns,Lrp1,Gjb5,Dennd2a,Stab1,Gjb3,Tuba1c,Rin3,Gja4,Rab7b,Rab31,Actg1,Arpc5,Madd,Dab2,Tbc1d2,F5,Scarb1,Ap2s1,Tpd52,Arrb1,Dennd4b,Nsf,Arpc3,Pip5k1c,Gjb4,Clta,Arrb2,Tmed9,Snx5,Ap1s2,Rab3il1,Arpc4,Tbc1d14,Kif26b,Hps1,Actr3
MMU-3299685	Detoxification of Reactive Oxygen Species	10	34	0.0182	Cybb,Ncf1,Cyba,Txnrd1,Txn1,Gsr,Gpx1,Ncf4,Prdx1,Ncf2	Cybb,Ncf1,Cyba,Txnrd1,Txn1,Gsr,Gpx1,Ncf4,Prdx1,Ncf2
MMU-1266738	Developmental Biology	50	488	0.0185	Actr2,Tubb6,Rnd1,Epha2,Psen2,Plxnd1,Grb2,Evl,Sema4d,Col2a1,Cdkn1a,Trem2,Gfra1,Pkp1,Abl2,Nras,Sdcbp,Cd72,Tyrobp,Mmp2,St14,Pik3cb,Lyn,Gpr126,Gpc1,Tuba1c,Cxcr4,Col6a3,Vav2,Rara,Actg1,Cxcl12,Arpc5,Fes,Arpc1b,Ap2s1,Col5a2,Col3a1,Dok1,Plxnc1,Arpc3,Pip5k1c,Pik3cd,Clta,Furin,Arpc4,Tgm1,Plxna1,Actr3,Col6a5	Actr2,Tubb6,Rnd1,Epha2,Psen2,Plxnd1,Grb2,Evl,Sema4d,Col2a1,Cdkn1a,Trem2,Gfra1,Pkp1,Abl2,Nras,Sdcbp,Cd72,Tyrobp,Mmp2,St14,Pik3cb,Lyn,Adgrg6,Gpc1,Tuba1c,Cxcr4,Col6a3,Vav2,Rara,Actg1,Cxcl12,Arpc5,Fes,Arpc1b,Ap2s1,Col5a2,Col3a1,Dok1,Plxnc1,Arpc3,Pip5k1c,Pik3cd,Clta,Furin,Arpc4,Tgm1,Plxna1,Actr3,Col6a5
MMU-2022854	Keratan sulfate biosynthesis	9	27	0.0185	B4galt1,Acan,B3gnt3,Chst2,Lum,B4galt6,St3gal1,B4galt5,B3gnt7	B4galt1,Acan,B3gnt3,Chst2,Lum,B4galt6,St3gal1,B4galt5,B3gnt7
MMU-168643	Nucleotide-binding domain, leucine rich repeat containing receptor (NLR) signaling pathways	12	50	0.0186	Tnfaip3,Casp4,Casp1,Casp8,Txn1,Nod1,Pstpip1,Mefv,P2rx7,Nlrp3,Aim2,Panx1	Tnfaip3,Casp4,Casp1,Casp8,Txn1,Nod1,Pstpip1,Mefv,P2rx7,Nlrp3,Aim2,Panx1
MMU-3000178	ECM proteoglycans	12	50	0.0186	Col1a1,Col2a1,Acan,Itgax,Tnn,Itga2,Fn1,Col6a3,Col5a2,Col3a1,Tnc,Col6a5	Col1a1,Col2a1,Acan,Itgax,Tnn,Itga2,Fn1,Col6a3,Col5a2,Col3a1,Tnc,Col6a5
MMU-194840	Rho GTPase cycle	22	147	0.0188	Vav1,Gna13,Arhgap31,Fgd2,Arhgap19,Arhgdib,Prex1,Rhov,Stard8,Gmip,Arhgap30,Vav2,Arhgdia,Arhgap9,Abr,Rhog,Arhgap11a,Arhgap17,Arap1,Fgd3,Arhgap22,Arhgap25	Vav1,Gna13,Arhgap31,Fgd2,Arhgap19,Arhgdib,Prex1,Rhov,Stard8,Gmip,Arhgap30,Vav2,Arhgdia,Arhgap9,Abr,Rhog,Arhgap11a,Arhgap17,Arap1,Fgd3,Arhgap22,Arhgap25
MMU-844456	The NLRP3 inflammasome	6	10	0.0235	Txn1,Pstpip1,Mefv,P2rx7,Nlrp3,Panx1	Txn1,Pstpip1,Mefv,P2rx7,Nlrp3,Panx1
MMU-3000170	Syndecan interactions	7	16	0.028	Tgfb1,Sdc1,Itga6,Itga2,Fn1,Sdc3,Itgb4	Tgfb1,Sdc1,Itga6,Itga2,Fn1,Sdc3,Itgb4
MMU-1638091	Heparan sulfate/heparin (HS-GAG) metabolism	12	53	0.0282	Naglu,Sdc1,Gusb,Xylt1,Ndst2,Hpse,Gpc1,Glb1,Sdc3,Hs6st2,Hs6st1,Xylt2	Naglu,Sdc1,Gusb,Xylt1,Ndst2,Hpse,Gpc1,Glb1,Sdc3,Hs6st2,Hs6st1,Xylt2
MMU-2424491	DAP12 signaling	12	53	0.0282	Grb2,Trem2,H2-K1,Nras,Tyrobp,Btk,Pik3cb,Vav2,Plcg2,B2m,H2-T23,Syk	Grb2,Trem2,H2-K1,Nras,Tyrobp,Btk,Pik3cb,Vav2,Plcg2,B2m,H2-T23,Syk
MMU-451927	Interleukin-2 family signaling	10	37	0.029	Grb2,Pik3cb,Jak3,Csf2rb2,Pik3cd,Ptk2b,Syk,Stat3,Inpp5d,Ptpn6	Grb2,Pik3cb,Jak3,Csf2rb2,Pik3cd,Ptk2b,Syk,Stat3,Inpp5d,Ptpn6
MMU-9006335	Signaling by Erythropoietin	7	17	0.036	Vav1,Grb2,Pik3r5,Pik3cb,Lyn,Pik3cg,Pik3cd	Vav1,Grb2,Pik3r5,Pik3cb,Lyn,Pik3cg,Pik3cd
MMU-187037	Signaling by NTRK1 (TRKA)	13	64	0.0368	Grb2,Rps6ka2,Nras,Pik3cb,Mapkapk3,Egr2,Ap2s1,Ralgds,Rps6ka1,Ngf,Clta,Sgk1,Shc2	Grb2,Rps6ka2,Nras,Pik3cb,Mapkapk3,Egr2,Ap2s1,Ralgds,Rps6ka1,Ngf,Clta,Sgk1,Shc2
MMU-6783589	Interleukin-6 family signaling	8	24	0.0398	Crlf1,Osmr,Il6,Il6ra,Socs3,Lif,Osm,Stat3	Crlf1,Osmr,Il6,Il6ra,Socs3,Lif,Osm,Stat3
MMU-74752	Signaling by Insulin receptor	14	75	0.0447	Atp6v1b2,Atp6v0d1,Atp6v1e1,Grb2,Atp6v1c1,Atp6v0c,Atp6v0d2,Pik3cb,Atp6v0a1,Atp6v0b,Tlr9,Atp6v1a,Tcirg1,Atp6v0e	Atp6v1b2,Atp6v0d1,Atp6v1e1,Grb2,Atp6v1c1,Atp6v0c,Atp6v0d2,Pik3cb,Atp6v0a1,Atp6v0b,Tlr9,Atp6v1a,Tcirg1,Atp6v0e
MMU-73887	Death Receptor Signalling	19	126	0.0453	Vav1,Psen2,Tnfaip3,Gna13,Fgd2,Tnf,Casp8,Tnfrsf1a,Myd88,Prex1,Vav2,Arhgdia,Adam17,Madd,Abr,Ngf,Fgd3,Bcl2l11,Mag	Vav1,Psen2,Tnfaip3,Gna13,Fgd2,Tnf,Casp8,Tnfrsf1a,Myd88,Prex1,Vav2,Arhgdia,Adam17,Madd,Abr,Ngf,Fgd3,Bcl2l11,Mag
MMU-5674135	MAP2K and MAPK activation	10	40	0.0465	Apbb1ip,Nras,Csk,Fn1,Rap1b,Actg1,Arrb1,Arrb2,Vwf,Iqgap1	Apbb1ip,Nras,Csk,Fn1,Rap1b,Actg1,Arrb1,Arrb2,Vwf,Iqgap1
MMU-8957275	Post-translational protein phosphorylation	18	116	0.0469	Lamb1,Timp1,C3,Tmem132a,Il6,Mfge8,Trf,Wfs1,Pdia6,Fn1,Adam10,C4b,F5,Cp,Tnc,Shisa5,Spp1,Fuca2	Lamb1,Timp1,C3,Tmem132a,Il6,Mfge8,Trf,Wfs1,Pdia6,Fn1,Adam10,C4b,F5,Cp,Tnc,Shisa5,Spp1,Fuca2
