# Supplementary material for: reString: an open-source Python software to perform automatic functional enrichment retrieval, results aggregation and data visualization
Source: Sci Rep. 2021 Dec 6;11:23458. doi: 10.1038/s41598-021-02528-0 (PMC8648753; doi:10.1038/s41598-021-02528-0)
Supplement: Supplementary file 1 — Supplementary Information 1. [file 41598_2021_2528_MOESM1_ESM.zip › Supplemental DataSets/downregulated/treatment_t1_red_VS_treatment_t1_blue_FC/DOWN_enrichment.KEGG.tsv]

#term ID	term description	observed gene count	background gene count	false discovery rate	matching proteins in your network (IDs)	matching proteins in your network (labels)
mmu04142	Lysosome	58	127	9.17e-27	Gm2a,Naglu,Acp2,Napsa,Dnase2a,Ctsb,Neu1,M6pr,Atp6v0d1,Galns,Ctsk,Ctss,Ctsz,Gnptab,Galc,Lgmn,Npc2,Ctsl,Hexb,Cln5,Naga,Litaf,Slc11a2,Nagpa,Igf2r,Atp6v0c,Npc1,Hexa,Gusb,Slc11a1,Atp6v0d2,Fuca1,Ctsc,Tpp1,Gla,Lamp1,Asah1,Man2b1,Pla2g15,Ctsh,Gns,Atp6v0a1,Atp6v0b,Lipa,Glb1,Cln3,Ctsa,Cd63,Psap,Cd68,Ap1s2,Fuca2,Laptm5,Tcirg1,Ctsd,Acp5,Gba,Entpd4	Gm2a,Naglu,Acp2,Napsa,Dnase2a,Ctsb,Neu1,M6pr,Atp6v0d1,Galns,Ctsk,Ctss,Ctsz,Gnptab,Galc,Lgmn,Npc2,Ctsl,Hexb,Cln5,Naga,Litaf,Slc11a2,Nagpa,Igf2r,Atp6v0c,Npc1,Hexa,Gusb,Slc11a1,Atp6v0d2,Fuca1,Ctsc,Tpp1,Gla,Lamp1,Asah1,Man2b1,Pla2g15,Ctsh,Gns,Atp6v0a1,Atp6v0b,Lipa,Glb1,Cln3,Ctsa,Cd63,Psap,Cd68,Ap1s2,Fuca2,Laptm5,Tcirg1,Ctsd,Acp5,Gba,Entpd4
mmu04145	Phagosome	54	162	7.04e-20	Itgb2,Tubb6,Calr,Atp6v1b2,M6pr,Cd209a,Atp6v0d1,Cybb,Ctss,Ncf1,H2-M2,Cyba,Atp6v1e1,Ctsl,Atp6v1c1,Atp6v0c,C3,H2-K1,Msr1,Mrc1,Tlr2,Fcgr1,Atp6v0d2,Olr1,Lamp1,H2-DMa,H2-Ab1,Atp6v0a1,Thbs1,Tlr4,H2-Aa,Atp6v0b,Tuba1c,Itga2,Cd14,Tlr6,C1ra,Rab7b,Itgam,Actg1,H2-Eb1,Fcgr4,Scarb1,Ncf4,Nos1,H2-T23,H2-T24,H2-DMb1,Atp6v1a,Tcirg1,Atp6v0e,Fcgr3,H2-D1,Ncf2	Itgb2,Tubb6,Calr,Atp6v1b2,M6pr,Cd209a,Atp6v0d1,Cybb,Ctss,Ncf1,H2-M2,Cyba,Atp6v1e1,Ctsl,Atp6v1c1,Atp6v0c,C3,H2-K1,Msr1,Mrc1,Tlr2,Fcgr1,Atp6v0d2,Olr1,Lamp1,H2-DMa,H2-Ab1,Atp6v0a1,Thbs1,Tlr4,H2-Aa,Atp6v0b,Tuba1c,Itga2,Cd14,Tlr6,C1ra,Rab7b,Itgam,Actg1,H2-Eb1,Fcgr4,Scarb1,Ncf4,Nos1,H2-T23,H2-T24,H2-DMb1,Atp6v1a,Tcirg1,Atp6v0e,Fcgr3,H2-D1,Ncf2
mmu05152	Tuberculosis	52	170	6.01e-18	Itgb2,Tgfb1,Bid,Cd209a,Atp6v0d1,Ctss,Lbp,Nos2,Vdr,Ciita,Il10rb,Atp6v0c,C3,Tnf,Il6,Casp8,Mrc1,Il1b,Il1a,Tlr2,Fcgr1,Atp6v0d2,Clec4e,Tnfrsf1a,Itgax,Lamp1,Il10ra,Myd88,H2-DMa,H2-Ab1,Atp6v0a1,Tlr4,H2-Aa,Atp6v0b,Cd14,Tlr1,Tlr6,Itgam,H2-Eb1,Irak4,Plk3,Fcgr4,Fcer1g,Tlr9,Cd74,Card9,H2-DMb1,Syk,Tcirg1,Ctsd,Sphk1,Fcgr3	Itgb2,Tgfb1,Bid,Cd209a,Atp6v0d1,Ctss,Lbp,Nos2,Vdr,Ciita,Il10rb,Atp6v0c,C3,Tnf,Il6,Casp8,Mrc1,Il1b,Il1a,Tlr2,Fcgr1,Atp6v0d2,Clec4e,Tnfrsf1a,Itgax,Lamp1,Il10ra,Myd88,H2-DMa,H2-Ab1,Atp6v0a1,Tlr4,H2-Aa,Atp6v0b,Cd14,Tlr1,Tlr6,Itgam,H2-Eb1,Irak4,Plk3,Fcgr4,Fcer1g,Tlr9,Cd74,Card9,H2-DMb1,Syk,Tcirg1,Ctsd,Sphk1,Fcgr3
mmu05323	Rheumatoid arthritis	39	86	6.01e-18	Ccl2,Ccl12,Itgb2,Ccl3,Tgfb1,Atp6v1b2,Atp6v0d1,Ctsk,Tnfsf13,Atp6v1e1,Ctsl,Atp6v1c1,Atp6v0c,Tnf,Il6,Il1b,Il1a,Tlr2,Atp6v0d2,Cxcl5,Cxcl1,Mmp3,H2-DMa,H2-Ab1,Atp6v0a1,Tlr4,H2-Aa,Atp6v0b,Cxcl12,H2-Eb1,Cxcl2,Icam1,Cd86,Cd80,H2-DMb1,Atp6v1a,Tcirg1,Acp5,Atp6v0e	Ccl2,Ccl12,Itgb2,Ccl3,Tgfb1,Atp6v1b2,Atp6v0d1,Ctsk,Tnfsf13,Atp6v1e1,Ctsl,Atp6v1c1,Atp6v0c,Tnf,Il6,Il1b,Il1a,Tlr2,Atp6v0d2,Cxcl5,Cxcl1,Mmp3,H2-DMa,H2-Ab1,Atp6v0a1,Tlr4,H2-Aa,Atp6v0b,Cxcl12,H2-Eb1,Cxcl2,Icam1,Cd86,Cd80,H2-DMb1,Atp6v1a,Tcirg1,Acp5,Atp6v0e
mmu04380	Osteoclast differentiation	42	121	3.73e-16	Spi1,Tgfb1,Ctsk,Ncf1,Cyba,Grb2,Trem2,Tnf,Csf1r,Il1b,Il1a,Fcgr1,Tnfrsf1a,Tyrobp,Btk,Pik3cb,Lilra6,Blnk,Socs3,Sirpb1c,Junb,Gm14548,Tec,Nfatc2,Pirb,Fcgr4,Tnfrsf11b,Plcg2,Sirpb1b,Ncf4,Sirpb1a,Sirpa,Lilrb4,Pik3cd,Pira2,Nfkb2,Syk,Irf9,Acp5,Nfatc1,Fcgr3,Ncf2	Spi1,Tgfb1,Ctsk,Ncf1,Cyba,Grb2,Trem2,Tnf,Csf1r,Il1b,Il1a,Fcgr1,Tnfrsf1a,Tyrobp,Btk,Pik3cb,Lilra6,Blnk,Socs3,LOC100038947,Junb,Gm14548,Tec,Nfatc2,Pirb,Fcgr4,Tnfrsf11b,Plcg2,Sirpb1b,Ncf4,Sirpb1a,Sirpa,Lilrb4a,Pik3cd,Pira2,Nfkb2,Syk,Irf9,Acp5,Nfatc1,Fcgr3,Ncf2
mmu04060	Cytokine-cytokine receptor interaction	60	279	8.61e-15	Ccl2,Ccl12,Acvr1b,Ccl3,Tgfb1,Il7r,Ccl8,Cd40,Tnfsf13,Cxcl16,Ccl6,Ccl4,Ccl9,Ccl7,Osmr,Il10rb,Cxcl13,Tnfrsf21,Tnf,Csf1r,Il33,Il6,Ccr1,Il1r2,Il1b,Il1a,Il6ra,Tnfsf8,Tnfrsf1b,Tnfrsf9,Cxcl5,Cxcl1,Gdf3,Tnfrsf1a,Il4ra,Il13ra1,Cx3cl1,Il10ra,Crlf2,Inhbb,Cxcr3,Cxcr4,Gdf6,Cx3cr1,Lif,Cxcl12,Osm,Cxcl2,Csf2ra,Tnfrsf11b,Il3ra,Il1rl2,Csf2rb,Csf2rb2,Ccl19,Csf3r,Ngf,Ccr5,Il1rn,Ccr2	Ccl2,Ccl12,Acvr1b,Ccl3,Tgfb1,Il7r,Ccl8,Cd40,Tnfsf13,Cxcl16,Ccl6,Ccl4,Ccl9,Ccl7,Osmr,Il10rb,Cxcl13,Tnfrsf21,Tnf,Csf1r,Il33,Il6,Ccr1,Il1r2,Il1b,Il1a,Il6ra,Tnfsf8,Tnfrsf1b,Tnfrsf9,Cxcl5,Cxcl1,Gdf3,Tnfrsf1a,Il4ra,Il13ra1,Cx3cl1,Il10ra,Crlf2,Inhbb,Cxcr3,Cxcr4,Gdf6,Cx3cr1,Lif,Cxcl12,Osm,Cxcl2,Csf2ra,Tnfrsf11b,Il3ra,Il1rl2,Csf2rb,Csf2rb2,Ccl19,Csf3r,Ngf,Ccr5,Il1rn,Ccr2
mmu04062	Chemokine signaling pathway	48	184	1.6e-14	Ccl2,Ccl12,Ccl3,Hck,Vav1,Ccl8,Ncf1,Cxcl16,Ccl6,Ccl4,Ccl9,Ccl7,Grb2,Pik3r5,Cxcl13,Ccr1,Nras,Fgr,Cxcl5,Cxcl1,Was,Cx3cl1,Pik3cb,Prex1,Lyn,Gngt2,Cxcr3,Cxcr4,Jak3,Vav2,Pik3cg,Cx3cr1,Rap1b,Elmo1,Cxcl12,Cxcl2,Plcg2,Dock2,Arrb1,Plcb2,Ccl19,Pik3cd,Arrb2,Ptk2b,Ccr5,Stat3,Shc2,Ccr2	Ccl2,Ccl12,Ccl3,Hck,Vav1,Ccl8,Ncf1,Cxcl16,Ccl6,Ccl4,Ccl9,Ccl7,Grb2,Pik3r5,Cxcl13,Ccr1,Nras,Fgr,Cxcl5,Cxcl1,Was,Cx3cl1,Pik3cb,Prex1,Lyn,Gngt2,Cxcr3,Cxcr4,Jak3,Vav2,Pik3cg,Cx3cr1,Rap1b,Elmo1,Cxcl12,Cxcl2,Plcg2,Dock2,Arrb1,Plcb2,Ccl19,Pik3cd,Arrb2,Ptk2b,Ccr5,Stat3,Shc2,Ccr2
mmu05140	Leishmaniasis	28	67	1.95e-12	Itgb2,Tgfb1,Cybb,Ncf1,Cyba,Nos2,C3,Tnf,Il1b,Il1a,Tlr2,Fcgr1,Ptgs2,Myd88,H2-DMa,H2-Ab1,Tlr4,H2-Aa,Itgam,H2-Eb1,Irak4,Fcgr4,Ncf4,Itga4,H2-DMb1,Ptpn6,Fcgr3,Ncf2	Itgb2,Tgfb1,Cybb,Ncf1,Cyba,Nos2,C3,Tnf,Il1b,Il1a,Tlr2,Fcgr1,Ptgs2,Myd88,H2-DMa,H2-Ab1,Tlr4,H2-Aa,Itgam,H2-Eb1,Irak4,Fcgr4,Ncf4,Itga4,H2-DMb1,Ptpn6,Fcgr3,Ncf2
mmu05169	Epstein-Barr virus infection	48	214	1.95e-12	Calr,Bid,Cd44,H2-M2,Cd40,Tnfaip3,Cdkn1a,Nfkbie,H2-K1,Tnf,Irf7,Il6,Casp8,Tlr2,Btk,Pik3cb,Myd88,Oas3,H2-DMa,Lyn,H2-Ab1,Gadd45a,H2-Aa,Runx3,Blnk,Jak3,Oas2,H2-Eb1,Irak4,Bak1,Oas1a,Plcg2,Oas1g,Icam1,Ccnd1,E2f1,B2m,H2-T23,Pik3cd,Bcl2l11,Nfkb2,H2-T24,H2-DMb1,Syk,Stat3,Irf9,Cdk6,H2-D1	Calr,Bid,Cd44,H2-M2,Cd40,Tnfaip3,Cdkn1a,Nfkbie,H2-K1,Tnf,Irf7,Il6,Casp8,Tlr2,Btk,Pik3cb,Myd88,Oas3,H2-DMa,Lyn,H2-Ab1,Gadd45a,H2-Aa,Runx3,Blnk,Jak3,Oas2,H2-Eb1,Irak4,Bak1,Oas1a,Plcg2,Oas1g,Icam1,Ccnd1,E2f1,B2m,H2-T23,Pik3cd,Bcl2l11,Nfkb2,H2-T24,H2-DMb1,Syk,Stat3,Irf9,Cdk6,H2-D1
mmu04621	NOD-like receptor signaling pathway	44	191	8.29e-12	Ccl2,Ccl12,Ctsb,Cybb,Cyba,Trpv2,Tnfaip3,Ripk3,Tnf,Irf7,Il6,Casp4,Casp1,Casp8,Il1b,Txn1,Cxcl1,Myd88,Oas3,Itpr3,Tlr4,AI607873,Nod1,Pstpip1,Naip5,Nlrc4,Oas2,Irak4,Cxcl2,Oas1a,Oas1g,Card9,P2rx7,Nlrp3,Plcb2,Trpm2,Nlrp1b,Ifi204,Tmem173,Naip6,Naip2,Aim2,Irf9,Panx1	Ccl2,Ccl12,Ctsb,Cybb,Cyba,Trpv2,Tnfaip3,Ripk3,Tnf,Irf7,Il6,Casp4,Casp1,Casp8,Il1b,Txn1,Cxcl1,Myd88,Oas3,Itpr3,Tlr4,AI607873,Nod1,Pstpip1,Naip5,Nlrc4,Oas2,Irak4,Cxcl2,Oas1a,Oas1g,Card9,P2rx7,Nlrp3,Plcb2,Trpm2,Nlrp1b,Ifi204,Tmem173,Naip6,Naip2,Aim2,Irf9,Panx1
mmu04064	NF-kappa B signaling pathway	31	99	3.85e-11	Lbp,Cd40,Ccl4,Tnfaip3,Plau,Tnf,Il1b,Vcam1,Cxcl1,Tnfrsf1a,Btk,Ptgs2,Myd88,Lyn,Gadd45a,Tlr4,Cd14,Blnk,Bcl2a1b,Ticam2,Cxcl12,Irak4,Cxcl2,Plcg2,Icam1,Bcl2a1d,Ccl19,Card14,Trim25,Nfkb2,Syk	Lbp,Cd40,Ccl4,Tnfaip3,Plau,Tnf,Il1b,Vcam1,Cxcl1,Tnfrsf1a,Btk,Ptgs2,Myd88,Lyn,Gadd45a,Tlr4,Cd14,Blnk,Bcl2a1b,Ticam2,Cxcl12,Irak4,Cxcl2,Plcg2,Icam1,Bcl2a1d,Ccl19,Card14,Trim25,Nfkb2,Syk
mmu04061	Viral protein interaction with cytokine and cytokine receptor	29	87	5.31e-11	Ccl2,Ccl12,Ccl3,Ccl8,Ccl6,Ccl4,Ccl9,Ccl7,Il10rb,Cxcl13,Tnf,Csf1r,Il6,Ccr1,Il6ra,Tnfrsf1b,Cxcl5,Cxcl1,Tnfrsf1a,Cx3cl1,Il10ra,Cxcr3,Cxcr4,Cx3cr1,Cxcl12,Cxcl2,Ccl19,Ccr5,Ccr2	Ccl2,Ccl12,Ccl3,Ccl8,Ccl6,Ccl4,Ccl9,Ccl7,Il10rb,Cxcl13,Tnf,Csf1r,Il6,Ccr1,Il6ra,Tnfrsf1b,Cxcl5,Cxcl1,Tnfrsf1a,Cx3cl1,Il10ra,Cxcr3,Cxcr4,Cx3cr1,Cxcl12,Cxcl2,Ccl19,Ccr5,Ccr2
mmu04640	Hematopoietic cell lineage	29	91	1.23e-10	Il7r,Cd33,Cd44,Cd22,Tnf,Csf1r,Il6,Il1r2,Itga6,Il1b,Il1a,Il6ra,Fcgr1,Cd38,Il4ra,H2-DMa,H2-Ab1,H2-Aa,Itga2,Cd14,Itgam,H2-Eb1,Csf2ra,Il3ra,Cd37,Itga4,Csf3r,Anpep,H2-DMb1	Il7r,Cd33,Cd44,Cd22,Tnf,Csf1r,Il6,Il1r2,Itga6,Il1b,Il1a,Il6ra,Fcgr1,Cd38,Il4ra,H2-DMa,H2-Ab1,H2-Aa,Itga2,Cd14,Itgam,H2-Eb1,Csf2ra,Il3ra,Cd37,Itga4,Csf3r,Anpep,H2-DMb1
mmu05167	Kaposi sarcoma-associated herpesvirus infection	43	210	3.27e-10	Pdgfb,Hck,Bid,H2-M2,Pik3r5,Cdkn1a,C3,H2-K1,Irf7,Il6,Ccr1,Casp8,Nras,Cxcl1,Tnfrsf1a,Pik3cb,Ptgs2,Prex1,Itpr3,Lyn,Gngt2,Cd200r1,Rcan1,Pik3cg,Nfatc2,Cxcl2,Bak1,Plcg2,Icam1,Cd86,Ccnd1,E2f1,H2-T23,Pik3cd,Ccr5,H2-T24,Syk,Stat3,Irf9,Cdk6,Nfatc1,H2-D1,Cd200r4	Pdgfb,Hck,Bid,H2-M2,Pik3r5,Cdkn1a,C3,H2-K1,Irf7,Il6,Ccr1,Casp8,Nras,Cxcl1,Tnfrsf1a,Pik3cb,Ptgs2,Prex1,Itpr3,Lyn,Gngt2,Cd200r1,Rcan1,Pik3cg,Nfatc2,Cxcl2,Bak1,Plcg2,Icam1,Cd86,Ccnd1,E2f1,H2-T23,Pik3cd,Ccr5,H2-T24,Syk,Stat3,Irf9,Cdk6,Nfatc1,H2-D1,Cd200r4
mmu05132	Salmonella infection	43	213	4.55e-10	M6pr,Cyth1,Ripk3,Tnf,Il6,Casp4,Casp1,Casp8,Il1b,Tlr2,Txn1,Tnfrsf1a,Cyfip1,Anxa2,Pik3cb,Myd88,Nckap1l,Vps18,Cyth4,Tlr4,Plekhm1,Nod1,Cd14,Naip5,Nlrc4,Tlr6,Pik3cg,Rab7b,Actg1,Elmo1,Irak4,Arpc5,Bak1,Plekhm2,Tlr9,Arpc1b,Rhog,Nlrp3,Arpc3,Pik3cd,Naip6,Naip2,Arpc4	M6pr,Cyth1,Ripk3,Tnf,Il6,Casp4,Casp1,Casp8,Il1b,Tlr2,Txn1,Tnfrsf1a,Cyfip1,Anxa2,Pik3cb,Myd88,Nckap1l,Vps18,Cyth4,Tlr4,Plekhm1,Nod1,Cd14,Naip5,Nlrc4,Tlr6,Pik3cg,Rab7b,Actg1,Elmo1,Irak4,Arpc5,Bak1,Plekhm2,Tlr9,Arpc1b,Rhog,Nlrp3,Arpc3,Pik3cd,Naip6,Naip2,Arpc4
mmu05163	Human cytomegalovirus infection	45	236	7.62e-10	Ccl2,Ccl12,Ccl3,Calr,Bid,H2-M2,Ccl4,Gna13,Grb2,Il10rb,Cdkn1a,H2-K1,Tnf,Il6,Ccr1,Casp8,Il1b,Nras,Il6ra,Tnfrsf1a,Cx3cl1,Il10ra,Pik3cb,Ptgs2,Itpr3,Ptger2,Gngt2,Cxcr4,Cxcl12,Nfatc2,Bak1,Ccnd1,E2f1,B2m,Plcb2,H2-T23,Pik3cd,Ptk2b,Ccr5,H2-T24,Tmem173,Stat3,Cdk6,Nfatc1,H2-D1	Ccl2,Ccl12,Ccl3,Calr,Bid,H2-M2,Ccl4,Gna13,Grb2,Il10rb,Cdkn1a,H2-K1,Tnf,Il6,Ccr1,Casp8,Il1b,Nras,Il6ra,Tnfrsf1a,Cx3cl1,Il10ra,Pik3cb,Ptgs2,Itpr3,Ptger2,Gngt2,Cxcr4,Cxcl12,Nfatc2,Bak1,Ccnd1,E2f1,B2m,Plcb2,H2-T23,Pik3cd,Ptk2b,Ccr5,H2-T24,Tmem173,Stat3,Cdk6,Nfatc1,H2-D1
mmu05135	Yersinia infection	32	124	7.98e-10	Actr2,Ccl2,Ccl12,Vav1,Rps6ka2,Tnf,Baiap2,Il6,Casp1,Il1b,Was,Pik3cb,Myd88,Tlr4,Fn1,Nlrc4,Vav2,Actg1,Elmo1,Nfatc2,Irak4,Skap2,Fyb,Rhog,Nlrp3,Itga4,Pip5k1c,Pik3cd,Rps6ka1,Ptk2b,Nfatc1,Actr3	Actr2,Ccl2,Ccl12,Vav1,Rps6ka2,Tnf,Baiap2,Il6,Casp1,Il1b,Was,Pik3cb,Myd88,Tlr4,Fn1,Nlrc4,Vav2,Actg1,Elmo1,Nfatc2,Irak4,Skap2,Fyb,Rhog,Nlrp3,Itga4,Pip5k1c,Pik3cd,Rps6ka1,Ptk2b,Nfatc1,Actr3
mmu05164	Influenza A	37	167	1.01e-09	Ccl2,Ccl12,Bid,Ciita,Tnf,Il33,Irf7,Il6,Casp1,Casp8,Il1b,Il1a,Tnfrsf1a,Pik3cb,Myd88,Oas3,H2-DMa,H2-Ab1,Tlr4,H2-Aa,Socs3,Oas2,Tlr7,Actg1,H2-Eb1,Irak4,Bak1,Oas1a,Oas1g,Icam1,Nlrp3,Pik3cd,Adar,Trim25,H2-DMb1,Irf9,Cdk6	Ccl2,Ccl12,Bid,Ciita,Tnf,Il33,Irf7,Il6,Casp1,Casp8,Il1b,Il1a,Tnfrsf1a,Pik3cb,Myd88,Oas3,H2-DMa,H2-Ab1,Tlr4,H2-Aa,Socs3,Oas2,Tlr7,Actg1,H2-Eb1,Irak4,Bak1,Oas1a,Oas1g,Icam1,Nlrp3,Pik3cd,Adar,Trim25,H2-DMb1,Irf9,Cdk6
mmu04662	B cell receptor signaling pathway	25	75	1.17e-09	Vav1,Cd22,Grb2,Nfkbie,Ifitm1,Nras,Cd72,Btk,Pik3cb,Lyn,Lilra6,Pik3ap1,Blnk,Vav2,Gm14548,Nfatc2,Pirb,Plcg2,Lilrb4,Pik3cd,Pira2,Syk,Inpp5d,Nfatc1,Ptpn6	Vav1,Cd22,Grb2,Nfkbie,Ifitm1,Nras,Cd72,Btk,Pik3cb,Lyn,Lilra6,Pik3ap1,Blnk,Vav2,Gm14548,Nfatc2,Pirb,Plcg2,Lilrb4a,Pik3cd,Pira2,Syk,Inpp5d,Nfatc1,Ptpn6
mmu05133	Pertussis	24	73	3.4e-09	Itgb2,Nos2,C3,Tnf,Il6,Casp1,Il1b,Il1a,Cxcl5,Myd88,C1qc,Irf8,C1qb,Tlr4,C1qa,Nod1,Cd14,C1ra,Ticam2,Itgam,C4b,Irak4,Nlrp3,Cfl1	Itgb2,Nos2,C3,Tnf,Il6,Casp1,Il1b,Il1a,Cxcl5,Myd88,C1qc,Irf8,C1qb,Tlr4,C1qa,Nod1,Cd14,C1ra,Ticam2,Itgam,C4b,Irak4,Nlrp3,Cfl1
mmu04151	PI3K-Akt signaling pathway	55	355	4.41e-09	Pdgfb,Col1a1,Lamb1,Il7r,Epha2,Ywhah,Grb2,Pik3r5,Osmr,Col2a1,Cdkn1a,Csf1r,Il6,Itga6,Nras,Il6ra,Tlr2,Pdgfc,Hgf,Ibsp,Il4ra,Itga11,Pik3cb,Tnn,Mcl1,Thbs1,Tlr4,Gngt2,Chad,Pik3ap1,Itga2,Fn1,Igf1,Col6a3,Jak3,F2r,Pik3cg,Osm,Lpar5,Il3ra,Ccnd1,Itga4,Pik3cd,Csf3r,Itgb4,Ngf,Tnc,Bcl2l11,Vwf,Spp1,Col6a4,Syk,Sgk1,Cdk6,Col6a5	Pdgfb,Col1a1,Lamb1,Il7r,Epha2,Ywhah,Grb2,Pik3r5,Osmr,Col2a1,Cdkn1a,Csf1r,Il6,Itga6,Nras,Il6ra,Tlr2,Pdgfc,Hgf,Ibsp,Il4ra,Itga11,Pik3cb,Tnn,Mcl1,Thbs1,Tlr4,Gngt2,Chad,Pik3ap1,Itga2,Fn1,Igf1,Col6a3,Jak3,F2r,Pik3cg,Osm,Lpar5,Il3ra,Ccnd1,Itga4,Pik3cd,Csf3r,Itgb4,Ngf,Tnc,Bcl2l11,Vwf,Spp1,Col6a4,Syk,Sgk1,Cdk6,Col6a5
mmu04650	Natural killer cell mediated cytotoxicity	29	113	5.77e-09	Itgb2,Bid,Cd244,Vav1,Grb2,H2-K1,Tnf,Nras,Tyrobp,Pik3cb,Vav2,Cd48,Nfatc2,Hcst,Fcgr4,Fcer1g,Plcg2,Icam1,H2-T23,Pik3cd,Ptk2b,Sh3bp2,Syk,Sh2d1b2,Nfatc1,Ptpn6,Shc2,H2-D1,Ulbp1	Itgb2,Bid,Cd244,Vav1,Grb2,H2-K1,Tnf,Nras,Tyrobp,Pik3cb,Vav2,Cd48,Nfatc2,Hcst,Fcgr4,Fcer1g,Plcg2,Icam1,H2-T23,Pik3cd,Ptk2b,Sh3bp2,Syk,Sh2d1b1,Nfatc1,Ptpn6,Shc2,H2-D1,Ulbp1
mmu04620	Toll-like receptor signaling pathway	27	98	6e-09	Ccl3,Irf5,Ctsk,Lbp,Cd40,Ccl4,Tnf,Irf7,Il6,Casp8,Il1b,Tlr2,Pik3cb,Myd88,Tlr4,Cd14,Tlr1,Tlr7,Tlr6,Ticam2,Irak4,Tlr9,Cd86,Cd80,Pik3cd,Tlr8,Spp1	Ccl3,Irf5,Ctsk,Lbp,Cd40,Ccl4,Tnf,Irf7,Il6,Casp8,Il1b,Tlr2,Pik3cb,Myd88,Tlr4,Cd14,Tlr1,Tlr7,Tlr6,Ticam2,Irak4,Tlr9,Cd86,Cd80,Pik3cd,Tlr8,Spp1
mmu04625	C-type lectin receptor signaling pathway	28	109	1.05e-08	Cd209a,Clec4n,Tnf,Il6,Casp1,Casp8,Il1b,Nras,Clec4e,Clec4d,Clec1b,Pik3cb,Ptgs2,Itpr3,Egr2,Nfatc2,Plk3,Fcer1g,Plcg2,Card9,Nlrp3,Pik3cd,Nfkb2,Cblb,Bcl3,Syk,Irf9,Nfatc1	Cd209a,Clec4n,Tnf,Il6,Casp1,Casp8,Il1b,Nras,Clec4e,Clec4d,Clec1b,Pik3cb,Ptgs2,Itpr3,Egr2,Nfatc2,Plk3,Fcer1g,Plcg2,Card9,Nlrp3,Pik3cd,Nfkb2,Cblb,Bcl3,Syk,Irf9,Nfatc1
mmu05144	Malaria	20	53	1.3e-08	Ccl2,Ccl12,Itgb2,Tgfb1,Cd40,Sdc1,Tnf,Il6,Sele,Il1b,Vcam1,Tlr2,Hgf,Myd88,Lrp1,Thbs1,Tlr4,Tlr9,Icam1,Selp	Ccl2,Ccl12,Itgb2,Tgfb1,Cd40,Sdc1,Tnf,Il6,Sele,Il1b,Vcam1,Tlr2,Hgf,Myd88,Lrp1,Thbs1,Tlr4,Tlr9,Icam1,Selp
mmu05165	Human papillomavirus infection	52	342	1.99e-08	Col1a1,Lamb1,Atp6v1b2,Atp6v0d1,H2-M2,Atp6v1e1,Slc9a3r1,Grb2,Atp6v1c1,Col2a1,Cdkn1a,Atp6v0c,H2-K1,Tnf,Casp8,Itga6,Nras,Atp6v0d2,Ibsp,Oasl2,Lfng,Tnfrsf1a,Itga11,Pik3cb,Ptgs2,Tnn,Atp6v0a1,Thbs1,Atp6v0b,Chad,Itga2,Fn1,Col6a3,Bak1,Ccnd1,E2f1,Itga4,H2-T23,Pik3cd,Itgb4,Tnc,Vwf,Spp1,H2-T24,Atp6v1a,Col6a4,Irf9,Tcirg1,Cdk6,Atp6v0e,H2-D1,Col6a5	Col1a1,Lamb1,Atp6v1b2,Atp6v0d1,H2-M2,Atp6v1e1,Slc9a3r1,Grb2,Atp6v1c1,Col2a1,Cdkn1a,Atp6v0c,H2-K1,Tnf,Casp8,Itga6,Nras,Atp6v0d2,Ibsp,Oasl2,Lfng,Tnfrsf1a,Itga11,Pik3cb,Ptgs2,Tnn,Atp6v0a1,Thbs1,Atp6v0b,Chad,Itga2,Fn1,Col6a3,Bak1,Ccnd1,E2f1,Itga4,H2-T23,Pik3cd,Itgb4,Tnc,Vwf,Spp1,H2-T24,Atp6v1a,Col6a4,Irf9,Tcirg1,Cdk6,Atp6v0e,H2-D1,Col6a5
mmu04810	Regulation of actin cytoskeleton	39	212	2.32e-08	Itgb2,Pdgfb,Vav1,Pip4k2a,Myh9,Gna13,Diap1,Baiap2,Itga6,Nras,Pdgfc,Cyfip1,Itgax,Itga11,Pik3cb,Nckap1l,Cxcr4,Itga2,Fn1,F2r,Vav2,Iqgap2,Itgam,Actg1,Iqgap3,Cxcl12,Arpc5,Arpc1b,Lpar5,Arpc3,Itga4,Pip5k1c,Pik3cd,Itgb4,Fgd3,Ssh3,Cfl1,Arpc4,Iqgap1	Itgb2,Pdgfb,Vav1,Pip4k2a,Myh9,Gna13,Diaph1,Baiap2,Itga6,Nras,Pdgfc,Cyfip1,Itgax,Itga11,Pik3cb,Nckap1l,Cxcr4,Itga2,Fn1,F2r,Vav2,Iqgap2,Itgam,Actg1,Iqgap3,Cxcl12,Arpc5,Arpc1b,Lpar5,Arpc3,Itga4,Pip5k1c,Pik3cd,Itgb4,Fgd3,Ssh3,Cfl1,Arpc4,Iqgap1
mmu04210	Apoptosis	30	135	4.22e-08	Ern1,Bid,Ctsb,Ctsk,Ctss,Ctsz,Ctsl,Tnf,Pmaip1,Casp8,Nras,Tnfrsf1a,Ctsc,Ctsh,Pik3cb,Itpr3,Gadd45a,Mcl1,Tuba1c,Bcl2a1b,Actg1,Bak1,Il3ra,Csf2rb,Csf2rb2,Bcl2a1d,Pik3cd,Ngf,Bcl2l11,Ctsd	Ern1,Bid,Ctsb,Ctsk,Ctss,Ctsz,Ctsl,Tnf,Pmaip1,Casp8,Nras,Tnfrsf1a,Ctsc,Ctsh,Pik3cb,Itpr3,Gadd45a,Mcl1,Tuba1c,Bcl2a1b,Actg1,Bak1,Il3ra,Csf2rb,Csf2rb2,Bcl2a1d,Pik3cd,Ngf,Bcl2l11,Ctsd
mmu04668	TNF signaling pathway	27	112	5.69e-08	Ccl2,Ccl12,Tnfaip3,Edn1,Ripk3,Tnf,Il6,Casp8,Sele,Il1b,Vcam1,Tnfrsf1b,Cxcl5,Cxcl1,Tnfrsf1a,Cx3cl1,Mmp3,Pik3cb,Ptgs2,Socs3,Junb,Lif,Cxcl2,Icam1,Mmp14,Pik3cd,Bcl3	Ccl2,Ccl12,Tnfaip3,Edn1,Ripk3,Tnf,Il6,Casp8,Sele,Il1b,Vcam1,Tnfrsf1b,Cxcl5,Cxcl1,Tnfrsf1a,Cx3cl1,Mmp3,Pik3cb,Ptgs2,Socs3,Junb,Lif,Cxcl2,Icam1,Mmp14,Pik3cd,Bcl3
mmu05146	Amoebiasis	26	105	6.63e-08	Itgb2,Col1a1,Tgfb1,Lamb1,Serpinb9b,Serpinb6a,Nos2,Tnf,Il6,Il1r2,Il1b,Tlr2,Cxcl1,Pik3cb,Tlr4,Gna15,Fn1,Cd14,Rab7b,Itgam,Cxcl2,Col3a1,Plcb2,Pik3cd,Serpinb6b,Prdx1	Itgb2,Col1a1,Tgfb1,Lamb1,Serpinb9b,Serpinb6a,Nos2,Tnf,Il6,Il1r2,Il1b,Tlr2,Cxcl1,Pik3cb,Tlr4,Gna15,Fn1,Cd14,Rab7b,Itgam,Cxcl2,Col3a1,Plcb2,Pik3cd,Serpinb6b,Prdx1
mmu04610	Complement and coagulation cascades	24	92	1.06e-07	Itgb2,Plaur,Plau,Clu,C3,Cfb,Procr,Itgax,F7,C1qc,C1qb,C3ar1,C1qa,Cfd,F2r,C1ra,F10,Itgam,C4b,Cfi,F5,Vwf,C6,C5ar1	Itgb2,Plaur,Plau,Clu,C3,Cfb,Procr,Itgax,F7,C1qc,C1qb,C3ar1,C1qa,Cfd,F2r,C1ra,F10,Itgam,C4b,Cfi,F5,Vwf,C6,C5ar1
mmu05142	Chagas disease	25	100	1.06e-07	Ccl2,Ccl12,Ccl3,Tgfb1,Calr,Nos2,C3,Tnf,Il6,Casp8,Il1b,Tlr2,Tnfrsf1a,Pik3cb,Myd88,C1qc,C1qb,Tlr4,C1qa,Gna15,Tlr6,Irak4,Tlr9,Plcb2,Pik3cd	Ccl2,Ccl12,Ccl3,Tgfb1,Calr,Nos2,C3,Tnf,Il6,Casp8,Il1b,Tlr2,Tnfrsf1a,Pik3cb,Myd88,C1qc,C1qb,Tlr4,C1qa,Gna15,Tlr6,Irak4,Tlr9,Plcb2,Pik3cd
mmu04933	AGE-RAGE signaling pathway in diabetic complications	25	101	1.2e-07	Ccl2,Ccl12,Col1a1,Tgfb1,Cybb,Edn1,Tnf,Diap1,Il6,Sele,Il1b,Il1a,Nras,Vcam1,Mmp2,Pik3cb,Fn1,Plcg2,Icam1,Col3a1,Ccnd1,Plcb2,Pik3cd,Stat3,Nfatc1	Ccl2,Ccl12,Col1a1,Tgfb1,Cybb,Edn1,Tnf,Diaph1,Il6,Sele,Il1b,Il1a,Nras,Vcam1,Mmp2,Pik3cb,Fn1,Plcg2,Icam1,Col3a1,Ccnd1,Plcb2,Pik3cd,Stat3,Nfatc1
mmu04514	Cell adhesion molecules	31	155	1.65e-07	Itgb2,H2-M2,Cd40,Cd22,Vsir,Sdc1,Alcam,H2-K1,Sele,Itga6,Siglec1,Vcam1,H2-DMa,H2-Ab1,H2-Aa,Sdc3,Itgam,H2-Eb1,Cadm1,Icam1,Cd86,Cd80,Selplg,Itga4,H2-T23,H2-T24,H2-DMb1,Selp,Cd276,H2-D1,Mag	Itgb2,H2-M2,Cd40,Cd22,Vsir,Sdc1,Alcam,H2-K1,Sele,Itga6,Siglec1,Vcam1,H2-DMa,H2-Ab1,H2-Aa,Sdc3,Itgam,H2-Eb1,Cadm1,Icam1,Cd86,Cd80,Selplg,Itga4,H2-T23,H2-T24,H2-DMb1,Selp,Cd276,H2-D1,Mag
mmu04510	Focal adhesion	35	196	2.37e-07	Pdgfb,Col1a1,Lamb1,Vav1,Grb2,Parvb,Col2a1,Diap1,Itga6,Pdgfc,Hgf,Ibsp,Itga11,Pik3cb,Tnn,Thbs1,Chad,Itga2,Fn1,Igf1,Col6a3,Vav2,Rap1b,Actg1,Ccnd1,Itga4,Pip5k1c,Pik3cd,Itgb4,Tnc,Vwf,Spp1,Col6a4,Shc2,Col6a5	Pdgfb,Col1a1,Lamb1,Vav1,Grb2,Parvb,Col2a1,Diaph1,Itga6,Pdgfc,Hgf,Ibsp,Itga11,Pik3cb,Tnn,Thbs1,Chad,Itga2,Fn1,Igf1,Col6a3,Vav2,Rap1b,Actg1,Ccnd1,Itga4,Pip5k1c,Pik3cd,Itgb4,Tnc,Vwf,Spp1,Col6a4,Shc2,Col6a5
mmu04612	Antigen processing and presentation	21	74	2.37e-07	Calr,Ctsb,Ctss,H2-M2,Lgmn,Ctsl,Ciita,H2-K1,Tnf,Ifi30,H2-DMa,H2-Ab1,H2-Aa,H2-Eb1,Cd74,B2m,H2-T23,Psme2b,H2-T24,H2-DMb1,H2-D1	Calr,Ctsb,Ctss,H2-M2,Lgmn,Ctsl,Ciita,H2-K1,Tnf,Ifi30,H2-DMa,H2-Ab1,H2-Aa,H2-Eb1,Cd74,B2m,H2-T23,Psme2b,H2-T24,H2-DMb1,H2-D1
mmu05134	Legionellosis	19	60	2.46e-07	Itgb2,C3,Tnf,Il6,Casp1,Casp8,Il1b,Tlr2,Cxcl1,Myd88,Tlr4,Cd14,Naip5,Nlrc4,Itgam,Cxcl2,Nfkb2,Naip6,Naip2	Itgb2,C3,Tnf,Il6,Casp1,Casp8,Il1b,Tlr2,Cxcl1,Myd88,Tlr4,Cd14,Naip5,Nlrc4,Itgam,Cxcl2,Nfkb2,Naip6,Naip2
mmu05205	Proteoglycans in cancer	35	199	3.08e-07	Col1a1,Plaur,Tgfb1,Cd44,Vav1,Sdc1,Grb2,Ctsl,Plau,Hcls1,Cdkn1a,Tnf,Nras,Tlr2,Hgf,Mmp2,Pik3cb,Itpr3,Lum,Hpse,Thbs1,Tlr4,Gpc1,Itga2,Fn1,Igf1,Vav2,Actg1,Plcg2,Ccnd1,Cd63,Pik3cd,Stat3,Iqgap1,Ptpn6	Col1a1,Plaur,Tgfb1,Cd44,Vav1,Sdc1,Grb2,Ctsl,Plau,Hcls1,Cdkn1a,Tnf,Nras,Tlr2,Hgf,Mmp2,Pik3cb,Itpr3,Lum,Hpse,Thbs1,Tlr4,Gpc1,Itga2,Fn1,Igf1,Vav2,Actg1,Plcg2,Ccnd1,Cd63,Pik3cd,Stat3,Iqgap1,Ptpn6
mmu05150	Staphylococcus aureus infection	25	108	3.17e-07	Itgb2,C3,Cfb,Fcgr1,C1qc,H2-DMa,C1qb,H2-Ab1,H2-Aa,C3ar1,C1qa,Cfd,C1ra,Itgam,C4b,Ptafr,H2-Eb1,Cfi,Fcgr4,Icam1,Selplg,H2-DMb1,Selp,C5ar1,Fcgr3	Itgb2,C3,Cfb,Fcgr1,C1qc,H2-DMa,C1qb,H2-Ab1,H2-Aa,C3ar1,C1qa,Cfd,C1ra,Itgam,C4b,Ptafr,H2-Eb1,Cfi,Fcgr4,Icam1,Selplg,H2-DMb1,Selp,C5ar1,Fcgr3
mmu04512	ECM-receptor interaction	22	87	5.52e-07	Col1a1,Lamb1,Cd44,Sdc1,Col2a1,Itga6,Ibsp,Itga11,Tnn,Thbs1,Chad,Itga2,Fn1,Col6a3,Itga4,Cd47,Itgb4,Tnc,Vwf,Spp1,Col6a4,Col6a5	Col1a1,Lamb1,Cd44,Sdc1,Col2a1,Itga6,Ibsp,Itga11,Tnn,Thbs1,Chad,Itga2,Fn1,Col6a3,Itga4,Cd47,Itgb4,Tnc,Vwf,Spp1,Col6a4,Col6a5
mmu05162	Measles	28	140	6.85e-07	Bid,Cd209a,Tnfaip3,Irf7,Il6,Casp8,Il1b,Il1a,Tlr2,Pik3cb,Myd88,Oas3,Tlr4,Jak3,Oas2,Tlr7,Irak4,Bak1,Oas1a,Tlr9,Oas1g,Ccnd1,Pik3cd,Adar,Cblb,Stat3,Irf9,Cdk6	Bid,Cd209a,Tnfaip3,Irf7,Il6,Casp8,Il1b,Il1a,Tlr2,Pik3cb,Myd88,Oas3,Tlr4,Jak3,Oas2,Tlr7,Irak4,Bak1,Oas1a,Tlr9,Oas1g,Ccnd1,Pik3cd,Adar,Cblb,Stat3,Irf9,Cdk6
mmu05145	Toxoplasmosis	24	106	7.95e-07	Tgfb1,Lamb1,Cd40,Nos2,Pik3r5,Ciita,Il10rb,Tnf,Casp8,Itga6,Tlr2,Tnfrsf1a,Il10ra,Myd88,H2-DMa,H2-Ab1,Tlr4,H2-Aa,Pik3cg,H2-Eb1,Irak4,Ccr5,H2-DMb1,Stat3	Tgfb1,Lamb1,Cd40,Nos2,Pik3r5,Ciita,Il10rb,Tnf,Casp8,Itga6,Tlr2,Tnfrsf1a,Il10ra,Myd88,H2-DMa,H2-Ab1,Tlr4,H2-Aa,Pik3cg,H2-Eb1,Irak4,Ccr5,H2-DMb1,Stat3
mmu04666	Fc gamma R-mediated phagocytosis	21	85	1.44e-06	Hck,Vav1,Ncf1,Fcgr1,Was,Pik3cb,Lyn,Vav2,Ppap2c,Arpc5,Fcgr4,Plcg2,Arpc1b,Arpc3,Pip5k1c,Pik3cd,Cfl1,Syk,Arpc4,Inpp5d,Sphk1	Hck,Vav1,Ncf1,Fcgr1,Was,Pik3cb,Lyn,Vav2,Plpp2,Arpc5,Fcgr4,Plcg2,Arpc1b,Arpc3,Pip5k1c,Pik3cd,Cfl1,Syk,Arpc4,Inpp5d,Sphk1
mmu05332	Graft-versus-host disease	16	48	1.51e-06	H2-M2,H2-K1,Tnf,Il6,Il1b,Il1a,H2-DMa,H2-Ab1,H2-Aa,H2-Eb1,Cd86,Cd80,H2-T23,H2-T24,H2-DMb1,H2-D1	H2-M2,H2-K1,Tnf,Il6,Il1b,Il1a,H2-DMa,H2-Ab1,H2-Aa,H2-Eb1,Cd86,Cd80,H2-T23,H2-T24,H2-DMb1,H2-D1
mmu00600	Sphingolipid metabolism	16	49	1.86e-06	Neu1,Galc,Sptlc2,Degs2,Cers6,Acer3,Gla,Asah1,Cerk,Glb1,B4galt6,Ppap2c,Psap,Sgpl1,Gba,Sphk1	Neu1,Galc,Sptlc2,Degs2,Cers6,Acer3,Gla,Asah1,Cerk,Glb1,B4galt6,Plpp2,Psap,Sgpl1,Gba,Sphk1
mmu05416	Viral myocarditis	19	74	3.18e-06	Itgb2,Bid,H2-M2,Cd40,H2-K1,Casp8,H2-DMa,H2-Ab1,H2-Aa,Actg1,H2-Eb1,Icam1,Cd86,Ccnd1,Cd80,H2-T23,H2-T24,H2-DMb1,H2-D1	Itgb2,Bid,H2-M2,Cd40,H2-K1,Casp8,H2-DMa,H2-Ab1,H2-Aa,Actg1,H2-Eb1,Icam1,Cd86,Ccnd1,Cd80,H2-T23,H2-T24,H2-DMb1,H2-D1
mmu04672	Intestinal immune network for IgA production	14	40	5.22e-06	Tgfb1,Cd40,Tnfsf13,Il6,H2-DMa,H2-Ab1,H2-Aa,Cxcr4,Cxcl12,H2-Eb1,Cd86,Cd80,Itga4,H2-DMb1	Tgfb1,Cd40,Tnfsf13,Il6,H2-DMa,H2-Ab1,H2-Aa,Cxcr4,Cxcl12,H2-Eb1,Cd86,Cd80,Itga4,H2-DMb1
mmu05418	Fluid shear stress and atherosclerosis	26	141	6.73e-06	Ccl2,Ccl12,Pdgfb,Hmox1,Ncf1,Cyba,Sdc1,Edn1,Ctsl,Tnf,Il1r2,Sele,Il1b,Il1a,Vcam1,Txn1,Tnfrsf1a,Mmp2,Pik3cb,Gpc1,Actg1,Icam1,Nfe2l2,Ass1,Pik3cd,Ncf2	Ccl2,Ccl12,Pdgfb,Hmox1,Ncf1,Cyba,Sdc1,Edn1,Ctsl,Tnf,Il1r2,Sele,Il1b,Il1a,Vcam1,Txn1,Tnfrsf1a,Mmp2,Pik3cb,Gpc1,Actg1,Icam1,Nfe2l2,Ass1,Pik3cd,Ncf2
mmu04630	JAK-STAT signaling pathway	28	165	1.08e-05	Pdgfb,Il7r,Grb2,Osmr,Il10rb,Cdkn1a,Il6,Il6ra,Il4ra,Il13ra1,Il10ra,Pik3cb,Crlf2,Mcl1,Socs3,Jak3,Lif,Osm,Csf2ra,Il3ra,Ccnd1,Csf2rb,Csf2rb2,Pik3cd,Csf3r,Stat3,Irf9,Ptpn6	Pdgfb,Il7r,Grb2,Osmr,Il10rb,Cdkn1a,Il6,Il6ra,Il4ra,Il13ra1,Il10ra,Pik3cb,Crlf2,Mcl1,Socs3,Jak3,Lif,Osm,Csf2ra,Il3ra,Ccnd1,Csf2rb,Csf2rb2,Pik3cd,Csf3r,Stat3,Irf9,Ptpn6
mmu05200	Pathways in cancer	59	528	1.54e-05	Pdgfb,Spi1,Tgfb1,Lamb1,Il7r,Bid,Hmox1,Nos2,Txnrd1,Gna13,Grb2,Edn1,Runx1,Cdkn1a,Pmaip1,Csf1r,Il6,Casp8,Itga6,Nras,Il6ra,Hgf,Il4ra,Il13ra1,Mmp2,Pik3cb,Ptgs2,Ptger2,Gadd45a,Gngt2,Cxcr4,Itga2,Fn1,Igf1,Jak3,F2r,Rara,Cxcl12,Csf2ra,Bak1,Plcg2,Arnt2,Lpar5,Il3ra,Ccnd1,Csf2rb,Csf2rb2,Ralgds,E2f1,Dll4,Plcb2,Nfe2l2,Pik3cd,Csf3r,Bcl2l11,Nfkb2,Tpm3,Stat3,Cdk6	Pdgfb,Spi1,Tgfb1,Lamb1,Il7r,Bid,Hmox1,Nos2,Txnrd1,Gna13,Grb2,Edn1,Runx1,Cdkn1a,Pmaip1,Csf1r,Il6,Casp8,Itga6,Nras,Il6ra,Hgf,Il4ra,Il13ra1,Mmp2,Pik3cb,Ptgs2,Ptger2,Gadd45a,Gngt2,Cxcr4,Itga2,Fn1,Igf1,Jak3,F2r,Rara,Cxcl12,Csf2ra,Bak1,Plcg2,Arnt2,Lpar5,Il3ra,Ccnd1,Csf2rb,Csf2rb2,Ralgds,E2f1,Dll4,Plcb2,Nfe2l2,Pik3cd,Csf3r,Bcl2l11,Nfkb2,Tpm3,Stat3,Cdk6
mmu05170	Human immunodeficiency virus 1 infection	33	222	1.68e-05	Calr,Bid,H2-M2,H2-K1,Tnf,Casp8,Nras,Tlr2,Tnfrsf1b,Tnfrsf1a,Pik3cb,Myd88,Itpr3,Tlr4,Gngt2,Bst2,Cxcr4,Samhd1,Nfatc2,Irak4,Bak1,Plcg2,B2m,H2-T23,Pik3cd,Ptk2b,Ccr5,Ap1s2,H2-T24,Tmem173,Cfl1,Nfatc1,H2-D1	Calr,Bid,H2-M2,H2-K1,Tnf,Casp8,Nras,Tlr2,Tnfrsf1b,Tnfrsf1a,Pik3cb,Myd88,Itpr3,Tlr4,Gngt2,Bst2,Cxcr4,Samhd1,Nfatc2,Irak4,Bak1,Plcg2,B2m,H2-T23,Pik3cd,Ptk2b,Ccr5,Ap1s2,H2-T24,Tmem173,Cfl1,Nfatc1,H2-D1
mmu04940	Type I diabetes mellitus	15	57	3.74e-05	H2-M2,H2-K1,Tnf,Il1b,Il1a,H2-DMa,H2-Ab1,H2-Aa,H2-Eb1,Cd86,Cd80,H2-T23,H2-T24,H2-DMb1,H2-D1	H2-M2,H2-K1,Tnf,Il1b,Il1a,H2-DMa,H2-Ab1,H2-Aa,H2-Eb1,Cd86,Cd80,H2-T23,H2-T24,H2-DMb1,H2-D1
mmu05330	Allograft rejection	14	50	4.16e-05	H2-M2,Cd40,H2-K1,Tnf,H2-DMa,H2-Ab1,H2-Aa,H2-Eb1,Cd86,Cd80,H2-T23,H2-T24,H2-DMb1,H2-D1	H2-M2,Cd40,H2-K1,Tnf,H2-DMa,H2-Ab1,H2-Aa,H2-Eb1,Cd86,Cd80,H2-T23,H2-T24,H2-DMb1,H2-D1
mmu04611	Platelet activation	22	120	4.55e-05	Col1a1,Tbxas1,Apbb1ip,Gna13,Pik3r5,Btk,Pik3cb,Fermt3,Itpr3,Lyn,Itga2,F2r,Pik3cg,Rap1b,Actg1,Fcer1g,Plcg2,Col3a1,Plcb2,Pik3cd,Vwf,Syk	Col1a1,Tbxas1,Apbb1ip,Gna13,Pik3r5,Btk,Pik3cb,Fermt3,Itpr3,Lyn,Itga2,F2r,Pik3cg,Rap1b,Actg1,Fcer1g,Plcg2,Col3a1,Plcb2,Pik3cd,Vwf,Syk
mmu00511	Other glycan degradation	9	18	5.04e-05	Neu1,Hexb,Hexa,Fuca1,Man2b2,Man2b1,Glb1,Fuca2,Gba	Neu1,Hexb,Hexa,Fuca1,Man2b2,Man2b1,Glb1,Fuca2,Gba
mmu01100	Metabolic pathways	129	1536	5.05e-05	Naglu,Acp2,Tbxas1,Cyp4f18,Man1a,Plod3,Hmox1,Atp6v1b2,Elovl1,Tmem189,Aprt,Pip4k2a,B4galnt1,Neu1,P4ha1,Atp6v0d1,Galns,Nos2,Plod1,Atp6v1e1,Upp1,Dnmt3a,Galc,Sptlc2,Degs2,Hexb,Esd,Irg1,Atp6v1c1,Naga,Pde1b,Pla2g7,Xdh,Atp6v0c,Hexa,Sat1,Cyp2e1,Gusb,Scly,Cers6,Gatm,Atp6v0d2,Nans,B4galt1,Ctps,Cd38,Hpgds,Xylt1,Acer3,Gla,Acsl4,Gsr,Asah1,Galnt7,B3gnt3,Nt5e,Pik3cb,Ptgs2,Amdhd2,Hsd3b7,Npl,Mgat5,Pdxk,Dse,Ndst2,A…	Naglu,Acp2,Tbxas1,Cyp4f18,Man1a,Plod3,Hmox1,Atp6v1b2,Elovl1,Tmem189,Aprt,Pip4k2a,B4galnt1,Neu1,P4ha1,Atp6v0d1,Galns,Nos2,Plod1,Atp6v1e1,Upp1,Dnmt3a,Galc,Sptlc2,Degs2,Hexb,Esd,Acod1,Atp6v1c1,Naga,Pde1b,Pla2g7,Xdh,Atp6v0c,Hexa,Sat1,Cyp2e1,Gusb,Scly,Cers6,Gatm,Atp6v0d2,Nans,B4galt1,Ctps,Cd38,Hpgds,Xylt1,Acer3,Gla,Acsl4,Gsr,Asah1,Galnt7,B3gnt3,Nt5e,Pik3cb,Ptgs2,Amdhd2,Hsd3b7,Npl,Mgat5,Pdxk,Dse,Ndst2,…
mmu05203	Viral carcinogenesis	29	194	5.62e-05	Atp6v0d1,H2-M2,Ywhah,Grb2,Cdkn1a,C3,H2-K1,Pmaip1,Irf7,Casp8,Nras,Atp6v0d2,Pik3cb,Lyn,Egr2,Jak3,Bak1,Ccnd1,H2-T23,Pik3cd,Hpn,Ccr5,Nfkb2,H2-T24,Syk,Stat3,Irf9,Cdk6,H2-D1	Atp6v0d1,H2-M2,Ywhah,Grb2,Cdkn1a,C3,H2-K1,Pmaip1,Irf7,Casp8,Nras,Atp6v0d2,Pik3cb,Lyn,Egr2,Jak3,Bak1,Ccnd1,H2-T23,Pik3cd,Hpn,Ccr5,Nfkb2,H2-T24,Syk,Stat3,Irf9,Cdk6,H2-D1
mmu04670	Leukocyte transendothelial migration	21	113	5.72e-05	Itgb2,Vav1,Cybb,Ncf1,Cyba,Vcam1,Mmp2,Pik3cb,Cxcr4,Vav2,Rap1b,Itgam,Actg1,Cxcl12,Plcg2,Icam1,Ncf4,Itga4,Pik3cd,Ptk2b,Ncf2	Itgb2,Vav1,Cybb,Ncf1,Cyba,Vcam1,Mmp2,Pik3cb,Cxcr4,Vav2,Rap1b,Itgam,Actg1,Cxcl12,Plcg2,Icam1,Ncf4,Itga4,Pik3cd,Ptk2b,Ncf2
mmu05321	Inflammatory bowel disease	15	61	6.64e-05	Tgfb1,Tnf,Il6,Il1b,Il1a,Tlr2,Il4ra,H2-DMa,H2-Ab1,Tlr4,H2-Aa,H2-Eb1,H2-DMb1,Stat3,Nfatc1	Tgfb1,Tnf,Il6,Il1b,Il1a,Tlr2,Il4ra,H2-DMa,H2-Ab1,Tlr4,H2-Aa,H2-Eb1,H2-DMb1,Stat3,Nfatc1
mmu05166	Human T-cell leukemia virus 1 infection	32	231	7.48e-05	Itgb2,Spi1,Tgfb1,Calr,H2-M2,Cd40,Cdkn1a,H2-K1,Tnf,Il6,Il1r2,Nras,Tnfrsf1a,Pik3cb,H2-DMa,H2-Ab1,Egr2,H2-Aa,Jak3,H2-Eb1,Nfatc2,Icam1,Ccnd1,E2f1,B2m,H2-T23,Pik3cd,Nfkb2,H2-T24,H2-DMb1,Nfatc1,H2-D1	Itgb2,Spi1,Tgfb1,Calr,H2-M2,Cd40,Cdkn1a,H2-K1,Tnf,Il6,Il1r2,Nras,Tnfrsf1a,Pik3cb,H2-DMa,H2-Ab1,Egr2,H2-Aa,Jak3,H2-Eb1,Nfatc2,Icam1,Ccnd1,E2f1,B2m,H2-T23,Pik3cd,Nfkb2,H2-T24,H2-DMb1,Nfatc1,H2-D1
mmu05160	Hepatitis C	25	158	9.38e-05	Bid,Ywhah,Grb2,Cdkn1a,Tnf,Irf7,Casp8,Nras,Tnfrsf1a,Pik3cb,Oas3,Socs3,Oas2,Bak1,Oas1a,Scarb1,Oas1g,Ccnd1,E2f1,Ifit1,Pik3cd,Nr1h3,Stat3,Irf9,Cdk6	Bid,Ywhah,Grb2,Cdkn1a,Tnf,Irf7,Casp8,Nras,Tnfrsf1a,Pik3cb,Oas3,Socs3,Oas2,Bak1,Oas1a,Scarb1,Oas1g,Ccnd1,E2f1,Ifit1,Pik3cd,Nr1h3,Stat3,Irf9,Cdk6
mmu05206	MicroRNAs in cancer	25	158	9.38e-05	Pdgfb,Cd44,Hmox1,Dnmt3a,Grb2,Plau,Cdkn1a,Nras,St14,Pik3cb,Ptgs2,Tnn,Mcl1,Thbs1,Zeb2,Bak1,Plcg2,Ccnd1,E2f1,Sox4,Pik3cd,Tnc,Bcl2l11,Stat3,Cdk6	Pdgfb,Cd44,Hmox1,Dnmt3a,Grb2,Plau,Cdkn1a,Nras,St14,Pik3cb,Ptgs2,Tnn,Mcl1,Thbs1,Zeb2,Bak1,Plcg2,Ccnd1,E2f1,Sox4,Pik3cd,Tnc,Bcl2l11,Stat3,Cdk6
mmu04966	Collecting duct acid secretion	10	27	0.00011	Atp6v1b2,Atp6v0d1,Atp6v1e1,Atp6v1c1,Atp6v0c,Atp6v0d2,Atp6v0a1,Atp6v1a,Tcirg1,Atp6v0e	Atp6v1b2,Atp6v0d1,Atp6v1e1,Atp6v1c1,Atp6v0c,Atp6v0d2,Atp6v0a1,Atp6v1a,Tcirg1,Atp6v0e
mmu05322	Systemic lupus erythematosus	18	93	0.00014	Cd40,C3,Tnf,Fcgr1,C1qc,H2-DMa,C1qb,H2-Ab1,H2-Aa,C1qa,C1ra,C4b,H2-Eb1,Fcgr4,Cd86,Cd80,H2-DMb1,C6	Cd40,C3,Tnf,Fcgr1,C1qc,H2-DMa,C1qb,H2-Ab1,H2-Aa,C1qa,C1ra,C4b,H2-Eb1,Fcgr4,Cd86,Cd80,H2-DMb1,C6
mmu04072	Phospholipase D signaling pathway	23	147	0.00023	Pdgfb,Cyth1,Gna13,Grb2,Pik3r5,Nras,Pdgfc,Pik3cb,Cyth4,F2r,Pik3cg,Ppap2c,Fcer1g,Plcg2,Lpar5,Ralgds,Plcb2,Pip5k1c,Pik3cd,Ptk2b,Syk,Shc2,Sphk1	Pdgfb,Cyth1,Gna13,Grb2,Pik3r5,Nras,Pdgfc,Pik3cb,Cyth4,F2r,Pik3cg,Plpp2,Fcer1g,Plcg2,Lpar5,Ralgds,Plcb2,Pip5k1c,Pik3cd,Ptk2b,Syk,Shc2,Sphk1
mmu05221	Acute myeloid leukemia	15	70	0.00024	Spi1,Grb2,Runx1,Csf1r,Nras,Fcgr1,Pik3cb,Cd14,Bcl2a1b,Itgam,Rara,Ccnd1,Bcl2a1d,Pik3cd,Stat3	Spi1,Grb2,Runx1,Csf1r,Nras,Fcgr1,Pik3cb,Cd14,Bcl2a1b,Itgam,Rara,Ccnd1,Bcl2a1d,Pik3cd,Stat3
mmu04659	Th17 cell differentiation	18	101	0.00035	Tgfb1,Runx1,Nfkbie,Il6,Il1b,Il6ra,Il4ra,H2-DMa,H2-Ab1,H2-Aa,Jak3,Rara,H2-Eb1,Nfatc2,H2-DMb1,Ahr,Stat3,Nfatc1	Tgfb1,Runx1,Nfkbie,Il6,Il1b,Il6ra,Il4ra,H2-DMa,H2-Ab1,H2-Aa,Jak3,Rara,H2-Eb1,Nfatc2,H2-DMb1,Ahr,Stat3,Nfatc1
mmu04216	Ferroptosis	11	40	0.00038	Hmox1,Cybb,Slc11a2,Fth1,Sat1,Acsl4,Trf,Slc39a14,Cp,Steap3,Slc3a2	Hmox1,Cybb,Slc11a2,Fth1,Sat1,Acsl4,Trf,Slc39a14,Cp,Steap3,Slc3a2
mmu04979	Cholesterol metabolism	12	48	0.00039	Npc2,Npc1,Abca1,Ldlrap1,Lrp1,Nceh1,Mylip,Lipa,Pltp,Lipg,Scarb1,Soat1	Npc2,Npc1,Abca1,Ldlrap1,Lrp1,Nceh1,Mylip,Lipa,Pltp,Lipg,Scarb1,Soat1
mmu04664	Fc epsilon RI signaling pathway	14	66	0.00045	Vav1,Grb2,Tnf,Nras,Btk,Pik3cb,Lyn,Vav2,Alox5ap,Fcer1g,Plcg2,Pik3cd,Syk,Inpp5d	Vav1,Grb2,Tnf,Nras,Btk,Pik3cb,Lyn,Vav2,Alox5ap,Fcer1g,Plcg2,Pik3cd,Syk,Inpp5d
mmu05223	Non-small cell lung cancer	14	66	0.00045	Grb2,Cdkn1a,Nras,Hgf,Pik3cb,Gadd45a,Jak3,Bak1,Plcg2,Ccnd1,E2f1,Pik3cd,Stat3,Cdk6	Grb2,Cdkn1a,Nras,Hgf,Pik3cb,Gadd45a,Jak3,Bak1,Plcg2,Ccnd1,E2f1,Pik3cd,Stat3,Cdk6
mmu05320	Autoimmune thyroid disease	14	66	0.00045	H2-M2,Cd40,H2-K1,H2-DMa,H2-Ab1,H2-Aa,Tg,H2-Eb1,Cd86,Cd80,H2-T23,H2-T24,H2-DMb1,H2-D1	H2-M2,Cd40,H2-K1,H2-DMa,H2-Ab1,H2-Aa,Tg,H2-Eb1,Cd86,Cd80,H2-T23,H2-T24,H2-DMb1,H2-D1
mmu00531	Glycosaminoglycan degradation	8	21	0.00058	Naglu,Galns,Hexb,Hexa,Gusb,Gns,Hpse,Glb1	Naglu,Galns,Hexb,Hexa,Gusb,Gns,Hpse,Glb1
mmu05143	African trypanosomiasis	10	35	0.00058	F2rl1,Tnf,Il6,Sele,Il1b,Vcam1,Myd88,Tlr9,Icam1,Plcb2	F2rl1,Tnf,Il6,Sele,Il1b,Vcam1,Myd88,Tlr9,Icam1,Plcb2
mmu04974	Protein digestion and absorption	18	108	0.00067	Slc7a7,Col1a1,Slc7a8,Col2a1,Col24a1,Col6a3,Col12a1,Prcp,Col5a2,Col3a1,Col8a1,Col10a1,Slc36a1,Col6a4,Col22a1,Slc3a2,Kcnn4,Col6a5	Slc7a7,Col1a1,Slc7a8,Col2a1,Col24a1,Col6a3,Col12a1,Prcp,Col5a2,Col3a1,Col8a1,Col10a1,Slc36a1,Col6a4,Col22a1,Slc3a2,Kcnn4,Col6a5
mmu05161	Hepatitis B	23	161	0.00067	Tgfb1,Bid,Grb2,Cdkn1a,Tnf,Irf7,Il6,Casp8,Nras,Tlr2,Pik3cb,Myd88,Egr2,Tlr4,Jak3,Ticam2,Nfatc2,Irak4,E2f1,Pik3cd,Ptk2b,Stat3,Nfatc1	Tgfb1,Bid,Grb2,Cdkn1a,Tnf,Irf7,Il6,Casp8,Nras,Tlr2,Pik3cb,Myd88,Egr2,Tlr4,Jak3,Ticam2,Nfatc2,Irak4,E2f1,Pik3cd,Ptk2b,Stat3,Nfatc1
mmu05214	Glioma	14	70	0.00071	Pdgfb,Grb2,Cdkn1a,Nras,Pik3cb,Gadd45a,Igf1,Bak1,Plcg2,Ccnd1,E2f1,Pik3cd,Cdk6,Shc2	Pdgfb,Grb2,Cdkn1a,Nras,Pik3cb,Gadd45a,Igf1,Bak1,Plcg2,Ccnd1,E2f1,Pik3cd,Cdk6,Shc2
mmu04657	IL-17 signaling pathway	16	90	0.0008	Ccl2,Ccl12,Mmp13,Tnfaip3,Ccl7,Tnf,Il6,Casp8,Il1b,Cxcl5,Cxcl1,Mmp3,Ptgs2,Mapk6,Lcn2,Cxcl2	Ccl2,Ccl12,Mmp13,Tnfaip3,Ccl7,Tnf,Il6,Casp8,Il1b,Cxcl5,Cxcl1,Mmp3,Ptgs2,Mapk6,Lcn2,Cxcl2
mmu04721	Synaptic vesicle cycle	14	72	0.0009	Atp6v1b2,Atp6v0d1,Atp6v1e1,Atp6v1c1,Atp6v0c,Atp6v0d2,Atp6v0a1,Atp6v0b,Stx3,Ap2s1,Nsf,Atp6v1a,Tcirg1,Atp6v0e	Atp6v1b2,Atp6v0d1,Atp6v1e1,Atp6v1c1,Atp6v0c,Atp6v0d2,Atp6v0a1,Atp6v0b,Stx3,Ap2s1,Nsf,Atp6v1a,Tcirg1,Atp6v0e
mmu04144	Endocytosis	30	249	0.001	H2-M2,Cyth1,Washc5,Igf2r,H2-K1,Ehd4,Snx1,Smap2,Ldlrap1,Cyth4,Cxcr4,Rab11fip5,Rab31,Arpc5,Dab2,Arpc1b,Ap2s1,Folr2,Arrb1,Arpc3,H2-T23,Pip5k1c,Arap1,Arrb2,Snx5,Ccr5,H2-T24,Cblb,Arpc4,H2-D1	H2-M2,Cyth1,E430025E21Rik,Igf2r,H2-K1,Ehd4,Snx1,Smap2,Ldlrap1,Cyth4,Cxcr4,Rab11fip5,Rab31,Arpc5,Dab2,Arpc1b,Ap2s1,Folr2,Arrb1,Arpc3,H2-T23,Pip5k1c,Arap1,Arrb2,Snx5,Ccr5,H2-T24,Cblb,Arpc4,H2-D1
mmu05168	Herpes simplex virus 1 infection	43	413	0.001	Ccl2,Ccl12,Cfp,Calr,Bid,H2-M2,C3,H2-K1,Tnf,Irf7,Il6,Casp8,Il1b,Tlr2,Tnfrsf1a,Pik3cb,Myd88,Oas3,H2-DMa,H2-Ab1,H2-Aa,Pilra,Bst2,Socs3,Oas2,H2-Eb1,Irak4,Bak1,Oas1a,Tlr9,Oas1g,Cd74,Card9,B2m,H2-T23,Pik3cd,Pou2f2,H2-T24,H2-DMb1,Tmem173,Syk,Irf9,H2-D1	Ccl2,Ccl12,Cfp,Calr,Bid,H2-M2,C3,H2-K1,Tnf,Irf7,Il6,Casp8,Il1b,Tlr2,Tnfrsf1a,Pik3cb,Myd88,Oas3,H2-DMa,H2-Ab1,H2-Aa,Pilra,Bst2,Socs3,Oas2,H2-Eb1,Irak4,Bak1,Oas1a,Tlr9,Oas1g,Cd74,Card9,B2m,H2-T23,Pik3cd,Pou2f2,H2-T24,H2-DMb1,Tmem173,Syk,Irf9,H2-D1
mmu05310	Asthma	8	24	0.0011	Cd40,Tnf,H2-DMa,H2-Ab1,H2-Aa,H2-Eb1,Fcer1g,H2-DMb1	Cd40,Tnf,H2-DMa,H2-Ab1,H2-Aa,H2-Eb1,Fcer1g,H2-DMb1
mmu00520	Amino sugar and nucleotide sugar metabolism	11	49	0.0014	Hexb,Hexa,Nans,Amdhd2,Npl,Nagk,Hk3,Gnpda1,Pgm1,Uap1l1,Renbp	Hexb,Hexa,Nans,Amdhd2,Npl,Nagk,Hk3,Gnpda1,Pgm1,Uap1l1,Renbp
mmu05235	PD-L1 expression and PD-1 checkpoint pathway in cancer	15	86	0.0014	Nfkbie,Batf3,Nras,Tlr2,Pik3cb,Myd88,Batf,Tlr4,Ticam2,Nfatc2,Tlr9,Pik3cd,Stat3,Nfatc1,Ptpn6	Nfkbie,Batf3,Nras,Tlr2,Pik3cb,Myd88,Batf,Tlr4,Ticam2,Nfatc2,Tlr9,Pik3cd,Stat3,Nfatc1,Ptpn6
mmu01521	EGFR tyrosine kinase inhibitor resistance	14	78	0.0017	Pdgfb,Grb2,Il6,Nras,Il6ra,Pdgfc,Hgf,Pik3cb,Igf1,Plcg2,Pik3cd,Bcl2l11,Stat3,Shc2	Pdgfb,Grb2,Il6,Nras,Il6ra,Pdgfc,Hgf,Pik3cb,Igf1,Plcg2,Pik3cd,Bcl2l11,Stat3,Shc2
mmu04066	HIF-1 signaling pathway	17	111	0.0022	Hmox1,Timp1,Cybb,Nos2,Mknk1,Edn1,Cdkn1a,Il6,Il6ra,Pik3cb,Trf,Tlr4,Hk3,Igf1,Plcg2,Pik3cd,Stat3	Hmox1,Timp1,Cybb,Nos2,Mknk1,Edn1,Cdkn1a,Il6,Il6ra,Pik3cb,Trf,Tlr4,Hk3,Igf1,Plcg2,Pik3cd,Stat3
mmu05218	Melanoma	13	71	0.0023	Pdgfb,Cdkn1a,Nras,Pdgfc,Hgf,Pik3cb,Gadd45a,Igf1,Bak1,Ccnd1,E2f1,Pik3cd,Cdk6	Pdgfb,Cdkn1a,Nras,Pdgfc,Hgf,Pik3cb,Gadd45a,Igf1,Bak1,Ccnd1,E2f1,Pik3cd,Cdk6
mmu05202	Transcriptional misregulation in cancer	24	192	0.0025	Spi1,Cd40,Plau,Runx1,Cdkn1a,Csf1r,Hhex,Il6,Il1r2,Spint1,Fcgr1,Mmp3,Gadd45a,Igf1,Cd14,Bcl2a1b,Itgam,Rara,Bak1,Arnt2,Cd86,Bcl2a1d,Runx2,Nfkbiz	Spi1,Cd40,Plau,Runx1,Cdkn1a,Csf1r,Hhex,Il6,Il1r2,Spint1,Fcgr1,Mmp3,Gadd45a,Igf1,Cd14,Bcl2a1b,Itgam,Rara,Bak1,Arnt2,Cd86,Bcl2a1d,Runx2,Nfkbiz
mmu00604	Glycosphingolipid biosynthesis - ganglio series	6	15	0.003	B4galnt1,Hexb,Hexa,Glb1,St3gal1,St6galnac4	B4galnt1,Hexb,Hexa,Glb1,St3gal1,St6galnac4
mmu04015	Rap1 signaling pathway	25	208	0.0031	Itgb2,Pdgfb,Vav1,Epha2,Apbb1ip,Evl,Csf1r,Nras,Pdgfc,Hgf,Pik3cb,Thbs1,Igf1,F2r,Vav2,Rap1b,Itgam,Actg1,Lpar5,Fyb,Ralgds,Plcb2,Pik3cd,Ngf,Sipa1l2	Itgb2,Pdgfb,Vav1,Epha2,Apbb1ip,Evl,Csf1r,Nras,Pdgfc,Hgf,Pik3cb,Thbs1,Igf1,F2r,Vav2,Rap1b,Itgam,Actg1,Lpar5,Fyb,Ralgds,Plcb2,Pik3cd,Ngf,Sipa1l2
mmu05220	Chronic myeloid leukemia	13	74	0.0031	Tgfb1,Grb2,Runx1,Cdkn1a,Nras,Pik3cb,Gadd45a,Bak1,Ccnd1,E2f1,Pik3cd,Cdk6,Shc2	Tgfb1,Grb2,Runx1,Cdkn1a,Nras,Pik3cb,Gadd45a,Bak1,Ccnd1,E2f1,Pik3cd,Cdk6,Shc2
mmu04926	Relaxin signaling pathway	18	127	0.0032	Col1a1,Tgfb1,Mmp13,Nos2,Grb2,Edn1,Nras,Mmp2,Pik3cb,Gngt2,Gna15,Col3a1,Arrb1,Plcb2,Nos1,Pik3cd,Arrb2,Shc2	Col1a1,Tgfb1,Mmp13,Nos2,Grb2,Edn1,Nras,Mmp2,Pik3cb,Gngt2,Gna15,Col3a1,Arrb1,Plcb2,Nos1,Pik3cd,Arrb2,Shc2
mmu04071	Sphingolipid signaling pathway	17	122	0.0052	Bid,Gna13,Sptlc2,Degs2,Tnf,Cers6,Nras,Tnfrsf1a,Asah1,Pik3cb,S1pr2,Fcer1g,Plcb2,Pik3cd,Sgpl1,Ctsd,Sphk1	Bid,Gna13,Sptlc2,Degs2,Tnf,Cers6,Nras,Tnfrsf1a,Asah1,Pik3cb,S1pr2,Fcer1g,Plcb2,Pik3cd,Sgpl1,Ctsd,Sphk1
mmu04020	Calcium signaling pathway	23	193	0.0054	Pdgfb,Mcoln2,Nos2,Atp2b1,Pde1b,Htr2b,Pdgfc,Cd38,Itpr3,Mcoln3,Gna15,Cxcr4,Tpcn2,F2r,Ptafr,Plcg2,P2rx7,Plcb2,Nos1,Pde1a,Ptk2b,Cysltr1,Sphk1	Pdgfb,Mcoln2,Nos2,Atp2b1,Pde1b,Htr2b,Pdgfc,Cd38,Itpr3,Mcoln3,Gna15,Cxcr4,Tpcn2,F2r,Ptafr,Plcg2,P2rx7,Plcb2,Nos1,Pde1a,Ptk2b,Cysltr1,Sphk1
mmu04115	p53 signaling pathway	12	71	0.0064	Bid,Cdkn1a,Pmaip1,Casp8,Cd82,Gadd45a,Thbs1,Igf1,Ccnd1,Shisa5,Steap3,Cdk6	Bid,Cdkn1a,Pmaip1,Casp8,Cd82,Gadd45a,Thbs1,Igf1,Ccnd1,Shisa5,Steap3,Cdk6
mmu05100	Bacterial invasion of epithelial cells	12	71	0.0064	Hcls1,Pik3cb,Fn1,Actg1,Elmo1,Arpc5,Arpc1b,Rhog,Arpc3,Pik3cd,Arpc4,Shc2	Hcls1,Pik3cb,Fn1,Actg1,Elmo1,Arpc5,Arpc1b,Rhog,Arpc3,Pik3cd,Arpc4,Shc2
mmu05222	Small cell lung cancer	14	92	0.0064	Lamb1,Nos2,Cdkn1a,Itga6,Pik3cb,Ptgs2,Gadd45a,Itga2,Fn1,Bak1,Ccnd1,E2f1,Pik3cd,Cdk6	Lamb1,Nos2,Cdkn1a,Itga6,Pik3cb,Ptgs2,Gadd45a,Itga2,Fn1,Bak1,Ccnd1,E2f1,Pik3cd,Cdk6
mmu04722	Neurotrophin signaling pathway	16	116	0.0075	Psen2,Grb2,Rps6ka2,Nfkbie,Nras,Arhgdib,Pik3cb,Arhgdia,Rap1b,Irak4,Plcg2,Pik3cd,Rps6ka1,Ngf,Matk,Shc2	Psen2,Grb2,Rps6ka2,Nfkbie,Nras,Arhgdib,Pik3cb,Arhgdia,Rap1b,Irak4,Plcg2,Pik3cd,Rps6ka1,Ngf,Matk,Shc2
mmu00512	Mucin type O-glycan biosynthesis	7	27	0.0079	Galnt7,Galnt12,Galnt6,Galnt10,St3gal1,B4galt5,Gcnt4	Galnt7,Galnt12,Galnt6,Galnt10,St3gal1,B4galt5,Gcnt4
mmu05215	Prostate cancer	14	99	0.0114	Pdgfb,Grb2,Plau,Cdkn1a,Il1r2,Spint1,Nras,Pdgfc,Mmp3,Pik3cb,Igf1,Ccnd1,E2f1,Pik3cd	Pdgfb,Grb2,Plau,Cdkn1a,Il1r2,Spint1,Nras,Pdgfc,Mmp3,Pik3cb,Igf1,Ccnd1,E2f1,Pik3cd
mmu05410	Hypertrophic cardiomyopathy	13	88	0.0114	Tgfb1,Tpm4,Edn1,Tnf,Il6,Itga6,Itga11,Itga2,Igf1,Actg1,Itga4,Itgb4,Tpm3	Tgfb1,Tpm4,Edn1,Tnf,Il6,Itga6,Itga11,Itga2,Igf1,Actg1,Itga4,Itgb4,Tpm3
mmu04010	MAPK signaling pathway	29	289	0.0137	Pdgfb,Tgfb1,Epha2,Mknk1,Grb2,Rps6ka2,Tnf,Csf1r,Il1b,Il1a,Nras,Pdgfc,Hgf,Tnfrsf1a,Myd88,Mapkapk3,Gadd45a,Igf1,Cd14,Rap1b,Irak4,Arrb1,Rps6ka1,Ngf,Arrb2,Nfkb2,Taok3,Map4k4,Nfatc1	Pdgfb,Tgfb1,Epha2,Mknk1,Grb2,Rps6ka2,Tnf,Csf1r,Il1b,Il1a,Nras,Pdgfc,Hgf,Tnfrsf1a,Myd88,Mapkapk3,Gadd45a,Igf1,Cd14,Rap1b,Irak4,Arrb1,Rps6ka1,Ngf,Arrb2,Nfkb2,Taok3,Map4k4,Nfatc1
mmu04215	Apoptosis - multiple species	7	32	0.0173	Bid,Pmaip1,Casp8,Bok,Tnfrsf1a,Bak1,Bcl2l11	Bid,Pmaip1,Casp8,Bok,Tnfrsf1a,Bak1,Bcl2l11
mmu00603	Glycosphingolipid biosynthesis - globo and isoglobo series	5	16	0.0178	Hexb,Naga,Hexa,Gla,St3gal1	Hexb,Naga,Hexa,Gla,St3gal1
mmu04217	Necroptosis	18	153	0.018	Bid,Cybb,Tnfaip3,Ripk3,Tnf,Fth1,Il33,Casp1,Casp8,Il1b,Il1a,Tnfrsf1a,Tlr4,Jak3,Ticam2,Nlrp3,Stat3,Irf9	Bid,Cybb,Tnfaip3,Ripk3,Tnf,Fth1,Il33,Casp1,Casp8,Il1b,Il1a,Tnfrsf1a,Tlr4,Jak3,Ticam2,Nlrp3,Stat3,Irf9
mmu00514	Other types of O-glycan biosynthesis	8	42	0.0188	Plod3,B4galt1,Lfng,Galnt7,Galnt12,Colgalt1,Galnt6,Galnt10	Plod3,B4galt1,Lfng,Galnt7,Galnt12,Colgalt1,Galnt6,Galnt10
mmu04068	FoxO signaling pathway	16	130	0.0191	Tgfb1,Il7r,Grb2,Plk2,Cdkn1a,Il6,Nras,Pik3cb,Gadd45a,Igf1,Plk3,Ccnd1,Pik3cd,Bcl2l11,Sgk1,Stat3	Tgfb1,Il7r,Grb2,Plk2,Cdkn1a,Il6,Nras,Pik3cb,Gadd45a,Igf1,Plk3,Ccnd1,Pik3cd,Bcl2l11,Sgk1,Stat3
mmu04218	Cellular senescence	19	167	0.0191	Tgfb1,H2-M2,Cdkn1a,H2-K1,Il6,Il1a,Nras,Pik3cb,Itpr3,Gadd45a,Nfatc2,Ccnd1,E2f1,H2-T23,Pik3cd,H2-T24,Cdk6,Nfatc1,H2-D1	Tgfb1,H2-M2,Cdkn1a,H2-K1,Il6,Il1a,Nras,Pik3cb,Itpr3,Gadd45a,Nfatc2,Ccnd1,E2f1,H2-T23,Pik3cd,H2-T24,Cdk6,Nfatc1,H2-D1
mmu04978	Mineral absorption	9	52	0.0191	Hmox1,Atp2b1,Vdr,Slc11a2,Fth1,Mt2,Mt1,Trf,Atox1	Hmox1,Atp2b1,Vdr,Slc11a2,Fth1,Mt2,Mt1,Trf,Atox1
mmu04623	Cytosolic DNA-sensing pathway	10	63	0.0201	Ccl4,Ripk3,Il33,Irf7,Il6,Casp1,Il1b,Adar,Tmem173,Aim2	Ccl4,Ripk3,Il33,Irf7,Il6,Casp1,Il1b,Adar,Tmem173,Aim2
mmu05212	Pancreatic cancer	11	74	0.0206	Tgfb1,Cdkn1a,Pik3cb,Gadd45a,Bak1,Ccnd1,Ralgds,E2f1,Pik3cd,Stat3,Cdk6	Tgfb1,Cdkn1a,Pik3cb,Gadd45a,Bak1,Ccnd1,Ralgds,E2f1,Pik3cd,Stat3,Cdk6
mmu04658	Th1 and Th2 cell differentiation	12	86	0.0221	Nfkbie,Il4ra,H2-DMa,H2-Ab1,H2-Aa,Runx3,Jak3,H2-Eb1,Nfatc2,Dll4,H2-DMb1,Nfatc1	Nfkbie,Il4ra,H2-DMa,H2-Ab1,H2-Aa,Runx3,Jak3,H2-Eb1,Nfatc2,Dll4,H2-DMb1,Nfatc1
mmu05210	Colorectal cancer	12	88	0.0258	Tgfb1,Grb2,Cdkn1a,Pmaip1,Nras,Pik3cb,Gadd45a,Bak1,Ccnd1,Ralgds,Pik3cd,Bcl2l11	Tgfb1,Grb2,Cdkn1a,Pmaip1,Nras,Pik3cb,Gadd45a,Bak1,Ccnd1,Ralgds,Pik3cd,Bcl2l11
mmu05211	Renal cell carcinoma	10	66	0.0259	Pdgfb,Tgfb1,Grb2,Cdkn1a,Nras,Hgf,Pik3cb,Rap1b,Arnt2,Pik3cd	Pdgfb,Tgfb1,Grb2,Cdkn1a,Nras,Hgf,Pik3cb,Rap1b,Arnt2,Pik3cd
mmu04360	Axon guidance	19	176	0.0298	Rnd1,Epha2,Sema4d,Nras,Pik3cb,Plxnb2,Cxcr4,Cxcl12,Nfatc2,Unc5b,Fes,Plcg2,Sema3g,Plxnc1,Pik3cd,Ssh3,Cfl1,Sema6b,Plxna1	Rnd1,Epha2,Sema4d,Nras,Pik3cb,Plxnb2,Cxcr4,Cxcl12,Nfatc2,Unc5b,Fes,Plcg2,Sema3g,Plxnc1,Pik3cd,Ssh3,Cfl1,Sema6b,Plxna1
mmu04660	T cell receptor signaling pathway	13	102	0.0301	Vav1,Grb2,Nfkbie,Tnf,Nras,Pik3cb,Vav2,Tec,Nfatc2,Pik3cd,Cblb,Nfatc1,Ptpn6	Vav1,Grb2,Nfkbie,Tnf,Nras,Pik3cb,Vav2,Tec,Nfatc2,Pik3cd,Cblb,Nfatc1,Ptpn6
mmu04370	VEGF signaling pathway	9	58	0.0326	Nras,Pik3cb,Ptgs2,Mapkapk3,Nfatc2,Plcg2,Pik3cd,Shc2,Sphk1	Nras,Pik3cb,Ptgs2,Mapkapk3,Nfatc2,Plcg2,Pik3cd,Shc2,Sphk1
mmu00532	Glycosaminoglycan biosynthesis - chondroitin sulfate / dermatan sulfate	5	20	0.0344	Xylt1,Dse,Chst11,Xylt2,Chpf2	Xylt1,Dse,Chst11,Xylt2,Chpf2
mmu05225	Hepatocellular carcinoma	18	168	0.0373	Tgfb1,Hmox1,Txnrd1,Grb2,Cdkn1a,Nras,Hgf,Pik3cb,Gadd45a,Actg1,Bak1,Plcg2,Ccnd1,E2f1,Nfe2l2,Pik3cd,Cdk6,Shc2	Tgfb1,Hmox1,Txnrd1,Grb2,Cdkn1a,Nras,Hgf,Pik3cb,Gadd45a,Actg1,Bak1,Plcg2,Ccnd1,E2f1,Nfe2l2,Pik3cd,Cdk6,Shc2
mmu04924	Renin secretion	10	71	0.0383	Ctsb,Edn1,Pde1b,Clca2,Kcnj2,Itpr3,Ptger2,Clca1,Plcb2,Pde1a	Ctsb,Edn1,Pde1b,Clca3a2,Kcnj2,Itpr3,Ptger2,Clca3a1,Plcb2,Pde1a
mmu04929	GnRH secretion	9	62	0.0455	Nras,Pik3cb,Itpr3,Arrb1,Plcb2,Pik3cd,Arrb2,Spp1,Kcnn4	Nras,Pik3cb,Itpr3,Arrb1,Plcb2,Pik3cd,Arrb2,Spp1,Kcnn4
mmu00533	Glycosaminoglycan biosynthesis - keratan sulfate	4	14	0.0486	B4galt1,Chst2,St3gal1,B3gnt7	B4galt1,Chst2,St3gal1,B3gnt7
mmu00740	Riboflavin metabolism	3	7	0.0491	Acp2,Blvrb,Acp5	Acp2,Blvrb,Acp5
mmu04932	Non-alcoholic fatty liver disease	16	148	0.0491	Ern1,Tgfb1,Bid,Tnf,Cyp2e1,Il6,Casp8,Il1b,Il1a,Il6ra,Tnfrsf1a,Pik3cb,Socs3,Pik3cd,Bcl2l11,Nr1h3	Ern1,Tgfb1,Bid,Tnf,Cyp2e1,Il6,Casp8,Il1b,Il1a,Il6ra,Tnfrsf1a,Pik3cb,Socs3,Pik3cd,Bcl2l11,Nr1h3
