# Supplementary material for: reString: an open-source Python software to perform automatic functional enrichment retrieval, results aggregation and data visualization
Source: Sci Rep. 2021 Dec 6;11:23458. doi: 10.1038/s41598-021-02528-0 (PMC8648753; doi:10.1038/s41598-021-02528-0)
Supplement: Supplementary file 1 — Supplementary Information 1. [file 41598_2021_2528_MOESM1_ESM.zip › Supplemental DataSets/downregulated/treatment_t1_red_VS_treatment_t1_blue_FC/DOWN_enrichment.Function.tsv]

#term ID	term description	observed gene count	background gene count	false discovery rate	matching proteins in your network (IDs)	matching proteins in your network (labels)
GO:0005515	protein binding	590	6764	2.7500000000000002e-31	Actr2,Ccl2,Ccl12,Itgb2,Pdgfb,Acvr1b,Ccl3,S100a4,Ern1,Col1a1,Ltbp2,Acp2,Spi1,Plaur,Rgs19,Tgfb1,Lamb1,Hck,Rnd1,Myo1g,Tpm4,Has1,Calr,Angptl2,Irf5,Bid,Cd244,Crabp2,Cstb,Cd44,Wisp1,Hmox1,Vav1,Ctsb,Tep1,Adamts4,Pvrl4,Saa3,M6pr,Crlf1,Coro1b,Ccl8,Mnda,Timp1,P4ha1,Mcoln2,Gltp,Cd209a,Ceacam16,Slc25a13,Mmp13,Sash1,Cybb,Plxnd1,Ctsk,Ctss,Ncf1,Lbp,Myh9,Serpinb6a,Cyth1,Cyba,Cd40,Tnip1,Nos2,Trpv2,Tnfsf13,Sfrp5,C…	Actr2,Ccl2,Ccl12,Itgb2,Pdgfb,Acvr1b,Ccl3,S100a4,Ern1,Col1a1,Ltbp2,Acp2,Spi1,Plaur,Rgs19,Tgfb1,Lamb1,Hck,Rnd1,Myo1g,Tpm4,Has1,Calr,Angptl2,Irf5,Bid,Cd244,Crabp2,Cstb,Cd44,Wisp1,Hmox1,Vav1,Ctsb,Tep1,Adamts4,Nectin4,Saa3,M6pr,Crlf1,Coro1b,Ccl8,Mnda,Timp1,P4ha1,Mcoln2,Gltp,Cd209a,Ceacam16,Slc25a13,Mmp13,Sash1,Cybb,Plxnd1,Ctsk,Ctss,Ncf1,Lbp,Myh9,Serpinb6a,Cyth1,Cyba,Cd40,Tnip1,Nos2,Trpv2,Tnfsf13,Sfrp5…
GO:0005488	binding	842	11199	2.96e-31	Actr2,Ccl2,Ccl12,Itgb2,Pdgfb,Acvr1b,Ccl3,S100a4,Ern1,Tubb6,Col1a1,Ltbp2,Acp2,Spi1,Plaur,Rgs19,Tgfb1,Lamb1,Tbxas1,Hck,Rnd1,Myo1g,Cyp4f18,Tpm4,Abcb4,Has1,Man1a,Calr,Angptl2,Irf5,Bid,Cd33,Cd244,Plod3,Crabp2,Cstb,Cd44,Wisp1,Hmox1,Vav1,Mmp12,Ctsb,Atp6v1b2,Tep1,Adamts4,Pvrl4,Epha2,Aprt,Pip4k2a,Saa3,M6pr,Crlf1,Elk3,Coro1b,Ccl8,Mnda,Timp1,P4ha1,Oit3,Mcoln2,Gltp,Cd209a,Atp6v0d1,Mertk,Ceacam16,Galns,Slc25a…	Actr2,Ccl2,Ccl12,Itgb2,Pdgfb,Acvr1b,Ccl3,S100a4,Ern1,Tubb6,Col1a1,Ltbp2,Acp2,Spi1,Plaur,Rgs19,Tgfb1,Lamb1,Tbxas1,Hck,Rnd1,Myo1g,Cyp4f18,Tpm4,Abcb4,Has1,Man1a,Calr,Angptl2,Irf5,Bid,Cd33,Cd244,Plod3,Crabp2,Cstb,Cd44,Wisp1,Hmox1,Vav1,Mmp12,Ctsb,Atp6v1b2,Tep1,Adamts4,Nectin4,Epha2,Aprt,Pip4k2a,Saa3,M6pr,Crlf1,Elk3,Coro1b,Ccl8,Mnda,Timp1,P4ha1,Oit3,Mcoln2,Gltp,Cd209a,Atp6v0d1,Mertk,Ceacam16,Galns,Slc2…
GO:0005102	signaling receptor binding	189	1571	2.04e-18	Ccl2,Ccl12,Itgb2,Pdgfb,Ccl3,S100a4,Ern1,Plaur,Tgfb1,Lamb1,Hck,Rnd1,Calr,Angptl2,Cd244,Cd44,Wisp1,Saa3,Crlf1,Ccl8,Timp1,Mmp13,Lbp,Myh9,Tnfsf13,Cxcl16,Ccl6,Ccl4,Ywhah,Cd22,Ccl9,Gna13,Ccl7,Slc9a3r1,Grb2,Edn1,Sema4d,Clu,Vdr,Col2a1,Cxcl13,C3,H2-K1,Tnf,Il33,Gfra1,Gusb,Il6,Casp8,Bok,Itga6,Il1b,Il1a,Ptpn1,Wisp2,Il6ra,Vcam1,Tlr2,Pdgfc,Dkk2,Fcgr1,Sdcbp,Abca1,Tnfsf8,Pdpn,Hgf,Fgr,Padi2,Ibsp,Cxcl5,Cxcl1,P2rx4…	Ccl2,Ccl12,Itgb2,Pdgfb,Ccl3,S100a4,Ern1,Plaur,Tgfb1,Lamb1,Hck,Rnd1,Calr,Angptl2,Cd244,Cd44,Wisp1,Saa3,Crlf1,Ccl8,Timp1,Mmp13,Lbp,Myh9,Tnfsf13,Cxcl16,Ccl6,Ccl4,Ywhah,Cd22,Ccl9,Gna13,Ccl7,Slc9a3r1,Grb2,Edn1,Sema4d,Clu,Vdr,Col2a1,Cxcl13,C3,H2-K1,Tnf,Il33,Gfra1,Gusb,Il6,Casp8,Bok,Itga6,Il1b,Il1a,Ptpn1,Wisp2,Il6ra,Vcam1,Tlr2,Pdgfc,Dkk2,Fcgr1,Sdcbp,Abca1,Tnfsf8,Pdpn,Hgf,Fgr,Padi2,Ibsp,Cxcl5,Cxcl1,P2rx4…
GO:0044877	protein-containing complex binding	176	1411	2.04e-18	Actr2,Itgb2,Pdgfb,Acvr1b,Tgfb1,Lamb1,Myo1g,Tpm4,Calr,Wisp1,Mmp12,Ctsb,M6pr,Coro1b,Atp6v0d1,Mmp13,Ctsk,Ctss,Myh9,Cpeb4,Gna13,Slc9a3r1,Grb2,Cpd,Pik3r5,Ctsl,Hexb,F2rl1,Plk2,Anxa8,Clu,Ripk3,Ciita,Hcls1,Slc11a2,Cdkn1a,Trem2,H2-K1,Aif1,Msr1,Gfra1,Casp8,Bok,Rab29,Fcgr2b,Itga6,Il1b,Kif3b,Ptpn1,Eif6,Wisp2,Nras,Vcam1,Tlr2,Fcgr1,Sdcbp,Abca1,Hgf,Fgr,Ibsp,Gpnmb,Tnfrsf1a,Cyfip1,Mfge8,Was,Cx3cl1,Cotl1,Mmp3,Myo1…	Actr2,Itgb2,Pdgfb,Acvr1b,Tgfb1,Lamb1,Myo1g,Tpm4,Calr,Wisp1,Mmp12,Ctsb,M6pr,Coro1b,Atp6v0d1,Mmp13,Ctsk,Ctss,Myh9,Cpeb4,Gna13,Slc9a3r1,Grb2,Cpd,Pik3r5,Ctsl,Hexb,F2rl1,Plk2,Anxa8,Clu,Ripk3,Ciita,Hcls1,Slc11a2,Cdkn1a,Trem2,H2-K1,Aif1,Msr1,Gfra1,Casp8,Bok,Rab29,Fcgr2b,Itga6,Il1b,Kif3b,Ptpn1,Eif6,Wisp2,Nras,Vcam1,Tlr2,Fcgr1,Sdcbp,Abca1,Hgf,Fgr,Ibsp,Gpnmb,Tnfrsf1a,Cyfip1,Mfge8,Was,Cx3cl1,Cotl1,Mmp3,Myo1…
GO:0043167	ion binding	426	5439	1.94e-11	Actr2,Ccl2,Itgb2,Acvr1b,S100a4,Ern1,Tubb6,Col1a1,Ltbp2,Tbxas1,Hck,Rnd1,Myo1g,Cyp4f18,Tpm4,Abcb4,Man1a,Calr,Cd33,Plod3,Crabp2,Cd44,Wisp1,Hmox1,Vav1,Mmp12,Atp6v1b2,Tep1,Adamts4,Epha2,Aprt,Pip4k2a,Ccl8,Timp1,P4ha1,Oit3,Gltp,Cd209a,Mertk,Galns,Slc25a13,Mmp13,Cybb,Ncf1,Lonrf3,Myh9,Stac2,Cyba,Dhx58,Nos2,Mmp8,Plod1,Cd22,Mknk1,Tnfaip3,Atp2b1,Gnptab,Txnrd1,Cpeb4,Havcr2,Gdpd1,Gna13,Dnmt3a,Ccl7,Adap2,Cpd,Ab…	Actr2,Ccl2,Itgb2,Acvr1b,S100a4,Ern1,Tubb6,Col1a1,Ltbp2,Tbxas1,Hck,Rnd1,Myo1g,Cyp4f18,Tpm4,Abcb4,Man1a,Calr,Cd33,Plod3,Crabp2,Cd44,Wisp1,Hmox1,Vav1,Mmp12,Atp6v1b2,Tep1,Adamts4,Epha2,Aprt,Pip4k2a,Ccl8,Timp1,P4ha1,Oit3,Gltp,Cd209a,Mertk,Galns,Slc25a13,Mmp13,Cybb,Ncf1,Lonrf3,Myh9,Stac2,Cyba,Dhx58,Nos2,Mmp8,Plod1,Cd22,Mknk1,Tnfaip3,Atp2b1,Gnptab,Txnrd1,Cpeb4,Havcr2,Gdpd1,Gna13,Dnmt3a,Ccl7,Adap2,Cpd,Ab…
GO:0038023	signaling receptor activity	124	1043	4.61e-11	Itgb2,Acvr1b,Plaur,Il7r,Cd244,Cd44,Epha2,Crlf1,Mertk,Plxnd1,Cd40,Cd22,Sema4d,Cd180,F2rl1,Osmr,Vdr,Il10rb,Igf2r,Trem2,Csf1r,Gfra1,Ccr1,Il1r2,Htr2b,Sele,Fcgr2b,Mrc1,Procr,Il6ra,Tlr2,Fcgr1,Abca1,Cd72,Tnfrsf1b,Tnfrsf9,P2rx4,Clec4e,Clec2d,Clec1b,Tnfrsf1a,Il4ra,Atp6ap2,Il13ra1,Il10ra,Itga11,Ctsh,Cmklr1,Crlf2,Tie1,Gpr176,Abhd2,Ptger2,Trem1,Gpr126,Tlr13,Lrp1,Tlr4,C3ar1,Gpr97,Ltb4r1,Plxnb2,Cxcr3,S1pr2,Cxc…	Itgb2,Acvr1b,Plaur,Il7r,Cd244,Cd44,Epha2,Crlf1,Mertk,Plxnd1,Cd40,Cd22,Sema4d,Cd180,F2rl1,Osmr,Vdr,Il10rb,Igf2r,Trem2,Csf1r,Gfra1,Ccr1,Il1r2,Htr2b,Sele,Fcgr2b,Mrc1,Procr,Il6ra,Tlr2,Fcgr1,Abca1,Cd72,Tnfrsf1b,Tnfrsf9,P2rx4,Clec4e,Clec2d,Clec1b,Tnfrsf1a,Il4ra,Atp6ap2,Il13ra1,Il10ra,Itga11,Ctsh,Cmklr1,Crlf2,Tie1,Gpr176,Abhd2,Ptger2,Trem1,Adgrg6,Tlr13,Lrp1,Tlr4,C3ar1,Adgrg3,Ltb4r1,Plxnb2,Cxcr3,S1pr2,Cx…
GO:0043168	anion binding	243	2678	7.28e-11	Actr2,Ccl2,Acvr1b,Ern1,Tubb6,Ltbp2,Hck,Rnd1,Myo1g,Abcb4,Cd33,Plod3,Crabp2,Cd44,Wisp1,Atp6v1b2,Tep1,Epha2,Aprt,Pip4k2a,Ccl8,P4ha1,Gltp,Mertk,Cybb,Ncf1,Myh9,Dhx58,Nos2,Plod1,Cd22,Mknk1,Atp2b1,Txnrd1,Gna13,Ccl7,Adap2,Abcc3,Sptlc2,Prkch,Cdk20,Plk2,Anxa8,Ripk3,Vdr,Ciita,Runx1,Cxcl13,Rps6ka2,Igf2r,Pla2g7,Trem2,Fgd2,Abcg1,Xdh,Csf1r,Anxa1,Esyt1,Plekhb2,Scly,Arl8a,Rab29,Cdk18,Sele,Abl2,Ehd4,Kif3b,Fabp5,Wi…	Actr2,Ccl2,Acvr1b,Ern1,Tubb6,Ltbp2,Hck,Rnd1,Myo1g,Abcb4,Cd33,Plod3,Crabp2,Cd44,Wisp1,Atp6v1b2,Tep1,Epha2,Aprt,Pip4k2a,Ccl8,P4ha1,Gltp,Mertk,Cybb,Ncf1,Myh9,Dhx58,Nos2,Plod1,Cd22,Mknk1,Atp2b1,Txnrd1,Gna13,Ccl7,Adap2,Abcc3,Sptlc2,Prkch,Cdk20,Plk2,Anxa8,Ripk3,Vdr,Ciita,Runx1,Cxcl13,Rps6ka2,Igf2r,Pla2g7,Trem2,Fgd2,Abcg1,Xdh,Csf1r,Anxa1,Esyt1,Plekhb2,Scly,Arl8a,Rab29,Cdk18,Sele,Abl2,Ehd4,Kif3b,Fabp5,Wi…
GO:0140375	immune receptor activity	33	117	1.12e-09	Il7r,Crlf1,Osmr,Il10rb,Ccr1,Il1r2,Fcgr2b,Il6ra,Fcgr1,Il4ra,Il13ra1,Il10ra,Ctsh,Cmklr1,Crlf2,C3ar1,Cxcr3,Cxcr4,Cx3cr1,Csf2ra,Fcgr4,Fcer1g,Il3ra,Il1rl2,Csf2rb,Csf2rb2,Cd74,Csf3r,Ccr5,Gpr35,C5ar1,Fcgr3,Ccr2	Il7r,Crlf1,Osmr,Il10rb,Ccr1,Il1r2,Fcgr2b,Il6ra,Fcgr1,Il4ra,Il13ra1,Il10ra,Ctsh,Cmklr1,Crlf2,C3ar1,Cxcr3,Cxcr4,Cx3cr1,Csf2ra,Fcgr4,Fcer1g,Il3ra,Il1rl2,Csf2rb,Csf2rb2,Cd74,Csf3r,Ccr5,Gpr35,C5ar1,Fcgr3,Ccr2
GO:0005178	integrin binding	35	136	1.88e-09	Itgb2,Lamb1,Calr,Wisp1,Myh9,Gfra1,Itga6,Il1b,Wisp2,Vcam1,Ibsp,Gpnmb,Mfge8,Cx3cl1,Fermt3,Lyn,Tnn,Thbs1,S1pr2,Itga2,Fn1,Igf1,Adam17,Cxcl12,Dab2,Adam9,Icam1,Col3a1,Mmp14,Adam8,Itgb4,Vwf,Spp1,Syk,Lcp1	Itgb2,Lamb1,Calr,Wisp1,Myh9,Gfra1,Itga6,Il1b,Wisp2,Vcam1,Ibsp,Gpnmb,Mfge8,Cx3cl1,Fermt3,Lyn,Tnn,Thbs1,S1pr2,Itga2,Fn1,Igf1,Adam17,Cxcl12,Dab2,Adam9,Icam1,Col3a1,Mmp14,Adam8,Itgb4,Vwf,Spp1,Syk,Lcp1
GO:0008289	lipid binding	94	744	1.88e-09	Lamb1,Myo1g,Crabp2,Gltp,Ncf1,Lbp,Cyth1,Adap2,Npc2,Anxa8,Vdr,Igf2r,Pla2g7,Trem2,Fgd2,C3,Npc1,Anxa1,Esyt1,Plekhb2,Cln8,Fabp5,Tlr2,Sdcbp,Abca1,Snx8,Mfge8,Tpp1,Btk,Snx20,Myo1e,Anxa2,Snx1,Ldlrap1,Prex1,Kcnj2,Rasa4,Itpr3,Mcoln3,Lyn,Atp13a2,Cyth4,Sh3pxd2b,Stard8,Thbs1,Myof,Rubcnl,Tlr4,Igf1,Cd14,Tlr1,Pltp,Vill,Tlr6,Acox3,Arhgdia,C2cd2l,Ticam2,Iqgap2,F10,Stx3,Rara,Ptafr,Alox5ap,Tec,Dab2,Fes,Cln3,Scarb1,Fy…	Lamb1,Myo1g,Crabp2,Gltp,Ncf1,Lbp,Cyth1,Adap2,Npc2,Anxa8,Vdr,Igf2r,Pla2g7,Trem2,Fgd2,C3,Npc1,Anxa1,Esyt1,Plekhb2,Cln8,Fabp5,Tlr2,Sdcbp,Abca1,Snx8,Mfge8,Tpp1,Btk,Snx20,Myo1e,Anxa2,Snx1,Ldlrap1,Prex1,Kcnj2,Rasa4,Itpr3,Mcoln3,Lyn,Atp13a2,Cyth4,Sh3pxd2b,Stard8,Thbs1,Myof,5031414D18Rik,Tlr4,Igf1,Cd14,Tlr1,Pltp,Vill,Tlr6,Acox3,Arhgdia,C2cd2l,Ticam2,Iqgap2,F10,Stx3,Rara,Ptafr,Alox5ap,Tec,Dab2,Fes,Cln3,Sc…
GO:0050839	cell adhesion molecule binding	50	272	2.99e-09	Itgb2,Lamb1,Calr,Wisp1,Myh9,Nos2,Gfra1,Pkp1,Itga6,Il1b,Wisp2,Vcam1,Sdcbp,Ibsp,P2rx4,Gpnmb,Mfge8,Cx3cl1,Itga11,Fermt3,Lyn,Tnn,Shtn1,Thbs1,S1pr2,Cd200r1,Itga2,Fn1,Igf1,Adam17,Cxcl12,Ptpro,Dab2,Adam9,Tbc1d2,Cadm1,Icam1,Col3a1,Mmp14,Sirpa,Itga4,Cd47,Adam8,Itgb4,Vwf,Spp1,Syk,Lcp1,Fxyd5,Ptpn6	Itgb2,Lamb1,Calr,Wisp1,Myh9,Nos2,Gfra1,Pkp1,Itga6,Il1b,Wisp2,Vcam1,Sdcbp,Ibsp,P2rx4,Gpnmb,Mfge8,Cx3cl1,Itga11,Fermt3,Lyn,Tnn,Shtn1,Thbs1,S1pr2,Cd200r1,Itga2,Fn1,Igf1,Adam17,Cxcl12,Ptpro,Dab2,Adam9,Tbc1d2,Cadm1,Icam1,Col3a1,Mmp14,Sirpa,Itga4,Cd47,Adam8,Itgb4,Vwf,Spp1,Syk,Lcp1,Fxyd5,Ptpn6
GO:0016798	hydrolase activity, acting on glycosyl bonds	33	126	4.23e-09	Gm2a,Man1a,Neu1,Galc,Hexb,Cln5,Naga,Nagpa,Hexa,Gusb,Tlr2,Fuca1,Cd38,Man2b2,Acer3,Gla,Man2b1,Edem2,Tlr13,Hpse,Tlr4,Glb1,Tlr1,Tlr6,Cemip,Man2a1,Lyz1,Lyz2,Il1rl2,Bst1,Psap,Fuca2,Gba	Gm2a,Man1a,Neu1,Galc,Hexb,Cln5,Naga,Nagpa,Hexa,Gusb,Tlr2,Fuca1,Cd38,Man2b2,Acer3,Gla,Man2b1,Edem2,Tlr13,Hpse,Tlr4,Glb1,Tlr1,Tlr6,Cemip,Man2a1,Lyz1,Lyz2,Il1rl2,Bst1,Psap,Fuca2,Gba
GO:0042802	identical protein binding	184	1962	6.43e-09	Pdgfb,S100a4,Ern1,Col1a1,Tgfb1,Tpm4,Has1,Irf5,Hmox1,Pvrl4,Coro1b,Mnda,P4ha1,Mcoln2,Gltp,Ceacam16,Slc25a13,Myh9,Tnip1,Nos2,Trpv2,Ccl4,Ywhah,Arid3a,Tnfaip3,Vsir,Txnrd1,Upp1,Sdc1,Dnmt3a,Grb2,Sema4d,Hexb,Esd,Ripk3,Washc5,Naga,Col2a1,Alcam,Runx1,Igf2r,Abcg1,Xdh,Tnf,Diap1,Csf1r,Anxa1,Hhex,Sat1,Esyt1,Baiap2,Casp1,Casp8,Slc11a1,Bok,Scly,Atf3,Fabp5,Il6ra,Tlr2,Pdgfc,Sdcbp,Txn1,B4galt1,Glipr2,Ctps,Hgf,Padi2…	Pdgfb,S100a4,Ern1,Col1a1,Tgfb1,Tpm4,Has1,Irf5,Hmox1,Nectin4,Coro1b,Mnda,P4ha1,Mcoln2,Gltp,Ceacam16,Slc25a13,Myh9,Tnip1,Nos2,Trpv2,Ccl4,Ywhah,Arid3a,Tnfaip3,Vsir,Txnrd1,Upp1,Sdc1,Dnmt3a,Grb2,Sema4d,Hexb,Esd,Ripk3,E430025E21Rik,Naga,Col2a1,Alcam,Runx1,Igf2r,Abcg1,Xdh,Tnf,Diaph1,Csf1r,Anxa1,Hhex,Sat1,Esyt1,Baiap2,Casp1,Casp8,Slc11a1,Bok,Scly,Atf3,Fabp5,Il6ra,Tlr2,Pdgfc,Sdcbp,Txn1,B4galt1,Glipr2,Ctps…
GO:0016787	hydrolase activity	203	2263	1.77e-08	Gm2a,Ern1,Tubb6,Acp2,Napsa,Pla1a,Rnd1,Myo1g,Abcb4,Man1a,Dnase2a,Hmox1,Mmp12,Ctsb,Atp6v1b2,Adamts4,Neu1,Tmem86a,Psen2,Galns,Mmp13,Ctsk,Ctss,Cd5l,Ctsz,Myh9,Dhx58,Mmp8,Dnase1l1,Atp6v1e1,Tnfaip3,Atp2b1,Gdpd1,Gna13,Cpd,Abcc3,Galc,Lgmn,Vash1,Aoah,Ctsl,Hexb,Plau,Esd,Cln5,Naga,Pde1b,Nagpa,Pla2g7,Abcg1,Tmem8,Cfb,Anxa1,Hexa,Mmp19,Gusb,Ccr1,Casp4,Casp1,Casp8,Rab29,Dpp7,Kif3b,Ptpn1,Nras,Tlr2,Ddah1,Abca1,Fuca…	Gm2a,Ern1,Tubb6,Acp2,Napsa,Pla1a,Rnd1,Myo1g,Abcb4,Man1a,Dnase2a,Hmox1,Mmp12,Ctsb,Atp6v1b2,Adamts4,Neu1,Tmem86a,Psen2,Galns,Mmp13,Ctsk,Ctss,Cd5l,Ctsz,Myh9,Dhx58,Mmp8,Dnase1l1,Atp6v1e1,Tnfaip3,Atp2b1,Gdpd1,Gna13,Cpd,Abcc3,Galc,Lgmn,Vash1,Aoah,Ctsl,Hexb,Plau,Esd,Cln5,Naga,Pde1b,Nagpa,Pla2g7,Abcg1,Tmem8,Cfb,Anxa1,Hexa,Mmp19,Gusb,Ccr1,Casp4,Casp1,Casp8,Rab29,Dpp7,Kif3b,Ptpn1,Nras,Tlr2,Ddah1,Abca1,Fuca…
GO:0003824	catalytic activity	394	5224	1.93e-08	Acvr1b,Gm2a,Ccl3,Ern1,Tubb6,Acp2,Napsa,Pla1a,Tbxas1,Hck,Rnd1,Myo1g,Cyp4f18,Abcb4,Has1,Man1a,Dnase2a,Plod3,Hmox1,Mmp12,Ctsb,Atp6v1b2,Tep1,Elovl1,Adamts4,Tmem189,Epha2,Aprt,Pip4k2a,B4galnt1,Neu1,P4ha1,Tmem86a,Psen2,Mertk,Galns,Mmp13,Cybb,Ctsk,Ctss,Cd5l,Ncf1,Ctsz,Myh9,Cyba,Dhx58,Nos2,Mmp8,Plod1,Dnase1l1,Atp6v1e1,Mknk1,Tnfaip3,Atp2b1,Gnptab,Txnrd1,Upp1,Gdpd1,Gna13,Dnmt3a,Cpd,Abcc3,Galc,Sptlc2,Prkch,L…	Acvr1b,Gm2a,Ccl3,Ern1,Tubb6,Acp2,Napsa,Pla1a,Tbxas1,Hck,Rnd1,Myo1g,Cyp4f18,Abcb4,Has1,Man1a,Dnase2a,Plod3,Hmox1,Mmp12,Ctsb,Atp6v1b2,Tep1,Elovl1,Adamts4,Tmem189,Epha2,Aprt,Pip4k2a,B4galnt1,Neu1,P4ha1,Tmem86a,Psen2,Mertk,Galns,Mmp13,Cybb,Ctsk,Ctss,Cd5l,Ncf1,Ctsz,Myh9,Cyba,Dhx58,Nos2,Mmp8,Plod1,Dnase1l1,Atp6v1e1,Mknk1,Tnfaip3,Atp2b1,Gnptab,Txnrd1,Upp1,Gdpd1,Gna13,Dnmt3a,Cpd,Abcc3,Galc,Sptlc2,Prkch,L…
GO:0097367	carbohydrate derivative binding	190	2089	2.58e-08	Actr2,Ccl2,Acvr1b,Ern1,Tubb6,Ltbp2,Lamb1,Hck,Rnd1,Myo1g,Abcb4,Cd33,Cd44,Wisp1,Ctsb,Atp6v1b2,Tep1,Epha2,Aprt,Pip4k2a,Ccl8,Gltp,Cd209a,Mertk,Ctsk,Ctss,Lbp,Myh9,Dhx58,Nos2,Cd22,Mknk1,Atp2b1,Gna13,Ccl7,Abcc3,Prkch,Cdk20,Plk2,Ripk3,Col2a1,Ciita,Runx1,Cxcl13,Rps6ka2,Trem2,Abcg1,Csf1r,Arl8a,Rab29,Cdk18,Sele,Abl2,Ehd4,Kif3b,Wisp2,Nras,Tlr2,Sdcbp,Abca1,Ctps,Fgr,P2rx4,Oasl2,Gpnmb,Acan,Tpp1,Btk,Gla,Acsl4,Ra…	Actr2,Ccl2,Acvr1b,Ern1,Tubb6,Ltbp2,Lamb1,Hck,Rnd1,Myo1g,Abcb4,Cd33,Cd44,Wisp1,Ctsb,Atp6v1b2,Tep1,Epha2,Aprt,Pip4k2a,Ccl8,Gltp,Cd209a,Mertk,Ctsk,Ctss,Lbp,Myh9,Dhx58,Nos2,Cd22,Mknk1,Atp2b1,Gna13,Ccl7,Abcc3,Prkch,Cdk20,Plk2,Ripk3,Col2a1,Ciita,Runx1,Cxcl13,Rps6ka2,Trem2,Abcg1,Csf1r,Arl8a,Rab29,Cdk18,Sele,Abl2,Ehd4,Kif3b,Wisp2,Nras,Tlr2,Sdcbp,Abca1,Ctps,Fgr,P2rx4,Oasl2,Gpnmb,Acan,Tpp1,Btk,Gla,Acsl4,Ra…
GO:0003779	actin binding	61	418	5.2e-08	Actr2,S100a4,Myo1g,Tpm4,Coro1b,Myh9,Nos2,Ywhah,Vash1,Evl,Anxa8,Parvb,Hcls1,Aif1,Diap1,Mlph,Cyfip1,Was,Cotl1,Myo1e,Vps18,Micall2,Shtn1,Lasp1,Myo16,Eps8,Cxcr4,Pstpip1,Vill,Iqgap2,Lima1,Plec,Arpc5,Fkbp15,Arpc1b,Myo1f,Rai14,Mesdc1,Gas2l3,Mefv,Inf2,Arpc3,Fmn1,Myo7a,Coro2a,Gas7,Mkl1,Ccr5,Ppp1r18,Ssh3,Tmsb10,Capg,Cfl1,Tpm3,Arpc4,Myo5a,Lcp1,Fxyd5,Panx1,Iqgap1,Actr3	Actr2,S100a4,Myo1g,Tpm4,Coro1b,Myh9,Nos2,Ywhah,Vash1,Evl,Anxa8,Parvb,Hcls1,Aif1,Diaph1,Mlph,Cyfip1,Was,Cotl1,Myo1e,Vps18,Micall2,Shtn1,Lasp1,Myo16,Eps8,Cxcr4,Pstpip1,Vill,Iqgap2,Lima1,Plec,Arpc5,Fkbp15,Arpc1b,Myo1f,Rai14,Mesdc1,Gas2l3,Mefv,Inf2,Arpc3,Fmn1,Myo7a,Coro2a,Gas7,Mkl1,Ccr5,Ppp1r18,Ssh3,Tmsb10,Capg,Cfl1,Tpm3,Arpc4,Myo5a,Lcp1,Fxyd5,Panx1,Iqgap1,Actr3
GO:0005126	cytokine receptor binding	45	271	3.74e-07	Ccl2,Ccl12,Ccl3,Tgfb1,Cd44,Crlf1,Ccl8,Tnfsf13,Cxcl16,Ccl6,Ccl4,Ccl9,Ccl7,Grb2,Cxcl13,Tnf,Il33,Il6,Casp8,Il1b,Il1a,Il6ra,Sdcbp,Tnfsf8,Cxcl5,Cxcl1,Cx3cl1,Myd88,Lyn,Ticam2,Lif,Adam17,Cxcl12,Irak4,Osm,Cxcl2,Tlr9,Grem1,Ccl19,Cd300lf,Ngf,Il1rn,Syk,Stat3,Ccr2	Ccl2,Ccl12,Ccl3,Tgfb1,Cd44,Crlf1,Ccl8,Tnfsf13,Cxcl16,Ccl6,Ccl4,Ccl9,Ccl7,Grb2,Cxcl13,Tnf,Il33,Il6,Casp8,Il1b,Il1a,Il6ra,Sdcbp,Tnfsf8,Cxcl5,Cxcl1,Cx3cl1,Myd88,Lyn,Ticam2,Lif,Adam17,Cxcl12,Irak4,Osm,Cxcl2,Tlr9,Grem1,Ccl19,Cd300lf,Ngf,Il1rn,Syk,Stat3,Ccr2
GO:0005125	cytokine activity	39	215	4.89e-07	Ccl2,Ccl12,Ccl3,Tgfb1,Crlf1,Ccl8,Timp1,Tnfsf13,Cxcl16,Ccl6,Ccl4,Ccl9,Ccl7,Edn1,Cxcl13,Tnf,Il33,Il6,Il1b,Il1a,Tnfsf8,Cxcl5,Cxcl1,Gdf3,Cx3cl1,Cmtm3,Crlf2,Inhbb,Grn,Gdf6,Lif,Cxcl12,Osm,Cxcl2,Grem1,Ccl19,Spp1,Il1rn,Slurp1	Ccl2,Ccl12,Ccl3,Tgfb1,Crlf1,Ccl8,Timp1,Tnfsf13,Cxcl16,Ccl6,Ccl4,Ccl9,Ccl7,Edn1,Cxcl13,Tnf,Il33,Il6,Il1b,Il1a,Tnfsf8,Cxcl5,Cxcl1,Gdf3,Cx3cl1,Cmtm3,Crlf2,Inhbb,Grn,Gdf6,Lif,Cxcl12,Osm,Cxcl2,Grem1,Ccl19,Spp1,Il1rn,Slurp1
GO:0030246	carbohydrate binding	44	264	4.89e-07	Calr,Cd33,Plod3,P4ha1,Cd209a,Plod1,Cd22,Hexb,Loxl2,Cln5,Clec4n,Igf2r,Gusb,Sele,Mrc1,Siglec1,Cd72,Fuca1,Man2b2,Clec4e,Clec4d,Clec2d,Clec1b,Olr1,Acan,Galnt7,Man2b1,Galnt12,Hk3,P4ha3,Galnt6,Clec12a,Galnt10,C4b,Man2a1,Cd93,Lgals9,Clec7a,Lgals3,Clec5a,Selp,Os9,Prg4,Mag	Calr,Cd33,Plod3,P4ha1,Cd209a,Plod1,Cd22,Hexb,Loxl2,Cln5,Clec4n,Igf2r,Gusb,Sele,Mrc1,Siglec1,Cd72,Fuca1,Man2b2,Clec4e,Clec4d,Clec2d,Clec1b,Olr1,Acan,Galnt7,Man2b1,Galnt12,Hk3,P4ha3,Galnt6,Clec12a,Galnt10,C4b,Man2a1,Cd93,Lgals9,Clec7a,Lgals3,Clec5a,Selp,Os9,Prg4,Mag
GO:0004553	hydrolase activity, hydrolyzing O-glycosyl compounds	24	86	5.6e-07	Gm2a,Man1a,Neu1,Galc,Hexb,Naga,Nagpa,Hexa,Gusb,Fuca1,Man2b2,Acer3,Gla,Man2b1,Edem2,Hpse,Glb1,Cemip,Man2a1,Lyz1,Lyz2,Psap,Fuca2,Gba	Gm2a,Man1a,Neu1,Galc,Hexb,Naga,Nagpa,Hexa,Gusb,Fuca1,Man2b2,Acer3,Gla,Man2b1,Edem2,Hpse,Glb1,Cemip,Man2a1,Lyz1,Lyz2,Psap,Fuca2,Gba
GO:0004888	transmembrane signaling receptor activity	95	872	8.17e-07	Itgb2,Acvr1b,Il7r,Cd44,Epha2,Crlf1,Mertk,Plxnd1,Sema4d,Cd180,F2rl1,Osmr,Il10rb,Trem2,Csf1r,Ccr1,Il1r2,Htr2b,Sele,Fcgr2b,Mrc1,Il6ra,Tlr2,Fcgr1,Abca1,Cd72,Tnfrsf1b,P2rx4,Clec2d,Clec1b,Tnfrsf1a,Il4ra,Il13ra1,Il10ra,Itga11,Ctsh,Cmklr1,Crlf2,Tie1,Gpr176,Ptger2,Gpr126,Tlr13,Tlr4,C3ar1,Gpr97,Ltb4r1,Plxnb2,Cxcr3,S1pr2,Cxcr4,Itga2,Hcar2,P2ry6,Tlr1,F2r,Tlr7,Tlr6,Cx3cr1,Ptafr,Gpr65,Csf2ra,Unc5b,Fcgr4,Fcer1g…	Itgb2,Acvr1b,Il7r,Cd44,Epha2,Crlf1,Mertk,Plxnd1,Sema4d,Cd180,F2rl1,Osmr,Il10rb,Trem2,Csf1r,Ccr1,Il1r2,Htr2b,Sele,Fcgr2b,Mrc1,Il6ra,Tlr2,Fcgr1,Abca1,Cd72,Tnfrsf1b,P2rx4,Clec2d,Clec1b,Tnfrsf1a,Il4ra,Il13ra1,Il10ra,Itga11,Ctsh,Cmklr1,Crlf2,Tie1,Gpr176,Ptger2,Adgrg6,Tlr13,Tlr4,C3ar1,Adgrg3,Ltb4r1,Plxnb2,Cxcr3,S1pr2,Cxcr4,Itga2,Hcar2,P2ry6,Tlr1,F2r,Tlr7,Tlr6,Cx3cr1,Ptafr,Gpr65,Csf2ra,Unc5b,Fcgr4,Fcer1…
GO:0019955	cytokine binding	29	131	1.12e-06	Crlf1,Osmr,Csf1r,Ccr1,Il1r2,Il6ra,Pdpn,Tnfrsf1b,Tnfrsf9,Tnfrsf1a,Il13ra1,Il10ra,Crlf2,Thbs1,Cxcr3,Cxcr4,Cx3cr1,Csf2ra,Il3ra,Cd109,Il18bp,Cd74,Cd93,Grem1,Csf3r,Ccr5,Il1rn,Nrros,Ccr2	Crlf1,Osmr,Csf1r,Ccr1,Il1r2,Il6ra,Pdpn,Tnfrsf1b,Tnfrsf9,Tnfrsf1a,Il13ra1,Il10ra,Crlf2,Thbs1,Cxcr3,Cxcr4,Cx3cr1,Csf2ra,Il3ra,Cd109,Il18bp,Cd74,Cd93,Grem1,Csf3r,Ccr5,Il1rn,Nrros,Ccr2
GO:0004896	cytokine receptor activity	24	93	1.81e-06	Il7r,Crlf1,Osmr,Il10rb,Ccr1,Il1r2,Il6ra,Il4ra,Il13ra1,Il10ra,Crlf2,Cxcr3,Cxcr4,Cx3cr1,Csf2ra,Il3ra,Il1rl2,Csf2rb,Csf2rb2,Cd74,Csf3r,Ccr5,Gpr35,Ccr2	Il7r,Crlf1,Osmr,Il10rb,Ccr1,Il1r2,Il6ra,Il4ra,Il13ra1,Il10ra,Crlf2,Cxcr3,Cxcr4,Cx3cr1,Csf2ra,Il3ra,Il1rl2,Csf2rb,Csf2rb2,Cd74,Csf3r,Ccr5,Gpr35,Ccr2
GO:0051015	actin filament binding	36	200	1.94e-06	Actr2,Myo1g,Tpm4,Coro1b,Myh9,Anxa8,Hcls1,Aif1,Cyfip1,Was,Cotl1,Myo1e,Micall2,Shtn1,Lasp1,Myo16,Vill,Iqgap2,Lima1,Arpc5,Arpc1b,Myo1f,Gas2l3,Arpc3,Myo7a,Coro2a,Gas7,Capg,Cfl1,Tpm3,Arpc4,Myo5a,Lcp1,Panx1,Iqgap1,Actr3	Actr2,Myo1g,Tpm4,Coro1b,Myh9,Anxa8,Hcls1,Aif1,Cyfip1,Was,Cotl1,Myo1e,Micall2,Shtn1,Lasp1,Myo16,Vill,Iqgap2,Lima1,Arpc5,Arpc1b,Myo1f,Gas2l3,Arpc3,Myo7a,Coro2a,Gas7,Capg,Cfl1,Tpm3,Arpc4,Myo5a,Lcp1,Panx1,Iqgap1,Actr3
GO:0005543	phospholipid binding	57	431	3.31e-06	Myo1g,Gltp,Ncf1,Adap2,Anxa8,Pla2g7,Trem2,Fgd2,Anxa1,Esyt1,Plekhb2,Sdcbp,Abca1,Snx8,Mfge8,Tpp1,Btk,Snx20,Myo1e,Anxa2,Snx1,Ldlrap1,Prex1,Kcnj2,Rasa4,Itpr3,Atp13a2,Sh3pxd2b,Thbs1,Myof,Rubcnl,Pltp,Vill,C2cd2l,Ticam2,Iqgap2,F10,Ptafr,Dab2,Fes,Scarb1,Ncf4,Plcb2,Plek,Osbpl8,Psap,Cd300lf,Cd300a,Arap1,Snx5,Anxa4,Capg,Cfl1,Pitpna,Iqgap1,Gramd1b,Bin2	Myo1g,Gltp,Ncf1,Adap2,Anxa8,Pla2g7,Trem2,Fgd2,Anxa1,Esyt1,Plekhb2,Sdcbp,Abca1,Snx8,Mfge8,Tpp1,Btk,Snx20,Myo1e,Anxa2,Snx1,Ldlrap1,Prex1,Kcnj2,Rasa4,Itpr3,Atp13a2,Sh3pxd2b,Thbs1,Myof,5031414D18Rik,Pltp,Vill,C2cd2l,Ticam2,Iqgap2,F10,Ptafr,Dab2,Fes,Scarb1,Ncf4,Plcb2,Plek,Osbpl8,Psap,Cd300lf,Cd300a,Arap1,Snx5,Anxa4,Capg,Cfl1,Pitpna,Iqgap1,Gramd1b,Bin2
GO:0008009	chemokine activity	16	41	4.59e-06	Ccl2,Ccl12,Ccl3,Ccl8,Cxcl16,Ccl6,Ccl4,Ccl9,Ccl7,Cxcl13,Cxcl5,Cxcl1,Cx3cl1,Cxcl12,Cxcl2,Ccl19	Ccl2,Ccl12,Ccl3,Ccl8,Cxcl16,Ccl6,Ccl4,Ccl9,Ccl7,Cxcl13,Cxcl5,Cxcl1,Cx3cl1,Cxcl12,Cxcl2,Ccl19
GO:0019838	growth factor binding	29	146	7.42e-06	Pdgfb,Acvr1b,Col1a1,Ltbp2,Wisp1,Osmr,Col2a1,Cxcl13,Igf2r,Csf1r,Il1r2,Itga6,Wisp2,Il6ra,Sdcbp,Il13ra1,Il10ra,Crlf2,Thbs1,Igfbp2,Gpc1,Htra4,Col3a1,Il3ra,Cd109,Cd93,Il1rn,Nrros,Furin	Pdgfb,Acvr1b,Col1a1,Ltbp2,Wisp1,Osmr,Col2a1,Cxcl13,Igf2r,Csf1r,Il1r2,Itga6,Wisp2,Il6ra,Sdcbp,Il13ra1,Il10ra,Crlf2,Thbs1,Igfbp2,Gpc1,Htra4,Col3a1,Il3ra,Cd109,Cd93,Il1rn,Nrros,Furin
GO:0019899	enzyme binding	189	2277	1.17e-05	Itgb2,Ern1,Col1a1,Plaur,Tgfb1,Lamb1,Calr,Bid,Cstb,Cd44,Hmox1,Vav1,Tep1,Adamts4,Timp1,Sash1,Serpinb6a,Cyth1,Cd40,Tnip1,Nos2,Ywhah,Cd22,Atp6v1e1,Tnfaip3,Vsir,Slc9a3r1,Grb2,Cpd,Prkch,Npc2,Clu,Fam83f,Sdf2l1,Hcls1,Cdkn1a,Igf2r,Trem2,Fgd2,Atp6v0c,Tnf,Diap1,Csf1r,Rin1,Cyp2e1,Casp1,Casp8,Bok,Mlph,Rab29,Rgl1,Sele,Kif3b,Ptpn1,Il6ra,Abca1,Txn1,Tnfrsf1b,Rnf19b,Fgr,Rasgef1b,Rilpl2,Gdf3,Arhgdib,Tnfrsf1a,Cyfip1…	Itgb2,Ern1,Col1a1,Plaur,Tgfb1,Lamb1,Calr,Bid,Cstb,Cd44,Hmox1,Vav1,Tep1,Adamts4,Timp1,Sash1,Serpinb6a,Cyth1,Cd40,Tnip1,Nos2,Ywhah,Cd22,Atp6v1e1,Tnfaip3,Vsir,Slc9a3r1,Grb2,Cpd,Prkch,Npc2,Clu,Fam83f,Sdf2l1,Hcls1,Cdkn1a,Igf2r,Trem2,Fgd2,Atp6v0c,Tnf,Diaph1,Csf1r,Rin1,Cyp2e1,Casp1,Casp8,Bok,Mlph,Rab29,Rgl1,Sele,Kif3b,Ptpn1,Il6ra,Abca1,Txn1,Tnfrsf1b,Rnf19b,Fgr,Rasgef1b,Rilpl2,Gdf3,Arhgdib,Tnfrsf1a,Cyfip…
GO:0042379	chemokine receptor binding	18	64	3.54e-05	Ccl2,Ccl12,Ccl3,Ccl8,Cxcl16,Ccl6,Ccl4,Ccl9,Ccl7,Cxcl13,Cxcl5,Cxcl1,Cx3cl1,Cxcl12,Cxcl2,Ccl19,Stat3,Ccr2	Ccl2,Ccl12,Ccl3,Ccl8,Cxcl16,Ccl6,Ccl4,Ccl9,Ccl7,Cxcl13,Cxcl5,Cxcl1,Cx3cl1,Cxcl12,Cxcl2,Ccl19,Stat3,Ccr2
GO:0038024	cargo receptor activity	19	72	3.68e-05	Cd5l,Cxcl16,Hhipl1,Loxl2,Msr1,Mrc1,Abca1,Olr1,Lgals3bp,Apobr,Lrp1,Stab1,Ssc5d,Itgam,Cfi,Dab2,Scarb1,Folr2,Prg4	Cd5l,Cxcl16,Hhipl1,Loxl2,Msr1,Mrc1,Abca1,Olr1,Lgals3bp,Apobr,Lrp1,Stab1,Ssc5d,Itgam,Cfi,Dab2,Scarb1,Folr2,Prg4
GO:0051219	phosphoprotein binding	22	101	7.14e-05	Acp2,Hck,Cd44,Vav1,Grb2,Igf2r,Abl2,Fgr,Ldlrap1,Lyn,Ubash3b,Socs3,Vav2,Plcg2,Arrb1,Sirpa,Nos1,Mid1,Cblb,Sh3bp2,Syk,Ptpn6	Acp2,Hck,Cd44,Vav1,Grb2,Igf2r,Abl2,Fgr,Ldlrap1,Lyn,Ubash3b,Socs3,Vav2,Plcg2,Arrb1,Sirpa,Nos1,Mid1,Cblb,Sh3bp2,Syk,Ptpn6
GO:0045309	protein phosphorylated amino acid binding	16	54	8.46e-05	Acp2,Hck,Vav1,Grb2,Abl2,Fgr,Ldlrap1,Socs3,Vav2,Plcg2,Arrb1,Sirpa,Cblb,Sh3bp2,Syk,Ptpn6	Acp2,Hck,Vav1,Grb2,Abl2,Fgr,Ldlrap1,Socs3,Vav2,Plcg2,Arrb1,Sirpa,Cblb,Sh3bp2,Syk,Ptpn6
GO:0001784	phosphotyrosine residue binding	14	42	0.00013	Acp2,Hck,Vav1,Grb2,Abl2,Fgr,Ldlrap1,Socs3,Vav2,Plcg2,Cblb,Sh3bp2,Syk,Ptpn6	Acp2,Hck,Vav1,Grb2,Abl2,Fgr,Ldlrap1,Socs3,Vav2,Plcg2,Cblb,Sh3bp2,Syk,Ptpn6
GO:0008047	enzyme activator activity	53	445	0.00015	Pdgfb,Gm2a,Ccl3,Tgfb1,Ncf1,Vsir,Adap2,Arhgap31,Cdkn1a,Rin1,Arhgap19,Htr2b,Rgs16,Arhgdib,Ctsc,Rgs10,Ctsh,Nckap1l,Smap2,Rasa4,Sh3pxd2b,Stard8,Gmip,Fn1,Igf1,Arhgap30,Rin3,Arhgdia,Wdnml1,Tbc1d22a,Alox5ap,Tbc1d2,Dock2,Tbc1d9,Abr,Ncf4,Arrb1,Grem1,Arhgap11a,Arhgap17,Ngf,Arap1,Lgals9,Sipa1l2,Afap1l2,Arhgap22,Apobec1,Arhgap25,Rasa3,Tbc1d14,Iqgap1,Ncf2,Rgs1	Pdgfb,Gm2a,Ccl3,Tgfb1,Ncf1,Vsir,Adap2,Arhgap31,Cdkn1a,Rin1,Arhgap19,Htr2b,Rgs16,Arhgdib,Ctsc,Rgs10,Ctsh,Nckap1l,Smap2,Rasa4,Sh3pxd2b,Stard8,Gmip,Fn1,Igf1,Arhgap30,Rin3,Arhgdia,Wfdc21,Tbc1d22a,Alox5ap,Tbc1d2,Dock2,Tbc1d9,Abr,Ncf4,Arrb1,Grem1,Arhgap11a,Arhgap17,Ngf,Arap1,Lgals9,Sipa1l2,Afap1l2,Arhgap22,Apobec1,Arhgap25,Rasa3,Tbc1d14,Iqgap1,Ncf2,Rgs1
GO:0030234	enzyme regulator activity	90	927	0.00015	Pdgfb,Gm2a,Ccl3,Tgfb1,Cstb,Itih4,Timp1,Ncf1,Serpinb6a,Nos2,Vsir,Adap2,Pik3r5,Serpina3n,Ctla2b,Ripk3,Arhgap31,Cdkn1a,C3,Anxa1,Rin1,Arhgap19,Htr2b,Rgs16,Spint1,Arhgdib,Ctsc,Rgs10,Anxa2,Ctsh,Nckap1l,Smap2,Rasa4,Mgat5,Serpina3g,Sh3pxd2b,Stard8,Gmip,Gpsm3,Bst2,Fn1,Igf1,Naip5,Socs3,Arhgap30,Rcan1,Rin3,Arhgdia,Wdnml1,Tbc1d22a,C4b,Rara,Alox5ap,Wdr91,Tbc1d2,Dock2,Tbc1d9,Cd109,Ccnd1,Abr,Pkib,Ncf4,Arrb1,Gre…	Pdgfb,Gm2a,Ccl3,Tgfb1,Cstb,Itih4,Timp1,Ncf1,Serpinb6a,Nos2,Vsir,Adap2,Pik3r5,Serpina3n,Ctla2b,Ripk3,Arhgap31,Cdkn1a,C3,Anxa1,Rin1,Arhgap19,Htr2b,Rgs16,Spint1,Arhgdib,Ctsc,Rgs10,Anxa2,Ctsh,Nckap1l,Smap2,Rasa4,Mgat5,Serpina3g,Sh3pxd2b,Stard8,Gmip,Gpsm3,Bst2,Fn1,Igf1,Naip5,Socs3,Arhgap30,Rcan1,Rin3,Arhgdia,Wfdc21,Tbc1d22a,C4b,Rara,Alox5ap,Wdr91,Tbc1d2,Dock2,Tbc1d9,Cd109,Ccnd1,Abr,Pkib,Ncf4,Arrb1,Gre…
GO:0036094	small molecule binding	191	2406	0.00015	Actr2,Acvr1b,Ern1,Tubb6,Hck,Rnd1,Myo1g,Abcb4,Cd33,Plod3,Crabp2,Cd44,Atp6v1b2,Tep1,Epha2,Aprt,Pip4k2a,P4ha1,Cd209a,Mertk,Cybb,Myh9,Dhx58,Nos2,Plod1,Cd22,Mknk1,Atp2b1,Txnrd1,Gna13,Adap2,Abcc3,Sptlc2,Prkch,Npc2,Cdk20,Plk2,Cln5,Ripk3,Vdr,Ciita,Runx1,Clec4n,Rps6ka2,Igf2r,Abcg1,Xdh,Npc1,Csf1r,Scly,Arl8a,Rab29,Cdk18,Sele,Abl2,Mrc1,Ehd4,Kif3b,Fabp5,Nras,Ddah1,Abca1,Ctps,Fgr,P2rx4,Oasl2,Slc6a6,Acan,Btk,Ac…	Actr2,Acvr1b,Ern1,Tubb6,Hck,Rnd1,Myo1g,Abcb4,Cd33,Plod3,Crabp2,Cd44,Atp6v1b2,Tep1,Epha2,Aprt,Pip4k2a,P4ha1,Cd209a,Mertk,Cybb,Myh9,Dhx58,Nos2,Plod1,Cd22,Mknk1,Atp2b1,Txnrd1,Gna13,Adap2,Abcc3,Sptlc2,Prkch,Npc2,Cdk20,Plk2,Cln5,Ripk3,Vdr,Ciita,Runx1,Clec4n,Rps6ka2,Igf2r,Abcg1,Xdh,Npc1,Csf1r,Scly,Arl8a,Rab29,Cdk18,Sele,Abl2,Mrc1,Ehd4,Kif3b,Fabp5,Nras,Ddah1,Abca1,Ctps,Fgr,P2rx4,Oasl2,Slc6a6,Acan,Btk,Ac…
GO:0043169	cation binding	267	3600	0.00015	Itgb2,Acvr1b,S100a4,Ern1,Col1a1,Ltbp2,Tbxas1,Cyp4f18,Tpm4,Man1a,Calr,Plod3,Hmox1,Vav1,Mmp12,Adamts4,Aprt,Timp1,P4ha1,Oit3,Cd209a,Galns,Slc25a13,Mmp13,Cybb,Lonrf3,Stac2,Cyba,Dhx58,Nos2,Mmp8,Plod1,Mknk1,Tnfaip3,Atp2b1,Gnptab,Txnrd1,Cpeb4,Havcr2,Gdpd1,Gna13,Dnmt3a,Adap2,Cpd,Prkch,Aoah,Anxa8,Loxl2,Vdr,Col2a1,Pde1b,Litaf,Runx1,Slc11a2,Cdkn1a,Clec4n,Rps6ka2,Fgd2,Xdh,Aif1,Anxa1,Fth1,Lpxn,Sat1,Mmp19,Esyt…	Itgb2,Acvr1b,S100a4,Ern1,Col1a1,Ltbp2,Tbxas1,Cyp4f18,Tpm4,Man1a,Calr,Plod3,Hmox1,Vav1,Mmp12,Adamts4,Aprt,Timp1,P4ha1,Oit3,Cd209a,Galns,Slc25a13,Mmp13,Cybb,Lonrf3,Stac2,Cyba,Dhx58,Nos2,Mmp8,Plod1,Mknk1,Tnfaip3,Atp2b1,Gnptab,Txnrd1,Cpeb4,Havcr2,Gdpd1,Gna13,Dnmt3a,Adap2,Cpd,Prkch,Aoah,Anxa8,Loxl2,Vdr,Col2a1,Pde1b,Litaf,Runx1,Slc11a2,Cdkn1a,Clec4n,Rps6ka2,Fgd2,Xdh,Aif1,Anxa1,Fth1,Lpxn,Sat1,Mmp19,Esyt…
GO:0046872	metal ion binding	261	3513	0.00016	Itgb2,Acvr1b,S100a4,Ern1,Col1a1,Ltbp2,Tbxas1,Cyp4f18,Tpm4,Man1a,Calr,Plod3,Hmox1,Vav1,Mmp12,Adamts4,Timp1,P4ha1,Oit3,Cd209a,Galns,Slc25a13,Mmp13,Cybb,Lonrf3,Stac2,Cyba,Dhx58,Nos2,Mmp8,Plod1,Mknk1,Tnfaip3,Atp2b1,Gnptab,Txnrd1,Cpeb4,Havcr2,Gdpd1,Gna13,Dnmt3a,Adap2,Cpd,Prkch,Aoah,Anxa8,Loxl2,Vdr,Col2a1,Pde1b,Litaf,Runx1,Slc11a2,Cdkn1a,Clec4n,Rps6ka2,Fgd2,Xdh,Aif1,Anxa1,Fth1,Lpxn,Mmp19,Esyt1,Cyp2e1,N…	Itgb2,Acvr1b,S100a4,Ern1,Col1a1,Ltbp2,Tbxas1,Cyp4f18,Tpm4,Man1a,Calr,Plod3,Hmox1,Vav1,Mmp12,Adamts4,Timp1,P4ha1,Oit3,Cd209a,Galns,Slc25a13,Mmp13,Cybb,Lonrf3,Stac2,Cyba,Dhx58,Nos2,Mmp8,Plod1,Mknk1,Tnfaip3,Atp2b1,Gnptab,Txnrd1,Cpeb4,Havcr2,Gdpd1,Gna13,Dnmt3a,Adap2,Cpd,Prkch,Aoah,Anxa8,Loxl2,Vdr,Col2a1,Pde1b,Litaf,Runx1,Slc11a2,Cdkn1a,Clec4n,Rps6ka2,Fgd2,Xdh,Aif1,Anxa1,Fth1,Lpxn,Mmp19,Esyt1,Cyp2e1,N…
GO:0017124	SH3 domain binding	24	128	0.00018	Ncf1,Cyba,Grb2,Evl,Arhgap31,Hcls1,Ostf1,Was,Lyn,Abi3,Adam10,Adam17,Elmo1,Gpx1,Adam9,Plscr1,Sirpa,Fmn1,Arhgap17,Afap1l2,Cblb,Sh3bp2,Inpp5d,Ptpn6	Ncf1,Cyba,Grb2,Evl,Arhgap31,Hcls1,Ostf1,Was,Lyn,Abi3,Adam10,Adam17,Elmo1,Gpx1,Adam9,Plscr1,Sirpa,Fmn1,Arhgap17,Afap1l2,Cblb,Sh3bp2,Inpp5d,Ptpn6
GO:0033218	amide binding	45	354	0.00018	Itgb2,Calr,Ctsb,Gltp,Lbp,Plod1,Ctsl,Clu,Trem2,H2-K1,Ppic,Msr1,Cln8,Fcgr2b,Tlr2,Tpp1,Gsr,Ldlrap1,H2-Ab1,Gsap,H2-Aa,Itga2,Cd14,Tlr1,Pltp,Tlr6,Cemip,C2cd2l,Rnpep,Pirb,Scarb1,Folr2,Cd74,H2-T23,Psap,Cd300lf,Anpep,Clta,Furin,Pitpna,Ctsd,Apbb2,H2-D1,Mag,Soat1	Itgb2,Calr,Ctsb,Gltp,Lbp,Plod1,Ctsl,Clu,Trem2,H2-K1,Ppic,Msr1,Cln8,Fcgr2b,Tlr2,Tpp1,Gsr,Ldlrap1,H2-Ab1,Gsap,H2-Aa,Itga2,Cd14,Tlr1,Pltp,Tlr6,Cemip,C2cd2l,Rnpep,Pirb,Scarb1,Folr2,Cd74,H2-T23,Psap,Cd300lf,Anpep,Clta,Furin,Pitpna,Ctsd,Apbb2,H2-D1,Mag,Soat1
GO:0008233	peptidase activity	63	585	0.00028	Napsa,Mmp12,Ctsb,Adamts4,Psen2,Mmp13,Ctsk,Ctss,Cd5l,Ctsz,Mmp8,Tnfaip3,Cpd,Lgmn,Vash1,Ctsl,Plau,Cfb,Mmp19,Casp4,Casp1,Casp8,Dpp7,Hgf,Ctsc,Tpp1,F7,Sfrp1,Mmp2,St14,Mmp3,Ctsh,Zc3h12a,Capn15,Clca1,Cfd,C1ra,Adam10,Adam17,F10,Prcp,Rnpep,Cfi,Dpep2,Htra4,Adam9,Usp12,Mmp14,Ctsa,Ddi2,Ece1,Adam8,Fam63a,Anpep,Hpn,Adamts7,Furin,Amz1,Ctsd,Cndp2,Aph1c,Prss46,Spcs3	Napsa,Mmp12,Ctsb,Adamts4,Psen2,Mmp13,Ctsk,Ctss,Cd5l,Ctsz,Mmp8,Tnfaip3,Cpd,Lgmn,Vash1,Ctsl,Plau,Cfb,Mmp19,Casp4,Casp1,Casp8,Dpp7,Hgf,Ctsc,Tpp1,F7,Sfrp1,Mmp2,St14,Mmp3,Ctsh,Zc3h12a,Capn15,Clca3a1,Cfd,C1ra,Adam10,Adam17,F10,Prcp,Rnpep,Cfi,Dpep2,Htra4,Adam9,Usp12,Mmp14,Ctsa,Ddi2,Ece1,Adam8,Fam63a,Anpep,Hpn,Adamts7,Furin,Amz1,Ctsd,Cndp2,Aph1c,Prss46,Spcs3
GO:0004175	endopeptidase activity	48	400	0.00033	Napsa,Mmp12,Ctsb,Adamts4,Psen2,Mmp13,Ctsk,Ctss,Cd5l,Ctsz,Mmp8,Lgmn,Ctsl,Plau,Cfb,Mmp19,Casp4,Casp1,Casp8,Hgf,Ctsc,Tpp1,F7,Sfrp1,Mmp2,St14,Mmp3,Ctsh,Capn15,Cfd,C1ra,Adam10,Adam17,F10,Cfi,Htra4,Adam9,Usp12,Mmp14,Ddi2,Ece1,Adam8,Hpn,Adamts7,Furin,Ctsd,Aph1c,Prss46	Napsa,Mmp12,Ctsb,Adamts4,Psen2,Mmp13,Ctsk,Ctss,Cd5l,Ctsz,Mmp8,Lgmn,Ctsl,Plau,Cfb,Mmp19,Casp4,Casp1,Casp8,Hgf,Ctsc,Tpp1,F7,Sfrp1,Mmp2,St14,Mmp3,Ctsh,Capn15,Cfd,C1ra,Adam10,Adam17,F10,Cfi,Htra4,Adam9,Usp12,Mmp14,Ddi2,Ece1,Adam8,Hpn,Adamts7,Furin,Ctsd,Aph1c,Prss46
GO:0048018	receptor ligand activity	54	475	0.00034	Ccl2,Ccl12,Pdgfb,Ccl3,Tgfb1,Saa3,Crlf1,Ccl8,Timp1,Tnfsf13,Cxcl16,Ccl6,Ccl4,Ccl9,Ccl7,Edn1,Sema4d,Cxcl13,Tnf,Il33,Il6,Il1b,Il1a,Wisp2,Pdgfc,Tnfsf8,Hgf,Cxcl5,Cxcl1,Gpnmb,Gdf3,Cx3cl1,Cmtm3,Crlf2,Metrnl,Inhbb,Grn,Igf1,Gdf6,Lif,Tg,Cxcl12,Osm,Cxcl2,Sema3g,Grem1,Ccl19,Ngf,Spp1,Il1rn,Lgals3,Manf,Sema6b,Slurp1	Ccl2,Ccl12,Pdgfb,Ccl3,Tgfb1,Saa3,Crlf1,Ccl8,Timp1,Tnfsf13,Cxcl16,Ccl6,Ccl4,Ccl9,Ccl7,Edn1,Sema4d,Cxcl13,Tnf,Il33,Il6,Il1b,Il1a,Wisp2,Pdgfc,Tnfsf8,Hgf,Cxcl5,Cxcl1,Gpnmb,Gdf3,Cx3cl1,Cmtm3,Crlf2,Metrnl,Inhbb,Grn,Igf1,Gdf6,Lif,Tg,Cxcl12,Osm,Cxcl2,Sema3g,Grem1,Ccl19,Ngf,Spp1,Il1rn,Lgals3,Manf,Sema6b,Slurp1
GO:0030695	GTPase regulator activity	34	240	0.00039	Adap2,Arhgap31,Rin1,Arhgap19,Htr2b,Rgs16,Arhgdib,Rgs10,Nckap1l,Smap2,Rasa4,Stard8,Gmip,Gpsm3,Arhgap30,Rin3,Arhgdia,Tbc1d22a,Tbc1d2,Dock2,Tbc1d9,Abr,Arrb1,Ralgds,Sirpa,Arhgap11a,Arhgap17,Arap1,Sipa1l2,Arhgap22,Arhgap25,Rasa3,Tbc1d14,Rgs1	Adap2,Arhgap31,Rin1,Arhgap19,Htr2b,Rgs16,Arhgdib,Rgs10,Nckap1l,Smap2,Rasa4,Stard8,Gmip,Gpsm3,Arhgap30,Rin3,Arhgdia,Tbc1d22a,Tbc1d2,Dock2,Tbc1d9,Abr,Arrb1,Ralgds,Sirpa,Arhgap11a,Arhgap17,Arap1,Sipa1l2,Arhgap22,Arhgap25,Rasa3,Tbc1d14,Rgs1
GO:0005215	transporter activity	97	1060	0.00045	Gm2a,Slc7a7,Abcb4,Clic1,Mcoln2,Gltp,Atp6v0d1,Slc25a13,Cybb,Trpv2,Atp6v1e1,Atp2b1,Slc9a3r1,Abcc3,Npc2,Slc25a30,Slc7a8,Atp6v1c1,Slc11a2,Abcg1,Atp6v0c,Npc1,Slc15a3,Slc25a45,Slc11a1,Tmem206,Mfsd1,Tmem144,Atp6v0d2,Abca1,Slc15a4,P2rx4,Slc6a6,Slc6a8,Anxa2,Slco2a1,Clcn7,Mfsd12,Slc41a2,Slc38a7,Kcnj2,Ttyh3,Ttyh2,Itpr3,Mcoln3,Lasp1,Spns2,Atp6v0a1,Gjb5,Gjb3,Atp6v0b,Slc2a6,Kcnk13,Clca1,Slc35f6,Pqlc2,Tpcn2,Plt…	Gm2a,Slc7a7,Abcb4,Clic1,Mcoln2,Gltp,Atp6v0d1,Slc25a13,Cybb,Trpv2,Atp6v1e1,Atp2b1,Slc9a3r1,Abcc3,Npc2,Slc25a30,Slc7a8,Atp6v1c1,Slc11a2,Abcg1,Atp6v0c,Npc1,Slc15a3,Slc25a45,Slc11a1,Tmem206,Mfsd1,Tmem144,Atp6v0d2,Abca1,Slc15a4,P2rx4,Slc6a6,Slc6a8,Anxa2,Slco2a1,Clcn7,Mfsd12,Slc41a2,Slc38a7,Kcnj2,Ttyh3,Ttyh2,Itpr3,Mcoln3,Lasp1,Spns2,Atp6v0a1,Gjb5,Gjb3,Atp6v0b,Slc2a6,Kcnk13,Clca3a1,Slc35f6,Pqlc2,Tpcn2,P…
GO:0030545	receptor regulator activity	56	514	0.00065	Ccl2,Ccl12,Pdgfb,Ccl3,Tgfb1,Saa3,Crlf1,Ccl8,Timp1,Tnfsf13,Cxcl16,Ccl6,Ccl4,Ccl9,Ccl7,Edn1,Sema4d,Cxcl13,Tnf,Il33,Il6,Il1b,Il1a,Wisp2,Pdgfc,Dkk2,Tnfsf8,Hgf,Cxcl5,Cxcl1,Gpnmb,Gdf3,Cx3cl1,Cmtm3,Crlf2,Metrnl,Inhbb,Grn,Igf1,Gdf6,Lif,Tg,Cxcl12,Osm,Cxcl2,Sema3g,Grem1,Ccl19,Ngf,Spp1,Il1rn,Lgals3,Manf,Sema6b,Ly6a,Slurp1	Ccl2,Ccl12,Pdgfb,Ccl3,Tgfb1,Saa3,Crlf1,Ccl8,Timp1,Tnfsf13,Cxcl16,Ccl6,Ccl4,Ccl9,Ccl7,Edn1,Sema4d,Cxcl13,Tnf,Il33,Il6,Il1b,Il1a,Wisp2,Pdgfc,Dkk2,Tnfsf8,Hgf,Cxcl5,Cxcl1,Gpnmb,Gdf3,Cx3cl1,Cmtm3,Crlf2,Metrnl,Inhbb,Grn,Igf1,Gdf6,Lif,Tg,Cxcl12,Osm,Cxcl2,Sema3g,Grem1,Ccl19,Ngf,Spp1,Il1rn,Lgals3,Manf,Sema6b,Ly6a,Slurp1
GO:0046961	proton-transporting ATPase activity, rotational mechanism	9	18	0.00065	Atp6v0d1,Atp6v1e1,Atp6v1c1,Atp6v0c,Atp6v0d2,Atp6v0a1,Atp6v0b,Atp6v1a,Atp6v0e	Atp6v0d1,Atp6v1e1,Atp6v1c1,Atp6v0c,Atp6v0d2,Atp6v0a1,Atp6v0b,Atp6v1a,Atp6v0e
GO:0048020	CCR chemokine receptor binding	13	44	0.00065	Ccl2,Ccl12,Ccl3,Ccl8,Ccl6,Ccl4,Ccl9,Ccl7,Cxcl13,Cx3cl1,Ccl19,Stat3,Ccr2	Ccl2,Ccl12,Ccl3,Ccl8,Ccl6,Ccl4,Ccl9,Ccl7,Cxcl13,Cx3cl1,Ccl19,Stat3,Ccr2
GO:0005518	collagen binding	16	69	0.00082	Pdgfb,Mmp12,Ctsb,Mmp13,Ctsk,Ctss,Itga11,Lum,Gpr126,Thbs1,Gpc1,Itga2,Adam9,Vwf,Col6a4,Srgn	Pdgfb,Mmp12,Ctsb,Mmp13,Ctsk,Ctss,Itga11,Lum,Adgrg6,Thbs1,Gpc1,Itga2,Adam9,Vwf,Col6a4,Srgn
GO:0038187	pattern recognition receptor activity	9	19	0.00083	Tlr2,Clec4e,Tlr4,Tlr7,Ptafr,Tlr9,Scarb1,Clec7a,Tlr8	Tlr2,Clec4e,Tlr4,Tlr7,Ptafr,Tlr9,Scarb1,Clec7a,Tlr8
GO:0005096	GTPase activator activity	31	221	0.001	Adap2,Arhgap31,Rin1,Arhgap19,Htr2b,Rgs16,Arhgdib,Rgs10,Nckap1l,Smap2,Rasa4,Stard8,Gmip,Arhgap30,Rin3,Arhgdia,Tbc1d22a,Tbc1d2,Dock2,Tbc1d9,Abr,Arrb1,Arhgap11a,Arhgap17,Arap1,Sipa1l2,Arhgap22,Arhgap25,Rasa3,Tbc1d14,Rgs1	Adap2,Arhgap31,Rin1,Arhgap19,Htr2b,Rgs16,Arhgdib,Rgs10,Nckap1l,Smap2,Rasa4,Stard8,Gmip,Arhgap30,Rin3,Arhgdia,Tbc1d22a,Tbc1d2,Dock2,Tbc1d9,Abr,Arrb1,Arhgap11a,Arhgap17,Arap1,Sipa1l2,Arhgap22,Arhgap25,Rasa3,Tbc1d14,Rgs1
GO:0022857	transmembrane transporter activity	87	954	0.0013	Slc7a7,Abcb4,Clic1,Mcoln2,Atp6v0d1,Slc25a13,Cybb,Trpv2,Atp6v1e1,Atp2b1,Slc9a3r1,Abcc3,Slc25a30,Slc7a8,Atp6v1c1,Slc11a2,Abcg1,Atp6v0c,Slc15a3,Slc25a45,Slc11a1,Tmem206,Mfsd1,Tmem144,Atp6v0d2,Abca1,Slc15a4,P2rx4,Slc6a6,Slc6a8,Anxa2,Slco2a1,Clcn7,Mfsd12,Slc41a2,Slc38a7,Kcnj2,Ttyh3,Ttyh2,Itpr3,Mcoln3,Lasp1,Spns2,Atp6v0a1,Gjb5,Gjb3,Atp6v0b,Slc2a6,Kcnk13,Clca1,Slc35f6,Pqlc2,Tpcn2,Mfsd5,Gja4,Slc39a6,Slc8…	Slc7a7,Abcb4,Clic1,Mcoln2,Atp6v0d1,Slc25a13,Cybb,Trpv2,Atp6v1e1,Atp2b1,Slc9a3r1,Abcc3,Slc25a30,Slc7a8,Atp6v1c1,Slc11a2,Abcg1,Atp6v0c,Slc15a3,Slc25a45,Slc11a1,Tmem206,Mfsd1,Tmem144,Atp6v0d2,Abca1,Slc15a4,P2rx4,Slc6a6,Slc6a8,Anxa2,Slco2a1,Clcn7,Mfsd12,Slc41a2,Slc38a7,Kcnj2,Ttyh3,Ttyh2,Itpr3,Mcoln3,Lasp1,Spns2,Atp6v0a1,Gjb5,Gjb3,Atp6v0b,Slc2a6,Kcnk13,Clca3a1,Slc35f6,Pqlc2,Tpcn2,Mfsd5,Gja4,Slc39a6,Sl…
GO:0035091	phosphatidylinositol binding	34	258	0.0013	Myo1g,Ncf1,Adap2,Anxa8,Fgd2,Esyt1,Plekhb2,Sdcbp,Snx8,Btk,Snx20,Myo1e,Anxa2,Snx1,Ldlrap1,Kcnj2,Itpr3,Atp13a2,Sh3pxd2b,Rubcnl,Vill,C2cd2l,Iqgap2,Dab2,Fes,Ncf4,Plek,Osbpl8,Arap1,Snx5,Capg,Cfl1,Pitpna,Iqgap1	Myo1g,Ncf1,Adap2,Anxa8,Fgd2,Esyt1,Plekhb2,Sdcbp,Snx8,Btk,Snx20,Myo1e,Anxa2,Snx1,Ldlrap1,Kcnj2,Itpr3,Atp13a2,Sh3pxd2b,5031414D18Rik,Vill,C2cd2l,Iqgap2,Dab2,Fes,Ncf4,Plek,Osbpl8,Arap1,Snx5,Capg,Cfl1,Pitpna,Iqgap1
GO:0098772	molecular function regulator	217	2924	0.0013	Ccl2,Ccl12,Pdgfb,Gm2a,Ccl3,Spi1,Tgfb1,Irf5,Cstb,Vav1,Itih4,Saa3,Crlf1,Elk3,Ccl8,Mnda,Timp1,Ncf1,Serpinb6a,Cyth1,Nos2,Tnfsf13,Cxcl16,Ccl6,Ccl4,Ywhah,Ccl9,Arid3a,Vsir,Ccl7,Adap2,Slc9a3r1,Pik3r5,Serpina3n,Edn1,Ctla2b,Sema4d,Ripk3,Vdr,Litaf,Arhgap31,Runx1,Cdkn1a,Cxcl13,Fgd2,C3,Tnf,Anxa1,Lpxn,Il33,Rin1,Hhex,Arhgap19,Irf7,Bach1,Il6,Htr2b,Rgs16,Rgl1,Atf3,Batf3,Fam129b,Spint1,Il1b,Il1a,Wisp2,Ccdc109b,Pdg…	Ccl2,Ccl12,Pdgfb,Gm2a,Ccl3,Spi1,Tgfb1,Irf5,Cstb,Vav1,Itih4,Saa3,Crlf1,Elk3,Ccl8,Mnda,Timp1,Ncf1,Serpinb6a,Cyth1,Nos2,Tnfsf13,Cxcl16,Ccl6,Ccl4,Ywhah,Ccl9,Arid3a,Vsir,Ccl7,Adap2,Slc9a3r1,Pik3r5,Serpina3n,Edn1,Ctla2b,Sema4d,Ripk3,Vdr,Litaf,Arhgap31,Runx1,Cdkn1a,Cxcl13,Fgd2,C3,Tnf,Anxa1,Lpxn,Il33,Rin1,Hhex,Arhgap19,Irf7,Bach1,Il6,Htr2b,Rgs16,Rgl1,Atf3,Batf3,Fam129b,Spint1,Il1b,Il1a,Wisp2,Ccdc109b,Pdg…
GO:0042277	peptide binding	36	283	0.0014	Itgb2,Calr,Ctsb,Lbp,Plod1,Ctsl,Clu,Trem2,H2-K1,Ppic,Msr1,Fcgr2b,Tlr2,Tpp1,Gsr,Ldlrap1,H2-Ab1,Gsap,H2-Aa,Itga2,Cd14,Tlr1,Tlr6,Cemip,C2cd2l,Rnpep,Pirb,Scarb1,Cd74,H2-T23,Anpep,Clta,Furin,Ctsd,Apbb2,H2-D1	Itgb2,Calr,Ctsb,Lbp,Plod1,Ctsl,Clu,Trem2,H2-K1,Ppic,Msr1,Fcgr2b,Tlr2,Tpp1,Gsr,Ldlrap1,H2-Ab1,Gsap,H2-Aa,Itga2,Cd14,Tlr1,Tlr6,Cemip,C2cd2l,Rnpep,Pirb,Scarb1,Cd74,H2-T23,Anpep,Clta,Furin,Ctsd,Apbb2,H2-D1
GO:0043177	organic acid binding	31	226	0.0014	Cd33,Plod3,Crabp2,Cd44,P4ha1,Nos2,Plod1,Cd22,Vdr,Igf2r,Scly,Sele,Fabp5,Ddah1,Slc6a6,Acan,Stab1,P4ha3,Cemip,Acox3,Arhgdia,Tnfaip6,Stx3,Rara,Alox5ap,Folr2,Ass1,Psap,Pitpna,Selp,Mag	Cd33,Plod3,Crabp2,Cd44,P4ha1,Nos2,Plod1,Cd22,Vdr,Igf2r,Scly,Sele,Fabp5,Ddah1,Slc6a6,Acan,Stab1,P4ha3,Cemip,Acox3,Arhgdia,Tnfaip6,Stx3,Rara,Alox5ap,Folr2,Ass1,Psap,Pitpna,Selp,Mag
GO:0008092	cytoskeletal protein binding	86	947	0.0016	Actr2,S100a4,Myo1g,Tpm4,Coro1b,Myh9,Nos2,Ywhah,Slc9a3r1,Vash1,Evl,Anxa8,Clu,Parvb,Hcls1,Aif1,Diap1,Mlph,Rab29,Kif3b,B4galt1,Cyfip1,Was,Cotl1,Myo1e,Anxa2,Vps18,Lyn,Micall2,Shtn1,Fam110c,Lasp1,Mylip,Myo16,Nek6,Eps8,Cxcr4,Pstpip1,Rab11fip5,Vill,Iqgap2,Rara,Lima1,Plec,Arpc5,Fes,Plekhm2,Fkbp15,Arpc1b,Myo1f,Rai14,Mesdc1,Gas2l3,Mefv,Clip2,Inf2,Arpc3,Fmn1,Pip5k1c,Myo7a,Coro2a,Scimp,Gas7,Mkl1,Snx5,Bcl2l11…	Actr2,S100a4,Myo1g,Tpm4,Coro1b,Myh9,Nos2,Ywhah,Slc9a3r1,Vash1,Evl,Anxa8,Clu,Parvb,Hcls1,Aif1,Diaph1,Mlph,Rab29,Kif3b,B4galt1,Cyfip1,Was,Cotl1,Myo1e,Anxa2,Vps18,Lyn,Micall2,Shtn1,Fam110c,Lasp1,Mylip,Myo16,Nek6,Eps8,Cxcr4,Pstpip1,Rab11fip5,Vill,Iqgap2,Rara,Lima1,Plec,Arpc5,Fes,Plekhm2,Fkbp15,Arpc1b,Myo1f,Rai14,Mesdc1,Gas2l3,Mefv,Clip2,Inf2,Arpc3,Fmn1,Pip5k1c,Myo7a,Coro2a,Scimp,Gas7,Mkl1,Snx5,Bcl2l1…
GO:0008194	UDP-glycosyltransferase activity	22	132	0.0017	Has1,Plod3,B4galnt1,Hexb,Hexa,B4galt1,Lfng,Xylt1,Galnt7,B3gnt3,Uggt1,Mgat5,Galnt12,Colgalt1,Galnt6,Ugt1a7c,Galnt10,B4galt6,B4galt5,B3gnt7,Xylt2,Gcnt4	Has1,Plod3,B4galnt1,Hexb,Hexa,B4galt1,Lfng,Xylt1,Galnt7,B3gnt3,Uggt1,Mgat5,Galnt12,Colgalt1,Galnt6,Ugt1a7c,Galnt10,B4galt6,B4galt5,B3gnt7,Xylt2,Gcnt4
GO:0031406	carboxylic acid binding	30	218	0.0017	Cd33,Plod3,Crabp2,Cd44,P4ha1,Nos2,Plod1,Cd22,Vdr,Igf2r,Scly,Sele,Fabp5,Ddah1,Acan,Stab1,P4ha3,Cemip,Acox3,Arhgdia,Tnfaip6,Stx3,Rara,Alox5ap,Folr2,Ass1,Psap,Pitpna,Selp,Mag	Cd33,Plod3,Crabp2,Cd44,P4ha1,Nos2,Plod1,Cd22,Vdr,Igf2r,Scly,Sele,Fabp5,Ddah1,Acan,Stab1,P4ha3,Cemip,Acox3,Arhgdia,Tnfaip6,Stx3,Rara,Alox5ap,Folr2,Ass1,Psap,Pitpna,Selp,Mag
GO:0070851	growth factor receptor binding	23	144	0.002	Pdgfb,Ern1,Cd44,Slc9a3r1,Grb2,Il6,Il1b,Il1a,Il6ra,Pdgfc,Sdcbp,Snx1,Myd88,Lyn,Vav2,Ticam2,Adam17,Irak4,Tlr9,Plscr1,Grem1,Cd300lf,Il1rn	Pdgfb,Ern1,Cd44,Slc9a3r1,Grb2,Il6,Il1b,Il1a,Il6ra,Pdgfc,Sdcbp,Snx1,Myd88,Lyn,Vav2,Ticam2,Adam17,Irak4,Tlr9,Plscr1,Grem1,Cd300lf,Il1rn
GO:0060589	nucleoside-triphosphatase regulator activity	35	279	0.0021	Adap2,Arhgap31,Rin1,Arhgap19,Htr2b,Rgs16,Arhgdib,Rgs10,Nckap1l,Smap2,Rasa4,Stard8,Gmip,Gpsm3,Arhgap30,Rin3,Arhgdia,Tbc1d22a,Tbc1d2,Dock2,Tbc1d9,Abr,Arrb1,Ralgds,Sirpa,Arhgap11a,Arhgap17,Arap1,Sipa1l2,Arhgap22,Arhgap25,Rasa3,Fnip2,Tbc1d14,Rgs1	Adap2,Arhgap31,Rin1,Arhgap19,Htr2b,Rgs16,Arhgdib,Rgs10,Nckap1l,Smap2,Rasa4,Stard8,Gmip,Gpsm3,Arhgap30,Rin3,Arhgdia,Tbc1d22a,Tbc1d2,Dock2,Tbc1d9,Abr,Arrb1,Ralgds,Sirpa,Arhgap11a,Arhgap17,Arap1,Sipa1l2,Arhgap22,Arhgap25,Rasa3,Fnip2,Tbc1d14,Rgs1
GO:0001664	G protein-coupled receptor binding	36	293	0.0024	Ccl2,Ccl12,Ccl3,Ccl8,Cxcl16,Ccl6,Ccl4,Ccl9,Gna13,Ccl7,Slc9a3r1,Edn1,Cxcl13,C3,Fcgr1,Sdcbp,Cxcl5,Cxcl1,Sfrp1,Cx3cl1,Rtp4,Gna15,S1pr2,Cthrc1,Cxcl12,Cxcl2,Arrb1,Nsf,Ccl19,Psap,Itgb4,Arap1,Arrb2,Snx5,Stat3,Ccr2	Ccl2,Ccl12,Ccl3,Ccl8,Cxcl16,Ccl6,Ccl4,Ccl9,Gna13,Ccl7,Slc9a3r1,Edn1,Cxcl13,C3,Fcgr1,Sdcbp,Cxcl5,Cxcl1,Sfrp1,Cx3cl1,Rtp4,Gna15,S1pr2,Cthrc1,Cxcl12,Cxcl2,Arrb1,Nsf,Ccl19,Psap,Itgb4,Arap1,Arrb2,Snx5,Stat3,Ccr2
GO:0003823	antigen binding	11	37	0.0025	Tgfb1,Cd40,H2-K1,H2-Ab1,H2-Aa,Cd48,Sirpa,Itga4,H2-T23,Psap,H2-D1	Tgfb1,Cd40,H2-K1,H2-Ab1,H2-Aa,Cd48,Sirpa,Itga4,H2-T23,Psap,H2-D1
GO:0043394	proteoglycan binding	11	37	0.0025	Ctsb,Ctsk,Ctss,Col2a1,Sdcbp,Gpnmb,Hpse,Fn1,Itgam,Grem1,Tnc	Ctsb,Ctsk,Ctss,Col2a1,Sdcbp,Gpnmb,Hpse,Fn1,Itgam,Grem1,Tnc
GO:1901981	phosphatidylinositol phosphate binding	26	179	0.0025	Myo1g,Ncf1,Adap2,Anxa8,Fgd2,Plekhb2,Sdcbp,Btk,Snx20,Anxa2,Ldlrap1,Kcnj2,Atp13a2,Sh3pxd2b,Rubcnl,Vill,Iqgap2,Dab2,Ncf4,Plek,Osbpl8,Arap1,Snx5,Capg,Cfl1,Iqgap1	Myo1g,Ncf1,Adap2,Anxa8,Fgd2,Plekhb2,Sdcbp,Btk,Snx20,Anxa2,Ldlrap1,Kcnj2,Atp13a2,Sh3pxd2b,5031414D18Rik,Vill,Iqgap2,Dab2,Ncf4,Plek,Osbpl8,Arap1,Snx5,Capg,Cfl1,Iqgap1
GO:0004715	non-membrane spanning protein tyrosine kinase activity	12	45	0.0026	Hck,Abl2,Fgr,Btk,Csk,Lyn,Jak3,Tec,Fes,Ptk2b,Matk,Syk	Hck,Abl2,Fgr,Btk,Csk,Lyn,Jak3,Tec,Fes,Ptk2b,Matk,Syk
GO:0050135	NAD(P)+ nucleosidase activity	8	18	0.0029	Tlr2,Cd38,Tlr13,Tlr4,Tlr1,Tlr6,Il1rl2,Bst1	Tlr2,Cd38,Tlr13,Tlr4,Tlr1,Tlr6,Il1rl2,Bst1
GO:0061809	NAD+ nucleotidase, cyclic ADP-ribose generating	8	18	0.0029	Tlr2,Cd38,Tlr13,Tlr4,Tlr1,Tlr6,Il1rl2,Bst1	Tlr2,Cd38,Tlr13,Tlr4,Tlr1,Tlr6,Il1rl2,Bst1
GO:0048365	Rac GTPase binding	14	63	0.0032	Vav1,Arhgdib,Cyfip1,Was,Prex1,Eps8,Arhgdia,Fam49b,Iqgap2,Elmo1,Dock2,Arhgap17,Iqgap1,Ncf2	Vav1,Arhgdib,Cyfip1,Was,Prex1,Eps8,Arhgdia,Fam49b,Iqgap2,Elmo1,Dock2,Arhgap17,Iqgap1,Ncf2
GO:0140096	catalytic activity, acting on a protein	157	2036	0.0032	Acvr1b,Ccl3,Ern1,Acp2,Napsa,Hck,Plod3,Mmp12,Ctsb,Adamts4,Epha2,P4ha1,Psen2,Mertk,Mmp13,Ctsk,Ctss,Cd5l,Ctsz,Mmp8,Plod1,Mknk1,Tnfaip3,Cpd,Prkch,Lgmn,Vash1,Ctsl,Cdk20,Plk2,Plau,Loxl2,Ripk3,Cdkn1a,Rps6ka2,Cfb,Ppic,Csf1r,Mmp19,Casp4,Casp1,Casp8,Cdk18,Abl2,Dpp7,Rassf2,Ptpn1,Rnf19b,Hgf,Fgr,Ctsc,Xylt1,Tpp1,Btk,F7,Sfrp1,Galnt7,Mmp2,B3gnt3,St14,Mmp3,Csk,Ctsh,Mapkapk3,Camk1d,Tie1,Zc3h12a,Parp14,Mgat5,Trim14…	Acvr1b,Ccl3,Ern1,Acp2,Napsa,Hck,Plod3,Mmp12,Ctsb,Adamts4,Epha2,P4ha1,Psen2,Mertk,Mmp13,Ctsk,Ctss,Cd5l,Ctsz,Mmp8,Plod1,Mknk1,Tnfaip3,Cpd,Prkch,Lgmn,Vash1,Ctsl,Cdk20,Plk2,Plau,Loxl2,Ripk3,Cdkn1a,Rps6ka2,Cfb,Ppic,Csf1r,Mmp19,Casp4,Casp1,Casp8,Cdk18,Abl2,Dpp7,Rassf2,Ptpn1,Rnf19b,Hgf,Fgr,Ctsc,Xylt1,Tpp1,Btk,F7,Sfrp1,Galnt7,Mmp2,B3gnt3,St14,Mmp3,Csk,Ctsh,Mapkapk3,Camk1d,Tie1,Zc3h12a,Parp14,Mgat5,Trim14…
GO:0016298	lipase activity	19	111	0.0037	Pla1a,Hmox1,Gdpd1,Pla2g7,Tmem8,Ccr1,Plbd2,Pla2g15,Abhd2,Daglb,Pnpla7,Plcl2,Lipa,Abhd12,Lipg,Plcg2,Ddhd1,Plcb2,Pld3	Pla1a,Hmox1,Gdpd1,Pla2g7,Tmem8,Ccr1,Plbd2,Pla2g15,Abhd2,Daglb,Pnpla7,Plcl2,Lipa,Abhd12,Lipg,Plcg2,Ddhd1,Plcb2,Pld3
GO:0019904	protein domain specific binding	72	778	0.0037	Plaur,M6pr,Plxnd1,Ncf1,Myh9,Cyba,Cd40,Ywhah,Atp2b1,Slc9a3r1,Grb2,Evl,Litaf,Arhgap31,Hcls1,Ostf1,Hhex,Baiap2,Gusb,Casp4,Casp1,Casp8,Bok,Il1b,Was,Lamp1,Myd88,Lyn,Rap2b,Egr2,Rab8b,Mcl1,Sh3pxd2b,Lat2,Lamp2,Basp1,Fn1,Nod1,Abi3,Adam10,Adam17,Rara,Elmo1,Bak1,Gpx1,Adam9,Cadm1,Plscr1,Card9,Nsf,Sirpa,Fmn1,Nfe2l2,Card14,Arhgap17,Myo7a,Pou2f2,Nlrp1b,Arrb2,Mkl1,Afap1l2,Shisa5,Apobec1,Runx2,Capg,Cblb,Sh3bp2,Sy…	Plaur,M6pr,Plxnd1,Ncf1,Myh9,Cyba,Cd40,Ywhah,Atp2b1,Slc9a3r1,Grb2,Evl,Litaf,Arhgap31,Hcls1,Ostf1,Hhex,Baiap2,Gusb,Casp4,Casp1,Casp8,Bok,Il1b,Was,Lamp1,Myd88,Lyn,Rap2b,Egr2,Rab8b,Mcl1,Sh3pxd2b,Lat2,Lamp2,Basp1,Fn1,Nod1,Abi3,Adam10,Adam17,Rara,Elmo1,Bak1,Gpx1,Adam9,Cadm1,Plscr1,Card9,Nsf,Sirpa,Fmn1,Nfe2l2,Card14,Arhgap17,Myo7a,Pou2f2,Nlrp1b,Arrb2,Mkl1,Afap1l2,Shisa5,Apobec1,Runx2,Capg,Cblb,Sh3bp2,Sy…
GO:0035325	Toll-like receptor binding	7	14	0.0046	Saa3,Tlr2,Myd88,Tlr1,Tlr6,Syk,Unc93b1	Saa3,Tlr2,Myd88,Tlr1,Tlr6,Syk,Unc93b1
GO:0001540	amyloid-beta binding	13	58	0.0051	Itgb2,Clu,Trem2,Msr1,Fcgr2b,Tlr2,Ldlrap1,Gsap,Itga2,Pirb,Scarb1,Cd74,Apbb2	Itgb2,Clu,Trem2,Msr1,Fcgr2b,Tlr2,Ldlrap1,Gsap,Itga2,Pirb,Scarb1,Cd74,Apbb2
GO:0016757	transferase activity, transferring glycosyl groups	31	248	0.0051	Has1,Plod3,Aprt,B4galnt1,Upp1,Hexb,Sdf2l1,Hexa,B4galt1,Lfng,Xylt1,Galnt7,B3gnt3,Parp14,Uggt1,Mgat5,Pnp,Galnt12,Colgalt1,Galnt6,Ugt1a7c,Lacc1,Galnt10,B4galt6,St3gal1,St6galnac4,B4galt5,B3gnt7,Xylt2,Gcnt4,Gba	Has1,Plod3,Aprt,B4galnt1,Upp1,Hexb,Sdf2l1,Hexa,B4galt1,Lfng,Xylt1,Galnt7,B3gnt3,Parp14,Uggt1,Mgat5,Pnp,Galnt12,Colgalt1,Galnt6,Ugt1a7c,Lacc1,Galnt10,B4galt6,St3gal1,St6galnac4,B4galt5,B3gnt7,Xylt2,Gcnt4,Gba
GO:0004620	phospholipase activity	16	87	0.0062	Pla1a,Hmox1,Gdpd1,Pla2g7,Tmem8,Ccr1,Plbd2,Pla2g15,Pnpla7,Plcl2,Abhd12,Lipg,Plcg2,Ddhd1,Plcb2,Pld3	Pla1a,Hmox1,Gdpd1,Pla2g7,Tmem8,Ccr1,Plbd2,Pla2g15,Pnpla7,Plcl2,Abhd12,Lipg,Plcg2,Ddhd1,Plcb2,Pld3
GO:0001530	lipopolysaccharide binding	9	28	0.0064	Lbp,Trem2,Tlr2,Tlr4,Cd14,Ptafr,Scarb1,P2rx7,Selp	Lbp,Trem2,Tlr2,Tlr4,Cd14,Ptafr,Scarb1,P2rx7,Selp
GO:0051020	GTPase binding	50	497	0.0076	Vav1,Cyth1,Prkch,Fgd2,Diap1,Rin1,Mlph,Rab29,Rgl1,Kif3b,Abca1,Rasgef1b,Rilpl2,Arhgdib,Cyfip1,Was,Anxa2,Prex1,Micall2,Cyth4,Dennd2a,Eps8,Rab11fip5,Rin3,Vav2,Arhgdia,Tbc1d22a,Fam49b,Iqgap2,Elmo1,Madd,Tbc1d2,Dock2,Tbc1d9,Abr,Dennd4b,Ralgds,Inf2,Nsf,Arhgap17,Clta,C9orf72,Fgd3,Rab3il1,Myo5a,Lcp1,Tbc1d14,Hps1,Iqgap1,Ncf2	Vav1,Cyth1,Prkch,Fgd2,Diaph1,Rin1,Mlph,Rab29,Rgl1,Kif3b,Abca1,Rasgef1b,Rilpl2,Arhgdib,Cyfip1,Was,Anxa2,Prex1,Micall2,Cyth4,Dennd2a,Eps8,Rab11fip5,Rin3,Vav2,Arhgdia,Tbc1d22a,Fam49b,Iqgap2,Elmo1,Madd,Tbc1d2,Dock2,Tbc1d9,Abr,Dennd4b,Ralgds,Inf2,Nsf,Arhgap17,Clta,3110043O21Rik,Fgd3,Rab3il1,Myo5a,Lcp1,Tbc1d14,Hps1,Iqgap1,Ncf2
GO:0031267	small GTPase binding	42	393	0.0079	Vav1,Prkch,Fgd2,Diap1,Rin1,Mlph,Rab29,Rgl1,Kif3b,Abca1,Rasgef1b,Rilpl2,Arhgdib,Cyfip1,Was,Anxa2,Prex1,Micall2,Dennd2a,Eps8,Rab11fip5,Rin3,Arhgdia,Tbc1d22a,Fam49b,Iqgap2,Elmo1,Madd,Tbc1d2,Dock2,Tbc1d9,Dennd4b,Inf2,Nsf,Arhgap17,C9orf72,Fgd3,Rab3il1,Myo5a,Tbc1d14,Iqgap1,Ncf2	Vav1,Prkch,Fgd2,Diaph1,Rin1,Mlph,Rab29,Rgl1,Kif3b,Abca1,Rasgef1b,Rilpl2,Arhgdib,Cyfip1,Was,Anxa2,Prex1,Micall2,Dennd2a,Eps8,Rab11fip5,Rin3,Arhgdia,Tbc1d22a,Fam49b,Iqgap2,Elmo1,Madd,Tbc1d2,Dock2,Tbc1d9,Dennd4b,Inf2,Nsf,Arhgap17,3110043O21Rik,Fgd3,Rab3il1,Myo5a,Tbc1d14,Iqgap1,Ncf2
GO:0008238	exopeptidase activity	16	90	0.0084	Ctsz,Cpd,Vash1,Ctsl,Dpp7,Tpp1,Ctsh,Prcp,Rnpep,Dpep2,Mmp14,Ctsa,Fam63a,Anpep,Hpn,Cndp2	Ctsz,Cpd,Vash1,Ctsl,Dpp7,Tpp1,Ctsh,Prcp,Rnpep,Dpep2,Mmp14,Ctsa,Fam63a,Anpep,Hpn,Cndp2
GO:0005509	calcium ion binding	57	599	0.0098	S100a4,Ltbp2,Man1a,Calr,Mmp12,Oit3,Slc25a13,Mmp13,Mmp8,Gnptab,Aoah,Anxa8,Loxl2,Runx1,Clec4n,Aif1,Anxa1,Esyt1,Sele,Ehd4,Padi2,Hpgds,Clec4e,Acan,Acer3,F7,Anxa2,Itpr3,Edem2,Lrp1,Efhd2,Thbs1,Stab1,Fbln2,Lpcat2,Sned1,C1ra,F10,Fat3,Emr1,Tbc1d9,Plscr1,Tpd52,Cd93,Dll4,Plcb2,Trpm2,Adam8,Sulf2,Anxa4,Cblb,Myo5a,Lcp1,Mctp1,Heg1,Selp,Iqgap1	S100a4,Ltbp2,Man1a,Calr,Mmp12,Oit3,Slc25a13,Mmp13,Mmp8,Gnptab,Aoah,Anxa8,Loxl2,Runx1,Clec4n,Aif1,Anxa1,Esyt1,Sele,Ehd4,Padi2,Hpgds,Clec4e,Acan,Acer3,F7,Anxa2,Itpr3,Edem2,Lrp1,Efhd2,Thbs1,Stab1,Fbln2,Lpcat2,Sned1,C1ra,F10,Fat3,Adgre1,Tbc1d9,Plscr1,Tpd52,Cd93,Dll4,Plcb2,Trpm2,Adam8,Sulf2,Anxa4,Cblb,Myo5a,Lcp1,Mctp1,Heg1,Selp,Iqgap1
GO:0005149	interleukin-1 receptor binding	7	17	0.0106	Il1b,Il1a,Myd88,Ticam2,Irak4,Tlr9,Il1rn	Il1b,Il1a,Myd88,Ticam2,Irak4,Tlr9,Il1rn
GO:0017171	serine hydrolase activity	25	190	0.0109	Cd5l,Mmp8,Cpd,Plau,Cfb,Dpp7,Hgf,Ctsc,Tpp1,F7,Mmp2,St14,Ctsh,Nceh1,Cfd,C1ra,Adam17,F10,Prcp,Cfi,Htra4,Ctsa,Hpn,Furin,Prss46	Cd5l,Mmp8,Cpd,Plau,Cfb,Dpp7,Hgf,Ctsc,Tpp1,F7,Mmp2,St14,Ctsh,Nceh1,Cfd,C1ra,Adam17,F10,Prcp,Cfi,Htra4,Ctsa,Hpn,Furin,Prss46
GO:0005539	glycosaminoglycan binding	26	202	0.0111	Ccl2,Ltbp2,Cd44,Wisp1,Ccl8,Ccl7,Cxcl13,Trem2,Wisp2,Tlr2,Gpnmb,Acan,Sfrp1,Gns,Thbs1,Mamdc2,Stab1,Fn1,Cemip,Lipg,Rspo2,Itgam,Tnfaip6,Sulf2,Nrp2,Selp	Ccl2,Ltbp2,Cd44,Wisp1,Ccl8,Ccl7,Cxcl13,Trem2,Wisp2,Tlr2,Gpnmb,Acan,Sfrp1,Gns,Thbs1,Mamdc2,Stab1,Fn1,Cemip,Lipg,Rspo2,Itgam,Tnfaip6,Sulf2,Nrp2,Selp
GO:0043236	laminin binding	9	31	0.0111	Ctss,Itga6,Gpr126,Thbs1,Gpc1,Ssc5d,Itga2,Adam9,Lgals3	Ctss,Itga6,Adgrg6,Thbs1,Gpc1,Ssc5d,Itga2,Adam9,Lgals3
GO:0051861	glycolipid binding	8	24	0.0113	Lamb1,Gltp,Tpp1,Lyn,Cln3,Psap,Manf,Mag	Lamb1,Gltp,Tpp1,Lyn,Cln3,Psap,Manf,Mag
GO:0017016	Ras GTPase binding	40	377	0.0116	Vav1,Prkch,Fgd2,Diap1,Rin1,Mlph,Rab29,Rgl1,Kif3b,Rasgef1b,Arhgdib,Cyfip1,Was,Anxa2,Prex1,Micall2,Dennd2a,Eps8,Rab11fip5,Rin3,Arhgdia,Tbc1d22a,Fam49b,Iqgap2,Elmo1,Madd,Tbc1d2,Dock2,Tbc1d9,Dennd4b,Inf2,Nsf,Arhgap17,C9orf72,Fgd3,Rab3il1,Myo5a,Tbc1d14,Iqgap1,Ncf2	Vav1,Prkch,Fgd2,Diaph1,Rin1,Mlph,Rab29,Rgl1,Kif3b,Rasgef1b,Arhgdib,Cyfip1,Was,Anxa2,Prex1,Micall2,Dennd2a,Eps8,Rab11fip5,Rin3,Arhgdia,Tbc1d22a,Fam49b,Iqgap2,Elmo1,Madd,Tbc1d2,Dock2,Tbc1d9,Dennd4b,Inf2,Nsf,Arhgap17,3110043O21Rik,Fgd3,Rab3il1,Myo5a,Tbc1d14,Iqgap1,Ncf2
GO:0061134	peptidase regulator activity	27	215	0.0116	Cstb,Itih4,Timp1,Serpinb6a,Vsir,Serpina3n,Ctla2b,C3,Spint1,Ctsc,Anxa2,Ctsh,Serpina3g,Bst2,Fn1,Naip5,Wdnml1,C4b,Cd109,Arrb1,Rps6ka1,Ngf,Renbp,Naip6,Furin,Naip2,Serpina3m	Cstb,Itih4,Timp1,Serpinb6a,Vsir,Serpina3n,Ctla2b,C3,Spint1,Ctsc,Anxa2,Ctsh,Serpina3g,Bst2,Fn1,Naip5,Wfdc21,C4b,Cd109,Arrb1,Rps6ka1,Ngf,Renbp,Naip6,Furin,Naip2,Serpina3m
GO:0015318	inorganic molecular entity transmembrane transporter activity	66	734	0.0125	Slc7a7,Clic1,Mcoln2,Atp6v0d1,Slc25a13,Trpv2,Atp6v1e1,Atp2b1,Slc9a3r1,Slc7a8,Atp6v1c1,Slc11a2,Abcg1,Atp6v0c,Slc15a3,Slc11a1,Tmem206,Atp6v0d2,Slc15a4,P2rx4,Slc6a6,Slc6a8,Anxa2,Slco2a1,Clcn7,Slc41a2,Slc38a7,Kcnj2,Ttyh3,Ttyh2,Itpr3,Mcoln3,Atp6v0a1,Atp6v0b,Slc2a6,Kcnk13,Clca1,Pqlc2,Tpcn2,Mfsd5,Slc39a6,Slc8b1,Lrrc8c,Slc39a14,Slc16a3,Hvcn1,Slc39a1,Piezo1,Scn1b,Slc7a2,P2rx7,Trpm2,Slc39a11,Slc43a2,Slc36a1…	Slc7a7,Clic1,Mcoln2,Atp6v0d1,Slc25a13,Trpv2,Atp6v1e1,Atp2b1,Slc9a3r1,Slc7a8,Atp6v1c1,Slc11a2,Abcg1,Atp6v0c,Slc15a3,Slc11a1,Tmem206,Atp6v0d2,Slc15a4,P2rx4,Slc6a6,Slc6a8,Anxa2,Slco2a1,Clcn7,Slc41a2,Slc38a7,Kcnj2,Ttyh3,Ttyh2,Itpr3,Mcoln3,Atp6v0a1,Atp6v0b,Slc2a6,Kcnk13,Clca3a1,Pqlc2,Tpcn2,Mfsd5,Slc39a6,Slc8b1,Lrrc8c,Slc39a14,Slc16a3,Hvcn1,Slc39a1,Piezo1,Scn1b,Slc7a2,P2rx7,Trpm2,Slc39a11,Slc43a2,Slc36…
GO:0019763	immunoglobulin receptor activity	5	7	0.0128	Fcgr2b,Fcgr1,Fcgr4,Fcer1g,Fcgr3	Fcgr2b,Fcgr1,Fcgr4,Fcer1g,Fcgr3
GO:0071723	lipopeptide binding	5	7	0.0128	Lbp,Tlr2,Cd14,Tlr1,Tlr6	Lbp,Tlr2,Cd14,Tlr1,Tlr6
GO:0008236	serine-type peptidase activity	24	185	0.0158	Cd5l,Mmp8,Cpd,Plau,Cfb,Dpp7,Hgf,Ctsc,Tpp1,F7,Mmp2,St14,Ctsh,Cfd,C1ra,Adam17,F10,Prcp,Cfi,Htra4,Ctsa,Hpn,Furin,Prss46	Cd5l,Mmp8,Cpd,Plau,Cfb,Dpp7,Hgf,Ctsc,Tpp1,F7,Mmp2,St14,Ctsh,Cfd,C1ra,Adam17,F10,Prcp,Cfi,Htra4,Ctsa,Hpn,Furin,Prss46
GO:0046625	sphingolipid binding	8	26	0.0165	Lamb1,Gltp,Cln8,Lyn,Pltp,Psap,Cd300lf,Mag	Lamb1,Gltp,Cln8,Lyn,Pltp,Psap,Cd300lf,Mag
GO:0050840	extracellular matrix binding	12	59	0.0165	Ctss,Itga6,Anxa2,Gpr126,Thbs1,Gpc1,Fbln2,Ssc5d,Itga2,Adam9,Spp1,Lgals3	Ctss,Itga6,Anxa2,Adgrg6,Thbs1,Gpc1,Fbln2,Ssc5d,Itga2,Adam9,Spp1,Lgals3
GO:0045236	CXCR chemokine receptor binding	6	13	0.0166	Cxcl13,Cxcl5,Cxcl1,Cx3cl1,Cxcl12,Cxcl2	Cxcl13,Cxcl5,Cxcl1,Cx3cl1,Cxcl12,Cxcl2
GO:0005044	scavenger receptor activity	10	42	0.0173	Cd5l,Cxcl16,Hhipl1,Loxl2,Msr1,Lgals3bp,Stab1,Ssc5d,Cfi,Prg4	Cd5l,Cxcl16,Hhipl1,Loxl2,Msr1,Lgals3bp,Stab1,Ssc5d,Cfi,Prg4
GO:0005507	copper ion binding	12	60	0.0183	Loxl2,Slc11a2,Il1a,P2rx4,Mt1,Gpc1,Lacc1,Rnpep,F5,Cp,Moxd1,Atox1	Loxl2,Slc11a2,Il1a,P2rx4,Mt1,Gpc1,Lacc1,Rnpep,F5,Cp,Moxd1,Atox1
GO:0016175	superoxide-generating NAD(P)H oxidase activity	5	8	0.0184	Cybb,Ncf1,Cyba,Ncf4,Ncf2	Cybb,Ncf1,Cyba,Ncf4,Ncf2
GO:0016176	superoxide-generating NADPH oxidase activator activity	5	8	0.0184	Pdgfb,Ncf1,Sh3pxd2b,Ncf4,Ncf2	Pdgfb,Ncf1,Sh3pxd2b,Ncf4,Ncf2
GO:0019864	IgG binding	5	8	0.0184	Fcgr2b,Fcgr1,Fcgr4,Fcer1g,Fcgr3	Fcgr2b,Fcgr1,Fcgr4,Fcer1g,Fcgr3
GO:0001730	2-5-oligoadenylate synthetase activity	4	4	0.0223	Oasl2,Oas3,Oas2,Oas1a	Oasl2,Oas3,Oas2,Oas1a
GO:0015075	ion transmembrane transporter activity	68	784	0.0223	Slc7a7,Clic1,Mcoln2,Atp6v0d1,Slc25a13,Cybb,Trpv2,Atp6v1e1,Atp2b1,Slc9a3r1,Slc25a30,Slc7a8,Atp6v1c1,Slc11a2,Atp6v0c,Slc15a3,Slc25a45,Slc11a1,Tmem206,Atp6v0d2,Slc15a4,P2rx4,Slc6a6,Slc6a8,Anxa2,Slco2a1,Clcn7,Slc41a2,Slc38a7,Kcnj2,Ttyh3,Ttyh2,Itpr3,Mcoln3,Lasp1,Atp6v0a1,Atp6v0b,Slc2a6,Kcnk13,Clca1,Pqlc2,Tpcn2,Mfsd5,Slc39a6,Slc8b1,Lrrc8c,Slc39a14,Slc16a3,Hvcn1,Slc39a1,Piezo1,Scn1b,Slc7a2,P2rx7,Trpm2,S…	Slc7a7,Clic1,Mcoln2,Atp6v0d1,Slc25a13,Cybb,Trpv2,Atp6v1e1,Atp2b1,Slc9a3r1,Slc25a30,Slc7a8,Atp6v1c1,Slc11a2,Atp6v0c,Slc15a3,Slc25a45,Slc11a1,Tmem206,Atp6v0d2,Slc15a4,P2rx4,Slc6a6,Slc6a8,Anxa2,Slco2a1,Clcn7,Slc41a2,Slc38a7,Kcnj2,Ttyh3,Ttyh2,Itpr3,Mcoln3,Lasp1,Atp6v0a1,Atp6v0b,Slc2a6,Kcnk13,Clca3a1,Pqlc2,Tpcn2,Mfsd5,Slc39a6,Slc8b1,Lrrc8c,Slc39a14,Slc16a3,Hvcn1,Slc39a1,Piezo1,Scn1b,Slc7a2,P2rx7,Trpm2…
GO:0019770	IgG receptor activity	4	4	0.0223	Fcgr2b,Fcgr1,Fcgr4,Fcgr3	Fcgr2b,Fcgr1,Fcgr4,Fcgr3
GO:0016799	hydrolase activity, hydrolyzing N-glycosyl compounds	9	36	0.0233	Tlr2,Cd38,Tlr13,Tlr4,Tlr1,Tlr6,Man2a1,Il1rl2,Bst1	Tlr2,Cd38,Tlr13,Tlr4,Tlr1,Tlr6,Man2a1,Il1rl2,Bst1
GO:0032553	ribonucleotide binding	134	1789	0.0244	Actr2,Acvr1b,Ern1,Tubb6,Hck,Rnd1,Myo1g,Abcb4,Atp6v1b2,Tep1,Epha2,Aprt,Pip4k2a,Mertk,Myh9,Dhx58,Nos2,Mknk1,Atp2b1,Gna13,Abcc3,Prkch,Cdk20,Plk2,Ripk3,Ciita,Runx1,Rps6ka2,Abcg1,Csf1r,Arl8a,Rab29,Cdk18,Abl2,Ehd4,Kif3b,Nras,Abca1,Ctps,Fgr,P2rx4,Oasl2,Btk,Acsl4,Rab20,Myo1e,Csk,Pik3cb,Mapkapk3,Oas3,Clcn7,Camk1d,Tie1,Cerk,Pdxk,Lyn,Rap2b,Atp13a2,Slfn8,Mapk6,Rhov,Rab8b,Nagk,Prkx,Srxn1,Gna15,Myo16,Nek6,Dclk…	Actr2,Acvr1b,Ern1,Tubb6,Hck,Rnd1,Myo1g,Abcb4,Atp6v1b2,Tep1,Epha2,Aprt,Pip4k2a,Mertk,Myh9,Dhx58,Nos2,Mknk1,Atp2b1,Gna13,Abcc3,Prkch,Cdk20,Plk2,Ripk3,Ciita,Runx1,Rps6ka2,Abcg1,Csf1r,Arl8a,Rab29,Cdk18,Abl2,Ehd4,Kif3b,Nras,Abca1,Ctps,Fgr,P2rx4,Oasl2,Btk,Acsl4,Rab20,Myo1e,Csk,Pik3cb,Mapkapk3,Oas3,Clcn7,Camk1d,Tie1,Cerk,Pdxk,Lyn,Rap2b,Atp13a2,Slfn8,Mapk6,Rhov,Rab8b,Nagk,Prkx,Srxn1,Gna15,Myo16,Nek6,Dclk…
GO:0008237	metallopeptidase activity	22	171	0.0268	Mmp12,Adamts4,Mmp13,Mmp8,Cpd,Vash1,Mmp19,Mmp2,Mmp3,Clca1,Adam10,Adam17,Rnpep,Dpep2,Adam9,Mmp14,Ece1,Adam8,Anpep,Adamts7,Amz1,Cndp2	Mmp12,Adamts4,Mmp13,Mmp8,Cpd,Vash1,Mmp19,Mmp2,Mmp3,Clca3a1,Adam10,Adam17,Rnpep,Dpep2,Adam9,Mmp14,Ece1,Adam8,Anpep,Adamts7,Amz1,Cndp2
GO:0050664	oxidoreductase activity, acting on NAD(P)H, oxygen as acceptor	6	15	0.027	Cybb,Ncf1,Cyba,Txnrd1,Ncf4,Ncf2	Cybb,Ncf1,Cyba,Txnrd1,Ncf4,Ncf2
GO:0097001	ceramide binding	6	15	0.027	Gltp,Cln8,Pltp,Psap,Cd300lf,Mag	Gltp,Cln8,Pltp,Psap,Cd300lf,Mag
GO:0015171	amino acid transmembrane transporter activity	13	74	0.0283	Slc7a7,Slc25a13,Slc9a3r1,Slc7a8,Slc15a4,Slc6a6,Slc6a8,Slc38a7,Pqlc2,Slc7a2,Slc43a2,Slc36a1,Slc3a2	Slc7a7,Slc25a13,Slc9a3r1,Slc7a8,Slc15a4,Slc6a6,Slc6a8,Slc38a7,Pqlc2,Slc7a2,Slc43a2,Slc36a1,Slc3a2
GO:0030414	peptidase inhibitor activity	23	184	0.0283	Cstb,Itih4,Timp1,Serpinb6a,Serpina3n,Ctla2b,C3,Spint1,Anxa2,Serpina3g,Bst2,Naip5,Wdnml1,C4b,Cd109,Arrb1,Rps6ka1,Ngf,Renbp,Naip6,Furin,Naip2,Serpina3m	Cstb,Itih4,Timp1,Serpinb6a,Serpina3n,Ctla2b,C3,Spint1,Anxa2,Serpina3g,Bst2,Naip5,Wfdc21,C4b,Cd109,Arrb1,Rps6ka1,Ngf,Renbp,Naip6,Furin,Naip2,Serpina3m
GO:0035639	purine ribonucleoside triphosphate binding	128	1704	0.0283	Actr2,Acvr1b,Ern1,Tubb6,Hck,Rnd1,Myo1g,Abcb4,Atp6v1b2,Tep1,Epha2,Pip4k2a,Mertk,Myh9,Dhx58,Mknk1,Atp2b1,Gna13,Abcc3,Prkch,Cdk20,Plk2,Ripk3,Ciita,Runx1,Rps6ka2,Abcg1,Csf1r,Arl8a,Rab29,Cdk18,Abl2,Ehd4,Kif3b,Nras,Abca1,Ctps,Fgr,P2rx4,Oasl2,Btk,Acsl4,Rab20,Myo1e,Csk,Pik3cb,Mapkapk3,Oas3,Clcn7,Camk1d,Tie1,Cerk,Pdxk,Lyn,Rap2b,Atp13a2,Slfn8,Mapk6,Rhov,Rab8b,Nagk,Prkx,Srxn1,Gna15,Myo16,Nek6,Dclk1,Runx3,Tu…	Actr2,Acvr1b,Ern1,Tubb6,Hck,Rnd1,Myo1g,Abcb4,Atp6v1b2,Tep1,Epha2,Pip4k2a,Mertk,Myh9,Dhx58,Mknk1,Atp2b1,Gna13,Abcc3,Prkch,Cdk20,Plk2,Ripk3,Ciita,Runx1,Rps6ka2,Abcg1,Csf1r,Arl8a,Rab29,Cdk18,Abl2,Ehd4,Kif3b,Nras,Abca1,Ctps,Fgr,P2rx4,Oasl2,Btk,Acsl4,Rab20,Myo1e,Csk,Pik3cb,Mapkapk3,Oas3,Clcn7,Camk1d,Tie1,Cerk,Pdxk,Lyn,Rap2b,Atp13a2,Slfn8,Mapk6,Rhov,Rab8b,Nagk,Prkx,Srxn1,Gna15,Myo16,Nek6,Dclk1,Runx3,Tu…
GO:0099604	ligand-gated calcium channel activity	7	22	0.0283	Mcoln2,P2rx4,Itpr3,Mcoln3,Tpcn2,Trpm2,Rasa3	Mcoln2,P2rx4,Itpr3,Mcoln3,Tpcn2,Trpm2,Rasa3
GO:0061135	endopeptidase regulator activity	23	185	0.0293	Cstb,Itih4,Timp1,Serpinb6a,Vsir,Serpina3n,Ctla2b,C3,Spint1,Anxa2,Serpina3g,Bst2,Naip5,Wdnml1,C4b,Cd109,Arrb1,Rps6ka1,Ngf,Naip6,Furin,Naip2,Serpina3m	Cstb,Itih4,Timp1,Serpinb6a,Vsir,Serpina3n,Ctla2b,C3,Spint1,Anxa2,Serpina3g,Bst2,Naip5,Wfdc21,C4b,Cd109,Arrb1,Rps6ka1,Ngf,Naip6,Furin,Naip2,Serpina3m
GO:0032555	purine ribonucleotide binding	132	1773	0.031	Actr2,Acvr1b,Ern1,Tubb6,Hck,Rnd1,Myo1g,Abcb4,Atp6v1b2,Tep1,Epha2,Aprt,Pip4k2a,Mertk,Myh9,Dhx58,Mknk1,Atp2b1,Gna13,Abcc3,Prkch,Cdk20,Plk2,Ripk3,Ciita,Runx1,Rps6ka2,Abcg1,Csf1r,Arl8a,Rab29,Cdk18,Abl2,Ehd4,Kif3b,Nras,Abca1,Ctps,Fgr,P2rx4,Oasl2,Btk,Acsl4,Rab20,Myo1e,Csk,Pik3cb,Mapkapk3,Oas3,Clcn7,Camk1d,Tie1,Cerk,Pdxk,Lyn,Rap2b,Atp13a2,Slfn8,Mapk6,Rhov,Rab8b,Nagk,Prkx,Srxn1,Gna15,Myo16,Nek6,Dclk1,Run…	Actr2,Acvr1b,Ern1,Tubb6,Hck,Rnd1,Myo1g,Abcb4,Atp6v1b2,Tep1,Epha2,Aprt,Pip4k2a,Mertk,Myh9,Dhx58,Mknk1,Atp2b1,Gna13,Abcc3,Prkch,Cdk20,Plk2,Ripk3,Ciita,Runx1,Rps6ka2,Abcg1,Csf1r,Arl8a,Rab29,Cdk18,Abl2,Ehd4,Kif3b,Nras,Abca1,Ctps,Fgr,P2rx4,Oasl2,Btk,Acsl4,Rab20,Myo1e,Csk,Pik3cb,Mapkapk3,Oas3,Clcn7,Camk1d,Tie1,Cerk,Pdxk,Lyn,Rap2b,Atp13a2,Slfn8,Mapk6,Rhov,Rab8b,Nagk,Prkx,Srxn1,Gna15,Myo16,Nek6,Dclk1,Run…
GO:0015278	calcium-release channel activity	6	16	0.0332	Mcoln2,Itpr3,Mcoln3,Tpcn2,Trpm2,Rasa3	Mcoln2,Itpr3,Mcoln3,Tpcn2,Trpm2,Rasa3
GO:0015929	hexosaminidase activity	6	16	0.0332	Gm2a,Hexb,Naga,Nagpa,Hexa,Cemip	Gm2a,Hexb,Naga,Nagpa,Hexa,Cemip
GO:0019865	immunoglobulin binding	7	23	0.0333	Fcgr2b,Fcgr1,Fcgr4,Fcer1g,Vwf,Lgals3,Fcgr3	Fcgr2b,Fcgr1,Fcgr4,Fcer1g,Vwf,Lgals3,Fcgr3
GO:0042605	peptide antigen binding	5	10	0.0333	H2-K1,H2-Ab1,H2-Aa,H2-T23,H2-D1	H2-K1,H2-Ab1,H2-Aa,H2-T23,H2-D1
GO:0140031	phosphorylation-dependent protein binding	4	5	0.0333	Vav1,Lyn,Plcg2,Ptpn6	Vav1,Lyn,Plcg2,Ptpn6
GO:0001968	fibronectin binding	8	31	0.0346	Mmp13,Ctsk,Ctss,Mmp2,Thbs1,Ssc5d,Itga4,Tnc	Mmp13,Ctsk,Ctss,Mmp2,Thbs1,Ssc5d,Itga4,Tnc
GO:1902936	phosphatidylinositol bisphosphate binding	17	119	0.0346	Myo1g,Ncf1,Adap2,Anxa8,Sdcbp,Snx20,Anxa2,Ldlrap1,Kcnj2,Atp13a2,Sh3pxd2b,Vill,Dab2,Plek,Snx5,Capg,Cfl1	Myo1g,Ncf1,Adap2,Anxa8,Sdcbp,Snx20,Anxa2,Ldlrap1,Kcnj2,Atp13a2,Sh3pxd2b,Vill,Dab2,Plek,Snx5,Capg,Cfl1
GO:0016773	phosphotransferase activity, alcohol group as acceptor	58	659	0.035	Acvr1b,Ccl3,Ern1,Hck,Epha2,Pip4k2a,Mertk,Mknk1,Prkch,Cdk20,Plk2,Ripk3,Cdkn1a,Rps6ka2,Csf1r,Cdk18,Abl2,Rassf2,Fgr,Btk,Csk,Pik3cb,Mapkapk3,Camk1d,Tie1,Cerk,Pdxk,Lyn,Mapk6,Nagk,Prkx,Nek6,Dclk1,Hk3,Pfkfb4,Jak3,Pik3cg,Pi4k2a,Tec,Irak4,Plk3,Fes,Nuak2,Htatip2,Ccnd1,Stk10,Pip5k1c,Pik3cd,Rps6ka1,Ptk2b,Taok3,Nrp2,Matk,Syk,Sgk1,Cdk6,Map4k4,Sphk1	Acvr1b,Ccl3,Ern1,Hck,Epha2,Pip4k2a,Mertk,Mknk1,Prkch,Cdk20,Plk2,Ripk3,Cdkn1a,Rps6ka2,Csf1r,Cdk18,Abl2,Rassf2,Fgr,Btk,Csk,Pik3cb,Mapkapk3,Camk1d,Tie1,Cerk,Pdxk,Lyn,Mapk6,Nagk,Prkx,Nek6,Dclk1,Hk3,Pfkfb4,Jak3,Pik3cg,Pi4k2a,Tec,Irak4,Plk3,Fes,Nuak2,Htatip2,Ccnd1,Stk10,Pip5k1c,Pik3cd,Rps6ka1,Ptk2b,Taok3,Nrp2,Matk,Syk,Sgk1,Cdk6,Map4k4,Sphk1
GO:0016758	transferase activity, transferring hexosyl groups	22	177	0.0351	Has1,Plod3,B4galnt1,Hexb,Sdf2l1,Hexa,B4galt1,Lfng,Galnt7,B3gnt3,Uggt1,Mgat5,Galnt12,Colgalt1,Galnt6,Ugt1a7c,Galnt10,B4galt6,B4galt5,B3gnt7,Gcnt4,Gba	Has1,Plod3,B4galnt1,Hexb,Sdf2l1,Hexa,B4galt1,Lfng,Galnt7,B3gnt3,Uggt1,Mgat5,Galnt12,Colgalt1,Galnt6,Ugt1a7c,Galnt10,B4galt6,B4galt5,B3gnt7,Gcnt4,Gba
GO:0004197	cysteine-type endopeptidase activity	14	88	0.0372	Ctsb,Ctsk,Ctss,Ctsz,Lgmn,Ctsl,Casp4,Casp1,Casp8,Ctsc,Sfrp1,Ctsh,Capn15,Usp12	Ctsb,Ctsk,Ctss,Ctsz,Lgmn,Ctsl,Casp4,Casp1,Casp8,Ctsc,Sfrp1,Ctsh,Capn15,Usp12
GO:0004866	endopeptidase inhibitor activity	22	178	0.0372	Cstb,Itih4,Timp1,Serpinb6a,Serpina3n,Ctla2b,C3,Spint1,Anxa2,Serpina3g,Bst2,Naip5,Wdnml1,C4b,Cd109,Arrb1,Rps6ka1,Ngf,Naip6,Furin,Naip2,Serpina3m	Cstb,Itih4,Timp1,Serpinb6a,Serpina3n,Ctla2b,C3,Spint1,Anxa2,Serpina3g,Bst2,Naip5,Wfdc21,C4b,Cd109,Arrb1,Rps6ka1,Ngf,Naip6,Furin,Naip2,Serpina3m
GO:0017048	Rho GTPase binding	19	143	0.0372	Vav1,Fgd2,Diap1,Kif3b,Arhgdib,Cyfip1,Was,Prex1,Eps8,Arhgdia,Fam49b,Iqgap2,Elmo1,Dock2,Inf2,Arhgap17,Fgd3,Iqgap1,Ncf2	Vav1,Fgd2,Diaph1,Kif3b,Arhgdib,Cyfip1,Was,Prex1,Eps8,Arhgdia,Fam49b,Iqgap2,Elmo1,Dock2,Inf2,Arhgap17,Fgd3,Iqgap1,Ncf2
GO:0019829	ATPase-coupled cation transmembrane transporter activity	10	49	0.0374	Atp6v0d1,Atp6v1e1,Atp2b1,Atp6v1c1,Atp6v0c,Atp6v0d2,Atp6v0a1,Atp6v0b,Atp6v1a,Atp6v0e	Atp6v0d1,Atp6v1e1,Atp2b1,Atp6v1c1,Atp6v0c,Atp6v0d2,Atp6v0a1,Atp6v0b,Atp6v1a,Atp6v0e
GO:0015174	basic amino acid transmembrane transporter activity	5	11	0.0422	Slc7a7,Slc15a4,Slc38a7,Pqlc2,Slc7a2	Slc7a7,Slc15a4,Slc38a7,Pqlc2,Slc7a2
GO:0034987	immunoglobulin receptor binding	5	11	0.0422	Fgr,Clec4d,Fes,Lgals3,Fcgr3	Fgr,Clec4d,Fes,Lgals3,Fcgr3
GO:0050700	CARD domain binding	5	11	0.0422	Casp4,Casp1,Nod1,Card9,Card14	Casp4,Casp1,Nod1,Card9,Card14
GO:0016772	transferase activity, transferring phosphorus-containing groups	70	843	0.043	Acvr1b,Ccl3,Ern1,Hck,Tep1,Epha2,Pip4k2a,Mertk,Mknk1,Gnptab,Prkch,Cdk20,Plk2,Samd8,Ripk3,Ciita,Cdkn1a,Rps6ka2,Csf1r,Cdk18,Abl2,Rassf2,Fgr,Oasl2,Btk,Csk,Pik3cb,Mapkapk3,Oas3,Camk1d,Tie1,Cerk,Pdxk,Lyn,Mapk6,Nagk,Prkx,Nek6,Dclk1,Hk3,Fam46c,Pfkfb4,Jak3,Oas2,Pik3cg,Pi4k2a,Tec,Irak4,Plk3,Oas1a,Fes,Nuak2,Htatip2,Ccnd1,Stk10,Uap1l1,Pip5k1c,Pik3cd,Rps6ka1,Ptk2b,Taok3,Nrp2,Matk,Syk,Sgk1,Pgs1,Mpp6,Cdk6,Map4k…	Acvr1b,Ccl3,Ern1,Hck,Tep1,Epha2,Pip4k2a,Mertk,Mknk1,Gnptab,Prkch,Cdk20,Plk2,Samd8,Ripk3,Ciita,Cdkn1a,Rps6ka2,Csf1r,Cdk18,Abl2,Rassf2,Fgr,Oasl2,Btk,Csk,Pik3cb,Mapkapk3,Oas3,Camk1d,Tie1,Cerk,Pdxk,Lyn,Mapk6,Nagk,Prkx,Nek6,Dclk1,Hk3,Fam46c,Pfkfb4,Jak3,Oas2,Pik3cg,Pi4k2a,Tec,Irak4,Plk3,Oas1a,Fes,Nuak2,Htatip2,Ccnd1,Stk10,Uap1l1,Pip5k1c,Pik3cd,Rps6ka1,Ptk2b,Taok3,Nrp2,Matk,Syk,Sgk1,Pgs1,Mpp6,Cdk6,Map4k…
GO:0004950	chemokine receptor activity	7	25	0.0444	Ccr1,Cxcr3,Cxcr4,Cx3cr1,Ccr5,Gpr35,Ccr2	Ccr1,Cxcr3,Cxcr4,Cx3cr1,Ccr5,Gpr35,Ccr2
GO:0015078	proton transmembrane transporter activity	16	113	0.0466	Atp6v0d1,Atp6v1e1,Atp6v1c1,Slc11a2,Atp6v0c,Slc15a3,Slc11a1,Atp6v0d2,Slc15a4,Atp6v0a1,Atp6v0b,Slc2a6,Hvcn1,Slc36a1,Atp6v1a,Atp6v0e	Atp6v0d1,Atp6v1e1,Atp6v1c1,Slc11a2,Atp6v0c,Slc15a3,Slc11a1,Atp6v0d2,Slc15a4,Atp6v0a1,Atp6v0b,Slc2a6,Hvcn1,Slc36a1,Atp6v1a,Atp6v0e
GO:0031727	CCR2 chemokine receptor binding	4	6	0.0466	Ccl2,Ccl12,Ccl7,Ccr2	Ccl2,Ccl12,Ccl7,Ccr2
GO:0070891	lipoteichoic acid binding	4	6	0.0466	Lbp,Trem2,Tlr2,Cd14	Lbp,Trem2,Tlr2,Cd14
GO:0048029	monosaccharide binding	13	81	0.0474	Plod3,P4ha1,Cd209a,Plod1,Cln5,Clec4n,Igf2r,Mrc1,Man2b1,Hk3,P4ha3,Lgals3,Selp	Plod3,P4ha1,Cd209a,Plod1,Cln5,Clec4n,Igf2r,Mrc1,Man2b1,Hk3,P4ha3,Lgals3,Selp
