# Supplementary material for: reString: an open-source Python software to perform automatic functional enrichment retrieval, results aggregation and data visualization
Source: Sci Rep. 2021 Dec 6;11:23458. doi: 10.1038/s41598-021-02528-0 (PMC8648753; doi:10.1038/s41598-021-02528-0)
Supplement: Supplementary file 1 — Supplementary Information 1. [file 41598_2021_2528_MOESM1_ESM.zip › Supplemental DataSets/downregulated/treatment_t1_red_VS_treatment_t1_blue_FC/DOWN_enrichment.Component.tsv]

#term ID	term description	observed gene count	background gene count	false discovery rate	matching proteins in your network (IDs)	matching proteins in your network (labels)
GO:0016020	membrane	738	7623	1.68e-66	Itgb2,Pdgfb,Acvr1b,Gm2a,Cd52,Slc7a7,Ern1,Acp2,Plaur,Rgs19,Pla1a,Tbxas1,Hck,Rnd1,Myo1g,Cyp4f18,Abcb4,Has1,Man1a,Calr,Il7r,Bid,Cd33,Cd244,Plod3,Cd44,Hmox1,Ctsb,Atp6v1b2,Elovl1,Pvrl4,Tmem189,Epha2,Itih4,Pip4k2a,B4galnt1,Neu1,Clic1,M6pr,Crlf1,Coro1b,Tmem86a,Psen2,Mcoln2,Gltp,Cd209a,Atp6v0d1,Apbb1ip,Mertk,Slc25a13,Sash1,Cybb,Plxnd1,Cd83,Ctsk,Ctss,Cd5l,Ncf1,Lbp,Myh9,Cyth1,Stac2,Cyba,Cd40,Vmp1,Nos2,Trpv…	Itgb2,Pdgfb,Acvr1b,Gm2a,Cd52,Slc7a7,Ern1,Acp2,Plaur,Rgs19,Pla1a,Tbxas1,Hck,Rnd1,Myo1g,Cyp4f18,Abcb4,Has1,Man1a,Calr,Il7r,Bid,Cd33,Cd244,Plod3,Cd44,Hmox1,Ctsb,Atp6v1b2,Elovl1,Nectin4,Tmem189,Epha2,Itih4,Pip4k2a,B4galnt1,Neu1,Clic1,M6pr,Crlf1,Coro1b,Tmem86a,Psen2,Mcoln2,Gltp,Cd209a,Atp6v0d1,Apbb1ip,Mertk,Slc25a13,Sash1,Cybb,Plxnd1,Cd83,Ctsk,Ctss,Cd5l,Ncf1,Lbp,Myh9,Cyth1,Stac2,Cyba,Cd40,Vmp1,Nos2,Tr…
GO:0110165	cellular anatomical entity	1120	15632	5.9499999999999995e-62	Actr2,Ccl2,Ccl12,Itgb2,Pdgfb,Acvr1b,Gm2a,Cd52,Slc7a7,Ccl3,S100a4,Ern1,Cfp,Tubb6,Vwa5a,Col1a1,Ell2,Ltbp2,Acp2,Spi1,Napsa,Plaur,Rgs19,Tgfb1,Pla1a,Lamb1,Tbxas1,Hck,Rnd1,Myo1g,Cyp4f18,Tpm4,Abcb4,Has1,Man1a,Dnase2a,Calr,Il7r,Angptl2,Irf5,Bid,Cd33,Cd244,Plod3,Crabp2,Cstb,Cd44,Wisp1,Hmox1,Vav1,Mmp12,Ctsb,Atp6v1b2,Tep1,Elovl1,Adamts4,Pvrl4,Tmem189,Epha2,Itih4,Aprt,Pip4k2a,B4galnt1,Saa3,Neu1,Clic1,M6pr,Cr…	Actr2,Ccl2,Ccl12,Itgb2,Pdgfb,Acvr1b,Gm2a,Cd52,Slc7a7,Ccl3,S100a4,Ern1,Cfp,Tubb6,Vwa5a,Col1a1,Ell2,Ltbp2,Acp2,Spi1,Napsa,Plaur,Rgs19,Tgfb1,Pla1a,Lamb1,Tbxas1,Hck,Rnd1,Myo1g,Cyp4f18,Tpm4,Abcb4,Has1,Man1a,Dnase2a,Calr,Il7r,Angptl2,Irf5,Bid,Cd33,Cd244,Plod3,Crabp2,Cstb,Cd44,Wisp1,Hmox1,Vav1,Mmp12,Ctsb,Atp6v1b2,Tep1,Elovl1,Adamts4,Nectin4,Tmem189,Epha2,Itih4,Aprt,Pip4k2a,B4galnt1,Saa3,Neu1,Clic1,M6pr,…
GO:0071944	cell periphery	522	4668	1.48e-56	Actr2,Itgb2,Pdgfb,Acvr1b,Gm2a,Cd52,Slc7a7,Plaur,Hck,Rnd1,Myo1g,Cyp4f18,Tpm4,Abcb4,Has1,Calr,Il7r,Cd33,Cd244,Cd44,Hmox1,Ctsb,Atp6v1b2,Pvrl4,Epha2,Itih4,Pip4k2a,B4galnt1,Neu1,Clic1,Crlf1,Coro1b,Psen2,Atp6v0d1,Apbb1ip,Mertk,Cybb,Plxnd1,Cd83,Ctsk,Cd5l,Ncf1,Ctsz,Myh9,Cyth1,Stac2,Cyba,Cd40,Vmp1,Nos2,Trpv2,Tnfsf13,Ywhah,Cd22,Atp6v1e1,Atp2b1,Vsir,Havcr2,Sdc1,Gna13,Adap2,Slc9a3r1,Grb2,Cpd,Abcc3,Pik3r5,Prk…	Actr2,Itgb2,Pdgfb,Acvr1b,Gm2a,Cd52,Slc7a7,Plaur,Hck,Rnd1,Myo1g,Cyp4f18,Tpm4,Abcb4,Has1,Calr,Il7r,Cd33,Cd244,Cd44,Hmox1,Ctsb,Atp6v1b2,Nectin4,Epha2,Itih4,Pip4k2a,B4galnt1,Neu1,Clic1,Crlf1,Coro1b,Psen2,Atp6v0d1,Apbb1ip,Mertk,Cybb,Plxnd1,Cd83,Ctsk,Cd5l,Ncf1,Ctsz,Myh9,Cyth1,Stac2,Cyba,Cd40,Vmp1,Nos2,Trpv2,Tnfsf13,Ywhah,Cd22,Atp6v1e1,Atp2b1,Vsir,Havcr2,Sdc1,Gna13,Adap2,Slc9a3r1,Grb2,Cpd,Abcc3,Pik3r5,P…
GO:0005886	plasma membrane	505	4531	1.14e-53	Itgb2,Pdgfb,Acvr1b,Gm2a,Cd52,Slc7a7,Plaur,Hck,Rnd1,Myo1g,Cyp4f18,Abcb4,Has1,Calr,Il7r,Cd33,Cd244,Cd44,Hmox1,Ctsb,Atp6v1b2,Pvrl4,Epha2,Itih4,Pip4k2a,B4galnt1,Neu1,Clic1,Crlf1,Coro1b,Psen2,Atp6v0d1,Apbb1ip,Mertk,Cybb,Plxnd1,Cd83,Ctsk,Cd5l,Ncf1,Myh9,Cyth1,Stac2,Cyba,Cd40,Vmp1,Nos2,Trpv2,Tnfsf13,Ywhah,Cd22,Atp6v1e1,Atp2b1,Vsir,Havcr2,Sdc1,Gna13,Adap2,Slc9a3r1,Grb2,Cpd,Abcc3,Pik3r5,Prkch,Sema4d,Ctsl,C…	Itgb2,Pdgfb,Acvr1b,Gm2a,Cd52,Slc7a7,Plaur,Hck,Rnd1,Myo1g,Cyp4f18,Abcb4,Has1,Calr,Il7r,Cd33,Cd244,Cd44,Hmox1,Ctsb,Atp6v1b2,Nectin4,Epha2,Itih4,Pip4k2a,B4galnt1,Neu1,Clic1,Crlf1,Coro1b,Psen2,Atp6v0d1,Apbb1ip,Mertk,Cybb,Plxnd1,Cd83,Ctsk,Cd5l,Ncf1,Myh9,Cyth1,Stac2,Cyba,Cd40,Vmp1,Nos2,Trpv2,Tnfsf13,Ywhah,Cd22,Atp6v1e1,Atp2b1,Vsir,Havcr2,Sdc1,Gna13,Adap2,Slc9a3r1,Grb2,Cpd,Abcc3,Pik3r5,Prkch,Sema4d,Ctsl…
GO:0031224	intrinsic component of membrane	482	4707	1.8799999999999997e-40	Itgb2,Acvr1b,Cd52,Slc7a7,Ern1,Acp2,Plaur,Tbxas1,Cyp4f18,Abcb4,Has1,Man1a,Calr,Il7r,Bid,Cd33,Cd244,Cd44,Atp6v1b2,Elovl1,Pvrl4,Tmem189,Epha2,B4galnt1,Clic1,M6pr,Tmem86a,Psen2,Mcoln2,Cd209a,Mertk,Slc25a13,Cybb,Plxnd1,Cd83,Ncf1,Cyba,Cd40,Vmp1,Trpv2,Cxcl16,Cd22,Atp2b1,Dram1,Gnptab,Vsir,Havcr2,Gdpd1,Sdc1,Mfsd11,Cpd,Abcc3,Sptlc2,Degs2,Gpr137b,Sema4d,Cd180,F2rl1,Samd8,Slc25a30,Cln5,Osmr,Slc7a8,Fam134b,Lr…	Itgb2,Acvr1b,Cd52,Slc7a7,Ern1,Acp2,Plaur,Tbxas1,Cyp4f18,Abcb4,Has1,Man1a,Calr,Il7r,Bid,Cd33,Cd244,Cd44,Atp6v1b2,Elovl1,Nectin4,Tmem189,Epha2,B4galnt1,Clic1,M6pr,Tmem86a,Psen2,Mcoln2,Cd209a,Mertk,Slc25a13,Cybb,Plxnd1,Cd83,Ncf1,Cyba,Cd40,Vmp1,Trpv2,Cxcl16,Cd22,Atp2b1,Dram1,Gnptab,Vsir,Havcr2,Gdpd1,Sdc1,Mfsd11,Cpd,Abcc3,Sptlc2,Degs2,Gpr137b,Sema4d,Cd180,F2rl1,Samd8,Slc25a30,Cln5,Osmr,Slc7a8,Fam134b,…
GO:0005764	lysosome	123	458	1.0099999999999999e-38	Gm2a,Acp2,Napsa,Hck,Dnase2a,Ctsb,Neu1,M6pr,Psen2,Mcoln2,Atp6v0d1,Galns,Mmp13,Ctsk,Ctss,Ctsz,Tnfaip3,Dram1,Galc,Lgmn,Npc2,Gpr137b,Ctsl,Hexb,Cln5,Naga,Litaf,Slc11a2,Igf2r,Atp6v0c,Tmem8,Npc1,Anxa1,Fth1,Slc15a3,Hexa,Ifitm3,Gusb,Slc11a1,Arl8a,Dpp7,Il1b,Atp6v0d2,Fuca1,Rnf19b,Man2b2,Plbd2,Ctsc,Tpp1,Atp6ap2,Btk,Gla,Lamp1,Asah1,Man2b1,Mt1,Ifi30,Pla2g15,Trim29,Anxa2,Ctsh,Snx1,Ostm1,Clcn7,Vps18,H2-DMa,Mcoln…	Gm2a,Acp2,Napsa,Hck,Dnase2a,Ctsb,Neu1,M6pr,Psen2,Mcoln2,Atp6v0d1,Galns,Mmp13,Ctsk,Ctss,Ctsz,Tnfaip3,Dram1,Galc,Lgmn,Npc2,Gpr137b,Ctsl,Hexb,Cln5,Naga,Litaf,Slc11a2,Igf2r,Atp6v0c,Tmem8,Npc1,Anxa1,Fth1,Slc15a3,Hexa,Ifitm3,Gusb,Slc11a1,Arl8a,Dpp7,Il1b,Atp6v0d2,Fuca1,Rnf19b,Man2b2,Plbd2,Ctsc,Tpp1,Atp6ap2,Btk,Gla,Lamp1,Asah1,Man2b1,Mt1,Ifi30,Pla2g15,Trim29,Anxa2,Ctsh,Snx1,Ostm1,Clcn7,Vps18,H2-DMa,Mcoln…
GO:0005773	vacuole	134	558	4.94e-38	Gm2a,Acp2,Napsa,Hck,Dnase2a,Ctsb,Pip4k2a,Neu1,M6pr,Psen2,Mcoln2,Atp6v0d1,Galns,Mmp13,Ctsk,Ctss,Ctsz,Vmp1,Tnfaip3,Dram1,Galc,Lgmn,Npc2,Gpr137b,Ctsl,Hexb,Cln5,Atp6v1c1,Naga,Litaf,Slc11a2,Igf2r,Atp6v0c,Tmem8,Npc1,Anxa1,Fth1,Slc15a3,Hexa,Ifitm3,Gusb,Slc11a1,Arl8a,Dpp7,Il1b,Atp6v0d2,Fuca1,Rnf19b,Man2b2,Plbd2,Ctsc,Tpp1,Atp6ap2,Btk,Gla,Lamp1,Asah1,Man2b1,Mt1,Ifi30,Pla2g15,Trim29,Anxa2,Ctsh,Snx1,Ostm1,Cl…	Gm2a,Acp2,Napsa,Hck,Dnase2a,Ctsb,Pip4k2a,Neu1,M6pr,Psen2,Mcoln2,Atp6v0d1,Galns,Mmp13,Ctsk,Ctss,Ctsz,Vmp1,Tnfaip3,Dram1,Galc,Lgmn,Npc2,Gpr137b,Ctsl,Hexb,Cln5,Atp6v1c1,Naga,Litaf,Slc11a2,Igf2r,Atp6v0c,Tmem8,Npc1,Anxa1,Fth1,Slc15a3,Hexa,Ifitm3,Gusb,Slc11a1,Arl8a,Dpp7,Il1b,Atp6v0d2,Fuca1,Rnf19b,Man2b2,Plbd2,Ctsc,Tpp1,Atp6ap2,Btk,Gla,Lamp1,Asah1,Man2b1,Mt1,Ifi30,Pla2g15,Trim29,Anxa2,Ctsh,Snx1,Ostm1,Cl…
GO:0016021	integral component of membrane	463	4539	4.94e-38	Itgb2,Acvr1b,Slc7a7,Ern1,Acp2,Plaur,Tbxas1,Cyp4f18,Abcb4,Has1,Man1a,Calr,Il7r,Bid,Cd33,Cd244,Cd44,Atp6v1b2,Elovl1,Pvrl4,Tmem189,Epha2,B4galnt1,Clic1,M6pr,Tmem86a,Psen2,Mcoln2,Cd209a,Mertk,Slc25a13,Cybb,Plxnd1,Cd83,Ncf1,Cyba,Cd40,Vmp1,Trpv2,Cxcl16,Cd22,Atp2b1,Dram1,Gnptab,Vsir,Havcr2,Gdpd1,Sdc1,Mfsd11,Cpd,Abcc3,Sptlc2,Degs2,Gpr137b,Sema4d,Cd180,F2rl1,Samd8,Slc25a30,Cln5,Osmr,Slc7a8,Fam134b,Lrp12,A…	Itgb2,Acvr1b,Slc7a7,Ern1,Acp2,Plaur,Tbxas1,Cyp4f18,Abcb4,Has1,Man1a,Calr,Il7r,Bid,Cd33,Cd244,Cd44,Atp6v1b2,Elovl1,Nectin4,Tmem189,Epha2,B4galnt1,Clic1,M6pr,Tmem86a,Psen2,Mcoln2,Cd209a,Mertk,Slc25a13,Cybb,Plxnd1,Cd83,Ncf1,Cyba,Cd40,Vmp1,Trpv2,Cxcl16,Cd22,Atp2b1,Dram1,Gnptab,Vsir,Havcr2,Gdpd1,Sdc1,Mfsd11,Cpd,Abcc3,Sptlc2,Degs2,Gpr137b,Sema4d,Cd180,F2rl1,Samd8,Slc25a30,Cln5,Osmr,Slc7a8,Fam134b,Lrp12…
GO:0009986	cell surface	169	913	6.05e-36	Itgb2,Pdgfb,Acvr1b,Plaur,Tgfb1,Calr,Il7r,Cd33,Cd244,Cd44,Ctsb,Epha2,Neu1,Crlf1,Oit3,Psen2,Cd209a,Cd83,Ctsk,Ctss,Cd5l,Lbp,Ctsz,Cd40,Trpv2,Tnfsf13,Cd22,Vsir,Havcr2,Sdc1,Ctsl,Plau,Clu,Osmr,Ciita,Alcam,Slc11a2,Igf2r,Abcg1,C3,H2-K1,Tnf,Csf1r,Anxa1,Gfra1,Ifitm3,Il6,Ccr1,Fcgr2b,Mrc1,Itga6,Il1a,Wisp2,Il6ra,Vcam1,Tlr2,Pdgfc,Fcgr1,Abca1,B4galt1,Pdpn,Tnfrsf9,Cd38,Clec2d,Tnfrsf1a,Tyrobp,Mfge8,Itgax,Atp6ap2,I…	Itgb2,Pdgfb,Acvr1b,Plaur,Tgfb1,Calr,Il7r,Cd33,Cd244,Cd44,Ctsb,Epha2,Neu1,Crlf1,Oit3,Psen2,Cd209a,Cd83,Ctsk,Ctss,Cd5l,Lbp,Ctsz,Cd40,Trpv2,Tnfsf13,Cd22,Vsir,Havcr2,Sdc1,Ctsl,Plau,Clu,Osmr,Ciita,Alcam,Slc11a2,Igf2r,Abcg1,C3,H2-K1,Tnf,Csf1r,Anxa1,Gfra1,Ifitm3,Il6,Ccr1,Fcgr2b,Mrc1,Itga6,Il1a,Wisp2,Il6ra,Vcam1,Tlr2,Pdgfc,Fcgr1,Abca1,B4galt1,Pdpn,Tnfrsf9,Cd38,Clec2d,Tnfrsf1a,Tyrobp,Mfge8,Itgax,Atp6ap2,I…
GO:0005615	extracellular space	217	1424	1.3400000000000002e-35	Ccl2,Ccl12,Pdgfb,Ccl3,Cfp,Col1a1,Napsa,Tgfb1,Pla1a,Lamb1,Calr,Angptl2,Plod3,Cstb,Wisp1,Mmp12,Ctsb,Adamts4,Saa3,Clic1,Crlf1,Ccl8,Timp1,Oit3,Mertk,Ceacam16,Mmp13,Ctsk,Ctss,Lbp,Ctsz,Serpinb6a,Cd40,Nos2,Mmp8,Tnfsf13,Sfrp5,Cxcl16,Ccl6,Ccl4,Ccl9,Ccl7,Cpd,Serpina3n,Npc2,Vash1,Edn1,Ly86,Sema4d,Ctsl,Cd180,Hexb,Plau,Clu,Loxl2,Col2a1,Cxcl13,Igf2r,Pla2g7,Xdh,C3,H2-K1,Cfb,Tnf,Anxa1,Il33,Msr1,Gfra1,Mmp19,Gusb,…	Ccl2,Ccl12,Pdgfb,Ccl3,Cfp,Col1a1,Napsa,Tgfb1,Pla1a,Lamb1,Calr,Angptl2,Plod3,Cstb,Wisp1,Mmp12,Ctsb,Adamts4,Saa3,Clic1,Crlf1,Ccl8,Timp1,Oit3,Mertk,Ceacam16,Mmp13,Ctsk,Ctss,Lbp,Ctsz,Serpinb6a,Cd40,Nos2,Mmp8,Tnfsf13,Sfrp5,Cxcl16,Ccl6,Ccl4,Ccl9,Ccl7,Cpd,Serpina3n,Npc2,Vash1,Edn1,Ly86,Sema4d,Ctsl,Cd180,Hexb,Plau,Clu,Loxl2,Col2a1,Cxcl13,Igf2r,Pla2g7,Xdh,C3,H2-K1,Cfb,Tnf,Anxa1,Il33,Msr1,Gfra1,Mmp19,Gusb,…
GO:0005576	extracellular region	283	2229	1.18e-34	Ccl2,Ccl12,Pdgfb,Ccl3,Cfp,Vwa5a,Col1a1,Ltbp2,Napsa,Plaur,Tgfb1,Pla1a,Lamb1,Calr,Angptl2,Plod3,Cstb,Wisp1,Mmp12,Ctsb,Adamts4,Itih4,Saa3,Clic1,Crlf1,Ccl8,Timp1,Oit3,Mertk,Ceacam16,Mmp13,Ctsk,Ctss,Cd5l,Lbp,Ctsz,Serpinb6a,Cd40,Nos2,Mmp8,Tnfsf13,Sfrp5,Cxcl16,Ccl6,Ccl4,Plod1,Ccl9,Havcr2,Sdc1,Ccl7,Slc9a3r1,Cpd,Serpina3n,Lgmn,Npc2,Vash1,Hhipl1,Aoah,Edn1,Ly86,Ctla2a,Sema4d,Ctsl,Cd180,Hexb,Plau,Clu,Loxl2,C…	Ccl2,Ccl12,Pdgfb,Ccl3,Cfp,Vwa5a,Col1a1,Ltbp2,Napsa,Plaur,Tgfb1,Pla1a,Lamb1,Calr,Angptl2,Plod3,Cstb,Wisp1,Mmp12,Ctsb,Adamts4,Itih4,Saa3,Clic1,Crlf1,Ccl8,Timp1,Oit3,Mertk,Ceacam16,Mmp13,Ctsk,Ctss,Cd5l,Lbp,Ctsz,Serpinb6a,Cd40,Nos2,Mmp8,Tnfsf13,Sfrp5,Cxcl16,Ccl6,Ccl4,Plod1,Ccl9,Havcr2,Sdc1,Ccl7,Slc9a3r1,Cpd,Serpina3n,Lgmn,Npc2,Vash1,Hhipl1,Aoah,Edn1,Ly86,Ctla2a,Sema4d,Ctsl,Cd180,Hexb,Plau,Clu,Loxl2,C…
GO:0031982	vesicle	263	2007	6.46e-34	Ccl2,Cfp,Col1a1,Acp2,Napsa,Rgs19,Tgfb1,Pla1a,Hck,Myo1g,Abcb4,Calr,Ctsb,Atp6v1b2,Neu1,Clic1,M6pr,Psen2,Mcoln2,Atp6v0d1,Cybb,Ctss,Ctsz,Cyba,Nos2,Trpv2,Cd22,Atp6v1e1,Havcr2,Gna13,Grb2,Lgmn,Evl,Aoah,Edn1,Ctsl,Hexb,F2rl1,Anxa8,Esd,Clu,Atp6v1c1,Washc5,Litaf,Slc11a2,Igf2r,Fgd2,Abcg1,Atp6v0c,H2-K1,Tnf,Npc1,Anxa1,Fth1,Il33,Msr1,Gfra1,Hexa,Baiap2,Ifitm1,Ifitm3,Nptx1,Plekhb2,Slc11a1,Bok,Mlph,Arl8a,Rab29,Abl…	Ccl2,Cfp,Col1a1,Acp2,Napsa,Rgs19,Tgfb1,Pla1a,Hck,Myo1g,Abcb4,Calr,Ctsb,Atp6v1b2,Neu1,Clic1,M6pr,Psen2,Mcoln2,Atp6v0d1,Cybb,Ctss,Ctsz,Cyba,Nos2,Trpv2,Cd22,Atp6v1e1,Havcr2,Gna13,Grb2,Lgmn,Evl,Aoah,Edn1,Ctsl,Hexb,F2rl1,Anxa8,Esd,Clu,Atp6v1c1,E430025E21Rik,Litaf,Slc11a2,Igf2r,Fgd2,Abcg1,Atp6v0c,H2-K1,Tnf,Npc1,Anxa1,Fth1,Il33,Msr1,Gfra1,Hexa,Baiap2,Ifitm1,Ifitm3,Nptx1,Plekhb2,Slc11a1,Bok,Mlph,Arl8a,Ra…
GO:0005737	cytoplasm	793	10283	1.71e-32	Actr2,Ccl2,Pdgfb,Acvr1b,Gm2a,Ccl3,S100a4,Ern1,Cfp,Tubb6,Col1a1,Acp2,Napsa,Rgs19,Tgfb1,Pla1a,Lamb1,Hck,Rnd1,Myo1g,Cyp4f18,Tpm4,Abcb4,Has1,Man1a,Dnase2a,Calr,Irf5,Bid,Plod3,Crabp2,Cstb,Cd44,Wisp1,Hmox1,Vav1,Mmp12,Ctsb,Atp6v1b2,Tep1,Elovl1,Tmem189,Itih4,Aprt,Pip4k2a,B4galnt1,Neu1,Clic1,M6pr,Elk3,Coro1b,Mnda,P4ha1,Psen2,Mcoln2,Gltp,Atp6v0d1,Tnfaip8l2,Apbb1ip,Mertk,Galns,Slc25a13,Mmp13,Sash1,Cybb,Ctsk…	Actr2,Ccl2,Pdgfb,Acvr1b,Gm2a,Ccl3,S100a4,Ern1,Cfp,Tubb6,Col1a1,Acp2,Napsa,Rgs19,Tgfb1,Pla1a,Lamb1,Hck,Rnd1,Myo1g,Cyp4f18,Tpm4,Abcb4,Has1,Man1a,Dnase2a,Calr,Irf5,Bid,Plod3,Crabp2,Cstb,Cd44,Wisp1,Hmox1,Vav1,Mmp12,Ctsb,Atp6v1b2,Tep1,Elovl1,Tmem189,Itih4,Aprt,Pip4k2a,B4galnt1,Neu1,Clic1,M6pr,Elk3,Coro1b,Mnda,P4ha1,Psen2,Mcoln2,Gltp,Atp6v0d1,Tnfaip8l2,Apbb1ip,Mertk,Galns,Slc25a13,Mmp13,Sash1,Cybb,Ctsk…
GO:0031410	cytoplasmic vesicle	247	1872	4.999999999999999e-32	Ccl2,Cfp,Col1a1,Acp2,Napsa,Rgs19,Tgfb1,Pla1a,Hck,Abcb4,Calr,Ctsb,Atp6v1b2,Neu1,M6pr,Psen2,Mcoln2,Atp6v0d1,Cybb,Ctss,Ctsz,Cyba,Trpv2,Cd22,Atp6v1e1,Havcr2,Gna13,Grb2,Lgmn,Evl,Aoah,Edn1,Ctsl,Hexb,F2rl1,Anxa8,Esd,Clu,Atp6v1c1,Washc5,Litaf,Slc11a2,Igf2r,Fgd2,Abcg1,Atp6v0c,H2-K1,Tnf,Npc1,Anxa1,Fth1,Il33,Msr1,Gfra1,Hexa,Baiap2,Ifitm1,Ifitm3,Nptx1,Plekhb2,Slc11a1,Bok,Mlph,Arl8a,Rab29,Abl2,Fcgr2b,Mrc1,Dpp…	Ccl2,Cfp,Col1a1,Acp2,Napsa,Rgs19,Tgfb1,Pla1a,Hck,Abcb4,Calr,Ctsb,Atp6v1b2,Neu1,M6pr,Psen2,Mcoln2,Atp6v0d1,Cybb,Ctss,Ctsz,Cyba,Trpv2,Cd22,Atp6v1e1,Havcr2,Gna13,Grb2,Lgmn,Evl,Aoah,Edn1,Ctsl,Hexb,F2rl1,Anxa8,Esd,Clu,Atp6v1c1,E430025E21Rik,Litaf,Slc11a2,Igf2r,Fgd2,Abcg1,Atp6v0c,H2-K1,Tnf,Npc1,Anxa1,Fth1,Il33,Msr1,Gfra1,Hexa,Baiap2,Ifitm1,Ifitm3,Nptx1,Plekhb2,Slc11a1,Bok,Mlph,Arl8a,Rab29,Abl2,Fcgr2b,M…
GO:0098552	side of membrane	117	595	2.2800000000000001e-26	Itgb2,Gm2a,Hck,Calr,Il7r,Cd33,Cd244,Cd44,Ctsb,Crlf1,Cd83,Ctsk,Cyth1,Stac2,Cd40,Tnfsf13,Cd22,Atp2b1,Vsir,Sdc1,Gna13,Ctsl,Osmr,Litaf,Alcam,Abcg1,H2-K1,Tnf,Anxa1,Gfra1,Esyt1,Il6,Ccr1,Fcgr2b,Itga6,Ptpn1,Il6ra,Vcam1,Tlr2,Fcgr1,Abca1,B4galt1,Pdpn,Fgr,Tnfrsf9,Clec2d,Mfge8,Itgax,Atp6ap2,Il13ra1,Lamp1,Gsr,Trf,Crlf2,Ldlrap1,Lyn,H2-Ab1,Lrp1,Thbs1,Tlr4,H2-Aa,Gngt2,Gna15,Cxcr3,Cxcr4,Cd200r1,Itga2,Cd14,Cx3cr1,…	Itgb2,Gm2a,Hck,Calr,Il7r,Cd33,Cd244,Cd44,Ctsb,Crlf1,Cd83,Ctsk,Cyth1,Stac2,Cd40,Tnfsf13,Cd22,Atp2b1,Vsir,Sdc1,Gna13,Ctsl,Osmr,Litaf,Alcam,Abcg1,H2-K1,Tnf,Anxa1,Gfra1,Esyt1,Il6,Ccr1,Fcgr2b,Itga6,Ptpn1,Il6ra,Vcam1,Tlr2,Fcgr1,Abca1,B4galt1,Pdpn,Fgr,Tnfrsf9,Clec2d,Mfge8,Itgax,Atp6ap2,Il13ra1,Lamp1,Gsr,Trf,Crlf2,Ldlrap1,Lyn,H2-Ab1,Lrp1,Thbs1,Tlr4,H2-Aa,Gngt2,Gna15,Cxcr3,Cxcr4,Cd200r1,Itga2,Cd14,Cx3cr1,…
GO:0012505	endomembrane system	379	3859	2.51e-26	Ccl2,Ern1,Cfp,Col1a1,Napsa,Tgfb1,Pla1a,Tbxas1,Hck,Cyp4f18,Abcb4,Man1a,Calr,Plod3,Crabp2,Cd44,Hmox1,Atp6v1b2,Elovl1,Tmem189,B4galnt1,Clic1,M6pr,P4ha1,Oit3,Psen2,Mcoln2,Atp6v0d1,Mmp13,Cybb,Ctss,Ncf1,Ctsz,Cyba,Vmp1,Trpv2,Plod1,Dnase1l1,Cd22,Atp6v1e1,Gnptab,Cpeb4,Havcr2,Gdpd1,Sdc1,Slc9a3r1,Grb2,Cpd,Sptlc2,Lgmn,Npc2,Vash1,Degs2,Edn1,Hexb,F2rl1,Samd8,Anxa8,Clu,Loxl2,Cln5,Fam134b,Lrp12,Washc5,Litaf,Sdf2…	Ccl2,Ern1,Cfp,Col1a1,Napsa,Tgfb1,Pla1a,Tbxas1,Hck,Cyp4f18,Abcb4,Man1a,Calr,Plod3,Crabp2,Cd44,Hmox1,Atp6v1b2,Elovl1,Tmem189,B4galnt1,Clic1,M6pr,P4ha1,Oit3,Psen2,Mcoln2,Atp6v0d1,Mmp13,Cybb,Ctss,Ncf1,Ctsz,Cyba,Vmp1,Trpv2,Plod1,Dnase1l1,Cd22,Atp6v1e1,Gnptab,Cpeb4,Havcr2,Gdpd1,Sdc1,Slc9a3r1,Grb2,Cpd,Sptlc2,Lgmn,Npc2,Vash1,Degs2,Edn1,Hexb,F2rl1,Samd8,Anxa8,Clu,Loxl2,Cln5,Fam134b,Lrp12,E430025E21Rik,Lit…
GO:0009897	external side of plasma membrane	94	404	1.53e-25	Itgb2,Calr,Il7r,Cd33,Cd244,Cd44,Ctsb,Crlf1,Cd83,Ctsk,Cd40,Tnfsf13,Cd22,Vsir,Sdc1,Ctsl,Osmr,Alcam,Abcg1,H2-K1,Tnf,Anxa1,Gfra1,Il6,Ccr1,Fcgr2b,Itga6,Il6ra,Vcam1,Tlr2,Fcgr1,Abca1,B4galt1,Pdpn,Tnfrsf9,Clec2d,Mfge8,Itgax,Atp6ap2,Il13ra1,Lamp1,Gsr,Trf,Crlf2,H2-Ab1,Lrp1,Thbs1,Tlr4,H2-Aa,Cxcr3,Cxcr4,Cd200r1,Itga2,Cd14,Cx3cr1,Cd48,Itgam,Cxcl12,Csf2ra,Rnpep,Fcgr4,Fcer1g,Adam9,Icam1,Emr1,Cd86,Il3ra,Folr2,Cd…	Itgb2,Calr,Il7r,Cd33,Cd244,Cd44,Ctsb,Crlf1,Cd83,Ctsk,Cd40,Tnfsf13,Cd22,Vsir,Sdc1,Ctsl,Osmr,Alcam,Abcg1,H2-K1,Tnf,Anxa1,Gfra1,Il6,Ccr1,Fcgr2b,Itga6,Il6ra,Vcam1,Tlr2,Fcgr1,Abca1,B4galt1,Pdpn,Tnfrsf9,Clec2d,Mfge8,Itgax,Atp6ap2,Il13ra1,Lamp1,Gsr,Trf,Crlf2,H2-Ab1,Lrp1,Thbs1,Tlr4,H2-Aa,Cxcr3,Cxcr4,Cd200r1,Itga2,Cd14,Cx3cr1,Cd48,Itgam,Cxcl12,Csf2ra,Rnpep,Fcgr4,Fcer1g,Adam9,Icam1,Adgre1,Cd86,Il3ra,Folr2,…
GO:0098805	whole membrane	187	1415	1.48e-23	Itgb2,Acp2,Rgs19,Pla1a,Hck,Abcb4,Bid,Hmox1,Neu1,M6pr,Psen2,Mcoln2,Atp6v0d1,Vmp1,Arid3a,Atp2b1,Dram1,Slc9a3r1,Gpr137b,Anxa8,Cln5,Atp6v1c1,Litaf,Slc11a2,Igf2r,Fgd2,Atp6v0c,Tmem8,H2-K1,Tnf,Npc1,Anxa1,Slc15a3,Ifitm3,Casp8,Plekhb2,Slc11a1,Bok,Arl8a,Rgs16,Sele,Fcgr2b,Mrc1,Ehd4,Tlr2,Fcgr1,Atp6v0d2,Sdcbp,Abca1,Pdpn,Tnfrsf1b,Necap2,Cd38,Man2b2,Snx8,Gpnmb,Olr1,Tnfrsf1a,Tpp1,Atp6ap2,Btk,Acsl4,Lamp1,Rab20,Sn…	Itgb2,Acp2,Rgs19,Pla1a,Hck,Abcb4,Bid,Hmox1,Neu1,M6pr,Psen2,Mcoln2,Atp6v0d1,Vmp1,Arid3a,Atp2b1,Dram1,Slc9a3r1,Gpr137b,Anxa8,Cln5,Atp6v1c1,Litaf,Slc11a2,Igf2r,Fgd2,Atp6v0c,Tmem8,H2-K1,Tnf,Npc1,Anxa1,Slc15a3,Ifitm3,Casp8,Plekhb2,Slc11a1,Bok,Arl8a,Rgs16,Sele,Fcgr2b,Mrc1,Ehd4,Tlr2,Fcgr1,Atp6v0d2,Sdcbp,Abca1,Pdpn,Tnfrsf1b,Necap2,Cd38,Man2b2,Snx8,Gpnmb,Olr1,Tnfrsf1a,Tpp1,Atp6ap2,Btk,Acsl4,Lamp1,Rab20,Sn…
GO:0005768	endosome	131	862	1.48e-20	M6pr,Psen2,Mcoln2,Atp6v0d1,Ctss,Cyba,Cd22,Atp6v1e1,Havcr2,Grb2,Lgmn,F2rl1,Anxa8,Washc5,Litaf,Slc11a2,Igf2r,Fgd2,Abcg1,Tnf,Npc1,Anxa1,Gfra1,Ifitm1,Ifitm3,Plekhb2,Slc11a1,Bok,Arl8a,Rab29,Fcgr2b,Mrc1,Ehd4,Siglec1,Ptpn1,Vcam1,Atp6v0d2,Abca1,Rasgef1b,Snx8,Gpnmb,Tpp1,Lamp1,Rab20,Snx20,Anxa2,Snx1,Trf,Scamp5,Mfsd12,Ldlrap1,Vps18,H2-DMa,Mcoln3,Rap2b,Atp13a2,Micall2,H2-Ab1,Rhov,Rab8b,Tlr13,Lrp1,March1,Spns…	M6pr,Psen2,Mcoln2,Atp6v0d1,Ctss,Cyba,Cd22,Atp6v1e1,Havcr2,Grb2,Lgmn,F2rl1,Anxa8,E430025E21Rik,Litaf,Slc11a2,Igf2r,Fgd2,Abcg1,Tnf,Npc1,Anxa1,Gfra1,Ifitm1,Ifitm3,Plekhb2,Slc11a1,Bok,Arl8a,Rab29,Fcgr2b,Mrc1,Ehd4,Siglec1,Ptpn1,Vcam1,Atp6v0d2,Abca1,Rasgef1b,Snx8,Gpnmb,Tpp1,Lamp1,Rab20,Snx20,Anxa2,Snx1,Trf,Scamp5,Mfsd12,Ldlrap1,Vps18,H2-DMa,Mcoln3,Rap2b,Atp13a2,Micall2,H2-Ab1,Rhov,Rab8b,Tlr13,Lrp1,Marc…
GO:0005774	vacuolar membrane	65	270	4.68e-18	Acp2,Neu1,M6pr,Psen2,Atp6v0d1,Vmp1,Dram1,Gpr137b,Cln5,Atp6v1c1,Litaf,Slc11a2,Igf2r,Atp6v0c,Tmem8,Npc1,Slc15a3,Ifitm3,Arl8a,Atp6v0d2,Man2b2,Atp6ap2,Lamp1,Man2b1,Anxa2,Ostm1,Clcn7,Vps18,H2-DMa,Mcoln3,Atp13a2,March1,Hpse,Atp6v0a1,Rubcnl,Grn,Plekhm1,Atp6v0b,Slc2a6,Lamp2,Slc35f6,Pqlc2,Tpcn2,Slc39a14,H2-Eb1,Cln3,Ctsa,Cd63,Trpm2,Myo7a,Cd68,Slc36a1,H2-DMb1,Atp6v1a,Tmem173,Slc29a3,Pld3,Fnip2,Laptm5,Ctsd,S…	Acp2,Neu1,M6pr,Psen2,Atp6v0d1,Vmp1,Dram1,Gpr137b,Cln5,Atp6v1c1,Litaf,Slc11a2,Igf2r,Atp6v0c,Tmem8,Npc1,Slc15a3,Ifitm3,Arl8a,Atp6v0d2,Man2b2,Atp6ap2,Lamp1,Man2b1,Anxa2,Ostm1,Clcn7,Vps18,H2-DMa,Mcoln3,Atp13a2,March1,Hpse,Atp6v0a1,5031414D18Rik,Grn,Plekhm1,Atp6v0b,Slc2a6,Lamp2,Slc35f6,Pqlc2,Tpcn2,Slc39a14,H2-Eb1,Cln3,Ctsa,Cd63,Trpm2,Myo7a,Cd68,Slc36a1,H2-DMb1,Atp6v1a,Tmem173,Slc29a3,Pld3,Fnip2,Laptm5…
GO:0005765	lysosomal membrane	54	209	5.02e-16	Acp2,Neu1,M6pr,Psen2,Atp6v0d1,Dram1,Gpr137b,Cln5,Litaf,Slc11a2,Igf2r,Tmem8,Npc1,Slc15a3,Ifitm3,Arl8a,Atp6v0d2,Atp6ap2,Lamp1,Anxa2,Ostm1,Clcn7,Vps18,H2-DMa,Mcoln3,Atp13a2,March1,Hpse,Grn,Plekhm1,Slc2a6,Lamp2,Slc35f6,Pqlc2,Tpcn2,Slc39a14,H2-Eb1,Cln3,Ctsa,Cd63,Trpm2,Myo7a,Cd68,Slc36a1,H2-DMb1,Slc29a3,Pld3,Fnip2,Laptm5,Ctsd,Slc3a2,Gba,Wdr81,Glmp	Acp2,Neu1,M6pr,Psen2,Atp6v0d1,Dram1,Gpr137b,Cln5,Litaf,Slc11a2,Igf2r,Tmem8,Npc1,Slc15a3,Ifitm3,Arl8a,Atp6v0d2,Atp6ap2,Lamp1,Anxa2,Ostm1,Clcn7,Vps18,H2-DMa,Mcoln3,Atp13a2,March1,Hpse,Grn,Plekhm1,Slc2a6,Lamp2,Slc35f6,Pqlc2,Tpcn2,Slc39a14,H2-Eb1,Cln3,Ctsa,Cd63,Trpm2,Myo7a,Cd68,Slc36a1,H2-DMb1,Slc29a3,Pld3,Fnip2,Laptm5,Ctsd,Slc3a2,Gba,Wdr81,Glmp
GO:0098588	bounding membrane of organelle	181	1636	2.52e-15	Acp2,Pla1a,Abcb4,Man1a,Bid,B4galnt1,Neu1,M6pr,Psen2,Mcoln2,Atp6v0d1,Vmp1,Plod1,Dram1,Gnptab,Gpr137b,Samd8,Anxa8,Cln5,Atp6v1c1,Litaf,Slc11a2,Nagpa,Igf2r,Fgd2,Abcg1,Atp6v0c,Tmem8,H2-K1,Npc1,Anxa1,Tmem132a,Slc15a3,Cyp2e1,Ifitm3,Plekhb2,Slc11a1,Bok,Cln8,Arl8a,Mrc1,Ehd4,Nras,Tlr2,Atp6v0d2,B4galt1,Glipr2,Necap2,Cd38,Man2b2,Snx8,Lfng,Gpnmb,Tnfrsf1a,Xylt1,Acer3,Atp6ap2,Acsl4,Lamp1,Rab20,Galnt7,Snx20,Man2…	Acp2,Pla1a,Abcb4,Man1a,Bid,B4galnt1,Neu1,M6pr,Psen2,Mcoln2,Atp6v0d1,Vmp1,Plod1,Dram1,Gnptab,Gpr137b,Samd8,Anxa8,Cln5,Atp6v1c1,Litaf,Slc11a2,Nagpa,Igf2r,Fgd2,Abcg1,Atp6v0c,Tmem8,H2-K1,Npc1,Anxa1,Tmem132a,Slc15a3,Cyp2e1,Ifitm3,Plekhb2,Slc11a1,Bok,Cln8,Arl8a,Mrc1,Ehd4,Nras,Tlr2,Atp6v0d2,B4galt1,Glipr2,Necap2,Cd38,Man2b2,Snx8,Lfng,Gpnmb,Tnfrsf1a,Xylt1,Acer3,Atp6ap2,Acsl4,Lamp1,Rab20,Galnt7,Snx20,Man2…
GO:0005622	intracellular	845	12596	2.15e-14	Actr2,Ccl2,Pdgfb,Acvr1b,Gm2a,Ccl3,S100a4,Ern1,Cfp,Tubb6,Vwa5a,Col1a1,Ell2,Acp2,Spi1,Napsa,Rgs19,Tgfb1,Pla1a,Lamb1,Hck,Rnd1,Myo1g,Cyp4f18,Tpm4,Abcb4,Has1,Man1a,Dnase2a,Calr,Irf5,Bid,Plod3,Crabp2,Cstb,Cd44,Wisp1,Hmox1,Vav1,Mmp12,Ctsb,Atp6v1b2,Tep1,Elovl1,Adamts4,Tmem189,Itih4,Aprt,Pip4k2a,B4galnt1,Neu1,Clic1,M6pr,Elk3,Coro1b,Mnda,P4ha1,Oit3,Psen2,Mcoln2,Gltp,Atp6v0d1,Tnfaip8l2,Apbb1ip,Mertk,Galns,S…	Actr2,Ccl2,Pdgfb,Acvr1b,Gm2a,Ccl3,S100a4,Ern1,Cfp,Tubb6,Vwa5a,Col1a1,Ell2,Acp2,Spi1,Napsa,Rgs19,Tgfb1,Pla1a,Lamb1,Hck,Rnd1,Myo1g,Cyp4f18,Tpm4,Abcb4,Has1,Man1a,Dnase2a,Calr,Irf5,Bid,Plod3,Crabp2,Cstb,Cd44,Wisp1,Hmox1,Vav1,Mmp12,Ctsb,Atp6v1b2,Tep1,Elovl1,Adamts4,Tmem189,Itih4,Aprt,Pip4k2a,B4galnt1,Neu1,Clic1,M6pr,Elk3,Coro1b,Mnda,P4ha1,Oit3,Psen2,Mcoln2,Gltp,Atp6v0d1,Tnfaip8l2,Apbb1ip,Mertk,Galns,S…
GO:0031090	organelle membrane	268	2973	7.24e-13	Ern1,Acp2,Pla1a,Tbxas1,Cyp4f18,Abcb4,Man1a,Calr,Bid,Plod3,Hmox1,Elovl1,Tmem189,B4galnt1,Neu1,Clic1,M6pr,Psen2,Mcoln2,Atp6v0d1,Slc25a13,Vmp1,Nos2,Plod1,Dram1,Gnptab,Gdpd1,Grb2,Sptlc2,Degs2,Gpr137b,Samd8,Anxa8,Slc25a30,Clu,Cln5,Fam134b,Atp6v1c1,Litaf,Sdf2l1,Slc11a2,Nagpa,Igf2r,Fgd2,Abcg1,Atp6v0c,Tmem8,Tmem178,H2-K1,Npc1,Anxa1,Tmem132a,Slc15a3,Slc25a45,Esyt1,Cyp2e1,Ifitm3,Casp4,Plekhb2,Slc11a1,Bok,C…	Ern1,Acp2,Pla1a,Tbxas1,Cyp4f18,Abcb4,Man1a,Calr,Bid,Plod3,Hmox1,Elovl1,Tmem189,B4galnt1,Neu1,Clic1,M6pr,Psen2,Mcoln2,Atp6v0d1,Slc25a13,Vmp1,Nos2,Plod1,Dram1,Gnptab,Gdpd1,Grb2,Sptlc2,Degs2,Gpr137b,Samd8,Anxa8,Slc25a30,Clu,Cln5,Fam134b,Atp6v1c1,Litaf,Sdf2l1,Slc11a2,Nagpa,Igf2r,Fgd2,Abcg1,Atp6v0c,Tmem8,Tmem178,H2-K1,Npc1,Anxa1,Tmem132a,Slc15a3,Slc25a45,Esyt1,Cyp2e1,Ifitm3,Casp4,Plekhb2,Slc11a1,Bok,C…
GO:0005769	early endosome	63	350	2.51e-12	Psen2,Atp6v0d1,Ctss,Cd22,Havcr2,F2rl1,Washc5,Litaf,Slc11a2,Igf2r,Fgd2,Anxa1,Ifitm1,Bok,Rab29,Ehd4,Siglec1,Ptpn1,Vcam1,Atp6v0d2,Rasgef1b,Snx8,Gpnmb,Rab20,Snx20,Anxa2,Snx1,Trf,Ldlrap1,Vps18,Mcoln3,H2-Ab1,Lrp1,March1,Tlr4,Rftn1,Cxcr4,Neurl3,Rab11fip5,Rin3,F2r,Slc39a14,Ticam2,Lipg,Pld4,Rab31,Pi4k2a,Ppap2c,Tom1,Wdr91,Fkbp15,Cln3,Atp11a,Ece1,Snx5,Steap4,Furin,Pld3,Nipa2,Myo5a,Wdfy4,Sphk1,Wdr81	Psen2,Atp6v0d1,Ctss,Cd22,Havcr2,F2rl1,E430025E21Rik,Litaf,Slc11a2,Igf2r,Fgd2,Anxa1,Ifitm1,Bok,Rab29,Ehd4,Siglec1,Ptpn1,Vcam1,Atp6v0d2,Rasgef1b,Snx8,Gpnmb,Rab20,Snx20,Anxa2,Snx1,Trf,Ldlrap1,Vps18,Mcoln3,H2-Ab1,Lrp1,March1,Tlr4,Rftn1,Cxcr4,Neurl3,Rab11fip5,Rin3,F2r,Slc39a14,Ticam2,Lipg,Pld4,Rab31,Pi4k2a,Plpp2,Tom1,Wdr91,Fkbp15,Cln3,Atp11a,Ece1,Snx5,Steap4,Furin,Pld3,Nipa2,Myo5a,Wdfy4,Sphk1,Wdr81
GO:0031226	intrinsic component of plasma membrane	141	1249	2.85e-12	Itgb2,Acvr1b,Plaur,Has1,Epha2,Psen2,Mertk,Cybb,Plxnd1,Ncf1,Cyba,Cd40,Trpv2,Cd22,Atp2b1,Abcc3,Sema4d,F2rl1,Samd8,Osmr,Lrp12,Alcam,Slc11a2,Tnfrsf21,Trem2,Tmem8,Tnf,Npc1,Csf1r,Il6,Htr2b,Sele,Tmem206,Fcgr2b,Itga6,Cd82,Il6ra,Vcam1,Tlr2,Fcgr1,Sdcbp,Abca1,Cd72,P2rx4,Gpnmb,Slc6a6,Clec2d,Clec1b,Itgax,Slc6a8,St14,Itga11,Slco2a1,Tspan14,Cd53,Mfsd12,Tie1,Kcnj2,Itpr3,Lyn,Gpr126,Tlr13,Lrp1,Tlr4,Stab1,Eepd1,Gpc…	Itgb2,Acvr1b,Plaur,Has1,Epha2,Psen2,Mertk,Cybb,Plxnd1,Ncf1,Cyba,Cd40,Trpv2,Cd22,Atp2b1,Abcc3,Sema4d,F2rl1,Samd8,Osmr,Lrp12,Alcam,Slc11a2,Tnfrsf21,Trem2,Tmem8,Tnf,Npc1,Csf1r,Il6,Htr2b,Sele,Tmem206,Fcgr2b,Itga6,Cd82,Il6ra,Vcam1,Tlr2,Fcgr1,Sdcbp,Abca1,Cd72,P2rx4,Gpnmb,Slc6a6,Clec2d,Clec1b,Itgax,Slc6a8,St14,Itga11,Slco2a1,Tspan14,Cd53,Mfsd12,Tie1,Kcnj2,Itpr3,Lyn,Adgrg6,Tlr13,Lrp1,Tlr4,Stab1,Eepd1,Gpc…
GO:0031012	extracellular matrix	74	468	4.74e-12	Vwa5a,Col1a1,Ltbp2,Tgfb1,Lamb1,Calr,Angptl2,Plod3,Cstb,Wisp1,Mmp12,Ctsb,Adamts4,Itih4,Timp1,Mmp13,Ctsz,Serpinb6a,Mmp8,Plod1,Ctsl,Cd180,Loxl2,Col2a1,Runx1,Emilin2,Anxa1,Mmp19,Itga6,Wisp2,Col24a1,Ctsc,Mfge8,Acan,Sfrp1,Fgl1,Mmp2,Mmp3,Anxa2,Trf,Tnn,Lum,Hpse,Thbs1,Mamdc2,Scara3,Gpc1,Chad,Fbln2,Plxnb2,Ssc5d,Fn1,Igf1,Adam10,Cthrc1,Col12a1,Tnfrsf11b,Col5a2,Col3a1,Col8a1,Mmp14,Plscr1,Col10a1,Itgb4,Tnc,Lga…	Vwa5a,Col1a1,Ltbp2,Tgfb1,Lamb1,Calr,Angptl2,Plod3,Cstb,Wisp1,Mmp12,Ctsb,Adamts4,Itih4,Timp1,Mmp13,Ctsz,Serpinb6a,Mmp8,Plod1,Ctsl,Cd180,Loxl2,Col2a1,Runx1,Emilin2,Anxa1,Mmp19,Itga6,Wisp2,Col24a1,Ctsc,Mfge8,Acan,Sfrp1,Fgl1,Mmp2,Mmp3,Anxa2,Trf,Tnn,Lum,Hpse,Thbs1,Mamdc2,Scara3,Gpc1,Chad,Fbln2,Plxnb2,Ssc5d,Fn1,Igf1,Adam10,Cthrc1,Col12a1,Tnfrsf11b,Col5a2,Col3a1,Col8a1,Mmp14,Plscr1,Col10a1,Itgb4,Tnc,Lga…
GO:0045121	membrane raft	67	396	4.74e-12	Itgb2,Rgs19,Hck,Abcb4,Hmox1,Psen2,Arid3a,Atp2b1,Slc9a3r1,Tnf,Npc1,Casp8,Rgs16,Sele,Fcgr2b,Tlr2,Fcgr1,Sdcbp,Abca1,Pdpn,Tnfrsf1b,Olr1,Tnfrsf1a,Tpp1,Btk,Anxa2,Csk,Ptgs2,Plvap,Lyn,Rap2b,Hpse,Efhd2,Myof,Rftn1,Lat2,Gpc1,Tuba1c,Ltb4r1,Bst2,Cd14,Tlr1,F2r,Tlr6,Cd48,Adam17,Itgam,Pi4k2a,Ppap2c,Unc5b,Fcer1g,Cln3,Scarb1,Plscr1,Selplg,Nos1,Nfam1,Ptk2b,Cblb,Furin,Tnfrsf23,Rtn4rl2,Ctsd,Inpp5d,Iqgap1,Kcnn4,Mag	Itgb2,Rgs19,Hck,Abcb4,Hmox1,Psen2,Arid3a,Atp2b1,Slc9a3r1,Tnf,Npc1,Casp8,Rgs16,Sele,Fcgr2b,Tlr2,Fcgr1,Sdcbp,Abca1,Pdpn,Tnfrsf1b,Olr1,Tnfrsf1a,Tpp1,Btk,Anxa2,Csk,Ptgs2,Plvap,Lyn,Rap2b,Hpse,Efhd2,Myof,Rftn1,Lat2,Gpc1,Tuba1c,Ltb4r1,Bst2,Cd14,Tlr1,F2r,Tlr6,Cd48,Adam17,Itgam,Pi4k2a,Plpp2,Unc5b,Fcer1g,Cln3,Scarb1,Plscr1,Selplg,Nos1,Nfam1,Ptk2b,Cblb,Furin,Tnfrsf23,Rtn4rl2,Ctsd,Inpp5d,Iqgap1,Kcnn4,Mag
GO:0005887	integral component of plasma membrane	131	1174	4.67e-11	Itgb2,Acvr1b,Plaur,Has1,Epha2,Psen2,Mertk,Cybb,Plxnd1,Ncf1,Cyba,Cd40,Trpv2,Cd22,Atp2b1,Abcc3,Sema4d,F2rl1,Samd8,Osmr,Lrp12,Alcam,Slc11a2,Tnfrsf21,Trem2,Tmem8,Tnf,Npc1,Csf1r,Il6,Htr2b,Sele,Tmem206,Fcgr2b,Itga6,Cd82,Il6ra,Vcam1,Tlr2,Fcgr1,Sdcbp,Abca1,Cd72,P2rx4,Gpnmb,Slc6a6,Clec2d,Clec1b,Itgax,Slc6a8,St14,Itga11,Slco2a1,Tspan14,Cd53,Mfsd12,Tie1,Kcnj2,Itpr3,Lyn,Gpr126,Tlr13,Lrp1,Tlr4,Stab1,Slc2a6,Gp…	Itgb2,Acvr1b,Plaur,Has1,Epha2,Psen2,Mertk,Cybb,Plxnd1,Ncf1,Cyba,Cd40,Trpv2,Cd22,Atp2b1,Abcc3,Sema4d,F2rl1,Samd8,Osmr,Lrp12,Alcam,Slc11a2,Tnfrsf21,Trem2,Tmem8,Tnf,Npc1,Csf1r,Il6,Htr2b,Sele,Tmem206,Fcgr2b,Itga6,Cd82,Il6ra,Vcam1,Tlr2,Fcgr1,Sdcbp,Abca1,Cd72,P2rx4,Gpnmb,Slc6a6,Clec2d,Clec1b,Itgax,Slc6a8,St14,Itga11,Slco2a1,Tspan14,Cd53,Mfsd12,Tie1,Kcnj2,Itpr3,Lyn,Adgrg6,Tlr13,Lrp1,Tlr4,Stab1,Slc2a6,Ad…
GO:0030139	endocytic vesicle	43	195	8.54e-11	Ccl2,Calr,Cybb,Evl,Igf2r,H2-K1,Fth1,Slc11a1,Ehd4,Tlr2,Abca1,Was,Lamp1,Rab20,Myo1e,Trf,Rab8b,Lamp2,Nod1,Rab11fip5,Tlr1,Tlr7,Tlr6,Cemip,Rab7b,Pld4,Rab31,Actg1,Tlr9,Ap2s1,Ftl1,B2m,H2-T23,Adam8,Scimp,Arrb2,Mpeg1,Capg,Syk,Unc93b1,Stxbp2,Sphk1,H2-D1	Ccl2,Calr,Cybb,Evl,Igf2r,H2-K1,Fth1,Slc11a1,Ehd4,Tlr2,Abca1,Was,Lamp1,Rab20,Myo1e,Trf,Rab8b,Lamp2,Nod1,Rab11fip5,Tlr1,Tlr7,Tlr6,Cemip,Rab7b,Pld4,Rab31,Actg1,Tlr9,Ap2s1,Ftl1,B2m,H2-T23,Adam8,Scimp,Arrb2,Mpeg1,Capg,Syk,Unc93b1,Stxbp2,Sphk1,H2-D1
GO:0045335	phagocytic vesicle	32	112	2.14e-10	Calr,Cybb,Evl,H2-K1,Slc11a1,Tlr2,Abca1,Was,Lamp1,Rab20,Rab8b,Lamp2,Nod1,Rab11fip5,Tlr1,Tlr7,Tlr6,Rab7b,Pld4,Rab31,Actg1,Tlr9,B2m,H2-T23,Adam8,Scimp,Mpeg1,Capg,Syk,Unc93b1,Stxbp2,H2-D1	Calr,Cybb,Evl,H2-K1,Slc11a1,Tlr2,Abca1,Was,Lamp1,Rab20,Rab8b,Lamp2,Nod1,Rab11fip5,Tlr1,Tlr7,Tlr6,Rab7b,Pld4,Rab31,Actg1,Tlr9,B2m,H2-T23,Adam8,Scimp,Mpeg1,Capg,Syk,Unc93b1,Stxbp2,H2-D1
GO:0043235	receptor complex	60	374	5.74e-10	Itgb2,Acvr1b,Cd44,Epha2,Crlf1,Apbb1ip,Mertk,Plxnd1,Cd40,Osmr,Vdr,Alcam,Csf1r,Gfra1,Il6,Itga6,Il6ra,Tlr2,Sdcbp,Olr1,Tnfrsf1a,Il4ra,Itgax,Il13ra1,Itga11,Trf,Crlf2,Tie1,Itpr3,Lyn,Lrp1,Tlr4,Plxnb2,Eps8,Abhd12,Cd200r1,Itga2,Cd14,Tlr1,Tlr7,Tlr6,Ticam2,Itgam,Csf2ra,Il3ra,Cd74,Plxnc1,B2m,Itga4,Col10a1,Csf3r,Itgb4,Plxdc1,Scimp,Ptk2b,Nr1h3,Ahr,Syk,Ptpn6,Plxna1	Itgb2,Acvr1b,Cd44,Epha2,Crlf1,Apbb1ip,Mertk,Plxnd1,Cd40,Osmr,Vdr,Alcam,Csf1r,Gfra1,Il6,Itga6,Il6ra,Tlr2,Sdcbp,Olr1,Tnfrsf1a,Il4ra,Itgax,Il13ra1,Itga11,Trf,Crlf2,Tie1,Itpr3,Lyn,Lrp1,Tlr4,Plxnb2,Eps8,Abhd12,Cd200r1,Itga2,Cd14,Tlr1,Tlr7,Tlr6,Ticam2,Itgam,Csf2ra,Il3ra,Cd74,Plxnc1,B2m,Itga4,Col10a1,Csf3r,Itgb4,Plxdc1,Scimp,Ptk2b,Nr1h3,Ahr,Syk,Ptpn6,Plxna1
GO:0062023	collagen-containing extracellular matrix	58	359	9.74e-10	Vwa5a,Col1a1,Ltbp2,Tgfb1,Lamb1,Calr,Angptl2,Plod3,Cstb,Ctsb,Adamts4,Itih4,Timp1,Ctsz,Serpinb6a,Plod1,Ctsl,Loxl2,Col2a1,Runx1,Emilin2,Anxa1,Itga6,Col24a1,Ctsc,Mfge8,Acan,Sfrp1,Fgl1,Anxa2,Trf,Tnn,Lum,Thbs1,Mamdc2,Gpc1,Fbln2,Plxnb2,Ssc5d,Fn1,Igf1,Adam10,Col12a1,Col5a2,Col3a1,Col8a1,Plscr1,Col10a1,Itgb4,Tnc,Lgals9,Mmrn2,Vwf,Anxa4,Col6a4,Lgals3,Ctsd,Col6a5	Vwa5a,Col1a1,Ltbp2,Tgfb1,Lamb1,Calr,Angptl2,Plod3,Cstb,Ctsb,Adamts4,Itih4,Timp1,Ctsz,Serpinb6a,Plod1,Ctsl,Loxl2,Col2a1,Runx1,Emilin2,Anxa1,Itga6,Col24a1,Ctsc,Mfge8,Acan,Sfrp1,Fgl1,Anxa2,Trf,Tnn,Lum,Thbs1,Mamdc2,Gpc1,Fbln2,Plxnb2,Ssc5d,Fn1,Igf1,Adam10,Col12a1,Col5a2,Col3a1,Col8a1,Plscr1,Col10a1,Itgb4,Tnc,Lgals9,Mmrn2,Vwf,Anxa4,Col6a4,Lgals3,Ctsd,Col6a5
GO:0043227	membrane-bounded organelle	698	10370	1e-09	Actr2,Ccl2,Gm2a,S100a4,Ern1,Cfp,Vwa5a,Col1a1,Ell2,Acp2,Spi1,Napsa,Rgs19,Tgfb1,Pla1a,Lamb1,Tbxas1,Hck,Rnd1,Myo1g,Cyp4f18,Abcb4,Man1a,Dnase2a,Calr,Irf5,Bid,Plod3,Crabp2,Cstb,Cd44,Hmox1,Mmp12,Ctsb,Atp6v1b2,Tep1,Elovl1,Adamts4,Tmem189,Aprt,Pip4k2a,B4galnt1,Neu1,Clic1,M6pr,Elk3,Mnda,P4ha1,Oit3,Psen2,Mcoln2,Atp6v0d1,Galns,Slc25a13,Mmp13,Cybb,Ctsk,Ctss,Ncf1,Ctsz,Myh9,Cyba,Cd40,Vmp1,Tnip1,Nos2,Trpv2,Plod…	Actr2,Ccl2,Gm2a,S100a4,Ern1,Cfp,Vwa5a,Col1a1,Ell2,Acp2,Spi1,Napsa,Rgs19,Tgfb1,Pla1a,Lamb1,Tbxas1,Hck,Rnd1,Myo1g,Cyp4f18,Abcb4,Man1a,Dnase2a,Calr,Irf5,Bid,Plod3,Crabp2,Cstb,Cd44,Hmox1,Mmp12,Ctsb,Atp6v1b2,Tep1,Elovl1,Adamts4,Tmem189,Aprt,Pip4k2a,B4galnt1,Neu1,Clic1,M6pr,Elk3,Mnda,P4ha1,Oit3,Psen2,Mcoln2,Atp6v0d1,Galns,Slc25a13,Mmp13,Cybb,Ctsk,Ctss,Ncf1,Ctsz,Myh9,Cyba,Cd40,Vmp1,Tnip1,Nos2,Trpv2,Plod…
GO:0005783	endoplasmic reticulum	136	1311	1.6e-09	Ccl2,Ern1,Col1a1,Man1a,Calr,Plod3,Crabp2,Hmox1,Elovl1,Tmem189,P4ha1,Psen2,Cybb,Ncf1,Ctsz,Cyba,Vmp1,Plod1,Dnase1l1,Cpeb4,Npc2,Vash1,Edn1,Samd8,Clu,Loxl2,Cln5,Fam134b,Washc5,Sdf2l1,Xdh,H2-K1,Npc1,Tmem132a,Esyt1,Baiap2,Cyp2e1,Ifitm3,Gusb,Casp4,Bok,Cln8,Cers6,Ehd4,Ptpn1,Vcam1,Rnf19b,Hsd17b11,Ctsc,Acer3,Acsl4,B3gnt3,Ptgs2,Zc3h12a,Kcnj2,Uggt1,Itpr3,Dse,Edem2,Pnpla7,Pigs,Thbs1,Mamdc2,Nceh1,Grn,Colgalt1,…	Ccl2,Ern1,Col1a1,Man1a,Calr,Plod3,Crabp2,Hmox1,Elovl1,Tmem189,P4ha1,Psen2,Cybb,Ncf1,Ctsz,Cyba,Vmp1,Plod1,Dnase1l1,Cpeb4,Npc2,Vash1,Edn1,Samd8,Clu,Loxl2,Cln5,Fam134b,E430025E21Rik,Sdf2l1,Xdh,H2-K1,Npc1,Tmem132a,Esyt1,Baiap2,Cyp2e1,Ifitm3,Gusb,Casp4,Bok,Cln8,Cers6,Ehd4,Ptpn1,Vcam1,Rnf19b,Hsd17b11,Ctsc,Acer3,Acsl4,B3gnt3,Ptgs2,Zc3h12a,Kcnj2,Uggt1,Itpr3,Dse,Edem2,Pnpla7,Pigs,Thbs1,Mamdc2,Nceh1,Grn,Co…
GO:0005794	Golgi apparatus	143	1412	2.18e-09	Col1a1,Hck,Abcb4,Man1a,Calr,Plod3,Cd44,B4galnt1,M6pr,Psen2,Mmp13,Cybb,Ncf1,Cyba,Gnptab,Sdc1,Grb2,Cpd,Samd8,Cln5,Fam134b,Litaf,Slc11a2,Nagpa,Igf2r,Nfkbie,Abcg1,Atp6v0c,H2-K1,Npc1,Tmem132a,Gfra1,Baiap2,Cyp2e1,Bok,Rab29,Dpp7,Rassf2,Nras,Vcam1,Tlr2,Abca1,B4galt1,Glipr2,Lfng,Tnfrsf1a,Ctsc,Xylt1,Acer3,Tpp1,Gla,Rab20,Galnt7,B3gnt3,Snx1,Scamp5,Kcnj2,Mgat5,Lyn,Dse,Ndst2,Chst2,H2-Ab1,Gsap,Lrp1,March1,Atp6v…	Col1a1,Hck,Abcb4,Man1a,Calr,Plod3,Cd44,B4galnt1,M6pr,Psen2,Mmp13,Cybb,Ncf1,Cyba,Gnptab,Sdc1,Grb2,Cpd,Samd8,Cln5,Fam134b,Litaf,Slc11a2,Nagpa,Igf2r,Nfkbie,Abcg1,Atp6v0c,H2-K1,Npc1,Tmem132a,Gfra1,Baiap2,Cyp2e1,Bok,Rab29,Dpp7,Rassf2,Nras,Vcam1,Tlr2,Abca1,B4galt1,Glipr2,Lfng,Tnfrsf1a,Ctsc,Xylt1,Acer3,Tpp1,Gla,Rab20,Galnt7,B3gnt3,Snx1,Scamp5,Kcnj2,Mgat5,Lyn,Dse,Ndst2,Chst2,H2-Ab1,Gsap,Lrp1,March1,Atp6v…
GO:0005770	late endosome	46	258	6.79e-09	M6pr,Ctss,Lgmn,Anxa8,Litaf,Slc11a2,Igf2r,Npc1,Gfra1,Ifitm3,Slc11a1,Arl8a,Siglec1,Rasgef1b,Lamp1,Anxa2,Trf,Mfsd12,Vps18,H2-DMa,Mcoln3,Atp13a2,H2-Ab1,March1,Grn,Bst2,Lamp2,Cxcr4,F2r,Rab7b,Slc39a14,Ticam2,H2-Eb1,Wdr91,Cln3,Cd74,Cd63,Psap,Cd68,Steap3,Rnf128,H2-DMb1,Slc29a3,Pld3,Myo5a,Wdr81	M6pr,Ctss,Lgmn,Anxa8,Litaf,Slc11a2,Igf2r,Npc1,Gfra1,Ifitm3,Slc11a1,Arl8a,Siglec1,Rasgef1b,Lamp1,Anxa2,Trf,Mfsd12,Vps18,H2-DMa,Mcoln3,Atp13a2,H2-Ab1,March1,Grn,Bst2,Lamp2,Cxcr4,F2r,Rab7b,Slc39a14,Ticam2,H2-Eb1,Wdr91,Cln3,Cd74,Cd63,Psap,Cd68,Steap3,Rnf128,H2-DMb1,Slc29a3,Pld3,Myo5a,Wdr81
GO:0098797	plasma membrane protein complex	68	503	1.76e-08	Itgb2,Acvr1b,Atp6v0d1,Apbb1ip,Cybb,Ncf1,Cyba,Cd40,Gna13,Slc9a3r1,Grb2,Osmr,Alcam,H2-K1,Gfra1,Il6,Casp8,Itga6,Il6ra,Vcam1,Tlr2,Atp6v0d2,Sdcbp,Slc6a6,Itgax,Itga11,Trf,H2-DMa,Kcnj2,Lyn,H2-Ab1,Gjb5,H2-Aa,Gjb3,Gngt2,Gna15,Eps8,Abhd12,Itga2,Igf1,Tlr1,Tlr6,Gja4,Ticam2,Itgam,H2-Eb1,Fcer1g,Dab2,Ap2s1,Ncf4,Scn1b,B2m,Itga4,H2-T23,Adam8,Gjb4,Itgb4,Clta,Ptk2b,H2-DMb1,Syk,Tnfrsf23,Kcnab2,Ptpn6,Slc3a2,Aph1c,H2-…	Itgb2,Acvr1b,Atp6v0d1,Apbb1ip,Cybb,Ncf1,Cyba,Cd40,Gna13,Slc9a3r1,Grb2,Osmr,Alcam,H2-K1,Gfra1,Il6,Casp8,Itga6,Il6ra,Vcam1,Tlr2,Atp6v0d2,Sdcbp,Slc6a6,Itgax,Itga11,Trf,H2-DMa,Kcnj2,Lyn,H2-Ab1,Gjb5,H2-Aa,Gjb3,Gngt2,Gna15,Eps8,Abhd12,Itga2,Igf1,Tlr1,Tlr6,Gja4,Ticam2,Itgam,H2-Eb1,Fcer1g,Dab2,Ap2s1,Ncf4,Scn1b,B2m,Itga4,H2-T23,Adam8,Gjb4,Itgb4,Clta,Ptk2b,H2-DMb1,Syk,Tnfrsf23,Kcnab2,Ptpn6,Slc3a2,Aph1c,H2-…
GO:0010008	endosome membrane	58	392	1.77e-08	Mcoln2,Anxa8,Litaf,Slc11a2,Fgd2,Npc1,Anxa1,Ifitm3,Plekhb2,Slc11a1,Bok,Arl8a,Mrc1,Ehd4,Snx8,Gpnmb,Lamp1,Snx20,Anxa2,Snx1,Scamp5,Vps18,H2-DMa,Mcoln3,Rap2b,Atp13a2,Rhov,Tlr13,March1,Spns2,Plekhm1,Lamp2,Rap2a,Rab11fip5,Tpcn2,Tlr7,Slc39a14,Pi4k2a,Ppap2c,H2-Eb1,Wdr91,Plekhm2,Cln3,Ncf4,Cd63,Pip5k1c,Cd68,Snx5,Tlr8,Steap3,H2-DMb1,Steap4,Slc29a3,Furin,Pld3,Ctsd,Sphk1,Wdr81	Mcoln2,Anxa8,Litaf,Slc11a2,Fgd2,Npc1,Anxa1,Ifitm3,Plekhb2,Slc11a1,Bok,Arl8a,Mrc1,Ehd4,Snx8,Gpnmb,Lamp1,Snx20,Anxa2,Snx1,Scamp5,Vps18,H2-DMa,Mcoln3,Rap2b,Atp13a2,Rhov,Tlr13,March1,Spns2,Plekhm1,Lamp2,Rap2a,Rab11fip5,Tpcn2,Tlr7,Slc39a14,Pi4k2a,Plpp2,H2-Eb1,Wdr91,Plekhm2,Cln3,Ncf4,Cd63,Pip5k1c,Cd68,Snx5,Tlr8,Steap3,H2-DMb1,Steap4,Slc29a3,Furin,Pld3,Ctsd,Sphk1,Wdr81
GO:0043226	organelle	750	11550	9.64e-08	Actr2,Ccl2,Gm2a,Cd52,S100a4,Ern1,Cfp,Tubb6,Vwa5a,Col1a1,Ell2,Acp2,Spi1,Napsa,Rgs19,Tgfb1,Pla1a,Lamb1,Tbxas1,Hck,Rnd1,Myo1g,Cyp4f18,Tpm4,Abcb4,Man1a,Dnase2a,Calr,Irf5,Bid,Plod3,Crabp2,Cstb,Cd44,Hmox1,Mmp12,Ctsb,Atp6v1b2,Tep1,Elovl1,Adamts4,Tmem189,Aprt,Pip4k2a,B4galnt1,Neu1,Clic1,M6pr,Elk3,Coro1b,Mnda,P4ha1,Oit3,Psen2,Mcoln2,Atp6v0d1,Apbb1ip,Mertk,Ceacam16,Galns,Slc25a13,Mmp13,Cybb,Ctsk,Ctss,Ncf1,…	Actr2,Ccl2,Gm2a,Cd52,S100a4,Ern1,Cfp,Tubb6,Vwa5a,Col1a1,Ell2,Acp2,Spi1,Napsa,Rgs19,Tgfb1,Pla1a,Lamb1,Tbxas1,Hck,Rnd1,Myo1g,Cyp4f18,Tpm4,Abcb4,Man1a,Dnase2a,Calr,Irf5,Bid,Plod3,Crabp2,Cstb,Cd44,Hmox1,Mmp12,Ctsb,Atp6v1b2,Tep1,Elovl1,Adamts4,Tmem189,Aprt,Pip4k2a,B4galnt1,Neu1,Clic1,M6pr,Elk3,Coro1b,Mnda,P4ha1,Oit3,Psen2,Mcoln2,Atp6v0d1,Apbb1ip,Mertk,Ceacam16,Galns,Slc25a13,Mmp13,Cybb,Ctsk,Ctss,Ncf1,…
GO:0070161	anchoring junction	75	626	2.58e-07	Itgb2,Hck,Rnd1,Abcb4,Vav1,Pvrl4,Epha2,Apbb1ip,Mmp13,Myh9,Cyth1,Cyba,Ywhah,Tns3,Grb2,Prkch,Evl,Parvb,Arhgap31,Lpxn,Pkp1,Fam129b,Itga6,Sdcbp,B4galt1,Was,Myo1e,Itga11,Csk,Cd53,Kcnj2,Fermt3,Lyn,Rap2b,Micall2,Lasp1,Ptk7,Stard8,Gjb5,Gjb3,Cxcr4,Itga2,Gja4,Adam10,Rap1b,Stx3,Actg1,Tec,Lima1,Frmd4a,Plec,Fes,Cadm1,Scn1b,P2rx7,Fmn1,Itga4,Pip5k1c,Gjb4,Arhgap17,Itgb4,Plxdc1,Hpn,Ptk2b,Frmd4b,C1qtnf5,Cfl1,Lcp1,H…	Itgb2,Hck,Rnd1,Abcb4,Vav1,Nectin4,Epha2,Apbb1ip,Mmp13,Myh9,Cyth1,Cyba,Ywhah,Tns3,Grb2,Prkch,Evl,Parvb,Arhgap31,Lpxn,Pkp1,Fam129b,Itga6,Sdcbp,B4galt1,Was,Myo1e,Itga11,Csk,Cd53,Kcnj2,Fermt3,Lyn,Rap2b,Micall2,Lasp1,Ptk7,Stard8,Gjb5,Gjb3,Cxcr4,Itga2,Gja4,Adam10,Rap1b,Stx3,Actg1,Tec,Lima1,Frmd4a,Plec,Fes,Cadm1,Scn1b,P2rx7,Fmn1,Itga4,Pip5k1c,Gjb4,Arhgap17,Itgb4,Plxdc1,Hpn,Ptk2b,Frmd4b,C1qtnf5,Cfl1,Lcp1…
GO:0031252	cell leading edge	59	438	2.75e-07	Actr2,Myo1g,Cd44,Atp6v1b2,Epha2,Coro1b,Apbb1ip,Plxnd1,Myh9,Trpv2,Atp2b1,Slc9a3r1,Evl,Parvb,Arhgap31,Hcls1,Fgd2,Aif1,Diap1,Baiap2,Abl2,Pdpn,Fgr,Cyfip1,Atp6ap2,Anxa2,Snx1,Mcoln3,Shtn1,Tlr4,Eps8,Cxcr4,Pstpip1,Abi3,Slc39a6,Iqgap2,Stx3,Lima1,Cttnbp2nl,Arpc5,Piezo1,Mefv,Arpc3,Plek,Pip5k1c,Itgb4,Scimp,Gas7,Snx5,Ptk2b,Frmd4b,Capg,Cfl1,Myo5a,Lcp1,Stxbp2,Cdk6,Iqgap1,Actr3	Actr2,Myo1g,Cd44,Atp6v1b2,Epha2,Coro1b,Apbb1ip,Plxnd1,Myh9,Trpv2,Atp2b1,Slc9a3r1,Evl,Parvb,Arhgap31,Hcls1,Fgd2,Aif1,Diaph1,Baiap2,Abl2,Pdpn,Fgr,Cyfip1,Atp6ap2,Anxa2,Snx1,Mcoln3,Shtn1,Tlr4,Eps8,Cxcr4,Pstpip1,Abi3,Slc39a6,Iqgap2,Stx3,Lima1,Cttnbp2nl,Arpc5,Piezo1,Mefv,Arpc3,Plek,Pip5k1c,Itgb4,Scimp,Gas7,Snx5,Ptk2b,Frmd4b,Capg,Cfl1,Myo5a,Lcp1,Stxbp2,Cdk6,Iqgap1,Actr3
GO:0043229	intracellular organelle	721	11084	2.83e-07	Actr2,Ccl2,Gm2a,S100a4,Ern1,Cfp,Tubb6,Vwa5a,Col1a1,Ell2,Acp2,Spi1,Napsa,Rgs19,Tgfb1,Pla1a,Lamb1,Hck,Rnd1,Myo1g,Cyp4f18,Tpm4,Abcb4,Man1a,Dnase2a,Calr,Irf5,Bid,Plod3,Crabp2,Cstb,Cd44,Hmox1,Mmp12,Ctsb,Atp6v1b2,Tep1,Elovl1,Adamts4,Tmem189,Aprt,Pip4k2a,B4galnt1,Neu1,Clic1,M6pr,Elk3,Coro1b,Mnda,P4ha1,Oit3,Psen2,Mcoln2,Atp6v0d1,Apbb1ip,Galns,Slc25a13,Mmp13,Cybb,Ctsk,Ctss,Ncf1,Ctsz,Myh9,Cyba,Cd40,Vmp1,Tn…	Actr2,Ccl2,Gm2a,S100a4,Ern1,Cfp,Tubb6,Vwa5a,Col1a1,Ell2,Acp2,Spi1,Napsa,Rgs19,Tgfb1,Pla1a,Lamb1,Hck,Rnd1,Myo1g,Cyp4f18,Tpm4,Abcb4,Man1a,Dnase2a,Calr,Irf5,Bid,Plod3,Crabp2,Cstb,Cd44,Hmox1,Mmp12,Ctsb,Atp6v1b2,Tep1,Elovl1,Adamts4,Tmem189,Aprt,Pip4k2a,B4galnt1,Neu1,Clic1,M6pr,Elk3,Coro1b,Mnda,P4ha1,Oit3,Psen2,Mcoln2,Atp6v0d1,Apbb1ip,Galns,Slc25a13,Mmp13,Cybb,Ctsk,Ctss,Ncf1,Ctsz,Myh9,Cyba,Cd40,Vmp1,Tn…
GO:0042995	cell projection	206	2472	5.65e-07	Actr2,Ccl2,Pdgfb,Cd52,S100a4,Acp2,Tgfb1,Hck,Myo1g,Cd44,Atp6v1b2,Epha2,Coro1b,Psen2,Atp6v0d1,Apbb1ip,Mertk,Ceacam16,Cybb,Plxnd1,Ncf1,Ctsz,Myh9,Cyba,Cd40,Trpv2,Atp6v1e1,Atp2b1,Cpeb4,Gna13,Slc9a3r1,Evl,Ctla2a,Ctsl,Cdk20,F2rl1,Plk2,Clu,Washc5,Parvb,Alcam,Arhgap31,Hcls1,Slc11a2,Tnfrsf21,Fgd2,Aif1,Diap1,Anxa1,Lpxn,Rin1,Gfra1,Baiap2,Nptx1,Casp4,Casp1,Casp8,Htr2b,Mlph,Arl8a,Abl2,Fcgr2b,Itga6,Kif3b,Vcam1,…	Actr2,Ccl2,Pdgfb,Cd52,S100a4,Acp2,Tgfb1,Hck,Myo1g,Cd44,Atp6v1b2,Epha2,Coro1b,Psen2,Atp6v0d1,Apbb1ip,Mertk,Ceacam16,Cybb,Plxnd1,Ncf1,Ctsz,Myh9,Cyba,Cd40,Trpv2,Atp6v1e1,Atp2b1,Cpeb4,Gna13,Slc9a3r1,Evl,Ctla2a,Ctsl,Cdk20,F2rl1,Plk2,Clu,E430025E21Rik,Parvb,Alcam,Arhgap31,Hcls1,Slc11a2,Tnfrsf21,Fgd2,Aif1,Diaph1,Anxa1,Lpxn,Rin1,Gfra1,Baiap2,Nptx1,Casp4,Casp1,Casp8,Htr2b,Mlph,Arl8a,Abl2,Fcgr2b,Itga6,Kif3…
GO:0048471	perinuclear region of cytoplasm	85	775	9.25e-07	Ccl2,S100a4,Lamb1,Calr,Hmox1,Ctsb,Clic1,M6pr,Coro1b,Psen2,Cybb,Cyba,Nos2,Cpeb4,Gdpd1,Slc9a3r1,Cpd,Lgmn,Clu,Cln5,Vdr,Slc11a2,Cdkn1a,Igf2r,Nfkbie,Aif1,Npc1,Lpxn,Mlph,Rab29,Sele,Ehd4,Procr,Abca1,Tnfrsf1b,P2rx4,Mtpn,Cyfip1,Btk,Lamp1,Mt2,Mt1,Cx3cl1,Anxa2,Snx1,Trf,Plvap,Prex1,Itpr3,Lyn,Shtn1,Rab8b,Atp6v0a1,Inhbb,Tlr4,Myo16,Lamp2,Itga2,Pstpip1,Galnt6,Oas2,Adam10,Cx3cr1,Rara,Tg,Plec,Dab2,Plscr1,Tpd52,Inf…	Ccl2,S100a4,Lamb1,Calr,Hmox1,Ctsb,Clic1,M6pr,Coro1b,Psen2,Cybb,Cyba,Nos2,Cpeb4,Gdpd1,Slc9a3r1,Cpd,Lgmn,Clu,Cln5,Vdr,Slc11a2,Cdkn1a,Igf2r,Nfkbie,Aif1,Npc1,Lpxn,Mlph,Rab29,Sele,Ehd4,Procr,Abca1,Tnfrsf1b,P2rx4,Mtpn,Cyfip1,Btk,Lamp1,Mt2,Mt1,Cx3cl1,Anxa2,Snx1,Trf,Plvap,Prex1,Itpr3,Lyn,Shtn1,Rab8b,Atp6v0a1,Inhbb,Tlr4,Myo16,Lamp2,Itga2,Pstpip1,Galnt6,Oas2,Adam10,Cx3cr1,Rara,Tg,Plec,Dab2,Plscr1,Tpd52,Inf…
GO:0098796	membrane protein complex	107	1083	2.04e-06	Itgb2,Acvr1b,Ern1,Calr,Atp6v1b2,Clic1,Atp6v0d1,Apbb1ip,Cybb,Ncf1,Cyba,Cd40,Atp6v1e1,Gna13,Slc9a3r1,Grb2,Pik3r5,Sptlc2,Osmr,Atp6v1c1,Alcam,Igf2r,Atp6v0c,H2-K1,Gfra1,Il6,Casp8,Tmem206,Itga6,Il6ra,Vcam1,Tlr2,Ccdc109b,Atp6v0d2,Sdcbp,Necap2,Snx8,Slc6a6,Itgax,Atp6ap2,Itga11,Snx1,Pik3cb,Trf,Vps18,H2-DMa,Kcnj2,Ttyh3,Ttyh2,Lyn,AA467197,H2-Ab1,Atp6v0a1,Pigs,Gjb5,Tlr4,H2-Aa,Gjb3,Gngt2,Atp6v0b,Gna15,Lamp2,Ep…	Itgb2,Acvr1b,Ern1,Calr,Atp6v1b2,Clic1,Atp6v0d1,Apbb1ip,Cybb,Ncf1,Cyba,Cd40,Atp6v1e1,Gna13,Slc9a3r1,Grb2,Pik3r5,Sptlc2,Osmr,Atp6v1c1,Alcam,Igf2r,Atp6v0c,H2-K1,Gfra1,Il6,Casp8,Tmem206,Itga6,Il6ra,Vcam1,Tlr2,Ccdc109b,Atp6v0d2,Sdcbp,Necap2,Snx8,Slc6a6,Itgax,Atp6ap2,Itga11,Snx1,Pik3cb,Trf,Vps18,H2-DMa,Kcnj2,Ttyh3,Ttyh2,Lyn,AA467197,H2-Ab1,Atp6v0a1,Pigs,Gjb5,Tlr4,H2-Aa,Gjb3,Gngt2,Atp6v0b,Gna15,Lamp2,Ep…
GO:0001891	phagocytic cup	13	29	6.68e-06	Myo1g,Aif1,Tnf,Anxa1,Abl2,Tlr4,Ticam2,Rab31,Pip5k1c,Snx5,Arhgap25,Lcp1,Bin2	Myo1g,Aif1,Tnf,Anxa1,Abl2,Tlr4,Ticam2,Rab31,Pip5k1c,Snx5,Arhgap25,Lcp1,Bin2
GO:0042470	melanosome	23	102	6.76e-06	Ctsb,Atp6v1b2,Trpv2,Gna13,Mlph,Rab29,Sdcbp,Gpnmb,Tpp1,Lamp1,Anxa2,Atp6v0a1,Pdia6,Stx3,Pdia4,Mmp14,Cd63,Myo7a,Capg,Myo5a,Erp29,Ctsd,Slc3a2	Ctsb,Atp6v1b2,Trpv2,Gna13,Mlph,Rab29,Sdcbp,Gpnmb,Tpp1,Lamp1,Anxa2,Atp6v0a1,Pdia6,Stx3,Pdia4,Mmp14,Cd63,Myo7a,Capg,Myo5a,Erp29,Ctsd,Slc3a2
GO:0120025	plasma membrane bounded cell projection	194	2387	8.02e-06	Actr2,Ccl2,Pdgfb,Cd52,S100a4,Acp2,Tgfb1,Myo1g,Cd44,Atp6v1b2,Epha2,Coro1b,Psen2,Atp6v0d1,Apbb1ip,Mertk,Ceacam16,Cybb,Plxnd1,Ncf1,Ctsz,Myh9,Cyba,Cd40,Trpv2,Atp6v1e1,Atp2b1,Cpeb4,Gna13,Slc9a3r1,Evl,Ctla2a,Ctsl,Cdk20,F2rl1,Plk2,Clu,Washc5,Parvb,Alcam,Arhgap31,Hcls1,Slc11a2,Tnfrsf21,Fgd2,Aif1,Diap1,Anxa1,Rin1,Gfra1,Baiap2,Nptx1,Casp4,Casp1,Casp8,Htr2b,Mlph,Arl8a,Abl2,Fcgr2b,Itga6,Kif3b,Vcam1,Txn1,B4ga…	Actr2,Ccl2,Pdgfb,Cd52,S100a4,Acp2,Tgfb1,Myo1g,Cd44,Atp6v1b2,Epha2,Coro1b,Psen2,Atp6v0d1,Apbb1ip,Mertk,Ceacam16,Cybb,Plxnd1,Ncf1,Ctsz,Myh9,Cyba,Cd40,Trpv2,Atp6v1e1,Atp2b1,Cpeb4,Gna13,Slc9a3r1,Evl,Ctla2a,Ctsl,Cdk20,F2rl1,Plk2,Clu,E430025E21Rik,Parvb,Alcam,Arhgap31,Hcls1,Slc11a2,Tnfrsf21,Fgd2,Aif1,Diaph1,Anxa1,Rin1,Gfra1,Baiap2,Nptx1,Casp4,Casp1,Casp8,Htr2b,Mlph,Arl8a,Abl2,Fcgr2b,Itga6,Kif3b,Vcam1,T…
GO:0045177	apical part of cell	56	455	8.73e-06	Gm2a,Cyp4f18,Abcb4,Cd44,Ctsb,Atp6v1b2,Psen2,Atp6v0d1,Ctsk,Cyba,Atp6v1e1,Atp2b1,Slc9a3r1,Lgmn,Vash1,Ctsl,Osmr,Atp6v1c1,Slc11a2,Anxa1,Ifitm3,Il6ra,Vcam1,Atp6v0d2,Pdpn,P2rx4,Atp6ap2,Trf,Itpr3,Lrp1,Igfbp2,Bst2,Fn1,P2ry6,Nod1,C2cd2l,Slc39a14,Adam17,Stx3,Actg1,Hvcn1,Plec,Ptpro,Dab2,Tlr9,Myo7a,Hpn,Spp1,Anxa4,Atp6v1a,C1qtnf5,Stxbp2,Aqp5,C5ar1,Slc3a2,Kcnn4	Gm2a,Cyp4f18,Abcb4,Cd44,Ctsb,Atp6v1b2,Psen2,Atp6v0d1,Ctsk,Cyba,Atp6v1e1,Atp2b1,Slc9a3r1,Lgmn,Vash1,Ctsl,Osmr,Atp6v1c1,Slc11a2,Anxa1,Ifitm3,Il6ra,Vcam1,Atp6v0d2,Pdpn,P2rx4,Atp6ap2,Trf,Itpr3,Lrp1,Igfbp2,Bst2,Fn1,P2ry6,Nod1,C2cd2l,Slc39a14,Adam17,Stx3,Actg1,Hvcn1,Plec,Ptpro,Dab2,Tlr9,Myo7a,Hpn,Spp1,Anxa4,Atp6v1a,C1qtnf5,Stxbp2,Aqp5,C5ar1,Slc3a2,Kcnn4
GO:0015629	actin cytoskeleton	56	458	1.02e-05	Actr2,Rnd1,Myo1g,Tpm4,Abcb4,Coro1b,Myh9,Cyba,Parvb,Hcls1,Aif1,Anxa1,Lpxn,Baiap2,Mlph,Abl2,Wisp2,Vcam1,Mtpn,Was,Cotl1,Myo1e,Vps18,Fermt3,Micall2,Lasp1,Sh3pxd2b,Dennd2a,Myo16,Pstpip1,Vill,Adam17,Rara,Actg1,Lima1,Cttnbp2nl,Arpc5,Arpc1b,Myo1f,Fyb,Gas2l3,Arpc3,Fmn1,Adam8,Myo7a,Gas7,Capg,Cfl1,Tpm3,Arpc4,Myo5a,Lcp1,Inpp5d,Iqgap1,Actr3,Bin2	Actr2,Rnd1,Myo1g,Tpm4,Abcb4,Coro1b,Myh9,Cyba,Parvb,Hcls1,Aif1,Anxa1,Lpxn,Baiap2,Mlph,Abl2,Wisp2,Vcam1,Mtpn,Was,Cotl1,Myo1e,Vps18,Fermt3,Micall2,Lasp1,Sh3pxd2b,Dennd2a,Myo16,Pstpip1,Vill,Adam17,Rara,Actg1,Lima1,Cttnbp2nl,Arpc5,Arpc1b,Myo1f,Fyb,Gas2l3,Arpc3,Fmn1,Adam8,Myo7a,Gas7,Capg,Cfl1,Tpm3,Arpc4,Myo5a,Lcp1,Inpp5d,Iqgap1,Actr3,Bin2
GO:0030054	cell junction	171	2050	1.02e-05	Actr2,Ccl2,Itgb2,Hck,Rnd1,Abcb4,Vav1,Pvrl4,Epha2,Neu1,Psen2,Atp6v0d1,Apbb1ip,Mmp13,Myh9,Cyth1,Cyba,Ywhah,Atp2b1,Cpeb4,Havcr2,Tns3,Grb2,Prkch,Evl,Clu,Parvb,Arhgap31,Hcls1,Atp6v0c,Anxa1,Lpxn,Baiap2,Nptx1,Htr2b,Cln8,Pkp1,Arl8a,Abl2,Fcgr2b,Fam129b,Itga6,Fabp5,Sdcbp,B4galt1,Pdpn,P2rx4,Slc6a6,Tnfrsf1a,Cyfip1,Acan,Rgs10,Atp6ap2,Was,Slc6a8,Lamp1,Cx3cl1,Ifi30,Myo1e,Itga11,Csk,Snx1,Nt5e,Myd88,Cd53,Scamp5,C…	Actr2,Ccl2,Itgb2,Hck,Rnd1,Abcb4,Vav1,Nectin4,Epha2,Neu1,Psen2,Atp6v0d1,Apbb1ip,Mmp13,Myh9,Cyth1,Cyba,Ywhah,Atp2b1,Cpeb4,Havcr2,Tns3,Grb2,Prkch,Evl,Clu,Parvb,Arhgap31,Hcls1,Atp6v0c,Anxa1,Lpxn,Baiap2,Nptx1,Htr2b,Cln8,Pkp1,Arl8a,Abl2,Fcgr2b,Fam129b,Itga6,Fabp5,Sdcbp,B4galt1,Pdpn,P2rx4,Slc6a6,Tnfrsf1a,Cyfip1,Acan,Rgs10,Atp6ap2,Was,Slc6a8,Lamp1,Cx3cl1,Ifi30,Myo1e,Itga11,Csk,Snx1,Nt5e,Myd88,Cd53,Scamp5…
GO:0030027	lamellipodium	33	202	1.21e-05	Actr2,Myo1g,Cd44,Epha2,Coro1b,Apbb1ip,Plxnd1,Trpv2,Evl,Parvb,Arhgap31,Hcls1,Aif1,Abl2,Pdpn,Cyfip1,Snx1,Shtn1,Pstpip1,Abi3,Slc39a6,Iqgap2,Stx3,Cttnbp2nl,Arpc5,Piezo1,Mefv,Arpc3,Ptk2b,Capg,Cfl1,Stxbp2,Actr3	Actr2,Myo1g,Cd44,Epha2,Coro1b,Apbb1ip,Plxnd1,Trpv2,Evl,Parvb,Arhgap31,Hcls1,Aif1,Abl2,Pdpn,Cyfip1,Snx1,Shtn1,Pstpip1,Abi3,Slc39a6,Iqgap2,Stx3,Cttnbp2nl,Arpc5,Piezo1,Mefv,Arpc3,Ptk2b,Capg,Cfl1,Stxbp2,Actr3
GO:0005581	collagen trimer	19	78	2.62e-05	Col1a1,Col2a1,Emilin2,Msr1,Col24a1,C1qc,C1qb,Lum,Scara3,C1qa,Cthrc1,Col12a1,Col5a2,Col3a1,Col8a1,Col10a1,C1qtnf5,Col6a4,Col6a5	Col1a1,Col2a1,Emilin2,Msr1,Col24a1,C1qc,C1qb,Lum,Scara3,C1qa,Cthrc1,Col12a1,Col5a2,Col3a1,Col8a1,Col10a1,C1qtnf5,Col6a4,Col6a5
GO:0098802	plasma membrane signaling receptor complex	28	163	3.81e-05	Itgb2,Acvr1b,Apbb1ip,Cd40,Osmr,Alcam,Il6,Itga6,Il6ra,Tlr2,Sdcbp,Itgax,Itga11,Trf,Lyn,Eps8,Abhd12,Itga2,Tlr1,Tlr6,Ticam2,Itgam,B2m,Itga4,Itgb4,Ptk2b,Syk,Ptpn6	Itgb2,Acvr1b,Apbb1ip,Cd40,Osmr,Alcam,Il6,Itga6,Il6ra,Tlr2,Sdcbp,Itgax,Itga11,Trf,Lyn,Eps8,Abhd12,Itga2,Tlr1,Tlr6,Ticam2,Itgam,B2m,Itga4,Itgb4,Ptk2b,Syk,Ptpn6
GO:0098590	plasma membrane region	117	1310	4.85e-05	Itgb2,Pdgfb,Gm2a,Slc7a7,Hck,Cyp4f18,Abcb4,Cd44,Hmox1,Ctsb,Atp6v1b2,Epha2,Psen2,Atp6v0d1,Plxnd1,Ctsk,Myh9,Cyth1,Cyba,Atp6v1e1,Atp2b1,Gna13,Slc9a3r1,Abcc3,Ctsl,Osmr,Slc7a8,Lrp12,Hcls1,Slc11a2,Fgd2,Aif1,Diap1,Anxa1,Baiap2,Sele,Itga6,Il6ra,Atp6v0d2,Abca1,B4galt1,Pdpn,Fgr,Cd38,Slc6a6,Pianp,Atp6ap2,Slc6a8,St14,Anxa2,Nt5e,Pik3cb,Ptgs2,Trf,Plvap,Ldlrap1,Mcoln3,Daglb,Lrp1,Myof,Igfbp2,Bst2,Eps8,Fn1,P2ry6,N…	Itgb2,Pdgfb,Gm2a,Slc7a7,Hck,Cyp4f18,Abcb4,Cd44,Hmox1,Ctsb,Atp6v1b2,Epha2,Psen2,Atp6v0d1,Plxnd1,Ctsk,Myh9,Cyth1,Cyba,Atp6v1e1,Atp2b1,Gna13,Slc9a3r1,Abcc3,Ctsl,Osmr,Slc7a8,Lrp12,Hcls1,Slc11a2,Fgd2,Aif1,Diaph1,Anxa1,Baiap2,Sele,Itga6,Il6ra,Atp6v0d2,Abca1,B4galt1,Pdpn,Fgr,Cd38,Slc6a6,Pianp,Atp6ap2,Slc6a8,St14,Anxa2,Nt5e,Pik3cb,Ptgs2,Trf,Plvap,Ldlrap1,Mcoln3,Daglb,Lrp1,Myof,Igfbp2,Bst2,Eps8,Fn1,P2ry6,…
GO:0042611	MHC protein complex	9	14	5.03e-05	H2-K1,H2-DMa,H2-Ab1,H2-Aa,H2-Eb1,B2m,H2-T23,H2-DMb1,H2-D1	H2-K1,H2-DMa,H2-Ab1,H2-Aa,H2-Eb1,B2m,H2-T23,H2-DMb1,H2-D1
GO:0030055	cell-substrate junction	30	187	5.32e-05	Itgb2,Hck,Abcb4,Epha2,Apbb1ip,Cyba,Tns3,Evl,Parvb,Arhgap31,Lpxn,Itga6,Sdcbp,Itga11,Fermt3,Lasp1,Stard8,Itga2,Actg1,Lima1,Plec,Fes,Pip5k1c,Itgb4,Ptk2b,Cfl1,Lcp1,Map4k4,Iqgap1,Actr3	Itgb2,Hck,Abcb4,Epha2,Apbb1ip,Cyba,Tns3,Evl,Parvb,Arhgap31,Lpxn,Itga6,Sdcbp,Itga11,Fermt3,Lasp1,Stard8,Itga2,Actg1,Lima1,Plec,Fes,Pip5k1c,Itgb4,Ptk2b,Cfl1,Lcp1,Map4k4,Iqgap1,Actr3
GO:0043231	intracellular membrane-bounded organelle	614	9507	5.97e-05	Actr2,Ccl2,Gm2a,S100a4,Ern1,Vwa5a,Col1a1,Ell2,Acp2,Spi1,Napsa,Tgfb1,Lamb1,Hck,Rnd1,Cyp4f18,Abcb4,Man1a,Dnase2a,Calr,Irf5,Bid,Plod3,Crabp2,Cstb,Cd44,Hmox1,Mmp12,Ctsb,Atp6v1b2,Tep1,Elovl1,Adamts4,Tmem189,Aprt,Pip4k2a,B4galnt1,Neu1,Clic1,M6pr,Elk3,Mnda,P4ha1,Oit3,Psen2,Mcoln2,Atp6v0d1,Galns,Slc25a13,Mmp13,Cybb,Ctsk,Ctss,Ncf1,Ctsz,Myh9,Cyba,Cd40,Vmp1,Tnip1,Nos2,Plod1,Dnase1l1,Atp6v1e1,Mknk1,Arid3a,Tn…	Actr2,Ccl2,Gm2a,S100a4,Ern1,Vwa5a,Col1a1,Ell2,Acp2,Spi1,Napsa,Tgfb1,Lamb1,Hck,Rnd1,Cyp4f18,Abcb4,Man1a,Dnase2a,Calr,Irf5,Bid,Plod3,Crabp2,Cstb,Cd44,Hmox1,Mmp12,Ctsb,Atp6v1b2,Tep1,Elovl1,Adamts4,Tmem189,Aprt,Pip4k2a,B4galnt1,Neu1,Clic1,M6pr,Elk3,Mnda,P4ha1,Oit3,Psen2,Mcoln2,Atp6v0d1,Galns,Slc25a13,Mmp13,Cybb,Ctsk,Ctss,Ncf1,Ctsz,Myh9,Cyba,Cd40,Vmp1,Tnip1,Nos2,Plod1,Dnase1l1,Atp6v1e1,Mknk1,Arid3a,Tn…
GO:0031902	late endosome membrane	24	129	6.11e-05	Anxa8,Litaf,Slc11a2,Npc1,Ifitm3,Arl8a,Lamp1,Anxa2,Vps18,H2-DMa,Mcoln3,Atp13a2,March1,Lamp2,Slc39a14,H2-Eb1,Wdr91,Cln3,Cd63,Cd68,H2-DMb1,Slc29a3,Pld3,Wdr81	Anxa8,Litaf,Slc11a2,Npc1,Ifitm3,Arl8a,Lamp1,Anxa2,Vps18,H2-DMa,Mcoln3,Atp13a2,March1,Lamp2,Slc39a14,H2-Eb1,Wdr91,Cln3,Cd63,Cd68,H2-DMb1,Slc29a3,Pld3,Wdr81
GO:0005829	cytosol	263	3573	8.2e-05	Actr2,Acvr1b,Ccl3,Hck,Rnd1,Abcb4,Man1a,Calr,Bid,Crabp2,Cstb,Cd44,Wisp1,Hmox1,Vav1,Atp6v1b2,Aprt,Coro1b,Mnda,Psen2,Gltp,Apbb1ip,Ncf1,Myh9,Cyth1,Stac2,Tnip1,Nos2,Ywhah,Atp6v1e1,Arid3a,Txnrd1,Tns3,Gna13,Grb2,Pik3r5,Prkch,Cdca7l,Samd8,Anxa8,Esd,Clu,Cln5,Ripk3,Washc5,Vdr,Litaf,Ciita,Hcls1,Cdkn1a,Nfkbie,Xdh,Hn1l,Aif1,Anxa1,Lpxn,Msr1,Sat1,Baiap2,Irf7,Casp4,Casp1,Casp8,Scly,Rab29,Fam129b,Dpp7,Rassf2,Il1b…	Actr2,Acvr1b,Ccl3,Hck,Rnd1,Abcb4,Man1a,Calr,Bid,Crabp2,Cstb,Cd44,Wisp1,Hmox1,Vav1,Atp6v1b2,Aprt,Coro1b,Mnda,Psen2,Gltp,Apbb1ip,Ncf1,Myh9,Cyth1,Stac2,Tnip1,Nos2,Ywhah,Atp6v1e1,Arid3a,Txnrd1,Tns3,Gna13,Grb2,Pik3r5,Prkch,Cdca7l,Samd8,Anxa8,Esd,Clu,Cln5,Ripk3,E430025E21Rik,Vdr,Litaf,Ciita,Hcls1,Cdkn1a,Nfkbie,Xdh,Hn1l,Aif1,Anxa1,Lpxn,Msr1,Sat1,Baiap2,Irf7,Casp4,Casp1,Casp8,Scly,Rab29,Fam129b,Dpp7,Rass…
GO:0001726	ruffle	29	183	9.26e-05	Atp6v1b2,Epha2,Myh9,Slc9a3r1,Fgd2,Aif1,Diap1,Baiap2,Pdpn,Fgr,Cyfip1,Anxa2,Tlr4,Eps8,Lima1,Mefv,Plek,Pip5k1c,Scimp,Gas7,Snx5,Frmd4b,Capg,Cfl1,Myo5a,Lcp1,Cdk6,Iqgap1,Actr3	Atp6v1b2,Epha2,Myh9,Slc9a3r1,Fgd2,Aif1,Diaph1,Baiap2,Pdpn,Fgr,Cyfip1,Anxa2,Tlr4,Eps8,Lima1,Mefv,Plek,Pip5k1c,Scimp,Gas7,Snx5,Frmd4b,Capg,Cfl1,Myo5a,Lcp1,Cdk6,Iqgap1,Actr3
GO:0016324	apical plasma membrane	45	365	0.00011	Gm2a,Cyp4f18,Abcb4,Cd44,Ctsb,Atp6v1b2,Psen2,Atp6v0d1,Ctsk,Cyba,Atp6v1e1,Atp2b1,Slc9a3r1,Ctsl,Osmr,Slc11a2,Anxa1,Il6ra,Atp6v0d2,Pdpn,Atp6ap2,Trf,Igfbp2,Bst2,Fn1,P2ry6,Nod1,C2cd2l,Slc39a14,Adam17,Stx3,Hvcn1,Plec,Ptpro,Dab2,Tlr9,Myo7a,Hpn,Anxa4,Atp6v1a,C1qtnf5,Stxbp2,Aqp5,Slc3a2,Kcnn4	Gm2a,Cyp4f18,Abcb4,Cd44,Ctsb,Atp6v1b2,Psen2,Atp6v0d1,Ctsk,Cyba,Atp6v1e1,Atp2b1,Slc9a3r1,Ctsl,Osmr,Slc11a2,Anxa1,Il6ra,Atp6v0d2,Pdpn,Atp6ap2,Trf,Igfbp2,Bst2,Fn1,P2ry6,Nod1,C2cd2l,Slc39a14,Adam17,Stx3,Hvcn1,Plec,Ptpro,Dab2,Tlr9,Myo7a,Hpn,Anxa4,Atp6v1a,C1qtnf5,Stxbp2,Aqp5,Slc3a2,Kcnn4
GO:0002102	podosome	12	35	0.00015	Actr2,Tpm4,Lpxn,Wisp2,Vcam1,Fermt3,Sh3pxd2b,Adam8,Tpm3,Lcp1,Actr3,Bin2	Actr2,Tpm4,Lpxn,Wisp2,Vcam1,Fermt3,Sh3pxd2b,Adam8,Tpm3,Lcp1,Actr3,Bin2
GO:0005788	endoplasmic reticulum lumen	22	118	0.00015	Calr,Plod3,P4ha1,Edn1,Clu,Sdf2l1,Uggt1,Edem2,Colgalt1,Pdia6,P4ha3,Hyou1,Pdia4,Tor4a,Lyz1,Lyz2,Ngf,Furin,Erp29,Manf,Dnajb11,Os9	Calr,Plod3,P4ha1,Edn1,Clu,Sdf2l1,Uggt1,Edem2,Colgalt1,Pdia6,P4ha3,Hyou1,Pdia4,Tor4a,Lyz1,Lyz2,Ngf,Furin,Erp29,Manf,Dnajb11,Os9
GO:0033176	proton-transporting V-type ATPase complex	10	23	0.00017	Atp6v1b2,Atp6v0d1,Atp6v1c1,Atp6v0c,Atp6v0d2,Atp6ap2,Atp6v0a1,Atp6v0b,Atp6v1a,Atp6v0e	Atp6v1b2,Atp6v0d1,Atp6v1c1,Atp6v0c,Atp6v0d2,Atp6ap2,Atp6v0a1,Atp6v0b,Atp6v1a,Atp6v0e
GO:0005776	autophagosome	19	92	0.00018	Pip4k2a,Vmp1,Fth1,Il1b,Atp6ap2,Lamp1,Vps18,Mcoln3,Atp13a2,Rubcnl,Lamp2,Cln3,Ftl1,Mefv,C9orf72,Tmem173,Tbc1d14,Wdr81,Entpd4	Pip4k2a,Vmp1,Fth1,Il1b,Atp6ap2,Lamp1,Vps18,Mcoln3,Atp13a2,5031414D18Rik,Lamp2,Cln3,Ftl1,Mefv,3110043O21Rik,Tmem173,Tbc1d14,Wdr81,Entpd4
GO:0005911	cell-cell junction	54	489	0.0002	Rnd1,Abcb4,Vav1,Pvrl4,Epha2,Mmp13,Myh9,Cyth1,Ywhah,Grb2,Prkch,Pkp1,Fam129b,Itga6,Sdcbp,B4galt1,Was,Myo1e,Csk,Cd53,Kcnj2,Lyn,Rap2b,Micall2,Ptk7,Gjb5,Gjb3,Cxcr4,Gja4,Adam10,Rap1b,Stx3,Actg1,Tec,Frmd4a,Cadm1,Scn1b,P2rx7,Fmn1,Itga4,Pip5k1c,Gjb4,Arhgap17,Plxdc1,Hpn,Frmd4b,C1qtnf5,Cfl1,Heg1,Panx1,Tgm1,Iqgap1,Ptpn6,Actr3	Rnd1,Abcb4,Vav1,Nectin4,Epha2,Mmp13,Myh9,Cyth1,Ywhah,Grb2,Prkch,Pkp1,Fam129b,Itga6,Sdcbp,B4galt1,Was,Myo1e,Csk,Cd53,Kcnj2,Lyn,Rap2b,Micall2,Ptk7,Gjb5,Gjb3,Cxcr4,Gja4,Adam10,Rap1b,Stx3,Actg1,Tec,Frmd4a,Cadm1,Scn1b,P2rx7,Fmn1,Itga4,Pip5k1c,Gjb4,Arhgap17,Plxdc1,Hpn,Frmd4b,C1qtnf5,Cfl1,Heg1,Panx1,Tgm1,Iqgap1,Ptpn6,Actr3
GO:0030670	phagocytic vesicle membrane	14	51	0.0002	H2-K1,Slc11a1,Tlr2,Lamp1,Rab20,Rab8b,Lamp2,Tlr1,Tlr6,Rab7b,Rab31,B2m,H2-T23,H2-D1	H2-K1,Slc11a1,Tlr2,Lamp1,Rab20,Rab8b,Lamp2,Tlr1,Tlr6,Rab7b,Rab31,B2m,H2-T23,H2-D1
GO:0061702	inflammasome complex	9	18	0.0002	Casp4,Casp1,Naip5,Nlrc4,Nlrp3,Nlrp1b,Naip6,Naip2,Aim2	Casp4,Casp1,Naip5,Nlrc4,Nlrp3,Nlrp1b,Naip6,Naip2,Aim2
GO:0005789	endoplasmic reticulum membrane	87	940	0.00028	Ern1,Tbxas1,Cyp4f18,Calr,Plod3,Hmox1,Elovl1,Tmem189,Psen2,Plod1,Gdpd1,Sptlc2,Degs2,Samd8,Fam134b,Sdf2l1,Abcg1,Tmem178,H2-K1,Tmem132a,Esyt1,Cyp2e1,Casp4,Bok,Cln8,Cers6,Ptpn1,Sdcbp,Rnf19b,Acer3,Atp6ap2,Acsl4,Ptgs2,Hsd3b7,Zc3h12a,Cyp7b1,Itpr3,March1,Pnpla7,Pigs,Scara3,Card19,Wfs1,Lpcat2,Ch25h,Abhd12,Ugt1a7c,Tlr7,Rnf180,C2cd2l,Lrrc8c,Pld4,Dhrs9,Ppap2c,Alox5ap,Ero1lb,Cln3,Tlr9,Piezo1,Moxd1,Fam105a,Rhb…	Ern1,Tbxas1,Cyp4f18,Calr,Plod3,Hmox1,Elovl1,Tmem189,Psen2,Plod1,Gdpd1,Sptlc2,Degs2,Samd8,Fam134b,Sdf2l1,Abcg1,Tmem178,H2-K1,Tmem132a,Esyt1,Cyp2e1,Casp4,Bok,Cln8,Cers6,Ptpn1,Sdcbp,Rnf19b,Acer3,Atp6ap2,Acsl4,Ptgs2,Hsd3b7,Zc3h12a,Cyp7b1,Itpr3,March1,Pnpla7,Pigs,Scara3,Card19,Wfs1,Lpcat2,Ch25h,Abhd12,Ugt1a7c,Tlr7,Rnf180,C2cd2l,Lrrc8c,Pld4,Dhrs9,Plpp2,Alox5ap,Ero1lb,Cln3,Tlr9,Piezo1,Moxd1,Fam105a,Rhbd…
GO:0005925	focal adhesion	27	175	0.00028	Itgb2,Hck,Abcb4,Epha2,Apbb1ip,Cyba,Tns3,Evl,Parvb,Arhgap31,Lpxn,Sdcbp,Itga11,Lasp1,Stard8,Itga2,Actg1,Lima1,Plec,Fes,Pip5k1c,Itgb4,Ptk2b,Cfl1,Lcp1,Map4k4,Iqgap1	Itgb2,Hck,Abcb4,Epha2,Apbb1ip,Cyba,Tns3,Evl,Parvb,Arhgap31,Lpxn,Sdcbp,Itga11,Lasp1,Stard8,Itga2,Actg1,Lima1,Plec,Fes,Pip5k1c,Itgb4,Ptk2b,Cfl1,Lcp1,Map4k4,Iqgap1
GO:0098858	actin-based cell projection	32	237	0.00049	Myo1g,Cd44,Atp6v1b2,Ceacam16,Atp6v1e1,Slc9a3r1,Ctsl,Baiap2,Itga6,Vcam1,B4galt1,Pdpn,Cyfip1,Mpp1,Myo1e,Mcoln3,Shtn1,Eps8,Iqgap2,Scarb1,Myo1f,Lyz1,Lyz2,Zswim6,Myo7a,Scimp,Atp6v1a,Cfl1,Myo5a,Lcp1,Arl4c,Aqp5	Myo1g,Cd44,Atp6v1b2,Ceacam16,Atp6v1e1,Slc9a3r1,Ctsl,Baiap2,Itga6,Vcam1,B4galt1,Pdpn,Cyfip1,Mpp1,Myo1e,Mcoln3,Shtn1,Eps8,Iqgap2,Scarb1,Myo1f,Lyz1,Lyz2,Zswim6,Myo7a,Scimp,Atp6v1a,Cfl1,Myo5a,Lcp1,Arl4c,Aqp5
GO:0031901	early endosome membrane	22	130	0.00051	Litaf,Fgd2,Anxa1,Bok,Ehd4,Snx8,Gpnmb,Snx20,Snx1,Mcoln3,March1,Rab11fip5,Slc39a14,Pi4k2a,Ppap2c,Wdr91,Cln3,Snx5,Steap4,Pld3,Sphk1,Wdr81	Litaf,Fgd2,Anxa1,Bok,Ehd4,Snx8,Gpnmb,Snx20,Snx1,Mcoln3,March1,Rab11fip5,Slc39a14,Pi4k2a,Plpp2,Wdr91,Cln3,Snx5,Steap4,Pld3,Sphk1,Wdr81
GO:0030666	endocytic vesicle membrane	15	68	0.00078	H2-K1,Slc11a1,Tlr2,Lamp1,Rab20,Rab8b,Lamp2,Tlr1,Tlr6,Rab7b,Rab31,Ap2s1,B2m,H2-T23,H2-D1	H2-K1,Slc11a1,Tlr2,Lamp1,Rab20,Rab8b,Lamp2,Tlr1,Tlr6,Rab7b,Rab31,Ap2s1,B2m,H2-T23,H2-D1
GO:0098791	Golgi apparatus subcompartment	39	330	0.00093	Plod3,M6pr,Cpd,Slc11a2,Nagpa,Igf2r,H2-K1,Bok,Rab29,B4galt1,Xylt1,Scamp5,Chst2,Gsap,March1,Grn,Lpcat2,Lamp2,Adam10,Rab7b,B4galt6,Pld4,Rab31,Pi4k2a,Plk3,Cln3,Man2a1,Atp11a,Lyz1,Lyz2,St3gal1,Nsf,Arap1,B4galt5,Sulf2,Furin,Pqlc1,Gba,H2-D1	Plod3,M6pr,Cpd,Slc11a2,Nagpa,Igf2r,H2-K1,Bok,Rab29,B4galt1,Xylt1,Scamp5,Chst2,Gsap,March1,Grn,Lpcat2,Lamp2,Adam10,Rab7b,B4galt6,Pld4,Rab31,Pi4k2a,Plk3,Cln3,Man2a1,Atp11a,Lyz1,Lyz2,St3gal1,Nsf,Arap1,B4galt5,Sulf2,Furin,Pqlc1,Gba,H2-D1
GO:0036477	somatodendritic compartment	94	1080	0.001	Ccl2,Pdgfb,Tgfb1,Psen2,Cybb,Ncf1,Cyba,Cd40,Cd22,Atp2b1,Txnrd1,Cpeb4,Ctla2a,Ctsl,Plk2,Clu,Washc5,Pde1b,Alcam,Hcls1,Aif1,Tnf,Rin1,Gfra1,Baiap2,Ccr1,Casp4,Htr2b,Mlph,Abl2,Fcgr2b,Il6ra,Txn1,Tnfrsf1b,P2rx4,Cyfip1,Acan,Rgs10,Acsl4,Lamp1,Cx3cl1,Mmp3,Snx1,Slc38a7,Prex1,Kcnj2,Itpr3,Mgat5,Tnn,Atp13a2,Shtn1,Lrp1,Gpc1,Wfs1,Abhd12,Igf1,Naip5,Adam10,Cx3cr1,Pi4k2a,C4b,Stx3,Rara,Plk3,Ptpro,Fat3,Cadm1,Abr,Cnr2,Ar…	Ccl2,Pdgfb,Tgfb1,Psen2,Cybb,Ncf1,Cyba,Cd40,Cd22,Atp2b1,Txnrd1,Cpeb4,Ctla2a,Ctsl,Plk2,Clu,E430025E21Rik,Pde1b,Alcam,Hcls1,Aif1,Tnf,Rin1,Gfra1,Baiap2,Ccr1,Casp4,Htr2b,Mlph,Abl2,Fcgr2b,Il6ra,Txn1,Tnfrsf1b,P2rx4,Cyfip1,Acan,Rgs10,Acsl4,Lamp1,Cx3cl1,Mmp3,Snx1,Slc38a7,Prex1,Kcnj2,Itpr3,Mgat5,Tnn,Atp13a2,Shtn1,Lrp1,Gpc1,Wfs1,Abhd12,Igf1,Naip5,Adam10,Cx3cr1,Pi4k2a,C4b,Stx3,Rara,Plk3,Ptpro,Fat3,Cadm1,Abr,…
GO:0043005	neuron projection	128	1583	0.001	Ccl2,Pdgfb,S100a4,Acp2,Tgfb1,Epha2,Psen2,Atp6v0d1,Mertk,Ceacam16,Cybb,Ncf1,Ctsz,Cyba,Cd40,Trpv2,Atp2b1,Cpeb4,Slc9a3r1,Ctla2a,Ctsl,Plk2,Clu,Washc5,Alcam,Hcls1,Tnfrsf21,Diap1,Rin1,Gfra1,Baiap2,Nptx1,Casp4,Casp1,Casp8,Htr2b,Mlph,Arl8a,Abl2,Fcgr2b,Kif3b,Txn1,Tnfrsf1b,P2rx4,Mtpn,Slc6a6,Tnfrsf1a,Cyfip1,Acan,Rgs10,Atp6ap2,Slc6a8,Mpp1,Lamp1,Cx3cl1,Mmp3,Snx1,Ptgs2,Ldlrap1,Slc38a7,Prex1,Kcnj2,Itpr3,Mcoln3,…	Ccl2,Pdgfb,S100a4,Acp2,Tgfb1,Epha2,Psen2,Atp6v0d1,Mertk,Ceacam16,Cybb,Ncf1,Ctsz,Cyba,Cd40,Trpv2,Atp2b1,Cpeb4,Slc9a3r1,Ctla2a,Ctsl,Plk2,Clu,E430025E21Rik,Alcam,Hcls1,Tnfrsf21,Diaph1,Rin1,Gfra1,Baiap2,Nptx1,Casp4,Casp1,Casp8,Htr2b,Mlph,Arl8a,Abl2,Fcgr2b,Kif3b,Txn1,Tnfrsf1b,P2rx4,Mtpn,Slc6a6,Tnfrsf1a,Cyfip1,Acan,Rgs10,Atp6ap2,Slc6a8,Mpp1,Lamp1,Cx3cl1,Mmp3,Snx1,Ptgs2,Ldlrap1,Slc38a7,Prex1,Kcnj2,Itpr3…
GO:0031984	organelle subcompartment	41	358	0.0011	Plod3,M6pr,Cpd,Slc11a2,Nagpa,Igf2r,H2-K1,Bok,Rab29,B4galt1,Xylt1,Scamp5,Chst2,Gsap,March1,Grn,Lpcat2,Lamp2,Adam10,C2cd2l,Rab7b,B4galt6,Pld4,Rab31,Pi4k2a,Plk3,Cln3,Man2a1,Atp11a,Lyz1,Lyz2,St3gal1,Nsf,Osbpl8,Arap1,B4galt5,Sulf2,Furin,Pqlc1,Gba,H2-D1	Plod3,M6pr,Cpd,Slc11a2,Nagpa,Igf2r,H2-K1,Bok,Rab29,B4galt1,Xylt1,Scamp5,Chst2,Gsap,March1,Grn,Lpcat2,Lamp2,Adam10,C2cd2l,Rab7b,B4galt6,Pld4,Rab31,Pi4k2a,Plk3,Cln3,Man2a1,Atp11a,Lyz1,Lyz2,St3gal1,Nsf,Osbpl8,Arap1,B4galt5,Sulf2,Furin,Pqlc1,Gba,H2-D1
GO:0072557	IPAF inflammasome complex	6	8	0.0013	Casp4,Casp1,Naip5,Nlrc4,Naip6,Naip2	Casp4,Casp1,Naip5,Nlrc4,Naip6,Naip2
GO:0012506	vesicle membrane	52	507	0.0016	Pla1a,Nos2,Grb2,H2-K1,Anxa1,Slc11a1,Tlr2,Necap2,Cd38,Gpnmb,Was,Lamp1,Rab20,Trf,Scamp5,Itpr3,Abhd2,Atp13a2,Rab8b,March1,Atp6v0a1,Myof,Wfs1,Lamp2,Rab11fip5,Tlr1,Tlr6,Cemip,Rab7b,Rab31,Pi4k2a,Stx3,Dab2,Ap2s1,Moxd1,B2m,Nos1,H2-T23,Trpm2,Adam8,Clta,Snx5,Ap1s2,Mpeg1,Anxa4,Vopp1,Furin,Mctp1,Selp,Stxbp2,Aqp5,H2-D1	Pla1a,Nos2,Grb2,H2-K1,Anxa1,Slc11a1,Tlr2,Necap2,Cd38,Gpnmb,Was,Lamp1,Rab20,Trf,Scamp5,Itpr3,Abhd2,Atp13a2,Rab8b,March1,Atp6v0a1,Myof,Wfs1,Lamp2,Rab11fip5,Tlr1,Tlr6,Cemip,Rab7b,Rab31,Pi4k2a,Stx3,Dab2,Ap2s1,Moxd1,B2m,Nos1,H2-T23,Trpm2,Adam8,Clta,Snx5,Ap1s2,Mpeg1,Anxa4,Vopp1,Furin,Mctp1,Selp,Stxbp2,Aqp5,H2-D1
GO:0033179	proton-transporting V-type ATPase, V0 domain	6	9	0.0019	Atp6v0d1,Atp6v0c,Atp6v0d2,Atp6v0a1,Atp6v0b,Atp6v0e	Atp6v0d1,Atp6v0c,Atp6v0d2,Atp6v0a1,Atp6v0b,Atp6v0e
GO:0043025	neuronal cell body	69	743	0.0019	Ccl2,Pdgfb,Tgfb1,Psen2,Cybb,Ncf1,Cyba,Cd40,Cd22,Atp2b1,Txnrd1,Ctsl,Washc5,Pde1b,Alcam,Aif1,Tnf,Rin1,Gfra1,Baiap2,Ccr1,Casp4,Htr2b,Il6ra,Txn1,Tnfrsf1b,P2rx4,Cyfip1,Acan,Rgs10,Acsl4,Lamp1,Cx3cl1,Slc38a7,Kcnj2,Itpr3,Mgat5,Tnn,Atp13a2,Shtn1,Lrp1,Gpc1,Igf1,Naip5,Adam10,Cx3cr1,Pi4k2a,C4b,Rara,Plk3,Cnr2,Scn1b,P2rx7,Pde1a,Itga4,Ass1,Trpm2,Plxdc1,Hpn,C9orf72,Ptk2b,Cfl1,Naip6,Myo5a,Rtn4rl2,Apod,Slc3a2,Ccr2…	Ccl2,Pdgfb,Tgfb1,Psen2,Cybb,Ncf1,Cyba,Cd40,Cd22,Atp2b1,Txnrd1,Ctsl,E430025E21Rik,Pde1b,Alcam,Aif1,Tnf,Rin1,Gfra1,Baiap2,Ccr1,Casp4,Htr2b,Il6ra,Txn1,Tnfrsf1b,P2rx4,Cyfip1,Acan,Rgs10,Acsl4,Lamp1,Cx3cl1,Slc38a7,Kcnj2,Itpr3,Mgat5,Tnn,Atp13a2,Shtn1,Lrp1,Gpc1,Igf1,Naip5,Adam10,Cx3cr1,Pi4k2a,C4b,Rara,Plk3,Cnr2,Scn1b,P2rx7,Pde1a,Itga4,Ass1,Trpm2,Plxdc1,Hpn,3110043O21Rik,Ptk2b,Cfl1,Naip6,Myo5a,Rtn4rl2,Apo…
GO:0099503	secretory vesicle	58	592	0.0019	Cfp,Col1a1,Napsa,Tgfb1,Pla1a,Calr,Psen2,Atp6v0d1,Edn1,Hexb,Clu,Atp6v0c,Tnf,Hexa,Baiap2,Slc11a1,Il1b,Cd38,Lamp1,Ctsh,Scamp5,Itpr3,Abhd2,Rab8b,Lrp1,Atp6v0a1,Thbs1,Wfs1,Lamp2,Igf1,Rab11fip5,Adam10,Pi4k2a,Stx3,Rnpep,Madd,Cln3,Cadm1,F5,Lyz1,Lyz2,Moxd1,Clip2,Ece1,Nos1,Adam8,Ngf,Clta,Tmed9,Vwf,Rab3il1,Myo5a,Mctp1,Selp,Stxbp2,Srgn,Sphk1,Ncf2	Cfp,Col1a1,Napsa,Tgfb1,Pla1a,Calr,Psen2,Atp6v0d1,Edn1,Hexb,Clu,Atp6v0c,Tnf,Hexa,Baiap2,Slc11a1,Il1b,Cd38,Lamp1,Ctsh,Scamp5,Itpr3,Abhd2,Rab8b,Lrp1,Atp6v0a1,Thbs1,Wfs1,Lamp2,Igf1,Rab11fip5,Adam10,Pi4k2a,Stx3,Rnpep,Madd,Cln3,Cadm1,F5,Lyz1,Lyz2,Moxd1,Clip2,Ece1,Nos1,Adam8,Ngf,Clta,Tmed9,Vwf,Rab3il1,Myo5a,Mctp1,Selp,Stxbp2,Srgn,Sphk1,Ncf2
GO:0042613	MHC class II protein complex	5	5	0.0022	H2-DMa,H2-Ab1,H2-Aa,H2-Eb1,H2-DMb1	H2-DMa,H2-Ab1,H2-Aa,H2-Eb1,H2-DMb1
GO:0044297	cell body	75	836	0.0024	Ccl2,Pdgfb,Tgfb1,Psen2,Cybb,Ncf1,Cyba,Cd40,Trpv2,Cd22,Atp2b1,Txnrd1,Ctsl,Washc5,Pde1b,Alcam,Aif1,Tnf,Rin1,Gfra1,Baiap2,Ccr1,Casp4,Casp8,Htr2b,Fcgr2b,Il6ra,Tlr2,Txn1,Tnfrsf1b,P2rx4,Cyfip1,Acan,Rgs10,Atp6ap2,Acsl4,Lamp1,Cx3cl1,Mmp3,Slc38a7,Kcnj2,Itpr3,Mgat5,Tnn,Atp13a2,Shtn1,Lrp1,Gpc1,Igf1,Naip5,Adam10,Cx3cr1,Pi4k2a,C4b,Rara,Plk3,Cnr2,Scn1b,P2rx7,Pde1a,Itga4,Ass1,Trpm2,Plxdc1,Hpn,C9orf72,Ptk2b,Cfl1…	Ccl2,Pdgfb,Tgfb1,Psen2,Cybb,Ncf1,Cyba,Cd40,Trpv2,Cd22,Atp2b1,Txnrd1,Ctsl,E430025E21Rik,Pde1b,Alcam,Aif1,Tnf,Rin1,Gfra1,Baiap2,Ccr1,Casp4,Casp8,Htr2b,Fcgr2b,Il6ra,Tlr2,Txn1,Tnfrsf1b,P2rx4,Cyfip1,Acan,Rgs10,Atp6ap2,Acsl4,Lamp1,Cx3cl1,Mmp3,Slc38a7,Kcnj2,Itpr3,Mgat5,Tnn,Atp13a2,Shtn1,Lrp1,Gpc1,Igf1,Naip5,Adam10,Cx3cr1,Pi4k2a,C4b,Rara,Plk3,Cnr2,Scn1b,P2rx7,Pde1a,Itga4,Ass1,Trpm2,Plxdc1,Hpn,3110043O21R…
GO:0098636	protein complex involved in cell adhesion	10	35	0.0025	Itgb2,Itga6,Itgax,Itga11,Lyn,Itga2,Itgam,Cd80,Itga4,Itgb4	Itgb2,Itga6,Itgax,Itga11,Lyn,Itga2,Itgam,Cd80,Itga4,Itgb4
GO:0005885	Arp2/3 protein complex	6	10	0.0028	Actr2,Arpc5,Arpc1b,Arpc3,Arpc4,Actr3	Actr2,Arpc5,Arpc1b,Arpc3,Arpc4,Actr3
GO:0016323	basolateral plasma membrane	32	266	0.003	Pdgfb,Gm2a,Slc7a7,Cd44,Atp2b1,Abcc3,Slc7a8,Anxa1,Itga6,Abca1,B4galt1,Pdpn,Cd38,Pianp,St14,Anxa2,Trf,Ldlrap1,Lrp1,P2ry6,Nod1,Slc39a14,Plec,Adam9,Tlr9,Cadm1,Arrb1,Itgb4,Arrb2,Aqp5,C5ar1,Kcnn4	Pdgfb,Gm2a,Slc7a7,Cd44,Atp2b1,Abcc3,Slc7a8,Anxa1,Itga6,Abca1,B4galt1,Pdpn,Cd38,Pianp,St14,Anxa2,Trf,Ldlrap1,Lrp1,P2ry6,Nod1,Slc39a14,Plec,Adam9,Tlr9,Cadm1,Arrb1,Itgb4,Arrb2,Aqp5,C5ar1,Kcnn4
GO:0000421	autophagosome membrane	10	37	0.0036	Vmp1,Atp6ap2,Lamp1,Mcoln3,Atp13a2,Rubcnl,Lamp2,Tmem173,Wdr81,Entpd4	Vmp1,Atp6ap2,Lamp1,Mcoln3,Atp13a2,5031414D18Rik,Lamp2,Tmem173,Wdr81,Entpd4
GO:0019898	extrinsic component of membrane	36	319	0.0036	Hck,Ncf1,Cyth1,Stac2,Gna13,Pik3r5,Anxa1,Gfra1,Esyt1,Fgr,Olr1,Mfge8,St14,Anxa2,Snx1,Pik3cb,Trf,Zc3h12a,Lyn,Gngt2,Gna15,Socs3,Pik3cg,Fes,Wdr91,Cnr2,Fam105a,Bst1,Pik3cd,Snx5,Bcl2l11,Ptk2b,Kcnab2,Iqgap1,Wdr81,Rgs1	Hck,Ncf1,Cyth1,Stac2,Gna13,Pik3r5,Anxa1,Gfra1,Esyt1,Fgr,Olr1,Mfge8,St14,Anxa2,Snx1,Pik3cb,Trf,Zc3h12a,Lyn,Gngt2,Gna15,Socs3,Pik3cg,Fes,Wdr91,Cnr2,Fam105a,Bst1,Pik3cd,Snx5,Bcl2l11,Ptk2b,Kcnab2,Iqgap1,Wdr81,Rgs1
GO:0008305	integrin complex	9	30	0.0039	Itgb2,Itga6,Itgax,Itga11,Lyn,Itga2,Itgam,Itga4,Itgb4	Itgb2,Itga6,Itgax,Itga11,Lyn,Itga2,Itgam,Itga4,Itgb4
GO:0016469	proton-transporting two-sector ATPase complex	11	46	0.0041	Atp6v1b2,Atp6v0d1,Atp6v1e1,Atp6v1c1,Atp6v0c,Atp6v0d2,Atp6ap2,Atp6v0a1,Atp6v0b,Atp6v1a,Atp6v0e	Atp6v1b2,Atp6v0d1,Atp6v1e1,Atp6v1c1,Atp6v0c,Atp6v0d2,Atp6ap2,Atp6v0a1,Atp6v0b,Atp6v1a,Atp6v0e
GO:0016471	vacuolar proton-transporting V-type ATPase complex	7	17	0.0043	Atp6v0d1,Atp6v1c1,Atp6v0c,Atp6v0d2,Atp6ap2,Atp6v0a1,Atp6v0b	Atp6v0d1,Atp6v1c1,Atp6v0c,Atp6v0d2,Atp6ap2,Atp6v0a1,Atp6v0b
GO:0001772	immunological synapse	10	40	0.0058	Myh9,Atp2b1,Havcr2,Alcam,Cd53,Arhgdia,Icam1,Cd37,Scimp,Lgals3	Myh9,Atp2b1,Havcr2,Alcam,Cd53,Arhgdia,Icam1,Cd37,Scimp,Lgals3
GO:0030136	clathrin-coated vesicle	19	127	0.0061	Rgs19,Abcb4,Edn1,Igf2r,Necap2,Myo1e,Vps18,Rab8b,Lrp1,Cemip,Adam10,Dab2,Ap2s1,Lyz1,Lyz2,Ece1,Clta,Vwf,Furin	Rgs19,Abcb4,Edn1,Igf2r,Necap2,Myo1e,Vps18,Rab8b,Lrp1,Cemip,Adam10,Dab2,Ap2s1,Lyz1,Lyz2,Ece1,Clta,Vwf,Furin
GO:0030141	secretory granule	40	384	0.0069	Cfp,Col1a1,Napsa,Tgfb1,Pla1a,Calr,Edn1,Hexb,Clu,Tnf,Hexa,Baiap2,Slc11a1,Il1b,Cd38,Lamp1,Ctsh,Itpr3,Abhd2,Lrp1,Thbs1,Lamp2,Igf1,Rab11fip5,Stx3,Rnpep,F5,Lyz1,Lyz2,Moxd1,Clip2,Ece1,Nos1,Adam8,Vwf,Myo5a,Selp,Stxbp2,Srgn,Ncf2	Cfp,Col1a1,Napsa,Tgfb1,Pla1a,Calr,Edn1,Hexb,Clu,Tnf,Hexa,Baiap2,Slc11a1,Il1b,Cd38,Lamp1,Ctsh,Itpr3,Abhd2,Lrp1,Thbs1,Lamp2,Igf1,Rab11fip5,Stx3,Rnpep,F5,Lyz1,Lyz2,Moxd1,Clip2,Ece1,Nos1,Adam8,Vwf,Myo5a,Selp,Stxbp2,Srgn,Ncf2
GO:0001931	uropod	6	13	0.0075	Myh9,Pstpip1,Selplg,Bst1,Pip5k1c,Scimp	Myh9,Pstpip1,Selplg,Bst1,Pip5k1c,Scimp
GO:0009898	cytoplasmic side of plasma membrane	22	163	0.0075	Gm2a,Hck,Cyth1,Stac2,Atp2b1,Gna13,Litaf,Esyt1,Fgr,Ldlrap1,Lyn,Gngt2,Gna15,C2cd2l,Fes,Cnr2,Snx5,Ptk2b,Rasa3,Kcnab2,Iqgap1,Rgs1	Gm2a,Hck,Cyth1,Stac2,Atp2b1,Gna13,Litaf,Esyt1,Fgr,Ldlrap1,Lyn,Gngt2,Gna15,C2cd2l,Fes,Cnr2,Snx5,Ptk2b,Rasa3,Kcnab2,Iqgap1,Rgs1
GO:0031234	extrinsic component of cytoplasmic side of plasma membrane	16	98	0.0075	Hck,Cyth1,Stac2,Gna13,Esyt1,Fgr,Lyn,Gngt2,Gna15,Fes,Cnr2,Snx5,Ptk2b,Kcnab2,Iqgap1,Rgs1	Hck,Cyth1,Stac2,Gna13,Esyt1,Fgr,Lyn,Gngt2,Gna15,Fes,Cnr2,Snx5,Ptk2b,Kcnab2,Iqgap1,Rgs1
GO:0043230	extracellular organelle	16	98	0.0075	Clic1,Slc11a2,Anxa1,Rab29,Sdcbp,Anxa2,Rap2b,Lamp2,Fn1,Actg1,Icam1,Cd86,Itga4,Cd47,Cd63,Anpep	Clic1,Slc11a2,Anxa1,Rab29,Sdcbp,Anxa2,Rap2b,Lamp2,Fn1,Actg1,Icam1,Cd86,Itga4,Cd47,Cd63,Anpep
GO:1903561	extracellular vesicle	15	90	0.009	Clic1,Slc11a2,Anxa1,Sdcbp,Anxa2,Rap2b,Lamp2,Fn1,Actg1,Icam1,Cd86,Itga4,Cd47,Cd63,Anpep	Clic1,Slc11a2,Anxa1,Sdcbp,Anxa2,Rap2b,Lamp2,Fn1,Actg1,Icam1,Cd86,Itga4,Cd47,Cd63,Anpep
GO:0005884	actin filament	17	111	0.0092	Tpm4,Coro1b,Aif1,Anxa1,Was,Vps18,Micall2,Actg1,Myo1f,Gas2l3,Arpc3,Fmn1,Gas7,Tpm3,Myo5a,Lcp1,Inpp5d	Tpm4,Coro1b,Aif1,Anxa1,Was,Vps18,Micall2,Actg1,Myo1f,Gas2l3,Arpc3,Fmn1,Gas7,Tpm3,Myo5a,Lcp1,Inpp5d
GO:0055037	recycling endosome	23	179	0.0097	Mcoln2,Cd22,Slc11a2,Abcg1,Tnf,Plekhb2,Bok,Rab29,Fcgr2b,Ehd4,Tpp1,Trf,Scamp5,Ldlrap1,Rap2b,Micall2,Rap2a,Rab11fip5,Cln3,Atp11a,Myo5a,Tbc1d14,Mctp1	Mcoln2,Cd22,Slc11a2,Abcg1,Tnf,Plekhb2,Bok,Rab29,Fcgr2b,Ehd4,Tpp1,Trf,Scamp5,Ldlrap1,Rap2b,Micall2,Rap2a,Rab11fip5,Cln3,Atp11a,Myo5a,Tbc1d14,Mctp1
GO:0070062	extracellular exosome	14	81	0.0098	Clic1,Anxa1,Sdcbp,Anxa2,Rap2b,Lamp2,Fn1,Actg1,Icam1,Cd86,Itga4,Cd47,Cd63,Anpep	Clic1,Anxa1,Sdcbp,Anxa2,Rap2b,Lamp2,Fn1,Actg1,Icam1,Cd86,Itga4,Cd47,Cd63,Anpep
GO:0000139	Golgi membrane	53	576	0.0121	Abcb4,Man1a,B4galnt1,Psen2,Gnptab,Samd8,Litaf,Nagpa,Abcg1,Tmem132a,Cyp2e1,Bok,Nras,B4galt1,Glipr2,Lfng,Tnfrsf1a,Xylt1,Acer3,Galnt7,B3gnt3,Scamp5,Mgat5,Ndst2,Chst2,March1,Chst11,Galnt12,Scara3,Lpcat2,Galnt6,Rab11fip5,Adam10,Galnt10,B4galt6,Pld4,Rab31,Cln3,Man2a1,St3gal1,Nlrp3,St6galnac4,Arap1,B4galt5,Tmed9,B3gnt7,Steap4,Xylt2,Furin,Pld3,Gcnt4,Actr3,Entpd4	Abcb4,Man1a,B4galnt1,Psen2,Gnptab,Samd8,Litaf,Nagpa,Abcg1,Tmem132a,Cyp2e1,Bok,Nras,B4galt1,Glipr2,Lfng,Tnfrsf1a,Xylt1,Acer3,Galnt7,B3gnt3,Scamp5,Mgat5,Ndst2,Chst2,March1,Chst11,Galnt12,Scara3,Lpcat2,Galnt6,Rab11fip5,Adam10,Galnt10,B4galt6,Pld4,Rab31,Cln3,Man2a1,St3gal1,Nlrp3,St6galnac4,Arap1,B4galt5,Tmed9,B3gnt7,Steap4,Xylt2,Furin,Pld3,Gcnt4,Actr3,Entpd4
GO:0030863	cortical cytoskeleton	16	104	0.0123	Actr2,Tpm4,Myh9,Nos2,Hcls1,Mlph,Sele,Mpp1,Cotl1,Myo1e,Lasp1,Pstpip1,Myo1f,Cfl1,Tpm3,Inpp5d	Actr2,Tpm4,Myh9,Nos2,Hcls1,Mlph,Sele,Mpp1,Cotl1,Myo1e,Lasp1,Pstpip1,Myo1f,Cfl1,Tpm3,Inpp5d
GO:0005767	secondary lysosome	6	15	0.0124	Fth1,Lamp1,Lamp2,Cln3,Ftl1,Adam8	Fth1,Lamp1,Lamp2,Cln3,Ftl1,Adam8
GO:0005775	vacuolar lumen	7	22	0.0132	Acp2,Neu1,Cln5,Plbd2,Lamp2,Pld3,Gba	Acp2,Neu1,Cln5,Plbd2,Lamp2,Pld3,Gba
GO:0005903	brush border	19	138	0.0133	Rgs19,Myh9,Gna13,Slc9a3r1,Slc11a2,Diap1,B4galt1,Myo1e,Pik3cb,Itpr3,Eps8,Lima1,Plec,Ralgds,Ddi2,Anpep,Coro2a,Snx5,Actr3	Rgs19,Myh9,Gna13,Slc9a3r1,Slc11a2,Diaph1,B4galt1,Myo1e,Pik3cb,Itpr3,Eps8,Lima1,Plec,Ralgds,Ddi2,Anpep,Coro2a,Snx5,Actr3
GO:0005938	cell cortex	34	322	0.0134	Actr2,Tpm4,Psen2,Ctsz,Myh9,Nos2,Hcls1,Mlph,Sele,Mpp1,Cotl1,Myo1e,Anxa2,Rhov,Fam110c,Lasp1,Eps8,Pstpip1,C2cd2l,Myo1f,Rai14,Rhog,Clip2,Tnfaip2,Osbpl8,Col10a1,Itgb4,Myo7a,Clta,Ptk2b,Cfl1,Tpm3,Inpp5d,Bin2	Actr2,Tpm4,Psen2,Ctsz,Myh9,Nos2,Hcls1,Mlph,Sele,Mpp1,Cotl1,Myo1e,Anxa2,Rhov,Fam110c,Lasp1,Eps8,Pstpip1,C2cd2l,Myo1f,Rai14,Rhog,Clip2,Tnfaip2,Osbpl8,Col10a1,Itgb4,Myo7a,Clta,Ptk2b,Cfl1,Tpm3,Inpp5d,Bin2
GO:0030659	cytoplasmic vesicle membrane	46	485	0.0145	Pla1a,H2-K1,Anxa1,Slc11a1,Tlr2,Necap2,Cd38,Gpnmb,Lamp1,Rab20,Trf,Scamp5,Itpr3,Abhd2,Rab8b,March1,Atp6v0a1,Myof,Wfs1,Lamp2,Rab11fip5,Tlr1,Tlr6,Cemip,Rab7b,Rab31,Pi4k2a,Stx3,Dab2,Ap2s1,Moxd1,B2m,H2-T23,Trpm2,Adam8,Clta,Snx5,Ap1s2,Mpeg1,Vopp1,Furin,Mctp1,Selp,Stxbp2,Aqp5,H2-D1	Pla1a,H2-K1,Anxa1,Slc11a1,Tlr2,Necap2,Cd38,Gpnmb,Lamp1,Rab20,Trf,Scamp5,Itpr3,Abhd2,Rab8b,March1,Atp6v0a1,Myof,Wfs1,Lamp2,Rab11fip5,Tlr1,Tlr6,Cemip,Rab7b,Rab31,Pi4k2a,Stx3,Dab2,Ap2s1,Moxd1,B2m,H2-T23,Trpm2,Adam8,Clta,Snx5,Ap1s2,Mpeg1,Vopp1,Furin,Mctp1,Selp,Stxbp2,Aqp5,H2-D1
GO:0031227	intrinsic component of endoplasmic reticulum membrane	20	151	0.0147	Ern1,Calr,Elovl1,Samd8,Fam134b,H2-K1,Esyt1,Cyp2e1,Acer3,Itpr3,Pigs,Wfs1,Rnf180,Dhrs9,Cln3,B2m,H2-T23,Tmem173,Slc37a2,H2-D1	Ern1,Calr,Elovl1,Samd8,Fam134b,H2-K1,Esyt1,Cyp2e1,Acer3,Itpr3,Pigs,Wfs1,Rnf180,Dhrs9,Cln3,B2m,H2-T23,Tmem173,Slc37a2,H2-D1
GO:0098562	cytoplasmic side of membrane	23	187	0.0154	Gm2a,Hck,Cyth1,Stac2,Atp2b1,Gna13,Litaf,Esyt1,Ptpn1,Fgr,Ldlrap1,Lyn,Gngt2,Gna15,C2cd2l,Fes,Cnr2,Snx5,Ptk2b,Rasa3,Kcnab2,Iqgap1,Rgs1	Gm2a,Hck,Cyth1,Stac2,Atp2b1,Gna13,Litaf,Esyt1,Ptpn1,Fgr,Ldlrap1,Lyn,Gngt2,Gna15,C2cd2l,Fes,Cnr2,Snx5,Ptk2b,Rasa3,Kcnab2,Iqgap1,Rgs1
GO:0005583	fibrillar collagen trimer	5	10	0.0156	Col1a1,Col2a1,Lum,Col5a2,Col3a1	Col1a1,Col2a1,Lum,Col5a2,Col3a1
GO:0031258	lamellipodium membrane	7	23	0.0156	Cd44,Epha2,Plxnd1,Pdpn,Slc39a6,Piezo1,Cfl1	Cd44,Epha2,Plxnd1,Pdpn,Slc39a6,Piezo1,Cfl1
GO:0043020	NADPH oxidase complex	5	10	0.0156	Cybb,Ncf1,Cyba,Ncf4,Ncf2	Cybb,Ncf1,Cyba,Ncf4,Ncf2
GO:0097197	tetraspanin-enriched microdomain	5	10	0.0156	Pdpn,Tspan14,Samhd1,Adam10,Scimp	Pdpn,Tspan14,Samhd1,Adam10,Scimp
GO:0031301	integral component of organelle membrane	36	354	0.0164	Ern1,Calr,Bid,Elovl1,B4galnt1,Samd8,Fam134b,H2-K1,Npc1,Esyt1,Ccdc109b,P2rx4,Lfng,Acer3,Lamp1,Scamp5,Itpr3,Atp13a2,Atp6v0a1,Pigs,Wfs1,Lamp2,Pqlc2,Slc8b1,Dhrs9,Bak1,Cln3,P2rx7,B2m,H2-T23,Vopp1,Tmem173,Furin,Slc37a2,H2-D1,Entpd4	Ern1,Calr,Bid,Elovl1,B4galnt1,Samd8,Fam134b,H2-K1,Npc1,Esyt1,Ccdc109b,P2rx4,Lfng,Acer3,Lamp1,Scamp5,Itpr3,Atp13a2,Atp6v0a1,Pigs,Wfs1,Lamp2,Pqlc2,Slc8b1,Dhrs9,Bak1,Cln3,P2rx7,B2m,H2-T23,Vopp1,Tmem173,Furin,Slc37a2,H2-D1,Entpd4
GO:0098862	cluster of actin-based cell projections	24	201	0.0164	Rgs19,Ceacam16,Myh9,Gna13,Slc9a3r1,Slc11a2,Diap1,B4galt1,Mpp1,Myo1e,Pik3cb,Itpr3,Mcoln3,Eps8,Lima1,Plec,Ralgds,Ddi2,Zswim6,Myo7a,Anpep,Coro2a,Snx5,Actr3	Rgs19,Ceacam16,Myh9,Gna13,Slc9a3r1,Slc11a2,Diaph1,B4galt1,Mpp1,Myo1e,Pik3cb,Itpr3,Mcoln3,Eps8,Lima1,Plec,Ralgds,Ddi2,Zswim6,Myo7a,Anpep,Coro2a,Snx5,Actr3
GO:0005905	clathrin-coated pit	12	68	0.0182	Lrp12,Sele,Trf,Lrp1,Cemip,Dab2,Ap2s1,Arrb1,Clta,Arrb2,Ap1s2,Sphk1	Lrp12,Sele,Trf,Lrp1,Cemip,Dab2,Ap2s1,Arrb1,Clta,Arrb2,Ap1s2,Sphk1
GO:0005902	microvillus	15	99	0.0183	Myo1g,Cd44,Atp6v1b2,Atp6v1e1,Slc9a3r1,Ctsl,Vcam1,Pdpn,Iqgap2,Scarb1,Lyz1,Lyz2,Myo7a,Atp6v1a,Aqp5	Myo1g,Cd44,Atp6v1b2,Atp6v1e1,Slc9a3r1,Ctsl,Vcam1,Pdpn,Iqgap2,Scarb1,Lyz1,Lyz2,Myo7a,Atp6v1a,Aqp5
GO:0044754	autolysosome	5	11	0.0203	Fth1,Lamp1,Lamp2,Cln3,Ftl1	Fth1,Lamp1,Lamp2,Cln3,Ftl1
GO:0042629	mast cell granule	7	25	0.0218	Anxa1,Btk,Lyn,Lat2,Milr1,Cd300a,Srgn	Anxa1,Btk,Lyn,Lat2,Milr1,Cd300a,Srgn
GO:0031300	intrinsic component of organelle membrane	38	389	0.0224	Ern1,Calr,Bid,Elovl1,B4galnt1,Samd8,Fam134b,H2-K1,Npc1,Esyt1,Cyp2e1,Ccdc109b,P2rx4,Lfng,Acer3,Lamp1,Scamp5,Itpr3,Atp13a2,Atp6v0a1,Pigs,Wfs1,Lamp2,Pqlc2,Rnf180,Slc8b1,Dhrs9,Bak1,Cln3,P2rx7,B2m,H2-T23,Vopp1,Tmem173,Furin,Slc37a2,H2-D1,Entpd4	Ern1,Calr,Bid,Elovl1,B4galnt1,Samd8,Fam134b,H2-K1,Npc1,Esyt1,Cyp2e1,Ccdc109b,P2rx4,Lfng,Acer3,Lamp1,Scamp5,Itpr3,Atp13a2,Atp6v0a1,Pigs,Wfs1,Lamp2,Pqlc2,Rnf180,Slc8b1,Dhrs9,Bak1,Cln3,P2rx7,B2m,H2-T23,Vopp1,Tmem173,Furin,Slc37a2,H2-D1,Entpd4
GO:0031166	integral component of vacuolar membrane	4	6	0.0229	Npc1,Atp13a2,Lamp2,Entpd4	Npc1,Atp13a2,Lamp2,Entpd4
GO:0043202	lysosomal lumen	6	18	0.0229	Acp2,Neu1,Plbd2,Lamp2,Pld3,Gba	Acp2,Neu1,Plbd2,Lamp2,Pld3,Gba
GO:0031313	extrinsic component of endosome membrane	5	12	0.0263	Anxa1,Snx1,Wdr91,Snx5,Wdr81	Anxa1,Snx1,Wdr91,Snx5,Wdr81
GO:0034663	endoplasmic reticulum chaperone complex	5	12	0.0263	Sdf2l1,Pdia6,Hyou1,Pdia4,Dnajb11	Sdf2l1,Pdia6,Hyou1,Pdia4,Dnajb11
GO:0019897	extrinsic component of plasma membrane	22	186	0.0271	Hck,Cyth1,Stac2,Gna13,Anxa1,Esyt1,Fgr,Olr1,Mfge8,St14,Anxa2,Trf,Lyn,Gngt2,Gna15,Fes,Cnr2,Snx5,Ptk2b,Kcnab2,Iqgap1,Rgs1	Hck,Cyth1,Stac2,Gna13,Anxa1,Esyt1,Fgr,Olr1,Mfge8,St14,Anxa2,Trf,Lyn,Gngt2,Gna15,Fes,Cnr2,Snx5,Ptk2b,Kcnab2,Iqgap1,Rgs1
GO:0005795	Golgi stack	18	140	0.0306	Nagpa,H2-K1,B4galt1,Xylt1,Lpcat2,B4galt6,Plk3,Cln3,Man2a1,Lyz1,Lyz2,St3gal1,Nsf,Arap1,B4galt5,Sulf2,Furin,H2-D1	Nagpa,H2-K1,B4galt1,Xylt1,Lpcat2,B4galt6,Plk3,Cln3,Man2a1,Lyz1,Lyz2,St3gal1,Nsf,Arap1,B4galt5,Sulf2,Furin,H2-D1
GO:0032009	early phagosome	5	13	0.0339	Tlr7,Rab31,Tlr9,Syk,Unc93b1	Tlr7,Rab31,Tlr9,Syk,Unc93b1
GO:0042582	azurophil granule	5	13	0.0339	Hexb,Hexa,Stx3,Nos1,Stxbp2	Hexb,Hexa,Stx3,Nos1,Stxbp2
GO:0030176	integral component of endoplasmic reticulum membrane	18	143	0.0367	Ern1,Calr,Elovl1,Samd8,Fam134b,H2-K1,Esyt1,Acer3,Itpr3,Pigs,Wfs1,Dhrs9,Cln3,B2m,H2-T23,Tmem173,Slc37a2,H2-D1	Ern1,Calr,Elovl1,Samd8,Fam134b,H2-K1,Esyt1,Acer3,Itpr3,Pigs,Wfs1,Dhrs9,Cln3,B2m,H2-T23,Tmem173,Slc37a2,H2-D1
GO:0005802	trans-Golgi network	24	219	0.0413	Plod3,M6pr,Cpd,Slc11a2,Igf2r,Bok,Rab29,Scamp5,Chst2,Gsap,March1,Grn,Lamp2,Adam10,Rab7b,Pld4,Rab31,Pi4k2a,Cln3,Atp11a,Arap1,Furin,Pqlc1,Gba	Plod3,M6pr,Cpd,Slc11a2,Igf2r,Bok,Rab29,Scamp5,Chst2,Gsap,March1,Grn,Lamp2,Adam10,Rab7b,Pld4,Rab31,Pi4k2a,Cln3,Atp11a,Arap1,Furin,Pqlc1,Gba
GO:0030427	site of polarized growth	25	232	0.0414	Psen2,Ctsz,Trpv2,Cpeb4,Clu,Hcls1,Cyfip1,Cotl1,Prex1,Shtn1,Lrp1,Eps8,Cxcr4,Basp1,Pi4k2a,Stx3,Arpc5,Fkbp15,Arpc3,Itga4,C9orf72,Ptk2b,Cfl1,Tpm3,Iqgap1	Psen2,Ctsz,Trpv2,Cpeb4,Clu,Hcls1,Cyfip1,Cotl1,Prex1,Shtn1,Lrp1,Eps8,Cxcr4,Basp1,Pi4k2a,Stx3,Arpc5,Fkbp15,Arpc3,Itga4,3110043O21Rik,Ptk2b,Cfl1,Tpm3,Iqgap1
GO:0030175	filopodium	15	111	0.0444	Myo1g,Slc9a3r1,Baiap2,Itga6,Vcam1,B4galt1,Pdpn,Cyfip1,Shtn1,Iqgap2,Scimp,Cfl1,Myo5a,Lcp1,Arl4c	Myo1g,Slc9a3r1,Baiap2,Itga6,Vcam1,B4galt1,Pdpn,Cyfip1,Shtn1,Iqgap2,Scimp,Cfl1,Myo5a,Lcp1,Arl4c
