# Supplementary material for: reString: an open-source Python software to perform automatic functional enrichment retrieval, results aggregation and data visualization
Source: Sci Rep. 2021 Dec 6;11:23458. doi: 10.1038/s41598-021-02528-0 (PMC8648753; doi:10.1038/s41598-021-02528-0)
Supplement: Supplementary file 1 — Supplementary Information 1. [file 41598_2021_2528_MOESM1_ESM.zip › Supplemental DataSets/downregulated/Function_summary.tsv]

ID	score	occurrence	all_genes	common_genes
protein binding	2.7500000000000002e-31	5	1500015O10Rik,3110043O21Rik,Abca1,Abcg1,Abi3,Abl2,Abr,Ace,Ackr2,Acp2,Acta2,Actb,Actg1,Actn1,Actr2,Actr3,Acvr1b,Adam10,Adam17,Adam8,Adam9,Adamts4,Adgrg6,Adgrl1,Afap1l2,Ahr,Aif1,Aim2,Alcam,Aldh18a1,Aldh1a3,Alox5ap,Angptl2,Ank2,Ankrd13b,Antxr1,Anxa1,Anxa2,Anxa3,Anxa4,Anxa8,Ap2s1,Apbb2,Apobec1,Apoe,Aqp5,Arap1,Arhgap17,Arhgap31,Arhgdia,Arhgdib,Arhgef2,Arhgef25,Arhgef5,Arhgef9,Arid3a,Arl4c,Arnt2,Arpc1b…	No common gene
binding	2.96e-31	5	1500015O10Rik,2010111I01Rik,3110043O21Rik,5031414D18Rik,Abca1,Abca6,Abca8a,Abca8b,Abca9,Abcb4,Abcc1,Abcc3,Abcg1,Abhd2,Abi3,Abl2,Abr,Acan,Ace,Acer3,Ackr2,Acox3,Acp2,Acp5,Acsl4,Acta2,Actb,Actg1,Actg2,Actn1,Actr2,Actr3,Acvr1b,Adam10,Adam17,Adam8,Adam9,Adamts1,Adamts12,Adamts2,Adamts4,Adamts7,Adamtsl2,Adap2,Adar,Adgre1,Adgrg6,Adgrl1,Afap1l2,Aff3,Ahr,Aif1,Aim2,Akap12,Akap17b,Alcam,Aldh18a1,Aldh1a3,Alo…	No common gene
protein-containing complex binding	2.04e-18	6	Abca1,Actn1,Actr2,Actr3,Acvr1b,Adam17,Adam8,Adam9,Adgrg6,Ahr,Aif1,Alox5ap,Antxr1,Anxa8,Apobec1,Apoe,Arnt2,Arpc1b,Arpc2,Arpc3,Arpc4,Arpc5,Arrb1,Arrb2,Atp6v0d1,Bak1,Bcl2l11,Bok,C1qtnf1,C4b,Cacnb2,Calr,Capg,Casp8,Cav3,Cbx5,Ccbe1,Ccnd1,Cd63,Cd74,Cd9,Cd93,Cdkn1a,Cfl1,Ciita,Clta,Clu,Col16a1,Col3a1,Col4a3,Col6a1,Col6a4,Colec12,Coro1b,Coro1c,Coro2a,Cotl1,Cpd,Cpeb4,Cspg4,Ctgf,Ctnna3,Ctsb,Ctsh,Ctsk,Ctsl,Ct…	No common gene
signaling receptor binding	2.04e-18	5	1500015O10Rik,Abca1,Ace,Actn1,Adam17,Adam8,Adam9,Ahr,Angptl2,Apoe,Arap1,Arnt2,Arpc2,Arrb1,Arrb2,Asah1,Bambi,Bdnf,Bex1,Bmp1,Bok,C1qtnf2,C3,Cadm1,Calr,Casp8,Cblb,Ccl11,Ccl12,Ccl19,Ccl2,Ccl21c,Ccl3,Ccl4,Ccl6,Ccl7,Ccl8,Ccl9,Ccr2,Cd22,Cd244,Cd276,Cd300lf,Cd44,Cd74,Cd86,Cd9,Cfl1,Clec11a,Clec2d,Clec4d,Clu,Cmtm3,Cnrip1,Col16a1,Col2a1,Col3a1,Col4a3,Cpe,Crlf1,Crlf2,Ctgf,Cthrc1,Cx3cl1,Cxcl1,Cxcl12,Cxcl13,Cx…	No common gene
integrin binding	3.82e-12	5	Actn1,Adam17,Adam8,Adam9,Calr,Cd9,Col16a1,Col3a1,Col4a3,Ctgf,Cx3cl1,Cxcl12,Cyr61,Dab2,Dmd,Egfr,Emp2,Esm1,Fbln1,Fbln5,Fbn1,Fermt3,Fgf1,Fn1,Gfra1,Gpnmb,Ibsp,Icam1,Igf1,Il1b,Itga2,Itga5,Itga6,Itgav,Itgb1,Itgb2,Itgb4,Jam3,Lamb1,Lcp1,Lyn,Mfge8,Mmp14,Myh9,Nov,Npnt,P4hb,Ptprz1,S1pr2,Spp1,Src,Syk,Tgfbi,Thbs1,Timp2,Tnn,Vcam1,Vwf,Wisp1,Wisp2	No common gene
ion binding	1.94e-11	5	2010111I01Rik,5031414D18Rik,Abca1,Abca6,Abca8a,Abca8b,Abca9,Abcb4,Abcc1,Abcc3,Abcg1,Abl2,Acan,Ace,Acer3,Acox3,Acp5,Acsl4,Acta2,Actb,Actg1,Actg2,Actn1,Actr2,Actr3,Acvr1b,Adam10,Adam17,Adam8,Adam9,Adamts1,Adamts12,Adamts2,Adamts4,Adamts7,Adap2,Adar,Adgre1,Aif1,Aldh18a1,Aldh1a3,Alox5ap,Amdhd2,Amz1,Anpep,Antxr1,Anxa1,Anxa2,Anxa3,Anxa4,Anxa8,Aoah,Apobec1,Apoe,Aprt,Arap1,Arf2,Arfgap3,Arhgdia,Arhgef2,Ar…	No common gene
cell adhesion molecule binding	3.56e-11	5	Actn1,Adam17,Adam8,Adam9,Adgrl1,Bcam,Cadm1,Calr,Cd200,Cd200r1,Cd47,Cd9,Cdh11,Cdh6,Col16a1,Col3a1,Col4a3,Cpe,Ctgf,Ctnna3,Cx3cl1,Cxcl12,Cyr61,Dab2,Dmd,Dsp,Egfr,Emb,Emp2,Esm1,Fbln1,Fbln5,Fbn1,Fermt3,Fgf1,Fn1,Fxyd5,Gfra1,Gpnmb,Ibsp,Icam1,Igf1,Igsf9,Il1b,Itga11,Itga2,Itga4,Itga5,Itga6,Itgav,Itgb1,Itgb2,Itgb4,Jam3,Lamb1,Lcp1,Lyn,Mfge8,Mmp14,Msn,Myh9,Nexn,Nos2,Nov,Npnt,P2rx4,P4hb,Pkp1,Pkp4,Postn,Ptpn6,P…	No common gene
signaling receptor activity	4.61e-11	4	Abca1,Abhd2,Ackr2,Acvr1b,Adgrd1,Adgre1,Adgrg3,Adgrg6,Atp6ap2,C3ar1,C5ar1,Ccr1,Ccr2,Ccr5,Cd180,Cd200r1,Cd200r4,Cd22,Cd244,Cd300a,Cd302,Cd40,Cd44,Cd47,Cd48,Cd72,Cd74,Cd80,Clec1b,Clec2d,Clec4e,Clec7a,Cmklr1,Cnr2,Crlf1,Crlf2,Csf1r,Csf2ra,Csf2rb,Csf2rb2,Csf3r,Ctsh,Cx3cr1,Cxcr3,Cxcr4,Cysltr1,Epha2,Ephb2,Ephb3,F2r,F2rl1,F3,Fcer1g,Fcgr1,Fcgr2b,Fcgr3,Fcgr4,Folr2,Gfra1,Gpr153,Gpr157,Gpr176,Gpr35,Gpr39,Gpr6…	C3ar1,Clec7a,Csf2rb2,Fcgr4,Gpr35,Itgb2,Lgals3,Nfam1,Tlr13,Tnfrsf1b
anion binding	7.28e-11	2	5031414D18Rik,Abca1,Abcb4,Abcc3,Abcg1,Abl2,Acan,Acox3,Acsl4,Actb,Actg1,Actr2,Actr3,Acvr1b,Adap2,Aldh18a1,Alox5ap,Anxa1,Anxa2,Anxa3,Anxa4,Anxa8,Aprt,Arap1,Arf2,Arhgdia,Arl11,Arl4c,Arl8a,Ass1,Atp11a,Atp13a2,Atp2b1,Atp6ap1,Atp6v1a,Atp6v1b2,Bin2,Btk,C2cd2l,Camk1,Camk1d,Capg,Ccl2,Ccl7,Ccl8,Cd22,Cd300a,Cd300lf,Cd33,Cd44,Cdk18,Cdk20,Cdk6,Cemip,Cerk,Cfl1,Ciita,Ckb,Clcn7,Col16a1,Col23a1,Col5a1,Crabp2,Csf1…	Abca1,Abcc3,Abcg1,Abl2,Acan,Actg1,Actr2,Actr3,Acvr1b,Alox5ap,Anxa1,Anxa2,Anxa4,Anxa8,Aprt,Arap1,Arl11,Arl4c,Arl8a,Atp13a2,Atp2b1,Atp6v1a,Atp6v1b2,Capg,Ccl2,Ccl7,Cd300a,Cd300lf,Cd44,Cdk18,Cdk20,Cdk6,Cemip,Cerk,Cfl1,Clcn7,Crabp2,Csf1r,Ctps,Ctsc,Cybb,Dab2,Dclk1,Ehd4,Fabp5,Fes,Fgr,Fn1,Folr2,Gltp,Gns,Gpnmb,Hck,Hk3,Igf2r,Iqgap1,Itgam,Kif26b,Ltbp2,Mapk6,Matk,Mertk,Mfge8,Myo16,Myo1e,Myo1f,Myo5a,Myo7a,Myo…
glycosaminoglycan binding	4.68e-10	5	Acan,Adamts1,Apoe,Bgn,Ccdc80,Ccl2,Ccl7,Ccl8,Cd44,Cemip,Cfh,Clec3b,Col16a1,Col19a1,Col23a1,Col5a1,Ctgf,Cxcl13,Cyr61,Dcn,Dpysl3,Ecm2,Egflam,Fbln7,Fbn1,Fgf1,Fgf14,Fgf7,Fgfr2,Fn1,Fstl1,Gns,Gpnmb,Hbegf,Itgam,Layn,Lipg,Lrpap1,Ltbp2,Lxn,Mamdc2,Mdk,Ncam1,Nov,Nrp2,Pcolce,Pcolce2,Postn,Ptprs,Rspo2,Selp,Sema5a,Serpine2,Sfrp1,Slit2,Smoc2,Spock2,Stab1,Sulf1,Sulf2,Tgfbr2,Thbs1,Thbs2,Tlr2,Tnfaip6,Trem2,Wisp1,Wi…	No common gene
cytoskeletal protein binding	5.45e-10	3	Actb,Actn1,Actr2,Actr3,Aif1,Antxr1,Anxa2,Anxa8,Apoe,Arhgef2,Arl4c,Arpc1b,Arpc2,Arpc3,Arpc4,Arpc5,B4galt1,Bbs4,Bcl2l11,Bex4,Cacna1c,Cacna1d,Cacnb2,Cap1,Capg,Capzb,Cav3,Ccr5,Cfl1,Clip2,Clu,Cnn1,Cnn2,Cobl,Coro1b,Coro1c,Coro2a,Cotl1,Csrp1,Ctnna3,Cxcr4,Cyfip1,Diaph1,Dmd,Dpysl3,Dst,Dstn,Eml1,Eml2,Enah,Eps8,Evl,Fam110c,Fblim1,Fes,Fgf13,Fkbp15,Flna,Fmn1,Fxyd5,Gas2l3,Gas7,Hcls1,Hdgfrp3,Ift81,Inf2,Iqgap1,I…	No common gene
immune receptor activity	1.12e-09	4	Ackr2,C3ar1,C5ar1,Ccr1,Ccr2,Ccr5,Cd74,Cmklr1,Crlf1,Crlf2,Csf2ra,Csf2rb,Csf2rb2,Csf3r,Ctsh,Cx3cr1,Cxcr3,Cxcr4,F3,Fcer1g,Fcgr1,Fcgr2b,Fcgr3,Fcgr4,Gpr35,Il10ra,Il10rb,Il12rb2,Il13ra1,Il1r2,Il1rl2,Il3ra,Il4ra,Il6ra,Il7r,Osmr	C3ar1,Csf2rb2,Fcgr4,Gpr35
actin binding	1.39e-09	3	Actn1,Actr2,Actr3,Aif1,Antxr1,Anxa8,Arpc1b,Arpc2,Arpc3,Arpc4,Arpc5,Cacnb2,Cap1,Capg,Capzb,Ccr5,Cfl1,Cnn1,Cnn2,Cobl,Coro1b,Coro1c,Coro2a,Cotl1,Ctnna3,Cxcr4,Cyfip1,Diaph1,Dmd,Dst,Dstn,Enah,Eps8,Evl,Fkbp15,Flna,Fmn1,Fxyd5,Gas2l3,Gas7,Hcls1,Inf2,Iqgap1,Iqgap2,Itgb1,Kcnma1,Lasp1,Lcp1,Lima1,Map1a,Map1b,Mefv,Mesdc1,Mical1,Micall2,Mkl1,Mlph,Msn,Myh10,Myh11,Myh9,Mylk,Myo16,Myo1e,Myo1f,Myo1g,Myo5a,Myo7a,My…	No common gene
lipid binding	1.88e-09	2	5031414D18Rik,Abca1,Acox3,Adap2,Alox5ap,Anxa1,Anxa2,Anxa3,Anxa4,Anxa8,Apod,Arap1,Arhgdia,Atp13a2,Bin2,Btk,C2cd2l,C3,Capg,Cd14,Cd300a,Cd300lf,Cfl1,Cln3,Cln8,Crabp2,Cyth1,Cyth4,Dab2,Epdr1,Esyt1,F10,Fabp5,Fes,Fgd2,Fyb,Gab2,Gltp,Gramd1b,Igf1,Igf2r,Iqgap1,Iqgap2,Itpr3,Kcnj2,Lamb1,Lbp,Ldlrap1,Lyn,Mag,Manf,Mcoln3,Mfge8,Mvb12b,Myo1e,Myo1g,Myof,Ncf1,Ncf4,Ngf,Npc1,Npc2,Osbpl8,P2rx7,Paqr7,Pitpna,Pla2g4a,Pla…	Abca1,Alox5ap,Anxa1,Anxa2,Anxa4,Anxa8,Arap1,Atp13a2,Capg,Cd14,Cd300a,Cd300lf,Cfl1,Cln8,Crabp2,Cyth4,Dab2,Fabp5,Fes,Fyb,Gltp,Igf2r,Iqgap1,Mcoln3,Mfge8,Myo1e,Myof,Ncf1,Ncf4,Ngf,Npc1,Osbpl8,P2rx7,Plek,Pltp,Prex1,Psap,Ptafr,Sdcbp,Selp,Sh3pxd2b,Snx1,Snx5,Snx8,Soat1,Sphk1,Tec,Thbs1,Tlr2,Tlr4,Tpp1,Trem2,Vill
collagen binding	2.29e-09	4	Adam9,Adgrg6,C1qtnf1,Ccbe1,Col6a1,Col6a4,Ctsb,Ctsk,Ctss,Dcn,Gpc1,Itga11,Itga2,Lox,Lum,Mmp12,Mmp13,Mrc2,Nid1,Pcolce,Pcolce2,Pdgfa,Pdgfb,Podn,Sparc,Spock2,Srgn,Tgfbi,Thbs1,Vwf	Ctsk,Itga11
hydrolase activity, acting on glycosyl bonds	4.23e-09	3	Acer3,Bst1,Cd38,Cemip,Cln5,Edem1,Edem2,Fuca1,Fuca2,Galc,Gba,Gla,Glb1,Gm2a,Gusb,Hexa,Hexb,Hpse,Il1rl2,Lyz1,Lyz2,Man1a,Man2a1,Man2b1,Man2b2,Manba,Naga,Nagpa,Neu1,Psap,Tlr1,Tlr13,Tlr2,Tlr4,Tlr6	Gusb,Hexb,Hpse,Lyz2,Man2b1,Man2b2,Tlr13,Tlr2
identical protein binding	6.43e-09	3	Abcg1,Abi3,Actb,Actg1,Adam10,Ahr,Aim2,Alcam,Aldh18a1,Aldh1a3,Alox5ap,Anxa1,Anxa2,Anxa4,Aqp5,Arid3a,Arrb2,Ass1,Atf3,B2m,B4galt1,Baiap2,Bak1,Bmp1,Bok,Btk,C1qtnf1,C1qtnf5,C1qtnf6,C1qtnf7,Cadm1,Card9,Casp1,Casp8,Ccl4,Ccr5,Cd276,Cd38,Cd84,Ceacam16,Cfh,Col1a1,Col1a2,Col23a1,Col2a1,Coro1b,Csf1r,Csk,Ctps,Ctsc,Cxcr3,Cxcr4,Ddi2,Diaph1,Dnmt3a,E430025E21Rik,Ece1,Enpp1,Entpd2,Ephb2,Ern1,Erp29,Esd,Esyt1,Ext1,F…	Abcg1,Anxa1,Cd84,Col1a1,Csf1r,Gdf6,Hexb,Hpgds,Lcp1,Lyz2,Pik3ap1,Pirb,Runx1,S100a4,Sdc3,Sfrp1,Slamf7,Slc11a1,Steap3,Tlr13,Tlr2,Tyrobp
hydrolase activity	1.77e-08	3	Abca1,Abca6,Abca8a,Abca8b,Abca9,Abcb4,Abcc3,Abcg1,Abhd12,Abhd2,Acer3,Acp2,Acp5,Adam10,Adam17,Adam8,Adam9,Adamts1,Adamts12,Adamts2,Adamts4,Adamts7,Adamtsl1,Adar,Amdhd2,Amz1,Anpep,Anxa1,Aoah,Aph1c,Apobec1,Arhgdib,Asah1,Atp13a2,Atp2b1,Atp6v0e,Atp6v1b2,Atp6v1e1,Bace1,Bace2,Bmp1,Bst1,C1ra,C1s1,C2,Capn15,Capn5,Casp1,Casp4,Casp8,Ccr1,Cd38,Cd5l,Cemip,Cfb,Cfd,Cfi,Clca3a1,Cln5,Cndp2,Cpd,Cpxm1,Cpxm2,Ctsa,Ct…	Ctsk,Hexb,Man2b2,Mmp2
catalytic activity	1.93e-08	2	Abca1,Abcb4,Abcc3,Abcg1,Abhd12,Abhd2,Abl2,Acer3,Acod1,Acox3,Acp2,Acp5,Acsl4,Acvr1b,Adam10,Adam17,Adam8,Adam9,Adamts4,Adamts7,Adar,Agpat4,Akr1a1,Akr1b8,Aldh18a1,Aldh1b1,Aldh3b1,Alox5ap,Amdhd2,Amz1,Anpep,Anxa1,Aoah,Aph1c,Apobec1,Aprt,Arhgdib,Asah1,Ass1,Atp13a2,Atp2b1,Atp6v0e,Atp6v1b2,Atp6v1e1,B3gnt2,B3gnt3,B3gnt7,B3gnt9,B4galnt1,B4galt1,B4galt5,B4galt6,Bace1,Blvrb,Bmp1,Bst1,Btk,C1ra,Camk1,Camk1d,Ca…	Abca1,Abcc3,Abcg1,Abhd12,Abl2,Acer3,Acp2,Acvr1b,Adam8,Adam9,Aldh3b1,Alox5ap,Amz1,Anpep,Anxa1,Aph1c,Apobec1,Aprt,Asah1,Atp13a2,Atp2b1,Atp6v1b2,B3gnt7,B4galt5,B4galt6,Blvrb,Bst1,Casp4,Ccl3,Cd38,Cd5l,Cdk18,Cdk20,Cdk6,Cemip,Cerk,Cfi,Ch25h,Chst11,Chst2,Cndp2,Colgalt1,Cpd,Csf1r,Ctps,Ctsa,Ctsb,Ctsc,Ctsd,Ctsh,Ctsk,Ctsl,Ctss,Ctsz,Cyba,Cybb,Daglb,Dclk1,Dnase1l1,Dnase2a,Dnmt3a,Dpep2,Dpp7,Dse,Dtx4,Egr2,Elovl…
carbohydrate derivative binding	2.58e-08	3	Abca1,Abca6,Abca8a,Abca8b,Abca9,Abcb4,Abcc3,Abcg1,Abl2,Acan,Acsl4,Actb,Actg1,Actr2,Actr3,Acvr1b,Adamts1,Aldh18a1,Aprt,Arf2,Arl11,Arl4c,Arl8a,Ass1,Atp11a,Atp13a2,Atp2b1,Atp6ap1,Atp6v1a,Atp6v1b2,Bgn,Btk,Camk1,Camk1d,Ccl2,Ccl7,Ccl8,Cd14,Cd209a,Cd22,Cd33,Cd44,Cdk18,Cdk20,Cdk6,Cemip,Cerk,Cfh,Chil1,Ciita,Ckb,Clcn7,Clec3b,Cln3,Col16a1,Col23a1,Col2a1,Col5a1,Csf1r,Csk,Ctgf,Ctps,Ctsb,Ctsk,Ctss,Cxcl13,Cyr61…	Csf1r,Ctsk
calcium ion binding	3.83e-08	5	Acan,Acer3,Actn1,Adam8,Adgre1,Aif1,Anxa1,Anxa2,Anxa3,Anxa4,Anxa8,Aoah,Asph,Astn2,Bmp1,C1ra,C1s1,Calr,Cblb,Ccbe1,Cd248,Cd93,Cdh11,Cdh6,Cgref1,Clec3b,Clec4e,Clec4n,Crtac1,Dgkg,Dll4,Dst,Edem1,Edem2,Efhd1,Efhd2,Egflam,Ehd4,Enpp1,Enpp3,Epdr1,Esyt1,Esyt2,F10,F7,Fam20c,Fat3,Fat4,Fbln1,Fbln2,Fbln5,Fbln7,Fbn1,Fkbp10,Fkbp14,Fkbp7,Fstl1,Gnptab,Gsn,Heg1,Hpgds,Ids,Ihh,Iqgap1,Itpr3,Kcnip1,Kcnip4,Lcp1,Loxl2,Lpc…	No common gene
cytokine receptor binding	3.74e-07	2	Adam17,Bdnf,Casp8,Ccl12,Ccl19,Ccl2,Ccl3,Ccl4,Ccl6,Ccl7,Ccl8,Ccl9,Ccr2,Cd300lf,Cd44,Crlf1,Cx3cl1,Cxcl1,Cxcl12,Cxcl13,Cxcl16,Cxcl2,Cxcl5,Ecm1,Grb2,Grem1,Il1a,Il1b,Il1rn,Il33,Il6,Il6ra,Irak4,Lif,Lyn,Myd88,Ngf,Nucb2,Osm,Sdcbp,Stat3,Syk,Tgfb1,Tgfb2,Tgfbr1,Ticam2,Tlr9,Tnf,Tnfsf13,Tnfsf8	Ccl2,Ccl3,Ccl4,Ccl6,Ccl7,Cd300lf,Cd44,Crlf1,Cx3cl1,Cxcl1,Cxcl16,Grb2,Il1a,Il1rn,Lif,Ngf,Osm,Sdcbp,Syk,Tgfb1,Tnfsf13
growth factor binding	4.57e-07	4	Acvr1b,Cd109,Cd93,Col1a1,Col1a2,Col2a1,Col3a1,Col5a1,Col6a1,Crlf2,Csf1r,Ctgf,Cxcl13,Cyr61,Egfr,Esm1,Furin,Glg1,Gpc1,Htra1,Htra4,Igf2r,Igfbp2,Igfbp4,Il10ra,Il13ra1,Il1r2,Il1rn,Il3ra,Il6ra,Itga6,Itgav,Ltbp2,Nrros,Osmr,Pdgfa,Pdgfb,Pdgfra,Sdcbp,Tgfbr1,Tgfbr2,Thbs1,Wisp1,Wisp2	Cd109,Col3a1,Csf1r
carbohydrate binding	4.89e-07	4	Acan,Atrnl1,C4b,Calr,Cd209a,Cd22,Cd248,Cd302,Cd33,Cd72,Cd93,Clec11a,Clec12a,Clec1b,Clec2d,Clec3b,Clec4d,Clec4e,Clec4n,Clec5a,Clec7a,Cln5,Enpp1,Fuca1,Galnt10,Galnt12,Galnt6,Galnt7,Gusb,Hexb,Hk3,Igf2r,Layn,Lgals3,Lgals9,Loxl2,Mag,Man2a1,Man2b1,Man2b2,Manba,Mrc1,Mrc2,Nptx2,Olr1,Os9,P3h1,P4ha1,P4ha3,Plod1,Plod3,Prg4,Sele,Selp,Siglec1	Clec7a,Gusb,Hk3,Lgals3
cytokine activity	4.89e-07	2	Bmp1,Ccl12,Ccl19,Ccl2,Ccl3,Ccl4,Ccl6,Ccl7,Ccl8,Ccl9,Cmtm3,Crlf1,Crlf2,Cx3cl1,Cxcl1,Cxcl12,Cxcl13,Cxcl16,Cxcl2,Cxcl5,Edn1,Gdf15,Gdf3,Gdf6,Grem1,Grn,Il1a,Il1b,Il1rn,Il33,Il6,Inhba,Inhbb,Lif,Osm,Slurp1,Spp1,Tgfb1,Tgfb2,Timp1,Tnf,Tnfsf13,Tnfsf8,Wnt16	Ccl2,Ccl3,Ccl4,Ccl6,Ccl7,Cmtm3,Crlf1,Crlf2,Cx3cl1,Cxcl1,Cxcl16,Edn1,Gdf3,Gdf6,Grn,Il1a,Il1rn,Inhbb,Lif,Osm,Slurp1,Spp1,Tgfb1,Timp1,Tnfsf13
heparin binding	5.47e-07	4	Adamts1,Apoe,Ccdc80,Ccl2,Ccl7,Cfh,Clec3b,Col16a1,Col19a1,Col23a1,Col5a1,Ctgf,Cyr61,Ecm2,Fbln7,Fbn1,Fgf1,Fgf14,Fgf7,Fgfr2,Fn1,Fstl1,Gpnmb,Hbegf,Itgam,Lrpap1,Ltbp2,Lxn,Mdk,Ncam1,Nov,Pcolce,Pcolce2,Postn,Ptprs,Rspo2,Selp,Serpine2,Sfrp1,Slit2,Smoc2,Thbs1,Thbs2,Wisp1,Wisp2	No common gene
hydrolase activity, hydrolyzing O-glycosyl compounds	5.6e-07	3	Acer3,Cemip,Edem1,Edem2,Fuca1,Fuca2,Galc,Gba,Gla,Glb1,Gm2a,Gusb,Hexa,Hexb,Hpse,Lyz1,Lyz2,Man1a,Man2a1,Man2b1,Man2b2,Manba,Naga,Nagpa,Neu1,Psap	Gusb,Hexb,Hpse,Lyz2,Man2b1,Man2b2
transmembrane signaling receptor activity	8.17e-07	4	Abca1,Ackr2,Acvr1b,Adgrd1,Adgre1,Adgrg3,Adgrg6,C3ar1,C5ar1,Ccr1,Ccr2,Ccr5,Cd180,Cd44,Cd72,Cd74,Clec1b,Clec2d,Cmklr1,Cnr2,Crlf1,Crlf2,Csf1r,Csf2ra,Csf2rb,Csf2rb2,Csf3r,Ctsh,Cx3cr1,Cxcr3,Cxcr4,Cysltr1,Epha2,Ephb2,Ephb3,F2r,F2rl1,F3,Fcer1g,Fcgr1,Fcgr2b,Fcgr3,Fcgr4,Gpr153,Gpr157,Gpr176,Gpr35,Gpr39,Gpr65,Gpr88,Hcar2,Htr2b,Il10ra,Il10rb,Il12rb2,Il13ra1,Il1r2,Il1rl2,Il3ra,Il4ra,Il6ra,Il7r,Itga11,Itga2,I…	C3ar1,Csf2rb2,Fcgr4,Gpr35,Itgb2,Nfam1,Tlr13,Tnfrsf1b
cytokine binding	1.12e-06	3	Ackr2,Ccr1,Ccr2,Ccr5,Cd109,Cd74,Cd93,Crlf1,Crlf2,Csf1r,Csf2ra,Csf3r,Cx3cr1,Cxcr3,Cxcr4,Grem1,Il10ra,Il12rb2,Il13ra1,Il18bp,Il1r2,Il1rn,Il3ra,Il6ra,Itgav,Nbl1,Nrros,Osmr,Pdpn,Plp2,Tgfbr1,Tgfbr2,Thbs1,Tnfrsf11a,Tnfrsf1a,Tnfrsf1b,Tnfrsf9	Cd109,Csf1r,Pdpn,Tnfrsf1b
cytokine receptor activity	1.81e-06	3	Ccr1,Ccr2,Ccr5,Cd74,Crlf1,Crlf2,Csf2ra,Csf2rb,Csf2rb2,Csf3r,Cx3cr1,Cxcr3,Cxcr4,Gpr35,Il10ra,Il10rb,Il12rb2,Il13ra1,Il1r2,Il1rl2,Il3ra,Il4ra,Il6ra,Il7r,Osmr	Csf2rb,Csf2rb2,Gpr35,Il10ra
actin filament binding	1.94e-06	3	Actn1,Actr2,Actr3,Aif1,Antxr1,Anxa8,Arpc1b,Arpc2,Arpc3,Arpc4,Arpc5,Cacnb2,Capg,Cfl1,Coro1b,Coro1c,Coro2a,Cotl1,Ctnna3,Cyfip1,Dstn,Flna,Gas2l3,Gas7,Hcls1,Iqgap1,Iqgap2,Lasp1,Lcp1,Lima1,Micall2,Myh10,Myh11,Myh9,Myo16,Myo1e,Myo1f,Myo1g,Myo5a,Myo7a,Myom1,Nexn,Panx1,Pls3,Shtn1,Svil,Syne1,Tagln,Tpm3,Tpm4,Tulp1,Vcl,Vill,Was,Wdr1	No common gene
phospholipid binding	3.31e-06	2	5031414D18Rik,Abca1,Adap2,Anxa1,Anxa2,Anxa3,Anxa4,Anxa8,Arap1,Atp13a2,Bin2,Btk,C2cd2l,Capg,Cd300a,Cd300lf,Cfl1,Dab2,Esyt1,F10,Fes,Fgd2,Gab2,Gltp,Gramd1b,Iqgap1,Iqgap2,Itpr3,Kcnj2,Ldlrap1,Mfge8,Myo1e,Myo1g,Myof,Ncf1,Ncf4,Osbpl8,Pitpna,Pla2g4a,Pla2g7,Plcb2,Plek,Plekhb2,Pltp,Ppt1,Prex1,Psap,Ptafr,Rasa4,Scarb1,Sdcbp,Sh3pxd2b,Snx1,Snx20,Snx5,Snx8,Thbs1,Ticam2,Tpp1,Trem2,Vill	Abca1,Anxa1,Anxa2,Anxa4,Anxa8,Arap1,Atp13a2,Capg,Cd300a,Cd300lf,Cfl1,Dab2,Fes,Gltp,Iqgap1,Mfge8,Myo1e,Myof,Ncf1,Ncf4,Osbpl8,Plek,Pltp,Prex1,Psap,Ptafr,Sdcbp,Sh3pxd2b,Snx1,Snx5,Snx8,Thbs1,Tpp1,Trem2,Vill
extracellular matrix structural constituent	3.62e-06	3	Col10a1,Col15a1,Col16a1,Col1a1,Col1a2,Col23a1,Col24a1,Col3a1,Col4a4,Col5a1,Col5a2,Col8a1,Col8a2,Dcn,Eln,Fbln1,Fbn1,Scara3	Col3a1
chemokine activity	4.59e-06	2	Ccl12,Ccl19,Ccl2,Ccl3,Ccl4,Ccl6,Ccl7,Ccl8,Ccl9,Cx3cl1,Cxcl1,Cxcl12,Cxcl13,Cxcl16,Cxcl2,Cxcl5	Ccl2,Ccl3,Ccl4,Ccl6,Ccl7,Cx3cl1,Cxcl1,Cxcl16
receptor ligand activity	6.4e-06	2	1500015O10Rik,Bdnf,Bmp1,Ccl12,Ccl19,Ccl2,Ccl3,Ccl4,Ccl6,Ccl7,Ccl8,Ccl9,Cmtm3,Crlf1,Crlf2,Ctgf,Cx3cl1,Cxcl1,Cxcl12,Cxcl13,Cxcl16,Cxcl2,Cxcl5,Edn1,Ereg,Fgf7,Gdf15,Gdf3,Gdf6,Gpnmb,Grem1,Grn,Hbegf,Hgf,Igf1,Il1a,Il1b,Il1rn,Il33,Il6,Inhba,Inhbb,Lgals3,Lif,Lrpap1,Manf,Mdk,Metrnl,Ngf,Osm,Pdgfa,Pdgfb,Pdgfc,Saa3,Sema3g,Sema4d,Sema6b,Slurp1,Spp1,Tg,Tgfb1,Tgfb2,Timp1,Tnf,Tnfsf13,Tnfsf8,Wisp2,Wnt16	Ccl2,Ccl3,Ccl4,Ccl6,Ccl7,Cmtm3,Crlf1,Crlf2,Cx3cl1,Cxcl1,Cxcl16,Edn1,Gdf3,Gdf6,Gpnmb,Grn,Hgf,Il1a,Il1rn,Inhbb,Lgals3,Lif,Metrnl,Ngf,Osm,Pdgfc,Slurp1,Spp1,Tg,Tgfb1,Timp1,Tnfsf13,Wisp2
enzyme binding	1.17e-05	2	3110043O21Rik,Abca1,Abr,Actb,Actg1,Actr3,Adam10,Adam9,Adamts4,Alox5ap,Anxa2,Apbb2,Arhgap17,Arhgdia,Arhgdib,Arpc2,Arpc4,Arrb1,Arrb2,Atox1,Atp6ap1,Atp6v0a1,Atp6v0c,Atp6v1e1,Bace1,Bcl2l11,Bid,Bok,Calr,Cap1,Casp1,Casp8,Cblb,Ccnd1,Ccr5,Cd22,Cd300a,Cd40,Cd44,Cd74,Cdkn1a,Cfl1,Ckb,Clec12a,Clta,Clu,Col1a1,Col1a2,Col3a1,Coro1c,Cotl1,Cpd,Csf1r,Csk,Cstb,Ctsc,Cttnbp2nl,Cxcr4,Cyfip1,Cyp2e1,Cyth1,Cyth4,Dennd2a,…	Abca1,Abr,Actg1,Actr3,Adam9,Alox5ap,Anxa2,Arpc4,Arrb2,Atp6v0a1,Atp6v0c,Bcl2l11,Bid,Ccr5,Cd300a,Cd44,Cfl1,Clec12a,Clu,Col1a1,Col3a1,Cotl1,Cpd,Csf1r,Cstb,Ctsc,Cyth4,Dennd2a,E2f1,Egr2,Elmo1,Fam83f,Fgr,Fn1,Gadd45a,Gdf3,Grb2,Hcls1,Hk3,Hmga1,Hmox1,Igf2r,Iqgap1,Itgax,Itgb2,Lamp2,Lcp1,Lgals3,Lrp1,Mapk6,Micall2,Myo16,Myo5a,Ncf2,Nek6,Nsf,Plaur,Plek,Prex1,Psap,Pstpip1,Ptafr,Ptgs2,Ptpn1,Rab11fip5,Rab29,Rab3i…
immunoglobulin binding	1.25e-05	4	Fcer1g,Fcgr1,Fcgr2b,Fcgr3,Fcgr4,Lgals3,Vwf	Fcgr4,Lgals3
extracellular matrix binding	1.76e-05	4	Adam9,Adgrg6,Anxa2,Bgn,Cd248,Ctss,Cyr61,Dcn,Ecm1,Eln,Fbln2,Gpc1,Itga2,Itga6,Itgav,Lgals3,Nid1,Ntn4,Olfml2a,Slit2,Sparc,Spock2,Spp1,Ssc5d,Tgfbi,Thbs1	Fbln2
growth factor activity	2.17e-05	1	Bdnf,Bmp1,Ctgf,Cxcl1,Ereg,Fgf7,Gdf15,Gdf3,Gdf6,Hbegf,Hgf,Inhba,Inhbb,Lif,Mdk,Ngf,Osm,Pdgfa,Pdgfc,Tgfb1,Tgfb2,Timp1,Wisp2	n/a (just one condition)
cargo receptor activity	2.87e-05	4	Abca1,Ackr2,Apobr,Cd5l,Cfi,Cxcl16,Dab2,Enpp1,Folr2,Hhipl1,Itgam,Lgals3bp,Loxl2,Loxl3,Loxl4,Lrp1,Mrc1,Msr1,Olr1,Prg4,Prss12,Scara5,Scarb1,Ssc5d,Stab1	Folr2,Loxl2
chemokine receptor binding	3.54e-05	1	Ccl12,Ccl19,Ccl2,Ccl3,Ccl4,Ccl6,Ccl7,Ccl8,Ccl9,Ccr2,Cx3cl1,Cxcl1,Cxcl12,Cxcl13,Cxcl16,Cxcl2,Cxcl5,Stat3	n/a (just one condition)
phosphoprotein binding	7.14e-05	2	Abl2,Acp2,Arrb1,Cblb,Cd44,Fgr,Grb2,Hck,Igf2r,Ldlrap1,Lyn,Mid1,Nos1,Pik3r3,Plcg2,Ptpn6,Sh3bp2,Sirpa,Socs3,Src,Syk,Ubash3b,Vav1,Vav2	Abl2,Acp2,Cd44,Fgr,Grb2,Hck,Igf2r,Sh3bp2,Sirpa,Socs3,Syk,Ubash3b,Vav1
protein phosphorylated amino acid binding	8.46e-05	2	Abl2,Acp2,Arrb1,Cblb,Fgr,Grb2,Hck,Ldlrap1,Pik3r3,Plcg2,Ptpn6,Sh3bp2,Sirpa,Socs3,Syk,Vav1,Vav2	Abl2,Acp2,Fgr,Grb2,Hck,Sh3bp2,Sirpa,Socs3,Syk,Vav1
phosphotyrosine residue binding	0.00013	2	Abl2,Acp2,Cblb,Fgr,Grb2,Hck,Ldlrap1,Pik3r3,Plcg2,Ptpn6,Sh3bp2,Socs3,Syk,Vav1,Vav2	Abl2,Acp2,Fgr,Grb2,Hck,Sh3bp2,Socs3,Syk,Vav1
small molecule binding	0.00015	1	Abca1,Abcb4,Abcc3,Abcg1,Abl2,Acan,Acox3,Acsl4,Actg1,Actr2,Actr3,Acvr1b,Adap2,Alox5ap,Apod,Aprt,Arhgdia,Arl11,Arl4c,Arl8a,Ass1,Atp11a,Atp13a2,Atp2b1,Atp6v1a,Atp6v1b2,Btk,Camk1d,Cd209a,Cd22,Cd33,Cd44,Cdk18,Cdk20,Cdk6,Cemip,Cerk,Ciita,Clcn7,Clec4n,Cln5,Crabp2,Csf1r,Csk,Ctps,Cybb,Dclk1,Ddah1,Dhx58,Ehd4,Epha2,Ern1,Fabp5,Fes,Fgr,Folr2,Gna13,Gna15,Gramd1b,Gsr,Hcar2,Hck,Hk3,Htatip2,Hyou1,Igf2r,Irak4,Itpr…	n/a (just one condition)
enzyme regulator activity	0.00015	2	Abr,Adap2,Afap1l2,Alox5ap,Anxa1,Anxa2,Anxa3,Apobec1,Arap1,Arfgap3,Arhgap11a,Arhgap17,Arhgap19,Arhgap22,Arhgap25,Arhgap30,Arhgap31,Arhgdia,Arhgdib,Arrb1,Bst2,C3,C4b,Ccl3,Ccnd1,Cd109,Cdkn1a,Cdkn1c,Cstb,Ctla2b,Ctsc,Ctsh,Dock2,Fn1,Fnip2,Furin,Gm2a,Gmip,Gpsm3,Grem1,Htr2b,Igf1,Iqgap1,Itih3,Itih4,Lgals9,Lxn,Mgat5,Naip2,Naip5,Naip6,Ncf1,Ncf2,Ncf4,Nckap1l,Ngf,Nos2,Nupr1,Parp8,Pdgfb,Pik3r3,Pik3r5,Pkib,Prkc…	Abr,Alox5ap,Anxa1,Anxa2,Apobec1,Arap1,Arhgap19,Arhgap22,Arhgap25,Ccl3,Cd109,Cstb,Ctsc,Ctsh,Fn1,Fnip2,Gm2a,Htr2b,Iqgap1,Itih4,Mgat5,Naip2,Naip5,Ncf1,Ncf2,Ncf4,Nckap1l,Ngf,Pik3r5,Pkib,Rcan1,Renbp,Rgs1,Rgs10,Rnh1,Serpinb6a,Sh3pxd2b,Sirpa,Socs3,Tbc1d9,Tgfb1,Timp1,Vsir,Wdr91
enzyme activator activity	0.00015	1	Abr,Adap2,Afap1l2,Alox5ap,Apobec1,Arap1,Arhgap11a,Arhgap17,Arhgap19,Arhgap22,Arhgap25,Arhgap30,Arhgap31,Arhgdia,Arhgdib,Arrb1,Ccl3,Cdkn1a,Ctsc,Ctsh,Dock2,Fn1,Gm2a,Gmip,Grem1,Htr2b,Igf1,Iqgap1,Lgals9,Ncf1,Ncf2,Ncf4,Nckap1l,Ngf,Pdgfb,Rasa3,Rasa4,Rgs1,Rgs10,Rgs16,Rin1,Rin3,Sh3pxd2b,Sipa1l2,Smap2,Stard8,Tbc1d14,Tbc1d2,Tbc1d22a,Tbc1d9,Tgfb1,Vsir,Wfdc21	n/a (just one condition)
cation binding	0.00015	3	Abca1,Abl2,Acan,Ace,Acer3,Acp5,Acvr1b,Adam10,Adam17,Adam8,Adam9,Adamts2,Adamts4,Adamts7,Adap2,Adar,Adgre1,Aif1,Amdhd2,Amz1,Anpep,Anxa1,Anxa2,Anxa3,Anxa4,Anxa8,Aoah,Apobec1,Aprt,Arap1,Arfgap3,Atox1,Atp11a,Atp13a2,Atp2b1,B4galt1,B4galt5,B4galt6,Bak1,Baz1a,Bmp1,Btk,C1ra,C2,Cacna1d,Calr,Capn15,Car8,Cblb,Ccbe1,Cd209a,Cd248,Cd93,Cdh11,Cdkn1a,Cerk,Cfi,Cgref1,Ch25h,Chsy1,Chsy3,Clca3a1,Clec3b,Clec4d,Clec4…	Anpep,Anxa1,Clec7a,Col1a1,Col3a1,Cyba,Cybb,Fbln2,Galns,Galnt6,Hpgds,Itga11,Itgax,Itgb2,Lcp1,Loxl2,Lrp1,Man2b1,Man2b2,Mgat5,Mmp2,Myof,Pltp,Runx1,S100a4,Sele,Selp,Stac2,Steap3,Tbxas1,Tyrobp,Vat1
metal ion binding	0.00016	5	2010111I01Rik,Abl2,Acan,Ace,Acer3,Acp5,Actn1,Acvr1b,Adam10,Adam17,Adam8,Adam9,Adamts1,Adamts12,Adamts2,Adamts4,Adamts7,Adap2,Adar,Adgre1,Aif1,Amdhd2,Amz1,Anpep,Antxr1,Anxa1,Anxa2,Anxa3,Anxa4,Anxa8,Aoah,Apobec1,Apoe,Arap1,Arfgap3,Arhgef2,Asap2,Asph,Astn2,Atox1,Atp11a,Atp13a2,Atp2b1,Atp2b4,B4galt1,B4galt2,B4galt5,B4galt6,Bak1,Baz1a,Bmp1,Bmpr1a,Bmpr1b,Brip1,Btk,C1ra,C1s1,C2,Cacna1c,Cacna1d,Cacna2d1,…	No common gene
proteoglycan binding	0.00017	3	Cfh,Col2a1,Col5a1,Ctsb,Ctsk,Ctss,Fn1,Fst,Gpnmb,Grem1,Hpse,Itgam,Nid1,Ptprs,Sdcbp,Slit2,Tnc	Ctsk
amide binding	0.00018	2	Anpep,Apbb2,Bace1,C2cd2l,Calr,Cd14,Cd300lf,Cd74,Cemip,Cln8,Clta,Clu,Crip1,Ctsb,Ctsd,Ctsl,Fcgr2b,Fkbp10,Folr2,Furin,Gltp,Gsap,Gsr,H2-Aa,H2-Ab1,H2-D1,H2-K1,H2-T23,Inhba,Itga2,Itgb2,Itm2c,Kdelr3,Lbp,Ldlrap1,Mag,Msr1,Pirb,Pitpna,Pla2g4a,Plod1,Pltp,Ppib,Ppic,Prokr1,Psap,Rnpep,Scarb1,Sec61a1,Soat1,Tgfb2,Tlr1,Tlr2,Tlr6,Tpp1,Trem2	Anpep,Cd14,Cd300lf,Cemip,Cln8,Clu,Ctsb,Ctsd,Ctsl,Fcgr2b,Folr2,Gltp,Itgb2,Msr1,Pirb,Pltp,Ppic,Psap,Soat1,Tlr2,Tpp1,Trem2
SH3 domain binding	0.00018	1	Abi3,Adam10,Adam17,Adam9,Afap1l2,Arhgap17,Arhgap31,Cblb,Cyba,Elmo1,Evl,Fmn1,Gpx1,Grb2,Hcls1,Inpp5d,Lyn,Ncf1,Ostf1,Plscr1,Ptpn6,Sh3bp2,Sirpa,Was	n/a (just one condition)
sulfur compound binding	0.00019	3	Adamts1,Ccdc80,Ccl2,Ccl7,Cfh,Clec3b,Col16a1,Col23a1,Col5a1,Ctgf,Cyr61,Fbln7,Fbn1,Fgf7,Fn1,Fst,Fstl1,Gns,Gpnmb,Hbegf,Itgam,Lrpap1,Ltbp2,Lxn,Mdk,Pcolce,Pcolce2,Postn,Ptprs,Rspo2,Selp,Sfrp1,Slit2,Smoc2,Soat1,Thbs1,Thbs2,Wisp1,Wisp2	No common gene
peptidase activity	0.00023	4	Ace,Adam10,Adam17,Adam8,Adam9,Adamts1,Adamts12,Adamts2,Adamts4,Adamts7,Adamtsl1,Adamtsl2,Amz1,Anpep,Aph1c,Bace1,Bace2,Bmp1,C1ra,C1s1,C2,Capn15,Capn5,Casp1,Casp4,Casp8,Cd5l,Cfb,Cfd,Cfi,Clca3a1,Cndp2,Cpd,Cpxm1,Cpxm2,Ctsa,Ctsb,Ctsc,Ctsd,Ctsh,Ctsk,Ctsl,Ctss,Ctsz,Ddi2,Dpep2,Dpp7,Ece1,F10,F7,Fam63a,Furin,Hgf,Hpn,Htra1,Htra4,Lgmn,Mmp12,Mmp13,Mmp14,Mmp19,Mmp2,Mmp3,Mmp8,Naalad2,Napsa,Plat,Plau,Prcp,Prss12…	Ctsk,Mmp2
fibronectin binding	0.00026	3	Ccdc80,Ctgf,Ctsk,Ctss,Fbln1,Itga4,Itgav,Loxl3,Mmp13,Mmp2,Ssc5d,Thbs1,Tnc	Ctsk,Mmp2,Ssc5d
platelet-derived growth factor binding	0.00029	2	Col1a1,Col1a2,Col3a1,Col5a1,Col6a1,Pdgfa,Pdgfra	Col1a1,Col1a2,Col3a1,Col6a1
immunoglobulin receptor activity	0.00029	3	Fcer1g,Fcgr1,Fcgr2b,Fcgr3,Fcgr4	Fcer1g,Fcgr1,Fcgr3,Fcgr4
IgG binding	0.00032	3	Fcer1g,Fcgr1,Fcgr2b,Fcgr3,Fcgr4	Fcer1g,Fcgr1,Fcgr3,Fcgr4
scavenger receptor activity	0.00033	3	Ackr2,Cd5l,Cfi,Cxcl16,Enpp1,Hhipl1,Lgals3bp,Loxl2,Loxl3,Loxl4,Msr1,Prg4,Prss12,Scara5,Ssc5d,Stab1	Loxl2,Ssc5d
endopeptidase activity	0.00033	3	Ace,Adam10,Adam17,Adam8,Adam9,Adamts1,Adamts12,Adamts2,Adamts4,Adamts7,Aph1c,Bace2,C1ra,C1s1,C2,Capn15,Capn5,Casp1,Casp4,Casp8,Cd5l,Cfb,Cfd,Cfi,Ctsb,Ctsc,Ctsd,Ctsh,Ctsk,Ctsl,Ctss,Ctsz,Ddi2,Ece1,F10,F7,Furin,Hgf,Hpn,Htra4,Lgmn,Mmp12,Mmp13,Mmp14,Mmp19,Mmp2,Mmp3,Mmp8,Napsa,Plat,Plau,Prss12,Prss46,Psen2,Sfrp1,St14,Tpp1,Usp12	C1ra,Cfb,Ctsk,Mmp2
GTPase regulator activity	0.00039	1	Abr,Adap2,Arap1,Arhgap11a,Arhgap17,Arhgap19,Arhgap22,Arhgap25,Arhgap30,Arhgap31,Arhgdia,Arhgdib,Arrb1,Dock2,Gmip,Gpsm3,Htr2b,Nckap1l,Ralgds,Rasa3,Rasa4,Rgs1,Rgs10,Rgs16,Rin1,Rin3,Sipa1l2,Sirpa,Smap2,Stard8,Tbc1d14,Tbc1d2,Tbc1d22a,Tbc1d9	n/a (just one condition)
transporter activity	0.00045	2	Abca1,Abcb4,Abcc3,Abcg1,Anxa2,Aqp5,Atp2b1,Atp6v0a1,Atp6v0b,Atp6v0c,Atp6v0d1,Atp6v0d2,Atp6v0e,Atp6v1a,Atp6v1c1,Atp6v1e1,C2cd2l,Cacna1d,Clca3a1,Clcn7,Clic1,Cybb,Fam26e,Gja4,Gjb3,Gjb4,Gjb5,Gltp,Gm2a,Gramd1b,Hvcn1,Itgav,Itpr3,Kcnab2,Kcnj2,Kcnk13,Kcnn4,Lasp1,Lrrc8c,Mcoln2,Mcoln3,Mfsd1,Mfsd12,Mfsd5,Mfsd7b,Nipa2,Npc1,Npc2,Osbpl8,P2rx4,P2rx7,Panx1,Piezo1,Pitpna,Plscr1,Pltp,Pqlc2,Ptk2b,Rasa3,S100a6,Scn1b,…	Abca1,Abcc3,Abcg1,Anxa2,Atp2b1,Atp6v0a1,Atp6v0c,Atp6v0d2,Atp6v1a,Atp6v1c1,Clcn7,Clic1,Cybb,Gjb3,Gjb4,Gjb5,Gltp,Gm2a,Hvcn1,Kcnk13,Lasp1,Mcoln2,Mcoln3,Mfsd1,Mfsd12,Mfsd7b,Npc1,Osbpl8,P2rx4,P2rx7,Pltp,Scn1b,Slc11a1,Slc15a3,Slc25a13,Slc29a3,Slc35e4,Slc35f6,Slc37a2,Slc39a11,Slc39a6,Slc41a2,Slc6a8,Slc7a2,Slc7a7,Slc8b1,Slco2a1,Tmem144,Tmem206,Tpcn2,Trpv2,Ttyh2,Ttyh3,Ucp2
chaperone binding	0.00053	1	Ahsa1,Ahsa2,Alb,Hspe1,Ptges3,Slc12a2,Slc25a17,Timm9	n/a (just one condition)
CCR chemokine receptor binding	0.00065	1	Ccl12,Ccl19,Ccl2,Ccl3,Ccl4,Ccl6,Ccl7,Ccl8,Ccl9,Ccr2,Cx3cl1,Cxcl13,Stat3	n/a (just one condition)
receptor regulator activity	0.00065	1	Ccl12,Ccl19,Ccl2,Ccl3,Ccl4,Ccl6,Ccl7,Ccl8,Ccl9,Cmtm3,Crlf1,Crlf2,Cx3cl1,Cxcl1,Cxcl12,Cxcl13,Cxcl16,Cxcl2,Cxcl5,Dkk2,Edn1,Gdf3,Gdf6,Gpnmb,Grem1,Grn,Hgf,Igf1,Il1a,Il1b,Il1rn,Il33,Il6,Inhbb,Lgals3,Lif,Ly6a,Manf,Metrnl,Ngf,Osm,Pdgfb,Pdgfc,Saa3,Sema3g,Sema4d,Sema6b,Slurp1,Spp1,Tg,Tgfb1,Timp1,Tnf,Tnfsf13,Tnfsf8,Wisp2	n/a (just one condition)
proton-transporting ATPase activity, rotational mechanism	0.00065	1	Atp6v0a1,Atp6v0b,Atp6v0c,Atp6v0d1,Atp6v0d2,Atp6v0e,Atp6v1a,Atp6v1c1,Atp6v1e1	n/a (just one condition)
pattern recognition receptor activity	0.00083	2	Clec4e,Clec7a,Ptafr,Scarb1,Tlr2,Tlr4,Tlr7,Tlr8,Tlr9	Clec7a,Ptafr,Tlr2,Tlr9
structural constituent of muscle	0.00087	1	Csrp1,Dmd,Myh11,Myl6,Myom1,Nexn,Pdlim3	n/a (just one condition)
GTPase activator activity	0.001	1	Abr,Adap2,Arap1,Arhgap11a,Arhgap17,Arhgap19,Arhgap22,Arhgap25,Arhgap30,Arhgap31,Arhgdia,Arhgdib,Arrb1,Dock2,Gmip,Htr2b,Nckap1l,Rasa3,Rasa4,Rgs1,Rgs10,Rgs16,Rin1,Rin3,Sipa1l2,Smap2,Stard8,Tbc1d14,Tbc1d2,Tbc1d22a,Tbc1d9	n/a (just one condition)
molecular function regulator	0.0013	1	3110043O21Rik,Abr,Adap2,Afap1l2,Ahr,Alox5ap,Anxa1,Anxa2,Apobec1,Arap1,Arhgap11a,Arhgap17,Arhgap19,Arhgap22,Arhgap25,Arhgap30,Arhgap31,Arhgdia,Arhgdib,Arid3a,Arnt2,Arrb1,Asah1,Atf3,Bach1,Basp1,Batf,Batf3,Bcl3,Bst2,C3,C4b,Ccdc109b,Ccl12,Ccl19,Ccl2,Ccl3,Ccl4,Ccl6,Ccl7,Ccl8,Ccl9,Ccnd1,Cd109,Cdkn1a,Cmtm3,Crlf1,Crlf2,Cstb,Ctla2b,Ctsc,Ctsh,Cx3cl1,Cxcl1,Cxcl12,Cxcl13,Cxcl16,Cxcl2,Cxcl5,Cyth1,Cyth4,Ddi2,D…	n/a (just one condition)
transmembrane transporter activity	0.0013	2	Abca1,Abcb4,Abcc3,Abcg1,Anxa2,Aqp5,Atp2b1,Atp6v0a1,Atp6v0b,Atp6v0c,Atp6v0d1,Atp6v0d2,Atp6v0e,Atp6v1a,Atp6v1c1,Atp6v1e1,Cacna1d,Clca3a1,Clcn7,Clic1,Cybb,Fam26e,Gja4,Gjb3,Gjb4,Gjb5,Hvcn1,Itgav,Itpr3,Kcnab2,Kcnj2,Kcnk13,Kcnn4,Lasp1,Lrrc8c,Mcoln2,Mcoln3,Mfsd1,Mfsd12,Mfsd5,Mfsd7b,Nipa2,P2rx4,P2rx7,Panx1,Piezo1,Pqlc2,Ptk2b,Rasa3,S100a6,Scn1b,Sec61a1,Sfxn3,Slc11a1,Slc11a2,Slc15a3,Slc15a4,Slc16a3,Slc17a9…	Abca1,Abcc3,Abcg1,Anxa2,Atp2b1,Atp6v0a1,Atp6v0c,Atp6v0d2,Atp6v1a,Atp6v1c1,Clcn7,Clic1,Cybb,Gjb3,Gjb4,Gjb5,Hvcn1,Kcnk13,Lasp1,Mcoln2,Mcoln3,Mfsd1,Mfsd12,Mfsd7b,P2rx4,P2rx7,Scn1b,Slc11a1,Slc15a3,Slc25a13,Slc29a3,Slc35e4,Slc35f6,Slc37a2,Slc39a11,Slc39a6,Slc41a2,Slc6a8,Slc7a2,Slc7a7,Slc8b1,Slco2a1,Tmem144,Tmem206,Tpcn2,Trpv2,Ttyh2,Ttyh3,Ucp2
phosphatidylinositol binding	0.0013	2	5031414D18Rik,Adap2,Anxa2,Anxa8,Arap1,Atp13a2,Btk,C2cd2l,Capg,Cfl1,Dab2,Esyt1,Fes,Fgd2,Gab2,Iqgap1,Iqgap2,Itpr3,Kcnj2,Ldlrap1,Myo1e,Myo1g,Ncf1,Ncf4,Osbpl8,Pitpna,Pla2g4a,Plek,Plekhb2,Sdcbp,Sh3pxd2b,Snx1,Snx20,Snx5,Snx8,Vill	Anxa2,Anxa8,Arap1,Atp13a2,Capg,Cfl1,Dab2,Fes,Iqgap1,Myo1e,Ncf1,Ncf4,Osbpl8,Plek,Sdcbp,Sh3pxd2b,Snx1,Snx5,Snx8,Vill
UDP-glycosyltransferase activity	0.0014	2	B3gnt2,B3gnt3,B3gnt7,B3gnt9,B4galnt1,B4galt1,B4galt5,B4galt6,Chsy1,Chsy3,Colgalt1,Ext1,Galnt10,Galnt12,Galnt6,Galnt7,Gcnt1,Gcnt4,Has1,Hexa,Hexb,Lfng,Mgat5,Plod3,Uggt1,Ugt1a7c,Xylt1,Xylt2	B3gnt7,B4galt5,B4galt6,Colgalt1,Galnt12,Galnt6,Galnt7,Gcnt4,Hexa,Hexb,Mgat5,Xylt2
organic acid binding	0.0014	1	Acan,Acox3,Alox5ap,Arhgdia,Ass1,Cd22,Cd33,Cd44,Cemip,Crabp2,Ddah1,Fabp5,Folr2,Igf2r,Mag,Nos2,P4ha1,P4ha3,Pitpna,Plod1,Plod3,Psap,Rara,Scly,Sele,Selp,Slc6a6,Stab1,Stx3,Tnfaip6,Vdr	n/a (just one condition)
peptide binding	0.0014	2	Anpep,Apbb2,Bace1,C2cd2l,Calr,Cd14,Cd74,Cemip,Clta,Clu,Crip1,Ctsb,Ctsd,Ctsl,Fcgr2b,Furin,Gsap,Gsr,H2-Aa,H2-Ab1,H2-D1,H2-K1,H2-T23,Inhba,Itga2,Itgb2,Itm2c,Kdelr3,Lbp,Ldlrap1,Msr1,Pirb,Plod1,Ppib,Ppic,Prokr1,Rnpep,Scarb1,Sec61a1,Tgfb2,Tlr1,Tlr2,Tlr6,Tpp1,Trem2	Anpep,Cd14,Cemip,Clu,Ctsb,Ctsd,Ctsl,Fcgr2b,Itgb2,Msr1,Pirb,Ppic,Tlr2,Tpp1,Trem2
carboxylic acid binding	0.0017	1	Acan,Acox3,Alox5ap,Arhgdia,Ass1,Cd22,Cd33,Cd44,Cemip,Crabp2,Ddah1,Fabp5,Folr2,Igf2r,Mag,Nos2,P4ha1,P4ha3,Pitpna,Plod1,Plod3,Psap,Rara,Scly,Sele,Selp,Stab1,Stx3,Tnfaip6,Vdr	n/a (just one condition)
growth factor receptor binding	0.002	2	Adam17,Cd300lf,Cd44,Ecm1,Ereg,Ern1,Fgf7,Grb2,Grem1,Hbegf,Il1a,Il1b,Il1rn,Il6,Il6ra,Irak4,Itga5,Lyn,Myd88,Pdgfa,Pdgfb,Pdgfc,Plscr1,Sdcbp,Slc9a3r1,Snx1,Src,Ticam2,Tlr9,Vav2,Vav3	Cd300lf,Cd44,Grb2,Il1a,Il1rn,Pdgfc,Sdcbp,Snx1
nucleoside-triphosphatase regulator activity	0.0021	1	Abr,Adap2,Arap1,Arhgap11a,Arhgap17,Arhgap19,Arhgap22,Arhgap25,Arhgap30,Arhgap31,Arhgdia,Arhgdib,Arrb1,Dock2,Fnip2,Gmip,Gpsm3,Htr2b,Nckap1l,Ralgds,Rasa3,Rasa4,Rgs1,Rgs10,Rgs16,Rin1,Rin3,Sipa1l2,Sirpa,Smap2,Stard8,Tbc1d14,Tbc1d2,Tbc1d22a,Tbc1d9	n/a (just one condition)
G protein-coupled receptor binding	0.0024	1	Arap1,Arrb1,Arrb2,C3,Ccl12,Ccl19,Ccl2,Ccl3,Ccl4,Ccl6,Ccl7,Ccl8,Ccl9,Ccr2,Cthrc1,Cx3cl1,Cxcl1,Cxcl12,Cxcl13,Cxcl16,Cxcl2,Cxcl5,Edn1,Fcgr1,Gna13,Gna15,Itgb4,Nsf,Psap,Rtp4,S1pr2,Sdcbp,Sfrp1,Slc9a3r1,Snx5,Stat3	n/a (just one condition)
IgG receptor activity	0.0025	3	Fcgr1,Fcgr2b,Fcgr3,Fcgr4	Fcgr1,Fcgr3,Fcgr4
antigen binding	0.0025	1	Cd40,Cd48,H2-Aa,H2-Ab1,H2-D1,H2-K1,H2-T23,Itga4,Psap,Sirpa,Tgfb1	n/a (just one condition)
phosphatidylinositol phosphate binding	0.0025	2	5031414D18Rik,Adap2,Anxa2,Anxa8,Arap1,Atp13a2,Btk,Capg,Cfl1,Dab2,Fgd2,Gab2,Iqgap1,Iqgap2,Kcnj2,Ldlrap1,Myo1g,Ncf1,Ncf4,Osbpl8,Pla2g4a,Plek,Plekhb2,Sdcbp,Sh3pxd2b,Snx20,Snx5,Vill	Anxa2,Anxa8,Arap1,Atp13a2,Capg,Cfl1,Dab2,Iqgap1,Ncf1,Ncf4,Osbpl8,Plek,Sdcbp,Sh3pxd2b,Snx5,Vill
actinin binding	0.0026	1	Cacna1c,Cacna1d,Csrp1,Itgb1,Myom1,Pdlim3,Pdlim7,Synpo2	n/a (just one condition)
non-membrane spanning protein tyrosine kinase activity	0.0026	2	Abl2,Btk,Csk,Fes,Fgr,Hck,Jak3,Lyn,Matk,Prkcd,Ptk2b,Src,Syk,Tec	Abl2,Fes,Fgr,Hck,Matk,Syk,Tec
NAD+ nucleotidase, cyclic ADP-ribose generating	0.0029	1	Bst1,Cd38,Il1rl2,Tlr1,Tlr13,Tlr2,Tlr4,Tlr6	n/a (just one condition)
calmodulin binding	0.0029	1	Arpp21,Atp2b4,Cacna1c,Camk2g,Camkk1,Cnn1,Cnn2,Map6,Myh10,Myh11,Mylk,Pnck,Rasl12,Rrad,Slc8a1,Slc8a2	n/a (just one condition)
NAD(P)+ nucleosidase activity	0.0029	1	Bst1,Cd38,Il1rl2,Tlr1,Tlr13,Tlr2,Tlr4,Tlr6	n/a (just one condition)
Rac GTPase binding	0.0032	1	Arhgap17,Arhgdia,Arhgdib,Cyfip1,Dock2,Elmo1,Eps8,Fam49b,Iqgap1,Iqgap2,Ncf2,Prex1,Vav1,Was	n/a (just one condition)
catalytic activity, acting on a protein	0.0032	1	Abhd12,Abl2,Acp2,Acvr1b,Adam10,Adam17,Adam8,Adam9,Adamts4,Adamts7,Amz1,Anpep,Aph1c,B3gnt3,Btk,C1ra,Camk1d,Capn15,Casp1,Casp4,Casp8,Cblb,Ccl3,Ccnd1,Cd5l,Cdk18,Cdk20,Cdk6,Cdkn1a,Cfb,Cfd,Cfi,Clca3a1,Cndp2,Colgalt1,Cpd,Csf1r,Csk,Ctsa,Ctsb,Ctsc,Ctsd,Ctsh,Ctsk,Ctsl,Ctss,Ctsz,Dclk1,Ddi2,Dpep2,Dpp7,Dtx4,Ece1,Egr2,Epha2,Ern1,Ero1lb,F10,F7,Fam63a,Fes,Fgr,Furin,Galnt10,Galnt12,Galnt6,Galnt7,Gcnt4,Hck,Hgf,Hp…	n/a (just one condition)
insulin-like growth factor binding	0.0035	1	Ctgf,Cyr61,Htra1,Igf2r,Igfbp2,Itgav,Wisp1,Wisp2	n/a (just one condition)
lipase activity	0.0037	1	Abhd12,Abhd2,Ccr1,Daglb,Ddhd1,Gdpd1,Hmox1,Lipa,Lipg,Pla1a,Pla2g15,Pla2g7,Plbd2,Plcb2,Plcg2,Plcl2,Pld3,Pnpla7,Tmem8	n/a (just one condition)
protein domain specific binding	0.0037	2	Abi3,Actn1,Adam10,Adam17,Adam9,Afap1l2,Apobec1,Arhgap17,Arhgap31,Arrb2,Atp2b1,Atp2b4,Baiap2,Bak1,Basp1,Bok,Cacna1c,Cacna1d,Cacnb2,Cadm1,Capg,Card14,Card9,Casp1,Casp4,Casp8,Cblb,Cd40,Cpe,Cyba,Dlg3,Dmd,Dpysl3,Dtna,Egr2,Elmo1,Enah,Evl,Fmn1,Fn1,Fzd7,Gm7694,Gpsm2,Gpx1,Grb2,Gusb,Hcls1,Hhex,Il1b,Inpp5d,Iqgap1,Itgb1,Kcnab1,Kcnh2,Lamp1,Lamp2,Lat2,Litaf,Lyn,M6pr,Mcl1,Mef2c,Mical1,Mkl1,Myd88,Myh9,Myo5a,Myo7…	No common gene
alpha-actinin binding	0.0038	1	Cacna1c,Cacna1d,Itgb1,Myom1,Pdlim3,Pdlim7,Synpo2	n/a (just one condition)
voltage-gated calcium channel activity involved in cardiac muscle cell action potential	0.004	1	Cacna1c,Cacna1d,Cacna2d1,Cacnb2	n/a (just one condition)
Toll-like receptor binding	0.0046	1	Myd88,Saa3,Syk,Tlr1,Tlr2,Tlr6,Unc93b1	n/a (just one condition)
IgE binding	0.0047	1	Fcer1g,Fcgr4,Lgals3	n/a (just one condition)
amyloid-beta binding	0.0051	2	Apbb2,Bace1,Cd74,Clu,Fcgr2b,Gsap,Itga2,Itgb2,Itm2c,Ldlrap1,Msr1,Pirb,Scarb1,Tgfb2,Tlr2,Trem2	Clu,Fcgr2b,Itgb2,Msr1,Pirb,Tlr2,Trem2
transferase activity, transferring glycosyl groups	0.0051	2	Aprt,B3gnt2,B3gnt3,B3gnt7,B3gnt9,B4galnt1,B4galt1,B4galt5,B4galt6,Chsy1,Chsy3,Colgalt1,Ext1,Galnt10,Galnt12,Galnt6,Galnt7,Gba,Gcnt1,Gcnt4,Has1,Hexa,Hexb,Lacc1,Lfng,Mgat5,Parp14,Parp8,Plod3,Pnp,Sdf2l1,St3gal1,St6galnac4,Uggt1,Ugt1a7c,Upp1,Xylt1,Xylt2	Aprt,B3gnt7,B4galt5,B4galt6,Colgalt1,Galnt12,Galnt6,Galnt7,Gba,Gcnt4,Hexa,Hexb,Lacc1,Mgat5,Sdf2l1,St6galnac4,Xylt2
phospholipase activity	0.0062	1	Abhd12,Ccr1,Ddhd1,Gdpd1,Hmox1,Lipg,Pla1a,Pla2g15,Pla2g7,Plbd2,Plcb2,Plcg2,Plcl2,Pld3,Pnpla7,Tmem8	n/a (just one condition)
lipopolysaccharide binding	0.0064	2	Cd14,Lbp,P2rx7,Ptafr,Scarb1,Selp,Tlr2,Tlr4,Trem2	Cd14,P2rx7,Ptafr,Selp,Tlr2,Tlr4,Trem2
superoxide-generating NAD(P)H oxidase activity	0.0066	2	Cyba,Cybb,Ncf1,Ncf2,Ncf4	Cyba,Cybb,Ncf1,Ncf2,Ncf4
calcium-dependent protein binding	0.0066	1	Anxa1,Anxa2,Anxa3,Anxa4,Mgp,Mmp13,Myo5a,S100a11,S100a4,S100a6,Selp,Wfs1	n/a (just one condition)
GTPase binding	0.0076	1	3110043O21Rik,Abca1,Abr,Anxa2,Arhgap17,Arhgdia,Arhgdib,Clta,Cyfip1,Cyth1,Cyth4,Dennd2a,Dennd4b,Diaph1,Dock2,Elmo1,Eps8,Fam49b,Fgd2,Fgd3,Hps1,Inf2,Iqgap1,Iqgap2,Kif3b,Lcp1,Madd,Micall2,Mlph,Myo5a,Ncf2,Nsf,Prex1,Prkch,Rab11fip5,Rab29,Rab3il1,Ralgds,Rasgef1b,Rgl1,Rilpl2,Rin1,Rin3,Tbc1d14,Tbc1d2,Tbc1d22a,Tbc1d9,Vav1,Vav2,Was	n/a (just one condition)
oxidoreductase activity, acting on NAD(P)H, oxygen as acceptor	0.0077	2	Cyba,Cybb,Mical1,Ncf1,Ncf2,Ncf4,Txnrd1	Cyba,Cybb,Ncf1,Ncf2,Ncf4
ceramide binding	0.0077	2	Cd300lf,Cln8,Gltp,Mag,Pla2g4a,Pltp,Psap	Cd300lf,Cln8,Gltp,Pltp,Psap
small GTPase binding	0.0079	1	3110043O21Rik,Abca1,Anxa2,Arhgap17,Arhgdia,Arhgdib,Cyfip1,Dennd2a,Dennd4b,Diaph1,Dock2,Elmo1,Eps8,Fam49b,Fgd2,Fgd3,Inf2,Iqgap1,Iqgap2,Kif3b,Madd,Micall2,Mlph,Myo5a,Ncf2,Nsf,Prex1,Prkch,Rab11fip5,Rab29,Rab3il1,Rasgef1b,Rgl1,Rilpl2,Rin1,Rin3,Tbc1d14,Tbc1d2,Tbc1d22a,Tbc1d9,Vav1,Was	n/a (just one condition)
exopeptidase activity	0.0084	2	Anpep,Cndp2,Cpd,Ctsa,Ctsh,Ctsl,Ctsz,Dpep2,Dpp7,Fam63a,Hpn,Mmp14,Prcp,Rnpep,Tpp1,Vash1	Anpep,Cndp2,Cpd,Ctsa,Ctsh,Ctsl,Ctsz,Dpep2,Dpp7,Mmp14,Prcp,Tpp1
interleukin-1 receptor binding	0.0106	1	Il1a,Il1b,Il1rn,Irak4,Myd88,Ticam2,Tlr9	n/a (just one condition)
cell adhesion mediator activity	0.0108	1	Bcam,Cd200,Emb,Igsf9,Itgb1,Jam3,Nexn	n/a (just one condition)
serine hydrolase activity	0.0109	2	Ace,Adam17,C1ra,C2,Cd5l,Cfb,Cfd,Cfi,Cpd,Ctsa,Ctsc,Ctsh,Dpp7,F10,F7,Furin,Hgf,Hpn,Htra4,Mmp2,Mmp8,Nceh1,Plat,Plau,Prcp,Prss12,Prss46,St14,Tpp1	C1ra,Cfb,Ctsh,F10,Mmp2,Nceh1
laminin binding	0.0111	1	Adam9,Adgrg6,Ctss,Gpc1,Itga2,Itga6,Lgals3,Ssc5d,Thbs1	n/a (just one condition)
laminin-1 binding	0.0111	1	Nid1,Ntn4,Slit2	n/a (just one condition)
transferase activity, transferring hexosyl groups	0.0113	2	B3gnt2,B3gnt3,B3gnt7,B3gnt9,B4galnt1,B4galt1,B4galt5,B4galt6,Chsy1,Chsy3,Colgalt1,Ext1,Galnt10,Galnt12,Galnt6,Galnt7,Gba,Gcnt1,Gcnt4,Has1,Hexa,Hexb,Lfng,Mgat5,Plod3,Sdf2l1,Uggt1,Ugt1a7c	B3gnt7,B4galt5,B4galt6,Colgalt1,Galnt12,Galnt6,Galnt7,Gba,Gcnt4,Hexa,Hexb,Mgat5,Sdf2l1
glycolipid binding	0.0113	1	Cln3,Gltp,Lamb1,Lyn,Mag,Manf,Psap,Tpp1	n/a (just one condition)
Ras GTPase binding	0.0116	1	3110043O21Rik,Anxa2,Arhgap17,Arhgdia,Arhgdib,Cyfip1,Dennd2a,Dennd4b,Diaph1,Dock2,Elmo1,Eps8,Fam49b,Fgd2,Fgd3,Inf2,Iqgap1,Iqgap2,Kif3b,Madd,Micall2,Mlph,Myo5a,Ncf2,Nsf,Prex1,Prkch,Rab11fip5,Rab29,Rab3il1,Rasgef1b,Rgl1,Rin1,Rin3,Tbc1d14,Tbc1d2,Tbc1d22a,Tbc1d9,Vav1,Was	n/a (just one condition)
peptidase regulator activity	0.0116	2	Anxa2,Arrb1,Bst2,C3,C4b,Cd109,Cstb,Ctla2b,Ctsc,Ctsh,Fbln1,Fn1,Furin,Gpc3,Itih4,Naip2,Naip5,Naip6,Ngf,Pcolce,Pcolce2,Pi16,Renbp,Rps6ka1,Serpina3g,Serpina3m,Serpina3n,Serpinb6a,Serping1,Spint1,Timp1,Vsir,Wfdc21	C4b,Cd109,Ctsh,Itih4
inorganic molecular entity transmembrane transporter activity	0.0125	1	Abcg1,Anxa2,Aqp5,Atp2b1,Atp6v0a1,Atp6v0b,Atp6v0c,Atp6v0d1,Atp6v0d2,Atp6v0e,Atp6v1a,Atp6v1c1,Atp6v1e1,Clca3a1,Clcn7,Clic1,Hvcn1,Itpr3,Kcnab2,Kcnj2,Kcnk13,Kcnn4,Lrrc8c,Mcoln2,Mcoln3,Mfsd5,Nipa2,P2rx4,P2rx7,Panx1,Piezo1,Pqlc2,Ptk2b,Rasa3,Scn1b,Slc11a1,Slc11a2,Slc15a3,Slc15a4,Slc16a3,Slc25a13,Slc2a6,Slc36a1,Slc37a2,Slc38a7,Slc39a1,Slc39a11,Slc39a14,Slc39a6,Slc3a2,Slc41a2,Slc43a2,Slc6a6,Slc6a8,Slc7a2,…	n/a (just one condition)
oligosaccharide binding	0.0127	1	Lgals3,Loxl2,Sele,Selp	n/a (just one condition)
lipopeptide binding	0.0128	1	Cd14,Lbp,Tlr1,Tlr2,Tlr6	n/a (just one condition)
metallopeptidase activity	0.014	2	Adam10,Adam17,Adam8,Adam9,Adamts1,Adamts12,Adamts2,Adamts4,Adamts7,Amz1,Anpep,Clca3a1,Cndp2,Cpd,Cpxm1,Cpxm2,Dpep2,Ece1,Mmp12,Mmp13,Mmp14,Mmp19,Mmp2,Mmp3,Mmp8,Naalad2,Rnpep,Vash1	Mmp2,Mmp3
ion channel binding	0.0142	1	Actn1,Ank2,Cacna1c,Cav3,Fgf13,Fhl1,Flna,Id2,Kcnab1,Kcnd3,Kcnip1,Slc8a1	n/a (just one condition)
voltage-gated ion channel activity	0.0142	1	Cacna1c,Cacna1d,Cacna2d1,Cacnb2,Itgav,Kcnab1,Kcnd3,Kcnh2,Kcnip1,Kcnip4,Kcnma1,Nalcn,Ncs1,Scn2a1	n/a (just one condition)
serine-type peptidase activity	0.0158	1	Adam17,C1ra,Cd5l,Cfb,Cfd,Cfi,Cpd,Ctsa,Ctsc,Ctsh,Dpp7,F10,F7,Furin,Hgf,Hpn,Htra4,Mmp2,Mmp8,Plau,Prcp,Prss46,St14,Tpp1	n/a (just one condition)
immunoglobulin receptor binding	0.0165	3	Clec4d,Fcgr3,Fes,Fgr,Lgals3	Fcgr3,Fgr,Lgals3
sphingolipid binding	0.0165	1	Cd300lf,Cln8,Gltp,Lamb1,Lyn,Mag,Pltp,Psap	n/a (just one condition)
CXCR chemokine receptor binding	0.0166	1	Cx3cl1,Cxcl1,Cxcl12,Cxcl13,Cxcl2,Cxcl5	n/a (just one condition)
copper ion binding	0.0183	1	Atox1,Cp,F5,Gpc1,Il1a,Lacc1,Loxl2,Moxd1,Mt1,P2rx4,Rnpep,Slc11a2	n/a (just one condition)
superoxide-generating NADPH oxidase activator activity	0.0184	2	Ncf1,Ncf2,Ncf4,Pdgfb,Sh3pxd2b	Ncf1,Ncf2,Ncf4,Sh3pxd2b
arylsulfatase activity	0.0188	1	Galns,Sulf1,Sulf2	n/a (just one condition)
WW domain binding	0.0194	1	Enah,Pmepa1,Tceal3,Tceal8,Tnk2,Wbp5	n/a (just one condition)
Hsp90 protein binding	0.0203	1	Ahsa1,Ahsa2,Chordc1,Ptges3,Slc12a2	n/a (just one condition)
protease binding	0.0221	2	Anxa2,Col1a1,Col1a2,Col3a1,Cstb,Ecm1,Fn1,Itgav,Lrp1,Mug1,Psap,Pzp,Serpina1a,Serpina1c,Serpinb6a,Serpine1,Sumo1,Timp1,Timp2,Timp4,Tnfaip3,Xiap	No common gene
2-5-oligoadenylate synthetase activity	0.0223	1	Oas1a,Oas2,Oas3,Oasl2	n/a (just one condition)
ion transmembrane transporter activity	0.0223	1	Anxa2,Atp2b1,Atp6v0a1,Atp6v0b,Atp6v0c,Atp6v0d1,Atp6v0d2,Atp6v0e,Atp6v1a,Atp6v1c1,Atp6v1e1,Clca3a1,Clcn7,Clic1,Cybb,Hvcn1,Itpr3,Kcnab2,Kcnj2,Kcnk13,Kcnn4,Lasp1,Lrrc8c,Mcoln2,Mcoln3,Mfsd5,Nipa2,P2rx4,P2rx7,Panx1,Piezo1,Pqlc2,Ptk2b,Rasa3,Scn1b,Slc11a1,Slc11a2,Slc15a3,Slc15a4,Slc16a3,Slc25a13,Slc25a30,Slc25a45,Slc2a6,Slc36a1,Slc37a2,Slc38a7,Slc39a1,Slc39a11,Slc39a14,Slc39a6,Slc3a2,Slc41a2,Slc43a2,Slc…	n/a (just one condition)
metal ion transmembrane transporter activity	0.0224	1	Atp1b2,Atp2b4,Cacna1c,Cacna1d,Cacna2d1,Cacnb2,Itgav,Kcnab1,Kcnd3,Kcnh2,Kcnip1,Kcnip4,Kcnma1,Kcnmb1,Nalcn,Ncs1,Nipal2,Scn2a1,Slc6a9,Slc8a1,Slc8a2	n/a (just one condition)
structural constituent of cytoskeleton	0.0232	1	Actb,Actg1,Actr2,Actr3,Arpc1b,Arpc2,Arpc4,Arpc5,Tuba1c,Tubb6	n/a (just one condition)
hydrolase activity, hydrolyzing N-glycosyl compounds	0.0233	1	Bst1,Cd38,Il1rl2,Man2a1,Tlr1,Tlr13,Tlr2,Tlr4,Tlr6	n/a (just one condition)
transmembrane receptor protein kinase activity	0.0239	1	Bmpr1a,Bmpr1b,Epha1,Epha3,Ephb3,Ephb6,Fgfr2,Tgfbr1,Tyro3	n/a (just one condition)
potassium channel regulator activity	0.0239	1	Ank2,Cav3,Flna,Kcnab1,Kcnip1,Kcnip4,Kcnmb1	n/a (just one condition)
ribonucleotide binding	0.0244	1	Abca1,Abcb4,Abcc3,Abcg1,Abl2,Acsl4,Actg1,Actr2,Actr3,Acvr1b,Aprt,Arl11,Arl4c,Arl8a,Ass1,Atp11a,Atp13a2,Atp2b1,Atp6v1a,Atp6v1b2,Btk,Camk1d,Cdk18,Cdk20,Cdk6,Cerk,Ciita,Clcn7,Csf1r,Csk,Ctps,Dclk1,Dhx58,Ehd4,Epha2,Ern1,Fes,Fgr,Gna13,Gna15,Hcar2,Hck,Hk3,Hyou1,Irak4,Jak3,Kif26b,Kif3b,Lyn,Map4k4,Mapk6,Mapkapk3,Matk,Mertk,Mknk1,Mx1,Myh9,Myo16,Myo1e,Myo1f,Myo1g,Myo5a,Myo7a,Nagk,Naip2,Naip5,Naip6,Nek6,Nlrc…	n/a (just one condition)
acetylglucosaminyltransferase activity	0.025	1	B3gnt2,B3gnt7,B3gnt9,Ext1,Gcnt1,Gcnt4,Hexa,Hexb,Mgat5	n/a (just one condition)
complement binding	0.0261	1	C3ar1,C4b,Cfh,Itgb2	n/a (just one condition)
purine ribonucleoside triphosphate binding	0.0283	1	Abca1,Abcb4,Abcc3,Abcg1,Abl2,Acsl4,Actg1,Actr2,Actr3,Acvr1b,Arl11,Arl4c,Arl8a,Ass1,Atp11a,Atp13a2,Atp2b1,Atp6v1a,Atp6v1b2,Btk,Camk1d,Cdk18,Cdk20,Cdk6,Cerk,Ciita,Clcn7,Csf1r,Csk,Ctps,Dclk1,Dhx58,Ehd4,Epha2,Ern1,Fes,Fgr,Gna13,Gna15,Hcar2,Hck,Hk3,Hyou1,Irak4,Jak3,Kif26b,Kif3b,Lyn,Map4k4,Mapk6,Mapkapk3,Matk,Mertk,Mknk1,Mx1,Myh9,Myo16,Myo1e,Myo1f,Myo1g,Myo5a,Myo7a,Nagk,Naip2,Naip5,Naip6,Nek6,Nlrc4,Nlr…	n/a (just one condition)
ligand-gated calcium channel activity	0.0283	1	Itpr3,Mcoln2,Mcoln3,P2rx4,Rasa3,Tpcn2,Trpm2	n/a (just one condition)
peptidase inhibitor activity	0.0283	1	Anxa2,Arrb1,Bst2,C3,C4b,Cd109,Cstb,Ctla2b,Furin,Itih4,Naip2,Naip5,Naip6,Ngf,Renbp,Rps6ka1,Serpina3g,Serpina3m,Serpina3n,Serpinb6a,Spint1,Timp1,Wfdc21	n/a (just one condition)
amino acid transmembrane transporter activity	0.0283	1	Pqlc2,Slc15a4,Slc25a13,Slc36a1,Slc38a7,Slc3a2,Slc43a2,Slc6a6,Slc6a8,Slc7a2,Slc7a7,Slc7a8,Slc9a3r1	n/a (just one condition)
endopeptidase regulator activity	0.0293	1	Anxa2,Arrb1,Bst2,C3,C4b,Cd109,Cstb,Ctla2b,Furin,Itih4,Naip2,Naip5,Naip6,Ngf,Rps6ka1,Serpina3g,Serpina3m,Serpina3n,Serpinb6a,Spint1,Timp1,Vsir,Wfdc21	n/a (just one condition)
ion channel regulator activity	0.0298	1	Ank2,Cacnb2,Cav3,Flna,Kcnab1,Kcnip1,Kcnip4,Kcnmb1,Prkg1,Rrad	n/a (just one condition)
channel regulator activity	0.0309	1	Ank2,Cacnb2,Cav3,Fgf13,Flna,Kcnab1,Kcnip1,Kcnip4,Kcnmb1,Prkg1,Rrad	n/a (just one condition)
purine ribonucleotide binding	0.031	1	Abca1,Abcb4,Abcc3,Abcg1,Abl2,Acsl4,Actg1,Actr2,Actr3,Acvr1b,Aprt,Arl11,Arl4c,Arl8a,Ass1,Atp11a,Atp13a2,Atp2b1,Atp6v1a,Atp6v1b2,Btk,Camk1d,Cdk18,Cdk20,Cdk6,Cerk,Ciita,Clcn7,Csf1r,Csk,Ctps,Dclk1,Dhx58,Ehd4,Epha2,Ern1,Fes,Fgr,Gna13,Gna15,Hcar2,Hck,Hk3,Hyou1,Irak4,Jak3,Kif26b,Kif3b,Lyn,Map4k4,Mapk6,Mapkapk3,Matk,Mertk,Mknk1,Mx1,Myh9,Myo16,Myo1e,Myo1f,Myo1g,Myo5a,Myo7a,Nagk,Naip2,Naip5,Naip6,Nek6,Nlrc…	n/a (just one condition)
divalent inorganic cation transmembrane transporter activity	0.0322	1	Anxa2,Atp2b1,Cacna1d,Itgav,Mcoln2,Mcoln3,P2rx4,Sec61a1,Slc39a11,Slc39a6,Slc41a2,Slc8a1,Slc8b1,Tmem165,Tpcn2,Trpv2	n/a (just one condition)
calcium-release channel activity	0.0332	1	Itpr3,Mcoln2,Mcoln3,Rasa3,Tpcn2,Trpm2	n/a (just one condition)
hexosaminidase activity	0.0332	1	Cemip,Gm2a,Hexa,Hexb,Naga,Nagpa	n/a (just one condition)
phosphorylation-dependent protein binding	0.0333	1	Lyn,Plcg2,Ptpn6,Vav1	n/a (just one condition)
peptide antigen binding	0.0333	1	H2-Aa,H2-Ab1,H2-D1,H2-K1,H2-T23	n/a (just one condition)
galactosidase activity	0.0341	1	Gla,Glb1,Naga,Psap	n/a (just one condition)
type II transforming growth factor beta receptor binding	0.0341	1	Cd44,Tgfb1,Tgfb2,Tgfbr1	n/a (just one condition)
phosphatidylinositol bisphosphate binding	0.0346	1	Adap2,Anxa2,Anxa8,Atp13a2,Capg,Cfl1,Dab2,Kcnj2,Ldlrap1,Myo1g,Ncf1,Plek,Sdcbp,Sh3pxd2b,Snx20,Snx5,Vill	n/a (just one condition)
phosphotransferase activity, alcohol group as acceptor	0.035	1	Abl2,Acvr1b,Btk,Camk1d,Ccl3,Ccnd1,Cdk18,Cdk20,Cdk6,Cdkn1a,Cerk,Csf1r,Csk,Dclk1,Epha2,Ern1,Fes,Fgr,Hck,Hk3,Htatip2,Irak4,Jak3,Lyn,Map4k4,Mapk6,Mapkapk3,Matk,Mertk,Mknk1,Nagk,Nek6,Nrp2,Nuak2,Pdxk,Pfkfb4,Pi4k2a,Pik3cb,Pik3cd,Pik3cg,Pip4k2a,Pip5k1c,Plk2,Plk3,Prkch,Prkx,Ptk2b,Rassf2,Ripk3,Rps6ka1,Rps6ka2,Sgk1,Sphk1,Stk10,Syk,Taok3,Tec,Tie1	n/a (just one condition)
aminopeptidase activity	0.035	1	Anpep,Ctsh,Ctsl,Dpep2,Dpp7,Mmp14,Prcp,Tpp1	n/a (just one condition)
transmembrane receptor protein tyrosine kinase activity	0.0358	1	Csf1r,Egfr,Epha3,Ephb2,Pdgfra	n/a (just one condition)
Rho GTPase binding	0.0372	1	Arhgap17,Arhgdia,Arhgdib,Cyfip1,Diaph1,Dock2,Elmo1,Eps8,Fam49b,Fgd2,Fgd3,Inf2,Iqgap1,Iqgap2,Kif3b,Ncf2,Prex1,Vav1,Was	n/a (just one condition)
endopeptidase inhibitor activity	0.0372	1	Anxa2,Arrb1,Bst2,C3,C4b,Cd109,Cstb,Ctla2b,Furin,Itih4,Naip2,Naip5,Naip6,Ngf,Rps6ka1,Serpina3g,Serpina3m,Serpina3n,Serpinb6a,Spint1,Timp1,Wfdc21	n/a (just one condition)
cysteine-type endopeptidase activity	0.0372	1	Capn15,Casp1,Casp4,Casp8,Ctsb,Ctsc,Ctsh,Ctsk,Ctsl,Ctss,Ctsz,Lgmn,Sfrp1,Usp12	n/a (just one condition)
ATPase-coupled cation transmembrane transporter activity	0.0374	1	Atp2b1,Atp6v0a1,Atp6v0b,Atp6v0c,Atp6v0d1,Atp6v0d2,Atp6v0e,Atp6v1a,Atp6v1c1,Atp6v1e1	n/a (just one condition)
acetylgalactosaminyltransferase activity	0.0386	1	B3gnt2,B3gnt7,B3gnt9,Chsy1,Chsy3,Galnt12,Galnt6,Galnt7	n/a (just one condition)
transforming growth factor beta binding	0.0392	1	Itgav,Ltbp1,Tgfb3,Tgfbr1,Twsg1	n/a (just one condition)
basic amino acid transmembrane transporter activity	0.0422	1	Pqlc2,Slc15a4,Slc38a7,Slc7a2,Slc7a7	n/a (just one condition)
CARD domain binding	0.0422	1	Card14,Card9,Casp1,Casp4,Nod1	n/a (just one condition)
transferase activity, transferring phosphorus-containing groups	0.043	1	Abl2,Acvr1b,Btk,Camk1d,Ccl3,Ccnd1,Cdk18,Cdk20,Cdk6,Cdkn1a,Cerk,Ciita,Csf1r,Csk,Dclk1,Epha2,Ern1,Fam46c,Fes,Fgr,Gnptab,Hck,Hk3,Htatip2,Irak4,Jak3,Lyn,Map4k4,Mapk6,Mapkapk3,Matk,Mertk,Mknk1,Mpp6,Nagk,Nek6,Nrp2,Nuak2,Oas1a,Oas2,Oas3,Oasl2,Pdxk,Pfkfb4,Pgs1,Pi4k2a,Pik3cb,Pik3cd,Pik3cg,Pip4k2a,Pip5k1c,Plk2,Plk3,Prkch,Prkx,Ptk2b,Rassf2,Ripk3,Rps6ka1,Rps6ka2,Samd8,Sgk1,Sphk1,Stk10,Syk,Taok3,Tec,Tep1,Tie1…	n/a (just one condition)
chemokine receptor activity	0.0444	1	Ccr1,Ccr2,Ccr5,Cx3cr1,Cxcr3,Cxcr4,Gpr35	n/a (just one condition)
lipoteichoic acid binding	0.0466	1	Cd14,Lbp,Tlr2,Trem2	n/a (just one condition)
proton transmembrane transporter activity	0.0466	1	Atp6v0a1,Atp6v0b,Atp6v0c,Atp6v0d1,Atp6v0d2,Atp6v0e,Atp6v1a,Atp6v1c1,Atp6v1e1,Hvcn1,Slc11a1,Slc11a2,Slc15a3,Slc15a4,Slc2a6,Slc36a1	n/a (just one condition)
CCR2 chemokine receptor binding	0.0466	1	Ccl12,Ccl2,Ccl7,Ccr2	n/a (just one condition)
monosaccharide binding	0.0474	1	Cd209a,Clec4n,Cln5,Hk3,Igf2r,Lgals3,Man2b1,Mrc1,P4ha1,P4ha3,Plod1,Plod3,Selp	n/a (just one condition)
peptide alpha-N-acetyltransferase activity	0.0477	1	Naa20,Naa30,Naa50	n/a (just one condition)
