# Supplementary material for: reString: an open-source Python software to perform automatic functional enrichment retrieval, results aggregation and data visualization
Source: Sci Rep. 2021 Dec 6;11:23458. doi: 10.1038/s41598-021-02528-0 (PMC8648753; doi:10.1038/s41598-021-02528-0)
Supplement: Supplementary file 1 — Supplementary Information 1. [file 41598_2021_2528_MOESM1_ESM.zip › Supplemental DataSets/downregulated/Process_results.tsv]

term	common	ctrl_t0_red_VS_ctrl_t0_blue_FC	ctrl_t1_green_VS_ctrl_t1_red_FC	ctrl_t1_red_VS_ctrl_t1_blue_FC	treatment_t0_green_VS_treatment_t0_red_FC	treatment_t0_red_VS_treatment_t0_blue_FC	treatment_t1_green_VS_treatment_t1_blue_FC	treatment_t1_green_VS_treatment_t1_red_FC	treatment_t1_red_VS_treatment_t1_blue_FC
Arp2/3 complex-mediated actin nucleation	{'Actr3', 'Actr2', 'Arpc5', 'Arpc4', 'Arpc1b'}	1.0	1.0	1.0	1.0	1.0	0.0028	1.0	0.0024
B cell activation	{'Skap2', 'Tlr4', 'Adgrg3', 'Plcl2', 'Lat2', 'Blnk', 'Cd180', 'Ctps', 'Il7r', 'Tnfaip3', 'Tpd52', 'Nfam1'}	1.0	1.0	1.0	1.0	1.0	0.0371	1.0	9.91e-07
B cell activation involved in immune response	{'n/a (just one condition)'}	1.0	1.0	1.0	1.0	1.0	1.0	1.0	0.0273
B cell chemotaxis	{'n/a (just one condition)'}	1.0	1.0	1.0	1.0	1.0	1.0	1.0	0.0114
B cell differentiation	{'n/a (just one condition)'}	1.0	1.0	1.0	1.0	1.0	1.0	1.0	0.0006
B cell homeostasis	{'n/a (just one condition)'}	1.0	1.0	1.0	1.0	1.0	1.0	1.0	0.004
B cell mediated immunity	{'C1qb', 'Pirb', 'C1qc'}	1.0	1.0	7.19e-05	1.0	0.0008	0.00048	1.0	1.73e-08
B cell receptor signaling pathway	{'Tec', 'Syk', 'Cd38', 'Lat2', 'Rftn1', 'Nckap1l', 'Nfam1'}	1.0	1.0	1.0	1.0	1.0	0.0033	1.0	0.00038
B cell selection	{'n/a (just one condition)'}	1.0	1.0	1.0	1.0	1.0	1.0	1.0	0.0492
Fc receptor mediated stimulatory signaling pathway	{'n/a (just one condition)'}	1.0	1.0	1.0	1.0	1.0	1.0	1.0	0.0114
Fc-gamma receptor signaling pathway	{'Fcgr4', 'Fcer1g', 'Fcgr1', 'Fcgr3'}	1.0	1.0	8.41e-05	1.0	1.0	0.00032	1.0	2.75e-05
G protein-coupled receptor signaling pathway	{'n/a (just one condition)'}	1.0	1.0	1.0	1.0	1.0	1.0	1.0	0.0141
I-kappaB kinase/NF-kappaB signaling	{'n/a (just one condition)'}	1.0	1.0	1.0	1.0	1.0	1.0	1.0	0.00064
I-kappaB phosphorylation	{'n/a (just one condition)'}	1.0	1.0	1.0	1.0	1.0	1.0	1.0	0.0249
L-alpha-amino acid transmembrane transport	{'n/a (just one condition)'}	1.0	1.0	1.0	1.0	1.0	1.0	1.0	0.0146
L-amino acid transport	{'n/a (just one condition)'}	1.0	1.0	1.0	1.0	1.0	1.0	1.0	0.0065
MAPK cascade	{'n/a (just one condition)'}	1.0	1.0	1.0	1.0	1.0	1.0	1.0	0.0037
MyD88-dependent toll-like receptor signaling pathway	{'Tlr2', 'Tlr13', 'Tlr9'}	1.0	1.0	1.0	1.0	0.0439	1.0	1.0	1.23e-05
MyD88-independent toll-like receptor signaling pathway	{'n/a (just one condition)'}	1.0	1.0	1.0	1.0	1.0	1.0	1.0	0.0151
N-acetylglucosamine metabolic process	{'Gnpda1', 'Nagk', 'Chst2', 'Hexb', 'Renbp'}	1.0	1.0	1.0	1.0	1.0	0.0228	1.0	0.0171
N-acetylneuraminate catabolic process	{'Gnpda1', 'Npl', 'Renbp', 'Nagk'}	1.0	1.0	1.0	1.0	1.0	0.007	1.0	0.0026
N-acetylneuraminate metabolic process	{'n/a (just one condition)'}	1.0	1.0	1.0	1.0	1.0	1.0	1.0	0.0053
Rap protein signal transduction	{'n/a (just one condition)'}	1.0	1.0	1.0	1.0	1.0	1.0	1.0	0.0436
Ras protein signal transduction	{'Nras', 'Grb2', 'Rab7b', 'Rap2b', 'Rap1b', 'Rhog', 'Sdcbp', 'Rab8b', 'Pdpn', 'Dok1', 'Rab29', 'Elmo1', 'Rhov', 'Rab31', 'Rap2a'}	1.0	1.0	1.0	1.0	1.0	0.0209	1.0	0.00056
Rho protein signal transduction	{'n/a (just one condition)'}	1.0	1.0	1.0	1.0	1.0	1.0	1.0	0.0236
SMAD protein signal transduction	{'n/a (just one condition)'}	1.0	1.0	1.0	1.0	1.0	0.0106	1.0	1.0
T cell activation	{'Lcp1', 'Ly9', 'Syk', 'Lilrb4a', 'Itgb2', 'Anxa1', 'Slc11a1', 'Cd44'}	1.0	1.0	1.0	1.0	0.014	2.36e-05	1.0	1.39e-12
T cell activation involved in immune response	{'n/a (just one condition)'}	1.0	1.0	1.0	1.0	1.0	1.0	1.0	8.3e-05
T cell chemotaxis	{'n/a (just one condition)'}	1.0	1.0	1.0	1.0	1.0	1.0	1.0	0.0059
T cell differentiation	{'Gba', 'Fcer1g', 'Ly9', 'Clec4d', 'Syk', 'Tgfb1', 'Vav1', 'Il7r', 'Prex1', 'Mafb', 'Sox4', 'Psap', 'Cdk6', 'Anxa1', 'Abl2'}	1.0	1.0	1.0	1.0	1.0	0.0181	1.0	3.24e-06
T cell differentiation involved in immune response	{'n/a (just one condition)'}	1.0	1.0	1.0	1.0	1.0	1.0	1.0	0.0065
T cell homeostasis	{'n/a (just one condition)'}	1.0	1.0	1.0	1.0	1.0	1.0	1.0	0.0025
T cell mediated immunity	{'n/a (just one condition)'}	1.0	1.0	1.0	1.0	1.0	1.0	1.0	0.0133
T cell migration	{'n/a (just one condition)'}	1.0	1.0	1.0	1.0	1.0	1.0	1.0	0.00081
T cell proliferation	{'Itgam', 'Lilrb4a', 'P2rx7', 'Ctps', 'Slc11a1', 'Itgb2'}	1.0	1.0	1.0	1.0	1.0	0.0473	1.0	0.0094
T cell selection	{'n/a (just one condition)'}	1.0	1.0	1.0	1.0	1.0	1.0	1.0	0.0305
T-helper 17 cell lineage commitment	{'n/a (just one condition)'}	1.0	1.0	1.0	1.0	1.0	1.0	1.0	0.0059
TRIF-dependent toll-like receptor signaling pathway	{'n/a (just one condition)'}	1.0	1.0	1.0	1.0	1.0	1.0	1.0	0.0171
actin crosslink formation	{'n/a (just one condition)'}	1.0	1.0	1.0	1.0	1.0	1.0	0.0269	1.0
actin cytoskeleton organization	{'No common gene'}	1.0	1.0	1.0	1.0	1.0	7.28e-09	7.21e-05	7.01e-10
actin cytoskeleton reorganization	{'n/a (just one condition)'}	1.0	1.0	1.0	1.0	1.0	1.0	1.0	0.0371
actin filament bundle assembly	{'n/a (just one condition)'}	1.0	1.0	1.0	1.0	1.0	1.0	1.0	0.0314
actin filament bundle organization	{'n/a (just one condition)'}	1.0	1.0	1.0	1.0	1.0	1.0	1.0	0.0162
actin filament organization	{'No common gene'}	1.0	1.0	1.0	1.0	1.0	7e-09	0.0025	3.22e-09
actin filament polymerization	{'n/a (just one condition)'}	1.0	1.0	1.0	1.0	1.0	1.0	1.0	0.0191
actin filament-based movement	{'No common gene'}	1.0	1.0	1.0	1.0	1.0	1.0	0.00011	0.0264
actin filament-based process	{'No common gene'}	1.0	1.0	1.0	1.0	0.0312	5.04e-09	1.58e-07	6.58e-10
actin nucleation	{'Fmn1', 'Arpc4', 'Actr2', 'Arpc5', 'Evl', 'Actr3', 'Arpc1b'}	1.0	1.0	1.0	1.0	1.0	0.00099	1.0	0.0016
actin polymerization or depolymerization	{'Capg', 'Micall2', 'Evl', 'Vill', 'Arpc4', 'Hcls1', 'Cfl1'}	1.0	1.0	1.0	1.0	1.0	0.0002	1.0	0.0094
actin-mediated cell contraction	{'n/a (just one condition)'}	1.0	1.0	1.0	1.0	1.0	1.0	1.65e-05	1.0
action potential	{'n/a (just one condition)'}	1.0	1.0	1.0	1.0	1.0	1.0	0.00055	1.0
activation of GTPase activity	{'n/a (just one condition)'}	1.0	1.0	1.0	1.0	1.0	1.0	1.0	0.0355
activation of MAPK activity	{'n/a (just one condition)'}	1.0	1.0	1.0	1.0	1.0	1.0	1.0	0.0024
activation of cysteine-type endopeptidase activity involved in apoptotic process	{'n/a (just one condition)'}	1.0	1.0	1.0	1.0	1.0	1.0	1.0	0.00076
activation of immune response	{'C1qb', 'C1qc', 'Nfam1', 'C3ar1'}	1.0	1.0	0.0108	1.0	1.53e-06	0.0043	1.0	8.52e-11
activation of innate immune response	{'n/a (just one condition)'}	1.0	1.0	1.0	1.0	1.0	1.0	1.0	0.0116
activation of protein kinase activity	{'Syk', 'Iqgap1', 'Dab2', 'Erp29', 'Gadd45a', 'P2rx7', 'Hgf', 'F2r', 'Slc11a1', 'Ptpn1', 'Tlr4', 'Ngf', 'Nek6', 'Mdfic', 'Pdgfc', 'Nckap1l', 'Osbpl8', 'Adam9', 'Tgfb1', 'Taok3', 'Shc2', 'Thbs1'}	1.0	1.0	1.0	1.0	1.0	0.00065	1.0	2.13e-05
activin receptor signaling pathway	{'n/a (just one condition)'}	1.0	1.0	1.0	1.0	1.0	0.0135	1.0	1.0
actomyosin structure organization	{'n/a (just one condition)'}	1.0	1.0	1.0	1.0	1.0	1.0	0.0327	1.0
acute inflammatory response	{'Fcgr1', 'Itih4', 'Prcp', 'Fn1', 'Il1a', 'Cxcl1', 'Fcgr3', 'Il1rn'}	1.0	1.0	1.0	1.0	1.0	0.0222	1.0	1.41e-05
acute-phase response	{'n/a (just one condition)'}	1.0	1.0	1.0	1.0	1.0	1.0	1.0	0.00031
adaptive immune response	{'Pirb', 'C1qb', 'Slamf7', 'Unc93b1', 'C3ar1', 'C1qc', 'Slc11a1'}	1.0	1.0	1.13e-07	1.0	3.46e-07	1.63e-10	1.0	2.6300000000000002e-21
adaptive immune response based on somatic recombination of immune receptors built from immunoglobulin superfamily domains	{'Pirb', 'C1qb', 'C3ar1', 'C1qc', 'Slc11a1'}	1.0	1.0	3.16e-06	1.0	8.61e-06	2.18e-06	1.0	2.87e-13
aging	{'Ptgs2', 'Mmp2'}	0.0309	1.0	1.0	1.0	1.0	0.00061	1.0	0.0034
alcohol metabolic process	{'Abca1', 'Sphk1', 'Moxd1', 'Abcg1', 'Gba', 'Apobr', 'Cln8', 'Ch25h', 'Soat1', 'Ptafr', 'Myof', 'Acer3', 'Gdpd1', 'Fgl1', 'Asah1', 'Aldh3b1', 'Plpp2', 'Npc1', 'Plcl2', 'Lrp1', 'Slc37a2'}	1.0	1.0	1.0	1.0	1.0	0.0073	1.0	0.008
alpha-beta T cell activation	{'n/a (just one condition)'}	1.0	1.0	1.0	1.0	1.0	1.0	1.0	0.00053
alpha-beta T cell differentiation	{'n/a (just one condition)'}	1.0	1.0	1.0	1.0	1.0	1.0	1.0	0.0196
alpha-beta T cell proliferation	{'n/a (just one condition)'}	1.0	1.0	1.0	1.0	1.0	1.0	1.0	0.0492
ameboidal-type cell migration	{'n/a (just one condition)'}	1.0	1.0	1.0	1.0	1.0	1.0	1.0	0.00013
amide transport	{'Syk', 'Arrb2', 'Rab11fip5', 'Pltp', 'Abca1', 'Ywhah', 'Clu', 'Ncf1', 'Lamp2', 'Rab31', 'Abcg1', 'Pdpn', 'Il1rn', 'Dab2', 'Erp29', 'C1qtnf5', 'Tmed9', 'Cfl1', 'Ap1s2', 'Ildr2', 'Tbc1d9', 'Snx1', 'Tlr2', 'Apobec1', 'Rab8b', 'Folr2', 'Rftn1', 'Mmp12', 'Spcs3', 'Psap', 'Arl8a', 'Il10ra', 'Crlf2', 'Gnptab', 'Tmem106a', 'Arl4c', 'Rab7b', 'Arl11', 'Myo7a', 'Neurl3', 'Rab3il1', 'Snx8', 'Snx5', 'Bid', '…	1.0	1.0	1.0	1.0	1.0	0.00022	1.0	0.00096
amino acid transmembrane transport	{'n/a (just one condition)'}	1.0	1.0	1.0	1.0	1.0	1.0	1.0	0.002
amino acid transport	{'n/a (just one condition)'}	1.0	1.0	1.0	1.0	1.0	1.0	1.0	0.00082
amino sugar catabolic process	{'n/a (just one condition)'}	1.0	1.0	1.0	1.0	1.0	1.0	1.0	0.0069
amino sugar metabolic process	{'Gnpda1', 'Npl', 'Nagk', 'Uap1l1', 'Chst2', 'Hexb', 'Renbp'}	1.0	1.0	1.0	1.0	1.0	0.0397	1.0	0.0072
aminoglycan biosynthetic process	{'B4galt5', 'Chst11', 'Dse', 'Xylt2', 'B3gnt7', 'Hexa'}	1.0	1.0	1.0	1.0	1.0	0.0002	1.0	0.0025
aminoglycan metabolic process	{'B4galt5', 'Itih4', 'Chst11', 'Cemip', 'Dse', 'Tgfb1', 'Hgf', 'Gns', 'Mamdc2', 'Xylt2', 'B3gnt7', 'Hexb', 'Hexa', 'Cd44'}	1.0	1.0	1.0	1.0	1.0	8.56e-08	1.0	4.99e-05
amyloid-beta clearance	{'Itgam', 'Trem2', 'Msr1', 'Lrp1', 'Itgb2'}	1.0	1.0	1.0	1.0	1.0	0.0103	1.0	0.0014
anatomical structure development	{'No common gene'}	7.24e-07	1.0	1.0	1.0	2.74e-07	6.05e-23	5.45e-15	1.47e-19
anatomical structure formation involved in morphogenesis	{'No common gene'}	0.0013	1.0	1.0	1.0	0.0006	1.32e-09	0.00084	5.64e-11
anatomical structure maturation	{'n/a (just one condition)'}	1.0	1.0	1.0	1.0	1.0	1.0	1.0	0.0083
anatomical structure morphogenesis	{'No common gene'}	4.93e-09	1.0	1.0	1.0	7.44e-09	2.62e-17	2.25e-12	6.1e-15
angiogenesis	{'No common gene'}	8.7e-05	1.0	1.0	1.0	0.0023	3.03e-09	0.0343	2.21e-10
angiogenesis involved in wound healing	{'n/a (just one condition)'}	1.0	1.0	1.0	1.0	1.0	1.0	1.0	0.0113
animal organ development	{'No common gene'}	7.24e-07	1.0	1.0	1.0	2.5e-07	5.49e-19	2.11e-08	1.15e-17
animal organ morphogenesis	{'No common gene'}	1.49e-07	1.0	1.0	1.0	2.69e-05	3.59e-05	0.0083	0.0039
animal organ regeneration	{'Lcp1', 'Hmox1', 'Lif', 'Tgfb1', 'Hgf', 'Igf2r', 'Ucp2', 'F7', 'Ccl2'}	1.0	1.0	1.0	1.0	1.0	0.0316	1.0	0.0027
anion transmembrane transport	{'n/a (just one condition)'}	1.0	1.0	1.0	1.0	1.0	1.0	1.0	0.0492
anion transport	{'Slco2a1', 'Pltp', 'Abca1', 'Clcn7', 'Abcg1', 'Slc6a8', 'Pdpn', 'Slc25a13', 'Pqlc1', 'Cln8', 'Slc7a2', 'Ttyh2', 'P2rx7', 'Folr2', 'Tg', 'Psap', 'Tmem206', 'Slc11a1', 'P2ry6', 'Stra6l', 'Ttyh3', 'Osbpl8', 'Abcc3', 'Clic1', 'Slc7a7', 'Anxa1', 'Slc37a2', 'Gltp'}	1.0	1.0	1.0	1.0	1.0	0.0076	1.0	0.00014
antibody-dependent cellular cytotoxicity	{'n/a (just one condition)'}	1.0	1.0	0.0143	1.0	1.0	1.0	1.0	1.0
antigen processing and presentation	{'Gba', 'Fcer1g', 'Fcgr1', 'Ifi30', 'Unc93b1', 'Rab8b', 'Fcgr3', 'Ctss', 'Rftn1', 'Slc11a1', 'Psap', 'Fcgr2b'}	1.0	1.0	1.0	1.0	1.0	0.00014	1.0	7.46e-11
antigen processing and presentation of exogenous peptide antigen	{'Fcgr3', 'Fcer1g', 'Fcgr1', 'Unc93b1'}	1.0	1.0	0.0011	1.0	1.0	0.0095	1.0	9.85e-09
antigen processing and presentation of exogenous peptide antigen via MHC class I	{'Fcgr3', 'Fcer1g', 'Fcgr1'}	1.0	1.0	0.0031	1.0	1.0	0.0183	1.0	0.0083
antigen processing and presentation of exogenous peptide antigen via MHC class II	{'Ifi30', 'Fcer1g', 'Fcgr2b', 'Unc93b1'}	1.0	1.0	1.0	1.0	1.0	0.0371	1.0	2.08e-06
antigen processing and presentation of peptide antigen	{'Fcer1g', 'Fcgr1', 'Unc93b1', 'Fcgr3', 'Ctss', 'Slc11a1'}	1.0	1.0	2.81e-05	1.0	1.0	0.0018	1.0	7.58e-10
antigen processing and presentation of peptide antigen via MHC class I	{'Fcgr3', 'Fcer1g', 'Fcgr1', 'Ifi30'}	1.0	1.0	1.0	1.0	1.0	0.0479	1.0	0.00063
antigen processing and presentation of peptide antigen via MHC class II	{'n/a (just one condition)'}	1.0	1.0	1.0	1.0	1.0	1.0	1.0	7.38e-07
antigen receptor-mediated signaling pathway	{'Tec', 'Fyb', 'Syk', 'Nras', 'Cd276', 'Cd38', 'Lat2', 'Rftn1', 'Nckap1l', 'Nfkbiz', 'Nfam1'}	1.0	1.0	1.0	1.0	1.0	0.0409	1.0	0.00062
aorta development	{'n/a (just one condition)'}	1.0	1.0	1.0	1.0	1.0	1.0	0.0163	1.0
apoptotic cell clearance	{'Mfge8', 'Trem2', 'Rhog', 'Lrp1', 'Tyrobp', 'Mertk', 'Thbs1', 'Anxa1'}	1.0	1.0	1.0	1.0	1.0	0.0024	1.0	0.00045
apoptotic process	{'Hmox1', 'Clu', 'Ctsc', 'Ncf1', 'Tnfaip3', 'Acvr1b', 'Dab2', 'Gba', 'Itgam', 'P2rx7', 'Ctsh', 'Rps6ka2', 'Dram1', 'Dnase2a', 'Naip5', 'Inpp5d', 'Ngf', 'Spi1', 'Nek6', 'P2rx4', 'Tnfrsf11b', 'Tnfrsf26', 'Unc5b', 'Casp4', 'Cd5l', 'Bid', 'Tyrobp', 'E2f1', 'Elmo1', 'Tnfrsf23', 'Gdf6', 'Dnmt3a', 'Tgfb1', 'Naip2', 'Il1a', 'Bcl2l11', 'Tnfrsf1b', 'Card14', 'Steap3', 'Fnip2'}	1.0	1.0	1.0	1.0	1.0	0.0029	1.0	5.02e-08
apoptotic signaling pathway	{'Fnip2', 'Ngf', 'Itgam', 'Hmox1', 'Tgfb1', 'P2rx4', 'P2rx7', 'Clu', 'Tnfrsf26', 'Casp4', 'Tyrobp', 'Bid', 'E2f1', 'Tnfrsf23', 'Il1a', 'Bcl2l11', 'Tnfrsf1b', 'Acvr1b'}	1.0	1.0	1.0	1.0	1.0	0.0018	1.0	6.52e-07
arginine transport	{'n/a (just one condition)'}	1.0	1.0	1.0	1.0	1.0	1.0	1.0	0.0327
artery development	{'n/a (just one condition)'}	1.0	1.0	1.0	1.0	1.0	1.0	0.0183	1.0
ascending aorta development	{'n/a (just one condition)'}	1.0	1.0	1.0	1.0	1.0	0.038	1.0	1.0
astrocyte activation	{'n/a (just one condition)'}	1.0	1.0	1.0	1.0	1.0	1.0	1.0	0.014
astrocyte cell migration	{'Mmp14', 'Hexb', 'Ccl3', 'Ccl2'}	1.0	1.0	1.0	1.0	1.0	0.0138	1.0	0.0059
astrocyte differentiation	{'Tlr4', 'Lif', 'Trem2', 'C1qa', 'Grn', 'Lrp1', 'Actr3', 'Abl2'}	1.0	1.0	1.0	1.0	1.0	0.0147	1.0	0.0131
asymmetric neuroblast division	{'n/a (just one condition)'}	1.0	1.0	1.0	1.0	1.0	1.0	0.0318	1.0
autophagosome-lysosome fusion	{'n/a (just one condition)'}	1.0	1.0	1.0	1.0	1.0	1.0	1.0	0.0315
axon development	{'No common gene'}	0.00041	1.0	1.0	1.0	1.0	0.0479	2.16e-07	0.003
axon guidance	{'Epha3', 'Sema3c'}	0.0023	1.0	1.0	1.0	1.0	1.0	0.00017	1.0
axon regeneration	{'n/a (just one condition)'}	1.0	1.0	1.0	1.0	1.0	1.0	1.0	0.0483
axonal fasciculation	{'n/a (just one condition)'}	1.0	1.0	1.0	1.0	1.0	1.0	0.0218	1.0
axonogenesis	{'No common gene'}	0.0084	1.0	1.0	1.0	1.0	1.0	1.32e-06	0.0299
basic amino acid transport	{'n/a (just one condition)'}	1.0	1.0	1.0	1.0	1.0	1.0	1.0	0.00098
behavior	{'No common gene'}	1.0	1.0	1.0	1.0	1.0	1.56e-05	0.0202	0.0042
biological adhesion	{'n/a (just one condition)'}	1.0	1.0	1.0	1.0	1.0	1.0	1.0	1.31e-12
biological regulation	{'No common gene'}	1.11e-05	1.0	6.69e-06	1.0	8.15e-12	3.84e-36	7.75e-10	2.5e-61
biomineral tissue development	{'Col1a2', 'Fgr', 'Col1a1'}	1.0	1.0	1.0	1.0	0.0336	0.0011	1.0	1.0
blood circulation	{'No common gene'}	1.0	1.0	1.0	1.0	1.0	0.0077	0.00012	0.00055
blood coagulation	{'No common gene'}	0.00081	1.0	1.0	1.0	0.00017	0.0409	1.0	2.69e-05
blood vessel development	{'No common gene'}	0.00061	1.0	1.0	1.0	0.00017	6.56e-10	4.06e-05	1.82e-10
blood vessel endothelial cell migration	{'n/a (just one condition)'}	1.0	1.0	1.0	1.0	1.0	1.0	1.0	0.0141
blood vessel morphogenesis	{'No common gene'}	0.00033	1.0	1.0	1.0	0.00039	2.19e-09	0.006	2.14e-11
bone development	{'Wisp1', 'Col1a1', 'Col12a1'}	1.0	1.0	1.0	1.0	0.00097	5.37e-05	1.0	0.0038
bone growth	{'n/a (just one condition)'}	1.0	1.0	1.0	1.0	1.0	0.0434	1.0	1.0
bone mineralization	{'n/a (just one condition)'}	1.0	1.0	1.0	1.0	1.0	0.0066	1.0	1.0
bone morphogenesis	{'Col6a1', 'Col1a1', 'Col12a1'}	1.0	1.0	1.0	1.0	0.001	0.0432	1.0	1.0
bone remodeling	{'Tgfb1', 'Tpp1', 'Cthrc1', 'Ctss', 'Ctsk'}	1.0	1.0	1.0	1.0	1.0	0.0221	1.0	0.0151
bone trabecula formation	{'n/a (just one condition)'}	1.0	1.0	1.0	1.0	0.0137	1.0	1.0	1.0
bone trabecula morphogenesis	{'Sbno2', 'Sfrp1', 'Col1a1', 'Mmp2'}	1.0	1.0	1.0	1.0	1.0	0.0447	1.0	0.0249
brain development	{'n/a (just one condition)'}	1.0	1.0	1.0	1.0	1.0	1.0	1.39e-05	1.0
branching morphogenesis of an epithelial tube	{'n/a (just one condition)'}	1.0	1.0	1.0	1.0	1.0	1.0	1.0	0.0218
calcium ion homeostasis	{'n/a (just one condition)'}	1.0	1.0	1.0	1.0	1.0	0.00017	1.0	1.0
calcium ion import	{'n/a (just one condition)'}	1.0	1.0	1.0	1.0	1.0	1.0	0.0269	1.0
calcium ion transmembrane import into cytosol	{'Plcl2', 'P2rx7', 'Ccl3', 'Slc8b1', 'Htr2b', 'Mcoln3', 'F2r', 'Trpv2', 'Mcoln2', 'Tpcn2', 'Ccr5'}	1.0	1.0	1.0	1.0	1.0	0.003	1.0	0.00022
calcium ion transmembrane transport	{'No common gene'}	1.0	1.0	1.0	1.0	1.0	0.0032	0.0449	0.0276
calcium ion transport	{'No common gene'}	1.0	1.0	1.0	1.0	1.0	0.0151	0.0375	0.004
calcium ion transport into cytosol	{'n/a (just one condition)'}	1.0	1.0	1.0	1.0	1.0	0.0018	1.0	1.0
calcium-mediated signaling	{'Rcan1', 'Edn1', 'P2rx4', 'Ccl3', 'Lat2', 'Sphk1', 'Htr2b', 'Mcoln3', 'Mcoln2', 'Cx3cr1', 'Vcam1', 'Tpcn2', 'Selp', 'Ccr5'}	1.0	1.0	1.0	1.0	1.0	0.0079	1.0	0.00028
camera-type eye development	{'n/a (just one condition)'}	1.0	1.0	1.0	1.0	1.0	1.0	0.0343	1.0
carbohydrate derivative biosynthetic process	{'Elovl1', 'B4galt5', 'Dse', 'B4galt6', 'Xylt2', 'St6galnac4', 'Galnt12', 'Slc25a13', 'Hs6st2', 'Chst11', 'Aprt', 'Uap1l1', 'Galnt6', 'Tmem106a', 'Gcnt4', 'Ctps', 'Acan', 'Galnt7', 'Sdf2l1', 'B3gnt7', 'Npc1', 'Hs6st1', 'Hexa', 'Tgfb1', 'Gnpda1', 'Mgat5', 'Pigs'}	1.0	1.0	1.0	1.0	1.0	0.0055	1.0	0.0034
carbohydrate derivative catabolic process	{'Pde1a', 'Npl', 'Nagk', 'Cd44', 'Renbp', 'Gba', 'Apobec1', 'Mmp12', 'Gusb', 'Psap', 'Hpse', 'Fuca1', 'Cemip', 'Gm2a', 'Fuca2', 'Hexb', 'Naga', 'Hexa', 'Tgfb1', 'Gnpda1', 'Gla'}	1.0	1.0	1.0	1.0	1.0	4.44e-07	1.0	6.02e-10
carbohydrate derivative metabolic process	{'Elovl1', 'Pde1a', 'B4galt5', 'Itih4', 'Pfkfb4', 'Dse', 'B4galt6', 'Npl', 'Nagk', 'Chst2', 'Xylt2', 'St6galnac4', 'Galnt12', 'Slc25a13', 'Cd44', 'Renbp', 'Gba', 'Man2b2', 'Hs6st2', 'Chst11', 'Aprt', 'Apobec1', 'Hgf', 'Mmp12', 'Gusb', 'Uap1l1', 'Man2b1', 'Hpse', 'Galnt6', 'Psap', 'Gnptab', 'Fuca1', 'Cemip', 'Tmem106a', 'Gcnt4', 'Gns', 'Ctps', 'Gm2a', 'Mamdc2', 'Acan', 'Fuca2', 'Galnt7', 'Sdf2l1',…	1.0	1.0	1.0	1.0	1.0	5.96e-09	1.0	2.05e-07
carbohydrate derivative transport	{'n/a (just one condition)'}	1.0	1.0	1.0	1.0	1.0	1.0	1.0	0.0277
carbohydrate metabolic process	{'B4galt5', 'Pfkfb4', 'B4galt6', 'Npl', 'Nagk', 'Chst2', 'St6galnac4', 'Man2b2', 'Chst11', 'Atf3', 'Gusb', 'Myof', 'Man2b1', 'Gnptab', 'Fuca1', 'Glb1', 'Gm2a', 'Nans', 'Fuca2', 'B3gnt7', 'Hk3', 'Hexb', 'Naga', 'Hexa', 'Gnpda1', 'Fabp5', 'Gla'}	1.0	1.0	1.0	1.0	1.0	0.002	1.0	0.0029
carboxylic acid transmembrane transport	{'n/a (just one condition)'}	1.0	1.0	1.0	1.0	1.0	1.0	1.0	0.0285
carboxylic acid transport	{'n/a (just one condition)'}	1.0	1.0	1.0	1.0	1.0	1.0	1.0	0.006
cardiac chamber development	{'n/a (just one condition)'}	1.0	1.0	1.0	1.0	1.0	1.0	0.0048	1.0
cardiac chamber morphogenesis	{'n/a (just one condition)'}	1.0	1.0	1.0	1.0	1.0	1.0	0.016	1.0
cardiac conduction	{'n/a (just one condition)'}	1.0	1.0	1.0	1.0	1.0	1.0	4.61e-06	1.0
cardiac muscle cell action potential	{'n/a (just one condition)'}	1.0	1.0	1.0	1.0	1.0	1.0	4.19e-05	1.0
cardiac muscle cell action potential involved in contraction	{'n/a (just one condition)'}	1.0	1.0	1.0	1.0	1.0	1.0	0.00014	1.0
cardiac muscle cell development	{'n/a (just one condition)'}	1.0	1.0	1.0	1.0	1.0	1.0	0.0385	1.0
cardiac muscle cell differentiation	{'n/a (just one condition)'}	1.0	1.0	1.0	1.0	1.0	1.0	0.0246	1.0
cardiac muscle contraction	{'n/a (just one condition)'}	1.0	1.0	1.0	1.0	1.0	1.0	0.00081	1.0
cardiac muscle tissue development	{'n/a (just one condition)'}	1.0	1.0	1.0	1.0	1.0	1.0	1.09e-05	1.0
cardiac muscle tissue morphogenesis	{'n/a (just one condition)'}	1.0	1.0	1.0	1.0	1.0	1.0	0.0433	1.0
cardiac right ventricle morphogenesis	{'n/a (just one condition)'}	1.0	1.0	1.0	1.0	1.0	1.0	0.0468	1.0
cardiac septum development	{'n/a (just one condition)'}	1.0	1.0	1.0	1.0	1.0	1.0	0.0183	1.0
cardiac ventricle development	{'n/a (just one condition)'}	1.0	1.0	1.0	1.0	1.0	1.0	0.0165	1.0
cardiac ventricle morphogenesis	{'n/a (just one condition)'}	1.0	1.0	1.0	1.0	1.0	1.0	0.0054	1.0
cardiocyte differentiation	{'n/a (just one condition)'}	1.0	1.0	1.0	1.0	1.0	1.0	0.0358	1.0
cartilage development	{'Tgfbi'}	1.0	1.0	1.0	1.0	0.0043	1.33e-06	0.0144	1.0
cartilage development involved in endochondral bone morphogenesis	{'n/a (just one condition)'}	1.0	1.0	1.0	1.0	0.0019	1.0	1.0	1.0
catabolic process	{'Spsb4', 'Tpp1', 'Atp13a2', 'Cd84', 'Mmp19', 'Abhd12', 'Mmp12', 'Gpr137b', 'Pnpla7', 'Nrros', 'Ctsl', 'Prdx1', 'Aldh3b1', 'Sat1', 'Pla2g15', 'Fuca2', 'Npc1', 'Naga', 'Npl', 'Nceh1', 'Cd44', 'Gba', 'Cln8', 'P2rx7', 'Dram1', 'Gusb', 'Hpse', 'Fuca1', 'Cemip', 'Anxa2', 'Spp1', 'Gm2a', 'Sdf2l1', 'Ctsd', 'Hexa', 'Gnpda1', 'Lrp1', 'Ctsk', 'Pde1a', 'Arrb2', 'Hmox1', 'Ywhah', 'Ctsc', 'Ncf1', 'Lamp2', 'Mo…	1.0	1.0	1.0	1.0	1.0	0.0014	1.0	4.79e-07
cation homeostasis	{'Lacc1', 'Hmox1', 'Cd38', 'Ccl3', 'Slc8b1', 'Atp6v0c', 'Cx3cr1', 'Cx3cl1', 'Ccl2', 'Atp6ap2', 'Atp13a2', 'P2rx7', 'Atp6v0a1', 'Htr2b', 'F2r', 'Ftl1', 'Slc39a6', 'Mcoln2', 'Hvcn1', 'Atp2b1', 'Slc11a1', 'Atp6v1a', 'P2ry6', 'Cemip', 'Abl2', 'P2rx4', 'Gpr157', 'C3ar1', 'Spp1', 'Ccdc109b', 'Gpr35', 'Hexb', 'Atp6v0d2', 'Wfs1', 'Tgfb1', 'Edn1', 'Plcl2', 'Lrp1', 'Grn', 'Cxcl1', 'Mcoln3', 'Myo5a', 'Tmem1…	1.0	1.0	1.0	1.0	1.0	1.83e-05	1.0	1.04e-12
cation transmembrane transport	{'Ccl3', 'Slc8b1', 'Atp6v0c', 'Scn1b', 'Slc6a8', 'Slc7a2', 'Atp13a2', 'P2rx7', 'Atp6v0a1', 'Htr2b', 'F2r', 'Slc39a6', 'Ucp2', 'Mcoln2', 'Hvcn1', 'Atp2b1', 'Slc11a1', 'Atp6v1a', 'Anxa2', 'P2rx4', 'Atp6v1b2', 'Ccdc109b', 'Atp6v1c1', 'Atp6v0d2', 'Slc39a11', 'Slc15a3', 'Plcl2', 'Kcnk13', 'Mcoln3', 'Slc41a2', 'Trpv2', 'Steap3', 'Tpcn2', 'Ccr5'}	1.0	1.0	1.0	1.0	1.0	0.0114	1.0	0.00019
cation transport	{'Syk', 'Ccl3', 'Slc8b1', 'Atp6v0c', 'Scn1b', 'Slc6a8', 'Slc7a2', 'Atp13a2', 'P2rx7', 'Atp6v0a1', 'Htr2b', 'F2r', 'Ftl1', 'Slc39a6', 'Ucp2', 'Mcoln2', 'Hvcn1', 'Atp2b1', 'Slc11a1', 'Atp6v1a', 'Anxa2', 'P2rx4', 'Atp6v1b2', 'Ccdc109b', 'Cd300a', 'Atp6v1c1', 'Atp6v0d2', 'Fcer1g', 'Slc39a11', 'Mfsd7b', 'Slc15a3', 'Nsf', 'Edn1', 'Plcl2', 'Fcgr3', 'Kcnk13', 'Mcoln3', 'Slc41a2', 'Trpv2', 'Steap3', 'Tpcn…	1.0	1.0	1.0	1.0	1.0	0.0076	1.0	9.68e-08
cell activation	{'Fcgr4', 'Myo1f', 'Pirb', 'Lcp1', 'Spi1', 'Tyrobp', 'Itgb2', 'Clec7a', 'Slc11a1', 'Nfam1'}	1.0	1.0	6.61e-05	1.0	9.97e-09	9.53e-19	1.0	1.7e-38
cell activation involved in immune response	{'Lcp1', 'Myo1f', 'Ly9', 'Syk', 'Lrp1', 'Tyrobp', 'Cd300a', 'Clec7a', 'Slc11a1'}	1.0	1.0	1.0	1.0	8.98e-05	9.48e-09	1.0	2.82e-14
cell adhesion	{'No common gene'}	1.02e-06	1.0	1.0	1.0	1.01e-12	2.24e-14	4.33e-11	1.81e-12
cell adhesion mediated by integrin	{'Itga11', 'Itgb2'}	1.0	1.0	1.0	1.0	0.0002	0.0057	1.0	0.0019
cell chemotaxis	{'Syk', 'Cxcl1', 'Lgals3', 'Nckap1l', 'Gpr35', 'Anxa1', 'Vcam1', 'Itgb2'}	1.0	1.0	1.0	1.0	2.1e-05	7.17e-10	1.0	3.39e-18
cell communication	{'No common gene'}	1.0	1.0	0.00049	1.0	1.2e-07	5.65e-28	1.64e-07	5.5e-45
cell communication involved in cardiac conduction	{'n/a (just one condition)'}	1.0	1.0	1.0	1.0	1.0	1.0	1.65e-05	1.0
cell death	{'Hmox1', 'Clu', 'Ctsc', 'Ncf1', 'Tnfaip3', 'Olr1', 'Acvr1b', 'Dab2', 'Gba', 'Itgam', 'P2rx7', 'Ctsh', 'Rps6ka2', 'Dram1', 'Emp3', 'Dnase2a', 'Naip5', 'Inpp5d', 'Ngf', 'Spi1', 'Nek6', 'P2rx4', 'Tnfrsf11b', 'Ctsl', 'Tnfrsf26', 'Unc5b', 'Casp4', 'Cd5l', 'Bid', 'Tyrobp', 'E2f1', 'Elmo1', 'Emp1', 'Tnfrsf23', 'Gdf6', 'Plau', 'Dnmt3a', 'Tgfb1', 'Naip2', 'Il1a', 'Bcl2l11', 'Tnfrsf1b', 'Card14', 'Steap3'…	1.0	1.0	1.0	1.0	1.0	0.00021	1.0	4.5e-09
cell development	{'No common gene'}	0.0131	1.0	1.0	1.0	0.0105	2.38e-07	1.2e-11	5.83e-06
cell differentiation	{'No common gene'}	0.00065	1.0	1.0	1.0	0.00013	2.62e-17	1.26e-11	2.23e-20
cell fate commitment	{'n/a (just one condition)'}	1.0	1.0	1.0	1.0	1.0	1.0	0.0318	1.0
cell junction organization	{'Tgfb2', 'Dlg3', 'Itgav', 'Ephb3'}	1.0	1.0	1.0	1.0	1.0	0.0095	5.41e-06	1.0
cell killing	{'Fcgr1', 'Ctsh', 'Ctsc', 'Prdx1', 'Ncf1', 'Cxcl1', 'Bcl2l11', 'Lgals3', 'Fcgr3', 'Ccl2', 'Ccr5'}	1.0	1.0	1.0	1.0	1.0	0.0082	1.0	4.53e-06
cell maturation	{'n/a (just one condition)'}	1.0	1.0	1.0	1.0	1.0	1.0	1.0	0.0411
cell migration	{'No common gene'}	0.0167	1.0	0.0079	1.0	1.05e-07	3.34e-17	0.0305	1.5499999999999998e-24
cell morphogenesis	{'No common gene'}	0.0047	1.0	1.0	1.0	0.0015	2.24e-06	3.14e-10	1.53e-06
cell morphogenesis involved in differentiation	{'No common gene'}	0.0012	1.0	1.0	1.0	0.0443	0.0017	5.08e-10	0.0012
cell morphogenesis involved in neuron differentiation	{'No common gene'}	0.004	1.0	1.0	1.0	1.0	0.0434	9.83e-08	0.0362
cell motility	{'No common gene'}	1.0	1.0	0.009	1.0	7.19e-07	1.44e-14	0.0243	1.96e-20
cell population proliferation	{'No common gene'}	1.0	1.0	1.0	1.0	1.0	1.56e-05	0.0042	3.43e-06
cell projection morphogenesis	{'n/a (just one condition)'}	1.0	1.0	1.0	1.0	1.0	0.0071	1.0	1.0
cell projection organization	{'No common gene'}	1.0	1.0	1.0	1.0	1.0	0.0202	1.47e-08	8.76e-05
cell recognition	{'n/a (just one condition)'}	1.0	1.0	1.0	1.0	1.0	1.0	0.0319	1.0
cell redox homeostasis	{'n/a (just one condition)'}	1.0	1.0	1.0	1.0	1.0	1.0	1.0	0.0072
cell surface receptor signaling pathway	{'No common gene'}	0.0032	1.0	5.46e-06	1.0	2.77e-09	4.86e-22	0.00035	1.03e-31
cell-cell adhesion	{'No common gene'}	1.0	1.0	1.0	1.0	0.0016	2.03e-05	3.66e-08	3.29e-05
cell-cell adhesion via plasma-membrane adhesion molecules	{'n/a (just one condition)'}	1.0	1.0	1.0	1.0	1.0	1.0	0.0409	1.0
cell-cell signaling	{'No common gene'}	1.0	1.0	1.0	1.0	1.0	0.00063	0.0387	0.0151
cell-cell signaling involved in cardiac conduction	{'n/a (just one condition)'}	1.0	1.0	1.0	1.0	1.0	1.0	0.0096	1.0
cell-matrix adhesion	{'No common gene'}	1.0	1.0	1.0	1.0	0.0042	7.77e-05	0.0425	0.0014
cell-substrate adhesion	{'No common gene'}	1.0	1.0	1.0	1.0	0.00065	1.35e-05	0.00077	0.00015
cellular calcium ion homeostasis	{'Cd38', 'Ccl3', 'Slc8b1', 'Cx3cr1', 'Cx3cl1', 'Ccl2', 'Atp13a2', 'P2rx7', 'Htr2b', 'F2r', 'Mcoln2', 'Atp2b1', 'P2ry6', 'Cemip', 'Abl2', 'P2rx4', 'Gpr157', 'C3ar1', 'Spp1', 'Ccdc109b', 'Gpr35', 'Hexb', 'Wfs1', 'Tgfb1', 'Edn1', 'Plcl2', 'Lrp1', 'Cxcl1', 'Mcoln3', 'Myo5a', 'Tmem178', 'Trpv2', 'Tpcn2', 'Ccr5'}	1.0	1.0	1.0	1.0	1.0	0.00019	1.0	3.66e-09
cellular catabolic process	{'Pde1a', 'Arrb2', 'Hmox1', 'Npl', 'Ctsc', 'Spsb4', 'Nagk', 'Ncf1', 'Tpp1', 'Lamp2', 'Moxd1', 'Dnase1l1', 'Tnfaip3', 'Cd44', 'Mmp13', 'Gba', 'Renbp', 'Anpep', 'Cln8', 'Vmp1', 'Atp13a2', 'Ctsh', 'Cd84', 'Apobec1', 'Abhd12', 'Dram1', 'Rnf128', 'Esd', 'Ctss', 'Mmp12', 'Gpr137b', 'Gusb', 'Psap', 'Hpse', 'Dnase2a', 'Pnpla7', 'Ctsa', 'Acer3', 'Cemip', 'Rnf149', 'Nrros', 'Ctsb', 'Gdpd1', 'Ctsl', 'Prdx1'…	1.0	1.0	1.0	1.0	1.0	0.0135	1.0	0.00022
cellular cation homeostasis	{'Lacc1', 'Hmox1', 'Cd38', 'Ccl3', 'Slc8b1', 'Atp6v0c', 'Cx3cr1', 'Cx3cl1', 'Ccl2', 'Atp6ap2', 'Atp13a2', 'P2rx7', 'Atp6v0a1', 'Htr2b', 'F2r', 'Ftl1', 'Slc39a6', 'Mcoln2', 'Hvcn1', 'Atp2b1', 'Slc11a1', 'Atp6v1a', 'P2ry6', 'Cemip', 'Abl2', 'P2rx4', 'Gpr157', 'C3ar1', 'Spp1', 'Ccdc109b', 'Gpr35', 'Hexb', 'Atp6v0d2', 'Wfs1', 'Tgfb1', 'Edn1', 'Plcl2', 'Lrp1', 'Grn', 'Cxcl1', 'Mcoln3', 'Myo5a', 'Tmem1…	1.0	1.0	1.0	1.0	1.0	3.09e-06	1.0	3.11e-14
cellular chemical homeostasis	{'Tbxas1', 'Vcam1', 'Cyba', 'C3ar1', 'Lrp1', 'Cxcl1', 'Slc11a1', 'Gpr35', 'Hk3', 'Hexb'}	1.0	1.0	1.0	1.0	0.0215	3.4e-07	1.0	1.36e-14
cellular component morphogenesis	{'No common gene'}	0.0063	1.0	1.0	1.0	0.0149	0.0227	2.6e-08	0.035
cellular component organization	{'No common gene'}	1.0	1.0	1.0	1.0	0.0126	2.38e-07	2.48e-08	6.89e-07
cellular component organization or biogenesis	{'Pltp', 'C1qb', 'Sfrp1', 'Scn1b', 'Loxl2', 'Abcg1', 'Pdpn', 'Cd44', 'Soat1', 'Tlr2', 'Cyba', 'C1qc', 'Col3a1', 'Ptgfrn', 'Myof', 'Mmp2', 'Fcgr2b', 'Spi1', 'Rab7b', 'Sirpa', 'Capg', 'Tyrobp', 'Lgals3', 'Nckap1l', 'Gpr35', 'Hexb', 'Lcp1', 'S1pr2', 'Myo1f', 'Fbln2', 'Lgmn', 'Col1a1', 'Cotl1', 'Lrp1', 'Csf1r', 'Steap3', 'Anxa1', 'Itgb2'}	1.0	1.0	1.0	1.0	0.0229	3.68e-06	1.0	1.74e-05
cellular defense response	{'n/a (just one condition)'}	1.0	1.0	1.0	1.0	1.0	1.0	1.0	0.0249
cellular developmental process	{'Pirb', 'Syk', 'Rcan1', 'C77080', 'Anxa4', 'Tpp1', 'Iqgap1', 'Il7r', 'Scn1b', 'Fat3', 'Ccl2', 'Soat1', 'Mmp19', 'Actr2', 'Rps6ka2', 'Hgf', 'Htr2b', 'Sox4', 'Nfam1', 'Ptgs2', 'Nrros', 'Trem2', 'Ctsl', 'Evl', 'Tyrobp', 'Rab29', 'Socs3', 'Cd63', 'Cd109', 'Egr2', 'Fcer1g', 'Dnmt3a', 'Grb2', 'Fermt3', 'Plcl2', 'Cd300lf', 'Plaur', 'Rap1b', 'Col1a1', 'Tnfaip2', 'Il1a', 'Gpnmb', 'Tnfrsf1b', 'Myo5a', 'Tr…	1.0	1.0	1.0	1.0	1.0	1.16e-17	1.0	1.19e-19
cellular divalent inorganic cation homeostasis	{'Cd38', 'Ccl3', 'Slc8b1', 'Cx3cr1', 'Cx3cl1', 'Ccl2', 'Atp13a2', 'P2rx7', 'Htr2b', 'F2r', 'Slc39a6', 'Mcoln2', 'Atp2b1', 'Slc11a1', 'P2ry6', 'Cemip', 'Abl2', 'P2rx4', 'Gpr157', 'C3ar1', 'Spp1', 'Ccdc109b', 'Gpr35', 'Hexb', 'Wfs1', 'Tgfb1', 'Edn1', 'Plcl2', 'Lrp1', 'Cxcl1', 'Mcoln3', 'Myo5a', 'Tmem178', 'Trpv2', 'Tpcn2', 'Ccr5'}	1.0	1.0	1.0	1.0	1.0	0.00012	1.0	2.68e-10
cellular extravasation	{'Sirpa', 'Sele', 'Selp', 'Vcam1', 'Itgb2'}	1.0	1.0	1.0	1.0	0.0015	0.00017	1.0	1.96e-06
cellular homeostasis	{'Rab11fip5', 'Lacc1', 'Hmox1', 'Cd38', 'Ccl3', 'Lamp2', 'Slc8b1', 'Atp6v0c', 'Cx3cr1', 'Cx3cl1', 'Ccl2', 'Atp6ap2', 'Atp13a2', 'P2rx7', 'Atp6v0a1', 'Cyba', 'Htr2b', 'F2r', 'Ftl1', 'Slc39a6', 'Ucp2', 'Mcoln2', 'Hvcn1', 'Atp2b1', 'Slc11a1', 'Vcam1', 'Sox4', 'Atp6v1a', 'Tbxas1', 'P2ry6', 'Cemip', 'Abl2', 'P2rx4', 'Gpr157', 'Prdx1', 'C3ar1', 'Spp1', 'Ccdc109b', 'Gpr35', 'Hk3', 'Hexb', 'Atp6v0d2', 'G…	1.0	1.0	1.0	1.0	1.0	1.31e-06	1.0	2.46e-15
cellular ion homeostasis	{'Lacc1', 'Hmox1', 'Cd38', 'Ccl3', 'Slc8b1', 'Atp6v0c', 'Cx3cr1', 'Cx3cl1', 'Ccl2', 'Atp6ap2', 'Atp13a2', 'P2rx7', 'Atp6v0a1', 'Htr2b', 'F2r', 'Ftl1', 'Slc39a6', 'Mcoln2', 'Hvcn1', 'Atp2b1', 'Slc11a1', 'Atp6v1a', 'Tbxas1', 'P2ry6', 'Cemip', 'Abl2', 'P2rx4', 'Gpr157', 'C3ar1', 'Spp1', 'Ccdc109b', 'Gpr35', 'Hexb', 'Atp6v0d2', 'Wfs1', 'Tgfb1', 'Edn1', 'Plcl2', 'Lrp1', 'Grn', 'Cxcl1', 'Mcoln3', 'Myo5…	1.0	1.0	1.0	1.0	1.0	5.7e-07	1.0	1.63e-14
cellular iron ion homeostasis	{'n/a (just one condition)'}	1.0	1.0	1.0	1.0	1.0	1.0	1.0	0.00087
cellular lipid catabolic process	{'Gba', 'Pnpla7', 'Acer3', 'Gdpd1', 'Asah1', 'Lrp1', 'Abhd12', 'Daglb', 'Gla', 'Gm2a', 'Pla2g15', 'Naga', 'Psap', 'Hexb', 'Hexa'}	1.0	1.0	1.0	1.0	1.0	0.0062	1.0	0.0022
cellular lipid metabolic process	{'Elovl1', 'B4galt5', 'B4galt6', 'Nceh1', 'Sphk1', 'Pi4k2a', 'St6galnac4', 'Pdpn', 'Gba', 'Apobr', 'Cln8', 'Tmem189', 'P2rx7', 'Soat1', 'Apobec1', 'Abhd12', 'Psap', 'Tbxas1', 'Pnpla7', 'Inpp5d', 'Acer3', 'Ptgs2', 'Hpgds', 'Gdpd1', 'Alox5ap', 'Asah1', 'Lpcat2', 'Daglb', 'Plpp2', 'Socs3', 'Gm2a', 'Pla2g15', 'Hexb', 'Hexa', 'Naga', 'Crabp2', 'Gpx1', 'Plek', 'Edn1', 'Fabp5', 'Lrp1', 'Gla', 'Pigs', 'L…	1.0	1.0	1.0	1.0	1.0	7.86e-05	1.0	3.8e-05
cellular localization	{'Syk', 'Abca1', 'Milr1', 'Lat2', 'Tpp1', 'Tmed9', 'Atp13a2', 'Actr2', 'Htr2b', 'Rftn1', 'Ftl1', 'Mmp12', 'Il10ra', 'Snx8', 'Bid', 'Rab29', 'Cd300a', 'Cd63', 'Npc1', 'Egr2', 'Fcer1g', 'Myo1f', 'Wdr91', 'Plcl2', 'Col1a1', 'Tnfaip2', 'Myo5a', 'Trpv2', 'Ccl3', 'Rab31', 'Erp29', 'Pqlc1', 'Actg1', 'Cln8', 'P2rx7', 'Snx1', 'Anxa8', 'Rab8b', 'Folr2', 'Anxa2', 'Arl4c', 'Rab7b', 'Arl11', 'Myo7a', 'Neurl3'…	1.0	1.0	1.0	1.0	1.0	0.00095	1.0	0.0055
cellular metabolic process	{'Syk', 'Abca1', 'Dse', 'Spsb4', 'Tpp1', 'St6galnac4', 'Dpep2', 'Slc25a13', 'Man2b2', 'Apobr', 'Hs6st2', 'Wsb2', 'Atp13a2', 'Cd84', 'Soat1', 'Cyba', 'Rps6ka2', 'Hgf', 'Htr2b', 'Abhd12', 'Ptafr', 'Mmp12', 'Gpr137b', 'Man2b1', 'Sh3bgrl3', 'Pnpla7', 'Ptgs2', 'Dtx4', 'Nrros', 'Ctsl', 'Prdx1', 'Gcnt4', 'Aldh3b1', 'Sat1', 'Bid', 'Socs3', 'Pla2g15', 'P4ha3', 'Npc1', 'Naga', 'Egr2', 'Fcer1g', 'Dnmt3a', '…	1.0	1.0	1.0	1.0	1.0	0.0182	1.0	0.01
cellular metal ion homeostasis	{'Hmox1', 'Cd38', 'Ccl3', 'Slc8b1', 'Cx3cr1', 'Cx3cl1', 'Ccl2', 'Atp13a2', 'P2rx7', 'Htr2b', 'F2r', 'Ftl1', 'Slc39a6', 'Mcoln2', 'Atp2b1', 'Slc11a1', 'Atp6v1a', 'P2ry6', 'Cemip', 'Abl2', 'P2rx4', 'Gpr157', 'C3ar1', 'Spp1', 'Ccdc109b', 'Gpr35', 'Hexb', 'Wfs1', 'Tgfb1', 'Edn1', 'Plcl2', 'Lrp1', 'Cxcl1', 'Mcoln3', 'Myo5a', 'Tmem178', 'Trpv2', 'Tpcn2', 'Ccr5'}	1.0	1.0	1.0	1.0	1.0	9.76e-05	1.0	5.4e-12
cellular monovalent inorganic cation homeostasis	{'Atp6ap2', 'Lacc1', 'Atp6v0a1', 'Grn', 'Spp1', 'Atp6v0c', 'Hvcn1', 'Slc11a1', 'Atp6v0d2'}	1.0	1.0	1.0	1.0	1.0	0.0016	1.0	0.0044
cellular process	{'No common gene'}	0.0026	1.0	0.0006	1.0	2.8e-08	1.64e-42	1.01e-09	2.47e-52
cellular response to L-glutamine	{'n/a (just one condition)'}	1.0	1.0	1.0	1.0	0.0446	1.0	1.0	1.0
cellular response to abiotic stimulus	{'n/a (just one condition)'}	1.0	1.0	1.0	1.0	1.0	1.0	1.0	0.0168
cellular response to alcohol	{'Ccl7', 'Dnmt3a', 'P2ry6', 'Spi1', 'Abca1', 'Cybb', 'Tnc', 'Sfrp1', 'Atp2b1', 'Inhbb'}	1.0	1.0	1.0	1.0	1.0	0.0088	1.0	0.0382
cellular response to amino acid stimulus	{'Col3a1', 'Cybb', 'Mmp2'}	0.0039	1.0	1.0	1.0	4.55e-05	0.0055	1.0	0.0076
cellular response to amyloid-beta	{'Lgmn', 'Vcam1', 'Fcgr2b', 'Lrp1'}	1.0	1.0	1.0	1.0	0.007	0.0016	1.0	0.00025
cellular response to bacterial lipopeptide	{'n/a (just one condition)'}	1.0	1.0	1.0	1.0	1.0	1.0	1.0	0.0171
cellular response to biotic stimulus	{'Fcgr4', 'Cd68', 'Sirpa', 'Cd300lb', 'Tnfrsf1b', 'Clec7a'}	1.0	1.0	0.00036	1.0	6.74e-05	9.26e-09	1.0	9.54e-22
cellular response to chemical stimulus	{'Cybb'}	0.0062	1.0	7.97e-06	1.0	1.1e-07	4.7400000000000004e-29	1.0	3.03e-41
cellular response to chemical stress	{'Il18bp', 'Ptgs2', 'Hmox1', 'Atp13a2', 'Sirpa', 'Prdx1', 'Thbs1', 'Sphk1', 'Ncf1', 'Aldh3b1', 'Mmp2', 'Tnfaip3', 'Anxa1', 'Serpinb6a', 'Cfl1'}	1.0	1.0	1.0	1.0	1.0	0.0068	1.0	0.0327
cellular response to chemokine	{'Ccl7', 'Ccl4', 'Cx3cl1', 'Ccl3', 'Ccl6', 'Cxcl1', 'Gpr35', 'Cx3cr1', 'Ccl2', 'Ccr5'}	1.0	1.0	1.0	1.0	1.0	0.0125	1.0	4.77e-08
cellular response to cytokine stimulus	{'Pirb', 'Spi1', 'Sirpa', 'Laptm5', 'Tnfrsf1b', 'Csf2rb2', 'Gpr35'}	1.0	1.0	4.03e-06	1.0	7.03e-08	6.74e-11	1.0	9.760000000000001e-29
cellular response to diacyl bacterial lipopeptide	{'n/a (just one condition)'}	1.0	1.0	1.0	1.0	1.0	1.0	1.0	0.0492
cellular response to endogenous stimulus	{'No common gene'}	0.0307	1.0	1.0	1.0	0.00074	6.04e-09	0.0232	3.36e-08
cellular response to external stimulus	{'Cd68', 'Hmox1', 'Lamp2', 'Sfrp1', 'Gba', 'Tlr8', 'Gadd45a', 'Atf3', 'P2rx7', 'Cyba', 'Folr2', 'Ucp2', 'Atp2b1', 'Vcam1', 'Ptgs2', 'Tlr4', 'Ctsl', 'Fes', 'Tgfb1', 'Scx', 'Col1a1', 'Tnc', 'Mtpn', 'Inhbb'}	1.0	1.0	1.0	1.0	1.0	0.0013	1.0	6.08e-08
cellular response to extracellular stimulus	{'Gba', 'Fes', 'Cd68', 'Hmox1', 'Atf3', 'P2rx7', 'Ctsl', 'Col1a1', 'Lamp2', 'Folr2', 'Tnc', 'Sfrp1', 'Ucp2', 'Atp2b1', 'Vcam1', 'Inhbb'}	1.0	1.0	1.0	1.0	1.0	0.0495	1.0	0.0034
cellular response to fatty acid	{'P2ry6', 'Edn1', 'E2f1', 'Tnc', 'Sfrp1', 'Ptafr', 'Ccl2'}	1.0	1.0	1.0	1.0	1.0	0.0375	1.0	0.0285
cellular response to growth factor stimulus	{'Lgmn', 'Cd44', 'Col1a1', 'Tnfrsf1b', 'Sfrp1', 'Col3a1', 'Runx1', 'Gdf6', 'Anxa1'}	1.0	1.0	1.0	1.0	0.0022	1.33e-06	1.0	0.00079
cellular response to heat	{'n/a (just one condition)'}	1.0	1.0	1.0	1.0	1.0	1.0	1.0	0.0314
cellular response to high density lipoprotein particle stimulus	{'n/a (just one condition)'}	1.0	1.0	1.0	1.0	1.0	1.0	1.0	0.0315
cellular response to hormone stimulus	{'Ywhah', 'Sfrp1', 'Rab31', 'Inhbb', 'Cfl1', 'Ccl2', 'Aprt', 'Ctsh', 'Apobec1', 'Cyba', 'Rab8b', 'Ucp2', 'Atp2b1', 'Ptpn1', 'Igfbp2', 'P2ry6', 'Ctsb', 'Npc1', 'Tgfb1', 'Grb2', 'Edn1', 'Naip2', 'Rap1b', 'Tnc', 'Myo5a', 'Anxa1', 'Ncf2'}	1.0	1.0	1.0	1.0	1.0	0.0234	1.0	0.0055
cellular response to hypoxia	{'n/a (just one condition)'}	1.0	1.0	1.0	1.0	1.0	0.0304	1.0	1.0
cellular response to inorganic substance	{'n/a (just one condition)'}	1.0	1.0	1.0	1.0	1.0	1.0	1.0	0.0244
cellular response to interferon-gamma	{'Rab7b', 'Sirpa', 'Tlr2', 'Capg'}	1.0	1.0	1.0	1.0	0.0108	6.26e-05	1.0	8.34e-13
cellular response to interleukin-1	{'Ccl7', 'Ccl4', 'Edn1', 'Sirpa', 'Ccl3', 'Fn1', 'Ccl6', 'Sfrp1', 'St18', 'Cx3cl1', 'Cfl1', 'Ccl2'}	1.0	1.0	1.0	1.0	1.0	0.0014	1.0	2.07e-09
cellular response to interleukin-6	{'Selp', 'Spi1'}	1.0	1.0	1.0	1.0	0.0261	0.0348	1.0	0.0034
cellular response to lipid	{'Cd80', 'Cd68', 'Abca1', 'Ywhah', 'Ccl3', 'Cd180', 'Sfrp1', 'Tnfaip3', 'Cx3cr1', 'Ccl2', 'Lilrb4a', 'Ptafr', 'Mmp2', 'Atp2b1', 'Tlr4', 'P2ry6', 'Abl2', 'Sirpa', 'Trem2', 'Cd14', 'E2f1', 'Cd300lb', 'Spp1', 'Npc1', 'Adam9', 'Sbno2', 'Gjb3', 'Fcgr4', 'Havcr2', 'Fes', 'Tgfb1', 'Edn1', 'Col1a1', 'Il1a', 'Cxcl1', 'Tnfrsf1b', 'Tnc', 'Bcl2l11', 'Ptk7', 'Anxa1', 'Cxcl16', 'Inhbb', 'Litaf', 'Ccr5'}	1.0	1.0	1.0	1.0	1.0	1.33e-06	1.0	2.65e-14
cellular response to lipopolysaccharide	{'Fcgr4', 'Cd68', 'Sirpa', 'Cd300lb', 'Tnfrsf1b'}	1.0	1.0	0.00086	1.0	0.005	5.79e-07	1.0	1.05e-17
cellular response to lipoprotein particle stimulus	{'Abcg1', 'Itgb2', 'Cd68'}	1.0	1.0	0.0032	1.0	0.0261	0.0004	1.0	4.25e-05
cellular response to lipoteichoic acid	{'Trem2', 'Tlr4', 'Cd14', 'Tlr2'}	1.0	1.0	1.0	1.0	1.0	0.0236	1.0	0.0114
cellular response to low-density lipoprotein particle stimulus	{'n/a (just one condition)'}	1.0	1.0	1.0	1.0	1.0	0.0268	1.0	1.0
cellular response to macrophage colony-stimulating factor stimulus	{'Dok1', 'Ccl2', 'Pde1b', 'Csf1r'}	1.0	1.0	1.0	1.0	1.0	0.0138	1.0	0.0327
cellular response to mechanical stimulus	{'Tlr4', 'Ptgs2', 'Gadd45a', 'Tgfb1', 'Tlr8', 'Scx', 'Col1a1', 'Cyba', 'Mtpn'}	1.0	1.0	1.0	1.0	1.0	0.0041	1.0	1.09e-06
cellular response to metal ion	{'n/a (just one condition)'}	1.0	1.0	1.0	1.0	1.0	1.0	1.0	0.0181
cellular response to molecule of bacterial origin	{'Fcgr4', 'Cd68', 'Sirpa', 'Lilrb4a', 'Tlr2', 'Cxcl1', 'Cd300lb', 'Tnfrsf1b', 'Ptafr', 'Fcgr2b'}	1.0	1.0	1.0	1.0	0.00044	1.22e-07	1.0	4.72e-20
cellular response to molecule of fungal origin	{'n/a (just one condition)'}	1.0	1.0	1.0	1.0	1.0	1.0	1.0	0.0071
cellular response to nitrogen compound	{'Sfrp1', 'Rab31', 'Cfl1', 'Ccl2', 'Aprt', 'P2rx7', 'Apobec1', 'Tlr2', 'Actr2', 'Cyba', 'Rab8b', 'Htr2b', 'Folr2', 'Ptafr', 'Col3a1', 'Ucp2', 'Mmp2', 'Fcgr2b', 'Ptpn1', 'Vcam1', 'Ptgs2', 'Tlr4', 'P2ry6', 'Col5a2', 'P2rx4', 'Trem2', 'Casp4', 'Pdgfc', 'Rgs10', 'Dnmt3a', 'Tgfb1', 'Grb2', 'Edn1', 'Lgmn', 'Cybb', 'Col1a1', 'Lrp1', 'Rap1b', 'Bcl2l11', 'Myo5a', 'Thbs1', 'Inhbb'}	1.0	1.0	1.0	1.0	1.0	4.16e-06	1.0	2.14e-07
cellular response to nutrient	{'Fes', 'Hmox1', 'Col1a1', 'Folr2', 'Tnc', 'Sfrp1', 'Atp2b1'}	1.0	1.0	1.0	1.0	1.0	0.0038	1.0	0.0214
cellular response to nutrient levels	{'Gba', 'Fes', 'Cd68', 'Hmox1', 'Atf3', 'Ctsl', 'Col1a1', 'Lamp2', 'Folr2', 'Tnc', 'Sfrp1', 'Ucp2', 'Atp2b1', 'Inhbb'}	1.0	1.0	1.0	1.0	1.0	0.0486	1.0	0.0245
cellular response to organic cyclic compound	{'Abca1', 'Ywhah', 'Ccl3', 'Sfrp1', 'Ccl2', 'P2rx7', 'Actr2', 'Cyba', 'Folr2', 'Htr2b', 'Ptafr', 'Mmp2', 'Atp2b1', 'Ptgs2', 'P2ry6', 'P2rx4', 'Spp1', 'Npc1', 'Fes', 'Tgfb1', 'Edn1', 'Rap1b', 'Col1a1', 'Tnc', 'Bcl2l11', 'Anxa1', 'Inhbb'}	1.0	1.0	1.0	1.0	1.0	0.0221	1.0	4.97e-06
cellular response to organic substance	{'Cybb'}	0.00051	1.0	1.99e-05	1.0	4.6e-09	9.54e-25	1.0	4.41e-37
cellular response to organonitrogen compound	{'Lgmn', 'Cybb', 'Tlr2', 'Cyba', 'Col1a1', 'Folr2', 'Lrp1', 'Ptafr', 'Sfrp1', 'Col3a1', 'Mmp2', 'Fcgr2b', 'Vcam1'}	1.0	1.0	1.0	1.0	0.00071	2.07e-06	1.0	6.66e-07
cellular response to oxidative stress	{'Il18bp', 'Hmox1', 'Atp13a2', 'Sirpa', 'Prdx1', 'Thbs1', 'Sphk1', 'Ncf1', 'Aldh3b1', 'Mmp2', 'Tnfaip3', 'Anxa1', 'Cfl1'}	1.0	1.0	1.0	1.0	1.0	0.0094	1.0	0.0487
cellular response to oxygen levels	{'n/a (just one condition)'}	1.0	1.0	1.0	1.0	1.0	0.0253	1.0	1.0
cellular response to oxygen-containing compound	{'Cd68', 'Sfrp1', 'Lilrb4a', 'Tlr2', 'Cyba', 'Folr2', 'Ptafr', 'Col3a1', 'Mmp2', 'Fcgr2b', 'Vcam1', 'Spi1', 'Sirpa', 'Cd300lb', 'Fcgr4', 'Lgmn', 'Cybb', 'Col1a1', 'Lrp1', 'Cxcl1', 'Tnfrsf1b', 'Anxa1'}	1.0	1.0	1.0	1.0	0.00034	3.28e-13	1.0	9.87e-20
cellular response to peptide	{'Rab31', 'Cfl1', 'Ccl2', 'Aprt', 'Apobec1', 'Cyba', 'Rab8b', 'Ucp2', 'Fcgr2b', 'Ptpn1', 'Vcam1', 'Tlr4', 'Trem2', 'Casp4', 'Grb2', 'Tgfb1', 'Edn1', 'Lgmn', 'Rap1b', 'Lrp1', 'Bcl2l11', 'Myo5a', 'Inhbb'}	1.0	1.0	1.0	1.0	1.0	0.0011	1.0	0.00093
cellular response to peptide hormone stimulus	{'n/a (just one condition)'}	1.0	1.0	1.0	1.0	1.0	0.0495	1.0	1.0
cellular response to retinoic acid	{'n/a (just one condition)'}	1.0	1.0	1.0	1.0	1.0	1.0	1.0	0.0343
cellular response to stimulus	{'No common gene'}	0.0309	1.0	3.65e-05	1.0	3.21e-07	3.97e-32	2.77e-05	9.75e-51
cellular response to stress	{'n/a (just one condition)'}	1.0	1.0	1.0	1.0	1.0	1.0	1.0	0.0143
cellular response to transforming growth factor beta stimulus	{'No common gene'}	1.0	1.0	1.0	1.0	0.0027	1.8e-05	0.0146	1.0
cellular response to triacyl bacterial lipopeptide	{'n/a (just one condition)'}	1.0	1.0	1.0	1.0	1.0	1.0	1.0	0.0315
cellular response to tumor necrosis factor	{'Tnfrsf1b'}	1.0	1.0	0.0171	1.0	0.031	2.25e-05	1.0	4.07e-10
cellular response to vitamin	{'Fes', 'Col1a1', 'Folr2', 'Tnc', 'Sfrp1', 'Atp2b1'}	1.0	1.0	1.0	1.0	1.0	0.0019	1.0	0.0095
cellular response to vitamin D	{'n/a (just one condition)'}	1.0	1.0	1.0	1.0	1.0	1.0	1.0	0.031
cellular transition metal ion homeostasis	{'n/a (just one condition)'}	1.0	1.0	1.0	1.0	1.0	1.0	1.0	0.00093
central nervous system development	{'No common gene'}	1.0	1.0	1.0	1.0	1.0	0.00013	0.0004	0.0472
central nervous system neuron axonogenesis	{'n/a (just one condition)'}	1.0	1.0	1.0	1.0	1.0	0.0267	1.0	1.0
central nervous system projection neuron axonogenesis	{'n/a (just one condition)'}	0.0098	1.0	1.0	1.0	1.0	1.0	1.0	1.0
ceramide biosynthetic process	{'Gba', 'Elovl1', 'B4galt5', 'B4galt6', 'P2rx7', 'Asah1', 'St6galnac4', 'Samd8'}	1.0	1.0	1.0	1.0	1.0	0.0016	1.0	0.0014
ceramide catabolic process	{'Gba', 'Acer3', 'Asah1', 'Gla', 'Gm2a', 'Psap', 'Hexb', 'Hexa', 'Naga'}	1.0	1.0	1.0	1.0	1.0	2.15e-05	1.0	5.98e-06
ceramide metabolic process	{'Elovl1', 'B4galt5', 'B4galt6', 'St6galnac4', 'Gba', 'Cln8', 'P2rx7', 'Psap', 'Acer3', 'Asah1', 'Plpp2', 'Gm2a', 'Pla2g15', 'Hexb', 'Naga', 'Hexa', 'Gla', 'Samd8', 'Cerk'}	1.0	1.0	1.0	1.0	1.0	9.26e-09	1.0	1.74e-09
chemical homeostasis	{'Tbxas1', 'Hk3', 'Vcam1', 'Ctsh', 'Soat1', 'Hexb', 'Cyba', 'C3ar1', 'Lrp1', 'Cxcl1', 'Wisp1', 'Scn1b', 'Gpr35', 'Steap3', 'Abcg1', 'Slc11a1'}	1.0	1.0	1.0	1.0	0.0015	4.23e-06	1.0	3.27e-15
chemokine-mediated signaling pathway	{'Ccl7', 'Ccl4', 'Cx3cl1', 'Ccl3', 'Ccl6', 'Cxcl1', 'Gpr35', 'Cx3cr1', 'Ccl2', 'Ccr5'}	1.0	1.0	1.0	1.0	1.0	0.015	1.0	2.18e-08
chemotaxis	{'No common gene'}	0.0029	1.0	0.0038	1.0	2.35e-07	1.99e-10	0.0108	1.51e-16
cholesterol efflux	{'No common gene'}	1.0	0.0227	1.0	1.0	1.0	1.0	1.0	0.0415
cholesterol homeostasis	{'n/a (just one condition)'}	1.0	1.0	1.0	1.0	1.0	1.0	1.0	0.0022
cholesterol metabolic process	{'n/a (just one condition)'}	1.0	1.0	1.0	1.0	1.0	1.0	1.0	0.015
cholesterol transport	{'n/a (just one condition)'}	1.0	1.0	1.0	1.0	1.0	1.0	1.0	0.0151
chondrocyte development	{'Col6a1', 'Col12a1', 'Sulf1'}	1.0	1.0	1.0	1.0	0.00013	0.0296	1.0	1.0
chondrocyte development involved in endochondral bone morphogenesis	{'n/a (just one condition)'}	1.0	1.0	1.0	1.0	0.00094	1.0	1.0	1.0
chondrocyte differentiation	{'Tgfbi'}	0.049	1.0	1.0	1.0	0.00015	0.0061	0.0025	1.0
chondrocyte proliferation	{'n/a (just one condition)'}	1.0	1.0	1.0	1.0	1.0	0.0371	1.0	1.0
chondroitin sulfate biosynthetic process	{'n/a (just one condition)'}	1.0	1.0	1.0	1.0	1.0	0.0447	1.0	1.0
chondroitin sulfate metabolic process	{'n/a (just one condition)'}	1.0	1.0	1.0	1.0	1.0	0.0114	1.0	1.0
chondroitin sulfate proteoglycan biosynthetic process	{'n/a (just one condition)'}	1.0	1.0	1.0	1.0	1.0	0.0268	1.0	1.0
chondroitin sulfate proteoglycan metabolic process	{'n/a (just one condition)'}	1.0	1.0	1.0	1.0	1.0	0.0067	1.0	1.0
chordate embryonic development	{'n/a (just one condition)'}	1.0	1.0	1.0	1.0	1.0	1.0	1.0	0.0165
chylomicron remnant clearance	{'n/a (just one condition)'}	1.0	0.0076	1.0	1.0	1.0	1.0	1.0	1.0
circulatory system development	{'No common gene'}	0.00014	1.0	1.0	1.0	0.00018	1.36e-07	3.59e-07	5e-07
circulatory system process	{'Hmox1', 'Cd38', 'Scn1b', 'Cx3cl1', 'Prcp', 'Atp6ap2', 'Cyba', 'Rps6ka2', 'Htr2b', 'F2r', 'Ptafr', 'Mmp2', 'Atp2b1', 'Tbxas1', 'Ccl4', 'Ptgs2', 'Snx5', 'P2rx4', 'C3ar1', 'Abr', 'Gpx1', 'Tgfb1', 'Edn1', 'F5', 'Ncf2'}	1.0	1.0	1.0	1.0	1.0	0.0076	1.0	0.0007
cognition	{'Pirb', 'Rcan1', 'Ptchd1', 'Cx3cr1', 'Il1rn', 'Ap1s2', 'Cln8', 'Gatm', 'Tlr2', 'Actr2', 'Man2b1', 'Ptgs2', 'Ngf', 'Pde1b', 'Gm2a', 'Egr2', 'Gpr88', 'Lgmn', 'Abl2'}	1.0	1.0	1.0	1.0	1.0	0.0114	1.0	0.0114
collagen catabolic process	{'Ctsk', 'Mmp2'}	0.0131	1.0	1.0	1.0	1.0	0.00033	1.0	0.0007
collagen fibril organization	{'Loxl2', 'Col3a1'}	0.0055	1.0	1.0	1.0	2.69e-05	9.26e-09	1.0	0.00028
collagen metabolic process	{'Col1a1', 'Mmp2', 'Ctsk'}	1.0	1.0	1.0	1.0	0.0187	1.52e-07	1.0	0.00055
collagen-activated signaling pathway	{'Syk', 'Itga11', 'Col1a1'}	1.0	1.0	1.0	1.0	0.0022	0.0447	1.0	0.0249
collagen-activated tyrosine kinase receptor signaling pathway	{'n/a (just one condition)'}	1.0	1.0	1.0	1.0	0.017	1.0	1.0	1.0
complement activation	{'No common gene'}	0.00052	1.0	0.0097	1.0	1.77e-05	1.0	1.0	0.0072
complement activation, classical pathway	{'C2', 'Serping1', 'C1ra'}	0.0172	1.0	1.0	1.0	0.00042	1.0	1.0	1.0
connective tissue development	{'No common gene'}	1.0	1.0	1.0	1.0	1.0	2.57e-07	0.0009	0.0291
connective tissue replacement involved in inflammatory response wound healing	{'n/a (just one condition)'}	1.0	1.0	1.0	1.0	1.0	0.0047	1.0	1.0
coronary vasculature development	{'n/a (just one condition)'}	1.0	1.0	1.0	1.0	1.0	1.0	0.0454	1.0
cytokine production	{'Gba', 'Crlf2', 'Fcer1g', 'Ptgs2', 'Tlr4', 'Tmem106a', 'Abca1', 'Nrros', 'Tlr2', 'Rftn1', 'Ptafr', 'Lipa', 'Clec7a', 'Slc11a1'}	1.0	1.0	1.0	1.0	1.0	0.00041	1.0	7.72e-14
cytokine production involved in immune response	{'Crlf2', 'Gba', 'Tlr2', 'Clec7a', 'Slc11a1'}	1.0	1.0	1.0	1.0	1.0	0.0269	1.0	0.0087
cytokine secretion	{'n/a (just one condition)'}	1.0	1.0	1.0	1.0	1.0	1.0	1.0	0.0382
cytokine-mediated signaling pathway	{'Pirb', 'Spi1', 'Tnfrsf1b', 'Csf2rb2', 'Gpr35'}	1.0	1.0	2.09e-07	1.0	7.35e-05	2.16e-08	1.0	3.14e-20
cytoskeleton organization	{'No common gene'}	1.0	1.0	1.0	1.0	1.0	7.86e-05	2.44e-06	0.00073
cytosolic calcium ion transport	{'Plcl2', 'P2rx7', 'Ccl3', 'Slc8b1', 'Htr2b', 'Mcoln3', 'F2r', 'Ccdc109b', 'Trpv2', 'Mcoln2', 'Atp2b1', 'Tpcn2', 'Ccr5'}	1.0	1.0	1.0	1.0	1.0	0.00021	1.0	0.00035
defense response	{'Cd68', 'C1qb', 'Fgr', 'Itgax', 'C1qc', 'Slc11a1', 'Sirpa', 'Lyz2', 'C3ar1', 'Tyrobp', 'Hck', 'Mpeg1', 'Lgals3', 'Clec7a', 'Tlr13', 'Pld3', 'Myo1f', 'Slamf7', 'Cybb', 'Cotl1', 'Unc93b1', 'Tnfrsf1b', 'Itgb2'}	1.0	1.0	5.02e-21	1.0	1.41e-20	6.760000000000001e-27	1.0	1.03e-67
defense response to Gram-negative bacterium	{'n/a (just one condition)'}	1.0	1.0	1.0	1.0	0.0226	1.0	1.0	1.0
defense response to Gram-positive bacterium	{'Myo1f', 'Fgr', 'Lyz2', 'Hck', 'Mpeg1'}	1.0	1.0	0.0185	1.0	0.0028	0.023	1.0	2.23e-06
defense response to bacterium	{'Myo1f', 'Fgr', 'Lyz2', 'Hck', 'Mpeg1', 'Slc11a1'}	1.0	1.0	0.00016	1.0	0.0012	0.0018	1.0	1.03e-10
defense response to other organism	{'Myo1f', 'Fgr', 'C1qb', 'Sirpa', 'Itgax', 'Lyz2', 'Slamf7', 'Cybb', 'Cotl1', 'Unc93b1', 'Hck', 'C1qc', 'Mpeg1', 'Lgals3', 'Slc11a1', 'Clec7a', 'Tlr13', 'Pld3'}	1.0	1.0	1.55e-16	1.0	1.83e-13	6.42e-14	1.0	3.5799999999999996e-48
defense response to protozoan	{'n/a (just one condition)'}	1.0	1.0	1.0	1.0	1.0	1.0	1.0	0.00045
defense response to virus	{'n/a (just one condition)'}	1.0	1.0	1.0	1.0	1.0	1.0	1.0	3.22e-09
dendrite development	{'n/a (just one condition)'}	1.0	1.0	1.0	1.0	1.0	1.0	0.0043	1.0
dendritic cell differentiation	{'Pirb', 'Ccl19', 'Spi1'}	1.0	1.0	1.0	1.0	0.0336	1.0	1.0	0.0015
dentinogenesis	{'n/a (just one condition)'}	1.0	1.0	1.0	1.0	1.0	0.038	1.0	1.0
detection of bacterial lipopeptide	{'n/a (just one condition)'}	1.0	1.0	1.0	1.0	1.0	1.0	1.0	0.0315
detection of bacterial lipoprotein	{'n/a (just one condition)'}	1.0	1.0	1.0	1.0	1.0	1.0	1.0	0.0071
detection of bacterium	{'n/a (just one condition)'}	1.0	1.0	1.0	1.0	1.0	1.0	1.0	0.00011
detection of biotic stimulus	{'n/a (just one condition)'}	1.0	1.0	1.0	1.0	0.0042	1.0	1.0	1.0
detection of external biotic stimulus	{'Clec7a', 'Tlr2', 'Ssc5d'}	1.0	1.0	1.0	1.0	0.0126	0.00052	1.0	1.49e-07
detection of lipopolysaccharide	{'n/a (just one condition)'}	1.0	1.0	1.0	1.0	1.0	1.0	1.0	0.0492
detection of molecule of bacterial origin	{'Tlr2', 'Ssc5d'}	1.0	1.0	1.0	1.0	0.0205	0.0049	1.0	7.27e-05
detection of other organism	{'Naip2', 'Tlr2', 'Clec7a', 'Ssc5d', 'Naip5'}	1.0	1.0	1.0	1.0	1.0	0.0228	1.0	2.63e-05
development of primary female sexual characteristics	{'n/a (just one condition)'}	1.0	1.0	1.0	1.0	1.0	0.0173	1.0	1.0
development of primary sexual characteristics	{'n/a (just one condition)'}	1.0	1.0	1.0	1.0	1.0	0.0062	1.0	1.0
developmental cell growth	{'n/a (just one condition)'}	1.0	1.0	1.0	1.0	1.0	1.0	0.0217	1.0
developmental growth	{'No common gene'}	0.00052	1.0	1.0	1.0	0.0161	0.00016	0.0416	0.0265
developmental growth involved in morphogenesis	{'No common gene'}	1.0	1.0	1.0	1.0	1.0	0.0074	0.0319	0.0058
developmental maturation	{'n/a (just one condition)'}	1.0	1.0	1.0	1.0	1.0	1.0	1.0	0.0291
developmental pigmentation	{'n/a (just one condition)'}	1.0	1.0	1.0	1.0	1.0	0.0397	1.0	1.0
developmental process	{'No common gene'}	7.24e-07	1.0	1.0	1.0	6.36e-08	1.86e-22	4.87e-14	1.4e-20
developmental process involved in reproduction	{'n/a (just one condition)'}	1.0	1.0	1.0	1.0	1.0	0.0235	1.0	1.0
digestive system development	{'n/a (just one condition)'}	1.0	1.0	1.0	1.0	1.0	1.0	0.0248	1.0
digestive tract development	{'n/a (just one condition)'}	1.0	1.0	1.0	1.0	1.0	1.0	0.0343	1.0
diol metabolic process	{'n/a (just one condition)'}	1.0	1.0	1.0	1.0	1.0	1.0	1.0	0.0224
divalent inorganic cation homeostasis	{'n/a (just one condition)'}	1.0	1.0	1.0	1.0	1.0	0.00016	1.0	1.0
divalent inorganic cation transport	{'n/a (just one condition)'}	1.0	1.0	1.0	1.0	1.0	1.0	1.0	7.27e-05
divalent metal ion export	{'n/a (just one condition)'}	1.0	1.0	1.0	1.0	1.0	0.0183	1.0	1.0
divalent metal ion transport	{'Ccl3', 'Slc8b1', 'P2rx7', 'Htr2b', 'F2r', 'Slc39a6', 'Mcoln2', 'Atp2b1', 'Slc11a1', 'Anxa2', 'P2rx4', 'Ccdc109b', 'Slc39a11', 'Plcl2', 'Mcoln3', 'Slc41a2', 'Trpv2', 'Tpcn2', 'Ccr5'}	1.0	1.0	1.0	1.0	1.0	0.0061	1.0	0.0001
embryo development	{'Frzb', 'Sfrp1', 'Col24a1', 'Runx1', 'Slc6a8', 'Acvr1b', 'Dab2', 'Cfl1', 'Atp6ap2', 'Chst11', 'Fn1', 'Htr2b', 'Mmp2', 'Sox4', 'Vcam1', 'Gdf3', 'Abl2', 'Lif', 'Rspo2', 'Mmp14', 'Myo7a', 'Zeb2', 'Pdgfc', 'Cthrc1', 'Socs3', 'Col8a1', 'Gjb5', 'Fam46c', 'Mafb', 'Tgif1', 'Hs6st1', 'Crabp2', 'Gjb3', 'Plxnb2', 'Myo1e', 'Abr', 'Dnmt3a', 'Tgfb1', 'Grb2', 'Edn1', 'Scx', 'Col1a1', 'Grn', 'Cmtm3', 'Bcl2l11',…	1.0	1.0	1.0	1.0	1.0	0.0062	1.0	0.0033
embryo development ending in birth or egg hatching	{'n/a (just one condition)'}	1.0	1.0	1.0	1.0	1.0	1.0	1.0	0.0174
embryonic morphogenesis	{'Frzb', 'Sfrp1', 'Cfl1', 'Chst11', 'Fn1', 'Htr2b', 'Mmp2', 'Sox4', 'Gdf3', 'Vcam1', 'Abl2', 'Rspo2', 'Mmp14', 'Myo7a', 'Zeb2', 'Cthrc1', 'Socs3', 'Col8a1', 'Gjb5', 'Mafb', 'Tgif1', 'Crabp2', 'Plxnb2', 'Abr', 'Tgfb1', 'Grb2', 'Edn1', 'Scx', 'Bcl2l11', 'Ptk7', 'Col12a1', 'Mfsd7b'}	1.0	1.0	1.0	1.0	1.0	0.002	1.0	0.0469
embryonic organ development	{'n/a (just one condition)'}	1.0	1.0	1.0	1.0	1.0	0.0489	1.0	1.0
embryonic placenta development	{'n/a (just one condition)'}	1.0	1.0	1.0	1.0	1.0	0.0293	1.0	1.0
embryonic placenta morphogenesis	{'n/a (just one condition)'}	1.0	1.0	1.0	1.0	1.0	0.0348	1.0	1.0
endochondral bone morphogenesis	{'Col6a1', 'Col1a1', 'Col12a1'}	1.0	1.0	1.0	1.0	0.0027	0.0222	1.0	1.0
endochondral ossification	{'Mmp14', 'Scx', 'Col1a1', 'Mmp13', 'Col10a1'}	1.0	1.0	1.0	1.0	1.0	0.0101	1.0	0.0449
endocytosis	{'Clec7a', 'Sirpa', 'Itgb2'}	1.0	1.0	0.00016	1.0	4.68e-05	1.68e-12	1.0	1.42e-15
endoderm development	{'n/a (just one condition)'}	1.0	1.0	1.0	1.0	1.0	0.0014	1.0	1.0
endodermal cell differentiation	{'n/a (just one condition)'}	1.0	1.0	1.0	1.0	1.0	0.00085	1.0	1.0
endothelial cell migration	{'n/a (just one condition)'}	1.0	1.0	1.0	1.0	1.0	1.0	1.0	0.00082
endothelial cell proliferation	{'n/a (just one condition)'}	1.0	1.0	1.0	1.0	1.0	1.0	1.0	0.0077
endothelium development	{'n/a (just one condition)'}	1.0	1.0	1.0	1.0	1.0	1.0	1.0	0.0307
entry into host	{'n/a (just one condition)'}	1.0	1.0	1.0	1.0	1.0	1.0	1.0	0.004
enzyme linked receptor protein signaling pathway	{'No common gene'}	0.0084	1.0	1.0	1.0	0.00086	1.86e-08	0.0064	0.0002
eosinophil chemotaxis	{'Ccl6', 'Lgals3'}	1.0	1.0	0.0126	1.0	1.0	0.0036	1.0	0.00011
ephrin receptor signaling pathway	{'n/a (just one condition)'}	1.0	1.0	1.0	1.0	1.0	1.0	0.0161	1.0
epithelial cell differentiation	{'Sdc1', 'Tpp1', 'Iqgap1', 'Anxa4', 'Pdpn', 'Dab2', 'Psap', 'Sox4', 'Ptgs2', 'Myo7a', 'Ctsb', 'Ctsl', 'Asah1', 'Cd63', 'Gpx1', 'Myo1e', 'Tgfb1', 'Scx', 'Plaur', 'Rap1b', 'Il1a', 'Mcoln3', 'Ptk7', 'Anxa1', 'Cdk6', 'Abl2'}	1.0	1.0	1.0	1.0	1.0	0.0171	1.0	0.0245
epithelial cell migration	{'n/a (just one condition)'}	1.0	1.0	1.0	1.0	1.0	1.0	1.0	0.0022
epithelial cell proliferation	{'n/a (just one condition)'}	1.0	1.0	1.0	1.0	1.0	1.0	1.0	0.0137
epithelial cell-cell adhesion	{'n/a (just one condition)'}	1.0	1.0	1.0	1.0	1.0	1.0	0.0318	1.0
epithelial to mesenchymal transition	{'n/a (just one condition)'}	1.0	1.0	1.0	1.0	1.0	0.029	1.0	1.0
epithelial tube morphogenesis	{'n/a (just one condition)'}	1.0	1.0	1.0	1.0	1.0	1.0	1.0	0.0071
epithelium development	{'No common gene'}	1.0	1.0	1.0	1.0	1.0	1.62e-07	0.0041	1.97e-05
esophagus smooth muscle contraction	{'n/a (just one condition)'}	1.0	1.0	1.0	1.0	0.0297	1.0	1.0	1.0
establishment of localization	{'Pltp', 'Cd68', 'Slc37a2', 'Abcg1', 'Apobec1', 'Mmp12', 'Il10ra', 'Slc11a1', 'Sirpa', 'Trem2', 'Stra6l', 'Tyrobp', 'Cd5l', 'Hck', 'Mfsd12', 'Clec7a', 'Atp6v0d2', 'Abcc3', 'Fcer1g', 'Myo1f', 'Slc15a3', 'Fcgr1', 'Cybb', 'Unc93b1', 'Tnfaip2', 'Fcgr3', 'Cxcl16', 'Ncf2', 'Itgb2'}	1.0	1.0	0.0109	1.0	1.0	2.69e-18	1.0	4.14e-24
establishment of localization in cell	{'Syk', 'Rab11fip5', 'Abca1', 'Milr1', 'Ywhah', 'Ccl3', 'Lat2', 'Ncf1', 'Lamp2', 'Slc8b1', 'Pi4k2a', 'Rab31', 'Abcg1', 'Cfl1', 'Erp29', 'Ap1s2', 'Tmed9', 'Actg1', 'Pqlc1', 'Cln8', 'P2rx7', 'Snx1', 'Anxa8', 'Tbc1d9', 'Actr2', 'Rab8b', 'Folr2', 'Htr2b', 'Rftn1', 'F2r', 'Mmp12', 'Spcs3', 'Mcoln2', 'Fcgr2b', 'Arl8a', 'Psap', 'Gnptab', 'Arl4c', 'Snx5', 'Rab7b', 'Arl11', 'Myo7a', 'Snx8', 'Ehd4', 'Bid',…	1.0	1.0	1.0	1.0	1.0	0.00043	1.0	0.0027
establishment of organelle localization	{'n/a (just one condition)'}	1.0	1.0	1.0	1.0	1.0	1.0	0.0336	1.0
establishment of protein localization	{'Syk', 'Arrb2', 'Rab11fip5', 'Cd68', 'Abca1', 'Ywhah', 'Clu', 'Ncf1', 'Lamp2', 'Tnfaip3', 'Rab31', 'Abcg1', 'Il1rn', 'Dab2', 'Erp29', 'C1qtnf5', 'Tmed9', 'Cfl1', 'Ap1s2', 'Ildr2', 'Tbc1d9', 'Snx1', 'Tlr2', 'Apobec1', 'Rab8b', 'Folr2', 'Rftn1', 'Mmp12', 'Spcs3', 'Psap', 'Arl8a', 'Il10ra', 'Crlf2', 'Gnptab', 'Tmem106a', 'Arl4c', 'Rab7b', 'Arl11', 'Myo7a', 'Neurl3', 'Rab3il1', 'Snx8', 'Snx5', 'Bid'…	1.0	1.0	1.0	1.0	1.0	0.00025	1.0	0.0017
establishment or maintenance of cell polarity	{'n/a (just one condition)'}	1.0	1.0	1.0	1.0	1.0	0.0438	1.0	1.0
exocrine system development	{'n/a (just one condition)'}	1.0	1.0	1.0	1.0	1.0	1.0	0.00074	1.0
exocytosis	{'Fcer1g', 'Myo1f', 'Syk', 'Rab11fip5', 'Steap3', 'Milr1', 'P2rx7', 'Ccl3', 'Lat2', 'Rab3il1', 'Rab8b', 'Tnfaip2', 'Pi4k2a', 'Hck', 'Myo5a', 'Cd300a', 'Rab31', 'Plek'}	1.0	1.0	1.0	1.0	1.0	0.0247	1.0	0.00023
export across plasma membrane	{'n/a (just one condition)'}	1.0	1.0	1.0	1.0	1.0	1.0	0.0248	1.0
export from cell	{'Syk', 'Rab11fip5', 'Abca1', 'Milr1', 'Ccl3', 'Lat2', 'Pi4k2a', 'Rab31', 'C1qtnf5', 'Il1rn', 'Erp29', 'Ildr2', 'P2rx7', 'Tlr2', 'Rab8b', 'Psap', 'Atp2b1', 'Crlf2', 'Gnptab', 'Tmem106a', 'Rab3il1', 'Hck', 'Mertk', 'Cd300a', 'Plek', 'Fam129b', 'Fcer1g', 'Myo1f', 'Edn1', 'Tnfaip2', 'Fcgr3', 'Myo5a', 'Steap3', 'Anxa1'}	1.0	1.0	1.0	1.0	1.0	6.44e-07	1.0	6.66e-07
extracellular matrix organization	{'No common gene'}	1.8e-09	1.0	1.0	1.0	2.92e-15	4.34e-16	0.00014	8.03e-10
extrinsic apoptotic signaling pathway	{'Ngf', 'Tgfb1', 'P2rx7', 'Tnfrsf26', 'Il1a', 'Bcl2l11', 'Bid', 'Tnfrsf1b', 'Tnfrsf23', 'Acvr1b'}	1.0	1.0	1.0	1.0	1.0	0.0013	1.0	5.68e-05
extrinsic apoptotic signaling pathway in absence of ligand	{'n/a (just one condition)'}	1.0	1.0	1.0	1.0	1.0	1.0	1.0	0.00047
eye development	{'n/a (just one condition)'}	1.0	1.0	1.0	1.0	1.0	1.0	0.0452	1.0
fatty acid derivative biosynthetic process	{'Tbxas1', 'Elovl1', 'Syk', 'Ptgs2', 'Edn1', 'Hpgds', 'Alox5ap', 'Sphk1', 'Daglb'}	1.0	1.0	1.0	1.0	1.0	0.0036	1.0	0.0106
fatty acid derivative metabolic process	{'Tbxas1', 'Gpx1', 'Elovl1', 'Syk', 'Ptgs2', 'Tlr4', 'Edn1', 'Hpgds', 'Alox5ap', 'Tlr2', 'Sphk1', 'Ncf1', 'Daglb', 'Dpep2', 'Pdpn'}	1.0	1.0	1.0	1.0	1.0	0.00091	1.0	0.0021
female gonad development	{'n/a (just one condition)'}	0.004	1.0	1.0	1.0	1.0	1.0	1.0	1.0
female pregnancy	{'n/a (just one condition)'}	1.0	1.0	1.0	1.0	1.0	1.0	1.0	0.0332
female sex differentiation	{'n/a (just one condition)'}	1.0	1.0	1.0	1.0	1.0	0.0173	1.0	1.0
forebrain development	{'n/a (just one condition)'}	1.0	1.0	1.0	1.0	1.0	1.0	0.0144	1.0
ganglioside catabolic process	{'n/a (just one condition)'}	1.0	1.0	1.0	1.0	1.0	1.0	1.0	0.0244
ganglioside metabolic process	{'B4galt5', 'B4galt6', 'Gm2a', 'St6galnac4', 'Hexb', 'Hexa'}	1.0	1.0	1.0	1.0	1.0	0.008	1.0	0.0018
generation of neurons	{'No common gene'}	0.00012	1.0	1.0	1.0	1.0	1.7e-06	1.99e-11	8.64e-08
gland development	{'Hmox1', 'Sfrp1', 'Runx1', 'Cd44', 'Aprt', 'Hgf', 'Tg', 'Mmp2', 'Ucp2', 'Psap', 'Plxna1', 'Fgl1', 'Igf2r', 'Mafb', 'Tgfb1', 'Plaur', 'Tnc', 'Bcl2l11', 'Anxa1'}	1.0	1.0	1.0	1.0	1.0	0.0375	1.0	0.0491
gland morphogenesis	{'n/a (just one condition)'}	1.0	1.0	1.0	1.0	1.0	1.0	1.0	0.0159
glial cell activation	{'Tlr8', 'Tlr4', 'Itgam', 'Trem2', 'Clu', 'Cx3cl1', 'C1qa', 'Tlr2', 'Lrp1', 'Grn', 'Tyrobp', 'Cx3cr1'}	1.0	1.0	1.0	1.0	1.0	1.93e-05	1.0	2.97e-11
glial cell development	{'Tlr4', 'B4galt5', 'Itgam', 'Tgfb1', 'B4galt6', 'Nrros', 'Trem2', 'Clu', 'C1qa', 'Tlr2', 'Lrp1', 'Grn', 'Sox4'}	1.0	1.0	1.0	1.0	1.0	0.00012	1.0	0.00082
glial cell differentiation	{'B4galt5', 'B4galt6', 'Clu', 'Gba', 'Itgam', 'Tlr2', 'Sox4', 'Tlr4', 'Lif', 'Gpr157', 'Trem2', 'Nrros', 'C1qa', 'Actr3', 'Egr2', 'Tgfb1', 'Lrp1', 'Grn', 'Abl2'}	1.0	1.0	1.0	1.0	1.0	5.04e-05	1.0	5.44e-05
glial cell migration	{'n/a (just one condition)'}	1.0	1.0	1.0	1.0	1.0	0.0397	1.0	1.0
glial cell proliferation	{'Gba', 'Trem2', 'Clu', 'Csf1r', 'Cx3cl1', 'Sox4'}	1.0	1.0	1.0	1.0	1.0	0.0067	1.0	0.0014
gliogenesis	{'B4galt5', 'B4galt6', 'Clu', 'Ccl3', 'Cx3cl1', 'Ccl2', 'Gba', 'Itgam', 'Tlr2', 'Fn1', 'Sox4', 'Tlr4', 'Lif', 'Mmp14', 'Trem2', 'Gpr157', 'Nrros', 'C1qa', 'Actr3', 'Hexb', 'Egr2', 'Tgfb1', 'Lrp1', 'Grn', 'Csf1r', 'Anxa1', 'Cdk6', 'Abl2'}	1.0	1.0	1.0	1.0	1.0	6.78e-08	1.0	3.35e-08
glomerular basement membrane development	{'n/a (just one condition)'}	1.0	1.0	1.0	1.0	0.0205	1.0	1.0	1.0
glomerulus development	{'n/a (just one condition)'}	1.0	1.0	1.0	1.0	0.033	1.0	1.0	1.0
glucosamine-containing compound metabolic process	{'n/a (just one condition)'}	1.0	1.0	1.0	1.0	1.0	1.0	1.0	0.0224
glycerolipid metabolic process	{'n/a (just one condition)'}	1.0	1.0	1.0	1.0	1.0	1.0	1.0	0.0101
glycerophospholipid metabolic process	{'n/a (just one condition)'}	1.0	1.0	1.0	1.0	1.0	1.0	1.0	0.0265
glycolipid metabolic process	{'Gba', 'B4galt5', 'B4galt6', 'Gla', 'Gm2a', 'Pigs', 'St6galnac4', 'Psap', 'Hexb', 'Hexa', 'Naga'}	1.0	1.0	1.0	1.0	1.0	0.0115	1.0	0.0071
glycoprotein biosynthetic process	{'B4galt5', 'Hs6st2', 'Chst11', 'Tmem106a', 'Dse', 'B4galt6', 'Acan', 'Galnt7', 'B3gnt7', 'Gcnt4', 'Mgat5', 'St6galnac4', 'Xylt2', 'Galnt12', 'Sdf2l1', 'Galnt6', 'Npc1', 'Hs6st1'}	1.0	1.0	1.0	1.0	1.0	0.00022	1.0	0.001
glycoprotein metabolic process	{'Man2b2', 'Mgat5'}	0.04	1.0	1.0	1.0	1.0	1.05e-07	1.0	1.14e-05
glycosaminoglycan biosynthetic process	{'Dse', 'Hexa', 'Chst11', 'Xylt2'}	1.0	1.0	1.0	1.0	1.0	0.0172	1.0	0.0245
glycosaminoglycan metabolic process	{'Itih4', 'Cemip', 'Chst11', 'Dse', 'Tgfb1', 'Cd44', 'Hgf', 'Gns', 'Mamdc2', 'Xylt2', 'Hexb', 'Hexa'}	1.0	1.0	1.0	1.0	1.0	3.17e-06	1.0	0.0006
glycoside catabolic process	{'Gba', 'Fuca1', 'Gla', 'Gusb', 'Fuca2', 'Naga'}	1.0	1.0	1.0	1.0	1.0	0.00021	1.0	0.00093
glycoside metabolic process	{'n/a (just one condition)'}	1.0	1.0	1.0	1.0	1.0	0.00012	1.0	1.0
glycosphingolipid catabolic process	{'Gba', 'Gla', 'Gm2a', 'Psap', 'Hexb', 'Hexa', 'Naga'}	1.0	1.0	1.0	1.0	1.0	0.00017	1.0	2.45e-05
glycosphingolipid metabolic process	{'Gba', 'B4galt5', 'B4galt6', 'Gla', 'Gm2a', 'St6galnac4', 'Psap', 'Hexb', 'Hexa', 'Naga'}	1.0	1.0	1.0	1.0	1.0	0.00048	1.0	9.09e-05
glycosyl compound catabolic process	{'Gba', 'Fuca1', 'Apobec1', 'Gla', 'Gusb', 'Fuca2', 'Naga'}	1.0	1.0	1.0	1.0	1.0	0.0067	1.0	0.0023
glycosylation	{'Gba', 'Nans', 'B4galt5', 'B4galt6', 'Sdf2l1', 'Galnt7', 'Mgat5', 'Gcnt4', 'St6galnac4', 'Galnt12', 'B3gnt7', 'Galnt6', 'Npc1'}	1.0	1.0	1.0	1.0	1.0	0.0144	1.0	0.02
glycosylceramide catabolic process	{'Gba', 'Psap', 'Gla', 'Naga'}	1.0	1.0	1.0	1.0	1.0	0.007	1.0	0.0026
gonad development	{'Mmp2'}	0.0341	1.0	1.0	1.0	1.0	0.0202	1.0	1.0
granulocyte activation	{'Fcgr4', 'Myo1f', 'Syk', 'Tyrobp'}	1.0	1.0	1.0	1.0	0.0019	0.00018	1.0	0.00036
granulocyte chemotaxis	{'Syk', 'Cxcl1', 'Lgals3', 'Nckap1l', 'Anxa1', 'Itgb2'}	1.0	1.0	1.0	1.0	0.00038	1.62e-08	1.0	3.78e-12
granulocyte migration	{'Sirpa', 'Lgals3', 'Itgb2'}	1.0	1.0	7.89e-06	1.0	0.00017	1.55e-09	1.0	1.09e-12
growth	{'n/a (just one condition)'}	1.0	1.0	1.0	1.0	1.0	0.00011	1.0	1.0
growth plate cartilage chondrocyte differentiation	{'n/a (just one condition)'}	1.0	1.0	1.0	1.0	0.0011	1.0	1.0	1.0
growth plate cartilage chondrocyte morphogenesis	{'Matn2', 'Col14a1', 'Col12a1'}	0.0309	1.0	1.0	1.0	0.0032	1.0	1.0	1.0
hair cycle	{'n/a (just one condition)'}	1.0	1.0	1.0	1.0	1.0	0.0328	1.0	1.0
hair follicle development	{'n/a (just one condition)'}	1.0	1.0	1.0	1.0	1.0	0.0411	1.0	1.0
head development	{'Tgfb2', 'Wls', 'Ephb3', 'Id2'}	1.0	1.0	1.0	1.0	1.0	0.0225	7.65e-07	1.0
head morphogenesis	{'n/a (just one condition)'}	1.0	1.0	1.0	1.0	1.0	0.0473	1.0	1.0
heart contraction	{'n/a (just one condition)'}	1.0	1.0	1.0	1.0	1.0	1.0	0.00042	1.0
heart development	{'n/a (just one condition)'}	1.0	1.0	1.0	1.0	1.0	1.0	1.14e-05	1.0
heart morphogenesis	{'n/a (just one condition)'}	1.0	1.0	1.0	1.0	1.0	1.0	0.0066	1.0
hematopoietic or lymphoid organ development	{'Ly9', 'Pirb', 'Syk', 'Spi1', 'Sirpa', 'Tlr2', 'Runx1', 'Tyrobp', 'Sfrp1', 'Nckap1l', 'Wisp1', 'Csf1r', 'Anxa1', 'Pdpn', 'Cd109', 'Nfam1'}	1.0	1.0	1.0	1.0	0.0017	3.66e-10	1.0	1.29e-18
hematopoietic progenitor cell differentiation	{'Spi1', 'Tgfb1', 'Sirpa', 'Arl11', 'Sfrp1', 'Col24a1', 'Csf1r', 'Runx1', 'Sox4', 'Cdk6', 'Plek'}	1.0	1.0	1.0	1.0	1.0	0.0206	1.0	0.0113
hemopoiesis	{'Ly9', 'Pirb', 'Syk', 'Spi1', 'Sirpa', 'Tlr2', 'Runx1', 'Tyrobp', 'Sfrp1', 'Nckap1l', 'Wisp1', 'Csf1r', 'Anxa1', 'Cd109', 'Nfam1'}	1.0	1.0	1.0	1.0	0.0037	4.99e-10	1.0	7.15e-19
heparan sulfate proteoglycan biosynthetic process	{'Dse', 'Hs6st2', 'Hs6st1', 'Xylt2'}	1.0	1.0	1.0	1.0	1.0	0.037	1.0	0.0299
heparan sulfate proteoglycan metabolic process	{'Hs6st2', 'Dse', 'Xylt2', 'Hpse', 'Hs6st1'}	1.0	1.0	1.0	1.0	1.0	0.0034	1.0	0.001
heterotypic cell-cell adhesion	{'No common gene'}	1.0	1.0	1.0	1.0	0.0285	0.0101	0.0085	0.0449
hexose metabolic process	{'n/a (just one condition)'}	1.0	1.0	1.0	1.0	1.0	1.0	1.0	0.0451
hindbrain development	{'n/a (just one condition)'}	1.0	1.0	1.0	1.0	1.0	1.0	0.0336	1.0
hindbrain radial glia guided cell migration	{'n/a (just one condition)'}	1.0	1.0	1.0	1.0	1.0	1.0	0.0269	1.0
homeostasis of number of cells	{'Pirb', 'Hmox1', 'Il7r', 'Tnfaip3', 'Hcls1', 'Ccl2', 'Gba', 'Itgam', 'Ildr2', 'P2rx7', 'Lilrb4a', 'F2r', 'Dnase2a', 'Spi1', 'Prdx1', 'Gcnt4', 'Tnfrsf23', 'Nckap1l', 'Mertk', 'Tgfb1', 'Bcl2l11', 'Lipa', 'Anxa1', 'Mfsd7b'}	1.0	1.0	1.0	1.0	1.0	0.00024	1.0	3.98e-06
homeostatic process	{'Pirb', 'Scn1b', 'Abcg1', 'Ildr2', 'Lilrb4a', 'Ctsh', 'Soat1', 'Cyba', 'Vcam1', 'Slc11a1', 'Tbxas1', 'Spi1', 'C3ar1', 'Nckap1l', 'Wisp1', 'Gpr35', 'Hk3', 'Hexb', 'Lrp1', 'Cxcl1', 'Steap3', 'Anxa1', 'Ctsk'}	1.0	1.0	1.0	1.0	0.0011	2.27e-08	1.0	3.39e-18
humoral immune response	{'C1ra', 'Cfb'}	0.0438	1.0	1.0	1.0	0.0011	1.0	1.0	0.00093
humoral immune response mediated by circulating immunoglobulin	{'n/a (just one condition)'}	1.0	1.0	1.0	1.0	1.0	1.0	1.0	0.0102
hyaluronan metabolic process	{'Itih4', 'Cemip', 'Tgfb1', 'Hgf', 'Cd44'}	1.0	1.0	1.0	1.0	1.0	0.0114	1.0	0.0114
hypersensitivity	{'n/a (just one condition)'}	1.0	1.0	1.0	1.0	1.0	0.038	1.0	1.0
icosanoid biosynthetic process	{'Tbxas1', 'Syk', 'Ptgs2', 'Edn1', 'Hpgds', 'Alox5ap', 'Sphk1', 'Daglb'}	1.0	1.0	1.0	1.0	1.0	0.0014	1.0	0.0102
icosanoid metabolic process	{'Tbxas1', 'Gpx1', 'Syk', 'Ptgs2', 'Tlr4', 'Edn1', 'Hpgds', 'Alox5ap', 'Tlr2', 'Sphk1', 'Ncf1', 'Daglb', 'Dpep2', 'Pdpn'}	1.0	1.0	1.0	1.0	1.0	0.00019	1.0	0.00087
immune effector process	{'Lcp1', 'Myo1f', 'Pirb', 'C1qb', 'Itgax', 'Unc93b1', 'Tyrobp', 'Cd300lb', 'C1qc', 'Clec7a', 'Slc11a1'}	1.0	1.0	6.49e-10	1.0	4.7e-11	1.1e-11	1.0	1.7700000000000002e-35
immune response	{'Pirb', 'Cd68', 'C1qb', 'Fgr', 'C1qc', 'Slc11a1', 'Sirpa', 'C3ar1', 'Tyrobp', 'Hck', 'Mpeg1', 'Lgals3', 'Clec7a', 'Tlr13', 'Pld3', 'Lcp1', 'Myo1f', 'Slamf7', 'Cybb', 'Unc93b1', 'Tnfrsf1b'}	1.0	1.0	1.34e-19	1.0	3.21e-17	1.05e-25	1.0	1.95e-67
immune response-activating cell surface receptor signaling pathway	{'Tec', 'Fcer1g', 'Fyb', 'Nras', 'Syk', 'Cd276', 'Cd38', 'Tlr2', 'Lat2', 'C3ar1', 'Rftn1', 'Nckap1l', 'Fcgr2b', 'Nfkbiz', 'Nfam1'}	1.0	1.0	1.0	1.0	1.0	0.0053	1.0	6.43e-06
immune response-activating signal transduction	{'Tec', 'Fcer1g', 'Fyb', 'Nras', 'Tlr4', 'Syk', 'Cd276', 'Cd38', 'Tlr2', 'Lat2', 'C3ar1', 'Rftn1', 'Nckap1l', 'Fcgr2b', 'Nfkbiz', 'Nfam1'}	1.0	1.0	1.0	1.0	1.0	0.0021	1.0	2.48e-06
immune response-regulating cell surface receptor signaling pathway	{'Fcgr4', 'Nfam1', 'C3ar1'}	1.0	1.0	0.0135	1.0	0.0229	0.00026	1.0	4.27e-08
immune response-regulating signaling pathway	{'Fcgr4', 'Syk', 'Ctsh', 'Tlr2', 'C3ar1', 'Nckap1l', 'Fcgr2b', 'Nfam1'}	1.0	1.0	1.0	1.0	0.006	3.47e-05	1.0	5.06e-09
immune system development	{'Pirb', 'Syk', 'Ly9', 'Spi1', 'Sirpa', 'Tlr2', 'C3ar1', 'Tyrobp', 'Anxa1', 'Sfrp1', 'Nckap1l', 'Wisp1', 'Csf1r', 'Runx1', 'Pdpn', 'Cd109', 'Nfam1'}	1.0	1.0	1.0	1.0	0.0012	1.44e-10	1.0	1.92e-19
immune system process	{'Pirb', 'Cd68', 'C1qb', 'Fgr', 'Itgax', 'C1qc', 'Slc11a1', 'Cd300c2', 'Nfam1', 'Spi1', 'Sirpa', 'C3ar1', 'Tyrobp', 'Hck', 'Cd300lb', 'Mpeg1', 'Lgals3', 'Gpr35', 'Clec7a', 'Tlr13', 'Pld3', 'Fcgr4', 'Myo1f', 'Lcp1', 'Slamf7', 'Cybb', 'Unc93b1', 'Tnfrsf1b', 'Itgb2'}	1.0	1.0	2.89e-22	1.0	9.170000000000001e-21	2.97e-39	1.0	1.22e-86
immunoglobulin mediated immune response	{'C1qb', 'C1qc'}	1.0	1.0	0.00068	1.0	0.0034	0.0011	1.0	3.26e-08
inflammatory response	{'Cd68', 'Cybb', 'C3ar1', 'Tyrobp', 'Hck', 'Tnfrsf1b', 'Slc11a1', 'Clec7a', 'Tlr13', 'Pld3', 'Itgb2'}	1.0	1.0	3.51e-13	1.0	1.06e-16	1.4600000000000001e-27	1.0	1.1499999999999999e-55
inflammatory response to antigenic stimulus	{'Fcgr1', 'Cd68', 'Lilrb4a', 'Fcgr3', 'Il1a', 'Il1rn'}	1.0	1.0	1.0	1.0	1.0	0.0073	1.0	0.0041
innate immune response	{'Fgr', 'C1qb', 'Sirpa', 'Slamf7', 'Cybb', 'Unc93b1', 'Hck', 'C1qc', 'Mpeg1', 'Lgals3', 'Slc11a1', 'Clec7a', 'Tlr13', 'Pld3'}	1.0	1.0	5.78e-15	1.0	1.88e-13	2.98e-14	1.0	4.9099999999999996e-42
inorganic cation transmembrane transport	{'Ccl3', 'Slc8b1', 'Atp6v0c', 'Scn1b', 'Slc6a8', 'P2rx7', 'Atp6v0a1', 'Htr2b', 'F2r', 'Slc39a6', 'Ucp2', 'Mcoln2', 'Hvcn1', 'Atp2b1', 'Slc11a1', 'Atp6v1a', 'Anxa2', 'P2rx4', 'Atp6v1b2', 'Ccdc109b', 'Atp6v1c1', 'Atp6v0d2', 'Slc39a11', 'Slc15a3', 'Plcl2', 'Kcnk13', 'Mcoln3', 'Trpv2', 'Steap3', 'Tpcn2', 'Ccr5'}	1.0	1.0	1.0	1.0	1.0	0.0221	1.0	0.00099
inorganic ion homeostasis	{'Lacc1', 'Hmox1', 'Cd38', 'Ccl3', 'Slc8b1', 'Atp6v0c', 'Cx3cr1', 'Cx3cl1', 'Ccl2', 'Atp6ap2', 'Atp13a2', 'P2rx7', 'Atp6v0a1', 'Htr2b', 'F2r', 'Ftl1', 'Slc39a6', 'Mcoln2', 'Hvcn1', 'Atp2b1', 'Slc11a1', 'Atp6v1a', 'Tbxas1', 'P2ry6', 'Cemip', 'Abl2', 'P2rx4', 'Gpr157', 'C3ar1', 'Spp1', 'Ccdc109b', 'Gpr35', 'Hexb', 'Atp6v0d2', 'Wfs1', 'Tgfb1', 'Edn1', 'Plcl2', 'Lrp1', 'Grn', 'Cxcl1', 'Mcoln3', 'Myo5…	1.0	1.0	1.0	1.0	1.0	3.55e-06	1.0	5.01e-13
inorganic ion transmembrane transport	{'Ccl3', 'Slc8b1', 'Atp6v0c', 'Clcn7', 'Scn1b', 'Slc6a8', 'Ttyh2', 'Atp6v0a1', 'P2rx7', 'Htr2b', 'F2r', 'Slc39a6', 'Ucp2', 'Mcoln2', 'Hvcn1', 'Tmem206', 'Atp2b1', 'Slc11a1', 'Atp6v1a', 'Anxa2', 'P2rx4', 'Atp6v1b2', 'Ttyh3', 'Ccdc109b', 'Atp6v1c1', 'Atp6v0d2', 'Slc39a11', 'Clic1', 'Slc15a3', 'Plcl2', 'Kcnk13', 'Mcoln3', 'Trpv2', 'Steap3', 'Tpcn2', 'Slc37a2', 'Ccr5'}	1.0	1.0	1.0	1.0	1.0	0.0054	1.0	0.00062
inositol lipid-mediated signaling	{'n/a (just one condition)'}	1.0	1.0	1.0	1.0	1.0	1.0	1.0	0.0035
integrin activation	{'Fermt3', 'Cx3cl1', 'Fn1'}	1.0	1.0	1.0	1.0	1.0	0.0183	1.0	0.0436
integrin-mediated signaling pathway	{'Tyrobp', 'Fgr', 'Itgb2', 'Itgax'}	1.0	1.0	0.0066	1.0	0.00056	4.03e-08	1.0	2.27e-05
interaction with host	{'Cd300lf', 'Ctsb', 'Tlr2', 'Bcl2l11', 'Clec5a', 'Cd300ld', 'Npc1', 'Naip5', 'Ccr5'}	1.0	1.0	1.0	1.0	1.0	0.0364	1.0	0.0033
interaction with symbiont	{'Ccl4', 'Gpx1', 'Anxa2', 'Ccl3', 'Ncf1', 'Fn1', 'Igf2r', 'Csf1r', 'Cfl1'}	1.0	1.0	1.0	1.0	1.0	0.0316	1.0	0.0414
interleukin-1 beta production	{'n/a (just one condition)'}	1.0	1.0	1.0	1.0	1.0	1.0	1.0	4.11e-06
interleukin-3-mediated signaling pathway	{'n/a (just one condition)'}	1.0	1.0	1.0	1.0	1.0	1.0	1.0	0.0492
interleukin-6-mediated signaling pathway	{'n/a (just one condition)'}	1.0	1.0	1.0	1.0	1.0	1.0	1.0	0.0196
intermembrane lipid transfer	{'n/a (just one condition)'}	1.0	1.0	1.0	1.0	1.0	1.0	1.0	0.0444
interspecies interaction between organisms	{'Cd68', 'C1qb', 'Fgr', 'Itgax', 'C1qc', 'Slc11a1', 'Sirpa', 'Lyz2', 'Hck', 'Cd300lb', 'Mpeg1', 'Lgals3', 'Clec7a', 'Tlr13', 'Pld3', 'Fcgr4', 'Myo1f', 'Slamf7', 'Cybb', 'Cotl1', 'Unc93b1', 'Tnfrsf1b'}	1.0	1.0	5.35e-20	1.0	5.85e-15	9.530000000000001e-21	1.0	2.92e-62
intracellular cholesterol transport	{'n/a (just one condition)'}	1.0	1.0	1.0	1.0	1.0	1.0	1.0	0.0382
intracellular pH reduction	{'n/a (just one condition)'}	1.0	1.0	1.0	1.0	1.0	1.0	1.0	0.00012
intracellular signal transduction	{'No common gene'}	1.0	1.0	1.0	1.0	1.0	7.82e-08	0.0087	3.8100000000000004e-21
intramembranous ossification	{'n/a (just one condition)'}	1.0	1.0	1.0	1.0	0.006	1.0	1.0	1.0
intrinsic apoptotic signaling pathway	{'n/a (just one condition)'}	1.0	1.0	1.0	1.0	1.0	1.0	1.0	0.0053
intrinsic apoptotic signaling pathway in response to DNA damage	{'n/a (just one condition)'}	1.0	1.0	1.0	1.0	1.0	1.0	1.0	0.00015
ion homeostasis	{'Tbxas1', 'Lrp1', 'C3ar1', 'Cxcl1', 'Scn1b', 'Gpr35', 'Slc11a1', 'Steap3', 'Abcg1', 'Hexb'}	1.0	1.0	1.0	1.0	0.0169	3.55e-06	1.0	1.34e-12
ion transmembrane transport	{'Slco2a1', 'Ccl3', 'Slc8b1', 'Atp6v0c', 'Clcn7', 'Scn1b', 'Pdpn', 'Slc6a8', 'Slc25a13', 'Cln8', 'Slc7a2', 'Atp13a2', 'Ttyh2', 'Atp6v0a1', 'P2rx7', 'Folr2', 'Htr2b', 'F2r', 'Slc39a6', 'Ucp2', 'Mcoln2', 'Tmem206', 'Atp2b1', 'Slc11a1', 'Hvcn1', 'Atp6v1a', 'Anxa2', 'P2rx4', 'Atp6v1b2', 'Stra6l', 'Ttyh3', 'Ccdc109b', 'Atp6v1c1', 'Lasp1', 'Abcc3', 'Atp6v0d2', 'Slc39a11', 'Clic1', 'Slc15a3', 'Slc7a7', …	1.0	1.0	1.0	1.0	1.0	0.00011	1.0	6.13e-06
ion transport	{'Slco2a1', 'Syk', 'Pltp', 'Abca1', 'Ccl3', 'Slc8b1', 'Atp6v0c', 'Scn1b', 'Clcn7', 'Abcg1', 'Slc25a13', 'Pdpn', 'Slc6a8', 'Pqlc1', 'Cln8', 'Slc7a2', 'Atp13a2', 'P2rx7', 'Atp6v0a1', 'Ttyh2', 'Folr2', 'Htr2b', 'Ftl1', 'Tg', 'F2r', 'Slc39a6', 'Ucp2', 'Mcoln2', 'Tmem206', 'Atp2b1', 'Hvcn1', 'Slc11a1', 'Psap', 'Atp6v1a', 'P2ry6', 'Anxa2', 'P2rx4', 'Atp6v1b2', 'Stra6l', 'Ttyh3', 'Ccdc109b', 'Cd300a', '…	1.0	1.0	1.0	1.0	1.0	1.98e-06	1.0	2.42e-11
iron ion homeostasis	{'n/a (just one condition)'}	1.0	1.0	1.0	1.0	1.0	1.0	1.0	0.00096
iron ion transmembrane transport	{'n/a (just one condition)'}	1.0	1.0	1.0	1.0	0.0492	1.0	1.0	1.0
iron ion transport	{'n/a (just one condition)'}	1.0	1.0	1.0	1.0	1.0	1.0	1.0	0.0016
kidney development	{'No common gene'}	0.0102	1.0	1.0	1.0	0.0011	0.0022	0.0076	1.0
killing of cells of other organism	{'n/a (just one condition)'}	1.0	1.0	1.0	1.0	1.0	1.0	1.0	0.0045
labyrinthine layer development	{'n/a (just one condition)'}	1.0	1.0	1.0	1.0	1.0	1.0	1.0	0.038
labyrinthine layer morphogenesis	{'n/a (just one condition)'}	1.0	1.0	1.0	1.0	1.0	1.0	1.0	0.0191
learning or memory	{'No common gene'}	1.0	1.0	1.0	1.0	1.0	0.006	0.0013	0.0077
leukocyte activation	{'Fcgr4', 'Myo1f', 'Pirb', 'Lcp1', 'Spi1', 'Tyrobp', 'Itgb2', 'Clec7a', 'Slc11a1', 'Nfam1'}	1.0	1.0	6.08e-05	1.0	5.24e-07	5.05e-17	1.0	4.1899999999999995e-34
leukocyte activation involved in immune response	{'Lcp1', 'Myo1f', 'Tyrobp', 'Clec7a', 'Slc11a1'}	1.0	1.0	0.0023	1.0	0.00036	2.62e-08	1.0	6.44e-14
leukocyte adhesion to vascular endothelial cell	{'Itgam', 'Sele', 'Cx3cr1', 'Vcam1', 'Selp'}	1.0	1.0	1.0	1.0	1.0	0.0028	1.0	0.00081
leukocyte aggregation	{'n/a (just one condition)'}	1.0	1.0	1.0	1.0	1.0	1.0	1.0	0.0069
leukocyte apoptotic process	{'n/a (just one condition)'}	1.0	1.0	1.0	1.0	1.0	1.0	1.0	0.0299
leukocyte cell-cell adhesion	{'Syk', 'Sele', 'Selp', 'Itgb2', 'Vcam1', 'Cd44'}	1.0	1.0	1.0	1.0	7.64e-05	2.24e-06	1.0	2.83e-09
leukocyte chemotaxis	{'Lgals3', 'Itgb2', 'Gpr35'}	1.0	1.0	6.47e-07	1.0	5.8e-05	5.46e-09	1.0	1.94e-18
leukocyte degranulation	{'Myo1f', 'Milr1', 'Ccl3', 'Lat2', 'Pi4k2a', 'Cd300a'}	1.0	1.0	1.0	1.0	1.0	0.0088	1.0	0.0034
leukocyte differentiation	{'Tyrobp', 'Pirb', 'Nfam1', 'Spi1'}	1.0	1.0	0.0377	1.0	0.0019	1.78e-08	1.0	3.53e-18
leukocyte homeostasis	{'Pirb', 'Itgam', 'Tgfb1', 'P2rx7', 'Lilrb4a', 'Tnfaip3', 'Bcl2l11', 'Tnfrsf23', 'Nckap1l', 'Mertk', 'Anxa1', 'Ccl2'}	1.0	1.0	1.0	1.0	1.0	0.002	1.0	9.99e-08
leukocyte mediated cytotoxicity	{'Fcgr1', 'Ctsh', 'Ctsc', 'Prdx1', 'Ncf1', 'Fcgr3'}	1.0	1.0	1.0	1.0	1.0	0.0434	1.0	0.0013
leukocyte mediated immunity	{'Myo1f', 'Pirb', 'C1qb', 'Cd300lb', 'C1qc', 'Slc11a1'}	1.0	1.0	7.73e-06	1.0	7.88e-07	9.21e-09	1.0	3.24e-15
leukocyte migration	{'Sirpa', 'Lgals3', 'Itgb2', 'Gpr35'}	1.0	1.0	3.28e-06	1.0	7.88e-07	8.54e-11	1.0	1.7599999999999997e-23
leukocyte migration involved in inflammatory response	{'Adam8', 'Itgam', 'Cx3cl1', 'Itgb2', 'Ccl2'}	1.0	1.0	1.0	1.0	1.0	0.008	1.0	0.0077
leukocyte proliferation	{'Gba', 'Tlr4', 'Itgam', 'Tgfb1', 'Plcl2', 'Trem2', 'Clu', 'P2rx7', 'Lilrb4a', 'Cd180', 'Il7r', 'Ctps', 'Csf1r', 'Cx3cl1', 'Slc11a1', 'Itgb2'}	1.0	1.0	1.0	1.0	1.0	2.11e-05	1.0	1.6e-05
leukocyte tethering or rolling	{'Cx3cr1', 'Sele', 'Vcam1', 'Selp'}	1.0	1.0	1.0	1.0	1.0	0.008	1.0	0.0077
leukotriene metabolic process	{'Syk', 'Tlr4', 'Alox5ap', 'Tlr2', 'Ncf1', 'Dpep2'}	1.0	1.0	1.0	1.0	1.0	0.0019	1.0	0.0095
limb morphogenesis	{'n/a (just one condition)'}	1.0	1.0	1.0	1.0	1.0	1.0	0.0025	1.0
lipid biosynthetic process	{'Elovl1', 'B4galt5', 'B4galt6', 'Sphk1', 'Pi4k2a', 'St6galnac4', 'Gba', 'Ch25h', 'Tmem189', 'P2rx7', 'Tbxas1', 'Acer3', 'Ptgs2', 'Hpgds', 'Asah1', 'Lpcat2', 'Daglb', 'Pla2g15', 'Hexb', 'Crabp2', 'Edn1', 'Fabp5', 'Pigs', 'Myo5a', 'Samd8'}	1.0	1.0	1.0	1.0	1.0	0.0108	1.0	0.002
lipid catabolic process	{'Ywhah', 'Nceh1', 'Gba', 'Abhd12', 'Psap', 'Pnpla7', 'Acer3', 'Gdpd1', 'Asah1', 'Daglb', 'Spp1', 'Gm2a', 'Pla2g15', 'Hexb', 'Naga', 'Hexa', 'Lrp1', 'Gla', 'Lipa'}	1.0	1.0	1.0	1.0	1.0	0.008	1.0	3.4e-05
lipid homeostasis	{'n/a (just one condition)'}	1.0	1.0	1.0	1.0	1.0	1.0	1.0	0.0151
lipid localization	{'Slco2a1', 'Pltp', 'Soat1', 'Anxa1', 'Abcg1', 'Hexb', 'Abcc3'}	1.0	1.0	1.0	1.0	0.0286	0.0269	1.0	2.46e-06
lipid metabolic process	{'Elovl1', 'B4galt5', 'Pltp', 'Abca1', 'B4galt6', 'Ywhah', 'Nceh1', 'Sphk1', 'Pi4k2a', 'St6galnac4', 'Dpep2', 'Abcg1', 'Pdpn', 'Il1rn', 'Gba', 'Apobr', 'Cln8', 'Ch25h', 'Tmem189', 'P2rx7', 'Soat1', 'Apobec1', 'Abhd12', 'Psap', 'Tbxas1', 'Pnpla7', 'Inpp5d', 'Acer3', 'Ptgs2', 'Hpgds', 'Gdpd1', 'Alox5ap', 'Fgl1', 'Asah1', 'Lpcat2', 'Daglb', 'Plpp2', 'Socs3', 'Gm2a', 'Spp1', 'Pla2g15', 'Hexb', 'Npc1'…	1.0	1.0	1.0	1.0	1.0	9.65e-05	1.0	9.53e-08
lipid phosphorylation	{'n/a (just one condition)'}	1.0	1.0	1.0	1.0	1.0	1.0	1.0	0.0455
lipid storage	{'n/a (just one condition)'}	1.0	1.0	1.0	1.0	1.0	1.0	1.0	0.0444
lipid translocation	{'n/a (just one condition)'}	1.0	1.0	1.0	1.0	1.0	1.0	1.0	0.0492
lipid transport	{'Slco2a1', 'Pltp', 'Soat1', 'Abcg1', 'Anxa1', 'Lbp', 'Abcc3'}	1.0	1.0	1.0	1.0	0.0379	1.0	1.0	2.91e-05
lipopolysaccharide-mediated signaling pathway	{'n/a (just one condition)'}	1.0	1.0	1.0	1.0	1.0	1.0	1.0	2.37e-05
liposaccharide metabolic process	{'n/a (just one condition)'}	1.0	1.0	1.0	1.0	1.0	1.0	1.0	0.003
liver development	{'n/a (just one condition)'}	1.0	1.0	1.0	1.0	1.0	1.0	1.0	0.0272
localization	{'No common gene'}	1.0	1.0	0.0047	1.0	0.0023	1.35e-23	0.0227	4.16e-35
locomotion	{'No common gene'}	0.0011	1.0	0.0191	1.0	9.56e-10	8.84e-18	0.00039	1.59e-22
lung development	{'Tns3', 'Ctsh', 'Pdpn'}	1.0	1.0	1.0	1.0	0.0032	0.0018	1.0	1.0
lymph circulation	{'n/a (just one condition)'}	1.0	1.0	1.0	1.0	0.0297	1.0	1.0	1.0
lymph node development	{'n/a (just one condition)'}	1.0	1.0	1.0	1.0	1.0	1.0	1.0	0.012
lymph vessel development	{'n/a (just one condition)'}	1.0	1.0	1.0	1.0	0.0015	1.0	1.0	1.0
lymph vessel morphogenesis	{'n/a (just one condition)'}	1.0	1.0	1.0	1.0	0.0492	1.0	1.0	1.0
lymphocyte activation	{'Lcp1', 'Ly9', 'Syk', 'Spi1', 'Nfam1', 'Lilrb4a', 'Itgb2', 'Anxa1', 'Slc11a1', 'Cd44'}	1.0	1.0	1.0	1.0	0.0168	9.01e-09	1.0	4.79e-19
lymphocyte activation involved in immune response	{'Lcp1', 'Fcer1g', 'Ly9', 'Clec4d', 'Tlr4', 'Tgfb1', 'Plcl2', 'Cd180', 'Tnfaip3', 'Cd244', 'Slc11a1'}	1.0	1.0	1.0	1.0	1.0	0.0117	1.0	3.93e-06
lymphocyte chemotaxis	{'Ccl6', 'Adam8', 'Cxcl16'}	1.0	1.0	0.0072	1.0	1.0	0.0018	1.0	4.42e-09
lymphocyte differentiation	{'Syk', 'Adgrg3', 'Il7r', 'Tnfaip3', 'Gba', 'Psap', 'Sox4', 'Nfam1', 'Ly9', 'Spi1', 'Vav1', 'Mertk', 'Prex1', 'Tpd52', 'Mafb', 'Fcer1g', 'Clec4d', 'Tgfb1', 'Plcl2', 'Anxa1', 'Cdk6', 'Abl2'}	1.0	1.0	1.0	1.0	1.0	0.0016	1.0	7.04e-10
lymphocyte homeostasis	{'n/a (just one condition)'}	1.0	1.0	1.0	1.0	1.0	1.0	1.0	0.00033
lymphocyte mediated immunity	{'C1qb', 'Pirb', 'C1qc', 'Slc11a1'}	1.0	1.0	9.35e-05	1.0	8.94e-05	4e-05	1.0	3.03e-11
lymphocyte migration	{'Ccl7', 'Ccl4', 'Gba', 'Adam8', 'Ch25h', 'Ccl3', 'Ccl6', 'Cx3cl1', 'Cxcl16', 'Ccl2'}	1.0	1.0	1.0	1.0	1.0	0.00059	1.0	1.4e-10
lymphocyte proliferation	{'Tlr4', 'Itgam', 'Plcl2', 'P2rx7', 'Lilrb4a', 'Cd180', 'Ctps', 'Il7r', 'Slc11a1', 'Itgb2'}	1.0	1.0	1.0	1.0	1.0	0.0081	1.0	0.0156
lysosomal lumen acidification	{'Atp6v0c', 'Atp6ap2', 'Grn'}	1.0	1.0	1.0	1.0	1.0	0.0183	1.0	0.0083
lysosomal transport	{'n/a (just one condition)'}	1.0	1.0	1.0	1.0	1.0	1.0	1.0	0.0183
lysosome organization	{'Gba', 'Gnptab', 'Cln8', 'Atp6ap2', 'Abca1', 'Rab7b', 'P2rx7', 'Myo7a', 'Acp2', 'Grn', 'Tpp1', 'Atp6v0c', 'Hexb', 'Tpcn2', 'Hexa'}	1.0	1.0	1.0	1.0	1.0	3.71e-07	1.0	9.25e-08
macromolecule localization	{'Syk', 'Abca1', 'Tpp1', 'Tmed9', 'Apobr', 'Atp13a2', 'Soat1', 'Rftn1', 'Mmp12', 'Il10ra', 'Nrros', 'Snx8', 'Bid', 'Rab29', 'Cd63', 'Npc1', 'Egr2', 'Abcc3', 'Fcer1g', 'Col1a1', 'Tnfaip2', 'Myo5a', 'Steap3', 'Gltp', 'Rab31', 'Dab2', 'Il1rn', 'Erp29', 'Gba', 'Pqlc1', 'Actg1', 'P2rx7', 'Snx1', 'Rab8b', 'Folr2', 'Anxa2', 'Tmem106a', 'Rab7b', 'Arl11', 'Myo7a', 'Neurl3', 'Arl4c', 'Gm2a', 'Hexa', 'Dennd…	1.0	1.0	1.0	1.0	1.0	0.0018	1.0	0.0001
macromolecule metabolic process	{'n/a (just one condition)'}	1.0	1.0	1.0	1.0	1.0	1.0	1.0	0.0203
macrophage activation	{'Tyrobp', 'Slc11a1'}	1.0	1.0	0.0153	1.0	0.003	3.12e-08	1.0	1.51e-13
macrophage activation involved in immune response	{'Tyrobp', 'Syk'}	1.0	1.0	1.0	1.0	0.0492	0.00059	1.0	0.00011
macrophage chemotaxis	{'Cx3cl1', 'Ccl3', 'Lgals3', 'Gpr35', 'Cx3cr1', 'Ccl2'}	1.0	1.0	1.0	1.0	1.0	0.0022	1.0	0.0018
macrophage differentiation	{'n/a (just one condition)'}	1.0	1.0	1.0	1.0	1.0	1.0	1.0	0.0483
macrophage migration	{'Cx3cr1', 'Ccl3', 'Lgals3', 'Gpr35', 'Mcoln2', 'Cx3cl1', 'Ccl2'}	1.0	1.0	1.0	1.0	1.0	0.00077	1.0	0.00016
maintenance of protein location	{'n/a (just one condition)'}	1.0	1.0	1.0	1.0	1.0	1.0	0.0462	1.0
mast cell activation	{'Fcer1g', 'Tlr4', 'Milr1', 'Cd48', 'Lat2', 'Fcgr3', 'Cd300a'}	1.0	1.0	1.0	1.0	1.0	0.0048	1.0	0.0016
mature B cell differentiation	{'n/a (just one condition)'}	1.0	1.0	1.0	1.0	1.0	1.0	1.0	0.0013
membrane depolarization during action potential	{'n/a (just one condition)'}	1.0	1.0	1.0	1.0	1.0	1.0	0.0018	1.0
membrane lipid biosynthetic process	{'Gba', 'Elovl1', 'B4galt5', 'Acer3', 'B4galt6', 'P2rx7', 'Asah1', 'Sphk1', 'Pigs', 'St6galnac4', 'Samd8'}	1.0	1.0	1.0	1.0	1.0	0.0041	1.0	0.0264
membrane lipid metabolic process	{'Elovl1', 'B4galt5', 'B4galt6', 'Sphk1', 'St6galnac4', 'Gba', 'Cln8', 'P2rx7', 'Psap', 'Acer3', 'Asah1', 'Plpp2', 'Gm2a', 'Pla2g15', 'Hexb', 'Naga', 'Hexa', 'Gla', 'Pigs', 'Samd8', 'Cerk'}	1.0	1.0	1.0	1.0	1.0	6.94e-06	1.0	4.03e-06
membrane organization	{'Pltp', 'Abca1', 'Clu', 'Abcg1', 'Slc35f6', 'Ap1s2', 'Tmed9', 'Pqlc1', 'Mfge8', 'Cln8', 'Adam8', 'Itgam', 'Atp13a2', 'P2rx7', 'Rab8b', 'Rftn1', 'Myof', 'Fcgr2b', 'Psap', 'Anxa2', 'Rab7b', 'Trem2', 'Sirpa', 'Rhog', 'Lpcat2', 'Bid', 'Elmo1', 'Npc1', 'Fcer1g', 'Fcgr1', 'Msr1', 'Fcgr3', 'Bcl2l11', 'Thbs1', 'Arhgap25', 'Itgb2', 'Gltp'}	1.0	1.0	1.0	1.0	1.0	0.00019	1.0	4.44e-05
membrane protein ectodomain proteolysis	{'n/a (just one condition)'}	1.0	1.0	1.0	1.0	1.0	1.0	1.0	0.0299
membrane protein proteolysis	{'n/a (just one condition)'}	1.0	1.0	1.0	1.0	1.0	1.0	1.0	0.0056
memory	{'n/a (just one condition)'}	1.0	1.0	1.0	1.0	1.0	1.0	0.0105	1.0
mesenchymal cell differentiation	{'Tgfb2', 'Wnt16', 'Tgfbr1'}	1.0	1.0	1.0	1.0	1.0	0.0025	0.0344	1.0
mesenchyme development	{'Tgfb2', 'Wnt16', 'Tgfbr1'}	1.0	1.0	1.0	1.0	1.0	0.0071	0.023	1.0
metabolic process	{'Syk', 'Lacc1', 'Dse', 'Abca1', 'Spsb4', 'Tpp1', 'Rnf149', 'St6galnac4', 'Dpep2', 'Slc25a13', 'Man2b2', 'Apobr', 'Hs6st2', 'Wsb2', 'Atp13a2', 'Cd84', 'Mmp19', 'Soat1', 'Hgf', 'Abhd12', 'Cyba', 'Htr2b', 'Rps6ka2', 'Ptafr', 'Rftn1', 'Mmp12', 'Gpr137b', 'Man2b1', 'Atp6v1a', 'Pnpla7', 'Ptgs2', 'Dtx4', 'Nrros', 'Ctsl', 'Prdx1', 'Gcnt4', 'Aldh3b1', 'Sat1', 'Bid', 'Socs3', 'Dpp7', 'Fuca2', 'P4ha3', 'Pl…	1.0	1.0	1.0	1.0	1.0	6.79e-05	1.0	2.73e-09
metal ion homeostasis	{'Hmox1', 'Cd38', 'Ccl3', 'Slc8b1', 'Cx3cr1', 'Cx3cl1', 'Ccl2', 'Atp13a2', 'P2rx7', 'Htr2b', 'F2r', 'Ftl1', 'Slc39a6', 'Mcoln2', 'Atp2b1', 'Slc11a1', 'Atp6v1a', 'P2ry6', 'Cemip', 'Abl2', 'P2rx4', 'Gpr157', 'C3ar1', 'Spp1', 'Ccdc109b', 'Gpr35', 'Hexb', 'Wfs1', 'Tgfb1', 'Edn1', 'Plcl2', 'Lrp1', 'Cxcl1', 'Mcoln3', 'Myo5a', 'Tmem178', 'Trpv2', 'Steap3', 'Tpcn2', 'Ccr5'}	1.0	1.0	1.0	1.0	1.0	0.00031	1.0	7.64e-11
metal ion transport	{'No common gene'}	1.0	1.0	1.0	1.0	1.0	1.0	0.0249	0.0015
microglia development	{'n/a (just one condition)'}	1.0	1.0	1.0	1.0	1.0	0.038	1.0	1.0
microglia differentiation	{'Gba', 'Nrros', 'Tlr2', 'Itgam'}	1.0	1.0	1.0	1.0	1.0	0.007	1.0	0.0171
microglial cell activation	{'Tlr8', 'Tlr4', 'Itgam', 'Trem2', 'Clu', 'Cx3cl1', 'C1qa', 'Tlr2', 'Grn', 'Tyrobp', 'Cx3cr1'}	1.0	1.0	1.0	1.0	1.0	1.99e-05	1.0	6.16e-11
microglial cell activation involved in immune response	{'Tyrobp', 'Trem2'}	1.0	1.0	0.0408	1.0	1.0	0.0047	1.0	0.0016
microglial cell proliferation	{'Gba', 'Trem2', 'Clu', 'Csf1r', 'Cx3cl1'}	1.0	1.0	1.0	1.0	1.0	0.0019	1.0	0.00093
microtubule cytoskeleton organization	{'n/a (just one condition)'}	1.0	1.0	1.0	1.0	1.0	1.0	0.0201	1.0
microtubule-based process	{'n/a (just one condition)'}	1.0	1.0	1.0	1.0	1.0	1.0	0.0387	1.0
modulation of process of other organism involved in symbiotic interaction	{'Ccl4', 'Anxa2', 'Ccl3', 'Tlr2', 'Bcl2l11', 'Igf2r', 'Csf1r', 'Cfl1', 'Ccr5'}	1.0	1.0	1.0	1.0	1.0	0.0295	1.0	0.0382
monocarboxylic acid biosynthetic process	{'n/a (just one condition)'}	1.0	1.0	1.0	1.0	1.0	0.0447	1.0	1.0
monocyte aggregation	{'n/a (just one condition)'}	1.0	1.0	1.0	1.0	1.0	1.0	1.0	0.0171
monocyte chemotaxis	{'Anxa1', 'Lgals3'}	1.0	1.0	1.0	1.0	0.0336	0.0033	1.0	7.1e-07
mononuclear cell migration	{'Sirpa', 'Lgals3'}	1.0	1.0	0.0072	1.0	0.0076	0.0018	1.0	1.35e-07
mononuclear cell proliferation	{'Tlr4', 'Itgam', 'Tgfb1', 'Plcl2', 'P2rx7', 'Lilrb4a', 'Cd180', 'Il7r', 'Ctps', 'Slc11a1', 'Itgb2'}	1.0	1.0	1.0	1.0	1.0	0.0031	1.0	0.007
monovalent inorganic cation homeostasis	{'Lacc1', 'Atp6ap2', 'Edn1', 'Atp6v0a1', 'Grn', 'Spp1', 'Atp6v0c', 'Hvcn1', 'Slc11a1', 'Atp6v0d2'}	1.0	1.0	1.0	1.0	1.0	0.0051	1.0	0.0182
morphogenesis of a branching epithelium	{'n/a (just one condition)'}	1.0	1.0	1.0	1.0	1.0	1.0	1.0	0.00045
morphogenesis of an epithelium	{'No common gene'}	1.0	1.0	1.0	1.0	1.0	0.00012	0.0218	0.00037
movement of cell or subcellular component	{'No common gene'}	0.0172	1.0	1.0	1.0	7.19e-07	1.2e-13	2.16e-07	1.47e-16
mucopolysaccharide metabolic process	{'Itih4', 'Cemip', 'Chst11', 'Dse', 'Tgfb1', 'Hgf', 'Mamdc2', 'Xylt2', 'Cd44'}	1.0	1.0	1.0	1.0	1.0	0.00012	1.0	0.0022
multi-multicellular organism process	{'Ptgs2', 'Havcr2', 'Vmp1', 'Lif', 'Tgfb1', 'Ctsb', 'Edn1', 'Cd38', 'Ctsl', 'Sh3pxd2b', 'Grn', 'Ptafr', 'Mmp2', 'Ucp2', 'Hexb', 'Igfbp2', 'Ccl2'}	1.0	1.0	1.0	1.0	1.0	0.0164	1.0	0.0066
multicellular organism development	{'No common gene'}	7.24e-07	1.0	1.0	1.0	3.55e-07	8.959999999999999e-23	5.45e-15	2.08e-20
multicellular organismal homeostasis	{'Elovl1', 'Tpp1', 'Il1rn', 'Gba', 'Cln8', 'Prcp', 'Ildr2', 'P2rx7', 'Ctsh', 'Ctss', 'F2r', 'Slc11a1', 'Metrnl', 'Ptgs2', 'Tlr4', 'Gpx1', 'Wfs1', 'Scx', 'Il1a', 'Lipa', 'Ctsk'}	1.0	1.0	1.0	1.0	1.0	0.0127	1.0	0.0489
multicellular organismal process	{'No common gene'}	8.84e-07	1.0	1.0	1.0	9.35e-09	1.5799999999999998e-23	1.05e-12	1.54e-25
multicellular organismal signaling	{'n/a (just one condition)'}	1.0	1.0	1.0	1.0	1.0	1.0	2.67e-05	1.0
multinuclear osteoclast differentiation	{'n/a (just one condition)'}	1.0	1.0	1.0	1.0	1.0	0.0236	1.0	1.0
muscle cell development	{'n/a (just one condition)'}	1.0	1.0	1.0	1.0	1.0	1.0	0.0061	1.0
muscle cell differentiation	{'n/a (just one condition)'}	1.0	1.0	1.0	1.0	1.0	1.0	0.0012	1.0
muscle contraction	{'n/a (just one condition)'}	1.0	1.0	1.0	1.0	1.0	1.0	3.52e-05	1.0
muscle organ development	{'n/a (just one condition)'}	1.0	1.0	1.0	1.0	1.0	1.0	0.00015	1.0
muscle structure development	{'n/a (just one condition)'}	1.0	1.0	1.0	1.0	1.0	1.0	3.66e-08	1.0
muscle system process	{'n/a (just one condition)'}	1.0	1.0	1.0	1.0	1.0	1.0	1.12e-07	1.0
muscle tissue development	{'n/a (just one condition)'}	1.0	1.0	1.0	1.0	1.0	1.0	5.78e-11	1.0
muscle tissue morphogenesis	{'n/a (just one condition)'}	1.0	1.0	1.0	1.0	1.0	1.0	0.0249	1.0
myelination	{'B4galt5', 'Acer3', 'Tgfb1', 'B4galt6', 'Clu', 'Tlr2', 'Myo5a', 'Psap', 'Hexb', 'Hexa', 'Egr2'}	1.0	1.0	1.0	1.0	1.0	0.0064	1.0	0.0035
myeloid cell activation involved in immune response	{'Tyrobp', 'Myo1f'}	1.0	1.0	0.0163	1.0	0.0032	1.32e-06	1.0	3.32e-08
myeloid cell development	{'n/a (just one condition)'}	1.0	1.0	1.0	1.0	1.0	0.0388	1.0	1.0
myeloid cell differentiation	{'Pirb', 'Spi1', 'Tlr2', 'Tyrobp', 'Nckap1l', 'Wisp1', 'Csf1r', 'Runx1', 'Cd109'}	1.0	1.0	1.0	1.0	0.0027	3.34e-08	1.0	6.56e-12
myeloid cell homeostasis	{'Itgam', 'Spi1', 'Hmox1', 'Lilrb4a', 'Prdx1', 'Ccl2', 'Bcl2l11', 'Nckap1l', 'Mertk', 'Hcls1', 'Dnase2a', 'Anxa1', 'Mfsd7b'}	1.0	1.0	1.0	1.0	1.0	0.0136	1.0	0.00068
myeloid dendritic cell activation	{'n/a (just one condition)'}	1.0	1.0	1.0	1.0	1.0	1.0	1.0	0.0259
myeloid leukocyte activation	{'Fcgr4', 'Myo1f', 'Pirb', 'Spi1', 'Tyrobp', 'Slc11a1'}	1.0	1.0	8.94e-07	1.0	1.68e-06	5.85e-15	1.0	2.2500000000000002e-21
myeloid leukocyte differentiation	{'Tyrobp', 'Pirb', 'Spi1'}	1.0	1.0	0.00063	1.0	0.00029	8.56e-08	1.0	4.25e-10
myeloid leukocyte mediated immunity	{'Fcgr3', 'Myo1f', 'Cd300lb', 'Fcgr1'}	1.0	1.0	0.0104	1.0	1.0	4.11e-05	1.0	1.13e-05
myeloid leukocyte migration	{'Sirpa', 'Lgals3', 'Itgb2', 'Gpr35'}	1.0	1.0	3.53e-06	1.0	0.00015	4.25e-09	1.0	3.49e-14
negative regulation of B cell activation	{'Tyrobp', 'Fcgr2b', 'Sfrp1', 'Cd300a'}	1.0	1.0	1.0	1.0	0.0336	0.0134	1.0	0.0056
negative regulation of B cell proliferation	{'n/a (just one condition)'}	1.0	1.0	1.0	1.0	1.0	1.0	1.0	0.005
negative regulation of B cell receptor signaling pathway	{'Plcl2', 'Fcgr2b', 'Lpxn', 'Cd300a'}	1.0	1.0	1.0	1.0	1.0	0.01	1.0	0.004
negative regulation of CD4-positive, alpha-beta T cell activation	{'n/a (just one condition)'}	1.0	1.0	1.0	1.0	1.0	1.0	1.0	0.0034
negative regulation of CD4-positive, alpha-beta T cell differentiation	{'n/a (just one condition)'}	1.0	1.0	1.0	1.0	1.0	1.0	1.0	0.0415
negative regulation of ERK1 and ERK2 cascade	{'n/a (just one condition)'}	1.0	1.0	1.0	1.0	1.0	1.0	1.0	0.0277
negative regulation of MAPK cascade	{'n/a (just one condition)'}	1.0	1.0	1.0	1.0	1.0	1.0	1.0	0.0048
negative regulation of T cell activation	{'Cd80', 'Havcr2', 'Cd276', 'Tgfb1', 'Fgl1', 'Tnfaip8l2', 'Runx1', 'Gpnmb', 'Vsir', 'Lgals3', 'Cd300a', 'Anxa1', 'Cd44'}	1.0	1.0	1.0	1.0	1.0	0.0027	1.0	9.56e-07
negative regulation of T cell proliferation	{'n/a (just one condition)'}	1.0	1.0	1.0	1.0	1.0	1.0	1.0	0.00058
negative regulation of T-helper 1 type immune response	{'n/a (just one condition)'}	1.0	1.0	1.0	1.0	1.0	1.0	1.0	0.0171
negative regulation of actin filament polymerization	{'n/a (just one condition)'}	1.0	1.0	1.0	1.0	1.0	0.0316	1.0	1.0
negative regulation of adaptive immune response based on somatic recombination of immune receptors built from immunoglobulin superfamily domains	{'n/a (just one condition)'}	1.0	1.0	1.0	1.0	1.0	1.0	1.0	0.0133
negative regulation of alkaline phosphatase activity	{'n/a (just one condition)'}	1.0	1.0	1.0	1.0	1.0	1.0	1.0	0.0114
negative regulation of alpha-beta T cell activation	{'n/a (just one condition)'}	1.0	1.0	1.0	1.0	1.0	1.0	1.0	0.0016
negative regulation of angiogenesis	{'n/a (just one condition)'}	1.0	1.0	1.0	1.0	1.0	1.0	1.0	0.0276
negative regulation of antigen receptor-mediated signaling pathway	{'n/a (just one condition)'}	1.0	1.0	1.0	1.0	1.0	1.0	1.0	0.0062
negative regulation of apoptotic process	{'Arrb2', 'Hmox1', 'Ywhah', 'Clu', 'Cd38', 'Sphk1', 'Il7r', 'Sfrp1', 'Tnfaip3', 'Cx3cr1', 'Hcls1', 'Pdpn', 'Il1rn', 'Dab2', 'Cd44', 'Gba', 'Cx3cl1', 'Slc35f6', 'Cln8', 'Adam8', 'Chst11', 'Ctsh', 'Hgf', 'Fn1', 'Htr2b', 'F2r', 'Ucp2', 'Fcgr2b', 'Ptpn1', 'Naip5', 'Timp1', 'Ptgs2', 'Ngf', 'Trem2', 'Unc5b', 'Tnfrsf23', 'Hck', 'Bid', 'Socs3', 'Spp1', 'Lgals3', 'Mertk', 'Nckap1l', 'Clec5a', 'Card14', 'C…	1.0	1.0	1.0	1.0	1.0	2.39e-09	1.0	5.08e-13
negative regulation of apoptotic signaling pathway	{'Arrb2', 'Hmox1', 'Clu', 'Tnfaip3', 'Cx3cr1', 'Cx3cl1', 'Dab2', 'Slc35f6', 'Cd44', 'Hgf', 'Ptpn1', 'Ptgs2', 'Unc5b', 'Tnfrsf23', 'Bid', 'Lgals3', 'Gpx1', 'Wfs1', 'Plaur'}	1.0	1.0	1.0	1.0	1.0	2.36e-05	1.0	5.37e-05
negative regulation of autophagy	{'n/a (just one condition)'}	1.0	1.0	1.0	1.0	1.0	0.0177	1.0	1.0
negative regulation of biological process	{'No common gene'}	0.0167	1.0	1.0	1.0	3.32e-05	2.02e-17	2.67e-05	2.0800000000000002e-31
negative regulation of blood vessel morphogenesis	{'n/a (just one condition)'}	1.0	1.0	1.0	1.0	1.0	1.0	1.0	0.0171
negative regulation of bone remodeling	{'Inpp5d', 'Tnfrsf11b', 'P2rx7', 'Ubash3b', 'Cd38', 'Sfrp1', 'Gpr137b'}	1.0	1.0	1.0	1.0	1.0	0.0013	1.0	5.2e-05
negative regulation of bone resorption	{'Inpp5d', 'Tnfrsf11b', 'P2rx7', 'Ubash3b', 'Cd38', 'Gpr137b'}	1.0	1.0	1.0	1.0	1.0	0.0045	1.0	0.00084
negative regulation of catalytic activity	{'Arrb2', 'Cstb', 'Itih4', 'Sfrp1', 'Tnfaip3', 'Cd44', 'Renbp', 'Gba', 'Anxa1', 'Gadd45a', 'Anxa8', 'Hgf', 'Ptpn1', 'Serpinb6a', 'Naip5', 'Timp1', 'Ptgs2', 'Ngf', 'Anxa2', 'Nckap1l', 'Pkib', 'Cd300a', 'Cd109', 'Gpx1', 'Naip2', 'Plaur', 'Mgat5', 'Ubash3b', 'Gla', 'Thbs1', 'Fnip2', 'Rnh1'}	1.0	1.0	1.0	1.0	1.0	0.0239	1.0	0.001
negative regulation of cell activation	{'Fgr', 'Cd84', 'Runx1', 'Tyrobp', 'Lgals3', 'Sfrp1', 'Cd300a', 'Anxa1', 'Fcgr2b', 'Cd44'}	1.0	1.0	1.0	1.0	0.00013	1.44e-09	1.0	1.41e-13
negative regulation of cell adhesion	{'No common gene'}	1.0	1.0	1.0	1.0	0.0238	7.78e-09	0.0248	1.64e-10
negative regulation of cell communication	{'No common gene'}	1.0	1.0	1.0	1.0	0.0038	3.47e-08	0.0469	1.05e-12
negative regulation of cell death	{'Arrb2', 'Card14', 'Hmox1', 'Ywhah', 'Clu', 'Cd38', 'Sphk1', 'Il7r', 'Sfrp1', 'Atp6v0c', 'Tnfaip3', 'Cx3cr1', 'Hcls1', 'Pdpn', 'Dab2', 'Cd44', 'Il1rn', 'Gba', 'Cx3cl1', 'Slc35f6', 'Cln8', 'Adam8', 'Chst11', 'Ctsh', 'Hgf', 'Fn1', 'Htr2b', 'Cd200r1', 'F2r', 'Ucp2', 'Fcgr2b', 'Sox4', 'Ptpn1', 'Psap', 'Wisp2', 'Naip5', 'Timp1', 'Ptgs2', 'Ngf', 'Trem2', 'Ctsb', 'Unc5b', 'Tnfrsf23', 'Hck', 'Bid', 'Soc…	1.0	1.0	1.0	1.0	1.0	5.75e-12	1.0	4.91e-15
negative regulation of cell development	{'n/a (just one condition)'}	1.0	1.0	1.0	1.0	1.0	1.0	2.08e-06	1.0
negative regulation of cell differentiation	{'No common gene'}	0.0429	1.0	1.0	1.0	1.0	0.007	8.64e-07	0.00037
negative regulation of cell growth	{'n/a (just one condition)'}	1.0	1.0	1.0	1.0	1.0	1.0	0.0227	1.0
negative regulation of cell junction assembly	{'n/a (just one condition)'}	1.0	1.0	1.0	1.0	1.0	0.0387	1.0	1.0
negative regulation of cell migration	{'Col3a1'}	0.0196	1.0	1.0	1.0	1.0	0.0002	1.0	2.28e-10
negative regulation of cell motility	{'Col3a1'}	0.0066	1.0	1.0	1.0	1.0	0.00017	1.0	1.04e-10
negative regulation of cell population proliferation	{'No common gene'}	1.0	1.0	1.0	1.0	0.0032	3.55e-06	0.0109	2.53e-12
negative regulation of cell projection organization	{'n/a (just one condition)'}	1.0	1.0	1.0	1.0	1.0	1.0	1.0	0.0115
negative regulation of cell-cell adhesion	{'Cd80', 'Adam8', 'Havcr2', 'Cd276', 'Tgfb1', 'Fgl1', 'Ubash3b', 'Tnfaip8l2', 'Anxa1', 'Gpnmb', 'Lgals3', 'Vsir', 'Cd300a', 'Tnfaip3', 'Runx1', 'Il1rn', 'Cd44', 'Abl2'}	1.0	1.0	1.0	1.0	1.0	0.00035	1.0	1.92e-06
negative regulation of cell-matrix adhesion	{'n/a (just one condition)'}	1.0	1.0	1.0	1.0	1.0	0.00099	1.0	1.0
negative regulation of cell-substrate adhesion	{'n/a (just one condition)'}	1.0	1.0	1.0	1.0	1.0	0.004	1.0	1.0
negative regulation of cellular component movement	{'No common gene'}	0.004	1.0	1.0	1.0	1.0	0.00046	0.0124	7.2e-11
negative regulation of cellular component organization	{'No common gene'}	1.0	1.0	1.0	1.0	1.0	0.0058	0.0086	0.0024
negative regulation of cellular metabolic process	{'Cstb', 'Iqgap1', 'Pkp1', 'Hgf', 'Sdcbp', 'Htr2b', 'Mmp12', 'Sox4', 'Il10ra', 'Naip5', 'Timp1', 'Ptgs2', 'Trem2', 'Socs3', 'Pkib', 'Cd300a', 'Npc1', 'Cd109', 'Dnmt3a', 'Plaur', 'Fnip2', 'Itih4', 'Loxl2', 'Dab2', 'Cd44', 'Gba', 'Itgam', 'P2rx7', 'Anxa8', 'Serpinb6a', 'Tlr4', 'Spi1', 'Anxa2', 'Sirpa', 'Zeb2', 'Trim29', 'E2f1', 'Sbno2', 'Mgat5', 'Taok3', 'Hmga1', 'Inhbb', 'Arrb2', 'Hmox1', 'Clu', '…	1.0	1.0	1.0	1.0	1.0	0.0228	1.0	0.0185
negative regulation of cellular process	{'No common gene'}	1.0	1.0	1.0	1.0	0.0017	9.13e-16	8.63e-05	1.86e-25
negative regulation of cellular protein metabolic process	{'Arrb2', 'Cstb', 'Itih4', 'Sfrp1', 'Tnfaip3', 'Dab2', 'Cd44', 'Renbp', 'Gba', 'Gadd45a', 'Atf3', 'P2rx7', 'Anxa8', 'Hgf', 'Sdcbp', 'Sox4', 'Ptpn1', 'Serpinb6a', 'Naip5', 'Timp1', 'Ptgs2', 'Tlr4', 'Ngf', 'Spi1', 'Anxa2', 'Rnf149', 'Lif', 'Sirpa', 'Dok1', 'Nckap1l', 'Socs3', 'Pkib', 'Cd300a', 'Cd109', 'Gpx1', 'Tgfb1', 'Edn1', 'Naip2', 'Plaur', 'Mgat5', 'Ubash3b', 'Taok3', 'Thbs1', 'Ctsz'}	1.0	1.0	1.0	1.0	1.0	0.0337	1.0	0.00011
negative regulation of cellular response to growth factor stimulus	{'Fbn1', 'Glg1', 'Cd109', 'Dcn'}	0.0172	1.0	1.0	1.0	0.005	1.0	1.0	1.0
negative regulation of chemokine production	{'n/a (just one condition)'}	1.0	1.0	1.0	1.0	1.0	1.0	1.0	0.0062
negative regulation of chemotaxis	{'n/a (just one condition)'}	1.0	1.0	1.0	1.0	1.0	1.0	1.0	0.0106
negative regulation of cholesterol transport	{'n/a (just one condition)'}	1.0	0.0151	1.0	1.0	1.0	1.0	1.0	1.0
negative regulation of coagulation	{'n/a (just one condition)'}	0.0454	1.0	1.0	1.0	1.0	1.0	1.0	1.0
negative regulation of cysteine-type endopeptidase activity involved in apoptotic process	{'Gpx1', 'Arrb2', 'Ptgs2', 'Naip2', 'Plaur', 'Hgf', 'Thbs1', 'Cd44', 'Naip5'}	1.0	1.0	1.0	1.0	1.0	0.0223	1.0	0.0025
negative regulation of cytokine production	{'Tyrobp', 'Sirpa', 'Slc11a1'}	1.0	1.0	0.026	1.0	0.001	5.74e-10	1.0	4.92e-22
negative regulation of cytokine production involved in immune response	{'n/a (just one condition)'}	1.0	1.0	1.0	1.0	1.0	1.0	1.0	0.0483
negative regulation of cytokine production involved in inflammatory response	{'n/a (just one condition)'}	1.0	1.0	1.0	1.0	1.0	1.0	1.0	0.0464
negative regulation of cytoskeleton organization	{'n/a (just one condition)'}	1.0	1.0	1.0	1.0	1.0	1.0	0.0114	1.0
negative regulation of defense response	{'Arrb2', 'Mefv', 'Tnfaip3', 'Cx3cr1', 'Cx3cl1', 'Cd44', 'Cd276', 'Tnfaip8l2', 'Hgf', 'Mmp12', 'Fcgr2b', 'Metrnl', 'Sirpa', 'Socs3', 'Abr', 'Gpx1', 'Havcr2', 'Sh2d1b1', 'Grn', 'Tnfrsf1b'}	1.0	1.0	1.0	1.0	1.0	0.0018	1.0	2.61e-09
negative regulation of dendritic cell differentiation	{'n/a (just one condition)'}	1.0	1.0	1.0	1.0	0.0446	1.0	1.0	1.0
negative regulation of developmental process	{'No common gene'}	0.0014	1.0	1.0	1.0	0.0011	1.01e-06	1.89e-08	1.39e-08
negative regulation of endopeptidase activity	{'Gpx1', 'Arrb2', 'Cstb', 'Itih4', 'Timp1', 'Ptgs2', 'Ngf', 'Anxa2', 'Cd109', 'Naip2', 'Anxa8', 'Plaur', 'Naip5', 'Hgf', 'Thbs1', 'Serpinb6a', 'Cd44', 'Renbp'}	1.0	1.0	1.0	1.0	1.0	0.0023	1.0	7.88e-05
negative regulation of epithelial cell apoptotic process	{'n/a (just one condition)'}	1.0	1.0	1.0	1.0	1.0	0.024	1.0	1.0
negative regulation of epithelial cell proliferation	{'n/a (just one condition)'}	1.0	1.0	1.0	1.0	1.0	1.0	1.0	0.0271
negative regulation of exocytosis	{'Hmox1', 'Cd84', 'Rap1b', 'Cd300a', 'Anxa1', 'Abr'}	1.0	1.0	1.0	1.0	1.0	0.0479	1.0	0.0056
negative regulation of extrinsic apoptotic signaling pathway	{'Gpx1', 'Hmox1', 'Cx3cl1', 'Unc5b', 'Hgf', 'Tnfrsf23', 'Lgals3', 'Tnfaip3', 'Cx3cr1', 'Dab2'}	1.0	1.0	1.0	1.0	1.0	0.00021	1.0	0.0025
negative regulation of extrinsic apoptotic signaling pathway via death domain receptors	{'n/a (just one condition)'}	1.0	1.0	1.0	1.0	1.0	0.0067	1.0	1.0
negative regulation of focal adhesion assembly	{'n/a (just one condition)'}	1.0	1.0	1.0	1.0	1.0	0.0191	1.0	1.0
negative regulation of gene expression	{'n/a (just one condition)'}	1.0	1.0	1.0	1.0	1.0	1.0	1.0	8.64e-05
negative regulation of hemopoiesis	{'Cd44', 'C1qc', 'Sfrp1', 'Tmem176a', 'Tmem176b', 'Runx1', 'Anxa1'}	1.0	1.0	1.0	1.0	0.004	1.0	1.0	0.00026
negative regulation of hydrolase activity	{'Arrb2', 'Cstb', 'Itih4', 'Cd44', 'Renbp', 'Anxa8', 'Hgf', 'Serpinb6a', 'Naip5', 'Timp1', 'Ptgs2', 'Ngf', 'Anxa2', 'Thbs1', 'Nckap1l', 'Cd109', 'Gpx1', 'Naip2', 'Plaur', 'Mgat5', 'Anxa1'}	1.0	1.0	1.0	1.0	1.0	0.0401	1.0	0.00093
negative regulation of immune effector process	{'Cd84', 'Lgals3', 'Cd300a', 'Fcgr2b', 'Anxa1'}	1.0	1.0	1.0	1.0	0.0079	0.00025	1.0	3.47e-08
negative regulation of immune response	{'Cd84', 'Lgals3', 'Col3a1', 'Cd300a', 'Anxa1', 'Fcgr2b'}	1.0	1.0	1.0	1.0	0.0058	9.92e-05	1.0	3.66e-10
negative regulation of immune system process	{'Fgr', 'Cd68', 'Tyrobp', 'C1qc', 'Lgals3'}	1.0	1.0	0.00038	1.0	1.16e-05	3.32e-09	1.0	1.85e-21
negative regulation of inflammatory response	{'Metrnl', 'Gpx1', 'Cd276', 'Sirpa', 'Cx3cl1', 'Mefv', 'Tnfaip8l2', 'Hgf', 'Grn', 'Tnfrsf1b', 'Socs3', 'Tnfaip3', 'Cx3cr1', 'Fcgr2b', 'Cd44', 'Abr'}	1.0	1.0	1.0	1.0	1.0	0.0034	1.0	1.99e-07
negative regulation of innate immune response	{'n/a (just one condition)'}	1.0	1.0	1.0	1.0	1.0	1.0	1.0	2.95e-05
negative regulation of interferon-gamma production	{'n/a (just one condition)'}	1.0	1.0	1.0	1.0	1.0	1.0	1.0	0.0103
negative regulation of interleukin-1 beta production	{'n/a (just one condition)'}	1.0	1.0	1.0	1.0	1.0	1.0	1.0	0.00022
negative regulation of interleukin-1 production	{'Arrb2', 'Cx3cr1', 'Trem2', 'Mefv', 'Tnfaip3', 'Cx3cl1'}	1.0	1.0	1.0	1.0	1.0	0.0434	1.0	6.98e-05
negative regulation of interleukin-1-mediated signaling pathway	{'n/a (just one condition)'}	1.0	1.0	1.0	1.0	1.0	1.0	1.0	0.0492
negative regulation of interleukin-10 production	{'n/a (just one condition)'}	1.0	1.0	1.0	1.0	1.0	1.0	1.0	0.0014
negative regulation of interleukin-12 production	{'Arrb2', 'Tlr8', 'Mefv', 'Tlr2', 'Thbs1'}	1.0	1.0	1.0	1.0	1.0	0.0228	1.0	0.00016
negative regulation of interleukin-17 production	{'n/a (just one condition)'}	1.0	1.0	1.0	1.0	1.0	0.0228	1.0	1.0
negative regulation of interleukin-6 production	{'Gba', 'Inpp5d', 'Arrb2', 'Tlr4', 'Havcr2', 'Sirpa', 'Prg4', 'Cd84', 'Hgf', 'Cd200r1', 'Nckap1l', 'Tnfaip3'}	1.0	1.0	1.0	1.0	1.0	8.3e-05	1.0	5.85e-08
negative regulation of interleukin-8 production	{'Anxa1', 'Tlr9', 'Ssc5d'}	1.0	1.0	1.0	1.0	0.0439	1.0	1.0	0.0024
negative regulation of intracellular signal transduction	{'Rcan1', 'Arhgap25', 'Adgrg3', 'Clu', 'Sfrp1', 'Tnfaip3', 'Dab2', 'Cd44', 'Gba', 'Atf3', 'P2rx7', 'Ptpn1', 'Ptgs2', 'Tlr4', 'Rnf149', 'Lif', 'Sirpa', 'Bid', 'Dok1', 'Cd300a', 'Gpx1', 'Wfs1', 'Plaur', 'Taok3', 'Thbs1', 'Fnip2', 'Litaf', 'Abl2'}	1.0	1.0	1.0	1.0	1.0	0.0107	1.0	9.64e-05
negative regulation of intrinsic apoptotic signaling pathway	{'n/a (just one condition)'}	1.0	1.0	1.0	1.0	1.0	0.0308	1.0	1.0
negative regulation of leukocyte activation	{'Tyrobp', 'Fgr', 'Lgals3'}	1.0	1.0	0.0047	1.0	0.0011	2.54e-08	1.0	6.33e-14
negative regulation of leukocyte apoptotic process	{'n/a (just one condition)'}	1.0	1.0	1.0	1.0	1.0	1.0	1.0	0.0058
negative regulation of leukocyte cell-cell adhesion	{'Cd80', 'Adam8', 'Havcr2', 'Cd276', 'Tgfb1', 'Fgl1', 'Tnfaip8l2', 'Runx1', 'Gpnmb', 'Vsir', 'Lgals3', 'Cd300a', 'Anxa1', 'Cd44'}	1.0	1.0	1.0	1.0	1.0	0.0023	1.0	1.37e-07
negative regulation of leukocyte degranulation	{'Hmox1', 'Cd84', 'Abr', 'Cd300a'}	1.0	1.0	1.0	1.0	1.0	0.0297	1.0	0.0029
negative regulation of leukocyte differentiation	{'Runx1', 'C1qc', 'Sfrp1', 'Anxa1', 'Cd44'}	1.0	1.0	1.0	1.0	0.0025	0.00094	1.0	1.83e-05
negative regulation of leukocyte mediated cytotoxicity	{'n/a (just one condition)'}	1.0	1.0	1.0	1.0	1.0	1.0	1.0	0.004
negative regulation of leukocyte mediated immunity	{'Arrb2', 'Havcr2', 'Hmox1', 'Sh2d1b1', 'Cd84', 'Vsir', 'Il7r', 'Cd300a', 'Fcgr2b', 'Abr'}	1.0	1.0	1.0	1.0	1.0	0.002	1.0	2.12e-06
negative regulation of leukocyte migration	{'n/a (just one condition)'}	1.0	1.0	1.0	1.0	1.0	1.0	1.0	0.0055
negative regulation of leukocyte proliferation	{'n/a (just one condition)'}	1.0	1.0	1.0	1.0	1.0	1.0	1.0	4.44e-08
negative regulation of locomotion	{'No common gene'}	0.004	1.0	1.0	1.0	1.0	1.0	0.0263	1.98e-10
negative regulation of lymphocyte activation	{'Fgr', 'Anxa1', 'Tyrobp', 'Lgals3', 'Sfrp1', 'Cd300a', 'Runx1', 'Fcgr2b', 'Cd44'}	1.0	1.0	1.0	1.0	0.005	6.66e-06	1.0	7.01e-10
negative regulation of lymphocyte mediated immunity	{'n/a (just one condition)'}	1.0	1.0	1.0	1.0	1.0	1.0	1.0	0.0041
negative regulation of lymphocyte proliferation	{'Cd80', 'Inpp5d', 'Havcr2', 'Cd276', 'Tgfb1', 'Tyrobp', 'Gpnmb', 'Vsir', 'Cd300a', 'Fcgr2b', 'Cd44'}	1.0	1.0	1.0	1.0	1.0	0.0135	1.0	9.03e-07
negative regulation of macromolecule metabolic process	{'Pirb', 'Cstb', 'Anxa4', 'Pkp1', 'Cd276', 'Cd84', 'Hgf', 'Sdcbp', 'Cd200r1', 'Mmp12', 'Sox4', 'Atp2b1', 'Naip5', 'Timp1', 'Ptgs2', 'Trem2', 'Prg4', 'Tyrobp', 'Socs3', 'Pkib', 'Cd300a', 'Cd109', 'Dnmt3a', 'Plaur', 'Gpnmb', 'Fnip2', 'Itih4', 'Ccl3', 'Loxl2', 'Cx3cr1', 'Dab2', 'Cd44', 'Erp29', 'Gba', 'P2rx7', 'Anxa8', 'Fn1', 'Serpinb6a', 'Tlr4', 'Spi1', 'Anxa2', 'Sirpa', 'Zeb2', 'Trim29', 'E2f1', '…	1.0	1.0	1.0	1.0	1.0	0.00045	1.0	1.21e-05
negative regulation of mast cell activation	{'Hmox1', 'Cd300lf', 'Milr1', 'Cd84', 'Cd300a'}	1.0	1.0	1.0	1.0	1.0	0.0065	1.0	0.004
negative regulation of mast cell activation involved in immune response	{'n/a (just one condition)'}	1.0	1.0	1.0	1.0	0.0108	1.0	1.0	1.0
negative regulation of metabolic process	{'Pirb', 'Cstb', 'Anxa4', 'Iqgap1', 'Pkp1', 'Cd276', 'Cd84', 'Hgf', 'Sdcbp', 'Htr2b', 'Cd200r1', 'Mmp12', 'Sox4', 'Atp2b1', 'Il10ra', 'Naip5', 'Timp1', 'Ptgs2', 'Trem2', 'Prg4', 'Tyrobp', 'Socs3', 'Pkib', 'Cd300a', 'Npc1', 'Cd109', 'Dnmt3a', 'Plcl2', 'Plaur', 'Gpnmb', 'Fnip2', 'Itih4', 'Ccl3', 'Loxl2', 'Cx3cr1', 'Dab2', 'Cd44', 'Erp29', 'Gba', 'Itgam', 'P2rx7', 'Anxa8', 'Fn1', 'Serpinb6a', 'Tlr4'…	1.0	1.0	1.0	1.0	1.0	7.47e-05	1.0	9.22e-07
negative regulation of microtubule depolymerization	{'n/a (just one condition)'}	1.0	1.0	1.0	1.0	1.0	1.0	0.0469	1.0
negative regulation of microtubule polymerization or depolymerization	{'n/a (just one condition)'}	1.0	1.0	1.0	1.0	1.0	1.0	0.0338	1.0
negative regulation of molecular function	{'Arrb2', 'Cstb', 'Itih4', 'Adgrg3', 'Hmox1', 'Anxa4', 'Sfrp1', 'Tnfaip3', 'Il1rn', 'Dab2', 'Cd44', 'Gba', 'Renbp', 'Anxa1', 'Gadd45a', 'Anxa8', 'Hgf', 'Ptpn1', 'Serpinb6a', 'Ctsz', 'Naip5', 'Timp1', 'Ptgs2', 'Ngf', 'Anxa2', 'E2f1', 'Nckap1l', 'Pkib', 'Cd300a', 'Gpr35', 'Cd109', 'Gpx1', 'Wfs1', 'Havcr2', 'Naip2', 'Plaur', 'Mgat5', 'Ubash3b', 'Gla', 'Thbs1', 'Fnip2', 'Rnh1'}	1.0	1.0	1.0	1.0	1.0	0.0143	1.0	0.00082
negative regulation of multicellular organismal process	{'No common gene'}	1.11e-05	1.0	1.0	1.0	1.27e-11	1.82e-16	1.4e-08	1.95e-25
negative regulation of muscle contraction	{'n/a (just one condition)'}	1.0	1.0	1.0	1.0	1.0	1.0	0.0328	1.0
negative regulation of myeloid cell differentiation	{'n/a (just one condition)'}	1.0	1.0	1.0	1.0	1.0	1.0	1.0	0.0133
negative regulation of myeloid leukocyte differentiation	{'Inpp5d', 'Tmem178', 'Ubash3b', 'Ccl3', 'Runx1', 'C1qc', 'Sfrp1', 'Gpr137b', 'Mafb', 'Cdk6'}	1.0	1.0	1.0	1.0	1.0	0.002	1.0	0.00055
negative regulation of myeloid leukocyte mediated immunity	{'Hmox1', 'Cd84', 'Abr', 'Cd300a'}	1.0	1.0	1.0	1.0	1.0	0.0183	1.0	0.0083
negative regulation of natural killer cell mediated cytotoxicity	{'n/a (just one condition)'}	1.0	1.0	1.0	1.0	1.0	1.0	1.0	0.0088
negative regulation of nervous system development	{'No common gene'}	1.0	1.0	1.0	1.0	1.0	1.0	2.76e-05	0.0483
negative regulation of neurogenesis	{'n/a (just one condition)'}	1.0	1.0	1.0	1.0	1.0	1.0	6.89e-05	1.0
negative regulation of neuron apoptotic process	{'Gba', 'Wfs1', 'Adam8', 'Ngf', 'Arrb2', 'Hmox1', 'Lgmn', 'Cx3cl1', 'Unc5b', 'Lrp1', 'Grn', 'F2r', 'Cx3cr1', 'Crlf1'}	1.0	1.0	1.0	1.0	1.0	0.0098	1.0	0.00087
negative regulation of neuron death	{'Gba', 'Arrb2', 'Adam8', 'Ngf', 'Wfs1', 'Hmox1', 'Lgmn', 'Cx3cl1', 'Unc5b', 'Lrp1', 'Grn', 'Gpnmb', 'Cd200r1', 'F2r', 'Tnfrsf1b', 'Cx3cr1', 'Crlf1'}	1.0	1.0	1.0	1.0	1.0	0.0216	1.0	0.00086
negative regulation of neuron differentiation	{'n/a (just one condition)'}	1.0	1.0	1.0	1.0	1.0	1.0	0.00064	1.0
negative regulation of neuron projection development	{'n/a (just one condition)'}	1.0	1.0	1.0	1.0	1.0	1.0	1.0	0.0123
negative regulation of neutrophil activation	{'Grn', 'Abr', 'Cd300a'}	1.0	1.0	1.0	1.0	1.0	0.0264	1.0	0.0492
negative regulation of nitrogen compound metabolic process	{'n/a (just one condition)'}	1.0	1.0	1.0	1.0	1.0	1.0	1.0	0.0259
negative regulation of ossification	{'n/a (just one condition)'}	1.0	1.0	1.0	1.0	1.0	0.0061	1.0	1.0
negative regulation of osteoclast differentiation	{'Inpp5d', 'Tmem178', 'Ubash3b', 'Ccl3', 'Sfrp1', 'Gpr137b', 'Mafb'}	1.0	1.0	1.0	1.0	1.0	0.0088	1.0	0.012
negative regulation of peptidase activity	{'n/a (just one condition)'}	1.0	1.0	1.0	1.0	1.0	0.0015	1.0	1.0
negative regulation of peptide secretion	{'n/a (just one condition)'}	1.0	1.0	1.0	1.0	1.0	1.0	1.0	0.00098
negative regulation of phagocytosis	{'Sirpa', 'Fcgr2b', 'Tlr2', 'Cd300a'}	1.0	1.0	1.0	1.0	0.011	0.0023	1.0	0.0028
negative regulation of phosphate metabolic process	{'Arrb2', 'Iqgap1', 'Sfrp1', 'Tnfaip3', 'Dab2', 'Gba', 'Gadd45a', 'Atf3', 'P2rx7', 'Hgf', 'Ptpn1', 'Tlr4', 'Rnf149', 'Lif', 'Sirpa', 'Dok1', 'Nckap1l', 'Socs3', 'Pkib', 'Cd300a', 'Cd109', 'Plek', 'Tgfb1', 'Ubash3b', 'Mgat5', 'Taok3'}	1.0	1.0	1.0	1.0	1.0	0.0141	1.0	0.00021
negative regulation of phosphorylation	{'Arrb2', 'Sfrp1', 'Tnfaip3', 'Dab2', 'Gba', 'Gadd45a', 'Atf3', 'P2rx7', 'Hgf', 'Ptpn1', 'Tlr4', 'Rnf149', 'Lif', 'Sirpa', 'Dok1', 'Socs3', 'Pkib', 'Cd300a', 'Cd109', 'Tgfb1', 'Ubash3b', 'Taok3'}	1.0	1.0	1.0	1.0	1.0	0.0295	1.0	0.0003
negative regulation of production of molecular mediator of immune response	{'n/a (just one condition)'}	1.0	1.0	1.0	1.0	1.0	1.0	1.0	0.0065
negative regulation of programmed cell death	{'Arrb2', 'Hmox1', 'Ywhah', 'Clu', 'Cd38', 'Sphk1', 'Il7r', 'Sfrp1', 'Atp6v0c', 'Tnfaip3', 'Cx3cr1', 'Hcls1', 'Pdpn', 'Il1rn', 'Dab2', 'Cd44', 'Gba', 'Cx3cl1', 'Slc35f6', 'Cln8', 'Adam8', 'Chst11', 'Ctsh', 'Hgf', 'Fn1', 'Htr2b', 'F2r', 'Ucp2', 'Fcgr2b', 'Ptpn1', 'Naip5', 'Timp1', 'Ptgs2', 'Ngf', 'Trem2', 'Unc5b', 'Tnfrsf23', 'Hck', 'Bid', 'Socs3', 'Spp1', 'Lgals3', 'Mertk', 'Nckap1l', 'Clec5a', '…	1.0	1.0	1.0	1.0	1.0	5.33e-10	1.0	3.62e-14
negative regulation of protein metabolic process	{'Pirb', 'Arrb2', 'Cstb', 'Itih4', 'Clu', 'Sfrp1', 'Tnfaip3', 'Dab2', 'Cd44', 'Renbp', 'Gba', 'Gadd45a', 'Atf3', 'P2rx7', 'Anxa8', 'Hgf', 'Sdcbp', 'Rnf128', 'Sox4', 'Ptpn1', 'Serpinb6a', 'Naip5', 'Ctsa', 'Timp1', 'Ptgs2', 'Tlr4', 'Ngf', 'Spi1', 'Anxa2', 'Rnf149', 'Lif', 'Sirpa', 'Dok1', 'Nckap1l', 'Socs3', 'Pkib', 'Cd300a', 'Cd109', 'Gpx1', 'Tgfb1', 'Edn1', 'Naip2', 'Plaur', 'Mgat5', 'Ubash3b', '…	1.0	1.0	1.0	1.0	1.0	0.0033	1.0	1.15e-05
negative regulation of protein modification process	{'n/a (just one condition)'}	1.0	1.0	1.0	1.0	1.0	1.0	1.0	0.0147
negative regulation of protein phosphorylation	{'Arrb2', 'Sfrp1', 'Tnfaip3', 'Dab2', 'Gba', 'Gadd45a', 'Atf3', 'P2rx7', 'Hgf', 'Ptpn1', 'Tlr4', 'Rnf149', 'Lif', 'Sirpa', 'Dok1', 'Socs3', 'Pkib', 'Cd300a', 'Cd109', 'Tgfb1', 'Ubash3b', 'Taok3'}	1.0	1.0	1.0	1.0	1.0	0.0146	1.0	0.00012
negative regulation of protein secretion	{'n/a (just one condition)'}	1.0	1.0	1.0	1.0	1.0	1.0	1.0	0.0011
negative regulation of protein transport	{'n/a (just one condition)'}	1.0	1.0	1.0	1.0	1.0	1.0	1.0	0.0016
negative regulation of protein-containing complex assembly	{'n/a (just one condition)'}	1.0	1.0	1.0	1.0	1.0	0.0476	1.0	1.0
negative regulation of proteolysis	{'Arrb2', 'Cstb', 'Itih4', 'Cd44', 'Renbp', 'Anxa8', 'Hgf', 'Sdcbp', 'Serpinb6a', 'Naip5', 'Timp1', 'Ptgs2', 'Ngf', 'Anxa2', 'Cd109', 'Gpx1', 'Naip2', 'Plaur', 'Thbs1', 'Ctsz'}	1.0	1.0	1.0	1.0	1.0	0.0236	1.0	0.00026
negative regulation of regulated secretory pathway	{'n/a (just one condition)'}	1.0	1.0	1.0	1.0	1.0	1.0	1.0	0.0137
negative regulation of response to external stimulus	{'Cd109'}	0.0106	1.0	1.0	1.0	0.0173	9.57e-05	1.0	4.69e-10
negative regulation of response to stimulus	{'No common gene'}	0.0078	1.0	1.0	1.0	0.00011	2.87e-09	0.0387	7.39e-19
negative regulation of response to wounding	{'n/a (just one condition)'}	1.0	1.0	1.0	1.0	1.0	0.0146	1.0	1.0
negative regulation of secretion	{'Rab11fip5', 'Hmox1', 'Osm', 'Sfrp1', 'Cx3cl1', 'Il1rn', 'Erp29', 'Anpep', 'Frmd4a', 'Cd84', 'F2r', 'Ucp2', 'Lif', 'Cd300a', 'Abr', 'Edn1', 'Rap1b', 'Tnfrsf1b', 'Anxa1', 'Inhbb'}	1.0	1.0	1.0	1.0	1.0	0.0042	1.0	9.77e-07
negative regulation of secretion by cell	{'Rab11fip5', 'Hmox1', 'Osm', 'Sfrp1', 'Cx3cl1', 'Il1rn', 'Erp29', 'Frmd4a', 'Cd84', 'F2r', 'Ucp2', 'Lif', 'Cd300a', 'Abr', 'Edn1', 'Rap1b', 'Tnfrsf1b', 'Anxa1', 'Inhbb'}	1.0	1.0	1.0	1.0	1.0	0.0047	1.0	2.63e-06
negative regulation of signal transduction	{'No common gene'}	1.0	1.0	1.0	1.0	0.003	9.2e-08	0.014	3.18e-11
negative regulation of signaling	{'No common gene'}	1.0	1.0	1.0	1.0	0.004	4e-08	0.0491	1.3e-12
negative regulation of supramolecular fiber organization	{'n/a (just one condition)'}	1.0	1.0	1.0	1.0	1.0	1.0	0.0023	1.0
negative regulation of tissue remodeling	{'Inpp5d', 'Tnfrsf11b', 'P2rx7', 'Ubash3b', 'Cd38', 'Sfrp1', 'Gpr137b', 'Abr'}	1.0	1.0	1.0	1.0	1.0	0.00099	1.0	7.49e-05
negative regulation of toll-like receptor 4 signaling pathway	{'n/a (just one condition)'}	1.0	1.0	1.0	1.0	1.0	1.0	1.0	0.0327
negative regulation of toll-like receptor signaling pathway	{'Rab7b', 'Pik3ap1', 'Cd300a'}	1.0	1.0	1.0	1.0	0.0336	0.0134	1.0	8.76e-05
negative regulation of transmembrane receptor protein serine/threonine kinase signaling pathway	{'n/a (just one condition)'}	1.0	1.0	1.0	1.0	0.0248	1.0	1.0	1.0
negative regulation of transport	{'Anpep', 'Sirpa', 'Cd84', 'Tlr2', 'Tnfrsf1b', 'Sfrp1', 'Lgals3', 'Cd300a', 'Gpr35', 'Anxa1', 'Fcgr2b'}	1.0	1.0	1.0	1.0	0.0025	0.00036	1.0	3.03e-08
negative regulation of tumor necrosis factor production	{'Sirpa', 'Trem2', 'Vsir', 'Gpnmb'}	1.0	1.0	0.0267	1.0	1.0	0.0209	1.0	1.86e-05
negative regulation of vascular associated smooth muscle cell proliferation	{'n/a (just one condition)'}	1.0	1.0	1.0	1.0	1.0	1.0	0.0468	1.0
negative regulation of vasculature development	{'n/a (just one condition)'}	1.0	1.0	1.0	1.0	1.0	1.0	1.0	0.004
negative regulation of viral genome replication	{'n/a (just one condition)'}	1.0	1.0	1.0	1.0	1.0	1.0	1.0	0.0024
negative regulation of viral life cycle	{'n/a (just one condition)'}	1.0	1.0	1.0	1.0	1.0	1.0	1.0	0.0123
negative regulation of viral process	{'n/a (just one condition)'}	1.0	1.0	1.0	1.0	1.0	1.0	1.0	0.0044
negative regulation of wound healing	{'n/a (just one condition)'}	1.0	1.0	1.0	1.0	1.0	0.029	1.0	1.0
nephron development	{'n/a (just one condition)'}	1.0	1.0	1.0	1.0	0.0142	1.0	1.0	1.0
nervous system development	{'No common gene'}	0.004	1.0	1.0	1.0	1.0	4.65e-09	6.74e-12	7.82e-10
neural precursor cell proliferation	{'n/a (just one condition)'}	1.0	1.0	1.0	1.0	1.0	1.0	0.0328	1.0
neuroblast division	{'n/a (just one condition)'}	1.0	1.0	1.0	1.0	1.0	1.0	0.0318	1.0
neuroblast proliferation	{'n/a (just one condition)'}	1.0	1.0	1.0	1.0	1.0	1.0	0.0015	1.0
neurogenesis	{'No common gene'}	7.52e-05	1.0	1.0	1.0	1.0	3.4e-08	4.12e-11	3.81e-10
neuromuscular process	{'Ap1s2', 'Gba', 'Cln8', 'Gpr88', 'Myo7a', 'Tpp1', 'Slurp1', 'Gm2a', 'Abl2', 'Psap', 'Hexb', 'Hexa', 'Abr'}	1.0	1.0	1.0	1.0	1.0	0.0192	1.0	0.0283
neuromuscular process controlling balance	{'Ap1s2', 'Cln8', 'Gpr88', 'Myo7a', 'Tpp1', 'Gm2a', 'Abl2', 'Psap', 'Hexb', 'Hexa', 'Abr'}	1.0	1.0	1.0	1.0	1.0	0.0027	1.0	0.0036
neuron cellular homeostasis	{'n/a (just one condition)'}	1.0	1.0	1.0	1.0	1.0	1.0	0.023	1.0
neuron development	{'No common gene'}	0.001	1.0	1.0	1.0	0.0393	0.0146	4.6e-10	0.00013
neuron differentiation	{'No common gene'}	0.00065	1.0	1.0	1.0	0.0471	0.00089	1.18e-08	0.00024
neuron projection development	{'No common gene'}	0.0028	1.0	1.0	1.0	0.0491	0.0101	1.38e-09	1.54e-05
neuron projection morphogenesis	{'No common gene'}	0.0026	1.0	1.0	1.0	0.0235	0.0156	1.98e-08	0.0052
neuron recognition	{'n/a (just one condition)'}	1.0	1.0	1.0	1.0	1.0	1.0	0.0119	1.0
neuron remodeling	{'n/a (just one condition)'}	1.0	1.0	1.0	1.0	1.0	1.0	1.0	0.0382
neutrophil activation	{'Fcgr4', 'Tyrobp', 'Myo1f'}	1.0	1.0	0.0011	1.0	0.0098	0.0019	1.0	0.0022
neutrophil activation involved in immune response	{'Tyrobp', 'Myo1f'}	1.0	1.0	0.0048	1.0	0.0205	0.0049	1.0	0.0151
neutrophil apoptotic process	{'n/a (just one condition)'}	1.0	1.0	1.0	1.0	1.0	1.0	1.0	0.0492
neutrophil chemotaxis	{'Lgals3', 'Itgb2'}	1.0	1.0	2.25e-05	1.0	0.0015	2.27e-08	1.0	2.89e-12
neutrophil homeostasis	{'n/a (just one condition)'}	1.0	1.0	1.0	1.0	1.0	1.0	1.0	0.0018
neutrophil mediated immunity	{'Ncf1', 'Myo1f', 'Cd300lb'}	1.0	1.0	1.0	1.0	1.0	0.0316	1.0	0.025
neutrophil migration	{'Ccl7', 'Ccl4', 'Fcer1g', 'Syk', 'Itgam', 'Ccl3', 'Fcgr3', 'Vav1', 'Ccl6', 'Spp1', 'Nckap1l', 'Lgals3', 'Prex1', 'Cxcl1', 'Mcoln2', 'Cx3cl1', 'Itgb2', 'Ccl2'}	1.0	1.0	1.0	1.0	1.0	5.46e-09	1.0	1.63e-12
nitric oxide biosynthetic process	{'n/a (just one condition)'}	1.0	1.0	1.0	1.0	1.0	1.0	1.0	0.0114
nitric oxide metabolic process	{'n/a (just one condition)'}	1.0	1.0	1.0	1.0	1.0	1.0	1.0	0.0014
nitrogen compound metabolic process	{'n/a (just one condition)'}	1.0	1.0	1.0	1.0	1.0	1.0	1.0	0.0101
nitrogen compound transport	{'Syk', 'Arrb2', 'Rab11fip5', 'Pltp', 'Abca1', 'Ywhah', 'Clu', 'Ncf1', 'Lamp2', 'Rab31', 'Slc6a8', 'Abcg1', 'Slc25a13', 'Slc35e4', 'Pdpn', 'Dab2', 'Il1rn', 'Tmed9', 'Erp29', 'C1qtnf5', 'Cln8', 'Cfl1', 'Ap1s2', 'Slc7a2', 'Atp13a2', 'Ildr2', 'P2rx7', 'Snx1', 'Tbc1d9', 'Tlr2', 'Apobec1', 'Rab8b', 'Folr2', 'Slc29a3', 'Rftn1', 'Mmp12', 'Spcs3', 'Psap', 'Arl8a', 'Il10ra', 'Slc11a1', 'Crlf2', 'Gnptab', …	1.0	1.0	1.0	1.0	1.0	1.3e-05	1.0	1.81e-05
nucleus localization	{'n/a (just one condition)'}	1.0	1.0	1.0	1.0	1.0	1.0	0.0161	1.0
organ growth	{'n/a (just one condition)'}	1.0	1.0	1.0	1.0	0.0202	1.0	1.0	1.0
organelle localization	{'n/a (just one condition)'}	1.0	1.0	1.0	1.0	1.0	1.0	0.0468	1.0
organic acid metabolic process	{'Elovl1', 'Syk', 'Itih4', 'Dse', 'Npl', 'Nagk', 'Ncf1', 'Sphk1', 'Xylt2', 'Dpep2', 'Pdpn', 'Cd44', 'Renbp', 'Gatm', 'Chst11', 'Tmem189', 'Tlr2', 'Hgf', 'Gusb', 'Tbxas1', 'Ptgs2', 'Tlr4', 'Cemip', 'Hpgds', 'Alox5ap', 'Daglb', 'Spp1', 'Ctps', 'Mamdc2', 'Pla2g15', 'Hk3', 'Npc1', 'Crabp2', 'Gpx1', 'Tgfb1', 'Edn1', 'Gnpda1', 'Myo5a', 'Lipa'}	1.0	1.0	1.0	1.0	1.0	0.0069	1.0	0.0375
organic anion transport	{'Slco2a1', 'Pltp', 'Abca1', 'Abcg1', 'Pdpn', 'Slc6a8', 'Slc25a13', 'Pqlc1', 'Cln8', 'Slc7a2', 'P2rx7', 'Folr2', 'Psap', 'Slc11a1', 'Stra6l', 'Osbpl8', 'Abcc3', 'Slc7a7', 'Anxa1', 'Slc37a2', 'Gltp'}	1.0	1.0	1.0	1.0	1.0	0.0227	1.0	0.00047
organic hydroxy compound metabolic process	{'Pltp', 'Abca1', 'Sphk1', 'Moxd1', 'Abcg1', 'Gba', 'Apobr', 'Cln8', 'Ch25h', 'Soat1', 'Tg', 'Ptafr', 'Myof', 'Acer3', 'Pde1b', 'Ctsb', 'Gdpd1', 'Ctsl', 'Fgl1', 'Asah1', 'Aldh3b1', 'Gcnt4', 'Plpp2', 'Npc1', 'Rnf180', 'Plcl2', 'Ctsk', 'Lrp1', 'Myo5a', 'Lipa', 'Mtpn', 'Slc37a2'}	1.0	1.0	1.0	1.0	1.0	6.26e-05	1.0	0.00078
organic hydroxy compound transport	{'Fcer1g', 'Pltp', 'Stra6l', 'Fcgr3', 'Abcg1', 'Abcc3'}	1.0	1.0	0.0087	1.0	1.0	0.0277	1.0	0.0047
organic substance catabolic process	{'Pde1a', 'Arrb2', 'Hmox1', 'Ywhah', 'Npl', 'Ctsc', 'Spsb4', 'Nceh1', 'Nagk', 'Ncf1', 'Tpp1', 'Lamp2', 'Moxd1', 'Dnase1l1', 'Tnfaip3', 'Cd44', 'Mmp13', 'Gba', 'Renbp', 'Anpep', 'Cln8', 'P2rx7', 'Ctsh', 'Apobec1', 'Abhd12', 'Rnf128', 'Esd', 'Ctss', 'Mmp12', 'Gusb', 'Psap', 'Hpse', 'Dnase2a', 'Pnpla7', 'Ctsa', 'Acer3', 'Fuca1', 'Cemip', 'Anxa2', 'Rnf149', 'Nrros', 'Ctsb', 'Gdpd1', 'Ctsl', 'Snx5', '…	1.0	1.0	1.0	1.0	1.0	0.002	1.0	8.88e-06
organic substance metabolic process	{'Syk', 'Dse', 'Abca1', 'Spsb4', 'Tpp1', 'St6galnac4', 'Dpep2', 'Slc25a13', 'Man2b2', 'Apobr', 'Hs6st2', 'Wsb2', 'Atp13a2', 'Soat1', 'Mmp19', 'Hgf', 'Abhd12', 'Rps6ka2', 'Htr2b', 'Rftn1', 'Ptafr', 'Mmp12', 'Man2b1', 'Pnpla7', 'Ptgs2', 'Dtx4', 'Nrros', 'Ctsl', 'Gcnt4', 'Aldh3b1', 'Sat1', 'Socs3', 'Dpp7', 'Fuca2', 'P4ha3', 'Pla2g15', 'Npc1', 'Naga', 'Egr2', 'Adam9', 'Fcer1g', 'Plau', 'Dnmt3a', 'Grb…	1.0	1.0	1.0	1.0	1.0	0.0043	1.0	3.2e-07
organic substance transport	{'Syk', 'Abca1', 'Slc25a13', 'Slc35e4', 'Apobr', 'Tmed9', 'Atp13a2', 'Soat1', 'Rftn1', 'Mmp12', 'Il10ra', 'Snx8', 'Bid', 'Rab29', 'Cd300a', 'Cd63', 'Npc1', 'Egr2', 'Abcc3', 'Fcer1g', 'Slc7a7', 'Col1a1', 'Myo5a', 'Steap3', 'Slc37a2', 'Gltp', 'Rab31', 'Pdpn', 'Dab2', 'Il1rn', 'Erp29', 'Pqlc1', 'Cln8', 'P2rx7', 'Snx1', 'Rab8b', 'Folr2', 'Tmem106a', 'Arl4c', 'Rab7b', 'Arl11', 'Myo7a', 'Neurl3', 'Gm2a…	1.0	1.0	1.0	1.0	1.0	2.43e-06	1.0	6.25e-08
organonitrogen compound catabolic process	{'Pde1a', 'Arrb2', 'Hmox1', 'Npl', 'Ctsc', 'Spsb4', 'Nagk', 'Ncf1', 'Tpp1', 'Lamp2', 'Moxd1', 'Tnfaip3', 'Cd44', 'Mmp13', 'Gba', 'Anpep', 'Renbp', 'Cln8', 'P2rx7', 'Ctsh', 'Apobec1', 'Abhd12', 'Rnf128', 'Ctss', 'Mmp12', 'Psap', 'Hpse', 'Pnpla7', 'Ctsa', 'Acer3', 'Cemip', 'Anxa2', 'Rnf149', 'Snx5', 'Ctsb', 'Nrros', 'Ctsl', 'Asah1', 'Sat1', 'Blvrb', 'Gm2a', 'Pla2g15', 'Sdf2l1', 'Hexb', 'Ctsd', 'Nag…	1.0	1.0	1.0	1.0	1.0	0.00041	1.0	4.92e-06
organonitrogen compound metabolic process	{'Syk', 'Abca1', 'Dse', 'Spsb4', 'Tpp1', 'St6galnac4', 'Dpep2', 'Slc25a13', 'Man2b2', 'Hs6st2', 'Wsb2', 'Atp13a2', 'Mmp19', 'Hgf', 'Rps6ka2', 'Abhd12', 'Htr2b', 'Mmp12', 'Man2b1', 'Pnpla7', 'Dtx4', 'Nrros', 'Ctsl', 'Gcnt4', 'Sat1', 'Socs3', 'Dpp7', 'Pla2g15', 'P4ha3', 'Npc1', 'Naga', 'Egr2', 'Adam9', 'Plau', 'Cdk20', 'Pigs', 'Ppic', 'Fnip2', 'Itih4', 'Cdk18', 'Npl', 'Ccl3', 'Nceh1', 'Loxl2', 'Gal…	1.0	1.0	1.0	1.0	1.0	5.97e-07	1.0	3.61e-09
organophosphate ester transport	{'n/a (just one condition)'}	1.0	1.0	1.0	1.0	1.0	1.0	1.0	0.0057
ossification	{'Fgr', 'Col1a1', 'Sfrp1', 'Wisp1', 'Mmp2', 'Runx1', 'Ctsk'}	1.0	1.0	1.0	1.0	0.00059	5.32e-09	1.0	1.65e-05
osteoblast differentiation	{'Rspo2', 'Ccl3', 'Sh3pxd2b', 'Col1a1', 'Tnn', 'Gpnmb', 'Spp1', 'Sfrp1', 'Wisp1', 'Clec5a'}	1.0	1.0	1.0	1.0	1.0	0.0063	1.0	0.0149
osteoclast differentiation	{'Tyrobp'}	1.0	1.0	0.00087	1.0	0.014	6.03e-08	1.0	8.55e-07
ovulation	{'n/a (just one condition)'}	0.0054	1.0	1.0	1.0	1.0	1.0	1.0	1.0
ovulation cycle	{'n/a (just one condition)'}	0.0049	1.0	1.0	1.0	1.0	1.0	1.0	1.0
ovulation from ovarian follicle	{'n/a (just one condition)'}	0.0229	1.0	1.0	1.0	1.0	1.0	1.0	1.0
oxoacid metabolic process	{'Elovl1', 'Syk', 'Itih4', 'Dse', 'Npl', 'Nagk', 'Ncf1', 'Sphk1', 'Xylt2', 'Dpep2', 'Pdpn', 'Cd44', 'Renbp', 'Gatm', 'Chst11', 'Tmem189', 'Tlr2', 'Hgf', 'Gusb', 'Tbxas1', 'Ptgs2', 'Tlr4', 'Cemip', 'Hpgds', 'Alox5ap', 'Daglb', 'Ctps', 'Mamdc2', 'Pla2g15', 'Hk3', 'Npc1', 'Crabp2', 'Gpx1', 'Tgfb1', 'Edn1', 'Gnpda1', 'Myo5a', 'Lipa'}	1.0	1.0	1.0	1.0	1.0	0.0068	1.0	0.0458
pH reduction	{'n/a (just one condition)'}	1.0	1.0	1.0	1.0	1.0	0.0028	1.0	1.0
pathway-restricted SMAD protein phosphorylation	{'Gdf6'}	1.0	1.0	1.0	1.0	0.0286	0.0447	1.0	1.0
pattern recognition receptor signaling pathway	{'Tlr8', 'Tlr4', 'Havcr2', 'Lacc1', 'Cd300lf', 'Cd14', 'Pik3ap1', 'Tlr2', 'Unc93b1', 'Cd180', 'Rftn1', 'Tlr13', 'Tifa'}	1.0	1.0	1.0	1.0	1.0	0.00041	1.0	8.78e-12
peptide cross-linking	{'Col3a1'}	0.007	1.0	1.0	1.0	1.0	0.0135	1.0	0.0483
peptide cross-linking via chondroitin 4-sulfate glycosaminoglycan	{'n/a (just one condition)'}	0.0066	1.0	1.0	1.0	1.0	1.0	1.0	1.0
peptide secretion	{'Crlf2', 'Gnptab', 'Rab11fip5', 'Tmem106a', 'Abca1', 'Ildr2', 'Edn1', 'Tlr2', 'Rab8b', 'Anxa1', 'Myo5a', 'Il1rn', 'Steap3', 'Psap', 'C1qtnf5', 'Plek', 'Erp29'}	1.0	1.0	1.0	1.0	1.0	0.00016	1.0	0.00012
peptide transport	{'Syk', 'Arrb2', 'Rab11fip5', 'Abca1', 'Ywhah', 'Clu', 'Ncf1', 'Lamp2', 'Rab31', 'Abcg1', 'Il1rn', 'Dab2', 'Erp29', 'C1qtnf5', 'Tmed9', 'Cfl1', 'Ap1s2', 'Ildr2', 'Tbc1d9', 'Snx1', 'Tlr2', 'Apobec1', 'Rab8b', 'Folr2', 'Rftn1', 'Mmp12', 'Spcs3', 'Psap', 'Arl8a', 'Il10ra', 'Crlf2', 'Gnptab', 'Tmem106a', 'Arl4c', 'Rab7b', 'Arl11', 'Myo7a', 'Neurl3', 'Rab3il1', 'Snx8', 'Snx5', 'Bid', 'Rab29', 'Cd63', …	1.0	1.0	1.0	1.0	1.0	0.00048	1.0	0.002
peptidyl-lysine oxidation	{'n/a (just one condition)'}	1.0	1.0	1.0	1.0	1.0	0.038	1.0	1.0
peptidyl-tyrosine phosphorylation	{'Tec', 'Fgr', 'Syk', 'Fes', 'Lif', 'Sh2d1b1', 'Csf1r', 'Osm', 'Matk', 'Hck', 'Mertk', 'Ptk7', 'Abl2'}	1.0	1.0	1.0	1.0	1.0	0.0037	1.0	0.0026
phagocytosis	{'Sirpa', 'Tyrobp', 'Hck', 'Clec7a', 'Slc11a1', 'Itgb2'}	1.0	1.0	1.18e-08	1.0	5.09e-06	7.61e-14	1.0	3.53e-19
phagocytosis, engulfment	{'Fcer1g', 'Fcgr1', 'Sirpa', 'Trem2', 'Fcgr3', 'Itgb2'}	1.0	1.0	4.23e-05	1.0	1.0	1.87e-07	1.0	1.52e-08
phagocytosis, recognition	{'Clec7a', 'Sirpa', 'Fcgr1', 'Fcgr3'}	1.0	1.0	0.00074	1.0	1.0	0.0268	1.0	0.0209
phagolysosome assembly	{'n/a (just one condition)'}	1.0	1.0	1.0	1.0	1.0	1.0	1.0	0.0382
phagosome maturation	{'Rab31', 'Rab7b', 'P2rx7', 'Myo7a'}	1.0	1.0	1.0	1.0	1.0	0.0423	1.0	0.0095
phenol-containing compound metabolic process	{'n/a (just one condition)'}	1.0	1.0	1.0	1.0	1.0	0.0182	1.0	1.0
phosphate-containing compound metabolic process	{'Syk', 'Slc25a13', 'Atp13a2', 'Rps6ka2', 'Abhd12', 'Htr2b', 'Ptafr', 'Pnpla7', 'Bid', 'Socs3', 'Pla2g15', 'Plcl2', 'Cdk20', 'Pigs', 'Fnip2', 'Slc37a2', 'Cdk18', 'Ccl3', 'Nceh1', 'Dab2', 'Fgr', 'Cln8', 'P2rx7', 'Tlr4', 'Ptpre', 'Ssh3', 'Hck', 'Plpp2', 'Fes', 'Sh2d1b1', 'Gnpda1', 'Fabp5', 'Taok3', 'Csf1r', 'Ptk7', 'Pip4k2a', 'Acp2', 'Pde1a', 'Sphk1', 'Ncf1', 'Cfl1', 'Aprt', 'Tlr2', 'Ppm1h', 'Slc11…	1.0	1.0	1.0	1.0	1.0	0.0034	1.0	2.58e-06
phosphatidylinositol 3-kinase signaling	{'n/a (just one condition)'}	1.0	1.0	1.0	1.0	1.0	1.0	1.0	0.0162
phosphatidylinositol-mediated signaling	{'Pik3r5', 'Ptafr', 'Csf1r'}	1.0	1.0	1.0	1.0	0.0109	1.0	1.0	0.0062
phospholipase C-activating G protein-coupled receptor signaling pathway	{'n/a (just one condition)'}	1.0	1.0	1.0	1.0	1.0	1.0	1.0	0.0183
phospholipid efflux	{'n/a (just one condition)'}	1.0	0.014	1.0	1.0	1.0	1.0	1.0	1.0
phospholipid metabolic process	{'n/a (just one condition)'}	1.0	1.0	1.0	1.0	1.0	1.0	1.0	0.0319
phospholipid transport	{'n/a (just one condition)'}	1.0	1.0	1.0	1.0	1.0	1.0	1.0	0.0058
phosphorus metabolic process	{'Syk', 'Slc25a13', 'Atp13a2', 'Rps6ka2', 'Abhd12', 'Htr2b', 'Ptafr', 'Pnpla7', 'Bid', 'Socs3', 'Pla2g15', 'Plcl2', 'Cdk20', 'Pigs', 'Fnip2', 'Slc37a2', 'Cdk18', 'Ccl3', 'Nceh1', 'Dab2', 'Fgr', 'Cln8', 'P2rx7', 'Tlr4', 'Ptpre', 'Ssh3', 'Hck', 'Plpp2', 'Fes', 'Sh2d1b1', 'Gnpda1', 'Fabp5', 'Taok3', 'Csf1r', 'Ptk7', 'Pip4k2a', 'Acp2', 'Pde1a', 'Sphk1', 'Ncf1', 'Cfl1', 'Aprt', 'Tlr2', 'Ppm1h', 'Slc11…	1.0	1.0	1.0	1.0	1.0	0.0034	1.0	2.07e-06
phosphorylation	{'Syk', 'Pfkfb4', 'Cdk18', 'Csf1r', 'Ccl3', 'Nagk', 'Osm', 'Matk', 'Pi4k2a', 'Sphk1', 'Acvr1b', 'Dab2', 'Cfl1', 'Fgr', 'Atp13a2', 'P2rx7', 'Ctsh', 'Tlr2', 'Rps6ka2', 'Htr2b', 'Slc11a1', 'Ptpn1', 'Tec', 'Gnptab', 'Tlr4', 'Abl2', 'Nek6', 'Lif', 'Mdfic', 'Hck', 'Bid', 'Mapk6', 'Socs3', 'Mertk', 'Gdf6', 'Hk3', 'Pip4k2a', 'Fes', 'Tgfb1', 'Sh2d1b1', 'Cdk20', 'Taok3', 'Ptk7', 'Cerk', 'Dclk1', 'Fnip2', '…	1.0	1.0	1.0	1.0	1.0	0.0088	1.0	5.11e-06
pigmentation	{'n/a (just one condition)'}	1.0	1.0	1.0	1.0	1.0	0.0238	1.0	1.0
pinocytosis	{'Snx5', 'Ehd4', 'Dab2'}	1.0	1.0	1.0	1.0	1.0	0.0297	1.0	0.0151
placenta development	{'n/a (just one condition)'}	1.0	1.0	1.0	1.0	1.0	0.0044	1.0	1.0
plasma lipoprotein particle remodeling	{'n/a (just one condition)'}	1.0	0.0227	1.0	1.0	1.0	1.0	1.0	1.0
plasma membrane bounded cell projection morphogenesis	{'B4galt5', 'B4galt6', 'Clu', 'Iqgap1', 'Scn1b', 'Hcls1', 'Snx1', 'Tnn', 'Alcam', 'Ngf', 'Plxna1', 'Myo16', 'Unc5b', 'Rhog', 'Evl', 'Zeb2', 'Nckap1l', 'Egr2', 'Plxnb2', 'Fmn1', 'Lrp1', 'Csf1r', 'Dclk1', 'Abl2'}	1.0	1.0	1.0	1.0	1.0	0.0103	1.0	0.0038
plasma membrane bounded cell projection organization	{'No common gene'}	1.0	1.0	1.0	1.0	1.0	0.0495	7.56e-09	0.0001
platelet activation	{'Fermt3', 'Rap2b', 'Ubash3b', 'Evl', 'F2r', 'Mertk', 'Cx3cl1', 'Plek'}	1.0	1.0	1.0	1.0	1.0	0.0265	1.0	0.00018
platelet aggregation	{'n/a (just one condition)'}	1.0	1.0	1.0	1.0	1.0	1.0	1.0	0.0224
platelet degranulation	{'n/a (just one condition)'}	1.0	1.0	1.0	1.0	1.0	1.0	1.0	0.0244
platelet-derived growth factor receptor signaling pathway	{'n/a (just one condition)'}	1.0	1.0	1.0	1.0	1.0	0.0239	1.0	1.0
poly-N-acetyllactosamine biosynthetic process	{'n/a (just one condition)'}	1.0	1.0	1.0	1.0	1.0	0.0183	1.0	1.0
positive T cell selection	{'n/a (just one condition)'}	1.0	1.0	1.0	1.0	1.0	1.0	1.0	0.0141
positive regulation of B cell activation	{'Inpp5d', 'Syk', 'Tlr4', 'Tgfb1', 'Mmp14', 'Cd38', 'Bst1', 'Nckap1l', 'Tnfsf13'}	1.0	1.0	1.0	1.0	1.0	0.017	1.0	0.0016
positive regulation of B cell proliferation	{'n/a (just one condition)'}	1.0	1.0	1.0	1.0	1.0	1.0	1.0	0.0194
positive regulation of CD4-positive, alpha-beta T cell activation	{'n/a (just one condition)'}	1.0	1.0	1.0	1.0	0.0336	1.0	1.0	1.0
positive regulation of CD4-positive, alpha-beta T cell differentiation	{'n/a (just one condition)'}	1.0	1.0	1.0	1.0	1.0	1.0	1.0	0.0007
positive regulation of CD8-positive, alpha-beta T cell activation	{'n/a (just one condition)'}	1.0	1.0	1.0	1.0	1.0	1.0	1.0	0.0059
positive regulation of CD8-positive, alpha-beta T cell differentiation	{'n/a (just one condition)'}	1.0	1.0	1.0	1.0	1.0	1.0	1.0	0.0492
positive regulation of DNA-binding transcription factor activity	{'Adam8', 'Tlr4', 'Ngf', 'Edn1', 'Tgfb1', 'Rab7b', 'Mtpn', 'Clu', 'Cx3cl1', 'Cd84', 'Tlr2', 'Sphk1', 'Itgb2', 'Card14', 'Cx3cr1', 'Hcls1', 'Fcgr2b', 'Nfam1'}	1.0	1.0	1.0	1.0	1.0	0.0028	1.0	3.36e-06
positive regulation of ERK1 and ERK2 cascade	{'Arrb2', 'Ccl3', 'Atp6v0c', 'Cx3cl1', 'Cd44', 'Ccl2', 'Ccl7', 'Tlr2', 'Htr2b', 'F2r', 'Ccl4', 'Tlr4', 'Ngf', 'P2ry6', 'Trem2', 'Ccl6', 'Pdgfc', 'Havcr2', 'Tgfb1', 'Rap1b', 'Lrp1', 'Il1a', 'Gpnmb', 'Csf1r', 'Abl2'}	1.0	1.0	1.0	1.0	1.0	9.31e-07	1.0	5.88e-11
positive regulation of GTPase activity	{'n/a (just one condition)'}	1.0	1.0	1.0	1.0	1.0	1.0	1.0	1.01e-08
positive regulation of I-kappaB kinase/NF-kappaB signaling	{'n/a (just one condition)'}	1.0	1.0	1.0	1.0	1.0	1.0	1.0	1.52e-06
positive regulation of JNK cascade	{'Syk', 'Tlr4', 'Gadd45a', 'Edn1', 'Dab2', 'Mdfic', 'Ncf1', 'Il1a', 'Zeb2', 'Taok3', 'Fcgr2b', 'Ptpn1', 'Il1rn'}	1.0	1.0	1.0	1.0	1.0	0.0023	1.0	2.92e-07
positive regulation of JUN kinase activity	{'n/a (just one condition)'}	1.0	1.0	1.0	1.0	1.0	1.0	1.0	5.01e-05
positive regulation of MAP kinase activity	{'Syk', 'Iqgap1', 'Il1rn', 'Dab2', 'Erp29', 'Adam8', 'Gadd45a', 'P2rx7', 'Hgf', 'Htr2b', 'F2r', 'Ptpn1', 'Tlr4', 'Mdfic', 'Zeb2', 'Pdgfc', 'Adam9', 'Tgfb1', 'Edn1', 'Pik3r5', 'Taok3', 'Shc2', 'Thbs1'}	1.0	1.0	1.0	1.0	1.0	1.28e-06	1.0	9.81e-08
positive regulation of MAPK cascade	{'Syk', 'Pik3r5', 'Cd84', 'Tlr2', 'Lrp1', 'Csf1r', 'Clec7a', 'Fcgr2b', 'Gdf6', 'Cd44'}	1.0	1.0	1.0	1.0	0.0013	3.19e-14	1.0	3.92e-19
positive regulation of NF-kappaB transcription factor activity	{'Adam8', 'Tlr4', 'Tgfb1', 'Rab7b', 'Clu', 'Cd84', 'Cx3cl1', 'Tlr2', 'Sphk1', 'Card14', 'Cx3cr1', 'Mtpn', 'Itgb2'}	1.0	1.0	1.0	1.0	1.0	0.0095	1.0	1.1e-07
positive regulation of NIK/NF-kappaB signaling	{'n/a (just one condition)'}	1.0	1.0	1.0	1.0	1.0	1.0	1.0	6.21e-06
positive regulation of Ras protein signal transduction	{'n/a (just one condition)'}	1.0	1.0	1.0	1.0	1.0	1.0	1.0	0.0416
positive regulation of SMAD protein signal transduction	{'n/a (just one condition)'}	1.0	1.0	1.0	1.0	1.0	1.0	0.0318	1.0
positive regulation of T cell activation	{'Cd80', 'Syk', 'Il7r', 'Runx1', 'Nfkbiz', 'Ccl2', 'Adam8', 'Cd276', 'Sox4', 'Vcam1', 'Igfbp2', 'Sirpa', 'Nckap1l', 'Havcr2', 'Cd83', 'Tgfb1', 'Vsir', 'Cd244', 'Anxa1'}	1.0	1.0	1.0	1.0	1.0	0.0027	1.0	1.13e-10
positive regulation of T cell differentiation	{'Syk', 'Adam8', 'Cd83', 'Tgfb1', 'Vsir', 'Il7r', 'Nckap1l', 'Runx1', 'Sox4', 'Nfkbiz', 'Anxa1'}	1.0	1.0	1.0	1.0	1.0	0.0137	1.0	4.77e-08
positive regulation of T cell mediated cytotoxicity	{'n/a (just one condition)'}	1.0	1.0	1.0	1.0	1.0	1.0	1.0	0.0077
positive regulation of T cell mediated immunity	{'n/a (just one condition)'}	1.0	1.0	1.0	1.0	1.0	1.0	1.0	0.0072
positive regulation of T cell migration	{'n/a (just one condition)'}	1.0	1.0	1.0	1.0	1.0	1.0	1.0	0.0076
positive regulation of T cell proliferation	{'Syk', 'Nckap1l', 'Ccl19', 'Anxa1', 'Vcam1'}	1.0	1.0	1.0	1.0	0.0419	1.0	1.0	0.00025
positive regulation of T-helper 1 type immune response	{'n/a (just one condition)'}	1.0	1.0	1.0	1.0	1.0	1.0	1.0	0.0483
positive regulation of T-helper 2 cell differentiation	{'n/a (just one condition)'}	1.0	1.0	1.0	1.0	1.0	1.0	1.0	0.0244
positive regulation of T-helper cell differentiation	{'n/a (just one condition)'}	1.0	1.0	1.0	1.0	1.0	1.0	1.0	0.0022
positive regulation of Wnt signaling pathway	{'Tlr2', 'Sfrp1', 'Wisp1', 'Col1a1'}	1.0	1.0	1.0	1.0	0.0099	0.00039	1.0	0.0283
positive regulation of actin filament bundle assembly	{'n/a (just one condition)'}	1.0	1.0	1.0	1.0	1.0	1.0	0.0362	1.0
positive regulation of actin filament polymerization	{'Fmn1', 'Grb2', 'Arpc4', 'Actr2', 'Arpc5', 'Evl', 'Nckap1l', 'Actr3', 'Arpc1b'}	1.0	1.0	1.0	1.0	1.0	0.0182	1.0	0.0018
positive regulation of acute inflammatory response	{'Fcgr3', 'Fcer1g', 'Adam8', 'Fcgr1'}	1.0	1.0	0.0029	1.0	1.0	0.0017	1.0	1.16e-06
positive regulation of adaptive immune response	{'Fcer1g', 'Fcgr1', 'Tgfb1', 'P2rx7', 'Fcgr3', 'Tnfsf13', 'Anxa1', 'Slc11a1', 'Nfkbiz', 'Cd44'}	1.0	1.0	1.0	1.0	1.0	0.0183	1.0	7.99e-08
positive regulation of adaptive immune response based on somatic recombination of immune receptors built from immunoglobulin superfamily domains	{'Fcer1g', 'Fcgr1', 'Tgfb1', 'P2rx7', 'Fcgr3', 'Tnfsf13', 'Anxa1', 'Slc11a1', 'Nfkbiz'}	1.0	1.0	1.0	1.0	1.0	0.0293	1.0	3.44e-07
positive regulation of alcohol biosynthetic process	{'n/a (just one condition)'}	1.0	1.0	1.0	1.0	1.0	1.0	1.0	0.0259
positive regulation of alpha-beta T cell activation	{'n/a (just one condition)'}	1.0	1.0	1.0	1.0	1.0	1.0	1.0	6.71e-06
positive regulation of alpha-beta T cell differentiation	{'Syk', 'Runx1', 'Nckap1l', 'Ccl19', 'Anxa1'}	1.0	1.0	1.0	1.0	0.0019	1.0	1.0	7.28e-05
positive regulation of angiogenesis	{'Cybb'}	0.0419	1.0	0.0269	1.0	0.00021	3.08e-05	1.0	4.35e-08
positive regulation of antigen processing and presentation	{'n/a (just one condition)'}	1.0	1.0	1.0	1.0	1.0	1.0	1.0	0.0053
positive regulation of antigen receptor-mediated signaling pathway	{'n/a (just one condition)'}	1.0	1.0	1.0	1.0	1.0	1.0	1.0	0.0415
positive regulation of apoptotic cell clearance	{'n/a (just one condition)'}	1.0	1.0	1.0	1.0	1.0	1.0	1.0	0.0171
positive regulation of apoptotic process	{'Syk', 'Arrb2', 'Hmox1', 'Clu', 'Frzb', 'Ccl3', 'Ctsc', 'Osm', 'Sfrp1', 'Inhbb', 'Cd44', 'Anxa1', 'Adam8', 'Gadd45a', 'Itgam', 'Atf3', 'Ctsh', 'P2rx7', 'Rps6ka2', 'F2r', 'Mmp2', 'St18', 'Sox4', 'Inpp5d', 'Irf5', 'Ptgs2', 'Tlr4', 'Ngf', 'Tnfrsf26', 'Unc5b', 'Tyrobp', 'Igf2r', 'Bid', 'E2f1', 'Tnfrsf23', 'Ctsd', 'Tgfb1', 'Plaur', 'Grn', 'Bcl2l11', 'Tnfrsf1b', 'Steap3', 'Thbs1', 'Ctsz', 'Ncf2', 'Ccr…	1.0	1.0	1.0	1.0	1.0	9.21e-09	1.0	9.57e-12
positive regulation of apoptotic process involved in morphogenesis	{'n/a (just one condition)'}	1.0	1.0	1.0	1.0	1.0	1.0	1.0	0.0327
positive regulation of apoptotic signaling pathway	{'Atf3', 'Clu', 'Ctsc', 'Ctsh', 'Unc5b', 'Osm', 'Plaur', 'Tnfrsf23', 'Bcl2l11', 'Bid', 'Sfrp1', 'St18', 'Steap3', 'Thbs1', 'Inhbb'}	1.0	1.0	1.0	1.0	1.0	0.00024	1.0	0.00035
positive regulation of axonogenesis	{'n/a (just one condition)'}	1.0	1.0	1.0	1.0	1.0	1.0	1.0	0.0199
positive regulation of binding	{'n/a (just one condition)'}	1.0	1.0	1.0	1.0	1.0	1.0	1.0	0.01
positive regulation of biological process	{'No common gene'}	0.00037	1.0	1.1e-07	1.0	5.62e-13	1.66e-32	4.52e-07	6.78e-45
positive regulation of biosynthetic process	{'n/a (just one condition)'}	1.0	1.0	1.0	1.0	1.0	1.0	1.0	0.015
positive regulation of blood coagulation	{'Tlr4', 'F2r', 'Plek', 'F7', 'Thbs1', 'Hpse', 'Pdpn', 'Selp'}	1.0	1.0	1.0	1.0	1.0	2.94e-05	1.0	0.0016
positive regulation of blood vessel endothelial cell migration	{'Ptgs2', 'Tgfb1', 'Hmox1', 'P2rx4', 'Thbs1', 'Anxa1'}	1.0	1.0	1.0	1.0	1.0	0.0438	1.0	0.0046
positive regulation of bone mineralization	{'Slc8a1'}	1.0	1.0	1.0	1.0	1.0	0.0397	0.0269	1.0
positive regulation of bone resorption	{'n/a (just one condition)'}	1.0	1.0	1.0	1.0	1.0	0.0209	1.0	1.0
positive regulation of calcium ion transmembrane transport	{'n/a (just one condition)'}	1.0	1.0	1.0	1.0	1.0	1.0	0.0278	1.0
positive regulation of calcium ion transmembrane transport via high voltage-gated calcium channel	{'n/a (just one condition)'}	1.0	1.0	1.0	1.0	1.0	1.0	0.017	1.0
positive regulation of calcium ion transmembrane transporter activity	{'n/a (just one condition)'}	1.0	1.0	1.0	1.0	1.0	1.0	0.0217	1.0
positive regulation of calcium ion transport	{'Ccl4', 'Arrb2', 'Wfs1', 'Cemip', 'P2ry6', 'P2rx4', 'P2rx7', 'Ccl3', 'F2r', 'Lgals3', 'Stac2', 'Trpv2', 'Cx3cl1', 'Atp2b1'}	1.0	1.0	1.0	1.0	1.0	0.0015	1.0	0.00026
positive regulation of cardiac muscle cell proliferation	{'n/a (just one condition)'}	1.0	1.0	1.0	1.0	1.0	1.0	0.024	1.0
positive regulation of cardiocyte differentiation	{'n/a (just one condition)'}	1.0	1.0	1.0	1.0	1.0	0.0479	1.0	1.0
positive regulation of cartilage development	{'n/a (just one condition)'}	1.0	1.0	1.0	1.0	1.0	0.0434	1.0	1.0
positive regulation of catabolic process	{'n/a (just one condition)'}	1.0	1.0	1.0	1.0	1.0	1.0	1.0	0.0103
positive regulation of catalytic activity	{'No common gene'}	1.0	1.0	1.0	1.0	0.0345	2.78e-11	0.0035	1.91e-20
positive regulation of cation channel activity	{'n/a (just one condition)'}	1.0	1.0	1.0	1.0	1.0	1.0	0.0227	1.0
positive regulation of cation transmembrane transport	{'n/a (just one condition)'}	1.0	1.0	1.0	1.0	1.0	1.0	0.00062	1.0
positive regulation of cell activation	{'Fgr', 'Syk', 'Sirpa', 'Selp', 'Runx1', 'Tyrobp', 'Cd300lb', 'Pdpn', 'Nckap1l', 'Ptafr', 'Clec7a', 'Anxa1', 'Vcam1', 'Itgb2'}	1.0	1.0	1.0	1.0	2.23e-05	9.81e-11	1.0	9.72e-22
positive regulation of cell adhesion	{'No common gene'}	1.0	1.0	1.0	1.0	7.36e-06	4.73e-12	0.0406	3.22e-18
positive regulation of cell adhesion mediated by integrin	{'Lif', 'Syk', 'Nckap1l', 'Adam9'}	1.0	1.0	1.0	1.0	1.0	0.0479	1.0	0.0114
positive regulation of cell communication	{'No common gene'}	0.0039	1.0	0.0278	1.0	1.43e-09	7.33e-19	0.0375	3.35e-32
positive regulation of cell death	{'Syk', 'Arrb2', 'Hmox1', 'Clu', 'Frzb', 'Ccl3', 'Ctsc', 'Osm', 'Sfrp1', 'Inhbb', 'Cd44', 'Anxa1', 'Adam8', 'Gadd45a', 'Itgam', 'Atf3', 'Ctsh', 'P2rx7', 'Rps6ka2', 'F2r', 'Mmp2', 'Ucp2', 'St18', 'Fcgr2b', 'Sox4', 'Inpp5d', 'Irf5', 'Ptgs2', 'Tlr4', 'Ngf', 'Tnfrsf26', 'C1qa', 'Unc5b', 'Tyrobp', 'Igf2r', 'Bid', 'E2f1', 'Tnfrsf23', 'Ctsd', 'Dnmt3a', 'Tgfb1', 'Plaur', 'Lrp1', 'Grn', 'Bcl2l11', 'Tnfrsf…	1.0	1.0	1.0	1.0	1.0	4.43e-09	1.0	5.12e-14
positive regulation of cell development	{'Sphk1', 'Iqgap1', 'Scn1b', 'Cx3cr1', 'Cx3cl1', 'Runx1', 'Hcls1', 'Dab2', 'Cfl1', 'Tlr2', 'Actr2', 'Hgf', 'Fn1', 'Ngf', 'Plxna1', 'Lif', 'P2rx4', 'Trem2', 'Abl2', 'Tyrobp', 'Zeb2', 'Mapk6', 'E2f1', 'Wisp1', 'Bex1', 'Actr3', 'Prex1', 'Gdf6', 'Tgif1', 'Egr2', 'Crabp2', 'Plxnb2', 'S1pr2', 'Fes', 'Tgfb1', 'Edn1', 'Lrp1', 'Grn', 'Tnfrsf1b', 'Ptk7', 'Trpv2', 'Ccr5'}	1.0	1.0	1.0	1.0	1.0	2.96e-05	1.0	9.44e-06
positive regulation of cell differentiation	{'No common gene'}	1.0	1.0	1.0	1.0	0.0011	5.66e-13	0.0042	3.91e-13
positive regulation of cell division	{'Tgfb2', 'Lbh'}	1.0	1.0	1.0	1.0	1.0	0.037	0.0144	1.0
positive regulation of cell growth	{'Mtpn', 'Ngf', 'Edn1', 'Mmp14', 'Cd38', 'Sphk1', 'Cyba', 'Sdcbp', 'Fn1', 'Lrp1', 'Sfrp1', 'Wisp1', 'Trpv2', 'Hcls1', 'Cxcl16', 'Cfl1', 'Crabp2'}	1.0	1.0	1.0	1.0	1.0	0.0013	1.0	0.00015
positive regulation of cell killing	{'Syk', 'Itgam', 'Sh2d1b1', 'P2rx7', 'Vav1', 'Cd5l', 'Cxcl1', 'Tyrobp', 'Bcl2l11', 'Clec7a', 'Ccl2', 'Ccr5'}	1.0	1.0	1.0	1.0	1.0	0.00012	1.0	1.02e-08
positive regulation of cell migration	{'No common gene'}	0.00037	1.0	3.95e-05	1.0	1.59e-10	1.84e-19	0.0037	4.5599999999999996e-24
positive regulation of cell morphogenesis involved in differentiation	{'Ngf', 'Crabp2', 'Plxna1', 'Actr2', 'Fn1', 'Lrp1', 'Zeb2', 'Actr3', 'Trpv2', 'Prex1', 'Hcls1', 'Dab2', 'Plxnb2'}	1.0	1.0	1.0	1.0	1.0	0.0292	1.0	0.024
positive regulation of cell motility	{'Hmox1', 'Sele', 'Ccl3', 'Cxcl16', 'Sphk1', 'Iqgap1', 'Cx3cr1', 'Cx3cl1', 'Pdpn', 'Dab2', 'Selp', 'Ccl2', 'Ccl7', 'Cfl1', 'Fgr', 'Actg1', 'Adam8', 'Anxa1', 'Itgax', 'Ctsh', 'Tlr2', 'Hgf', 'Sdcbp', 'Fn1', 'F2r', 'Ptafr', 'Mmp2', 'Ccl4', 'Ptgs2', 'P2ry6', 'Cemip', 'Mmp14', 'P2rx4', 'Trem2', 'C3ar1', 'Pdgfc', 'Lgals3', 'Nckap1l', 'Wisp1', 'Actr3', 'Clec7a', 'Prex1', 'Adam9', 'Myo1f', 'Plau', 'Tgfb1…	1.0	1.0	1.0	1.0	1.0	4.18e-19	1.0	6.52e-24
positive regulation of cell population proliferation	{'No common gene'}	1.0	1.0	1.0	1.0	6.01e-06	5.15e-16	0.0041	5.25e-15
positive regulation of cell projection organization	{'Sphk1', 'Iqgap1', 'Scn1b', 'Cx3cl1', 'Hcls1', 'Cfl1', 'P2rx7', 'Actr2', 'Hgf', 'Rab8b', 'Fn1', 'Ngf', 'Plxna1', 'Lif', 'Arap1', 'Zeb2', 'Mapk6', 'Actr3', 'Crabp2', 'Plxnb2', 'Fes', 'Lrp1', 'Grn', 'Ptk7', 'Trpv2', 'Abl2'}	1.0	1.0	1.0	1.0	1.0	0.0077	1.0	0.00027
positive regulation of cell-cell adhesion	{'Syk', 'Sirpa', 'Sele', 'Selp', 'Runx1', 'Pdpn', 'Itgb2', 'Nckap1l', 'Ptafr', 'Anxa1', 'Vcam1', 'Cd44'}	1.0	1.0	1.0	1.0	6.18e-05	1.39e-05	1.0	3.63e-15
positive regulation of cell-substrate adhesion	{'No common gene'}	0.009	1.0	1.0	1.0	1.0	0.00039	0.0121	1.0
positive regulation of cellular biosynthetic process	{'n/a (just one condition)'}	1.0	1.0	1.0	1.0	1.0	1.0	1.0	0.0261
positive regulation of cellular catabolic process	{'n/a (just one condition)'}	1.0	1.0	1.0	1.0	1.0	1.0	1.0	0.0101
positive regulation of cellular component biogenesis	{'No common gene'}	1.0	1.0	1.0	1.0	1.0	0.00029	0.0328	0.00033
positive regulation of cellular component movement	{'n/a (just one condition)'}	1.0	1.0	1.0	1.0	1.0	6.13e-19	1.0	1.0
positive regulation of cellular component organization	{'Syk', 'Arrb2', 'Abca1', 'Clu', 'Sele', 'Sphk1', 'Arpc5', 'Iqgap1', 'Sdc1', 'Scn1b', 'Rab31', 'Hcls1', 'Cx3cl1', 'Pdpn', 'Dab2', 'Cfl1', 'Arpc1b', 'Gba', 'Tmed9', 'Cd53', 'P2rx7', 'Actr2', 'Sdcbp', 'Hgf', 'Rab8b', 'Fn1', 'Colgalt1', 'Tlr4', 'Ngf', 'Anxa2', 'Plxna1', 'Lif', 'Trem2', 'Cd14', 'Plekhm2', 'Arap1', 'Evl', 'Tyrobp', 'Bid', 'Zeb2', 'Hck', 'Pkib', 'Arpc4', 'Cd63', 'Mapk6', 'Lgals3', 'Act…	1.0	1.0	1.0	1.0	1.0	2.89e-09	1.0	1.41e-10
positive regulation of cellular extravasation	{'Sele', 'Ptafr', 'Selp'}	1.0	1.0	1.0	1.0	0.0019	0.0209	1.0	0.0016
positive regulation of cellular metabolic process	{'Pirb', 'Syk', 'Sele', 'Sfrp1', 'Runx1', 'Abcg1', 'Cd44', 'Fgr', 'Ctsh', 'Cd84', 'Soat1', 'Tlr2', 'Cyba', 'Ptafr', 'Fcgr2b', 'Slc11a1', 'Spi1', 'C3ar1', 'Tyrobp', 'Nckap1l', 'Cd300a', 'Clec7a', 'Gdf6', 'Hexb', 'S1pr2', 'Pik3r5', 'Lgmn', 'Col1a1', 'Lrp1', 'Cxcl1', 'Tnfrsf1b', 'Csf1r', 'Anxa1', 'Itgb2'}	1.0	1.0	1.0	1.0	0.0036	1.69e-11	1.0	2.12e-14
positive regulation of cellular process	{'No common gene'}	0.0125	1.0	0.00012	1.0	6.17e-09	4.39e-30	1.64e-07	4.29e-39
positive regulation of cellular protein localization	{'n/a (just one condition)'}	1.0	1.0	1.0	1.0	1.0	0.0015	1.0	1.0
positive regulation of cellular protein metabolic process	{'No common gene'}	1.0	1.0	1.0	1.0	7.15e-05	4.93e-16	0.024	9.82e-20
positive regulation of cellular response to oxidative stress	{'n/a (just one condition)'}	1.0	1.0	1.0	1.0	1.0	1.0	1.0	0.0137
positive regulation of chemokine (C-X-C motif) ligand 2 production	{'Mcoln2', 'Tlr4', 'Lrp1'}	1.0	1.0	1.0	1.0	1.0	0.0447	1.0	0.0249
positive regulation of chemokine production	{'Syk', 'Cd84', 'Tlr2', 'Lrp1', 'Csf1r'}	1.0	1.0	1.0	1.0	0.00015	0.0228	1.0	3.37e-09
positive regulation of chemotaxis	{'Ccl7', 'Ccl4', 'Edn1', 'Tgfb1', 'P2rx4', 'Lgmn', 'Trem2', 'Cx3cl1', 'Ccl3', 'C3ar1', 'Fn1', 'Nckap1l', 'Thbs1', 'F7', 'Ccl2'}	1.0	1.0	1.0	1.0	1.0	0.0015	1.0	1.22e-11
positive regulation of cholesterol efflux	{'n/a (just one condition)'}	1.0	1.0	1.0	1.0	1.0	1.0	1.0	0.025
positive regulation of cholesterol transport	{'n/a (just one condition)'}	1.0	1.0	1.0	1.0	1.0	1.0	1.0	0.0007
positive regulation of coagulation	{'n/a (just one condition)'}	1.0	1.0	1.0	1.0	1.0	1.0	1.0	0.0007
positive regulation of collagen biosynthetic process	{'Arrb2', 'Tgfb1', 'Scx', 'F2r', 'Ccl2'}	1.0	1.0	1.0	1.0	1.0	0.002	1.0	0.0393
positive regulation of collagen metabolic process	{'Arrb2', 'Tgfb1', 'Scx', 'Vsir', 'F2r', 'Ccl2'}	1.0	1.0	1.0	1.0	1.0	0.00071	1.0	0.0187
positive regulation of cysteine-type endopeptidase activity	{'Syk', 'Ngf', 'Lgmn', 'Ctsh', 'Mefv', 'Bcl2l11', 'Tnfrsf23', 'Bid', 'F2r', 'St18', 'Ctsd'}	1.0	1.0	1.0	1.0	1.0	0.0324	1.0	2.39e-05
positive regulation of cysteine-type endopeptidase activity involved in apoptotic process	{'n/a (just one condition)'}	1.0	1.0	1.0	1.0	1.0	1.0	1.0	8.56e-05
positive regulation of cytokine production	{'Fgr', 'Cybb', 'Unc93b1', 'C3ar1', 'Tyrobp', 'Clec7a', 'Slc11a1', 'Cd300c2', 'Nfam1'}	1.0	1.0	2.45e-06	1.0	4.83e-11	1.93e-17	1.0	5.11e-36
positive regulation of cytokine production involved in immune response	{'n/a (just one condition)'}	1.0	1.0	1.0	1.0	1.0	1.0	1.0	0.0032
positive regulation of cytokine production involved in inflammatory response	{'n/a (just one condition)'}	1.0	1.0	1.0	1.0	1.0	1.0	1.0	0.0299
positive regulation of cytokine secretion	{'Fgr', 'Syk', 'Cd300c2', 'Tlr2'}	1.0	1.0	1.0	1.0	0.049	7.01e-05	1.0	5.53e-07
positive regulation of cytokine-mediated signaling pathway	{'n/a (just one condition)'}	1.0	1.0	1.0	1.0	1.0	1.0	1.0	0.0022
positive regulation of cytoskeleton organization	{'No common gene'}	1.0	1.0	1.0	1.0	1.0	0.0066	0.0218	0.0053
positive regulation of cytosolic calcium ion concentration	{'Cd38', 'Ccl3', 'Slc8b1', 'Cx3cr1', 'Cx3cl1', 'P2rx7', 'Htr2b', 'F2r', 'Mcoln2', 'P2ry6', 'Cemip', 'P2rx4', 'Gpr157', 'C3ar1', 'Gpr35', 'Edn1', 'Plcl2', 'Lrp1', 'Cxcl1', 'Mcoln3', 'Abl2', 'Trpv2', 'Tpcn2', 'Ccr5'}	1.0	1.0	1.0	1.0	1.0	0.0018	1.0	4.9e-08
positive regulation of cytosolic calcium ion concentration involved in phospholipase C-activating G protein-coupled signaling pathway	{'n/a (just one condition)'}	1.0	1.0	1.0	1.0	1.0	1.0	1.0	0.0214
positive regulation of defense response	{'Fcer1g', 'Fcgr1', 'Adam8', 'Trem2', 'Fcgr3', 'Ctss', 'Mmp12', 'Clec7a'}	1.0	1.0	0.0056	1.0	1.0	2.31e-06	1.0	3.84e-17
positive regulation of defense response to bacterium	{'n/a (just one condition)'}	1.0	1.0	1.0	1.0	1.0	1.0	1.0	0.0151
positive regulation of dendritic cell antigen processing and presentation	{'n/a (just one condition)'}	1.0	1.0	1.0	1.0	1.0	1.0	1.0	0.0436
positive regulation of developmental process	{'No common gene'}	0.0128	1.0	1.0	1.0	1.53e-06	1.07e-16	7.09e-06	5.39e-15
positive regulation of endocytosis	{'Sele', 'Syk', 'Nckap1l', 'Lrp1'}	1.0	1.0	1.0	1.0	0.0072	0.0019	1.0	9.8e-06
positive regulation of endopeptidase activity	{'Syk', 'Ngf', 'Lgmn', 'Ctsh', 'Mefv', 'Bcl2l11', 'Tnfrsf23', 'Bid', 'Vsir', 'F2r', 'St18', 'Ctsd'}	1.0	1.0	1.0	1.0	1.0	0.0384	1.0	9.09e-06
positive regulation of endothelial cell migration	{'Ptgs2', 'Tgfb1', 'Hmox1', 'P2rx4', 'Lgmn', 'Grn', 'Thbs1', 'Anxa1'}	1.0	1.0	1.0	1.0	1.0	0.0089	1.0	0.0016
positive regulation of epithelial cell migration	{'Ptgs2', 'Hmox1', 'Tgfb1', 'P2rx4', 'Lgmn', 'Ctsh', 'Thbs1', 'Grn', 'Anxa1', 'Adam9'}	1.0	1.0	1.0	1.0	1.0	7.74e-05	1.0	0.00044
positive regulation of epithelial cell proliferation	{'n/a (just one condition)'}	1.0	1.0	1.0	1.0	1.0	1.0	1.0	0.0088
positive regulation of epithelial to mesenchymal transition	{'Tgfb1', 'Col1a1', 'Sdcbp', 'Loxl2', 'Pdpn', 'Dab2'}	1.0	1.0	1.0	1.0	1.0	0.0047	1.0	0.0305
positive regulation of erythrocyte differentiation	{'n/a (just one condition)'}	1.0	1.0	1.0	1.0	1.0	0.0238	1.0	1.0
positive regulation of exocytosis	{'Fcer1g', 'Fgr', 'Syk', 'Itgam', 'Atp13a2', 'Sdcbp', 'Sdc1', 'Ptafr', 'Itgb2'}	1.0	1.0	1.0	1.0	1.0	0.0089	1.0	0.0463
positive regulation of extrinsic apoptotic signaling pathway	{'Atf3', 'Unc5b', 'Bid', 'Sfrp1', 'Thbs1'}	1.0	1.0	1.0	1.0	1.0	0.0161	1.0	0.038
positive regulation of fat cell differentiation	{'n/a (just one condition)'}	1.0	1.0	1.0	1.0	1.0	0.0337	1.0	1.0
positive regulation of fever generation	{'n/a (just one condition)'}	1.0	1.0	1.0	1.0	1.0	1.0	1.0	0.0436
positive regulation of fibroblast proliferation	{'Nras', 'Tgfb1', 'Anxa2', 'Sphk1', 'Fn1', 'E2f1', 'Pdgfc', 'Tgif1', 'Cdk6'}	1.0	1.0	1.0	1.0	1.0	0.00025	1.0	0.0016
positive regulation of gene expression	{'Syk', 'Sfrp1', 'Runx1', 'Cd44', 'Fgr', 'Itgax', 'Ctsh', 'Cd84', 'Tlr2', 'Cyba', 'Ptafr', 'Hpse', 'Slc11a1', 'Cd300c2', 'Nfam1', 'Ly9', 'Spi1', 'Rab7b', 'C3ar1', 'Tyrobp', 'Clec7a', 'Gdf6', 'Hexb', 'Cybb', 'Col1a1', 'Lrp1', 'Unc93b1', 'Csf1r', 'Anxa1'}	1.0	1.0	1.0	1.0	0.0033	6.15e-08	1.0	2.99e-15
positive regulation of glial cell differentiation	{'Tgfb1', 'Lif', 'Tlr2', 'Tnfrsf1b', 'Actr3', 'Egr2'}	1.0	1.0	1.0	1.0	1.0	0.0201	1.0	0.0136
positive regulation of glial cell migration	{'P2rx4', 'Trem2', 'Cx3cl1', 'Lrp1', 'Cx3cr1'}	1.0	1.0	1.0	1.0	1.0	0.0081	1.0	0.0053
positive regulation of glial cell proliferation	{'n/a (just one condition)'}	1.0	1.0	1.0	1.0	1.0	1.0	1.0	0.0062
positive regulation of gliogenesis	{'Tgfb1', 'Lif', 'P2rx4', 'Trem2', 'Cx3cl1', 'Tlr2', 'Lrp1', 'E2f1', 'Tnfrsf1b', 'Actr3', 'Cx3cr1', 'Egr2'}	1.0	1.0	1.0	1.0	1.0	0.00017	1.0	4.02e-07
positive regulation of growth	{'Cd38', 'Sphk1', 'Sfrp1', 'Hcls1', 'Cfl1', 'Mtpn', 'Cyba', 'Sdcbp', 'Fn1', 'Rftn1', 'Ngf', 'Mmp14', 'Wisp1', 'Crabp2', 'Wfs1', 'Edn1', 'Sh3pxd2b', 'Lrp1', 'Trpv2', 'Cxcl16'}	1.0	1.0	1.0	1.0	1.0	0.0029	1.0	0.0043
positive regulation of hemopoiesis	{'Syk', 'Rab7b', 'Tyrobp', 'Cxcl1', 'Nckap1l', 'Csf1r', 'Runx1', 'Anxa1'}	1.0	1.0	1.0	1.0	0.0132	2.34e-06	1.0	1.38e-09
positive regulation of high voltage-gated calcium channel activity	{'n/a (just one condition)'}	1.0	1.0	1.0	1.0	1.0	1.0	0.024	1.0
positive regulation of hormone secretion	{'n/a (just one condition)'}	1.0	1.0	1.0	1.0	1.0	0.0455	1.0	1.0
positive regulation of humoral immune response	{'n/a (just one condition)'}	1.0	1.0	1.0	1.0	1.0	1.0	1.0	0.0382
positive regulation of hydrolase activity	{'Rgs1', 'Syk', 'Sele', 'Ctsc', 'Ccl3', 'Mefv', 'Cx3cl1', 'Ccl2', 'Ccl7', 'Arhgap19', 'Tbc1d9', 'Ctsh', 'Fn1', 'Htr2b', 'F2r', 'Ptafr', 'St18', 'Psap', 'Ccl4', 'Ngf', 'Rhog', 'Arap1', 'Vav1', 'Ccl6', 'Bid', 'Nckap1l', 'Gm2a', 'Tnfrsf23', 'Cd300a', 'Rgs10', 'Prex1', 'Ctsd', 'Plek', 'Abr', 'Arhgap22', 'Lgmn', 'Grn', 'Bcl2l11', 'Vsir', 'Arhgap25', 'Abl2'}	1.0	1.0	1.0	1.0	1.0	0.0014	1.0	3.74e-14
positive regulation of hypersensitivity	{'n/a (just one condition)'}	1.0	1.0	1.0	1.0	1.0	1.0	1.0	0.0014
positive regulation of immune effector process	{'Clec7a', 'Tyrobp', 'Fgr', 'Itgb2'}	1.0	1.0	0.0023	1.0	1.52e-05	3.78e-06	1.0	1.42e-15
positive regulation of immune response	{'Fgr', 'C1qb', 'C3ar1', 'Itgb2', 'C1qc', 'Clec7a', 'Slc11a1', 'Nfam1'}	1.0	1.0	3.28e-06	1.0	1.15e-08	4.83e-08	1.0	3.8e-26
positive regulation of immune system process	{'Fgr', 'C1qb', 'Sirpa', 'Lgmn', 'Nfam1', 'C3ar1', 'Tyrobp', 'Cd300lb', 'C1qc', 'Lgals3', 'Clec7a', 'Slc11a1', 'Itgb2'}	1.0	1.0	1.43e-09	1.0	3.83e-14	1.76e-19	1.0	2.0299999999999998e-48
positive regulation of immunoglobulin mediated immune response	{'n/a (just one condition)'}	1.0	1.0	1.0	1.0	1.0	1.0	1.0	0.0082
positive regulation of immunoglobulin production	{'n/a (just one condition)'}	1.0	1.0	1.0	1.0	1.0	1.0	1.0	0.0336
positive regulation of inflammatory response	{'Fcer1g', 'Fcgr1', 'Adam8', 'Trem2', 'Fcgr3', 'Ctss', 'Clec7a'}	1.0	1.0	0.0011	1.0	1.0	1.98e-06	1.0	6.78e-12
positive regulation of inflammatory response to antigenic stimulus	{'n/a (just one condition)'}	1.0	1.0	1.0	1.0	1.0	1.0	1.0	0.0024
positive regulation of innate immune response	{'n/a (just one condition)'}	1.0	1.0	1.0	1.0	1.0	1.0	1.0	6.62e-07
positive regulation of interferon-alpha production	{'n/a (just one condition)'}	1.0	1.0	1.0	1.0	1.0	1.0	1.0	0.0483
positive regulation of interferon-gamma production	{'Nras', 'Tlr4', 'Tlr8', 'Havcr2', 'Cd276', 'Cd14', 'Cd244', 'Runx1', 'Slc11a1', 'Abl2'}	1.0	1.0	1.0	1.0	1.0	0.0055	1.0	7.18e-06
positive regulation of interleukin-1 beta production	{'Tlr8', 'Tlr4', 'P2rx7', 'Ccl3', 'Tlr2', 'Tyrobp', 'Casp4', 'Naip5', 'Ccr5'}	1.0	1.0	1.0	1.0	1.0	0.0066	1.0	2.86e-09
positive regulation of interleukin-1 production	{'Tlr8', 'Tlr4', 'Havcr2', 'P2rx7', 'Ccl3', 'Tlr2', 'Tyrobp', 'Casp4', 'Naip5', 'Ccr5'}	1.0	1.0	1.0	1.0	1.0	0.005	1.0	1.24e-09
positive regulation of interleukin-10 production	{'Fcer1g', 'Syk', 'Tlr4', 'Cd83', 'Trem2', 'Tlr2', 'Hgf'}	1.0	1.0	1.0	1.0	1.0	0.0116	1.0	0.0013
positive regulation of interleukin-12 production	{'Syk', 'Unc93b1', 'Tlr2', 'Ccl19', 'Tlr9', 'Clec7a'}	1.0	1.0	1.0	1.0	0.0011	1.0	1.0	0.0014
positive regulation of interleukin-13 production	{'n/a (just one condition)'}	1.0	1.0	1.0	1.0	1.0	1.0	1.0	0.031
positive regulation of interleukin-17 production	{'n/a (just one condition)'}	1.0	1.0	1.0	1.0	1.0	1.0	1.0	0.014
positive regulation of interleukin-2 production	{'Cd276', 'Cd83', 'Il1a', 'Runx1', 'Anxa1', 'Abl2'}	1.0	1.0	1.0	1.0	1.0	0.0434	1.0	0.0162
positive regulation of interleukin-4 production	{'n/a (just one condition)'}	1.0	1.0	1.0	1.0	1.0	1.0	1.0	0.0114
positive regulation of interleukin-6 production	{'Syk', 'Rab7b', 'Tlr2', 'Unc93b1', 'Cyba', 'Tyrobp', 'Ptafr', 'Clec7a'}	1.0	1.0	1.0	1.0	8.29e-06	0.00019	1.0	1.15e-15
positive regulation of interleukin-8 production	{'Clec7a', 'Syk', 'Tlr2'}	1.0	1.0	1.0	1.0	0.0175	0.0066	1.0	3.73e-07
positive regulation of intracellular signal transduction	{'Fgr', 'Syk', 'Pik3r5', 'Selp', 'Cd84', 'Pik3ap1', 'Tlr2', 'Lrp1', 'Csf1r', 'Col3a1', 'S100a4', 'Gpr35', 'Clec7a', 'Steap3', 'Fcgr2b', 'Hpse', 'Gdf6', 'Cd44'}	1.0	1.0	1.0	1.0	0.00013	1.22e-12	1.0	1.22e-22
positive regulation of intracellular transport	{'n/a (just one condition)'}	1.0	1.0	1.0	1.0	1.0	0.0362	1.0	1.0
positive regulation of ion transmembrane transport	{'n/a (just one condition)'}	1.0	1.0	1.0	1.0	1.0	1.0	0.00046	1.0
positive regulation of ion transmembrane transporter activity	{'n/a (just one condition)'}	1.0	1.0	1.0	1.0	1.0	1.0	0.0173	1.0
positive regulation of ion transport	{'No common gene'}	1.0	1.0	1.0	1.0	1.0	0.002	0.0085	0.00065
positive regulation of keratinocyte apoptotic process	{'n/a (just one condition)'}	1.0	1.0	1.0	1.0	0.0446	1.0	1.0	1.0
positive regulation of keratinocyte migration	{'n/a (just one condition)'}	1.0	1.0	1.0	1.0	1.0	0.0447	1.0	1.0
positive regulation of killing of cells of other organism	{'Clec7a', 'Cxcl1', 'Syk'}	1.0	1.0	1.0	1.0	0.0334	0.0103	1.0	0.0014
positive regulation of kinase activity	{'No common gene'}	1.0	1.0	1.0	1.0	1.0	2.15e-07	0.0162	5.86e-08
positive regulation of lamellipodium organization	{'n/a (just one condition)'}	1.0	1.0	1.0	1.0	1.0	0.0479	1.0	1.0
positive regulation of leukocyte activation	{'Fgr', 'Sirpa', 'Tyrobp', 'Cd300lb', 'Clec7a', 'Itgb2'}	1.0	1.0	0.00087	1.0	0.00019	2.82e-09	1.0	5.77e-20
positive regulation of leukocyte adhesion to vascular endothelial cell	{'Itgb2', 'Sele', 'Ptafr', 'Selp'}	1.0	1.0	1.0	1.0	0.00094	0.0423	1.0	0.00049
positive regulation of leukocyte apoptotic process	{'n/a (just one condition)'}	1.0	1.0	1.0	1.0	1.0	1.0	1.0	0.001
positive regulation of leukocyte cell-cell adhesion	{'Syk', 'Sirpa', 'Sele', 'Selp', 'Runx1', 'Itgb2', 'Nckap1l', 'Ptafr', 'Anxa1', 'Vcam1', 'Cd44'}	1.0	1.0	1.0	1.0	4.03e-05	9.65e-05	1.0	1.16e-13
positive regulation of leukocyte chemotaxis	{'C3ar1', 'Lgmn', 'Nckap1l'}	1.0	1.0	1.0	1.0	0.0419	0.005	1.0	1.73e-10
positive regulation of leukocyte degranulation	{'Fgr', 'Syk', 'Ptafr', 'Itgb2'}	1.0	1.0	1.0	1.0	0.0285	0.0101	1.0	0.001
positive regulation of leukocyte differentiation	{'Syk', 'Tyrobp', 'Nckap1l', 'Csf1r', 'Runx1', 'Anxa1'}	1.0	1.0	1.0	1.0	0.043	1.89e-05	1.0	5.89e-10
positive regulation of leukocyte mediated cytotoxicity	{'Itgam', 'Sh2d1b1', 'P2rx7', 'Tyrobp', 'Vav1', 'Cxcl1', 'Ccl2'}	1.0	1.0	1.0	1.0	1.0	0.0201	1.0	6e-06
positive regulation of leukocyte mediated immunity	{'Fcer1g', 'Fgr', 'Fcgr1', 'Fcgr3', 'Tyrobp', 'Clec7a', 'Itgb2'}	1.0	1.0	0.0013	1.0	1.0	0.00012	1.0	2.31e-10
positive regulation of leukocyte migration	{'C3ar1', 'Lgmn', 'Lgals3'}	1.0	1.0	0.0143	1.0	1.12e-05	9.63e-07	1.0	1.1e-16
positive regulation of leukocyte proliferation	{'n/a (just one condition)'}	1.0	1.0	1.0	1.0	1.0	1.0	1.0	8.1e-07
positive regulation of leukocyte tethering or rolling	{'Sele', 'Ptafr', 'Selp'}	1.0	1.0	1.0	1.0	0.017	1.0	1.0	0.0114
positive regulation of lipid localization	{'Pltp', 'Anxa2', 'Abca1', 'Edn1', 'P2rx7', 'Msr1', 'Lrp1', 'Il1a', 'Spp1', 'Runx1', 'Abcg1', 'Dab2'}	1.0	1.0	1.0	1.0	1.0	0.00021	1.0	1.21e-05
positive regulation of lipid metabolic process	{'n/a (just one condition)'}	1.0	1.0	1.0	1.0	1.0	1.0	1.0	0.0411
positive regulation of lipid transport	{'Runx1', 'Abcg1', 'Pltp', 'Lrp1'}	1.0	1.0	1.0	1.0	0.0165	5.87e-05	1.0	5.78e-05
positive regulation of lipopolysaccharide-mediated signaling pathway	{'n/a (just one condition)'}	1.0	1.0	1.0	1.0	1.0	1.0	1.0	0.0436
positive regulation of locomotion	{'Ptgs2', 'Mgat5', 'Mmp2', 'Csf1r', 'Mmp3', 'Lbp'}	0.00022	1.0	1.0	1.0	1.0	1.0	1.0	4.5599999999999996e-24
positive regulation of lymphocyte activation	{'Syk', 'Sirpa', 'Tyrobp', 'Nckap1l', 'Clec7a', 'Runx1', 'Vcam1', 'Anxa1'}	1.0	1.0	1.0	1.0	0.0161	3.27e-05	1.0	7.76e-14
positive regulation of lymphocyte chemotaxis	{'n/a (just one condition)'}	1.0	1.0	1.0	1.0	1.0	1.0	1.0	0.0022
positive regulation of lymphocyte differentiation	{'Inpp5d', 'Syk', 'Adam8', 'Cd83', 'Tgfb1', 'Mmp14', 'Vsir', 'Il7r', 'Nckap1l', 'Runx1', 'Sox4', 'Nfkbiz', 'Anxa1'}	1.0	1.0	1.0	1.0	1.0	0.0055	1.0	4.27e-08
positive regulation of lymphocyte mediated immunity	{'n/a (just one condition)'}	1.0	1.0	1.0	1.0	1.0	1.0	1.0	6.32e-06
positive regulation of lymphocyte migration	{'n/a (just one condition)'}	1.0	1.0	1.0	1.0	1.0	1.0	1.0	0.00014
positive regulation of lymphocyte proliferation	{'Vcam1', 'Anxa1', 'Syk', 'Nckap1l'}	1.0	1.0	1.0	1.0	0.042	0.0476	1.0	1.03e-06
positive regulation of macromolecule metabolic process	{'Pirb', 'Syk', 'Sele', 'Sfrp1', 'Runx1', 'Abcg1', 'Cd44', 'Fgr', 'Itgax', 'Ctsh', 'Cd84', 'Soat1', 'Tlr2', 'Cyba', 'Ptafr', 'Fcgr2b', 'Hpse', 'Slc11a1', 'Cd300c2', 'Nfam1', 'Ly9', 'Spi1', 'Rab7b', 'C3ar1', 'Tyrobp', 'Nckap1l', 'Cd300a', 'Clec7a', 'Gdf6', 'Hexb', 'S1pr2', 'Pik3r5', 'Lgmn', 'Cybb', 'Col1a1', 'Lrp1', 'Unc93b1', 'Tnfrsf1b', 'Csf1r', 'Anxa1'}	1.0	1.0	1.0	1.0	3.59e-05	1.94e-16	1.0	1.19e-22
positive regulation of macrophage activation	{'Tlr4', 'Havcr2', 'Trem2', 'Ctsc', 'Thbs1'}	1.0	1.0	1.0	1.0	1.0	0.0182	1.0	5.68e-05
positive regulation of macrophage chemotaxis	{'C3ar1', 'Thbs1', 'Cx3cl1', 'Ccl2'}	1.0	1.0	1.0	1.0	1.0	0.0479	1.0	0.0415
positive regulation of macrophage fusion	{'Tyrobp', 'Trem2'}	1.0	1.0	0.0408	1.0	1.0	0.038	1.0	1.0
positive regulation of macrophage migration	{'Mmp14', 'P2rx4', 'Trem2', 'Cx3cl1', 'Thbs1', 'C3ar1', 'Cx3cr1', 'Ccl2'}	1.0	1.0	1.0	1.0	1.0	0.00027	1.0	0.00057
positive regulation of mast cell activation	{'Crlf2', 'Fcer1g', 'Fgr', 'Syk', 'Cd300lb'}	1.0	1.0	1.0	1.0	1.0	0.0387	1.0	0.0449
positive regulation of membrane protein ectodomain proteolysis	{'n/a (just one condition)'}	1.0	1.0	1.0	1.0	1.0	1.0	1.0	0.0464
positive regulation of mesenchymal cell proliferation	{'n/a (just one condition)'}	1.0	1.0	1.0	1.0	1.0	1.0	0.0146	1.0
positive regulation of metabolic process	{'Pirb', 'Syk', 'Sele', 'Sfrp1', 'Runx1', 'Abcg1', 'Cd44', 'Fgr', 'Itgax', 'Ctsh', 'Cd84', 'Soat1', 'Tlr2', 'Cyba', 'Ptafr', 'Fcgr2b', 'Hpse', 'Slc11a1', 'Cd300c2', 'Nfam1', 'Ly9', 'Spi1', 'Rab7b', 'C3ar1', 'Tyrobp', 'Nckap1l', 'Cd300a', 'Clec7a', 'Gdf6', 'Hexb', 'S1pr2', 'Pik3r5', 'Lgmn', 'Cybb', 'Col1a1', 'Lrp1', 'Unc93b1', 'Cxcl1', 'Tnfrsf1b', 'Csf1r', 'Anxa1', 'Itgb2'}	1.0	1.0	1.0	1.0	4.41e-05	4.83e-18	1.0	1.11e-24
positive regulation of microglial cell migration	{'P2rx4', 'Trem2', 'Cx3cl1', 'Cx3cr1'}	1.0	1.0	1.0	1.0	1.0	0.007	1.0	0.0171
positive regulation of molecular function	{'No common gene'}	1.0	1.0	1.0	1.0	0.0044	3.32e-13	0.00021	7.039999999999999e-24
positive regulation of monocyte chemotaxis	{'n/a (just one condition)'}	1.0	1.0	1.0	1.0	1.0	1.0	1.0	0.0077
positive regulation of mononuclear cell migration	{'n/a (just one condition)'}	1.0	1.0	1.0	1.0	1.0	1.0	1.0	0.0019
positive regulation of monooxygenase activity	{'n/a (just one condition)'}	1.0	1.0	1.0	1.0	1.0	1.0	1.0	0.0299
positive regulation of multicellular organismal process	{'No common gene'}	0.0108	1.0	0.00024	1.0	3.25e-11	2.3700000000000002e-26	0.0062	4.16e-35
positive regulation of muscle cell differentiation	{'n/a (just one condition)'}	1.0	1.0	1.0	1.0	1.0	0.0488	1.0	1.0
positive regulation of myelination	{'n/a (just one condition)'}	1.0	1.0	1.0	1.0	1.0	1.0	1.0	0.0095
positive regulation of myeloid cell differentiation	{'Inpp5d', 'Itgam', 'Tgfb1', 'Lif', 'Rab7b', 'Trem2', 'Fes', 'Ccl3', 'Tyrobp', 'Nckap1l', 'Csf1r', 'Runx1', 'Hcls1', 'Acvr1b'}	1.0	1.0	1.0	1.0	1.0	3.3e-05	1.0	0.00067
positive regulation of myeloid leukocyte differentiation	{'Fes', 'Itgam', 'Lif', 'Tgfb1', 'Trem2', 'Ccl3', 'Tyrobp', 'Csf1r', 'Runx1', 'Hcls1'}	1.0	1.0	1.0	1.0	1.0	0.0011	1.0	0.0017
positive regulation of myeloid leukocyte mediated immunity	{'Tyrobp', 'Fgr', 'Itgb2'}	1.0	1.0	4.62e-05	1.0	0.0016	0.0002	1.0	2.48e-06
positive regulation of nervous system development	{'Sphk1', 'Iqgap1', 'Scn1b', 'Cx3cr1', 'Cx3cl1', 'Hcls1', 'Cfl1', 'Itgax', 'Tlr2', 'Actr2', 'Hgf', 'Fn1', 'Ngf', 'Plxna1', 'Lif', 'P2rx4', 'Trem2', 'Abl2', 'Zeb2', 'E2f1', 'Mapk6', 'Bex1', 'Actr3', 'Gdf6', 'Tgif1', 'Egr2', 'Crabp2', 'Plxnb2', 'Fes', 'Tgfb1', 'Lrp1', 'Grn', 'Tnfrsf1b', 'Ptk7', 'Trpv2', 'Ccr5'}	1.0	1.0	1.0	1.0	1.0	0.0018	1.0	0.00035
positive regulation of nervous system process	{'n/a (just one condition)'}	1.0	1.0	1.0	1.0	1.0	1.0	1.0	0.0209
positive regulation of neurogenesis	{'Sphk1', 'Iqgap1', 'Scn1b', 'Cx3cr1', 'Cx3cl1', 'Hcls1', 'Cfl1', 'Tlr2', 'Actr2', 'Hgf', 'Fn1', 'Ngf', 'Plxna1', 'Lif', 'P2rx4', 'Trem2', 'Abl2', 'Zeb2', 'E2f1', 'Mapk6', 'Bex1', 'Actr3', 'Gdf6', 'Tgif1', 'Egr2', 'Crabp2', 'Plxnb2', 'Fes', 'Tgfb1', 'Lrp1', 'Grn', 'Tnfrsf1b', 'Ptk7', 'Trpv2', 'Ccr5'}	1.0	1.0	1.0	1.0	1.0	0.0011	1.0	2.58e-05
positive regulation of neuron apoptotic process	{'Itgam', 'Ccl3', 'Grn', 'Tyrobp', 'Bcl2l11', 'Ctsz', 'Ncf2'}	1.0	1.0	1.0	1.0	1.0	0.0339	1.0	0.0446
positive regulation of neuron death	{'Tlr4', 'Itgam', 'Clu', 'C1qa', 'Ccl3', 'Grn', 'Tyrobp', 'Bcl2l11', 'Fcgr2b', 'Ctsz', 'Ncf2'}	1.0	1.0	1.0	1.0	1.0	0.0136	1.0	0.0016
positive regulation of neuron differentiation	{'Sphk1', 'Iqgap1', 'Scn1b', 'Cx3cl1', 'Hcls1', 'Cfl1', 'Actr2', 'Hgf', 'Fn1', 'Ngf', 'Plxna1', 'Lif', 'Abl2', 'Zeb2', 'Mapk6', 'Actr3', 'Gdf6', 'Tgif1', 'Crabp2', 'Plxnb2', 'Fes', 'Lrp1', 'Grn', 'Ptk7', 'Trpv2', 'Ccr5'}	1.0	1.0	1.0	1.0	1.0	0.0182	1.0	0.0051
positive regulation of neuron projection development	{'Sphk1', 'Iqgap1', 'Scn1b', 'Cx3cl1', 'Hcls1', 'Cfl1', 'Actr2', 'Hgf', 'Fn1', 'Ngf', 'Plxna1', 'Lif', 'Zeb2', 'Mapk6', 'Actr3', 'Plxnb2', 'Crabp2', 'Fes', 'Lrp1', 'Grn', 'Ptk7', 'Trpv2', 'Abl2'}	1.0	1.0	1.0	1.0	1.0	0.0154	1.0	0.00065
positive regulation of neutrophil activation	{'n/a (just one condition)'}	1.0	1.0	1.0	1.0	1.0	1.0	1.0	0.0171
positive regulation of neutrophil apoptotic process	{'n/a (just one condition)'}	1.0	1.0	1.0	1.0	1.0	1.0	1.0	0.0016
positive regulation of neutrophil chemotaxis	{'C3ar1', 'Nckap1l', 'Lbp', 'Ccl19'}	1.0	1.0	1.0	1.0	0.024	1.0	1.0	0.0028
positive regulation of neutrophil degranulation	{'Itgb2', 'Ptafr', 'Itgam'}	1.0	1.0	1.0	1.0	1.0	0.0264	1.0	0.0492
positive regulation of neutrophil migration	{'n/a (just one condition)'}	1.0	1.0	1.0	1.0	1.0	1.0	1.0	0.00098
positive regulation of nitric oxide biosynthetic process	{'n/a (just one condition)'}	1.0	1.0	1.0	1.0	1.0	1.0	1.0	1.13e-05
positive regulation of nitric oxide metabolic process	{'n/a (just one condition)'}	1.0	1.0	1.0	1.0	1.0	1.0	1.0	3.12e-06
positive regulation of nitrogen compound metabolic process	{'Pirb', 'Syk', 'Sfrp1', 'Runx1', 'Abcg1', 'Cd44', 'Ctsh', 'Cd84', 'Soat1', 'Tlr2', 'Ptafr', 'Fcgr2b', 'Slc11a1', 'Spi1', 'C3ar1', 'Nckap1l', 'Cd300a', 'Clec7a', 'Gdf6', 'Hexb', 'S1pr2', 'Pik3r5', 'Lgmn', 'Col1a1', 'Lrp1', 'Tnfrsf1b', 'Csf1r', 'Itgb2'}	1.0	1.0	1.0	1.0	0.0454	5.6e-09	1.0	4.79e-12
positive regulation of organelle organization	{'Sphk1', 'Sdc1', 'Arpc5', 'Cx3cl1', 'Arpc1b', 'Cfl1', 'Gba', 'Tmed9', 'Actr2', 'Sdcbp', 'Anxa2', 'Lif', 'Trem2', 'Evl', 'Hck', 'Bid', 'Nckap1l', 'Pkib', 'Arpc4', 'Actr3', 'Plek', 'Lcp1', 'Fmn1', 'Fes', 'Tgfb1', 'Grb2', 'Edn1', 'Plaur', 'Sh3pxd2b', 'Grn', 'Il1a', 'Bcl2l11', 'Anxa1', 'Pip4k2a'}	1.0	1.0	1.0	1.0	1.0	0.0014	1.0	0.009
positive regulation of ossification	{'Tgfb2', 'Slc8a1'}	1.0	1.0	1.0	1.0	1.0	0.0067	0.0073	1.0
positive regulation of osteoblast proliferation	{'n/a (just one condition)'}	1.0	1.0	1.0	1.0	1.0	0.0129	1.0	1.0
positive regulation of ovulation	{'n/a (just one condition)'}	1.0	1.0	1.0	1.0	1.0	0.0264	1.0	1.0
positive regulation of oxidative stress-induced cell death	{'n/a (just one condition)'}	1.0	1.0	1.0	1.0	1.0	1.0	1.0	0.025
positive regulation of oxidative stress-induced neuron death	{'n/a (just one condition)'}	1.0	1.0	1.0	1.0	1.0	1.0	1.0	0.0083
positive regulation of oxidoreductase activity	{'n/a (just one condition)'}	1.0	1.0	1.0	1.0	1.0	1.0	1.0	0.0012
positive regulation of p38MAPK cascade	{'Gadd45a', 'Sphk1', 'Ncf1', 'Rell1', 'Gdf6'}	1.0	1.0	1.0	1.0	1.0	0.0238	1.0	0.0019
positive regulation of pathway-restricted SMAD protein phosphorylation	{'Tgfb2', 'Tgfbr1'}	1.0	1.0	1.0	1.0	1.0	0.00036	0.0391	1.0
positive regulation of pattern recognition receptor signaling pathway	{'n/a (just one condition)'}	1.0	1.0	1.0	1.0	1.0	1.0	1.0	0.00017
positive regulation of peptidase activity	{'Syk', 'Ngf', 'Lgmn', 'Ctsh', 'Ctsc', 'Mefv', 'Grn', 'Fn1', 'Bcl2l11', 'Tnfrsf23', 'Bid', 'Vsir', 'F2r', 'St18', 'Ctsd'}	1.0	1.0	1.0	1.0	1.0	0.0098	1.0	3.48e-06
positive regulation of peptide secretion	{'Syk', 'Cd38', 'Abcg1', 'Mmp13', 'Fgr', 'Frmd4a', 'Atp13a2', 'P2rx7', 'Tlr2', 'Rab8b', 'Htr2b', 'Sox4', 'Cd300c2', 'Tlr4', 'Lif', 'Trem2', 'Cd14', 'Clec5a', 'Adam9', 'Tgfb1', 'Lrp1', 'Clec4n', 'Il1a'}	1.0	1.0	1.0	1.0	1.0	1.79e-06	1.0	3.87e-08
positive regulation of peptidyl-tyrosine phosphorylation	{'Clec7a', 'Syk', 'Cd44', 'Csf1r'}	1.0	1.0	1.0	1.0	0.0269	5.43e-07	1.0	1.55e-08
positive regulation of phagocytosis	{'Clec7a', 'Sirpa', 'Slc11a1'}	1.0	1.0	2.81e-06	1.0	4.99e-05	1.73e-06	1.0	7.46e-11
positive regulation of phagocytosis, engulfment	{'n/a (just one condition)'}	1.0	1.0	1.0	1.0	1.0	1.0	1.0	0.00046
positive regulation of phosphate metabolic process	{'No common gene'}	1.0	1.0	1.0	1.0	0.0002	2.1e-18	0.00091	6.86e-20
positive regulation of phosphatidylinositol 3-kinase signaling	{'Fgr', 'Unc5b', 'Pik3ap1', 'Hgf', 'Ncf1', 'Osm', 'Pdgfc', 'F2r', 'Hcls1', 'Selp'}	1.0	1.0	1.0	1.0	1.0	0.00016	1.0	3.7e-05
positive regulation of phosphorylation	{'No common gene'}	1.0	1.0	1.0	1.0	0.00086	2.08e-17	0.0016	6.27e-19
positive regulation of platelet activation	{'Pdpn', 'Selp', 'Tlr4', 'Plek'}	1.0	1.0	1.0	1.0	1.0	0.0019	1.0	0.0327
positive regulation of potassium ion transmembrane transport	{'n/a (just one condition)'}	1.0	1.0	1.0	1.0	1.0	1.0	0.0217	1.0
positive regulation of potassium ion transport	{'n/a (just one condition)'}	1.0	1.0	1.0	1.0	1.0	1.0	0.0109	1.0
positive regulation of production of molecular mediator of immune response	{'n/a (just one condition)'}	1.0	1.0	1.0	1.0	1.0	1.0	1.0	0.00015
positive regulation of programmed cell death	{'n/a (just one condition)'}	1.0	1.0	1.0	1.0	1.0	1.0	1.0	2.5e-12
positive regulation of prostaglandin biosynthetic process	{'n/a (just one condition)'}	1.0	1.0	1.0	1.0	1.0	1.0	1.0	0.0436
positive regulation of prostaglandin secretion	{'n/a (just one condition)'}	1.0	1.0	1.0	1.0	1.0	0.0371	1.0	1.0
positive regulation of protein autophosphorylation	{'Ngf', 'Rap2b', 'Iqgap1', 'Pdgfc', 'Gpnmb', 'Rap2a'}	1.0	1.0	1.0	1.0	1.0	0.00052	1.0	0.00081
positive regulation of protein catabolic process	{'n/a (just one condition)'}	1.0	1.0	1.0	1.0	1.0	1.0	1.0	0.0328
positive regulation of protein kinase B signaling	{'Gpx1', 'Arrb2', 'Adam8', 'Tgfb1', 'P2rx4', 'Pik3r5', 'Cx3cl1', 'Hpse', 'Thbs1', 'Osm', 'F7', 'Cx3cr1', 'Hcls1', 'Osbpl8'}	1.0	1.0	1.0	1.0	1.0	2.45e-05	1.0	2.69e-05
positive regulation of protein kinase activity	{'Syk', 'Arrb2', 'Clu', 'Ncf1', 'Iqgap1', 'Il1rn', 'Dab2', 'Erp29', 'Adam8', 'Gadd45a', 'P2rx7', 'Hgf', 'Htr2b', 'F2r', 'Slc11a1', 'Ptpn1', 'Tlr4', 'Ngf', 'Cemip', 'Nek6', 'Mdfic', 'Zeb2', 'Pdgfc', 'Nckap1l', 'Osbpl8', 'Adam9', 'Fcgr1', 'Tgfb1', 'Edn1', 'Pik3r5', 'Taok3', 'Csf1r', 'Shc2', 'Thbs1'}	1.0	1.0	1.0	1.0	1.0	3e-07	1.0	4.56e-08
positive regulation of protein localization to membrane	{'Itgam', 'Cemip', 'Tgfb1', 'Trem2', 'Rhog', 'Lrp1', 'Lgals3', 'Myo5a', 'Stac2', 'Actr3', 'Ccl2'}	1.0	1.0	1.0	1.0	1.0	0.0348	1.0	0.0161
positive regulation of protein localization to plasma membrane	{'n/a (just one condition)'}	1.0	1.0	1.0	1.0	1.0	1.0	1.0	0.0196
positive regulation of protein metabolic process	{'No common gene'}	1.0	1.0	1.0	1.0	1.63e-05	1.14e-16	0.0101	4.69e-20
positive regulation of protein modification process	{'No common gene'}	1.0	1.0	1.0	1.0	0.0063	3.67e-15	0.0194	2.7e-15
positive regulation of protein phosphorylation	{'No common gene'}	1.0	1.0	1.0	1.0	0.0015	2.62e-17	0.0158	4e-19
positive regulation of protein polymerization	{'n/a (just one condition)'}	1.0	1.0	1.0	1.0	1.0	1.0	1.0	0.0067
positive regulation of protein processing	{'n/a (just one condition)'}	1.0	1.0	1.0	1.0	0.0126	1.0	1.0	1.0
positive regulation of protein secretion	{'Syk', 'Cd38', 'Abcg1', 'Mmp13', 'Fgr', 'Frmd4a', 'Atp13a2', 'P2rx7', 'Tlr2', 'Htr2b', 'Sox4', 'Cd300c2', 'Tlr4', 'Trem2', 'Cd14', 'Clec5a', 'Adam9', 'Tgfb1', 'Lrp1', 'Clec4n', 'Il1a'}	1.0	1.0	1.0	1.0	1.0	3.45e-06	1.0	2.58e-08
positive regulation of protein serine/threonine kinase activity	{'Syk', 'Iqgap1', 'Il1rn', 'Dab2', 'Erp29', 'Adam8', 'Gadd45a', 'P2rx7', 'Hgf', 'Htr2b', 'F2r', 'Ptpn1', 'Tlr4', 'Cemip', 'Mdfic', 'Zeb2', 'Pdgfc', 'Adam9', 'Tgfb1', 'Edn1', 'Pik3r5', 'Taok3', 'Csf1r', 'Shc2', 'Thbs1'}	1.0	1.0	1.0	1.0	1.0	8.71e-06	1.0	1.83e-06
positive regulation of protein transport	{'Syk', 'Cd38', 'Hcls1', 'Abcg1', 'Mmp13', 'Ccl2', 'Fgr', 'Frmd4a', 'Itgam', 'Atp13a2', 'P2rx7', 'Tlr2', 'Htr2b', 'Sox4', 'Cd300c2', 'Ptgs2', 'Tlr4', 'Cemip', 'Trem2', 'Cd14', 'Rab29', 'Clec5a', 'Actr3', 'Adam9', 'Tgfb1', 'Lrp1', 'Clec4n', 'Il1a'}	1.0	1.0	1.0	1.0	1.0	5.3e-07	1.0	2.84e-07
positive regulation of protein tyrosine kinase activity	{'n/a (just one condition)'}	1.0	1.0	1.0	1.0	1.0	0.0472	1.0	1.0
positive regulation of protein-containing complex assembly	{'Syk', 'Abca1', 'Clu', 'Arpc5', 'Arpc1b', 'Actr2', 'Tlr4', 'Evl', 'Bid', 'Nckap1l', 'Lgals3', 'Actr3', 'Arpc4', 'Plek', 'Lcp1', 'Fmn1', 'Fes', 'Grb2', 'Tgfb1', 'Rap1b', 'Bcl2l11', 'Fnip2'}	1.0	1.0	1.0	1.0	1.0	0.00014	1.0	2.77e-06
positive regulation of proteolysis	{'Syk', 'Lgmn', 'Tnfrsf1b', 'Ctsh'}	1.0	1.0	1.0	1.0	0.0446	0.00098	1.0	2.02e-08
positive regulation of reactive oxygen species biosynthetic process	{'n/a (just one condition)'}	1.0	1.0	1.0	1.0	1.0	1.0	1.0	5.03e-05
positive regulation of reactive oxygen species metabolic process	{'Syk', 'Tlr2', 'Cyba', 'Tyrobp', 'Cxcl1', 'Itgb2'}	1.0	1.0	1.0	1.0	0.0037	5.72e-05	1.0	2.06e-12
positive regulation of receptor internalization	{'n/a (just one condition)'}	1.0	1.0	1.0	1.0	1.0	1.0	1.0	0.012
positive regulation of receptor recycling	{'Nsf', 'Anxa2', 'Arap1', 'Rab29', 'Dab2'}	1.0	1.0	1.0	1.0	1.0	0.0191	1.0	0.0031
positive regulation of receptor signaling pathway via JAK-STAT	{'n/a (just one condition)'}	1.0	1.0	1.0	1.0	1.0	1.0	1.0	0.00064
positive regulation of receptor signaling pathway via STAT	{'Crlf2', 'Lif', 'Il10rb', 'Mgat5', 'Osm', 'F2r', 'Il7r', 'Csf1r', 'Hcls1', 'Crlf1', 'Il10ra'}	1.0	1.0	1.0	1.0	1.0	0.0415	1.0	3.92e-05
positive regulation of receptor-mediated endocytosis	{'Syk', 'Arrb2', 'Anxa2', 'Sele', 'Clu', 'Cd63', 'Dab2'}	1.0	1.0	1.0	1.0	1.0	0.0067	1.0	0.00025
positive regulation of regulated secretory pathway	{'n/a (just one condition)'}	1.0	1.0	1.0	1.0	1.0	1.0	1.0	0.0311
positive regulation of response to biotic stimulus	{'Adam8', 'Tlr4', 'Havcr2', 'Tlr8', 'Sh2d1b1', 'Ly86', 'Tlr2', 'Cyba', 'Grn', 'Vav1', 'Cxcl1', 'Cd180', 'Mmp12', 'Mmp2'}	1.0	1.0	1.0	1.0	1.0	0.0075	1.0	3.19e-10
positive regulation of response to cytokine stimulus	{'n/a (just one condition)'}	1.0	1.0	1.0	1.0	1.0	1.0	1.0	0.00055
positive regulation of response to external stimulus	{'C3ar1', 'Lgmn', 'Clec7a'}	1.0	1.0	0.0038	1.0	0.0016	4.25e-09	1.0	2.4800000000000003e-27
positive regulation of response to stimulus	{'Nfam1'}	9.36e-05	1.0	4.23e-05	1.0	1.83e-13	5.240000000000001e-27	1.0	1.34e-50
positive regulation of response to wounding	{'Lrp1', 'Wisp1', 'Clec7a', 'Anxa1', 'Hpse', 'Pdpn', 'Selp'}	1.0	1.0	1.0	1.0	0.00038	8.56e-08	1.0	0.00013
positive regulation of secretion	{'Fgr', 'Lgals3', 'Abcg1', 'Cd300c2', 'Itgb2'}	1.0	1.0	0.0249	1.0	0.0237	4.25e-09	1.0	8.3e-09
positive regulation of secretion by cell	{'Fgr', 'Syk', 'Tlr2', 'Lrp1', 'Lgals3', 'Ptafr', 'Runx1', 'Abcg1', 'Cd300c2', 'Itgb2'}	1.0	1.0	1.0	1.0	0.0254	1.17e-09	1.0	2.62e-09
positive regulation of signal transduction	{'Mgat5', 'Col3a1', 'Csf1r', 'Gdf6', 'Nfam1'}	0.0131	1.0	1.0	1.0	9.88e-09	7.75e-19	1.0	8.1e-30
positive regulation of signaling	{'No common gene'}	0.004	1.0	0.029	1.0	1.63e-09	7.97e-20	0.0401	3.52e-33
positive regulation of smooth muscle cell migration	{'n/a (just one condition)'}	1.0	1.0	1.0	1.0	1.0	0.00059	1.0	1.0
positive regulation of smooth muscle cell proliferation	{'Cyba', 'C3ar1', 'Ptafr', 'Wisp1', 'Mmp2'}	1.0	1.0	1.0	1.0	0.0033	0.00016	1.0	3.93e-05
positive regulation of stress-activated MAPK cascade	{'Syk', 'Tlr4', 'Gadd45a', 'Edn1', 'Mdfic', 'Gdf6', 'Sphk1', 'Ncf1', 'Rell1', 'Zeb2', 'Taok3', 'Il1a', 'Il1rn', 'Clec7a', 'Fcgr2b', 'Ptpn1', 'Dab2'}	1.0	1.0	1.0	1.0	1.0	0.00013	1.0	1.29e-09
positive regulation of stress-activated protein kinase signaling cascade	{'n/a (just one condition)'}	1.0	1.0	1.0	1.0	1.0	1.0	1.0	5.1e-10
positive regulation of striated muscle cell differentiation	{'n/a (just one condition)'}	1.0	1.0	1.0	1.0	1.0	1.0	1.0	0.0196
positive regulation of superoxide anion generation	{'Syk', 'Cyba', 'Tyrobp', 'Cxcl1', 'Itgb2'}	1.0	1.0	1.0	1.0	0.0011	6.84e-05	1.0	0.00063
positive regulation of supramolecular fiber organization	{'Fmn1', 'Fes', 'Grb2', 'Edn1', 'Actr3', 'Actr2', 'Arpc5', 'Evl', 'Colgalt1', 'Sh3pxd2b', 'Nckap1l', 'Plek', 'Arpc4', 'Cx3cl1', 'Arpc1b', 'Cfl1'}	1.0	1.0	1.0	1.0	1.0	0.0017	1.0	0.0011
positive regulation of syncytium formation by plasma membrane fusion	{'Tyrobp', 'Cd53', 'Trem2', 'Adam9'}	1.0	1.0	1.0	1.0	1.0	0.0307	1.0	0.0103
positive regulation of tissue remodeling	{'n/a (just one condition)'}	1.0	1.0	1.0	1.0	1.0	1.0	1.0	0.035
positive regulation of toll-like receptor signaling pathway	{'Pik3ap1', 'Tlr2', 'Cyba', 'Tlr9', 'Lbp'}	1.0	1.0	1.0	1.0	0.0016	1.0	1.0	0.00028
positive regulation of transcytosis	{'n/a (just one condition)'}	1.0	1.0	1.0	1.0	0.0297	1.0	1.0	1.0
positive regulation of transferase activity	{'No common gene'}	1.0	1.0	1.0	1.0	1.0	3.08e-06	0.0184	9.83e-07
positive regulation of transforming growth factor beta production	{'Ptgs2', 'Lum', 'Atp6ap2', 'Cx3cl1', 'Thbs1'}	1.0	1.0	1.0	1.0	1.0	0.0268	1.0	0.0209
positive regulation of transforming growth factor beta1 production	{'n/a (just one condition)'}	1.0	1.0	1.0	1.0	1.0	1.0	1.0	0.0171
positive regulation of transmembrane receptor protein serine/threonine kinase signaling pathway	{'n/a (just one condition)'}	1.0	1.0	1.0	1.0	1.0	0.00079	1.0	1.0
positive regulation of transmembrane transport	{'n/a (just one condition)'}	1.0	1.0	1.0	1.0	1.0	1.0	0.0021	1.0
positive regulation of transport	{'No common gene'}	1.0	1.0	0.00012	1.0	0.00013	5.85e-15	0.0454	4.88e-18
positive regulation of tumor necrosis factor production	{'Clec7a', 'Tyrobp', 'Cybb'}	1.0	1.0	0.0149	1.0	8.29e-06	9.29e-07	1.0	1.39e-11
positive regulation of tumor necrosis factor superfamily cytokine production	{'Fcer1g', 'Adam8', 'Cybb', 'Fcgr3', 'Tyrobp', 'Clec7a'}	1.0	1.0	0.0019	1.0	1.0	2.43e-07	1.0	3.79e-12
positive regulation of type 2 immune response	{'n/a (just one condition)'}	1.0	1.0	1.0	1.0	1.0	1.0	1.0	0.0113
positive regulation of type I hypersensitivity	{'Fcgr3', 'Fcer1g'}	1.0	1.0	0.0301	1.0	1.0	1.0	1.0	0.0492
positive regulation of type I interferon production	{'n/a (just one condition)'}	1.0	1.0	1.0	1.0	1.0	1.0	1.0	0.00055
positive regulation of type III hypersensitivity	{'Fcgr3', 'Fcer1g', 'Fcgr1'}	1.0	1.0	0.00068	1.0	1.0	0.0264	1.0	0.0071
positive regulation of type IIa hypersensitivity	{'Fcgr3', 'Fcer1g', 'Fcgr1'}	1.0	1.0	0.001	1.0	1.0	0.038	1.0	0.0016
positive regulation of tyrosine phosphorylation of STAT protein	{'n/a (just one condition)'}	1.0	1.0	1.0	1.0	1.0	1.0	1.0	0.0012
positive regulation of vascular associated smooth muscle cell proliferation	{'n/a (just one condition)'}	1.0	1.0	1.0	1.0	1.0	1.0	1.0	0.0214
positive regulation of vascular endothelial growth factor production	{'C3ar1', 'Hpse'}	1.0	1.0	1.0	1.0	0.0016	0.0182	1.0	0.0013
positive regulation of vasculature development	{'Cybb'}	0.0164	1.0	1.0	1.0	0.00013	5.04e-05	1.0	5.1e-08
positive regulation of wound healing	{'Wisp1', 'Clec7a', 'Anxa1', 'Hpse', 'Pdpn', 'Selp'}	1.0	1.0	1.0	1.0	0.0006	4.27e-07	1.0	9.52e-05
primary metabolic process	{'n/a (just one condition)'}	1.0	1.0	1.0	1.0	1.0	1.0	1.0	0.00043
production of molecular mediator involved in inflammatory response	{'Fcer1g', 'Syk', 'Tlr4', 'Slc7a2', 'Alox5ap', 'Cd300a'}	1.0	1.0	1.0	1.0	1.0	0.008	1.0	7.17e-05
production of molecular mediator of immune response	{'n/a (just one condition)'}	1.0	1.0	1.0	1.0	1.0	1.0	1.0	0.002
programmed cell death	{'Hmox1', 'Clu', 'Ctsc', 'Ncf1', 'Tnfaip3', 'Acvr1b', 'Dab2', 'Gba', 'Itgam', 'P2rx7', 'Ctsh', 'Rps6ka2', 'Dram1', 'Dnase2a', 'Naip5', 'Inpp5d', 'Ngf', 'Spi1', 'Nek6', 'P2rx4', 'Tnfrsf11b', 'Ctsl', 'Tnfrsf26', 'Unc5b', 'Casp4', 'Cd5l', 'Bid', 'Tyrobp', 'E2f1', 'Elmo1', 'Tnfrsf23', 'Gdf6', 'Dnmt3a', 'Tgfb1', 'Naip2', 'Il1a', 'Bcl2l11', 'Tnfrsf1b', 'Card14', 'Steap3', 'Fnip2', 'Acp2'}	1.0	1.0	1.0	1.0	1.0	0.0018	1.0	5.85e-08
prostaglandin biosynthetic process	{'Tbxas1', 'Ptgs2', 'Edn1', 'Hpgds', 'Sphk1', 'Daglb'}	1.0	1.0	1.0	1.0	1.0	0.00099	1.0	0.005
prostaglandin metabolic process	{'Tbxas1', 'Ptgs2', 'Edn1', 'Hpgds', 'Sphk1', 'Daglb', 'Pdpn'}	1.0	1.0	1.0	1.0	1.0	0.00099	1.0	0.0076
prostate gland development	{'n/a (just one condition)'}	1.0	1.0	1.0	1.0	1.0	1.0	1.0	0.0051
protein folding	{'n/a (just one condition)'}	1.0	1.0	1.0	0.0019	1.0	1.0	1.0	1.0
protein glycosylation	{'n/a (just one condition)'}	1.0	1.0	1.0	1.0	1.0	0.033	1.0	1.0
protein kinase B signaling	{'n/a (just one condition)'}	1.0	1.0	1.0	1.0	1.0	1.0	1.0	0.0055
protein localization	{'Syk', 'Arrb2', 'Rab11fip5', 'Cd68', 'Abca1', 'Ywhah', 'Clu', 'Ncf1', 'Tpp1', 'Lamp2', 'Tnfaip3', 'Rab31', 'Abcg1', 'Dab2', 'Il1rn', 'Erp29', 'C1qtnf5', 'Tmed9', 'Actg1', 'Cfl1', 'Ap1s2', 'Fyb', 'Atp13a2', 'Ildr2', 'Tbc1d9', 'Snx1', 'Tlr2', 'Apobec1', 'Rab8b', 'Folr2', 'Rftn1', 'Mmp12', 'Spcs3', 'Psap', 'Arl8a', 'Il10ra', 'Crlf2', 'Gnptab', 'Anxa2', 'Tmem106a', 'Nrros', 'Rab7b', 'Arl11', 'Myo7a'…	1.0	1.0	1.0	1.0	1.0	0.0053	1.0	0.0117
protein localization to cell surface	{'n/a (just one condition)'}	1.0	1.0	1.0	1.0	1.0	1.0	0.0328	1.0
protein localization to extracellular region	{'Crlf2', 'Gnptab', 'Rab11fip5', 'Tmem106a', 'Ildr2', 'Nrros', 'Tlr2', 'Rab8b', 'Myo5a', 'Il1rn', 'Steap3', 'Anxa1', 'Psap', 'C1qtnf5', 'Plek', 'Erp29'}	1.0	1.0	1.0	1.0	1.0	0.00042	1.0	0.0002
protein localization to photoreceptor outer segment	{'n/a (just one condition)'}	1.0	1.0	1.0	1.0	1.0	1.0	0.0318	1.0
protein localization to plasma membrane	{'n/a (just one condition)'}	1.0	1.0	1.0	1.0	1.0	1.0	0.0471	1.0
protein maturation	{'n/a (just one condition)'}	1.0	1.0	1.0	1.0	1.0	1.0	1.0	0.00051
protein metabolic process	{'Man2b2', 'Mgat5', 'Col3a1', 'Mmp2', 'Csf1r', 'Loxl2', 'Gdf6', 'Hexb', 'Ctsk'}	0.0229	1.0	1.0	1.0	1.0	0.0002	1.0	5.97e-06
protein oxidation	{'n/a (just one condition)'}	1.0	1.0	1.0	1.0	1.0	0.0447	1.0	1.0
protein phosphorylation	{'Syk', 'Cdk18', 'Csf1r', 'Ccl3', 'Matk', 'Osm', 'Acvr1b', 'Dab2', 'Cfl1', 'Fgr', 'Atp13a2', 'P2rx7', 'Ctsh', 'Tlr2', 'Rps6ka2', 'Htr2b', 'Ptpn1', 'Slc11a1', 'Tec', 'Tlr4', 'Abl2', 'Nek6', 'Lif', 'Mdfic', 'Hck', 'Mapk6', 'Mertk', 'Gdf6', 'Fes', 'Tgfb1', 'Sh2d1b1', 'Cdk20', 'Taok3', 'Ptk7', 'Dclk1', 'Fnip2', 'Cdk6', 'Ccr5'}	1.0	1.0	1.0	1.0	1.0	0.0189	1.0	1.16e-06
protein processing	{'Lgmn', 'Ctsh'}	1.0	1.0	1.0	1.0	0.0071	0.0354	1.0	2.05e-05
protein secretion	{'Crlf2', 'Gnptab', 'Rab11fip5', 'Tmem106a', 'Ildr2', 'Tlr2', 'Rab8b', 'Myo5a', 'Il1rn', 'Steap3', 'Anxa1', 'Psap', 'C1qtnf5', 'Plek', 'Erp29'}	1.0	1.0	1.0	1.0	1.0	0.00065	1.0	0.00024
protein transport	{'Syk', 'Arrb2', 'Rab11fip5', 'Abca1', 'Ywhah', 'Clu', 'Ncf1', 'Lamp2', 'Rab31', 'Abcg1', 'Il1rn', 'Dab2', 'Erp29', 'C1qtnf5', 'Tmed9', 'Cfl1', 'Ap1s2', 'Ildr2', 'Tbc1d9', 'Snx1', 'Tlr2', 'Apobec1', 'Rab8b', 'Folr2', 'Rftn1', 'Mmp12', 'Spcs3', 'Psap', 'Arl8a', 'Il10ra', 'Crlf2', 'Gnptab', 'Arl4c', 'Tmem106a', 'Rab7b', 'Arl11', 'Myo7a', 'Neurl3', 'Rab3il1', 'Snx8', 'Snx5', 'Bid', 'Rab29', 'Cd63', …	1.0	1.0	1.0	1.0	1.0	0.00062	1.0	0.0029
proteoglycan biosynthetic process	{'Hs6st2', 'Chst11', 'Dse', 'Xylt2', 'Acan', 'Hs6st1'}	1.0	1.0	1.0	1.0	1.0	0.0032	1.0	0.0218
proteoglycan metabolic process	{'Hs6st2', 'Chst11', 'Dse', 'Acan', 'Mamdc2', 'Xylt2', 'Hpse', 'Hs6st1'}	1.0	1.0	1.0	1.0	1.0	0.00022	1.0	0.0014
proteolysis	{'C1ra', 'Cfb', 'Mmp2', 'Mmp3', 'Ctsk'}	0.0164	1.0	1.0	1.0	1.0	1.0	1.0	0.002
proton transmembrane transport	{'n/a (just one condition)'}	1.0	1.0	1.0	1.0	1.0	1.0	1.0	0.0072
pyroptosis	{'n/a (just one condition)'}	1.0	1.0	1.0	1.0	1.0	1.0	1.0	0.0022
reactive oxygen species biosynthetic process	{'Slc7a2', 'P2rx4', 'Cybb', 'Cyba', 'Ncf1'}	1.0	1.0	1.0	1.0	1.0	0.0268	1.0	0.0011
reactive oxygen species metabolic process	{'Gpx1', 'Slc7a2', 'Edn1', 'P2rx4', 'P2rx7', 'Nrros', 'Prdx1', 'Cybb', 'Tlr2', 'Cyba', 'Ncf1', 'Vav1', 'Sh3pxd2b', 'Ncf4', 'Prex1', 'Ncf2'}	1.0	1.0	1.0	1.0	1.0	1.89e-05	1.0	1.4e-05
receptor internalization	{'Fcer1g', 'Syk', 'Arrb2', 'Grb2', 'Snx1', 'Htr2b', 'Rab31', 'Itgb2'}	1.0	1.0	1.0	1.0	1.0	0.0267	1.0	0.0261
receptor metabolic process	{'Fcer1g', 'Syk', 'Arrb2', 'Tgfb1', 'Grb2', 'Lgmn', 'Snx1', 'Htr2b', 'Rab31', 'Itgb2'}	1.0	1.0	1.0	1.0	1.0	0.0463	1.0	0.0379
receptor-mediated endocytosis	{'Fcer1g', 'Syk', 'Arrb2', 'Fcgr1', 'Itgam', 'Grb2', 'Snx1', 'Cd14', 'Msr1', 'Lrp1', 'Htr2b', 'Cd300a', 'Rab31', 'Fcgr2b', 'Cxcl16', 'Dab2', 'Itgb2'}	1.0	1.0	1.0	1.0	1.0	0.00011	1.0	9.2e-06
regeneration	{'Lcp1', 'Anxa1', 'Ptgfrn', 'Mmp2'}	1.0	1.0	1.0	1.0	0.003	1.75e-05	1.0	3.06e-05
regulated exocytosis	{'Fcer1g', 'Myo1f', 'Syk', 'Rab11fip5', 'Milr1', 'P2rx7', 'Ccl3', 'Lat2', 'Pi4k2a', 'Cd300a', 'Rab31', 'Plek'}	1.0	1.0	1.0	1.0	1.0	0.0304	1.0	0.0083
regulation of B cell activation	{'Syk', 'Tyrobp', 'Nckap1l', 'Sfrp1', 'Cd300a', 'Fcgr2b', 'Nfam1'}	1.0	1.0	1.0	1.0	0.0022	0.00039	1.0	2.44e-07
regulation of B cell differentiation	{'Syk', 'Nckap1l', 'Sfrp1', 'Nfam1'}	1.0	1.0	1.0	1.0	0.00032	0.0088	1.0	0.00086
regulation of B cell proliferation	{'Tyrobp', 'Fcgr2b', 'Nckap1l', 'Cd300a'}	1.0	1.0	1.0	1.0	0.0474	0.0312	1.0	1.17e-05
regulation of B cell receptor signaling pathway	{'Fcgr2b', 'Nfam1', 'Cd300a'}	1.0	1.0	1.0	1.0	0.0492	0.0036	1.0	0.00011
regulation of BMP signaling pathway	{'n/a (just one condition)'}	1.0	1.0	1.0	1.0	0.0434	1.0	1.0	1.0
regulation of CD4-positive, alpha-beta T cell activation	{'Anxa1', 'Nckap1l', 'Cd44', 'Runx1'}	1.0	1.0	1.0	1.0	0.0063	0.0209	1.0	4.69e-06
regulation of CD4-positive, alpha-beta T cell differentiation	{'n/a (just one condition)'}	1.0	1.0	1.0	1.0	1.0	1.0	1.0	2.61e-05
regulation of CD8-positive, alpha-beta T cell activation	{'n/a (just one condition)'}	1.0	1.0	1.0	1.0	1.0	1.0	1.0	0.014
regulation of DNA-binding transcription factor activity	{'Syk', 'Arrb2', 'Adgrg3', 'Hmox1', 'Clu', 'Sphk1', 'Anxa4', 'Tnfaip3', 'Cx3cr1', 'Cx3cl1', 'Hcls1', 'Adam8', 'Cd84', 'Tlr2', 'Fcgr2b', 'Nfam1', 'Tlr4', 'Ngf', 'Rab7b', 'Hck', 'Wfs1', 'Havcr2', 'Tgfb1', 'Edn1', 'Card14', 'Mtpn', 'Itgb2'}	1.0	1.0	1.0	1.0	1.0	6.72e-05	1.0	2.58e-06
regulation of ERK1 and ERK2 cascade	{'Syk', 'Sirpa', 'Tlr2', 'Lrp1', 'Csf1r', 'Cd44'}	1.0	1.0	1.0	1.0	0.0157	2.26e-07	1.0	2.17e-13
regulation of G1/S transition of mitotic cell cycle	{'n/a (just one condition)'}	1.0	1.0	1.0	1.0	1.0	1.0	1.0	0.0303
regulation of GTPase activity	{'Rgs1', 'Arrb2', 'Ccl3', 'Iqgap1', 'Cx3cl1', 'Ccl2', 'Ccl7', 'Arhgap19', 'Tbc1d9', 'Htr2b', 'F2r', 'Gpr137b', 'Ccl4', 'Plxna1', 'Rhog', 'Arap1', 'Vav1', 'Ccl6', 'Nckap1l', 'Prex1', 'Rgs10', 'Plxnb2', 'Abr', 'Arhgap22', 'Arhgap25'}	1.0	1.0	1.0	1.0	1.0	0.0138	1.0	2.35e-10
regulation of I-kappaB kinase/NF-kappaB signaling	{'n/a (just one condition)'}	1.0	1.0	1.0	1.0	1.0	1.0	1.0	4.29e-06
regulation of I-kappaB phosphorylation	{'n/a (just one condition)'}	1.0	1.0	1.0	1.0	1.0	1.0	1.0	0.0244
regulation of JNK cascade	{'Syk', 'Tlr4', 'Dab2', 'Gadd45a', 'Edn1', 'Sirpa', 'Rap2a', 'Mdfic', 'Ncf1', 'Zeb2', 'Taok3', 'Il1a', 'Sfrp1', 'Fcgr2b', 'Ptpn1', 'Il1rn'}	1.0	1.0	1.0	1.0	1.0	0.0022	1.0	6.89e-07
regulation of JUN kinase activity	{'n/a (just one condition)'}	1.0	1.0	1.0	1.0	1.0	1.0	1.0	3.8e-05
regulation of MAP kinase activity	{'Syk', 'Iqgap1', 'Sfrp1', 'Il1rn', 'Dab2', 'Erp29', 'Gba', 'Adam8', 'Gadd45a', 'P2rx7', 'Hgf', 'Htr2b', 'F2r', 'Ptpn1', 'Tlr4', 'Mdfic', 'Zeb2', 'Pdgfc', 'Cd300a', 'Adam9', 'Tgfb1', 'Edn1', 'Pik3r5', 'Taok3', 'Shc2', 'Thbs1'}	1.0	1.0	1.0	1.0	1.0	1.14e-05	1.0	3.15e-07
regulation of MAPK cascade	{'Syk', 'Sirpa', 'Pik3r5', 'Cd84', 'Tlr2', 'Lrp1', 'Sfrp1', 'Cd300a', 'Csf1r', 'Clec7a', 'Tlr13', 'Fcgr2b', 'Gdf6', 'Cd44'}	1.0	1.0	1.0	1.0	5.93e-05	1.78e-15	1.0	5.08e-20
regulation of MyD88-dependent toll-like receptor signaling pathway	{'n/a (just one condition)'}	1.0	1.0	1.0	1.0	1.0	1.0	1.0	0.0492
regulation of NIK/NF-kappaB signaling	{'n/a (just one condition)'}	1.0	1.0	1.0	1.0	1.0	1.0	1.0	8.06e-08
regulation of Ras protein signal transduction	{'n/a (just one condition)'}	1.0	1.0	1.0	1.0	1.0	1.0	1.0	0.004
regulation of Rho protein signal transduction	{'n/a (just one condition)'}	1.0	1.0	1.0	1.0	1.0	1.0	1.0	0.0285
regulation of SMAD protein signal transduction	{'n/a (just one condition)'}	1.0	1.0	1.0	1.0	1.0	1.0	0.024	1.0
regulation of T cell activation	{'Syk', 'Sirpa', 'Anxa1', 'Tnfrsf1b', 'Nckap1l', 'Lgals3', 'Cd300a', 'Runx1', 'Vcam1', 'Cd44'}	1.0	1.0	1.0	1.0	0.004	0.0014	1.0	2.65e-12
regulation of T cell apoptotic process	{'n/a (just one condition)'}	1.0	1.0	1.0	1.0	1.0	1.0	1.0	0.0444
regulation of T cell cytokine production	{'n/a (just one condition)'}	1.0	1.0	1.0	1.0	1.0	1.0	1.0	0.0341
regulation of T cell differentiation	{'Syk', 'Adam8', 'Cd83', 'Tgfb1', 'Runx1', 'Vsir', 'Il7r', 'Nckap1l', 'Anxa1', 'Sox4', 'Nfkbiz', 'Cd44'}	1.0	1.0	1.0	1.0	1.0	0.0487	1.0	9.1e-07
regulation of T cell mediated cytotoxicity	{'n/a (just one condition)'}	1.0	1.0	1.0	1.0	1.0	1.0	1.0	0.0013
regulation of T cell mediated immunity	{'n/a (just one condition)'}	1.0	1.0	1.0	1.0	1.0	1.0	1.0	0.00015
regulation of T cell migration	{'n/a (just one condition)'}	1.0	1.0	1.0	1.0	1.0	1.0	1.0	0.0014
regulation of T cell proliferation	{'Syk', 'Tnfrsf1b', 'Nckap1l', 'Lgals3', 'Anxa1', 'Vcam1', 'Cd44'}	1.0	1.0	1.0	1.0	0.0097	0.0491	1.0	8.19e-08
regulation of T-helper 1 cell differentiation	{'n/a (just one condition)'}	1.0	1.0	1.0	1.0	1.0	1.0	1.0	0.0249
regulation of T-helper 1 type immune response	{'n/a (just one condition)'}	1.0	1.0	1.0	1.0	1.0	1.0	1.0	0.00086
regulation of T-helper 2 cell differentiation	{'n/a (just one condition)'}	1.0	1.0	1.0	1.0	1.0	1.0	1.0	0.0249
regulation of T-helper cell differentiation	{'n/a (just one condition)'}	1.0	1.0	1.0	1.0	1.0	1.0	1.0	0.0025
regulation of Wnt signaling pathway	{'Sulf1', 'Col1a1', 'Lrp1', 'Tlr2', 'Sfrp1', 'Wisp1'}	1.0	1.0	1.0	1.0	0.0338	0.01	1.0	1.0
regulation of actin cytoskeleton organization	{'No common gene'}	1.0	1.0	1.0	1.0	0.0312	4.75e-11	3.26e-05	2e-10
regulation of actin cytoskeleton reorganization	{'Fes', 'Tgfb1', 'Csf1r', 'Hck', 'Actr3'}	1.0	1.0	1.0	1.0	1.0	0.0216	1.0	0.003
regulation of actin filament bundle assembly	{'n/a (just one condition)'}	1.0	1.0	1.0	1.0	1.0	1.0	0.0105	1.0
regulation of actin filament depolymerization	{'Capg', 'Evl', 'Vill', 'Mtpn', 'Plek', 'Cfl1'}	1.0	1.0	1.0	1.0	1.0	0.0066	1.0	0.0416
regulation of actin filament organization	{'No common gene'}	1.0	1.0	1.0	1.0	1.0	1.49e-06	0.0158	4.08e-06
regulation of actin filament polymerization	{'Fmn1', 'Grb2', 'Tlr2', 'Actr2', 'Arpc5', 'Capg', 'Evl', 'Ssh3', 'Nckap1l', 'Vill', 'Actr3', 'Arpc4', 'Cotl1', 'Prex1', 'Hcls1', 'Arpc1b', 'Mtpn', 'Cfl1'}	1.0	1.0	1.0	1.0	1.0	7.63e-06	1.0	4.49e-06
regulation of actin filament-based movement	{'n/a (just one condition)'}	1.0	1.0	1.0	1.0	1.0	1.0	0.00091	1.0
regulation of actin filament-based process	{'No common gene'}	1.0	1.0	1.0	1.0	0.0285	2.02e-10	7.55e-08	2.66e-10
regulation of actin polymerization or depolymerization	{'Arpc5', 'Hcls1', 'Arpc1b', 'Cfl1', 'Tlr2', 'Actr2', 'Capg', 'Evl', 'Ssh3', 'Nckap1l', 'Vill', 'Actr3', 'Arpc4', 'Prex1', 'Plek', 'Fmn1', 'Grb2', 'Cotl1', 'Mtpn'}	1.0	1.0	1.0	1.0	1.0	3.17e-06	1.0	1.12e-06
regulation of action potential	{'n/a (just one condition)'}	1.0	1.0	1.0	1.0	1.0	1.0	4.23e-06	1.0
regulation of actomyosin structure organization	{'n/a (just one condition)'}	1.0	1.0	1.0	1.0	1.0	1.0	0.0088	1.0
regulation of acute inflammatory response	{'Fcer1g', 'Adam8', 'Fcgr1', 'Ptgs2', 'Alox5ap', 'Fcgr3', 'Fcgr2b', 'Ccr5'}	1.0	1.0	1.0	1.0	1.0	0.0047	1.0	3.93e-06
regulation of adaptive immune response	{'Fcer1g', 'Havcr2', 'Fcgr1', 'Tgfb1', 'P2rx7', 'Cd48', 'Fcgr3', 'Anxa1', 'Vsir', 'Il7r', 'Tnfsf13', 'Tnfrsf1b', 'Tnfaip3', 'Fcgr2b', 'Slc11a1', 'Nfkbiz', 'Cd44'}	1.0	1.0	1.0	1.0	1.0	0.00035	1.0	2.39e-12
regulation of adaptive immune response based on somatic recombination of immune receptors built from immunoglobulin superfamily domains	{'Fcer1g', 'Fcgr1', 'Fcgr3', 'Tnfrsf1b', 'Vsir', 'Slc11a1'}	1.0	1.0	0.0143	1.0	1.0	0.00087	1.0	3.32e-11
regulation of alcohol biosynthetic process	{'n/a (just one condition)'}	1.0	1.0	1.0	1.0	1.0	1.0	1.0	0.019
regulation of alkaline phosphatase activity	{'n/a (just one condition)'}	1.0	1.0	1.0	1.0	1.0	1.0	1.0	0.0151
regulation of alpha-beta T cell activation	{'Syk', 'Cd44', 'Nckap1l', 'Cd300a', 'Runx1', 'Anxa1'}	1.0	1.0	1.0	1.0	0.0021	0.0063	1.0	7.99e-08
regulation of alpha-beta T cell differentiation	{'n/a (just one condition)'}	1.0	1.0	1.0	1.0	1.0	1.0	1.0	3.13e-05
regulation of alpha-beta T cell proliferation	{'n/a (just one condition)'}	1.0	1.0	1.0	1.0	1.0	1.0	1.0	0.0076
regulation of anatomical structure morphogenesis	{'No common gene'}	0.00097	1.0	1.0	1.0	3.57e-07	4.75e-16	4.87e-06	1.17e-17
regulation of anatomical structure size	{'No common gene'}	1.0	1.0	1.0	1.0	1.0	1.19e-07	0.0435	2.66e-09
regulation of angiogenesis	{'Cybb'}	0.004	1.0	1.0	1.0	0.00049	1.38e-05	1.0	2.57e-08
regulation of animal organ morphogenesis	{'n/a (just one condition)'}	1.0	1.0	1.0	1.0	1.0	0.0016	1.0	1.0
regulation of antigen processing and presentation	{'Trem2', 'Slc11a1', 'Cd68'}	1.0	1.0	0.0173	1.0	1.0	1.0	1.0	0.00028
regulation of antigen receptor-mediated signaling pathway	{'Plcl2', 'Lpxn', 'Cmtm3', 'Lgals3', 'Rab29', 'Cd300a', 'Fcgr2b', 'Nfam1'}	1.0	1.0	1.0	1.0	1.0	0.0472	1.0	0.00016
regulation of apoptotic process	{'Syk', 'Il7r', 'Hgf', 'Rps6ka2', 'Htr2b', 'Sox4', 'Naip5', 'Timp1', 'Ptgs2', 'Trem2', 'Tyrobp', 'Tnfrsf23', 'Bid', 'Socs3', 'Fcer1g', 'Plaur', 'Tnfrsf1b', 'Steap3', 'Ccl3', 'Cx3cr1', 'Pdpn', 'Dab2', 'Cd44', 'Il1rn', 'Erp29', 'Gba', 'Cln8', 'Adam8', 'Itgam', 'P2rx7', 'Fn1', 'Tlr4', 'Tnfrsf26', 'Unc5b', 'Casp4', 'Hck', 'E2f1', 'Spp1', 'Sdf2l1', 'Ctsd', 'Lrp1', 'Grn', 'Bcl2l11', 'Csf1r', 'Inhbb', '…	1.0	1.0	1.0	1.0	1.0	1.1e-13	1.0	4.01e-18
regulation of apoptotic signaling pathway	{'Arrb2', 'Hmox1', 'Clu', 'Ctsc', 'Osm', 'Sfrp1', 'Tnfaip3', 'Cx3cr1', 'Cx3cl1', 'Dab2', 'Slc35f6', 'Cd44', 'Erp29', 'Atf3', 'Ctsh', 'Hgf', 'St18', 'Ptpn1', 'Ptgs2', 'Unc5b', 'Tnfrsf23', 'Bid', 'Lgals3', 'Gpx1', 'Wfs1', 'Plaur', 'Bcl2l11', 'Steap3', 'Thbs1', 'Inhbb'}	1.0	1.0	1.0	1.0	1.0	2.05e-07	1.0	1.91e-06
regulation of autophagy	{'Gba', 'Ctsa', 'Pip4k2a', 'Gpr137b', 'Hmox1', 'Atp13a2', 'Trem2', 'Atp6v0a1', 'Mefv', 'Tlr2', 'Dram1', 'Htr2b', 'Bid', 'Bcl2l11', 'Tnfaip3', 'Il10ra', 'Tpcn2', 'Npc1'}	1.0	1.0	1.0	1.0	1.0	0.0144	1.0	0.0013
regulation of binding	{'Fam129b', 'Arrb2', 'Tlr4', 'Ngf', 'Hmox1', 'Anxa2', 'Lif', 'Tgfb1', 'Plcl2', 'Plaur', 'Ubash3b', 'Lrp1', 'Cthrc1', 'E2f1', 'Actr3', 'Ctsz', 'Dab2', 'Abl2'}	1.0	1.0	1.0	1.0	1.0	0.0189	1.0	0.0064
regulation of biological process	{'No common gene'}	4.73e-05	1.0	3.21e-06	1.0	6.45e-13	3.47e-34	2.88e-11	6.06e-54
regulation of biological quality	{'No common gene'}	0.0179	1.0	1.0	1.0	2.29e-07	3.47e-20	0.0011	1.7700000000000002e-35
regulation of blood coagulation	{'Syk', 'Pdpn', 'Hpse', 'Selp'}	1.0	1.0	1.0	1.0	0.00056	2.05e-07	1.0	7.77e-05
regulation of blood pressure	{'Ptgs2', 'Prcp', 'Atp6ap2', 'Hmox1', 'Edn1', 'P2rx4', 'Snx5', 'Cyba', 'Rps6ka2', 'C3ar1', 'F2r', 'Ptafr', 'Atp2b1', 'Ncf2'}	1.0	1.0	1.0	1.0	1.0	0.0438	1.0	0.0006
regulation of blood vessel diameter	{'No common gene'}	1.0	1.0	1.0	1.0	1.0	1.0	0.043	0.0056
regulation of blood vessel endothelial cell migration	{'n/a (just one condition)'}	1.0	1.0	1.0	1.0	1.0	1.0	1.0	0.0002
regulation of body fluid levels	{'No common gene'}	0.0291	1.0	1.0	1.0	3.28e-05	4.5e-05	1.0	1.52e-08
regulation of bone mineralization	{'n/a (just one condition)'}	1.0	1.0	1.0	1.0	1.0	0.0051	1.0	1.0
regulation of bone remodeling	{'Fcgr4', 'Syk', 'Sfrp1', 'Csf1r'}	1.0	1.0	1.0	1.0	0.0366	1.33e-06	1.0	1.86e-05
regulation of bone resorption	{'Fcgr4', 'Inpp5d', 'Syk', 'Adam8', 'Tnfrsf11b', 'P2rx7', 'Csf1r', 'Cd38', 'Ubash3b', 'Spp1', 'Gpr137b'}	1.0	1.0	1.0	1.0	1.0	5.52e-06	1.0	4.67e-05
regulation of calcium ion transmembrane transport	{'No common gene'}	1.0	1.0	1.0	1.0	1.0	0.0172	0.0015	0.0096
regulation of calcium ion transmembrane transport via high voltage-gated calcium channel	{'n/a (just one condition)'}	1.0	1.0	1.0	1.0	1.0	1.0	0.0161	1.0
regulation of calcium ion transmembrane transporter activity	{'n/a (just one condition)'}	1.0	1.0	1.0	1.0	1.0	1.0	0.0017	1.0
regulation of calcium ion transport	{'No common gene'}	1.0	1.0	1.0	1.0	1.0	9.63e-05	0.0071	1.3e-07
regulation of calcium ion transport into cytosol	{'Ngf', 'Cemip', 'P2ry6', 'Tgfb1', 'P2rx4', 'P2rx7', 'Ubash3b', 'Cyba', 'F2r', 'Myo5a', 'Cx3cl1'}	1.0	1.0	1.0	1.0	1.0	0.0011	1.0	0.004
regulation of calcium-mediated signaling	{'No common gene'}	1.0	1.0	1.0	1.0	1.0	1.0	0.0226	0.0327
regulation of cardiac muscle cell action potential	{'n/a (just one condition)'}	1.0	1.0	1.0	1.0	1.0	1.0	4.06e-05	1.0
regulation of cardiac muscle cell contraction	{'n/a (just one condition)'}	1.0	1.0	1.0	1.0	1.0	1.0	0.002	1.0
regulation of cardiac muscle cell membrane repolarization	{'n/a (just one condition)'}	1.0	1.0	1.0	1.0	1.0	1.0	0.003	1.0
regulation of cardiac muscle cell proliferation	{'n/a (just one condition)'}	1.0	1.0	1.0	1.0	1.0	1.0	0.0091	1.0
regulation of cardiac muscle contraction	{'n/a (just one condition)'}	1.0	1.0	1.0	1.0	1.0	1.0	0.00045	1.0
regulation of cardiac muscle contraction by regulation of the release of sequestered calcium ion	{'n/a (just one condition)'}	1.0	1.0	1.0	1.0	1.0	1.0	0.0105	1.0
regulation of cardiac muscle hypertrophy	{'n/a (just one condition)'}	1.0	1.0	1.0	1.0	1.0	1.0	0.0129	1.0
regulation of cardiac muscle tissue development	{'n/a (just one condition)'}	1.0	1.0	1.0	1.0	1.0	1.0	0.0014	1.0
regulation of cardiac muscle tissue growth	{'n/a (just one condition)'}	1.0	1.0	1.0	1.0	1.0	1.0	0.0042	1.0
regulation of cartilage development	{'Loxl2', 'Gdf6', 'Ctsk'}	0.0282	1.0	1.0	1.0	1.0	0.00051	1.0	1.0
regulation of catabolic process	{'Hmox1', 'Clu', 'Mefv', 'Ctsc', 'Pkp1', 'Tnfaip3', 'Zfand2a', 'Dab2', 'Gba', 'Adam8', 'Atp13a2', 'P2rx7', 'Snx1', 'Atp6v0a1', 'Tlr2', 'Apobec1', 'Sdcbp', 'Dram1', 'Htr2b', 'Gpr137b', 'Ptpn1', 'Slc11a1', 'Il10ra', 'Ctsa', 'Timp1', 'Anxa2', 'Trem2', 'E2f1', 'Daglb', 'Bid', 'Fam46c', 'Npc1', 'Rnf180', 'Adam9', 'Gpx1', 'Wdr91', 'Nsf', 'Lrp1', 'Bcl2l11', 'Vsir', 'Tnfrsf1b', 'Pip4k2a', 'Tpcn2'}	1.0	1.0	1.0	1.0	1.0	0.0447	1.0	0.0014
regulation of catalytic activity	{'No common gene'}	1.0	1.0	1.0	1.0	0.0109	5.42e-12	0.0021	1.18e-22
regulation of cation channel activity	{'n/a (just one condition)'}	1.0	1.0	1.0	1.0	1.0	1.0	0.00069	1.0
regulation of cation transmembrane transport	{'No common gene'}	1.0	1.0	1.0	1.0	1.0	0.0492	1.09e-07	0.0449
regulation of cell activation	{'Syk', 'Sfrp1', 'Runx1', 'Pdpn', 'Cd44', 'Selp', 'Fgr', 'Cd84', 'Ptafr', 'Fcgr2b', 'Vcam1', 'Nfam1', 'Sirpa', 'Tyrobp', 'Cd300lb', 'Lgals3', 'Nckap1l', 'Cd300a', 'Clec7a', 'Slamf7', 'Tnfrsf1b', 'Anxa1', 'Itgb2'}	1.0	1.0	1.0	1.0	1.7e-10	7.29e-19	1.0	4.37e-33
regulation of cell adhesion	{'No common gene'}	1.0	1.0	1.0	1.0	3.12e-07	2.09e-18	1.62e-05	6.6599999999999995e-25
regulation of cell adhesion mediated by integrin	{'Plau', 'Syk', 'Fermt3', 'Lif', 'Lpxn', 'Nckap1l', 'Adam9'}	1.0	1.0	1.0	1.0	1.0	0.0047	1.0	0.001
regulation of cell communication	{'No common gene'}	0.00013	1.0	1.0	1.0	6.64e-09	8.23e-21	5.95e-05	1.0499999999999999e-30
regulation of cell cycle G1/S phase transition	{'n/a (just one condition)'}	1.0	1.0	1.0	1.0	1.0	1.0	1.0	0.0426
regulation of cell death	{'Syk', 'Il7r', 'Hgf', 'Rps6ka2', 'Htr2b', 'Cd200r1', 'Sox4', 'Naip5', 'Timp1', 'Ptgs2', 'Trem2', 'Tyrobp', 'Tnfrsf23', 'Bid', 'Rab29', 'Socs3', 'Npc1', 'Fcer1g', 'Dnmt3a', 'Plaur', 'Gpnmb', 'Tnfrsf1b', 'Steap3', 'Ccl3', 'Cx3cr1', 'Pdpn', 'Dab2', 'Cd44', 'Il1rn', 'Erp29', 'Gba', 'Cln8', 'Adam8', 'Itgam', 'P2rx7', 'Fn1', 'Tlr4', 'Tnfrsf26', 'Unc5b', 'Casp4', 'Hck', 'E2f1', 'Spp1', 'Wisp1', 'Sdf2l1…	1.0	1.0	1.0	1.0	1.0	3.14e-16	1.0	1.95e-21
regulation of cell development	{'No common gene'}	1.0	1.0	1.0	1.0	0.0176	8.46e-05	1.54e-07	1.43e-05
regulation of cell differentiation	{'No common gene'}	0.0019	1.0	1.0	1.0	2.25e-07	8.85e-12	6.01e-11	3.49e-13
regulation of cell growth	{'Frzb', 'Cd38', 'Cxcl16', 'Sphk1', 'Csf2rb', 'Sfrp1', 'Hcls1', 'Acvr1b', 'Dab2', 'Cd44', 'Cfl1', 'Cyba', 'Sdcbp', 'Fn1', 'Wisp2', 'Ngf', 'Mmp14', 'Wisp1', 'Actr3', 'Crabp2', 'Tgfb1', 'Edn1', 'Lrp1', 'Trpv2', 'Mtpn', 'Ccr5'}	1.0	1.0	1.0	1.0	1.0	0.0002	1.0	0.00035
regulation of cell killing	{'Syk', 'Arrb2', 'Havcr2', 'Itgam', 'Sh2d1b1', 'P2rx7', 'Vav1', 'Cd5l', 'Cxcl1', 'Il7r', 'Tyrobp', 'Bcl2l11', 'Clec7a', 'Ccl2', 'Ccr5'}	1.0	1.0	1.0	1.0	1.0	6.61e-05	1.0	1.4e-10
regulation of cell migration	{'No common gene'}	1.8e-09	1.0	0.00045	1.0	1.38e-12	6.36e-25	1.87e-07	4.28e-36
regulation of cell morphogenesis	{'No common gene'}	1.0	1.0	1.0	1.0	1.0	1.85e-05	0.0248	6.42e-06
regulation of cell morphogenesis involved in differentiation	{'Postn', 'Tanc2', 'Ephb3'}	1.0	1.0	1.0	1.0	1.0	0.007	0.0125	1.0
regulation of cell motility	{'No common gene'}	1.0	1.0	1.0	1.0	1.0	9.54e-25	1.41e-07	3.75e-36
regulation of cell population proliferation	{'No common gene'}	0.015	1.0	1.0	1.0	1.07e-08	5.37e-19	6.98e-05	3.26e-24
regulation of cell projection organization	{'Ywhah', 'Cd38', 'Sphk1', 'Iqgap1', 'Sfrp1', 'Scn1b', 'Cx3cl1', 'Hcls1', 'Pdpn', 'Dab2', 'Fat3', 'Cd44', 'Cfl1', 'P2rx7', 'Actr2', 'Hgf', 'Rab8b', 'Fn1', 'Fcgr2b', 'Ctsz', 'Ngf', 'Plxna1', 'Lif', 'Abl2', 'Trem2', 'Rhog', 'Arap1', 'Evl', 'Zeb2', 'Mapk6', 'Rab29', 'Actr3', 'Prex1', 'Crabp2', 'Plxnb2', 'Fes', 'Lrp1', 'Grn', 'Ptk7', 'Trpv2', 'Rap2a', 'Ccr5'}	1.0	1.0	1.0	1.0	1.0	0.00014	1.0	6.12e-07
regulation of cell shape	{'Fgr', 'Hexb', 'Hck', 'Csf1r', 'Anxa1', 'Pdpn'}	1.0	1.0	1.0	1.0	0.0205	0.00021	1.0	1.97e-10
regulation of cell size	{'Cln8', 'Ngf', 'Edn1', 'P2rx7', 'Lrp1', 'Fn1', 'Vav1', 'Il7r', 'Plek', 'Actr3', 'Trpv2', 'Hcls1', 'Ccr5', 'Mtpn', 'Cfl1', 'Crabp2'}	1.0	1.0	1.0	1.0	1.0	0.0087	1.0	0.0014
regulation of cell-cell adhesion	{'Syk', 'Sirpa', 'Sele', 'Selp', 'Anxa1', 'Pdpn', 'Itgb2', 'Lgals3', 'Nckap1l', 'Ptafr', 'Cd300a', 'Runx1', 'Vcam1', 'Cd44'}	1.0	1.0	1.0	1.0	0.00021	2.05e-07	1.0	1.88e-15
regulation of cell-matrix adhesion	{'No common gene'}	1.0	1.0	1.0	1.0	1.0	0.00013	0.0061	0.012
regulation of cell-substrate adhesion	{'No common gene'}	0.0051	1.0	1.0	1.0	0.0378	1.69e-07	0.00018	0.0032
regulation of cellular catabolic process	{'Hmox1', 'Clu', 'Mefv', 'Ctsc', 'Pkp1', 'Tnfaip3', 'Zfand2a', 'Dab2', 'Gba', 'Adam8', 'Atp13a2', 'P2rx7', 'Atp6v0a1', 'Tlr2', 'Apobec1', 'Sdcbp', 'Dram1', 'Htr2b', 'Gpr137b', 'Ptpn1', 'Slc11a1', 'Il10ra', 'Ctsa', 'Timp1', 'Anxa2', 'Trem2', 'E2f1', 'Daglb', 'Bid', 'Fam46c', 'Npc1', 'Rnf180', 'Adam9', 'Gpx1', 'Wdr91', 'Lrp1', 'Bcl2l11', 'Tnfrsf1b', 'Pip4k2a', 'Tpcn2'}	1.0	1.0	1.0	1.0	1.0	0.0083	1.0	0.00052
regulation of cellular component biogenesis	{'No common gene'}	1.0	1.0	1.0	1.0	1.0	1.83e-05	0.0014	1.55e-05
regulation of cellular component movement	{'No common gene'}	1.0	1.0	1.0	1.0	2.27e-11	6.38e-23	3.24e-09	1.6299999999999999e-34
regulation of cellular component organization	{'No common gene'}	1.0	1.0	1.0	1.0	1.0	2.66e-12	5.47e-05	6.38e-14
regulation of cellular component size	{'Arpc5', 'Il7r', 'Hcls1', 'Arpc1b', 'Cfl1', 'Cln8', 'Atp13a2', 'P2rx7', 'Tlr2', 'Actr2', 'Fn1', 'Ngf', 'Capg', 'Vav1', 'Evl', 'Ssh3', 'Nckap1l', 'Vill', 'Arpc4', 'Actr3', 'Prex1', 'Plek', 'Crabp2', 'Fmn1', 'Grb2', 'Edn1', 'Cotl1', 'Lrp1', 'Trpv2', 'Mtpn', 'Ccr5'}	1.0	1.0	1.0	1.0	1.0	1.81e-06	1.0	7.99e-08
regulation of cellular extravasation	{'Adam8', 'Abr', 'Sele', 'Ptafr', 'Selp', 'Ccl2'}	1.0	1.0	1.0	1.0	1.0	0.0172	1.0	0.00014
regulation of cellular localization	{'No common gene'}	1.0	1.0	1.0	1.0	1.0	2.09e-06	0.0403	2.64e-06
regulation of cellular metabolic process	{'No common gene'}	1.0	1.0	1.0	1.0	1.0	1.71e-09	0.0095	1.01e-11
regulation of cellular pH	{'Atp6ap2', 'Lacc1', 'Atp6v0a1', 'Grn', 'Atp6v0c', 'Hvcn1', 'Slc11a1', 'Atp6v0d2'}	1.0	1.0	1.0	1.0	1.0	0.0017	1.0	0.0028
regulation of cellular process	{'No common gene'}	0.00061	1.0	0.0027	1.0	9.35e-09	1.62e-30	5.68e-12	1.53e-48
regulation of cellular protein localization	{'Rab11fip5', 'Iqgap1', 'Stac2', 'Hcls1', 'Dab2', 'Cfl1', 'Ccl2', 'Itgam', 'Atp13a2', 'Gpr137b', 'Ptpn1', 'Ptgs2', 'Cemip', 'Lif', 'Mmp14', 'Trem2', 'Mdfic', 'Rhog', 'Tyrobp', 'Trim29', 'Lgals3', 'Rab29', 'Actr3', 'Lcp1', 'Fcer1g', 'Tgfb1', 'Lrp1', 'Myo5a', 'Dclk1'}	1.0	1.0	1.0	1.0	1.0	0.0055	1.0	0.0444
regulation of cellular protein metabolic process	{'No common gene'}	0.0485	1.0	1.0	1.0	1.56e-05	1.74e-13	0.0217	6.39e-17
regulation of cellular response to growth factor stimulus	{'No common gene'}	9.36e-05	1.0	1.0	1.0	0.00056	0.008	0.0217	0.0383
regulation of cellular response to insulin stimulus	{'n/a (just one condition)'}	1.0	1.0	1.0	1.0	1.0	0.0182	1.0	1.0
regulation of cellular response to oxidative stress	{'n/a (just one condition)'}	1.0	1.0	1.0	1.0	1.0	1.0	1.0	0.0169
regulation of cellular response to stress	{'Syk', 'Clu', 'Sphk1', 'Ncf1', 'Sfrp1', 'Il1rn', 'Dab2', 'Cd44', 'Erp29', 'Steap3', 'Gadd45a', 'Itgam', 'Actr2', 'Hgf', 'Fcgr2b', 'Psap', 'Ptpn1', 'Ptgs2', 'Tlr4', 'Sirpa', 'Mdfic', 'Prdx1', 'Rell1', 'Zeb2', 'Tnfrsf23', 'Bid', 'Clec7a', 'Gdf6', 'Hk3', 'Gpx1', 'Wfs1', 'Edn1', 'Lrp1', 'Grn', 'Il1a', 'Taok3', 'Hmga1', 'Rap2a', 'Cdk6'}	1.0	1.0	1.0	1.0	1.0	0.0003	1.0	6.63e-10
regulation of cellular response to vascular endothelial growth factor stimulus	{'n/a (just one condition)'}	0.0049	1.0	1.0	1.0	1.0	1.0	1.0	1.0
regulation of ceramide biosynthetic process	{'n/a (just one condition)'}	1.0	1.0	1.0	1.0	1.0	0.0371	1.0	1.0
regulation of chemokine (C-X-C motif) ligand 2 production	{'n/a (just one condition)'}	1.0	1.0	1.0	1.0	1.0	1.0	1.0	0.004
regulation of chemokine production	{'Syk', 'Sirpa', 'Cd84', 'Tlr2', 'Lrp1', 'Csf1r'}	1.0	1.0	1.0	1.0	0.00017	0.007	1.0	2.5e-11
regulation of chemotaxis	{'C3ar1', 'Lgmn', 'Nckap1l'}	1.0	1.0	1.0	1.0	0.0171	0.0078	1.0	3.01e-14
regulation of coagulation	{'Procr'}	0.0433	1.0	1.0	1.0	0.00012	1.0	1.0	1.18e-05
regulation of collagen biosynthetic process	{'Arrb2', 'Tgfb1', 'Scx', 'Fn1', 'F2r', 'Ccl2'}	1.0	1.0	1.0	1.0	1.0	0.0053	1.0	0.012
regulation of collagen metabolic process	{'Arrb2', 'Tgfb1', 'Scx', 'Fn1', 'Vsir', 'F2r', 'Ccl2'}	1.0	1.0	1.0	1.0	1.0	0.0036	1.0	0.0106
regulation of cysteine-type endopeptidase activity	{'Syk', 'Arrb2', 'Mefv', 'Cd44', 'Ctsh', 'Hgf', 'F2r', 'St18', 'Naip5', 'Ptgs2', 'Ngf', 'Tnfrsf23', 'Bid', 'Ctsd', 'Gpx1', 'Naip2', 'Lgmn', 'Plaur', 'Bcl2l11', 'Thbs1'}	1.0	1.0	1.0	1.0	1.0	0.00065	1.0	4.49e-07
regulation of cysteine-type endopeptidase activity involved in apoptotic process	{'Gpx1', 'Syk', 'Arrb2', 'Ptgs2', 'Ngf', 'Naip2', 'Ctsh', 'Plaur', 'Hgf', 'Tnfrsf23', 'Bcl2l11', 'F2r', 'Bid', 'St18', 'Thbs1', 'Ctsd', 'Cd44', 'Naip5'}	1.0	1.0	1.0	1.0	1.0	0.00092	1.0	7.38e-07
regulation of cytokine biosynthetic process	{'n/a (just one condition)'}	1.0	1.0	1.0	1.0	1.0	0.0447	1.0	1.0
regulation of cytokine production	{'Fgr', 'Sirpa', 'Cybb', 'Unc93b1', 'C3ar1', 'Tyrobp', 'Tnfrsf1b', 'Slc11a1', 'Clec7a', 'Pld3', 'Cd300c2', 'Nfam1'}	1.0	1.0	3.72e-09	1.0	3.42e-12	3e-23	1.0	1.4700000000000002e-47
regulation of cytokine production involved in immune response	{'Fcer1g', 'Hmox1', 'Tnfrsf1b', 'Vsir', 'Clec7a'}	1.0	1.0	0.0088	1.0	1.0	1.0	1.0	4.55e-06
regulation of cytokine production involved in inflammatory response	{'Clec7a', 'Sirpa', 'Pld3', 'Pld4'}	1.0	1.0	0.0104	1.0	1.0	1.0	1.0	4.91e-05
regulation of cytokine secretion	{'Fgr', 'Syk', 'Tlr2', 'Wisp1', 'Cd300c2'}	1.0	1.0	1.0	1.0	0.0055	9.99e-05	1.0	8.01e-09
regulation of cytokine-mediated signaling pathway	{'n/a (just one condition)'}	1.0	1.0	1.0	1.0	1.0	1.0	1.0	0.00033
regulation of cytoskeleton organization	{'No common gene'}	1.0	1.0	1.0	1.0	1.0	1.0	8.53e-07	3.43e-06
regulation of cytosolic calcium ion concentration	{'Cd38', 'Ccl3', 'Slc8b1', 'Cx3cr1', 'Cx3cl1', 'P2rx7', 'Htr2b', 'F2r', 'Mcoln2', 'Atp2b1', 'P2ry6', 'Cemip', 'Abl2', 'P2rx4', 'Gpr157', 'C3ar1', 'Gpr35', 'Edn1', 'Plcl2', 'Lrp1', 'Cxcl1', 'Mcoln3', 'Myo5a', 'Tmem178', 'Trpv2', 'Tpcn2', 'Ccr5'}	1.0	1.0	1.0	1.0	1.0	0.0019	1.0	1.85e-08
regulation of defense response	{'Myo1f', 'Fgr', 'Sirpa', 'Pik3ap1', 'Tnfrsf1b', 'Clec7a', 'Pld3'}	1.0	1.0	3.11e-05	1.0	0.00026	1.23e-10	1.0	6.1499999999999986e-28
regulation of defense response to bacterium	{'n/a (just one condition)'}	1.0	1.0	1.0	1.0	1.0	1.0	1.0	0.014
regulation of dendritic cell antigen processing and presentation	{'Ccl19', 'Slc11a1', 'Cd68'}	1.0	1.0	1.0	1.0	0.0248	1.0	1.0	0.004
regulation of dendritic cell cytokine production	{'Tlr2', 'Tlr9', 'Clec7a'}	1.0	1.0	1.0	1.0	0.0382	1.0	1.0	0.0018
regulation of developmental growth	{'n/a (just one condition)'}	1.0	1.0	1.0	1.0	1.0	1.0	0.036	1.0
regulation of developmental process	{'No common gene'}	1.67e-05	1.0	1.0	1.0	3.42e-13	3.91e-20	8.47e-13	5.689999999999999e-23
regulation of endocrine process	{'Rab11fip5', 'Lif', 'Rab8b', 'F2r', 'Inhbb', 'Runx1', 'Dab2'}	1.0	1.0	1.0	1.0	1.0	0.0135	1.0	0.0314
regulation of endocytosis	{'Syk', 'Sele', 'Lrp1', 'Lgals3', 'Nckap1l', 'Cd300a'}	1.0	1.0	1.0	1.0	0.018	0.00012	1.0	8.93e-07
regulation of endopeptidase activity	{'Syk', 'Arrb2', 'Cstb', 'Itih4', 'Mefv', 'Cd44', 'Renbp', 'Atp13a2', 'Ctsh', 'Anxa8', 'Hgf', 'F2r', 'St18', 'Serpinb6a', 'Naip5', 'Timp1', 'Ptgs2', 'Ngf', 'Anxa2', 'Tnfrsf23', 'Bid', 'Cd109', 'Ctsd', 'Gpx1', 'Naip2', 'Lgmn', 'Plaur', 'Bcl2l11', 'Vsir', 'Thbs1'}	1.0	1.0	1.0	1.0	1.0	4.88e-05	1.0	2.83e-09
regulation of endothelial cell migration	{'Ptgs2', 'Prcp', 'Gadd45a', 'Tgfb1', 'Hmox1', 'P2rx4', 'Lgmn', 'Grn', 'Thbs1', 'Anxa1'}	1.0	1.0	1.0	1.0	1.0	0.0455	1.0	0.00024
regulation of endothelial cell proliferation	{'n/a (just one condition)'}	1.0	1.0	1.0	1.0	1.0	1.0	1.0	0.0155
regulation of eosinophil activation	{'n/a (just one condition)'}	1.0	1.0	1.0	1.0	1.0	1.0	1.0	0.0492
regulation of epithelial cell apoptotic process	{'n/a (just one condition)'}	1.0	1.0	1.0	1.0	1.0	1.0	1.0	0.007
regulation of epithelial cell migration	{'Prcp', 'Ptgs2', 'Gadd45a', 'Hmox1', 'Tgfb1', 'P2rx4', 'Lgmn', 'Ctsh', 'Thbs1', 'Grn', 'Evl', 'Cd63', 'Anxa1', 'Adam9'}	1.0	1.0	1.0	1.0	1.0	0.00016	1.0	4.98e-05
regulation of epithelial cell proliferation	{'No common gene'}	1.0	1.0	1.0	1.0	1.0	0.008	0.043	0.00062
regulation of epithelial to mesenchymal transition	{'Tgfb2', 'Phldb2', 'Tgfbr1'}	1.0	1.0	1.0	1.0	1.0	0.0254	0.0445	1.0
regulation of erythrocyte differentiation	{'Inpp5d', 'Spi1', 'Nckap1l', 'Mafb', 'Acvr1b', 'Cdk6'}	1.0	1.0	1.0	1.0	1.0	0.0066	1.0	0.0416
regulation of establishment of protein localization	{'Syk', 'Rab11fip5', 'Cd38', 'Slc8b1', 'Sfrp1', 'Cx3cl1', 'Hcls1', 'Abcg1', 'Mmp13', 'Erp29', 'Ccl2', 'Fgr', 'Frmd4a', 'Itgam', 'Atp13a2', 'P2rx7', 'Tlr2', 'Htr2b', 'F2r', 'Ucp2', 'Sox4', 'Ptpn1', 'Cd300c2', 'Ptgs2', 'Tlr4', 'Cemip', 'Trem2', 'Mdfic', 'Cd14', 'Rab29', 'Wisp1', 'Clec5a', 'Actr3', 'Ctsd', 'Adam9', 'Lcp1', 'Tgfb1', 'Lrp1', 'Clec4n', 'Il1a', 'Anxa1', 'Inhbb'}	1.0	1.0	1.0	1.0	1.0	6.11e-06	1.0	8.34e-09
regulation of exocytosis	{'Syk', 'Hmox1', 'Sdc1', 'Fgr', 'Itgam', 'Atp13a2', 'Cd84', 'Sdcbp', 'Rab8b', 'Ptafr', 'Cd300a', 'Abr', 'Fcer1g', 'Fes', 'Nsf', 'Rap1b', 'Myo5a', 'Anxa1', 'Itgb2'}	1.0	1.0	1.0	1.0	1.0	0.0014	1.0	0.0044
regulation of extrinsic apoptotic signaling pathway	{'Gpx1', 'Hmox1', 'Atf3', 'Cx3cl1', 'Unc5b', 'Thbs1', 'Hgf', 'Tnfrsf23', 'Bid', 'Sfrp1', 'Lgals3', 'Tnfaip3', 'Cx3cr1', 'Dab2'}	1.0	1.0	1.0	1.0	1.0	2.45e-05	1.0	8.89e-05
regulation of extrinsic apoptotic signaling pathway via death domain receptors	{'Gpx1', 'Hmox1', 'Atf3', 'Hgf', 'Tnfrsf23', 'Lgals3', 'Sfrp1', 'Tnfaip3', 'Thbs1'}	1.0	1.0	1.0	1.0	1.0	0.00036	1.0	0.0014
regulation of fat cell differentiation	{'n/a (just one condition)'}	1.0	1.0	1.0	1.0	1.0	0.0324	1.0	1.0
regulation of fatty acid transport	{'Syk', 'Edn1', 'P2rx7', 'Il1a', 'Thbs1'}	1.0	1.0	1.0	1.0	1.0	0.0434	1.0	0.0162
regulation of fibroblast proliferation	{'Nras', 'Ifi30', 'Anxa2', 'Tgfb1', 'Sphk1', 'Fn1', 'E2f1', 'Pdgfc', 'Sfrp1', 'Cd300a', 'Tgif1', 'Cdk6'}	1.0	1.0	1.0	1.0	1.0	0.00011	1.0	0.0006
regulation of focal adhesion assembly	{'n/a (just one condition)'}	1.0	1.0	1.0	1.0	1.0	0.0055	1.0	1.0
regulation of gastrulation	{'n/a (just one condition)'}	1.0	1.0	1.0	1.0	1.0	0.0328	1.0	1.0
regulation of gene expression	{'Syk', 'Anxa4', 'Iqgap1', 'Pkp1', 'Il7r', 'Ccl2', 'Cd276', 'Atp13a2', 'Itgax', 'Cd84', 'Actr2', 'Cyba', 'Rps6ka2', 'Htr2b', 'Hgf', 'Cd200r1', 'Ptafr', 'Mmp12', 'Atp2b1', 'Sox4', 'Cd300c2', 'Nfam1', 'Naip5', 'Glmp', 'Ccl4', 'Ptgs2', 'Trem2', 'Prg4', 'Tyrobp', 'Egr2', 'Fcer1g', 'Dnmt3a', 'Col1a1', 'Clec4n', 'Il1a', 'Tnfrsf1b', 'Gpnmb', 'Fnip2', 'Adgrg3', 'Cdk18', 'Ccl3', 'Loxl2', 'Cx3cr1', 'Dab2',…	1.0	1.0	1.0	1.0	1.0	6.29e-05	1.0	2.44e-10
regulation of gliogenesis	{'Tgfb1', 'Lif', 'P2rx4', 'Trem2', 'Cx3cl1', 'Tlr2', 'Lrp1', 'E2f1', 'Tnfrsf1b', 'Actr3', 'Cx3cr1', 'Egr2'}	1.0	1.0	1.0	1.0	1.0	0.0079	1.0	0.00028
regulation of glomerular filtration	{'n/a (just one condition)'}	1.0	1.0	1.0	1.0	1.0	1.0	1.0	0.0249
regulation of granulocyte chemotaxis	{'C3ar1', 'Nckap1l'}	1.0	1.0	1.0	1.0	0.0261	0.0122	1.0	9.52e-05
regulation of granulocyte macrophage colony-stimulating factor production	{'n/a (just one condition)'}	1.0	1.0	1.0	1.0	0.0248	1.0	1.0	1.0
regulation of growth	{'No common gene'}	1.0	1.0	1.0	1.0	1.0	0.00013	0.0278	0.0014
regulation of heart contraction	{'n/a (just one condition)'}	1.0	1.0	1.0	1.0	1.0	1.0	1.32e-08	1.0
regulation of heart rate	{'n/a (just one condition)'}	1.0	1.0	1.0	1.0	1.0	1.0	1.64e-06	1.0
regulation of heart rate by cardiac conduction	{'n/a (just one condition)'}	1.0	1.0	1.0	1.0	1.0	1.0	1.65e-05	1.0
regulation of hemopoiesis	{'Tyrobp', 'C1qc', 'Nfam1', 'Spi1'}	1.0	1.0	0.0171	1.0	7.19e-07	4.56e-06	1.0	1.14e-12
regulation of high voltage-gated calcium channel activity	{'n/a (just one condition)'}	1.0	1.0	1.0	1.0	1.0	1.0	0.0029	1.0
regulation of hippocampal neuron apoptotic process	{'Tyrobp', 'Cx3cl1', 'Itgam', 'Cx3cr1'}	1.0	1.0	1.0	1.0	1.0	0.0029	1.0	0.0071
regulation of homotypic cell-cell adhesion	{'n/a (just one condition)'}	1.0	1.0	1.0	1.0	1.0	0.0479	1.0	1.0
regulation of hormone levels	{'Rab11fip5', 'Cd38', 'Osm', 'Slc8b1', 'Sfrp1', 'Runx1', 'Il1rn', 'Dab2', 'Atp6ap2', 'Ildr2', 'Rab8b', 'Tg', 'Ucp2', 'Sox4', 'Lif', 'Ctsb', 'Ctsl', 'Gcnt4', 'Spp1', 'Crabp2', 'Fam129b', 'Edn1', 'Lrp1', 'Myo5a', 'Anxa1', 'Inhbb', 'Ctsk'}	1.0	1.0	1.0	1.0	1.0	0.046	1.0	0.0016
regulation of hormone secretion	{'n/a (just one condition)'}	1.0	1.0	1.0	1.0	1.0	0.0427	1.0	1.0
regulation of humoral immune response	{'n/a (just one condition)'}	1.0	1.0	1.0	1.0	1.0	1.0	1.0	0.0013
regulation of hydrolase activity	{'No common gene'}	1.0	1.0	1.0	1.0	0.0261	1.4e-06	0.0357	9.15e-19
regulation of hypersensitivity	{'Fcgr3', 'Fcer1g', 'Fcgr2b', 'Fcgr1'}	1.0	1.0	1.0	1.0	1.0	0.0371	1.0	0.0007
regulation of icosanoid secretion	{'Il1a', 'P2rx7', 'Syk', 'Edn1'}	1.0	1.0	1.0	1.0	1.0	0.0479	1.0	0.0114
regulation of immune effector process	{'Fgr', 'Tyrobp', 'Tnfrsf1b', 'Lgals3', 'Clec7a', 'Itgb2'}	1.0	1.0	1.85e-05	1.0	1.14e-06	5.27e-08	1.0	2.09e-20
regulation of immune response	{'Fcgr4', 'Myo1f', 'Fgr', 'C1qb', 'Nfam1', 'C3ar1', 'C1qc', 'Lgals3', 'Tnfrsf1b', 'Clec7a', 'Slc11a1', 'Itgb2'}	1.0	1.0	1.31e-11	1.0	8.15e-12	1.22e-15	1.0	4.9199999999999996e-40
regulation of immune system process	{'Cd68', 'C1qb', 'Fgr', 'C1qc', 'Slc11a1', 'Nfam1', 'Spi1', 'Sirpa', 'C3ar1', 'Tyrobp', 'Cd300lb', 'Lgals3', 'Clec7a', 'Fcgr4', 'Myo1f', 'Lgmn', 'Slamf7', 'Tnfrsf1b', 'Itgb2'}	1.0	1.0	2.53e-15	1.0	5.28e-18	6.590000000000001e-27	1.0	2.92e-62
regulation of immunoglobulin mediated immune response	{'n/a (just one condition)'}	1.0	1.0	1.0	1.0	1.0	1.0	1.0	0.0046
regulation of immunoglobulin production	{'n/a (just one condition)'}	1.0	1.0	1.0	1.0	1.0	1.0	1.0	0.0069
regulation of immunoglobulin secretion	{'n/a (just one condition)'}	1.0	1.0	1.0	1.0	1.0	1.0	1.0	0.0209
regulation of inflammatory response	{'Sirpa', 'Pik3ap1', 'Tnfrsf1b', 'Clec7a', 'Pld3'}	1.0	1.0	4.62e-05	1.0	0.0013	1.87e-11	1.0	6.79e-23
regulation of inflammatory response to antigenic stimulus	{'n/a (just one condition)'}	1.0	1.0	1.0	1.0	1.0	1.0	1.0	0.004
regulation of innate immune response	{'Myo1f', 'Fgr', 'Mmp2', 'Tlr2'}	1.0	1.0	1.0	1.0	0.0382	0.0273	1.0	9.73e-11
regulation of insulin receptor signaling pathway	{'n/a (just one condition)'}	1.0	1.0	1.0	1.0	1.0	0.0476	1.0	1.0
regulation of interferon-alpha production	{'n/a (just one condition)'}	1.0	1.0	1.0	1.0	1.0	1.0	1.0	0.0259
regulation of interferon-gamma production	{'Nras', 'Tlr4', 'Tlr8', 'Havcr2', 'Cd276', 'Sirpa', 'Cd14', 'Vsir', 'Cd244', 'Runx1', 'Slc11a1', 'Abl2'}	1.0	1.0	1.0	1.0	1.0	0.0072	1.0	3.01e-08
regulation of interleukin-1 alpha production	{'n/a (just one condition)'}	1.0	1.0	1.0	1.0	1.0	1.0	1.0	0.0114
regulation of interleukin-1 beta production	{'Arrb2', 'Tlr8', 'Tlr4', 'Sirpa', 'Trem2', 'P2rx7', 'Mefv', 'Ccl3', 'Tlr2', 'Sphk1', 'Casp4', 'Tyrobp', 'F2r', 'Tnfaip3', 'Cx3cr1', 'Naip5', 'Ccr5'}	1.0	1.0	1.0	1.0	1.0	4.19e-06	1.0	1.98e-14
regulation of interleukin-1 production	{'Arrb2', 'Mefv', 'Ccl3', 'Sphk1', 'Tnfaip3', 'Cx3cl1', 'Cx3cr1', 'Tlr8', 'P2rx7', 'Tlr2', 'F2r', 'Naip5', 'Tlr4', 'Sirpa', 'Trem2', 'Casp4', 'Tyrobp', 'Havcr2', 'Anxa1', 'Ccr5'}	1.0	1.0	1.0	1.0	1.0	6.91e-07	1.0	6.69e-16
regulation of interleukin-10 production	{'Tyrobp'}	1.0	1.0	0.0145	1.0	0.0028	0.00049	1.0	9.68e-08
regulation of interleukin-12 production	{'Clec7a', 'Syk', 'Unc93b1', 'Tlr2'}	1.0	1.0	1.0	1.0	0.00072	0.0045	1.0	1.08e-07
regulation of interleukin-13 production	{'n/a (just one condition)'}	1.0	1.0	1.0	1.0	1.0	1.0	1.0	0.0171
regulation of interleukin-17 production	{'Ly9', 'Tlr4', 'Tgfb1', 'Tlr2', 'Osm', 'Sphk1', 'Vsir', 'Nckap1l'}	1.0	1.0	1.0	1.0	1.0	0.0028	1.0	0.0013
regulation of interleukin-18 production	{'Tlr2', 'Cd84', 'Tlr9'}	1.0	1.0	1.0	1.0	0.0108	1.0	1.0	0.0327
regulation of interleukin-2 production	{'Havcr2', 'Cd276', 'Cd83', 'Il1a', 'Tnfaip3', 'Runx1', 'Anxa1', 'Abl2'}	1.0	1.0	1.0	1.0	1.0	0.0405	1.0	0.0117
regulation of interleukin-4 production	{'n/a (just one condition)'}	1.0	1.0	1.0	1.0	1.0	1.0	1.0	0.0073
regulation of interleukin-6 production	{'Clec7a', 'Tyrobp', 'Sirpa', 'Unc93b1'}	1.0	1.0	0.0131	1.0	1.34e-06	3.28e-09	1.0	9.54e-24
regulation of interleukin-8 production	{'Syk', 'Tlr2', 'Clec7a', 'Anxa1', 'Ssc5d'}	1.0	1.0	1.0	1.0	0.0016	0.00028	1.0	2.39e-09
regulation of intracellular pH	{'Atp6ap2', 'Atp6v0a1', 'Grn', 'Atp6v0c', 'Hvcn1', 'Slc11a1', 'Atp6v0d2'}	1.0	1.0	1.0	1.0	1.0	0.0267	1.0	0.0036
regulation of intracellular signal transduction	{'Syk', 'Sfrp1', 'Selp', 'Cd44', 'Fgr', 'Cd84', 'Tlr2', 'Col3a1', 'Fcgr2b', 'Hpse', 'Sirpa', 'Pik3ap1', 'Gpr35', 'Cd300a', 'Clec7a', 'Tlr13', 'Gdf6', 'Pik3r5', 'Lrp1', 'S100a4', 'Csf1r', 'Steap3'}	1.0	1.0	1.0	1.0	0.00018	2.26e-13	1.0	4.91e-23
regulation of intrinsic apoptotic signaling pathway	{'Gpx1', 'Wfs1', 'Ptgs2', 'Clu', 'Plaur', 'Bcl2l11', 'Bid', 'Steap3', 'Ptpn1', 'Cd44', 'Erp29'}	1.0	1.0	1.0	1.0	1.0	0.0198	1.0	0.0231
regulation of ion transmembrane transport	{'No common gene'}	1.0	1.0	1.0	1.0	1.0	0.0147	5.18e-07	0.0469
regulation of ion transmembrane transporter activity	{'n/a (just one condition)'}	1.0	1.0	1.0	1.0	1.0	1.0	4.19e-05	1.0
regulation of ion transport	{'No common gene'}	1.0	1.0	1.0	1.0	1.0	0.00025	2.71e-05	1.46e-05
regulation of keratinocyte proliferation	{'n/a (just one condition)'}	1.0	1.0	1.0	1.0	1.0	0.0479	1.0	1.0
regulation of killing of cells of other organism	{'n/a (just one condition)'}	1.0	1.0	1.0	1.0	1.0	1.0	1.0	0.00033
regulation of kinase activity	{'No common gene'}	1.0	1.0	1.0	1.0	1.0	1.33e-06	0.0062	2.58e-08
regulation of lamellipodium morphogenesis	{'n/a (just one condition)'}	1.0	1.0	1.0	1.0	1.0	0.0183	1.0	1.0
regulation of lamellipodium organization	{'n/a (just one condition)'}	1.0	1.0	1.0	1.0	1.0	0.0047	1.0	1.0
regulation of leukocyte activation	{'Fgr', 'Sirpa', 'Slamf7', 'Tyrobp', 'Cd300lb', 'Tnfrsf1b', 'Lgals3', 'Itgb2', 'Clec7a', 'Nfam1'}	1.0	1.0	1.05e-07	1.0	1.24e-08	7.01e-16	1.0	7.38e-32
regulation of leukocyte adhesion to vascular endothelial cell	{'n/a (just one condition)'}	1.0	1.0	1.0	1.0	1.0	1.0	1.0	0.00036
regulation of leukocyte apoptotic process	{'Fcer1g', 'Adam8', 'P2rx7', 'Lgals3', 'Il7r', 'Mertk', 'Anxa1', 'Hcls1', 'Fcgr2b', 'Cd44', 'Ccr5'}	1.0	1.0	1.0	1.0	1.0	0.0054	1.0	7.83e-07
regulation of leukocyte cell-cell adhesion	{'Syk', 'Sirpa', 'Sele', 'Selp', 'Runx1', 'Itgb2', 'Lgals3', 'Nckap1l', 'Ptafr', 'Cd300a', 'Anxa1', 'Vcam1', 'Cd44'}	1.0	1.0	1.0	1.0	7.35e-05	7.31e-05	1.0	8.75e-15
regulation of leukocyte chemotaxis	{'C3ar1', 'Lgmn', 'Nckap1l'}	1.0	1.0	1.0	1.0	0.0063	0.0015	1.0	2.47e-13
regulation of leukocyte degranulation	{'Fgr', 'Itgb2'}	1.0	1.0	0.0145	1.0	0.0028	0.00011	1.0	4.74e-07
regulation of leukocyte differentiation	{'Syk', 'Nfam1', 'Runx1', 'Tyrobp', 'C1qc', 'Sfrp1', 'Nckap1l', 'Csf1r', 'Anxa1', 'Cd44'}	1.0	1.0	1.0	1.0	2.1e-05	5.83e-06	1.0	5.4e-13
regulation of leukocyte mediated cytotoxicity	{'Arrb2', 'Havcr2', 'Itgam', 'Sh2d1b1', 'P2rx7', 'Vav1', 'Cxcl1', 'Tyrobp', 'Il7r', 'Ccl2'}	1.0	1.0	1.0	1.0	1.0	0.0041	1.0	1.41e-08
regulation of leukocyte mediated immunity	{'Fgr', 'Tyrobp', 'Tnfrsf1b', 'Clec7a', 'Itgb2'}	1.0	1.0	3.98e-05	1.0	0.0002	1.61e-08	1.0	2.96e-19
regulation of leukocyte migration	{'Lgmn', 'Sele', 'Tlr2', 'C3ar1', 'Lgals3', 'Nckap1l', 'Ptafr', 'Cd300a', 'Anxa1', 'Selp'}	1.0	1.0	1.0	1.0	3.56e-07	5.48e-10	1.0	1.18e-22
regulation of leukocyte proliferation	{'Syk', 'Cd44', 'Tyrobp', 'Tnfrsf1b', 'Nckap1l', 'Ccl19', 'Tlr9', 'Cd300a', 'Lgals3', 'Fcgr2b', 'Vcam1', 'Anxa1'}	1.0	1.0	1.0	1.0	0.00013	1.0	1.0	3.04e-15
regulation of leukocyte tethering or rolling	{'n/a (just one condition)'}	1.0	1.0	1.0	1.0	1.0	1.0	1.0	0.0069
regulation of lipid localization	{'Syk', 'Pltp', 'Anxa2', 'Abca1', 'Edn1', 'P2rx7', 'Msr1', 'Thbs1', 'Lrp1', 'Il1a', 'Spp1', 'Runx1', 'Abcg1', 'Osbpl8', 'Dab2'}	1.0	1.0	1.0	1.0	1.0	0.00064	1.0	0.00024
regulation of lipid metabolic process	{'Fgr', 'Ptgs2', 'Wdr91', 'Tgfb1', 'Pik3r5', 'Apobec1', 'Sphk1', 'Asah1', 'Fabp5', 'Htr2b', 'Daglb', 'Socs3', 'Il1a', 'Samd8', 'Psap', 'Abcg1', 'Dab2', 'Anxa1'}	1.0	1.0	1.0	1.0	1.0	0.0218	1.0	0.0062
regulation of lipid transport	{'Syk', 'Pltp', 'Lrp1', 'Runx1', 'Abcg1'}	1.0	1.0	1.0	1.0	0.0296	0.0002	1.0	0.00056
regulation of lipopolysaccharide-mediated signaling pathway	{'Ly86', 'Cd84', 'Cd180', 'Tnfaip3', 'Cx3cl1'}	1.0	1.0	1.0	1.0	1.0	0.0316	1.0	0.0014
regulation of localization	{'No common gene'}	0.00061	1.0	9.07e-07	1.0	2.27e-10	3.3400000000000003e-26	4.51e-10	2.42e-34
regulation of locomotion	{'Sele', 'Sfrp1', 'Lbp', 'Pdpn', 'Selp', 'Fgr', 'Itgax', 'Ctsh', 'Tlr2', 'Cmklr1', 'Slamf8', 'Ptafr', 'Col3a1', 'Mmp2', 'Icam1', 'Plvap', 'C3ar1', 'Lgals3', 'Nckap1l', 'Wisp1', 'Sdc3', 'Cd300a', 'Clec7a', 'Myo1f', 'Lgmn', 'Mgat5', 'Col1a1', 'Lrp1', 'Ccl19', 'Csf1r', 'Anxa1'}	1.0	1.0	1.0	1.0	7.72e-12	1.0	1.0	2.2e-34
regulation of lymphocyte activation	{'Fgr', 'Sirpa', 'Slamf7', 'Tyrobp', 'Tnfrsf1b', 'Lgals3', 'Clec7a', 'Nfam1'}	1.0	1.0	0.0013	1.0	1.66e-06	6.74e-08	1.0	3.29e-20
regulation of lymphocyte apoptotic process	{'n/a (just one condition)'}	1.0	1.0	1.0	1.0	1.0	1.0	1.0	0.0091
regulation of lymphocyte chemotaxis	{'n/a (just one condition)'}	1.0	1.0	1.0	1.0	1.0	1.0	1.0	7.49e-05
regulation of lymphocyte differentiation	{'Syk', 'Nfam1', 'Runx1', 'Nckap1l', 'Sfrp1', 'Anxa1', 'Cd44'}	1.0	1.0	1.0	1.0	0.0011	0.0046	1.0	1.82e-08
regulation of lymphocyte mediated immunity	{'Fcer1g', 'Arrb2', 'Fcgr1', 'Havcr2', 'Tgfb1', 'Sh2d1b1', 'P2rx7', 'Fcgr3', 'Vav1', 'Vsir', 'Il7r', 'Tnfsf13', 'Tnfrsf1b', 'Fcgr2b'}	1.0	1.0	1.0	1.0	1.0	0.0094	1.0	2.12e-09
regulation of lymphocyte migration	{'n/a (just one condition)'}	1.0	1.0	1.0	1.0	1.0	1.0	1.0	7.49e-07
regulation of lymphocyte proliferation	{'Syk', 'Anxa1', 'Tyrobp', 'Tnfrsf1b', 'Nckap1l', 'Lgals3', 'Cd300a', 'Fcgr2b', 'Vcam1', 'Cd44'}	1.0	1.0	1.0	1.0	0.0003	0.0014	1.0	6.67e-14
regulation of lysosomal lumen pH	{'Atp6v0c', 'Atp6ap2', 'Grn'}	1.0	1.0	1.0	1.0	1.0	0.0103	1.0	0.0069
regulation of macromolecule metabolic process	{'No common gene'}	1.0	1.0	1.0	1.0	0.0032	5.95e-11	0.0135	6.21e-15
regulation of macrophage activation	{'Slc7a2', 'Tlr4', 'Havcr2', 'Trem2', 'Cx3cl1', 'Ctsc', 'Cd84', 'Grn', 'Sphk1', 'Gpr137b', 'Thbs1'}	1.0	1.0	1.0	1.0	1.0	0.00015	1.0	7.44e-07
regulation of macrophage chemotaxis	{'n/a (just one condition)'}	1.0	1.0	1.0	1.0	1.0	1.0	1.0	0.0141
regulation of macrophage differentiation	{'n/a (just one condition)'}	1.0	1.0	1.0	1.0	1.0	0.0316	1.0	1.0
regulation of macrophage inflammatory protein 1 alpha production	{'Mcoln2', 'Trem2', 'Sirpa', 'Mefv'}	1.0	1.0	1.0	1.0	1.0	0.007	1.0	0.0171
regulation of macrophage migration	{'Mmp14', 'P2rx4', 'Trem2', 'Cx3cl1', 'Thbs1', 'C3ar1', 'Cd200r1', 'Cx3cr1', 'Ccl2'}	1.0	1.0	1.0	1.0	1.0	0.00014	1.0	0.00014
regulation of mast cell activation	{'Fgr', 'Cd300lb'}	1.0	1.0	0.0013	1.0	0.003	2.84e-05	1.0	2.63e-06
regulation of mast cell activation involved in immune response	{'n/a (just one condition)'}	1.0	1.0	1.0	1.0	0.0058	1.0	1.0	1.0
regulation of mast cell cytokine production	{'n/a (just one condition)'}	1.0	1.0	0.0301	1.0	1.0	1.0	1.0	1.0
regulation of mast cell degranulation	{'Fgr', 'Syk', 'Cd84', 'Cd300a'}	1.0	1.0	1.0	1.0	0.0393	0.0044	1.0	0.0022
regulation of membrane potential	{'n/a (just one condition)'}	1.0	1.0	1.0	1.0	1.0	1.0	2.82e-06	1.0
regulation of membrane protein ectodomain proteolysis	{'Tnfrsf1b', 'Timp1', 'Adam8', 'Adam9'}	1.0	1.0	1.0	1.0	1.0	0.0479	1.0	0.0415
regulation of mesenchymal cell proliferation	{'n/a (just one condition)'}	1.0	1.0	1.0	1.0	1.0	1.0	0.0068	1.0
regulation of metabolic process	{'No common gene'}	1.0	1.0	1.0	1.0	0.0117	1.1e-13	0.0158	1.57e-17
regulation of metal ion transport	{'No common gene'}	1.0	1.0	1.0	1.0	1.0	0.00096	8.52e-07	4.53e-07
regulation of microglial cell activation	{'Trem2', 'Ctsc', 'Grn', 'Sphk1', 'Cx3cl1'}	1.0	1.0	1.0	1.0	1.0	0.0157	1.0	0.0113
regulation of microtubule cytoskeleton organization	{'n/a (just one condition)'}	1.0	1.0	1.0	1.0	1.0	1.0	0.0108	1.0
regulation of microtubule polymerization or depolymerization	{'n/a (just one condition)'}	1.0	1.0	1.0	1.0	1.0	1.0	0.0445	1.0
regulation of microtubule-based process	{'n/a (just one condition)'}	1.0	1.0	1.0	1.0	1.0	1.0	0.0118	1.0
regulation of mitochondrion organization	{'Gba', 'Gpx1', 'Arrb2', 'Atp13a2', 'Trem2', 'Plaur', 'Hgf', 'Bcl2l11', 'Bid', 'Vat1', 'Fnip2', 'Slc35f6'}	1.0	1.0	1.0	1.0	1.0	0.0265	1.0	0.0095
regulation of molecular function	{'No common gene'}	1.0	1.0	1.0	1.0	1.0	9.79e-10	0.00054	8.5e-20
regulation of monocyte chemotaxis	{'n/a (just one condition)'}	1.0	1.0	1.0	1.0	1.0	1.0	1.0	0.00045
regulation of mononuclear cell migration	{'C3ar1', 'Lgmn', 'Lgals3'}	1.0	1.0	1.0	1.0	0.0037	0.011	1.0	4.92e-06
regulation of monooxygenase activity	{'n/a (just one condition)'}	1.0	1.0	1.0	1.0	1.0	1.0	1.0	0.0245
regulation of morphogenesis of an epithelium	{'Itgax', 'Sfrp1', 'Sulf1'}	1.0	1.0	1.0	1.0	0.0193	0.0021	1.0	1.0
regulation of multi-organism process	{'n/a (just one condition)'}	1.0	1.0	1.0	1.0	1.0	1.0	1.0	0.0264
regulation of multicellular organismal development	{'No common gene'}	3.55e-06	1.0	1.0	1.0	7.29e-12	1.17e-16	2.31e-10	4.01e-20
regulation of multicellular organismal process	{'No common gene'}	3.55e-06	1.0	5.28e-05	1.0	6.52e-18	8.999999999999999e-32	1.45e-11	3.34e-43
regulation of muscle adaptation	{'n/a (just one condition)'}	1.0	1.0	1.0	1.0	1.0	1.0	0.0269	1.0
regulation of muscle contraction	{'n/a (just one condition)'}	1.0	1.0	1.0	1.0	1.0	1.0	5.47e-05	1.0
regulation of muscle system process	{'n/a (just one condition)'}	1.0	1.0	1.0	1.0	1.0	1.0	1.52e-06	1.0
regulation of myelination	{'n/a (just one condition)'}	1.0	1.0	1.0	1.0	1.0	1.0	1.0	0.0012
regulation of myeloid cell apoptotic process	{'Fcer1g', 'Clec5a', 'Anxa1', 'Fcgr2b', 'Cd44', 'Ccr5'}	1.0	1.0	1.0	1.0	1.0	0.0434	1.0	0.0013
regulation of myeloid cell differentiation	{'Tyrobp', 'C1qc', 'Spi1'}	1.0	1.0	0.0104	1.0	0.0109	4.24e-06	1.0	1.19e-06
regulation of myeloid leukocyte differentiation	{'Adam8', 'Trem2', 'Tyrobp', 'C1qc', 'Gpr137b'}	1.0	1.0	0.0431	1.0	1.0	1.07e-05	1.0	2.2e-06
regulation of myeloid leukocyte mediated immunity	{'Tyrobp', 'Fgr', 'Itgb2'}	1.0	1.0	1.99e-05	1.0	0.00018	2.21e-06	1.0	1.16e-09
regulation of natural killer cell activation	{'n/a (just one condition)'}	1.0	1.0	1.0	1.0	1.0	1.0	1.0	0.0063
regulation of natural killer cell chemotaxis	{'n/a (just one condition)'}	1.0	1.0	1.0	1.0	1.0	1.0	1.0	0.0327
regulation of natural killer cell mediated cytotoxicity	{'n/a (just one condition)'}	1.0	1.0	1.0	1.0	1.0	1.0	1.0	0.0102
regulation of nervous system development	{'No common gene'}	1.0	1.0	1.0	1.0	1.0	0.0049	5.41e-07	9.85e-05
regulation of nervous system process	{'Gba', 'Fcgr4', 'S1pr2', 'Tlr4', 'Edn1', 'Itgax', 'Ctsc', 'Ccl3', 'Fabp5', 'Hgf', 'Il1a', 'Ctss', 'F2r', 'Ptafr', 'Tnfrsf1b', 'Gpr35', 'Egr2'}	1.0	1.0	1.0	1.0	1.0	0.0037	1.0	0.00012
regulation of neurogenesis	{'No common gene'}	1.0	1.0	1.0	1.0	1.0	0.0019	1.25e-06	1.4e-05
regulation of neuron apoptotic process	{'Arrb2', 'Hmox1', 'Ccl3', 'Cx3cl1', 'Cx3cr1', 'Gba', 'Adam8', 'Itgam', 'F2r', 'Ngf', 'Unc5b', 'Tyrobp', 'Crlf1', 'Wfs1', 'Lgmn', 'Lrp1', 'Grn', 'Bcl2l11', 'Ctsz', 'Ncf2'}	1.0	1.0	1.0	1.0	1.0	0.00058	1.0	7.15e-05
regulation of neuron death	{'Adam8', 'Hmox1', 'Lgmn', 'C1qa', 'Tyrobp', 'Gpnmb', 'Tnfrsf1b', 'Ctsz', 'Ncf2'}	1.0	1.0	0.0112	1.0	1.0	0.00017	1.0	1.58e-06
regulation of neuron differentiation	{'No common gene'}	1.0	1.0	1.0	1.0	1.0	0.0094	5.34e-07	0.0015
regulation of neuron projection development	{'No common gene'}	1.0	1.0	1.0	1.0	1.0	0.0026	0.00017	5.36e-05
regulation of neutrophil activation	{'Syk', 'Ptafr', 'Itgb2', 'Cd300a'}	1.0	1.0	1.0	1.0	0.0018	0.00012	1.0	0.00011
regulation of neutrophil apoptotic process	{'Anxa1', 'Fcgr2b', 'Cd44'}	1.0	1.0	1.0	1.0	0.0137	1.0	1.0	0.0014
regulation of neutrophil chemotaxis	{'n/a (just one condition)'}	1.0	1.0	1.0	1.0	1.0	1.0	1.0	0.00069
regulation of neutrophil degranulation	{'Syk', 'Ptafr', 'Itgb2'}	1.0	1.0	1.0	1.0	0.0108	0.0019	1.0	0.0059
regulation of neutrophil migration	{'C3ar1', 'Nckap1l'}	1.0	1.0	1.0	1.0	0.0175	0.0066	1.0	7.38e-06
regulation of nitric oxide biosynthetic process	{'n/a (just one condition)'}	1.0	1.0	1.0	1.0	1.0	1.0	1.0	3.26e-08
regulation of nitric-oxide synthase activity	{'n/a (just one condition)'}	1.0	1.0	1.0	1.0	1.0	1.0	1.0	0.0187
regulation of nitrogen compound metabolic process	{'No common gene'}	1.0	1.0	1.0	1.0	1.0	1.37e-06	0.0169	2.08e-09
regulation of organ growth	{'n/a (just one condition)'}	1.0	1.0	1.0	1.0	1.0	1.0	0.0044	1.0
regulation of organelle organization	{'Arrb2', 'Ywhah', 'Sphk1', 'Arpc5', 'Iqgap1', 'Sdc1', 'Osm', 'Rhov', 'Hcls1', 'Cx3cl1', 'Arpc1b', 'Slc35f6', 'Cfl1', 'Gba', 'Tmed9', 'Fgr', 'Actg1', 'Mtpn', 'Atp13a2', 'Tlr2', 'Actr2', 'Rps6ka2', 'Sdcbp', 'Hgf', 'Apobec1', 'Bst1', 'Vat1', 'Spi1', 'Anxa2', 'Nek6', 'Trem2', 'Lif', 'Rhog', 'Capg', 'Arap1', 'Evl', 'Zeb2', 'Bid', 'Hck', 'Ssh3', 'Pkib', 'Arpc4', 'Actr3', 'Prex1', 'Nckap1l', 'Vill', 'P…	1.0	1.0	1.0	1.0	1.0	1.39e-05	1.0	0.00016
regulation of ossification	{'No common gene'}	1.0	1.0	1.0	1.0	1.0	4.08e-06	0.023	0.0211
regulation of osteoblast differentiation	{'Clic1', 'Cd276', 'Tnn', 'Cthrc1', 'Sfrp1', 'Wisp1', 'Cdk6'}	1.0	1.0	1.0	1.0	1.0	0.0414	1.0	0.0127
regulation of osteoblast proliferation	{'n/a (just one condition)'}	1.0	1.0	1.0	1.0	1.0	0.0048	1.0	1.0
regulation of osteoclast differentiation	{'Tyrobp', 'Trem2', 'Adam8', 'Gpr137b'}	1.0	1.0	0.0481	1.0	1.0	0.0022	1.0	0.0014
regulation of oxidative stress-induced cell death	{'n/a (just one condition)'}	1.0	1.0	1.0	1.0	1.0	1.0	1.0	0.0277
regulation of oxidoreductase activity	{'n/a (just one condition)'}	1.0	1.0	1.0	1.0	1.0	1.0	1.0	0.0062
regulation of p38MAPK cascade	{'Gadd45a', 'Rell1', 'Ncf1', 'Sphk1', 'Hgf', 'Gdf6'}	1.0	1.0	1.0	1.0	1.0	0.0296	1.0	0.0048
regulation of pH	{'Lacc1', 'Atp6ap2', 'Edn1', 'Atp6v0a1', 'Grn', 'Atp6v0c', 'Hvcn1', 'Slc11a1', 'Atp6v0d2'}	1.0	1.0	1.0	1.0	1.0	0.0023	1.0	0.0053
regulation of pathway-restricted SMAD protein phosphorylation	{'n/a (just one condition)'}	1.0	1.0	1.0	1.0	1.0	1.0	0.0281	1.0
regulation of pattern recognition receptor signaling pathway	{'Arrb2', 'Tlr4', 'Cd300lf', 'Rab7b', 'Pik3ap1', 'Tlr2', 'Cyba', 'Tnfaip3', 'Cd300a'}	1.0	1.0	1.0	1.0	1.0	0.0463	1.0	6.16e-06
regulation of peptidase activity	{'Syk', 'Itih4', 'Lgmn', 'Ctsh', 'Cd109', 'Cd44'}	1.0	1.0	1.0	1.0	0.012	7.22e-06	1.0	1.98e-09
regulation of peptide secretion	{'Syk', 'Rab11fip5', 'Cd38', 'Slc8b1', 'Sfrp1', 'Cx3cl1', 'Abcg1', 'Mmp13', 'Erp29', 'Fgr', 'Frmd4a', 'Atp13a2', 'P2rx7', 'Tlr2', 'Rab8b', 'Htr2b', 'F2r', 'Ucp2', 'Sox4', 'Cd300c2', 'Tlr4', 'Lif', 'Trem2', 'Cd14', 'Wisp1', 'Clec5a', 'Adam9', 'Tgfb1', 'Lrp1', 'Clec4n', 'Il1a', 'Anxa1', 'Inhbb'}	1.0	1.0	1.0	1.0	1.0	5.97e-07	1.0	1.1e-10
regulation of peptide transport	{'Syk', 'Rab11fip5', 'Cd38', 'Slc8b1', 'Sfrp1', 'Cx3cl1', 'Hcls1', 'Abcg1', 'Mmp13', 'Erp29', 'Ccl2', 'Fgr', 'Frmd4a', 'Itgam', 'Atp13a2', 'P2rx7', 'Tlr2', 'Rab8b', 'Htr2b', 'F2r', 'Ucp2', 'Sox4', 'Ptpn1', 'Cd300c2', 'Ptgs2', 'Tlr4', 'Cemip', 'Lif', 'Trem2', 'Mdfic', 'Cd14', 'Rab29', 'Wisp1', 'Clec5a', 'Actr3', 'Adam9', 'Lcp1', 'Tgfb1', 'Lrp1', 'Clec4n', 'Il1a', 'Anxa1', 'Inhbb'}	1.0	1.0	1.0	1.0	1.0	1.33e-06	1.0	2.36e-09
regulation of peptidyl-serine phosphorylation	{'Arrb2', 'Ptgs2', 'Ngf', 'Gadd45a', 'Tgfb1', 'Plcl2', 'Lif', 'Hgf', 'Osm', 'Hcls1', 'Fnip2', 'Cd44'}	1.0	1.0	1.0	1.0	1.0	0.0447	1.0	0.0192
regulation of peptidyl-tyrosine phosphorylation	{'Syk', 'Csf1r', 'Itgb2', 'Sfrp1', 'Cd300a', 'Clec7a', 'Cd44'}	1.0	1.0	1.0	1.0	0.0054	8.63e-09	1.0	1.03e-09
regulation of phagocytosis	{'Fgr', 'Sirpa', 'Hck', 'Clec7a', 'Slc11a1'}	1.0	1.0	1.1e-07	1.0	1.24e-08	9.43e-11	1.0	3.64e-14
regulation of phagocytosis, engulfment	{'Fcgr1', 'Trem2', 'Nckap1l', 'Cd300a', 'Rab31'}	1.0	1.0	1.0	1.0	1.0	0.0268	1.0	0.00021
regulation of phosphate metabolic process	{'No common gene'}	1.0	1.0	1.0	1.0	0.00015	3.15e-18	0.00062	4e-19
regulation of phosphatidylinositol 3-kinase activity	{'Fgr', 'Wdr91', 'Tgfb1', 'Pik3r5', 'Socs3'}	1.0	1.0	1.0	1.0	1.0	0.0405	1.0	0.0041
regulation of phosphatidylinositol 3-kinase signaling	{'n/a (just one condition)'}	1.0	1.0	1.0	1.0	1.0	1.0	1.0	0.00035
regulation of phospholipase A2 activity	{'n/a (just one condition)'}	1.0	1.0	1.0	1.0	1.0	0.0297	1.0	1.0
regulation of phospholipase activity	{'Anxa1', 'Sele', 'Ptafr', 'Lrp1'}	1.0	1.0	1.0	1.0	0.0277	0.0135	1.0	1.0
regulation of phospholipid metabolic process	{'Fgr', 'Wdr91', 'Tgfb1', 'Pik3r5', 'Htr2b', 'Socs3'}	1.0	1.0	1.0	1.0	1.0	0.0254	1.0	0.0183
regulation of phosphorus metabolic process	{'n/a (just one condition)'}	1.0	1.0	1.0	1.0	1.0	1.5e-18	1.0	1.0
regulation of phosphorylation	{'No common gene'}	1.0	1.0	1.0	1.0	0.00014	3.75e-19	0.001	5.77e-20
regulation of plasma lipoprotein particle levels	{'n/a (just one condition)'}	1.0	1.0	1.0	1.0	1.0	1.0	1.0	0.0305
regulation of plasma membrane bounded cell projection organization	{'No common gene'}	1.0	1.0	1.0	1.0	1.0	0.00019	0.00038	4.54e-06
regulation of platelet activation	{'Syk', 'Pdpn', 'Selp'}	1.0	1.0	1.0	1.0	0.0052	6.46e-06	1.0	0.0022
regulation of platelet aggregation	{'n/a (just one condition)'}	1.0	1.0	1.0	1.0	1.0	0.0479	1.0	1.0
regulation of podosome assembly	{'n/a (just one condition)'}	1.0	1.0	1.0	1.0	1.0	0.0228	1.0	1.0
regulation of potassium ion transmembrane transport	{'n/a (just one condition)'}	1.0	1.0	1.0	1.0	1.0	1.0	5.55e-07	1.0
regulation of potassium ion transmembrane transporter activity	{'n/a (just one condition)'}	1.0	1.0	1.0	1.0	1.0	1.0	0.0011	1.0
regulation of primary metabolic process	{'No common gene'}	1.0	1.0	1.0	1.0	1.0	6.25e-07	0.0214	9.85e-09
regulation of production of molecular mediator of immune response	{'Fcer1g', 'Tlr4', 'Tgfb1', 'Hmox1', 'Tlr2', 'Vsir', 'Tnfrsf1b', 'Tnfsf13', 'Tnfaip3', 'Cd244', 'Fcgr2b', 'Clec7a'}	1.0	1.0	1.0	1.0	1.0	0.0411	1.0	5.61e-07
regulation of programmed cell death	{'Syk', 'Il7r', 'Hgf', 'Rps6ka2', 'Htr2b', 'Sox4', 'Naip5', 'Timp1', 'Ptgs2', 'Trem2', 'Tyrobp', 'Tnfrsf23', 'Bid', 'Socs3', 'Fcer1g', 'Plaur', 'Tnfrsf1b', 'Steap3', 'Ccl3', 'Cx3cr1', 'Pdpn', 'Dab2', 'Cd44', 'Il1rn', 'Erp29', 'Gba', 'Cln8', 'Adam8', 'Itgam', 'P2rx7', 'Fn1', 'Tlr4', 'Tnfrsf26', 'Unc5b', 'Casp4', 'Hck', 'E2f1', 'Spp1', 'Sdf2l1', 'Ctsd', 'Tmem132a', 'Lrp1', 'Grn', 'Bcl2l11', 'Csf1r'…	1.0	1.0	1.0	1.0	1.0	1.27e-14	1.0	8.17e-20
regulation of prostaglandin biosynthetic process	{'Anxa1', 'Ptgs2', 'Fabp5'}	1.0	1.0	1.0	1.0	1.0	0.0297	1.0	0.0151
regulation of prostaglandin secretion	{'n/a (just one condition)'}	1.0	1.0	1.0	1.0	1.0	1.0	1.0	0.031
regulation of protein autophosphorylation	{'n/a (just one condition)'}	1.0	1.0	1.0	1.0	1.0	0.0036	1.0	1.0
regulation of protein binding	{'n/a (just one condition)'}	1.0	1.0	1.0	1.0	1.0	1.0	1.0	0.0487
regulation of protein depolymerization	{'n/a (just one condition)'}	1.0	1.0	1.0	1.0	1.0	1.0	0.0124	1.0
regulation of protein kinase B signaling	{'n/a (just one condition)'}	1.0	1.0	1.0	1.0	1.0	1.0	1.0	4.55e-05
regulation of protein kinase activity	{'No common gene'}	1.0	1.0	1.0	1.0	1.0	2.76e-06	0.0189	3.69e-08
regulation of protein localization	{'Syk', 'Rab11fip5', 'Cd38', 'Slc8b1', 'Iqgap1', 'Sfrp1', 'Stac2', 'Cx3cl1', 'Hcls1', 'Abcg1', 'Dab2', 'Cfl1', 'Erp29', 'Mmp13', 'Ccl2', 'Fgr', 'Frmd4a', 'Itgam', 'Atp13a2', 'P2rx7', 'Tlr2', 'Htr2b', 'F2r', 'Gpr137b', 'Ucp2', 'Sox4', 'Ptpn1', 'Cd300c2', 'Ptgs2', 'Tlr4', 'Cemip', 'Lif', 'Mmp14', 'Trem2', 'Mdfic', 'Cd14', 'Rhog', 'Plekhm2', 'Tyrobp', 'Trim29', 'Lgals3', 'Rab29', 'Wisp1', 'Clec5a', …	1.0	1.0	1.0	1.0	1.0	2.64e-06	1.0	2.58e-08
regulation of protein localization to cell periphery	{'n/a (just one condition)'}	1.0	1.0	1.0	1.0	1.0	1.0	1.0	0.0243
regulation of protein localization to membrane	{'n/a (just one condition)'}	1.0	1.0	1.0	1.0	1.0	1.0	1.0	0.0211
regulation of protein localization to plasma membrane	{'n/a (just one condition)'}	1.0	1.0	1.0	1.0	1.0	1.0	1.0	0.0083
regulation of protein maturation	{'n/a (just one condition)'}	1.0	1.0	1.0	1.0	1.0	1.0	1.0	0.0337
regulation of protein metabolic process	{'No common gene'}	0.0311	1.0	1.0	1.0	8.35e-06	1.27e-14	0.0126	1.91e-17
regulation of protein modification process	{'No common gene'}	1.0	1.0	1.0	1.0	0.00077	1.32e-15	0.0034	2.01e-13
regulation of protein phosphorylation	{'No common gene'}	1.0	1.0	1.0	1.0	4.26e-05	4.23e-20	0.002	1.84e-20
regulation of protein polymerization	{'Arpc5', 'Hcls1', 'Arpc1b', 'Cfl1', 'Tlr2', 'Actr2', 'Capg', 'Evl', 'Ssh3', 'Nckap1l', 'Vill', 'Actr3', 'Arpc4', 'Prex1', 'Fmn1', 'Fes', 'Grb2', 'Cotl1', 'Mtpn'}	1.0	1.0	1.0	1.0	1.0	0.00022	1.0	5.72e-05
regulation of protein processing	{'n/a (just one condition)'}	1.0	1.0	1.0	1.0	0.0449	1.0	1.0	1.0
regulation of protein secretion	{'Syk', 'Rab11fip5', 'Cd38', 'Slc8b1', 'Sfrp1', 'Cx3cl1', 'Abcg1', 'Mmp13', 'Erp29', 'Fgr', 'Frmd4a', 'Atp13a2', 'P2rx7', 'Tlr2', 'Htr2b', 'F2r', 'Ucp2', 'Sox4', 'Cd300c2', 'Tlr4', 'Trem2', 'Cd14', 'Wisp1', 'Clec5a', 'Adam9', 'Tgfb1', 'Lrp1', 'Clec4n', 'Il1a', 'Anxa1', 'Inhbb'}	1.0	1.0	1.0	1.0	1.0	1.91e-06	1.0	1e-10
regulation of protein serine/threonine kinase activity	{'Syk', 'Iqgap1', 'Sfrp1', 'Tnfaip3', 'Il1rn', 'Dab2', 'Erp29', 'Gba', 'Adam8', 'Gadd45a', 'P2rx7', 'Hgf', 'Htr2b', 'F2r', 'Ptpn1', 'Tlr4', 'Cemip', 'Mdfic', 'Zeb2', 'Pdgfc', 'Pkib', 'Cd300a', 'Adam9', 'Tgfb1', 'Edn1', 'Pik3r5', 'Taok3', 'Csf1r', 'Shc2', 'Thbs1'}	1.0	1.0	1.0	1.0	1.0	3.72e-05	1.0	5.38e-06
regulation of protein transport	{'Syk', 'Rab11fip5', 'Cd38', 'Slc8b1', 'Sfrp1', 'Cx3cl1', 'Hcls1', 'Abcg1', 'Mmp13', 'Erp29', 'Ccl2', 'Fgr', 'Frmd4a', 'Itgam', 'Atp13a2', 'P2rx7', 'Tlr2', 'Htr2b', 'F2r', 'Ucp2', 'Sox4', 'Ptpn1', 'Cd300c2', 'Ptgs2', 'Tlr4', 'Cemip', 'Trem2', 'Mdfic', 'Cd14', 'Rab29', 'Wisp1', 'Clec5a', 'Actr3', 'Adam9', 'Lcp1', 'Tgfb1', 'Lrp1', 'Clec4n', 'Il1a', 'Anxa1', 'Inhbb'}	1.0	1.0	1.0	1.0	1.0	3.8e-06	1.0	2.88e-09
regulation of protein-containing complex assembly	{'Syk', 'Abca1', 'Clu', 'Mefv', 'Lamp2', 'Arpc5', 'Hcls1', 'Arpc1b', 'Selp', 'Cfl1', 'Gba', 'Mtpn', 'Tlr2', 'Actr2', 'Tlr4', 'Capg', 'Evl', 'Hck', 'Bid', 'Nckap1l', 'Vill', 'Ssh3', 'Lgals3', 'Arpc4', 'Prex1', 'Actr3', 'Plek', 'Lcp1', 'Fmn1', 'Fes', 'Tgfb1', 'Grb2', 'Rap1b', 'Cotl1', 'Bcl2l11', 'Fnip2'}	1.0	1.0	1.0	1.0	1.0	2.21e-06	1.0	2.02e-07
regulation of proteolysis	{'Syk', 'Itih4', 'Lgmn', 'Ctsh', 'Tnfrsf1b', 'Cd109', 'Cd44'}	1.0	1.0	1.0	1.0	0.0105	3.17e-05	1.0	3.88e-11
regulation of reactive oxygen species biosynthetic process	{'n/a (just one condition)'}	1.0	1.0	1.0	1.0	1.0	1.0	1.0	1.94e-06
regulation of reactive oxygen species metabolic process	{'Syk', 'Sirpa', 'Tlr2', 'Cyba', 'Cxcl1', 'Tyrobp', 'Itgb2'}	1.0	1.0	1.0	1.0	0.0306	0.00018	1.0	2.88e-11
regulation of receptor internalization	{'n/a (just one condition)'}	1.0	1.0	1.0	1.0	1.0	0.0476	1.0	1.0
regulation of receptor signaling pathway via JAK-STAT	{'n/a (just one condition)'}	1.0	1.0	1.0	1.0	1.0	1.0	1.0	0.0016
regulation of receptor signaling pathway via STAT	{'Crlf2', 'Gadd45a', 'Lif', 'Il10rb', 'Csf1r', 'Mgat5', 'Osm', 'F2r', 'Il7r', 'Socs3', 'Cd300a', 'Hcls1', 'Crlf1', 'Il10ra'}	1.0	1.0	1.0	1.0	1.0	0.024	1.0	0.00018
regulation of receptor-mediated endocytosis	{'Syk', 'Arrb2', 'Nsf', 'Anxa2', 'Sele', 'Clu', 'Sdcbp', 'Cd63', 'Dab2'}	1.0	1.0	1.0	1.0	1.0	0.0081	1.0	0.0049
regulation of regulated secretory pathway	{'n/a (just one condition)'}	1.0	1.0	1.0	1.0	1.0	1.0	1.0	0.0276
regulation of release of sequestered calcium ion into cytosol	{'Ngf', 'Cemip', 'P2ry6', 'Tgfb1', 'Ubash3b', 'Cyba', 'F2r', 'Myo5a', 'Cx3cl1'}	1.0	1.0	1.0	1.0	1.0	0.0012	1.0	0.0071
regulation of renal system process	{'n/a (just one condition)'}	1.0	1.0	1.0	1.0	1.0	1.0	1.0	0.0492
regulation of reproductive process	{'n/a (just one condition)'}	1.0	1.0	1.0	1.0	1.0	0.0152	1.0	1.0
regulation of response to biotic stimulus	{'Myo1f', 'Fgr', 'Cd84', 'Tlr2', 'Cyba', 'Cxcl1', 'Mmp2'}	1.0	1.0	1.0	1.0	0.019	0.0071	1.0	6.39e-12
regulation of response to cytokine stimulus	{'n/a (just one condition)'}	1.0	1.0	1.0	1.0	1.0	1.0	1.0	0.00014
regulation of response to endoplasmic reticulum stress	{'n/a (just one condition)'}	1.0	1.0	1.0	1.0	1.0	1.0	1.0	0.0446
regulation of response to external stimulus	{'No common gene'}	0.0012	1.0	0.00025	1.0	2.08e-11	2.61e-17	1.0	1.4e-40
regulation of response to oxidative stress	{'n/a (just one condition)'}	1.0	1.0	1.0	1.0	1.0	1.0	1.0	0.0149
regulation of response to stimulus	{'No common gene'}	3.1e-05	1.0	2.19e-05	1.0	1.83e-14	5.28e-34	0.00025	6.86e-58
regulation of response to stress	{'Myo1f', 'Fgr', 'Sirpa', 'Pik3ap1', 'Tnfrsf1b', 'Clec7a', 'Hk3', 'Pld3'}	1.0	1.0	0.0389	1.0	3.8e-05	3.35e-17	1.0	1.82e-33
regulation of response to wounding	{'Syk', 'Lrp1', 'Wisp1', 'Clec7a', 'Anxa1', 'Hpse', 'Pdpn', 'Cd109', 'Selp'}	1.0	1.0	1.0	1.0	6.43e-06	3.53e-09	1.0	5.11e-06
regulation of secretion	{'Anpep', 'Fgr', 'Syk', 'Cd84', 'Tlr2', 'Cyba', 'Lrp1', 'Itgb2', 'Lgals3', 'Sfrp1', 'Ptafr', 'Wisp1', 'Cd300a', 'Tnfrsf1b', 'Runx1', 'Abcg1', 'Cd300c2', 'Anxa1'}	1.0	1.0	1.0	1.0	0.0031	1.01e-10	1.0	2.39e-13
regulation of secretion by cell	{'Fgr', 'Syk', 'Cd84', 'Tlr2', 'Lrp1', 'Anxa1', 'Lgals3', 'Sfrp1', 'Ptafr', 'Wisp1', 'Cd300a', 'Tnfrsf1b', 'Runx1', 'Abcg1', 'Cd300c2', 'Itgb2'}	1.0	1.0	1.0	1.0	0.0132	2.5e-11	1.0	1.02e-12
regulation of sensory perception of pain	{'Fcgr4', 'Tlr4', 'Edn1', 'Ccl3', 'Fabp5', 'Il1a', 'Ctss', 'F2r', 'Ptafr'}	1.0	1.0	1.0	1.0	1.0	0.0122	1.0	0.0285
regulation of sequestering of calcium ion	{'Ngf', 'P2ry6', 'Cemip', 'Tgfb1', 'Plcl2', 'P2rx7', 'Ubash3b', 'Ccl3', 'Cyba', 'Slc8b1', 'Htr2b', 'F2r', 'Mcoln3', 'Myo5a', 'Mcoln2', 'Cx3cl1', 'Tpcn2', 'Ccr5'}	1.0	1.0	1.0	1.0	1.0	1.42e-06	1.0	4.26e-07
regulation of signal transduction	{'No common gene'}	0.0005	1.0	1.0	1.0	1.31e-08	1.43e-22	0.00013	4.36e-30
regulation of signaling	{'No common gene'}	0.00034	1.0	1.0	1.0	7.69e-09	1.2300000000000002e-21	6.89e-05	2.07e-31
regulation of small GTPase mediated signal transduction	{'n/a (just one condition)'}	1.0	1.0	1.0	1.0	1.0	1.0	1.0	0.0016
regulation of smooth muscle cell migration	{'No common gene'}	1.0	1.0	1.0	1.0	1.0	5.18e-05	0.0027	0.0285
regulation of smooth muscle cell proliferation	{'Ptgs2', 'Mmp2'}	0.0284	1.0	1.0	1.0	1.0	0.0017	1.0	0.00024
regulation of smoothened signaling pathway	{'n/a (just one condition)'}	1.0	1.0	1.0	1.0	1.0	1.0	0.0147	1.0
regulation of sodium ion transport	{'n/a (just one condition)'}	1.0	1.0	1.0	1.0	1.0	1.0	0.0362	1.0
regulation of stress fiber assembly	{'n/a (just one condition)'}	1.0	1.0	1.0	1.0	1.0	1.0	0.0445	1.0
regulation of stress-activated MAPK cascade	{'Syk', 'Sphk1', 'Ncf1', 'Sfrp1', 'Il1rn', 'Dab2', 'Gadd45a', 'Hgf', 'Fcgr2b', 'Ptpn1', 'Tlr4', 'Sirpa', 'Mdfic', 'Prdx1', 'Rell1', 'Zeb2', 'Tnfrsf23', 'Clec7a', 'Gdf6', 'Edn1', 'Taok3', 'Il1a', 'Rap2a'}	1.0	1.0	1.0	1.0	1.0	2.52e-05	1.0	1.16e-09
regulation of stress-activated protein kinase signaling cascade	{'n/a (just one condition)'}	1.0	1.0	1.0	1.0	1.0	1.0	1.0	5.5e-10
regulation of striated muscle tissue development	{'n/a (just one condition)'}	1.0	1.0	1.0	1.0	1.0	1.0	0.0135	1.0
regulation of substrate adhesion-dependent cell spreading	{'n/a (just one condition)'}	1.0	1.0	1.0	1.0	1.0	0.029	1.0	1.0
regulation of superoxide anion generation	{'n/a (just one condition)'}	1.0	1.0	1.0	1.0	1.0	1.0	1.0	0.00028
regulation of superoxide metabolic process	{'Syk', 'Itgam', 'Tgfb1', 'Cyba', 'Cxcl1', 'Tyrobp', 'Hvcn1', 'Itgb2'}	1.0	1.0	1.0	1.0	1.0	0.00028	1.0	0.00021
regulation of supramolecular fiber organization	{'No common gene'}	1.0	1.0	1.0	1.0	1.0	1.83e-05	7.54e-05	1.72e-05
regulation of symbiotic process	{'n/a (just one condition)'}	1.0	1.0	1.0	1.0	1.0	1.0	1.0	0.00018
regulation of system process	{'No common gene'}	1.0	1.0	1.0	1.0	0.002	2.31e-05	5.29e-08	6.21e-06
regulation of systemic arterial blood pressure	{'n/a (just one condition)'}	1.0	1.0	1.0	1.0	1.0	1.0	1.0	0.0244
regulation of tissue remodeling	{'Fcgr4', 'Inpp5d', 'Syk', 'Adam8', 'Tnfrsf11b', 'P2rx7', 'Csf1r', 'Cd38', 'Ubash3b', 'Gpnmb', 'Spp1', 'Sfrp1', 'Gpr137b', 'Abr'}	1.0	1.0	1.0	1.0	1.0	3.09e-06	1.0	6.16e-06
regulation of toll-like receptor 2 signaling pathway	{'n/a (just one condition)'}	1.0	1.0	1.0	1.0	1.0	1.0	1.0	0.0029
regulation of toll-like receptor 4 signaling pathway	{'n/a (just one condition)'}	1.0	1.0	1.0	1.0	1.0	1.0	1.0	0.0062
regulation of toll-like receptor signaling pathway	{'Rab7b', 'Pik3ap1', 'Tlr2', 'Cyba', 'Cd300a'}	1.0	1.0	1.0	1.0	0.0012	0.0246	1.0	1.71e-06
regulation of transferase activity	{'No common gene'}	1.0	1.0	1.0	1.0	1.0	1.0	0.0177	1.52e-06
regulation of transforming growth factor beta production	{'Ptgs2', 'Lum', 'Atp6ap2', 'Cx3cl1', 'Fn1', 'Tyrobp', 'Thbs1'}	1.0	1.0	1.0	1.0	1.0	0.00028	1.0	0.0311
regulation of transforming growth factor beta receptor signaling pathway	{'n/a (just one condition)'}	1.0	1.0	1.0	1.0	1.0	1.0	0.0297	1.0
regulation of transforming growth factor beta1 production	{'Tyrobp', 'Cx3cl1', 'Lum', 'Atp6ap2'}	1.0	1.0	1.0	1.0	1.0	0.0236	1.0	0.0114
regulation of transmembrane receptor protein serine/threonine kinase signaling pathway	{'No common gene'}	0.0438	1.0	1.0	1.0	0.0023	0.0016	0.0025	1.0
regulation of transmembrane transport	{'No common gene'}	1.0	1.0	1.0	1.0	1.0	0.0044	7.04e-06	0.0159
regulation of transport	{'No common gene'}	1.0	1.0	0.0005	1.0	0.00019	1.71e-15	1.96e-05	3.23e-19
regulation of trophoblast cell migration	{'n/a (just one condition)'}	1.0	1.0	1.0	1.0	1.0	1.0	1.0	0.031
regulation of tumor necrosis factor production	{'Clec7a', 'Tyrobp', 'Sirpa', 'Cybb'}	1.0	1.0	4.77e-05	1.0	0.00011	1.56e-08	1.0	1.96e-16
regulation of tumor necrosis factor superfamily cytokine production	{'Fcer1g', 'Adam8', 'Sirpa', 'Trem2', 'Cybb', 'Fcgr3', 'Tyrobp', 'Gpnmb', 'Vsir', 'Clec7a'}	1.0	1.0	6.21e-06	1.0	1.0	5.23e-09	1.0	6.73e-17
regulation of type 2 immune response	{'n/a (just one condition)'}	1.0	1.0	1.0	1.0	1.0	1.0	1.0	0.012
regulation of type I hypersensitivity	{'Fcgr3', 'Fcer1g', 'Fcgr2b'}	1.0	1.0	1.0	1.0	1.0	0.038	1.0	0.0114
regulation of type I interferon production	{'n/a (just one condition)'}	1.0	1.0	1.0	1.0	1.0	1.0	1.0	0.00086
regulation of tyrosine phosphorylation of STAT protein	{'n/a (just one condition)'}	1.0	1.0	1.0	1.0	1.0	1.0	1.0	0.0025
regulation of vascular associated smooth muscle cell proliferation	{'n/a (just one condition)'}	1.0	1.0	1.0	1.0	1.0	1.0	1.0	0.0236
regulation of vascular endothelial growth factor production	{'Ptgs2', 'C3ar1', 'Il1a', 'Hpse', 'Ccl2'}	1.0	1.0	1.0	1.0	1.0	0.0116	1.0	0.00031
regulation of vasculature development	{'Cybb'}	0.00061	1.0	1.0	1.0	0.00041	4.5e-05	1.0	2.28e-09
regulation of vasoconstriction	{'Tbxas1', 'Ptgs2', 'Edn1', 'Cd38', 'F2r', 'Ptafr', 'Mmp2', 'Cx3cl1', 'Atp2b1'}	1.0	1.0	1.0	1.0	1.0	0.0206	1.0	0.0039
regulation of vesicle-mediated transport	{'Fgr', 'Sirpa', 'Hck', 'Lgals3', 'Clec7a', 'Slc11a1', 'Itgb2'}	1.0	1.0	0.0013	1.0	9.21e-05	1.28e-10	1.0	1.29e-11
regulation of viral process	{'n/a (just one condition)'}	1.0	1.0	1.0	1.0	1.0	1.0	1.0	0.0061
regulation of voltage-gated calcium channel activity	{'n/a (just one condition)'}	1.0	1.0	1.0	1.0	1.0	1.0	0.0161	1.0
regulation of wound healing	{'Syk', 'Wisp1', 'Clec7a', 'Anxa1', 'Hpse', 'Pdpn', 'Cd109', 'Selp'}	1.0	1.0	1.0	1.0	2.74e-06	5.81e-09	1.0	4.08e-06
relaxation of muscle	{'n/a (just one condition)'}	1.0	1.0	1.0	1.0	1.0	1.0	0.00077	1.0
relaxation of smooth muscle	{'n/a (just one condition)'}	1.0	1.0	1.0	1.0	1.0	1.0	0.00068	1.0
relaxation of vascular associated smooth muscle	{'n/a (just one condition)'}	1.0	1.0	1.0	1.0	1.0	1.0	0.0061	1.0
release of sequestered calcium ion into cytosol	{'Plcl2', 'P2rx7', 'Ccl3', 'Slc8b1', 'Mcoln3', 'Htr2b', 'F2r', 'Mcoln2', 'Tpcn2', 'Ccr5'}	1.0	1.0	1.0	1.0	1.0	0.0022	1.0	8.3e-05
renal system development	{'n/a (just one condition)'}	1.0	1.0	1.0	1.0	1.0	1.0	0.0044	1.0
reproductive process	{'n/a (just one condition)'}	1.0	1.0	1.0	1.0	1.0	0.0364	1.0	1.0
reproductive structure development	{'Ptgs2', 'Mmp2'}	0.0071	1.0	1.0	1.0	1.0	0.00017	1.0	0.0047
respiratory burst	{'Slc11a1', 'Cybb'}	1.0	1.0	0.0058	1.0	0.0248	0.00096	1.0	0.004
respiratory system development	{'n/a (just one condition)'}	1.0	1.0	1.0	1.0	0.0025	1.0	1.0	1.0
response to ATP	{'n/a (just one condition)'}	1.0	1.0	1.0	1.0	1.0	1.0	1.0	0.0214
response to abiotic stimulus	{'Arrb2', 'Rab11fip5', 'Hmox1', 'Cd38', 'Osm', 'Sfrp1', 'Clcn7', 'Loxl2', 'Pdpn', 'Anxa1', 'Ccl2', 'Ccl7', 'Gba', 'Ap1s2', 'Adam8', 'Tlr8', 'Gadd45a', 'P2rx7', 'Apobec1', 'Cyba', 'Abhd12', 'Htr2b', 'Tg', 'Ptafr', 'Ctss', 'Myof', 'Col3a1', 'Mmp2', 'Ucp2', 'Hvcn1', 'Sox4', 'Atp2b1', 'Serpinb6a', 'Atp6v1a', 'Igfbp2', 'Metrnl', 'Ptgs2', 'Tlr4', 'Pde1b', 'Mmp14', 'Cd14', 'E2f1', 'F7', 'Gpx1', 'Plau', …	1.0	1.0	1.0	1.0	1.0	3.65e-07	1.0	1.7e-08
response to acid chemical	{'n/a (just one condition)'}	1.0	1.0	1.0	1.0	1.0	0.0017	1.0	1.0
response to alcohol	{'Abca1', 'Ccl3', 'Sfrp1', 'Ccl2', 'Ccl7', 'Apobec1', 'Actr2', 'Cyba', 'Atp2b1', 'Tbxas1', 'Tlr4', 'P2ry6', 'Spi1', 'Cd14', 'Glb1', 'Dnmt3a', 'Tgfb1', 'Cybb', 'Tnc', 'F7', 'Inhbb', 'Ccr5'}	1.0	1.0	1.0	1.0	1.0	0.0005	1.0	4.29e-05
response to amino acid	{'Dnmt3a', 'Col5a2', 'Edn1', 'Cybb', 'Col1a1', 'Cyba', 'Pdgfc', 'Col3a1', 'Mmp2', 'F7', 'Cfl1', 'Ccl2'}	1.0	1.0	1.0	1.0	1.0	0.0013	1.0	0.0024
response to amyloid-beta	{'Lgmn', 'Lrp1', 'Mmp2', 'Fcgr2b', 'Vcam1'}	1.0	1.0	1.0	1.0	0.0018	0.001	1.0	0.00024
response to angiotensin	{'n/a (just one condition)'}	1.0	1.0	1.0	1.0	1.0	0.0348	1.0	1.0
response to axon injury	{'n/a (just one condition)'}	1.0	1.0	1.0	1.0	1.0	1.0	1.0	0.038
response to bacterial lipoprotein	{'n/a (just one condition)'}	1.0	1.0	1.0	1.0	1.0	1.0	1.0	0.004
response to bacterium	{'Fcgr4', 'Myo1f', 'Fgr', 'Cd68', 'Sirpa', 'Lyz2', 'Hck', 'Cd300lb', 'Mpeg1', 'Tnfrsf1b', 'Slc11a1'}	1.0	1.0	9.84e-09	1.0	1.3e-05	2.99e-10	1.0	2.21e-31
response to biotic stimulus	{'Syk', 'Cd68', 'C1qb', 'Fgr', 'Itgax', 'Lilrb4a', 'Cd84', 'Tlr2', 'Cyba', 'C1qc', 'Ptafr', 'Fcgr2b', 'Slc11a1', 'Ly9', 'Rab7b', 'Sirpa', 'Lyz2', 'Capg', 'Hck', 'Cd300lb', 'Mpeg1', 'Lgals3', 'Clec7a', 'Tlr13', 'Pld3', 'Ssc5d', 'Fcgr4', 'Myo1f', 'Slamf7', 'Cybb', 'Cotl1', 'Unc93b1', 'Cxcl1', 'Tnfrsf1b', 'Csf1r', 'Anxa1'}	1.0	1.0	1.0	1.0	4.52e-16	5.6e-20	1.0	1.25e-60
response to carbohydrate	{'Gpx1', 'Ptgs2', 'Rab11fip5', 'Tgfb1', 'Ildr2', 'Ctsl', 'Rap1b', 'Cyba', 'Rps6ka2', 'Ucp2', 'Thbs1', 'Sox4', 'Vcam1', 'Ncf2', 'Ccl2'}	1.0	1.0	1.0	1.0	1.0	0.0267	1.0	0.0112
response to chemical	{'Cybb'}	0.0033	1.0	4.48e-06	1.0	2.17e-09	1.41e-28	1.0	6.73e-47
response to cholesterol	{'Tgfb1', 'Abca1', 'Ccl3', 'F7', 'Inhbb', 'Ccr5'}	1.0	1.0	1.0	1.0	1.0	0.00065	1.0	0.0162
response to corticosteroid	{'Gba', 'Ptgs2', 'Tgfb1', 'Edn1', 'Ctsl', 'Cybb', 'Adam9', 'Cyba', 'Sdc1', 'Col1a1', 'Ptafr', 'Glb1', 'Igfbp2', 'Anxa1', 'Atp2b1', 'Il1rn', 'Ccl2'}	1.0	1.0	1.0	1.0	1.0	0.00021	1.0	0.0015
response to cytokine	{'Pirb', 'Spi1', 'Sirpa', 'Laptm5', 'Tnfrsf1b', 'Csf2rb2', 'Gpr35', 'Slc11a1'}	1.0	1.0	3.22e-07	1.0	2.39e-10	2.51e-15	1.0	1.04e-37
response to decreased oxygen levels	{'Hmox1', 'Cd38', 'Sfrp1', 'Loxl2', 'Ccl2', 'Adam8', 'Cyba', 'Mmp2', 'Ucp2', 'Sox4', 'Ptgs2', 'Mmp14', 'E2f1', 'Plau', 'Dnmt3a', 'Tgfb1', 'Edn1', 'Cybb', 'F7'}	1.0	1.0	1.0	1.0	1.0	0.00078	1.0	0.0052
response to drug	{'Abca1', 'Cd38', 'Ccl3', 'Sfrp1', 'P2rx7', 'Apobec1', 'Htr2b', 'Mmp2', 'Igfbp2', 'Ccl4', 'Tnfrsf11b', 'Rnf149', 'Nckap1l', 'F7', 'Npc1', 'Edn1', 'Cybb', 'Rap1b', 'Anxa1', 'Rap2a'}	1.0	1.0	1.0	1.0	1.0	0.0044	1.0	0.00037
response to endogenous stimulus	{'No common gene'}	1.0	1.0	1.0	1.0	0.00036	2.98e-14	0.0349	1.09e-13
response to estradiol	{'Dnmt3a', 'Ptgs2', 'Tgfb1', 'Cd38', 'Ccl2', 'Col1a1', 'Grn', 'Bcl2l11', 'Bid', 'Sfrp1', 'Mmp2', 'Anxa1', 'Arpc1b', 'F7', 'Igfbp2'}	1.0	1.0	1.0	1.0	1.0	0.0023	1.0	0.00018
response to estrogen	{'Gba', 'Tnfrsf11b', 'Mmp14', 'Naip2', 'Hmox1', 'Sfrp1', 'Mmp2', 'Arpc1b', 'F7', 'Igfbp2'}	1.0	1.0	1.0	1.0	1.0	0.0039	1.0	0.0027
response to ethanol	{'n/a (just one condition)'}	1.0	1.0	1.0	1.0	1.0	1.0	1.0	0.0035
response to external stimulus	{'Cybb'}	0.0051	1.0	4.6e-17	1.0	4.44e-19	7.52e-28	1.0	5.41e-63
response to extracellular stimulus	{'Cd68', 'Lilrb4a', 'Col1a1', 'Folr2', 'Sfrp1', 'Vcam1'}	1.0	1.0	1.0	1.0	0.0381	0.0023	1.0	0.0022
response to fatty acid	{'Tbxas1', 'Tlr4', 'Ptgs2', 'P2ry6', 'Edn1', 'Tlr2', 'E2f1', 'Tnc', 'Sfrp1', 'Ptafr', 'Ucp2', 'Ccl2'}	1.0	1.0	1.0	1.0	1.0	0.0018	1.0	0.0053
response to fluid shear stress	{'Ptgs2', 'Tgfb1', 'Abca1', 'P2rx4', 'P2rx7', 'Spp1'}	1.0	1.0	1.0	1.0	1.0	0.0116	1.0	0.0047
response to fungus	{'n/a (just one condition)'}	1.0	1.0	1.0	1.0	1.0	1.0	1.0	0.00011
response to glucocorticoid	{'Gba', 'Ptgs2', 'Edn1', 'Tgfb1', 'Ctsl', 'Sdc1', 'Glb1', 'Ptafr', 'Igfbp2', 'Anxa1', 'Atp2b1', 'Ccl2', 'Il1rn', 'Adam9'}	1.0	1.0	1.0	1.0	1.0	0.0078	1.0	0.0049
response to growth factor	{'No common gene'}	1.0	1.0	1.0	1.0	1.0	3.92e-07	0.0375	0.00024
response to heat	{'n/a (just one condition)'}	1.0	1.0	1.0	1.0	1.0	1.0	1.0	0.00067
response to hexose	{'n/a (just one condition)'}	1.0	1.0	1.0	1.0	1.0	1.0	1.0	0.0448
response to hormone	{'Hmox1', 'Ywhah', 'Cd38', 'Sdc1', 'Iqgap1', 'Sfrp1', 'Rab31', 'Hcls1', 'Arpc1b', 'Dab2', 'Cfl1', 'Il1rn', 'Gba', 'Mmp13', 'Ccl2', 'Gatm', 'Aprt', 'Ctsh', 'Mmp19', 'Apobec1', 'Cyba', 'Rab8b', 'Ptafr', 'Mmp2', 'Ucp2', 'Atp2b1', 'Ptpn1', 'Igfbp2', 'Timp1', 'Ptgs2', 'P2ry6', 'Anxa2', 'Tnfrsf11b', 'Mmp14', 'Ctsb', 'Ctsl', 'Spp1', 'Glb1', 'Npc1', 'Egr2', 'Adam9', 'Tgfb1', 'Grb2', 'Edn1', 'Naip2', 'Cyb…	1.0	1.0	1.0	1.0	1.0	2.7e-08	1.0	2.57e-08
response to hydrogen peroxide	{'Gpx1', 'Il18bp', 'Hmox1', 'Sirpa', 'Col1a1', 'Sphk1', 'Sdc1', 'Mmp2', 'Tnfaip3', 'Anxa1', 'Cfl1', 'Adam9'}	1.0	1.0	1.0	1.0	1.0	0.0153	1.0	0.0046
response to hypoxia	{'Hmox1', 'Cd38', 'Sfrp1', 'Loxl2', 'Ccl2', 'Adam8', 'Cyba', 'Mmp2', 'Ucp2', 'Sox4', 'Ptgs2', 'Mmp14', 'E2f1', 'Plau', 'Dnmt3a', 'Tgfb1', 'Edn1', 'Cybb', 'F7'}	1.0	1.0	1.0	1.0	1.0	0.00088	1.0	0.0048
response to inorganic substance	{'Hmox1', 'Sphk1', 'Ncf1', 'Iqgap1', 'Sdc1', 'Tnfaip3', 'Loxl2', 'Slc25a13', 'Cfl1', 'Anxa1', 'Gatm', 'Atp13a2', 'P2rx7', 'Apobec1', 'Fn1', 'Mmp2', 'Ucp2', 'Hvcn1', 'Igfbp2', 'Ptgs2', 'Tnfrsf11b', 'P2rx4', 'Alox5ap', 'Sirpa', 'Cd14', 'C1qa', 'Prdx1', 'Npc1', 'Adam9', 'Gpx1', 'Il18bp', 'Dnmt3a', 'Edn1', 'Lgmn', 'Cybb', 'Col1a1', 'Il1a', 'Thbs1'}	1.0	1.0	1.0	1.0	1.0	6.35e-06	1.0	2.01e-06
response to interferon-alpha	{'n/a (just one condition)'}	1.0	1.0	1.0	1.0	1.0	1.0	1.0	0.0114
response to interferon-beta	{'n/a (just one condition)'}	1.0	1.0	1.0	1.0	1.0	1.0	1.0	0.0019
response to interferon-gamma	{'Sirpa', 'Slc11a1'}	1.0	1.0	0.0332	1.0	0.0014	3.91e-06	1.0	5.7e-16
response to interleukin-1	{'Sirpa', 'Sele', 'Cyba', 'Sfrp1', 'Anxa1'}	1.0	1.0	1.0	1.0	0.0248	1.06e-05	1.0	1.75e-10
response to interleukin-6	{'n/a (just one condition)'}	1.0	1.0	1.0	1.0	1.0	1.0	1.0	0.0018
response to ischemia	{'n/a (just one condition)'}	1.0	1.0	1.0	1.0	1.0	1.0	1.0	0.0285
response to ketone	{'Gba', 'P2ry6', 'Tgfb1', 'Edn1', 'Cd38', 'Cybb', 'Cyba', 'Tnc', 'Spp1', 'Sfrp1', 'Ptafr', 'Glb1', 'Atp2b1', 'F7', 'Ccl2'}	1.0	1.0	1.0	1.0	1.0	0.0202	1.0	0.0034
response to lipid	{'Tbxas1', 'Fcgr4', 'Cd68', 'Sirpa', 'Cybb', 'Cd300lb', 'Tnfrsf1b', 'Abcg1', 'Slc11a1'}	1.0	1.0	0.00025	1.0	0.00038	7.93e-14	1.0	7.620000000000001e-21
response to lipopolysaccharide	{'Fcgr4', 'Cd68', 'Sirpa', 'Cd300lb', 'Tnfrsf1b', 'Slc11a1'}	1.0	1.0	3.53e-06	1.0	0.0062	5.28e-08	1.0	1.08e-19
response to lipoprotein particle	{'Fcer1g', 'Itgb2', 'Cd68'}	1.0	1.0	0.0385	1.0	1.0	0.0057	1.0	0.0019
response to mechanical stimulus	{'Ccl2', 'Tlr8', 'Gadd45a', 'P2rx7', 'Cyba', 'Abhd12', 'Col3a1', 'Mmp2', 'Igfbp2', 'Ptgs2', 'Tlr4', 'Mmp14', 'Tgfb1', 'Edn1', 'Scx', 'Col1a1', 'Tnc', 'Thbs1', 'Mtpn', 'Abl2'}	1.0	1.0	1.0	1.0	1.0	2.96e-05	1.0	2.25e-08
response to metal ion	{'Hmox1', 'Ncf1', 'Iqgap1', 'Sdc1', 'Loxl2', 'Slc25a13', 'Gatm', 'Atp13a2', 'P2rx7', 'Apobec1', 'Fn1', 'Hvcn1', 'Igfbp2', 'Ptgs2', 'Tnfrsf11b', 'P2rx4', 'Alox5ap', 'Cd14', 'C1qa', 'Npc1', 'Adam9', 'Dnmt3a', 'Edn1', 'Lgmn', 'Cybb', 'Il1a', 'Thbs1'}	1.0	1.0	1.0	1.0	1.0	0.00016	1.0	3.26e-05
response to molecule of bacterial origin	{'Fcgr4', 'Cd68', 'Sirpa', 'Cd300lb', 'Tnfrsf1b', 'Slc11a1'}	1.0	1.0	8.94e-07	1.0	0.00029	8.5e-10	1.0	1.37e-23
response to molecule of fungal origin	{'Clec7a', 'Syk', 'Tlr2'}	1.0	1.0	1.0	1.0	0.0081	1.0	1.0	0.00059
response to monosaccharide	{'Gpx1', 'Ptgs2', 'Rab11fip5', 'Tgfb1', 'Ildr2', 'Ctsl', 'Cyba', 'Ucp2', 'Thbs1', 'Sox4', 'Vcam1', 'Ncf2', 'Ccl2'}	1.0	1.0	1.0	1.0	1.0	0.0337	1.0	0.0336
response to mycotoxin	{'n/a (just one condition)'}	1.0	1.0	1.0	1.0	1.0	1.0	1.0	0.0492
response to nitrogen compound	{'Syk', 'Cd68', 'Lgmn', 'Cybb', 'Tlr2', 'Cyba', 'Col1a1', 'Folr2', 'Lrp1', 'Itgb2', 'Sfrp1', 'Ptafr', 'Col3a1', 'Mmp2', 'Fcgr2b', 'Vcam1', 'Anxa1'}	1.0	1.0	1.0	1.0	0.0064	1.45e-07	1.0	2.75e-11
response to nutrient	{'Folr2', 'Sfrp1', 'Col1a1'}	1.0	1.0	1.0	1.0	0.0285	0.00044	1.0	2.28e-05
response to nutrient levels	{'Cd68', 'Abca1', 'Hmox1', 'Lamp2', 'Sfrp1', 'Ccl2', 'Gba', 'Gatm', 'Atf3', 'Folr2', 'Ucp2', 'Atp2b1', 'Gdf3', 'Igfbp2', 'Ptgs2', 'Tnfrsf11b', 'Ctsl', 'Spp1', 'Dnmt3a', 'Fes', 'Tgfb1', 'Col1a1', 'Tpcn2', 'Tnc', 'F7', 'Inhbb'}	1.0	1.0	1.0	1.0	1.0	0.0041	1.0	0.0171
response to organic cyclic compound	{'Lum', 'Abca1', 'Ywhah', 'Cd38', 'Ccl3', 'Sdc1', 'Sfrp1', 'Arpc1b', 'Dab2', 'Il1rn', 'Cfl1', 'Gba', 'Ccl2', 'P2rx7', 'Mmp19', 'Actr2', 'Cyba', 'Folr2', 'Htr2b', 'Rftn1', 'Ptafr', 'Mmp2', 'Atp2b1', 'Igfbp2', 'Ptgs2', 'P2ry6', 'Mmp14', 'P2rx4', 'Ctsl', 'Fgl1', 'Bid', 'Glb1', 'Spp1', 'Npc1', 'Adam9', 'Dnmt3a', 'Cd83', 'Tgfb1', 'Edn1', 'Fes', 'Cybb', 'Col1a1', 'Grn', 'Rap1b', 'Tpcn2', 'Tnc', 'Bcl2l1…	1.0	1.0	1.0	1.0	1.0	2.39e-05	1.0	8.34e-09
response to organic substance	{'Cybb'}	0.012	1.0	5.41e-07	1.0	5.81e-10	6.19e-29	1.0	6.4e-46
response to organonitrogen compound	{'Syk', 'Cd68', 'Lgmn', 'Cybb', 'Tlr2', 'Cyba', 'Col1a1', 'Folr2', 'Lrp1', 'Itgb2', 'Sfrp1', 'Ptafr', 'Col3a1', 'Mmp2', 'Fcgr2b', 'Vcam1', 'Anxa1'}	1.0	1.0	1.0	1.0	0.0042	3.51e-08	1.0	1.02e-10
response to organophosphorus	{'n/a (just one condition)'}	1.0	1.0	1.0	1.0	1.0	1.0	1.0	0.0035
response to other organism	{'Cd68', 'C1qb', 'Fgr', 'Itgax', 'C1qc', 'Slc11a1', 'Sirpa', 'Lyz2', 'Hck', 'Cd300lb', 'Mpeg1', 'Lgals3', 'Clec7a', 'Tlr13', 'Pld3', 'Fcgr4', 'Myo1f', 'Slamf7', 'Cybb', 'Cotl1', 'Unc93b1', 'Tnfrsf1b'}	1.0	1.0	5.35e-20	1.0	5.82e-16	5.19e-20	1.0	2.23e-61
response to oxidative stress	{'Rcan1', 'Hmox1', 'Cd38', 'Sphk1', 'Ncf1', 'Sdc1', 'Tnfaip3', 'Cfl1', 'Cln8', 'Atp13a2', 'Mmp2', 'Ucp2', 'Ptgs2', 'Tlr4', 'Mmp14', 'Sirpa', 'Prdx1', 'Thbs1', 'Aldh3b1', 'Adam9', 'Gpx1', 'Il18bp', 'Edn1', 'Col1a1', 'Anxa1'}	1.0	1.0	1.0	1.0	1.0	0.00089	1.0	0.00042
response to oxygen levels	{'Hmox1', 'Cd38', 'Sfrp1', 'Loxl2', 'Pdpn', 'Ccl2', 'Adam8', 'Cyba', 'Mmp2', 'Ucp2', 'Sox4', 'Atp6v1a', 'Ptgs2', 'Mmp14', 'E2f1', 'Plau', 'Dnmt3a', 'Tgfb1', 'Edn1', 'Cybb', 'Col1a1', 'F7'}	1.0	1.0	1.0	1.0	1.0	9.57e-05	1.0	0.00072
response to oxygen-containing compound	{'Tbxas1', 'Fcgr4', 'Cd68', 'Spi1', 'Sirpa', 'Lgmn', 'Cybb', 'Cd300lb', 'Tnfrsf1b', 'Slc11a1'}	1.0	1.0	0.0032	1.0	0.00013	4.39e-17	1.0	4.34e-25
response to pH	{'n/a (just one condition)'}	1.0	1.0	1.0	1.0	1.0	0.0164	1.0	1.0
response to peptide	{'Iqgap1', 'Tnfaip3', 'Rab31', 'Cfl1', 'Ccl2', 'Gatm', 'Aprt', 'Apobec1', 'Cyba', 'Rab8b', 'Mmp2', 'Ucp2', 'Fcgr2b', 'Vcam1', 'Ptpn1', 'Irf5', 'Timp1', 'Ptgs2', 'Tlr4', 'Trem2', 'Casp4', 'Egr2', 'Tgfb1', 'Grb2', 'Edn1', 'Lgmn', 'Cybb', 'Col1a1', 'Lrp1', 'Rap1b', 'Bcl2l11', 'Myo5a', 'Anxa1', 'F7', 'Inhbb'}	1.0	1.0	1.0	1.0	1.0	3.77e-06	1.0	5.08e-06
response to peptide hormone	{'Iqgap1', 'Rab31', 'Cfl1', 'Ccl2', 'Gatm', 'Aprt', 'Apobec1', 'Cyba', 'Rab8b', 'Ucp2', 'Ptpn1', 'Timp1', 'Ptgs2', 'Egr2', 'Tgfb1', 'Grb2', 'Edn1', 'Cybb', 'Col1a1', 'Rap1b', 'Myo5a', 'Anxa1', 'F7', 'Inhbb'}	1.0	1.0	1.0	1.0	1.0	0.0012	1.0	0.0051
response to peptidoglycan	{'n/a (just one condition)'}	1.0	1.0	1.0	1.0	1.0	1.0	1.0	0.0018
response to purine-containing compound	{'n/a (just one condition)'}	1.0	1.0	1.0	1.0	1.0	1.0	1.0	0.0032
response to reactive oxygen species	{'Ucp2', 'Gpx1', 'Il18bp', 'Hmox1', 'Edn1', 'Sirpa', 'Prdx1', 'Col1a1', 'Sphk1', 'Ncf1', 'Sdc1', 'Thbs1', 'Mmp2', 'Tnfaip3', 'Anxa1', 'Cfl1', 'Adam9'}	1.0	1.0	1.0	1.0	1.0	0.0036	1.0	0.00026
response to retinoic acid	{'Gjb3', 'Abl2', 'Abca1', 'Ctsh', 'Cd38', 'Col1a1', 'Tnc', 'Igf2r', 'Ptk7', 'Runx1', 'Igfbp2', 'Ccl2'}	1.0	1.0	1.0	1.0	1.0	0.023	1.0	0.0095
response to steroid hormone	{'Ywhah', 'Cd38', 'Sdc1', 'Il1rn', 'Dab2', 'Ccl2', 'Gba', 'Cyba', 'Ptafr', 'Atp2b1', 'Igfbp2', 'Ptgs2', 'Ctsl', 'Spp1', 'Glb1', 'Npc1', 'Adam9', 'Tgfb1', 'Edn1', 'Cybb', 'Col1a1', 'Anxa1'}	1.0	1.0	1.0	1.0	1.0	0.00027	1.0	0.00031
response to stimulus	{'No common gene'}	0.00044	1.0	1.48e-10	1.0	6.75e-17	2.27e-40	3.13e-06	2.08e-76
response to stress	{'Cd68', 'C1qb', 'Fgr', 'Itgax', 'C1qc', 'Slc11a1', 'Sirpa', 'Lyz2', 'C3ar1', 'Tyrobp', 'Hck', 'Mpeg1', 'Lgals3', 'Clec7a', 'Tlr13', 'Pld3', 'Fcgr4', 'Myo1f', 'Lcp1', 'Slamf7', 'Cybb', 'Cotl1', 'Unc93b1', 'Tnfrsf1b', 'Itgb2'}	1.0	1.0	1.23e-11	1.0	2.32e-15	1.9699999999999998e-23	1.0	3.47e-52
response to temperature stimulus	{'Metrnl', 'Arrb2', 'Tlr4', 'Ptgs2', 'Hmox1', 'Cd14', 'Osm', 'Il1a', 'Htr2b', 'Myof', 'Ucp2', 'Trpv2', 'Atp2b1', 'Tfec', 'Ccl2'}	1.0	1.0	1.0	1.0	1.0	0.0069	1.0	8.69e-05
response to thyroid hormone	{'n/a (just one condition)'}	1.0	1.0	1.0	1.0	1.0	1.0	1.0	0.0191
response to transforming growth factor beta	{'No common gene'}	1.0	1.0	1.0	1.0	1.0	1.0	0.0018	0.0499
response to tumor necrosis factor	{'Tnfrsf1b'}	1.0	1.0	0.0056	1.0	0.0189	5.79e-07	1.0	6.35e-13
response to virus	{'Irf5', 'Itgax', 'Unc93b1', 'Apobec1', 'Mmp12', 'Lcn2', 'Tlr13'}	1.0	1.0	0.0171	1.0	1.0	1.0	1.0	3.91e-13
response to vitamin	{'Dnmt3a', 'Ptgs2', 'Fes', 'Tgfb1', 'Col1a1', 'Folr2', 'Tnc', 'Spp1', 'Sfrp1', 'Atp2b1', 'F7', 'Tpcn2', 'Ccl2'}	1.0	1.0	1.0	1.0	1.0	0.00021	1.0	8.21e-05
response to vitamin D	{'Ptgs2', 'Fes', 'Tgfb1', 'Tnc', 'Spp1', 'Sfrp1', 'Atp2b1', 'Tpcn2'}	1.0	1.0	1.0	1.0	1.0	0.00099	1.0	0.00036
response to wounding	{'No common gene'}	7.5e-05	1.0	1.0	1.0	8.98e-12	1.44e-12	0.0251	4.46e-15
roof of mouth development	{'n/a (just one condition)'}	1.0	1.0	1.0	1.0	1.0	1.0	0.0172	1.0
salivary gland morphogenesis	{'n/a (just one condition)'}	1.0	1.0	1.0	1.0	1.0	1.0	0.0023	1.0
second-messenger-mediated signaling	{'n/a (just one condition)'}	1.0	1.0	1.0	1.0	1.0	1.0	1.0	0.00031
secretion	{'Syk', 'Rab11fip5', 'Abca1', 'Milr1', 'Ccl3', 'Lat2', 'Pi4k2a', 'Rab31', 'C1qtnf5', 'Il1rn', 'Erp29', 'Aprt', 'Ildr2', 'P2rx7', 'Tlr2', 'Rab8b', 'Psap', 'Crlf2', 'Gnptab', 'Anxa2', 'Tmem106a', 'Rab3il1', 'Hck', 'Mertk', 'Cd300a', 'Abcc3', 'Plek', 'Fam129b', 'Fcer1g', 'Myo1f', 'Edn1', 'Tnfaip2', 'Fcgr3', 'Myo5a', 'Steap3', 'Anxa1'}	1.0	1.0	1.0	1.0	1.0	1.69e-06	1.0	2.92e-07
secretion by cell	{'Syk', 'Rab11fip5', 'Abca1', 'Milr1', 'Ccl3', 'Lat2', 'Pi4k2a', 'Rab31', 'C1qtnf5', 'Il1rn', 'Erp29', 'Ildr2', 'P2rx7', 'Tlr2', 'Rab8b', 'Psap', 'Crlf2', 'Gnptab', 'Tmem106a', 'Rab3il1', 'Hck', 'Mertk', 'Cd300a', 'Plek', 'Fam129b', 'Fcer1g', 'Myo1f', 'Edn1', 'Tnfaip2', 'Fcgr3', 'Myo5a', 'Steap3', 'Anxa1'}	1.0	1.0	1.0	1.0	1.0	3.65e-07	1.0	1.89e-07
secretion of lysosomal enzymes	{'n/a (just one condition)'}	1.0	1.0	1.0	1.0	1.0	1.0	1.0	0.0244
semaphorin-plexin signaling pathway	{'n/a (just one condition)'}	1.0	1.0	1.0	1.0	1.0	1.0	1.0	0.0116
semaphorin-plexin signaling pathway involved in neuron projection guidance	{'n/a (just one condition)'}	1.0	1.0	1.0	1.0	1.0	1.0	1.0	0.0249
sensory organ development	{'n/a (just one condition)'}	1.0	1.0	1.0	1.0	1.0	1.0	0.0217	1.0
sensory perception of mechanical stimulus	{'n/a (just one condition)'}	1.0	1.0	1.0	1.0	1.0	1.0	1.0	0.0193
sensory perception of pain	{'n/a (just one condition)'}	1.0	1.0	1.0	1.0	1.0	1.0	1.0	0.0095
serotonin secretion	{'Fcgr3', 'Fcer1g', 'Syk', 'Cd300a'}	1.0	1.0	1.0	1.0	1.0	0.01	1.0	0.0244
serotonin secretion involved in inflammatory response	{'Fcer1g', 'Syk', 'Cd300a'}	1.0	1.0	1.0	1.0	1.0	0.0264	1.0	0.0492
sex differentiation	{'n/a (just one condition)'}	1.0	1.0	1.0	1.0	1.0	0.0213	1.0	1.0
signal release	{'Fam129b', 'Fcer1g', 'Syk', 'Rab11fip5', 'Tmem106a', 'Abca1', 'Ildr2', 'P2rx7', 'Edn1', 'Tlr2', 'Fcgr3', 'Myo5a', 'Cd300a', 'Anxa1', 'Il1rn'}	1.0	1.0	1.0	1.0	1.0	0.008	1.0	0.0163
signal transduction	{'No common gene'}	1.0	1.0	0.00031	1.0	6.33e-07	3.4300000000000005e-27	8.01e-06	2.9299999999999997e-45
signal transduction by protein phosphorylation	{'n/a (just one condition)'}	1.0	1.0	1.0	1.0	1.0	1.0	1.0	0.00093
signaling	{'No common gene'}	1.0	1.0	0.00063	1.0	1.6e-07	3.55e-27	3.12e-07	9.19e-46
skeletal muscle tissue development	{'n/a (just one condition)'}	1.0	1.0	1.0	1.0	1.0	1.0	0.0189	1.0
skeletal muscle tissue regeneration	{'n/a (just one condition)'}	1.0	1.0	1.0	1.0	1.0	0.0267	1.0	1.0
skeletal system development	{'No common gene'}	9.36e-05	1.0	1.0	1.0	3.56e-07	6.31e-11	0.007	7.92e-05
skeletal system morphogenesis	{'Mmp2', 'Col12a1'}	0.0041	1.0	1.0	1.0	7.53e-05	0.0017	1.0	1.0
skin development	{'Col1a1', 'Runx1', 'Col3a1', 'Anxa1', 'Cd109'}	1.0	1.0	1.0	1.0	0.0175	0.00071	1.0	0.0244
skin morphogenesis	{'Itgb4', 'Col1a1'}	1.0	1.0	1.0	1.0	0.0248	1.0	1.0	0.004
small GTPase mediated signal transduction	{'Rasgef1b', 'Nras', 'Hmox1', 'Grb2', 'Rap2b', 'Rab7b', 'Rap2a', 'Rhog', 'Rap1b', 'Sdcbp', 'Rab8b', 'Vav1', 'Dok1', 'Rab29', 'Rhov', 'Elmo1', 'Rab31', 'Pdpn'}	1.0	1.0	1.0	1.0	1.0	0.0172	1.0	6.03e-05
small molecule biosynthetic process	{'Elovl1', 'Syk', 'Pde1a', 'Pltp', 'Dse', 'Sphk1', 'Ncf1', 'Moxd1', 'Gba', 'Gatm', 'Aprt', 'Atf3', 'Ptafr', 'Tbxas1', 'Acer3', 'Ptgs2', 'Hpgds', 'Alox5ap', 'Asah1', 'Daglb', 'Spp1', 'Crabp2', 'Edn1', 'Plcl2', 'Gnpda1', 'Myo5a', 'Ncf2'}	1.0	1.0	1.0	1.0	1.0	0.0114	1.0	0.015
small molecule metabolic process	{'Pde1a', 'Syk', 'Elovl1', 'Itih4', 'Pfkfb4', 'Pltp', 'Abca1', 'Dse', 'Npl', 'Nceh1', 'Sphk1', 'Ncf1', 'Nagk', 'Moxd1', 'Xylt2', 'Dpep2', 'Abcg1', 'Slc25a13', 'Pdpn', 'Cd44', 'Renbp', 'Gba', 'Man2b2', 'Apobr', 'Cln8', 'Gatm', 'Ch25h', 'Aprt', 'Chst11', 'Tmem189', 'Atf3', 'Soat1', 'Tlr2', 'Hgf', 'Apobec1', 'Esd', 'Ptafr', 'Gusb', 'Myof', 'Uap1l1', 'Man2b1', 'Tbxas1', 'Ptgs2', 'Tlr4', 'Fuca1', 'Cem…	1.0	1.0	1.0	1.0	1.0	9.48e-05	1.0	3.08e-06
smooth muscle cell differentiation	{'n/a (just one condition)'}	1.0	1.0	1.0	1.0	1.0	1.0	0.0423	1.0
smooth muscle contraction	{'n/a (just one condition)'}	1.0	1.0	1.0	1.0	1.0	1.0	0.013	1.0
smooth muscle tissue development	{'n/a (just one condition)'}	1.0	1.0	1.0	1.0	1.0	1.0	0.0218	1.0
sphingoid metabolic process	{'n/a (just one condition)'}	1.0	1.0	1.0	1.0	1.0	1.0	1.0	0.005
sphingolipid biosynthetic process	{'Gba', 'Elovl1', 'B4galt5', 'Acer3', 'B4galt6', 'P2rx7', 'Asah1', 'Sphk1', 'St6galnac4', 'Samd8'}	1.0	1.0	1.0	1.0	1.0	0.00041	1.0	0.0025
sphingolipid catabolic process	{'n/a (just one condition)'}	1.0	1.0	1.0	1.0	1.0	1.0	1.0	1.89e-05
sphingolipid metabolic process	{'Elovl1', 'B4galt5', 'B4galt6', 'Sphk1', 'St6galnac4', 'Gba', 'Cln8', 'P2rx7', 'Psap', 'Acer3', 'Asah1', 'Plpp2', 'Gm2a', 'Pla2g15', 'Hexb', 'Naga', 'Hexa', 'Gla', 'Samd8', 'Cerk'}	1.0	1.0	1.0	1.0	1.0	2.38e-07	1.0	4.85e-08
sphingosine biosynthetic process	{'Gba', 'Acer3', 'Asah1', 'Sphk1'}	1.0	1.0	1.0	1.0	1.0	0.0371	1.0	0.0196
sphingosine metabolic process	{'Gba', 'Acer3', 'Asah1', 'Sphk1', 'Plpp2'}	1.0	1.0	1.0	1.0	1.0	0.0191	1.0	0.014
spongiotrophoblast differentiation	{'n/a (just one condition)'}	1.0	1.0	1.0	1.0	1.0	0.038	1.0	1.0
sprouting angiogenesis	{'n/a (just one condition)'}	0.0128	1.0	1.0	1.0	1.0	1.0	1.0	1.0
stem cell division	{'n/a (just one condition)'}	1.0	1.0	1.0	1.0	1.0	1.0	0.0248	1.0
steroid catabolic process	{'n/a (just one condition)'}	1.0	1.0	1.0	1.0	1.0	1.0	1.0	0.0483
steroid metabolic process	{'n/a (just one condition)'}	1.0	1.0	1.0	1.0	1.0	1.0	1.0	0.0274
sterol metabolic process	{'n/a (just one condition)'}	1.0	1.0	1.0	1.0	1.0	1.0	1.0	0.0113
sterol transport	{'n/a (just one condition)'}	1.0	1.0	1.0	1.0	1.0	1.0	1.0	0.0036
striated muscle cell development	{'n/a (just one condition)'}	1.0	1.0	1.0	1.0	1.0	1.0	0.0095	1.0
striated muscle contraction	{'n/a (just one condition)'}	1.0	1.0	1.0	1.0	1.0	1.0	0.0032	1.0
striated muscle tissue development	{'n/a (just one condition)'}	1.0	1.0	1.0	1.0	1.0	1.0	1.92e-08	1.0
substrate adhesion-dependent cell spreading	{'Itgav', 'Ephb3'}	1.0	1.0	1.0	1.0	1.0	0.0066	0.0109	1.0
superoxide anion generation	{'Edn1', 'Cybb', 'Cyba', 'Ncf1', 'Ncf2'}	1.0	1.0	1.0	1.0	1.0	0.0081	1.0	0.0249
superoxide metabolic process	{'Edn1', 'Nrros', 'Prdx1', 'Cybb', 'Sh3pxd2b', 'Cyba', 'Ncf1', 'Ncf4', 'Ncf2'}	1.0	1.0	1.0	1.0	1.0	0.00059	1.0	0.0013
supramolecular fiber organization	{'No common gene'}	1.0	1.0	1.0	1.0	0.0073	1.8e-11	2.77e-05	6.39e-09
symbiotic process	{'Ccl3', 'Ncf1', 'Cfl1', 'Tlr2', 'Fn1', 'Spcs3', 'Cd300ld', 'Vcam1', 'Naip5', 'Ccl4', 'Anxa2', 'Ctsb', 'Igf2r', 'Rab29', 'Clec5a', 'Npc1', 'Gpx1', 'Cd300lf', 'Bcl2l11', 'Csf1r', 'Ccr5'}	1.0	1.0	1.0	1.0	1.0	0.0021	1.0	6.81e-05
synapse organization	{'n/a (just one condition)'}	1.0	1.0	1.0	1.0	1.0	1.0	0.0013	1.0
synapse pruning	{'n/a (just one condition)'}	1.0	1.0	0.0013	1.0	1.0	1.0	1.0	1.0
syncytium formation by plasma membrane fusion	{'Ptgfrn', 'Myof', 'Cd109', 'Cd44'}	1.0	1.0	1.0	1.0	0.0364	0.0151	1.0	0.0214
system development	{'No common gene'}	2.47e-07	1.0	1.0	1.0	7.83e-08	2.87e-26	4.87e-14	6.95e-26
system process	{'No common gene'}	1.0	1.0	1.0	1.0	1.0	0.0033	6.89e-05	0.00032
taxis	{'Tgfb2', 'Id2', 'Itgav', 'Ephb3', 'Emb'}	1.0	1.0	1.0	1.0	1.0	8.72e-11	0.0055	1.0
thrombin-activated receptor signaling pathway	{'n/a (just one condition)'}	1.0	1.0	1.0	1.0	1.0	1.0	1.0	0.0436
thyroid hormone generation	{'n/a (just one condition)'}	1.0	1.0	1.0	1.0	1.0	0.0447	1.0	1.0
thyroid hormone metabolic process	{'n/a (just one condition)'}	1.0	1.0	1.0	1.0	1.0	0.0316	1.0	1.0
tissue development	{'No common gene'}	9.36e-05	1.0	1.0	1.0	0.00015	1.01e-14	2.2e-10	1.1e-06
tissue migration	{'n/a (just one condition)'}	1.0	1.0	1.0	1.0	1.0	1.0	0.0384	1.0
tissue morphogenesis	{'No common gene'}	0.0297	1.0	1.0	1.0	1.0	1.65e-05	3.85e-05	0.0005
tissue regeneration	{'n/a (just one condition)'}	1.0	1.0	1.0	1.0	1.0	0.0116	1.0	1.0
tissue remodeling	{'Timp1', 'Tgfb1', 'Lif', 'Mmp14', 'Tpp1', 'Cthrc1', 'Ctss', 'F2r', 'Il1a', 'Mmp2', 'Lipa', 'Ctsk'}	1.0	1.0	1.0	1.0	1.0	3.34e-05	1.0	3.86e-05
tolerance induction	{'C3ar1', 'Tgfb1', 'Havcr2', 'Tnfaip3'}	1.0	1.0	1.0	1.0	1.0	0.0447	1.0	0.00098
toll-like receptor 3 signaling pathway	{'n/a (just one condition)'}	1.0	1.0	1.0	1.0	1.0	1.0	1.0	0.00032
toll-like receptor 4 signaling pathway	{'n/a (just one condition)'}	1.0	1.0	1.0	1.0	1.0	1.0	1.0	0.014
toll-like receptor 7 signaling pathway	{'Pik3ap1', 'Unc93b1'}	1.0	1.0	0.0408	1.0	1.0	0.038	1.0	0.0016
toll-like receptor 9 signaling pathway	{'Tlr9', 'Pik3ap1', 'Unc93b1'}	1.0	1.0	1.0	1.0	0.0081	1.0	1.0	0.0244
toll-like receptor signaling pathway	{'Tlr13', 'Pik3ap1', 'Unc93b1'}	1.0	1.0	0.0182	1.0	0.0248	0.00086	1.0	1.42e-11
trabecula morphogenesis	{'No common gene'}	1.0	1.0	1.0	1.0	1.0	1.0	0.0452	0.0459
transforming growth factor beta receptor signaling pathway	{'Tgfb2', 'Tgfbr1'}	1.0	1.0	1.0	1.0	1.0	0.0106	0.024	1.0
transition metal ion homeostasis	{'n/a (just one condition)'}	1.0	1.0	1.0	1.0	1.0	1.0	1.0	0.0011
transition metal ion transport	{'n/a (just one condition)'}	1.0	1.0	1.0	1.0	1.0	1.0	1.0	0.0011
transmembrane receptor protein serine/threonine kinase signaling pathway	{'n/a (just one condition)'}	1.0	1.0	1.0	1.0	1.0	0.00015	1.0	1.0
transmembrane receptor protein tyrosine kinase signaling pathway	{'No common gene'}	0.0368	1.0	1.0	1.0	0.0176	1.83e-05	0.0421	0.0062
transmembrane transport	{'Slco2a1', 'Abca1', 'Ccl3', 'Gjb4', 'Slc8b1', 'Atp6v0c', 'Scn1b', 'Clcn7', 'Abcg1', 'Pdpn', 'Slc25a13', 'Slc35e4', 'Slc35f6', 'Slc6a8', 'Cln8', 'Slc7a2', 'Atp13a2', 'P2rx7', 'Atp6v0a1', 'Ttyh2', 'Slc29a3', 'Folr2', 'Htr2b', 'F2r', 'Slc39a6', 'Ucp2', 'Mcoln2', 'Tmem206', 'Atp2b1', 'Hvcn1', 'Slc11a1', 'Atp6v1a', 'Tmem144', 'Anxa2', 'P2rx4', 'Mfsd1', 'Atp6v1b2', 'Stra6l', 'Mfsd12', 'Ttyh3', 'Ccdc10…	1.0	1.0	1.0	1.0	1.0	3.77e-05	1.0	2.01e-06
transport	{'Pltp', 'Slc37a2', 'Abcg1', 'Apobec1', 'Mmp12', 'Il10ra', 'Slc11a1', 'Sirpa', 'Trem2', 'Stra6l', 'Tyrobp', 'Cd5l', 'Hck', 'Mfsd12', 'Clec7a', 'Atp6v0d2', 'Abcc3', 'Fcer1g', 'Myo1f', 'Slc15a3', 'Fcgr1', 'Cybb', 'Unc93b1', 'Tnfaip2', 'Fcgr3', 'Cxcl16', 'Ncf2', 'Itgb2'}	1.0	1.0	0.0117	1.0	1.0	1.54e-18	1.0	3.0099999999999997e-25
tube development	{'No common gene'}	0.0014	1.0	1.0	1.0	0.00071	3.15e-11	4.37e-06	9.43e-11
tube morphogenesis	{'No common gene'}	0.00052	1.0	1.0	1.0	0.00018	3.86e-10	0.00017	1.68e-10
tumor necrosis factor-mediated signaling pathway	{'n/a (just one condition)'}	1.0	1.0	1.0	1.0	1.0	1.0	1.0	0.0305
type 2 immune response	{'n/a (just one condition)'}	1.0	1.0	1.0	1.0	1.0	1.0	1.0	0.0196
type I interferon signaling pathway	{'n/a (just one condition)'}	1.0	1.0	1.0	1.0	1.0	1.0	1.0	0.0382
unsaturated fatty acid biosynthetic process	{'n/a (just one condition)'}	1.0	1.0	1.0	1.0	1.0	0.0133	1.0	1.0
unsaturated fatty acid metabolic process	{'n/a (just one condition)'}	1.0	1.0	1.0	1.0	1.0	0.0415	1.0	1.0
urogenital system development	{'No common gene'}	0.0026	1.0	1.0	1.0	0.00014	0.00028	0.0029	0.0319
vacuolar acidification	{'Atp6ap2', 'Atp6v0a1', 'Grn', 'Atp6v0c', 'Slc11a1', 'Atp6v0d2'}	1.0	1.0	1.0	1.0	1.0	0.00099	1.0	0.00021
vacuole organization	{'Gba', 'Gnptab', 'Cln8', 'Atp6ap2', 'Vmp1', 'Abca1', 'Atp13a2', 'P2rx7', 'Rab7b', 'Myo7a', 'Ctsd', 'Grn', 'Tpp1', 'Tpcn2', 'Atp6v0c', 'Hexb', 'Acp2', 'Hexa'}	1.0	1.0	1.0	1.0	1.0	9.61e-06	1.0	5.94e-06
vascular process in circulatory system	{'n/a (just one condition)'}	1.0	1.0	1.0	1.0	1.0	1.0	1.0	0.0038
vasculature development	{'No common gene'}	0.00034	1.0	1.0	1.0	3.59e-05	5.67e-10	4.06e-05	5.18e-11
ventricular cardiac muscle tissue development	{'n/a (just one condition)'}	1.0	1.0	1.0	1.0	1.0	1.0	0.0235	1.0
ventricular cardiac muscle tissue morphogenesis	{'n/a (just one condition)'}	1.0	1.0	1.0	1.0	1.0	1.0	0.0477	1.0
ventricular trabecula myocardium morphogenesis	{'n/a (just one condition)'}	1.0	1.0	1.0	1.0	1.0	1.0	0.0318	1.0
very-low-density lipoprotein particle clearance	{'n/a (just one condition)'}	1.0	0.0072	1.0	1.0	1.0	1.0	1.0	1.0
vesicle-mediated transport	{'Myo1f', 'Sirpa', 'Tnfaip2', 'Tyrobp', 'Hck', 'Clec7a', 'Slc11a1', 'Itgb2'}	1.0	1.0	0.00045	1.0	0.0016	4.3e-17	1.0	3.79e-17
viral entry into host cell	{'n/a (just one condition)'}	1.0	1.0	1.0	1.0	1.0	1.0	1.0	0.0107
viral process	{'n/a (just one condition)'}	1.0	1.0	1.0	1.0	1.0	1.0	1.0	0.0272
vitamin E metabolic process	{'n/a (just one condition)'}	1.0	1.0	0.0214	1.0	1.0	1.0	1.0	1.0
walking behavior	{'n/a (just one condition)'}	1.0	1.0	1.0	1.0	1.0	0.0473	1.0	1.0
wound healing	{'No common gene'}	0.0012	1.0	1.0	1.0	7.64e-10	3.53e-11	0.033	6.51e-12
wound healing involved in inflammatory response	{'Timp1', 'Hmox1', 'Il1a', 'F2r', 'Cd44'}	1.0	1.0	1.0	1.0	1.0	0.00021	1.0	0.00093
wound healing, spreading of cells	{'n/a (just one condition)'}	1.0	1.0	1.0	1.0	1.0	0.0067	1.0	1.0
wound healing, spreading of epidermal cells	{'n/a (just one condition)'}	1.0	1.0	1.0	1.0	1.0	0.0371	1.0	1.0
zymogen activation	{'Lgmn', 'Ctsh', 'C1ra'}	1.0	1.0	1.0	1.0	0.0261	1.0	1.0	0.0106
