# Supplementary material for: reString: an open-source Python software to perform automatic functional enrichment retrieval, results aggregation and data visualization
Source: Sci Rep. 2021 Dec 6;11:23458. doi: 10.1038/s41598-021-02528-0 (PMC8648753; doi:10.1038/s41598-021-02528-0)
Supplement: Supplementary file 1 — Supplementary Information 1. [file 41598_2021_2528_MOESM1_ESM.zip › Supplemental DataSets/downregulated/ctrl_t0_red_VS_ctrl_t0_blue_FC/DOWN_enrichment.Process.tsv]

#term ID	term description	observed gene count	background gene count	false discovery rate	matching proteins in your network (IDs)	matching proteins in your network (labels)
GO:0030198	extracellular matrix organization	18	231	1.8e-09	Nid1,Ntn4,Loxl2,Smoc2,Mmp2,Mmp3,Tgfbi,Adamts2,Fbln2,Fbln1,Egflam,Flrt2,Col8a2,Col3a1,Col14a1,Spock2,Loxl4,Pdgfra	Nid1,Ntn4,Loxl2,Smoc2,Mmp2,Mmp3,Tgfbi,Adamts2,Fbln2,Fbln1,Egflam,Flrt2,Col8a2,Col3a1,Col14a1,Spock2,Loxl4,Pdgfra
GO:0030334	regulation of cell migration	32	915	1.8e-09	Ccl11,Serpinf1,Lbp,Egfr,Adamts1,Smoc2,Csf1r,F3,Sema3c,Figf,Mmp2,Mmp3,Ptgs2,Akap12,Igsf10,Mgat5,Abhd2,Foxo3,Fbln1,Flrt2,Epha3,Ldlrad4,Dock10,Col3a1,Lama2,Dcn,Podn,Plxna4,Ccbe1,Apod,Pdgfra,Slit2	Ccl11,Serpinf1,Lbp,Egfr,Adamts1,Smoc2,Csf1r,F3,Sema3c,Vegfd,Mmp2,Mmp3,Ptgs2,Akap12,Igsf10,Mgat5,Abhd2,Foxo3,Fbln1,Flrt2,Epha3,Ldlrad4,Dock10,Col3a1,Lama2,Dcn,Podn,Plxna4,Ccbe1,Apod,Pdgfra,Slit2
GO:0009653	anatomical structure morphogenesis	48	2244	4.93e-09	Ccl11,Sfrp4,Angptl2,Arid5b,Ntn4,Egfr,Fst,Loxl2,Adamts1,Csf1r,Fbn1,Wnt2b,Sema3c,Figf,Mmp2,Ptgs2,Tgfbi,Thsd7a,Esm1,Svep1,Foxo3,Exoc4,Egflam,Flrt2,Epha3,Col8a2,Cd248,Col12a1,Cdh11,Atrnl1,Dock10,Hhip,Col3a1,Lama2,Cd109,Fmn1,Ptgfrn,Slc4a10,Ephb2,Col14a1,Cfh,Plxna4,Ccbe1,Zfp568,Pdgfra,Slit2,Matn2,Glg1	Ccl11,Sfrp4,Angptl2,Arid5b,Ntn4,Egfr,Fst,Loxl2,Adamts1,Csf1r,Fbn1,Wnt2b,Sema3c,Vegfd,Mmp2,Ptgs2,Tgfbi,Thsd7a,Esm1,Svep1,Foxo3,Exoc4,Egflam,Flrt2,Epha3,Col8a2,Cd248,Col12a1,Cdh11,Atrnl1,Dock10,Hhip,Col3a1,Lama2,Cd109,Fmn1,Ptgfrn,Slc4a10,Ephb2,Col14a1,Cfh,Plxna4,Ccbe1,Zfp568,Pdgfra,Slit2,Matn2,Glg1
GO:0009887	animal organ morphogenesis	30	1038	1.49e-07	Ccl11,Sfrp4,Arid5b,Ntn4,Egfr,Fst,Adamts1,Fbn1,Wnt2b,Sema3c,Mmp2,Foxo3,Exoc4,Egflam,Flrt2,Col8a2,Col12a1,Atrnl1,Hhip,Col3a1,Lama2,Fmn1,Slc4a10,Ephb2,Col14a1,Cfh,Pdgfra,Slit2,Matn2,Glg1	Ccl11,Sfrp4,Arid5b,Ntn4,Egfr,Fst,Adamts1,Fbn1,Wnt2b,Sema3c,Mmp2,Foxo3,Exoc4,Egflam,Flrt2,Col8a2,Col12a1,Atrnl1,Hhip,Col3a1,Lama2,Fmn1,Slc4a10,Ephb2,Col14a1,Cfh,Pdgfra,Slit2,Matn2,Glg1
GO:0048731	system development	66	4350	2.47e-07	Ccl11,Serpinf1,Sfrp4,Angptl2,Nid1,Arid5b,Ntn4,Egfr,Hexb,Fst,Loxl2,Adamts1,Zfp521,Csf1r,Clec3b,Fbn1,Wnt2b,Il6ra,Sema3c,Angptl7,Figf,Mmp2,Ptgs2,Igsf10,Tgfbi,Adamts2,Thsd7a,Esm1,Lgi2,Crtac1,Svep1,Foxo3,Nrip1,Exoc4,Egflam,Flrt2,Gdf6,Epha3,Col8a2,Cd248,Col12a1,Cdh11,Atrnl1,Dock10,Hhip,Col3a1,Lama2,Cd109,Tanc2,Fmn1,Slc4a10,Dcn,Ephb2,Nfam1,Col14a1,Cfh,Vwf,Plxna4,Ccbe1,Zfp568,Apod,Bicc1,Pdgfra,Slit2,Matn…	Ccl11,Serpinf1,Sfrp4,Angptl2,Nid1,Arid5b,Ntn4,Egfr,Hexb,Fst,Loxl2,Adamts1,Zfp521,Csf1r,Clec3b,Fbn1,Wnt2b,Il6ra,Sema3c,Angptl7,Vegfd,Mmp2,Ptgs2,Igsf10,Tgfbi,Adamts2,Thsd7a,Esm1,Lgi2,Crtac1,Svep1,Foxo3,Nrip1,Exoc4,Egflam,Flrt2,Gdf6,Epha3,Col8a2,Cd248,Col12a1,Cdh11,Atrnl1,Dock10,Hhip,Col3a1,Lama2,Cd109,Tanc2,Fmn1,Slc4a10,Dcn,Ephb2,Nfam1,Col14a1,Cfh,Vwf,Plxna4,Ccbe1,Zfp568,Apod,Bicc1,Pdgfra,Slit2,Mat…
GO:0007275	multicellular organism development	70	4921	7.24e-07	Ccl11,Serpinf1,Sfrp4,Angptl2,Nid1,Arid5b,Ntn4,Egfr,Hexb,Fst,Loxl2,Adamts1,Zfp521,Csf1r,Clec3b,Fbn1,Wnt2b,Olfml3,Il6ra,Sema3c,Angptl7,Figf,Mmp2,Ptgs2,Igsf10,Tgfbi,Adamts2,Thsd7a,Esm1,Lgi2,Crtac1,Svep1,Foxo3,Nrip1,Exoc4,Fbln1,Egflam,Fam46c,Flrt2,Gdf6,Epha3,Col8a2,Cd248,Col12a1,Cdh11,Atrnl1,Dock10,Hhip,Shisa3,Col3a1,Lama2,Cd109,Tanc2,Fmn1,Slc4a10,Dcn,Ephb2,Nfam1,Col14a1,Cfh,Vwf,Plxna4,Ccbe1,Zfp568,A…	Ccl11,Serpinf1,Sfrp4,Angptl2,Nid1,Arid5b,Ntn4,Egfr,Hexb,Fst,Loxl2,Adamts1,Zfp521,Csf1r,Clec3b,Fbn1,Wnt2b,Olfml3,Il6ra,Sema3c,Angptl7,Vegfd,Mmp2,Ptgs2,Igsf10,Tgfbi,Adamts2,Thsd7a,Esm1,Lgi2,Crtac1,Svep1,Foxo3,Nrip1,Exoc4,Fbln1,Egflam,Fam46c,Flrt2,Gdf6,Epha3,Col8a2,Cd248,Col12a1,Cdh11,Atrnl1,Dock10,Hhip,Shisa3,Col3a1,Lama2,Cd109,Tanc2,Fmn1,Slc4a10,Dcn,Ephb2,Nfam1,Col14a1,Cfh,Vwf,Plxna4,Ccbe1,Zfp568,…
GO:0032502	developmental process	76	5629	7.24e-07	Ccl11,Serpinf1,Sfrp4,Angptl2,Nid1,Arid5b,Ntn4,Egfr,Hexb,Fst,Loxl2,Adamts1,Serping1,Zfp521,Csf1r,Clec3b,Fbn1,Wnt2b,Olfml3,Il6ra,Sema3c,Angptl7,Figf,Mmp2,Ptgs2,Igsf10,Tgfbi,Abhd2,Adamts2,Thsd7a,Esm1,Lgi2,Crtac1,Svep1,Foxo3,Nrip1,Exoc4,Fbln1,Egflam,Fam46c,Flrt2,Gdf6,Epha3,Col8a2,Cd248,Col12a1,Cdh11,Atrnl1,Dock10,Hhip,Shisa3,Col3a1,Lama2,Cd109,Tanc2,Fmn1,Ptgfrn,Slc4a10,Dcn,Ephb2,Nfam1,Col14a1,Cfh,Vwf…	Ccl11,Serpinf1,Sfrp4,Angptl2,Nid1,Arid5b,Ntn4,Egfr,Hexb,Fst,Loxl2,Adamts1,Serping1,Zfp521,Csf1r,Clec3b,Fbn1,Wnt2b,Olfml3,Il6ra,Sema3c,Angptl7,Vegfd,Mmp2,Ptgs2,Igsf10,Tgfbi,Abhd2,Adamts2,Thsd7a,Esm1,Lgi2,Crtac1,Svep1,Foxo3,Nrip1,Exoc4,Fbln1,Egflam,Fam46c,Flrt2,Gdf6,Epha3,Col8a2,Cd248,Col12a1,Cdh11,Atrnl1,Dock10,Hhip,Shisa3,Col3a1,Lama2,Cd109,Tanc2,Fmn1,Ptgfrn,Slc4a10,Dcn,Ephb2,Nfam1,Col14a1,Cfh,Vw…
GO:0048513	animal organ development	54	3230	7.24e-07	Ccl11,Serpinf1,Sfrp4,Nid1,Arid5b,Ntn4,Egfr,Fst,Loxl2,Adamts1,Csf1r,Clec3b,Fbn1,Wnt2b,Il6ra,Sema3c,Angptl7,Mmp2,Ptgs2,Tgfbi,Adamts2,Crtac1,Foxo3,Nrip1,Exoc4,Egflam,Flrt2,Epha3,Col8a2,Cd248,Col12a1,Atrnl1,Dock10,Hhip,Col3a1,Lama2,Cd109,Fmn1,Slc4a10,Dcn,Ephb2,Nfam1,Col14a1,Cfh,Vwf,Plxna4,Ccbe1,Zfp568,Apod,Bicc1,Pdgfra,Slit2,Matn2,Glg1	Ccl11,Serpinf1,Sfrp4,Nid1,Arid5b,Ntn4,Egfr,Fst,Loxl2,Adamts1,Csf1r,Clec3b,Fbn1,Wnt2b,Il6ra,Sema3c,Angptl7,Mmp2,Ptgs2,Tgfbi,Adamts2,Crtac1,Foxo3,Nrip1,Exoc4,Egflam,Flrt2,Epha3,Col8a2,Cd248,Col12a1,Atrnl1,Dock10,Hhip,Col3a1,Lama2,Cd109,Fmn1,Slc4a10,Dcn,Ephb2,Nfam1,Col14a1,Cfh,Vwf,Plxna4,Ccbe1,Zfp568,Apod,Bicc1,Pdgfra,Slit2,Matn2,Glg1
GO:0048856	anatomical structure development	73	5258	7.24e-07	Ccl11,Serpinf1,Sfrp4,Angptl2,Nid1,Arid5b,Ntn4,Egfr,Hexb,Fst,Loxl2,Adamts1,Zfp521,Csf1r,Clec3b,Fbn1,Wnt2b,Olfml3,Il6ra,Sema3c,Angptl7,Figf,Mmp2,Ptgs2,Igsf10,Tgfbi,Abhd2,Adamts2,Thsd7a,Esm1,Lgi2,Crtac1,Svep1,Foxo3,Nrip1,Exoc4,Fbln1,Egflam,Fam46c,Flrt2,Gdf6,Epha3,Col8a2,Cd248,Col12a1,Cdh11,Atrnl1,Dock10,Hhip,Shisa3,Col3a1,Lama2,Cd109,Tanc2,Fmn1,Ptgfrn,Slc4a10,Dcn,Ephb2,Nfam1,Col14a1,Cfh,Vwf,Plxna4,S…	Ccl11,Serpinf1,Sfrp4,Angptl2,Nid1,Arid5b,Ntn4,Egfr,Hexb,Fst,Loxl2,Adamts1,Zfp521,Csf1r,Clec3b,Fbn1,Wnt2b,Olfml3,Il6ra,Sema3c,Angptl7,Vegfd,Mmp2,Ptgs2,Igsf10,Tgfbi,Abhd2,Adamts2,Thsd7a,Esm1,Lgi2,Crtac1,Svep1,Foxo3,Nrip1,Exoc4,Fbln1,Egflam,Fam46c,Flrt2,Gdf6,Epha3,Col8a2,Cd248,Col12a1,Cdh11,Atrnl1,Dock10,Hhip,Shisa3,Col3a1,Lama2,Cd109,Tanc2,Fmn1,Ptgfrn,Slc4a10,Dcn,Ephb2,Nfam1,Col14a1,Cfh,Vwf,Plxna4,…
GO:0032501	multicellular organismal process	81	6272	8.84e-07	Ccl11,Serpinf1,Sfrp4,Angptl2,Clec11a,Nid1,Ctsk,Arid5b,Ntn4,Egfr,Hexb,Fst,Loxl2,Adamts1,Serping1,Zfp521,Csf1r,Clec3b,Gria4,Gpr39,Entpd2,Fbn1,Procr,Wnt2b,Olfml3,Il6ra,F3,Sema3c,Angptl7,Figf,Mmp2,Ptgs2,Akap12,Igsf10,Tgfbi,Abhd2,Adamts2,Thsd7a,Esm1,Lgi2,Crtac1,Svep1,Foxo3,Nrip1,Exoc4,Fbln1,Egflam,Fam46c,Flrt2,Gdf6,Epha3,Col8a2,Cd248,Col12a1,Cdh11,Atrnl1,Dock10,Hhip,Shisa3,Col3a1,Lama2,Cd109,Tanc2,Fmn…	Ccl11,Serpinf1,Sfrp4,Angptl2,Clec11a,Nid1,Ctsk,Arid5b,Ntn4,Egfr,Hexb,Fst,Loxl2,Adamts1,Serping1,Zfp521,Csf1r,Clec3b,Gria4,Gpr39,Entpd2,Fbn1,Procr,Wnt2b,Olfml3,Il6ra,F3,Sema3c,Angptl7,Vegfd,Mmp2,Ptgs2,Akap12,Igsf10,Tgfbi,Abhd2,Adamts2,Thsd7a,Esm1,Lgi2,Crtac1,Svep1,Foxo3,Nrip1,Exoc4,Fbln1,Egflam,Fam46c,Flrt2,Gdf6,Epha3,Col8a2,Cd248,Col12a1,Cdh11,Atrnl1,Dock10,Hhip,Shisa3,Col3a1,Lama2,Cd109,Tanc2,Fm…
GO:0007155	cell adhesion	24	744	1.02e-06	Nid1,Ntn4,Egfr,Emilin2,Fbn1,Itga11,Tgfbi,Svep1,Adamts12,Flrt2,Epha3,Col8a2,Col12a1,Cdh11,Lsamp,Col3a1,Lama2,Col14a1,Fbln7,Cadm3,Cfh,Vwf,Pdgfra,Slit2	Nid1,Ntn4,Egfr,Emilin2,Fbn1,Itga11,Tgfbi,Svep1,Adamts12,Flrt2,Epha3,Col8a2,Col12a1,Cdh11,Lsamp,Col3a1,Lama2,Col14a1,Fbln7,Cadm3,Cfh,Vwf,Pdgfra,Slit2
GO:0051239	regulation of multicellular organismal process	52	3205	3.55e-06	Ccl11,Serpinf1,Sfrp4,Cybb,Ctsk,Lbp,C1qtnf1,Ntn4,Egfr,Fst,Loxl2,Adamts1,Serping1,Smoc2,Csf1r,Gpr39,Fbn1,Procr,Wnt2b,Il6ra,F3,Sema3c,Angptl7,Figf,Mmp2,Ptgs2,Akap12,Igsf10,Foxo3,Fbln1,Adamts12,Flrt2,Gdf6,Epha3,Ldlrad4,Hhip,Col3a1,Lama2,Cd109,Tanc2,Dcn,Ephb2,Nfam1,Col14a1,C1qtnf3,Plxna4,Ccbe1,Apod,Pdgfra,Slit2,Gdf10,Glg1	Ccl11,Serpinf1,Sfrp4,Cybb,Ctsk,Lbp,C1qtnf1,Ntn4,Egfr,Fst,Loxl2,Adamts1,Serping1,Smoc2,Csf1r,Gpr39,Fbn1,Procr,Wnt2b,Il6ra,F3,Sema3c,Angptl7,Vegfd,Mmp2,Ptgs2,Akap12,Igsf10,Foxo3,Fbln1,Adamts12,Flrt2,Gdf6,Epha3,Ldlrad4,Hhip,Col3a1,Lama2,Cd109,Tanc2,Dcn,Ephb2,Nfam1,Col14a1,C1qtnf3,Plxna4,Ccbe1,Apod,Pdgfra,Slit2,Gdf10,Glg1
GO:2000026	regulation of multicellular organismal development	41	2150	3.55e-06	Ccl11,Serpinf1,Sfrp4,Cybb,Ctsk,Ntn4,Egfr,Fst,Loxl2,Adamts1,Smoc2,Csf1r,Fbn1,Wnt2b,Il6ra,F3,Sema3c,Angptl7,Figf,Ptgs2,Igsf10,Foxo3,Adamts12,Flrt2,Gdf6,Epha3,Ldlrad4,Hhip,Col3a1,Lama2,Cd109,Tanc2,Dcn,Ephb2,Nfam1,Col14a1,Plxna4,Ccbe1,Pdgfra,Slit2,Glg1	Ccl11,Serpinf1,Sfrp4,Cybb,Ctsk,Ntn4,Egfr,Fst,Loxl2,Adamts1,Smoc2,Csf1r,Fbn1,Wnt2b,Il6ra,F3,Sema3c,Angptl7,Vegfd,Ptgs2,Igsf10,Foxo3,Adamts12,Flrt2,Gdf6,Epha3,Ldlrad4,Hhip,Col3a1,Lama2,Cd109,Tanc2,Dcn,Ephb2,Nfam1,Col14a1,Plxna4,Ccbe1,Pdgfra,Slit2,Glg1
GO:0051241	negative regulation of multicellular organismal process	30	1304	1.11e-05	Ccl11,Serpinf1,Ctsk,Lbp,C1qtnf1,Egfr,Loxl2,Adamts1,Serping1,Gpr39,Fbn1,Procr,Sema3c,Angptl7,Mmp2,Ptgs2,Foxo3,Fbln1,Adamts12,Epha3,Ldlrad4,Hhip,Col3a1,Dcn,Ephb2,C1qtnf3,Apod,Pdgfra,Slit2,Gdf10	Ccl11,Serpinf1,Ctsk,Lbp,C1qtnf1,Egfr,Loxl2,Adamts1,Serping1,Gpr39,Fbn1,Procr,Sema3c,Angptl7,Mmp2,Ptgs2,Foxo3,Fbln1,Adamts12,Epha3,Ldlrad4,Hhip,Col3a1,Dcn,Ephb2,C1qtnf3,Apod,Pdgfra,Slit2,Gdf10
GO:0065007	biological regulation	110	10591	1.11e-05	Ccl11,Serpinf1,Sfrp4,Clec11a,Nid1,Dnajb1,Vipr2,Cybb,Pcolce2,Ctsk,Lbp,C1qtnf1,Igfbp4,Arid5b,Enpp3,Ntn4,Egfr,Hexb,Fst,Scara5,Loxl2,Adamts1,Serping1,Smoc2,Cfb,C2,Zfp521,Csf1r,Clec3b,Gria4,Gpr39,Entpd2,Fbn1,Procr,Wnt2b,Il6ra,F3,Sema3c,Angptl7,Pcolce,Nucb2,Figf,Mmp2,Mmp3,Itga11,Ptgs2,Akap12,Igsf10,Mgat5,Abhd2,Esm1,Sorcs2,Bace2,Crtac1,Svep1,Srpx,Ptpn13,Fbln2,Foxo3,Nrip1,Exoc4,Plcxd3,Fbln1,Egflam,Fam46c…	Ccl11,Serpinf1,Sfrp4,Clec11a,Nid1,Dnajb1,Vipr2,Cybb,Pcolce2,Ctsk,Lbp,C1qtnf1,Igfbp4,Arid5b,Enpp3,Ntn4,Egfr,Hexb,Fst,Scara5,Loxl2,Adamts1,Serping1,Smoc2,Cfb,C2,Zfp521,Csf1r,Clec3b,Gria4,Gpr39,Entpd2,Fbn1,Procr,Wnt2b,Il6ra,F3,Sema3c,Angptl7,Pcolce,Nucb2,Vegfd,Mmp2,Mmp3,Itga11,Ptgs2,Akap12,Igsf10,Mgat5,Abhd2,Esm1,Sorcs2,Bace2,Crtac1,Svep1,Srpx,Ptpn13,Fbln2,Foxo3,Nrip1,Exoc4,Plcxd3,Fbln1,Egflam,Fam46…
GO:0050793	regulation of developmental process	45	2669	1.67e-05	Ccl11,Serpinf1,Sfrp4,Cybb,Ctsk,Ntn4,Egfr,Hexb,Fst,Loxl2,Adamts1,Smoc2,Csf1r,Fbn1,Wnt2b,Il6ra,F3,Sema3c,Angptl7,Nucb2,Figf,Ptgs2,Igsf10,Foxo3,Fbln1,Adamts12,Flrt2,Gdf6,Epha3,Ldlrad4,Hhip,Col3a1,Lama2,Cd109,Tanc2,Dcn,Ephb2,Nfam1,Col14a1,Plxna4,Ccbe1,Pdgfra,Slit2,Gdf10,Glg1	Ccl11,Serpinf1,Sfrp4,Cybb,Ctsk,Ntn4,Egfr,Hexb,Fst,Loxl2,Adamts1,Smoc2,Csf1r,Fbn1,Wnt2b,Il6ra,F3,Sema3c,Angptl7,Nucb2,Vegfd,Ptgs2,Igsf10,Foxo3,Fbln1,Adamts12,Flrt2,Gdf6,Epha3,Ldlrad4,Hhip,Col3a1,Lama2,Cd109,Tanc2,Dcn,Ephb2,Nfam1,Col14a1,Plxna4,Ccbe1,Pdgfra,Slit2,Gdf10,Glg1
GO:0048583	regulation of response to stimulus	54	3651	3.1e-05	Ccl11,Serpinf1,Sfrp4,Lbp,C1qtnf1,Igfbp4,Enpp3,Egfr,Fst,Serping1,Smoc2,Cfb,C2,Csf1r,Gpr39,Fbn1,Il6ra,F3,Sema3c,Nucb2,Figf,Mmp2,Mmp3,Ptgs2,Akap12,Mgat5,Esm1,Srpx,Ptpn13,Foxo3,Exoc4,Fbln1,Adamts12,Gdf6,C1ra,Ldlrad4,Hhip,Col3a1,Cd109,Dcn,Ephb2,Nfam1,Col14a1,C1qtnf3,Cfh,Plxna4,Ccbe1,Apod,Bicc1,C1s1,Pdgfra,Slit2,Gdf10,Glg1	Ccl11,Serpinf1,Sfrp4,Lbp,C1qtnf1,Igfbp4,Enpp3,Egfr,Fst,Serping1,Smoc2,Cfb,C2,Csf1r,Gpr39,Fbn1,Il6ra,F3,Sema3c,Nucb2,Vegfd,Mmp2,Mmp3,Ptgs2,Akap12,Mgat5,Esm1,Srpx,Ptpn13,Foxo3,Exoc4,Fbln1,Adamts12,Gdf6,C1ra,Ldlrad4,Hhip,Col3a1,Cd109,Dcn,Ephb2,Nfam1,Col14a1,C1qtnf3,Cfh,Plxna4,Ccbe1,Apod,Bicc1,C1s1,Pdgfra,Slit2,Gdf10,Glg1
GO:0050789	regulation of biological process	104	9973	4.73e-05	Ccl11,Serpinf1,Sfrp4,Clec11a,Nid1,Dnajb1,Vipr2,Cybb,Pcolce2,Ctsk,Lbp,C1qtnf1,Igfbp4,Arid5b,Enpp3,Ntn4,Egfr,Hexb,Fst,Loxl2,Adamts1,Serping1,Smoc2,Cfb,C2,Zfp521,Csf1r,Clec3b,Gria4,Gpr39,Entpd2,Fbn1,Procr,Wnt2b,Il6ra,F3,Sema3c,Angptl7,Pcolce,Nucb2,Figf,Mmp2,Mmp3,Itga11,Ptgs2,Akap12,Igsf10,Mgat5,Abhd2,Esm1,Sorcs2,Bace2,Svep1,Srpx,Ptpn13,Fbln2,Foxo3,Nrip1,Exoc4,Plcxd3,Fbln1,Egflam,Fam46c,Adamts12,Gpr1…	Ccl11,Serpinf1,Sfrp4,Clec11a,Nid1,Dnajb1,Vipr2,Cybb,Pcolce2,Ctsk,Lbp,C1qtnf1,Igfbp4,Arid5b,Enpp3,Ntn4,Egfr,Hexb,Fst,Loxl2,Adamts1,Serping1,Smoc2,Cfb,C2,Zfp521,Csf1r,Clec3b,Gria4,Gpr39,Entpd2,Fbn1,Procr,Wnt2b,Il6ra,F3,Sema3c,Angptl7,Pcolce,Nucb2,Vegfd,Mmp2,Mmp3,Itga11,Ptgs2,Akap12,Igsf10,Mgat5,Abhd2,Esm1,Sorcs2,Bace2,Svep1,Srpx,Ptpn13,Fbln2,Foxo3,Nrip1,Exoc4,Plcxd3,Fbln1,Egflam,Fam46c,Adamts12,Adg…
GO:0009611	response to wounding	15	372	7.5e-05	Egfr,Serping1,Entpd2,Procr,F3,Mmp2,Abhd2,Fbln1,Col3a1,Dcn,Cfh,Vwf,Apod,Pdgfra,Matn2	Egfr,Serping1,Entpd2,Procr,F3,Mmp2,Abhd2,Fbln1,Col3a1,Dcn,Cfh,Vwf,Apod,Pdgfra,Matn2
GO:0022008	neurogenesis	34	1784	7.52e-05	Ccl11,Serpinf1,Ntn4,Egfr,Hexb,Adamts1,Zfp521,Csf1r,Wnt2b,Sema3c,Figf,Mmp2,Igsf10,Crtac1,Foxo3,Exoc4,Egflam,Flrt2,Gdf6,Epha3,Cdh11,Dock10,Hhip,Col3a1,Lama2,Tanc2,Fmn1,Slc4a10,Ephb2,Cfh,Plxna4,Apod,Slit2,Matn2	Ccl11,Serpinf1,Ntn4,Egfr,Hexb,Adamts1,Zfp521,Csf1r,Wnt2b,Sema3c,Vegfd,Mmp2,Igsf10,Crtac1,Foxo3,Exoc4,Egflam,Flrt2,Gdf6,Epha3,Cdh11,Dock10,Hhip,Col3a1,Lama2,Tanc2,Fmn1,Slc4a10,Ephb2,Cfh,Plxna4,Apod,Slit2,Matn2
GO:0001525	angiogenesis	14	325	8.7e-05	Angptl2,Loxl2,Figf,Mmp2,Ptgs2,Tgfbi,Thsd7a,Esm1,Col8a2,Ephb2,Cfh,Ccbe1,Pdgfra,Slit2	Angptl2,Loxl2,Vegfd,Mmp2,Ptgs2,Tgfbi,Thsd7a,Esm1,Col8a2,Ephb2,Cfh,Ccbe1,Pdgfra,Slit2
GO:0001501	skeletal system development	17	500	9.36e-05	Sfrp4,Arid5b,Hexb,Fst,Clec3b,Fbn1,Wnt2b,Mmp2,Tgfbi,Col12a1,Hhip,Col3a1,Fmn1,Col14a1,Pdgfra,Matn2,Glg1	Sfrp4,Arid5b,Hexb,Fst,Clec3b,Fbn1,Wnt2b,Mmp2,Tgfbi,Col12a1,Hhip,Col3a1,Fmn1,Col14a1,Pdgfra,Matn2,Glg1
GO:0009888	tissue development	33	1720	9.36e-05	Ccl11,Arid5b,Ntn4,Egfr,Fst,Loxl2,Clec3b,Wnt2b,Sema3c,Mmp2,Ptgs2,Igsf10,Tgfbi,Svep1,Exoc4,Egflam,Epha3,Col12a1,Atrnl1,Hhip,Col3a1,Lama2,Cd109,Fmn1,Ptgfrn,Dcn,Col14a1,Cfh,Zfp568,Apod,Pdgfra,Slit2,Matn2	Ccl11,Arid5b,Ntn4,Egfr,Fst,Loxl2,Clec3b,Wnt2b,Sema3c,Mmp2,Ptgs2,Igsf10,Tgfbi,Svep1,Exoc4,Egflam,Epha3,Col12a1,Atrnl1,Hhip,Col3a1,Lama2,Cd109,Fmn1,Ptgfrn,Dcn,Col14a1,Cfh,Zfp568,Apod,Pdgfra,Slit2,Matn2
GO:0048584	positive regulation of response to stimulus	37	2080	9.36e-05	Ccl11,Sfrp4,Lbp,C1qtnf1,Igfbp4,Egfr,Serping1,Smoc2,Cfb,C2,Csf1r,Gpr39,Il6ra,F3,Figf,Mmp2,Mmp3,Ptgs2,Akap12,Mgat5,Esm1,Srpx,Foxo3,Exoc4,Gdf6,C1ra,Col3a1,Dcn,Ephb2,Nfam1,C1qtnf3,Cfh,Ccbe1,C1s1,Pdgfra,Slit2,Gdf10	Ccl11,Sfrp4,Lbp,C1qtnf1,Igfbp4,Egfr,Serping1,Smoc2,Cfb,C2,Csf1r,Gpr39,Il6ra,F3,Vegfd,Mmp2,Mmp3,Ptgs2,Akap12,Mgat5,Esm1,Srpx,Foxo3,Exoc4,Gdf6,C1ra,Col3a1,Dcn,Ephb2,Nfam1,C1qtnf3,Cfh,Ccbe1,C1s1,Pdgfra,Slit2,Gdf10
GO:0090287	regulation of cellular response to growth factor stimulus	13	277	9.36e-05	Sfrp4,Fst,Smoc2,Fbn1,Figf,Adamts12,Ldlrad4,Hhip,Cd109,Dcn,Ccbe1,Slit2,Glg1	Sfrp4,Fst,Smoc2,Fbn1,Vegfd,Adamts12,Ldlrad4,Hhip,Cd109,Dcn,Ccbe1,Slit2,Glg1
GO:0048699	generation of neurons	32	1660	0.00012	Ccl11,Serpinf1,Ntn4,Egfr,Adamts1,Zfp521,Csf1r,Wnt2b,Sema3c,Figf,Mmp2,Igsf10,Crtac1,Foxo3,Egflam,Flrt2,Gdf6,Epha3,Cdh11,Dock10,Hhip,Col3a1,Lama2,Tanc2,Fmn1,Slc4a10,Ephb2,Cfh,Plxna4,Apod,Slit2,Matn2	Ccl11,Serpinf1,Ntn4,Egfr,Adamts1,Zfp521,Csf1r,Wnt2b,Sema3c,Vegfd,Mmp2,Igsf10,Crtac1,Foxo3,Egflam,Flrt2,Gdf6,Epha3,Cdh11,Dock10,Hhip,Col3a1,Lama2,Tanc2,Fmn1,Slc4a10,Ephb2,Cfh,Plxna4,Apod,Slit2,Matn2
GO:0010646	regulation of cell communication	48	3215	0.00013	Ccl11,Sfrp4,Lbp,C1qtnf1,Igfbp4,Egfr,Fst,Smoc2,Csf1r,Gria4,Gpr39,Fbn1,Il6ra,F3,Nucb2,Figf,Mmp3,Ptgs2,Akap12,Mgat5,Esm1,Sorcs2,Srpx,Ptpn13,Foxo3,Exoc4,Fbln1,Adamts12,Gdf6,Ldlrad4,Cdh11,Hhip,Col3a1,Lama2,Cd109,Slc4a10,Dcn,Ephb2,Nfam1,C1qtnf3,Ccbe1,Zfp568,Apod,Bicc1,Pdgfra,Slit2,Gdf10,Glg1	Ccl11,Sfrp4,Lbp,C1qtnf1,Igfbp4,Egfr,Fst,Smoc2,Csf1r,Gria4,Gpr39,Fbn1,Il6ra,F3,Nucb2,Vegfd,Mmp3,Ptgs2,Akap12,Mgat5,Esm1,Sorcs2,Srpx,Ptpn13,Foxo3,Exoc4,Fbln1,Adamts12,Gdf6,Ldlrad4,Cdh11,Hhip,Col3a1,Lama2,Cd109,Slc4a10,Dcn,Ephb2,Nfam1,C1qtnf3,Ccbe1,Zfp568,Apod,Bicc1,Pdgfra,Slit2,Gdf10,Glg1
GO:0072359	circulatory system development	23	936	0.00014	Angptl2,Loxl2,Adamts1,Fbn1,Sema3c,Figf,Mmp2,Ptgs2,Tgfbi,Thsd7a,Esm1,Svep1,Flrt2,Epha3,Col8a2,Col3a1,Ephb2,Col14a1,Cfh,Ccbe1,Bicc1,Pdgfra,Slit2	Angptl2,Loxl2,Adamts1,Fbn1,Sema3c,Vegfd,Mmp2,Ptgs2,Tgfbi,Thsd7a,Esm1,Svep1,Flrt2,Epha3,Col8a2,Col3a1,Ephb2,Col14a1,Cfh,Ccbe1,Bicc1,Pdgfra,Slit2
GO:0040017	positive regulation of locomotion	18	605	0.00022	Ccl11,Lbp,Egfr,Adamts1,Smoc2,Csf1r,F3,Sema3c,Figf,Mmp2,Mmp3,Ptgs2,Akap12,Mgat5,Fbln1,Ccbe1,Pdgfra,Slit2	Ccl11,Lbp,Egfr,Adamts1,Smoc2,Csf1r,F3,Sema3c,Vegfd,Mmp2,Mmp3,Ptgs2,Akap12,Mgat5,Fbln1,Ccbe1,Pdgfra,Slit2
GO:0048514	blood vessel morphogenesis	15	433	0.00033	Angptl2,Loxl2,Figf,Mmp2,Ptgs2,Tgfbi,Thsd7a,Esm1,Col8a2,Col3a1,Ephb2,Cfh,Ccbe1,Pdgfra,Slit2	Angptl2,Loxl2,Vegfd,Mmp2,Ptgs2,Tgfbi,Thsd7a,Esm1,Col8a2,Col3a1,Ephb2,Cfh,Ccbe1,Pdgfra,Slit2
GO:0001944	vasculature development	17	562	0.00034	Angptl2,Loxl2,Sema3c,Figf,Mmp2,Ptgs2,Tgfbi,Thsd7a,Esm1,Svep1,Col8a2,Col3a1,Ephb2,Cfh,Ccbe1,Pdgfra,Slit2	Angptl2,Loxl2,Sema3c,Vegfd,Mmp2,Ptgs2,Tgfbi,Thsd7a,Esm1,Svep1,Col8a2,Col3a1,Ephb2,Cfh,Ccbe1,Pdgfra,Slit2
GO:0023051	regulation of signaling	47	3227	0.00034	Ccl11,Sfrp4,Lbp,C1qtnf1,Igfbp4,Egfr,Fst,Smoc2,Csf1r,Gria4,Gpr39,Fbn1,Il6ra,F3,Nucb2,Figf,Mmp3,Ptgs2,Akap12,Mgat5,Esm1,Sorcs2,Srpx,Ptpn13,Foxo3,Exoc4,Fbln1,Adamts12,Gdf6,Ldlrad4,Cdh11,Hhip,Col3a1,Lama2,Cd109,Slc4a10,Dcn,Ephb2,Nfam1,C1qtnf3,Ccbe1,Apod,Bicc1,Pdgfra,Slit2,Gdf10,Glg1	Ccl11,Sfrp4,Lbp,C1qtnf1,Igfbp4,Egfr,Fst,Smoc2,Csf1r,Gria4,Gpr39,Fbn1,Il6ra,F3,Nucb2,Vegfd,Mmp3,Ptgs2,Akap12,Mgat5,Esm1,Sorcs2,Srpx,Ptpn13,Foxo3,Exoc4,Fbln1,Adamts12,Gdf6,Ldlrad4,Cdh11,Hhip,Col3a1,Lama2,Cd109,Slc4a10,Dcn,Ephb2,Nfam1,C1qtnf3,Ccbe1,Apod,Bicc1,Pdgfra,Slit2,Gdf10,Glg1
GO:0030335	positive regulation of cell migration	17	567	0.00037	Ccl11,Lbp,Egfr,Adamts1,Smoc2,Csf1r,F3,Sema3c,Figf,Mmp2,Mmp3,Ptgs2,Akap12,Mgat5,Fbln1,Ccbe1,Pdgfra	Ccl11,Lbp,Egfr,Adamts1,Smoc2,Csf1r,F3,Sema3c,Vegfd,Mmp2,Mmp3,Ptgs2,Akap12,Mgat5,Fbln1,Ccbe1,Pdgfra
GO:0048518	positive regulation of biological process	70	5869	0.00037	Ccl11,Serpinf1,Sfrp4,Clec11a,Nid1,Cybb,Pcolce2,Lbp,C1qtnf1,Igfbp4,Arid5b,Enpp3,Egfr,Hexb,Fst,Loxl2,Adamts1,Serping1,Smoc2,Cfb,C2,Csf1r,Clec3b,Gria4,Gpr39,Fbn1,Wnt2b,Il6ra,F3,Sema3c,Pcolce,Nucb2,Figf,Mmp2,Mmp3,Ptgs2,Akap12,Mgat5,Esm1,Srpx,Fbln2,Foxo3,Nrip1,Exoc4,Fbln1,Egflam,Fam46c,Flrt2,Gdf6,C1ra,Epha3,Cd248,Hspa1a,Col3a1,Lama2,Folr2,Fmn1,Dcn,Ephb2,Nfam1,C1qtnf3,Cfh,Plxna4,Spock2,Ccbe1,C1s1,Pdgfr…	Ccl11,Serpinf1,Sfrp4,Clec11a,Nid1,Cybb,Pcolce2,Lbp,C1qtnf1,Igfbp4,Arid5b,Enpp3,Egfr,Hexb,Fst,Loxl2,Adamts1,Serping1,Smoc2,Cfb,C2,Csf1r,Clec3b,Gria4,Gpr39,Fbn1,Wnt2b,Il6ra,F3,Sema3c,Pcolce,Nucb2,Vegfd,Mmp2,Mmp3,Ptgs2,Akap12,Mgat5,Esm1,Srpx,Fbln2,Foxo3,Nrip1,Exoc4,Fbln1,Egflam,Fam46c,Flrt2,Gdf6,C1ra,Epha3,Cd248,Hspa1a,Col3a1,Lama2,Folr2,Fmn1,Dcn,Ephb2,Nfam1,C1qtnf3,Cfh,Plxna4,Spock2,Ccbe1,C1s1,Pdgf…
GO:0061564	axon development	14	386	0.00041	Csf1r,Sema3c,Mmp2,Crtac1,Egflam,Flrt2,Epha3,Cdh11,Lama2,Ephb2,Plxna4,Apod,Slit2,Matn2	Csf1r,Sema3c,Mmp2,Crtac1,Egflam,Flrt2,Epha3,Cdh11,Lama2,Ephb2,Plxna4,Apod,Slit2,Matn2
GO:0050896	response to stimulus	78	6908	0.00044	Ccl11,Serpinf1,Sfrp4,Clec11a,Nid1,Dnajb1,Vipr2,Cybb,Pcolce2,Ctsk,Lbp,Igfbp4,Arid5b,Enpp3,Egfr,Fst,Scara5,Loxl2,Serping1,Cfb,C2,Csf1r,Gria4,Gpr39,Entpd2,Fbn1,Procr,Wnt2b,Il6ra,F3,Sema3c,Pcolce,Nucb2,Figf,Mmp2,Mmp3,Itga11,Ptgs2,Akap12,Abhd2,Slfn8,Svep1,Srpx,Foxo3,Nrip1,Plcxd3,Fbln1,Egflam,Adamts12,Gpr133,Flrt2,Gdf6,C1ra,Epha3,Hunk,Atrnl1,Dock10,Hhip,Hspa1a,Col3a1,Cp,Lama2,Folr2,Slc4a10,Dcn,Ephb2,Nf…	Ccl11,Serpinf1,Sfrp4,Clec11a,Nid1,Dnajb1,Vipr2,Cybb,Pcolce2,Ctsk,Lbp,Igfbp4,Arid5b,Enpp3,Egfr,Fst,Scara5,Loxl2,Serping1,Cfb,C2,Csf1r,Gria4,Gpr39,Entpd2,Fbn1,Procr,Wnt2b,Il6ra,F3,Sema3c,Pcolce,Nucb2,Vegfd,Mmp2,Mmp3,Itga11,Ptgs2,Akap12,Abhd2,Slfn8,Svep1,Srpx,Foxo3,Nrip1,Plcxd3,Fbln1,Egflam,Adamts12,Adgrd1,Flrt2,Gdf6,C1ra,Epha3,Hunk,Atrnl1,Dock10,Hhip,Hspa1a,Col3a1,Cp,Lama2,Folr2,Slc4a10,Dcn,Ephb2,N…
GO:0009966	regulation of signal transduction	42	2767	0.0005	Ccl11,Sfrp4,Lbp,C1qtnf1,Igfbp4,Egfr,Fst,Smoc2,Csf1r,Gpr39,Fbn1,Il6ra,F3,Nucb2,Figf,Mmp3,Ptgs2,Akap12,Mgat5,Esm1,Srpx,Ptpn13,Foxo3,Exoc4,Fbln1,Adamts12,Gdf6,Ldlrad4,Hhip,Col3a1,Cd109,Dcn,Ephb2,Nfam1,C1qtnf3,Ccbe1,Apod,Bicc1,Pdgfra,Slit2,Gdf10,Glg1	Ccl11,Sfrp4,Lbp,C1qtnf1,Igfbp4,Egfr,Fst,Smoc2,Csf1r,Gpr39,Fbn1,Il6ra,F3,Nucb2,Vegfd,Mmp3,Ptgs2,Akap12,Mgat5,Esm1,Srpx,Ptpn13,Foxo3,Exoc4,Fbln1,Adamts12,Gdf6,Ldlrad4,Hhip,Col3a1,Cd109,Dcn,Ephb2,Nfam1,C1qtnf3,Ccbe1,Apod,Bicc1,Pdgfra,Slit2,Gdf10,Glg1
GO:0071310	cellular response to organic substance	34	1987	0.00051	Ccl11,Serpinf1,Cybb,Pcolce2,Lbp,Arid5b,Egfr,Fst,Csf1r,Entpd2,Fbn1,Il6ra,F3,Pcolce,Figf,Mmp2,Mmp3,Ptgs2,Akap12,Abhd2,Foxo3,Nrip1,Adamts12,Flrt2,Gdf6,Epha3,Hspa1a,Col3a1,Folr2,Spock2,Pdgfra,Slit2,Gdf10,Hspa1b	Ccl11,Serpinf1,Cybb,Pcolce2,Lbp,Arid5b,Egfr,Fst,Csf1r,Entpd2,Fbn1,Il6ra,F3,Pcolce,Vegfd,Mmp2,Mmp3,Ptgs2,Akap12,Abhd2,Foxo3,Nrip1,Adamts12,Flrt2,Gdf6,Epha3,Hspa1a,Col3a1,Folr2,Spock2,Pdgfra,Slit2,Gdf10,Hspa1b
GO:0006956	complement activation	6	44	0.00052	Serping1,Cfb,C2,C1ra,Cfh,C1s1	Serping1,Cfb,C2,C1ra,Cfh,C1s1
GO:0035239	tube morphogenesis	19	728	0.00052	Ccl11,Angptl2,Egfr,Loxl2,Figf,Mmp2,Ptgs2,Tgfbi,Thsd7a,Esm1,Col8a2,Hhip,Col3a1,Fmn1,Ephb2,Cfh,Ccbe1,Pdgfra,Slit2	Ccl11,Angptl2,Egfr,Loxl2,Vegfd,Mmp2,Ptgs2,Tgfbi,Thsd7a,Esm1,Col8a2,Hhip,Col3a1,Fmn1,Ephb2,Cfh,Ccbe1,Pdgfra,Slit2
GO:0048589	developmental growth	15	458	0.00052	Ccl11,Arid5b,Il6ra,Igsf10,Foxo3,Col12a1,Fmn1,Ptgfrn,Slc4a10,Col14a1,Zfp568,Apod,Pdgfra,Slit2,Matn2	Ccl11,Arid5b,Il6ra,Igsf10,Foxo3,Col12a1,Fmn1,Ptgfrn,Slc4a10,Col14a1,Zfp568,Apod,Pdgfra,Slit2,Matn2
GO:0001568	blood vessel development	16	534	0.00061	Angptl2,Loxl2,Sema3c,Figf,Mmp2,Ptgs2,Tgfbi,Thsd7a,Esm1,Col8a2,Col3a1,Ephb2,Cfh,Ccbe1,Pdgfra,Slit2	Angptl2,Loxl2,Sema3c,Vegfd,Mmp2,Ptgs2,Tgfbi,Thsd7a,Esm1,Col8a2,Col3a1,Ephb2,Cfh,Ccbe1,Pdgfra,Slit2
GO:0032879	regulation of localization	42	2806	0.00061	Ccl11,Serpinf1,Sfrp4,Cybb,Lbp,C1qtnf1,Egfr,Adamts1,Smoc2,C2,Csf1r,Gpr39,F3,Sema3c,Nucb2,Figf,Mmp2,Mmp3,Ptgs2,Akap12,Igsf10,Mgat5,Abhd2,Foxo3,Exoc4,Fbln1,Flrt2,Epha3,Ldlrad4,Cttnbp2nl,Dock10,Col3a1,Lama2,Dcn,Ephb2,Podn,C1qtnf3,Plxna4,Ccbe1,Apod,Pdgfra,Slit2	Ccl11,Serpinf1,Sfrp4,Cybb,Lbp,C1qtnf1,Egfr,Adamts1,Smoc2,C2,Csf1r,Gpr39,F3,Sema3c,Nucb2,Vegfd,Mmp2,Mmp3,Ptgs2,Akap12,Igsf10,Mgat5,Abhd2,Foxo3,Exoc4,Fbln1,Flrt2,Epha3,Ldlrad4,Cttnbp2nl,Dock10,Col3a1,Lama2,Dcn,Ephb2,Podn,C1qtnf3,Plxna4,Ccbe1,Apod,Pdgfra,Slit2
GO:0050794	regulation of cellular process	97	9541	0.00061	Ccl11,Serpinf1,Sfrp4,Clec11a,Nid1,Dnajb1,Vipr2,Cybb,Pcolce2,Lbp,C1qtnf1,Igfbp4,Arid5b,Enpp3,Egfr,Hexb,Fst,Loxl2,Adamts1,Serping1,Smoc2,C2,Csf1r,Clec3b,Gria4,Gpr39,Entpd2,Fbn1,Wnt2b,Il6ra,F3,Sema3c,Angptl7,Pcolce,Nucb2,Figf,Mmp2,Mmp3,Itga11,Ptgs2,Akap12,Igsf10,Mgat5,Abhd2,Esm1,Sorcs2,Bace2,Svep1,Srpx,Ptpn13,Fbln2,Foxo3,Nrip1,Exoc4,Plcxd3,Fbln1,Egflam,Fam46c,Adamts12,Gpr133,Flrt2,Gdf6,Epha3,Hunk,Ld…	Ccl11,Serpinf1,Sfrp4,Clec11a,Nid1,Dnajb1,Vipr2,Cybb,Pcolce2,Lbp,C1qtnf1,Igfbp4,Arid5b,Enpp3,Egfr,Hexb,Fst,Loxl2,Adamts1,Serping1,Smoc2,C2,Csf1r,Clec3b,Gria4,Gpr39,Entpd2,Fbn1,Wnt2b,Il6ra,F3,Sema3c,Angptl7,Pcolce,Nucb2,Vegfd,Mmp2,Mmp3,Itga11,Ptgs2,Akap12,Igsf10,Mgat5,Abhd2,Esm1,Sorcs2,Bace2,Svep1,Srpx,Ptpn13,Fbln2,Foxo3,Nrip1,Exoc4,Plcxd3,Fbln1,Egflam,Fam46c,Adamts12,Adgrd1,Flrt2,Gdf6,Epha3,Hunk,L…
GO:1901342	regulation of vasculature development	13	349	0.00061	Ccl11,Serpinf1,Cybb,Adamts1,Smoc2,Il6ra,F3,Angptl7,Figf,Ptgs2,Hhip,Dcn,Ccbe1	Ccl11,Serpinf1,Cybb,Adamts1,Smoc2,Il6ra,F3,Angptl7,Vegfd,Ptgs2,Hhip,Dcn,Ccbe1
GO:0030154	cell differentiation	50	3674	0.00065	Ccl11,Serpinf1,Sfrp4,Arid5b,Ntn4,Egfr,Hexb,Fst,Loxl2,Adamts1,Zfp521,Csf1r,Wnt2b,Sema3c,Figf,Mmp2,Ptgs2,Igsf10,Tgfbi,Abhd2,Thsd7a,Crtac1,Foxo3,Exoc4,Egflam,Flrt2,Gdf6,Epha3,Col12a1,Cdh11,Dock10,Hhip,Col3a1,Lama2,Cd109,Tanc2,Fmn1,Ptgfrn,Slc4a10,Ephb2,Nfam1,Col14a1,Cfh,Plxna4,Steap4,Apod,Pdgfra,Slit2,Matn2,Gdf10	Ccl11,Serpinf1,Sfrp4,Arid5b,Ntn4,Egfr,Hexb,Fst,Loxl2,Adamts1,Zfp521,Csf1r,Wnt2b,Sema3c,Vegfd,Mmp2,Ptgs2,Igsf10,Tgfbi,Abhd2,Thsd7a,Crtac1,Foxo3,Exoc4,Egflam,Flrt2,Gdf6,Epha3,Col12a1,Cdh11,Dock10,Hhip,Col3a1,Lama2,Cd109,Tanc2,Fmn1,Ptgfrn,Slc4a10,Ephb2,Nfam1,Col14a1,Cfh,Plxna4,Steap4,Apod,Pdgfra,Slit2,Matn2,Gdf10
GO:0030182	neuron differentiation	23	1056	0.00065	Ntn4,Egfr,Zfp521,Csf1r,Wnt2b,Sema3c,Figf,Mmp2,Crtac1,Egflam,Flrt2,Epha3,Cdh11,Dock10,Lama2,Fmn1,Slc4a10,Ephb2,Cfh,Plxna4,Apod,Slit2,Matn2	Ntn4,Egfr,Zfp521,Csf1r,Wnt2b,Sema3c,Vegfd,Mmp2,Crtac1,Egflam,Flrt2,Epha3,Cdh11,Dock10,Lama2,Fmn1,Slc4a10,Ephb2,Cfh,Plxna4,Apod,Slit2,Matn2
GO:0007596	blood coagulation	8	115	0.00081	Serping1,Entpd2,Procr,F3,Fbln1,Cfh,Vwf,Pdgfra	Serping1,Entpd2,Procr,F3,Fbln1,Cfh,Vwf,Pdgfra
GO:0022603	regulation of anatomical structure morphogenesis	23	1090	0.00097	Ccl11,Serpinf1,Cybb,Ntn4,Hexb,Adamts1,Smoc2,Csf1r,Wnt2b,F3,Sema3c,Figf,Ptgs2,Fbln1,Adamts12,Hhip,Tanc2,Dcn,Ephb2,Plxna4,Ccbe1,Pdgfra,Slit2	Ccl11,Serpinf1,Cybb,Ntn4,Hexb,Adamts1,Smoc2,Csf1r,Wnt2b,F3,Sema3c,Vegfd,Ptgs2,Fbln1,Adamts12,Hhip,Tanc2,Dcn,Ephb2,Plxna4,Ccbe1,Pdgfra,Slit2
GO:0048666	neuron development	20	855	0.001	Ntn4,Egfr,Csf1r,Sema3c,Mmp2,Crtac1,Egflam,Flrt2,Epha3,Cdh11,Dock10,Lama2,Fmn1,Slc4a10,Ephb2,Cfh,Plxna4,Apod,Slit2,Matn2	Ntn4,Egfr,Csf1r,Sema3c,Mmp2,Crtac1,Egflam,Flrt2,Epha3,Cdh11,Dock10,Lama2,Fmn1,Slc4a10,Ephb2,Cfh,Plxna4,Apod,Slit2,Matn2
GO:0040011	locomotion	24	1183	0.0011	Ccl11,Lbp,Arid5b,Ntn4,Egfr,Hexb,Loxl2,Csf1r,Sema3c,Figf,Mmp2,Itga11,Svep1,Egflam,Adamts12,Flrt2,Epha3,Cd248,Lama2,Ephb2,Plxna4,Pdgfra,Slit2,Matn2	Ccl11,Lbp,Arid5b,Ntn4,Egfr,Hexb,Loxl2,Csf1r,Sema3c,Vegfd,Mmp2,Itga11,Svep1,Egflam,Adamts12,Flrt2,Epha3,Cd248,Lama2,Ephb2,Plxna4,Pdgfra,Slit2,Matn2
GO:0000904	cell morphogenesis involved in differentiation	16	575	0.0012	Ntn4,Csf1r,Sema3c,Egflam,Flrt2,Epha3,Col12a1,Cdh11,Dock10,Lama2,Fmn1,Ephb2,Col14a1,Plxna4,Slit2,Matn2	Ntn4,Csf1r,Sema3c,Egflam,Flrt2,Epha3,Col12a1,Cdh11,Dock10,Lama2,Fmn1,Ephb2,Col14a1,Plxna4,Slit2,Matn2
GO:0032101	regulation of response to external stimulus	20	871	0.0012	Serpinf1,Lbp,C1qtnf1,Enpp3,Egfr,Serping1,Smoc2,Sema3c,Nucb2,Figf,Mmp2,Ptgs2,Adamts12,Cd109,Ephb2,C1qtnf3,Plxna4,Apod,Pdgfra,Slit2	Serpinf1,Lbp,C1qtnf1,Enpp3,Egfr,Serping1,Smoc2,Sema3c,Nucb2,Vegfd,Mmp2,Ptgs2,Adamts12,Cd109,Ephb2,C1qtnf3,Plxna4,Apod,Pdgfra,Slit2
GO:0042060	wound healing	11	265	0.0012	Egfr,Serping1,Entpd2,Procr,F3,Fbln1,Col3a1,Dcn,Cfh,Vwf,Pdgfra	Egfr,Serping1,Entpd2,Procr,F3,Fbln1,Col3a1,Dcn,Cfh,Vwf,Pdgfra
GO:0048646	anatomical structure formation involved in morphogenesis	21	952	0.0013	Angptl2,Loxl2,Adamts1,Sema3c,Figf,Mmp2,Ptgs2,Tgfbi,Thsd7a,Esm1,Exoc4,Col8a2,Col12a1,Cd109,Fmn1,Ptgfrn,Ephb2,Cfh,Ccbe1,Pdgfra,Slit2	Angptl2,Loxl2,Adamts1,Sema3c,Vegfd,Mmp2,Ptgs2,Tgfbi,Thsd7a,Esm1,Exoc4,Col8a2,Col12a1,Cd109,Fmn1,Ptgfrn,Ephb2,Cfh,Ccbe1,Pdgfra,Slit2
GO:0035295	tube development	21	961	0.0014	Ccl11,Angptl2,Egfr,Loxl2,Sema3c,Figf,Mmp2,Ptgs2,Tgfbi,Adamts2,Thsd7a,Esm1,Col8a2,Hhip,Col3a1,Fmn1,Ephb2,Cfh,Ccbe1,Pdgfra,Slit2	Ccl11,Angptl2,Egfr,Loxl2,Sema3c,Vegfd,Mmp2,Ptgs2,Tgfbi,Adamts2,Thsd7a,Esm1,Col8a2,Hhip,Col3a1,Fmn1,Ephb2,Cfh,Ccbe1,Pdgfra,Slit2
GO:0051093	negative regulation of developmental process	22	1043	0.0014	Ccl11,Serpinf1,Ctsk,Egfr,Fst,Loxl2,Adamts1,Fbn1,Sema3c,Angptl7,Nucb2,Foxo3,Fbln1,Adamts12,Epha3,Ldlrad4,Hhip,Col3a1,Dcn,Ephb2,Slit2,Gdf10	Ccl11,Serpinf1,Ctsk,Egfr,Fst,Loxl2,Adamts1,Fbn1,Sema3c,Angptl7,Nucb2,Foxo3,Fbln1,Adamts12,Epha3,Ldlrad4,Hhip,Col3a1,Dcn,Ephb2,Slit2,Gdf10
GO:0045595	regulation of cell differentiation	31	1868	0.0019	Ccl11,Serpinf1,Sfrp4,Egfr,Fst,Loxl2,Adamts1,Csf1r,Fbn1,Sema3c,Nucb2,Ptgs2,Igsf10,Foxo3,Fbln1,Adamts12,Flrt2,Gdf6,Epha3,Ldlrad4,Col3a1,Cd109,Tanc2,Ephb2,Nfam1,Col14a1,Plxna4,Pdgfra,Slit2,Gdf10,Glg1	Ccl11,Serpinf1,Sfrp4,Egfr,Fst,Loxl2,Adamts1,Csf1r,Fbn1,Sema3c,Nucb2,Ptgs2,Igsf10,Foxo3,Fbln1,Adamts12,Flrt2,Gdf6,Epha3,Ldlrad4,Col3a1,Cd109,Tanc2,Ephb2,Nfam1,Col14a1,Plxna4,Pdgfra,Slit2,Gdf10,Glg1
GO:0007411	axon guidance	10	234	0.0023	Csf1r,Sema3c,Egflam,Flrt2,Epha3,Lama2,Ephb2,Plxna4,Slit2,Matn2	Csf1r,Sema3c,Egflam,Flrt2,Epha3,Lama2,Ephb2,Plxna4,Slit2,Matn2
GO:0001655	urogenital system development	12	353	0.0026	Serpinf1,Nid1,Arid5b,Adamts1,Fbn1,Mmp2,Fmn1,Dcn,Ephb2,Cfh,Pdgfra,Slit2	Serpinf1,Nid1,Arid5b,Adamts1,Fbn1,Mmp2,Fmn1,Dcn,Ephb2,Cfh,Pdgfra,Slit2
GO:0009987	cellular process	120	13330	0.0026	Ccl11,Serpinf1,Sfrp4,Man1a,Clec11a,Nid1,Dnajb1,Vipr2,Cybb,Pcolce2,Ctsk,Lbp,C1qtnf1,Igfbp4,Scrn1,Arid5b,Enpp3,Ntn4,Egfr,Abca8b,Hexb,Fst,Scara5,Loxl2,Adamts1,Smoc2,Emilin2,Cfb,Zfp521,Csf1r,St8sia2,Gria4,Gpr39,Entpd2,Fbn1,Cpxm1,Wnt2b,Il6ra,Prss12,F3,Sema3c,Man2b2,Pcolce,Nucb2,Cpxm2,Figf,Mmp2,Mmp3,Itga11,Ptgs2,Abca6,Akap12,Abca9,Igsf10,Tgfbi,Mgat5,Abhd2,Slfn8,Adamts2,Thsd7a,Lgi2,Sorcs2,Bace2,Crtac1,S…	Ccl11,Serpinf1,Sfrp4,Man1a,Clec11a,Nid1,Dnajb1,Vipr2,Cybb,Pcolce2,Ctsk,Lbp,C1qtnf1,Igfbp4,Scrn1,Arid5b,Enpp3,Ntn4,Egfr,Abca8b,Hexb,Fst,Scara5,Loxl2,Adamts1,Smoc2,Emilin2,Cfb,Zfp521,Csf1r,St8sia2,Gria4,Gpr39,Entpd2,Fbn1,Cpxm1,Wnt2b,Il6ra,Prss12,F3,Sema3c,Man2b2,Pcolce,Nucb2,Cpxm2,Vegfd,Mmp2,Mmp3,Itga11,Ptgs2,Abca6,Akap12,Abca9,Igsf10,Tgfbi,Mgat5,Abhd2,Slfn8,Adamts2,Thsd7a,Lgi2,Sorcs2,Bace2,Crtac1,…
GO:0048812	neuron projection morphogenesis	14	479	0.0026	Egfr,Csf1r,Sema3c,Egflam,Flrt2,Epha3,Cdh11,Dock10,Lama2,Fmn1,Ephb2,Plxna4,Slit2,Matn2	Egfr,Csf1r,Sema3c,Egflam,Flrt2,Epha3,Cdh11,Dock10,Lama2,Fmn1,Ephb2,Plxna4,Slit2,Matn2
GO:0031175	neuron projection development	17	697	0.0028	Egfr,Csf1r,Sema3c,Mmp2,Crtac1,Egflam,Flrt2,Epha3,Cdh11,Dock10,Lama2,Fmn1,Ephb2,Plxna4,Apod,Slit2,Matn2	Egfr,Csf1r,Sema3c,Mmp2,Crtac1,Egflam,Flrt2,Epha3,Cdh11,Dock10,Lama2,Fmn1,Ephb2,Plxna4,Apod,Slit2,Matn2
GO:0006935	chemotaxis	14	487	0.0029	Ccl11,Lbp,Csf1r,Sema3c,Figf,Egflam,Flrt2,Epha3,Lama2,Ephb2,Plxna4,Pdgfra,Slit2,Matn2	Ccl11,Lbp,Csf1r,Sema3c,Vegfd,Egflam,Flrt2,Epha3,Lama2,Ephb2,Plxna4,Pdgfra,Slit2,Matn2
GO:0007166	cell surface receptor signaling pathway	29	1741	0.0032	Ccl11,Sfrp4,Nid1,Vipr2,Lbp,Arid5b,Egfr,Fst,Csf1r,Gria4,Wnt2b,Il6ra,F3,Sema3c,Figf,Itga11,Svep1,Foxo3,Gpr133,Flrt2,Gdf6,Epha3,Col3a1,Ephb2,Nfam1,Plxna4,Pdgfra,Slit2,Gdf10	Ccl11,Sfrp4,Nid1,Vipr2,Lbp,Arid5b,Egfr,Fst,Csf1r,Gria4,Wnt2b,Il6ra,F3,Sema3c,Vegfd,Itga11,Svep1,Foxo3,Adgrd1,Flrt2,Gdf6,Epha3,Col3a1,Ephb2,Nfam1,Plxna4,Pdgfra,Slit2,Gdf10
GO:0042221	response to chemical	48	3720	0.0033	Ccl11,Serpinf1,Cybb,Pcolce2,Lbp,Arid5b,Egfr,Fst,Loxl2,Cfb,C2,Csf1r,Gpr39,Entpd2,Fbn1,Il6ra,F3,Sema3c,Pcolce,Figf,Mmp2,Mmp3,Ptgs2,Akap12,Abhd2,Foxo3,Nrip1,Egflam,Adamts12,Flrt2,Gdf6,Epha3,Hspa1a,Col3a1,Cp,Lama2,Folr2,Dcn,Ephb2,Cfh,Plxna4,Spock2,Apod,Pdgfra,Slit2,Matn2,Gdf10,Hspa1b	Ccl11,Serpinf1,Cybb,Pcolce2,Lbp,Arid5b,Egfr,Fst,Loxl2,Cfb,C2,Csf1r,Gpr39,Entpd2,Fbn1,Il6ra,F3,Sema3c,Pcolce,Vegfd,Mmp2,Mmp3,Ptgs2,Akap12,Abhd2,Foxo3,Nrip1,Egflam,Adamts12,Flrt2,Gdf6,Epha3,Hspa1a,Col3a1,Cp,Lama2,Folr2,Dcn,Ephb2,Cfh,Plxna4,Spock2,Apod,Pdgfra,Slit2,Matn2,Gdf10,Hspa1b
GO:0010647	positive regulation of cell communication	29	1762	0.0039	Ccl11,Sfrp4,Lbp,C1qtnf1,Igfbp4,Egfr,Smoc2,Csf1r,Gria4,Gpr39,Il6ra,F3,Nucb2,Ptgs2,Akap12,Mgat5,Esm1,Srpx,Exoc4,Gdf6,Col3a1,Lama2,Dcn,Ephb2,Nfam1,C1qtnf3,Ccbe1,Pdgfra,Gdf10	Ccl11,Sfrp4,Lbp,C1qtnf1,Igfbp4,Egfr,Smoc2,Csf1r,Gria4,Gpr39,Il6ra,F3,Nucb2,Ptgs2,Akap12,Mgat5,Esm1,Srpx,Exoc4,Gdf6,Col3a1,Lama2,Dcn,Ephb2,Nfam1,C1qtnf3,Ccbe1,Pdgfra,Gdf10
GO:0071230	cellular response to amino acid stimulus	6	72	0.0039	Cybb,Egfr,Mmp2,Mmp3,Col3a1,Pdgfra	Cybb,Egfr,Mmp2,Mmp3,Col3a1,Pdgfra
GO:0007399	nervous system development	35	2358	0.004	Ccl11,Serpinf1,Ntn4,Egfr,Hexb,Adamts1,Zfp521,Csf1r,Wnt2b,Sema3c,Figf,Mmp2,Igsf10,Lgi2,Crtac1,Foxo3,Exoc4,Egflam,Flrt2,Gdf6,Epha3,Cdh11,Dock10,Hhip,Col3a1,Lama2,Tanc2,Fmn1,Slc4a10,Ephb2,Cfh,Plxna4,Apod,Slit2,Matn2	Ccl11,Serpinf1,Ntn4,Egfr,Hexb,Adamts1,Zfp521,Csf1r,Wnt2b,Sema3c,Vegfd,Mmp2,Igsf10,Lgi2,Crtac1,Foxo3,Exoc4,Egflam,Flrt2,Gdf6,Epha3,Cdh11,Dock10,Hhip,Col3a1,Lama2,Tanc2,Fmn1,Slc4a10,Ephb2,Cfh,Plxna4,Apod,Slit2,Matn2
GO:0008585	female gonad development	7	110	0.004	Arid5b,Fst,Adamts1,Mmp2,Foxo3,Nrip1,Pdgfra	Arid5b,Fst,Adamts1,Mmp2,Foxo3,Nrip1,Pdgfra
GO:0023056	positive regulation of signaling	29	1769	0.004	Ccl11,Sfrp4,Lbp,C1qtnf1,Igfbp4,Egfr,Smoc2,Csf1r,Gria4,Gpr39,Il6ra,F3,Nucb2,Ptgs2,Akap12,Mgat5,Esm1,Srpx,Exoc4,Gdf6,Col3a1,Lama2,Dcn,Ephb2,Nfam1,C1qtnf3,Ccbe1,Pdgfra,Gdf10	Ccl11,Sfrp4,Lbp,C1qtnf1,Igfbp4,Egfr,Smoc2,Csf1r,Gria4,Gpr39,Il6ra,F3,Nucb2,Ptgs2,Akap12,Mgat5,Esm1,Srpx,Exoc4,Gdf6,Col3a1,Lama2,Dcn,Ephb2,Nfam1,C1qtnf3,Ccbe1,Pdgfra,Gdf10
GO:0040013	negative regulation of locomotion	11	314	0.004	Serpinf1,Sema3c,Abhd2,Foxo3,Fbln1,Ldlrad4,Col3a1,Dcn,Podn,Apod,Slit2	Serpinf1,Sema3c,Abhd2,Foxo3,Fbln1,Ldlrad4,Col3a1,Dcn,Podn,Apod,Slit2
GO:0045765	regulation of angiogenesis	11	313	0.004	Ccl11,Serpinf1,Cybb,Adamts1,Smoc2,F3,Figf,Ptgs2,Hhip,Dcn,Ccbe1	Ccl11,Serpinf1,Cybb,Adamts1,Smoc2,F3,Vegfd,Ptgs2,Hhip,Dcn,Ccbe1
GO:0048667	cell morphogenesis involved in neuron differentiation	13	440	0.004	Csf1r,Sema3c,Egflam,Flrt2,Epha3,Cdh11,Dock10,Lama2,Fmn1,Ephb2,Plxna4,Slit2,Matn2	Csf1r,Sema3c,Egflam,Flrt2,Epha3,Cdh11,Dock10,Lama2,Fmn1,Ephb2,Plxna4,Slit2,Matn2
GO:0051271	negative regulation of cellular component movement	11	314	0.004	Serpinf1,Sema3c,Abhd2,Foxo3,Fbln1,Ldlrad4,Col3a1,Dcn,Podn,Apod,Slit2	Serpinf1,Sema3c,Abhd2,Foxo3,Fbln1,Ldlrad4,Col3a1,Dcn,Podn,Apod,Slit2
GO:0048705	skeletal system morphogenesis	10	259	0.0041	Sfrp4,Arid5b,Mmp2,Col12a1,Hhip,Fmn1,Col14a1,Pdgfra,Matn2,Glg1	Sfrp4,Arid5b,Mmp2,Col12a1,Hhip,Fmn1,Col14a1,Pdgfra,Matn2,Glg1
GO:0000902	cell morphogenesis	17	739	0.0047	Ntn4,Egfr,Csf1r,Sema3c,Egflam,Flrt2,Epha3,Col12a1,Cdh11,Dock10,Lama2,Fmn1,Ephb2,Col14a1,Plxna4,Slit2,Matn2	Ntn4,Egfr,Csf1r,Sema3c,Egflam,Flrt2,Epha3,Col12a1,Cdh11,Dock10,Lama2,Fmn1,Ephb2,Col14a1,Plxna4,Slit2,Matn2
GO:0042698	ovulation cycle	6	77	0.0049	Serpinf1,Egfr,Adamts1,Foxo3,Nrip1,Pdgfra	Serpinf1,Egfr,Adamts1,Foxo3,Nrip1,Pdgfra
GO:1902547	regulation of cellular response to vascular endothelial growth factor stimulus	4	21	0.0049	Smoc2,Adamts12,Dcn,Ccbe1	Smoc2,Adamts12,Dcn,Ccbe1
GO:0009605	response to external stimulus	33	2199	0.0051	Ccl11,Cybb,Lbp,Egfr,Serping1,Cfb,C2,Csf1r,Gpr39,Wnt2b,Sema3c,Nucb2,Figf,Mmp2,Ptgs2,Akap12,Slfn8,Foxo3,Egflam,Flrt2,C1ra,Epha3,Col3a1,Lama2,Folr2,Dcn,Ephb2,Cfh,Plxna4,C1s1,Pdgfra,Slit2,Matn2	Ccl11,Cybb,Lbp,Egfr,Serping1,Cfb,C2,Csf1r,Gpr39,Wnt2b,Sema3c,Nucb2,Vegfd,Mmp2,Ptgs2,Akap12,Slfn8,Foxo3,Egflam,Flrt2,C1ra,Epha3,Col3a1,Lama2,Folr2,Dcn,Ephb2,Cfh,Plxna4,C1s1,Pdgfra,Slit2,Matn2
GO:0010810	regulation of cell-substrate adhesion	9	213	0.0051	Nid1,Smoc2,Fbln2,Fbln1,Egflam,Epha3,Fmn1,Spock2,Apod	Nid1,Smoc2,Fbln2,Fbln1,Egflam,Epha3,Fmn1,Spock2,Apod
GO:0030728	ovulation	4	22	0.0054	Adamts1,Ptgs2,Foxo3,Nrip1	Adamts1,Ptgs2,Foxo3,Nrip1
GO:0030199	collagen fibril organization	5	47	0.0055	Loxl2,Adamts2,Col3a1,Col14a1,Loxl4	Loxl2,Adamts2,Col3a1,Col14a1,Loxl4
GO:0070887	cellular response to chemical stimulus	36	2535	0.0062	Ccl11,Serpinf1,Cybb,Pcolce2,Lbp,Arid5b,Egfr,Fst,Csf1r,Gpr39,Entpd2,Fbn1,Il6ra,F3,Pcolce,Figf,Mmp2,Mmp3,Ptgs2,Akap12,Abhd2,Foxo3,Nrip1,Adamts12,Flrt2,Gdf6,Epha3,Hspa1a,Col3a1,Folr2,Plxna4,Spock2,Pdgfra,Slit2,Gdf10,Hspa1b	Ccl11,Serpinf1,Cybb,Pcolce2,Lbp,Arid5b,Egfr,Fst,Csf1r,Gpr39,Entpd2,Fbn1,Il6ra,F3,Pcolce,Vegfd,Mmp2,Mmp3,Ptgs2,Akap12,Abhd2,Foxo3,Nrip1,Adamts12,Flrt2,Gdf6,Epha3,Hspa1a,Col3a1,Folr2,Plxna4,Spock2,Pdgfra,Slit2,Gdf10,Hspa1b
GO:0032989	cellular component morphogenesis	15	611	0.0063	Egfr,Csf1r,Sema3c,Egflam,Flrt2,Epha3,Cdh11,Dock10,Lama2,Fmn1,Ephb2,Plxna4,Pdgfra,Slit2,Matn2	Egfr,Csf1r,Sema3c,Egflam,Flrt2,Epha3,Cdh11,Dock10,Lama2,Fmn1,Ephb2,Plxna4,Pdgfra,Slit2,Matn2
GO:0019800	peptide cross-linking via chondroitin 4-sulfate glycosaminoglycan	3	7	0.0066	Egflam,Dcn,Spock2	Egflam,Dcn,Spock2
GO:2000146	negative regulation of cell motility	10	279	0.0066	Serpinf1,Abhd2,Foxo3,Fbln1,Ldlrad4,Col3a1,Dcn,Podn,Apod,Slit2	Serpinf1,Abhd2,Foxo3,Fbln1,Ldlrad4,Col3a1,Dcn,Podn,Apod,Slit2
GO:0018149	peptide cross-linking	4	24	0.007	Egflam,Col3a1,Dcn,Spock2	Egflam,Col3a1,Dcn,Spock2
GO:0048608	reproductive structure development	13	476	0.0071	Arid5b,Egfr,Fst,Adamts1,Wnt2b,Mmp2,Ptgs2,Foxo3,Nrip1,Dcn,Vwf,Zfp568,Pdgfra	Arid5b,Egfr,Fst,Adamts1,Wnt2b,Mmp2,Ptgs2,Foxo3,Nrip1,Dcn,Vwf,Zfp568,Pdgfra
GO:0048585	negative regulation of response to stimulus	26	1571	0.0078	Serpinf1,Sfrp4,C1qtnf1,Enpp3,Fst,Serping1,Fbn1,Sema3c,Nucb2,Mmp3,Ptgs2,Foxo3,Fbln1,Adamts12,Ldlrad4,Hhip,Col3a1,Cd109,Dcn,Ephb2,C1qtnf3,Apod,Bicc1,Pdgfra,Slit2,Glg1	Serpinf1,Sfrp4,C1qtnf1,Enpp3,Fst,Serping1,Fbn1,Sema3c,Nucb2,Mmp3,Ptgs2,Foxo3,Fbln1,Adamts12,Ldlrad4,Hhip,Col3a1,Cd109,Dcn,Ephb2,C1qtnf3,Apod,Bicc1,Pdgfra,Slit2,Glg1
GO:0007167	enzyme linked receptor protein signaling pathway	14	558	0.0084	Arid5b,Egfr,Fst,Csf1r,Figf,Svep1,Foxo3,Flrt2,Gdf6,Epha3,Col3a1,Ephb2,Pdgfra,Gdf10	Arid5b,Egfr,Fst,Csf1r,Vegfd,Svep1,Foxo3,Flrt2,Gdf6,Epha3,Col3a1,Ephb2,Pdgfra,Gdf10
GO:0007409	axonogenesis	11	351	0.0084	Csf1r,Sema3c,Egflam,Flrt2,Epha3,Cdh11,Lama2,Ephb2,Plxna4,Slit2,Matn2	Csf1r,Sema3c,Egflam,Flrt2,Epha3,Cdh11,Lama2,Ephb2,Plxna4,Slit2,Matn2
GO:0010811	positive regulation of cell-substrate adhesion	7	132	0.009	Nid1,Smoc2,Fbln2,Fbln1,Egflam,Fmn1,Spock2	Nid1,Smoc2,Fbln2,Fbln1,Egflam,Fmn1,Spock2
GO:0021952	central nervous system projection neuron axonogenesis	4	27	0.0098	Cdh11,Ephb2,Plxna4,Slit2	Cdh11,Ephb2,Plxna4,Slit2
GO:0001822	kidney development	10	298	0.0102	Serpinf1,Nid1,Arid5b,Adamts1,Fbn1,Fmn1,Dcn,Cfh,Pdgfra,Slit2	Serpinf1,Nid1,Arid5b,Adamts1,Fbn1,Fmn1,Dcn,Cfh,Pdgfra,Slit2
GO:0032102	negative regulation of response to external stimulus	11	363	0.0106	Serpinf1,C1qtnf1,Enpp3,Serping1,Sema3c,Nucb2,Cd109,C1qtnf3,Apod,Pdgfra,Slit2	Serpinf1,C1qtnf1,Enpp3,Serping1,Sema3c,Nucb2,Cd109,C1qtnf3,Apod,Pdgfra,Slit2
GO:0051240	positive regulation of multicellular organismal process	29	1902	0.0108	Ccl11,Serpinf1,Cybb,Lbp,C1qtnf1,Egfr,Fst,Loxl2,Adamts1,Smoc2,Csf1r,Wnt2b,Il6ra,F3,Sema3c,Figf,Ptgs2,Akap12,Foxo3,Flrt2,Gdf6,Epha3,Ephb2,Nfam1,C1qtnf3,Plxna4,Ccbe1,Pdgfra,Gdf10	Ccl11,Serpinf1,Cybb,Lbp,C1qtnf1,Egfr,Fst,Loxl2,Adamts1,Smoc2,Csf1r,Wnt2b,Il6ra,F3,Sema3c,Vegfd,Ptgs2,Akap12,Foxo3,Flrt2,Gdf6,Epha3,Ephb2,Nfam1,C1qtnf3,Plxna4,Ccbe1,Pdgfra,Gdf10
GO:0010033	response to organic substance	37	2742	0.012	Ccl11,Serpinf1,Cybb,Pcolce2,Lbp,Arid5b,Egfr,Fst,Cfb,Csf1r,Entpd2,Fbn1,Il6ra,F3,Pcolce,Figf,Mmp2,Mmp3,Ptgs2,Akap12,Abhd2,Foxo3,Nrip1,Adamts12,Flrt2,Gdf6,Epha3,Hspa1a,Col3a1,Folr2,Dcn,Cfh,Spock2,Pdgfra,Slit2,Gdf10,Hspa1b	Ccl11,Serpinf1,Cybb,Pcolce2,Lbp,Arid5b,Egfr,Fst,Cfb,Csf1r,Entpd2,Fbn1,Il6ra,F3,Pcolce,Vegfd,Mmp2,Mmp3,Ptgs2,Akap12,Abhd2,Foxo3,Nrip1,Adamts12,Flrt2,Gdf6,Epha3,Hspa1a,Col3a1,Folr2,Dcn,Cfh,Spock2,Pdgfra,Slit2,Gdf10,Hspa1b
GO:0048522	positive regulation of cellular process	60	5407	0.0125	Ccl11,Serpinf1,Sfrp4,Clec11a,Nid1,Pcolce2,Lbp,C1qtnf1,Igfbp4,Arid5b,Egfr,Hexb,Loxl2,Adamts1,Smoc2,C2,Csf1r,Clec3b,Gria4,Gpr39,Fbn1,Il6ra,F3,Sema3c,Pcolce,Nucb2,Figf,Mmp2,Mmp3,Ptgs2,Akap12,Mgat5,Esm1,Srpx,Fbln2,Foxo3,Nrip1,Exoc4,Fbln1,Egflam,Flrt2,Gdf6,Epha3,Cd248,Hspa1a,Col3a1,Lama2,Folr2,Fmn1,Dcn,Ephb2,Nfam1,C1qtnf3,Plxna4,Spock2,Ccbe1,Pdgfra,Slit2,Gdf10,Hspa1b	Ccl11,Serpinf1,Sfrp4,Clec11a,Nid1,Pcolce2,Lbp,C1qtnf1,Igfbp4,Arid5b,Egfr,Hexb,Loxl2,Adamts1,Smoc2,C2,Csf1r,Clec3b,Gria4,Gpr39,Fbn1,Il6ra,F3,Sema3c,Pcolce,Nucb2,Vegfd,Mmp2,Mmp3,Ptgs2,Akap12,Mgat5,Esm1,Srpx,Fbln2,Foxo3,Nrip1,Exoc4,Fbln1,Egflam,Flrt2,Gdf6,Epha3,Cd248,Hspa1a,Col3a1,Lama2,Folr2,Fmn1,Dcn,Ephb2,Nfam1,C1qtnf3,Plxna4,Spock2,Ccbe1,Pdgfra,Slit2,Gdf10,Hspa1b
GO:0002040	sprouting angiogenesis	5	59	0.0128	Loxl2,Figf,Esm1,Ccbe1,Slit2	Loxl2,Vegfd,Esm1,Ccbe1,Slit2
GO:0051094	positive regulation of developmental process	25	1533	0.0128	Ccl11,Serpinf1,Sfrp4,Cybb,Fst,Loxl2,Adamts1,Smoc2,Csf1r,Wnt2b,Il6ra,F3,Sema3c,Figf,Ptgs2,Foxo3,Flrt2,Gdf6,Epha3,Dcn,Ephb2,Plxna4,Ccbe1,Pdgfra,Gdf10	Ccl11,Serpinf1,Sfrp4,Cybb,Fst,Loxl2,Adamts1,Smoc2,Csf1r,Wnt2b,Il6ra,F3,Sema3c,Vegfd,Ptgs2,Foxo3,Flrt2,Gdf6,Epha3,Dcn,Ephb2,Plxna4,Ccbe1,Pdgfra,Gdf10
GO:0009967	positive regulation of signal transduction	25	1538	0.0131	Ccl11,Sfrp4,Lbp,C1qtnf1,Igfbp4,Egfr,Smoc2,Csf1r,Gpr39,Il6ra,F3,Akap12,Mgat5,Esm1,Srpx,Exoc4,Gdf6,Col3a1,Dcn,Ephb2,Nfam1,C1qtnf3,Ccbe1,Pdgfra,Gdf10	Ccl11,Sfrp4,Lbp,C1qtnf1,Igfbp4,Egfr,Smoc2,Csf1r,Gpr39,Il6ra,F3,Akap12,Mgat5,Esm1,Srpx,Exoc4,Gdf6,Col3a1,Dcn,Ephb2,Nfam1,C1qtnf3,Ccbe1,Pdgfra,Gdf10
GO:0030574	collagen catabolic process	4	30	0.0131	Ctsk,Mmp2,Mmp3,Adamts2	Ctsk,Mmp2,Mmp3,Adamts2
GO:0048468	cell development	27	1730	0.0131	Arid5b,Ntn4,Egfr,Hexb,Csf1r,Sema3c,Mmp2,Abhd2,Crtac1,Foxo3,Egflam,Flrt2,Epha3,Col12a1,Cdh11,Dock10,Lama2,Fmn1,Slc4a10,Ephb2,Col14a1,Cfh,Plxna4,Apod,Pdgfra,Slit2,Matn2	Arid5b,Ntn4,Egfr,Hexb,Csf1r,Sema3c,Mmp2,Abhd2,Crtac1,Foxo3,Egflam,Flrt2,Epha3,Col12a1,Cdh11,Dock10,Lama2,Fmn1,Slc4a10,Ephb2,Col14a1,Cfh,Plxna4,Apod,Pdgfra,Slit2,Matn2
GO:0042127	regulation of cell population proliferation	26	1650	0.015	Ccl11,Serpinf1,Sfrp4,Clec11a,Vipr2,Enpp3,Egfr,Adamts1,Csf1r,Il6ra,F3,Figf,Mmp2,Ptgs2,Esm1,Srpx,Foxo3,Fbln1,Cd248,Hspa1a,Cd109,Folr2,Podn,Apod,Pdgfra,Slit2	Ccl11,Serpinf1,Sfrp4,Clec11a,Vipr2,Enpp3,Egfr,Adamts1,Csf1r,Il6ra,F3,Vegfd,Mmp2,Ptgs2,Esm1,Srpx,Foxo3,Fbln1,Cd248,Hspa1a,Cd109,Folr2,Podn,Apod,Pdgfra,Slit2
GO:0006508	proteolysis	20	1101	0.0164	Ctsk,Scrn1,Adamts1,Cfb,C2,Cpxm1,Prss12,F3,Pcolce,Cpxm2,Mmp2,Mmp3,Adamts2,Bace2,Capn5,Adamts12,C1ra,Adamtsl1,C1s1,Naalad2	Ctsk,Scrn1,Adamts1,Cfb,C2,Cpxm1,Prss12,F3,Pcolce,Cpxm2,Mmp2,Mmp3,Adamts2,Bace2,Capn5,Adamts12,C1ra,Adamtsl1,C1s1,Naalad2
GO:1904018	positive regulation of vasculature development	8	201	0.0164	Ccl11,Cybb,Smoc2,Il6ra,F3,Figf,Ptgs2,Ccbe1	Ccl11,Cybb,Smoc2,Il6ra,F3,Vegfd,Ptgs2,Ccbe1
GO:0016477	cell migration	17	845	0.0167	Ccl11,Lbp,Arid5b,Ntn4,Egfr,Hexb,Loxl2,Sema3c,Mmp2,Itga11,Svep1,Adamts12,Epha3,Cd248,Pdgfra,Slit2,Matn2	Ccl11,Lbp,Arid5b,Ntn4,Egfr,Hexb,Loxl2,Sema3c,Mmp2,Itga11,Svep1,Adamts12,Epha3,Cd248,Pdgfra,Slit2,Matn2
GO:0048519	negative regulation of biological process	57	5108	0.0167	Ccl11,Serpinf1,Sfrp4,Dnajb1,Vipr2,Ctsk,Lbp,C1qtnf1,Arid5b,Enpp3,Egfr,Fst,Loxl2,Adamts1,Serping1,Csf1r,Gpr39,Fbn1,Procr,Il6ra,Sema3c,Angptl7,Nucb2,Mmp2,Mmp3,Ptgs2,Mgat5,Abhd2,Sorcs2,Bace2,Srpx,Ptpn13,Foxo3,Nrip1,Fbln1,Fam46c,Adamts12,Epha3,Ldlrad4,Cttnbp2nl,Hhip,Hspa1a,Col3a1,Cd109,Dcn,Ephb2,Podn,C1qtnf3,Plxna4,Zfp568,Apod,Bicc1,Pdgfra,Slit2,Gdf10,Glg1,Hspa1b	Ccl11,Serpinf1,Sfrp4,Dnajb1,Vipr2,Ctsk,Lbp,C1qtnf1,Arid5b,Enpp3,Egfr,Fst,Loxl2,Adamts1,Serping1,Csf1r,Gpr39,Fbn1,Procr,Il6ra,Sema3c,Angptl7,Nucb2,Mmp2,Mmp3,Ptgs2,Mgat5,Abhd2,Sorcs2,Bace2,Srpx,Ptpn13,Foxo3,Nrip1,Fbln1,Fam46c,Adamts12,Epha3,Ldlrad4,Cttnbp2nl,Hhip,Hspa1a,Col3a1,Cd109,Dcn,Ephb2,Podn,C1qtnf3,Plxna4,Zfp568,Apod,Bicc1,Pdgfra,Slit2,Gdf10,Glg1,Hspa1b
GO:0006928	movement of cell or subcellular component	23	1382	0.0172	Ccl11,Lbp,Arid5b,Ntn4,Egfr,Hexb,Loxl2,Csf1r,Sema3c,Mmp2,Itga11,Svep1,Egflam,Adamts12,Flrt2,Epha3,Cd248,Lama2,Ephb2,Plxna4,Pdgfra,Slit2,Matn2	Ccl11,Lbp,Arid5b,Ntn4,Egfr,Hexb,Loxl2,Csf1r,Sema3c,Mmp2,Itga11,Svep1,Egflam,Adamts12,Flrt2,Epha3,Cd248,Lama2,Ephb2,Plxna4,Pdgfra,Slit2,Matn2
GO:0006958	complement activation, classical pathway	4	33	0.0172	Serping1,C2,C1ra,C1s1	Serping1,C2,C1ra,C1s1
GO:0090288	negative regulation of cellular response to growth factor stimulus	7	151	0.0172	Fbn1,Adamts12,Ldlrad4,Cd109,Dcn,Slit2,Glg1	Fbn1,Adamts12,Ldlrad4,Cd109,Dcn,Slit2,Glg1
GO:0065008	regulation of biological quality	46	3822	0.0179	Ccl11,Serpinf1,Sfrp4,Ctsk,Lbp,C1qtnf1,Egfr,Hexb,Scara5,Serping1,Csf1r,Gria4,Gpr39,Entpd2,Fbn1,Procr,F3,Sema3c,Nucb2,Mmp2,Ptgs2,Akap12,Sorcs2,Bace2,Foxo3,Nrip1,Fbln1,Fam46c,Flrt2,Dock10,Hspa1a,Cp,Tanc2,Fmn1,Slc4a10,Dcn,Ephb2,Col14a1,C1qtnf3,Cfh,Vwf,Plxna4,Steap4,Pdgfra,Slit2,Naalad2	Ccl11,Serpinf1,Sfrp4,Ctsk,Lbp,C1qtnf1,Egfr,Hexb,Scara5,Serping1,Csf1r,Gria4,Gpr39,Entpd2,Fbn1,Procr,F3,Sema3c,Nucb2,Mmp2,Ptgs2,Akap12,Sorcs2,Bace2,Foxo3,Nrip1,Fbln1,Fam46c,Flrt2,Dock10,Hspa1a,Cp,Tanc2,Fmn1,Slc4a10,Dcn,Ephb2,Col14a1,C1qtnf3,Cfh,Vwf,Plxna4,Steap4,Pdgfra,Slit2,Naalad2
GO:0030336	negative regulation of cell migration	9	267	0.0196	Serpinf1,Abhd2,Foxo3,Ldlrad4,Col3a1,Dcn,Podn,Apod,Slit2	Serpinf1,Abhd2,Foxo3,Ldlrad4,Col3a1,Dcn,Podn,Apod,Slit2
GO:0001542	ovulation from ovarian follicle	3	13	0.0229	Adamts1,Foxo3,Nrip1	Adamts1,Foxo3,Nrip1
GO:0019538	protein metabolic process	44	3634	0.0229	Ccl11,Man1a,Ctsk,Scrn1,Egfr,Hexb,Loxl2,Adamts1,Cfb,C2,Csf1r,St8sia2,Cpxm1,Prss12,F3,Man2b2,Pcolce,Nucb2,Cpxm2,Mmp2,Mmp3,Mgat5,Adamts2,Bace2,Ptpn13,Capn5,Fbln1,Egflam,Adamts12,Gdf6,C1ra,Epha3,Hunk,Cttnbp2nl,Col3a1,Slc4a10,Dcn,Ephb2,Adamtsl1,Spock2,C1s1,Loxl4,Pdgfra,Naalad2	Ccl11,Man1a,Ctsk,Scrn1,Egfr,Hexb,Loxl2,Adamts1,Cfb,C2,Csf1r,St8sia2,Cpxm1,Prss12,F3,Man2b2,Pcolce,Nucb2,Cpxm2,Mmp2,Mmp3,Mgat5,Adamts2,Bace2,Ptpn13,Capn5,Fbln1,Egflam,Adamts12,Gdf6,C1ra,Epha3,Hunk,Cttnbp2nl,Col3a1,Slc4a10,Dcn,Ephb2,Adamtsl1,Spock2,C1s1,Loxl4,Pdgfra,Naalad2
GO:0061035	regulation of cartilage development	5	73	0.0282	Ctsk,Loxl2,Adamts12,Gdf6,Glg1	Ctsk,Loxl2,Adamts12,Gdf6,Glg1
GO:0048660	regulation of smooth muscle cell proliferation	7	166	0.0284	Vipr2,Egfr,Adamts1,Il6ra,Mmp2,Ptgs2,Apod	Vipr2,Egfr,Adamts1,Il6ra,Mmp2,Ptgs2,Apod
GO:0050878	regulation of body fluid levels	10	349	0.0291	C1qtnf1,Serping1,Entpd2,Procr,F3,Fbln1,Ephb2,Cfh,Vwf,Pdgfra	C1qtnf1,Serping1,Entpd2,Procr,F3,Fbln1,Ephb2,Cfh,Vwf,Pdgfra
GO:0048729	tissue morphogenesis	14	646	0.0297	Ccl11,Egfr,Fst,Sema3c,Mmp2,Exoc4,Col12a1,Hhip,Col3a1,Fmn1,Col14a1,Zfp568,Slit2,Matn2	Ccl11,Egfr,Fst,Sema3c,Mmp2,Exoc4,Col12a1,Hhip,Col3a1,Fmn1,Col14a1,Zfp568,Slit2,Matn2
GO:0071495	cellular response to endogenous stimulus	19	1075	0.0307	Serpinf1,Cybb,Egfr,Fst,Fbn1,Mmp2,Mmp3,Ptgs2,Abhd2,Foxo3,Adamts12,Flrt2,Gdf6,Epha3,Col3a1,Folr2,Pdgfra,Slit2,Gdf10	Serpinf1,Cybb,Egfr,Fst,Fbn1,Mmp2,Mmp3,Ptgs2,Abhd2,Foxo3,Adamts12,Flrt2,Gdf6,Epha3,Col3a1,Folr2,Pdgfra,Slit2,Gdf10
GO:0003429	growth plate cartilage chondrocyte morphogenesis	3	15	0.0309	Col12a1,Col14a1,Matn2	Col12a1,Col14a1,Matn2
GO:0007568	aging	9	287	0.0309	Ccl11,Serpinf1,Serping1,Mmp2,Ptgs2,Foxo3,Dcn,Cfh,Apod	Ccl11,Serpinf1,Serping1,Mmp2,Ptgs2,Foxo3,Dcn,Cfh,Apod
GO:0051716	cellular response to stimulus	59	5497	0.0309	Ccl11,Serpinf1,Sfrp4,Clec11a,Nid1,Dnajb1,Vipr2,Cybb,Pcolce2,Lbp,Arid5b,Egfr,Fst,Scara5,Csf1r,Gria4,Gpr39,Entpd2,Fbn1,Wnt2b,Il6ra,F3,Sema3c,Pcolce,Nucb2,Figf,Mmp2,Mmp3,Itga11,Ptgs2,Akap12,Abhd2,Svep1,Srpx,Foxo3,Nrip1,Plcxd3,Adamts12,Gpr133,Flrt2,Gdf6,Epha3,Hunk,Atrnl1,Dock10,Hhip,Hspa1a,Col3a1,Folr2,Ephb2,Nfam1,Plxna4,Spock2,Apod,Pdgfra,Slit2,Matn2,Gdf10,Hspa1b	Ccl11,Serpinf1,Sfrp4,Clec11a,Nid1,Dnajb1,Vipr2,Cybb,Pcolce2,Lbp,Arid5b,Egfr,Fst,Scara5,Csf1r,Gria4,Gpr39,Entpd2,Fbn1,Wnt2b,Il6ra,F3,Sema3c,Pcolce,Nucb2,Vegfd,Mmp2,Mmp3,Itga11,Ptgs2,Akap12,Abhd2,Svep1,Srpx,Foxo3,Nrip1,Plcxd3,Adamts12,Adgrd1,Flrt2,Gdf6,Epha3,Hunk,Atrnl1,Dock10,Hhip,Hspa1a,Col3a1,Folr2,Ephb2,Nfam1,Plxna4,Spock2,Apod,Pdgfra,Slit2,Matn2,Gdf10,Hspa1b
GO:0051246	regulation of protein metabolic process	36	2799	0.0311	Ccl11,Serpinf1,Sfrp4,Pcolce2,C1qtnf1,Igfbp4,Egfr,Serping1,Csf1r,Clec3b,Gpr39,Fbn1,Il6ra,F3,Pcolce,Figf,Ptgs2,Akap12,Mgat5,Bace2,Ptpn13,Foxo3,Fbln1,Gdf6,Ldlrad4,Hspa1a,Cd109,Ephb2,C1qtnf3,Ccbe1,Apod,Pdgfra,Slit2,Gdf10,Glg1,Hspa1b	Ccl11,Serpinf1,Sfrp4,Pcolce2,C1qtnf1,Igfbp4,Egfr,Serping1,Csf1r,Clec3b,Gpr39,Fbn1,Il6ra,F3,Pcolce,Vegfd,Ptgs2,Akap12,Mgat5,Bace2,Ptpn13,Foxo3,Fbln1,Gdf6,Ldlrad4,Hspa1a,Cd109,Ephb2,C1qtnf3,Ccbe1,Apod,Pdgfra,Slit2,Gdf10,Glg1,Hspa1b
GO:0008406	gonad development	8	231	0.0341	Arid5b,Fst,Adamts1,Wnt2b,Mmp2,Foxo3,Nrip1,Pdgfra	Arid5b,Fst,Adamts1,Wnt2b,Mmp2,Foxo3,Nrip1,Pdgfra
GO:0007169	transmembrane receptor protein tyrosine kinase signaling pathway	10	364	0.0368	Arid5b,Egfr,Csf1r,Figf,Svep1,Foxo3,Flrt2,Epha3,Ephb2,Pdgfra	Arid5b,Egfr,Csf1r,Vegfd,Svep1,Foxo3,Flrt2,Epha3,Ephb2,Pdgfra
GO:0009100	glycoprotein metabolic process	9	301	0.04	Man1a,St8sia2,Man2b2,Mgat5,Egflam,Adamts12,Slc4a10,Dcn,Spock2	Man1a,St8sia2,Man2b2,Mgat5,Egflam,Adamts12,Slc4a10,Dcn,Spock2
GO:0045766	positive regulation of angiogenesis	7	181	0.0419	Ccl11,Cybb,Smoc2,F3,Figf,Ptgs2,Ccbe1	Ccl11,Cybb,Smoc2,F3,Vegfd,Ptgs2,Ccbe1
GO:0045596	negative regulation of cell differentiation	15	761	0.0429	Ccl11,Egfr,Fst,Fbn1,Sema3c,Nucb2,Foxo3,Fbln1,Adamts12,Epha3,Ldlrad4,Col3a1,Ephb2,Slit2,Gdf10	Ccl11,Egfr,Fst,Fbn1,Sema3c,Nucb2,Foxo3,Fbln1,Adamts12,Epha3,Ldlrad4,Col3a1,Ephb2,Slit2,Gdf10
GO:0050818	regulation of coagulation	5	83	0.0433	C1qtnf1,Serping1,Procr,Ephb2,Pdgfra	C1qtnf1,Serping1,Procr,Ephb2,Pdgfra
GO:0006959	humoral immune response	7	183	0.0438	Ccl11,Serping1,Cfb,C2,C1ra,Cfh,C1s1	Ccl11,Serping1,Cfb,C2,C1ra,Cfh,C1s1
GO:0090092	regulation of transmembrane receptor protein serine/threonine kinase signaling pathway	8	242	0.0438	Sfrp4,Fst,Fbn1,Gdf6,Ldlrad4,Cd109,Gdf10,Glg1	Sfrp4,Fst,Fbn1,Gdf6,Ldlrad4,Cd109,Gdf10,Glg1
GO:0050819	negative regulation of coagulation	4	46	0.0454	C1qtnf1,Serping1,Procr,Pdgfra	C1qtnf1,Serping1,Procr,Pdgfra
GO:0032268	regulation of cellular protein metabolic process	34	2657	0.0485	Ccl11,Serpinf1,Sfrp4,Pcolce2,C1qtnf1,Igfbp4,Egfr,Serping1,Csf1r,Clec3b,Gpr39,Fbn1,Il6ra,F3,Pcolce,Figf,Ptgs2,Akap12,Mgat5,Ptpn13,Foxo3,Fbln1,Gdf6,Ldlrad4,Hspa1a,Cd109,Ephb2,C1qtnf3,Ccbe1,Pdgfra,Slit2,Gdf10,Glg1,Hspa1b	Ccl11,Serpinf1,Sfrp4,Pcolce2,C1qtnf1,Igfbp4,Egfr,Serping1,Csf1r,Clec3b,Gpr39,Fbn1,Il6ra,F3,Pcolce,Vegfd,Ptgs2,Akap12,Mgat5,Ptpn13,Foxo3,Fbln1,Gdf6,Ldlrad4,Hspa1a,Cd109,Ephb2,C1qtnf3,Ccbe1,Pdgfra,Slit2,Gdf10,Glg1,Hspa1b
GO:0002062	chondrocyte differentiation	5	86	0.049	Wnt2b,Tgfbi,Col12a1,Col14a1,Matn2	Wnt2b,Tgfbi,Col12a1,Col14a1,Matn2
