# Supplementary material for: reString: an open-source Python software to perform automatic functional enrichment retrieval, results aggregation and data visualization
Source: Sci Rep. 2021 Dec 6;11:23458. doi: 10.1038/s41598-021-02528-0 (PMC8648753; doi:10.1038/s41598-021-02528-0)
Supplement: Supplementary file 1 — Supplementary Information 1. [file 41598_2021_2528_MOESM1_ESM.zip › Supplemental DataSets/downregulated/ctrl_t0_red_VS_ctrl_t0_blue_FC/DOWN_enrichment.RCTM.tsv]

#term ID	term description	observed gene count	background gene count	false discovery rate	matching proteins in your network (IDs)	matching proteins in your network (labels)
MMU-1474244	Extracellular matrix organization	21	295	1.42e-10	Nid1,Pcolce2,Ctsk,Loxl2,Emilin2,Fbn1,Pcolce,Mmp2,Mmp3,Itga11,Adamts2,Capn5,Fbln2,Col8a2,Col12a1,Col3a1,Lama2,Dcn,Col14a1,Vwf,Loxl4	Nid1,Pcolce2,Ctsk,Loxl2,Emilin2,Fbn1,Pcolce,Mmp2,Mmp3,Itga11,Adamts2,Capn5,Fbln2,Col8a2,Col12a1,Col3a1,Lama2,Dcn,Col14a1,Vwf,Loxl4
MMU-1474290	Collagen formation	10	96	3.4e-05	Pcolce2,Loxl2,Pcolce,Mmp3,Adamts2,Col8a2,Col12a1,Col3a1,Col14a1,Loxl4	Pcolce2,Loxl2,Pcolce,Mmp3,Adamts2,Col8a2,Col12a1,Col3a1,Col14a1,Loxl4
MMU-2022090	Assembly of collagen fibrils and other multimeric structures	8	70	0.00044	Loxl2,Pcolce,Mmp3,Col8a2,Col12a1,Col3a1,Col14a1,Loxl4	Loxl2,Pcolce,Mmp3,Col8a2,Col12a1,Col3a1,Col14a1,Loxl4
MMU-1474228	Degradation of the extracellular matrix	10	144	0.00061	Nid1,Ctsk,Fbn1,Mmp2,Mmp3,Capn5,Col8a2,Col12a1,Col3a1,Dcn	Nid1,Ctsk,Fbn1,Mmp2,Mmp3,Capn5,Col8a2,Col12a1,Col3a1,Dcn
MMU-1650814	Collagen biosynthesis and modifying enzymes	7	63	0.0021	Pcolce2,Pcolce,Adamts2,Col8a2,Col12a1,Col3a1,Col14a1	Pcolce2,Pcolce,Adamts2,Col8a2,Col12a1,Col3a1,Col14a1
MMU-5173214	O-glycosylation of TSR domain-containing proteins	6	38	0.0021	Adamts1,Adamts2,Thsd7a,Adamts12,Adamtsl1,Adamtsl3	Adamts1,Adamts2,Thsd7a,Adamts12,Adamtsl1,Adamtsl3
MMU-1442490	Collagen degradation	6	58	0.0145	Ctsk,Mmp2,Mmp3,Col8a2,Col12a1,Col3a1	Ctsk,Mmp2,Mmp3,Col8a2,Col12a1,Col3a1
MMU-1566948	Elastic fibre formation	5	42	0.0379	Loxl2,Emilin2,Fbn1,Fbln2,Loxl4	Loxl2,Emilin2,Fbn1,Fbln2,Loxl4
MMU-977606	Regulation of Complement cascade	5	41	0.0379	Serping1,Cfb,C2,C1ra,Cfh	Serping1,Cfb,C2,C1ra,Cfh
