# Supplementary material for: reString: an open-source Python software to perform automatic functional enrichment retrieval, results aggregation and data visualization
Source: Sci Rep. 2021 Dec 6;11:23458. doi: 10.1038/s41598-021-02528-0 (PMC8648753; doi:10.1038/s41598-021-02528-0)
Supplement: Supplementary file 1 — Supplementary Information 1. [file 41598_2021_2528_MOESM1_ESM.zip › Supplemental DataSets/downregulated/ctrl_t0_red_VS_ctrl_t0_blue_FC/DOWN_enrichment.KEGG.tsv]

#term ID	term description	observed gene count	background gene count	false discovery rate	matching proteins in your network (IDs)	matching proteins in your network (labels)
mmu04610	Complement and coagulation cascades	9	92	1.81e-05	Serping1,Cfb,C2,Procr,F3,C1ra,Cfh,Vwf,C1s1	Serping1,Cfb,C2,Procr,F3,C1ra,Cfh,Vwf,C1s1
