# Supplementary material for: reString: an open-source Python software to perform automatic functional enrichment retrieval, results aggregation and data visualization
Source: Sci Rep. 2021 Dec 6;11:23458. doi: 10.1038/s41598-021-02528-0 (PMC8648753; doi:10.1038/s41598-021-02528-0)
Supplement: Supplementary file 1 — Supplementary Information 1. [file 41598_2021_2528_MOESM1_ESM.zip › Supplemental DataSets/downregulated/ctrl_t0_red_VS_ctrl_t0_blue_FC/DOWN_enrichment.Function.tsv]

#term ID	term description	observed gene count	background gene count	false discovery rate	matching proteins in your network (IDs)	matching proteins in your network (labels)
GO:0005518	collagen binding	12	69	2.29e-09	Nid1,Pcolce2,Ctsk,C1qtnf1,Pcolce,Itga11,Tgfbi,Dcn,Podn,Vwf,Spock2,Ccbe1	Nid1,Pcolce2,Ctsk,C1qtnf1,Pcolce,Itga11,Tgfbi,Dcn,Podn,Vwf,Spock2,Ccbe1
GO:0005509	calcium ion binding	22	599	1.22e-06	Man1a,Nid1,Enpp3,Loxl2,Smoc2,Clec3b,Fbn1,Nucb2,Crtac1,Svep1,Fbln2,Fbln1,Egflam,C1ra,Cd248,Cdh11,Fbln7,Spock2,Ccbe1,C1s1,Slit2,Matn2	Man1a,Nid1,Enpp3,Loxl2,Smoc2,Clec3b,Fbn1,Nucb2,Crtac1,Svep1,Fbln2,Fbln1,Egflam,C1ra,Cd248,Cdh11,Fbln7,Spock2,Ccbe1,C1s1,Slit2,Matn2
GO:0050840	extracellular matrix binding	8	59	3.96e-05	Nid1,Ntn4,Tgfbi,Fbln2,Cd248,Dcn,Spock2,Slit2	Nid1,Ntn4,Tgfbi,Fbln2,Cd248,Dcn,Spock2,Slit2
GO:0005539	glycosaminoglycan binding	12	202	5.13e-05	Pcolce2,Adamts1,Smoc2,Clec3b,Fbn1,Pcolce,Egflam,Dcn,Fbln7,Cfh,Spock2,Slit2	Pcolce2,Adamts1,Smoc2,Clec3b,Fbn1,Pcolce,Egflam,Dcn,Fbln7,Cfh,Spock2,Slit2
GO:0005488	binding	111	11199	0.00021	Ccl11,Sfrp4,Man1a,Angptl2,Clec11a,Nid1,Dnajb1,Vipr2,Cybb,Pcolce2,Ctsk,Lbp,C1qtnf1,Igfbp4,Arid5b,Enpp3,Ntn4,Egfr,Abca8b,Hexb,Fst,Loxl2,Adamts1,Smoc2,C2,Zfp521,Csf1r,Clec3b,Gria4,Gpr39,Entpd2,Fbn1,Cpxm1,Procr,Wnt2b,Il6ra,F3,Sema3c,Angptl7,Man2b2,Pcolce,Nucb2,Cpxm2,Figf,Mmp2,Mmp3,Itga11,Ptgs2,Abca6,Akap12,Abca9,Tgfbi,Mgat5,Abhd2,Slfn8,Adamts2,Esm1,Crtac1,Svep1,Ptpn13,Fbln2,Foxo3,Nrip1,Exoc4,Fbln1,Eg…	Ccl11,Sfrp4,Man1a,Angptl2,Clec11a,Nid1,Dnajb1,Vipr2,Cybb,Pcolce2,Ctsk,Lbp,C1qtnf1,Igfbp4,Arid5b,Enpp3,Ntn4,Egfr,Abca8b,Hexb,Fst,Loxl2,Adamts1,Smoc2,C2,Zfp521,Csf1r,Clec3b,Gria4,Gpr39,Entpd2,Fbn1,Cpxm1,Procr,Wnt2b,Il6ra,F3,Sema3c,Angptl7,Man2b2,Pcolce,Nucb2,Cpxm2,Vegfd,Mmp2,Mmp3,Itga11,Ptgs2,Abca6,Akap12,Abca9,Tgfbi,Mgat5,Abhd2,Slfn8,Adamts2,Esm1,Crtac1,Svep1,Ptpn13,Fbln2,Foxo3,Nrip1,Exoc4,Fbln1,E…
GO:0008233	peptidase activity	18	585	0.00023	Ctsk,Scrn1,Adamts1,Cfb,C2,Cpxm1,Prss12,Cpxm2,Mmp2,Mmp3,Adamts2,Bace2,Capn5,Adamts12,C1ra,Adamtsl1,C1s1,Naalad2	Ctsk,Scrn1,Adamts1,Cfb,C2,Cpxm1,Prss12,Cpxm2,Mmp2,Mmp3,Adamts2,Bace2,Capn5,Adamts12,C1ra,Adamtsl1,C1s1,Naalad2
GO:0008201	heparin binding	9	148	0.0012	Pcolce2,Adamts1,Smoc2,Clec3b,Fbn1,Pcolce,Fbln7,Cfh,Slit2	Pcolce2,Adamts1,Smoc2,Clec3b,Fbn1,Pcolce,Fbln7,Cfh,Slit2
GO:0019838	growth factor binding	9	146	0.0012	Igfbp4,Egfr,Csf1r,Il6ra,Esm1,Col3a1,Cd109,Pdgfra,Glg1	Igfbp4,Egfr,Csf1r,Il6ra,Esm1,Col3a1,Cd109,Pdgfra,Glg1
GO:0043167	ion binding	64	5439	0.0033	Man1a,Nid1,Cybb,Pcolce2,Enpp3,Egfr,Abca8b,Fst,Loxl2,Adamts1,Smoc2,C2,Zfp521,Csf1r,Clec3b,Gpr39,Entpd2,Fbn1,Cpxm1,F3,Man2b2,Pcolce,Nucb2,Cpxm2,Mmp2,Mmp3,Itga11,Ptgs2,Abca6,Abca9,Mgat5,Slfn8,Adamts2,Crtac1,Svep1,Fbln2,Fbln1,Egflam,Adamts12,C1ra,Epha3,Hunk,Cd248,Cdh11,Hhip,Hspa1a,Col3a1,Cp,Folr2,Abca8a,Ephb2,Fbln7,Cfh,Steap4,Spock2,Ccbe1,Zfp568,C1s1,Loxl4,Pdgfra,Slit2,Matn2,Naalad2,Hspa1b	Man1a,Nid1,Cybb,Pcolce2,Enpp3,Egfr,Abca8b,Fst,Loxl2,Adamts1,Smoc2,C2,Zfp521,Csf1r,Clec3b,Gpr39,Entpd2,Fbn1,Cpxm1,F3,Man2b2,Pcolce,Nucb2,Cpxm2,Mmp2,Mmp3,Itga11,Ptgs2,Abca6,Abca9,Mgat5,Slfn8,Adamts2,Crtac1,Svep1,Fbln2,Fbln1,Egflam,Adamts12,C1ra,Epha3,Hunk,Cd248,Cdh11,Hhip,Hspa1a,Col3a1,Cp,Folr2,Abca8a,Ephb2,Fbln7,Cfh,Steap4,Spock2,Ccbe1,Zfp568,C1s1,Loxl4,Pdgfra,Slit2,Matn2,Naalad2,Hspa1b
GO:0004175	endopeptidase activity	13	400	0.0039	Ctsk,Adamts1,Cfb,C2,Prss12,Mmp2,Mmp3,Adamts2,Bace2,Capn5,Adamts12,C1ra,C1s1	Ctsk,Adamts1,Cfb,C2,Prss12,Mmp2,Mmp3,Adamts2,Bace2,Capn5,Adamts12,C1ra,C1s1
GO:0043394	proteoglycan binding	5	37	0.0053	Nid1,Ctsk,Fst,Cfh,Slit2	Nid1,Ctsk,Fst,Cfh,Slit2
GO:1901681	sulfur compound binding	10	245	0.0059	Pcolce2,Fst,Adamts1,Smoc2,Clec3b,Fbn1,Pcolce,Fbln7,Cfh,Slit2	Pcolce2,Fst,Adamts1,Smoc2,Clec3b,Fbn1,Pcolce,Fbln7,Cfh,Slit2
GO:0043237	laminin-1 binding	3	6	0.0111	Nid1,Ntn4,Slit2	Nid1,Ntn4,Slit2
GO:0008237	metallopeptidase activity	8	171	0.014	Adamts1,Cpxm1,Cpxm2,Mmp2,Mmp3,Adamts2,Adamts12,Naalad2	Adamts1,Cpxm1,Cpxm2,Mmp2,Mmp3,Adamts2,Adamts12,Naalad2
GO:0046872	metal ion binding	45	3513	0.014	Man1a,Nid1,Cybb,Enpp3,Loxl2,Adamts1,Smoc2,C2,Zfp521,Clec3b,Gpr39,Fbn1,Cpxm1,Man2b2,Nucb2,Cpxm2,Mmp2,Mmp3,Itga11,Ptgs2,Mgat5,Slfn8,Adamts2,Crtac1,Svep1,Fbln2,Fbln1,Egflam,Adamts12,C1ra,Cd248,Cdh11,Hhip,Col3a1,Cp,Fbln7,Steap4,Spock2,Ccbe1,Zfp568,C1s1,Loxl4,Slit2,Matn2,Naalad2	Man1a,Nid1,Cybb,Enpp3,Loxl2,Adamts1,Smoc2,C2,Zfp521,Clec3b,Gpr39,Fbn1,Cpxm1,Man2b2,Nucb2,Cpxm2,Mmp2,Mmp3,Itga11,Ptgs2,Mgat5,Slfn8,Adamts2,Crtac1,Svep1,Fbln2,Fbln1,Egflam,Adamts12,C1ra,Cd248,Cdh11,Hhip,Col3a1,Cp,Fbln7,Steap4,Spock2,Ccbe1,Zfp568,C1s1,Loxl4,Slit2,Matn2,Naalad2
GO:0005102	signaling receptor binding	26	1571	0.0159	Ccl11,Angptl2,Clec11a,Lbp,Egfr,Fst,Fbn1,Wnt2b,Il6ra,Sema3c,Nucb2,Figf,Tgfbi,Esm1,Nrip1,Fbln1,Flrt2,Gdf6,Hspa1a,Col3a1,Lama2,Ephb2,Vwf,Pdgfra,Slit2,Gdf10	Ccl11,Angptl2,Clec11a,Lbp,Egfr,Fst,Fbn1,Wnt2b,Il6ra,Sema3c,Nucb2,Vegfd,Tgfbi,Esm1,Nrip1,Fbln1,Flrt2,Gdf6,Hspa1a,Col3a1,Lama2,Ephb2,Vwf,Pdgfra,Slit2,Gdf10
GO:0016787	hydrolase activity	33	2263	0.0159	Man1a,Ctsk,Scrn1,Enpp3,Abca8b,Hexb,Adamts1,Cfb,C2,Entpd2,Cpxm1,Prss12,Man2b2,Cpxm2,Mmp2,Mmp3,Abca6,Abca9,Abhd2,Slfn8,Adamts2,Bace2,Ptpn13,Capn5,Plcxd3,Adamts12,C1ra,Hspa1a,Abca8a,Adamtsl1,C1s1,Naalad2,Hspa1b	Man1a,Ctsk,Scrn1,Enpp3,Abca8b,Hexb,Adamts1,Cfb,C2,Entpd2,Cpxm1,Prss12,Man2b2,Cpxm2,Mmp2,Mmp3,Abca6,Abca9,Abhd2,Slfn8,Adamts2,Bace2,Ptpn13,Capn5,Plcxd3,Adamts12,C1ra,Hspa1a,Abca8a,Adamtsl1,C1s1,Naalad2,Hspa1b
GO:0005178	integrin binding	7	136	0.0198	Egfr,Fbn1,Tgfbi,Esm1,Fbln1,Col3a1,Vwf	Egfr,Fbn1,Tgfbi,Esm1,Fbln1,Col3a1,Vwf
GO:0005201	extracellular matrix structural constituent	5	57	0.0198	Fbn1,Fbln1,Col8a2,Col3a1,Dcn	Fbn1,Fbln1,Col8a2,Col3a1,Dcn
GO:0004714	transmembrane receptor protein tyrosine kinase activity	5	66	0.0358	Egfr,Csf1r,Epha3,Ephb2,Pdgfra	Egfr,Csf1r,Epha3,Ephb2,Pdgfra
GO:0097367	carbohydrate derivative binding	30	2089	0.0365	Nid1,Pcolce2,Ctsk,Lbp,Egfr,Abca8b,Fst,Adamts1,Smoc2,Csf1r,Clec3b,Entpd2,Fbn1,Pcolce,Abca6,Abca9,Slfn8,Egflam,Epha3,Hunk,Hspa1a,Abca8a,Dcn,Ephb2,Fbln7,Cfh,Spock2,Pdgfra,Slit2,Hspa1b	Nid1,Pcolce2,Ctsk,Lbp,Egfr,Abca8b,Fst,Adamts1,Smoc2,Csf1r,Clec3b,Entpd2,Fbn1,Pcolce,Abca6,Abca9,Slfn8,Egflam,Epha3,Hunk,Hspa1a,Abca8a,Dcn,Ephb2,Fbln7,Cfh,Spock2,Pdgfra,Slit2,Hspa1b
GO:0044877	protein-containing complex binding	23	1411	0.0392	Nid1,Pcolce2,Ctsk,C1qtnf1,Egfr,Hexb,Fst,Fbn1,Pcolce,Mmp3,Itga11,Tgfbi,Esm1,Exoc4,Fbln1,Col3a1,Dcn,Ephb2,Podn,Vwf,Spock2,Ccbe1,Pdgfra	Nid1,Pcolce2,Ctsk,C1qtnf1,Egfr,Hexb,Fst,Fbn1,Pcolce,Mmp3,Itga11,Tgfbi,Esm1,Exoc4,Fbln1,Col3a1,Dcn,Ephb2,Podn,Vwf,Spock2,Ccbe1,Pdgfra
GO:0050839	cell adhesion molecule binding	9	272	0.0392	Egfr,Fbn1,Itga11,Tgfbi,Esm1,Fbln1,Cdh11,Col3a1,Vwf	Egfr,Fbn1,Itga11,Tgfbi,Esm1,Fbln1,Cdh11,Col3a1,Vwf
GO:0038024	cargo receptor activity	5	72	0.0441	Scara5,Loxl2,Prss12,Folr2,Loxl4	Scara5,Loxl2,Prss12,Folr2,Loxl4
