# Supplementary material for: reString: an open-source Python software to perform automatic functional enrichment retrieval, results aggregation and data visualization
Source: Sci Rep. 2021 Dec 6;11:23458. doi: 10.1038/s41598-021-02528-0 (PMC8648753; doi:10.1038/s41598-021-02528-0)
Supplement: Supplementary file 1 — Supplementary Information 1. [file 41598_2021_2528_MOESM1_ESM.zip › Supplemental DataSets/downregulated/ctrl_t0_red_VS_ctrl_t0_blue_FC/DOWN_enrichment.Component.tsv]

#term ID	term description	observed gene count	background gene count	false discovery rate	matching proteins in your network (IDs)	matching proteins in your network (labels)
GO:0005576	extracellular region	86	2229	3.49e-40	Ccl11,Serpinf1,Sfrp4,Angptl2,Clec11a,Nid1,Pcolce2,Ctsk,Lbp,C1qtnf1,Igfbp4,Enpp3,Ntn4,Hexb,Fst,Txndc16,Loxl2,Adamts1,Serping1,Smoc2,Emilin2,Cfb,C2,Clec3b,Entpd2,Fbn1,Cpxm1,Procr,Wnt2b,Olfml3,Il6ra,Prss12,F3,Sema3c,Angptl7,Man2b2,Pcolce,Nucb2,Cpxm2,Figf,Pdgfrl,Mmp2,Mmp3,Fmod,Igsf10,Tgfbi,Mgat5,Adamts2,Thsd7a,Esm1,Lgi2,Crtac1,Svep1,Fbln2,Fbln1,Egflam,Adamts12,Flrt2,Gdf6,C1ra,Epha3,Col8a2,Col12a1,Hhi…	Ccl11,Serpinf1,Sfrp4,Angptl2,Clec11a,Nid1,Pcolce2,Ctsk,Lbp,C1qtnf1,Igfbp4,Enpp3,Ntn4,Hexb,Fst,Txndc16,Loxl2,Adamts1,Serping1,Smoc2,Emilin2,Cfb,C2,Clec3b,Entpd2,Fbn1,Cpxm1,Procr,Wnt2b,Olfml3,Il6ra,Prss12,F3,Sema3c,Angptl7,Man2b2,Pcolce,Nucb2,Cpxm2,Vegfd,Pdgfrl,Mmp2,Mmp3,Fmod,Igsf10,Tgfbi,Mgat5,Adamts2,Thsd7a,Esm1,Lgi2,Crtac1,Svep1,Fbln2,Fbln1,Egflam,Adamts12,Flrt2,Gdf6,C1ra,Epha3,Col8a2,Col12a1,Hh…
GO:0031012	extracellular matrix	38	468	3.12e-25	Serpinf1,Angptl2,Nid1,Pcolce2,Ntn4,Loxl2,Adamts1,Serping1,Smoc2,Emilin2,Clec3b,Entpd2,Fbn1,F3,Sema3c,Angptl7,Mmp2,Mmp3,Fmod,Tgfbi,Adamts2,Svep1,Fbln2,Fbln1,Egflam,Col8a2,Col12a1,Col3a1,Lama2,Dcn,Adamtsl1,Col14a1,Vwf,Spock2,Ccbe1,Slit2,Matn2,Glg1	Serpinf1,Angptl2,Nid1,Pcolce2,Ntn4,Loxl2,Adamts1,Serping1,Smoc2,Emilin2,Clec3b,Entpd2,Fbn1,F3,Sema3c,Angptl7,Mmp2,Mmp3,Fmod,Tgfbi,Adamts2,Svep1,Fbln2,Fbln1,Egflam,Col8a2,Col12a1,Col3a1,Lama2,Dcn,Adamtsl1,Col14a1,Vwf,Spock2,Ccbe1,Slit2,Matn2,Glg1
GO:0005615	extracellular space	57	1424	8.54e-25	Ccl11,Serpinf1,Sfrp4,Angptl2,Clec11a,Ctsk,Lbp,C1qtnf1,Igfbp4,Hexb,Fst,Loxl2,Serping1,Smoc2,Cfb,C2,Clec3b,Fbn1,Cpxm1,Procr,Wnt2b,Il6ra,F3,Sema3c,Angptl7,Pcolce,Nucb2,Figf,Mmp2,Mmp3,Fmod,Tgfbi,Lgi2,Svep1,Fbln1,Flrt2,Gdf6,C1ra,Col8a2,Col12a1,Col3a1,Cp,Cd109,Dcn,Podn,Col14a1,C1qtnf3,Cfh,Vwf,Spock2,Ccbe1,Apod,C1s1,Loxl4,Slit2,Matn2,Gdf10	Ccl11,Serpinf1,Sfrp4,Angptl2,Clec11a,Ctsk,Lbp,C1qtnf1,Igfbp4,Hexb,Fst,Loxl2,Serping1,Smoc2,Cfb,C2,Clec3b,Fbn1,Cpxm1,Procr,Wnt2b,Il6ra,F3,Sema3c,Angptl7,Pcolce,Nucb2,Vegfd,Mmp2,Mmp3,Fmod,Tgfbi,Lgi2,Svep1,Fbln1,Flrt2,Gdf6,C1ra,Col8a2,Col12a1,Col3a1,Cp,Cd109,Dcn,Podn,Col14a1,C1qtnf3,Cfh,Vwf,Spock2,Ccbe1,Apod,C1s1,Loxl4,Slit2,Matn2,Gdf10
GO:0062023	collagen-containing extracellular matrix	32	359	3.29e-22	Serpinf1,Angptl2,Nid1,Pcolce2,Ntn4,Loxl2,Adamts1,Serping1,Smoc2,Emilin2,Entpd2,Fbn1,F3,Sema3c,Angptl7,Fmod,Tgfbi,Adamts2,Fbln2,Fbln1,Egflam,Col8a2,Col12a1,Col3a1,Lama2,Dcn,Adamtsl1,Col14a1,Vwf,Spock2,Slit2,Matn2	Serpinf1,Angptl2,Nid1,Pcolce2,Ntn4,Loxl2,Adamts1,Serping1,Smoc2,Emilin2,Entpd2,Fbn1,F3,Sema3c,Angptl7,Fmod,Tgfbi,Adamts2,Fbln2,Fbln1,Egflam,Col8a2,Col12a1,Col3a1,Lama2,Dcn,Adamtsl1,Col14a1,Vwf,Spock2,Slit2,Matn2
GO:0110165	cellular anatomical entity	148	15632	1.93e-11	Ccl11,Serpinf1,Sfrp4,Man1a,Angptl2,Clec11a,Nid1,Dnajb1,Vipr2,Cybb,Pcolce2,Ctsk,Lbp,C1qtnf1,Igfbp4,Scrn1,Arid5b,Enpp3,Ntn4,Egfr,Glt8d2,Abca8b,Hexb,Fst,Txndc16,Scara5,Loxl2,Adamts1,Serping1,Smoc2,Emilin2,Cfb,C2,Zfp521,Csf1r,Clec3b,St8sia2,Gria4,Gpr39,Entpd2,Fbn1,Cpxm1,Procr,Wnt2b,Olfml3,Il6ra,Prss12,F3,Sema3c,Angptl7,Man2b2,Pcolce,Nucb2,Cpxm2,Figf,Pdgfrl,Mmp2,Mmp3,Itga11,Ptgs2,Abca6,Fmod,Akap12,Arm…	Ccl11,Serpinf1,Sfrp4,Man1a,Angptl2,Clec11a,Nid1,Dnajb1,Vipr2,Cybb,Pcolce2,Ctsk,Lbp,C1qtnf1,Igfbp4,Scrn1,Arid5b,Enpp3,Ntn4,Egfr,Glt8d2,Abca8b,Hexb,Fst,Txndc16,Scara5,Loxl2,Adamts1,Serping1,Smoc2,Emilin2,Cfb,C2,Zfp521,Csf1r,Clec3b,St8sia2,Gria4,Gpr39,Entpd2,Fbn1,Cpxm1,Procr,Wnt2b,Olfml3,Il6ra,Prss12,F3,Sema3c,Angptl7,Man2b2,Pcolce,Nucb2,Cpxm2,Vegfd,Pdgfrl,Mmp2,Mmp3,Itga11,Ptgs2,Abca6,Fmod,Akap12,36…
GO:0005604	basement membrane	14	105	5.07e-11	Serpinf1,Nid1,Ntn4,Loxl2,Adamts1,Smoc2,Entpd2,Fbn1,Tgfbi,Fbln1,Egflam,Col8a2,Lama2,Matn2	Serpinf1,Nid1,Ntn4,Loxl2,Adamts1,Smoc2,Entpd2,Fbn1,Tgfbi,Fbln1,Egflam,Col8a2,Lama2,Matn2
GO:0005581	collagen trimer	9	78	3.73e-06	C1qtnf1,Emilin2,Col8a2,Col12a1,Col3a1,Dcn,Col14a1,C1qtnf3,Ccbe1	C1qtnf1,Emilin2,Col8a2,Col12a1,Col3a1,Dcn,Col14a1,C1qtnf3,Ccbe1
GO:0005886	plasma membrane	56	4531	0.0023	Nid1,Vipr2,Cybb,Ctsk,C1qtnf1,Enpp3,Ntn4,Egfr,Abca8b,Scara5,Csf1r,Gria4,Gpr39,Entpd2,Il6ra,Prss12,F3,Sema3c,Mmp2,Itga11,Ptgs2,Akap12,Abhd2,Thsd7a,Sorcs2,Bace2,Ptpn13,Exoc4,Gpr133,Flrt2,Epha3,Cd248,Cdh11,Atrnl1,Lsamp,Hhip,Hspa1a,Cp,Lama2,Cd109,Folr2,Abca8a,Fmn1,Slc4a10,Ephb2,Nfam1,Cadm3,Cfh,Vwf,Plxna4,Steap4,Pdgfra,Slit2,Naalad2,Glg1,Hspa1b	Nid1,Vipr2,Cybb,Ctsk,C1qtnf1,Enpp3,Ntn4,Egfr,Abca8b,Scara5,Csf1r,Gria4,Gpr39,Entpd2,Il6ra,Prss12,F3,Sema3c,Mmp2,Itga11,Ptgs2,Akap12,Abhd2,Thsd7a,Sorcs2,Bace2,Ptpn13,Exoc4,Adgrd1,Flrt2,Epha3,Cd248,Cdh11,Atrnl1,Lsamp,Hhip,Hspa1a,Cp,Lama2,Cd109,Folr2,Abca8a,Fmn1,Slc4a10,Ephb2,Nfam1,Cadm3,Cfh,Vwf,Plxna4,Steap4,Pdgfra,Slit2,Naalad2,Glg1,Hspa1b
GO:0009986	cell surface	20	913	0.0023	Sfrp4,Ctsk,Lbp,Enpp3,Egfr,Scara5,Csf1r,Entpd2,Il6ra,F3,Bace2,Capn5,Cd248,Hhip,Folr2,Nfam1,Cfh,Vwf,Pdgfra,Slit2	Sfrp4,Ctsk,Lbp,Enpp3,Egfr,Scara5,Csf1r,Entpd2,Il6ra,F3,Bace2,Capn5,Cd248,Hhip,Folr2,Nfam1,Cfh,Vwf,Pdgfra,Slit2
GO:0071944	cell periphery	57	4668	0.0023	Nid1,Vipr2,Cybb,Ctsk,C1qtnf1,Enpp3,Ntn4,Egfr,Abca8b,Scara5,Smoc2,Csf1r,Gria4,Gpr39,Entpd2,Il6ra,Prss12,F3,Sema3c,Mmp2,Itga11,Ptgs2,Akap12,Abhd2,Thsd7a,Sorcs2,Bace2,Ptpn13,Exoc4,Gpr133,Flrt2,Epha3,Cd248,Cdh11,Atrnl1,Lsamp,Hhip,Hspa1a,Cp,Lama2,Cd109,Folr2,Abca8a,Fmn1,Slc4a10,Ephb2,Nfam1,Cadm3,Cfh,Vwf,Plxna4,Steap4,Pdgfra,Slit2,Naalad2,Glg1,Hspa1b	Nid1,Vipr2,Cybb,Ctsk,C1qtnf1,Enpp3,Ntn4,Egfr,Abca8b,Scara5,Smoc2,Csf1r,Gria4,Gpr39,Entpd2,Il6ra,Prss12,F3,Sema3c,Mmp2,Itga11,Ptgs2,Akap12,Abhd2,Thsd7a,Sorcs2,Bace2,Ptpn13,Exoc4,Adgrd1,Flrt2,Epha3,Cd248,Cdh11,Atrnl1,Lsamp,Hhip,Hspa1a,Cp,Lama2,Cd109,Folr2,Abca8a,Fmn1,Slc4a10,Ephb2,Nfam1,Cadm3,Cfh,Vwf,Plxna4,Steap4,Pdgfra,Slit2,Naalad2,Glg1,Hspa1b
GO:0016020	membrane	79	7623	0.0065	Man1a,Nid1,Vipr2,Cybb,Ctsk,Lbp,C1qtnf1,Scrn1,Enpp3,Ntn4,Egfr,Glt8d2,Abca8b,Hexb,Scara5,Loxl2,Csf1r,St8sia2,Gria4,Gpr39,Entpd2,Procr,Il6ra,Prss12,F3,Sema3c,Man2b2,Nucb2,Figf,Mmp2,Itga11,Ptgs2,Abca6,Akap12,Armh4,Abca9,Mgat5,Abhd2,Thsd7a,Sorcs2,Bace2,Svep1,Ptpn13,Foxo3,Exoc4,Gpr133,Flrt2,Epha3,Ldlrad4,Cd248,Cdh11,Atrnl1,Lsamp,Hhip,Shisa3,Hspa1a,Cp,Lama2,Cd109,Folr2,Lrrn4cl,Abca8a,Tmem254b,Fmn1,Ptgfr…	Man1a,Nid1,Vipr2,Cybb,Ctsk,Lbp,C1qtnf1,Scrn1,Enpp3,Ntn4,Egfr,Glt8d2,Abca8b,Hexb,Scara5,Loxl2,Csf1r,St8sia2,Gria4,Gpr39,Entpd2,Procr,Il6ra,Prss12,F3,Sema3c,Man2b2,Nucb2,Vegfd,Mmp2,Itga11,Ptgs2,Abca6,Akap12,3632451O06Rik,Abca9,Mgat5,Abhd2,Thsd7a,Sorcs2,Bace2,Svep1,Ptpn13,Foxo3,Exoc4,Adgrd1,Flrt2,Epha3,Ldlrad4,Cd248,Cdh11,Atrnl1,Lsamp,Hhip,Shisa3,Hspa1a,Cp,Lama2,Cd109,Folr2,Lrrn4cl,Abca8a,Tmem254b,F…
GO:0044297	cell body	18	836	0.0067	Serpinf1,Dnajb1,Cybb,Gria4,Entpd2,Il6ra,Nucb2,Mmp3,Akap12,Mgat5,Sorcs2,Ptpn13,Exoc4,Slc4a10,Ephb2,Cfh,Apod,Hspa1b	Serpinf1,Dnajb1,Cybb,Gria4,Entpd2,Il6ra,Nucb2,Mmp3,Akap12,Mgat5,Sorcs2,Ptpn13,Exoc4,Slc4a10,Ephb2,Cfh,Apod,Hspa1b
GO:0031226	intrinsic component of plasma membrane	22	1249	0.0156	Cybb,C1qtnf1,Egfr,Scara5,Csf1r,Gria4,Il6ra,Sema3c,Itga11,Sorcs2,Gpr133,Flrt2,Epha3,Hhip,Cp,Folr2,Slc4a10,Ephb2,Cadm3,Plxna4,Steap4,Pdgfra	Cybb,C1qtnf1,Egfr,Scara5,Csf1r,Gria4,Il6ra,Sema3c,Itga11,Sorcs2,Adgrd1,Flrt2,Epha3,Hhip,Cp,Folr2,Slc4a10,Ephb2,Cadm3,Plxna4,Steap4,Pdgfra
GO:0043235	receptor complex	11	374	0.016	Nid1,Egfr,Csf1r,Gria4,Il6ra,Itga11,Epha3,Ephb2,Plxna4,Loxl4,Pdgfra	Nid1,Egfr,Csf1r,Gria4,Il6ra,Itga11,Epha3,Ephb2,Plxna4,Loxl4,Pdgfra
GO:0031224	intrinsic component of membrane	53	4707	0.032	Man1a,Vipr2,Cybb,C1qtnf1,Enpp3,Egfr,Glt8d2,Abca8b,Scara5,Csf1r,St8sia2,Gria4,Gpr39,Entpd2,Procr,Il6ra,F3,Sema3c,Itga11,Abca6,Armh4,Abca9,Mgat5,Abhd2,Thsd7a,Sorcs2,Bace2,Gpr133,Flrt2,Epha3,Ldlrad4,Cd248,Cdh11,Atrnl1,Lsamp,Hhip,Shisa3,Cp,Cd109,Folr2,Lrrn4cl,Abca8a,Tmem254b,Ptgfrn,Slc4a10,Ephb2,Nfam1,Cadm3,Plxna4,Steap4,Pdgfra,Naalad2,Glg1	Man1a,Vipr2,Cybb,C1qtnf1,Enpp3,Egfr,Glt8d2,Abca8b,Scara5,Csf1r,St8sia2,Gria4,Gpr39,Entpd2,Procr,Il6ra,F3,Sema3c,Itga11,Abca6,3632451O06Rik,Abca9,Mgat5,Abhd2,Thsd7a,Sorcs2,Bace2,Adgrd1,Flrt2,Epha3,Ldlrad4,Cd248,Cdh11,Atrnl1,Lsamp,Hhip,Shisa3,Cp,Cd109,Folr2,Lrrn4cl,Abca8a,Tmem254b,Ptgfrn,Slc4a10,Ephb2,Nfam1,Cadm3,Plxna4,Steap4,Pdgfra,Naalad2,Glg1
GO:0005887	integral component of plasma membrane	20	1174	0.0408	Cybb,C1qtnf1,Egfr,Scara5,Csf1r,Gria4,Il6ra,Sema3c,Itga11,Sorcs2,Gpr133,Flrt2,Epha3,Hhip,Slc4a10,Ephb2,Cadm3,Plxna4,Steap4,Pdgfra	Cybb,C1qtnf1,Egfr,Scara5,Csf1r,Gria4,Il6ra,Sema3c,Itga11,Sorcs2,Adgrd1,Flrt2,Epha3,Hhip,Slc4a10,Ephb2,Cadm3,Plxna4,Steap4,Pdgfra
GO:0036477	somatodendritic compartment	19	1080	0.0408	Serpinf1,Dnajb1,Cybb,Gria4,Il6ra,Prss12,Nucb2,Mmp3,Akap12,Mgat5,Sorcs2,Exoc4,Dock10,Lama2,Tanc2,Slc4a10,Ephb2,Cfh,Apod	Serpinf1,Dnajb1,Cybb,Gria4,Il6ra,Prss12,Nucb2,Mmp3,Akap12,Mgat5,Sorcs2,Exoc4,Dock10,Lama2,Tanc2,Slc4a10,Ephb2,Cfh,Apod
GO:0005614	interstitial matrix	3	16	0.0414	Smoc2,Egflam,Col14a1	Smoc2,Egflam,Col14a1
