# Supplementary material for: reString: an open-source Python software to perform automatic functional enrichment retrieval, results aggregation and data visualization
Source: Sci Rep. 2021 Dec 6;11:23458. doi: 10.1038/s41598-021-02528-0 (PMC8648753; doi:10.1038/s41598-021-02528-0)
Supplement: Supplementary file 1 — Supplementary Information 1. [file 41598_2021_2528_MOESM1_ESM.zip › Supplemental DataSets/downregulated/KEGG_summary.tsv]

ID	score	occurrence	all_genes	common_genes
Lysosome	9.17e-27	4	Acp2,Acp5,Ap1s2,Asah1,Atp6ap1,Atp6v0a1,Atp6v0b,Atp6v0c,Atp6v0d1,Atp6v0d2,Cd63,Cd68,Cln3,Cln5,Ctsa,Ctsb,Ctsc,Ctsd,Ctsh,Ctsk,Ctsl,Ctss,Ctsz,Dnase2a,Entpd4,Fuca1,Fuca2,Galc,Galns,Gba,Gla,Glb1,Gm2a,Gnptab,Gns,Gusb,Hexa,Hexb,Igf2r,Lamp1,Laptm5,Lgmn,Lipa,Litaf,M6pr,Man2b1,Manba,Naga,Naglu,Nagpa,Napsa,Neu1,Npc1,Npc2,Pla2g15,Ppt1,Psap,Sgsh,Slc11a1,Slc11a2,Tcirg1,Tpp1	Cd68,Gusb,Laptm5,Lgmn,Slc11a1
Phagosome	7.04e-20	3	Actb,Actg1,Atp6ap1,Atp6v0a1,Atp6v0b,Atp6v0c,Atp6v0d1,Atp6v0d2,Atp6v0e,Atp6v1a,Atp6v1b2,Atp6v1c1,Atp6v1e1,C1ra,C3,Calr,Cd14,Cd209a,Ctsl,Ctss,Cyba,Cybb,Fcgr1,Fcgr3,Fcgr4,H2-Aa,H2-Ab1,H2-D1,H2-DMa,H2-DMb1,H2-Eb1,H2-K1,H2-M2,H2-T23,H2-T24,Itga2,Itga5,Itgam,Itgav,Itgb2,Lamp1,M6pr,Mrc1,Mrc2,Msr1,Ncf1,Ncf2,Ncf4,Nos1,Olr1,Rab7b,Scarb1,Sec61a1,Tcirg1,Thbs1,Thbs2,Tlr2,Tlr4,Tlr6,Tuba1c,Tubb6	Atp6v0d2,Ctsl,Ctss,Cybb,Fcgr1,Fcgr3,Fcgr4,Itgb2,Ncf2
Rheumatoid arthritis	6.01e-18	2	Acp5,Atp6ap1,Atp6v0a1,Atp6v0b,Atp6v0c,Atp6v0d1,Atp6v0d2,Atp6v0e,Atp6v1a,Atp6v1b2,Atp6v1c1,Atp6v1e1,Ccl12,Ccl2,Ccl3,Cd80,Cd86,Ctsk,Ctsl,Cxcl1,Cxcl12,Cxcl2,Cxcl5,H2-Aa,H2-Ab1,H2-DMa,H2-DMb1,H2-Eb1,Icam1,Il1a,Il1b,Il6,Itgb2,Mmp3,Tcirg1,Tgfb1,Tgfb2,Tlr2,Tlr4,Tnf,Tnfrsf11a,Tnfsf13	Atp6v0a1,Atp6v0c,Atp6v0d2,Atp6v1a,Atp6v1b2,Atp6v1c1,Ccl2,Ccl3,Cd80,Ctsk,Ctsl,Cxcl1,Il1a,Itgb2,Tcirg1,Tgfb1,Tlr2,Tlr4,Tnfsf13
Tuberculosis	6.01e-18	3	Atp6ap1,Atp6v0a1,Atp6v0b,Atp6v0c,Atp6v0d1,Atp6v0d2,Bid,C3,Card9,Casp8,Cd14,Cd209a,Cd74,Ciita,Clec4e,Ctsd,Ctss,Fcer1g,Fcgr1,Fcgr3,Fcgr4,H2-Aa,H2-Ab1,H2-DMa,H2-DMb1,H2-Eb1,Ifngr2,Il10ra,Il10rb,Il1a,Il1b,Il6,Irak4,Itgam,Itgax,Itgb2,Lamp1,Lbp,Mrc1,Mrc2,Myd88,Nos2,Plk3,Sphk1,Src,Syk,Tcirg1,Tgfb1,Tgfb2,Tlr1,Tlr2,Tlr4,Tlr6,Tlr9,Tnf,Tnfrsf1a,Vdr	Atp6v0d2,Ctss,Fcer1g,Fcgr1,Fcgr3,Fcgr4,Il10ra,Itgax,Itgb2
Osteoclast differentiation	3.73e-16	4	Acp5,Blnk,Btk,Csf1r,Ctsk,Cyba,Fcgr1,Fcgr3,Fcgr4,Gab2,Gm14548,Grb2,Ifngr2,Il1a,Il1b,Irf9,Junb,LOC100038947,Lilra6,Lilrb4a,Ncf1,Ncf2,Ncf4,Nfatc1,Nfatc2,Nfkb2,Pik3cb,Pik3cd,Pik3r3,Pira2,Pirb,Plcg2,Sirpa,Sirpb1a,Sirpb1b,Socs3,Spi1,Syk,Tec,Tgfb1,Tgfb2,Tgfbr1,Tgfbr2,Tnf,Tnfrsf11a,Tnfrsf11b,Tnfrsf1a,Trem2,Tyrobp	Fcgr4,Pirb,Sirpa,Spi1,Tyrobp
Cytokine-cytokine receptor interaction	8.61e-15	4	Acvr1b,Ccl12,Ccl19,Ccl2,Ccl3,Ccl4,Ccl6,Ccl7,Ccl8,Ccl9,Ccr1,Ccr2,Ccr5,Cd40,Crlf2,Csf1r,Csf2ra,Csf2rb,Csf2rb2,Csf3r,Cx3cl1,Cx3cr1,Cxcl1,Cxcl12,Cxcl13,Cxcl16,Cxcl2,Cxcl5,Cxcr3,Cxcr4,Gdf15,Gdf3,Gdf6,Gdf7,Gm13304,Ifngr2,Il10ra,Il10rb,Il12rb2,Il13ra1,Il1a,Il1b,Il1r2,Il1rl2,Il1rn,Il33,Il3ra,Il4ra,Il6,Il6ra,Il7r,Inhba,Inhbb,Lif,Ngf,Osm,Osmr,Tgfb1,Tgfb2,Tgfbr1,Tgfbr2,Tnf,Tnfrsf11a,Tnfrsf11b,Tnfrsf1a,Tnfrs…	Csf2rb2,Tnfrsf1b
Chemokine signaling pathway	1.6e-14	2	Arrb1,Arrb2,Ccl12,Ccl19,Ccl2,Ccl3,Ccl4,Ccl6,Ccl7,Ccl8,Ccl9,Ccr1,Ccr2,Ccr5,Cx3cl1,Cx3cr1,Cxcl1,Cxcl12,Cxcl13,Cxcl16,Cxcl2,Cxcl5,Cxcr3,Cxcr4,Dock2,Elmo1,Fgr,Gngt2,Grb2,Hck,Jak3,Lyn,Ncf1,Nras,Pik3cb,Pik3cd,Pik3cg,Pik3r3,Pik3r5,Plcb2,Plcg2,Prex1,Prkcd,Ptk2b,Rap1b,Shc2,Src,Stat3,Vav1,Vav2,Vav3,Was	Arrb2,Ccl2,Ccl3,Ccl4,Ccl6,Ccl7,Ccr5,Cx3cl1,Cx3cr1,Cxcl1,Cxcl16,Elmo1,Fgr,Gngt2,Grb2,Hck,Ncf1,Nras,Pik3r5,Prex1,Rap1b,Shc2,Vav1
Epstein-Barr virus infection	1.95e-12	1	B2m,Bak1,Bcl2l11,Bid,Blnk,Btk,Calr,Casp8,Ccnd1,Cd40,Cd44,Cdk6,Cdkn1a,E2f1,Gadd45a,H2-Aa,H2-Ab1,H2-D1,H2-DMa,H2-DMb1,H2-Eb1,H2-K1,H2-M2,H2-T23,H2-T24,Icam1,Il6,Irak4,Irf7,Irf9,Jak3,Lyn,Myd88,Nfkb2,Nfkbie,Oas1a,Oas1g,Oas2,Oas3,Pik3cb,Pik3cd,Plcg2,Runx3,Stat3,Syk,Tlr2,Tnf,Tnfaip3	n/a (just one condition)
Leishmaniasis	1.95e-12	4	C3,Cyba,Cybb,Fcgr1,Fcgr3,Fcgr4,H2-Aa,H2-Ab1,H2-DMa,H2-DMb1,H2-Eb1,Ifngr2,Il1a,Il1b,Irak4,Itga4,Itgam,Itgb2,Myd88,Ncf1,Ncf2,Ncf4,Nos2,Ptgs2,Ptpn6,Tgfb1,Tgfb2,Tlr2,Tlr4,Tnf	Cybb,Fcgr4,Itgb2
NOD-like receptor signaling pathway	8.29e-12	1	AI607873,Aim2,Card9,Casp1,Casp4,Casp8,Ccl12,Ccl2,Ctsb,Cxcl1,Cxcl2,Cyba,Cybb,Ifi204,Il1b,Il6,Irak4,Irf7,Irf9,Itpr3,Myd88,Naip2,Naip5,Naip6,Nlrc4,Nlrp1b,Nlrp3,Nod1,Oas1a,Oas1g,Oas2,Oas3,P2rx7,Panx1,Plcb2,Pstpip1,Ripk3,Tlr4,Tmem173,Tnf,Tnfaip3,Trpm2,Trpv2,Txn1	n/a (just one condition)
NF-kappa B signaling pathway	3.85e-11	3	Bcl2a1b,Bcl2a1d,Blnk,Btk,Card14,Ccl19,Ccl4,Cd14,Cd40,Cxcl1,Cxcl12,Cxcl2,Gadd45a,Gadd45b,Gm13304,Icam1,Il1b,Irak4,Lbp,Lyn,Myd88,Nfkb2,Plau,Plcg2,Ptgs2,Syk,Ticam2,Tlr4,Tnf,Tnfaip3,Tnfrsf11a,Tnfrsf1a,Trim25,Vcam1	Cxcl1,Syk,Vcam1
Complement and coagulation cascades	4.27e-11	5	C1qa,C1qb,C1qc,C1ra,C1s1,C2,C3,C3ar1,C4b,C5ar1,C6,Cfb,Cfd,Cfh,Cfi,Clu,F10,F2r,F3,F5,F7,Itgam,Itgax,Itgb2,Plat,Plau,Plaur,Procr,Serpine1,Serping1,Vwf	No common gene
Viral protein interaction with cytokine and cytokine receptor	5.31e-11	4	Ccl12,Ccl19,Ccl2,Ccl3,Ccl4,Ccl6,Ccl7,Ccl8,Ccl9,Ccr1,Ccr2,Ccr5,Csf1r,Cx3cl1,Cx3cr1,Cxcl1,Cxcl12,Cxcl13,Cxcl2,Cxcl5,Cxcr3,Cxcr4,Gm13304,Il10ra,Il10rb,Il6,Il6ra,Tnf,Tnfrsf1a,Tnfrsf1b	Tnfrsf1b
Hematopoietic cell lineage	1.23e-10	2	Anpep,Cd14,Cd22,Cd33,Cd37,Cd38,Cd44,Cd9,Csf1r,Csf2ra,Csf3r,Fcgr1,H2-Aa,H2-Ab1,H2-DMa,H2-DMb1,H2-Eb1,Il1a,Il1b,Il1r2,Il3ra,Il4ra,Il6,Il6ra,Il7r,Itga2,Itga4,Itga5,Itga6,Itgam,Tnf	Anpep,Cd14,Cd38,Cd44,Csf1r,Csf2ra,Fcgr1,Il1a,Il7r,Itgam
Proteoglycans in cancer	2.37e-10	4	Actb,Actg1,Ank2,Camk2g,Cav3,Ccnd1,Cd44,Cd63,Cdkn1a,Col1a1,Col1a2,Ctsl,Dcn,Flna,Fn1,Fzd7,Gpc1,Gpc3,Grb2,Hbegf,Hcls1,Hgf,Hif1a,Hpse,Igf1,Ihh,Iqgap1,Itga2,Itga5,Itgav,Itgb1,Itpr3,Lum,Mmp2,Msn,Nras,Pik3cb,Pik3cd,Pik3r3,Plau,Plaur,Plcg2,Ppp1r12a,Ppp1r12b,Ptpn6,Rock1,Sdc1,Sdc2,Src,Stat3,Tgfb1,Tgfb2,Thbs1,Tlr2,Tlr4,Tnf,Vav1,Vav2,Vav3,Wnt16,Wnt9b	No common gene
Kaposi sarcoma-associated herpesvirus infection	3.27e-10	2	Bak1,Bid,C3,Casp8,Ccnd1,Ccr1,Ccr5,Cd200r1,Cd200r4,Cd86,Cdk6,Cdkn1a,Cxcl1,Cxcl2,E2f1,Gngt2,H2-D1,H2-K1,H2-M2,H2-T23,H2-T24,Hck,Hif1a,Icam1,Il6,Irf7,Irf9,Itpr3,Lyn,Nfatc1,Nfatc2,Nras,Pdgfb,Pik3cb,Pik3cd,Pik3cg,Pik3r3,Pik3r5,Plcg2,Prex1,Ptgs2,Rcan1,Src,Stat3,Syk,Tnfrsf1a	Bid,Ccr5,Cd200r1,Cd200r4,Cdk6,Cxcl1,E2f1,Gngt2,Hck,Nras,Pik3r5,Prex1,Ptgs2,Rcan1,Syk
Salmonella infection	4.55e-10	2	Actb,Actg1,Anxa2,Arf2,Arpc1b,Arpc2,Arpc3,Arpc4,Arpc5,Bak1,Casp1,Casp4,Casp8,Cd14,Cyfip1,Cyth1,Cyth4,Elmo1,Il1b,Il6,Irak4,M6pr,Myd88,Naip2,Naip5,Naip6,Nckap1l,Nlrc4,Nlrp3,Nod1,Pik3cb,Pik3cd,Pik3cg,Plekhm1,Plekhm2,Rab7b,Rhog,Ripk3,Tlr2,Tlr4,Tlr6,Tlr9,Tnf,Tnfrsf1a,Txn1,Vps18	Actg1,Anxa2,Arpc1b,Arpc4,Arpc5,Casp4,Cd14,Cyth4,Elmo1,Naip2,Naip5,Nckap1l,Plekhm2,Rab7b,Rhog,Tlr2,Tlr4
Human cytomegalovirus infection	7.62e-10	2	B2m,Bak1,Bid,Calr,Casp8,Ccl12,Ccl2,Ccl3,Ccl4,Ccnd1,Ccr1,Ccr5,Cdk6,Cdkn1a,Creb3l1,Cx3cl1,Cxcl12,Cxcr4,E2f1,Gna13,Gngt2,Grb2,H2-D1,H2-K1,H2-M2,H2-T23,H2-T24,Il10ra,Il10rb,Il1b,Il6,Il6ra,Itgav,Itpr3,Nfatc1,Nfatc2,Nras,Pik3cb,Pik3cd,Pik3r3,Plcb2,Ptger2,Ptgs2,Ptk2b,Src,Stat3,Tmem173,Tnf,Tnfrsf1a	Bid,Ccl2,Ccl3,Ccl4,Ccr5,Cdk6,Cx3cl1,E2f1,Gngt2,Grb2,Il10ra,Il10rb,Nras,Ptgs2
Yersinia infection	7.98e-10	2	Actb,Actg1,Actr2,Actr3,Baiap2,Casp1,Ccl12,Ccl2,Elmo1,Fn1,Fyb,Il1b,Il6,Irak4,Itga4,Itga5,Myd88,Nfatc1,Nfatc2,Nlrc4,Nlrp3,Pik3cb,Pik3cd,Pik3r3,Pip5k1c,Ptk2b,Rhog,Rps6ka1,Rps6ka2,Skap2,Src,Tlr4,Tnf,Vav1,Vav2,Vav3,Was	Actg1,Actr2,Actr3,Ccl2,Elmo1,Fn1,Fyb,Rhog,Rps6ka2,Skap2,Tlr4,Vav1
Influenza A	1.01e-09	1	Actg1,Adar,Bak1,Bid,Casp1,Casp8,Ccl12,Ccl2,Cdk6,Ciita,H2-Aa,H2-Ab1,H2-DMa,H2-DMb1,H2-Eb1,Icam1,Il1a,Il1b,Il33,Il6,Irak4,Irf7,Irf9,Myd88,Nlrp3,Oas1a,Oas1g,Oas2,Oas3,Pik3cb,Pik3cd,Socs3,Tlr4,Tlr7,Tnf,Tnfrsf1a,Trim25	n/a (just one condition)
B cell receptor signaling pathway	1.17e-09	2	Blnk,Btk,Cd22,Cd72,Gm14548,Grb2,Ifitm1,Inpp5d,Lilra6,Lilrb4a,Lyn,Nfatc1,Nfatc2,Nfkbie,Nras,Pik3ap1,Pik3cb,Pik3cd,Pik3r3,Pira2,Pirb,Plcg2,Ptpn6,Syk,Vav1,Vav2,Vav3	Blnk,Cd72,Grb2,Inpp5d,Lilrb4a,Nras,Pik3ap1,Pira2,Pirb,Syk,Vav1
Pertussis	3.4e-09	4	C1qa,C1qb,C1qc,C1ra,C2,C3,C4b,Casp1,Cd14,Cfl1,Cxcl5,Il1a,Il1b,Il6,Irak4,Irf8,Itga5,Itgam,Itgb2,Myd88,Nlrp3,Nod1,Nos2,Serping1,Ticam2,Tlr4,Tnf	C1qb,C1qc,Itgb2
PI3K-Akt signaling pathway	4.41e-09	4	Bcl2l11,Bdnf,Ccnd1,Cdk6,Cdkn1a,Chad,Col1a1,Col1a2,Col2a1,Col4a3,Col4a4,Col4a5,Col4a6,Col6a1,Col6a3,Col6a4,Col6a5,Col6a6,Creb3l1,Creb5,Csf1r,Csf3r,Efna5,Epha2,Ereg,F2r,Fgf1,Fgf7,Fgfr2,Fn1,Gnb4,Gng8,Gngt2,Grb2,Hgf,Ibsp,Igf1,Il3ra,Il4ra,Il6,Il6ra,Il7r,Itga11,Itga2,Itga4,Itga5,Itga6,Itga8,Itga9,Itgav,Itgb1,Itgb4,Jak3,Lama2,Lamb1,Lpar5,Mcl1,Ngf,Nras,Ntf3,Osm,Osmr,Pdgfa,Pdgfb,Pdgfc,Pdgfd,Pdgfra,Pik3ap1…	No common gene
Natural killer cell mediated cytotoxicity	5.77e-09	2	Bid,Cd244,Cd48,Fcer1g,Fcgr4,Grb2,H2-D1,H2-K1,H2-T23,Hcst,Icam1,Ifngr2,Itgb2,Nfatc1,Nfatc2,Nras,Pik3cb,Pik3cd,Pik3r3,Plcg2,Ptk2b,Ptpn6,Sh2d1b1,Sh3bp2,Shc2,Syk,Tnf,Tyrobp,Ulbp1,Vav1,Vav2,Vav3	Bid,Cd244,Cd48,Fcer1g,Fcgr4,Grb2,Itgb2,Nras,Sh2d1b1,Sh3bp2,Shc2,Syk,Tyrobp,Vav1
Toll-like receptor signaling pathway	6e-09	2	Casp8,Ccl3,Ccl4,Cd14,Cd40,Cd80,Cd86,Ctsk,Il1b,Il6,Irak4,Irf5,Irf7,Lbp,Myd88,Pik3cb,Pik3cd,Pik3r3,Spp1,Ticam2,Tlr1,Tlr2,Tlr4,Tlr6,Tlr7,Tlr8,Tlr9,Tnf	Ccl3,Ccl4,Cd14,Cd80,Ctsk,Irf5,Spp1,Tlr2,Tlr4,Tlr8
C-type lectin receptor signaling pathway	1.05e-08	1	Bcl3,Card9,Casp1,Casp8,Cblb,Cd209a,Clec1b,Clec4d,Clec4e,Clec4n,Egr2,Fcer1g,Il1b,Il6,Irf9,Itpr3,Nfatc1,Nfatc2,Nfkb2,Nlrp3,Nras,Pik3cb,Pik3cd,Plcg2,Plk3,Ptgs2,Syk,Tnf	n/a (just one condition)
Malaria	1.3e-08	3	Ccl12,Ccl2,Cd40,Hgf,Icam1,Il1b,Il6,Itgb2,Lrp1,Myd88,Sdc1,Sdc2,Sele,Selp,Tgfb1,Tgfb2,Thbs1,Thbs2,Tlr2,Tlr4,Tlr9,Tnf,Vcam1	Itgb2,Lrp1,Sele,Selp,Tlr2,Vcam1
Human papillomavirus infection	1.99e-08	3	Atp6ap1,Atp6v0a1,Atp6v0b,Atp6v0c,Atp6v0d1,Atp6v0d2,Atp6v0e,Atp6v1a,Atp6v1b2,Atp6v1c1,Atp6v1e1,Bak1,Casp8,Ccnd1,Cdk6,Cdkn1a,Chad,Col1a1,Col1a2,Col2a1,Col4a3,Col4a4,Col4a5,Col4a6,Col6a1,Col6a3,Col6a4,Col6a5,Col6a6,Creb3l1,Creb5,Dlg3,E2f1,Fn1,Fzd7,Grb2,H2-D1,H2-K1,H2-M2,H2-Q1,H2-T23,H2-T24,Hey2,Ibsp,Irf9,Itga11,Itga2,Itga4,Itga5,Itga6,Itga8,Itga9,Itgav,Itgb1,Itgb4,Lamb1,Lfng,Maml2,Nras,Oasl2,Pik3cb,…	No common gene
Regulation of actin cytoskeleton	2.32e-08	3	Actb,Actg1,Actn1,Arpc1b,Arpc2,Arpc3,Arpc4,Arpc5,Baiap2,Cfl1,Cxcl12,Cxcr4,Cyfip1,Diaph1,F2r,Fgd3,Fgf1,Fgf7,Fgfr2,Fn1,Gna13,Iqgap1,Iqgap2,Iqgap3,Itga11,Itga2,Itga4,Itga5,Itga6,Itga8,Itga9,Itgam,Itgav,Itgax,Itgb1,Itgb2,Itgb4,Lpar5,Msn,Myh10,Myh11,Myh9,Myl9,Mylk,Nckap1l,Nras,Pak6,Pdgfa,Pdgfb,Pdgfc,Pdgfd,Pik3cb,Pik3cd,Pik3r3,Pip4k2a,Pip5k1b,Pip5k1c,Ppp1r12a,Ppp1r12b,Rock1,Src,Ssh3,Tmsb4x,Vav1,Vav2,Vav…	No common gene
Apoptosis	4.22e-08	3	Actb,Actg1,Bak1,Bcl2a1b,Bcl2a1d,Bcl2l11,Bid,Casp8,Csf2rb,Csf2rb2,Ctsb,Ctsc,Ctsd,Ctsh,Ctsk,Ctsl,Ctss,Ctsz,Ern1,Gadd45a,Gadd45b,Il3ra,Itpr3,Lmna,Mcl1,Ngf,Nras,Pik3cb,Pik3cd,Pik3r3,Pmaip1,Tnf,Tnfrsf1a,Tuba1c	Bcl2a1b,Csf2rb,Csf2rb2,Ctsl,Ctss,Ctsz
TNF signaling pathway	5.69e-08	2	Bcl3,Casp8,Ccl12,Ccl2,Creb3l1,Cx3cl1,Cxcl1,Cxcl2,Cxcl5,Edn1,Icam1,Il1b,Il6,Junb,Lif,Mmp14,Mmp3,Pik3cb,Pik3cd,Pik3r3,Ptgs2,Ripk3,Sele,Socs3,Tnf,Tnfaip3,Tnfrsf1a,Tnfrsf1b,Vcam1	Ccl2,Cx3cl1,Cxcl1,Edn1,Lif,Mmp14,Ptgs2,Sele,Socs3,Tnfaip3,Tnfrsf1b,Vcam1
Amoebiasis	6.63e-08	4	Actn1,Cd14,Col1a1,Col1a2,Col3a1,Col4a3,Col4a4,Col4a5,Col4a6,Cxcl1,Cxcl2,Fn1,Gna15,Il1b,Il1r2,Il6,Itgam,Itgb2,Lama2,Lamb1,Nos2,Pik3cb,Pik3cd,Pik3r3,Plcb2,Prdx1,Rab7b,Serpinb6a,Serpinb6b,Serpinb9b,Tgfb1,Tgfb2,Tgfb3,Tlr2,Tlr4,Tnf,Vcl	No common gene
Chagas disease	1.06e-07	3	Ace,C1qa,C1qb,C1qc,C3,Calr,Casp8,Ccl12,Ccl2,Ccl3,Gna15,Ifngr2,Il1b,Il6,Irak4,Myd88,Nos2,Pik3cb,Pik3cd,Pik3r3,Plcb2,Serpine1,Tgfb1,Tgfb2,Tgfbr1,Tgfbr2,Tlr2,Tlr4,Tlr6,Tlr9,Tnf,Tnfrsf1a	C1qb,C1qc,Tlr2
AGE-RAGE signaling pathway in diabetic complications	1.2e-07	4	Ccl12,Ccl2,Ccnd1,Col1a1,Col1a2,Col3a1,Col4a3,Col4a4,Col4a5,Col4a6,Cybb,Diaph1,Edn1,F3,Fn1,Icam1,Il1a,Il1b,Il6,Mmp2,Nfatc1,Nras,Pik3cb,Pik3cd,Pik3r3,Plcb2,Plcg2,Prkcd,Sele,Serpine1,Stat3,Tgfb1,Tgfb2,Tgfb3,Tgfbr1,Tgfbr2,Tnf,Vcam1	No common gene
Vascular smooth muscle contraction	1.32e-07	1	Acta2,Actg2,Cacna1c,Cacna1d,Cald1,Gucy1a3,Gucy1b3,Kcnmb1,Mrvi1,Myh10,Myh11,Myl6,Myl9,Mylk,Ppp1r12a,Ppp1r12b,Prkg1,Ramp1,Rock1	n/a (just one condition)
Cell adhesion molecules	1.65e-07	3	Alcam,Cadm1,Cd22,Cd276,Cd40,Cd80,Cd86,Glg1,H2-Aa,H2-Ab1,H2-D1,H2-DMa,H2-DMb1,H2-Eb1,H2-K1,H2-M2,H2-T23,H2-T24,Icam1,Itga4,Itga6,Itgam,Itgb2,Mag,Sdc1,Sdc3,Sele,Selp,Selplg,Siglec1,Vcam1,Vsir	Itgb2,Sdc3
Focal adhesion	1.93e-07	4	Actb,Actg1,Actn1,Cav3,Ccnd1,Chad,Col1a1,Col1a2,Col2a1,Col4a3,Col4a4,Col4a5,Col4a6,Col6a1,Col6a3,Col6a4,Col6a5,Col6a6,Diaph1,Flna,Fn1,Grb2,Hgf,Ibsp,Igf1,Itga11,Itga2,Itga4,Itga5,Itga6,Itga8,Itga9,Itgav,Itgb1,Itgb4,Lama2,Lamb1,Myl9,Mylk,Pak6,Parvb,Pdgfa,Pdgfb,Pdgfc,Pdgfd,Pdgfra,Pik3cb,Pik3cd,Pik3r3,Pip5k1b,Pip5k1c,Ppp1r12a,Ppp1r12b,Rap1b,Rock1,Shc2,Spp1,Src,Thbs1,Thbs2,Tnc,Tnn,Vav1,Vav2,Vav3,Vcl,Vwf	No common gene
Antigen processing and presentation	2.37e-07	2	B2m,Calr,Cd74,Ciita,Ctsb,Ctsl,Ctss,H2-Aa,H2-Ab1,H2-D1,H2-DMa,H2-DMb1,H2-Eb1,H2-K1,H2-M2,H2-T23,H2-T24,Ifi30,Lgmn,Psme2b,Tnf	Ctsl,Ctss,H2-M2,Lgmn
Legionellosis	2.46e-07	2	Arf2,C3,Casp1,Casp8,Cd14,Cxcl1,Cxcl2,Il1b,Il6,Itgam,Itgb2,Myd88,Naip2,Naip5,Naip6,Nfkb2,Nlrc4,Tlr2,Tlr4,Tnf	Cd14,Cxcl1,Itgam,Itgb2,Naip2,Naip5,Tlr2,Tlr4
Staphylococcus aureus infection	2.85e-07	4	C1qa,C1qb,C1qc,C1ra,C2,C3,C3ar1,C4b,C5ar1,Cfb,Cfd,Cfh,Cfi,Fcgr1,Fcgr3,Fcgr4,H2-Aa,H2-Ab1,H2-DMa,H2-DMb1,H2-Eb1,Icam1,Itgam,Itgb2,Krt18,Ptafr,Selp,Selplg	C1qb,C1qc,C3ar1,Fcgr4,Itgb2
Fc gamma R-mediated phagocytosis	4.37e-07	2	Arpc1b,Arpc2,Arpc3,Arpc4,Arpc5,Cfl1,Fcgr1,Fcgr4,Gab2,Hck,Inpp5d,Lyn,Ncf1,Pik3cb,Pik3cd,Pik3r3,Pip5k1c,Pla2g4a,Plcg2,Plpp2,Prkcd,Sphk1,Syk,Vav1,Vav2,Vav3,Was	Arpc1b,Arpc4,Arpc5,Cfl1,Fcgr1,Fcgr4,Hck,Inpp5d,Ncf1,Plpp2,Sphk1,Syk,Vav1
ECM-receptor interaction	5.52e-07	4	Cd44,Cd47,Chad,Col1a1,Col1a2,Col2a1,Col4a3,Col4a4,Col4a5,Col4a6,Col6a1,Col6a3,Col6a4,Col6a5,Col6a6,Fn1,Ibsp,Itga11,Itga2,Itga4,Itga5,Itga6,Itga8,Itga9,Itgav,Itgb1,Itgb4,Lama2,Lamb1,Npnt,Sdc1,Spp1,Thbs1,Thbs2,Tnc,Tnn,Vwf	No common gene
Arrhythmogenic right ventricular cardiomyopathy	6.05e-07	1	Cacna1c,Cacna1d,Cacna2d1,Cacnb2,Ctnna3,Dmd,Dsp,Itga8,Itga9,Itgav,Itgb1,Sgcg,Slc8a1,Slc8a2	n/a (just one condition)
Measles	6.85e-07	1	Adar,Bak1,Bid,Casp8,Cblb,Ccnd1,Cd209a,Cdk6,Il1a,Il1b,Il6,Irak4,Irf7,Irf9,Jak3,Myd88,Oas1a,Oas1g,Oas2,Oas3,Pik3cb,Pik3cd,Stat3,Tlr2,Tlr4,Tlr7,Tlr9,Tnfaip3	n/a (just one condition)
Toxoplasmosis	7.95e-07	1	Casp8,Ccr5,Cd40,Ciita,H2-Aa,H2-Ab1,H2-DMa,H2-DMb1,H2-Eb1,Il10ra,Il10rb,Irak4,Itga6,Lamb1,Myd88,Nos2,Pik3cg,Pik3r5,Stat3,Tgfb1,Tlr2,Tlr4,Tnf,Tnfrsf1a	n/a (just one condition)
Graft-versus-host disease	1.51e-06	1	Cd80,Cd86,H2-Aa,H2-Ab1,H2-D1,H2-DMa,H2-DMb1,H2-Eb1,H2-K1,H2-M2,H2-T23,H2-T24,Il1a,Il1b,Il6,Tnf	n/a (just one condition)
Sphingolipid metabolism	1.86e-06	2	Acer3,Asah1,B4galt6,Cerk,Cers6,Degs1,Degs2,Galc,Gba,Gla,Glb1,Neu1,Plpp2,Psap,Sgms2,Sgpl1,Sphk1,Sptlc2	Acer3,Asah1,B4galt6,Cerk,Gba,Gla,Glb1,Plpp2,Psap,Sphk1
Hypertrophic cardiomyopathy	2.39e-06	3	Actb,Actg1,Cacna1c,Cacna1d,Cacna2d1,Cacnb2,Dmd,Edn1,Igf1,Il6,Itga11,Itga2,Itga4,Itga5,Itga6,Itga8,Itga9,Itgav,Itgb1,Itgb4,Lmna,Sgcg,Slc8a1,Slc8a2,Tgfb1,Tgfb2,Tgfb3,Tnf,Tpm3,Tpm4	No common gene
Dilated cardiomyopathy	2.46e-06	2	Actb,Actg1,Cacna1c,Cacna1d,Cacna2d1,Cacnb2,Dmd,Itga11,Itga5,Itga8,Itga9,Itgav,Itgb1,Lmna,Sgcg,Slc8a1,Slc8a2,Tgfb1,Tgfb2,Tgfb3,Tpm3,Tpm4	Cacna1d,Itgav,Slc8a1,Tgfb2
Viral myocarditis	3.18e-06	1	Actg1,Bid,Casp8,Ccnd1,Cd40,Cd80,Cd86,H2-Aa,H2-Ab1,H2-D1,H2-DMa,H2-DMb1,H2-Eb1,H2-K1,H2-M2,H2-T23,H2-T24,Icam1,Itgb2	n/a (just one condition)
cGMP-PKG signaling pathway	3.92e-06	1	Atp1b2,Atp2b4,Cacna1c,Cacna1d,Creb5,Gucy1a3,Gucy1b3,Kcnmb1,Mef2c,Mrvi1,Myl9,Mylk,Pde5a,Ppp1r12a,Prkg1,Rock1,Slc8a1,Slc8a2	n/a (just one condition)
Intestinal immune network for IgA production	5.22e-06	1	Cd40,Cd80,Cd86,Cxcl12,Cxcr4,H2-Aa,H2-Ab1,H2-DMa,H2-DMb1,H2-Eb1,Il6,Itga4,Tgfb1,Tnfsf13	n/a (just one condition)
Fluid shear stress and atherosclerosis	6.73e-06	2	Actb,Actg1,Ass1,Ccl12,Ccl2,Ctsl,Cyba,Edn1,Gpc1,Hmox1,Icam1,Il1a,Il1b,Il1r2,Itgav,Mmp2,Ncf1,Ncf2,Nfe2l2,Pdgfa,Pdgfb,Pik3cb,Pik3cd,Pik3r3,Sdc1,Sdc2,Sele,Src,Tnf,Tnfrsf1a,Txn1,Vcam1	Actg1,Ccl2,Ctsl,Cyba,Edn1,Hmox1,Il1a,Mmp2,Ncf1,Ncf2,Sdc1,Sele,Vcam1
Protein digestion and absorption	6.94e-06	4	Atp1b2,Col10a1,Col12a1,Col14a1,Col15a1,Col16a1,Col19a1,Col1a1,Col1a2,Col22a1,Col23a1,Col24a1,Col2a1,Col3a1,Col4a3,Col4a4,Col4a5,Col4a6,Col5a1,Col5a2,Col6a1,Col6a3,Col6a4,Col6a5,Col6a6,Col8a1,Eln,Kcnn4,Prcp,Slc36a1,Slc3a2,Slc7a7,Slc7a8,Slc8a1,Slc8a2	No common gene
Axon guidance	6.96e-06	2	Bmpr1b,Camk2g,Cfl1,Cxcl12,Cxcr4,Efna5,Epha1,Epha2,Epha3,Ephb3,Ephb6,Fes,Itgb1,Myl9,Nfatc2,Ngef,Nras,Pak6,Pik3cb,Pik3cd,Plcg2,Plxna1,Plxnb1,Plxnb2,Plxnc1,Rnd1,Rock1,Sema3c,Sema3d,Sema3g,Sema4d,Sema5a,Sema6b,Ssh3,Unc5b,Unc5c,Unc5d	No common gene
Other glycan degradation	8.71e-06	3	Fuca1,Fuca2,Gba,Glb1,Hexa,Hexb,Man2b1,Man2b2,Manba,Neu1	Hexb,Man2b1,Man2b2
JAK-STAT signaling pathway	1.08e-05	2	Ccnd1,Cdkn1a,Crlf2,Csf2ra,Csf2rb,Csf2rb2,Csf3r,Grb2,Ifngr2,Il10ra,Il10rb,Il12rb2,Il13ra1,Il3ra,Il4ra,Il6,Il6ra,Il7r,Irf9,Jak3,Lif,Mcl1,Osm,Osmr,Pdgfa,Pdgfb,Pik3cb,Pik3cd,Pik3r3,Ptpn6,Socs3,Stat3	Crlf2,Csf2ra,Csf2rb,Csf2rb2,Grb2,Il10ra,Il10rb,Il13ra1,Il7r,Lif,Osm,Socs3
Pathways in cancer	1.54e-05	3	Arnt2,Bak1,Bcl2l11,Bid,Camk2g,Casp8,Ccnd1,Cdk6,Cdkn1a,Col4a3,Col4a4,Col4a5,Col4a6,Csf1r,Csf2ra,Csf2rb,Csf2rb2,Csf3r,Ctnna3,Cxcl12,Cxcr4,Dll4,E2f1,Edn1,F2r,Fgf1,Fgf7,Fgfr2,Fn1,Fzd7,Gadd45a,Gadd45b,Gna13,Gnb4,Gng8,Gngt2,Grb2,Hey2,Hgf,Hhip,Hif1a,Hmox1,Ifngr2,Igf1,Il12rb2,Il13ra1,Il3ra,Il4ra,Il6,Il6ra,Il7r,Itga2,Itga6,Itgav,Itgb1,Jak3,Lamb1,Lpar5,Mlh1,Mmp2,Nfe2l2,Nfkb2,Nkx3-1,Nos2,Nras,Pdgfa,Pdgfb,Pi…	No common gene
Human immunodeficiency virus 1 infection	1.68e-05	1	Ap1s2,B2m,Bak1,Bid,Bst2,Calr,Casp8,Ccr5,Cfl1,Cxcr4,Gngt2,H2-D1,H2-K1,H2-M2,H2-T23,H2-T24,Irak4,Itpr3,Myd88,Nfatc1,Nfatc2,Nras,Pik3cb,Pik3cd,Plcg2,Ptk2b,Samhd1,Tlr2,Tlr4,Tmem173,Tnf,Tnfrsf1a,Tnfrsf1b	n/a (just one condition)
Glycosaminoglycan degradation	2.04e-05	3	Galns,Glb1,Gns,Gusb,Hexa,Hexb,Hpse,Naglu,Sgsh	Galns,Gusb,Hexb,Hpse,Naglu
Type I diabetes mellitus	3.74e-05	1	Cd80,Cd86,H2-Aa,H2-Ab1,H2-D1,H2-DMa,H2-DMb1,H2-Eb1,H2-K1,H2-M2,H2-T23,H2-T24,Il1a,Il1b,Tnf	n/a (just one condition)
Allograft rejection	4.16e-05	1	Cd40,Cd80,Cd86,H2-Aa,H2-Ab1,H2-D1,H2-DMa,H2-DMb1,H2-Eb1,H2-K1,H2-M2,H2-T23,H2-T24,Tnf	n/a (just one condition)
Platelet activation	4.55e-05	3	Actb,Actg1,Apbb1ip,Btk,Col1a1,Col1a2,Col3a1,F2r,Fcer1g,Fermt3,Gna13,Itga2,Itpr3,Lyn,Pik3cb,Pik3cd,Pik3cg,Pik3r3,Pik3r5,Pla2g4a,Plcb2,Plcg2,Rap1b,Src,Syk,Tbxas1,Vwf	Col1a1,Col3a1,Pik3r5,Syk,Tbxas1
Metabolic pathways	5.05e-05	2	Acat3,Acer3,Acod1,Acox3,Acp2,Acp5,Acsl4,Agpat4,Akr1a1,Akr1b8,Aldh18a1,Aldh1b1,Aldh3b1,Amdhd2,Anpep,Aprt,Asah1,Ass1,Atp6ap1,Atp6v0a1,Atp6v0b,Atp6v0c,Atp6v0d1,Atp6v0d2,Atp6v0e,Atp6v1a,Atp6v1b2,Atp6v1c1,Atp6v1e1,B3gnt2,B3gnt3,B4galnt1,B4galt1,B4galt5,B4galt6,Blvrb,Bst1,Cd38,Cers6,Chpf2,Chsy1,Chsy3,Ckb,Cndp2,Colgalt1,Ctps,Cyp2e1,Cyp4f18,Degs1,Degs2,Dhrs9,Dnmt3a,Dse,Elovl1,Enpp1,Entpd4,Esd,Ext1,Galc,G…	Acer3,Acp2,Aldh3b1,Anpep,Aprt,Asah1,Atp6v0a1,Atp6v0c,Atp6v0d2,Atp6v1a,Atp6v1b2,Atp6v1c1,B4galt5,B4galt6,Blvrb,Bst1,Cd38,Chpf2,Cndp2,Colgalt1,Ctps,Dnmt3a,Dse,Elovl1,Esd,Galns,Galnt12,Galnt6,Galnt7,Gatm,Gba,Gcnt4,Gla,Glb1,Gnpda1,Gns,Gpx1,Gusb,Hexa,Hexb,Hk3,Hmox1,Hpgds,Hpse,Inpp5d,Lpcat2,Man1c1,Mgat5,Naga,Nagk,Naglu,Nans,Npl,P4ha3,Pde1a,Pde1b,Pi4k2a,Pigs,Pip4k2a,Pld3,Plpp2,Ptgs2,Renbp,Sat1,Sphk1,St6…
Bacterial invasion of epithelial cells	5.42e-05	2	Actb,Actg1,Arpc1b,Arpc2,Arpc3,Arpc4,Arpc5,Elmo1,Fn1,Hcls1,Itga5,Pik3cb,Pik3cd,Pik3r3,Rhog,Shc2,Src	Actg1,Arpc1b,Arpc4,Arpc5,Elmo1,Fn1,Hcls1,Rhog,Shc2
Viral carcinogenesis	5.62e-05	1	Atp6v0d1,Atp6v0d2,Bak1,C3,Casp8,Ccnd1,Ccr5,Cdk6,Cdkn1a,Egr2,Grb2,H2-D1,H2-K1,H2-M2,H2-T23,H2-T24,Hpn,Irf7,Irf9,Jak3,Lyn,Nfkb2,Nras,Pik3cb,Pik3cd,Pmaip1,Stat3,Syk,Ywhah	n/a (just one condition)
Leukocyte transendothelial migration	5.72e-05	3	Actb,Actg1,Cxcl12,Cxcr4,Cyba,Cybb,Icam1,Itga4,Itgam,Itgb2,Mmp2,Msn,Ncf1,Ncf2,Ncf4,Pik3cb,Pik3cd,Pik3r3,Plcg2,Ptk2b,Rap1b,Vav1,Vav2,Vav3,Vcam1	Cyba,Cybb,Itgb2,Mmp2,Vcam1
Inflammatory bowel disease	6.64e-05	1	H2-Aa,H2-Ab1,H2-DMa,H2-DMb1,H2-Eb1,Il1a,Il1b,Il4ra,Il6,Nfatc1,Stat3,Tgfb1,Tlr2,Tlr4,Tnf	n/a (just one condition)
Human T-cell leukemia virus 1 infection	7.48e-05	1	B2m,Calr,Ccnd1,Cd40,Cdkn1a,E2f1,Egr2,H2-Aa,H2-Ab1,H2-D1,H2-DMa,H2-DMb1,H2-Eb1,H2-K1,H2-M2,H2-T23,H2-T24,Icam1,Il1r2,Il6,Itgb2,Jak3,Nfatc1,Nfatc2,Nfkb2,Nras,Pik3cb,Pik3cd,Spi1,Tgfb1,Tnf,Tnfrsf1a	n/a (just one condition)
Hepatitis C	9.38e-05	1	Bak1,Bid,Casp8,Ccnd1,Cdk6,Cdkn1a,E2f1,Grb2,Ifit1,Irf7,Irf9,Nr1h3,Nras,Oas1a,Oas1g,Oas2,Oas3,Pik3cb,Pik3cd,Scarb1,Socs3,Stat3,Tnf,Tnfrsf1a,Ywhah	n/a (just one condition)
MicroRNAs in cancer	9.38e-05	2	Bak1,Bcl2l11,Ccnd1,Cd44,Cdk6,Cdkn1a,Dnmt3a,E2f1,Grb2,Hmox1,Itga5,Mcl1,Nras,Pdgfa,Pdgfb,Pik3cb,Pik3cd,Pik3r3,Plau,Plcg2,Ptgs2,Sox4,St14,Stat3,Tgfb2,Thbs1,Tnc,Tnn,Zeb2	Bcl2l11,Cd44,Cdk6,Dnmt3a,E2f1,Grb2,Hmox1,Nras,Plau,Ptgs2,Sox4,Thbs1,Tnc,Tnn,Zeb2
TGF-beta signaling pathway	9.95e-05	3	Acvr1b,Bambi,Bmpr1a,Bmpr1b,Dcn,Fbn1,Gdf6,Gdf7,Id2,Id4,Inhba,Inhbb,Ltbp1,Nbl1,Rock1,Smad9,Tgfb1,Tgfb2,Tgfb3,Tgfbr1,Tgfbr2,Tgif1,Thbs1,Thsd4	No common gene
Collecting duct acid secretion	0.00011	2	Atp6v0a1,Atp6v0c,Atp6v0d1,Atp6v0d2,Atp6v0e,Atp6v1a,Atp6v1b2,Atp6v1c1,Atp6v1e1,Tcirg1	Atp6v0a1,Atp6v0c,Atp6v0d2,Atp6v1a,Atp6v1b2,Atp6v1c1,Tcirg1
Systemic lupus erythematosus	0.00014	3	C1qa,C1qb,C1qc,C1ra,C2,C3,C4b,C6,Cd40,Cd80,Cd86,Fcgr1,Fcgr4,H2-Aa,H2-Ab1,H2-DMa,H2-DMb1,H2-Eb1,Tnf	C1qb,C1qc,Fcgr4
Phospholipase D signaling pathway	0.00023	2	Agpat4,Arf2,Cyth1,Cyth4,F2r,Fcer1g,Gab2,Gna13,Grb2,Lpar5,Nras,Pdgfa,Pdgfb,Pdgfc,Pik3cb,Pik3cd,Pik3cg,Pik3r3,Pik3r5,Pip5k1c,Pla2g4a,Plcb2,Plcg2,Plpp2,Ptk2b,Ralgds,Shc2,Sphk1,Syk	Cyth4,F2r,Fcer1g,Grb2,Nras,Pdgfc,Pik3r5,Plpp2,Shc2,Sphk1,Syk
Oxytocin signaling pathway	0.00023	1	Cacna1c,Cacna1d,Cacna2d1,Cacnb2,Camk2g,Gucy1a3,Gucy1b3,Mef2c,Myl6,Myl9,Mylk,Ppp1r12a,Ppp1r12b,Rock1	n/a (just one condition)
Acute myeloid leukemia	0.00024	2	Bcl2a1b,Bcl2a1d,Ccnd1,Cd14,Csf1r,Fcgr1,Grb2,Itgam,Nras,Pik3cb,Pik3cd,Pik3r3,Rara,Runx1,Spi1,Stat3	Bcl2a1b,Cd14,Csf1r,Fcgr1,Grb2,Itgam,Nras,Runx1,Spi1
Chronic myeloid leukemia	0.0003	2	Bak1,Ccnd1,Cdk6,Cdkn1a,E2f1,Gab2,Gadd45a,Gadd45b,Grb2,Nras,Pik3cb,Pik3cd,Pik3r3,Runx1,Shc2,Tgfb1,Tgfb2,Tgfbr1	Cdk6,E2f1,Gadd45a,Grb2,Nras,Runx1,Shc2,Tgfb1
Th17 cell differentiation	0.00035	1	Ahr,H2-Aa,H2-Ab1,H2-DMa,H2-DMb1,H2-Eb1,Il1b,Il4ra,Il6,Il6ra,Jak3,Nfatc1,Nfatc2,Nfkbie,Rara,Runx1,Stat3,Tgfb1	n/a (just one condition)
Ferroptosis	0.00038	1	Acsl4,Cp,Cybb,Fth1,Hmox1,Sat1,Slc11a2,Slc39a14,Slc3a2,Steap3,Trf	n/a (just one condition)
Cholesterol metabolism	0.00039	4	Abca1,Apoc1,Apoe,Ldlrap1,Lipa,Lipg,Lrp1,Lrpap1,Mylip,Nceh1,Npc1,Npc2,Pltp,Scarb1,Soat1	No common gene
Autoimmune thyroid disease	0.00045	1	Cd40,Cd80,Cd86,H2-Aa,H2-Ab1,H2-D1,H2-DMa,H2-DMb1,H2-Eb1,H2-K1,H2-M2,H2-T23,H2-T24,Tg	n/a (just one condition)
Fc epsilon RI signaling pathway	0.00045	2	Alox5ap,Btk,Fcer1g,Gab2,Grb2,Inpp5d,Lyn,Nras,Pik3cb,Pik3cd,Pik3r3,Pla2g4a,Plcg2,Syk,Tnf,Vav1,Vav2,Vav3	Alox5ap,Fcer1g,Grb2,Inpp5d,Nras,Syk,Vav1
Non-small cell lung cancer	0.00045	2	Bak1,Ccnd1,Cdk6,Cdkn1a,E2f1,Gadd45a,Gadd45b,Grb2,Hgf,Jak3,Nras,Pik3cb,Pik3cd,Pik3r3,Plcg2,Stat3	Cdk6,E2f1,Gadd45a,Grb2,Hgf,Nras
African trypanosomiasis	0.00058	2	F2rl1,Icam1,Il1b,Il6,Myd88,Plcb2,Sele,Tlr9,Tnf,Vcam1	Icam1,Sele,Tlr9,Vcam1
Hepatitis B	0.00067	2	Atp6ap1,Bid,Casp8,Cdkn1a,Creb3l1,E2f1,Egr2,Grb2,Il6,Irak4,Irf7,Jak3,Myd88,Nfatc1,Nfatc2,Nras,Pik3cb,Pik3cd,Pik3r3,Ptk2b,Src,Stat3,Tgfb1,Tgfb2,Tgfbr1,Ticam2,Tlr2,Tlr4,Tnf	Bid,E2f1,Egr2,Grb2,Nras,Tgfb1,Tlr2,Tlr4
Glioma	0.00071	2	Bak1,Camk1,Ccnd1,Cdk6,Cdkn1a,E2f1,Gadd45a,Gadd45b,Grb2,Igf1,Nras,Pdgfa,Pdgfb,Pik3cb,Pik3cd,Pik3r3,Plcg2,Shc2	Cdk6,E2f1,Gadd45a,Grb2,Nras,Shc2
IL-17 signaling pathway	0.0008	1	Casp8,Ccl12,Ccl2,Ccl7,Cxcl1,Cxcl2,Cxcl5,Il1b,Il6,Lcn2,Mapk6,Mmp13,Mmp3,Ptgs2,Tnf,Tnfaip3	n/a (just one condition)
Synaptic vesicle cycle	0.0009	1	Ap2s1,Atp6v0a1,Atp6v0b,Atp6v0c,Atp6v0d1,Atp6v0d2,Atp6v0e,Atp6v1a,Atp6v1b2,Atp6v1c1,Atp6v1e1,Nsf,Stx3,Tcirg1	n/a (just one condition)
Endocytosis	0.001	2	Ap2s1,Arap1,Arf2,Arfgap3,Arpc1b,Arpc2,Arpc3,Arpc4,Arpc5,Arrb1,Arrb2,Capzb,Cblb,Ccr5,Cxcr4,Cyth1,Cyth4,Dab2,E430025E21Rik,Ehd4,Folr2,H2-D1,H2-K1,H2-M2,H2-T23,H2-T24,Igf2r,Ldlrap1,Mvb12b,Pip5k1c,Rab11fip5,Rab31,Smap2,Snx1,Snx5,Src,Tgfbr1	Arap1,Arpc1b,Arpc4,Arpc5,Arrb2,Ccr5,Cyth4,Dab2,Ehd4,Folr2,Igf2r,Rab11fip5,Rab31,Snx1,Snx5
Herpes simplex virus 1 infection	0.001	1	B2m,Bak1,Bid,Bst2,C3,Calr,Card9,Casp8,Ccl12,Ccl2,Cd74,Cfp,H2-Aa,H2-Ab1,H2-D1,H2-DMa,H2-DMb1,H2-Eb1,H2-K1,H2-M2,H2-T23,H2-T24,Il1b,Il6,Irak4,Irf7,Irf9,Myd88,Oas1a,Oas1g,Oas2,Oas3,Pik3cb,Pik3cd,Pilra,Pou2f2,Socs3,Syk,Tlr2,Tlr9,Tmem173,Tnf,Tnfrsf1a	n/a (just one condition)
Asthma	0.0011	1	Cd40,Fcer1g,H2-Aa,H2-Ab1,H2-DMa,H2-DMb1,H2-Eb1,Tnf	n/a (just one condition)
Relaxin signaling pathway	0.0011	3	Acta2,Arrb1,Arrb2,Col1a1,Col1a2,Col3a1,Col4a3,Col4a4,Col4a5,Col4a6,Creb3l1,Creb5,Edn1,Gna15,Gnb4,Gng8,Gngt2,Grb2,Mmp13,Mmp2,Nos1,Nos2,Nras,Pik3cb,Pik3cd,Pik3r3,Plcb2,Shc2,Src,Tgfb1,Tgfbr1	No common gene
Amino sugar and nucleotide sugar metabolism	0.0014	2	Amdhd2,Gnpda1,Hexa,Hexb,Hk3,Nagk,Nans,Npl,Pgm1,Renbp,Uap1l1	Gnpda1,Hexa,Hexb,Hk3,Nagk,Nans,Npl,Renbp,Uap1l1
PD-L1 expression and PD-1 checkpoint pathway in cancer	0.0014	1	Batf,Batf3,Myd88,Nfatc1,Nfatc2,Nfkbie,Nras,Pik3cb,Pik3cd,Ptpn6,Stat3,Ticam2,Tlr2,Tlr4,Tlr9	n/a (just one condition)
EGFR tyrosine kinase inhibitor resistance	0.0017	2	Bcl2l11,Grb2,Hgf,Igf1,Il6,Il6ra,Nras,Pdgfa,Pdgfb,Pdgfc,Pik3cb,Pik3cd,Pik3r3,Plcg2,Shc2,Src,Stat3	Bcl2l11,Grb2,Hgf,Nras,Pdgfc,Shc2
HIF-1 signaling pathway	0.0022	2	Cdkn1a,Cybb,Edn1,Hif1a,Hk3,Hmox1,Ifngr2,Igf1,Il6,Il6ra,Mknk1,Nos2,Pik3cb,Pik3cd,Pik3r3,Plcg2,Serpine1,Slc2a1,Stat3,Timp1,Tlr4,Trf	Cybb,Edn1,Hk3,Hmox1,Timp1,Tlr4
Melanoma	0.0023	2	Bak1,Ccnd1,Cdk6,Cdkn1a,E2f1,Fgf7,Gadd45a,Gadd45b,Hgf,Igf1,Nras,Pdgfa,Pdgfb,Pdgfc,Pik3cb,Pik3cd,Pik3r3	Cdk6,E2f1,Gadd45a,Hgf,Nras,Pdgfc
Transcriptional misregulation in cancer	0.0025	2	Arnt2,Bak1,Bcl2a1b,Bcl2a1d,Cd14,Cd40,Cd86,Cdkn1a,Csf1r,Etv5,Fcgr1,Gadd45a,Gadd45b,Hhex,Id2,Igf1,Il1r2,Il6,Itgam,Mmp3,Nfkbiz,Nupr1,Pdgfa,Plau,Rara,Runx1,Runx2,Spi1,Spint1,Wnt16	Bcl2a1b,Cd14,Csf1r,Fcgr1,Gadd45a,Itgam,Nfkbiz,Plau,Runx1,Spi1
Glycosphingolipid biosynthesis - ganglio series	0.003	2	B4galnt1,Glb1,Hexa,Hexb,St3gal1,St6galnac4	Glb1,Hexa,Hexb,St6galnac4
Glycosaminoglycan biosynthesis - chondroitin sulfate / dermatan sulfate	0.0031	2	Chpf2,Chst11,Chsy1,Chsy3,Dse,Xylt1,Xylt2	Chpf2,Chst11,Dse,Xylt2
Rap1 signaling pathway	0.0031	2	Actb,Actg1,Apbb1ip,Csf1r,Epha2,Evl,F2r,Fgf7,Fyb,Hgf,Igf1,Itgam,Itgb2,Lpar5,Ngf,Nras,Pdgfa,Pdgfb,Pdgfc,Pik3cb,Pik3cd,Pik3r3,Plcb2,Ralgds,Rap1b,Sipa1l2,Src,Thbs1,Vav1,Vav2,Vav3	Actg1,Csf1r,Evl,F2r,Fyb,Hgf,Itgam,Itgb2,Ngf,Nras,Pdgfc,Rap1b,Thbs1,Vav1
Sphingolipid signaling pathway	0.0052	1	Asah1,Bid,Cers6,Ctsd,Degs2,Fcer1g,Gna13,Nras,Pik3cb,Pik3cd,Plcb2,S1pr2,Sgpl1,Sphk1,Sptlc2,Tnf,Tnfrsf1a	n/a (just one condition)
Calcium signaling pathway	0.0054	2	Atp2b1,Cacna1d,Camk1,Cd38,Cxcr4,Cysltr1,F2r,Gna15,Htr2b,Itpr3,Mcoln2,Mcoln3,Nos1,Nos2,P2rx7,Pde1a,Pde1b,Pdgfa,Pdgfb,Pdgfc,Plcb2,Plcg2,Ptafr,Ptk2b,Slc8a1,Sphk1,Tpcn2	Atp2b1,Cd38,F2r,Htr2b,Mcoln2,Mcoln3,P2rx7,Pde1a,Pde1b,Pdgfc,Ptafr,Sphk1,Tpcn2
Small cell lung cancer	0.0064	1	Bak1,Ccnd1,Cdk6,Cdkn1a,E2f1,Fn1,Gadd45a,Itga2,Itga6,Lamb1,Nos2,Pik3cb,Pik3cd,Ptgs2	n/a (just one condition)
p53 signaling pathway	0.0064	2	Bid,Casp8,Ccnd1,Cd82,Cdk6,Cdkn1a,Gadd45a,Gadd45b,Igf1,Pmaip1,Serpine1,Shisa5,Steap3,Thbs1,Zmat3	Bid,Cd82,Cdk6,Gadd45a,Steap3,Thbs1
Neurotrophin signaling pathway	0.0075	1	Arhgdia,Arhgdib,Grb2,Irak4,Matk,Nfkbie,Ngf,Nras,Pik3cb,Pik3cd,Plcg2,Psen2,Rap1b,Rps6ka1,Rps6ka2,Shc2	n/a (just one condition)
Mucin type O-glycan biosynthesis	0.0079	2	B4galt5,Galnt10,Galnt12,Galnt6,Galnt7,Gcnt1,Gcnt4,St3gal1	B4galt5,Galnt12,Galnt6,Galnt7,Gcnt4
Colorectal cancer	0.0085	2	Bak1,Bcl2l11,Ccnd1,Cdkn1a,Ereg,Gadd45a,Gadd45b,Grb2,Mlh1,Nras,Pik3cb,Pik3cd,Pik3r3,Pmaip1,Ralgds,Tgfb1,Tgfb2,Tgfbr1	Bcl2l11,Gadd45a,Grb2,Nras,Tgfb1
Circadian entrainment	0.0086	1	Cacna1c,Cacna1d,Camk2g,Gm7694,Gnb4,Gng8,Gucy1a3,Gucy1b3,Prkg1	n/a (just one condition)
Hepatocellular carcinoma	0.0104	2	Actb,Actg1,Bak1,Ccnd1,Cdk6,Cdkn1a,E2f1,Gadd45a,Gadd45b,Grb2,Hgf,Hmox1,Nfe2l2,Nras,Pik3cb,Pik3cd,Pik3r3,Plcg2,Shc2,Tgfb1,Tgfb2,Tgfbr1,Txnrd1,Wnt16	Actg1,Cdk6,E2f1,Gadd45a,Grb2,Hgf,Hmox1,Nras,Shc2,Tgfb1
MAPK signaling pathway	0.0105	3	Arrb1,Arrb2,Bdnf,Cacna1c,Cacna1d,Cacna2d1,Cacnb2,Cd14,Csf1r,Efna5,Epha2,Ereg,Fgf1,Fgf7,Fgfr2,Flna,Gadd45a,Gadd45b,Grb2,Hgf,Igf1,Il1a,Il1b,Irak4,Map4k4,Mapkapk3,Mef2c,Mknk1,Myd88,Nfatc1,Nfkb2,Ngf,Nras,Ntf3,Pdgfa,Pdgfb,Pdgfc,Pdgfd,Pla2g4a,Rap1b,Rps6ka1,Rps6ka2,Taok3,Tgfb1,Tgfb2,Tgfb3,Tgfbr1,Tnf,Tnfrsf1a,Zak	No common gene
Prostate cancer	0.0114	1	Ccnd1,Cdkn1a,E2f1,Grb2,Igf1,Il1r2,Mmp3,Nras,Pdgfb,Pdgfc,Pik3cb,Pik3cd,Plau,Spint1	n/a (just one condition)
Renal cell carcinoma	0.0127	2	Arnt2,Cdkn1a,Grb2,Hgf,Hif1a,Nras,Pdgfb,Pik3cb,Pik3cd,Pik3r3,Rap1b,Slc2a1,Tgfb1,Tgfb2	Grb2,Hgf,Nras,Rap1b,Tgfb1
Apoptosis - multiple species	0.0173	1	Bak1,Bcl2l11,Bid,Bok,Casp8,Pmaip1,Tnfrsf1a	n/a (just one condition)
Glycosphingolipid biosynthesis - globo and isoglobo series	0.0178	2	Gla,Hexa,Hexb,Naga,St3gal1	Gla,Hexa,Hexb,Naga
Hippo signaling pathway	0.018	1	Bmpr1a,Bmpr1b,Ctnna3,Dlg3,Fgf1,Fzd7,Id2,Tgfb2,Tgfb3,Tgfbr1,Wnt16	n/a (just one condition)
Tight junction	0.018	1	Actn1,Arhgef2,Cacna1d,Dlg3,Itgb1,Jam3,Myh10,Myh11,Myl6,Myl9,Rock1	n/a (just one condition)
Necroptosis	0.018	1	Bid,Casp1,Casp8,Cybb,Fth1,Il1a,Il1b,Il33,Irf9,Jak3,Nlrp3,Ripk3,Stat3,Ticam2,Tlr4,Tnf,Tnfaip3,Tnfrsf1a	n/a (just one condition)
Cardiac muscle contraction	0.018	1	Asph,Atp1b2,Cacna1c,Cacna1d,Cacna2d1,Cacnb2,Slc8a1,Slc8a2	n/a (just one condition)
Gastric cancer	0.0183	1	E2f1,Fgf7,Gadd45a,Gadd45b,Grb2,Hgf,Mlh1,Nras,Pik3r3,Shc2,Tgfb1,Tgfb2,Tgfbr1,Wnt16	n/a (just one condition)
Other types of O-glycan biosynthesis	0.0188	1	B4galt1,Colgalt1,Galnt10,Galnt12,Galnt6,Galnt7,Lfng,Plod3	n/a (just one condition)
Mineral absorption	0.0191	1	Atox1,Atp2b1,Fth1,Hmox1,Mt1,Mt2,Slc11a2,Trf,Vdr	n/a (just one condition)
FoxO signaling pathway	0.0191	1	Bcl2l11,Ccnd1,Cdkn1a,Gadd45a,Grb2,Igf1,Il6,Il7r,Nras,Pik3cb,Pik3cd,Plk2,Plk3,Sgk1,Stat3,Tgfb1	n/a (just one condition)
Cellular senescence	0.0191	1	Ccnd1,Cdk6,Cdkn1a,E2f1,Gadd45a,H2-D1,H2-K1,H2-M2,H2-T23,H2-T24,Il1a,Il6,Itpr3,Nfatc1,Nfatc2,Nras,Pik3cb,Pik3cd,Tgfb1	n/a (just one condition)
Cytosolic DNA-sensing pathway	0.0201	1	Adar,Aim2,Casp1,Ccl4,Il1b,Il33,Il6,Irf7,Ripk3,Tmem173	n/a (just one condition)
Pancreatic cancer	0.0206	1	Bak1,Ccnd1,Cdk6,Cdkn1a,E2f1,Gadd45a,Pik3cb,Pik3cd,Ralgds,Stat3,Tgfb1	n/a (just one condition)
Signaling pathways regulating pluripotency of stem cells	0.0217	1	Bmpr1a,Bmpr1b,Fgfr2,Fzd7,Id2,Id4,Meis1,Smad9,Wnt16,Zfhx3	n/a (just one condition)
Th1 and Th2 cell differentiation	0.0221	1	Dll4,H2-Aa,H2-Ab1,H2-DMa,H2-DMb1,H2-Eb1,Il4ra,Jak3,Nfatc1,Nfatc2,Nfkbie,Runx3	n/a (just one condition)
Adrenergic signaling in cardiomyocytes	0.028	1	Atp1b2,Atp2b4,Cacna1c,Cacna1d,Cacna2d1,Cacnb2,Camk2g,Creb5,Slc8a1,Slc8a2	n/a (just one condition)
T cell receptor signaling pathway	0.0301	1	Cblb,Grb2,Nfatc1,Nfatc2,Nfkbie,Nras,Pik3cb,Pik3cd,Ptpn6,Tec,Tnf,Vav1,Vav2	n/a (just one condition)
Riboflavin metabolism	0.0312	2	Acp2,Acp5,Blvrb,Enpp1	Acp2,Blvrb
VEGF signaling pathway	0.0326	1	Mapkapk3,Nfatc2,Nras,Pik3cb,Pik3cd,Plcg2,Ptgs2,Shc2,Sphk1	n/a (just one condition)
Renin secretion	0.0383	1	Clca3a1,Clca3a2,Ctsb,Edn1,Itpr3,Kcnj2,Pde1a,Pde1b,Plcb2,Ptger2	n/a (just one condition)
Bladder cancer	0.0388	1	E2f1,Hbegf,Mmp2,Nras,Src,Thbs1	n/a (just one condition)
GnRH secretion	0.0455	1	Arrb1,Arrb2,Itpr3,Kcnn4,Nras,Pik3cb,Pik3cd,Plcb2,Spp1	n/a (just one condition)
Glycosaminoglycan biosynthesis - keratan sulfate	0.0486	1	B3gnt7,B4galt1,Chst2,St3gal1	n/a (just one condition)
GnRH signaling pathway	0.0488	1	Cacna1d,Grb2,Hbegf,Mmp14,Mmp2,Nras,Pla2g4a,Prkcd,Src	n/a (just one condition)
Non-alcoholic fatty liver disease	0.0491	1	Bcl2l11,Bid,Casp8,Cyp2e1,Ern1,Il1a,Il1b,Il6,Il6ra,Nr1h3,Pik3cb,Pik3cd,Socs3,Tgfb1,Tnf,Tnfrsf1a	n/a (just one condition)
