# Supplementary material for: reString: an open-source Python software to perform automatic functional enrichment retrieval, results aggregation and data visualization
Source: Sci Rep. 2021 Dec 6;11:23458. doi: 10.1038/s41598-021-02528-0 (PMC8648753; doi:10.1038/s41598-021-02528-0)
Supplement: Supplementary file 1 — Supplementary Information 1. [file 41598_2021_2528_MOESM1_ESM.zip › Supplemental DataSets/downregulated/Component_results.tsv]

term	common	ctrl_t0_green_VS_ctrl_t0_red_FC	ctrl_t0_red_VS_ctrl_t0_blue_FC	ctrl_t1_green_VS_ctrl_t1_red_FC	ctrl_t1_red_VS_ctrl_t1_blue_FC	treatment_t0_green_VS_treatment_t0_red_FC	treatment_t0_red_VS_treatment_t0_blue_FC	treatment_t1_green_VS_treatment_t1_blue_FC	treatment_t1_green_VS_treatment_t1_red_FC	treatment_t1_red_VS_treatment_t1_blue_FC
A band	{'n/a (just one condition)'}	1.0	1.0	1.0	1.0	1.0	1.0	1.0	0.014	1.0
Arp2/3 protein complex	{'Actr3', 'Actr2', 'Arpc5', 'Arpc4', 'Arpc1b'}	1.0	1.0	1.0	1.0	1.0	1.0	0.00051	1.0	0.0028
Golgi apparatus	{'Glb1'}	1.0	1.0	1.0	1.0	1.0	1.0	1.55e-13	0.00043	2.18e-09
Golgi apparatus subcompartment	{'No common gene'}	1.0	1.0	1.0	1.0	1.0	1.0	0.00023	0.0102	0.00093
Golgi cisterna	{'n/a (just one condition)'}	1.0	1.0	1.0	1.0	1.0	1.0	1.0	0.0189	1.0
Golgi cisterna membrane	{'n/a (just one condition)'}	1.0	1.0	1.0	1.0	1.0	1.0	1.0	0.027	1.0
Golgi membrane	{'No common gene'}	1.0	1.0	1.0	1.0	1.0	1.0	3.31e-05	0.0046	0.0121
Golgi stack	{'No common gene'}	1.0	1.0	1.0	1.0	1.0	1.0	0.0381	0.0093	0.0306
IPAF inflammasome complex	{'n/a (just one condition)'}	1.0	1.0	1.0	1.0	1.0	1.0	1.0	1.0	0.0013
L-type voltage-gated calcium channel complex	{'n/a (just one condition)'}	1.0	1.0	1.0	1.0	1.0	1.0	1.0	0.0066	1.0
MHC class II protein complex	{'n/a (just one condition)'}	1.0	1.0	1.0	1.0	1.0	1.0	1.0	1.0	0.0022
MHC protein complex	{'n/a (just one condition)'}	1.0	1.0	1.0	1.0	1.0	1.0	1.0	1.0	5.03e-05
N-terminal protein acetyltransferase complex	{'n/a (just one condition)'}	1.0	1.0	1.0	1.0	0.0224	1.0	1.0	1.0	1.0
NADPH oxidase complex	{'Cybb', 'Ncf4', 'Cyba', 'Ncf1', 'Ncf2'}	1.0	1.0	1.0	1.0	1.0	1.0	0.0043	1.0	0.0156
T-tubule	{'n/a (just one condition)'}	1.0	1.0	1.0	1.0	1.0	1.0	1.0	0.00018	1.0
Z disc	{'n/a (just one condition)'}	1.0	1.0	1.0	1.0	1.0	1.0	1.0	4.72e-16	1.0
actin cytoskeleton	{'No common gene'}	1.0	1.0	1.0	1.0	1.0	1.0	9.85e-09	1.37e-10	1.02e-05
actin filament	{'Lcp1', 'Myo1f', 'Actg1', 'Fmn1', 'Inpp5d', 'Tpm3', 'Micall2', 'Tpm4', 'Myo5a', 'Gas2l3', 'Anxa1'}	1.0	1.0	1.0	1.0	1.0	1.0	0.00064	1.0	0.0092
actin filament bundle	{'n/a (just one condition)'}	1.0	1.0	1.0	1.0	1.0	1.0	1.0	2.17e-09	1.0
actin-based cell projection	{'Lcp1', 'Myo1f', 'Myo1e', 'Arl4c', 'Myo7a', 'Lyz1', 'Lyz2', 'Ctsl', 'Atp6v1b2', 'Pdpn', 'Mcoln3', 'Mpp1', 'Myo5a', 'Vcam1', 'Atp6v1a', 'Cd44', 'Cfl1'}	1.0	1.0	1.0	1.0	1.0	1.0	0.0155	1.0	0.00049
adherens junction	{'n/a (just one condition)'}	1.0	1.0	1.0	1.0	1.0	1.0	1.0	0.0076	1.0
anchoring junction	{'No common gene'}	1.0	1.0	1.0	1.0	1.0	1.0	5.88e-07	1.11e-07	2.58e-07
apical part of cell	{'Anxa4', 'Pdpn', 'Dab2', 'C1qtnf5', 'Cd44', 'Actg1', 'Atp6ap2', 'Cyba', 'Fn1', 'Hvcn1', 'Atp2b1', 'Vcam1', 'Atp6v1a', 'Igfbp2', 'P2ry6', 'P2rx4', 'Ctsb', 'Myo7a', 'Ctsl', 'Atp6v1b2', 'Spp1', 'Gm2a', 'Atp6v1c1', 'Atp6v0d2', 'Lgmn', 'Lrp1', 'Anxa1', 'Ctsk'}	1.0	1.0	1.0	1.0	1.0	1.0	0.0026	1.0	8.73e-06
apical plasma membrane	{'Anxa4', 'Pdpn', 'Dab2', 'C1qtnf5', 'Cd44', 'Atp6ap2', 'Cyba', 'Fn1', 'Hvcn1', 'Atp2b1', 'Atp6v1a', 'Igfbp2', 'P2ry6', 'Myo7a', 'Ctsb', 'Ctsl', 'Atp6v1b2', 'Gm2a', 'Atp6v0d2', 'Anxa1', 'Ctsk'}	1.0	1.0	1.0	1.0	1.0	1.0	0.0098	1.0	0.00011
autolysosome	{'n/a (just one condition)'}	1.0	1.0	1.0	1.0	1.0	1.0	1.0	1.0	0.0203
autophagosome	{'n/a (just one condition)'}	1.0	1.0	1.0	1.0	1.0	1.0	1.0	1.0	0.00018
autophagosome membrane	{'n/a (just one condition)'}	1.0	1.0	1.0	1.0	1.0	1.0	1.0	1.0	0.0036
axon	{'n/a (just one condition)'}	1.0	1.0	1.0	1.0	1.0	1.0	1.0	2.7e-07	1.0
azurophil granule	{'n/a (just one condition)'}	1.0	1.0	1.0	1.0	1.0	1.0	1.0	1.0	0.0339
basement membrane	{'Tgfbi'}	1.0	5.07e-11	1.0	1.0	1.0	1.18e-09	0.00011	0.0162	1.0
basolateral plasma membrane	{'n/a (just one condition)'}	1.0	1.0	1.0	1.0	1.0	1.0	1.0	1.0	0.003
bounding membrane of organelle	{'St6galnac4', 'Man2b2', 'Tmed9', 'Atp13a2', 'Atp6v0a1', 'Gpr137b', 'Man2b1', 'Atp6v1a', 'Glmp', 'Ptgs2', 'Snx8', 'Gcnt4', 'Bid', 'Cd63', 'Npc1', 'Wdr91', 'Gpnmb', 'Steap3', 'Fnip2', 'Chst2', 'Galnt12', 'Rab31', 'Dab2', 'Selp', 'Gba', 'Cln8', 'Adam8', 'Atp6ap2', 'Rap2b', 'Snx1', 'Anxa8', 'Rab8b', 'Dram1', 'Vat1', 'Hpse', 'Cemip', 'Anxa2', 'Rab7b', 'Gpr157', 'Myo7a', 'Arap1', 'Plpp2', 'Tlr13', 'Ct…	1.0	1.0	1.0	1.0	1.0	1.0	2.03e-14	1.0	2.52e-15
brush border	{'n/a (just one condition)'}	1.0	1.0	1.0	1.0	1.0	1.0	1.0	1.0	0.0133
cation channel complex	{'n/a (just one condition)'}	1.0	1.0	1.0	1.0	1.0	1.0	1.0	0.0179	1.0
caveola	{'Tgfbr1'}	1.0	1.0	1.0	1.0	1.0	1.0	0.0458	0.0366	1.0
cell body	{'No common gene'}	1.0	0.0067	1.0	1.0	1.0	1.0	0.0186	9.88e-09	0.0024
cell cortex	{'No common gene'}	1.0	1.0	1.0	1.0	1.0	1.0	0.00035	0.003	0.0134
cell junction	{'No common gene'}	1.0	1.0	1.0	1.0	1.0	1.0	5.66e-07	6.33e-13	1.02e-05
cell leading edge	{'No common gene'}	1.0	1.0	1.0	1.0	1.0	1.0	5.39e-06	0.00019	2.75e-07
cell periphery	{'No common gene'}	1.0	0.0023	1.0	2.36e-10	1.0	9.95e-16	1.2800000000000001e-37	7.12e-12	1.48e-56
cell projection	{'No common gene'}	1.0	1.0	1.0	1.0	1.0	1.0	1.17e-05	3.49e-09	5.65e-07
cell surface	{'No common gene'}	1.0	0.0023	1.0	1.01e-09	1.0	4.55e-20	1.5400000000000002e-27	0.00031	6.05e-36
cell-cell contact zone	{'n/a (just one condition)'}	1.0	1.0	1.0	1.0	1.0	1.0	1.0	4.23e-07	1.0
cell-cell junction	{'No common gene'}	1.0	1.0	1.0	1.0	1.0	1.0	0.00032	2.46e-06	0.0002
cell-substrate junction	{'No common gene'}	1.0	1.0	1.0	1.0	1.0	1.0	0.00015	0.00076	5.32e-05
cellular anatomical entity	{'No common gene'}	1.0	1.93e-11	1.0	7.35e-06	0.0021	3.42e-16	1.83e-53	1.7e-18	5.9499999999999995e-62
clathrin-coated pit	{'n/a (just one condition)'}	1.0	1.0	1.0	1.0	1.0	1.0	1.0	1.0	0.0182
clathrin-coated vesicle	{'n/a (just one condition)'}	1.0	1.0	1.0	1.0	1.0	1.0	1.0	1.0	0.0061
cluster of actin-based cell projections	{'n/a (just one condition)'}	1.0	1.0	1.0	1.0	1.0	1.0	1.0	1.0	0.0164
collagen trimer	{'No common gene'}	1.0	3.73e-06	1.0	1.0	1.0	1.1e-13	1.67e-10	0.0452	2.62e-05
collagen type I trimer	{'n/a (just one condition)'}	1.0	1.0	1.0	1.0	1.0	0.0454	1.0	1.0	1.0
collagen-containing extracellular matrix	{'No common gene'}	1.0	3.29e-22	1.0	1.0	1.0	2.2799999999999997e-23	4.1700000000000006e-21	2.48e-05	9.74e-10
complex of collagen trimers	{'Col1a2', 'Col3a1', 'Col23a1', 'Col1a1'}	1.0	1.0	1.0	1.0	1.0	0.0003	0.00037	1.0	1.0
contractile fiber	{'n/a (just one condition)'}	1.0	1.0	1.0	1.0	1.0	1.0	1.0	4.72e-16	1.0
cortical actin cytoskeleton	{'n/a (just one condition)'}	1.0	1.0	1.0	1.0	1.0	1.0	0.0053	1.0	1.0
cortical cytoskeleton	{'Myo1f', 'Myo1e', 'Inpp5d', 'Sele', 'Tpm3', 'Cotl1', 'Actr2', 'Tpm4', 'Mpp1', 'Pstpip1', 'Hcls1', 'Cfl1', 'Lasp1'}	1.0	1.0	1.0	1.0	1.0	1.0	2.62e-05	1.0	0.0123
costamere	{'n/a (just one condition)'}	1.0	1.0	1.0	1.0	1.0	1.0	1.0	0.0025	1.0
cytoplasm	{'No common gene'}	1.0	1.0	1.0	1.0	0.00083	1.0	5.3799999999999995e-24	9.37e-11	1.71e-32
cytoplasmic side of membrane	{'n/a (just one condition)'}	1.0	1.0	1.0	1.0	1.0	1.0	1.0	1.0	0.0154
cytoplasmic side of plasma membrane	{'n/a (just one condition)'}	1.0	1.0	1.0	1.0	1.0	1.0	1.0	1.0	0.0075
cytoplasmic vesicle	{'Cd68', 'Lgmn', 'Lyz2', 'Cybb', 'Unc93b1', 'Hck', 'Mpeg1', 'Slc11a1', 'Tlr13', 'Abcg1', 'Pld3'}	1.0	1.0	1.0	0.00016	1.0	0.0053	1.82e-21	1.0	4.999999999999999e-32
cytoplasmic vesicle membrane	{'Rab11fip5', 'Cd38', 'Lamp2', 'Pi4k2a', 'Moxd1', 'Rab31', 'Dab2', 'Selp', 'Ap1s2', 'Adam8', 'Atp6v0a1', 'Tlr2', 'Rab8b', 'Myof', 'Slc11a1', 'Cemip', 'Snx5', 'Rab7b', 'Mpeg1', 'Wfs1', 'Gpnmb', 'Anxa1'}	1.0	1.0	1.0	1.0	1.0	1.0	0.0227	1.0	0.0145
cytoskeleton	{'n/a (just one condition)'}	1.0	1.0	1.0	1.0	1.0	1.0	1.0	1.42e-07	1.0
cytosol	{'n/a (just one condition)'}	1.0	1.0	1.0	1.0	1.0	1.0	1.0	1.0	8.2e-05
dendrite	{'n/a (just one condition)'}	1.0	1.0	1.0	1.0	1.0	1.0	1.0	2.64e-08	1.0
dendritic shaft	{'n/a (just one condition)'}	1.0	1.0	1.0	1.0	1.0	1.0	1.0	0.0236	1.0
distal axon	{'n/a (just one condition)'}	1.0	1.0	1.0	1.0	1.0	1.0	1.0	0.00034	1.0
dystrophin-associated glycoprotein complex	{'n/a (just one condition)'}	1.0	1.0	1.0	1.0	1.0	1.0	1.0	3.73e-05	1.0
early endosome	{'Rasgef1b', 'Rab11fip5', 'Sphk1', 'Pi4k2a', 'Rab31', 'Snx1', 'Ctss', 'Rftn1', 'F2r', 'Ptpn1', 'Vcam1', 'Tlr4', 'Anxa2', 'Snx5', 'Neurl3', 'Snx8', 'Ehd4', 'Igf2r', 'Plpp2', 'Rab29', 'Pld3', 'Atp6v0d2', 'Havcr2', 'Wdr91', 'Lrp1', 'Gpnmb', 'Mcoln3', 'Myo5a', 'Anxa1', 'Litaf'}	1.0	1.0	1.0	1.0	1.0	1.0	7.61e-06	1.0	2.51e-12
early endosome membrane	{'Rab11fip5', 'Wdr91', 'Snx5', 'Snx1', 'Snx8', 'Sphk1', 'Ehd4', 'Gpnmb', 'Mcoln3', 'Pi4k2a', 'Plpp2', 'Anxa1', 'Pld3', 'Litaf'}	1.0	1.0	1.0	1.0	1.0	1.0	0.0011	1.0	0.00051
early phagosome	{'Tlr9', 'Syk', 'Unc93b1'}	1.0	1.0	1.0	1.0	1.0	0.0445	1.0	1.0	0.0339
endocytic vesicle	{'Mpeg1', 'Slc11a1', 'Cybb', 'Unc93b1'}	1.0	1.0	1.0	0.0064	1.0	0.0027	3.28e-06	1.0	8.54e-11
endocytic vesicle membrane	{'n/a (just one condition)'}	1.0	1.0	1.0	1.0	1.0	1.0	1.0	1.0	0.00078
endomembrane system	{'No common gene'}	1.0	1.0	1.0	1.0	1.0	0.0296	2.31e-25	0.0053	2.51e-26
endoplasmic reticulum	{'Elovl1', 'Lacc1', 'Hmox1', 'Dse', 'Clu', 'Ctsc', 'Nceh1', 'Ncf1', 'Dnase1l1', 'Loxl2', 'Erp29', 'Ccl2', 'Tmed9', 'Gba', 'Fam105a', 'Cln8', 'Aph1c', 'Vmp1', 'Tmem189', 'Soat1', 'Cyba', 'Rnf128', 'Colgalt1', 'Tg', 'Slc39a6', 'Gusb', 'Spcs3', 'Ptpn1', 'Vcam1', 'Pnpla7', 'Ptgs2', 'Acer3', 'Cemip', 'Ngf', 'Nrros', 'Alox5ap', 'Lyz2', 'Lpcat2', 'Casp4', 'Plpp2', 'Ehd4', 'Mamdc2', 'P4ha3', 'Sdf2l1', 'T…	1.0	1.0	1.0	1.0	1.0	1.0	1.22e-09	1.0	1.6e-09
endoplasmic reticulum chaperone complex	{'n/a (just one condition)'}	1.0	1.0	1.0	1.0	1.0	1.0	1.0	1.0	0.0263
endoplasmic reticulum lumen	{'Ngf', 'Edn1', 'Lyz1', 'Clu', 'Lyz2', 'Colgalt1', 'P4ha3', 'Sdf2l1', 'Erp29'}	1.0	1.0	1.0	1.0	1.0	1.0	0.0012	1.0	0.00015
endoplasmic reticulum membrane	{'Elovl1', 'Hmox1', 'Moxd1', 'Scara3', 'Abcg1', 'Tmed9', 'Fam105a', 'Cln8', 'Ch25h', 'Atp6ap2', 'Ildr2', 'Tmem189', 'Soat1', 'Sdcbp', 'Abhd12', 'Ptgfrn', 'Spcs3', 'Ptpn1', 'Tbxas1', 'Pnpla7', 'Acer3', 'Ptgs2', 'Alox5ap', 'Gdpd1', 'Nrros', 'Lpcat2', 'Casp4', 'Plpp2', 'Sdf2l1', 'Osbpl8', 'Pld3', 'Rnf180', 'Wfs1', 'Fmn1', 'Unc93b1', 'Pigs', 'Tmem178', 'Samd8', 'Tmem132a', 'Slc37a2'}	1.0	1.0	1.0	1.0	1.0	1.0	0.00037	1.0	0.00028
endosome	{'Cd68', 'Lgmn', 'Unc93b1', 'Slc11a1', 'Tlr13', 'Abcg1', 'Pld3'}	1.0	1.0	1.0	0.0326	1.0	0.0323	5.33e-13	1.0	1.48e-20
endosome lumen	{'n/a (just one condition)'}	1.0	1.0	1.0	1.0	1.0	1.0	0.0227	1.0	1.0
endosome membrane	{'Rab11fip5', 'Cd68', 'Sphk1', 'Lamp2', 'Pi4k2a', 'Rhov', 'Tlr8', 'Atp13a2', 'Rap2b', 'Snx1', 'Anxa8', 'Slc29a3', 'Mcoln2', 'Arl8a', 'Slc11a1', 'Anxa2', 'Snx5', 'Snx8', 'Plekhm2', 'Ncf4', 'Ehd4', 'Plpp2', 'Cd63', 'Tlr13', 'Npc1', 'Pld3', 'Ctsd', 'Wdr91', 'Gpnmb', 'Mcoln3', 'Steap3', 'Anxa1', 'Rap2a', 'Tpcn2', 'Litaf'}	1.0	1.0	1.0	1.0	1.0	1.0	8.7e-07	1.0	1.77e-08
external side of plasma membrane	{'Fcgr4', 'Itgax', 'Slamf7', 'Lgals3', 'Abcg1', 'Itgb2'}	1.0	1.0	1.0	3.54e-06	1.0	8.18e-14	9.13e-16	1.0	1.53e-25
extracellular exosome	{'Anpep', 'Actg1', 'Clic1', 'Anxa2', 'Rap2b', 'Sdcbp', 'Lamp2', 'Fn1', 'Cd63', 'Anxa1'}	1.0	1.0	1.0	1.0	1.0	1.0	0.0013	1.0	0.0098
extracellular matrix	{'No common gene'}	1.0	3.12e-25	1.0	1.0	1.0	5.81e-28	2.5499999999999998e-23	2.98e-07	4.74e-12
extracellular organelle	{'Anpep', 'Actg1', 'Clic1', 'Anxa2', 'Rap2b', 'Sdcbp', 'Lamp2', 'Fn1', 'Rab29', 'Cd63', 'Anxa1'}	1.0	1.0	1.0	1.0	1.0	1.0	0.0021	1.0	0.0075
extracellular region	{'No common gene'}	1.0	3.49e-40	1.0	0.0025	1.0	1.7e-39	6.860000000000001e-37	0.00016	1.18e-34
extracellular space	{'No common gene'}	1.0	8.54e-25	1.0	0.0024	1.0	5.070000000000001e-29	1.21e-34	1.0	1.3400000000000002e-35
extracellular vesicle	{'n/a (just one condition)'}	1.0	1.0	1.0	1.0	1.0	1.0	1.0	1.0	0.009
extrinsic component of cytoplasmic side of plasma membrane	{'n/a (just one condition)'}	1.0	1.0	1.0	1.0	1.0	1.0	1.0	1.0	0.0075
extrinsic component of endosome membrane	{'Snx5', 'Anxa1', 'Snx1', 'Wdr91'}	1.0	1.0	1.0	1.0	1.0	1.0	0.0481	1.0	0.0263
extrinsic component of membrane	{'Rgs1', 'Ncf1', 'Iqgap1', 'Stac2', 'Olr1', 'Fgr', 'Mfge8', 'Fam105a', 'Snx1', 'Bst1', 'Anxa2', 'Snx5', 'Hck', 'Socs3', 'Gngt2', 'Wdr91', 'Fes', 'Pik3r5', 'Bcl2l11', 'Anxa1', 'Gfra1'}	1.0	1.0	1.0	1.0	1.0	1.0	0.0128	1.0	0.0036
extrinsic component of plasma membrane	{'n/a (just one condition)'}	1.0	1.0	1.0	1.0	1.0	1.0	1.0	1.0	0.0271
fascia adherens	{'n/a (just one condition)'}	1.0	1.0	1.0	1.0	1.0	1.0	1.0	0.0103	1.0
fibrillar collagen trimer	{'Col3a1', 'Col1a1'}	1.0	1.0	1.0	1.0	1.0	0.0274	0.00051	1.0	0.0156
filopodium	{'No common gene'}	1.0	1.0	1.0	1.0	1.0	1.0	1.0	0.0016	0.0444
focal adhesion	{'No common gene'}	1.0	1.0	1.0	1.0	1.0	0.0196	0.00047	0.0015	0.00028
glutamatergic synapse	{'n/a (just one condition)'}	1.0	1.0	1.0	1.0	1.0	1.0	1.0	0.0158	1.0
growth cone	{'n/a (just one condition)'}	1.0	1.0	1.0	1.0	1.0	1.0	1.0	0.0015	1.0
high-density lipoprotein particle	{'n/a (just one condition)'}	1.0	1.0	0.0192	1.0	1.0	1.0	1.0	1.0	1.0
immunological synapse	{'n/a (just one condition)'}	1.0	1.0	1.0	1.0	1.0	1.0	1.0	1.0	0.0058
inflammasome complex	{'n/a (just one condition)'}	1.0	1.0	1.0	1.0	1.0	1.0	1.0	1.0	0.0002
integral component of endoplasmic reticulum membrane	{'n/a (just one condition)'}	1.0	1.0	1.0	1.0	1.0	1.0	1.0	1.0	0.0367
integral component of membrane	{'No common gene'}	1.0	1.0	1.0	1.33e-11	1.0	7.5e-14	1.19e-30	3.22e-05	4.94e-38
integral component of organelle membrane	{'Elovl1', 'Wfs1', 'Acer3', 'Atp13a2', 'P2rx4', 'P2rx7', 'Atp6v0a1', 'Lamp2', 'Slc8b1', 'Bid', 'Pigs', 'Ccdc109b', 'Samd8', 'Npc1', 'Slc37a2'}	1.0	1.0	1.0	1.0	1.0	1.0	0.0125	1.0	0.0164
integral component of plasma membrane	{'No common gene'}	1.0	0.0408	1.0	0.0024	1.0	0.00031	6.03e-06	6.17e-05	4.67e-11
integral component of synaptic membrane	{'n/a (just one condition)'}	1.0	1.0	1.0	1.0	1.0	1.0	1.0	0.0331	1.0
integral component of vacuolar membrane	{'n/a (just one condition)'}	1.0	1.0	1.0	1.0	1.0	1.0	1.0	1.0	0.0229
integrin complex	{'Itgax', 'Itga11', 'Itgb2'}	1.0	1.0	1.0	1.0	1.0	0.0362	0.04	1.0	0.0039
intercalated disc	{'n/a (just one condition)'}	1.0	1.0	1.0	1.0	1.0	1.0	1.0	1.11e-06	1.0
interstitial matrix	{'n/a (just one condition)'}	1.0	0.0414	1.0	1.0	1.0	1.0	1.0	1.0	1.0
intracellular	{'No common gene'}	1.0	1.0	1.0	1.0	0.0021	1.0	8.11e-13	1.04e-08	2.15e-14
intracellular membrane-bounded organelle	{'Syk', 'Lacc1', 'Milr1', 'Lat2', 'Anxa4', 'Ccl2', 'Abhd12', 'Sox4', 'Dtx4', 'Gcnt4', 'Capg', 'Rab29', 'Cd300a', 'Fuca2', 'Cd63', 'Naga', 'Myo5a', 'Chst2', 'Loxl2', 'Adam8', 'Rab8b', 'Hpse', 'Anxa2', 'Myo7a', 'E2f1', 'Hck', 'Plpp2', 'Ssh3', 'Mamdc2', 'Hexa', 'Atp6v0d2', 'Gjb3', 'Havcr2', 'Pik3r5', 'Mgat5', 'Grn', 'Bcl2l11', 'Ctsc', 'Atp6v0c', 'Clcn7', 'Skap2', 'Aprt', 'Tlr2', 'Rnf128', 'F2r', 'Cf…	1.0	1.0	1.0	1.0	1.0	1.0	2.22e-05	1.0	5.97e-05
intracellular non-membrane-bounded organelle	{'n/a (just one condition)'}	1.0	1.0	1.0	1.0	1.0	1.0	1.0	0.00031	1.0
intracellular organelle	{'Glb1'}	1.0	1.0	1.0	1.0	1.0	1.0	2.96e-07	3.64e-05	2.83e-07
intrinsic component of endoplasmic reticulum membrane	{'n/a (just one condition)'}	1.0	1.0	1.0	1.0	1.0	1.0	1.0	1.0	0.0147
intrinsic component of membrane	{'No common gene'}	1.0	0.032	1.0	1.0	1.0	1.03e-13	5.799999999999999e-31	4.98e-05	1.8799999999999997e-40
intrinsic component of organelle membrane	{'Elovl1', 'Wfs1', 'Acer3', 'Atp13a2', 'P2rx4', 'P2rx7', 'Atp6v0a1', 'Lamp2', 'Slc8b1', 'Bid', 'Pigs', 'Ccdc109b', 'Samd8', 'Slc37a2', 'Npc1', 'Rnf180'}	1.0	1.0	1.0	1.0	1.0	1.0	0.0123	1.0	0.0224
intrinsic component of plasma membrane	{'No common gene'}	1.0	0.0156	1.0	1.0	1.0	0.00041	3.11e-06	1.8e-05	2.85e-12
intrinsic component of presynaptic membrane	{'n/a (just one condition)'}	1.0	1.0	1.0	1.0	1.0	1.0	1.0	0.0168	1.0
intrinsic component of synaptic membrane	{'n/a (just one condition)'}	1.0	1.0	1.0	1.0	1.0	1.0	1.0	0.0093	1.0
lamellipodium	{'No common gene'}	1.0	1.0	1.0	1.0	1.0	1.0	0.0027	0.00015	1.21e-05
lamellipodium membrane	{'n/a (just one condition)'}	1.0	1.0	1.0	1.0	1.0	1.0	1.0	1.0	0.0156
late endosome	{'Cd68', 'Lgmn', 'Mfsd12', 'Ctss', 'Pld3', 'Slc11a1'}	1.0	1.0	1.0	0.0326	1.0	1.0	2.46e-07	1.0	6.79e-09
late endosome membrane	{'Wdr91', 'Cd68', 'Atp13a2', 'Anxa2', 'Anxa8', 'Lamp2', 'Slc29a3', 'Mcoln3', 'Cd63', 'Arl8a', 'Pld3', 'Litaf', 'Npc1'}	1.0	1.0	1.0	1.0	1.0	1.0	0.00098	1.0	6.11e-05
leading edge membrane	{'n/a (just one condition)'}	1.0	1.0	1.0	1.0	1.0	1.0	0.0283	1.0	1.0
lysosomal lumen	{'Gba', 'Lamp2', 'Pld3', 'Acp2'}	1.0	1.0	1.0	1.0	1.0	1.0	0.0285	1.0	0.0229
lysosomal membrane	{'Cd68', 'Lamp2', 'Clcn7', 'Slc35f6', 'Gba', 'Atp6ap2', 'Atp13a2', 'Slc29a3', 'Dram1', 'Laptm5', 'Gpr137b', 'Arl8a', 'Hpse', 'Glmp', 'Ctsa', 'Anxa2', 'Ostm1', 'Myo7a', 'Acp2', 'Igf2r', 'Cd63', 'Npc1', 'Pld3', 'Atp6v0d2', 'Ctsd', 'Slc15a3', 'Grn', 'Mcoln3', 'Fnip2', 'Tpcn2', 'Litaf'}	1.0	1.0	1.0	1.0	1.0	1.0	8.61e-09	1.0	5.02e-16
lysosome	{'Slc15a3', 'Cd68', 'Lgmn', 'Unc93b1', 'Laptm5', 'Hck', 'Gusb', 'Slc11a1', 'Pld3'}	1.0	1.0	1.0	2.69e-06	1.0	2.41e-07	1.5400000000000002e-27	1.0	1.0099999999999999e-38
mast cell granule	{'n/a (just one condition)'}	1.0	1.0	1.0	1.0	1.0	1.0	1.0	1.0	0.0218
melanosome	{'Anxa2', 'Mmp14', 'Myo7a', 'Ctsb', 'Atp6v0a1', 'Atp6v1b2', 'Capg', 'Sdcbp', 'Tpp1', 'Gpnmb', 'Rab29', 'Myo5a', 'Cd63', 'Trpv2', 'Ctsd', 'Erp29'}	1.0	1.0	1.0	1.0	1.0	1.0	2.91e-07	1.0	6.76e-06
membrane	{'No common gene'}	1.0	0.0065	1.0	7.41e-11	1.0	3.42e-16	5.19e-53	3.37e-09	1.68e-66
membrane protein complex	{'Syk', 'Gjb4', 'Ncf1', 'Lamp2', 'Atp6v0c', 'Scn1b', 'Acvr1b', 'Dab2', 'Ap1s2', 'Adam8', 'Atp6ap2', 'Itgam', 'Aph1c', 'Itgax', 'Ttyh2', 'Snx1', 'Atp6v0a1', 'Tlr2', 'Cyba', 'Sdcbp', 'Abhd12', 'Spcs3', 'Tmem206', 'Vcam1', 'Atp6v1a', 'Alcam', 'Tlr4', 'Snx5', 'Gfra1', 'Cd14', 'Atp6v1b2', 'Snx8', 'Ncf4', 'Tnfrsf23', 'Igf2r', 'Ttyh3', 'Ccdc109b', 'Socs3', 'Gjb5', 'Atp6v1c1', 'Atp6v0d2', 'Gngt2', 'Gjb3'…	1.0	1.0	1.0	1.0	1.0	1.0	0.0048	1.0	2.04e-06
membrane raft	{'Nfam1', 'Sele', 'Tlr2', 'Hck', 'Tnfrsf1b', 'Myof', 'Fcgr2b', 'Hpse', 'Pdpn', 'Itgb2'}	1.0	1.0	1.0	1.0	1.0	0.0068	2.2e-08	1.0	4.74e-12
membrane-bounded organelle	{'Syk', 'Lacc1', 'Milr1', 'Lat2', 'Anxa4', 'Ccl2', 'Abhd12', 'Sox4', 'Dtx4', 'Gcnt4', 'Capg', 'Rab29', 'Cd300a', 'Fuca2', 'Cd63', 'Naga', 'Myo5a', 'Trpv2', 'Steap3', 'Chst2', 'Loxl2', 'Il1rn', 'Adam8', 'Anxa8', 'Rab8b', 'Hpse', 'Anxa2', 'Myo7a', 'Neurl3', 'E2f1', 'Hck', 'Plpp2', 'Ssh3', 'Mamdc2', 'Tlr13', 'Hexa', 'Atp6v0d2', 'Gjb3', 'Havcr2', 'Pik3r5', 'Mgat5', 'Grn', 'Micall2', 'Bcl2l11', 'Ctsc'…	1.0	1.0	1.0	1.0	1.0	1.0	3.46e-09	1.0	1e-09
microtubule	{'n/a (just one condition)'}	1.0	1.0	1.0	1.0	1.0	1.0	1.0	0.0125	1.0
microvillus	{'Myo7a', 'Vcam1', 'Lyz2', 'Ctsl', 'Lyz1', 'Atp6v1b2', 'Pdpn', 'Cd44', 'Atp6v1a'}	1.0	1.0	1.0	1.0	1.0	1.0	0.0071	1.0	0.0183
mitochondrion	{'n/a (just one condition)'}	0.0166	1.0	1.0	1.0	1.0	1.0	1.0	1.0	1.0
myofibril	{'n/a (just one condition)'}	1.0	1.0	1.0	1.0	1.0	1.0	1.0	3.94e-15	1.0
myosin filament	{'n/a (just one condition)'}	1.0	1.0	1.0	1.0	1.0	1.0	1.0	0.0257	1.0
neuron projection	{'No common gene'}	1.0	1.0	1.0	1.0	1.0	1.0	0.009	1.5e-09	0.001
neuron to neuron synapse	{'n/a (just one condition)'}	1.0	1.0	1.0	1.0	1.0	1.0	1.0	0.00064	1.0
neuronal cell body	{'No common gene'}	1.0	1.0	1.0	1.0	1.0	1.0	0.0142	1.42e-07	0.0019
non-membrane-bounded organelle	{'n/a (just one condition)'}	1.0	1.0	1.0	1.0	1.0	1.0	1.0	0.00015	1.0
nuclear outer membrane-endoplasmic reticulum membrane network	{'n/a (just one condition)'}	1.0	1.0	1.0	1.0	1.0	1.0	0.00039	1.0	1.0
organelle	{'Glb1'}	1.0	1.0	1.0	1.0	1.0	1.0	8.07e-08	1.9e-05	9.64e-08
organelle membrane	{'Anxa4', 'St6galnac4', 'Slc25a13', 'Man2b2', 'Tmed9', 'Atp13a2', 'Atp6v0a1', 'Soat1', 'Sdcbp', 'Abhd12', 'Gpr137b', 'Man2b1', 'Atp6v1a', 'Glmp', 'Pnpla7', 'Ptgs2', 'Nrros', 'Snx8', 'Gcnt4', 'Bid', 'Cd63', 'Npc1', 'Wdr91', 'Grb2', 'Gpnmb', 'Pigs', 'Tmem178', 'Steap3', 'Fnip2', 'Slc37a2', 'Chst2', 'Galnt12', 'Rab31', 'Dab2', 'Selp', 'Gba', 'Fgr', 'Cln8', 'Adam8', 'Atp6ap2', 'Rap2b', 'P2rx7', 'Snx1…	1.0	1.0	1.0	1.0	1.0	1.0	1.81e-13	1.0	7.24e-13
organelle subcompartment	{'No common gene'}	1.0	1.0	1.0	1.0	1.0	1.0	0.00018	0.0098	0.0011
perinuclear region of cytoplasm	{'Hmox1', 'Abca1', 'Sele', 'Clu', 'Lamp2', 'Anxa4', 'Cx3cr1', 'Cx3cl1', 'Dab2', 'Ccl2', 'Cpd', 'Snx1', 'Atp6v0a1', 'Lpxn', 'Cyba', 'Rab8b', 'Rnf128', 'Tg', 'Galnt6', 'Tlr4', 'Anxa2', 'Myo16', 'P2rx4', 'Ctsb', 'Gdpd1', 'Snx5', 'Ehd4', 'Igf2r', 'Spp1', 'Rab29', 'Pstpip1', 'Actr3', 'Prex1', 'Tpd52', 'Npc1', 'Lcp1', 'Clic1', 'Lgmn', 'Cybb', 'Tnfrsf1b', 'S100a4', 'Mtpn', 'Inhbb'}	1.0	1.0	1.0	1.0	1.0	1.0	3.56e-05	1.0	9.25e-07
phagocytic cup	{'Lcp1', 'Tlr4', 'Snx5', 'Rab31', 'Anxa1', 'Arhgap25', 'Abl2'}	1.0	1.0	1.0	1.0	1.0	1.0	0.0081	1.0	6.68e-06
phagocytic vesicle	{'Mpeg1', 'Slc11a1', 'Cybb', 'Unc93b1'}	1.0	1.0	1.0	0.0029	1.0	0.00017	1.75e-05	1.0	2.14e-10
phagocytic vesicle membrane	{'Rab7b', 'Tlr2', 'Rab8b', 'Lamp2', 'Rab31', 'Slc11a1'}	1.0	1.0	1.0	1.0	1.0	1.0	0.0089	1.0	0.0002
plasma membrane	{'No common gene'}	1.0	0.0023	1.0	3.09e-09	1.0	2.66e-15	9.58e-34	9.25e-11	1.14e-53
plasma membrane bounded cell projection	{'No common gene'}	1.0	1.0	1.0	1.0	1.0	1.0	0.00038	2.81e-09	8.02e-06
plasma membrane protein complex	{'No common gene'}	1.0	1.0	1.0	1.0	1.0	1.0	0.0039	1.46e-07	1.76e-08
plasma membrane raft	{'Itgb2', 'Hck', 'Sele', 'Myof'}	1.0	1.0	1.0	1.0	1.0	0.0127	0.0467	1.0	1.0
plasma membrane region	{'No common gene'}	1.0	1.0	1.0	1.0	1.0	1.0	0.0045	0.00046	4.85e-05
plasma membrane signaling receptor complex	{'n/a (just one condition)'}	1.0	1.0	1.0	1.0	1.0	1.0	1.0	1.0	3.81e-05
platelet alpha granule	{'n/a (just one condition)'}	1.0	1.0	1.0	1.0	1.0	1.0	0.0285	1.0	1.0
podosome	{'Lcp1', 'Adam8', 'Fermt3', 'Tpm3', 'Lpxn', 'Actr2', 'Sh3pxd2b', 'Tpm4', 'Actr3', 'Wisp2', 'Vcam1'}	1.0	1.0	1.0	1.0	1.0	1.0	1.43e-08	1.0	0.00015
podosome core	{'n/a (just one condition)'}	1.0	1.0	1.0	1.0	1.0	1.0	0.0209	1.0	1.0
polymeric cytoskeletal fiber	{'n/a (just one condition)'}	1.0	1.0	1.0	1.0	1.0	1.0	1.0	0.00075	1.0
postsynapse	{'n/a (just one condition)'}	1.0	1.0	1.0	1.0	1.0	1.0	1.0	0.00037	1.0
postsynaptic density	{'n/a (just one condition)'}	1.0	1.0	1.0	1.0	1.0	1.0	1.0	0.0015	1.0
postsynaptic membrane	{'n/a (just one condition)'}	1.0	1.0	1.0	1.0	1.0	1.0	1.0	0.044	1.0
postsynaptic specialization	{'n/a (just one condition)'}	1.0	1.0	1.0	1.0	1.0	1.0	1.0	0.0017	1.0
protein complex involved in cell adhesion	{'No common gene'}	1.0	1.0	1.0	1.0	1.0	1.0	0.0186	0.0333	0.0025
proton-transporting V-type ATPase complex	{'Atp6ap2', 'Atp6v0a1', 'Atp6v1b2', 'Atp6v0c', 'Atp6v1c1', 'Atp6v0d2', 'Atp6v1a'}	1.0	1.0	1.0	1.0	1.0	1.0	0.00045	1.0	0.00017
proton-transporting V-type ATPase, V0 domain	{'n/a (just one condition)'}	1.0	1.0	1.0	1.0	1.0	1.0	1.0	1.0	0.0019
proton-transporting V-type ATPase, V1 domain	{'n/a (just one condition)'}	1.0	1.0	1.0	1.0	1.0	1.0	0.0124	1.0	1.0
proton-transporting two-sector ATPase complex	{'n/a (just one condition)'}	1.0	1.0	1.0	1.0	1.0	1.0	1.0	1.0	0.0041
receptor complex	{'Itga11', 'Csf1r'}	1.0	0.016	1.0	1.0	1.0	0.012	0.00038	1.0	5.74e-10
recycling endosome	{'n/a (just one condition)'}	1.0	1.0	1.0	1.0	1.0	1.0	1.0	1.0	0.0097
rough endoplasmic reticulum lumen	{'n/a (just one condition)'}	1.0	1.0	1.0	1.0	1.0	1.0	0.0124	1.0	1.0
ruffle	{'Lcp1', 'Fgr', 'Tlr4', 'Frmd4b', 'Anxa2', 'Snx5', 'Mefv', 'Atp6v1b2', 'Capg', 'Iqgap1', 'Plek', 'Myo5a', 'Actr3', 'Pdpn', 'Cdk6', 'Cfl1'}	1.0	1.0	1.0	1.0	1.0	1.0	3.56e-05	1.0	9.26e-05
sarcolemma	{'n/a (just one condition)'}	1.0	1.0	1.0	1.0	1.0	1.0	1.0	3.49e-09	1.0
sarcomere	{'n/a (just one condition)'}	1.0	1.0	1.0	1.0	1.0	1.0	1.0	1.19e-14	1.0
secondary lysosome	{'n/a (just one condition)'}	1.0	1.0	1.0	1.0	1.0	1.0	1.0	1.0	0.0124
secretory granule	{'Rab11fip5', 'Clu', 'Cd38', 'Lamp2', 'Moxd1', 'Selp', 'Adam8', 'Ctsh', 'Slc11a1', 'Lyz2', 'Hexb', 'Hexa', 'Lyz1', 'Edn1', 'Tgfb1', 'Col1a1', 'Lrp1', 'Myo5a', 'F5', 'Thbs1', 'Ncf2'}	1.0	1.0	1.0	1.0	1.0	1.0	0.0026	1.0	0.0069
secretory vesicle	{'Rab11fip5', 'Clu', 'Cd38', 'Sphk1', 'Lamp2', 'Pi4k2a', 'Moxd1', 'Atp6v0c', 'Selp', 'Tmed9', 'Adam8', 'Ctsh', 'Atp6v0a1', 'Rab8b', 'Slc11a1', 'Ngf', 'Lyz2', 'Rab3il1', 'Hexb', 'Hexa', 'Lyz1', 'Wfs1', 'Edn1', 'Tgfb1', 'Col1a1', 'Lrp1', 'Myo5a', 'F5', 'Thbs1', 'Ncf2'}	1.0	1.0	1.0	1.0	1.0	1.0	0.0018	1.0	0.0019
side of membrane	{'Fcgr4', 'Fgr', 'Itgax', 'Slamf7', 'Hck', 'Lgals3', 'Stac2', 'Abcg1', 'Itgb2'}	1.0	1.0	1.0	2.07e-06	1.0	7.81e-12	4.23e-16	1.0	2.2800000000000001e-26
site of polarized growth	{'n/a (just one condition)'}	1.0	1.0	1.0	1.0	1.0	1.0	1.0	1.0	0.0414
smooth muscle contractile fiber	{'n/a (just one condition)'}	1.0	1.0	1.0	1.0	1.0	1.0	1.0	0.0133	1.0
somatodendritic compartment	{'No common gene'}	1.0	0.0408	1.0	1.0	1.0	1.0	0.0072	5.64e-09	0.001
stress fiber	{'n/a (just one condition)'}	1.0	1.0	1.0	1.0	1.0	1.0	1.0	2.43e-08	1.0
supramolecular complex	{'n/a (just one condition)'}	1.0	1.0	1.0	1.0	1.0	1.0	1.0	1.76e-14	1.0
supramolecular fiber	{'n/a (just one condition)'}	1.0	1.0	1.0	1.0	1.0	1.0	1.0	3.87e-14	1.0
supramolecular polymer	{'n/a (just one condition)'}	1.0	1.0	1.0	1.0	1.0	1.0	1.0	5.39e-15	1.0
synapse	{'Rab27b', 'Dlg3', 'Postn', 'Cacna1d', 'Bace1', 'Tanc2', 'Mical1', 'Slc8a1', 'Emb'}	1.0	1.0	1.0	1.0	1.0	1.0	0.0123	3.49e-09	1.0
synaptic membrane	{'n/a (just one condition)'}	1.0	1.0	1.0	1.0	1.0	1.0	1.0	0.014	1.0
tetraspanin-enriched microdomain	{'n/a (just one condition)'}	1.0	1.0	1.0	1.0	1.0	1.0	1.0	1.0	0.0156
trans-Golgi network	{'Gba', 'Pqlc1', 'Rab7b', 'Cpd', 'Grn', 'Lamp2', 'Arap1', 'Pi4k2a', 'Igf2r', 'Rab29', 'Chst2', 'Rab31'}	1.0	1.0	1.0	1.0	1.0	1.0	0.0147	1.0	0.0413
uropod	{'n/a (just one condition)'}	1.0	1.0	1.0	1.0	1.0	1.0	1.0	1.0	0.0075
vacuolar lumen	{'n/a (just one condition)'}	1.0	1.0	1.0	1.0	1.0	1.0	1.0	1.0	0.0132
vacuolar membrane	{'Slc15a3', 'Cd68', 'Laptm5', 'Gpr137b', 'Pld3', 'Atp6v0d2'}	1.0	1.0	1.0	0.0391	1.0	1.0	5.92e-10	1.0	4.68e-18
vacuolar proton-transporting V-type ATPase complex	{'Atp6ap2', 'Atp6v0a1', 'Atp6v0c', 'Atp6v1c1', 'Atp6v0d2'}	1.0	1.0	1.0	1.0	1.0	1.0	0.0234	1.0	0.0043
vacuole	{'Slc15a3', 'Cd68', 'Lgmn', 'Unc93b1', 'Laptm5', 'Hck', 'Gusb', 'Slc11a1', 'Pld3'}	1.0	1.0	1.0	3.67e-06	1.0	4.53e-07	5.27e-26	1.0	4.94e-38
very-low-density lipoprotein particle	{'n/a (just one condition)'}	1.0	1.0	0.0192	1.0	1.0	1.0	1.0	1.0	1.0
vesicle	{'Myo1f', 'Cd68', 'Lgmn', 'Lyz2', 'Cybb', 'Unc93b1', 'Hck', 'Mpeg1', 'Slc11a1', 'Tlr13', 'Abcg1', 'Pld3'}	1.0	1.0	1.0	0.00016	1.0	0.0029	1.3899999999999998e-23	1.0	6.46e-34
vesicle membrane	{'Rab11fip5', 'Cd38', 'Lamp2', 'Anxa4', 'Pi4k2a', 'Moxd1', 'Rab31', 'Dab2', 'Selp', 'Ap1s2', 'Adam8', 'Atp13a2', 'Atp6v0a1', 'Tlr2', 'Rab8b', 'Myof', 'Slc11a1', 'Cemip', 'Snx5', 'Rab7b', 'Mpeg1', 'Wfs1', 'Grb2', 'Gpnmb', 'Anxa1'}	1.0	1.0	1.0	1.0	1.0	1.0	0.0082	1.0	0.0016
voltage-gated potassium channel complex	{'n/a (just one condition)'}	1.0	1.0	1.0	1.0	1.0	1.0	1.0	0.0288	1.0
whole membrane	{'Slc15a3', 'Cd68', 'Nfam1', 'Laptm5', 'Hck', 'Tnfrsf1b', 'Slc11a1', 'Tlr13', 'Pld3', 'Itgb2'}	1.0	1.0	1.0	0.0024	1.0	0.0045	7.37e-17	1.0	1.48e-23
