# Supplementary material for: reString: an open-source Python software to perform automatic functional enrichment retrieval, results aggregation and data visualization
Source: Sci Rep. 2021 Dec 6;11:23458. doi: 10.1038/s41598-021-02528-0 (PMC8648753; doi:10.1038/s41598-021-02528-0)
Supplement: Supplementary file 1 — Supplementary Information 1. [file 41598_2021_2528_MOESM1_ESM.zip › Supplemental DataSets/downregulated/treatment_t1_green_VS_treatment_t1_blue_FC/DOWN_enrichment.Process.tsv]

#term ID	term description	observed gene count	background gene count	false discovery rate	matching proteins in your network (IDs)	matching proteins in your network (labels)
GO:0009987	cellular process	709	13330	1.64e-42	Actr2,Ccl2,Itgb2,Acvr1b,Gm2a,Loxl3,Slc7a7,Ccl3,S100a6,Col6a1,Ckb,Tubb6,Col1a1,Fkbp10,Stk38l,Ltbp2,Acp2,Spi1,Plaur,Tgfb1,Epdr1,Tbxas1,Hck,Tpm4,Gdf15,Dnase2a,Il7r,Irf5,Bid,Gab2,Coro1c,Cnn2,Cd244,Crabp2,Cd44,Wdr1,Wisp1,Hmox1,Vav1,Mmp12,Ephb3,Ctsb,Htra1,Atp6v1b2,Arpc2,Crip1,Elovl1,Tmem189,Itih3,Itih4,Aprt,Pip4k2a,Clic1,Tgfbr1,Crlf1,Timp1,Il12rb2,Kdelr3,Mcoln2,Gltp,Pea15a,Mertk,Eln,Slc25a13,Mmp13,Gadd…	Actr2,Ccl2,Itgb2,Acvr1b,Gm2a,Loxl3,Slc7a7,Ccl3,S100a6,Col6a1,Ckb,Tubb6,Col1a1,Fkbp10,Stk38l,Ltbp2,Acp2,Spi1,Plaur,Tgfb1,Epdr1,Tbxas1,Hck,Tpm4,Gdf15,Dnase2a,Il7r,Irf5,Bid,Gab2,Coro1c,Cnn2,Cd244,Crabp2,Cd44,Wdr1,Wisp1,Hmox1,Vav1,Mmp12,Ephb3,Ctsb,Htra1,Atp6v1b2,Arpc2,Crip1,Elovl1,Tmem189,Itih3,Itih4,Aprt,Pip4k2a,Clic1,Tgfbr1,Crlf1,Timp1,Il12rb2,Kdelr3,Mcoln2,Gltp,Pea15a,Mertk,Eln,Slc25a13,Mmp13,Gadd…
GO:0050896	response to stimulus	467	6908	2.27e-40	Actr2,Ccl2,Itgb2,Acvr1b,Loxl3,Ccl3,Col6a1,Col1a1,Stk38l,Acp2,Spi1,Plaur,Tgfb1,Tbxas1,Hck,Gdf15,Il7r,Irf5,Bid,Gab2,Cnn2,Cd244,Cd44,Wisp1,Hmox1,Vav1,Mmp12,Ephb3,Ctsb,Arpc2,Crip1,Itih4,Aprt,Tgfbr1,Crlf1,Timp1,Il12rb2,Mcoln2,Pea15a,Tnfaip8l2,Mertk,Slc25a13,Mmp13,Cybb,Cd83,Ctsk,Ctss,Cd5l,Rrbp1,Ncf1,Serpinb6a,Stac2,Cyba,Timp2,Wsb1,Trpv2,Sparc,Tnfsf13,Cxcl16,Ccl6,Ccl4,Ywhah,Atp6ap1,Rab32,Tnfaip3,Atp2b1,…	Actr2,Ccl2,Itgb2,Acvr1b,Loxl3,Ccl3,Col6a1,Col1a1,Stk38l,Acp2,Spi1,Plaur,Tgfb1,Tbxas1,Hck,Gdf15,Il7r,Irf5,Bid,Gab2,Cnn2,Cd244,Cd44,Wisp1,Hmox1,Vav1,Mmp12,Ephb3,Ctsb,Arpc2,Crip1,Itih4,Aprt,Tgfbr1,Crlf1,Timp1,Il12rb2,Mcoln2,Pea15a,Tnfaip8l2,Mertk,Slc25a13,Mmp13,Cybb,Cd83,Ctsk,Ctss,Cd5l,Rrbp1,Ncf1,Serpinb6a,Stac2,Cyba,Timp2,Wsb1,Trpv2,Sparc,Tnfsf13,Cxcl16,Ccl6,Ccl4,Ywhah,Atp6ap1,Rab32,Tnfaip3,Atp2b1,…
GO:0002376	immune system process	208	1842	2.97e-39	Actr2,Ccl2,Itgb2,Ccl3,Spi1,Tgfb1,Hck,Dnase2a,Il7r,Irf5,Gab2,Cnn2,Cd244,Cd44,Wdr1,Wisp1,Hmox1,Vav1,Ephb3,Pip4k2a,Tgfbr1,Mcoln2,Tnfaip8l2,Mertk,Cybb,Ctsk,Ctss,Cd5l,Ncf1,Cyba,Tnfsf13,Cxcl16,Ccl6,Ccl4,Rab32,Tnfaip3,Havcr2,Id2,Ccl7,Hif1a,Evl,Edn1,Ly86,Cd180,Clu,Pde1b,Alcam,Hcls1,Runx1,Il10rb,Clec4n,Trem2,Csf1r,Anxa1,Fam20c,Casp4,Slc11a1,Tnfrsf11a,Rab29,Mr1,Sele,Abl2,Fcgr2b,Itgav,Mdk,Il1a,Src,Nras,Vcam…	Actr2,Ccl2,Itgb2,Ccl3,Spi1,Tgfb1,Hck,Dnase2a,Il7r,Irf5,Gab2,Cnn2,Cd244,Cd44,Wdr1,Wisp1,Hmox1,Vav1,Ephb3,Pip4k2a,Tgfbr1,Mcoln2,Tnfaip8l2,Mertk,Cybb,Ctsk,Ctss,Cd5l,Ncf1,Cyba,Tnfsf13,Cxcl16,Ccl6,Ccl4,Rab32,Tnfaip3,Havcr2,Id2,Ccl7,Hif1a,Evl,Edn1,Ly86,Cd180,Clu,Pde1b,Alcam,Hcls1,Runx1,Il10rb,Clec4n,Trem2,Csf1r,Anxa1,Fam20c,Casp4,Slc11a1,Tnfrsf11a,Rab29,Mr1,Sele,Abl2,Fcgr2b,Itgav,Mdk,Il1a,Src,Nras,Vcam…
GO:0065007	biological regulation	601	10591	3.84e-36	Actr2,Ccl2,Itgb2,Acvr1b,Gm2a,Loxl3,Slc7a7,Ccl3,S100a4,Ckb,Col1a1,Stk38l,Spi1,Plaur,Tgfb1,Tbxas1,Hck,Gdf15,Dnase2a,Il7r,Irf5,Bid,Gab2,Coro1c,Cnn2,Cd244,Crabp2,Cstb,Cd44,Wdr1,Wisp1,Hmox1,Vav1,Mmp12,Ephb3,Ctsb,Htra1,Arpc2,Crip1,Elovl1,Itih3,Itih4,Aprt,Pip4k2a,Clic1,Tgfbr1,Crlf1,Timp1,Oit3,Il12rb2,Kdelr3,Mcoln2,Pea15a,Tnfaip8l2,Mertk,Eln,Mmp13,Gadd45b,Cybb,Cd83,Ctsk,Ctss,Cd5l,Rrbp1,Ncf1,Ctsz,Serpinb6…	Actr2,Ccl2,Itgb2,Acvr1b,Gm2a,Loxl3,Slc7a7,Ccl3,S100a4,Ckb,Col1a1,Stk38l,Spi1,Plaur,Tgfb1,Tbxas1,Hck,Gdf15,Dnase2a,Il7r,Irf5,Bid,Gab2,Coro1c,Cnn2,Cd244,Crabp2,Cstb,Cd44,Wdr1,Wisp1,Hmox1,Vav1,Mmp12,Ephb3,Ctsb,Htra1,Arpc2,Crip1,Elovl1,Itih3,Itih4,Aprt,Pip4k2a,Clic1,Tgfbr1,Crlf1,Timp1,Oit3,Il12rb2,Kdelr3,Mcoln2,Pea15a,Tnfaip8l2,Mertk,Eln,Mmp13,Gadd45b,Cybb,Cd83,Ctsk,Ctss,Cd5l,Rrbp1,Ncf1,Ctsz,Serpinb6…
GO:0050789	regulation of biological process	573	9973	3.47e-34	Actr2,Ccl2,Itgb2,Acvr1b,Loxl3,Slc7a7,Ccl3,S100a4,Col1a1,Stk38l,Spi1,Plaur,Tgfb1,Tbxas1,Hck,Gdf15,Dnase2a,Il7r,Irf5,Bid,Gab2,Coro1c,Cnn2,Cd244,Crabp2,Cstb,Cd44,Wdr1,Wisp1,Hmox1,Vav1,Mmp12,Ephb3,Ctsb,Htra1,Arpc2,Crip1,Itih3,Itih4,Pip4k2a,Clic1,Tgfbr1,Crlf1,Timp1,Il12rb2,Mcoln2,Pea15a,Tnfaip8l2,Mertk,Eln,Mmp13,Gadd45b,Cybb,Cd83,Ctsk,Ctss,Cd5l,Rrbp1,Ncf1,Ctsz,Serpinb6a,Stac2,Cyba,Timp2,Wsb1,Trpv2,Spa…	Actr2,Ccl2,Itgb2,Acvr1b,Loxl3,Slc7a7,Ccl3,S100a4,Col1a1,Stk38l,Spi1,Plaur,Tgfb1,Tbxas1,Hck,Gdf15,Dnase2a,Il7r,Irf5,Bid,Gab2,Coro1c,Cnn2,Cd244,Crabp2,Cstb,Cd44,Wdr1,Wisp1,Hmox1,Vav1,Mmp12,Ephb3,Ctsb,Htra1,Arpc2,Crip1,Itih3,Itih4,Pip4k2a,Clic1,Tgfbr1,Crlf1,Timp1,Il12rb2,Mcoln2,Pea15a,Tnfaip8l2,Mertk,Eln,Mmp13,Gadd45b,Cybb,Cd83,Ctsk,Ctss,Cd5l,Rrbp1,Ncf1,Ctsz,Serpinb6a,Stac2,Cyba,Timp2,Wsb1,Trpv2,Spa…
GO:0048583	regulation of response to stimulus	298	3651	5.28e-34	Actr2,Ccl2,Itgb2,Acvr1b,Loxl3,Ccl3,S100a4,Col1a1,Plaur,Tgfb1,Gdf15,Dnase2a,Il7r,Bid,Gab2,Crabp2,Cd44,Wisp1,Hmox1,Vav1,Mmp12,Htra1,Tgfbr1,Crlf1,Timp1,Pea15a,Tnfaip8l2,Gadd45b,Ctss,Cd5l,Ncf1,Cyba,Timp2,Tnfsf13,Ccl6,Ccl4,Atp6ap1,Tnfaip3,Atp2b1,Ctgf,Vsir,Wif1,Havcr2,Ccl7,Grb2,Pik3r5,Hif1a,Fbln5,Lgmn,Gpr137b,Edn1,Ly86,Cd180,Plau,Clu,Litaf,Hcls1,Runx1,Il10rb,Clec4n,Trem2,Lbh,Atp6v0c,Hbegf,Csf1r,Anxa1,L…	Actr2,Ccl2,Itgb2,Acvr1b,Loxl3,Ccl3,S100a4,Col1a1,Plaur,Tgfb1,Gdf15,Dnase2a,Il7r,Bid,Gab2,Crabp2,Cd44,Wisp1,Hmox1,Vav1,Mmp12,Htra1,Tgfbr1,Crlf1,Timp1,Pea15a,Tnfaip8l2,Gadd45b,Ctss,Cd5l,Ncf1,Cyba,Timp2,Tnfsf13,Ccl6,Ccl4,Atp6ap1,Tnfaip3,Atp2b1,Ctgf,Vsir,Wif1,Havcr2,Ccl7,Grb2,Pik3r5,Hif1a,Fbln5,Lgmn,Gpr137b,Edn1,Ly86,Cd180,Plau,Clu,Litaf,Hcls1,Runx1,Il10rb,Clec4n,Trem2,Lbh,Atp6v0c,Hbegf,Csf1r,Anxa1,L…
GO:0048518	positive regulation of biological process	400	5869	1.66e-32	Actr2,Ccl2,Itgb2,Acvr1b,Loxl3,Ccl3,S100a4,Col1a1,Spi1,Plaur,Tgfb1,Tbxas1,Hck,Gdf15,Il7r,Irf5,Bid,Gab2,Coro1c,Cnn2,Cd244,Crabp2,Cd44,Wdr1,Wisp1,Hmox1,Vav1,Mmp12,Ephb3,Htra1,Arpc2,Pip4k2a,Clic1,Tgfbr1,Crlf1,Timp1,Il12rb2,Mcoln2,Pea15a,Mertk,Mmp13,Gadd45b,Cybb,Cd83,Ctss,Cd5l,Ncf1,Ctsz,Stac2,Cyba,Timp2,Trpv2,Sparc,Tnfsf13,Cxcl16,Ccl6,Ccl4,Ywhah,Atp6ap1,Tnfaip3,Atp2b1,Ctgf,Vsir,Wif1,Havcr2,Tns3,Sdc1,I…	Actr2,Ccl2,Itgb2,Acvr1b,Loxl3,Ccl3,S100a4,Col1a1,Spi1,Plaur,Tgfb1,Tbxas1,Hck,Gdf15,Il7r,Irf5,Bid,Gab2,Coro1c,Cnn2,Cd244,Crabp2,Cd44,Wdr1,Wisp1,Hmox1,Vav1,Mmp12,Ephb3,Htra1,Arpc2,Pip4k2a,Clic1,Tgfbr1,Crlf1,Timp1,Il12rb2,Mcoln2,Pea15a,Mertk,Mmp13,Gadd45b,Cybb,Cd83,Ctss,Cd5l,Ncf1,Ctsz,Stac2,Cyba,Timp2,Trpv2,Sparc,Tnfsf13,Cxcl16,Ccl6,Ccl4,Ywhah,Atp6ap1,Tnfaip3,Atp2b1,Ctgf,Vsir,Wif1,Havcr2,Tns3,Sdc1,I…
GO:0051716	cellular response to stimulus	382	5497	3.97e-32	Actr2,Ccl2,Itgb2,Acvr1b,Ccl3,Col6a1,Col1a1,Stk38l,Spi1,Plaur,Tgfb1,Hck,Gdf15,Il7r,Irf5,Bid,Gab2,Cnn2,Cd44,Wisp1,Hmox1,Vav1,Ephb3,Ctsb,Arpc2,Crip1,Aprt,Tgfbr1,Crlf1,Timp1,Il12rb2,Mcoln2,Pea15a,Mertk,Cybb,Rrbp1,Ncf1,Serpinb6a,Stac2,Cyba,Timp2,Wsb1,Sparc,Tnfsf13,Cxcl16,Ccl6,Ccl4,Ywhah,Atp6ap1,Rab32,Tnfaip3,Atp2b1,Ctgf,Vsir,Wif1,Havcr2,Sdc1,Id2,Dnmt3a,Ccl7,Grb2,Pik3r5,Hif1a,Lgmn,Evl,Edn1,Ctsl,Cd180,P…	Actr2,Ccl2,Itgb2,Acvr1b,Ccl3,Col6a1,Col1a1,Stk38l,Spi1,Plaur,Tgfb1,Hck,Gdf15,Il7r,Irf5,Bid,Gab2,Cnn2,Cd44,Wisp1,Hmox1,Vav1,Ephb3,Ctsb,Arpc2,Crip1,Aprt,Tgfbr1,Crlf1,Timp1,Il12rb2,Mcoln2,Pea15a,Mertk,Cybb,Rrbp1,Ncf1,Serpinb6a,Stac2,Cyba,Timp2,Wsb1,Sparc,Tnfsf13,Cxcl16,Ccl6,Ccl4,Ywhah,Atp6ap1,Rab32,Tnfaip3,Atp2b1,Ctgf,Vsir,Wif1,Havcr2,Sdc1,Id2,Dnmt3a,Ccl7,Grb2,Pik3r5,Hif1a,Lgmn,Evl,Edn1,Ctsl,Cd180,P…
GO:0051239	regulation of multicellular organismal process	269	3205	8.999999999999999e-32	Actr2,Ccl2,Itgb2,Acvr1b,Loxl3,Ccl3,Col1a1,Spi1,Tgfb1,Tbxas1,Gdf15,Il7r,Gab2,Coro1c,Cd244,Crabp2,Cd44,Wdr1,Wisp1,Hmox1,Mmp12,Ephb3,Clic1,Tgfbr1,Timp1,Il12rb2,Mcoln2,Mertk,Mmp13,Cybb,Cd83,Ctsk,Ctss,Ctsz,Cyba,Timp2,Trpv2,Sparc,Tnfsf13,Ccl4,Ywhah,Atp6ap1,Tnfaip3,Atp2b1,Ctgf,Vsir,Havcr2,Id2,Hif1a,Fbln5,Lgmn,Evl,Gpr137b,Edn1,Plau,Clu,Loxl2,Bmp1,Sdc2,Itga5,Litaf,Hcls1,Runx1,Clec4n,Trem2,Lbh,Tmem178,Hbeg…	Actr2,Ccl2,Itgb2,Acvr1b,Loxl3,Ccl3,Col1a1,Spi1,Tgfb1,Tbxas1,Gdf15,Il7r,Gab2,Coro1c,Cd244,Crabp2,Cd44,Wdr1,Wisp1,Hmox1,Mmp12,Ephb3,Clic1,Tgfbr1,Timp1,Il12rb2,Mcoln2,Mertk,Mmp13,Cybb,Cd83,Ctsk,Ctss,Ctsz,Cyba,Timp2,Trpv2,Sparc,Tnfsf13,Ccl4,Ywhah,Atp6ap1,Tnfaip3,Atp2b1,Ctgf,Vsir,Havcr2,Id2,Hif1a,Fbln5,Lgmn,Evl,Gpr137b,Edn1,Plau,Clu,Loxl2,Bmp1,Sdc2,Itga5,Litaf,Hcls1,Runx1,Clec4n,Trem2,Lbh,Tmem178,Hbeg…
GO:0050794	regulation of cellular process	546	9541	1.62e-30	Actr2,Ccl2,Itgb2,Acvr1b,Loxl3,Slc7a7,Ccl3,S100a4,Col1a1,Stk38l,Spi1,Plaur,Tgfb1,Hck,Gdf15,Il7r,Irf5,Bid,Gab2,Coro1c,Cnn2,Cd244,Crabp2,Cstb,Cd44,Wdr1,Wisp1,Hmox1,Vav1,Mmp12,Ephb3,Ctsb,Htra1,Arpc2,Crip1,Itih3,Itih4,Pip4k2a,Clic1,Tgfbr1,Crlf1,Timp1,Il12rb2,Mcoln2,Pea15a,Tnfaip8l2,Mertk,Eln,Mmp13,Gadd45b,Cybb,Cd83,Ctss,Cd5l,Rrbp1,Ncf1,Ctsz,Serpinb6a,Stac2,Cyba,Timp2,Wsb1,Trpv2,Sparc,Tnfsf13,Cxcl16,Cc…	Actr2,Ccl2,Itgb2,Acvr1b,Loxl3,Slc7a7,Ccl3,S100a4,Col1a1,Stk38l,Spi1,Plaur,Tgfb1,Hck,Gdf15,Il7r,Irf5,Bid,Gab2,Coro1c,Cnn2,Cd244,Crabp2,Cstb,Cd44,Wdr1,Wisp1,Hmox1,Vav1,Mmp12,Ephb3,Ctsb,Htra1,Arpc2,Crip1,Itih3,Itih4,Pip4k2a,Clic1,Tgfbr1,Crlf1,Timp1,Il12rb2,Mcoln2,Pea15a,Tnfaip8l2,Mertk,Eln,Mmp13,Gadd45b,Cybb,Cd83,Ctss,Cd5l,Rrbp1,Ncf1,Ctsz,Serpinb6a,Stac2,Cyba,Timp2,Wsb1,Trpv2,Sparc,Tnfsf13,Cxcl16,Cc…
GO:0048522	positive regulation of cellular process	372	5407	4.39e-30	Actr2,Ccl2,Itgb2,Acvr1b,Loxl3,Ccl3,S100a4,Col1a1,Spi1,Plaur,Tgfb1,Hck,Gdf15,Il7r,Irf5,Bid,Gab2,Coro1c,Cd244,Crabp2,Cd44,Wdr1,Wisp1,Hmox1,Vav1,Mmp12,Ephb3,Htra1,Arpc2,Pip4k2a,Clic1,Tgfbr1,Crlf1,Timp1,Pea15a,Mertk,Mmp13,Gadd45b,Cd83,Ctss,Cd5l,Ncf1,Ctsz,Stac2,Cyba,Timp2,Trpv2,Sparc,Tnfsf13,Cxcl16,Ccl6,Ccl4,Ywhah,Atp6ap1,Tnfaip3,Ctgf,Vsir,Wif1,Havcr2,Tns3,Sdc1,Id2,Dnmt3a,Ccl7,Grb2,Pik3r5,Hif1a,Cdca7l…	Actr2,Ccl2,Itgb2,Acvr1b,Loxl3,Ccl3,S100a4,Col1a1,Spi1,Plaur,Tgfb1,Hck,Gdf15,Il7r,Irf5,Bid,Gab2,Coro1c,Cd244,Crabp2,Cd44,Wdr1,Wisp1,Hmox1,Vav1,Mmp12,Ephb3,Htra1,Arpc2,Pip4k2a,Clic1,Tgfbr1,Crlf1,Timp1,Pea15a,Mertk,Mmp13,Gadd45b,Cd83,Ctss,Cd5l,Ncf1,Ctsz,Stac2,Cyba,Timp2,Trpv2,Sparc,Tnfsf13,Cxcl16,Ccl6,Ccl4,Ywhah,Atp6ap1,Tnfaip3,Ctgf,Vsir,Wif1,Havcr2,Tns3,Sdc1,Id2,Dnmt3a,Ccl7,Grb2,Pik3r5,Hif1a,Cdca7l…
GO:0070887	cellular response to chemical stimulus	226	2535	4.7400000000000004e-29	Actr2,Ccl2,Itgb2,Acvr1b,Ccl3,Col6a1,Col1a1,Spi1,Tgfb1,Gdf15,Il7r,Irf5,Cd44,Hmox1,Vav1,Ctsb,Arpc2,Crip1,Aprt,Tgfbr1,Crlf1,Il12rb2,Cybb,Ncf1,Serpinb6a,Cyba,Timp2,Sparc,Cxcl16,Ccl6,Ccl4,Ywhah,Atp6ap1,Tnfaip3,Atp2b1,Ctgf,Vsir,Havcr2,Id2,Dnmt3a,Ccl7,Grb2,Hif1a,Lgmn,Evl,Edn1,Cd180,Parp8,Esd,Pde1b,Litaf,Sdf2l1,Hcls1,Runx1,Il10rb,Krt18,Rps6ka2,Trem2,Npc1,Hbegf,Csf1r,Anxa1,Gfra1,P4hb,Casp4,Htr2b,Tnfrsf11a…	Actr2,Ccl2,Itgb2,Acvr1b,Ccl3,Col6a1,Col1a1,Spi1,Tgfb1,Gdf15,Il7r,Irf5,Cd44,Hmox1,Vav1,Ctsb,Arpc2,Crip1,Aprt,Tgfbr1,Crlf1,Il12rb2,Cybb,Ncf1,Serpinb6a,Cyba,Timp2,Sparc,Cxcl16,Ccl6,Ccl4,Ywhah,Atp6ap1,Tnfaip3,Atp2b1,Ctgf,Vsir,Havcr2,Id2,Dnmt3a,Ccl7,Grb2,Hif1a,Lgmn,Evl,Edn1,Cd180,Parp8,Esd,Pde1b,Litaf,Sdf2l1,Hcls1,Runx1,Il10rb,Krt18,Rps6ka2,Trem2,Npc1,Hbegf,Csf1r,Anxa1,Gfra1,P4hb,Casp4,Htr2b,Tnfrsf11a…
GO:0010033	response to organic substance	237	2742	6.19e-29	Actr2,Ccl2,Itgb2,Acvr1b,Ccl3,Col6a1,Col1a1,Acp2,Spi1,Tgfb1,Tbxas1,Gdf15,Il7r,Irf5,Bid,Cd44,Hmox1,Ctsb,Arpc2,Itih4,Aprt,Tgfbr1,Crlf1,Timp1,Il12rb2,Pea15a,Mmp13,Cybb,Cd83,Cyba,Timp2,Sparc,Cxcl16,Ccl6,Ccl4,Ywhah,Tnfaip3,Atp2b1,Ctgf,Vsir,Havcr2,Sdc1,Dnmt3a,Ccl7,Grb2,Hif1a,Lgmn,Evl,Edn1,Ctsl,Cd180,Parp8,Esd,Clu,Pde1b,Litaf,Sdf2l1,Hcls1,Runx1,Il10rb,Krt18,Rps6ka2,Igf2r,Trem2,Abcg1,Npc1,Csf1r,Anxa1,Gfra…	Actr2,Ccl2,Itgb2,Acvr1b,Ccl3,Col6a1,Col1a1,Acp2,Spi1,Tgfb1,Tbxas1,Gdf15,Il7r,Irf5,Bid,Cd44,Hmox1,Ctsb,Arpc2,Itih4,Aprt,Tgfbr1,Crlf1,Timp1,Il12rb2,Pea15a,Mmp13,Cybb,Cd83,Cyba,Timp2,Sparc,Cxcl16,Ccl6,Ccl4,Ywhah,Tnfaip3,Atp2b1,Ctgf,Vsir,Havcr2,Sdc1,Dnmt3a,Ccl7,Grb2,Hif1a,Lgmn,Evl,Edn1,Ctsl,Cd180,Parp8,Esd,Clu,Pde1b,Litaf,Sdf2l1,Hcls1,Runx1,Il10rb,Krt18,Rps6ka2,Igf2r,Trem2,Abcg1,Npc1,Csf1r,Anxa1,Gfra…
GO:0042221	response to chemical	287	3720	1.41e-28	Actr2,Ccl2,Itgb2,Acvr1b,Ccl3,Col6a1,Col1a1,Acp2,Spi1,Tgfb1,Tbxas1,Gdf15,Il7r,Irf5,Bid,Cd44,Hmox1,Vav1,Ephb3,Ctsb,Arpc2,Crip1,Itih4,Aprt,Tgfbr1,Crlf1,Timp1,Il12rb2,Pea15a,Slc25a13,Mmp13,Cybb,Cd83,Ncf1,Serpinb6a,Cyba,Timp2,Sparc,Cxcl16,Ccl6,Ccl4,Ywhah,Atp6ap1,Tnfaip3,Atp2b1,Ctgf,Vsir,Havcr2,Sdc1,Id2,Dnmt3a,Ccl7,Grb2,Hif1a,Lgmn,Evl,Edn1,Ctsl,Cd180,Parp8,Emb,Esd,Clu,Loxl2,Pde1b,Litaf,Alcam,Sdf2l1,Hcl…	Actr2,Ccl2,Itgb2,Acvr1b,Ccl3,Col6a1,Col1a1,Acp2,Spi1,Tgfb1,Tbxas1,Gdf15,Il7r,Irf5,Bid,Cd44,Hmox1,Vav1,Ephb3,Ctsb,Arpc2,Crip1,Itih4,Aprt,Tgfbr1,Crlf1,Timp1,Il12rb2,Pea15a,Slc25a13,Mmp13,Cybb,Cd83,Ncf1,Serpinb6a,Cyba,Timp2,Sparc,Cxcl16,Ccl6,Ccl4,Ywhah,Atp6ap1,Tnfaip3,Atp2b1,Ctgf,Vsir,Havcr2,Sdc1,Id2,Dnmt3a,Ccl7,Grb2,Hif1a,Lgmn,Evl,Edn1,Ctsl,Cd180,Parp8,Emb,Esd,Clu,Loxl2,Pde1b,Litaf,Alcam,Sdf2l1,Hcl…
GO:0007154	cell communication	308	4179	5.65e-28	Ccl2,Itgb2,Acvr1b,Ccl3,Col1a1,Stk38l,Spi1,Plaur,Tgfb1,Hck,Gdf15,Il7r,Irf5,Bid,Gab2,Cd44,Wisp1,Hmox1,Vav1,Ephb3,Arpc2,Crip1,Tgfbr1,Crlf1,Timp1,Il12rb2,Mcoln2,Pea15a,Mertk,Cybb,Rrbp1,Stac2,Wsb1,Tnfsf13,Cxcl16,Ccl6,Ccl4,Ywhah,Rab32,Atp2b1,Ctgf,Vsir,Wif1,Havcr2,Sdc1,Ccl7,Grb2,Pik3r5,Hif1a,Edn1,Ctsl,Cd180,Parp8,Clu,Bmp1,Fam83f,Itga5,Pde1b,Il10rb,Krt18,Rps6ka2,Igf2r,Trem2,Hbegf,Csf1r,Anxa1,Gfra1,Arhgap…	Ccl2,Itgb2,Acvr1b,Ccl3,Col1a1,Stk38l,Spi1,Plaur,Tgfb1,Hck,Gdf15,Il7r,Irf5,Bid,Gab2,Cd44,Wisp1,Hmox1,Vav1,Ephb3,Arpc2,Crip1,Tgfbr1,Crlf1,Timp1,Il12rb2,Mcoln2,Pea15a,Mertk,Cybb,Rrbp1,Stac2,Wsb1,Tnfsf13,Cxcl16,Ccl6,Ccl4,Ywhah,Rab32,Atp2b1,Ctgf,Vsir,Wif1,Havcr2,Sdc1,Ccl7,Grb2,Pik3r5,Hif1a,Edn1,Ctsl,Cd180,Parp8,Clu,Bmp1,Fam83f,Itga5,Pde1b,Il10rb,Krt18,Rps6ka2,Igf2r,Trem2,Hbegf,Csf1r,Anxa1,Gfra1,Arhgap…
GO:0009605	response to external stimulus	204	2199	7.52e-28	Actr2,Ccl2,Itgb2,Ccl3,Col1a1,Tgfb1,Hck,Gdf15,Irf5,Cnn2,Cd244,Hmox1,Vav1,Mmp12,Ephb3,Il12rb2,Mcoln2,Tnfaip8l2,Cybb,Ncf1,Cyba,Sparc,Cxcl16,Ccl6,Ccl4,Rab32,Tnfaip3,Atp2b1,Havcr2,Id2,Dnmt3a,Ccl7,Evl,Edn1,Ly86,Ctsl,Cd180,Emb,Clu,Litaf,Alcam,Il10rb,Clec4n,Trem2,Hbegf,Csf1r,Anxa1,Casp4,Slc11a1,Tnfrsf11a,Gpr39,Rab29,Mr1,Abl2,Atf3,Fcgr2b,Itgav,Gatm,Mdk,Il1a,Src,Nras,Vcam1,Tlr2,Fcgr1,Cyr61,Abca1,Tnfrsf1b,S…	Actr2,Ccl2,Itgb2,Ccl3,Col1a1,Tgfb1,Hck,Gdf15,Irf5,Cnn2,Cd244,Hmox1,Vav1,Mmp12,Ephb3,Il12rb2,Mcoln2,Tnfaip8l2,Cybb,Ncf1,Cyba,Sparc,Cxcl16,Ccl6,Ccl4,Rab32,Tnfaip3,Atp2b1,Havcr2,Id2,Dnmt3a,Ccl7,Evl,Edn1,Ly86,Ctsl,Cd180,Emb,Clu,Litaf,Alcam,Il10rb,Clec4n,Trem2,Hbegf,Csf1r,Anxa1,Casp4,Slc11a1,Tnfrsf11a,Gpr39,Rab29,Mr1,Abl2,Atf3,Fcgr2b,Itgav,Gatm,Mdk,Il1a,Src,Nras,Vcam1,Tlr2,Fcgr1,Cyr61,Abca1,Tnfrsf1b,S…
GO:0006954	inflammatory response	88	481	1.4600000000000001e-27	Ccl2,Itgb2,Loxl3,Ccl3,Tgfb1,Hck,Cd44,Hmox1,Itih4,Timp1,Cybb,Cd5l,Ncf1,Cyba,Ccl6,Ccl4,Tnfaip3,Havcr2,Sdc1,Ccl7,Hif1a,Ly86,Cd180,Clu,Trem2,Csf1r,Anxa1,Casp4,Slc11a1,Sele,Itgav,Mdk,Il1a,Tlr2,Fcgr1,Tnfrsf1b,Cxcl1,Olr1,Tyrobp,Nupr1,Acer3,Cx3cl1,Ptgs2,Crlf2,Rbpj,Chst2,Tlr13,Lrp1,Thbs1,Tlr4,Grn,C3ar1,C1qa,Lipa,Fn1,Pstpip1,Cd14,Naip5,Lacc1,Lxn,F2r,Cx3cr1,Itgam,Ptafr,Alox5ap,Prcp,Ext1,Fcer1g,Slc7a2,Mefv,P…	Ccl2,Itgb2,Loxl3,Ccl3,Tgfb1,Hck,Cd44,Hmox1,Itih4,Timp1,Cybb,Cd5l,Ncf1,Cyba,Ccl6,Ccl4,Tnfaip3,Havcr2,Sdc1,Ccl7,Hif1a,Ly86,Cd180,Clu,Trem2,Csf1r,Anxa1,Casp4,Slc11a1,Sele,Itgav,Mdk,Il1a,Tlr2,Fcgr1,Tnfrsf1b,Cxcl1,Olr1,Tyrobp,Nupr1,Acer3,Cx3cl1,Ptgs2,Crlf2,Rbpj,Chst2,Tlr13,Lrp1,Thbs1,Tlr4,Grn,C3ar1,C1qa,Lipa,Fn1,Pstpip1,Cd14,Naip5,Lacc1,Lxn,F2r,Cx3cr1,Itgam,Ptafr,Alox5ap,Prcp,Ext1,Fcer1g,Slc7a2,Mefv,P…
GO:0007165	signal transduction	286	3779	3.4300000000000005e-27	Ccl2,Itgb2,Acvr1b,Ccl3,Col1a1,Stk38l,Spi1,Plaur,Tgfb1,Hck,Gdf15,Il7r,Irf5,Bid,Gab2,Cd44,Wisp1,Hmox1,Vav1,Ephb3,Arpc2,Crip1,Tgfbr1,Crlf1,Timp1,Il12rb2,Mcoln2,Pea15a,Mertk,Cybb,Rrbp1,Stac2,Wsb1,Tnfsf13,Cxcl16,Ccl6,Ccl4,Ywhah,Rab32,Ctgf,Vsir,Wif1,Havcr2,Sdc1,Ccl7,Grb2,Pik3r5,Hif1a,Edn1,Cd180,Parp8,Clu,Bmp1,Fam83f,Itga5,Pde1b,Il10rb,Krt18,Rps6ka2,Igf2r,Trem2,Hbegf,Csf1r,Anxa1,Gfra1,Arhgap19,Hexa,Casp…	Ccl2,Itgb2,Acvr1b,Ccl3,Col1a1,Stk38l,Spi1,Plaur,Tgfb1,Hck,Gdf15,Il7r,Irf5,Bid,Gab2,Cd44,Wisp1,Hmox1,Vav1,Ephb3,Arpc2,Crip1,Tgfbr1,Crlf1,Timp1,Il12rb2,Mcoln2,Pea15a,Mertk,Cybb,Rrbp1,Stac2,Wsb1,Tnfsf13,Cxcl16,Ccl6,Ccl4,Ywhah,Rab32,Ctgf,Vsir,Wif1,Havcr2,Sdc1,Ccl7,Grb2,Pik3r5,Hif1a,Edn1,Cd180,Parp8,Clu,Bmp1,Fam83f,Itga5,Pde1b,Il10rb,Krt18,Rps6ka2,Igf2r,Trem2,Hbegf,Csf1r,Anxa1,Gfra1,Arhgap19,Hexa,Casp…
GO:0023052	signaling	300	4065	3.55e-27	Ccl2,Itgb2,Acvr1b,Ccl3,Col1a1,Stk38l,Spi1,Plaur,Tgfb1,Hck,Gdf15,Il7r,Irf5,Bid,Gab2,Cd44,Wisp1,Hmox1,Vav1,Ephb3,Arpc2,Crip1,Tgfbr1,Crlf1,Timp1,Il12rb2,Mcoln2,Pea15a,Mertk,Cybb,Rrbp1,Stac2,Wsb1,Tnfsf13,Cxcl16,Ccl6,Ccl4,Ywhah,Rab32,Ctgf,Vsir,Wif1,Havcr2,Sdc1,Ccl7,Grb2,Pik3r5,Hif1a,Edn1,Cd180,Parp8,Clu,Bmp1,Fam83f,Itga5,Pde1b,Il10rb,Krt18,Rps6ka2,Igf2r,Trem2,Hbegf,Csf1r,Anxa1,Gfra1,Arhgap19,Hexa,Casp…	Ccl2,Itgb2,Acvr1b,Ccl3,Col1a1,Stk38l,Spi1,Plaur,Tgfb1,Hck,Gdf15,Il7r,Irf5,Bid,Gab2,Cd44,Wisp1,Hmox1,Vav1,Ephb3,Arpc2,Crip1,Tgfbr1,Crlf1,Timp1,Il12rb2,Mcoln2,Pea15a,Mertk,Cybb,Rrbp1,Stac2,Wsb1,Tnfsf13,Cxcl16,Ccl6,Ccl4,Ywhah,Rab32,Ctgf,Vsir,Wif1,Havcr2,Sdc1,Ccl7,Grb2,Pik3r5,Hif1a,Edn1,Cd180,Parp8,Clu,Bmp1,Fam83f,Itga5,Pde1b,Il10rb,Krt18,Rps6ka2,Igf2r,Trem2,Hbegf,Csf1r,Anxa1,Gfra1,Arhgap19,Hexa,Casp…
GO:0048584	positive regulation of response to stimulus	195	2080	5.240000000000001e-27	Actr2,Ccl2,Itgb2,Acvr1b,Loxl3,Ccl3,S100a4,Col1a1,Plaur,Tgfb1,Gdf15,Il7r,Bid,Gab2,Cd44,Wisp1,Vav1,Mmp12,Tgfbr1,Crlf1,Pea15a,Gadd45b,Ctss,Ncf1,Cyba,Timp2,Tnfsf13,Ccl6,Ccl4,Atp6ap1,Tnfaip3,Ctgf,Vsir,Havcr2,Ccl7,Pik3r5,Hif1a,Lgmn,Gpr137b,Edn1,Ly86,Cd180,Clu,Litaf,Hcls1,Il10rb,Clec4n,Trem2,Atp6v0c,Hbegf,Csf1r,Anxa1,Casp4,Slc11a1,Itm2c,Htr2b,Tnfrsf11a,Gpr39,Rab29,Mr1,Abl2,Atf3,Fcgr2b,Mdk,Il1a,Fabp5,Ptp…	Actr2,Ccl2,Itgb2,Acvr1b,Loxl3,Ccl3,S100a4,Col1a1,Plaur,Tgfb1,Gdf15,Il7r,Bid,Gab2,Cd44,Wisp1,Vav1,Mmp12,Tgfbr1,Crlf1,Pea15a,Gadd45b,Ctss,Ncf1,Cyba,Timp2,Tnfsf13,Ccl6,Ccl4,Atp6ap1,Tnfaip3,Ctgf,Vsir,Havcr2,Ccl7,Pik3r5,Hif1a,Lgmn,Gpr137b,Edn1,Ly86,Cd180,Clu,Litaf,Hcls1,Il10rb,Clec4n,Trem2,Atp6v0c,Hbegf,Csf1r,Anxa1,Casp4,Slc11a1,Itm2c,Htr2b,Tnfrsf11a,Gpr39,Rab29,Mr1,Abl2,Atf3,Fcgr2b,Mdk,Il1a,Fabp5,Ptp…
GO:0002682	regulation of immune system process	144	1252	6.590000000000001e-27	Ccl2,Itgb2,Acvr1b,Loxl3,Ccl3,Spi1,Tgfb1,Dnase2a,Il7r,Gab2,Cd244,Cd44,Hmox1,Vav1,Mmp12,Htra1,Tnfaip8l2,Mertk,Cd83,Cd5l,Tnfsf13,Ccl4,Atp6ap1,Tnfaip3,Vsir,Havcr2,Id2,Ccl7,Hif1a,Lgmn,Gpr137b,Edn1,Hcls1,Runx1,Trem2,Tmem178,Csf1r,Anxa1,Lpxn,Slc11a1,Rab29,Mr1,Sele,Fcgr2b,Mdk,Il1a,Nras,Vcam1,Tlr2,Fcgr1,Tnfrsf1b,Fgr,Cd38,Ereg,Cxcl1,P2rx4,Gpnmb,Clec4d,Pianp,Cd9,Ctsc,Tyrobp,Mpp1,F7,Sfrp1,Fgl1,Mmp2,Cx3cl1,Cm…	Ccl2,Itgb2,Acvr1b,Loxl3,Ccl3,Spi1,Tgfb1,Dnase2a,Il7r,Gab2,Cd244,Cd44,Hmox1,Vav1,Mmp12,Htra1,Tnfaip8l2,Mertk,Cd83,Cd5l,Tnfsf13,Ccl4,Atp6ap1,Tnfaip3,Vsir,Havcr2,Id2,Ccl7,Hif1a,Lgmn,Gpr137b,Edn1,Hcls1,Runx1,Trem2,Tmem178,Csf1r,Anxa1,Lpxn,Slc11a1,Rab29,Mr1,Sele,Fcgr2b,Mdk,Il1a,Nras,Vcam1,Tlr2,Fcgr1,Tnfrsf1b,Fgr,Cd38,Ereg,Cxcl1,P2rx4,Gpnmb,Clec4d,Pianp,Cd9,Ctsc,Tyrobp,Mpp1,F7,Sfrp1,Fgl1,Mmp2,Cx3cl1,Cm…
GO:0006952	defense response	136	1133	6.760000000000001e-27	Actr2,Ccl2,Itgb2,Loxl3,Ccl3,Tgfb1,Hck,Irf5,Cd244,Cd44,Hmox1,Itih4,Timp1,Mcoln2,Tnfaip8l2,Cybb,Cd5l,Ncf1,Cyba,Cxcl16,Ccl6,Ccl4,Tnfaip3,Havcr2,Sdc1,Ccl7,Hif1a,Evl,Edn1,Ly86,Cd180,Clu,Il10rb,Clec4n,Trem2,Csf1r,Anxa1,Casp4,Slc11a1,Mr1,Sele,Fcgr2b,Itgav,Mdk,Il1a,Nras,Tlr2,Fcgr1,Tnfrsf1b,Fgr,Cxcl1,Anxa3,Sec61a1,Clec4d,Olr1,Tyrobp,Nupr1,Acer3,Itgax,Cx3cl1,Cotl1,Trim29,Ptgs2,Crlf2,C1qc,Serpine1,C1qb,Rbpj…	Actr2,Ccl2,Itgb2,Loxl3,Ccl3,Tgfb1,Hck,Irf5,Cd244,Cd44,Hmox1,Itih4,Timp1,Mcoln2,Tnfaip8l2,Cybb,Cd5l,Ncf1,Cyba,Cxcl16,Ccl6,Ccl4,Tnfaip3,Havcr2,Sdc1,Ccl7,Hif1a,Evl,Edn1,Ly86,Cd180,Clu,Il10rb,Clec4n,Trem2,Csf1r,Anxa1,Casp4,Slc11a1,Mr1,Sele,Fcgr2b,Itgav,Mdk,Il1a,Nras,Tlr2,Fcgr1,Tnfrsf1b,Fgr,Cxcl1,Anxa3,Sec61a1,Clec4d,Olr1,Tyrobp,Nupr1,Acer3,Itgax,Cx3cl1,Cotl1,Trim29,Ptgs2,Crlf2,C1qc,Serpine1,C1qb,Rbpj…
GO:0051240	positive regulation of multicellular organismal process	183	1902	2.3700000000000002e-26	Actr2,Ccl2,Itgb2,Acvr1b,Ccl3,Col1a1,Tgfb1,Tbxas1,Il7r,Gab2,Cd244,Crabp2,Wisp1,Hmox1,Mmp12,Ephb3,Clic1,Tgfbr1,Il12rb2,Mcoln2,Mmp13,Cybb,Cd83,Cyba,Timp2,Trpv2,Sparc,Tnfsf13,Ccl4,Atp6ap1,Tnfaip3,Atp2b1,Ctgf,Vsir,Havcr2,Id2,Hif1a,Lgmn,Edn1,Plau,Clu,Loxl2,Bmp1,Itga5,Hcls1,Runx1,Clec4n,Trem2,Lbh,Hbegf,Csf1r,Anxa1,Fam20c,Casp4,Ecrg4,Slc11a1,Htr2b,Tnfrsf11a,Abl2,Gatm,Mdk,Il1a,Fabp5,Src,Nras,Tlr2,Pdgfc,Lm…	Actr2,Ccl2,Itgb2,Acvr1b,Ccl3,Col1a1,Tgfb1,Tbxas1,Il7r,Gab2,Cd244,Crabp2,Wisp1,Hmox1,Mmp12,Ephb3,Clic1,Tgfbr1,Il12rb2,Mcoln2,Mmp13,Cybb,Cd83,Cyba,Timp2,Trpv2,Sparc,Tnfsf13,Ccl4,Atp6ap1,Tnfaip3,Atp2b1,Ctgf,Vsir,Havcr2,Id2,Hif1a,Lgmn,Edn1,Plau,Clu,Loxl2,Bmp1,Itga5,Hcls1,Runx1,Clec4n,Trem2,Lbh,Hbegf,Csf1r,Anxa1,Fam20c,Casp4,1500015O10Rik,Slc11a1,Htr2b,Tnfrsf11a,Abl2,Gatm,Mdk,Il1a,Fabp5,Src,Nras,Tlr2,…
GO:0048731	system development	311	4350	2.87e-26	Actr2,Ccl2,Acvr1b,Loxl3,Ccl3,Col6a1,Ckb,Col1a1,Acp2,Spi1,Plaur,Tgfb1,Dnase2a,Il7r,Angptl2,Bid,Gab2,Coro1c,Cnn2,Crabp2,Cd44,Wdr1,Wisp1,Hmox1,Vav1,Ephb3,Rcn1,Ctsb,Htra1,Elovl1,Aprt,Pip4k2a,Tgfbr1,Crlf1,Timp1,Mertk,Eln,Mmp13,Ctsz,Serpinb6a,Timp2,Trpv2,Sparc,Ywhah,Tnfaip3,Atp2b1,Ctgf,Havcr2,Tns3,Sdc1,Id2,Dnmt3a,Grb2,Hif1a,Evl,Edn1,Ctsl,Hexb,Emb,Plau,Clu,Loxl2,Bmp1,Sdc2,Lrp12,Pde1b,Alcam,Hcls1,Runx1,R…	Actr2,Ccl2,Acvr1b,Loxl3,Ccl3,Col6a1,Ckb,Col1a1,Acp2,Spi1,Plaur,Tgfb1,Dnase2a,Il7r,Angptl2,Bid,Gab2,Coro1c,Cnn2,Crabp2,Cd44,Wdr1,Wisp1,Hmox1,Vav1,Ephb3,Rcn1,Ctsb,Htra1,Elovl1,Aprt,Pip4k2a,Tgfbr1,Crlf1,Timp1,Mertk,Eln,Mmp13,Ctsz,Serpinb6a,Timp2,Trpv2,Sparc,Ywhah,Tnfaip3,Atp2b1,Ctgf,Havcr2,Tns3,Sdc1,Id2,Dnmt3a,Grb2,Hif1a,Evl,Edn1,Ctsl,Hexb,Emb,Plau,Clu,Loxl2,Bmp1,Sdc2,Lrp12,Pde1b,Alcam,Hcls1,Runx1,R…
GO:0032879	regulation of localization	233	2806	3.3400000000000003e-26	Ccl2,Itgb2,Acvr1b,Ccl3,Col1a1,Tgfb1,Hck,Gab2,Coro1c,Cnn2,Wdr1,Wisp1,Hmox1,Mmp12,Arpc2,Clic1,Tgfbr1,Timp1,Mcoln2,Pea15a,Mertk,Mmp13,Cybb,Ctss,Stac2,Cyba,Trpv2,Sparc,Cxcl16,Ccl4,Ywhah,Atp6ap1,Atp2b1,Vsir,Sdc1,Ccl7,Hif1a,Lgmn,Evl,Gpr137b,Edn1,Plau,Clu,Itga5,Hcls1,Runx1,Clec4n,Trem2,Abcg1,Hbegf,Csf1r,Anxa1,Msr1,Ecrg4,Slc11a1,Htr2b,Tnfrsf11a,Gpr39,Rab29,Sele,Fcgr2b,Itgav,Mdk,Ehd4,Il1a,Fabp5,Ptpn1,Src,…	Ccl2,Itgb2,Acvr1b,Ccl3,Col1a1,Tgfb1,Hck,Gab2,Coro1c,Cnn2,Wdr1,Wisp1,Hmox1,Mmp12,Arpc2,Clic1,Tgfbr1,Timp1,Mcoln2,Pea15a,Mertk,Mmp13,Cybb,Ctss,Stac2,Cyba,Trpv2,Sparc,Cxcl16,Ccl4,Ywhah,Atp6ap1,Atp2b1,Vsir,Sdc1,Ccl7,Hif1a,Lgmn,Evl,Gpr137b,Edn1,Plau,Clu,Itga5,Hcls1,Runx1,Clec4n,Trem2,Abcg1,Hbegf,Csf1r,Anxa1,Msr1,1500015O10Rik,Slc11a1,Htr2b,Tnfrsf11a,Gpr39,Rab29,Sele,Fcgr2b,Itgav,Mdk,Ehd4,Il1a,Fabp5,Pt…
GO:0006955	immune response	123	979	1.05e-25	Actr2,Ccl2,Ccl3,Tgfb1,Hck,Irf5,Cd244,Vav1,Mcoln2,Tnfaip8l2,Cybb,Ctsk,Ctss,Cyba,Tnfsf13,Cxcl16,Ccl6,Ccl4,Tnfaip3,Havcr2,Ccl7,Evl,Edn1,Ly86,Cd180,Alcam,Clec4n,Trem2,Csf1r,Anxa1,Casp4,Slc11a1,Tnfrsf11a,Mr1,Fcgr2b,Mdk,Il1a,Nras,Tlr2,Fcgr1,Tnfrsf1b,Fgr,Cxcl1,Anxa3,Sec61a1,Clec4d,Ctsc,Tyrobp,Fgl1,Cx3cl1,Trim29,Ctsh,Mlh1,Crlf2,C1qc,C1qb,Rbpj,Sbno2,Tlr13,Lrp1,Tlr4,Tmem106a,Grn,Rftn1,Plcl2,Lat2,C3ar1,C1qa…	Actr2,Ccl2,Ccl3,Tgfb1,Hck,Irf5,Cd244,Vav1,Mcoln2,Tnfaip8l2,Cybb,Ctsk,Ctss,Cyba,Tnfsf13,Cxcl16,Ccl6,Ccl4,Tnfaip3,Havcr2,Ccl7,Evl,Edn1,Ly86,Cd180,Alcam,Clec4n,Trem2,Csf1r,Anxa1,Casp4,Slc11a1,Tnfrsf11a,Mr1,Fcgr2b,Mdk,Il1a,Nras,Tlr2,Fcgr1,Tnfrsf1b,Fgr,Cxcl1,Anxa3,Sec61a1,Clec4d,Ctsc,Tyrobp,Fgl1,Cx3cl1,Trim29,Ctsh,Mlh1,Crlf2,C1qc,C1qb,Rbpj,Sbno2,Tlr13,Lrp1,Tlr4,Tmem106a,Grn,Rftn1,Plcl2,Lat2,C3ar1,C1qa…
GO:0030334	regulation of cell migration	117	915	6.36e-25	Ccl2,Acvr1b,Ccl3,Col1a1,Tgfb1,Gab2,Coro1c,Cnn2,Wisp1,Hmox1,Mmp12,Arpc2,Tgfbr1,Timp1,Sparc,Cxcl16,Ccl4,Vsir,Ccl7,Hif1a,Lgmn,Evl,Edn1,Plau,Itga5,Trem2,Hbegf,Csf1r,Anxa1,Sele,Itgav,Mdk,Il1a,Src,S100a11,Tlr2,Pdgfc,Lmna,Cyr61,Sdcbp,Pdpn,Hgf,Fgr,P2rx4,Anxa3,Gpnmb,Cd9,Acan,Itgax,Mpp1,F7,Sfrp1,Mmp2,Cx3cl1,Ctsh,Ptgs2,Nckap1l,Prex1,Fermt3,Mgat5,Rap2b,Tnn,Serpine1,Rbpj,Tgfb2,Lrp1,Gadd45a,Thbs1,Grn,Phldb2,C3…	Ccl2,Acvr1b,Ccl3,Col1a1,Tgfb1,Gab2,Coro1c,Cnn2,Wisp1,Hmox1,Mmp12,Arpc2,Tgfbr1,Timp1,Sparc,Cxcl16,Ccl4,Vsir,Ccl7,Hif1a,Lgmn,Evl,Edn1,Plau,Itga5,Trem2,Hbegf,Csf1r,Anxa1,Sele,Itgav,Mdk,Il1a,Src,S100a11,Tlr2,Pdgfc,Lmna,Cyr61,Sdcbp,Pdpn,Hgf,Fgr,P2rx4,Anxa3,Gpnmb,Cd9,Acan,Itgax,Mpp1,F7,Sfrp1,Mmp2,Cx3cl1,Ctsh,Ptgs2,Nckap1l,Prex1,Fermt3,Mgat5,Rap2b,Tnn,Serpine1,Rbpj,Tgfb2,Lrp1,Gadd45a,Thbs1,Grn,Phldb2,C3…
GO:0071310	cellular response to organic substance	184	1987	9.54e-25	Actr2,Ccl2,Acvr1b,Ccl3,Col6a1,Col1a1,Spi1,Tgfb1,Gdf15,Il7r,Irf5,Cd44,Ctsb,Arpc2,Aprt,Tgfbr1,Crlf1,Il12rb2,Cybb,Cyba,Timp2,Sparc,Cxcl16,Ccl6,Ccl4,Ywhah,Tnfaip3,Atp2b1,Ctgf,Vsir,Havcr2,Dnmt3a,Ccl7,Grb2,Hif1a,Lgmn,Evl,Edn1,Cd180,Parp8,Pde1b,Litaf,Sdf2l1,Hcls1,Runx1,Il10rb,Krt18,Rps6ka2,Trem2,Npc1,Csf1r,Anxa1,Gfra1,P4hb,Casp4,Htr2b,Tnfrsf11a,Abl2,Atf3,Fcgr2b,Creb3l1,Ehd4,Il1a,Ptpn1,Src,Vcam1,Tlr2,Pdg…	Actr2,Ccl2,Acvr1b,Ccl3,Col6a1,Col1a1,Spi1,Tgfb1,Gdf15,Il7r,Irf5,Cd44,Ctsb,Arpc2,Aprt,Tgfbr1,Crlf1,Il12rb2,Cybb,Cyba,Timp2,Sparc,Cxcl16,Ccl6,Ccl4,Ywhah,Tnfaip3,Atp2b1,Ctgf,Vsir,Havcr2,Dnmt3a,Ccl7,Grb2,Hif1a,Lgmn,Evl,Edn1,Cd180,Parp8,Pde1b,Litaf,Sdf2l1,Hcls1,Runx1,Il10rb,Krt18,Rps6ka2,Trem2,Npc1,Csf1r,Anxa1,Gfra1,P4hb,Casp4,Htr2b,Tnfrsf11a,Abl2,Atf3,Fcgr2b,Creb3l1,Ehd4,Il1a,Ptpn1,Src,Vcam1,Tlr2,Pdg…
GO:2000145	regulation of cell motility	120	963	9.54e-25	Ccl2,Acvr1b,Ccl3,Col1a1,Tgfb1,Gab2,Coro1c,Cnn2,Wisp1,Hmox1,Mmp12,Arpc2,Tgfbr1,Timp1,Sparc,Cxcl16,Ccl4,Vsir,Ccl7,Hif1a,Lgmn,Evl,Edn1,Plau,Itga5,Trem2,Hbegf,Csf1r,Anxa1,Sele,Itgav,Mdk,Il1a,Src,S100a11,Tlr2,Pdgfc,Lmna,Cyr61,Sdcbp,Pdpn,Hgf,Fgr,P2rx4,Anxa3,Gpnmb,Cd9,Acan,Itgax,Mpp1,F7,Sfrp1,Mmp2,Cx3cl1,Ctsh,Ptgs2,Nckap1l,Prex1,Fermt3,Mgat5,Rap2b,Tnn,Serpine1,Rbpj,Igsf8,Tgfb2,Lrp1,Gadd45a,Thbs1,Grn,Phl…	Ccl2,Acvr1b,Ccl3,Col1a1,Tgfb1,Gab2,Coro1c,Cnn2,Wisp1,Hmox1,Mmp12,Arpc2,Tgfbr1,Timp1,Sparc,Cxcl16,Ccl4,Vsir,Ccl7,Hif1a,Lgmn,Evl,Edn1,Plau,Itga5,Trem2,Hbegf,Csf1r,Anxa1,Sele,Itgav,Mdk,Il1a,Src,S100a11,Tlr2,Pdgfc,Lmna,Cyr61,Sdcbp,Pdpn,Hgf,Fgr,P2rx4,Anxa3,Gpnmb,Cd9,Acan,Itgax,Mpp1,F7,Sfrp1,Mmp2,Cx3cl1,Ctsh,Ptgs2,Nckap1l,Prex1,Fermt3,Mgat5,Rap2b,Tnn,Serpine1,Rbpj,Igsf8,Tgfb2,Lrp1,Gadd45a,Thbs1,Grn,Phl…
GO:0051179	localization	317	4646	1.35e-23	Actr2,Ccl2,Itgb2,Gm2a,Loxl3,Slc7a7,Ccl3,S100a6,Col1a1,Tgfb1,Hck,Bid,Gab2,Coro1c,Cd44,Wdr1,Vav1,Mmp12,Ephb3,Atp6v1b2,Aprt,Clic1,Tgfbr1,Kdelr3,Mcoln2,Gltp,Pea15a,Mertk,Slc25a13,Cybb,Cd5l,Rrbp1,Ncf1,Trpv2,Cxcl16,Ccl6,Ccl4,Ywhah,Atp6ap1,Rab32,Tnfaip3,Atp2b1,Ctgf,Gnptab,Tns3,Sdc1,Ccl7,Grb2,Abcc3,Hif1a,Fbln5,Edn1,Hexb,Emb,Plau,Anxa8,Clu,Loxl2,Sdc2,Atp6v1c1,Lrp12,Itga5,Krt18,Igf2r,Trem2,Abcg1,Atp6v0c,Np…	Actr2,Ccl2,Itgb2,Gm2a,Loxl3,Slc7a7,Ccl3,S100a6,Col1a1,Tgfb1,Hck,Bid,Gab2,Coro1c,Cd44,Wdr1,Vav1,Mmp12,Ephb3,Atp6v1b2,Aprt,Clic1,Tgfbr1,Kdelr3,Mcoln2,Gltp,Pea15a,Mertk,Slc25a13,Cybb,Cd5l,Rrbp1,Ncf1,Trpv2,Cxcl16,Ccl6,Ccl4,Ywhah,Atp6ap1,Rab32,Tnfaip3,Atp2b1,Ctgf,Gnptab,Tns3,Sdc1,Ccl7,Grb2,Abcc3,Hif1a,Fbln5,Edn1,Hexb,Emb,Plau,Anxa8,Clu,Loxl2,Sdc2,Atp6v1c1,Lrp12,Itga5,Krt18,Igf2r,Trem2,Abcg1,Atp6v0c,Np…
GO:0032501	multicellular organismal process	390	6272	1.5799999999999998e-23	Actr2,Ccl2,Itgb2,Acvr1b,Gm2a,Loxl3,Ccl3,Col6a1,Ckb,Col1a1,Acp2,Spi1,Plaur,Tgfb1,Tbxas1,Tpm4,Gdf15,Dnase2a,Il7r,Angptl2,Bid,Gab2,Coro1c,Cnn2,Crabp2,Cstb,Cd44,Wdr1,Wisp1,Hmox1,Vav1,Ephb3,Rcn1,Ctsb,Htra1,Elovl1,Aprt,Pip4k2a,Tgfbr1,Crlf1,Timp1,Il12rb2,Mertk,Eln,Mmp13,Gadd45b,Ctsk,Ctss,Ctsz,Serpinb6a,Stac2,Cyba,Timp2,Vmp1,Trpv2,Sparc,Ccl4,Ywhah,Tnfaip3,Atp2b1,Ctgf,Wif1,Havcr2,Tns3,Sdc1,Id2,Dnmt3a,Grb2…	Actr2,Ccl2,Itgb2,Acvr1b,Gm2a,Loxl3,Ccl3,Col6a1,Ckb,Col1a1,Acp2,Spi1,Plaur,Tgfb1,Tbxas1,Tpm4,Gdf15,Dnase2a,Il7r,Angptl2,Bid,Gab2,Coro1c,Cnn2,Crabp2,Cstb,Cd44,Wdr1,Wisp1,Hmox1,Vav1,Ephb3,Rcn1,Ctsb,Htra1,Elovl1,Aprt,Pip4k2a,Tgfbr1,Crlf1,Timp1,Il12rb2,Mertk,Eln,Mmp13,Gadd45b,Ctsk,Ctss,Ctsz,Serpinb6a,Stac2,Cyba,Timp2,Vmp1,Trpv2,Sparc,Ccl4,Ywhah,Tnfaip3,Atp2b1,Ctgf,Wif1,Havcr2,Tns3,Sdc1,Id2,Dnmt3a,Grb2…
GO:0006950	response to stress	238	3045	1.9699999999999998e-23	Actr2,Ccl2,Itgb2,Loxl3,Ccl3,Col1a1,Tgfb1,Hck,Irf5,Bid,Cnn2,Cd244,Cd44,Hmox1,Mmp12,Crip1,Itih4,Timp1,Mcoln2,Pea15a,Tnfaip8l2,Mertk,Cybb,Cd5l,Ncf1,Serpinb6a,Cyba,Trpv2,Sparc,Cxcl16,Ccl6,Ccl4,Tnfaip3,Atp2b1,Ctgf,Havcr2,Sdc1,Id2,Dnmt3a,Ccl7,Grb2,Hif1a,Evl,Edn1,Ly86,Ctsl,Cd180,Parp8,Plau,Anxa8,Clu,Loxl2,Itga5,Sdf2l1,Runx1,Il10rb,Clec4n,Trem2,Hbegf,Csf1r,Anxa1,P4hb,Casp4,Ecrg4,Slc11a1,Cln8,Mr1,Sele,Atf…	Actr2,Ccl2,Itgb2,Loxl3,Ccl3,Col1a1,Tgfb1,Hck,Irf5,Bid,Cnn2,Cd244,Cd44,Hmox1,Mmp12,Crip1,Itih4,Timp1,Mcoln2,Pea15a,Tnfaip8l2,Mertk,Cybb,Cd5l,Ncf1,Serpinb6a,Cyba,Trpv2,Sparc,Cxcl16,Ccl6,Ccl4,Tnfaip3,Atp2b1,Ctgf,Havcr2,Sdc1,Id2,Dnmt3a,Ccl7,Grb2,Hif1a,Evl,Edn1,Ly86,Ctsl,Cd180,Parp8,Plau,Anxa8,Clu,Loxl2,Itga5,Sdf2l1,Runx1,Il10rb,Clec4n,Trem2,Hbegf,Csf1r,Anxa1,P4hb,Casp4,1500015O10Rik,Slc11a1,Cln8,Mr1,…
GO:0001817	regulation of cytokine production	98	698	3e-23	Ccl2,Ccl3,Tgfb1,Cd244,Wisp1,Hmox1,Mmp12,Il12rb2,Mcoln2,Mertk,Cybb,Cd83,Cyba,Ccl4,Tnfaip3,Atp2b1,Vsir,Havcr2,Hif1a,Clu,Litaf,Runx1,Clec4n,Trem2,Csf1r,Anxa1,Casp4,Slc11a1,Htr2b,Abl2,Fcgr2b,Itgav,Mdk,Il1a,Src,Nras,Tlr2,Tnfrsf1b,Hgf,Fgr,Ereg,Gpnmb,Tyrobp,Atp6ap2,Cx3cl1,Ptgs2,Nckap1l,Crlf2,Serpine1,Lum,Tgfb2,Lrp1,Hpse,Thbs1,Inhbb,Tlr4,Cd300ld,C3ar1,Ssc5d,Cd200r1,Fn1,Cd14,Naip5,F2r,Cx3cr1,Ptprs,Rab7b,L…	Ccl2,Ccl3,Tgfb1,Cd244,Wisp1,Hmox1,Mmp12,Il12rb2,Mcoln2,Mertk,Cybb,Cd83,Cyba,Ccl4,Tnfaip3,Atp2b1,Vsir,Havcr2,Hif1a,Clu,Litaf,Runx1,Clec4n,Trem2,Csf1r,Anxa1,Casp4,Slc11a1,Htr2b,Abl2,Fcgr2b,Itgav,Mdk,Il1a,Src,Nras,Tlr2,Tnfrsf1b,Hgf,Fgr,Ereg,Gpnmb,Tyrobp,Atp6ap2,Cx3cl1,Ptgs2,Nckap1l,Crlf2,Serpine1,Lum,Tgfb2,Lrp1,Hpse,Thbs1,Inhbb,Tlr4,Cd300ld,C3ar1,Ssc5d,Cd200r1,Fn1,Cd14,Naip5,F2r,Cx3cr1,Ptprs,Rab7b,L…
GO:0048856	anatomical structure development	343	5258	6.05e-23	Actr2,Ccl2,Acvr1b,Loxl3,Ccl3,Col6a1,Ckb,Col1a1,Acp2,Spi1,Plaur,Tgfb1,Dnase2a,Il7r,Angptl2,Bid,Gab2,Coro1c,Cnn2,Crabp2,Cd44,Wdr1,Wisp1,Hmox1,Vav1,Mmp12,Ephb3,Rcn1,Ctsb,Htra1,Elovl1,Aprt,Pip4k2a,Tgfbr1,Crlf1,Timp1,Mertk,Eln,Mmp13,Gadd45b,Ctsz,Serpinb6a,Timp2,Vmp1,Trpv2,Sparc,Ywhah,Tnfaip3,Atp2b1,Ctgf,Wif1,Havcr2,Tns3,Sdc1,Id2,Dnmt3a,Grb2,Hif1a,Evl,Edn1,Ctsl,Cdk20,Hexb,Emb,Plau,Clu,Loxl2,Bmp1,Sdc2,L…	Actr2,Ccl2,Acvr1b,Loxl3,Ccl3,Col6a1,Ckb,Col1a1,Acp2,Spi1,Plaur,Tgfb1,Dnase2a,Il7r,Angptl2,Bid,Gab2,Coro1c,Cnn2,Crabp2,Cd44,Wdr1,Wisp1,Hmox1,Vav1,Mmp12,Ephb3,Rcn1,Ctsb,Htra1,Elovl1,Aprt,Pip4k2a,Tgfbr1,Crlf1,Timp1,Mertk,Eln,Mmp13,Gadd45b,Ctsz,Serpinb6a,Timp2,Vmp1,Trpv2,Sparc,Ywhah,Tnfaip3,Atp2b1,Ctgf,Wif1,Havcr2,Tns3,Sdc1,Id2,Dnmt3a,Grb2,Hif1a,Evl,Edn1,Ctsl,Cdk20,Hexb,Emb,Plau,Clu,Loxl2,Bmp1,Sdc2,L…
GO:0051270	regulation of cellular component movement	122	1048	6.38e-23	Ccl2,Acvr1b,Ccl3,Col1a1,Tgfb1,Gab2,Coro1c,Cnn2,Wisp1,Hmox1,Mmp12,Arpc2,Tgfbr1,Timp1,Sparc,Cxcl16,Ccl4,Vsir,Ccl7,Hif1a,Lgmn,Evl,Edn1,Plau,Itga5,Trem2,Hbegf,Csf1r,Anxa1,Sele,Itgav,Mdk,Il1a,Src,S100a11,Tlr2,Pdgfc,Lmna,Cyr61,Sdcbp,Pdpn,Hgf,Fgr,P2rx4,Anxa3,Gpnmb,Cd9,Acan,Itgax,Mpp1,F7,Sfrp1,Mmp2,Cx3cl1,Ctsh,Ptgs2,Nckap1l,Prex1,Fermt3,Mgat5,Rap2b,Tnn,Serpine1,Rbpj,Igsf8,Tgfb2,Lrp1,Gadd45a,Thbs1,Grn,Phl…	Ccl2,Acvr1b,Ccl3,Col1a1,Tgfb1,Gab2,Coro1c,Cnn2,Wisp1,Hmox1,Mmp12,Arpc2,Tgfbr1,Timp1,Sparc,Cxcl16,Ccl4,Vsir,Ccl7,Hif1a,Lgmn,Evl,Edn1,Plau,Itga5,Trem2,Hbegf,Csf1r,Anxa1,Sele,Itgav,Mdk,Il1a,Src,S100a11,Tlr2,Pdgfc,Lmna,Cyr61,Sdcbp,Pdpn,Hgf,Fgr,P2rx4,Anxa3,Gpnmb,Cd9,Acan,Itgax,Mpp1,F7,Sfrp1,Mmp2,Cx3cl1,Ctsh,Ptgs2,Nckap1l,Prex1,Fermt3,Mgat5,Rap2b,Tnn,Serpine1,Rbpj,Igsf8,Tgfb2,Lrp1,Gadd45a,Thbs1,Grn,Phl…
GO:0007275	multicellular organism development	327	4921	8.959999999999999e-23	Actr2,Ccl2,Acvr1b,Loxl3,Ccl3,Col6a1,Ckb,Col1a1,Acp2,Spi1,Plaur,Tgfb1,Dnase2a,Il7r,Angptl2,Bid,Gab2,Coro1c,Cnn2,Crabp2,Cd44,Wdr1,Wisp1,Hmox1,Vav1,Ephb3,Rcn1,Ctsb,Htra1,Elovl1,Aprt,Pip4k2a,Tgfbr1,Crlf1,Timp1,Mertk,Eln,Mmp13,Gadd45b,Ctsz,Serpinb6a,Timp2,Vmp1,Trpv2,Sparc,Ywhah,Tnfaip3,Atp2b1,Ctgf,Wif1,Havcr2,Tns3,Sdc1,Id2,Dnmt3a,Grb2,Hif1a,Evl,Edn1,Ctsl,Cdk20,Hexb,Emb,Plau,Clu,Loxl2,Bmp1,Sdc2,Lrp12,I…	Actr2,Ccl2,Acvr1b,Loxl3,Ccl3,Col6a1,Ckb,Col1a1,Acp2,Spi1,Plaur,Tgfb1,Dnase2a,Il7r,Angptl2,Bid,Gab2,Coro1c,Cnn2,Crabp2,Cd44,Wdr1,Wisp1,Hmox1,Vav1,Ephb3,Rcn1,Ctsb,Htra1,Elovl1,Aprt,Pip4k2a,Tgfbr1,Crlf1,Timp1,Mertk,Eln,Mmp13,Gadd45b,Ctsz,Serpinb6a,Timp2,Vmp1,Trpv2,Sparc,Ywhah,Tnfaip3,Atp2b1,Ctgf,Wif1,Havcr2,Tns3,Sdc1,Id2,Dnmt3a,Grb2,Hif1a,Evl,Edn1,Ctsl,Cdk20,Hexb,Emb,Plau,Clu,Loxl2,Bmp1,Sdc2,Lrp12,I…
GO:0009966	regulation of signal transduction	221	2767	1.43e-22	Ccl2,Acvr1b,Loxl3,Ccl3,S100a4,Col1a1,Plaur,Tgfb1,Gdf15,Il7r,Bid,Crabp2,Cd44,Wisp1,Hmox1,Mmp12,Htra1,Tgfbr1,Crlf1,Timp1,Pea15a,Gadd45b,Ncf1,Cyba,Timp2,Ccl6,Ccl4,Atp6ap1,Tnfaip3,Ctgf,Vsir,Wif1,Havcr2,Ccl7,Grb2,Pik3r5,Hif1a,Lgmn,Gpr137b,Edn1,Ly86,Cd180,Plau,Clu,Litaf,Hcls1,Runx1,Il10rb,Clec4n,Trem2,Lbh,Atp6v0c,Hbegf,Csf1r,Lpxn,P4hb,Arhgap19,Fam20c,Casp4,Itm2c,Htr2b,Tnfrsf11a,Gpr39,Rab29,Abl2,Atf3,Fc…	Ccl2,Acvr1b,Loxl3,Ccl3,S100a4,Col1a1,Plaur,Tgfb1,Gdf15,Il7r,Bid,Crabp2,Cd44,Wisp1,Hmox1,Mmp12,Htra1,Tgfbr1,Crlf1,Timp1,Pea15a,Gadd45b,Ncf1,Cyba,Timp2,Ccl6,Ccl4,Atp6ap1,Tnfaip3,Ctgf,Vsir,Wif1,Havcr2,Ccl7,Grb2,Pik3r5,Hif1a,Lgmn,Gpr137b,Edn1,Ly86,Cd180,Plau,Clu,Litaf,Hcls1,Runx1,Il10rb,Clec4n,Trem2,Lbh,Atp6v0c,Hbegf,Csf1r,Lpxn,P4hb,Arhgap19,Fam20c,Casp4,Itm2c,Htr2b,Tnfrsf11a,Gpr39,Rab29,Abl2,Atf3,Fc…
GO:0032502	developmental process	358	5629	1.86e-22	Actr2,Ccl2,Acvr1b,Loxl3,Ccl3,Col6a1,Ckb,Col1a1,Acp2,Spi1,Plaur,Tgfb1,Hck,Dnase2a,Il7r,Angptl2,Bid,Gab2,Coro1c,Cnn2,Crabp2,Cd44,Wdr1,Wisp1,Hmox1,Vav1,Mmp12,Ephb3,Rcn1,Ctsb,Htra1,Elovl1,Aprt,Pip4k2a,Tgfbr1,Crlf1,Timp1,Mertk,Eln,Mmp13,Gadd45b,Ctsz,Serpinb6a,Timp2,Vmp1,Trpv2,Sparc,Ywhah,Rab32,Tnfaip3,Atp2b1,Ctgf,Vsir,Wif1,Havcr2,Tns3,Sdc1,Id2,Dnmt3a,Grb2,Hif1a,Fbln5,Evl,Edn1,Ctsl,Cdk20,Hexb,Emb,Plau,…	Actr2,Ccl2,Acvr1b,Loxl3,Ccl3,Col6a1,Ckb,Col1a1,Acp2,Spi1,Plaur,Tgfb1,Hck,Dnase2a,Il7r,Angptl2,Bid,Gab2,Coro1c,Cnn2,Crabp2,Cd44,Wdr1,Wisp1,Hmox1,Vav1,Mmp12,Ephb3,Rcn1,Ctsb,Htra1,Elovl1,Aprt,Pip4k2a,Tgfbr1,Crlf1,Timp1,Mertk,Eln,Mmp13,Gadd45b,Ctsz,Serpinb6a,Timp2,Vmp1,Trpv2,Sparc,Ywhah,Rab32,Tnfaip3,Atp2b1,Ctgf,Vsir,Wif1,Havcr2,Tns3,Sdc1,Id2,Dnmt3a,Grb2,Hif1a,Fbln5,Evl,Edn1,Ctsl,Cdk20,Hexb,Emb,Plau,…
GO:0007166	cell surface receptor signaling pathway	163	1741	4.86e-22	Ccl2,Itgb2,Acvr1b,Ccl3,Col1a1,Spi1,Plaur,Tgfb1,Hck,Gdf15,Il7r,Irf5,Bid,Gab2,Cd44,Wisp1,Vav1,Ephb3,Tgfbr1,Crlf1,Il12rb2,Mertk,Ccl6,Ccl4,Ctgf,Vsir,Wif1,Sdc1,Ccl7,Grb2,Edn1,Itga5,Il10rb,Krt18,Trem2,Hbegf,Csf1r,Anxa1,Gfra1,Hexa,Tnfrsf11a,Abl2,Fcgr2b,Frzb,Itgav,Il1a,Ptpn1,Src,Nras,Tlr2,Pdgfc,Fcgr1,Abca1,Tnfrsf1b,Pik3r3,Hgf,Fgr,Cd38,Ereg,Cxcl1,P2rx4,Col1a2,Wnt16,Gdf3,Clec4d,Tyrobp,Itgax,Il13ra1,Sfrp1,C…	Ccl2,Itgb2,Acvr1b,Ccl3,Col1a1,Spi1,Plaur,Tgfb1,Hck,Gdf15,Il7r,Irf5,Bid,Gab2,Cd44,Wisp1,Vav1,Ephb3,Tgfbr1,Crlf1,Il12rb2,Mertk,Ccl6,Ccl4,Ctgf,Vsir,Wif1,Sdc1,Ccl7,Grb2,Edn1,Itga5,Il10rb,Krt18,Trem2,Hbegf,Csf1r,Anxa1,Gfra1,Hexa,Tnfrsf11a,Abl2,Fcgr2b,Frzb,Itgav,Il1a,Ptpn1,Src,Nras,Tlr2,Pdgfc,Fcgr1,Abca1,Tnfrsf1b,Pik3r3,Hgf,Fgr,Cd38,Ereg,Cxcl1,P2rx4,Col1a2,Wnt16,Gdf3,Clec4d,Tyrobp,Itgax,Il13ra1,Sfrp1,C…
GO:0023051	regulation of signaling	242	3227	1.2300000000000002e-21	Ccl2,Acvr1b,Loxl3,Ccl3,S100a4,Col1a1,Plaur,Tgfb1,Gdf15,Il7r,Bid,Crabp2,Cd44,Wisp1,Hmox1,Mmp12,Htra1,Tgfbr1,Crlf1,Timp1,Pea15a,Gadd45b,Ncf1,Cyba,Timp2,Ccl6,Ccl4,Atp6ap1,Tnfaip3,Ctgf,Vsir,Wif1,Havcr2,Ccl7,Grb2,Pik3r5,Hif1a,Lgmn,Gpr137b,Edn1,Ly86,Cd180,Plau,Clu,Litaf,Hcls1,Runx1,Il10rb,Clec4n,Trem2,Lbh,Atp6v0c,Hbegf,Csf1r,Anxa1,Lpxn,P4hb,Arhgap19,Fam20c,Casp4,Ecrg4,Itm2c,Htr2b,Tnfrsf11a,Gpr39,Rab29,…	Ccl2,Acvr1b,Loxl3,Ccl3,S100a4,Col1a1,Plaur,Tgfb1,Gdf15,Il7r,Bid,Crabp2,Cd44,Wisp1,Hmox1,Mmp12,Htra1,Tgfbr1,Crlf1,Timp1,Pea15a,Gadd45b,Ncf1,Cyba,Timp2,Ccl6,Ccl4,Atp6ap1,Tnfaip3,Ctgf,Vsir,Wif1,Havcr2,Ccl7,Grb2,Pik3r5,Hif1a,Lgmn,Gpr137b,Edn1,Ly86,Cd180,Plau,Clu,Litaf,Hcls1,Runx1,Il10rb,Clec4n,Trem2,Lbh,Atp6v0c,Hbegf,Csf1r,Anxa1,Lpxn,P4hb,Arhgap19,Fam20c,Casp4,1500015O10Rik,Itm2c,Htr2b,Tnfrsf11a,Gpr3…
GO:0010646	regulation of cell communication	239	3215	8.23e-21	Ccl2,Acvr1b,Loxl3,Ccl3,S100a4,Col1a1,Plaur,Tgfb1,Gdf15,Il7r,Bid,Crabp2,Cd44,Wisp1,Hmox1,Mmp12,Htra1,Tgfbr1,Crlf1,Timp1,Pea15a,Gadd45b,Ncf1,Cyba,Timp2,Ccl6,Ccl4,Atp6ap1,Tnfaip3,Ctgf,Vsir,Wif1,Havcr2,Ccl7,Grb2,Pik3r5,Hif1a,Lgmn,Gpr137b,Edn1,Ly86,Cd180,Plau,Clu,Litaf,Hcls1,Runx1,Il10rb,Clec4n,Trem2,Lbh,Atp6v0c,Hbegf,Csf1r,Anxa1,Lpxn,P4hb,Arhgap19,Fam20c,Casp4,Ecrg4,Itm2c,Htr2b,Tnfrsf11a,Gpr39,Rab29,…	Ccl2,Acvr1b,Loxl3,Ccl3,S100a4,Col1a1,Plaur,Tgfb1,Gdf15,Il7r,Bid,Crabp2,Cd44,Wisp1,Hmox1,Mmp12,Htra1,Tgfbr1,Crlf1,Timp1,Pea15a,Gadd45b,Ncf1,Cyba,Timp2,Ccl6,Ccl4,Atp6ap1,Tnfaip3,Ctgf,Vsir,Wif1,Havcr2,Ccl7,Grb2,Pik3r5,Hif1a,Lgmn,Gpr137b,Edn1,Ly86,Cd180,Plau,Clu,Litaf,Hcls1,Runx1,Il10rb,Clec4n,Trem2,Lbh,Atp6v0c,Hbegf,Csf1r,Anxa1,Lpxn,P4hb,Arhgap19,Fam20c,Casp4,1500015O10Rik,Itm2c,Htr2b,Tnfrsf11a,Gpr3…
GO:0044419	interspecies interaction between organisms	134	1309	9.530000000000001e-21	Actr2,Ccl2,Ccl3,Tgfb1,Hck,Irf5,Cd244,Mmp12,Ctsb,Il12rb2,Mcoln2,Tnfaip8l2,Cybb,Ncf1,Cyba,Sparc,Cxcl16,Ccl6,Ccl4,Tnfaip3,Havcr2,Ccl7,Evl,Edn1,Ly86,Cd180,Clu,Litaf,Il10rb,Clec4n,Igf2r,Trem2,Npc1,Csf1r,Anxa1,Casp4,Slc11a1,Tnfrsf11a,Rab29,Mr1,Fcgr2b,Itgav,Il1a,Src,Nras,Vcam1,Tlr2,Fcgr1,Abca1,Tnfrsf1b,Fgr,Cxcl1,Anxa3,Sec61a1,Clec4d,Itgax,Cx3cl1,Cotl1,Trim29,Il10ra,Anxa2,Ppib,Ptgs2,Mlh1,C1qc,Serpine1,C1…	Actr2,Ccl2,Ccl3,Tgfb1,Hck,Irf5,Cd244,Mmp12,Ctsb,Il12rb2,Mcoln2,Tnfaip8l2,Cybb,Ncf1,Cyba,Sparc,Cxcl16,Ccl6,Ccl4,Tnfaip3,Havcr2,Ccl7,Evl,Edn1,Ly86,Cd180,Clu,Litaf,Il10rb,Clec4n,Igf2r,Trem2,Npc1,Csf1r,Anxa1,Casp4,Slc11a1,Tnfrsf11a,Rab29,Mr1,Fcgr2b,Itgav,Il1a,Src,Nras,Vcam1,Tlr2,Fcgr1,Abca1,Tnfrsf1b,Fgr,Cxcl1,Anxa3,Sec61a1,Clec4d,Itgax,Cx3cl1,Cotl1,Trim29,Il10ra,Anxa2,Ppib,Ptgs2,Mlh1,C1qc,Serpine1,C1…
GO:0065008	regulation of biological quality	267	3822	3.47e-20	Actr2,Ccl2,Acvr1b,Gm2a,Ccl3,Ckb,Spi1,Tgfb1,Tbxas1,Hck,Dnase2a,Il7r,Bid,Crabp2,Cd44,Wdr1,Wisp1,Hmox1,Vav1,Ephb3,Ctsb,Arpc2,Elovl1,Aprt,Clic1,Oit3,Kdelr3,Mcoln2,Mertk,Eln,Mmp13,Ctsk,Ctss,Cyba,Trpv2,Sparc,Ccl4,Ywhah,Atp6ap1,Tnfaip3,Atp2b1,Ctgf,Id2,Ccl7,Grb2,Hif1a,Lgmn,Evl,Gpr137b,Edn1,Ctsl,Hexb,Plau,Anxa8,Clu,Pde1b,Hcls1,Runx1,Rps6ka2,Trem2,Abcg1,Atp6v0c,Tmem178,Npc1,Csf1r,Anxa1,Msr1,P4hb,Hexa,Ecrg4…	Actr2,Ccl2,Acvr1b,Gm2a,Ccl3,Ckb,Spi1,Tgfb1,Tbxas1,Hck,Dnase2a,Il7r,Bid,Crabp2,Cd44,Wdr1,Wisp1,Hmox1,Vav1,Ephb3,Ctsb,Arpc2,Elovl1,Aprt,Clic1,Oit3,Kdelr3,Mcoln2,Mertk,Eln,Mmp13,Ctsk,Ctss,Cyba,Trpv2,Sparc,Ccl4,Ywhah,Atp6ap1,Tnfaip3,Atp2b1,Ctgf,Id2,Ccl7,Grb2,Hif1a,Lgmn,Evl,Gpr137b,Edn1,Ctsl,Hexb,Plau,Anxa8,Clu,Pde1b,Hcls1,Runx1,Rps6ka2,Trem2,Abcg1,Atp6v0c,Tmem178,Npc1,Csf1r,Anxa1,Msr1,P4hb,Hexa,15000…
GO:0050793	regulation of developmental process	209	2669	3.91e-20	Actr2,Ccl2,Itgb2,Acvr1b,Loxl3,Ccl3,Col1a1,Spi1,Tgfb1,Hck,Gdf15,Il7r,Coro1c,Crabp2,Cd44,Wdr1,Wisp1,Hmox1,Mmp12,Ephb3,Arpc2,Clic1,Tgfbr1,Timp1,Cybb,Cd83,Ctsk,Ctsz,Timp2,Trpv2,Sparc,Tnfsf13,Ywhah,Atp6ap1,Tnfaip3,Atp2b1,Ctgf,Vsir,Wif1,Havcr2,Id2,Ccl7,Hif1a,Fbln5,Lgmn,Gpr137b,Edn1,Hexb,Plau,Clu,Loxl2,Bmp1,Sdc2,Itga5,Hcls1,Runx1,Trem2,Abcg1,Lbh,Tmem178,Csf1r,Anxa1,Msr1,P4hb,Nab2,Fam20c,Itm2c,Rab29,Abl2…	Actr2,Ccl2,Itgb2,Acvr1b,Loxl3,Ccl3,Col1a1,Spi1,Tgfb1,Hck,Gdf15,Il7r,Coro1c,Crabp2,Cd44,Wdr1,Wisp1,Hmox1,Mmp12,Ephb3,Arpc2,Clic1,Tgfbr1,Timp1,Cybb,Cd83,Ctsk,Ctsz,Timp2,Trpv2,Sparc,Tnfsf13,Ywhah,Atp6ap1,Tnfaip3,Atp2b1,Ctgf,Vsir,Wif1,Havcr2,Id2,Ccl7,Hif1a,Fbln5,Lgmn,Gpr137b,Edn1,Hexb,Plau,Clu,Loxl2,Bmp1,Sdc2,Itga5,Hcls1,Runx1,Trem2,Abcg1,Lbh,Tmem178,Csf1r,Anxa1,Msr1,P4hb,Nab2,Fam20c,Itm2c,Rab29,Abl2…
GO:0001932	regulation of protein phosphorylation	141	1449	4.23e-20	Ccl2,Itgb2,Acvr1b,Ccl3,Plaur,Tgfb1,Gdf15,Coro1c,Cd44,Tgfbr1,Crlf1,Gadd45b,Ncf1,Timp2,Ccl6,Ccl4,Atp6ap1,Tnfaip3,Ctgf,Havcr2,Ccl7,Grb2,Pik3r5,Edn1,Parp8,Clu,Itga5,Hcls1,Trem2,Lbh,Atp6v0c,Hbegf,Csf1r,Gfra1,Nab2,Slc11a1,Htr2b,Tnfrsf11a,Gpr39,Abl2,Atf3,Fcgr2b,Ehd4,Il1a,Ptpn1,Src,Nras,Tlr2,Pdgfc,Fcgr1,Cyr61,Sdcbp,Pik3r3,Hgf,Fgr,Ereg,Wnt16,Gpnmb,Gdf3,Camk1,Atp6ap2,Sfrp1,Cx3cl1,Anxa2,Ptgs2,Nckap1l,Rap2b,…	Ccl2,Itgb2,Acvr1b,Ccl3,Plaur,Tgfb1,Gdf15,Coro1c,Cd44,Tgfbr1,Crlf1,Gadd45b,Ncf1,Timp2,Ccl6,Ccl4,Atp6ap1,Tnfaip3,Ctgf,Havcr2,Ccl7,Grb2,Pik3r5,Edn1,Parp8,Clu,Itga5,Hcls1,Trem2,Lbh,Atp6v0c,Hbegf,Csf1r,Gfra1,Nab2,Slc11a1,Htr2b,Tnfrsf11a,Gpr39,Abl2,Atf3,Fcgr2b,Ehd4,Il1a,Ptpn1,Src,Nras,Tlr2,Pdgfc,Fcgr1,Cyr61,Sdcbp,Pik3r3,Hgf,Fgr,Ereg,Wnt16,Gpnmb,Gdf3,Camk1,Atp6ap2,Sfrp1,Cx3cl1,Anxa2,Ptgs2,Nckap1l,Rap2b,…
GO:0051707	response to other organism	122	1145	5.19e-20	Actr2,Ccl2,Ccl3,Tgfb1,Hck,Irf5,Cd244,Mmp12,Il12rb2,Mcoln2,Tnfaip8l2,Cybb,Ncf1,Cyba,Sparc,Cxcl16,Ccl6,Ccl4,Tnfaip3,Havcr2,Ccl7,Evl,Edn1,Ly86,Cd180,Clu,Litaf,Il10rb,Clec4n,Trem2,Csf1r,Anxa1,Casp4,Slc11a1,Tnfrsf11a,Rab29,Mr1,Fcgr2b,Itgav,Il1a,Src,Nras,Tlr2,Fcgr1,Abca1,Tnfrsf1b,Fgr,Cxcl1,Anxa3,Sec61a1,Clec4d,Itgax,Cx3cl1,Cotl1,Trim29,Il10ra,Ptgs2,Mlh1,C1qc,Serpine1,C1qb,Rbpj,Sbno2,Tlr13,Tlr4,Tmem106a…	Actr2,Ccl2,Ccl3,Tgfb1,Hck,Irf5,Cd244,Mmp12,Il12rb2,Mcoln2,Tnfaip8l2,Cybb,Ncf1,Cyba,Sparc,Cxcl16,Ccl6,Ccl4,Tnfaip3,Havcr2,Ccl7,Evl,Edn1,Ly86,Cd180,Clu,Litaf,Il10rb,Clec4n,Trem2,Csf1r,Anxa1,Casp4,Slc11a1,Tnfrsf11a,Rab29,Mr1,Fcgr2b,Itgav,Il1a,Src,Nras,Tlr2,Fcgr1,Abca1,Tnfrsf1b,Fgr,Cxcl1,Anxa3,Sec61a1,Clec4d,Itgax,Cx3cl1,Cotl1,Trim29,Il10ra,Ptgs2,Mlh1,C1qc,Serpine1,C1qb,Rbpj,Sbno2,Tlr13,Tlr4,Tmem106a…
GO:0009607	response to biotic stimulus	124	1178	5.6e-20	Actr2,Ccl2,Ccl3,Tgfb1,Hck,Irf5,Bid,Cd244,Mmp12,Il12rb2,Mcoln2,Tnfaip8l2,Cybb,Ncf1,Cyba,Sparc,Cxcl16,Ccl6,Ccl4,Tnfaip3,Havcr2,Ccl7,Evl,Edn1,Ly86,Cd180,Clu,Litaf,Il10rb,Clec4n,Trem2,Csf1r,Anxa1,Casp4,Slc11a1,Tnfrsf11a,Rab29,Mr1,Fcgr2b,Itgav,Il1a,Src,Nras,Tlr2,Fcgr1,Abca1,Tnfrsf1b,Fgr,Cxcl1,Anxa3,Sec61a1,Clec4d,Itgax,Cx3cl1,Cotl1,Trim29,Il10ra,Ptgs2,Mlh1,C1qc,Serpine1,C1qb,Rbpj,Sbno2,Tlr13,Tlr4,Tmem…	Actr2,Ccl2,Ccl3,Tgfb1,Hck,Irf5,Bid,Cd244,Mmp12,Il12rb2,Mcoln2,Tnfaip8l2,Cybb,Ncf1,Cyba,Sparc,Cxcl16,Ccl6,Ccl4,Tnfaip3,Havcr2,Ccl7,Evl,Edn1,Ly86,Cd180,Clu,Litaf,Il10rb,Clec4n,Trem2,Csf1r,Anxa1,Casp4,Slc11a1,Tnfrsf11a,Rab29,Mr1,Fcgr2b,Itgav,Il1a,Src,Nras,Tlr2,Fcgr1,Abca1,Tnfrsf1b,Fgr,Cxcl1,Anxa3,Sec61a1,Clec4d,Itgax,Cx3cl1,Cotl1,Trim29,Il10ra,Ptgs2,Mlh1,C1qc,Serpine1,C1qb,Rbpj,Sbno2,Tlr13,Tlr4,Tmem…
GO:0023056	positive regulation of signaling	159	1769	7.97e-20	Ccl2,Acvr1b,Loxl3,Ccl3,S100a4,Col1a1,Plaur,Tgfb1,Gdf15,Il7r,Bid,Cd44,Wisp1,Mmp12,Tgfbr1,Crlf1,Pea15a,Gadd45b,Ncf1,Cyba,Timp2,Ccl6,Ccl4,Atp6ap1,Tnfaip3,Ctgf,Vsir,Havcr2,Ccl7,Pik3r5,Hif1a,Lgmn,Gpr137b,Edn1,Ly86,Cd180,Clu,Litaf,Hcls1,Runx1,Il10rb,Clec4n,Trem2,Atp6v0c,Hbegf,Csf1r,Casp4,Ecrg4,Itm2c,Htr2b,Tnfrsf11a,Gpr39,Rab29,Abl2,Atf3,Fcgr2b,Il1a,Fabp5,Ptpn1,Src,Tlr2,Pdgfc,Cyr61,Sdcbp,Hgf,Fgr,Cd38,Er…	Ccl2,Acvr1b,Loxl3,Ccl3,S100a4,Col1a1,Plaur,Tgfb1,Gdf15,Il7r,Bid,Cd44,Wisp1,Mmp12,Tgfbr1,Crlf1,Pea15a,Gadd45b,Ncf1,Cyba,Timp2,Ccl6,Ccl4,Atp6ap1,Tnfaip3,Ctgf,Vsir,Havcr2,Ccl7,Pik3r5,Hif1a,Lgmn,Gpr137b,Edn1,Ly86,Cd180,Clu,Litaf,Hcls1,Runx1,Il10rb,Clec4n,Trem2,Atp6v0c,Hbegf,Csf1r,Casp4,1500015O10Rik,Itm2c,Htr2b,Tnfrsf11a,Gpr39,Rab29,Abl2,Atf3,Fcgr2b,Il1a,Fabp5,Ptpn1,Src,Tlr2,Pdgfc,Cyr61,Sdcbp,Hgf,Fgr…
GO:0002684	positive regulation of immune system process	99	815	1.76e-19	Ccl2,Itgb2,Acvr1b,Ccl3,Tgfb1,Il7r,Gab2,Cd244,Cd44,Hmox1,Vav1,Mmp12,Cd83,Tnfsf13,Ccl4,Atp6ap1,Vsir,Havcr2,Id2,Ccl7,Hif1a,Lgmn,Edn1,Hcls1,Runx1,Trem2,Csf1r,Anxa1,Slc11a1,Rab29,Mr1,Sele,Fcgr2b,Mdk,Il1a,Nras,Vcam1,Tlr2,Fcgr1,Fgr,Cd38,Ereg,Cxcl1,P2rx4,Clec4d,Ctsc,Tyrobp,F7,Mmp2,Cx3cl1,Cmtm3,Mlh1,Nckap1l,Vav3,Crlf2,C1qc,Serpine1,C1qb,Tgfb2,Thbs1,Tlr4,Rftn1,Igfbp2,Lat2,Inhba,C3ar1,C1qa,Cx3cr1,Rab7b,Lif,…	Ccl2,Itgb2,Acvr1b,Ccl3,Tgfb1,Il7r,Gab2,Cd244,Cd44,Hmox1,Vav1,Mmp12,Cd83,Tnfsf13,Ccl4,Atp6ap1,Vsir,Havcr2,Id2,Ccl7,Hif1a,Lgmn,Edn1,Hcls1,Runx1,Trem2,Csf1r,Anxa1,Slc11a1,Rab29,Mr1,Sele,Fcgr2b,Mdk,Il1a,Nras,Vcam1,Tlr2,Fcgr1,Fgr,Cd38,Ereg,Cxcl1,P2rx4,Clec4d,Ctsc,Tyrobp,F7,Mmp2,Cx3cl1,Cmtm3,Mlh1,Nckap1l,Vav3,Crlf2,C1qc,Serpine1,C1qb,Tgfb2,Thbs1,Tlr4,Rftn1,Igfbp2,Lat2,Inhba,C3ar1,C1qa,Cx3cr1,Rab7b,Lif,…
GO:0030335	positive regulation of cell migration	81	567	1.84e-19	Ccl2,Acvr1b,Ccl3,Col1a1,Tgfb1,Gab2,Wisp1,Hmox1,Arpc2,Tgfbr1,Sparc,Cxcl16,Ccl4,Vsir,Ccl7,Hif1a,Lgmn,Edn1,Plau,Itga5,Trem2,Hbegf,Csf1r,Anxa1,Sele,Itgav,Mdk,Il1a,Src,S100a11,Tlr2,Pdgfc,Cyr61,Sdcbp,Pdpn,Hgf,Fgr,P2rx4,Anxa3,Gpnmb,Itgax,F7,Mmp2,Cx3cl1,Ctsh,Ptgs2,Nckap1l,Prex1,Fermt3,Mgat5,Serpine1,Tgfb2,Lrp1,Thbs1,Grn,C3ar1,Fn1,P2ry6,F2r,Cemip,Cx3cr1,Fgf7,Ptafr,Actg1,Postn,Pdgfa,Dab2,Adam9,Slc8a1,Myo1f…	Ccl2,Acvr1b,Ccl3,Col1a1,Tgfb1,Gab2,Wisp1,Hmox1,Arpc2,Tgfbr1,Sparc,Cxcl16,Ccl4,Vsir,Ccl7,Hif1a,Lgmn,Edn1,Plau,Itga5,Trem2,Hbegf,Csf1r,Anxa1,Sele,Itgav,Mdk,Il1a,Src,S100a11,Tlr2,Pdgfc,Cyr61,Sdcbp,Pdpn,Hgf,Fgr,P2rx4,Anxa3,Gpnmb,Itgax,F7,Mmp2,Cx3cl1,Ctsh,Ptgs2,Nckap1l,Prex1,Fermt3,Mgat5,Serpine1,Tgfb2,Lrp1,Thbs1,Grn,C3ar1,Fn1,P2ry6,F2r,Cemip,Cx3cr1,Fgf7,Ptafr,Actg1,Postn,Pdgfa,Dab2,Adam9,Slc8a1,Myo1f…
GO:0042325	regulation of phosphorylation	147	1591	3.75e-19	Ccl2,Itgb2,Acvr1b,Ccl3,Plaur,Tgfb1,Gdf15,Coro1c,Cd44,Ephb3,Tgfbr1,Crlf1,Mertk,Gadd45b,Ncf1,Timp2,Ccl6,Ccl4,Atp6ap1,Tnfaip3,Ctgf,Havcr2,Ccl7,Grb2,Pik3r5,Hif1a,Edn1,Parp8,Clu,Itga5,Hcls1,Trem2,Lbh,Atp6v0c,Hbegf,Csf1r,Gfra1,Nab2,Slc11a1,Htr2b,Tnfrsf11a,Gpr39,Abl2,Atf3,Fcgr2b,Ehd4,Il1a,Ptpn1,Src,Nras,Tlr2,Pdgfc,Fcgr1,Cyr61,Sdcbp,Pik3r3,Hgf,Fgr,Ereg,Wnt16,Gpnmb,Gdf3,Camk1,Nupr1,Atp6ap2,Sfrp1,Cx3cl1,An…	Ccl2,Itgb2,Acvr1b,Ccl3,Plaur,Tgfb1,Gdf15,Coro1c,Cd44,Ephb3,Tgfbr1,Crlf1,Mertk,Gadd45b,Ncf1,Timp2,Ccl6,Ccl4,Atp6ap1,Tnfaip3,Ctgf,Havcr2,Ccl7,Grb2,Pik3r5,Hif1a,Edn1,Parp8,Clu,Itga5,Hcls1,Trem2,Lbh,Atp6v0c,Hbegf,Csf1r,Gfra1,Nab2,Slc11a1,Htr2b,Tnfrsf11a,Gpr39,Abl2,Atf3,Fcgr2b,Ehd4,Il1a,Ptpn1,Src,Nras,Tlr2,Pdgfc,Fcgr1,Cyr61,Sdcbp,Pik3r3,Hgf,Fgr,Ereg,Wnt16,Gpnmb,Gdf3,Camk1,Nupr1,Atp6ap2,Sfrp1,Cx3cl1,An…
GO:2000147	positive regulation of cell motility	82	589	4.18e-19	Ccl2,Acvr1b,Ccl3,Col1a1,Tgfb1,Gab2,Wisp1,Hmox1,Arpc2,Tgfbr1,Sparc,Cxcl16,Ccl4,Vsir,Ccl7,Hif1a,Lgmn,Edn1,Plau,Itga5,Trem2,Hbegf,Csf1r,Anxa1,Sele,Itgav,Mdk,Il1a,Src,S100a11,Tlr2,Pdgfc,Cyr61,Sdcbp,Pdpn,Hgf,Fgr,P2rx4,Anxa3,Gpnmb,Itgax,F7,Mmp2,Cx3cl1,Ctsh,Ptgs2,Nckap1l,Prex1,Fermt3,Mgat5,Serpine1,Tgfb2,Lrp1,Thbs1,Grn,C3ar1,Fn1,P2ry6,F2r,Cemip,Cx3cr1,Fgf7,Ptafr,Actg1,Postn,Pdgfa,Dab2,Adam9,Slc8a1,Myo1f…	Ccl2,Acvr1b,Ccl3,Col1a1,Tgfb1,Gab2,Wisp1,Hmox1,Arpc2,Tgfbr1,Sparc,Cxcl16,Ccl4,Vsir,Ccl7,Hif1a,Lgmn,Edn1,Plau,Itga5,Trem2,Hbegf,Csf1r,Anxa1,Sele,Itgav,Mdk,Il1a,Src,S100a11,Tlr2,Pdgfc,Cyr61,Sdcbp,Pdpn,Hgf,Fgr,P2rx4,Anxa3,Gpnmb,Itgax,F7,Mmp2,Cx3cl1,Ctsh,Ptgs2,Nckap1l,Prex1,Fermt3,Mgat5,Serpine1,Tgfb2,Lrp1,Thbs1,Grn,C3ar1,Fn1,P2ry6,F2r,Cemip,Cx3cr1,Fgf7,Ptafr,Actg1,Postn,Pdgfa,Dab2,Adam9,Slc8a1,Myo1f…
GO:0042127	regulation of cell population proliferation	150	1650	5.37e-19	Ccl2,Tgfb1,Hck,Il7r,Bid,Gab2,Cnn2,Cd244,Cd44,Wisp1,Hmox1,Mmp12,Htra1,Tgfbr1,Crlf1,Timp1,Ctsz,Cyba,Timp2,Trpv2,Sparc,Tnfsf13,Tnfaip3,Ctgf,Vsir,Havcr2,Tns3,Id2,Hif1a,Cdca7l,Fbln5,Lgmn,Edn1,Ctsl,Plau,Clu,Hcls1,Runx1,Rps6ka2,Lbh,Hbegf,Csf1r,Anxa1,Sat1,Ecrg4,Htr2b,Atf3,Fcgr2b,Fam129b,Frzb,Itgav,Mdk,Il1a,Src,Wisp2,Nras,S100a11,Vcam1,Tlr2,Pdgfc,Lmna,Cyr61,Sdcbp,Pdpn,Tnfrsf1b,Fgr,Cd38,Ereg,Cxcl1,Gpnmb,Hp…	Ccl2,Tgfb1,Hck,Il7r,Bid,Gab2,Cnn2,Cd244,Cd44,Wisp1,Hmox1,Mmp12,Htra1,Tgfbr1,Crlf1,Timp1,Ctsz,Cyba,Timp2,Trpv2,Sparc,Tnfsf13,Tnfaip3,Ctgf,Vsir,Havcr2,Tns3,Id2,Hif1a,Cdca7l,Fbln5,Lgmn,Edn1,Ctsl,Plau,Clu,Hcls1,Runx1,Rps6ka2,Lbh,Hbegf,Csf1r,Anxa1,Sat1,1500015O10Rik,Htr2b,Atf3,Fcgr2b,Fam129b,Frzb,Itgav,Mdk,Il1a,Src,Wisp2,Nras,S100a11,Vcam1,Tlr2,Pdgfc,Lmna,Cyr61,Sdcbp,Pdpn,Tnfrsf1b,Fgr,Cd38,Ereg,Cxcl1,…
GO:0048513	animal organ development	234	3230	5.49e-19	Ccl2,Acvr1b,Loxl3,Col6a1,Ckb,Col1a1,Spi1,Plaur,Tgfb1,Dnase2a,Il7r,Bid,Gab2,Coro1c,Cnn2,Cd44,Wdr1,Wisp1,Hmox1,Vav1,Ephb3,Rcn1,Ctsb,Htra1,Elovl1,Aprt,Pip4k2a,Tgfbr1,Crlf1,Timp1,Mertk,Eln,Mmp13,Ctsz,Serpinb6a,Sparc,Tnfaip3,Atp2b1,Ctgf,Tns3,Sdc1,Id2,Grb2,Hif1a,Edn1,Ctsl,Clu,Loxl2,Bmp1,Pde1b,Hcls1,Runx1,Rps6ka2,Igf2r,Trem2,Lbh,Csf1r,Anxa1,Mmp19,Nab2,Fam20c,Htr2b,Cln8,Tnfrsf11a,Mr1,Abl2,Atf3,Fcgr2b,Col…	Ccl2,Acvr1b,Loxl3,Col6a1,Ckb,Col1a1,Spi1,Plaur,Tgfb1,Dnase2a,Il7r,Bid,Gab2,Coro1c,Cnn2,Cd44,Wdr1,Wisp1,Hmox1,Vav1,Ephb3,Rcn1,Ctsb,Htra1,Elovl1,Aprt,Pip4k2a,Tgfbr1,Crlf1,Timp1,Mertk,Eln,Mmp13,Ctsz,Serpinb6a,Sparc,Tnfaip3,Atp2b1,Ctgf,Tns3,Sdc1,Id2,Grb2,Hif1a,Edn1,Ctsl,Clu,Loxl2,Bmp1,Pde1b,Hcls1,Runx1,Rps6ka2,Igf2r,Trem2,Lbh,Csf1r,Anxa1,Mmp19,Nab2,Fam20c,Htr2b,Cln8,Tnfrsf11a,Mr1,Abl2,Atf3,Fcgr2b,Col…
GO:0051272	positive regulation of cellular component movement	83	607	6.13e-19	Ccl2,Acvr1b,Ccl3,Col1a1,Tgfb1,Gab2,Wisp1,Hmox1,Arpc2,Tgfbr1,Sparc,Cxcl16,Ccl4,Vsir,Ccl7,Hif1a,Lgmn,Edn1,Plau,Itga5,Trem2,Hbegf,Csf1r,Anxa1,Sele,Itgav,Mdk,Il1a,Src,S100a11,Tlr2,Pdgfc,Cyr61,Sdcbp,Pdpn,Hgf,Fgr,P2rx4,Anxa3,Gpnmb,Itgax,F7,Mmp2,Cx3cl1,Ctsh,Ptgs2,Nckap1l,Prex1,Fermt3,Mgat5,Serpine1,Tgfb2,Lrp1,Thbs1,Grn,C3ar1,Fn1,P2ry6,F2r,Cemip,Cx3cr1,Fgf7,Ptafr,Actg1,Postn,Pdgfa,Dab2,Adam9,Slc8a1,Myo1f…	Ccl2,Acvr1b,Ccl3,Col1a1,Tgfb1,Gab2,Wisp1,Hmox1,Arpc2,Tgfbr1,Sparc,Cxcl16,Ccl4,Vsir,Ccl7,Hif1a,Lgmn,Edn1,Plau,Itga5,Trem2,Hbegf,Csf1r,Anxa1,Sele,Itgav,Mdk,Il1a,Src,S100a11,Tlr2,Pdgfc,Cyr61,Sdcbp,Pdpn,Hgf,Fgr,P2rx4,Anxa3,Gpnmb,Itgax,F7,Mmp2,Cx3cl1,Ctsh,Ptgs2,Nckap1l,Prex1,Fermt3,Mgat5,Serpine1,Tgfb2,Lrp1,Thbs1,Grn,C3ar1,Fn1,P2ry6,F2r,Cemip,Cx3cr1,Fgf7,Ptafr,Actg1,Postn,Pdgfa,Dab2,Adam9,Slc8a1,Myo1f…
GO:0050865	regulation of cell activation	80	569	7.29e-19	Ccl2,Itgb2,Loxl3,Tgfb1,Il7r,Gab2,Cd244,Cd44,Hmox1,Tnfaip8l2,Mertk,Cd83,Tnfsf13,Tnfaip3,Ctgf,Vsir,Havcr2,Id2,Gpr137b,Runx1,Trem2,Anxa1,Fcgr2b,Mdk,Vcam1,Pdpn,Tnfrsf1b,Fgr,Cd38,Gpnmb,Clec4d,Cd9,Ctsc,Tyrobp,Sfrp1,Fgl1,Cx3cl1,Mlh1,Nckap1l,Vav3,Crlf2,Ubash3b,Thbs1,Tlr4,Grn,Igfbp2,Itgam,Pla2g4a,Ptafr,Tec,Ptpre,Cd300lb,Pdgfa,Fcer1g,Fes,Milr1,Mmp14,Abr,Slc7a2,Cd80,Bst1,Sirpa,Plek,Sox4,Adam8,Cd300lf,Cd300a…	Ccl2,Itgb2,Loxl3,Tgfb1,Il7r,Gab2,Cd244,Cd44,Hmox1,Tnfaip8l2,Mertk,Cd83,Tnfsf13,Tnfaip3,Ctgf,Vsir,Havcr2,Id2,Gpr137b,Runx1,Trem2,Anxa1,Fcgr2b,Mdk,Vcam1,Pdpn,Tnfrsf1b,Fgr,Cd38,Gpnmb,Clec4d,Cd9,Ctsc,Tyrobp,Sfrp1,Fgl1,Cx3cl1,Mlh1,Nckap1l,Vav3,Crlf2,Ubash3b,Thbs1,Tlr4,Grn,Igfbp2,Itgam,Pla2g4a,Ptafr,Tec,Ptpre,Cd300lb,Pdgfa,Fcer1g,Fes,Milr1,Mmp14,Abr,Slc7a2,Cd80,Bst1,Sirpa,Plek,Sox4,Adam8,Cd300lf,Cd300a…
GO:0010647	positive regulation of cell communication	156	1762	7.33e-19	Ccl2,Acvr1b,Loxl3,Ccl3,S100a4,Col1a1,Plaur,Tgfb1,Gdf15,Il7r,Bid,Cd44,Wisp1,Mmp12,Tgfbr1,Crlf1,Pea15a,Gadd45b,Ncf1,Cyba,Timp2,Ccl6,Ccl4,Atp6ap1,Tnfaip3,Ctgf,Vsir,Havcr2,Ccl7,Pik3r5,Hif1a,Lgmn,Gpr137b,Edn1,Ly86,Cd180,Clu,Litaf,Hcls1,Runx1,Il10rb,Clec4n,Trem2,Atp6v0c,Hbegf,Csf1r,Casp4,Ecrg4,Itm2c,Htr2b,Tnfrsf11a,Gpr39,Rab29,Abl2,Atf3,Fcgr2b,Il1a,Fabp5,Ptpn1,Src,Tlr2,Pdgfc,Cyr61,Sdcbp,Hgf,Fgr,Cd38,Er…	Ccl2,Acvr1b,Loxl3,Ccl3,S100a4,Col1a1,Plaur,Tgfb1,Gdf15,Il7r,Bid,Cd44,Wisp1,Mmp12,Tgfbr1,Crlf1,Pea15a,Gadd45b,Ncf1,Cyba,Timp2,Ccl6,Ccl4,Atp6ap1,Tnfaip3,Ctgf,Vsir,Havcr2,Ccl7,Pik3r5,Hif1a,Lgmn,Gpr137b,Edn1,Ly86,Cd180,Clu,Litaf,Hcls1,Runx1,Il10rb,Clec4n,Trem2,Atp6v0c,Hbegf,Csf1r,Casp4,1500015O10Rik,Itm2c,Htr2b,Tnfrsf11a,Gpr39,Rab29,Abl2,Atf3,Fcgr2b,Il1a,Fabp5,Ptpn1,Src,Tlr2,Pdgfc,Cyr61,Sdcbp,Hgf,Fgr…
GO:0009967	positive regulation of signal transduction	143	1538	7.75e-19	Ccl2,Acvr1b,Loxl3,Ccl3,S100a4,Col1a1,Plaur,Tgfb1,Gdf15,Il7r,Bid,Cd44,Wisp1,Mmp12,Tgfbr1,Crlf1,Pea15a,Gadd45b,Ncf1,Cyba,Timp2,Ccl6,Ccl4,Atp6ap1,Tnfaip3,Ctgf,Vsir,Havcr2,Ccl7,Pik3r5,Hif1a,Gpr137b,Edn1,Ly86,Cd180,Clu,Litaf,Hcls1,Il10rb,Clec4n,Trem2,Atp6v0c,Hbegf,Csf1r,Casp4,Itm2c,Htr2b,Tnfrsf11a,Gpr39,Rab29,Abl2,Atf3,Fcgr2b,Il1a,Fabp5,Ptpn1,Src,Tlr2,Pdgfc,Cyr61,Sdcbp,Hgf,Fgr,Ereg,P2rx4,Wnt16,Gpnmb,G…	Ccl2,Acvr1b,Loxl3,Ccl3,S100a4,Col1a1,Plaur,Tgfb1,Gdf15,Il7r,Bid,Cd44,Wisp1,Mmp12,Tgfbr1,Crlf1,Pea15a,Gadd45b,Ncf1,Cyba,Timp2,Ccl6,Ccl4,Atp6ap1,Tnfaip3,Ctgf,Vsir,Havcr2,Ccl7,Pik3r5,Hif1a,Gpr137b,Edn1,Ly86,Cd180,Clu,Litaf,Hcls1,Il10rb,Clec4n,Trem2,Atp6v0c,Hbegf,Csf1r,Casp4,Itm2c,Htr2b,Tnfrsf11a,Gpr39,Rab29,Abl2,Atf3,Fcgr2b,Il1a,Fabp5,Ptpn1,Src,Tlr2,Pdgfc,Cyr61,Sdcbp,Hgf,Fgr,Ereg,P2rx4,Wnt16,Gpnmb,G…
GO:0001775	cell activation	82	599	9.53e-19	Itgb2,Ccl3,Spi1,Tgfb1,Il7r,Cd244,Cd44,Vav1,Tgfbr1,Timp1,Mertk,Tnfaip3,Havcr2,Id2,Evl,Cd180,Clu,Trem2,Anxa1,Slc11a1,Rab29,Mr1,Abl2,Itgav,Mdk,Tlr2,Ctps,Anxa3,Clec4d,Tyrobp,Cx3cl1,Mlh1,Prex1,Fermt3,Rap2b,Rbpj,Sbno2,Ubash3b,Lrp1,Tlr4,Tmem106a,Grn,Plcl2,Lat2,C1qa,Gpr97,Fn1,Blnk,F2r,Cx3cr1,Cd48,Itgam,Pi4k2a,Ly9,Skap2,Pirb,Fcgr4,Fcer1g,Adam9,Milr1,Myo1f,Tpd52,Slc7a2,Mafb,P2rx7,Plek,Sox4,Psap,Lilrb4,Cd30…	Itgb2,Ccl3,Spi1,Tgfb1,Il7r,Cd244,Cd44,Vav1,Tgfbr1,Timp1,Mertk,Tnfaip3,Havcr2,Id2,Evl,Cd180,Clu,Trem2,Anxa1,Slc11a1,Rab29,Mr1,Abl2,Itgav,Mdk,Tlr2,Ctps,Anxa3,Clec4d,Tyrobp,Cx3cl1,Mlh1,Prex1,Fermt3,Rap2b,Rbpj,Sbno2,Ubash3b,Lrp1,Tlr4,Tmem106a,Grn,Plcl2,Lat2,C1qa,Adgrg3,Fn1,Blnk,F2r,Cx3cr1,Cd48,Itgam,Pi4k2a,Ly9,Skap2,Pirb,Fcgr4,Fcer1g,Adam9,Milr1,Myo1f,Tpd52,Slc7a2,Mafb,P2rx7,Plek,Sox4,Psap,Lilrb4a,Cd…
GO:0051174	regulation of phosphorus metabolic process	156	1777	1.5e-18	Ccl2,Itgb2,Acvr1b,Ccl3,Plaur,Tgfb1,Gdf15,Coro1c,Cd244,Cd44,Ephb3,Tgfbr1,Crlf1,Mertk,Gadd45b,Ncf1,Timp2,Ccl6,Ccl4,Atp6ap1,Tnfaip3,Ctgf,Havcr2,Ccl7,Grb2,Pik3r5,Hif1a,Edn1,Parp8,Clu,Itga5,Hcls1,Trem2,Lbh,Atp6v0c,Hbegf,Csf1r,Gfra1,Nab2,Fam20c,Slc11a1,Htr2b,Tnfrsf11a,Gpr39,Abl2,Atf3,Fcgr2b,Ehd4,Il1a,Ptpn1,Src,Nras,Tlr2,Pdgfc,Fcgr1,Cyr61,Sdcbp,Pik3r3,Hgf,Fgr,Ereg,Wnt16,Gpnmb,Gdf3,Camk1,Nupr1,Atp6ap2,Sf…	Ccl2,Itgb2,Acvr1b,Ccl3,Plaur,Tgfb1,Gdf15,Coro1c,Cd244,Cd44,Ephb3,Tgfbr1,Crlf1,Mertk,Gadd45b,Ncf1,Timp2,Ccl6,Ccl4,Atp6ap1,Tnfaip3,Ctgf,Havcr2,Ccl7,Grb2,Pik3r5,Hif1a,Edn1,Parp8,Clu,Itga5,Hcls1,Trem2,Lbh,Atp6v0c,Hbegf,Csf1r,Gfra1,Nab2,Fam20c,Slc11a1,Htr2b,Tnfrsf11a,Gpr39,Abl2,Atf3,Fcgr2b,Ehd4,Il1a,Ptpn1,Src,Nras,Tlr2,Pdgfc,Fcgr1,Cyr61,Sdcbp,Pik3r3,Hgf,Fgr,Ereg,Wnt16,Gpnmb,Gdf3,Camk1,Nupr1,Atp6ap2,Sf…
GO:0006810	transport	240	3382	1.54e-18	Actr2,Itgb2,Gm2a,Loxl3,Slc7a7,Ccl3,S100a6,Col1a1,Tgfb1,Hck,Bid,Coro1c,Vav1,Mmp12,Atp6v1b2,Aprt,Clic1,Kdelr3,Mcoln2,Gltp,Pea15a,Mertk,Slc25a13,Cybb,Cd5l,Rrbp1,Ncf1,Trpv2,Cxcl16,Ywhah,Atp6ap1,Rab32,Atp2b1,Ctgf,Gnptab,Grb2,Abcc3,Hif1a,Fbln5,Edn1,Emb,Anxa8,Clu,Loxl2,Atp6v1c1,Lrp12,Krt18,Igf2r,Trem2,Abcg1,Atp6v0c,Npc1,Anxa1,Slc15a3,Msr1,Tram1,Ecrg4,Slc11a1,Htr2b,Cln8,Arl8a,Rab29,Abl2,Tmem206,Fcgr2b,Fa…	Actr2,Itgb2,Gm2a,Loxl3,Slc7a7,Ccl3,S100a6,Col1a1,Tgfb1,Hck,Bid,Coro1c,Vav1,Mmp12,Atp6v1b2,Aprt,Clic1,Kdelr3,Mcoln2,Gltp,Pea15a,Mertk,Slc25a13,Cybb,Cd5l,Rrbp1,Ncf1,Trpv2,Cxcl16,Ywhah,Atp6ap1,Rab32,Atp2b1,Ctgf,Gnptab,Grb2,Abcc3,Hif1a,Fbln5,Edn1,Emb,Anxa8,Clu,Loxl2,Atp6v1c1,Lrp12,Krt18,Igf2r,Trem2,Abcg1,Atp6v0c,Npc1,Anxa1,Slc15a3,Msr1,Tram1,1500015O10Rik,Slc11a1,Htr2b,Cln8,Arl8a,Rab29,Abl2,Tmem206,F…
GO:0030155	regulation of cell adhesion	89	705	2.09e-18	Ccl2,Itgb2,Loxl3,Col1a1,Plaur,Tgfb1,Il7r,Coro1c,Cd244,Cd44,Vav1,Mmp12,Ephb3,Arpc2,Tnfaip8l2,Cd83,Tnfaip3,Vsir,Havcr2,Plau,Itga5,Runx1,Anxa1,Lpxn,P4hb,Sele,Abl2,Itgav,Mdk,Src,Vcam1,Cyr61,Pdpn,Ibsp,Gpnmb,Cd9,Fgl1,Mmp2,Cx3cl1,Nckap1l,Col16a1,Vav3,Prex1,Fermt3,Serpine1,Rbpj,Tgfb2,Ubash3b,Lrp1,Thbs1,Phldb2,Igfbp2,Fbln2,Plxnb2,Fn1,Lif,Ptafr,Actg1,Postn,Dab2,Fes,Adam9,Myo1f,Col8a1,Mmp14,Cd80,Bst1,Sirpa,…	Ccl2,Itgb2,Loxl3,Col1a1,Plaur,Tgfb1,Il7r,Coro1c,Cd244,Cd44,Vav1,Mmp12,Ephb3,Arpc2,Tnfaip8l2,Cd83,Tnfaip3,Vsir,Havcr2,Plau,Itga5,Runx1,Anxa1,Lpxn,P4hb,Sele,Abl2,Itgav,Mdk,Src,Vcam1,Cyr61,Pdpn,Ibsp,Gpnmb,Cd9,Fgl1,Mmp2,Cx3cl1,Nckap1l,Col16a1,Vav3,Prex1,Fermt3,Serpine1,Rbpj,Tgfb2,Ubash3b,Lrp1,Thbs1,Phldb2,Igfbp2,Fbln2,Plxnb2,Fn1,Lif,Ptafr,Actg1,Postn,Dab2,Fes,Adam9,Myo1f,Col8a1,Mmp14,Cd80,Bst1,Sirpa,…
GO:0045937	positive regulation of phosphate metabolic process	119	1159	2.1e-18	Ccl2,Acvr1b,Ccl3,Plaur,Tgfb1,Gdf15,Cd244,Cd44,Ephb3,Tgfbr1,Crlf1,Mertk,Gadd45b,Ncf1,Timp2,Ccl6,Ccl4,Atp6ap1,Ctgf,Havcr2,Ccl7,Pik3r5,Edn1,Parp8,Clu,Itga5,Hcls1,Trem2,Atp6v0c,Hbegf,Csf1r,Gfra1,Nab2,Slc11a1,Htr2b,Tnfrsf11a,Gpr39,Abl2,Fcgr2b,Ehd4,Il1a,Ptpn1,Src,Tlr2,Pdgfc,Fcgr1,Cyr61,Sdcbp,Pik3r3,Hgf,Fgr,Ereg,Wnt16,Gpnmb,Gdf3,Camk1,Nupr1,Cx3cl1,Anxa2,Ptgs2,Nckap1l,Vav3,Rap2b,Tgfb2,Lrp1,Gadd45a,Thbs1,…	Ccl2,Acvr1b,Ccl3,Plaur,Tgfb1,Gdf15,Cd244,Cd44,Ephb3,Tgfbr1,Crlf1,Mertk,Gadd45b,Ncf1,Timp2,Ccl6,Ccl4,Atp6ap1,Ctgf,Havcr2,Ccl7,Pik3r5,Edn1,Parp8,Clu,Itga5,Hcls1,Trem2,Atp6v0c,Hbegf,Csf1r,Gfra1,Nab2,Slc11a1,Htr2b,Tnfrsf11a,Gpr39,Abl2,Fcgr2b,Ehd4,Il1a,Ptpn1,Src,Tlr2,Pdgfc,Fcgr1,Cyr61,Sdcbp,Pik3r3,Hgf,Fgr,Ereg,Wnt16,Gpnmb,Gdf3,Camk1,Nupr1,Cx3cl1,Anxa2,Ptgs2,Nckap1l,Vav3,Rap2b,Tgfb2,Lrp1,Gadd45a,Thbs1,…
GO:0051234	establishment of localization	246	3522	2.69e-18	Actr2,Itgb2,Gm2a,Loxl3,Slc7a7,Ccl3,S100a6,Col1a1,Tgfb1,Hck,Bid,Coro1c,Vav1,Mmp12,Atp6v1b2,Aprt,Clic1,Kdelr3,Mcoln2,Gltp,Pea15a,Mertk,Slc25a13,Cybb,Cd5l,Rrbp1,Ncf1,Trpv2,Cxcl16,Ywhah,Atp6ap1,Rab32,Tnfaip3,Atp2b1,Ctgf,Gnptab,Grb2,Abcc3,Hif1a,Fbln5,Edn1,Emb,Anxa8,Clu,Loxl2,Atp6v1c1,Lrp12,Krt18,Igf2r,Trem2,Abcg1,Atp6v0c,Npc1,Anxa1,Slc15a3,Msr1,Tram1,Ecrg4,Slc11a1,Htr2b,Cln8,Arl8a,Rab29,Abl2,Tmem206,F…	Actr2,Itgb2,Gm2a,Loxl3,Slc7a7,Ccl3,S100a6,Col1a1,Tgfb1,Hck,Bid,Coro1c,Vav1,Mmp12,Atp6v1b2,Aprt,Clic1,Kdelr3,Mcoln2,Gltp,Pea15a,Mertk,Slc25a13,Cybb,Cd5l,Rrbp1,Ncf1,Trpv2,Cxcl16,Ywhah,Atp6ap1,Rab32,Tnfaip3,Atp2b1,Ctgf,Gnptab,Grb2,Abcc3,Hif1a,Fbln5,Edn1,Emb,Anxa8,Clu,Loxl2,Atp6v1c1,Lrp12,Krt18,Igf2r,Trem2,Abcg1,Atp6v0c,Npc1,Anxa1,Slc15a3,Msr1,Tram1,1500015O10Rik,Slc11a1,Htr2b,Cln8,Arl8a,Rab29,Abl2,T…
GO:0019220	regulation of phosphate metabolic process	155	1776	3.15e-18	Ccl2,Itgb2,Acvr1b,Ccl3,Plaur,Tgfb1,Gdf15,Coro1c,Cd244,Cd44,Ephb3,Tgfbr1,Crlf1,Mertk,Gadd45b,Ncf1,Timp2,Ccl6,Ccl4,Atp6ap1,Tnfaip3,Ctgf,Havcr2,Ccl7,Grb2,Pik3r5,Hif1a,Edn1,Parp8,Clu,Itga5,Hcls1,Trem2,Lbh,Atp6v0c,Hbegf,Csf1r,Gfra1,Nab2,Slc11a1,Htr2b,Tnfrsf11a,Gpr39,Abl2,Atf3,Fcgr2b,Ehd4,Il1a,Ptpn1,Src,Nras,Tlr2,Pdgfc,Fcgr1,Cyr61,Sdcbp,Pik3r3,Hgf,Fgr,Ereg,Wnt16,Gpnmb,Gdf3,Camk1,Nupr1,Atp6ap2,Sfrp1,Cx3…	Ccl2,Itgb2,Acvr1b,Ccl3,Plaur,Tgfb1,Gdf15,Coro1c,Cd244,Cd44,Ephb3,Tgfbr1,Crlf1,Mertk,Gadd45b,Ncf1,Timp2,Ccl6,Ccl4,Atp6ap1,Tnfaip3,Ctgf,Havcr2,Ccl7,Grb2,Pik3r5,Hif1a,Edn1,Parp8,Clu,Itga5,Hcls1,Trem2,Lbh,Atp6v0c,Hbegf,Csf1r,Gfra1,Nab2,Slc11a1,Htr2b,Tnfrsf11a,Gpr39,Abl2,Atf3,Fcgr2b,Ehd4,Il1a,Ptpn1,Src,Nras,Tlr2,Pdgfc,Fcgr1,Cyr61,Sdcbp,Pik3r3,Hgf,Fgr,Ereg,Wnt16,Gpnmb,Gdf3,Camk1,Nupr1,Atp6ap2,Sfrp1,Cx3…
GO:0009893	positive regulation of metabolic process	257	3767	4.83e-18	Actr2,Ccl2,Itgb2,Acvr1b,Ccl3,Col1a1,Spi1,Plaur,Tgfb1,Gdf15,Il7r,Irf5,Bid,Cnn2,Cd244,Cd44,Hmox1,Mmp12,Ephb3,Pip4k2a,Tgfbr1,Crlf1,Il12rb2,Mcoln2,Mertk,Gadd45b,Cybb,Cd83,Ncf1,Cyba,Timp2,Trpv2,Tnfsf13,Ccl6,Ccl4,Ywhah,Atp6ap1,Tnfaip3,Ctgf,Vsir,Havcr2,Id2,Ccl7,Grb2,Pik3r5,Hif1a,Fbln5,Lgmn,Edn1,Hexb,Parp8,Plau,Clu,Itga5,Litaf,Hcls1,Runx1,Clec4n,Rps6ka2,Trem2,Abcg1,Lbh,Atp6v0c,Hbegf,Csf1r,Anxa1,Gfra1,Nab…	Actr2,Ccl2,Itgb2,Acvr1b,Ccl3,Col1a1,Spi1,Plaur,Tgfb1,Gdf15,Il7r,Irf5,Bid,Cnn2,Cd244,Cd44,Hmox1,Mmp12,Ephb3,Pip4k2a,Tgfbr1,Crlf1,Il12rb2,Mcoln2,Mertk,Gadd45b,Cybb,Cd83,Ncf1,Cyba,Timp2,Trpv2,Tnfsf13,Ccl6,Ccl4,Ywhah,Atp6ap1,Tnfaip3,Ctgf,Vsir,Havcr2,Id2,Ccl7,Grb2,Pik3r5,Hif1a,Fbln5,Lgmn,Edn1,Hexb,Parp8,Plau,Clu,Itga5,Litaf,Hcls1,Runx1,Clec4n,Rps6ka2,Trem2,Abcg1,Lbh,Atp6v0c,Hbegf,Csf1r,Anxa1,Gfra1,Nab…
GO:0040011	locomotion	119	1183	8.84e-18	Ccl2,Itgb2,Ccl3,Tgfb1,Gab2,Coro1c,Cd44,Wdr1,Vav1,Mmp12,Ephb3,Tgfbr1,Mcoln2,Mertk,Cxcl16,Ccl6,Ccl4,Tnfaip3,Ctgf,Tns3,Sdc1,Id2,Ccl7,Hif1a,Evl,Hexb,Emb,Plau,Loxl2,Sdc2,Lrp12,Itga5,Alcam,Hbegf,Csf1r,Anxa1,Gfra1,Htr2b,Sele,Abl2,Col5a1,Itgav,Mdk,Src,Vcam1,Cyr61,Pdpn,Pik3r3,Hgf,Cxcl1,Cd9,Mmp2,Cx3cl1,Cmtm3,Itga11,Nckap1l,Vav3,Prex1,Tnn,Egr2,Rhov,Fndc3b,Ptk7,Tgfb2,Lrp1,Thbs1,C3ar1,Ch25h,Dclk1,Plxnb2,Fn1,B…	Ccl2,Itgb2,Ccl3,Tgfb1,Gab2,Coro1c,Cd44,Wdr1,Vav1,Mmp12,Ephb3,Tgfbr1,Mcoln2,Mertk,Cxcl16,Ccl6,Ccl4,Tnfaip3,Ctgf,Tns3,Sdc1,Id2,Ccl7,Hif1a,Evl,Hexb,Emb,Plau,Loxl2,Sdc2,Lrp12,Itga5,Alcam,Hbegf,Csf1r,Anxa1,Gfra1,Htr2b,Sele,Abl2,Col5a1,Itgav,Mdk,Src,Vcam1,Cyr61,Pdpn,Pik3r3,Hgf,Cxcl1,Cd9,Mmp2,Cx3cl1,Cmtm3,Itga11,Nckap1l,Vav3,Prex1,Tnn,Egr2,Rhov,Fndc3b,Ptk7,Tgfb2,Lrp1,Thbs1,C3ar1,Ch25h,Dclk1,Plxnb2,Fn1,B…
GO:0048869	cellular developmental process	254	3731	1.16e-17	Actr2,Ccl2,Loxl3,Ccl3,Col6a1,Col1a1,Spi1,Plaur,Tgfb1,Hck,Dnase2a,Il7r,Gab2,Coro1c,Crabp2,Cd44,Wdr1,Wisp1,Vav1,Ephb3,Ctsb,Htra1,Pip4k2a,Tgfbr1,Mertk,Gadd45b,Ctsz,Timp2,Trpv2,Ywhah,Rab32,Tnfaip3,Ctgf,Vsir,Sdc1,Id2,Dnmt3a,Grb2,Hif1a,Evl,Edn1,Ctsl,Hexb,Emb,Clu,Loxl2,Bmp1,Sdc2,Lrp12,Itga5,Pde1b,Alcam,Hcls1,Runx1,Rps6ka2,Trem2,Lbh,Csf1r,Anxa1,Gfra1,Hexa,Mmp19,Nab2,Fam20c,Casp4,Ecrg4,Itm2c,Htr2b,Cln8,Tn…	Actr2,Ccl2,Loxl3,Ccl3,Col6a1,Col1a1,Spi1,Plaur,Tgfb1,Hck,Dnase2a,Il7r,Gab2,Coro1c,Crabp2,Cd44,Wdr1,Wisp1,Vav1,Ephb3,Ctsb,Htra1,Pip4k2a,Tgfbr1,Mertk,Gadd45b,Ctsz,Timp2,Trpv2,Ywhah,Rab32,Tnfaip3,Ctgf,Vsir,Sdc1,Id2,Dnmt3a,Grb2,Hif1a,Evl,Edn1,Ctsl,Hexb,Emb,Clu,Loxl2,Bmp1,Sdc2,Lrp12,Itga5,Pde1b,Alcam,Hcls1,Runx1,Rps6ka2,Trem2,Lbh,Csf1r,Anxa1,Gfra1,Hexa,Mmp19,Nab2,Fam20c,Casp4,1500015O10Rik,Itm2c,Htr2b…
GO:0001819	positive regulation of cytokine production	67	436	1.93e-17	Ccl2,Ccl3,Tgfb1,Cd244,Mmp12,Il12rb2,Mcoln2,Cybb,Cd83,Cyba,Ccl4,Havcr2,Hif1a,Clu,Runx1,Clec4n,Trem2,Csf1r,Anxa1,Casp4,Slc11a1,Htr2b,Abl2,Mdk,Il1a,Src,Nras,Tlr2,Hgf,Fgr,Ereg,Tyrobp,Atp6ap2,Cx3cl1,Ptgs2,Crlf2,Serpine1,Lum,Lrp1,Hpse,Thbs1,Tlr4,C3ar1,Cd14,Naip5,F2r,Rab7b,Ly9,Ptafr,Postn,Osm,Fcer1g,AF251705,P2rx7,Adam8,Nfam1,Ccr5,Clec7a,Tlr8,Syk,Cd84,Clec5a,Unc93b1,Cd276,Sphk1,Fcgr3,Sulf1	Ccl2,Ccl3,Tgfb1,Cd244,Mmp12,Il12rb2,Mcoln2,Cybb,Cd83,Cyba,Ccl4,Havcr2,Hif1a,Clu,Runx1,Clec4n,Trem2,Csf1r,Anxa1,Casp4,Slc11a1,Htr2b,Abl2,Mdk,Il1a,Src,Nras,Tlr2,Hgf,Fgr,Ereg,Tyrobp,Atp6ap2,Cx3cl1,Ptgs2,Crlf2,Serpine1,Lum,Lrp1,Hpse,Thbs1,Tlr4,C3ar1,Cd14,Naip5,F2r,Rab7b,Ly9,Ptafr,Postn,Osm,Fcer1g,Cd300c2,P2rx7,Adam8,Nfam1,Ccr5,Clec7a,Tlr8,Syk,Cd84,Clec5a,Unc93b1,Cd276,Sphk1,Fcgr3,Sulf1
GO:0048519	negative regulation of biological process	317	5108	2.02e-17	Ccl2,Acvr1b,Loxl3,Ccl3,Col1a1,Spi1,Plaur,Tgfb1,Hck,Gdf15,Il7r,Bid,Coro1c,Cnn2,Cstb,Cd44,Wisp1,Hmox1,Mmp12,Ctsb,Htra1,Itih3,Itih4,Tgfbr1,Crlf1,Timp1,Mcoln2,Pea15a,Tnfaip8l2,Mertk,Gadd45b,Cd83,Ctsk,Ctsz,Serpinb6a,Cyba,Timp2,Trpv2,Sparc,Ccl4,Ywhah,Tnfaip3,Atp2b1,Ctgf,Vsir,Wif1,Havcr2,Id2,Dnmt3a,Hif1a,Fbln5,Lgmn,Evl,Gpr137b,Edn1,Ctsl,Plau,Anxa8,Clu,Loxl2,Itga5,Litaf,Hcls1,Runx1,Krt18,Rps6ka2,Trem2,Ab…	Ccl2,Acvr1b,Loxl3,Ccl3,Col1a1,Spi1,Plaur,Tgfb1,Hck,Gdf15,Il7r,Bid,Coro1c,Cnn2,Cstb,Cd44,Wisp1,Hmox1,Mmp12,Ctsb,Htra1,Itih3,Itih4,Tgfbr1,Crlf1,Timp1,Mcoln2,Pea15a,Tnfaip8l2,Mertk,Gadd45b,Cd83,Ctsk,Ctsz,Serpinb6a,Cyba,Timp2,Trpv2,Sparc,Ccl4,Ywhah,Tnfaip3,Atp2b1,Ctgf,Vsir,Wif1,Havcr2,Id2,Dnmt3a,Hif1a,Fbln5,Lgmn,Evl,Gpr137b,Edn1,Ctsl,Plau,Anxa8,Clu,Loxl2,Itga5,Litaf,Hcls1,Runx1,Krt18,Rps6ka2,Trem2,Ab…
GO:0042327	positive regulation of phosphorylation	112	1085	2.08e-17	Ccl2,Acvr1b,Ccl3,Plaur,Tgfb1,Gdf15,Cd44,Ephb3,Tgfbr1,Crlf1,Mertk,Gadd45b,Ncf1,Timp2,Ccl6,Ccl4,Atp6ap1,Ctgf,Havcr2,Ccl7,Pik3r5,Edn1,Parp8,Clu,Itga5,Hcls1,Trem2,Atp6v0c,Hbegf,Csf1r,Gfra1,Nab2,Slc11a1,Htr2b,Tnfrsf11a,Gpr39,Abl2,Fcgr2b,Ehd4,Il1a,Ptpn1,Src,Tlr2,Pdgfc,Fcgr1,Cyr61,Sdcbp,Pik3r3,Hgf,Fgr,Ereg,Wnt16,Gpnmb,Gdf3,Camk1,Nupr1,Cx3cl1,Anxa2,Ptgs2,Nckap1l,Vav3,Rap2b,Tgfb2,Lrp1,Gadd45a,Thbs1,Inhbb,…	Ccl2,Acvr1b,Ccl3,Plaur,Tgfb1,Gdf15,Cd44,Ephb3,Tgfbr1,Crlf1,Mertk,Gadd45b,Ncf1,Timp2,Ccl6,Ccl4,Atp6ap1,Ctgf,Havcr2,Ccl7,Pik3r5,Edn1,Parp8,Clu,Itga5,Hcls1,Trem2,Atp6v0c,Hbegf,Csf1r,Gfra1,Nab2,Slc11a1,Htr2b,Tnfrsf11a,Gpr39,Abl2,Fcgr2b,Ehd4,Il1a,Ptpn1,Src,Tlr2,Pdgfc,Fcgr1,Cyr61,Sdcbp,Pik3r3,Hgf,Fgr,Ereg,Wnt16,Gpnmb,Gdf3,Camk1,Nupr1,Cx3cl1,Anxa2,Ptgs2,Nckap1l,Vav3,Rap2b,Tgfb2,Lrp1,Gadd45a,Thbs1,Inhbb,…
GO:0032101	regulation of response to external stimulus	98	871	2.61e-17	Ccl2,Ccl3,Tgfb1,Cd44,Wisp1,Vav1,Mmp12,Htra1,Tnfaip8l2,Ctss,Cyba,Ccl4,Tnfaip3,Havcr2,Ccl7,Lgmn,Edn1,Ly86,Cd180,Plau,Trem2,Anxa1,Casp4,Tnfrsf11a,Fcgr2b,Mdk,Tlr2,Fcgr1,Pdpn,Tnfrsf1b,Hgf,Fgr,Ereg,Cxcl1,P2rx4,Cd9,Ctsc,Nucb2,Mpp1,F7,Mmp2,Cx3cl1,Bace1,Anxa2,Ptgs2,Nckap1l,Metrnl,Serpine1,Sbno2,Daglb,Ubash3b,Lrp1,Hpse,Thbs1,Tlr4,Grn,Phldb2,C3ar1,Pik3ap1,Abhd12,Fn1,Socs3,Lacc1,F2r,Cx3cr1,Ptprs,Slc8b1,Pla2g…	Ccl2,Ccl3,Tgfb1,Cd44,Wisp1,Vav1,Mmp12,Htra1,Tnfaip8l2,Ctss,Cyba,Ccl4,Tnfaip3,Havcr2,Ccl7,Lgmn,Edn1,Ly86,Cd180,Plau,Trem2,Anxa1,Casp4,Tnfrsf11a,Fcgr2b,Mdk,Tlr2,Fcgr1,Pdpn,Tnfrsf1b,Hgf,Fgr,Ereg,Cxcl1,P2rx4,Cd9,Ctsc,Nucb2,Mpp1,F7,Mmp2,Cx3cl1,Bace1,Anxa2,Ptgs2,Nckap1l,Metrnl,Serpine1,Sbno2,Daglb,Ubash3b,Lrp1,Hpse,Thbs1,Tlr4,Grn,Phldb2,C3ar1,Pik3ap1,Abhd12,Fn1,Socs3,Lacc1,F2r,Cx3cr1,Ptprs,Slc8b1,Pla2g…
GO:0001934	positive regulation of protein phosphorylation	107	1010	2.62e-17	Ccl2,Acvr1b,Ccl3,Plaur,Tgfb1,Gdf15,Cd44,Tgfbr1,Crlf1,Gadd45b,Ncf1,Timp2,Ccl6,Ccl4,Atp6ap1,Ctgf,Havcr2,Ccl7,Pik3r5,Edn1,Parp8,Clu,Itga5,Hcls1,Trem2,Atp6v0c,Hbegf,Csf1r,Gfra1,Nab2,Slc11a1,Htr2b,Tnfrsf11a,Gpr39,Abl2,Fcgr2b,Ehd4,Il1a,Ptpn1,Src,Tlr2,Pdgfc,Fcgr1,Cyr61,Sdcbp,Pik3r3,Hgf,Ereg,Wnt16,Gpnmb,Gdf3,Camk1,Cx3cl1,Anxa2,Ptgs2,Nckap1l,Rap2b,Tgfb2,Lrp1,Gadd45a,Thbs1,Inhbb,Tlr4,Tmem106a,Inhba,Ror1,Ne…	Ccl2,Acvr1b,Ccl3,Plaur,Tgfb1,Gdf15,Cd44,Tgfbr1,Crlf1,Gadd45b,Ncf1,Timp2,Ccl6,Ccl4,Atp6ap1,Ctgf,Havcr2,Ccl7,Pik3r5,Edn1,Parp8,Clu,Itga5,Hcls1,Trem2,Atp6v0c,Hbegf,Csf1r,Gfra1,Nab2,Slc11a1,Htr2b,Tnfrsf11a,Gpr39,Abl2,Fcgr2b,Ehd4,Il1a,Ptpn1,Src,Tlr2,Pdgfc,Fcgr1,Cyr61,Sdcbp,Pik3r3,Hgf,Ereg,Wnt16,Gpnmb,Gdf3,Camk1,Cx3cl1,Anxa2,Ptgs2,Nckap1l,Rap2b,Tgfb2,Lrp1,Gadd45a,Thbs1,Inhbb,Tlr4,Tmem106a,Inhba,Ror1,Ne…
GO:0009653	anatomical structure morphogenesis	178	2244	2.62e-17	Ccl2,Col6a1,Col1a1,Spi1,Tgfb1,Il7r,Angptl2,Crabp2,Cd44,Wdr1,Hmox1,Mmp12,Ephb3,Htra1,Tgfbr1,Mertk,Eln,Mmp13,Ctsz,Ctgf,Sdc1,Id2,Grb2,Hif1a,Evl,Edn1,Ctsl,Emb,Plau,Clu,Loxl2,Sdc2,Itga5,Alcam,Hcls1,Runx1,Hbegf,Csf1r,Gfra1,Hexa,Sat1,Mmp19,Nab2,Fam20c,Htr2b,Abl2,Col5a1,Frzb,Itgav,Mdk,Src,Vcam1,Tlr2,Pdgfc,Cyr61,Pdpn,Pik3r3,Hgf,Fgr,Ereg,Col1a2,Wnt16,Mtpn,Gdf3,Mgp,Cd9,Mfge8,Acan,Atp6ap2,Rp2h,Sfrp1,Fgl1,Mmp…	Ccl2,Col6a1,Col1a1,Spi1,Tgfb1,Il7r,Angptl2,Crabp2,Cd44,Wdr1,Hmox1,Mmp12,Ephb3,Htra1,Tgfbr1,Mertk,Eln,Mmp13,Ctsz,Ctgf,Sdc1,Id2,Grb2,Hif1a,Evl,Edn1,Ctsl,Emb,Plau,Clu,Loxl2,Sdc2,Itga5,Alcam,Hcls1,Runx1,Hbegf,Csf1r,Gfra1,Hexa,Sat1,Mmp19,Nab2,Fam20c,Htr2b,Abl2,Col5a1,Frzb,Itgav,Mdk,Src,Vcam1,Tlr2,Pdgfc,Cyr61,Pdpn,Pik3r3,Hgf,Fgr,Ereg,Col1a2,Wnt16,Mtpn,Gdf3,Mgp,Cd9,Mfge8,Acan,Atp6ap2,Rp2,Sfrp1,Fgl1,Mmp2…
GO:0030154	cell differentiation	250	3674	2.62e-17	Actr2,Ccl2,Loxl3,Ccl3,Col6a1,Col1a1,Spi1,Plaur,Tgfb1,Hck,Dnase2a,Il7r,Gab2,Coro1c,Crabp2,Cd44,Wdr1,Wisp1,Vav1,Ephb3,Ctsb,Htra1,Pip4k2a,Tgfbr1,Mertk,Gadd45b,Ctsz,Timp2,Trpv2,Ywhah,Rab32,Tnfaip3,Ctgf,Vsir,Sdc1,Id2,Dnmt3a,Grb2,Hif1a,Evl,Edn1,Ctsl,Hexb,Emb,Clu,Loxl2,Bmp1,Sdc2,Lrp12,Itga5,Pde1b,Alcam,Hcls1,Runx1,Rps6ka2,Trem2,Lbh,Csf1r,Anxa1,Gfra1,Hexa,Mmp19,Nab2,Fam20c,Casp4,Itm2c,Htr2b,Cln8,Tnfrsf11…	Actr2,Ccl2,Loxl3,Ccl3,Col6a1,Col1a1,Spi1,Plaur,Tgfb1,Hck,Dnase2a,Il7r,Gab2,Coro1c,Crabp2,Cd44,Wdr1,Wisp1,Vav1,Ephb3,Ctsb,Htra1,Pip4k2a,Tgfbr1,Mertk,Gadd45b,Ctsz,Timp2,Trpv2,Ywhah,Rab32,Tnfaip3,Ctgf,Vsir,Sdc1,Id2,Dnmt3a,Grb2,Hif1a,Evl,Edn1,Ctsl,Hexb,Emb,Clu,Loxl2,Bmp1,Sdc2,Lrp12,Itga5,Pde1b,Alcam,Hcls1,Runx1,Rps6ka2,Trem2,Lbh,Csf1r,Anxa1,Gfra1,Hexa,Mmp19,Nab2,Fam20c,Casp4,Itm2c,Htr2b,Cln8,Tnfrsf11…
GO:0016477	cell migration	96	845	3.34e-17	Ccl2,Itgb2,Ccl3,Tgfb1,Gab2,Coro1c,Cd44,Wdr1,Vav1,Mmp12,Ephb3,Tgfbr1,Mcoln2,Mertk,Cxcl16,Ccl6,Ccl4,Tnfaip3,Ctgf,Tns3,Sdc1,Ccl7,Hif1a,Hexb,Plau,Loxl2,Sdc2,Lrp12,Itga5,Hbegf,Anxa1,Gfra1,Htr2b,Sele,Abl2,Col5a1,Itgav,Mdk,Src,Vcam1,Cyr61,Pdpn,Pik3r3,Hgf,Cxcl1,Cd9,Mmp2,Cx3cl1,Itga11,Nckap1l,Vav3,Prex1,Tnn,Rhov,Fndc3b,Ptk7,Tgfb2,Thbs1,Ch25h,Dclk1,Fn1,Cx3cr1,Sdc3,Itgam,Zeb2,Cthrc1,Elmo1,Ext1,Arpc5,Fcer1g,…	Ccl2,Itgb2,Ccl3,Tgfb1,Gab2,Coro1c,Cd44,Wdr1,Vav1,Mmp12,Ephb3,Tgfbr1,Mcoln2,Mertk,Cxcl16,Ccl6,Ccl4,Tnfaip3,Ctgf,Tns3,Sdc1,Ccl7,Hif1a,Hexb,Plau,Loxl2,Sdc2,Lrp12,Itga5,Hbegf,Anxa1,Gfra1,Htr2b,Sele,Abl2,Col5a1,Itgav,Mdk,Src,Vcam1,Cyr61,Pdpn,Pik3r3,Hgf,Cxcl1,Cd9,Mmp2,Cx3cl1,Itga11,Nckap1l,Vav3,Prex1,Tnn,Rhov,Fndc3b,Ptk7,Tgfb2,Thbs1,Ch25h,Dclk1,Fn1,Cx3cr1,Sdc3,Itgam,Zeb2,Cthrc1,Elmo1,Ext1,Arpc5,Fcer1g,…
GO:0080134	regulation of response to stress	123	1273	3.35e-17	Actr2,Ccl2,Ccl3,Bid,Cd44,Wisp1,Vav1,Mmp12,Htra1,Tnfaip8l2,Gadd45b,Ctss,Ncf1,Cyba,Tnfaip3,Ctgf,Havcr2,Hif1a,Fbln5,Edn1,Plau,Clu,Trem2,Hbegf,Anxa1,P4hb,Casp4,Tnfrsf11a,Fcgr2b,Creb3l1,Mdk,Il1a,Ptpn1,Tlr2,Lmna,Fcgr1,Pdpn,Tnfrsf1b,Hgf,Fgr,Ereg,Cxcl1,Wnt16,Cd9,Ctsc,Nupr1,F7,Sfrp1,Mmp2,Cx3cl1,Anxa2,Ptgs2,Metrnl,Serpine1,Sbno2,Daglb,Tgfb2,Ubash3b,Lrp1,Gadd45a,Hpse,Thbs1,Tlr4,Grn,Phldb2,Wfs1,Hk3,Pik3ap1,A…	Actr2,Ccl2,Ccl3,Bid,Cd44,Wisp1,Vav1,Mmp12,Htra1,Tnfaip8l2,Gadd45b,Ctss,Ncf1,Cyba,Tnfaip3,Ctgf,Havcr2,Hif1a,Fbln5,Edn1,Plau,Clu,Trem2,Hbegf,Anxa1,P4hb,Casp4,Tnfrsf11a,Fcgr2b,Creb3l1,Mdk,Il1a,Ptpn1,Tlr2,Lmna,Fcgr1,Pdpn,Tnfrsf1b,Hgf,Fgr,Ereg,Cxcl1,Wnt16,Cd9,Ctsc,Nupr1,F7,Sfrp1,Mmp2,Cx3cl1,Anxa2,Ptgs2,Metrnl,Serpine1,Sbno2,Daglb,Tgfb2,Ubash3b,Lrp1,Gadd45a,Hpse,Thbs1,Tlr4,Grn,Phldb2,Wfs1,Hk3,Pik3ap1,A…
GO:0016192	vesicle-mediated transport	114	1130	4.3e-17	Itgb2,Loxl3,Ccl3,Hck,Coro1c,Vav1,Kdelr3,Mertk,Cd5l,Cxcl16,Rab32,Grb2,Anxa8,Loxl2,Lrp12,Krt18,Trem2,Npc1,Anxa1,Msr1,Slc11a1,Htr2b,Rab29,Abl2,Fcgr2b,Cd302,Itgav,Ehd4,Src,Fcgr1,Abca1,Leprot,Ppt1,Anxa3,Snx8,Olr1,Golt1b,Cd9,Tyrobp,Mfge8,Rp2h,Il10ra,Myo1e,Anxa2,Snx1,Vav3,Atp13a2,Micall2,Rhov,Rab8b,Apobr,Lrp1,Thbs1,Dennd2a,Tlr4,Grn,Lat2,Ssc5d,Neurl3,Arl11,P2ry6,Pstpip1,Cd14,Rab11fip5,Tmed3,Arfgap3,Rab7b…	Itgb2,Loxl3,Ccl3,Hck,Coro1c,Vav1,Kdelr3,Mertk,Cd5l,Cxcl16,Rab32,Grb2,Anxa8,Loxl2,Lrp12,Krt18,Trem2,Npc1,Anxa1,Msr1,Slc11a1,Htr2b,Rab29,Abl2,Fcgr2b,Cd302,Itgav,Ehd4,Src,Fcgr1,Abca1,Leprot,Ppt1,Anxa3,Snx8,Olr1,Golt1b,Cd9,Tyrobp,Mfge8,Rp2,Il10ra,Myo1e,Anxa2,Snx1,Vav3,Atp13a2,Micall2,Rhov,Rab8b,Apobr,Lrp1,Thbs1,Dennd2a,Tlr4,Grn,Lat2,Ssc5d,Neurl3,Arl11,P2ry6,Pstpip1,Cd14,Rab11fip5,Tmed3,Arfgap3,Rab7b,…
GO:1901700	response to oxygen-containing compound	141	1585	4.39e-17	Actr2,Ccl2,Ccl3,Col6a1,Col1a1,Spi1,Tgfb1,Tbxas1,Irf5,Bid,Hmox1,Arpc2,Aprt,Tgfbr1,Timp1,Il12rb2,Cybb,Ncf1,Cyba,Sparc,Cxcl16,Tnfaip3,Atp2b1,Ctgf,Havcr2,Sdc1,Dnmt3a,Ccl7,Grb2,Lgmn,Edn1,Ctsl,Cd180,Esd,Litaf,Runx1,Rps6ka2,Igf2r,Trem2,Anxa1,Mmp19,Casp4,Slc11a1,Htr2b,Tnfrsf11a,Abl2,Fcgr2b,Itgav,Gatm,Il1a,Ptpn1,Src,Vcam1,Tlr2,Pdgfc,Abca1,Tnfrsf1b,Slc2a1,Akr1a1,Pik3r3,Cd38,Ereg,Cxcl1,P2rx4,Col1a2,Cd9,Rgs1…	Actr2,Ccl2,Ccl3,Col6a1,Col1a1,Spi1,Tgfb1,Tbxas1,Irf5,Bid,Hmox1,Arpc2,Aprt,Tgfbr1,Timp1,Il12rb2,Cybb,Ncf1,Cyba,Sparc,Cxcl16,Tnfaip3,Atp2b1,Ctgf,Havcr2,Sdc1,Dnmt3a,Ccl7,Grb2,Lgmn,Edn1,Ctsl,Cd180,Esd,Litaf,Runx1,Rps6ka2,Igf2r,Trem2,Anxa1,Mmp19,Casp4,Slc11a1,Htr2b,Tnfrsf11a,Abl2,Fcgr2b,Itgav,Gatm,Il1a,Ptpn1,Src,Vcam1,Tlr2,Pdgfc,Abca1,Tnfrsf1b,Slc2a1,Akr1a1,Pik3r3,Cd38,Ereg,Cxcl1,P2rx4,Col1a2,Cd9,Rgs1…
GO:0045321	leukocyte activation	72	511	5.05e-17	Itgb2,Ccl3,Spi1,Tgfb1,Il7r,Cd244,Cd44,Vav1,Mertk,Tnfaip3,Havcr2,Id2,Cd180,Clu,Trem2,Anxa1,Slc11a1,Rab29,Mr1,Abl2,Itgav,Mdk,Tlr2,Ctps,Anxa3,Clec4d,Tyrobp,Cx3cl1,Mlh1,Prex1,Rbpj,Sbno2,Tlr4,Tmem106a,Grn,Plcl2,Lat2,C1qa,Gpr97,Blnk,Cx3cr1,Cd48,Itgam,Pi4k2a,Ly9,Skap2,Pirb,Fcgr4,Fcer1g,Adam9,Milr1,Myo1f,Tpd52,Slc7a2,Mafb,P2rx7,Sox4,Psap,Lilrb4,Cd300a,Nfam1,Clec7a,Tlr8,Prkcd,Msn,Syk,Prdx1,Lcp1,Cdk6,Cd276…	Itgb2,Ccl3,Spi1,Tgfb1,Il7r,Cd244,Cd44,Vav1,Mertk,Tnfaip3,Havcr2,Id2,Cd180,Clu,Trem2,Anxa1,Slc11a1,Rab29,Mr1,Abl2,Itgav,Mdk,Tlr2,Ctps,Anxa3,Clec4d,Tyrobp,Cx3cl1,Mlh1,Prex1,Rbpj,Sbno2,Tlr4,Tmem106a,Grn,Plcl2,Lat2,C1qa,Adgrg3,Blnk,Cx3cr1,Cd48,Itgam,Pi4k2a,Ly9,Skap2,Pirb,Fcgr4,Fcer1g,Adam9,Milr1,Myo1f,Tpd52,Slc7a2,Mafb,P2rx7,Sox4,Psap,Lilrb4a,Cd300a,Nfam1,Clec7a,Tlr8,Prkcd,Msn,Syk,Prdx1,Lcp1,Cdk6,Cd2…
GO:0051094	positive regulation of developmental process	137	1533	1.07e-16	Actr2,Itgb2,Acvr1b,Ccl3,Col1a1,Tgfb1,Gdf15,Il7r,Coro1c,Crabp2,Wisp1,Hmox1,Ephb3,Arpc2,Clic1,Tgfbr1,Cybb,Cd83,Timp2,Trpv2,Tnfsf13,Atp6ap1,Tnfaip3,Atp2b1,Ctgf,Vsir,Wif1,Id2,Hif1a,Edn1,Clu,Loxl2,Bmp1,Itga5,Hcls1,Runx1,Trem2,Lbh,Csf1r,Anxa1,Msr1,P4hb,Fam20c,Abl2,Frzb,Mdk,Il1a,Src,Nras,Tlr2,Lmna,Cyr61,Sdcbp,Pdpn,Tnfrsf1b,Hgf,Cxcl1,P2rx4,Anxa3,Gdf3,Camk1,Tyrobp,Itgax,Sfrp1,Cx3cl1,Ctsh,Ppib,Ptgs2,Mlh1,N…	Actr2,Itgb2,Acvr1b,Ccl3,Col1a1,Tgfb1,Gdf15,Il7r,Coro1c,Crabp2,Wisp1,Hmox1,Ephb3,Arpc2,Clic1,Tgfbr1,Cybb,Cd83,Timp2,Trpv2,Tnfsf13,Atp6ap1,Tnfaip3,Atp2b1,Ctgf,Vsir,Wif1,Id2,Hif1a,Edn1,Clu,Loxl2,Bmp1,Itga5,Hcls1,Runx1,Trem2,Lbh,Csf1r,Anxa1,Msr1,P4hb,Fam20c,Abl2,Frzb,Mdk,Il1a,Src,Nras,Tlr2,Lmna,Cyr61,Sdcbp,Pdpn,Tnfrsf1b,Hgf,Cxcl1,P2rx4,Anxa3,Gdf3,Camk1,Tyrobp,Itgax,Sfrp1,Cx3cl1,Ctsh,Ppib,Ptgs2,Mlh1,N…
GO:0051247	positive regulation of protein metabolic process	145	1675	1.14e-16	Ccl2,Acvr1b,Ccl3,Plaur,Tgfb1,Gdf15,Bid,Cd44,Tgfbr1,Crlf1,Gadd45b,Ncf1,Timp2,Ccl6,Ccl4,Atp6ap1,Tnfaip3,Ctgf,Vsir,Havcr2,Ccl7,Pik3r5,Lgmn,Edn1,Parp8,Clu,Itga5,Hcls1,Trem2,Abcg1,Atp6v0c,Hbegf,Csf1r,Gfra1,Nab2,Slc11a1,Htr2b,Tnfrsf11a,Gpr39,Abl2,Fcgr2b,Ehd4,Il1a,Ptpn1,Src,Tlr2,Pdgfc,Lmna,Fcgr1,Cyr61,Sdcbp,Tnfrsf1b,Pik3r3,Hgf,Ereg,Wnt16,Gpnmb,Mtpn,Gdf3,Camk1,Ctsc,Nupr1,Cx3cl1,Anxa2,Ctsh,Snx1,Ptgs2,Ncka…	Ccl2,Acvr1b,Ccl3,Plaur,Tgfb1,Gdf15,Bid,Cd44,Tgfbr1,Crlf1,Gadd45b,Ncf1,Timp2,Ccl6,Ccl4,Atp6ap1,Tnfaip3,Ctgf,Vsir,Havcr2,Ccl7,Pik3r5,Lgmn,Edn1,Parp8,Clu,Itga5,Hcls1,Trem2,Abcg1,Atp6v0c,Hbegf,Csf1r,Gfra1,Nab2,Slc11a1,Htr2b,Tnfrsf11a,Gpr39,Abl2,Fcgr2b,Ehd4,Il1a,Ptpn1,Src,Tlr2,Pdgfc,Lmna,Fcgr1,Cyr61,Sdcbp,Tnfrsf1b,Pik3r3,Hgf,Ereg,Wnt16,Gpnmb,Mtpn,Gdf3,Camk1,Ctsc,Nupr1,Cx3cl1,Anxa2,Ctsh,Snx1,Ptgs2,Ncka…
GO:2000026	regulation of multicellular organismal development	171	2150	1.17e-16	Actr2,Ccl2,Itgb2,Acvr1b,Loxl3,Ccl3,Col1a1,Spi1,Tgfb1,Il7r,Crabp2,Cd44,Wdr1,Wisp1,Hmox1,Mmp12,Ephb3,Tgfbr1,Timp1,Cybb,Cd83,Ctsk,Ctsz,Timp2,Trpv2,Sparc,Tnfsf13,Ywhah,Atp6ap1,Tnfaip3,Atp2b1,Ctgf,Vsir,Havcr2,Id2,Hif1a,Fbln5,Gpr137b,Edn1,Plau,Loxl2,Bmp1,Sdc2,Itga5,Hcls1,Runx1,Trem2,Lbh,Tmem178,Csf1r,Anxa1,Fam20c,Itm2c,Rab29,Abl2,Col5a1,Frzb,Creb3l1,Mdk,Il1a,Src,Nras,Tlr2,Lmna,Cyr61,Sdcbp,Pdpn,Tnfrsf1b…	Actr2,Ccl2,Itgb2,Acvr1b,Loxl3,Ccl3,Col1a1,Spi1,Tgfb1,Il7r,Crabp2,Cd44,Wdr1,Wisp1,Hmox1,Mmp12,Ephb3,Tgfbr1,Timp1,Cybb,Cd83,Ctsk,Ctsz,Timp2,Trpv2,Sparc,Tnfsf13,Ywhah,Atp6ap1,Tnfaip3,Atp2b1,Ctgf,Vsir,Havcr2,Id2,Hif1a,Fbln5,Gpr137b,Edn1,Plau,Loxl2,Bmp1,Sdc2,Itga5,Hcls1,Runx1,Trem2,Lbh,Tmem178,Csf1r,Anxa1,Fam20c,Itm2c,Rab29,Abl2,Col5a1,Frzb,Creb3l1,Mdk,Il1a,Src,Nras,Tlr2,Lmna,Cyr61,Sdcbp,Pdpn,Tnfrsf1b…
GO:0051241	negative regulation of multicellular organismal process	123	1304	1.82e-16	Ccl2,Loxl3,Ccl3,Tgfb1,Gdf15,Coro1c,Cd44,Wisp1,Hmox1,Tgfbr1,Timp1,Mertk,Cd83,Ctsk,Ctsz,Cyba,Sparc,Ywhah,Tnfaip3,Atp2b1,Vsir,Havcr2,Id2,Hif1a,Fbln5,Lgmn,Evl,Gpr137b,Plau,Loxl2,Runx1,Trem2,Tmem178,Anxa1,Slc11a1,Itm2c,Gpr39,Rab29,Fcgr2b,Col5a1,Frzb,Creb3l1,Mdk,Il1a,Nras,Tlr2,Lmna,Tnfrsf1b,Hgf,Cd38,Lrpap1,P2rx4,Gpnmb,Hpgds,Cd9,Ctsc,Tyrobp,Sfrp1,Mmp2,Cx3cl1,Anxa2,Ptgs2,Nckap1l,C1qc,Tnn,Serpine1,Rbpj,Fn…	Ccl2,Loxl3,Ccl3,Tgfb1,Gdf15,Coro1c,Cd44,Wisp1,Hmox1,Tgfbr1,Timp1,Mertk,Cd83,Ctsk,Ctsz,Cyba,Sparc,Ywhah,Tnfaip3,Atp2b1,Vsir,Havcr2,Id2,Hif1a,Fbln5,Lgmn,Evl,Gpr137b,Plau,Loxl2,Runx1,Trem2,Tmem178,Anxa1,Slc11a1,Itm2c,Gpr39,Rab29,Fcgr2b,Col5a1,Frzb,Creb3l1,Mdk,Il1a,Nras,Tlr2,Lmna,Tnfrsf1b,Hgf,Cd38,Lrpap1,P2rx4,Gpnmb,Hpgds,Cd9,Ctsc,Tyrobp,Sfrp1,Mmp2,Cx3cl1,Anxa2,Ptgs2,Nckap1l,C1qc,Tnn,Serpine1,Rbpj,Fn…
GO:0010604	positive regulation of macromolecule metabolic process	237	3467	1.94e-16	Actr2,Ccl2,Acvr1b,Ccl3,Col1a1,Spi1,Plaur,Tgfb1,Gdf15,Il7r,Irf5,Bid,Cnn2,Cd244,Cd44,Mmp12,Tgfbr1,Crlf1,Il12rb2,Mcoln2,Gadd45b,Cybb,Cd83,Ncf1,Cyba,Timp2,Tnfsf13,Ccl6,Ccl4,Ywhah,Atp6ap1,Tnfaip3,Ctgf,Vsir,Havcr2,Id2,Ccl7,Pik3r5,Hif1a,Fbln5,Lgmn,Edn1,Hexb,Parp8,Clu,Itga5,Litaf,Hcls1,Runx1,Clec4n,Rps6ka2,Trem2,Abcg1,Lbh,Atp6v0c,Hbegf,Csf1r,Anxa1,Gfra1,Nab2,Casp4,Slc11a1,Htr2b,Tnfrsf11a,Gpr39,Pkp1,Rab29…	Actr2,Ccl2,Acvr1b,Ccl3,Col1a1,Spi1,Plaur,Tgfb1,Gdf15,Il7r,Irf5,Bid,Cnn2,Cd244,Cd44,Mmp12,Tgfbr1,Crlf1,Il12rb2,Mcoln2,Gadd45b,Cybb,Cd83,Ncf1,Cyba,Timp2,Tnfsf13,Ccl6,Ccl4,Ywhah,Atp6ap1,Tnfaip3,Ctgf,Vsir,Havcr2,Id2,Ccl7,Pik3r5,Hif1a,Fbln5,Lgmn,Edn1,Hexb,Parp8,Clu,Itga5,Litaf,Hcls1,Runx1,Clec4n,Rps6ka2,Trem2,Abcg1,Lbh,Atp6v0c,Hbegf,Csf1r,Anxa1,Gfra1,Nab2,Casp4,Slc11a1,Htr2b,Tnfrsf11a,Gpr39,Pkp1,Rab29…
GO:0010941	regulation of cell death	143	1661	3.14e-16	Ccl3,Plaur,Tgfb1,Hck,Il7r,Irf5,Bid,Cd44,Wisp1,Hmox1,Ctsb,Tgfbr1,Crlf1,Timp1,Pea15a,Tnfaip8l2,Mertk,Gadd45b,Ctsz,Ywhah,Tnfaip3,Ctgf,Dnmt3a,Hif1a,Lgmn,Edn1,Clu,Itga5,Sdf2l1,Hcls1,Krt18,Rps6ka2,Igf2r,Trem2,Atp6v0c,Npc1,Csf1r,Anxa1,Tmem132a,P4hb,Casp4,Itm2c,Htr2b,Cln8,Rab29,Abl2,Atf3,Fcgr2b,Fam129b,Frzb,Itgav,Creb3l1,Mdk,Ptpn1,Src,Wisp2,Zmat3,Slc25a24,Lmna,Cyr61,Pdpn,Tnfrsf1b,Ppt1,Hgf,Cd38,Lrpap1,Wnt…	Ccl3,Plaur,Tgfb1,Hck,Il7r,Irf5,Bid,Cd44,Wisp1,Hmox1,Ctsb,Tgfbr1,Crlf1,Timp1,Pea15a,Tnfaip8l2,Mertk,Gadd45b,Ctsz,Ywhah,Tnfaip3,Ctgf,Dnmt3a,Hif1a,Lgmn,Edn1,Clu,Itga5,Sdf2l1,Hcls1,Krt18,Rps6ka2,Igf2r,Trem2,Atp6v0c,Npc1,Csf1r,Anxa1,Tmem132a,P4hb,Casp4,Itm2c,Htr2b,Cln8,Rab29,Abl2,Atf3,Fcgr2b,Fam129b,Frzb,Itgav,Creb3l1,Mdk,Ptpn1,Src,Wisp2,Zmat3,Slc25a24,Lmna,Cyr61,Pdpn,Tnfrsf1b,Ppt1,Hgf,Cd38,Lrpap1,Wnt…
GO:0030198	extracellular matrix organization	47	231	4.34e-16	Loxl3,Col1a1,Tgfb1,Mmp12,Tgfbr1,Eln,Mmp13,Ctss,Ctgf,Fbln5,Loxl2,Mmp19,Col5a1,Creb3l1,Cyr61,Col24a1,Ibsp,Col1a2,Acan,Mmp2,Myo1e,Anxa2,Qsox1,Col16a1,Tgfbi,Lum,Scx,Tgfb2,Sh3pxd2b,Scara3,Fbln2,Fn1,Postn,Ext1,Tnfrsf11b,Col5a2,Col3a1,Col8a1,Mmp14,Lepre1,Col23a1,Col15a1,Col10a1,Lgals3,Lcp1,Lox,Sulf1	Loxl3,Col1a1,Tgfb1,Mmp12,Tgfbr1,Eln,Mmp13,Ctss,Ctgf,Fbln5,Loxl2,Mmp19,Col5a1,Creb3l1,Cyr61,Col24a1,Ibsp,Col1a2,Acan,Mmp2,Myo1e,Anxa2,Qsox1,Col16a1,Tgfbi,Lum,Scx,Tgfb2,Sh3pxd2b,Scara3,Fbln2,Fn1,Postn,Ext1,Tnfrsf11b,Col5a2,Col3a1,Col8a1,Mmp14,P3h1,Col23a1,Col15a1,Col10a1,Lgals3,Lcp1,Lox,Sulf1
GO:0022603	regulation of anatomical structure morphogenesis	109	1090	4.75e-16	Actr2,Ccl2,Itgb2,Ccl3,Tgfb1,Hck,Gdf15,Coro1c,Crabp2,Cd44,Wdr1,Hmox1,Ephb3,Arpc2,Tgfbr1,Cybb,Trpv2,Sparc,Tnfsf13,Ywhah,Tnfaip3,Ccl7,Hif1a,Fbln5,Edn1,Hexb,Plau,Sdc2,Itga5,Hcls1,Runx1,Trem2,Csf1r,Anxa1,P4hb,Abl2,Col5a1,Creb3l1,Mdk,Il1a,Src,Nras,Pdpn,Tnfrsf1b,Hgf,Fgr,Anxa3,Camk1,Tyrobp,Itgax,Sfrp1,Cx3cl1,Ctsh,Ptgs2,Cd53,Prex1,Serpine1,Rbpj,Rhov,Scx,Ptk7,Tgfb2,Lrp1,Gadd45a,Thbs1,Grn,Phldb2,C3ar1,Vat1,…	Actr2,Ccl2,Itgb2,Ccl3,Tgfb1,Hck,Gdf15,Coro1c,Crabp2,Cd44,Wdr1,Hmox1,Ephb3,Arpc2,Tgfbr1,Cybb,Trpv2,Sparc,Tnfsf13,Ywhah,Tnfaip3,Ccl7,Hif1a,Fbln5,Edn1,Hexb,Plau,Sdc2,Itga5,Hcls1,Runx1,Trem2,Csf1r,Anxa1,P4hb,Abl2,Col5a1,Creb3l1,Mdk,Il1a,Src,Nras,Pdpn,Tnfrsf1b,Hgf,Fgr,Anxa3,Camk1,Tyrobp,Itgax,Sfrp1,Cx3cl1,Ctsh,Ptgs2,Cd53,Prex1,Serpine1,Rbpj,Rhov,Scx,Ptk7,Tgfb2,Lrp1,Gadd45a,Thbs1,Grn,Phldb2,C3ar1,Vat1,…
GO:0032270	positive regulation of cellular protein metabolic process	139	1600	4.93e-16	Ccl2,Acvr1b,Ccl3,Plaur,Tgfb1,Gdf15,Bid,Cd44,Tgfbr1,Crlf1,Gadd45b,Ncf1,Timp2,Ccl6,Ccl4,Atp6ap1,Tnfaip3,Ctgf,Vsir,Havcr2,Ccl7,Pik3r5,Lgmn,Edn1,Parp8,Clu,Itga5,Hcls1,Trem2,Atp6v0c,Hbegf,Csf1r,Gfra1,Nab2,Slc11a1,Htr2b,Tnfrsf11a,Gpr39,Abl2,Fcgr2b,Ehd4,Il1a,Ptpn1,Src,Tlr2,Pdgfc,Lmna,Fcgr1,Cyr61,Sdcbp,Tnfrsf1b,Pik3r3,Hgf,Ereg,Wnt16,Gpnmb,Gdf3,Camk1,Ctsc,Nupr1,Cx3cl1,Anxa2,Ctsh,Ptgs2,Nckap1l,Rap2b,Rbm3,T…	Ccl2,Acvr1b,Ccl3,Plaur,Tgfb1,Gdf15,Bid,Cd44,Tgfbr1,Crlf1,Gadd45b,Ncf1,Timp2,Ccl6,Ccl4,Atp6ap1,Tnfaip3,Ctgf,Vsir,Havcr2,Ccl7,Pik3r5,Lgmn,Edn1,Parp8,Clu,Itga5,Hcls1,Trem2,Atp6v0c,Hbegf,Csf1r,Gfra1,Nab2,Slc11a1,Htr2b,Tnfrsf11a,Gpr39,Abl2,Fcgr2b,Ehd4,Il1a,Ptpn1,Src,Tlr2,Pdgfc,Lmna,Fcgr1,Cyr61,Sdcbp,Tnfrsf1b,Pik3r3,Hgf,Ereg,Wnt16,Gpnmb,Gdf3,Camk1,Ctsc,Nupr1,Cx3cl1,Anxa2,Ctsh,Ptgs2,Nckap1l,Rap2b,Rbm3,T…
GO:0008284	positive regulation of cell population proliferation	101	964	5.15e-16	Ccl2,Tgfb1,Hck,Il7r,Gab2,Cd244,Wisp1,Hmox1,Mmp12,Htra1,Tgfbr1,Crlf1,Timp1,Ctsz,Cyba,Tnfsf13,Tnfaip3,Ctgf,Havcr2,Tns3,Id2,Hif1a,Cdca7l,Fbln5,Lgmn,Edn1,Plau,Clu,Hcls1,Lbh,Hbegf,Csf1r,Anxa1,Htr2b,Atf3,Itgav,Mdk,Nras,Vcam1,Pdgfc,Cyr61,Sdcbp,Cd38,Ereg,Cxcl1,Acer3,Itgax,Sfrp1,Mmp2,Cx3cl1,Anxa2,Ctsh,Ptgs2,Nckap1l,Vav3,Crlf2,Serpine1,Rbpj,Fndc3b,Scx,Tgfb2,Hpse,Thbs1,Tlr4,Grn,Igfbp2,C3ar1,Fn1,P2ry6,Slc35f…	Ccl2,Tgfb1,Hck,Il7r,Gab2,Cd244,Wisp1,Hmox1,Mmp12,Htra1,Tgfbr1,Crlf1,Timp1,Ctsz,Cyba,Tnfsf13,Tnfaip3,Ctgf,Havcr2,Tns3,Id2,Hif1a,Cdca7l,Fbln5,Lgmn,Edn1,Plau,Clu,Hcls1,Lbh,Hbegf,Csf1r,Anxa1,Htr2b,Atf3,Itgav,Mdk,Nras,Vcam1,Pdgfc,Cyr61,Sdcbp,Cd38,Ereg,Cxcl1,Acer3,Itgax,Sfrp1,Mmp2,Cx3cl1,Anxa2,Ctsh,Ptgs2,Nckap1l,Vav3,Crlf2,Serpine1,Rbpj,Fndc3b,Scx,Tgfb2,Hpse,Thbs1,Tlr4,Grn,Igfbp2,C3ar1,Fn1,P2ry6,Slc35f…
GO:0002694	regulation of leukocyte activation	71	527	7.01e-16	Ccl2,Itgb2,Loxl3,Tgfb1,Il7r,Gab2,Cd244,Cd44,Hmox1,Tnfaip8l2,Mertk,Cd83,Tnfsf13,Tnfaip3,Vsir,Havcr2,Id2,Gpr137b,Runx1,Trem2,Anxa1,Fcgr2b,Mdk,Vcam1,Tnfrsf1b,Fgr,Cd38,Gpnmb,Clec4d,Ctsc,Tyrobp,Sfrp1,Fgl1,Cx3cl1,Mlh1,Nckap1l,Vav3,Crlf2,Thbs1,Tlr4,Grn,Igfbp2,Itgam,Pla2g4a,Ptafr,Ptpre,Cd300lb,Fcer1g,Fes,Milr1,Mmp14,Abr,Slc7a2,Cd80,Bst1,Sirpa,Sox4,Adam8,Cd300lf,Cd300a,Nfam1,Slamf7,Clec7a,Nfkbiz,Syk,Lgals…	Ccl2,Itgb2,Loxl3,Tgfb1,Il7r,Gab2,Cd244,Cd44,Hmox1,Tnfaip8l2,Mertk,Cd83,Tnfsf13,Tnfaip3,Vsir,Havcr2,Id2,Gpr137b,Runx1,Trem2,Anxa1,Fcgr2b,Mdk,Vcam1,Tnfrsf1b,Fgr,Cd38,Gpnmb,Clec4d,Ctsc,Tyrobp,Sfrp1,Fgl1,Cx3cl1,Mlh1,Nckap1l,Vav3,Crlf2,Thbs1,Tlr4,Grn,Igfbp2,Itgam,Pla2g4a,Ptafr,Ptpre,Cd300lb,Fcer1g,Fes,Milr1,Mmp14,Abr,Slc7a2,Cd80,Bst1,Sirpa,Sox4,Adam8,Cd300lf,Cd300a,Nfam1,Slamf7,Clec7a,Nfkbiz,Syk,Lgals…
GO:0048523	negative regulation of cellular process	291	4672	9.13e-16	Acvr1b,Loxl3,Ccl3,Col1a1,Spi1,Plaur,Tgfb1,Hck,Gdf15,Il7r,Bid,Coro1c,Cnn2,Cstb,Cd44,Wisp1,Hmox1,Mmp12,Ctsb,Htra1,Itih3,Itih4,Tgfbr1,Crlf1,Timp1,Mcoln2,Pea15a,Tnfaip8l2,Mertk,Gadd45b,Ctsz,Serpinb6a,Timp2,Trpv2,Sparc,Ywhah,Tnfaip3,Ctgf,Vsir,Wif1,Havcr2,Id2,Dnmt3a,Hif1a,Fbln5,Lgmn,Evl,Gpr137b,Edn1,Ctsl,Anxa8,Clu,Loxl2,Itga5,Litaf,Hcls1,Runx1,Krt18,Rps6ka2,Trem2,Abcg1,Lbh,Atp6v0c,Tmem178,Npc1,Hbegf,Cs…	Acvr1b,Loxl3,Ccl3,Col1a1,Spi1,Plaur,Tgfb1,Hck,Gdf15,Il7r,Bid,Coro1c,Cnn2,Cstb,Cd44,Wisp1,Hmox1,Mmp12,Ctsb,Htra1,Itih3,Itih4,Tgfbr1,Crlf1,Timp1,Mcoln2,Pea15a,Tnfaip8l2,Mertk,Gadd45b,Ctsz,Serpinb6a,Timp2,Trpv2,Sparc,Ywhah,Tnfaip3,Ctgf,Vsir,Wif1,Havcr2,Id2,Dnmt3a,Hif1a,Fbln5,Lgmn,Evl,Gpr137b,Edn1,Ctsl,Anxa8,Clu,Loxl2,Itga5,Litaf,Hcls1,Runx1,Krt18,Rps6ka2,Trem2,Abcg1,Lbh,Atp6v0c,Tmem178,Npc1,Hbegf,Cs…
GO:0050776	regulation of immune response	79	645	1.22e-15	Itgb2,Loxl3,Tgfb1,Dnase2a,Il7r,Gab2,Cd44,Hmox1,Vav1,Mmp12,Cd5l,Tnfsf13,Tnfaip3,Vsir,Havcr2,Trem2,Anxa1,Lpxn,Slc11a1,Rab29,Mr1,Fcgr2b,Nras,Tlr2,Fcgr1,Tnfrsf1b,Fgr,Cd38,Ereg,Clec4d,Pianp,Fgl1,Mmp2,Cmtm3,Ctsh,Mlh1,Nckap1l,Vav3,C1qc,C1qb,Tgfb2,Tlr4,Grn,Rftn1,Plcl2,Lat2,C3ar1,C1qa,Clec12a,Cd48,Itgam,Pla2g4a,Ptafr,Tec,Cfi,Fcgr4,Fcer1g,Fes,Gpx1,Myo1f,Col3a1,Fyb,Abr,P2rx7,Adam8,Cd300a,Arrb2,Nfam1,Clec7a,…	Itgb2,Loxl3,Tgfb1,Dnase2a,Il7r,Gab2,Cd44,Hmox1,Vav1,Mmp12,Cd5l,Tnfsf13,Tnfaip3,Vsir,Havcr2,Trem2,Anxa1,Lpxn,Slc11a1,Rab29,Mr1,Fcgr2b,Nras,Tlr2,Fcgr1,Tnfrsf1b,Fgr,Cd38,Ereg,Clec4d,Pianp,Fgl1,Mmp2,Cmtm3,Ctsh,Mlh1,Nckap1l,Vav3,C1qc,C1qb,Tgfb2,Tlr4,Grn,Rftn1,Plcl2,Lat2,C3ar1,C1qa,Clec12a,Cd48,Itgam,Pla2g4a,Ptafr,Tec,Cfi,Fcgr4,Fcer1g,Fes,Gpx1,Myo1f,Col3a1,Fyb,Abr,P2rx7,Adam8,Cd300a,Arrb2,Nfam1,Clec7a,…
GO:0031399	regulation of protein modification process	152	1856	1.32e-15	Ccl2,Itgb2,Acvr1b,Ccl3,Spi1,Plaur,Tgfb1,Gdf15,Coro1c,Cd44,Tgfbr1,Crlf1,Gadd45b,Ncf1,Timp2,Ccl6,Ccl4,Atp6ap1,Tnfaip3,Ctgf,Havcr2,Ccl7,Grb2,Pik3r5,Edn1,Parp8,Clu,Itga5,Hcls1,Trem2,Lbh,Atp6v0c,Hbegf,Csf1r,Gfra1,Nab2,Slc11a1,Htr2b,Tnfrsf11a,Gpr39,Abl2,Atf3,Fcgr2b,Ehd4,Il1a,Ptpn1,Src,Nras,Tlr2,Pdgfc,Lmna,Fcgr1,Cyr61,Sdcbp,Pik3r3,Hgf,Fgr,Ereg,Wnt16,Gpnmb,Gdf3,Camk1,Nupr1,Atp6ap2,Sfrp1,Cx3cl1,Anxa2,Ptgs…	Ccl2,Itgb2,Acvr1b,Ccl3,Spi1,Plaur,Tgfb1,Gdf15,Coro1c,Cd44,Tgfbr1,Crlf1,Gadd45b,Ncf1,Timp2,Ccl6,Ccl4,Atp6ap1,Tnfaip3,Ctgf,Havcr2,Ccl7,Grb2,Pik3r5,Edn1,Parp8,Clu,Itga5,Hcls1,Trem2,Lbh,Atp6v0c,Hbegf,Csf1r,Gfra1,Nab2,Slc11a1,Htr2b,Tnfrsf11a,Gpr39,Abl2,Atf3,Fcgr2b,Ehd4,Il1a,Ptpn1,Src,Nras,Tlr2,Pdgfc,Lmna,Fcgr1,Cyr61,Sdcbp,Pik3r3,Hgf,Fgr,Ereg,Wnt16,Gpnmb,Gdf3,Camk1,Nupr1,Atp6ap2,Sfrp1,Cx3cl1,Anxa2,Ptgs…
GO:0051049	regulation of transport	152	1862	1.71e-15	Ccl2,Itgb2,Ccl3,Tgfb1,Hck,Gab2,Cnn2,Wdr1,Wisp1,Hmox1,Arpc2,Clic1,Pea15a,Mertk,Mmp13,Cybb,Ctss,Stac2,Cyba,Trpv2,Ccl4,Ywhah,Atp6ap1,Atp2b1,Sdc1,Hif1a,Edn1,Clu,Hcls1,Runx1,Clec4n,Trem2,Abcg1,Anxa1,Ecrg4,Slc11a1,Htr2b,Tnfrsf11a,Gpr39,Rab29,Sele,Fcgr2b,Itgav,Ehd4,Il1a,Fabp5,Ptpn1,Src,Tlr2,Fcgr1,Sdcbp,Abca1,Tnfrsf1b,Ppt1,Fgr,Cd38,Lrpap1,Cxcl1,P2rx4,Camk1,Mfge8,Nucb2,Sfrp1,Cx3cl1,Bace1,Anxa2,Ptgs2,Nckap…	Ccl2,Itgb2,Ccl3,Tgfb1,Hck,Gab2,Cnn2,Wdr1,Wisp1,Hmox1,Arpc2,Clic1,Pea15a,Mertk,Mmp13,Cybb,Ctss,Stac2,Cyba,Trpv2,Ccl4,Ywhah,Atp6ap1,Atp2b1,Sdc1,Hif1a,Edn1,Clu,Hcls1,Runx1,Clec4n,Trem2,Abcg1,Anxa1,1500015O10Rik,Slc11a1,Htr2b,Tnfrsf11a,Gpr39,Rab29,Sele,Fcgr2b,Itgav,Ehd4,Il1a,Fabp5,Ptpn1,Src,Tlr2,Fcgr1,Sdcbp,Abca1,Tnfrsf1b,Ppt1,Fgr,Cd38,Lrpap1,Cxcl1,P2rx4,Camk1,Mfge8,Nucb2,Sfrp1,Cx3cl1,Bace1,Anxa2,Ptg…
GO:0043408	regulation of MAPK cascade	84	723	1.78e-15	Ccl2,Ccl3,Tgfb1,Gdf15,Cd44,Tgfbr1,Gadd45b,Ncf1,Timp2,Ccl6,Ccl4,Atp6ap1,Ctgf,Havcr2,Ccl7,Grb2,Pik3r5,Edn1,Trem2,Lbh,Atp6v0c,Csf1r,Htr2b,Tnfrsf11a,Gpr39,Abl2,Atf3,Fcgr2b,Il1a,Ptpn1,Src,Tlr2,Pdgfc,Cyr61,Hgf,Wnt16,Gpnmb,Atp6ap2,Sfrp1,Cx3cl1,Tlr13,Tgfb2,Lrp1,Gadd45a,Thbs1,Tlr4,Tmem106a,Ror1,Rnf149,Fn1,P2ry6,Rap2a,F2r,Gdf6,Rap1b,Lif,Zeb2,Osm,Pdgfa,Dab2,Adam9,Dok1,P2rx7,Mdfic,Sirpa,Psap,Adam8,Cd300a,Ngf…	Ccl2,Ccl3,Tgfb1,Gdf15,Cd44,Tgfbr1,Gadd45b,Ncf1,Timp2,Ccl6,Ccl4,Atp6ap1,Ctgf,Havcr2,Ccl7,Grb2,Pik3r5,Edn1,Trem2,Lbh,Atp6v0c,Csf1r,Htr2b,Tnfrsf11a,Gpr39,Abl2,Atf3,Fcgr2b,Il1a,Ptpn1,Src,Tlr2,Pdgfc,Cyr61,Hgf,Wnt16,Gpnmb,Atp6ap2,Sfrp1,Cx3cl1,Tlr13,Tgfb2,Lrp1,Gadd45a,Thbs1,Tlr4,Tmem106a,Ror1,Rnf149,Fn1,P2ry6,Rap2a,F2r,Gdf6,Rap1b,Lif,Zeb2,Osm,Pdgfa,Dab2,Adam9,Dok1,P2rx7,Mdfic,Sirpa,Psap,Adam8,Cd300a,Ngf…
GO:0034097	response to cytokine	90	818	2.51e-15	Actr2,Ccl2,Ccl3,Col1a1,Spi1,Il7r,Irf5,Cd44,Itih4,Crlf1,Timp1,Il12rb2,Cyba,Timp2,Sparc,Cxcl16,Ccl6,Ccl4,Ccl7,Hif1a,Evl,Edn1,Pde1b,Hcls1,Il10rb,Krt18,Csf1r,Anxa1,P4hb,Slc11a1,Tnfrsf11a,Sele,Il1a,Src,Tlr2,Tnfrsf1b,Cd38,Ereg,Cxcl1,Mkrn1,Sec61a1,Il13ra1,Sfrp1,Asah1,Cx3cl1,Il10ra,Ptgs2,Crlf2,Serpine1,Sbno2,Tlr4,Fn1,Cd14,Rab11fip5,Socs3,B3gnt2,Cx3cr1,Rab7b,Actg1,Postn,Osm,Csf2ra,Ext1,Pirb,Fcer1g,Adam9,C…	Actr2,Ccl2,Ccl3,Col1a1,Spi1,Il7r,Irf5,Cd44,Itih4,Crlf1,Timp1,Il12rb2,Cyba,Timp2,Sparc,Cxcl16,Ccl6,Ccl4,Ccl7,Hif1a,Evl,Edn1,Pde1b,Hcls1,Il10rb,Krt18,Csf1r,Anxa1,P4hb,Slc11a1,Tnfrsf11a,Sele,Il1a,Src,Tlr2,Tnfrsf1b,Cd38,Ereg,Cxcl1,Mkrn1,Sec61a1,Il13ra1,Sfrp1,Asah1,Cx3cl1,Il10ra,Ptgs2,Crlf2,Serpine1,Sbno2,Tlr4,Fn1,Cd14,Rab11fip5,Socs3,B3gnt2,Cx3cr1,Rab7b,Actg1,Postn,Osm,Csf2ra,Ext1,Pirb,Fcer1g,Adam9,C…
GO:0031401	positive regulation of protein modification process	116	1243	3.67e-15	Ccl2,Acvr1b,Ccl3,Plaur,Tgfb1,Gdf15,Cd44,Tgfbr1,Crlf1,Gadd45b,Ncf1,Timp2,Ccl6,Ccl4,Atp6ap1,Ctgf,Havcr2,Ccl7,Pik3r5,Edn1,Parp8,Clu,Itga5,Hcls1,Trem2,Atp6v0c,Hbegf,Csf1r,Gfra1,Nab2,Slc11a1,Htr2b,Tnfrsf11a,Gpr39,Abl2,Fcgr2b,Ehd4,Il1a,Ptpn1,Src,Tlr2,Pdgfc,Lmna,Fcgr1,Cyr61,Sdcbp,Pik3r3,Hgf,Ereg,Wnt16,Gpnmb,Gdf3,Camk1,Nupr1,Cx3cl1,Anxa2,Ptgs2,Nckap1l,Rap2b,Tgfb2,Lrp1,Gadd45a,Thbs1,Inhbb,Tlr4,Tmem106a,In…	Ccl2,Acvr1b,Ccl3,Plaur,Tgfb1,Gdf15,Cd44,Tgfbr1,Crlf1,Gadd45b,Ncf1,Timp2,Ccl6,Ccl4,Atp6ap1,Ctgf,Havcr2,Ccl7,Pik3r5,Edn1,Parp8,Clu,Itga5,Hcls1,Trem2,Atp6v0c,Hbegf,Csf1r,Gfra1,Nab2,Slc11a1,Htr2b,Tnfrsf11a,Gpr39,Abl2,Fcgr2b,Ehd4,Il1a,Ptpn1,Src,Tlr2,Pdgfc,Lmna,Fcgr1,Cyr61,Sdcbp,Pik3r3,Hgf,Ereg,Wnt16,Gpnmb,Gdf3,Camk1,Nupr1,Cx3cl1,Anxa2,Ptgs2,Nckap1l,Rap2b,Tgfb2,Lrp1,Gadd45a,Thbs1,Inhbb,Tlr4,Tmem106a,In…
GO:0002274	myeloid leukocyte activation	35	130	5.85e-15	Ccl3,Spi1,Tgfb1,Cd244,Havcr2,Clu,Trem2,Slc11a1,Tlr2,Anxa3,Tyrobp,Cx3cl1,Rbpj,Sbno2,Tlr4,Tmem106a,Grn,Lat2,C1qa,Cx3cr1,Cd48,Itgam,Pi4k2a,Pirb,Fcgr4,Fcer1g,Adam9,Milr1,Myo1f,Slc7a2,Cd300a,Tlr8,Prkcd,Syk,Fcgr3	Ccl3,Spi1,Tgfb1,Cd244,Havcr2,Clu,Trem2,Slc11a1,Tlr2,Anxa3,Tyrobp,Cx3cl1,Rbpj,Sbno2,Tlr4,Tmem106a,Grn,Lat2,C1qa,Cx3cr1,Cd48,Itgam,Pi4k2a,Pirb,Fcgr4,Fcer1g,Adam9,Milr1,Myo1f,Slc7a2,Cd300a,Tlr8,Prkcd,Syk,Fcgr3
GO:0051050	positive regulation of transport	102	1020	5.85e-15	Ccl2,Itgb2,Ccl3,Tgfb1,Gab2,Arpc2,Mertk,Mmp13,Ctss,Stac2,Cyba,Trpv2,Ccl4,Atp6ap1,Atp2b1,Sdc1,Hif1a,Edn1,Clu,Hcls1,Runx1,Clec4n,Trem2,Abcg1,Anxa1,Ecrg4,Slc11a1,Htr2b,Tnfrsf11a,Gpr39,Rab29,Sele,Fcgr2b,Il1a,Src,Tlr2,Fcgr1,Sdcbp,Abca1,Ppt1,Fgr,Cd38,Cxcl1,P2rx4,Camk1,Mfge8,Nucb2,Cx3cl1,Anxa2,Ptgs2,Nckap1l,Serpine1,Atp13a2,Rab8b,Tgfb2,Lrp1,Inhbb,Tlr4,Wfs1,P2ry6,Cd14,Pltp,F2r,Cemip,Lif,Wls,Rab31,Itgam,Pl…	Ccl2,Itgb2,Ccl3,Tgfb1,Gab2,Arpc2,Mertk,Mmp13,Ctss,Stac2,Cyba,Trpv2,Ccl4,Atp6ap1,Atp2b1,Sdc1,Hif1a,Edn1,Clu,Hcls1,Runx1,Clec4n,Trem2,Abcg1,Anxa1,1500015O10Rik,Slc11a1,Htr2b,Tnfrsf11a,Gpr39,Rab29,Sele,Fcgr2b,Il1a,Src,Tlr2,Fcgr1,Sdcbp,Abca1,Ppt1,Fgr,Cd38,Cxcl1,P2rx4,Camk1,Mfge8,Nucb2,Cx3cl1,Anxa2,Ptgs2,Nckap1l,Serpine1,Atp13a2,Rab8b,Tgfb2,Lrp1,Inhbb,Tlr4,Wfs1,P2ry6,Cd14,Pltp,F2r,Cemip,Lif,Wls,Rab31,…
GO:0009888	tissue development	142	1720	1.01e-14	Acvr1b,Loxl3,Col6a1,Col1a1,Plaur,Tgfb1,Coro1c,Cd44,Wdr1,Mmp12,Ctsb,Tgfbr1,Crlf1,Timp1,Eln,Mmp13,Ctsz,Ctgf,Sdc1,Id2,Grb2,Hif1a,Edn1,Ctsl,Plau,Loxl2,Bmp1,Itga5,Runx1,Lbh,Hbegf,Anxa1,Fam20c,Htr2b,Abl2,Atf3,Col5a1,Frzb,Itgav,Mdk,Il1a,Src,Vcam1,Lmna,Cyr61,Pdpn,Fgr,Ibsp,Col1a2,Wnt16,Gpnmb,Mtpn,Gdf3,Mgp,Cd9,Acan,Nupr1,Tpp1,Atp6ap2,Bgn,Sfrp1,Asah1,Fgl1,Mmp2,Myo1e,Ctsh,Ptgs2,Tgfbi,Mcoln3,Rbpj,Lum,Egr2,Fnd…	Acvr1b,Loxl3,Col6a1,Col1a1,Plaur,Tgfb1,Coro1c,Cd44,Wdr1,Mmp12,Ctsb,Tgfbr1,Crlf1,Timp1,Eln,Mmp13,Ctsz,Ctgf,Sdc1,Id2,Grb2,Hif1a,Edn1,Ctsl,Plau,Loxl2,Bmp1,Itga5,Runx1,Lbh,Hbegf,Anxa1,Fam20c,Htr2b,Abl2,Atf3,Col5a1,Frzb,Itgav,Mdk,Il1a,Src,Vcam1,Lmna,Cyr61,Pdpn,Fgr,Ibsp,Col1a2,Wnt16,Gpnmb,Mtpn,Gdf3,Mgp,Cd9,Acan,Nupr1,Tpp1,Atp6ap2,Bgn,Sfrp1,Asah1,Fgl1,Mmp2,Myo1e,Ctsh,Ptgs2,Tgfbi,Mcoln3,Rbpj,Lum,Egr2,Fnd…
GO:0043067	regulation of programmed cell death	130	1510	1.27e-14	Ccl3,Plaur,Tgfb1,Hck,Il7r,Irf5,Bid,Cd44,Hmox1,Tgfbr1,Crlf1,Timp1,Pea15a,Tnfaip8l2,Mertk,Gadd45b,Ctsz,Ywhah,Tnfaip3,Ctgf,Hif1a,Lgmn,Edn1,Clu,Itga5,Sdf2l1,Hcls1,Krt18,Rps6ka2,Igf2r,Trem2,Atp6v0c,Csf1r,Anxa1,Tmem132a,P4hb,Casp4,Itm2c,Htr2b,Cln8,Abl2,Atf3,Fcgr2b,Fam129b,Frzb,Itgav,Creb3l1,Mdk,Ptpn1,Src,Zmat3,Lmna,Cyr61,Pdpn,Tnfrsf1b,Ppt1,Hgf,Cd38,Ctsc,Tyrobp,Nupr1,Acer3,Sfrp1,Mmp2,Cx3cl1,Bace1,Ctsh,P…	Ccl3,Plaur,Tgfb1,Hck,Il7r,Irf5,Bid,Cd44,Hmox1,Tgfbr1,Crlf1,Timp1,Pea15a,Tnfaip8l2,Mertk,Gadd45b,Ctsz,Ywhah,Tnfaip3,Ctgf,Hif1a,Lgmn,Edn1,Clu,Itga5,Sdf2l1,Hcls1,Krt18,Rps6ka2,Igf2r,Trem2,Atp6v0c,Csf1r,Anxa1,Tmem132a,P4hb,Casp4,Itm2c,Htr2b,Cln8,Abl2,Atf3,Fcgr2b,Fam129b,Frzb,Itgav,Creb3l1,Mdk,Ptpn1,Src,Zmat3,Lmna,Cyr61,Pdpn,Tnfrsf1b,Ppt1,Hgf,Cd38,Ctsc,Tyrobp,Nupr1,Acer3,Sfrp1,Mmp2,Cx3cl1,Bace1,Ctsh,P…
GO:0051246	regulation of protein metabolic process	198	2799	1.27e-14	Ccl2,Itgb2,Acvr1b,Ccl3,Spi1,Plaur,Tgfb1,Gdf15,Bid,Coro1c,Cstb,Cd44,Itih3,Itih4,Tgfbr1,Crlf1,Timp1,Gadd45b,Ncf1,Ctsz,Serpinb6a,Timp2,Ccl6,Ccl4,Atp6ap1,Tnfaip3,Ctgf,Vsir,Havcr2,Ccl7,Grb2,Pik3r5,Lgmn,Edn1,Parp8,Anxa8,Clu,Itga5,Hcls1,Rps6ka2,Trem2,Abcg1,Lbh,Atp6v0c,Hbegf,Csf1r,Gfra1,Nab2,Slc11a1,Itm2c,Htr2b,Tnfrsf11a,Gpr39,Abl2,Atf3,Fcgr2b,Itgav,Ehd4,Il1a,Ptpn1,Src,Nras,Tlr2,Pdgfc,Lmna,Fcgr1,Cyr61,Sd…	Ccl2,Itgb2,Acvr1b,Ccl3,Spi1,Plaur,Tgfb1,Gdf15,Bid,Coro1c,Cstb,Cd44,Itih3,Itih4,Tgfbr1,Crlf1,Timp1,Gadd45b,Ncf1,Ctsz,Serpinb6a,Timp2,Ccl6,Ccl4,Atp6ap1,Tnfaip3,Ctgf,Vsir,Havcr2,Ccl7,Grb2,Pik3r5,Lgmn,Edn1,Parp8,Anxa8,Clu,Itga5,Hcls1,Rps6ka2,Trem2,Abcg1,Lbh,Atp6v0c,Hbegf,Csf1r,Gfra1,Nab2,Slc11a1,Itm2c,Htr2b,Tnfrsf11a,Gpr39,Abl2,Atf3,Fcgr2b,Itgav,Ehd4,Il1a,Ptpn1,Src,Nras,Tlr2,Pdgfc,Lmna,Fcgr1,Cyr61,Sd…
GO:0048870	cell motility	98	971	1.44e-14	Ccl2,Itgb2,Ccl3,Tgfb1,Gab2,Coro1c,Cd44,Wdr1,Vav1,Mmp12,Ephb3,Tgfbr1,Mcoln2,Mertk,Cxcl16,Ccl6,Ccl4,Tnfaip3,Ctgf,Tns3,Sdc1,Ccl7,Hif1a,Hexb,Plau,Loxl2,Sdc2,Lrp12,Itga5,Hbegf,Anxa1,Gfra1,Htr2b,Sele,Abl2,Col5a1,Itgav,Mdk,Src,Vcam1,Cyr61,Pdpn,Pik3r3,Hgf,Cxcl1,Cd9,Mmp2,Cx3cl1,Itga11,Nckap1l,Vav3,Prex1,Tnn,Rhov,Fndc3b,Ptk7,Tgfb2,Thbs1,Ch25h,Dclk1,Fn1,Pltp,Cx3cr1,Sdc3,Itgam,Zeb2,Cthrc1,Elmo1,Ext1,Arpc5,Fc…	Ccl2,Itgb2,Ccl3,Tgfb1,Gab2,Coro1c,Cd44,Wdr1,Vav1,Mmp12,Ephb3,Tgfbr1,Mcoln2,Mertk,Cxcl16,Ccl6,Ccl4,Tnfaip3,Ctgf,Tns3,Sdc1,Ccl7,Hif1a,Hexb,Plau,Loxl2,Sdc2,Lrp12,Itga5,Hbegf,Anxa1,Gfra1,Htr2b,Sele,Abl2,Col5a1,Itgav,Mdk,Src,Vcam1,Cyr61,Pdpn,Pik3r3,Hgf,Cxcl1,Cd9,Mmp2,Cx3cl1,Itga11,Nckap1l,Vav3,Prex1,Tnn,Rhov,Fndc3b,Ptk7,Tgfb2,Thbs1,Ch25h,Dclk1,Fn1,Pltp,Cx3cr1,Sdc3,Itgam,Zeb2,Cthrc1,Elmo1,Ext1,Arpc5,Fc…
GO:0007155	cell adhesion	83	744	2.24e-14	Itgb2,Col6a1,Epdr1,Cd44,Wisp1,Ephb3,Mertk,Vmp1,Ctgf,Fbln5,Emb,Itga5,Alcam,Lpxn,Pkp1,Sele,Abl2,Col5a1,Itgav,Src,Wisp2,Vcam1,Cyr61,Pdpn,Mxra8,Cgref1,Ibsp,Gpnmb,Olr1,Cd9,Mfge8,Acan,Itgax,Sfrp1,Cx3cl1,Itga11,Col16a1,Tgfbi,Fermt3,Rap2b,Tnn,Micall2,Fndc3b,Ptk7,Tgfb2,Ubash3b,Hpse,Thbs1,Plxnb2,Cd200r1,Fn1,Pstpip1,Cx3cr1,Ptprs,Sdc3,Itgam,Ly9,Col12a1,Postn,Cdh11,Ext1,Fes,Fat3,Adam9,Col3a1,Dlg3,Col8a1,Sirpa…	Itgb2,Col6a1,Epdr1,Cd44,Wisp1,Ephb3,Mertk,Vmp1,Ctgf,Fbln5,Emb,Itga5,Alcam,Lpxn,Pkp1,Sele,Abl2,Col5a1,Itgav,Src,Wisp2,Vcam1,Cyr61,Pdpn,Mxra8,Cgref1,Ibsp,Gpnmb,Olr1,Cd9,Mfge8,Acan,Itgax,Sfrp1,Cx3cl1,Itga11,Col16a1,Tgfbi,Fermt3,Rap2b,Tnn,Micall2,Fndc3b,Ptk7,Tgfb2,Ubash3b,Hpse,Thbs1,Plxnb2,Cd200r1,Fn1,Pstpip1,Cx3cr1,Ptprs,Sdc3,Itgam,Ly9,Col12a1,Postn,Cdh11,Ext1,Fes,Fat3,Adam9,Col3a1,Dlg3,Col8a1,Sirpa…
GO:0009719	response to endogenous stimulus	121	1370	2.98e-14	Actr2,Ccl2,Itgb2,Col6a1,Col1a1,Tgfb1,Gdf15,Cd44,Hmox1,Ctsb,Arpc2,Aprt,Tgfbr1,Timp1,Mmp13,Cybb,Cyba,Timp2,Sparc,Ywhah,Atp2b1,Ctgf,Vsir,Sdc1,Dnmt3a,Grb2,Lgmn,Edn1,Ctsl,Hcls1,Runx1,Trem2,Npc1,Anxa1,Mmp19,Casp4,Htr2b,Fcgr2b,Gatm,Mdk,Ptpn1,Src,Vcam1,Tlr2,Pdgfc,Slc2a1,Pik3r3,Cd38,Ereg,P2rx4,Anxa3,Col1a2,Gdf3,Cd9,F7,Sfrp1,Mmp2,Bace1,Anxa2,Ctsh,Ptgs2,Col16a1,Serpine1,Egr2,Rab8b,Scx,Tgfb2,Lrp1,Inhbb,Tlr4,…	Actr2,Ccl2,Itgb2,Col6a1,Col1a1,Tgfb1,Gdf15,Cd44,Hmox1,Ctsb,Arpc2,Aprt,Tgfbr1,Timp1,Mmp13,Cybb,Cyba,Timp2,Sparc,Ywhah,Atp2b1,Ctgf,Vsir,Sdc1,Dnmt3a,Grb2,Lgmn,Edn1,Ctsl,Hcls1,Runx1,Trem2,Npc1,Anxa1,Mmp19,Casp4,Htr2b,Fcgr2b,Gatm,Mdk,Ptpn1,Src,Vcam1,Tlr2,Pdgfc,Slc2a1,Pik3r3,Cd38,Ereg,P2rx4,Anxa3,Col1a2,Gdf3,Cd9,F7,Sfrp1,Mmp2,Bace1,Anxa2,Ctsh,Ptgs2,Col16a1,Serpine1,Egr2,Rab8b,Scx,Tgfb2,Lrp1,Inhbb,Tlr4,…
GO:0045087	innate immune response	70	558	2.98e-14	Actr2,Ccl2,Ccl3,Tgfb1,Hck,Irf5,Cd244,Mcoln2,Tnfaip8l2,Cybb,Cyba,Cxcl16,Ccl6,Ccl4,Havcr2,Ccl7,Evl,Edn1,Ly86,Cd180,Clec4n,Trem2,Csf1r,Anxa1,Casp4,Slc11a1,Mr1,Tlr2,Fcgr1,Fgr,Sec61a1,Clec4d,Cx3cl1,Trim29,C1qc,C1qb,Tlr13,Tlr4,Tmem106a,C1qa,Ssc5d,Tifa,Pstpip1,Cd14,Rab11fip5,Naip5,Lacc1,Cx3cr1,Rab7b,Ly9,Actg1,Cfi,Fcer1g,Mefv,Sirpa,Slamf7,Clec7a,Tlr8,Mpeg1,Capg,Pld3,Syk,Naip2,Prdx1,Lgals3,Cd84,Clec5a,Unc…	Actr2,Ccl2,Ccl3,Tgfb1,Hck,Irf5,Cd244,Mcoln2,Tnfaip8l2,Cybb,Cyba,Cxcl16,Ccl6,Ccl4,Havcr2,Ccl7,Evl,Edn1,Ly86,Cd180,Clec4n,Trem2,Csf1r,Anxa1,Casp4,Slc11a1,Mr1,Tlr2,Fcgr1,Fgr,Sec61a1,Clec4d,Cx3cl1,Trim29,C1qc,C1qb,Tlr13,Tlr4,Tmem106a,C1qa,Ssc5d,Tifa,Pstpip1,Cd14,Rab11fip5,Naip5,Lacc1,Cx3cr1,Rab7b,Ly9,Actg1,Cfi,Fcer1g,Mefv,Sirpa,Slamf7,Clec7a,Tlr8,Mpeg1,Capg,Pld3,Syk,Naip2,Prdx1,Lgals3,Cd84,Clec5a,Unc…
GO:0043410	positive regulation of MAPK cascade	68	531	3.19e-14	Ccl2,Ccl3,Tgfb1,Gdf15,Cd44,Tgfbr1,Gadd45b,Ncf1,Timp2,Ccl6,Ccl4,Atp6ap1,Ctgf,Havcr2,Ccl7,Pik3r5,Edn1,Trem2,Atp6v0c,Csf1r,Htr2b,Tnfrsf11a,Gpr39,Abl2,Fcgr2b,Il1a,Ptpn1,Src,Tlr2,Pdgfc,Hgf,Wnt16,Gpnmb,Cx3cl1,Tgfb2,Lrp1,Gadd45a,Thbs1,Tlr4,Tmem106a,Ror1,P2ry6,F2r,Gdf6,Rap1b,Lif,Zeb2,Osm,Pdgfa,Dab2,Adam9,P2rx7,Mdfic,Psap,Adam8,Ngf,Arrb2,Taok3,Clec7a,Prkcd,Il1rn,Syk,Erp29,Rell1,Cd84,Iqgap1,Shc2,Sphk1	Ccl2,Ccl3,Tgfb1,Gdf15,Cd44,Tgfbr1,Gadd45b,Ncf1,Timp2,Ccl6,Ccl4,Atp6ap1,Ctgf,Havcr2,Ccl7,Pik3r5,Edn1,Trem2,Atp6v0c,Csf1r,Htr2b,Tnfrsf11a,Gpr39,Abl2,Fcgr2b,Il1a,Ptpn1,Src,Tlr2,Pdgfc,Hgf,Wnt16,Gpnmb,Cx3cl1,Tgfb2,Lrp1,Gadd45a,Thbs1,Tlr4,Tmem106a,Ror1,P2ry6,F2r,Gdf6,Rap1b,Lif,Zeb2,Osm,Pdgfa,Dab2,Adam9,P2rx7,Mdfic,Psap,Adam8,Ngf,Arrb2,Taok3,Clec7a,Prkcd,Il1rn,Syk,Erp29,Rell1,Cd84,Iqgap1,Shc2,Sphk1
GO:0098542	defense response to other organism	84	775	6.42e-14	Actr2,Ccl2,Ccl3,Tgfb1,Hck,Irf5,Cd244,Mcoln2,Tnfaip8l2,Cybb,Ncf1,Cyba,Cxcl16,Ccl6,Ccl4,Havcr2,Ccl7,Evl,Edn1,Ly86,Cd180,Il10rb,Clec4n,Trem2,Csf1r,Anxa1,Casp4,Slc11a1,Mr1,Nras,Tlr2,Fcgr1,Fgr,Anxa3,Sec61a1,Clec4d,Itgax,Cx3cl1,Cotl1,Trim29,C1qc,Serpine1,C1qb,Rbpj,Tlr13,Tlr4,Tmem106a,C1qa,Ssc5d,Tifa,Pstpip1,Cd14,Rab11fip5,Naip5,Lacc1,Cx3cr1,Rab7b,Ly9,Actg1,Cfi,Fcer1g,Myo1f,Lyz1,Lyz2,Mefv,P2rx7,Sirpa,Sl…	Actr2,Ccl2,Ccl3,Tgfb1,Hck,Irf5,Cd244,Mcoln2,Tnfaip8l2,Cybb,Ncf1,Cyba,Cxcl16,Ccl6,Ccl4,Havcr2,Ccl7,Evl,Edn1,Ly86,Cd180,Il10rb,Clec4n,Trem2,Csf1r,Anxa1,Casp4,Slc11a1,Mr1,Nras,Tlr2,Fcgr1,Fgr,Anxa3,Sec61a1,Clec4d,Itgax,Cx3cl1,Cotl1,Trim29,C1qc,Serpine1,C1qb,Rbpj,Tlr13,Tlr4,Tmem106a,C1qa,Ssc5d,Tifa,Pstpip1,Cd14,Rab11fip5,Naip5,Lacc1,Cx3cr1,Rab7b,Ly9,Actg1,Cfi,Fcer1g,Myo1f,Lyz1,Lyz2,Mefv,P2rx7,Sirpa,Sl…
GO:0006909	phagocytosis	35	144	7.61e-14	Itgb2,Hck,Coro1c,Vav1,Mertk,Trem2,Anxa1,Msr1,Slc11a1,Abl2,Fcgr2b,Cd302,Itgav,Fcgr1,Abca1,Anxa3,Tyrobp,Mfge8,Lrp1,Thbs1,Tlr4,P2ry6,Rab7b,Itgam,Elmo1,Fcer1g,Ncf4,Rhog,P2rx7,Sirpa,Myo7a,Clec7a,Arhgap25,Fcgr3,Ncf2	Itgb2,Hck,Coro1c,Vav1,Mertk,Trem2,Anxa1,Msr1,Slc11a1,Abl2,Fcgr2b,Cd302,Itgav,Fcgr1,Abca1,Anxa3,Tyrobp,Mfge8,Lrp1,Thbs1,Tlr4,P2ry6,Rab7b,Itgam,Elmo1,Fcer1g,Ncf4,Rhog,P2rx7,Sirpa,Myo7a,Clec7a,Arhgap25,Fcgr3,Ncf2
GO:0033993	response to lipid	90	872	7.93e-14	Ccl2,Ccl3,Col1a1,Tgfb1,Tbxas1,Bid,Tgfbr1,Il12rb2,Cybb,Cyba,Sparc,Cxcl16,Ywhah,Tnfaip3,Atp2b1,Ctgf,Havcr2,Sdc1,Dnmt3a,Edn1,Ctsl,Cd180,Litaf,Runx1,Igf2r,Trem2,Abcg1,Npc1,Anxa1,Slc11a1,Tnfrsf11a,Abl2,Mdk,Il1a,Src,Tlr2,Abca1,Tnfrsf1b,Cd38,Cxcl1,Anxa3,F7,Sfrp1,Mmp2,Il10ra,Ctsh,Ptgs2,Serpine1,Sbno2,Ptk7,Tgfb2,Inhbb,Tlr4,Grn,Igfbp2,Gjb3,Inhba,P2ry6,Glb1,Cd14,Tpcn2,F2r,Cx3cr1,Ptafr,Postn,Cd300lb,Fcgr4,Da…	Ccl2,Ccl3,Col1a1,Tgfb1,Tbxas1,Bid,Tgfbr1,Il12rb2,Cybb,Cyba,Sparc,Cxcl16,Ywhah,Tnfaip3,Atp2b1,Ctgf,Havcr2,Sdc1,Dnmt3a,Edn1,Ctsl,Cd180,Litaf,Runx1,Igf2r,Trem2,Abcg1,Npc1,Anxa1,Slc11a1,Tnfrsf11a,Abl2,Mdk,Il1a,Src,Tlr2,Abca1,Tnfrsf1b,Cd38,Cxcl1,Anxa3,F7,Sfrp1,Mmp2,Il10ra,Ctsh,Ptgs2,Serpine1,Sbno2,Ptk7,Tgfb2,Inhbb,Tlr4,Grn,Igfbp2,Gjb3,Inhba,P2ry6,Glb1,Cd14,Tpcn2,F2r,Cx3cr1,Ptafr,Postn,Cd300lb,Fcgr4,Da…
GO:0019222	regulation of metabolic process	345	6085	1.1e-13	Actr2,Ccl2,Itgb2,Acvr1b,Loxl3,Slc7a7,Ccl3,Col1a1,Spi1,Plaur,Tgfb1,Hck,Gdf15,Il7r,Irf5,Bid,Coro1c,Cnn2,Cd244,Cstb,Cd44,Wisp1,Hmox1,Mmp12,Ephb3,Crip1,Itih3,Itih4,Pip4k2a,Tgfbr1,Crlf1,Timp1,Il12rb2,Mcoln2,Mertk,Gadd45b,Cybb,Cd83,Ncf1,Ctsz,Serpinb6a,Cyba,Timp2,Trpv2,Tnfsf13,Ccl6,Ccl4,Ywhah,Atp6ap1,Tnfaip3,Atp2b1,Ctgf,Dram1,Vsir,Havcr2,Id2,Dnmt3a,Ccl7,Grb2,Pik3r5,Hif1a,Cdca7l,Fbln5,Lgmn,Gpr137b,Edn1,H…	Actr2,Ccl2,Itgb2,Acvr1b,Loxl3,Slc7a7,Ccl3,Col1a1,Spi1,Plaur,Tgfb1,Hck,Gdf15,Il7r,Irf5,Bid,Coro1c,Cnn2,Cd244,Cstb,Cd44,Wisp1,Hmox1,Mmp12,Ephb3,Crip1,Itih3,Itih4,Pip4k2a,Tgfbr1,Crlf1,Timp1,Il12rb2,Mcoln2,Mertk,Gadd45b,Cybb,Cd83,Ncf1,Ctsz,Serpinb6a,Cyba,Timp2,Trpv2,Tnfsf13,Ccl6,Ccl4,Ywhah,Atp6ap1,Tnfaip3,Atp2b1,Ctgf,Dram1,Vsir,Havcr2,Id2,Dnmt3a,Ccl7,Grb2,Pik3r5,Hif1a,Cdca7l,Fbln5,Lgmn,Gpr137b,Edn1,H…
GO:0042981	regulation of apoptotic process	126	1486	1.1e-13	Ccl3,Plaur,Tgfb1,Hck,Il7r,Irf5,Bid,Cd44,Hmox1,Tgfbr1,Crlf1,Timp1,Pea15a,Tnfaip8l2,Mertk,Gadd45b,Ctsz,Ywhah,Tnfaip3,Ctgf,Hif1a,Lgmn,Edn1,Clu,Itga5,Sdf2l1,Hcls1,Krt18,Rps6ka2,Igf2r,Trem2,Csf1r,Anxa1,P4hb,Casp4,Itm2c,Htr2b,Cln8,Abl2,Atf3,Fcgr2b,Fam129b,Frzb,Itgav,Creb3l1,Mdk,Ptpn1,Src,Zmat3,Lmna,Cyr61,Pdpn,Tnfrsf1b,Ppt1,Hgf,Cd38,Ctsc,Tyrobp,Nupr1,Sfrp1,Mmp2,Cx3cl1,Bace1,Ctsh,Ptgs2,Nckap1l,Serpine1,R…	Ccl3,Plaur,Tgfb1,Hck,Il7r,Irf5,Bid,Cd44,Hmox1,Tgfbr1,Crlf1,Timp1,Pea15a,Tnfaip8l2,Mertk,Gadd45b,Ctsz,Ywhah,Tnfaip3,Ctgf,Hif1a,Lgmn,Edn1,Clu,Itga5,Sdf2l1,Hcls1,Krt18,Rps6ka2,Igf2r,Trem2,Csf1r,Anxa1,P4hb,Casp4,Itm2c,Htr2b,Cln8,Abl2,Atf3,Fcgr2b,Fam129b,Frzb,Itgav,Creb3l1,Mdk,Ptpn1,Src,Zmat3,Lmna,Cyr61,Pdpn,Tnfrsf1b,Ppt1,Hgf,Cd38,Ctsc,Tyrobp,Nupr1,Sfrp1,Mmp2,Cx3cl1,Bace1,Ctsh,Ptgs2,Nckap1l,Serpine1,R…
GO:0006928	movement of cell or subcellular component	120	1382	1.2e-13	Actr2,Ccl2,Itgb2,Ccl3,Tgfb1,Gab2,Coro1c,Cd44,Wdr1,Vav1,Mmp12,Ephb3,Tgfbr1,Mcoln2,Mertk,Cxcl16,Ccl6,Ccl4,Tnfaip3,Ctgf,Tns3,Sdc1,Ccl7,Hif1a,Evl,Hexb,Emb,Plau,Loxl2,Sdc2,Lrp12,Itga5,Alcam,Hbegf,Csf1r,Anxa1,Gfra1,Htr2b,Arl8a,Sele,Abl2,Col5a1,Itgav,Mdk,Src,Vcam1,Cyr61,Pdpn,Pik3r3,Hgf,Cxcl1,Cd9,Mmp2,Cx3cl1,Myo1e,Itga11,Nckap1l,Vav3,Prex1,Tnn,Egr2,Rhov,Fndc3b,Ptk7,Tgfb2,Lrp1,Thbs1,Ch25h,Dclk1,Plxnb2,Fn1…	Actr2,Ccl2,Itgb2,Ccl3,Tgfb1,Gab2,Coro1c,Cd44,Wdr1,Vav1,Mmp12,Ephb3,Tgfbr1,Mcoln2,Mertk,Cxcl16,Ccl6,Ccl4,Tnfaip3,Ctgf,Tns3,Sdc1,Ccl7,Hif1a,Evl,Hexb,Emb,Plau,Loxl2,Sdc2,Lrp12,Itga5,Alcam,Hbegf,Csf1r,Anxa1,Gfra1,Htr2b,Arl8a,Sele,Abl2,Col5a1,Itgav,Mdk,Src,Vcam1,Cyr61,Pdpn,Pik3r3,Hgf,Cxcl1,Cd9,Mmp2,Cx3cl1,Myo1e,Itga11,Nckap1l,Vav3,Prex1,Tnn,Egr2,Rhov,Fndc3b,Ptk7,Tgfb2,Lrp1,Thbs1,Ch25h,Dclk1,Plxnb2,Fn1…
GO:0032268	regulation of cellular protein metabolic process	187	2657	1.74e-13	Ccl2,Itgb2,Acvr1b,Ccl3,Spi1,Plaur,Tgfb1,Gdf15,Bid,Coro1c,Cstb,Cd44,Itih3,Itih4,Tgfbr1,Crlf1,Timp1,Gadd45b,Ncf1,Ctsz,Serpinb6a,Timp2,Ccl6,Ccl4,Atp6ap1,Tnfaip3,Ctgf,Vsir,Havcr2,Ccl7,Grb2,Pik3r5,Lgmn,Edn1,Parp8,Anxa8,Clu,Itga5,Hcls1,Trem2,Lbh,Atp6v0c,Hbegf,Csf1r,Gfra1,Nab2,Slc11a1,Htr2b,Tnfrsf11a,Gpr39,Abl2,Atf3,Fcgr2b,Ehd4,Il1a,Ptpn1,Src,Nras,Tlr2,Pdgfc,Lmna,Fcgr1,Cyr61,Sdcbp,Tnfrsf1b,Pik3r3,Hgf,Fg…	Ccl2,Itgb2,Acvr1b,Ccl3,Spi1,Plaur,Tgfb1,Gdf15,Bid,Coro1c,Cstb,Cd44,Itih3,Itih4,Tgfbr1,Crlf1,Timp1,Gadd45b,Ncf1,Ctsz,Serpinb6a,Timp2,Ccl6,Ccl4,Atp6ap1,Tnfaip3,Ctgf,Vsir,Havcr2,Ccl7,Grb2,Pik3r5,Lgmn,Edn1,Parp8,Anxa8,Clu,Itga5,Hcls1,Trem2,Lbh,Atp6v0c,Hbegf,Csf1r,Gfra1,Nab2,Slc11a1,Htr2b,Tnfrsf11a,Gpr39,Abl2,Atf3,Fcgr2b,Ehd4,Il1a,Ptpn1,Src,Nras,Tlr2,Pdgfc,Lmna,Fcgr1,Cyr61,Sdcbp,Tnfrsf1b,Pik3r3,Hgf,Fg…
GO:1902531	regulation of intracellular signal transduction	129	1556	2.26e-13	Ccl2,Ccl3,S100a4,Plaur,Tgfb1,Gdf15,Bid,Cd44,Tgfbr1,Gadd45b,Ncf1,Timp2,Ccl6,Ccl4,Atp6ap1,Tnfaip3,Ctgf,Havcr2,Ccl7,Grb2,Pik3r5,Hif1a,Gpr137b,Edn1,Clu,Litaf,Hcls1,Clec4n,Trem2,Lbh,Atp6v0c,Hbegf,Csf1r,P4hb,Arhgap19,Htr2b,Tnfrsf11a,Gpr39,Abl2,Atf3,Fcgr2b,Creb3l1,Il1a,Ptpn1,Src,Tlr2,Pdgfc,Cyr61,Abca1,Hgf,Fgr,P2rx4,Wnt16,Gpnmb,Nucb2,Nupr1,Atp6ap2,F7,Sfrp1,Cx3cl1,Ptgs2,Cyth4,Tlr13,Tgfb2,Lrp1,Gadd45a,Hpse…	Ccl2,Ccl3,S100a4,Plaur,Tgfb1,Gdf15,Bid,Cd44,Tgfbr1,Gadd45b,Ncf1,Timp2,Ccl6,Ccl4,Atp6ap1,Tnfaip3,Ctgf,Havcr2,Ccl7,Grb2,Pik3r5,Hif1a,Gpr137b,Edn1,Clu,Litaf,Hcls1,Clec4n,Trem2,Lbh,Atp6v0c,Hbegf,Csf1r,P4hb,Arhgap19,Htr2b,Tnfrsf11a,Gpr39,Abl2,Atf3,Fcgr2b,Creb3l1,Il1a,Ptpn1,Src,Tlr2,Pdgfc,Cyr61,Abca1,Hgf,Fgr,P2rx4,Wnt16,Gpnmb,Nucb2,Nupr1,Atp6ap2,F7,Sfrp1,Cx3cl1,Ptgs2,Cyth4,Tlr13,Tgfb2,Lrp1,Gadd45a,Hpse…
GO:1901701	cellular response to oxygen-containing compound	98	1026	3.28e-13	Actr2,Ccl2,Ccl3,Col6a1,Col1a1,Spi1,Tgfb1,Arpc2,Aprt,Cybb,Ncf1,Cyba,Cxcl16,Tnfaip3,Atp2b1,Havcr2,Dnmt3a,Ccl7,Grb2,Lgmn,Edn1,Cd180,Esd,Litaf,Rps6ka2,Trem2,Anxa1,Casp4,Htr2b,Abl2,Fcgr2b,Il1a,Ptpn1,Src,Vcam1,Tlr2,Pdgfc,Abca1,Tnfrsf1b,Akr1a1,Pik3r3,Cxcl1,P2rx4,Col1a2,Rgs10,Sfrp1,Mmp2,Bace1,Ptgs2,Col16a1,Serpine1,Akr1b8,Sbno2,Rab8b,Ptk7,Lrp1,Thbs1,Inhbb,Tlr4,Gjb3,Inhba,P2ry6,Cd14,Rab11fip5,Cx3cr1,Rap1b…	Actr2,Ccl2,Ccl3,Col6a1,Col1a1,Spi1,Tgfb1,Arpc2,Aprt,Cybb,Ncf1,Cyba,Cxcl16,Tnfaip3,Atp2b1,Havcr2,Dnmt3a,Ccl7,Grb2,Lgmn,Edn1,Cd180,Esd,Litaf,Rps6ka2,Trem2,Anxa1,Casp4,Htr2b,Abl2,Fcgr2b,Il1a,Ptpn1,Src,Vcam1,Tlr2,Pdgfc,Abca1,Tnfrsf1b,Akr1a1,Pik3r3,Cxcl1,P2rx4,Col1a2,Rgs10,Sfrp1,Mmp2,Bace1,Ptgs2,Col16a1,Serpine1,Akr1b8,Sbno2,Rab8b,Ptk7,Lrp1,Thbs1,Inhbb,Tlr4,Gjb3,Inhba,P2ry6,Cd14,Rab11fip5,Cx3cr1,Rap1b…
GO:0044093	positive regulation of molecular function	137	1711	3.32e-13	Ccl2,Itgb2,Gm2a,Ccl3,Plaur,Tgfb1,Gdf15,Bid,Coro1c,Vav1,Ephb3,Tgfbr1,Mertk,Gadd45b,Ctss,Ncf1,Stac2,Cyba,Timp2,Ccl6,Ccl4,Ctgf,Vsir,Ccl7,Pik3r5,Lgmn,Edn1,Parp8,Clu,Hcls1,Trem2,Hbegf,Csf1r,Arhgap19,Nab2,Slc11a1,Htr2b,Tnfrsf11a,Gpr39,Sele,Abl2,Fcgr2b,Fam129b,Ptpn1,Src,Tlr2,Pdgfc,Fcgr1,Cyr61,Hgf,Fgr,Ereg,Anxa3,Mtpn,Camk1,Ctsc,Nupr1,Rgs10,Rp2h,Cx3cl1,Anxa2,Ctsh,Nckap1l,Vav3,Prex1,Tgfb2,Lrp1,Gadd45a,Sh3p…	Ccl2,Itgb2,Gm2a,Ccl3,Plaur,Tgfb1,Gdf15,Bid,Coro1c,Vav1,Ephb3,Tgfbr1,Mertk,Gadd45b,Ctss,Ncf1,Stac2,Cyba,Timp2,Ccl6,Ccl4,Ctgf,Vsir,Ccl7,Pik3r5,Lgmn,Edn1,Parp8,Clu,Hcls1,Trem2,Hbegf,Csf1r,Arhgap19,Nab2,Slc11a1,Htr2b,Tnfrsf11a,Gpr39,Sele,Abl2,Fcgr2b,Fam129b,Ptpn1,Src,Tlr2,Pdgfc,Fcgr1,Cyr61,Hgf,Fgr,Ereg,Anxa3,Mtpn,Camk1,Ctsc,Nupr1,Rgs10,Rp2,Cx3cl1,Anxa2,Ctsh,Nckap1l,Vav3,Prex1,Tgfb2,Lrp1,Gadd45a,Sh3px…
GO:0045597	positive regulation of cell differentiation	102	1103	5.66e-13	Actr2,Acvr1b,Ccl3,Col1a1,Tgfb1,Gdf15,Il7r,Crabp2,Wisp1,Arpc2,Clic1,Tgfbr1,Cd83,Timp2,Trpv2,Atp6ap1,Ctgf,Vsir,Wif1,Id2,Hif1a,Edn1,Clu,Loxl2,Hcls1,Runx1,Trem2,Csf1r,Anxa1,Msr1,P4hb,Fam20c,Abl2,Frzb,Mdk,Tlr2,Lmna,Cyr61,Sdcbp,Pdpn,Tnfrsf1b,Hgf,P2rx4,Gdf3,Camk1,Tyrobp,Sfrp1,Cx3cl1,Ptgs2,Nckap1l,Cd53,Prex1,Metrnl,Serpine1,Mapk6,Rbpj,Egr2,Fndc3b,Ptk7,Tgfb2,Lrp1,Sh3pxd2b,Grn,Inhba,Ror1,Plxnb2,S1pr2,Fn1,B…	Actr2,Acvr1b,Ccl3,Col1a1,Tgfb1,Gdf15,Il7r,Crabp2,Wisp1,Arpc2,Clic1,Tgfbr1,Cd83,Timp2,Trpv2,Atp6ap1,Ctgf,Vsir,Wif1,Id2,Hif1a,Edn1,Clu,Loxl2,Hcls1,Runx1,Trem2,Csf1r,Anxa1,Msr1,P4hb,Fam20c,Abl2,Frzb,Mdk,Tlr2,Lmna,Cyr61,Sdcbp,Pdpn,Tnfrsf1b,Hgf,P2rx4,Gdf3,Camk1,Tyrobp,Sfrp1,Cx3cl1,Ptgs2,Nckap1l,Cd53,Prex1,Metrnl,Serpine1,Mapk6,Rbpj,Egr2,Fndc3b,Ptk7,Tgfb2,Lrp1,Sh3pxd2b,Grn,Inhba,Ror1,Plxnb2,S1pr2,Fn1,B…
GO:1902533	positive regulation of intracellular signal transduction	93	967	1.22e-12	Ccl2,Ccl3,S100a4,Tgfb1,Gdf15,Bid,Cd44,Tgfbr1,Gadd45b,Ncf1,Timp2,Ccl6,Ccl4,Atp6ap1,Ctgf,Havcr2,Ccl7,Pik3r5,Gpr137b,Edn1,Clu,Litaf,Hcls1,Clec4n,Trem2,Atp6v0c,Hbegf,Csf1r,Htr2b,Tnfrsf11a,Gpr39,Abl2,Fcgr2b,Il1a,Ptpn1,Src,Tlr2,Pdgfc,Hgf,Fgr,P2rx4,Wnt16,Gpnmb,Nupr1,F7,Cx3cl1,Tgfb2,Lrp1,Gadd45a,Hpse,Thbs1,Tlr4,Tmem106a,Ror1,Pik3ap1,Tifa,P2ry6,Cd14,F2r,Gdf6,Cx3cr1,Rap1b,Lif,Zeb2,Osm,Pdgfa,Unc5b,Dab2,Gpx1…	Ccl2,Ccl3,S100a4,Tgfb1,Gdf15,Bid,Cd44,Tgfbr1,Gadd45b,Ncf1,Timp2,Ccl6,Ccl4,Atp6ap1,Ctgf,Havcr2,Ccl7,Pik3r5,Gpr137b,Edn1,Clu,Litaf,Hcls1,Clec4n,Trem2,Atp6v0c,Hbegf,Csf1r,Htr2b,Tnfrsf11a,Gpr39,Abl2,Fcgr2b,Il1a,Ptpn1,Src,Tlr2,Pdgfc,Hgf,Fgr,P2rx4,Wnt16,Gpnmb,Nupr1,F7,Cx3cl1,Tgfb2,Lrp1,Gadd45a,Hpse,Thbs1,Tlr4,Tmem106a,Ror1,Pik3ap1,Tifa,P2ry6,Cd14,F2r,Gdf6,Cx3cr1,Rap1b,Lif,Zeb2,Osm,Pdgfa,Unc5b,Dab2,Gpx1…
GO:0009611	response to wounding	53	372	1.44e-12	Ccl2,Col1a1,Tgfb1,Cnn2,Cd44,Hmox1,Mmp12,Timp1,Mertk,Sparc,Tnfaip3,Sdc1,Hif1a,Evl,Plau,Anxa8,Itga5,Hbegf,Ecrg4,Slc11a1,Col5a1,Mdk,Il1a,Cyr61,Pdpn,P2rx4,Tyrobp,F7,Mmp2,Cx3cl1,Fermt3,Rap2b,Ptk7,Tgfb2,Ubash3b,Hpse,Inhbb,Myof,Fn1,Bex1,F2r,Fgf7,Prcp,Pdgfa,Fcgr4,Gpx1,F5,Col3a1,Plek,Lilrb4,Tnc,Lcp1,Lox	Ccl2,Col1a1,Tgfb1,Cnn2,Cd44,Hmox1,Mmp12,Timp1,Mertk,Sparc,Tnfaip3,Sdc1,Hif1a,Evl,Plau,Anxa8,Itga5,Hbegf,1500015O10Rik,Slc11a1,Col5a1,Mdk,Il1a,Cyr61,Pdpn,P2rx4,Tyrobp,F7,Mmp2,Cx3cl1,Fermt3,Rap2b,Ptk7,Tgfb2,Ubash3b,Hpse,Inhbb,Myof,Fn1,Bex1,F2r,Fgf7,Prcp,Pdgfa,Fcgr4,Gpx1,F5,Col3a1,Plek,Lilrb4a,Tnc,Lcp1,Lox
GO:0006897	endocytosis	55	400	1.68e-12	Itgb2,Loxl3,Cd5l,Cxcl16,Grb2,Loxl2,Lrp12,Trem2,Npc1,Msr1,Htr2b,Fcgr2b,Ehd4,Fcgr1,Abca1,Ppt1,Olr1,Cd9,Mfge8,Il10ra,Myo1e,Snx1,Rhov,Apobr,Lrp1,Thbs1,Grn,Ssc5d,Neurl3,Pstpip1,Cd14,Rab31,Itgam,Actg1,Elmo1,Cfi,Fcer1g,Dab2,Folr2,Rhog,Mrc2,Actb,Sirpa,Enpp1,Cap1,Cd300a,Arrb2,Rin2,Snx5,Clec7a,Arhgap25,Syk,Rab27b,Prg4,Fcgr3	Itgb2,Loxl3,Cd5l,Cxcl16,Grb2,Loxl2,Lrp12,Trem2,Npc1,Msr1,Htr2b,Fcgr2b,Ehd4,Fcgr1,Abca1,Ppt1,Olr1,Cd9,Mfge8,Il10ra,Myo1e,Snx1,Rhov,Apobr,Lrp1,Thbs1,Grn,Ssc5d,Neurl3,Pstpip1,Cd14,Rab31,Itgam,Actg1,Elmo1,Cfi,Fcer1g,Dab2,Folr2,Rhog,Mrc2,Actb,Sirpa,Enpp1,Cap1,Cd300a,Arrb2,Rin2,Snx5,Clec7a,Arhgap25,Syk,Rab27b,Prg4,Fcgr3
GO:0051128	regulation of cellular component organization	172	2438	2.66e-12	Actr2,Acvr1b,Stk38l,Spi1,Plaur,Tgfb1,Hck,Gdf15,Bid,Coro1c,Crabp2,Cd44,Wdr1,Wisp1,Ephb3,Arpc2,Pip4k2a,Tgfbr1,Eln,Ctsz,Cyba,Trpv2,Sparc,Cxcl16,Ywhah,Ctgf,Sdc1,Grb2,Hif1a,Fbln5,Evl,Edn1,Clu,Sdc2,Hcls1,Rps6ka2,Trem2,Hbegf,Csf1r,Anxa1,Itm2c,Rab29,Sele,Abl2,Fcgr2b,Col5a1,Frzb,Mdk,Ehd4,Il1a,Ptpn1,Src,Wisp2,Zmat3,Tlr2,Lmna,Fcgr1,Sdcbp,Abca1,Pdpn,Tnfrsf1b,Ppt1,Hgf,Fgr,Cd38,Lrpap1,Cgref1,Ereg,Mtpn,Camk1,Ty…	Actr2,Acvr1b,Stk38l,Spi1,Plaur,Tgfb1,Hck,Gdf15,Bid,Coro1c,Crabp2,Cd44,Wdr1,Wisp1,Ephb3,Arpc2,Pip4k2a,Tgfbr1,Eln,Ctsz,Cyba,Trpv2,Sparc,Cxcl16,Ywhah,Ctgf,Sdc1,Grb2,Hif1a,Fbln5,Evl,Edn1,Clu,Sdc2,Hcls1,Rps6ka2,Trem2,Hbegf,Csf1r,Anxa1,Itm2c,Rab29,Sele,Abl2,Fcgr2b,Col5a1,Frzb,Mdk,Ehd4,Il1a,Ptpn1,Src,Wisp2,Zmat3,Tlr2,Lmna,Fcgr1,Sdcbp,Abca1,Pdpn,Tnfrsf1b,Ppt1,Hgf,Fgr,Cd38,Lrpap1,Cgref1,Ereg,Mtpn,Camk1,Ty…
GO:0045785	positive regulation of cell adhesion	56	425	4.73e-12	Ccl2,Itgb2,Plaur,Tgfb1,Il7r,Cd244,Cd44,Vav1,Arpc2,Cd83,Vsir,Havcr2,Itga5,Runx1,Anxa1,P4hb,Sele,Itgav,Mdk,Src,Vcam1,Cyr61,Pdpn,Ibsp,Cx3cl1,Nckap1l,Col16a1,Vav3,Prex1,Tgfb2,Thbs1,Igfbp2,Fbln2,Fn1,Lif,Ptafr,Dab2,Adam9,Col8a1,Cd80,Sirpa,Fmn1,Sox4,Cd63,Adam8,Rin2,Ccr5,Spp1,Nfkbiz,Cfl1,Syk,Selp,Kif26b,Cdk6,Iqgap1,Cd276	Ccl2,Itgb2,Plaur,Tgfb1,Il7r,Cd244,Cd44,Vav1,Arpc2,Cd83,Vsir,Havcr2,Itga5,Runx1,Anxa1,P4hb,Sele,Itgav,Mdk,Src,Vcam1,Cyr61,Pdpn,Ibsp,Cx3cl1,Nckap1l,Col16a1,Vav3,Prex1,Tgfb2,Thbs1,Igfbp2,Fbln2,Fn1,Lif,Ptafr,Dab2,Adam9,Col8a1,Cd80,Sirpa,Fmn1,Sox4,Cd63,Adam8,Rin2,Ccr5,Spp1,Nfkbiz,Cfl1,Syk,Selp,Kif26b,Cdk6,Iqgap1,Cd276
GO:0050790	regulation of catalytic activity	159	2202	5.42e-12	Ccl2,Gm2a,Ccl3,Plaur,Tgfb1,Gdf15,Bid,Coro1c,Cstb,Cd44,Vav1,Ephb3,Ctsb,Itih3,Itih4,Tgfbr1,Timp1,Mertk,Gadd45b,Ncf1,Serpinb6a,Cyba,Timp2,Ccl6,Ccl4,Tnfaip3,Ctgf,Vsir,Ccl7,Pik3r5,Hif1a,Lgmn,Gpr137b,Edn1,Parp8,Anxa8,Clu,Hbegf,Csf1r,Anxa1,Arhgap19,Nab2,Slc11a1,Htr2b,Tnfrsf11a,Gpr39,Sele,Abl2,Ptpn1,Src,Pdgfc,Fcgr1,Cyr61,Ppt1,Pik3r3,Hgf,Fgr,Ereg,Anxa3,Camk1,Ctsc,Nupr1,Rgs10,Rp2h,Gla,Sfrp1,Cx3cl1,Anxa2,Ct…	Ccl2,Gm2a,Ccl3,Plaur,Tgfb1,Gdf15,Bid,Coro1c,Cstb,Cd44,Vav1,Ephb3,Ctsb,Itih3,Itih4,Tgfbr1,Timp1,Mertk,Gadd45b,Ncf1,Serpinb6a,Cyba,Timp2,Ccl6,Ccl4,Tnfaip3,Ctgf,Vsir,Ccl7,Pik3r5,Hif1a,Lgmn,Gpr137b,Edn1,Parp8,Anxa8,Clu,Hbegf,Csf1r,Anxa1,Arhgap19,Nab2,Slc11a1,Htr2b,Tnfrsf11a,Gpr39,Sele,Abl2,Ptpn1,Src,Pdgfc,Fcgr1,Cyr61,Ppt1,Pik3r3,Hgf,Fgr,Ereg,Anxa3,Camk1,Ctsc,Nupr1,Rgs10,Rp2,Gla,Sfrp1,Cx3cl1,Anxa2,Cts…
GO:0060548	negative regulation of cell death	96	1046	5.75e-12	Plaur,Hck,Il7r,Bid,Cd44,Wisp1,Hmox1,Ctsb,Tgfbr1,Crlf1,Timp1,Pea15a,Mertk,Ywhah,Tnfaip3,Ctgf,Hif1a,Lgmn,Edn1,Clu,Itga5,Hcls1,Krt18,Trem2,Atp6v0c,Npc1,Csf1r,Tmem132a,Htr2b,Cln8,Abl2,Fcgr2b,Fam129b,Itgav,Creb3l1,Mdk,Ptpn1,Src,Wisp2,Lmna,Cyr61,Pdpn,Tnfrsf1b,Ppt1,Hgf,Cd38,Lrpap1,Wnt16,Gpnmb,Nupr1,Sfrp1,Cx3cl1,Ctsh,Ptgs2,Nckap1l,Serpine1,Rbpj,Scx,Tgfb2,Lrp1,Thbs1,Chst11,Grn,Wfs1,Hk3,Cd200r1,Fn1,Bdnf,Na…	Plaur,Hck,Il7r,Bid,Cd44,Wisp1,Hmox1,Ctsb,Tgfbr1,Crlf1,Timp1,Pea15a,Mertk,Ywhah,Tnfaip3,Ctgf,Hif1a,Lgmn,Edn1,Clu,Itga5,Hcls1,Krt18,Trem2,Atp6v0c,Npc1,Csf1r,Tmem132a,Htr2b,Cln8,Abl2,Fcgr2b,Fam129b,Itgav,Creb3l1,Mdk,Ptpn1,Src,Wisp2,Lmna,Cyr61,Pdpn,Tnfrsf1b,Ppt1,Hgf,Cd38,Lrpap1,Wnt16,Gpnmb,Nupr1,Sfrp1,Cx3cl1,Ctsh,Ptgs2,Nckap1l,Serpine1,Rbpj,Scx,Tgfb2,Lrp1,Thbs1,Chst11,Grn,Wfs1,Hk3,Cd200r1,Fn1,Bdnf,Na…
GO:0045595	regulation of cell differentiation	141	1868	8.85e-12	Actr2,Acvr1b,Loxl3,Ccl3,Col1a1,Spi1,Tgfb1,Gdf15,Il7r,Coro1c,Crabp2,Cd44,Wdr1,Wisp1,Ephb3,Arpc2,Clic1,Tgfbr1,Cd83,Ctsz,Timp2,Trpv2,Ywhah,Atp6ap1,Ctgf,Vsir,Wif1,Id2,Hif1a,Gpr137b,Edn1,Clu,Loxl2,Sdc2,Hcls1,Runx1,Trem2,Abcg1,Lbh,Tmem178,Csf1r,Anxa1,Msr1,P4hb,Fam20c,Itm2c,Rab29,Abl2,Col5a1,Frzb,Itgav,Mdk,Il1a,Tlr2,Lmna,Cyr61,Sdcbp,Pdpn,Tnfrsf1b,Hgf,Cd38,Ereg,P2rx4,Gdf3,Camk1,Tyrobp,Nucb2,Sfrp1,Cx3cl1,…	Actr2,Acvr1b,Loxl3,Ccl3,Col1a1,Spi1,Tgfb1,Gdf15,Il7r,Coro1c,Crabp2,Cd44,Wdr1,Wisp1,Ephb3,Arpc2,Clic1,Tgfbr1,Cd83,Ctsz,Timp2,Trpv2,Ywhah,Atp6ap1,Ctgf,Vsir,Wif1,Id2,Hif1a,Gpr137b,Edn1,Clu,Loxl2,Sdc2,Hcls1,Runx1,Trem2,Abcg1,Lbh,Tmem178,Csf1r,Anxa1,Msr1,P4hb,Fam20c,Itm2c,Rab29,Abl2,Col5a1,Frzb,Itgav,Mdk,Il1a,Tlr2,Lmna,Cyr61,Sdcbp,Pdpn,Tnfrsf1b,Hgf,Cd38,Ereg,P2rx4,Gdf3,Camk1,Tyrobp,Nucb2,Sfrp1,Cx3cl1,…
GO:0002252	immune effector process	56	435	1.1e-11	Ccl3,Tgfb1,Irf5,Cd244,Wdr1,Ncf1,Tnfsf13,Tnfaip3,Havcr2,Cd180,Clu,Il10rb,Trem2,Slc11a1,Fcgr2b,Mdk,Fcgr1,Anxa3,Clec4d,Ctsc,Tyrobp,Itgax,Ctsh,Mlh1,Crlf2,C1qc,C1qb,Sbno2,Lrp1,Tlr4,Grn,Rftn1,Plcl2,Lat2,C1qa,Cx3cr1,Pi4k2a,Ly9,Cd300lb,Cfi,Pirb,Fcer1g,Milr1,Myo1f,Cd300a,Clec7a,Tlr8,Prkcd,Apobec1,Syk,Prdx1,Lcp1,Unc93b1,Inpp5d,Gba,Fcgr3	Ccl3,Tgfb1,Irf5,Cd244,Wdr1,Ncf1,Tnfsf13,Tnfaip3,Havcr2,Cd180,Clu,Il10rb,Trem2,Slc11a1,Fcgr2b,Mdk,Fcgr1,Anxa3,Clec4d,Ctsc,Tyrobp,Itgax,Ctsh,Mlh1,Crlf2,C1qc,C1qb,Sbno2,Lrp1,Tlr4,Grn,Rftn1,Plcl2,Lat2,C1qa,Cx3cr1,Pi4k2a,Ly9,Cd300lb,Cfi,Pirb,Fcer1g,Milr1,Myo1f,Cd300a,Clec7a,Tlr8,Prkcd,Apobec1,Syk,Prdx1,Lcp1,Unc93b1,Inpp5d,Gba,Fcgr3
GO:0031325	positive regulation of cellular metabolic process	212	3320	1.69e-11	Actr2,Ccl2,Itgb2,Acvr1b,Ccl3,Col1a1,Spi1,Plaur,Tgfb1,Gdf15,Irf5,Bid,Cd244,Cd44,Hmox1,Mmp12,Ephb3,Pip4k2a,Tgfbr1,Crlf1,Mertk,Gadd45b,Ncf1,Cyba,Timp2,Tnfsf13,Ccl6,Ccl4,Ywhah,Atp6ap1,Tnfaip3,Ctgf,Vsir,Havcr2,Id2,Ccl7,Grb2,Pik3r5,Hif1a,Fbln5,Lgmn,Edn1,Hexb,Parp8,Plau,Clu,Itga5,Litaf,Hcls1,Runx1,Trem2,Abcg1,Lbh,Atp6v0c,Hbegf,Csf1r,Anxa1,Gfra1,Nab2,Slc11a1,Htr2b,Tnfrsf11a,Gpr39,Rab29,Sele,Abl2,Atf3,Fcg…	Actr2,Ccl2,Itgb2,Acvr1b,Ccl3,Col1a1,Spi1,Plaur,Tgfb1,Gdf15,Irf5,Bid,Cd244,Cd44,Hmox1,Mmp12,Ephb3,Pip4k2a,Tgfbr1,Crlf1,Mertk,Gadd45b,Ncf1,Cyba,Timp2,Tnfsf13,Ccl6,Ccl4,Ywhah,Atp6ap1,Tnfaip3,Ctgf,Vsir,Havcr2,Id2,Ccl7,Grb2,Pik3r5,Hif1a,Fbln5,Lgmn,Edn1,Hexb,Parp8,Plau,Clu,Itga5,Litaf,Hcls1,Runx1,Trem2,Abcg1,Lbh,Atp6v0c,Hbegf,Csf1r,Anxa1,Gfra1,Nab2,Slc11a1,Htr2b,Tnfrsf11a,Gpr39,Rab29,Sele,Abl2,Atf3,Fcg…
GO:0097435	supramolecular fiber organization	58	469	1.8e-11	Actr2,Loxl3,Col1a1,Ltbp2,Tpm4,Coro1c,Wdr1,Arpc2,Tgfbr1,Eln,Fbln5,Evl,Loxl2,Hcls1,Nckap5l,Casp4,Pkp1,Abl2,Col5a1,Src,Col24a1,Col1a2,Acan,Myo1e,Anxa2,Micall2,Lum,Rhov,Scx,Tgfb2,Vill,Actg1,Elmo1,Ext1,Arpc5,Arpc1b,Col5a2,Myo1f,Col3a1,Rhog,Gas2l3,Mical1,Sirpa,Capzb,Fmn1,Lepre1,Cap1,Myo7a,Tmsb4x,Arhgap25,Capg,Cfl1,Tpm3,Arpc4,Myo5a,Lcp1,Lox,Actr3	Actr2,Loxl3,Col1a1,Ltbp2,Tpm4,Coro1c,Wdr1,Arpc2,Tgfbr1,Eln,Fbln5,Evl,Loxl2,Hcls1,Nckap5l,Casp4,Pkp1,Abl2,Col5a1,Src,Col24a1,Col1a2,Acan,Myo1e,Anxa2,Micall2,Lum,Rhov,Scx,Tgfb2,Vill,Actg1,Elmo1,Ext1,Arpc5,Arpc1b,Col5a2,Myo1f,Col3a1,Rhog,Gas2l3,Mical1,Sirpa,Capzb,Fmn1,P3h1,Cap1,Myo7a,Tmsb4x,Arhgap25,Capg,Cfl1,Tpm3,Arpc4,Myo5a,Lcp1,Lox,Actr3
GO:0050727	regulation of inflammatory response	49	347	1.87e-11	Ccl3,Cd44,Wisp1,Tnfaip8l2,Ctss,Tnfaip3,Trem2,Anxa1,Casp4,Tnfrsf11a,Fcgr2b,Mdk,Tlr2,Fcgr1,Tnfrsf1b,Hgf,Ctsc,Cx3cl1,Ptgs2,Metrnl,Serpine1,Sbno2,Daglb,Tlr4,Grn,Pik3ap1,Abhd12,Socs3,Lacc1,Cx3cr1,Pla2g4a,Alox5ap,Osm,Fcer1g,Gpx1,Abr,Slc7a2,Mefv,Bst1,Sirpa,Adam8,Ccr5,Clec7a,Tmsb4x,Nfkbiz,Pld3,Cd276,Sphk1,Fcgr3	Ccl3,Cd44,Wisp1,Tnfaip8l2,Ctss,Tnfaip3,Trem2,Anxa1,Casp4,Tnfrsf11a,Fcgr2b,Mdk,Tlr2,Fcgr1,Tnfrsf1b,Hgf,Ctsc,Cx3cl1,Ptgs2,Metrnl,Serpine1,Sbno2,Daglb,Tlr4,Grn,Pik3ap1,Abhd12,Socs3,Lacc1,Cx3cr1,Pla2g4a,Alox5ap,Osm,Fcer1g,Gpx1,Abr,Slc7a2,Mefv,Bst1,Sirpa,Adam8,Ccr5,Clec7a,Tmsb4x,Nfkbiz,Pld3,Cd276,Sphk1,Fcgr3
GO:1903530	regulation of secretion by cell	74	713	2.5e-11	Itgb2,Tgfb1,Gab2,Wisp1,Hmox1,Mmp13,Atp6ap1,Sdc1,Hif1a,Edn1,Runx1,Clec4n,Trem2,Abcg1,Anxa1,Ecrg4,Htr2b,Tnfrsf11a,Gpr39,Il1a,Src,Tlr2,Sdcbp,Tnfrsf1b,Fgr,Cd38,Nucb2,Sfrp1,Cx3cl1,Bace1,Atp13a2,Rab8b,Tgfb2,Lrp1,Inhbb,Tlr4,Inhba,Cd14,Rab11fip5,F2r,Slc8b1,Rap1b,Lif,Wls,Itgam,Ptafr,Osm,Frmd4a,Fcer1g,Dab2,Fes,Adam9,AF251705,Abr,Mical1,P2rx7,Nsf,Lepre1,Sox4,Cd300a,Ngf,Cacna1d,Spp1,Il1rn,Syk,Rab27b,Lgals3,M…	Itgb2,Tgfb1,Gab2,Wisp1,Hmox1,Mmp13,Atp6ap1,Sdc1,Hif1a,Edn1,Runx1,Clec4n,Trem2,Abcg1,Anxa1,1500015O10Rik,Htr2b,Tnfrsf11a,Gpr39,Il1a,Src,Tlr2,Sdcbp,Tnfrsf1b,Fgr,Cd38,Nucb2,Sfrp1,Cx3cl1,Bace1,Atp13a2,Rab8b,Tgfb2,Lrp1,Inhbb,Tlr4,Inhba,Cd14,Rab11fip5,F2r,Slc8b1,Rap1b,Lif,Wls,Itgam,Ptafr,Osm,Frmd4a,Fcer1g,Dab2,Fes,Adam9,Cd300c2,Abr,Mical1,P2rx7,Nsf,P3h1,Sox4,Cd300a,Ngf,Cacna1d,Spp1,Il1rn,Syk,Rab27b,Lga…
GO:0043085	positive regulation of catalytic activity	111	1341	2.78e-11	Ccl2,Gm2a,Ccl3,Tgfb1,Gdf15,Bid,Coro1c,Vav1,Ephb3,Tgfbr1,Mertk,Gadd45b,Ncf1,Cyba,Timp2,Ccl6,Ccl4,Ctgf,Vsir,Ccl7,Pik3r5,Lgmn,Edn1,Parp8,Clu,Hbegf,Csf1r,Arhgap19,Nab2,Slc11a1,Htr2b,Tnfrsf11a,Gpr39,Sele,Abl2,Ptpn1,Src,Pdgfc,Fcgr1,Cyr61,Hgf,Fgr,Ereg,Camk1,Ctsc,Nupr1,Rgs10,Rp2h,Cx3cl1,Ctsh,Nckap1l,Vav3,Prex1,Tgfb2,Gadd45a,Sh3pxd2b,Thbs1,Tlr4,Grn,Dap,Ror1,Nek6,Fn1,F2r,Cemip,Arfgap3,Ppm1h,Itgam,Zeb2,Ptaf…	Ccl2,Gm2a,Ccl3,Tgfb1,Gdf15,Bid,Coro1c,Vav1,Ephb3,Tgfbr1,Mertk,Gadd45b,Ncf1,Cyba,Timp2,Ccl6,Ccl4,Ctgf,Vsir,Ccl7,Pik3r5,Lgmn,Edn1,Parp8,Clu,Hbegf,Csf1r,Arhgap19,Nab2,Slc11a1,Htr2b,Tnfrsf11a,Gpr39,Sele,Abl2,Ptpn1,Src,Pdgfc,Fcgr1,Cyr61,Hgf,Fgr,Ereg,Camk1,Ctsc,Nupr1,Rgs10,Rp2,Cx3cl1,Ctsh,Nckap1l,Vav3,Prex1,Tgfb2,Gadd45a,Sh3pxd2b,Thbs1,Tlr4,Grn,Dap,Ror1,Nek6,Fn1,F2r,Cemip,Arfgap3,Ppm1h,Itgam,Zeb2,Ptafr…
GO:0035295	tube development	89	961	3.15e-11	Ccl2,Loxl3,Spi1,Tgfb1,Angptl2,Cd44,Hmox1,Ephb3,Tgfbr1,Crlf1,Ctsz,Sparc,Ctgf,Tns3,Sdc1,Id2,Hif1a,Edn1,Plau,Loxl2,Hbegf,Sat1,Mmp19,Abl2,Itgav,Src,Pdgfc,Cyr61,Pdpn,Pik3r3,Ereg,Mgp,Mfge8,Atp6ap2,Sfrp1,Asah1,Mmp2,Cx3cl1,Myo1e,Anxa2,Ctsh,Ptgs2,Vav3,Tgfbi,Rbpj,Fndc3b,Ptk7,Tgfb2,Lrp1,Hpse,Thbs1,Gjb5,Plxnb2,Lipa,Fn1,Bdnf,Sepn1,Lif,Rspo2,Fgf7,Zeb2,Cthrc1,Actg1,Prcp,Pdgfa,Unc5b,Gpx1,Slc8a1,Col3a1,Hs6st1,Col…	Ccl2,Loxl3,Spi1,Tgfb1,Angptl2,Cd44,Hmox1,Ephb3,Tgfbr1,Crlf1,Ctsz,Sparc,Ctgf,Tns3,Sdc1,Id2,Hif1a,Edn1,Plau,Loxl2,Hbegf,Sat1,Mmp19,Abl2,Itgav,Src,Pdgfc,Cyr61,Pdpn,Pik3r3,Ereg,Mgp,Mfge8,Atp6ap2,Sfrp1,Asah1,Mmp2,Cx3cl1,Myo1e,Anxa2,Ctsh,Ptgs2,Vav3,Tgfbi,Rbpj,Fndc3b,Ptk7,Tgfb2,Lrp1,Hpse,Thbs1,Gjb5,Plxnb2,Lipa,Fn1,Bdnf,Sepn1,Lif,Rspo2,Fgf7,Zeb2,Cthrc1,Actg1,Prcp,Pdgfa,Unc5b,Gpx1,Slc8a1,Col3a1,Hs6st1,Col…
GO:0042060	wound healing	42	265	3.53e-11	Col1a1,Tgfb1,Cnn2,Cd44,Hmox1,Mmp12,Timp1,Mertk,Sparc,Sdc1,Hif1a,Evl,Plau,Anxa8,Itga5,Hbegf,Slc11a1,Col5a1,Il1a,Cyr61,Pdpn,F7,Cx3cl1,Fermt3,Rap2b,Ptk7,Tgfb2,Ubash3b,Hpse,Myof,Fn1,F2r,Fgf7,Prcp,Fcgr4,Gpx1,F5,Col3a1,Plek,Lilrb4,Tnc,Lox	Col1a1,Tgfb1,Cnn2,Cd44,Hmox1,Mmp12,Timp1,Mertk,Sparc,Sdc1,Hif1a,Evl,Plau,Anxa8,Itga5,Hbegf,Slc11a1,Col5a1,Il1a,Cyr61,Pdpn,F7,Cx3cl1,Fermt3,Rap2b,Ptk7,Tgfb2,Ubash3b,Hpse,Myof,Fn1,F2r,Fgf7,Prcp,Fcgr4,Gpx1,F5,Col3a1,Plek,Lilrb4a,Tnc,Lox
GO:0032956	regulation of actin cytoskeleton organization	48	344	4.75e-11	Actr2,Tgfb1,Hck,Wdr1,Arpc2,Tgfbr1,Eln,Ctgf,Grb2,Evl,Edn1,Hcls1,Csf1r,Mdk,Il1a,Tlr2,Fgr,Mtpn,Cx3cl1,Cotl1,Nckap1l,Prex1,Rhov,Tgfb2,Lrp1,Sh3pxd2b,Phldb2,Vill,Actg1,Arpc5,Fes,Arpc1b,Myo1f,Rhog,Bst1,Capzb,Fmn1,Plek,Arap1,Kirrel,Tmsb4x,Prkcd,Ssh3,Capg,Cfl1,Arpc4,Iqgap1,Actr3	Actr2,Tgfb1,Hck,Wdr1,Arpc2,Tgfbr1,Eln,Ctgf,Grb2,Evl,Edn1,Hcls1,Csf1r,Mdk,Il1a,Tlr2,Fgr,Mtpn,Cx3cl1,Cotl1,Nckap1l,Prex1,Rhov,Tgfb2,Lrp1,Sh3pxd2b,Phldb2,Vill,Actg1,Arpc5,Fes,Arpc1b,Myo1f,Rhog,Bst1,Capzb,Fmn1,Plek,Arap1,Kirrel,Tmsb4x,Prkcd,Ssh3,Capg,Cfl1,Arpc4,Iqgap1,Actr3
GO:0060255	regulation of macromolecule metabolic process	313	5618	5.95e-11	Actr2,Ccl2,Itgb2,Acvr1b,Loxl3,Ccl3,Col1a1,Spi1,Plaur,Tgfb1,Hck,Gdf15,Il7r,Irf5,Bid,Coro1c,Cnn2,Cd244,Cstb,Cd44,Wisp1,Hmox1,Mmp12,Crip1,Itih3,Itih4,Tgfbr1,Crlf1,Timp1,Il12rb2,Mcoln2,Mertk,Gadd45b,Cybb,Cd83,Ncf1,Ctsz,Serpinb6a,Cyba,Timp2,Tnfsf13,Ccl6,Ccl4,Ywhah,Atp6ap1,Tnfaip3,Atp2b1,Ctgf,Vsir,Havcr2,Id2,Dnmt3a,Ccl7,Grb2,Pik3r5,Hif1a,Cdca7l,Fbln5,Lgmn,Edn1,Hexb,Parp8,Samd8,Anxa8,Clu,Loxl2,Itga5,Lit…	Actr2,Ccl2,Itgb2,Acvr1b,Loxl3,Ccl3,Col1a1,Spi1,Plaur,Tgfb1,Hck,Gdf15,Il7r,Irf5,Bid,Coro1c,Cnn2,Cd244,Cstb,Cd44,Wisp1,Hmox1,Mmp12,Crip1,Itih3,Itih4,Tgfbr1,Crlf1,Timp1,Il12rb2,Mcoln2,Mertk,Gadd45b,Cybb,Cd83,Ncf1,Ctsz,Serpinb6a,Cyba,Timp2,Tnfsf13,Ccl6,Ccl4,Ywhah,Atp6ap1,Tnfaip3,Atp2b1,Ctgf,Vsir,Havcr2,Id2,Dnmt3a,Ccl7,Grb2,Pik3r5,Hif1a,Cdca7l,Fbln5,Lgmn,Edn1,Hexb,Parp8,Samd8,Anxa8,Clu,Loxl2,Itga5,Lit…
GO:0001501	skeletal system development	59	500	6.31e-11	Col6a1,Col1a1,Acp2,Tgfb1,Wisp1,Pip4k2a,Tgfbr1,Timp1,Mmp13,Sparc,Ctgf,Hif1a,Edn1,Hexb,Bmp1,Runx1,Hexa,Nab2,Fam20c,Src,Pdgfc,Cyr61,Col24a1,Fgr,Col1a2,Gdf3,Mgp,Acan,Bgn,Sfrp1,Mmp2,Anxa2,Ppib,Tgfbi,Lum,Scx,Tgfb2,Sh3pxd2b,Thbs1,Chst11,Chsy1,Ttc9,Rspo2,Col12a1,Pdgfa,Ext1,Mfsd7b,Col5a2,Col3a1,Mmp14,P2rx7,Fmn1,Lepre1,Sox4,Col10a1,Ecm1,Lgals3,Cdkn1c,Sulf1	Col6a1,Col1a1,Acp2,Tgfb1,Wisp1,Pip4k2a,Tgfbr1,Timp1,Mmp13,Sparc,Ctgf,Hif1a,Edn1,Hexb,Bmp1,Runx1,Hexa,Nab2,Fam20c,Src,Pdgfc,Cyr61,Col24a1,Fgr,Col1a2,Gdf3,Mgp,Acan,Bgn,Sfrp1,Mmp2,Anxa2,Ppib,Tgfbi,Lum,Scx,Tgfb2,Sh3pxd2b,Thbs1,Chst11,Chsy1,Ttc9,Rspo2,Col12a1,Pdgfa,Ext1,Mfsd7b,Col5a2,Col3a1,Mmp14,P2rx7,Fmn1,P3h1,Sox4,Col10a1,Ecm1,Lgals3,Cdkn1c,Sulf1
GO:0071345	cellular response to cytokine stimulus	72	698	6.74e-11	Actr2,Ccl2,Ccl3,Col1a1,Spi1,Il7r,Irf5,Cd44,Crlf1,Il12rb2,Cyba,Ccl6,Ccl4,Ccl7,Hif1a,Evl,Edn1,Pde1b,Hcls1,Il10rb,Krt18,Csf1r,P4hb,Tnfrsf11a,Il1a,Tlr2,Tnfrsf1b,Ereg,Cxcl1,Mkrn1,Il13ra1,Sfrp1,Asah1,Cx3cl1,Il10ra,Crlf2,Serpine1,Sbno2,Tlr4,Fn1,Rab11fip5,Socs3,B3gnt2,Cx3cr1,Rab7b,Actg1,Postn,Osm,Csf2ra,Pirb,Fcer1g,Dok1,Il18bp,Csf2rb,Csf2rb2,Sirpa,Card14,Cd300lf,Ccr5,Tmsb4x,Spp1,Capg,Cfl1,Syk,Tnfrsf23,La…	Actr2,Ccl2,Ccl3,Col1a1,Spi1,Il7r,Irf5,Cd44,Crlf1,Il12rb2,Cyba,Ccl6,Ccl4,Ccl7,Hif1a,Evl,Edn1,Pde1b,Hcls1,Il10rb,Krt18,Csf1r,P4hb,Tnfrsf11a,Il1a,Tlr2,Tnfrsf1b,Ereg,Cxcl1,Mkrn1,Il13ra1,Sfrp1,Asah1,Cx3cl1,Il10ra,Crlf2,Serpine1,Sbno2,Tlr4,Fn1,Rab11fip5,Socs3,B3gnt2,Cx3cr1,Rab7b,Actg1,Postn,Osm,Csf2ra,Pirb,Fcer1g,Dok1,Il18bp,Csf2rb,Csf2rb2,Sirpa,Card14,Cd300lf,Ccr5,Tmsb4x,Spp1,Capg,Cfl1,Syk,Tnfrsf23,La…
GO:0050900	leukocyte migration	36	202	8.54e-11	Ccl2,Itgb2,Ccl3,Wdr1,Vav1,Mcoln2,Cxcl16,Ccl6,Ccl4,Ccl7,Anxa1,Sele,Mdk,Vcam1,Cxcl1,Cx3cl1,Nckap1l,Vav3,Prex1,Tgfb2,Ch25h,Cx3cr1,Itgam,Ext1,Fcer1g,Sirpa,Adam8,Spp1,Msn,Syk,Lgals3,Selp,Gpr35,Gba,Fcgr3,Gcnt1	Ccl2,Itgb2,Ccl3,Wdr1,Vav1,Mcoln2,Cxcl16,Ccl6,Ccl4,Ccl7,Anxa1,Sele,Mdk,Vcam1,Cxcl1,Cx3cl1,Nckap1l,Vav3,Prex1,Tgfb2,Ch25h,Cx3cr1,Itgam,Ext1,Fcer1g,Sirpa,Adam8,Spp1,Msn,Syk,Lgals3,Selp,Gpr35,Gba,Fcgr3,Gcnt1
GO:0042330	taxis	58	490	8.72e-11	Ccl2,Itgb2,Ccl3,Vav1,Ephb3,Cxcl16,Ccl6,Ccl4,Id2,Ccl7,Evl,Emb,Alcam,Hbegf,Csf1r,Anxa1,Itgav,Mdk,Vcam1,Cyr61,Hgf,Cxcl1,Cx3cl1,Cmtm3,Nckap1l,Vav3,Prex1,Egr2,Tgfb2,Lrp1,C3ar1,Ch25h,Plxnb2,Bdnf,B3gnt2,Cx3cr1,Itgam,Fgf7,Ptafr,Pdgfa,Ext1,Unc5b,Fcer1g,Fes,Rhog,Scn1b,Adam8,Arrb2,Ccr5,Prkcd,Spp1,Kif3a,Syk,Lgals3,Gpr35,Lox,Plxna1,Fcgr3	Ccl2,Itgb2,Ccl3,Vav1,Ephb3,Cxcl16,Ccl6,Ccl4,Id2,Ccl7,Evl,Emb,Alcam,Hbegf,Csf1r,Anxa1,Itgav,Mdk,Vcam1,Cyr61,Hgf,Cxcl1,Cx3cl1,Cmtm3,Nckap1l,Vav3,Prex1,Egr2,Tgfb2,Lrp1,C3ar1,Ch25h,Plxnb2,Bdnf,B3gnt2,Cx3cr1,Itgam,Fgf7,Ptafr,Pdgfa,Ext1,Unc5b,Fcer1g,Fes,Rhog,Scn1b,Adam8,Arrb2,Ccr5,Prkcd,Spp1,Kif3a,Syk,Lgals3,Gpr35,Lox,Plxna1,Fcgr3
GO:0050764	regulation of phagocytosis	26	100	9.43e-11	Ccl2,Tgfb1,Hck,Cnn2,Mertk,Cyba,Trem2,Slc11a1,Fcgr2b,Itgav,Tlr2,Fcgr1,Fgr,Mfge8,Nckap1l,Lrp1,Rab31,Fcer1g,Abr,Sirpa,Cd300lf,Cd300a,Clec7a,Syk,Sphk1,Fcgr3	Ccl2,Tgfb1,Hck,Cnn2,Mertk,Cyba,Trem2,Slc11a1,Fcgr2b,Itgav,Tlr2,Fcgr1,Fgr,Mfge8,Nckap1l,Lrp1,Rab31,Fcer1g,Abr,Sirpa,Cd300lf,Cd300a,Clec7a,Syk,Sphk1,Fcgr3
GO:0050867	positive regulation of cell activation	47	339	9.81e-11	Ccl2,Itgb2,Tgfb1,Il7r,Gab2,Cd244,Cd83,Tnfsf13,Ctgf,Vsir,Havcr2,Runx1,Trem2,Anxa1,Mdk,Vcam1,Pdpn,Fgr,Cd38,Clec4d,Ctsc,Tyrobp,Mlh1,Nckap1l,Vav3,Crlf2,Thbs1,Tlr4,Igfbp2,Itgam,Pla2g4a,Ptafr,Cd300lb,Fcer1g,Mmp14,Cd80,Bst1,Sirpa,Plek,Sox4,Adam8,Clec7a,Nfkbiz,Syk,Selp,Inpp5d,Cd276	Ccl2,Itgb2,Tgfb1,Il7r,Gab2,Cd244,Cd83,Tnfsf13,Ctgf,Vsir,Havcr2,Runx1,Trem2,Anxa1,Mdk,Vcam1,Pdpn,Fgr,Cd38,Clec4d,Ctsc,Tyrobp,Mlh1,Nckap1l,Vav3,Crlf2,Thbs1,Tlr4,Igfbp2,Itgam,Pla2g4a,Ptafr,Cd300lb,Fcer1g,Mmp14,Cd80,Bst1,Sirpa,Plek,Sox4,Adam8,Clec7a,Nfkbiz,Syk,Selp,Inpp5d,Cd276
GO:0051046	regulation of secretion	77	785	1.01e-10	Itgb2,Tgfb1,Gab2,Wisp1,Hmox1,Mmp13,Cyba,Atp6ap1,Sdc1,Hif1a,Edn1,Runx1,Clec4n,Trem2,Abcg1,Anxa1,Ecrg4,Htr2b,Tnfrsf11a,Gpr39,Il1a,Src,Tlr2,Sdcbp,Tnfrsf1b,Fgr,Cd38,Nucb2,Sfrp1,Cx3cl1,Bace1,Atp13a2,Rab8b,Tgfb2,Lrp1,Inhbb,Tlr4,Inhba,Cd14,Rab11fip5,F2r,Slc8b1,Rap1b,Lif,Wls,Itgam,Ptafr,Osm,Frmd4a,Fcer1g,Dab2,Fes,Adam9,AF251705,Abr,Mical1,P2rx7,Nsf,Lepre1,Sox4,Cd300a,Ngf,Anpep,Snx5,Cacna1d,Spp1,Il1rn,Syk…	Itgb2,Tgfb1,Gab2,Wisp1,Hmox1,Mmp13,Cyba,Atp6ap1,Sdc1,Hif1a,Edn1,Runx1,Clec4n,Trem2,Abcg1,Anxa1,1500015O10Rik,Htr2b,Tnfrsf11a,Gpr39,Il1a,Src,Tlr2,Sdcbp,Tnfrsf1b,Fgr,Cd38,Nucb2,Sfrp1,Cx3cl1,Bace1,Atp13a2,Rab8b,Tgfb2,Lrp1,Inhbb,Tlr4,Inhba,Cd14,Rab11fip5,F2r,Slc8b1,Rap1b,Lif,Wls,Itgam,Ptafr,Osm,Frmd4a,Fcer1g,Dab2,Fes,Adam9,Cd300c2,Abr,Mical1,P2rx7,Nsf,P3h1,Sox4,Cd300a,Ngf,Anpep,Snx5,Cacna1d,Spp1,Il1r…
GO:0031347	regulation of defense response	62	554	1.23e-10	Ccl3,Cd44,Wisp1,Vav1,Mmp12,Htra1,Tnfaip8l2,Ctss,Cyba,Tnfaip3,Havcr2,Trem2,Anxa1,Casp4,Tnfrsf11a,Fcgr2b,Mdk,Tlr2,Fcgr1,Tnfrsf1b,Hgf,Fgr,Ereg,Cxcl1,Ctsc,Mmp2,Cx3cl1,Ptgs2,Metrnl,Serpine1,Sbno2,Daglb,Tlr4,Grn,Pik3ap1,Abhd12,Socs3,Lacc1,Cx3cr1,Pla2g4a,Alox5ap,Osm,Fcer1g,Gpx1,Myo1f,Abr,Slc7a2,Mefv,Bst1,Sirpa,Adam8,Arrb2,Ccr5,Clec7a,Tlr8,Tmsb4x,Nfkbiz,Pld3,Sh2d1b2,Cd276,Sphk1,Fcgr3	Ccl3,Cd44,Wisp1,Vav1,Mmp12,Htra1,Tnfaip8l2,Ctss,Cyba,Tnfaip3,Havcr2,Trem2,Anxa1,Casp4,Tnfrsf11a,Fcgr2b,Mdk,Tlr2,Fcgr1,Tnfrsf1b,Hgf,Fgr,Ereg,Cxcl1,Ctsc,Mmp2,Cx3cl1,Ptgs2,Metrnl,Serpine1,Sbno2,Daglb,Tlr4,Grn,Pik3ap1,Abhd12,Socs3,Lacc1,Cx3cr1,Pla2g4a,Alox5ap,Osm,Fcer1g,Gpx1,Myo1f,Abr,Slc7a2,Mefv,Bst1,Sirpa,Adam8,Arrb2,Ccr5,Clec7a,Tlr8,Tmsb4x,Nfkbiz,Pld3,Sh2d1b1,Cd276,Sphk1,Fcgr3
GO:0060627	regulation of vesicle-mediated transport	65	600	1.28e-10	Ccl2,Itgb2,Tgfb1,Hck,Gab2,Cnn2,Hmox1,Mertk,Cyba,Atp6ap1,Sdc1,Clu,Trem2,Anxa1,Slc11a1,Rab29,Sele,Fcgr2b,Itgav,Ehd4,Ptpn1,Src,Tlr2,Fcgr1,Sdcbp,Ppt1,Fgr,Lrpap1,Mfge8,Bace1,Anxa2,Nckap1l,Serpine1,Atp13a2,Rab8b,Lrp1,Cd14,Rap1b,Rab31,Itgam,Pla2g4a,Ptafr,Fcer1g,Dab2,Fes,Ankrd13b,Abr,Mical1,Nsf,Sirpa,Cd63,Cd300lf,Cd300a,Arrb2,Clec7a,Cacna1d,Kif3a,Msn,Syk,Rab27b,Lgals3,Myo5a,Cd84,Sphk1,Fcgr3	Ccl2,Itgb2,Tgfb1,Hck,Gab2,Cnn2,Hmox1,Mertk,Cyba,Atp6ap1,Sdc1,Clu,Trem2,Anxa1,Slc11a1,Rab29,Sele,Fcgr2b,Itgav,Ehd4,Ptpn1,Src,Tlr2,Fcgr1,Sdcbp,Ppt1,Fgr,Lrpap1,Mfge8,Bace1,Anxa2,Nckap1l,Serpine1,Atp13a2,Rab8b,Lrp1,Cd14,Rap1b,Rab31,Itgam,Pla2g4a,Ptafr,Fcer1g,Dab2,Fes,Ankrd13b,Abr,Mical1,Nsf,Sirpa,Cd63,Cd300lf,Cd300a,Arrb2,Clec7a,Cacna1d,Kif3a,Msn,Syk,Rab27b,Lgals3,Myo5a,Cd84,Sphk1,Fcgr3
GO:0002520	immune system development	73	727	1.44e-10	Spi1,Tgfb1,Dnase2a,Il7r,Gab2,Cnn2,Wdr1,Wisp1,Vav1,Ephb3,Pip4k2a,Tgfbr1,Mertk,Tnfaip3,Havcr2,Id2,Hif1a,Pde1b,Hcls1,Runx1,Trem2,Csf1r,Anxa1,Fam20c,Tnfrsf11a,Mr1,Abl2,Src,Tlr2,Col24a1,Pdpn,Clec4d,Tyrobp,Sfrp1,Myo1e,Anxa2,Mlh1,Nckap1l,Ostm1,Prex1,Rbpj,Sbno2,Tgfb2,Plcl2,Inhba,C3ar1,Gpr97,Arl11,Itgam,Ly9,Ext1,Pirb,Fcer1g,Dab2,Mfsd7b,Cd109,Tpd52,Mafb,Sirpa,Plek,Sox4,Psap,Adam8,Cd300lf,Nfam1,Bcl2l11,Nrro…	Spi1,Tgfb1,Dnase2a,Il7r,Gab2,Cnn2,Wdr1,Wisp1,Vav1,Ephb3,Pip4k2a,Tgfbr1,Mertk,Tnfaip3,Havcr2,Id2,Hif1a,Pde1b,Hcls1,Runx1,Trem2,Csf1r,Anxa1,Fam20c,Tnfrsf11a,Mr1,Abl2,Src,Tlr2,Col24a1,Pdpn,Clec4d,Tyrobp,Sfrp1,Myo1e,Anxa2,Mlh1,Nckap1l,Ostm1,Prex1,Rbpj,Sbno2,Tgfb2,Plcl2,Inhba,C3ar1,Adgrg3,Arl11,Itgam,Ly9,Ext1,Pirb,Fcer1g,Dab2,Mfsd7b,Cd109,Tpd52,Mafb,Sirpa,Plek,Sox4,Psap,Adam8,Cd300lf,Nfam1,Bcl2l11,Nrr…
GO:0002250	adaptive immune response	42	280	1.63e-10	Tgfb1,Cd244,Mcoln2,Tnfsf13,Havcr2,Alcam,Clec4n,Anxa1,Slc11a1,Tnfrsf11a,Fcgr2b,Nras,Fcgr1,Clec4d,Ctsc,Fgl1,Ctsh,Mlh1,Crlf2,C1qc,C1qb,Rftn1,Lat2,C3ar1,C1qa,Ly9,Tec,Cfi,Pirb,Fcer1g,Emr1,Il18bp,Lilrb4,Slamf7,Prkcd,Syk,Cd84,Unc93b1,Sh2d1b2,Inpp5d,Gba,Fcgr3	Tgfb1,Cd244,Mcoln2,Tnfsf13,Havcr2,Alcam,Clec4n,Anxa1,Slc11a1,Tnfrsf11a,Fcgr2b,Nras,Fcgr1,Clec4d,Ctsc,Fgl1,Ctsh,Mlh1,Crlf2,C1qc,C1qb,Rftn1,Lat2,C3ar1,C1qa,Ly9,Tec,Cfi,Pirb,Fcer1g,Adgre1,Il18bp,Lilrb4a,Slamf7,Prkcd,Syk,Cd84,Unc93b1,Sh2d1b1,Inpp5d,Gba,Fcgr3
GO:0006935	chemotaxis	57	487	1.99e-10	Ccl2,Itgb2,Ccl3,Vav1,Ephb3,Cxcl16,Ccl6,Ccl4,Ccl7,Evl,Emb,Alcam,Hbegf,Csf1r,Anxa1,Itgav,Mdk,Vcam1,Cyr61,Hgf,Cxcl1,Cx3cl1,Cmtm3,Nckap1l,Vav3,Prex1,Egr2,Tgfb2,Lrp1,C3ar1,Ch25h,Plxnb2,Bdnf,B3gnt2,Cx3cr1,Itgam,Fgf7,Ptafr,Pdgfa,Ext1,Unc5b,Fcer1g,Fes,Rhog,Scn1b,Adam8,Arrb2,Ccr5,Prkcd,Spp1,Kif3a,Syk,Lgals3,Gpr35,Lox,Plxna1,Fcgr3	Ccl2,Itgb2,Ccl3,Vav1,Ephb3,Cxcl16,Ccl6,Ccl4,Ccl7,Evl,Emb,Alcam,Hbegf,Csf1r,Anxa1,Itgav,Mdk,Vcam1,Cyr61,Hgf,Cxcl1,Cx3cl1,Cmtm3,Nckap1l,Vav3,Prex1,Egr2,Tgfb2,Lrp1,C3ar1,Ch25h,Plxnb2,Bdnf,B3gnt2,Cx3cr1,Itgam,Fgf7,Ptafr,Pdgfa,Ext1,Unc5b,Fcer1g,Fes,Rhog,Scn1b,Adam8,Arrb2,Ccr5,Prkcd,Spp1,Kif3a,Syk,Lgals3,Gpr35,Lox,Plxna1,Fcgr3
GO:0032970	regulation of actin filament-based process	50	388	2.02e-10	Actr2,Tgfb1,Hck,Cnn2,Wdr1,Arpc2,Tgfbr1,Eln,Ctgf,Grb2,Evl,Edn1,Hcls1,Csf1r,Mdk,Il1a,Tlr2,Pdpn,Fgr,Mtpn,Cx3cl1,Cotl1,Nckap1l,Prex1,Rhov,Tgfb2,Lrp1,Sh3pxd2b,Phldb2,Vill,Actg1,Arpc5,Fes,Arpc1b,Myo1f,Rhog,Bst1,Capzb,Fmn1,Plek,Arap1,Kirrel,Tmsb4x,Prkcd,Ssh3,Capg,Cfl1,Arpc4,Iqgap1,Actr3	Actr2,Tgfb1,Hck,Cnn2,Wdr1,Arpc2,Tgfbr1,Eln,Ctgf,Grb2,Evl,Edn1,Hcls1,Csf1r,Mdk,Il1a,Tlr2,Pdpn,Fgr,Mtpn,Cx3cl1,Cotl1,Nckap1l,Prex1,Rhov,Tgfb2,Lrp1,Sh3pxd2b,Phldb2,Vill,Actg1,Arpc5,Fes,Arpc1b,Myo1f,Rhog,Bst1,Capzb,Fmn1,Plek,Arap1,Kirrel,Tmsb4x,Prkcd,Ssh3,Capg,Cfl1,Arpc4,Iqgap1,Actr3
GO:0009617	response to bacterium	68	660	2.99e-10	Ccl2,Ccl3,Tgfb1,Hck,Irf5,Il12rb2,Ncf1,Sparc,Cxcl16,Tnfaip3,Havcr2,Edn1,Cd180,Litaf,Trem2,Slc11a1,Tnfrsf11a,Rab29,Mr1,Fcgr2b,Itgav,Il1a,Src,Tlr2,Fcgr1,Abca1,Tnfrsf1b,Fgr,Cxcl1,Anxa3,Clec4d,Il10ra,Ptgs2,Mlh1,Serpine1,Rbpj,Sbno2,Tlr4,Ssc5d,Cd14,Naip5,F2r,Cx3cr1,Ptafr,Cd300lb,Fcgr4,Fcer1g,Gpx1,Adam9,Myo1f,Lyz1,Lyz2,Abr,Il18bp,Gas2l3,Cd80,P2rx7,Sirpa,Lilrb4,Cd68,Ccr5,Prkcd,Mpeg1,Fuca2,Syk,Naip2,Ncf2,R…	Ccl2,Ccl3,Tgfb1,Hck,Irf5,Il12rb2,Ncf1,Sparc,Cxcl16,Tnfaip3,Havcr2,Edn1,Cd180,Litaf,Trem2,Slc11a1,Tnfrsf11a,Rab29,Mr1,Fcgr2b,Itgav,Il1a,Src,Tlr2,Fcgr1,Abca1,Tnfrsf1b,Fgr,Cxcl1,Anxa3,Clec4d,Il10ra,Ptgs2,Mlh1,Serpine1,Rbpj,Sbno2,Tlr4,Ssc5d,Cd14,Naip5,F2r,Cx3cr1,Ptafr,Cd300lb,Fcgr4,Fcer1g,Gpx1,Adam9,Myo1f,Lyz1,Lyz2,Abr,Il18bp,Gas2l3,Cd80,P2rx7,Sirpa,Lilrb4a,Cd68,Ccr5,Prkcd,Mpeg1,Fuca2,Syk,Naip2,Ncf2,…
GO:0048534	hematopoietic or lymphoid organ development	70	695	3.66e-10	Spi1,Tgfb1,Dnase2a,Il7r,Gab2,Cnn2,Wdr1,Wisp1,Vav1,Ephb3,Pip4k2a,Tgfbr1,Mertk,Tnfaip3,Id2,Hif1a,Pde1b,Hcls1,Runx1,Trem2,Csf1r,Anxa1,Fam20c,Tnfrsf11a,Mr1,Abl2,Src,Tlr2,Col24a1,Pdpn,Clec4d,Tyrobp,Sfrp1,Myo1e,Anxa2,Nckap1l,Ostm1,Prex1,Rbpj,Sbno2,Tgfb2,Plcl2,Inhba,Gpr97,Arl11,Itgam,Ly9,Ext1,Pirb,Fcer1g,Dab2,Mfsd7b,Cd109,Tpd52,Mafb,Sirpa,Plek,Sox4,Psap,Adam8,Cd300lf,Nfam1,Bcl2l11,Nrros,Syk,Clec5a,Cdk6,…	Spi1,Tgfb1,Dnase2a,Il7r,Gab2,Cnn2,Wdr1,Wisp1,Vav1,Ephb3,Pip4k2a,Tgfbr1,Mertk,Tnfaip3,Id2,Hif1a,Pde1b,Hcls1,Runx1,Trem2,Csf1r,Anxa1,Fam20c,Tnfrsf11a,Mr1,Abl2,Src,Tlr2,Col24a1,Pdpn,Clec4d,Tyrobp,Sfrp1,Myo1e,Anxa2,Nckap1l,Ostm1,Prex1,Rbpj,Sbno2,Tgfb2,Plcl2,Inhba,Adgrg3,Arl11,Itgam,Ly9,Ext1,Pirb,Fcer1g,Dab2,Mfsd7b,Cd109,Tpd52,Mafb,Sirpa,Plek,Sox4,Psap,Adam8,Cd300lf,Nfam1,Bcl2l11,Nrros,Syk,Clec5a,Cdk6…
GO:0035239	tube morphogenesis	72	728	3.86e-10	Ccl2,Spi1,Tgfb1,Angptl2,Cd44,Hmox1,Ephb3,Tgfbr1,Ctsz,Ctgf,Id2,Hif1a,Edn1,Plau,Loxl2,Hbegf,Sat1,Mmp19,Abl2,Itgav,Src,Cyr61,Pdpn,Pik3r3,Ereg,Mgp,Mfge8,Sfrp1,Mmp2,Cx3cl1,Myo1e,Anxa2,Ctsh,Ptgs2,Vav3,Tgfbi,Rbpj,Ptk7,Tgfb2,Lrp1,Hpse,Thbs1,Plxnb2,Fn1,Rspo2,Zeb2,Cthrc1,Actg1,Prcp,Pdgfa,Unc5b,Gpx1,Col3a1,Hs6st1,Col8a1,Mmp14,Fmn1,Tnfaip2,Sox4,Adam8,Tnc,Anpep,Plxdc1,Bcl2l11,Arhgap22,Cfl1,Ecm1,Kif3a,Syk,Kif2…	Ccl2,Spi1,Tgfb1,Angptl2,Cd44,Hmox1,Ephb3,Tgfbr1,Ctsz,Ctgf,Id2,Hif1a,Edn1,Plau,Loxl2,Hbegf,Sat1,Mmp19,Abl2,Itgav,Src,Cyr61,Pdpn,Pik3r3,Ereg,Mgp,Mfge8,Sfrp1,Mmp2,Cx3cl1,Myo1e,Anxa2,Ctsh,Ptgs2,Vav3,Tgfbi,Rbpj,Ptk7,Tgfb2,Lrp1,Hpse,Thbs1,Plxnb2,Fn1,Rspo2,Zeb2,Cthrc1,Actg1,Prcp,Pdgfa,Unc5b,Gpx1,Col3a1,Hs6st1,Col8a1,Mmp14,Fmn1,Tnfaip2,Sox4,Adam8,Tnc,Anpep,Plxdc1,Bcl2l11,Arhgap22,Cfl1,Ecm1,Kif3a,Syk,Kif2…
GO:0030097	hemopoiesis	66	637	4.99e-10	Spi1,Tgfb1,Dnase2a,Il7r,Gab2,Cnn2,Wdr1,Wisp1,Vav1,Pip4k2a,Mertk,Tnfaip3,Id2,Hif1a,Pde1b,Hcls1,Runx1,Trem2,Csf1r,Anxa1,Fam20c,Tnfrsf11a,Mr1,Abl2,Src,Tlr2,Col24a1,Clec4d,Tyrobp,Sfrp1,Myo1e,Anxa2,Nckap1l,Ostm1,Prex1,Rbpj,Sbno2,Tgfb2,Plcl2,Inhba,Gpr97,Arl11,Itgam,Ly9,Ext1,Pirb,Fcer1g,Dab2,Mfsd7b,Cd109,Tpd52,Mafb,Sirpa,Plek,Sox4,Psap,Adam8,Cd300lf,Nfam1,Nrros,Syk,Clec5a,Cdk6,Cdkn1c,Prg4,Gba	Spi1,Tgfb1,Dnase2a,Il7r,Gab2,Cnn2,Wdr1,Wisp1,Vav1,Pip4k2a,Mertk,Tnfaip3,Id2,Hif1a,Pde1b,Hcls1,Runx1,Trem2,Csf1r,Anxa1,Fam20c,Tnfrsf11a,Mr1,Abl2,Src,Tlr2,Col24a1,Clec4d,Tyrobp,Sfrp1,Myo1e,Anxa2,Nckap1l,Ostm1,Prex1,Rbpj,Sbno2,Tgfb2,Plcl2,Inhba,Adgrg3,Arl11,Itgam,Ly9,Ext1,Pirb,Fcer1g,Dab2,Mfsd7b,Cd109,Tpd52,Mafb,Sirpa,Plek,Sox4,Psap,Adam8,Cd300lf,Nfam1,Nrros,Syk,Clec5a,Cdk6,Cdkn1c,Prg4,Gba
GO:0043069	negative regulation of programmed cell death	84	933	5.33e-10	Plaur,Hck,Il7r,Bid,Cd44,Hmox1,Tgfbr1,Crlf1,Timp1,Pea15a,Mertk,Ywhah,Tnfaip3,Hif1a,Lgmn,Edn1,Clu,Itga5,Hcls1,Krt18,Trem2,Atp6v0c,Csf1r,Tmem132a,Htr2b,Cln8,Abl2,Fcgr2b,Fam129b,Itgav,Creb3l1,Mdk,Ptpn1,Src,Lmna,Cyr61,Pdpn,Ppt1,Hgf,Cd38,Nupr1,Sfrp1,Cx3cl1,Ctsh,Ptgs2,Nckap1l,Serpine1,Rbpj,Scx,Tgfb2,Lrp1,Thbs1,Chst11,Grn,Wfs1,Hk3,Fn1,Bdnf,Naip5,Slc35f6,Prokr1,Socs3,F2r,Cx3cr1,Unc5b,Fcer1g,Dab2,Gpx1,Mica…	Plaur,Hck,Il7r,Bid,Cd44,Hmox1,Tgfbr1,Crlf1,Timp1,Pea15a,Mertk,Ywhah,Tnfaip3,Hif1a,Lgmn,Edn1,Clu,Itga5,Hcls1,Krt18,Trem2,Atp6v0c,Csf1r,Tmem132a,Htr2b,Cln8,Abl2,Fcgr2b,Fam129b,Itgav,Creb3l1,Mdk,Ptpn1,Src,Lmna,Cyr61,Pdpn,Ppt1,Hgf,Cd38,Nupr1,Sfrp1,Cx3cl1,Ctsh,Ptgs2,Nckap1l,Serpine1,Rbpj,Scx,Tgfb2,Lrp1,Thbs1,Chst11,Grn,Wfs1,Hk3,Fn1,Bdnf,Naip5,Slc35f6,Prokr1,Socs3,F2r,Cx3cr1,Unc5b,Fcer1g,Dab2,Gpx1,Mica…
GO:0002685	regulation of leukocyte migration	36	218	5.48e-10	Ccl2,Ccl3,Tgfb1,Ccl4,Ccl7,Lgmn,Edn1,Trem2,Anxa1,Sele,Mdk,Il1a,Tlr2,P2rx4,Cd9,Mpp1,F7,Cx3cl1,Nckap1l,Serpine1,Thbs1,C3ar1,Cd200r1,Cx3cr1,Slc8b1,Ptafr,Mmp14,Abr,Rhog,Bst1,Adam8,Cd300a,Ecm1,Msn,Lgals3,Selp	Ccl2,Ccl3,Tgfb1,Ccl4,Ccl7,Lgmn,Edn1,Trem2,Anxa1,Sele,Mdk,Il1a,Tlr2,P2rx4,Cd9,Mpp1,F7,Cx3cl1,Nckap1l,Serpine1,Thbs1,C3ar1,Cd200r1,Cx3cr1,Slc8b1,Ptafr,Mmp14,Abr,Rhog,Bst1,Adam8,Cd300a,Ecm1,Msn,Lgals3,Selp
GO:0001944	vasculature development	61	562	5.67e-10	Ccl2,Col1a1,Spi1,Tgfb1,Angptl2,Hmox1,Ephb3,Tgfbr1,Ctgf,Hif1a,Edn1,Plau,Loxl2,Hbegf,Sat1,Mmp19,Col5a1,Itgav,Cyr61,Pdpn,Pik3r3,Ereg,Col1a2,Mfge8,Mmp2,Cx3cl1,Myo1e,Anxa2,Ptgs2,Vav3,Tgfbi,Rbpj,Ptk7,Tgfb2,Lrp1,Hpse,Thbs1,Fn1,Prokr1,Socs3,Lif,Actg1,Prcp,Pdgfa,Unc5b,Gpx1,Mfsd7b,Col3a1,Hs6st1,Col8a1,Mmp14,Tnfaip2,Sox4,Adam8,Anpep,Plxdc1,Arhgap22,Ecm1,Syk,Lox,Sphk1	Ccl2,Col1a1,Spi1,Tgfb1,Angptl2,Hmox1,Ephb3,Tgfbr1,Ctgf,Hif1a,Edn1,Plau,Loxl2,Hbegf,Sat1,Mmp19,Col5a1,Itgav,Cyr61,Pdpn,Pik3r3,Ereg,Col1a2,Mfge8,Mmp2,Cx3cl1,Myo1e,Anxa2,Ptgs2,Vav3,Tgfbi,Rbpj,Ptk7,Tgfb2,Lrp1,Hpse,Thbs1,Fn1,Prokr1,Socs3,Lif,Actg1,Prcp,Pdgfa,Unc5b,Gpx1,Mfsd7b,Col3a1,Hs6st1,Col8a1,Mmp14,Tnfaip2,Sox4,Adam8,Anpep,Plxdc1,Arhgap22,Ecm1,Syk,Lox,Sphk1
GO:0001818	negative regulation of cytokine production	39	255	5.74e-10	Tgfb1,Hmox1,Mertk,Cd83,Tnfaip3,Atp2b1,Vsir,Havcr2,Trem2,Anxa1,Slc11a1,Fcgr2b,Tlr2,Hgf,Gpnmb,Tyrobp,Cx3cl1,Nckap1l,Tgfb2,Thbs1,Inhbb,Tlr4,Ssc5d,Cd200r1,Fn1,Cx3cr1,Ptprs,Mefv,Sirpa,Arrb2,Tlr8,Tmsb4x,Rnf128,Anxa4,Cd84,Inpp5d,Prg4,Cd276,Gba	Tgfb1,Hmox1,Mertk,Cd83,Tnfaip3,Atp2b1,Vsir,Havcr2,Trem2,Anxa1,Slc11a1,Fcgr2b,Tlr2,Hgf,Gpnmb,Tyrobp,Cx3cl1,Nckap1l,Tgfb2,Thbs1,Inhbb,Tlr4,Ssc5d,Cd200r1,Fn1,Cx3cr1,Ptprs,Mefv,Sirpa,Arrb2,Tlr8,Tmsb4x,Rnf128,Anxa4,Cd84,Inpp5d,Prg4,Cd276,Gba
GO:0001568	blood vessel development	59	534	6.56e-10	Ccl2,Col1a1,Spi1,Tgfb1,Angptl2,Hmox1,Ephb3,Tgfbr1,Ctgf,Hif1a,Edn1,Plau,Loxl2,Hbegf,Sat1,Mmp19,Col5a1,Itgav,Cyr61,Pik3r3,Ereg,Col1a2,Mfge8,Mmp2,Cx3cl1,Myo1e,Anxa2,Ptgs2,Vav3,Tgfbi,Rbpj,Ptk7,Tgfb2,Lrp1,Hpse,Thbs1,Fn1,Prokr1,Socs3,Actg1,Prcp,Pdgfa,Unc5b,Gpx1,Mfsd7b,Col3a1,Hs6st1,Col8a1,Mmp14,Tnfaip2,Sox4,Adam8,Anpep,Plxdc1,Arhgap22,Ecm1,Syk,Lox,Sphk1	Ccl2,Col1a1,Spi1,Tgfb1,Angptl2,Hmox1,Ephb3,Tgfbr1,Ctgf,Hif1a,Edn1,Plau,Loxl2,Hbegf,Sat1,Mmp19,Col5a1,Itgav,Cyr61,Pik3r3,Ereg,Col1a2,Mfge8,Mmp2,Cx3cl1,Myo1e,Anxa2,Ptgs2,Vav3,Tgfbi,Rbpj,Ptk7,Tgfb2,Lrp1,Hpse,Thbs1,Fn1,Prokr1,Socs3,Actg1,Prcp,Pdgfa,Unc5b,Gpx1,Mfsd7b,Col3a1,Hs6st1,Col8a1,Mmp14,Tnfaip2,Sox4,Adam8,Anpep,Plxdc1,Arhgap22,Ecm1,Syk,Lox,Sphk1
GO:0060326	cell chemotaxis	34	197	7.17e-10	Ccl2,Itgb2,Ccl3,Vav1,Cxcl16,Ccl6,Ccl4,Ccl7,Hbegf,Anxa1,Mdk,Vcam1,Hgf,Cxcl1,Cx3cl1,Nckap1l,Vav3,Prex1,Tgfb2,Ch25h,Cx3cr1,Itgam,Fcer1g,Rhog,Adam8,Arrb2,Ccr5,Prkcd,Spp1,Syk,Lgals3,Gpr35,Lox,Fcgr3	Ccl2,Itgb2,Ccl3,Vav1,Cxcl16,Ccl6,Ccl4,Ccl7,Hbegf,Anxa1,Mdk,Vcam1,Hgf,Cxcl1,Cx3cl1,Nckap1l,Vav3,Prex1,Tgfb2,Ch25h,Cx3cr1,Itgam,Fcer1g,Rhog,Adam8,Arrb2,Ccr5,Prkcd,Spp1,Syk,Lgals3,Gpr35,Lox,Fcgr3
GO:0002237	response to molecule of bacterial origin	45	337	8.5e-10	Ccl2,Ccl3,Tgfb1,Irf5,Il12rb2,Sparc,Cxcl16,Tnfaip3,Havcr2,Edn1,Cd180,Litaf,Trem2,Slc11a1,Tnfrsf11a,Fcgr2b,Itgav,Il1a,Src,Tlr2,Abca1,Tnfrsf1b,Cxcl1,Il10ra,Ptgs2,Serpine1,Sbno2,Tlr4,Ssc5d,Cd14,F2r,Cx3cr1,Ptafr,Cd300lb,Fcgr4,Adam9,Abr,Il18bp,Cd80,P2rx7,Sirpa,Lilrb4,Cd68,Ccr5,Ncf2	Ccl2,Ccl3,Tgfb1,Irf5,Il12rb2,Sparc,Cxcl16,Tnfaip3,Havcr2,Edn1,Cd180,Litaf,Trem2,Slc11a1,Tnfrsf11a,Fcgr2b,Itgav,Il1a,Src,Tlr2,Abca1,Tnfrsf1b,Cxcl1,Il10ra,Ptgs2,Serpine1,Sbno2,Tlr4,Ssc5d,Cd14,F2r,Cx3cr1,Ptafr,Cd300lb,Fcgr4,Adam9,Abr,Il18bp,Cd80,P2rx7,Sirpa,Lilrb4a,Cd68,Ccr5,Ncf2
GO:0065009	regulation of molecular function	253	4379	9.79e-10	Ccl2,Itgb2,Gm2a,Ccl3,Spi1,Plaur,Tgfb1,Hck,Gdf15,Irf5,Bid,Coro1c,Cstb,Cd44,Hmox1,Vav1,Ephb3,Ctsb,Itih3,Itih4,Tgfbr1,Crlf1,Timp1,Mertk,Gadd45b,Ctss,Ncf1,Ctsz,Serpinb6a,Stac2,Cyba,Timp2,Tnfsf13,Cxcl16,Ccl6,Ccl4,Ywhah,Tnfaip3,Ctgf,Vsir,Havcr2,Id2,Ccl7,Pik3r5,Hif1a,Lgmn,Gpr137b,Edn1,Parp8,Plau,Anxa8,Clu,Bmp1,Litaf,Hcls1,Runx1,Trem2,Hbegf,Csf1r,Anxa1,Lpxn,Arhgap19,Nab2,Ecrg4,Slc11a1,Htr2b,Tnfrsf11a,Gpr…	Ccl2,Itgb2,Gm2a,Ccl3,Spi1,Plaur,Tgfb1,Hck,Gdf15,Irf5,Bid,Coro1c,Cstb,Cd44,Hmox1,Vav1,Ephb3,Ctsb,Itih3,Itih4,Tgfbr1,Crlf1,Timp1,Mertk,Gadd45b,Ctss,Ncf1,Ctsz,Serpinb6a,Stac2,Cyba,Timp2,Tnfsf13,Cxcl16,Ccl6,Ccl4,Ywhah,Tnfaip3,Ctgf,Vsir,Havcr2,Id2,Ccl7,Pik3r5,Hif1a,Lgmn,Gpr137b,Edn1,Parp8,Plau,Anxa8,Clu,Bmp1,Litaf,Hcls1,Runx1,Trem2,Hbegf,Csf1r,Anxa1,Lpxn,Arhgap19,Nab2,1500015O10Rik,Slc11a1,Htr2b,Tnfrs…
GO:1903532	positive regulation of secretion by cell	48	382	1.17e-09	Itgb2,Tgfb1,Gab2,Mmp13,Atp6ap1,Sdc1,Hif1a,Edn1,Runx1,Clec4n,Trem2,Abcg1,Ecrg4,Htr2b,Tnfrsf11a,Gpr39,Il1a,Src,Tlr2,Sdcbp,Fgr,Cd38,Nucb2,Atp13a2,Rab8b,Tgfb2,Lrp1,Inhbb,Tlr4,Cd14,Lif,Wls,Itgam,Ptafr,Frmd4a,Fcer1g,Dab2,Adam9,AF251705,P2rx7,Sox4,Cacna1d,Spp1,Syk,Rab27b,Lgals3,Clec5a,Sphk1	Itgb2,Tgfb1,Gab2,Mmp13,Atp6ap1,Sdc1,Hif1a,Edn1,Runx1,Clec4n,Trem2,Abcg1,1500015O10Rik,Htr2b,Tnfrsf11a,Gpr39,Il1a,Src,Tlr2,Sdcbp,Fgr,Cd38,Nucb2,Atp13a2,Rab8b,Tgfb2,Lrp1,Inhbb,Tlr4,Cd14,Lif,Wls,Itgam,Ptafr,Frmd4a,Fcer1g,Dab2,Adam9,Cd300c2,P2rx7,Sox4,Cacna1d,Spp1,Syk,Rab27b,Lgals3,Clec5a,Sphk1
GO:0048646	anatomical structure formation involved in morphogenesis	84	952	1.32e-09	Ccl2,Col6a1,Col1a1,Tgfb1,Angptl2,Cd44,Wdr1,Hmox1,Ephb3,Htra1,Tgfbr1,Ctgf,Grb2,Hif1a,Edn1,Plau,Loxl2,Itga5,Hbegf,Sat1,Mmp19,Fam20c,Abl2,Itgav,Tlr2,Cyr61,Pdpn,Pik3r3,Ereg,Mtpn,Gdf3,Cd9,Mfge8,Sfrp1,Mmp2,Cx3cl1,Anxa2,Ptgs2,Vav3,Tgfbi,Serpine1,Rbpj,Egr2,Sbno2,Scx,Ptk7,Tgfb2,Hpse,Thbs1,Myof,Inhba,Plxnb2,Fn1,Wls,Zeb2,Cthrc1,Actg1,Col12a1,Prcp,Pdgfa,Unc5b,Fat3,Gpx1,Hs6st1,Col8a1,Mmp14,Cd109,Mafb,Fmn1,Ptg…	Ccl2,Col6a1,Col1a1,Tgfb1,Angptl2,Cd44,Wdr1,Hmox1,Ephb3,Htra1,Tgfbr1,Ctgf,Grb2,Hif1a,Edn1,Plau,Loxl2,Itga5,Hbegf,Sat1,Mmp19,Fam20c,Abl2,Itgav,Tlr2,Cyr61,Pdpn,Pik3r3,Ereg,Mtpn,Gdf3,Cd9,Mfge8,Sfrp1,Mmp2,Cx3cl1,Anxa2,Ptgs2,Vav3,Tgfbi,Serpine1,Rbpj,Egr2,Sbno2,Scx,Ptk7,Tgfb2,Hpse,Thbs1,Myof,Inhba,Plxnb2,Fn1,Wls,Zeb2,Cthrc1,Actg1,Col12a1,Prcp,Pdgfa,Unc5b,Fat3,Gpx1,Hs6st1,Col8a1,Mmp14,Cd109,Mafb,Fmn1,Ptg…
GO:0050866	negative regulation of cell activation	34	203	1.44e-09	Loxl3,Tgfb1,Cd44,Hmox1,Tnfaip8l2,Mertk,Tnfaip3,Vsir,Havcr2,Id2,Runx1,Anxa1,Fcgr2b,Mdk,Fgr,Gpnmb,Cd9,Tyrobp,Sfrp1,Fgl1,Cx3cl1,Ubash3b,Grn,Pdgfa,Milr1,Abr,Cd80,Cd300lf,Cd300a,Prkcd,Lgals3,Cd84,Inpp5d,Cd276	Loxl3,Tgfb1,Cd44,Hmox1,Tnfaip8l2,Mertk,Tnfaip3,Vsir,Havcr2,Id2,Runx1,Anxa1,Fcgr2b,Mdk,Fgr,Gpnmb,Cd9,Tyrobp,Sfrp1,Fgl1,Cx3cl1,Ubash3b,Grn,Pdgfa,Milr1,Abr,Cd80,Cd300lf,Cd300a,Prkcd,Lgals3,Cd84,Inpp5d,Cd276
GO:0097530	granulocyte migration	23	88	1.55e-09	Ccl2,Itgb2,Ccl3,Wdr1,Vav1,Mcoln2,Ccl6,Ccl4,Ccl7,Anxa1,Cxcl1,Cx3cl1,Nckap1l,Vav3,Prex1,Tgfb2,Itgam,Fcer1g,Sirpa,Spp1,Syk,Lgals3,Fcgr3	Ccl2,Itgb2,Ccl3,Wdr1,Vav1,Mcoln2,Ccl6,Ccl4,Ccl7,Anxa1,Cxcl1,Cx3cl1,Nckap1l,Vav3,Prex1,Tgfb2,Itgam,Fcer1g,Sirpa,Spp1,Syk,Lgals3,Fcgr3
GO:0031323	regulation of cellular metabolic process	300	5479	1.71e-09	Actr2,Ccl2,Itgb2,Acvr1b,Loxl3,Slc7a7,Ccl3,Col1a1,Spi1,Plaur,Tgfb1,Hck,Gdf15,Irf5,Bid,Coro1c,Cd244,Cstb,Cd44,Hmox1,Mmp12,Ephb3,Itih3,Itih4,Pip4k2a,Tgfbr1,Crlf1,Timp1,Mertk,Gadd45b,Ncf1,Ctsz,Serpinb6a,Cyba,Timp2,Tnfsf13,Ccl6,Ccl4,Ywhah,Atp6ap1,Tnfaip3,Ctgf,Dram1,Vsir,Havcr2,Id2,Dnmt3a,Ccl7,Grb2,Pik3r5,Hif1a,Cdca7l,Fbln5,Lgmn,Gpr137b,Edn1,Hexb,Parp8,Samd8,Plau,Anxa8,Clu,Loxl2,Itga5,Pde1b,Litaf,Hcls1…	Actr2,Ccl2,Itgb2,Acvr1b,Loxl3,Slc7a7,Ccl3,Col1a1,Spi1,Plaur,Tgfb1,Hck,Gdf15,Irf5,Bid,Coro1c,Cd244,Cstb,Cd44,Hmox1,Mmp12,Ephb3,Itih3,Itih4,Pip4k2a,Tgfbr1,Crlf1,Timp1,Mertk,Gadd45b,Ncf1,Ctsz,Serpinb6a,Cyba,Timp2,Tnfsf13,Ccl6,Ccl4,Ywhah,Atp6ap1,Tnfaip3,Ctgf,Dram1,Vsir,Havcr2,Id2,Dnmt3a,Ccl7,Grb2,Pik3r5,Hif1a,Cdca7l,Fbln5,Lgmn,Gpr137b,Edn1,Hexb,Parp8,Samd8,Plau,Anxa8,Clu,Loxl2,Itga5,Pde1b,Litaf,Hcls1…
GO:0048514	blood vessel morphogenesis	51	433	2.19e-09	Ccl2,Spi1,Tgfb1,Angptl2,Hmox1,Ephb3,Tgfbr1,Ctgf,Hif1a,Edn1,Plau,Loxl2,Hbegf,Sat1,Mmp19,Itgav,Cyr61,Pik3r3,Ereg,Mfge8,Mmp2,Cx3cl1,Myo1e,Anxa2,Ptgs2,Vav3,Tgfbi,Rbpj,Tgfb2,Lrp1,Hpse,Thbs1,Fn1,Actg1,Prcp,Pdgfa,Unc5b,Gpx1,Col3a1,Hs6st1,Col8a1,Mmp14,Tnfaip2,Sox4,Adam8,Anpep,Plxdc1,Arhgap22,Ecm1,Syk,Lox	Ccl2,Spi1,Tgfb1,Angptl2,Hmox1,Ephb3,Tgfbr1,Ctgf,Hif1a,Edn1,Plau,Loxl2,Hbegf,Sat1,Mmp19,Itgav,Cyr61,Pik3r3,Ereg,Mfge8,Mmp2,Cx3cl1,Myo1e,Anxa2,Ptgs2,Vav3,Tgfbi,Rbpj,Tgfb2,Lrp1,Hpse,Thbs1,Fn1,Actg1,Prcp,Pdgfa,Unc5b,Gpx1,Col3a1,Hs6st1,Col8a1,Mmp14,Tnfaip2,Sox4,Adam8,Anpep,Plxdc1,Arhgap22,Ecm1,Syk,Lox
GO:0043066	negative regulation of apoptotic process	81	913	2.39e-09	Plaur,Hck,Il7r,Bid,Cd44,Hmox1,Tgfbr1,Crlf1,Timp1,Pea15a,Mertk,Ywhah,Tnfaip3,Hif1a,Lgmn,Edn1,Clu,Itga5,Hcls1,Krt18,Trem2,Csf1r,Htr2b,Cln8,Abl2,Fcgr2b,Fam129b,Itgav,Creb3l1,Mdk,Ptpn1,Src,Lmna,Cyr61,Pdpn,Ppt1,Hgf,Cd38,Nupr1,Sfrp1,Cx3cl1,Ctsh,Ptgs2,Nckap1l,Serpine1,Rbpj,Scx,Tgfb2,Lrp1,Thbs1,Chst11,Grn,Wfs1,Fn1,Bdnf,Naip5,Slc35f6,Prokr1,Socs3,F2r,Cx3cr1,Unc5b,Fcer1g,Dab2,Gpx1,Mical1,Adam8,Card14,Ngf,A…	Plaur,Hck,Il7r,Bid,Cd44,Hmox1,Tgfbr1,Crlf1,Timp1,Pea15a,Mertk,Ywhah,Tnfaip3,Hif1a,Lgmn,Edn1,Clu,Itga5,Hcls1,Krt18,Trem2,Csf1r,Htr2b,Cln8,Abl2,Fcgr2b,Fam129b,Itgav,Creb3l1,Mdk,Ptpn1,Src,Lmna,Cyr61,Pdpn,Ppt1,Hgf,Cd38,Nupr1,Sfrp1,Cx3cl1,Ctsh,Ptgs2,Nckap1l,Serpine1,Rbpj,Scx,Tgfb2,Lrp1,Thbs1,Chst11,Grn,Wfs1,Fn1,Bdnf,Naip5,Slc35f6,Prokr1,Socs3,F2r,Cx3cr1,Unc5b,Fcer1g,Dab2,Gpx1,Mical1,Adam8,Card14,Ngf,A…
GO:0002696	positive regulation of leukocyte activation	43	324	2.82e-09	Ccl2,Itgb2,Tgfb1,Il7r,Gab2,Cd244,Cd83,Tnfsf13,Vsir,Havcr2,Runx1,Trem2,Anxa1,Mdk,Vcam1,Fgr,Cd38,Clec4d,Ctsc,Tyrobp,Mlh1,Nckap1l,Vav3,Crlf2,Thbs1,Tlr4,Igfbp2,Itgam,Pla2g4a,Ptafr,Cd300lb,Fcer1g,Mmp14,Cd80,Bst1,Sirpa,Sox4,Adam8,Clec7a,Nfkbiz,Syk,Inpp5d,Cd276	Ccl2,Itgb2,Tgfb1,Il7r,Gab2,Cd244,Cd83,Tnfsf13,Vsir,Havcr2,Runx1,Trem2,Anxa1,Mdk,Vcam1,Fgr,Cd38,Clec4d,Ctsc,Tyrobp,Mlh1,Nckap1l,Vav3,Crlf2,Thbs1,Tlr4,Igfbp2,Itgam,Pla2g4a,Ptafr,Cd300lb,Fcer1g,Mmp14,Cd80,Bst1,Sirpa,Sox4,Adam8,Clec7a,Nfkbiz,Syk,Inpp5d,Cd276
GO:0048585	negative regulation of response to stimulus	117	1571	2.87e-09	Loxl3,Plaur,Tgfb1,Gdf15,Il7r,Bid,Cd44,Hmox1,Mmp12,Htra1,Tgfbr1,Pea15a,Tnfaip8l2,Timp2,Tnfaip3,Vsir,Wif1,Havcr2,Hif1a,Lgmn,Plau,Clu,Litaf,Lbh,Anxa1,Lpxn,Htr2b,Abl2,Atf3,Fcgr2b,Frzb,Itgav,Creb3l1,Mdk,Ptpn1,Src,Lmna,Leprot,Tnfrsf1b,Hgf,Gdf3,Cd9,Nucb2,Rgs10,Sfrp1,Cx3cl1,Bace1,Anxa2,Snx1,Ptgs2,Metrnl,Tnn,Serpine1,Tgfb2,Ubash3b,Lrp1,Thbs1,Chst11,Tlr4,Grn,Phldb2,Plcl2,Wfs1,Rnf149,Gpr97,Hk3,Pik3ap1,S1pr2…	Loxl3,Plaur,Tgfb1,Gdf15,Il7r,Bid,Cd44,Hmox1,Mmp12,Htra1,Tgfbr1,Pea15a,Tnfaip8l2,Timp2,Tnfaip3,Vsir,Wif1,Havcr2,Hif1a,Lgmn,Plau,Clu,Litaf,Lbh,Anxa1,Lpxn,Htr2b,Abl2,Atf3,Fcgr2b,Frzb,Itgav,Creb3l1,Mdk,Ptpn1,Src,Lmna,Leprot,Tnfrsf1b,Hgf,Gdf3,Cd9,Nucb2,Rgs10,Sfrp1,Cx3cl1,Bace1,Anxa2,Snx1,Ptgs2,Metrnl,Tnn,Serpine1,Tgfb2,Ubash3b,Lrp1,Thbs1,Chst11,Tlr4,Grn,Phldb2,Plcl2,Wfs1,Rnf149,Adgrg3,Hk3,Pik3ap1,S1pr…
GO:0051130	positive regulation of cellular component organization	99	1236	2.89e-09	Actr2,Plaur,Tgfb1,Hck,Gdf15,Bid,Coro1c,Crabp2,Wdr1,Ephb3,Arpc2,Pip4k2a,Tgfbr1,Trpv2,Ctgf,Sdc1,Grb2,Hif1a,Evl,Edn1,Clu,Hcls1,Trem2,Anxa1,Sele,Abl2,Mdk,Il1a,Src,Lmna,Fcgr1,Sdcbp,Abca1,Pdpn,Ppt1,Hgf,Ereg,Camk1,Tyrobp,Cx3cl1,Anxa2,Nckap1l,Cd53,Col16a1,Serpine1,Mapk6,Rab8b,Ptk7,Tgfb2,Lrp1,Sh3pxd2b,Tlr4,Grn,Phldb2,Colgalt1,Ror1,Plxnb2,Fn1,Cd14,Bdnf,Rap1b,Lif,Rab31,Zeb2,Pla2g4a,Arpc5,Dab2,Fes,Adam9,Plek…	Actr2,Plaur,Tgfb1,Hck,Gdf15,Bid,Coro1c,Crabp2,Wdr1,Ephb3,Arpc2,Pip4k2a,Tgfbr1,Trpv2,Ctgf,Sdc1,Grb2,Hif1a,Evl,Edn1,Clu,Hcls1,Trem2,Anxa1,Sele,Abl2,Mdk,Il1a,Src,Lmna,Fcgr1,Sdcbp,Abca1,Pdpn,Ppt1,Hgf,Ereg,Camk1,Tyrobp,Cx3cl1,Anxa2,Nckap1l,Cd53,Col16a1,Serpine1,Mapk6,Rab8b,Ptk7,Tgfb2,Lrp1,Sh3pxd2b,Tlr4,Grn,Phldb2,Colgalt1,Ror1,Plxnb2,Fn1,Cd14,Bdnf,Rap1b,Lif,Rab31,Zeb2,Pla2g4a,Arpc5,Dab2,Fes,Adam9,Plek…
GO:0001525	angiogenesis	43	325	3.03e-09	Ccl2,Angptl2,Hmox1,Ephb3,Tgfbr1,Ctgf,Hif1a,Edn1,Plau,Loxl2,Hbegf,Sat1,Mmp19,Itgav,Cyr61,Pik3r3,Ereg,Mfge8,Mmp2,Cx3cl1,Anxa2,Ptgs2,Vav3,Tgfbi,Rbpj,Hpse,Thbs1,Fn1,Actg1,Prcp,Pdgfa,Unc5b,Gpx1,Hs6st1,Col8a1,Mmp14,Tnfaip2,Adam8,Anpep,Plxdc1,Arhgap22,Ecm1,Syk	Ccl2,Angptl2,Hmox1,Ephb3,Tgfbr1,Ctgf,Hif1a,Edn1,Plau,Loxl2,Hbegf,Sat1,Mmp19,Itgav,Cyr61,Pik3r3,Ereg,Mfge8,Mmp2,Cx3cl1,Anxa2,Ptgs2,Vav3,Tgfbi,Rbpj,Hpse,Thbs1,Fn1,Actg1,Prcp,Pdgfa,Unc5b,Gpx1,Hs6st1,Col8a1,Mmp14,Tnfaip2,Adam8,Anpep,Plxdc1,Arhgap22,Ecm1,Syk
GO:0032675	regulation of interleukin-6 production	29	153	3.28e-09	Cyba,Tnfaip3,Havcr2,Trem2,Il1a,Tlr2,Hgf,Ereg,Tyrobp,Nckap1l,Tlr4,Cd300ld,Cd200r1,F2r,Rab7b,Ptafr,Fcer1g,P2rx7,Sirpa,Arrb2,Ccr5,Clec7a,Tlr8,Syk,Cd84,Unc93b1,Inpp5d,Prg4,Gba	Cyba,Tnfaip3,Havcr2,Trem2,Il1a,Tlr2,Hgf,Ereg,Tyrobp,Nckap1l,Tlr4,Cd300ld,Cd200r1,F2r,Rab7b,Ptafr,Fcer1g,P2rx7,Sirpa,Arrb2,Ccr5,Clec7a,Tlr8,Syk,Cd84,Unc93b1,Inpp5d,Prg4,Gba
GO:0002683	negative regulation of immune system process	51	439	3.32e-09	Loxl3,Ccl3,Tgfb1,Il7r,Cd44,Hmox1,Mmp12,Htra1,Tnfaip8l2,Mertk,Tnfaip3,Vsir,Havcr2,Id2,Gpr137b,Runx1,Tmem178,Anxa1,Lpxn,Fcgr2b,Mdk,Fgr,Gpnmb,Tyrobp,Sfrp1,Fgl1,Cx3cl1,C1qc,Tgfb2,Ubash3b,Thbs1,Grn,Plcl2,Cd200r1,Fcer1g,Gpx1,Milr1,Col3a1,Abr,Mafb,Cd80,Cd300lf,Cd300a,Arrb2,Cd68,Lgals3,Cd84,Sh2d1b2,Cdk6,Inpp5d,Cd276	Loxl3,Ccl3,Tgfb1,Il7r,Cd44,Hmox1,Mmp12,Htra1,Tnfaip8l2,Mertk,Tnfaip3,Vsir,Havcr2,Id2,Gpr137b,Runx1,Tmem178,Anxa1,Lpxn,Fcgr2b,Mdk,Fgr,Gpnmb,Tyrobp,Sfrp1,Fgl1,Cx3cl1,C1qc,Tgfb2,Ubash3b,Thbs1,Grn,Plcl2,Cd200r1,Fcer1g,Gpx1,Milr1,Col3a1,Abr,Mafb,Cd80,Cd300lf,Cd300a,Arrb2,Cd68,Lgals3,Cd84,Sh2d1b1,Cdk6,Inpp5d,Cd276
GO:1903034	regulation of response to wounding	31	176	3.53e-09	Ccl2,Wisp1,Plau,Hbegf,Anxa1,Mdk,Pdpn,Cd9,F7,Anxa2,Serpine1,Ubash3b,Lrp1,Hpse,Thbs1,Tlr4,Grn,Phldb2,F2r,Ptprs,Pla2g4a,Actg1,Tec,Pdgfa,Fcer1g,Cd109,Plek,Clec7a,Prkcd,Syk,Selp	Ccl2,Wisp1,Plau,Hbegf,Anxa1,Mdk,Pdpn,Cd9,F7,Anxa2,Serpine1,Ubash3b,Lrp1,Hpse,Thbs1,Tlr4,Grn,Phldb2,F2r,Ptprs,Pla2g4a,Actg1,Tec,Pdgfa,Fcer1g,Cd109,Plek,Clec7a,Prkcd,Syk,Selp
GO:0032103	positive regulation of response to external stimulus	48	399	4.25e-09	Ccl2,Ccl3,Tgfb1,Wisp1,Vav1,Mmp12,Ctss,Cyba,Ccl4,Havcr2,Ccl7,Lgmn,Edn1,Ly86,Cd180,Trem2,Tnfrsf11a,Mdk,Tlr2,Fcgr1,Ereg,Cxcl1,P2rx4,Ctsc,F7,Mmp2,Cx3cl1,Ptgs2,Nckap1l,Serpine1,Lrp1,Thbs1,Tlr4,Grn,C3ar1,Fn1,Pla2g4a,Alox5ap,Osm,Fcer1g,Adam8,Ccr5,Clec7a,Tlr8,Tmsb4x,Nfkbiz,Sh2d1b2,Fcgr3	Ccl2,Ccl3,Tgfb1,Wisp1,Vav1,Mmp12,Ctss,Cyba,Ccl4,Havcr2,Ccl7,Lgmn,Edn1,Ly86,Cd180,Trem2,Tnfrsf11a,Mdk,Tlr2,Fcgr1,Ereg,Cxcl1,P2rx4,Ctsc,F7,Mmp2,Cx3cl1,Ptgs2,Nckap1l,Serpine1,Lrp1,Thbs1,Tlr4,Grn,C3ar1,Fn1,Pla2g4a,Alox5ap,Osm,Fcer1g,Adam8,Ccr5,Clec7a,Tlr8,Tmsb4x,Nfkbiz,Sh2d1b1,Fcgr3
GO:0051047	positive regulation of secretion	50	428	4.25e-09	Itgb2,Tgfb1,Gab2,Mmp13,Cyba,Atp6ap1,Sdc1,Hif1a,Edn1,Runx1,Clec4n,Trem2,Abcg1,Ecrg4,Htr2b,Tnfrsf11a,Gpr39,Il1a,Src,Tlr2,Sdcbp,Fgr,Cd38,Nucb2,Atp13a2,Rab8b,Tgfb2,Lrp1,Inhbb,Tlr4,Cd14,Lif,Wls,Itgam,Ptafr,Frmd4a,Fcer1g,Dab2,Adam9,AF251705,P2rx7,Sox4,Snx5,Cacna1d,Spp1,Syk,Rab27b,Lgals3,Clec5a,Sphk1	Itgb2,Tgfb1,Gab2,Mmp13,Cyba,Atp6ap1,Sdc1,Hif1a,Edn1,Runx1,Clec4n,Trem2,Abcg1,1500015O10Rik,Htr2b,Tnfrsf11a,Gpr39,Il1a,Src,Tlr2,Sdcbp,Fgr,Cd38,Nucb2,Atp13a2,Rab8b,Tgfb2,Lrp1,Inhbb,Tlr4,Cd14,Lif,Wls,Itgam,Ptafr,Frmd4a,Fcer1g,Dab2,Adam9,Cd300c2,P2rx7,Sox4,Snx5,Cacna1d,Spp1,Syk,Rab27b,Lgals3,Clec5a,Sphk1
GO:0097529	myeloid leukocyte migration	25	113	4.25e-09	Ccl2,Itgb2,Ccl3,Wdr1,Vav1,Mcoln2,Ccl6,Ccl4,Ccl7,Anxa1,Cxcl1,Cx3cl1,Nckap1l,Vav3,Prex1,Tgfb2,Cx3cr1,Itgam,Fcer1g,Sirpa,Spp1,Syk,Lgals3,Gpr35,Fcgr3	Ccl2,Itgb2,Ccl3,Wdr1,Vav1,Mcoln2,Ccl6,Ccl4,Ccl7,Anxa1,Cxcl1,Cx3cl1,Nckap1l,Vav3,Prex1,Tgfb2,Cx3cr1,Itgam,Fcer1g,Sirpa,Spp1,Syk,Lgals3,Gpr35,Fcgr3
GO:0010942	positive regulation of cell death	68	708	4.43e-09	Ccl3,Plaur,Tgfb1,Irf5,Bid,Cd44,Hmox1,Tgfbr1,Pea15a,Gadd45b,Ctsz,Ctgf,Dnmt3a,Hif1a,Clu,Rps6ka2,Igf2r,Anxa1,Itm2c,Atf3,Fcgr2b,Frzb,Src,Zmat3,Cyr61,Tnfrsf1b,Ctsc,Tyrobp,Nupr1,Sfrp1,Mmp2,Bace1,Ctsh,Ptgs2,Tgfb2,Lrp1,Gadd45a,Thbs1,Inhbb,Tlr4,Grn,Dap,Inhba,Degs1,C1qa,Tnfrsf26,F2r,Itgam,Pla2g4a,Osm,Unc5b,P2rx7,E2f1,Sox4,Adam8,Ngf,Arrb2,Bcl2l11,Ccr5,Prkcd,Steap3,Syk,Tnfrsf23,St18,Ucp2,Ctsd,Inpp5d,Ncf2	Ccl3,Plaur,Tgfb1,Irf5,Bid,Cd44,Hmox1,Tgfbr1,Pea15a,Gadd45b,Ctsz,Ctgf,Dnmt3a,Hif1a,Clu,Rps6ka2,Igf2r,Anxa1,Itm2c,Atf3,Fcgr2b,Frzb,Src,Zmat3,Cyr61,Tnfrsf1b,Ctsc,Tyrobp,Nupr1,Sfrp1,Mmp2,Bace1,Ctsh,Ptgs2,Tgfb2,Lrp1,Gadd45a,Thbs1,Inhbb,Tlr4,Grn,Dap,Inhba,Degs1,C1qa,Tnfrsf26,F2r,Itgam,Pla2g4a,Osm,Unc5b,P2rx7,E2f1,Sox4,Adam8,Ngf,Arrb2,Bcl2l11,Ccr5,Prkcd,Steap3,Syk,Tnfrsf23,St18,Ucp2,Ctsd,Inpp5d,Ncf2
GO:0007399	nervous system development	156	2358	4.65e-09	Actr2,Ccl2,Acvr1b,Loxl3,Ccl3,Ckb,Tgfb1,Bid,Crabp2,Cd44,Wdr1,Ephb3,Tgfbr1,Mertk,Ctsz,Timp2,Trpv2,Ywhah,Atp2b1,Id2,Dnmt3a,Hif1a,Evl,Ctsl,Hexb,Emb,Clu,Sdc2,Lrp12,Alcam,Hcls1,Runx1,Trem2,Csf1r,Anxa1,Gfra1,Hexa,Nab2,Ecrg4,Itm2c,Cln8,Rab29,Abl2,Fcgr2b,Mdk,Src,Vcam1,Tlr2,Sdcbp,Tnfrsf1b,Slc2a1,Ppt1,Hgf,Mxra8,Cd38,P2rx4,Anxa3,Wnt16,Mtpn,Camk1,Cd9,Tyrobp,Acan,Acer3,Tpp1,Atp6ap2,Sfrp1,Mmp2,Cx3cl1,Snx1,Nckap…	Actr2,Ccl2,Acvr1b,Loxl3,Ccl3,Ckb,Tgfb1,Bid,Crabp2,Cd44,Wdr1,Ephb3,Tgfbr1,Mertk,Ctsz,Timp2,Trpv2,Ywhah,Atp2b1,Id2,Dnmt3a,Hif1a,Evl,Ctsl,Hexb,Emb,Clu,Sdc2,Lrp12,Alcam,Hcls1,Runx1,Trem2,Csf1r,Anxa1,Gfra1,Hexa,Nab2,1500015O10Rik,Itm2c,Cln8,Rab29,Abl2,Fcgr2b,Mdk,Src,Vcam1,Tlr2,Sdcbp,Tnfrsf1b,Slc2a1,Ppt1,Hgf,Mxra8,Cd38,P2rx4,Anxa3,Wnt16,Mtpn,Camk1,Cd9,Tyrobp,Acan,Acer3,Tpp1,Atp6ap2,Sfrp1,Mmp2,Cx3cl1,Sn…
GO:0030029	actin filament-based process	58	551	5.04e-09	Actr2,Tpm4,Coro1c,Cnn2,Wdr1,Arpc2,Eln,Evl,Hcls1,Anxa1,Casp4,Sele,Abl2,Ptpn1,Src,Sdcbp,Pdpn,Tyrobp,Sfrp1,Myo1e,Nckap1l,Micall2,Rhov,Ptk7,S1pr2,Rap2a,Vill,Fgf7,Actg1,Elmo1,Pdgfa,Arpc5,Arpc1b,Myo1f,Specc1,Abr,Rhog,Scn1b,Gas2l3,Mical1,Actb,Sirpa,Capzb,Fmn1,Plek,Cap1,Myo7a,Tmsb4x,Cacna1d,Arhgap25,Ssh3,Capg,Cfl1,Tpm3,Arpc4,Myo5a,Lcp1,Actr3	Actr2,Tpm4,Coro1c,Cnn2,Wdr1,Arpc2,Eln,Evl,Hcls1,Anxa1,Casp4,Sele,Abl2,Ptpn1,Src,Sdcbp,Pdpn,Tyrobp,Sfrp1,Myo1e,Nckap1l,Micall2,Rhov,Ptk7,S1pr2,Rap2a,Vill,Fgf7,Actg1,Elmo1,Pdgfa,Arpc5,Arpc1b,Myo1f,Specc1,Abr,Rhog,Scn1b,Gas2l3,Mical1,Actb,Sirpa,Capzb,Fmn1,Plek,Cap1,Myo7a,Tmsb4x,Cacna1d,Arhgap25,Ssh3,Capg,Cfl1,Tpm3,Arpc4,Myo5a,Lcp1,Actr3
GO:1903555	regulation of tumor necrosis factor superfamily cytokine production	30	168	5.23e-09	Ccl2,Ccl3,Cybb,Cyba,Ccl4,Tnfaip3,Vsir,Havcr2,Clu,Trem2,Il1a,Tlr2,Gpnmb,Tyrobp,Cx3cl1,Thbs1,Tlr4,Cd300ld,Cd14,Cx3cr1,Ptafr,Fcer1g,Sirpa,Adam8,Arrb2,Ccr5,Clec7a,Syk,Cd84,Fcgr3	Ccl2,Ccl3,Cybb,Cyba,Ccl4,Tnfaip3,Vsir,Havcr2,Clu,Trem2,Il1a,Tlr2,Gpnmb,Tyrobp,Cx3cl1,Thbs1,Tlr4,Cd300ld,Cd14,Cx3cr1,Ptafr,Fcer1g,Sirpa,Adam8,Arrb2,Ccr5,Clec7a,Syk,Cd84,Fcgr3
GO:0001503	ossification	36	240	5.32e-09	Ccl3,Col1a1,Tgfb1,Wisp1,Mmp13,Ctsk,Sparc,Ctgf,Bmp1,Runx1,Nab2,Tnfrsf11a,Creb3l1,Cyr61,Fgr,Ibsp,Col1a2,Gpnmb,Mgp,Sfrp1,Mmp2,Ptgs2,Tnn,Sbno2,Scx,Sh3pxd2b,Rspo2,Cthrc1,Ext1,Col5a2,Mmp14,Col10a1,Spp1,Ecm1,Clec5a,Lox	Ccl3,Col1a1,Tgfb1,Wisp1,Mmp13,Ctsk,Sparc,Ctgf,Bmp1,Runx1,Nab2,Tnfrsf11a,Creb3l1,Cyr61,Fgr,Ibsp,Col1a2,Gpnmb,Mgp,Sfrp1,Mmp2,Ptgs2,Tnn,Sbno2,Scx,Sh3pxd2b,Rspo2,Cthrc1,Ext1,Col5a2,Mmp14,Col10a1,Spp1,Ecm1,Clec5a,Lox
GO:0030595	leukocyte chemotaxis	26	125	5.46e-09	Ccl2,Itgb2,Ccl3,Vav1,Cxcl16,Ccl6,Ccl4,Ccl7,Anxa1,Mdk,Cxcl1,Cx3cl1,Nckap1l,Vav3,Prex1,Tgfb2,Ch25h,Cx3cr1,Itgam,Fcer1g,Adam8,Spp1,Syk,Lgals3,Gpr35,Fcgr3	Ccl2,Itgb2,Ccl3,Vav1,Cxcl16,Ccl6,Ccl4,Ccl7,Anxa1,Mdk,Cxcl1,Cx3cl1,Nckap1l,Vav3,Prex1,Tgfb2,Ch25h,Cx3cr1,Itgam,Fcer1g,Adam8,Spp1,Syk,Lgals3,Gpr35,Fcgr3
GO:1990266	neutrophil migration	21	77	5.46e-09	Ccl2,Itgb2,Ccl3,Wdr1,Vav1,Mcoln2,Ccl6,Ccl4,Ccl7,Cxcl1,Cx3cl1,Nckap1l,Vav3,Prex1,Tgfb2,Itgam,Fcer1g,Spp1,Syk,Lgals3,Fcgr3	Ccl2,Itgb2,Ccl3,Wdr1,Vav1,Mcoln2,Ccl6,Ccl4,Ccl7,Cxcl1,Cx3cl1,Nckap1l,Vav3,Prex1,Tgfb2,Itgam,Fcer1g,Spp1,Syk,Lgals3,Fcgr3
GO:0051173	positive regulation of nitrogen compound metabolic process	192	3119	5.6e-09	Actr2,Ccl2,Itgb2,Acvr1b,Ccl3,Col1a1,Spi1,Plaur,Tgfb1,Gdf15,Irf5,Bid,Cd44,Mmp12,Tgfbr1,Crlf1,Gadd45b,Ncf1,Timp2,Tnfsf13,Ccl6,Ccl4,Ywhah,Atp6ap1,Tnfaip3,Ctgf,Vsir,Havcr2,Id2,Ccl7,Pik3r5,Hif1a,Fbln5,Lgmn,Edn1,Hexb,Parp8,Clu,Itga5,Litaf,Hcls1,Runx1,Trem2,Abcg1,Lbh,Atp6v0c,Hbegf,Csf1r,Gfra1,Nab2,Slc11a1,Htr2b,Tnfrsf11a,Gpr39,Abl2,Atf3,Fcgr2b,Fam129b,Creb3l1,Mdk,Ehd4,Il1a,Ptpn1,Src,Tlr2,Pdgfc,Lmna,Fcgr…	Actr2,Ccl2,Itgb2,Acvr1b,Ccl3,Col1a1,Spi1,Plaur,Tgfb1,Gdf15,Irf5,Bid,Cd44,Mmp12,Tgfbr1,Crlf1,Gadd45b,Ncf1,Timp2,Tnfsf13,Ccl6,Ccl4,Ywhah,Atp6ap1,Tnfaip3,Ctgf,Vsir,Havcr2,Id2,Ccl7,Pik3r5,Hif1a,Fbln5,Lgmn,Edn1,Hexb,Parp8,Clu,Itga5,Litaf,Hcls1,Runx1,Trem2,Abcg1,Lbh,Atp6v0c,Hbegf,Csf1r,Gfra1,Nab2,Slc11a1,Htr2b,Tnfrsf11a,Gpr39,Abl2,Atf3,Fcgr2b,Fam129b,Creb3l1,Mdk,Ehd4,Il1a,Ptpn1,Src,Tlr2,Pdgfc,Lmna,Fcgr…
GO:0061041	regulation of wound healing	27	136	5.81e-09	Ccl2,Wisp1,Plau,Hbegf,Anxa1,Pdpn,Cd9,F7,Anxa2,Serpine1,Ubash3b,Hpse,Thbs1,Tlr4,Phldb2,F2r,Pla2g4a,Actg1,Tec,Pdgfa,Fcer1g,Cd109,Plek,Clec7a,Prkcd,Syk,Selp	Ccl2,Wisp1,Plau,Hbegf,Anxa1,Pdpn,Cd9,F7,Anxa2,Serpine1,Ubash3b,Hpse,Thbs1,Tlr4,Phldb2,F2r,Pla2g4a,Actg1,Tec,Pdgfa,Fcer1g,Cd109,Plek,Clec7a,Prkcd,Syk,Selp
GO:1901135	carbohydrate derivative metabolic process	74	814	5.96e-09	Gm2a,Tgfb1,Cd44,Mmp12,Elovl1,Itih3,Itih4,Aprt,Slc25a13,Gnptab,Hif1a,Hexb,Naga,Sdf2l1,Npc1,Hexa,Gusb,Manba,Ctps,Fuca1,Akr1a1,Hgf,Man2b2,Srd5a3,Tmem165,Acan,Gla,Bgn,Galnt7,Man2b1,Npl,Mgat5,Dse,Akr1b8,Chst2,Nagk,Gns,Hpse,Pigs,Chst11,Mamdc2,Galnt12,Tmem106a,Ostc,Chsy1,Hk3,Galnt6,Pfkfb4,B3gnt2,Cemip,B4galt6,Gnpda1,Ext1,Hs6st2,Hs6st1,Edem1,Pde1a,St6galnac4,Uap1l1,Psap,Enpp1,B4galt5,Apobec1,Pxylp1,B3gnt…	Gm2a,Tgfb1,Cd44,Mmp12,Elovl1,Itih3,Itih4,Aprt,Slc25a13,Gnptab,Hif1a,Hexb,Naga,Sdf2l1,Npc1,Hexa,Gusb,Manba,Ctps,Fuca1,Akr1a1,Hgf,Man2b2,Srd5a3,Tmem165,Acan,Gla,Bgn,Galnt7,Man2b1,Npl,Mgat5,Dse,Akr1b8,Chst2,Nagk,Gns,Hpse,Pigs,Chst11,Mamdc2,Galnt12,Tmem106a,Ostc,Chsy1,Hk3,Galnt6,Pfkfb4,B3gnt2,Cemip,B4galt6,Gnpda1,Ext1,Hs6st2,Hs6st1,Edem1,Pde1a,St6galnac4,Uap1l1,Psap,Enpp1,B4galt5,Apobec1,Pxylp1,B3gnt…
GO:0071495	cellular response to endogenous stimulus	89	1075	6.04e-09	Actr2,Ccl2,Col6a1,Col1a1,Tgfb1,Gdf15,Cd44,Ctsb,Arpc2,Aprt,Tgfbr1,Cybb,Cyba,Ywhah,Atp2b1,Ctgf,Vsir,Dnmt3a,Grb2,Lgmn,Edn1,Runx1,Trem2,Npc1,Anxa1,Casp4,Htr2b,Fcgr2b,Ptpn1,Src,Vcam1,Tlr2,Pdgfc,Pik3r3,P2rx4,Col1a2,Gdf3,Sfrp1,Mmp2,Bace1,Ctsh,Ptgs2,Col16a1,Serpine1,Rab8b,Scx,Tgfb2,Lrp1,Inhbb,Tlr4,Igfbp2,Inhba,P2ry6,Bdnf,Prokr1,Sepn1,Gdf6,Cx3cr1,Rap1b,Rab31,Fgf7,Ptafr,Postn,Ext1,Dab2,Paqr7,Adam9,Col5a2,S…	Actr2,Ccl2,Col6a1,Col1a1,Tgfb1,Gdf15,Cd44,Ctsb,Arpc2,Aprt,Tgfbr1,Cybb,Cyba,Ywhah,Atp2b1,Ctgf,Vsir,Dnmt3a,Grb2,Lgmn,Edn1,Runx1,Trem2,Npc1,Anxa1,Casp4,Htr2b,Fcgr2b,Ptpn1,Src,Vcam1,Tlr2,Pdgfc,Pik3r3,P2rx4,Col1a2,Gdf3,Sfrp1,Mmp2,Bace1,Ctsh,Ptgs2,Col16a1,Serpine1,Rab8b,Scx,Tgfb2,Lrp1,Inhbb,Tlr4,Igfbp2,Inhba,P2ry6,Bdnf,Prokr1,Sepn1,Gdf6,Cx3cr1,Rap1b,Rab31,Fgf7,Ptafr,Postn,Ext1,Dab2,Paqr7,Adam9,Col5a2,S…
GO:0007015	actin filament organization	36	243	7e-09	Actr2,Tpm4,Coro1c,Wdr1,Arpc2,Eln,Evl,Hcls1,Casp4,Abl2,Src,Myo1e,Micall2,Rhov,Vill,Elmo1,Arpc5,Arpc1b,Myo1f,Rhog,Gas2l3,Mical1,Sirpa,Capzb,Fmn1,Cap1,Myo7a,Tmsb4x,Arhgap25,Capg,Cfl1,Tpm3,Arpc4,Myo5a,Lcp1,Actr3	Actr2,Tpm4,Coro1c,Wdr1,Arpc2,Eln,Evl,Hcls1,Casp4,Abl2,Src,Myo1e,Micall2,Rhov,Vill,Elmo1,Arpc5,Arpc1b,Myo1f,Rhog,Gas2l3,Mical1,Sirpa,Capzb,Fmn1,Cap1,Myo7a,Tmsb4x,Arhgap25,Capg,Cfl1,Tpm3,Arpc4,Myo5a,Lcp1,Actr3
GO:0030036	actin cytoskeleton organization	54	496	7.28e-09	Actr2,Tpm4,Coro1c,Cnn2,Wdr1,Arpc2,Eln,Evl,Hcls1,Anxa1,Casp4,Abl2,Ptpn1,Src,Sdcbp,Tyrobp,Sfrp1,Myo1e,Nckap1l,Micall2,Rhov,Ptk7,S1pr2,Rap2a,Vill,Fgf7,Actg1,Elmo1,Pdgfa,Arpc5,Arpc1b,Myo1f,Specc1,Abr,Rhog,Gas2l3,Mical1,Actb,Sirpa,Capzb,Fmn1,Plek,Cap1,Myo7a,Tmsb4x,Arhgap25,Ssh3,Capg,Cfl1,Tpm3,Arpc4,Myo5a,Lcp1,Actr3	Actr2,Tpm4,Coro1c,Cnn2,Wdr1,Arpc2,Eln,Evl,Hcls1,Anxa1,Casp4,Abl2,Ptpn1,Src,Sdcbp,Tyrobp,Sfrp1,Myo1e,Nckap1l,Micall2,Rhov,Ptk7,S1pr2,Rap2a,Vill,Fgf7,Actg1,Elmo1,Pdgfa,Arpc5,Arpc1b,Myo1f,Specc1,Abr,Rhog,Gas2l3,Mical1,Actb,Sirpa,Capzb,Fmn1,Plek,Cap1,Myo7a,Tmsb4x,Arhgap25,Ssh3,Capg,Cfl1,Tpm3,Arpc4,Myo5a,Lcp1,Actr3
GO:0007162	negative regulation of cell adhesion	39	283	7.78e-09	Loxl3,Col1a1,Tgfb1,Coro1c,Cd44,Mmp12,Tnfaip8l2,Tnfaip3,Vsir,Havcr2,Runx1,Anxa1,Lpxn,Abl2,Mdk,Src,Gpnmb,Cd9,Fgl1,Mmp2,Serpine1,Ubash3b,Lrp1,Thbs1,Phldb2,Plxnb2,Postn,Myo1f,Mmp14,Cd80,Adam8,Cd300a,Tnc,Prkcd,Il1rn,Cfl1,Lgals3,Cd276,Plxna1	Loxl3,Col1a1,Tgfb1,Coro1c,Cd44,Mmp12,Tnfaip8l2,Tnfaip3,Vsir,Havcr2,Runx1,Anxa1,Lpxn,Abl2,Mdk,Src,Gpnmb,Cd9,Fgl1,Mmp2,Serpine1,Ubash3b,Lrp1,Thbs1,Phldb2,Plxnb2,Postn,Myo1f,Mmp14,Cd80,Adam8,Cd300a,Tnc,Prkcd,Il1rn,Cfl1,Lgals3,Cd276,Plxna1
GO:0050730	regulation of peptidyl-tyrosine phosphorylation	38	271	8.63e-09	Itgb2,Tgfb1,Cd44,Crlf1,Ncf1,Itga5,Hcls1,Trem2,Hbegf,Csf1r,Gfra1,Ehd4,Ptpn1,Src,Pdgfc,Fcgr1,Hgf,Ereg,Sfrp1,Rap2b,Tlr4,Socs3,Lif,Fgf7,Tec,Osm,Pdgfa,Dlg3,Cd80,Bst1,Cd300a,Ngf,Arrb2,Clec7a,Prkcd,Syk,Sh2d1b2,Iqgap1	Itgb2,Tgfb1,Cd44,Crlf1,Ncf1,Itga5,Hcls1,Trem2,Hbegf,Csf1r,Gfra1,Ehd4,Ptpn1,Src,Pdgfc,Fcgr1,Hgf,Ereg,Sfrp1,Rap2b,Tlr4,Socs3,Lif,Fgf7,Tec,Osm,Pdgfa,Dlg3,Cd80,Bst1,Cd300a,Ngf,Arrb2,Clec7a,Prkcd,Syk,Sh2d1b1,Iqgap1
GO:0046649	lymphocyte activation	48	410	9.01e-09	Itgb2,Spi1,Tgfb1,Il7r,Cd244,Cd44,Vav1,Mertk,Tnfaip3,Id2,Cd180,Anxa1,Slc11a1,Rab29,Mr1,Abl2,Itgav,Mdk,Ctps,Clec4d,Mlh1,Prex1,Rbpj,Tlr4,Plcl2,Lat2,Gpr97,Blnk,Cd48,Itgam,Ly9,Skap2,Fcer1g,Tpd52,Mafb,P2rx7,Sox4,Psap,Lilrb4,Nfam1,Prkcd,Msn,Syk,Prdx1,Lcp1,Cdk6,Cd276,Gba	Itgb2,Spi1,Tgfb1,Il7r,Cd244,Cd44,Vav1,Mertk,Tnfaip3,Id2,Cd180,Anxa1,Slc11a1,Rab29,Mr1,Abl2,Itgav,Mdk,Ctps,Clec4d,Mlh1,Prex1,Rbpj,Tlr4,Plcl2,Lat2,Adgrg3,Blnk,Cd48,Itgam,Ly9,Skap2,Fcer1g,Tpd52,Mafb,P2rx7,Sox4,Psap,Lilrb4a,Nfam1,Prkcd,Msn,Syk,Prdx1,Lcp1,Cdk6,Cd276,Gba
GO:0002443	leukocyte mediated immunity	30	173	9.21e-09	Ccl3,Wdr1,Ncf1,Tnfsf13,Slc11a1,Fcgr2b,Fcgr1,Anxa3,Ctsc,Ctsh,Mlh1,Crlf2,C1qc,C1qb,Rftn1,Lat2,C1qa,Pi4k2a,Cd300lb,Cfi,Pirb,Fcer1g,Milr1,Myo1f,Cd300a,Prkcd,Prdx1,Inpp5d,Gba,Fcgr3	Ccl3,Wdr1,Ncf1,Tnfsf13,Slc11a1,Fcgr2b,Fcgr1,Anxa3,Ctsc,Ctsh,Mlh1,Crlf2,C1qc,C1qb,Rftn1,Lat2,C1qa,Pi4k2a,Cd300lb,Cfi,Pirb,Fcer1g,Milr1,Myo1f,Cd300a,Prkcd,Prdx1,Inpp5d,Gba,Fcgr3
GO:0043065	positive regulation of apoptotic process	63	641	9.21e-09	Ccl3,Plaur,Tgfb1,Irf5,Bid,Cd44,Hmox1,Tgfbr1,Pea15a,Gadd45b,Ctsz,Ctgf,Hif1a,Clu,Rps6ka2,Igf2r,Anxa1,Itm2c,Atf3,Frzb,Src,Zmat3,Cyr61,Tnfrsf1b,Ctsc,Tyrobp,Nupr1,Sfrp1,Mmp2,Bace1,Ctsh,Ptgs2,Tgfb2,Gadd45a,Thbs1,Inhbb,Tlr4,Grn,Dap,Inhba,Degs1,Tnfrsf26,F2r,Itgam,Pla2g4a,Osm,Unc5b,P2rx7,E2f1,Sox4,Adam8,Ngf,Arrb2,Bcl2l11,Ccr5,Prkcd,Steap3,Syk,Tnfrsf23,St18,Ctsd,Inpp5d,Ncf2	Ccl3,Plaur,Tgfb1,Irf5,Bid,Cd44,Hmox1,Tgfbr1,Pea15a,Gadd45b,Ctsz,Ctgf,Hif1a,Clu,Rps6ka2,Igf2r,Anxa1,Itm2c,Atf3,Frzb,Src,Zmat3,Cyr61,Tnfrsf1b,Ctsc,Tyrobp,Nupr1,Sfrp1,Mmp2,Bace1,Ctsh,Ptgs2,Tgfb2,Gadd45a,Thbs1,Inhbb,Tlr4,Grn,Dap,Inhba,Degs1,Tnfrsf26,F2r,Itgam,Pla2g4a,Osm,Unc5b,P2rx7,E2f1,Sox4,Adam8,Ngf,Arrb2,Bcl2l11,Ccr5,Prkcd,Steap3,Syk,Tnfrsf23,St18,Ctsd,Inpp5d,Ncf2
GO:0006672	ceramide metabolic process	21	80	9.26e-09	Gm2a,Elovl1,Hexb,Samd8,Naga,Hexa,Cln8,Acer3,Gla,Asah1,Pla2g15,Cerk,Degs1,B4galt6,Ppap2c,Sgms2,P2rx7,St6galnac4,Psap,B4galt5,Gba	Gm2a,Elovl1,Hexb,Samd8,Naga,Hexa,Cln8,Acer3,Gla,Asah1,Pla2g15,Cerk,Degs1,B4galt6,Plpp2,Sgms2,P2rx7,St6galnac4,Psap,B4galt5,Gba
GO:0030199	collagen fibril organization	17	47	9.26e-09	Loxl3,Col1a1,Tgfbr1,Loxl2,Col5a1,Col24a1,Col1a2,Acan,Anxa2,Lum,Scx,Tgfb2,Ext1,Col5a2,Col3a1,Lepre1,Lox	Loxl3,Col1a1,Tgfbr1,Loxl2,Col5a1,Col24a1,Col1a2,Acan,Anxa2,Lum,Scx,Tgfb2,Ext1,Col5a2,Col3a1,P3h1,Lox
GO:0071216	cellular response to biotic stimulus	34	221	9.26e-09	Ccl2,Ccl3,Tgfb1,Bid,Cxcl16,Tnfaip3,Havcr2,Cd180,Litaf,Trem2,Fcgr2b,Il1a,Src,Tlr2,Abca1,Tnfrsf1b,Cxcl1,Serpine1,Sbno2,Tlr4,Cd14,Cx3cr1,Ptafr,Cd300lb,Fcgr4,Adam9,Cd80,Sirpa,Lilrb4,Cd68,Bcl2l11,Ccr5,Clec7a,Syk	Ccl2,Ccl3,Tgfb1,Bid,Cxcl16,Tnfaip3,Havcr2,Cd180,Litaf,Trem2,Fcgr2b,Il1a,Src,Tlr2,Abca1,Tnfrsf1b,Cxcl1,Serpine1,Sbno2,Tlr4,Cd14,Cx3cr1,Ptafr,Cd300lb,Fcgr4,Adam9,Cd80,Sirpa,Lilrb4a,Cd68,Bcl2l11,Ccr5,Clec7a,Syk
GO:0002263	cell activation involved in immune response	29	162	9.48e-09	Ccl3,Tgfb1,Cd244,Tnfaip3,Havcr2,Cd180,Trem2,Slc11a1,Mdk,Anxa3,Clec4d,Tyrobp,Mlh1,Sbno2,Lrp1,Tlr4,Grn,Plcl2,Lat2,Cx3cr1,Pi4k2a,Ly9,Fcer1g,Milr1,Myo1f,Cd300a,Clec7a,Syk,Lcp1	Ccl3,Tgfb1,Cd244,Tnfaip3,Havcr2,Cd180,Trem2,Slc11a1,Mdk,Anxa3,Clec4d,Tyrobp,Mlh1,Sbno2,Lrp1,Tlr4,Grn,Plcl2,Lat2,Cx3cr1,Pi4k2a,Ly9,Fcer1g,Milr1,Myo1f,Cd300a,Clec7a,Syk,Lcp1
GO:0032680	regulation of tumor necrosis factor production	29	166	1.56e-08	Ccl2,Ccl3,Cybb,Cyba,Ccl4,Tnfaip3,Vsir,Havcr2,Clu,Trem2,Il1a,Tlr2,Gpnmb,Tyrobp,Cx3cl1,Thbs1,Tlr4,Cd300ld,Cd14,Cx3cr1,Ptafr,Fcer1g,Sirpa,Arrb2,Ccr5,Clec7a,Syk,Cd84,Fcgr3	Ccl2,Ccl3,Cybb,Cyba,Ccl4,Tnfaip3,Vsir,Havcr2,Clu,Trem2,Il1a,Tlr2,Gpnmb,Tyrobp,Cx3cl1,Thbs1,Tlr4,Cd300ld,Cd14,Cx3cr1,Ptafr,Fcer1g,Sirpa,Arrb2,Ccr5,Clec7a,Syk,Cd84,Fcgr3
GO:0002703	regulation of leukocyte mediated immunity	33	214	1.61e-08	Ccl2,Itgb2,Tgfb1,Il7r,Gab2,Hmox1,Vav1,Tnfsf13,Vsir,Havcr2,Mr1,Fcgr2b,Tlr2,Fcgr1,Tnfrsf1b,Fgr,Cxcl1,Tyrobp,Mlh1,Tlr4,Itgam,Ptafr,Fcer1g,Fes,Abr,P2rx7,Cd300a,Arrb2,Clec7a,Syk,Cd84,Sh2d1b2,Fcgr3	Ccl2,Itgb2,Tgfb1,Il7r,Gab2,Hmox1,Vav1,Tnfsf13,Vsir,Havcr2,Mr1,Fcgr2b,Tlr2,Fcgr1,Tnfrsf1b,Fgr,Cxcl1,Tyrobp,Mlh1,Tlr4,Itgam,Ptafr,Fcer1g,Fes,Abr,P2rx7,Cd300a,Arrb2,Clec7a,Syk,Cd84,Sh2d1b1,Fcgr3
GO:0071621	granulocyte chemotaxis	20	74	1.62e-08	Ccl2,Itgb2,Ccl3,Vav1,Ccl6,Ccl4,Ccl7,Anxa1,Cxcl1,Cx3cl1,Nckap1l,Vav3,Prex1,Tgfb2,Itgam,Fcer1g,Spp1,Syk,Lgals3,Fcgr3	Ccl2,Itgb2,Ccl3,Vav1,Ccl6,Ccl4,Ccl7,Anxa1,Cxcl1,Cx3cl1,Nckap1l,Vav3,Prex1,Tgfb2,Itgam,Fcer1g,Spp1,Syk,Lgals3,Fcgr3
GO:0002521	leukocyte differentiation	44	362	1.78e-08	Spi1,Tgfb1,Il7r,Gab2,Wisp1,Vav1,Mertk,Tnfaip3,Id2,Pde1b,Trem2,Csf1r,Anxa1,Fam20c,Tnfrsf11a,Mr1,Abl2,Src,Tlr2,Clec4d,Tyrobp,Anxa2,Ostm1,Prex1,Rbpj,Sbno2,Plcl2,Gpr97,Itgam,Ly9,Pirb,Fcer1g,Cd109,Tpd52,Mafb,Sox4,Psap,Adam8,Cd300lf,Nfam1,Nrros,Syk,Cdk6,Gba	Spi1,Tgfb1,Il7r,Gab2,Wisp1,Vav1,Mertk,Tnfaip3,Id2,Pde1b,Trem2,Csf1r,Anxa1,Fam20c,Tnfrsf11a,Mr1,Abl2,Src,Tlr2,Clec4d,Tyrobp,Anxa2,Ostm1,Prex1,Rbpj,Sbno2,Plcl2,Adgrg3,Itgam,Ly9,Pirb,Fcer1g,Cd109,Tpd52,Mafb,Sox4,Psap,Adam8,Cd300lf,Nfam1,Nrros,Syk,Cdk6,Gba
GO:0007167	enzyme linked receptor protein signaling pathway	57	558	1.86e-08	Ccl2,Acvr1b,Col1a1,Tgfb1,Hck,Gdf15,Gab2,Ephb3,Tgfbr1,Mertk,Ctgf,Vsir,Grb2,Hbegf,Csf1r,Gfra1,Hexa,Abl2,Ptpn1,Src,Pdgfc,Pik3r3,Hgf,Fgr,Ereg,Col1a2,Gdf3,Myo1e,Scx,Tgfb2,Ubash3b,Inhbb,Nceh1,Inhba,Blnk,Bdnf,Bex1,Gdf6,Lif,Fgf7,Ptpre,Pdgfa,Ext1,Fes,Adam9,Col3a1,Dok1,Ngf,Arap1,Arrb2,Nrros,Syk,Iqgap1,Lox,Shc2,Tgif1,Sulf1	Ccl2,Acvr1b,Col1a1,Tgfb1,Hck,Gdf15,Gab2,Ephb3,Tgfbr1,Mertk,Ctgf,Vsir,Grb2,Hbegf,Csf1r,Gfra1,Hexa,Abl2,Ptpn1,Src,Pdgfc,Pik3r3,Hgf,Fgr,Ereg,Col1a2,Gdf3,Myo1e,Scx,Tgfb2,Ubash3b,Inhbb,Nceh1,Inhba,Blnk,Bdnf,Bex1,Gdf6,Lif,Fgf7,Ptpre,Pdgfa,Ext1,Fes,Adam9,Col3a1,Dok1,Ngf,Arap1,Arrb2,Nrros,Syk,Iqgap1,Lox,Shc2,Tgif1,Sulf1
GO:0019221	cytokine-mediated signaling pathway	39	295	2.16e-08	Ccl2,Ccl3,Spi1,Il7r,Irf5,Cd44,Crlf1,Il12rb2,Ccl6,Ccl4,Ccl7,Il10rb,Krt18,Csf1r,Tnfrsf11a,Il1a,Tnfrsf1b,Ereg,Cxcl1,Il13ra1,Cx3cl1,Il10ra,Crlf2,Cx3cr1,Osm,Csf2ra,Pirb,Fcer1g,Dok1,Csf2rb,Csf2rb2,Card14,Cd300lf,Ccr5,Tmsb4x,Syk,Tnfrsf23,St18,Gpr35	Ccl2,Ccl3,Spi1,Il7r,Irf5,Cd44,Crlf1,Il12rb2,Ccl6,Ccl4,Ccl7,Il10rb,Krt18,Csf1r,Tnfrsf11a,Il1a,Tnfrsf1b,Ereg,Cxcl1,Il13ra1,Cx3cl1,Il10ra,Crlf2,Cx3cr1,Osm,Csf2ra,Pirb,Fcer1g,Dok1,Csf2rb,Csf2rb2,Card14,Cd300lf,Ccr5,Tmsb4x,Syk,Tnfrsf23,St18,Gpr35
GO:0030593	neutrophil chemotaxis	19	67	2.27e-08	Ccl2,Itgb2,Ccl3,Vav1,Ccl6,Ccl4,Ccl7,Cxcl1,Cx3cl1,Nckap1l,Vav3,Prex1,Tgfb2,Itgam,Fcer1g,Spp1,Syk,Lgals3,Fcgr3	Ccl2,Itgb2,Ccl3,Vav1,Ccl6,Ccl4,Ccl7,Cxcl1,Cx3cl1,Nckap1l,Vav3,Prex1,Tgfb2,Itgam,Fcer1g,Spp1,Syk,Lgals3,Fcgr3
GO:0042592	homeostatic process	117	1634	2.27e-08	Ccl2,Ccl3,Ckb,Spi1,Tgfb1,Tbxas1,Dnase2a,Il7r,Wisp1,Hmox1,Elovl1,Oit3,Mcoln2,Mertk,Ctsk,Ctss,Cyba,Trpv2,Atp6ap1,Tnfaip3,Atp2b1,Ctgf,Id2,Hif1a,Edn1,Hexb,Hcls1,Abcg1,Atp6v0c,Tmem178,Npc1,Anxa1,P4hb,Slc11a1,Htr2b,Cln8,Tnfrsf11a,Gpr39,Abl2,Itgav,Il1a,Fabp5,Src,Vcam1,Ccdc109b,Atp6v0d2,Abca1,Ppt1,Cd38,Tmem165,Cxcl1,P2rx4,Nucb2,Tpp1,Atp6ap2,Cx3cl1,Ctsh,Ptgs2,Nckap1l,Metrnl,Mcoln3,Atp13a2,Scx,Lrp1,Atp6v0a…	Ccl2,Ccl3,Ckb,Spi1,Tgfb1,Tbxas1,Dnase2a,Il7r,Wisp1,Hmox1,Elovl1,Oit3,Mcoln2,Mertk,Ctsk,Ctss,Cyba,Trpv2,Atp6ap1,Tnfaip3,Atp2b1,Ctgf,Id2,Hif1a,Edn1,Hexb,Hcls1,Abcg1,Atp6v0c,Tmem178,Npc1,Anxa1,P4hb,Slc11a1,Htr2b,Cln8,Tnfrsf11a,Gpr39,Abl2,Itgav,Il1a,Fabp5,Src,Vcam1,Ccdc109b,Atp6v0d2,Abca1,Ppt1,Cd38,Tmem165,Cxcl1,P2rx4,Nucb2,Tpp1,Atp6ap2,Cx3cl1,Ctsh,Ptgs2,Nckap1l,Metrnl,Mcoln3,Atp13a2,Scx,Lrp1,Atp6v0a…
GO:0002695	negative regulation of leukocyte activation	30	182	2.54e-08	Loxl3,Tgfb1,Cd44,Hmox1,Tnfaip8l2,Mertk,Tnfaip3,Vsir,Havcr2,Id2,Runx1,Anxa1,Fcgr2b,Mdk,Fgr,Gpnmb,Tyrobp,Sfrp1,Fgl1,Cx3cl1,Grn,Milr1,Abr,Cd80,Cd300lf,Cd300a,Lgals3,Cd84,Inpp5d,Cd276	Loxl3,Tgfb1,Cd44,Hmox1,Tnfaip8l2,Mertk,Tnfaip3,Vsir,Havcr2,Id2,Runx1,Anxa1,Fcgr2b,Mdk,Fgr,Gpnmb,Tyrobp,Sfrp1,Fgl1,Cx3cl1,Grn,Milr1,Abr,Cd80,Cd300lf,Cd300a,Lgals3,Cd84,Inpp5d,Cd276
GO:0002366	leukocyte activation involved in immune response	28	159	2.62e-08	Ccl3,Tgfb1,Cd244,Tnfaip3,Havcr2,Cd180,Trem2,Slc11a1,Mdk,Anxa3,Clec4d,Tyrobp,Mlh1,Sbno2,Tlr4,Grn,Plcl2,Lat2,Cx3cr1,Pi4k2a,Ly9,Fcer1g,Milr1,Myo1f,Cd300a,Clec7a,Syk,Lcp1	Ccl3,Tgfb1,Cd244,Tnfaip3,Havcr2,Cd180,Trem2,Slc11a1,Mdk,Anxa3,Clec4d,Tyrobp,Mlh1,Sbno2,Tlr4,Grn,Plcl2,Lat2,Cx3cr1,Pi4k2a,Ly9,Fcer1g,Milr1,Myo1f,Cd300a,Clec7a,Syk,Lcp1
GO:0009725	response to hormone	72	812	2.7e-08	Ccl2,Col1a1,Tgfb1,Hmox1,Ctsb,Aprt,Tgfbr1,Timp1,Mmp13,Cybb,Cyba,Timp2,Sparc,Ywhah,Atp2b1,Ctgf,Sdc1,Grb2,Edn1,Ctsl,Hcls1,Npc1,Anxa1,Mmp19,Gatm,Mdk,Ptpn1,Src,Slc2a1,Pik3r3,Cd38,Ereg,Anxa3,F7,Sfrp1,Mmp2,Anxa2,Ctsh,Ptgs2,Egr2,Rab8b,Tgfb2,Inhbb,Igfbp2,Inhba,P2ry6,Glb1,Prokr1,Rap1b,Rab31,Ptafr,Tnfrsf11b,Dab2,Paqr7,Adam9,Arpc1b,Mmp14,Enpp1,Tnc,Prkcd,Apobec1,Spp1,Il1rn,Cfl1,Naip2,Myo5a,Ucp2,Iqgap1,Lox,Gba…	Ccl2,Col1a1,Tgfb1,Hmox1,Ctsb,Aprt,Tgfbr1,Timp1,Mmp13,Cybb,Cyba,Timp2,Sparc,Ywhah,Atp2b1,Ctgf,Sdc1,Grb2,Edn1,Ctsl,Hcls1,Npc1,Anxa1,Mmp19,Gatm,Mdk,Ptpn1,Src,Slc2a1,Pik3r3,Cd38,Ereg,Anxa3,F7,Sfrp1,Mmp2,Anxa2,Ctsh,Ptgs2,Egr2,Rab8b,Tgfb2,Inhbb,Igfbp2,Inhba,P2ry6,Glb1,Prokr1,Rap1b,Rab31,Ptafr,Tnfrsf11b,Dab2,Paqr7,Adam9,Arpc1b,Mmp14,Enpp1,Tnc,Prkcd,Apobec1,Spp1,Il1rn,Cfl1,Naip2,Myo5a,Ucp2,Iqgap1,Lox,Gba…
GO:0042116	macrophage activation	17	52	3.12e-08	Havcr2,Clu,Trem2,Slc11a1,Tlr2,Tyrobp,Cx3cl1,Sbno2,Tlr4,Tmem106a,Grn,C1qa,Cx3cr1,Itgam,Slc7a2,Tlr8,Syk	Havcr2,Clu,Trem2,Slc11a1,Tlr2,Tyrobp,Cx3cl1,Sbno2,Tlr4,Tmem106a,Grn,C1qa,Cx3cr1,Itgam,Slc7a2,Tlr8,Syk
GO:0030099	myeloid cell differentiation	35	247	3.34e-08	Spi1,Tgfb1,Dnase2a,Gab2,Wdr1,Wisp1,Pip4k2a,Id2,Pde1b,Hcls1,Runx1,Trem2,Csf1r,Fam20c,Tnfrsf11a,Src,Tlr2,Tyrobp,Anxa2,Nckap1l,Ostm1,Rbpj,Sbno2,Itgam,Pirb,Fcer1g,Dab2,Mfsd7b,Cd109,Adam8,Cd300lf,Nrros,Clec5a,Cdkn1c,Gba	Spi1,Tgfb1,Dnase2a,Gab2,Wdr1,Wisp1,Pip4k2a,Id2,Pde1b,Hcls1,Runx1,Trem2,Csf1r,Fam20c,Tnfrsf11a,Src,Tlr2,Tyrobp,Anxa2,Nckap1l,Ostm1,Rbpj,Sbno2,Itgam,Pirb,Fcer1g,Dab2,Mfsd7b,Cd109,Adam8,Cd300lf,Nrros,Clec5a,Cdkn1c,Gba
GO:0022008	neurogenesis	124	1784	3.4e-08	Actr2,Ccl2,Ccl3,Tgfb1,Crabp2,Cd44,Wdr1,Ephb3,Tgfbr1,Ctsz,Timp2,Trpv2,Ywhah,Id2,Dnmt3a,Hif1a,Evl,Hexb,Emb,Clu,Sdc2,Lrp12,Alcam,Hcls1,Runx1,Trem2,Csf1r,Anxa1,Gfra1,Hexa,Nab2,Itm2c,Cln8,Rab29,Abl2,Fcgr2b,Mdk,Vcam1,Tlr2,Tnfrsf1b,Hgf,Mxra8,Cd38,P2rx4,Wnt16,Mtpn,Camk1,Cd9,Sfrp1,Mmp2,Cx3cl1,Snx1,Nckap1l,Prex1,Mcoln3,Tnn,Micall2,Mapk6,Rbpj,Egr2,Daglb,Ptk7,Tgfb2,Lrp1,Tlr4,Grn,Inhba,Ror1,C1qa,Myo16,Dclk1,P…	Actr2,Ccl2,Ccl3,Tgfb1,Crabp2,Cd44,Wdr1,Ephb3,Tgfbr1,Ctsz,Timp2,Trpv2,Ywhah,Id2,Dnmt3a,Hif1a,Evl,Hexb,Emb,Clu,Sdc2,Lrp12,Alcam,Hcls1,Runx1,Trem2,Csf1r,Anxa1,Gfra1,Hexa,Nab2,Itm2c,Cln8,Rab29,Abl2,Fcgr2b,Mdk,Vcam1,Tlr2,Tnfrsf1b,Hgf,Mxra8,Cd38,P2rx4,Wnt16,Mtpn,Camk1,Cd9,Sfrp1,Mmp2,Cx3cl1,Snx1,Nckap1l,Prex1,Mcoln3,Tnn,Micall2,Mapk6,Rbpj,Egr2,Daglb,Ptk7,Tgfb2,Lrp1,Tlr4,Grn,Inhba,Ror1,C1qa,Myo16,Dclk1,P…
GO:0010648	negative regulation of cell communication	100	1322	3.47e-08	Plaur,Gdf15,Bid,Cd44,Hmox1,Mmp12,Htra1,Tgfbr1,Pea15a,Timp2,Tnfaip3,Wif1,Hif1a,Lgmn,Edn1,Clu,Litaf,Lbh,Lpxn,Htr2b,Abl2,Atf3,Fcgr2b,Frzb,Itgav,Creb3l1,Mdk,Ptpn1,Src,Lmna,Leprot,Hgf,Cd38,Gdf3,Nucb2,Rgs10,Sfrp1,Cx3cl1,Snx1,Ptgs2,Tnn,Serpine1,Tgfb2,Ubash3b,Lrp1,Thbs1,Inhbb,Chst11,Tlr4,Plcl2,Wfs1,Rnf149,Gpr97,Pik3ap1,S1pr2,Bdnf,Rab11fip5,Slc35f6,Socs3,Rcan1,F2r,Cx3cr1,Ptprs,Rab7b,Rap1b,Lif,Cthrc1,Ptpre…	Plaur,Gdf15,Bid,Cd44,Hmox1,Mmp12,Htra1,Tgfbr1,Pea15a,Timp2,Tnfaip3,Wif1,Hif1a,Lgmn,Edn1,Clu,Litaf,Lbh,Lpxn,Htr2b,Abl2,Atf3,Fcgr2b,Frzb,Itgav,Creb3l1,Mdk,Ptpn1,Src,Lmna,Leprot,Hgf,Cd38,Gdf3,Nucb2,Rgs10,Sfrp1,Cx3cl1,Snx1,Ptgs2,Tnn,Serpine1,Tgfb2,Ubash3b,Lrp1,Thbs1,Inhbb,Chst11,Tlr4,Plcl2,Wfs1,Rnf149,Adgrg3,Pik3ap1,S1pr2,Bdnf,Rab11fip5,Slc35f6,Socs3,Rcan1,F2r,Cx3cr1,Ptprs,Rab7b,Rap1b,Lif,Cthrc1,Ptpr…
GO:0010243	response to organonitrogen compound	81	975	3.51e-08	Actr2,Ccl2,Itgb2,Col6a1,Col1a1,Tgfb1,Irf5,Arpc2,Aprt,Timp1,Pea15a,Cybb,Cyba,Sparc,Tnfaip3,Ctgf,Sdc1,Dnmt3a,Grb2,Lgmn,Edn1,Pde1b,Sdf2l1,Trem2,Npc1,Anxa1,Mmp19,Casp4,Htr2b,Fcgr2b,Gatm,Ptpn1,Src,Vcam1,Tlr2,Pdgfc,Slc2a1,Pik3r3,Ereg,P2rx4,Col1a2,Cd9,Rgs10,F7,Sfrp1,Mmp2,Bace1,Ptgs2,Col16a1,Egr2,Rab8b,Lrp1,Inhbb,Tlr4,Wfs1,P2ry6,Sepn1,Rap1b,Rab31,Ptafr,Ext1,Fcer1g,Col5a2,Slc8a1,Col3a1,Edem1,Folr2,Actb,P2…	Actr2,Ccl2,Itgb2,Col6a1,Col1a1,Tgfb1,Irf5,Arpc2,Aprt,Timp1,Pea15a,Cybb,Cyba,Sparc,Tnfaip3,Ctgf,Sdc1,Dnmt3a,Grb2,Lgmn,Edn1,Pde1b,Sdf2l1,Trem2,Npc1,Anxa1,Mmp19,Casp4,Htr2b,Fcgr2b,Gatm,Ptpn1,Src,Vcam1,Tlr2,Pdgfc,Slc2a1,Pik3r3,Ereg,P2rx4,Col1a2,Cd9,Rgs10,F7,Sfrp1,Mmp2,Bace1,Ptgs2,Col16a1,Egr2,Rab8b,Lrp1,Inhbb,Tlr4,Wfs1,P2ry6,Sepn1,Rap1b,Rab31,Ptafr,Ext1,Fcer1g,Col5a2,Slc8a1,Col3a1,Edem1,Folr2,Actb,P2…
GO:0023057	negative regulation of signaling	100	1326	4e-08	Plaur,Gdf15,Bid,Cd44,Hmox1,Mmp12,Htra1,Tgfbr1,Pea15a,Timp2,Tnfaip3,Wif1,Hif1a,Lgmn,Edn1,Clu,Litaf,Lbh,Lpxn,Htr2b,Abl2,Atf3,Fcgr2b,Frzb,Itgav,Creb3l1,Mdk,Ptpn1,Src,Lmna,Leprot,Hgf,Cd38,Gdf3,Nucb2,Rgs10,Sfrp1,Cx3cl1,Snx1,Ptgs2,Tnn,Serpine1,Tgfb2,Ubash3b,Lrp1,Thbs1,Inhbb,Chst11,Tlr4,Plcl2,Wfs1,Rnf149,Gpr97,Pik3ap1,S1pr2,Bdnf,Rab11fip5,Slc35f6,Socs3,Rcan1,F2r,Cx3cr1,Ptprs,Rab7b,Rap1b,Lif,Cthrc1,Ptpre…	Plaur,Gdf15,Bid,Cd44,Hmox1,Mmp12,Htra1,Tgfbr1,Pea15a,Timp2,Tnfaip3,Wif1,Hif1a,Lgmn,Edn1,Clu,Litaf,Lbh,Lpxn,Htr2b,Abl2,Atf3,Fcgr2b,Frzb,Itgav,Creb3l1,Mdk,Ptpn1,Src,Lmna,Leprot,Hgf,Cd38,Gdf3,Nucb2,Rgs10,Sfrp1,Cx3cl1,Snx1,Ptgs2,Tnn,Serpine1,Tgfb2,Ubash3b,Lrp1,Thbs1,Inhbb,Chst11,Tlr4,Plcl2,Wfs1,Rnf149,Adgrg3,Pik3ap1,S1pr2,Bdnf,Rab11fip5,Slc35f6,Socs3,Rcan1,F2r,Cx3cr1,Ptprs,Rab7b,Rap1b,Lif,Cthrc1,Ptpr…
GO:0007229	integrin-mediated signaling pathway	20	79	4.03e-08	Itgb2,Gab2,Vav1,Ctgf,Itga5,Itgav,Src,Fgr,Tyrobp,Itgax,Itga11,Vav3,Fermt3,Itgam,Tec,Fcer1g,Col3a1,Fyb,Plek,Syk	Itgb2,Gab2,Vav1,Ctgf,Itga5,Itgav,Src,Fgr,Tyrobp,Itgax,Itga11,Vav3,Fermt3,Itgam,Tec,Fcer1g,Col3a1,Fyb,Plek,Syk
GO:0050778	positive regulation of immune response	49	450	4.83e-08	Itgb2,Tgfb1,Gab2,Cd44,Vav1,Mmp12,Tnfsf13,Havcr2,Anxa1,Slc11a1,Rab29,Mr1,Fcgr2b,Nras,Tlr2,Fcgr1,Fgr,Cd38,Ereg,Mmp2,Cmtm3,Mlh1,Nckap1l,Vav3,C1qc,C1qb,Tgfb2,Tlr4,Rftn1,Lat2,C3ar1,C1qa,Itgam,Pla2g4a,Ptafr,Tec,Cfi,Fcer1g,Fyb,P2rx7,Adam8,Nfam1,Clec7a,Tlr8,Nfkbiz,Syk,Sh2d1b2,Cd276,Fcgr3	Itgb2,Tgfb1,Gab2,Cd44,Vav1,Mmp12,Tnfsf13,Havcr2,Anxa1,Slc11a1,Rab29,Mr1,Fcgr2b,Nras,Tlr2,Fcgr1,Fgr,Cd38,Ereg,Mmp2,Cmtm3,Mlh1,Nckap1l,Vav3,C1qc,C1qb,Tgfb2,Tlr4,Rftn1,Lat2,C3ar1,C1qa,Itgam,Pla2g4a,Ptafr,Tec,Cfi,Fcer1g,Fyb,P2rx7,Adam8,Nfam1,Clec7a,Tlr8,Nfkbiz,Syk,Sh2d1b1,Cd276,Fcgr3
GO:0002697	regulation of immune effector process	44	377	5.27e-08	Ccl2,Itgb2,Loxl3,Tgfb1,Il7r,Gab2,Cd244,Hmox1,Vav1,Mmp12,Htra1,Cd5l,Tnfsf13,Tnfaip3,Vsir,Havcr2,Anxa1,Mr1,Fcgr2b,Tlr2,Fcgr1,Tnfrsf1b,Fgr,Cxcl1,Tyrobp,Mlh1,Tgfb2,Tlr4,Grn,Itgam,Ptafr,Fcer1g,Fes,Abr,P2rx7,Cd300a,Arrb2,Clec7a,Nfkbiz,Syk,Lgals3,Cd84,Sh2d1b2,Fcgr3	Ccl2,Itgb2,Loxl3,Tgfb1,Il7r,Gab2,Cd244,Hmox1,Vav1,Mmp12,Htra1,Cd5l,Tnfsf13,Tnfaip3,Vsir,Havcr2,Anxa1,Mr1,Fcgr2b,Tlr2,Fcgr1,Tnfrsf1b,Fgr,Cxcl1,Tyrobp,Mlh1,Tgfb2,Tlr4,Grn,Itgam,Ptafr,Fcer1g,Fes,Abr,P2rx7,Cd300a,Arrb2,Clec7a,Nfkbiz,Syk,Lgals3,Cd84,Sh2d1b1,Fcgr3
GO:0032496	response to lipopolysaccharide	40	320	5.28e-08	Ccl2,Ccl3,Tgfb1,Il12rb2,Sparc,Cxcl16,Tnfaip3,Havcr2,Edn1,Cd180,Litaf,Trem2,Slc11a1,Tnfrsf11a,Il1a,Src,Abca1,Tnfrsf1b,Cxcl1,Il10ra,Ptgs2,Serpine1,Sbno2,Tlr4,Cd14,F2r,Cx3cr1,Ptafr,Cd300lb,Fcgr4,Adam9,Abr,Il18bp,Cd80,P2rx7,Sirpa,Lilrb4,Cd68,Ccr5,Ncf2	Ccl2,Ccl3,Tgfb1,Il12rb2,Sparc,Cxcl16,Tnfaip3,Havcr2,Edn1,Cd180,Litaf,Trem2,Slc11a1,Tnfrsf11a,Il1a,Src,Abca1,Tnfrsf1b,Cxcl1,Il10ra,Ptgs2,Serpine1,Sbno2,Tlr4,Cd14,F2r,Cx3cr1,Ptafr,Cd300lb,Fcgr4,Adam9,Abr,Il18bp,Cd80,P2rx7,Sirpa,Lilrb4a,Cd68,Ccr5,Ncf2
GO:0030316	osteoclast differentiation	16	47	6.03e-08	Tgfb1,Gab2,Wisp1,Trem2,Csf1r,Fam20c,Tnfrsf11a,Src,Tyrobp,Anxa2,Ostm1,Sbno2,Fcer1g,Cd109,Adam8,Cd300lf	Tgfb1,Gab2,Wisp1,Trem2,Csf1r,Fam20c,Tnfrsf11a,Src,Tyrobp,Anxa2,Ostm1,Sbno2,Fcer1g,Cd109,Adam8,Cd300lf
GO:0010628	positive regulation of gene expression	147	2269	6.15e-08	Actr2,Ccl2,Acvr1b,Ccl3,Col1a1,Spi1,Tgfb1,Il7r,Irf5,Cnn2,Cd244,Cd44,Mmp12,Tgfbr1,Il12rb2,Mcoln2,Cybb,Cd83,Ncf1,Cyba,Ccl4,Ywhah,Ctgf,Vsir,Havcr2,Id2,Hif1a,Fbln5,Edn1,Hexb,Clu,Litaf,Hcls1,Runx1,Clec4n,Rps6ka2,Trem2,Lbh,Csf1r,Anxa1,Casp4,Slc11a1,Htr2b,Pkp1,Abl2,Atf3,Fam129b,Creb3l1,Mdk,Il1a,Src,Nras,Tlr2,Lmna,Cyr61,Pik3r3,Hgf,Fgr,Cd38,Ereg,Tfec,Wnt16,Camk1,Tyrobp,Itgax,Atp6ap2,Sfrp1,Cx3cl1,Zfp90,Ctsh…	Actr2,Ccl2,Acvr1b,Ccl3,Col1a1,Spi1,Tgfb1,Il7r,Irf5,Cnn2,Cd244,Cd44,Mmp12,Tgfbr1,Il12rb2,Mcoln2,Cybb,Cd83,Ncf1,Cyba,Ccl4,Ywhah,Ctgf,Vsir,Havcr2,Id2,Hif1a,Fbln5,Edn1,Hexb,Clu,Litaf,Hcls1,Runx1,Clec4n,Rps6ka2,Trem2,Lbh,Csf1r,Anxa1,Casp4,Slc11a1,Htr2b,Pkp1,Abl2,Atf3,Fam129b,Creb3l1,Mdk,Il1a,Src,Nras,Tlr2,Lmna,Cyr61,Pik3r3,Hgf,Fgr,Cd38,Ereg,Tfec,Wnt16,Camk1,Tyrobp,Itgax,Atp6ap2,Sfrp1,Cx3cl1,Zfp90,Ctsh…
GO:0051249	regulation of lymphocyte activation	47	425	6.74e-08	Ccl2,Loxl3,Tgfb1,Il7r,Cd244,Cd44,Tnfaip8l2,Mertk,Cd83,Tnfsf13,Tnfaip3,Vsir,Havcr2,Id2,Runx1,Anxa1,Fcgr2b,Mdk,Vcam1,Tnfrsf1b,Fgr,Cd38,Gpnmb,Tyrobp,Sfrp1,Fgl1,Mlh1,Nckap1l,Vav3,Tlr4,Igfbp2,Mmp14,Cd80,Bst1,Sirpa,Sox4,Adam8,Cd300a,Nfam1,Slamf7,Clec7a,Nfkbiz,Syk,Lgals3,Sh2d1b2,Inpp5d,Cd276	Ccl2,Loxl3,Tgfb1,Il7r,Cd244,Cd44,Tnfaip8l2,Mertk,Cd83,Tnfsf13,Tnfaip3,Vsir,Havcr2,Id2,Runx1,Anxa1,Fcgr2b,Mdk,Vcam1,Tnfrsf1b,Fgr,Cd38,Gpnmb,Tyrobp,Sfrp1,Fgl1,Mlh1,Nckap1l,Vav3,Tlr4,Igfbp2,Mmp14,Cd80,Bst1,Sirpa,Sox4,Adam8,Cd300a,Nfam1,Slamf7,Clec7a,Nfkbiz,Syk,Lgals3,Sh2d1b1,Inpp5d,Cd276
GO:0042063	gliogenesis	35	255	6.78e-08	Ccl2,Ccl3,Tgfb1,Id2,Hexb,Clu,Trem2,Csf1r,Anxa1,Nab2,Abl2,Mdk,Tlr2,Mxra8,Cd9,Cx3cl1,Egr2,Tgfb2,Lrp1,Tlr4,Grn,Ror1,C1qa,Fn1,B4galt6,Lif,Itgam,Mmp14,Gpr157,Sox4,B4galt5,Nrros,Cdk6,Gba,Actr3	Ccl2,Ccl3,Tgfb1,Id2,Hexb,Clu,Trem2,Csf1r,Anxa1,Nab2,Abl2,Mdk,Tlr2,Mxra8,Cd9,Cx3cl1,Egr2,Tgfb2,Lrp1,Tlr4,Grn,Ror1,C1qa,Fn1,B4galt6,Lif,Itgam,Mmp14,Gpr157,Sox4,B4galt5,Nrros,Cdk6,Gba,Actr3
GO:0035556	intracellular signal transduction	103	1402	7.82e-08	Ccl3,Stk38l,Tgfb1,Bid,Gab2,Hmox1,Vav1,Arpc2,Crip1,Tgfbr1,Mcoln2,Pea15a,Mertk,Stac2,Wsb1,Rab32,Ctgf,Grb2,Pik3r5,Edn1,Clu,Rps6ka2,Csf1r,Casp4,Slc11a1,Htr2b,Rab29,Itgav,Ptpn1,Src,Nras,Vcam1,Tlr2,Sdcbp,Abca1,Pdpn,Tnfrsf1b,Pik3r3,Rasgef1b,Wsb2,P2rx4,Col1a2,Nucb2,Nupr1,Ctsh,Mlh1,Vav3,Prex1,Mcoln3,Rap2b,Mapk6,Rhov,Rab8b,Gadd45a,Tlr4,Plcl2,Lat2,Myo16,Nek6,Dclk1,Gpr97,S1pr2,Tifa,Rap2a,Blnk,Spsb4,Socs3,Sps…	Ccl3,Stk38l,Tgfb1,Bid,Gab2,Hmox1,Vav1,Arpc2,Crip1,Tgfbr1,Mcoln2,Pea15a,Mertk,Stac2,Wsb1,Rab32,Ctgf,Grb2,Pik3r5,Edn1,Clu,Rps6ka2,Csf1r,Casp4,Slc11a1,Htr2b,Rab29,Itgav,Ptpn1,Src,Nras,Vcam1,Tlr2,Sdcbp,Abca1,Pdpn,Tnfrsf1b,Pik3r3,Rasgef1b,Wsb2,P2rx4,Col1a2,Nucb2,Nupr1,Ctsh,Mlh1,Vav3,Prex1,Mcoln3,Rap2b,Mapk6,Rhov,Rab8b,Gadd45a,Tlr4,Plcl2,Lat2,Myo16,Nek6,Dclk1,Adgrg3,S1pr2,Tifa,Rap2a,Blnk,Spsb4,Socs3,Sp…
GO:0002573	myeloid leukocyte differentiation	24	124	8.56e-08	Spi1,Tgfb1,Gab2,Wisp1,Pde1b,Trem2,Csf1r,Fam20c,Tnfrsf11a,Src,Tlr2,Tyrobp,Anxa2,Ostm1,Rbpj,Sbno2,Itgam,Pirb,Fcer1g,Cd109,Adam8,Cd300lf,Nrros,Gba	Spi1,Tgfb1,Gab2,Wisp1,Pde1b,Trem2,Csf1r,Fam20c,Tnfrsf11a,Src,Tlr2,Tyrobp,Anxa2,Ostm1,Rbpj,Sbno2,Itgam,Pirb,Fcer1g,Cd109,Adam8,Cd300lf,Nrros,Gba
GO:0006022	aminoglycan metabolic process	21	93	8.56e-08	Tgfb1,Cd44,Itih3,Itih4,Hexb,Hexa,Hgf,Bgn,Dse,Gns,Chst11,Mamdc2,Chsy1,B3gnt2,Cemip,Ext1,B4galt5,Pxylp1,B3gnt7,Xylt2,B3gnt9	Tgfb1,Cd44,Itih3,Itih4,Hexb,Hexa,Hgf,Bgn,Dse,Gns,Chst11,Mamdc2,Chsy1,B3gnt2,Cemip,Ext1,B4galt5,Pxylp1,B3gnt7,Xylt2,B3gnt9
GO:1903036	positive regulation of response to wounding	19	74	8.56e-08	Ccl2,Wisp1,Hbegf,Anxa1,Mdk,Pdpn,F7,Serpine1,Lrp1,Hpse,Thbs1,Tlr4,Grn,F2r,Pla2g4a,Actg1,Plek,Clec7a,Selp	Ccl2,Wisp1,Hbegf,Anxa1,Mdk,Pdpn,F7,Serpine1,Lrp1,Hpse,Thbs1,Tlr4,Grn,F2r,Pla2g4a,Actg1,Plek,Clec7a,Selp
GO:0009968	negative regulation of signal transduction	91	1181	9.2e-08	Plaur,Gdf15,Bid,Cd44,Hmox1,Mmp12,Htra1,Tgfbr1,Pea15a,Timp2,Tnfaip3,Wif1,Hif1a,Lgmn,Clu,Litaf,Lbh,Lpxn,Htr2b,Abl2,Atf3,Fcgr2b,Frzb,Itgav,Creb3l1,Mdk,Ptpn1,Src,Lmna,Leprot,Hgf,Gdf3,Nucb2,Rgs10,Sfrp1,Cx3cl1,Snx1,Ptgs2,Tnn,Serpine1,Tgfb2,Ubash3b,Lrp1,Thbs1,Chst11,Tlr4,Plcl2,Wfs1,Rnf149,Gpr97,Pik3ap1,S1pr2,Bdnf,Slc35f6,Socs3,Rcan1,Cx3cr1,Ptprs,Rab7b,Lif,Cthrc1,Ptpre,Unc5b,Dab2,Gpx1,Dok1,Mmp14,Cd109,P2…	Plaur,Gdf15,Bid,Cd44,Hmox1,Mmp12,Htra1,Tgfbr1,Pea15a,Timp2,Tnfaip3,Wif1,Hif1a,Lgmn,Clu,Litaf,Lbh,Lpxn,Htr2b,Abl2,Atf3,Fcgr2b,Frzb,Itgav,Creb3l1,Mdk,Ptpn1,Src,Lmna,Leprot,Hgf,Gdf3,Nucb2,Rgs10,Sfrp1,Cx3cl1,Snx1,Ptgs2,Tnn,Serpine1,Tgfb2,Ubash3b,Lrp1,Thbs1,Chst11,Tlr4,Plcl2,Wfs1,Rnf149,Adgrg3,Pik3ap1,S1pr2,Bdnf,Slc35f6,Socs3,Rcan1,Cx3cr1,Ptprs,Rab7b,Lif,Cthrc1,Ptpre,Unc5b,Dab2,Gpx1,Dok1,Mmp14,Cd109,P…
GO:0009100	glycoprotein metabolic process	38	301	1.05e-07	Mmp12,Gnptab,Hif1a,Sdf2l1,Npc1,Manba,Man2b2,Srd5a3,Tmem165,Acan,Bgn,Galnt7,Man2b1,Mgat5,Dse,Hpse,Chst11,Mamdc2,Galnt12,Tmem106a,Ostc,Chsy1,Galnt6,B3gnt2,B4galt6,Ext1,Hs6st2,Hs6st1,Edem1,St6galnac4,B4galt5,Pxylp1,B3gnt7,Xylt2,Gcnt4,B3gnt9,Gcnt1,Sulf1	Mmp12,Gnptab,Hif1a,Sdf2l1,Npc1,Manba,Man2b2,Srd5a3,Tmem165,Acan,Bgn,Galnt7,Man2b1,Mgat5,Dse,Hpse,Chst11,Mamdc2,Galnt12,Tmem106a,Ostc,Chsy1,Galnt6,B3gnt2,B4galt6,Ext1,Hs6st2,Hs6st1,Edem1,St6galnac4,B4galt5,Pxylp1,B3gnt7,Xylt2,Gcnt4,B3gnt9,Gcnt1,Sulf1
GO:0090066	regulation of anatomical structure size	55	559	1.19e-07	Actr2,Tbxas1,Il7r,Crabp2,Wdr1,Vav1,Arpc2,Eln,Trpv2,Atp2b1,Grb2,Hif1a,Evl,Edn1,Hcls1,Htr2b,Cln8,Tlr2,Cd38,P2rx4,Mtpn,Mmp2,Cx3cl1,Cotl1,Ptgs2,Nckap1l,Vav3,Prex1,Atp13a2,Lrp1,Fn1,Bdnf,Vill,F2r,Ptprs,Ptafr,Arpc5,Gpx1,Arpc1b,Slc8a1,P2rx7,Capzb,Fmn1,Plek,Ngf,Kirrel,Ccr5,Tmsb4x,Prkcd,Ssh3,Capg,Cfl1,Msn,Arpc4,Actr3	Actr2,Tbxas1,Il7r,Crabp2,Wdr1,Vav1,Arpc2,Eln,Trpv2,Atp2b1,Grb2,Hif1a,Evl,Edn1,Hcls1,Htr2b,Cln8,Tlr2,Cd38,P2rx4,Mtpn,Mmp2,Cx3cl1,Cotl1,Ptgs2,Nckap1l,Vav3,Prex1,Atp13a2,Lrp1,Fn1,Bdnf,Vill,F2r,Ptprs,Ptafr,Arpc5,Gpx1,Arpc1b,Slc8a1,P2rx7,Capzb,Fmn1,Plek,Ngf,Kirrel,Ccr5,Tmsb4x,Prkcd,Ssh3,Capg,Cfl1,Msn,Arpc4,Actr3
GO:0071219	cellular response to molecule of bacterial origin	30	197	1.22e-07	Ccl2,Ccl3,Tgfb1,Cxcl16,Tnfaip3,Havcr2,Cd180,Litaf,Trem2,Fcgr2b,Il1a,Src,Tlr2,Abca1,Tnfrsf1b,Cxcl1,Serpine1,Sbno2,Tlr4,Cd14,Cx3cr1,Ptafr,Cd300lb,Fcgr4,Adam9,Cd80,Sirpa,Lilrb4,Cd68,Ccr5	Ccl2,Ccl3,Tgfb1,Cxcl16,Tnfaip3,Havcr2,Cd180,Litaf,Trem2,Fcgr2b,Il1a,Src,Tlr2,Abca1,Tnfrsf1b,Cxcl1,Serpine1,Sbno2,Tlr4,Cd14,Cx3cr1,Ptafr,Cd300lb,Fcgr4,Adam9,Cd80,Sirpa,Lilrb4a,Cd68,Ccr5
GO:0072359	circulatory system development	77	936	1.36e-07	Ccl2,Col1a1,Spi1,Tgfb1,Angptl2,Hmox1,Ephb3,Tgfbr1,Eln,Mmp13,Sparc,Ctgf,Id2,Hif1a,Edn1,Plau,Loxl2,Rps6ka2,Hbegf,Sat1,Mmp19,Htr2b,Abl2,Col5a1,Itgav,Vcam1,Lmna,Cyr61,Pdpn,Tnfrsf1b,Pik3r3,Ereg,Col1a2,Wnt16,Mfge8,Acan,Mmp2,Cx3cl1,Myo1e,Anxa2,Ptgs2,Vav3,Tgfbi,Rbpj,Scx,Ptk7,Tgfb2,Lrp1,Hpse,Sh3pxd2b,Thbs1,Fn1,Prokr1,Socs3,Lif,Actg1,Prcp,Pdgfa,Unc5b,Gpx1,Mfsd7b,Slc8a1,Col3a1,Hs6st1,Col8a1,Mmp14,Tnfaip2,So…	Ccl2,Col1a1,Spi1,Tgfb1,Angptl2,Hmox1,Ephb3,Tgfbr1,Eln,Mmp13,Sparc,Ctgf,Id2,Hif1a,Edn1,Plau,Loxl2,Rps6ka2,Hbegf,Sat1,Mmp19,Htr2b,Abl2,Col5a1,Itgav,Vcam1,Lmna,Cyr61,Pdpn,Tnfrsf1b,Pik3r3,Ereg,Col1a2,Wnt16,Mfge8,Acan,Mmp2,Cx3cl1,Myo1e,Anxa2,Ptgs2,Vav3,Tgfbi,Rbpj,Scx,Ptk7,Tgfb2,Lrp1,Hpse,Sh3pxd2b,Thbs1,Fn1,Prokr1,Socs3,Lif,Actg1,Prcp,Pdgfa,Unc5b,Gpx1,Mfsd7b,Slc8a1,Col3a1,Hs6st1,Col8a1,Mmp14,Tnfaip2,So…
GO:1901698	response to nitrogen compound	84	1064	1.45e-07	Actr2,Ccl2,Itgb2,Col6a1,Col1a1,Tgfb1,Irf5,Arpc2,Aprt,Timp1,Pea15a,Cybb,Cyba,Sparc,Tnfaip3,Ctgf,Sdc1,Dnmt3a,Grb2,Lgmn,Edn1,Pde1b,Sdf2l1,Trem2,Npc1,Anxa1,Mmp19,Casp4,Htr2b,Fcgr2b,Itgav,Gatm,Ptpn1,Src,Vcam1,Tlr2,Pdgfc,Slc2a1,Pik3r3,Ereg,P2rx4,Col1a2,Cd9,Rgs10,F7,Sfrp1,Mmp2,Bace1,Ptgs2,Col16a1,Egr2,Rab8b,Lrp1,Thbs1,Inhbb,Tlr4,Rftn1,Wfs1,P2ry6,Sepn1,Rap1b,Rab31,Ptafr,Ext1,Fcer1g,Col5a2,Slc8a1,Col3a1,E…	Actr2,Ccl2,Itgb2,Col6a1,Col1a1,Tgfb1,Irf5,Arpc2,Aprt,Timp1,Pea15a,Cybb,Cyba,Sparc,Tnfaip3,Ctgf,Sdc1,Dnmt3a,Grb2,Lgmn,Edn1,Pde1b,Sdf2l1,Trem2,Npc1,Anxa1,Mmp19,Casp4,Htr2b,Fcgr2b,Itgav,Gatm,Ptpn1,Src,Vcam1,Tlr2,Pdgfc,Slc2a1,Pik3r3,Ereg,P2rx4,Col1a2,Cd9,Rgs10,F7,Sfrp1,Mmp2,Bace1,Ptgs2,Col16a1,Egr2,Rab8b,Lrp1,Thbs1,Inhbb,Tlr4,Rftn1,Wfs1,P2ry6,Sepn1,Rap1b,Rab31,Ptafr,Ext1,Fcer1g,Col5a2,Slc8a1,Col3a1,E…
GO:0032963	collagen metabolic process	16	51	1.52e-07	Col1a1,Mmp12,Ctsb,Mmp13,Ctsk,Ctss,Hif1a,Mmp19,Col5a1,Col1a2,Mmp2,Mmp14,Mrc2,P2rx7,Lepre1,Prkcd	Col1a1,Mmp12,Ctsb,Mmp13,Ctsk,Ctss,Hif1a,Mmp19,Col5a1,Col1a2,Mmp2,Mmp14,Mrc2,P2rx7,P3h1,Prkcd
GO:0060429	epithelium development	84	1067	1.62e-07	Acvr1b,Loxl3,Plaur,Tgfb1,Cd44,Wdr1,Mmp12,Ctsb,Crlf1,Ctsz,Sdc1,Id2,Grb2,Hif1a,Edn1,Ctsl,Itga5,Runx1,Lbh,Hbegf,Anxa1,Fam20c,Abl2,Col5a1,Frzb,Il1a,Src,Vcam1,Cyr61,Pdpn,Wnt16,Gdf3,Mgp,Tpp1,Atp6ap2,Sfrp1,Asah1,Mmp2,Myo1e,Ctsh,Ptgs2,Mcoln3,Rbpj,Fndc3b,Scx,Ptk7,Tgfb2,Inhba,Plxnb2,Bdnf,Socs3,Ptprs,Rap1b,Rspo2,Fgf7,Zeb2,Cthrc1,Actg1,Pdgfa,Ext1,Dab2,Gpx1,Slc8a1,Dlg3,Mmp14,Cd109,Actb,Fmn1,Sox4,Cd63,Psap,Myo…	Acvr1b,Loxl3,Plaur,Tgfb1,Cd44,Wdr1,Mmp12,Ctsb,Crlf1,Ctsz,Sdc1,Id2,Grb2,Hif1a,Edn1,Ctsl,Itga5,Runx1,Lbh,Hbegf,Anxa1,Fam20c,Abl2,Col5a1,Frzb,Il1a,Src,Vcam1,Cyr61,Pdpn,Wnt16,Gdf3,Mgp,Tpp1,Atp6ap2,Sfrp1,Asah1,Mmp2,Myo1e,Ctsh,Ptgs2,Mcoln3,Rbpj,Fndc3b,Scx,Ptk7,Tgfb2,Inhba,Plxnb2,Bdnf,Socs3,Ptprs,Rap1b,Rspo2,Fgf7,Zeb2,Cthrc1,Actg1,Pdgfa,Ext1,Dab2,Gpx1,Slc8a1,Dlg3,Mmp14,Cd109,Actb,Fmn1,Sox4,Cd63,Psap,Myo…
GO:0010810	regulation of cell-substrate adhesion	31	213	1.69e-07	Col1a1,Coro1c,Mmp12,Arpc2,Plau,Itga5,P4hb,Mdk,Src,Cyr61,Pdpn,Col16a1,Prex1,Serpine1,Lrp1,Thbs1,Phldb2,Fbln2,Fn1,Actg1,Postn,Dab2,Col8a1,Mmp14,Bst1,Fmn1,Rin2,Spp1,Cfl1,Cdk6,Iqgap1	Col1a1,Coro1c,Mmp12,Arpc2,Plau,Itga5,P4hb,Mdk,Src,Cyr61,Pdpn,Col16a1,Prex1,Serpine1,Lrp1,Thbs1,Phldb2,Fbln2,Fn1,Actg1,Postn,Dab2,Col8a1,Mmp14,Bst1,Fmn1,Rin2,Spp1,Cfl1,Cdk6,Iqgap1
GO:0006911	phagocytosis, engulfment	15	44	1.87e-07	Itgb2,Trem2,Msr1,Fcgr2b,Fcgr1,Abca1,Mfge8,Thbs1,Itgam,Elmo1,Fcer1g,Rhog,Sirpa,Arhgap25,Fcgr3	Itgb2,Trem2,Msr1,Fcgr2b,Fcgr1,Abca1,Mfge8,Thbs1,Itgam,Elmo1,Fcer1g,Rhog,Sirpa,Arhgap25,Fcgr3
GO:0022407	regulation of cell-cell adhesion	45	412	2.05e-07	Ccl2,Itgb2,Loxl3,Plaur,Tgfb1,Il7r,Cd244,Cd44,Ephb3,Tnfaip8l2,Cd83,Tnfaip3,Vsir,Havcr2,Runx1,Anxa1,Sele,Abl2,Mdk,Src,Vcam1,Pdpn,Gpnmb,Cd9,Fgl1,Cx3cl1,Nckap1l,Fermt3,Ubash3b,Igfbp2,Ptafr,Cd80,Sirpa,Sox4,Adam8,Cd300a,Ccr5,Prkcd,Nfkbiz,Il1rn,Syk,Lgals3,Selp,Kif26b,Cd276	Ccl2,Itgb2,Loxl3,Plaur,Tgfb1,Il7r,Cd244,Cd44,Ephb3,Tnfaip8l2,Cd83,Tnfaip3,Vsir,Havcr2,Runx1,Anxa1,Sele,Abl2,Mdk,Src,Vcam1,Pdpn,Gpnmb,Cd9,Fgl1,Cx3cl1,Nckap1l,Fermt3,Ubash3b,Igfbp2,Ptafr,Cd80,Sirpa,Sox4,Adam8,Cd300a,Ccr5,Prkcd,Nfkbiz,Il1rn,Syk,Lgals3,Selp,Kif26b,Cd276
GO:0030193	regulation of blood coagulation	19	79	2.05e-07	Plau,Pdpn,Cd9,F7,Anxa2,Serpine1,Ubash3b,Hpse,Thbs1,Tlr4,F2r,Pla2g4a,Tec,Pdgfa,Fcer1g,Plek,Prkcd,Syk,Selp	Plau,Pdpn,Cd9,F7,Anxa2,Serpine1,Ubash3b,Hpse,Thbs1,Tlr4,F2r,Pla2g4a,Tec,Pdgfa,Fcer1g,Plek,Prkcd,Syk,Selp
GO:2001233	regulation of apoptotic signaling pathway	45	412	2.05e-07	Plaur,Bid,Cd44,Hmox1,Tgfbr1,Pea15a,Tnfaip3,Hif1a,Clu,P4hb,Itm2c,Atf3,Itgav,Creb3l1,Ptpn1,Src,Lmna,Hgf,Ctsc,Nupr1,Sfrp1,Cx3cl1,Ctsh,Ptgs2,Serpine1,Tgfb2,Thbs1,Inhbb,Inhba,Wfs1,Bdnf,Slc35f6,Cx3cr1,Osm,Unc5b,Dab2,Gpx1,Arrb2,Bcl2l11,Prkcd,Steap3,Lgals3,Tnfrsf23,Erp29,St18	Plaur,Bid,Cd44,Hmox1,Tgfbr1,Pea15a,Tnfaip3,Hif1a,Clu,P4hb,Itm2c,Atf3,Itgav,Creb3l1,Ptpn1,Src,Lmna,Hgf,Ctsc,Nupr1,Sfrp1,Cx3cl1,Ctsh,Ptgs2,Serpine1,Tgfb2,Thbs1,Inhbb,Inhba,Wfs1,Bdnf,Slc35f6,Cx3cr1,Osm,Unc5b,Dab2,Gpx1,Arrb2,Bcl2l11,Prkcd,Steap3,Lgals3,Tnfrsf23,Erp29,St18
GO:0033674	positive regulation of kinase activity	55	570	2.15e-07	Tgfb1,Gdf15,Ephb3,Tgfbr1,Mertk,Gadd45b,Ncf1,Pik3r5,Edn1,Parp8,Clu,Hbegf,Csf1r,Nab2,Slc11a1,Htr2b,Tnfrsf11a,Gpr39,Ptpn1,Src,Pdgfc,Fcgr1,Cyr61,Hgf,Fgr,Ereg,Camk1,Nckap1l,Vav3,Tgfb2,Gadd45a,Thbs1,Tlr4,Ror1,Nek6,F2r,Cemip,Zeb2,Pdgfa,Dab2,Adam9,Dlg3,P2rx7,Mdfic,Osbpl8,Adam8,Ngf,Arrb2,Taok3,Prkcd,Il1rn,Syk,Erp29,Iqgap1,Shc2	Tgfb1,Gdf15,Ephb3,Tgfbr1,Mertk,Gadd45b,Ncf1,Pik3r5,Edn1,Parp8,Clu,Hbegf,Csf1r,Nab2,Slc11a1,Htr2b,Tnfrsf11a,Gpr39,Ptpn1,Src,Pdgfc,Fcgr1,Cyr61,Hgf,Fgr,Ereg,Camk1,Nckap1l,Vav3,Tgfb2,Gadd45a,Thbs1,Tlr4,Ror1,Nek6,F2r,Cemip,Zeb2,Pdgfa,Dab2,Adam9,Dlg3,P2rx7,Mdfic,Osbpl8,Adam8,Ngf,Arrb2,Taok3,Prkcd,Il1rn,Syk,Erp29,Iqgap1,Shc2
GO:0070372	regulation of ERK1 and ERK2 cascade	38	311	2.26e-07	Ccl2,Ccl3,Tgfb1,Cd44,Ccl6,Ccl4,Atp6ap1,Ctgf,Havcr2,Ccl7,Trem2,Atp6v0c,Csf1r,Htr2b,Tnfrsf11a,Abl2,Atf3,Il1a,Ptpn1,Src,Tlr2,Pdgfc,Cyr61,Gpnmb,Cx3cl1,Lrp1,Tlr4,Fn1,P2ry6,F2r,Rap1b,Lif,Pdgfa,Dab2,Sirpa,Ngf,Arrb2,Syk	Ccl2,Ccl3,Tgfb1,Cd44,Ccl6,Ccl4,Atp6ap1,Ctgf,Havcr2,Ccl7,Trem2,Atp6v0c,Csf1r,Htr2b,Tnfrsf11a,Abl2,Atf3,Il1a,Ptpn1,Src,Tlr2,Pdgfc,Cyr61,Gpnmb,Cx3cl1,Lrp1,Tlr4,Fn1,P2ry6,F2r,Rap1b,Lif,Pdgfa,Dab2,Sirpa,Ngf,Arrb2,Syk
GO:0006665	sphingolipid metabolic process	23	121	2.38e-07	Gm2a,Elovl1,Hexb,Samd8,Naga,Hexa,Cln8,Acer3,Gla,Asah1,Pla2g15,Cerk,Degs1,B4galt6,Ppap2c,Sgms2,P2rx7,St6galnac4,Psap,B4galt5,Ptplad2,Gba,Sphk1	Gm2a,Elovl1,Hexb,Samd8,Naga,Hexa,Cln8,Acer3,Gla,Asah1,Pla2g15,Cerk,Degs1,B4galt6,Plpp2,Sgms2,P2rx7,St6galnac4,Psap,B4galt5,Hacd4,Gba,Sphk1
GO:0016043	cellular component organization	258	4769	2.38e-07	Actr2,Ccl2,Itgb2,Loxl3,Ccl3,Tubb6,Col1a1,Ltbp2,Acp2,Spi1,Tgfb1,Tpm4,Dnase2a,Il7r,Bid,Coro1c,Cnn2,Crabp2,Cd44,Wdr1,Vav1,Mmp12,Ephb3,Arpc2,Tgfbr1,Gltp,Eln,Mmp13,Ctss,Cyba,Vmp1,Trpv2,Ywhah,Rab32,Tnfaip3,Ctgf,Gnptab,Dnmt3a,Ccl7,Grb2,Fbln5,Lgmn,Evl,Edn1,Hexb,Emb,Anxa8,Clu,Loxl2,Sdc2,Lrp12,Itga5,Alcam,Hcls1,Nckap5l,Krt18,Trem2,Abcg1,Atp6v0c,Npc1,Csf1r,Anxa1,Msr1,Gfra1,Hexa,Mmp19,Casp4,Cln8,Pkp1,Rab29,A…	Actr2,Ccl2,Itgb2,Loxl3,Ccl3,Tubb6,Col1a1,Ltbp2,Acp2,Spi1,Tgfb1,Tpm4,Dnase2a,Il7r,Bid,Coro1c,Cnn2,Crabp2,Cd44,Wdr1,Vav1,Mmp12,Ephb3,Arpc2,Tgfbr1,Gltp,Eln,Mmp13,Ctss,Cyba,Vmp1,Trpv2,Ywhah,Rab32,Tnfaip3,Ctgf,Gnptab,Dnmt3a,Ccl7,Grb2,Fbln5,Lgmn,Evl,Edn1,Hexb,Emb,Anxa8,Clu,Loxl2,Sdc2,Lrp12,Itga5,Alcam,Hcls1,Nckap5l,Krt18,Trem2,Abcg1,Atp6v0c,Npc1,Csf1r,Anxa1,Msr1,Gfra1,Hexa,Mmp19,Casp4,Cln8,Pkp1,Rab29,A…
GO:0048468	cell development	118	1730	2.38e-07	Col6a1,Tgfb1,Coro1c,Cd44,Wdr1,Ephb3,Pip4k2a,Mertk,Sdc1,Id2,Hif1a,Evl,Edn1,Hexb,Emb,Clu,Sdc2,Lrp12,Alcam,Hcls1,Runx1,Rps6ka2,Trem2,Csf1r,Gfra1,Hexa,Fam20c,Casp4,Htr2b,Abl2,Fcgr2b,Itgav,Mdk,Il1a,Src,Tlr2,Lmna,Mxra8,Ereg,Cd9,Acan,Sfrp1,Mmp2,Myo1e,Anxa2,Snx1,Mlh1,Nckap1l,Fermt3,Tnn,Micall2,Egr2,Fndc3b,Tgfb2,Lrp1,Inhbb,Myof,Chst11,Tlr4,Grn,Chsy1,Ror1,Zmynd15,C1qa,Myo16,Dclk1,Plxnb2,Fn1,Bdnf,Bex1,Sepn1…	Col6a1,Tgfb1,Coro1c,Cd44,Wdr1,Ephb3,Pip4k2a,Mertk,Sdc1,Id2,Hif1a,Evl,Edn1,Hexb,Emb,Clu,Sdc2,Lrp12,Alcam,Hcls1,Runx1,Rps6ka2,Trem2,Csf1r,Gfra1,Hexa,Fam20c,Casp4,Htr2b,Abl2,Fcgr2b,Itgav,Mdk,Il1a,Src,Tlr2,Lmna,Mxra8,Ereg,Cd9,Acan,Sfrp1,Mmp2,Myo1e,Anxa2,Snx1,Mlh1,Nckap1l,Fermt3,Tnn,Micall2,Egr2,Fndc3b,Tgfb2,Lrp1,Inhbb,Myof,Chst11,Tlr4,Grn,Chsy1,Ror1,Zmynd15,C1qa,Myo16,Dclk1,Plxnb2,Fn1,Bdnf,Bex1,Sepn1…
GO:1903557	positive regulation of tumor necrosis factor superfamily cytokine production	21	100	2.43e-07	Ccl2,Ccl3,Cybb,Cyba,Ccl4,Havcr2,Clu,Il1a,Tlr2,Tyrobp,Thbs1,Tlr4,Cd14,Ptafr,Fcer1g,Adam8,Ccr5,Clec7a,Syk,Cd84,Fcgr3	Ccl2,Ccl3,Cybb,Cyba,Ccl4,Havcr2,Clu,Il1a,Tlr2,Tyrobp,Thbs1,Tlr4,Cd14,Ptafr,Fcer1g,Adam8,Ccr5,Clec7a,Syk,Cd84,Fcgr3
GO:0061448	connective tissue development	33	244	2.57e-07	Col6a1,Col1a1,Tgfb1,Timp1,Mmp13,Ctgf,Id2,Hif1a,Edn1,Bmp1,Runx1,Col5a1,Cyr61,Mgp,Acan,Bgn,Fgl1,Tgfbi,Lum,Scx,Tgfb2,Sh3pxd2b,Thbs1,Chst11,Chsy1,Rspo2,Col12a1,Ext1,Col10a1,Ap1s2,Ecm1,Lox,Sulf1	Col6a1,Col1a1,Tgfb1,Timp1,Mmp13,Ctgf,Id2,Hif1a,Edn1,Bmp1,Runx1,Col5a1,Cyr61,Mgp,Acan,Bgn,Fgl1,Tgfbi,Lum,Scx,Tgfb2,Sh3pxd2b,Thbs1,Chst11,Chsy1,Rspo2,Col12a1,Ext1,Col10a1,Ap1s2,Ecm1,Lox,Sulf1
GO:0045860	positive regulation of protein kinase activity	50	496	3e-07	Tgfb1,Gdf15,Tgfbr1,Gadd45b,Ncf1,Pik3r5,Edn1,Parp8,Clu,Hbegf,Csf1r,Nab2,Slc11a1,Htr2b,Tnfrsf11a,Gpr39,Ptpn1,Src,Pdgfc,Fcgr1,Cyr61,Hgf,Ereg,Camk1,Nckap1l,Tgfb2,Gadd45a,Thbs1,Tlr4,Nek6,F2r,Cemip,Zeb2,Pdgfa,Dab2,Adam9,Dlg3,P2rx7,Mdfic,Osbpl8,Adam8,Ngf,Arrb2,Taok3,Prkcd,Il1rn,Syk,Erp29,Iqgap1,Shc2	Tgfb1,Gdf15,Tgfbr1,Gadd45b,Ncf1,Pik3r5,Edn1,Parp8,Clu,Hbegf,Csf1r,Nab2,Slc11a1,Htr2b,Tnfrsf11a,Gpr39,Ptpn1,Src,Pdgfc,Fcgr1,Cyr61,Hgf,Ereg,Camk1,Nckap1l,Tgfb2,Gadd45a,Thbs1,Tlr4,Nek6,F2r,Cemip,Zeb2,Pdgfa,Dab2,Adam9,Dlg3,P2rx7,Mdfic,Osbpl8,Adam8,Ngf,Arrb2,Taok3,Prkcd,Il1rn,Syk,Erp29,Iqgap1,Shc2
GO:0055082	cellular chemical homeostasis	65	747	3.4e-07	Ccl2,Ccl3,Ckb,Tgfb1,Tbxas1,Hmox1,Mcoln2,Cyba,Trpv2,Atp6ap1,Atp2b1,Hif1a,Edn1,Hexb,Atp6v0c,Tmem178,Slc11a1,Htr2b,Gpr39,Abl2,Itgav,Vcam1,Ccdc109b,Atp6v0d2,Ppt1,Cd38,Tmem165,Cxcl1,P2rx4,Nucb2,Atp6ap2,Cx3cl1,Mcoln3,Atp13a2,Lrp1,Atp6v0a1,Grn,Plcl2,Wfs1,C3ar1,Hk3,P2ry6,Rab11fip5,Lacc1,Tpcn2,F2r,Cemip,Cx3cr1,Slc39a6,Slc8b1,Hvcn1,Gpx1,Slc8a1,Ftl1,Gpr157,P2rx7,Sox4,Enpp1,Ccr5,Cacna1d,Spp1,Atp6v1a,Myo5a,Uc…	Ccl2,Ccl3,Ckb,Tgfb1,Tbxas1,Hmox1,Mcoln2,Cyba,Trpv2,Atp6ap1,Atp2b1,Hif1a,Edn1,Hexb,Atp6v0c,Tmem178,Slc11a1,Htr2b,Gpr39,Abl2,Itgav,Vcam1,Ccdc109b,Atp6v0d2,Ppt1,Cd38,Tmem165,Cxcl1,P2rx4,Nucb2,Atp6ap2,Cx3cl1,Mcoln3,Atp13a2,Lrp1,Atp6v0a1,Grn,Plcl2,Wfs1,C3ar1,Hk3,P2ry6,Rab11fip5,Lacc1,Tpcn2,F2r,Cemip,Cx3cr1,Slc39a6,Slc8b1,Hvcn1,Gpx1,Slc8a1,Ftl1,Gpr157,P2rx7,Sox4,Enpp1,Ccr5,Cacna1d,Spp1,Atp6v1a,Myo5a,Uc…
GO:0009628	response to abiotic stimulus	86	1126	3.65e-07	Ccl2,Col1a1,Tgfb1,Cnn2,Hmox1,Crip1,Cybb,Ctss,Serpinb6a,Cyba,Trpv2,Sparc,Atp6ap1,Atp2b1,Ctgf,Id2,Dnmt3a,Ccl7,Grb2,Hif1a,Lgmn,Edn1,Plau,Loxl2,Pde1b,Anxa1,Aldh18a1,P4hb,Htr2b,Tnfrsf11a,Abl2,Mdk,Il1a,Src,Lmna,Pdpn,Slc2a1,Cd38,Tfec,Mtpn,Cd9,F7,Sfrp1,Mmp2,Bace1,Ptgs2,Clcn7,Metrnl,Rbm3,Rbpj,Scx,Tgfb2,Gadd45a,Thbs1,Myof,Tlr4,Igfbp2,Abhd12,Cd14,Rab11fip5,Lxn,Tg,Ptafr,Hvcn1,Postn,Osm,Ext1,Gpx1,Slc8a1,Zranb…	Ccl2,Col1a1,Tgfb1,Cnn2,Hmox1,Crip1,Cybb,Ctss,Serpinb6a,Cyba,Trpv2,Sparc,Atp6ap1,Atp2b1,Ctgf,Id2,Dnmt3a,Ccl7,Grb2,Hif1a,Lgmn,Edn1,Plau,Loxl2,Pde1b,Anxa1,Aldh18a1,P4hb,Htr2b,Tnfrsf11a,Abl2,Mdk,Il1a,Src,Lmna,Pdpn,Slc2a1,Cd38,Tfec,Mtpn,Cd9,F7,Sfrp1,Mmp2,Bace1,Ptgs2,Clcn7,Metrnl,Rbm3,Rbpj,Scx,Tgfb2,Gadd45a,Thbs1,Myof,Tlr4,Igfbp2,Abhd12,Cd14,Rab11fip5,Lxn,Tg,Ptafr,Hvcn1,Postn,Osm,Ext1,Gpx1,Slc8a1,Zranb…
GO:0032940	secretion by cell	43	391	3.65e-07	Ccl3,Hck,Mertk,Ctgf,Gnptab,Edn1,Anxa1,Ecrg4,Fam129b,Creb3l1,Tlr2,Abca1,Ppt1,Anxa3,Crlf2,Rab8b,Tmem106a,Lat2,Inhba,Bdnf,Rab11fip5,Arfgap3,Wls,Rab31,Pi4k2a,Fgf7,Fcer1g,Milr1,Myo1f,P2rx7,Tnfaip2,Plek,Psap,Cd300a,Ildr2,Steap3,Rab3il1,Il1rn,C1qtnf5,Syk,Myo5a,Erp29,Fcgr3	Ccl3,Hck,Mertk,Ctgf,Gnptab,Edn1,Anxa1,1500015O10Rik,Fam129b,Creb3l1,Tlr2,Abca1,Ppt1,Anxa3,Crlf2,Rab8b,Tmem106a,Lat2,Inhba,Bdnf,Rab11fip5,Arfgap3,Wls,Rab31,Pi4k2a,Fgf7,Fcer1g,Milr1,Myo1f,P2rx7,Tnfaip2,Plek,Psap,Cd300a,Ildr2,Steap3,Rab3il1,Il1rn,C1qtnf5,Syk,Myo5a,Erp29,Fcgr3
GO:0007040	lysosome organization	17	64	3.71e-07	Acp2,Gnptab,Hexb,Atp6v0c,Hexa,Cln8,Abca1,Ppt1,Tmem165,Tpp1,Atp6ap2,Grn,Tpcn2,Rab7b,P2rx7,Myo7a,Gba	Acp2,Gnptab,Hexb,Atp6v0c,Hexa,Cln8,Abca1,Ppt1,Tmem165,Tpp1,Atp6ap2,Grn,Tpcn2,Rab7b,P2rx7,Myo7a,Gba
GO:0070848	response to growth factor	49	485	3.92e-07	Ccl2,Acvr1b,Col1a1,Tgfb1,Gdf15,Cd44,Arpc2,Tgfbr1,Sparc,Ctgf,Vsir,Lgmn,Edn1,Runx1,Anxa1,Gfra1,Ehd4,Src,Tnfrsf1b,Hgf,Ibsp,Anxa3,Col1a2,Gdf3,Sfrp1,Serpine1,Lum,Scx,Tgfb2,Bdnf,Bex1,Gdf6,Cx3cr1,Fgf7,Postn,Ext1,Dab2,Adam9,Col3a1,E2f1,Ngf,Arap1,Tnc,Arrb2,Nrros,Cfl1,Iqgap1,Sphk1,Actr3	Ccl2,Acvr1b,Col1a1,Tgfb1,Gdf15,Cd44,Arpc2,Tgfbr1,Sparc,Ctgf,Vsir,Lgmn,Edn1,Runx1,Anxa1,Gfra1,Ehd4,Src,Tnfrsf1b,Hgf,Ibsp,Anxa3,Col1a2,Gdf3,Sfrp1,Serpine1,Lum,Scx,Tgfb2,Bdnf,Bex1,Gdf6,Cx3cr1,Fgf7,Postn,Ext1,Dab2,Adam9,Col3a1,E2f1,Ngf,Arap1,Tnc,Arrb2,Nrros,Cfl1,Iqgap1,Sphk1,Actr3
GO:0090303	positive regulation of wound healing	16	56	4.27e-07	Ccl2,Wisp1,Hbegf,Anxa1,Pdpn,F7,Serpine1,Hpse,Thbs1,Tlr4,F2r,Pla2g4a,Actg1,Plek,Clec7a,Selp	Ccl2,Wisp1,Hbegf,Anxa1,Pdpn,F7,Serpine1,Hpse,Thbs1,Tlr4,F2r,Pla2g4a,Actg1,Plek,Clec7a,Selp
GO:1901136	carbohydrate derivative catabolic process	23	126	4.44e-07	Gm2a,Tgfb1,Cd44,Mmp12,Hexb,Naga,Hexa,Gusb,Manba,Fuca1,Gla,Npl,Nagk,Hpse,Cemip,Gnpda1,Edem1,Pde1a,Psap,Apobec1,Renbp,Fuca2,Gba	Gm2a,Tgfb1,Cd44,Mmp12,Hexb,Naga,Hexa,Gusb,Manba,Fuca1,Gla,Npl,Nagk,Hpse,Cemip,Gnpda1,Edem1,Pde1a,Psap,Apobec1,Renbp,Fuca2,Gba
GO:0051222	positive regulation of protein transport	40	352	5.3e-07	Ccl2,Tgfb1,Arpc2,Mmp13,Hif1a,Hcls1,Clec4n,Trem2,Abcg1,Htr2b,Gpr39,Rab29,Il1a,Src,Tlr2,Fgr,Cd38,Camk1,Ptgs2,Atp13a2,Tgfb2,Lrp1,Tlr4,Cd14,Cemip,Wls,Itgam,Frmd4a,Adam9,Sec16b,Edem1,AF251705,P2rx7,Sox4,Prkcd,Cacna1d,Kif3a,Syk,Clec5a,Actr3	Ccl2,Tgfb1,Arpc2,Mmp13,Hif1a,Hcls1,Clec4n,Trem2,Abcg1,Htr2b,Gpr39,Rab29,Il1a,Src,Tlr2,Fgr,Cd38,Camk1,Ptgs2,Atp13a2,Tgfb2,Lrp1,Tlr4,Cd14,Cemip,Wls,Itgam,Frmd4a,Adam9,Sec16b,Edem1,Cd300c2,P2rx7,Sox4,Prkcd,Cacna1d,Kif3a,Syk,Clec5a,Actr3
GO:0050731	positive regulation of peptidyl-tyrosine phosphorylation	29	200	5.43e-07	Tgfb1,Cd44,Crlf1,Ncf1,Itga5,Hcls1,Trem2,Hbegf,Csf1r,Gfra1,Ehd4,Ptpn1,Src,Fcgr1,Hgf,Ereg,Tlr4,Lif,Fgf7,Tec,Osm,Dlg3,Cd80,Ngf,Arrb2,Clec7a,Syk,Sh2d1b2,Iqgap1	Tgfb1,Cd44,Crlf1,Ncf1,Itga5,Hcls1,Trem2,Hbegf,Csf1r,Gfra1,Ehd4,Ptpn1,Src,Fcgr1,Hgf,Ereg,Tlr4,Lif,Fgf7,Tec,Osm,Dlg3,Cd80,Ngf,Arrb2,Clec7a,Syk,Sh2d1b1,Iqgap1
GO:0006873	cellular ion homeostasis	58	639	5.7e-07	Ccl2,Ccl3,Ckb,Tgfb1,Tbxas1,Hmox1,Mcoln2,Trpv2,Atp6ap1,Atp2b1,Hif1a,Edn1,Hexb,Atp6v0c,Tmem178,Slc11a1,Htr2b,Gpr39,Abl2,Itgav,Ccdc109b,Atp6v0d2,Ppt1,Cd38,Tmem165,Cxcl1,P2rx4,Nucb2,Atp6ap2,Cx3cl1,Mcoln3,Atp13a2,Lrp1,Atp6v0a1,Grn,Plcl2,Wfs1,C3ar1,P2ry6,Lacc1,Tpcn2,F2r,Cemip,Cx3cr1,Slc39a6,Slc8b1,Hvcn1,Slc8a1,Ftl1,Gpr157,P2rx7,Enpp1,Ccr5,Cacna1d,Spp1,Atp6v1a,Myo5a,Gpr35	Ccl2,Ccl3,Ckb,Tgfb1,Tbxas1,Hmox1,Mcoln2,Trpv2,Atp6ap1,Atp2b1,Hif1a,Edn1,Hexb,Atp6v0c,Tmem178,Slc11a1,Htr2b,Gpr39,Abl2,Itgav,Ccdc109b,Atp6v0d2,Ppt1,Cd38,Tmem165,Cxcl1,P2rx4,Nucb2,Atp6ap2,Cx3cl1,Mcoln3,Atp13a2,Lrp1,Atp6v0a1,Grn,Plcl2,Wfs1,C3ar1,P2ry6,Lacc1,Tpcn2,F2r,Cemip,Cx3cr1,Slc39a6,Slc8b1,Hvcn1,Slc8a1,Ftl1,Gpr157,P2rx7,Enpp1,Ccr5,Cacna1d,Spp1,Atp6v1a,Myo5a,Gpr35
GO:0034612	response to tumor necrosis factor	28	188	5.79e-07	Ccl2,Ccl3,Col1a1,Cyba,Cxcl16,Ccl6,Ccl4,Ccl7,Edn1,Krt18,Tnfrsf11a,Tnfrsf1b,Sfrp1,Asah1,Cx3cl1,Ptgs2,Cd14,Postn,Adam9,Il18bp,Card14,Tmsb4x,Cfl1,Tnfrsf23,St18,Gba,Sphk1,Actr3	Ccl2,Ccl3,Col1a1,Cyba,Cxcl16,Ccl6,Ccl4,Ccl7,Edn1,Krt18,Tnfrsf11a,Tnfrsf1b,Sfrp1,Asah1,Cx3cl1,Ptgs2,Cd14,Postn,Adam9,Il18bp,Card14,Tmsb4x,Cfl1,Tnfrsf23,St18,Gba,Sphk1,Actr3
GO:0071222	cellular response to lipopolysaccharide	28	188	5.79e-07	Ccl2,Ccl3,Tgfb1,Cxcl16,Tnfaip3,Havcr2,Cd180,Litaf,Trem2,Il1a,Src,Abca1,Tnfrsf1b,Cxcl1,Serpine1,Sbno2,Tlr4,Cd14,Cx3cr1,Ptafr,Cd300lb,Fcgr4,Adam9,Cd80,Sirpa,Lilrb4,Cd68,Ccr5	Ccl2,Ccl3,Tgfb1,Cxcl16,Tnfaip3,Havcr2,Cd180,Litaf,Trem2,Il1a,Src,Abca1,Tnfrsf1b,Cxcl1,Serpine1,Sbno2,Tlr4,Cd14,Cx3cr1,Ptafr,Cd300lb,Fcgr4,Adam9,Cd80,Sirpa,Lilrb4a,Cd68,Ccr5
GO:0002791	regulation of peptide secretion	43	399	5.97e-07	Tgfb1,Wisp1,Mmp13,Hif1a,Clec4n,Trem2,Abcg1,Anxa1,Ecrg4,Htr2b,Gpr39,Il1a,Src,Tlr2,Fgr,Cd38,Nucb2,Sfrp1,Cx3cl1,Atp13a2,Rab8b,Tgfb2,Lrp1,Inhbb,Tlr4,Cd14,Rab11fip5,F2r,Slc8b1,Lif,Wls,Frmd4a,Adam9,AF251705,P2rx7,Lepre1,Sox4,Cacna1d,Syk,Erp29,Ucp2,Clec5a,Hmgn3	Tgfb1,Wisp1,Mmp13,Hif1a,Clec4n,Trem2,Abcg1,Anxa1,1500015O10Rik,Htr2b,Gpr39,Il1a,Src,Tlr2,Fgr,Cd38,Nucb2,Sfrp1,Cx3cl1,Atp13a2,Rab8b,Tgfb2,Lrp1,Inhbb,Tlr4,Cd14,Rab11fip5,F2r,Slc8b1,Lif,Wls,Frmd4a,Adam9,Cd300c2,P2rx7,P3h1,Sox4,Cacna1d,Syk,Erp29,Ucp2,Clec5a,Hmgn3
GO:1901564	organonitrogen compound metabolic process	243	4475	5.97e-07	Acvr1b,Gm2a,Loxl3,Ccl3,Ckb,Fkbp10,Stk38l,Acp2,Spi1,Tgfb1,Hck,Cd44,Hmox1,Mmp12,Ephb3,Ctsb,Htra1,Elovl1,Itih3,Itih4,Aprt,Tgfbr1,Il12rb2,Mertk,Slc25a13,Mmp13,Ctsk,Ctss,Cd5l,Ncf1,Ctsz,Wsb1,Tnfaip3,Gnptab,Vsir,Gdpd1,Cpd,Hif1a,Lgmn,Ctsl,Cdk20,Hexb,Parp8,Samd8,Plau,Loxl2,Bmp1,Naga,Pde1b,Sdf2l1,Rps6ka2,Abcg1,Npc1,Ppic,Csf1r,Anxa1,Aldh18a1,P4hb,Hexa,Sat1,Mmp19,Fam20c,Casp4,Ecrg4,Slc11a1,Htr2b,Cln8,Cdk18,A…	Acvr1b,Gm2a,Loxl3,Ccl3,Ckb,Fkbp10,Stk38l,Acp2,Spi1,Tgfb1,Hck,Cd44,Hmox1,Mmp12,Ephb3,Ctsb,Htra1,Elovl1,Itih3,Itih4,Aprt,Tgfbr1,Il12rb2,Mertk,Slc25a13,Mmp13,Ctsk,Ctss,Cd5l,Ncf1,Ctsz,Wsb1,Tnfaip3,Gnptab,Vsir,Gdpd1,Cpd,Hif1a,Lgmn,Ctsl,Cdk20,Hexb,Parp8,Samd8,Plau,Loxl2,Bmp1,Naga,Pde1b,Sdf2l1,Rps6ka2,Abcg1,Npc1,Ppic,Csf1r,Anxa1,Aldh18a1,P4hb,Hexa,Sat1,Mmp19,Fam20c,Casp4,1500015O10Rik,Slc11a1,Htr2b,Cln8…
GO:0080090	regulation of primary metabolic process	278	5290	6.25e-07	Actr2,Ccl2,Itgb2,Acvr1b,Loxl3,Slc7a7,Ccl3,Col1a1,Spi1,Plaur,Tgfb1,Hck,Gdf15,Irf5,Bid,Coro1c,Cd244,Cstb,Cd44,Hmox1,Mmp12,Itih3,Itih4,Tgfbr1,Crlf1,Timp1,Gadd45b,Ncf1,Ctsz,Serpinb6a,Timp2,Tnfsf13,Ccl6,Ccl4,Ywhah,Atp6ap1,Tnfaip3,Ctgf,Vsir,Havcr2,Id2,Dnmt3a,Ccl7,Grb2,Pik3r5,Hif1a,Cdca7l,Fbln5,Lgmn,Edn1,Hexb,Parp8,Samd8,Anxa8,Clu,Loxl2,Itga5,Pde1b,Litaf,Hcls1,Runx1,Rps6ka2,Trem2,Abcg1,Lbh,Atp6v0c,Hbegf…	Actr2,Ccl2,Itgb2,Acvr1b,Loxl3,Slc7a7,Ccl3,Col1a1,Spi1,Plaur,Tgfb1,Hck,Gdf15,Irf5,Bid,Coro1c,Cd244,Cstb,Cd44,Hmox1,Mmp12,Itih3,Itih4,Tgfbr1,Crlf1,Timp1,Gadd45b,Ncf1,Ctsz,Serpinb6a,Timp2,Tnfsf13,Ccl6,Ccl4,Ywhah,Atp6ap1,Tnfaip3,Ctgf,Vsir,Havcr2,Id2,Dnmt3a,Ccl7,Grb2,Pik3r5,Hif1a,Cdca7l,Fbln5,Lgmn,Edn1,Hexb,Parp8,Samd8,Anxa8,Clu,Loxl2,Itga5,Pde1b,Litaf,Hcls1,Runx1,Rps6ka2,Trem2,Abcg1,Lbh,Atp6v0c,Hbegf…
GO:0140352	export from cell	45	431	6.44e-07	Ccl3,Hck,Mertk,Atp2b1,Ctgf,Gnptab,Edn1,Anxa1,Ecrg4,Fam129b,Creb3l1,Tlr2,Abca1,Ppt1,Anxa3,Crlf2,Rab8b,Tmem106a,Lat2,Inhba,Bdnf,Rab11fip5,Arfgap3,Wls,Rab31,Pi4k2a,Fgf7,Fcer1g,Milr1,Slc8a1,Myo1f,P2rx7,Tnfaip2,Plek,Psap,Cd300a,Ildr2,Steap3,Rab3il1,Il1rn,C1qtnf5,Syk,Myo5a,Erp29,Fcgr3	Ccl3,Hck,Mertk,Atp2b1,Ctgf,Gnptab,Edn1,Anxa1,1500015O10Rik,Fam129b,Creb3l1,Tlr2,Abca1,Ppt1,Anxa3,Crlf2,Rab8b,Tmem106a,Lat2,Inhba,Bdnf,Rab11fip5,Arfgap3,Wls,Rab31,Pi4k2a,Fgf7,Fcer1g,Milr1,Slc8a1,Myo1f,P2rx7,Tnfaip2,Plek,Psap,Cd300a,Ildr2,Steap3,Rab3il1,Il1rn,C1qtnf5,Syk,Myo5a,Erp29,Fcgr3
GO:0032652	regulation of interleukin-1 production	20	97	6.91e-07	Ccl3,Tnfaip3,Havcr2,Trem2,Anxa1,Casp4,Tlr2,Tyrobp,Cx3cl1,Tlr4,Naip5,F2r,Cx3cr1,Mefv,P2rx7,Sirpa,Arrb2,Ccr5,Tlr8,Sphk1	Ccl3,Tnfaip3,Havcr2,Trem2,Anxa1,Casp4,Tlr2,Tyrobp,Cx3cl1,Tlr4,Naip5,F2r,Cx3cr1,Mefv,P2rx7,Sirpa,Arrb2,Ccr5,Tlr8,Sphk1
GO:0032760	positive regulation of tumor necrosis factor production	20	99	9.29e-07	Ccl2,Ccl3,Cybb,Cyba,Ccl4,Havcr2,Clu,Il1a,Tlr2,Tyrobp,Thbs1,Tlr4,Cd14,Ptafr,Fcer1g,Ccr5,Clec7a,Syk,Cd84,Fcgr3	Ccl2,Ccl3,Cybb,Cyba,Ccl4,Havcr2,Clu,Il1a,Tlr2,Tyrobp,Thbs1,Tlr4,Cd14,Ptafr,Fcer1g,Ccr5,Clec7a,Syk,Cd84,Fcgr3
GO:0070374	positive regulation of ERK1 and ERK2 cascade	30	219	9.31e-07	Ccl2,Ccl3,Tgfb1,Cd44,Ccl6,Ccl4,Atp6ap1,Ctgf,Havcr2,Ccl7,Trem2,Atp6v0c,Csf1r,Htr2b,Tnfrsf11a,Abl2,Il1a,Src,Tlr2,Pdgfc,Gpnmb,Cx3cl1,Lrp1,Tlr4,P2ry6,F2r,Rap1b,Pdgfa,Ngf,Arrb2	Ccl2,Ccl3,Tgfb1,Cd44,Ccl6,Ccl4,Atp6ap1,Ctgf,Havcr2,Ccl7,Trem2,Atp6v0c,Csf1r,Htr2b,Tnfrsf11a,Abl2,Il1a,Src,Tlr2,Pdgfc,Gpnmb,Cx3cl1,Lrp1,Tlr4,P2ry6,F2r,Rap1b,Pdgfa,Ngf,Arrb2
GO:0002687	positive regulation of leukocyte migration	25	156	9.63e-07	Ccl2,Ccl3,Tgfb1,Ccl4,Ccl7,Lgmn,Edn1,Trem2,Sele,Mdk,Il1a,Tlr2,P2rx4,F7,Cx3cl1,Nckap1l,Serpine1,Thbs1,C3ar1,Cx3cr1,Ptafr,Mmp14,Adam8,Lgals3,Selp	Ccl2,Ccl3,Tgfb1,Ccl4,Ccl7,Lgmn,Edn1,Trem2,Sele,Mdk,Il1a,Tlr2,P2rx4,F7,Cx3cl1,Nckap1l,Serpine1,Thbs1,C3ar1,Cx3cr1,Ptafr,Mmp14,Adam8,Lgals3,Selp
GO:0051093	negative regulation of developmental process	80	1043	1.01e-06	Ccl2,Loxl3,Ccl3,Tgfb1,Gdf15,Coro1c,Cd44,Wisp1,Tgfbr1,Timp1,Ctsk,Ctsz,Sparc,Ywhah,Id2,Hif1a,Fbln5,Lgmn,Gpr137b,Loxl2,Runx1,Abcg1,Lbh,Tmem178,Anxa1,Itm2c,Rab29,Col5a1,Frzb,Itgav,Creb3l1,Mdk,Il1a,Nras,Tlr2,Lmna,Cd38,Ereg,Gdf3,Ctsc,Nucb2,Sfrp1,Anxa2,C1qc,Tnn,Serpine1,Rbpj,Fndc3b,Tgfb2,Ubash3b,Lrp1,Gadd45a,Thbs1,Phldb2,Inhba,Vat1,Bdnf,Bex1,Cx3cr1,Ptprs,Lif,Rspo2,Postn,Tnfrsf11b,Dab2,Fat3,Col5a2,Col3a1…	Ccl2,Loxl3,Ccl3,Tgfb1,Gdf15,Coro1c,Cd44,Wisp1,Tgfbr1,Timp1,Ctsk,Ctsz,Sparc,Ywhah,Id2,Hif1a,Fbln5,Lgmn,Gpr137b,Loxl2,Runx1,Abcg1,Lbh,Tmem178,Anxa1,Itm2c,Rab29,Col5a1,Frzb,Itgav,Creb3l1,Mdk,Il1a,Nras,Tlr2,Lmna,Cd38,Ereg,Gdf3,Ctsc,Nucb2,Sfrp1,Anxa2,C1qc,Tnn,Serpine1,Rbpj,Fndc3b,Tgfb2,Ubash3b,Lrp1,Gadd45a,Thbs1,Phldb2,Inhba,Vat1,Bdnf,Bex1,Cx3cr1,Ptprs,Lif,Rspo2,Postn,Tnfrsf11b,Dab2,Fat3,Col5a2,Col3a1…
GO:0043406	positive regulation of MAP kinase activity	31	236	1.28e-06	Tgfb1,Gdf15,Tgfbr1,Gadd45b,Pik3r5,Edn1,Htr2b,Tnfrsf11a,Gpr39,Ptpn1,Src,Pdgfc,Hgf,Gadd45a,Thbs1,Tlr4,F2r,Zeb2,Pdgfa,Dab2,Adam9,P2rx7,Mdfic,Adam8,Taok3,Prkcd,Il1rn,Syk,Erp29,Iqgap1,Shc2	Tgfb1,Gdf15,Tgfbr1,Gadd45b,Pik3r5,Edn1,Htr2b,Tnfrsf11a,Gpr39,Ptpn1,Src,Pdgfc,Hgf,Gadd45a,Thbs1,Tlr4,F2r,Zeb2,Pdgfa,Dab2,Adam9,P2rx7,Mdfic,Adam8,Taok3,Prkcd,Il1rn,Syk,Erp29,Iqgap1,Shc2
GO:0019725	cellular homeostasis	69	849	1.31e-06	Ccl2,Ccl3,Ckb,Tgfb1,Tbxas1,Hmox1,Mcoln2,Cyba,Trpv2,Atp6ap1,Atp2b1,Hif1a,Edn1,Hexb,Atp6v0c,Tmem178,P4hb,Slc11a1,Htr2b,Gpr39,Abl2,Itgav,Vcam1,Ccdc109b,Atp6v0d2,Ppt1,Cd38,Tmem165,Cxcl1,P2rx4,Nucb2,Atp6ap2,Cx3cl1,Mcoln3,Atp13a2,Lrp1,Atp6v0a1,Grn,Plcl2,Wfs1,C3ar1,Hk3,Lamp2,P2ry6,Rab11fip5,Lacc1,Tpcn2,F2r,Cemip,Cx3cr1,Slc39a6,Slc8b1,Hvcn1,Gpx1,Slc8a1,Ftl1,Gpr157,P2rx7,Sox4,Enpp1,Ccr5,Cacna1d,Spp1,Atp6v…	Ccl2,Ccl3,Ckb,Tgfb1,Tbxas1,Hmox1,Mcoln2,Cyba,Trpv2,Atp6ap1,Atp2b1,Hif1a,Edn1,Hexb,Atp6v0c,Tmem178,P4hb,Slc11a1,Htr2b,Gpr39,Abl2,Itgav,Vcam1,Ccdc109b,Atp6v0d2,Ppt1,Cd38,Tmem165,Cxcl1,P2rx4,Nucb2,Atp6ap2,Cx3cl1,Mcoln3,Atp13a2,Lrp1,Atp6v0a1,Grn,Plcl2,Wfs1,C3ar1,Hk3,Lamp2,P2ry6,Rab11fip5,Lacc1,Tpcn2,F2r,Cemip,Cx3cr1,Slc39a6,Slc8b1,Hvcn1,Gpx1,Slc8a1,Ftl1,Gpr157,P2rx7,Sox4,Enpp1,Ccr5,Cacna1d,Spp1,Atp6v…
GO:0002275	myeloid cell activation involved in immune response	15	53	1.32e-06	Ccl3,Havcr2,Trem2,Anxa3,Tyrobp,Sbno2,Grn,Lat2,Cx3cr1,Pi4k2a,Fcer1g,Milr1,Myo1f,Cd300a,Syk	Ccl3,Havcr2,Trem2,Anxa3,Tyrobp,Sbno2,Grn,Lat2,Cx3cr1,Pi4k2a,Fcer1g,Milr1,Myo1f,Cd300a,Syk
GO:0043549	regulation of kinase activity	69	850	1.33e-06	Tgfb1,Gdf15,Coro1c,Ephb3,Tgfbr1,Mertk,Gadd45b,Ncf1,Tnfaip3,Pik3r5,Edn1,Parp8,Clu,Hbegf,Csf1r,Nab2,Slc11a1,Htr2b,Tnfrsf11a,Gpr39,Ptpn1,Src,Pdgfc,Fcgr1,Cyr61,Pik3r3,Hgf,Fgr,Ereg,Camk1,Sfrp1,Nckap1l,Vav3,Rap2b,Tgfb2,Ubash3b,Gadd45a,Thbs1,Tlr4,Ror1,Nek6,Socs3,F2r,Cemip,Zeb2,Pdgfa,Dab2,Wdr91,Adam9,Slc8a1,Dlg3,Pkib,Actb,P2rx7,Mdfic,Osbpl8,Adam8,Cd300a,Ngf,Arrb2,Taok3,Prkcd,Il1rn,Syk,Erp29,Iqgap1,Cdkn1c…	Tgfb1,Gdf15,Coro1c,Ephb3,Tgfbr1,Mertk,Gadd45b,Ncf1,Tnfaip3,Pik3r5,Edn1,Parp8,Clu,Hbegf,Csf1r,Nab2,Slc11a1,Htr2b,Tnfrsf11a,Gpr39,Ptpn1,Src,Pdgfc,Fcgr1,Cyr61,Pik3r3,Hgf,Fgr,Ereg,Camk1,Sfrp1,Nckap1l,Vav3,Rap2b,Tgfb2,Ubash3b,Gadd45a,Thbs1,Tlr4,Ror1,Nek6,Socs3,F2r,Cemip,Zeb2,Pdgfa,Dab2,Wdr91,Adam9,Slc8a1,Dlg3,Pkib,Actb,P2rx7,Mdfic,Osbpl8,Adam8,Cd300a,Ngf,Arrb2,Taok3,Prkcd,Il1rn,Syk,Erp29,Iqgap1,Cdkn1c…
GO:0046850	regulation of bone remodeling	16	62	1.33e-06	Atp6ap1,Gpr137b,Csf1r,Tnfrsf11a,Itgav,Mdk,Cd38,Sfrp1,Ubash3b,Fcgr4,Tnfrsf11b,P2rx7,Adam8,Spp1,Syk,Inpp5d	Atp6ap1,Gpr137b,Csf1r,Tnfrsf11a,Itgav,Mdk,Cd38,Sfrp1,Ubash3b,Fcgr4,Tnfrsf11b,P2rx7,Adam8,Spp1,Syk,Inpp5d
GO:0051216	cartilage development	27	184	1.33e-06	Col6a1,Col1a1,Tgfb1,Timp1,Mmp13,Ctgf,Hif1a,Edn1,Bmp1,Runx1,Cyr61,Mgp,Acan,Bgn,Tgfbi,Lum,Scx,Tgfb2,Thbs1,Chst11,Chsy1,Rspo2,Col12a1,Ext1,Col10a1,Ecm1,Sulf1	Col6a1,Col1a1,Tgfb1,Timp1,Mmp13,Ctgf,Hif1a,Edn1,Bmp1,Runx1,Cyr61,Mgp,Acan,Bgn,Tgfbi,Lum,Scx,Tgfb2,Thbs1,Chst11,Chsy1,Rspo2,Col12a1,Ext1,Col10a1,Ecm1,Sulf1
GO:0071363	cellular response to growth factor stimulus	46	459	1.33e-06	Ccl2,Acvr1b,Col1a1,Tgfb1,Gdf15,Cd44,Arpc2,Tgfbr1,Sparc,Ctgf,Vsir,Lgmn,Edn1,Runx1,Anxa1,Gfra1,Ehd4,Src,Tnfrsf1b,Hgf,Ibsp,Col1a2,Gdf3,Sfrp1,Serpine1,Scx,Tgfb2,Bdnf,Bex1,Gdf6,Cx3cr1,Fgf7,Postn,Ext1,Dab2,Adam9,Col3a1,E2f1,Ngf,Arap1,Arrb2,Nrros,Cfl1,Iqgap1,Sphk1,Actr3	Ccl2,Acvr1b,Col1a1,Tgfb1,Gdf15,Cd44,Arpc2,Tgfbr1,Sparc,Ctgf,Vsir,Lgmn,Edn1,Runx1,Anxa1,Gfra1,Ehd4,Src,Tnfrsf1b,Hgf,Ibsp,Col1a2,Gdf3,Sfrp1,Serpine1,Scx,Tgfb2,Bdnf,Bex1,Gdf6,Cx3cr1,Fgf7,Postn,Ext1,Dab2,Adam9,Col3a1,E2f1,Ngf,Arap1,Arrb2,Nrros,Cfl1,Iqgap1,Sphk1,Actr3
GO:0071396	cellular response to lipid	49	507	1.33e-06	Ccl2,Ccl3,Col1a1,Tgfb1,Cxcl16,Ywhah,Tnfaip3,Atp2b1,Havcr2,Edn1,Cd180,Litaf,Trem2,Npc1,Anxa1,Abl2,Il1a,Src,Abca1,Tnfrsf1b,Cxcl1,Sfrp1,Mmp2,Serpine1,Sbno2,Ptk7,Inhbb,Tlr4,Gjb3,Inhba,P2ry6,Cd14,Cx3cr1,Ptafr,Cd300lb,Fcgr4,Fes,Paqr7,Adam9,Cd80,E2f1,Sirpa,Lilrb4,Tnc,Cd68,Bcl2l11,Ccr5,Spp1,Msn	Ccl2,Ccl3,Col1a1,Tgfb1,Cxcl16,Ywhah,Tnfaip3,Atp2b1,Havcr2,Edn1,Cd180,Litaf,Trem2,Npc1,Anxa1,Abl2,Il1a,Src,Abca1,Tnfrsf1b,Cxcl1,Sfrp1,Mmp2,Serpine1,Sbno2,Ptk7,Inhbb,Tlr4,Gjb3,Inhba,P2ry6,Cd14,Cx3cr1,Ptafr,Cd300lb,Fcgr4,Fes,Paqr7,Adam9,Cd80,E2f1,Sirpa,Lilrb4a,Tnc,Cd68,Bcl2l11,Ccr5,Spp1,Msn
GO:0090087	regulation of peptide transport	59	674	1.33e-06	Ccl2,Tgfb1,Wisp1,Arpc2,Mmp13,Hif1a,Hcls1,Clec4n,Trem2,Abcg1,Anxa1,Ecrg4,Htr2b,Gpr39,Rab29,Il1a,Ptpn1,Src,Tlr2,Fgr,Cd38,Camk1,Nucb2,Sfrp1,Cx3cl1,Ptgs2,Atp13a2,Rab8b,Tgfb2,Lrp1,Inhbb,Tlr4,Cd14,Rab11fip5,F2r,Cemip,Slc8b1,Lif,Wls,Itgam,Frmd4a,Adam9,Sec16b,Edem1,AF251705,P2rx7,Mdfic,Lepre1,Sox4,Prkcd,Cacna1d,Kif3a,Syk,Lcp1,Erp29,Ucp2,Clec5a,Hmgn3,Actr3	Ccl2,Tgfb1,Wisp1,Arpc2,Mmp13,Hif1a,Hcls1,Clec4n,Trem2,Abcg1,Anxa1,1500015O10Rik,Htr2b,Gpr39,Rab29,Il1a,Ptpn1,Src,Tlr2,Fgr,Cd38,Camk1,Nucb2,Sfrp1,Cx3cl1,Ptgs2,Atp13a2,Rab8b,Tgfb2,Lrp1,Inhbb,Tlr4,Cd14,Rab11fip5,F2r,Cemip,Slc8b1,Lif,Wls,Itgam,Frmd4a,Adam9,Sec16b,Edem1,Cd300c2,P2rx7,Mdfic,P3h1,Sox4,Prkcd,Cacna1d,Kif3a,Syk,Lcp1,Erp29,Ucp2,Clec5a,Hmgn3,Actr3
GO:0051171	regulation of nitrogen compound metabolic process	269	5126	1.37e-06	Actr2,Ccl2,Itgb2,Acvr1b,Loxl3,Slc7a7,Ccl3,Col1a1,Spi1,Plaur,Tgfb1,Hck,Gdf15,Irf5,Bid,Coro1c,Cstb,Cd44,Hmox1,Mmp12,Itih3,Itih4,Tgfbr1,Crlf1,Timp1,Gadd45b,Ncf1,Ctsz,Serpinb6a,Timp2,Tnfsf13,Ccl6,Ccl4,Ywhah,Atp6ap1,Tnfaip3,Ctgf,Vsir,Havcr2,Id2,Dnmt3a,Ccl7,Grb2,Pik3r5,Hif1a,Cdca7l,Fbln5,Lgmn,Edn1,Hexb,Parp8,Samd8,Anxa8,Clu,Loxl2,Itga5,Pde1b,Litaf,Hcls1,Runx1,Rps6ka2,Trem2,Abcg1,Lbh,Atp6v0c,Hbegf,Csf1r…	Actr2,Ccl2,Itgb2,Acvr1b,Loxl3,Slc7a7,Ccl3,Col1a1,Spi1,Plaur,Tgfb1,Hck,Gdf15,Irf5,Bid,Coro1c,Cstb,Cd44,Hmox1,Mmp12,Itih3,Itih4,Tgfbr1,Crlf1,Timp1,Gadd45b,Ncf1,Ctsz,Serpinb6a,Timp2,Tnfsf13,Ccl6,Ccl4,Ywhah,Atp6ap1,Tnfaip3,Ctgf,Vsir,Havcr2,Id2,Dnmt3a,Ccl7,Grb2,Pik3r5,Hif1a,Cdca7l,Fbln5,Lgmn,Edn1,Hexb,Parp8,Samd8,Anxa8,Clu,Loxl2,Itga5,Pde1b,Litaf,Hcls1,Runx1,Rps6ka2,Trem2,Abcg1,Lbh,Atp6v0c,Hbegf,Csf1r…
GO:0051336	regulation of hydrolase activity	87	1184	1.4e-06	Ccl2,Gm2a,Ccl3,Plaur,Bid,Coro1c,Cstb,Cd44,Vav1,Ephb3,Itih3,Itih4,Timp1,Serpinb6a,Timp2,Ccl6,Ccl4,Ctgf,Vsir,Ccl7,Lgmn,Gpr137b,Anxa8,Anxa1,Arhgap19,Htr2b,Sele,Abl2,Src,Cyr61,Ppt1,Hgf,Ctsc,Rgs10,Rp2h,Cx3cl1,Anxa2,Ctsh,Ptgs2,Nckap1l,Vav3,Prex1,Mgat5,Serpine1,Atp13a2,Tgfb2,Lrp1,Thbs1,Grn,Dap,Plxnb2,Fn1,Naip5,Rcan1,Lxn,F2r,Arfgap3,Ptafr,Gpx1,Dlg3,Tbc1d9,Cd109,Abr,Rhog,Mical1,Mefv,Plek,Psap,Cd300a,Ngf,A…	Ccl2,Gm2a,Ccl3,Plaur,Bid,Coro1c,Cstb,Cd44,Vav1,Ephb3,Itih3,Itih4,Timp1,Serpinb6a,Timp2,Ccl6,Ccl4,Ctgf,Vsir,Ccl7,Lgmn,Gpr137b,Anxa8,Anxa1,Arhgap19,Htr2b,Sele,Abl2,Src,Cyr61,Ppt1,Hgf,Ctsc,Rgs10,Rp2,Cx3cl1,Anxa2,Ctsh,Ptgs2,Nckap1l,Vav3,Prex1,Mgat5,Serpine1,Atp13a2,Tgfb2,Lrp1,Thbs1,Grn,Dap,Plxnb2,Fn1,Naip5,Rcan1,Lxn,F2r,Arfgap3,Ptafr,Gpx1,Dlg3,Tbc1d9,Cd109,Abr,Rhog,Mical1,Mefv,Plek,Psap,Cd300a,Ngf,Ar…
GO:0051282	regulation of sequestering of calcium ion	23	136	1.42e-06	Ccl3,Tgfb1,Mcoln2,Cyba,Htr2b,Gpr39,Itgav,Cx3cl1,Mcoln3,Tgfb2,Ubash3b,Plcl2,P2ry6,Sepn1,Tpcn2,F2r,Cemip,Slc8b1,Slc8a1,P2rx7,Ngf,Ccr5,Myo5a	Ccl3,Tgfb1,Mcoln2,Cyba,Htr2b,Gpr39,Itgav,Cx3cl1,Mcoln3,Tgfb2,Ubash3b,Plcl2,P2ry6,Sepn1,Tpcn2,F2r,Cemip,Slc8b1,Slc8a1,P2rx7,Ngf,Ccr5,Myo5a
GO:0110053	regulation of actin filament organization	33	266	1.49e-06	Actr2,Wdr1,Arpc2,Tgfbr1,Eln,Ctgf,Grb2,Evl,Hcls1,Tlr2,Mtpn,Cx3cl1,Cotl1,Nckap1l,Prex1,Sh3pxd2b,Phldb2,Vill,Actg1,Arpc5,Arpc1b,Capzb,Fmn1,Plek,Arap1,Kirrel,Tmsb4x,Prkcd,Ssh3,Capg,Cfl1,Arpc4,Actr3	Actr2,Wdr1,Arpc2,Tgfbr1,Eln,Ctgf,Grb2,Evl,Hcls1,Tlr2,Mtpn,Cx3cl1,Cotl1,Nckap1l,Prex1,Sh3pxd2b,Phldb2,Vill,Actg1,Arpc5,Arpc1b,Capzb,Fmn1,Plek,Arap1,Kirrel,Tmsb4x,Prkcd,Ssh3,Capg,Cfl1,Arpc4,Actr3
GO:0046903	secretion	49	512	1.69e-06	Ccl3,Hck,Aprt,Mertk,Ctgf,Gnptab,Abcc3,Hif1a,Fbln5,Edn1,Anxa1,Ecrg4,Fam129b,Creb3l1,Tlr2,Abca1,Ppt1,Anxa3,Anxa2,Crlf2,Rab8b,Tmem106a,Lat2,Inhba,Bdnf,Rab11fip5,Arfgap3,Wls,Rab31,Pi4k2a,Fgf7,Pla2g4a,Fcer1g,Milr1,Myo1f,P2rx7,Tnfaip2,Plek,Psap,Cd300a,Ildr2,Steap3,Rab3il1,Il1rn,C1qtnf5,Syk,Myo5a,Erp29,Fcgr3	Ccl3,Hck,Aprt,Mertk,Ctgf,Gnptab,Abcc3,Hif1a,Fbln5,Edn1,Anxa1,1500015O10Rik,Fam129b,Creb3l1,Tlr2,Abca1,Ppt1,Anxa3,Anxa2,Crlf2,Rab8b,Tmem106a,Lat2,Inhba,Bdnf,Rab11fip5,Arfgap3,Wls,Rab31,Pi4k2a,Fgf7,Pla2g4a,Fcer1g,Milr1,Myo1f,P2rx7,Tnfaip2,Plek,Psap,Cd300a,Ildr2,Steap3,Rab3il1,Il1rn,C1qtnf5,Syk,Myo5a,Erp29,Fcgr3
GO:0048699	generation of neurons	111	1660	1.7e-06	Actr2,Tgfb1,Crabp2,Cd44,Wdr1,Ephb3,Tgfbr1,Ctsz,Timp2,Trpv2,Ywhah,Id2,Dnmt3a,Hif1a,Evl,Emb,Clu,Sdc2,Lrp12,Alcam,Hcls1,Runx1,Trem2,Csf1r,Gfra1,Hexa,Itm2c,Cln8,Rab29,Abl2,Fcgr2b,Mdk,Vcam1,Tlr2,Tnfrsf1b,Hgf,Cd38,P2rx4,Wnt16,Mtpn,Camk1,Sfrp1,Mmp2,Cx3cl1,Snx1,Nckap1l,Prex1,Mcoln3,Tnn,Micall2,Mapk6,Rbpj,Egr2,Daglb,Ptk7,Tgfb2,Lrp1,Grn,Inhba,Ror1,C1qa,Myo16,Dclk1,Plxnb2,Fn1,Rap2a,Bdnf,Bex1,B3gnt2,Gdf6,Cx3…	Actr2,Tgfb1,Crabp2,Cd44,Wdr1,Ephb3,Tgfbr1,Ctsz,Timp2,Trpv2,Ywhah,Id2,Dnmt3a,Hif1a,Evl,Emb,Clu,Sdc2,Lrp12,Alcam,Hcls1,Runx1,Trem2,Csf1r,Gfra1,Hexa,Itm2c,Cln8,Rab29,Abl2,Fcgr2b,Mdk,Vcam1,Tlr2,Tnfrsf1b,Hgf,Cd38,P2rx4,Wnt16,Mtpn,Camk1,Sfrp1,Mmp2,Cx3cl1,Snx1,Nckap1l,Prex1,Mcoln3,Tnn,Micall2,Mapk6,Rbpj,Egr2,Daglb,Ptk7,Tgfb2,Lrp1,Grn,Inhba,Ror1,C1qa,Myo16,Dclk1,Plxnb2,Fn1,Rap2a,Bdnf,Bex1,B3gnt2,Gdf6,Cx3…
GO:0050766	positive regulation of phagocytosis	17	73	1.73e-06	Ccl2,Mertk,Cyba,Trem2,Slc11a1,Fcgr2b,Fcgr1,Mfge8,Nckap1l,Lrp1,Rab31,Fcer1g,Abr,Sirpa,Cd300lf,Clec7a,Fcgr3	Ccl2,Mertk,Cyba,Trem2,Slc11a1,Fcgr2b,Fcgr1,Mfge8,Nckap1l,Lrp1,Rab31,Fcer1g,Abr,Sirpa,Cd300lf,Clec7a,Fcgr3
GO:0002793	positive regulation of peptide secretion	30	227	1.79e-06	Tgfb1,Mmp13,Hif1a,Clec4n,Trem2,Abcg1,Ecrg4,Htr2b,Gpr39,Il1a,Src,Tlr2,Fgr,Cd38,Atp13a2,Rab8b,Tgfb2,Lrp1,Tlr4,Cd14,Lif,Wls,Frmd4a,Adam9,AF251705,P2rx7,Sox4,Cacna1d,Syk,Clec5a	Tgfb1,Mmp13,Hif1a,Clec4n,Trem2,Abcg1,1500015O10Rik,Htr2b,Gpr39,Il1a,Src,Tlr2,Fgr,Cd38,Atp13a2,Rab8b,Tgfb2,Lrp1,Tlr4,Cd14,Lif,Wls,Frmd4a,Adam9,Cd300c2,P2rx7,Sox4,Cacna1d,Syk,Clec5a
GO:0032535	regulation of cellular component size	42	402	1.81e-06	Actr2,Il7r,Crabp2,Wdr1,Vav1,Arpc2,Eln,Trpv2,Grb2,Evl,Edn1,Hcls1,Cln8,Tlr2,Mtpn,Cotl1,Nckap1l,Vav3,Prex1,Atp13a2,Lrp1,Fn1,Bdnf,Vill,Ptprs,Arpc5,Arpc1b,P2rx7,Capzb,Fmn1,Plek,Ngf,Kirrel,Ccr5,Tmsb4x,Prkcd,Ssh3,Capg,Cfl1,Msn,Arpc4,Actr3	Actr2,Il7r,Crabp2,Wdr1,Vav1,Arpc2,Eln,Trpv2,Grb2,Evl,Edn1,Hcls1,Cln8,Tlr2,Mtpn,Cotl1,Nckap1l,Vav3,Prex1,Atp13a2,Lrp1,Fn1,Bdnf,Vill,Ptprs,Arpc5,Arpc1b,P2rx7,Capzb,Fmn1,Plek,Ngf,Kirrel,Ccr5,Tmsb4x,Prkcd,Ssh3,Capg,Cfl1,Msn,Arpc4,Actr3
GO:0050708	regulation of protein secretion	39	357	1.91e-06	Tgfb1,Wisp1,Mmp13,Hif1a,Clec4n,Trem2,Abcg1,Anxa1,Htr2b,Gpr39,Il1a,Src,Tlr2,Fgr,Cd38,Sfrp1,Cx3cl1,Atp13a2,Tgfb2,Lrp1,Inhbb,Tlr4,Cd14,Rab11fip5,F2r,Slc8b1,Wls,Frmd4a,Adam9,AF251705,P2rx7,Lepre1,Sox4,Cacna1d,Syk,Erp29,Ucp2,Clec5a,Hmgn3	Tgfb1,Wisp1,Mmp13,Hif1a,Clec4n,Trem2,Abcg1,Anxa1,Htr2b,Gpr39,Il1a,Src,Tlr2,Fgr,Cd38,Sfrp1,Cx3cl1,Atp13a2,Tgfb2,Lrp1,Inhbb,Tlr4,Cd14,Rab11fip5,F2r,Slc8b1,Wls,Frmd4a,Adam9,Cd300c2,P2rx7,P3h1,Sox4,Cacna1d,Syk,Erp29,Ucp2,Clec5a,Hmgn3
GO:0006811	ion transport	88	1214	1.98e-06	Slc7a7,Ccl3,S100a6,Atp6v1b2,Clic1,Mcoln2,Gltp,Slc25a13,Cybb,Trpv2,Atp6ap1,Atp2b1,Ctgf,Abcc3,Edn1,Emb,Atp6v1c1,Abcg1,Atp6v0c,Anxa1,Slc15a3,Slc11a1,Htr2b,Cln8,Tmem206,Itgav,Slc25a24,Ccdc109b,Atp6v0d2,Abca1,Pdpn,Slc2a1,Tmem165,P2rx4,Sec61a1,Slc6a8,Anxa2,Slco2a1,Clcn7,Slc41a2,Ttyh3,Ttyh2,Mcoln3,Atp13a2,Lasp1,Atp6v0a1,Plcl2,Kcnk13,P2ry6,Bdnf,Sfxn3,Tpcn2,Pltp,F2r,Fam26e,Slc39a6,Slc8b1,Tg,Pla2g4a,Hvcn1,…	Slc7a7,Ccl3,S100a6,Atp6v1b2,Clic1,Mcoln2,Gltp,Slc25a13,Cybb,Trpv2,Atp6ap1,Atp2b1,Ctgf,Abcc3,Edn1,Emb,Atp6v1c1,Abcg1,Atp6v0c,Anxa1,Slc15a3,Slc11a1,Htr2b,Cln8,Tmem206,Itgav,Slc25a24,Ccdc109b,Atp6v0d2,Abca1,Pdpn,Slc2a1,Tmem165,P2rx4,Sec61a1,Slc6a8,Anxa2,Slco2a1,Clcn7,Slc41a2,Ttyh3,Ttyh2,Mcoln3,Atp13a2,Lasp1,Atp6v0a1,Plcl2,Kcnk13,P2ry6,Bdnf,Sfxn3,Tpcn2,Pltp,F2r,Fam26e,Slc39a6,Slc8b1,Tg,Pla2g4a,Hvcn1,…
GO:0050729	positive regulation of inflammatory response	23	139	1.98e-06	Ccl3,Wisp1,Ctss,Trem2,Tnfrsf11a,Mdk,Tlr2,Fcgr1,Ctsc,Cx3cl1,Ptgs2,Serpine1,Tlr4,Grn,Pla2g4a,Alox5ap,Osm,Fcer1g,Adam8,Ccr5,Clec7a,Nfkbiz,Fcgr3	Ccl3,Wisp1,Ctss,Trem2,Tnfrsf11a,Mdk,Tlr2,Fcgr1,Ctsc,Cx3cl1,Ptgs2,Serpine1,Tlr4,Grn,Pla2g4a,Alox5ap,Osm,Fcer1g,Adam8,Ccr5,Clec7a,Nfkbiz,Fcgr3
GO:0071417	cellular response to organonitrogen compound	51	549	2.07e-06	Actr2,Ccl2,Col6a1,Col1a1,Tgfb1,Arpc2,Aprt,Cybb,Cyba,Dnmt3a,Grb2,Lgmn,Edn1,Trem2,Casp4,Htr2b,Fcgr2b,Ptpn1,Src,Vcam1,Tlr2,Pdgfc,Pik3r3,P2rx4,Col1a2,Sfrp1,Mmp2,Bace1,Ptgs2,Col16a1,Rab8b,Lrp1,Inhbb,Tlr4,P2ry6,Sepn1,Rap1b,Rab31,Ptafr,Col5a2,Slc8a1,Col3a1,Folr2,Actb,Enpp1,Bcl2l11,Prkcd,Apobec1,Cfl1,Myo5a,Ucp2	Actr2,Ccl2,Col6a1,Col1a1,Tgfb1,Arpc2,Aprt,Cybb,Cyba,Dnmt3a,Grb2,Lgmn,Edn1,Trem2,Casp4,Htr2b,Fcgr2b,Ptpn1,Src,Vcam1,Tlr2,Pdgfc,Pik3r3,P2rx4,Col1a2,Sfrp1,Mmp2,Bace1,Ptgs2,Col16a1,Rab8b,Lrp1,Inhbb,Tlr4,P2ry6,Sepn1,Rap1b,Rab31,Ptafr,Col5a2,Slc8a1,Col3a1,Folr2,Actb,Enpp1,Bcl2l11,Prkcd,Apobec1,Cfl1,Myo5a,Ucp2
GO:0060341	regulation of cellular localization	81	1083	2.09e-06	Ccl2,Itgb2,Ccl3,Tgfb1,Gab2,Wdr1,Hmox1,Arpc2,Mcoln2,Stac2,Cyba,Hif1a,Gpr137b,Hcls1,Trem2,Htr2b,Gpr39,Rab29,Itgav,Ptpn1,Src,Lmna,Leprot,Fgr,P2rx4,Camk1,Tyrobp,Cx3cl1,Trim29,Bace1,Anxa2,Ptgs2,Mcoln3,Atp13a2,Tgfb2,Ubash3b,Lrp1,Plcl2,Dclk1,P2ry6,Rab11fip5,Sepn1,Tpcn2,F2r,Cemip,Slc8b1,Rap1b,Lif,Itgam,Ptafr,Fcer1g,Dab2,Fes,Sec16b,Slc8a1,Edem1,Mmp14,Abr,Rhog,Scn1b,Actb,P2rx7,Mdfic,Cd300a,Ngf,Ccr5,Prkcd,C…	Ccl2,Itgb2,Ccl3,Tgfb1,Gab2,Wdr1,Hmox1,Arpc2,Mcoln2,Stac2,Cyba,Hif1a,Gpr137b,Hcls1,Trem2,Htr2b,Gpr39,Rab29,Itgav,Ptpn1,Src,Lmna,Leprot,Fgr,P2rx4,Camk1,Tyrobp,Cx3cl1,Trim29,Bace1,Anxa2,Ptgs2,Mcoln3,Atp13a2,Tgfb2,Ubash3b,Lrp1,Plcl2,Dclk1,P2ry6,Rab11fip5,Sepn1,Tpcn2,F2r,Cemip,Slc8b1,Rap1b,Lif,Itgam,Ptafr,Fcer1g,Dab2,Fes,Sec16b,Slc8a1,Edem1,Mmp14,Abr,Rhog,Scn1b,Actb,P2rx7,Mdfic,Cd300a,Ngf,Ccr5,Prkcd,C…
GO:0002460	adaptive immune response based on somatic recombination of immune receptors built from immunoglobulin superfamily domains	24	152	2.18e-06	Tgfb1,Tnfsf13,Slc11a1,Fcgr2b,Nras,Fcgr1,Ctsc,Ctsh,Mlh1,Crlf2,C1qc,C1qb,Rftn1,C3ar1,C1qa,Ly9,Cfi,Pirb,Fcer1g,Il18bp,Prkcd,Inpp5d,Gba,Fcgr3	Tgfb1,Tnfsf13,Slc11a1,Fcgr2b,Nras,Fcgr1,Ctsc,Ctsh,Mlh1,Crlf2,C1qc,C1qb,Rftn1,C3ar1,C1qa,Ly9,Cfi,Pirb,Fcer1g,Il18bp,Prkcd,Inpp5d,Gba,Fcgr3
GO:0002886	regulation of myeloid leukocyte mediated immunity	16	65	2.21e-06	Itgb2,Gab2,Hmox1,Fcgr1,Fgr,Cxcl1,Tyrobp,Itgam,Ptafr,Fcer1g,Fes,Abr,Cd300a,Syk,Cd84,Fcgr3	Itgb2,Gab2,Hmox1,Fcgr1,Fgr,Cxcl1,Tyrobp,Itgam,Ptafr,Fcer1g,Fes,Abr,Cd300a,Syk,Cd84,Fcgr3
GO:0043254	regulation of protein-containing complex assembly	44	437	2.21e-06	Actr2,Tgfb1,Hck,Bid,Arpc2,Eln,Grb2,Evl,Clu,Hcls1,Src,Tlr2,Abca1,Mtpn,Cotl1,Nckap1l,Prex1,Tlr4,Lamp2,Vill,Rap1b,Arpc5,Fes,Arpc1b,Mefv,Capzb,Fmn1,Plek,Kirrel,Bcl2l11,Tmsb4x,Prkcd,Ssh3,Capg,Cfl1,Msn,Syk,Lgals3,Arpc4,Fnip2,Lcp1,Selp,Gba,Actr3	Actr2,Tgfb1,Hck,Bid,Arpc2,Eln,Grb2,Evl,Clu,Hcls1,Src,Tlr2,Abca1,Mtpn,Cotl1,Nckap1l,Prex1,Tlr4,Lamp2,Vill,Rap1b,Arpc5,Fes,Arpc1b,Mefv,Capzb,Fmn1,Plek,Kirrel,Bcl2l11,Tmsb4x,Prkcd,Ssh3,Capg,Cfl1,Msn,Syk,Lgals3,Arpc4,Fnip2,Lcp1,Selp,Gba,Actr3
GO:0000902	cell morphogenesis	62	739	2.24e-06	Col6a1,Il7r,Wdr1,Ephb3,Mertk,Id2,Evl,Emb,Clu,Sdc2,Alcam,Hcls1,Csf1r,Hexa,Abl2,Itgav,Mdk,Src,Pdpn,Hgf,Rp2h,Sfrp1,Snx1,Nckap1l,Fermt3,Tnn,Micall2,Egr2,Fndc3b,Tgfb2,Lrp1,Myo16,Dclk1,Plxnb2,Lipa,Fn1,Bdnf,B3gnt2,B4galt6,Zeb2,Col12a1,Postn,Cdh11,Ext1,Unc5b,Dab2,Fat3,Rhog,Scn1b,Actb,P2rx7,Capzb,Fmn1,Adam8,Cap1,Ngf,Myo7a,B4galt5,Kif3a,Unc93b1,Iqgap1,Plxna1	Col6a1,Il7r,Wdr1,Ephb3,Mertk,Id2,Evl,Emb,Clu,Sdc2,Alcam,Hcls1,Csf1r,Hexa,Abl2,Itgav,Mdk,Src,Pdpn,Hgf,Rp2,Sfrp1,Snx1,Nckap1l,Fermt3,Tnn,Micall2,Egr2,Fndc3b,Tgfb2,Lrp1,Myo16,Dclk1,Plxnb2,Lipa,Fn1,Bdnf,B3gnt2,B4galt6,Zeb2,Col12a1,Postn,Cdh11,Ext1,Unc5b,Dab2,Fat3,Rhog,Scn1b,Actb,P2rx7,Capzb,Fmn1,Adam8,Cap1,Ngf,Myo7a,B4galt5,Kif3a,Unc93b1,Iqgap1,Plxna1
GO:0007159	leukocyte cell-cell adhesion	15	56	2.24e-06	Itgb2,Cd44,Itga5,Sele,Vcam1,Olr1,Fermt3,Thbs1,Cx3cr1,Itgam,Ext1,Msn,Syk,Selp,Gcnt1	Itgb2,Cd44,Itga5,Sele,Vcam1,Olr1,Fermt3,Thbs1,Cx3cr1,Itgam,Ext1,Msn,Syk,Selp,Gcnt1
GO:0031349	positive regulation of defense response	32	258	2.31e-06	Ccl3,Wisp1,Vav1,Mmp12,Ctss,Cyba,Havcr2,Trem2,Tnfrsf11a,Mdk,Tlr2,Fcgr1,Ereg,Cxcl1,Ctsc,Mmp2,Cx3cl1,Ptgs2,Serpine1,Tlr4,Grn,Pla2g4a,Alox5ap,Osm,Fcer1g,Adam8,Ccr5,Clec7a,Tlr8,Nfkbiz,Sh2d1b2,Fcgr3	Ccl3,Wisp1,Vav1,Mmp12,Ctss,Cyba,Havcr2,Trem2,Tnfrsf11a,Mdk,Tlr2,Fcgr1,Ereg,Cxcl1,Ctsc,Mmp2,Cx3cl1,Ptgs2,Serpine1,Tlr4,Grn,Pla2g4a,Alox5ap,Osm,Fcer1g,Adam8,Ccr5,Clec7a,Tlr8,Nfkbiz,Sh2d1b1,Fcgr3
GO:1903708	positive regulation of hemopoiesis	29	217	2.34e-06	Acvr1b,Ccl3,Tgfb1,Il7r,Cd83,Atp6ap1,Vsir,Id2,Hif1a,Hcls1,Runx1,Trem2,Csf1r,Anxa1,Mdk,Cxcl1,Tyrobp,Nckap1l,Inhba,Rab7b,Lif,Itgam,Fes,Mmp14,Sox4,Adam8,Nfkbiz,Syk,Inpp5d	Acvr1b,Ccl3,Tgfb1,Il7r,Cd83,Atp6ap1,Vsir,Id2,Hif1a,Hcls1,Runx1,Trem2,Csf1r,Anxa1,Mdk,Cxcl1,Tyrobp,Nckap1l,Inhba,Rab7b,Lif,Itgam,Fes,Mmp14,Sox4,Adam8,Nfkbiz,Syk,Inpp5d
GO:0071702	organic substance transport	119	1836	2.43e-06	Gm2a,Slc7a7,Col1a1,Tgfb1,Bid,Mmp12,Kdelr3,Gltp,Pea15a,Slc25a13,Rrbp1,Ncf1,Ywhah,Rab32,Gnptab,Abcc3,Edn1,Emb,Clu,Krt18,Abcg1,Npc1,Anxa1,Slc15a3,Msr1,Tram1,Ecrg4,Slc11a1,Cln8,Arl8a,Rab29,Zmat3,Slc25a24,Tmem144,Tlr2,Lmna,Abca1,Pdpn,Slc2a1,Ppt1,Snx8,Sec61a1,Golt1b,Rp2h,Slc6a8,Il10ra,Snx1,Slco2a1,Mfsd12,Crlf2,Atp13a2,Egr2,Spcs2,Rab8b,Apobr,Dennd2a,Tmem106a,Rftn1,Inhba,Mvb12b,Lamp2,Neurl3,Arl11,Bdnf,Ra…	Gm2a,Slc7a7,Col1a1,Tgfb1,Bid,Mmp12,Kdelr3,Gltp,Pea15a,Slc25a13,Rrbp1,Ncf1,Ywhah,Rab32,Gnptab,Abcc3,Edn1,Emb,Clu,Krt18,Abcg1,Npc1,Anxa1,Slc15a3,Msr1,Tram1,1500015O10Rik,Slc11a1,Cln8,Arl8a,Rab29,Zmat3,Slc25a24,Tmem144,Tlr2,Lmna,Abca1,Pdpn,Slc2a1,Ppt1,Snx8,Sec61a1,Golt1b,Rp2,Slc6a8,Il10ra,Snx1,Slco2a1,Mfsd12,Crlf2,Atp13a2,Egr2,Spcs2,Rab8b,Apobr,Dennd2a,Tmem106a,Rftn1,Inhba,Mvb12b,Lamp2,Neurl3,Arl11,…
GO:0032880	regulation of protein localization	75	978	2.64e-06	Ccl2,Tgfb1,Wisp1,Arpc2,Mmp13,Stac2,Hif1a,Gpr137b,Hcls1,Clec4n,Trem2,Abcg1,Anxa1,Htr2b,Gpr39,Rab29,Il1a,Ptpn1,Src,Tlr2,Lmna,Leprot,Fgr,Cd38,Camk1,Tyrobp,Sfrp1,Cx3cl1,Trim29,Ptgs2,Atp13a2,Tgfb2,Lrp1,Inhbb,Tlr4,Dclk1,Cd14,Rab11fip5,F2r,Cemip,Slc8b1,Lif,Wls,Itgam,Frmd4a,Fcer1g,Dab2,Adam9,Plekhm2,Sec16b,Edem1,Mmp14,AF251705,Rhog,Actb,P2rx7,Mdfic,Lepre1,Sox4,Prkcd,Cacna1d,Cfl1,Kif3a,Msn,Syk,Lgals3,Myo5…	Ccl2,Tgfb1,Wisp1,Arpc2,Mmp13,Stac2,Hif1a,Gpr137b,Hcls1,Clec4n,Trem2,Abcg1,Anxa1,Htr2b,Gpr39,Rab29,Il1a,Ptpn1,Src,Tlr2,Lmna,Leprot,Fgr,Cd38,Camk1,Tyrobp,Sfrp1,Cx3cl1,Trim29,Ptgs2,Atp13a2,Tgfb2,Lrp1,Inhbb,Tlr4,Dclk1,Cd14,Rab11fip5,F2r,Cemip,Slc8b1,Lif,Wls,Itgam,Frmd4a,Fcer1g,Dab2,Adam9,Plekhm2,Sec16b,Edem1,Mmp14,Cd300c2,Rhog,Actb,P2rx7,Mdfic,P3h1,Sox4,Prkcd,Cacna1d,Cfl1,Kif3a,Msn,Syk,Lgals3,Myo5a,L…
GO:0045859	regulation of protein kinase activity	62	744	2.76e-06	Tgfb1,Gdf15,Coro1c,Tgfbr1,Gadd45b,Ncf1,Tnfaip3,Pik3r5,Edn1,Parp8,Clu,Hbegf,Csf1r,Nab2,Slc11a1,Htr2b,Tnfrsf11a,Gpr39,Ptpn1,Src,Pdgfc,Fcgr1,Cyr61,Hgf,Fgr,Ereg,Camk1,Sfrp1,Nckap1l,Rap2b,Tgfb2,Ubash3b,Gadd45a,Thbs1,Tlr4,Nek6,F2r,Cemip,Zeb2,Pdgfa,Dab2,Adam9,Slc8a1,Dlg3,Pkib,Actb,P2rx7,Mdfic,Osbpl8,Adam8,Cd300a,Ngf,Arrb2,Taok3,Prkcd,Il1rn,Syk,Erp29,Iqgap1,Cdkn1c,Shc2,Gba	Tgfb1,Gdf15,Coro1c,Tgfbr1,Gadd45b,Ncf1,Tnfaip3,Pik3r5,Edn1,Parp8,Clu,Hbegf,Csf1r,Nab2,Slc11a1,Htr2b,Tnfrsf11a,Gpr39,Ptpn1,Src,Pdgfc,Fcgr1,Cyr61,Hgf,Fgr,Ereg,Camk1,Sfrp1,Nckap1l,Rap2b,Tgfb2,Ubash3b,Gadd45a,Thbs1,Tlr4,Nek6,F2r,Cemip,Zeb2,Pdgfa,Dab2,Adam9,Slc8a1,Dlg3,Pkib,Actb,P2rx7,Mdfic,Osbpl8,Adam8,Cd300a,Ngf,Arrb2,Taok3,Prkcd,Il1rn,Syk,Erp29,Iqgap1,Cdkn1c,Shc2,Gba
GO:0051347	positive regulation of transferase activity	56	642	3.08e-06	Tgfb1,Gdf15,Ephb3,Tgfbr1,Mertk,Gadd45b,Ncf1,Pik3r5,Edn1,Parp8,Clu,Hbegf,Csf1r,Nab2,Slc11a1,Htr2b,Tnfrsf11a,Gpr39,Ptpn1,Src,Pdgfc,Fcgr1,Cyr61,Hgf,Fgr,Ereg,Camk1,Nckap1l,Vav3,Tgfb2,Gadd45a,Thbs1,Tlr4,Ror1,Nek6,F2r,Cemip,Zeb2,Pdgfa,Dab2,Adam9,Dlg3,Pkib,P2rx7,Mdfic,Osbpl8,Adam8,Ngf,Arrb2,Taok3,Prkcd,Il1rn,Syk,Erp29,Iqgap1,Shc2	Tgfb1,Gdf15,Ephb3,Tgfbr1,Mertk,Gadd45b,Ncf1,Pik3r5,Edn1,Parp8,Clu,Hbegf,Csf1r,Nab2,Slc11a1,Htr2b,Tnfrsf11a,Gpr39,Ptpn1,Src,Pdgfc,Fcgr1,Cyr61,Hgf,Fgr,Ereg,Camk1,Nckap1l,Vav3,Tgfb2,Gadd45a,Thbs1,Tlr4,Ror1,Nek6,F2r,Cemip,Zeb2,Pdgfa,Dab2,Adam9,Dlg3,Pkib,P2rx7,Mdfic,Osbpl8,Adam8,Ngf,Arrb2,Taok3,Prkcd,Il1rn,Syk,Erp29,Iqgap1,Shc2
GO:0030003	cellular cation homeostasis	55	625	3.09e-06	Ccl2,Ccl3,Tgfb1,Hmox1,Mcoln2,Trpv2,Atp6ap1,Atp2b1,Hif1a,Edn1,Hexb,Atp6v0c,Tmem178,Slc11a1,Htr2b,Gpr39,Abl2,Itgav,Ccdc109b,Atp6v0d2,Ppt1,Cd38,Tmem165,Cxcl1,P2rx4,Nucb2,Atp6ap2,Cx3cl1,Mcoln3,Atp13a2,Lrp1,Atp6v0a1,Grn,Plcl2,Wfs1,C3ar1,P2ry6,Lacc1,Tpcn2,F2r,Cemip,Cx3cr1,Slc39a6,Slc8b1,Hvcn1,Slc8a1,Ftl1,Gpr157,P2rx7,Ccr5,Cacna1d,Spp1,Atp6v1a,Myo5a,Gpr35	Ccl2,Ccl3,Tgfb1,Hmox1,Mcoln2,Trpv2,Atp6ap1,Atp2b1,Hif1a,Edn1,Hexb,Atp6v0c,Tmem178,Slc11a1,Htr2b,Gpr39,Abl2,Itgav,Ccdc109b,Atp6v0d2,Ppt1,Cd38,Tmem165,Cxcl1,P2rx4,Nucb2,Atp6ap2,Cx3cl1,Mcoln3,Atp13a2,Lrp1,Atp6v0a1,Grn,Plcl2,Wfs1,C3ar1,P2ry6,Lacc1,Tpcn2,F2r,Cemip,Cx3cr1,Slc39a6,Slc8b1,Hvcn1,Slc8a1,Ftl1,Gpr157,P2rx7,Ccr5,Cacna1d,Spp1,Atp6v1a,Myo5a,Gpr35
GO:0034103	regulation of tissue remodeling	18	87	3.09e-06	Atp6ap1,Gpr137b,Csf1r,Tnfrsf11a,Itgav,Mdk,Cd38,Gpnmb,Sfrp1,Ubash3b,Fcgr4,Tnfrsf11b,Abr,P2rx7,Adam8,Spp1,Syk,Inpp5d	Atp6ap1,Gpr137b,Csf1r,Tnfrsf11a,Itgav,Mdk,Cd38,Gpnmb,Sfrp1,Ubash3b,Fcgr4,Tnfrsf11b,Abr,P2rx7,Adam8,Spp1,Syk,Inpp5d
GO:0008064	regulation of actin polymerization or depolymerization	26	181	3.17e-06	Actr2,Wdr1,Arpc2,Eln,Grb2,Evl,Hcls1,Tlr2,Mtpn,Cotl1,Nckap1l,Prex1,Vill,Arpc5,Arpc1b,Capzb,Fmn1,Plek,Kirrel,Tmsb4x,Prkcd,Ssh3,Capg,Cfl1,Arpc4,Actr3	Actr2,Wdr1,Arpc2,Eln,Grb2,Evl,Hcls1,Tlr2,Mtpn,Cotl1,Nckap1l,Prex1,Vill,Arpc5,Arpc1b,Capzb,Fmn1,Plek,Kirrel,Tmsb4x,Prkcd,Ssh3,Capg,Cfl1,Arpc4,Actr3
GO:0030203	glycosaminoglycan metabolic process	17	77	3.17e-06	Tgfb1,Cd44,Itih3,Itih4,Hexb,Hexa,Hgf,Bgn,Dse,Gns,Chst11,Mamdc2,Chsy1,Cemip,Ext1,Pxylp1,Xylt2	Tgfb1,Cd44,Itih3,Itih4,Hexb,Hexa,Hgf,Bgn,Dse,Gns,Chst11,Mamdc2,Chsy1,Cemip,Ext1,Pxylp1,Xylt2
GO:0050714	positive regulation of protein secretion	27	195	3.45e-06	Tgfb1,Mmp13,Hif1a,Clec4n,Trem2,Abcg1,Htr2b,Gpr39,Il1a,Src,Tlr2,Fgr,Cd38,Atp13a2,Tgfb2,Lrp1,Tlr4,Cd14,Wls,Frmd4a,Adam9,AF251705,P2rx7,Sox4,Cacna1d,Syk,Clec5a	Tgfb1,Mmp13,Hif1a,Clec4n,Trem2,Abcg1,Htr2b,Gpr39,Il1a,Src,Tlr2,Fgr,Cd38,Atp13a2,Tgfb2,Lrp1,Tlr4,Cd14,Wls,Frmd4a,Adam9,Cd300c2,P2rx7,Sox4,Cacna1d,Syk,Clec5a
GO:0008285	negative regulation of cell population proliferation	58	680	3.55e-06	Tgfb1,Cd44,Hmox1,Tgfbr1,Timp2,Trpv2,Sparc,Tnfaip3,Vsir,Havcr2,Ctsl,Runx1,Rps6ka2,Csf1r,Ecrg4,Fcgr2b,Fam129b,Frzb,Il1a,Wisp2,Tlr2,Lmna,Pdpn,Ereg,Gpnmb,Hpgds,Cd9,Tyrobp,Nupr1,Sfrp1,Ifi30,Ptgs2,Tnn,Rbpj,Tgfb2,Thbs1,Inhba,Myo16,Bdnf,F2r,Lif,Skap2,Dab2,Cd109,Cd80,E2f1,Sox4,Cd300a,Ccr5,Hmga1,Lgals3,St18,Cdk6,Inpp5d,Cd276,Tgif1,Sulf1,Slurp1	Tgfb1,Cd44,Hmox1,Tgfbr1,Timp2,Trpv2,Sparc,Tnfaip3,Vsir,Havcr2,Ctsl,Runx1,Rps6ka2,Csf1r,1500015O10Rik,Fcgr2b,Fam129b,Frzb,Il1a,Wisp2,Tlr2,Lmna,Pdpn,Ereg,Gpnmb,Hpgds,Cd9,Tyrobp,Nupr1,Sfrp1,Ifi30,Ptgs2,Tnn,Rbpj,Tgfb2,Thbs1,Inhba,Myo16,Bdnf,F2r,Lif,Skap2,Dab2,Cd109,Cd80,E2f1,Sox4,Cd300a,Ccr5,Hmga1,Lgals3,St18,Cdk6,Inpp5d,Cd276,Tgif1,Sulf1,Slurp1
GO:0050801	ion homeostasis	64	786	3.55e-06	Ccl2,Ccl3,Ckb,Tgfb1,Tbxas1,Hmox1,Mcoln2,Trpv2,Atp6ap1,Atp2b1,Hif1a,Edn1,Hexb,Abcg1,Atp6v0c,Tmem178,Slc11a1,Htr2b,Gpr39,Abl2,Itgav,Src,Ccdc109b,Atp6v0d2,Abca1,Ppt1,Cd38,Tmem165,Cxcl1,P2rx4,Nucb2,Atp6ap2,Cx3cl1,Mcoln3,Atp13a2,Lrp1,Atp6v0a1,Grn,Plcl2,Wfs1,C3ar1,P2ry6,Lacc1,Sepn1,Tpcn2,F2r,Cemip,Cx3cr1,Slc39a6,Slc8b1,Hvcn1,Slc8a1,Ftl1,Gpr157,Scn1b,P2rx7,Enpp1,Ccr5,Cacna1d,Steap3,Spp1,Atp6v1a,Myo5a,Gp…	Ccl2,Ccl3,Ckb,Tgfb1,Tbxas1,Hmox1,Mcoln2,Trpv2,Atp6ap1,Atp2b1,Hif1a,Edn1,Hexb,Abcg1,Atp6v0c,Tmem178,Slc11a1,Htr2b,Gpr39,Abl2,Itgav,Src,Ccdc109b,Atp6v0d2,Abca1,Ppt1,Cd38,Tmem165,Cxcl1,P2rx4,Nucb2,Atp6ap2,Cx3cl1,Mcoln3,Atp13a2,Lrp1,Atp6v0a1,Grn,Plcl2,Wfs1,C3ar1,P2ry6,Lacc1,Sepn1,Tpcn2,F2r,Cemip,Cx3cr1,Slc39a6,Slc8b1,Hvcn1,Slc8a1,Ftl1,Gpr157,Scn1b,P2rx7,Enpp1,Ccr5,Cacna1d,Steap3,Spp1,Atp6v1a,Myo5a,Gp…
GO:0098771	inorganic ion homeostasis	60	715	3.55e-06	Ccl2,Ccl3,Ckb,Tgfb1,Tbxas1,Hmox1,Mcoln2,Trpv2,Atp6ap1,Atp2b1,Hif1a,Edn1,Hexb,Atp6v0c,Tmem178,Slc11a1,Htr2b,Gpr39,Abl2,Itgav,Ccdc109b,Atp6v0d2,Ppt1,Cd38,Tmem165,Cxcl1,P2rx4,Nucb2,Atp6ap2,Cx3cl1,Mcoln3,Atp13a2,Lrp1,Atp6v0a1,Grn,Plcl2,Wfs1,C3ar1,P2ry6,Lacc1,Sepn1,Tpcn2,F2r,Cemip,Cx3cr1,Slc39a6,Slc8b1,Hvcn1,Slc8a1,Ftl1,Gpr157,P2rx7,Enpp1,Ccr5,Cacna1d,Steap3,Spp1,Atp6v1a,Myo5a,Gpr35	Ccl2,Ccl3,Ckb,Tgfb1,Tbxas1,Hmox1,Mcoln2,Trpv2,Atp6ap1,Atp2b1,Hif1a,Edn1,Hexb,Atp6v0c,Tmem178,Slc11a1,Htr2b,Gpr39,Abl2,Itgav,Ccdc109b,Atp6v0d2,Ppt1,Cd38,Tmem165,Cxcl1,P2rx4,Nucb2,Atp6ap2,Cx3cl1,Mcoln3,Atp13a2,Lrp1,Atp6v0a1,Grn,Plcl2,Wfs1,C3ar1,P2ry6,Lacc1,Sepn1,Tpcn2,F2r,Cemip,Cx3cr1,Slc39a6,Slc8b1,Hvcn1,Slc8a1,Ftl1,Gpr157,P2rx7,Enpp1,Ccr5,Cacna1d,Steap3,Spp1,Atp6v1a,Myo5a,Gpr35
GO:0071840	cellular component organization or biogenesis	259	4954	3.68e-06	Actr2,Ccl2,Itgb2,Loxl3,Ccl3,Tubb6,Col1a1,Ltbp2,Acp2,Spi1,Tgfb1,Tpm4,Dnase2a,Il7r,Bid,Coro1c,Cnn2,Crabp2,Cd44,Wdr1,Vav1,Mmp12,Ephb3,Arpc2,Tgfbr1,Gltp,Eln,Mmp13,Ctss,Cyba,Vmp1,Trpv2,Ywhah,Rab32,Tnfaip3,Ctgf,Gnptab,Dnmt3a,Ccl7,Grb2,Fbln5,Lgmn,Evl,Edn1,Hexb,Emb,Anxa8,Clu,Loxl2,Sdc2,Lrp12,Itga5,Alcam,Hcls1,Nckap5l,Krt18,Trem2,Abcg1,Atp6v0c,Npc1,Csf1r,Anxa1,Msr1,Gfra1,Hexa,Mmp19,Casp4,Cln8,Pkp1,Rab29,A…	Actr2,Ccl2,Itgb2,Loxl3,Ccl3,Tubb6,Col1a1,Ltbp2,Acp2,Spi1,Tgfb1,Tpm4,Dnase2a,Il7r,Bid,Coro1c,Cnn2,Crabp2,Cd44,Wdr1,Vav1,Mmp12,Ephb3,Arpc2,Tgfbr1,Gltp,Eln,Mmp13,Ctss,Cyba,Vmp1,Trpv2,Ywhah,Rab32,Tnfaip3,Ctgf,Gnptab,Dnmt3a,Ccl7,Grb2,Fbln5,Lgmn,Evl,Edn1,Hexb,Emb,Anxa8,Clu,Loxl2,Sdc2,Lrp12,Itga5,Alcam,Hcls1,Nckap5l,Krt18,Trem2,Abcg1,Atp6v0c,Npc1,Csf1r,Anxa1,Msr1,Gfra1,Hexa,Mmp19,Casp4,Cln8,Pkp1,Rab29,A…
GO:1901652	response to peptide	45	463	3.77e-06	Ccl2,Col1a1,Tgfb1,Irf5,Aprt,Timp1,Cybb,Cyba,Sparc,Tnfaip3,Ctgf,Grb2,Lgmn,Edn1,Trem2,Anxa1,Casp4,Fcgr2b,Gatm,Ptpn1,Src,Vcam1,Slc2a1,Pik3r3,Ereg,F7,Mmp2,Bace1,Ptgs2,Egr2,Rab8b,Lrp1,Inhbb,Tlr4,Rap1b,Rab31,Enpp1,Bcl2l11,Prkcd,Apobec1,Cfl1,Myo5a,Ucp2,Iqgap1,Gcnt1	Ccl2,Col1a1,Tgfb1,Irf5,Aprt,Timp1,Cybb,Cyba,Sparc,Tnfaip3,Ctgf,Grb2,Lgmn,Edn1,Trem2,Anxa1,Casp4,Fcgr2b,Gatm,Ptpn1,Src,Vcam1,Slc2a1,Pik3r3,Ereg,F7,Mmp2,Bace1,Ptgs2,Egr2,Rab8b,Lrp1,Inhbb,Tlr4,Rap1b,Rab31,Enpp1,Bcl2l11,Prkcd,Apobec1,Cfl1,Myo5a,Ucp2,Iqgap1,Gcnt1
GO:0002699	positive regulation of immune effector process	29	223	3.78e-06	Ccl2,Itgb2,Tgfb1,Gab2,Cd244,Hmox1,Vav1,Tnfsf13,Anxa1,Mr1,Tlr2,Fcgr1,Fgr,Cxcl1,Tyrobp,Mlh1,Tlr4,Itgam,Ptafr,Fcer1g,Fes,P2rx7,Cd300a,Clec7a,Nfkbiz,Syk,Cd84,Sh2d1b2,Fcgr3	Ccl2,Itgb2,Tgfb1,Gab2,Cd244,Hmox1,Vav1,Tnfsf13,Anxa1,Mr1,Tlr2,Fcgr1,Fgr,Cxcl1,Tyrobp,Mlh1,Tlr4,Itgam,Ptafr,Fcer1g,Fes,P2rx7,Cd300a,Clec7a,Nfkbiz,Syk,Cd84,Sh2d1b1,Fcgr3
GO:0051223	regulation of protein transport	55	630	3.8e-06	Ccl2,Tgfb1,Wisp1,Arpc2,Mmp13,Hif1a,Hcls1,Clec4n,Trem2,Abcg1,Anxa1,Htr2b,Gpr39,Rab29,Il1a,Ptpn1,Src,Tlr2,Fgr,Cd38,Camk1,Sfrp1,Cx3cl1,Ptgs2,Atp13a2,Tgfb2,Lrp1,Inhbb,Tlr4,Cd14,Rab11fip5,F2r,Cemip,Slc8b1,Wls,Itgam,Frmd4a,Adam9,Sec16b,Edem1,AF251705,P2rx7,Mdfic,Lepre1,Sox4,Prkcd,Cacna1d,Kif3a,Syk,Lcp1,Erp29,Ucp2,Clec5a,Hmgn3,Actr3	Ccl2,Tgfb1,Wisp1,Arpc2,Mmp13,Hif1a,Hcls1,Clec4n,Trem2,Abcg1,Anxa1,Htr2b,Gpr39,Rab29,Il1a,Ptpn1,Src,Tlr2,Fgr,Cd38,Camk1,Sfrp1,Cx3cl1,Ptgs2,Atp13a2,Tgfb2,Lrp1,Inhbb,Tlr4,Cd14,Rab11fip5,F2r,Cemip,Slc8b1,Wls,Itgam,Frmd4a,Adam9,Sec16b,Edem1,Cd300c2,P2rx7,Mdfic,P3h1,Sox4,Prkcd,Cacna1d,Kif3a,Syk,Lcp1,Erp29,Ucp2,Clec5a,Hmgn3,Actr3
GO:0034341	response to interferon-gamma	21	122	3.91e-06	Actr2,Ccl2,Ccl3,Cxcl16,Ccl6,Ccl4,Ccl7,Evl,Edn1,Slc11a1,Tlr2,Sec61a1,Cx3cl1,Tlr4,Rab11fip5,Rab7b,Actg1,Mefv,Sirpa,Capg,Actr3	Actr2,Ccl2,Ccl3,Cxcl16,Ccl6,Ccl4,Ccl7,Evl,Edn1,Slc11a1,Tlr2,Sec61a1,Cx3cl1,Tlr4,Rab11fip5,Rab7b,Actg1,Mefv,Sirpa,Capg,Actr3
GO:0030278	regulation of ossification	29	224	4.08e-06	Tgfb1,Wisp1,Clic1,Atp6ap1,Atp2b1,Id2,Hif1a,Fam20c,Creb3l1,Mdk,Lmna,Cyr61,Mgp,Sfrp1,Tnn,Rbpj,Egr2,Fndc3b,Tgfb2,Chsy1,Cthrc1,Slc8a1,Sgms2,P2rx7,Lepre1,Enpp1,Ecm1,Cdk6,Cd276	Tgfb1,Wisp1,Clic1,Atp6ap1,Atp2b1,Id2,Hif1a,Fam20c,Creb3l1,Mdk,Lmna,Cyr61,Mgp,Sfrp1,Tnn,Rbpj,Egr2,Fndc3b,Tgfb2,Chsy1,Cthrc1,Slc8a1,Sgms2,P2rx7,P3h1,Enpp1,Ecm1,Cdk6,Cd276
GO:1901699	cellular response to nitrogen compound	54	615	4.16e-06	Actr2,Ccl2,Col6a1,Col1a1,Tgfb1,Arpc2,Aprt,Cybb,Cyba,Dnmt3a,Grb2,Lgmn,Edn1,Trem2,Casp4,Htr2b,Fcgr2b,Ptpn1,Src,Vcam1,Tlr2,Pdgfc,Pik3r3,P2rx4,Col1a2,Rgs10,Sfrp1,Mmp2,Bace1,Ptgs2,Col16a1,Rab8b,Lrp1,Thbs1,Inhbb,Tlr4,P2ry6,Sepn1,Rap1b,Rab31,Ptafr,Col5a2,Slc8a1,Col3a1,Folr2,Actb,P2rx7,Enpp1,Bcl2l11,Prkcd,Apobec1,Cfl1,Myo5a,Ucp2	Actr2,Ccl2,Col6a1,Col1a1,Tgfb1,Arpc2,Aprt,Cybb,Cyba,Dnmt3a,Grb2,Lgmn,Edn1,Trem2,Casp4,Htr2b,Fcgr2b,Ptpn1,Src,Vcam1,Tlr2,Pdgfc,Pik3r3,P2rx4,Col1a2,Rgs10,Sfrp1,Mmp2,Bace1,Ptgs2,Col16a1,Rab8b,Lrp1,Thbs1,Inhbb,Tlr4,P2ry6,Sepn1,Rap1b,Rab31,Ptafr,Col5a2,Slc8a1,Col3a1,Folr2,Actb,P2rx7,Enpp1,Bcl2l11,Prkcd,Apobec1,Cfl1,Myo5a,Ucp2
GO:0032651	regulation of interleukin-1 beta production	17	79	4.19e-06	Ccl3,Tnfaip3,Trem2,Casp4,Tlr2,Tyrobp,Tlr4,Naip5,F2r,Cx3cr1,Mefv,P2rx7,Sirpa,Arrb2,Ccr5,Tlr8,Sphk1	Ccl3,Tnfaip3,Trem2,Casp4,Tlr2,Tyrobp,Tlr4,Naip5,F2r,Cx3cr1,Mefv,P2rx7,Sirpa,Arrb2,Ccr5,Tlr8,Sphk1
GO:0048878	chemical homeostasis	82	1124	4.23e-06	Ccl2,Ccl3,Ckb,Tgfb1,Tbxas1,Wisp1,Hmox1,Elovl1,Oit3,Mcoln2,Cyba,Trpv2,Atp6ap1,Atp2b1,Hif1a,Edn1,Hexb,Abcg1,Atp6v0c,Tmem178,Npc1,Slc11a1,Htr2b,Gpr39,Abl2,Itgav,Fabp5,Src,Vcam1,Ccdc109b,Atp6v0d2,Abca1,Ppt1,Cd38,Tmem165,Cxcl1,P2rx4,Nucb2,Atp6ap2,Cx3cl1,Ctsh,Mcoln3,Atp13a2,Lrp1,Atp6v0a1,Grn,Plcl2,Wfs1,C3ar1,Hk3,P2ry6,Rab11fip5,Lacc1,Sepn1,Tpcn2,F2r,Cemip,Cx3cr1,Slc39a6,Slc8b1,Fgf7,Pla2g4a,Hvcn1,Prcp,G…	Ccl2,Ccl3,Ckb,Tgfb1,Tbxas1,Wisp1,Hmox1,Elovl1,Oit3,Mcoln2,Cyba,Trpv2,Atp6ap1,Atp2b1,Hif1a,Edn1,Hexb,Abcg1,Atp6v0c,Tmem178,Npc1,Slc11a1,Htr2b,Gpr39,Abl2,Itgav,Fabp5,Src,Vcam1,Ccdc109b,Atp6v0d2,Abca1,Ppt1,Cd38,Tmem165,Cxcl1,P2rx4,Nucb2,Atp6ap2,Cx3cl1,Ctsh,Mcoln3,Atp13a2,Lrp1,Atp6v0a1,Grn,Plcl2,Wfs1,C3ar1,Hk3,P2ry6,Rab11fip5,Lacc1,Sepn1,Tpcn2,F2r,Cemip,Cx3cr1,Slc39a6,Slc8b1,Fgf7,Pla2g4a,Hvcn1,Prcp,G…
GO:0045637	regulation of myeloid cell differentiation	28	211	4.24e-06	Acvr1b,Ccl3,Spi1,Tgfb1,Atp6ap1,Id2,Hif1a,Gpr137b,Hcls1,Runx1,Trem2,Tmem178,Csf1r,Tyrobp,Sfrp1,Nckap1l,C1qc,Ubash3b,Inhba,Rab7b,Lif,Itgam,Fes,Mafb,Adam8,Cdk6,Inpp5d,Lox	Acvr1b,Ccl3,Spi1,Tgfb1,Atp6ap1,Id2,Hif1a,Gpr137b,Hcls1,Runx1,Trem2,Tmem178,Csf1r,Tyrobp,Sfrp1,Nckap1l,C1qc,Ubash3b,Inhba,Rab7b,Lif,Itgam,Fes,Mafb,Adam8,Cdk6,Inpp5d,Lox
GO:1903706	regulation of hemopoiesis	41	403	4.56e-06	Acvr1b,Loxl3,Ccl3,Spi1,Tgfb1,Il7r,Cd44,Cd83,Atp6ap1,Vsir,Id2,Hif1a,Gpr137b,Hcls1,Runx1,Trem2,Tmem178,Csf1r,Anxa1,Mdk,Cxcl1,Tyrobp,Sfrp1,Nckap1l,C1qc,Ubash3b,Inhba,Rab7b,Lif,Itgam,Fes,Mmp14,Mafb,Sox4,Adam8,Nfam1,Nfkbiz,Syk,Cdk6,Inpp5d,Lox	Acvr1b,Loxl3,Ccl3,Spi1,Tgfb1,Il7r,Cd44,Cd83,Atp6ap1,Vsir,Id2,Hif1a,Gpr137b,Hcls1,Runx1,Trem2,Tmem178,Csf1r,Anxa1,Mdk,Cxcl1,Tyrobp,Sfrp1,Nckap1l,C1qc,Ubash3b,Inhba,Rab7b,Lif,Itgam,Fes,Mmp14,Mafb,Sox4,Adam8,Nfam1,Nfkbiz,Syk,Cdk6,Inpp5d,Lox
GO:0045124	regulation of bone resorption	14	52	5.52e-06	Atp6ap1,Gpr137b,Csf1r,Tnfrsf11a,Itgav,Cd38,Ubash3b,Fcgr4,Tnfrsf11b,P2rx7,Adam8,Spp1,Syk,Inpp5d	Atp6ap1,Gpr137b,Csf1r,Tnfrsf11a,Itgav,Cd38,Ubash3b,Fcgr4,Tnfrsf11b,P2rx7,Adam8,Spp1,Syk,Inpp5d
GO:1902105	regulation of leukocyte differentiation	34	300	5.83e-06	Loxl3,Ccl3,Tgfb1,Il7r,Cd44,Cd83,Atp6ap1,Vsir,Id2,Gpr137b,Hcls1,Runx1,Trem2,Tmem178,Csf1r,Anxa1,Mdk,Tyrobp,Sfrp1,Nckap1l,C1qc,Ubash3b,Lif,Itgam,Fes,Mmp14,Mafb,Sox4,Adam8,Nfam1,Nfkbiz,Syk,Cdk6,Inpp5d	Loxl3,Ccl3,Tgfb1,Il7r,Cd44,Cd83,Atp6ap1,Vsir,Id2,Gpr137b,Hcls1,Runx1,Trem2,Tmem178,Csf1r,Anxa1,Mdk,Tyrobp,Sfrp1,Nckap1l,C1qc,Ubash3b,Lif,Itgam,Fes,Mmp14,Mafb,Sox4,Adam8,Nfam1,Nfkbiz,Syk,Cdk6,Inpp5d
GO:0070201	regulation of establishment of protein localization	56	658	6.11e-06	Ccl2,Tgfb1,Wisp1,Arpc2,Mmp13,Hif1a,Hcls1,Clec4n,Trem2,Abcg1,Anxa1,Htr2b,Gpr39,Rab29,Il1a,Ptpn1,Src,Tlr2,Fgr,Cd38,Camk1,Sfrp1,Cx3cl1,Ptgs2,Atp13a2,Tgfb2,Lrp1,Inhbb,Tlr4,Cd14,Rab11fip5,F2r,Cemip,Slc8b1,Wls,Itgam,Frmd4a,Adam9,Sec16b,Edem1,AF251705,P2rx7,Mdfic,Lepre1,Sox4,Prkcd,Cacna1d,Kif3a,Syk,Lcp1,Erp29,Ucp2,Ctsd,Clec5a,Hmgn3,Actr3	Ccl2,Tgfb1,Wisp1,Arpc2,Mmp13,Hif1a,Hcls1,Clec4n,Trem2,Abcg1,Anxa1,Htr2b,Gpr39,Rab29,Il1a,Ptpn1,Src,Tlr2,Fgr,Cd38,Camk1,Sfrp1,Cx3cl1,Ptgs2,Atp13a2,Tgfb2,Lrp1,Inhbb,Tlr4,Cd14,Rab11fip5,F2r,Cemip,Slc8b1,Wls,Itgam,Frmd4a,Adam9,Sec16b,Edem1,Cd300c2,P2rx7,Mdfic,P3h1,Sox4,Prkcd,Cacna1d,Kif3a,Syk,Lcp1,Erp29,Ucp2,Ctsd,Clec5a,Hmgn3,Actr3
GO:0010035	response to inorganic substance	50	556	6.35e-06	Col1a1,Hmox1,Crip1,Slc25a13,Cybb,Ncf1,Sparc,Tnfaip3,Sdc1,Id2,Dnmt3a,Hif1a,Lgmn,Edn1,Loxl2,Npc1,Anxa1,Gpr39,Itgav,Gatm,Il1a,Src,Slc25a24,P2rx4,Cd9,Mmp2,Bace1,Ptgs2,Atp13a2,Thbs1,Igfbp2,C1qa,Fn1,Cd14,Pla2g4a,Alox5ap,Hvcn1,Tnfrsf11b,Gpx1,Adam9,Il18bp,P2rx7,Sirpa,Prkcd,Apobec1,Cfl1,Prdx1,Ucp2,Iqgap1,Sphk1	Col1a1,Hmox1,Crip1,Slc25a13,Cybb,Ncf1,Sparc,Tnfaip3,Sdc1,Id2,Dnmt3a,Hif1a,Lgmn,Edn1,Loxl2,Npc1,Anxa1,Gpr39,Itgav,Gatm,Il1a,Src,Slc25a24,P2rx4,Cd9,Mmp2,Bace1,Ptgs2,Atp13a2,Thbs1,Igfbp2,C1qa,Fn1,Cd14,Pla2g4a,Alox5ap,Hvcn1,Tnfrsf11b,Gpx1,Adam9,Il18bp,P2rx7,Sirpa,Prkcd,Apobec1,Cfl1,Prdx1,Ucp2,Iqgap1,Sphk1
GO:0010543	regulation of platelet activation	12	36	6.46e-06	Pdpn,Cd9,Ubash3b,Tlr4,Pla2g4a,Tec,Pdgfa,Fcer1g,Plek,Prkcd,Syk,Selp	Pdpn,Cd9,Ubash3b,Tlr4,Pla2g4a,Tec,Pdgfa,Fcer1g,Plek,Prkcd,Syk,Selp
GO:0051250	negative regulation of lymphocyte activation	23	151	6.66e-06	Loxl3,Tgfb1,Cd44,Tnfaip8l2,Mertk,Tnfaip3,Vsir,Havcr2,Id2,Runx1,Anxa1,Fcgr2b,Mdk,Fgr,Gpnmb,Tyrobp,Sfrp1,Fgl1,Cd80,Cd300a,Lgals3,Inpp5d,Cd276	Loxl3,Tgfb1,Cd44,Tnfaip8l2,Mertk,Tnfaip3,Vsir,Havcr2,Id2,Runx1,Anxa1,Fcgr2b,Mdk,Fgr,Gpnmb,Tyrobp,Sfrp1,Fgl1,Cd80,Cd300a,Lgals3,Inpp5d,Cd276
GO:0006643	membrane lipid metabolic process	24	164	6.94e-06	Gm2a,Elovl1,Hexb,Samd8,Naga,Hexa,Cln8,Acer3,Gla,Asah1,Pla2g15,Cerk,Pigs,Degs1,B4galt6,Ppap2c,Sgms2,P2rx7,St6galnac4,Psap,B4galt5,Ptplad2,Gba,Sphk1	Gm2a,Elovl1,Hexb,Samd8,Naga,Hexa,Cln8,Acer3,Gla,Asah1,Pla2g15,Cerk,Pigs,Degs1,B4galt6,Plpp2,Sgms2,P2rx7,St6galnac4,Psap,B4galt5,Hacd4,Gba,Sphk1
GO:0052547	regulation of peptidase activity	43	443	7.22e-06	Plaur,Bid,Cstb,Cd44,Itih3,Itih4,Timp1,Serpinb6a,Timp2,Ctgf,Vsir,Lgmn,Anxa8,Src,Cyr61,Hgf,Ctsc,Anxa2,Ctsh,Ptgs2,Serpine1,Atp13a2,Thbs1,Grn,Dap,Fn1,Naip5,Lxn,F2r,Gpx1,Cd109,Mical1,Mefv,Ngf,Arrb2,Bcl2l11,Renbp,Ecm1,Syk,Naip2,Tnfrsf23,St18,Ctsd	Plaur,Bid,Cstb,Cd44,Itih3,Itih4,Timp1,Serpinb6a,Timp2,Ctgf,Vsir,Lgmn,Anxa8,Src,Cyr61,Hgf,Ctsc,Anxa2,Ctsh,Ptgs2,Serpine1,Atp13a2,Thbs1,Grn,Dap,Fn1,Naip5,Lxn,F2r,Gpx1,Cd109,Mical1,Mefv,Ngf,Arrb2,Bcl2l11,Renbp,Ecm1,Syk,Naip2,Tnfrsf23,St18,Ctsd
GO:0030833	regulation of actin filament polymerization	24	165	7.63e-06	Actr2,Arpc2,Eln,Grb2,Evl,Hcls1,Tlr2,Mtpn,Cotl1,Nckap1l,Prex1,Vill,Arpc5,Arpc1b,Capzb,Fmn1,Kirrel,Tmsb4x,Prkcd,Ssh3,Capg,Cfl1,Arpc4,Actr3	Actr2,Arpc2,Eln,Grb2,Evl,Hcls1,Tlr2,Mtpn,Cotl1,Nckap1l,Prex1,Vill,Arpc5,Arpc1b,Capzb,Fmn1,Kirrel,Tmsb4x,Prkcd,Ssh3,Capg,Cfl1,Arpc4,Actr3
GO:0071902	positive regulation of protein serine/threonine kinase activity	35	321	8.71e-06	Tgfb1,Gdf15,Tgfbr1,Gadd45b,Pik3r5,Edn1,Parp8,Csf1r,Htr2b,Tnfrsf11a,Gpr39,Ptpn1,Src,Pdgfc,Hgf,Camk1,Gadd45a,Thbs1,Tlr4,F2r,Cemip,Zeb2,Pdgfa,Dab2,Adam9,P2rx7,Mdfic,Adam8,Taok3,Prkcd,Il1rn,Syk,Erp29,Iqgap1,Shc2	Tgfb1,Gdf15,Tgfbr1,Gadd45b,Pik3r5,Edn1,Parp8,Csf1r,Htr2b,Tnfrsf11a,Gpr39,Ptpn1,Src,Pdgfc,Hgf,Camk1,Gadd45a,Thbs1,Tlr4,F2r,Cemip,Zeb2,Pdgfa,Dab2,Adam9,P2rx7,Mdfic,Adam8,Taok3,Prkcd,Il1rn,Syk,Erp29,Iqgap1,Shc2
GO:0007033	vacuole organization	21	130	9.61e-06	Acp2,Vmp1,Gnptab,Hexb,Atp6v0c,Hexa,Cln8,Abca1,Ppt1,Tmem165,Tpp1,Atp6ap2,Atp13a2,Grn,Tpcn2,Rab7b,Ext1,P2rx7,Myo7a,Ctsd,Gba	Acp2,Vmp1,Gnptab,Hexb,Atp6v0c,Hexa,Cln8,Abca1,Ppt1,Tmem165,Tpp1,Atp6ap2,Atp13a2,Grn,Tpcn2,Rab7b,Ext1,P2rx7,Myo7a,Ctsd,Gba
GO:0070555	response to interleukin-1	20	119	1.06e-05	Ccl2,Ccl3,Cyba,Ccl6,Ccl4,Ccl7,Hif1a,Edn1,Anxa1,Tnfrsf11a,Sele,Src,Cd38,Sfrp1,Cx3cl1,Serpine1,Fn1,Sirpa,Cfl1,St18	Ccl2,Ccl3,Cyba,Ccl6,Ccl4,Ccl7,Hif1a,Edn1,Anxa1,Tnfrsf11a,Sele,Src,Cd38,Sfrp1,Cx3cl1,Serpine1,Fn1,Sirpa,Cfl1,St18
GO:0002761	regulation of myeloid leukocyte differentiation	21	131	1.07e-05	Ccl3,Tgfb1,Atp6ap1,Id2,Gpr137b,Hcls1,Runx1,Trem2,Tmem178,Csf1r,Tyrobp,Sfrp1,C1qc,Ubash3b,Lif,Itgam,Fes,Mafb,Adam8,Cdk6,Inpp5d	Ccl3,Tgfb1,Atp6ap1,Id2,Gpr137b,Hcls1,Runx1,Trem2,Tmem178,Csf1r,Tyrobp,Sfrp1,C1qc,Ubash3b,Lif,Itgam,Fes,Mafb,Adam8,Cdk6,Inpp5d
GO:0043405	regulation of MAP kinase activity	34	310	1.14e-05	Tgfb1,Gdf15,Tgfbr1,Gadd45b,Pik3r5,Edn1,Htr2b,Tnfrsf11a,Gpr39,Ptpn1,Src,Pdgfc,Hgf,Sfrp1,Gadd45a,Thbs1,Tlr4,F2r,Zeb2,Pdgfa,Dab2,Adam9,P2rx7,Mdfic,Adam8,Cd300a,Taok3,Prkcd,Il1rn,Syk,Erp29,Iqgap1,Shc2,Gba	Tgfb1,Gdf15,Tgfbr1,Gadd45b,Pik3r5,Edn1,Htr2b,Tnfrsf11a,Gpr39,Ptpn1,Src,Pdgfc,Hgf,Sfrp1,Gadd45a,Thbs1,Tlr4,F2r,Zeb2,Pdgfa,Dab2,Adam9,P2rx7,Mdfic,Adam8,Cd300a,Taok3,Prkcd,Il1rn,Syk,Erp29,Iqgap1,Shc2,Gba
GO:0071705	nitrogen compound transport	101	1534	1.3e-05	Slc7a7,Col1a1,Tgfb1,Bid,Mmp12,Kdelr3,Gltp,Slc25a13,Rrbp1,Ncf1,Ywhah,Rab32,Gnptab,Edn1,Clu,Krt18,Abcg1,Anxa1,Slc15a3,Msr1,Tram1,Ecrg4,Slc11a1,Cln8,Arl8a,Rab29,Zmat3,Slc25a24,Tlr2,Lmna,Abca1,Pdpn,Ppt1,Snx8,Sec61a1,Golt1b,Rp2h,Slc6a8,Il10ra,Snx1,Crlf2,Atp13a2,Egr2,Spcs2,Rab8b,Dennd2a,Tmem106a,Rftn1,Mvb12b,Lamp2,Neurl3,Arl11,Bdnf,Rab11fip5,Tmed3,Sfxn3,Pltp,Arfgap3,Rab7b,Wls,Rab31,Fcer1g,Dab2,Mfsd7b,S…	Slc7a7,Col1a1,Tgfb1,Bid,Mmp12,Kdelr3,Gltp,Slc25a13,Rrbp1,Ncf1,Ywhah,Rab32,Gnptab,Edn1,Clu,Krt18,Abcg1,Anxa1,Slc15a3,Msr1,Tram1,1500015O10Rik,Slc11a1,Cln8,Arl8a,Rab29,Zmat3,Slc25a24,Tlr2,Lmna,Abca1,Pdpn,Ppt1,Snx8,Sec61a1,Golt1b,Rp2,Slc6a8,Il10ra,Snx1,Crlf2,Atp13a2,Egr2,Spcs2,Rab8b,Dennd2a,Tmem106a,Rftn1,Mvb12b,Lamp2,Neurl3,Arl11,Bdnf,Rab11fip5,Tmed3,Sfxn3,Pltp,Arfgap3,Rab7b,Wls,Rab31,Fcer1g,Dab2,M…
GO:0031589	cell-substrate adhesion	24	171	1.35e-05	Itgb2,Epdr1,Ephb3,Mertk,Ctgf,Itga5,Itgav,Src,Vcam1,Sfrp1,Itga11,Col16a1,Fermt3,Tnn,Micall2,Fndc3b,Hpse,Fn1,Adam9,Col3a1,Sirpa,Cd63,Adam8,Bcl2l11	Itgb2,Epdr1,Ephb3,Mertk,Ctgf,Itga5,Itgav,Src,Vcam1,Sfrp1,Itga11,Col16a1,Fermt3,Tnn,Micall2,Fndc3b,Hpse,Fn1,Adam9,Col3a1,Sirpa,Cd63,Adam8,Bcl2l11
GO:0045765	regulation of angiogenesis	34	313	1.38e-05	Ccl2,Itgb2,Hmox1,Cybb,Sparc,Hif1a,Fbln5,Itga5,Runx1,Anxa1,Creb3l1,Mdk,Il1a,Nras,Hgf,Anxa3,Itgax,Cx3cl1,Ctsh,Ptgs2,Serpine1,Tgfb2,Gadd45a,Thbs1,Grn,C3ar1,Cx3cr1,Lif,Rnh1,Ecm1,Lgals3,Thbs2,Sphk1,Sulf1	Ccl2,Itgb2,Hmox1,Cybb,Sparc,Hif1a,Fbln5,Itga5,Runx1,Anxa1,Creb3l1,Mdk,Il1a,Nras,Hgf,Anxa3,Itgax,Cx3cl1,Ctsh,Ptgs2,Serpine1,Tgfb2,Gadd45a,Thbs1,Grn,C3ar1,Cx3cr1,Lif,Rnh1,Ecm1,Lgals3,Thbs2,Sphk1,Sulf1
GO:0022409	positive regulation of cell-cell adhesion	30	254	1.39e-05	Ccl2,Itgb2,Plaur,Tgfb1,Il7r,Cd244,Cd44,Cd83,Vsir,Havcr2,Runx1,Anxa1,Sele,Mdk,Vcam1,Pdpn,Cx3cl1,Nckap1l,Igfbp2,Ptafr,Cd80,Sirpa,Sox4,Adam8,Ccr5,Nfkbiz,Syk,Selp,Kif26b,Cd276	Ccl2,Itgb2,Plaur,Tgfb1,Il7r,Cd244,Cd44,Cd83,Vsir,Havcr2,Runx1,Anxa1,Sele,Mdk,Vcam1,Pdpn,Cx3cl1,Nckap1l,Igfbp2,Ptafr,Cd80,Sirpa,Sox4,Adam8,Ccr5,Nfkbiz,Syk,Selp,Kif26b,Cd276
GO:0033043	regulation of organelle organization	87	1258	1.39e-05	Actr2,Spi1,Plaur,Tgfb1,Hck,Bid,Wdr1,Arpc2,Pip4k2a,Tgfbr1,Eln,Ywhah,Ctgf,Sdc1,Grb2,Hif1a,Evl,Edn1,Hcls1,Rps6ka2,Trem2,Csf1r,Anxa1,Mdk,Il1a,Src,Tlr2,Lmna,Sdcbp,Hgf,Fgr,Ereg,Mtpn,Nupr1,Cx3cl1,Cotl1,Anxa2,Nckap1l,Prex1,Atp13a2,Rhov,Tgfb2,Lrp1,Sh3pxd2b,Grn,Phldb2,Vat1,Nek6,Slc35f6,Vill,Ptprs,Lif,Zeb2,Pla2g4a,Actg1,Osm,Arpc5,Fes,Gpx1,Arpc1b,Myo1f,Pkib,Rhog,Bst1,Capzb,Fmn1,Plek,Arap1,Kirrel,Arrb2,Tmed9,…	Actr2,Spi1,Plaur,Tgfb1,Hck,Bid,Wdr1,Arpc2,Pip4k2a,Tgfbr1,Eln,Ywhah,Ctgf,Sdc1,Grb2,Hif1a,Evl,Edn1,Hcls1,Rps6ka2,Trem2,Csf1r,Anxa1,Mdk,Il1a,Src,Tlr2,Lmna,Sdcbp,Hgf,Fgr,Ereg,Mtpn,Nupr1,Cx3cl1,Cotl1,Anxa2,Nckap1l,Prex1,Atp13a2,Rhov,Tgfb2,Lrp1,Sh3pxd2b,Grn,Phldb2,Vat1,Nek6,Slc35f6,Vill,Ptprs,Lif,Zeb2,Pla2g4a,Actg1,Osm,Arpc5,Fes,Gpx1,Arpc1b,Myo1f,Pkib,Rhog,Bst1,Capzb,Fmn1,Plek,Arap1,Kirrel,Arrb2,Tmed9,…
GO:0007610	behavior	56	680	1.56e-05	Actr2,Gm2a,Gdf15,Cstb,Aprt,Id2,Hif1a,Lgmn,Hexb,Itga5,Pde1b,Runx1,Npc1,Hexa,Htr2b,Cln8,Gpr39,Abl2,Gatm,Mdk,Tlr2,Ppt1,P2rx4,Man2b1,Bace1,Ptgs2,Gpr176,Mcoln3,Ptchd1,Egr2,Thbs1,Grn,Wfs1,Abhd12,Bdnf,Rcan1,2510009E07Rik,Cx3cr1,Rnf180,Nptx2,Osm,Ext1,Pirb,Etv5,Gpr88,Gpr157,Psap,Gjb4,Ngf,Arrb2,Ap1s2,Il1rn,Myo5a,Gcnt4,Gba,Slurp1	Actr2,Gm2a,Gdf15,Cstb,Aprt,Id2,Hif1a,Lgmn,Hexb,Itga5,Pde1b,Runx1,Npc1,Hexa,Htr2b,Cln8,Gpr39,Abl2,Gatm,Mdk,Tlr2,Ppt1,P2rx4,Man2b1,Bace1,Ptgs2,Gpr176,Mcoln3,Ptchd1,Egr2,Thbs1,Grn,Wfs1,Abhd12,Bdnf,Rcan1,2510009E07Rik,Cx3cr1,Rnf180,Nptx2,Osm,Ext1,Pirb,Etv5,Gpr88,Gpr157,Psap,Gjb4,Ngf,Arrb2,Ap1s2,Il1rn,Myo5a,Gcnt4,Gba,Slurp1
GO:0008283	cell population proliferation	48	541	1.56e-05	Itgb2,Tgfb1,Il7r,Ncf1,Ctgf,Id2,Cd180,Clu,Loxl2,Trem2,Csf1r,Slc11a1,Src,Pdpn,Ctps,Hgf,Ereg,Wnt16,Fgl1,Cx3cl1,Tgfbi,Daglb,Tgfb2,Lrp1,Tlr4,Grn,Plcl2,Plxnb2,Lipa,Rap1b,Itgam,Fgf7,Zeb2,Ext1,Dab2,Gpx1,Morf4l1,Col8a1,Mmp14,P2rx7,Sox4,Lilrb4,Prkcd,Kif3a,Msn,Prdx1,Prg4,Gba	Itgb2,Tgfb1,Il7r,Ncf1,Ctgf,Id2,Cd180,Clu,Loxl2,Trem2,Csf1r,Slc11a1,Src,Pdpn,Ctps,Hgf,Ereg,Wnt16,Fgl1,Cx3cl1,Tgfbi,Daglb,Tgfb2,Lrp1,Tlr4,Grn,Plcl2,Plxnb2,Lipa,Rap1b,Itgam,Fgf7,Zeb2,Ext1,Dab2,Gpx1,Morf4l1,Col8a1,Mmp14,P2rx7,Sox4,Lilrb4a,Prkcd,Kif3a,Msn,Prdx1,Prg4,Gba
GO:0048729	tissue morphogenesis	54	646	1.65e-05	Col6a1,Tgfb1,Cd44,Wdr1,Mmp12,Tgfbr1,Ctsz,Grb2,Hif1a,Edn1,Ctsl,Itga5,Runx1,Hbegf,Abl2,Col5a1,Frzb,Src,Cyr61,Pdpn,Mgp,Sfrp1,Mmp2,Ctsh,Rbpj,Scx,Ptk7,Tgfb2,Inhba,Plxnb2,Socs3,Rspo2,Wls,Fgf7,Zeb2,Cthrc1,Actg1,Col12a1,Col3a1,Dlg3,Mmp14,Actb,Fmn1,Sox4,Adam8,Tnc,Cfl1,Kif3a,Msn,Kif26b,Gcnt4,Tgif1,Plxna1,Gcnt1	Col6a1,Tgfb1,Cd44,Wdr1,Mmp12,Tgfbr1,Ctsz,Grb2,Hif1a,Edn1,Ctsl,Itga5,Runx1,Hbegf,Abl2,Col5a1,Frzb,Src,Cyr61,Pdpn,Mgp,Sfrp1,Mmp2,Ctsh,Rbpj,Scx,Ptk7,Tgfb2,Inhba,Plxnb2,Socs3,Rspo2,Wls,Fgf7,Zeb2,Cthrc1,Actg1,Col12a1,Col3a1,Dlg3,Mmp14,Actb,Fmn1,Sox4,Adam8,Tnc,Cfl1,Kif3a,Msn,Kif26b,Gcnt4,Tgif1,Plxna1,Gcnt1
GO:0031099	regeneration	24	174	1.75e-05	Ccl2,Tgfb1,Hmox1,Plau,Igf2r,Anxa1,Mdk,Hgf,Anxa3,Mtpn,Cd9,F7,Mmp2,Bdnf,Bex1,Sepn1,Lif,Tec,Postn,Gpx1,Ptgfrn,Tnc,Lcp1,Ucp2	Ccl2,Tgfb1,Hmox1,Plau,Igf2r,Anxa1,Mdk,Hgf,Anxa3,Mtpn,Cd9,F7,Mmp2,Bdnf,Bex1,Sepn1,Lif,Tec,Postn,Gpx1,Ptgfrn,Tnc,Lcp1,Ucp2
GO:0071560	cellular response to transforming growth factor beta stimulus	21	136	1.8e-05	Ccl2,Col1a1,Tgfb1,Tgfbr1,Edn1,Runx1,Src,Col1a2,Sfrp1,Serpine1,Scx,Tgfb2,Cx3cr1,Postn,Dab2,Adam9,Col3a1,Arap1,Arrb2,Nrros,Actr3	Ccl2,Col1a1,Tgfb1,Tgfbr1,Edn1,Runx1,Src,Col1a2,Sfrp1,Serpine1,Scx,Tgfb2,Cx3cr1,Postn,Dab2,Adam9,Col3a1,Arap1,Arrb2,Nrros,Actr3
GO:0007169	transmembrane receptor protein tyrosine kinase signaling pathway	37	364	1.83e-05	Ccl2,Col1a1,Tgfb1,Hck,Gdf15,Gab2,Ephb3,Mertk,Ctgf,Grb2,Hbegf,Csf1r,Gfra1,Abl2,Ptpn1,Src,Pdgfc,Pik3r3,Hgf,Fgr,Ereg,Myo1e,Ubash3b,Blnk,Bdnf,Bex1,Fgf7,Pdgfa,Ext1,Fes,Dok1,Ngf,Syk,Iqgap1,Lox,Shc2,Sulf1	Ccl2,Col1a1,Tgfb1,Hck,Gdf15,Gab2,Ephb3,Mertk,Ctgf,Grb2,Hbegf,Csf1r,Gfra1,Abl2,Ptpn1,Src,Pdgfc,Pik3r3,Hgf,Fgr,Ereg,Myo1e,Ubash3b,Blnk,Bdnf,Bex1,Fgf7,Pdgfa,Ext1,Fes,Dok1,Ngf,Syk,Iqgap1,Lox,Shc2,Sulf1
GO:0044087	regulation of cellular component biogenesis	72	978	1.83e-05	Actr2,Tgfb1,Hck,Bid,Coro1c,Ephb3,Arpc2,Pip4k2a,Tgfbr1,Eln,Ctgf,Sdc1,Grb2,Evl,Edn1,Samd8,Clu,Hcls1,Src,Tlr2,Cyr61,Sdcbp,Abca1,Mtpn,Nupr1,Cx3cl1,Cotl1,Nckap1l,Col16a1,Prex1,Atp13a2,Lrp1,Sh3pxd2b,Tlr4,Phldb2,Lamp2,Bdnf,Vill,Ptprs,Rap1b,Actg1,Arpc5,Fes,Arpc1b,Mmp14,Rhog,Mefv,P2rx7,Capzb,Fmn1,Plek,Arap1,Kirrel,Bcl2l11,Tmsb4x,Prkcd,Apobec1,Ssh3,Capg,Cfl1,Msn,Syk,Lgals3,Arpc4,Fnip2,Lcp1,Selp,Iqgap1,Thbs…	Actr2,Tgfb1,Hck,Bid,Coro1c,Ephb3,Arpc2,Pip4k2a,Tgfbr1,Eln,Ctgf,Sdc1,Grb2,Evl,Edn1,Samd8,Clu,Hcls1,Src,Tlr2,Cyr61,Sdcbp,Abca1,Mtpn,Nupr1,Cx3cl1,Cotl1,Nckap1l,Col16a1,Prex1,Atp13a2,Lrp1,Sh3pxd2b,Tlr4,Phldb2,Lamp2,Bdnf,Vill,Ptprs,Rap1b,Actg1,Arpc5,Fes,Arpc1b,Mmp14,Rhog,Mefv,P2rx7,Capzb,Fmn1,Plek,Arap1,Kirrel,Bcl2l11,Tmsb4x,Prkcd,Apobec1,Ssh3,Capg,Cfl1,Msn,Syk,Lgals3,Arpc4,Fnip2,Lcp1,Selp,Iqgap1,Thbs…
GO:0055080	cation homeostasis	57	702	1.83e-05	Ccl2,Ccl3,Tgfb1,Hmox1,Mcoln2,Trpv2,Atp6ap1,Atp2b1,Hif1a,Edn1,Hexb,Atp6v0c,Tmem178,Slc11a1,Htr2b,Gpr39,Abl2,Itgav,Ccdc109b,Atp6v0d2,Ppt1,Cd38,Tmem165,Cxcl1,P2rx4,Nucb2,Atp6ap2,Cx3cl1,Mcoln3,Atp13a2,Lrp1,Atp6v0a1,Grn,Plcl2,Wfs1,C3ar1,P2ry6,Lacc1,Sepn1,Tpcn2,F2r,Cemip,Cx3cr1,Slc39a6,Slc8b1,Hvcn1,Slc8a1,Ftl1,Gpr157,P2rx7,Ccr5,Cacna1d,Steap3,Spp1,Atp6v1a,Myo5a,Gpr35	Ccl2,Ccl3,Tgfb1,Hmox1,Mcoln2,Trpv2,Atp6ap1,Atp2b1,Hif1a,Edn1,Hexb,Atp6v0c,Tmem178,Slc11a1,Htr2b,Gpr39,Abl2,Itgav,Ccdc109b,Atp6v0d2,Ppt1,Cd38,Tmem165,Cxcl1,P2rx4,Nucb2,Atp6ap2,Cx3cl1,Mcoln3,Atp13a2,Lrp1,Atp6v0a1,Grn,Plcl2,Wfs1,C3ar1,P2ry6,Lacc1,Sepn1,Tpcn2,F2r,Cemip,Cx3cr1,Slc39a6,Slc8b1,Hvcn1,Slc8a1,Ftl1,Gpr157,P2rx7,Ccr5,Cacna1d,Steap3,Spp1,Atp6v1a,Myo5a,Gpr35
GO:1902903	regulation of supramolecular fiber organization	37	364	1.83e-05	Actr2,Wdr1,Arpc2,Tgfbr1,Eln,Ctgf,Grb2,Evl,Edn1,Clu,Hcls1,Tlr2,Mtpn,Cx3cl1,Cotl1,Nckap1l,Prex1,Sh3pxd2b,Phldb2,Colgalt1,Vill,Actg1,Arpc5,Fes,Arpc1b,Capzb,Fmn1,Plek,Arap1,Kirrel,Tmsb4x,Prkcd,Ssh3,Capg,Cfl1,Arpc4,Actr3	Actr2,Wdr1,Arpc2,Tgfbr1,Eln,Ctgf,Grb2,Evl,Edn1,Clu,Hcls1,Tlr2,Mtpn,Cx3cl1,Cotl1,Nckap1l,Prex1,Sh3pxd2b,Phldb2,Colgalt1,Vill,Actg1,Arpc5,Fes,Arpc1b,Capzb,Fmn1,Plek,Arap1,Kirrel,Tmsb4x,Prkcd,Ssh3,Capg,Cfl1,Arpc4,Actr3
GO:0022604	regulation of cell morphogenesis	47	528	1.85e-05	Actr2,Ccl2,Ccl3,Hck,Coro1c,Crabp2,Cd44,Wdr1,Ephb3,Arpc2,Trpv2,Sparc,Ywhah,Ccl7,Hexb,Sdc2,Hcls1,Csf1r,Anxa1,P4hb,Mdk,Src,Pdpn,Fgr,Prex1,Rhov,Lrp1,Plxnb2,Fn1,Rap2a,Bdnf,Ptprs,Zeb2,Postn,Dab2,Fes,Rhog,Tanc2,Capzb,Ngf,Arap1,Ccr5,Cfl1,Kif3a,Msn,Plxna1,Actr3	Actr2,Ccl2,Ccl3,Hck,Coro1c,Crabp2,Cd44,Wdr1,Ephb3,Arpc2,Trpv2,Sparc,Ywhah,Ccl7,Hexb,Sdc2,Hcls1,Csf1r,Anxa1,P4hb,Mdk,Src,Pdpn,Fgr,Prex1,Rhov,Lrp1,Plxnb2,Fn1,Rap2a,Bdnf,Ptprs,Zeb2,Postn,Dab2,Fes,Rhog,Tanc2,Capzb,Ngf,Arap1,Ccr5,Cfl1,Kif3a,Msn,Plxna1,Actr3
GO:0072593	reactive oxygen species metabolic process	18	101	1.89e-05	Vav1,Cybb,Ncf1,Cyba,Ctgf,Edn1,Tlr2,Cyr61,P2rx4,Prex1,Sh3pxd2b,Gpx1,Ncf4,Slc7a2,P2rx7,Nrros,Prdx1,Ncf2	Vav1,Cybb,Ncf1,Cyba,Ctgf,Edn1,Tlr2,Cyr61,P2rx4,Prex1,Sh3pxd2b,Gpx1,Ncf4,Slc7a2,P2rx7,Nrros,Prdx1,Ncf2
GO:1902107	positive regulation of leukocyte differentiation	24	175	1.89e-05	Ccl3,Tgfb1,Il7r,Cd83,Atp6ap1,Vsir,Id2,Hcls1,Runx1,Trem2,Csf1r,Anxa1,Mdk,Tyrobp,Nckap1l,Lif,Itgam,Fes,Mmp14,Sox4,Adam8,Nfkbiz,Syk,Inpp5d	Ccl3,Tgfb1,Il7r,Cd83,Atp6ap1,Vsir,Id2,Hcls1,Runx1,Trem2,Csf1r,Anxa1,Mdk,Tyrobp,Nckap1l,Lif,Itgam,Fes,Mmp14,Sox4,Adam8,Nfkbiz,Syk,Inpp5d
GO:0061900	glial cell activation	12	41	1.93e-05	Clu,Trem2,Tlr2,Tyrobp,Cx3cl1,Lrp1,Tlr4,Grn,C1qa,Cx3cr1,Itgam,Tlr8	Clu,Trem2,Tlr2,Tyrobp,Cx3cl1,Lrp1,Tlr4,Grn,C1qa,Cx3cr1,Itgam,Tlr8
GO:0001774	microglial cell activation	11	33	1.99e-05	Clu,Trem2,Tlr2,Tyrobp,Cx3cl1,Tlr4,Grn,C1qa,Cx3cr1,Itgam,Tlr8	Clu,Trem2,Tlr2,Tyrobp,Cx3cl1,Tlr4,Grn,C1qa,Cx3cr1,Itgam,Tlr8
GO:0098609	cell-cell adhesion	39	398	2.03e-05	Itgb2,Cd44,Vmp1,Emb,Itga5,Alcam,Pkp1,Sele,Itgav,Src,Vcam1,Cyr61,Pdpn,Olr1,Itgax,Cx3cl1,Col16a1,Fermt3,Rap2b,Tgfb2,Ubash3b,Thbs1,Plxnb2,Cd200r1,Cx3cr1,Ptprs,Itgam,Cdh11,Ext1,Fat3,Dlg3,Sirpa,Plek,Adam8,Kirrel,Msn,Syk,Selp,Gcnt1	Itgb2,Cd44,Vmp1,Emb,Itga5,Alcam,Pkp1,Sele,Itgav,Src,Vcam1,Cyr61,Pdpn,Olr1,Itgax,Cx3cl1,Col16a1,Fermt3,Rap2b,Tgfb2,Ubash3b,Thbs1,Plxnb2,Cd200r1,Cx3cr1,Ptprs,Itgam,Cdh11,Ext1,Fat3,Dlg3,Sirpa,Plek,Adam8,Kirrel,Msn,Syk,Selp,Gcnt1
GO:0070661	leukocyte proliferation	18	102	2.11e-05	Itgb2,Tgfb1,Il7r,Cd180,Clu,Trem2,Csf1r,Slc11a1,Ctps,Cx3cl1,Tlr4,Plcl2,Itgam,P2rx7,Lilrb4,Prkcd,Msn,Gba	Itgb2,Tgfb1,Il7r,Cd180,Clu,Trem2,Csf1r,Slc11a1,Ctps,Cx3cl1,Tlr4,Plcl2,Itgam,P2rx7,Lilrb4a,Prkcd,Msn,Gba
GO:0046514	ceramide catabolic process	9	19	2.15e-05	Gm2a,Hexb,Naga,Hexa,Acer3,Gla,Asah1,Psap,Gba	Gm2a,Hexb,Naga,Hexa,Acer3,Gla,Asah1,Psap,Gba
GO:0071356	cellular response to tumor necrosis factor	23	164	2.25e-05	Ccl2,Ccl3,Col1a1,Cyba,Ccl6,Ccl4,Ccl7,Edn1,Krt18,Tnfrsf11a,Tnfrsf1b,Sfrp1,Asah1,Cx3cl1,Postn,Il18bp,Card14,Tmsb4x,Cfl1,Tnfrsf23,St18,Gba,Actr3	Ccl2,Ccl3,Col1a1,Cyba,Ccl6,Ccl4,Ccl7,Edn1,Krt18,Tnfrsf11a,Tnfrsf1b,Sfrp1,Asah1,Cx3cl1,Postn,Il18bp,Card14,Tmsb4x,Cfl1,Tnfrsf23,St18,Gba,Actr3
GO:0044057	regulation of system process	51	602	2.31e-05	Ccl3,Tbxas1,Wisp1,Mmp13,Ctss,Cyba,Atp2b1,Ctgf,Hif1a,Edn1,Runx1,Hbegf,Ecrg4,Gpr39,Il1a,Fabp5,Src,Lmna,Tnfrsf1b,Hgf,Cd38,P2rx4,Mtpn,Ctsc,Itgax,Mmp2,Cx3cl1,Ptgs2,Egr2,Rab8b,Tgfb2,Inhbb,Tlr4,Inhba,S1pr2,Rab11fip5,Sepn1,F2r,Lif,Ptafr,Nptx2,Fcgr4,Dab2,Slc8a1,Scn1b,Anpep,Snx5,Cacna1d,Gpr35,Gba,Sphk1	Ccl3,Tbxas1,Wisp1,Mmp13,Ctss,Cyba,Atp2b1,Ctgf,Hif1a,Edn1,Runx1,Hbegf,1500015O10Rik,Gpr39,Il1a,Fabp5,Src,Lmna,Tnfrsf1b,Hgf,Cd38,P2rx4,Mtpn,Ctsc,Itgax,Mmp2,Cx3cl1,Ptgs2,Egr2,Rab8b,Tgfb2,Inhbb,Tlr4,Inhba,S1pr2,Rab11fip5,Sepn1,F2r,Lif,Ptafr,Nptx2,Fcgr4,Dab2,Slc8a1,Scn1b,Anpep,Snx5,Cacna1d,Gpr35,Gba,Sphk1
GO:0042110	T cell activation	30	262	2.36e-05	Itgb2,Tgfb1,Il7r,Cd44,Vav1,Anxa1,Slc11a1,Rab29,Mr1,Abl2,Itgav,Mdk,Ctps,Clec4d,Prex1,Cd48,Itgam,Ly9,Fcer1g,Mafb,P2rx7,Sox4,Psap,Lilrb4,Msn,Syk,Lcp1,Cdk6,Cd276,Gba	Itgb2,Tgfb1,Il7r,Cd44,Vav1,Anxa1,Slc11a1,Rab29,Mr1,Abl2,Itgav,Mdk,Ctps,Clec4d,Prex1,Cd48,Itgam,Ly9,Fcer1g,Mafb,P2rx7,Sox4,Psap,Lilrb4a,Msn,Syk,Lcp1,Cdk6,Cd276,Gba
GO:2001234	negative regulation of apoptotic signaling pathway	28	233	2.36e-05	Plaur,Bid,Cd44,Hmox1,Tgfbr1,Pea15a,Tnfaip3,Hif1a,Clu,Itgav,Creb3l1,Ptpn1,Src,Lmna,Hgf,Cx3cl1,Ptgs2,Serpine1,Wfs1,Bdnf,Slc35f6,Cx3cr1,Unc5b,Dab2,Gpx1,Arrb2,Lgals3,Tnfrsf23	Plaur,Bid,Cd44,Hmox1,Tgfbr1,Pea15a,Tnfaip3,Hif1a,Clu,Itgav,Creb3l1,Ptpn1,Src,Lmna,Hgf,Cx3cl1,Ptgs2,Serpine1,Wfs1,Bdnf,Slc35f6,Cx3cr1,Unc5b,Dab2,Gpx1,Arrb2,Lgals3,Tnfrsf23
GO:0014070	response to organic cyclic compound	69	930	2.39e-05	Actr2,Ccl2,Ccl3,Col1a1,Tgfb1,Bid,Arpc2,Tgfbr1,Pea15a,Cybb,Cd83,Cyba,Sparc,Ywhah,Atp2b1,Ctgf,Sdc1,Dnmt3a,Edn1,Ctsl,Npc1,Anxa1,Mmp19,Htr2b,Mdk,Src,Abca1,Cd38,P2rx4,Anxa3,F7,Sfrp1,Fgl1,Mmp2,Ptgs2,Lum,Tgfb2,Inhbb,Grn,Rftn1,Igfbp2,Inhba,P2ry6,Glb1,Sepn1,Tpcn2,Rap1b,Ptafr,Postn,Dab2,Fes,Paqr7,Adam9,Arpc1b,Slc8a1,Mmp14,Folr2,Actb,P2rx7,Tnc,Bcl2l11,Ccr5,Spp1,Il1rn,Cfl1,Msn,Lox,Gba,Ncf2	Actr2,Ccl2,Ccl3,Col1a1,Tgfb1,Bid,Arpc2,Tgfbr1,Pea15a,Cybb,Cd83,Cyba,Sparc,Ywhah,Atp2b1,Ctgf,Sdc1,Dnmt3a,Edn1,Ctsl,Npc1,Anxa1,Mmp19,Htr2b,Mdk,Src,Abca1,Cd38,P2rx4,Anxa3,F7,Sfrp1,Fgl1,Mmp2,Ptgs2,Lum,Tgfb2,Inhbb,Grn,Rftn1,Igfbp2,Inhba,P2ry6,Glb1,Sepn1,Tpcn2,Rap1b,Ptafr,Postn,Dab2,Fes,Paqr7,Adam9,Arpc1b,Slc8a1,Mmp14,Folr2,Actb,P2rx7,Tnc,Bcl2l11,Ccr5,Spp1,Il1rn,Cfl1,Msn,Lox,Gba,Ncf2
GO:0051897	positive regulation of protein kinase B signaling	19	115	2.45e-05	Tgfb1,Gdf15,Tgfbr1,Pik3r5,Hcls1,Hbegf,Src,P2rx4,F7,Cx3cl1,Hpse,Thbs1,Cx3cr1,Osm,Pdgfa,Gpx1,Osbpl8,Adam8,Arrb2	Tgfb1,Gdf15,Tgfbr1,Pik3r5,Hcls1,Hbegf,Src,P2rx4,F7,Cx3cl1,Hpse,Thbs1,Cx3cr1,Osm,Pdgfa,Gpx1,Osbpl8,Adam8,Arrb2
GO:2001236	regulation of extrinsic apoptotic signaling pathway	23	165	2.45e-05	Bid,Hmox1,Tgfbr1,Pea15a,Tnfaip3,Itm2c,Atf3,Itgav,Src,Lmna,Hgf,Sfrp1,Cx3cl1,Serpine1,Tgfb2,Thbs1,Inhba,Cx3cr1,Unc5b,Dab2,Gpx1,Lgals3,Tnfrsf23	Bid,Hmox1,Tgfbr1,Pea15a,Tnfaip3,Itm2c,Atf3,Itgav,Src,Lmna,Hgf,Sfrp1,Cx3cl1,Serpine1,Tgfb2,Thbs1,Inhba,Cx3cr1,Unc5b,Dab2,Gpx1,Lgals3,Tnfrsf23
GO:0032872	regulation of stress-activated MAPK cascade	28	234	2.52e-05	Gadd45b,Ncf1,Ctgf,Edn1,Tnfrsf11a,Fcgr2b,Il1a,Ptpn1,Hgf,Wnt16,Sfrp1,Tgfb2,Gadd45a,Tlr4,Rap2a,Gdf6,Zeb2,Dab2,Mdfic,Sirpa,Taok3,Clec7a,Il1rn,Syk,Prdx1,Tnfrsf23,Rell1,Sphk1	Gadd45b,Ncf1,Ctgf,Edn1,Tnfrsf11a,Fcgr2b,Il1a,Ptpn1,Hgf,Wnt16,Sfrp1,Tgfb2,Gadd45a,Tlr4,Rap2a,Gdf6,Zeb2,Dab2,Mdfic,Sirpa,Taok3,Clec7a,Il1rn,Syk,Prdx1,Tnfrsf23,Rell1,Sphk1
GO:0033003	regulation of mast cell activation	13	52	2.84e-05	Gab2,Hmox1,Fgr,Crlf2,Ptpre,Cd300lb,Fcer1g,Fes,Milr1,Cd300lf,Cd300a,Syk,Cd84	Gab2,Hmox1,Fgr,Crlf2,Ptpre,Cd300lb,Fcer1g,Fes,Milr1,Cd300lf,Cd300a,Syk,Cd84
GO:0030194	positive regulation of blood coagulation	10	27	2.94e-05	Pdpn,F7,Serpine1,Hpse,Thbs1,Tlr4,F2r,Pla2g4a,Plek,Selp	Pdpn,F7,Serpine1,Hpse,Thbs1,Tlr4,F2r,Pla2g4a,Plek,Selp
GO:0009612	response to mechanical stimulus	27	222	2.96e-05	Ccl2,Col1a1,Tgfb1,Cnn2,Cyba,Edn1,Abl2,Mdk,Src,Slc2a1,Mtpn,Mmp2,Bace1,Ptgs2,Scx,Gadd45a,Thbs1,Tlr4,Igfbp2,Abhd12,Postn,Slc8a1,Col3a1,Mmp14,P2rx7,Tnc,Tlr8	Ccl2,Col1a1,Tgfb1,Cnn2,Cyba,Edn1,Abl2,Mdk,Src,Slc2a1,Mtpn,Mmp2,Bace1,Ptgs2,Scx,Gadd45a,Thbs1,Tlr4,Igfbp2,Abhd12,Postn,Slc8a1,Col3a1,Mmp14,P2rx7,Tnc,Tlr8
GO:0010720	positive regulation of cell development	54	661	2.96e-05	Actr2,Tgfb1,Crabp2,Wisp1,Arpc2,Timp2,Trpv2,Atp6ap1,Id2,Hif1a,Edn1,Hcls1,Runx1,Trem2,P4hb,Abl2,Mdk,Tlr2,Tnfrsf1b,Hgf,P2rx4,Camk1,Tyrobp,Cx3cl1,Prex1,Mapk6,Egr2,Ptk7,Lrp1,Grn,Ror1,Plxnb2,S1pr2,Fn1,Bdnf,Bex1,Gdf6,Cx3cr1,Lif,Zeb2,Etv5,Dab2,Fes,Scn1b,E2f1,Lepre1,Ngf,Ccr5,Cfl1,Iqgap1,Tgif1,Sphk1,Plxna1,Actr3	Actr2,Tgfb1,Crabp2,Wisp1,Arpc2,Timp2,Trpv2,Atp6ap1,Id2,Hif1a,Edn1,Hcls1,Runx1,Trem2,P4hb,Abl2,Mdk,Tlr2,Tnfrsf1b,Hgf,P2rx4,Camk1,Tyrobp,Cx3cl1,Prex1,Mapk6,Egr2,Ptk7,Lrp1,Grn,Ror1,Plxnb2,S1pr2,Fn1,Bdnf,Bex1,Gdf6,Cx3cr1,Lif,Zeb2,Etv5,Dab2,Fes,Scn1b,E2f1,P3h1,Ngf,Ccr5,Cfl1,Iqgap1,Tgif1,Sphk1,Plxna1,Actr3
GO:0045766	positive regulation of angiogenesis	24	181	3.08e-05	Itgb2,Hmox1,Cybb,Hif1a,Itga5,Runx1,Anxa1,Mdk,Il1a,Nras,Hgf,Anxa3,Itgax,Cx3cl1,Ctsh,Ptgs2,Serpine1,Thbs1,Grn,C3ar1,Cx3cr1,Ecm1,Lgals3,Sphk1	Itgb2,Hmox1,Cybb,Hif1a,Itga5,Runx1,Anxa1,Mdk,Il1a,Nras,Hgf,Anxa3,Itgax,Cx3cl1,Ctsh,Ptgs2,Serpine1,Thbs1,Grn,C3ar1,Cx3cr1,Ecm1,Lgals3,Sphk1
GO:0030162	regulation of proteolysis	59	753	3.17e-05	Plaur,Bid,Cstb,Cd44,Itih3,Itih4,Timp1,Ctsz,Serpinb6a,Timp2,Ctgf,Vsir,Lgmn,Anxa8,Clu,Rps6ka2,Trem2,Src,Cyr61,Sdcbp,Tnfrsf1b,Hgf,Ctsc,Nupr1,Anxa2,Ctsh,Ptgs2,Serpine1,Atp13a2,Thbs1,Grn,Dap,Fn1,Naip5,Lxn,F2r,Rnf180,Zfand2a,Dab2,Gpx1,Adam9,Edem1,Mmp14,Cd109,Mical1,Mefv,Adam8,Ngf,Arrb2,Bcl2l11,Cfl1,Renbp,Ecm1,Syk,Naip2,Tnfrsf23,St18,Ctsd,Gba	Plaur,Bid,Cstb,Cd44,Itih3,Itih4,Timp1,Ctsz,Serpinb6a,Timp2,Ctgf,Vsir,Lgmn,Anxa8,Clu,Rps6ka2,Trem2,Src,Cyr61,Sdcbp,Tnfrsf1b,Hgf,Ctsc,Nupr1,Anxa2,Ctsh,Ptgs2,Serpine1,Atp13a2,Thbs1,Grn,Dap,Fn1,Naip5,Lxn,F2r,Rnf180,Zfand2a,Dab2,Gpx1,Adam9,Edem1,Mmp14,Cd109,Mical1,Mefv,Adam8,Ngf,Arrb2,Bcl2l11,Cfl1,Renbp,Ecm1,Syk,Naip2,Tnfrsf23,St18,Ctsd,Gba
GO:0051251	positive regulation of lymphocyte activation	30	267	3.27e-05	Ccl2,Tgfb1,Il7r,Cd244,Cd83,Tnfsf13,Vsir,Havcr2,Runx1,Anxa1,Mdk,Vcam1,Cd38,Tyrobp,Mlh1,Nckap1l,Vav3,Tlr4,Igfbp2,Mmp14,Cd80,Bst1,Sirpa,Sox4,Adam8,Clec7a,Nfkbiz,Syk,Inpp5d,Cd276	Ccl2,Tgfb1,Il7r,Cd244,Cd83,Tnfsf13,Vsir,Havcr2,Runx1,Anxa1,Mdk,Vcam1,Cd38,Tyrobp,Mlh1,Nckap1l,Vav3,Tlr4,Igfbp2,Mmp14,Cd80,Bst1,Sirpa,Sox4,Adam8,Clec7a,Nfkbiz,Syk,Inpp5d,Cd276
GO:0045639	positive regulation of myeloid cell differentiation	18	106	3.3e-05	Acvr1b,Ccl3,Tgfb1,Atp6ap1,Id2,Hif1a,Hcls1,Runx1,Trem2,Csf1r,Tyrobp,Nckap1l,Inhba,Rab7b,Lif,Itgam,Fes,Inpp5d	Acvr1b,Ccl3,Tgfb1,Atp6ap1,Id2,Hif1a,Hcls1,Runx1,Trem2,Csf1r,Tyrobp,Nckap1l,Inhba,Rab7b,Lif,Itgam,Fes,Inpp5d
GO:0048771	tissue remodeling	19	118	3.34e-05	Tgfb1,Timp1,Ctsk,Ctss,Hif1a,Il1a,Src,Wnt16,Tpp1,Bgn,Mmp2,Rbpj,Tgfb2,Lipa,F2r,Lif,Cthrc1,Mmp14,Enpp1	Tgfb1,Timp1,Ctsk,Ctss,Hif1a,Il1a,Src,Wnt16,Tpp1,Bgn,Mmp2,Rbpj,Tgfb2,Lipa,F2r,Lif,Cthrc1,Mmp14,Enpp1
GO:0002764	immune response-regulating signaling pathway	22	156	3.47e-05	Fcgr2b,Nras,Tlr2,Fcgr1,Cd38,Clec4d,Ctsh,Nckap1l,Vav3,Tlr4,Rftn1,Lat2,C3ar1,Tec,Fcgr4,Fcer1g,Fyb,Nfam1,Nfkbiz,Syk,Cd276,Fcgr3	Fcgr2b,Nras,Tlr2,Fcgr1,Cd38,Clec4d,Ctsh,Nckap1l,Vav3,Tlr4,Rftn1,Lat2,C3ar1,Tec,Fcgr4,Fcer1g,Fyb,Nfam1,Nfkbiz,Syk,Cd276,Fcgr3
GO:0009887	animal organ morphogenesis	74	1038	3.59e-05	Col6a1,Col1a1,Tgfb1,Cd44,Htra1,Tgfbr1,Eln,Mmp13,Ctsz,Ctgf,Sdc1,Id2,Hif1a,Edn1,Nab2,Fam20c,Htr2b,Col5a1,Frzb,Itgav,Src,Pdgfc,Cyr61,Fgr,Ereg,Col1a2,Wnt16,Acan,Sfrp1,Fgl1,Mmp2,Ctsh,Serpine1,Rbpj,Scx,Ptk7,Tgfb2,Sh3pxd2b,Thbs1,Chst11,Chsy1,Inhba,Lif,Rspo2,Fgf7,Cthrc1,Col12a1,Pdgfa,Ext1,Fat3,Mfsd7b,Col5a2,Slc8a1,Col3a1,Col8a1,Mmp14,Abr,Mafb,P2rx7,Fmn1,Sox4,Col10a1,Myo7a,Tnc,Bcl2l11,Kif3a,Msn,Myo5a,Kif2…	Col6a1,Col1a1,Tgfb1,Cd44,Htra1,Tgfbr1,Eln,Mmp13,Ctsz,Ctgf,Sdc1,Id2,Hif1a,Edn1,Nab2,Fam20c,Htr2b,Col5a1,Frzb,Itgav,Src,Pdgfc,Cyr61,Fgr,Ereg,Col1a2,Wnt16,Acan,Sfrp1,Fgl1,Mmp2,Ctsh,Serpine1,Rbpj,Scx,Ptk7,Tgfb2,Sh3pxd2b,Thbs1,Chst11,Chsy1,Inhba,Lif,Rspo2,Fgf7,Cthrc1,Col12a1,Pdgfa,Ext1,Fat3,Mfsd7b,Col5a2,Slc8a1,Col3a1,Col8a1,Mmp14,Abr,Mafb,P2rx7,Fmn1,Sox4,Col10a1,Myo7a,Tnc,Bcl2l11,Kif3a,Msn,Myo5a,Kif2…
GO:0071900	regulation of protein serine/threonine kinase activity	43	476	3.72e-05	Tgfb1,Gdf15,Tgfbr1,Gadd45b,Tnfaip3,Pik3r5,Edn1,Parp8,Csf1r,Htr2b,Tnfrsf11a,Gpr39,Ptpn1,Src,Pdgfc,Hgf,Camk1,Sfrp1,Gadd45a,Thbs1,Tlr4,F2r,Cemip,Zeb2,Pdgfa,Dab2,Adam9,Slc8a1,Pkib,Actb,P2rx7,Mdfic,Adam8,Cd300a,Taok3,Prkcd,Il1rn,Syk,Erp29,Iqgap1,Cdkn1c,Shc2,Gba	Tgfb1,Gdf15,Tgfbr1,Gadd45b,Tnfaip3,Pik3r5,Edn1,Parp8,Csf1r,Htr2b,Tnfrsf11a,Gpr39,Ptpn1,Src,Pdgfc,Hgf,Camk1,Sfrp1,Gadd45a,Thbs1,Tlr4,F2r,Cemip,Zeb2,Pdgfa,Dab2,Adam9,Slc8a1,Pkib,Actb,P2rx7,Mdfic,Adam8,Cd300a,Taok3,Prkcd,Il1rn,Syk,Erp29,Iqgap1,Cdkn1c,Shc2,Gba
GO:0055085	transmembrane transport	78	1117	3.77e-05	Slc7a7,Ccl3,S100a6,Atp6v1b2,Clic1,Mcoln2,Slc25a13,Cybb,Trpv2,Atp6ap1,Atp2b1,Abcc3,Emb,Atp6v1c1,Abcg1,Atp6v0c,Slc15a3,Tram1,Slc11a1,Htr2b,Cln8,Tmem206,Itgav,Mfsd1,Slc25a24,Tmem144,Ccdc109b,Atp6v0d2,Abca1,Pdpn,Slc2a1,Tmem165,P2rx4,Sec61a1,Slc6a8,Anxa2,Slco2a1,Clcn7,Mfsd12,Slc41a2,Ttyh3,Ttyh2,Mcoln3,Atp13a2,Lasp1,Atp6v0a1,Gjb5,Plcl2,Gjb3,Kcnk13,Slc35f6,Sfxn3,Tpcn2,F2r,Fam26e,Slc39a6,Slc8b1,Hvcn1,Mfs…	Slc7a7,Ccl3,S100a6,Atp6v1b2,Clic1,Mcoln2,Slc25a13,Cybb,Trpv2,Atp6ap1,Atp2b1,Abcc3,Emb,Atp6v1c1,Abcg1,Atp6v0c,Slc15a3,Tram1,Slc11a1,Htr2b,Cln8,Tmem206,Itgav,Mfsd1,Slc25a24,Tmem144,Ccdc109b,Atp6v0d2,Abca1,Pdpn,Slc2a1,Tmem165,P2rx4,Sec61a1,Slc6a8,Anxa2,Slco2a1,Clcn7,Mfsd12,Slc41a2,Ttyh3,Ttyh2,Mcoln3,Atp13a2,Lasp1,Atp6v0a1,Gjb5,Plcl2,Gjb3,Kcnk13,Slc35f6,Sfxn3,Tpcn2,F2r,Fam26e,Slc39a6,Slc8b1,Hvcn1,Mfs…
GO:0002449	lymphocyte mediated immunity	20	132	4e-05	Tnfsf13,Slc11a1,Fcgr2b,Fcgr1,Ctsc,Ctsh,Mlh1,Crlf2,C1qc,C1qb,Rftn1,C1qa,Cfi,Pirb,Fcer1g,Prkcd,Prdx1,Inpp5d,Gba,Fcgr3	Tnfsf13,Slc11a1,Fcgr2b,Fcgr1,Ctsc,Ctsh,Mlh1,Crlf2,C1qc,C1qb,Rftn1,C1qa,Cfi,Pirb,Fcer1g,Prkcd,Prdx1,Inpp5d,Gba,Fcgr3
GO:0002444	myeloid leukocyte mediated immunity	12	45	4.11e-05	Ccl3,Wdr1,Ncf1,Fcgr1,Anxa3,Lat2,Pi4k2a,Cd300lb,Milr1,Myo1f,Cd300a,Fcgr3	Ccl3,Wdr1,Ncf1,Fcgr1,Anxa3,Lat2,Pi4k2a,Cd300lb,Milr1,Myo1f,Cd300a,Fcgr3
GO:0050878	regulation of body fluid levels	35	349	4.5e-05	Elovl1,Aprt,Mertk,Mmp13,Cyba,Hif1a,Evl,Edn1,Plau,Anxa8,Pdpn,Cd9,F7,Cx3cl1,Anxa2,Fermt3,Rap2b,Serpine1,Ubash3b,Hpse,Thbs1,Tlr4,Wfs1,F2r,Pla2g4a,Tec,Pdgfa,Fcer1g,F5,Plek,Lilrb4,Prkcd,Syk,Selp,Gba	Elovl1,Aprt,Mertk,Mmp13,Cyba,Hif1a,Evl,Edn1,Plau,Anxa8,Pdpn,Cd9,F7,Cx3cl1,Anxa2,Fermt3,Rap2b,Serpine1,Ubash3b,Hpse,Thbs1,Tlr4,Wfs1,F2r,Pla2g4a,Tec,Pdgfa,Fcer1g,F5,Plek,Lilrb4a,Prkcd,Syk,Selp,Gba
GO:1901342	regulation of vasculature development	35	349	4.5e-05	Ccl2,Itgb2,Hmox1,Cybb,Sparc,Hif1a,Fbln5,Itga5,Runx1,Anxa1,Creb3l1,Mdk,Il1a,Nras,Hgf,Anxa3,Itgax,Cx3cl1,Ctsh,Ptgs2,Serpine1,Tgfb2,Gadd45a,Thbs1,Grn,C3ar1,Cx3cr1,Lif,Rnh1,Rin2,Ecm1,Lgals3,Thbs2,Sphk1,Sulf1	Ccl2,Itgb2,Hmox1,Cybb,Sparc,Hif1a,Fbln5,Itga5,Runx1,Anxa1,Creb3l1,Mdk,Il1a,Nras,Hgf,Anxa3,Itgax,Cx3cl1,Ctsh,Ptgs2,Serpine1,Tgfb2,Gadd45a,Thbs1,Grn,C3ar1,Cx3cr1,Lif,Rnh1,Rin2,Ecm1,Lgals3,Thbs2,Sphk1,Sulf1
GO:0052548	regulation of endopeptidase activity	39	415	4.88e-05	Plaur,Bid,Cstb,Cd44,Itih3,Itih4,Timp1,Serpinb6a,Timp2,Ctgf,Vsir,Lgmn,Anxa8,Src,Cyr61,Hgf,Anxa2,Ctsh,Ptgs2,Serpine1,Atp13a2,Thbs1,Dap,Naip5,Lxn,F2r,Gpx1,Cd109,Mical1,Mefv,Ngf,Arrb2,Bcl2l11,Renbp,Syk,Naip2,Tnfrsf23,St18,Ctsd	Plaur,Bid,Cstb,Cd44,Itih3,Itih4,Timp1,Serpinb6a,Timp2,Ctgf,Vsir,Lgmn,Anxa8,Src,Cyr61,Hgf,Anxa2,Ctsh,Ptgs2,Serpine1,Atp13a2,Thbs1,Dap,Naip5,Lxn,F2r,Gpx1,Cd109,Mical1,Mefv,Ngf,Arrb2,Bcl2l11,Renbp,Syk,Naip2,Tnfrsf23,St18,Ctsd
GO:0010001	glial cell differentiation	25	201	5.04e-05	Tgfb1,Id2,Clu,Trem2,Nab2,Abl2,Mdk,Tlr2,Mxra8,Cd9,Egr2,Lrp1,Tlr4,Grn,Ror1,C1qa,B4galt6,Lif,Itgam,Gpr157,Sox4,B4galt5,Nrros,Gba,Actr3	Tgfb1,Id2,Clu,Trem2,Nab2,Abl2,Mdk,Tlr2,Mxra8,Cd9,Egr2,Lrp1,Tlr4,Grn,Ror1,C1qa,B4galt6,Lif,Itgam,Gpr157,Sox4,B4galt5,Nrros,Gba,Actr3
GO:1904018	positive regulation of vasculature development	25	201	5.04e-05	Itgb2,Hmox1,Cybb,Hif1a,Itga5,Runx1,Anxa1,Mdk,Il1a,Nras,Hgf,Anxa3,Itgax,Cx3cl1,Ctsh,Ptgs2,Serpine1,Thbs1,Grn,C3ar1,Cx3cr1,Rin2,Ecm1,Lgals3,Sphk1	Itgb2,Hmox1,Cybb,Hif1a,Itga5,Runx1,Anxa1,Mdk,Il1a,Nras,Hgf,Anxa3,Itgax,Cx3cl1,Ctsh,Ptgs2,Serpine1,Thbs1,Grn,C3ar1,Cx3cr1,Rin2,Ecm1,Lgals3,Sphk1
GO:0014910	regulation of smooth muscle cell migration	16	87	5.18e-05	Wisp1,Arpc2,Plau,Mdk,Src,S100a11,Serpine1,Rbpj,Lrp1,P2ry6,Postn,Pdgfa,Tmsb4x,Myo5a,Iqgap1,Plxna1	Wisp1,Arpc2,Plau,Mdk,Src,S100a11,Serpine1,Rbpj,Lrp1,P2ry6,Postn,Pdgfa,Tmsb4x,Myo5a,Iqgap1,Plxna1
GO:0060348	bone development	26	216	5.37e-05	Col6a1,Col1a1,Tgfb1,Wisp1,Pip4k2a,Mmp13,Sparc,Nab2,Fam20c,Src,Pdgfc,Bgn,Anxa2,Ppib,Scx,Sh3pxd2b,Thbs1,Chsy1,Ttc9,Col12a1,Pdgfa,Ext1,Mmp14,Lepre1,Col10a1,Sulf1	Col6a1,Col1a1,Tgfb1,Wisp1,Pip4k2a,Mmp13,Sparc,Nab2,Fam20c,Src,Pdgfc,Bgn,Anxa2,Ppib,Scx,Sh3pxd2b,Thbs1,Chsy1,Ttc9,Col12a1,Pdgfa,Ext1,Mmp14,P3h1,Col10a1,Sulf1
GO:2000379	positive regulation of reactive oxygen species metabolic process	18	111	5.72e-05	Itgb2,Tgfb1,Cyba,Grb2,Plau,Clu,Tlr2,Cxcl1,Tyrobp,Ptgs2,Gadd45a,Thbs1,Tlr4,Tmem106a,Itgam,Hvcn1,Prkcd,Syk	Itgb2,Tgfb1,Cyba,Grb2,Plau,Clu,Tlr2,Cxcl1,Tyrobp,Ptgs2,Gadd45a,Thbs1,Tlr4,Tmem106a,Itgam,Hvcn1,Prkcd,Syk
GO:0032370	positive regulation of lipid transport	15	77	5.87e-05	Edn1,Runx1,Abcg1,Ecrg4,Tnfrsf11a,Il1a,Abca1,Nucb2,Anxa2,Lrp1,Pltp,Dab2,P2rx7,Prkcd,Spp1	Edn1,Runx1,Abcg1,1500015O10Rik,Tnfrsf11a,Il1a,Abca1,Nucb2,Anxa2,Lrp1,Pltp,Dab2,P2rx7,Prkcd,Spp1
GO:0071346	cellular response to interferon-gamma	17	100	6.26e-05	Actr2,Ccl2,Ccl3,Ccl6,Ccl4,Ccl7,Evl,Edn1,Tlr2,Cx3cl1,Tlr4,Rab11fip5,Rab7b,Actg1,Sirpa,Capg,Actr3	Actr2,Ccl2,Ccl3,Ccl6,Ccl4,Ccl7,Evl,Edn1,Tlr2,Cx3cl1,Tlr4,Rab11fip5,Rab7b,Actg1,Sirpa,Capg,Actr3
GO:1901615	organic hydroxy compound metabolic process	39	420	6.26e-05	Ctsb,Ctsk,Gdpd1,Hif1a,Ctsl,Pde1b,Abcg1,Npc1,Cln8,Abca1,Akr1a1,Srd5a3,Mtpn,Acer3,Asah1,Fgl1,Akr1b8,Apobr,Tgfb2,Lrp1,Myof,Plcl2,Ch25h,Lipa,Aldh3b1,Pltp,Rnf180,Ppap2c,Tg,Pla2g4a,Ptafr,Moxd1,Myo5a,Haghl,Slc37a2,Gcnt4,Gba,Sphk1,Soat1	Ctsb,Ctsk,Gdpd1,Hif1a,Ctsl,Pde1b,Abcg1,Npc1,Cln8,Abca1,Akr1a1,Srd5a3,Mtpn,Acer3,Asah1,Fgl1,Akr1b8,Apobr,Tgfb2,Lrp1,Myof,Plcl2,Ch25h,Lipa,Aldh3b1,Pltp,Rnf180,Plpp2,Tg,Pla2g4a,Ptafr,Moxd1,Myo5a,Haghl,Slc37a2,Gcnt4,Gba,Sphk1,Soat1
GO:0010468	regulation of gene expression	212	4041	6.29e-05	Actr2,Ccl2,Itgb2,Acvr1b,Loxl3,Ccl3,Col1a1,Spi1,Tgfb1,Hck,Il7r,Irf5,Cnn2,Cd244,Cd44,Wisp1,Hmox1,Mmp12,Crip1,Tgfbr1,Il12rb2,Mcoln2,Mertk,Cybb,Cd83,Ncf1,Ctsz,Cyba,Ccl4,Ywhah,Tnfaip3,Atp2b1,Ctgf,Vsir,Havcr2,Id2,Dnmt3a,Hif1a,Cdca7l,Fbln5,Lgmn,Edn1,Hexb,Clu,Loxl2,Litaf,Hcls1,Runx1,Clec4n,Rps6ka2,Trem2,Lbh,Csf1r,Anxa1,Msr1,Nab2,Casp4,Slc11a1,Htr2b,Tnfrsf11a,Pkp1,Cdk18,Abl2,Atf3,Fcgr2b,Fam129b,Itgav,Creb…	Actr2,Ccl2,Itgb2,Acvr1b,Loxl3,Ccl3,Col1a1,Spi1,Tgfb1,Hck,Il7r,Irf5,Cnn2,Cd244,Cd44,Wisp1,Hmox1,Mmp12,Crip1,Tgfbr1,Il12rb2,Mcoln2,Mertk,Cybb,Cd83,Ncf1,Ctsz,Cyba,Ccl4,Ywhah,Tnfaip3,Atp2b1,Ctgf,Vsir,Havcr2,Id2,Dnmt3a,Hif1a,Cdca7l,Fbln5,Lgmn,Edn1,Hexb,Clu,Loxl2,Litaf,Hcls1,Runx1,Clec4n,Rps6ka2,Trem2,Lbh,Csf1r,Anxa1,Msr1,Nab2,Casp4,Slc11a1,Htr2b,Tnfrsf11a,Pkp1,Cdk18,Abl2,Atf3,Fcgr2b,Fam129b,Itgav,Creb…
GO:0031341	regulation of cell killing	16	89	6.61e-05	Ccl2,Il7r,Vav1,Cd5l,Havcr2,Mr1,Cxcl1,Tyrobp,Itgam,P2rx7,Arrb2,Bcl2l11,Ccr5,Clec7a,Syk,Sh2d1b2	Ccl2,Il7r,Vav1,Cd5l,Havcr2,Mr1,Cxcl1,Tyrobp,Itgam,P2rx7,Arrb2,Bcl2l11,Ccr5,Clec7a,Syk,Sh2d1b1
GO:0051090	regulation of DNA-binding transcription factor activity	38	405	6.72e-05	Itgb2,Tgfb1,Hck,Hmox1,Tnfaip3,Havcr2,Id2,Edn1,Clu,Hcls1,Tnfrsf11a,Fcgr2b,Tlr2,Anxa3,Mtpn,Nupr1,Cx3cl1,Tlr4,Dap,Wfs1,Ror1,Gpr97,Bdnf,Cx3cr1,Rab7b,Enpp1,Adam8,Card14,Ngf,Arrb2,Nfam1,Tmsb4x,Cacna1d,Anxa4,Syk,Cd84,Hmgn3,Sphk1	Itgb2,Tgfb1,Hck,Hmox1,Tnfaip3,Havcr2,Id2,Edn1,Clu,Hcls1,Tnfrsf11a,Fcgr2b,Tlr2,Anxa3,Mtpn,Nupr1,Cx3cl1,Tlr4,Dap,Wfs1,Ror1,Adgrg3,Bdnf,Cx3cr1,Rab7b,Enpp1,Adam8,Card14,Ngf,Arrb2,Nfam1,Tmsb4x,Cacna1d,Anxa4,Syk,Cd84,Hmgn3,Sphk1
GO:0008152	metabolic process	349	7331	6.79e-05	Itgb2,Acvr1b,Gm2a,Loxl3,Ccl3,Ckb,Col1a1,Fkbp10,Stk38l,Acp2,Spi1,Tgfb1,Tbxas1,Hck,Dnase2a,Bid,Crabp2,Cd44,Hmox1,Vav1,Mmp12,Ephb3,Ctsb,Htra1,Atp6v1b2,Elovl1,Tmem189,Itih3,Itih4,Aprt,Pip4k2a,Tgfbr1,Il12rb2,Mertk,Slc25a13,Mmp13,Cybb,Ctsk,Ctss,Cd5l,Ncf1,Ctsz,Cyba,Wsb1,Vmp1,Ywhah,Dnase1l1,Tnfaip3,Ctgf,Dram1,Gnptab,Vsir,Gdpd1,Dnmt3a,Grb2,Cpd,Hif1a,Lgmn,Gpr137b,Edn1,Ctsl,Cdk20,Hexb,Parp8,Samd8,Plau,Esd,L…	Itgb2,Acvr1b,Gm2a,Loxl3,Ccl3,Ckb,Col1a1,Fkbp10,Stk38l,Acp2,Spi1,Tgfb1,Tbxas1,Hck,Dnase2a,Bid,Crabp2,Cd44,Hmox1,Vav1,Mmp12,Ephb3,Ctsb,Htra1,Atp6v1b2,Elovl1,Tmem189,Itih3,Itih4,Aprt,Pip4k2a,Tgfbr1,Il12rb2,Mertk,Slc25a13,Mmp13,Cybb,Ctsk,Ctss,Cd5l,Ncf1,Ctsz,Cyba,Wsb1,Vmp1,Ywhah,Dnase1l1,Tnfaip3,Ctgf,Dram1,Gnptab,Vsir,Gdpd1,Dnmt3a,Grb2,Cpd,Hif1a,Lgmn,Gpr137b,Edn1,Ctsl,Cdk20,Hexb,Parp8,Samd8,Plau,Esd,L…
GO:0032930	positive regulation of superoxide anion generation	9	23	6.84e-05	Itgb2,Tgfb1,Cyba,Cxcl1,Tyrobp,Itgam,Hvcn1,Prkcd,Syk	Itgb2,Tgfb1,Cyba,Cxcl1,Tyrobp,Itgam,Hvcn1,Prkcd,Syk
GO:0050715	positive regulation of cytokine secretion	11	39	7.01e-05	Clec4n,Htr2b,Il1a,Src,Tlr2,Fgr,Cd14,AF251705,P2rx7,Syk,Clec5a	Clec4n,Htr2b,Il1a,Src,Tlr2,Fgr,Cd14,Cd300c2,P2rx7,Syk,Clec5a
GO:1903037	regulation of leukocyte cell-cell adhesion	31	295	7.31e-05	Ccl2,Itgb2,Loxl3,Tgfb1,Il7r,Cd244,Cd44,Tnfaip8l2,Cd83,Vsir,Havcr2,Runx1,Anxa1,Sele,Mdk,Vcam1,Gpnmb,Fgl1,Nckap1l,Igfbp2,Ptafr,Cd80,Sirpa,Sox4,Adam8,Cd300a,Nfkbiz,Syk,Lgals3,Selp,Cd276	Ccl2,Itgb2,Loxl3,Tgfb1,Il7r,Cd244,Cd44,Tnfaip8l2,Cd83,Vsir,Havcr2,Runx1,Anxa1,Sele,Mdk,Vcam1,Gpnmb,Fgl1,Nckap1l,Igfbp2,Ptafr,Cd80,Sirpa,Sox4,Adam8,Cd300a,Nfkbiz,Syk,Lgals3,Selp,Cd276
GO:0009892	negative regulation of metabolic process	161	2895	7.47e-05	Acvr1b,Loxl3,Ccl3,Spi1,Plaur,Tgfb1,Coro1c,Cstb,Cd44,Hmox1,Mmp12,Itih3,Itih4,Tgfbr1,Timp1,Mertk,Gadd45b,Cd83,Ctsz,Serpinb6a,Timp2,Tnfaip3,Atp2b1,Ctgf,Vsir,Havcr2,Id2,Dnmt3a,Hif1a,Fbln5,Lgmn,Edn1,Anxa8,Clu,Loxl2,Hcls1,Runx1,Trem2,Lbh,Npc1,Hbegf,Anxa1,Msr1,Nab2,Slc11a1,Itm2c,Htr2b,Pkp1,Atf3,Fcgr2b,Fam129b,Itgav,Creb3l1,Ptpn1,Src,Tlr2,Sdcbp,Hgf,Cd38,Lrpap1,Ereg,Gpnmb,Olr1,Tyrobp,Nupr1,Gla,Sfrp1,Asah1…	Acvr1b,Loxl3,Ccl3,Spi1,Plaur,Tgfb1,Coro1c,Cstb,Cd44,Hmox1,Mmp12,Itih3,Itih4,Tgfbr1,Timp1,Mertk,Gadd45b,Cd83,Ctsz,Serpinb6a,Timp2,Tnfaip3,Atp2b1,Ctgf,Vsir,Havcr2,Id2,Dnmt3a,Hif1a,Fbln5,Lgmn,Edn1,Anxa8,Clu,Loxl2,Hcls1,Runx1,Trem2,Lbh,Npc1,Hbegf,Anxa1,Msr1,Nab2,Slc11a1,Itm2c,Htr2b,Pkp1,Atf3,Fcgr2b,Fam129b,Itgav,Creb3l1,Ptpn1,Src,Tlr2,Sdcbp,Hgf,Cd38,Lrpap1,Ereg,Gpnmb,Olr1,Tyrobp,Nupr1,Gla,Sfrp1,Asah1…
GO:0010634	positive regulation of epithelial cell migration	21	152	7.74e-05	Tgfb1,Gab2,Hmox1,Sparc,Hif1a,Lgmn,Hbegf,Anxa1,Src,P2rx4,Anxa3,Ctsh,Ptgs2,Serpine1,Tgfb2,Thbs1,Grn,Fgf7,Adam9,Rin2,Tmsb4x	Tgfb1,Gab2,Hmox1,Sparc,Hif1a,Lgmn,Hbegf,Anxa1,Src,P2rx4,Anxa3,Ctsh,Ptgs2,Serpine1,Tgfb2,Thbs1,Grn,Fgf7,Adam9,Rin2,Tmsb4x
GO:0007160	cell-matrix adhesion	18	114	7.77e-05	Itgb2,Epdr1,Ctgf,Itgav,Src,Vcam1,Itga11,Col16a1,Fermt3,Tnn,Hpse,Fn1,Adam9,Col3a1,Sirpa,Cd63,Adam8,Bcl2l11	Itgb2,Epdr1,Ctgf,Itgav,Src,Vcam1,Itga11,Col16a1,Fermt3,Tnn,Hpse,Fn1,Adam9,Col3a1,Sirpa,Cd63,Adam8,Bcl2l11
GO:0007010	cytoskeleton organization	74	1064	7.86e-05	Actr2,Ccl2,Ccl3,Tubb6,Tpm4,Coro1c,Cnn2,Wdr1,Arpc2,Eln,Ywhah,Tnfaip3,Ccl7,Evl,Hcls1,Nckap5l,Krt18,Anxa1,Casp4,Cln8,Pkp1,Abl2,Mdk,Ptpn1,Src,Lmna,Sdcbp,Tyrobp,Sfrp1,Myo1e,Mlh1,Nckap1l,Micall2,Rhov,Ptk7,Gadd45a,Phldb2,Tuba1c,S1pr2,Rap2a,Vill,Fgf7,Actg1,Elmo1,Pdgfa,Arpc5,Fes,Arpc1b,Myo1f,Specc1,Abr,Rhog,Gas2l3,Mical1,Actb,Sirpa,Capzb,Fmn1,Plek,Cap1,Myo7a,Tmsb4x,Arhgap25,Ssh3,Capg,Cfl1,Kif3a,Tpm3,Arpc4…	Actr2,Ccl2,Ccl3,Tubb6,Tpm4,Coro1c,Cnn2,Wdr1,Arpc2,Eln,Ywhah,Tnfaip3,Ccl7,Evl,Hcls1,Nckap5l,Krt18,Anxa1,Casp4,Cln8,Pkp1,Abl2,Mdk,Ptpn1,Src,Lmna,Sdcbp,Tyrobp,Sfrp1,Myo1e,Mlh1,Nckap1l,Micall2,Rhov,Ptk7,Gadd45a,Phldb2,Tuba1c,S1pr2,Rap2a,Vill,Fgf7,Actg1,Elmo1,Pdgfa,Arpc5,Fes,Arpc1b,Myo1f,Specc1,Abr,Rhog,Gas2l3,Mical1,Actb,Sirpa,Capzb,Fmn1,Plek,Cap1,Myo7a,Tmsb4x,Arhgap25,Ssh3,Capg,Cfl1,Kif3a,Tpm3,Arpc4…
GO:0044255	cellular lipid metabolic process	60	797	7.86e-05	Gm2a,Tbxas1,Crabp2,Elovl1,Tmem189,Pip4k2a,Gdpd1,Edn1,Hexb,Samd8,Naga,Agpat4,Csf1r,Hexa,Cln8,Fabp5,Ptgr1,Pdpn,Pik3r3,Srd5a3,Hpgds,Acer3,Gla,Asah1,Pla2g15,Ptgs2,Cerk,Akr1b8,Apobr,Daglb,Lrp1,Pnpla7,Pigs,Nceh1,Degs1,Lpcat2,Lipa,Abhd12,Socs3,B4galt6,Pi4k2a,Ppap2c,Fgf7,Pla2g4a,Alox5ap,Gpx1,Sgms2,Cyp4v3,P2rx7,St6galnac4,Plek,Psap,B4galt5,Apobec1,Myo5a,Ptplad2,Inpp5d,Gba,Sphk1,Soat1	Gm2a,Tbxas1,Crabp2,Elovl1,Tmem189,Pip4k2a,Gdpd1,Edn1,Hexb,Samd8,Naga,Agpat4,Csf1r,Hexa,Cln8,Fabp5,Ptgr1,Pdpn,Pik3r3,Srd5a3,Hpgds,Acer3,Gla,Asah1,Pla2g15,Ptgs2,Cerk,Akr1b8,Apobr,Daglb,Lrp1,Pnpla7,Pigs,Nceh1,Degs1,Lpcat2,Lipa,Abhd12,Socs3,B4galt6,Pi4k2a,Plpp2,Fgf7,Pla2g4a,Alox5ap,Gpx1,Sgms2,Cyp4v3,P2rx7,St6galnac4,Plek,Psap,B4galt5,Apobec1,Myo5a,Hacd4,Inpp5d,Gba,Sphk1,Soat1
GO:0032715	negative regulation of interleukin-6 production	12	49	8.3e-05	Tnfaip3,Havcr2,Hgf,Nckap1l,Tlr4,Cd200r1,Sirpa,Arrb2,Cd84,Inpp5d,Prg4,Gba	Tnfaip3,Havcr2,Hgf,Nckap1l,Tlr4,Cd200r1,Sirpa,Arrb2,Cd84,Inpp5d,Prg4,Gba
GO:0060284	regulation of cell development	75	1086	8.46e-05	Actr2,Tgfb1,Coro1c,Crabp2,Wdr1,Wisp1,Ephb3,Arpc2,Ctsz,Timp2,Trpv2,Ywhah,Atp6ap1,Id2,Hif1a,Edn1,Sdc2,Hcls1,Runx1,Trem2,P4hb,Itm2c,Rab29,Abl2,Frzb,Mdk,Il1a,Tlr2,Pdpn,Tnfrsf1b,Hgf,Cd38,P2rx4,Camk1,Tyrobp,Sfrp1,Cx3cl1,Prex1,Tnn,Mapk6,Rbpj,Egr2,Ptk7,Lrp1,Grn,Ror1,Plxnb2,S1pr2,Fn1,Rap2a,Bdnf,Bex1,Gdf6,Cx3cr1,Ptprs,Lif,Zeb2,Postn,Etv5,Dab2,Fes,Fat3,Col3a1,Scn1b,Tanc2,E2f1,Lepre1,Ngf,Ccr5,Cfl1,Iqgap1,Tgi…	Actr2,Tgfb1,Coro1c,Crabp2,Wdr1,Wisp1,Ephb3,Arpc2,Ctsz,Timp2,Trpv2,Ywhah,Atp6ap1,Id2,Hif1a,Edn1,Sdc2,Hcls1,Runx1,Trem2,P4hb,Itm2c,Rab29,Abl2,Frzb,Mdk,Il1a,Tlr2,Pdpn,Tnfrsf1b,Hgf,Cd38,P2rx4,Camk1,Tyrobp,Sfrp1,Cx3cl1,Prex1,Tnn,Mapk6,Rbpj,Egr2,Ptk7,Lrp1,Grn,Ror1,Plxnb2,S1pr2,Fn1,Rap2a,Bdnf,Bex1,Gdf6,Cx3cr1,Ptprs,Lif,Zeb2,Postn,Etv5,Dab2,Fes,Fat3,Col3a1,Scn1b,Tanc2,E2f1,P3h1,Ngf,Ccr5,Cfl1,Iqgap1,Tgif1…
GO:0044281	small molecule metabolic process	93	1450	9.48e-05	Tgfb1,Tbxas1,Crabp2,Cd44,Elovl1,Tmem189,Itih3,Itih4,Aprt,Slc25a13,Ncf1,Gdpd1,Hif1a,Edn1,Esd,Abcg1,Npc1,Aldh18a1,Gusb,Cln8,Atf3,Gatm,Fabp5,Tlr2,Abca1,Ptgr1,Pdpn,Ctps,Fuca1,Akr1a1,Hgf,Man2b2,Srd5a3,Hpgds,Acer3,Bgn,Asah1,Fgl1,Man2b1,Pla2g15,Ptgs2,Npl,Dse,Akr1b8,Nagk,Apobr,Daglb,Lrp1,Myof,Chst11,Mamdc2,Tlr4,Nceh1,Plcl2,Chsy1,Degs1,Lpcat2,Ch25h,Hk3,Lipa,Glb1,Aldh3b1,Pfkfb4,Sfxn3,Pltp,Cemip,Gnpda1,Ppap…	Tgfb1,Tbxas1,Crabp2,Cd44,Elovl1,Tmem189,Itih3,Itih4,Aprt,Slc25a13,Ncf1,Gdpd1,Hif1a,Edn1,Esd,Abcg1,Npc1,Aldh18a1,Gusb,Cln8,Atf3,Gatm,Fabp5,Tlr2,Abca1,Ptgr1,Pdpn,Ctps,Fuca1,Akr1a1,Hgf,Man2b2,Srd5a3,Hpgds,Acer3,Bgn,Asah1,Fgl1,Man2b1,Pla2g15,Ptgs2,Npl,Dse,Akr1b8,Nagk,Apobr,Daglb,Lrp1,Myof,Chst11,Mamdc2,Tlr4,Nceh1,Plcl2,Chsy1,Degs1,Lpcat2,Ch25h,Hk3,Lipa,Glb1,Aldh3b1,Pfkfb4,Sfxn3,Pltp,Cemip,Gnpda1,Plpp…
GO:0032102	negative regulation of response to external stimulus	35	363	9.57e-05	Cd44,Mmp12,Htra1,Tnfaip8l2,Tnfaip3,Havcr2,Plau,Fcgr2b,Mdk,Tnfrsf1b,Hgf,Cd9,Nucb2,Cx3cl1,Bace1,Anxa2,Metrnl,Serpine1,Ubash3b,Thbs1,Grn,Phldb2,Socs3,Cx3cr1,Ptprs,Pdgfa,Gpx1,Cd109,Abr,Mefv,Sirpa,Arrb2,Prkcd,Sh2d1b2,Cd276	Cd44,Mmp12,Htra1,Tnfaip8l2,Tnfaip3,Havcr2,Plau,Fcgr2b,Mdk,Tnfrsf1b,Hgf,Cd9,Nucb2,Cx3cl1,Bace1,Anxa2,Metrnl,Serpine1,Ubash3b,Thbs1,Grn,Phldb2,Socs3,Cx3cr1,Ptprs,Pdgfa,Gpx1,Cd109,Abr,Mefv,Sirpa,Arrb2,Prkcd,Sh2d1b1,Cd276
GO:0070482	response to oxygen levels	33	331	9.57e-05	Ccl2,Col1a1,Tgfb1,Hmox1,Cybb,Cyba,Atp6ap1,Ctgf,Dnmt3a,Hif1a,Edn1,Plau,Loxl2,P4hb,Src,Lmna,Pdpn,Slc2a1,Cd38,F7,Sfrp1,Mmp2,Ptgs2,Rbpj,Tgfb2,Postn,Slc8a1,Mmp14,E2f1,Sox4,Adam8,Atp6v1a,Ucp2	Ccl2,Col1a1,Tgfb1,Hmox1,Cybb,Cyba,Atp6ap1,Ctgf,Dnmt3a,Hif1a,Edn1,Plau,Loxl2,P4hb,Src,Lmna,Pdpn,Slc2a1,Cd38,F7,Sfrp1,Mmp2,Ptgs2,Rbpj,Tgfb2,Postn,Slc8a1,Mmp14,E2f1,Sox4,Adam8,Atp6v1a,Ucp2
GO:0051924	regulation of calcium ion transport	29	269	9.63e-05	Ccl3,Tgfb1,Stac2,Cyba,Trpv2,Ccl4,Atp2b1,Gpr39,P2rx4,Cx3cl1,Ptgs2,Serpine1,Tgfb2,Ubash3b,Wfs1,P2ry6,Sepn1,F2r,Cemip,Slc8b1,Slc8a1,P2rx7,Ngf,Arrb2,Cacna1d,Lgals3,Myo5a,Cd84,Gpr35	Ccl3,Tgfb1,Stac2,Cyba,Trpv2,Ccl4,Atp2b1,Gpr39,P2rx4,Cx3cl1,Ptgs2,Serpine1,Tgfb2,Ubash3b,Wfs1,P2ry6,Sepn1,F2r,Cemip,Slc8b1,Slc8a1,P2rx7,Ngf,Arrb2,Cacna1d,Lgals3,Myo5a,Cd84,Gpr35
GO:0006629	lipid metabolic process	72	1032	9.65e-05	Gm2a,Tbxas1,Crabp2,Elovl1,Tmem189,Pip4k2a,Ywhah,Gdpd1,Edn1,Hexb,Samd8,Naga,Agpat4,Abcg1,Npc1,Csf1r,Hexa,Cln8,Fabp5,Abca1,Ptgr1,Pdpn,Ppt1,Pik3r3,Srd5a3,Hpgds,Acer3,Gla,Asah1,Fgl1,Pla2g15,Ptgs2,Cerk,Akr1b8,Apobr,Daglb,Lrp1,Pnpla7,Pigs,Nceh1,Plcl2,Degs1,Lpcat2,Ch25h,Lipa,Abhd12,Socs3,Pltp,B4galt6,Pi4k2a,Ppap2c,Fgf7,Pla2g4a,Alox5ap,Dpep2,Gpx1,Sgms2,Cyp4v3,P2rx7,St6galnac4,Plek,Psap,B4galt5,Apobec1,Sp…	Gm2a,Tbxas1,Crabp2,Elovl1,Tmem189,Pip4k2a,Ywhah,Gdpd1,Edn1,Hexb,Samd8,Naga,Agpat4,Abcg1,Npc1,Csf1r,Hexa,Cln8,Fabp5,Abca1,Ptgr1,Pdpn,Ppt1,Pik3r3,Srd5a3,Hpgds,Acer3,Gla,Asah1,Fgl1,Pla2g15,Ptgs2,Cerk,Akr1b8,Apobr,Daglb,Lrp1,Pnpla7,Pigs,Nceh1,Plcl2,Degs1,Lpcat2,Ch25h,Lipa,Abhd12,Socs3,Pltp,B4galt6,Pi4k2a,Plpp2,Fgf7,Pla2g4a,Alox5ap,Dpep2,Gpx1,Sgms2,Cyp4v3,P2rx7,St6galnac4,Plek,Psap,B4galt5,Apobec1,Spp…
GO:1903039	positive regulation of leukocyte cell-cell adhesion	25	210	9.65e-05	Ccl2,Itgb2,Tgfb1,Il7r,Cd244,Cd44,Cd83,Vsir,Havcr2,Runx1,Anxa1,Sele,Mdk,Vcam1,Nckap1l,Igfbp2,Ptafr,Cd80,Sirpa,Sox4,Adam8,Nfkbiz,Syk,Selp,Cd276	Ccl2,Itgb2,Tgfb1,Il7r,Cd244,Cd44,Cd83,Vsir,Havcr2,Runx1,Anxa1,Sele,Mdk,Vcam1,Nckap1l,Igfbp2,Ptafr,Cd80,Sirpa,Sox4,Adam8,Nfkbiz,Syk,Selp,Cd276
GO:0006875	cellular metal ion homeostasis	47	567	9.76e-05	Ccl2,Ccl3,Tgfb1,Hmox1,Mcoln2,Trpv2,Atp6ap1,Atp2b1,Hif1a,Edn1,Hexb,Tmem178,Slc11a1,Htr2b,Gpr39,Abl2,Itgav,Ccdc109b,Cd38,Tmem165,Cxcl1,P2rx4,Nucb2,Cx3cl1,Mcoln3,Atp13a2,Lrp1,Plcl2,Wfs1,C3ar1,P2ry6,Tpcn2,F2r,Cemip,Cx3cr1,Slc39a6,Slc8b1,Slc8a1,Ftl1,Gpr157,P2rx7,Ccr5,Cacna1d,Spp1,Atp6v1a,Myo5a,Gpr35	Ccl2,Ccl3,Tgfb1,Hmox1,Mcoln2,Trpv2,Atp6ap1,Atp2b1,Hif1a,Edn1,Hexb,Tmem178,Slc11a1,Htr2b,Gpr39,Abl2,Itgav,Ccdc109b,Cd38,Tmem165,Cxcl1,P2rx4,Nucb2,Cx3cl1,Mcoln3,Atp13a2,Lrp1,Plcl2,Wfs1,C3ar1,P2ry6,Tpcn2,F2r,Cemip,Cx3cr1,Slc39a6,Slc8b1,Slc8a1,Ftl1,Gpr157,P2rx7,Ccr5,Cacna1d,Spp1,Atp6v1a,Myo5a,Gpr35
GO:0050777	negative regulation of immune response	21	155	9.92e-05	Loxl3,Tgfb1,Il7r,Hmox1,Mmp12,Tnfaip3,Vsir,Havcr2,Anxa1,Fcgr2b,Tgfb2,Grn,Gpx1,Col3a1,Abr,Cd300a,Arrb2,Lgals3,Cd84,Sh2d1b2,Inpp5d	Loxl3,Tgfb1,Il7r,Hmox1,Mmp12,Tnfaip3,Vsir,Havcr2,Anxa1,Fcgr2b,Tgfb2,Grn,Gpx1,Col3a1,Abr,Cd300a,Arrb2,Lgals3,Cd84,Sh2d1b1,Inpp5d
GO:0050707	regulation of cytokine secretion	13	60	9.99e-05	Wisp1,Clec4n,Htr2b,Il1a,Src,Tlr2,Fgr,Cx3cl1,Cd14,AF251705,P2rx7,Syk,Clec5a	Wisp1,Clec4n,Htr2b,Il1a,Src,Tlr2,Fgr,Cx3cl1,Cd14,Cd300c2,P2rx7,Syk,Clec5a
GO:0006898	receptor-mediated endocytosis	20	143	0.00011	Itgb2,Cxcl16,Grb2,Msr1,Htr2b,Fcgr2b,Fcgr1,Ppt1,Cd9,Snx1,Lrp1,Cd14,Rab31,Itgam,Fcer1g,Dab2,Cap1,Cd300a,Arrb2,Syk	Itgb2,Cxcl16,Grb2,Msr1,Htr2b,Fcgr2b,Fcgr1,Ppt1,Cd9,Snx1,Lrp1,Cd14,Rab31,Itgam,Fcer1g,Dab2,Cap1,Cd300a,Arrb2,Syk
GO:0034220	ion transmembrane transport	65	901	0.00011	Slc7a7,Ccl3,S100a6,Atp6v1b2,Clic1,Mcoln2,Slc25a13,Cybb,Trpv2,Atp6ap1,Atp2b1,Abcc3,Emb,Atp6v1c1,Atp6v0c,Slc15a3,Slc11a1,Htr2b,Cln8,Tmem206,Itgav,Slc25a24,Ccdc109b,Atp6v0d2,Pdpn,Slc2a1,Tmem165,P2rx4,Sec61a1,Slc6a8,Anxa2,Slco2a1,Clcn7,Slc41a2,Ttyh3,Ttyh2,Mcoln3,Atp13a2,Lasp1,Atp6v0a1,Plcl2,Kcnk13,Sfxn3,Tpcn2,F2r,Fam26e,Slc39a6,Slc8b1,Hvcn1,Slc8a1,Folr2,Scn1b,Slc7a2,P2rx7,Slc39a11,Rbpr2,Slc1a4,Ccr5,P…	Slc7a7,Ccl3,S100a6,Atp6v1b2,Clic1,Mcoln2,Slc25a13,Cybb,Trpv2,Atp6ap1,Atp2b1,Abcc3,Emb,Atp6v1c1,Atp6v0c,Slc15a3,Slc11a1,Htr2b,Cln8,Tmem206,Itgav,Slc25a24,Ccdc109b,Atp6v0d2,Pdpn,Slc2a1,Tmem165,P2rx4,Sec61a1,Slc6a8,Anxa2,Slco2a1,Clcn7,Slc41a2,Ttyh3,Ttyh2,Mcoln3,Atp13a2,Lasp1,Atp6v0a1,Plcl2,Kcnk13,Sfxn3,Tpcn2,F2r,Fam26e,Slc39a6,Slc8b1,Hvcn1,Slc8a1,Folr2,Scn1b,Slc7a2,P2rx7,Slc39a11,Stra6l,Slc1a4,Ccr5,…
GO:0040007	growth	41	466	0.00011	Col6a1,Tgfb1,Mmp13,Fbln5,Plau,Alcam,Hbegf,Anxa1,Abl2,Mdk,Src,Ereg,Mtpn,Cd9,Sfrp1,Tnn,Ptk7,Tgfb2,Thbs1,Chst11,Dclk1,Bdnf,Sepn1,Rspo2,Fgf7,Zeb2,Col12a1,Tec,Postn,Ext1,Gpx1,Mfsd7b,Fmn1,Ptgfrn,Psap,Tnc,Ecm1,Kif26b,Iqgap1,Cdkn1c,Plxna1	Col6a1,Tgfb1,Mmp13,Fbln5,Plau,Alcam,Hbegf,Anxa1,Abl2,Mdk,Src,Ereg,Mtpn,Cd9,Sfrp1,Tnn,Ptk7,Tgfb2,Thbs1,Chst11,Dclk1,Bdnf,Sepn1,Rspo2,Fgf7,Zeb2,Col12a1,Tec,Postn,Ext1,Gpx1,Mfsd7b,Fmn1,Ptgfrn,Psap,Tnc,Ecm1,Kif26b,Iqgap1,Cdkn1c,Plxna1
GO:0043300	regulation of leukocyte degranulation	12	51	0.00011	Itgb2,Gab2,Hmox1,Fgr,Itgam,Ptafr,Fcer1g,Fes,Abr,Cd300a,Syk,Cd84	Itgb2,Gab2,Hmox1,Fgr,Itgam,Ptafr,Fcer1g,Fes,Abr,Cd300a,Syk,Cd84
GO:0048145	regulation of fibroblast proliferation	17	105	0.00011	Tgfb1,Nras,Pdgfc,Ereg,Nupr1,Sfrp1,Ifi30,Anxa2,Serpine1,Fndc3b,Fn1,Pdgfa,E2f1,Cd300a,Cdk6,Tgif1,Sphk1	Tgfb1,Nras,Pdgfc,Ereg,Nupr1,Sfrp1,Ifi30,Anxa2,Serpine1,Fndc3b,Fn1,Pdgfa,E2f1,Cd300a,Cdk6,Tgif1,Sphk1
GO:0002009	morphogenesis of an epithelium	44	520	0.00012	Tgfb1,Cd44,Wdr1,Mmp12,Ctsz,Grb2,Hif1a,Edn1,Ctsl,Itga5,Runx1,Hbegf,Abl2,Col5a1,Frzb,Src,Cyr61,Pdpn,Mgp,Sfrp1,Mmp2,Ctsh,Rbpj,Ptk7,Tgfb2,Plxnb2,Socs3,Rspo2,Fgf7,Zeb2,Cthrc1,Actg1,Dlg3,Mmp14,Actb,Fmn1,Sox4,Tnc,Cfl1,Kif3a,Msn,Kif26b,Tgif1,Plxna1	Tgfb1,Cd44,Wdr1,Mmp12,Ctsz,Grb2,Hif1a,Edn1,Ctsl,Itga5,Runx1,Hbegf,Abl2,Col5a1,Frzb,Src,Cyr61,Pdpn,Mgp,Sfrp1,Mmp2,Ctsh,Rbpj,Ptk7,Tgfb2,Plxnb2,Socs3,Rspo2,Fgf7,Zeb2,Cthrc1,Actg1,Dlg3,Mmp14,Actb,Fmn1,Sox4,Tnc,Cfl1,Kif3a,Msn,Kif26b,Tgif1,Plxna1
GO:0002705	positive regulation of leukocyte mediated immunity	20	144	0.00012	Ccl2,Itgb2,Tgfb1,Gab2,Vav1,Tnfsf13,Mr1,Fcgr1,Fgr,Cxcl1,Tyrobp,Mlh1,Itgam,Ptafr,Fcer1g,P2rx7,Clec7a,Syk,Sh2d1b2,Fcgr3	Ccl2,Itgb2,Tgfb1,Gab2,Vav1,Tnfsf13,Mr1,Fcgr1,Fgr,Cxcl1,Tyrobp,Mlh1,Itgam,Ptafr,Fcer1g,P2rx7,Clec7a,Syk,Sh2d1b1,Fcgr3
GO:0016137	glycoside metabolic process	8	18	0.00012	Naga,Gusb,Fuca1,Akr1a1,Gla,Akr1b8,Fuca2,Gba	Naga,Gusb,Fuca1,Akr1a1,Gla,Akr1b8,Fuca2,Gba
GO:0021782	glial cell development	18	118	0.00012	Tgfb1,Id2,Clu,Trem2,Mdk,Tlr2,Mxra8,Cd9,Lrp1,Tlr4,Grn,Ror1,C1qa,B4galt6,Itgam,Sox4,B4galt5,Nrros	Tgfb1,Id2,Clu,Trem2,Mdk,Tlr2,Mxra8,Cd9,Lrp1,Tlr4,Grn,Ror1,C1qa,B4galt6,Itgam,Sox4,B4galt5,Nrros
GO:0030100	regulation of endocytosis	26	228	0.00012	Clu,Trem2,Sele,Ehd4,Ptpn1,Src,Fcgr1,Sdcbp,Ppt1,Lrpap1,Anxa2,Nckap1l,Serpine1,Lrp1,Cd14,Rab31,Dab2,Ankrd13b,Nsf,Cd63,Cd300a,Arrb2,Kif3a,Syk,Lgals3,Sphk1	Clu,Trem2,Sele,Ehd4,Ptpn1,Src,Fcgr1,Sdcbp,Ppt1,Lrpap1,Anxa2,Nckap1l,Serpine1,Lrp1,Cd14,Rab31,Dab2,Ankrd13b,Nsf,Cd63,Cd300a,Arrb2,Kif3a,Syk,Lgals3,Sphk1
GO:0031343	positive regulation of cell killing	13	61	0.00012	Ccl2,Vav1,Cd5l,Mr1,Cxcl1,Tyrobp,Itgam,P2rx7,Bcl2l11,Ccr5,Clec7a,Syk,Sh2d1b2	Ccl2,Vav1,Cd5l,Mr1,Cxcl1,Tyrobp,Itgam,P2rx7,Bcl2l11,Ccr5,Clec7a,Syk,Sh2d1b1
GO:0072503	cellular divalent inorganic cation homeostasis	42	484	0.00012	Ccl2,Ccl3,Tgfb1,Mcoln2,Trpv2,Atp2b1,Edn1,Hexb,Tmem178,Slc11a1,Htr2b,Gpr39,Abl2,Itgav,Ccdc109b,Cd38,Tmem165,Cxcl1,P2rx4,Nucb2,Cx3cl1,Mcoln3,Atp13a2,Lrp1,Plcl2,Wfs1,C3ar1,P2ry6,Tpcn2,F2r,Cemip,Cx3cr1,Slc39a6,Slc8b1,Slc8a1,Gpr157,P2rx7,Ccr5,Cacna1d,Spp1,Myo5a,Gpr35	Ccl2,Ccl3,Tgfb1,Mcoln2,Trpv2,Atp2b1,Edn1,Hexb,Tmem178,Slc11a1,Htr2b,Gpr39,Abl2,Itgav,Ccdc109b,Cd38,Tmem165,Cxcl1,P2rx4,Nucb2,Cx3cl1,Mcoln3,Atp13a2,Lrp1,Plcl2,Wfs1,C3ar1,P2ry6,Tpcn2,F2r,Cemip,Cx3cr1,Slc39a6,Slc8b1,Slc8a1,Gpr157,P2rx7,Ccr5,Cacna1d,Spp1,Myo5a,Gpr35
GO:1902563	regulation of neutrophil activation	7	12	0.00012	Itgb2,Grn,Itgam,Ptafr,Abr,Cd300a,Syk	Itgb2,Grn,Itgam,Ptafr,Abr,Cd300a,Syk
GO:1903510	mucopolysaccharide metabolic process	13	61	0.00012	Tgfb1,Cd44,Itih3,Itih4,Hgf,Bgn,Dse,Chst11,Mamdc2,Chsy1,Cemip,Ext1,Xylt2	Tgfb1,Cd44,Itih3,Itih4,Hgf,Bgn,Dse,Chst11,Mamdc2,Chsy1,Cemip,Ext1,Xylt2
GO:0001952	regulation of cell-matrix adhesion	18	119	0.00013	Coro1c,Mmp12,Plau,Src,Col16a1,Serpine1,Lrp1,Thbs1,Phldb2,Actg1,Postn,Mmp14,Bst1,Fmn1,Rin2,Cfl1,Cdk6,Iqgap1	Coro1c,Mmp12,Plau,Src,Col16a1,Serpine1,Lrp1,Thbs1,Phldb2,Actg1,Postn,Mmp14,Bst1,Fmn1,Rin2,Cfl1,Cdk6,Iqgap1
GO:0007417	central nervous system development	69	984	0.00013	Acvr1b,Loxl3,Ckb,Tgfb1,Bid,Ephb3,Atp2b1,Id2,Hif1a,Clu,Runx1,Trem2,Csf1r,Ecrg4,Cln8,Abl2,Fcgr2b,Mdk,Src,Tlr2,Slc2a1,Ppt1,Mxra8,Anxa3,Mtpn,Cd9,Tyrobp,Acan,Tpp1,Ptchd1,Rbpj,Egr2,Lrp1,Tlr4,Grn,Inhba,Ror1,C1qa,Myo16,Dclk1,Plxnb2,Cx3cr1,Ptprs,B4galt6,Lif,Wls,Itgam,Zeb2,Cdh11,Ext1,Arpc5,Col3a1,Abr,Scn1b,Mafb,E2f1,Sox4,Psap,Plxdc1,Arrb2,B4galt5,Bcl2l11,Capg,Nrros,Cfl1,Kif3a,Gba,Sphk1,Actr3	Acvr1b,Loxl3,Ckb,Tgfb1,Bid,Ephb3,Atp2b1,Id2,Hif1a,Clu,Runx1,Trem2,Csf1r,1500015O10Rik,Cln8,Abl2,Fcgr2b,Mdk,Src,Tlr2,Slc2a1,Ppt1,Mxra8,Anxa3,Mtpn,Cd9,Tyrobp,Acan,Tpp1,Ptchd1,Rbpj,Egr2,Lrp1,Tlr4,Grn,Inhba,Ror1,C1qa,Myo16,Dclk1,Plxnb2,Cx3cr1,Ptprs,B4galt6,Lif,Wls,Itgam,Zeb2,Cdh11,Ext1,Arpc5,Col3a1,Abr,Scn1b,Mafb,E2f1,Sox4,Psap,Plxdc1,Arrb2,B4galt5,Bcl2l11,Capg,Nrros,Cfl1,Kif3a,Gba,Sphk1,Actr3
GO:0032874	positive regulation of stress-activated MAPK cascade	22	172	0.00013	Gadd45b,Ncf1,Ctgf,Edn1,Tnfrsf11a,Fcgr2b,Il1a,Ptpn1,Wnt16,Tgfb2,Gadd45a,Tlr4,Gdf6,Zeb2,Dab2,Mdfic,Taok3,Clec7a,Il1rn,Syk,Rell1,Sphk1	Gadd45b,Ncf1,Ctgf,Edn1,Tnfrsf11a,Fcgr2b,Il1a,Ptpn1,Wnt16,Tgfb2,Gadd45a,Tlr4,Gdf6,Zeb2,Dab2,Mdfic,Taok3,Clec7a,Il1rn,Syk,Rell1,Sphk1
GO:0040008	regulation of growth	54	701	0.00013	Acvr1b,Tgfb1,Gdf15,Crabp2,Cd44,Wisp1,Tgfbr1,Cyba,Trpv2,Cxcl16,Hif1a,Fbln5,Lgmn,Edn1,Hcls1,Hbegf,Frzb,Wisp2,Zmat3,Sdcbp,Ppt1,Cd38,Cgref1,Mtpn,Sfrp1,Ppib,Serpine1,Rbpj,Tgfb2,Lrp1,Sh3pxd2b,Rftn1,Igfbp2,Inhba,Wfs1,Fn1,Bdnf,Socs3,Ptprs,Osm,Dab2,Morf4l1,Mfsd7b,Mmp14,Csf2rb,Lepre1,Enpp1,Ngf,Bcl2l11,Creg1,Ccr5,Cfl1,Sphk1,Actr3	Acvr1b,Tgfb1,Gdf15,Crabp2,Cd44,Wisp1,Tgfbr1,Cyba,Trpv2,Cxcl16,Hif1a,Fbln5,Lgmn,Edn1,Hcls1,Hbegf,Frzb,Wisp2,Zmat3,Sdcbp,Ppt1,Cd38,Cgref1,Mtpn,Sfrp1,Ppib,Serpine1,Rbpj,Tgfb2,Lrp1,Sh3pxd2b,Rftn1,Igfbp2,Inhba,Wfs1,Fn1,Bdnf,Socs3,Ptprs,Osm,Dab2,Morf4l1,Mfsd7b,Mmp14,Csf2rb,P3h1,Enpp1,Ngf,Bcl2l11,Creg1,Ccr5,Cfl1,Sphk1,Actr3
GO:0019882	antigen processing and presentation	14	73	0.00014	Ctss,Rab32,Slc11a1,Mr1,Fcgr2b,Fcgr1,Ifi30,Rab8b,Rftn1,Fcer1g,Psap,Unc93b1,Gba,Fcgr3	Ctss,Rab32,Slc11a1,Mr1,Fcgr2b,Fcgr1,Ifi30,Rab8b,Rftn1,Fcer1g,Psap,Unc93b1,Gba,Fcgr3
GO:0031334	positive regulation of protein-containing complex assembly	26	230	0.00014	Actr2,Tgfb1,Bid,Arpc2,Grb2,Evl,Clu,Src,Abca1,Nckap1l,Tlr4,Rap1b,Arpc5,Fes,Arpc1b,Fmn1,Plek,Kirrel,Bcl2l11,Msn,Syk,Lgals3,Arpc4,Fnip2,Lcp1,Actr3	Actr2,Tgfb1,Bid,Arpc2,Grb2,Evl,Clu,Src,Abca1,Nckap1l,Tlr4,Rap1b,Arpc5,Fes,Arpc1b,Fmn1,Plek,Kirrel,Bcl2l11,Msn,Syk,Lgals3,Arpc4,Fnip2,Lcp1,Actr3
GO:0031344	regulation of cell projection organization	59	797	0.00014	Actr2,Coro1c,Crabp2,Cd44,Ephb3,Arpc2,Tgfbr1,Ctsz,Trpv2,Ywhah,Evl,Sdc2,Hcls1,Trem2,Itm2c,Rab29,Abl2,Fcgr2b,Mdk,Src,Pdpn,Hgf,Cd38,Camk1,Sfrp1,Cx3cl1,Prex1,Mapk6,Rbpj,Rab8b,Ptk7,Lrp1,Grn,Ror1,Plxnb2,Fn1,Rap2a,Bdnf,Ptprs,Lif,Zeb2,Dab2,Fes,Fat3,Rhog,Scn1b,Tanc2,P2rx7,Capzb,Lepre1,Ngf,Arap1,Ccr5,Prkcd,Cfl1,Iqgap1,Sphk1,Plxna1,Actr3	Actr2,Coro1c,Crabp2,Cd44,Ephb3,Arpc2,Tgfbr1,Ctsz,Trpv2,Ywhah,Evl,Sdc2,Hcls1,Trem2,Itm2c,Rab29,Abl2,Fcgr2b,Mdk,Src,Pdpn,Hgf,Cd38,Camk1,Sfrp1,Cx3cl1,Prex1,Mapk6,Rbpj,Rab8b,Ptk7,Lrp1,Grn,Ror1,Plxnb2,Fn1,Rap2a,Bdnf,Ptprs,Lif,Zeb2,Dab2,Fes,Fat3,Rhog,Scn1b,Tanc2,P2rx7,Capzb,P3h1,Ngf,Arap1,Ccr5,Prkcd,Cfl1,Iqgap1,Sphk1,Plxna1,Actr3
GO:1905521	regulation of macrophage migration	11	43	0.00014	Ccl2,Trem2,Mdk,P2rx4,Cd9,Cx3cl1,Thbs1,C3ar1,Cd200r1,Cx3cr1,Mmp14	Ccl2,Trem2,Mdk,P2rx4,Cd9,Cx3cl1,Thbs1,C3ar1,Cd200r1,Cx3cr1,Mmp14
GO:0007178	transmembrane receptor protein serine/threonine kinase signaling pathway	23	188	0.00015	Ccl2,Acvr1b,Tgfb1,Gdf15,Tgfbr1,Vsir,Hexa,Src,Col1a2,Gdf3,Scx,Tgfb2,Inhbb,Nceh1,Inhba,Gdf6,Ext1,Adam9,Col3a1,Arap1,Arrb2,Nrros,Tgif1	Ccl2,Acvr1b,Tgfb1,Gdf15,Tgfbr1,Vsir,Hexa,Src,Col1a2,Gdf3,Scx,Tgfb2,Inhbb,Nceh1,Inhba,Gdf6,Ext1,Adam9,Col3a1,Arap1,Arrb2,Nrros,Tgif1
GO:0043030	regulation of macrophage activation	12	53	0.00015	Havcr2,Gpr137b,Trem2,Ctsc,Cx3cl1,Thbs1,Tlr4,Grn,Pla2g4a,Slc7a2,Cd84,Sphk1	Havcr2,Gpr137b,Trem2,Ctsc,Cx3cl1,Thbs1,Tlr4,Grn,Pla2g4a,Slc7a2,Cd84,Sphk1
GO:0002790	peptide secretion	20	148	0.00016	Gnptab,Edn1,Anxa1,Ecrg4,Tlr2,Abca1,Crlf2,Rab8b,Tmem106a,Rab11fip5,Arfgap3,Wls,Plek,Psap,Ildr2,Steap3,Il1rn,C1qtnf5,Myo5a,Erp29	Gnptab,Edn1,Anxa1,1500015O10Rik,Tlr2,Abca1,Crlf2,Rab8b,Tmem106a,Rab11fip5,Arfgap3,Wls,Plek,Psap,Ildr2,Steap3,Il1rn,C1qtnf5,Myo5a,Erp29
GO:0010038	response to metal ion	35	374	0.00016	Hmox1,Crip1,Slc25a13,Cybb,Ncf1,Sparc,Sdc1,Id2,Dnmt3a,Hif1a,Lgmn,Edn1,Loxl2,Npc1,Gpr39,Gatm,Il1a,Slc25a24,P2rx4,Bace1,Ptgs2,Atp13a2,Thbs1,Igfbp2,C1qa,Fn1,Cd14,Pla2g4a,Alox5ap,Hvcn1,Tnfrsf11b,Adam9,P2rx7,Apobec1,Iqgap1	Hmox1,Crip1,Slc25a13,Cybb,Ncf1,Sparc,Sdc1,Id2,Dnmt3a,Hif1a,Lgmn,Edn1,Loxl2,Npc1,Gpr39,Gatm,Il1a,Slc25a24,P2rx4,Bace1,Ptgs2,Atp13a2,Thbs1,Igfbp2,C1qa,Fn1,Cd14,Pla2g4a,Alox5ap,Hvcn1,Tnfrsf11b,Adam9,P2rx7,Apobec1,Iqgap1
GO:0010632	regulation of epithelial cell migration	26	232	0.00016	Tgfb1,Gab2,Coro1c,Hmox1,Sparc,Hif1a,Lgmn,Evl,Hbegf,Anxa1,Src,P2rx4,Anxa3,Ctsh,Ptgs2,Serpine1,Tgfb2,Gadd45a,Thbs1,Grn,Fgf7,Prcp,Adam9,Cd63,Rin2,Tmsb4x	Tgfb1,Gab2,Coro1c,Hmox1,Sparc,Hif1a,Lgmn,Evl,Hbegf,Anxa1,Src,P2rx4,Anxa3,Ctsh,Ptgs2,Serpine1,Tgfb2,Gadd45a,Thbs1,Grn,Fgf7,Prcp,Adam9,Cd63,Rin2,Tmsb4x
GO:0014068	positive regulation of phosphatidylinositol 3-kinase signaling	14	74	0.00016	Ncf1,Hcls1,Pdgfc,Hgf,Fgr,Wnt16,Tgfb2,Ror1,Pik3ap1,F2r,Osm,Pdgfa,Unc5b,Selp	Ncf1,Hcls1,Pdgfc,Hgf,Fgr,Wnt16,Tgfb2,Ror1,Pik3ap1,F2r,Osm,Pdgfa,Unc5b,Selp
GO:0048589	developmental growth	40	458	0.00016	Col6a1,Tgfb1,Mmp13,Fbln5,Plau,Alcam,Hbegf,Anxa1,Abl2,Mdk,Ereg,Mtpn,Cd9,Sfrp1,Tnn,Ptk7,Tgfb2,Thbs1,Chst11,Dclk1,Bdnf,Sepn1,Rspo2,Fgf7,Zeb2,Col12a1,Tec,Postn,Ext1,Gpx1,Mfsd7b,Fmn1,Ptgfrn,Psap,Tnc,Ecm1,Kif26b,Iqgap1,Cdkn1c,Plxna1	Col6a1,Tgfb1,Mmp13,Fbln5,Plau,Alcam,Hbegf,Anxa1,Abl2,Mdk,Ereg,Mtpn,Cd9,Sfrp1,Tnn,Ptk7,Tgfb2,Thbs1,Chst11,Dclk1,Bdnf,Sepn1,Rspo2,Fgf7,Zeb2,Col12a1,Tec,Postn,Ext1,Gpx1,Mfsd7b,Fmn1,Ptgfrn,Psap,Tnc,Ecm1,Kif26b,Iqgap1,Cdkn1c,Plxna1
GO:0048661	positive regulation of smooth muscle cell proliferation	17	109	0.00016	Wisp1,Hmox1,Cyba,Id2,Hif1a,Edn1,Hbegf,Ereg,Mmp2,Cx3cl1,Ptgs2,Rbpj,Thbs1,C3ar1,P2ry6,Ptafr,Sulf1	Wisp1,Hmox1,Cyba,Id2,Hif1a,Edn1,Hbegf,Ereg,Mmp2,Cx3cl1,Ptgs2,Rbpj,Thbs1,C3ar1,P2ry6,Ptafr,Sulf1
GO:0072507	divalent inorganic cation homeostasis	43	509	0.00016	Ccl2,Ccl3,Tgfb1,Mcoln2,Trpv2,Atp2b1,Edn1,Hexb,Tmem178,Slc11a1,Htr2b,Gpr39,Abl2,Itgav,Ccdc109b,Cd38,Tmem165,Cxcl1,P2rx4,Nucb2,Cx3cl1,Mcoln3,Atp13a2,Lrp1,Plcl2,Wfs1,C3ar1,P2ry6,Sepn1,Tpcn2,F2r,Cemip,Cx3cr1,Slc39a6,Slc8b1,Slc8a1,Gpr157,P2rx7,Ccr5,Cacna1d,Spp1,Myo5a,Gpr35	Ccl2,Ccl3,Tgfb1,Mcoln2,Trpv2,Atp2b1,Edn1,Hexb,Tmem178,Slc11a1,Htr2b,Gpr39,Abl2,Itgav,Ccdc109b,Cd38,Tmem165,Cxcl1,P2rx4,Nucb2,Cx3cl1,Mcoln3,Atp13a2,Lrp1,Plcl2,Wfs1,C3ar1,P2ry6,Sepn1,Tpcn2,F2r,Cemip,Cx3cr1,Slc39a6,Slc8b1,Slc8a1,Gpr157,P2rx7,Ccr5,Cacna1d,Spp1,Myo5a,Gpr35
GO:0014015	positive regulation of gliogenesis	15	86	0.00017	Tgfb1,Id2,Trem2,Mdk,Tlr2,Tnfrsf1b,P2rx4,Cx3cl1,Egr2,Lrp1,Cx3cr1,Lif,Etv5,E2f1,Actr3	Tgfb1,Id2,Trem2,Mdk,Tlr2,Tnfrsf1b,P2rx4,Cx3cl1,Egr2,Lrp1,Cx3cr1,Lif,Etv5,E2f1,Actr3
GO:0045123	cellular extravasation	11	44	0.00017	Ccl2,Itgb2,Sele,Vcam1,Cx3cl1,Cx3cr1,Itgam,Ext1,Sirpa,Selp,Gcnt1	Ccl2,Itgb2,Sele,Vcam1,Cx3cl1,Cx3cr1,Itgam,Ext1,Sirpa,Selp,Gcnt1
GO:0046479	glycosphingolipid catabolic process	7	13	0.00017	Gm2a,Hexb,Naga,Hexa,Gla,Psap,Gba	Gm2a,Hexb,Naga,Hexa,Gla,Psap,Gba
GO:0048608	reproductive structure development	41	476	0.00017	Plaur,Cd44,Ctsb,Htra1,Tgfbr1,Mertk,Serpinb6a,Sdc1,Grb2,Hif1a,Ctsl,Anxa1,Mmp19,Itgav,Src,Vcam1,Cyr61,Ereg,Nupr1,Sfrp1,Mmp2,Ptgs2,Serpine1,Rbpj,Scx,Tgfb2,Gjb5,Gjb3,Inhba,Socs3,Lif,Fgf7,Pla2g4a,Slc8a1,Hs6st1,Mmp14,Psap,Tnc,Arrb2,Bcl2l11,Cdkn1c	Plaur,Cd44,Ctsb,Htra1,Tgfbr1,Mertk,Serpinb6a,Sdc1,Grb2,Hif1a,Ctsl,Anxa1,Mmp19,Itgav,Src,Vcam1,Cyr61,Ereg,Nupr1,Sfrp1,Mmp2,Ptgs2,Serpine1,Rbpj,Scx,Tgfb2,Gjb5,Gjb3,Inhba,Socs3,Lif,Fgf7,Pla2g4a,Slc8a1,Hs6st1,Mmp14,Psap,Tnc,Arrb2,Bcl2l11,Cdkn1c
GO:0055074	calcium ion homeostasis	41	477	0.00017	Ccl2,Ccl3,Tgfb1,Mcoln2,Trpv2,Atp2b1,Edn1,Hexb,Tmem178,Htr2b,Gpr39,Abl2,Itgav,Ccdc109b,Cd38,Tmem165,Cxcl1,P2rx4,Nucb2,Cx3cl1,Mcoln3,Atp13a2,Lrp1,Plcl2,Wfs1,C3ar1,P2ry6,Sepn1,Tpcn2,F2r,Cemip,Cx3cr1,Slc8b1,Slc8a1,Gpr157,P2rx7,Ccr5,Cacna1d,Spp1,Myo5a,Gpr35	Ccl2,Ccl3,Tgfb1,Mcoln2,Trpv2,Atp2b1,Edn1,Hexb,Tmem178,Htr2b,Gpr39,Abl2,Itgav,Ccdc109b,Cd38,Tmem165,Cxcl1,P2rx4,Nucb2,Cx3cl1,Mcoln3,Atp13a2,Lrp1,Plcl2,Wfs1,C3ar1,P2ry6,Sepn1,Tpcn2,F2r,Cemip,Cx3cr1,Slc8b1,Slc8a1,Gpr157,P2rx7,Ccr5,Cacna1d,Spp1,Myo5a,Gpr35
GO:1901214	regulation of neuron death	35	375	0.00017	Ccl3,Hmox1,Crlf1,Ctsz,Hif1a,Lgmn,Clu,Rab29,Fcgr2b,Mdk,Tnfrsf1b,Ppt1,Gpnmb,Tyrobp,Nupr1,Cx3cl1,Bace1,Tgfb2,Lrp1,Tlr4,Grn,Wfs1,C1qa,Cd200r1,Bdnf,F2r,Cx3cr1,Itgam,Unc5b,Adam8,Ngf,Arrb2,Bcl2l11,Gba,Ncf2	Ccl3,Hmox1,Crlf1,Ctsz,Hif1a,Lgmn,Clu,Rab29,Fcgr2b,Mdk,Tnfrsf1b,Ppt1,Gpnmb,Tyrobp,Nupr1,Cx3cl1,Bace1,Tgfb2,Lrp1,Tlr4,Grn,Wfs1,C1qa,Cd200r1,Bdnf,F2r,Cx3cr1,Itgam,Unc5b,Adam8,Ngf,Arrb2,Bcl2l11,Gba,Ncf2
GO:2000146	negative regulation of cell motility	29	279	0.00017	Tgfb1,Coro1c,Cnn2,Timp1,Evl,Acan,Sfrp1,Cx3cl1,Rap2b,Tnn,Serpine1,Rbpj,Lrp1,Gadd45a,Thbs1,Phldb2,Cd200r1,Rap2a,Cx3cr1,Col3a1,Abr,Cd63,Osbpl8,Cd300a,Ccr5,Il1rn,Cfl1,Sulf1,Slurp1	Tgfb1,Coro1c,Cnn2,Timp1,Evl,Acan,Sfrp1,Cx3cl1,Rap2b,Tnn,Serpine1,Rbpj,Lrp1,Gadd45a,Thbs1,Phldb2,Cd200r1,Rap2a,Cx3cr1,Col3a1,Abr,Cd63,Osbpl8,Cd300a,Ccr5,Il1rn,Cfl1,Sulf1,Slurp1
GO:0036230	granulocyte activation	9	27	0.00018	Ccl3,Anxa3,Tyrobp,Pi4k2a,Fcgr4,Fcer1g,Myo1f,Prkcd,Syk	Ccl3,Anxa3,Tyrobp,Pi4k2a,Fcgr4,Fcer1g,Myo1f,Prkcd,Syk
GO:2000377	regulation of reactive oxygen species metabolic process	24	205	0.00018	Itgb2,Tgfb1,Cyba,Grb2,Hif1a,Fbln5,Plau,Clu,Tlr2,Cxcl1,Tyrobp,Gla,Ptgs2,Gadd45a,Thbs1,Tlr4,Tmem106a,Cx3cr1,Itgam,Hvcn1,Prcp,Sirpa,Prkcd,Syk	Itgb2,Tgfb1,Cyba,Grb2,Hif1a,Fbln5,Plau,Clu,Tlr2,Cxcl1,Tyrobp,Gla,Ptgs2,Gadd45a,Thbs1,Tlr4,Tmem106a,Cx3cr1,Itgam,Hvcn1,Prcp,Sirpa,Prkcd,Syk
GO:0006690	icosanoid metabolic process	16	99	0.00019	Tbxas1,Ncf1,Edn1,Tlr2,Ptgr1,Pdpn,Hpgds,Ptgs2,Daglb,Tlr4,Pla2g4a,Alox5ap,Dpep2,Gpx1,Syk,Sphk1	Tbxas1,Ncf1,Edn1,Tlr2,Ptgr1,Pdpn,Hpgds,Ptgs2,Daglb,Tlr4,Pla2g4a,Alox5ap,Dpep2,Gpx1,Syk,Sphk1
GO:0006874	cellular calcium ion homeostasis	40	462	0.00019	Ccl2,Ccl3,Tgfb1,Mcoln2,Trpv2,Atp2b1,Edn1,Hexb,Tmem178,Htr2b,Gpr39,Abl2,Itgav,Ccdc109b,Cd38,Tmem165,Cxcl1,P2rx4,Nucb2,Cx3cl1,Mcoln3,Atp13a2,Lrp1,Plcl2,Wfs1,C3ar1,P2ry6,Tpcn2,F2r,Cemip,Cx3cr1,Slc8b1,Slc8a1,Gpr157,P2rx7,Ccr5,Cacna1d,Spp1,Myo5a,Gpr35	Ccl2,Ccl3,Tgfb1,Mcoln2,Trpv2,Atp2b1,Edn1,Hexb,Tmem178,Htr2b,Gpr39,Abl2,Itgav,Ccdc109b,Cd38,Tmem165,Cxcl1,P2rx4,Nucb2,Cx3cl1,Mcoln3,Atp13a2,Lrp1,Plcl2,Wfs1,C3ar1,P2ry6,Tpcn2,F2r,Cemip,Cx3cr1,Slc8b1,Slc8a1,Gpr157,P2rx7,Ccr5,Cacna1d,Spp1,Myo5a,Gpr35
GO:0032755	positive regulation of interleukin-6 production	16	99	0.00019	Cyba,Il1a,Tlr2,Ereg,Tyrobp,Tlr4,F2r,Rab7b,Ptafr,Fcer1g,P2rx7,Ccr5,Clec7a,Tlr8,Syk,Unc93b1	Cyba,Il1a,Tlr2,Ereg,Tyrobp,Tlr4,F2r,Rab7b,Ptafr,Fcer1g,P2rx7,Ccr5,Clec7a,Tlr8,Syk,Unc93b1
GO:0061024	membrane organization	48	603	0.00019	Itgb2,Bid,Coro1c,Gltp,Clu,Trem2,Abcg1,Npc1,Msr1,Cln8,Fcgr2b,Col5a1,Lmna,Fcgr1,Abca1,Ppt1,Cd9,Mfge8,Anxa2,Vav3,Atp13a2,Rab8b,Thbs1,Myof,Rftn1,Degs1,Lpcat2,Slc35f6,Pltp,Arfgap3,Rab7b,Itgam,Elmo1,Etv5,Fcer1g,Sec16b,Rhog,P2rx7,Sirpa,Psap,Adam8,Tmed9,Bcl2l11,Prkcd,Ap1s2,Arhgap25,Pqlc1,Fcgr3	Itgb2,Bid,Coro1c,Gltp,Clu,Trem2,Abcg1,Npc1,Msr1,Cln8,Fcgr2b,Col5a1,Lmna,Fcgr1,Abca1,Ppt1,Cd9,Mfge8,Anxa2,Vav3,Atp13a2,Rab8b,Thbs1,Myof,Rftn1,Degs1,Lpcat2,Slc35f6,Pltp,Arfgap3,Rab7b,Itgam,Elmo1,Etv5,Fcer1g,Sec16b,Rhog,P2rx7,Sirpa,Psap,Adam8,Tmed9,Bcl2l11,Prkcd,Ap1s2,Arhgap25,Pqlc1,Fcgr3
GO:0120035	regulation of plasma membrane bounded cell projection organization	58	788	0.00019	Actr2,Coro1c,Crabp2,Cd44,Ephb3,Arpc2,Tgfbr1,Ctsz,Trpv2,Ywhah,Evl,Sdc2,Hcls1,Trem2,Itm2c,Rab29,Abl2,Fcgr2b,Mdk,Src,Pdpn,Hgf,Cd38,Camk1,Sfrp1,Cx3cl1,Prex1,Mapk6,Rbpj,Ptk7,Lrp1,Grn,Ror1,Plxnb2,Fn1,Rap2a,Bdnf,Ptprs,Lif,Zeb2,Dab2,Fes,Fat3,Rhog,Scn1b,Tanc2,P2rx7,Capzb,Lepre1,Ngf,Arap1,Ccr5,Prkcd,Cfl1,Iqgap1,Sphk1,Plxna1,Actr3	Actr2,Coro1c,Crabp2,Cd44,Ephb3,Arpc2,Tgfbr1,Ctsz,Trpv2,Ywhah,Evl,Sdc2,Hcls1,Trem2,Itm2c,Rab29,Abl2,Fcgr2b,Mdk,Src,Pdpn,Hgf,Cd38,Camk1,Sfrp1,Cx3cl1,Prex1,Mapk6,Rbpj,Ptk7,Lrp1,Grn,Ror1,Plxnb2,Fn1,Rap2a,Bdnf,Ptprs,Lif,Zeb2,Dab2,Fes,Fat3,Rhog,Scn1b,Tanc2,P2rx7,Capzb,P3h1,Ngf,Arap1,Ccr5,Prkcd,Cfl1,Iqgap1,Sphk1,Plxna1,Actr3
GO:0001558	regulation of cell growth	38	429	0.0002	Acvr1b,Tgfb1,Crabp2,Cd44,Wisp1,Tgfbr1,Cyba,Trpv2,Cxcl16,Fbln5,Edn1,Hcls1,Hbegf,Frzb,Wisp2,Zmat3,Sdcbp,Ppt1,Cd38,Cgref1,Mtpn,Sfrp1,Tgfb2,Lrp1,Inhba,Fn1,Bdnf,Ptprs,Dab2,Mmp14,Csf2rb,Lepre1,Enpp1,Ngf,Ccr5,Cfl1,Sphk1,Actr3	Acvr1b,Tgfb1,Crabp2,Cd44,Wisp1,Tgfbr1,Cyba,Trpv2,Cxcl16,Fbln5,Edn1,Hcls1,Hbegf,Frzb,Wisp2,Zmat3,Sdcbp,Ppt1,Cd38,Cgref1,Mtpn,Sfrp1,Tgfb2,Lrp1,Inhba,Fn1,Bdnf,Ptprs,Dab2,Mmp14,Csf2rb,P3h1,Enpp1,Ngf,Ccr5,Cfl1,Sphk1,Actr3
GO:0002888	positive regulation of myeloid leukocyte mediated immunity	11	45	0.0002	Itgb2,Gab2,Fcgr1,Fgr,Cxcl1,Tyrobp,Itgam,Ptafr,Fcer1g,Syk,Fcgr3	Itgb2,Gab2,Fcgr1,Fgr,Cxcl1,Tyrobp,Itgam,Ptafr,Fcer1g,Syk,Fcgr3
GO:0006023	aminoglycan biosynthetic process	11	45	0.0002	Hexa,Dse,Chst11,Chsy1,B3gnt2,Ext1,B4galt5,Pxylp1,B3gnt7,Xylt2,B3gnt9	Hexa,Dse,Chst11,Chsy1,B3gnt2,Ext1,B4galt5,Pxylp1,B3gnt7,Xylt2,B3gnt9
GO:0008154	actin polymerization or depolymerization	12	55	0.0002	Wdr1,Arpc2,Evl,Hcls1,Micall2,Vill,Mical1,Capzb,Cap1,Capg,Cfl1,Arpc4	Wdr1,Arpc2,Evl,Hcls1,Micall2,Vill,Mical1,Capzb,Cap1,Capg,Cfl1,Arpc4
GO:0019538	protein metabolic process	191	3634	0.0002	Acvr1b,Loxl3,Ccl3,Fkbp10,Stk38l,Acp2,Spi1,Tgfb1,Hck,Mmp12,Ephb3,Ctsb,Htra1,Tgfbr1,Il12rb2,Mertk,Mmp13,Ctsk,Ctss,Cd5l,Ctsz,Wsb1,Tnfaip3,Gnptab,Vsir,Cpd,Hif1a,Lgmn,Ctsl,Cdk20,Hexb,Parp8,Plau,Loxl2,Bmp1,Sdf2l1,Rps6ka2,Abcg1,Npc1,Ppic,Csf1r,Anxa1,P4hb,Mmp19,Fam20c,Casp4,Ecrg4,Slc11a1,Htr2b,Cln8,Cdk18,Abl2,Dpp7,Itgav,Ptpn1,Src,Tlr2,Manba,Abca1,Ppt1,Hgf,Fgr,Man2b2,Srd5a3,Tmem165,Wsb2,Mkrn1,Olr1,Camk1,C…	Acvr1b,Loxl3,Ccl3,Fkbp10,Stk38l,Acp2,Spi1,Tgfb1,Hck,Mmp12,Ephb3,Ctsb,Htra1,Tgfbr1,Il12rb2,Mertk,Mmp13,Ctsk,Ctss,Cd5l,Ctsz,Wsb1,Tnfaip3,Gnptab,Vsir,Cpd,Hif1a,Lgmn,Ctsl,Cdk20,Hexb,Parp8,Plau,Loxl2,Bmp1,Sdf2l1,Rps6ka2,Abcg1,Npc1,Ppic,Csf1r,Anxa1,P4hb,Mmp19,Fam20c,Casp4,1500015O10Rik,Slc11a1,Htr2b,Cln8,Cdk18,Abl2,Dpp7,Itgav,Ptpn1,Src,Tlr2,Manba,Abca1,Ppt1,Hgf,Fgr,Man2b2,Srd5a3,Tmem165,Wsb2,Mkrn1,Olr1…
GO:0030336	negative regulation of cell migration	28	267	0.0002	Tgfb1,Coro1c,Cnn2,Timp1,Evl,Acan,Sfrp1,Cx3cl1,Rap2b,Tnn,Serpine1,Rbpj,Lrp1,Gadd45a,Thbs1,Phldb2,Cd200r1,Rap2a,Cx3cr1,Col3a1,Abr,Cd63,Osbpl8,Cd300a,Ccr5,Il1rn,Sulf1,Slurp1	Tgfb1,Coro1c,Cnn2,Timp1,Evl,Acan,Sfrp1,Cx3cl1,Rap2b,Tnn,Serpine1,Rbpj,Lrp1,Gadd45a,Thbs1,Phldb2,Cd200r1,Rap2a,Cx3cr1,Col3a1,Abr,Cd63,Osbpl8,Cd300a,Ccr5,Il1rn,Sulf1,Slurp1
GO:0032368	regulation of lipid transport	18	124	0.0002	Edn1,Runx1,Abcg1,Ecrg4,Tnfrsf11a,Itgav,Il1a,Abca1,Nucb2,Anxa2,Lrp1,Thbs1,Pltp,Dab2,P2rx7,Prkcd,Spp1,Syk	Edn1,Runx1,Abcg1,1500015O10Rik,Tnfrsf11a,Itgav,Il1a,Abca1,Nucb2,Anxa2,Lrp1,Thbs1,Pltp,Dab2,P2rx7,Prkcd,Spp1,Syk
GO:0002246	wound healing involved in inflammatory response	6	8	0.00021	Cd44,Hmox1,Timp1,Hif1a,Il1a,F2r	Cd44,Hmox1,Timp1,Hif1a,Il1a,F2r
GO:0008219	cell death	64	906	0.00021	Acvr1b,Acp2,Spi1,Tgfb1,Dnase2a,Bid,Hmox1,Crip1,Tgfbr1,Pea15a,Gadd45b,Cd5l,Ncf1,Atp6ap1,Tnfaip3,Dram1,Dnmt3a,Ctsl,Plau,Clu,Krt18,Rps6ka2,Casp4,Tnfrsf11a,Itgav,Il1a,Zmat3,Cyr61,Tnfrsf1b,P2rx4,Olr1,Ctsc,Tyrobp,Nupr1,Ctsh,Mlh1,Tgfb2,Dap,Inhba,Nek6,Tnfrsf26,Naip5,Gdf6,Itgam,Elmo1,Unc5b,Tnfrsf11b,Dab2,P2rx7,E2f1,Card14,Ngf,Bcl2l11,Ccr5,Emp1,Prkcd,Steap3,Naip2,Fnip2,Tnfrsf23,Inpp5d,Gba,Emp3,Sulf1	Acvr1b,Acp2,Spi1,Tgfb1,Dnase2a,Bid,Hmox1,Crip1,Tgfbr1,Pea15a,Gadd45b,Cd5l,Ncf1,Atp6ap1,Tnfaip3,Dram1,Dnmt3a,Ctsl,Plau,Clu,Krt18,Rps6ka2,Casp4,Tnfrsf11a,Itgav,Il1a,Zmat3,Cyr61,Tnfrsf1b,P2rx4,Olr1,Ctsc,Tyrobp,Nupr1,Ctsh,Mlh1,Tgfb2,Dap,Inhba,Nek6,Tnfrsf26,Naip5,Gdf6,Itgam,Elmo1,Unc5b,Tnfrsf11b,Dab2,P2rx7,E2f1,Card14,Ngf,Bcl2l11,Ccr5,Emp1,Prkcd,Steap3,Naip2,Fnip2,Tnfrsf23,Inpp5d,Gba,Emp3,Sulf1
GO:0008360	regulation of cell shape	20	151	0.00021	Ccl2,Ccl3,Hck,Wdr1,Ccl7,Hexb,Csf1r,Anxa1,Pdpn,Fgr,Rhov,Plxnb2,Fn1,Fes,Rhog,Arap1,Cfl1,Kif3a,Msn,Plxna1	Ccl2,Ccl3,Hck,Wdr1,Ccl7,Hexb,Csf1r,Anxa1,Pdpn,Fgr,Rhov,Plxnb2,Fn1,Fes,Rhog,Arap1,Cfl1,Kif3a,Msn,Plxna1
GO:0016139	glycoside catabolic process	6	8	0.00021	Naga,Gusb,Fuca1,Gla,Fuca2,Gba	Naga,Gusb,Fuca1,Gla,Fuca2,Gba
GO:0031960	response to corticosteroid	22	179	0.00021	Ccl2,Col1a1,Tgfb1,Cybb,Cyba,Sparc,Atp2b1,Ctgf,Sdc1,Edn1,Ctsl,Anxa1,Mdk,Src,Anxa3,Ptgs2,Igfbp2,Glb1,Ptafr,Adam9,Il1rn,Gba	Ccl2,Col1a1,Tgfb1,Cybb,Cyba,Sparc,Atp2b1,Ctgf,Sdc1,Edn1,Ctsl,Anxa1,Mdk,Src,Anxa3,Ptgs2,Igfbp2,Glb1,Ptafr,Adam9,Il1rn,Gba
GO:0033273	response to vitamin	15	88	0.00021	Ccl2,Col1a1,Tgfb1,Sparc,Atp2b1,Dnmt3a,F7,Sfrp1,Ptgs2,Tpcn2,Postn,Fes,Folr2,Tnc,Spp1	Ccl2,Col1a1,Tgfb1,Sparc,Atp2b1,Dnmt3a,F7,Sfrp1,Ptgs2,Tpcn2,Postn,Fes,Folr2,Tnc,Spp1
GO:0060401	cytosolic calcium ion transport	16	100	0.00021	Ccl3,Mcoln2,Trpv2,Atp2b1,Ctgf,Htr2b,Itgav,Ccdc109b,Mcoln3,Plcl2,Tpcn2,F2r,Slc8b1,Slc8a1,P2rx7,Ccr5	Ccl3,Mcoln2,Trpv2,Atp2b1,Ctgf,Htr2b,Itgav,Ccdc109b,Mcoln3,Plcl2,Tpcn2,F2r,Slc8b1,Slc8a1,P2rx7,Ccr5
GO:1905954	positive regulation of lipid localization	16	100	0.00021	Edn1,Runx1,Abcg1,Msr1,Ecrg4,Tnfrsf11a,Il1a,Abca1,Nucb2,Anxa2,Lrp1,Pltp,Dab2,P2rx7,Prkcd,Spp1	Edn1,Runx1,Abcg1,Msr1,1500015O10Rik,Tnfrsf11a,Il1a,Abca1,Nucb2,Anxa2,Lrp1,Pltp,Dab2,P2rx7,Prkcd,Spp1
GO:2001237	negative regulation of extrinsic apoptotic signaling pathway	16	100	0.00021	Hmox1,Tgfbr1,Pea15a,Tnfaip3,Itgav,Src,Lmna,Hgf,Cx3cl1,Serpine1,Cx3cr1,Unc5b,Dab2,Gpx1,Lgals3,Tnfrsf23	Hmox1,Tgfbr1,Pea15a,Tnfaip3,Itgav,Src,Lmna,Hgf,Cx3cl1,Serpine1,Cx3cr1,Unc5b,Dab2,Gpx1,Lgals3,Tnfrsf23
GO:0006029	proteoglycan metabolic process	13	66	0.00022	Acan,Bgn,Dse,Hpse,Chst11,Mamdc2,Chsy1,Ext1,Hs6st2,Hs6st1,Pxylp1,Xylt2,Sulf1	Acan,Bgn,Dse,Hpse,Chst11,Mamdc2,Chsy1,Ext1,Hs6st2,Hs6st1,Pxylp1,Xylt2,Sulf1
GO:0009101	glycoprotein biosynthetic process	27	253	0.00022	Sdf2l1,Npc1,Srd5a3,Tmem165,Acan,Galnt7,Mgat5,Dse,Chst11,Galnt12,Tmem106a,Ostc,Chsy1,Galnt6,B3gnt2,B4galt6,Ext1,Hs6st2,Hs6st1,St6galnac4,B4galt5,Pxylp1,B3gnt7,Xylt2,Gcnt4,B3gnt9,Gcnt1	Sdf2l1,Npc1,Srd5a3,Tmem165,Acan,Galnt7,Mgat5,Dse,Chst11,Galnt12,Tmem106a,Ostc,Chsy1,Galnt6,B3gnt2,B4galt6,Ext1,Hs6st2,Hs6st1,St6galnac4,B4galt5,Pxylp1,B3gnt7,Xylt2,Gcnt4,B3gnt9,Gcnt1
GO:0032271	regulation of protein polymerization	25	223	0.00022	Actr2,Arpc2,Eln,Grb2,Evl,Hcls1,Tlr2,Mtpn,Cotl1,Nckap1l,Prex1,Vill,Arpc5,Fes,Arpc1b,Capzb,Fmn1,Kirrel,Tmsb4x,Prkcd,Ssh3,Capg,Cfl1,Arpc4,Actr3	Actr2,Arpc2,Eln,Grb2,Evl,Hcls1,Tlr2,Mtpn,Cotl1,Nckap1l,Prex1,Vill,Arpc5,Fes,Arpc1b,Capzb,Fmn1,Kirrel,Tmsb4x,Prkcd,Ssh3,Capg,Cfl1,Arpc4,Actr3
GO:0042886	amide transport	82	1264	0.00022	Col1a1,Tgfb1,Bid,Mmp12,Kdelr3,Gltp,Rrbp1,Ncf1,Ywhah,Rab32,Gnptab,Edn1,Clu,Krt18,Abcg1,Anxa1,Slc15a3,Msr1,Tram1,Ecrg4,Arl8a,Rab29,Zmat3,Tlr2,Lmna,Abca1,Pdpn,Ppt1,Snx8,Sec61a1,Golt1b,Rp2h,Il10ra,Snx1,Crlf2,Egr2,Spcs2,Rab8b,Dennd2a,Tmem106a,Rftn1,Mvb12b,Lamp2,Neurl3,Arl11,Rab11fip5,Tmed3,Pltp,Arfgap3,Rab7b,Wls,Rab31,Dab2,Sec16b,Zdhhc20,Tbc1d9,Folr2,Nsf,Plek,Cd63,Psap,Arf2,Myo7a,Arrb2,Tmed9,Snx5,Ildr…	Col1a1,Tgfb1,Bid,Mmp12,Kdelr3,Gltp,Rrbp1,Ncf1,Ywhah,Rab32,Gnptab,Edn1,Clu,Krt18,Abcg1,Anxa1,Slc15a3,Msr1,Tram1,1500015O10Rik,Arl8a,Rab29,Zmat3,Tlr2,Lmna,Abca1,Pdpn,Ppt1,Snx8,Sec61a1,Golt1b,Rp2,Il10ra,Snx1,Crlf2,Egr2,Spcs2,Rab8b,Dennd2a,Tmem106a,Rftn1,Mvb12b,Lamp2,Neurl3,Arl11,Rab11fip5,Tmed3,Pltp,Arfgap3,Rab7b,Wls,Rab31,Dab2,Sec16b,Zdhhc20,Tbc1d9,Folr2,Nsf,Plek,Cd63,Psap,Arf2,Myo7a,Arrb2,Tmed9,Sn…
GO:0048872	homeostasis of number of cells	27	255	0.00024	Ccl2,Spi1,Tgfb1,Dnase2a,Il7r,Hmox1,Mertk,Tnfaip3,Id2,Hif1a,Hcls1,Anxa1,Nckap1l,Lipa,F2r,Itgam,Pirb,Mfsd7b,P2rx7,Lilrb4,Bcl2l11,Ildr2,Kif3a,Prdx1,Tnfrsf23,Gcnt4,Gba	Ccl2,Spi1,Tgfb1,Dnase2a,Il7r,Hmox1,Mertk,Tnfaip3,Id2,Hif1a,Hcls1,Anxa1,Nckap1l,Lipa,F2r,Itgam,Pirb,Mfsd7b,P2rx7,Lilrb4a,Bcl2l11,Ildr2,Kif3a,Prdx1,Tnfrsf23,Gcnt4,Gba
GO:2001235	positive regulation of apoptotic signaling pathway	22	181	0.00024	Plaur,Bid,Tgfbr1,Pea15a,Clu,Itm2c,Atf3,Ctsc,Nupr1,Sfrp1,Ctsh,Tgfb2,Thbs1,Inhbb,Inhba,Osm,Unc5b,Bcl2l11,Prkcd,Steap3,Tnfrsf23,St18	Plaur,Bid,Tgfbr1,Pea15a,Clu,Itm2c,Atf3,Ctsc,Nupr1,Sfrp1,Ctsh,Tgfb2,Thbs1,Inhbb,Inhba,Osm,Unc5b,Bcl2l11,Prkcd,Steap3,Tnfrsf23,St18
GO:0002698	negative regulation of immune effector process	18	127	0.00025	Loxl3,Tgfb1,Il7r,Hmox1,Htra1,Tnfaip3,Vsir,Havcr2,Anxa1,Fcgr2b,Tgfb2,Grn,Abr,Cd300a,Arrb2,Lgals3,Cd84,Sh2d1b2	Loxl3,Tgfb1,Il7r,Hmox1,Htra1,Tnfaip3,Vsir,Havcr2,Anxa1,Fcgr2b,Tgfb2,Grn,Abr,Cd300a,Arrb2,Lgals3,Cd84,Sh2d1b1
GO:0043269	regulation of ion transport	54	722	0.00025	Ccl2,Ccl3,Tgfb1,Wdr1,Clic1,Cybb,Ctss,Stac2,Cyba,Trpv2,Ccl4,Ywhah,Atp2b1,Edn1,Trem2,Tnfrsf11a,Gpr39,Il1a,Cxcl1,P2rx4,Cx3cl1,Ptgs2,Serpine1,Tgfb2,Ubash3b,Thbs1,Wfs1,Kcnk13,P2ry6,Sepn1,Tpcn2,F2r,Cemip,Slc8b1,Ptafr,Hvcn1,Slc8a1,Scn1b,P2rx7,Cd63,Cd300a,Ngf,Arrb2,Tmsb4x,Prkcd,Cacna1d,Il1rn,Cfl1,Syk,Lgals3,Myo5a,Cd84,Fxyd5,Gpr35	Ccl2,Ccl3,Tgfb1,Wdr1,Clic1,Cybb,Ctss,Stac2,Cyba,Trpv2,Ccl4,Ywhah,Atp2b1,Edn1,Trem2,Tnfrsf11a,Gpr39,Il1a,Cxcl1,P2rx4,Cx3cl1,Ptgs2,Serpine1,Tgfb2,Ubash3b,Thbs1,Wfs1,Kcnk13,P2ry6,Sepn1,Tpcn2,F2r,Cemip,Slc8b1,Ptafr,Hvcn1,Slc8a1,Scn1b,P2rx7,Cd63,Cd300a,Ngf,Arrb2,Tmsb4x,Prkcd,Cacna1d,Il1rn,Cfl1,Syk,Lgals3,Myo5a,Cd84,Fxyd5,Gpr35
GO:0045184	establishment of protein localization	83	1288	0.00025	Col1a1,Tgfb1,Bid,Coro1c,Mmp12,Kdelr3,Rrbp1,Ncf1,Ywhah,Rab32,Tnfaip3,Gnptab,Clu,Krt18,Abcg1,Npc1,Anxa1,Slc15a3,Msr1,Tram1,Arl8a,Rab29,Zmat3,Tlr2,Lmna,Abca1,Ppt1,Snx8,Sec61a1,Golt1b,Rp2h,Il10ra,Snx1,Crlf2,Egr2,Spcs2,Rab8b,Dennd2a,Tmem106a,Phldb2,Rftn1,Mvb12b,Lamp2,Neurl3,Arl11,Rap2a,Rab11fip5,Tmed3,Arfgap3,Rab7b,Wls,Rab31,Dab2,Sec16b,Zdhhc20,Tbc1d9,Folr2,Nsf,Plek,Cd63,Psap,Arf2,Myo7a,Arrb2,Cd68,Tme…	Col1a1,Tgfb1,Bid,Coro1c,Mmp12,Kdelr3,Rrbp1,Ncf1,Ywhah,Rab32,Tnfaip3,Gnptab,Clu,Krt18,Abcg1,Npc1,Anxa1,Slc15a3,Msr1,Tram1,Arl8a,Rab29,Zmat3,Tlr2,Lmna,Abca1,Ppt1,Snx8,Sec61a1,Golt1b,Rp2,Il10ra,Snx1,Crlf2,Egr2,Spcs2,Rab8b,Dennd2a,Tmem106a,Phldb2,Rftn1,Mvb12b,Lamp2,Neurl3,Arl11,Rap2a,Rab11fip5,Tmed3,Arfgap3,Rab7b,Wls,Rab31,Dab2,Sec16b,Zdhhc20,Tbc1d9,Folr2,Nsf,Plek,Cd63,Psap,Arf2,Myo7a,Arrb2,Cd68,Tmed…
GO:0048146	positive regulation of fibroblast proliferation	13	67	0.00025	Tgfb1,Nras,Pdgfc,Ereg,Anxa2,Serpine1,Fndc3b,Fn1,Pdgfa,E2f1,Cdk6,Tgif1,Sphk1	Tgfb1,Nras,Pdgfc,Ereg,Anxa2,Serpine1,Fndc3b,Fn1,Pdgfa,E2f1,Cdk6,Tgif1,Sphk1
GO:0002768	immune response-regulating cell surface receptor signaling pathway	20	154	0.00026	Fcgr2b,Nras,Tlr2,Fcgr1,Cd38,Clec4d,Nckap1l,Vav3,Rftn1,Lat2,C3ar1,Tec,Fcgr4,Fcer1g,Fyb,Nfam1,Nfkbiz,Syk,Cd276,Fcgr3	Fcgr2b,Nras,Tlr2,Fcgr1,Cd38,Clec4d,Nckap1l,Vav3,Rftn1,Lat2,C3ar1,Tec,Fcgr4,Fcer1g,Fyb,Nfam1,Nfkbiz,Syk,Cd276,Fcgr3
GO:0048545	response to steroid hormone	30	304	0.00027	Ccl2,Col1a1,Tgfb1,Cybb,Cyba,Sparc,Ywhah,Atp2b1,Ctgf,Sdc1,Edn1,Ctsl,Npc1,Anxa1,Mdk,Src,Cd38,Anxa3,Ptgs2,Tgfb2,Igfbp2,Glb1,Ptafr,Dab2,Paqr7,Adam9,Spp1,Il1rn,Lox,Gba	Ccl2,Col1a1,Tgfb1,Cybb,Cyba,Sparc,Ywhah,Atp2b1,Ctgf,Sdc1,Edn1,Ctsl,Npc1,Anxa1,Mdk,Src,Cd38,Anxa3,Ptgs2,Tgfb2,Igfbp2,Glb1,Ptafr,Dab2,Paqr7,Adam9,Spp1,Il1rn,Lox,Gba
GO:1905523	positive regulation of macrophage migration	9	29	0.00027	Ccl2,Trem2,Mdk,P2rx4,Cx3cl1,Thbs1,C3ar1,Cx3cr1,Mmp14	Ccl2,Trem2,Mdk,P2rx4,Cx3cl1,Thbs1,C3ar1,Cx3cr1,Mmp14
GO:0001655	urogenital system development	33	353	0.00028	Plaur,Tgfb1,Cd44,Ephb3,Tgfbr1,Crlf1,Sdc1,Id2,Anxa1,Sec61a1,Sfrp1,Mmp2,Myo1e,Ctsh,Tgfb2,Wfs1,Bdnf,Ext1,Fmn1,Sox4,Psap,Tnc,Bcl2l11,Spp1,Anxa4,Kif3a,Kif26b,Iqgap1,Cdkn1c,Aph1c,Gcnt4,Gcnt1,Sulf1	Plaur,Tgfb1,Cd44,Ephb3,Tgfbr1,Crlf1,Sdc1,Id2,Anxa1,Sec61a1,Sfrp1,Mmp2,Myo1e,Ctsh,Tgfb2,Wfs1,Bdnf,Ext1,Fmn1,Sox4,Psap,Tnc,Bcl2l11,Spp1,Anxa4,Kif3a,Kif26b,Iqgap1,Cdkn1c,Aph1c,Gcnt4,Gcnt1,Sulf1
GO:0032677	regulation of interleukin-8 production	13	68	0.00028	Cd244,Anxa1,Tlr2,Serpine1,Tlr4,Ssc5d,Cd14,F2r,Clec7a,Tlr8,Tmsb4x,Anxa4,Syk	Cd244,Anxa1,Tlr2,Serpine1,Tlr4,Ssc5d,Cd14,F2r,Clec7a,Tlr8,Tmsb4x,Anxa4,Syk
GO:0071634	regulation of transforming growth factor beta production	10	38	0.00028	Hif1a,Itgav,Tyrobp,Atp6ap2,Cx3cl1,Ptgs2,Lum,Tgfb2,Thbs1,Fn1	Hif1a,Itgav,Tyrobp,Atp6ap2,Cx3cl1,Ptgs2,Lum,Tgfb2,Thbs1,Fn1
GO:0090322	regulation of superoxide metabolic process	10	38	0.00028	Itgb2,Tgfb1,Cyba,Fbln5,Cxcl1,Tyrobp,Itgam,Hvcn1,Prkcd,Syk	Itgb2,Tgfb1,Cyba,Fbln5,Cxcl1,Tyrobp,Itgam,Hvcn1,Prkcd,Syk
GO:0044089	positive regulation of cellular component biogenesis	44	543	0.00029	Actr2,Tgfb1,Bid,Ephb3,Arpc2,Pip4k2a,Tgfbr1,Ctgf,Sdc1,Grb2,Evl,Edn1,Clu,Src,Sdcbp,Abca1,Cx3cl1,Nckap1l,Col16a1,Atp13a2,Sh3pxd2b,Tlr4,Phldb2,Bdnf,Rap1b,Arpc5,Fes,Arpc1b,P2rx7,Fmn1,Plek,Arap1,Kirrel,Bcl2l11,Cfl1,Msn,Syk,Lgals3,Arpc4,Fnip2,Lcp1,Iqgap1,Thbs2,Actr3	Actr2,Tgfb1,Bid,Ephb3,Arpc2,Pip4k2a,Tgfbr1,Ctgf,Sdc1,Grb2,Evl,Edn1,Clu,Src,Sdcbp,Abca1,Cx3cl1,Nckap1l,Col16a1,Atp13a2,Sh3pxd2b,Tlr4,Phldb2,Bdnf,Rap1b,Arpc5,Fes,Arpc1b,P2rx7,Fmn1,Plek,Arap1,Kirrel,Bcl2l11,Cfl1,Msn,Syk,Lgals3,Arpc4,Fnip2,Lcp1,Iqgap1,Thbs2,Actr3
GO:0080135	regulation of cellular response to stress	52	690	0.0003	Actr2,Bid,Cd44,Gadd45b,Ncf1,Ctgf,Hif1a,Fbln5,Edn1,Clu,P4hb,Tnfrsf11a,Fcgr2b,Creb3l1,Il1a,Ptpn1,Hgf,Wnt16,Nupr1,Sfrp1,Ptgs2,Tgfb2,Lrp1,Gadd45a,Tlr4,Grn,Wfs1,Hk3,Rap2a,Gdf6,Ptprs,Itgam,Zeb2,Dab2,Gpx1,Edem1,Mdfic,Sirpa,Psap,Taok3,Clec7a,Prkcd,Steap3,Il1rn,Hmga1,Syk,Prdx1,Tnfrsf23,Erp29,Rell1,Cdk6,Sphk1	Actr2,Bid,Cd44,Gadd45b,Ncf1,Ctgf,Hif1a,Fbln5,Edn1,Clu,P4hb,Tnfrsf11a,Fcgr2b,Creb3l1,Il1a,Ptpn1,Hgf,Wnt16,Nupr1,Sfrp1,Ptgs2,Tgfb2,Lrp1,Gadd45a,Tlr4,Grn,Wfs1,Hk3,Rap2a,Gdf6,Ptprs,Itgam,Zeb2,Dab2,Gpx1,Edem1,Mdfic,Sirpa,Psap,Taok3,Clec7a,Prkcd,Steap3,Il1rn,Hmga1,Syk,Prdx1,Tnfrsf23,Erp29,Rell1,Cdk6,Sphk1
GO:0055065	metal ion homeostasis	49	635	0.00031	Ccl2,Ccl3,Tgfb1,Hmox1,Mcoln2,Trpv2,Atp6ap1,Atp2b1,Hif1a,Edn1,Hexb,Tmem178,Slc11a1,Htr2b,Gpr39,Abl2,Itgav,Ccdc109b,Cd38,Tmem165,Cxcl1,P2rx4,Nucb2,Cx3cl1,Mcoln3,Atp13a2,Lrp1,Plcl2,Wfs1,C3ar1,P2ry6,Sepn1,Tpcn2,F2r,Cemip,Cx3cr1,Slc39a6,Slc8b1,Slc8a1,Ftl1,Gpr157,P2rx7,Ccr5,Cacna1d,Steap3,Spp1,Atp6v1a,Myo5a,Gpr35	Ccl2,Ccl3,Tgfb1,Hmox1,Mcoln2,Trpv2,Atp6ap1,Atp2b1,Hif1a,Edn1,Hexb,Tmem178,Slc11a1,Htr2b,Gpr39,Abl2,Itgav,Ccdc109b,Cd38,Tmem165,Cxcl1,P2rx4,Nucb2,Cx3cl1,Mcoln3,Atp13a2,Lrp1,Plcl2,Wfs1,C3ar1,P2ry6,Sepn1,Tpcn2,F2r,Cemip,Cx3cr1,Slc39a6,Slc8b1,Slc8a1,Ftl1,Gpr157,P2rx7,Ccr5,Cacna1d,Steap3,Spp1,Atp6v1a,Myo5a,Gpr35
GO:0038094	Fc-gamma receptor signaling pathway	6	9	0.00032	Fcgr2b,Fcgr1,Clec4d,Fcgr4,Fcer1g,Fcgr3	Fcgr2b,Fcgr1,Clec4d,Fcgr4,Fcer1g,Fcgr3
GO:0030574	collagen catabolic process	9	30	0.00033	Mmp12,Ctsb,Mmp13,Ctsk,Ctss,Mmp19,Mmp2,Mmp14,Mrc2	Mmp12,Ctsb,Mmp13,Ctsk,Ctss,Mmp19,Mmp2,Mmp14,Mrc2
GO:0002819	regulation of adaptive immune response	21	172	0.00035	Loxl3,Tgfb1,Il7r,Cd44,Tnfsf13,Tnfaip3,Vsir,Havcr2,Anxa1,Slc11a1,Mr1,Fcgr2b,Fcgr1,Tnfrsf1b,Mlh1,Cd48,Pla2g4a,Fcer1g,P2rx7,Nfkbiz,Fcgr3	Loxl3,Tgfb1,Il7r,Cd44,Tnfsf13,Tnfaip3,Vsir,Havcr2,Anxa1,Slc11a1,Mr1,Fcgr2b,Fcgr1,Tnfrsf1b,Mlh1,Cd48,Pla2g4a,Fcer1g,P2rx7,Nfkbiz,Fcgr3
GO:0022408	negative regulation of cell-cell adhesion	22	186	0.00035	Loxl3,Tgfb1,Cd44,Tnfaip8l2,Tnfaip3,Vsir,Havcr2,Runx1,Anxa1,Abl2,Mdk,Gpnmb,Cd9,Fgl1,Ubash3b,Cd80,Adam8,Cd300a,Prkcd,Il1rn,Lgals3,Cd276	Loxl3,Tgfb1,Cd44,Tnfaip8l2,Tnfaip3,Vsir,Havcr2,Runx1,Anxa1,Abl2,Mdk,Gpnmb,Cd9,Fgl1,Ubash3b,Cd80,Adam8,Cd300a,Prkcd,Il1rn,Lgals3,Cd276
GO:0010862	positive regulation of pathway-restricted SMAD protein phosphorylation	11	49	0.00036	Acvr1b,Tgfb1,Gdf15,Tgfbr1,Sdcbp,Gdf3,Tgfb2,Inhbb,Inhba,Gdf6,Dab2	Acvr1b,Tgfb1,Gdf15,Tgfbr1,Sdcbp,Gdf3,Tgfb2,Inhbb,Inhba,Gdf6,Dab2
GO:0051051	negative regulation of transport	42	513	0.00036	Tgfb1,Cnn2,Hmox1,Pea15a,Edn1,Anxa1,Gpr39,Fcgr2b,Itgav,Fabp5,Tlr2,Sdcbp,Tnfrsf1b,Lrpap1,Nucb2,Sfrp1,Cx3cl1,Ptgs2,Tgfb2,Thbs1,Inhbb,Rab11fip5,Slc35f6,F2r,Rap1b,Lif,Osm,Frmd4a,Ankrd13b,Abr,Mdfic,Sirpa,Enpp1,Cd300lf,Cd300a,Anpep,Il1rn,Lgals3,Erp29,Cd84,Ucp2,Gpr35	Tgfb1,Cnn2,Hmox1,Pea15a,Edn1,Anxa1,Gpr39,Fcgr2b,Itgav,Fabp5,Tlr2,Sdcbp,Tnfrsf1b,Lrpap1,Nucb2,Sfrp1,Cx3cl1,Ptgs2,Tgfb2,Thbs1,Inhbb,Rab11fip5,Slc35f6,F2r,Rap1b,Lif,Osm,Frmd4a,Ankrd13b,Abr,Mdfic,Sirpa,Enpp1,Cd300lf,Cd300a,Anpep,Il1rn,Lgals3,Erp29,Cd84,Ucp2,Gpr35
GO:1902041	regulation of extrinsic apoptotic signaling pathway via death domain receptors	11	49	0.00036	Hmox1,Pea15a,Tnfaip3,Atf3,Hgf,Sfrp1,Serpine1,Thbs1,Gpx1,Lgals3,Tnfrsf23	Hmox1,Pea15a,Tnfaip3,Atf3,Hgf,Sfrp1,Serpine1,Thbs1,Gpx1,Lgals3,Tnfrsf23
GO:0010811	positive regulation of cell-substrate adhesion	18	132	0.00039	Arpc2,Itga5,P4hb,Mdk,Cyr61,Col16a1,Prex1,Thbs1,Fbln2,Fn1,Dab2,Col8a1,Fmn1,Rin2,Spp1,Cfl1,Cdk6,Iqgap1	Arpc2,Itga5,P4hb,Mdk,Cyr61,Col16a1,Prex1,Thbs1,Fbln2,Fn1,Dab2,Col8a1,Fmn1,Rin2,Spp1,Cfl1,Cdk6,Iqgap1
GO:0030177	positive regulation of Wnt signaling pathway	18	132	0.00039	Col1a1,Tgfb1,Wisp1,Tnfaip3,Atp6v0c,Abl2,Src,Tlr2,Atp6ap2,Sfrp1,Rbpj,Ptk7,Rspo2,Wls,Zeb2,Dab2,Sox4,Sulf1	Col1a1,Tgfb1,Wisp1,Tnfaip3,Atp6v0c,Abl2,Src,Tlr2,Atp6ap2,Sfrp1,Rbpj,Ptk7,Rspo2,Wls,Zeb2,Dab2,Sox4,Sulf1
GO:0050864	regulation of B cell activation	18	132	0.00039	Tgfb1,Tnfsf13,Tnfaip3,Id2,Fcgr2b,Cd38,Tyrobp,Sfrp1,Mlh1,Nckap1l,Vav3,Tlr4,Mmp14,Bst1,Cd300a,Nfam1,Syk,Inpp5d	Tgfb1,Tnfsf13,Tnfaip3,Id2,Fcgr2b,Cd38,Tyrobp,Sfrp1,Mlh1,Nckap1l,Vav3,Tlr4,Mmp14,Bst1,Cd300a,Nfam1,Syk,Inpp5d
GO:0071402	cellular response to lipoprotein particle stimulus	9	31	0.0004	Ccl2,Itgb2,Abcg1,Npc1,Cd9,Tlr4,Fcer1g,Cd68,Syk	Ccl2,Itgb2,Abcg1,Npc1,Cd9,Tlr4,Fcer1g,Cd68,Syk
GO:0001816	cytokine production	20	160	0.00041	Il12rb2,Hif1a,Slc11a1,Mr1,Itgav,Tlr2,Abca1,Ptgs2,Crlf2,Rbpj,Tlr4,Tmem106a,Rftn1,Lipa,Ptafr,Fcer1g,Clec7a,Prkcd,Nrros,Gba	Il12rb2,Hif1a,Slc11a1,Mr1,Itgav,Tlr2,Abca1,Ptgs2,Crlf2,Rbpj,Tlr4,Tmem106a,Rftn1,Lipa,Ptafr,Fcer1g,Clec7a,Prkcd,Nrros,Gba
GO:0002221	pattern recognition receptor signaling pathway	13	71	0.00041	Havcr2,Cd180,Tlr2,Tlr13,Tlr4,Rftn1,Pik3ap1,Tifa,Cd14,Lacc1,Cd300lf,Tlr8,Unc93b1	Havcr2,Cd180,Tlr2,Tlr13,Tlr4,Rftn1,Pik3ap1,Tifa,Cd14,Lacc1,Cd300lf,Tlr8,Unc93b1
GO:0030148	sphingolipid biosynthetic process	13	71	0.00041	Elovl1,Samd8,Acer3,Asah1,Degs1,B4galt6,Sgms2,P2rx7,St6galnac4,B4galt5,Ptplad2,Gba,Sphk1	Elovl1,Samd8,Acer3,Asah1,Degs1,B4galt6,Sgms2,P2rx7,St6galnac4,B4galt5,Hacd4,Gba,Sphk1
GO:1901565	organonitrogen compound catabolic process	63	909	0.00041	Gm2a,Tgfb1,Cd44,Hmox1,Mmp12,Ctsb,Mmp13,Ctsk,Ctss,Ncf1,Ctsz,Tnfaip3,Lgmn,Ctsl,Hexb,Naga,Sdf2l1,Hexa,Sat1,Ecrg4,Cln8,Manba,Ppt1,Ctsc,Acer3,Tpp1,Gla,Asah1,Pla2g15,Bace1,Anxa2,Ctsh,Npl,Nagk,Blvrb,Hpse,Pnpla7,Wfs1,Rnf149,Lamp2,Abhd12,Spsb4,Spsb2,Cemip,Gnpda1,Pla2g4a,Ext1,Edem1,Moxd1,P2rx7,Ctsa,Pde1a,Psap,Anpep,Arrb2,Snx5,Apobec1,Rnf128,Nrros,Renbp,Ctsd,Gba,Ncf2	Gm2a,Tgfb1,Cd44,Hmox1,Mmp12,Ctsb,Mmp13,Ctsk,Ctss,Ncf1,Ctsz,Tnfaip3,Lgmn,Ctsl,Hexb,Naga,Sdf2l1,Hexa,Sat1,1500015O10Rik,Cln8,Manba,Ppt1,Ctsc,Acer3,Tpp1,Gla,Asah1,Pla2g15,Bace1,Anxa2,Ctsh,Npl,Nagk,Blvrb,Hpse,Pnpla7,Wfs1,Rnf149,Lamp2,Abhd12,Spsb4,Spsb2,Cemip,Gnpda1,Pla2g4a,Ext1,Edem1,Moxd1,P2rx7,Ctsa,Pde1a,Psap,Anpep,Arrb2,Snx5,Apobec1,Rnf128,Nrros,Renbp,Ctsd,Gba,Ncf2
GO:0071692	protein localization to extracellular region	18	133	0.00042	Gnptab,Anxa1,Tlr2,Crlf2,Rab8b,Tmem106a,Rab11fip5,Arfgap3,Wls,Plek,Psap,Ildr2,Steap3,Il1rn,C1qtnf5,Nrros,Myo5a,Erp29	Gnptab,Anxa1,Tlr2,Crlf2,Rab8b,Tmem106a,Rab11fip5,Arfgap3,Wls,Plek,Psap,Ildr2,Steap3,Il1rn,C1qtnf5,Nrros,Myo5a,Erp29
GO:0051649	establishment of localization in cell	93	1518	0.00043	Actr2,Ccl3,Tgfb1,Bid,Coro1c,Mmp12,Kdelr3,Mcoln2,Ncf1,Trpv2,Ywhah,Rab32,Gnptab,Hif1a,Anxa8,Abcg1,Npc1,Tram1,Htr2b,Cln8,Arl8a,Rab29,Fcgr2b,Itgav,Ehd4,Lmna,Abca1,Leprot,Ppt1,Anxa3,Snx8,Sec61a1,Camk1,Myo1e,Snx1,Mlh1,Mcoln3,Micall2,Egr2,Spcs2,Rab8b,Dennd2a,Grn,Rftn1,Plcl2,Lat2,Lamp2,Arl11,Rab11fip5,Tmed3,Tpcn2,F2r,Slc8b1,Arfgap3,Rab7b,Wls,Rab31,Pi4k2a,Actg1,Fcer1g,Wdr91,Sec16b,Milr1,Slc8a1,Myo1f,Zdhhc…	Actr2,Ccl3,Tgfb1,Bid,Coro1c,Mmp12,Kdelr3,Mcoln2,Ncf1,Trpv2,Ywhah,Rab32,Gnptab,Hif1a,Anxa8,Abcg1,Npc1,Tram1,Htr2b,Cln8,Arl8a,Rab29,Fcgr2b,Itgav,Ehd4,Lmna,Abca1,Leprot,Ppt1,Anxa3,Snx8,Sec61a1,Camk1,Myo1e,Snx1,Mlh1,Mcoln3,Micall2,Egr2,Spcs2,Rab8b,Dennd2a,Grn,Rftn1,Plcl2,Lat2,Lamp2,Arl11,Rab11fip5,Tmed3,Tpcn2,F2r,Slc8b1,Arfgap3,Rab7b,Wls,Rab31,Pi4k2a,Actg1,Fcer1g,Wdr91,Sec16b,Milr1,Slc8a1,Myo1f,Zdhhc…
GO:0007584	response to nutrient	20	161	0.00044	Ccl2,Col1a1,Tgfb1,Hmox1,Sparc,Atp2b1,Dnmt3a,Gatm,Abca1,F7,Sfrp1,Ptgs2,Igfbp2,Tpcn2,Postn,Tnfrsf11b,Fes,Folr2,Tnc,Spp1	Ccl2,Col1a1,Tgfb1,Hmox1,Sparc,Atp2b1,Dnmt3a,Gatm,Abca1,F7,Sfrp1,Ptgs2,Igfbp2,Tpcn2,Postn,Tnfrsf11b,Fes,Folr2,Tnc,Spp1
GO:0010605	negative regulation of macromolecule metabolic process	145	2646	0.00045	Acvr1b,Loxl3,Ccl3,Spi1,Plaur,Tgfb1,Coro1c,Cstb,Cd44,Hmox1,Mmp12,Itih3,Itih4,Tgfbr1,Timp1,Mertk,Gadd45b,Cd83,Ctsz,Serpinb6a,Timp2,Tnfaip3,Atp2b1,Ctgf,Vsir,Havcr2,Id2,Dnmt3a,Hif1a,Fbln5,Lgmn,Edn1,Anxa8,Clu,Loxl2,Hcls1,Runx1,Trem2,Lbh,Hbegf,Anxa1,Msr1,Nab2,Slc11a1,Itm2c,Pkp1,Atf3,Fcgr2b,Fam129b,Itgav,Creb3l1,Ptpn1,Src,Tlr2,Sdcbp,Hgf,Cd38,Lrpap1,Ereg,Gpnmb,Olr1,Tyrobp,Sfrp1,Asah1,Cx3cl1,Zfp90,Trim29,…	Acvr1b,Loxl3,Ccl3,Spi1,Plaur,Tgfb1,Coro1c,Cstb,Cd44,Hmox1,Mmp12,Itih3,Itih4,Tgfbr1,Timp1,Mertk,Gadd45b,Cd83,Ctsz,Serpinb6a,Timp2,Tnfaip3,Atp2b1,Ctgf,Vsir,Havcr2,Id2,Dnmt3a,Hif1a,Fbln5,Lgmn,Edn1,Anxa8,Clu,Loxl2,Hcls1,Runx1,Trem2,Lbh,Hbegf,Anxa1,Msr1,Nab2,Slc11a1,Itm2c,Pkp1,Atf3,Fcgr2b,Fam129b,Itgav,Creb3l1,Ptpn1,Src,Tlr2,Sdcbp,Hgf,Cd38,Lrpap1,Ereg,Gpnmb,Olr1,Tyrobp,Sfrp1,Asah1,Cx3cl1,Zfp90,Trim29,…
GO:0051271	negative regulation of cellular component movement	30	314	0.00046	Tgfb1,Coro1c,Cnn2,Timp1,Evl,Cd9,Acan,Sfrp1,Cx3cl1,Rap2b,Tnn,Serpine1,Rbpj,Lrp1,Gadd45a,Thbs1,Phldb2,Cd200r1,Rap2a,Cx3cr1,Col3a1,Abr,Cd63,Osbpl8,Cd300a,Ccr5,Il1rn,Cfl1,Sulf1,Slurp1	Tgfb1,Coro1c,Cnn2,Timp1,Evl,Cd9,Acan,Sfrp1,Cx3cl1,Rap2b,Tnn,Serpine1,Rbpj,Lrp1,Gadd45a,Thbs1,Phldb2,Cd200r1,Rap2a,Cx3cr1,Col3a1,Abr,Cd63,Osbpl8,Cd300a,Ccr5,Il1rn,Cfl1,Sulf1,Slurp1
GO:0006687	glycosphingolipid metabolic process	10	41	0.00048	Gm2a,Hexb,Naga,Hexa,Gla,B4galt6,St6galnac4,Psap,B4galt5,Gba	Gm2a,Hexb,Naga,Hexa,Gla,B4galt6,St6galnac4,Psap,B4galt5,Gba
GO:0015833	peptide transport	79	1234	0.00048	Col1a1,Tgfb1,Bid,Mmp12,Kdelr3,Rrbp1,Ncf1,Ywhah,Rab32,Gnptab,Edn1,Clu,Krt18,Abcg1,Anxa1,Slc15a3,Msr1,Tram1,Ecrg4,Arl8a,Rab29,Zmat3,Tlr2,Lmna,Abca1,Ppt1,Snx8,Sec61a1,Golt1b,Rp2h,Il10ra,Snx1,Crlf2,Egr2,Spcs2,Rab8b,Dennd2a,Tmem106a,Rftn1,Mvb12b,Lamp2,Neurl3,Arl11,Rab11fip5,Tmed3,Arfgap3,Rab7b,Wls,Rab31,Dab2,Sec16b,Zdhhc20,Tbc1d9,Folr2,Nsf,Plek,Cd63,Psap,Arf2,Myo7a,Arrb2,Tmed9,Snx5,Ildr2,Ap1s2,Apobec1…	Col1a1,Tgfb1,Bid,Mmp12,Kdelr3,Rrbp1,Ncf1,Ywhah,Rab32,Gnptab,Edn1,Clu,Krt18,Abcg1,Anxa1,Slc15a3,Msr1,Tram1,1500015O10Rik,Arl8a,Rab29,Zmat3,Tlr2,Lmna,Abca1,Ppt1,Snx8,Sec61a1,Golt1b,Rp2,Il10ra,Snx1,Crlf2,Egr2,Spcs2,Rab8b,Dennd2a,Tmem106a,Rftn1,Mvb12b,Lamp2,Neurl3,Arl11,Rab11fip5,Tmed3,Arfgap3,Rab7b,Wls,Rab31,Dab2,Sec16b,Zdhhc20,Tbc1d9,Folr2,Nsf,Plek,Cd63,Psap,Arf2,Myo7a,Arrb2,Tmed9,Snx5,Ildr2,Ap1s2,…
GO:0019724	B cell mediated immunity	14	84	0.00048	Tnfsf13,Fcgr2b,Fcgr1,Mlh1,Crlf2,C1qc,C1qb,C1qa,Cfi,Pirb,Fcer1g,Prkcd,Inpp5d,Fcgr3	Tnfsf13,Fcgr2b,Fcgr1,Mlh1,Crlf2,C1qc,C1qb,C1qa,Cfi,Pirb,Fcer1g,Prkcd,Inpp5d,Fcgr3
GO:0032653	regulation of interleukin-10 production	11	51	0.00049	Cd83,Vsir,Trem2,Fcgr2b,Tlr2,Hgf,Tyrobp,Tlr4,Fcer1g,Syk,Cd84	Cd83,Vsir,Trem2,Fcgr2b,Tlr2,Hgf,Tyrobp,Tlr4,Fcer1g,Syk,Cd84
GO:0097305	response to alcohol	26	252	0.0005	Actr2,Ccl2,Ccl3,Spi1,Tgfb1,Tbxas1,Arpc2,Tgfbr1,Cybb,Cyba,Sparc,Atp2b1,Dnmt3a,Ccl7,Abca1,F7,Sfrp1,Inhbb,Tlr4,Inhba,P2ry6,Glb1,Cd14,Tnc,Ccr5,Apobec1	Actr2,Ccl2,Ccl3,Spi1,Tgfb1,Tbxas1,Arpc2,Tgfbr1,Cybb,Cyba,Sparc,Atp2b1,Dnmt3a,Ccl7,Abca1,F7,Sfrp1,Inhbb,Tlr4,Inhba,P2ry6,Glb1,Cd14,Tnc,Ccr5,Apobec1
GO:0061035	regulation of cartilage development	13	73	0.00051	Tgfb1,Wisp1,Tgfbr1,Ctsk,Ctgf,Loxl2,Bmp1,Frzb,Mdk,Cyr61,Scx,Tgfb2,Gdf6	Tgfb1,Wisp1,Tgfbr1,Ctsk,Ctgf,Loxl2,Bmp1,Frzb,Mdk,Cyr61,Scx,Tgfb2,Gdf6
GO:0031954	positive regulation of protein autophosphorylation	8	24	0.00052	Src,Pdgfc,Gpnmb,Rap2b,Rap2a,Pdgfa,Ngf,Iqgap1	Src,Pdgfc,Gpnmb,Rap2b,Rap2a,Pdgfa,Ngf,Iqgap1
GO:0098581	detection of external biotic stimulus	8	24	0.00052	Trem2,Itgav,Tlr2,Tlr4,Ssc5d,Naip5,Clec7a,Naip2	Trem2,Itgav,Tlr2,Tlr4,Ssc5d,Naip5,Clec7a,Naip2
GO:0043523	regulation of neuron apoptotic process	27	270	0.00058	Ccl3,Hmox1,Crlf1,Ctsz,Hif1a,Lgmn,Mdk,Ppt1,Tyrobp,Nupr1,Cx3cl1,Bace1,Tgfb2,Lrp1,Grn,Wfs1,Bdnf,F2r,Cx3cr1,Itgam,Unc5b,Adam8,Ngf,Arrb2,Bcl2l11,Gba,Ncf2	Ccl3,Hmox1,Crlf1,Ctsz,Hif1a,Lgmn,Mdk,Ppt1,Tyrobp,Nupr1,Cx3cl1,Bace1,Tgfb2,Lrp1,Grn,Wfs1,Bdnf,F2r,Cx3cr1,Itgam,Unc5b,Adam8,Ngf,Arrb2,Bcl2l11,Gba,Ncf2
GO:0002281	macrophage activation involved in immune response	7	17	0.00059	Havcr2,Trem2,Tyrobp,Sbno2,Grn,Cx3cr1,Syk	Havcr2,Trem2,Tyrobp,Sbno2,Grn,Cx3cr1,Syk
GO:0006801	superoxide metabolic process	9	33	0.00059	Cybb,Ncf1,Cyba,Edn1,Sh3pxd2b,Ncf4,Nrros,Prdx1,Ncf2	Cybb,Ncf1,Cyba,Edn1,Sh3pxd2b,Ncf4,Nrros,Prdx1,Ncf2
GO:0014911	positive regulation of smooth muscle cell migration	12	63	0.00059	Wisp1,Arpc2,Plau,Mdk,Src,S100a11,Lrp1,P2ry6,Postn,Tmsb4x,Myo5a,Iqgap1	Wisp1,Arpc2,Plau,Mdk,Src,S100a11,Lrp1,P2ry6,Postn,Tmsb4x,Myo5a,Iqgap1
GO:0072676	lymphocyte migration	12	63	0.00059	Ccl2,Ccl3,Cxcl16,Ccl6,Ccl4,Ccl7,Cx3cl1,Ch25h,Ext1,Adam8,Msn,Gba	Ccl2,Ccl3,Cxcl16,Ccl6,Ccl4,Ccl7,Cx3cl1,Ch25h,Ext1,Adam8,Msn,Gba
GO:0007568	aging	28	287	0.00061	Ccl2,Tgfb1,Timp1,Atp2b1,Ctgf,Id2,Dnmt3a,Grb2,Edn1,Ctsl,Litaf,Ecrg4,Cln8,Tnfrsf1b,Wnt16,Ctsc,Mmp2,Ptgs2,Serpine1,Igfbp2,C1qa,Cd68,Prkcd,Hmga1,Ucp2,Inpp5d,Cdkn1c,Gba	Ccl2,Tgfb1,Timp1,Atp2b1,Ctgf,Id2,Dnmt3a,Grb2,Edn1,Ctsl,Litaf,1500015O10Rik,Cln8,Tnfrsf1b,Wnt16,Ctsc,Mmp2,Ptgs2,Serpine1,Igfbp2,C1qa,Cd68,Prkcd,Hmga1,Ucp2,Inpp5d,Cdkn1c,Gba
GO:0015031	protein transport	77	1204	0.00062	Col1a1,Tgfb1,Bid,Mmp12,Kdelr3,Rrbp1,Ncf1,Ywhah,Rab32,Gnptab,Clu,Krt18,Abcg1,Anxa1,Slc15a3,Msr1,Tram1,Arl8a,Rab29,Zmat3,Tlr2,Lmna,Abca1,Ppt1,Snx8,Sec61a1,Golt1b,Rp2h,Il10ra,Snx1,Crlf2,Egr2,Spcs2,Rab8b,Dennd2a,Tmem106a,Rftn1,Mvb12b,Lamp2,Neurl3,Arl11,Rab11fip5,Tmed3,Arfgap3,Rab7b,Wls,Rab31,Dab2,Sec16b,Zdhhc20,Tbc1d9,Folr2,Nsf,Plek,Cd63,Psap,Arf2,Myo7a,Arrb2,Tmed9,Snx5,Ildr2,Ap1s2,Apobec1,Steap3,Rab…	Col1a1,Tgfb1,Bid,Mmp12,Kdelr3,Rrbp1,Ncf1,Ywhah,Rab32,Gnptab,Clu,Krt18,Abcg1,Anxa1,Slc15a3,Msr1,Tram1,Arl8a,Rab29,Zmat3,Tlr2,Lmna,Abca1,Ppt1,Snx8,Sec61a1,Golt1b,Rp2,Il10ra,Snx1,Crlf2,Egr2,Spcs2,Rab8b,Dennd2a,Tmem106a,Rftn1,Mvb12b,Lamp2,Neurl3,Arl11,Rab11fip5,Tmed3,Arfgap3,Rab7b,Wls,Rab31,Dab2,Sec16b,Zdhhc20,Tbc1d9,Folr2,Nsf,Plek,Cd63,Psap,Arf2,Myo7a,Arrb2,Tmed9,Snx5,Ildr2,Ap1s2,Apobec1,Steap3,Rab3…
GO:0007267	cell-cell signaling	58	827	0.00063	Ccl3,Cd44,Wisp1,Wif1,Sdc1,Edn1,Anxa1,Ecrg4,Htr2b,Fam129b,Frzb,Tlr2,Sdcbp,Abca1,Ppt1,Hgf,Ereg,P2rx4,Wnt16,Gpnmb,Rgs10,Sfrp1,Cx3cl1,Ptchd1,Daglb,Ptk7,Gjb5,Tmem106a,Gjb3,Inhba,Ror1,Bdnf,Rab11fip5,F2r,Cx3cr1,Rspo2,Wls,Itgam,Fgf7,Cthrc1,Pdgfa,Ext1,Etv5,Fcer1g,Dab2,Scn1b,P2rx7,Gjb4,Cd300a,Tnc,Cd68,Ildr2,Ccr5,Cacna1d,Il1rn,Syk,Myo5a,Fcgr3	Ccl3,Cd44,Wisp1,Wif1,Sdc1,Edn1,Anxa1,1500015O10Rik,Htr2b,Fam129b,Frzb,Tlr2,Sdcbp,Abca1,Ppt1,Hgf,Ereg,P2rx4,Wnt16,Gpnmb,Rgs10,Sfrp1,Cx3cl1,Ptchd1,Daglb,Ptk7,Gjb5,Tmem106a,Gjb3,Inhba,Ror1,Bdnf,Rab11fip5,F2r,Cx3cr1,Rspo2,Wls,Itgam,Fgf7,Cthrc1,Pdgfa,Ext1,Etv5,Fcer1g,Dab2,Scn1b,P2rx7,Gjb4,Cd300a,Tnc,Cd68,Ildr2,Ccr5,Cacna1d,Il1rn,Syk,Myo5a,Fcgr3
GO:1905952	regulation of lipid localization	20	166	0.00064	Edn1,Runx1,Abcg1,Msr1,Ecrg4,Tnfrsf11a,Itgav,Il1a,Abca1,Nucb2,Anxa2,Lrp1,Thbs1,Pltp,Dab2,P2rx7,Osbpl8,Prkcd,Spp1,Syk	Edn1,Runx1,Abcg1,Msr1,1500015O10Rik,Tnfrsf11a,Itgav,Il1a,Abca1,Nucb2,Anxa2,Lrp1,Thbs1,Pltp,Dab2,P2rx7,Osbpl8,Prkcd,Spp1,Syk
GO:0009306	protein secretion	17	125	0.00065	Gnptab,Anxa1,Tlr2,Crlf2,Rab8b,Tmem106a,Rab11fip5,Arfgap3,Wls,Plek,Psap,Ildr2,Steap3,Il1rn,C1qtnf5,Myo5a,Erp29	Gnptab,Anxa1,Tlr2,Crlf2,Rab8b,Tmem106a,Rab11fip5,Arfgap3,Wls,Plek,Psap,Ildr2,Steap3,Il1rn,C1qtnf5,Myo5a,Erp29
GO:0032147	activation of protein kinase activity	30	321	0.00065	Tgfb1,Gdf15,Tgfbr1,Gadd45b,Parp8,Slc11a1,Gpr39,Ptpn1,Src,Pdgfc,Hgf,Nckap1l,Tgfb2,Gadd45a,Thbs1,Tlr4,Nek6,F2r,Dab2,Adam9,P2rx7,Mdfic,Osbpl8,Ngf,Taok3,Prkcd,Syk,Erp29,Iqgap1,Shc2	Tgfb1,Gdf15,Tgfbr1,Gadd45b,Parp8,Slc11a1,Gpr39,Ptpn1,Src,Pdgfc,Hgf,Nckap1l,Tgfb2,Gadd45a,Thbs1,Tlr4,Nek6,F2r,Dab2,Adam9,P2rx7,Mdfic,Osbpl8,Ngf,Taok3,Prkcd,Syk,Erp29,Iqgap1,Shc2
GO:0070723	response to cholesterol	8	25	0.00065	Ccl3,Tgfb1,Tgfbr1,Abca1,F7,Inhbb,Inhba,Ccr5	Ccl3,Tgfb1,Tgfbr1,Abca1,F7,Inhbb,Inhba,Ccr5
GO:2000116	regulation of cysteine-type endopeptidase activity	25	241	0.00065	Plaur,Bid,Cd44,Ctgf,Lgmn,Src,Cyr61,Hgf,Ctsh,Ptgs2,Thbs1,Dap,Naip5,F2r,Gpx1,Mical1,Mefv,Ngf,Arrb2,Bcl2l11,Syk,Naip2,Tnfrsf23,St18,Ctsd	Plaur,Bid,Cd44,Ctgf,Lgmn,Src,Cyr61,Hgf,Ctsh,Ptgs2,Thbs1,Dap,Naip5,F2r,Gpx1,Mical1,Mefv,Ngf,Arrb2,Bcl2l11,Syk,Naip2,Tnfrsf23,St18,Ctsd
GO:0010714	positive regulation of collagen metabolic process	9	34	0.00071	Ccl2,Tgfb1,Ctgf,Vsir,Creb3l1,Serpine1,Scx,F2r,Arrb2	Ccl2,Tgfb1,Ctgf,Vsir,Creb3l1,Serpine1,Scx,F2r,Arrb2
GO:0043588	skin development	24	227	0.00071	Acvr1b,Col1a1,Elovl1,Ctsl,Runx1,Anxa1,Col5a1,Il1a,Col1a2,Wnt16,Asah1,Ptgs2,Rbpj,Tgfb2,Gjb3,Inhba,Fgf7,Pdgfa,Col5a2,Col3a1,Cd109,Psap,Myo5a,Gba	Acvr1b,Col1a1,Elovl1,Ctsl,Runx1,Anxa1,Col5a1,Il1a,Col1a2,Wnt16,Asah1,Ptgs2,Rbpj,Tgfb2,Gjb3,Inhba,Fgf7,Pdgfa,Col5a2,Col3a1,Cd109,Psap,Myo5a,Gba
GO:1905517	macrophage migration	7	18	0.00077	Ccl2,Ccl3,Mcoln2,Cx3cl1,Cx3cr1,Lgals3,Gpr35	Ccl2,Ccl3,Mcoln2,Cx3cl1,Cx3cr1,Lgals3,Gpr35
GO:0036293	response to decreased oxygen levels	29	308	0.00078	Ccl2,Tgfb1,Hmox1,Cybb,Cyba,Ctgf,Dnmt3a,Hif1a,Edn1,Plau,Loxl2,P4hb,Src,Lmna,Slc2a1,Cd38,F7,Sfrp1,Mmp2,Ptgs2,Rbpj,Tgfb2,Postn,Slc8a1,Mmp14,E2f1,Sox4,Adam8,Ucp2	Ccl2,Tgfb1,Hmox1,Cybb,Cyba,Ctgf,Dnmt3a,Hif1a,Edn1,Plau,Loxl2,P4hb,Src,Lmna,Slc2a1,Cd38,F7,Sfrp1,Mmp2,Ptgs2,Rbpj,Tgfb2,Postn,Slc8a1,Mmp14,E2f1,Sox4,Adam8,Ucp2
GO:0090100	positive regulation of transmembrane receptor protein serine/threonine kinase signaling pathway	16	114	0.00079	Acvr1b,Tgfb1,Gdf15,Tgfbr1,Vsir,Cyr61,Sdcbp,Gdf3,Rbpj,Tgfb2,Thbs1,Inhbb,Inhba,Gdf6,Dab2,Sulf1	Acvr1b,Tgfb1,Gdf15,Tgfbr1,Vsir,Cyr61,Sdcbp,Gdf3,Rbpj,Tgfb2,Thbs1,Inhbb,Inhba,Gdf6,Dab2,Sulf1
GO:0035987	endodermal cell differentiation	9	35	0.00085	Col6a1,Itga5,Itgav,Mmp2,Inhba,Fn1,Col12a1,Col8a1,Mmp14	Col6a1,Itga5,Itgav,Mmp2,Inhba,Fn1,Col12a1,Col8a1,Mmp14
GO:0002224	toll-like receptor signaling pathway	11	55	0.00086	Havcr2,Cd180,Tlr2,Tlr13,Tlr4,Rftn1,Pik3ap1,Cd14,Cd300lf,Tlr8,Unc93b1	Havcr2,Cd180,Tlr2,Tlr13,Tlr4,Rftn1,Pik3ap1,Cd14,Cd300lf,Tlr8,Unc93b1
GO:0002822	regulation of adaptive immune response based on somatic recombination of immune receptors built from immunoglobulin superfamily domains	19	156	0.00087	Loxl3,Tgfb1,Il7r,Tnfsf13,Tnfaip3,Vsir,Havcr2,Anxa1,Slc11a1,Mr1,Fcgr2b,Fcgr1,Tnfrsf1b,Mlh1,Pla2g4a,Fcer1g,P2rx7,Nfkbiz,Fcgr3	Loxl3,Tgfb1,Il7r,Tnfsf13,Tnfaip3,Vsir,Havcr2,Anxa1,Slc11a1,Mr1,Fcgr2b,Fcgr1,Tnfrsf1b,Mlh1,Pla2g4a,Fcer1g,P2rx7,Nfkbiz,Fcgr3
GO:0001666	response to hypoxia	28	294	0.00088	Ccl2,Tgfb1,Hmox1,Cybb,Cyba,Dnmt3a,Hif1a,Edn1,Plau,Loxl2,P4hb,Src,Lmna,Slc2a1,Cd38,F7,Sfrp1,Mmp2,Ptgs2,Rbpj,Tgfb2,Postn,Slc8a1,Mmp14,E2f1,Sox4,Adam8,Ucp2	Ccl2,Tgfb1,Hmox1,Cybb,Cyba,Dnmt3a,Hif1a,Edn1,Plau,Loxl2,P4hb,Src,Lmna,Slc2a1,Cd38,F7,Sfrp1,Mmp2,Ptgs2,Rbpj,Tgfb2,Postn,Slc8a1,Mmp14,E2f1,Sox4,Adam8,Ucp2
GO:0006979	response to oxidative stress	34	395	0.00089	Col1a1,Hmox1,Ncf1,Tnfaip3,Sdc1,Hif1a,Edn1,Anxa1,Cln8,Itgav,Src,Slc25a24,Cd38,Wnt16,Mmp2,Ptgs2,Atp13a2,Thbs1,Tlr4,Aldh3b1,Sepn1,Rcan1,Etv5,Gpx1,Adam9,Slc8a1,Mmp14,Il18bp,Sirpa,Prkcd,Cfl1,Prdx1,Ucp2,Sphk1	Col1a1,Hmox1,Ncf1,Tnfaip3,Sdc1,Hif1a,Edn1,Anxa1,Cln8,Itgav,Src,Slc25a24,Cd38,Wnt16,Mmp2,Ptgs2,Atp13a2,Thbs1,Tlr4,Aldh3b1,Sepn1,Rcan1,Etv5,Gpx1,Adam9,Slc8a1,Mmp14,Il18bp,Sirpa,Prkcd,Cfl1,Prdx1,Ucp2,Sphk1
GO:0030182	neuron differentiation	69	1056	0.00089	Cd44,Ephb3,Tgfbr1,Id2,Dnmt3a,Hif1a,Evl,Emb,Clu,Sdc2,Lrp12,Alcam,Hcls1,Runx1,Csf1r,Gfra1,Hexa,Itm2c,Cln8,Abl2,Fcgr2b,Vcam1,Wnt16,Mtpn,Sfrp1,Mmp2,Snx1,Nckap1l,Mcoln3,Tnn,Micall2,Rbpj,Egr2,Tgfb2,Lrp1,Inhba,C1qa,Myo16,Dclk1,Plxnb2,Bdnf,Bex1,B3gnt2,B4galt6,Lif,Rspo2,Zeb2,Cthrc1,Postn,Cdh11,Ext1,Unc5b,Hs6st1,Rhog,Scn1b,Actb,Capzb,Fmn1,Sox4,Psap,Ngf,Myo7a,Tnc,B4galt5,Kif3a,Iqgap1,Cdkn1c,Gba,Plxna1	Cd44,Ephb3,Tgfbr1,Id2,Dnmt3a,Hif1a,Evl,Emb,Clu,Sdc2,Lrp12,Alcam,Hcls1,Runx1,Csf1r,Gfra1,Hexa,Itm2c,Cln8,Abl2,Fcgr2b,Vcam1,Wnt16,Mtpn,Sfrp1,Mmp2,Snx1,Nckap1l,Mcoln3,Tnn,Micall2,Rbpj,Egr2,Tgfb2,Lrp1,Inhba,C1qa,Myo16,Dclk1,Plxnb2,Bdnf,Bex1,B3gnt2,B4galt6,Lif,Rspo2,Zeb2,Cthrc1,Postn,Cdh11,Ext1,Unc5b,Hs6st1,Rhog,Scn1b,Actb,Capzb,Fmn1,Sox4,Psap,Ngf,Myo7a,Tnc,B4galt5,Kif3a,Iqgap1,Cdkn1c,Gba,Plxna1
GO:1901568	fatty acid derivative metabolic process	17	129	0.00091	Tbxas1,Elovl1,Ncf1,Edn1,Tlr2,Ptgr1,Pdpn,Hpgds,Ptgs2,Daglb,Tlr4,Pla2g4a,Alox5ap,Dpep2,Gpx1,Syk,Sphk1	Tbxas1,Elovl1,Ncf1,Edn1,Tlr2,Ptgr1,Pdpn,Hpgds,Ptgs2,Daglb,Tlr4,Pla2g4a,Alox5ap,Dpep2,Gpx1,Syk,Sphk1
GO:0043281	regulation of cysteine-type endopeptidase activity involved in apoptotic process	23	216	0.00092	Plaur,Bid,Cd44,Ctgf,Src,Cyr61,Hgf,Ctsh,Ptgs2,Thbs1,Dap,Naip5,F2r,Gpx1,Mical1,Ngf,Arrb2,Bcl2l11,Syk,Naip2,Tnfrsf23,St18,Ctsd	Plaur,Bid,Cd44,Ctgf,Src,Cyr61,Hgf,Ctsh,Ptgs2,Thbs1,Dap,Naip5,F2r,Gpx1,Mical1,Ngf,Arrb2,Bcl2l11,Syk,Naip2,Tnfrsf23,St18,Ctsd
GO:1902106	negative regulation of leukocyte differentiation	15	103	0.00094	Loxl3,Ccl3,Cd44,Id2,Gpr137b,Runx1,Tmem178,Anxa1,Mdk,Sfrp1,C1qc,Ubash3b,Mafb,Cdk6,Inpp5d	Loxl3,Ccl3,Cd44,Id2,Gpr137b,Runx1,Tmem178,Anxa1,Mdk,Sfrp1,C1qc,Ubash3b,Mafb,Cdk6,Inpp5d
GO:0051641	cellular localization	119	2115	0.00095	Actr2,Itgb2,Ccl3,Col1a1,Tgfb1,Bid,Coro1c,Mmp12,Kdelr3,Mcoln2,Ncf1,Trpv2,Ywhah,Atp6ap1,Rab32,Tnfaip3,Gnptab,Hif1a,Fbln5,Anxa8,Krt18,Abcg1,Npc1,Tram1,Htr2b,Cln8,Arl8a,Rab29,Abl2,Fcgr2b,Itgav,Ehd4,Lmna,Abca1,Leprot,Ppt1,Anxa3,Snx8,Sec61a1,Camk1,Tpp1,Il10ra,Myo1e,Anxa2,Snx1,Mlh1,Mcoln3,Atp13a2,Micall2,Egr2,Spcs2,Rab8b,Sh3pxd2b,Dennd2a,Grn,Rftn1,Plcl2,Lat2,Lamp2,Neurl3,Arl11,Rap2a,Rab11fip5,Tmed3,Tpcn…	Actr2,Itgb2,Ccl3,Col1a1,Tgfb1,Bid,Coro1c,Mmp12,Kdelr3,Mcoln2,Ncf1,Trpv2,Ywhah,Atp6ap1,Rab32,Tnfaip3,Gnptab,Hif1a,Fbln5,Anxa8,Krt18,Abcg1,Npc1,Tram1,Htr2b,Cln8,Arl8a,Rab29,Abl2,Fcgr2b,Itgav,Ehd4,Lmna,Abca1,Leprot,Ppt1,Anxa3,Snx8,Sec61a1,Camk1,Tpp1,Il10ra,Myo1e,Anxa2,Snx1,Mlh1,Mcoln3,Atp13a2,Micall2,Egr2,Spcs2,Rab8b,Sh3pxd2b,Dennd2a,Grn,Rftn1,Plcl2,Lat2,Lamp2,Neurl3,Arl11,Rap2a,Rab11fip5,Tmed3,Tpcn…
GO:0010959	regulation of metal ion transport	35	414	0.00096	Ccl3,Tgfb1,Stac2,Cyba,Trpv2,Ccl4,Ywhah,Atp2b1,Trem2,Gpr39,Cxcl1,P2rx4,Cx3cl1,Ptgs2,Serpine1,Tgfb2,Ubash3b,Wfs1,P2ry6,Sepn1,F2r,Cemip,Slc8b1,Slc8a1,Scn1b,P2rx7,Cd63,Ngf,Arrb2,Cacna1d,Lgals3,Myo5a,Cd84,Fxyd5,Gpr35	Ccl3,Tgfb1,Stac2,Cyba,Trpv2,Ccl4,Ywhah,Atp2b1,Trem2,Gpr39,Cxcl1,P2rx4,Cx3cl1,Ptgs2,Serpine1,Tgfb2,Ubash3b,Wfs1,P2ry6,Sepn1,F2r,Cemip,Slc8b1,Slc8a1,Scn1b,P2rx7,Cd63,Ngf,Arrb2,Cacna1d,Lgals3,Myo5a,Cd84,Fxyd5,Gpr35
GO:0045730	respiratory burst	6	12	0.00096	Cybb,Ncf1,Cyba,Slc11a1,Ncf4,Ncf2	Cybb,Ncf1,Cyba,Slc11a1,Ncf4,Ncf2
GO:0045862	positive regulation of proteolysis	32	363	0.00098	Bid,Ctgf,Vsir,Lgmn,Clu,Trem2,Src,Cyr61,Tnfrsf1b,Ctsc,Nupr1,Ctsh,Grn,Dap,Fn1,F2r,Rnf180,Zfand2a,Dab2,Adam9,Edem1,Mmp14,Mefv,Adam8,Ngf,Bcl2l11,Cfl1,Syk,Tnfrsf23,St18,Ctsd,Gba	Bid,Ctgf,Vsir,Lgmn,Clu,Trem2,Src,Cyr61,Tnfrsf1b,Ctsc,Nupr1,Ctsh,Grn,Dap,Fn1,F2r,Rnf180,Zfand2a,Dab2,Adam9,Edem1,Mmp14,Mefv,Adam8,Ngf,Bcl2l11,Cfl1,Syk,Tnfrsf23,St18,Ctsd,Gba
GO:0001516	prostaglandin biosynthetic process	7	19	0.00099	Tbxas1,Edn1,Hpgds,Ptgs2,Daglb,Pla2g4a,Sphk1	Tbxas1,Edn1,Hpgds,Ptgs2,Daglb,Pla2g4a,Sphk1
GO:0001953	negative regulation of cell-matrix adhesion	9	36	0.00099	Coro1c,Mmp12,Src,Serpine1,Lrp1,Thbs1,Phldb2,Postn,Mmp14	Coro1c,Mmp12,Src,Serpine1,Lrp1,Thbs1,Phldb2,Postn,Mmp14
GO:0006693	prostaglandin metabolic process	9	36	0.00099	Tbxas1,Edn1,Ptgr1,Pdpn,Hpgds,Ptgs2,Daglb,Pla2g4a,Sphk1	Tbxas1,Edn1,Ptgr1,Pdpn,Hpgds,Ptgs2,Daglb,Pla2g4a,Sphk1
GO:0007035	vacuolar acidification	7	19	0.00099	Atp6v0c,Slc11a1,Atp6v0d2,Ppt1,Atp6ap2,Atp6v0a1,Grn	Atp6v0c,Slc11a1,Atp6v0d2,Ppt1,Atp6ap2,Atp6v0a1,Grn
GO:0033280	response to vitamin D	8	27	0.00099	Tgfb1,Atp2b1,Sfrp1,Ptgs2,Tpcn2,Fes,Tnc,Spp1	Tgfb1,Atp2b1,Sfrp1,Ptgs2,Tpcn2,Fes,Tnc,Spp1
GO:0034104	negative regulation of tissue remodeling	8	27	0.00099	Gpr137b,Cd38,Sfrp1,Ubash3b,Tnfrsf11b,Abr,P2rx7,Inpp5d	Gpr137b,Cd38,Sfrp1,Ubash3b,Tnfrsf11b,Abr,P2rx7,Inpp5d
GO:0045010	actin nucleation	8	27	0.00099	Actr2,Arpc2,Evl,Arpc5,Arpc1b,Fmn1,Arpc4,Actr3	Actr2,Arpc2,Evl,Arpc5,Arpc1b,Fmn1,Arpc4,Actr3
GO:1904645	response to amyloid-beta	10	46	0.001	Lgmn,Trem2,Casp4,Fcgr2b,Vcam1,Mmp2,Bace1,Lrp1,Tlr4,Bcl2l11	Lgmn,Trem2,Casp4,Fcgr2b,Vcam1,Mmp2,Bace1,Lrp1,Tlr4,Bcl2l11
GO:0002763	positive regulation of myeloid leukocyte differentiation	12	68	0.0011	Ccl3,Tgfb1,Atp6ap1,Id2,Hcls1,Runx1,Trem2,Csf1r,Tyrobp,Lif,Itgam,Fes	Ccl3,Tgfb1,Atp6ap1,Id2,Hcls1,Runx1,Trem2,Csf1r,Tyrobp,Lif,Itgam,Fes
GO:0010522	regulation of calcium ion transport into cytosol	15	105	0.0011	Tgfb1,Cyba,Gpr39,P2rx4,Cx3cl1,Tgfb2,Ubash3b,P2ry6,Sepn1,F2r,Cemip,Slc8a1,P2rx7,Ngf,Myo5a	Tgfb1,Cyba,Gpr39,P2rx4,Cx3cl1,Tgfb2,Ubash3b,P2ry6,Sepn1,F2r,Cemip,Slc8a1,P2rx7,Ngf,Myo5a
GO:0016064	immunoglobulin mediated immune response	13	80	0.0011	Tnfsf13,Fcgr2b,Fcgr1,Mlh1,Crlf2,C1qc,C1qb,C1qa,Cfi,Fcer1g,Prkcd,Inpp5d,Fcgr3	Tnfsf13,Fcgr2b,Fcgr1,Mlh1,Crlf2,C1qc,C1qb,C1qa,Cfi,Fcer1g,Prkcd,Inpp5d,Fcgr3
GO:0031214	biomineral tissue development	14	92	0.0011	Col1a1,Mmp13,Fam20c,Fgr,Ibsp,Col1a2,Gpnmb,Ptgs2,Sbno2,Rspo2,Enpp1,Spp1,Ecm1,Lox	Col1a1,Mmp13,Fam20c,Fgr,Ibsp,Col1a2,Gpnmb,Ptgs2,Sbno2,Rspo2,Enpp1,Spp1,Ecm1,Lox
GO:0050769	positive regulation of neurogenesis	44	579	0.0011	Actr2,Tgfb1,Crabp2,Timp2,Trpv2,Id2,Hif1a,Hcls1,Trem2,Abl2,Mdk,Tlr2,Tnfrsf1b,Hgf,P2rx4,Camk1,Cx3cl1,Mapk6,Egr2,Ptk7,Lrp1,Grn,Ror1,Plxnb2,Fn1,Bdnf,Bex1,Gdf6,Cx3cr1,Lif,Zeb2,Etv5,Fes,Scn1b,E2f1,Lepre1,Ngf,Ccr5,Cfl1,Iqgap1,Tgif1,Sphk1,Plxna1,Actr3	Actr2,Tgfb1,Crabp2,Timp2,Trpv2,Id2,Hif1a,Hcls1,Trem2,Abl2,Mdk,Tlr2,Tnfrsf1b,Hgf,P2rx4,Camk1,Cx3cl1,Mapk6,Egr2,Ptk7,Lrp1,Grn,Ror1,Plxnb2,Fn1,Bdnf,Bex1,Gdf6,Cx3cr1,Lif,Zeb2,Etv5,Fes,Scn1b,E2f1,P3h1,Ngf,Ccr5,Cfl1,Iqgap1,Tgif1,Sphk1,Plxna1,Actr3
GO:1901653	cellular response to peptide	28	299	0.0011	Ccl2,Tgfb1,Aprt,Cyba,Grb2,Lgmn,Edn1,Trem2,Casp4,Fcgr2b,Ptpn1,Src,Vcam1,Pik3r3,Bace1,Rab8b,Lrp1,Inhbb,Tlr4,Rap1b,Rab31,Enpp1,Bcl2l11,Prkcd,Apobec1,Cfl1,Myo5a,Ucp2	Ccl2,Tgfb1,Aprt,Cyba,Grb2,Lgmn,Edn1,Trem2,Casp4,Fcgr2b,Ptpn1,Src,Vcam1,Pik3r3,Bace1,Rab8b,Lrp1,Inhbb,Tlr4,Rap1b,Rab31,Enpp1,Bcl2l11,Prkcd,Apobec1,Cfl1,Myo5a,Ucp2
GO:0043434	response to peptide hormone	33	385	0.0012	Ccl2,Col1a1,Tgfb1,Aprt,Timp1,Cybb,Cyba,Sparc,Ctgf,Grb2,Edn1,Anxa1,Gatm,Ptpn1,Src,Slc2a1,Pik3r3,Ereg,F7,Ptgs2,Egr2,Rab8b,Inhbb,Rap1b,Rab31,Enpp1,Prkcd,Apobec1,Cfl1,Myo5a,Ucp2,Iqgap1,Gcnt1	Ccl2,Col1a1,Tgfb1,Aprt,Timp1,Cybb,Cyba,Sparc,Ctgf,Grb2,Edn1,Anxa1,Gatm,Ptpn1,Src,Slc2a1,Pik3r3,Ereg,F7,Ptgs2,Egr2,Rab8b,Inhbb,Rap1b,Rab31,Enpp1,Prkcd,Apobec1,Cfl1,Myo5a,Ucp2,Iqgap1,Gcnt1
GO:0051279	regulation of release of sequestered calcium ion into cytosol	13	81	0.0012	Tgfb1,Cyba,Gpr39,Cx3cl1,Tgfb2,Ubash3b,P2ry6,Sepn1,F2r,Cemip,Slc8a1,Ngf,Myo5a	Tgfb1,Cyba,Gpr39,Cx3cl1,Tgfb2,Ubash3b,P2ry6,Sepn1,F2r,Cemip,Slc8a1,Ngf,Myo5a
GO:0030307	positive regulation of cell growth	21	192	0.0013	Crabp2,Wisp1,Tgfbr1,Cyba,Trpv2,Cxcl16,Edn1,Hcls1,Hbegf,Sdcbp,Cd38,Mtpn,Sfrp1,Tgfb2,Lrp1,Fn1,Bdnf,Mmp14,Ngf,Cfl1,Sphk1	Crabp2,Wisp1,Tgfbr1,Cyba,Trpv2,Cxcl16,Edn1,Hcls1,Hbegf,Sdcbp,Cd38,Mtpn,Sfrp1,Tgfb2,Lrp1,Fn1,Bdnf,Mmp14,Ngf,Cfl1,Sphk1
GO:0043200	response to amino acid	16	120	0.0013	Ccl2,Col6a1,Col1a1,Cybb,Cyba,Ctgf,Dnmt3a,Edn1,Pdgfc,Col1a2,F7,Mmp2,Col16a1,Col5a2,Col3a1,Cfl1	Ccl2,Col6a1,Col1a1,Cybb,Cyba,Ctgf,Dnmt3a,Edn1,Pdgfc,Col1a2,F7,Mmp2,Col16a1,Col5a2,Col3a1,Cfl1
GO:0046851	negative regulation of bone remodeling	7	20	0.0013	Gpr137b,Cd38,Sfrp1,Ubash3b,Tnfrsf11b,P2rx7,Inpp5d	Gpr137b,Cd38,Sfrp1,Ubash3b,Tnfrsf11b,P2rx7,Inpp5d
GO:0071496	cellular response to external stimulus	28	302	0.0013	Col1a1,Tgfb1,Cnn2,Hmox1,Cyba,Atp2b1,Ctsl,Atf3,Vcam1,Slc2a1,Mtpn,Sfrp1,Ptgs2,Scx,Gadd45a,Inhbb,Tlr4,Dap,Lamp2,Postn,Fes,Folr2,P2rx7,Tnc,Cd68,Tlr8,Ucp2,Gba	Col1a1,Tgfb1,Cnn2,Hmox1,Cyba,Atp2b1,Ctsl,Atf3,Vcam1,Slc2a1,Mtpn,Sfrp1,Ptgs2,Scx,Gadd45a,Inhbb,Tlr4,Dap,Lamp2,Postn,Fes,Folr2,P2rx7,Tnc,Cd68,Tlr8,Ucp2,Gba
GO:0097191	extrinsic apoptotic signaling pathway	14	94	0.0013	Acvr1b,Tgfb1,Bid,Krt18,Itgav,Il1a,Tnfrsf1b,Tgfb2,Inhba,Tnfrsf26,P2rx7,Ngf,Bcl2l11,Tnfrsf23	Acvr1b,Tgfb1,Bid,Krt18,Itgav,Il1a,Tnfrsf1b,Tgfb2,Inhba,Tnfrsf26,P2rx7,Ngf,Bcl2l11,Tnfrsf23
GO:0007492	endoderm development	13	82	0.0014	Col6a1,Tgfb1,Itga5,Itgav,Gdf3,Mmp2,Inhba,Fn1,Col12a1,Ext1,Dab2,Col8a1,Mmp14	Col6a1,Tgfb1,Itga5,Itgav,Gdf3,Mmp2,Inhba,Fn1,Col12a1,Ext1,Dab2,Col8a1,Mmp14
GO:0009056	catabolic process	98	1680	0.0014	Gm2a,Tgfb1,Dnase2a,Cd44,Hmox1,Mmp12,Ctsb,Mmp13,Ctsk,Ctss,Ncf1,Ctsz,Vmp1,Ywhah,Dnase1l1,Tnfaip3,Dram1,Gdpd1,Lgmn,Gpr137b,Ctsl,Hexb,Esd,Naga,Sdf2l1,Npc1,Hexa,Sat1,Mmp19,Gusb,Ecrg4,Cln8,Manba,Ppt1,Fuca1,Akr1a1,Srd5a3,Ctsc,Acer3,Tpp1,Gla,Asah1,Mmp2,Pla2g15,Bace1,Anxa2,Ctsh,Mlh1,Npl,Atp13a2,Akr1b8,Nagk,Daglb,Blvrb,Lrp1,Hpse,Pnpla7,Nceh1,Dap,Wfs1,Rnf149,Hk3,Lamp2,Lipa,Abhd12,Glb1,Aldh3b1,Spsb4,Spsb2,Ce…	Gm2a,Tgfb1,Dnase2a,Cd44,Hmox1,Mmp12,Ctsb,Mmp13,Ctsk,Ctss,Ncf1,Ctsz,Vmp1,Ywhah,Dnase1l1,Tnfaip3,Dram1,Gdpd1,Lgmn,Gpr137b,Ctsl,Hexb,Esd,Naga,Sdf2l1,Npc1,Hexa,Sat1,Mmp19,Gusb,1500015O10Rik,Cln8,Manba,Ppt1,Fuca1,Akr1a1,Srd5a3,Ctsc,Acer3,Tpp1,Gla,Asah1,Mmp2,Pla2g15,Bace1,Anxa2,Ctsh,Mlh1,Npl,Atp13a2,Akr1b8,Nagk,Daglb,Blvrb,Lrp1,Hpse,Pnpla7,Nceh1,Dap,Wfs1,Rnf149,Hk3,Lamp2,Lipa,Abhd12,Glb1,Aldh3b1,Spsb4,…
GO:0010638	positive regulation of organelle organization	45	606	0.0014	Actr2,Plaur,Tgfb1,Hck,Bid,Wdr1,Arpc2,Pip4k2a,Tgfbr1,Ctgf,Sdc1,Grb2,Hif1a,Evl,Edn1,Trem2,Anxa1,Il1a,Src,Lmna,Sdcbp,Ereg,Cx3cl1,Anxa2,Nckap1l,Sh3pxd2b,Grn,Lif,Pla2g4a,Arpc5,Fes,Arpc1b,Pkib,Fmn1,Plek,Kirrel,Tmed9,Bcl2l11,Cfl1,Msn,Arpc4,Lcp1,Gba,Sphk1,Actr3	Actr2,Plaur,Tgfb1,Hck,Bid,Wdr1,Arpc2,Pip4k2a,Tgfbr1,Ctgf,Sdc1,Grb2,Hif1a,Evl,Edn1,Trem2,Anxa1,Il1a,Src,Lmna,Sdcbp,Ereg,Cx3cl1,Anxa2,Nckap1l,Sh3pxd2b,Grn,Lif,Pla2g4a,Arpc5,Fes,Arpc1b,Pkib,Fmn1,Plek,Kirrel,Tmed9,Bcl2l11,Cfl1,Msn,Arpc4,Lcp1,Gba,Sphk1,Actr3
GO:0017157	regulation of exocytosis	25	255	0.0014	Itgb2,Gab2,Hmox1,Atp6ap1,Sdc1,Anxa1,Sdcbp,Fgr,Bace1,Atp13a2,Rab8b,Rap1b,Itgam,Ptafr,Fcer1g,Fes,Abr,Mical1,Nsf,Cd300a,Cacna1d,Syk,Rab27b,Myo5a,Cd84	Itgb2,Gab2,Hmox1,Atp6ap1,Sdc1,Anxa1,Sdcbp,Fgr,Bace1,Atp13a2,Rab8b,Rap1b,Itgam,Ptafr,Fcer1g,Fes,Abr,Mical1,Nsf,Cd300a,Cacna1d,Syk,Rab27b,Myo5a,Cd84
GO:0046456	icosanoid biosynthetic process	9	38	0.0014	Tbxas1,Edn1,Hpgds,Ptgs2,Daglb,Pla2g4a,Alox5ap,Syk,Sphk1	Tbxas1,Edn1,Hpgds,Ptgs2,Daglb,Pla2g4a,Alox5ap,Syk,Sphk1
GO:0050670	regulation of lymphocyte proliferation	23	223	0.0014	Tgfb1,Cd244,Cd44,Vsir,Havcr2,Anxa1,Fcgr2b,Vcam1,Tnfrsf1b,Cd38,Gpnmb,Tyrobp,Nckap1l,Vav3,Tlr4,Igfbp2,Cd80,Bst1,Cd300a,Syk,Lgals3,Inpp5d,Cd276	Tgfb1,Cd244,Cd44,Vsir,Havcr2,Anxa1,Fcgr2b,Vcam1,Tnfrsf1b,Cd38,Gpnmb,Tyrobp,Nckap1l,Vav3,Tlr4,Igfbp2,Cd80,Bst1,Cd300a,Syk,Lgals3,Inpp5d,Cd276
GO:0050863	regulation of T cell activation	28	304	0.0014	Ccl2,Loxl3,Tgfb1,Il7r,Cd244,Cd44,Tnfaip8l2,Cd83,Vsir,Havcr2,Runx1,Anxa1,Mdk,Vcam1,Tnfrsf1b,Gpnmb,Fgl1,Nckap1l,Igfbp2,Cd80,Sirpa,Sox4,Adam8,Cd300a,Nfkbiz,Syk,Lgals3,Cd276	Ccl2,Loxl3,Tgfb1,Il7r,Cd244,Cd44,Tnfaip8l2,Cd83,Vsir,Havcr2,Runx1,Anxa1,Mdk,Vcam1,Tnfrsf1b,Gpnmb,Fgl1,Nckap1l,Igfbp2,Cd80,Sirpa,Sox4,Adam8,Cd300a,Nfkbiz,Syk,Lgals3,Cd276
GO:0051345	positive regulation of hydrolase activity	49	682	0.0014	Ccl2,Gm2a,Ccl3,Bid,Coro1c,Vav1,Ccl6,Ccl4,Ctgf,Vsir,Ccl7,Lgmn,Arhgap19,Htr2b,Sele,Abl2,Cyr61,Ctsc,Rgs10,Rp2h,Cx3cl1,Ctsh,Nckap1l,Prex1,Grn,Dap,Fn1,F2r,Arfgap3,Ptafr,Tbc1d9,Abr,Rhog,Mefv,Plek,Psap,Cd300a,Ngf,Arap1,Rin2,Bcl2l11,Arhgap22,Prkcd,Arhgap25,Syk,Tnfrsf23,St18,Ctsd,Rgs1	Ccl2,Gm2a,Ccl3,Bid,Coro1c,Vav1,Ccl6,Ccl4,Ctgf,Vsir,Ccl7,Lgmn,Arhgap19,Htr2b,Sele,Abl2,Cyr61,Ctsc,Rgs10,Rp2,Cx3cl1,Ctsh,Nckap1l,Prex1,Grn,Dap,Fn1,F2r,Arfgap3,Ptafr,Tbc1d9,Abr,Rhog,Mefv,Plek,Psap,Cd300a,Ngf,Arap1,Rin2,Bcl2l11,Arhgap22,Prkcd,Arhgap25,Syk,Tnfrsf23,St18,Ctsd,Rgs1
GO:0071347	cellular response to interleukin-1	14	95	0.0014	Ccl2,Ccl3,Ccl6,Ccl4,Ccl7,Hif1a,Edn1,Sfrp1,Cx3cl1,Serpine1,Fn1,Sirpa,Cfl1,St18	Ccl2,Ccl3,Ccl6,Ccl4,Ccl7,Hif1a,Edn1,Sfrp1,Cx3cl1,Serpine1,Fn1,Sirpa,Cfl1,St18
GO:0002688	regulation of leukocyte chemotaxis	16	122	0.0015	Ccl2,Ccl3,Ccl4,Ccl7,Lgmn,Edn1,Mdk,Mpp1,F7,Cx3cl1,Nckap1l,Serpine1,Thbs1,C3ar1,Slc8b1,Bst1	Ccl2,Ccl3,Ccl4,Ccl7,Lgmn,Edn1,Mdk,Mpp1,F7,Cx3cl1,Nckap1l,Serpine1,Thbs1,C3ar1,Slc8b1,Bst1
GO:0010466	negative regulation of peptidase activity	25	256	0.0015	Plaur,Cstb,Cd44,Itih3,Itih4,Timp1,Serpinb6a,Timp2,Anxa8,Src,Hgf,Anxa2,Ptgs2,Serpine1,Thbs1,Naip5,Lxn,Gpx1,Cd109,Mical1,Ngf,Arrb2,Renbp,Ecm1,Naip2	Plaur,Cstb,Cd44,Itih3,Itih4,Timp1,Serpinb6a,Timp2,Anxa8,Src,Hgf,Anxa2,Ptgs2,Serpine1,Thbs1,Naip5,Lxn,Gpx1,Cd109,Mical1,Ngf,Arrb2,Renbp,Ecm1,Naip2
GO:0050921	positive regulation of chemotaxis	18	150	0.0015	Ccl2,Ccl3,Tgfb1,Ccl4,Ccl7,Lgmn,Edn1,Trem2,Mdk,P2rx4,F7,Cx3cl1,Nckap1l,Serpine1,Thbs1,C3ar1,Fn1,Tmsb4x	Ccl2,Ccl3,Tgfb1,Ccl4,Ccl7,Lgmn,Edn1,Trem2,Mdk,P2rx4,F7,Cx3cl1,Nckap1l,Serpine1,Thbs1,C3ar1,Fn1,Tmsb4x
GO:0051928	positive regulation of calcium ion transport	17	136	0.0015	Ccl3,Stac2,Trpv2,Ccl4,Atp2b1,Gpr39,P2rx4,Cx3cl1,Serpine1,Wfs1,P2ry6,F2r,Cemip,P2rx7,Arrb2,Cacna1d,Lgals3	Ccl3,Stac2,Trpv2,Ccl4,Atp2b1,Gpr39,P2rx4,Cx3cl1,Serpine1,Wfs1,P2ry6,F2r,Cemip,P2rx7,Arrb2,Cacna1d,Lgals3
GO:1903829	positive regulation of cellular protein localization	29	322	0.0015	Ccl2,Tgfb1,Arpc2,Stac2,Gpr137b,Hcls1,Trem2,Rab29,Src,Camk1,Tyrobp,Ptgs2,Tgfb2,Lrp1,Cemip,Lif,Itgam,Fcer1g,Sec16b,Edem1,Rhog,Prkcd,Cfl1,Kif3a,Msn,Lgals3,Myo5a,Iqgap1,Actr3	Ccl2,Tgfb1,Arpc2,Stac2,Gpr137b,Hcls1,Trem2,Rab29,Src,Camk1,Tyrobp,Ptgs2,Tgfb2,Lrp1,Cemip,Lif,Itgam,Fcer1g,Sec16b,Edem1,Rhog,Prkcd,Cfl1,Kif3a,Msn,Lgals3,Myo5a,Iqgap1,Actr3
GO:0030004	cellular monovalent inorganic cation homeostasis	14	96	0.0016	Atp6ap1,Atp6v0c,Slc11a1,Gpr39,Atp6v0d2,Ppt1,Tmem165,Atp6ap2,Atp6v0a1,Grn,Lacc1,Hvcn1,Slc8a1,Spp1	Atp6ap1,Atp6v0c,Slc11a1,Gpr39,Atp6v0d2,Ppt1,Tmem165,Atp6ap2,Atp6v0a1,Grn,Lacc1,Hvcn1,Slc8a1,Spp1
GO:0030098	lymphocyte differentiation	25	258	0.0016	Spi1,Tgfb1,Il7r,Vav1,Mertk,Tnfaip3,Id2,Anxa1,Mr1,Abl2,Clec4d,Prex1,Rbpj,Plcl2,Gpr97,Ly9,Fcer1g,Tpd52,Mafb,Sox4,Psap,Nfam1,Syk,Cdk6,Gba	Spi1,Tgfb1,Il7r,Vav1,Mertk,Tnfaip3,Id2,Anxa1,Mr1,Abl2,Clec4d,Prex1,Rbpj,Plcl2,Adgrg3,Ly9,Fcer1g,Tpd52,Mafb,Sox4,Psap,Nfam1,Syk,Cdk6,Gba
GO:0046513	ceramide biosynthetic process	10	49	0.0016	Elovl1,Samd8,Asah1,Degs1,B4galt6,Sgms2,P2rx7,St6galnac4,B4galt5,Gba	Elovl1,Samd8,Asah1,Degs1,B4galt6,Sgms2,P2rx7,St6galnac4,B4galt5,Gba
GO:0090092	regulation of transmembrane receptor protein serine/threonine kinase signaling pathway	24	242	0.0016	Acvr1b,Tgfb1,Gdf15,Htra1,Tgfbr1,Vsir,Cyr61,Sdcbp,Gdf3,Sfrp1,Snx1,Rbpj,Tgfb2,Thbs1,Inhbb,Chst11,Inhba,Gdf6,Dab2,Cd109,Fstl1,Nrros,Lox,Sulf1	Acvr1b,Tgfb1,Gdf15,Htra1,Tgfbr1,Vsir,Cyr61,Sdcbp,Gdf3,Sfrp1,Snx1,Rbpj,Tgfb2,Thbs1,Inhbb,Chst11,Inhba,Gdf6,Dab2,Cd109,Fstl1,Nrros,Lox,Sulf1
GO:1904646	cellular response to amyloid-beta	9	39	0.0016	Lgmn,Trem2,Casp4,Fcgr2b,Vcam1,Bace1,Lrp1,Tlr4,Bcl2l11	Lgmn,Trem2,Casp4,Fcgr2b,Vcam1,Bace1,Lrp1,Tlr4,Bcl2l11
GO:2000027	regulation of animal organ morphogenesis	22	210	0.0016	Tgfb1,Tgfbr1,Tnfaip3,Edn1,Plau,Abl2,Mdk,Hgf,Sfrp1,Rbpj,Ptk7,Tgfb2,Bdnf,Lif,Rspo2,Fgf7,Cthrc1,Pdgfa,Etv5,Tnfrsf11b,Dab2,Sulf1	Tgfb1,Tgfbr1,Tnfaip3,Edn1,Plau,Abl2,Mdk,Hgf,Sfrp1,Rbpj,Ptk7,Tgfb2,Bdnf,Lif,Rspo2,Fgf7,Cthrc1,Pdgfa,Etv5,Tnfrsf11b,Dab2,Sulf1
GO:0000904	cell morphogenesis involved in differentiation	43	575	0.0017	Col6a1,Wdr1,Ephb3,Mertk,Id2,Evl,Emb,Sdc2,Alcam,Csf1r,Hexa,Abl2,Itgav,Src,Sfrp1,Fermt3,Tnn,Micall2,Egr2,Fndc3b,Tgfb2,Lrp1,Dclk1,Plxnb2,Fn1,Bdnf,B3gnt2,B4galt6,Zeb2,Col12a1,Cdh11,Ext1,Unc5b,Dab2,Fat3,Rhog,Scn1b,Actb,Fmn1,Myo7a,B4galt5,Kif3a,Plxna1	Col6a1,Wdr1,Ephb3,Mertk,Id2,Evl,Emb,Sdc2,Alcam,Csf1r,Hexa,Abl2,Itgav,Src,Sfrp1,Fermt3,Tnn,Micall2,Egr2,Fndc3b,Tgfb2,Lrp1,Dclk1,Plxnb2,Fn1,Bdnf,B3gnt2,B4galt6,Zeb2,Col12a1,Cdh11,Ext1,Unc5b,Dab2,Fat3,Rhog,Scn1b,Actb,Fmn1,Myo7a,B4galt5,Kif3a,Plxna1
GO:0001101	response to acid chemical	17	137	0.0017	Ccl2,Col6a1,Col1a1,Cybb,Cyba,Ctgf,Dnmt3a,Edn1,Pdgfc,Col1a2,Cd9,F7,Mmp2,Col16a1,Col5a2,Col3a1,Cfl1	Ccl2,Col6a1,Col1a1,Cybb,Cyba,Ctgf,Dnmt3a,Edn1,Pdgfc,Col1a2,Cd9,F7,Mmp2,Col16a1,Col5a2,Col3a1,Cfl1
GO:0002675	positive regulation of acute inflammatory response	8	30	0.0017	Tnfrsf11a,Fcgr1,Ptgs2,Alox5ap,Fcer1g,Adam8,Ccr5,Fcgr3	Tnfrsf11a,Fcgr1,Ptgs2,Alox5ap,Fcer1g,Adam8,Ccr5,Fcgr3
GO:0030641	regulation of cellular pH	12	72	0.0017	Atp6ap1,Atp6v0c,Slc11a1,Gpr39,Atp6v0d2,Ppt1,Tmem165,Atp6ap2,Atp6v0a1,Grn,Lacc1,Hvcn1	Atp6ap1,Atp6v0c,Slc11a1,Gpr39,Atp6v0d2,Ppt1,Tmem165,Atp6ap2,Atp6v0a1,Grn,Lacc1,Hvcn1
GO:0048660	regulation of smooth muscle cell proliferation	19	166	0.0017	Wisp1,Hmox1,Cyba,Tnfaip3,Id2,Hif1a,Edn1,Hbegf,Ereg,Mmp2,Cx3cl1,Ptgs2,Rbpj,Thbs1,C3ar1,P2ry6,Ptafr,Pde1a,Sulf1	Wisp1,Hmox1,Cyba,Tnfaip3,Id2,Hif1a,Edn1,Hbegf,Ereg,Mmp2,Cx3cl1,Ptgs2,Rbpj,Thbs1,C3ar1,P2ry6,Ptafr,Pde1a,Sulf1
GO:0048705	skeletal system morphogenesis	25	259	0.0017	Col6a1,Col1a1,Tgfb1,Tgfbr1,Mmp13,Ctgf,Nab2,Fgr,Acan,Sfrp1,Mmp2,Scx,Tgfb2,Sh3pxd2b,Thbs1,Chst11,Chsy1,Col12a1,Ext1,Mfsd7b,Mmp14,P2rx7,Fmn1,Col10a1,Sulf1	Col6a1,Col1a1,Tgfb1,Tgfbr1,Mmp13,Ctgf,Nab2,Fgr,Acan,Sfrp1,Mmp2,Scx,Tgfb2,Sh3pxd2b,Thbs1,Chst11,Chsy1,Col12a1,Ext1,Mfsd7b,Mmp14,P2rx7,Fmn1,Col10a1,Sulf1
GO:1902905	positive regulation of supramolecular fiber organization	21	196	0.0017	Actr2,Wdr1,Arpc2,Tgfbr1,Ctgf,Grb2,Evl,Edn1,Cx3cl1,Nckap1l,Sh3pxd2b,Colgalt1,Arpc5,Fes,Arpc1b,Fmn1,Plek,Kirrel,Cfl1,Arpc4,Actr3	Actr2,Wdr1,Arpc2,Tgfbr1,Ctgf,Grb2,Evl,Edn1,Cx3cl1,Nckap1l,Sh3pxd2b,Colgalt1,Arpc5,Fes,Arpc1b,Fmn1,Plek,Kirrel,Cfl1,Arpc4,Actr3
GO:0007204	positive regulation of cytosolic calcium ion concentration	28	310	0.0018	Ccl3,Mcoln2,Trpv2,Edn1,Htr2b,Gpr39,Abl2,Itgav,Cd38,Cxcl1,P2rx4,Cx3cl1,Mcoln3,Lrp1,Plcl2,C3ar1,P2ry6,Tpcn2,F2r,Cemip,Cx3cr1,Slc8b1,Slc8a1,Gpr157,P2rx7,Ccr5,Cacna1d,Gpr35	Ccl3,Mcoln2,Trpv2,Edn1,Htr2b,Gpr39,Abl2,Itgav,Cd38,Cxcl1,P2rx4,Cx3cl1,Mcoln3,Lrp1,Plcl2,C3ar1,P2ry6,Tpcn2,F2r,Cemip,Cx3cr1,Slc8b1,Slc8a1,Gpr157,P2rx7,Ccr5,Cacna1d,Gpr35
GO:0012501	programmed cell death	58	866	0.0018	Acvr1b,Acp2,Spi1,Tgfb1,Dnase2a,Bid,Hmox1,Crip1,Tgfbr1,Pea15a,Gadd45b,Cd5l,Ncf1,Tnfaip3,Dram1,Dnmt3a,Ctsl,Clu,Krt18,Rps6ka2,Casp4,Tnfrsf11a,Itgav,Il1a,Zmat3,Cyr61,Tnfrsf1b,P2rx4,Ctsc,Tyrobp,Nupr1,Ctsh,Mlh1,Tgfb2,Dap,Inhba,Nek6,Tnfrsf26,Naip5,Gdf6,Itgam,Elmo1,Unc5b,Tnfrsf11b,Dab2,P2rx7,E2f1,Card14,Ngf,Bcl2l11,Prkcd,Steap3,Naip2,Fnip2,Tnfrsf23,Inpp5d,Gba,Sulf1	Acvr1b,Acp2,Spi1,Tgfb1,Dnase2a,Bid,Hmox1,Crip1,Tgfbr1,Pea15a,Gadd45b,Cd5l,Ncf1,Tnfaip3,Dram1,Dnmt3a,Ctsl,Clu,Krt18,Rps6ka2,Casp4,Tnfrsf11a,Itgav,Il1a,Zmat3,Cyr61,Tnfrsf1b,P2rx4,Ctsc,Tyrobp,Nupr1,Ctsh,Mlh1,Tgfb2,Dap,Inhba,Nek6,Tnfrsf26,Naip5,Gdf6,Itgam,Elmo1,Unc5b,Tnfrsf11b,Dab2,P2rx7,E2f1,Card14,Ngf,Bcl2l11,Prkcd,Steap3,Naip2,Fnip2,Tnfrsf23,Inpp5d,Gba,Sulf1
GO:0030324	lung development	22	213	0.0018	Loxl3,Ctsz,Sparc,Ctgf,Tns3,Pdpn,Mgp,Asah1,Ctsh,Rbpj,Fndc3b,Ptk7,Lipa,Sepn1,Lif,Rspo2,Fgf7,Pdgfa,Hs6st1,Mmp14,Tnc,Lox	Loxl3,Ctsz,Sparc,Ctgf,Tns3,Pdpn,Mgp,Asah1,Ctsh,Rbpj,Fndc3b,Ptk7,Lipa,Sepn1,Lif,Rspo2,Fgf7,Pdgfa,Hs6st1,Mmp14,Tnc,Lox
GO:0031348	negative regulation of defense response	22	213	0.0018	Cd44,Mmp12,Htra1,Tnfaip8l2,Tnfaip3,Havcr2,Fcgr2b,Mdk,Tnfrsf1b,Hgf,Cx3cl1,Metrnl,Grn,Socs3,Cx3cr1,Gpx1,Abr,Mefv,Sirpa,Arrb2,Sh2d1b2,Cd276	Cd44,Mmp12,Htra1,Tnfaip8l2,Tnfaip3,Havcr2,Fcgr2b,Mdk,Tnfrsf1b,Hgf,Cx3cl1,Metrnl,Grn,Socs3,Cx3cr1,Gpx1,Abr,Mefv,Sirpa,Arrb2,Sh2d1b1,Cd276
GO:0033036	macromolecule localization	121	2198	0.0018	Itgb2,Gm2a,Col1a1,Tgfb1,Bid,Coro1c,Mmp12,Kdelr3,Gltp,Rrbp1,Ncf1,Ywhah,Rab32,Tnfaip3,Gnptab,Abcc3,Fbln5,Hexb,Clu,Krt18,Abcg1,Npc1,Anxa1,Slc15a3,Msr1,Hexa,Tram1,Arl8a,Rab29,Abl2,Ehd4,Zmat3,Tlr2,Lmna,Abca1,Ppt1,Snx8,Sec61a1,Golt1b,Tpp1,Rp2h,Il10ra,Anxa2,Snx1,Slco2a1,Crlf2,Atp13a2,Egr2,Spcs2,Rab8b,Apobr,Sh3pxd2b,Chst11,Dennd2a,Tmem106a,Phldb2,Rftn1,Inhba,Mvb12b,Lamp2,Neurl3,Arl11,Rap2a,Rab11fip5,Tmed…	Itgb2,Gm2a,Col1a1,Tgfb1,Bid,Coro1c,Mmp12,Kdelr3,Gltp,Rrbp1,Ncf1,Ywhah,Rab32,Tnfaip3,Gnptab,Abcc3,Fbln5,Hexb,Clu,Krt18,Abcg1,Npc1,Anxa1,Slc15a3,Msr1,Hexa,Tram1,Arl8a,Rab29,Abl2,Ehd4,Zmat3,Tlr2,Lmna,Abca1,Ppt1,Snx8,Sec61a1,Golt1b,Tpp1,Rp2,Il10ra,Anxa2,Snx1,Slco2a1,Crlf2,Atp13a2,Egr2,Spcs2,Rab8b,Apobr,Sh3pxd2b,Chst11,Dennd2a,Tmem106a,Phldb2,Rftn1,Inhba,Mvb12b,Lamp2,Neurl3,Arl11,Rap2a,Rab11fip5,Tmed3…
GO:0042742	defense response to bacterium	25	260	0.0018	Hck,Ncf1,Havcr2,Trem2,Slc11a1,Mr1,Tlr2,Fcgr1,Fgr,Anxa3,Clec4d,Serpine1,Rbpj,Tlr4,Ssc5d,Naip5,Fcer1g,Myo1f,Lyz1,Lyz2,P2rx7,Prkcd,Mpeg1,Syk,Naip2	Hck,Ncf1,Havcr2,Trem2,Slc11a1,Mr1,Tlr2,Fcgr1,Fgr,Anxa3,Clec4d,Serpine1,Rbpj,Tlr4,Ssc5d,Naip5,Fcer1g,Myo1f,Lyz1,Lyz2,P2rx7,Prkcd,Mpeg1,Syk,Naip2
GO:0048002	antigen processing and presentation of peptide antigen	9	40	0.0018	Ctss,Slc11a1,Mr1,Fcgr2b,Fcgr1,Ifi30,Fcer1g,Unc93b1,Fcgr3	Ctss,Slc11a1,Mr1,Fcgr2b,Fcgr1,Ifi30,Fcer1g,Unc93b1,Fcgr3
GO:0048247	lymphocyte chemotaxis	9	40	0.0018	Ccl2,Ccl3,Cxcl16,Ccl6,Ccl4,Ccl7,Cx3cl1,Ch25h,Adam8	Ccl2,Ccl3,Cxcl16,Ccl6,Ccl4,Ccl7,Cx3cl1,Ch25h,Adam8
GO:0051962	positive regulation of nervous system development	47	651	0.0018	Actr2,Tgfb1,Crabp2,Ephb3,Timp2,Trpv2,Id2,Hif1a,Hcls1,Trem2,Abl2,Mdk,Tlr2,Tnfrsf1b,Hgf,P2rx4,Camk1,Itgax,Cx3cl1,Mapk6,Egr2,Ptk7,Lrp1,Grn,Ror1,Plxnb2,Fn1,Bdnf,Bex1,Gdf6,Cx3cr1,Lif,Zeb2,Etv5,Fes,Scn1b,E2f1,Lepre1,Ngf,Ccr5,Cfl1,Iqgap1,Thbs2,Tgif1,Sphk1,Plxna1,Actr3	Actr2,Tgfb1,Crabp2,Ephb3,Timp2,Trpv2,Id2,Hif1a,Hcls1,Trem2,Abl2,Mdk,Tlr2,Tnfrsf1b,Hgf,P2rx4,Camk1,Itgax,Cx3cl1,Mapk6,Egr2,Ptk7,Lrp1,Grn,Ror1,Plxnb2,Fn1,Bdnf,Bex1,Gdf6,Cx3cr1,Lif,Zeb2,Etv5,Fes,Scn1b,E2f1,P3h1,Ngf,Ccr5,Cfl1,Iqgap1,Thbs2,Tgif1,Sphk1,Plxna1,Actr3
GO:0060402	calcium ion transport into cytosol	13	85	0.0018	Ccl3,Mcoln2,Trpv2,Htr2b,Itgav,Mcoln3,Plcl2,Tpcn2,F2r,Slc8b1,Slc8a1,P2rx7,Ccr5	Ccl3,Mcoln2,Trpv2,Htr2b,Itgav,Mcoln3,Plcl2,Tpcn2,F2r,Slc8b1,Slc8a1,P2rx7,Ccr5
GO:0070542	response to fatty acid	14	98	0.0018	Ccl2,Tbxas1,Ctgf,Edn1,Src,Tlr2,Sfrp1,Ptgs2,Tlr4,P2ry6,Ptafr,E2f1,Tnc,Ucp2	Ccl2,Tbxas1,Ctgf,Edn1,Src,Tlr2,Sfrp1,Ptgs2,Tlr4,P2ry6,Ptafr,E2f1,Tnc,Ucp2
GO:0071674	mononuclear cell migration	9	40	0.0018	Ccl2,Ccl3,Ccl6,Ccl4,Ccl7,Anxa1,Cx3cl1,Sirpa,Lgals3	Ccl2,Ccl3,Ccl6,Ccl4,Ccl7,Anxa1,Cx3cl1,Sirpa,Lgals3
GO:0097190	apoptotic signaling pathway	26	276	0.0018	Acvr1b,Tgfb1,Bid,Hmox1,Crip1,Clu,Krt18,Casp4,Itgav,Il1a,Tnfrsf1b,P2rx4,Tyrobp,Nupr1,Mlh1,Tgfb2,Dap,Inhba,Tnfrsf26,Itgam,P2rx7,E2f1,Ngf,Bcl2l11,Fnip2,Tnfrsf23	Acvr1b,Tgfb1,Bid,Hmox1,Crip1,Clu,Krt18,Casp4,Itgav,Il1a,Tnfrsf1b,P2rx4,Tyrobp,Nupr1,Mlh1,Tgfb2,Dap,Inhba,Tnfrsf26,Itgam,P2rx7,E2f1,Ngf,Bcl2l11,Fnip2,Tnfrsf23
GO:0006691	leukotriene metabolic process	7	22	0.0019	Ncf1,Tlr2,Tlr4,Pla2g4a,Alox5ap,Dpep2,Syk	Ncf1,Tlr2,Tlr4,Pla2g4a,Alox5ap,Dpep2,Syk
GO:0010572	positive regulation of platelet activation	5	8	0.0019	Pdpn,Tlr4,Pla2g4a,Plek,Selp	Pdpn,Tlr4,Pla2g4a,Plek,Selp
GO:0042119	neutrophil activation	7	22	0.0019	Anxa3,Tyrobp,Fcgr4,Fcer1g,Myo1f,Prkcd,Syk	Anxa3,Tyrobp,Fcgr4,Fcer1g,Myo1f,Prkcd,Syk
GO:0043313	regulation of neutrophil degranulation	5	8	0.0019	Itgb2,Itgam,Ptafr,Abr,Syk	Itgb2,Itgam,Ptafr,Abr,Syk
GO:0045807	positive regulation of endocytosis	16	125	0.0019	Clu,Trem2,Sele,Fcgr1,Ppt1,Anxa2,Nckap1l,Serpine1,Lrp1,Cd14,Rab31,Dab2,Cd63,Arrb2,Kif3a,Syk	Clu,Trem2,Sele,Fcgr1,Ppt1,Anxa2,Nckap1l,Serpine1,Lrp1,Cd14,Rab31,Dab2,Cd63,Arrb2,Kif3a,Syk
GO:0050767	regulation of neurogenesis	62	948	0.0019	Actr2,Tgfb1,Crabp2,Wdr1,Ephb3,Ctsz,Timp2,Trpv2,Ywhah,Id2,Hif1a,Sdc2,Hcls1,Trem2,Itm2c,Rab29,Abl2,Mdk,Tlr2,Tnfrsf1b,Hgf,Cd38,P2rx4,Camk1,Sfrp1,Cx3cl1,Prex1,Tnn,Mapk6,Rbpj,Egr2,Ptk7,Lrp1,Grn,Ror1,Plxnb2,Fn1,Rap2a,Bdnf,Bex1,Gdf6,Cx3cr1,Ptprs,Lif,Zeb2,Etv5,Dab2,Fes,Fat3,Col3a1,Scn1b,Tanc2,E2f1,Lepre1,Ngf,Ccr5,Cfl1,Iqgap1,Tgif1,Sphk1,Plxna1,Actr3	Actr2,Tgfb1,Crabp2,Wdr1,Ephb3,Ctsz,Timp2,Trpv2,Ywhah,Id2,Hif1a,Sdc2,Hcls1,Trem2,Itm2c,Rab29,Abl2,Mdk,Tlr2,Tnfrsf1b,Hgf,Cd38,P2rx4,Camk1,Sfrp1,Cx3cl1,Prex1,Tnn,Mapk6,Rbpj,Egr2,Ptk7,Lrp1,Grn,Ror1,Plxnb2,Fn1,Rap2a,Bdnf,Bex1,Gdf6,Cx3cr1,Ptprs,Lif,Zeb2,Etv5,Dab2,Fes,Fat3,Col3a1,Scn1b,Tanc2,E2f1,P3h1,Ngf,Ccr5,Cfl1,Iqgap1,Tgif1,Sphk1,Plxna1,Actr3
GO:0051480	regulation of cytosolic calcium ion concentration	31	362	0.0019	Ccl3,Mcoln2,Trpv2,Atp2b1,Edn1,Tmem178,Htr2b,Gpr39,Abl2,Itgav,Cd38,Cxcl1,P2rx4,Cx3cl1,Mcoln3,Lrp1,Plcl2,C3ar1,P2ry6,Tpcn2,F2r,Cemip,Cx3cr1,Slc8b1,Slc8a1,Gpr157,P2rx7,Ccr5,Cacna1d,Myo5a,Gpr35	Ccl3,Mcoln2,Trpv2,Atp2b1,Edn1,Tmem178,Htr2b,Gpr39,Abl2,Itgav,Cd38,Cxcl1,P2rx4,Cx3cl1,Mcoln3,Lrp1,Plcl2,C3ar1,P2ry6,Tpcn2,F2r,Cemip,Cx3cr1,Slc8b1,Slc8a1,Gpr157,P2rx7,Ccr5,Cacna1d,Myo5a,Gpr35
GO:0061518	microglial cell proliferation	5	8	0.0019	Clu,Trem2,Csf1r,Cx3cl1,Gba	Clu,Trem2,Csf1r,Cx3cl1,Gba
GO:0071295	cellular response to vitamin	7	22	0.0019	Col1a1,Atp2b1,Sfrp1,Postn,Fes,Folr2,Tnc	Col1a1,Atp2b1,Sfrp1,Postn,Fes,Folr2,Tnc
GO:0001776	leukocyte homeostasis	13	86	0.002	Ccl2,Tgfb1,Mertk,Tnfaip3,Hif1a,Anxa1,Nckap1l,Itgam,Pirb,P2rx7,Lilrb4,Bcl2l11,Tnfrsf23	Ccl2,Tgfb1,Mertk,Tnfaip3,Hif1a,Anxa1,Nckap1l,Itgam,Pirb,P2rx7,Lilrb4a,Bcl2l11,Tnfrsf23
GO:0002704	negative regulation of leukocyte mediated immunity	10	51	0.002	Il7r,Hmox1,Vsir,Havcr2,Fcgr2b,Abr,Cd300a,Arrb2,Cd84,Sh2d1b2	Il7r,Hmox1,Vsir,Havcr2,Fcgr2b,Abr,Cd300a,Arrb2,Cd84,Sh2d1b1
GO:0002762	negative regulation of myeloid leukocyte differentiation	10	51	0.002	Ccl3,Gpr137b,Runx1,Tmem178,Sfrp1,C1qc,Ubash3b,Mafb,Cdk6,Inpp5d	Ccl3,Gpr137b,Runx1,Tmem178,Sfrp1,C1qc,Ubash3b,Mafb,Cdk6,Inpp5d
GO:0005975	carbohydrate metabolic process	33	398	0.002	Gm2a,Gnptab,Hexb,Naga,Hexa,Gusb,Atf3,Fabp5,Manba,Nans,Fuca1,Akr1a1,Man2b2,Gla,Man2b1,Npl,Chst2,Nagk,Myof,Chst11,Hk3,Glb1,Pfkfb4,B3gnt2,B4galt6,Gnpda1,Pla2g4a,Ext1,St6galnac4,B4galt5,B3gnt7,Fuca2,B3gnt9	Gm2a,Gnptab,Hexb,Naga,Hexa,Gusb,Atf3,Fabp5,Manba,Nans,Fuca1,Akr1a1,Man2b2,Gla,Man2b1,Npl,Chst2,Nagk,Myof,Chst11,Hk3,Glb1,Pfkfb4,B3gnt2,B4galt6,Gnpda1,Pla2g4a,Ext1,St6galnac4,B4galt5,B3gnt7,Fuca2,B3gnt9
GO:0032967	positive regulation of collagen biosynthetic process	8	31	0.002	Ccl2,Tgfb1,Ctgf,Creb3l1,Serpine1,Scx,F2r,Arrb2	Ccl2,Tgfb1,Ctgf,Creb3l1,Serpine1,Scx,F2r,Arrb2
GO:0043270	positive regulation of ion transport	29	329	0.002	Ccl2,Ccl3,Ctss,Stac2,Trpv2,Ccl4,Atp2b1,Edn1,Trem2,Tnfrsf11a,Gpr39,Il1a,Cxcl1,P2rx4,Cx3cl1,Serpine1,Wfs1,P2ry6,F2r,Cemip,Ptafr,Scn1b,P2rx7,Arrb2,Tmsb4x,Prkcd,Cacna1d,Cfl1,Lgals3	Ccl2,Ccl3,Ctss,Stac2,Trpv2,Ccl4,Atp2b1,Edn1,Trem2,Tnfrsf11a,Gpr39,Il1a,Cxcl1,P2rx4,Cx3cl1,Serpine1,Wfs1,P2ry6,F2r,Cemip,Ptafr,Scn1b,P2rx7,Arrb2,Tmsb4x,Prkcd,Cacna1d,Cfl1,Lgals3
GO:0048598	embryonic morphogenesis	46	637	0.002	Col6a1,Tgfb1,Crabp2,Tgfbr1,Id2,Grb2,Hif1a,Edn1,Itga5,Htr2b,Abl2,Frzb,Itgav,Vcam1,Cyr61,Gdf3,Sfrp1,Mmp2,Rbpj,Scx,Ptk7,Tgfb2,Gjb5,Chst11,Inhba,Plxnb2,Fn1,Socs3,Rspo2,Wls,Zeb2,Cthrc1,Col12a1,Ext1,Mfsd7b,Col8a1,Mmp14,Abr,Mafb,Sox4,Myo7a,Bcl2l11,Cfl1,Kif3a,Cdkn1c,Tgif1	Col6a1,Tgfb1,Crabp2,Tgfbr1,Id2,Grb2,Hif1a,Edn1,Itga5,Htr2b,Abl2,Frzb,Itgav,Vcam1,Cyr61,Gdf3,Sfrp1,Mmp2,Rbpj,Scx,Ptk7,Tgfb2,Gjb5,Chst11,Inhba,Plxnb2,Fn1,Socs3,Rspo2,Wls,Zeb2,Cthrc1,Col12a1,Ext1,Mfsd7b,Col8a1,Mmp14,Abr,Mafb,Sox4,Myo7a,Bcl2l11,Cfl1,Kif3a,Cdkn1c,Tgif1
GO:1901575	organic substance catabolic process	85	1425	0.002	Gm2a,Tgfb1,Dnase2a,Cd44,Hmox1,Mmp12,Ctsb,Mmp13,Ctsk,Ctss,Ncf1,Ctsz,Ywhah,Dnase1l1,Tnfaip3,Gdpd1,Lgmn,Ctsl,Hexb,Esd,Naga,Sdf2l1,Hexa,Sat1,Gusb,Ecrg4,Cln8,Manba,Ppt1,Fuca1,Akr1a1,Srd5a3,Ctsc,Acer3,Tpp1,Gla,Asah1,Pla2g15,Bace1,Anxa2,Ctsh,Mlh1,Npl,Akr1b8,Nagk,Daglb,Blvrb,Lrp1,Hpse,Pnpla7,Nceh1,Wfs1,Rnf149,Hk3,Lamp2,Lipa,Abhd12,Glb1,Aldh3b1,Spsb4,Spsb2,Cemip,Gnpda1,Pla2g4a,Ext1,Edem1,Moxd1,P2rx7,Ctsa,…	Gm2a,Tgfb1,Dnase2a,Cd44,Hmox1,Mmp12,Ctsb,Mmp13,Ctsk,Ctss,Ncf1,Ctsz,Ywhah,Dnase1l1,Tnfaip3,Gdpd1,Lgmn,Ctsl,Hexb,Esd,Naga,Sdf2l1,Hexa,Sat1,Gusb,1500015O10Rik,Cln8,Manba,Ppt1,Fuca1,Akr1a1,Srd5a3,Ctsc,Acer3,Tpp1,Gla,Asah1,Pla2g15,Bace1,Anxa2,Ctsh,Mlh1,Npl,Akr1b8,Nagk,Daglb,Blvrb,Lrp1,Hpse,Pnpla7,Nceh1,Wfs1,Rnf149,Hk3,Lamp2,Lipa,Abhd12,Glb1,Aldh3b1,Spsb4,Spsb2,Cemip,Gnpda1,Pla2g4a,Ext1,Edem1,Moxd1,P2r…
GO:0002757	immune response-activating signal transduction	17	141	0.0021	Fcgr2b,Nras,Tlr2,Cd38,Nckap1l,Vav3,Tlr4,Rftn1,Lat2,C3ar1,Tec,Fcer1g,Fyb,Nfam1,Nfkbiz,Syk,Cd276	Fcgr2b,Nras,Tlr2,Cd38,Nckap1l,Vav3,Tlr4,Rftn1,Lat2,C3ar1,Tec,Fcer1g,Fyb,Nfam1,Nfkbiz,Syk,Cd276
GO:0044403	symbiotic process	24	247	0.0021	Ccl3,Ctsb,Ncf1,Ccl4,Igf2r,Npc1,Csf1r,Rab29,Itgav,Vcam1,Tlr2,Anxa2,Ppib,Cd300ld,Mvb12b,Fn1,Naip5,Gpx1,Cd300lf,Bcl2l11,Ccr5,Cfl1,Clec5a,Spcs3	Ccl3,Ctsb,Ncf1,Ccl4,Igf2r,Npc1,Csf1r,Rab29,Itgav,Vcam1,Tlr2,Anxa2,Ppib,Cd300ld,Mvb12b,Fn1,Naip5,Gpx1,Cd300lf,Bcl2l11,Ccr5,Cfl1,Clec5a,Spcs3
GO:1905330	regulation of morphogenesis of an epithelium	15	113	0.0021	Tgfb1,Abl2,Mdk,Hgf,Itgax,Sfrp1,Ptk7,Phldb2,Lif,Fgf7,Cthrc1,Pdgfa,Etv5,Dab2,Sulf1	Tgfb1,Abl2,Mdk,Hgf,Itgax,Sfrp1,Ptk7,Phldb2,Lif,Fgf7,Cthrc1,Pdgfa,Etv5,Dab2,Sulf1
GO:0001822	kidney development	27	298	0.0022	Tgfb1,Cd44,Tgfbr1,Crlf1,Sdc1,Id2,Sec61a1,Sfrp1,Myo1e,Ctsh,Tgfb2,Wfs1,Bdnf,Ext1,Fmn1,Sox4,Bcl2l11,Spp1,Anxa4,Kif3a,Kif26b,Iqgap1,Cdkn1c,Aph1c,Gcnt4,Gcnt1,Sulf1	Tgfb1,Cd44,Tgfbr1,Crlf1,Sdc1,Id2,Sec61a1,Sfrp1,Myo1e,Ctsh,Tgfb2,Wfs1,Bdnf,Ext1,Fmn1,Sox4,Bcl2l11,Spp1,Anxa4,Kif3a,Kif26b,Iqgap1,Cdkn1c,Aph1c,Gcnt4,Gcnt1,Sulf1
GO:0045670	regulation of osteoclast differentiation	12	75	0.0022	Ccl3,Atp6ap1,Gpr137b,Trem2,Tmem178,Csf1r,Tyrobp,Sfrp1,Ubash3b,Mafb,Adam8,Inpp5d	Ccl3,Atp6ap1,Gpr137b,Trem2,Tmem178,Csf1r,Tyrobp,Sfrp1,Ubash3b,Mafb,Adam8,Inpp5d
GO:0046328	regulation of JNK cascade	20	186	0.0022	Gadd45b,Ncf1,Ctgf,Edn1,Tnfrsf11a,Fcgr2b,Il1a,Ptpn1,Wnt16,Sfrp1,Gadd45a,Tlr4,Rap2a,Zeb2,Dab2,Mdfic,Sirpa,Taok3,Il1rn,Syk	Gadd45b,Ncf1,Ctgf,Edn1,Tnfrsf11a,Fcgr2b,Il1a,Ptpn1,Wnt16,Sfrp1,Gadd45a,Tlr4,Rap2a,Zeb2,Dab2,Mdfic,Sirpa,Taok3,Il1rn,Syk
GO:0048246	macrophage chemotaxis	6	15	0.0022	Ccl2,Ccl3,Cx3cl1,Cx3cr1,Lgals3,Gpr35	Ccl2,Ccl3,Cx3cl1,Cx3cr1,Lgals3,Gpr35
GO:0051209	release of sequestered calcium ion into cytosol	11	63	0.0022	Ccl3,Mcoln2,Htr2b,Itgav,Mcoln3,Plcl2,Tpcn2,F2r,Slc8b1,P2rx7,Ccr5	Ccl3,Mcoln2,Htr2b,Itgav,Mcoln3,Plcl2,Tpcn2,F2r,Slc8b1,P2rx7,Ccr5
GO:0006885	regulation of pH	13	88	0.0023	Atp6ap1,Edn1,Atp6v0c,Slc11a1,Gpr39,Atp6v0d2,Ppt1,Tmem165,Atp6ap2,Atp6v0a1,Grn,Lacc1,Hvcn1	Atp6ap1,Edn1,Atp6v0c,Slc11a1,Gpr39,Atp6v0d2,Ppt1,Tmem165,Atp6ap2,Atp6v0a1,Grn,Lacc1,Hvcn1
GO:0009991	response to extracellular stimulus	39	510	0.0023	Ccl2,Col1a1,Tgfb1,Gdf15,Hmox1,Sparc,Atp2b1,Dnmt3a,Ctsl,Gpr39,Atf3,Gatm,Src,Vcam1,Abca1,Slc2a1,Gdf3,Nucb2,F7,Sfrp1,Ptgs2,Inhbb,Igfbp2,Dap,Chsy1,Lamp2,Tpcn2,Postn,Tnfrsf11b,Fes,Folr2,P2rx7,Lilrb4,Tnc,Cd68,Spp1,Fstl1,Ucp2,Gba	Ccl2,Col1a1,Tgfb1,Gdf15,Hmox1,Sparc,Atp2b1,Dnmt3a,Ctsl,Gpr39,Atf3,Gatm,Src,Vcam1,Abca1,Slc2a1,Gdf3,Nucb2,F7,Sfrp1,Ptgs2,Inhbb,Igfbp2,Dap,Chsy1,Lamp2,Tpcn2,Postn,Tnfrsf11b,Fes,Folr2,P2rx7,Lilrb4a,Tnc,Cd68,Spp1,Fstl1,Ucp2,Gba
GO:0010951	negative regulation of endopeptidase activity	24	249	0.0023	Plaur,Cstb,Cd44,Itih3,Itih4,Timp1,Serpinb6a,Timp2,Anxa8,Src,Hgf,Anxa2,Ptgs2,Serpine1,Thbs1,Naip5,Lxn,Gpx1,Cd109,Mical1,Ngf,Arrb2,Renbp,Naip2	Plaur,Cstb,Cd44,Itih3,Itih4,Timp1,Serpinb6a,Timp2,Anxa8,Src,Hgf,Anxa2,Ptgs2,Serpine1,Thbs1,Naip5,Lxn,Gpx1,Cd109,Mical1,Ngf,Arrb2,Renbp,Naip2
GO:0032355	response to estradiol	17	142	0.0023	Ccl2,Col1a1,Tgfb1,Bid,Ctgf,Dnmt3a,Anxa1,Cd38,F7,Sfrp1,Mmp2,Ptgs2,Grn,Igfbp2,Postn,Arpc1b,Bcl2l11	Ccl2,Col1a1,Tgfb1,Bid,Ctgf,Dnmt3a,Anxa1,Cd38,F7,Sfrp1,Mmp2,Ptgs2,Grn,Igfbp2,Postn,Arpc1b,Bcl2l11
GO:0046330	positive regulation of JNK cascade	17	142	0.0023	Gadd45b,Ncf1,Ctgf,Edn1,Tnfrsf11a,Fcgr2b,Il1a,Ptpn1,Wnt16,Gadd45a,Tlr4,Zeb2,Dab2,Mdfic,Taok3,Il1rn,Syk	Gadd45b,Ncf1,Ctgf,Edn1,Tnfrsf11a,Fcgr2b,Il1a,Ptpn1,Wnt16,Gadd45a,Tlr4,Zeb2,Dab2,Mdfic,Taok3,Il1rn,Syk
GO:0050765	negative regulation of phagocytosis	7	23	0.0023	Tgfb1,Cnn2,Fcgr2b,Tlr2,Sirpa,Cd300lf,Cd300a	Tgfb1,Cnn2,Fcgr2b,Tlr2,Sirpa,Cd300lf,Cd300a
GO:1903038	negative regulation of leukocyte cell-cell adhesion	16	128	0.0023	Loxl3,Tgfb1,Cd44,Tnfaip8l2,Vsir,Havcr2,Runx1,Anxa1,Mdk,Gpnmb,Fgl1,Cd80,Adam8,Cd300a,Lgals3,Cd276	Loxl3,Tgfb1,Cd44,Tnfaip8l2,Vsir,Havcr2,Runx1,Anxa1,Mdk,Gpnmb,Fgl1,Cd80,Adam8,Cd300a,Lgals3,Cd276
GO:0043277	apoptotic cell clearance	9	42	0.0024	Mertk,Trem2,Anxa1,Itgav,Tyrobp,Mfge8,Lrp1,Thbs1,Rhog	Mertk,Trem2,Anxa1,Itgav,Tyrobp,Mfge8,Lrp1,Thbs1,Rhog
GO:0048762	mesenchymal cell differentiation	18	158	0.0025	Loxl3,Plaur,Tgfb1,Coro1c,Tgfbr1,Hif1a,Edn1,Loxl2,Htr2b,Frzb,Wnt16,Sfrp1,Rbpj,Tgfb2,Fn1,Zeb2,Ext1,Cfl1	Loxl3,Plaur,Tgfb1,Coro1c,Tgfbr1,Hif1a,Edn1,Loxl2,Htr2b,Frzb,Wnt16,Sfrp1,Rbpj,Tgfb2,Fn1,Zeb2,Ext1,Cfl1
GO:0010975	regulation of neuron projection development	44	607	0.0026	Actr2,Crabp2,Ephb3,Ctsz,Trpv2,Ywhah,Sdc2,Hcls1,Itm2c,Rab29,Abl2,Mdk,Hgf,Cd38,Camk1,Sfrp1,Cx3cl1,Prex1,Mapk6,Rbpj,Ptk7,Lrp1,Grn,Ror1,Plxnb2,Fn1,Rap2a,Bdnf,Ptprs,Lif,Zeb2,Dab2,Fes,Fat3,Scn1b,Tanc2,Lepre1,Ngf,Ccr5,Cfl1,Iqgap1,Sphk1,Plxna1,Actr3	Actr2,Crabp2,Ephb3,Ctsz,Trpv2,Ywhah,Sdc2,Hcls1,Itm2c,Rab29,Abl2,Mdk,Hgf,Cd38,Camk1,Sfrp1,Cx3cl1,Prex1,Mapk6,Rbpj,Ptk7,Lrp1,Grn,Ror1,Plxnb2,Fn1,Rap2a,Bdnf,Ptprs,Lif,Zeb2,Dab2,Fes,Fat3,Scn1b,Tanc2,P3h1,Ngf,Ccr5,Cfl1,Iqgap1,Sphk1,Plxna1,Actr3
GO:0050868	negative regulation of T cell activation	15	116	0.0027	Loxl3,Tgfb1,Cd44,Tnfaip8l2,Vsir,Havcr2,Runx1,Anxa1,Mdk,Gpnmb,Fgl1,Cd80,Cd300a,Lgals3,Cd276	Loxl3,Tgfb1,Cd44,Tnfaip8l2,Vsir,Havcr2,Runx1,Anxa1,Mdk,Gpnmb,Fgl1,Cd80,Cd300a,Lgals3,Cd276
GO:0050870	positive regulation of T cell activation	20	189	0.0027	Ccl2,Tgfb1,Il7r,Cd244,Cd83,Vsir,Havcr2,Runx1,Anxa1,Mdk,Vcam1,Nckap1l,Igfbp2,Cd80,Sirpa,Sox4,Adam8,Nfkbiz,Syk,Cd276	Ccl2,Tgfb1,Il7r,Cd244,Cd83,Vsir,Havcr2,Runx1,Anxa1,Mdk,Vcam1,Nckap1l,Igfbp2,Cd80,Sirpa,Sox4,Adam8,Nfkbiz,Syk,Cd276
GO:0050885	neuromuscular process controlling balance	11	65	0.0027	Gm2a,Hexb,Hexa,Cln8,Abl2,Tpp1,Gpr88,Abr,Psap,Myo7a,Ap1s2	Gm2a,Hexb,Hexa,Cln8,Abl2,Tpp1,Gpr88,Abr,Psap,Myo7a,Ap1s2
GO:0032660	regulation of interleukin-17 production	8	33	0.0028	Tgfb1,Vsir,Tlr2,Nckap1l,Tlr4,Ly9,Osm,Sphk1	Tgfb1,Vsir,Tlr2,Nckap1l,Tlr4,Ly9,Osm,Sphk1
GO:0034314	Arp2/3 complex-mediated actin nucleation	6	16	0.0028	Actr2,Arpc2,Arpc5,Arpc1b,Arpc4,Actr3	Actr2,Arpc2,Arpc5,Arpc1b,Arpc4,Actr3
GO:0045851	pH reduction	8	33	0.0028	Atp6ap1,Atp6v0c,Slc11a1,Atp6v0d2,Ppt1,Atp6ap2,Atp6v0a1,Grn	Atp6ap1,Atp6v0c,Slc11a1,Atp6v0d2,Ppt1,Atp6ap2,Atp6v0a1,Grn
GO:0051091	positive regulation of DNA-binding transcription factor activity	24	253	0.0028	Itgb2,Tgfb1,Edn1,Clu,Hcls1,Tnfrsf11a,Fcgr2b,Tlr2,Anxa3,Mtpn,Cx3cl1,Tlr4,Ror1,Bdnf,Cx3cr1,Rab7b,Adam8,Card14,Ngf,Nfam1,Cacna1d,Cd84,Hmgn3,Sphk1	Itgb2,Tgfb1,Edn1,Clu,Hcls1,Tnfrsf11a,Fcgr2b,Tlr2,Anxa3,Mtpn,Cx3cl1,Tlr4,Ror1,Bdnf,Cx3cr1,Rab7b,Adam8,Card14,Ngf,Nfam1,Cacna1d,Cd84,Hmgn3,Sphk1
GO:0061756	leukocyte adhesion to vascular endothelial cell	7	24	0.0028	Sele,Vcam1,Cx3cr1,Itgam,Ext1,Selp,Gcnt1	Sele,Vcam1,Cx3cr1,Itgam,Ext1,Selp,Gcnt1
GO:0006915	apoptotic process	55	825	0.0029	Acvr1b,Spi1,Tgfb1,Dnase2a,Bid,Hmox1,Crip1,Tgfbr1,Pea15a,Gadd45b,Cd5l,Ncf1,Tnfaip3,Dram1,Dnmt3a,Clu,Krt18,Rps6ka2,Casp4,Itgav,Il1a,Zmat3,Cyr61,Tnfrsf1b,P2rx4,Ctsc,Tyrobp,Nupr1,Ctsh,Mlh1,Tgfb2,Dap,Inhba,Nek6,Tnfrsf26,Naip5,Gdf6,Itgam,Elmo1,Unc5b,Tnfrsf11b,Dab2,P2rx7,E2f1,Card14,Ngf,Bcl2l11,Prkcd,Steap3,Naip2,Fnip2,Tnfrsf23,Inpp5d,Gba,Sulf1	Acvr1b,Spi1,Tgfb1,Dnase2a,Bid,Hmox1,Crip1,Tgfbr1,Pea15a,Gadd45b,Cd5l,Ncf1,Tnfaip3,Dram1,Dnmt3a,Clu,Krt18,Rps6ka2,Casp4,Itgav,Il1a,Zmat3,Cyr61,Tnfrsf1b,P2rx4,Ctsc,Tyrobp,Nupr1,Ctsh,Mlh1,Tgfb2,Dap,Inhba,Nek6,Tnfrsf26,Naip5,Gdf6,Itgam,Elmo1,Unc5b,Tnfrsf11b,Dab2,P2rx7,E2f1,Card14,Ngf,Bcl2l11,Prkcd,Steap3,Naip2,Fnip2,Tnfrsf23,Inpp5d,Gba,Sulf1
GO:0045927	positive regulation of growth	27	304	0.0029	Crabp2,Wisp1,Tgfbr1,Cyba,Trpv2,Cxcl16,Edn1,Hcls1,Hbegf,Sdcbp,Cd38,Mtpn,Sfrp1,Ppib,Serpine1,Rbpj,Tgfb2,Lrp1,Sh3pxd2b,Rftn1,Wfs1,Fn1,Bdnf,Mmp14,Ngf,Cfl1,Sphk1	Crabp2,Wisp1,Tgfbr1,Cyba,Trpv2,Cxcl16,Edn1,Hcls1,Hbegf,Sdcbp,Cd38,Mtpn,Sfrp1,Ppib,Serpine1,Rbpj,Tgfb2,Lrp1,Sh3pxd2b,Rftn1,Wfs1,Fn1,Bdnf,Mmp14,Ngf,Cfl1,Sphk1
GO:0110089	regulation of hippocampal neuron apoptotic process	4	4	0.0029	Tyrobp,Cx3cl1,Cx3cr1,Itgam	Tyrobp,Cx3cl1,Cx3cr1,Itgam
GO:0097553	calcium ion transmembrane import into cytosol	12	78	0.003	Ccl3,Mcoln2,Trpv2,Htr2b,Itgav,Mcoln3,Plcl2,Tpcn2,F2r,Slc8b1,P2rx7,Ccr5	Ccl3,Mcoln2,Trpv2,Htr2b,Itgav,Mcoln3,Plcl2,Tpcn2,F2r,Slc8b1,P2rx7,Ccr5
GO:0032943	mononuclear cell proliferation	13	91	0.0031	Itgb2,Tgfb1,Il7r,Cd180,Slc11a1,Ctps,Tlr4,Plcl2,Itgam,P2rx7,Lilrb4,Prkcd,Msn	Itgb2,Tgfb1,Il7r,Cd180,Slc11a1,Ctps,Tlr4,Plcl2,Itgam,P2rx7,Lilrb4a,Prkcd,Msn
GO:0030166	proteoglycan biosynthetic process	9	44	0.0032	Acan,Dse,Chst11,Chsy1,Ext1,Hs6st2,Hs6st1,Pxylp1,Xylt2	Acan,Dse,Chst11,Chsy1,Ext1,Hs6st2,Hs6st1,Pxylp1,Xylt2
GO:0070588	calcium ion transmembrane transport	20	192	0.0032	Ccl3,Mcoln2,Trpv2,Atp2b1,Htr2b,Itgav,Ccdc109b,Tmem165,P2rx4,Sec61a1,Anxa2,Mcoln3,Plcl2,Tpcn2,F2r,Slc8b1,Slc8a1,P2rx7,Ccr5,Cacna1d	Ccl3,Mcoln2,Trpv2,Atp2b1,Htr2b,Itgav,Ccdc109b,Tmem165,P2rx4,Sec61a1,Anxa2,Mcoln3,Plcl2,Tpcn2,F2r,Slc8b1,Slc8a1,P2rx7,Ccr5,Cacna1d
GO:0002548	monocyte chemotaxis	8	34	0.0033	Ccl2,Ccl3,Ccl6,Ccl4,Ccl7,Anxa1,Cx3cl1,Lgals3	Ccl2,Ccl3,Ccl6,Ccl4,Ccl7,Anxa1,Cx3cl1,Lgals3
GO:0003008	system process	91	1578	0.0033	Actr2,Ccl2,Gm2a,Col1a1,Tgfb1,Tbxas1,Tpm4,Wdr1,Hmox1,Serpinb6a,Stac2,Cyba,Ccl4,Atp2b1,Id2,Hif1a,Lgmn,Edn1,Hexb,Itga5,Pde1b,Rps6ka2,Hexa,Htr2b,Cln8,Gpr39,Abl2,Fam129b,Gatm,Mdk,Src,Tlr2,Ppt1,Cd38,P2rx4,Col1a2,Tpp1,Atp6ap2,Man2b1,Mmp2,Cx3cl1,Bace1,Myo1e,Ptgs2,Ptchd1,Lum,Egr2,Tlr4,Inhba,Wfs1,C3ar1,Ror1,Bdnf,Sepn1,B3gnt2,Rcan1,Lxn,Tpcn2,F2r,Cemip,Cx3cr1,Ptafr,Nptx2,Postn,Prcp,Pirb,Dab2,Gpx1,F5,Slc8a1,G…	Actr2,Ccl2,Gm2a,Col1a1,Tgfb1,Tbxas1,Tpm4,Wdr1,Hmox1,Serpinb6a,Stac2,Cyba,Ccl4,Atp2b1,Id2,Hif1a,Lgmn,Edn1,Hexb,Itga5,Pde1b,Rps6ka2,Hexa,Htr2b,Cln8,Gpr39,Abl2,Fam129b,Gatm,Mdk,Src,Tlr2,Ppt1,Cd38,P2rx4,Col1a2,Tpp1,Atp6ap2,Man2b1,Mmp2,Cx3cl1,Bace1,Myo1e,Ptgs2,Ptchd1,Lum,Egr2,Tlr4,Inhba,Wfs1,C3ar1,Ror1,Bdnf,Sepn1,B3gnt2,Rcan1,Lxn,Tpcn2,F2r,Cemip,Cx3cr1,Ptafr,Nptx2,Postn,Prcp,Pirb,Dab2,Gpx1,F5,Slc8a1,G…
GO:0050853	B cell receptor signaling pathway	8	34	0.0033	Cd38,Nckap1l,Vav3,Rftn1,Lat2,Tec,Nfam1,Syk	Cd38,Nckap1l,Vav3,Rftn1,Lat2,Tec,Nfam1,Syk
GO:0051248	negative regulation of protein metabolic process	68	1094	0.0033	Spi1,Plaur,Tgfb1,Coro1c,Cstb,Cd44,Itih3,Itih4,Timp1,Gadd45b,Ctsz,Serpinb6a,Timp2,Tnfaip3,Edn1,Anxa8,Clu,Hbegf,Itm2c,Atf3,Itgav,Ptpn1,Src,Sdcbp,Hgf,Sfrp1,Anxa2,Ptgs2,Nckap1l,Mgat5,Serpine1,Ubash3b,Gadd45a,Thbs1,Inhbb,Tlr4,Rnf149,Naip5,Socs3,Lxn,Lif,Pirb,Dab2,Gpx1,Slc8a1,Dok1,Cd109,Pkib,Mical1,Actb,P2rx7,Ctsa,Sirpa,Lepre1,Sox4,Enpp1,Cd300a,Ngf,Kirrel,Arrb2,Taok3,Prkcd,Rnf128,Renbp,Ecm1,Naip2,Cdkn1c…	Spi1,Plaur,Tgfb1,Coro1c,Cstb,Cd44,Itih3,Itih4,Timp1,Gadd45b,Ctsz,Serpinb6a,Timp2,Tnfaip3,Edn1,Anxa8,Clu,Hbegf,Itm2c,Atf3,Itgav,Ptpn1,Src,Sdcbp,Hgf,Sfrp1,Anxa2,Ptgs2,Nckap1l,Mgat5,Serpine1,Ubash3b,Gadd45a,Thbs1,Inhbb,Tlr4,Rnf149,Naip5,Socs3,Lxn,Lif,Pirb,Dab2,Gpx1,Slc8a1,Dok1,Cd109,Pkib,Mical1,Actb,P2rx7,Ctsa,Sirpa,P3h1,Sox4,Enpp1,Cd300a,Ngf,Kirrel,Arrb2,Taok3,Prkcd,Rnf128,Renbp,Ecm1,Naip2,Cdkn1c,G…
GO:0006793	phosphorus metabolic process	101	1798	0.0034	Acvr1b,Ccl3,Ckb,Stk38l,Acp2,Tgfb1,Hck,Bid,Ephb3,Elovl1,Aprt,Pip4k2a,Tgfbr1,Il12rb2,Mertk,Slc25a13,Ncf1,Gnptab,Gdpd1,Cdk20,Hexb,Samd8,Rps6ka2,Agpat4,Csf1r,Aldh18a1,Fam20c,Slc11a1,Htr2b,Cln8,Cdk18,Abl2,Itgav,Fabp5,Ptpn1,Src,Tlr2,Ctps,Pik3r3,Fgr,Camk1,Pla2g15,Ctsh,Cerk,Atp13a2,Mapk6,Nagk,Ptk7,Tgfb2,Ubash3b,Pnpla7,Pigs,Tlr4,Nceh1,Plcl2,Ror1,Lpcat2,Nek6,Dclk1,Hk3,Abhd12,Pfkfb4,Bdnf,Socs3,Gdf6,Ptprs,Pp…	Acvr1b,Ccl3,Ckb,Stk38l,Acp2,Tgfb1,Hck,Bid,Ephb3,Elovl1,Aprt,Pip4k2a,Tgfbr1,Il12rb2,Mertk,Slc25a13,Ncf1,Gnptab,Gdpd1,Cdk20,Hexb,Samd8,Rps6ka2,Agpat4,Csf1r,Aldh18a1,Fam20c,Slc11a1,Htr2b,Cln8,Cdk18,Abl2,Itgav,Fabp5,Ptpn1,Src,Tlr2,Ctps,Pik3r3,Fgr,Camk1,Pla2g15,Ctsh,Cerk,Atp13a2,Mapk6,Nagk,Ptk7,Tgfb2,Ubash3b,Pnpla7,Pigs,Tlr4,Nceh1,Plcl2,Ror1,Lpcat2,Nek6,Dclk1,Hk3,Abhd12,Pfkfb4,Bdnf,Socs3,Gdf6,Ptprs,Pp…
GO:0006796	phosphate-containing compound metabolic process	100	1776	0.0034	Acvr1b,Ccl3,Ckb,Stk38l,Acp2,Tgfb1,Hck,Bid,Ephb3,Elovl1,Aprt,Pip4k2a,Tgfbr1,Il12rb2,Mertk,Slc25a13,Ncf1,Gnptab,Gdpd1,Cdk20,Hexb,Samd8,Rps6ka2,Agpat4,Csf1r,Aldh18a1,Fam20c,Slc11a1,Htr2b,Cln8,Cdk18,Abl2,Itgav,Fabp5,Ptpn1,Src,Tlr2,Ctps,Pik3r3,Fgr,Camk1,Pla2g15,Ctsh,Cerk,Atp13a2,Mapk6,Nagk,Ptk7,Tgfb2,Ubash3b,Pnpla7,Pigs,Tlr4,Nceh1,Plcl2,Ror1,Lpcat2,Nek6,Dclk1,Hk3,Abhd12,Pfkfb4,Bdnf,Socs3,Gdf6,Ptprs,Pp…	Acvr1b,Ccl3,Ckb,Stk38l,Acp2,Tgfb1,Hck,Bid,Ephb3,Elovl1,Aprt,Pip4k2a,Tgfbr1,Il12rb2,Mertk,Slc25a13,Ncf1,Gnptab,Gdpd1,Cdk20,Hexb,Samd8,Rps6ka2,Agpat4,Csf1r,Aldh18a1,Fam20c,Slc11a1,Htr2b,Cln8,Cdk18,Abl2,Itgav,Fabp5,Ptpn1,Src,Tlr2,Ctps,Pik3r3,Fgr,Camk1,Pla2g15,Ctsh,Cerk,Atp13a2,Mapk6,Nagk,Ptk7,Tgfb2,Ubash3b,Pnpla7,Pigs,Tlr4,Nceh1,Plcl2,Ror1,Lpcat2,Nek6,Dclk1,Hk3,Abhd12,Pfkfb4,Bdnf,Socs3,Gdf6,Ptprs,Pp…
GO:0030201	heparan sulfate proteoglycan metabolic process	7	25	0.0034	Dse,Hpse,Ext1,Hs6st2,Hs6st1,Xylt2,Sulf1	Dse,Hpse,Ext1,Hs6st2,Hs6st1,Xylt2,Sulf1
GO:0050728	negative regulation of inflammatory response	17	148	0.0034	Cd44,Tnfaip8l2,Tnfaip3,Fcgr2b,Mdk,Tnfrsf1b,Hgf,Cx3cl1,Metrnl,Grn,Socs3,Cx3cr1,Gpx1,Abr,Mefv,Sirpa,Cd276	Cd44,Tnfaip8l2,Tnfaip3,Fcgr2b,Mdk,Tnfrsf1b,Hgf,Cx3cl1,Metrnl,Grn,Socs3,Cx3cr1,Gpx1,Abr,Mefv,Sirpa,Cd276
GO:0000302	response to reactive oxygen species	21	210	0.0036	Col1a1,Hmox1,Ncf1,Tnfaip3,Sdc1,Edn1,Anxa1,Itgav,Src,Mmp2,Thbs1,Gpx1,Adam9,Slc8a1,Il18bp,Sirpa,Prkcd,Cfl1,Prdx1,Ucp2,Sphk1	Col1a1,Hmox1,Ncf1,Tnfaip3,Sdc1,Edn1,Anxa1,Itgav,Src,Mmp2,Thbs1,Gpx1,Adam9,Slc8a1,Il18bp,Sirpa,Prkcd,Cfl1,Prdx1,Ucp2,Sphk1
GO:0010712	regulation of collagen metabolic process	10	56	0.0036	Ccl2,Tgfb1,Ctgf,Vsir,Creb3l1,Serpine1,Scx,Fn1,F2r,Arrb2	Ccl2,Tgfb1,Ctgf,Vsir,Creb3l1,Serpine1,Scx,Fn1,F2r,Arrb2
GO:0031952	regulation of protein autophosphorylation	9	45	0.0036	Src,Pdgfc,Gpnmb,Rap2b,Rap2a,Pdgfa,Enpp1,Ngf,Iqgap1	Src,Pdgfc,Gpnmb,Rap2b,Rap2a,Pdgfa,Enpp1,Ngf,Iqgap1
GO:0048245	eosinophil chemotaxis	6	17	0.0036	Ccl2,Ccl3,Ccl6,Ccl7,Cx3cl1,Lgals3	Ccl2,Ccl3,Ccl6,Ccl7,Cx3cl1,Lgals3
GO:0050855	regulation of B cell receptor signaling pathway	6	17	0.0036	Lpxn,Fcgr2b,Cmtm3,Plcl2,Cd300a,Nfam1	Lpxn,Fcgr2b,Cmtm3,Plcl2,Cd300a,Nfam1
GO:1901570	fatty acid derivative biosynthetic process	10	56	0.0036	Tbxas1,Elovl1,Edn1,Hpgds,Ptgs2,Daglb,Pla2g4a,Alox5ap,Syk,Sphk1	Tbxas1,Elovl1,Edn1,Hpgds,Ptgs2,Daglb,Pla2g4a,Alox5ap,Syk,Sphk1
GO:0018108	peptidyl-tyrosine phosphorylation	18	164	0.0037	Hck,Ephb3,Il12rb2,Mertk,Csf1r,Abl2,Src,Fgr,Ptk7,Ror1,Lif,Tec,Osm,Fes,Prkcd,Matk,Syk,Sh2d1b2	Hck,Ephb3,Il12rb2,Mertk,Csf1r,Abl2,Src,Fgr,Ptk7,Ror1,Lif,Tec,Osm,Fes,Prkcd,Matk,Syk,Sh2d1b1
GO:0031644	regulation of nervous system process	19	179	0.0037	Ccl3,Ctss,Edn1,Il1a,Fabp5,Src,Tnfrsf1b,Hgf,Ctsc,Itgax,Egr2,Tlr4,S1pr2,F2r,Ptafr,Nptx2,Fcgr4,Gpr35,Gba	Ccl3,Ctss,Edn1,Il1a,Fabp5,Src,Tnfrsf1b,Hgf,Ctsc,Itgax,Egr2,Tlr4,S1pr2,F2r,Ptafr,Nptx2,Fcgr4,Gpr35,Gba
GO:0031670	cellular response to nutrient	8	35	0.0038	Col1a1,Hmox1,Atp2b1,Sfrp1,Postn,Fes,Folr2,Tnc	Col1a1,Hmox1,Atp2b1,Sfrp1,Postn,Fes,Folr2,Tnc
GO:0043627	response to estrogen	12	81	0.0039	Hmox1,Tgfbr1,F7,Sfrp1,Mmp2,Tgfb2,Igfbp2,Tnfrsf11b,Arpc1b,Mmp14,Naip2,Gba	Hmox1,Tgfbr1,F7,Sfrp1,Mmp2,Tgfb2,Igfbp2,Tnfrsf11b,Arpc1b,Mmp14,Naip2,Gba
GO:0010812	negative regulation of cell-substrate adhesion	10	57	0.004	Col1a1,Coro1c,Mmp12,Src,Serpine1,Lrp1,Thbs1,Phldb2,Postn,Mmp14	Col1a1,Coro1c,Mmp12,Src,Serpine1,Lrp1,Thbs1,Phldb2,Postn,Mmp14
GO:0001910	regulation of leukocyte mediated cytotoxicity	11	69	0.0041	Ccl2,Il7r,Vav1,Havcr2,Mr1,Cxcl1,Tyrobp,Itgam,P2rx7,Arrb2,Sh2d1b2	Ccl2,Il7r,Vav1,Havcr2,Mr1,Cxcl1,Tyrobp,Itgam,P2rx7,Arrb2,Sh2d1b1
GO:0031667	response to nutrient levels	36	472	0.0041	Ccl2,Col1a1,Tgfb1,Gdf15,Hmox1,Sparc,Atp2b1,Dnmt3a,Ctsl,Gpr39,Atf3,Gatm,Src,Abca1,Slc2a1,Gdf3,Nucb2,F7,Sfrp1,Ptgs2,Inhbb,Igfbp2,Dap,Chsy1,Lamp2,Tpcn2,Postn,Tnfrsf11b,Fes,Folr2,Tnc,Cd68,Spp1,Fstl1,Ucp2,Gba	Ccl2,Col1a1,Tgfb1,Gdf15,Hmox1,Sparc,Atp2b1,Dnmt3a,Ctsl,Gpr39,Atf3,Gatm,Src,Abca1,Slc2a1,Gdf3,Nucb2,F7,Sfrp1,Ptgs2,Inhbb,Igfbp2,Dap,Chsy1,Lamp2,Tpcn2,Postn,Tnfrsf11b,Fes,Folr2,Tnc,Cd68,Spp1,Fstl1,Ucp2,Gba
GO:0046467	membrane lipid biosynthetic process	14	108	0.0041	Elovl1,Samd8,Acer3,Asah1,Pigs,Degs1,B4galt6,Sgms2,P2rx7,St6galnac4,B4galt5,Ptplad2,Gba,Sphk1	Elovl1,Samd8,Acer3,Asah1,Pigs,Degs1,B4galt6,Sgms2,P2rx7,St6galnac4,B4galt5,Hacd4,Gba,Sphk1
GO:0071260	cellular response to mechanical stimulus	11	69	0.0041	Col1a1,Tgfb1,Cnn2,Cyba,Slc2a1,Mtpn,Ptgs2,Scx,Gadd45a,Tlr4,Tlr8	Col1a1,Tgfb1,Cnn2,Cyba,Slc2a1,Mtpn,Ptgs2,Scx,Gadd45a,Tlr4,Tlr8
GO:0051048	negative regulation of secretion	22	229	0.0042	Hmox1,Edn1,Anxa1,Gpr39,Tnfrsf1b,Nucb2,Sfrp1,Cx3cl1,Inhbb,Rab11fip5,F2r,Rap1b,Lif,Osm,Frmd4a,Abr,Cd300a,Anpep,Il1rn,Erp29,Cd84,Ucp2	Hmox1,Edn1,Anxa1,Gpr39,Tnfrsf1b,Nucb2,Sfrp1,Cx3cl1,Inhbb,Rab11fip5,F2r,Rap1b,Lif,Osm,Frmd4a,Abr,Cd300a,Anpep,Il1rn,Erp29,Cd84,Ucp2
GO:0002253	activation of immune response	21	213	0.0043	Fcgr2b,Nras,Tlr2,Cd38,Nckap1l,Vav3,C1qc,C1qb,Tlr4,Rftn1,Lat2,C3ar1,C1qa,Tec,Cfi,Fcer1g,Fyb,Nfam1,Nfkbiz,Syk,Cd276	Fcgr2b,Nras,Tlr2,Cd38,Nckap1l,Vav3,C1qc,C1qb,Tlr4,Rftn1,Lat2,C3ar1,C1qa,Tec,Cfi,Fcer1g,Fyb,Nfam1,Nfkbiz,Syk,Cd276
GO:0071704	organic substance metabolic process	313	6824	0.0043	Itgb2,Acvr1b,Gm2a,Loxl3,Ccl3,Ckb,Fkbp10,Stk38l,Acp2,Spi1,Tgfb1,Tbxas1,Hck,Dnase2a,Crabp2,Cd44,Hmox1,Mmp12,Ephb3,Ctsb,Htra1,Elovl1,Tmem189,Itih3,Itih4,Aprt,Pip4k2a,Tgfbr1,Il12rb2,Mertk,Slc25a13,Mmp13,Ctsk,Ctss,Cd5l,Ncf1,Ctsz,Wsb1,Ywhah,Dnase1l1,Tnfaip3,Ctgf,Gnptab,Vsir,Gdpd1,Dnmt3a,Grb2,Cpd,Hif1a,Lgmn,Edn1,Ctsl,Cdk20,Hexb,Parp8,Samd8,Plau,Esd,Loxl2,Bmp1,Naga,Pde1b,Sdf2l1,Rps6ka2,Agpat4,Abcg1,Npc1,…	Itgb2,Acvr1b,Gm2a,Loxl3,Ccl3,Ckb,Fkbp10,Stk38l,Acp2,Spi1,Tgfb1,Tbxas1,Hck,Dnase2a,Crabp2,Cd44,Hmox1,Mmp12,Ephb3,Ctsb,Htra1,Elovl1,Tmem189,Itih3,Itih4,Aprt,Pip4k2a,Tgfbr1,Il12rb2,Mertk,Slc25a13,Mmp13,Ctsk,Ctss,Cd5l,Ncf1,Ctsz,Wsb1,Ywhah,Dnase1l1,Tnfaip3,Ctgf,Gnptab,Vsir,Gdpd1,Dnmt3a,Grb2,Cpd,Hif1a,Lgmn,Edn1,Ctsl,Cdk20,Hexb,Parp8,Samd8,Plau,Esd,Loxl2,Bmp1,Naga,Pde1b,Sdf2l1,Rps6ka2,Agpat4,Abcg1,Npc1,…
GO:0001890	placenta development	19	182	0.0044	Ctsb,Htra1,Grb2,Hif1a,Ctsl,Itgav,Vcam1,Cyr61,Ptgs2,Serpine1,Rbpj,Gjb5,Gjb3,Socs3,Lif,Pla2g4a,Slc8a1,Hs6st1,Cdkn1c	Ctsb,Htra1,Grb2,Hif1a,Ctsl,Itgav,Vcam1,Cyr61,Ptgs2,Serpine1,Rbpj,Gjb5,Gjb3,Socs3,Lif,Pla2g4a,Slc8a1,Hs6st1,Cdkn1c
GO:0034762	regulation of transmembrane transport	41	568	0.0044	Ccl2,Tgfb1,Wdr1,Clic1,Pea15a,Cybb,Ctss,Stac2,Cyba,Ywhah,Edn1,Trem2,Gpr39,Fabp5,Cx3cl1,Tgfb2,Ubash3b,Thbs1,Kcnk13,P2ry6,Sepn1,Tpcn2,F2r,Cemip,Ptafr,Hvcn1,Slc8a1,Scn1b,Actb,P2rx7,Cd63,Osbpl8,Enpp1,Ngf,Tmsb4x,Prkcd,Cacna1d,Cfl1,Myo5a,Fxyd5,Gpr35	Ccl2,Tgfb1,Wdr1,Clic1,Pea15a,Cybb,Ctss,Stac2,Cyba,Ywhah,Edn1,Trem2,Gpr39,Fabp5,Cx3cl1,Tgfb2,Ubash3b,Thbs1,Kcnk13,P2ry6,Sepn1,Tpcn2,F2r,Cemip,Ptafr,Hvcn1,Slc8a1,Scn1b,Actb,P2rx7,Cd63,Osbpl8,Enpp1,Ngf,Tmsb4x,Prkcd,Cacna1d,Cfl1,Myo5a,Fxyd5,Gpr35
GO:0042493	response to drug	28	331	0.0044	Ccl3,Cybb,Ccl4,Edn1,Npc1,Anxa1,Htr2b,Mdk,Abca1,Ptgr1,Cd38,F7,Sfrp1,Mmp2,Nckap1l,Vav3,Serpine1,Tgfb2,Igfbp2,Inhba,Rnf149,Rap2a,Bdnf,Rap1b,Tnfrsf11b,P2rx7,Apobec1,Lox	Ccl3,Cybb,Ccl4,Edn1,Npc1,Anxa1,Htr2b,Mdk,Abca1,Ptgr1,Cd38,F7,Sfrp1,Mmp2,Nckap1l,Vav3,Serpine1,Tgfb2,Igfbp2,Inhba,Rnf149,Rap2a,Bdnf,Rap1b,Tnfrsf11b,P2rx7,Apobec1,Lox
GO:0043304	regulation of mast cell degranulation	8	36	0.0044	Gab2,Hmox1,Fgr,Fcer1g,Fes,Cd300a,Syk,Cd84	Gab2,Hmox1,Fgr,Fcer1g,Fes,Cd300a,Syk,Cd84
GO:0032655	regulation of interleukin-12 production	10	58	0.0045	Mdk,Tlr2,Thbs1,Tlr4,Mefv,Arrb2,Clec7a,Tlr8,Syk,Unc93b1	Mdk,Tlr2,Thbs1,Tlr4,Mefv,Arrb2,Clec7a,Tlr8,Syk,Unc93b1
GO:0045779	negative regulation of bone resorption	6	18	0.0045	Gpr137b,Cd38,Ubash3b,Tnfrsf11b,P2rx7,Inpp5d	Gpr137b,Cd38,Ubash3b,Tnfrsf11b,P2rx7,Inpp5d
GO:0045619	regulation of lymphocyte differentiation	19	183	0.0046	Loxl3,Tgfb1,Il7r,Cd44,Cd83,Vsir,Id2,Runx1,Anxa1,Mdk,Sfrp1,Nckap1l,Mmp14,Sox4,Adam8,Nfam1,Nfkbiz,Syk,Inpp5d	Loxl3,Tgfb1,Il7r,Cd44,Cd83,Vsir,Id2,Runx1,Anxa1,Mdk,Sfrp1,Nckap1l,Mmp14,Sox4,Adam8,Nfam1,Nfkbiz,Syk,Inpp5d
GO:0002248	connective tissue replacement involved in inflammatory response wound healing	4	5	0.0047	Timp1,Hif1a,Il1a,F2r	Timp1,Hif1a,Il1a,F2r
GO:0002282	microglial cell activation involved in immune response	4	5	0.0047	Trem2,Tyrobp,Grn,Cx3cr1	Trem2,Tyrobp,Grn,Cx3cr1
GO:0002673	regulation of acute inflammatory response	9	47	0.0047	Tnfrsf11a,Fcgr2b,Fcgr1,Ptgs2,Alox5ap,Fcer1g,Adam8,Ccr5,Fcgr3	Tnfrsf11a,Fcgr2b,Fcgr1,Ptgs2,Alox5ap,Fcer1g,Adam8,Ccr5,Fcgr3
GO:0010718	positive regulation of epithelial to mesenchymal transition	9	47	0.0047	Col1a1,Tgfb1,Tgfbr1,Loxl2,Mdk,Sdcbp,Pdpn,Tgfb2,Dab2	Col1a1,Tgfb1,Tgfbr1,Loxl2,Mdk,Sdcbp,Pdpn,Tgfb2,Dab2
GO:0033628	regulation of cell adhesion mediated by integrin	9	47	0.0047	Plau,Lpxn,Nckap1l,Fermt3,Serpine1,Tgfb2,Lif,Adam9,Syk	Plau,Lpxn,Nckap1l,Fermt3,Serpine1,Tgfb2,Lif,Adam9,Syk
GO:1902743	regulation of lamellipodium organization	9	47	0.0047	Actr2,Coro1c,Cd44,Arpc2,Src,Pdpn,Capzb,Cfl1,Actr3	Actr2,Coro1c,Cd44,Arpc2,Src,Pdpn,Capzb,Cfl1,Actr3
GO:1903531	negative regulation of secretion by cell	20	199	0.0047	Hmox1,Edn1,Anxa1,Tnfrsf1b,Nucb2,Sfrp1,Cx3cl1,Inhbb,Rab11fip5,F2r,Rap1b,Lif,Osm,Frmd4a,Abr,Cd300a,Il1rn,Erp29,Cd84,Ucp2	Hmox1,Edn1,Anxa1,Tnfrsf1b,Nucb2,Sfrp1,Cx3cl1,Inhbb,Rab11fip5,F2r,Rap1b,Lif,Osm,Frmd4a,Abr,Cd300a,Il1rn,Erp29,Cd84,Ucp2
GO:0033688	regulation of osteoblast proliferation	7	27	0.0048	Fbln5,Itgav,Cyr61,Sfrp1,Tnn,Hpse,Cthrc1	Fbln5,Itgav,Cyr61,Sfrp1,Tnn,Hpse,Cthrc1
GO:0045576	mast cell activation	7	27	0.0048	Tlr4,Lat2,Cd48,Fcer1g,Milr1,Cd300a,Fcgr3	Tlr4,Lat2,Cd48,Fcer1g,Milr1,Cd300a,Fcgr3
GO:0002283	neutrophil activation involved in immune response	5	11	0.0049	Anxa3,Tyrobp,Fcer1g,Myo1f,Syk	Anxa3,Tyrobp,Fcer1g,Myo1f,Syk
GO:0032490	detection of molecule of bacterial origin	5	11	0.0049	Trem2,Itgav,Tlr2,Tlr4,Ssc5d	Trem2,Itgav,Tlr2,Tlr4,Ssc5d
GO:0051960	regulation of nervous system development	66	1071	0.0049	Actr2,Tgfb1,Crabp2,Wdr1,Ephb3,Ctsz,Timp2,Trpv2,Ywhah,Id2,Hif1a,Sdc2,Hcls1,Trem2,Itm2c,Rab29,Abl2,Mdk,Tlr2,Tnfrsf1b,Hgf,Cd38,P2rx4,Camk1,Ctsc,Itgax,Sfrp1,Cx3cl1,Prex1,Tnn,Mapk6,Rbpj,Egr2,Ptk7,Lrp1,Grn,Ror1,Plxnb2,Fn1,Rap2a,Bdnf,Bex1,Gdf6,Cx3cr1,Ptprs,Lif,Zeb2,Tg,Etv5,Dab2,Fes,Fat3,Col3a1,Scn1b,Tanc2,E2f1,Lepre1,Ngf,Ccr5,Cfl1,Iqgap1,Thbs2,Tgif1,Sphk1,Plxna1,Actr3	Actr2,Tgfb1,Crabp2,Wdr1,Ephb3,Ctsz,Timp2,Trpv2,Ywhah,Id2,Hif1a,Sdc2,Hcls1,Trem2,Itm2c,Rab29,Abl2,Mdk,Tlr2,Tnfrsf1b,Hgf,Cd38,P2rx4,Camk1,Ctsc,Itgax,Sfrp1,Cx3cl1,Prex1,Tnn,Mapk6,Rbpj,Egr2,Ptk7,Lrp1,Grn,Ror1,Plxnb2,Fn1,Rap2a,Bdnf,Bex1,Gdf6,Cx3cr1,Ptprs,Lif,Zeb2,Tg,Etv5,Dab2,Fes,Fat3,Col3a1,Scn1b,Tanc2,E2f1,P3h1,Ngf,Ccr5,Cfl1,Iqgap1,Thbs2,Tgif1,Sphk1,Plxna1,Actr3
GO:0002690	positive regulation of leukocyte chemotaxis	13	97	0.005	Ccl2,Ccl3,Ccl4,Ccl7,Lgmn,Edn1,Mdk,F7,Cx3cl1,Nckap1l,Serpine1,Thbs1,C3ar1	Ccl2,Ccl3,Ccl4,Ccl7,Lgmn,Edn1,Mdk,F7,Cx3cl1,Nckap1l,Serpine1,Thbs1,C3ar1
GO:0032732	positive regulation of interleukin-1 production	10	59	0.005	Ccl3,Havcr2,Casp4,Tlr2,Tyrobp,Tlr4,Naip5,P2rx7,Ccr5,Tlr8	Ccl3,Havcr2,Casp4,Tlr2,Tyrobp,Tlr4,Naip5,P2rx7,Ccr5,Tlr8
GO:0030500	regulation of bone mineralization	12	84	0.0051	Tgfb1,Atp2b1,Hif1a,Fam20c,Cyr61,Mgp,Slc8a1,Sgms2,P2rx7,Enpp1,Ecm1,Cd276	Tgfb1,Atp2b1,Hif1a,Fam20c,Cyr61,Mgp,Slc8a1,Sgms2,P2rx7,Enpp1,Ecm1,Cd276
GO:0055067	monovalent inorganic cation homeostasis	15	125	0.0051	Atp6ap1,Edn1,Atp6v0c,Slc11a1,Gpr39,Atp6v0d2,Ppt1,Tmem165,Atp6ap2,Atp6v0a1,Grn,Lacc1,Hvcn1,Slc8a1,Spp1	Atp6ap1,Edn1,Atp6v0c,Slc11a1,Gpr39,Atp6v0d2,Ppt1,Tmem165,Atp6ap2,Atp6v0a1,Grn,Lacc1,Hvcn1,Slc8a1,Spp1
GO:0002429	immune response-activating cell surface receptor signaling pathway	16	140	0.0053	Fcgr2b,Nras,Tlr2,Cd38,Nckap1l,Vav3,Rftn1,Lat2,C3ar1,Tec,Fcer1g,Fyb,Nfam1,Nfkbiz,Syk,Cd276	Fcgr2b,Nras,Tlr2,Cd38,Nckap1l,Vav3,Rftn1,Lat2,C3ar1,Tec,Fcer1g,Fyb,Nfam1,Nfkbiz,Syk,Cd276
GO:0008104	protein localization	104	1890	0.0053	Itgb2,Col1a1,Tgfb1,Bid,Coro1c,Mmp12,Kdelr3,Rrbp1,Ncf1,Ywhah,Rab32,Tnfaip3,Gnptab,Fbln5,Clu,Krt18,Abcg1,Npc1,Anxa1,Slc15a3,Msr1,Tram1,Arl8a,Rab29,Abl2,Ehd4,Zmat3,Tlr2,Lmna,Abca1,Ppt1,Snx8,Sec61a1,Golt1b,Tpp1,Rp2h,Il10ra,Anxa2,Snx1,Crlf2,Atp13a2,Egr2,Spcs2,Rab8b,Sh3pxd2b,Dennd2a,Tmem106a,Phldb2,Rftn1,Mvb12b,Lamp2,Neurl3,Arl11,Rap2a,Rab11fip5,Tmed3,Arfgap3,Rab7b,Wls,Rab31,Fgf7,Actg1,Nptx2,Etv5,Fcer1…	Itgb2,Col1a1,Tgfb1,Bid,Coro1c,Mmp12,Kdelr3,Rrbp1,Ncf1,Ywhah,Rab32,Tnfaip3,Gnptab,Fbln5,Clu,Krt18,Abcg1,Npc1,Anxa1,Slc15a3,Msr1,Tram1,Arl8a,Rab29,Abl2,Ehd4,Zmat3,Tlr2,Lmna,Abca1,Ppt1,Snx8,Sec61a1,Golt1b,Tpp1,Rp2,Il10ra,Anxa2,Snx1,Crlf2,Atp13a2,Egr2,Spcs2,Rab8b,Sh3pxd2b,Dennd2a,Tmem106a,Phldb2,Rftn1,Mvb12b,Lamp2,Neurl3,Arl11,Rap2a,Rab11fip5,Tmed3,Arfgap3,Rab7b,Wls,Rab31,Fgf7,Actg1,Nptx2,Etv5,Fcer1g…
GO:0032965	regulation of collagen biosynthetic process	9	48	0.0053	Ccl2,Tgfb1,Ctgf,Creb3l1,Serpine1,Scx,Fn1,F2r,Arrb2	Ccl2,Tgfb1,Ctgf,Creb3l1,Serpine1,Scx,Fn1,F2r,Arrb2
GO:0098660	inorganic ion transmembrane transport	45	652	0.0054	Ccl3,Atp6v1b2,Clic1,Mcoln2,Trpv2,Atp6ap1,Atp2b1,Atp6v1c1,Atp6v0c,Slc15a3,Slc11a1,Htr2b,Tmem206,Itgav,Ccdc109b,Atp6v0d2,Tmem165,P2rx4,Sec61a1,Slc6a8,Anxa2,Clcn7,Ttyh3,Ttyh2,Mcoln3,Atp6v0a1,Plcl2,Kcnk13,Tpcn2,F2r,Slc39a6,Slc8b1,Hvcn1,Slc8a1,Scn1b,P2rx7,Slc39a11,Slc1a4,Ccr5,Cacna1d,Steap3,Atp6v1a,Ucp2,Slc45a4,Slc37a2	Ccl3,Atp6v1b2,Clic1,Mcoln2,Trpv2,Atp6ap1,Atp2b1,Atp6v1c1,Atp6v0c,Slc15a3,Slc11a1,Htr2b,Tmem206,Itgav,Ccdc109b,Atp6v0d2,Tmem165,P2rx4,Sec61a1,Slc6a8,Anxa2,Clcn7,Ttyh3,Ttyh2,Mcoln3,Atp6v0a1,Plcl2,Kcnk13,Tpcn2,F2r,Slc39a6,Slc8b1,Hvcn1,Slc8a1,Scn1b,P2rx7,Slc39a11,Slc1a4,Ccr5,Cacna1d,Steap3,Atp6v1a,Ucp2,Slc45a4,Slc37a2
GO:2000106	regulation of leukocyte apoptotic process	13	98	0.0054	Il7r,Cd44,Mertk,Hif1a,Hcls1,Anxa1,Fcgr2b,Tgfb2,Fcer1g,P2rx7,Adam8,Ccr5,Lgals3	Il7r,Cd44,Mertk,Hif1a,Hcls1,Anxa1,Fcgr2b,Tgfb2,Fcer1g,P2rx7,Adam8,Ccr5,Lgals3
GO:0032729	positive regulation of interferon-gamma production	11	72	0.0055	Cd244,Il12rb2,Havcr2,Runx1,Slc11a1,Abl2,Nras,Tlr4,Cd14,Tlr8,Cd276	Cd244,Il12rb2,Havcr2,Runx1,Slc11a1,Abl2,Nras,Tlr4,Cd14,Tlr8,Cd276
GO:0045621	positive regulation of lymphocyte differentiation	14	112	0.0055	Tgfb1,Il7r,Cd83,Vsir,Runx1,Anxa1,Mdk,Nckap1l,Mmp14,Sox4,Adam8,Nfkbiz,Syk,Inpp5d	Tgfb1,Il7r,Cd83,Vsir,Runx1,Anxa1,Mdk,Nckap1l,Mmp14,Sox4,Adam8,Nfkbiz,Syk,Inpp5d
GO:0051893	regulation of focal adhesion assembly	10	60	0.0055	Coro1c,Src,Col16a1,Lrp1,Phldb2,Actg1,Mmp14,Fmn1,Cfl1,Iqgap1	Coro1c,Src,Col16a1,Lrp1,Phldb2,Actg1,Mmp14,Fmn1,Cfl1,Iqgap1
GO:0071230	cellular response to amino acid stimulus	11	72	0.0055	Col6a1,Col1a1,Cybb,Cyba,Dnmt3a,Pdgfc,Col1a2,Mmp2,Col16a1,Col5a2,Col3a1	Col6a1,Col1a1,Cybb,Cyba,Dnmt3a,Pdgfc,Col1a2,Mmp2,Col16a1,Col5a2,Col3a1
GO:1901137	carbohydrate derivative biosynthetic process	36	481	0.0055	Tgfb1,Elovl1,Aprt,Slc25a13,Sdf2l1,Npc1,Hexa,Ctps,Srd5a3,Tmem165,Acan,Galnt7,Mgat5,Dse,Pigs,Chst11,Galnt12,Tmem106a,Ostc,Chsy1,Galnt6,B3gnt2,B4galt6,Gnpda1,Ext1,Hs6st2,Hs6st1,St6galnac4,Uap1l1,B4galt5,Pxylp1,B3gnt7,Xylt2,Gcnt4,B3gnt9,Gcnt1	Tgfb1,Elovl1,Aprt,Slc25a13,Sdf2l1,Npc1,Hexa,Ctps,Srd5a3,Tmem165,Acan,Galnt7,Mgat5,Dse,Pigs,Chst11,Galnt12,Tmem106a,Ostc,Chsy1,Galnt6,B3gnt2,B4galt6,Gnpda1,Ext1,Hs6st2,Hs6st1,St6galnac4,Uap1l1,B4galt5,Pxylp1,B3gnt7,Xylt2,Gcnt4,B3gnt9,Gcnt1
GO:1903827	regulation of cellular protein localization	41	576	0.0055	Ccl2,Tgfb1,Arpc2,Stac2,Gpr137b,Hcls1,Trem2,Rab29,Ptpn1,Src,Lmna,Leprot,Camk1,Tyrobp,Trim29,Ptgs2,Atp13a2,Tgfb2,Lrp1,Dclk1,Rab11fip5,Cemip,Lif,Itgam,Fcer1g,Dab2,Sec16b,Edem1,Mmp14,Rhog,Actb,Mdfic,Prkcd,Cfl1,Kif3a,Msn,Lgals3,Myo5a,Lcp1,Iqgap1,Actr3	Ccl2,Tgfb1,Arpc2,Stac2,Gpr137b,Hcls1,Trem2,Rab29,Ptpn1,Src,Lmna,Leprot,Camk1,Tyrobp,Trim29,Ptgs2,Atp13a2,Tgfb2,Lrp1,Dclk1,Rab11fip5,Cemip,Lif,Itgam,Fcer1g,Dab2,Sec16b,Edem1,Mmp14,Rhog,Actb,Mdfic,Prkcd,Cfl1,Kif3a,Msn,Lgals3,Myo5a,Lcp1,Iqgap1,Actr3
GO:0033627	cell adhesion mediated by integrin	7	28	0.0057	Itgb2,Itga5,Itgav,Itga11,Col16a1,Ext1,Adam9	Itgb2,Itga5,Itgav,Itga11,Col16a1,Ext1,Adam9
GO:0055094	response to lipoprotein particle	7	28	0.0057	Itgb2,Npc1,Cd9,Tlr4,Fcer1g,Cd68,Syk	Itgb2,Npc1,Cd9,Tlr4,Fcer1g,Cd68,Syk
GO:0051129	negative regulation of cellular component organization	49	733	0.0058	Spi1,Coro1c,Ctsz,Ywhah,Evl,Clu,Rps6ka2,Itm2c,Rab29,Src,Tlr2,Lmna,Sdcbp,Tnfrsf1b,Hgf,Cd38,Lrpap1,Nupr1,Rbpj,Lrp1,Phldb2,Vat1,Lamp2,Slc35f6,Vill,Ptprs,Lif,Osm,Dab2,Fat3,Gpx1,Mmp14,Ankrd13b,Mefv,Capzb,Cd300a,Arap1,Arrb2,Ccr5,Tmsb4x,Prkcd,Apobec1,Ssh3,Capg,Cfl1,Lgals3,Fnip2,Gba,Actr3	Spi1,Coro1c,Ctsz,Ywhah,Evl,Clu,Rps6ka2,Itm2c,Rab29,Src,Tlr2,Lmna,Sdcbp,Tnfrsf1b,Hgf,Cd38,Lrpap1,Nupr1,Rbpj,Lrp1,Phldb2,Vat1,Lamp2,Slc35f6,Vill,Ptprs,Lif,Osm,Dab2,Fat3,Gpx1,Mmp14,Ankrd13b,Mefv,Capzb,Cd300a,Arap1,Arrb2,Ccr5,Tmsb4x,Prkcd,Apobec1,Ssh3,Capg,Cfl1,Lgals3,Fnip2,Gba,Actr3
GO:0007611	learning or memory	26	304	0.006	Actr2,Gm2a,Hif1a,Lgmn,Itga5,Pde1b,Cln8,Abl2,Gatm,Mdk,Tlr2,Ppt1,Man2b1,Bace1,Ptgs2,Ptchd1,Egr2,Bdnf,Rcan1,Cx3cr1,Nptx2,Pirb,Gpr88,Ngf,Ap1s2,Il1rn	Actr2,Gm2a,Hif1a,Lgmn,Itga5,Pde1b,Cln8,Abl2,Gatm,Mdk,Tlr2,Ppt1,Man2b1,Bace1,Ptgs2,Ptchd1,Egr2,Bdnf,Rcan1,Cx3cr1,Nptx2,Pirb,Gpr88,Ngf,Ap1s2,Il1rn
GO:0002062	chondrocyte differentiation	12	86	0.0061	Col6a1,Tgfb1,Runx1,Acan,Tgfbi,Scx,Chst11,Chsy1,Col12a1,Ext1,Ecm1,Sulf1	Col6a1,Tgfb1,Runx1,Acan,Tgfbi,Scx,Chst11,Chsy1,Col12a1,Ext1,Ecm1,Sulf1
GO:0030279	negative regulation of ossification	12	86	0.0061	Tgfb1,Id2,Hif1a,Mdk,Sfrp1,Tnn,Rbpj,Fndc3b,Chsy1,Enpp1,Ecm1,Cdk6	Tgfb1,Id2,Hif1a,Mdk,Sfrp1,Tnn,Rbpj,Fndc3b,Chsy1,Enpp1,Ecm1,Cdk6
GO:0070838	divalent metal ion transport	25	287	0.0061	Ccl3,Mcoln2,Trpv2,Atp2b1,Ctgf,Slc11a1,Htr2b,Itgav,Ccdc109b,Tmem165,P2rx4,Sec61a1,Anxa2,Slc41a2,Mcoln3,Plcl2,Tpcn2,F2r,Slc39a6,Slc8b1,Slc8a1,P2rx7,Slc39a11,Ccr5,Cacna1d	Ccl3,Mcoln2,Trpv2,Atp2b1,Ctgf,Slc11a1,Htr2b,Itgav,Ccdc109b,Tmem165,P2rx4,Sec61a1,Anxa2,Slc41a2,Mcoln3,Plcl2,Tpcn2,F2r,Slc39a6,Slc8b1,Slc8a1,P2rx7,Slc39a11,Ccr5,Cacna1d
GO:0009790	embryo development	70	1165	0.0062	Acvr1b,Loxl3,Col6a1,Col1a1,Tgfb1,Crabp2,Rcn1,Tgfbr1,Id2,Dnmt3a,Grb2,Hif1a,Edn1,Itga5,Runx1,Hbegf,Htr2b,Abl2,Frzb,Itgav,Vcam1,Pdgfc,Cyr61,Col24a1,Gdf3,Atp6ap2,Slc6a8,Sfrp1,Mmp2,Cmtm3,Myo1e,Rbpj,Scx,Ptk7,Tgfb2,Gjb5,Chst11,Grn,Gjb3,Inhba,Plxnb2,Fn1,Fam46c,Socs3,Tpra1,Lif,Rspo2,Wls,Zeb2,Cthrc1,Col12a1,Pdgfa,Ext1,Dab2,Mfsd7b,Slc8a1,Hs6st1,Col8a1,Mmp14,Abr,Mafb,Tanc2,Sox4,Myo7a,Bcl2l11,Cfl1,Kif3a,Cdkn1…	Acvr1b,Loxl3,Col6a1,Col1a1,Tgfb1,Crabp2,Rcn1,Tgfbr1,Id2,Dnmt3a,Grb2,Hif1a,Edn1,Itga5,Runx1,Hbegf,Htr2b,Abl2,Frzb,Itgav,Vcam1,Pdgfc,Cyr61,Col24a1,Gdf3,Atp6ap2,Slc6a8,Sfrp1,Mmp2,Cmtm3,Myo1e,Rbpj,Scx,Ptk7,Tgfb2,Gjb5,Chst11,Grn,Gjb3,Inhba,Plxnb2,Fn1,Fam46c,Socs3,Tpra1,Lif,Rspo2,Wls,Zeb2,Cthrc1,Col12a1,Pdgfa,Ext1,Dab2,Mfsd7b,Slc8a1,Hs6st1,Col8a1,Mmp14,Abr,Mafb,Tanc2,Sox4,Myo7a,Bcl2l11,Cfl1,Kif3a,Cdkn1…
GO:0044242	cellular lipid catabolic process	18	173	0.0062	Gm2a,Gdpd1,Hexb,Naga,Hexa,Srd5a3,Acer3,Gla,Asah1,Pla2g15,Akr1b8,Daglb,Lrp1,Pnpla7,Abhd12,Pla2g4a,Psap,Gba	Gm2a,Gdpd1,Hexb,Naga,Hexa,Srd5a3,Acer3,Gla,Asah1,Pla2g15,Akr1b8,Daglb,Lrp1,Pnpla7,Abhd12,Pla2g4a,Psap,Gba
GO:0045137	development of primary sexual characteristics	22	237	0.0062	Acvr1b,Tgfbr1,Serpinb6a,Sdc1,Ctsl,Mmp19,Itgav,Src,Ereg,Nupr1,Sfrp1,Mmp2,Serpine1,Scx,Tgfb2,Inhba,Lhfpl2,Fgf7,Pla2g4a,Mmp14,Arrb2,Bcl2l11	Acvr1b,Tgfbr1,Serpinb6a,Sdc1,Ctsl,Mmp19,Itgav,Src,Ereg,Nupr1,Sfrp1,Mmp2,Serpine1,Scx,Tgfb2,Inhba,Lhfpl2,Fgf7,Pla2g4a,Mmp14,Arrb2,Bcl2l11
GO:0001649	osteoblast differentiation	13	100	0.0063	Ccl3,Col1a1,Wisp1,Creb3l1,Cyr61,Gpnmb,Sfrp1,Tnn,Sh3pxd2b,Rspo2,Spp1,Clec5a,Lox	Ccl3,Col1a1,Wisp1,Creb3l1,Cyr61,Gpnmb,Sfrp1,Tnn,Sh3pxd2b,Rspo2,Spp1,Clec5a,Lox
GO:0046634	regulation of alpha-beta T cell activation	13	100	0.0063	Loxl3,Tgfb1,Cd244,Cd44,Cd83,Vsir,Runx1,Anxa1,Nckap1l,Cd80,Cd300a,Nfkbiz,Syk	Loxl3,Tgfb1,Cd244,Cd44,Cd83,Vsir,Runx1,Anxa1,Nckap1l,Cd80,Cd300a,Nfkbiz,Syk
GO:0042552	myelination	14	114	0.0064	Tgfb1,Hexb,Clu,Hexa,Nab2,Tlr2,Cd9,Acer3,Egr2,Degs1,B4galt6,Psap,B4galt5,Myo5a	Tgfb1,Hexb,Clu,Hexa,Nab2,Tlr2,Cd9,Acer3,Egr2,Degs1,B4galt6,Psap,B4galt5,Myo5a
GO:0033004	negative regulation of mast cell activation	5	12	0.0065	Hmox1,Milr1,Cd300lf,Cd300a,Cd84	Hmox1,Milr1,Cd300lf,Cd300a,Cd84
GO:0030282	bone mineralization	9	50	0.0066	Mmp13,Fgr,Ibsp,Col1a2,Gpnmb,Ptgs2,Sbno2,Rspo2,Lox	Mmp13,Fgr,Ibsp,Col1a2,Gpnmb,Ptgs2,Sbno2,Rspo2,Lox
GO:0030834	regulation of actin filament depolymerization	9	50	0.0066	Wdr1,Arpc2,Evl,Mtpn,Vill,Capzb,Plek,Capg,Cfl1	Wdr1,Arpc2,Evl,Mtpn,Vill,Capzb,Plek,Capg,Cfl1
GO:0032731	positive regulation of interleukin-1 beta production	9	50	0.0066	Ccl3,Casp4,Tlr2,Tyrobp,Tlr4,Naip5,P2rx7,Ccr5,Tlr8	Ccl3,Casp4,Tlr2,Tyrobp,Tlr4,Naip5,P2rx7,Ccr5,Tlr8
GO:0032757	positive regulation of interleukin-8 production	9	50	0.0066	Cd244,Tlr2,Serpine1,Tlr4,Cd14,F2r,Clec7a,Tlr8,Syk	Cd244,Tlr2,Serpine1,Tlr4,Cd14,F2r,Clec7a,Tlr8,Syk
GO:0034446	substrate adhesion-dependent cell spreading	9	50	0.0066	Ephb3,Mertk,Itgav,Src,Sfrp1,Fermt3,Micall2,Fndc3b,Fn1	Ephb3,Mertk,Itgav,Src,Sfrp1,Fermt3,Micall2,Fndc3b,Fn1
GO:0045646	regulation of erythrocyte differentiation	9	50	0.0066	Acvr1b,Spi1,Id2,Hif1a,Nckap1l,Inhba,Mafb,Cdk6,Inpp5d	Acvr1b,Spi1,Id2,Hif1a,Nckap1l,Inhba,Mafb,Cdk6,Inpp5d
GO:0051495	positive regulation of cytoskeleton organization	21	222	0.0066	Actr2,Hck,Wdr1,Arpc2,Tgfbr1,Ctgf,Grb2,Evl,Edn1,Cx3cl1,Nckap1l,Sh3pxd2b,Arpc5,Fes,Arpc1b,Fmn1,Plek,Kirrel,Cfl1,Arpc4,Actr3	Actr2,Hck,Wdr1,Arpc2,Tgfbr1,Ctgf,Grb2,Evl,Edn1,Cx3cl1,Nckap1l,Sh3pxd2b,Arpc5,Fes,Arpc1b,Fmn1,Plek,Kirrel,Cfl1,Arpc4,Actr3
GO:1902622	regulation of neutrophil migration	9	50	0.0066	Edn1,Mdk,Il1a,Mpp1,Nckap1l,C3ar1,Rhog,Bst1,Adam8	Edn1,Mdk,Il1a,Mpp1,Nckap1l,C3ar1,Rhog,Bst1,Adam8
GO:0014009	glial cell proliferation	6	20	0.0067	Clu,Trem2,Csf1r,Cx3cl1,Sox4,Gba	Clu,Trem2,Csf1r,Cx3cl1,Sox4,Gba
GO:0044319	wound healing, spreading of cells	7	29	0.0067	Cd44,Mmp12,Itga5,Hbegf,Col5a1,Cyr61,Pdpn	Cd44,Mmp12,Itga5,Hbegf,Col5a1,Cyr61,Pdpn
GO:0045778	positive regulation of ossification	13	101	0.0067	Tgfb1,Wisp1,Clic1,Atp6ap1,Atp2b1,Fam20c,Lmna,Cyr61,Tgfb2,Cthrc1,Slc8a1,P2rx7,Cd276	Tgfb1,Wisp1,Clic1,Atp6ap1,Atp2b1,Fam20c,Lmna,Cyr61,Tgfb2,Cthrc1,Slc8a1,P2rx7,Cd276
GO:0048260	positive regulation of receptor-mediated endocytosis	10	62	0.0067	Clu,Sele,Ppt1,Anxa2,Serpine1,Dab2,Cd63,Arrb2,Kif3a,Syk	Clu,Sele,Ppt1,Anxa2,Serpine1,Dab2,Cd63,Arrb2,Kif3a,Syk
GO:0050654	chondroitin sulfate proteoglycan metabolic process	7	29	0.0067	Bgn,Dse,Chst11,Mamdc2,Chsy1,Pxylp1,Xylt2	Bgn,Dse,Chst11,Mamdc2,Chsy1,Pxylp1,Xylt2
GO:1901658	glycosyl compound catabolic process	7	29	0.0067	Naga,Gusb,Fuca1,Gla,Apobec1,Fuca2,Gba	Naga,Gusb,Fuca1,Gla,Apobec1,Fuca2,Gba
GO:1902042	negative regulation of extrinsic apoptotic signaling pathway via death domain receptors	7	29	0.0067	Hmox1,Pea15a,Tnfaip3,Hgf,Serpine1,Gpx1,Tnfrsf23	Hmox1,Pea15a,Tnfaip3,Hgf,Serpine1,Gpx1,Tnfrsf23
GO:0043436	oxoacid metabolic process	52	800	0.0068	Tgfb1,Tbxas1,Crabp2,Cd44,Elovl1,Tmem189,Itih3,Itih4,Ncf1,Hif1a,Edn1,Npc1,Aldh18a1,Gusb,Gatm,Tlr2,Ptgr1,Pdpn,Ctps,Akr1a1,Hgf,Hpgds,Bgn,Pla2g15,Ptgs2,Npl,Dse,Nagk,Daglb,Chst11,Mamdc2,Tlr4,Chsy1,Degs1,Hk3,Lipa,Cemip,Gnpda1,Pla2g4a,Alox5ap,Ext1,Dpep2,Gpx1,Cyp4v3,Enpp1,Xylt2,Renbp,Syk,Myo5a,Ptplad2,Haghl,Sphk1	Tgfb1,Tbxas1,Crabp2,Cd44,Elovl1,Tmem189,Itih3,Itih4,Ncf1,Hif1a,Edn1,Npc1,Aldh18a1,Gusb,Gatm,Tlr2,Ptgr1,Pdpn,Ctps,Akr1a1,Hgf,Hpgds,Bgn,Pla2g15,Ptgs2,Npl,Dse,Nagk,Daglb,Chst11,Mamdc2,Tlr4,Chsy1,Degs1,Hk3,Lipa,Cemip,Gnpda1,Pla2g4a,Alox5ap,Ext1,Dpep2,Gpx1,Cyp4v3,Enpp1,Xylt2,Renbp,Syk,Myo5a,Hacd4,Haghl,Sphk1
GO:0062197	cellular response to chemical stress	24	273	0.0068	Hmox1,Ncf1,Serpinb6a,Tnfaip3,Hif1a,Anxa1,Src,Slc25a24,Slc2a1,Wnt16,Mmp2,Ptgs2,Atp13a2,Thbs1,Aldh3b1,Sepn1,Etv5,Slc8a1,Il18bp,Sirpa,Prkcd,Cfl1,Prdx1,Sphk1	Hmox1,Ncf1,Serpinb6a,Tnfaip3,Hif1a,Anxa1,Src,Slc25a24,Slc2a1,Wnt16,Mmp2,Ptgs2,Atp13a2,Thbs1,Aldh3b1,Sepn1,Etv5,Slc8a1,Il18bp,Sirpa,Prkcd,Cfl1,Prdx1,Sphk1
GO:0006082	organic acid metabolic process	53	821	0.0069	Tgfb1,Tbxas1,Crabp2,Cd44,Elovl1,Tmem189,Itih3,Itih4,Ncf1,Hif1a,Edn1,Npc1,Aldh18a1,Gusb,Gatm,Tlr2,Ptgr1,Pdpn,Ctps,Akr1a1,Hgf,Hpgds,Bgn,Pla2g15,Ptgs2,Npl,Dse,Nagk,Daglb,Chst11,Mamdc2,Tlr4,Chsy1,Degs1,Hk3,Lipa,Cemip,Gnpda1,Pla2g4a,Alox5ap,Ext1,Dpep2,Gpx1,Cyp4v3,Enpp1,Spp1,Xylt2,Renbp,Syk,Myo5a,Ptplad2,Haghl,Sphk1	Tgfb1,Tbxas1,Crabp2,Cd44,Elovl1,Tmem189,Itih3,Itih4,Ncf1,Hif1a,Edn1,Npc1,Aldh18a1,Gusb,Gatm,Tlr2,Ptgr1,Pdpn,Ctps,Akr1a1,Hgf,Hpgds,Bgn,Pla2g15,Ptgs2,Npl,Dse,Nagk,Daglb,Chst11,Mamdc2,Tlr4,Chsy1,Degs1,Hk3,Lipa,Cemip,Gnpda1,Pla2g4a,Alox5ap,Ext1,Dpep2,Gpx1,Cyp4v3,Enpp1,Spp1,Xylt2,Renbp,Syk,Myo5a,Hacd4,Haghl,Sphk1
GO:0009266	response to temperature stimulus	18	175	0.0069	Ccl2,Hmox1,Trpv2,Atp2b1,Aldh18a1,Htr2b,Il1a,Tfec,Ptgs2,Metrnl,Rbm3,Myof,Tlr4,Cd14,Lxn,Osm,Arrb2,Ucp2	Ccl2,Hmox1,Trpv2,Atp2b1,Aldh18a1,Htr2b,Il1a,Tfec,Ptgs2,Metrnl,Rbm3,Myof,Tlr4,Cd14,Lxn,Osm,Arrb2,Ucp2
GO:0010769	regulation of cell morphogenesis involved in differentiation	28	343	0.007	Actr2,Coro1c,Crabp2,Ephb3,Arpc2,Trpv2,Ywhah,Sdc2,Hcls1,P4hb,Mdk,Pdpn,Prex1,Lrp1,Plxnb2,Fn1,Rap2a,Bdnf,Ptprs,Zeb2,Postn,Dab2,Tanc2,Ngf,Ccr5,Cfl1,Plxna1,Actr3	Actr2,Coro1c,Crabp2,Ephb3,Arpc2,Trpv2,Ywhah,Sdc2,Hcls1,P4hb,Mdk,Pdpn,Prex1,Lrp1,Plxnb2,Fn1,Rap2a,Bdnf,Ptprs,Zeb2,Postn,Dab2,Tanc2,Ngf,Ccr5,Cfl1,Plxna1,Actr3
GO:0014004	microglia differentiation	4	6	0.007	Tlr2,Itgam,Nrros,Gba	Tlr2,Itgam,Nrros,Gba
GO:0019262	N-acetylneuraminate catabolic process	4	6	0.007	Npl,Nagk,Gnpda1,Renbp	Npl,Nagk,Gnpda1,Renbp
GO:0032642	regulation of chemokine production	12	88	0.007	Mcoln2,Havcr2,Trem2,Csf1r,Tlr2,Lrp1,Tlr4,Postn,Mefv,Sirpa,Syk,Cd84	Mcoln2,Havcr2,Trem2,Csf1r,Tlr2,Lrp1,Tlr4,Postn,Mefv,Sirpa,Syk,Cd84
GO:0045596	negative regulation of cell differentiation	50	761	0.007	Loxl3,Ccl3,Tgfb1,Coro1c,Cd44,Wisp1,Tgfbr1,Ctsz,Ywhah,Id2,Gpr137b,Runx1,Abcg1,Lbh,Tmem178,Anxa1,Itm2c,Rab29,Col5a1,Frzb,Itgav,Mdk,Il1a,Cd38,Ereg,Gdf3,Nucb2,Sfrp1,C1qc,Tnn,Rbpj,Fndc3b,Tgfb2,Ubash3b,Lrp1,Bdnf,Bex1,Ptprs,Postn,Dab2,Fat3,Col5a2,Col3a1,Mafb,E2f1,Enpp1,Ccr5,Cdk6,Inpp5d,Actr3	Loxl3,Ccl3,Tgfb1,Coro1c,Cd44,Wisp1,Tgfbr1,Ctsz,Ywhah,Id2,Gpr137b,Runx1,Abcg1,Lbh,Tmem178,Anxa1,Itm2c,Rab29,Col5a1,Frzb,Itgav,Mdk,Il1a,Cd38,Ereg,Gdf3,Nucb2,Sfrp1,C1qc,Tnn,Rbpj,Fndc3b,Tgfb2,Ubash3b,Lrp1,Bdnf,Bex1,Ptprs,Postn,Dab2,Fat3,Col5a2,Col3a1,Mafb,E2f1,Enpp1,Ccr5,Cdk6,Inpp5d,Actr3
GO:0046477	glycosylceramide catabolic process	4	6	0.007	Naga,Gla,Psap,Gba	Naga,Gla,Psap,Gba
GO:0071640	regulation of macrophage inflammatory protein 1 alpha production	4	6	0.007	Mcoln2,Trem2,Mefv,Sirpa	Mcoln2,Trem2,Mefv,Sirpa
GO:1904141	positive regulation of microglial cell migration	4	6	0.007	Trem2,P2rx4,Cx3cl1,Cx3cr1	Trem2,P2rx4,Cx3cl1,Cx3cr1
GO:0002831	regulation of response to biotic stimulus	24	274	0.0071	Vav1,Mmp12,Htra1,Cyba,Tnfaip3,Havcr2,Ly86,Cd180,Trem2,Mr1,Tlr2,Fgr,Ereg,Cxcl1,Mmp2,Cx3cl1,Tlr4,Grn,Myo1f,Adam8,Arrb2,Tlr8,Cd84,Sh2d1b2	Vav1,Mmp12,Htra1,Cyba,Tnfaip3,Havcr2,Ly86,Cd180,Trem2,Mr1,Tlr2,Fgr,Ereg,Cxcl1,Mmp2,Cx3cl1,Tlr4,Grn,Myo1f,Adam8,Arrb2,Tlr8,Cd84,Sh2d1b1
GO:0048858	cell projection morphogenesis	36	490	0.0071	Ephb3,Evl,Emb,Clu,Sdc2,Alcam,Hcls1,Csf1r,Abl2,Mdk,Snx1,Nckap1l,Tnn,Egr2,Tgfb2,Lrp1,Myo16,Dclk1,Plxnb2,Bdnf,B3gnt2,B4galt6,Zeb2,Postn,Cdh11,Ext1,Unc5b,Rhog,Scn1b,Actb,Fmn1,Ngf,B4galt5,Kif3a,Iqgap1,Plxna1	Ephb3,Evl,Emb,Clu,Sdc2,Alcam,Hcls1,Csf1r,Abl2,Mdk,Snx1,Nckap1l,Tnn,Egr2,Tgfb2,Lrp1,Myo16,Dclk1,Plxnb2,Bdnf,B3gnt2,B4galt6,Zeb2,Postn,Cdh11,Ext1,Unc5b,Rhog,Scn1b,Actb,Fmn1,Ngf,B4galt5,Kif3a,Iqgap1,Plxna1
GO:0060485	mesenchyme development	21	224	0.0071	Loxl3,Plaur,Tgfb1,Coro1c,Tgfbr1,Hif1a,Edn1,Loxl2,Htr2b,Frzb,Wnt16,Sfrp1,Rbpj,Scx,Ptk7,Tgfb2,Thbs1,Fn1,Zeb2,Ext1,Cfl1	Loxl3,Plaur,Tgfb1,Coro1c,Tgfbr1,Hif1a,Edn1,Loxl2,Htr2b,Frzb,Wnt16,Sfrp1,Rbpj,Scx,Ptk7,Tgfb2,Thbs1,Fn1,Zeb2,Ext1,Cfl1
GO:0032649	regulation of interferon-gamma production	13	102	0.0072	Cd244,Il12rb2,Vsir,Havcr2,Runx1,Slc11a1,Abl2,Nras,Tlr4,Cd14,Sirpa,Tlr8,Cd276	Cd244,Il12rb2,Vsir,Havcr2,Runx1,Slc11a1,Abl2,Nras,Tlr4,Cd14,Sirpa,Tlr8,Cd276
GO:0002437	inflammatory response to antigenic stimulus	8	40	0.0073	Il1a,Fcgr1,Rbpj,Ext1,Lilrb4,Cd68,Il1rn,Fcgr3	Il1a,Fcgr1,Rbpj,Ext1,Lilrb4a,Cd68,Il1rn,Fcgr3
GO:0006066	alcohol metabolic process	25	292	0.0073	Gdpd1,Abcg1,Npc1,Cln8,Abca1,Akr1a1,Srd5a3,Acer3,Asah1,Fgl1,Akr1b8,Apobr,Lrp1,Myof,Plcl2,Ch25h,Aldh3b1,Ppap2c,Pla2g4a,Ptafr,Moxd1,Slc37a2,Gba,Sphk1,Soat1	Gdpd1,Abcg1,Npc1,Cln8,Abca1,Akr1a1,Srd5a3,Acer3,Asah1,Fgl1,Akr1b8,Apobr,Lrp1,Myof,Plcl2,Ch25h,Aldh3b1,Plpp2,Pla2g4a,Ptafr,Moxd1,Slc37a2,Gba,Sphk1,Soat1
GO:0060560	developmental growth involved in morphogenesis	15	131	0.0074	Tgfb1,Alcam,Sfrp1,Tnn,Ptk7,Dclk1,Bdnf,Zeb2,Postn,Ext1,Fmn1,Tnc,Kif26b,Iqgap1,Plxna1	Tgfb1,Alcam,Sfrp1,Tnn,Ptk7,Dclk1,Bdnf,Zeb2,Postn,Ext1,Fmn1,Tnc,Kif26b,Iqgap1,Plxna1
GO:0002833	positive regulation of response to biotic stimulus	16	146	0.0075	Vav1,Mmp12,Cyba,Havcr2,Ly86,Cd180,Mr1,Tlr2,Ereg,Cxcl1,Mmp2,Tlr4,Grn,Adam8,Tlr8,Sh2d1b2	Vav1,Mmp12,Cyba,Havcr2,Ly86,Cd180,Mr1,Tlr2,Ereg,Cxcl1,Mmp2,Tlr4,Grn,Adam8,Tlr8,Sh2d1b1
GO:0003013	circulatory system process	32	418	0.0076	Tgfb1,Tbxas1,Hmox1,Cyba,Ccl4,Atp2b1,Id2,Hif1a,Edn1,Rps6ka2,Htr2b,Src,Cd38,P2rx4,Col1a2,Atp6ap2,Mmp2,Cx3cl1,Ptgs2,C3ar1,F2r,Ptafr,Postn,Prcp,Gpx1,F5,Slc8a1,Abr,Scn1b,Snx5,Cacna1d,Ncf2	Tgfb1,Tbxas1,Hmox1,Cyba,Ccl4,Atp2b1,Id2,Hif1a,Edn1,Rps6ka2,Htr2b,Src,Cd38,P2rx4,Col1a2,Atp6ap2,Mmp2,Cx3cl1,Ptgs2,C3ar1,F2r,Ptafr,Postn,Prcp,Gpx1,F5,Slc8a1,Abr,Scn1b,Snx5,Cacna1d,Ncf2
GO:0006812	cation transport	53	825	0.0076	Ccl3,Atp6v1b2,Mcoln2,Trpv2,Atp6ap1,Atp2b1,Ctgf,Edn1,Atp6v1c1,Atp6v0c,Slc15a3,Slc11a1,Htr2b,Itgav,Ccdc109b,Atp6v0d2,Tmem165,P2rx4,Sec61a1,Slc6a8,Anxa2,Slc41a2,Mcoln3,Atp13a2,Atp6v0a1,Plcl2,Kcnk13,Sfxn3,Tpcn2,F2r,Fam26e,Slc39a6,Slc8b1,Hvcn1,Fcer1g,Mfsd7b,Slc8a1,Ftl1,Scn1b,Slc7a2,P2rx7,Nsf,Cd300a,Slc39a11,Slc1a4,Ccr5,Cacna1d,Steap3,Atp6v1a,Syk,Ucp2,Slc45a4,Fcgr3	Ccl3,Atp6v1b2,Mcoln2,Trpv2,Atp6ap1,Atp2b1,Ctgf,Edn1,Atp6v1c1,Atp6v0c,Slc15a3,Slc11a1,Htr2b,Itgav,Ccdc109b,Atp6v0d2,Tmem165,P2rx4,Sec61a1,Slc6a8,Anxa2,Slc41a2,Mcoln3,Atp13a2,Atp6v0a1,Plcl2,Kcnk13,Sfxn3,Tpcn2,F2r,Fam26e,Slc39a6,Slc8b1,Hvcn1,Fcer1g,Mfsd7b,Slc8a1,Ftl1,Scn1b,Slc7a2,P2rx7,Nsf,Cd300a,Slc39a11,Slc1a4,Ccr5,Cacna1d,Steap3,Atp6v1a,Syk,Ucp2,Slc45a4,Fcgr3
GO:0006820	anion transport	37	511	0.0076	Slc7a7,Clic1,Gltp,Slc25a13,Abcc3,Emb,Abcg1,Anxa1,Slc11a1,Cln8,Tmem206,Slc25a24,Abca1,Pdpn,Slc2a1,Slc6a8,Slco2a1,Clcn7,Ttyh3,Ttyh2,P2ry6,Bdnf,Sfxn3,Pltp,Tg,Pla2g4a,Folr2,Slc7a2,P2rx7,Osbpl8,Psap,Enpp1,Rbpr2,Slc1a4,Prkcd,Pqlc1,Slc37a2	Slc7a7,Clic1,Gltp,Slc25a13,Abcc3,Emb,Abcg1,Anxa1,Slc11a1,Cln8,Tmem206,Slc25a24,Abca1,Pdpn,Slc2a1,Slc6a8,Slco2a1,Clcn7,Ttyh3,Ttyh2,P2ry6,Bdnf,Sfxn3,Pltp,Tg,Pla2g4a,Folr2,Slc7a2,P2rx7,Osbpl8,Psap,Enpp1,Stra6l,Slc1a4,Prkcd,Pqlc1,Slc37a2
GO:0008015	blood circulation	31	400	0.0077	Tgfb1,Tbxas1,Hmox1,Cyba,Ccl4,Atp2b1,Id2,Hif1a,Edn1,Rps6ka2,Htr2b,Cd38,P2rx4,Col1a2,Atp6ap2,Mmp2,Cx3cl1,Ptgs2,C3ar1,F2r,Ptafr,Postn,Prcp,Gpx1,F5,Slc8a1,Abr,Scn1b,Snx5,Cacna1d,Ncf2	Tgfb1,Tbxas1,Hmox1,Cyba,Ccl4,Atp2b1,Id2,Hif1a,Edn1,Rps6ka2,Htr2b,Cd38,P2rx4,Col1a2,Atp6ap2,Mmp2,Cx3cl1,Ptgs2,C3ar1,F2r,Ptafr,Postn,Prcp,Gpx1,F5,Slc8a1,Abr,Scn1b,Snx5,Cacna1d,Ncf2
GO:0031346	positive regulation of cell projection organization	35	474	0.0077	Actr2,Coro1c,Crabp2,Arpc2,Tgfbr1,Trpv2,Hcls1,Abl2,Mdk,Src,Hgf,Camk1,Cx3cl1,Mapk6,Rab8b,Ptk7,Lrp1,Grn,Ror1,Plxnb2,Fn1,Bdnf,Lif,Zeb2,Fes,Scn1b,P2rx7,Lepre1,Ngf,Arap1,Cfl1,Iqgap1,Sphk1,Plxna1,Actr3	Actr2,Coro1c,Crabp2,Arpc2,Tgfbr1,Trpv2,Hcls1,Abl2,Mdk,Src,Hgf,Camk1,Cx3cl1,Mapk6,Rab8b,Ptk7,Lrp1,Grn,Ror1,Plxnb2,Fn1,Bdnf,Lif,Zeb2,Fes,Scn1b,P2rx7,P3h1,Ngf,Arap1,Cfl1,Iqgap1,Sphk1,Plxna1,Actr3
GO:0050920	regulation of chemotaxis	21	226	0.0078	Ccl2,Ccl3,Tgfb1,Ccl4,Ccl7,Lgmn,Edn1,Trem2,Mdk,P2rx4,Mpp1,F7,Cx3cl1,Nckap1l,Serpine1,Thbs1,C3ar1,Fn1,Slc8b1,Bst1,Tmsb4x	Ccl2,Ccl3,Tgfb1,Ccl4,Ccl7,Lgmn,Edn1,Trem2,Mdk,P2rx4,Mpp1,F7,Cx3cl1,Nckap1l,Serpine1,Thbs1,C3ar1,Fn1,Slc8b1,Bst1,Tmsb4x
GO:0051384	response to glucocorticoid	17	162	0.0078	Ccl2,Tgfb1,Sparc,Atp2b1,Sdc1,Edn1,Ctsl,Anxa1,Mdk,Anxa3,Ptgs2,Igfbp2,Glb1,Ptafr,Adam9,Il1rn,Gba	Ccl2,Tgfb1,Sparc,Atp2b1,Sdc1,Edn1,Ctsl,Anxa1,Mdk,Anxa3,Ptgs2,Igfbp2,Glb1,Ptafr,Adam9,Il1rn,Gba
GO:0014013	regulation of gliogenesis	16	147	0.0079	Tgfb1,Wdr1,Id2,Trem2,Mdk,Tlr2,Tnfrsf1b,P2rx4,Cx3cl1,Egr2,Lrp1,Cx3cr1,Lif,Etv5,E2f1,Actr3	Tgfb1,Wdr1,Id2,Trem2,Mdk,Tlr2,Tnfrsf1b,P2rx4,Cx3cl1,Egr2,Lrp1,Cx3cr1,Lif,Etv5,E2f1,Actr3
GO:0019722	calcium-mediated signaling	16	147	0.0079	Ccl3,Mcoln2,Edn1,Htr2b,Vcam1,P2rx4,Mcoln3,Lat2,Rcan1,Tpcn2,Cx3cr1,Slc8a1,Ccr5,Cacna1d,Selp,Sphk1	Ccl3,Mcoln2,Edn1,Htr2b,Vcam1,P2rx4,Mcoln3,Lat2,Rcan1,Tpcn2,Cx3cr1,Slc8a1,Ccr5,Cacna1d,Selp,Sphk1
GO:0001573	ganglioside metabolic process	6	21	0.008	Gm2a,Hexb,Hexa,B4galt6,St6galnac4,B4galt5	Gm2a,Hexb,Hexa,B4galt6,St6galnac4,B4galt5
GO:0002523	leukocyte migration involved in inflammatory response	6	21	0.008	Ccl2,Itgb2,Mdk,Cx3cl1,Itgam,Adam8	Ccl2,Itgb2,Mdk,Cx3cl1,Itgam,Adam8
GO:0002532	production of molecular mediator involved in inflammatory response	6	21	0.008	Tlr4,Alox5ap,Fcer1g,Slc7a2,Cd300a,Syk	Tlr4,Alox5ap,Fcer1g,Slc7a2,Cd300a,Syk
GO:0016042	lipid catabolic process	23	260	0.008	Gm2a,Ywhah,Gdpd1,Hexb,Naga,Hexa,Ppt1,Srd5a3,Acer3,Gla,Asah1,Pla2g15,Akr1b8,Daglb,Lrp1,Pnpla7,Nceh1,Lipa,Abhd12,Pla2g4a,Psap,Spp1,Gba	Gm2a,Ywhah,Gdpd1,Hexb,Naga,Hexa,Ppt1,Srd5a3,Acer3,Gla,Asah1,Pla2g15,Akr1b8,Daglb,Lrp1,Pnpla7,Nceh1,Lipa,Abhd12,Pla2g4a,Psap,Spp1,Gba
GO:0023061	signal release	19	194	0.008	Edn1,Anxa1,Ecrg4,Fam129b,Tlr2,Abca1,Ppt1,Tmem106a,Inhba,Rab11fip5,Wls,Fcer1g,P2rx7,Cd300a,Ildr2,Il1rn,Syk,Myo5a,Fcgr3	Edn1,Anxa1,1500015O10Rik,Fam129b,Tlr2,Abca1,Ppt1,Tmem106a,Inhba,Rab11fip5,Wls,Fcer1g,P2rx7,Cd300a,Ildr2,Il1rn,Syk,Myo5a,Fcgr3
GO:0050678	regulation of epithelial cell proliferation	29	365	0.008	Ccl2,Tgfb1,Hmox1,Mmp12,Htra1,Tgfbr1,Cyba,Sparc,Tnfaip3,Ctsl,Plau,Htr2b,Mdk,Nras,Nupr1,Sfrp1,Tgfb2,Thbs1,Tlr4,Grn,Fgf7,Dab2,Gpx1,Cd109,Ecm1,Kif3a,Cdk6,Sulf1,Slurp1	Ccl2,Tgfb1,Hmox1,Mmp12,Htra1,Tgfbr1,Cyba,Sparc,Tnfaip3,Ctsl,Plau,Htr2b,Mdk,Nras,Nupr1,Sfrp1,Tgfb2,Thbs1,Tlr4,Grn,Fgf7,Dab2,Gpx1,Cd109,Ecm1,Kif3a,Cdk6,Sulf1,Slurp1
GO:0050901	leukocyte tethering or rolling	6	21	0.008	Sele,Vcam1,Cx3cr1,Ext1,Selp,Gcnt1	Sele,Vcam1,Cx3cr1,Ext1,Selp,Gcnt1
GO:0090287	regulation of cellular response to growth factor stimulus	24	277	0.008	Tgfb1,Htra1,Vsir,Hif1a,Fam20c,Creb3l1,Ptpn1,Cyr61,Sdcbp,Gdf3,Sfrp1,Snx1,Rbpj,Thbs1,Myof,Chst11,Dab2,Cd109,Cd63,Ngf,Fstl1,Nrros,Lox,Sulf1	Tgfb1,Htra1,Vsir,Hif1a,Fam20c,Creb3l1,Ptpn1,Cyr61,Sdcbp,Gdf3,Sfrp1,Snx1,Rbpj,Thbs1,Myof,Chst11,Dab2,Cd109,Cd63,Ngf,Fstl1,Nrros,Lox,Sulf1
GO:0042554	superoxide anion generation	5	13	0.0081	Cybb,Ncf1,Cyba,Edn1,Ncf2	Cybb,Ncf1,Cyba,Edn1,Ncf2
GO:0046651	lymphocyte proliferation	12	90	0.0081	Itgb2,Il7r,Cd180,Slc11a1,Ctps,Tlr4,Plcl2,Itgam,P2rx7,Lilrb4,Prkcd,Msn	Itgb2,Il7r,Cd180,Slc11a1,Ctps,Tlr4,Plcl2,Itgam,P2rx7,Lilrb4a,Prkcd,Msn
GO:0048259	regulation of receptor-mediated endocytosis	14	118	0.0081	Clu,Sele,Sdcbp,Ppt1,Lrpap1,Anxa2,Serpine1,Dab2,Ankrd13b,Nsf,Cd63,Arrb2,Kif3a,Syk	Clu,Sele,Sdcbp,Ppt1,Lrpap1,Anxa2,Serpine1,Dab2,Ankrd13b,Nsf,Cd63,Arrb2,Kif3a,Syk
GO:1903977	positive regulation of glial cell migration	5	13	0.0081	Trem2,P2rx4,Cx3cl1,Lrp1,Cx3cr1	Trem2,P2rx4,Cx3cl1,Lrp1,Cx3cr1
GO:0001906	cell killing	11	77	0.0082	Ccl2,Ncf1,Fcgr1,Cxcl1,Ctsc,Ctsh,Bcl2l11,Ccr5,Prdx1,Lgals3,Fcgr3	Ccl2,Ncf1,Fcgr1,Cxcl1,Ctsc,Ctsh,Bcl2l11,Ccr5,Prdx1,Lgals3,Fcgr3
GO:0031329	regulation of cellular catabolic process	48	729	0.0083	Bid,Hmox1,Pip4k2a,Timp1,Timp2,Tnfaip3,Dram1,Hif1a,Gpr137b,Clu,Trem2,Npc1,Slc11a1,Htr2b,Pkp1,Ptpn1,Tlr2,Sdcbp,Tnfrsf1b,Ctsc,Nupr1,Il10ra,Anxa2,Qsox1,Atp13a2,Daglb,Lrp1,Atp6v0a1,Dap,Fam46c,Tpcn2,Rnf180,Zfand2a,Dab2,Wdr91,Gpx1,Adam9,Edem1,Mefv,P2rx7,Ctsa,E2f1,Adam8,Bcl2l11,Prkcd,Apobec1,Msn,Gba	Bid,Hmox1,Pip4k2a,Timp1,Timp2,Tnfaip3,Dram1,Hif1a,Gpr137b,Clu,Trem2,Npc1,Slc11a1,Htr2b,Pkp1,Ptpn1,Tlr2,Sdcbp,Tnfrsf1b,Ctsc,Nupr1,Il10ra,Anxa2,Qsox1,Atp13a2,Daglb,Lrp1,Atp6v0a1,Dap,Fam46c,Tpcn2,Rnf180,Zfand2a,Dab2,Wdr91,Gpx1,Adam9,Edem1,Mefv,P2rx7,Ctsa,E2f1,Adam8,Bcl2l11,Prkcd,Apobec1,Msn,Gba
GO:0008361	regulation of cell size	20	212	0.0087	Il7r,Crabp2,Vav1,Trpv2,Edn1,Hcls1,Cln8,Mtpn,Vav3,Lrp1,Fn1,Bdnf,Ptprs,P2rx7,Plek,Ngf,Ccr5,Cfl1,Msn,Actr3	Il7r,Crabp2,Vav1,Trpv2,Edn1,Hcls1,Cln8,Mtpn,Vav3,Lrp1,Fn1,Bdnf,Ptprs,P2rx7,Plek,Ngf,Ccr5,Cfl1,Msn,Actr3
GO:0016310	phosphorylation	64	1059	0.0088	Acvr1b,Ccl3,Ckb,Stk38l,Tgfb1,Hck,Bid,Ephb3,Pip4k2a,Tgfbr1,Il12rb2,Mertk,Gnptab,Cdk20,Rps6ka2,Csf1r,Aldh18a1,Fam20c,Slc11a1,Htr2b,Cdk18,Abl2,Itgav,Ptpn1,Src,Tlr2,Pik3r3,Fgr,Camk1,Ctsh,Cerk,Atp13a2,Mapk6,Nagk,Ptk7,Tgfb2,Tlr4,Ror1,Nek6,Dclk1,Hk3,Pfkfb4,Bdnf,Socs3,Gdf6,Lif,Pi4k2a,Tec,Osm,Dab2,Fes,Sgms2,P2rx7,Mdfic,Ccr5,Taok3,Prkcd,Cfl1,Matk,Syk,Fnip2,Sh2d1b2,Cdk6,Sphk1	Acvr1b,Ccl3,Ckb,Stk38l,Tgfb1,Hck,Bid,Ephb3,Pip4k2a,Tgfbr1,Il12rb2,Mertk,Gnptab,Cdk20,Rps6ka2,Csf1r,Aldh18a1,Fam20c,Slc11a1,Htr2b,Cdk18,Abl2,Itgav,Ptpn1,Src,Tlr2,Pik3r3,Fgr,Camk1,Ctsh,Cerk,Atp13a2,Mapk6,Nagk,Ptk7,Tgfb2,Tlr4,Ror1,Nek6,Dclk1,Hk3,Pfkfb4,Bdnf,Socs3,Gdf6,Lif,Pi4k2a,Tec,Osm,Dab2,Fes,Sgms2,P2rx7,Mdfic,Ccr5,Taok3,Prkcd,Cfl1,Matk,Syk,Fnip2,Sh2d1b1,Cdk6,Sphk1
GO:0043299	leukocyte degranulation	7	31	0.0088	Ccl3,Anxa3,Lat2,Pi4k2a,Milr1,Myo1f,Cd300a	Ccl3,Anxa3,Lat2,Pi4k2a,Milr1,Myo1f,Cd300a
GO:0045577	regulation of B cell differentiation	7	31	0.0088	Id2,Sfrp1,Nckap1l,Mmp14,Nfam1,Syk,Inpp5d	Id2,Sfrp1,Nckap1l,Mmp14,Nfam1,Syk,Inpp5d
GO:0045671	negative regulation of osteoclast differentiation	7	31	0.0088	Ccl3,Gpr137b,Tmem178,Sfrp1,Ubash3b,Mafb,Inpp5d	Ccl3,Gpr137b,Tmem178,Sfrp1,Ubash3b,Mafb,Inpp5d
GO:0097306	cellular response to alcohol	12	91	0.0088	Spi1,Arpc2,Cybb,Atp2b1,Dnmt3a,Ccl7,Abca1,Sfrp1,Inhbb,Inhba,P2ry6,Tnc	Spi1,Arpc2,Cybb,Atp2b1,Dnmt3a,Ccl7,Abca1,Sfrp1,Inhbb,Inhba,P2ry6,Tnc
GO:0010595	positive regulation of endothelial cell migration	13	105	0.0089	Tgfb1,Hmox1,Sparc,Hif1a,Lgmn,Anxa1,P2rx4,Anxa3,Ptgs2,Thbs1,Grn,Rin2,Tmsb4x	Tgfb1,Hmox1,Sparc,Hif1a,Lgmn,Anxa1,P2rx4,Anxa3,Ptgs2,Thbs1,Grn,Rin2,Tmsb4x
GO:0045921	positive regulation of exocytosis	13	105	0.0089	Itgb2,Gab2,Atp6ap1,Sdc1,Sdcbp,Fgr,Atp13a2,Itgam,Ptafr,Fcer1g,Cacna1d,Syk,Rab27b	Itgb2,Gab2,Atp6ap1,Sdc1,Sdcbp,Fgr,Atp13a2,Itgam,Ptafr,Fcer1g,Cacna1d,Syk,Rab27b
GO:0002706	regulation of lymphocyte mediated immunity	16	150	0.0094	Tgfb1,Il7r,Vav1,Tnfsf13,Vsir,Havcr2,Mr1,Fcgr2b,Fcgr1,Tnfrsf1b,Mlh1,Fcer1g,P2rx7,Arrb2,Sh2d1b2,Fcgr3	Tgfb1,Il7r,Vav1,Tnfsf13,Vsir,Havcr2,Mr1,Fcgr2b,Fcgr1,Tnfrsf1b,Mlh1,Fcer1g,P2rx7,Arrb2,Sh2d1b1,Fcgr3
GO:0034599	cellular response to oxidative stress	21	230	0.0094	Hmox1,Ncf1,Tnfaip3,Hif1a,Anxa1,Src,Slc25a24,Wnt16,Mmp2,Atp13a2,Thbs1,Aldh3b1,Sepn1,Etv5,Slc8a1,Il18bp,Sirpa,Prkcd,Cfl1,Prdx1,Sphk1	Hmox1,Ncf1,Tnfaip3,Hif1a,Anxa1,Src,Slc25a24,Wnt16,Mmp2,Atp13a2,Thbs1,Aldh3b1,Sepn1,Etv5,Slc8a1,Il18bp,Sirpa,Prkcd,Cfl1,Prdx1,Sphk1
GO:0045664	regulation of neuron differentiation	50	774	0.0094	Actr2,Crabp2,Ephb3,Ctsz,Timp2,Trpv2,Ywhah,Id2,Sdc2,Hcls1,Itm2c,Rab29,Abl2,Mdk,Hgf,Cd38,Camk1,Sfrp1,Cx3cl1,Prex1,Mapk6,Rbpj,Ptk7,Lrp1,Grn,Ror1,Plxnb2,Fn1,Rap2a,Bdnf,Bex1,Gdf6,Ptprs,Lif,Zeb2,Etv5,Dab2,Fes,Fat3,Scn1b,Tanc2,Lepre1,Ngf,Ccr5,Cfl1,Iqgap1,Tgif1,Sphk1,Plxna1,Actr3	Actr2,Crabp2,Ephb3,Ctsz,Timp2,Trpv2,Ywhah,Id2,Sdc2,Hcls1,Itm2c,Rab29,Abl2,Mdk,Hgf,Cd38,Camk1,Sfrp1,Cx3cl1,Prex1,Mapk6,Rbpj,Ptk7,Lrp1,Grn,Ror1,Plxnb2,Fn1,Rap2a,Bdnf,Bex1,Gdf6,Ptprs,Lif,Zeb2,Etv5,Dab2,Fes,Fat3,Scn1b,Tanc2,P3h1,Ngf,Ccr5,Cfl1,Iqgap1,Tgif1,Sphk1,Plxna1,Actr3
[truncated: 324 more rows]
