# Supplementary material for: reString: an open-source Python software to perform automatic functional enrichment retrieval, results aggregation and data visualization
Source: Sci Rep. 2021 Dec 6;11:23458. doi: 10.1038/s41598-021-02528-0 (PMC8648753; doi:10.1038/s41598-021-02528-0)
Supplement: Supplementary file 1 — Supplementary Information 1. [file 41598_2021_2528_MOESM1_ESM.zip › Supplemental DataSets/downregulated/treatment_t1_green_VS_treatment_t1_blue_FC/DOWN_enrichment.RCTM.tsv]

#term ID	term description	observed gene count	background gene count	false discovery rate	matching proteins in your network (IDs)	matching proteins in your network (labels)
MMU-168249	Innate Immune System	155	949	1.83e-44	Actr2,Itgb2,Gm2a,Plaur,Hck,Gab2,Cnn2,Cstb,Cd44,Vav1,Ctsb,Atp6v1b2,Arpc2,Aprt,Galns,Cybb,Ctsk,Ctss,Ncf1,Ctsz,Serpinb6a,Cyba,Timp2,Dnase1l1,Tnfaip3,Grb2,Lgmn,Ly86,Ctsl,Cd180,Hexb,Plau,Clu,Atp6v1c1,Clec4n,Rps6ka2,Igf2r,Trem2,Atp6v0c,Gusb,Casp4,Slc11a1,Pkp1,Arl8a,Fcgr2b,Dpp7,Itgav,Fabp5,Src,Nras,S100a11,Tlr2,Fcgr1,Manba,Atp6v0d2,Sdcbp,Tnfrsf1b,Fuca1,Fgr,Cxcl1,Clec4d,Olr1,Ctsc,Tyrobp,Itgax,Atp6ap2,Gla…	Actr2,Itgb2,Gm2a,Plaur,Hck,Gab2,Cnn2,Cstb,Cd44,Vav1,Ctsb,Atp6v1b2,Arpc2,Aprt,Galns,Cybb,Ctsk,Ctss,Ncf1,Ctsz,Serpinb6a,Cyba,Timp2,Dnase1l1,Tnfaip3,Grb2,Lgmn,Ly86,Ctsl,Cd180,Hexb,Plau,Clu,Atp6v1c1,Clec4n,Rps6ka2,Igf2r,Trem2,Atp6v0c,Gusb,Casp4,Slc11a1,Pkp1,Arl8a,Fcgr2b,Dpp7,Itgav,Fabp5,Src,Nras,S100a11,Tlr2,Fcgr1,Manba,Atp6v0d2,Sdcbp,Tnfrsf1b,Fuca1,Fgr,Cxcl1,Clec4d,Olr1,Ctsc,Tyrobp,Itgax,Atp6ap2,Gla…
MMU-168256	Immune System	202	1621	1.2800000000000002e-43	Actr2,Itgb2,Gm2a,Tubb6,Col1a1,Plaur,Hck,Il7r,Gab2,Cnn2,Cstb,Cd44,Vav1,Ctsb,Atp6v1b2,Arpc2,Aprt,Crlf1,Il12rb2,Galns,Cybb,Ctsk,Ctss,Ncf1,Ctsz,Serpinb6a,Cyba,Timp2,Wsb1,Tnfsf13,Dnase1l1,Tnfaip3,Sdc1,Grb2,Lgmn,Ly86,Ctsl,Cd180,Hexb,Plau,Clu,Atp6v1c1,Ifngr2,Il10rb,Clec4n,Rps6ka2,Igf2r,Trem2,Atp6v0c,Csf1r,P4hb,Gusb,Casp4,Slc11a1,Tnfrsf11a,Pkp1,Arl8a,Abl2,Fcgr2b,Dpp7,Itgav,Il1a,Fabp5,Ptpn1,Src,Nras,S100a…	Actr2,Itgb2,Gm2a,Tubb6,Col1a1,Plaur,Hck,Il7r,Gab2,Cnn2,Cstb,Cd44,Vav1,Ctsb,Atp6v1b2,Arpc2,Aprt,Crlf1,Il12rb2,Galns,Cybb,Ctsk,Ctss,Ncf1,Ctsz,Serpinb6a,Cyba,Timp2,Wsb1,Tnfsf13,Dnase1l1,Tnfaip3,Sdc1,Grb2,Lgmn,Ly86,Ctsl,Cd180,Hexb,Plau,Clu,Atp6v1c1,Ifngr2,Il10rb,Clec4n,Rps6ka2,Igf2r,Trem2,Atp6v0c,Csf1r,P4hb,Gusb,Casp4,Slc11a1,Tnfrsf11a,Pkp1,Arl8a,Abl2,Fcgr2b,Dpp7,Itgav,Il1a,Fabp5,Ptpn1,Src,Nras,S100a…
MMU-6798695	Neutrophil degranulation	104	519	2.25e-35	Actr2,Itgb2,Gm2a,Plaur,Cnn2,Cstb,Cd44,Ctsb,Aprt,Galns,Cybb,Ctss,Ctsz,Serpinb6a,Cyba,Timp2,Dnase1l1,Hexb,Plau,Igf2r,Atp6v0c,Gusb,Slc11a1,Pkp1,Arl8a,Fcgr2b,Dpp7,Itgav,Fabp5,Nras,S100a11,Tlr2,Manba,Sdcbp,Tnfrsf1b,Fuca1,Fgr,Cxcl1,Clec4d,Olr1,Ctsc,Tyrobp,Itgax,Atp6ap2,Gla,Asah1,Man2b1,Cotl1,Anxa2,Nckap1l,Qsox1,Cd53,Qpct,Rap2b,Gns,Hpse,Atp6v0a1,Grn,C3ar1,Vat1,Degs1,Ckap4,Gpr97,Hk3,Lamp2,Glb1,Aldh3b1,Cd…	Actr2,Itgb2,Gm2a,Plaur,Cnn2,Cstb,Cd44,Ctsb,Aprt,Galns,Cybb,Ctss,Ctsz,Serpinb6a,Cyba,Timp2,Dnase1l1,Hexb,Plau,Igf2r,Atp6v0c,Gusb,Slc11a1,Pkp1,Arl8a,Fcgr2b,Dpp7,Itgav,Fabp5,Nras,S100a11,Tlr2,Manba,Sdcbp,Tnfrsf1b,Fuca1,Fgr,Cxcl1,Clec4d,Olr1,Ctsc,Tyrobp,Itgax,Atp6ap2,Gla,Asah1,Man2b1,Cotl1,Anxa2,Nckap1l,Qsox1,Cd53,Qpct,Rap2b,Gns,Hpse,Atp6v0a1,Grn,C3ar1,Vat1,Degs1,Ckap4,Adgrg3,Hk3,Lamp2,Glb1,Aldh3b1,C…
MMU-109582	Hemostasis	89	524	3.4e-25	Itgb2,Slc7a7,Tubb6,Col1a1,Plaur,Tgfb1,Cd244,Cd44,Wdr1,Vav1,Itih3,Itih4,Timp1,Mertk,Serpinb6a,Sparc,Atp2b1,Sdc1,Grb2,Pik3r5,Plau,Clu,Sdc2,Itga5,Pde1b,Maged2,Sele,Itgav,Ptpn1,Src,Nras,Pdpn,Pik3r3,Hgf,Fgr,P2rx4,Col1a2,Olr1,Cd9,Itgax,F7,Anxa2,Qsox1,Vav3,Fermt3,Serpine1,Daglb,Tgfb2,Thbs1,Gngt2,Tuba1c,Lamp2,Abhd12,Fn1,F2r,Lhfpl2,Cd48,Sdc3,Rap1b,Itgam,Pla2g4a,Actg1,Prcp,Pdgfa,Fcer1g,F5,Slc8a1,Cd109,Rhog…	Itgb2,Slc7a7,Tubb6,Col1a1,Plaur,Tgfb1,Cd244,Cd44,Wdr1,Vav1,Itih3,Itih4,Timp1,Mertk,Serpinb6a,Sparc,Atp2b1,Sdc1,Grb2,Pik3r5,Plau,Clu,Sdc2,Itga5,Pde1b,Maged2,Sele,Itgav,Ptpn1,Src,Nras,Pdpn,Pik3r3,Hgf,Fgr,P2rx4,Col1a2,Olr1,Cd9,Itgax,F7,Anxa2,Qsox1,Vav3,Fermt3,Serpine1,Daglb,Tgfb2,Thbs1,Gngt2,Tuba1c,Lamp2,Abhd12,Fn1,F2r,Lhfpl2,Cd48,Sdc3,Rap1b,Itgam,Pla2g4a,Actg1,Prcp,Pdgfa,Fcer1g,F5,Slc8a1,Cd109,Rhog…
MMU-1474244	Extracellular matrix organization	66	295	7.92e-24	Itgb2,Loxl3,Col6a1,Col1a1,Ltbp2,Tgfb1,Cd44,Mmp12,Ctsb,Htra1,Timp1,Eln,Mmp13,Ctsk,Ctss,Timp2,Sparc,Sdc1,Fbln5,Ctsl,Loxl2,Bmp1,Sdc2,Itga5,P4hb,Mmp19,Col5a1,Itgav,Vcam1,Ibsp,Col1a2,Acan,Itgax,Bgn,Mmp2,Itga11,Ppib,Col16a1,Tnn,Serpine1,Lum,Tgfb2,Thbs1,Colgalt1,Fbln2,Fn1,P4ha3,Col6a3,Sdc3,Itgam,Col12a1,Pdgfa,Col5a2,Col3a1,Col8a1,Mmp14,Lepre1,Col23a1,Col15a1,Col10a1,Adam8,Tnc,Spp1,Ctsd,Col22a1,Lox	Itgb2,Loxl3,Col6a1,Col1a1,Ltbp2,Tgfb1,Cd44,Mmp12,Ctsb,Htra1,Timp1,Eln,Mmp13,Ctsk,Ctss,Timp2,Sparc,Sdc1,Fbln5,Ctsl,Loxl2,Bmp1,Sdc2,Itga5,P4hb,Mmp19,Col5a1,Itgav,Vcam1,Ibsp,Col1a2,Acan,Itgax,Bgn,Mmp2,Itga11,Ppib,Col16a1,Tnn,Serpine1,Lum,Tgfb2,Thbs1,Colgalt1,Fbln2,Fn1,P4ha3,Col6a3,Sdc3,Itgam,Col12a1,Pdgfa,Col5a2,Col3a1,Col8a1,Mmp14,P3h1,Col23a1,Col15a1,Col10a1,Adam8,Tnc,Spp1,Ctsd,Col22a1,Lox
MMU-76002	Platelet activation, signaling and aggregation	52	253	6.62e-17	Col1a1,Tgfb1,Wdr1,Vav1,Itih3,Itih4,Timp1,Sparc,Grb2,Pik3r5,Clu,Maged2,Ptpn1,Src,Pdpn,Pik3r3,Hgf,Col1a2,Cd9,Qsox1,Vav3,Fermt3,Serpine1,Daglb,Tgfb2,Thbs1,Gngt2,Lamp2,Abhd12,Fn1,F2r,Lhfpl2,Rap1b,Pla2g4a,Actg1,Pdgfa,Fcer1g,F5,Cd109,Rhog,Plek,Cd63,Psap,Arrb2,Tagln2,Tmsb4x,Prkcd,Ecm1,Syk,Rab27b,Selp,Fam3c	Col1a1,Tgfb1,Wdr1,Vav1,Itih3,Itih4,Timp1,Sparc,Grb2,Pik3r5,Clu,Maged2,Ptpn1,Src,Pdpn,Pik3r3,Hgf,Col1a2,Cd9,Qsox1,Vav3,Fermt3,Serpine1,Daglb,Tgfb2,Thbs1,Gngt2,Lamp2,Abhd12,Fn1,F2r,Lhfpl2,Rap1b,Pla2g4a,Actg1,Pdgfa,Fcer1g,F5,Cd109,Rhog,Plek,Cd63,Psap,Arrb2,Tagln2,Tmsb4x,Prkcd,Ecm1,Syk,Rab27b,Selp,Fam3c
MMU-1630316	Glycosaminoglycan metabolism	31	121	1.76e-11	Naglu,Sgsh,Cd44,Galns,Sdc1,Hexb,Sdc2,Hexa,Gusb,Acan,Bgn,Dse,Chst2,Lum,Gns,Hpse,Chst11,Chsy1,Glb1,B3gnt2,Cemip,Sdc3,B4galt6,Ext1,Chsy3,Hs6st2,Hs6st1,B4galt5,B3gnt7,Xylt2,Chpf2	Naglu,Sgsh,Cd44,Galns,Sdc1,Hexb,Sdc2,Hexa,Gusb,Acan,Bgn,Dse,Chst2,Lum,Gns,Hpse,Chst11,Chsy1,Glb1,B3gnt2,Cemip,Sdc3,B4galt6,Ext1,Chsy3,Hs6st2,Hs6st1,B4galt5,B3gnt7,Xylt2,Chpf2
MMU-114608	Platelet degranulation	31	122	1.87e-11	Tgfb1,Wdr1,Itih3,Itih4,Timp1,Sparc,Clu,Maged2,Hgf,Cd9,Qsox1,Fermt3,Serpine1,Tgfb2,Thbs1,Lamp2,Fn1,Lhfpl2,Actg1,Pdgfa,F5,Cd109,Plek,Cd63,Psap,Tagln2,Tmsb4x,Ecm1,Rab27b,Selp,Fam3c	Tgfb1,Wdr1,Itih3,Itih4,Timp1,Sparc,Clu,Maged2,Hgf,Cd9,Qsox1,Fermt3,Serpine1,Tgfb2,Thbs1,Lamp2,Fn1,Lhfpl2,Actg1,Pdgfa,F5,Cd109,Plek,Cd63,Psap,Tagln2,Tmsb4x,Ecm1,Rab27b,Selp,Fam3c
MMU-9006934	Signaling by Receptor Tyrosine Kinases	56	418	3.65e-11	Col6a1,Col1a1,Gab2,Vav1,Atp6v1b2,Cybb,Ncf1,Cyba,Atp6ap1,Tns3,Grb2,Atp6v1c1,Rps6ka2,Atp6v0c,Hbegf,Nab2,Col5a1,Itgav,Ptpn1,Src,Nras,Pdgfc,Atp6v0d2,Pik3r3,Hgf,Ereg,Col1a2,Nckap1l,Vav3,Egr2,Atp6v0a1,Thbs1,Fn1,Col6a3,Bdnf,Rap1b,Fgf7,Actg1,Tec,Elmo1,Pdgfa,Fes,Col5a2,Col3a1,Ncf4,Actb,Ngf,Prkcd,Spp1,Atp6v1a,Matk,Tcirg1,Thbs2,Shc2,Sphk1,Ncf2	Col6a1,Col1a1,Gab2,Vav1,Atp6v1b2,Cybb,Ncf1,Cyba,Atp6ap1,Tns3,Grb2,Atp6v1c1,Rps6ka2,Atp6v0c,Hbegf,Nab2,Col5a1,Itgav,Ptpn1,Src,Nras,Pdgfc,Atp6v0d2,Pik3r3,Hgf,Ereg,Col1a2,Nckap1l,Vav3,Egr2,Atp6v0a1,Thbs1,Fn1,Col6a3,Bdnf,Rap1b,Fgf7,Actg1,Tec,Elmo1,Pdgfa,Fes,Col5a2,Col3a1,Ncf4,Actb,Ngf,Prkcd,Spp1,Atp6v1a,Matk,Tcirg1,Thbs2,Shc2,Sphk1,Ncf2
MMU-1474290	Collagen formation	27	96	9.36e-11	Loxl3,Col6a1,Col1a1,Ctsb,Mmp13,Ctss,Ctsl,Loxl2,Bmp1,P4hb,Col5a1,Col1a2,Ppib,Col16a1,Colgalt1,P4ha3,Col6a3,Col12a1,Col5a2,Col3a1,Col8a1,Lepre1,Col23a1,Col15a1,Col10a1,Col22a1,Lox	Loxl3,Col6a1,Col1a1,Ctsb,Mmp13,Ctss,Ctsl,Loxl2,Bmp1,P4hb,Col5a1,Col1a2,Ppib,Col16a1,Colgalt1,P4ha3,Col6a3,Col12a1,Col5a2,Col3a1,Col8a1,P3h1,Col23a1,Col15a1,Col10a1,Col22a1,Lox
MMU-1474228	Degradation of the extracellular matrix	31	144	5.72e-10	Col6a1,Col1a1,Cd44,Mmp12,Ctsb,Htra1,Timp1,Eln,Mmp13,Ctsk,Ctss,Timp2,Ctsl,Bmp1,Mmp19,Col5a1,Col1a2,Acan,Mmp2,Fn1,Col6a3,Col12a1,Col5a2,Col3a1,Col8a1,Mmp14,Col15a1,Col10a1,Adam8,Spp1,Ctsd	Col6a1,Col1a1,Cd44,Mmp12,Ctsb,Htra1,Timp1,Eln,Mmp13,Ctsk,Ctss,Timp2,Ctsl,Bmp1,Mmp19,Col5a1,Col1a2,Acan,Mmp2,Fn1,Col6a3,Col12a1,Col5a2,Col3a1,Col8a1,Mmp14,Col15a1,Col10a1,Adam8,Spp1,Ctsd
MMU-2029480	Fcgamma receptor (FCGR) dependent phagocytosis	24	82	9.63e-10	Actr2,Hck,Vav1,Arpc2,Grb2,Fcgr2b,Src,Fcgr1,Fgr,Nckap1l,Vav3,Actg1,Elmo1,Arpc5,Fcgr4,Arpc1b,Actb,Prkcd,Pld3,Syk,Arpc4,Myo5a,Fcgr3,Actr3	Actr2,Hck,Vav1,Arpc2,Grb2,Fcgr2b,Src,Fcgr1,Fgr,Nckap1l,Vav3,Actg1,Elmo1,Arpc5,Fcgr4,Arpc1b,Actb,Prkcd,Pld3,Syk,Arpc4,Myo5a,Fcgr3,Actr3
MMU-71387	Metabolism of carbohydrates	41	264	1.23e-09	Naglu,Sgsh,Cd44,Galns,Slc25a13,Sdc1,Hexb,Sdc2,Hexa,Gusb,Manba,Slc2a1,Akr1a1,Man2b2,Acan,Bgn,Man2b1,Dse,Chst2,Lum,Gns,Hpse,Chst11,Chsy1,Hk3,Glb1,Pfkfb4,B3gnt2,Cemip,Sdc3,B4galt6,Gnpda1,Ext1,Chsy3,Hs6st2,Hs6st1,B4galt5,B3gnt7,Xylt2,Chpf2,Slc37a2	Naglu,Sgsh,Cd44,Galns,Slc25a13,Sdc1,Hexb,Sdc2,Hexa,Gusb,Manba,Slc2a1,Akr1a1,Man2b2,Acan,Bgn,Man2b1,Dse,Chst2,Lum,Gns,Hpse,Chst11,Chsy1,Hk3,Glb1,Pfkfb4,B3gnt2,Cemip,Sdc3,B4galt6,Gnpda1,Ext1,Chsy3,Hs6st2,Hs6st1,B4galt5,B3gnt7,Xylt2,Chpf2,Slc37a2
MMU-202733	Cell surface interactions at the vascular wall	27	114	2.22e-09	Itgb2,Slc7a7,Col1a1,Tgfb1,Cd244,Cd44,Mertk,Sdc1,Grb2,Sdc2,Itga5,Sele,Itgav,Src,Nras,Col1a2,Olr1,Itgax,Fn1,Cd48,Sdc3,Itgam,Fcer1g,Sirpa,Cd84,Selp,Inpp5d	Itgb2,Slc7a7,Col1a1,Tgfb1,Cd244,Cd44,Mertk,Sdc1,Grb2,Sdc2,Itga5,Sele,Itgav,Src,Nras,Col1a2,Olr1,Itgax,Fn1,Cd48,Sdc3,Itgam,Fcer1g,Sirpa,Cd84,Selp,Inpp5d
MMU-216083	Integrin cell surface interactions	23	79	2.58e-09	Itgb2,Col6a1,Col1a1,Cd44,Itga5,Col5a1,Itgav,Vcam1,Ibsp,Col1a2,Itgax,Itga11,Col16a1,Lum,Thbs1,Fn1,Col6a3,Itgam,Col5a2,Col3a1,Col8a1,Tnc,Spp1	Itgb2,Col6a1,Col1a1,Cd44,Itga5,Col5a1,Itgav,Vcam1,Ibsp,Col1a2,Itgax,Itga11,Col16a1,Lum,Thbs1,Fn1,Col6a3,Itgam,Col5a2,Col3a1,Col8a1,Tnc,Spp1
MMU-1650814	Collagen biosynthesis and modifying enzymes	20	63	1.78e-08	Col6a1,Col1a1,Bmp1,P4hb,Col5a1,Col1a2,Ppib,Col16a1,Colgalt1,P4ha3,Col6a3,Col12a1,Col5a2,Col3a1,Col8a1,Lepre1,Col23a1,Col15a1,Col10a1,Col22a1	Col6a1,Col1a1,Bmp1,P4hb,Col5a1,Col1a2,Ppib,Col16a1,Colgalt1,P4ha3,Col6a3,Col12a1,Col5a2,Col3a1,Col8a1,P3h1,Col23a1,Col15a1,Col10a1,Col22a1
MMU-1442490	Collagen degradation	19	58	3.44e-08	Col6a1,Col1a1,Mmp12,Ctsb,Mmp13,Ctsk,Ctsl,Col5a1,Col1a2,Mmp2,Col6a3,Col12a1,Col5a2,Col3a1,Col8a1,Mmp14,Col15a1,Col10a1,Ctsd	Col6a1,Col1a1,Mmp12,Ctsb,Mmp13,Ctsk,Ctsl,Col5a1,Col1a2,Mmp2,Col6a3,Col12a1,Col5a2,Col3a1,Col8a1,Mmp14,Col15a1,Col10a1,Ctsd
MMU-2029482	Regulation of actin dynamics for phagocytic cup formation	19	61	6.7e-08	Actr2,Vav1,Arpc2,Grb2,Fcgr2b,Fcgr1,Nckap1l,Vav3,Actg1,Elmo1,Arpc5,Fcgr4,Arpc1b,Actb,Syk,Arpc4,Myo5a,Fcgr3,Actr3	Actr2,Vav1,Arpc2,Grb2,Fcgr2b,Fcgr1,Nckap1l,Vav3,Actg1,Elmo1,Arpc5,Fcgr4,Arpc1b,Actb,Syk,Arpc4,Myo5a,Fcgr3,Actr3
MMU-2022090	Assembly of collagen fibrils and other multimeric structures	19	70	4.54e-07	Loxl3,Col6a1,Col1a1,Ctsb,Mmp13,Ctss,Ctsl,Loxl2,Bmp1,Col5a1,Col1a2,Col6a3,Col12a1,Col5a2,Col3a1,Col8a1,Col15a1,Col10a1,Lox	Loxl3,Col6a1,Col1a1,Ctsb,Mmp13,Ctss,Ctsl,Loxl2,Bmp1,Col5a1,Col1a2,Col6a3,Col12a1,Col5a2,Col3a1,Col8a1,Col15a1,Col10a1,Lox
MMU-422475	Axon guidance	37	278	5.35e-07	Actr2,Col6a1,Tubb6,Gab2,Ephb3,Arpc2,Grb2,Evl,Sdc2,Itga5,Trem2,Gfra1,Abl2,Col5a1,Itgav,Src,Nras,Sdcbp,Cd72,Pik3r3,Tyrobp,Mmp2,Vav3,Tuba1c,Col6a3,Actg1,Arpc5,Fes,Arpc1b,Col5a2,Col3a1,Dok1,Actb,Msn,Arpc4,Plxna1,Actr3	Actr2,Col6a1,Tubb6,Gab2,Ephb3,Arpc2,Grb2,Evl,Sdc2,Itga5,Trem2,Gfra1,Abl2,Col5a1,Itgav,Src,Nras,Sdcbp,Cd72,Pik3r3,Tyrobp,Mmp2,Vav3,Tuba1c,Col6a3,Actg1,Arpc5,Fes,Arpc1b,Col5a2,Col3a1,Dok1,Actb,Msn,Arpc4,Plxna1,Actr3
MMU-162582	Signal Transduction	154	2417	6.72e-07	Actr2,Acvr1b,Ccl3,Col6a1,Tubb6,Col1a1,Tgfb1,Gab2,Crabp2,Vav1,Atp6v1b2,Arpc2,Pip4k2a,Tgfbr1,Pea15a,Cybb,Ncf1,Cyba,Cxcl16,Ccl6,Ccl4,Ywhah,Atp6ap1,Tnfaip3,Tns3,Sdc1,Ccl7,Grb2,Pik3r5,Hif1a,Evl,Edn1,Sdc2,Atp6v1c1,Lrp12,Pde1b,Runx1,Rps6ka2,Atp6v0c,Hbegf,Anxa1,Gfra1,P4hb,Arhgap19,Nab2,Htr2b,Gpr39,Col5a1,Itgav,Fabp5,Ptpn1,Src,Nras,Pdgfc,Atp6v0d2,Abca1,Pik3r3,Hgf,Ereg,Cxcl1,Col1a2,Wnt16,Gpnmb,Mkrn1,Rgs10,…	Actr2,Acvr1b,Ccl3,Col6a1,Tubb6,Col1a1,Tgfb1,Gab2,Crabp2,Vav1,Atp6v1b2,Arpc2,Pip4k2a,Tgfbr1,Pea15a,Cybb,Ncf1,Cyba,Cxcl16,Ccl6,Ccl4,Ywhah,Atp6ap1,Tnfaip3,Tns3,Sdc1,Ccl7,Grb2,Pik3r5,Hif1a,Evl,Edn1,Sdc2,Atp6v1c1,Lrp12,Pde1b,Runx1,Rps6ka2,Atp6v0c,Hbegf,Anxa1,Gfra1,P4hb,Arhgap19,Nab2,Htr2b,Gpr39,Col5a1,Itgav,Fabp5,Ptpn1,Src,Nras,Pdgfc,Atp6v0d2,Abca1,Pik3r3,Hgf,Ereg,Cxcl1,Col1a2,Wnt16,Gpnmb,Mkrn1,Rgs10,…
MMU-3000178	ECM proteoglycans	16	50	1.21e-06	Col6a1,Col1a1,Sparc,Col5a1,Itgav,Col1a2,Acan,Itgax,Bgn,Tnn,Serpine1,Fn1,Col6a3,Col5a2,Col3a1,Tnc	Col6a1,Col1a1,Sparc,Col5a1,Itgav,Col1a2,Acan,Itgax,Bgn,Tnn,Serpine1,Fn1,Col6a3,Col5a2,Col3a1,Tnc
MMU-1222556	ROS and RNS production in phagocytes	14	36	1.57e-06	Atp6v1b2,Cybb,Ncf1,Cyba,Atp6v1c1,Atp6v0c,Slc11a1,Atp6v0d2,Atp6v0a1,Hvcn1,Ncf4,Atp6v1a,Tcirg1,Ncf2	Atp6v1b2,Cybb,Ncf1,Cyba,Atp6v1c1,Atp6v0c,Slc11a1,Atp6v0d2,Atp6v0a1,Hvcn1,Ncf4,Atp6v1a,Tcirg1,Ncf2
MMU-8948216	Collagen chain trimerization	14	41	5.9e-06	Col6a1,Col1a1,Col5a1,Col1a2,Col16a1,Col6a3,Col12a1,Col5a2,Col3a1,Col8a1,Col23a1,Col15a1,Col10a1,Col22a1	Col6a1,Col1a1,Col5a1,Col1a2,Col16a1,Col6a3,Col12a1,Col5a2,Col3a1,Col8a1,Col23a1,Col15a1,Col10a1,Col22a1
MMU-3000171	Non-integrin membrane-ECM interactions	13	37	1.46e-05	Col1a1,Tgfb1,Sdc1,Sdc2,Col5a1,Itgav,Col1a2,Fn1,Sdc3,Pdgfa,Col5a2,Col3a1,Col10a1	Col1a1,Tgfb1,Sdc1,Sdc2,Col5a1,Itgav,Col1a2,Fn1,Sdc3,Pdgfa,Col5a2,Col3a1,Col10a1
MMU-1638074	Keratan sulfate/keratin metabolism	12	33	3.61e-05	Galns,Hexb,Hexa,Acan,Chst2,Lum,Gns,Glb1,B3gnt2,B4galt6,B4galt5,B3gnt7	Galns,Hexb,Hexa,Acan,Chst2,Lum,Gns,Glb1,B3gnt2,B4galt6,B4galt5,B3gnt7
MMU-5653656	Vesicle-mediated transport	52	594	9.12e-05	Actr2,Tubb6,Dnase2a,Il7r,Arpc2,Kdelr3,Ctsz,Sparc,Rab32,Grb2,Cpd,Igf2r,Hbegf,Msr1,Src,Ereg,Ctsc,Rab8b,Cyth4,Gns,Lrp1,Gjb5,Dennd2a,Gjb3,Mvb12b,Tuba1c,Tmed3,Arfgap3,Rab7b,Rab31,Pla2g4a,Actg1,Arpc5,Dab2,F5,Sec16b,Tpd52,Actb,Nsf,Capzb,Gjb4,Arrb2,Tmed9,Rin2,Snx5,Ap1s2,Rab3il1,Kif3a,Rab27b,Arpc4,Kif26b,Actr3	Actr2,Tubb6,Dnase2a,Il7r,Arpc2,Kdelr3,Ctsz,Sparc,Rab32,Grb2,Cpd,Igf2r,Hbegf,Msr1,Src,Ereg,Ctsc,Rab8b,Cyth4,Gns,Lrp1,Gjb5,Dennd2a,Gjb3,Mvb12b,Tuba1c,Tmed3,Arfgap3,Rab7b,Rab31,Pla2g4a,Actg1,Arpc5,Dab2,F5,Sec16b,Tpd52,Actb,Nsf,Capzb,Gjb4,Arrb2,Tmed9,Rin2,Snx5,Ap1s2,Rab3il1,Kif3a,Rab27b,Arpc4,Kif26b,Actr3
MMU-428157	Sphingolipid metabolism	17	84	0.0001	Gm2a,Hexb,Samd8,Hexa,Acer3,Gla,Asah1,Cerk,Degs1,Glb1,Aldh3b1,Ppap2c,Sgms2,Ctsa,Psap,Gba,Sphk1	Gm2a,Hexb,Samd8,Hexa,Acer3,Gla,Asah1,Cerk,Degs1,Glb1,Aldh3b1,Plpp2,Sgms2,Ctsa,Psap,Gba,Sphk1
MMU-199991	Membrane Trafficking	49	560	0.0002	Actr2,Tubb6,Dnase2a,Il7r,Arpc2,Kdelr3,Ctsz,Rab32,Grb2,Cpd,Igf2r,Hbegf,Src,Ereg,Ctsc,Rab8b,Cyth4,Gns,Gjb5,Dennd2a,Gjb3,Mvb12b,Tuba1c,Tmed3,Arfgap3,Rab7b,Rab31,Pla2g4a,Actg1,Arpc5,Dab2,F5,Sec16b,Tpd52,Actb,Nsf,Capzb,Gjb4,Arrb2,Tmed9,Rin2,Snx5,Ap1s2,Rab3il1,Kif3a,Rab27b,Arpc4,Kif26b,Actr3	Actr2,Tubb6,Dnase2a,Il7r,Arpc2,Kdelr3,Ctsz,Rab32,Grb2,Cpd,Igf2r,Hbegf,Src,Ereg,Ctsc,Rab8b,Cyth4,Gns,Gjb5,Dennd2a,Gjb3,Mvb12b,Tuba1c,Tmed3,Arfgap3,Rab7b,Rab31,Pla2g4a,Actg1,Arpc5,Dab2,F5,Sec16b,Tpd52,Actb,Nsf,Capzb,Gjb4,Arrb2,Tmed9,Rin2,Snx5,Ap1s2,Rab3il1,Kif3a,Rab27b,Arpc4,Kif26b,Actr3
MMU-1566948	Elastic fibre formation	12	42	0.00028	Loxl3,Ltbp2,Tgfb1,Eln,Fbln5,Loxl2,Itga5,Itgav,Tgfb2,Fbln2,Fn1,Lox	Loxl3,Ltbp2,Tgfb1,Eln,Fbln5,Loxl2,Itga5,Itgav,Tgfb2,Fbln2,Fn1,Lox
MMU-4420097	VEGFA-VEGFR2 Pathway	17	92	0.00028	Vav1,Cybb,Ncf1,Cyba,Itgav,Src,Nras,Nckap1l,Vav3,Actg1,Elmo1,Ncf4,Actb,Prkcd,Shc2,Sphk1,Ncf2	Vav1,Cybb,Ncf1,Cyba,Itgav,Src,Nras,Nckap1l,Vav3,Actg1,Elmo1,Ncf4,Actb,Prkcd,Shc2,Sphk1,Ncf2
MMU-1638091	Heparan sulfate/heparin (HS-GAG) metabolism	13	53	0.00039	Naglu,Sgsh,Sdc1,Sdc2,Gusb,Bgn,Hpse,Glb1,Sdc3,Ext1,Hs6st2,Hs6st1,Xylt2	Naglu,Sgsh,Sdc1,Sdc2,Gusb,Bgn,Hpse,Glb1,Sdc3,Ext1,Hs6st2,Hs6st1,Xylt2
MMU-2029481	FCGR activation	8	15	0.00051	Hck,Fcgr2b,Src,Fcgr1,Fgr,Fcgr4,Syk,Fcgr3	Hck,Fcgr2b,Src,Fcgr1,Fgr,Fcgr4,Syk,Fcgr3
MMU-381426	Regulation of Insulin-like Growth Factor (IGF) transport and uptake by Insulin-like Growth Factor Binding Proteins (IGFBPs)	19	122	0.00057	Rcn1,Timp1,Sdc2,Tmem132a,P4hb,Fam20c,Cyr61,Mxra8,Mfge8,Qsox1,Igfbp2,Wfs1,Ckap4,Fn1,F5,Tnc,Spp1,Fstl1,Fuca2	Rcn1,Timp1,Sdc2,Tmem132a,P4hb,Fam20c,Cyr61,Mxra8,Mfge8,Qsox1,Igfbp2,Wfs1,Ckap4,Fn1,F5,Tnc,Spp1,Fstl1,Fuca2
MMU-3928662	EPHB-mediated forward signaling	11	39	0.00078	Actr2,Ephb3,Arpc2,Sdc2,Src,Actg1,Arpc5,Arpc1b,Actb,Arpc4,Actr3	Actr2,Ephb3,Arpc2,Sdc2,Src,Actg1,Arpc5,Arpc1b,Actb,Arpc4,Actr3
MMU-186797	Signaling by PDGF	13	58	0.00081	Col6a1,Grb2,Col5a1,Src,Nras,Pdgfc,Thbs1,Col6a3,Pdgfa,Col5a2,Col3a1,Spp1,Thbs2	Col6a1,Grb2,Col5a1,Src,Nras,Pdgfc,Thbs1,Col6a3,Pdgfa,Col5a2,Col3a1,Spp1,Thbs2
MMU-1793185	Chondroitin sulfate/dermatan sulfate metabolism	12	49	0.00089	Sdc1,Hexb,Sdc2,Hexa,Bgn,Dse,Chst11,Chsy1,Sdc3,Chsy3,Xylt2,Chpf2	Sdc1,Hexb,Sdc2,Hexa,Bgn,Dse,Chst11,Chsy1,Sdc3,Chsy3,Xylt2,Chpf2
MMU-8875878	MET promotes cell motility	11	40	0.00089	Col1a1,Tns3,Grb2,Col5a1,Src,Hgf,Col1a2,Fn1,Rap1b,Col5a2,Col3a1	Col1a1,Tns3,Grb2,Col5a1,Src,Hgf,Col1a2,Fn1,Rap1b,Col5a2,Col3a1
MMU-2682334	EPH-Ephrin signaling	14	70	0.00098	Actr2,Ephb3,Arpc2,Sdc2,Src,Sdcbp,Mmp2,Vav3,Actg1,Arpc5,Arpc1b,Actb,Arpc4,Actr3	Actr2,Ephb3,Arpc2,Sdc2,Src,Sdcbp,Mmp2,Vav3,Actg1,Arpc5,Arpc1b,Actb,Arpc4,Actr3
MMU-8957275	Post-translational protein phosphorylation	18	116	0.00098	Rcn1,Timp1,Sdc2,Tmem132a,P4hb,Fam20c,Cyr61,Mxra8,Mfge8,Qsox1,Wfs1,Ckap4,Fn1,F5,Tnc,Spp1,Fstl1,Fuca2	Rcn1,Timp1,Sdc2,Tmem132a,P4hb,Fam20c,Cyr61,Mxra8,Mfge8,Qsox1,Wfs1,Ckap4,Fn1,F5,Tnc,Spp1,Fstl1,Fuca2
MMU-114604	GPVI-mediated activation cascade	10	34	0.0015	Col1a1,Vav1,Pik3r5,Pdpn,Pik3r3,Col1a2,Vav3,Fcer1g,Rhog,Syk	Col1a1,Vav1,Pik3r5,Pdpn,Pik3r3,Col1a2,Vav3,Fcer1g,Rhog,Syk
MMU-5663213	RHO GTPases Activate WASPs and WAVEs	10	34	0.0015	Actr2,Arpc2,Grb2,Nckap1l,Actg1,Arpc5,Arpc1b,Actb,Arpc4,Actr3	Actr2,Arpc2,Grb2,Nckap1l,Actg1,Arpc5,Arpc1b,Actb,Arpc4,Actr3
MMU-2022857	Keratan sulfate degradation	7	13	0.0018	Galns,Hexb,Hexa,Acan,Lum,Gns,Glb1	Galns,Hexb,Hexa,Acan,Lum,Gns,Glb1
MMU-1236973	Cross-presentation of particulate exogenous antigens (phagosomes)	6	8	0.0022	Cybb,Ncf1,Cyba,Itgav,Ncf4,Ncf2	Cybb,Ncf1,Cyba,Itgav,Ncf4,Ncf2
MMU-1280218	Adaptive Immune System	53	701	0.0025	Itgb2,Tubb6,Col1a1,Vav1,Ctsb,Cybb,Ctsk,Ctss,Ncf1,Cyba,Wsb1,Grb2,Lgmn,Ctsl,Trem2,Fcgr2b,Itgav,Src,Nras,Vcam1,Fcgr1,Pik3r3,Col1a2,Mkrn1,Pianp,Ctsc,Ifi30,Pilra,Tuba1c,Pik3ap1,Blnk,Spsb4,Socs3,Spsb2,Rap1b,Cd300lb,Fcgr4,Col3a1,Fyb,Ncf4,Cd80,Mrc2,Ctsa,Capzb,Slamf7,Ap1s2,Kif3a,Syk,Ctsd,Kif26b,Sh2d1b2,Inpp5d,Ncf2	Itgb2,Tubb6,Col1a1,Vav1,Ctsb,Cybb,Ctsk,Ctss,Ncf1,Cyba,Wsb1,Grb2,Lgmn,Ctsl,Trem2,Fcgr2b,Itgav,Src,Nras,Vcam1,Fcgr1,Pik3r3,Col1a2,Mkrn1,Pianp,Ctsc,Ifi30,Pilra,Tuba1c,Pik3ap1,Blnk,Spsb4,Socs3,Spsb2,Rap1b,Cd300lb,Fcgr4,Col3a1,Fyb,Ncf4,Cd80,Mrc2,Ctsa,Capzb,Slamf7,Ap1s2,Kif3a,Syk,Ctsd,Kif26b,Sh2d1b1,Inpp5d,Ncf2
MMU-2024096	HS-GAG degradation	8	21	0.0026	Naglu,Sgsh,Sdc1,Sdc2,Gusb,Hpse,Glb1,Sdc3	Naglu,Sgsh,Sdc1,Sdc2,Gusb,Hpse,Glb1,Sdc3
MMU-1660662	Glycosphingolipid metabolism	10	39	0.0036	Gm2a,Hexb,Hexa,Gla,Asah1,Cerk,Glb1,Ctsa,Psap,Gba	Gm2a,Hexb,Hexa,Gla,Asah1,Cerk,Glb1,Ctsa,Psap,Gba
MMU-917977	Transferrin endocytosis and recycling	9	31	0.0042	Atp6v1b2,Atp6ap1,Atp6v1c1,Atp6v0c,Atp6v0d2,Atp6v0a1,Steap3,Atp6v1a,Tcirg1	Atp6v1b2,Atp6ap1,Atp6v1c1,Atp6v0c,Atp6v0d2,Atp6v0a1,Steap3,Atp6v1a,Tcirg1
MMU-194315	Signaling by Rho GTPases	34	381	0.005	Actr2,Tubb6,Vav1,Arpc2,Cybb,Ncf1,Cyba,Ywhah,Grb2,Evl,Arhgap19,Src,Nckap1l,Vav3,Prex1,Rhov,Tuba1c,Actg1,Iqgap3,Arpc5,Arpc1b,Abr,Ncf4,Rhog,Actb,Arap1,Arhgap22,Prkcd,Arhgap25,Arpc4,Iqgap1,Prc1,Actr3,Ncf2	Actr2,Tubb6,Vav1,Arpc2,Cybb,Ncf1,Cyba,Ywhah,Grb2,Evl,Arhgap19,Src,Nckap1l,Vav3,Prex1,Rhov,Tuba1c,Actg1,Iqgap3,Arpc5,Arpc1b,Abr,Ncf4,Rhog,Actb,Arap1,Arhgap22,Prkcd,Arhgap25,Arpc4,Iqgap1,Prc1,Actr3,Ncf2
MMU-913709	O-linked glycosylation of mucins	11	54	0.008	Galnt7,Galnt12,Galnt6,B3gnt2,B4galt6,St6galnac4,B4galt5,B3gnt7,Gcnt4,B3gnt9,Gcnt1	Galnt7,Galnt12,Galnt6,B3gnt2,B4galt6,St6galnac4,B4galt5,B3gnt7,Gcnt4,B3gnt9,Gcnt1
MMU-77387	Insulin receptor recycling	8	26	0.0086	Atp6v1b2,Atp6ap1,Atp6v1c1,Atp6v0c,Atp6v0d2,Atp6v0a1,Atp6v1a,Tcirg1	Atp6v1b2,Atp6ap1,Atp6v1c1,Atp6v0c,Atp6v0d2,Atp6v0a1,Atp6v1a,Tcirg1
MMU-195258	RHO GTPase Effectors	25	246	0.0092	Actr2,Tubb6,Arpc2,Cybb,Ncf1,Cyba,Ywhah,Grb2,Evl,Src,Nckap1l,Tuba1c,Actg1,Iqgap3,Arpc5,Arpc1b,Ncf4,Rhog,Actb,Prkcd,Arpc4,Iqgap1,Prc1,Actr3,Ncf2	Actr2,Tubb6,Arpc2,Cybb,Ncf1,Cyba,Ywhah,Grb2,Evl,Src,Nckap1l,Tuba1c,Actg1,Iqgap3,Arpc5,Arpc1b,Ncf4,Rhog,Actb,Prkcd,Arpc4,Iqgap1,Prc1,Actr3,Ncf2
MMU-6806834	Signaling by MET	13	78	0.0094	Col1a1,Tns3,Grb2,Col5a1,Ptpn1,Src,Nras,Hgf,Col1a2,Fn1,Rap1b,Col5a2,Col3a1	Col1a1,Tns3,Grb2,Col5a1,Ptpn1,Src,Nras,Hgf,Col1a2,Fn1,Rap1b,Col5a2,Col3a1
MMU-917937	Iron uptake and transport	11	56	0.01	Hmox1,Atp6v1b2,Atp6ap1,Atp6v1c1,Atp6v0c,Atp6v0d2,Atp6v0a1,Mfsd7b,Steap3,Atp6v1a,Tcirg1	Hmox1,Atp6v1b2,Atp6ap1,Atp6v1c1,Atp6v0c,Atp6v0d2,Atp6v0a1,Mfsd7b,Steap3,Atp6v1a,Tcirg1
MMU-1280215	Cytokine Signaling in Immune system	33	381	0.0103	Hck,Il7r,Gab2,Vav1,Crlf1,Il12rb2,Tnfsf13,Sdc1,Grb2,Ifngr2,Il10rb,Rps6ka2,Csf1r,P4hb,Tnfrsf11a,Abl2,Il1a,Ptpn1,Nras,Tnfrsf1b,Pik3r3,Il13ra1,Il10ra,Socs3,Lif,Tec,Osm,Tnfrsf11b,Csf2rb2,Prkcd,Il1rn,Syk,Inpp5d	Hck,Il7r,Gab2,Vav1,Crlf1,Il12rb2,Tnfsf13,Sdc1,Grb2,Ifngr2,Il10rb,Rps6ka2,Csf1r,P4hb,Tnfrsf11a,Abl2,Il1a,Ptpn1,Nras,Tnfrsf1b,Pik3r3,Il13ra1,Il10ra,Socs3,Lif,Tec,Osm,Tnfrsf11b,Csf2rb2,Prkcd,Il1rn,Syk,Inpp5d
MMU-1266738	Developmental Biology	39	488	0.0109	Actr2,Col6a1,Tubb6,Gab2,Ephb3,Arpc2,Grb2,Evl,Sdc2,Itga5,Krt18,Trem2,Gfra1,Pkp1,Abl2,Col5a1,Itgav,Src,Nras,Sdcbp,Cd72,Pik3r3,Tyrobp,Mmp2,Vav3,Tuba1c,Col6a3,Actg1,Arpc5,Fes,Arpc1b,Col5a2,Col3a1,Dok1,Actb,Msn,Arpc4,Plxna1,Actr3	Actr2,Col6a1,Tubb6,Gab2,Ephb3,Arpc2,Grb2,Evl,Sdc2,Itga5,Krt18,Trem2,Gfra1,Pkp1,Abl2,Col5a1,Itgav,Src,Nras,Sdcbp,Cd72,Pik3r3,Tyrobp,Mmp2,Vav3,Tuba1c,Col6a3,Actg1,Arpc5,Fes,Arpc1b,Col5a2,Col3a1,Dok1,Actb,Msn,Arpc4,Plxna1,Actr3
MMU-1430728	Metabolism	103	1779	0.0117	Gm2a,Ckb,Naglu,Tbxas1,Sgsh,Cd44,Hmox1,Elovl1,Aprt,Pip4k2a,Tnfaip8l2,Galns,Slc25a13,Sdc1,Abcc3,Pik3r5,Hexb,Parp8,Samd8,Esd,Sdc2,Lrp12,Agpat4,Aldh18a1,Hexa,Sat1,Gusb,Gatm,Fabp5,Manba,Ctps,Slc2a1,Ppt1,Akr1a1,Pik3r3,Cd38,Man2b2,Srd5a3,Hpgds,Acan,Acer3,Gla,Bgn,Slc6a8,Asah1,Man2b1,Pla2g15,Ptgs2,Cerk,Dse,Akr1b8,Chst2,Lum,Blvrb,Gns,Lrp1,Hpse,Chst11,Chsy1,Gngt2,Degs1,Lpcat2,Ch25h,Hk3,Glb1,Aldh3b1,Pfkfb4,B…	Gm2a,Ckb,Naglu,Tbxas1,Sgsh,Cd44,Hmox1,Elovl1,Aprt,Pip4k2a,Tnfaip8l2,Galns,Slc25a13,Sdc1,Abcc3,Pik3r5,Hexb,Parp8,Samd8,Esd,Sdc2,Lrp12,Agpat4,Aldh18a1,Hexa,Sat1,Gusb,Gatm,Fabp5,Manba,Ctps,Slc2a1,Ppt1,Akr1a1,Pik3r3,Cd38,Man2b2,Srd5a3,Hpgds,Acan,Acer3,Gla,Bgn,Slc6a8,Asah1,Man2b1,Pla2g15,Ptgs2,Cerk,Dse,Akr1b8,Chst2,Lum,Blvrb,Gns,Lrp1,Hpse,Chst11,Chsy1,Gngt2,Degs1,Lpcat2,Ch25h,Hk3,Glb1,Aldh3b1,Pfkfb4,B…
MMU-8848021	Signaling by PTK6	10	48	0.0138	Hif1a,Hbegf,Ptpn1,Nras,Ereg,Gpnmb,Socs3,Elmo1,Dok1,Arap1	Hif1a,Hbegf,Ptpn1,Nras,Ereg,Gpnmb,Socs3,Elmo1,Dok1,Arap1
MMU-8874081	MET activates PTK2 signaling	8	29	0.0141	Col1a1,Col5a1,Src,Hgf,Col1a2,Fn1,Col5a2,Col3a1	Col1a1,Col5a1,Src,Hgf,Col1a2,Fn1,Col5a2,Col3a1
MMU-382551	Transport of small molecules	48	667	0.016	Slc7a7,Hmox1,Atp6v1b2,Mcoln2,Trpv2,Atp6ap1,Atp2b1,Abcc3,Emb,Bmp1,Atp6v1c1,Runx1,Abcg1,Atp6v0c,Npc1,Slc15a3,P4hb,Slc11a1,Ccdc109b,Atp6v0d2,Abca1,Slc2a1,Slco2a1,Ostm1,Clcn7,Slc41a2,Ttyh3,Ttyh2,Mcoln3,Atp13a2,Apobr,Atp6v0a1,Nceh1,Gngt2,Lipa,Tpcn2,Pltp,Slc39a6,Slc8b1,Mfsd7b,Slc8a1,Slc7a2,Slc1a4,Steap3,Atp6v1a,Slc29a3,Tcirg1,Soat1	Slc7a7,Hmox1,Atp6v1b2,Mcoln2,Trpv2,Atp6ap1,Atp2b1,Abcc3,Emb,Bmp1,Atp6v1c1,Runx1,Abcg1,Atp6v0c,Npc1,Slc15a3,P4hb,Slc11a1,Ccdc109b,Atp6v0d2,Abca1,Slc2a1,Slco2a1,Ostm1,Clcn7,Slc41a2,Ttyh3,Ttyh2,Mcoln3,Atp13a2,Apobr,Atp6v0a1,Nceh1,Gngt2,Lipa,Tpcn2,Pltp,Slc39a6,Slc8b1,Mfsd7b,Slc8a1,Slc7a2,Slc1a4,Steap3,Atp6v1a,Slc29a3,Tcirg1,Soat1
MMU-1679131	Trafficking and processing of endosomal TLR	7	22	0.0192	Ctsb,Ctsk,Ctss,Lgmn,Ctsl,Tlr8,Unc93b1	Ctsb,Ctsk,Ctss,Lgmn,Ctsl,Tlr8,Unc93b1
MMU-446203	Asparagine N-linked glycosylation	25	263	0.0207	Tubb6,Kdelr3,Ctsz,Nans,Fuca1,Srd5a3,Ctsc,Npl,Mgat5,Nagk,Man1c1,Tuba1c,Glb1,Tmed3,Arfgap3,B4galt6,F5,Sec16b,Nsf,Ctsa,Capzb,St6galnac4,B4galt5,Tmed9,Renbp	Tubb6,Kdelr3,Ctsz,Nans,Fuca1,Srd5a3,Ctsc,Npl,Mgat5,Nagk,Man1c1,Tuba1c,Glb1,Tmed3,Arfgap3,B4galt6,F5,Sec16b,Nsf,Ctsa,Capzb,St6galnac4,B4galt5,Tmed9,Renbp
MMU-6811558	PI5P, PP2A and IER3 Regulate PI3K/AKT Signaling	14	101	0.0239	Gab2,Vav1,Pip4k2a,Grb2,Hbegf,Src,Pik3r3,Hgf,Ereg,Pik3ap1,Fgf7,Pdgfa,Rhog,Cd80	Gab2,Vav1,Pip4k2a,Grb2,Hbegf,Src,Pik3r3,Hgf,Ereg,Pik3ap1,Fgf7,Pdgfa,Rhog,Cd80
MMU-512988	Interleukin-3, Interleukin-5 and GM-CSF signaling	9	42	0.0244	Hck,Gab2,Vav1,Grb2,Pik3r3,Tec,Csf2rb2,Syk,Inpp5d	Hck,Gab2,Vav1,Grb2,Pik3r3,Tec,Csf2rb2,Syk,Inpp5d
MMU-157858	Gap junction trafficking and regulation	9	43	0.0281	Tubb6,Src,Gjb5,Gjb3,Tuba1c,Actg1,Dab2,Actb,Gjb4	Tubb6,Src,Gjb5,Gjb3,Tuba1c,Actg1,Dab2,Actb,Gjb4
MMU-2029485	Role of phospholipids in phagocytosis	7	24	0.0281	Fcgr2b,Fcgr1,Fcgr4,Prkcd,Pld3,Syk,Fcgr3	Fcgr2b,Fcgr1,Fcgr4,Prkcd,Pld3,Syk,Fcgr3
MMU-3000170	Syndecan interactions	6	16	0.0281	Tgfb1,Sdc1,Sdc2,Itgav,Fn1,Sdc3	Tgfb1,Sdc1,Sdc2,Itgav,Fn1,Sdc3
MMU-597592	Post-translational protein modification	76	1254	0.0285	Tubb6,Plaur,Rcn1,Tgfbr1,Timp1,Kdelr3,Ctsz,Wsb1,Rab32,Tnfaip3,Hif1a,Sdc2,Tmem132a,P4hb,Fam20c,Rab29,Cyr61,Nans,Fuca1,Mxra8,Srd5a3,Wsb2,Ctsc,Mfge8,F7,Galnt7,Qsox1,Npl,Mgat5,Rab8b,Nagk,Pigs,Thbs1,Galnt12,Wfs1,Ckap4,Man1c1,Tuba1c,Fn1,Glb1,Galnt6,Spsb4,Tmed3,Socs3,Spsb2,B3gnt2,Arfgap3,Rab7b,B4galt6,Rab31,Fcgr4,F5,Sec16b,Cd109,Folr2,Actb,Bst1,Nsf,Ctsa,Capzb,St6galnac4,Tnc,Arrb2,B4galt5,Tmed9,Spp1,Rnf12…	Tubb6,Plaur,Rcn1,Tgfbr1,Timp1,Kdelr3,Ctsz,Wsb1,Rab32,Tnfaip3,Hif1a,Sdc2,Tmem132a,P4hb,Fam20c,Rab29,Cyr61,Nans,Fuca1,Mxra8,Srd5a3,Wsb2,Ctsc,Mfge8,F7,Galnt7,Qsox1,Npl,Mgat5,Rab8b,Nagk,Pigs,Thbs1,Galnt12,Wfs1,Ckap4,Man1c1,Tuba1c,Fn1,Glb1,Galnt6,Spsb4,Tmed3,Socs3,Spsb2,B3gnt2,Arfgap3,Rab7b,B4galt6,Rab31,Fcgr4,F5,Sec16b,Cd109,Folr2,Actb,Bst1,Nsf,Ctsa,Capzb,St6galnac4,Tnc,Arrb2,B4galt5,Tmed9,Spp1,Rnf12…
MMU-3299685	Detoxification of Reactive Oxygen Species	8	34	0.0317	Cybb,Ncf1,Cyba,P4hb,Gpx1,Ncf4,Prdx1,Ncf2	Cybb,Ncf1,Cyba,P4hb,Gpx1,Ncf4,Prdx1,Ncf2
MMU-449147	Signaling by Interleukins	24	257	0.0326	Hck,Il7r,Gab2,Vav1,Crlf1,Il12rb2,Sdc1,Grb2,Il10rb,Rps6ka2,Csf1r,P4hb,Il1a,Pik3r3,Il13ra1,Il10ra,Socs3,Lif,Tec,Osm,Csf2rb2,Il1rn,Syk,Inpp5d	Hck,Il7r,Gab2,Vav1,Crlf1,Il12rb2,Sdc1,Grb2,Il10rb,Rps6ka2,Csf1r,P4hb,Il1a,Pik3r3,Il13ra1,Il10ra,Socs3,Lif,Tec,Osm,Csf2rb2,Il1rn,Syk,Inpp5d
MMU-2129379	Molecules associated with elastic fibres	8	35	0.0367	Ltbp2,Tgfb1,Eln,Fbln5,Itgav,Tgfb2,Fbln2,Fn1	Ltbp2,Tgfb1,Eln,Fbln5,Itgav,Tgfb2,Fbln2,Fn1
MMU-2243919	Crosslinking of collagen fibrils	6	18	0.0437	Loxl3,Col1a1,Loxl2,Bmp1,Col1a2,Lox	Loxl3,Col1a1,Loxl2,Bmp1,Col1a2,Lox
MMU-2022854	Keratan sulfate biosynthesis	7	27	0.0469	Acan,Chst2,Lum,B3gnt2,B4galt6,B4galt5,B3gnt7	Acan,Chst2,Lum,B3gnt2,B4galt6,B4galt5,B3gnt7
MMU-391160	Signal regulatory protein family interactions	5	11	0.0473	Grb2,Tyrobp,Skap2,Fyb,Sirpa	Grb2,Tyrobp,Skap2,Fyb,Sirpa
MMU-76009	Platelet Aggregation (Plug Formation)	8	37	0.0479	Col1a1,Grb2,Ptpn1,Src,Col1a2,Fn1,Rap1b,Syk	Col1a1,Grb2,Ptpn1,Src,Col1a2,Fn1,Rap1b,Syk
