# Supplementary material for: reString: an open-source Python software to perform automatic functional enrichment retrieval, results aggregation and data visualization
Source: Sci Rep. 2021 Dec 6;11:23458. doi: 10.1038/s41598-021-02528-0 (PMC8648753; doi:10.1038/s41598-021-02528-0)
Supplement: Supplementary file 1 — Supplementary Information 1. [file 41598_2021_2528_MOESM1_ESM.zip › Supplemental DataSets/downregulated/treatment_t1_green_VS_treatment_t1_blue_FC/DOWN_enrichment.KEGG.tsv]

#term ID	term description	observed gene count	background gene count	false discovery rate	matching proteins in your network (IDs)	matching proteins in your network (labels)
mmu04142	Lysosome	48	127	9.040000000000001e-26	Gm2a,Naglu,Acp2,Dnase2a,Sgsh,Ctsb,Galns,Ctsk,Ctss,Ctsz,Atp6ap1,Gnptab,Lgmn,Ctsl,Hexb,Naga,Litaf,Igf2r,Atp6v0c,Npc1,Hexa,Gusb,Slc11a1,Manba,Atp6v0d2,Ppt1,Fuca1,Ctsc,Tpp1,Gla,Asah1,Man2b1,Pla2g15,Ctsh,Gns,Atp6v0a1,Lipa,Glb1,Ctsa,Cd63,Psap,Cd68,Ap1s2,Fuca2,Laptm5,Tcirg1,Ctsd,Gba	Gm2a,Naglu,Acp2,Dnase2a,Sgsh,Ctsb,Galns,Ctsk,Ctss,Ctsz,Atp6ap1,Gnptab,Lgmn,Ctsl,Hexb,Naga,Litaf,Igf2r,Atp6v0c,Npc1,Hexa,Gusb,Slc11a1,Manba,Atp6v0d2,Ppt1,Fuca1,Ctsc,Tpp1,Gla,Asah1,Man2b1,Pla2g15,Ctsh,Gns,Atp6v0a1,Lipa,Glb1,Ctsa,Cd63,Psap,Cd68,Ap1s2,Fuca2,Laptm5,Tcirg1,Ctsd,Gba
mmu04145	Phagosome	36	162	4.86e-13	Itgb2,Tubb6,Atp6v1b2,Cybb,Ctss,Ncf1,Cyba,Atp6ap1,Ctsl,Atp6v1c1,Itga5,Atp6v0c,Msr1,Itgav,Tlr2,Fcgr1,Atp6v0d2,Sec61a1,Olr1,Atp6v0a1,Thbs1,Tlr4,Tuba1c,Cd14,Rab7b,Itgam,Actg1,Fcgr4,Ncf4,Mrc2,Actb,Atp6v1a,Tcirg1,Thbs2,Fcgr3,Ncf2	Itgb2,Tubb6,Atp6v1b2,Cybb,Ctss,Ncf1,Cyba,Atp6ap1,Ctsl,Atp6v1c1,Itga5,Atp6v0c,Msr1,Itgav,Tlr2,Fcgr1,Atp6v0d2,Sec61a1,Olr1,Atp6v0a1,Thbs1,Tlr4,Tuba1c,Cd14,Rab7b,Itgam,Actg1,Fcgr4,Ncf4,Mrc2,Actb,Atp6v1a,Tcirg1,Thbs2,Fcgr3,Ncf2
mmu04380	Osteoclast differentiation	30	121	6.12e-12	Spi1,Tgfb1,Gab2,Tgfbr1,Ctsk,Ncf1,Cyba,Grb2,Ifngr2,Trem2,Csf1r,Tnfrsf11a,Il1a,Fcgr1,Pik3r3,Tyrobp,Tgfb2,Blnk,Socs3,Tec,Pirb,Fcgr4,Tnfrsf11b,Ncf4,Sirpa,Lilrb4,Pira2,Syk,Fcgr3,Ncf2	Spi1,Tgfb1,Gab2,Tgfbr1,Ctsk,Ncf1,Cyba,Grb2,Ifngr2,Trem2,Csf1r,Tnfrsf11a,Il1a,Fcgr1,Pik3r3,Tyrobp,Tgfb2,Blnk,Socs3,Tec,Pirb,Fcgr4,Tnfrsf11b,Ncf4,Sirpa,Lilrb4a,Pira2,Syk,Fcgr3,Ncf2
mmu05205	Proteoglycans in cancer	35	199	2.37e-10	Col1a1,Plaur,Tgfb1,Cd44,Vav1,Sdc1,Grb2,Hif1a,Ctsl,Plau,Sdc2,Itga5,Hcls1,Hbegf,Itgav,Src,Nras,Tlr2,Pik3r3,Hgf,Col1a2,Wnt16,Mmp2,Vav3,Lum,Tgfb2,Hpse,Thbs1,Tlr4,Fn1,Actg1,Actb,Cd63,Msn,Iqgap1	Col1a1,Plaur,Tgfb1,Cd44,Vav1,Sdc1,Grb2,Hif1a,Ctsl,Plau,Sdc2,Itga5,Hcls1,Hbegf,Itgav,Src,Nras,Tlr2,Pik3r3,Hgf,Col1a2,Wnt16,Mmp2,Vav3,Lum,Tgfb2,Hpse,Thbs1,Tlr4,Fn1,Actg1,Actb,Cd63,Msn,Iqgap1
mmu04060	Cytokine-cytokine receptor interaction	39	279	5.48e-09	Ccl2,Acvr1b,Ccl3,Tgfb1,Gdf15,Il7r,Tgfbr1,Il12rb2,Tnfsf13,Cxcl16,Ccl6,Ccl4,Ccl7,Ifngr2,Il10rb,Csf1r,Tnfrsf11a,Il1a,Tnfrsf1b,Cxcl1,Gdf3,Il13ra1,Cx3cl1,Il10ra,Crlf2,Tgfb2,Inhbb,Inhba,Gdf6,Cx3cr1,Lif,Osm,Csf2ra,Tnfrsf11b,Csf2rb,Csf2rb2,Ngf,Ccr5,Il1rn	Ccl2,Acvr1b,Ccl3,Tgfb1,Gdf15,Il7r,Tgfbr1,Il12rb2,Tnfsf13,Cxcl16,Ccl6,Ccl4,Ccl7,Ifngr2,Il10rb,Csf1r,Tnfrsf11a,Il1a,Tnfrsf1b,Cxcl1,Gdf3,Il13ra1,Cx3cl1,Il10ra,Crlf2,Tgfb2,Inhbb,Inhba,Gdf6,Cx3cr1,Lif,Osm,Csf2ra,Tnfrsf11b,Csf2rb,Csf2rb2,Ngf,Ccr5,Il1rn
mmu05323	Rheumatoid arthritis	22	86	5.48e-09	Ccl2,Itgb2,Ccl3,Tgfb1,Atp6v1b2,Ctsk,Tnfsf13,Atp6ap1,Ctsl,Atp6v1c1,Atp6v0c,Tnfrsf11a,Il1a,Tlr2,Atp6v0d2,Cxcl1,Tgfb2,Atp6v0a1,Tlr4,Cd80,Atp6v1a,Tcirg1	Ccl2,Itgb2,Ccl3,Tgfb1,Atp6v1b2,Ctsk,Tnfsf13,Atp6ap1,Ctsl,Atp6v1c1,Atp6v0c,Tnfrsf11a,Il1a,Tlr2,Atp6v0d2,Cxcl1,Tgfb2,Atp6v0a1,Tlr4,Cd80,Atp6v1a,Tcirg1
mmu05152	Tuberculosis	28	170	8.1e-08	Itgb2,Tgfb1,Bid,Ctss,Atp6ap1,Ifngr2,Il10rb,Atp6v0c,Il1a,Src,Tlr2,Fcgr1,Atp6v0d2,Itgax,Il10ra,Tgfb2,Atp6v0a1,Tlr4,Cd14,Itgam,Fcgr4,Fcer1g,Mrc2,Syk,Tcirg1,Ctsd,Sphk1,Fcgr3	Itgb2,Tgfb1,Bid,Ctss,Atp6ap1,Ifngr2,Il10rb,Atp6v0c,Il1a,Src,Tlr2,Fcgr1,Atp6v0d2,Itgax,Il10ra,Tgfb2,Atp6v0a1,Tlr4,Cd14,Itgam,Fcgr4,Fcer1g,Mrc2,Syk,Tcirg1,Ctsd,Sphk1,Fcgr3
mmu04666	Fc gamma R-mediated phagocytosis	19	85	4.37e-07	Hck,Gab2,Vav1,Arpc2,Ncf1,Fcgr1,Pik3r3,Vav3,Ppap2c,Pla2g4a,Arpc5,Fcgr4,Arpc1b,Prkcd,Cfl1,Syk,Arpc4,Inpp5d,Sphk1	Hck,Gab2,Vav1,Arpc2,Ncf1,Fcgr1,Pik3r3,Vav3,Plpp2,Pla2g4a,Arpc5,Fcgr4,Arpc1b,Prkcd,Cfl1,Syk,Arpc4,Inpp5d,Sphk1
mmu04810	Regulation of actin cytoskeleton	30	212	4.37e-07	Itgb2,Vav1,Arpc2,Pip4k2a,Itga5,Itgav,Src,Nras,Pdgfc,Pik3r3,Itgax,Itga11,Nckap1l,Vav3,Fn1,F2r,Itgam,Fgf7,Actg1,Iqgap3,Pdgfa,Arpc5,Arpc1b,Actb,Tmsb4x,Ssh3,Cfl1,Msn,Arpc4,Iqgap1	Itgb2,Vav1,Arpc2,Pip4k2a,Itga5,Itgav,Src,Nras,Pdgfc,Pik3r3,Itgax,Itga11,Nckap1l,Vav3,Fn1,F2r,Itgam,Fgf7,Actg1,Iqgap3,Pdgfa,Arpc5,Arpc1b,Actb,Tmsb4x,Ssh3,Cfl1,Msn,Arpc4,Iqgap1
mmu05140	Leishmaniasis	17	67	4.55e-07	Itgb2,Tgfb1,Cybb,Ncf1,Cyba,Ifngr2,Il1a,Tlr2,Fcgr1,Ptgs2,Tgfb2,Tlr4,Itgam,Fcgr4,Ncf4,Fcgr3,Ncf2	Itgb2,Tgfb1,Cybb,Ncf1,Cyba,Ifngr2,Il1a,Tlr2,Fcgr1,Ptgs2,Tgfb2,Tlr4,Itgam,Fcgr4,Ncf4,Fcgr3,Ncf2
mmu04062	Chemokine signaling pathway	27	184	8.9e-07	Ccl2,Ccl3,Hck,Vav1,Ncf1,Cxcl16,Ccl6,Ccl4,Ccl7,Grb2,Pik3r5,Src,Nras,Pik3r3,Fgr,Cxcl1,Cx3cl1,Vav3,Prex1,Gngt2,Cx3cr1,Rap1b,Elmo1,Arrb2,Ccr5,Prkcd,Shc2	Ccl2,Ccl3,Hck,Vav1,Ncf1,Cxcl16,Ccl6,Ccl4,Ccl7,Grb2,Pik3r5,Src,Nras,Pik3r3,Fgr,Cxcl1,Cx3cl1,Vav3,Prex1,Gngt2,Cx3cr1,Rap1b,Elmo1,Arrb2,Ccr5,Prkcd,Shc2
mmu05144	Malaria	15	53	8.9e-07	Ccl2,Itgb2,Tgfb1,Sdc1,Sdc2,Sele,Vcam1,Tlr2,Hgf,Tgfb2,Lrp1,Thbs1,Tlr4,Selp,Thbs2	Ccl2,Itgb2,Tgfb1,Sdc1,Sdc2,Sele,Vcam1,Tlr2,Hgf,Tgfb2,Lrp1,Thbs1,Tlr4,Selp,Thbs2
mmu04151	PI3K-Akt signaling pathway	38	355	2.8e-06	Col6a1,Col1a1,Il7r,Ywhah,Grb2,Pik3r5,Itga5,Csf1r,Itgav,Creb3l1,Nras,Tlr2,Pdgfc,Pik3r3,Hgf,Ibsp,Ereg,Col1a2,Itga11,Tnn,Thbs1,Tlr4,Gngt2,Pik3ap1,Fn1,Col6a3,Bdnf,F2r,Fgf7,Osm,Pdgfa,Ngf,Tnc,Bcl2l11,Spp1,Syk,Cdk6,Thbs2	Col6a1,Col1a1,Il7r,Ywhah,Grb2,Pik3r5,Itga5,Csf1r,Itgav,Creb3l1,Nras,Tlr2,Pdgfc,Pik3r3,Hgf,Ibsp,Ereg,Col1a2,Itga11,Tnn,Thbs1,Tlr4,Gngt2,Pik3ap1,Fn1,Col6a3,Bdnf,F2r,Fgf7,Osm,Pdgfa,Ngf,Tnc,Bcl2l11,Spp1,Syk,Cdk6,Thbs2
mmu04210	Apoptosis	22	135	2.8e-06	Bid,Ctsb,Gadd45b,Ctsk,Ctss,Ctsz,Ctsl,Nras,Lmna,Pik3r3,Ctsc,Ctsh,Gadd45a,Tuba1c,Bcl2a1b,Actg1,Csf2rb,Csf2rb2,Actb,Ngf,Bcl2l11,Ctsd	Bid,Ctsb,Gadd45b,Ctsk,Ctss,Ctsz,Ctsl,Nras,Lmna,Pik3r3,Ctsc,Ctsh,Gadd45a,Tuba1c,Bcl2a1b,Actg1,Csf2rb,Csf2rb2,Actb,Ngf,Bcl2l11,Ctsd
mmu04510	Focal adhesion	26	196	6.94e-06	Col6a1,Col1a1,Vav1,Grb2,Itga5,Itgav,Src,Pdgfc,Pik3r3,Hgf,Ibsp,Col1a2,Itga11,Vav3,Tnn,Thbs1,Fn1,Col6a3,Rap1b,Actg1,Pdgfa,Actb,Tnc,Spp1,Thbs2,Shc2	Col6a1,Col1a1,Vav1,Grb2,Itga5,Itgav,Src,Pdgfc,Pik3r3,Hgf,Ibsp,Col1a2,Itga11,Vav3,Tnn,Thbs1,Fn1,Col6a3,Rap1b,Actg1,Pdgfa,Actb,Tnc,Spp1,Thbs2,Shc2
mmu04974	Protein digestion and absorption	19	108	6.94e-06	Slc7a7,Col6a1,Col1a1,Eln,Col5a1,Col24a1,Col1a2,Col16a1,Col6a3,Col12a1,Prcp,Col5a2,Slc8a1,Col3a1,Col8a1,Col23a1,Col15a1,Col10a1,Col22a1	Slc7a7,Col6a1,Col1a1,Eln,Col5a1,Col24a1,Col1a2,Col16a1,Col6a3,Col12a1,Prcp,Col5a2,Slc8a1,Col3a1,Col8a1,Col23a1,Col15a1,Col10a1,Col22a1
mmu00511	Other glycan degradation	9	18	8.71e-06	Hexb,Hexa,Manba,Fuca1,Man2b2,Man2b1,Glb1,Fuca2,Gba	Hexb,Hexa,Manba,Fuca1,Man2b2,Man2b1,Glb1,Fuca2,Gba
mmu04933	AGE-RAGE signaling pathway in diabetic complications	18	101	1.01e-05	Ccl2,Col1a1,Tgfb1,Tgfbr1,Cybb,Edn1,Sele,Il1a,Nras,Vcam1,Pik3r3,Col1a2,Mmp2,Serpine1,Tgfb2,Fn1,Col3a1,Prkcd	Ccl2,Col1a1,Tgfb1,Tgfbr1,Cybb,Edn1,Sele,Il1a,Nras,Vcam1,Pik3r3,Col1a2,Mmp2,Serpine1,Tgfb2,Fn1,Col3a1,Prkcd
mmu05146	Amoebiasis	18	105	1.59e-05	Itgb2,Col1a1,Tgfb1,Serpinb9b,Serpinb6a,Tlr2,Pik3r3,Cxcl1,Col1a2,Tgfb2,Tlr4,Fn1,Cd14,Rab7b,Itgam,Col3a1,Serpinb6b,Prdx1	Itgb2,Col1a1,Tgfb1,Serpinb9b,Serpinb6a,Tlr2,Pik3r3,Cxcl1,Col1a2,Tgfb2,Tlr4,Fn1,Cd14,Rab7b,Itgam,Col3a1,Serpinb6b,Prdx1
mmu00531	Glycosaminoglycan degradation	9	21	2.04e-05	Naglu,Sgsh,Galns,Hexb,Hexa,Gusb,Gns,Hpse,Glb1	Naglu,Sgsh,Galns,Hexb,Hexa,Gusb,Gns,Hpse,Glb1
mmu04512	ECM-receptor interaction	16	87	2.64e-05	Col6a1,Col1a1,Cd44,Sdc1,Itga5,Itgav,Ibsp,Col1a2,Itga11,Tnn,Thbs1,Fn1,Col6a3,Tnc,Spp1,Thbs2	Col6a1,Col1a1,Cd44,Sdc1,Itga5,Itgav,Ibsp,Col1a2,Itga11,Tnn,Thbs1,Fn1,Col6a3,Tnc,Spp1,Thbs2
mmu00600	Sphingolipid metabolism	12	49	4.22e-05	Acer3,Gla,Asah1,Cerk,Degs1,Glb1,B4galt6,Ppap2c,Sgms2,Psap,Gba,Sphk1	Acer3,Gla,Asah1,Cerk,Degs1,Glb1,B4galt6,Plpp2,Sgms2,Psap,Gba,Sphk1
mmu05100	Bacterial invasion of epithelial cells	14	71	5.42e-05	Arpc2,Itga5,Hcls1,Src,Pik3r3,Fn1,Actg1,Elmo1,Arpc5,Arpc1b,Rhog,Actb,Arpc4,Shc2	Arpc2,Itga5,Hcls1,Src,Pik3r3,Fn1,Actg1,Elmo1,Arpc5,Arpc1b,Rhog,Actb,Arpc4,Shc2
mmu04650	Natural killer cell mediated cytotoxicity	17	113	0.00012	Itgb2,Bid,Cd244,Vav1,Grb2,Ifngr2,Nras,Pik3r3,Tyrobp,Vav3,Cd48,Fcgr4,Fcer1g,Sh3bp2,Syk,Sh2d1b2,Shc2	Itgb2,Bid,Cd244,Vav1,Grb2,Ifngr2,Nras,Pik3r3,Tyrobp,Vav3,Cd48,Fcgr4,Fcer1g,Sh3bp2,Syk,Sh2d1b1,Shc2
mmu05418	Fluid shear stress and atherosclerosis	19	141	0.00014	Ccl2,Hmox1,Ncf1,Cyba,Sdc1,Edn1,Ctsl,Sdc2,Sele,Itgav,Il1a,Src,Vcam1,Pik3r3,Mmp2,Actg1,Pdgfa,Actb,Ncf2	Ccl2,Hmox1,Ncf1,Cyba,Sdc1,Edn1,Ctsl,Sdc2,Sele,Itgav,Il1a,Src,Vcam1,Pik3r3,Mmp2,Actg1,Pdgfa,Actb,Ncf2
mmu04610	Complement and coagulation cascades	15	92	0.00017	Itgb2,Plaur,Plau,Clu,Itgax,F7,C1qc,Serpine1,C1qb,C3ar1,C1qa,F2r,Itgam,Cfi,F5	Itgb2,Plaur,Plau,Clu,Itgax,F7,C1qc,Serpine1,C1qb,C3ar1,C1qa,F2r,Itgam,Cfi,F5
mmu05165	Human papillomavirus infection	32	342	0.00019	Col6a1,Col1a1,Atp6v1b2,Atp6ap1,Grb2,Atp6v1c1,Itga5,Atp6v0c,Itgav,Creb3l1,Nras,Atp6v0d2,Pik3r3,Ibsp,Col1a2,Wnt16,Itga11,Ptgs2,Tnn,Rbpj,Atp6v0a1,Thbs1,Fn1,Col6a3,Dlg3,E2f1,Tnc,Spp1,Atp6v1a,Tcirg1,Cdk6,Thbs2	Col6a1,Col1a1,Atp6v1b2,Atp6ap1,Grb2,Atp6v1c1,Itga5,Atp6v0c,Itgav,Creb3l1,Nras,Atp6v0d2,Pik3r3,Ibsp,Col1a2,Wnt16,Itga11,Ptgs2,Tnn,Rbpj,Atp6v0a1,Thbs1,Fn1,Col6a3,Dlg3,E2f1,Tnc,Spp1,Atp6v1a,Tcirg1,Cdk6,Thbs2
mmu05135	Yersinia infection	17	124	0.0003	Actr2,Ccl2,Vav1,Itga5,Rps6ka2,Src,Pik3r3,Vav3,Tlr4,Fn1,Actg1,Elmo1,Skap2,Fyb,Rhog,Actb,Actr3	Actr2,Ccl2,Vav1,Itga5,Rps6ka2,Src,Pik3r3,Vav3,Tlr4,Fn1,Actg1,Elmo1,Skap2,Fyb,Rhog,Actb,Actr3
mmu05220	Chronic myeloid leukemia	13	74	0.0003	Tgfb1,Gab2,Tgfbr1,Gadd45b,Grb2,Runx1,Nras,Pik3r3,Tgfb2,Gadd45a,E2f1,Cdk6,Shc2	Tgfb1,Gab2,Tgfbr1,Gadd45b,Grb2,Runx1,Nras,Pik3r3,Tgfb2,Gadd45a,E2f1,Cdk6,Shc2
mmu04064	NF-kappa B signaling pathway	15	99	0.00031	Gadd45b,Ccl4,Tnfaip3,Plau,Tnfrsf11a,Vcam1,Cxcl1,Ptgs2,Gadd45a,Tlr4,Cd14,Blnk,Bcl2a1b,Card14,Syk	Gadd45b,Ccl4,Tnfaip3,Plau,Tnfrsf11a,Vcam1,Cxcl1,Ptgs2,Gadd45a,Tlr4,Cd14,Blnk,Bcl2a1b,Card14,Syk
mmu04662	B cell receptor signaling pathway	13	75	0.00031	Vav1,Grb2,Nras,Cd72,Pik3r3,Vav3,Pik3ap1,Blnk,Pirb,Lilrb4,Pira2,Syk,Inpp5d	Vav1,Grb2,Nras,Cd72,Pik3r3,Vav3,Pik3ap1,Blnk,Pirb,Lilrb4a,Pira2,Syk,Inpp5d
mmu04670	Leukocyte transendothelial migration	16	113	0.00033	Itgb2,Vav1,Cybb,Ncf1,Cyba,Vcam1,Pik3r3,Mmp2,Vav3,Rap1b,Itgam,Actg1,Ncf4,Actb,Msn,Ncf2	Itgb2,Vav1,Cybb,Ncf1,Cyba,Vcam1,Pik3r3,Mmp2,Vav3,Rap1b,Itgam,Actg1,Ncf4,Actb,Msn,Ncf2
mmu05206	MicroRNAs in cancer	19	158	0.00046	Cd44,Hmox1,Dnmt3a,Grb2,Plau,Itga5,Nras,Pik3r3,Ptgs2,Tnn,Tgfb2,Thbs1,Zeb2,Pdgfa,E2f1,Sox4,Tnc,Bcl2l11,Cdk6	Cd44,Hmox1,Dnmt3a,Grb2,Plau,Itga5,Nras,Pik3r3,Ptgs2,Tnn,Tgfb2,Thbs1,Zeb2,Pdgfa,E2f1,Sox4,Tnc,Bcl2l11,Cdk6
mmu04061	Viral protein interaction with cytokine and cytokine receptor	13	87	0.0011	Ccl2,Ccl3,Ccl6,Ccl4,Ccl7,Il10rb,Csf1r,Tnfrsf1b,Cxcl1,Cx3cl1,Il10ra,Cx3cr1,Ccr5	Ccl2,Ccl3,Ccl6,Ccl4,Ccl7,Il10rb,Csf1r,Tnfrsf1b,Cxcl1,Cx3cl1,Il10ra,Cx3cr1,Ccr5
mmu04926	Relaxin signaling pathway	16	127	0.0011	Col1a1,Tgfb1,Tgfbr1,Mmp13,Grb2,Edn1,Creb3l1,Src,Nras,Pik3r3,Col1a2,Mmp2,Gngt2,Col3a1,Arrb2,Shc2	Col1a1,Tgfb1,Tgfbr1,Mmp13,Grb2,Edn1,Creb3l1,Src,Nras,Pik3r3,Col1a2,Mmp2,Gngt2,Col3a1,Arrb2,Shc2
mmu05410	Hypertrophic cardiomyopathy	13	88	0.0012	Tgfb1,Tpm4,Edn1,Itga5,Itgav,Lmna,Itga11,Tgfb2,Actg1,Slc8a1,Actb,Cacna1d,Tpm3	Tgfb1,Tpm4,Edn1,Itga5,Itgav,Lmna,Itga11,Tgfb2,Actg1,Slc8a1,Actb,Cacna1d,Tpm3
mmu04664	Fc epsilon RI signaling pathway	11	66	0.0015	Gab2,Vav1,Grb2,Nras,Pik3r3,Vav3,Pla2g4a,Alox5ap,Fcer1g,Syk,Inpp5d	Gab2,Vav1,Grb2,Nras,Pik3r3,Vav3,Pla2g4a,Alox5ap,Fcer1g,Syk,Inpp5d
mmu01100	Metabolic pathways	89	1536	0.0016	Ckb,Naglu,Acp2,Tbxas1,Sgsh,Hmox1,Atp6v1b2,Elovl1,Tmem189,Aprt,Pip4k2a,Galns,Atp6ap1,Dnmt3a,Hexb,Esd,Atp6v1c1,Naga,Pde1b,Agpat4,Atp6v0c,Aldh18a1,Hexa,Sat1,Gusb,Gatm,Atp6v0d2,Nans,Ctps,Ppt1,Akr1a1,Cd38,Hpgds,Acer3,Gla,Asah1,Galnt7,Ptgs2,Npl,Mgat5,Dse,Akr1b8,Nagk,Blvrb,Gns,Hpse,Atp6v0a1,Pigs,Galnt12,Chsy1,Colgalt1,Degs1,Lpcat2,Man1c1,Hk3,P4ha3,Glb1,Aldh3b1,Galnt6,B3gnt2,B4galt6,Gnpda1,Pi4k2a,Ppap2c,…	Ckb,Naglu,Acp2,Tbxas1,Sgsh,Hmox1,Atp6v1b2,Elovl1,Tmem189,Aprt,Pip4k2a,Galns,Atp6ap1,Dnmt3a,Hexb,Esd,Atp6v1c1,Naga,Pde1b,Agpat4,Atp6v0c,Aldh18a1,Hexa,Sat1,Gusb,Gatm,Atp6v0d2,Nans,Ctps,Ppt1,Akr1a1,Cd38,Hpgds,Acer3,Gla,Asah1,Galnt7,Ptgs2,Npl,Mgat5,Dse,Akr1b8,Nagk,Blvrb,Gns,Hpse,Atp6v0a1,Pigs,Galnt12,Chsy1,Colgalt1,Degs1,Lpcat2,Man1c1,Hk3,P4ha3,Glb1,Aldh3b1,Galnt6,B3gnt2,B4galt6,Gnpda1,Pi4k2a,Plpp2,P…
mmu04072	Phospholipase D signaling pathway	17	147	0.0016	Gab2,Grb2,Pik3r5,Agpat4,Nras,Pdgfc,Pik3r3,Cyth4,F2r,Ppap2c,Pla2g4a,Pdgfa,Fcer1g,Arf2,Syk,Shc2,Sphk1	Gab2,Grb2,Pik3r5,Agpat4,Nras,Pdgfc,Pik3r3,Cyth4,F2r,Plpp2,Pla2g4a,Pdgfa,Fcer1g,Arf2,Syk,Shc2,Sphk1
mmu04611	Platelet activation	15	120	0.0017	Col1a1,Tbxas1,Pik3r5,Src,Pik3r3,Col1a2,Fermt3,F2r,Rap1b,Pla2g4a,Actg1,Fcer1g,Col3a1,Actb,Syk	Col1a1,Tbxas1,Pik3r5,Src,Pik3r3,Col1a2,Fermt3,F2r,Rap1b,Pla2g4a,Actg1,Fcer1g,Col3a1,Actb,Syk
mmu04966	Collecting duct acid secretion	7	27	0.0023	Atp6v1b2,Atp6v1c1,Atp6v0c,Atp6v0d2,Atp6v0a1,Atp6v1a,Tcirg1	Atp6v1b2,Atp6v1c1,Atp6v0c,Atp6v0d2,Atp6v0a1,Atp6v1a,Tcirg1
mmu04668	TNF signaling pathway	14	112	0.0027	Ccl2,Tnfaip3,Edn1,Sele,Creb3l1,Vcam1,Tnfrsf1b,Pik3r3,Cxcl1,Cx3cl1,Ptgs2,Socs3,Lif,Mmp14	Ccl2,Tnfaip3,Edn1,Sele,Creb3l1,Vcam1,Tnfrsf1b,Pik3r3,Cxcl1,Cx3cl1,Ptgs2,Socs3,Lif,Mmp14
mmu00520	Amino sugar and nucleotide sugar metabolism	9	49	0.0028	Hexb,Hexa,Nans,Npl,Nagk,Hk3,Gnpda1,Uap1l1,Renbp	Hexb,Hexa,Nans,Npl,Nagk,Hk3,Gnpda1,Uap1l1,Renbp
mmu05142	Chagas disease	13	100	0.003	Ccl2,Ccl3,Tgfb1,Tgfbr1,Ifngr2,Tlr2,Pik3r3,C1qc,Serpine1,C1qb,Tgfb2,Tlr4,C1qa	Ccl2,Ccl3,Tgfb1,Tgfbr1,Ifngr2,Tlr2,Pik3r3,C1qc,Serpine1,C1qb,Tgfb2,Tlr4,C1qa
mmu00532	Glycosaminoglycan biosynthesis - chondroitin sulfate / dermatan sulfate	6	20	0.0031	Dse,Chst11,Chsy1,Chsy3,Xylt2,Chpf2	Dse,Chst11,Chsy1,Chsy3,Xylt2,Chpf2
mmu04015	Rap1 signaling pathway	20	208	0.0033	Itgb2,Vav1,Evl,Csf1r,Src,Nras,Pdgfc,Pik3r3,Hgf,Vav3,Thbs1,F2r,Rap1b,Itgam,Fgf7,Actg1,Pdgfa,Fyb,Actb,Ngf	Itgb2,Vav1,Evl,Csf1r,Src,Nras,Pdgfc,Pik3r3,Hgf,Vav3,Thbs1,F2r,Rap1b,Itgam,Fgf7,Actg1,Pdgfa,Fyb,Actb,Ngf
mmu05200	Pathways in cancer	38	528	0.0033	Spi1,Tgfb1,Il7r,Bid,Hmox1,Tgfbr1,Il12rb2,Gadd45b,Grb2,Hif1a,Edn1,Runx1,Ifngr2,Csf1r,Itgav,Nras,Slc2a1,Pik3r3,Hgf,Wnt16,Il13ra1,Mmp2,Ptgs2,Mlh1,Tgfb2,Gadd45a,Gngt2,Fn1,F2r,Fgf7,Csf2ra,Pdgfa,Csf2rb,Csf2rb2,E2f1,Bcl2l11,Tpm3,Cdk6	Spi1,Tgfb1,Il7r,Bid,Hmox1,Tgfbr1,Il12rb2,Gadd45b,Grb2,Hif1a,Edn1,Runx1,Ifngr2,Csf1r,Itgav,Nras,Slc2a1,Pik3r3,Hgf,Wnt16,Il13ra1,Mmp2,Ptgs2,Mlh1,Tgfb2,Gadd45a,Gngt2,Fn1,F2r,Fgf7,Csf2ra,Pdgfa,Csf2rb,Csf2rb2,E2f1,Bcl2l11,Tpm3,Cdk6
mmu05414	Dilated cardiomyopathy	12	90	0.0037	Tgfb1,Tpm4,Itga5,Itgav,Lmna,Itga11,Tgfb2,Actg1,Slc8a1,Actb,Cacna1d,Tpm3	Tgfb1,Tpm4,Itga5,Itgav,Lmna,Itga11,Tgfb2,Actg1,Slc8a1,Actb,Cacna1d,Tpm3
mmu04640	Hematopoietic cell lineage	12	91	0.004	Il7r,Cd44,Itga5,Csf1r,Il1a,Fcgr1,Cd38,Cd9,Cd14,Itgam,Csf2ra,Anpep	Il7r,Cd44,Itga5,Csf1r,Il1a,Fcgr1,Cd38,Cd9,Cd14,Itgam,Csf2ra,Anpep
mmu05132	Salmonella infection	20	213	0.0041	Arpc2,Casp4,Tlr2,Anxa2,Nckap1l,Cyth4,Tlr4,Cd14,Naip5,Rab7b,Actg1,Elmo1,Arpc5,Plekhm2,Arpc1b,Rhog,Actb,Arf2,Naip2,Arpc4	Arpc2,Casp4,Tlr2,Anxa2,Nckap1l,Cyth4,Tlr4,Cd14,Naip5,Rab7b,Actg1,Elmo1,Arpc5,Plekhm2,Arpc1b,Rhog,Actb,Arf2,Naip2,Arpc4
mmu04144	Endocytosis	22	249	0.0046	Arpc2,Tgfbr1,Igf2r,Ehd4,Src,Snx1,Cyth4,Mvb12b,Rab11fip5,Arfgap3,Rab31,Arpc5,Dab2,Arpc1b,Folr2,Capzb,Arf2,Arap1,Arrb2,Snx5,Ccr5,Arpc4	Arpc2,Tgfbr1,Igf2r,Ehd4,Src,Snx1,Cyth4,Mvb12b,Rab11fip5,Arfgap3,Rab31,Arpc5,Dab2,Arpc1b,Folr2,Capzb,Arf2,Arap1,Arrb2,Snx5,Ccr5,Arpc4
mmu05150	Staphylococcus aureus infection	13	108	0.0049	Itgb2,Krt18,Fcgr1,C1qc,C1qb,C3ar1,C1qa,Itgam,Ptafr,Cfi,Fcgr4,Selp,Fcgr3	Itgb2,Krt18,Fcgr1,C1qc,C1qb,C3ar1,C1qa,Itgam,Ptafr,Cfi,Fcgr4,Selp,Fcgr3
mmu05214	Glioma	10	70	0.0063	Gadd45b,Grb2,Nras,Pik3r3,Camk1,Gadd45a,Pdgfa,E2f1,Cdk6,Shc2	Gadd45b,Grb2,Nras,Pik3r3,Camk1,Gadd45a,Pdgfa,E2f1,Cdk6,Shc2
mmu05221	Acute myeloid leukemia	10	70	0.0063	Spi1,Grb2,Runx1,Csf1r,Nras,Fcgr1,Pik3r3,Cd14,Bcl2a1b,Itgam	Spi1,Grb2,Runx1,Csf1r,Nras,Fcgr1,Pik3r3,Cd14,Bcl2a1b,Itgam
mmu05218	Melanoma	10	71	0.0067	Gadd45b,Nras,Pdgfc,Pik3r3,Hgf,Gadd45a,Fgf7,Pdgfa,E2f1,Cdk6	Gadd45b,Nras,Pdgfc,Pik3r3,Hgf,Gadd45a,Fgf7,Pdgfa,E2f1,Cdk6
mmu04979	Cholesterol metabolism	8	48	0.008	Npc1,Abca1,Lrpap1,Lrp1,Nceh1,Lipa,Pltp,Soat1	Npc1,Abca1,Lrpap1,Lrp1,Nceh1,Lipa,Pltp,Soat1
mmu05133	Pertussis	10	73	0.008	Itgb2,Itga5,Il1a,C1qc,C1qb,Tlr4,C1qa,Cd14,Itgam,Cfl1	Itgb2,Itga5,Il1a,C1qc,C1qb,Tlr4,C1qa,Cd14,Itgam,Cfl1
mmu05134	Legionellosis	9	60	0.008	Itgb2,Tlr2,Cxcl1,Tlr4,Cd14,Naip5,Itgam,Arf2,Naip2	Itgb2,Tlr2,Cxcl1,Tlr4,Cd14,Naip5,Itgam,Arf2,Naip2
mmu05210	Colorectal cancer	11	88	0.0085	Tgfb1,Tgfbr1,Gadd45b,Grb2,Nras,Pik3r3,Ereg,Mlh1,Tgfb2,Gadd45a,Bcl2l11	Tgfb1,Tgfbr1,Gadd45b,Grb2,Nras,Pik3r3,Ereg,Mlh1,Tgfb2,Gadd45a,Bcl2l11
mmu00512	Mucin type O-glycan biosynthesis	6	27	0.009	Galnt7,Galnt12,Galnt6,B4galt5,Gcnt4,Gcnt1	Galnt7,Galnt12,Galnt6,B4galt5,Gcnt4,Gcnt1
mmu04630	JAK-STAT signaling pathway	16	165	0.009	Il7r,Il12rb2,Grb2,Ifngr2,Il10rb,Pik3r3,Il13ra1,Il10ra,Crlf2,Socs3,Lif,Osm,Csf2ra,Pdgfa,Csf2rb,Csf2rb2	Il7r,Il12rb2,Grb2,Ifngr2,Il10rb,Pik3r3,Il13ra1,Il10ra,Crlf2,Socs3,Lif,Osm,Csf2ra,Pdgfa,Csf2rb,Csf2rb2
mmu05225	Hepatocellular carcinoma	16	168	0.0104	Tgfb1,Hmox1,Tgfbr1,Gadd45b,Grb2,Nras,Pik3r3,Hgf,Wnt16,Tgfb2,Gadd45a,Actg1,Actb,E2f1,Cdk6,Shc2	Tgfb1,Hmox1,Tgfbr1,Gadd45b,Grb2,Nras,Pik3r3,Hgf,Wnt16,Tgfb2,Gadd45a,Actg1,Actb,E2f1,Cdk6,Shc2
mmu04010	MAPK signaling pathway	23	289	0.0105	Tgfb1,Tgfbr1,Gadd45b,Grb2,Rps6ka2,Csf1r,Il1a,Nras,Pdgfc,Hgf,Ereg,Tgfb2,Gadd45a,Cd14,Bdnf,Rap1b,Fgf7,Pla2g4a,Pdgfa,Ngf,Arrb2,Taok3,Cacna1d	Tgfb1,Tgfbr1,Gadd45b,Grb2,Rps6ka2,Csf1r,Il1a,Nras,Pdgfc,Hgf,Ereg,Tgfb2,Gadd45a,Cd14,Bdnf,Rap1b,Fgf7,Pla2g4a,Pdgfa,Ngf,Arrb2,Taok3,Cacna1d
mmu05211	Renal cell carcinoma	9	66	0.0127	Tgfb1,Grb2,Hif1a,Nras,Slc2a1,Pik3r3,Hgf,Tgfb2,Rap1b	Tgfb1,Grb2,Hif1a,Nras,Slc2a1,Pik3r3,Hgf,Tgfb2,Rap1b
mmu04020	Calcium signaling pathway	17	193	0.0154	Mcoln2,Atp2b1,Pde1b,Htr2b,Pdgfc,Cd38,Camk1,Mcoln3,Tpcn2,F2r,Ptafr,Pdgfa,Slc8a1,P2rx7,Pde1a,Cacna1d,Sphk1	Mcoln2,Atp2b1,Pde1b,Htr2b,Pdgfc,Cd38,Camk1,Mcoln3,Tpcn2,F2r,Ptafr,Pdgfa,Slc8a1,P2rx7,Pde1a,Cacna1d,Sphk1
mmu05167	Kaposi sarcoma-associated herpesvirus infection	18	210	0.0154	Hck,Bid,Pik3r5,Hif1a,Src,Nras,Pik3r3,Cxcl1,Ptgs2,Prex1,Gngt2,Cd200r1,Rcan1,E2f1,Ccr5,Syk,Cdk6,Cd200r4	Hck,Bid,Pik3r5,Hif1a,Src,Nras,Pik3r3,Cxcl1,Ptgs2,Prex1,Gngt2,Cd200r1,Rcan1,E2f1,Ccr5,Syk,Cdk6,Cd200r4
mmu04620	Toll-like receptor signaling pathway	11	98	0.0163	Ccl3,Irf5,Ctsk,Ccl4,Tlr2,Pik3r3,Tlr4,Cd14,Cd80,Tlr8,Spp1	Ccl3,Irf5,Ctsk,Ccl4,Tlr2,Pik3r3,Tlr4,Cd14,Cd80,Tlr8,Spp1
mmu05226	Gastric cancer	14	147	0.0183	Tgfb1,Tgfbr1,Gadd45b,Grb2,Nras,Pik3r3,Hgf,Wnt16,Mlh1,Tgfb2,Gadd45a,Fgf7,E2f1,Shc2	Tgfb1,Tgfbr1,Gadd45b,Grb2,Nras,Pik3r3,Hgf,Wnt16,Mlh1,Tgfb2,Gadd45a,Fgf7,E2f1,Shc2
mmu04115	p53 signaling pathway	9	71	0.0184	Bid,Gadd45b,Cd82,Zmat3,Serpine1,Gadd45a,Thbs1,Steap3,Cdk6	Bid,Gadd45b,Cd82,Zmat3,Serpine1,Gadd45a,Thbs1,Steap3,Cdk6
mmu00604	Glycosphingolipid biosynthesis - ganglio series	4	15	0.0302	Hexb,Hexa,Glb1,St6galnac4	Hexb,Hexa,Glb1,St6galnac4
mmu05202	Transcriptional misregulation in cancer	16	192	0.0309	Spi1,Gadd45b,Id2,Plau,Runx1,Csf1r,Fcgr1,Wnt16,Nupr1,Gadd45a,Cd14,Bcl2a1b,Itgam,Pdgfa,Etv5,Nfkbiz	Spi1,Gadd45b,Id2,Plau,Runx1,Csf1r,Fcgr1,Wnt16,Nupr1,Gadd45a,Cd14,Bcl2a1b,Itgam,Pdgfa,Etv5,Nfkbiz
mmu01521	EGFR tyrosine kinase inhibitor resistance	9	78	0.0311	Grb2,Src,Nras,Pdgfc,Pik3r3,Hgf,Pdgfa,Bcl2l11,Shc2	Grb2,Src,Nras,Pdgfc,Pik3r3,Hgf,Pdgfa,Bcl2l11,Shc2
mmu00740	Riboflavin metabolism	3	7	0.0312	Acp2,Blvrb,Enpp1	Acp2,Blvrb,Enpp1
mmu00603	Glycosphingolipid biosynthesis - globo and isoglobo series	4	16	0.0346	Hexb,Naga,Hexa,Gla	Hexb,Naga,Hexa,Gla
mmu04066	HIF-1 signaling pathway	11	111	0.0346	Hmox1,Timp1,Cybb,Hif1a,Edn1,Ifngr2,Slc2a1,Pik3r3,Serpine1,Tlr4,Hk3	Hmox1,Timp1,Cybb,Hif1a,Edn1,Ifngr2,Slc2a1,Pik3r3,Serpine1,Tlr4,Hk3
mmu04350	TGF-beta signaling pathway	10	95	0.0346	Acvr1b,Tgfb1,Tgfbr1,Id2,Tgfb2,Thbs1,Inhbb,Inhba,Gdf6,Tgif1	Acvr1b,Tgfb1,Tgfbr1,Id2,Tgfb2,Thbs1,Inhbb,Inhba,Gdf6,Tgif1
mmu05161	Hepatitis B	14	161	0.0346	Tgfb1,Bid,Tgfbr1,Atp6ap1,Grb2,Creb3l1,Src,Nras,Tlr2,Pik3r3,Egr2,Tgfb2,Tlr4,E2f1	Tgfb1,Bid,Tgfbr1,Atp6ap1,Grb2,Creb3l1,Src,Nras,Tlr2,Pik3r3,Egr2,Tgfb2,Tlr4,E2f1
mmu05223	Non-small cell lung cancer	8	66	0.035	Gadd45b,Grb2,Nras,Pik3r3,Hgf,Gadd45a,E2f1,Cdk6	Gadd45b,Grb2,Nras,Pik3r3,Hgf,Gadd45a,E2f1,Cdk6
mmu05163	Human cytomegalovirus infection	18	236	0.0388	Ccl2,Ccl3,Bid,Ccl4,Grb2,Il10rb,Itgav,Creb3l1,Src,Nras,Pik3r3,Cx3cl1,Il10ra,Ptgs2,Gngt2,E2f1,Ccr5,Cdk6	Ccl2,Ccl3,Bid,Ccl4,Grb2,Il10rb,Itgav,Creb3l1,Src,Nras,Pik3r3,Cx3cl1,Il10ra,Ptgs2,Gngt2,E2f1,Ccr5,Cdk6
mmu05219	Bladder cancer	6	40	0.0388	Hbegf,Src,Nras,Mmp2,Thbs1,E2f1	Hbegf,Src,Nras,Mmp2,Thbs1,E2f1
mmu04912	GnRH signaling pathway	9	86	0.0488	Grb2,Hbegf,Src,Nras,Mmp2,Pla2g4a,Mmp14,Prkcd,Cacna1d	Grb2,Hbegf,Src,Nras,Mmp2,Pla2g4a,Mmp14,Prkcd,Cacna1d
