# Supplementary material for: reString: an open-source Python software to perform automatic functional enrichment retrieval, results aggregation and data visualization
Source: Sci Rep. 2021 Dec 6;11:23458. doi: 10.1038/s41598-021-02528-0 (PMC8648753; doi:10.1038/s41598-021-02528-0)
Supplement: Supplementary file 1 — Supplementary Information 1. [file 41598_2021_2528_MOESM1_ESM.zip › Supplemental DataSets/downregulated/treatment_t1_green_VS_treatment_t1_blue_FC/DOWN_enrichment.Function.tsv]

#term ID	term description	observed gene count	background gene count	false discovery rate	matching proteins in your network (IDs)	matching proteins in your network (labels)
GO:0005515	protein binding	412	6764	8.1e-23	Actr2,Ccl2,Itgb2,Acvr1b,Loxl3,Ccl3,S100a4,S100a6,Col6a1,Ckb,Col1a1,Stk38l,Ltbp2,Acp2,Spi1,Plaur,Tgfb1,Hck,Tpm4,Gdf15,Angptl2,Irf5,Bid,Gab2,Coro1c,Cnn2,Cd244,Crabp2,Cstb,Cd44,Wdr1,Wisp1,Hmox1,Vav1,Ctsb,Htra1,Arpc2,Tgfbr1,Crlf1,Timp1,Il12rb2,Mcoln2,Gltp,Pea15a,Slc25a13,Mmp13,Cybb,Ctsk,Ctss,Ncf1,Serpinb6a,Cyba,Timp2,Trpv2,Tnfsf13,Cxcl16,Ccl6,Ccl4,Ywhah,Atp6ap1,Rab32,Tnfaip3,Atp2b1,Ctgf,Vsir,Wif1,Sdc…	Actr2,Ccl2,Itgb2,Acvr1b,Loxl3,Ccl3,S100a4,S100a6,Col6a1,Ckb,Col1a1,Stk38l,Ltbp2,Acp2,Spi1,Plaur,Tgfb1,Hck,Tpm4,Gdf15,Angptl2,Irf5,Bid,Gab2,Coro1c,Cnn2,Cd244,Crabp2,Cstb,Cd44,Wdr1,Wisp1,Hmox1,Vav1,Ctsb,Htra1,Arpc2,Tgfbr1,Crlf1,Timp1,Il12rb2,Mcoln2,Gltp,Pea15a,Slc25a13,Mmp13,Cybb,Ctsk,Ctss,Ncf1,Serpinb6a,Cyba,Timp2,Trpv2,Tnfsf13,Cxcl16,Ccl6,Ccl4,Ywhah,Atp6ap1,Rab32,Tnfaip3,Atp2b1,Ctgf,Vsir,Wif1,Sdc…
GO:0005488	binding	582	11199	1.46e-21	Actr2,Ccl2,Itgb2,Acvr1b,Loxl3,Ccl3,S100a4,S100a6,Col6a1,Ckb,Tubb6,Col1a1,Fkbp10,Stk38l,Ltbp2,Acp2,Spi1,Plaur,Tgfb1,Epdr1,Tbxas1,Hck,Tpm4,Gdf15,Angptl2,Irf5,Bid,Gab2,Coro1c,Cnn2,Cd244,Crabp2,Cstb,Cd44,Wdr1,Wisp1,Hmox1,Vav1,Mmp12,Ephb3,Rcn1,Ctsb,Htra1,Atp6v1b2,Arpc2,Crip1,Aprt,Pip4k2a,Tgfbr1,Crlf1,Timp1,Oit3,Il12rb2,Kdelr3,Mcoln2,Gltp,Pea15a,Mertk,Eln,Galns,Slc25a13,Mmp13,Cybb,Ctsk,Ctss,Ncf1,Lonrf3…	Actr2,Ccl2,Itgb2,Acvr1b,Loxl3,Ccl3,S100a4,S100a6,Col6a1,Ckb,Tubb6,Col1a1,Fkbp10,Stk38l,Ltbp2,Acp2,Spi1,Plaur,Tgfb1,Epdr1,Tbxas1,Hck,Tpm4,Gdf15,Angptl2,Irf5,Bid,Gab2,Coro1c,Cnn2,Cd244,Crabp2,Cstb,Cd44,Wdr1,Wisp1,Hmox1,Vav1,Mmp12,Ephb3,Rcn1,Ctsb,Htra1,Atp6v1b2,Arpc2,Crip1,Aprt,Pip4k2a,Tgfbr1,Crlf1,Timp1,Oit3,Il12rb2,Kdelr3,Mcoln2,Gltp,Pea15a,Mertk,Eln,Galns,Slc25a13,Mmp13,Cybb,Ctsk,Ctss,Ncf1,Lonrf3…
GO:0005102	signaling receptor binding	142	1571	7.02e-17	Ccl2,Itgb2,Ccl3,S100a4,Plaur,Tgfb1,Hck,Gdf15,Angptl2,Gab2,Cd244,Cd44,Wisp1,Arpc2,Tgfbr1,Crlf1,Timp1,Mmp13,Timp2,Tnfsf13,Cxcl16,Ccl6,Ccl4,Ywhah,Ctgf,Wif1,Ccl7,Grb2,Hif1a,Fbln5,Edn1,Clu,Bmp1,Itga5,Hbegf,Gfra1,P4hb,Gusb,Ecrg4,Mr1,Itgav,Mdk,Il1a,Ptpn1,Src,Wisp2,Vcam1,Tlr2,Pdgfc,Fcgr1,Cyr61,Sdcbp,Abca1,Leprot,Pdpn,Hgf,Fgr,Lrpap1,Ibsp,Ereg,Cxcl1,P2rx4,Wnt16,Gpnmb,Gdf3,Clec4d,Cd9,Tyrobp,Mfge8,Nucb2,Itga…	Ccl2,Itgb2,Ccl3,S100a4,Plaur,Tgfb1,Hck,Gdf15,Angptl2,Gab2,Cd244,Cd44,Wisp1,Arpc2,Tgfbr1,Crlf1,Timp1,Mmp13,Timp2,Tnfsf13,Cxcl16,Ccl6,Ccl4,Ywhah,Ctgf,Wif1,Ccl7,Grb2,Hif1a,Fbln5,Edn1,Clu,Bmp1,Itga5,Hbegf,Gfra1,P4hb,Gusb,1500015O10Rik,Mr1,Itgav,Mdk,Il1a,Ptpn1,Src,Wisp2,Vcam1,Tlr2,Pdgfc,Fcgr1,Cyr61,Sdcbp,Abca1,Leprot,Pdpn,Hgf,Fgr,Lrpap1,Ibsp,Ereg,Cxcl1,P2rx4,Wnt16,Gpnmb,Gdf3,Clec4d,Cd9,Tyrobp,Mfge8,Nu…
GO:0044877	protein-containing complex binding	128	1411	3.96e-15	Actr2,Itgb2,Acvr1b,Col6a1,Tgfb1,Tpm4,Coro1c,Wdr1,Wisp1,Mmp12,Ctsb,Arpc2,Tgfbr1,Mmp13,Ctsk,Ctss,Timp2,Sparc,Rab32,Ctgf,Grb2,Cpd,Pik3r5,Hif1a,Fbln5,Ctsl,Hexb,Anxa8,Clu,Itga5,Hcls1,Trem2,Msr1,Gfra1,P4hb,Rab29,Mr1,Fcgr2b,Itgav,Ptpn1,Src,Wisp2,Nras,Vcam1,Tlr2,Fcgr1,Cyr61,Sdcbp,Abca1,Hgf,Fgr,Ibsp,Gpnmb,Sec61a1,Cd9,Mfge8,Cx3cl1,Cotl1,Myo1e,Itga11,Ctsh,Snx1,Mlh1,Nckap1l,Col16a1,Tgfbi,Fermt3,Rbm3,Tnn,Mica…	Actr2,Itgb2,Acvr1b,Col6a1,Tgfb1,Tpm4,Coro1c,Wdr1,Wisp1,Mmp12,Ctsb,Arpc2,Tgfbr1,Mmp13,Ctsk,Ctss,Timp2,Sparc,Rab32,Ctgf,Grb2,Cpd,Pik3r5,Hif1a,Fbln5,Ctsl,Hexb,Anxa8,Clu,Itga5,Hcls1,Trem2,Msr1,Gfra1,P4hb,Rab29,Mr1,Fcgr2b,Itgav,Ptpn1,Src,Wisp2,Nras,Vcam1,Tlr2,Fcgr1,Cyr61,Sdcbp,Abca1,Hgf,Fgr,Ibsp,Gpnmb,Sec61a1,Cd9,Mfge8,Cx3cl1,Cotl1,Myo1e,Itga11,Ctsh,Snx1,Mlh1,Nckap1l,Col16a1,Tgfbi,Fermt3,Rbm3,Tnn,Mica…
GO:0005178	integrin binding	33	136	3.82e-12	Itgb2,Wisp1,Timp2,Ctgf,Fbln5,Itga5,Gfra1,P4hb,Itgav,Src,Wisp2,Vcam1,Cyr61,Ibsp,Gpnmb,Cd9,Mfge8,Cx3cl1,Col16a1,Tgfbi,Fermt3,Tnn,Thbs1,S1pr2,Fn1,Dab2,Adam9,Col3a1,Mmp14,Adam8,Spp1,Syk,Lcp1	Itgb2,Wisp1,Timp2,Ctgf,Fbln5,Itga5,Gfra1,P4hb,Itgav,Src,Wisp2,Vcam1,Cyr61,Ibsp,Gpnmb,Cd9,Mfge8,Cx3cl1,Col16a1,Tgfbi,Fermt3,Tnn,Thbs1,S1pr2,Fn1,Dab2,Adam9,Col3a1,Mmp14,Adam8,Spp1,Syk,Lcp1
GO:0050839	cell adhesion molecule binding	44	272	3.56e-11	Itgb2,Wisp1,Timp2,Ctgf,Fbln5,Emb,Itga5,Gfra1,P4hb,Pkp1,Itgav,Src,Wisp2,Vcam1,Cyr61,Sdcbp,Ibsp,P2rx4,Gpnmb,Cd9,Mfge8,Cx3cl1,Itga11,Col16a1,Tgfbi,Fermt3,Tnn,Thbs1,S1pr2,Cd200r1,Fn1,Postn,Cdh11,Dab2,Adam9,Col3a1,Mmp14,Sirpa,Adam8,Spp1,Msn,Syk,Lcp1,Fxyd5	Itgb2,Wisp1,Timp2,Ctgf,Fbln5,Emb,Itga5,Gfra1,P4hb,Pkp1,Itgav,Src,Wisp2,Vcam1,Cyr61,Sdcbp,Ibsp,P2rx4,Gpnmb,Cd9,Mfge8,Cx3cl1,Itga11,Col16a1,Tgfbi,Fermt3,Tnn,Thbs1,S1pr2,Cd200r1,Fn1,Postn,Cdh11,Dab2,Adam9,Col3a1,Mmp14,Sirpa,Adam8,Spp1,Msn,Syk,Lcp1,Fxyd5
GO:0043167	ion binding	309	5439	4.99e-11	Actr2,Ccl2,Itgb2,Acvr1b,Loxl3,S100a4,S100a6,Ckb,Tubb6,Col1a1,Fkbp10,Stk38l,Ltbp2,Epdr1,Tbxas1,Hck,Tpm4,Gab2,Crabp2,Cd44,Wisp1,Hmox1,Vav1,Mmp12,Ephb3,Rcn1,Atp6v1b2,Crip1,Aprt,Pip4k2a,Tgfbr1,Timp1,Oit3,Gltp,Mertk,Galns,Slc25a13,Mmp13,Cybb,Ncf1,Lonrf3,Stac2,Cyba,Timp2,Sparc,Atp6ap1,Rab32,Tnfaip3,Atp2b1,Ctgf,Gnptab,Havcr2,Gdpd1,Dnmt3a,Ccl7,Cpd,Abcc3,Fbln5,Cdk20,Anxa8,Loxl2,Bmp1,Itga5,Pde1b,Litaf,Runx…	Actr2,Ccl2,Itgb2,Acvr1b,Loxl3,S100a4,S100a6,Ckb,Tubb6,Col1a1,Fkbp10,Stk38l,Ltbp2,Epdr1,Tbxas1,Hck,Tpm4,Gab2,Crabp2,Cd44,Wisp1,Hmox1,Vav1,Mmp12,Ephb3,Rcn1,Atp6v1b2,Crip1,Aprt,Pip4k2a,Tgfbr1,Timp1,Oit3,Gltp,Mertk,Galns,Slc25a13,Mmp13,Cybb,Ncf1,Lonrf3,Stac2,Cyba,Timp2,Sparc,Atp6ap1,Rab32,Tnfaip3,Atp2b1,Ctgf,Gnptab,Havcr2,Gdpd1,Dnmt3a,Ccl7,Cpd,Abcc3,Fbln5,Cdk20,Anxa8,Loxl2,Bmp1,Itga5,Pde1b,Litaf,Runx…
GO:0005539	glycosaminoglycan binding	36	202	4.68e-10	Ccl2,Ltbp2,Cd44,Wisp1,Ctgf,Ccl7,Trem2,Hbegf,Col5a1,Mdk,Wisp2,Tlr2,Cyr61,Lrpap1,Gpnmb,Acan,Bgn,Sfrp1,Col16a1,Gns,Thbs1,Mamdc2,Fn1,Lxn,Cemip,Ptprs,Rspo2,Itgam,Fgf7,Postn,Layn,Col23a1,Fstl1,Selp,Thbs2,Sulf1	Ccl2,Ltbp2,Cd44,Wisp1,Ctgf,Ccl7,Trem2,Hbegf,Col5a1,Mdk,Wisp2,Tlr2,Cyr61,Lrpap1,Gpnmb,Acan,Bgn,Sfrp1,Col16a1,Gns,Thbs1,Mamdc2,Fn1,Lxn,Cemip,Ptprs,Rspo2,Itgam,Fgf7,Postn,Layn,Col23a1,Fstl1,Selp,Thbs2,Sulf1
GO:0097367	carbohydrate derivative binding	142	2089	4.53e-08	Actr2,Ccl2,Acvr1b,Ckb,Tubb6,Stk38l,Ltbp2,Hck,Cd44,Wisp1,Ephb3,Ctsb,Atp6v1b2,Aprt,Pip4k2a,Tgfbr1,Gltp,Mertk,Ctsk,Ctss,Atp6ap1,Rab32,Atp2b1,Ctgf,Ccl7,Abcc3,Cdk20,Runx1,Rps6ka2,Trem2,Abcg1,Hbegf,Csf1r,Aldh18a1,Fam20c,Itm2c,Arl8a,Rab29,Cdk18,Sele,Abl2,Col5a1,Mdk,Ehd4,Src,Wisp2,Nras,Tlr2,Cyr61,Sdcbp,Abca1,Ctps,Ppt1,Fgr,Lrpap1,P2rx4,Gpnmb,Camk1,Acan,Tpp1,Rp2h,Gla,Bgn,Sfrp1,Myo1e,Mlh1,Srprb,Col16a1,Clcn…	Actr2,Ccl2,Acvr1b,Ckb,Tubb6,Stk38l,Ltbp2,Hck,Cd44,Wisp1,Ephb3,Ctsb,Atp6v1b2,Aprt,Pip4k2a,Tgfbr1,Gltp,Mertk,Ctsk,Ctss,Atp6ap1,Rab32,Atp2b1,Ctgf,Ccl7,Abcc3,Cdk20,Runx1,Rps6ka2,Trem2,Abcg1,Hbegf,Csf1r,Aldh18a1,Fam20c,Itm2c,Arl8a,Rab29,Cdk18,Sele,Abl2,Col5a1,Mdk,Ehd4,Src,Wisp2,Nras,Tlr2,Cyr61,Sdcbp,Abca1,Ctps,Ppt1,Fgr,Lrpap1,P2rx4,Gpnmb,Camk1,Acan,Tpp1,Rp2,Gla,Bgn,Sfrp1,Myo1e,Mlh1,Srprb,Col16a1,Clcn7…
GO:0043168	anion binding	170	2678	6.25e-08	Actr2,Ccl2,Acvr1b,Ckb,Tubb6,Stk38l,Ltbp2,Hck,Gab2,Crabp2,Cd44,Wisp1,Ephb3,Atp6v1b2,Aprt,Pip4k2a,Tgfbr1,Gltp,Mertk,Cybb,Ncf1,Atp6ap1,Rab32,Atp2b1,Ctgf,Ccl7,Abcc3,Cdk20,Anxa8,Runx1,Rps6ka2,Igf2r,Trem2,Abcg1,Hbegf,Csf1r,Anxa1,Aldh18a1,Fam20c,Itm2c,Arl8a,Rab29,Cdk18,Sele,Abl2,Col5a1,Mdk,Ehd4,Fabp5,Src,Wisp2,Nras,Cyr61,Sdcbp,Abca1,Ctps,Ppt1,Fgr,Lrpap1,P2rx4,Anxa3,Snx8,Gpnmb,Camk1,Ctsc,Mfge8,Acan,Tpp1,…	Actr2,Ccl2,Acvr1b,Ckb,Tubb6,Stk38l,Ltbp2,Hck,Gab2,Crabp2,Cd44,Wisp1,Ephb3,Atp6v1b2,Aprt,Pip4k2a,Tgfbr1,Gltp,Mertk,Cybb,Ncf1,Atp6ap1,Rab32,Atp2b1,Ctgf,Ccl7,Abcc3,Cdk20,Anxa8,Runx1,Rps6ka2,Igf2r,Trem2,Abcg1,Hbegf,Csf1r,Anxa1,Aldh18a1,Fam20c,Itm2c,Arl8a,Rab29,Cdk18,Sele,Abl2,Col5a1,Mdk,Ehd4,Fabp5,Src,Wisp2,Nras,Cyr61,Sdcbp,Abca1,Ctps,Ppt1,Fgr,Lrpap1,P2rx4,Anxa3,Snx8,Gpnmb,Camk1,Ctsc,Mfge8,Acan,Tpp1,…
GO:0016798	hydrolase activity, acting on glycosyl bonds	25	126	1.58e-07	Gm2a,Hexb,Naga,Hexa,Gusb,Tlr2,Manba,Fuca1,Cd38,Man2b2,Acer3,Gla,Man2b1,Tlr13,Hpse,Tlr4,Glb1,Cemip,Edem1,Lyz1,Lyz2,Bst1,Psap,Fuca2,Gba	Gm2a,Hexb,Naga,Hexa,Gusb,Tlr2,Manba,Fuca1,Cd38,Man2b2,Acer3,Gla,Man2b1,Tlr13,Hpse,Tlr4,Glb1,Cemip,Edem1,Lyz1,Lyz2,Bst1,Psap,Fuca2,Gba
GO:0005509	calcium ion binding	59	599	1.73e-07	S100a4,S100a6,Fkbp10,Ltbp2,Epdr1,Mmp12,Rcn1,Oit3,Slc25a13,Mmp13,Sparc,Gnptab,Fbln5,Anxa8,Loxl2,Bmp1,Runx1,Clec4n,Anxa1,Fam20c,Sele,Pamr1,Ehd4,Slc25a24,S100a11,Cgref1,Anxa3,Hpgds,Mgp,Acan,Nucb2,Acer3,F7,Anxa2,Lrp1,Efhd2,Thbs1,Fkbp14,Fbln2,Lpcat2,Sepn1,Pla2g4a,Cdh11,Fat3,Slc8a1,Emr1,Edem1,Tbc1d9,Tpd52,Enpp1,Adam8,Anxa4,Fstl1,Myo5a,Lcp1,Selp,Iqgap1,Thbs2,Sulf1	S100a4,S100a6,Fkbp10,Ltbp2,Epdr1,Mmp12,Rcn1,Oit3,Slc25a13,Mmp13,Sparc,Gnptab,Fbln5,Anxa8,Loxl2,Bmp1,Runx1,Clec4n,Anxa1,Fam20c,Sele,Pamr1,Ehd4,Slc25a24,S100a11,Cgref1,Anxa3,Hpgds,Mgp,Acan,Nucb2,Acer3,F7,Anxa2,Lrp1,Efhd2,Thbs1,Fkbp14,Fbln2,Lpcat2,Sepn1,Pla2g4a,Cdh11,Fat3,Slc8a1,Adgre1,Edem1,Tbc1d9,Tpd52,Enpp1,Adam8,Anxa4,Fstl1,Myo5a,Lcp1,Selp,Iqgap1,Thbs2,Sulf1
GO:0019838	growth factor binding	26	146	4.57e-07	Acvr1b,Col6a1,Col1a1,Ltbp2,Wisp1,Htra1,Tgfbr1,Ctgf,Igf2r,Csf1r,Col5a1,Itgav,Wisp2,Cyr61,Sdcbp,Col1a2,Il13ra1,Il10ra,Crlf2,Thbs1,Igfbp2,Pdgfa,Col3a1,Cd109,Il1rn,Nrros	Acvr1b,Col6a1,Col1a1,Ltbp2,Wisp1,Htra1,Tgfbr1,Ctgf,Igf2r,Csf1r,Col5a1,Itgav,Wisp2,Cyr61,Sdcbp,Col1a2,Il13ra1,Il10ra,Crlf2,Thbs1,Igfbp2,Pdgfa,Col3a1,Cd109,Il1rn,Nrros
GO:0008201	heparin binding	26	148	5.47e-07	Ccl2,Ltbp2,Wisp1,Ctgf,Ccl7,Hbegf,Col5a1,Mdk,Wisp2,Cyr61,Lrpap1,Gpnmb,Sfrp1,Col16a1,Thbs1,Fn1,Lxn,Ptprs,Rspo2,Itgam,Fgf7,Postn,Col23a1,Fstl1,Selp,Thbs2	Ccl2,Ltbp2,Wisp1,Ctgf,Ccl7,Hbegf,Col5a1,Mdk,Wisp2,Cyr61,Lrpap1,Gpnmb,Sfrp1,Col16a1,Thbs1,Fn1,Lxn,Ptprs,Rspo2,Itgam,Fgf7,Postn,Col23a1,Fstl1,Selp,Thbs2
GO:0004553	hydrolase activity, hydrolyzing O-glycosyl compounds	20	86	6.46e-07	Gm2a,Hexb,Naga,Hexa,Gusb,Manba,Fuca1,Man2b2,Acer3,Gla,Man2b1,Hpse,Glb1,Cemip,Edem1,Lyz1,Lyz2,Psap,Fuca2,Gba	Gm2a,Hexb,Naga,Hexa,Gusb,Manba,Fuca1,Man2b2,Acer3,Gla,Man2b1,Hpse,Glb1,Cemip,Edem1,Lyz1,Lyz2,Psap,Fuca2,Gba
GO:0005125	cytokine activity	30	215	3.35e-06	Ccl2,Ccl3,Tgfb1,Gdf15,Crlf1,Timp1,Tnfsf13,Cxcl16,Ccl6,Ccl4,Ccl7,Edn1,Bmp1,Il1a,Cxcl1,Wnt16,Gdf3,Cx3cl1,Cmtm3,Crlf2,Tgfb2,Inhbb,Grn,Inhba,Gdf6,Lif,Osm,Spp1,Il1rn,Slurp1	Ccl2,Ccl3,Tgfb1,Gdf15,Crlf1,Timp1,Tnfsf13,Cxcl16,Ccl6,Ccl4,Ccl7,Edn1,Bmp1,Il1a,Cxcl1,Wnt16,Gdf3,Cx3cl1,Cmtm3,Crlf2,Tgfb2,Inhbb,Grn,Inhba,Gdf6,Lif,Osm,Spp1,Il1rn,Slurp1
GO:0003779	actin binding	44	418	3.68e-06	Actr2,S100a4,Stk38l,Tpm4,Coro1c,Cnn2,Wdr1,Arpc2,Ywhah,Evl,Anxa8,Hcls1,P4hb,Cotl1,Myo1e,Micall2,Lasp1,Myo16,Pstpip1,Vill,Arpc5,Arpc1b,Myo1f,Rai14,Gas2l3,Mical1,Mefv,Capzb,Fmn1,Cap1,Myo7a,Ccr5,Tmsb4x,Ssh3,Capg,Cfl1,Msn,Tpm3,Arpc4,Myo5a,Lcp1,Fxyd5,Iqgap1,Actr3	Actr2,S100a4,Stk38l,Tpm4,Coro1c,Cnn2,Wdr1,Arpc2,Ywhah,Evl,Anxa8,Hcls1,P4hb,Cotl1,Myo1e,Micall2,Lasp1,Myo16,Pstpip1,Vill,Arpc5,Arpc1b,Myo1f,Rai14,Gas2l3,Mical1,Mefv,Capzb,Fmn1,Cap1,Myo7a,Ccr5,Tmsb4x,Ssh3,Capg,Cfl1,Msn,Tpm3,Arpc4,Myo5a,Lcp1,Fxyd5,Iqgap1,Actr3
GO:0048018	receptor ligand activity	47	475	6.4e-06	Ccl2,Ccl3,Tgfb1,Gdf15,Crlf1,Timp1,Tnfsf13,Cxcl16,Ccl6,Ccl4,Ctgf,Ccl7,Edn1,Bmp1,Hbegf,Ecrg4,Mdk,Il1a,Wisp2,Pdgfc,Hgf,Lrpap1,Ereg,Cxcl1,Wnt16,Gpnmb,Gdf3,Cx3cl1,Cmtm3,Crlf2,Metrnl,Tgfb2,Inhbb,Grn,Inhba,Bdnf,Gdf6,Lif,Fgf7,Tg,Osm,Pdgfa,Ngf,Spp1,Il1rn,Lgals3,Slurp1	Ccl2,Ccl3,Tgfb1,Gdf15,Crlf1,Timp1,Tnfsf13,Cxcl16,Ccl6,Ccl4,Ctgf,Ccl7,Edn1,Bmp1,Hbegf,1500015O10Rik,Mdk,Il1a,Wisp2,Pdgfc,Hgf,Lrpap1,Ereg,Cxcl1,Wnt16,Gpnmb,Gdf3,Cx3cl1,Cmtm3,Crlf2,Metrnl,Tgfb2,Inhbb,Grn,Inhba,Bdnf,Gdf6,Lif,Fgf7,Tg,Osm,Pdgfa,Ngf,Spp1,Il1rn,Lgals3,Slurp1
GO:0038023	signaling receptor activity	78	1043	1.76e-05	Itgb2,Acvr1b,Plaur,Il7r,Cd244,Cd44,Ephb3,Tgfbr1,Crlf1,Il12rb2,Mertk,Cd180,Il10rb,Igf2r,Trem2,Csf1r,Gfra1,Htr2b,Tnfrsf11a,Gpr39,Sele,Fcgr2b,Cd302,Tlr2,Fcgr1,Abca1,Cd72,Tnfrsf1b,P2rx4,Atp6ap2,Il13ra1,Il10ra,Itga11,Ctsh,Crlf2,Gpr176,Tlr13,Lrp1,Tlr4,C3ar1,Ror1,Gpr97,Plxnb2,S1pr2,Cd200r1,P2ry6,Prokr1,F2r,Cx3cr1,Cd48,Ptafr,Csf2ra,Unc5b,Fcgr4,Fcer1g,Paqr7,Milr1,Emr1,Gpr88,Folr2,Gpr157,Csf2rb,Csf2rb2,Cd8…	Itgb2,Acvr1b,Plaur,Il7r,Cd244,Cd44,Ephb3,Tgfbr1,Crlf1,Il12rb2,Mertk,Cd180,Il10rb,Igf2r,Trem2,Csf1r,Gfra1,Htr2b,Tnfrsf11a,Gpr39,Sele,Fcgr2b,Cd302,Tlr2,Fcgr1,Abca1,Cd72,Tnfrsf1b,P2rx4,Atp6ap2,Il13ra1,Il10ra,Itga11,Ctsh,Crlf2,Gpr176,Tlr13,Lrp1,Tlr4,C3ar1,Ror1,Adgrg3,Plxnb2,S1pr2,Cd200r1,P2ry6,Prokr1,F2r,Cx3cr1,Cd48,Ptafr,Csf2ra,Unc5b,Fcgr4,Fcer1g,Paqr7,Milr1,Adgre1,Gpr88,Folr2,Gpr157,Csf2rb,Csf2rb2,…
GO:0050840	extracellular matrix binding	15	59	1.76e-05	Eln,Ctss,Sparc,Itgav,Cyr61,Bgn,Anxa2,Tgfbi,Thbs1,Fbln2,Ssc5d,Adam9,Spp1,Ecm1,Lgals3	Eln,Ctss,Sparc,Itgav,Cyr61,Bgn,Anxa2,Tgfbi,Thbs1,Fbln2,Ssc5d,Adam9,Spp1,Ecm1,Lgals3
GO:0008083	growth factor activity	23	148	2.17e-05	Tgfb1,Gdf15,Timp1,Ctgf,Bmp1,Hbegf,Mdk,Wisp2,Pdgfc,Hgf,Ereg,Cxcl1,Gdf3,Tgfb2,Inhbb,Inhba,Bdnf,Gdf6,Lif,Fgf7,Osm,Pdgfa,Ngf	Tgfb1,Gdf15,Timp1,Ctgf,Bmp1,Hbegf,Mdk,Wisp2,Pdgfc,Hgf,Ereg,Cxcl1,Gdf3,Tgfb2,Inhbb,Inhba,Bdnf,Gdf6,Lif,Fgf7,Osm,Pdgfa,Ngf
GO:0038024	cargo receptor activity	16	72	2.87e-05	Loxl3,Cd5l,Cxcl16,Loxl2,Msr1,Abca1,Olr1,Apobr,Lrp1,Ssc5d,Itgam,Cfi,Dab2,Folr2,Enpp1,Prg4	Loxl3,Cd5l,Cxcl16,Loxl2,Msr1,Abca1,Olr1,Apobr,Lrp1,Ssc5d,Itgam,Cfi,Dab2,Folr2,Enpp1,Prg4
GO:0016787	hydrolase activity	137	2263	3.5e-05	Gm2a,Tubb6,Acp2,Dnase2a,Hmox1,Mmp12,Ctsb,Htra1,Atp6v1b2,Tmem86a,Galns,Mmp13,Ctsk,Ctss,Cd5l,Ctsz,Dnase1l1,Rab32,Tnfaip3,Atp2b1,Gdpd1,Cpd,Abcc3,Lgmn,Ctsl,Hexb,Plau,Esd,Bmp1,Naga,Pde1b,Abcg1,Anxa1,Hexa,Mmp19,Gusb,Casp4,Rab29,Dpp7,Ptpn1,Nras,Tlr2,Manba,Abca1,Ppt1,Fuca1,Hgf,Cd38,Man2b2,Ctsc,Acer3,Tpp1,Gla,F7,Sfrp1,Asah1,Man2b1,Mmp2,Pla2g15,Bace1,Myo1e,Ctsh,Mlh1,Rap2b,Atp13a2,Spcs2,Rhov,Rab8b,Daglb,Tlr…	Gm2a,Tubb6,Acp2,Dnase2a,Hmox1,Mmp12,Ctsb,Htra1,Atp6v1b2,Tmem86a,Galns,Mmp13,Ctsk,Ctss,Cd5l,Ctsz,Dnase1l1,Rab32,Tnfaip3,Atp2b1,Gdpd1,Cpd,Abcc3,Lgmn,Ctsl,Hexb,Plau,Esd,Bmp1,Naga,Pde1b,Abcg1,Anxa1,Hexa,Mmp19,Gusb,Casp4,Rab29,Dpp7,Ptpn1,Nras,Tlr2,Manba,Abca1,Ppt1,Fuca1,Hgf,Cd38,Man2b2,Ctsc,Acer3,Tpp1,Gla,F7,Sfrp1,Asah1,Man2b1,Mmp2,Pla2g15,Bace1,Myo1e,Ctsh,Mlh1,Rap2b,Atp13a2,Spcs2,Rhov,Rab8b,Daglb,Tlr…
GO:0140375	immune receptor activity	20	117	3.5e-05	Il7r,Crlf1,Il12rb2,Il10rb,Fcgr2b,Fcgr1,Il13ra1,Il10ra,Ctsh,Crlf2,C3ar1,Cx3cr1,Csf2ra,Fcgr4,Fcer1g,Csf2rb,Csf2rb2,Ccr5,Gpr35,Fcgr3	Il7r,Crlf1,Il12rb2,Il10rb,Fcgr2b,Fcgr1,Il13ra1,Il10ra,Ctsh,Crlf2,C3ar1,Cx3cr1,Csf2ra,Fcgr4,Fcer1g,Csf2rb,Csf2rb2,Ccr5,Gpr35,Fcgr3
GO:0030246	carbohydrate binding	31	264	3.79e-05	Hexb,Loxl2,Clec4n,Igf2r,Gusb,Sele,Cd302,Manba,Cd72,Fuca1,Man2b2,Clec4d,Olr1,Acan,Galnt7,Man2b1,Galnt12,Hk3,P4ha3,Galnt6,Clec12a,Nptx2,Layn,Mrc2,Lepre1,Enpp1,Clec7a,Lgals3,Clec5a,Selp,Prg4	Hexb,Loxl2,Clec4n,Igf2r,Gusb,Sele,Cd302,Manba,Cd72,Fuca1,Man2b2,Clec4d,Olr1,Acan,Galnt7,Man2b1,Galnt12,Hk3,P4ha3,Galnt6,Clec12a,Nptx2,Layn,Mrc2,P3h1,Enpp1,Clec7a,Lgals3,Clec5a,Selp,Prg4
GO:0008289	lipid binding	60	744	4.24e-05	Epdr1,Gab2,Crabp2,Gltp,Ncf1,Anxa8,Igf2r,Trem2,Npc1,Anxa1,Cln8,Fabp5,Tlr2,Sdcbp,Abca1,Ppt1,Anxa3,Snx8,Mfge8,Tpp1,Myo1e,Anxa2,Snx1,Prex1,Mcoln3,Atp13a2,Cyth4,Sh3pxd2b,Thbs1,Myof,Tlr4,Mvb12b,Cd14,Pltp,Vill,Pla2g4a,Ptafr,Alox5ap,Tec,Dab2,Fes,Paqr7,Fyb,Ncf4,P2rx7,Plek,Osbpl8,Psap,Cd300lf,Cd300a,Ngf,Arap1,Snx5,Anxa4,Capg,Cfl1,Selp,Iqgap1,Sphk1,Soat1	Epdr1,Gab2,Crabp2,Gltp,Ncf1,Anxa8,Igf2r,Trem2,Npc1,Anxa1,Cln8,Fabp5,Tlr2,Sdcbp,Abca1,Ppt1,Anxa3,Snx8,Mfge8,Tpp1,Myo1e,Anxa2,Snx1,Prex1,Mcoln3,Atp13a2,Cyth4,Sh3pxd2b,Thbs1,Myof,Tlr4,Mvb12b,Cd14,Pltp,Vill,Pla2g4a,Ptafr,Alox5ap,Tec,Dab2,Fes,Paqr7,Fyb,Ncf4,P2rx7,Plek,Osbpl8,Psap,Cd300lf,Cd300a,Ngf,Arap1,Snx5,Anxa4,Capg,Cfl1,Selp,Iqgap1,Sphk1,Soat1
GO:0051015	actin filament binding	26	200	5.89e-05	Actr2,Tpm4,Coro1c,Wdr1,Arpc2,Anxa8,Hcls1,Cotl1,Myo1e,Micall2,Lasp1,Myo16,Vill,Arpc5,Arpc1b,Myo1f,Gas2l3,Myo7a,Capg,Cfl1,Tpm3,Arpc4,Myo5a,Lcp1,Iqgap1,Actr3	Actr2,Tpm4,Coro1c,Wdr1,Arpc2,Anxa8,Hcls1,Cotl1,Myo1e,Micall2,Lasp1,Myo16,Vill,Arpc5,Arpc1b,Myo1f,Gas2l3,Myo7a,Capg,Cfl1,Tpm3,Arpc4,Myo5a,Lcp1,Iqgap1,Actr3
GO:0005518	collagen binding	15	69	6.99e-05	Col6a1,Mmp12,Ctsb,Mmp13,Ctsk,Ctss,Sparc,Itga11,Tgfbi,Lum,Thbs1,Pdgfa,Adam9,Mrc2,Lox	Col6a1,Mmp12,Ctsb,Mmp13,Ctsk,Ctss,Sparc,Itga11,Tgfbi,Lum,Thbs1,Pdgfa,Adam9,Mrc2,Lox
GO:0003824	catalytic activity	265	5224	9.63e-05	Acvr1b,Gm2a,Loxl3,Ccl3,Ckb,Tubb6,Fkbp10,Stk38l,Acp2,Tbxas1,Hck,Dnase2a,Hmox1,Mmp12,Ephb3,Ctsb,Htra1,Atp6v1b2,Elovl1,Tmem189,Aprt,Pip4k2a,Tgfbr1,Tmem86a,Mertk,Galns,Mmp13,Cybb,Ctsk,Ctss,Cd5l,Ncf1,Ctsz,Cyba,Dnase1l1,Rab32,Tnfaip3,Atp2b1,Gnptab,Gdpd1,Dnmt3a,Cpd,Abcc3,Lgmn,Ctsl,Cdk20,Hexb,Parp8,Samd8,Plau,Esd,Loxl2,Bmp1,Naga,Pde1b,Sdf2l1,Rps6ka2,Agpat4,Abcg1,Ppic,Csf1r,Anxa1,Aldh18a1,P4hb,Hexa,Sat1,M…	Acvr1b,Gm2a,Loxl3,Ccl3,Ckb,Tubb6,Fkbp10,Stk38l,Acp2,Tbxas1,Hck,Dnase2a,Hmox1,Mmp12,Ephb3,Ctsb,Htra1,Atp6v1b2,Elovl1,Tmem189,Aprt,Pip4k2a,Tgfbr1,Tmem86a,Mertk,Galns,Mmp13,Cybb,Ctsk,Ctss,Cd5l,Ncf1,Ctsz,Cyba,Dnase1l1,Rab32,Tnfaip3,Atp2b1,Gnptab,Gdpd1,Dnmt3a,Cpd,Abcc3,Lgmn,Ctsl,Cdk20,Hexb,Parp8,Samd8,Plau,Esd,Loxl2,Bmp1,Naga,Pde1b,Sdf2l1,Rps6ka2,Agpat4,Abcg1,Ppic,Csf1r,Anxa1,Aldh18a1,P4hb,Hexa,Sat1,M…
GO:0019955	cytokine binding	20	131	0.00013	Tgfbr1,Crlf1,Il12rb2,Csf1r,Tnfrsf11a,Itgav,Pdpn,Tnfrsf1b,Il13ra1,Plp2,Il10ra,Crlf2,Thbs1,Cx3cr1,Csf2ra,Cd109,Il18bp,Ccr5,Il1rn,Nrros	Tgfbr1,Crlf1,Il12rb2,Csf1r,Tnfrsf11a,Itgav,Pdpn,Tnfrsf1b,Il13ra1,Plp2,Il10ra,Crlf2,Thbs1,Cx3cr1,Csf2ra,Cd109,Il18bp,Ccr5,Il1rn,Nrros
GO:0043394	proteoglycan binding	11	37	0.00017	Ctsb,Ctsk,Ctss,Col5a1,Sdcbp,Gpnmb,Hpse,Fn1,Ptprs,Itgam,Tnc	Ctsb,Ctsk,Ctss,Col5a1,Sdcbp,Gpnmb,Hpse,Fn1,Ptprs,Itgam,Tnc
GO:1901681	sulfur compound binding	28	245	0.00019	Ccl2,Ltbp2,Wisp1,Ctgf,Ccl7,Hbegf,Col5a1,Mdk,Wisp2,Cyr61,Lrpap1,Gpnmb,Sfrp1,Col16a1,Gns,Thbs1,Fn1,Lxn,Ptprs,Rspo2,Itgam,Fgf7,Postn,Col23a1,Fstl1,Selp,Thbs2,Soat1	Ccl2,Ltbp2,Wisp1,Ctgf,Ccl7,Hbegf,Col5a1,Mdk,Wisp2,Cyr61,Lrpap1,Gpnmb,Sfrp1,Col16a1,Gns,Thbs1,Fn1,Lxn,Ptprs,Rspo2,Itgam,Fgf7,Postn,Col23a1,Fstl1,Selp,Thbs2,Soat1
GO:0005201	extracellular matrix structural constituent	13	57	0.00022	Col1a1,Eln,Col5a1,Col24a1,Col1a2,Col16a1,Scara3,Col5a2,Col3a1,Col8a1,Col23a1,Col15a1,Col10a1	Col1a1,Eln,Col5a1,Col24a1,Col1a2,Col16a1,Scara3,Col5a2,Col3a1,Col8a1,Col23a1,Col15a1,Col10a1
GO:0001968	fibronectin binding	10	31	0.00026	Loxl3,Mmp13,Ctsk,Ctss,Ctgf,Itgav,Mmp2,Thbs1,Ssc5d,Tnc	Loxl3,Mmp13,Ctsk,Ctss,Ctgf,Itgav,Mmp2,Thbs1,Ssc5d,Tnc
GO:0042802	identical protein binding	118	1962	0.00026	S100a4,S100a6,Col1a1,Tgfb1,Tpm4,Gdf15,Irf5,Hmox1,Htra1,Mcoln2,Gltp,Slc25a13,Trpv2,Ccl4,Ywhah,Tnfaip3,Vsir,Sdc1,Dnmt3a,Grb2,Fbln5,Hexb,Esd,Bmp1,Sdc2,C1qtnf6,Naga,Alcam,Runx1,Igf2r,Abcg1,Csf1r,Anxa1,Aldh18a1,Sat1,Nab2,Slc11a1,Atf3,Fabp5,S100a11,Tlr2,Pdgfc,Lmna,Sdcbp,Ctps,Slc2a1,Hgf,Cd38,P2rx4,Snx8,Col1a2,Hpgds,Olr1,Ctsc,Tyrobp,Gla,Sfrp1,Trim29,Anxa2,Snx1,Ptgs2,Npl,Tnn,Tlr13,Tgfb2,Ubash3b,Gadd45a,In…	S100a4,S100a6,Col1a1,Tgfb1,Tpm4,Gdf15,Irf5,Hmox1,Htra1,Mcoln2,Gltp,Slc25a13,Trpv2,Ccl4,Ywhah,Tnfaip3,Vsir,Sdc1,Dnmt3a,Grb2,Fbln5,Hexb,Esd,Bmp1,Sdc2,C1qtnf6,Naga,Alcam,Runx1,Igf2r,Abcg1,Csf1r,Anxa1,Aldh18a1,Sat1,Nab2,Slc11a1,Atf3,Fabp5,S100a11,Tlr2,Pdgfc,Lmna,Sdcbp,Ctps,Slc2a1,Hgf,Cd38,P2rx4,Snx8,Col1a2,Hpgds,Olr1,Ctsc,Tyrobp,Gla,Sfrp1,Trim29,Anxa2,Snx1,Ptgs2,Npl,Tnn,Tlr13,Tgfb2,Ubash3b,Gadd45a,In…
GO:0043169	cation binding	192	3600	0.00028	Itgb2,Acvr1b,Loxl3,S100a4,S100a6,Col1a1,Fkbp10,Stk38l,Ltbp2,Epdr1,Tbxas1,Tpm4,Hmox1,Vav1,Mmp12,Rcn1,Crip1,Aprt,Tgfbr1,Timp1,Oit3,Galns,Slc25a13,Mmp13,Cybb,Lonrf3,Stac2,Cyba,Timp2,Sparc,Tnfaip3,Atp2b1,Gnptab,Havcr2,Gdpd1,Dnmt3a,Cpd,Fbln5,Anxa8,Loxl2,Bmp1,Itga5,Pde1b,Litaf,Runx1,Clec4n,Rps6ka2,Anxa1,Lpxn,Sat1,Mmp19,Fam20c,Htr2b,Tnfrsf11a,Gpr39,Sele,Abl2,Itgav,Pamr1,Ehd4,Il1a,Ptpn1,Zmat3,Slc25a24,S1…	Itgb2,Acvr1b,Loxl3,S100a4,S100a6,Col1a1,Fkbp10,Stk38l,Ltbp2,Epdr1,Tbxas1,Tpm4,Hmox1,Vav1,Mmp12,Rcn1,Crip1,Aprt,Tgfbr1,Timp1,Oit3,Galns,Slc25a13,Mmp13,Cybb,Lonrf3,Stac2,Cyba,Timp2,Sparc,Tnfaip3,Atp2b1,Gnptab,Havcr2,Gdpd1,Dnmt3a,Cpd,Fbln5,Anxa8,Loxl2,Bmp1,Itga5,Pde1b,Litaf,Runx1,Clec4n,Rps6ka2,Anxa1,Lpxn,Sat1,Mmp19,Fam20c,Htr2b,Tnfrsf11a,Gpr39,Sele,Abl2,Itgav,Pamr1,Ehd4,Il1a,Ptpn1,Zmat3,Slc25a24,S1…
GO:0005543	phospholipid binding	39	431	0.00035	Gab2,Gltp,Ncf1,Anxa8,Trem2,Anxa1,Sdcbp,Abca1,Ppt1,Anxa3,Snx8,Mfge8,Tpp1,Myo1e,Anxa2,Snx1,Prex1,Atp13a2,Sh3pxd2b,Thbs1,Myof,Pltp,Vill,Pla2g4a,Ptafr,Dab2,Fes,Ncf4,Plek,Osbpl8,Psap,Cd300lf,Cd300a,Arap1,Snx5,Anxa4,Capg,Cfl1,Iqgap1	Gab2,Gltp,Ncf1,Anxa8,Trem2,Anxa1,Sdcbp,Abca1,Ppt1,Anxa3,Snx8,Mfge8,Tpp1,Myo1e,Anxa2,Snx1,Prex1,Atp13a2,Sh3pxd2b,Thbs1,Myof,Pltp,Vill,Pla2g4a,Ptafr,Dab2,Fes,Ncf4,Plek,Osbpl8,Psap,Cd300lf,Cd300a,Arap1,Snx5,Anxa4,Capg,Cfl1,Iqgap1
GO:0046872	metal ion binding	187	3513	0.00042	Itgb2,Acvr1b,Loxl3,S100a4,S100a6,Col1a1,Fkbp10,Stk38l,Ltbp2,Epdr1,Tbxas1,Tpm4,Hmox1,Vav1,Mmp12,Rcn1,Crip1,Tgfbr1,Timp1,Oit3,Galns,Slc25a13,Mmp13,Cybb,Lonrf3,Stac2,Cyba,Timp2,Sparc,Tnfaip3,Atp2b1,Gnptab,Havcr2,Gdpd1,Dnmt3a,Cpd,Fbln5,Anxa8,Loxl2,Bmp1,Itga5,Pde1b,Litaf,Runx1,Clec4n,Rps6ka2,Anxa1,Lpxn,Mmp19,Fam20c,Tnfrsf11a,Gpr39,Sele,Abl2,Itgav,Pamr1,Ehd4,Il1a,Ptpn1,Zmat3,Slc25a24,S100a11,Man2b2,Cgr…	Itgb2,Acvr1b,Loxl3,S100a4,S100a6,Col1a1,Fkbp10,Stk38l,Ltbp2,Epdr1,Tbxas1,Tpm4,Hmox1,Vav1,Mmp12,Rcn1,Crip1,Tgfbr1,Timp1,Oit3,Galns,Slc25a13,Mmp13,Cybb,Lonrf3,Stac2,Cyba,Timp2,Sparc,Tnfaip3,Atp2b1,Gnptab,Havcr2,Gdpd1,Dnmt3a,Cpd,Fbln5,Anxa8,Loxl2,Bmp1,Itga5,Pde1b,Litaf,Runx1,Clec4n,Rps6ka2,Anxa1,Lpxn,Mmp19,Fam20c,Tnfrsf11a,Gpr39,Sele,Abl2,Itgav,Pamr1,Ehd4,Il1a,Ptpn1,Zmat3,Slc25a24,S100a11,Man2b2,Cgr…
GO:0033218	amide binding	33	354	0.0011	Itgb2,Fkbp10,Ctsb,Crip1,Kdelr3,Gltp,Ctsl,Clu,Trem2,Ppic,Msr1,Itm2c,Cln8,Fcgr2b,Tlr2,Sec61a1,Tpp1,Bace1,Ppib,Tgfb2,Inhba,Cd14,Prokr1,Pltp,Cemip,Pla2g4a,Pirb,Folr2,Psap,Cd300lf,Anpep,Ctsd,Soat1	Itgb2,Fkbp10,Ctsb,Crip1,Kdelr3,Gltp,Ctsl,Clu,Trem2,Ppic,Msr1,Itm2c,Cln8,Fcgr2b,Tlr2,Sec61a1,Tpp1,Bace1,Ppib,Tgfb2,Inhba,Cd14,Prokr1,Pltp,Cemip,Pla2g4a,Pirb,Folr2,Psap,Cd300lf,Anpep,Ctsd,Soat1
GO:0019899	enzyme binding	129	2277	0.0013	Itgb2,Ckb,Col1a1,Plaur,Tgfb1,Bid,Gab2,Coro1c,Cstb,Cd44,Hmox1,Vav1,Arpc2,Tgfbr1,Timp1,Il12rb2,Pea15a,Serpinb6a,Timp2,Ywhah,Atp6ap1,Tnfaip3,Vsir,Grb2,Cpd,Hif1a,Parp8,Clu,Fam83f,Sdf2l1,Hcls1,Igf2r,Trem2,Atp6v0c,Csf1r,P4hb,Rab29,Sele,Itgav,Ptpn1,Src,Lmna,Abca1,Tnfrsf1b,Slc2a1,Fgr,Lrpap1,Rasgef1b,Col1a2,Gdf3,Ctsc,Nucb2,Itgax,Cotl1,Bace1,Anxa2,Ppib,Ptgs2,Mlh1,Srprb,Vav3,Prex1,Serpine1,Micall2,Mapk6,Egr…	Itgb2,Ckb,Col1a1,Plaur,Tgfb1,Bid,Gab2,Coro1c,Cstb,Cd44,Hmox1,Vav1,Arpc2,Tgfbr1,Timp1,Il12rb2,Pea15a,Serpinb6a,Timp2,Ywhah,Atp6ap1,Tnfaip3,Vsir,Grb2,Cpd,Hif1a,Parp8,Clu,Fam83f,Sdf2l1,Hcls1,Igf2r,Trem2,Atp6v0c,Csf1r,P4hb,Rab29,Sele,Itgav,Ptpn1,Src,Lmna,Abca1,Tnfrsf1b,Slc2a1,Fgr,Lrpap1,Rasgef1b,Col1a2,Gdf3,Ctsc,Nucb2,Itgax,Cotl1,Bace1,Anxa2,Ppib,Ptgs2,Mlh1,Srprb,Vav3,Prex1,Serpine1,Micall2,Mapk6,Egr…
GO:0008194	UDP-glycosyltransferase activity	18	132	0.0014	Hexb,Hexa,Galnt7,Mgat5,Galnt12,Chsy1,Colgalt1,Galnt6,B3gnt2,B4galt6,Ext1,Chsy3,B4galt5,B3gnt7,Xylt2,Gcnt4,B3gnt9,Gcnt1	Hexb,Hexa,Galnt7,Mgat5,Galnt12,Chsy1,Colgalt1,Galnt6,B3gnt2,B4galt6,Ext1,Chsy3,B4galt5,B3gnt7,Xylt2,Gcnt4,B3gnt9,Gcnt1
GO:0004888	transmembrane signaling receptor activity	61	872	0.0016	Itgb2,Acvr1b,Il7r,Cd44,Ephb3,Tgfbr1,Crlf1,Il12rb2,Mertk,Cd180,Il10rb,Trem2,Csf1r,Htr2b,Tnfrsf11a,Gpr39,Sele,Fcgr2b,Tlr2,Fcgr1,Abca1,Cd72,Tnfrsf1b,P2rx4,Il13ra1,Il10ra,Itga11,Ctsh,Crlf2,Gpr176,Tlr13,Tlr4,C3ar1,Ror1,Gpr97,Plxnb2,S1pr2,P2ry6,Prokr1,F2r,Cx3cr1,Ptafr,Csf2ra,Unc5b,Fcgr4,Fcer1g,Milr1,Emr1,Gpr88,Gpr157,Csf2rb,Csf2rb2,P2rx7,Nfam1,Ccr5,Tlr8,Tnfrsf23,Gpr35,Sphk1,Plxna1,Fcgr3	Itgb2,Acvr1b,Il7r,Cd44,Ephb3,Tgfbr1,Crlf1,Il12rb2,Mertk,Cd180,Il10rb,Trem2,Csf1r,Htr2b,Tnfrsf11a,Gpr39,Sele,Fcgr2b,Tlr2,Fcgr1,Abca1,Cd72,Tnfrsf1b,P2rx4,Il13ra1,Il10ra,Itga11,Ctsh,Crlf2,Gpr176,Tlr13,Tlr4,C3ar1,Ror1,Adgrg3,Plxnb2,S1pr2,P2ry6,Prokr1,F2r,Cx3cr1,Ptafr,Csf2ra,Unc5b,Fcgr4,Fcer1g,Milr1,Adgre1,Gpr88,Gpr157,Csf2rb,Csf2rb2,P2rx7,Nfam1,Ccr5,Tlr8,Tnfrsf23,Gpr35,Sphk1,Plxna1,Fcgr3
GO:0001784	phosphotyrosine residue binding	10	42	0.002	Acp2,Hck,Vav1,Grb2,Abl2,Pik3r3,Fgr,Socs3,Sh3bp2,Syk	Acp2,Hck,Vav1,Grb2,Abl2,Pik3r3,Fgr,Socs3,Sh3bp2,Syk
GO:0045309	protein phosphorylated amino acid binding	11	54	0.0027	Acp2,Hck,Vav1,Grb2,Abl2,Pik3r3,Fgr,Socs3,Sirpa,Sh3bp2,Syk	Acp2,Hck,Vav1,Grb2,Abl2,Pik3r3,Fgr,Socs3,Sirpa,Sh3bp2,Syk
GO:0051219	phosphoprotein binding	15	101	0.0028	Acp2,Hck,Cd44,Vav1,Grb2,Igf2r,Abl2,Src,Pik3r3,Fgr,Ubash3b,Socs3,Sirpa,Sh3bp2,Syk	Acp2,Hck,Cd44,Vav1,Grb2,Igf2r,Abl2,Src,Pik3r3,Fgr,Ubash3b,Socs3,Sirpa,Sh3bp2,Syk
GO:0048407	platelet-derived growth factor binding	6	12	0.0034	Col6a1,Col1a1,Col5a1,Col1a2,Pdgfa,Col3a1	Col6a1,Col1a1,Col5a1,Col1a2,Pdgfa,Col3a1
GO:0005520	insulin-like growth factor binding	8	27	0.0035	Wisp1,Htra1,Ctgf,Igf2r,Itgav,Wisp2,Cyr61,Igfbp2	Wisp1,Htra1,Ctgf,Igf2r,Itgav,Wisp2,Cyr61,Igfbp2
GO:0008092	cytoskeletal protein binding	63	947	0.0041	Actr2,S100a4,S100a6,Stk38l,Tpm4,Coro1c,Cnn2,Wdr1,Arpc2,Ywhah,Evl,Anxa8,Clu,Hcls1,P4hb,Rab29,Cotl1,Myo1e,Anxa2,Micall2,Lasp1,Myo16,Nek6,Pstpip1,Rab11fip5,Vill,Arpc5,Fes,Plekhm2,Arpc1b,Slc8a1,Myo1f,Rai14,Gas2l3,Mical1,Mefv,Actb,Capzb,Fmn1,Cap1,Myo7a,Kirrel,Snx5,Bcl2l11,Ccr5,Tmsb4x,Cacna1d,Ssh3,Capg,Cfl1,Kif3a,Msn,Tpm3,Rab27b,Arpc4,Myo5a,Lcp1,Arl4c,Kif26b,Fxyd5,Iqgap1,Prc1,Actr3	Actr2,S100a4,S100a6,Stk38l,Tpm4,Coro1c,Cnn2,Wdr1,Arpc2,Ywhah,Evl,Anxa8,Clu,Hcls1,P4hb,Rab29,Cotl1,Myo1e,Anxa2,Micall2,Lasp1,Myo16,Nek6,Pstpip1,Rab11fip5,Vill,Arpc5,Fes,Plekhm2,Arpc1b,Slc8a1,Myo1f,Rai14,Gas2l3,Mical1,Mefv,Actb,Capzb,Fmn1,Cap1,Myo7a,Kirrel,Snx5,Bcl2l11,Ccr5,Tmsb4x,Cacna1d,Ssh3,Capg,Cfl1,Kif3a,Msn,Tpm3,Rab27b,Arpc4,Myo5a,Lcp1,Arl4c,Kif26b,Fxyd5,Iqgap1,Prc1,Actr3
GO:0019763	immunoglobulin receptor activity	5	7	0.0044	Fcgr2b,Fcgr1,Fcgr4,Fcer1g,Fcgr3	Fcgr2b,Fcgr1,Fcgr4,Fcer1g,Fcgr3
GO:0005126	cytokine receptor binding	26	271	0.0049	Ccl2,Ccl3,Tgfb1,Cd44,Tgfbr1,Crlf1,Tnfsf13,Cxcl16,Ccl6,Ccl4,Ccl7,Grb2,Il1a,Sdcbp,Cxcl1,Nucb2,Cx3cl1,Tgfb2,Bdnf,Lif,Osm,Cd300lf,Ngf,Il1rn,Ecm1,Syk	Ccl2,Ccl3,Tgfb1,Cd44,Tgfbr1,Crlf1,Tnfsf13,Cxcl16,Ccl6,Ccl4,Ccl7,Grb2,Il1a,Sdcbp,Cxcl1,Nucb2,Cx3cl1,Tgfb2,Bdnf,Lif,Osm,Cd300lf,Ngf,Il1rn,Ecm1,Syk
GO:0016175	superoxide-generating NAD(P)H oxidase activity	5	8	0.0066	Cybb,Ncf1,Cyba,Ncf4,Ncf2	Cybb,Ncf1,Cyba,Ncf4,Ncf2
GO:0019864	IgG binding	5	8	0.0066	Fcgr2b,Fcgr1,Fcgr4,Fcer1g,Fcgr3	Fcgr2b,Fcgr1,Fcgr4,Fcer1g,Fcgr3
GO:0048306	calcium-dependent protein binding	12	73	0.0066	S100a4,S100a6,Mmp13,Anxa1,S100a11,Anxa3,Mgp,Anxa2,Wfs1,Anxa4,Myo5a,Selp	S100a4,S100a6,Mmp13,Anxa1,S100a11,Anxa3,Mgp,Anxa2,Wfs1,Anxa4,Myo5a,Selp
GO:0016757	transferase activity, transferring glycosyl groups	24	248	0.0077	Aprt,Hexb,Parp8,Sdf2l1,Hexa,Galnt7,Mgat5,Galnt12,Chsy1,Colgalt1,Galnt6,Lacc1,B3gnt2,B4galt6,Ext1,Chsy3,St6galnac4,B4galt5,B3gnt7,Xylt2,Gcnt4,Gba,B3gnt9,Gcnt1	Aprt,Hexb,Parp8,Sdf2l1,Hexa,Galnt7,Mgat5,Galnt12,Chsy1,Colgalt1,Galnt6,Lacc1,B3gnt2,B4galt6,Ext1,Chsy3,St6galnac4,B4galt5,B3gnt7,Xylt2,Gcnt4,Gba,B3gnt9,Gcnt1
GO:0050664	oxidoreductase activity, acting on NAD(P)H, oxygen as acceptor	6	15	0.0077	Cybb,Ncf1,Cyba,Ncf4,Mical1,Ncf2	Cybb,Ncf1,Cyba,Ncf4,Mical1,Ncf2
GO:0097001	ceramide binding	6	15	0.0077	Gltp,Cln8,Pltp,Pla2g4a,Psap,Cd300lf	Gltp,Cln8,Pltp,Pla2g4a,Psap,Cd300lf
GO:0005044	scavenger receptor activity	9	42	0.0083	Loxl3,Cd5l,Cxcl16,Loxl2,Msr1,Ssc5d,Cfi,Enpp1,Prg4	Loxl3,Cd5l,Cxcl16,Loxl2,Msr1,Ssc5d,Cfi,Enpp1,Prg4
GO:0019770	IgG receptor activity	4	4	0.01	Fcgr2b,Fcgr1,Fcgr4,Fcgr3	Fcgr2b,Fcgr1,Fcgr4,Fcgr3
GO:0016758	transferase activity, transferring hexosyl groups	19	177	0.0113	Hexb,Sdf2l1,Hexa,Galnt7,Mgat5,Galnt12,Chsy1,Colgalt1,Galnt6,B3gnt2,B4galt6,Ext1,Chsy3,B4galt5,B3gnt7,Gcnt4,Gba,B3gnt9,Gcnt1	Hexb,Sdf2l1,Hexa,Galnt7,Mgat5,Galnt12,Chsy1,Colgalt1,Galnt6,B3gnt2,B4galt6,Ext1,Chsy3,B4galt5,B3gnt7,Gcnt4,Gba,B3gnt9,Gcnt1
GO:0004715	non-membrane spanning protein tyrosine kinase activity	9	45	0.0124	Hck,Abl2,Src,Fgr,Tec,Fes,Prkcd,Matk,Syk	Hck,Abl2,Src,Fgr,Tec,Fes,Prkcd,Matk,Syk
GO:0004896	cytokine receptor activity	13	93	0.0124	Il7r,Crlf1,Il12rb2,Il10rb,Il13ra1,Il10ra,Crlf2,Cx3cr1,Csf2ra,Csf2rb,Csf2rb2,Ccr5,Gpr35	Il7r,Crlf1,Il12rb2,Il10rb,Il13ra1,Il10ra,Crlf2,Cx3cr1,Csf2ra,Csf2rb,Csf2rb2,Ccr5,Gpr35
GO:0022857	transmembrane transporter activity	61	954	0.0124	Slc7a7,S100a6,Clic1,Mcoln2,Slc25a13,Cybb,Trpv2,Atp2b1,Abcc3,Atp6v1c1,Abcg1,Atp6v0c,Slc15a3,Slc11a1,Tmem206,Itgav,Mfsd1,Slc25a24,Tmem144,Atp6v0d2,Abca1,Slc2a1,Tmem165,P2rx4,Sec61a1,Slc6a8,Anxa2,Slco2a1,Clcn7,Mfsd12,Slc41a2,Ttyh3,Ttyh2,Mcoln3,Lasp1,Atp6v0a1,Gjb5,Gjb3,Kcnk13,Slc35f6,Sfxn3,Tpcn2,Fam26e,Slc39a6,Slc8b1,Hvcn1,Mfsd7b,Slc8a1,Scn1b,Slc7a2,P2rx7,Gjb4,Slc39a11,Slc1a4,Slc35e4,Cacna1d,Atp6v1a,…	Slc7a7,S100a6,Clic1,Mcoln2,Slc25a13,Cybb,Trpv2,Atp2b1,Abcc3,Atp6v1c1,Abcg1,Atp6v0c,Slc15a3,Slc11a1,Tmem206,Itgav,Mfsd1,Slc25a24,Tmem144,Atp6v0d2,Abca1,Slc2a1,Tmem165,P2rx4,Sec61a1,Slc6a8,Anxa2,Slco2a1,Clcn7,Mfsd12,Slc41a2,Ttyh3,Ttyh2,Mcoln3,Lasp1,Atp6v0a1,Gjb5,Gjb3,Kcnk13,Slc35f6,Sfxn3,Tpcn2,Fam26e,Slc39a6,Slc8b1,Hvcn1,Mfsd7b,Slc8a1,Scn1b,Slc7a2,P2rx7,Gjb4,Slc39a11,Slc1a4,Slc35e4,Cacna1d,Atp6v1a,…
GO:0005215	transporter activity	66	1060	0.013	Gm2a,Slc7a7,S100a6,Clic1,Mcoln2,Gltp,Slc25a13,Cybb,Trpv2,Atp2b1,Abcc3,Atp6v1c1,Abcg1,Atp6v0c,Npc1,Slc15a3,Slc11a1,Tmem206,Itgav,Mfsd1,Slc25a24,Tmem144,Atp6v0d2,Abca1,Slc2a1,Tmem165,P2rx4,Sec61a1,Slc6a8,Anxa2,Slco2a1,Clcn7,Mfsd12,Slc41a2,Ttyh3,Ttyh2,Mcoln3,Lasp1,Atp6v0a1,Gjb5,Gjb3,Kcnk13,Slc35f6,Sfxn3,Tpcn2,Pltp,Fam26e,Slc39a6,Slc8b1,Hvcn1,Mfsd7b,Slc8a1,Scn1b,Slc7a2,P2rx7,Osbpl8,Gjb4,Slc39a11,Slc1…	Gm2a,Slc7a7,S100a6,Clic1,Mcoln2,Gltp,Slc25a13,Cybb,Trpv2,Atp2b1,Abcc3,Atp6v1c1,Abcg1,Atp6v0c,Npc1,Slc15a3,Slc11a1,Tmem206,Itgav,Mfsd1,Slc25a24,Tmem144,Atp6v0d2,Abca1,Slc2a1,Tmem165,P2rx4,Sec61a1,Slc6a8,Anxa2,Slco2a1,Clcn7,Mfsd12,Slc41a2,Ttyh3,Ttyh2,Mcoln3,Lasp1,Atp6v0a1,Gjb5,Gjb3,Kcnk13,Slc35f6,Sfxn3,Tpcn2,Pltp,Fam26e,Slc39a6,Slc8b1,Hvcn1,Mfsd7b,Slc8a1,Scn1b,Slc7a2,P2rx7,Osbpl8,Gjb4,Slc39a11,Slc1…
GO:0001540	amyloid-beta binding	10	58	0.0151	Itgb2,Clu,Trem2,Msr1,Itm2c,Fcgr2b,Tlr2,Bace1,Tgfb2,Pirb	Itgb2,Clu,Trem2,Msr1,Itm2c,Fcgr2b,Tlr2,Bace1,Tgfb2,Pirb
GO:0034987	immunoglobulin receptor binding	5	11	0.0165	Fgr,Clec4d,Fes,Lgals3,Fcgr3	Fgr,Clec4d,Fes,Lgals3,Fcgr3
GO:0001530	lipopolysaccharide binding	7	28	0.0193	Trem2,Tlr2,Tlr4,Cd14,Ptafr,P2rx7,Selp	Trem2,Tlr2,Tlr4,Cd14,Ptafr,P2rx7,Selp
GO:0005200	structural constituent of cytoskeleton	10	62	0.0232	Actr2,Tubb6,Arpc2,Tuba1c,Actg1,Arpc5,Arpc1b,Actb,Arpc4,Actr3	Actr2,Tubb6,Arpc2,Tuba1c,Actg1,Arpc5,Arpc1b,Actb,Arpc4,Actr3
GO:0070851	growth factor receptor binding	16	144	0.0232	Cd44,Grb2,Itga5,Hbegf,Il1a,Src,Pdgfc,Sdcbp,Ereg,Snx1,Vav3,Fgf7,Pdgfa,Cd300lf,Il1rn,Ecm1	Cd44,Grb2,Itga5,Hbegf,Il1a,Src,Pdgfc,Sdcbp,Ereg,Snx1,Vav3,Fgf7,Pdgfa,Cd300lf,Il1rn,Ecm1
GO:0008375	acetylglucosaminyltransferase activity	9	51	0.025	Hexb,Hexa,Mgat5,B3gnt2,Ext1,B3gnt7,Gcnt4,B3gnt9,Gcnt1	Hexb,Hexa,Mgat5,B3gnt2,Ext1,B3gnt7,Gcnt4,B3gnt9,Gcnt1
GO:0008238	exopeptidase activity	12	90	0.0283	Ctsz,Cpd,Ctsl,Dpp7,Tpp1,Ctsh,Prcp,Dpep2,Mmp14,Ctsa,Anpep,Cndp2	Ctsz,Cpd,Ctsl,Dpp7,Tpp1,Ctsh,Prcp,Dpep2,Mmp14,Ctsa,Anpep,Cndp2
GO:0008009	chemokine activity	8	41	0.0286	Ccl2,Ccl3,Cxcl16,Ccl6,Ccl4,Ccl7,Cxcl1,Cx3cl1	Ccl2,Ccl3,Cxcl16,Ccl6,Ccl4,Ccl7,Cxcl1,Cx3cl1
GO:1901981	phosphatidylinositol phosphate binding	18	179	0.0286	Gab2,Ncf1,Anxa8,Sdcbp,Anxa2,Atp13a2,Sh3pxd2b,Vill,Pla2g4a,Dab2,Ncf4,Plek,Osbpl8,Arap1,Snx5,Capg,Cfl1,Iqgap1	Gab2,Ncf1,Anxa8,Sdcbp,Anxa2,Atp13a2,Sh3pxd2b,Vill,Pla2g4a,Dab2,Ncf4,Plek,Osbpl8,Arap1,Snx5,Capg,Cfl1,Iqgap1
GO:0072509	divalent inorganic cation transmembrane transporter activity	16	150	0.0322	Mcoln2,Trpv2,Atp2b1,Itgav,Tmem165,P2rx4,Sec61a1,Anxa2,Slc41a2,Mcoln3,Tpcn2,Slc39a6,Slc8b1,Slc8a1,Slc39a11,Cacna1d	Mcoln2,Trpv2,Atp2b1,Itgav,Tmem165,P2rx4,Sec61a1,Anxa2,Slc41a2,Mcoln3,Tpcn2,Slc39a6,Slc8b1,Slc8a1,Slc39a11,Cacna1d
GO:0005114	type II transforming growth factor beta receptor binding	4	7	0.0341	Tgfb1,Cd44,Tgfbr1,Tgfb2	Tgfb1,Cd44,Tgfbr1,Tgfb2
GO:0015925	galactosidase activity	4	7	0.0341	Naga,Gla,Glb1,Psap	Naga,Gla,Glb1,Psap
GO:0042277	peptide binding	24	283	0.0341	Itgb2,Ctsb,Crip1,Kdelr3,Ctsl,Clu,Trem2,Ppic,Msr1,Itm2c,Fcgr2b,Tlr2,Sec61a1,Tpp1,Bace1,Ppib,Tgfb2,Inhba,Cd14,Prokr1,Cemip,Pirb,Anpep,Ctsd	Itgb2,Ctsb,Crip1,Kdelr3,Ctsl,Clu,Trem2,Ppic,Msr1,Itm2c,Fcgr2b,Tlr2,Sec61a1,Tpp1,Bace1,Ppib,Tgfb2,Inhba,Cd14,Prokr1,Cemip,Pirb,Anpep,Ctsd
GO:0004177	aminopeptidase activity	8	43	0.035	Ctsl,Dpp7,Tpp1,Ctsh,Prcp,Dpep2,Mmp14,Anpep	Ctsl,Dpp7,Tpp1,Ctsh,Prcp,Dpep2,Mmp14,Anpep
GO:0019865	immunoglobulin binding	6	23	0.0376	Fcgr2b,Fcgr1,Fcgr4,Fcer1g,Lgals3,Fcgr3	Fcgr2b,Fcgr1,Fcgr4,Fcer1g,Lgals3,Fcgr3
GO:0008233	peptidase activity	40	585	0.0386	Mmp12,Ctsb,Htra1,Mmp13,Ctsk,Ctss,Cd5l,Ctsz,Tnfaip3,Cpd,Lgmn,Ctsl,Plau,Bmp1,Mmp19,Casp4,Dpp7,Hgf,Ctsc,Tpp1,F7,Sfrp1,Mmp2,Bace1,Ctsh,Spcs2,Prcp,Cfi,Dpep2,Adam9,Mmp14,Ctsa,Adam8,Anpep,Amz1,Ctsd,Cndp2,Aph1c,Prss46,Spcs3	Mmp12,Ctsb,Htra1,Mmp13,Ctsk,Ctss,Cd5l,Ctsz,Tnfaip3,Cpd,Lgmn,Ctsl,Plau,Bmp1,Mmp19,Casp4,Dpp7,Hgf,Ctsc,Tpp1,F7,Sfrp1,Mmp2,Bace1,Ctsh,Spcs2,Prcp,Cfi,Dpep2,Adam9,Mmp14,Ctsa,Adam8,Anpep,Amz1,Ctsd,Cndp2,Aph1c,Prss46,Spcs3
GO:0008376	acetylgalactosaminyltransferase activity	8	44	0.0386	Galnt7,Galnt12,Chsy1,Galnt6,B3gnt2,Chsy3,B3gnt7,B3gnt9	Galnt7,Galnt12,Chsy1,Galnt6,B3gnt2,Chsy3,B3gnt7,B3gnt9
GO:0030234	enzyme regulator activity	57	927	0.0386	Gm2a,Ccl3,Tgfb1,Cstb,Itih3,Itih4,Timp1,Ncf1,Serpinb6a,Timp2,Vsir,Pik3r5,Parp8,Anxa1,Arhgap19,Htr2b,Pik3r3,Anxa3,Ctsc,Nupr1,Rgs10,Rp2h,Anxa2,Ctsh,Nckap1l,Mgat5,Serpine1,Sh3pxd2b,Fn1,Naip5,Socs3,Rcan1,Lxn,Arfgap3,Alox5ap,Wdr91,Tbc1d9,Cd109,Abr,Pkib,Ncf4,Sirpa,Rnh1,Ngf,Arap1,Rin2,Arhgap22,Prkcd,Apobec1,Arhgap25,Renbp,Naip2,Fnip2,Iqgap1,Cdkn1c,Ncf2,Rgs1	Gm2a,Ccl3,Tgfb1,Cstb,Itih3,Itih4,Timp1,Ncf1,Serpinb6a,Timp2,Vsir,Pik3r5,Parp8,Anxa1,Arhgap19,Htr2b,Pik3r3,Anxa3,Ctsc,Nupr1,Rgs10,Rp2,Anxa2,Ctsh,Nckap1l,Mgat5,Serpine1,Sh3pxd2b,Fn1,Naip5,Socs3,Rcan1,Lxn,Arfgap3,Alox5ap,Wdr91,Tbc1d9,Cd109,Abr,Pkib,Ncf4,Sirpa,Rnh1,Ngf,Arap1,Rin2,Arhgap22,Prkcd,Apobec1,Arhgap25,Renbp,Naip2,Fnip2,Iqgap1,Cdkn1c,Ncf2,Rgs1
GO:0016176	superoxide-generating NADPH oxidase activator activity	4	8	0.045	Ncf1,Sh3pxd2b,Ncf4,Ncf2	Ncf1,Sh3pxd2b,Ncf4,Ncf2
GO:0002020	protease binding	15	143	0.049	Col1a1,Cstb,Timp1,Serpinb6a,Timp2,Tnfaip3,Itgav,Col1a2,Anxa2,Serpine1,Lrp1,Fn1,Col3a1,Psap,Ecm1	Col1a1,Cstb,Timp1,Serpinb6a,Timp2,Tnfaip3,Itgav,Col1a2,Anxa2,Serpine1,Lrp1,Fn1,Col3a1,Psap,Ecm1
GO:0035091	phosphatidylinositol binding	22	258	0.049	Gab2,Ncf1,Anxa8,Sdcbp,Snx8,Myo1e,Anxa2,Snx1,Atp13a2,Sh3pxd2b,Vill,Pla2g4a,Dab2,Fes,Ncf4,Plek,Osbpl8,Arap1,Snx5,Capg,Cfl1,Iqgap1	Gab2,Ncf1,Anxa8,Sdcbp,Snx8,Myo1e,Anxa2,Snx1,Atp13a2,Sh3pxd2b,Vill,Pla2g4a,Dab2,Fes,Ncf4,Plek,Osbpl8,Arap1,Snx5,Capg,Cfl1,Iqgap1
