# Supplementary material for: reString: an open-source Python software to perform automatic functional enrichment retrieval, results aggregation and data visualization
Source: Sci Rep. 2021 Dec 6;11:23458. doi: 10.1038/s41598-021-02528-0 (PMC8648753; doi:10.1038/s41598-021-02528-0)
Supplement: Supplementary file 1 — Supplementary Information 1. [file 41598_2021_2528_MOESM1_ESM.zip › Supplemental DataSets/downregulated/treatment_t1_green_VS_treatment_t1_blue_FC/DOWN_enrichment.Component.tsv]

#term ID	term description	observed gene count	background gene count	false discovery rate	matching proteins in your network (IDs)	matching proteins in your network (labels)
GO:0110165	cellular anatomical entity	790	15632	1.83e-53	Actr2,Ccl2,Itgb2,Acvr1b,Gm2a,Loxl3,Slc7a7,Ccl3,S100a4,S100a6,Col6a1,Ckb,Tubb6,Vwa5a,Col1a1,Fkbp10,Stk38l,Ltbp2,Acp2,Spi1,Plaur,Tgfb1,Epdr1,Tbxas1,Hck,Tpm4,Gdf15,Dnase2a,Il7r,Angptl2,Irf5,Bid,Gab2,Coro1c,Cnn2,Cd244,Crabp2,Cstb,Cd44,Wdr1,Wisp1,Hmox1,Vav1,Mmp12,Ephb3,Rcn1,Ctsb,Htra1,Atp6v1b2,Arpc2,Crip1,Elovl1,Tmem189,Itih3,Itih4,Aprt,Pip4k2a,Clic1,Tgfbr1,Crlf1,Timp1,Oit3,Tmem86a,Il12rb2,Kdelr3,Mcol…	Actr2,Ccl2,Itgb2,Acvr1b,Gm2a,Loxl3,Slc7a7,Ccl3,S100a4,S100a6,Col6a1,Ckb,Tubb6,Vwa5a,Col1a1,Fkbp10,Stk38l,Ltbp2,Acp2,Spi1,Plaur,Tgfb1,Epdr1,Tbxas1,Hck,Tpm4,Gdf15,Dnase2a,Il7r,Angptl2,Irf5,Bid,Gab2,Coro1c,Cnn2,Cd244,Crabp2,Cstb,Cd44,Wdr1,Wisp1,Hmox1,Vav1,Mmp12,Ephb3,Rcn1,Ctsb,Htra1,Atp6v1b2,Arpc2,Crip1,Elovl1,Tmem189,Itih3,Itih4,Aprt,Pip4k2a,Clic1,Tgfbr1,Crlf1,Timp1,Oit3,Tmem86a,Il12rb2,Kdelr3,Mcol…
GO:0016020	membrane	524	7623	5.19e-53	Itgb2,Acvr1b,Gm2a,Loxl3,Slc7a7,S100a6,Col6a1,Fkbp10,Stk38l,Acp2,Plaur,Tbxas1,Hck,Il7r,Bid,Gab2,Coro1c,Cd244,Cd44,Wdr1,Hmox1,Ephb3,Ctsb,Htra1,Atp6v1b2,Arpc2,Elovl1,Tmem189,Itih4,Pip4k2a,Clic1,Tgfbr1,Crlf1,Tmem86a,Il12rb2,Kdelr3,Mcoln2,Gltp,Mertk,Slc25a13,Cybb,Cd83,Ctsk,Ctss,Cd5l,Rrbp1,Ncf1,Stac2,Cyba,Vmp1,Trpv2,Sparc,Tnfsf13,Cxcl16,Ywhah,Atp6ap1,Rab32,Atp2b1,Ikbip,Dram1,Gnptab,Vsir,Havcr2,Gdpd1,Sd…	Itgb2,Acvr1b,Gm2a,Loxl3,Slc7a7,S100a6,Col6a1,Fkbp10,Stk38l,Acp2,Plaur,Tbxas1,Hck,Il7r,Bid,Gab2,Coro1c,Cd244,Cd44,Wdr1,Hmox1,Ephb3,Ctsb,Htra1,Atp6v1b2,Arpc2,Elovl1,Tmem189,Itih4,Pip4k2a,Clic1,Tgfbr1,Crlf1,Tmem86a,Il12rb2,Kdelr3,Mcoln2,Gltp,Mertk,Slc25a13,Cybb,Cd83,Ctsk,Ctss,Cd5l,Rrbp1,Ncf1,Stac2,Cyba,Vmp1,Trpv2,Sparc,Tnfsf13,Cxcl16,Ywhah,Atp6ap1,Rab32,Atp2b1,Ikbip,Dram1,Gnptab,Vsir,Havcr2,Gdpd1,Sd…
GO:0071944	cell periphery	356	4668	1.2800000000000001e-37	Actr2,Itgb2,Acvr1b,Gm2a,Slc7a7,S100a6,Col6a1,Plaur,Hck,Tpm4,Il7r,Gab2,Coro1c,Cd244,Cd44,Wdr1,Hmox1,Ephb3,Ctsb,Htra1,Atp6v1b2,Arpc2,Itih4,Pip4k2a,Clic1,Tgfbr1,Crlf1,Il12rb2,Mertk,Cybb,Cd83,Ctsk,Cd5l,Ncf1,Ctsz,Stac2,Cyba,Vmp1,Trpv2,Tnfsf13,Ywhah,Atp6ap1,Atp2b1,Ctgf,Vsir,Havcr2,Sdc1,Grb2,Cpd,Abcc3,Pik3r5,Ctsl,Cd180,Emb,Samd8,Anxa8,Clu,Atp6v1c1,Lrp12,Itga5,Litaf,Alcam,Hcls1,Il10rb,Krt18,Clec4n,Igf2r,…	Actr2,Itgb2,Acvr1b,Gm2a,Slc7a7,S100a6,Col6a1,Plaur,Hck,Tpm4,Il7r,Gab2,Coro1c,Cd244,Cd44,Wdr1,Hmox1,Ephb3,Ctsb,Htra1,Atp6v1b2,Arpc2,Itih4,Pip4k2a,Clic1,Tgfbr1,Crlf1,Il12rb2,Mertk,Cybb,Cd83,Ctsk,Cd5l,Ncf1,Ctsz,Stac2,Cyba,Vmp1,Trpv2,Tnfsf13,Ywhah,Atp6ap1,Atp2b1,Ctgf,Vsir,Havcr2,Sdc1,Grb2,Cpd,Abcc3,Pik3r5,Ctsl,Cd180,Emb,Samd8,Anxa8,Clu,Atp6v1c1,Lrp12,Itga5,Litaf,Alcam,Hcls1,Il10rb,Krt18,Clec4n,Igf2r,…
GO:0005576	extracellular region	225	2229	6.860000000000001e-37	Ccl2,Loxl3,Ccl3,S100a6,Col6a1,Ckb,Vwa5a,Col1a1,Ltbp2,Plaur,Tgfb1,Epdr1,Gdf15,Angptl2,Cstb,Wisp1,Mmp12,Ctsb,Htra1,Itih3,Itih4,Clic1,Crlf1,Timp1,Oit3,Mertk,Eln,Mmp13,Ctsk,Ctss,Cd5l,Ctsz,Serpinb6a,Timp2,Sparc,Tnfsf13,Cxcl16,Ccl6,Ccl4,Ctgf,Wif1,Havcr2,Sdc1,Ccl7,Cpd,Fbln5,Lgmn,Edn1,Ly86,Ctsl,Cd180,Hexb,Plau,Clu,Loxl2,Bmp1,C1qtnf6,Runx1,Igf2r,Trem2,Npc1,Hbegf,Anxa1,Msr1,Gfra1,Mmp19,Gusb,Fam20c,Casp4,Ec…	Ccl2,Loxl3,Ccl3,S100a6,Col6a1,Ckb,Vwa5a,Col1a1,Ltbp2,Plaur,Tgfb1,Epdr1,Gdf15,Angptl2,Cstb,Wisp1,Mmp12,Ctsb,Htra1,Itih3,Itih4,Clic1,Crlf1,Timp1,Oit3,Mertk,Eln,Mmp13,Ctsk,Ctss,Cd5l,Ctsz,Serpinb6a,Timp2,Sparc,Tnfsf13,Cxcl16,Ccl6,Ccl4,Ctgf,Wif1,Havcr2,Sdc1,Ccl7,Cpd,Fbln5,Lgmn,Edn1,Ly86,Ctsl,Cd180,Hexb,Plau,Clu,Loxl2,Bmp1,C1qtnf6,Runx1,Igf2r,Trem2,Npc1,Hbegf,Anxa1,Msr1,Gfra1,Mmp19,Gusb,Fam20c,Casp4,15…
GO:0005615	extracellular space	170	1424	1.21e-34	Ccl2,Loxl3,Ccl3,Col6a1,Ckb,Col1a1,Tgfb1,Gdf15,Angptl2,Cstb,Wisp1,Mmp12,Ctsb,Clic1,Crlf1,Timp1,Oit3,Mertk,Mmp13,Ctsk,Ctss,Ctsz,Serpinb6a,Timp2,Sparc,Tnfsf13,Cxcl16,Ccl6,Ccl4,Ctgf,Ccl7,Cpd,Fbln5,Edn1,Ly86,Ctsl,Cd180,Hexb,Plau,Clu,Loxl2,Bmp1,C1qtnf6,Igf2r,Hbegf,Anxa1,Msr1,Gfra1,Mmp19,Gusb,Fam20c,Ecrg4,Mr1,Sele,Col5a1,Frzb,Il1a,Fabp5,Wisp2,Vcam1,Pdgfc,Manba,Col24a1,Sdcbp,Ppt1,Hgf,Ibsp,Ereg,Cxcl1,Col1…	Ccl2,Loxl3,Ccl3,Col6a1,Ckb,Col1a1,Tgfb1,Gdf15,Angptl2,Cstb,Wisp1,Mmp12,Ctsb,Clic1,Crlf1,Timp1,Oit3,Mertk,Mmp13,Ctsk,Ctss,Ctsz,Serpinb6a,Timp2,Sparc,Tnfsf13,Cxcl16,Ccl6,Ccl4,Ctgf,Ccl7,Cpd,Fbln5,Edn1,Ly86,Ctsl,Cd180,Hexb,Plau,Clu,Loxl2,Bmp1,C1qtnf6,Igf2r,Hbegf,Anxa1,Msr1,Gfra1,Mmp19,Gusb,Fam20c,1500015O10Rik,Mr1,Sele,Col5a1,Frzb,Il1a,Fabp5,Wisp2,Vcam1,Pdgfc,Manba,Col24a1,Sdcbp,Ppt1,Hgf,Ibsp,Ereg,Cx…
GO:0005886	plasma membrane	339	4531	9.58e-34	Itgb2,Acvr1b,Gm2a,Slc7a7,S100a6,Col6a1,Plaur,Hck,Il7r,Gab2,Coro1c,Cd244,Cd44,Wdr1,Hmox1,Ephb3,Ctsb,Htra1,Atp6v1b2,Arpc2,Itih4,Pip4k2a,Clic1,Tgfbr1,Crlf1,Il12rb2,Mertk,Cybb,Cd83,Ctsk,Cd5l,Ncf1,Stac2,Cyba,Vmp1,Trpv2,Tnfsf13,Ywhah,Atp6ap1,Atp2b1,Vsir,Havcr2,Sdc1,Grb2,Cpd,Abcc3,Pik3r5,Ctsl,Cd180,Emb,Samd8,Anxa8,Atp6v1c1,Lrp12,Itga5,Litaf,Alcam,Hcls1,Il10rb,Clec4n,Igf2r,Trem2,Abcg1,Hn1l,Npc1,Hbegf,Csf…	Itgb2,Acvr1b,Gm2a,Slc7a7,S100a6,Col6a1,Plaur,Hck,Il7r,Gab2,Coro1c,Cd244,Cd44,Wdr1,Hmox1,Ephb3,Ctsb,Htra1,Atp6v1b2,Arpc2,Itih4,Pip4k2a,Clic1,Tgfbr1,Crlf1,Il12rb2,Mertk,Cybb,Cd83,Ctsk,Cd5l,Ncf1,Stac2,Cyba,Vmp1,Trpv2,Tnfsf13,Ywhah,Atp6ap1,Atp2b1,Vsir,Havcr2,Sdc1,Grb2,Cpd,Abcc3,Pik3r5,Ctsl,Cd180,Emb,Samd8,Anxa8,Atp6v1c1,Lrp12,Itga5,Litaf,Alcam,Hcls1,Il10rb,Clec4n,Igf2r,Trem2,Abcg1,Hn1l,Npc1,Hbegf,Csf…
GO:0031224	intrinsic component of membrane	340	4707	5.799999999999999e-31	Itgb2,Acvr1b,Slc7a7,Acp2,Plaur,Tbxas1,Il7r,Bid,Cd244,Cd44,Ephb3,Atp6v1b2,Elovl1,Tmem189,Clic1,Tgfbr1,Tmem86a,Il12rb2,Kdelr3,Mcoln2,Mertk,Slc25a13,Cybb,Cd83,Rrbp1,Ncf1,Cyba,Vmp1,Trpv2,Cxcl16,Atp6ap1,Atp2b1,Ikbip,Dram1,Gnptab,Vsir,Havcr2,Gdpd1,Sdc1,Cpd,Abcc3,Gpr137b,Ssr1,Cd180,Emb,Samd8,Sdc2,Lrp12,Itga5,Alcam,Il10rb,Clec4n,Agpat4,Igf2r,Trem2,Abcg1,Atp6v0c,Tmem178,Npc1,Hbegf,Csf1r,Ms4a6d,Tmem132a,Sl…	Itgb2,Acvr1b,Slc7a7,Acp2,Plaur,Tbxas1,Il7r,Bid,Cd244,Cd44,Ephb3,Atp6v1b2,Elovl1,Tmem189,Clic1,Tgfbr1,Tmem86a,Il12rb2,Kdelr3,Mcoln2,Mertk,Slc25a13,Cybb,Cd83,Rrbp1,Ncf1,Cyba,Vmp1,Trpv2,Cxcl16,Atp6ap1,Atp2b1,Ikbip,Dram1,Gnptab,Vsir,Havcr2,Gdpd1,Sdc1,Cpd,Abcc3,Gpr137b,Ssr1,Cd180,Emb,Samd8,Sdc2,Lrp12,Itga5,Alcam,Il10rb,Clec4n,Agpat4,Igf2r,Trem2,Abcg1,Atp6v0c,Tmem178,Npc1,Hbegf,Csf1r,Ms4a6d,Tmem132a,Sl…
GO:0016021	integral component of membrane	331	4539	1.19e-30	Itgb2,Acvr1b,Slc7a7,Acp2,Plaur,Tbxas1,Il7r,Bid,Cd244,Cd44,Ephb3,Atp6v1b2,Elovl1,Tmem189,Clic1,Tgfbr1,Tmem86a,Il12rb2,Kdelr3,Mcoln2,Mertk,Slc25a13,Cybb,Cd83,Rrbp1,Ncf1,Cyba,Vmp1,Trpv2,Cxcl16,Atp6ap1,Atp2b1,Ikbip,Dram1,Gnptab,Vsir,Havcr2,Gdpd1,Sdc1,Cpd,Abcc3,Gpr137b,Ssr1,Cd180,Emb,Samd8,Sdc2,Lrp12,Itga5,Alcam,Il10rb,Clec4n,Agpat4,Igf2r,Trem2,Abcg1,Atp6v0c,Tmem178,Npc1,Hbegf,Csf1r,Ms4a6d,Tmem132a,Sl…	Itgb2,Acvr1b,Slc7a7,Acp2,Plaur,Tbxas1,Il7r,Bid,Cd244,Cd44,Ephb3,Atp6v1b2,Elovl1,Tmem189,Clic1,Tgfbr1,Tmem86a,Il12rb2,Kdelr3,Mcoln2,Mertk,Slc25a13,Cybb,Cd83,Rrbp1,Ncf1,Cyba,Vmp1,Trpv2,Cxcl16,Atp6ap1,Atp2b1,Ikbip,Dram1,Gnptab,Vsir,Havcr2,Gdpd1,Sdc1,Cpd,Abcc3,Gpr137b,Ssr1,Cd180,Emb,Samd8,Sdc2,Lrp12,Itga5,Alcam,Il10rb,Clec4n,Agpat4,Igf2r,Trem2,Abcg1,Atp6v0c,Tmem178,Npc1,Hbegf,Csf1r,Ms4a6d,Tmem132a,Sl…
GO:0005764	lysosome	85	458	1.5400000000000002e-27	Gm2a,Acp2,Epdr1,Hck,Dnase2a,Ctsb,Mcoln2,Galns,Mmp13,Ctsk,Ctss,Ctsz,Tnfaip3,Dram1,Lgmn,Gpr137b,Ctsl,Hexb,Naga,Litaf,Igf2r,Atp6v0c,Npc1,Anxa1,Slc15a3,Hexa,Gusb,Slc11a1,Itm2c,Arl8a,Dpp7,Src,Manba,Atp6v0d2,Ppt1,Fuca1,Man2b2,Tmem165,Ctsc,Tpp1,Atp6ap2,Gla,Asah1,Man2b1,Ifi30,Pla2g15,Trim29,Bace1,Anxa2,Ctsh,Snx1,Ostm1,Clcn7,Mcoln3,Atp13a2,Gns,Hpse,Grn,Lat2,Lamp2,Lipa,Glb1,Slc35f6,Tpcn2,Rab7b,Prcp,Milr1,F…	Gm2a,Acp2,Epdr1,Hck,Dnase2a,Ctsb,Mcoln2,Galns,Mmp13,Ctsk,Ctss,Ctsz,Tnfaip3,Dram1,Lgmn,Gpr137b,Ctsl,Hexb,Naga,Litaf,Igf2r,Atp6v0c,Npc1,Anxa1,Slc15a3,Hexa,Gusb,Slc11a1,Itm2c,Arl8a,Dpp7,Src,Manba,Atp6v0d2,Ppt1,Fuca1,Man2b2,Tmem165,Ctsc,Tpp1,Atp6ap2,Gla,Asah1,Man2b1,Ifi30,Pla2g15,Trim29,Bace1,Anxa2,Ctsh,Snx1,Ostm1,Clcn7,Mcoln3,Atp13a2,Gns,Hpse,Grn,Lat2,Lamp2,Lipa,Glb1,Slc35f6,Tpcn2,Rab7b,Prcp,Milr1,F…
GO:0009986	cell surface	121	913	1.5400000000000002e-27	Itgb2,Acvr1b,Plaur,Tgfb1,Il7r,Cd244,Cd44,Ctsb,Arpc2,Tgfbr1,Crlf1,Oit3,Il12rb2,Cd83,Ctsk,Ctss,Cd5l,Ctsz,Timp2,Trpv2,Sparc,Tnfsf13,Vsir,Wif1,Havcr2,Sdc1,Ctsl,Plau,Clu,Sdc2,Itga5,Alcam,Igf2r,Abcg1,Hbegf,Csf1r,Anxa1,Gfra1,P4hb,Tnfrsf11a,Mr1,Fcgr2b,Itgav,Il1a,Wisp2,Vcam1,Tlr2,Pdgfc,Fcgr1,Abca1,Pdpn,Mxra8,Cd38,Lrpap1,Cd9,Tyrobp,Mfge8,Itgax,Atp6ap2,Il13ra1,Bgn,Sfrp1,Cx3cl1,Bace1,Anxa2,Cd53,Crlf2,Tnn,Tgf…	Itgb2,Acvr1b,Plaur,Tgfb1,Il7r,Cd244,Cd44,Ctsb,Arpc2,Tgfbr1,Crlf1,Oit3,Il12rb2,Cd83,Ctsk,Ctss,Cd5l,Ctsz,Timp2,Trpv2,Sparc,Tnfsf13,Vsir,Wif1,Havcr2,Sdc1,Ctsl,Plau,Clu,Sdc2,Itga5,Alcam,Igf2r,Abcg1,Hbegf,Csf1r,Anxa1,Gfra1,P4hb,Tnfrsf11a,Mr1,Fcgr2b,Itgav,Il1a,Wisp2,Vcam1,Tlr2,Pdgfc,Fcgr1,Abca1,Pdpn,Mxra8,Cd38,Lrpap1,Cd9,Tyrobp,Mfge8,Itgax,Atp6ap2,Il13ra1,Bgn,Sfrp1,Cx3cl1,Bace1,Anxa2,Cd53,Crlf2,Tnn,Tgf…
GO:0005773	vacuole	91	558	5.27e-26	Gm2a,Acp2,Epdr1,Hck,Dnase2a,Ctsb,Pip4k2a,Mcoln2,Galns,Mmp13,Ctsk,Ctss,Ctsz,Vmp1,Tnfaip3,Dram1,Lgmn,Gpr137b,Ctsl,Hexb,Atp6v1c1,Naga,Litaf,Igf2r,Atp6v0c,Npc1,Anxa1,Slc15a3,Hexa,Gusb,Slc11a1,Itm2c,Arl8a,Dpp7,Src,Manba,Atp6v0d2,Ppt1,Fuca1,Man2b2,Tmem165,Ctsc,Tpp1,Atp6ap2,Gla,Asah1,Man2b1,Ifi30,Pla2g15,Trim29,Bace1,Anxa2,Ctsh,Snx1,Ostm1,Clcn7,Mcoln3,Atp13a2,Gns,Hpse,Atp6v0a1,Grn,Lat2,Lamp2,Lipa,Glb1,S…	Gm2a,Acp2,Epdr1,Hck,Dnase2a,Ctsb,Pip4k2a,Mcoln2,Galns,Mmp13,Ctsk,Ctss,Ctsz,Vmp1,Tnfaip3,Dram1,Lgmn,Gpr137b,Ctsl,Hexb,Atp6v1c1,Naga,Litaf,Igf2r,Atp6v0c,Npc1,Anxa1,Slc15a3,Hexa,Gusb,Slc11a1,Itm2c,Arl8a,Dpp7,Src,Manba,Atp6v0d2,Ppt1,Fuca1,Man2b2,Tmem165,Ctsc,Tpp1,Atp6ap2,Gla,Asah1,Man2b1,Ifi30,Pla2g15,Trim29,Bace1,Anxa2,Ctsh,Snx1,Ostm1,Clcn7,Mcoln3,Atp13a2,Gns,Hpse,Atp6v0a1,Grn,Lat2,Lamp2,Lipa,Glb1,S…
GO:0012505	endomembrane system	283	3859	2.31e-25	Ccl2,S100a6,Col1a1,Fkbp10,Tgfb1,Tbxas1,Hck,Gdf15,Coro1c,Crabp2,Cd44,Hmox1,Rcn1,Atp6v1b2,Arpc2,Elovl1,Tmem189,Clic1,Tgfbr1,Oit3,Kdelr3,Mcoln2,Mmp13,Cybb,Ctss,Rrbp1,Ncf1,Ctsz,Cyba,Vmp1,Trpv2,Sparc,Atp6ap1,Dnase1l1,Rab32,Ikbip,Ctgf,Gnptab,Havcr2,Gdpd1,Sdc1,Grb2,Cpd,Lgmn,Edn1,Ssr1,Hexb,Parp8,Samd8,Anxa8,Clu,Loxl2,Bmp1,Sdc2,Lrp12,Itga5,Litaf,Sdf2l1,Agpat4,Igf2r,Abcg1,Atp6v0c,Tmem178,Npc1,Anxa1,Tmem132…	Ccl2,S100a6,Col1a1,Fkbp10,Tgfb1,Tbxas1,Hck,Gdf15,Coro1c,Crabp2,Cd44,Hmox1,Rcn1,Atp6v1b2,Arpc2,Elovl1,Tmem189,Clic1,Tgfbr1,Oit3,Kdelr3,Mcoln2,Mmp13,Cybb,Ctss,Rrbp1,Ncf1,Ctsz,Cyba,Vmp1,Trpv2,Sparc,Atp6ap1,Dnase1l1,Rab32,Ikbip,Ctgf,Gnptab,Havcr2,Gdpd1,Sdc1,Grb2,Cpd,Lgmn,Edn1,Ssr1,Hexb,Parp8,Samd8,Anxa8,Clu,Loxl2,Bmp1,Sdc2,Lrp12,Itga5,Litaf,Sdf2l1,Agpat4,Igf2r,Abcg1,Atp6v0c,Tmem178,Npc1,Anxa1,Tmem132…
GO:0005737	cytoplasm	552	10283	5.3799999999999995e-24	Actr2,Ccl2,Acvr1b,Gm2a,Loxl3,Ccl3,S100a4,S100a6,Ckb,Tubb6,Col1a1,Fkbp10,Stk38l,Acp2,Tgfb1,Epdr1,Hck,Tpm4,Gdf15,Dnase2a,Irf5,Bid,Gab2,Coro1c,Crabp2,Cstb,Cd44,Wdr1,Wisp1,Hmox1,Vav1,Mmp12,Rcn1,Ctsb,Htra1,Atp6v1b2,Arpc2,Crip1,Elovl1,Tmem189,Itih4,Aprt,Pip4k2a,Clic1,Tgfbr1,Kdelr3,Mcoln2,Gltp,Pea15a,Tnfaip8l2,Mertk,Eln,Galns,Slc25a13,Mmp13,Gadd45b,Cybb,Ctsk,Ctss,Cd5l,Ncf1,Ctsz,Serpinb6a,Stac2,Cyba,Vmp1…	Actr2,Ccl2,Acvr1b,Gm2a,Loxl3,Ccl3,S100a4,S100a6,Ckb,Tubb6,Col1a1,Fkbp10,Stk38l,Acp2,Tgfb1,Epdr1,Hck,Tpm4,Gdf15,Dnase2a,Irf5,Bid,Gab2,Coro1c,Crabp2,Cstb,Cd44,Wdr1,Wisp1,Hmox1,Vav1,Mmp12,Rcn1,Ctsb,Htra1,Atp6v1b2,Arpc2,Crip1,Elovl1,Tmem189,Itih4,Aprt,Pip4k2a,Clic1,Tgfbr1,Kdelr3,Mcoln2,Gltp,Pea15a,Tnfaip8l2,Mertk,Eln,Galns,Slc25a13,Mmp13,Gadd45b,Cybb,Ctsk,Ctss,Cd5l,Ncf1,Ctsz,Serpinb6a,Stac2,Cyba,Vmp1…
GO:0031982	vesicle	181	2007	1.3899999999999998e-23	Ccl2,Col1a1,Acp2,Tgfb1,Hck,Coro1c,Ctsb,Atp6v1b2,Arpc2,Clic1,Tgfbr1,Kdelr3,Mcoln2,Cybb,Ctss,Ctsz,Cyba,Trpv2,Sparc,Rab32,Havcr2,Grb2,Lgmn,Evl,Edn1,Ctsl,Hexb,Anxa8,Esd,Clu,Bmp1,Atp6v1c1,Itga5,Litaf,Igf2r,Abcg1,Atp6v0c,Npc1,Anxa1,Msr1,Gfra1,P4hb,Hexa,Ecrg4,Slc11a1,Arl8a,Rab29,Mr1,Abl2,Fcgr2b,Dpp7,Ehd4,Ptpn1,Src,Vcam1,Tlr2,Atp6v0d2,Sdcbp,Abca1,Leprot,Pdpn,Slc2a1,Ppt1,Cd38,Lrpap1,Tmem165,Ibsp,Rasgef1b,…	Ccl2,Col1a1,Acp2,Tgfb1,Hck,Coro1c,Ctsb,Atp6v1b2,Arpc2,Clic1,Tgfbr1,Kdelr3,Mcoln2,Cybb,Ctss,Ctsz,Cyba,Trpv2,Sparc,Rab32,Havcr2,Grb2,Lgmn,Evl,Edn1,Ctsl,Hexb,Anxa8,Esd,Clu,Bmp1,Atp6v1c1,Itga5,Litaf,Igf2r,Abcg1,Atp6v0c,Npc1,Anxa1,Msr1,Gfra1,P4hb,Hexa,1500015O10Rik,Slc11a1,Arl8a,Rab29,Mr1,Abl2,Fcgr2b,Dpp7,Ehd4,Ptpn1,Src,Vcam1,Tlr2,Atp6v0d2,Sdcbp,Abca1,Leprot,Pdpn,Slc2a1,Ppt1,Cd38,Lrpap1,Tmem165,Ibsp,R…
GO:0031012	extracellular matrix	79	468	2.5499999999999998e-23	S100a6,Col6a1,Vwa5a,Col1a1,Ltbp2,Tgfb1,Angptl2,Cstb,Wisp1,Mmp12,Ctsb,Htra1,Itih3,Itih4,Timp1,Eln,Mmp13,Ctsz,Serpinb6a,Timp2,Sparc,Ctgf,Fbln5,Ctsl,Cd180,Loxl2,Bmp1,Runx1,Anxa1,Mmp19,Col5a1,Wisp2,S100a11,Cyr61,Col24a1,Anxa3,Col1a2,Mgp,Ctsc,Mfge8,Acan,Bgn,Sfrp1,Fgl1,Mmp2,Anxa2,Col16a1,Tgfbi,Tnn,Serpine1,Lum,Tgfb2,Hpse,Thbs1,Mamdc2,Scara3,Fbln2,Plxnb2,Ssc5d,Fn1,Cthrc1,Col12a1,Postn,Tnfrsf11b,Col5a2,C…	S100a6,Col6a1,Vwa5a,Col1a1,Ltbp2,Tgfb1,Angptl2,Cstb,Wisp1,Mmp12,Ctsb,Htra1,Itih3,Itih4,Timp1,Eln,Mmp13,Ctsz,Serpinb6a,Timp2,Sparc,Ctgf,Fbln5,Ctsl,Cd180,Loxl2,Bmp1,Runx1,Anxa1,Mmp19,Col5a1,Wisp2,S100a11,Cyr61,Col24a1,Anxa3,Col1a2,Mgp,Ctsc,Mfge8,Acan,Bgn,Sfrp1,Fgl1,Mmp2,Anxa2,Col16a1,Tgfbi,Tnn,Serpine1,Lum,Tgfb2,Hpse,Thbs1,Mamdc2,Scara3,Fbln2,Plxnb2,Ssc5d,Fn1,Cthrc1,Col12a1,Postn,Tnfrsf11b,Col5a2,C…
GO:0031410	cytoplasmic vesicle	168	1872	1.82e-21	Ccl2,Col1a1,Acp2,Tgfb1,Hck,Coro1c,Ctsb,Atp6v1b2,Arpc2,Tgfbr1,Kdelr3,Mcoln2,Cybb,Ctss,Ctsz,Cyba,Trpv2,Sparc,Rab32,Havcr2,Grb2,Lgmn,Evl,Edn1,Ctsl,Hexb,Anxa8,Esd,Clu,Atp6v1c1,Itga5,Litaf,Igf2r,Abcg1,Atp6v0c,Npc1,Anxa1,Msr1,Gfra1,P4hb,Hexa,Ecrg4,Slc11a1,Arl8a,Rab29,Mr1,Abl2,Fcgr2b,Dpp7,Ehd4,Ptpn1,Src,Vcam1,Tlr2,Atp6v0d2,Sdcbp,Abca1,Leprot,Pdpn,Ppt1,Cd38,Lrpap1,Tmem165,Rasgef1b,Anxa3,Snx8,Gpnmb,Sec61a…	Ccl2,Col1a1,Acp2,Tgfb1,Hck,Coro1c,Ctsb,Atp6v1b2,Arpc2,Tgfbr1,Kdelr3,Mcoln2,Cybb,Ctss,Ctsz,Cyba,Trpv2,Sparc,Rab32,Havcr2,Grb2,Lgmn,Evl,Edn1,Ctsl,Hexb,Anxa8,Esd,Clu,Atp6v1c1,Itga5,Litaf,Igf2r,Abcg1,Atp6v0c,Npc1,Anxa1,Msr1,Gfra1,P4hb,Hexa,1500015O10Rik,Slc11a1,Arl8a,Rab29,Mr1,Abl2,Fcgr2b,Dpp7,Ehd4,Ptpn1,Src,Vcam1,Tlr2,Atp6v0d2,Sdcbp,Abca1,Leprot,Pdpn,Ppt1,Cd38,Lrpap1,Tmem165,Rasgef1b,Anxa3,Snx8,Gpnm…
GO:0062023	collagen-containing extracellular matrix	66	359	4.1700000000000006e-21	S100a6,Col6a1,Vwa5a,Col1a1,Ltbp2,Tgfb1,Angptl2,Cstb,Ctsb,Htra1,Itih3,Itih4,Timp1,Eln,Ctsz,Serpinb6a,Timp2,Sparc,Fbln5,Ctsl,Loxl2,Bmp1,Runx1,Anxa1,Col5a1,S100a11,Cyr61,Col24a1,Anxa3,Col1a2,Mgp,Ctsc,Mfge8,Acan,Bgn,Sfrp1,Fgl1,Anxa2,Col16a1,Tgfbi,Tnn,Serpine1,Lum,Tgfb2,Thbs1,Mamdc2,Fbln2,Plxnb2,Ssc5d,Fn1,Col12a1,Postn,Col5a2,Col3a1,Col8a1,Lepre1,Col23a1,Col15a1,Col10a1,Tnc,Anxa4,Ecm1,Lgals3,Ctsd,Thbs…	S100a6,Col6a1,Vwa5a,Col1a1,Ltbp2,Tgfb1,Angptl2,Cstb,Ctsb,Htra1,Itih3,Itih4,Timp1,Eln,Ctsz,Serpinb6a,Timp2,Sparc,Fbln5,Ctsl,Loxl2,Bmp1,Runx1,Anxa1,Col5a1,S100a11,Cyr61,Col24a1,Anxa3,Col1a2,Mgp,Ctsc,Mfge8,Acan,Bgn,Sfrp1,Fgl1,Anxa2,Col16a1,Tgfbi,Tnn,Serpine1,Lum,Tgfb2,Thbs1,Mamdc2,Fbln2,Plxnb2,Ssc5d,Fn1,Col12a1,Postn,Col5a2,Col3a1,Col8a1,P3h1,Col23a1,Col15a1,Col10a1,Tnc,Anxa4,Ecm1,Lgals3,Ctsd,Thbs2,…
GO:0098805	whole membrane	130	1415	7.37e-17	Itgb2,Acp2,Hck,Bid,Coro1c,Hmox1,Tgfbr1,Kdelr3,Mcoln2,Vmp1,Sparc,Rab32,Atp2b1,Dram1,Gpr137b,Anxa8,Atp6v1c1,Litaf,Agpat4,Igf2r,Atp6v0c,Npc1,Anxa1,Slc15a3,Slc11a1,Itm2c,Arl8a,Mr1,Sele,Fcgr2b,Ehd4,Src,Tlr2,Fcgr1,Atp6v0d2,Sdcbp,Abca1,Leprot,Pdpn,Tnfrsf1b,Slc2a1,Ppt1,Cd38,Man2b2,Tmem165,Anxa3,Snx8,Gpnmb,Sec61a1,Olr1,Nucb2,Tpp1,Atp6ap2,Man2b1,Bace1,Anxa2,Snx1,Ptgs2,Ostm1,Clcn7,Mcoln3,Rap2b,Atp13a2,Rhov,…	Itgb2,Acp2,Hck,Bid,Coro1c,Hmox1,Tgfbr1,Kdelr3,Mcoln2,Vmp1,Sparc,Rab32,Atp2b1,Dram1,Gpr137b,Anxa8,Atp6v1c1,Litaf,Agpat4,Igf2r,Atp6v0c,Npc1,Anxa1,Slc15a3,Slc11a1,Itm2c,Arl8a,Mr1,Sele,Fcgr2b,Ehd4,Src,Tlr2,Fcgr1,Atp6v0d2,Sdcbp,Abca1,Leprot,Pdpn,Tnfrsf1b,Slc2a1,Ppt1,Cd38,Man2b2,Tmem165,Anxa3,Snx8,Gpnmb,Sec61a1,Olr1,Nucb2,Tpp1,Atp6ap2,Man2b1,Bace1,Anxa2,Snx1,Ptgs2,Ostm1,Clcn7,Mcoln3,Rap2b,Atp13a2,Rhov,…
GO:0098552	side of membrane	76	595	4.23e-16	Itgb2,Gm2a,S100a6,Hck,Il7r,Cd244,Cd44,Ctsb,Crlf1,Il12rb2,Cd83,Ctsk,Stac2,Tnfsf13,Atp2b1,Vsir,Sdc1,Ctsl,Itga5,Litaf,Alcam,Abcg1,Anxa1,Gfra1,P4hb,Tnfrsf11a,Mr1,Fcgr2b,Itgav,Ptpn1,Src,Vcam1,Tlr2,Fcgr1,Abca1,Pdpn,Fgr,Cd9,Mfge8,Itgax,Atp6ap2,Il13ra1,Crlf2,Lrp1,Thbs1,Tlr4,Gngt2,Cd200r1,Cd14,Cx3cr1,Cd48,Itgam,Csf2ra,Fcgr4,Fcer1g,Fes,Adam9,Emr1,Folr2,Cd80,P2rx7,Lilrb4,Anpep,Snx5,Slamf7,Ccr5,Tlr8,Msn,Lgal…	Itgb2,Gm2a,S100a6,Hck,Il7r,Cd244,Cd44,Ctsb,Crlf1,Il12rb2,Cd83,Ctsk,Stac2,Tnfsf13,Atp2b1,Vsir,Sdc1,Ctsl,Itga5,Litaf,Alcam,Abcg1,Anxa1,Gfra1,P4hb,Tnfrsf11a,Mr1,Fcgr2b,Itgav,Ptpn1,Src,Vcam1,Tlr2,Fcgr1,Abca1,Pdpn,Fgr,Cd9,Mfge8,Itgax,Atp6ap2,Il13ra1,Crlf2,Lrp1,Thbs1,Tlr4,Gngt2,Cd200r1,Cd14,Cx3cr1,Cd48,Itgam,Csf2ra,Fcgr4,Fcer1g,Fes,Adam9,Adgre1,Folr2,Cd80,P2rx7,Lilrb4a,Anpep,Snx5,Slamf7,Ccr5,Tlr8,Msn,L…
GO:0009897	external side of plasma membrane	61	404	9.13e-16	Itgb2,Il7r,Cd244,Cd44,Ctsb,Crlf1,Il12rb2,Cd83,Ctsk,Tnfsf13,Vsir,Sdc1,Ctsl,Itga5,Alcam,Abcg1,Anxa1,Gfra1,P4hb,Tnfrsf11a,Mr1,Fcgr2b,Itgav,Vcam1,Tlr2,Fcgr1,Abca1,Pdpn,Cd9,Mfge8,Itgax,Atp6ap2,Il13ra1,Crlf2,Lrp1,Thbs1,Tlr4,Cd200r1,Cd14,Cx3cr1,Cd48,Itgam,Csf2ra,Fcgr4,Fcer1g,Adam9,Emr1,Folr2,Cd80,P2rx7,Lilrb4,Anpep,Slamf7,Ccr5,Tlr8,Lgals3,Tnfrsf23,Selp,Cd276,Fcgr3,Cd200r4	Itgb2,Il7r,Cd244,Cd44,Ctsb,Crlf1,Il12rb2,Cd83,Ctsk,Tnfsf13,Vsir,Sdc1,Ctsl,Itga5,Alcam,Abcg1,Anxa1,Gfra1,P4hb,Tnfrsf11a,Mr1,Fcgr2b,Itgav,Vcam1,Tlr2,Fcgr1,Abca1,Pdpn,Cd9,Mfge8,Itgax,Atp6ap2,Il13ra1,Crlf2,Lrp1,Thbs1,Tlr4,Cd200r1,Cd14,Cx3cr1,Cd48,Itgam,Csf2ra,Fcgr4,Fcer1g,Adam9,Adgre1,Folr2,Cd80,P2rx7,Lilrb4a,Anpep,Slamf7,Ccr5,Tlr8,Lgals3,Tnfrsf23,Selp,Cd276,Fcgr3,Cd200r4
GO:0098588	bounding membrane of organelle	136	1636	2.03e-14	Acp2,Bid,Coro1c,Kdelr3,Mcoln2,Vmp1,Sparc,Atp6ap1,Rab32,Dram1,Gnptab,Gpr137b,Samd8,Anxa8,Atp6v1c1,Litaf,Agpat4,Igf2r,Abcg1,Atp6v0c,Npc1,Anxa1,Tmem132a,Slc15a3,Slc11a1,Itm2c,Cln8,Arl8a,Mr1,Creb3l1,Ehd4,Nras,Tlr2,Atp6v0d2,Leprot,Mxra8,Cd38,Man2b2,Tmem165,Anxa3,Snx8,Gpnmb,Sec61a1,Golt1b,Nucb2,Acer3,Atp6ap2,Galnt7,Man2b1,Anxa2,Snx1,Ptgs2,Ostm1,Qsox1,Clcn7,Mgat5,Mcoln3,Rap2b,Atp13a2,Chst2,Rhov,Rab8b,Tl…	Acp2,Bid,Coro1c,Kdelr3,Mcoln2,Vmp1,Sparc,Atp6ap1,Rab32,Dram1,Gnptab,Gpr137b,Samd8,Anxa8,Atp6v1c1,Litaf,Agpat4,Igf2r,Abcg1,Atp6v0c,Npc1,Anxa1,Tmem132a,Slc15a3,Slc11a1,Itm2c,Cln8,Arl8a,Mr1,Creb3l1,Ehd4,Nras,Tlr2,Atp6v0d2,Leprot,Mxra8,Cd38,Man2b2,Tmem165,Anxa3,Snx8,Gpnmb,Sec61a1,Golt1b,Nucb2,Acer3,Atp6ap2,Galnt7,Man2b1,Anxa2,Snx1,Ptgs2,Ostm1,Qsox1,Clcn7,Mgat5,Mcoln3,Rap2b,Atp13a2,Chst2,Rhov,Rab8b,Tl…
GO:0005794	Golgi apparatus	121	1412	1.55e-13	Col1a1,Hck,Gdf15,Cd44,Kdelr3,Mmp13,Cybb,Ncf1,Cyba,Rab32,Ctgf,Gnptab,Sdc1,Grb2,Cpd,Samd8,Bmp1,Sdc2,Itga5,Litaf,Igf2r,Abcg1,Atp6v0c,Npc1,Tmem132a,Gfra1,Fam20c,Itm2c,Rab29,Mr1,Dpp7,Creb3l1,Nras,Vcam1,Tlr2,Abca1,Leprot,Ppt1,Lrpap1,Tmem165,Golt1b,Ctsc,Nucb2,Acer3,Tpp1,Rp2h,Gla,Galnt7,Bace1,Snx1,Qsox1,Tgfbi,Mgat5,Dse,Chst2,Tgfb2,Lrp1,Atp6v0a1,Chst11,Galnt12,Tlr4,Grn,Scara3,Chsy1,Lpcat2,Lamp2,Glb1,Cd14,…	Col1a1,Hck,Gdf15,Cd44,Kdelr3,Mmp13,Cybb,Ncf1,Cyba,Rab32,Ctgf,Gnptab,Sdc1,Grb2,Cpd,Samd8,Bmp1,Sdc2,Itga5,Litaf,Igf2r,Abcg1,Atp6v0c,Npc1,Tmem132a,Gfra1,Fam20c,Itm2c,Rab29,Mr1,Dpp7,Creb3l1,Nras,Vcam1,Tlr2,Abca1,Leprot,Ppt1,Lrpap1,Tmem165,Golt1b,Ctsc,Nucb2,Acer3,Tpp1,Rp2,Gla,Galnt7,Bace1,Snx1,Qsox1,Tgfbi,Mgat5,Dse,Chst2,Tgfb2,Lrp1,Atp6v0a1,Chst11,Galnt12,Tlr4,Grn,Scara3,Chsy1,Lpcat2,Lamp2,Glb1,Cd14,G…
GO:0031090	organelle membrane	202	2973	1.81e-13	Acp2,Tbxas1,Bid,Coro1c,Hmox1,Elovl1,Tmem189,Clic1,Kdelr3,Mcoln2,Slc25a13,Rrbp1,Vmp1,Sparc,Atp6ap1,Rab32,Ikbip,Dram1,Gnptab,Gdpd1,Grb2,Gpr137b,Ssr1,Samd8,Anxa8,Clu,Atp6v1c1,Litaf,Sdf2l1,Agpat4,Igf2r,Abcg1,Atp6v0c,Tmem178,Npc1,Anxa1,Tmem132a,Slc15a3,Aldh18a1,Casp4,Tram1,Slc11a1,Itm2c,Cln8,Arl8a,Mr1,Gatm,Creb3l1,Ehd4,Ptpn1,Src,Nras,Slc25a24,Tlr2,Ccdc109b,Lmna,Atp6v0d2,Sdcbp,Leprot,Fgr,Mxra8,Cd38,Man…	Acp2,Tbxas1,Bid,Coro1c,Hmox1,Elovl1,Tmem189,Clic1,Kdelr3,Mcoln2,Slc25a13,Rrbp1,Vmp1,Sparc,Atp6ap1,Rab32,Ikbip,Dram1,Gnptab,Gdpd1,Grb2,Gpr137b,Ssr1,Samd8,Anxa8,Clu,Atp6v1c1,Litaf,Sdf2l1,Agpat4,Igf2r,Abcg1,Atp6v0c,Tmem178,Npc1,Anxa1,Tmem132a,Slc15a3,Aldh18a1,Casp4,Tram1,Slc11a1,Itm2c,Cln8,Arl8a,Mr1,Gatm,Creb3l1,Ehd4,Ptpn1,Src,Nras,Slc25a24,Tlr2,Ccdc109b,Lmna,Atp6v0d2,Sdcbp,Leprot,Fgr,Mxra8,Cd38,Man…
GO:0005768	endosome	87	862	5.33e-13	Coro1c,Arpc2,Tgfbr1,Mcoln2,Ctss,Cyba,Rab32,Havcr2,Grb2,Lgmn,Anxa8,Litaf,Igf2r,Abcg1,Npc1,Anxa1,Gfra1,Slc11a1,Arl8a,Rab29,Mr1,Fcgr2b,Ehd4,Ptpn1,Src,Vcam1,Atp6v0d2,Abca1,Leprot,Lrpap1,Tmem165,Rasgef1b,Snx8,Gpnmb,Tpp1,Bace1,Anxa2,Snx1,Mfsd12,Mcoln3,Rap2b,Atp13a2,Micall2,Rhov,Rab8b,Tlr13,Tgfb2,Lrp1,Tlr4,Grn,Rftn1,Mvb12b,Lamp2,Neurl3,Rap2a,Rab11fip5,Tpcn2,F2r,Rab7b,Wls,Rab31,Pi4k2a,Ppap2c,Arpc5,Wdr91,…	Coro1c,Arpc2,Tgfbr1,Mcoln2,Ctss,Cyba,Rab32,Havcr2,Grb2,Lgmn,Anxa8,Litaf,Igf2r,Abcg1,Npc1,Anxa1,Gfra1,Slc11a1,Arl8a,Rab29,Mr1,Fcgr2b,Ehd4,Ptpn1,Src,Vcam1,Atp6v0d2,Abca1,Leprot,Lrpap1,Tmem165,Rasgef1b,Snx8,Gpnmb,Tpp1,Bace1,Anxa2,Snx1,Mfsd12,Mcoln3,Rap2b,Atp13a2,Micall2,Rhov,Rab8b,Tlr13,Tgfb2,Lrp1,Tlr4,Grn,Rftn1,Mvb12b,Lamp2,Neurl3,Rap2a,Rab11fip5,Tpcn2,F2r,Rab7b,Wls,Rab31,Pi4k2a,Plpp2,Arpc5,Wdr91,P…
GO:0005622	intracellular	596	12596	8.11e-13	Actr2,Ccl2,Acvr1b,Gm2a,Loxl3,Ccl3,S100a4,S100a6,Ckb,Tubb6,Vwa5a,Col1a1,Fkbp10,Stk38l,Acp2,Spi1,Tgfb1,Epdr1,Hck,Tpm4,Gdf15,Dnase2a,Irf5,Bid,Gab2,Coro1c,Cnn2,Crabp2,Cstb,Cd44,Wdr1,Wisp1,Hmox1,Vav1,Mmp12,Rcn1,Ctsb,Htra1,Atp6v1b2,Arpc2,Crip1,Elovl1,Tmem189,Itih4,Aprt,Pip4k2a,Clic1,Tgfbr1,Oit3,Kdelr3,Mcoln2,Gltp,Pea15a,Tnfaip8l2,Mertk,Eln,Galns,Slc25a13,Mmp13,Gadd45b,Cybb,Ctsk,Ctss,Cd5l,Ncf1,Ctsz,Serp…	Actr2,Ccl2,Acvr1b,Gm2a,Loxl3,Ccl3,S100a4,S100a6,Ckb,Tubb6,Vwa5a,Col1a1,Fkbp10,Stk38l,Acp2,Spi1,Tgfb1,Epdr1,Hck,Tpm4,Gdf15,Dnase2a,Irf5,Bid,Gab2,Coro1c,Cnn2,Crabp2,Cstb,Cd44,Wdr1,Wisp1,Hmox1,Vav1,Mmp12,Rcn1,Ctsb,Htra1,Atp6v1b2,Arpc2,Crip1,Elovl1,Tmem189,Itih4,Aprt,Pip4k2a,Clic1,Tgfbr1,Oit3,Kdelr3,Mcoln2,Gltp,Pea15a,Tnfaip8l2,Mertk,Eln,Galns,Slc25a13,Mmp13,Gadd45b,Cybb,Ctsk,Ctss,Cd5l,Ncf1,Ctsz,Serp…
GO:0005581	collagen trimer	23	78	1.67e-10	Col6a1,Col1a1,C1qtnf6,Msr1,Col5a1,Col24a1,Col1a2,Col16a1,C1qc,C1qb,Lum,Scara3,C1qa,Cthrc1,Col12a1,Col5a2,Col3a1,Col8a1,Col23a1,Col15a1,Col10a1,C1qtnf5,Lox	Col6a1,Col1a1,C1qtnf6,Msr1,Col5a1,Col24a1,Col1a2,Col16a1,C1qc,C1qb,Lum,Scara3,C1qa,Cthrc1,Col12a1,Col5a2,Col3a1,Col8a1,Col23a1,Col15a1,Col10a1,C1qtnf5,Lox
GO:0005774	vacuolar membrane	40	270	5.92e-10	Acp2,Vmp1,Dram1,Gpr137b,Atp6v1c1,Litaf,Igf2r,Atp6v0c,Npc1,Slc15a3,Itm2c,Arl8a,Atp6v0d2,Man2b2,Tmem165,Atp6ap2,Man2b1,Anxa2,Ostm1,Clcn7,Mcoln3,Atp13a2,Hpse,Atp6v0a1,Grn,Lamp2,Slc35f6,Tpcn2,Ctsa,Cd63,Myo7a,Cd68,Atp6v1a,Slc29a3,Pld3,Fnip2,Laptm5,Ctsd,Gba,Glmp	Acp2,Vmp1,Dram1,Gpr137b,Atp6v1c1,Litaf,Igf2r,Atp6v0c,Npc1,Slc15a3,Itm2c,Arl8a,Atp6v0d2,Man2b2,Tmem165,Atp6ap2,Man2b1,Anxa2,Ostm1,Clcn7,Mcoln3,Atp13a2,Hpse,Atp6v0a1,Grn,Lamp2,Slc35f6,Tpcn2,Ctsa,Cd63,Myo7a,Cd68,Atp6v1a,Slc29a3,Pld3,Fnip2,Laptm5,Ctsd,Gba,Glmp
GO:0005783	endoplasmic reticulum	104	1311	1.22e-09	Ccl2,Col1a1,Fkbp10,Crabp2,Hmox1,Rcn1,Elovl1,Tmem189,Kdelr3,Cybb,Ncf1,Ctsz,Cyba,Vmp1,Dnase1l1,Rab32,Ikbip,Edn1,Ssr1,Parp8,Samd8,Clu,Loxl2,Itga5,Sdf2l1,Agpat4,Npc1,Tmem132a,P4hb,Gusb,Casp4,Tram1,Cln8,Mr1,Creb3l1,Ehd4,Ptpn1,Vcam1,Lrpap1,Srd5a3,Col1a2,Sec61a1,Mgp,Golt1b,Ctsc,Nucb2,Acer3,Bace1,Ppib,Ptgs2,Qsox1,Dse,Fndc3b,Pnpla7,Pigs,Thbs1,Mamdc2,Nceh1,Fkbp14,Grn,Ostc,Colgalt1,Wfs1,Lpcat2,Ckap4,P4ha3,B…	Ccl2,Col1a1,Fkbp10,Crabp2,Hmox1,Rcn1,Elovl1,Tmem189,Kdelr3,Cybb,Ncf1,Ctsz,Cyba,Vmp1,Dnase1l1,Rab32,Ikbip,Edn1,Ssr1,Parp8,Samd8,Clu,Loxl2,Itga5,Sdf2l1,Agpat4,Npc1,Tmem132a,P4hb,Gusb,Casp4,Tram1,Cln8,Mr1,Creb3l1,Ehd4,Ptpn1,Vcam1,Lrpap1,Srd5a3,Col1a2,Sec61a1,Mgp,Golt1b,Ctsc,Nucb2,Acer3,Bace1,Ppib,Ptgs2,Qsox1,Dse,Fndc3b,Pnpla7,Pigs,Thbs1,Mamdc2,Nceh1,Fkbp14,Grn,Ostc,Colgalt1,Wfs1,Lpcat2,Ckap4,P4ha3,B…
GO:0043227	membrane-bounded organelle	496	10370	3.46e-09	Actr2,Ccl2,Gm2a,Loxl3,S100a4,S100a6,Ckb,Vwa5a,Col1a1,Fkbp10,Acp2,Spi1,Tgfb1,Epdr1,Tbxas1,Hck,Gdf15,Dnase2a,Irf5,Bid,Coro1c,Crabp2,Cstb,Cd44,Hmox1,Mmp12,Rcn1,Ctsb,Atp6v1b2,Arpc2,Elovl1,Tmem189,Aprt,Pip4k2a,Clic1,Tgfbr1,Oit3,Kdelr3,Mcoln2,Pea15a,Eln,Galns,Slc25a13,Mmp13,Gadd45b,Cybb,Ctsk,Ctss,Rrbp1,Ncf1,Ctsz,Cyba,Vmp1,Trpv2,Sparc,Atp6ap1,Dnase1l1,Rab32,Tnfaip3,Atp2b1,Ikbip,Ctgf,Dram1,Gnptab,Havcr2,…	Actr2,Ccl2,Gm2a,Loxl3,S100a4,S100a6,Ckb,Vwa5a,Col1a1,Fkbp10,Acp2,Spi1,Tgfb1,Epdr1,Tbxas1,Hck,Gdf15,Dnase2a,Irf5,Bid,Coro1c,Crabp2,Cstb,Cd44,Hmox1,Mmp12,Rcn1,Ctsb,Atp6v1b2,Arpc2,Elovl1,Tmem189,Aprt,Pip4k2a,Clic1,Tgfbr1,Oit3,Kdelr3,Mcoln2,Pea15a,Eln,Galns,Slc25a13,Mmp13,Gadd45b,Cybb,Ctsk,Ctss,Rrbp1,Ncf1,Ctsz,Cyba,Vmp1,Trpv2,Sparc,Atp6ap1,Dnase1l1,Rab32,Tnfaip3,Atp2b1,Ikbip,Ctgf,Dram1,Gnptab,Havcr2,…
GO:0005765	lysosomal membrane	33	209	8.61e-09	Acp2,Dram1,Gpr137b,Litaf,Igf2r,Npc1,Slc15a3,Itm2c,Arl8a,Atp6v0d2,Tmem165,Atp6ap2,Anxa2,Ostm1,Clcn7,Mcoln3,Atp13a2,Hpse,Grn,Lamp2,Slc35f6,Tpcn2,Ctsa,Cd63,Myo7a,Cd68,Slc29a3,Pld3,Fnip2,Laptm5,Ctsd,Gba,Glmp	Acp2,Dram1,Gpr137b,Litaf,Igf2r,Npc1,Slc15a3,Itm2c,Arl8a,Atp6v0d2,Tmem165,Atp6ap2,Anxa2,Ostm1,Clcn7,Mcoln3,Atp13a2,Hpse,Grn,Lamp2,Slc35f6,Tpcn2,Ctsa,Cd63,Myo7a,Cd68,Slc29a3,Pld3,Fnip2,Laptm5,Ctsd,Gba,Glmp
GO:0015629	actin cytoskeleton	51	458	9.85e-09	Actr2,Stk38l,Tpm4,Coro1c,Cnn2,Wdr1,Arpc2,Cyba,Hcls1,Anxa1,Lpxn,Abl2,Src,Wisp2,Vcam1,Slc2a1,Mtpn,Cotl1,Myo1e,Fermt3,Micall2,Lasp1,Sh3pxd2b,Dennd2a,Ror1,Myo16,Pstpip1,Vill,Actg1,Arpc5,Arpc1b,Myo1f,Fyb,Specc1,Gas2l3,Mical1,Actb,Capzb,Fmn1,Adam8,Cap1,Myo7a,Capg,Cfl1,Tpm3,Arpc4,Myo5a,Lcp1,Inpp5d,Iqgap1,Actr3	Actr2,Stk38l,Tpm4,Coro1c,Cnn2,Wdr1,Arpc2,Cyba,Hcls1,Anxa1,Lpxn,Abl2,Src,Wisp2,Vcam1,Slc2a1,Mtpn,Cotl1,Myo1e,Fermt3,Micall2,Lasp1,Sh3pxd2b,Dennd2a,Ror1,Myo16,Pstpip1,Vill,Actg1,Arpc5,Arpc1b,Myo1f,Fyb,Specc1,Gas2l3,Mical1,Actb,Capzb,Fmn1,Adam8,Cap1,Myo7a,Capg,Cfl1,Tpm3,Arpc4,Myo5a,Lcp1,Inpp5d,Iqgap1,Actr3
GO:0002102	podosome	15	35	1.43e-08	Actr2,Tpm4,Wdr1,Arpc2,Lpxn,Src,Wisp2,Vcam1,Fermt3,Sh3pxd2b,Actb,Adam8,Tpm3,Lcp1,Actr3	Actr2,Tpm4,Wdr1,Arpc2,Lpxn,Src,Wisp2,Vcam1,Fermt3,Sh3pxd2b,Actb,Adam8,Tpm3,Lcp1,Actr3
GO:0045121	membrane raft	46	396	2.2e-08	Itgb2,Hck,Coro1c,Hmox1,Tgfbr1,Atp2b1,Npc1,Sele,Fcgr2b,Src,Tlr2,Fcgr1,Sdcbp,Abca1,Pdpn,Tnfrsf1b,Slc2a1,Ppt1,Olr1,Tpp1,Bace1,Anxa2,Ptgs2,Rap2b,Hpse,Efhd2,Myof,Rftn1,Lat2,Tuba1c,Cd14,F2r,Cd48,Itgam,Pi4k2a,Ppap2c,Unc5b,Fcer1g,Actb,Kirrel,Nfam1,Tnfrsf23,Ctsd,Inpp5d,Iqgap1,Sulf1	Itgb2,Hck,Coro1c,Hmox1,Tgfbr1,Atp2b1,Npc1,Sele,Fcgr2b,Src,Tlr2,Fcgr1,Sdcbp,Abca1,Pdpn,Tnfrsf1b,Slc2a1,Ppt1,Olr1,Tpp1,Bace1,Anxa2,Ptgs2,Rap2b,Hpse,Efhd2,Myof,Rftn1,Lat2,Tuba1c,Cd14,F2r,Cd48,Itgam,Pi4k2a,Plpp2,Unc5b,Fcer1g,Actb,Kirrel,Nfam1,Tnfrsf23,Ctsd,Inpp5d,Iqgap1,Sulf1
GO:0043226	organelle	533	11550	8.07e-08	Actr2,Ccl2,Gm2a,Loxl3,S100a4,S100a6,Ckb,Tubb6,Vwa5a,Col1a1,Fkbp10,Stk38l,Acp2,Spi1,Tgfb1,Epdr1,Tbxas1,Hck,Tpm4,Gdf15,Dnase2a,Irf5,Bid,Coro1c,Cnn2,Crabp2,Cstb,Cd44,Wdr1,Hmox1,Mmp12,Rcn1,Ctsb,Atp6v1b2,Arpc2,Elovl1,Tmem189,Aprt,Pip4k2a,Clic1,Tgfbr1,Oit3,Kdelr3,Mcoln2,Pea15a,Mertk,Eln,Galns,Slc25a13,Mmp13,Gadd45b,Cybb,Ctsk,Ctss,Rrbp1,Ncf1,Ctsz,Cyba,Vmp1,Trpv2,Sparc,Atp6ap1,Dnase1l1,Rab32,Tnfaip3,Atp2…	Actr2,Ccl2,Gm2a,Loxl3,S100a4,S100a6,Ckb,Tubb6,Vwa5a,Col1a1,Fkbp10,Stk38l,Acp2,Spi1,Tgfb1,Epdr1,Tbxas1,Hck,Tpm4,Gdf15,Dnase2a,Irf5,Bid,Coro1c,Cnn2,Crabp2,Cstb,Cd44,Wdr1,Hmox1,Mmp12,Rcn1,Ctsb,Atp6v1b2,Arpc2,Elovl1,Tmem189,Aprt,Pip4k2a,Clic1,Tgfbr1,Oit3,Kdelr3,Mcoln2,Pea15a,Mertk,Eln,Galns,Slc25a13,Mmp13,Gadd45b,Cybb,Ctsk,Ctss,Rrbp1,Ncf1,Ctsz,Cyba,Vmp1,Trpv2,Sparc,Atp6ap1,Dnase1l1,Rab32,Tnfaip3,Atp2…
GO:0005770	late endosome	34	258	2.46e-07	Ctss,Lgmn,Anxa8,Litaf,Igf2r,Npc1,Gfra1,Slc11a1,Arl8a,Mr1,Src,Tmem165,Rasgef1b,Bace1,Anxa2,Mfsd12,Mcoln3,Atp13a2,Grn,Mvb12b,Lamp2,F2r,Rab7b,Wdr91,Ankrd13b,Cd63,Psap,Cd68,Steap3,Rnf128,Slc29a3,Pld3,Rab27b,Myo5a	Ctss,Lgmn,Anxa8,Litaf,Igf2r,Npc1,Gfra1,Slc11a1,Arl8a,Mr1,Src,Tmem165,Rasgef1b,Bace1,Anxa2,Mfsd12,Mcoln3,Atp13a2,Grn,Mvb12b,Lamp2,F2r,Rab7b,Wdr91,Ankrd13b,Cd63,Psap,Cd68,Steap3,Rnf128,Slc29a3,Pld3,Rab27b,Myo5a
GO:0042470	melanosome	21	102	2.91e-07	Ctsb,Atp6v1b2,Trpv2,Rab32,P4hb,Rab29,Sdcbp,Gpnmb,Tpp1,Anxa2,Ppib,Atp6v0a1,Mmp14,Cd63,Myo7a,Slc1a4,Capg,Rab27b,Myo5a,Erp29,Ctsd	Ctsb,Atp6v1b2,Trpv2,Rab32,P4hb,Rab29,Sdcbp,Gpnmb,Tpp1,Anxa2,Ppib,Atp6v0a1,Mmp14,Cd63,Myo7a,Slc1a4,Capg,Rab27b,Myo5a,Erp29,Ctsd
GO:0043229	intracellular organelle	512	11084	2.96e-07	Actr2,Ccl2,Gm2a,Loxl3,S100a4,S100a6,Ckb,Tubb6,Vwa5a,Col1a1,Fkbp10,Stk38l,Acp2,Spi1,Tgfb1,Epdr1,Hck,Tpm4,Gdf15,Dnase2a,Irf5,Bid,Coro1c,Cnn2,Crabp2,Cstb,Cd44,Wdr1,Hmox1,Mmp12,Rcn1,Ctsb,Atp6v1b2,Arpc2,Elovl1,Tmem189,Aprt,Pip4k2a,Clic1,Tgfbr1,Oit3,Kdelr3,Mcoln2,Pea15a,Eln,Galns,Slc25a13,Mmp13,Gadd45b,Cybb,Ctsk,Ctss,Ncf1,Ctsz,Cyba,Vmp1,Trpv2,Sparc,Atp6ap1,Dnase1l1,Rab32,Tnfaip3,Atp2b1,Ikbip,Ctgf,Dram1…	Actr2,Ccl2,Gm2a,Loxl3,S100a4,S100a6,Ckb,Tubb6,Vwa5a,Col1a1,Fkbp10,Stk38l,Acp2,Spi1,Tgfb1,Epdr1,Hck,Tpm4,Gdf15,Dnase2a,Irf5,Bid,Coro1c,Cnn2,Crabp2,Cstb,Cd44,Wdr1,Hmox1,Mmp12,Rcn1,Ctsb,Atp6v1b2,Arpc2,Elovl1,Tmem189,Aprt,Pip4k2a,Clic1,Tgfbr1,Oit3,Kdelr3,Mcoln2,Pea15a,Eln,Galns,Slc25a13,Mmp13,Gadd45b,Cybb,Ctsk,Ctss,Ncf1,Ctsz,Cyba,Vmp1,Trpv2,Sparc,Atp6ap1,Dnase1l1,Rab32,Tnfaip3,Atp2b1,Ikbip,Ctgf,Dram1…
GO:0030054	cell junction	132	2050	5.66e-07	Actr2,Ccl2,Itgb2,Hck,Wdr1,Vav1,Arpc2,Tgfbr1,Mmp13,Cyba,Sparc,Ywhah,Atp2b1,Havcr2,Tns3,Grb2,Evl,Emb,Clu,Sdc2,Itga5,Hcls1,Atp6v0c,Anxa1,Lpxn,Htr2b,Cln8,Pkp1,Arl8a,Abl2,Fcgr2b,Fam129b,Itgav,Fabp5,Src,Sdcbp,Pdpn,Slc2a1,Ppt1,Akr1a1,Mxra8,P2rx4,Camk1,Acan,Rgs10,Atp6ap2,Slc6a8,Cx3cl1,Ifi30,Bace1,Myo1e,Itga11,Snx1,Cd53,Col16a1,C1qc,Fermt3,Rap2b,Ptchd1,Tnn,Micall2,C1qb,Igsf8,Rab8b,Lasp1,Daglb,Blvrb,Ptk7,L…	Actr2,Ccl2,Itgb2,Hck,Wdr1,Vav1,Arpc2,Tgfbr1,Mmp13,Cyba,Sparc,Ywhah,Atp2b1,Havcr2,Tns3,Grb2,Evl,Emb,Clu,Sdc2,Itga5,Hcls1,Atp6v0c,Anxa1,Lpxn,Htr2b,Cln8,Pkp1,Arl8a,Abl2,Fcgr2b,Fam129b,Itgav,Fabp5,Src,Sdcbp,Pdpn,Slc2a1,Ppt1,Akr1a1,Mxra8,P2rx4,Camk1,Acan,Rgs10,Atp6ap2,Slc6a8,Cx3cl1,Ifi30,Bace1,Myo1e,Itga11,Snx1,Cd53,Col16a1,C1qc,Fermt3,Rap2b,Ptchd1,Tnn,Micall2,C1qb,Igsf8,Rab8b,Lasp1,Daglb,Blvrb,Ptk7,L…
GO:0070161	anchoring junction	57	626	5.88e-07	Itgb2,Hck,Wdr1,Vav1,Arpc2,Tgfbr1,Mmp13,Cyba,Ywhah,Tns3,Grb2,Evl,Itga5,Lpxn,Pkp1,Fam129b,Itgav,Src,Sdcbp,Slc2a1,Mxra8,Myo1e,Itga11,Cd53,Col16a1,Fermt3,Rap2b,Micall2,Lasp1,Ptk7,Gjb5,Phldb2,Gjb3,Rap1b,Actg1,Tec,Cdh11,Frmd4a,Fes,Slc8a1,Dlg3,Scn1b,Actb,P2rx7,Capzb,Fmn1,Gjb4,Plxdc1,Kirrel,Prkcd,Frmd4b,C1qtnf5,Cfl1,Msn,Lcp1,Iqgap1,Actr3	Itgb2,Hck,Wdr1,Vav1,Arpc2,Tgfbr1,Mmp13,Cyba,Ywhah,Tns3,Grb2,Evl,Itga5,Lpxn,Pkp1,Fam129b,Itgav,Src,Sdcbp,Slc2a1,Mxra8,Myo1e,Itga11,Cd53,Col16a1,Fermt3,Rap2b,Micall2,Lasp1,Ptk7,Gjb5,Phldb2,Gjb3,Rap1b,Actg1,Tec,Cdh11,Frmd4a,Fes,Slc8a1,Dlg3,Scn1b,Actb,P2rx7,Capzb,Fmn1,Gjb4,Plxdc1,Kirrel,Prkcd,Frmd4b,C1qtnf5,Cfl1,Msn,Lcp1,Iqgap1,Actr3
GO:0010008	endosome membrane	42	392	8.7e-07	Coro1c,Mcoln2,Anxa8,Litaf,Npc1,Anxa1,Slc11a1,Arl8a,Mr1,Ehd4,Leprot,Tmem165,Snx8,Gpnmb,Anxa2,Snx1,Mcoln3,Rap2b,Atp13a2,Rhov,Tlr13,Mvb12b,Lamp2,Rap2a,Rab11fip5,Tpcn2,Wls,Pi4k2a,Ppap2c,Wdr91,Plekhm2,Ncf4,Cd63,Cd68,Snx5,Tlr8,Steap3,Slc29a3,Pld3,Rab27b,Ctsd,Sphk1	Coro1c,Mcoln2,Anxa8,Litaf,Npc1,Anxa1,Slc11a1,Arl8a,Mr1,Ehd4,Leprot,Tmem165,Snx8,Gpnmb,Anxa2,Snx1,Mcoln3,Rap2b,Atp13a2,Rhov,Tlr13,Mvb12b,Lamp2,Rap2a,Rab11fip5,Tpcn2,Wls,Pi4k2a,Plpp2,Wdr91,Plekhm2,Ncf4,Cd63,Cd68,Snx5,Tlr8,Steap3,Slc29a3,Pld3,Rab27b,Ctsd,Sphk1
GO:0031226	intrinsic component of plasma membrane	89	1249	3.11e-06	Itgb2,Acvr1b,Plaur,Ephb3,Tgfbr1,Mertk,Cybb,Ncf1,Cyba,Trpv2,Atp2b1,Abcc3,Emb,Samd8,Lrp12,Itga5,Alcam,Trem2,Npc1,Hbegf,Csf1r,Htr2b,Sele,Tmem206,Fcgr2b,Itgav,Cd82,Vcam1,Tlr2,Fcgr1,Sdcbp,Abca1,Cd72,Slc2a1,P2rx4,Gpnmb,Cd9,Itgax,Slc6a8,Bace1,Itga11,Slco2a1,Cd53,Mfsd12,Tlr13,Lrp1,Tlr4,Ror1,Gpr97,Plxnb2,Kcnk13,Abhd12,Cd14,Prokr1,F2r,Ptprs,Cd48,Fam26e,Slc39a6,Itgam,Pi4k2a,Ppap2c,Hvcn1,Fcgr4,Fcer1g,Adam9,M…	Itgb2,Acvr1b,Plaur,Ephb3,Tgfbr1,Mertk,Cybb,Ncf1,Cyba,Trpv2,Atp2b1,Abcc3,Emb,Samd8,Lrp12,Itga5,Alcam,Trem2,Npc1,Hbegf,Csf1r,Htr2b,Sele,Tmem206,Fcgr2b,Itgav,Cd82,Vcam1,Tlr2,Fcgr1,Sdcbp,Abca1,Cd72,Slc2a1,P2rx4,Gpnmb,Cd9,Itgax,Slc6a8,Bace1,Itga11,Slco2a1,Cd53,Mfsd12,Tlr13,Lrp1,Tlr4,Ror1,Adgrg3,Plxnb2,Kcnk13,Abhd12,Cd14,Prokr1,F2r,Ptprs,Cd48,Fam26e,Slc39a6,Itgam,Pi4k2a,Plpp2,Hvcn1,Fcgr4,Fcer1g,Adam9,M…
GO:0030139	endocytic vesicle	27	195	3.28e-06	Ccl2,Cybb,Rab32,Evl,Igf2r,Slc11a1,Ehd4,Tlr2,Abca1,Anxa3,Sec61a1,Myo1e,Rab8b,Lamp2,Rab11fip5,Cemip,Rab7b,Rab31,Actg1,Ftl1,Adam8,Arrb2,Mpeg1,Capg,Syk,Unc93b1,Sphk1	Ccl2,Cybb,Rab32,Evl,Igf2r,Slc11a1,Ehd4,Tlr2,Abca1,Anxa3,Sec61a1,Myo1e,Rab8b,Lamp2,Rab11fip5,Cemip,Rab7b,Rab31,Actg1,Ftl1,Adam8,Arrb2,Mpeg1,Capg,Syk,Unc93b1,Sphk1
GO:0031252	cell leading edge	43	438	5.39e-06	Actr2,S100a6,Coro1c,Cd44,Atp6v1b2,Arpc2,Trpv2,Atp2b1,Evl,Itga5,Hcls1,P4hb,Abl2,Itgav,Src,S100a11,Pdpn,Fgr,Atp6ap2,Anxa2,Snx1,Mcoln3,Tlr4,Phldb2,Pstpip1,Slc39a6,Wls,Arpc5,Layn,Mefv,Actb,Capzb,Plek,Snx5,Cacna1d,Frmd4b,Capg,Cfl1,Myo5a,Lcp1,Cdk6,Iqgap1,Actr3	Actr2,S100a6,Coro1c,Cd44,Atp6v1b2,Arpc2,Trpv2,Atp2b1,Evl,Itga5,Hcls1,P4hb,Abl2,Itgav,Src,S100a11,Pdpn,Fgr,Atp6ap2,Anxa2,Snx1,Mcoln3,Tlr4,Phldb2,Pstpip1,Slc39a6,Wls,Arpc5,Layn,Mefv,Actb,Capzb,Plek,Snx5,Cacna1d,Frmd4b,Capg,Cfl1,Myo5a,Lcp1,Cdk6,Iqgap1,Actr3
GO:0005887	integral component of plasma membrane	84	1174	6.03e-06	Itgb2,Acvr1b,Plaur,Ephb3,Tgfbr1,Mertk,Cybb,Ncf1,Cyba,Trpv2,Atp2b1,Abcc3,Emb,Samd8,Lrp12,Itga5,Alcam,Trem2,Npc1,Hbegf,Csf1r,Htr2b,Sele,Tmem206,Fcgr2b,Itgav,Cd82,Vcam1,Tlr2,Fcgr1,Sdcbp,Abca1,Cd72,Slc2a1,P2rx4,Gpnmb,Cd9,Itgax,Slc6a8,Bace1,Itga11,Slco2a1,Cd53,Mfsd12,Tlr13,Lrp1,Tlr4,Ror1,Gpr97,Plxnb2,Kcnk13,Abhd12,Prokr1,F2r,Ptprs,Fam26e,Slc39a6,Itgam,Pi4k2a,Ppap2c,Hvcn1,Fcgr4,Fcer1g,Milr1,Slc8a1,Emr1…	Itgb2,Acvr1b,Plaur,Ephb3,Tgfbr1,Mertk,Cybb,Ncf1,Cyba,Trpv2,Atp2b1,Abcc3,Emb,Samd8,Lrp12,Itga5,Alcam,Trem2,Npc1,Hbegf,Csf1r,Htr2b,Sele,Tmem206,Fcgr2b,Itgav,Cd82,Vcam1,Tlr2,Fcgr1,Sdcbp,Abca1,Cd72,Slc2a1,P2rx4,Gpnmb,Cd9,Itgax,Slc6a8,Bace1,Itga11,Slco2a1,Cd53,Mfsd12,Tlr13,Lrp1,Tlr4,Ror1,Adgrg3,Plxnb2,Kcnk13,Abhd12,Prokr1,F2r,Ptprs,Fam26e,Slc39a6,Itgam,Pi4k2a,Plpp2,Hvcn1,Fcgr4,Fcer1g,Milr1,Slc8a1,Adgr…
GO:0005769	early endosome	37	350	7.61e-06	Ctss,Rab32,Havcr2,Litaf,Igf2r,Anxa1,Rab29,Mr1,Ehd4,Ptpn1,Vcam1,Atp6v0d2,Tmem165,Rasgef1b,Snx8,Gpnmb,Bace1,Anxa2,Snx1,Mcoln3,Lrp1,Tlr4,Rftn1,Mvb12b,Neurl3,Rab11fip5,F2r,Wls,Rab31,Pi4k2a,Ppap2c,Wdr91,Ankrd13b,Snx5,Pld3,Myo5a,Sphk1	Ctss,Rab32,Havcr2,Litaf,Igf2r,Anxa1,Rab29,Mr1,Ehd4,Ptpn1,Vcam1,Atp6v0d2,Tmem165,Rasgef1b,Snx8,Gpnmb,Bace1,Anxa2,Snx1,Mcoln3,Lrp1,Tlr4,Rftn1,Mvb12b,Neurl3,Rab11fip5,F2r,Wls,Rab31,Pi4k2a,Plpp2,Wdr91,Ankrd13b,Snx5,Pld3,Myo5a,Sphk1
GO:0042995	cell projection	146	2472	1.17e-05	Actr2,Ccl2,S100a4,S100a6,Ckb,Acp2,Tgfb1,Hck,Coro1c,Cd44,Wdr1,Ephb3,Atp6v1b2,Arpc2,Mertk,Cybb,Ncf1,Ctsz,Cyba,Timp2,Trpv2,Atp2b1,Hif1a,Evl,Ctsl,Cdk20,Emb,Clu,Itga5,Alcam,Hcls1,Anxa1,Lpxn,Gfra1,P4hb,Casp4,Htr2b,Arl8a,Abl2,Fcgr2b,Cd302,Itgav,Mdk,Src,S100a11,Vcam1,Tlr2,Pdpn,Tnfrsf1b,Ppt1,Fgr,Mxra8,P2rx4,Anxa3,Mtpn,Acan,Rgs10,Atp6ap2,Rp2h,Slc6a8,Mpp1,Cx3cl1,Bace1,Myo1e,Anxa2,Ctsh,Snx1,Ptgs2,Prex1,Fermt…	Actr2,Ccl2,S100a4,S100a6,Ckb,Acp2,Tgfb1,Hck,Coro1c,Cd44,Wdr1,Ephb3,Atp6v1b2,Arpc2,Mertk,Cybb,Ncf1,Ctsz,Cyba,Timp2,Trpv2,Atp2b1,Hif1a,Evl,Ctsl,Cdk20,Emb,Clu,Itga5,Alcam,Hcls1,Anxa1,Lpxn,Gfra1,P4hb,Casp4,Htr2b,Arl8a,Abl2,Fcgr2b,Cd302,Itgav,Mdk,Src,S100a11,Vcam1,Tlr2,Pdpn,Tnfrsf1b,Ppt1,Fgr,Mxra8,P2rx4,Anxa3,Mtpn,Acan,Rgs10,Atp6ap2,Rp2,Slc6a8,Mpp1,Cx3cl1,Bace1,Myo1e,Anxa2,Ctsh,Snx1,Ptgs2,Prex1,Fermt3…
GO:0045335	phagocytic vesicle	19	112	1.75e-05	Cybb,Rab32,Evl,Slc11a1,Tlr2,Abca1,Anxa3,Sec61a1,Rab8b,Lamp2,Rab11fip5,Rab7b,Rab31,Actg1,Adam8,Mpeg1,Capg,Syk,Unc93b1	Cybb,Rab32,Evl,Slc11a1,Tlr2,Abca1,Anxa3,Sec61a1,Rab8b,Lamp2,Rab11fip5,Rab7b,Rab31,Actg1,Adam8,Mpeg1,Capg,Syk,Unc93b1
GO:0043231	intracellular membrane-bounded organelle	439	9507	2.22e-05	Actr2,Ccl2,Gm2a,Loxl3,S100a4,S100a6,Ckb,Vwa5a,Col1a1,Fkbp10,Acp2,Spi1,Tgfb1,Epdr1,Hck,Gdf15,Dnase2a,Irf5,Bid,Crabp2,Cstb,Cd44,Hmox1,Mmp12,Rcn1,Ctsb,Atp6v1b2,Arpc2,Elovl1,Tmem189,Aprt,Pip4k2a,Clic1,Tgfbr1,Oit3,Kdelr3,Mcoln2,Pea15a,Eln,Galns,Slc25a13,Mmp13,Gadd45b,Cybb,Ctsk,Ctss,Ncf1,Ctsz,Cyba,Vmp1,Sparc,Atp6ap1,Dnase1l1,Rab32,Tnfaip3,Atp2b1,Ikbip,Ctgf,Dram1,Gnptab,Havcr2,Sdc1,Id2,Dnmt3a,Grb2,Cpd,P…	Actr2,Ccl2,Gm2a,Loxl3,S100a4,S100a6,Ckb,Vwa5a,Col1a1,Fkbp10,Acp2,Spi1,Tgfb1,Epdr1,Hck,Gdf15,Dnase2a,Irf5,Bid,Crabp2,Cstb,Cd44,Hmox1,Mmp12,Rcn1,Ctsb,Atp6v1b2,Arpc2,Elovl1,Tmem189,Aprt,Pip4k2a,Clic1,Tgfbr1,Oit3,Kdelr3,Mcoln2,Pea15a,Eln,Galns,Slc25a13,Mmp13,Gadd45b,Cybb,Ctsk,Ctss,Ncf1,Ctsz,Cyba,Vmp1,Sparc,Atp6ap1,Dnase1l1,Rab32,Tnfaip3,Atp2b1,Ikbip,Ctgf,Dram1,Gnptab,Havcr2,Sdc1,Id2,Dnmt3a,Grb2,Cpd,P…
GO:0030863	cortical cytoskeleton	18	104	2.62e-05	Actr2,Tpm4,Wdr1,Hcls1,Sele,Slc2a1,Mpp1,Cotl1,Myo1e,Lasp1,Pstpip1,Myo1f,Actb,Capzb,Cap1,Cfl1,Tpm3,Inpp5d	Actr2,Tpm4,Wdr1,Hcls1,Sele,Slc2a1,Mpp1,Cotl1,Myo1e,Lasp1,Pstpip1,Myo1f,Actb,Capzb,Cap1,Cfl1,Tpm3,Inpp5d
GO:0000139	Golgi membrane	49	576	3.31e-05	Kdelr3,Gnptab,Samd8,Litaf,Abcg1,Tmem132a,Mr1,Creb3l1,Nras,Leprot,Tmem165,Golt1b,Acer3,Galnt7,Qsox1,Mgat5,Chst2,Chst11,Galnt12,Scara3,Chsy1,Lpcat2,Galnt6,Rab11fip5,Tmed3,B3gnt2,Arfgap3,B4galt6,Wls,Rab31,Pla2g4a,Ext1,Chsy3,Sec16b,Zdhhc20,Sgms2,St6galnac4,Arap1,B4galt5,Tmed9,Pxylp1,B3gnt7,Xylt2,Pld3,Fam198b,Gcnt4,B3gnt9,Gcnt1,Actr3	Kdelr3,Gnptab,Samd8,Litaf,Abcg1,Tmem132a,Mr1,Creb3l1,Nras,Leprot,Tmem165,Golt1b,Acer3,Galnt7,Qsox1,Mgat5,Chst2,Chst11,Galnt12,Scara3,Chsy1,Lpcat2,Galnt6,Rab11fip5,Tmed3,B3gnt2,Arfgap3,B4galt6,Wls,Rab31,Pla2g4a,Ext1,Chsy3,Sec16b,Zdhhc20,Sgms2,St6galnac4,Arap1,B4galt5,Tmed9,Pxylp1,B3gnt7,Xylt2,Pld3,Fam198b,Gcnt4,B3gnt9,Gcnt1,Actr3
GO:0001726	ruffle	24	183	3.56e-05	S100a6,Coro1c,Atp6v1b2,Arpc2,Itga5,Itgav,Src,S100a11,Pdpn,Fgr,Anxa2,Tlr4,Layn,Mefv,Plek,Snx5,Frmd4b,Capg,Cfl1,Myo5a,Lcp1,Cdk6,Iqgap1,Actr3	S100a6,Coro1c,Atp6v1b2,Arpc2,Itga5,Itgav,Src,S100a11,Pdpn,Fgr,Anxa2,Tlr4,Layn,Mefv,Plek,Snx5,Frmd4b,Capg,Cfl1,Myo5a,Lcp1,Cdk6,Iqgap1,Actr3
GO:0048471	perinuclear region of cytoplasm	60	775	3.56e-05	Ccl2,S100a4,S100a6,Hmox1,Ctsb,Clic1,Cybb,Cyba,Ctgf,Gdpd1,Cpd,Lgmn,Clu,Igf2r,Npc1,Lpxn,Itm2c,Rab29,Sele,Ehd4,Src,Lmna,Abca1,Tnfrsf1b,P2rx4,Mtpn,Nupr1,Cx3cl1,Anxa2,Snx1,Ppib,Prex1,Rab8b,Atp6v0a1,Inhbb,Tlr4,Inhba,Myo16,Ckap4,Lamp2,Pstpip1,Galnt6,Bdnf,Cx3cr1,Tg,Pla2g4a,Dab2,Zdhhc20,Ankrd13b,Tpd52,Capzb,Kirrel,Snx5,Prkcd,Spp1,Rnf128,Anxa4,Msn,Lcp1,Actr3	Ccl2,S100a4,S100a6,Hmox1,Ctsb,Clic1,Cybb,Cyba,Ctgf,Gdpd1,Cpd,Lgmn,Clu,Igf2r,Npc1,Lpxn,Itm2c,Rab29,Sele,Ehd4,Src,Lmna,Abca1,Tnfrsf1b,P2rx4,Mtpn,Nupr1,Cx3cl1,Anxa2,Snx1,Ppib,Prex1,Rab8b,Atp6v0a1,Inhbb,Tlr4,Inhba,Myo16,Ckap4,Lamp2,Pstpip1,Galnt6,Bdnf,Cx3cr1,Tg,Pla2g4a,Dab2,Zdhhc20,Ankrd13b,Tpd52,Capzb,Kirrel,Snx5,Prkcd,Spp1,Rnf128,Anxa4,Msn,Lcp1,Actr3
GO:0005604	basement membrane	17	105	0.00011	Timp1,Timp2,Sparc,Loxl2,Runx1,Col5a1,Acan,Anxa2,Tgfbi,Tgfb2,Fn1,Col8a1,Lepre1,Col23a1,Col15a1,Tnc,Thbs2	Timp1,Timp2,Sparc,Loxl2,Runx1,Col5a1,Acan,Anxa2,Tgfbi,Tgfb2,Fn1,Col8a1,P3h1,Col23a1,Col15a1,Tnc,Thbs2
GO:0030055	cell-substrate junction	23	187	0.00015	Itgb2,Hck,Arpc2,Cyba,Tns3,Evl,Itga5,Lpxn,Itgav,Src,Sdcbp,Itga11,Fermt3,Lasp1,Phldb2,Actg1,Fes,Actb,Cfl1,Msn,Lcp1,Iqgap1,Actr3	Itgb2,Hck,Arpc2,Cyba,Tns3,Evl,Itga5,Lpxn,Itgav,Src,Sdcbp,Itga11,Fermt3,Lasp1,Phldb2,Actg1,Fes,Actb,Cfl1,Msn,Lcp1,Iqgap1,Actr3
GO:0031984	organelle subcompartment	34	358	0.00018	Rab32,Cpd,Parp8,Igf2r,Rab29,Tmem165,Nucb2,Bace1,Tgfbi,Chst2,Tgfb2,Grn,Chsy1,Lpcat2,Lamp2,Tmed3,Rab7b,B4galt6,Wls,Rab31,Pi4k2a,Postn,Chsy3,Lyz1,Lyz2,Nsf,Osbpl8,Arap1,B4galt5,Rab27b,Pqlc1,Gba,Gcnt1,Sulf1	Rab32,Cpd,Parp8,Igf2r,Rab29,Tmem165,Nucb2,Bace1,Tgfbi,Chst2,Tgfb2,Grn,Chsy1,Lpcat2,Lamp2,Tmed3,Rab7b,B4galt6,Wls,Rab31,Pi4k2a,Postn,Chsy3,Lyz1,Lyz2,Nsf,Osbpl8,Arap1,B4galt5,Rab27b,Pqlc1,Gba,Gcnt1,Sulf1
GO:0098791	Golgi apparatus subcompartment	32	330	0.00023	Rab32,Cpd,Igf2r,Rab29,Tmem165,Nucb2,Bace1,Tgfbi,Chst2,Tgfb2,Grn,Chsy1,Lpcat2,Lamp2,Tmed3,Rab7b,B4galt6,Wls,Rab31,Pi4k2a,Postn,Chsy3,Lyz1,Lyz2,Nsf,Arap1,B4galt5,Rab27b,Pqlc1,Gba,Gcnt1,Sulf1	Rab32,Cpd,Igf2r,Rab29,Tmem165,Nucb2,Bace1,Tgfbi,Chst2,Tgfb2,Grn,Chsy1,Lpcat2,Lamp2,Tmed3,Rab7b,B4galt6,Wls,Rab31,Pi4k2a,Postn,Chsy3,Lyz1,Lyz2,Nsf,Arap1,B4galt5,Rab27b,Pqlc1,Gba,Gcnt1,Sulf1
GO:0005911	cell-cell junction	41	489	0.00032	Wdr1,Vav1,Tgfbr1,Mmp13,Ywhah,Grb2,Itga5,Pkp1,Fam129b,Sdcbp,Slc2a1,Mxra8,Myo1e,Cd53,Col16a1,Rap2b,Micall2,Ptk7,Gjb5,Gjb3,Rap1b,Actg1,Tec,Cdh11,Frmd4a,Slc8a1,Dlg3,Scn1b,Actb,P2rx7,Capzb,Fmn1,Gjb4,Plxdc1,Kirrel,Prkcd,Frmd4b,C1qtnf5,Cfl1,Iqgap1,Actr3	Wdr1,Vav1,Tgfbr1,Mmp13,Ywhah,Grb2,Itga5,Pkp1,Fam129b,Sdcbp,Slc2a1,Mxra8,Myo1e,Cd53,Col16a1,Rap2b,Micall2,Ptk7,Gjb5,Gjb3,Rap1b,Actg1,Tec,Cdh11,Frmd4a,Slc8a1,Dlg3,Scn1b,Actb,P2rx7,Capzb,Fmn1,Gjb4,Plxdc1,Kirrel,Prkcd,Frmd4b,C1qtnf5,Cfl1,Iqgap1,Actr3
GO:0005938	cell cortex	31	322	0.00035	Actr2,Tpm4,Coro1c,Wdr1,Ctsz,Ctgf,Hcls1,Sele,Cd302,Slc2a1,Mpp1,Cotl1,Myo1e,Anxa2,Rhov,Lasp1,Phldb2,Pstpip1,Myo1f,Rai14,Rhog,Actb,Capzb,Tnfaip2,Osbpl8,Col10a1,Cap1,Myo7a,Cfl1,Tpm3,Inpp5d	Actr2,Tpm4,Coro1c,Wdr1,Ctsz,Ctgf,Hcls1,Sele,Cd302,Slc2a1,Mpp1,Cotl1,Myo1e,Anxa2,Rhov,Lasp1,Phldb2,Pstpip1,Myo1f,Rai14,Rhog,Actb,Capzb,Tnfaip2,Osbpl8,Col10a1,Cap1,Myo7a,Cfl1,Tpm3,Inpp5d
GO:0005789	endoplasmic reticulum membrane	65	940	0.00037	Tbxas1,Hmox1,Elovl1,Tmem189,Kdelr3,Rrbp1,Atp6ap1,Ikbip,Gdpd1,Ssr1,Samd8,Sdf2l1,Agpat4,Abcg1,Tmem178,Tmem132a,Casp4,Tram1,Cln8,Mr1,Creb3l1,Ptpn1,Sdcbp,Srd5a3,Sec61a1,Acer3,Atp6ap2,Ptgs2,Srprb,Spcs2,Pnpla7,Pigs,Ostc,Scara3,Wfs1,Degs1,Lpcat2,Ch25h,Ckap4,Abhd12,Tmed3,Sepn1,Rnf180,Wls,Ppap2c,Alox5ap,Ext1,Sec16b,Edem1,Sgms2,Cyp4v3,Moxd1,Fam105a,Fmn1,Ptgfrn,Osbpl8,Tmed9,Ildr2,Nrros,Pld3,Ptplad2,Unc93b1,…	Tbxas1,Hmox1,Elovl1,Tmem189,Kdelr3,Rrbp1,Atp6ap1,Ikbip,Gdpd1,Ssr1,Samd8,Sdf2l1,Agpat4,Abcg1,Tmem178,Tmem132a,Casp4,Tram1,Cln8,Mr1,Creb3l1,Ptpn1,Sdcbp,Srd5a3,Sec61a1,Acer3,Atp6ap2,Ptgs2,Srprb,Spcs2,Pnpla7,Pigs,Ostc,Scara3,Wfs1,Degs1,Lpcat2,Ch25h,Ckap4,Abhd12,Tmed3,Sepn1,Rnf180,Wls,Plpp2,Alox5ap,Ext1,Sec16b,Edem1,Sgms2,Cyp4v3,Moxd1,Fam105a,Fmn1,Ptgfrn,Osbpl8,Tmed9,Ildr2,Nrros,Pld3,Hacd4,Unc93b1,Slc…
GO:0098644	complex of collagen trimers	7	15	0.00037	Col1a1,Col5a1,Col1a2,Lum,Col5a2,Col3a1,Col23a1	Col1a1,Col5a1,Col1a2,Lum,Col5a2,Col3a1,Col23a1
GO:0043235	receptor complex	34	374	0.00038	Itgb2,Acvr1b,Cd44,Ephb3,Tgfbr1,Crlf1,Il12rb2,Mertk,Itga5,Alcam,Csf1r,Gfra1,Itgav,Tlr2,Sdcbp,Olr1,Itgax,Il13ra1,Itga11,Crlf2,Lrp1,Tlr4,Ror1,Plxnb2,Abhd12,Cd200r1,Cd14,Itgam,Csf2ra,Dlg3,Col10a1,Plxdc1,Syk,Plxna1	Itgb2,Acvr1b,Cd44,Ephb3,Tgfbr1,Crlf1,Il12rb2,Mertk,Itga5,Alcam,Csf1r,Gfra1,Itgav,Tlr2,Sdcbp,Olr1,Itgax,Il13ra1,Itga11,Crlf2,Lrp1,Tlr4,Ror1,Plxnb2,Abhd12,Cd200r1,Cd14,Itgam,Csf2ra,Dlg3,Col10a1,Plxdc1,Syk,Plxna1
GO:0120025	plasma membrane bounded cell projection	134	2387	0.00038	Actr2,Ccl2,S100a4,S100a6,Ckb,Acp2,Tgfb1,Coro1c,Cd44,Ephb3,Atp6v1b2,Arpc2,Mertk,Cybb,Ncf1,Ctsz,Cyba,Timp2,Trpv2,Atp2b1,Hif1a,Evl,Ctsl,Cdk20,Emb,Clu,Itga5,Alcam,Hcls1,Anxa1,Gfra1,P4hb,Casp4,Htr2b,Arl8a,Abl2,Fcgr2b,Cd302,Itgav,Src,S100a11,Vcam1,Pdpn,Tnfrsf1b,Ppt1,Fgr,Mxra8,P2rx4,Anxa3,Mtpn,Acan,Rgs10,Atp6ap2,Rp2h,Slc6a8,Mpp1,Cx3cl1,Bace1,Myo1e,Anxa2,Ctsh,Snx1,Ptgs2,Prex1,Mcoln3,Rbm3,Tnn,Atp13a2,Mica…	Actr2,Ccl2,S100a4,S100a6,Ckb,Acp2,Tgfb1,Coro1c,Cd44,Ephb3,Atp6v1b2,Arpc2,Mertk,Cybb,Ncf1,Ctsz,Cyba,Timp2,Trpv2,Atp2b1,Hif1a,Evl,Ctsl,Cdk20,Emb,Clu,Itga5,Alcam,Hcls1,Anxa1,Gfra1,P4hb,Casp4,Htr2b,Arl8a,Abl2,Fcgr2b,Cd302,Itgav,Src,S100a11,Vcam1,Pdpn,Tnfrsf1b,Ppt1,Fgr,Mxra8,P2rx4,Anxa3,Mtpn,Acan,Rgs10,Atp6ap2,Rp2,Slc6a8,Mpp1,Cx3cl1,Bace1,Myo1e,Anxa2,Ctsh,Snx1,Ptgs2,Prex1,Mcoln3,Rbm3,Tnn,Atp13a2,Mical…
GO:0042175	nuclear outer membrane-endoplasmic reticulum membrane network	66	963	0.00039	Tbxas1,Hmox1,Elovl1,Tmem189,Kdelr3,Rrbp1,Atp6ap1,Ikbip,Gdpd1,Ssr1,Samd8,Sdf2l1,Agpat4,Abcg1,Tmem178,Tmem132a,Casp4,Tram1,Cln8,Mr1,Creb3l1,Ptpn1,Sdcbp,Srd5a3,Sec61a1,Nucb2,Acer3,Atp6ap2,Ptgs2,Srprb,Spcs2,Pnpla7,Pigs,Ostc,Scara3,Wfs1,Degs1,Lpcat2,Ch25h,Ckap4,Abhd12,Tmed3,Sepn1,Rnf180,Wls,Ppap2c,Alox5ap,Ext1,Sec16b,Edem1,Sgms2,Cyp4v3,Moxd1,Fam105a,Fmn1,Ptgfrn,Osbpl8,Tmed9,Ildr2,Nrros,Pld3,Ptplad2,Un…	Tbxas1,Hmox1,Elovl1,Tmem189,Kdelr3,Rrbp1,Atp6ap1,Ikbip,Gdpd1,Ssr1,Samd8,Sdf2l1,Agpat4,Abcg1,Tmem178,Tmem132a,Casp4,Tram1,Cln8,Mr1,Creb3l1,Ptpn1,Sdcbp,Srd5a3,Sec61a1,Nucb2,Acer3,Atp6ap2,Ptgs2,Srprb,Spcs2,Pnpla7,Pigs,Ostc,Scara3,Wfs1,Degs1,Lpcat2,Ch25h,Ckap4,Abhd12,Tmed3,Sepn1,Rnf180,Wls,Plpp2,Alox5ap,Ext1,Sec16b,Edem1,Sgms2,Cyp4v3,Moxd1,Fam105a,Fmn1,Ptgfrn,Osbpl8,Tmed9,Ildr2,Nrros,Pld3,Hacd4,Unc93…
GO:0033176	proton-transporting V-type ATPase complex	8	23	0.00045	Atp6v1b2,Atp6ap1,Atp6v1c1,Atp6v0c,Atp6v0d2,Atp6ap2,Atp6v0a1,Atp6v1a	Atp6v1b2,Atp6ap1,Atp6v1c1,Atp6v0c,Atp6v0d2,Atp6ap2,Atp6v0a1,Atp6v1a
GO:0005925	focal adhesion	21	175	0.00047	Itgb2,Hck,Arpc2,Cyba,Tns3,Evl,Itga5,Lpxn,Itgav,Src,Sdcbp,Itga11,Lasp1,Phldb2,Actg1,Fes,Actb,Cfl1,Msn,Lcp1,Iqgap1	Itgb2,Hck,Arpc2,Cyba,Tns3,Evl,Itga5,Lpxn,Itgav,Src,Sdcbp,Itga11,Lasp1,Phldb2,Actg1,Fes,Actb,Cfl1,Msn,Lcp1,Iqgap1
GO:0005583	fibrillar collagen trimer	6	10	0.00051	Col1a1,Col5a1,Col1a2,Lum,Col5a2,Col3a1	Col1a1,Col5a1,Col1a2,Lum,Col5a2,Col3a1
GO:0005885	Arp2/3 protein complex	6	10	0.00051	Actr2,Arpc2,Arpc5,Arpc1b,Arpc4,Actr3	Actr2,Arpc2,Arpc5,Arpc1b,Arpc4,Actr3
GO:0005884	actin filament	16	111	0.00064	Tpm4,Arpc2,Anxa1,Src,Micall2,Actg1,Myo1f,Specc1,Gas2l3,Mical1,Actb,Fmn1,Tpm3,Myo5a,Lcp1,Inpp5d	Tpm4,Arpc2,Anxa1,Src,Micall2,Actg1,Myo1f,Specc1,Gas2l3,Mical1,Actb,Fmn1,Tpm3,Myo5a,Lcp1,Inpp5d
GO:0031902	late endosome membrane	17	129	0.00098	Anxa8,Litaf,Npc1,Arl8a,Mr1,Tmem165,Anxa2,Mcoln3,Atp13a2,Mvb12b,Lamp2,Wdr91,Cd63,Cd68,Slc29a3,Pld3,Rab27b	Anxa8,Litaf,Npc1,Arl8a,Mr1,Tmem165,Anxa2,Mcoln3,Atp13a2,Mvb12b,Lamp2,Wdr91,Cd63,Cd68,Slc29a3,Pld3,Rab27b
GO:0031901	early endosome membrane	17	130	0.0011	Litaf,Anxa1,Mr1,Ehd4,Tmem165,Snx8,Gpnmb,Snx1,Mcoln3,Rab11fip5,Wls,Pi4k2a,Ppap2c,Wdr91,Snx5,Pld3,Sphk1	Litaf,Anxa1,Mr1,Ehd4,Tmem165,Snx8,Gpnmb,Snx1,Mcoln3,Rab11fip5,Wls,Pi4k2a,Plpp2,Wdr91,Snx5,Pld3,Sphk1
GO:0005788	endoplasmic reticulum lumen	16	118	0.0012	Fkbp10,Rcn1,Edn1,Clu,Sdf2l1,P4hb,Lrpap1,Ppib,Fkbp14,Colgalt1,P4ha3,Bdnf,Lyz1,Lyz2,Ngf,Erp29	Fkbp10,Rcn1,Edn1,Clu,Sdf2l1,P4hb,Lrpap1,Ppib,Fkbp14,Colgalt1,P4ha3,Bdnf,Lyz1,Lyz2,Ngf,Erp29
GO:0070062	extracellular exosome	13	81	0.0013	Clic1,Anxa1,Sdcbp,Cd9,Anxa2,Qsox1,Rap2b,Serpine1,Lamp2,Fn1,Actg1,Cd63,Anpep	Clic1,Anxa1,Sdcbp,Cd9,Anxa2,Qsox1,Rap2b,Serpine1,Lamp2,Fn1,Actg1,Cd63,Anpep
GO:0099503	secretory vesicle	44	592	0.0018	Col1a1,Tgfb1,Arpc2,Sparc,Edn1,Hexb,Clu,Atp6v0c,Hexa,Ecrg4,Slc11a1,Ppt1,Cd38,Anxa3,Bace1,Ctsh,Serpine1,Rab8b,Tgfb2,Lrp1,Atp6v0a1,Thbs1,Wfs1,Lamp2,Bdnf,Rab11fip5,Ptprs,Pi4k2a,Pla2g4a,F5,Lyz1,Lyz2,Moxd1,Adam8,Ngf,Tmed9,Rab3il1,Msn,Rab27b,Myo5a,Selp,Thbs2,Sphk1,Ncf2	Col1a1,Tgfb1,Arpc2,Sparc,Edn1,Hexb,Clu,Atp6v0c,Hexa,1500015O10Rik,Slc11a1,Ppt1,Cd38,Anxa3,Bace1,Ctsh,Serpine1,Rab8b,Tgfb2,Lrp1,Atp6v0a1,Thbs1,Wfs1,Lamp2,Bdnf,Rab11fip5,Ptprs,Pi4k2a,Pla2g4a,F5,Lyz1,Lyz2,Moxd1,Adam8,Ngf,Tmed9,Rab3il1,Msn,Rab27b,Myo5a,Selp,Thbs2,Sphk1,Ncf2
GO:0043230	extracellular organelle	14	98	0.0021	Clic1,Anxa1,Rab29,Sdcbp,Cd9,Anxa2,Qsox1,Rap2b,Serpine1,Lamp2,Fn1,Actg1,Cd63,Anpep	Clic1,Anxa1,Rab29,Sdcbp,Cd9,Anxa2,Qsox1,Rap2b,Serpine1,Lamp2,Fn1,Actg1,Cd63,Anpep
GO:0030141	secretory granule	32	384	0.0026	Col1a1,Tgfb1,Arpc2,Sparc,Edn1,Hexb,Clu,Hexa,Ecrg4,Slc11a1,Cd38,Anxa3,Ctsh,Serpine1,Tgfb2,Lrp1,Thbs1,Lamp2,Bdnf,Rab11fip5,Pla2g4a,F5,Lyz1,Lyz2,Moxd1,Adam8,Msn,Rab27b,Myo5a,Selp,Thbs2,Ncf2	Col1a1,Tgfb1,Arpc2,Sparc,Edn1,Hexb,Clu,Hexa,1500015O10Rik,Slc11a1,Cd38,Anxa3,Ctsh,Serpine1,Tgfb2,Lrp1,Thbs1,Lamp2,Bdnf,Rab11fip5,Pla2g4a,F5,Lyz1,Lyz2,Moxd1,Adam8,Msn,Rab27b,Myo5a,Selp,Thbs2,Ncf2
GO:0045177	apical part of cell	36	455	0.0026	Gm2a,Cd44,Ctsb,Atp6v1b2,Tgfbr1,Ctsk,Cyba,Atp2b1,Lgmn,Ctsl,Atp6v1c1,Anxa1,Ecrg4,Vcam1,Atp6v0d2,Pdpn,Slc2a1,Akr1a1,P2rx4,Cd9,Atp6ap2,Lrp1,Igfbp2,Fn1,P2ry6,Actg1,Hvcn1,Dab2,Myo7a,Cacna1d,Spp1,Anxa4,Atp6v1a,C1qtnf5,Msn,Rab27b	Gm2a,Cd44,Ctsb,Atp6v1b2,Tgfbr1,Ctsk,Cyba,Atp2b1,Lgmn,Ctsl,Atp6v1c1,Anxa1,1500015O10Rik,Vcam1,Atp6v0d2,Pdpn,Slc2a1,Akr1a1,P2rx4,Cd9,Atp6ap2,Lrp1,Igfbp2,Fn1,P2ry6,Actg1,Hvcn1,Dab2,Myo7a,Cacna1d,Spp1,Anxa4,Atp6v1a,C1qtnf5,Msn,Rab27b
GO:0030027	lamellipodium	21	202	0.0027	Actr2,Coro1c,Cd44,Arpc2,Trpv2,Evl,Hcls1,P4hb,Abl2,Itgav,Pdpn,Snx1,Pstpip1,Slc39a6,Arpc5,Mefv,Actb,Capzb,Capg,Cfl1,Actr3	Actr2,Coro1c,Cd44,Arpc2,Trpv2,Evl,Hcls1,P4hb,Abl2,Itgav,Pdpn,Snx1,Pstpip1,Slc39a6,Arpc5,Mefv,Actb,Capzb,Capg,Cfl1,Actr3
GO:0098797	plasma membrane protein complex	38	503	0.0039	Itgb2,Acvr1b,Coro1c,Tgfbr1,Cybb,Ncf1,Cyba,Atp6ap1,Grb2,Itga5,Alcam,Gfra1,Mr1,Itgav,Vcam1,Tlr2,Atp6v0d2,Sdcbp,Itgax,Itga11,Gjb5,Gjb3,Gngt2,Abhd12,Itgam,Cdh11,Fcer1g,Dab2,Dlg3,Ncf4,Scn1b,Adam8,Gjb4,Cacna1d,Syk,Tnfrsf23,Aph1c,Ncf2	Itgb2,Acvr1b,Coro1c,Tgfbr1,Cybb,Ncf1,Cyba,Atp6ap1,Grb2,Itga5,Alcam,Gfra1,Mr1,Itgav,Vcam1,Tlr2,Atp6v0d2,Sdcbp,Itgax,Itga11,Gjb5,Gjb3,Gngt2,Abhd12,Itgam,Cdh11,Fcer1g,Dab2,Dlg3,Ncf4,Scn1b,Adam8,Gjb4,Cacna1d,Syk,Tnfrsf23,Aph1c,Ncf2
GO:0043020	NADPH oxidase complex	5	10	0.0043	Cybb,Ncf1,Cyba,Ncf4,Ncf2	Cybb,Ncf1,Cyba,Ncf4,Ncf2
GO:0098590	plasma membrane region	78	1310	0.0045	Itgb2,Gm2a,Slc7a7,Hck,Coro1c,Cd44,Hmox1,Ctsb,Atp6v1b2,Arpc2,Tgfbr1,Ctsk,Cyba,Atp2b1,Abcc3,Ctsl,Lrp12,Itga5,Hcls1,Anxa1,Ecrg4,Sele,Itgav,Src,Atp6v0d2,Abca1,Pdpn,Slc2a1,Akr1a1,Fgr,Mxra8,Cd38,Pianp,Cd9,Atp6ap2,Rp2h,Slc6a8,Anxa2,Ptgs2,Mcoln3,Daglb,Lrp1,Myof,Igfbp2,Fn1,P2ry6,Pstpip1,F2r,Cemip,Ptprs,Slc39a6,Wls,Itgam,Pi4k2a,Ppap2c,Nptx2,Hvcn1,Dab2,Adam9,Slc8a1,Dlg3,Gpr157,Plek,Enpp1,Myo7a,Anpep,Kirrel,…	Itgb2,Gm2a,Slc7a7,Hck,Coro1c,Cd44,Hmox1,Ctsb,Atp6v1b2,Arpc2,Tgfbr1,Ctsk,Cyba,Atp2b1,Abcc3,Ctsl,Lrp12,Itga5,Hcls1,Anxa1,1500015O10Rik,Sele,Itgav,Src,Atp6v0d2,Abca1,Pdpn,Slc2a1,Akr1a1,Fgr,Mxra8,Cd38,Pianp,Cd9,Atp6ap2,Rp2,Slc6a8,Anxa2,Ptgs2,Mcoln3,Daglb,Lrp1,Myof,Igfbp2,Fn1,P2ry6,Pstpip1,F2r,Cemip,Ptprs,Slc39a6,Wls,Itgam,Pi4k2a,Plpp2,Nptx2,Hvcn1,Dab2,Adam9,Slc8a1,Dlg3,Gpr157,Plek,Enpp1,Myo7a,Anpep,K…
GO:0098796	membrane protein complex	67	1083	0.0048	Itgb2,Acvr1b,Coro1c,Atp6v1b2,Clic1,Tgfbr1,Cybb,Ncf1,Cyba,Atp6ap1,Grb2,Pik3r5,Atp6v1c1,Itga5,Alcam,Igf2r,Atp6v0c,Gfra1,Mr1,Tmem206,Itgav,Vcam1,Tlr2,Ccdc109b,Atp6v0d2,Sdcbp,Pik3r3,Snx8,Sec61a1,Itgax,Atp6ap2,Itga11,Snx1,Ttyh3,Ttyh2,Spcs2,Atp6v0a1,Pigs,Gjb5,Tlr4,Ostc,Gjb3,Gngt2,Mvb12b,Lamp2,Abhd12,Cd14,Tmed3,Socs3,Itgam,Cdh11,Fcer1g,Dab2,Dlg3,Ncf4,Scn1b,Adam8,Gjb4,Snx5,Cacna1d,Ap1s2,Atp6v1a,Syk,Tnfrs…	Itgb2,Acvr1b,Coro1c,Atp6v1b2,Clic1,Tgfbr1,Cybb,Ncf1,Cyba,Atp6ap1,Grb2,Pik3r5,Atp6v1c1,Itga5,Alcam,Igf2r,Atp6v0c,Gfra1,Mr1,Tmem206,Itgav,Vcam1,Tlr2,Ccdc109b,Atp6v0d2,Sdcbp,Pik3r3,Snx8,Sec61a1,Itgax,Atp6ap2,Itga11,Snx1,Ttyh3,Ttyh2,Spcs2,Atp6v0a1,Pigs,Gjb5,Tlr4,Ostc,Gjb3,Gngt2,Mvb12b,Lamp2,Abhd12,Cd14,Tmed3,Socs3,Itgam,Cdh11,Fcer1g,Dab2,Dlg3,Ncf4,Scn1b,Adam8,Gjb4,Snx5,Cacna1d,Ap1s2,Atp6v1a,Syk,Tnfrs…
GO:0030864	cortical actin cytoskeleton	11	70	0.0053	Actr2,Wdr1,Hcls1,Slc2a1,Cotl1,Myo1e,Lasp1,Pstpip1,Myo1f,Cap1,Cfl1	Actr2,Wdr1,Hcls1,Slc2a1,Cotl1,Myo1e,Lasp1,Pstpip1,Myo1f,Cap1,Cfl1
GO:0005902	microvillus	13	99	0.0071	Cd44,Atp6v1b2,Ctsl,Cd302,Itgav,Vcam1,Pdpn,Pdgfa,Lyz1,Lyz2,Myo7a,Atp6v1a,Msn	Cd44,Atp6v1b2,Ctsl,Cd302,Itgav,Vcam1,Pdpn,Pdgfa,Lyz1,Lyz2,Myo7a,Atp6v1a,Msn
GO:0036477	somatodendritic compartment	66	1080	0.0072	Ccl2,Ckb,Tgfb1,Ephb3,Arpc2,Cybb,Ncf1,Cyba,Timp2,Atp2b1,Ctsl,Clu,Sdc2,Pde1b,Alcam,Hcls1,Gfra1,Casp4,Htr2b,Abl2,Fcgr2b,Tnfrsf1b,Ppt1,P2rx4,Anxa3,Acan,Nucb2,Rgs10,Cx3cl1,Bace1,Snx1,Prex1,Mgat5,Rbm3,Tnn,Atp13a2,Tgfb2,Lrp1,Wfs1,Abhd12,Bdnf,Naip5,Cx3cr1,Ptprs,Wls,Pi4k2a,Fat3,Slc8a1,Dlg3,Abr,Scn1b,Tanc2,P2rx7,Nsf,Capzb,Pde1a,Enpp1,Ngf,Plxdc1,Kirrel,Arrb2,Slc1a4,Cacna1d,Cfl1,Kif3a,Myo5a	Ccl2,Ckb,Tgfb1,Ephb3,Arpc2,Cybb,Ncf1,Cyba,Timp2,Atp2b1,Ctsl,Clu,Sdc2,Pde1b,Alcam,Hcls1,Gfra1,Casp4,Htr2b,Abl2,Fcgr2b,Tnfrsf1b,Ppt1,P2rx4,Anxa3,Acan,Nucb2,Rgs10,Cx3cl1,Bace1,Snx1,Prex1,Mgat5,Rbm3,Tnn,Atp13a2,Tgfb2,Lrp1,Wfs1,Abhd12,Bdnf,Naip5,Cx3cr1,Ptprs,Wls,Pi4k2a,Fat3,Slc8a1,Dlg3,Abr,Scn1b,Tanc2,P2rx7,Nsf,Capzb,Pde1a,Enpp1,Ngf,Plxdc1,Kirrel,Arrb2,Slc1a4,Cacna1d,Cfl1,Kif3a,Myo5a
GO:0001891	phagocytic cup	7	29	0.0081	Anxa1,Abl2,Tlr4,Rab31,Snx5,Arhgap25,Lcp1	Anxa1,Abl2,Tlr4,Rab31,Snx5,Arhgap25,Lcp1
GO:0012506	vesicle membrane	37	507	0.0082	Kdelr3,Sparc,Rab32,Grb2,Anxa1,Slc11a1,Tlr2,Cd38,Anxa3,Gpnmb,Sec61a1,Bace1,Atp13a2,Rab8b,Atp6v0a1,Myof,Wfs1,Lamp2,Rab11fip5,Tmed3,Cemip,Ptprs,Rab7b,Wls,Rab31,Pi4k2a,Dab2,Sec16b,Moxd1,Adam8,Snx5,Ap1s2,Mpeg1,Anxa4,Msn,Rab27b,Selp	Kdelr3,Sparc,Rab32,Grb2,Anxa1,Slc11a1,Tlr2,Cd38,Anxa3,Gpnmb,Sec61a1,Bace1,Atp13a2,Rab8b,Atp6v0a1,Myof,Wfs1,Lamp2,Rab11fip5,Tmed3,Cemip,Ptprs,Rab7b,Wls,Rab31,Pi4k2a,Dab2,Sec16b,Moxd1,Adam8,Snx5,Ap1s2,Mpeg1,Anxa4,Msn,Rab27b,Selp
GO:0030670	phagocytic vesicle membrane	9	51	0.0089	Rab32,Slc11a1,Tlr2,Anxa3,Sec61a1,Rab8b,Lamp2,Rab7b,Rab31	Rab32,Slc11a1,Tlr2,Anxa3,Sec61a1,Rab8b,Lamp2,Rab7b,Rab31
GO:0043005	neuron projection	89	1583	0.009	Ccl2,S100a4,Ckb,Acp2,Tgfb1,Ephb3,Arpc2,Mertk,Cybb,Ncf1,Ctsz,Cyba,Timp2,Trpv2,Atp2b1,Hif1a,Ctsl,Emb,Clu,Alcam,Hcls1,Gfra1,Casp4,Htr2b,Arl8a,Abl2,Fcgr2b,Src,Tnfrsf1b,Ppt1,P2rx4,Anxa3,Mtpn,Acan,Rgs10,Atp6ap2,Slc6a8,Mpp1,Cx3cl1,Bace1,Snx1,Ptgs2,Prex1,Mcoln3,Rbm3,Tnn,Atp13a2,Micall2,Igsf8,Blvrb,Tgfb2,Lrp1,Wfs1,Ror1,Abhd12,Bdnf,Naip5,Cx3cr1,Ptprs,Sdc3,Wls,Pi4k2a,Actg1,Arpc5,Fat3,Slc8a1,Dlg3,Abr,Scn1b,M…	Ccl2,S100a4,Ckb,Acp2,Tgfb1,Ephb3,Arpc2,Mertk,Cybb,Ncf1,Ctsz,Cyba,Timp2,Trpv2,Atp2b1,Hif1a,Ctsl,Emb,Clu,Alcam,Hcls1,Gfra1,Casp4,Htr2b,Arl8a,Abl2,Fcgr2b,Src,Tnfrsf1b,Ppt1,P2rx4,Anxa3,Mtpn,Acan,Rgs10,Atp6ap2,Slc6a8,Mpp1,Cx3cl1,Bace1,Snx1,Ptgs2,Prex1,Mcoln3,Rbm3,Tnn,Atp13a2,Micall2,Igsf8,Blvrb,Tgfb2,Lrp1,Wfs1,Ror1,Abhd12,Bdnf,Naip5,Cx3cr1,Ptprs,Sdc3,Wls,Pi4k2a,Actg1,Arpc5,Fat3,Slc8a1,Dlg3,Abr,Scn1b,M…
GO:0016324	apical plasma membrane	29	365	0.0098	Gm2a,Cd44,Ctsb,Atp6v1b2,Tgfbr1,Ctsk,Cyba,Atp2b1,Ctsl,Anxa1,Ecrg4,Atp6v0d2,Pdpn,Slc2a1,Akr1a1,Cd9,Atp6ap2,Igfbp2,Fn1,P2ry6,Hvcn1,Dab2,Myo7a,Cacna1d,Anxa4,Atp6v1a,C1qtnf5,Msn,Rab27b	Gm2a,Cd44,Ctsb,Atp6v1b2,Tgfbr1,Ctsk,Cyba,Atp2b1,Ctsl,Anxa1,1500015O10Rik,Atp6v0d2,Pdpn,Slc2a1,Akr1a1,Cd9,Atp6ap2,Igfbp2,Fn1,P2ry6,Hvcn1,Dab2,Myo7a,Cacna1d,Anxa4,Atp6v1a,C1qtnf5,Msn,Rab27b
GO:0031300	intrinsic component of organelle membrane	30	389	0.0123	Bid,Elovl1,Rrbp1,Samd8,Npc1,Tram1,Creb3l1,Ccdc109b,P2rx4,Acer3,Qsox1,Atp13a2,Atp6v0a1,Pigs,Wfs1,Lamp2,Sfxn3,Ptprs,Rnf180,Slc8b1,Wls,Ext1,Armcx3,Edem1,Zdhhc20,Sgms2,P2rx7,Rab27b,Ptplad2,Slc37a2	Bid,Elovl1,Rrbp1,Samd8,Npc1,Tram1,Creb3l1,Ccdc109b,P2rx4,Acer3,Qsox1,Atp13a2,Atp6v0a1,Pigs,Wfs1,Lamp2,Sfxn3,Ptprs,Rnf180,Slc8b1,Wls,Ext1,Armcx3,Edem1,Zdhhc20,Sgms2,P2rx7,Rab27b,Hacd4,Slc37a2
GO:0045202	synapse	84	1492	0.0123	Actr2,Ccl2,Arpc2,Sparc,Ywhah,Atp2b1,Emb,Clu,Sdc2,Itga5,Hcls1,Atp6v0c,Anxa1,Htr2b,Cln8,Arl8a,Abl2,Fcgr2b,Fabp5,Src,Sdcbp,Slc2a1,Ppt1,Akr1a1,P2rx4,Camk1,Acan,Rgs10,Atp6ap2,Slc6a8,Cx3cl1,Bace1,Snx1,C1qc,Ptchd1,Tnn,C1qb,Igsf8,Rab8b,Daglb,Blvrb,Lrp1,Atp6v0a1,Grn,Wfs1,Ror1,C1qa,Dclk1,Bdnf,F2r,Ptprs,Ppm1h,Pi4k2a,Actg1,Nptx2,Postn,Cdh11,Ext1,Etv5,Slc8a1,Dlg3,Abr,Tpd52,Mical1,Tanc2,Actb,P2rx7,Nsf,Capzb,En…	Actr2,Ccl2,Arpc2,Sparc,Ywhah,Atp2b1,Emb,Clu,Sdc2,Itga5,Hcls1,Atp6v0c,Anxa1,Htr2b,Cln8,Arl8a,Abl2,Fcgr2b,Fabp5,Src,Sdcbp,Slc2a1,Ppt1,Akr1a1,P2rx4,Camk1,Acan,Rgs10,Atp6ap2,Slc6a8,Cx3cl1,Bace1,Snx1,C1qc,Ptchd1,Tnn,C1qb,Igsf8,Rab8b,Daglb,Blvrb,Lrp1,Atp6v0a1,Grn,Wfs1,Ror1,C1qa,Dclk1,Bdnf,F2r,Ptprs,Ppm1h,Pi4k2a,Actg1,Nptx2,Postn,Cdh11,Ext1,Etv5,Slc8a1,Dlg3,Abr,Tpd52,Mical1,Tanc2,Actb,P2rx7,Nsf,Capzb,En…
GO:0033180	proton-transporting V-type ATPase, V1 domain	4	7	0.0124	Atp6v1b2,Atp6ap1,Atp6v1c1,Atp6v1a	Atp6v1b2,Atp6ap1,Atp6v1c1,Atp6v1a
GO:0048237	rough endoplasmic reticulum lumen	4	7	0.0124	Edn1,Lrpap1,Lyz1,Lyz2	Edn1,Lrpap1,Lyz1,Lyz2
GO:0031301	integral component of organelle membrane	28	354	0.0125	Bid,Elovl1,Rrbp1,Samd8,Npc1,Tram1,Creb3l1,Ccdc109b,P2rx4,Acer3,Qsox1,Atp13a2,Atp6v0a1,Pigs,Wfs1,Lamp2,Sfxn3,Ptprs,Slc8b1,Wls,Ext1,Armcx3,Edem1,Zdhhc20,Sgms2,P2rx7,Ptplad2,Slc37a2	Bid,Elovl1,Rrbp1,Samd8,Npc1,Tram1,Creb3l1,Ccdc109b,P2rx4,Acer3,Qsox1,Atp13a2,Atp6v0a1,Pigs,Wfs1,Lamp2,Sfxn3,Ptprs,Slc8b1,Wls,Ext1,Armcx3,Edem1,Zdhhc20,Sgms2,P2rx7,Hacd4,Slc37a2
GO:0019898	extrinsic component of membrane	26	319	0.0128	S100a6,Hck,Ncf1,Stac2,Pik3r5,Anxa1,Gfra1,Src,Pik3r3,Fgr,Olr1,Mfge8,Anxa2,Snx1,Gngt2,Socs3,Nptx2,Cdh11,Fes,Wdr91,Fam105a,Bst1,Snx5,Bcl2l11,Iqgap1,Rgs1	S100a6,Hck,Ncf1,Stac2,Pik3r5,Anxa1,Gfra1,Src,Pik3r3,Fgr,Olr1,Mfge8,Anxa2,Snx1,Gngt2,Socs3,Nptx2,Cdh11,Fes,Wdr91,Fam105a,Bst1,Snx5,Bcl2l11,Iqgap1,Rgs1
GO:0043025	neuronal cell body	48	743	0.0142	Ccl2,Ckb,Tgfb1,Arpc2,Cybb,Ncf1,Cyba,Timp2,Atp2b1,Ctsl,Sdc2,Pde1b,Alcam,Gfra1,Casp4,Htr2b,Tnfrsf1b,Ppt1,P2rx4,Anxa3,Acan,Nucb2,Rgs10,Cx3cl1,Bace1,Mgat5,Tnn,Atp13a2,Tgfb2,Lrp1,Bdnf,Naip5,Cx3cr1,Ptprs,Pi4k2a,Slc8a1,Dlg3,Scn1b,P2rx7,Capzb,Pde1a,Enpp1,Plxdc1,Slc1a4,Cacna1d,Cfl1,Kif3a,Myo5a	Ccl2,Ckb,Tgfb1,Arpc2,Cybb,Ncf1,Cyba,Timp2,Atp2b1,Ctsl,Sdc2,Pde1b,Alcam,Gfra1,Casp4,Htr2b,Tnfrsf1b,Ppt1,P2rx4,Anxa3,Acan,Nucb2,Rgs10,Cx3cl1,Bace1,Mgat5,Tnn,Atp13a2,Tgfb2,Lrp1,Bdnf,Naip5,Cx3cr1,Ptprs,Pi4k2a,Slc8a1,Dlg3,Scn1b,P2rx7,Capzb,Pde1a,Enpp1,Plxdc1,Slc1a4,Cacna1d,Cfl1,Kif3a,Myo5a
GO:0005802	trans-Golgi network	20	219	0.0147	Rab32,Cpd,Igf2r,Rab29,Tmem165,Bace1,Tgfbi,Chst2,Tgfb2,Grn,Lamp2,Rab7b,Wls,Rab31,Pi4k2a,Postn,Arap1,Pqlc1,Gba,Gcnt1	Rab32,Cpd,Igf2r,Rab29,Tmem165,Bace1,Tgfbi,Chst2,Tgfb2,Grn,Lamp2,Rab7b,Wls,Rab31,Pi4k2a,Postn,Arap1,Pqlc1,Gba,Gcnt1
GO:0098858	actin-based cell projection	21	237	0.0155	Cd44,Atp6v1b2,Ctsl,Cd302,Itgav,Vcam1,Pdpn,Mpp1,Myo1e,Mcoln3,Pdgfa,Myo1f,Lyz1,Lyz2,Myo7a,Atp6v1a,Cfl1,Msn,Myo5a,Lcp1,Arl4c	Cd44,Atp6v1b2,Ctsl,Cd302,Itgav,Vcam1,Pdpn,Mpp1,Myo1e,Mcoln3,Pdgfa,Myo1f,Lyz1,Lyz2,Myo7a,Atp6v1a,Cfl1,Msn,Myo5a,Lcp1,Arl4c
GO:0044297	cell body	52	836	0.0186	Ccl2,Ckb,Tgfb1,Arpc2,Cybb,Ncf1,Cyba,Timp2,Trpv2,Atp2b1,Ctsl,Sdc2,Pde1b,Alcam,Gfra1,Casp4,Htr2b,Fcgr2b,Tlr2,Tnfrsf1b,Ppt1,P2rx4,Anxa3,Acan,Nucb2,Rgs10,Atp6ap2,Cx3cl1,Bace1,Mgat5,Tnn,Atp13a2,Tgfb2,Lrp1,Bdnf,Naip5,Cx3cr1,Ptprs,Pi4k2a,Slc8a1,Dlg3,Scn1b,P2rx7,Capzb,Pde1a,Enpp1,Plxdc1,Slc1a4,Cacna1d,Cfl1,Kif3a,Myo5a	Ccl2,Ckb,Tgfb1,Arpc2,Cybb,Ncf1,Cyba,Timp2,Trpv2,Atp2b1,Ctsl,Sdc2,Pde1b,Alcam,Gfra1,Casp4,Htr2b,Fcgr2b,Tlr2,Tnfrsf1b,Ppt1,P2rx4,Anxa3,Acan,Nucb2,Rgs10,Atp6ap2,Cx3cl1,Bace1,Mgat5,Tnn,Atp13a2,Tgfb2,Lrp1,Bdnf,Naip5,Cx3cr1,Ptprs,Pi4k2a,Slc8a1,Dlg3,Scn1b,P2rx7,Capzb,Pde1a,Enpp1,Plxdc1,Slc1a4,Cacna1d,Cfl1,Kif3a,Myo5a
GO:0098636	protein complex involved in cell adhesion	7	35	0.0186	Itgb2,Itga5,Itgav,Itgax,Itga11,Itgam,Cd80	Itgb2,Itga5,Itgav,Itgax,Itga11,Itgam,Cd80
GO:0061825	podosome core	3	3	0.0209	Actr2,Arpc2,Actr3	Actr2,Arpc2,Actr3
GO:0030659	cytoplasmic vesicle membrane	34	485	0.0227	Kdelr3,Sparc,Rab32,Anxa1,Slc11a1,Tlr2,Cd38,Anxa3,Gpnmb,Sec61a1,Bace1,Rab8b,Atp6v0a1,Myof,Wfs1,Lamp2,Rab11fip5,Tmed3,Cemip,Ptprs,Rab7b,Wls,Rab31,Pi4k2a,Dab2,Sec16b,Moxd1,Adam8,Snx5,Ap1s2,Mpeg1,Msn,Rab27b,Selp	Kdelr3,Sparc,Rab32,Anxa1,Slc11a1,Tlr2,Cd38,Anxa3,Gpnmb,Sec61a1,Bace1,Rab8b,Atp6v0a1,Myof,Wfs1,Lamp2,Rab11fip5,Tmed3,Cemip,Ptprs,Rab7b,Wls,Rab31,Pi4k2a,Dab2,Sec16b,Moxd1,Adam8,Snx5,Ap1s2,Mpeg1,Msn,Rab27b,Selp
GO:0031904	endosome lumen	4	9	0.0227	Ctss,Lrpap1,Cd63,Ngf	Ctss,Lrpap1,Cd63,Ngf
GO:0016471	vacuolar proton-transporting V-type ATPase complex	5	17	0.0234	Atp6v1c1,Atp6v0c,Atp6v0d2,Atp6ap2,Atp6v0a1	Atp6v1c1,Atp6v0c,Atp6v0d2,Atp6ap2,Atp6v0a1
GO:0031256	leading edge membrane	17	183	0.0283	Coro1c,Cd44,Arpc2,Atp2b1,Itga5,Itgav,Src,Pdpn,Fgr,Atp6ap2,Mcoln3,Slc39a6,Wls,Plek,Cacna1d,Cfl1,Lcp1	Coro1c,Cd44,Arpc2,Atp2b1,Itga5,Itgav,Src,Pdpn,Fgr,Atp6ap2,Mcoln3,Slc39a6,Wls,Plek,Cacna1d,Cfl1,Lcp1
GO:0031091	platelet alpha granule	5	18	0.0285	Sparc,Thbs1,F5,Selp,Thbs2	Sparc,Thbs1,F5,Selp,Thbs2
GO:0043202	lysosomal lumen	5	18	0.0285	Acp2,Epdr1,Lamp2,Pld3,Gba	Acp2,Epdr1,Lamp2,Pld3,Gba
GO:0005795	Golgi stack	14	140	0.0381	Nucb2,Chsy1,Lpcat2,Tmed3,B4galt6,Chsy3,Lyz1,Lyz2,Nsf,Arap1,B4galt5,Rab27b,Gcnt1,Sulf1	Nucb2,Chsy1,Lpcat2,Tmed3,B4galt6,Chsy3,Lyz1,Lyz2,Nsf,Arap1,B4galt5,Rab27b,Gcnt1,Sulf1
GO:0008305	integrin complex	6	30	0.04	Itgb2,Itga5,Itgav,Itgax,Itga11,Itgam	Itgb2,Itga5,Itgav,Itgax,Itga11,Itgam
GO:0005901	caveola	11	97	0.0458	Hck,Coro1c,Hmox1,Tgfbr1,Sele,Src,Slc2a1,Ptgs2,Myof,F2r,Ppap2c	Hck,Coro1c,Hmox1,Tgfbr1,Sele,Src,Slc2a1,Ptgs2,Myof,F2r,Plpp2
GO:0044853	plasma membrane raft	13	128	0.0467	Itgb2,Hck,Coro1c,Hmox1,Tgfbr1,Sele,Src,Slc2a1,Ptgs2,Myof,F2r,Itgam,Ppap2c	Itgb2,Hck,Coro1c,Hmox1,Tgfbr1,Sele,Src,Slc2a1,Ptgs2,Myof,F2r,Itgam,Plpp2
GO:0031313	extrinsic component of endosome membrane	4	12	0.0481	Anxa1,Snx1,Wdr91,Snx5	Anxa1,Snx1,Wdr91,Snx5
