# Supplementary material for: reString: an open-source Python software to perform automatic functional enrichment retrieval, results aggregation and data visualization
Source: Sci Rep. 2021 Dec 6;11:23458. doi: 10.1038/s41598-021-02528-0 (PMC8648753; doi:10.1038/s41598-021-02528-0)
Supplement: Supplementary file 1 — Supplementary Information 1. [file 41598_2021_2528_MOESM1_ESM.zip › Supplemental DataSets/downregulated/treatment_t0_red_VS_treatment_t0_blue_FC/DOWN_enrichment.Process.tsv]

#term ID	term description	observed gene count	background gene count	false discovery rate	matching proteins in your network (IDs)	matching proteins in your network (labels)
GO:0002376	immune system process	79	1842	9.170000000000001e-21	Itgb2,Ace,Spi1,Hck,Cd44,Wisp1,Cybb,Ctsk,Lbp,Cyba,Enpp3,Runx1,Serping1,Cfb,C2,Csf1r,Anxa1,Ifitm3,Slc11a1,Sele,Fcgr2b,Gsn,Vcam1,Tlr2,Pdpn,Tnfrsf1b,Fgr,Cxcl1,Tyrobp,Itgax,Sfrp1,Ctsh,Nckap1l,Cmklr1,C1qc,C1qb,Tlr13,Lrp1,C3ar1,Ackr2,Ssc5d,Tgfbr2,C1ra,Gpc3,Rab7b,Slamf8,Ly9,C4b,Cd248,Cd300lb,Pirb,Fcgr4,Tlr9,Icam1,Myo1f,AF251705,Cd109,Sirpa,Ccl19,Lilrb4,Cd300a,Cd68,Nfam1,Slamf7,Cfh,Clec7a,Mpeg1,Capg,Pld3,…	Itgb2,Ace,Spi1,Hck,Cd44,Wisp1,Cybb,Ctsk,Lbp,Cyba,Enpp3,Runx1,Serping1,Cfb,C2,Csf1r,Anxa1,Ifitm3,Slc11a1,Sele,Fcgr2b,Gsn,Vcam1,Tlr2,Pdpn,Tnfrsf1b,Fgr,Cxcl1,Tyrobp,Itgax,Sfrp1,Ctsh,Nckap1l,Cmklr1,C1qc,C1qb,Tlr13,Lrp1,C3ar1,Ackr2,Ssc5d,Tgfbr2,C1ra,Gpc3,Rab7b,Slamf8,Ly9,C4b,Cd248,Cd300lb,Pirb,Fcgr4,Tlr9,Icam1,Myo1f,Cd300c2,Cd109,Sirpa,Ccl19,Lilrb4a,Cd300a,Cd68,Nfam1,Slamf7,Cfh,Clec7a,Mpeg1,Capg,Pld3,…
GO:0006952	defense response	62	1133	1.41e-20	Itgb2,Hck,Cd44,Itih4,Cybb,Lbp,Cyba,Igfbp4,Serping1,Cfb,C2,Csf1r,Anxa1,Ifitm3,Slc11a1,Sele,Fcgr2b,Gsn,Tlr2,F3,Tnfrsf1b,Fgr,Cxcl1,Tyrobp,Itgax,Cotl1,Cmklr1,C1qc,C1qb,Tlr13,Lrp1,Stab1,C3ar1,Ackr2,Ssc5d,C1ra,Rab7b,Slamf8,Ly9,C4b,Ptafr,Tlr9,Icam1,Myo1f,Lyz2,Sirpa,Ccl19,Lilrb4,Cd300a,Cd68,Slamf7,Cfh,Clec7a,Mpeg1,Capg,Pld3,Syk,Lgals3,Cd84,Selp,Unc93b1,Ccl21c	Itgb2,Hck,Cd44,Itih4,Cybb,Lbp,Cyba,Igfbp4,Serping1,Cfb,C2,Csf1r,Anxa1,Ifitm3,Slc11a1,Sele,Fcgr2b,Gsn,Tlr2,F3,Tnfrsf1b,Fgr,Cxcl1,Tyrobp,Itgax,Cotl1,Cmklr1,C1qc,C1qb,Tlr13,Lrp1,Stab1,C3ar1,Ackr2,Ssc5d,C1ra,Rab7b,Slamf8,Ly9,C4b,Ptafr,Tlr9,Icam1,Myo1f,Lyz2,Sirpa,Ccl19,Lilrb4a,Cd300a,Cd68,Slamf7,Cfh,Clec7a,Mpeg1,Capg,Pld3,Syk,Lgals3,Cd84,Selp,Unc93b1,Ccl21c
GO:0009605	response to external stimulus	83	2199	4.44e-19	Itgb2,Col1a1,Ace,Hck,Aldh1a3,Cybb,Lbp,Cyba,Wnt9b,Aldh3a1,Dbn1,Serping1,Cfb,C2,Csf1r,Anxa1,Ifitm3,Slc11a1,Gpr39,Fcgr2b,Gsn,Vcam1,Tlr2,Tnfrsf1b,Fgr,Cxcl1,Nucb2,Itgax,Sfrp1,Mmp2,Cotl1,Nckap1l,Cmklr1,C1qc,Gdf7,C1qb,Tlr13,Lrp1,Stab1,C3ar1,Ackr2,Ssc5d,Flrt2,Tgfbr2,C1ra,Gpc3,Rab7b,Slamf8,Ly9,C4b,Ptafr,Cd300lb,Plec,Fcgr4,Tlr9,Myo1f,Col3a1,Lyz2,Lama2,Folr2,Scn1b,Ccdc80,Sirpa,Ccl19,Dcn,Lilrb4,Ephb2,Cd68,Sl…	Itgb2,Col1a1,Ace,Hck,Aldh1a3,Cybb,Lbp,Cyba,Wnt9b,Aldh3a1,Dbn1,Serping1,Cfb,C2,Csf1r,Anxa1,Ifitm3,Slc11a1,Gpr39,Fcgr2b,Gsn,Vcam1,Tlr2,Tnfrsf1b,Fgr,Cxcl1,Nucb2,Itgax,Sfrp1,Mmp2,Cotl1,Nckap1l,Cmklr1,C1qc,Gdf7,C1qb,Tlr13,Lrp1,Stab1,C3ar1,Ackr2,Ssc5d,Flrt2,Tgfbr2,C1ra,Gpc3,Rab7b,Slamf8,Ly9,C4b,Ptafr,Cd300lb,Plec,Fcgr4,Tlr9,Myo1f,Col3a1,Lyz2,Lama2,Folr2,Scn1b,Ccdc80,Sirpa,Ccl19,Dcn,Lilrb4a,Ephb2,Cd68,S…
GO:0002682	regulation of immune system process	61	1252	5.28e-18	Itgb2,Ace,Spi1,Cd44,Lbp,Enpp3,Lgmn,Runx1,Serping1,Cfb,C2,Csf1r,Anxa1,Slc11a1,Sele,Fcgr2b,Gsn,Fbn1,Vcam1,Tlr2,Tnfrsf1b,Fgr,Cxcl1,Tyrobp,Sfrp1,Mmp2,Ctsh,Nckap1l,Plvap,Cmklr1,C1qc,C1qb,Nbl1,C3ar1,Tgfbr2,C1ra,Rab7b,Slamf8,C4b,Ptafr,Cd300lb,Fcgr4,Tlr9,Icam1,Myo1f,Col3a1,Tmem176a,Sirpa,Ccl19,Cd300a,Cd68,Nfam1,Slamf7,Cfh,Clec7a,Syk,Lgals3,Cd84,Selp,Tmem176b,Ccl21c	Itgb2,Ace,Spi1,Cd44,Lbp,Enpp3,Lgmn,Runx1,Serping1,Cfb,C2,Csf1r,Anxa1,Slc11a1,Sele,Fcgr2b,Gsn,Fbn1,Vcam1,Tlr2,Tnfrsf1b,Fgr,Cxcl1,Tyrobp,Sfrp1,Mmp2,Ctsh,Nckap1l,Plvap,Cmklr1,C1qc,C1qb,Nbl1,C3ar1,Tgfbr2,C1ra,Rab7b,Slamf8,C4b,Ptafr,Cd300lb,Fcgr4,Tlr9,Icam1,Myo1f,Col3a1,Tmem176a,Sirpa,Ccl19,Cd300a,Cd68,Nfam1,Slamf7,Cfh,Clec7a,Syk,Lgals3,Cd84,Selp,Tmem176b,Ccl21c
GO:0051239	regulation of multicellular organismal process	99	3205	6.52e-18	Itgb2,Col1a1,Ace,Spi1,Sfrp4,Tbxas1,Cd44,Wisp1,Cybb,Ctsk,Lbp,C1qtnf1,Cyba,Wnt9b,Ntn4,Jade2,Lgmn,Dbn1,Loxl2,Runx1,Serping1,Smoc2,Csf1r,Anxa1,Slc11a1,Gpr39,Fcgr2b,Fbn1,Lrp4,Procr,Il6ra,Tlr2,F3,Pdpn,Tnfrsf1b,Fgr,Cxcl1,Hpgds,Tyrobp,Itgax,Plat,Sfrp1,Mmp2,Ctsh,Nckap1l,Cmklr1,C1qc,Igsf10,Gdf7,Lrp1,Hpse,Nbl1,Stab1,C3ar1,Ssc5d,S1pr2,Fbln1,Flrt2,Tgfbr2,Gdf6,Gpc3,Rab7b,Slamf8,Ly9,Tmem119,Ptafr,Fcgr4,Tlr9,Ica…	Itgb2,Col1a1,Ace,Spi1,Sfrp4,Tbxas1,Cd44,Wisp1,Cybb,Ctsk,Lbp,C1qtnf1,Cyba,Wnt9b,Ntn4,Jade2,Lgmn,Dbn1,Loxl2,Runx1,Serping1,Smoc2,Csf1r,Anxa1,Slc11a1,Gpr39,Fcgr2b,Fbn1,Lrp4,Procr,Il6ra,Tlr2,F3,Pdpn,Tnfrsf1b,Fgr,Cxcl1,Hpgds,Tyrobp,Itgax,Plat,Sfrp1,Mmp2,Ctsh,Nckap1l,Cmklr1,C1qc,Igsf10,Gdf7,Lrp1,Hpse,Nbl1,Stab1,C3ar1,Ssc5d,S1pr2,Fbln1,Flrt2,Tgfbr2,Gdf6,Gpc3,Rab7b,Slamf8,Ly9,Tmem119,Ptafr,Fcgr4,Tlr9,Ica…
GO:0006955	immune response	53	979	3.21e-17	Hck,Cybb,Ctsk,Lbp,Cyba,Enpp3,Serping1,Cfb,C2,Csf1r,Anxa1,Ifitm3,Slc11a1,Fcgr2b,Gsn,Tlr2,Tnfrsf1b,Fgr,Cxcl1,Tyrobp,Ctsh,C1qc,C1qb,Tlr13,Lrp1,C3ar1,Ackr2,Ssc5d,C1ra,Rab7b,Ly9,C4b,Pirb,Tlr9,Icam1,Myo1f,Sirpa,Ccl19,Lilrb4,Cd300a,Cd68,Slamf7,Cfh,Clec7a,Mpeg1,Capg,Pld3,Syk,Lgals3,Lcp1,Cd84,Unc93b1,Ccl21c	Hck,Cybb,Ctsk,Lbp,Cyba,Enpp3,Serping1,Cfb,C2,Csf1r,Anxa1,Ifitm3,Slc11a1,Fcgr2b,Gsn,Tlr2,Tnfrsf1b,Fgr,Cxcl1,Tyrobp,Ctsh,C1qc,C1qb,Tlr13,Lrp1,C3ar1,Ackr2,Ssc5d,C1ra,Rab7b,Ly9,C4b,Pirb,Tlr9,Icam1,Myo1f,Sirpa,Ccl19,Lilrb4a,Cd300a,Cd68,Slamf7,Cfh,Clec7a,Mpeg1,Capg,Pld3,Syk,Lgals3,Lcp1,Cd84,Unc93b1,Ccl21c
GO:0050896	response to stimulus	151	6908	6.75e-17	Itgb2,Col6a1,Col1a1,Ace,Spi1,Sfrp4,Tbxas1,Hck,Clec11a,Cd44,Wisp1,Itih4,Aldh1a3,Cybb,Pcolce2,Ctsk,Lbp,Stac2,Cyba,Igfbp4,Wnt9b,Aldh3a1,Enpp3,Jade2,Pik3r5,Lgmn,Dbn1,Scara5,Loxl2,Runx1,Serping1,Abcg1,Cfb,C2,Csf1r,Anxa1,Ifitm3,Slc11a1,Gpr39,Sele,Fcgr2b,Gsn,Entpd2,Fbn1,Lrp4,Procr,Il6ra,Vcam1,Tlr2,F3,Pdpn,Tnfrsf1b,Fgr,Cxcl1,Col1a2,Pcolce,Tyrobp,Nucb2,Itgax,Plat,Sfrp1,Mmp2,Cotl1,Itga11,Ctsh,Nckap1l,Plvap…	Itgb2,Col6a1,Col1a1,Ace,Spi1,Sfrp4,Tbxas1,Hck,Clec11a,Cd44,Wisp1,Itih4,Aldh1a3,Cybb,Pcolce2,Ctsk,Lbp,Stac2,Cyba,Igfbp4,Wnt9b,Aldh3a1,Enpp3,Jade2,Pik3r5,Lgmn,Dbn1,Scara5,Loxl2,Runx1,Serping1,Abcg1,Cfb,C2,Csf1r,Anxa1,Ifitm3,Slc11a1,Gpr39,Sele,Fcgr2b,Gsn,Entpd2,Fbn1,Lrp4,Procr,Il6ra,Vcam1,Tlr2,F3,Pdpn,Tnfrsf1b,Fgr,Cxcl1,Col1a2,Pcolce,Tyrobp,Nucb2,Itgax,Plat,Sfrp1,Mmp2,Cotl1,Itga11,Ctsh,Nckap1l,Plvap…
GO:0006954	inflammatory response	38	481	1.06e-16	Itgb2,Hck,Cd44,Itih4,Cybb,Lbp,Cyba,Igfbp4,Csf1r,Anxa1,Slc11a1,Sele,Tlr2,F3,Tnfrsf1b,Cxcl1,Tyrobp,Cmklr1,Tlr13,Lrp1,Stab1,C3ar1,Ackr2,Slamf8,C4b,Ptafr,Tlr9,Icam1,Ccl19,Lilrb4,Cd300a,Cd68,Cfh,Clec7a,Pld3,Syk,Selp,Ccl21c	Itgb2,Hck,Cd44,Itih4,Cybb,Lbp,Cyba,Igfbp4,Csf1r,Anxa1,Slc11a1,Sele,Tlr2,F3,Tnfrsf1b,Cxcl1,Tyrobp,Cmklr1,Tlr13,Lrp1,Stab1,C3ar1,Ackr2,Slamf8,C4b,Ptafr,Tlr9,Icam1,Ccl19,Lilrb4a,Cd300a,Cd68,Cfh,Clec7a,Pld3,Syk,Selp,Ccl21c
GO:0009607	response to biotic stimulus	56	1178	4.52e-16	Ace,Hck,Cybb,Lbp,Cyba,Serping1,Cfb,C2,Csf1r,Anxa1,Ifitm3,Slc11a1,Fcgr2b,Gsn,Tlr2,Tnfrsf1b,Fgr,Cxcl1,Itgax,Cotl1,C1qc,C1qb,Tlr13,Stab1,Srpx,Ssc5d,C1ra,Gpc3,Rab7b,Slamf8,Ly9,C4b,Ptafr,Cd300lb,Fcgr4,Tlr9,Myo1f,Lyz2,Ccdc80,Sirpa,Ccl19,Dcn,Lilrb4,Cd68,Slamf7,Cfh,Clec7a,Mpeg1,Capg,Pld3,Syk,Lgals3,Wdfy4,Cd84,Unc93b1,Ccl21c	Ace,Hck,Cybb,Lbp,Cyba,Serping1,Cfb,C2,Csf1r,Anxa1,Ifitm3,Slc11a1,Fcgr2b,Gsn,Tlr2,Tnfrsf1b,Fgr,Cxcl1,Itgax,Cotl1,C1qc,C1qb,Tlr13,Stab1,Srpx,Ssc5d,C1ra,Gpc3,Rab7b,Slamf8,Ly9,C4b,Ptafr,Cd300lb,Fcgr4,Tlr9,Myo1f,Lyz2,Ccdc80,Sirpa,Ccl19,Dcn,Lilrb4a,Cd68,Slamf7,Cfh,Clec7a,Mpeg1,Capg,Pld3,Syk,Lgals3,Wdfy4,Cd84,Unc93b1,Ccl21c
GO:0051707	response to other organism	55	1145	5.82e-16	Ace,Hck,Cybb,Lbp,Cyba,Serping1,Cfb,C2,Csf1r,Anxa1,Ifitm3,Slc11a1,Fcgr2b,Gsn,Tlr2,Tnfrsf1b,Fgr,Cxcl1,Itgax,Cotl1,C1qc,C1qb,Tlr13,Stab1,Ssc5d,C1ra,Gpc3,Rab7b,Slamf8,Ly9,C4b,Ptafr,Cd300lb,Fcgr4,Tlr9,Myo1f,Lyz2,Ccdc80,Sirpa,Ccl19,Dcn,Lilrb4,Cd68,Slamf7,Cfh,Clec7a,Mpeg1,Capg,Pld3,Syk,Lgals3,Wdfy4,Cd84,Unc93b1,Ccl21c	Ace,Hck,Cybb,Lbp,Cyba,Serping1,Cfb,C2,Csf1r,Anxa1,Ifitm3,Slc11a1,Fcgr2b,Gsn,Tlr2,Tnfrsf1b,Fgr,Cxcl1,Itgax,Cotl1,C1qc,C1qb,Tlr13,Stab1,Ssc5d,C1ra,Gpc3,Rab7b,Slamf8,Ly9,C4b,Ptafr,Cd300lb,Fcgr4,Tlr9,Myo1f,Lyz2,Ccdc80,Sirpa,Ccl19,Dcn,Lilrb4a,Cd68,Slamf7,Cfh,Clec7a,Mpeg1,Capg,Pld3,Syk,Lgals3,Wdfy4,Cd84,Unc93b1,Ccl21c
GO:0006950	response to stress	91	3045	2.32e-15	Itgb2,Col1a1,Hck,Cd44,Itih4,Cybb,Lbp,Cyba,Igfbp4,Wnt9b,Aldh3a1,Scara5,Loxl2,Runx1,Serping1,Cfb,C2,Csf1r,Anxa1,Ifitm3,Slc11a1,Sele,Fcgr2b,Gsn,Entpd2,Procr,Tlr2,F3,Pdpn,Tnfrsf1b,Fgr,Cxcl1,Tyrobp,Itgax,Plat,Sfrp1,Mmp2,Cotl1,Cmklr1,C1qc,Ppl,C1qb,Tlr13,Lrp1,Hpse,Myof,Stab1,Srpx,C3ar1,Ackr2,Ssc5d,Fbln1,Tgfbr2,C1ra,Rab7b,Slamf8,F10,Ly9,C4b,Ptafr,Plec,Fcgr4,Tlr9,Icam1,Myo1f,Col3a1,Lyz2,Sirpa,Ccl19,Dcn,Li…	Itgb2,Col1a1,Hck,Cd44,Itih4,Cybb,Lbp,Cyba,Igfbp4,Wnt9b,Aldh3a1,Scara5,Loxl2,Runx1,Serping1,Cfb,C2,Csf1r,Anxa1,Ifitm3,Slc11a1,Sele,Fcgr2b,Gsn,Entpd2,Procr,Tlr2,F3,Pdpn,Tnfrsf1b,Fgr,Cxcl1,Tyrobp,Itgax,Plat,Sfrp1,Mmp2,Cotl1,Cmklr1,C1qc,Ppl,C1qb,Tlr13,Lrp1,Hpse,Myof,Stab1,Srpx,C3ar1,Ackr2,Ssc5d,Fbln1,Tgfbr2,C1ra,Rab7b,Slamf8,F10,Ly9,C4b,Ptafr,Plec,Fcgr4,Tlr9,Icam1,Myo1f,Col3a1,Lyz2,Sirpa,Ccl19,Dcn,Li…
GO:0030198	extracellular matrix organization	27	231	2.92e-15	Col1a1,Ntn4,Loxl2,Smoc2,Dpt,Col1a2,Mmp2,Col16a1,Tgfbi,Adamts2,Fbln2,Fbln1,Olfml2a,Flrt2,Col4a4,Col3a1,Adamtsl2,Ccdc80,Col23a1,Col15a1,Sulf2,Col14a1,Lgals3,Lcp1,Loxl4,Pdgfra,Sulf1	Col1a1,Ntn4,Loxl2,Smoc2,Dpt,Col1a2,Mmp2,Col16a1,Tgfbi,Adamts2,Fbln2,Fbln1,Olfml2a,Flrt2,Col4a4,Col3a1,Adamtsl2,Ccdc80,Col23a1,Col15a1,Sulf2,Col14a1,Lgals3,Lcp1,Loxl4,Pdgfra,Sulf1
GO:0044419	interspecies interaction between organisms	57	1309	5.85e-15	Ace,Hck,Cybb,Lbp,Cyba,Serping1,Cfb,C2,Csf1r,Anxa1,Ifitm3,Slc11a1,Fcgr2b,Gsn,Vcam1,Tlr2,Tnfrsf1b,Fgr,Cxcl1,Itgax,Cotl1,C1qc,C1qb,Tlr13,Stab1,Ssc5d,C1ra,Gpc3,Rab7b,Slamf8,Ly9,C4b,Ptafr,Cd300lb,Fcgr4,Tlr9,Icam1,Myo1f,Lyz2,Ccdc80,Sirpa,Ccl19,Dcn,Lilrb4,Cd68,Slamf7,Cfh,Clec7a,Mpeg1,Capg,Pld3,Syk,Lgals3,Wdfy4,Cd84,Unc93b1,Ccl21c	Ace,Hck,Cybb,Lbp,Cyba,Serping1,Cfb,C2,Csf1r,Anxa1,Ifitm3,Slc11a1,Fcgr2b,Gsn,Vcam1,Tlr2,Tnfrsf1b,Fgr,Cxcl1,Itgax,Cotl1,C1qc,C1qb,Tlr13,Stab1,Ssc5d,C1ra,Gpc3,Rab7b,Slamf8,Ly9,C4b,Ptafr,Cd300lb,Fcgr4,Tlr9,Icam1,Myo1f,Lyz2,Ccdc80,Sirpa,Ccl19,Dcn,Lilrb4a,Cd68,Slamf7,Cfh,Clec7a,Mpeg1,Capg,Pld3,Syk,Lgals3,Wdfy4,Cd84,Unc93b1,Ccl21c
GO:0048583	regulation of response to stimulus	99	3651	1.83e-14	Itgb2,S100a4,Col1a1,Ace,Sfrp4,Cd44,Wisp1,Aldh1a3,Lbp,C1qtnf1,Cyba,Igfbp4,Enpp3,Pik3r5,Lgmn,Dbn1,Runx1,Serping1,Smoc2,Cfb,C2,Csf1r,Anxa1,Slc11a1,Gpr39,Fcgr2b,Gsn,Fbn1,Lrp4,Il6ra,Tlr2,F3,Pdpn,Tnfrsf1b,Fgr,Cxcl1,Nucb2,Sfrp1,Mmp2,Ctsh,Nckap1l,Cmklr1,Cilp,C1qc,Gdf7,Mgat5,C1qb,Tlr13,Lrp1,Hpse,Myof,Nbl1,Srpx,C3ar1,Hk3,Pik3ap1,S1pr2,Fbln1,Tgfbr2,Gdf6,C1ra,Gpc3,Rab7b,Slamf8,F10,C4b,Ptafr,Fcgr4,Tlr9,Icam1,…	Itgb2,S100a4,Col1a1,Ace,Sfrp4,Cd44,Wisp1,Aldh1a3,Lbp,C1qtnf1,Cyba,Igfbp4,Enpp3,Pik3r5,Lgmn,Dbn1,Runx1,Serping1,Smoc2,Cfb,C2,Csf1r,Anxa1,Slc11a1,Gpr39,Fcgr2b,Gsn,Fbn1,Lrp4,Il6ra,Tlr2,F3,Pdpn,Tnfrsf1b,Fgr,Cxcl1,Nucb2,Sfrp1,Mmp2,Ctsh,Nckap1l,Cmklr1,Cilp,C1qc,Gdf7,Mgat5,C1qb,Tlr13,Lrp1,Hpse,Myof,Nbl1,Srpx,C3ar1,Hk3,Pik3ap1,S1pr2,Fbln1,Tgfbr2,Gdf6,C1ra,Gpc3,Rab7b,Slamf8,F10,C4b,Ptafr,Fcgr4,Tlr9,Icam1,…
GO:0002684	positive regulation of immune system process	44	815	3.83e-14	Itgb2,Cd44,Lbp,Enpp3,Lgmn,Runx1,Serping1,Cfb,C2,Csf1r,Anxa1,Slc11a1,Sele,Fcgr2b,Vcam1,Tlr2,Fgr,Cxcl1,Tyrobp,Mmp2,Nckap1l,Plvap,Cmklr1,C1qc,C1qb,C3ar1,Tgfbr2,C1ra,Rab7b,C4b,Ptafr,Cd300lb,Tlr9,Icam1,Sirpa,Ccl19,Cd300a,Nfam1,Cfh,Clec7a,Syk,Lgals3,Cd84,Selp	Itgb2,Cd44,Lbp,Enpp3,Lgmn,Runx1,Serping1,Cfb,C2,Csf1r,Anxa1,Slc11a1,Sele,Fcgr2b,Vcam1,Tlr2,Fgr,Cxcl1,Tyrobp,Mmp2,Nckap1l,Plvap,Cmklr1,C1qc,C1qb,C3ar1,Tgfbr2,C1ra,Rab7b,C4b,Ptafr,Cd300lb,Tlr9,Icam1,Sirpa,Ccl19,Cd300a,Nfam1,Cfh,Clec7a,Syk,Lgals3,Cd84,Selp
GO:0048584	positive regulation of response to stimulus	70	2080	1.83e-13	Itgb2,S100a4,Col1a1,Ace,Sfrp4,Cd44,Wisp1,Aldh1a3,Lbp,C1qtnf1,Cyba,Igfbp4,Pik3r5,Lgmn,Dbn1,Serping1,Smoc2,Cfb,C2,Csf1r,Anxa1,Slc11a1,Gpr39,Fcgr2b,Gsn,Il6ra,Tlr2,F3,Pdpn,Fgr,Cxcl1,Sfrp1,Mmp2,Ctsh,Nckap1l,Cmklr1,C1qc,Gdf7,Mgat5,C1qb,Lrp1,Hpse,Srpx,C3ar1,Pik3ap1,Gdf6,C1ra,Gpc3,F10,C4b,Ptafr,Tlr9,Icam1,Col3a1,Ccl19,Dcn,Ephb2,Sulf2,Nfam1,Cfh,Clec7a,Steap3,Syk,Ccbe1,Cd84,Selp,Gpr35,Pdgfra,Ccl21c,Sulf1	Itgb2,S100a4,Col1a1,Ace,Sfrp4,Cd44,Wisp1,Aldh1a3,Lbp,C1qtnf1,Cyba,Igfbp4,Pik3r5,Lgmn,Dbn1,Serping1,Smoc2,Cfb,C2,Csf1r,Anxa1,Slc11a1,Gpr39,Fcgr2b,Gsn,Il6ra,Tlr2,F3,Pdpn,Fgr,Cxcl1,Sfrp1,Mmp2,Ctsh,Nckap1l,Cmklr1,C1qc,Gdf7,Mgat5,C1qb,Lrp1,Hpse,Srpx,C3ar1,Pik3ap1,Gdf6,C1ra,Gpc3,F10,C4b,Ptafr,Tlr9,Icam1,Col3a1,Ccl19,Dcn,Ephb2,Sulf2,Nfam1,Cfh,Clec7a,Steap3,Syk,Ccbe1,Cd84,Selp,Gpr35,Pdgfra,Ccl21c,Sulf1
GO:0098542	defense response to other organism	42	775	1.83e-13	Hck,Cybb,Lbp,Cyba,Serping1,Cfb,C2,Csf1r,Anxa1,Ifitm3,Slc11a1,Gsn,Tlr2,Fgr,Itgax,Cotl1,C1qc,C1qb,Tlr13,Stab1,Ssc5d,C1ra,Rab7b,Slamf8,Ly9,C4b,Tlr9,Myo1f,Lyz2,Sirpa,Ccl19,Slamf7,Cfh,Clec7a,Mpeg1,Capg,Pld3,Syk,Lgals3,Cd84,Unc93b1,Ccl21c	Hck,Cybb,Lbp,Cyba,Serping1,Cfb,C2,Csf1r,Anxa1,Ifitm3,Slc11a1,Gsn,Tlr2,Fgr,Itgax,Cotl1,C1qc,C1qb,Tlr13,Stab1,Ssc5d,C1ra,Rab7b,Slamf8,Ly9,C4b,Tlr9,Myo1f,Lyz2,Sirpa,Ccl19,Slamf7,Cfh,Clec7a,Mpeg1,Capg,Pld3,Syk,Lgals3,Cd84,Unc93b1,Ccl21c
GO:0045087	innate immune response	36	558	1.88e-13	Hck,Cybb,Lbp,Cyba,Serping1,Cfb,C2,Csf1r,Anxa1,Ifitm3,Slc11a1,Gsn,Tlr2,Fgr,C1qc,C1qb,Tlr13,Ssc5d,C1ra,Rab7b,Ly9,C4b,Tlr9,Sirpa,Ccl19,Slamf7,Cfh,Clec7a,Mpeg1,Capg,Pld3,Syk,Lgals3,Cd84,Unc93b1,Ccl21c	Hck,Cybb,Lbp,Cyba,Serping1,Cfb,C2,Csf1r,Anxa1,Ifitm3,Slc11a1,Gsn,Tlr2,Fgr,C1qc,C1qb,Tlr13,Ssc5d,C1ra,Rab7b,Ly9,C4b,Tlr9,Sirpa,Ccl19,Slamf7,Cfh,Clec7a,Mpeg1,Capg,Pld3,Syk,Lgals3,Cd84,Unc93b1,Ccl21c
GO:0050793	regulation of developmental process	80	2669	3.42e-13	Itgb2,Col1a1,Ace,Spi1,Sfrp4,Hck,Cd44,Wisp1,Cybb,Ctsk,Wnt9b,Ntn4,Jade2,Lgmn,Dbn1,Hexb,Loxl2,Runx1,Smoc2,Abcg1,Csf1r,Anxa1,Fbn1,Lrp4,Il6ra,Tlr2,F3,Pdpn,Tnfrsf1b,Fgr,Cxcl1,Tyrobp,Nucb2,Itgax,Sfrp1,Ctsh,Nckap1l,Cmklr1,C1qc,Igsf10,Gdf7,Lrp1,Hpse,Nbl1,Stab1,C3ar1,Vat1,S1pr2,Fbln1,Flrt2,Tgfbr2,Gdf6,Gpc3,Rab7b,Slamf8,Tmem119,Tlr9,Icam1,Col3a1,Lama2,Medag,Cd109,Scn1b,Tmem176a,Ccl19,Dcn,Ephb2,Gas7,Sulf2,Nf…	Itgb2,Col1a1,Ace,Spi1,Sfrp4,Hck,Cd44,Wisp1,Cybb,Ctsk,Wnt9b,Ntn4,Jade2,Lgmn,Dbn1,Hexb,Loxl2,Runx1,Smoc2,Abcg1,Csf1r,Anxa1,Fbn1,Lrp4,Il6ra,Tlr2,F3,Pdpn,Tnfrsf1b,Fgr,Cxcl1,Tyrobp,Nucb2,Itgax,Sfrp1,Ctsh,Nckap1l,Cmklr1,C1qc,Igsf10,Gdf7,Lrp1,Hpse,Nbl1,Stab1,C3ar1,Vat1,S1pr2,Fbln1,Flrt2,Tgfbr2,Gdf6,Gpc3,Rab7b,Slamf8,Tmem119,Tlr9,Icam1,Col3a1,Lama2,Medag,Cd109,Scn1b,Tmem176a,Ccl19,Dcn,Ephb2,Gas7,Sulf2,Nf…
GO:0048518	positive regulation of biological process	128	5869	5.62e-13	Itgb2,S100a4,Col1a1,Ace,Spi1,Sfrp4,Tbxas1,Hck,Clec11a,Cd44,Wisp1,Aldh1a3,Cybb,Pcolce2,Lbp,Stac2,C1qtnf1,Cyba,Igfbp4,Aldh3a1,Enpp3,Jade2,Tns3,Pik3r5,Lgmn,Dbn1,Hexb,Loxl2,Runx1,Serping1,Smoc2,Abcg1,Cfb,C2,Csf1r,Anxa1,Clec3b,Slc11a1,Gpr39,Sele,Fcgr2b,Gsn,Fbn1,Lrp4,Il6ra,Vcam1,Tlr2,F3,Pdpn,Tnfrsf1b,Fgr,Cxcl1,Pcolce,Tyrobp,Nucb2,Itgax,Plat,Sfrp1,Mmp2,Ctsh,Nckap1l,Plvap,Col16a1,Cmklr1,C1qc,Gdf7,Mgat5,C…	Itgb2,S100a4,Col1a1,Ace,Spi1,Sfrp4,Tbxas1,Hck,Clec11a,Cd44,Wisp1,Aldh1a3,Cybb,Pcolce2,Lbp,Stac2,C1qtnf1,Cyba,Igfbp4,Aldh3a1,Enpp3,Jade2,Tns3,Pik3r5,Lgmn,Dbn1,Hexb,Loxl2,Runx1,Serping1,Smoc2,Abcg1,Cfb,C2,Csf1r,Anxa1,Clec3b,Slc11a1,Gpr39,Sele,Fcgr2b,Gsn,Fbn1,Lrp4,Il6ra,Vcam1,Tlr2,F3,Pdpn,Tnfrsf1b,Fgr,Cxcl1,Pcolce,Tyrobp,Nucb2,Itgax,Plat,Sfrp1,Mmp2,Ctsh,Nckap1l,Plvap,Col16a1,Cmklr1,C1qc,Gdf7,Mgat5,C…
GO:0050789	regulation of biological process	178	9973	6.45e-13	Itgb2,S100a4,Col1a1,Ace,Spi1,Sfrp4,Tbxas1,Hck,Clec11a,Cd44,Wisp1,Itih4,Aldh1a3,Cybb,Pcolce2,Ctsk,Lbp,Stac2,C1qtnf1,Cyba,Igfbp4,Wnt9b,Aldh3a1,Enpp3,Ntn4,Jade2,Tns3,Pik3r5,Lgmn,Dbn1,Hexb,Loxl2,Runx1,Serping1,Smoc2,Abcg1,Cfb,C2,Csf1r,Anxa1,Ifitm3,Clec3b,Slc11a1,Gpr39,Dpt,Sele,Fcgr2b,Gsn,Entpd2,Fbn1,Lrp4,Procr,Il6ra,Vcam1,Tlr2,F3,Pdpn,Tnfrsf1b,Fgr,Cxcl1,Col1a2,Pcolce,Hpgds,Tyrobp,Nucb2,Itgax,Plat,Sfr…	Itgb2,S100a4,Col1a1,Ace,Spi1,Sfrp4,Tbxas1,Hck,Clec11a,Cd44,Wisp1,Itih4,Aldh1a3,Cybb,Pcolce2,Ctsk,Lbp,Stac2,C1qtnf1,Cyba,Igfbp4,Wnt9b,Aldh3a1,Enpp3,Ntn4,Jade2,Tns3,Pik3r5,Lgmn,Dbn1,Hexb,Loxl2,Runx1,Serping1,Smoc2,Abcg1,Cfb,C2,Csf1r,Anxa1,Ifitm3,Clec3b,Slc11a1,Gpr39,Dpt,Sele,Fcgr2b,Gsn,Entpd2,Fbn1,Lrp4,Procr,Il6ra,Vcam1,Tlr2,F3,Pdpn,Tnfrsf1b,Fgr,Cxcl1,Col1a2,Pcolce,Hpgds,Tyrobp,Nucb2,Itgax,Plat,Sfr…
GO:0007155	cell adhesion	40	744	1.01e-12	Itgb2,Col6a1,Cd44,Wisp1,Ntn4,Emilin2,Dpt,Sele,Fbn1,Vcam1,Pdpn,Itgax,Sfrp1,Itga11,Col16a1,Tgfbi,Spon1,Hpse,Svep1,Stab1,Flrt2,Tgfbr2,Sdc3,Ly9,Col12a1,Cdh11,Icam1,Col3a1,Lama2,Sirpa,Col15a1,Itgb4,Col14a1,Cfh,Vwf,Syk,Cd84,Selp,Pdgfra,Sulf1	Itgb2,Col6a1,Cd44,Wisp1,Ntn4,Emilin2,Dpt,Sele,Fbn1,Vcam1,Pdpn,Itgax,Sfrp1,Itga11,Col16a1,Tgfbi,Spon1,Hpse,Svep1,Stab1,Flrt2,Tgfbr2,Sdc3,Ly9,Col12a1,Cdh11,Icam1,Col3a1,Lama2,Sirpa,Col15a1,Itgb4,Col14a1,Cfh,Vwf,Syk,Cd84,Selp,Pdgfra,Sulf1
GO:0030334	regulation of cell migration	44	915	1.38e-12	Col1a1,Ace,Wisp1,Lbp,Lgmn,Smoc2,Csf1r,Anxa1,Sele,Tlr2,F3,Pdpn,Fgr,Itgax,Sfrp1,Mmp2,Ctsh,Nckap1l,Plvap,Cmklr1,Igsf10,Mgat5,Lrp1,Nbl1,C3ar1,Fbln1,Flrt2,Tgfbr2,Sdc3,Slamf8,Ptafr,Icam1,Myo1f,Col3a1,Lama2,Ccl19,Dcn,Cd300a,Clec7a,Lgals3,Ccbe1,Selp,Pdgfra,Sulf1	Col1a1,Ace,Wisp1,Lbp,Lgmn,Smoc2,Csf1r,Anxa1,Sele,Tlr2,F3,Pdpn,Fgr,Itgax,Sfrp1,Mmp2,Ctsh,Nckap1l,Plvap,Cmklr1,Igsf10,Mgat5,Lrp1,Nbl1,C3ar1,Fbln1,Flrt2,Tgfbr2,Sdc3,Slamf8,Ptafr,Icam1,Myo1f,Col3a1,Lama2,Ccl19,Dcn,Cd300a,Clec7a,Lgals3,Ccbe1,Selp,Pdgfra,Sulf1
GO:0001817	regulation of cytokine production	38	698	3.42e-12	Wisp1,Cybb,Lbp,Cyba,Runx1,Csf1r,Anxa1,Slc11a1,Fcgr2b,Il6ra,Tlr2,Tnfrsf1b,Fgr,Tyrobp,Nckap1l,Cmklr1,Lrp1,Hpse,C3ar1,Ssc5d,Fbln1,Rab7b,Ly9,Ptafr,Tlr9,AF251705,Sirpa,Ccl19,Sulf2,Nfam1,Clec7a,Pld3,Syk,Ccbe1,Heg1,Cd84,Unc93b1,Sulf1	Wisp1,Cybb,Lbp,Cyba,Runx1,Csf1r,Anxa1,Slc11a1,Fcgr2b,Il6ra,Tlr2,Tnfrsf1b,Fgr,Tyrobp,Nckap1l,Cmklr1,Lrp1,Hpse,C3ar1,Ssc5d,Fbln1,Rab7b,Ly9,Ptafr,Tlr9,Cd300c2,Sirpa,Ccl19,Sulf2,Nfam1,Clec7a,Pld3,Syk,Ccbe1,Heg1,Cd84,Unc93b1,Sulf1
GO:2000026	regulation of multicellular organismal development	68	2150	7.29e-12	Itgb2,Col1a1,Ace,Spi1,Sfrp4,Cd44,Wisp1,Cybb,Ctsk,Wnt9b,Ntn4,Jade2,Dbn1,Loxl2,Runx1,Smoc2,Csf1r,Anxa1,Fbn1,Lrp4,Il6ra,Tlr2,F3,Pdpn,Tnfrsf1b,Cxcl1,Tyrobp,Itgax,Sfrp1,Ctsh,Nckap1l,C1qc,Igsf10,Gdf7,Lrp1,Hpse,Nbl1,Stab1,C3ar1,S1pr2,Flrt2,Tgfbr2,Gdf6,Gpc3,Rab7b,Slamf8,Tmem119,Tlr9,Col3a1,Lama2,Cd109,Scn1b,Tmem176a,Ccl19,Dcn,Ephb2,Sulf2,Nfam1,Col14a1,Pi16,Syk,Lgals3,Ccbe1,Pdgfra,Tmem176b,Glg1,Ccl21c,Sul…	Itgb2,Col1a1,Ace,Spi1,Sfrp4,Cd44,Wisp1,Cybb,Ctsk,Wnt9b,Ntn4,Jade2,Dbn1,Loxl2,Runx1,Smoc2,Csf1r,Anxa1,Fbn1,Lrp4,Il6ra,Tlr2,F3,Pdpn,Tnfrsf1b,Cxcl1,Tyrobp,Itgax,Sfrp1,Ctsh,Nckap1l,C1qc,Igsf10,Gdf7,Lrp1,Hpse,Nbl1,Stab1,C3ar1,S1pr2,Flrt2,Tgfbr2,Gdf6,Gpc3,Rab7b,Slamf8,Tmem119,Tlr9,Col3a1,Lama2,Cd109,Scn1b,Tmem176a,Ccl19,Dcn,Ephb2,Sulf2,Nfam1,Col14a1,Pi16,Syk,Lgals3,Ccbe1,Pdgfra,Tmem176b,Glg1,Ccl21c,Sul…
GO:0040012	regulation of locomotion	45	1010	7.72e-12	Col1a1,Ace,Wisp1,Lbp,Lgmn,Dbn1,Smoc2,Csf1r,Anxa1,Sele,Tlr2,F3,Pdpn,Fgr,Itgax,Sfrp1,Mmp2,Ctsh,Nckap1l,Plvap,Cmklr1,Igsf10,Mgat5,Lrp1,Nbl1,C3ar1,Fbln1,Flrt2,Tgfbr2,Sdc3,Slamf8,Ptafr,Icam1,Myo1f,Col3a1,Lama2,Ccl19,Dcn,Cd300a,Clec7a,Lgals3,Ccbe1,Selp,Pdgfra,Sulf1	Col1a1,Ace,Wisp1,Lbp,Lgmn,Dbn1,Smoc2,Csf1r,Anxa1,Sele,Tlr2,F3,Pdpn,Fgr,Itgax,Sfrp1,Mmp2,Ctsh,Nckap1l,Plvap,Cmklr1,Igsf10,Mgat5,Lrp1,Nbl1,C3ar1,Fbln1,Flrt2,Tgfbr2,Sdc3,Slamf8,Ptafr,Icam1,Myo1f,Col3a1,Lama2,Ccl19,Dcn,Cd300a,Clec7a,Lgals3,Ccbe1,Selp,Pdgfra,Sulf1
GO:0050776	regulation of immune response	36	645	8.15e-12	Itgb2,Cd44,Lbp,Enpp3,Serping1,Cfb,C2,Anxa1,Slc11a1,Fcgr2b,Tlr2,Tnfrsf1b,Fgr,Mmp2,Ctsh,Nckap1l,Cmklr1,C1qc,C1qb,C3ar1,C1ra,Slamf8,C4b,Ptafr,Fcgr4,Tlr9,Myo1f,Col3a1,Ccl19,Cd300a,Nfam1,Cfh,Clec7a,Syk,Lgals3,Cd84	Itgb2,Cd44,Lbp,Enpp3,Serping1,Cfb,C2,Anxa1,Slc11a1,Fcgr2b,Tlr2,Tnfrsf1b,Fgr,Mmp2,Ctsh,Nckap1l,Cmklr1,C1qc,C1qb,C3ar1,C1ra,Slamf8,C4b,Ptafr,Fcgr4,Tlr9,Myo1f,Col3a1,Ccl19,Cd300a,Nfam1,Cfh,Clec7a,Syk,Lgals3,Cd84
GO:0065007	biological regulation	182	10591	8.15e-12	Itgb2,S100a4,Col1a1,Ace,Spi1,Sfrp4,Tbxas1,Hck,Clec11a,Cd44,Wisp1,Itih4,Aldh1a3,Cybb,Pcolce2,Ctsk,Lbp,Stac2,C1qtnf1,Cyba,Igfbp4,Wnt9b,Aldh3a1,Enpp3,Ntn4,Jade2,Tns3,Pik3r5,Lgmn,Dbn1,Hexb,Scara5,Loxl2,Runx1,Serping1,Smoc2,Abcg1,Cfb,C2,Csf1r,Anxa1,Ifitm3,Clec3b,Slc11a1,Gpr39,Dpt,Sele,Fcgr2b,Gsn,Entpd2,Fbn1,Lrp4,Procr,Il6ra,Vcam1,Tlr2,F3,Pdpn,Tnfrsf1b,Fgr,Cxcl1,Col1a2,Pcolce,Hpgds,Tyrobp,Nucb2,Itgax,P…	Itgb2,S100a4,Col1a1,Ace,Spi1,Sfrp4,Tbxas1,Hck,Clec11a,Cd44,Wisp1,Itih4,Aldh1a3,Cybb,Pcolce2,Ctsk,Lbp,Stac2,C1qtnf1,Cyba,Igfbp4,Wnt9b,Aldh3a1,Enpp3,Ntn4,Jade2,Tns3,Pik3r5,Lgmn,Dbn1,Hexb,Scara5,Loxl2,Runx1,Serping1,Smoc2,Abcg1,Cfb,C2,Csf1r,Anxa1,Ifitm3,Clec3b,Slc11a1,Gpr39,Dpt,Sele,Fcgr2b,Gsn,Entpd2,Fbn1,Lrp4,Procr,Il6ra,Vcam1,Tlr2,F3,Pdpn,Tnfrsf1b,Fgr,Cxcl1,Col1a2,Pcolce,Hpgds,Tyrobp,Nucb2,Itgax,P…
GO:0009611	response to wounding	28	372	8.98e-12	Col1a1,Cd44,Serping1,Slc11a1,Entpd2,Procr,F3,Pdpn,Tyrobp,Mmp2,Ppl,Hpse,Myof,Fbln1,Tgfbr2,F10,Plec,Fcgr4,Col3a1,Dcn,Lilrb4,Itgb4,Sulf2,Cfh,Vwf,Lcp1,Pdgfra,Matn2	Col1a1,Cd44,Serping1,Slc11a1,Entpd2,Procr,F3,Pdpn,Tyrobp,Mmp2,Ppl,Hpse,Myof,Fbln1,Tgfbr2,F10,Plec,Fcgr4,Col3a1,Dcn,Lilrb4a,Itgb4,Sulf2,Cfh,Vwf,Lcp1,Pdgfra,Matn2
GO:0051241	negative regulation of multicellular organismal process	51	1304	1.27e-11	Ace,Cd44,Wisp1,Ctsk,Lbp,C1qtnf1,Cyba,Wnt9b,Lgmn,Dbn1,Loxl2,Runx1,Serping1,Anxa1,Slc11a1,Gpr39,Fcgr2b,Fbn1,Lrp4,Procr,Tlr2,Tnfrsf1b,Hpgds,Tyrobp,Sfrp1,Mmp2,Nckap1l,Cmklr1,C1qc,Lrp1,Stab1,Ssc5d,S1pr2,Fbln1,Tgfbr2,Slamf8,Tmem119,Tlr9,Col3a1,Tmem176a,Sirpa,Dcn,Ephb2,Anpep,Pi16,Cd84,Gpr35,Pdgfra,Tmem176b,Ccl21c,Sulf1	Ace,Cd44,Wisp1,Ctsk,Lbp,C1qtnf1,Cyba,Wnt9b,Lgmn,Dbn1,Loxl2,Runx1,Serping1,Anxa1,Slc11a1,Gpr39,Fcgr2b,Fbn1,Lrp4,Procr,Tlr2,Tnfrsf1b,Hpgds,Tyrobp,Sfrp1,Mmp2,Nckap1l,Cmklr1,C1qc,Lrp1,Stab1,Ssc5d,S1pr2,Fbln1,Tgfbr2,Slamf8,Tmem119,Tlr9,Col3a1,Tmem176a,Sirpa,Dcn,Ephb2,Anpep,Pi16,Cd84,Gpr35,Pdgfra,Tmem176b,Ccl21c,Sulf1
GO:0032101	regulation of response to external stimulus	41	871	2.08e-11	Ace,Cd44,Wisp1,Lbp,C1qtnf1,Cyba,Enpp3,Lgmn,Dbn1,Serping1,Smoc2,Anxa1,Fcgr2b,Tlr2,Pdpn,Tnfrsf1b,Fgr,Cxcl1,Nucb2,Mmp2,Nckap1l,Cmklr1,Lrp1,Hpse,Nbl1,C3ar1,Pik3ap1,Tgfbr2,Slamf8,Tlr9,Myo1f,Cd109,Sirpa,Ccl19,Ephb2,Clec7a,Pld3,Syk,Cd84,Selp,Pdgfra	Ace,Cd44,Wisp1,Lbp,C1qtnf1,Cyba,Enpp3,Lgmn,Dbn1,Serping1,Smoc2,Anxa1,Fcgr2b,Tlr2,Pdpn,Tnfrsf1b,Fgr,Cxcl1,Nucb2,Mmp2,Nckap1l,Cmklr1,Lrp1,Hpse,Nbl1,C3ar1,Pik3ap1,Tgfbr2,Slamf8,Tlr9,Myo1f,Cd109,Sirpa,Ccl19,Ephb2,Clec7a,Pld3,Syk,Cd84,Selp,Pdgfra
GO:0051270	regulation of cellular component movement	45	1048	2.27e-11	Col1a1,Ace,Wisp1,Lbp,Lgmn,Dbn1,Smoc2,Csf1r,Anxa1,Sele,Tlr2,F3,Pdpn,Fgr,Itgax,Sfrp1,Mmp2,Ctsh,Nckap1l,Plvap,Cmklr1,Igsf10,Mgat5,Lrp1,Nbl1,C3ar1,Fbln1,Flrt2,Tgfbr2,Sdc3,Slamf8,Ptafr,Icam1,Myo1f,Col3a1,Lama2,Ccl19,Dcn,Cd300a,Clec7a,Lgals3,Ccbe1,Selp,Pdgfra,Sulf1	Col1a1,Ace,Wisp1,Lbp,Lgmn,Dbn1,Smoc2,Csf1r,Anxa1,Sele,Tlr2,F3,Pdpn,Fgr,Itgax,Sfrp1,Mmp2,Ctsh,Nckap1l,Plvap,Cmklr1,Igsf10,Mgat5,Lrp1,Nbl1,C3ar1,Fbln1,Flrt2,Tgfbr2,Sdc3,Slamf8,Ptafr,Icam1,Myo1f,Col3a1,Lama2,Ccl19,Dcn,Cd300a,Clec7a,Lgals3,Ccbe1,Selp,Pdgfra,Sulf1
GO:0051240	positive regulation of multicellular organismal process	62	1902	3.25e-11	Itgb2,Col1a1,Ace,Tbxas1,Wisp1,Cybb,Lbp,C1qtnf1,Cyba,Jade2,Lgmn,Dbn1,Loxl2,Runx1,Smoc2,Csf1r,Anxa1,Slc11a1,Il6ra,Tlr2,F3,Pdpn,Tnfrsf1b,Fgr,Cxcl1,Tyrobp,Itgax,Plat,Ctsh,Nckap1l,Cmklr1,Gdf7,Lrp1,Hpse,Nbl1,C3ar1,Flrt2,Tgfbr2,Gdf6,Rab7b,Ly9,Tmem119,Ptafr,Fcgr4,Tlr9,Icam1,AF251705,Scn1b,Ccl19,Ephb2,Sulf2,Nfam1,Clec7a,Syk,Lgals3,Ccbe1,Heg1,Cd84,Selp,Unc93b1,Pdgfra,Sulf1	Itgb2,Col1a1,Ace,Tbxas1,Wisp1,Cybb,Lbp,C1qtnf1,Cyba,Jade2,Lgmn,Dbn1,Loxl2,Runx1,Smoc2,Csf1r,Anxa1,Slc11a1,Il6ra,Tlr2,F3,Pdpn,Tnfrsf1b,Fgr,Cxcl1,Tyrobp,Itgax,Plat,Ctsh,Nckap1l,Cmklr1,Gdf7,Lrp1,Hpse,Nbl1,C3ar1,Flrt2,Tgfbr2,Gdf6,Rab7b,Ly9,Tmem119,Ptafr,Fcgr4,Tlr9,Icam1,Cd300c2,Scn1b,Ccl19,Ephb2,Sulf2,Nfam1,Clec7a,Syk,Lgals3,Ccbe1,Heg1,Cd84,Selp,Unc93b1,Pdgfra,Sulf1
GO:0002252	immune effector process	29	435	4.7e-11	Ace,Lbp,Enpp3,Serping1,Cfb,C2,Ifitm3,Slc11a1,Fcgr2b,Tyrobp,Itgax,Ctsh,C1qc,C1qb,Lrp1,C1ra,Ly9,C4b,Cd300lb,Pirb,Tlr9,Icam1,Myo1f,Cd300a,Cfh,Clec7a,Syk,Lcp1,Unc93b1	Ace,Lbp,Enpp3,Serping1,Cfb,C2,Ifitm3,Slc11a1,Fcgr2b,Tyrobp,Itgax,Ctsh,C1qc,C1qb,Lrp1,C1ra,Ly9,C4b,Cd300lb,Pirb,Tlr9,Icam1,Myo1f,Cd300a,Cfh,Clec7a,Syk,Lcp1,Unc93b1
GO:0001819	positive regulation of cytokine production	29	436	4.83e-11	Cybb,Lbp,Cyba,Runx1,Csf1r,Anxa1,Slc11a1,Il6ra,Tlr2,Fgr,Tyrobp,Lrp1,Hpse,C3ar1,Rab7b,Ly9,Ptafr,Tlr9,AF251705,Ccl19,Sulf2,Nfam1,Clec7a,Syk,Ccbe1,Heg1,Cd84,Unc93b1,Sulf1	Cybb,Lbp,Cyba,Runx1,Csf1r,Anxa1,Slc11a1,Il6ra,Tlr2,Fgr,Tyrobp,Lrp1,Hpse,C3ar1,Rab7b,Ly9,Ptafr,Tlr9,Cd300c2,Ccl19,Sulf2,Nfam1,Clec7a,Syk,Ccbe1,Heg1,Cd84,Unc93b1,Sulf1
GO:0030335	positive regulation of cell migration	32	567	1.59e-10	Col1a1,Wisp1,Lbp,Lgmn,Smoc2,Csf1r,Anxa1,Sele,Tlr2,F3,Pdpn,Fgr,Itgax,Mmp2,Ctsh,Nckap1l,Plvap,Cmklr1,Mgat5,Lrp1,C3ar1,Fbln1,Tgfbr2,Ptafr,Icam1,Myo1f,Ccl19,Clec7a,Lgals3,Ccbe1,Selp,Pdgfra	Col1a1,Wisp1,Lbp,Lgmn,Smoc2,Csf1r,Anxa1,Sele,Tlr2,F3,Pdpn,Fgr,Itgax,Mmp2,Ctsh,Nckap1l,Plvap,Cmklr1,Mgat5,Lrp1,C3ar1,Fbln1,Tgfbr2,Ptafr,Icam1,Myo1f,Ccl19,Clec7a,Lgals3,Ccbe1,Selp,Pdgfra
GO:0050865	regulation of cell activation	32	569	1.7e-10	Itgb2,Cd44,Lbp,C1qtnf1,Enpp3,Runx1,Anxa1,Fcgr2b,Gsn,Vcam1,Pdpn,Tnfrsf1b,Fgr,Tyrobp,Sfrp1,Nckap1l,Tgfbr2,Slamf8,Ptafr,Cd300lb,Tlr9,Sirpa,Ccl19,Cd300a,Nfam1,Slamf7,Clec7a,Syk,Lgals3,Cd84,Selp,Pdgfra	Itgb2,Cd44,Lbp,C1qtnf1,Enpp3,Runx1,Anxa1,Fcgr2b,Gsn,Vcam1,Pdpn,Tnfrsf1b,Fgr,Tyrobp,Sfrp1,Nckap1l,Tgfbr2,Slamf8,Ptafr,Cd300lb,Tlr9,Sirpa,Ccl19,Cd300a,Nfam1,Slamf7,Clec7a,Syk,Lgals3,Cd84,Selp,Pdgfra
GO:0032879	regulation of localization	76	2806	2.27e-10	Itgb2,Col1a1,Ace,Sfrp4,Hck,Wisp1,Cybb,Lbp,Stac2,C1qtnf1,Cyba,Lgmn,Dbn1,Runx1,Smoc2,Abcg1,C2,Csf1r,Anxa1,Slc11a1,Gpr39,Sele,Fcgr2b,Gsn,Lrp4,Tlr2,F3,Pdpn,Tnfrsf1b,Fgr,Cxcl1,Tyrobp,Nucb2,Itgax,Sfrp1,Mmp2,Ctsh,Nckap1l,Plvap,Cmklr1,Igsf10,Mgat5,Lrp1,Nbl1,C3ar1,Fbln1,Pltp,Flrt2,Tgfbr2,Gpc3,Sdc3,Slamf8,Ptafr,Tlr9,Icam1,Myo1f,Col3a1,AF251705,Lama2,Scn1b,Sirpa,Ccl19,Dcn,Ephb2,Cd300a,Anpep,Clec7a,Syk,Lgals…	Itgb2,Col1a1,Ace,Sfrp4,Hck,Wisp1,Cybb,Lbp,Stac2,C1qtnf1,Cyba,Lgmn,Dbn1,Runx1,Smoc2,Abcg1,C2,Csf1r,Anxa1,Slc11a1,Gpr39,Sele,Fcgr2b,Gsn,Lrp4,Tlr2,F3,Pdpn,Tnfrsf1b,Fgr,Cxcl1,Tyrobp,Nucb2,Itgax,Sfrp1,Mmp2,Ctsh,Nckap1l,Plvap,Cmklr1,Igsf10,Mgat5,Lrp1,Nbl1,C3ar1,Fbln1,Pltp,Flrt2,Tgfbr2,Gpc3,Sdc3,Slamf8,Ptafr,Tlr9,Icam1,Myo1f,Col3a1,Cd300c2,Lama2,Scn1b,Sirpa,Ccl19,Dcn,Ephb2,Cd300a,Anpep,Clec7a,Syk,Lgals3…
GO:0034097	response to cytokine	38	818	2.39e-10	Col1a1,Spi1,Cd44,Itih4,Pcolce2,Cyba,Dbn1,Csf1r,Anxa1,Ifitm3,Slc11a1,Sele,Gsn,Entpd2,Il6ra,Tlr2,F3,Tnfrsf1b,Cxcl1,Pcolce,Sfrp1,Plvap,Ackr2,Rab7b,Pirb,Icam1,Col3a1,Aff3,Csf2rb2,Sirpa,Ccl19,Cfh,Capg,Syk,Laptm5,Selp,Gpr35,Ccl21c	Col1a1,Spi1,Cd44,Itih4,Pcolce2,Cyba,Dbn1,Csf1r,Anxa1,Ifitm3,Slc11a1,Sele,Gsn,Entpd2,Il6ra,Tlr2,F3,Tnfrsf1b,Cxcl1,Pcolce,Sfrp1,Plvap,Ackr2,Rab7b,Pirb,Icam1,Col3a1,Aff3,Csf2rb2,Sirpa,Ccl19,Cfh,Capg,Syk,Laptm5,Selp,Gpr35,Ccl21c
GO:0010033	response to organic substance	74	2742	5.81e-10	Itgb2,Col6a1,Col1a1,Ace,Spi1,Tbxas1,Cd44,Itih4,Cybb,Pcolce2,Lbp,Cyba,Aldh3a1,Lgmn,Dbn1,Runx1,Abcg1,Cfb,Csf1r,Anxa1,Ifitm3,Slc11a1,Sele,Fcgr2b,Gsn,Entpd2,Fbn1,Il6ra,Vcam1,Tlr2,F3,Tnfrsf1b,Cxcl1,Col1a2,Pcolce,Sfrp1,Mmp2,Ctsh,Plvap,Col16a1,Cilp,Gdf7,Lrp1,Ackr2,Ssc5d,Flrt2,Tgfbr2,Gdf6,Rab7b,Ptafr,Cd300lb,Pirb,Fcgr4,Tlr9,Icam1,Col3a1,Folr2,Aff3,Csf2rb2,Sirpa,Ccl19,Dcn,Lilrb4,Cd68,Ildr2,Cfh,Clec7a,Capg…	Itgb2,Col6a1,Col1a1,Ace,Spi1,Tbxas1,Cd44,Itih4,Cybb,Pcolce2,Lbp,Cyba,Aldh3a1,Lgmn,Dbn1,Runx1,Abcg1,Cfb,Csf1r,Anxa1,Ifitm3,Slc11a1,Sele,Fcgr2b,Gsn,Entpd2,Fbn1,Il6ra,Vcam1,Tlr2,F3,Tnfrsf1b,Cxcl1,Col1a2,Pcolce,Sfrp1,Mmp2,Ctsh,Plvap,Col16a1,Cilp,Gdf7,Lrp1,Ackr2,Ssc5d,Flrt2,Tgfbr2,Gdf6,Rab7b,Ptafr,Cd300lb,Pirb,Fcgr4,Tlr9,Icam1,Col3a1,Folr2,Aff3,Csf2rb2,Sirpa,Ccl19,Dcn,Lilrb4a,Cd68,Ildr2,Cfh,Clec7a,Cap…
GO:0042060	wound healing	22	265	7.64e-10	Col1a1,Cd44,Serping1,Slc11a1,Entpd2,Procr,F3,Pdpn,Ppl,Hpse,Myof,Fbln1,Tgfbr2,F10,Plec,Fcgr4,Col3a1,Dcn,Lilrb4,Cfh,Vwf,Pdgfra	Col1a1,Cd44,Serping1,Slc11a1,Entpd2,Procr,F3,Pdpn,Ppl,Hpse,Myof,Fbln1,Tgfbr2,F10,Plec,Fcgr4,Col3a1,Dcn,Lilrb4a,Cfh,Vwf,Pdgfra
GO:0040011	locomotion	45	1183	9.56e-10	Itgb2,Cd44,Lbp,Ntn4,Tns3,Hexb,Loxl2,Csf1r,Anxa1,Sele,Vcam1,Pdpn,Cxcl1,Plat,Mmp2,Itga11,Nckap1l,Cmklr1,Gdf7,Lrp1,Svep1,C3ar1,Ackr2,Pltp,Flrt2,Gpc3,Sdc3,Slamf8,Cd248,Ptafr,Icam1,Lama2,Scn1b,Sirpa,Ccl19,Ephb2,Itgb4,Syk,Lgals3,Lcp1,Selp,Gpr35,Pdgfra,Matn2,Ccl21c	Itgb2,Cd44,Lbp,Ntn4,Tns3,Hexb,Loxl2,Csf1r,Anxa1,Sele,Vcam1,Pdpn,Cxcl1,Plat,Mmp2,Itga11,Nckap1l,Cmklr1,Gdf7,Lrp1,Svep1,C3ar1,Ackr2,Pltp,Flrt2,Gpc3,Sdc3,Slamf8,Cd248,Ptafr,Icam1,Lama2,Scn1b,Sirpa,Ccl19,Ephb2,Itgb4,Syk,Lgals3,Lcp1,Selp,Gpr35,Pdgfra,Matn2,Ccl21c
GO:0010647	positive regulation of cell communication	56	1762	1.43e-09	S100a4,Col1a1,Sfrp4,Cd44,Wisp1,Aldh1a3,Lbp,C1qtnf1,Cyba,Igfbp4,Pik3r5,Lgmn,Dbn1,Runx1,Smoc2,Csf1r,Gpr39,Fcgr2b,Gsn,Il6ra,Tlr2,F3,Fgr,Nucb2,Sfrp1,Ctsh,Gdf7,Mgat5,Lrp1,Hpse,Srpx,Pik3ap1,Gdf6,Gpc3,F10,Tlr9,Icam1,Col3a1,AF251705,Lama2,Ccl19,Dcn,Ephb2,Sulf2,Nfam1,Clec7a,Steap3,Syk,Lgals3,Ccbe1,Cd84,Selp,Gpr35,Pdgfra,Ccl21c,Sulf1	S100a4,Col1a1,Sfrp4,Cd44,Wisp1,Aldh1a3,Lbp,C1qtnf1,Cyba,Igfbp4,Pik3r5,Lgmn,Dbn1,Runx1,Smoc2,Csf1r,Gpr39,Fcgr2b,Gsn,Il6ra,Tlr2,F3,Fgr,Nucb2,Sfrp1,Ctsh,Gdf7,Mgat5,Lrp1,Hpse,Srpx,Pik3ap1,Gdf6,Gpc3,F10,Tlr9,Icam1,Col3a1,Cd300c2,Lama2,Ccl19,Dcn,Ephb2,Sulf2,Nfam1,Clec7a,Steap3,Syk,Lgals3,Ccbe1,Cd84,Selp,Gpr35,Pdgfra,Ccl21c,Sulf1
GO:0023056	positive regulation of signaling	56	1769	1.63e-09	S100a4,Col1a1,Sfrp4,Cd44,Wisp1,Aldh1a3,Lbp,C1qtnf1,Cyba,Igfbp4,Pik3r5,Lgmn,Dbn1,Runx1,Smoc2,Csf1r,Gpr39,Fcgr2b,Gsn,Il6ra,Tlr2,F3,Fgr,Nucb2,Sfrp1,Ctsh,Gdf7,Mgat5,Lrp1,Hpse,Srpx,Pik3ap1,Gdf6,Gpc3,F10,Tlr9,Icam1,Col3a1,AF251705,Lama2,Ccl19,Dcn,Ephb2,Sulf2,Nfam1,Clec7a,Steap3,Syk,Lgals3,Ccbe1,Cd84,Selp,Gpr35,Pdgfra,Ccl21c,Sulf1	S100a4,Col1a1,Sfrp4,Cd44,Wisp1,Aldh1a3,Lbp,C1qtnf1,Cyba,Igfbp4,Pik3r5,Lgmn,Dbn1,Runx1,Smoc2,Csf1r,Gpr39,Fcgr2b,Gsn,Il6ra,Tlr2,F3,Fgr,Nucb2,Sfrp1,Ctsh,Gdf7,Mgat5,Lrp1,Hpse,Srpx,Pik3ap1,Gdf6,Gpc3,F10,Tlr9,Icam1,Col3a1,Cd300c2,Lama2,Ccl19,Dcn,Ephb2,Sulf2,Nfam1,Clec7a,Steap3,Syk,Lgals3,Ccbe1,Cd84,Selp,Gpr35,Pdgfra,Ccl21c,Sulf1
GO:0042221	response to chemical	88	3720	2.17e-09	Itgb2,Col6a1,Col1a1,Ace,Spi1,Tbxas1,Cd44,Itih4,Cybb,Pcolce2,Lbp,Cyba,Aldh3a1,Lgmn,Dbn1,Loxl2,Runx1,Abcg1,Cfb,C2,Csf1r,Anxa1,Ifitm3,Slc11a1,Gpr39,Sele,Fcgr2b,Gsn,Entpd2,Fbn1,Il6ra,Vcam1,Tlr2,F3,Tnfrsf1b,Cxcl1,Col1a2,Pcolce,Sfrp1,Mmp2,Ctsh,Nckap1l,Plvap,Col16a1,Cmklr1,Cilp,Gdf7,Lrp1,Nceh1,C3ar1,Ackr2,Ssc5d,Flrt2,Tgfbr2,Gdf6,Rab7b,Slamf8,Ptafr,Cd300lb,Plec,Pirb,Fcgr4,Tlr9,Icam1,Col3a1,Lama2,Folr2,Af…	Itgb2,Col6a1,Col1a1,Ace,Spi1,Tbxas1,Cd44,Itih4,Cybb,Pcolce2,Lbp,Cyba,Aldh3a1,Lgmn,Dbn1,Loxl2,Runx1,Abcg1,Cfb,C2,Csf1r,Anxa1,Ifitm3,Slc11a1,Gpr39,Sele,Fcgr2b,Gsn,Entpd2,Fbn1,Il6ra,Vcam1,Tlr2,F3,Tnfrsf1b,Cxcl1,Col1a2,Pcolce,Sfrp1,Mmp2,Ctsh,Nckap1l,Plvap,Col16a1,Cmklr1,Cilp,Gdf7,Lrp1,Nceh1,C3ar1,Ackr2,Ssc5d,Flrt2,Tgfbr2,Gdf6,Rab7b,Slamf8,Ptafr,Cd300lb,Plec,Pirb,Fcgr4,Tlr9,Icam1,Col3a1,Lama2,Folr2,Af…
GO:0007166	cell surface receptor signaling pathway	55	1741	2.77e-09	Itgb2,Col1a1,Spi1,Sfrp4,Hck,Cd44,Wisp1,Lbp,Wnt9b,Jade2,Csf1r,Anxa1,Ifitm3,Fcgr2b,Lrp4,Il6ra,Tlr2,F3,Tnfrsf1b,Fgr,Cxcl1,Col1a2,Tyrobp,Itgax,Plat,Sfrp1,Itga11,Nckap1l,Plvap,Cmklr1,Gdf7,Svep1,Nceh1,C3ar1,Ackr2,Gpr133,Flrt2,Tgfbr2,Gdf6,Ptafr,Pirb,Fcgr4,Col4a4,Col3a1,Csf2rb2,Ccl19,Ephb2,Itgb4,Sulf2,Nfam1,Syk,Gpr35,Pdgfra,Ccl21c,Sulf1	Itgb2,Col1a1,Spi1,Sfrp4,Hck,Cd44,Wisp1,Lbp,Wnt9b,Jade2,Csf1r,Anxa1,Ifitm3,Fcgr2b,Lrp4,Il6ra,Tlr2,F3,Tnfrsf1b,Fgr,Cxcl1,Col1a2,Tyrobp,Itgax,Plat,Sfrp1,Itga11,Nckap1l,Plvap,Cmklr1,Gdf7,Svep1,Nceh1,C3ar1,Ackr2,Adgrd1,Flrt2,Tgfbr2,Gdf6,Ptafr,Pirb,Fcgr4,Col4a4,Col3a1,Csf2rb2,Ccl19,Ephb2,Itgb4,Sulf2,Nfam1,Syk,Gpr35,Pdgfra,Ccl21c,Sulf1
GO:0071310	cellular response to organic substance	59	1987	4.6e-09	Col6a1,Col1a1,Spi1,Cd44,Cybb,Pcolce2,Lbp,Cyba,Lgmn,Dbn1,Runx1,Csf1r,Anxa1,Ifitm3,Fcgr2b,Gsn,Entpd2,Fbn1,Il6ra,Vcam1,Tlr2,F3,Tnfrsf1b,Cxcl1,Col1a2,Pcolce,Sfrp1,Mmp2,Ctsh,Plvap,Col16a1,Cilp,Gdf7,Lrp1,Ackr2,Flrt2,Tgfbr2,Gdf6,Rab7b,Ptafr,Cd300lb,Pirb,Fcgr4,Tlr9,Icam1,Col3a1,Folr2,Csf2rb2,Sirpa,Ccl19,Lilrb4,Cd68,Capg,Syk,Laptm5,Selp,Gpr35,Pdgfra,Ccl21c	Col6a1,Col1a1,Spi1,Cd44,Cybb,Pcolce2,Lbp,Cyba,Lgmn,Dbn1,Runx1,Csf1r,Anxa1,Ifitm3,Fcgr2b,Gsn,Entpd2,Fbn1,Il6ra,Vcam1,Tlr2,F3,Tnfrsf1b,Cxcl1,Col1a2,Pcolce,Sfrp1,Mmp2,Ctsh,Plvap,Col16a1,Cilp,Gdf7,Lrp1,Ackr2,Flrt2,Tgfbr2,Gdf6,Rab7b,Ptafr,Cd300lb,Pirb,Fcgr4,Tlr9,Icam1,Col3a1,Folr2,Csf2rb2,Sirpa,Ccl19,Lilrb4a,Cd68,Capg,Syk,Laptm5,Selp,Gpr35,Pdgfra,Ccl21c
GO:0048522	positive regulation of cellular process	111	5407	6.17e-09	Itgb2,S100a4,Col1a1,Ace,Spi1,Sfrp4,Hck,Clec11a,Cd44,Wisp1,Aldh1a3,Pcolce2,Lbp,Stac2,C1qtnf1,Cyba,Igfbp4,Aldh3a1,Jade2,Tns3,Pik3r5,Lgmn,Dbn1,Hexb,Loxl2,Runx1,Smoc2,Abcg1,C2,Csf1r,Anxa1,Clec3b,Slc11a1,Gpr39,Sele,Fcgr2b,Gsn,Fbn1,Lrp4,Il6ra,Vcam1,Tlr2,F3,Pdpn,Tnfrsf1b,Fgr,Cxcl1,Pcolce,Tyrobp,Nucb2,Itgax,Sfrp1,Mmp2,Ctsh,Nckap1l,Plvap,Col16a1,Cmklr1,Gdf7,Mgat5,Spon1,Lrp1,Hpse,Nbl1,Srpx,C3ar1,Fbln2,Pik3…	Itgb2,S100a4,Col1a1,Ace,Spi1,Sfrp4,Hck,Clec11a,Cd44,Wisp1,Aldh1a3,Pcolce2,Lbp,Stac2,C1qtnf1,Cyba,Igfbp4,Aldh3a1,Jade2,Tns3,Pik3r5,Lgmn,Dbn1,Hexb,Loxl2,Runx1,Smoc2,Abcg1,C2,Csf1r,Anxa1,Clec3b,Slc11a1,Gpr39,Sele,Fcgr2b,Gsn,Fbn1,Lrp4,Il6ra,Vcam1,Tlr2,F3,Pdpn,Tnfrsf1b,Fgr,Cxcl1,Pcolce,Tyrobp,Nucb2,Itgax,Sfrp1,Mmp2,Ctsh,Nckap1l,Plvap,Col16a1,Cmklr1,Gdf7,Mgat5,Spon1,Lrp1,Hpse,Nbl1,Srpx,C3ar1,Fbln2,Pik3…
GO:0010646	regulation of cell communication	79	3215	6.64e-09	S100a4,Col1a1,Sfrp4,Cd44,Wisp1,Aldh1a3,Lbp,C1qtnf1,Cyba,Igfbp4,Pik3r5,Lgmn,Dbn1,Runx1,Smoc2,Csf1r,Anxa1,Gpr39,Fcgr2b,Gsn,Fbn1,Lrp4,Il6ra,Tlr2,F3,Fgr,Tyrobp,Nucb2,Plat,Sfrp1,Ctsh,Cmklr1,Cilp,Gdf7,Mgat5,Sorcs2,Tlr13,Lrp1,Hpse,Myof,Nbl1,Srpx,Pik3ap1,S1pr2,Fbln1,Gdf6,Gpc3,Rab7b,F10,Cdh11,Pirb,Tlr9,Icam1,Col3a1,Adamtsl2,AF251705,Lama2,Cd109,Sirpa,Ccl19,Dcn,Ephb2,Cd300a,Sulf2,Nfam1,Clec7a,Steap3,Syk,Lg…	S100a4,Col1a1,Sfrp4,Cd44,Wisp1,Aldh1a3,Lbp,C1qtnf1,Cyba,Igfbp4,Pik3r5,Lgmn,Dbn1,Runx1,Smoc2,Csf1r,Anxa1,Gpr39,Fcgr2b,Gsn,Fbn1,Lrp4,Il6ra,Tlr2,F3,Fgr,Tyrobp,Nucb2,Plat,Sfrp1,Ctsh,Cmklr1,Cilp,Gdf7,Mgat5,Sorcs2,Tlr13,Lrp1,Hpse,Myof,Nbl1,Srpx,Pik3ap1,S1pr2,Fbln1,Gdf6,Gpc3,Rab7b,F10,Cdh11,Pirb,Tlr9,Icam1,Col3a1,Adamtsl2,Cd300c2,Lama2,Cd109,Sirpa,Ccl19,Dcn,Ephb2,Cd300a,Sulf2,Nfam1,Clec7a,Steap3,Syk,Lga…
GO:0009653	anatomical structure morphogenesis	63	2244	7.44e-09	Col6a1,Col1a1,Ace,Spi1,Sfrp4,Angptl2,Cd44,Aldh1a3,Wnt9b,Ntn4,Jade2,Dbn1,Loxl2,Runx1,Csf1r,Fbn1,Lrp4,Vcam1,Tlr2,Pdpn,Fgr,Col1a2,Sfrp1,Mmp2,Ctsh,Nckap1l,Col16a1,Tgfbi,Gdf7,Lrp1,Hpse,Myof,Nbl1,Svep1,Flrt2,Tgfbr2,Gpc3,Tmem119,Cd248,Col12a1,Cdh11,Atrnl1,Col3a1,Lama2,Cd109,Aff3,Scn1b,Ptgfrn,Tnfaip2,Ephb2,Itgb4,Anpep,Gas7,Col14a1,Cfh,Syk,Ccbe1,Heg1,Unc93b1,Pdgfra,Matn2,Glg1,Sulf1	Col6a1,Col1a1,Ace,Spi1,Sfrp4,Angptl2,Cd44,Aldh1a3,Wnt9b,Ntn4,Jade2,Dbn1,Loxl2,Runx1,Csf1r,Fbn1,Lrp4,Vcam1,Tlr2,Pdpn,Fgr,Col1a2,Sfrp1,Mmp2,Ctsh,Nckap1l,Col16a1,Tgfbi,Gdf7,Lrp1,Hpse,Myof,Nbl1,Svep1,Flrt2,Tgfbr2,Gpc3,Tmem119,Cd248,Col12a1,Cdh11,Atrnl1,Col3a1,Lama2,Cd109,Aff3,Scn1b,Ptgfrn,Tnfaip2,Ephb2,Itgb4,Anpep,Gas7,Col14a1,Cfh,Syk,Ccbe1,Heg1,Unc93b1,Pdgfra,Matn2,Glg1,Sulf1
GO:0023051	regulation of signaling	79	3227	7.69e-09	S100a4,Col1a1,Sfrp4,Cd44,Wisp1,Aldh1a3,Lbp,C1qtnf1,Cyba,Igfbp4,Pik3r5,Lgmn,Dbn1,Runx1,Smoc2,Csf1r,Anxa1,Gpr39,Fcgr2b,Gsn,Fbn1,Lrp4,Il6ra,Tlr2,F3,Fgr,Tyrobp,Nucb2,Plat,Sfrp1,Ctsh,Cmklr1,Cilp,Gdf7,Mgat5,Sorcs2,Tlr13,Lrp1,Hpse,Myof,Nbl1,Srpx,Pik3ap1,S1pr2,Fbln1,Gdf6,Gpc3,Rab7b,F10,Cdh11,Pirb,Tlr9,Icam1,Col3a1,Adamtsl2,AF251705,Lama2,Cd109,Sirpa,Ccl19,Dcn,Ephb2,Cd300a,Sulf2,Nfam1,Clec7a,Steap3,Syk,Lg…	S100a4,Col1a1,Sfrp4,Cd44,Wisp1,Aldh1a3,Lbp,C1qtnf1,Cyba,Igfbp4,Pik3r5,Lgmn,Dbn1,Runx1,Smoc2,Csf1r,Anxa1,Gpr39,Fcgr2b,Gsn,Fbn1,Lrp4,Il6ra,Tlr2,F3,Fgr,Tyrobp,Nucb2,Plat,Sfrp1,Ctsh,Cmklr1,Cilp,Gdf7,Mgat5,Sorcs2,Tlr13,Lrp1,Hpse,Myof,Nbl1,Srpx,Pik3ap1,S1pr2,Fbln1,Gdf6,Gpc3,Rab7b,F10,Cdh11,Pirb,Tlr9,Icam1,Col3a1,Adamtsl2,Cd300c2,Lama2,Cd109,Sirpa,Ccl19,Dcn,Ephb2,Cd300a,Sulf2,Nfam1,Clec7a,Steap3,Syk,Lga…
GO:0032501	multicellular organismal process	122	6272	9.35e-09	Itgb2,Col6a1,Col1a1,Ace,Spi1,Sfrp4,Tbxas1,Angptl2,Clec11a,Cd44,Wisp1,Aldh1a3,Ctsk,Stac2,Cyba,Wnt9b,Ntn4,Jade2,Tns3,Lgmn,Dbn1,Hexb,Loxl2,Runx1,Serping1,Abcg1,Csf1r,Anxa1,Clec3b,Slc11a1,Gpr39,Fcgr2b,Gsn,Entpd2,Fbn1,Lrp4,Procr,Olfml3,Il6ra,Vcam1,Tlr2,F3,Pdpn,Tnfrsf1b,Fgr,Col1a2,Tyrobp,Sfrp1,Man2b1,Mmp2,Ctsh,Nckap1l,Col16a1,Igsf10,Tgfbi,Gdf7,Ppl,Adamts2,C1qb,Lgi2,Lrp1,Hpse,Nbl1,Svep1,C3ar1,Ssc5d,Fbln…	Itgb2,Col6a1,Col1a1,Ace,Spi1,Sfrp4,Tbxas1,Angptl2,Clec11a,Cd44,Wisp1,Aldh1a3,Ctsk,Stac2,Cyba,Wnt9b,Ntn4,Jade2,Tns3,Lgmn,Dbn1,Hexb,Loxl2,Runx1,Serping1,Abcg1,Csf1r,Anxa1,Clec3b,Slc11a1,Gpr39,Fcgr2b,Gsn,Entpd2,Fbn1,Lrp4,Procr,Olfml3,Il6ra,Vcam1,Tlr2,F3,Pdpn,Tnfrsf1b,Fgr,Col1a2,Tyrobp,Sfrp1,Man2b1,Mmp2,Ctsh,Nckap1l,Col16a1,Igsf10,Tgfbi,Gdf7,Ppl,Adamts2,C1qb,Lgi2,Lrp1,Hpse,Nbl1,Svep1,C3ar1,Ssc5d,Fbln…
GO:0050794	regulation of cellular process	162	9541	9.35e-09	Itgb2,S100a4,Col1a1,Ace,Spi1,Sfrp4,Hck,Clec11a,Cd44,Wisp1,Itih4,Aldh1a3,Cybb,Pcolce2,Lbp,Stac2,C1qtnf1,Cyba,Igfbp4,Wnt9b,Aldh3a1,Enpp3,Jade2,Tns3,Pik3r5,Lgmn,Dbn1,Hexb,Loxl2,Runx1,Serping1,Smoc2,Abcg1,C2,Csf1r,Anxa1,Ifitm3,Clec3b,Slc11a1,Gpr39,Dpt,Sele,Fcgr2b,Gsn,Entpd2,Fbn1,Lrp4,Il6ra,Vcam1,Tlr2,F3,Pdpn,Tnfrsf1b,Fgr,Cxcl1,Col1a2,Pcolce,Hpgds,Tyrobp,Nucb2,Itgax,Plat,Sfrp1,Mmp2,Cotl1,Itga11,Ctsh,N…	Itgb2,S100a4,Col1a1,Ace,Spi1,Sfrp4,Hck,Clec11a,Cd44,Wisp1,Itih4,Aldh1a3,Cybb,Pcolce2,Lbp,Stac2,C1qtnf1,Cyba,Igfbp4,Wnt9b,Aldh3a1,Enpp3,Jade2,Tns3,Pik3r5,Lgmn,Dbn1,Hexb,Loxl2,Runx1,Serping1,Smoc2,Abcg1,C2,Csf1r,Anxa1,Ifitm3,Clec3b,Slc11a1,Gpr39,Dpt,Sele,Fcgr2b,Gsn,Entpd2,Fbn1,Lrp4,Il6ra,Vcam1,Tlr2,F3,Pdpn,Tnfrsf1b,Fgr,Cxcl1,Col1a2,Pcolce,Hpgds,Tyrobp,Nucb2,Itgax,Plat,Sfrp1,Mmp2,Cotl1,Itga11,Ctsh,N…
GO:0009967	positive regulation of signal transduction	50	1538	9.88e-09	S100a4,Col1a1,Sfrp4,Cd44,Wisp1,Aldh1a3,Lbp,C1qtnf1,Cyba,Igfbp4,Pik3r5,Dbn1,Smoc2,Csf1r,Gpr39,Fcgr2b,Gsn,Il6ra,Tlr2,F3,Fgr,Sfrp1,Ctsh,Gdf7,Mgat5,Lrp1,Hpse,Srpx,Pik3ap1,Gdf6,Gpc3,F10,Tlr9,Icam1,Col3a1,Ccl19,Dcn,Ephb2,Sulf2,Nfam1,Clec7a,Steap3,Syk,Ccbe1,Cd84,Selp,Gpr35,Pdgfra,Ccl21c,Sulf1	S100a4,Col1a1,Sfrp4,Cd44,Wisp1,Aldh1a3,Lbp,C1qtnf1,Cyba,Igfbp4,Pik3r5,Dbn1,Smoc2,Csf1r,Gpr39,Fcgr2b,Gsn,Il6ra,Tlr2,F3,Fgr,Sfrp1,Ctsh,Gdf7,Mgat5,Lrp1,Hpse,Srpx,Pik3ap1,Gdf6,Gpc3,F10,Tlr9,Icam1,Col3a1,Ccl19,Dcn,Ephb2,Sulf2,Nfam1,Clec7a,Steap3,Syk,Ccbe1,Cd84,Selp,Gpr35,Pdgfra,Ccl21c,Sulf1
GO:0001775	cell activation	30	599	9.97e-09	Itgb2,Spi1,Cd44,Lbp,Enpp3,Anxa1,Slc11a1,Entpd2,Tlr2,Tyrobp,Lrp1,Tgfbr2,Slamf8,Ly9,Pirb,Fcgr4,Tlr9,Icam1,Myo1f,Ccl19,Lilrb4,Cd300a,Nfam1,Cfh,Clec7a,Vwf,Syk,Lcp1,Wdfy4,Pdgfra	Itgb2,Spi1,Cd44,Lbp,Enpp3,Anxa1,Slc11a1,Entpd2,Tlr2,Tyrobp,Lrp1,Tgfbr2,Slamf8,Ly9,Pirb,Fcgr4,Tlr9,Icam1,Myo1f,Ccl19,Lilrb4a,Cd300a,Nfam1,Cfh,Clec7a,Vwf,Syk,Lcp1,Wdfy4,Pdgfra
GO:0042127	regulation of cell population proliferation	52	1650	1.07e-08	Ace,Sfrp4,Hck,Clec11a,Cd44,Wisp1,Cyba,Aldh3a1,Enpp3,Tns3,Lgmn,Runx1,Csf1r,Anxa1,Ifitm3,Dpt,Fcgr2b,Il6ra,Vcam1,Tlr2,F3,Pdpn,Tnfrsf1b,Fgr,Cxcl1,Hpgds,Tyrobp,Itgax,Sfrp1,Mmp2,Ctsh,Nckap1l,Hpse,Srpx,C3ar1,Fbln1,Tgfbr2,Gpc3,Tmem119,Cd248,Ptafr,Tlr9,Cd109,Folr2,Ccl19,Cd300a,Sulf2,Clec7a,Syk,Lgals3,Pdgfra,Sulf1	Ace,Sfrp4,Hck,Clec11a,Cd44,Wisp1,Cyba,Aldh3a1,Enpp3,Tns3,Lgmn,Runx1,Csf1r,Anxa1,Ifitm3,Dpt,Fcgr2b,Il6ra,Vcam1,Tlr2,F3,Pdpn,Tnfrsf1b,Fgr,Cxcl1,Hpgds,Tyrobp,Itgax,Sfrp1,Mmp2,Ctsh,Nckap1l,Hpse,Srpx,C3ar1,Fbln1,Tgfbr2,Gpc3,Tmem119,Cd248,Ptafr,Tlr9,Cd109,Folr2,Ccl19,Cd300a,Sulf2,Clec7a,Syk,Lgals3,Pdgfra,Sulf1
GO:0050778	positive regulation of immune response	26	450	1.15e-08	Itgb2,Cd44,Lbp,Serping1,Cfb,C2,Anxa1,Slc11a1,Fcgr2b,Tlr2,Fgr,Mmp2,Nckap1l,Cmklr1,C1qc,C1qb,C3ar1,C1ra,C4b,Ptafr,Tlr9,Ccl19,Nfam1,Cfh,Clec7a,Syk	Itgb2,Cd44,Lbp,Serping1,Cfb,C2,Anxa1,Slc11a1,Fcgr2b,Tlr2,Fgr,Mmp2,Nckap1l,Cmklr1,C1qc,C1qb,C3ar1,C1ra,C4b,Ptafr,Tlr9,Ccl19,Nfam1,Cfh,Clec7a,Syk
GO:0002694	regulation of leukocyte activation	28	527	1.24e-08	Itgb2,Cd44,Lbp,Enpp3,Runx1,Anxa1,Fcgr2b,Gsn,Vcam1,Tnfrsf1b,Fgr,Tyrobp,Sfrp1,Nckap1l,Tgfbr2,Slamf8,Ptafr,Cd300lb,Tlr9,Sirpa,Ccl19,Cd300a,Nfam1,Slamf7,Clec7a,Syk,Lgals3,Cd84	Itgb2,Cd44,Lbp,Enpp3,Runx1,Anxa1,Fcgr2b,Gsn,Vcam1,Tnfrsf1b,Fgr,Tyrobp,Sfrp1,Nckap1l,Tgfbr2,Slamf8,Ptafr,Cd300lb,Tlr9,Sirpa,Ccl19,Cd300a,Nfam1,Slamf7,Clec7a,Syk,Lgals3,Cd84
GO:0050764	regulation of phagocytosis	14	100	1.24e-08	Hck,Lbp,Cyba,C2,Slc11a1,Fcgr2b,Tlr2,Fgr,Nckap1l,Lrp1,Sirpa,Cd300a,Clec7a,Syk	Hck,Lbp,Cyba,C2,Slc11a1,Fcgr2b,Tlr2,Fgr,Nckap1l,Lrp1,Sirpa,Cd300a,Clec7a,Syk
GO:0009966	regulation of signal transduction	71	2767	1.31e-08	S100a4,Col1a1,Sfrp4,Cd44,Wisp1,Aldh1a3,Lbp,C1qtnf1,Cyba,Igfbp4,Pik3r5,Lgmn,Dbn1,Runx1,Smoc2,Csf1r,Gpr39,Fcgr2b,Gsn,Fbn1,Lrp4,Il6ra,Tlr2,F3,Fgr,Nucb2,Sfrp1,Ctsh,Cmklr1,Cilp,Gdf7,Mgat5,Tlr13,Lrp1,Hpse,Myof,Nbl1,Srpx,Pik3ap1,S1pr2,Fbln1,Gdf6,Gpc3,Rab7b,F10,Tlr9,Icam1,Col3a1,Adamtsl2,Cd109,Sirpa,Ccl19,Dcn,Ephb2,Cd300a,Sulf2,Nfam1,Clec7a,Steap3,Syk,Lgals3,Ccbe1,Heg1,Cd84,Bicc1,Selp,Gpr35,Pdgfra,Glg1,C…	S100a4,Col1a1,Sfrp4,Cd44,Wisp1,Aldh1a3,Lbp,C1qtnf1,Cyba,Igfbp4,Pik3r5,Lgmn,Dbn1,Runx1,Smoc2,Csf1r,Gpr39,Fcgr2b,Gsn,Fbn1,Lrp4,Il6ra,Tlr2,F3,Fgr,Nucb2,Sfrp1,Ctsh,Cmklr1,Cilp,Gdf7,Mgat5,Tlr13,Lrp1,Hpse,Myof,Nbl1,Srpx,Pik3ap1,S1pr2,Fbln1,Gdf6,Gpc3,Rab7b,F10,Tlr9,Icam1,Col3a1,Adamtsl2,Cd109,Sirpa,Ccl19,Dcn,Ephb2,Cd300a,Sulf2,Nfam1,Clec7a,Steap3,Syk,Lgals3,Ccbe1,Heg1,Cd84,Bicc1,Selp,Gpr35,Pdgfra,Glg1,C…
GO:0009987	cellular process	201	13330	2.8e-08	Itgb2,Col6a1,Col1a1,Ace,Spi1,Sfrp4,Tbxas1,Hck,Man1a,Clec11a,Cd44,Wisp1,Itih4,Aldh1a3,Cybb,Pcolce2,Ctsk,Lbp,Stac2,C1qtnf1,Cyba,Igfbp4,Wnt9b,Aldh3a1,Enpp3,Ntn4,Jade2,Tns3,Abcc3,Pik3r5,Lgmn,Dbn1,Hexb,Scara5,Loxl2,Runx1,Smoc2,Abcg1,Emilin2,Cfb,Csf1r,Anxa1,Slc15a3,Ifitm3,Gusb,Slc11a1,Gpr39,Dpt,Sele,Fcgr2b,Gsn,Entpd2,Fbn1,Lrp4,Cpxm1,Il6ra,Vcam1,Prss12,Tlr2,F3,Pdpn,Tnfrsf1b,Fgr,Man2b2,Cxcl1,Col1a2,Pcolc…	Itgb2,Col6a1,Col1a1,Ace,Spi1,Sfrp4,Tbxas1,Hck,Man1a,Clec11a,Cd44,Wisp1,Itih4,Aldh1a3,Cybb,Pcolce2,Ctsk,Lbp,Stac2,C1qtnf1,Cyba,Igfbp4,Wnt9b,Aldh3a1,Enpp3,Ntn4,Jade2,Tns3,Abcc3,Pik3r5,Lgmn,Dbn1,Hexb,Scara5,Loxl2,Runx1,Smoc2,Abcg1,Emilin2,Cfb,Csf1r,Anxa1,Slc15a3,Ifitm3,Gusb,Slc11a1,Gpr39,Dpt,Sele,Fcgr2b,Gsn,Entpd2,Fbn1,Lrp4,Cpxm1,Il6ra,Vcam1,Prss12,Tlr2,F3,Pdpn,Tnfrsf1b,Fgr,Man2b2,Cxcl1,Col1a2,Pcolc…
GO:0032502	developmental process	111	5629	6.36e-08	Col6a1,Col1a1,Ace,Spi1,Sfrp4,Hck,Angptl2,Cd44,Wisp1,Aldh1a3,Wnt9b,Aldh3a1,Ntn4,Jade2,Tns3,Dbn1,Hexb,Loxl2,Runx1,Serping1,Csf1r,Anxa1,Clec3b,Fcgr2b,Gsn,Fbn1,Lrp4,Olfml3,Il6ra,Vcam1,Tlr2,Pdpn,Tnfrsf1b,Fgr,Col1a2,Tyrobp,Sfrp1,Mmp2,Ctsh,Nckap1l,Plvap,Col16a1,Igsf10,Tgfbi,Gdf7,Ppl,Adamts2,C1qb,Lgi2,Lrp1,Hpse,Myof,Nbl1,Svep1,C3ar1,Ssc5d,Fbln1,Flrt2,Lhfpl2,Tgfbr2,Gdf6,Gpc3,Slamf8,Ly9,Tmem119,Cd248,Col12…	Col6a1,Col1a1,Ace,Spi1,Sfrp4,Hck,Angptl2,Cd44,Wisp1,Aldh1a3,Wnt9b,Aldh3a1,Ntn4,Jade2,Tns3,Dbn1,Hexb,Loxl2,Runx1,Serping1,Csf1r,Anxa1,Clec3b,Fcgr2b,Gsn,Fbn1,Lrp4,Olfml3,Il6ra,Vcam1,Tlr2,Pdpn,Tnfrsf1b,Fgr,Col1a2,Tyrobp,Sfrp1,Mmp2,Ctsh,Nckap1l,Plvap,Col16a1,Igsf10,Tgfbi,Gdf7,Ppl,Adamts2,C1qb,Lgi2,Lrp1,Hpse,Myof,Nbl1,Svep1,C3ar1,Ssc5d,Fbln1,Flrt2,Lhfpl2,Tgfbr2,Gdf6,Gpc3,Slamf8,Ly9,Tmem119,Cd248,Col12…
GO:0071345	cellular response to cytokine stimulus	31	698	7.03e-08	Col1a1,Spi1,Cd44,Pcolce2,Cyba,Dbn1,Csf1r,Ifitm3,Gsn,Entpd2,Il6ra,Tlr2,F3,Tnfrsf1b,Cxcl1,Pcolce,Sfrp1,Plvap,Ackr2,Rab7b,Pirb,Icam1,Csf2rb2,Sirpa,Ccl19,Capg,Syk,Laptm5,Selp,Gpr35,Ccl21c	Col1a1,Spi1,Cd44,Pcolce2,Cyba,Dbn1,Csf1r,Ifitm3,Gsn,Entpd2,Il6ra,Tlr2,F3,Tnfrsf1b,Cxcl1,Pcolce,Sfrp1,Plvap,Ackr2,Rab7b,Pirb,Icam1,Csf2rb2,Sirpa,Ccl19,Capg,Syk,Laptm5,Selp,Gpr35,Ccl21c
GO:0048731	system development	93	4350	7.83e-08	Col6a1,Col1a1,Ace,Spi1,Sfrp4,Angptl2,Cd44,Wisp1,Aldh1a3,Wnt9b,Ntn4,Jade2,Tns3,Dbn1,Hexb,Loxl2,Runx1,Csf1r,Anxa1,Clec3b,Fcgr2b,Gsn,Fbn1,Lrp4,Il6ra,Vcam1,Tlr2,Pdpn,Tnfrsf1b,Fgr,Col1a2,Tyrobp,Sfrp1,Mmp2,Ctsh,Nckap1l,Igsf10,Tgfbi,Gdf7,Ppl,Adamts2,C1qb,Lgi2,Lrp1,Hpse,Nbl1,Svep1,C3ar1,Flrt2,Tgfbr2,Gdf6,Gpc3,Slamf8,Ly9,Tmem119,Cd248,Col12a1,Cdh11,Atrnl1,Pirb,Tlr9,Icam1,Col4a4,Col3a1,Adamtsl2,Lama2,Cd109…	Col6a1,Col1a1,Ace,Spi1,Sfrp4,Angptl2,Cd44,Wisp1,Aldh1a3,Wnt9b,Ntn4,Jade2,Tns3,Dbn1,Hexb,Loxl2,Runx1,Csf1r,Anxa1,Clec3b,Fcgr2b,Gsn,Fbn1,Lrp4,Il6ra,Vcam1,Tlr2,Pdpn,Tnfrsf1b,Fgr,Col1a2,Tyrobp,Sfrp1,Mmp2,Ctsh,Nckap1l,Igsf10,Tgfbi,Gdf7,Ppl,Adamts2,C1qb,Lgi2,Lrp1,Hpse,Nbl1,Svep1,C3ar1,Flrt2,Tgfbr2,Gdf6,Gpc3,Slamf8,Ly9,Tmem119,Cd248,Col12a1,Cdh11,Atrnl1,Pirb,Tlr9,Icam1,Col4a4,Col3a1,Adamtsl2,Lama2,Cd109…
GO:0016477	cell migration	34	845	1.05e-07	Itgb2,Cd44,Lbp,Ntn4,Tns3,Hexb,Loxl2,Anxa1,Sele,Vcam1,Pdpn,Cxcl1,Plat,Mmp2,Itga11,Nckap1l,Svep1,Ackr2,Gpc3,Sdc3,Slamf8,Cd248,Icam1,Sirpa,Ccl19,Itgb4,Syk,Lgals3,Lcp1,Selp,Gpr35,Pdgfra,Matn2,Ccl21c	Itgb2,Cd44,Lbp,Ntn4,Tns3,Hexb,Loxl2,Anxa1,Sele,Vcam1,Pdpn,Cxcl1,Plat,Mmp2,Itga11,Nckap1l,Svep1,Ackr2,Gpc3,Sdc3,Slamf8,Cd248,Icam1,Sirpa,Ccl19,Itgb4,Syk,Lgals3,Lcp1,Selp,Gpr35,Pdgfra,Matn2,Ccl21c
GO:0070887	cellular response to chemical stimulus	65	2535	1.1e-07	Itgb2,Col6a1,Col1a1,Spi1,Cd44,Cybb,Pcolce2,Lbp,Cyba,Lgmn,Dbn1,Runx1,Csf1r,Anxa1,Ifitm3,Gpr39,Fcgr2b,Gsn,Entpd2,Fbn1,Il6ra,Vcam1,Tlr2,F3,Tnfrsf1b,Cxcl1,Col1a2,Pcolce,Sfrp1,Mmp2,Ctsh,Nckap1l,Plvap,Col16a1,Cilp,Gdf7,Lrp1,Nceh1,Ackr2,Flrt2,Tgfbr2,Gdf6,Rab7b,Slamf8,Ptafr,Cd300lb,Pirb,Fcgr4,Tlr9,Icam1,Col3a1,Folr2,Csf2rb2,Sirpa,Ccl19,Lilrb4,Cd68,Capg,Syk,Lgals3,Laptm5,Selp,Gpr35,Pdgfra,Ccl21c	Itgb2,Col6a1,Col1a1,Spi1,Cd44,Cybb,Pcolce2,Lbp,Cyba,Lgmn,Dbn1,Runx1,Csf1r,Anxa1,Ifitm3,Gpr39,Fcgr2b,Gsn,Entpd2,Fbn1,Il6ra,Vcam1,Tlr2,F3,Tnfrsf1b,Cxcl1,Col1a2,Pcolce,Sfrp1,Mmp2,Ctsh,Nckap1l,Plvap,Col16a1,Cilp,Gdf7,Lrp1,Nceh1,Ackr2,Flrt2,Tgfbr2,Gdf6,Rab7b,Slamf8,Ptafr,Cd300lb,Pirb,Fcgr4,Tlr9,Icam1,Col3a1,Folr2,Csf2rb2,Sirpa,Ccl19,Lilrb4a,Cd68,Capg,Syk,Lgals3,Laptm5,Selp,Gpr35,Pdgfra,Ccl21c
GO:0007154	cell communication	90	4179	1.2e-07	Itgb2,Col1a1,Spi1,Sfrp4,Hck,Clec11a,Cd44,Wisp1,Cybb,Lbp,Stac2,Wnt9b,Ntn4,Jade2,Pik3r5,Dbn1,Csf1r,Anxa1,Ifitm3,Slc11a1,Gpr39,Fcgr2b,Gsn,Entpd2,Fbn1,Lrp4,Il6ra,Vcam1,Tlr2,F3,Pdpn,Tnfrsf1b,Fgr,Cxcl1,Col1a2,Tyrobp,Nucb2,Itgax,Plat,Sfrp1,Itga11,Ctsh,Nckap1l,Plvap,Cmklr1,Gdf7,Tlr13,Lrp1,Nbl1,Svep1,Nceh1,Stab1,C3ar1,Ackr2,Pik3ap1,S1pr2,Gpr133,Flrt2,Tgfbr2,Gdf6,Car8,Rab7b,Ptafr,Atrnl1,Pirb,Fcgr4,Tlr9,Col…	Itgb2,Col1a1,Spi1,Sfrp4,Hck,Clec11a,Cd44,Wisp1,Cybb,Lbp,Stac2,Wnt9b,Ntn4,Jade2,Pik3r5,Dbn1,Csf1r,Anxa1,Ifitm3,Slc11a1,Gpr39,Fcgr2b,Gsn,Entpd2,Fbn1,Lrp4,Il6ra,Vcam1,Tlr2,F3,Pdpn,Tnfrsf1b,Fgr,Cxcl1,Col1a2,Tyrobp,Nucb2,Itgax,Plat,Sfrp1,Itga11,Ctsh,Nckap1l,Plvap,Cmklr1,Gdf7,Tlr13,Lrp1,Nbl1,Svep1,Nceh1,Stab1,C3ar1,Ackr2,Pik3ap1,S1pr2,Adgrd1,Flrt2,Tgfbr2,Gdf6,Car8,Rab7b,Ptafr,Atrnl1,Pirb,Fcgr4,Tlr9,Col…
GO:0023052	signaling	88	4065	1.6e-07	Itgb2,Col1a1,Spi1,Sfrp4,Hck,Clec11a,Cd44,Wisp1,Cybb,Lbp,Stac2,Wnt9b,Ntn4,Jade2,Pik3r5,Csf1r,Anxa1,Ifitm3,Slc11a1,Gpr39,Fcgr2b,Gsn,Entpd2,Fbn1,Lrp4,Il6ra,Vcam1,Tlr2,F3,Pdpn,Tnfrsf1b,Fgr,Cxcl1,Col1a2,Tyrobp,Nucb2,Itgax,Plat,Sfrp1,Itga11,Ctsh,Nckap1l,Plvap,Cmklr1,Gdf7,Tlr13,Lrp1,Nbl1,Svep1,Nceh1,Stab1,C3ar1,Ackr2,Pik3ap1,S1pr2,Gpr133,Flrt2,Tgfbr2,Gdf6,Car8,Rab7b,Ptafr,Atrnl1,Pirb,Fcgr4,Tlr9,Col4a4,C…	Itgb2,Col1a1,Spi1,Sfrp4,Hck,Clec11a,Cd44,Wisp1,Cybb,Lbp,Stac2,Wnt9b,Ntn4,Jade2,Pik3r5,Csf1r,Anxa1,Ifitm3,Slc11a1,Gpr39,Fcgr2b,Gsn,Entpd2,Fbn1,Lrp4,Il6ra,Vcam1,Tlr2,F3,Pdpn,Tnfrsf1b,Fgr,Cxcl1,Col1a2,Tyrobp,Nucb2,Itgax,Plat,Sfrp1,Itga11,Ctsh,Nckap1l,Plvap,Cmklr1,Gdf7,Tlr13,Lrp1,Nbl1,Svep1,Nceh1,Stab1,C3ar1,Ackr2,Pik3ap1,S1pr2,Adgrd1,Flrt2,Tgfbr2,Gdf6,Car8,Rab7b,Ptafr,Atrnl1,Pirb,Fcgr4,Tlr9,Col4a4,C…
GO:0045595	regulation of cell differentiation	53	1868	2.25e-07	Col1a1,Ace,Spi1,Sfrp4,Cd44,Wisp1,Wnt9b,Jade2,Dbn1,Loxl2,Runx1,Abcg1,Csf1r,Anxa1,Fbn1,Lrp4,Tlr2,Pdpn,Tnfrsf1b,Tyrobp,Nucb2,Sfrp1,Nckap1l,Cmklr1,C1qc,Igsf10,Gdf7,Lrp1,Nbl1,S1pr2,Fbln1,Flrt2,Tgfbr2,Gdf6,Rab7b,Slamf8,Tmem119,Tlr9,Col3a1,Medag,Cd109,Scn1b,Tmem176a,Ccl19,Ephb2,Nfam1,Col14a1,Pi16,Syk,Pdgfra,Tmem176b,Glg1,Ccl21c	Col1a1,Ace,Spi1,Sfrp4,Cd44,Wisp1,Wnt9b,Jade2,Dbn1,Loxl2,Runx1,Abcg1,Csf1r,Anxa1,Fbn1,Lrp4,Tlr2,Pdpn,Tnfrsf1b,Tyrobp,Nucb2,Sfrp1,Nckap1l,Cmklr1,C1qc,Igsf10,Gdf7,Lrp1,Nbl1,S1pr2,Fbln1,Flrt2,Tgfbr2,Gdf6,Rab7b,Slamf8,Tmem119,Tlr9,Col3a1,Medag,Cd109,Scn1b,Tmem176a,Ccl19,Ephb2,Nfam1,Col14a1,Pi16,Syk,Pdgfra,Tmem176b,Glg1,Ccl21c
GO:0065008	regulation of biological quality	84	3822	2.29e-07	Ace,Spi1,Sfrp4,Tbxas1,Hck,Cd44,Wisp1,Aldh1a3,Ctsk,Lbp,C1qtnf1,Cyba,Wnt9b,Lgmn,Dbn1,Hexb,Scara5,Runx1,Serping1,Abcg1,Csf1r,Anxa1,Slc11a1,Gpr39,Fcgr2b,Gsn,Entpd2,Fbn1,Lrp4,Procr,Vcam1,Tlr2,F3,Pdpn,Tnfrsf1b,Fgr,Cxcl1,Col1a2,Tyrobp,Nucb2,Sfrp1,Mmp2,Cotl1,Ctsh,Nckap1l,Cmklr1,Sorcs2,Bace2,Lrp1,Hpse,Nbl1,C3ar1,Ackr2,Hk3,S1pr2,Fbln1,Flrt2,Slamf8,F10,Tmem119,Ptafr,Pirb,Fcgr4,Tlr9,Icam1,Scn1b,Ccl19,Dcn,Lil…	Ace,Spi1,Sfrp4,Tbxas1,Hck,Cd44,Wisp1,Aldh1a3,Ctsk,Lbp,C1qtnf1,Cyba,Wnt9b,Lgmn,Dbn1,Hexb,Scara5,Runx1,Serping1,Abcg1,Csf1r,Anxa1,Slc11a1,Gpr39,Fcgr2b,Gsn,Entpd2,Fbn1,Lrp4,Procr,Vcam1,Tlr2,F3,Pdpn,Tnfrsf1b,Fgr,Cxcl1,Col1a2,Tyrobp,Nucb2,Sfrp1,Mmp2,Cotl1,Ctsh,Nckap1l,Cmklr1,Sorcs2,Bace2,Lrp1,Hpse,Nbl1,C3ar1,Ackr2,Hk3,S1pr2,Fbln1,Flrt2,Slamf8,F10,Tmem119,Ptafr,Pirb,Fcgr4,Tlr9,Icam1,Scn1b,Ccl19,Dcn,Lil…
GO:0006935	chemotaxis	25	487	2.35e-07	Itgb2,Lbp,Csf1r,Anxa1,Vcam1,Cxcl1,Nckap1l,Cmklr1,Gdf7,Lrp1,C3ar1,Ackr2,Flrt2,Slamf8,Ptafr,Lama2,Scn1b,Ccl19,Ephb2,Syk,Lgals3,Gpr35,Pdgfra,Matn2,Ccl21c	Itgb2,Lbp,Csf1r,Anxa1,Vcam1,Cxcl1,Nckap1l,Cmklr1,Gdf7,Lrp1,C3ar1,Ackr2,Flrt2,Slamf8,Ptafr,Lama2,Scn1b,Ccl19,Ephb2,Syk,Lgals3,Gpr35,Pdgfra,Matn2,Ccl21c
GO:0048513	animal organ development	75	3230	2.5e-07	Col6a1,Col1a1,Ace,Spi1,Sfrp4,Cd44,Wisp1,Aldh1a3,Wnt9b,Ntn4,Tns3,Loxl2,Runx1,Csf1r,Anxa1,Clec3b,Fcgr2b,Fbn1,Lrp4,Il6ra,Vcam1,Tlr2,Pdpn,Tnfrsf1b,Fgr,Col1a2,Tyrobp,Sfrp1,Mmp2,Ctsh,Nckap1l,Tgfbi,Gdf7,Ppl,Adamts2,C1qb,Lrp1,Nbl1,Flrt2,Tgfbr2,Gpc3,Slamf8,Ly9,Tmem119,Cd248,Col12a1,Atrnl1,Pirb,Tlr9,Icam1,Col4a4,Col3a1,Adamtsl2,Lama2,Cd109,Sirpa,Ccl19,Dcn,Ephb2,Itgb4,Sulf2,Nfam1,Col14a1,Ildr2,Cfh,Vwf,Syk,L…	Col6a1,Col1a1,Ace,Spi1,Sfrp4,Cd44,Wisp1,Aldh1a3,Wnt9b,Ntn4,Tns3,Loxl2,Runx1,Csf1r,Anxa1,Clec3b,Fcgr2b,Fbn1,Lrp4,Il6ra,Vcam1,Tlr2,Pdpn,Tnfrsf1b,Fgr,Col1a2,Tyrobp,Sfrp1,Mmp2,Ctsh,Nckap1l,Tgfbi,Gdf7,Ppl,Adamts2,C1qb,Lrp1,Nbl1,Flrt2,Tgfbr2,Gpc3,Slamf8,Ly9,Tmem119,Cd248,Col12a1,Atrnl1,Pirb,Tlr9,Icam1,Col4a4,Col3a1,Adamtsl2,Lama2,Cd109,Sirpa,Ccl19,Dcn,Ephb2,Itgb4,Sulf2,Nfam1,Col14a1,Ildr2,Cfh,Vwf,Syk,L…
GO:0048856	anatomical structure development	104	5258	2.74e-07	Col6a1,Col1a1,Ace,Spi1,Sfrp4,Angptl2,Cd44,Wisp1,Aldh1a3,Wnt9b,Ntn4,Jade2,Tns3,Dbn1,Hexb,Loxl2,Runx1,Csf1r,Anxa1,Clec3b,Fcgr2b,Gsn,Fbn1,Lrp4,Olfml3,Il6ra,Vcam1,Tlr2,Pdpn,Tnfrsf1b,Fgr,Col1a2,Tyrobp,Sfrp1,Mmp2,Ctsh,Nckap1l,Col16a1,Igsf10,Tgfbi,Gdf7,Ppl,Adamts2,C1qb,Lgi2,Lrp1,Hpse,Myof,Nbl1,Svep1,C3ar1,Ssc5d,Fbln1,Flrt2,Lhfpl2,Tgfbr2,Gdf6,Gpc3,Slamf8,Ly9,Tmem119,Cd248,Col12a1,Cdh11,Atrnl1,Pirb,Tlr9,I…	Col6a1,Col1a1,Ace,Spi1,Sfrp4,Angptl2,Cd44,Wisp1,Aldh1a3,Wnt9b,Ntn4,Jade2,Tns3,Dbn1,Hexb,Loxl2,Runx1,Csf1r,Anxa1,Clec3b,Fcgr2b,Gsn,Fbn1,Lrp4,Olfml3,Il6ra,Vcam1,Tlr2,Pdpn,Tnfrsf1b,Fgr,Col1a2,Tyrobp,Sfrp1,Mmp2,Ctsh,Nckap1l,Col16a1,Igsf10,Tgfbi,Gdf7,Ppl,Adamts2,C1qb,Lgi2,Lrp1,Hpse,Myof,Nbl1,Svep1,C3ar1,Ssc5d,Fbln1,Flrt2,Lhfpl2,Tgfbr2,Gdf6,Gpc3,Slamf8,Ly9,Tmem119,Cd248,Col12a1,Cdh11,Atrnl1,Pirb,Tlr9,I…
GO:0030155	regulation of cell adhesion	30	705	3.12e-07	Itgb2,Col1a1,Cd44,C1qtnf1,Dbn1,Runx1,Smoc2,Anxa1,Sele,Gsn,Vcam1,Pdpn,Mmp2,Nckap1l,Col16a1,Lrp1,Fbln2,Fbln1,Tgfbr2,Ptafr,Icam1,Myo1f,Lama2,Ccdc80,Sirpa,Ccl19,Cd300a,Syk,Lgals3,Selp	Itgb2,Col1a1,Cd44,C1qtnf1,Dbn1,Runx1,Smoc2,Anxa1,Sele,Gsn,Vcam1,Pdpn,Mmp2,Nckap1l,Col16a1,Lrp1,Fbln2,Fbln1,Tgfbr2,Ptafr,Icam1,Myo1f,Lama2,Ccdc80,Sirpa,Ccl19,Cd300a,Syk,Lgals3,Selp
GO:0051716	cellular response to stimulus	107	5497	3.21e-07	Itgb2,Col6a1,Col1a1,Spi1,Sfrp4,Hck,Clec11a,Cd44,Wisp1,Cybb,Pcolce2,Lbp,Stac2,Cyba,Wnt9b,Jade2,Pik3r5,Lgmn,Dbn1,Scara5,Runx1,Abcg1,Csf1r,Anxa1,Ifitm3,Slc11a1,Gpr39,Fcgr2b,Gsn,Entpd2,Fbn1,Lrp4,Il6ra,Vcam1,Tlr2,F3,Pdpn,Tnfrsf1b,Fgr,Cxcl1,Col1a2,Pcolce,Tyrobp,Nucb2,Itgax,Plat,Sfrp1,Mmp2,Itga11,Ctsh,Nckap1l,Plvap,Col16a1,Cmklr1,Cilp,Gdf7,Tlr13,Lrp1,Myof,Nbl1,Svep1,Nceh1,Srpx,C3ar1,Ackr2,Pik3ap1,S1pr2,…	Itgb2,Col6a1,Col1a1,Spi1,Sfrp4,Hck,Clec11a,Cd44,Wisp1,Cybb,Pcolce2,Lbp,Stac2,Cyba,Wnt9b,Jade2,Pik3r5,Lgmn,Dbn1,Scara5,Runx1,Abcg1,Csf1r,Anxa1,Ifitm3,Slc11a1,Gpr39,Fcgr2b,Gsn,Entpd2,Fbn1,Lrp4,Il6ra,Vcam1,Tlr2,F3,Pdpn,Tnfrsf1b,Fgr,Cxcl1,Col1a2,Pcolce,Tyrobp,Nucb2,Itgax,Plat,Sfrp1,Mmp2,Itga11,Ctsh,Nckap1l,Plvap,Col16a1,Cmklr1,Cilp,Gdf7,Tlr13,Lrp1,Myof,Nbl1,Svep1,Nceh1,Srpx,C3ar1,Ackr2,Pik3ap1,S1pr2,…
GO:0002250	adaptive immune response	19	280	3.46e-07	Serping1,C2,Anxa1,Slc11a1,Fcgr2b,Ctsh,C1qc,C1qb,C3ar1,C1ra,Ly9,C4b,Pirb,Icam1,Lilrb4,Slamf7,Syk,Cd84,Unc93b1	Serping1,C2,Anxa1,Slc11a1,Fcgr2b,Ctsh,C1qc,C1qb,C3ar1,C1ra,Ly9,C4b,Pirb,Icam1,Lilrb4a,Slamf7,Syk,Cd84,Unc93b1
GO:0007275	multicellular organism development	99	4921	3.55e-07	Col6a1,Col1a1,Ace,Spi1,Sfrp4,Angptl2,Cd44,Wisp1,Aldh1a3,Wnt9b,Ntn4,Jade2,Tns3,Dbn1,Hexb,Loxl2,Runx1,Csf1r,Anxa1,Clec3b,Fcgr2b,Gsn,Fbn1,Lrp4,Olfml3,Il6ra,Vcam1,Tlr2,Pdpn,Tnfrsf1b,Fgr,Col1a2,Tyrobp,Sfrp1,Mmp2,Ctsh,Nckap1l,Igsf10,Tgfbi,Gdf7,Ppl,Adamts2,C1qb,Lgi2,Lrp1,Hpse,Nbl1,Svep1,C3ar1,Ssc5d,Fbln1,Flrt2,Lhfpl2,Tgfbr2,Gdf6,Gpc3,Slamf8,Ly9,Tmem119,Cd248,Col12a1,Cdh11,Atrnl1,Pirb,Tlr9,Icam1,Col4a4,S…	Col6a1,Col1a1,Ace,Spi1,Sfrp4,Angptl2,Cd44,Wisp1,Aldh1a3,Wnt9b,Ntn4,Jade2,Tns3,Dbn1,Hexb,Loxl2,Runx1,Csf1r,Anxa1,Clec3b,Fcgr2b,Gsn,Fbn1,Lrp4,Olfml3,Il6ra,Vcam1,Tlr2,Pdpn,Tnfrsf1b,Fgr,Col1a2,Tyrobp,Sfrp1,Mmp2,Ctsh,Nckap1l,Igsf10,Tgfbi,Gdf7,Ppl,Adamts2,C1qb,Lgi2,Lrp1,Hpse,Nbl1,Svep1,C3ar1,Ssc5d,Fbln1,Flrt2,Lhfpl2,Tgfbr2,Gdf6,Gpc3,Slamf8,Ly9,Tmem119,Cd248,Col12a1,Cdh11,Atrnl1,Pirb,Tlr9,Icam1,Col4a4,S…
GO:0001501	skeletal system development	25	500	3.56e-07	Col6a1,Col1a1,Sfrp4,Wisp1,Wnt9b,Hexb,Runx1,Clec3b,Fbn1,Fgr,Col1a2,Sfrp1,Mmp2,Tgfbi,Tgfbr2,Tmem119,Col12a1,Col3a1,Sulf2,Col14a1,Lgals3,Pdgfra,Matn2,Glg1,Sulf1	Col6a1,Col1a1,Sfrp4,Wisp1,Wnt9b,Hexb,Runx1,Clec3b,Fbn1,Fgr,Col1a2,Sfrp1,Mmp2,Tgfbi,Tgfbr2,Tmem119,Col12a1,Col3a1,Sulf2,Col14a1,Lgals3,Pdgfra,Matn2,Glg1,Sulf1
GO:0002685	regulation of leukocyte migration	17	218	3.56e-07	Lbp,Lgmn,Anxa1,Sele,Tlr2,Nckap1l,Plvap,Cmklr1,Nbl1,C3ar1,Slamf8,Ptafr,Icam1,Ccl19,Cd300a,Lgals3,Selp	Lbp,Lgmn,Anxa1,Sele,Tlr2,Nckap1l,Plvap,Cmklr1,Nbl1,C3ar1,Slamf8,Ptafr,Icam1,Ccl19,Cd300a,Lgals3,Selp
GO:0022603	regulation of anatomical structure morphogenesis	38	1090	3.57e-07	Itgb2,Hck,Cd44,Cybb,Wnt9b,Ntn4,Dbn1,Hexb,Runx1,Smoc2,Csf1r,Anxa1,Lrp4,F3,Pdpn,Tnfrsf1b,Fgr,Tyrobp,Itgax,Sfrp1,Ctsh,Gdf7,Lrp1,Stab1,C3ar1,Vat1,Fbln1,Tgfbr2,Gpc3,Icam1,Dcn,Ephb2,Gas7,Sulf2,Lgals3,Ccbe1,Pdgfra,Sulf1	Itgb2,Hck,Cd44,Cybb,Wnt9b,Ntn4,Dbn1,Hexb,Runx1,Smoc2,Csf1r,Anxa1,Lrp4,F3,Pdpn,Tnfrsf1b,Fgr,Tyrobp,Itgax,Sfrp1,Ctsh,Gdf7,Lrp1,Stab1,C3ar1,Vat1,Fbln1,Tgfbr2,Gpc3,Icam1,Dcn,Ephb2,Gas7,Sulf2,Lgals3,Ccbe1,Pdgfra,Sulf1
GO:0045321	leukocyte activation	25	511	5.24e-07	Itgb2,Spi1,Cd44,Lbp,Enpp3,Anxa1,Slc11a1,Tlr2,Tyrobp,Tgfbr2,Slamf8,Ly9,Pirb,Fcgr4,Tlr9,Icam1,Myo1f,Ccl19,Lilrb4,Cd300a,Nfam1,Clec7a,Syk,Lcp1,Wdfy4	Itgb2,Spi1,Cd44,Lbp,Enpp3,Anxa1,Slc11a1,Tlr2,Tyrobp,Tgfbr2,Slamf8,Ly9,Pirb,Fcgr4,Tlr9,Icam1,Myo1f,Ccl19,Lilrb4a,Cd300a,Nfam1,Clec7a,Syk,Lcp1,Wdfy4
GO:0007165	signal transduction	82	3779	6.33e-07	Itgb2,Col1a1,Spi1,Sfrp4,Hck,Clec11a,Cd44,Wisp1,Cybb,Lbp,Stac2,Wnt9b,Jade2,Pik3r5,Csf1r,Anxa1,Ifitm3,Slc11a1,Gpr39,Fcgr2b,Gsn,Entpd2,Fbn1,Lrp4,Il6ra,Vcam1,Tlr2,F3,Pdpn,Tnfrsf1b,Fgr,Cxcl1,Col1a2,Tyrobp,Nucb2,Itgax,Plat,Sfrp1,Itga11,Ctsh,Nckap1l,Plvap,Cmklr1,Gdf7,Tlr13,Lrp1,Nbl1,Svep1,Nceh1,C3ar1,Ackr2,Pik3ap1,S1pr2,Gpr133,Flrt2,Tgfbr2,Gdf6,Car8,Rab7b,Ptafr,Atrnl1,Pirb,Fcgr4,Tlr9,Col4a4,Col3a1,Csf2r…	Itgb2,Col1a1,Spi1,Sfrp4,Hck,Clec11a,Cd44,Wisp1,Cybb,Lbp,Stac2,Wnt9b,Jade2,Pik3r5,Csf1r,Anxa1,Ifitm3,Slc11a1,Gpr39,Fcgr2b,Gsn,Entpd2,Fbn1,Lrp4,Il6ra,Vcam1,Tlr2,F3,Pdpn,Tnfrsf1b,Fgr,Cxcl1,Col1a2,Tyrobp,Nucb2,Itgax,Plat,Sfrp1,Itga11,Ctsh,Nckap1l,Plvap,Cmklr1,Gdf7,Tlr13,Lrp1,Nbl1,Svep1,Nceh1,C3ar1,Ackr2,Pik3ap1,S1pr2,Adgrd1,Flrt2,Tgfbr2,Gdf6,Car8,Rab7b,Ptafr,Atrnl1,Pirb,Fcgr4,Tlr9,Col4a4,Col3a1,Csf2r…
GO:0006928	movement of cell or subcellular component	43	1382	7.19e-07	Itgb2,Cd44,Lbp,Ntn4,Tns3,Hexb,Loxl2,Csf1r,Anxa1,Sele,Vcam1,Pdpn,Cxcl1,Plat,Mmp2,Itga11,Nckap1l,Gdf7,Lrp1,Svep1,Ackr2,Pltp,Flrt2,Gpc3,Sdc3,Slamf8,Cd248,Icam1,Myo1f,Lama2,Scn1b,Sirpa,Ccl19,Ephb2,Itgb4,Syk,Lgals3,Lcp1,Selp,Gpr35,Pdgfra,Matn2,Ccl21c	Itgb2,Cd44,Lbp,Ntn4,Tns3,Hexb,Loxl2,Csf1r,Anxa1,Sele,Vcam1,Pdpn,Cxcl1,Plat,Mmp2,Itga11,Nckap1l,Gdf7,Lrp1,Svep1,Ackr2,Pltp,Flrt2,Gpc3,Sdc3,Slamf8,Cd248,Icam1,Myo1f,Lama2,Scn1b,Sirpa,Ccl19,Ephb2,Itgb4,Syk,Lgals3,Lcp1,Selp,Gpr35,Pdgfra,Matn2,Ccl21c
GO:0048870	cell motility	35	971	7.19e-07	Itgb2,Cd44,Lbp,Ntn4,Tns3,Hexb,Loxl2,Anxa1,Sele,Vcam1,Pdpn,Cxcl1,Plat,Mmp2,Itga11,Nckap1l,Svep1,Ackr2,Pltp,Gpc3,Sdc3,Slamf8,Cd248,Icam1,Sirpa,Ccl19,Itgb4,Syk,Lgals3,Lcp1,Selp,Gpr35,Pdgfra,Matn2,Ccl21c	Itgb2,Cd44,Lbp,Ntn4,Tns3,Hexb,Loxl2,Anxa1,Sele,Vcam1,Pdpn,Cxcl1,Plat,Mmp2,Itga11,Nckap1l,Svep1,Ackr2,Pltp,Gpc3,Sdc3,Slamf8,Cd248,Icam1,Sirpa,Ccl19,Itgb4,Syk,Lgals3,Lcp1,Selp,Gpr35,Pdgfra,Matn2,Ccl21c
GO:1903706	regulation of hemopoiesis	22	403	7.19e-07	Ace,Spi1,Cd44,Runx1,Csf1r,Anxa1,Fbn1,Cxcl1,Tyrobp,Sfrp1,Nckap1l,C1qc,Tgfbr2,Rab7b,Slamf8,Tlr9,Tmem176a,Ccl19,Nfam1,Syk,Tmem176b,Ccl21c	Ace,Spi1,Cd44,Runx1,Csf1r,Anxa1,Fbn1,Cxcl1,Tyrobp,Sfrp1,Nckap1l,C1qc,Tgfbr2,Rab7b,Slamf8,Tlr9,Tmem176a,Ccl19,Nfam1,Syk,Tmem176b,Ccl21c
GO:0002443	leukocyte mediated immunity	15	173	7.88e-07	Ace,Serping1,C2,Slc11a1,Fcgr2b,Ctsh,C1qc,C1qb,C1ra,C4b,Cd300lb,Pirb,Icam1,Myo1f,Cd300a	Ace,Serping1,C2,Slc11a1,Fcgr2b,Ctsh,C1qc,C1qb,C1ra,C4b,Cd300lb,Pirb,Icam1,Myo1f,Cd300a
GO:0050900	leukocyte migration	16	202	7.88e-07	Itgb2,Lbp,Anxa1,Sele,Vcam1,Cxcl1,Nckap1l,Slamf8,Icam1,Sirpa,Ccl19,Syk,Lgals3,Selp,Gpr35,Ccl21c	Itgb2,Lbp,Anxa1,Sele,Vcam1,Cxcl1,Nckap1l,Slamf8,Icam1,Sirpa,Ccl19,Syk,Lgals3,Selp,Gpr35,Ccl21c
GO:0002697	regulation of immune effector process	21	377	1.14e-06	Itgb2,Lbp,Enpp3,Serping1,Anxa1,Fcgr2b,Tlr2,Tnfrsf1b,Fgr,Cxcl1,Tyrobp,Slamf8,Ptafr,Tlr9,Ccl19,Cd300a,Cfh,Clec7a,Syk,Lgals3,Cd84	Itgb2,Lbp,Enpp3,Serping1,Anxa1,Fcgr2b,Tlr2,Tnfrsf1b,Fgr,Cxcl1,Tyrobp,Slamf8,Ptafr,Tlr9,Ccl19,Cd300a,Cfh,Clec7a,Syk,Lgals3,Cd84
GO:0032675	regulation of interleukin-6 production	14	153	1.34e-06	Lbp,Cyba,Il6ra,Tlr2,Tyrobp,Nckap1l,Rab7b,Ptafr,Tlr9,Sirpa,Clec7a,Syk,Cd84,Unc93b1	Lbp,Cyba,Il6ra,Tlr2,Tyrobp,Nckap1l,Rab7b,Ptafr,Tlr9,Sirpa,Clec7a,Syk,Cd84,Unc93b1
GO:0002253	activation of immune response	16	213	1.53e-06	Serping1,Cfb,C2,Fcgr2b,Tlr2,Nckap1l,Cmklr1,C1qc,C1qb,C3ar1,C1ra,C4b,Tlr9,Nfam1,Cfh,Syk	Serping1,Cfb,C2,Fcgr2b,Tlr2,Nckap1l,Cmklr1,C1qc,C1qb,C3ar1,C1ra,C4b,Tlr9,Nfam1,Cfh,Syk
GO:0051094	positive regulation of developmental process	45	1533	1.53e-06	Itgb2,Col1a1,Ace,Sfrp4,Wisp1,Cybb,Jade2,Dbn1,Loxl2,Runx1,Smoc2,Csf1r,Anxa1,Il6ra,Tlr2,F3,Pdpn,Tnfrsf1b,Cxcl1,Tyrobp,Itgax,Sfrp1,Ctsh,Nckap1l,Cmklr1,Gdf7,Lrp1,Hpse,Nbl1,C3ar1,S1pr2,Flrt2,Tgfbr2,Gdf6,Rab7b,Tmem119,Medag,Scn1b,Ccl19,Dcn,Ephb2,Syk,Lgals3,Ccbe1,Pdgfra	Itgb2,Col1a1,Ace,Sfrp4,Wisp1,Cybb,Jade2,Dbn1,Loxl2,Runx1,Smoc2,Csf1r,Anxa1,Il6ra,Tlr2,F3,Pdpn,Tnfrsf1b,Cxcl1,Tyrobp,Itgax,Sfrp1,Ctsh,Nckap1l,Cmklr1,Gdf7,Lrp1,Hpse,Nbl1,C3ar1,S1pr2,Flrt2,Tgfbr2,Gdf6,Rab7b,Tmem119,Medag,Scn1b,Ccl19,Dcn,Ephb2,Syk,Lgals3,Ccbe1,Pdgfra
GO:0051249	regulation of lymphocyte activation	22	425	1.66e-06	Cd44,Runx1,Anxa1,Fcgr2b,Gsn,Vcam1,Tnfrsf1b,Fgr,Tyrobp,Sfrp1,Nckap1l,Tgfbr2,Slamf8,Tlr9,Sirpa,Ccl19,Cd300a,Nfam1,Slamf7,Clec7a,Syk,Lgals3	Cd44,Runx1,Anxa1,Fcgr2b,Gsn,Vcam1,Tnfrsf1b,Fgr,Tyrobp,Sfrp1,Nckap1l,Tgfbr2,Slamf8,Tlr9,Sirpa,Ccl19,Cd300a,Nfam1,Slamf7,Clec7a,Syk,Lgals3
GO:0002274	myeloid leukocyte activation	13	130	1.68e-06	Spi1,Lbp,Enpp3,Slc11a1,Tlr2,Tyrobp,Tgfbr2,Pirb,Fcgr4,Tlr9,Myo1f,Cd300a,Syk	Spi1,Lbp,Enpp3,Slc11a1,Tlr2,Tyrobp,Tgfbr2,Pirb,Fcgr4,Tlr9,Myo1f,Cd300a,Syk
GO:0061041	regulation of wound healing	13	136	2.74e-06	Wisp1,C1qtnf1,Serping1,Smoc2,Anxa1,Pdpn,Hpse,Cd109,Ephb2,Clec7a,Syk,Selp,Pdgfra	Wisp1,C1qtnf1,Serping1,Smoc2,Anxa1,Pdpn,Hpse,Cd109,Ephb2,Clec7a,Syk,Selp,Pdgfra
GO:0006909	phagocytosis	13	144	5.09e-06	Itgb2,Hck,Lbp,Anxa1,Slc11a1,Fcgr2b,Gsn,Tyrobp,Lrp1,Srpx,Rab7b,Sirpa,Clec7a	Itgb2,Hck,Lbp,Anxa1,Slc11a1,Fcgr2b,Gsn,Tyrobp,Lrp1,Srpx,Rab7b,Sirpa,Clec7a
GO:0008284	positive regulation of cell population proliferation	33	964	6.01e-06	Hck,Clec11a,Wisp1,Cyba,Aldh3a1,Tns3,Lgmn,Csf1r,Anxa1,Il6ra,Vcam1,F3,Cxcl1,Itgax,Sfrp1,Mmp2,Ctsh,Nckap1l,Hpse,C3ar1,Fbln1,Tgfbr2,Tmem119,Cd248,Ptafr,Tlr9,Folr2,Ccl19,Clec7a,Syk,Lgals3,Pdgfra,Sulf1	Hck,Clec11a,Wisp1,Cyba,Aldh3a1,Tns3,Lgmn,Csf1r,Anxa1,Il6ra,Vcam1,F3,Cxcl1,Itgax,Sfrp1,Mmp2,Ctsh,Nckap1l,Hpse,C3ar1,Fbln1,Tgfbr2,Tmem119,Cd248,Ptafr,Tlr9,Folr2,Ccl19,Clec7a,Syk,Lgals3,Pdgfra,Sulf1
GO:1903034	regulation of response to wounding	14	176	6.43e-06	Wisp1,C1qtnf1,Serping1,Smoc2,Anxa1,Pdpn,Lrp1,Hpse,Cd109,Ephb2,Clec7a,Syk,Selp,Pdgfra	Wisp1,C1qtnf1,Serping1,Smoc2,Anxa1,Pdpn,Lrp1,Hpse,Cd109,Ephb2,Clec7a,Syk,Selp,Pdgfra
GO:0045785	positive regulation of cell adhesion	21	425	7.36e-06	Itgb2,Cd44,Dbn1,Runx1,Smoc2,Anxa1,Sele,Vcam1,Pdpn,Nckap1l,Col16a1,Fbln2,Fbln1,Tgfbr2,Ptafr,Icam1,Ccdc80,Sirpa,Ccl19,Syk,Selp	Itgb2,Cd44,Dbn1,Runx1,Smoc2,Anxa1,Sele,Vcam1,Pdpn,Nckap1l,Col16a1,Fbln2,Fbln1,Tgfbr2,Ptafr,Icam1,Ccdc80,Sirpa,Ccl19,Syk,Selp
GO:0032755	positive regulation of interleukin-6 production	11	99	8.29e-06	Lbp,Cyba,Il6ra,Tlr2,Tyrobp,Rab7b,Ptafr,Tlr9,Clec7a,Syk,Unc93b1	Lbp,Cyba,Il6ra,Tlr2,Tyrobp,Rab7b,Ptafr,Tlr9,Clec7a,Syk,Unc93b1
GO:0032760	positive regulation of tumor necrosis factor production	11	99	8.29e-06	Cybb,Lbp,Cyba,Tlr2,Tyrobp,Ptafr,Tlr9,Ccl19,Clec7a,Syk,Cd84	Cybb,Lbp,Cyba,Tlr2,Tyrobp,Ptafr,Tlr9,Ccl19,Clec7a,Syk,Cd84
GO:0051246	regulation of protein metabolic process	64	2799	8.35e-06	Itgb2,Ace,Spi1,Sfrp4,Cd44,Itih4,Pcolce2,C1qtnf1,Igfbp4,Wnt9b,Pik3r5,Lgmn,Serping1,Abcg1,Csf1r,Clec3b,Slc11a1,Gpr39,Fcgr2b,Gsn,Fbn1,Lrp4,Il6ra,Tlr2,F3,Tnfrsf1b,Fgr,Pcolce,Plat,Sfrp1,Ctsh,Nckap1l,Gdf7,Mgat5,Spon1,Tlr13,Bace2,Lrp1,S1pr2,Fbln1,Tgfbr2,Gdf6,Gpc3,C4b,Tmem119,Ptafr,Pirb,Tlr9,Icam1,Cd109,Sirpa,Ccl19,Ephb2,Cd300a,Clec7a,Pi16,Syk,Ccbe1,Heg1,Cd84,Pdgfra,Glg1,Ccl21c,Soat1	Itgb2,Ace,Spi1,Sfrp4,Cd44,Itih4,Pcolce2,C1qtnf1,Igfbp4,Wnt9b,Pik3r5,Lgmn,Serping1,Abcg1,Csf1r,Clec3b,Slc11a1,Gpr39,Fcgr2b,Gsn,Fbn1,Lrp4,Il6ra,Tlr2,F3,Tnfrsf1b,Fgr,Pcolce,Plat,Sfrp1,Ctsh,Nckap1l,Gdf7,Mgat5,Spon1,Tlr13,Bace2,Lrp1,S1pr2,Fbln1,Tgfbr2,Gdf6,Gpc3,C4b,Tmem119,Ptafr,Pirb,Tlr9,Icam1,Cd109,Sirpa,Ccl19,Ephb2,Cd300a,Clec7a,Pi16,Syk,Ccbe1,Heg1,Cd84,Pdgfra,Glg1,Ccl21c,Soat1
GO:0002460	adaptive immune response based on somatic recombination of immune receptors built from immunoglobulin superfamily domains	13	152	8.61e-06	Serping1,C2,Slc11a1,Fcgr2b,Ctsh,C1qc,C1qb,C3ar1,C1ra,Ly9,C4b,Pirb,Icam1	Serping1,C2,Slc11a1,Fcgr2b,Ctsh,C1qc,C1qb,C3ar1,C1ra,Ly9,C4b,Pirb,Icam1
GO:0002687	positive regulation of leukocyte migration	13	156	1.12e-05	Lbp,Lgmn,Sele,Tlr2,Nckap1l,Plvap,Cmklr1,C3ar1,Ptafr,Icam1,Ccl19,Lgals3,Selp	Lbp,Lgmn,Sele,Tlr2,Nckap1l,Plvap,Cmklr1,C3ar1,Ptafr,Icam1,Ccl19,Lgals3,Selp
GO:0002683	negative regulation of immune system process	21	439	1.16e-05	Cd44,Enpp3,Runx1,Serping1,Anxa1,Fcgr2b,Fbn1,Fgr,Tyrobp,Sfrp1,C1qc,Nbl1,Slamf8,Col3a1,Tmem176a,Cd300a,Cd68,Lgals3,Cd84,Tmem176b,Ccl21c	Cd44,Enpp3,Runx1,Serping1,Anxa1,Fcgr2b,Fbn1,Fgr,Tyrobp,Sfrp1,C1qc,Nbl1,Slamf8,Col3a1,Tmem176a,Cd300a,Cd68,Lgals3,Cd84,Tmem176b,Ccl21c
GO:0009617	response to bacterium	26	660	1.3e-05	Ace,Hck,Lbp,Slc11a1,Fcgr2b,Tlr2,Tnfrsf1b,Fgr,Cxcl1,Stab1,Ssc5d,Gpc3,Slamf8,Ptafr,Cd300lb,Fcgr4,Tlr9,Myo1f,Lyz2,Ccdc80,Sirpa,Dcn,Lilrb4,Cd68,Mpeg1,Syk	Ace,Hck,Lbp,Slc11a1,Fcgr2b,Tlr2,Tnfrsf1b,Fgr,Cxcl1,Stab1,Ssc5d,Gpc3,Slamf8,Ptafr,Cd300lb,Fcgr4,Tlr9,Myo1f,Lyz2,Ccdc80,Sirpa,Dcn,Lilrb4a,Cd68,Mpeg1,Syk
GO:0002699	positive regulation of immune effector process	15	223	1.52e-05	Itgb2,Lbp,Enpp3,Anxa1,Tlr2,Fgr,Cxcl1,Tyrobp,Ptafr,Tlr9,Ccl19,Cd300a,Clec7a,Syk,Cd84	Itgb2,Lbp,Enpp3,Anxa1,Tlr2,Fgr,Cxcl1,Tyrobp,Ptafr,Tlr9,Ccl19,Cd300a,Clec7a,Syk,Cd84
GO:0032268	regulation of cellular protein metabolic process	61	2657	1.56e-05	Itgb2,Ace,Spi1,Sfrp4,Cd44,Itih4,Pcolce2,C1qtnf1,Igfbp4,Wnt9b,Pik3r5,Lgmn,Serping1,Csf1r,Clec3b,Slc11a1,Gpr39,Fcgr2b,Gsn,Fbn1,Lrp4,Il6ra,Tlr2,F3,Tnfrsf1b,Fgr,Pcolce,Plat,Sfrp1,Ctsh,Nckap1l,Gdf7,Mgat5,Spon1,Tlr13,Lrp1,S1pr2,Fbln1,Tgfbr2,Gdf6,Gpc3,C4b,Tmem119,Ptafr,Pirb,Tlr9,Icam1,Cd109,Sirpa,Ccl19,Ephb2,Cd300a,Clec7a,Pi16,Syk,Ccbe1,Heg1,Cd84,Pdgfra,Glg1,Ccl21c	Itgb2,Ace,Spi1,Sfrp4,Cd44,Itih4,Pcolce2,C1qtnf1,Igfbp4,Wnt9b,Pik3r5,Lgmn,Serping1,Csf1r,Clec3b,Slc11a1,Gpr39,Fcgr2b,Gsn,Fbn1,Lrp4,Il6ra,Tlr2,F3,Tnfrsf1b,Fgr,Pcolce,Plat,Sfrp1,Ctsh,Nckap1l,Gdf7,Mgat5,Spon1,Tlr13,Lrp1,S1pr2,Fbln1,Tgfbr2,Gdf6,Gpc3,C4b,Tmem119,Ptafr,Pirb,Tlr9,Icam1,Cd109,Sirpa,Ccl19,Ephb2,Cd300a,Clec7a,Pi16,Syk,Ccbe1,Heg1,Cd84,Pdgfra,Glg1,Ccl21c
GO:0051247	positive regulation of protein metabolic process	45	1675	1.63e-05	Ace,Cd44,Pcolce2,C1qtnf1,Igfbp4,Pik3r5,Lgmn,Abcg1,Csf1r,Clec3b,Slc11a1,Gpr39,Fcgr2b,Gsn,Fbn1,Lrp4,Il6ra,Tlr2,F3,Tnfrsf1b,Pcolce,Ctsh,Nckap1l,Gdf7,Spon1,Lrp1,S1pr2,Fbln1,Tgfbr2,Gdf6,Gpc3,Tmem119,Ptafr,Pirb,Tlr9,Icam1,Ccl19,Cd300a,Clec7a,Syk,Ccbe1,Cd84,Pdgfra,Ccl21c,Soat1	Ace,Cd44,Pcolce2,C1qtnf1,Igfbp4,Pik3r5,Lgmn,Abcg1,Csf1r,Clec3b,Slc11a1,Gpr39,Fcgr2b,Gsn,Fbn1,Lrp4,Il6ra,Tlr2,F3,Tnfrsf1b,Pcolce,Ctsh,Nckap1l,Gdf7,Spon1,Lrp1,S1pr2,Fbln1,Tgfbr2,Gdf6,Gpc3,Tmem119,Ptafr,Pirb,Tlr9,Icam1,Ccl19,Cd300a,Clec7a,Syk,Ccbe1,Cd84,Pdgfra,Ccl21c,Soat1
GO:0006956	complement activation	8	44	1.77e-05	Serping1,Cfb,C2,C1qc,C1qb,C1ra,C4b,Cfh	Serping1,Cfb,C2,C1qc,C1qb,C1ra,C4b,Cfh
GO:0060326	cell chemotaxis	14	197	2.1e-05	Itgb2,Lbp,Anxa1,Vcam1,Cxcl1,Nckap1l,Ackr2,Slamf8,Ccl19,Syk,Lgals3,Gpr35,Pdgfra,Ccl21c	Itgb2,Lbp,Anxa1,Vcam1,Cxcl1,Nckap1l,Ackr2,Slamf8,Ccl19,Syk,Lgals3,Gpr35,Pdgfra,Ccl21c
GO:1902105	regulation of leukocyte differentiation	17	300	2.1e-05	Cd44,Runx1,Csf1r,Anxa1,Fbn1,Tyrobp,Sfrp1,Nckap1l,C1qc,Tgfbr2,Slamf8,Tlr9,Tmem176a,Ccl19,Nfam1,Syk,Tmem176b	Cd44,Runx1,Csf1r,Anxa1,Fbn1,Tyrobp,Sfrp1,Nckap1l,C1qc,Tgfbr2,Slamf8,Tlr9,Tmem176a,Ccl19,Nfam1,Syk,Tmem176b
GO:0050867	positive regulation of cell activation	18	339	2.23e-05	Itgb2,Lbp,Runx1,Anxa1,Vcam1,Pdpn,Fgr,Tyrobp,Nckap1l,Tgfbr2,Ptafr,Cd300lb,Tlr9,Sirpa,Ccl19,Clec7a,Syk,Selp	Itgb2,Lbp,Runx1,Anxa1,Vcam1,Pdpn,Fgr,Tyrobp,Nckap1l,Tgfbr2,Ptafr,Cd300lb,Tlr9,Sirpa,Ccl19,Clec7a,Syk,Selp
GO:0009887	animal organ morphogenesis	33	1038	2.69e-05	Col6a1,Col1a1,Sfrp4,Cd44,Aldh1a3,Wnt9b,Ntn4,Fbn1,Lrp4,Fgr,Col1a2,Sfrp1,Mmp2,Ctsh,Gdf7,Nbl1,Flrt2,Tgfbr2,Gpc3,Tmem119,Col12a1,Atrnl1,Col3a1,Lama2,Ephb2,Itgb4,Col14a1,Cfh,Heg1,Pdgfra,Matn2,Glg1,Sulf1	Col6a1,Col1a1,Sfrp4,Cd44,Aldh1a3,Wnt9b,Ntn4,Fbn1,Lrp4,Fgr,Col1a2,Sfrp1,Mmp2,Ctsh,Gdf7,Nbl1,Flrt2,Tgfbr2,Gpc3,Tmem119,Col12a1,Atrnl1,Col3a1,Lama2,Ephb2,Itgb4,Col14a1,Cfh,Heg1,Pdgfra,Matn2,Glg1,Sulf1
GO:0030199	collagen fibril organization	8	47	2.69e-05	Col1a1,Loxl2,Dpt,Col1a2,Adamts2,Col3a1,Col14a1,Loxl4	Col1a1,Loxl2,Dpt,Col1a2,Adamts2,Col3a1,Col14a1,Loxl4
GO:0050878	regulation of body fluid levels	18	349	3.28e-05	C1qtnf1,Cyba,Serping1,Entpd2,Procr,F3,Pdpn,Hpse,Fbln1,F10,Lilrb4,Ephb2,Cfh,Vwf,Syk,Heg1,Selp,Pdgfra	C1qtnf1,Cyba,Serping1,Entpd2,Procr,F3,Pdpn,Hpse,Fbln1,F10,Lilrb4a,Ephb2,Cfh,Vwf,Syk,Heg1,Selp,Pdgfra
GO:0048519	negative regulation of biological process	95	5108	3.32e-05	Col1a1,Ace,Spi1,Sfrp4,Hck,Cd44,Wisp1,Itih4,Ctsk,Lbp,C1qtnf1,Cyba,Wnt9b,Enpp3,Lgmn,Dbn1,Loxl2,Runx1,Serping1,Abcg1,Csf1r,Anxa1,Ifitm3,Slc11a1,Gpr39,Dpt,Fcgr2b,Gsn,Fbn1,Lrp4,Procr,Il6ra,Tlr2,Pdpn,Tnfrsf1b,Fgr,Hpgds,Tyrobp,Nucb2,Plat,Sfrp1,Mmp2,Ctsh,Nckap1l,Cmklr1,Cilp,C1qc,Mgat5,Spon1,Sorcs2,Bace2,Lrp1,Nbl1,Stab1,Srpx,Vat1,Hk3,Ssc5d,Pik3ap1,S1pr2,Fbln1,Tgfbr2,Gpc3,Rab7b,Slamf8,C4b,Tmem119,Pirb,Tlr9…	Col1a1,Ace,Spi1,Sfrp4,Hck,Cd44,Wisp1,Itih4,Ctsk,Lbp,C1qtnf1,Cyba,Wnt9b,Enpp3,Lgmn,Dbn1,Loxl2,Runx1,Serping1,Abcg1,Csf1r,Anxa1,Ifitm3,Slc11a1,Gpr39,Dpt,Fcgr2b,Gsn,Fbn1,Lrp4,Procr,Il6ra,Tlr2,Pdpn,Tnfrsf1b,Fgr,Hpgds,Tyrobp,Nucb2,Plat,Sfrp1,Mmp2,Ctsh,Nckap1l,Cmklr1,Cilp,C1qc,Mgat5,Spon1,Sorcs2,Bace2,Lrp1,Nbl1,Stab1,Srpx,Vat1,Hk3,Ssc5d,Pik3ap1,S1pr2,Fbln1,Tgfbr2,Gpc3,Rab7b,Slamf8,C4b,Tmem119,Pirb,Tlr9…
GO:0001944	vasculature development	23	562	3.59e-05	Col1a1,Ace,Spi1,Angptl2,Loxl2,Pdpn,Col1a2,Mmp2,Tgfbi,Lrp1,Hpse,Svep1,Tgfbr2,Gpc3,Col3a1,Tnfaip2,Ephb2,Anpep,Cfh,Syk,Ccbe1,Heg1,Pdgfra	Col1a1,Ace,Spi1,Angptl2,Loxl2,Pdpn,Col1a2,Mmp2,Tgfbi,Lrp1,Hpse,Svep1,Tgfbr2,Gpc3,Col3a1,Tnfaip2,Ephb2,Anpep,Cfh,Syk,Ccbe1,Heg1,Pdgfra
GO:0010604	positive regulation of macromolecule metabolic process	72	3467	3.59e-05	Col1a1,Ace,Spi1,Sfrp4,Cd44,Cybb,Pcolce2,Lbp,C1qtnf1,Cyba,Igfbp4,Pik3r5,Lgmn,Hexb,Runx1,Smoc2,Abcg1,Csf1r,Anxa1,Clec3b,Slc11a1,Gpr39,Sele,Fcgr2b,Gsn,Fbn1,Lrp4,Il6ra,Tlr2,F3,Tnfrsf1b,Fgr,Pcolce,Tyrobp,Itgax,Sfrp1,Ctsh,Nckap1l,Gdf7,Spon1,Lrp1,Hpse,C3ar1,S1pr2,Fbln1,Tgfbr2,Gdf6,Gpc3,Rab7b,Ly9,Tmem119,Ptafr,Pirb,Tlr9,Icam1,AF251705,Ccl19,Dcn,Ephb2,Cd300a,Sulf2,Nfam1,Clec7a,Syk,Ccbe1,Heg1,Cd84,Unc93b1,…	Col1a1,Ace,Spi1,Sfrp4,Cd44,Cybb,Pcolce2,Lbp,C1qtnf1,Cyba,Igfbp4,Pik3r5,Lgmn,Hexb,Runx1,Smoc2,Abcg1,Csf1r,Anxa1,Clec3b,Slc11a1,Gpr39,Sele,Fcgr2b,Gsn,Fbn1,Lrp4,Il6ra,Tlr2,F3,Tnfrsf1b,Fgr,Pcolce,Tyrobp,Itgax,Sfrp1,Ctsh,Nckap1l,Gdf7,Spon1,Lrp1,Hpse,C3ar1,S1pr2,Fbln1,Tgfbr2,Gdf6,Gpc3,Rab7b,Ly9,Tmem119,Ptafr,Pirb,Tlr9,Icam1,Cd300c2,Ccl19,Dcn,Ephb2,Cd300a,Sulf2,Nfam1,Clec7a,Syk,Ccbe1,Heg1,Cd84,Unc93b1,P…
GO:0080134	regulation of response to stress	37	1273	3.8e-05	Ace,Sfrp4,Cd44,Wisp1,Lbp,C1qtnf1,Cyba,Enpp3,Serping1,Smoc2,Anxa1,Fcgr2b,Tlr2,Pdpn,Tnfrsf1b,Fgr,Cxcl1,Sfrp1,Mmp2,Lrp1,Hpse,Hk3,Pik3ap1,Gdf6,Slamf8,Tlr9,Myo1f,Cd109,Sirpa,Ccl19,Ephb2,Clec7a,Steap3,Pld3,Syk,Selp,Pdgfra	Ace,Sfrp4,Cd44,Wisp1,Lbp,C1qtnf1,Cyba,Enpp3,Serping1,Smoc2,Anxa1,Fcgr2b,Tlr2,Pdpn,Tnfrsf1b,Fgr,Cxcl1,Sfrp1,Mmp2,Lrp1,Hpse,Hk3,Pik3ap1,Gdf6,Slamf8,Tlr9,Myo1f,Cd109,Sirpa,Ccl19,Ephb2,Clec7a,Steap3,Pld3,Syk,Selp,Pdgfra
GO:1903039	positive regulation of leukocyte cell-cell adhesion	14	210	4.03e-05	Itgb2,Cd44,Runx1,Anxa1,Sele,Vcam1,Nckap1l,Tgfbr2,Ptafr,Icam1,Sirpa,Ccl19,Syk,Selp	Itgb2,Cd44,Runx1,Anxa1,Sele,Vcam1,Nckap1l,Tgfbr2,Ptafr,Icam1,Sirpa,Ccl19,Syk,Selp
GO:0001932	regulation of protein phosphorylation	40	1449	4.26e-05	Itgb2,Ace,Sfrp4,Cd44,C1qtnf1,Igfbp4,Wnt9b,Pik3r5,Csf1r,Slc11a1,Gpr39,Fcgr2b,Fbn1,Lrp4,Il6ra,Tlr2,Fgr,Sfrp1,Nckap1l,Gdf7,Tlr13,Lrp1,S1pr2,Fbln1,Tgfbr2,Gdf6,Tmem119,Tlr9,Icam1,Cd109,Sirpa,Ccl19,Ephb2,Cd300a,Clec7a,Syk,Heg1,Cd84,Pdgfra,Ccl21c	Itgb2,Ace,Sfrp4,Cd44,C1qtnf1,Igfbp4,Wnt9b,Pik3r5,Csf1r,Slc11a1,Gpr39,Fcgr2b,Fbn1,Lrp4,Il6ra,Tlr2,Fgr,Sfrp1,Nckap1l,Gdf7,Tlr13,Lrp1,S1pr2,Fbln1,Tgfbr2,Gdf6,Tmem119,Tlr9,Icam1,Cd109,Sirpa,Ccl19,Ephb2,Cd300a,Clec7a,Syk,Heg1,Cd84,Pdgfra,Ccl21c
GO:0009893	positive regulation of metabolic process	76	3767	4.41e-05	Itgb2,Col1a1,Ace,Spi1,Sfrp4,Cd44,Cybb,Pcolce2,Lbp,C1qtnf1,Cyba,Igfbp4,Pik3r5,Lgmn,Hexb,Runx1,Smoc2,Abcg1,Csf1r,Anxa1,Clec3b,Slc11a1,Gpr39,Sele,Fcgr2b,Gsn,Fbn1,Lrp4,Il6ra,Tlr2,F3,Tnfrsf1b,Fgr,Cxcl1,Pcolce,Tyrobp,Nucb2,Itgax,Sfrp1,Ctsh,Nckap1l,Cmklr1,Gdf7,Spon1,Lrp1,Hpse,C3ar1,S1pr2,Fbln1,Tgfbr2,Gdf6,Gpc3,Rab7b,Ly9,Tmem119,Ptafr,Pirb,Tlr9,Icam1,AF251705,Ccl19,Dcn,Ephb2,Cd300a,Sulf2,Nfam1,Clec7a,Syk…	Itgb2,Col1a1,Ace,Spi1,Sfrp4,Cd44,Cybb,Pcolce2,Lbp,C1qtnf1,Cyba,Igfbp4,Pik3r5,Lgmn,Hexb,Runx1,Smoc2,Abcg1,Csf1r,Anxa1,Clec3b,Slc11a1,Gpr39,Sele,Fcgr2b,Gsn,Fbn1,Lrp4,Il6ra,Tlr2,F3,Tnfrsf1b,Fgr,Cxcl1,Pcolce,Tyrobp,Nucb2,Itgax,Sfrp1,Ctsh,Nckap1l,Cmklr1,Gdf7,Spon1,Lrp1,Hpse,C3ar1,S1pr2,Fbln1,Tgfbr2,Gdf6,Gpc3,Rab7b,Ly9,Tmem119,Ptafr,Pirb,Tlr9,Icam1,Cd300c2,Ccl19,Dcn,Ephb2,Cd300a,Sulf2,Nfam1,Clec7a,Syk,…
GO:0071230	cellular response to amino acid stimulus	9	72	4.55e-05	Col6a1,Col1a1,Cybb,Cyba,Col1a2,Mmp2,Col16a1,Col3a1,Pdgfra	Col6a1,Col1a1,Cybb,Cyba,Col1a2,Mmp2,Col16a1,Col3a1,Pdgfra
GO:0006897	endocytosis	19	400	4.68e-05	Itgb2,Scara5,Loxl2,Ifitm3,Fcgr2b,Gsn,Lrp4,Prss12,Lrp1,Stab1,Ackr2,Ssc5d,Tgfbr2,Folr2,Sirpa,Cd300a,Clec7a,Syk,Loxl4	Itgb2,Scara5,Loxl2,Ifitm3,Fcgr2b,Gsn,Lrp4,Prss12,Lrp1,Stab1,Ackr2,Ssc5d,Tgfbr2,Folr2,Sirpa,Cd300a,Clec7a,Syk,Loxl4
GO:0050766	positive regulation of phagocytosis	9	73	4.99e-05	Lbp,Cyba,C2,Slc11a1,Fcgr2b,Nckap1l,Lrp1,Sirpa,Clec7a	Lbp,Cyba,C2,Slc11a1,Fcgr2b,Nckap1l,Lrp1,Sirpa,Clec7a
GO:0030595	leukocyte chemotaxis	11	125	5.8e-05	Itgb2,Lbp,Anxa1,Cxcl1,Nckap1l,Slamf8,Ccl19,Syk,Lgals3,Gpr35,Ccl21c	Itgb2,Lbp,Anxa1,Cxcl1,Nckap1l,Slamf8,Ccl19,Syk,Lgals3,Gpr35,Ccl21c
GO:0043408	regulation of MAPK cascade	26	723	5.93e-05	Sfrp4,Cd44,C1qtnf1,Igfbp4,Pik3r5,Csf1r,Gpr39,Fcgr2b,Il6ra,Tlr2,Sfrp1,Tlr13,Lrp1,Fbln1,Gdf6,Tlr9,Icam1,Sirpa,Ccl19,Ephb2,Cd300a,Clec7a,Syk,Cd84,Pdgfra,Ccl21c	Sfrp4,Cd44,C1qtnf1,Igfbp4,Pik3r5,Csf1r,Gpr39,Fcgr2b,Il6ra,Tlr2,Sfrp1,Tlr13,Lrp1,Fbln1,Gdf6,Tlr9,Icam1,Sirpa,Ccl19,Ephb2,Cd300a,Clec7a,Syk,Cd84,Pdgfra,Ccl21c
GO:0022409	positive regulation of cell-cell adhesion	15	254	6.18e-05	Itgb2,Cd44,Runx1,Anxa1,Sele,Vcam1,Pdpn,Nckap1l,Tgfbr2,Ptafr,Icam1,Sirpa,Ccl19,Syk,Selp	Itgb2,Cd44,Runx1,Anxa1,Sele,Vcam1,Pdpn,Nckap1l,Tgfbr2,Ptafr,Icam1,Sirpa,Ccl19,Syk,Selp
GO:0071216	cellular response to biotic stimulus	14	221	6.74e-05	Lbp,Fcgr2b,Tlr2,Tnfrsf1b,Cxcl1,Ptafr,Cd300lb,Fcgr4,Tlr9,Sirpa,Lilrb4,Cd68,Clec7a,Syk	Lbp,Fcgr2b,Tlr2,Tnfrsf1b,Cxcl1,Ptafr,Cd300lb,Fcgr4,Tlr9,Sirpa,Lilrb4a,Cd68,Clec7a,Syk
GO:0032270	positive regulation of cellular protein metabolic process	42	1600	7.15e-05	Ace,Cd44,Pcolce2,C1qtnf1,Igfbp4,Pik3r5,Lgmn,Csf1r,Clec3b,Slc11a1,Gpr39,Fcgr2b,Gsn,Fbn1,Lrp4,Il6ra,Tlr2,F3,Tnfrsf1b,Pcolce,Ctsh,Nckap1l,Gdf7,Spon1,Lrp1,S1pr2,Fbln1,Tgfbr2,Gdf6,Tmem119,Ptafr,Pirb,Tlr9,Icam1,Ccl19,Cd300a,Clec7a,Syk,Ccbe1,Cd84,Pdgfra,Ccl21c	Ace,Cd44,Pcolce2,C1qtnf1,Igfbp4,Pik3r5,Lgmn,Csf1r,Clec3b,Slc11a1,Gpr39,Fcgr2b,Gsn,Fbn1,Lrp4,Il6ra,Tlr2,F3,Tnfrsf1b,Pcolce,Ctsh,Nckap1l,Gdf7,Spon1,Lrp1,S1pr2,Fbln1,Tgfbr2,Gdf6,Tmem119,Ptafr,Pirb,Tlr9,Icam1,Ccl19,Cd300a,Clec7a,Syk,Ccbe1,Cd84,Pdgfra,Ccl21c
GO:0019221	cytokine-mediated signaling pathway	16	295	7.35e-05	Spi1,Cd44,Csf1r,Ifitm3,Il6ra,F3,Tnfrsf1b,Cxcl1,Plvap,Ackr2,Pirb,Csf2rb2,Ccl19,Syk,Gpr35,Ccl21c	Spi1,Cd44,Csf1r,Ifitm3,Il6ra,F3,Tnfrsf1b,Cxcl1,Plvap,Ackr2,Pirb,Csf2rb2,Ccl19,Syk,Gpr35,Ccl21c
GO:1903037	regulation of leukocyte cell-cell adhesion	16	295	7.35e-05	Itgb2,Cd44,Runx1,Anxa1,Sele,Vcam1,Nckap1l,Tgfbr2,Ptafr,Icam1,Sirpa,Ccl19,Cd300a,Syk,Lgals3,Selp	Itgb2,Cd44,Runx1,Anxa1,Sele,Vcam1,Nckap1l,Tgfbr2,Ptafr,Icam1,Sirpa,Ccl19,Cd300a,Syk,Lgals3,Selp
GO:0048705	skeletal system morphogenesis	15	259	7.53e-05	Col6a1,Col1a1,Sfrp4,Wnt9b,Fgr,Sfrp1,Mmp2,Tgfbr2,Tmem119,Col12a1,Col14a1,Pdgfra,Matn2,Glg1,Sulf1	Col6a1,Col1a1,Sfrp4,Wnt9b,Fgr,Sfrp1,Mmp2,Tgfbr2,Tmem119,Col12a1,Col14a1,Pdgfra,Matn2,Glg1,Sulf1
GO:0007159	leukocyte cell-cell adhesion	8	56	7.64e-05	Itgb2,Cd44,Sele,Vcam1,Icam1,Cfh,Syk,Selp	Itgb2,Cd44,Sele,Vcam1,Icam1,Cfh,Syk,Selp
GO:0002449	lymphocyte mediated immunity	11	132	8.94e-05	Serping1,C2,Slc11a1,Fcgr2b,Ctsh,C1qc,C1qb,C1ra,C4b,Pirb,Icam1	Serping1,C2,Slc11a1,Fcgr2b,Ctsh,C1qc,C1qb,C1ra,C4b,Pirb,Icam1
GO:0002263	cell activation involved in immune response	12	162	8.98e-05	Lbp,Enpp3,Slc11a1,Tyrobp,Lrp1,Ly9,Icam1,Myo1f,Cd300a,Clec7a,Syk,Lcp1	Lbp,Enpp3,Slc11a1,Tyrobp,Lrp1,Ly9,Icam1,Myo1f,Cd300a,Clec7a,Syk,Lcp1
GO:0060627	regulation of vesicle-mediated transport	23	600	9.21e-05	Itgb2,Sfrp4,Hck,Lbp,Cyba,C2,Anxa1,Slc11a1,Sele,Fcgr2b,Tlr2,Fgr,Nckap1l,Lrp1,Gpc3,Ptafr,Sirpa,Ccl19,Cd300a,Clec7a,Syk,Lgals3,Cd84	Itgb2,Sfrp4,Hck,Lbp,Cyba,C2,Anxa1,Slc11a1,Sele,Fcgr2b,Tlr2,Fgr,Nckap1l,Lrp1,Gpc3,Ptafr,Sirpa,Ccl19,Cd300a,Clec7a,Syk,Lgals3,Cd84
GO:0032680	regulation of tumor necrosis factor production	12	166	0.00011	Cybb,Lbp,Cyba,Tlr2,Tyrobp,Ptafr,Tlr9,Sirpa,Ccl19,Clec7a,Syk,Cd84	Cybb,Lbp,Cyba,Tlr2,Tyrobp,Ptafr,Tlr9,Sirpa,Ccl19,Clec7a,Syk,Cd84
GO:0048585	negative regulation of response to stimulus	41	1571	0.00011	Sfrp4,Cd44,C1qtnf1,Enpp3,Lgmn,Dbn1,Serping1,Anxa1,Fcgr2b,Fbn1,Lrp4,Tnfrsf1b,Nucb2,Sfrp1,Cilp,Lrp1,Nbl1,Hk3,Pik3ap1,S1pr2,Fbln1,Gpc3,Rab7b,Slamf8,Tlr9,Icam1,Col3a1,Adamtsl2,Cd109,Sirpa,Dcn,Ephb2,Cd300a,Sulf2,Lgals3,Heg1,Cd84,Bicc1,Pdgfra,Glg1,Sulf1	Sfrp4,Cd44,C1qtnf1,Enpp3,Lgmn,Dbn1,Serping1,Anxa1,Fcgr2b,Fbn1,Lrp4,Tnfrsf1b,Nucb2,Sfrp1,Cilp,Lrp1,Nbl1,Hk3,Pik3ap1,S1pr2,Fbln1,Gpc3,Rab7b,Slamf8,Tlr9,Icam1,Col3a1,Adamtsl2,Cd109,Sirpa,Dcn,Ephb2,Cd300a,Sulf2,Lgals3,Heg1,Cd84,Bicc1,Pdgfra,Glg1,Sulf1
GO:0050818	regulation of coagulation	9	83	0.00012	C1qtnf1,Serping1,Procr,Pdpn,Hpse,Ephb2,Syk,Selp,Pdgfra	C1qtnf1,Serping1,Procr,Pdpn,Hpse,Ephb2,Syk,Selp,Pdgfra
GO:0002063	chondrocyte development	7	41	0.00013	Col6a1,Tgfbr2,Col12a1,Sulf2,Col14a1,Matn2,Sulf1	Col6a1,Tgfbr2,Col12a1,Sulf2,Col14a1,Matn2,Sulf1
GO:0030154	cell differentiation	73	3674	0.00013	Col6a1,Col1a1,Ace,Spi1,Sfrp4,Hck,Cd44,Wisp1,Wnt9b,Ntn4,Jade2,Dbn1,Hexb,Loxl2,Runx1,Csf1r,Anxa1,Fcgr2b,Gsn,Lrp4,Vcam1,Tlr2,Pdpn,Tnfrsf1b,Fgr,Tyrobp,Sfrp1,Mmp2,Nckap1l,Igsf10,Tgfbi,Gdf7,Ppl,Lrp1,Myof,Nbl1,Flrt2,Tgfbr2,Gdf6,Gpc3,Slamf8,Ly9,Tmem119,Col12a1,Cdh11,Pirb,Icam1,Col3a1,Lama2,Cd109,Scn1b,Sirpa,Ptgfrn,Tnfaip2,Ccl19,Ephb2,Itgb4,Anpep,Gas7,Sulf2,Nfam1,Col14a1,Ildr2,Cfh,Pld3,Syk,Lgals3,Heg1,Pdg…	Col6a1,Col1a1,Ace,Spi1,Sfrp4,Hck,Cd44,Wisp1,Wnt9b,Ntn4,Jade2,Dbn1,Hexb,Loxl2,Runx1,Csf1r,Anxa1,Fcgr2b,Gsn,Lrp4,Vcam1,Tlr2,Pdpn,Tnfrsf1b,Fgr,Tyrobp,Sfrp1,Mmp2,Nckap1l,Igsf10,Tgfbi,Gdf7,Ppl,Lrp1,Myof,Nbl1,Flrt2,Tgfbr2,Gdf6,Gpc3,Slamf8,Ly9,Tmem119,Col12a1,Cdh11,Pirb,Icam1,Col3a1,Lama2,Cd109,Scn1b,Sirpa,Ptgfrn,Tnfaip2,Ccl19,Ephb2,Itgb4,Anpep,Gas7,Sulf2,Nfam1,Col14a1,Ildr2,Cfh,Pld3,Syk,Lgals3,Heg1,Pdg…
GO:0050866	negative regulation of cell activation	13	203	0.00013	Cd44,C1qtnf1,Enpp3,Runx1,Anxa1,Fcgr2b,Fgr,Tyrobp,Sfrp1,Cd300a,Lgals3,Cd84,Pdgfra	Cd44,C1qtnf1,Enpp3,Runx1,Anxa1,Fcgr2b,Fgr,Tyrobp,Sfrp1,Cd300a,Lgals3,Cd84,Pdgfra
GO:0051050	positive regulation of transport	31	1020	0.00013	Itgb2,Sfrp4,Lbp,Stac2,C1qtnf1,Cyba,Runx1,Abcg1,C2,Anxa1,Slc11a1,Gpr39,Sele,Fcgr2b,Tlr2,Fgr,Cxcl1,Nucb2,Nckap1l,Lrp1,Pltp,Gpc3,Ptafr,AF251705,Scn1b,Sirpa,Ccl19,Ephb2,Clec7a,Syk,Lgals3	Itgb2,Sfrp4,Lbp,Stac2,C1qtnf1,Cyba,Runx1,Abcg1,C2,Anxa1,Slc11a1,Gpr39,Sele,Fcgr2b,Tlr2,Fgr,Cxcl1,Nucb2,Nckap1l,Lrp1,Pltp,Gpc3,Ptafr,Cd300c2,Scn1b,Sirpa,Ccl19,Ephb2,Clec7a,Syk,Lgals3
GO:0070663	regulation of leukocyte proliferation	14	236	0.00013	Cd44,Enpp3,Anxa1,Fcgr2b,Vcam1,Tnfrsf1b,Tyrobp,Nckap1l,Tgfbr2,Tlr9,Ccl19,Cd300a,Syk,Lgals3	Cd44,Enpp3,Anxa1,Fcgr2b,Vcam1,Tnfrsf1b,Tyrobp,Nckap1l,Tgfbr2,Tlr9,Ccl19,Cd300a,Syk,Lgals3
GO:1901700	response to oxygen-containing compound	41	1585	0.00013	Col6a1,Col1a1,Ace,Spi1,Tbxas1,Cybb,Lbp,Cyba,Aldh3a1,Lgmn,Runx1,Anxa1,Slc11a1,Fcgr2b,Gsn,Fbn1,Vcam1,Tlr2,Tnfrsf1b,Cxcl1,Col1a2,Sfrp1,Mmp2,Ctsh,Col16a1,Lrp1,Tgfbr2,Ptafr,Cd300lb,Fcgr4,Tlr9,Icam1,Col3a1,Folr2,Sirpa,Ccl19,Dcn,Lilrb4,Cd68,Ildr2,Pdgfra	Col6a1,Col1a1,Ace,Spi1,Tbxas1,Cybb,Lbp,Cyba,Aldh3a1,Lgmn,Runx1,Anxa1,Slc11a1,Fcgr2b,Gsn,Fbn1,Vcam1,Tlr2,Tnfrsf1b,Cxcl1,Col1a2,Sfrp1,Mmp2,Ctsh,Col16a1,Lrp1,Tgfbr2,Ptafr,Cd300lb,Fcgr4,Tlr9,Icam1,Col3a1,Folr2,Sirpa,Ccl19,Dcn,Lilrb4a,Cd68,Ildr2,Pdgfra
GO:1902533	positive regulation of intracellular signal transduction	30	967	0.00013	S100a4,Cd44,C1qtnf1,Igfbp4,Pik3r5,Csf1r,Gpr39,Fcgr2b,Il6ra,Tlr2,F3,Fgr,Lrp1,Hpse,Pik3ap1,Gdf6,F10,Tlr9,Icam1,Col3a1,Ccl19,Dcn,Clec7a,Steap3,Syk,Cd84,Selp,Gpr35,Pdgfra,Ccl21c	S100a4,Cd44,C1qtnf1,Igfbp4,Pik3r5,Csf1r,Gpr39,Fcgr2b,Il6ra,Tlr2,F3,Fgr,Lrp1,Hpse,Pik3ap1,Gdf6,F10,Tlr9,Icam1,Col3a1,Ccl19,Dcn,Clec7a,Steap3,Syk,Cd84,Selp,Gpr35,Pdgfra,Ccl21c
GO:1904018	positive regulation of vasculature development	13	201	0.00013	Itgb2,Cybb,Runx1,Smoc2,Anxa1,Il6ra,F3,Itgax,Ctsh,C3ar1,Tgfbr2,Lgals3,Ccbe1	Itgb2,Cybb,Runx1,Smoc2,Anxa1,Il6ra,F3,Itgax,Ctsh,C3ar1,Tgfbr2,Lgals3,Ccbe1
GO:0001655	urogenital system development	17	353	0.00014	Ace,Cd44,Wnt9b,Anxa1,Fbn1,Lrp4,Sfrp1,Mmp2,Ctsh,Gpc3,Col4a4,Dcn,Ephb2,Sulf2,Cfh,Pdgfra,Sulf1	Ace,Cd44,Wnt9b,Anxa1,Fbn1,Lrp4,Sfrp1,Mmp2,Ctsh,Gpc3,Col4a4,Dcn,Ephb2,Sulf2,Cfh,Pdgfra,Sulf1
GO:0042325	regulation of phosphorylation	41	1591	0.00014	Itgb2,Ace,Sfrp4,Cd44,C1qtnf1,Igfbp4,Wnt9b,Pik3r5,Csf1r,Slc11a1,Gpr39,Fcgr2b,Fbn1,Lrp4,Il6ra,Tlr2,Fgr,Sfrp1,Nckap1l,Gdf7,Tlr13,Lrp1,S1pr2,Fbln1,Tgfbr2,Gdf6,Slamf8,Tmem119,Tlr9,Icam1,Cd109,Sirpa,Ccl19,Ephb2,Cd300a,Clec7a,Syk,Heg1,Cd84,Pdgfra,Ccl21c	Itgb2,Ace,Sfrp4,Cd44,C1qtnf1,Igfbp4,Wnt9b,Pik3r5,Csf1r,Slc11a1,Gpr39,Fcgr2b,Fbn1,Lrp4,Il6ra,Tlr2,Fgr,Sfrp1,Nckap1l,Gdf7,Tlr13,Lrp1,S1pr2,Fbln1,Tgfbr2,Gdf6,Slamf8,Tmem119,Tlr9,Icam1,Cd109,Sirpa,Ccl19,Ephb2,Cd300a,Clec7a,Syk,Heg1,Cd84,Pdgfra,Ccl21c
GO:0002062	chondrocyte differentiation	9	86	0.00015	Col6a1,Runx1,Tgfbi,Tgfbr2,Col12a1,Sulf2,Col14a1,Matn2,Sulf1	Col6a1,Runx1,Tgfbi,Tgfbr2,Col12a1,Sulf2,Col14a1,Matn2,Sulf1
GO:0009888	tissue development	43	1720	0.00015	Col6a1,Col1a1,Cd44,Aldh1a3,Wnt9b,Ntn4,Loxl2,Runx1,Anxa1,Clec3b,Gsn,Lrp4,Vcam1,Pdpn,Fgr,Col1a2,Sfrp1,Mmp2,Ctsh,Igsf10,Tgfbi,Gdf7,Ppl,Svep1,Tgfbr2,Gpc3,Tmem119,Col12a1,Atrnl1,Icam1,Col3a1,Adamtsl2,Lama2,Cd109,Ptgfrn,Dcn,Sulf2,Col14a1,Cfh,Heg1,Pdgfra,Matn2,Sulf1	Col6a1,Col1a1,Cd44,Aldh1a3,Wnt9b,Ntn4,Loxl2,Runx1,Anxa1,Clec3b,Gsn,Lrp4,Vcam1,Pdpn,Fgr,Col1a2,Sfrp1,Mmp2,Ctsh,Igsf10,Tgfbi,Gdf7,Ppl,Svep1,Tgfbr2,Gpc3,Tmem119,Col12a1,Atrnl1,Icam1,Col3a1,Adamtsl2,Lama2,Cd109,Ptgfrn,Dcn,Sulf2,Col14a1,Cfh,Heg1,Pdgfra,Matn2,Sulf1
GO:0019220	regulation of phosphate metabolic process	44	1776	0.00015	Itgb2,Ace,Sfrp4,Cd44,C1qtnf1,Igfbp4,Wnt9b,Pik3r5,Csf1r,Slc11a1,Gpr39,Fcgr2b,Fbn1,Lrp4,Il6ra,Tlr2,Fgr,Sfrp1,Nckap1l,Gdf7,Mgat5,Tlr13,Lrp1,S1pr2,Fbln1,Tgfbr2,Gdf6,Slamf8,Tmem119,Ptafr,Pirb,Tlr9,Icam1,Cd109,Sirpa,Ccl19,Ephb2,Cd300a,Clec7a,Syk,Heg1,Cd84,Pdgfra,Ccl21c	Itgb2,Ace,Sfrp4,Cd44,C1qtnf1,Igfbp4,Wnt9b,Pik3r5,Csf1r,Slc11a1,Gpr39,Fcgr2b,Fbn1,Lrp4,Il6ra,Tlr2,Fgr,Sfrp1,Nckap1l,Gdf7,Mgat5,Tlr13,Lrp1,S1pr2,Fbln1,Tgfbr2,Gdf6,Slamf8,Tmem119,Ptafr,Pirb,Tlr9,Icam1,Cd109,Sirpa,Ccl19,Ephb2,Cd300a,Clec7a,Syk,Heg1,Cd84,Pdgfra,Ccl21c
GO:0032722	positive regulation of chemokine production	8	63	0.00015	Lbp,Csf1r,Il6ra,Tlr2,Lrp1,Tlr9,Syk,Cd84	Lbp,Csf1r,Il6ra,Tlr2,Lrp1,Tlr9,Syk,Cd84
GO:0097529	myeloid leukocyte migration	10	113	0.00015	Itgb2,Anxa1,Cxcl1,Nckap1l,Sirpa,Ccl19,Syk,Lgals3,Gpr35,Ccl21c	Itgb2,Anxa1,Cxcl1,Nckap1l,Sirpa,Ccl19,Syk,Lgals3,Gpr35,Ccl21c
GO:0001568	blood vessel development	21	534	0.00017	Col1a1,Ace,Spi1,Angptl2,Loxl2,Col1a2,Mmp2,Tgfbi,Lrp1,Hpse,Tgfbr2,Gpc3,Col3a1,Tnfaip2,Ephb2,Anpep,Cfh,Syk,Ccbe1,Heg1,Pdgfra	Col1a1,Ace,Spi1,Angptl2,Loxl2,Col1a2,Mmp2,Tgfbi,Lrp1,Hpse,Tgfbr2,Gpc3,Col3a1,Tnfaip2,Ephb2,Anpep,Cfh,Syk,Ccbe1,Heg1,Pdgfra
GO:0007596	blood coagulation	10	115	0.00017	Serping1,Entpd2,Procr,F3,Fbln1,F10,Lilrb4,Cfh,Vwf,Pdgfra	Serping1,Entpd2,Procr,F3,Fbln1,F10,Lilrb4a,Cfh,Vwf,Pdgfra
GO:0032642	regulation of chemokine production	9	88	0.00017	Lbp,Csf1r,Il6ra,Tlr2,Lrp1,Tlr9,Sirpa,Syk,Cd84	Lbp,Csf1r,Il6ra,Tlr2,Lrp1,Tlr9,Sirpa,Syk,Cd84
GO:0097530	granulocyte migration	9	88	0.00017	Itgb2,Anxa1,Cxcl1,Nckap1l,Sirpa,Ccl19,Syk,Lgals3,Ccl21c	Itgb2,Anxa1,Cxcl1,Nckap1l,Sirpa,Ccl19,Syk,Lgals3,Ccl21c
GO:0002886	regulation of myeloid leukocyte mediated immunity	8	65	0.00018	Itgb2,Fgr,Cxcl1,Tyrobp,Ptafr,Cd300a,Syk,Cd84	Itgb2,Fgr,Cxcl1,Tyrobp,Ptafr,Cd300a,Syk,Cd84
GO:0035239	tube morphogenesis	25	728	0.00018	Ace,Spi1,Angptl2,Cd44,Wnt9b,Loxl2,Pdpn,Sfrp1,Mmp2,Ctsh,Tgfbi,Gdf7,Lrp1,Hpse,Tgfbr2,Gpc3,Col3a1,Tnfaip2,Ephb2,Anpep,Cfh,Syk,Ccbe1,Heg1,Pdgfra	Ace,Spi1,Angptl2,Cd44,Wnt9b,Loxl2,Pdpn,Sfrp1,Mmp2,Ctsh,Tgfbi,Gdf7,Lrp1,Hpse,Tgfbr2,Gpc3,Col3a1,Tnfaip2,Ephb2,Anpep,Cfh,Syk,Ccbe1,Heg1,Pdgfra
GO:0072359	circulatory system development	29	936	0.00018	Col1a1,Ace,Spi1,Angptl2,Loxl2,Fbn1,Vcam1,Pdpn,Tnfrsf1b,Col1a2,Mmp2,Tgfbi,Lrp1,Hpse,Svep1,Flrt2,Tgfbr2,Gpc3,Col3a1,Tnfaip2,Ephb2,Anpep,Col14a1,Cfh,Syk,Ccbe1,Heg1,Bicc1,Pdgfra	Col1a1,Ace,Spi1,Angptl2,Loxl2,Fbn1,Vcam1,Pdpn,Tnfrsf1b,Col1a2,Mmp2,Tgfbi,Lrp1,Hpse,Svep1,Flrt2,Tgfbr2,Gpc3,Col3a1,Tnfaip2,Ephb2,Anpep,Col14a1,Cfh,Syk,Ccbe1,Heg1,Bicc1,Pdgfra
GO:1902531	regulation of intracellular signal transduction	40	1556	0.00018	S100a4,Sfrp4,Cd44,C1qtnf1,Igfbp4,Pik3r5,Csf1r,Gpr39,Fcgr2b,Il6ra,Tlr2,F3,Fgr,Nucb2,Sfrp1,Cmklr1,Tlr13,Lrp1,Hpse,Pik3ap1,Fbln1,Gdf6,F10,Tlr9,Icam1,Col3a1,Sirpa,Ccl19,Dcn,Ephb2,Cd300a,Clec7a,Steap3,Syk,Heg1,Cd84,Selp,Gpr35,Pdgfra,Ccl21c	S100a4,Sfrp4,Cd44,C1qtnf1,Igfbp4,Pik3r5,Csf1r,Gpr39,Fcgr2b,Il6ra,Tlr2,F3,Fgr,Nucb2,Sfrp1,Cmklr1,Tlr13,Lrp1,Hpse,Pik3ap1,Fbln1,Gdf6,F10,Tlr9,Icam1,Col3a1,Sirpa,Ccl19,Dcn,Ephb2,Cd300a,Clec7a,Steap3,Syk,Heg1,Cd84,Selp,Gpr35,Pdgfra,Ccl21c
GO:0002696	positive regulation of leukocyte activation	16	324	0.00019	Itgb2,Lbp,Runx1,Anxa1,Vcam1,Fgr,Tyrobp,Nckap1l,Tgfbr2,Ptafr,Cd300lb,Tlr9,Sirpa,Ccl19,Clec7a,Syk	Itgb2,Lbp,Runx1,Anxa1,Vcam1,Fgr,Tyrobp,Nckap1l,Tgfbr2,Ptafr,Cd300lb,Tlr9,Sirpa,Ccl19,Clec7a,Syk
GO:0051049	regulation of transport	45	1862	0.00019	Itgb2,Ace,Sfrp4,Hck,Wisp1,Cybb,Lbp,Stac2,C1qtnf1,Cyba,Dbn1,Runx1,Abcg1,C2,Anxa1,Slc11a1,Gpr39,Sele,Fcgr2b,Tlr2,Tnfrsf1b,Fgr,Cxcl1,Nucb2,Sfrp1,Nckap1l,Lrp1,Pltp,Gpc3,Ptafr,Tlr9,Icam1,AF251705,Scn1b,Sirpa,Ccl19,Ephb2,Cd300a,Anpep,Clec7a,Syk,Lgals3,Lcp1,Cd84,Gpr35	Itgb2,Ace,Sfrp4,Hck,Wisp1,Cybb,Lbp,Stac2,C1qtnf1,Cyba,Dbn1,Runx1,Abcg1,C2,Anxa1,Slc11a1,Gpr39,Sele,Fcgr2b,Tlr2,Tnfrsf1b,Fgr,Cxcl1,Nucb2,Sfrp1,Nckap1l,Lrp1,Pltp,Gpc3,Ptafr,Tlr9,Icam1,Cd300c2,Scn1b,Sirpa,Ccl19,Ephb2,Cd300a,Anpep,Clec7a,Syk,Lgals3,Lcp1,Cd84,Gpr35
GO:0002703	regulation of leukocyte mediated immunity	13	214	0.0002	Itgb2,Fcgr2b,Tlr2,Tnfrsf1b,Fgr,Cxcl1,Tyrobp,Ptafr,Tlr9,Cd300a,Clec7a,Syk,Cd84	Itgb2,Fcgr2b,Tlr2,Tnfrsf1b,Fgr,Cxcl1,Tyrobp,Ptafr,Tlr9,Cd300a,Clec7a,Syk,Cd84
GO:0033627	cell adhesion mediated by integrin	6	28	0.0002	Itgb2,Fbn1,Itga11,Col16a1,Icam1,Itgb4	Itgb2,Fbn1,Itga11,Col16a1,Icam1,Itgb4
GO:0045937	positive regulation of phosphate metabolic process	33	1159	0.0002	Ace,Cd44,C1qtnf1,Igfbp4,Pik3r5,Csf1r,Slc11a1,Gpr39,Fcgr2b,Fbn1,Lrp4,Il6ra,Tlr2,Fgr,Nckap1l,Gdf7,Lrp1,S1pr2,Tgfbr2,Gdf6,Tmem119,Ptafr,Pirb,Tlr9,Icam1,Ccl19,Ephb2,Cd300a,Clec7a,Syk,Cd84,Pdgfra,Ccl21c	Ace,Cd44,C1qtnf1,Igfbp4,Pik3r5,Csf1r,Slc11a1,Gpr39,Fcgr2b,Fbn1,Lrp4,Il6ra,Tlr2,Fgr,Nckap1l,Gdf7,Lrp1,S1pr2,Tgfbr2,Gdf6,Tmem119,Ptafr,Pirb,Tlr9,Icam1,Ccl19,Ephb2,Cd300a,Clec7a,Syk,Cd84,Pdgfra,Ccl21c
GO:0022407	regulation of cell-cell adhesion	18	412	0.00021	Itgb2,Cd44,C1qtnf1,Runx1,Anxa1,Sele,Vcam1,Pdpn,Nckap1l,Tgfbr2,Ptafr,Icam1,Sirpa,Ccl19,Cd300a,Syk,Lgals3,Selp	Itgb2,Cd44,C1qtnf1,Runx1,Anxa1,Sele,Vcam1,Pdpn,Nckap1l,Tgfbr2,Ptafr,Icam1,Sirpa,Ccl19,Cd300a,Syk,Lgals3,Selp
GO:0045766	positive regulation of angiogenesis	12	181	0.00021	Itgb2,Cybb,Runx1,Smoc2,Anxa1,F3,Itgax,Ctsh,C3ar1,Tgfbr2,Lgals3,Ccbe1	Itgb2,Cybb,Runx1,Smoc2,Anxa1,F3,Itgax,Ctsh,C3ar1,Tgfbr2,Lgals3,Ccbe1
GO:0031347	regulation of defense response	21	554	0.00026	Ace,Cd44,Wisp1,Lbp,Cyba,Enpp3,Serping1,Anxa1,Fcgr2b,Tlr2,Tnfrsf1b,Fgr,Cxcl1,Mmp2,Pik3ap1,Slamf8,Tlr9,Myo1f,Sirpa,Clec7a,Pld3	Ace,Cd44,Wisp1,Lbp,Cyba,Enpp3,Serping1,Anxa1,Fcgr2b,Tlr2,Tnfrsf1b,Fgr,Cxcl1,Mmp2,Pik3ap1,Slamf8,Tlr9,Myo1f,Sirpa,Clec7a,Pld3
GO:0002237	response to molecule of bacterial origin	16	337	0.00029	Ace,Lbp,Slc11a1,Fcgr2b,Tlr2,Tnfrsf1b,Cxcl1,Ssc5d,Ptafr,Cd300lb,Fcgr4,Tlr9,Sirpa,Dcn,Lilrb4,Cd68	Ace,Lbp,Slc11a1,Fcgr2b,Tlr2,Tnfrsf1b,Cxcl1,Ssc5d,Ptafr,Cd300lb,Fcgr4,Tlr9,Sirpa,Dcn,Lilrb4a,Cd68
GO:0002573	myeloid leukocyte differentiation	10	124	0.00029	Spi1,Wisp1,Csf1r,Tlr2,Tyrobp,Tgfbr2,Gpc3,Pirb,Cd109,Ccl19	Spi1,Wisp1,Csf1r,Tlr2,Tyrobp,Tgfbr2,Gpc3,Pirb,Cd109,Ccl19
GO:0050670	regulation of lymphocyte proliferation	13	223	0.0003	Cd44,Anxa1,Fcgr2b,Vcam1,Tnfrsf1b,Tyrobp,Nckap1l,Tgfbr2,Tlr9,Ccl19,Cd300a,Syk,Lgals3	Cd44,Anxa1,Fcgr2b,Vcam1,Tnfrsf1b,Tyrobp,Nckap1l,Tgfbr2,Tlr9,Ccl19,Cd300a,Syk,Lgals3
GO:0045577	regulation of B cell differentiation	6	31	0.00032	Sfrp1,Nckap1l,Slamf8,Tlr9,Nfam1,Syk	Sfrp1,Nckap1l,Slamf8,Tlr9,Nfam1,Syk
GO:1901701	cellular response to oxygen-containing compound	30	1026	0.00034	Col6a1,Col1a1,Spi1,Cybb,Lbp,Cyba,Lgmn,Anxa1,Fcgr2b,Fbn1,Vcam1,Tlr2,Tnfrsf1b,Cxcl1,Col1a2,Sfrp1,Mmp2,Col16a1,Lrp1,Ptafr,Cd300lb,Fcgr4,Tlr9,Icam1,Col3a1,Folr2,Sirpa,Lilrb4,Cd68,Pdgfra	Col6a1,Col1a1,Spi1,Cybb,Lbp,Cyba,Lgmn,Anxa1,Fcgr2b,Fbn1,Vcam1,Tlr2,Tnfrsf1b,Cxcl1,Col1a2,Sfrp1,Mmp2,Col16a1,Lrp1,Ptafr,Cd300lb,Fcgr4,Tlr9,Icam1,Col3a1,Folr2,Sirpa,Lilrb4a,Cd68,Pdgfra
GO:0002366	leukocyte activation involved in immune response	11	159	0.00036	Lbp,Enpp3,Slc11a1,Tyrobp,Ly9,Icam1,Myo1f,Cd300a,Clec7a,Syk,Lcp1	Lbp,Enpp3,Slc11a1,Tyrobp,Ly9,Icam1,Myo1f,Cd300a,Clec7a,Syk,Lcp1
GO:0009719	response to endogenous stimulus	36	1370	0.00036	Itgb2,Col6a1,Col1a1,Cd44,Cybb,Cyba,Aldh3a1,Lgmn,Dbn1,Runx1,Cfb,Anxa1,Fcgr2b,Fbn1,Vcam1,Tlr2,Col1a2,Sfrp1,Mmp2,Ctsh,Col16a1,Cilp,Gdf7,Lrp1,Flrt2,Tgfbr2,Gdf6,Ptafr,Tlr9,Icam1,Col3a1,Folr2,Ccl19,Cd68,Syk,Pdgfra	Itgb2,Col6a1,Col1a1,Cd44,Cybb,Cyba,Aldh3a1,Lgmn,Dbn1,Runx1,Cfb,Anxa1,Fcgr2b,Fbn1,Vcam1,Tlr2,Col1a2,Sfrp1,Mmp2,Ctsh,Col16a1,Cilp,Gdf7,Lrp1,Flrt2,Tgfbr2,Gdf6,Ptafr,Tlr9,Icam1,Col3a1,Folr2,Ccl19,Cd68,Syk,Pdgfra
GO:0033993	response to lipid	27	872	0.00038	Col1a1,Ace,Tbxas1,Cybb,Lbp,Cyba,Aldh3a1,Runx1,Abcg1,Anxa1,Slc11a1,Tlr2,Tnfrsf1b,Cxcl1,Sfrp1,Mmp2,Ctsh,Tgfbr2,Ptafr,Cd300lb,Fcgr4,Tlr9,Sirpa,Ccl19,Dcn,Lilrb4,Cd68	Col1a1,Ace,Tbxas1,Cybb,Lbp,Cyba,Aldh3a1,Runx1,Abcg1,Anxa1,Slc11a1,Tlr2,Tnfrsf1b,Cxcl1,Sfrp1,Mmp2,Ctsh,Tgfbr2,Ptafr,Cd300lb,Fcgr4,Tlr9,Sirpa,Ccl19,Dcn,Lilrb4a,Cd68
GO:0071621	granulocyte chemotaxis	8	74	0.00038	Itgb2,Anxa1,Cxcl1,Nckap1l,Ccl19,Syk,Lgals3,Ccl21c	Itgb2,Anxa1,Cxcl1,Nckap1l,Ccl19,Syk,Lgals3,Ccl21c
GO:1903036	positive regulation of response to wounding	8	74	0.00038	Wisp1,Smoc2,Anxa1,Pdpn,Lrp1,Hpse,Clec7a,Selp	Wisp1,Smoc2,Anxa1,Pdpn,Lrp1,Hpse,Clec7a,Selp
GO:0048514	blood vessel morphogenesis	18	433	0.00039	Ace,Spi1,Angptl2,Loxl2,Mmp2,Tgfbi,Lrp1,Hpse,Tgfbr2,Col3a1,Tnfaip2,Ephb2,Anpep,Cfh,Syk,Ccbe1,Heg1,Pdgfra	Ace,Spi1,Angptl2,Loxl2,Mmp2,Tgfbi,Lrp1,Hpse,Tgfbr2,Col3a1,Tnfaip2,Ephb2,Anpep,Cfh,Syk,Ccbe1,Heg1,Pdgfra
GO:1901342	regulation of vasculature development	16	349	0.00041	Itgb2,Cybb,Runx1,Smoc2,Anxa1,Il6ra,F3,Itgax,Ctsh,Stab1,C3ar1,Tgfbr2,Dcn,Lgals3,Ccbe1,Sulf1	Itgb2,Cybb,Runx1,Smoc2,Anxa1,Il6ra,F3,Itgax,Ctsh,Stab1,C3ar1,Tgfbr2,Dcn,Lgals3,Ccbe1,Sulf1
GO:0006958	complement activation, classical pathway	6	33	0.00042	Serping1,C2,C1qc,C1qb,C1ra,C4b	Serping1,C2,C1qc,C1qb,C1ra,C4b
GO:0071219	cellular response to molecule of bacterial origin	12	197	0.00044	Lbp,Fcgr2b,Tlr2,Tnfrsf1b,Cxcl1,Ptafr,Cd300lb,Fcgr4,Tlr9,Sirpa,Lilrb4,Cd68	Lbp,Fcgr2b,Tlr2,Tnfrsf1b,Cxcl1,Ptafr,Cd300lb,Fcgr4,Tlr9,Sirpa,Lilrb4a,Cd68
GO:0045765	regulation of angiogenesis	15	313	0.00049	Itgb2,Cybb,Runx1,Smoc2,Anxa1,F3,Itgax,Ctsh,Stab1,C3ar1,Tgfbr2,Dcn,Lgals3,Ccbe1,Sulf1	Itgb2,Cybb,Runx1,Smoc2,Anxa1,F3,Itgax,Ctsh,Stab1,C3ar1,Tgfbr2,Dcn,Lgals3,Ccbe1,Sulf1
GO:0007229	integrin-mediated signaling pathway	8	79	0.00056	Itgb2,Fgr,Tyrobp,Itgax,Itga11,Col3a1,Itgb4,Syk	Itgb2,Fgr,Tyrobp,Itgax,Itga11,Col3a1,Itgb4,Syk
GO:0030193	regulation of blood coagulation	8	79	0.00056	C1qtnf1,Serping1,Pdpn,Hpse,Ephb2,Syk,Selp,Pdgfra	C1qtnf1,Serping1,Pdpn,Hpse,Ephb2,Syk,Selp,Pdgfra
GO:0090287	regulation of cellular response to growth factor stimulus	14	277	0.00056	Sfrp4,Smoc2,Fbn1,Sfrp1,Myof,Nbl1,Gpc3,Adamtsl2,Cd109,Dcn,Sulf2,Ccbe1,Glg1,Sulf1	Sfrp4,Smoc2,Fbn1,Sfrp1,Myof,Nbl1,Gpc3,Adamtsl2,Cd109,Dcn,Sulf2,Ccbe1,Glg1,Sulf1
GO:0001503	ossification	13	240	0.00059	Col1a1,Clec11a,Wisp1,Ctsk,Runx1,Clec3b,Fgr,Col1a2,Sfrp1,Mmp2,Igsf10,Gpc3,Tmem119	Col1a1,Clec11a,Wisp1,Ctsk,Runx1,Clec3b,Fgr,Col1a2,Sfrp1,Mmp2,Igsf10,Gpc3,Tmem119
GO:0048646	anatomical structure formation involved in morphogenesis	28	952	0.0006	Col6a1,Col1a1,Ace,Angptl2,Cd44,Aldh1a3,Wnt9b,Loxl2,Tlr2,Pdpn,Sfrp1,Mmp2,Tgfbi,Gdf7,Hpse,Myof,Tgfbr2,Col12a1,Cd109,Ptgfrn,Tnfaip2,Ephb2,Itgb4,Anpep,Cfh,Syk,Ccbe1,Pdgfra	Col6a1,Col1a1,Ace,Angptl2,Cd44,Aldh1a3,Wnt9b,Loxl2,Tlr2,Pdpn,Sfrp1,Mmp2,Tgfbi,Gdf7,Hpse,Myof,Tgfbr2,Col12a1,Cd109,Ptgfrn,Tnfaip2,Ephb2,Itgb4,Anpep,Cfh,Syk,Ccbe1,Pdgfra
GO:0090303	positive regulation of wound healing	7	56	0.0006	Wisp1,Smoc2,Anxa1,Pdpn,Hpse,Clec7a,Selp	Wisp1,Smoc2,Anxa1,Pdpn,Hpse,Clec7a,Selp
GO:0031589	cell-substrate adhesion	11	171	0.00065	Itgb2,Ntn4,Vcam1,Sfrp1,Itga11,Col16a1,Hpse,Col3a1,Sirpa,Itgb4,Vwf	Itgb2,Ntn4,Vcam1,Sfrp1,Itga11,Col16a1,Hpse,Col3a1,Sirpa,Itgb4,Vwf
GO:0035295	tube development	28	961	0.00071	Ace,Spi1,Angptl2,Cd44,Wnt9b,Tns3,Loxl2,Pdpn,Sfrp1,Mmp2,Ctsh,Tgfbi,Gdf7,Adamts2,Lrp1,Hpse,Tgfbr2,Gpc3,Col3a1,Adamtsl2,Tnfaip2,Ephb2,Anpep,Cfh,Syk,Ccbe1,Heg1,Pdgfra	Ace,Spi1,Angptl2,Cd44,Wnt9b,Tns3,Loxl2,Pdpn,Sfrp1,Mmp2,Ctsh,Tgfbi,Gdf7,Adamts2,Lrp1,Hpse,Tgfbr2,Gpc3,Col3a1,Adamtsl2,Tnfaip2,Ephb2,Anpep,Cfh,Syk,Ccbe1,Heg1,Pdgfra
GO:0071417	cellular response to organonitrogen compound	20	549	0.00071	Col6a1,Col1a1,Cybb,Cyba,Lgmn,Fcgr2b,Fbn1,Vcam1,Tlr2,Col1a2,Sfrp1,Mmp2,Col16a1,Lrp1,Ptafr,Tlr9,Icam1,Col3a1,Folr2,Pdgfra	Col6a1,Col1a1,Cybb,Cyba,Lgmn,Fcgr2b,Fbn1,Vcam1,Tlr2,Col1a2,Sfrp1,Mmp2,Col16a1,Lrp1,Ptafr,Tlr9,Icam1,Col3a1,Folr2,Pdgfra
GO:0032655	regulation of interleukin-12 production	7	58	0.00072	Tlr2,Cmklr1,Tlr9,Ccl19,Clec7a,Syk,Unc93b1	Tlr2,Cmklr1,Tlr9,Ccl19,Clec7a,Syk,Unc93b1
GO:0071495	cellular response to endogenous stimulus	30	1075	0.00074	Col6a1,Col1a1,Cd44,Cybb,Cyba,Lgmn,Dbn1,Runx1,Anxa1,Fcgr2b,Fbn1,Vcam1,Tlr2,Col1a2,Sfrp1,Mmp2,Ctsh,Col16a1,Cilp,Gdf7,Lrp1,Flrt2,Tgfbr2,Gdf6,Ptafr,Tlr9,Icam1,Col3a1,Folr2,Pdgfra	Col6a1,Col1a1,Cd44,Cybb,Cyba,Lgmn,Dbn1,Runx1,Anxa1,Fcgr2b,Fbn1,Vcam1,Tlr2,Col1a2,Sfrp1,Mmp2,Ctsh,Col16a1,Cilp,Gdf7,Lrp1,Flrt2,Tgfbr2,Gdf6,Ptafr,Tlr9,Icam1,Col3a1,Folr2,Pdgfra
GO:0031399	regulation of protein modification process	43	1856	0.00077	Itgb2,Ace,Spi1,Sfrp4,Cd44,C1qtnf1,Igfbp4,Wnt9b,Pik3r5,Csf1r,Slc11a1,Gpr39,Fcgr2b,Fbn1,Lrp4,Il6ra,Tlr2,Fgr,Sfrp1,Nckap1l,Gdf7,Mgat5,Tlr13,Lrp1,S1pr2,Fbln1,Tgfbr2,Gdf6,Tmem119,Pirb,Tlr9,Icam1,Cd109,Sirpa,Ccl19,Ephb2,Cd300a,Clec7a,Syk,Heg1,Cd84,Pdgfra,Ccl21c	Itgb2,Ace,Spi1,Sfrp4,Cd44,C1qtnf1,Igfbp4,Wnt9b,Pik3r5,Csf1r,Slc11a1,Gpr39,Fcgr2b,Fbn1,Lrp4,Il6ra,Tlr2,Fgr,Sfrp1,Nckap1l,Gdf7,Mgat5,Tlr13,Lrp1,S1pr2,Fbln1,Tgfbr2,Gdf6,Tmem119,Pirb,Tlr9,Icam1,Cd109,Sirpa,Ccl19,Ephb2,Cd300a,Clec7a,Syk,Heg1,Cd84,Pdgfra,Ccl21c
GO:0019724	B cell mediated immunity	8	84	0.0008	Serping1,C2,Fcgr2b,C1qc,C1qb,C1ra,C4b,Pirb	Serping1,C2,Fcgr2b,C1qc,C1qb,C1ra,C4b,Pirb
GO:0007167	enzyme linked receptor protein signaling pathway	20	558	0.00086	Col1a1,Hck,Jade2,Csf1r,Fgr,Col1a2,Plat,Gdf7,Svep1,Nceh1,Flrt2,Tgfbr2,Gdf6,Col4a4,Col3a1,Ephb2,Sulf2,Syk,Pdgfra,Sulf1	Col1a1,Hck,Jade2,Csf1r,Fgr,Col1a2,Plat,Gdf7,Svep1,Nceh1,Flrt2,Tgfbr2,Gdf6,Col4a4,Col3a1,Ephb2,Sulf2,Syk,Pdgfra,Sulf1
GO:0042327	positive regulation of phosphorylation	30	1085	0.00086	Ace,Cd44,C1qtnf1,Igfbp4,Pik3r5,Csf1r,Slc11a1,Gpr39,Fcgr2b,Fbn1,Lrp4,Il6ra,Tlr2,Fgr,Nckap1l,Gdf7,Lrp1,S1pr2,Tgfbr2,Gdf6,Tmem119,Tlr9,Icam1,Ccl19,Ephb2,Clec7a,Syk,Cd84,Pdgfra,Ccl21c	Ace,Cd44,C1qtnf1,Igfbp4,Pik3r5,Csf1r,Slc11a1,Gpr39,Fcgr2b,Fbn1,Lrp4,Il6ra,Tlr2,Fgr,Nckap1l,Gdf7,Lrp1,S1pr2,Tgfbr2,Gdf6,Tmem119,Tlr9,Icam1,Ccl19,Ephb2,Clec7a,Syk,Cd84,Pdgfra,Ccl21c
GO:0003433	chondrocyte development involved in endochondral bone morphogenesis	5	22	0.00094	Col6a1,Tgfbr2,Col12a1,Col14a1,Matn2	Col6a1,Tgfbr2,Col12a1,Col14a1,Matn2
GO:1904996	positive regulation of leukocyte adhesion to vascular endothelial cell	5	22	0.00094	Itgb2,Sele,Ptafr,Icam1,Selp	Itgb2,Sele,Ptafr,Icam1,Selp
GO:0060348	bone development	12	216	0.00097	Col6a1,Col1a1,Sfrp4,Wisp1,Tgfbr2,Tmem119,Col12a1,Sulf2,Col14a1,Matn2,Glg1,Sulf1	Col6a1,Col1a1,Sfrp4,Wisp1,Tgfbr2,Tmem119,Col12a1,Sulf2,Col14a1,Matn2,Glg1,Sulf1
GO:0001818	negative regulation of cytokine production	13	255	0.001	Lbp,Anxa1,Slc11a1,Fcgr2b,Tlr2,Tyrobp,Nckap1l,Cmklr1,Ssc5d,Fbln1,Tlr9,Sirpa,Cd84	Lbp,Anxa1,Slc11a1,Fcgr2b,Tlr2,Tyrobp,Nckap1l,Cmklr1,Ssc5d,Fbln1,Tlr9,Sirpa,Cd84
GO:0060349	bone morphogenesis	9	116	0.001	Col6a1,Col1a1,Sfrp4,Tgfbr2,Tmem119,Col12a1,Col14a1,Matn2,Glg1	Col6a1,Col1a1,Sfrp4,Tgfbr2,Tmem119,Col12a1,Col14a1,Matn2,Glg1
GO:0001822	kidney development	14	298	0.0011	Ace,Cd44,Wnt9b,Fbn1,Lrp4,Sfrp1,Ctsh,Gpc3,Col4a4,Dcn,Sulf2,Cfh,Pdgfra,Sulf1	Ace,Cd44,Wnt9b,Fbn1,Lrp4,Sfrp1,Ctsh,Gpc3,Col4a4,Dcn,Sulf2,Cfh,Pdgfra,Sulf1
GO:0002695	negative regulation of leukocyte activation	11	182	0.0011	Cd44,Enpp3,Runx1,Anxa1,Fcgr2b,Fgr,Tyrobp,Sfrp1,Cd300a,Lgals3,Cd84	Cd44,Enpp3,Runx1,Anxa1,Fcgr2b,Fgr,Tyrobp,Sfrp1,Cd300a,Lgals3,Cd84
GO:0003418	growth plate cartilage chondrocyte differentiation	5	23	0.0011	Col6a1,Tgfbr2,Col12a1,Col14a1,Matn2	Col6a1,Tgfbr2,Col12a1,Col14a1,Matn2
GO:0006959	humoral immune response	11	183	0.0011	Serping1,Cfb,C2,Cxcl1,C1qc,C1qb,C1ra,C4b,Ccl19,Cfh,Lgals3	Serping1,Cfb,C2,Cxcl1,C1qc,C1qb,C1ra,C4b,Ccl19,Cfh,Lgals3
GO:0032735	positive regulation of interleukin-12 production	6	41	0.0011	Tlr2,Tlr9,Ccl19,Clec7a,Syk,Unc93b1	Tlr2,Tlr9,Ccl19,Clec7a,Syk,Unc93b1
GO:0032930	positive regulation of superoxide anion generation	5	23	0.0011	Itgb2,Cyba,Cxcl1,Tyrobp,Syk	Itgb2,Cyba,Cxcl1,Tyrobp,Syk
GO:0042592	homeostatic process	39	1634	0.0011	Spi1,Sfrp4,Tbxas1,Wisp1,Ctsk,C1qtnf1,Cyba,Hexb,Scara5,Abcg1,Anxa1,Slc11a1,Gpr39,Fbn1,Vcam1,Cxcl1,Nucb2,Ctsh,Nckap1l,Cmklr1,Bace2,Lrp1,C3ar1,Ackr2,Hk3,Slamf8,Pirb,Tlr9,Icam1,Scn1b,Ccl19,Dcn,Lilrb4,Col14a1,Ildr2,Steap3,Gpr35,Pdgfra,Soat1	Spi1,Sfrp4,Tbxas1,Wisp1,Ctsk,C1qtnf1,Cyba,Hexb,Scara5,Abcg1,Anxa1,Slc11a1,Gpr39,Fbn1,Vcam1,Cxcl1,Nucb2,Ctsh,Nckap1l,Cmklr1,Bace2,Lrp1,C3ar1,Ackr2,Hk3,Slamf8,Pirb,Tlr9,Icam1,Scn1b,Ccl19,Dcn,Lilrb4a,Col14a1,Ildr2,Steap3,Gpr35,Pdgfra,Soat1
GO:0045597	positive regulation of cell differentiation	30	1103	0.0011	Col1a1,Ace,Sfrp4,Wisp1,Jade2,Dbn1,Loxl2,Runx1,Csf1r,Anxa1,Tlr2,Pdpn,Tnfrsf1b,Tyrobp,Sfrp1,Nckap1l,Cmklr1,Gdf7,Lrp1,Nbl1,S1pr2,Tgfbr2,Gdf6,Rab7b,Tmem119,Medag,Scn1b,Ccl19,Ephb2,Syk	Col1a1,Ace,Sfrp4,Wisp1,Jade2,Dbn1,Loxl2,Runx1,Csf1r,Anxa1,Tlr2,Pdpn,Tnfrsf1b,Tyrobp,Sfrp1,Nckap1l,Cmklr1,Gdf7,Lrp1,Nbl1,S1pr2,Tgfbr2,Gdf6,Rab7b,Tmem119,Medag,Scn1b,Ccl19,Ephb2,Syk
GO:0045619	regulation of lymphocyte differentiation	11	183	0.0011	Cd44,Runx1,Anxa1,Sfrp1,Nckap1l,Tgfbr2,Slamf8,Tlr9,Ccl19,Nfam1,Syk	Cd44,Runx1,Anxa1,Sfrp1,Nckap1l,Tgfbr2,Slamf8,Tlr9,Ccl19,Nfam1,Syk
GO:0051093	negative regulation of developmental process	29	1043	0.0011	Cd44,Wisp1,Ctsk,Wnt9b,Lgmn,Loxl2,Runx1,Abcg1,Anxa1,Fbn1,Lrp4,Tlr2,Nucb2,Sfrp1,C1qc,Lrp1,Stab1,Vat1,Fbln1,Tgfbr2,Tmem119,Col3a1,Tmem176a,Dcn,Ephb2,Pi16,Tmem176b,Ccl21c,Sulf1	Cd44,Wisp1,Ctsk,Wnt9b,Lgmn,Loxl2,Runx1,Abcg1,Anxa1,Fbn1,Lrp4,Tlr2,Nucb2,Sfrp1,C1qc,Lrp1,Stab1,Vat1,Fbln1,Tgfbr2,Tmem119,Col3a1,Tmem176a,Dcn,Ephb2,Pi16,Tmem176b,Ccl21c,Sulf1
GO:0002520	immune system development	23	727	0.0012	Spi1,Wisp1,Runx1,Csf1r,Anxa1,Tlr2,Pdpn,Tyrobp,Sfrp1,Nckap1l,C3ar1,Tgfbr2,Gpc3,Slamf8,Ly9,Cd248,Pirb,Cd109,Sirpa,Ccl19,Nfam1,Syk,Pdgfra	Spi1,Wisp1,Runx1,Csf1r,Anxa1,Tlr2,Pdpn,Tyrobp,Sfrp1,Nckap1l,C3ar1,Tgfbr2,Gpc3,Slamf8,Ly9,Cd248,Pirb,Cd109,Sirpa,Ccl19,Nfam1,Syk,Pdgfra
GO:0034121	regulation of toll-like receptor signaling pathway	7	64	0.0012	Lbp,Cyba,Tlr2,Pik3ap1,Rab7b,Tlr9,Cd300a	Lbp,Cyba,Tlr2,Pik3ap1,Rab7b,Tlr9,Cd300a
GO:0042742	defense response to bacterium	13	260	0.0012	Hck,Lbp,Slc11a1,Tlr2,Fgr,Stab1,Ssc5d,Slamf8,Tlr9,Myo1f,Lyz2,Mpeg1,Syk	Hck,Lbp,Slc11a1,Tlr2,Fgr,Stab1,Ssc5d,Slamf8,Tlr9,Myo1f,Lyz2,Mpeg1,Syk
GO:0043410	positive regulation of MAPK cascade	19	531	0.0013	Cd44,C1qtnf1,Igfbp4,Pik3r5,Csf1r,Gpr39,Fcgr2b,Il6ra,Tlr2,Lrp1,Gdf6,Tlr9,Icam1,Ccl19,Clec7a,Syk,Cd84,Pdgfra,Ccl21c	Cd44,C1qtnf1,Igfbp4,Pik3r5,Csf1r,Gpr39,Fcgr2b,Il6ra,Tlr2,Lrp1,Gdf6,Tlr9,Icam1,Ccl19,Clec7a,Syk,Cd84,Pdgfra,Ccl21c
GO:0050727	regulation of inflammatory response	15	347	0.0013	Ace,Cd44,Wisp1,Lbp,Enpp3,Anxa1,Fcgr2b,Tlr2,Tnfrsf1b,Pik3ap1,Slamf8,Tlr9,Sirpa,Clec7a,Pld3	Ace,Cd44,Wisp1,Lbp,Enpp3,Anxa1,Fcgr2b,Tlr2,Tnfrsf1b,Pik3ap1,Slamf8,Tlr9,Sirpa,Clec7a,Pld3
GO:0034341	response to interferon-gamma	9	122	0.0014	Ifitm3,Slc11a1,Gsn,Tlr2,Rab7b,Sirpa,Ccl19,Capg,Ccl21c	Ifitm3,Slc11a1,Gsn,Tlr2,Rab7b,Sirpa,Ccl19,Capg,Ccl21c
GO:0000902	cell morphogenesis	23	739	0.0015	Col6a1,Ntn4,Jade2,Dbn1,Csf1r,Lrp4,Pdpn,Sfrp1,Nckap1l,Gdf7,Lrp1,Nbl1,Flrt2,Col12a1,Cdh11,Lama2,Scn1b,Ephb2,Gas7,Col14a1,Heg1,Unc93b1,Matn2	Col6a1,Ntn4,Jade2,Dbn1,Csf1r,Lrp4,Pdpn,Sfrp1,Nckap1l,Gdf7,Lrp1,Nbl1,Flrt2,Col12a1,Cdh11,Lama2,Scn1b,Ephb2,Gas7,Col14a1,Heg1,Unc93b1,Matn2
GO:0001934	positive regulation of protein phosphorylation	28	1010	0.0015	Ace,Cd44,C1qtnf1,Igfbp4,Pik3r5,Csf1r,Slc11a1,Gpr39,Fcgr2b,Fbn1,Lrp4,Il6ra,Tlr2,Nckap1l,Gdf7,Lrp1,S1pr2,Tgfbr2,Gdf6,Tmem119,Tlr9,Icam1,Ccl19,Clec7a,Syk,Cd84,Pdgfra,Ccl21c	Ace,Cd44,C1qtnf1,Igfbp4,Pik3r5,Csf1r,Slc11a1,Gpr39,Fcgr2b,Fbn1,Lrp4,Il6ra,Tlr2,Nckap1l,Gdf7,Lrp1,S1pr2,Tgfbr2,Gdf6,Tmem119,Tlr9,Icam1,Ccl19,Clec7a,Syk,Cd84,Pdgfra,Ccl21c
GO:0001945	lymph vessel development	5	25	0.0015	Pdpn,Svep1,Syk,Ccbe1,Heg1	Pdpn,Svep1,Syk,Ccbe1,Heg1
GO:0030593	neutrophil chemotaxis	7	67	0.0015	Itgb2,Cxcl1,Nckap1l,Ccl19,Syk,Lgals3,Ccl21c	Itgb2,Cxcl1,Nckap1l,Ccl19,Syk,Lgals3,Ccl21c
GO:0045123	cellular extravasation	6	44	0.0015	Itgb2,Sele,Vcam1,Icam1,Sirpa,Selp	Itgb2,Sele,Vcam1,Icam1,Sirpa,Selp
GO:0048878	chemical homeostasis	30	1124	0.0015	Sfrp4,Tbxas1,Wisp1,C1qtnf1,Cyba,Hexb,Scara5,Abcg1,Slc11a1,Gpr39,Fbn1,Vcam1,Cxcl1,Nucb2,Ctsh,Cmklr1,Bace2,Lrp1,C3ar1,Ackr2,Hk3,Slamf8,Icam1,Scn1b,Ccl19,Dcn,Steap3,Gpr35,Pdgfra,Soat1	Sfrp4,Tbxas1,Wisp1,C1qtnf1,Cyba,Hexb,Scara5,Abcg1,Slc11a1,Gpr39,Fbn1,Vcam1,Cxcl1,Nucb2,Ctsh,Cmklr1,Bace2,Lrp1,C3ar1,Ackr2,Hk3,Slamf8,Icam1,Scn1b,Ccl19,Dcn,Steap3,Gpr35,Pdgfra,Soat1
GO:0002888	positive regulation of myeloid leukocyte mediated immunity	6	45	0.0016	Itgb2,Fgr,Cxcl1,Tyrobp,Ptafr,Syk	Itgb2,Fgr,Cxcl1,Tyrobp,Ptafr,Syk
GO:0010575	positive regulation of vascular endothelial growth factor production	5	26	0.0016	Hpse,C3ar1,Sulf2,Ccbe1,Sulf1	Hpse,C3ar1,Sulf2,Ccbe1,Sulf1
GO:0016192	vesicle-mediated transport	30	1130	0.0016	Itgb2,Hck,Lbp,Scara5,Loxl2,Anxa1,Ifitm3,Slc11a1,Fcgr2b,Gsn,Lrp4,Prss12,Tyrobp,Lrp1,Stab1,Srpx,Ackr2,Ssc5d,Tgfbr2,Rab7b,Ptafr,Myo1f,Folr2,Sirpa,Tnfaip2,Cd300a,Clec7a,Steap3,Syk,Loxl4	Itgb2,Hck,Lbp,Scara5,Loxl2,Anxa1,Ifitm3,Slc11a1,Fcgr2b,Gsn,Lrp4,Prss12,Tyrobp,Lrp1,Stab1,Srpx,Ackr2,Ssc5d,Tgfbr2,Rab7b,Ptafr,Myo1f,Folr2,Sirpa,Tnfaip2,Cd300a,Clec7a,Steap3,Syk,Loxl4
GO:0032103	positive regulation of response to external stimulus	16	399	0.0016	Ace,Wisp1,Lbp,Cyba,Lgmn,Smoc2,Tlr2,Cxcl1,Mmp2,Nckap1l,Cmklr1,Lrp1,C3ar1,Tlr9,Ccl19,Clec7a	Ace,Wisp1,Lbp,Cyba,Lgmn,Smoc2,Tlr2,Cxcl1,Mmp2,Nckap1l,Cmklr1,Lrp1,C3ar1,Tlr9,Ccl19,Clec7a
GO:0032677	regulation of interleukin-8 production	7	68	0.0016	Lbp,Anxa1,Tlr2,Ssc5d,Tlr9,Clec7a,Syk	Lbp,Anxa1,Tlr2,Ssc5d,Tlr9,Clec7a,Syk
GO:0034123	positive regulation of toll-like receptor signaling pathway	5	26	0.0016	Lbp,Cyba,Tlr2,Pik3ap1,Tlr9	Lbp,Cyba,Tlr2,Pik3ap1,Tlr9
GO:0098609	cell-cell adhesion	16	398	0.0016	Itgb2,Cd44,Sele,Vcam1,Pdpn,Itgax,Col16a1,Svep1,Tgfbr2,Cdh11,Icam1,Sirpa,Cfh,Syk,Selp,Pdgfra	Itgb2,Cd44,Sele,Vcam1,Pdpn,Itgax,Col16a1,Svep1,Tgfbr2,Cdh11,Icam1,Sirpa,Cfh,Syk,Selp,Pdgfra
GO:0048523	negative regulation of cellular process	82	4672	0.0017	Col1a1,Ace,Spi1,Sfrp4,Hck,Cd44,Wisp1,Itih4,C1qtnf1,Enpp3,Lgmn,Dbn1,Loxl2,Runx1,Serping1,Abcg1,Csf1r,Anxa1,Ifitm3,Slc11a1,Dpt,Fcgr2b,Gsn,Fbn1,Lrp4,Tlr2,Pdpn,Tnfrsf1b,Fgr,Hpgds,Tyrobp,Nucb2,Plat,Sfrp1,Mmp2,Ctsh,Nckap1l,Cilp,C1qc,Mgat5,Spon1,Sorcs2,Bace2,Lrp1,Nbl1,Srpx,Vat1,Hk3,Pik3ap1,S1pr2,Fbln1,Tgfbr2,Gpc3,Rab7b,Slamf8,C4b,Tmem119,Tlr9,Icam1,Myo1f,Col3a1,Adamtsl2,Cd109,Tmem176a,Sirpa,Ccl19,Dcn,Ep…	Col1a1,Ace,Spi1,Sfrp4,Hck,Cd44,Wisp1,Itih4,C1qtnf1,Enpp3,Lgmn,Dbn1,Loxl2,Runx1,Serping1,Abcg1,Csf1r,Anxa1,Ifitm3,Slc11a1,Dpt,Fcgr2b,Gsn,Fbn1,Lrp4,Tlr2,Pdpn,Tnfrsf1b,Fgr,Hpgds,Tyrobp,Nucb2,Plat,Sfrp1,Mmp2,Ctsh,Nckap1l,Cilp,C1qc,Mgat5,Spon1,Sorcs2,Bace2,Lrp1,Nbl1,Srpx,Vat1,Hk3,Pik3ap1,S1pr2,Fbln1,Tgfbr2,Gpc3,Rab7b,Slamf8,C4b,Tmem119,Tlr9,Icam1,Myo1f,Col3a1,Adamtsl2,Cd109,Tmem176a,Sirpa,Ccl19,Dcn,Ep…
GO:0048534	hematopoietic or lymphoid organ development	22	695	0.0017	Spi1,Wisp1,Runx1,Csf1r,Anxa1,Tlr2,Pdpn,Tyrobp,Sfrp1,Nckap1l,Tgfbr2,Gpc3,Slamf8,Ly9,Cd248,Pirb,Cd109,Sirpa,Ccl19,Nfam1,Syk,Pdgfra	Spi1,Wisp1,Runx1,Csf1r,Anxa1,Tlr2,Pdpn,Tyrobp,Sfrp1,Nckap1l,Tgfbr2,Gpc3,Slamf8,Ly9,Cd248,Pirb,Cd109,Sirpa,Ccl19,Nfam1,Syk,Pdgfra
GO:1902563	regulation of neutrophil activation	4	12	0.0018	Itgb2,Ptafr,Cd300a,Syk	Itgb2,Ptafr,Cd300a,Syk
GO:1904645	response to amyloid-beta	6	46	0.0018	Lgmn,Fcgr2b,Vcam1,Mmp2,Lrp1,Icam1	Lgmn,Fcgr2b,Vcam1,Mmp2,Lrp1,Icam1
GO:0002521	leukocyte differentiation	15	362	0.0019	Spi1,Wisp1,Csf1r,Anxa1,Tlr2,Tyrobp,Tgfbr2,Gpc3,Slamf8,Ly9,Pirb,Cd109,Ccl19,Nfam1,Syk	Spi1,Wisp1,Csf1r,Anxa1,Tlr2,Tyrobp,Tgfbr2,Gpc3,Slamf8,Ly9,Pirb,Cd109,Ccl19,Nfam1,Syk
GO:0002693	positive regulation of cellular extravasation	5	27	0.0019	Sele,Plvap,Ptafr,Icam1,Selp	Sele,Plvap,Ptafr,Icam1,Selp
GO:0036230	granulocyte activation	5	27	0.0019	Enpp3,Tyrobp,Fcgr4,Myo1f,Syk	Enpp3,Tyrobp,Fcgr4,Myo1f,Syk
GO:0046638	positive regulation of alpha-beta T cell differentiation	6	47	0.0019	Runx1,Anxa1,Nckap1l,Tgfbr2,Ccl19,Syk	Runx1,Anxa1,Nckap1l,Tgfbr2,Ccl19,Syk
GO:0060351	cartilage development involved in endochondral bone morphogenesis	6	47	0.0019	Col6a1,Col1a1,Tgfbr2,Col12a1,Col14a1,Matn2	Col6a1,Col1a1,Tgfbr2,Col12a1,Col14a1,Matn2
GO:0044057	regulation of system process	20	602	0.002	Ace,Tbxas1,Wisp1,C1qtnf1,Cyba,Dbn1,Runx1,Gpr39,Tnfrsf1b,Itgax,Mmp2,S1pr2,Ptafr,Fcgr4,Icam1,Scn1b,Anpep,Col14a1,Pi16,Gpr35	Ace,Tbxas1,Wisp1,C1qtnf1,Cyba,Dbn1,Runx1,Gpr39,Tnfrsf1b,Itgax,Mmp2,S1pr2,Ptafr,Fcgr4,Icam1,Scn1b,Anpep,Col14a1,Pi16,Gpr35
GO:0046634	regulation of alpha-beta T cell activation	8	100	0.0021	Cd44,Runx1,Anxa1,Nckap1l,Tgfbr2,Ccl19,Cd300a,Syk	Cd44,Runx1,Anxa1,Nckap1l,Tgfbr2,Ccl19,Cd300a,Syk
GO:0038065	collagen-activated signaling pathway	4	13	0.0022	Col1a1,Itga11,Col4a4,Syk	Col1a1,Itga11,Col4a4,Syk
GO:0050864	regulation of B cell activation	9	132	0.0022	Fcgr2b,Tyrobp,Sfrp1,Nckap1l,Slamf8,Tlr9,Cd300a,Nfam1,Syk	Fcgr2b,Tyrobp,Sfrp1,Nckap1l,Slamf8,Tlr9,Cd300a,Nfam1,Syk
GO:0071363	cellular response to growth factor stimulus	17	459	0.0022	Col1a1,Cd44,Lgmn,Dbn1,Runx1,Anxa1,Fbn1,Tnfrsf1b,Col1a2,Sfrp1,Cilp,Gdf7,Flrt2,Tgfbr2,Gdf6,Col3a1,Pdgfra	Col1a1,Cd44,Lgmn,Dbn1,Runx1,Anxa1,Fbn1,Tnfrsf1b,Col1a2,Sfrp1,Cilp,Gdf7,Flrt2,Tgfbr2,Gdf6,Col3a1,Pdgfra
GO:0001525	angiogenesis	14	325	0.0023	Ace,Angptl2,Loxl2,Mmp2,Tgfbi,Hpse,Tgfbr2,Tnfaip2,Ephb2,Anpep,Cfh,Syk,Ccbe1,Pdgfra	Ace,Angptl2,Loxl2,Mmp2,Tgfbi,Hpse,Tgfbr2,Tnfaip2,Ephb2,Anpep,Cfh,Syk,Ccbe1,Pdgfra
GO:0051179	localization	81	4646	0.0023	Itgb2,Col1a1,Ace,Hck,Cd44,Cybb,Lbp,Ntn4,Tns3,Abcc3,Dbn1,Hexb,Scara5,Loxl2,Abcg1,Anxa1,Slc15a3,Ifitm3,Slc11a1,Sele,Fcgr2b,Gsn,Fbn1,Lrp4,Vcam1,Prss12,Tlr2,Pdpn,Cxcl1,Tyrobp,Plat,Mmp2,Itga11,Slco2a1,Nckap1l,Abca9,Sorcs2,Lrp1,Nbl1,Svep1,Stab1,Srpx,Ackr2,Ssc5d,Pltp,Tgfbr2,Gpc3,Rab7b,Sdc3,Slamf8,Cd248,Ptafr,Icam1,Myo1f,Folr2,Scn1b,Abca8a,Sirpa,Tnfaip2,Ccl19,Itgb4,Cd300a,Cd68,Ildr2,Cfh,Clec7a,Steap3,Slc…	Itgb2,Col1a1,Ace,Hck,Cd44,Cybb,Lbp,Ntn4,Tns3,Abcc3,Dbn1,Hexb,Scara5,Loxl2,Abcg1,Anxa1,Slc15a3,Ifitm3,Slc11a1,Sele,Fcgr2b,Gsn,Fbn1,Lrp4,Vcam1,Prss12,Tlr2,Pdpn,Cxcl1,Tyrobp,Plat,Mmp2,Itga11,Slco2a1,Nckap1l,Abca9,Sorcs2,Lrp1,Nbl1,Svep1,Stab1,Srpx,Ackr2,Ssc5d,Pltp,Tgfbr2,Gpc3,Rab7b,Sdc3,Slamf8,Cd248,Ptafr,Icam1,Myo1f,Folr2,Scn1b,Abca8a,Sirpa,Tnfaip2,Ccl19,Itgb4,Cd300a,Cd68,Ildr2,Cfh,Clec7a,Steap3,Slc…
GO:0090092	regulation of transmembrane receptor protein serine/threonine kinase signaling pathway	12	242	0.0023	Sfrp4,Fbn1,Sfrp1,Cilp,Gdf7,Nbl1,Gdf6,Gpc3,Adamtsl2,Cd109,Glg1,Sulf1	Sfrp4,Fbn1,Sfrp1,Cilp,Gdf7,Nbl1,Gdf6,Gpc3,Adamtsl2,Cd109,Glg1,Sulf1
GO:0051051	negative regulation of transport	18	513	0.0025	Ace,Sfrp4,Anxa1,Gpr39,Fcgr2b,Tlr2,Tnfrsf1b,Nucb2,Sfrp1,Tlr9,Icam1,Sirpa,Ephb2,Cd300a,Anpep,Lgals3,Cd84,Gpr35	Ace,Sfrp4,Anxa1,Gpr39,Fcgr2b,Tlr2,Tnfrsf1b,Nucb2,Sfrp1,Tlr9,Icam1,Sirpa,Ephb2,Cd300a,Anpep,Lgals3,Cd84,Gpr35
GO:0060541	respiratory system development	12	245	0.0025	Ace,Aldh1a3,Tns3,Pdpn,Ctsh,Adamts2,Tgfbr2,Gpc3,Adamtsl2,Ccbe1,Heg1,Pdgfra	Ace,Aldh1a3,Tns3,Pdpn,Ctsh,Adamts2,Tgfbr2,Gpc3,Adamtsl2,Ccbe1,Heg1,Pdgfra
GO:1902106	negative regulation of leukocyte differentiation	8	103	0.0025	Cd44,Runx1,Anxa1,Fbn1,Sfrp1,C1qc,Tmem176a,Tmem176b	Cd44,Runx1,Anxa1,Fbn1,Sfrp1,C1qc,Tmem176a,Tmem176b
GO:0030099	myeloid cell differentiation	12	247	0.0027	Spi1,Wisp1,Runx1,Csf1r,Tlr2,Tyrobp,Nckap1l,Tgfbr2,Gpc3,Pirb,Cd109,Ccl19	Spi1,Wisp1,Runx1,Csf1r,Tlr2,Tyrobp,Nckap1l,Tgfbr2,Gpc3,Pirb,Cd109,Ccl19
GO:0060350	endochondral bone morphogenesis	7	76	0.0027	Col6a1,Col1a1,Tgfbr2,Tmem119,Col12a1,Col14a1,Matn2	Col6a1,Col1a1,Tgfbr2,Tmem119,Col12a1,Col14a1,Matn2
GO:0071560	cellular response to transforming growth factor beta stimulus	9	136	0.0027	Col1a1,Dbn1,Runx1,Fbn1,Col1a2,Sfrp1,Cilp,Tgfbr2,Col3a1	Col1a1,Dbn1,Runx1,Fbn1,Col1a2,Sfrp1,Cilp,Tgfbr2,Col3a1
GO:0032653	regulation of interleukin-10 production	6	51	0.0028	Fcgr2b,Tlr2,Tyrobp,Tlr9,Syk,Cd84	Fcgr2b,Tlr2,Tyrobp,Tlr9,Syk,Cd84
GO:0043300	regulation of leukocyte degranulation	6	51	0.0028	Itgb2,Fgr,Ptafr,Cd300a,Syk,Cd84	Itgb2,Fgr,Ptafr,Cd300a,Syk,Cd84
GO:0050830	defense response to Gram-positive bacterium	8	105	0.0028	Hck,Lbp,Tlr2,Fgr,Ssc5d,Myo1f,Lyz2,Mpeg1	Hck,Lbp,Tlr2,Fgr,Ssc5d,Myo1f,Lyz2,Mpeg1
GO:0009968	negative regulation of signal transduction	30	1181	0.003	Sfrp4,Cd44,Lgmn,Fcgr2b,Fbn1,Lrp4,Nucb2,Sfrp1,Cilp,Lrp1,Nbl1,Pik3ap1,S1pr2,Fbln1,Gpc3,Rab7b,Tlr9,Icam1,Adamtsl2,Cd109,Sirpa,Dcn,Ephb2,Cd300a,Sulf2,Lgals3,Heg1,Bicc1,Glg1,Sulf1	Sfrp4,Cd44,Lgmn,Fcgr2b,Fbn1,Lrp4,Nucb2,Sfrp1,Cilp,Lrp1,Nbl1,Pik3ap1,S1pr2,Fbln1,Gpc3,Rab7b,Tlr9,Icam1,Adamtsl2,Cd109,Sirpa,Dcn,Ephb2,Cd300a,Sulf2,Lgals3,Heg1,Bicc1,Glg1,Sulf1
GO:0031099	regeneration	10	174	0.003	Ace,Anxa1,Gsn,Mmp2,Igsf10,Tgfbr2,Ptgfrn,Sulf2,Lcp1,Matn2	Ace,Anxa1,Gsn,Mmp2,Igsf10,Tgfbr2,Ptgfrn,Sulf2,Lcp1,Matn2
GO:0033003	regulation of mast cell activation	6	52	0.003	Enpp3,Fgr,Cd300lb,Cd300a,Syk,Cd84	Enpp3,Fgr,Cd300lb,Cd300a,Syk,Cd84
GO:0042116	macrophage activation	6	52	0.003	Lbp,Slc11a1,Tlr2,Tyrobp,Tlr9,Syk	Lbp,Slc11a1,Tlr2,Tyrobp,Tlr9,Syk
GO:0051046	regulation of secretion	23	785	0.0031	Itgb2,Ace,Wisp1,C1qtnf1,Cyba,Runx1,Abcg1,Anxa1,Gpr39,Tlr2,Tnfrsf1b,Fgr,Nucb2,Sfrp1,Lrp1,Ptafr,Tlr9,AF251705,Cd300a,Anpep,Syk,Lgals3,Cd84	Itgb2,Ace,Wisp1,C1qtnf1,Cyba,Runx1,Abcg1,Anxa1,Gpr39,Tlr2,Tnfrsf1b,Fgr,Nucb2,Sfrp1,Lrp1,Ptafr,Tlr9,Cd300c2,Cd300a,Anpep,Syk,Lgals3,Cd84
GO:0002275	myeloid cell activation involved in immune response	6	53	0.0032	Lbp,Enpp3,Tyrobp,Myo1f,Cd300a,Syk	Lbp,Enpp3,Tyrobp,Myo1f,Cd300a,Syk
GO:0003429	growth plate cartilage chondrocyte morphogenesis	4	15	0.0032	Col6a1,Col12a1,Col14a1,Matn2	Col6a1,Col12a1,Col14a1,Matn2
GO:0008285	negative regulation of cell population proliferation	21	680	0.0032	Sfrp4,Cd44,Enpp3,Runx1,Csf1r,Ifitm3,Dpt,Fcgr2b,Tlr2,Pdpn,Hpgds,Tyrobp,Sfrp1,Srpx,Fbln1,Tgfbr2,Gpc3,Cd109,Cd300a,Lgals3,Sulf1	Sfrp4,Cd44,Enpp3,Runx1,Csf1r,Ifitm3,Dpt,Fcgr2b,Tlr2,Pdpn,Hpgds,Tyrobp,Sfrp1,Srpx,Fbln1,Tgfbr2,Gpc3,Cd109,Cd300a,Lgals3,Sulf1
GO:0030324	lung development	11	213	0.0032	Ace,Tns3,Pdpn,Ctsh,Adamts2,Tgfbr2,Gpc3,Adamtsl2,Ccbe1,Heg1,Pdgfra	Ace,Tns3,Pdpn,Ctsh,Adamts2,Tgfbr2,Gpc3,Adamtsl2,Ccbe1,Heg1,Pdgfra
GO:0060255	regulation of macromolecule metabolic process	93	5618	0.0032	Itgb2,Col1a1,Ace,Spi1,Sfrp4,Hck,Cd44,Wisp1,Itih4,Cybb,Pcolce2,Lbp,C1qtnf1,Cyba,Igfbp4,Wnt9b,Pik3r5,Lgmn,Hexb,Loxl2,Runx1,Serping1,Smoc2,Abcg1,Csf1r,Anxa1,Clec3b,Slc11a1,Gpr39,Sele,Fcgr2b,Gsn,Fbn1,Lrp4,Il6ra,Tlr2,F3,Tnfrsf1b,Fgr,Pcolce,Tyrobp,Itgax,Plat,Sfrp1,Ctsh,Nckap1l,Cmklr1,Cilp,Gdf7,Mgat5,Spon1,Tlr13,Bace2,Lrp1,Hpse,C3ar1,Ssc5d,S1pr2,Fbln1,Tgfbr2,Gdf6,Gpc3,Rab7b,Ly9,C4b,Tmem119,Ptafr,Pirb,Tl…	Itgb2,Col1a1,Ace,Spi1,Sfrp4,Hck,Cd44,Wisp1,Itih4,Cybb,Pcolce2,Lbp,C1qtnf1,Cyba,Igfbp4,Wnt9b,Pik3r5,Lgmn,Hexb,Loxl2,Runx1,Serping1,Smoc2,Abcg1,Csf1r,Anxa1,Clec3b,Slc11a1,Gpr39,Sele,Fcgr2b,Gsn,Fbn1,Lrp4,Il6ra,Tlr2,F3,Tnfrsf1b,Fgr,Pcolce,Tyrobp,Itgax,Plat,Sfrp1,Ctsh,Nckap1l,Cmklr1,Cilp,Gdf7,Mgat5,Spon1,Tlr13,Bace2,Lrp1,Hpse,C3ar1,Ssc5d,S1pr2,Fbln1,Tgfbr2,Gdf6,Gpc3,Rab7b,Ly9,C4b,Tmem119,Ptafr,Pirb,Tl…
GO:0010628	positive regulation of gene expression	47	2269	0.0033	Col1a1,Spi1,Sfrp4,Cd44,Cybb,Lbp,C1qtnf1,Cyba,Hexb,Runx1,Csf1r,Anxa1,Clec3b,Slc11a1,Gsn,Il6ra,Tlr2,Fgr,Tyrobp,Itgax,Sfrp1,Ctsh,Gdf7,Spon1,Lrp1,Hpse,C3ar1,Fbln1,Gdf6,Rab7b,Ly9,Tmem119,Ptafr,Tlr9,AF251705,Ccl19,Dcn,Ephb2,Sulf2,Nfam1,Clec7a,Syk,Ccbe1,Heg1,Cd84,Unc93b1,Sulf1	Col1a1,Spi1,Sfrp4,Cd44,Cybb,Lbp,C1qtnf1,Cyba,Hexb,Runx1,Csf1r,Anxa1,Clec3b,Slc11a1,Gsn,Il6ra,Tlr2,Fgr,Tyrobp,Itgax,Sfrp1,Ctsh,Gdf7,Spon1,Lrp1,Hpse,C3ar1,Fbln1,Gdf6,Rab7b,Ly9,Tmem119,Ptafr,Tlr9,Cd300c2,Ccl19,Dcn,Ephb2,Sulf2,Nfam1,Clec7a,Syk,Ccbe1,Heg1,Cd84,Unc93b1,Sulf1
GO:0048661	positive regulation of smooth muscle cell proliferation	8	109	0.0033	Wisp1,Cyba,Il6ra,Mmp2,C3ar1,Tgfbr2,Ptafr,Sulf1	Wisp1,Cyba,Il6ra,Mmp2,C3ar1,Tgfbr2,Ptafr,Sulf1
GO:0016064	immunoglobulin mediated immune response	7	80	0.0034	Serping1,C2,Fcgr2b,C1qc,C1qb,C1ra,C4b	Serping1,C2,Fcgr2b,C1qc,C1qb,C1ra,C4b
GO:0031325	positive regulation of cellular metabolic process	62	3320	0.0036	Itgb2,Col1a1,Ace,Spi1,Sfrp4,Cd44,Pcolce2,C1qtnf1,Cyba,Igfbp4,Pik3r5,Lgmn,Hexb,Runx1,Smoc2,Abcg1,Csf1r,Anxa1,Clec3b,Slc11a1,Gpr39,Sele,Fcgr2b,Gsn,Fbn1,Lrp4,Il6ra,Tlr2,F3,Tnfrsf1b,Fgr,Cxcl1,Pcolce,Tyrobp,Nucb2,Sfrp1,Ctsh,Nckap1l,Gdf7,Spon1,Lrp1,C3ar1,S1pr2,Fbln1,Tgfbr2,Gdf6,Tmem119,Ptafr,Pirb,Tlr9,Icam1,Ccl19,Dcn,Ephb2,Cd300a,Clec7a,Syk,Ccbe1,Cd84,Pdgfra,Ccl21c,Soat1	Itgb2,Col1a1,Ace,Spi1,Sfrp4,Cd44,Pcolce2,C1qtnf1,Cyba,Igfbp4,Pik3r5,Lgmn,Hexb,Runx1,Smoc2,Abcg1,Csf1r,Anxa1,Clec3b,Slc11a1,Gpr39,Sele,Fcgr2b,Gsn,Fbn1,Lrp4,Il6ra,Tlr2,F3,Tnfrsf1b,Fgr,Cxcl1,Pcolce,Tyrobp,Nucb2,Sfrp1,Ctsh,Nckap1l,Gdf7,Spon1,Lrp1,C3ar1,S1pr2,Fbln1,Tgfbr2,Gdf6,Tmem119,Ptafr,Pirb,Tlr9,Icam1,Ccl19,Dcn,Ephb2,Cd300a,Clec7a,Syk,Ccbe1,Cd84,Pdgfra,Ccl21c,Soat1
GO:0030097	hemopoiesis	20	637	0.0037	Spi1,Wisp1,Runx1,Csf1r,Anxa1,Tlr2,Tyrobp,Sfrp1,Nckap1l,Tgfbr2,Gpc3,Slamf8,Ly9,Pirb,Cd109,Sirpa,Ccl19,Nfam1,Syk,Pdgfra	Spi1,Wisp1,Runx1,Csf1r,Anxa1,Tlr2,Tyrobp,Sfrp1,Nckap1l,Tgfbr2,Gpc3,Slamf8,Ly9,Pirb,Cd109,Sirpa,Ccl19,Nfam1,Syk,Pdgfra
GO:0071675	regulation of mononuclear cell migration	6	55	0.0037	Lgmn,Cmklr1,Nbl1,C3ar1,Slamf8,Lgals3	Lgmn,Cmklr1,Nbl1,C3ar1,Slamf8,Lgals3
GO:2000379	positive regulation of reactive oxygen species metabolic process	8	111	0.0037	Itgb2,Cyba,Tlr2,Cxcl1,Tyrobp,Tgfbr2,Icam1,Syk	Itgb2,Cyba,Tlr2,Cxcl1,Tyrobp,Tgfbr2,Icam1,Syk
GO:0010648	negative regulation of cell communication	32	1322	0.0038	Sfrp4,Cd44,Lgmn,Fcgr2b,Fbn1,Lrp4,Nucb2,Sfrp1,Cilp,Sorcs2,Lrp1,Nbl1,Pik3ap1,S1pr2,Fbln1,Gpc3,Rab7b,Tlr9,Icam1,Adamtsl2,Cd109,Sirpa,Dcn,Ephb2,Cd300a,Sulf2,Lgals3,Heg1,Bicc1,Gpr35,Glg1,Sulf1	Sfrp4,Cd44,Lgmn,Fcgr2b,Fbn1,Lrp4,Nucb2,Sfrp1,Cilp,Sorcs2,Lrp1,Nbl1,Pik3ap1,S1pr2,Fbln1,Gpc3,Rab7b,Tlr9,Icam1,Adamtsl2,Cd109,Sirpa,Dcn,Ephb2,Cd300a,Sulf2,Lgals3,Heg1,Bicc1,Gpr35,Glg1,Sulf1
GO:0023057	negative regulation of signaling	32	1326	0.004	Sfrp4,Cd44,Lgmn,Fcgr2b,Fbn1,Lrp4,Nucb2,Sfrp1,Cilp,Sorcs2,Lrp1,Nbl1,Pik3ap1,S1pr2,Fbln1,Gpc3,Rab7b,Tlr9,Icam1,Adamtsl2,Cd109,Sirpa,Dcn,Ephb2,Cd300a,Sulf2,Lgals3,Heg1,Bicc1,Gpr35,Glg1,Sulf1	Sfrp4,Cd44,Lgmn,Fcgr2b,Fbn1,Lrp4,Nucb2,Sfrp1,Cilp,Sorcs2,Lrp1,Nbl1,Pik3ap1,S1pr2,Fbln1,Gpc3,Rab7b,Tlr9,Icam1,Adamtsl2,Cd109,Sirpa,Dcn,Ephb2,Cd300a,Sulf2,Lgals3,Heg1,Bicc1,Gpr35,Glg1,Sulf1
GO:0050863	regulation of T cell activation	13	304	0.004	Cd44,Runx1,Anxa1,Gsn,Vcam1,Tnfrsf1b,Nckap1l,Tgfbr2,Sirpa,Ccl19,Cd300a,Syk,Lgals3	Cd44,Runx1,Anxa1,Gsn,Vcam1,Tnfrsf1b,Nckap1l,Tgfbr2,Sirpa,Ccl19,Cd300a,Syk,Lgals3
GO:1903707	negative regulation of hemopoiesis	9	146	0.004	Cd44,Runx1,Anxa1,Fbn1,Sfrp1,C1qc,Tmem176a,Tmem176b,Ccl21c	Cd44,Runx1,Anxa1,Fbn1,Sfrp1,C1qc,Tmem176a,Tmem176b,Ccl21c
GO:0007160	cell-matrix adhesion	8	114	0.0042	Itgb2,Vcam1,Itga11,Col16a1,Hpse,Col3a1,Sirpa,Itgb4	Itgb2,Vcam1,Itga11,Col16a1,Hpse,Col3a1,Sirpa,Itgb4
GO:0009595	detection of biotic stimulus	5	34	0.0042	Lbp,Tlr2,Srpx,Ssc5d,Clec7a	Lbp,Tlr2,Srpx,Ssc5d,Clec7a
GO:0010243	response to organonitrogen compound	26	975	0.0042	Itgb2,Col6a1,Col1a1,Cybb,Cyba,Aldh3a1,Lgmn,Anxa1,Fcgr2b,Gsn,Fbn1,Vcam1,Tlr2,Col1a2,Sfrp1,Mmp2,Col16a1,Lrp1,Ptafr,Tlr9,Icam1,Col3a1,Folr2,Cd68,Syk,Pdgfra	Itgb2,Col6a1,Col1a1,Cybb,Cyba,Aldh3a1,Lgmn,Anxa1,Fcgr2b,Gsn,Fbn1,Vcam1,Tlr2,Col1a2,Sfrp1,Mmp2,Col16a1,Lrp1,Ptafr,Tlr9,Icam1,Col3a1,Folr2,Cd68,Syk,Pdgfra
GO:0051216	cartilage development	10	184	0.0043	Col6a1,Col1a1,Runx1,Tgfbi,Tgfbr2,Col12a1,Sulf2,Col14a1,Matn2,Sulf1	Col6a1,Col1a1,Runx1,Tgfbi,Tgfbr2,Col12a1,Sulf2,Col14a1,Matn2,Sulf1
GO:0044093	positive regulation of molecular function	38	1711	0.0044	Itgb2,Ace,Pcolce2,Stac2,Cyba,Wnt9b,Pik3r5,Lgmn,Csf1r,Slc11a1,Gpr39,Sele,Fcgr2b,Gsn,Fbn1,Il6ra,Tlr2,F3,Fgr,Pcolce,Ctsh,Nckap1l,Spon1,Lrp1,Fbln1,Tgfbr2,Rab7b,Ptafr,Tlr9,Icam1,Ccl19,Ephb2,Cd300a,Nfam1,Syk,Cd84,Pdgfra,Ccl21c	Itgb2,Ace,Pcolce2,Stac2,Cyba,Wnt9b,Pik3r5,Lgmn,Csf1r,Slc11a1,Gpr39,Sele,Fcgr2b,Gsn,Fbn1,Il6ra,Tlr2,F3,Fgr,Pcolce,Ctsh,Nckap1l,Spon1,Lrp1,Fbln1,Tgfbr2,Rab7b,Ptafr,Tlr9,Icam1,Ccl19,Ephb2,Cd300a,Nfam1,Syk,Cd84,Pdgfra,Ccl21c
GO:0051250	negative regulation of lymphocyte activation	9	151	0.005	Cd44,Runx1,Anxa1,Fcgr2b,Fgr,Tyrobp,Sfrp1,Cd300a,Lgals3	Cd44,Runx1,Anxa1,Fcgr2b,Fgr,Tyrobp,Sfrp1,Cd300a,Lgals3
GO:0071222	cellular response to lipopolysaccharide	10	188	0.005	Lbp,Tnfrsf1b,Cxcl1,Ptafr,Cd300lb,Fcgr4,Tlr9,Sirpa,Lilrb4,Cd68	Lbp,Tnfrsf1b,Cxcl1,Ptafr,Cd300lb,Fcgr4,Tlr9,Sirpa,Lilrb4a,Cd68
GO:0090288	negative regulation of cellular response to growth factor stimulus	9	151	0.005	Fbn1,Sfrp1,Nbl1,Adamtsl2,Cd109,Dcn,Sulf2,Glg1,Sulf1	Fbn1,Sfrp1,Nbl1,Adamtsl2,Cd109,Dcn,Sulf2,Glg1,Sulf1
GO:0010543	regulation of platelet activation	5	36	0.0052	C1qtnf1,Pdpn,Syk,Selp,Pdgfra	C1qtnf1,Pdpn,Syk,Selp,Pdgfra
GO:0050730	regulation of peptidyl-tyrosine phosphorylation	12	271	0.0054	Itgb2,Ace,Cd44,Csf1r,Lrp4,Il6ra,Sfrp1,Icam1,Cd300a,Clec7a,Syk,Pdgfra	Itgb2,Ace,Cd44,Csf1r,Lrp4,Il6ra,Sfrp1,Icam1,Cd300a,Clec7a,Syk,Pdgfra
GO:0050707	regulation of cytokine secretion	6	60	0.0055	Wisp1,Tlr2,Fgr,Tlr9,AF251705,Syk	Wisp1,Tlr2,Fgr,Tlr9,Cd300c2,Syk
GO:0033006	regulation of mast cell activation involved in immune response	5	37	0.0058	Enpp3,Fgr,Cd300a,Syk,Cd84	Enpp3,Fgr,Cd300a,Syk,Cd84
GO:0050777	negative regulation of immune response	9	155	0.0058	Enpp3,Serping1,Anxa1,Fcgr2b,Slamf8,Col3a1,Cd300a,Lgals3,Cd84	Enpp3,Serping1,Anxa1,Fcgr2b,Slamf8,Col3a1,Cd300a,Lgals3,Cd84
GO:0001957	intramembranous ossification	3	6	0.006	Col1a1,Ctsk,Mmp2	Col1a1,Ctsk,Mmp2
GO:0002764	immune response-regulating signaling pathway	9	156	0.006	Fcgr2b,Tlr2,Ctsh,Nckap1l,Cmklr1,C3ar1,Fcgr4,Nfam1,Syk	Fcgr2b,Tlr2,Ctsh,Nckap1l,Cmklr1,C3ar1,Fcgr4,Nfam1,Syk
GO:0032496	response to lipopolysaccharide	13	320	0.0062	Ace,Lbp,Slc11a1,Tnfrsf1b,Cxcl1,Ptafr,Cd300lb,Fcgr4,Tlr9,Sirpa,Dcn,Lilrb4,Cd68	Ace,Lbp,Slc11a1,Tnfrsf1b,Cxcl1,Ptafr,Cd300lb,Fcgr4,Tlr9,Sirpa,Dcn,Lilrb4a,Cd68
GO:0002688	regulation of leukocyte chemotaxis	8	122	0.0063	Lbp,Lgmn,Nckap1l,Cmklr1,Nbl1,C3ar1,Slamf8,Ccl19	Lbp,Lgmn,Nckap1l,Cmklr1,Nbl1,C3ar1,Slamf8,Ccl19
GO:0031401	positive regulation of protein modification process	30	1243	0.0063	Ace,Cd44,C1qtnf1,Igfbp4,Pik3r5,Csf1r,Slc11a1,Gpr39,Fcgr2b,Fbn1,Lrp4,Il6ra,Tlr2,Nckap1l,Gdf7,Lrp1,S1pr2,Tgfbr2,Gdf6,Tmem119,Pirb,Tlr9,Icam1,Ccl19,Cd300a,Clec7a,Syk,Cd84,Pdgfra,Ccl21c	Ace,Cd44,C1qtnf1,Igfbp4,Pik3r5,Csf1r,Slc11a1,Gpr39,Fcgr2b,Fbn1,Lrp4,Il6ra,Tlr2,Nckap1l,Gdf7,Lrp1,S1pr2,Tgfbr2,Gdf6,Tmem119,Pirb,Tlr9,Icam1,Ccl19,Cd300a,Clec7a,Syk,Cd84,Pdgfra,Ccl21c
GO:2000514	regulation of CD4-positive, alpha-beta T cell activation	6	62	0.0063	Cd44,Runx1,Anxa1,Nckap1l,Tgfbr2,Ccl19	Cd44,Runx1,Anxa1,Nckap1l,Tgfbr2,Ccl19
GO:1901698	response to nitrogen compound	27	1064	0.0064	Itgb2,Col6a1,Col1a1,Cybb,Cyba,Aldh3a1,Lgmn,Anxa1,Fcgr2b,Gsn,Fbn1,Vcam1,Tlr2,Col1a2,Sfrp1,Mmp2,Col16a1,Lrp1,Ptafr,Tlr9,Icam1,Col3a1,Folr2,Ccl19,Cd68,Syk,Pdgfra	Itgb2,Col6a1,Col1a1,Cybb,Cyba,Aldh3a1,Lgmn,Anxa1,Fcgr2b,Gsn,Fbn1,Vcam1,Tlr2,Col1a2,Sfrp1,Mmp2,Col16a1,Lrp1,Ptafr,Tlr9,Icam1,Col3a1,Folr2,Ccl19,Cd68,Syk,Pdgfra
GO:1904646	cellular response to amyloid-beta	5	39	0.007	Lgmn,Fcgr2b,Vcam1,Lrp1,Icam1	Lgmn,Fcgr2b,Vcam1,Lrp1,Icam1
GO:0016485	protein processing	9	160	0.0071	Lgmn,Cpxm1,Prss12,F3,Cpxm2,Plat,Ctsh,Adamts2,C1ra	Lgmn,Cpxm1,Prss12,F3,Cpxm2,Plat,Ctsh,Adamts2,C1ra
GO:0045807	positive regulation of endocytosis	8	125	0.0072	Sfrp4,Lbp,Sele,Nckap1l,Lrp1,Gpc3,Ccl19,Syk	Sfrp4,Lbp,Sele,Nckap1l,Lrp1,Gpc3,Ccl19,Syk
GO:0097435	supramolecular fiber organization	16	469	0.0073	Col1a1,Dbn1,Loxl2,Dpt,Gsn,Col1a2,Adamts2,Myo1f,Col3a1,Sirpa,Gas7,Col14a1,Capg,Lcp1,Loxl4,Pdgfra	Col1a1,Dbn1,Loxl2,Dpt,Gsn,Col1a2,Adamts2,Myo1f,Col3a1,Sirpa,Gas7,Col14a1,Capg,Lcp1,Loxl4,Pdgfra
GO:0071674	mononuclear cell migration	5	40	0.0076	Anxa1,Sirpa,Ccl19,Lgals3,Ccl21c	Anxa1,Sirpa,Ccl19,Lgals3,Ccl21c
GO:0002698	negative regulation of immune effector process	8	127	0.0079	Enpp3,Serping1,Anxa1,Fcgr2b,Slamf8,Cd300a,Lgals3,Cd84	Enpp3,Serping1,Anxa1,Fcgr2b,Slamf8,Cd300a,Lgals3,Cd84
GO:0002238	response to molecule of fungal origin	3	7	0.0081	Tlr2,Clec7a,Syk	Tlr2,Clec7a,Syk
GO:0034162	toll-like receptor 9 signaling pathway	3	7	0.0081	Pik3ap1,Tlr9,Unc93b1	Pik3ap1,Tlr9,Unc93b1
GO:0042129	regulation of T cell proliferation	9	168	0.0097	Cd44,Anxa1,Vcam1,Tnfrsf1b,Nckap1l,Tgfbr2,Ccl19,Syk,Lgals3	Cd44,Anxa1,Vcam1,Tnfrsf1b,Nckap1l,Tgfbr2,Ccl19,Syk,Lgals3
GO:0042119	neutrophil activation	4	22	0.0098	Tyrobp,Fcgr4,Myo1f,Syk	Tyrobp,Fcgr4,Myo1f,Syk
GO:0030177	positive regulation of Wnt signaling pathway	8	132	0.0099	Col1a1,Sfrp4,Wisp1,Tlr2,Sfrp1,Gpc3,Sulf2,Sulf1	Col1a1,Sfrp4,Wisp1,Tlr2,Sfrp1,Gpc3,Sulf2,Sulf1
GO:0030162	regulation of proteolysis	21	753	0.0105	Cd44,Itih4,Pcolce2,Lgmn,Serping1,Clec3b,Gsn,F3,Tnfrsf1b,Pcolce,Plat,Ctsh,Spon1,Fbln1,Gpc3,C4b,Cd109,Pi16,Syk,Ccbe1,Glg1	Cd44,Itih4,Pcolce2,Lgmn,Serping1,Clec3b,Gsn,F3,Tnfrsf1b,Pcolce,Plat,Ctsh,Spon1,Fbln1,Gpc3,C4b,Cd109,Pi16,Syk,Ccbe1,Glg1
GO:0048468	cell development	37	1730	0.0105	Col6a1,Cd44,Ntn4,Jade2,Dbn1,Hexb,Runx1,Csf1r,Fcgr2b,Gsn,Lrp4,Tlr2,Sfrp1,Mmp2,Nckap1l,Gdf7,Lrp1,Myof,Nbl1,Flrt2,Tgfbr2,Col12a1,Cdh11,Icam1,Lama2,Scn1b,Ccl19,Ephb2,Itgb4,Gas7,Sulf2,Col14a1,Cfh,Heg1,Pdgfra,Matn2,Sulf1	Col6a1,Cd44,Ntn4,Jade2,Dbn1,Hexb,Runx1,Csf1r,Fcgr2b,Gsn,Lrp4,Tlr2,Sfrp1,Mmp2,Nckap1l,Gdf7,Lrp1,Myof,Nbl1,Flrt2,Tgfbr2,Col12a1,Cdh11,Icam1,Lama2,Scn1b,Ccl19,Ephb2,Itgb4,Gas7,Sulf2,Col14a1,Cfh,Heg1,Pdgfra,Matn2,Sulf1
GO:0032661	regulation of interleukin-18 production	3	8	0.0108	Tlr2,Tlr9,Cd84	Tlr2,Tlr9,Cd84
GO:0033007	negative regulation of mast cell activation involved in immune response	3	8	0.0108	Enpp3,Cd300a,Cd84	Enpp3,Cd300a,Cd84
GO:0043313	regulation of neutrophil degranulation	3	8	0.0108	Itgb2,Ptafr,Syk	Itgb2,Ptafr,Syk
GO:0071346	cellular response to interferon-gamma	7	100	0.0108	Gsn,Tlr2,Rab7b,Sirpa,Ccl19,Capg,Ccl21c	Gsn,Tlr2,Rab7b,Sirpa,Ccl19,Capg,Ccl21c
GO:0045637	regulation of myeloid cell differentiation	10	211	0.0109	Spi1,Runx1,Csf1r,Fbn1,Tyrobp,Sfrp1,Nckap1l,C1qc,Rab7b,Ccl21c	Spi1,Runx1,Csf1r,Fbn1,Tyrobp,Sfrp1,Nckap1l,C1qc,Rab7b,Ccl21c
GO:0048015	phosphatidylinositol-mediated signaling	6	70	0.0109	Pik3r5,Csf1r,Gsn,Car8,Ptafr,Pdgfra	Pik3r5,Csf1r,Gsn,Car8,Ptafr,Pdgfra
GO:0050790	regulation of catalytic activity	44	2202	0.0109	Ace,Cd44,Itih4,Pcolce2,Cyba,Wnt9b,Pik3r5,Lgmn,Dbn1,Serping1,Csf1r,Anxa1,Slc11a1,Gpr39,Sele,Gsn,Fbn1,Il6ra,F3,Fgr,Pcolce,Sfrp1,Ctsh,Nckap1l,Mgat5,Lrp1,Fbln1,Tgfbr2,Gpc3,Slamf8,C4b,Ptafr,Tlr9,Icam1,Cd109,Sirpa,Ccl19,Ephb2,Cd300a,Pi16,Syk,Heg1,Pdgfra,Ccl21c	Ace,Cd44,Itih4,Pcolce2,Cyba,Wnt9b,Pik3r5,Lgmn,Dbn1,Serping1,Csf1r,Anxa1,Slc11a1,Gpr39,Sele,Gsn,Fbn1,Il6ra,F3,Fgr,Pcolce,Sfrp1,Ctsh,Nckap1l,Mgat5,Lrp1,Fbln1,Tgfbr2,Gpc3,Slamf8,C4b,Ptafr,Tlr9,Icam1,Cd109,Sirpa,Ccl19,Ephb2,Cd300a,Pi16,Syk,Heg1,Pdgfra,Ccl21c
GO:0050765	negative regulation of phagocytosis	4	23	0.011	Fcgr2b,Tlr2,Sirpa,Cd300a	Fcgr2b,Tlr2,Sirpa,Cd300a
GO:0019222	regulation of metabolic process	96	6085	0.0117	Itgb2,Col1a1,Ace,Spi1,Sfrp4,Hck,Cd44,Wisp1,Itih4,Cybb,Pcolce2,Lbp,C1qtnf1,Cyba,Igfbp4,Wnt9b,Pik3r5,Lgmn,Hexb,Loxl2,Runx1,Serping1,Smoc2,Abcg1,Csf1r,Anxa1,Clec3b,Slc11a1,Gpr39,Sele,Fcgr2b,Gsn,Fbn1,Lrp4,Il6ra,Tlr2,F3,Tnfrsf1b,Fgr,Cxcl1,Pcolce,Tyrobp,Nucb2,Itgax,Plat,Sfrp1,Ctsh,Nckap1l,Cmklr1,Cilp,Gdf7,Mgat5,Spon1,Tlr13,Bace2,Lrp1,Hpse,C3ar1,Ssc5d,S1pr2,Fbln1,Tgfbr2,Gdf6,Gpc3,Rab7b,Slamf8,Ly9,C4b,Tm…	Itgb2,Col1a1,Ace,Spi1,Sfrp4,Hck,Cd44,Wisp1,Itih4,Cybb,Pcolce2,Lbp,C1qtnf1,Cyba,Igfbp4,Wnt9b,Pik3r5,Lgmn,Hexb,Loxl2,Runx1,Serping1,Smoc2,Abcg1,Csf1r,Anxa1,Clec3b,Slc11a1,Gpr39,Sele,Fcgr2b,Gsn,Fbn1,Lrp4,Il6ra,Tlr2,F3,Tnfrsf1b,Fgr,Cxcl1,Pcolce,Tyrobp,Nucb2,Itgax,Plat,Sfrp1,Ctsh,Nckap1l,Cmklr1,Cilp,Gdf7,Mgat5,Spon1,Tlr13,Bace2,Lrp1,Hpse,C3ar1,Ssc5d,S1pr2,Fbln1,Tgfbr2,Gdf6,Gpc3,Rab7b,Slamf8,Ly9,C4b,Tm…
GO:0052547	regulation of peptidase activity	15	443	0.012	Cd44,Itih4,Pcolce2,Lgmn,Serping1,Gsn,F3,Pcolce,Ctsh,Fbln1,Gpc3,C4b,Cd109,Pi16,Syk	Cd44,Itih4,Pcolce2,Lgmn,Serping1,Gsn,F3,Pcolce,Ctsh,Fbln1,Gpc3,C4b,Cd109,Pi16,Syk
GO:0010954	positive regulation of protein processing	4	24	0.0126	Clec3b,Gsn,Spon1,Ccbe1	Clec3b,Gsn,Spon1,Ccbe1
GO:0016043	cellular component organization	79	4769	0.0126	Itgb2,Col1a1,Spi1,Cd44,Aldh1a3,Cyba,Ntn4,Jade2,Lgmn,Dbn1,Hexb,Scara5,Loxl2,Smoc2,Abcg1,Csf1r,Anxa1,Dpt,Fcgr2b,Gsn,Lrp4,Tlr2,Pdpn,Col1a2,Tyrobp,Sfrp1,Mmp2,Cotl1,Nckap1l,Col16a1,C1qc,Tgfbi,Gdf7,Ppl,Adamts2,C1qb,Lgi2,Lrp1,Myof,Nbl1,Srpx,Fbln2,S1pr2,Fbln1,Olfml2a,Pltp,Flrt2,Rab7b,Slamf8,Cdh11,Plec,Icam1,Col4a4,Myo1f,Col3a1,Adamtsl2,Lama2,Scn1b,Ccdc80,Sirpa,Ptgfrn,Col23a1,Col15a1,Ephb2,Itgb4,Gas7,Sulf…	Itgb2,Col1a1,Spi1,Cd44,Aldh1a3,Cyba,Ntn4,Jade2,Lgmn,Dbn1,Hexb,Scara5,Loxl2,Smoc2,Abcg1,Csf1r,Anxa1,Dpt,Fcgr2b,Gsn,Lrp4,Tlr2,Pdpn,Col1a2,Tyrobp,Sfrp1,Mmp2,Cotl1,Nckap1l,Col16a1,C1qc,Tgfbi,Gdf7,Ppl,Adamts2,C1qb,Lgi2,Lrp1,Myof,Nbl1,Srpx,Fbln2,S1pr2,Fbln1,Olfml2a,Pltp,Flrt2,Rab7b,Slamf8,Cdh11,Plec,Icam1,Col4a4,Myo1f,Col3a1,Adamtsl2,Lama2,Scn1b,Ccdc80,Sirpa,Ptgfrn,Col23a1,Col15a1,Ephb2,Itgb4,Gas7,Sulf…
GO:0098581	detection of external biotic stimulus	4	24	0.0126	Lbp,Tlr2,Ssc5d,Clec7a	Lbp,Tlr2,Ssc5d,Clec7a
GO:1903530	regulation of secretion by cell	20	713	0.0132	Itgb2,Wisp1,C1qtnf1,Runx1,Abcg1,Anxa1,Gpr39,Tlr2,Tnfrsf1b,Fgr,Nucb2,Sfrp1,Lrp1,Ptafr,Tlr9,AF251705,Cd300a,Syk,Lgals3,Cd84	Itgb2,Wisp1,C1qtnf1,Runx1,Abcg1,Anxa1,Gpr39,Tlr2,Tnfrsf1b,Fgr,Nucb2,Sfrp1,Lrp1,Ptafr,Tlr9,Cd300c2,Cd300a,Syk,Lgals3,Cd84
GO:1903708	positive regulation of hemopoiesis	10	217	0.0132	Runx1,Csf1r,Anxa1,Cxcl1,Tyrobp,Nckap1l,Tgfbr2,Rab7b,Ccl19,Syk	Runx1,Csf1r,Anxa1,Cxcl1,Tyrobp,Nckap1l,Tgfbr2,Rab7b,Ccl19,Syk
GO:0033029	regulation of neutrophil apoptotic process	3	9	0.0137	Cd44,Anxa1,Fcgr2b	Cd44,Anxa1,Fcgr2b
GO:0060346	bone trabecula formation	3	9	0.0137	Col1a1,Sfrp1,Mmp2	Col1a1,Sfrp1,Mmp2
GO:0030316	osteoclast differentiation	5	47	0.014	Wisp1,Csf1r,Tyrobp,Gpc3,Cd109	Wisp1,Csf1r,Tyrobp,Gpc3,Cd109
GO:0042110	T cell activation	11	262	0.014	Itgb2,Cd44,Anxa1,Slc11a1,Ly9,Icam1,Ccl19,Lilrb4,Syk,Lcp1,Wdfy4	Itgb2,Cd44,Anxa1,Slc11a1,Ly9,Icam1,Ccl19,Lilrb4a,Syk,Lcp1,Wdfy4
GO:0072006	nephron development	8	141	0.0142	Cd44,Wnt9b,Gpc3,Col4a4,Sulf2,Cfh,Pdgfra,Sulf1	Cd44,Wnt9b,Gpc3,Col4a4,Sulf2,Cfh,Pdgfra,Sulf1
GO:0032989	cellular component morphogenesis	18	611	0.0149	Jade2,Dbn1,Csf1r,Lrp4,Tlr2,Nckap1l,Gdf7,Lrp1,Nbl1,Flrt2,Cdh11,Lama2,Scn1b,Ephb2,Itgb4,Gas7,Pdgfra,Matn2	Jade2,Dbn1,Csf1r,Lrp4,Tlr2,Nckap1l,Gdf7,Lrp1,Nbl1,Flrt2,Cdh11,Lama2,Scn1b,Ephb2,Itgb4,Gas7,Pdgfra,Matn2
GO:0070372	regulation of ERK1 and ERK2 cascade	12	311	0.0157	Cd44,Csf1r,Tlr2,Lrp1,Fbln1,Icam1,Sirpa,Ccl19,Ephb2,Syk,Pdgfra,Ccl21c	Cd44,Csf1r,Tlr2,Lrp1,Fbln1,Icam1,Sirpa,Ccl19,Ephb2,Syk,Pdgfra,Ccl21c
GO:0048589	developmental growth	15	458	0.0161	Col6a1,Jade2,Anxa1,Gsn,Lrp4,Il6ra,Sfrp1,Igsf10,Tgfbr2,Col12a1,Ptgfrn,Col14a1,Heg1,Pdgfra,Matn2	Col6a1,Jade2,Anxa1,Gsn,Lrp4,Il6ra,Sfrp1,Igsf10,Tgfbr2,Col12a1,Ptgfrn,Col14a1,Heg1,Pdgfra,Matn2
GO:0051251	positive regulation of lymphocyte activation	11	267	0.0161	Runx1,Anxa1,Vcam1,Tyrobp,Nckap1l,Tgfbr2,Tlr9,Sirpa,Ccl19,Clec7a,Syk	Runx1,Anxa1,Vcam1,Tyrobp,Nckap1l,Tgfbr2,Tlr9,Sirpa,Ccl19,Clec7a,Syk
GO:0032370	positive regulation of lipid transport	6	77	0.0165	C1qtnf1,Runx1,Abcg1,Nucb2,Lrp1,Pltp	C1qtnf1,Runx1,Abcg1,Nucb2,Lrp1,Pltp
GO:0046649	lymphocyte activation	14	410	0.0168	Itgb2,Spi1,Cd44,Anxa1,Slc11a1,Slamf8,Ly9,Icam1,Ccl19,Lilrb4,Nfam1,Syk,Lcp1,Wdfy4	Itgb2,Spi1,Cd44,Anxa1,Slc11a1,Slamf8,Ly9,Icam1,Ccl19,Lilrb4a,Nfam1,Syk,Lcp1,Wdfy4
GO:0050801	ion homeostasis	21	786	0.0169	Sfrp4,Tbxas1,C1qtnf1,Hexb,Scara5,Abcg1,Slc11a1,Gpr39,Cxcl1,Nucb2,Cmklr1,Lrp1,C3ar1,Ackr2,Slamf8,Scn1b,Ccl19,Dcn,Steap3,Gpr35,Pdgfra	Sfrp4,Tbxas1,C1qtnf1,Hexb,Scara5,Abcg1,Slc11a1,Gpr39,Cxcl1,Nucb2,Cmklr1,Lrp1,C3ar1,Ackr2,Slamf8,Scn1b,Ccl19,Dcn,Steap3,Gpr35,Pdgfra
GO:0038063	collagen-activated tyrosine kinase receptor signaling pathway	3	10	0.017	Col1a1,Col4a4,Syk	Col1a1,Col4a4,Syk
GO:1903238	positive regulation of leukocyte tethering or rolling	3	10	0.017	Sele,Ptafr,Selp	Sele,Ptafr,Selp
GO:0050920	regulation of chemotaxis	10	226	0.0171	Lbp,Lgmn,Smoc2,Nckap1l,Cmklr1,Nbl1,C3ar1,Slamf8,Ccl19,Pdgfra	Lbp,Lgmn,Smoc2,Nckap1l,Cmklr1,Nbl1,C3ar1,Slamf8,Ccl19,Pdgfra
GO:0032102	negative regulation of response to external stimulus	13	363	0.0173	Cd44,C1qtnf1,Enpp3,Dbn1,Serping1,Fcgr2b,Tnfrsf1b,Nucb2,Nbl1,Slamf8,Cd109,Sirpa,Pdgfra	Cd44,C1qtnf1,Enpp3,Dbn1,Serping1,Fcgr2b,Tnfrsf1b,Nucb2,Nbl1,Slamf8,Cd109,Sirpa,Pdgfra
GO:0032757	positive regulation of interleukin-8 production	5	50	0.0175	Lbp,Tlr2,Tlr9,Clec7a,Syk	Lbp,Tlr2,Tlr9,Clec7a,Syk
GO:0043588	skin development	10	227	0.0175	Col1a1,Runx1,Anxa1,Lrp4,Col1a2,Ppl,Adamts2,Col3a1,Cd109,Itgb4	Col1a1,Runx1,Anxa1,Lrp4,Col1a2,Ppl,Adamts2,Col3a1,Cd109,Itgb4
GO:1902622	regulation of neutrophil migration	5	50	0.0175	Lbp,Nckap1l,C3ar1,Slamf8,Ccl19	Lbp,Nckap1l,C3ar1,Slamf8,Ccl19
GO:0007169	transmembrane receptor protein tyrosine kinase signaling pathway	13	364	0.0176	Col1a1,Hck,Csf1r,Fgr,Plat,Svep1,Flrt2,Col4a4,Ephb2,Sulf2,Syk,Pdgfra,Sulf1	Col1a1,Hck,Csf1r,Fgr,Plat,Svep1,Flrt2,Col4a4,Ephb2,Sulf2,Syk,Pdgfra,Sulf1
GO:0060284	regulation of cell development	26	1086	0.0176	Ace,Wisp1,Jade2,Dbn1,Runx1,Fbn1,Lrp4,Tlr2,Pdpn,Tnfrsf1b,Tyrobp,Sfrp1,Igsf10,Gdf7,Lrp1,Nbl1,S1pr2,Fbln1,Flrt2,Gdf6,Slamf8,Col3a1,Scn1b,Ephb2,Col14a1,Pi16	Ace,Wisp1,Jade2,Dbn1,Runx1,Fbn1,Lrp4,Tlr2,Pdpn,Tnfrsf1b,Tyrobp,Sfrp1,Igsf10,Gdf7,Lrp1,Nbl1,S1pr2,Fbln1,Flrt2,Gdf6,Slamf8,Col3a1,Scn1b,Ephb2,Col14a1,Pi16
GO:0030100	regulation of endocytosis	10	228	0.018	Sfrp4,Lbp,Sele,Nckap1l,Lrp1,Gpc3,Ccl19,Cd300a,Syk,Lgals3	Sfrp4,Lbp,Sele,Nckap1l,Lrp1,Gpc3,Ccl19,Cd300a,Syk,Lgals3
GO:0032963	collagen metabolic process	5	51	0.0187	Col1a1,Ctsk,Col1a2,Mmp2,Adamts2	Col1a1,Ctsk,Col1a2,Mmp2,Adamts2
GO:0034612	response to tumor necrosis factor	9	188	0.0189	Col1a1,Cyba,Dbn1,Tnfrsf1b,Sfrp1,Plvap,Aff3,Ccl19,Ccl21c	Col1a1,Cyba,Dbn1,Tnfrsf1b,Sfrp1,Plvap,Aff3,Ccl19,Ccl21c
GO:0002831	regulation of response to biotic stimulus	11	274	0.019	Lbp,Cyba,Serping1,Tlr2,Fgr,Cxcl1,Mmp2,Slamf8,Tlr9,Myo1f,Cd84	Lbp,Cyba,Serping1,Tlr2,Fgr,Cxcl1,Mmp2,Slamf8,Tlr9,Myo1f,Cd84
GO:1905330	regulation of morphogenesis of an epithelium	7	113	0.0193	Wnt9b,Ntn4,Itgax,Sfrp1,Gpc3,Pdgfra,Sulf1	Wnt9b,Ntn4,Itgax,Sfrp1,Gpc3,Pdgfra,Sulf1
GO:0035265	organ growth	7	114	0.0202	Col6a1,Tgfbr2,Col12a1,Col14a1,Heg1,Pdgfra,Matn2	Col6a1,Tgfbr2,Col12a1,Col14a1,Heg1,Pdgfra,Matn2
GO:0002283	neutrophil activation involved in immune response	3	11	0.0205	Tyrobp,Myo1f,Syk	Tyrobp,Myo1f,Syk
GO:0008360	regulation of cell shape	8	151	0.0205	Hck,Hexb,Csf1r,Anxa1,Pdpn,Fgr,Icam1,Gas7	Hck,Hexb,Csf1r,Anxa1,Pdpn,Fgr,Icam1,Gas7
GO:0032490	detection of molecule of bacterial origin	3	11	0.0205	Lbp,Tlr2,Ssc5d	Lbp,Tlr2,Ssc5d
GO:0032836	glomerular basement membrane development	3	11	0.0205	Col4a4,Sulf2,Sulf1	Col4a4,Sulf2,Sulf1
GO:0055082	cellular chemical homeostasis	20	747	0.0215	Tbxas1,C1qtnf1,Cyba,Hexb,Scara5,Slc11a1,Gpr39,Vcam1,Cxcl1,Nucb2,Cmklr1,Lrp1,C3ar1,Ackr2,Hk3,Slamf8,Icam1,Ccl19,Gpr35,Pdgfra	Tbxas1,C1qtnf1,Cyba,Hexb,Scara5,Slc11a1,Gpr39,Vcam1,Cxcl1,Nucb2,Cmklr1,Lrp1,C3ar1,Ackr2,Hk3,Slamf8,Icam1,Ccl19,Gpr35,Pdgfra
GO:0050829	defense response to Gram-negative bacterium	6	83	0.0226	Lbp,Slc11a1,Ssc5d,Tlr9,Lyz2,Mpeg1	Lbp,Slc11a1,Ssc5d,Tlr9,Lyz2,Mpeg1
GO:0002768	immune response-regulating cell surface receptor signaling pathway	8	154	0.0229	Fcgr2b,Tlr2,Nckap1l,Cmklr1,C3ar1,Fcgr4,Nfam1,Syk	Fcgr2b,Tlr2,Nckap1l,Cmklr1,C3ar1,Fcgr4,Nfam1,Syk
GO:0071840	cellular component organization or biogenesis	80	4954	0.0229	Itgb2,Col1a1,Spi1,Cd44,Aldh1a3,Cyba,Ntn4,Jade2,Lgmn,Dbn1,Hexb,Scara5,Loxl2,Smoc2,Abcg1,Csf1r,Anxa1,Dpt,Fcgr2b,Gsn,Lrp4,Tlr2,Pdpn,Col1a2,Tyrobp,Sfrp1,Mmp2,Cotl1,Nckap1l,Col16a1,C1qc,Tgfbi,Gdf7,Ppl,Adamts2,C1qb,Lgi2,Lrp1,Myof,Nbl1,Srpx,Fbln2,S1pr2,Fbln1,Olfml2a,Pltp,Flrt2,Rab7b,Slamf8,Cdh11,Plec,Icam1,Col4a4,Myo1f,Col3a1,Adamtsl2,Lama2,Scn1b,Ccdc80,Sirpa,Ptgfrn,Col23a1,Col15a1,Ephb2,Itgb4,Gas7,Sulf…	Itgb2,Col1a1,Spi1,Cd44,Aldh1a3,Cyba,Ntn4,Jade2,Lgmn,Dbn1,Hexb,Scara5,Loxl2,Smoc2,Abcg1,Csf1r,Anxa1,Dpt,Fcgr2b,Gsn,Lrp4,Tlr2,Pdpn,Col1a2,Tyrobp,Sfrp1,Mmp2,Cotl1,Nckap1l,Col16a1,C1qc,Tgfbi,Gdf7,Ppl,Adamts2,C1qb,Lgi2,Lrp1,Myof,Nbl1,Srpx,Fbln2,S1pr2,Fbln1,Olfml2a,Pltp,Flrt2,Rab7b,Slamf8,Cdh11,Plec,Icam1,Col4a4,Myo1f,Col3a1,Adamtsl2,Lama2,Scn1b,Ccdc80,Sirpa,Ptgfrn,Col23a1,Col15a1,Ephb2,Itgb4,Gas7,Sulf…
GO:0048812	neuron projection morphogenesis	15	479	0.0235	Jade2,Dbn1,Csf1r,Lrp4,Nckap1l,Gdf7,Lrp1,Nbl1,Flrt2,Cdh11,Lama2,Scn1b,Ephb2,Gas7,Matn2	Jade2,Dbn1,Csf1r,Lrp4,Nckap1l,Gdf7,Lrp1,Nbl1,Flrt2,Cdh11,Lama2,Scn1b,Ephb2,Gas7,Matn2
GO:0051047	positive regulation of secretion	14	428	0.0237	Itgb2,C1qtnf1,Cyba,Runx1,Abcg1,Gpr39,Tlr2,Fgr,Nucb2,Lrp1,Ptafr,AF251705,Syk,Lgals3	Itgb2,C1qtnf1,Cyba,Runx1,Abcg1,Gpr39,Tlr2,Fgr,Nucb2,Lrp1,Ptafr,Cd300c2,Syk,Lgals3
GO:0007162	negative regulation of cell adhesion	11	283	0.0238	Col1a1,Cd44,C1qtnf1,Runx1,Anxa1,Mmp2,Lrp1,Fbln1,Myo1f,Cd300a,Lgals3	Col1a1,Cd44,C1qtnf1,Runx1,Anxa1,Mmp2,Lrp1,Fbln1,Myo1f,Cd300a,Lgals3
GO:0090023	positive regulation of neutrophil chemotaxis	4	30	0.024	Lbp,Nckap1l,C3ar1,Ccl19	Lbp,Nckap1l,C3ar1,Ccl19
GO:0002224	toll-like receptor signaling pathway	5	55	0.0248	Tlr2,Tlr13,Pik3ap1,Tlr9,Unc93b1	Tlr2,Tlr13,Pik3ap1,Tlr9,Unc93b1
GO:0002604	regulation of dendritic cell antigen processing and presentation	3	12	0.0248	Slc11a1,Ccl19,Cd68	Slc11a1,Ccl19,Cd68
GO:0032645	regulation of granulocyte macrophage colony-stimulating factor production	3	12	0.0248	Tlr9,Syk,Cd84	Tlr9,Syk,Cd84
GO:0043589	skin morphogenesis	3	12	0.0248	Col1a1,Col1a2,Itgb4	Col1a1,Col1a2,Itgb4
GO:0045730	respiratory burst	3	12	0.0248	Cybb,Cyba,Slc11a1	Cybb,Cyba,Slc11a1
GO:0070555	response to interleukin-1	7	119	0.0248	Cyba,Anxa1,Sele,Sfrp1,Sirpa,Ccl19,Ccl21c	Cyba,Anxa1,Sele,Sfrp1,Sirpa,Ccl19,Ccl21c
GO:0090101	negative regulation of transmembrane receptor protein serine/threonine kinase signaling pathway	7	119	0.0248	Fbn1,Sfrp1,Cilp,Nbl1,Adamtsl2,Cd109,Glg1	Fbn1,Sfrp1,Cilp,Nbl1,Adamtsl2,Cd109,Glg1
GO:1903532	positive regulation of secretion by cell	13	382	0.0254	Itgb2,C1qtnf1,Runx1,Abcg1,Gpr39,Tlr2,Fgr,Nucb2,Lrp1,Ptafr,AF251705,Syk,Lgals3	Itgb2,C1qtnf1,Runx1,Abcg1,Gpr39,Tlr2,Fgr,Nucb2,Lrp1,Ptafr,Cd300c2,Syk,Lgals3
GO:0031638	zymogen activation	5	56	0.0261	Lgmn,Prss12,Plat,Ctsh,C1ra	Lgmn,Prss12,Plat,Ctsh,C1ra
GO:0051336	regulation of hydrolase activity	27	1184	0.0261	Cd44,Itih4,Pcolce2,Lgmn,Dbn1,Serping1,Anxa1,Sele,Gsn,F3,Pcolce,Ctsh,Nckap1l,Mgat5,Lrp1,Fbln1,Gpc3,C4b,Ptafr,Icam1,Cd109,Ccl19,Cd300a,Pi16,Syk,Pdgfra,Ccl21c	Cd44,Itih4,Pcolce2,Lgmn,Dbn1,Serping1,Anxa1,Sele,Gsn,F3,Pcolce,Ctsh,Nckap1l,Mgat5,Lrp1,Fbln1,Gpc3,C4b,Ptafr,Icam1,Cd109,Ccl19,Cd300a,Pi16,Syk,Pdgfra,Ccl21c
GO:0071354	cellular response to interleukin-6	4	31	0.0261	Spi1,Entpd2,Il6ra,Selp	Spi1,Entpd2,Il6ra,Selp
GO:0071402	cellular response to lipoprotein particle stimulus	4	31	0.0261	Itgb2,Abcg1,Cd68,Syk	Itgb2,Abcg1,Cd68,Syk
GO:0071622	regulation of granulocyte chemotaxis	5	56	0.0261	Lbp,Nckap1l,Cmklr1,C3ar1,Ccl19	Lbp,Nckap1l,Cmklr1,C3ar1,Ccl19
GO:0050731	positive regulation of peptidyl-tyrosine phosphorylation	9	200	0.0269	Ace,Cd44,Csf1r,Lrp4,Il6ra,Icam1,Clec7a,Syk,Pdgfra	Ace,Cd44,Csf1r,Lrp4,Il6ra,Icam1,Clec7a,Syk,Pdgfra
GO:0010517	regulation of phospholipase activity	5	57	0.0277	Anxa1,Sele,Lrp1,Ptafr,Pdgfra	Anxa1,Sele,Lrp1,Ptafr,Pdgfra
GO:0007584	response to nutrient	8	161	0.0285	Col1a1,Aldh3a1,C2,Gsn,Sfrp1,Tgfbr2,Plec,Folr2	Col1a1,Aldh3a1,C2,Gsn,Sfrp1,Tgfbr2,Plec,Folr2
GO:0032970	regulation of actin filament-based process	13	388	0.0285	Hck,Dbn1,Csf1r,Gsn,Tlr2,Pdpn,Fgr,Cotl1,Nckap1l,Lrp1,Icam1,Myo1f,Capg	Hck,Dbn1,Csf1r,Gsn,Tlr2,Pdpn,Fgr,Cotl1,Nckap1l,Lrp1,Icam1,Myo1f,Capg
GO:0034113	heterotypic cell-cell adhesion	4	32	0.0285	Itgb2,Vcam1,Itgax,Sirpa	Itgb2,Vcam1,Itgax,Sirpa
GO:0043302	positive regulation of leukocyte degranulation	4	32	0.0285	Itgb2,Fgr,Ptafr,Syk	Itgb2,Fgr,Ptafr,Syk
GO:0010876	lipid localization	11	292	0.0286	Ace,Lbp,Abcc3,Hexb,Abcg1,Anxa1,Slco2a1,Abca9,Pltp,Abca8a,Soat1	Ace,Lbp,Abcc3,Hexb,Abcg1,Anxa1,Slco2a1,Abca9,Pltp,Abca8a,Soat1
GO:0060389	pathway-restricted SMAD protein phosphorylation	3	13	0.0286	Gdf7,Tgfbr2,Gdf6	Gdf7,Tgfbr2,Gdf6
GO:0032368	regulation of lipid transport	7	124	0.0296	C1qtnf1,Runx1,Abcg1,Nucb2,Lrp1,Pltp,Syk	C1qtnf1,Runx1,Abcg1,Nucb2,Lrp1,Pltp,Syk
GO:0003017	lymph circulation	2	2	0.0297	Svep1,Heg1	Svep1,Heg1
GO:0014846	esophagus smooth muscle contraction	2	2	0.0297	Sulf2,Sulf1	Sulf2,Sulf1
GO:1904300	positive regulation of transcytosis	2	2	0.0297	Lrp1,Ptafr	Lrp1,Ptafr
GO:2000377	regulation of reactive oxygen species metabolic process	9	205	0.0306	Itgb2,Cyba,Tlr2,Cxcl1,Tyrobp,Tgfbr2,Icam1,Sirpa,Syk	Itgb2,Cyba,Tlr2,Cxcl1,Tyrobp,Tgfbr2,Icam1,Sirpa,Syk
GO:0071356	cellular response to tumor necrosis factor	8	164	0.031	Col1a1,Cyba,Dbn1,Tnfrsf1b,Sfrp1,Plvap,Ccl19,Ccl21c	Col1a1,Cyba,Dbn1,Tnfrsf1b,Sfrp1,Plvap,Ccl19,Ccl21c
GO:0030029	actin filament-based process	16	551	0.0312	Dbn1,Anxa1,Sele,Gsn,Pdpn,Tyrobp,Sfrp1,Nckap1l,S1pr2,Myo1f,Scn1b,Sirpa,Gas7,Capg,Lcp1,Pdgfra	Dbn1,Anxa1,Sele,Gsn,Pdpn,Tyrobp,Sfrp1,Nckap1l,S1pr2,Myo1f,Scn1b,Sirpa,Gas7,Capg,Lcp1,Pdgfra
GO:0032956	regulation of actin cytoskeleton organization	12	344	0.0312	Hck,Dbn1,Csf1r,Gsn,Tlr2,Fgr,Cotl1,Nckap1l,Lrp1,Icam1,Myo1f,Capg	Hck,Dbn1,Csf1r,Gsn,Tlr2,Fgr,Cotl1,Nckap1l,Lrp1,Icam1,Myo1f,Capg
GO:0032835	glomerulus development	5	60	0.033	Col4a4,Sulf2,Cfh,Pdgfra,Sulf1	Col4a4,Sulf2,Cfh,Pdgfra,Sulf1
GO:0051712	positive regulation of killing of cells of other organism	3	14	0.0334	Cxcl1,Clec7a,Syk	Cxcl1,Clec7a,Syk
GO:0002548	monocyte chemotaxis	4	34	0.0336	Anxa1,Ccl19,Lgals3,Ccl21c	Anxa1,Ccl19,Lgals3,Ccl21c
GO:0031214	biomineral tissue development	6	92	0.0336	Col1a1,Clec3b,Fgr,Col1a2,Gpc3,Tmem119	Col1a1,Clec3b,Fgr,Col1a2,Gpc3,Tmem119
GO:0034122	negative regulation of toll-like receptor signaling pathway	4	34	0.0336	Pik3ap1,Rab7b,Tlr9,Cd300a	Pik3ap1,Rab7b,Tlr9,Cd300a
GO:0050869	negative regulation of B cell activation	4	34	0.0336	Fcgr2b,Tyrobp,Sfrp1,Cd300a	Fcgr2b,Tyrobp,Sfrp1,Cd300a
GO:0097028	dendritic cell differentiation	4	34	0.0336	Spi1,Tgfbr2,Pirb,Ccl19	Spi1,Tgfbr2,Pirb,Ccl19
GO:2000516	positive regulation of CD4-positive, alpha-beta T cell activation	4	34	0.0336	Anxa1,Nckap1l,Tgfbr2,Ccl19	Anxa1,Nckap1l,Tgfbr2,Ccl19
GO:0030111	regulation of Wnt signaling pathway	11	300	0.0338	Col1a1,Sfrp4,Wisp1,Lrp4,Tlr2,Sfrp1,Lrp1,Gpc3,Sulf2,Bicc1,Sulf1	Col1a1,Sfrp4,Wisp1,Lrp4,Tlr2,Sfrp1,Lrp1,Gpc3,Sulf2,Bicc1,Sulf1
GO:0043085	positive regulation of catalytic activity	29	1341	0.0345	Ace,Pcolce2,Cyba,Wnt9b,Pik3r5,Lgmn,Csf1r,Slc11a1,Gpr39,Sele,Gsn,Fbn1,Il6ra,F3,Fgr,Pcolce,Ctsh,Nckap1l,Fbln1,Tgfbr2,Ptafr,Tlr9,Icam1,Ccl19,Ephb2,Cd300a,Syk,Pdgfra,Ccl21c	Ace,Pcolce2,Cyba,Wnt9b,Pik3r5,Lgmn,Csf1r,Slc11a1,Gpr39,Sele,Gsn,Fbn1,Il6ra,F3,Fgr,Pcolce,Ctsh,Nckap1l,Fbln1,Tgfbr2,Ptafr,Tlr9,Icam1,Ccl19,Ephb2,Cd300a,Syk,Pdgfra,Ccl21c
GO:0000768	syncytium formation by plasma membrane fusion	4	35	0.0364	Cd44,Myof,Cd109,Ptgfrn	Cd44,Myof,Cd109,Ptgfrn
GO:0046850	regulation of bone remodeling	5	62	0.0366	Csf1r,Sfrp1,Tmem119,Fcgr4,Syk	Csf1r,Sfrp1,Tmem119,Fcgr4,Syk
GO:0010810	regulation of cell-substrate adhesion	9	213	0.0378	Col1a1,Dbn1,Smoc2,Pdpn,Col16a1,Lrp1,Fbln2,Fbln1,Ccdc80	Col1a1,Dbn1,Smoc2,Pdpn,Col16a1,Lrp1,Fbln2,Fbln1,Ccdc80
GO:0006869	lipid transport	10	258	0.0379	Ace,Lbp,Abcc3,Abcg1,Anxa1,Slco2a1,Abca9,Pltp,Abca8a,Soat1	Ace,Lbp,Abcc3,Abcg1,Anxa1,Slco2a1,Abca9,Pltp,Abca8a,Soat1
GO:0009991	response to extracellular stimulus	15	510	0.0381	Col1a1,Wnt9b,Aldh3a1,C2,Gpr39,Gsn,Vcam1,Nucb2,Sfrp1,Tgfbr2,Plec,Folr2,Lilrb4,Cd68,Cfh	Col1a1,Wnt9b,Aldh3a1,C2,Gpr39,Gsn,Vcam1,Nucb2,Sfrp1,Tgfbr2,Plec,Folr2,Lilrb4a,Cd68,Cfh
GO:0002730	regulation of dendritic cell cytokine production	3	15	0.0382	Tlr2,Tlr9,Clec7a	Tlr2,Tlr9,Clec7a
GO:0045088	regulation of innate immune response	8	171	0.0382	Lbp,Serping1,Tlr2,Fgr,Mmp2,Slamf8,Tlr9,Myo1f	Lbp,Serping1,Tlr2,Fgr,Mmp2,Slamf8,Tlr9,Myo1f
GO:0043304	regulation of mast cell degranulation	4	36	0.0393	Fgr,Cd300a,Syk,Cd84	Fgr,Cd300a,Syk,Cd84
GO:0048666	neuron development	21	855	0.0393	Cd44,Ntn4,Jade2,Dbn1,Runx1,Csf1r,Fcgr2b,Lrp4,Mmp2,Nckap1l,Gdf7,Lrp1,Nbl1,Flrt2,Cdh11,Lama2,Scn1b,Ephb2,Gas7,Cfh,Matn2	Cd44,Ntn4,Jade2,Dbn1,Runx1,Csf1r,Fcgr2b,Lrp4,Mmp2,Nckap1l,Gdf7,Lrp1,Nbl1,Flrt2,Cdh11,Lama2,Scn1b,Ephb2,Gas7,Cfh,Matn2
GO:0002690	positive regulation of leukocyte chemotaxis	6	97	0.0419	Lbp,Lgmn,Nckap1l,Cmklr1,C3ar1,Ccl19	Lbp,Lgmn,Nckap1l,Cmklr1,C3ar1,Ccl19
GO:0042102	positive regulation of T cell proliferation	6	97	0.0419	Anxa1,Vcam1,Nckap1l,Tgfbr2,Ccl19,Syk	Anxa1,Vcam1,Nckap1l,Tgfbr2,Ccl19,Syk
GO:0050671	positive regulation of lymphocyte proliferation	7	134	0.042	Anxa1,Vcam1,Nckap1l,Tgfbr2,Tlr9,Ccl19,Syk	Anxa1,Vcam1,Nckap1l,Tgfbr2,Tlr9,Ccl19,Syk
GO:1902107	positive regulation of leukocyte differentiation	8	175	0.043	Runx1,Csf1r,Anxa1,Tyrobp,Nckap1l,Tgfbr2,Ccl19,Syk	Runx1,Csf1r,Anxa1,Tyrobp,Nckap1l,Tgfbr2,Ccl19,Syk
GO:0030510	regulation of BMP signaling pathway	6	98	0.0434	Sfrp4,Fbn1,Sfrp1,Nbl1,Gpc3,Sulf1	Sfrp4,Fbn1,Sfrp1,Nbl1,Gpc3,Sulf1
GO:0002755	MyD88-dependent toll-like receptor signaling pathway	3	16	0.0439	Tlr2,Tlr13,Tlr9	Tlr2,Tlr13,Tlr9
GO:0032717	negative regulation of interleukin-8 production	3	16	0.0439	Anxa1,Ssc5d,Tlr9	Anxa1,Ssc5d,Tlr9
GO:0000904	cell morphogenesis involved in differentiation	16	575	0.0443	Col6a1,Ntn4,Csf1r,Lrp4,Sfrp1,Gdf7,Lrp1,Flrt2,Col12a1,Cdh11,Lama2,Scn1b,Ephb2,Col14a1,Heg1,Matn2	Col6a1,Ntn4,Csf1r,Lrp4,Sfrp1,Gdf7,Lrp1,Flrt2,Col12a1,Cdh11,Lama2,Scn1b,Ephb2,Col14a1,Heg1,Matn2
GO:0045862	positive regulation of proteolysis	12	363	0.0446	Pcolce2,Lgmn,Clec3b,Gsn,F3,Tnfrsf1b,Pcolce,Ctsh,Spon1,Fbln1,Syk,Ccbe1	Pcolce2,Lgmn,Clec3b,Gsn,F3,Tnfrsf1b,Pcolce,Ctsh,Spon1,Fbln1,Syk,Ccbe1
GO:1902174	positive regulation of keratinocyte apoptotic process	2	3	0.0446	Sfrp4,Gsn	Sfrp4,Gsn
GO:1904845	cellular response to L-glutamine	2	3	0.0446	Cybb,Cyba	Cybb,Cyba
GO:2001199	negative regulation of dendritic cell differentiation	2	3	0.0446	Tmem176a,Tmem176b	Tmem176a,Tmem176b
GO:0070613	regulation of protein processing	5	66	0.0449	Clec3b,Gsn,Spon1,Ccbe1,Glg1	Clec3b,Gsn,Spon1,Ccbe1,Glg1
GO:0051173	positive regulation of nitrogen compound metabolic process	54	3119	0.0454	Itgb2,Col1a1,Ace,Spi1,Cd44,Pcolce2,C1qtnf1,Igfbp4,Pik3r5,Lgmn,Hexb,Runx1,Smoc2,Abcg1,Csf1r,Clec3b,Slc11a1,Gpr39,Fcgr2b,Gsn,Fbn1,Lrp4,Il6ra,Tlr2,F3,Tnfrsf1b,Pcolce,Sfrp1,Ctsh,Nckap1l,Gdf7,Spon1,Lrp1,C3ar1,S1pr2,Fbln1,Tgfbr2,Gdf6,Gpc3,Tmem119,Ptafr,Pirb,Tlr9,Icam1,Ccl19,Dcn,Cd300a,Clec7a,Syk,Ccbe1,Cd84,Pdgfra,Ccl21c,Soat1	Itgb2,Col1a1,Ace,Spi1,Cd44,Pcolce2,C1qtnf1,Igfbp4,Pik3r5,Lgmn,Hexb,Runx1,Smoc2,Abcg1,Csf1r,Clec3b,Slc11a1,Gpr39,Fcgr2b,Gsn,Fbn1,Lrp4,Il6ra,Tlr2,F3,Tnfrsf1b,Pcolce,Sfrp1,Ctsh,Nckap1l,Gdf7,Spon1,Lrp1,C3ar1,S1pr2,Fbln1,Tgfbr2,Gdf6,Gpc3,Tmem119,Ptafr,Pirb,Tlr9,Icam1,Ccl19,Dcn,Cd300a,Clec7a,Syk,Ccbe1,Cd84,Pdgfra,Ccl21c,Soat1
GO:0030182	neuron differentiation	24	1056	0.0471	Cd44,Wnt9b,Ntn4,Jade2,Dbn1,Runx1,Csf1r,Fcgr2b,Lrp4,Vcam1,Sfrp1,Mmp2,Nckap1l,Gdf7,Lrp1,Nbl1,Flrt2,Cdh11,Lama2,Scn1b,Ephb2,Gas7,Cfh,Matn2	Cd44,Wnt9b,Ntn4,Jade2,Dbn1,Runx1,Csf1r,Fcgr2b,Lrp4,Vcam1,Sfrp1,Mmp2,Nckap1l,Gdf7,Lrp1,Nbl1,Flrt2,Cdh11,Lama2,Scn1b,Ephb2,Gas7,Cfh,Matn2
GO:0030888	regulation of B cell proliferation	5	67	0.0474	Fcgr2b,Tyrobp,Nckap1l,Tlr9,Cd300a	Fcgr2b,Tyrobp,Nckap1l,Tlr9,Cd300a
GO:0050715	positive regulation of cytokine secretion	4	39	0.049	Tlr2,Fgr,AF251705,Syk	Tlr2,Fgr,Cd300c2,Syk
GO:0031175	neuron projection development	18	697	0.0491	Cd44,Jade2,Dbn1,Csf1r,Fcgr2b,Lrp4,Mmp2,Nckap1l,Gdf7,Lrp1,Nbl1,Flrt2,Cdh11,Lama2,Scn1b,Ephb2,Gas7,Matn2	Cd44,Jade2,Dbn1,Csf1r,Fcgr2b,Lrp4,Mmp2,Nckap1l,Gdf7,Lrp1,Nbl1,Flrt2,Cdh11,Lama2,Scn1b,Ephb2,Gas7,Matn2
GO:0002281	macrophage activation involved in immune response	3	17	0.0492	Lbp,Tyrobp,Syk	Lbp,Tyrobp,Syk
GO:0034755	iron ion transmembrane transport	3	17	0.0492	Scara5,Slc11a1,Steap3	Scara5,Slc11a1,Steap3
GO:0036303	lymph vessel morphogenesis	3	17	0.0492	Pdpn,Svep1,Ccbe1	Pdpn,Svep1,Ccbe1
GO:0050855	regulation of B cell receptor signaling pathway	3	17	0.0492	Fcgr2b,Cd300a,Nfam1	Fcgr2b,Cd300a,Nfam1
