# Supplementary material for: reString: an open-source Python software to perform automatic functional enrichment retrieval, results aggregation and data visualization
Source: Sci Rep. 2021 Dec 6;11:23458. doi: 10.1038/s41598-021-02528-0 (PMC8648753; doi:10.1038/s41598-021-02528-0)
Supplement: Supplementary file 1 — Supplementary Information 1. [file 41598_2021_2528_MOESM1_ESM.zip › Supplemental DataSets/downregulated/treatment_t0_red_VS_treatment_t0_blue_FC/DOWN_enrichment.RCTM.tsv]

#term ID	term description	observed gene count	background gene count	false discovery rate	matching proteins in your network (IDs)	matching proteins in your network (labels)
MMU-1474244	Extracellular matrix organization	32	295	1.71e-16	Itgb2,Col6a1,Col1a1,Cd44,Pcolce2,Ctsk,Loxl2,Emilin2,Fbn1,Vcam1,Col1a2,Pcolce,Itgax,Mmp2,Itga11,Col16a1,Adamts2,Fbln2,Sdc3,Col12a1,Plec,Icam1,Col4a4,Col3a1,Lama2,Col23a1,Col15a1,Dcn,Itgb4,Col14a1,Vwf,Loxl4	Itgb2,Col6a1,Col1a1,Cd44,Pcolce2,Ctsk,Loxl2,Emilin2,Fbn1,Vcam1,Col1a2,Pcolce,Itgax,Mmp2,Itga11,Col16a1,Adamts2,Fbln2,Sdc3,Col12a1,Plec,Icam1,Col4a4,Col3a1,Lama2,Col23a1,Col15a1,Dcn,Itgb4,Col14a1,Vwf,Loxl4
MMU-168249	Innate Immune System	51	949	7.85e-16	Itgb2,Hck,Cd44,Galns,Cybb,Ctsk,Lbp,Cyba,Lgmn,Hexb,Serping1,Cfb,C2,Gusb,Slc11a1,Fcgr2b,Tlr2,Tnfrsf1b,Fgr,Cxcl1,Tyrobp,Itgax,Man2b1,Cotl1,Nckap1l,C1qc,Qpct,C1qb,Hpse,C3ar1,Vat1,Hk3,C1ra,C4b,Ptafr,Cd300lb,Pirb,Fcgr4,Tlr9,Lyz2,Folr2,Sirpa,Anpep,Cd68,Nfam1,Cfh,Clec7a,Pld3,Syk,Lgals3,Unc93b1	Itgb2,Hck,Cd44,Galns,Cybb,Ctsk,Lbp,Cyba,Lgmn,Hexb,Serping1,Cfb,C2,Gusb,Slc11a1,Fcgr2b,Tlr2,Tnfrsf1b,Fgr,Cxcl1,Tyrobp,Itgax,Man2b1,Cotl1,Nckap1l,C1qc,Qpct,C1qb,Hpse,C3ar1,Vat1,Hk3,C1ra,C4b,Ptafr,Cd300lb,Pirb,Fcgr4,Tlr9,Lyz2,Folr2,Sirpa,Anpep,Cd68,Nfam1,Cfh,Clec7a,Pld3,Syk,Lgals3,Unc93b1
MMU-168256	Immune System	63	1621	7.57e-14	Itgb2,Col1a1,Hck,Cd44,Galns,Cybb,Ctsk,Lbp,Cyba,Lgmn,Hexb,Serping1,Cfb,C2,Csf1r,Ifitm3,Gusb,Slc11a1,Fcgr2b,Il6ra,Vcam1,Tlr2,Tnfrsf1b,Fgr,Cxcl1,Col1a2,Tyrobp,Itgax,Man2b1,Cotl1,Nckap1l,C1qc,Qpct,Ppl,C1qb,Hpse,C3ar1,Vat1,Hk3,Pik3ap1,C1ra,C4b,Ptafr,Cd300lb,Pirb,Fcgr4,Tlr9,Icam1,Col3a1,Lyz2,Folr2,Csf2rb2,Sirpa,Anpep,Cd68,Nfam1,Slamf7,Cfh,Clec7a,Pld3,Syk,Lgals3,Unc93b1	Itgb2,Col1a1,Hck,Cd44,Galns,Cybb,Ctsk,Lbp,Cyba,Lgmn,Hexb,Serping1,Cfb,C2,Csf1r,Ifitm3,Gusb,Slc11a1,Fcgr2b,Il6ra,Vcam1,Tlr2,Tnfrsf1b,Fgr,Cxcl1,Col1a2,Tyrobp,Itgax,Man2b1,Cotl1,Nckap1l,C1qc,Qpct,Ppl,C1qb,Hpse,C3ar1,Vat1,Hk3,Pik3ap1,C1ra,C4b,Ptafr,Cd300lb,Pirb,Fcgr4,Tlr9,Icam1,Col3a1,Lyz2,Folr2,Csf2rb2,Sirpa,Anpep,Cd68,Nfam1,Slamf7,Cfh,Clec7a,Pld3,Syk,Lgals3,Unc93b1
MMU-6798695	Neutrophil degranulation	33	519	2.75e-11	Itgb2,Cd44,Galns,Cybb,Cyba,Hexb,Gusb,Slc11a1,Fcgr2b,Tlr2,Tnfrsf1b,Fgr,Cxcl1,Tyrobp,Itgax,Man2b1,Cotl1,Nckap1l,Qpct,Hpse,C3ar1,Vat1,Hk3,Ptafr,Pirb,Fcgr4,Lyz2,Folr2,Sirpa,Anpep,Cd68,Nfam1,Lgals3	Itgb2,Cd44,Galns,Cybb,Cyba,Hexb,Gusb,Slc11a1,Fcgr2b,Tlr2,Tnfrsf1b,Fgr,Cxcl1,Tyrobp,Itgax,Man2b1,Cotl1,Nckap1l,Qpct,Hpse,C3ar1,Vat1,Hk3,Ptafr,Pirb,Fcgr4,Lyz2,Folr2,Sirpa,Anpep,Cd68,Nfam1,Lgals3
MMU-1474290	Collagen formation	17	96	4.15e-11	Col6a1,Col1a1,Pcolce2,Loxl2,Col1a2,Pcolce,Col16a1,Adamts2,Col12a1,Plec,Col4a4,Col3a1,Col23a1,Col15a1,Itgb4,Col14a1,Loxl4	Col6a1,Col1a1,Pcolce2,Loxl2,Col1a2,Pcolce,Col16a1,Adamts2,Col12a1,Plec,Col4a4,Col3a1,Col23a1,Col15a1,Itgb4,Col14a1,Loxl4
MMU-1650814	Collagen biosynthesis and modifying enzymes	13	63	7.9e-09	Col6a1,Col1a1,Pcolce2,Col1a2,Pcolce,Col16a1,Adamts2,Col12a1,Col4a4,Col3a1,Col23a1,Col15a1,Col14a1	Col6a1,Col1a1,Pcolce2,Col1a2,Pcolce,Col16a1,Adamts2,Col12a1,Col4a4,Col3a1,Col23a1,Col15a1,Col14a1
MMU-216083	Integrin cell surface interactions	14	79	7.9e-09	Itgb2,Col6a1,Col1a1,Cd44,Fbn1,Vcam1,Col1a2,Itgax,Itga11,Col16a1,Icam1,Col4a4,Col3a1,Vwf	Itgb2,Col6a1,Col1a1,Cd44,Fbn1,Vcam1,Col1a2,Itgax,Itga11,Col16a1,Icam1,Col4a4,Col3a1,Vwf
MMU-2022090	Assembly of collagen fibrils and other multimeric structures	13	70	2.15e-08	Col6a1,Col1a1,Loxl2,Col1a2,Pcolce,Col12a1,Plec,Col4a4,Col3a1,Col15a1,Itgb4,Col14a1,Loxl4	Col6a1,Col1a1,Loxl2,Col1a2,Pcolce,Col12a1,Plec,Col4a4,Col3a1,Col15a1,Itgb4,Col14a1,Loxl4
MMU-8948216	Collagen chain trimerization	10	41	4.85e-07	Col6a1,Col1a1,Col1a2,Col16a1,Col12a1,Col4a4,Col3a1,Col23a1,Col15a1,Col14a1	Col6a1,Col1a1,Col1a2,Col16a1,Col12a1,Col4a4,Col3a1,Col23a1,Col15a1,Col14a1
MMU-109582	Hemostasis	25	524	7.49e-06	Itgb2,Col1a1,Cd44,Itih4,Pik3r5,Serping1,Clec3b,Sele,Procr,F3,Pdpn,Fgr,Col1a2,Itgax,Plat,Lhfpl2,Sdc3,F10,Cd109,Sirpa,Vwf,Syk,Cd84,Selp,Glg1	Itgb2,Col1a1,Cd44,Itih4,Pik3r5,Serping1,Clec3b,Sele,Procr,F3,Pdpn,Fgr,Col1a2,Itgax,Plat,Lhfpl2,Sdc3,F10,Cd109,Sirpa,Vwf,Syk,Cd84,Selp,Glg1
MMU-977606	Regulation of Complement cascade	9	41	7.49e-06	Serping1,Cfb,C2,C1qc,C1qb,C3ar1,C1ra,C4b,Cfh	Serping1,Cfb,C2,C1qc,C1qb,C3ar1,C1ra,C4b,Cfh
MMU-202733	Cell surface interactions at the vascular wall	12	114	3e-05	Itgb2,Col1a1,Cd44,Sele,Procr,Col1a2,Itgax,Sdc3,Sirpa,Cd84,Selp,Glg1	Itgb2,Col1a1,Cd44,Sele,Procr,Col1a2,Itgax,Sdc3,Sirpa,Cd84,Selp,Glg1
MMU-1442490	Collagen degradation	9	58	8.08e-05	Col6a1,Col1a1,Ctsk,Col1a2,Mmp2,Col12a1,Col4a4,Col3a1,Col15a1	Col6a1,Col1a1,Ctsk,Col1a2,Mmp2,Col12a1,Col4a4,Col3a1,Col15a1
MMU-198933	Immunoregulatory interactions between a Lymphoid and a non-Lymphoid cell	11	105	0.0001	Itgb2,Col1a1,Ifitm3,Fcgr2b,Vcam1,Col1a2,Cd300lb,Fcgr4,Icam1,Col3a1,Slamf7	Itgb2,Col1a1,Ifitm3,Fcgr2b,Vcam1,Col1a2,Cd300lb,Fcgr4,Icam1,Col3a1,Slamf7
MMU-1474228	Degradation of the extracellular matrix	12	144	0.00025	Col6a1,Col1a1,Cd44,Ctsk,Fbn1,Col1a2,Mmp2,Col12a1,Col4a4,Col3a1,Col15a1,Dcn	Col6a1,Col1a1,Cd44,Ctsk,Fbn1,Col1a2,Mmp2,Col12a1,Col4a4,Col3a1,Col15a1,Dcn
MMU-2243919	Crosslinking of collagen fibrils	6	18	0.00025	Col1a1,Loxl2,Col1a2,Pcolce,Col4a4,Loxl4	Col1a1,Loxl2,Col1a2,Pcolce,Col4a4,Loxl4
MMU-166663	Initial triggering of complement	6	21	0.00047	Cfb,C2,C1qc,C1qb,C1ra,C4b	Cfb,C2,C1qc,C1qb,C1ra,C4b
MMU-2024096	HS-GAG degradation	6	21	0.00047	Naglu,Sgsh,Gusb,Hpse,Gpc3,Sdc3	Naglu,Sgsh,Gusb,Hpse,Gpc3,Sdc3
MMU-1630316	Glycosaminoglycan metabolism	10	121	0.0021	Naglu,Sgsh,Cd44,Galns,Hexb,Gusb,Hpse,Gpc3,Sdc3,Dcn	Naglu,Sgsh,Cd44,Galns,Hexb,Gusb,Hpse,Gpc3,Sdc3,Dcn
MMU-2029481	FCGR activation	5	15	0.0021	Hck,Fcgr2b,Fgr,Fcgr4,Syk	Hck,Fcgr2b,Fgr,Fcgr4,Syk
MMU-71387	Metabolism of carbohydrates	14	264	0.0031	Naglu,Sgsh,Cd44,Galns,Hexb,Gusb,Man2b2,Man2b1,Hpse,Hk3,Gpc3,Sdc3,Dcn,Slc37a2	Naglu,Sgsh,Cd44,Galns,Hexb,Gusb,Man2b2,Man2b1,Hpse,Hk3,Gpc3,Sdc3,Dcn,Slc37a2
MMU-1638091	Heparan sulfate/heparin (HS-GAG) metabolism	7	53	0.0039	Naglu,Sgsh,Gusb,Hpse,Gpc3,Sdc3,Dcn	Naglu,Sgsh,Gusb,Hpse,Gpc3,Sdc3,Dcn
MMU-3000171	Non-integrin membrane-ECM interactions	6	37	0.0062	Col1a1,Col1a2,Sdc3,Col4a4,Col3a1,Itgb4	Col1a1,Col1a2,Sdc3,Col4a4,Col3a1,Itgb4
MMU-3000178	ECM proteoglycans	6	50	0.0282	Col6a1,Col1a1,Col1a2,Itgax,Col3a1,Dcn	Col6a1,Col1a1,Col1a2,Itgax,Col3a1,Dcn
MMU-76002	Platelet activation, signaling and aggregation	12	253	0.0362	Col1a1,Itih4,Pik3r5,Serping1,Clec3b,Pdpn,Col1a2,Lhfpl2,Cd109,Vwf,Syk,Selp	Col1a1,Itih4,Pik3r5,Serping1,Clec3b,Pdpn,Col1a2,Lhfpl2,Cd109,Vwf,Syk,Selp
MMU-2029480	Fcgamma receptor (FCGR) dependent phagocytosis	7	82	0.0447	Hck,Fcgr2b,Fgr,Nckap1l,Fcgr4,Pld3,Syk	Hck,Fcgr2b,Fgr,Nckap1l,Fcgr4,Pld3,Syk
MMU-114604	GPVI-mediated activation cascade	5	34	0.0471	Col1a1,Pik3r5,Pdpn,Col1a2,Syk	Col1a1,Pik3r5,Pdpn,Col1a2,Syk
