# Supplementary material for: reString: an open-source Python software to perform automatic functional enrichment retrieval, results aggregation and data visualization
Source: Sci Rep. 2021 Dec 6;11:23458. doi: 10.1038/s41598-021-02528-0 (PMC8648753; doi:10.1038/s41598-021-02528-0)
Supplement: Supplementary file 1 — Supplementary Information 1. [file 41598_2021_2528_MOESM1_ESM.zip › Supplemental DataSets/downregulated/KEGG_results.tsv]

term	common	ctrl_t0_red_VS_ctrl_t0_blue_FC	ctrl_t1_green_VS_ctrl_t1_red_FC	ctrl_t1_red_VS_ctrl_t1_blue_FC	treatment_t0_red_VS_treatment_t0_blue_FC	treatment_t1_green_VS_treatment_t1_blue_FC	treatment_t1_green_VS_treatment_t1_red_FC	treatment_t1_red_VS_treatment_t1_blue_FC
AGE-RAGE signaling pathway in diabetic complications	{'No common gene'}	1.0	1.0	1.0	7e-06	1.01e-05	0.0355	1.2e-07
Acute myeloid leukemia	{'Nras', 'Fcgr1', 'Itgam', 'Spi1', 'Grb2', 'Cd14', 'Csf1r', 'Runx1', 'Bcl2a1b'}	1.0	1.0	1.0	1.0	0.0063	1.0	0.00024
Adrenergic signaling in cardiomyocytes	{'n/a (just one condition)'}	1.0	1.0	1.0	1.0	1.0	0.028	1.0
African trypanosomiasis	{'Sele', 'Vcam1', 'Tlr9', 'Icam1'}	1.0	1.0	1.0	0.0236	1.0	1.0	0.00058
Allograft rejection	{'n/a (just one condition)'}	1.0	1.0	1.0	1.0	1.0	1.0	4.16e-05
Amino sugar and nucleotide sugar metabolism	{'Gnpda1', 'Npl', 'Nagk', 'Uap1l1', 'Nans', 'Hk3', 'Hexb', 'Hexa', 'Renbp'}	1.0	1.0	1.0	1.0	0.0028	1.0	0.0014
Amoebiasis	{'No common gene'}	1.0	1.0	1.0	4.4e-05	1.59e-05	0.041	6.63e-08
Antigen processing and presentation	{'H2-M2', 'Lgmn', 'Ctss', 'Ctsl'}	1.0	1.0	0.0219	1.0	1.0	1.0	2.37e-07
Apoptosis	{'Ctsl', 'Csf2rb', 'Ctss', 'Csf2rb2', 'Ctsz', 'Bcl2a1b'}	1.0	1.0	0.0036	1.0	2.8e-06	1.0	4.22e-08
Apoptosis - multiple species	{'n/a (just one condition)'}	1.0	1.0	1.0	1.0	1.0	1.0	0.0173
Arrhythmogenic right ventricular cardiomyopathy	{'n/a (just one condition)'}	1.0	1.0	1.0	1.0	1.0	6.05e-07	1.0
Asthma	{'n/a (just one condition)'}	1.0	1.0	1.0	1.0	1.0	1.0	0.0011
Autoimmune thyroid disease	{'n/a (just one condition)'}	1.0	1.0	1.0	1.0	1.0	1.0	0.00045
Axon guidance	{'No common gene'}	1.0	1.0	1.0	1.0	1.0	6.96e-06	0.0298
B cell receptor signaling pathway	{'Pirb', 'Syk', 'Nras', 'Inpp5d', 'Grb2', 'Lilrb4a', 'Pik3ap1', 'Blnk', 'Vav1', 'Cd72', 'Pira2'}	1.0	1.0	1.0	1.0	0.00031	1.0	1.17e-09
Bacterial invasion of epithelial cells	{'Actg1', 'Rhog', 'Arpc5', 'Fn1', 'Elmo1', 'Arpc4', 'Shc2', 'Hcls1', 'Arpc1b'}	1.0	1.0	1.0	1.0	5.42e-05	1.0	0.0064
Bladder cancer	{'n/a (just one condition)'}	1.0	1.0	1.0	1.0	0.0388	1.0	1.0
C-type lectin receptor signaling pathway	{'n/a (just one condition)'}	1.0	1.0	1.0	1.0	1.0	1.0	1.05e-08
Calcium signaling pathway	{'Pde1a', 'Pde1b', 'P2rx7', 'Cd38', 'Sphk1', 'Htr2b', 'Pdgfc', 'Mcoln3', 'F2r', 'Ptafr', 'Mcoln2', 'Atp2b1', 'Tpcn2'}	1.0	1.0	1.0	1.0	0.0154	1.0	0.0054
Cardiac muscle contraction	{'n/a (just one condition)'}	1.0	1.0	1.0	1.0	1.0	0.018	1.0
Cell adhesion molecules	{'Sdc3', 'Itgb2'}	1.0	1.0	0.0352	0.0447	1.0	1.0	1.65e-07
Cellular senescence	{'n/a (just one condition)'}	1.0	1.0	1.0	1.0	1.0	1.0	0.0191
Chagas disease	{'C1qb', 'C1qc', 'Tlr2'}	1.0	1.0	1.0	0.0288	0.003	1.0	1.06e-07
Chemokine signaling pathway	{'Arrb2', 'Ccl3', 'Ncf1', 'Cx3cr1', 'Cx3cl1', 'Ccl2', 'Ccl7', 'Fgr', 'Ccl4', 'Nras', 'Vav1', 'Hck', 'Ccl6', 'Elmo1', 'Prex1', 'Gngt2', 'Grb2', 'Pik3r5', 'Rap1b', 'Cxcl1', 'Shc2', 'Cxcl16', 'Ccr5'}	1.0	1.0	1.0	1.0	8.9e-07	1.0	1.6e-14
Cholesterol metabolism	{'No common gene'}	1.0	0.0228	1.0	0.048	0.008	1.0	0.00039
Chronic myeloid leukemia	{'Nras', 'Gadd45a', 'Tgfb1', 'Grb2', 'E2f1', 'Shc2', 'Runx1', 'Cdk6'}	1.0	1.0	1.0	1.0	0.0003	1.0	0.0031
Circadian entrainment	{'n/a (just one condition)'}	1.0	1.0	1.0	1.0	1.0	0.0086	1.0
Collecting duct acid secretion	{'Atp6v0a1', 'Atp6v1b2', 'Tcirg1', 'Atp6v0c', 'Atp6v1c1', 'Atp6v0d2', 'Atp6v1a'}	1.0	1.0	1.0	1.0	0.0023	1.0	0.00011
Colorectal cancer	{'Nras', 'Gadd45a', 'Tgfb1', 'Grb2', 'Bcl2l11'}	1.0	1.0	1.0	1.0	0.0085	1.0	0.0258
Complement and coagulation cascades	{'No common gene'}	1.81e-05	1.0	3.93e-05	4.27e-11	0.00017	1.0	1.06e-07
Cytokine-cytokine receptor interaction	{'Tnfrsf1b', 'Csf2rb2'}	1.0	1.0	0.0039	0.034	5.48e-09	1.0	8.61e-15
Cytosolic DNA-sensing pathway	{'n/a (just one condition)'}	1.0	1.0	1.0	1.0	1.0	1.0	0.0201
Dilated cardiomyopathy	{'Cacna1d', 'Tgfb2', 'Slc8a1', 'Itgav'}	1.0	1.0	1.0	1.0	0.0037	2.46e-06	1.0
ECM-receptor interaction	{'No common gene'}	1.0	1.0	1.0	6.73e-05	2.64e-05	0.00023	5.52e-07
EGFR tyrosine kinase inhibitor resistance	{'Nras', 'Grb2', 'Hgf', 'Bcl2l11', 'Pdgfc', 'Shc2'}	1.0	1.0	1.0	1.0	0.0311	1.0	0.0017
Endocytosis	{'Arrb2', 'Rab11fip5', 'Snx5', 'Snx1', 'Arpc5', 'Folr2', 'Arap1', 'Ehd4', 'Igf2r', 'Cyth4', 'Arpc4', 'Rab31', 'Arpc1b', 'Dab2', 'Ccr5'}	1.0	1.0	1.0	1.0	0.0046	1.0	0.001
Epstein-Barr virus infection	{'n/a (just one condition)'}	1.0	1.0	1.0	1.0	1.0	1.0	1.95e-12
Fc epsilon RI signaling pathway	{'Fcer1g', 'Inpp5d', 'Syk', 'Nras', 'Grb2', 'Alox5ap', 'Vav1'}	1.0	1.0	1.0	1.0	0.0015	1.0	0.00045
Fc gamma R-mediated phagocytosis	{'Fcgr4', 'Inpp5d', 'Syk', 'Fcgr1', 'Sphk1', 'Ncf1', 'Arpc5', 'Vav1', 'Hck', 'Plpp2', 'Arpc4', 'Arpc1b', 'Cfl1'}	1.0	1.0	1.0	1.0	4.37e-07	1.0	1.44e-06
Ferroptosis	{'n/a (just one condition)'}	1.0	1.0	1.0	1.0	1.0	1.0	0.00038
Fluid shear stress and atherosclerosis	{'Actg1', 'Hmox1', 'Edn1', 'Sele', 'Ctsl', 'Cyba', 'Ncf1', 'Sdc1', 'Il1a', 'Mmp2', 'Vcam1', 'Ncf2', 'Ccl2'}	1.0	1.0	1.0	1.0	0.00014	1.0	6.73e-06
Focal adhesion	{'No common gene'}	1.0	1.0	1.0	0.0188	6.94e-06	1.93e-07	2.37e-07
FoxO signaling pathway	{'n/a (just one condition)'}	1.0	1.0	1.0	1.0	1.0	1.0	0.0191
Gastric cancer	{'n/a (just one condition)'}	1.0	1.0	1.0	1.0	0.0183	1.0	1.0
Glioma	{'Nras', 'Gadd45a', 'Grb2', 'E2f1', 'Shc2', 'Cdk6'}	1.0	1.0	1.0	1.0	0.0063	1.0	0.00071
Glycosaminoglycan biosynthesis - chondroitin sulfate / dermatan sulfate	{'Dse', 'Chpf2', 'Chst11', 'Xylt2'}	1.0	1.0	1.0	1.0	0.0031	1.0	0.0344
Glycosaminoglycan biosynthesis - keratan sulfate	{'n/a (just one condition)'}	1.0	1.0	1.0	1.0	1.0	1.0	0.0486
Glycosaminoglycan degradation	{'Gusb', 'Naglu', 'Galns', 'Hpse', 'Hexb'}	1.0	1.0	1.0	3.26e-05	2.04e-05	1.0	0.00058
Glycosphingolipid biosynthesis - ganglio series	{'Hexb', 'Glb1', 'Hexa', 'St6galnac4'}	1.0	1.0	1.0	1.0	0.0302	1.0	0.003
Glycosphingolipid biosynthesis - globo and isoglobo series	{'Naga', 'Hexb', 'Gla', 'Hexa'}	1.0	1.0	1.0	1.0	0.0346	1.0	0.0178
GnRH secretion	{'n/a (just one condition)'}	1.0	1.0	1.0	1.0	1.0	1.0	0.0455
GnRH signaling pathway	{'n/a (just one condition)'}	1.0	1.0	1.0	1.0	0.0488	1.0	1.0
Graft-versus-host disease	{'n/a (just one condition)'}	1.0	1.0	1.0	1.0	1.0	1.0	1.51e-06
HIF-1 signaling pathway	{'Timp1', 'Tlr4', 'Hmox1', 'Edn1', 'Cybb', 'Hk3'}	1.0	1.0	1.0	1.0	0.0346	1.0	0.0022
Hematopoietic cell lineage	{'Anpep', 'Fcgr1', 'Itgam', 'Cd14', 'Cd38', 'Il1a', 'Il7r', 'Csf2ra', 'Csf1r', 'Cd44'}	1.0	1.0	1.0	1.0	0.004	1.0	1.23e-10
Hepatitis B	{'Nras', 'Tlr4', 'Tgfb1', 'Grb2', 'Tlr2', 'E2f1', 'Bid', 'Egr2'}	1.0	1.0	1.0	1.0	0.0346	1.0	0.00067
Hepatitis C	{'n/a (just one condition)'}	1.0	1.0	1.0	1.0	1.0	1.0	9.38e-05
Hepatocellular carcinoma	{'Actg1', 'Nras', 'Gadd45a', 'Hmox1', 'Grb2', 'Tgfb1', 'Hgf', 'E2f1', 'Shc2', 'Cdk6'}	1.0	1.0	1.0	1.0	0.0104	1.0	0.0373
Herpes simplex virus 1 infection	{'n/a (just one condition)'}	1.0	1.0	1.0	1.0	1.0	1.0	0.001
Hippo signaling pathway	{'n/a (just one condition)'}	1.0	1.0	1.0	1.0	1.0	0.018	1.0
Human T-cell leukemia virus 1 infection	{'n/a (just one condition)'}	1.0	1.0	1.0	1.0	1.0	1.0	7.48e-05
Human cytomegalovirus infection	{'Ccl4', 'Nras', 'Ptgs2', 'Grb2', 'Il10rb', 'Ccl3', 'Ccl2', 'E2f1', 'Bid', 'Cx3cl1', 'Ccr5', 'Il10ra', 'Cdk6', 'Gngt2'}	1.0	1.0	1.0	1.0	0.0388	1.0	7.62e-10
Human immunodeficiency virus 1 infection	{'n/a (just one condition)'}	1.0	1.0	1.0	1.0	1.0	1.0	1.68e-05
Human papillomavirus infection	{'No common gene'}	1.0	1.0	1.0	1.0	0.00019	0.028	1.99e-08
Hypertrophic cardiomyopathy	{'No common gene'}	1.0	1.0	1.0	1.0	0.0012	2.39e-06	0.0114
IL-17 signaling pathway	{'n/a (just one condition)'}	1.0	1.0	1.0	1.0	1.0	1.0	0.0008
Inflammatory bowel disease	{'n/a (just one condition)'}	1.0	1.0	1.0	1.0	1.0	1.0	6.64e-05
Influenza A	{'n/a (just one condition)'}	1.0	1.0	1.0	1.0	1.0	1.0	1.01e-09
Intestinal immune network for IgA production	{'n/a (just one condition)'}	1.0	1.0	1.0	1.0	1.0	1.0	5.22e-06
JAK-STAT signaling pathway	{'Crlf2', 'Grb2', 'Lif', 'Il10rb', 'Osm', 'Il13ra1', 'Csf2rb', 'Il7r', 'Socs3', 'Csf2ra', 'Csf2rb2', 'Il10ra'}	1.0	1.0	1.0	1.0	0.009	1.0	1.08e-05
Kaposi sarcoma-associated herpesvirus infection	{'Syk', 'Nras', 'Ptgs2', 'Rcan1', 'Pik3r5', 'Gngt2', 'Cxcl1', 'Hck', 'Bid', 'Cd200r1', 'E2f1', 'Prex1', 'Cd200r4', 'Cdk6', 'Ccr5'}	1.0	1.0	1.0	1.0	0.0154	1.0	3.27e-10
Legionellosis	{'Tlr4', 'Itgam', 'Naip2', 'Cd14', 'Tlr2', 'Cxcl1', 'Itgb2', 'Naip5'}	1.0	1.0	1.0	1.0	0.008	1.0	2.46e-07
Leishmaniasis	{'Fcgr4', 'Cybb', 'Itgb2'}	1.0	1.0	9.35e-05	0.0288	4.55e-07	1.0	1.95e-12
Leukocyte transendothelial migration	{'Cybb', 'Cyba', 'Mmp2', 'Vcam1', 'Itgb2'}	1.0	1.0	1.0	0.0435	0.00033	1.0	5.72e-05
Lysosome	{'Cd68', 'Lgmn', 'Laptm5', 'Gusb', 'Slc11a1'}	1.0	1.0	5.62e-07	1.15e-06	9.040000000000001e-26	1.0	9.17e-27
MAPK signaling pathway	{'No common gene'}	1.0	1.0	1.0	1.0	0.0105	0.0327	0.0137
Malaria	{'Sele', 'Selp', 'Tlr2', 'Lrp1', 'Vcam1', 'Itgb2'}	1.0	1.0	1.0	3.26e-05	8.9e-07	1.0	1.3e-08
Measles	{'n/a (just one condition)'}	1.0	1.0	1.0	1.0	1.0	1.0	6.85e-07
Melanoma	{'Nras', 'Gadd45a', 'Hgf', 'E2f1', 'Pdgfc', 'Cdk6'}	1.0	1.0	1.0	1.0	0.0067	1.0	0.0023
Metabolic pathways	{'Pde1a', 'Elovl1', 'B4galt5', 'Hmox1', 'Dse', 'B4galt6', 'Man1c1', 'Npl', 'Cd38', 'Sphk1', 'Nagk', 'Pi4k2a', 'Atp6v0c', 'Naglu', 'St6galnac4', 'Xylt2', 'Galnt12', 'Renbp', 'Gba', 'Anpep', 'Gatm', 'Aprt', 'Tmem189', 'Atp6v0a1', 'Tcirg1', 'Esd', 'Colgalt1', 'Bst1', 'Gusb', 'Uap1l1', 'Hpse', 'Galnt6', 'Atp6v1a', 'Tbxas1', 'Inpp5d', 'Ptgs2', 'Acer3', 'Pde1b', 'Hpgds', 'Gcnt4', 'Aldh3b1', 'Atp6v1b2',…	1.0	1.0	1.0	1.0	0.0016	1.0	5.05e-05
MicroRNAs in cancer	{'Plau', 'Nras', 'Ptgs2', 'Dnmt3a', 'Hmox1', 'Grb2', 'Tnn', 'Zeb2', 'E2f1', 'Tnc', 'Bcl2l11', 'Thbs1', 'Sox4', 'Cdk6', 'Cd44'}	1.0	1.0	1.0	1.0	0.00046	1.0	9.38e-05
Mineral absorption	{'n/a (just one condition)'}	1.0	1.0	1.0	1.0	1.0	1.0	0.0191
Mucin type O-glycan biosynthesis	{'B4galt5', 'Galnt7', 'Gcnt4', 'Galnt12', 'Galnt6'}	1.0	1.0	1.0	1.0	0.009	1.0	0.0079
NF-kappa B signaling pathway	{'Cxcl1', 'Syk', 'Vcam1'}	1.0	1.0	1.0	0.0073	0.00031	1.0	3.85e-11
NOD-like receptor signaling pathway	{'n/a (just one condition)'}	1.0	1.0	1.0	1.0	1.0	1.0	8.29e-12
Natural killer cell mediated cytotoxicity	{'Fcgr4', 'Fcer1g', 'Syk', 'Nras', 'Sh3bp2', 'Cd244', 'Grb2', 'Sh2d1b1', 'Cd48', 'Vav1', 'Tyrobp', 'Bid', 'Shc2', 'Itgb2'}	1.0	1.0	1.0	1.0	0.00012	1.0	5.77e-09
Necroptosis	{'n/a (just one condition)'}	1.0	1.0	1.0	1.0	1.0	1.0	0.018
Neurotrophin signaling pathway	{'n/a (just one condition)'}	1.0	1.0	1.0	1.0	1.0	1.0	0.0075
Non-alcoholic fatty liver disease	{'n/a (just one condition)'}	1.0	1.0	1.0	1.0	1.0	1.0	0.0491
Non-small cell lung cancer	{'Nras', 'Gadd45a', 'Grb2', 'Hgf', 'E2f1', 'Cdk6'}	1.0	1.0	1.0	1.0	0.035	1.0	0.00045
Osteoclast differentiation	{'Fcgr4', 'Pirb', 'Spi1', 'Sirpa', 'Tyrobp'}	1.0	1.0	2.55e-06	3.03e-05	6.12e-12	1.0	3.73e-16
Other glycan degradation	{'Man2b2', 'Man2b1', 'Hexb'}	1.0	1.0	1.0	0.0326	8.71e-06	1.0	5.04e-05
Other types of O-glycan biosynthesis	{'n/a (just one condition)'}	1.0	1.0	1.0	1.0	1.0	1.0	0.0188
Oxytocin signaling pathway	{'n/a (just one condition)'}	1.0	1.0	1.0	1.0	1.0	0.00023	1.0
PD-L1 expression and PD-1 checkpoint pathway in cancer	{'n/a (just one condition)'}	1.0	1.0	1.0	1.0	1.0	1.0	0.0014
PI3K-Akt signaling pathway	{'No common gene'}	1.0	1.0	1.0	0.00097	2.8e-06	0.0184	4.41e-09
Pancreatic cancer	{'n/a (just one condition)'}	1.0	1.0	1.0	1.0	1.0	1.0	0.0206
Pathways in cancer	{'No common gene'}	1.0	1.0	1.0	1.0	0.0033	0.041	1.54e-05
Pertussis	{'C1qb', 'C1qc', 'Itgb2'}	1.0	1.0	0.0219	0.0013	0.008	1.0	3.4e-09
Phagosome	{'Fcgr4', 'Fcgr1', 'Ctsl', 'Cybb', 'Fcgr3', 'Atp6v0d2', 'Ctss', 'Ncf2', 'Itgb2'}	1.0	1.0	2.55e-06	1.0	4.86e-13	1.0	7.04e-20
Phospholipase D signaling pathway	{'Fcer1g', 'Syk', 'Nras', 'Grb2', 'Pik3r5', 'Sphk1', 'Cyth4', 'Pdgfc', 'F2r', 'Plpp2', 'Shc2'}	1.0	1.0	1.0	1.0	0.0016	1.0	0.00023
Platelet activation	{'Tbxas1', 'Syk', 'Pik3r5', 'Col1a1', 'Col3a1'}	1.0	1.0	1.0	0.019	0.0017	1.0	4.55e-05
Prostate cancer	{'n/a (just one condition)'}	1.0	1.0	1.0	1.0	1.0	1.0	0.0114
Protein digestion and absorption	{'No common gene'}	1.0	1.0	1.0	4.97e-05	6.94e-06	0.0059	0.00067
Proteoglycans in cancer	{'No common gene'}	1.0	1.0	1.0	0.019	2.37e-10	0.0145	3.08e-07
Rap1 signaling pathway	{'Fyb', 'Actg1', 'Nras', 'Ngf', 'Itgam', 'Rap1b', 'Hgf', 'Evl', 'Vav1', 'F2r', 'Pdgfc', 'Csf1r', 'Thbs1', 'Itgb2'}	1.0	1.0	1.0	1.0	0.0033	1.0	0.0031
Regulation of actin cytoskeleton	{'No common gene'}	1.0	1.0	1.0	1.0	4.37e-07	1.8e-05	2.32e-08
Relaxin signaling pathway	{'No common gene'}	1.0	1.0	1.0	1.0	0.0011	0.037	0.0032
Renal cell carcinoma	{'Nras', 'Tgfb1', 'Grb2', 'Rap1b', 'Hgf'}	1.0	1.0	1.0	1.0	0.0127	1.0	0.0259
Renin secretion	{'n/a (just one condition)'}	1.0	1.0	1.0	1.0	1.0	1.0	0.0383
Rheumatoid arthritis	{'Cd80', 'Ccl3', 'Tnfsf13', 'Atp6v0c', 'Ccl2', 'Atp6v0a1', 'Tlr2', 'Tcirg1', 'Atp6v1a', 'Tlr4', 'Ctsl', 'Atp6v1b2', 'Atp6v1c1', 'Atp6v0d2', 'Tgfb1', 'Il1a', 'Cxcl1', 'Itgb2', 'Ctsk'}	1.0	1.0	1.0	1.0	5.48e-09	1.0	6.01e-18
Riboflavin metabolism	{'Blvrb', 'Acp2'}	1.0	1.0	1.0	1.0	0.0312	1.0	0.0491
Salmonella infection	{'Actg1', 'Tlr4', 'Anxa2', 'Rab7b', 'Naip2', 'Cd14', 'Rhog', 'Tlr2', 'Plekhm2', 'Arpc5', 'Casp4', 'Cyth4', 'Nckap1l', 'Elmo1', 'Arpc4', 'Arpc1b', 'Naip5'}	1.0	1.0	1.0	1.0	0.0041	1.0	4.55e-10
Signaling pathways regulating pluripotency of stem cells	{'n/a (just one condition)'}	1.0	1.0	1.0	1.0	1.0	0.0217	1.0
Small cell lung cancer	{'n/a (just one condition)'}	1.0	1.0	1.0	1.0	1.0	1.0	0.0064
Sphingolipid metabolism	{'Gba', 'Acer3', 'B4galt6', 'Asah1', 'Sphk1', 'Plpp2', 'Gla', 'Glb1', 'Cerk', 'Psap'}	1.0	1.0	1.0	1.0	4.22e-05	1.0	1.86e-06
Sphingolipid signaling pathway	{'n/a (just one condition)'}	1.0	1.0	1.0	1.0	1.0	1.0	0.0052
Staphylococcus aureus infection	{'Fcgr4', 'C1qb', 'C3ar1', 'C1qc', 'Itgb2'}	1.0	1.0	1.06e-05	2.85e-07	0.0049	1.0	3.17e-07
Synaptic vesicle cycle	{'n/a (just one condition)'}	1.0	1.0	1.0	1.0	1.0	1.0	0.0009
Systemic lupus erythematosus	{'Fcgr4', 'C1qc', 'C1qb'}	1.0	1.0	0.0052	0.0236	1.0	1.0	0.00014
T cell receptor signaling pathway	{'n/a (just one condition)'}	1.0	1.0	1.0	1.0	1.0	1.0	0.0301
TGF-beta signaling pathway	{'No common gene'}	1.0	1.0	1.0	0.0236	0.0346	9.95e-05	1.0
TNF signaling pathway	{'Ptgs2', 'Edn1', 'Lif', 'Mmp14', 'Sele', 'Cxcl1', 'Tnfrsf1b', 'Socs3', 'Tnfaip3', 'Cx3cl1', 'Vcam1', 'Ccl2'}	1.0	1.0	1.0	1.0	0.0027	1.0	5.69e-08
Th1 and Th2 cell differentiation	{'n/a (just one condition)'}	1.0	1.0	1.0	1.0	1.0	1.0	0.0221
Th17 cell differentiation	{'n/a (just one condition)'}	1.0	1.0	1.0	1.0	1.0	1.0	0.00035
Tight junction	{'n/a (just one condition)'}	1.0	1.0	1.0	1.0	1.0	0.018	1.0
Toll-like receptor signaling pathway	{'Ccl4', 'Cd80', 'Irf5', 'Tlr4', 'Tlr8', 'Cd14', 'Ccl3', 'Tlr2', 'Spp1', 'Ctsk'}	1.0	1.0	1.0	1.0	0.0163	1.0	6e-09
Toxoplasmosis	{'n/a (just one condition)'}	1.0	1.0	1.0	1.0	1.0	1.0	7.95e-07
Transcriptional misregulation in cancer	{'Plau', 'Fcgr1', 'Itgam', 'Gadd45a', 'Spi1', 'Cd14', 'Csf1r', 'Runx1', 'Nfkbiz', 'Bcl2a1b'}	1.0	1.0	1.0	1.0	0.0309	1.0	0.0025
Tuberculosis	{'Fcgr4', 'Fcer1g', 'Fcgr1', 'Itgax', 'Fcgr3', 'Itgb2', 'Ctss', 'Il10ra', 'Atp6v0d2'}	1.0	1.0	1.98e-05	1.0	8.1e-08	1.0	6.01e-18
Type I diabetes mellitus	{'n/a (just one condition)'}	1.0	1.0	1.0	1.0	1.0	1.0	3.74e-05
VEGF signaling pathway	{'n/a (just one condition)'}	1.0	1.0	1.0	1.0	1.0	1.0	0.0326
Vascular smooth muscle contraction	{'n/a (just one condition)'}	1.0	1.0	1.0	1.0	1.0	1.32e-07	1.0
Viral carcinogenesis	{'n/a (just one condition)'}	1.0	1.0	1.0	1.0	1.0	1.0	5.62e-05
Viral myocarditis	{'n/a (just one condition)'}	1.0	1.0	1.0	1.0	1.0	1.0	3.18e-06
Viral protein interaction with cytokine and cytokine receptor	{'Tnfrsf1b'}	1.0	1.0	0.0348	0.019	0.0011	1.0	5.31e-11
Yersinia infection	{'Fyb', 'Actg1', 'Skap2', 'Tlr4', 'Rhog', 'Actr2', 'Rps6ka2', 'Vav1', 'Fn1', 'Elmo1', 'Actr3', 'Ccl2'}	1.0	1.0	1.0	1.0	0.0003	1.0	7.98e-10
cGMP-PKG signaling pathway	{'n/a (just one condition)'}	1.0	1.0	1.0	1.0	1.0	3.92e-06	1.0
p53 signaling pathway	{'Gadd45a', 'Cd82', 'Bid', 'Steap3', 'Thbs1', 'Cdk6'}	1.0	1.0	1.0	1.0	0.0184	1.0	0.0064
