# Supplementary material for: reString: an open-source Python software to perform automatic functional enrichment retrieval, results aggregation and data visualization
Source: Sci Rep. 2021 Dec 6;11:23458. doi: 10.1038/s41598-021-02528-0 (PMC8648753; doi:10.1038/s41598-021-02528-0)
Supplement: Supplementary file 1 — Supplementary Information 1. [file 41598_2021_2528_MOESM1_ESM.zip › Supplemental DataSets/downregulated/Component_summary.tsv]

ID	score	occurrence	all_genes	common_genes
membrane	1.68e-66	6	1500015O10Rik,3110043O21Rik,3632451O06Rik,5031414D18Rik,AA467197,AB124611,Abca1,Abca6,Abca8a,Abca8b,Abca9,Abcb4,Abcc1,Abcc3,Abcg1,Abhd12,Abhd2,Abl2,Abr,Ace,Acer3,Ackr2,Acp2,Acsl4,Actb,Actg1,Actn1,Actr3,Acvr1b,Adam10,Adam17,Adam8,Adam9,Adap2,Adgrd1,Adgre1,Adgrg3,Adgrg6,Adgrl1,Afap1l2,Agpat4,Aif1,Akap12,Akr1a1,Alcam,Aldh18a1,Aldh3a1,Aldh3b1,Alox5ap,Ank2,Ankrd13b,Anpep,Antxr1,Anxa1,Anxa2,Anxa3,Anxa4…	No common gene
cellular anatomical entity	5.9499999999999995e-62	7	0610040J01Rik,1500015O10Rik,1700017B05Rik,1810011O10Rik,2010111I01Rik,2310022B05Rik,3110043O21Rik,3632451O06Rik,4930453N24Rik,5031414D18Rik,5430427O19Rik,AA467197,AB124611,Abca1,Abca6,Abca8a,Abca8b,Abca9,Abcb4,Abcc1,Abcc3,Abcg1,Abhd12,Abhd14b,Abhd2,Abi3,Abl2,Abr,Acan,Ace,Acer3,Ackr2,Acod1,Acox3,Acp2,Acp5,Acsl4,Acta2,Actb,Actg1,Actg2,Actn1,Actr2,Actr3,Acvr1b,Adam10,Adam17,Adam8,Adam9,Adamts1,Adamt…	No common gene
cell periphery	1.48e-56	6	1500015O10Rik,Abca1,Abca8a,Abca8b,Abcb4,Abcc1,Abcc3,Abcg1,Abhd12,Abhd2,Abl2,Abr,Ace,Ackr2,Acsl4,Actb,Actg1,Actg2,Actn1,Actr2,Acvr1b,Adam10,Adam17,Adam8,Adam9,Adap2,Adgrd1,Adgre1,Adgrg3,Adgrg6,Adgrl1,Afap1l2,Aif1,Akap12,Akr1a1,Alcam,Aldh3a1,Aldh3b1,Ank2,Ankrd13b,Anpep,Antxr1,Anxa1,Anxa2,Anxa3,Anxa4,Anxa8,Ap1s2,Ap2s1,Apbb1ip,Aph1c,Apobr,Apoe,Aqp5,Arap1,Arf2,Arhgap17,Arhgap19,Arhgap25,Arhgdia,Arhgef…	No common gene
plasma membrane	1.14e-53	6	1500015O10Rik,Abca1,Abca8a,Abca8b,Abcb4,Abcc1,Abcc3,Abcg1,Abhd12,Abhd2,Abl2,Abr,Ace,Ackr2,Acsl4,Actb,Actg1,Actn1,Acvr1b,Adam10,Adam17,Adam8,Adam9,Adap2,Adgrd1,Adgre1,Adgrg3,Adgrg6,Adgrl1,Afap1l2,Aif1,Akap12,Akr1a1,Alcam,Aldh3a1,Aldh3b1,Ank2,Ankrd13b,Anpep,Antxr1,Anxa1,Anxa2,Anxa3,Anxa4,Anxa8,Ap1s2,Ap2s1,Apbb1ip,Aph1c,Apobr,Apoe,Aqp5,Arap1,Arf2,Arhgap17,Arhgap19,Arhgap25,Arhgdia,Arhgef2,Arhgef25,A…	No common gene
intrinsic component of membrane	1.8799999999999997e-40	5	3632451O06Rik,AB124611,Abca1,Abca6,Abca8a,Abca8b,Abca9,Abcb4,Abcc1,Abcc3,Abcg1,Abhd12,Abhd2,Ace,Acer3,Ackr2,Acp2,Acsl4,Acvr1b,Adam10,Adam17,Adam8,Adam9,Adgrd1,Adgre1,Adgrg3,Adgrg6,Adgrl1,Agpat4,Alcam,Aldh3a1,Alox5ap,Ank2,Anpep,Antxr1,Aph1c,Aqp5,Armcx2,Armcx3,Asph,Astn2,Atp11a,Atp13a2,Atp1b2,Atp2b1,Atp2b4,Atp6ap1,Atp6ap2,Atp6v0a1,Atp6v0b,Atp6v0c,Atp6v0e,Atp6v1b2,Atrnl1,B2m,B3galnt2,B3galt1,B3gnt2,…	No common gene
extracellular region	3.49e-40	6	1500015O10Rik,3110043O21Rik,Acan,Ace,Actg1,Adam10,Adam17,Adam9,Adamts1,Adamts12,Adamts2,Adamts4,Adamts7,Adamtsl1,Adamtsl2,Angptl2,Angptl7,Anpep,Anxa1,Anxa2,Anxa3,Anxa4,Aoah,Apobr,Apod,Apoe,Arhgdia,Asah1,Atp6ap2,B2m,B4galt1,Bdnf,Bgn,Bmp1,C1qa,C1qb,C1qc,C1qtnf1,C1qtnf2,C1qtnf3,C1qtnf5,C1qtnf6,C1qtnf7,C1ra,C1s1,C2,C3,C4b,Calr,Cap1,Casp1,Casp4,Ccbe1,Ccdc3,Ccdc80,Ccl11,Ccl12,Ccl19,Ccl2,Ccl21c,Ccl3,Ccl…	No common gene
lysosome	1.0099999999999999e-38	4	3110043O21Rik,Ace,Acp2,Acp5,Adam8,Anxa1,Anxa2,Arl8a,Asah1,Ass1,Atp13a2,Atp6ap2,Atp6v0c,Atp6v0d1,Atp6v0d2,Bace1,Btk,Cd300a,Cd63,Cd68,Cd74,Clcn7,Cln3,Cln5,Ctsa,Ctsb,Ctsc,Ctsd,Ctsh,Ctsk,Ctsl,Ctss,Ctsz,Cxcr4,Dnase2a,Dpp7,Dram1,Epdr1,Fnip2,Fth1,Ftl1,Fuca1,Fuca2,Galc,Galns,Gba,Gla,Glb1,Glmp,Gm2a,Gns,Gpc3,Gpr137b,Grn,Gusb,H2-Aa,H2-DMa,H2-DMb1,H2-Eb1,Hck,Hexa,Hexb,Hpse,Ifi30,Ifitm3,Igf2r,Il1b,Itm2c,Lamp1…	Cd68,Gusb,Hck,Laptm5,Lgmn,Pld3,Slc11a1,Slc15a3,Unc93b1
vacuole	4.94e-38	4	3110043O21Rik,5031414D18Rik,Ace,Acp2,Acp5,Adam8,Anxa1,Anxa2,Arl8a,Asah1,Ass1,Atp13a2,Atp6ap2,Atp6v0a1,Atp6v0b,Atp6v0c,Atp6v0d1,Atp6v0d2,Atp6v1a,Atp6v1c1,Bace1,Btk,Cd300a,Cd63,Cd68,Cd74,Clcn7,Cln3,Cln5,Ctsa,Ctsb,Ctsc,Ctsd,Ctsh,Ctsk,Ctsl,Ctss,Ctsz,Cxcr4,Dnase2a,Dpp7,Dram1,Entpd4,Epdr1,Fnip2,Fth1,Ftl1,Fuca1,Fuca2,Galc,Galns,Gba,Gla,Glb1,Glmp,Gm2a,Gns,Gpc3,Gpr137b,Grn,Gusb,H2-Aa,H2-DMa,H2-DMb1,H2-Eb1…	Cd68,Gusb,Hck,Laptm5,Lgmn,Pld3,Slc11a1,Slc15a3,Unc93b1
integral component of membrane	4.94e-38	5	3632451O06Rik,AB124611,Abca1,Abca8a,Abca9,Abcb4,Abcc1,Abcc3,Abcg1,Abhd12,Abhd2,Ace,Acer3,Ackr2,Acp2,Acsl4,Acvr1b,Adam10,Adam17,Adam8,Adam9,Adgrd1,Adgre1,Adgrg3,Adgrg6,Adgrl1,Agpat4,Alcam,Aldh3a1,Alox5ap,Ank2,Anpep,Antxr1,Aph1c,Aqp5,Armcx2,Armcx3,Asph,Astn2,Atp11a,Atp13a2,Atp1b2,Atp2b1,Atp2b4,Atp6ap1,Atp6ap2,Atp6v0a1,Atp6v0b,Atp6v0c,Atp6v0e,Atp6v1b2,Atrnl1,B2m,B3galnt2,B3galt1,B3gnt2,B3gnt3,B3gnt7…	No common gene
cell surface	6.05e-36	6	Abca1,Abcg1,Ace,Ackr2,Acvr1b,Adam10,Adam17,Adam8,Adam9,Adamts7,Adgre1,Adgrg6,Alcam,Anpep,Antxr1,Anxa1,Anxa2,Anxa4,Apoe,Arpc2,Atp1b2,Atp6ap2,B2m,B4galt1,Bace1,Bace2,Bcam,Bgn,Bmpr1a,Bst2,C3,C5ar1,Cacna1c,Cacna1d,Calr,Capn5,Cav3,Ccl19,Ccl21c,Ccr1,Ccr2,Ccr5,Cd14,Cd200,Cd200r1,Cd200r4,Cd209a,Cd22,Cd244,Cd248,Cd276,Cd33,Cd38,Cd40,Cd44,Cd47,Cd48,Cd53,Cd5l,Cd63,Cd74,Cd80,Cd83,Cd86,Cd9,Cd93,Cfh,Ciita,Ckap…	No common gene
extracellular space	1.3400000000000002e-35	5	1500015O10Rik,3110043O21Rik,Acan,Ace,Actg1,Adam9,Adamts4,Angptl2,Angptl7,Anpep,Anxa1,Anxa2,Apobr,Apod,Arhgdia,Asah1,Atp6ap2,B2m,Bdnf,Bgn,Bmp1,C1qa,C1qb,C1qc,C1qtnf1,C1qtnf3,C1qtnf5,C1qtnf6,C1qtnf7,C1ra,C1s1,C2,C3,C4b,Calr,Ccbe1,Ccl11,Ccl12,Ccl19,Ccl2,Ccl21c,Ccl3,Ccl4,Ccl6,Ccl7,Ccl8,Ccl9,Cd109,Cd14,Cd180,Cd40,Cd47,Cd63,Cd86,Cd9,Ceacam16,Cfb,Cfd,Cfh,Cfi,Cfp,Chad,Chil1,Cilp,Ckb,Clec11a,Clec3b,Clic1,…	No common gene
vesicle	6.46e-34	4	1500015O10Rik,3110043O21Rik,5031414D18Rik,Abca1,Abcb4,Abcg1,Abhd2,Abl2,Ace,Ackr2,Acp2,Actg1,Adam10,Adam17,Adam8,Ankrd13b,Anpep,Anxa1,Anxa2,Anxa3,Anxa4,Anxa8,Aoah,Ap1s2,Ap2s1,Aqp5,Arap1,Arhgap30,Arl8a,Arpc2,Arpc5,Arrb1,Arrb2,Atp11a,Atp13a2,Atp6ap2,Atp6v0a1,Atp6v0b,Atp6v0c,Atp6v0d1,Atp6v0d2,Atp6v1b2,Atp6v1c1,Atp6v1e1,B2m,Bace1,Bace2,Baiap2,Bdnf,Bgn,Bmp1,Bok,Bst2,Btk,C1qtnf5,C5ar1,Cadm1,Calr,Capg,Cc…	Abcg1,Cd68,Cybb,Hck,Lgmn,Lyz2,Mpeg1,Myo1f,Pld3,Slc11a1,Tlr13,Unc93b1
cytoplasm	1.71e-32	4	1500015O10Rik,1700017B05Rik,1810011O10Rik,2010111I01Rik,2310022B05Rik,3110043O21Rik,5031414D18Rik,5430427O19Rik,AA467197,Abca1,Abcb4,Abcc1,Abcg1,Abhd12,Abhd14b,Abhd2,Abi3,Abl2,Abr,Acer3,Acod1,Acox3,Acp2,Acp5,Acsl4,Acta2,Actb,Actg1,Actg2,Actn1,Actr2,Actr3,Acvr1b,Adam10,Adam17,Adam8,Adam9,Adap2,Adar,Adcy3,Adgrg6,Afap1l2,Agpat4,Ahr,Ahsa1,Ahsa2,Aif1,Aim2,Akr1a1,Akr1b8,Alb,Aldh18a1,Aldh1b1,Aldh1l2,Ald…	No common gene
cytoplasmic vesicle	4.999999999999999e-32	4	1500015O10Rik,3110043O21Rik,5031414D18Rik,Abca1,Abcb4,Abcg1,Abhd2,Abl2,Ace,Ackr2,Acp2,Actg1,Adam10,Adam17,Adam8,Ankrd13b,Anxa1,Anxa2,Anxa3,Anxa8,Aoah,Ap1s2,Ap2s1,Aqp5,Arap1,Arhgap30,Arl8a,Arpc2,Arpc5,Arrb1,Arrb2,Atp11a,Atp13a2,Atp6ap2,Atp6v0a1,Atp6v0b,Atp6v0c,Atp6v0d1,Atp6v0d2,Atp6v1b2,Atp6v1c1,Atp6v1e1,B2m,Bace1,Bace2,Baiap2,Bdnf,Bgn,Bok,Bst2,Btk,C1qtnf5,C5ar1,Cadm1,Calr,Capg,Ccl2,Ccr5,Cd22,Cd38…	Abcg1,Cd68,Cybb,Hck,Lgmn,Lyz2,Mpeg1,Pld3,Slc11a1,Tlr13,Unc93b1
extracellular matrix	5.81e-28	5	Acan,Adam10,Adamts1,Adamts2,Adamts4,Adamtsl1,Adamtsl2,Angptl2,Angptl7,Anxa1,Anxa2,Anxa3,Anxa4,Apoe,Bgn,Bmp1,Calr,Ccbe1,Ccdc80,Cd180,Chad,Cilp,Clec3b,Col10a1,Col12a1,Col14a1,Col15a1,Col16a1,Col19a1,Col1a1,Col1a2,Col23a1,Col24a1,Col2a1,Col3a1,Col4a3,Col4a4,Col5a1,Col5a2,Col6a1,Col6a4,Col6a5,Col6a6,Col8a1,Col8a2,Colec12,Cpz,Cspg4,Cstb,Ctgf,Cthrc1,Ctsb,Ctsc,Ctsd,Ctsl,Ctsz,Cyr61,Dcn,Dpt,Ecm1,Ecm2,Efna…	No common gene
side of membrane	2.2800000000000001e-26	4	Abca1,Abcg1,Ace,Ackr2,Adam9,Adgre1,Alcam,Anpep,Anxa1,Atp2b1,Atp6ap2,B2m,B4galt1,C2cd2l,Calr,Ccl19,Ccl21c,Ccr1,Ccr2,Ccr5,Cd14,Cd200r1,Cd200r4,Cd22,Cd244,Cd248,Cd276,Cd33,Cd40,Cd44,Cd48,Cd74,Cd80,Cd83,Cd86,Cd9,Cfh,Clec2d,Cnr2,Crlf1,Crlf2,Csf2ra,Csf3r,Ctsb,Ctsk,Ctsl,Cx3cr1,Cxcl12,Cxcr3,Cxcr4,Cyth1,Ece1,Enpp3,Esyt1,Fcer1g,Fcgr1,Fcgr2b,Fcgr3,Fcgr4,Fes,Fgr,Folr2,Gfra1,Gm2a,Gna13,Gna15,Gngt2,Gsr,H2-Aa,H…	Abcg1,Fcgr4,Fgr,Hck,Itgax,Itgb2,Lgals3,Slamf7,Stac2
endomembrane system	2.51e-26	4	1500015O10Rik,3110043O21Rik,Abca1,Abcb4,Abcg1,Abhd12,Abhd2,Ace,Acer3,Ackr2,Acsl4,Actn1,Actr3,Adam10,Adam8,Agpat4,Aldh3a1,Alox5ap,Ank2,Ankrd13b,Anxa1,Anxa2,Anxa3,Anxa4,Anxa8,Ap1s2,Ap2s1,Aph1c,Apod,Apoe,Aqp5,Arap1,Arf2,Arfgap3,Arhgef2,Arl8a,Arpc2,Arpc5,Arrb1,Arrb2,Asap2,Asph,Ass1,Astn2,Atp11a,Atp13a2,Atp6ap1,Atp6ap2,Atp6v0a1,Atp6v0b,Atp6v0c,Atp6v0d1,Atp6v0d2,Atp6v1b2,Atp6v1e1,B2m,B3galnt2,B3galt1,B…	No common gene
external side of plasma membrane	1.53e-25	4	Abca1,Abcg1,Ace,Ackr2,Adam9,Adgre1,Alcam,Anpep,Anxa1,Atp6ap2,B2m,B4galt1,Calr,Ccl19,Ccl21c,Ccr1,Ccr2,Ccr5,Cd14,Cd200r1,Cd200r4,Cd22,Cd244,Cd248,Cd276,Cd33,Cd40,Cd44,Cd48,Cd74,Cd80,Cd83,Cd86,Cd9,Cfh,Clec2d,Crlf1,Crlf2,Csf2ra,Csf3r,Ctsb,Ctsk,Ctsl,Cx3cr1,Cxcl12,Cxcr3,Cxcr4,Ece1,Enpp3,Fcer1g,Fcgr1,Fcgr2b,Fcgr3,Fcgr4,Folr2,Gfra1,Gsr,H2-Aa,H2-Ab1,H2-D1,H2-K1,H2-T23,Heg1,Icam1,Il12rb2,Il13ra1,Il3ra,Il6,…	Abcg1,Fcgr4,Itgax,Itgb2,Lgals3,Slamf7
whole membrane	1.48e-23	4	5031414D18Rik,Abca1,Abcb4,Abhd2,Acp2,Acsl4,Actb,Adam17,Adam8,Agpat4,Anxa1,Anxa2,Anxa3,Anxa8,Ap2s1,Arid3a,Arl8a,Armcx3,Ass1,Atp13a2,Atp2b1,Atp6ap2,Atp6v0a1,Atp6v0b,Atp6v0c,Atp6v0d1,Atp6v0d2,Atp6v1a,Atp6v1c1,B2m,Bace1,Bak1,Bid,Bok,Bst2,Btk,Casp8,Cblb,Cd14,Cd38,Cd48,Cd63,Cd68,Cemip,Clcn7,Cln3,Cln5,Clta,Coro1c,Csk,Ctsa,Ctsd,Dab2,Dram1,Efhd2,Ehd4,Entpd4,F2r,Fam198a,Fcer1g,Fcgr1,Fcgr2b,Fgd2,Fnip2,Furin…	Cd68,Hck,Itgb2,Laptm5,Nfam1,Pld3,Slc11a1,Slc15a3,Tlr13,Tnfrsf1b
collagen-containing extracellular matrix	2.2799999999999997e-23	5	Acan,Adam10,Adamts1,Adamts2,Adamts4,Adamtsl1,Angptl2,Angptl7,Anxa1,Anxa2,Anxa3,Anxa4,Bgn,Bmp1,Calr,Ccdc80,Cilp,Col10a1,Col12a1,Col14a1,Col15a1,Col16a1,Col1a1,Col1a2,Col23a1,Col24a1,Col2a1,Col3a1,Col4a3,Col4a4,Col5a1,Col5a2,Col6a1,Col6a4,Col6a5,Col6a6,Col8a1,Col8a2,Colec12,Cspg4,Cstb,Ctsb,Ctsc,Ctsd,Ctsl,Ctsz,Cyr61,Dcn,Dpt,Ecm1,Ecm2,Efna5,Egflam,Eln,Emilin2,Entpd2,F3,Fbln1,Fbln2,Fbln5,Fbn1,Fgl1,Fgl…	No common gene
endosome	1.48e-20	4	3110043O21Rik,Abca1,Abcg1,Ace,Ackr2,Ankrd13b,Anxa1,Anxa2,Anxa8,Arl8a,Arpc2,Arpc5,Arrb1,Arrb2,Atp11a,Atp13a2,Atp6v0b,Atp6v0d1,Atp6v0d2,Atp6v1e1,Bace1,Bace2,Bok,Bst2,Ccr5,Cd22,Cd63,Cd68,Cd74,Cln3,Coro1c,Ctsd,Ctss,Cxcr4,Cyba,E430025E21Rik,Ece1,Ehd4,F2r,F2rl1,Fcgr2b,Fgd2,Fkbp15,Furin,Gfra1,Gpc1,Gpnmb,Grb2,Grn,H2-Ab1,H2-DMa,H2-DMb1,H2-Eb1,Havcr2,Ifitm1,Ifitm3,Igf2r,Lamp1,Lamp2,Ldlrap1,Leprot,Lgmn,Lipg…	Abcg1,Cd68,Lgmn,Pld3,Slc11a1,Tlr13,Unc93b1
vacuolar membrane	4.68e-18	3	5031414D18Rik,Acp2,Anxa2,Arl8a,Atp13a2,Atp6ap2,Atp6v0a1,Atp6v0b,Atp6v0c,Atp6v0d1,Atp6v0d2,Atp6v1a,Atp6v1c1,Cd63,Cd68,Clcn7,Cln3,Cln5,Ctsa,Ctsd,Dram1,Entpd4,Fnip2,Gba,Glmp,Gpr137b,Grn,H2-DMa,H2-DMb1,H2-Eb1,Hpse,Ifitm3,Igf2r,Itm2c,Lamp1,Lamp2,Laptm5,Litaf,M6pr,Man2b1,Man2b2,March1,Mcoln3,Myo7a,Neu1,Npc1,Ostm1,Pld3,Plekhm1,Pqlc2,Psen2,Slc11a2,Slc15a3,Slc29a3,Slc2a6,Slc35f6,Slc36a1,Slc39a14,Slc3a2,Tm…	Atp6v0d2,Cd68,Gpr137b,Laptm5,Pld3,Slc15a3
Z disc	4.72e-16	1	Actn1,Ank2,Atp2b4,Cacna1c,Cacna1d,Cav3,Csrp1,Dmd,Dst,Fbxl22,Fbxo32,Flna,Gm7694,Jph2,Ky,Myl9,Myom1,Nexn,Pdlim3,Pdlim7,Pgm5,Ppp1r12a,Ppp1r12b,Slc8a1,Slmap,Sphkap,Sync,Synpo2,Vcl	n/a (just one condition)
contractile fiber	4.72e-16	1	Acta2,Actn1,Ank2,Arhgef25,Atp2b4,Cacna1c,Cacna1d,Cav3,Csrp1,Dmd,Dst,Fbxl22,Fbxo32,Flna,Gm7694,Jph2,Ky,Mef2c,Myh11,Myl9,Myom1,Nexn,Npnt,Pdlim3,Pdlim7,Pgm5,Ppp1r12a,Ppp1r12b,Slc8a1,Slmap,Sphkap,Svil,Sync,Syne1,Synpo2,Vcl	n/a (just one condition)
lysosomal membrane	5.02e-16	2	Acp2,Anxa2,Arl8a,Atp13a2,Atp6ap2,Atp6v0d1,Atp6v0d2,Cd63,Cd68,Clcn7,Cln3,Cln5,Ctsa,Ctsd,Dram1,Fnip2,Gba,Glmp,Gpr137b,Grn,H2-DMa,H2-DMb1,H2-Eb1,Hpse,Ifitm3,Igf2r,Itm2c,Lamp1,Lamp2,Laptm5,Litaf,M6pr,March1,Mcoln3,Myo7a,Neu1,Npc1,Ostm1,Pld3,Plekhm1,Pqlc2,Psen2,Slc11a2,Slc15a3,Slc29a3,Slc2a6,Slc35f6,Slc36a1,Slc39a14,Slc3a2,Tmem165,Tmem8,Tpcn2,Trpm2,Vps18,Wdr81	Acp2,Anxa2,Arl8a,Atp13a2,Atp6ap2,Atp6v0d2,Cd63,Cd68,Clcn7,Ctsa,Ctsd,Dram1,Fnip2,Gba,Glmp,Gpr137b,Grn,Hpse,Igf2r,Lamp2,Laptm5,Litaf,Mcoln3,Myo7a,Npc1,Ostm1,Pld3,Slc15a3,Slc29a3,Slc35f6,Tpcn2
bounding membrane of organelle	2.52e-15	2	5031414D18Rik,Abcb4,Abcg1,Abhd2,Acer3,Acp2,Acsl4,Actr3,Adam10,Adam8,Agpat4,Anxa1,Anxa2,Anxa3,Anxa8,Ap2s1,Arap1,Arfgap3,Arl8a,Armcx3,Ass1,Atp13a2,Atp6ap1,Atp6ap2,Atp6v0a1,Atp6v0b,Atp6v0c,Atp6v0d1,Atp6v0d2,Atp6v1a,Atp6v1c1,B2m,B3gnt2,B3gnt3,B3gnt7,B3gnt9,B4galnt1,B4galt1,B4galt5,B4galt6,Bak1,Bid,Bok,Cd38,Cd63,Cd68,Cemip,Chst11,Chst2,Chsy1,Chsy3,Clcn7,Cln3,Cln5,Cln8,Clta,Coro1c,Creb3l1,Ctsa,Ctsd,Cyp…	Abcg1,Acer3,Acp2,Actr3,Adam8,Anxa1,Anxa2,Anxa8,Arap1,Arl8a,Atp13a2,Atp6ap2,Atp6v0a1,Atp6v0c,Atp6v0d2,Atp6v1a,Atp6v1c1,B3gnt7,B4galt5,B4galt6,Bid,Cd38,Cd63,Cd68,Cemip,Chst11,Chst2,Clcn7,Cln8,Ctsa,Ctsd,Dab2,Dram1,Ehd4,Fnip2,Galnt12,Galnt6,Galnt7,Gba,Gcnt4,Glmp,Gnptab,Gpnmb,Gpr137b,Gpr157,Grn,Hpse,Igf2r,Lamp2,Laptm5,Litaf,Lpcat2,Man2b1,Man2b2,Mcoln2,Mcoln3,Mgat5,Moxd1,Myo7a,Ncf4,Npc1,Nras,Ostm1,Pi4k…
myofibril	3.94e-15	1	Actn1,Ank2,Arhgef25,Atp2b4,Cacna1c,Cacna1d,Cav3,Csrp1,Dmd,Dst,Fbxl22,Fbxo32,Flna,Gm7694,Jph2,Ky,Mef2c,Myh11,Myl9,Myom1,Nexn,Pdlim3,Pdlim7,Pgm5,Ppp1r12a,Ppp1r12b,Slc8a1,Slmap,Sphkap,Svil,Sync,Syne1,Synpo2,Vcl	n/a (just one condition)
supramolecular polymer	5.39e-15	1	Acta2,Actg2,Actn1,Ank2,Arhgef2,Arhgef25,Atp2b4,Bex4,Cacna1c,Cacna1d,Cav3,Clmp,Col4a3,Col4a4,Csrp1,Dmd,Dpysl3,Dst,Dynlt1b,Eml1,Eml2,Fbxl22,Fbxo32,Fgf13,Flna,Gm7694,Jam3,Jph2,Klc3,Krt18,Ky,Ltbp1,Map1a,Map1b,Map6,Mef2c,Mical1,Mtus2,Myh10,Myh11,Myl9,Myom1,Nexn,Npnt,Pbxip1,Pdlim3,Pdlim7,Pgm5,Pls3,Ppp1r12a,Ppp1r12b,Rassf3,Slc8a1,Slc8a2,Slmap,Sphkap,Svil,Sync,Syne1,Synj2,Synpo2,Thsd4,Tube1,Vcl	n/a (just one condition)
sarcomere	1.19e-14	1	Actn1,Ank2,Arhgef25,Atp2b4,Cacna1c,Cacna1d,Cav3,Csrp1,Dmd,Dst,Fbxl22,Fbxo32,Flna,Gm7694,Jph2,Ky,Mef2c,Myl9,Myom1,Nexn,Pdlim3,Pdlim7,Pgm5,Ppp1r12a,Ppp1r12b,Slc8a1,Slmap,Sphkap,Sync,Syne1,Synpo2,Vcl	n/a (just one condition)
supramolecular complex	1.76e-14	1	Acta2,Actg2,Actn1,Ank2,Arhgef2,Arhgef25,Atp2b4,Bex4,Cacna1c,Cacna1d,Cav3,Cbx5,Cirbp,Clmp,Col4a3,Col4a4,Csrp1,Dctn6,Dmd,Dpysl3,Dst,Dynlt1b,Eid1,Eml1,Eml2,Fbxl22,Fbxo32,Fgf13,Flna,Gm7694,Jam3,Jph2,Klc3,Krt18,Ky,Ltbp1,Map1a,Map1b,Map6,Mbnl1,Mef2c,Mical1,Mtus2,Myh10,Myh11,Myl9,Myom1,Nexn,Npnt,Pbxip1,Pdlim3,Pdlim7,Pgm5,Pls3,Ppp1r12a,Ppp1r12b,Rassf3,Rbpms,Rock1,Samd4,Sept6,Slc8a1,Slc8a2,Slmap,Sphkap,Sv…	n/a (just one condition)
intracellular	2.15e-14	4	0610040J01Rik,1500015O10Rik,1700017B05Rik,1810011O10Rik,2010111I01Rik,2310022B05Rik,3110043O21Rik,4930453N24Rik,5031414D18Rik,5430427O19Rik,AA467197,Abca1,Abcb4,Abcc1,Abcg1,Abhd12,Abhd14b,Abhd2,Abi3,Abl2,Abr,Acer3,Acod1,Acox3,Acp2,Acp5,Acsl4,Acta2,Actb,Actg1,Actg2,Actn1,Actr2,Actr3,Acvr1b,Adam10,Adam17,Adam8,Adam9,Adamts4,Adap2,Adar,Adcy3,Adgrg6,Adora2a,Afap1l2,Agpat4,Ahr,Ahsa1,Ahsa2,Aif1,Aim2,Ak…	No common gene
supramolecular fiber	3.87e-14	1	Acta2,Actg2,Actn1,Ank2,Arhgef2,Arhgef25,Atp2b4,Bex4,Cacna1c,Cacna1d,Cav3,Clmp,Csrp1,Dmd,Dpysl3,Dst,Dynlt1b,Eml1,Eml2,Fbxl22,Fbxo32,Fgf13,Flna,Gm7694,Jam3,Jph2,Klc3,Krt18,Ky,Ltbp1,Map1a,Map1b,Map6,Mef2c,Mical1,Mtus2,Myh10,Myh11,Myl9,Myom1,Nexn,Npnt,Pbxip1,Pdlim3,Pdlim7,Pgm5,Pls3,Ppp1r12a,Ppp1r12b,Rassf3,Slc8a1,Slc8a2,Slmap,Sphkap,Svil,Sync,Syne1,Synj2,Synpo2,Thsd4,Tube1,Vcl	n/a (just one condition)
collagen trimer	1.1e-13	5	C1qa,C1qb,C1qc,C1qtnf1,C1qtnf2,C1qtnf3,C1qtnf5,C1qtnf6,C1qtnf7,Ccbe1,Col10a1,Col12a1,Col14a1,Col15a1,Col16a1,Col19a1,Col1a1,Col1a2,Col23a1,Col24a1,Col2a1,Col3a1,Col4a3,Col4a4,Col5a1,Col5a2,Col6a1,Col6a4,Col6a5,Col6a6,Col8a1,Col8a2,Colec12,Cthrc1,Dcn,Emilin2,Lox,Lum,Msr1,Scara3	No common gene
Golgi apparatus	1.55e-13	3	Abca1,Abcb4,Abcg1,Acer3,Actr3,Adam10,Ap1s2,Apoe,Arap1,Arf2,Arfgap3,Arhgef2,Asap2,Atp11a,Atp6v0a1,Atp6v0c,B2m,B3galnt2,B3galt1,B3gnt2,B3gnt3,B3gnt7,B3gnt9,B4galnt1,B4galt1,B4galt2,B4galt5,B4galt6,Bace1,Baiap2,Bmp1,Bok,Bst2,Calr,Casc4,Cav3,Cd14,Cd44,Cd74,Chst11,Chst2,Chsy1,Chsy3,Cln3,Cln5,Clta,Col1a1,Cpd,Cpe,Cpq,Creb3l1,Csgalnact2,Ctgf,Ctsc,Cyba,Cybb,Cyp2e1,Ddi2,Dennd4b,Dmd,Dpp7,Dse,Dynlt1b,Ece1,Em…	Glb1
organelle membrane	1.81e-13	2	3110043O21Rik,5031414D18Rik,AA467197,Abcb4,Abcg1,Abhd12,Abhd2,Acer3,Acp2,Acsl4,Actr3,Adam10,Adam8,Agpat4,Aldh18a1,Alox5ap,Anxa1,Anxa2,Anxa3,Anxa4,Anxa8,Ap1s2,Ap2s1,Aqp5,Arap1,Arfgap3,Arl8a,Armcx3,Ass1,Atp13a2,Atp6ap1,Atp6ap2,Atp6v0a1,Atp6v0b,Atp6v0c,Atp6v0d1,Atp6v0d2,Atp6v1a,Atp6v1c1,B2m,B3gnt2,B3gnt3,B3gnt7,B3gnt9,B4galnt1,B4galt1,B4galt5,B4galt6,Bace1,Bak1,Bdnf,Bid,Bok,C2cd2l,Calr,Card19,Casp4,…	Abcg1,Abhd12,Acer3,Acp2,Actr3,Adam8,Alox5ap,Anxa1,Anxa2,Anxa4,Anxa8,Ap1s2,Arap1,Arl8a,Atp13a2,Atp6ap2,Atp6v0a1,Atp6v0c,Atp6v0d2,Atp6v1a,Atp6v1c1,B3gnt7,B4galt5,B4galt6,Bid,Casp4,Ccdc109b,Cd38,Cd63,Cd68,Cemip,Cfl1,Ch25h,Chst11,Chst2,Clcn7,Clic1,Cln8,Clu,Cmtm3,Ctsa,Ctsd,Dab2,Dram1,Ehd4,Elovl1,Fam105a,Fgr,Fmn1,Fnip2,Galnt12,Galnt6,Galnt7,Gatm,Gba,Gcnt4,Gdpd1,Glmp,Gnptab,Gpnmb,Gpr137b,Gpr157,Grb2,Grn…
cell junction	6.33e-13	3	0610040J01Rik,Abcb4,Abl2,Abr,Acan,Actb,Actg1,Actn1,Actr2,Actr3,Adam10,Adgrl1,Akr1a1,Ank2,Anxa1,Ap1s2,Apbb1ip,Apoe,Arhgap17,Arhgap22,Arhgap31,Arhgdia,Arhgef2,Arhgef5,Arhgef9,Arl8a,Arpc2,Arrb1,Arrb2,Atp1b2,Atp2b1,Atp2b4,Atp6ap2,Atp6v0a1,Atp6v0c,Atp6v0d1,B4galt1,Bace1,Baiap2,Basp1,Bdnf,Bin2,Blvrb,C1qa,C1qb,C1qc,C1qtnf5,C4b,Cacna1c,Cacna1d,Cacna2d1,Cacnb2,Cadm1,Camk1,Camk2g,Camk2n1,Capzb,Cav3,Ccl2,Cd…	No common gene
early endosome	2.51e-12	2	Ankrd13b,Anxa1,Anxa2,Atp11a,Atp6v0d1,Atp6v0d2,Bace1,Bok,Cd22,Cln3,Ctss,Cxcr4,E430025E21Rik,Ece1,Ehd4,F2r,F2rl1,Fgd2,Fkbp15,Furin,Gpnmb,H2-Ab1,Havcr2,Ifitm1,Igf2r,Ldlrap1,Lipg,Litaf,Lrp1,March1,Mcoln3,Mr1,Mvb12b,Myo5a,Neurl3,Nipa2,Pi4k2a,Pld3,Pld4,Plpp2,Psen2,Ptpn1,Rab11fip5,Rab20,Rab29,Rab31,Rab32,Rasgef1b,Rftn1,Rin3,Siglec1,Slc11a2,Slc39a14,Snx1,Snx20,Snx5,Snx8,Sphk1,Steap4,Ticam2,Tlr4,Tmem165,T…	Anxa1,Anxa2,Atp6v0d2,Ctss,Ehd4,F2r,Gpnmb,Havcr2,Igf2r,Litaf,Lrp1,Mcoln3,Myo5a,Neurl3,Pi4k2a,Pld3,Plpp2,Ptpn1,Rab11fip5,Rab29,Rab31,Rasgef1b,Rftn1,Snx1,Snx5,Snx8,Sphk1,Tlr4,Vcam1,Wdr91
intrinsic component of plasma membrane	2.85e-12	5	Abca1,Abcc1,Abcc3,Abhd12,Ackr2,Acvr1b,Adam17,Adam8,Adam9,Adgrd1,Adgre1,Adgrg3,Adgrg6,Adgrl1,Alcam,Ank2,Aph1c,Aqp5,Atp1b2,Atp2b1,Atp2b4,Bace1,Bcam,C1qtnf1,Cacna1c,Cacna1d,Cacna2d1,Cadm1,Cadm3,Cav3,Ccr2,Cd14,Cd22,Cd37,Cd40,Cd47,Cd48,Cd53,Cd63,Cd72,Cd74,Cd82,Cd9,Clca3a1,Clec1b,Clec2d,Cp,Csf1r,Cyba,Cybb,Cysltr1,Dlg3,Dll4,Eepd1,Efna5,Egfr,Emb,Enpp1,Epha1,Epha2,Epha3,Ephb2,Ephb3,Ephb6,Eps8,Esyt2,F2r,F2…	No common gene
membrane raft	4.74e-12	3	Abca1,Abcb4,Actb,Adam17,Anxa2,Arid3a,Atp2b1,Bace1,Bst2,Btk,Casp8,Cblb,Cd14,Cd48,Cln3,Coro1c,Csk,Ctsd,Efhd2,F2r,Fam198a,Fcer1g,Fcgr1,Fcgr2b,Furin,Gpc1,Hck,Hmox1,Hpse,Inpp5d,Iqgap1,Itgam,Itgb2,Kcnn4,Kirrel,Lat2,Lrp4,Ltb4r1,Lyn,Mag,Myof,Nfam1,Nos1,Npc1,Olr1,Pdpn,Pi4k2a,Plpp2,Plscr1,Plvap,Ppt1,Psen2,Ptgs2,Ptk2b,Rap2b,Rftn1,Rgs16,Rgs19,Rtn4rl2,Scarb1,Sdcbp,Sele,Selplg,Slc2a1,Slc9a3r1,Src,Sulf1,Tgfbr1,…	Fcgr2b,Hck,Hpse,Itgb2,Myof,Nfam1,Pdpn,Sele,Tlr2,Tnfrsf1b
integral component of plasma membrane	4.67e-11	6	Abca1,Abcc1,Abcc3,Abhd12,Ackr2,Acvr1b,Adam17,Adam8,Adgrd1,Adgre1,Adgrg3,Adgrg6,Adgrl1,Alcam,Ank2,Aph1c,Aqp5,Atp1b2,Atp2b1,Atp2b4,Bace1,Bcam,C1qtnf1,Cacna1c,Cacna1d,Cadm1,Cadm3,Cav3,Ccr2,Cd22,Cd37,Cd40,Cd47,Cd53,Cd63,Cd72,Cd74,Cd82,Cd9,Clca3a1,Clec1b,Clec2d,Csf1r,Cyba,Cybb,Cysltr1,Dlg3,Dll4,Egfr,Emb,Enpp1,Epha1,Epha2,Epha3,Ephb2,Ephb3,Ephb6,Eps8,Esyt2,F2r,F2rl1,Fam26e,Fcer1g,Fcgr1,Fcgr2b,Fcgr3,Fcg…	No common gene
basement membrane	5.07e-11	4	Acan,Adamts1,Anxa2,Ccdc80,Col15a1,Col23a1,Col4a3,Col4a4,Col5a1,Col8a1,Col8a2,Efna5,Egflam,Entpd2,Fbln1,Fbn1,Fn1,Itgb1,Itgb4,Lama2,Loxl2,Matn2,Nid1,Npnt,Ntn4,P3h1,Runx1,Serpinf1,Smoc2,Sparc,Tgfb2,Tgfbi,Thbs2,Timp1,Timp2,Tnc	Tgfbi
endocytic vesicle	8.54e-11	4	Abca1,Actg1,Adam8,Anxa3,Ap2s1,Arrb2,B2m,Calr,Capg,Ccl2,Cemip,Cybb,Ehd4,Evl,Fth1,Ftl1,Gsn,H2-D1,H2-K1,H2-T23,Igf2r,Lamp1,Lamp2,Mpeg1,Myo1e,Nod1,Pld4,Rab11fip5,Rab20,Rab31,Rab32,Rab7b,Rab8b,Scara5,Scimp,Sec61a1,Slc11a1,Sphk1,Stxbp2,Syk,Tlr1,Tlr2,Tlr6,Tlr7,Tlr9,Trf,Unc93b1,Was	Cybb,Mpeg1,Slc11a1,Unc93b1
actin cytoskeleton	1.37e-10	3	Abcb4,Abl2,Acta2,Actb,Actg1,Actg2,Actn1,Actr2,Actr3,Adam17,Adam8,Aif1,Anxa1,Arhgef2,Arhgef5,Arpc1b,Arpc2,Arpc3,Arpc4,Arpc5,Baiap2,Bin2,Cap1,Capg,Capzb,Cdc42ep3,Cfl1,Cnn2,Cobl,Coro1b,Coro1c,Cotl1,Csrp1,Cttnbp2nl,Cyba,Dctn6,Dennd2a,Dpysl3,Dst,Dstn,Enah,Epha3,Fblim1,Fermt3,Flna,Fmn1,Fyb,Gas2l3,Gas7,Hcls1,Inpp5d,Iqgap1,Jam3,Lasp1,Lcp1,Lima1,Lpp,Lpxn,Mical1,Micall2,Mlph,Mtpn,Myh10,Myh11,Myh9,Myl6,Myl9…	No common gene
phagocytic vesicle	2.14e-10	4	Abca1,Actg1,Adam8,Anxa3,B2m,Calr,Capg,Cybb,Evl,Gsn,H2-D1,H2-K1,H2-T23,Lamp1,Lamp2,Mpeg1,Nod1,Pld4,Rab11fip5,Rab20,Rab31,Rab32,Rab7b,Rab8b,Scimp,Sec61a1,Slc11a1,Stxbp2,Syk,Tlr1,Tlr2,Tlr6,Tlr7,Tlr9,Unc93b1,Was	Cybb,Mpeg1,Slc11a1,Unc93b1
receptor complex	5.74e-10	4	Abhd12,Acvr1b,Ahr,Alcam,Apbb1ip,B2m,Cd14,Cd200r1,Cd40,Cd44,Cd74,Col10a1,Crlf1,Crlf2,Csf1r,Csf2ra,Csf3r,Dlg3,Egfr,Epha2,Epha3,Ephb2,Ephb3,Eps8,Gfra1,Gria4,Il12rb2,Il13ra1,Il3ra,Il4ra,Il6,Il6ra,Itga11,Itga2,Itga4,Itga5,Itga6,Itgam,Itgav,Itgax,Itgb2,Itgb4,Itpr3,Loxl4,Lrp1,Lyn,Mertk,Nid1,Nr1h3,Olr1,Osmr,Pdgfra,Plxdc1,Plxna1,Plxna4,Plxnb2,Plxnc1,Plxnd1,Ptk2b,Ptpn6,Ror1,Scimp,Sdcbp,Syk,Tgfbr1,Tgfbr2,Ti…	Csf1r,Itga11
membrane-bounded organelle	1e-09	2	0610040J01Rik,1500015O10Rik,3110043O21Rik,5031414D18Rik,5430427O19Rik,AA467197,Abca1,Abcb4,Abcg1,Abhd12,Abhd2,Abl2,Acer3,Acod1,Acox3,Acp2,Acp5,Acsl4,Actb,Actg1,Actr2,Actr3,Adam10,Adam17,Adam8,Adamts4,Adap2,Adar,Agpat4,Ahr,Aif1,Aim2,Akr1b8,Aldh18a1,Aldh1b1,Alox5ap,Ankrd13b,Anpep,Anxa1,Anxa2,Anxa3,Anxa4,Anxa8,Aoah,Ap1s2,Ap2s1,Apbb2,Aph1c,Apobec1,Apod,Aprt,Aqp5,Arap1,Arf2,Arfgap3,Arhgap17,Arhgap19,A…	Abca1,Abcg1,Abhd12,Abl2,Acer3,Acp2,Actg1,Actr2,Actr3,Adam8,Alox5ap,Anpep,Anxa1,Anxa2,Anxa4,Anxa8,Ap1s2,Aph1c,Apobec1,Aprt,Arap1,Arhgap19,Arhgap22,Arl8a,Arpc1b,Arpc4,Arpc5,Arrb2,Asah1,Atf3,Atp13a2,Atp2b1,Atp6ap2,Atp6v0a1,Atp6v0c,Atp6v0d2,Atp6v1a,Atp6v1b2,Atp6v1c1,B3gnt7,B4galt5,B4galt6,Bcl2l11,Bex1,Bid,Blvrb,C1qtnf5,Capg,Casp4,Ccdc109b,Ccl2,Ccr5,Cd14,Cd300a,Cd38,Cd44,Cd63,Cd68,Cd84,Cdca7l,Cdk18,Cd…
endoplasmic reticulum	1.22e-09	2	Acer3,Acsl4,Adam10,Agpat4,Alox5ap,Aph1c,Apod,Aqp5,Ass1,Atp11a,B2m,B3gnt2,B3gnt3,B3gnt7,B3gnt9,Bace1,Baiap2,Bak1,Bdnf,Bok,C2cd2l,Calr,Casp4,Ccl2,Cd74,Cemip,Cers6,Chil1,Ckap4,Cln3,Cln5,Cln8,Clu,Cnr2,Col1a1,Col1a2,Colgalt1,Cpeb4,Crabp2,Creb3l1,Ctsc,Ctsz,Cyba,Cybb,Cyp2e1,Dnajb11,Dnase1l1,Dse,E430025E21Rik,Edem1,Edem2,Edn1,Ehd4,Elovl1,Ern1,Erp29,Esyt1,Ext1,F10,F5,Fam105a,Fam134b,Fkbp10,Fkbp14,Fndc3b,F…	Acer3,Alox5ap,Aph1c,B3gnt7,Casp4,Ccl2,Cemip,Cln8,Clu,Col1a1,Colgalt1,Crabp2,Ctsc,Ctsz,Cyba,Cybb,Dnase1l1,Dse,Edn1,Ehd4,Elovl1,Erp29,F5,Fam105a,Gba,Grn,Gusb,Hmox1,Lacc1,Loxl2,Lpcat2,Lyz1,Lyz2,Mamdc2,Myo5a,Nceh1,Ncf1,Ngf,Npc1,Nrros,Osbpl8,P4ha3,Pigs,Plpp2,Pnpla7,Ptgs2,Ptpn1,Rnf128,Samd8,Sdf2l1,Slc39a6,Soat1,Spcs3,Tg,Thbs1,Tmed9,Tmem132a,Tmem189,Tpd52,Unc93b1,Vcam1,Vmp1,Wfs1
neuron projection	1.5e-09	3	3110043O21Rik,Abhd12,Abl2,Abr,Acan,Acp2,Actb,Actg1,Actn1,Adam10,Adgrl1,Alcam,Anxa3,Apod,Apoe,Arhgef2,Arl8a,Arpc2,Arpc3,Arpc5,Arrb1,Arrb2,Ass1,Atp13a2,Atp2b1,Atp2b4,Atp6ap2,Atp6v0d1,Bace1,Baiap2,Basp1,Bbs4,Bdnf,Blvrb,Bmpr1a,Bmpr1b,C4b,Cacna1c,Cacna1d,Cadm1,Camk2g,Camk2n1,Capzb,Casp1,Casp4,Casp8,Ccl2,Ccr2,Cd200,Cd40,Ceacam16,Cfl1,Ckb,Clip2,Cln3,Clu,Cnr2,Cobl,Cpe,Cpeb4,Ctla2a,Ctsl,Ctsz,Cx3cl1,Cx3cr1…	No common gene
actin filament bundle	2.17e-09	1	Acta2,Actn1,Cnn2,Dst,Enah,Fblim1,Flna,Lpp,Myh10,Myh11,Myl9,Mylk,Pdlim3,Pdlim7,Pgm5,Pls3,Synpo2	n/a (just one condition)
plasma membrane bounded cell projection	2.81e-09	3	3110043O21Rik,Abhd12,Abhd2,Abi3,Abl2,Abr,Acan,Acp2,Acta2,Actb,Actg1,Actg2,Actn1,Actr2,Actr3,Adam10,Adgrl1,Aif1,Alcam,Anpep,Antxr1,Anxa1,Anxa2,Anxa3,Apbb1ip,Apod,Apoe,Aqp5,Arhgap31,Arhgef2,Arl4c,Arl8a,Arpc2,Arpc3,Arpc5,Arrb1,Arrb2,Ass1,Atp13a2,Atp1b2,Atp2b1,Atp2b4,Atp6ap2,Atp6v0d1,Atp6v1a,Atp6v1b2,Atp6v1e1,B4galt1,Bace1,Baiap2,Basp1,Bbs4,Bdnf,Blvrb,Bmpr1a,Bmpr1b,Bst1,C4b,Cacna1c,Cacna1d,Cadm1,Camk…	No common gene
synapse	3.49e-09	2	Abl2,Abr,Acan,Actb,Actg1,Actn1,Actr2,Actr3,Adgrl1,Akr1a1,Ank2,Anxa1,Ap1s2,Apoe,Arhgap22,Arhgef2,Arhgef9,Arl8a,Arpc2,Arrb2,Atp1b2,Atp2b1,Atp2b4,Atp6ap2,Atp6v0a1,Atp6v0c,Bace1,Bdnf,Blvrb,C1qa,C1qb,C1qc,Cacna1c,Cacna1d,Cacna2d1,Cacnb2,Camk1,Camk2g,Camk2n1,Capzb,Cav3,Ccl2,Cdh11,Cfl1,Cln8,Clu,Cpe,Cx3cl1,Dact1,Daglb,Dclk1,Dlg3,Dmd,Dpysl3,Dst,Dtna,Efna5,Emb,Enah,Enpp1,Epha1,Epha3,Etv5,Ext1,F2r,Fabp5,Fcg…	Bace1,Cacna1d,Dlg3,Emb,Mical1,Postn,Rab27b,Slc8a1,Tanc2
sarcolemma	3.49e-09	1	Ank2,Atp2b4,Cacna1c,Cacna1d,Cacna2d1,Cacnb2,Cav3,Dmd,Dst,Dtna,Itgb1,Kcnd3,Pgm5,Scn2a1,Sgcg,Slc8a1,Slmap,Sntg2,Sspn,Sync,Tgfb3,Vcl	n/a (just one condition)
cell projection	3.49e-09	3	3110043O21Rik,Abhd12,Abhd2,Abi3,Abl2,Abr,Acan,Acp2,Acta2,Actb,Actg1,Actg2,Actn1,Actr2,Actr3,Adam10,Adgrl1,Aif1,Alcam,Anpep,Antxr1,Anxa1,Anxa2,Anxa3,Apbb1ip,Apod,Apoe,Aqp5,Arhgap31,Arhgef2,Arhgef5,Arl4c,Arl8a,Arpc2,Arpc3,Arpc4,Arpc5,Arrb1,Arrb2,Ass1,Atp13a2,Atp1b2,Atp2b1,Atp2b4,Atp6ap2,Atp6v0d1,Atp6v1a,Atp6v1b2,Atp6v1e1,B4galt1,Bace1,Baiap2,Basp1,Bbs4,Bdnf,Bin2,Blvrb,Bmpr1a,Bmpr1b,Bst1,C1qtnf5,C4b…	No common gene
somatodendritic compartment	5.64e-09	4	3110043O21Rik,Abhd12,Abl2,Abr,Acan,Acsl4,Actn1,Adam10,Aif1,Akap12,Alcam,Anxa3,Apod,Apoe,Arhgef2,Arpc2,Arrb1,Arrb2,Ass1,Astn2,Atp13a2,Atp2b1,Bace1,Baiap2,Bdnf,Bmpr1a,Bmpr1b,C4b,Cacna1c,Cacna1d,Cadm1,Camk2n1,Capzb,Casp4,Ccl2,Ccr1,Ccr2,Cd200,Cd22,Cd40,Cfh,Cfl1,Ckb,Clip2,Clu,Cnr2,Cobl,Cpe,Cpeb4,Ctla2a,Ctsl,Cx3cl1,Cx3cr1,Cyba,Cybb,Cyfip1,Dlg3,Dmd,Dnajb1,Dock10,Dynlt1b,E430025E21Rik,Enpp1,Epha1,Ephb2,E…	No common gene
late endosome	6.79e-09	3	Ankrd13b,Anxa2,Anxa8,Arl8a,Atp13a2,Bace1,Bst2,Cd63,Cd68,Cd74,Cln3,Ctss,Cxcr4,F2r,Gfra1,Grn,H2-Ab1,H2-DMa,H2-DMb1,H2-Eb1,Ifitm3,Igf2r,Lamp1,Lamp2,Lgmn,Litaf,M6pr,March1,Mcoln3,Mfsd12,Mr1,Mvb12b,Myo5a,Npc1,Pld3,Psap,Rab27b,Rab7b,Rasgef1b,Rnf128,Siglec1,Slc11a1,Slc11a2,Slc29a3,Slc39a14,Src,Steap3,Ticam2,Tmem165,Trf,Vps18,Wdr81,Wdr91	Cd68,Ctss,Lgmn,Mfsd12,Pld3,Slc11a1
cell body	9.88e-09	4	3110043O21Rik,Acan,Acsl4,Acta2,Actg2,Adam10,Aif1,Akap12,Alcam,Anxa3,Apod,Apoe,Arhgef2,Arpc2,Ass1,Astn2,Atp13a2,Atp1b2,Atp2b1,Atp6ap2,Bace1,Baiap2,Bdnf,Bmpr1a,Bmpr1b,C4b,Cacna1c,Cacna1d,Camk2n1,Capzb,Casp4,Casp8,Ccl2,Ccr1,Ccr2,Cd200,Cd22,Cd40,Cfh,Cfl1,Ckb,Cnr2,Cobl,Cpe,Ctsl,Cx3cl1,Cx3cr1,Cyba,Cybb,Cyfip1,Dlg3,Dmd,Dnajb1,Dpysl3,Dynlt1b,E430025E21Rik,Enpp1,Entpd2,Ephb2,Exoc4,Fcgr2b,Flna,Gfra1,Gnb4,G…	No common gene
podosome	1.43e-08	2	Actb,Actr2,Actr3,Adam8,Arpc2,Bin2,Fermt3,Lcp1,Lpxn,Sh3pxd2b,Src,Tpm3,Tpm4,Vcam1,Wdr1,Wisp2	Actr2,Actr3,Adam8,Fermt3,Lcp1,Lpxn,Sh3pxd2b,Tpm3,Tpm4,Vcam1,Wisp2
plasma membrane protein complex	1.76e-08	3	Abhd12,Acvr1b,Adam8,Alcam,Ap2s1,Apbb1ip,Aph1c,Atp1b2,Atp6ap1,Atp6v0d1,Atp6v0d2,B2m,Cacna1c,Cacna1d,Cacna2d1,Cacnb2,Casp8,Cav3,Cd40,Cdh11,Cdh6,Clta,Coro1c,Cyba,Cybb,Dab2,Dlg3,Dmd,Dtna,Eps8,Evc,Fcer1g,Gfra1,Gja4,Gja6,Gjb3,Gjb4,Gjb5,Gjc1,Gna13,Gna15,Gnb4,Gng8,Gngt2,Grb2,H2-Aa,H2-Ab1,H2-D1,H2-DMa,H2-DMb1,H2-Eb1,H2-K1,H2-T23,Igf1,Il6,Il6ra,Itga11,Itga2,Itga4,Itga5,Itga6,Itga8,Itga9,Itgam,Itgav,Itgax,I…	No common gene
endosome membrane	1.77e-08	2	Anxa1,Anxa2,Anxa8,Arl8a,Atp13a2,Bok,Cd63,Cd68,Cln3,Coro1c,Ctsd,Ehd4,Fgd2,Furin,Gpnmb,H2-DMa,H2-DMb1,H2-Eb1,Ifitm3,Lamp1,Lamp2,Leprot,Litaf,March1,Mcoln2,Mcoln3,Mr1,Mrc1,Mvb12b,Ncf4,Npc1,Pi4k2a,Pip5k1c,Pld3,Plekhb2,Plekhm1,Plekhm2,Plpp2,Rab11fip5,Rab27b,Rap2a,Rap2b,Rhov,Scamp5,Slc11a1,Slc11a2,Slc29a3,Slc39a14,Snx1,Snx20,Snx5,Snx8,Sphk1,Spns2,Steap3,Steap4,Tlr13,Tlr7,Tlr8,Tmem165,Tpcn2,Vps18,Wdr81,…	Anxa1,Anxa2,Anxa8,Arl8a,Atp13a2,Cd63,Cd68,Ctsd,Ehd4,Gpnmb,Lamp2,Litaf,Mcoln2,Mcoln3,Ncf4,Npc1,Pi4k2a,Pld3,Plekhm2,Plpp2,Rab11fip5,Rap2a,Rap2b,Rhov,Slc11a1,Slc29a3,Snx1,Snx5,Snx8,Sphk1,Steap3,Tlr13,Tlr8,Tpcn2,Wdr91
stress fiber	2.43e-08	1	Acta2,Actn1,Cnn2,Dst,Enah,Fblim1,Lpp,Myh10,Myh11,Myl9,Mylk,Pdlim3,Pdlim7,Pgm5,Synpo2	n/a (just one condition)
dendrite	2.64e-08	1	Actn1,Apoe,Arhgef2,Bace1,Bmpr1a,Bmpr1b,Cacna1c,Cacna1d,Camk2n1,Cobl,Cpe,Dlg3,Epha1,Ephb3,Fgf13,Flna,Igsf9,Igsf9b,Itgb1,Kcnab1,Kcnd3,Kcnip1,Kcnip4,Kcnma1,Ltbp1,Map1a,Map1b,Map6,Mark1,Myh10,Ncs1,Nov,Ntf3,Pcsk5,Ptprz1,Rab17,Rbm3,Rgs7bp,Samd4,Slc8a1,Slc8a2,Syne1,Tanc2,Tnk2,Unc5c,Wls	n/a (just one condition)
organelle	8.07e-08	3	0610040J01Rik,1500015O10Rik,2010111I01Rik,3110043O21Rik,5031414D18Rik,5430427O19Rik,AA467197,Abca1,Abcb4,Abcg1,Abhd12,Abhd14b,Abhd2,Abl2,Abr,Acer3,Acod1,Acox3,Acp2,Acp5,Acsl4,Acta2,Actb,Actg1,Actg2,Actn1,Actr2,Actr3,Adam10,Adam17,Adam8,Adamts4,Adap2,Adar,Adgrl1,Agpat4,Ahr,Aif1,Aim2,Akap17b,Akr1b8,Aldh18a1,Aldh1b1,Aldh1l2,Alox5ap,Ank2,Ankrd13b,Anpep,Anxa1,Anxa2,Anxa3,Anxa4,Anxa8,Aoah,Ap1s2,Ap2s1,A…	Glb1
anchoring junction	1.11e-07	3	Abcb4,Actb,Actg1,Actn1,Actr3,Adam10,Ank2,Apbb1ip,Arhgap17,Arhgap31,Arhgef2,Arpc2,B4galt1,C1qtnf5,Cadm1,Capzb,Cav3,Cd53,Cdh11,Cdh6,Cfl1,Clmp,Col16a1,Col19a1,Csk,Ctnna3,Cxcr4,Cyba,Cyth1,Dlg3,Dmd,Dsp,Dst,Efna5,Enah,Epha2,Evl,Fam129b,Fblim1,Fermt3,Fes,Fgf13,Flna,Fmn1,Frmd4a,Frmd4b,Gja4,Gja6,Gjb3,Gjb4,Gjb5,Gjc1,Grb2,Hck,Heg1,Hpn,Iqgap1,Itga11,Itga2,Itga4,Itga5,Itga6,Itgav,Itgb1,Itgb2,Itgb4,Jam3,Kcnj2,…	No common gene
neuronal cell body	1.42e-07	3	3110043O21Rik,Acan,Acsl4,Adam10,Aif1,Alcam,Anxa3,Apod,Apoe,Arhgef2,Arpc2,Ass1,Astn2,Atp13a2,Atp2b1,Bace1,Baiap2,Bdnf,Bmpr1a,Bmpr1b,C4b,Cacna1c,Cacna1d,Camk2n1,Capzb,Casp4,Ccl2,Ccr1,Ccr2,Cd200,Cd22,Cd40,Cfl1,Ckb,Cnr2,Cobl,Cpe,Ctsl,Cx3cl1,Cx3cr1,Cyba,Cybb,Cyfip1,Dlg3,Dmd,Dynlt1b,E430025E21Rik,Enpp1,Flna,Gfra1,Gpc1,Hpn,Htr2b,Igf1,Igsf9b,Il6ra,Itga4,Itga8,Itpr3,Kcnab1,Kcnd3,Kcnip1,Kcnip4,Kcnj2,Kcnma1…	No common gene
cytoskeleton	1.42e-07	1	Acta2,Actg2,Actn1,Ank2,Arhgef2,Arhgef5,Bbs4,Bex4,Cdc42ep3,Clmp,Cnn1,Cnn2,Cobl,Csrp1,Ctnna3,Dctn6,Ddah2,Dmd,Dpysl3,Dsp,Dst,Dstn,Dynlt1b,Dzip1,Eml1,Eml2,Enah,Epha3,Evc,Fblim1,Fgf13,Flna,Gpsm2,Ift43,Ift81,Jam3,Klc3,Krt18,Ky,Lpp,Map1a,Map1b,Map6,Mark1,Mical1,Mtus2,Myh10,Myh11,Myl6,Myl9,Mylk,Myo9a,Myom1,Nexn,Nuak1,Pawr,Pbxip1,Pdlim3,Pdlim7,Pgm5,Phldb2,Pkp4,Plekhh2,Pls3,Ppp1r12a,Ppp1r12b,Rassf3,Rock1,S…	n/a (just one condition)
axon	2.7e-07	1	Adgrl1,Bace1,Cd200,Cobl,Dlg3,Dmd,Dock7,Dpysl3,Dst,Dtna,Dynlt1b,Emb,Fgf13,Flna,Igsf9,Kcnab1,Kcnma1,Map1a,Map1b,Map6,Mical1,Myh10,Myo9a,Ncam1,Ncs1,Nexn,Nfib,Ngef,Nov,Ntf3,Pawr,Ptbp2,Ptprz1,Rab27b,Rgs7bp,Scn2a1,Sept6,Slc8a1,Slc8a2,Synj2,Tanc2,Tgfb2,Tnk2,Tulp1,Unc5c	n/a (just one condition)
cell leading edge	2.75e-07	3	Abi3,Abl2,Acta2,Actb,Actg2,Actn1,Actr2,Actr3,Aif1,Antxr1,Anxa2,Apbb1ip,Arhgap31,Arhgef2,Arpc2,Arpc3,Arpc5,Atp2b1,Atp6ap2,Atp6v1b2,Baiap2,Cacna1d,Capg,Capzb,Cd44,Cdk6,Cfl1,Cobl,Coro1b,Coro1c,Cspg4,Ctnna3,Cttnbp2nl,Cxcr4,Cyfip1,Diaph1,Dmd,Dpysl3,Dynlt1b,Enah,Epha2,Eps8,Evl,Fgd2,Fgr,Frmd4b,Gas7,Hcls1,Iqgap1,Iqgap2,Itga5,Itga8,Itgav,Itgb1,Itgb4,Layn,Lcp1,Lima1,Mcoln3,Mefv,Myh10,Myh9,Mylk,Myo1g,Myo5a,…	No common gene
intracellular organelle	2.83e-07	3	0610040J01Rik,1500015O10Rik,2010111I01Rik,3110043O21Rik,5031414D18Rik,5430427O19Rik,AA467197,Abca1,Abcb4,Abcg1,Abhd12,Abhd14b,Abhd2,Abl2,Acer3,Acod1,Acox3,Acp2,Acp5,Acsl4,Acta2,Actb,Actg1,Actg2,Actn1,Actr2,Actr3,Adam10,Adam17,Adam8,Adamts4,Adap2,Adar,Agpat4,Ahr,Aif1,Aim2,Akap17b,Akr1b8,Aldh18a1,Aldh1b1,Aldh1l2,Alox5ap,Ank2,Ankrd13b,Anpep,Anxa1,Anxa2,Anxa3,Anxa4,Anxa8,Aoah,Ap1s2,Ap2s1,Apbb1ip,Apbb…	Glb1
melanosome	2.91e-07	2	Anxa2,Atp6v0a1,Atp6v1b2,Capg,Cd63,Ctsb,Ctsd,Erp29,Gna13,Gpnmb,Lamp1,Mlph,Mmp14,Myo5a,Myo7a,P4hb,Pdia4,Pdia6,Ppib,Rab27b,Rab29,Rab32,Sdcbp,Slc1a4,Slc3a2,Stx3,Tpp1,Trpv2	Anxa2,Atp6v0a1,Atp6v1b2,Capg,Cd63,Ctsb,Ctsd,Erp29,Gpnmb,Mmp14,Myo5a,Myo7a,Rab29,Sdcbp,Tpp1,Trpv2
cell-cell contact zone	4.23e-07	1	Actn1,Ank2,Cav3,Ctnna3,Dsp,Dst,Fgf13,Itgb1,Jam3,Pgm5,Pkp4,Scn2a1,Slc8a1,Vcl	n/a (just one condition)
perinuclear region of cytoplasm	9.25e-07	2	Abca1,Actr3,Adam10,Aif1,Ankrd13b,Anxa2,Anxa4,Apod,Atp6v0a1,Bcl3,Bdnf,Btk,Calr,Capzb,Ccl2,Ccr2,Cdkn1a,Ckap4,Clic1,Cln5,Clu,Coro1b,Cpd,Cpeb4,Ctgf,Ctsb,Cx3cl1,Cx3cr1,Cyba,Cybb,Cyfip1,Dab2,Ece1,Ehd4,Galnt6,Gdpd1,Hmox1,Igf2r,Inf2,Inhba,Inhbb,Itga2,Itm2c,Itpr3,Kirrel,Lamb1,Lamp1,Lamp2,Lcp1,Lgmn,Lmna,Lpxn,Lyn,M6pr,Mlph,Msn,Mt1,Mt2,Mtpn,Mx1,Myo16,Nfkbie,Nos1,Nos2,Npc1,Nupr1,Oas2,P2rx4,Pla2g4a,Plec,Plscr1…	Abca1,Actr3,Anxa2,Anxa4,Atp6v0a1,Ccl2,Clic1,Clu,Cpd,Ctsb,Cx3cl1,Cx3cr1,Cyba,Cybb,Dab2,Ehd4,Galnt6,Gdpd1,Hmox1,Igf2r,Inhbb,Lamp2,Lcp1,Lgmn,Lpxn,Mtpn,Myo16,Npc1,P2rx4,Prex1,Pstpip1,Rab29,Rab8b,Rnf128,S100a4,Sele,Snx1,Snx5,Spp1,Tg,Tlr4,Tnfrsf1b,Tpd52
intercalated disc	1.11e-06	1	Actn1,Ank2,Cav3,Ctnna3,Dsp,Dst,Fgf13,Itgb1,Pgm5,Scn2a1,Slc8a1,Vcl	n/a (just one condition)
membrane protein complex	2.04e-06	2	AA467197,Abhd12,Acvr1b,Adam10,Adam8,Alcam,Ap1s2,Ap2s1,Apbb1ip,Aph1c,Atp6ap1,Atp6ap2,Atp6v0a1,Atp6v0b,Atp6v0c,Atp6v0d1,Atp6v0d2,Atp6v0e,Atp6v1a,Atp6v1b2,Atp6v1c1,Atp6v1e1,B2m,Bak1,Cacna1d,Calr,Casp8,Ccdc109b,Cd14,Cd40,Cdh11,Clic1,Clta,Coro1c,Cyba,Cybb,Dab2,Dlg3,Eps8,Ern1,Fcer1g,Gfra1,Gja4,Gjb3,Gjb4,Gjb5,Gna13,Gna15,Gngt2,Grb2,H2-Aa,H2-Ab1,H2-D1,H2-DMa,H2-DMb1,H2-Eb1,H2-K1,H2-T23,Igf1,Igf2r,Il6,Il6…	Abhd12,Acvr1b,Adam8,Alcam,Ap1s2,Aph1c,Atp6ap2,Atp6v0a1,Atp6v0c,Atp6v0d2,Atp6v1a,Atp6v1b2,Atp6v1c1,Ccdc109b,Cd14,Clic1,Cyba,Cybb,Dab2,Fcer1g,Gfra1,Gjb3,Gjb4,Gjb5,Gngt2,Grb2,Igf2r,Itga11,Itgam,Itgax,Itgb2,Lamp2,Ncf1,Ncf2,Ncf4,Pigs,Pik3r5,Scn1b,Sdcbp,Snx1,Snx5,Snx8,Socs3,Spcs3,Syk,Tlr2,Tlr4,Tmem206,Tnfrsf23,Ttyh2,Ttyh3,Vcam1
cell-cell junction	2.46e-06	3	Abcb4,Actb,Actg1,Actn1,Actr3,Adam10,Ank2,Arhgap17,Arhgef2,B4galt1,C1qtnf5,Cadm1,Capzb,Cav3,Cd53,Cdh11,Cdh6,Cfl1,Clmp,Col16a1,Col19a1,Csk,Ctnna3,Cxcr4,Cyth1,Dlg3,Dsp,Dst,Efna5,Epha2,Fam129b,Fgf13,Flna,Fmn1,Frmd4a,Frmd4b,Gja4,Gja6,Gjb3,Gjb4,Gjb5,Gjc1,Grb2,Heg1,Hpn,Iqgap1,Itga4,Itga5,Itga6,Itgb1,Jam3,Kcnj2,Kirrel,Lyn,Micall2,Mmp13,Mxra8,Myh9,Mylk,Myo1e,Ncam1,Nectin4,Nexn,Nov,P2rx7,Panx1,Pdlim3,Pdlim…	No common gene
phagocytic cup	6.68e-06	2	Abl2,Aif1,Anxa1,Arhgap25,Bin2,Lcp1,Myo1g,Pip5k1c,Rab31,Snx5,Ticam2,Tlr4,Tnf	Abl2,Anxa1,Arhgap25,Lcp1,Rab31,Snx5,Tlr4
apical part of cell	8.73e-06	2	1500015O10Rik,Abcb4,Actg1,Adam17,Akr1a1,Anxa1,Anxa4,Aqp5,Atp2b1,Atp6ap2,Atp6v0d1,Atp6v0d2,Atp6v1a,Atp6v1b2,Atp6v1c1,Atp6v1e1,Bst2,C1qtnf5,C2cd2l,C5ar1,Cacna1d,Cd44,Cd9,Ctsb,Ctsk,Ctsl,Cyba,Cyp4f18,Dab2,Fn1,Gm2a,Hpn,Hvcn1,Ifitm3,Igfbp2,Il6ra,Itpr3,Kcnn4,Lgmn,Lrp1,Msn,Myo7a,Nod1,Osmr,P2rx4,P2ry6,Pdpn,Plec,Psen2,Ptpro,Rab27b,Slc11a2,Slc2a1,Slc39a14,Slc3a2,Slc9a3r1,Spp1,Stx3,Stxbp2,Tgfbr1,Tlr9,Trf,Vas…	Actg1,Anxa1,Anxa4,Atp2b1,Atp6ap2,Atp6v0d2,Atp6v1a,Atp6v1b2,Atp6v1c1,C1qtnf5,Cd44,Ctsb,Ctsk,Ctsl,Cyba,Dab2,Fn1,Gm2a,Hvcn1,Igfbp2,Lgmn,Lrp1,Myo7a,P2rx4,P2ry6,Pdpn,Spp1,Vcam1
lamellipodium	1.21e-05	3	Abi3,Abl2,Acta2,Actb,Actg2,Actr2,Actr3,Aif1,Antxr1,Apbb1ip,Arhgap31,Arpc2,Arpc3,Arpc5,Capg,Capzb,Cd44,Cfl1,Coro1b,Coro1c,Cspg4,Ctnna3,Cttnbp2nl,Cyfip1,Dmd,Dpysl3,Dynlt1b,Enah,Epha2,Evl,Hcls1,Iqgap2,Itgav,Itgb1,Mefv,Myh10,Mylk,Myo1g,P4hb,Parvb,Pdpn,Piezo1,Plekhh2,Plxnd1,Pstpip1,Ptk2b,Ptprz1,Rock1,Shtn1,Slc39a6,Snx1,Stx3,Stxbp2,Trpv2,Unc5c	No common gene
intracellular membrane-bounded organelle	2.22e-05	2	0610040J01Rik,3110043O21Rik,5031414D18Rik,5430427O19Rik,AA467197,Abca1,Abcb4,Abcg1,Abhd12,Acer3,Acod1,Acox3,Acp2,Acp5,Acsl4,Actb,Actr2,Actr3,Adam10,Adam8,Adamts4,Adap2,Adar,Agpat4,Ahr,Aif1,Aim2,Akr1b8,Aldh18a1,Aldh1b1,Alox5ap,Ankrd13b,Anpep,Anxa1,Anxa2,Anxa4,Ap1s2,Ap2s1,Apbb2,Aph1c,Apobec1,Apod,Aprt,Aqp5,Arap1,Arf2,Arfgap3,Arhgap17,Arhgap19,Arhgap22,Arhgap30,Arhgdia,Arid3a,Arl8a,Armcx3,Arnt2,Arpc…	Abca1,Abcg1,Abhd12,Acer3,Acp2,Actr2,Actr3,Adam8,Alox5ap,Anpep,Anxa1,Anxa2,Anxa4,Ap1s2,Aph1c,Apobec1,Aprt,Arap1,Arhgap19,Arhgap22,Arl8a,Arpc1b,Arpc4,Arpc5,Arrb2,Asah1,Atf3,Atp13a2,Atp2b1,Atp6ap2,Atp6v0a1,Atp6v0c,Atp6v0d2,Atp6v1a,Atp6v1b2,Atp6v1c1,B3gnt7,B4galt5,B4galt6,Bcl2l11,Bex1,Bid,Blvrb,Capg,Casp4,Ccdc109b,Ccl2,Cd14,Cd300a,Cd38,Cd44,Cd63,Cd68,Cd84,Cdca7l,Cdk18,Cdk20,Cdk6,Cemip,Cerk,Cfi,Cfl1,C…
cortical cytoskeleton	2.62e-05	2	Actb,Actr2,Cap1,Capzb,Cfl1,Cotl1,Hcls1,Inpp5d,Lasp1,Mlph,Mpp1,Myh9,Myo1e,Myo1f,Nos2,Pstpip1,Sele,Slc2a1,Tpm3,Tpm4,Wdr1	Actr2,Cfl1,Cotl1,Hcls1,Inpp5d,Lasp1,Mpp1,Myo1e,Myo1f,Pstpip1,Sele,Tpm3,Tpm4
Golgi membrane	3.31e-05	3	Abcb4,Abcg1,Acer3,Actr3,Adam10,Arap1,Arfgap3,Asap2,B3galnt2,B3galt1,B3gnt2,B3gnt3,B3gnt7,B3gnt9,B4galnt1,B4galt1,B4galt2,B4galt5,B4galt6,Bok,Cav3,Chst11,Chst2,Chsy1,Chsy3,Cln3,Creb3l1,Csgalnact2,Cyp2e1,Emp2,Entpd4,Ext1,Fam198b,Furin,Fut10,Gal3st3,Galnt10,Galnt12,Galnt16,Galnt6,Galnt7,Gcnt1,Gcnt4,Glipr2,Gnptab,Golim4,Golt1b,Kdelr3,Leprot,Lfng,Litaf,Lpcat2,Man1a,Man2a1,March1,Mgat4a,Mgat5,Mgat5b,Mr…	No common gene
ruffle	3.56e-05	2	Actr3,Aif1,Anxa2,Arpc2,Atp6v1b2,Baiap2,Capg,Cdk6,Cfl1,Coro1c,Cyfip1,Diaph1,Epha2,Eps8,Fgd2,Fgr,Frmd4b,Gas7,Iqgap1,Itga5,Itgav,Layn,Lcp1,Lima1,Mefv,Myh9,Myo5a,Pdpn,Pip5k1c,Plek,S100a11,S100a6,Scimp,Slc9a3r1,Snx5,Src,Tlr4	Actr3,Anxa2,Atp6v1b2,Capg,Cdk6,Cfl1,Fgr,Frmd4b,Iqgap1,Lcp1,Mefv,Myo5a,Pdpn,Plek,Snx5,Tlr4
dystrophin-associated glycoprotein complex	3.73e-05	1	Cav3,Dmd,Dtna,Pgm5,Sgcg,Sntg2,Sspn	n/a (just one condition)
plasma membrane signaling receptor complex	3.81e-05	1	Abhd12,Acvr1b,Alcam,Apbb1ip,B2m,Cd40,Eps8,Il6,Il6ra,Itga11,Itga2,Itga4,Itga6,Itgam,Itgax,Itgb2,Itgb4,Lyn,Osmr,Ptk2b,Ptpn6,Sdcbp,Syk,Ticam2,Tlr1,Tlr2,Tlr6,Trf	n/a (just one condition)
plasma membrane region	4.85e-05	3	1500015O10Rik,Abca1,Abcb4,Abcc1,Abcc3,Adam10,Adam17,Adam9,Adgrl1,Aif1,Akr1a1,Ank2,Anpep,Antxr1,Anxa1,Anxa2,Anxa4,Ap1s2,Ap2s1,Aqp5,Arhgef2,Arpc2,Arrb1,Arrb2,Atp1b2,Atp2b1,Atp2b4,Atp6ap2,Atp6v0d1,Atp6v0d2,Atp6v1a,Atp6v1b2,Atp6v1e1,B4galt1,Baiap2,Bbs4,Bmpr1a,Bst2,C1qtnf5,C2cd2l,C5ar1,Cacna1c,Cacna1d,Cacna2d1,Cadm1,Cav3,Cd38,Cd44,Cd9,Cemip,Cfl1,Cln3,Clta,Coro1c,Cpe,Cspg4,Ctsb,Ctsk,Ctsl,Cyba,Cyp4f18,C…	No common gene
MHC protein complex	5.03e-05	1	B2m,H2-Aa,H2-Ab1,H2-D1,H2-DMa,H2-DMb1,H2-Eb1,H2-K1,H2-T23	n/a (just one condition)
cell-substrate junction	5.32e-05	3	Abcb4,Actb,Actg1,Actn1,Actr3,Apbb1ip,Arhgap31,Arpc2,Cfl1,Cyba,Dmd,Dst,Enah,Epha2,Evl,Fblim1,Fermt3,Fes,Hck,Iqgap1,Itga11,Itga2,Itga5,Itga6,Itgav,Itgb1,Itgb2,Itgb4,Lasp1,Lcp1,Lima1,Lpp,Lpxn,Map4k4,Msn,Nexn,Parvb,Pdlim7,Pgm5,Phldb2,Pip5k1c,Plec,Ptk2b,Rsu1,Sdcbp,Src,Stard8,Synpo2,Tns3,Vcl	No common gene
late endosome membrane	6.11e-05	2	Anxa2,Anxa8,Arl8a,Atp13a2,Cd63,Cd68,Cln3,H2-DMa,H2-DMb1,H2-Eb1,Ifitm3,Lamp1,Lamp2,Litaf,March1,Mcoln3,Mr1,Mvb12b,Npc1,Pld3,Rab27b,Slc11a2,Slc29a3,Slc39a14,Tmem165,Vps18,Wdr81,Wdr91	Anxa2,Anxa8,Arl8a,Atp13a2,Cd63,Cd68,Lamp2,Litaf,Mcoln3,Npc1,Pld3,Slc29a3,Wdr91
cytosol	8.2e-05	1	1700017B05Rik,Abcb4,Abr,Actg1,Actr2,Acvr1b,Adam17,Afap1l2,Ahr,Aif1,Aim2,Aldh3b1,Alox5ap,Anxa1,Anxa2,Anxa4,Anxa8,Apbb1ip,Apod,Aprt,Arap1,Arhgap17,Arhgdia,Arhgdib,Arid3a,Arl4c,Arrb1,Arrb2,Ass1,Atox1,Atp6v0a1,Atp6v1a,Atp6v1b2,Atp6v1e1,B2m,Baiap2,Bak1,Bcl2l11,Bcl3,Bid,Blvrb,Btk,Calr,Card9,Casp1,Casp4,Casp8,Cblb,Ccl3,Ccnd1,Ccr2,Cd109,Cd44,Cdca7l,Cdk6,Cdkn1a,Cfl1,Chst2,Ciita,Clec5a,Cln3,Cln5,Clu,Cmip,C…	n/a (just one condition)
apical plasma membrane	0.00011	2	1500015O10Rik,Abcb4,Adam17,Akr1a1,Anxa1,Anxa4,Aqp5,Atp2b1,Atp6ap2,Atp6v0d1,Atp6v0d2,Atp6v1a,Atp6v1b2,Atp6v1e1,Bst2,C1qtnf5,C2cd2l,Cacna1d,Cd44,Cd9,Ctsb,Ctsk,Ctsl,Cyba,Cyp4f18,Dab2,Fn1,Gm2a,Hpn,Hvcn1,Igfbp2,Il6ra,Kcnn4,Msn,Myo7a,Nod1,Osmr,P2ry6,Pdpn,Plec,Psen2,Ptpro,Rab27b,Slc11a2,Slc2a1,Slc39a14,Slc3a2,Slc9a3r1,Stx3,Stxbp2,Tgfbr1,Tlr9,Trf	Anxa1,Anxa4,Atp2b1,Atp6ap2,Atp6v0d2,Atp6v1a,Atp6v1b2,C1qtnf5,Cd44,Ctsb,Ctsk,Ctsl,Cyba,Dab2,Fn1,Gm2a,Hvcn1,Igfbp2,Myo7a,P2ry6,Pdpn
non-membrane-bounded organelle	0.00015	1	2010111I01Rik,Abhd14b,Acta2,Actg2,Actn1,Ank2,Arhgef2,Arhgef25,Arhgef5,Atp2b4,Bbs4,Bex4,Cacna1c,Cacna1d,Cav3,Cbx5,Cbx6,Cdc42ep3,Cirbp,Clmp,Cnn1,Cnn2,Cobl,Csrp1,Ctnna3,Dctn6,Ddah2,Dlg3,Dmd,Dntt,Dpysl3,Dsp,Dst,Dstn,Dynlt1b,Dzip1,Eid1,Eml1,Eml2,Enah,Epha3,Evc,Fblim1,Fbxl22,Fbxo32,Fgf1,Fgf13,Flna,Gm7694,Gpsm2,Hey2,Hmgn1,Hmgn2,Hmgn3,Id2,Ift43,Ift81,Jam3,Jph2,Klc3,Krt18,Ky,Lpp,Map1a,Map1b,Map6,Mark1,Mbn…	n/a (just one condition)
endoplasmic reticulum lumen	0.00015	2	Bdnf,Calr,Clu,Colgalt1,Dnajb11,Edem2,Edn1,Erp29,Fkbp10,Fkbp14,Furin,Hyou1,Lrpap1,Lyz1,Lyz2,Manf,Ngf,Os9,P4ha1,P4ha3,P4hb,Pdia4,Pdia6,Plod3,Ppib,Rcn1,Sdf2l1,Tor4a,Uggt1	Clu,Colgalt1,Edn1,Erp29,Lyz1,Lyz2,Ngf,P4ha3,Sdf2l1
proton-transporting V-type ATPase complex	0.00017	2	Atp6ap1,Atp6ap2,Atp6v0a1,Atp6v0b,Atp6v0c,Atp6v0d1,Atp6v0d2,Atp6v0e,Atp6v1a,Atp6v1b2,Atp6v1c1	Atp6ap2,Atp6v0a1,Atp6v0c,Atp6v0d2,Atp6v1a,Atp6v1b2,Atp6v1c1
T-tubule	0.00018	1	Ank2,Atp2b4,Cacna1c,Cacna1d,Cacna2d1,Cacnb2,Cav3,Scn2a1,Slc8a1,Tgfb3	n/a (just one condition)
autophagosome	0.00018	1	3110043O21Rik,5031414D18Rik,Atp13a2,Atp6ap2,Cln3,Entpd4,Fth1,Ftl1,Il1b,Lamp1,Lamp2,Mcoln3,Mefv,Pip4k2a,Tbc1d14,Tmem173,Vmp1,Vps18,Wdr81	n/a (just one condition)
organelle subcompartment	0.00018	3	Adam10,Arap1,Asap2,Asph,Atp11a,B4galt1,B4galt2,B4galt5,B4galt6,Bace1,Bok,C2cd2l,Chst2,Chsy1,Chsy3,Cln3,Cpd,Csgalnact2,Flna,Furin,Fut10,Gal3st3,Gba,Gcnt1,Golim4,Grn,Gsap,H2-D1,H2-K1,Igf2r,Lamp2,Lpcat2,Lyz1,Lyz2,M6pr,Man2a1,March1,Mgat4a,Nagpa,Nsf,Nucb2,Osbpl8,Pam,Parp8,Pcsk5,Pi4k2a,Pld4,Plk3,Plod3,Postn,Pqlc1,Rab27b,Rab29,Rab31,Rab32,Rab7b,Scamp5,Slc11a2,Sorl1,St3gal1,Sulf1,Sulf2,Tgfb2,Tgfbi,Tmed3…	No common gene
phagocytic vesicle membrane	0.0002	2	Anxa3,B2m,H2-D1,H2-K1,H2-T23,Lamp1,Lamp2,Rab20,Rab31,Rab32,Rab7b,Rab8b,Sec61a1,Slc11a1,Tlr1,Tlr2,Tlr6	Lamp2,Rab31,Rab7b,Rab8b,Slc11a1,Tlr2
inflammasome complex	0.0002	1	Aim2,Casp1,Casp4,Naip2,Naip5,Naip6,Nlrc4,Nlrp1b,Nlrp3	n/a (just one condition)
Golgi apparatus subcompartment	0.00023	3	Adam10,Arap1,Asap2,Atp11a,B4galt1,B4galt2,B4galt5,B4galt6,Bace1,Bok,Chst2,Chsy1,Chsy3,Cln3,Cpd,Csgalnact2,Flna,Furin,Fut10,Gal3st3,Gba,Gcnt1,Golim4,Grn,Gsap,H2-D1,H2-K1,Igf2r,Lamp2,Lpcat2,Lyz1,Lyz2,M6pr,Man2a1,March1,Mgat4a,Nagpa,Nsf,Nucb2,Pam,Pcsk5,Pi4k2a,Pld4,Plk3,Plod3,Postn,Pqlc1,Rab27b,Rab29,Rab31,Rab32,Rab7b,Scamp5,Slc11a2,Sorl1,St3gal1,Sulf1,Sulf2,Tgfb2,Tgfbi,Tmed3,Tmem165,Wls,Xylt1	No common gene
endoplasmic reticulum membrane	0.00028	2	Abcg1,Abhd12,Acer3,Acsl4,Agpat4,Alox5ap,Atp6ap1,Atp6ap2,B2m,Bok,C2cd2l,Calr,Card19,Casp4,Cers6,Ch25h,Ckap4,Cln3,Cln8,Creb3l1,Cyp2e1,Cyp4f18,Cyp4v3,Cyp7b1,Degs1,Degs2,Dhrs9,Edem1,Elovl1,Ern1,Ero1lb,Esyt1,Ext1,Fam105a,Fam134b,Fmn1,Furin,Gdpd1,Gramd1b,H2-D1,H2-K1,H2-T23,Hacd4,Hmox1,Hpn,Hsd3b7,Ikbip,Ildr2,Itpr3,Kdelr3,Lpcat2,Lrrc8c,March1,Mctp1,Moxd1,Mr1,Mx1,Nos1,Nrros,Osbpl8,Ostc,Panx1,Piezo1,Pigs,P…	Abcg1,Abhd12,Acer3,Alox5ap,Atp6ap2,Casp4,Ch25h,Cln8,Elovl1,Fam105a,Fmn1,Gdpd1,Hmox1,Ildr2,Lpcat2,Moxd1,Nrros,Osbpl8,Pigs,Pld3,Plpp2,Pnpla7,Ptgfrn,Ptgs2,Ptpn1,Rnf180,Samd8,Scara3,Sdcbp,Sdf2l1,Slc37a2,Soat1,Spcs3,Tbxas1,Tmed9,Tmem132a,Tmem178,Tmem189,Unc93b1,Wfs1
focal adhesion	0.00028	4	Abcb4,Actb,Actg1,Actn1,Apbb1ip,Arhgap31,Arpc2,Cfl1,Cyba,Dst,Enah,Epha2,Evl,Fblim1,Fes,Flrt2,Hck,Iqgap1,Itga11,Itga2,Itga5,Itgav,Itgb1,Itgb2,Itgb4,Lasp1,Lcp1,Lima1,Lpp,Lpxn,Map4k4,Msn,Nexn,Parvb,Pdlim7,Pgm5,Phldb2,Pip5k1c,Plec,Ptk2b,Rsu1,Sdcbp,Src,Stard8,Synpo2,Tns3,Vcl	No common gene
complex of collagen trimers	0.0003	2	Col1a1,Col1a2,Col23a1,Col3a1,Col4a4,Col5a1,Col5a2,Lum	Col1a1,Col1a2,Col23a1,Col3a1
intracellular non-membrane-bounded organelle	0.00031	1	2010111I01Rik,Abhd14b,Acta2,Actg2,Actn1,Ank2,Arhgef2,Arhgef25,Arhgef5,Atp2b4,Bbs4,Bex4,Cacna1c,Cacna1d,Cav3,Cbx5,Cbx6,Cdc42ep3,Cirbp,Clmp,Cnn1,Cnn2,Cobl,Csrp1,Ctnna3,Dctn6,Ddah2,Dmd,Dntt,Dpysl3,Dsp,Dst,Dstn,Dynlt1b,Dzip1,Eid1,Eml1,Eml2,Enah,Epha3,Evc,Fblim1,Fbxl22,Fbxo32,Fgf1,Fgf13,Flna,Gm7694,Gpsm2,Hey2,Hmgn1,Hmgn2,Hmgn3,Id2,Ift43,Ift81,Jam3,Jph2,Klc3,Krt18,Ky,Lpp,Map1a,Map1b,Map6,Mark1,Mbnl1,Me…	n/a (just one condition)
distal axon	0.00034	1	Adgrl1,Cobl,Dlg3,Dpysl3,Dynlt1b,Fgf13,Flna,Kcnma1,Map1b,Mical1,Myh10,Myo9a,Ncam1,Ncs1,Ngef,Ptbp2,Ptprz1,Sept6,Slc8a1,Slc8a2,Synj2,Tnk2,Tulp1,Unc5c	n/a (just one condition)
cell cortex	0.00035	3	Actb,Actn1,Actr2,Anxa2,Arhgef9,Asph,Astn2,Bin2,C2cd2l,Cap1,Capzb,Cd302,Cfl1,Clip2,Clta,Cobl,Col10a1,Coro1c,Cotl1,Ctgf,Ctsz,Dst,Dstn,Eps8,Fam110c,Fgf1,Fgfr2,Flna,Gpsm2,Gucy1b3,Hcls1,Inpp5d,Itgb4,Lasp1,Mlph,Mpp1,Myh10,Myh9,Myo1e,Myo1f,Myo7a,Nos2,Osbpl8,Pdzd4,Phldb2,Plekhh2,Psen2,Pstpip1,Ptk2b,Rai14,Rhog,Rhov,Sele,Sept6,Slc2a1,St5,Tnfaip2,Tpm3,Tpm4,Vcl,Wdr1	No common gene
postsynapse	0.00037	1	Actn1,Adgrl1,Ank2,Arhgef2,Arhgef9,Cacna1c,Cacna2d1,Camk2g,Camk2n1,Dlg3,Dmd,Dst,Epha1,Flna,Gm7694,Igsf9b,Inpp4a,Itga8,Itgb1,Kcnd3,Kcnma1,Map1a,Map1b,Mef2c,Myh10,Ncam1,Ncs1,Pkp4,Ptprz1,Rgs7bp,Slc6a9,Slc8a1,Slc8a2,Sspn,Syne1,Tanc2	n/a (just one condition)
nuclear outer membrane-endoplasmic reticulum membrane network	0.00039	1	Abcg1,Abhd12,Acer3,Agpat4,Alox5ap,Atp6ap1,Atp6ap2,Casp4,Ch25h,Ckap4,Cln8,Creb3l1,Cyp4v3,Degs1,Edem1,Elovl1,Ext1,Fam105a,Fmn1,Gdpd1,Hacd4,Hmox1,Ikbip,Ildr2,Kdelr3,Lpcat2,Moxd1,Mr1,Nrros,Nucb2,Osbpl8,Ostc,Pigs,Pld3,Plpp2,Pnpla7,Ptgfrn,Ptgs2,Ptpn1,Rnf180,Rrbp1,Samd8,Scara3,Sdcbp,Sdf2l1,Sec16b,Sec61a1,Sepn1,Sgms2,Slc37a2,Soat1,Spcs2,Spcs3,Srd5a3,Srprb,Ssr1,Tbxas1,Tmed3,Tmed9,Tmem132a,Tmem178,Tmem189,…	n/a (just one condition)
actin-based cell projection	0.00049	2	Aqp5,Arl4c,Atp6v1a,Atp6v1b2,Atp6v1e1,B4galt1,Baiap2,Cd302,Cd44,Ceacam16,Cfl1,Ctsl,Cyfip1,Eps8,Iqgap2,Itga6,Itgav,Lcp1,Lyz1,Lyz2,Mcoln3,Mpp1,Msn,Myo1e,Myo1f,Myo1g,Myo5a,Myo7a,Pdgfa,Pdpn,Scarb1,Scimp,Shtn1,Slc9a3r1,Vcam1,Zswim6	Arl4c,Atp6v1a,Atp6v1b2,Cd44,Cfl1,Ctsl,Lcp1,Lyz1,Lyz2,Mcoln3,Mpp1,Myo1e,Myo1f,Myo5a,Myo7a,Pdpn,Vcam1
Arp2/3 protein complex	0.00051	2	Actr2,Actr3,Arpc1b,Arpc2,Arpc3,Arpc4,Arpc5	Actr2,Actr3,Arpc1b,Arpc4,Arpc5
fibrillar collagen trimer	0.00051	3	Col1a1,Col1a2,Col2a1,Col3a1,Col5a1,Col5a2,Lum	Col1a1,Col3a1
early endosome membrane	0.00051	2	Anxa1,Bok,Cln3,Ehd4,Fgd2,Gpnmb,Litaf,March1,Mcoln3,Mr1,Pi4k2a,Pld3,Plpp2,Rab11fip5,Slc39a14,Snx1,Snx20,Snx5,Snx8,Sphk1,Steap4,Tmem165,Wdr81,Wdr91,Wls	Anxa1,Ehd4,Gpnmb,Litaf,Mcoln3,Pi4k2a,Pld3,Plpp2,Rab11fip5,Snx1,Snx5,Snx8,Sphk1,Wdr91
neuron to neuron synapse	0.00064	1	Adgrl1,Ank2,Arhgef2,Arhgef9,Atp1b2,Bace1,Cacna1c,Camk2g,Camk2n1,Dlg3,Dmd,Dst,Igsf9b,Inpp4a,Itga8,Map1a,Map1b,Ncs1,Pkp4,Ptprz1,Rgs7bp,Slc6a9,Slc8a1,Slc8a2,Tanc2	n/a (just one condition)
actin filament	0.00064	2	Actb,Actg1,Aif1,Anxa1,Arpc2,Arpc3,Coro1b,Fmn1,Gas2l3,Gas7,Inpp5d,Lcp1,Mical1,Micall2,Myo1f,Myo5a,Specc1,Src,Tpm3,Tpm4,Vps18,Was	Actg1,Anxa1,Fmn1,Gas2l3,Inpp5d,Lcp1,Micall2,Myo1f,Myo5a,Tpm3,Tpm4
polymeric cytoskeletal fiber	0.00075	1	Actn1,Arhgef2,Bex4,Clmp,Dmd,Dpysl3,Dst,Dynlt1b,Eml1,Eml2,Fgf13,Flna,Jam3,Klc3,Krt18,Map1a,Map1b,Map6,Mical1,Mtus2,Pbxip1,Pdlim3,Pdlim7,Pls3,Rassf3,Slc8a1,Slc8a2,Svil,Sync,Synj2,Tube1	n/a (just one condition)
endocytic vesicle membrane	0.00078	1	Ap2s1,B2m,H2-D1,H2-K1,H2-T23,Lamp1,Lamp2,Rab20,Rab31,Rab7b,Rab8b,Slc11a1,Tlr1,Tlr2,Tlr6	n/a (just one condition)
IPAF inflammasome complex	0.0013	1	Casp1,Casp4,Naip2,Naip5,Naip6,Nlrc4	n/a (just one condition)
extracellular exosome	0.0013	2	Actg1,Anpep,Anxa1,Anxa2,Cd47,Cd63,Cd86,Cd9,Clic1,Fn1,Icam1,Itga4,Lamp2,Qsox1,Rap2b,Sdcbp,Serpine1	Actg1,Anpep,Anxa1,Anxa2,Cd63,Clic1,Fn1,Lamp2,Rap2b,Sdcbp
postsynaptic density	0.0015	1	Adgrl1,Ank2,Arhgef2,Arhgef9,Cacna1c,Camk2g,Camk2n1,Dlg3,Dmd,Dst,Igsf9b,Inpp4a,Itga8,Map1a,Map1b,Ncs1,Pkp4,Ptprz1,Rgs7bp,Slc6a9,Slc8a1,Slc8a2,Tanc2	n/a (just one condition)
growth cone	0.0015	1	Adgrl1,Cobl,Dlg3,Dpysl3,Dynlt1b,Fgf13,Flna,Map1b,Myh10,Myo9a,Ncam1,Ngef,Ptbp2,Ptprz1,Tnk2,Unc5c	n/a (just one condition)
vesicle membrane	0.0016	2	Abhd2,Adam8,Anxa1,Anxa3,Anxa4,Ap1s2,Ap2s1,Aqp5,Atp13a2,Atp6v0a1,B2m,Bace1,Cd38,Cemip,Clta,Dab2,Furin,Gpnmb,Grb2,H2-D1,H2-K1,H2-T23,Itpr3,Kdelr3,Lamp1,Lamp2,March1,Mctp1,Moxd1,Mpeg1,Msn,Myof,Necap2,Nos1,Nos2,Pi4k2a,Pla1a,Ptprs,Rab11fip5,Rab20,Rab27b,Rab31,Rab32,Rab7b,Rab8b,Scamp5,Sec16b,Sec61a1,Selp,Slc11a1,Snx5,Sparc,Stx3,Stxbp2,Tlr1,Tlr2,Tlr6,Tmed3,Trf,Trpm2,Vopp1,Was,Wfs1,Wls	Adam8,Anxa1,Anxa4,Ap1s2,Atp13a2,Atp6v0a1,Cd38,Cemip,Dab2,Gpnmb,Grb2,Lamp2,Moxd1,Mpeg1,Myof,Pi4k2a,Rab11fip5,Rab31,Rab7b,Rab8b,Selp,Slc11a1,Snx5,Tlr2,Wfs1
filopodium	0.0016	2	Acta2,Actg2,Antxr1,Arl4c,B4galt1,Baiap2,Cfl1,Cyfip1,Dmd,Enah,Fgf13,Iqgap2,Itga6,Itgav,Itgb1,Lcp1,Myo1g,Myo5a,Osbpl3,Pdpn,Ptprz1,Scimp,Shtn1,Slc9a3r1,Unc5c,Vcam1	No common gene
postsynaptic specialization	0.0017	1	Adgrl1,Ank2,Arhgef2,Arhgef9,Cacna1c,Camk2g,Camk2n1,Dlg3,Dmd,Dst,Igsf9b,Inpp4a,Itga8,Kcnd3,Map1a,Map1b,Ncs1,Pkp4,Ptprz1,Rgs7bp,Slc6a9,Slc8a1,Slc8a2,Tanc2	n/a (just one condition)
secretory vesicle	0.0018	2	1500015O10Rik,Abhd2,Adam10,Adam8,Anxa3,Arpc2,Atp6v0a1,Atp6v0c,Atp6v0d1,Bace1,Baiap2,Bdnf,Cadm1,Calr,Cd38,Cfp,Clip2,Cln3,Clta,Clu,Col1a1,Ctsh,Ece1,Edn1,F5,Hexa,Hexb,Igf1,Il1b,Itpr3,Lamp1,Lamp2,Lrp1,Lyz1,Lyz2,Madd,Mctp1,Moxd1,Msn,Myo5a,Napsa,Ncf2,Ngf,Nos1,Pi4k2a,Pla1a,Pla2g4a,Ppt1,Psen2,Ptprs,Rab11fip5,Rab27b,Rab3il1,Rab8b,Rnpep,Scamp5,Selp,Serpine1,Slc11a1,Sparc,Sphk1,Srgn,Stx3,Stxbp2,Tgfb1,Tgfb2,…	Adam8,Atp6v0a1,Atp6v0c,Cd38,Clu,Col1a1,Ctsh,Edn1,F5,Hexa,Hexb,Lamp2,Lrp1,Lyz1,Lyz2,Moxd1,Myo5a,Ncf2,Ngf,Pi4k2a,Rab11fip5,Rab3il1,Rab8b,Selp,Slc11a1,Sphk1,Tgfb1,Thbs1,Tmed9,Wfs1
proton-transporting V-type ATPase, V0 domain	0.0019	1	Atp6v0a1,Atp6v0b,Atp6v0c,Atp6v0d1,Atp6v0d2,Atp6v0e	n/a (just one condition)
extracellular organelle	0.0021	2	Actg1,Anpep,Anxa1,Anxa2,Cd47,Cd63,Cd86,Cd9,Clic1,Fn1,Icam1,Itga4,Lamp2,Qsox1,Rab29,Rap2b,Sdcbp,Serpine1,Slc11a2	Actg1,Anpep,Anxa1,Anxa2,Cd63,Clic1,Fn1,Lamp2,Rab29,Rap2b,Sdcbp
MHC class II protein complex	0.0022	1	H2-Aa,H2-Ab1,H2-DMa,H2-DMb1,H2-Eb1	n/a (just one condition)
protein complex involved in cell adhesion	0.0025	3	Cd80,Itga11,Itga2,Itga4,Itga5,Itga6,Itga8,Itga9,Itgam,Itgav,Itgax,Itgb1,Itgb2,Itgb4,Jam3,Lyn	No common gene
costamere	0.0025	1	Ank2,Dmd,Pgm5,Svil,Vcl	n/a (just one condition)
secretory granule	0.0026	2	1500015O10Rik,Abhd2,Adam8,Anxa3,Arpc2,Baiap2,Bdnf,Calr,Cd38,Cfp,Clip2,Clu,Col1a1,Ctsh,Ece1,Edn1,F5,Hexa,Hexb,Igf1,Il1b,Itpr3,Lamp1,Lamp2,Lrp1,Lyz1,Lyz2,Moxd1,Msn,Myo5a,Napsa,Ncf2,Nos1,Pla1a,Pla2g4a,Rab11fip5,Rab27b,Rnpep,Selp,Serpine1,Slc11a1,Sparc,Srgn,Stx3,Stxbp2,Tgfb1,Tgfb2,Thbs1,Thbs2,Tnf,Vwf	Adam8,Cd38,Clu,Col1a1,Ctsh,Edn1,F5,Hexa,Hexb,Lamp2,Lrp1,Lyz1,Lyz2,Moxd1,Myo5a,Ncf2,Rab11fip5,Selp,Slc11a1,Tgfb1,Thbs1
basolateral plasma membrane	0.003	1	Abca1,Abcc3,Adam9,Anxa1,Anxa2,Aqp5,Arrb1,Arrb2,Atp2b1,B4galt1,C5ar1,Cadm1,Cd38,Cd44,Gm2a,Itga6,Itgb4,Kcnn4,Ldlrap1,Lrp1,Nod1,P2ry6,Pdgfb,Pdpn,Pianp,Plec,Slc39a14,Slc7a7,Slc7a8,St14,Tlr9,Trf	n/a (just one condition)
extrinsic component of membrane	0.0036	2	Anxa1,Anxa2,Bcl2l11,Bst1,Cdh11,Cnr2,Cyth1,Esyt1,Fam105a,Fes,Fgr,Gfra1,Gna13,Gna15,Gngt2,Hck,Iqgap1,Kcnab2,Lyn,Mfge8,Ncf1,Nptx2,Olr1,Pik3cb,Pik3cd,Pik3cg,Pik3r3,Pik3r5,Ptk2b,Rgs1,S100a6,Snx1,Snx5,Socs3,Src,St14,Stac2,Trf,Wdr81,Wdr91,Zc3h12a	Anxa1,Anxa2,Bcl2l11,Bst1,Fam105a,Fes,Fgr,Gfra1,Gngt2,Hck,Iqgap1,Mfge8,Ncf1,Olr1,Pik3r5,Rgs1,Snx1,Snx5,Socs3,Stac2,Wdr91
autophagosome membrane	0.0036	1	5031414D18Rik,Atp13a2,Atp6ap2,Entpd4,Lamp1,Lamp2,Mcoln3,Tmem173,Vmp1,Wdr81	n/a (just one condition)
integrin complex	0.0039	3	Itga11,Itga2,Itga4,Itga5,Itga6,Itgam,Itgav,Itgax,Itgb2,Itgb4,Lyn	Itga11,Itgax,Itgb2
proton-transporting two-sector ATPase complex	0.0041	1	Atp6ap2,Atp6v0a1,Atp6v0b,Atp6v0c,Atp6v0d1,Atp6v0d2,Atp6v0e,Atp6v1a,Atp6v1b2,Atp6v1c1,Atp6v1e1	n/a (just one condition)
vacuolar proton-transporting V-type ATPase complex	0.0043	2	Atp6ap2,Atp6v0a1,Atp6v0b,Atp6v0c,Atp6v0d1,Atp6v0d2,Atp6v1c1	Atp6ap2,Atp6v0a1,Atp6v0c,Atp6v0d2,Atp6v1c1
NADPH oxidase complex	0.0043	2	Cyba,Cybb,Ncf1,Ncf2,Ncf4	Cyba,Cybb,Ncf1,Ncf2,Ncf4
cortical actin cytoskeleton	0.0053	1	Actr2,Cap1,Cfl1,Cotl1,Hcls1,Lasp1,Myo1e,Myo1f,Pstpip1,Slc2a1,Wdr1	n/a (just one condition)
immunological synapse	0.0058	1	Alcam,Arhgdia,Atp2b1,Cd37,Cd53,Havcr2,Icam1,Lgals3,Myh9,Scimp	n/a (just one condition)
clathrin-coated vesicle	0.0061	1	Abcb4,Adam10,Ap2s1,Cemip,Clta,Dab2,Ece1,Edn1,Furin,Igf2r,Lrp1,Lyz1,Lyz2,Myo1e,Necap2,Rab8b,Rgs19,Vps18,Vwf	n/a (just one condition)
L-type voltage-gated calcium channel complex	0.0066	1	Cacna1c,Cacna1d,Cacna2d1,Cacnb2	n/a (just one condition)
microvillus	0.0071	2	Aqp5,Atp6v1a,Atp6v1b2,Atp6v1e1,Cd302,Cd44,Ctsl,Iqgap2,Itgav,Lyz1,Lyz2,Msn,Myo1g,Myo7a,Pdgfa,Pdpn,Scarb1,Slc9a3r1,Vcam1	Atp6v1a,Atp6v1b2,Cd44,Ctsl,Lyz1,Lyz2,Myo7a,Pdpn,Vcam1
cytoplasmic side of plasma membrane	0.0075	1	Atp2b1,C2cd2l,Cnr2,Cyth1,Esyt1,Fes,Fgr,Gm2a,Gna13,Gna15,Gngt2,Hck,Iqgap1,Kcnab2,Ldlrap1,Litaf,Lyn,Ptk2b,Rasa3,Rgs1,Snx5,Stac2	n/a (just one condition)
uropod	0.0075	1	Bst1,Myh9,Pip5k1c,Pstpip1,Scimp,Selplg	n/a (just one condition)
extrinsic component of cytoplasmic side of plasma membrane	0.0075	1	Cnr2,Cyth1,Esyt1,Fes,Fgr,Gna13,Gna15,Gngt2,Hck,Iqgap1,Kcnab2,Lyn,Ptk2b,Rgs1,Snx5,Stac2	n/a (just one condition)
adherens junction	0.0076	1	Cdh6,Ctnna3,Efna5,Itgb1,Nexn,Pdlim3,Pdlim7,Pgm5,Pkp4,Tmem47,Tnk2,Vcl	n/a (just one condition)
extracellular vesicle	0.009	1	Actg1,Anpep,Anxa1,Anxa2,Cd47,Cd63,Cd86,Clic1,Fn1,Icam1,Itga4,Lamp2,Rap2b,Sdcbp,Slc11a2	n/a (just one condition)
intrinsic component of synaptic membrane	0.0093	1	Adgrl1,Atp2b4,Cacna1c,Cacna1d,Cacna2d1,Itgb1,Kcnd3,Kcnma1,Ncam1,Ptprz1,Rgs7bp,Scn2a1,Slc6a9,Slc8a1,Slc8a2	n/a (just one condition)
Golgi stack	0.0093	3	Arap1,Asap2,B4galt1,B4galt2,B4galt5,B4galt6,Chsy1,Chsy3,Cln3,Csgalnact2,Furin,Fut10,Gal3st3,Gcnt1,Golim4,H2-D1,H2-K1,Lpcat2,Lyz1,Lyz2,Man2a1,Mgat4a,Nagpa,Nsf,Nucb2,Pcsk5,Plk3,Rab27b,Sorl1,St3gal1,Sulf1,Sulf2,Tmed3,Xylt1	No common gene
recycling endosome	0.0097	1	Abcg1,Atp11a,Bok,Cd22,Cln3,Ehd4,Fcgr2b,Ldlrap1,Mcoln2,Mctp1,Micall2,Myo5a,Plekhb2,Rab11fip5,Rab29,Rap2a,Rap2b,Scamp5,Slc11a2,Tbc1d14,Tnf,Tpp1,Trf	n/a (just one condition)
fascia adherens	0.0103	1	Actn1,Ctnna3,Dsp,Vcl	n/a (just one condition)
intrinsic component of organelle membrane	0.0123	2	Acer3,Armcx3,Atp13a2,Atp6v0a1,B2m,B4galnt1,Bak1,Bid,Calr,Ccdc109b,Cln3,Creb3l1,Cyp2e1,Dhrs9,Edem1,Elovl1,Entpd4,Ern1,Esyt1,Ext1,Fam134b,Furin,H2-D1,H2-K1,H2-T23,Hacd4,Itpr3,Lamp1,Lamp2,Lfng,Npc1,P2rx4,P2rx7,Pigs,Pqlc2,Ptprs,Qsox1,Rab27b,Rnf180,Rrbp1,Samd8,Scamp5,Sfxn3,Sgms2,Slc37a2,Slc8b1,Tmem173,Tram1,Vopp1,Wfs1,Wls,Zdhhc20	Acer3,Atp13a2,Atp6v0a1,Bid,Ccdc109b,Elovl1,Lamp2,Npc1,P2rx4,P2rx7,Pigs,Rnf180,Samd8,Slc37a2,Slc8b1,Wfs1
rough endoplasmic reticulum lumen	0.0124	1	Edn1,Lrpap1,Lyz1,Lyz2	n/a (just one condition)
proton-transporting V-type ATPase, V1 domain	0.0124	1	Atp6ap1,Atp6v1a,Atp6v1b2,Atp6v1c1	n/a (just one condition)
secondary lysosome	0.0124	1	Adam8,Cln3,Fth1,Ftl1,Lamp1,Lamp2	n/a (just one condition)
integral component of organelle membrane	0.0125	2	Acer3,Armcx3,Atp13a2,Atp6v0a1,B2m,B4galnt1,Bak1,Bid,Calr,Ccdc109b,Cln3,Creb3l1,Dhrs9,Edem1,Elovl1,Entpd4,Ern1,Esyt1,Ext1,Fam134b,Furin,H2-D1,H2-K1,H2-T23,Hacd4,Itpr3,Lamp1,Lamp2,Lfng,Npc1,P2rx4,P2rx7,Pigs,Pqlc2,Ptprs,Qsox1,Rrbp1,Samd8,Scamp5,Sfxn3,Sgms2,Slc37a2,Slc8b1,Tmem173,Tram1,Vopp1,Wfs1,Wls,Zdhhc20	Acer3,Atp13a2,Atp6v0a1,Bid,Ccdc109b,Elovl1,Lamp2,Npc1,P2rx4,P2rx7,Pigs,Samd8,Slc37a2,Slc8b1,Wfs1
microtubule	0.0125	1	Arhgef2,Bex4,Clmp,Dst,Dynlt1b,Eml1,Eml2,Fgf13,Klc3,Map1a,Map1b,Map6,Mtus2,Pbxip1,Rassf3,Slc8a1,Slc8a2,Svil,Synj2,Tube1	n/a (just one condition)
plasma membrane raft	0.0127	2	Coro1c,F2r,Fam198a,Hck,Hmox1,Itgam,Itgb2,Lrp4,Myof,Plpp2,Plvap,Ptgs2,Sele,Slc2a1,Src,Tgfbr1,Tgfbr2	Hck,Itgb2,Myof,Sele
vacuolar lumen	0.0132	1	Acp2,Cln5,Gba,Lamp2,Neu1,Plbd2,Pld3	n/a (just one condition)
smooth muscle contractile fiber	0.0133	1	Acta2,Myh11,Npnt	n/a (just one condition)
brush border	0.0133	1	Actr3,Anpep,B4galt1,Coro2a,Ddi2,Diaph1,Eps8,Gna13,Itpr3,Lima1,Myh9,Myo1e,Pik3cb,Plec,Ralgds,Rgs19,Slc11a2,Slc9a3r1,Snx5	n/a (just one condition)
synaptic membrane	0.014	1	Adgrl1,Ank2,Atp2b4,Cacna1c,Cacna1d,Cacna2d1,Cpe,Dmd,Igsf9b,Itga8,Itgb1,Kcnd3,Kcnma1,Ncam1,Ptprz1,Rgs7bp,Scn2a1,Slc6a9,Slc8a1,Slc8a2,Sspn,Syne1	n/a (just one condition)
A band	0.014	1	Ank2,Dst,Myom1,Ppp1r12a,Ppp1r12b,Slmap	n/a (just one condition)
cytoplasmic vesicle membrane	0.0145	2	Abhd2,Adam8,Anxa1,Anxa3,Ap1s2,Ap2s1,Aqp5,Atp6v0a1,B2m,Bace1,Cd38,Cemip,Clta,Dab2,Furin,Gpnmb,H2-D1,H2-K1,H2-T23,Itpr3,Kdelr3,Lamp1,Lamp2,March1,Mctp1,Moxd1,Mpeg1,Msn,Myof,Necap2,Pi4k2a,Pla1a,Ptprs,Rab11fip5,Rab20,Rab27b,Rab31,Rab32,Rab7b,Rab8b,Scamp5,Sec16b,Sec61a1,Selp,Slc11a1,Snx5,Sparc,Stx3,Stxbp2,Tlr1,Tlr2,Tlr6,Tmed3,Trf,Trpm2,Vopp1,Wfs1,Wls	Adam8,Anxa1,Ap1s2,Atp6v0a1,Cd38,Cemip,Dab2,Gpnmb,Lamp2,Moxd1,Mpeg1,Myof,Pi4k2a,Rab11fip5,Rab31,Rab7b,Rab8b,Selp,Slc11a1,Snx5,Tlr2,Wfs1
trans-Golgi network	0.0147	2	Adam10,Arap1,Atp11a,Bace1,Bok,Chst2,Cln3,Cpd,Furin,Gba,Gcnt1,Grn,Gsap,Igf2r,Lamp2,M6pr,March1,Pi4k2a,Pld4,Plod3,Postn,Pqlc1,Rab29,Rab31,Rab32,Rab7b,Scamp5,Slc11a2,Tgfb2,Tgfbi,Tmem165,Wls	Arap1,Chst2,Cpd,Gba,Grn,Igf2r,Lamp2,Pi4k2a,Pqlc1,Rab29,Rab31,Rab7b
intrinsic component of endoplasmic reticulum membrane	0.0147	1	Acer3,B2m,Calr,Cln3,Cyp2e1,Dhrs9,Elovl1,Ern1,Esyt1,Fam134b,H2-D1,H2-K1,H2-T23,Itpr3,Pigs,Rnf180,Samd8,Slc37a2,Tmem173,Wfs1	n/a (just one condition)
cytoplasmic side of membrane	0.0154	1	Atp2b1,C2cd2l,Cnr2,Cyth1,Esyt1,Fes,Fgr,Gm2a,Gna13,Gna15,Gngt2,Hck,Iqgap1,Kcnab2,Ldlrap1,Litaf,Lyn,Ptk2b,Ptpn1,Rasa3,Rgs1,Snx5,Stac2	n/a (just one condition)
tetraspanin-enriched microdomain	0.0156	1	Adam10,Pdpn,Samhd1,Scimp,Tspan14	n/a (just one condition)
lamellipodium membrane	0.0156	1	Cd44,Cfl1,Epha2,Pdpn,Piezo1,Plxnd1,Slc39a6	n/a (just one condition)
glutamatergic synapse	0.0158	1	Actn1,Adgrl1,Apoe,Arhgef2,Atp2b4,Cacna1c,Cacna2d1,Dlg3,Flna,Gm7694,Gucy1a3,Gucy1b3,Itgb1,Kcnma1,Myh10,Ncam1,Ncs1,Ngef,Ptprz1,Rgs7bp,Scn2a1,Tanc2,Tnik	n/a (just one condition)
cluster of actin-based cell projections	0.0164	1	Actr3,Anpep,B4galt1,Ceacam16,Coro2a,Ddi2,Diaph1,Eps8,Gna13,Itpr3,Lima1,Mcoln3,Mpp1,Myh9,Myo1e,Myo7a,Pik3cb,Plec,Ralgds,Rgs19,Slc11a2,Slc9a3r1,Snx5,Zswim6	n/a (just one condition)
mitochondrion	0.0166	1	Cars2,Chchd4,Hccs,Mrpl12,Mrpl15,Mrpl20,Ndufaf4,Rmnd1,Slc25a17,Timm8a1,Tomm5,Tsfm,Uqcrh	n/a (just one condition)
intrinsic component of presynaptic membrane	0.0168	1	Adgrl1,Atp2b4,Cacna1c,Cacna1d,Cacna2d1,Kcnma1,Ncam1,Rgs7bp,Scn2a1,Slc6a9	n/a (just one condition)
cation channel complex	0.0179	1	Cacna1c,Cacna1d,Cacna2d1,Cacnb2,Dlg3,Kcnab1,Kcnd3,Kcnh2,Kcnip1,Kcnip4,Kcnma1,Kcnmb1,Scn2a1	n/a (just one condition)
clathrin-coated pit	0.0182	1	Ap1s2,Ap2s1,Arrb1,Arrb2,Cemip,Clta,Dab2,Lrp1,Lrp12,Sele,Sphk1,Trf	n/a (just one condition)
Golgi cisterna	0.0189	1	Asap2,B4galt2,Chsy1,Csgalnact2,Fut10,Gal3st3,Golim4,Pcsk5,Sorl1	n/a (just one condition)
high-density lipoprotein particle	0.0192	1	Apoc1,Apoe	n/a (just one condition)
very-low-density lipoprotein particle	0.0192	1	Apoc1,Apoe	n/a (just one condition)
autolysosome	0.0203	1	Cln3,Fth1,Ftl1,Lamp1,Lamp2	n/a (just one condition)
podosome core	0.0209	1	Actr2,Actr3,Arpc2	n/a (just one condition)
mast cell granule	0.0218	1	Anxa1,Btk,Cd300a,Lat2,Lyn,Milr1,Srgn	n/a (just one condition)
N-terminal protein acetyltransferase complex	0.0224	1	Naa20,Naa30,Naa50	n/a (just one condition)
endosome lumen	0.0227	1	Cd63,Ctss,Lrpap1,Ngf	n/a (just one condition)
integral component of vacuolar membrane	0.0229	1	Atp13a2,Entpd4,Lamp2,Npc1	n/a (just one condition)
lysosomal lumen	0.0229	2	Acp2,Epdr1,Gba,Lamp2,Neu1,Plbd2,Pld3	Acp2,Gba,Lamp2,Pld3
dendritic shaft	0.0236	1	Arhgef2,Cacna1c,Dlg3,Flna,Map1a,Rgs7bp,Slc8a1	n/a (just one condition)
myosin filament	0.0257	1	Actg2,Myh10,Myh11,Myom1	n/a (just one condition)
extrinsic component of endosome membrane	0.0263	2	Anxa1,Snx1,Snx5,Wdr81,Wdr91	Anxa1,Snx1,Snx5,Wdr91
endoplasmic reticulum chaperone complex	0.0263	1	Dnajb11,Hyou1,Pdia4,Pdia6,Sdf2l1	n/a (just one condition)
Golgi cisterna membrane	0.027	1	Asap2,B4galt2,Chsy1,Csgalnact2,Fut10,Gal3st3,Golim4	n/a (just one condition)
extrinsic component of plasma membrane	0.0271	1	Anxa1,Anxa2,Cnr2,Cyth1,Esyt1,Fes,Fgr,Gna13,Gna15,Gngt2,Hck,Iqgap1,Kcnab2,Lyn,Mfge8,Olr1,Ptk2b,Rgs1,Snx5,St14,Stac2,Trf	n/a (just one condition)
leading edge membrane	0.0283	1	Arpc2,Atp2b1,Atp6ap2,Cacna1d,Cd44,Cfl1,Coro1c,Fgr,Itga5,Itgav,Lcp1,Mcoln3,Pdpn,Plek,Slc39a6,Src,Wls	n/a (just one condition)
platelet alpha granule	0.0285	1	F5,Selp,Sparc,Thbs1,Thbs2	n/a (just one condition)
voltage-gated potassium channel complex	0.0288	1	Kcnab1,Kcnd3,Kcnh2,Kcnip1,Kcnip4,Kcnma1,Kcnmb1	n/a (just one condition)
integral component of synaptic membrane	0.0331	1	Adgrl1,Atp2b4,Cacna1c,Cacna1d,Itgb1,Kcnd3,Kcnma1,Ncam1,Ptprz1,Scn2a1,Slc6a9,Slc8a1,Slc8a2	n/a (just one condition)
azurophil granule	0.0339	1	Hexa,Hexb,Nos1,Stx3,Stxbp2	n/a (just one condition)
early phagosome	0.0339	2	Rab31,Syk,Tlr7,Tlr9,Unc93b1	Syk,Tlr9,Unc93b1
caveola	0.0366	2	Bmpr1a,Cacna1c,Cav3,Coro1c,Efna5,F2r,Fam198a,Hck,Hmox1,Kcnd3,Kcnma1,Myof,Plpp2,Ptgs2,Sele,Slc2a1,Src,Tgfbr1	Tgfbr1
integral component of endoplasmic reticulum membrane	0.0367	1	Acer3,B2m,Calr,Cln3,Dhrs9,Elovl1,Ern1,Esyt1,Fam134b,H2-D1,H2-K1,H2-T23,Itpr3,Pigs,Samd8,Slc37a2,Tmem173,Wfs1	n/a (just one condition)
interstitial matrix	0.0414	1	Col14a1,Egflam,Smoc2	n/a (just one condition)
site of polarized growth	0.0414	1	3110043O21Rik,Arpc3,Arpc5,Basp1,Cfl1,Clu,Cotl1,Cpeb4,Ctsz,Cxcr4,Cyfip1,Eps8,Fkbp15,Hcls1,Iqgap1,Itga4,Lrp1,Pi4k2a,Prex1,Psen2,Ptk2b,Shtn1,Stx3,Tpm3,Trpv2	n/a (just one condition)
postsynaptic membrane	0.044	1	Ank2,Cacna1c,Cacna2d1,Dmd,Igsf9b,Itgb1,Kcnd3,Kcnma1,Ncam1,Ptprz1,Rgs7bp,Slc6a9,Slc8a1,Slc8a2,Sspn,Syne1	n/a (just one condition)
collagen type I trimer	0.0454	1	Col1a1,Col1a2	n/a (just one condition)
