# Supplementary material for: reString: an open-source Python software to perform automatic functional enrichment retrieval, results aggregation and data visualization
Source: Sci Rep. 2021 Dec 6;11:23458. doi: 10.1038/s41598-021-02528-0 (PMC8648753; doi:10.1038/s41598-021-02528-0)
Supplement: Supplementary file 1 — Supplementary Information 1. [file 41598_2021_2528_MOESM1_ESM.zip › Supplemental DataSets/downregulated/treatment_t1_green_VS_treatment_t1_red_FC/DOWN_enrichment.Process.tsv]

#term ID	term description	observed gene count	background gene count	false discovery rate	matching proteins in your network (IDs)	matching proteins in your network (labels)
GO:0007275	multicellular organism development	189	4921	5.45e-15	Ncs1,Ltbp1,Srpk3,Tgfb3,Cnn2,Ephb3,Tgfbr1,Xk,Jph2,Hey2,Csrp2,Wif1,Id2,Actn1,Id4,Emb,Thrb,Vcl,Nkx3-1,Mylk,Lbh,Twsg1,Dpysl3,Pcsk5,Efhc2,Bbs4,Prdx4,Serpine2,Efhd1,Rab17,Mr1,Mark1,Itga8,Scn2a1,Itgav,Tyro3,Smad9,Tspan2,Arhgef2,Ptbp2,Bmpr1b,B4galt2,Dock7,Sema3c,Sema3d,Prdm16,Evc,Ift81,Foxp2,Wnt16,Dkk3,Tub,Fgf13,Pls3,Flna,Pdlim3,Jam3,Clmp,Mcam,Kank2,Tbx18,Mlh1,Bmpr1a,Ky,Tbata,Cdh6,Nexn,Tgfbi,Rag2,Creb5,L…	Ncs1,Ltbp1,Srpk3,Tgfb3,Cnn2,Ephb3,Tgfbr1,Xk,Jph2,Hey2,Csrp2,Wif1,Id2,Actn1,Id4,Emb,Thrb,Vcl,Nkx3-1,Mylk,Lbh,Twsg1,Dpysl3,Pcsk5,Efhc2,Bbs4,Prdx4,Serpine2,Efhd1,Rab17,Mr1,Mark1,Itga8,Scn2a1,Itgav,Tyro3,Smad9,Tspan2,Arhgef2,Ptbp2,Bmpr1b,B4galt2,Dock7,Sema3c,Sema3d,Prdm16,Evc,Ift81,Foxp2,Wnt16,Dkk3,Tub,Fgf13,Pls3,Flna,Pdlim3,Jam3,Clmp,Mcam,Kank2,Tbx18,Mlh1,Bmpr1a,Ky,Tbata,Cdh6,Nexn,Tgfbi,Rag2,Creb5,L…
GO:0048856	anatomical structure development	198	5258	5.45e-15	Ncs1,Ltbp1,Srpk3,Tgfb3,Cnn2,Ephb3,Tgfbr1,Xk,Jph2,Hey2,Csrp2,Wif1,Fam84a,Id2,Actn1,Id4,Emb,Thrb,Vcl,Nkx3-1,Mylk,Lbh,Twsg1,Dpysl3,Pcsk5,Efhc2,Bbs4,Prdx4,Serpine2,Efhd1,Rab17,Csrp1,Mr1,Mark1,Itga8,Scn2a1,Itgav,Tyro3,Smad9,Tspan2,Arhgef2,Ptbp2,Bmpr1b,B4galt2,Dock7,Sema3c,Sema3d,Prdm16,Evc,Ift81,Foxp2,Wnt16,Dkk3,Tub,Fgf13,Pls3,Flna,Pdlim3,Jam3,Clmp,Tagln,Mcam,Kank2,Tbx18,Mlh1,Bmpr1a,Pgm5,Ky,Tbata,Cdh6…	Ncs1,Ltbp1,Srpk3,Tgfb3,Cnn2,Ephb3,Tgfbr1,Xk,Jph2,Hey2,Csrp2,Wif1,Fam84a,Id2,Actn1,Id4,Emb,Thrb,Vcl,Nkx3-1,Mylk,Lbh,Twsg1,Dpysl3,Pcsk5,Efhc2,Bbs4,Prdx4,Serpine2,Efhd1,Rab17,Csrp1,Mr1,Mark1,Itga8,Scn2a1,Itgav,Tyro3,Smad9,Tspan2,Arhgef2,Ptbp2,Bmpr1b,B4galt2,Dock7,Sema3c,Sema3d,Prdm16,Evc,Ift81,Foxp2,Wnt16,Dkk3,Tub,Fgf13,Pls3,Flna,Pdlim3,Jam3,Clmp,Tagln,Mcam,Kank2,Tbx18,Mlh1,Bmpr1a,Pgm5,Ky,Tbata,Cdh6…
GO:0032502	developmental process	203	5629	4.87e-14	Ncs1,Ltbp1,Srpk3,Tgfb3,Cnn2,Ephb3,Tgfbr1,Fads1,Xk,Jph2,Hey2,Csrp2,Wif1,Fam84a,Id2,Actn1,Id4,Emb,Thrb,Vcl,Nkx3-1,Mylk,Lbh,Twsg1,Dpysl3,Pcsk5,Efhc2,Bbs4,Prdx4,Serpine2,Efhd1,Rab17,Csrp1,Mr1,Mark1,Itga8,Scn2a1,Itgav,Tyro3,Smad9,Tspan2,Arhgef2,Ptbp2,Bmpr1b,B4galt2,Dock7,Sema3c,Sema3d,Prdm16,Evc,Ift81,Foxp2,Wnt16,Dkk3,Tub,Fgf13,Pls3,Flna,Pdlim3,Jam3,Clmp,Tagln,Mcam,Kank2,Tbx18,Mlh1,Bmpr1a,Pgm5,Ky,Tbat…	Ncs1,Ltbp1,Srpk3,Tgfb3,Cnn2,Ephb3,Tgfbr1,Fads1,Xk,Jph2,Hey2,Csrp2,Wif1,Fam84a,Id2,Actn1,Id4,Emb,Thrb,Vcl,Nkx3-1,Mylk,Lbh,Twsg1,Dpysl3,Pcsk5,Efhc2,Bbs4,Prdx4,Serpine2,Efhd1,Rab17,Csrp1,Mr1,Mark1,Itga8,Scn2a1,Itgav,Tyro3,Smad9,Tspan2,Arhgef2,Ptbp2,Bmpr1b,B4galt2,Dock7,Sema3c,Sema3d,Prdm16,Evc,Ift81,Foxp2,Wnt16,Dkk3,Tub,Fgf13,Pls3,Flna,Pdlim3,Jam3,Clmp,Tagln,Mcam,Kank2,Tbx18,Mlh1,Bmpr1a,Pgm5,Ky,Tbat…
GO:0048731	system development	171	4350	4.87e-14	Ncs1,Ltbp1,Srpk3,Tgfb3,Cnn2,Ephb3,Tgfbr1,Xk,Hey2,Id2,Actn1,Id4,Emb,Thrb,Vcl,Nkx3-1,Mylk,Lbh,Twsg1,Dpysl3,Pcsk5,Efhc2,Bbs4,Prdx4,Serpine2,Efhd1,Rab17,Mr1,Mark1,Itga8,Scn2a1,Itgav,Tyro3,Smad9,Tspan2,Arhgef2,Ptbp2,Bmpr1b,B4galt2,Dock7,Sema3c,Sema3d,Prdm16,Evc,Foxp2,Wnt16,Tub,Fgf13,Pls3,Flna,Pdlim3,Jam3,Clmp,Mcam,Kank2,Tbx18,Mlh1,Bmpr1a,Ky,Nexn,Tgfbi,Rag2,Creb5,Lrrc17,Cspg4,Syne1,Npnt,Brip1,Hdac11,Tg…	Ncs1,Ltbp1,Srpk3,Tgfb3,Cnn2,Ephb3,Tgfbr1,Xk,Hey2,Id2,Actn1,Id4,Emb,Thrb,Vcl,Nkx3-1,Mylk,Lbh,Twsg1,Dpysl3,Pcsk5,Efhc2,Bbs4,Prdx4,Serpine2,Efhd1,Rab17,Mr1,Mark1,Itga8,Scn2a1,Itgav,Tyro3,Smad9,Tspan2,Arhgef2,Ptbp2,Bmpr1b,B4galt2,Dock7,Sema3c,Sema3d,Prdm16,Evc,Foxp2,Wnt16,Tub,Fgf13,Pls3,Flna,Pdlim3,Jam3,Clmp,Mcam,Kank2,Tbx18,Mlh1,Bmpr1a,Ky,Nexn,Tgfbi,Rag2,Creb5,Lrrc17,Cspg4,Syne1,Npnt,Brip1,Hdac11,Tg…
GO:0050793	regulation of developmental process	121	2669	8.47e-13	Ncs1,Tgfb3,Ephb3,Tgfbr1,Xk,Jph2,Hey2,Nuak1,Wif1,Id2,Id4,Thrb,Vcl,Nkx3-1,Lbh,Twsg1,Bambi,Dpysl3,Efhc2,Bbs4,Serpine2,Rab17,Mark1,Ccdc3,Rgs4,Grb14,Itgav,Smad9,Arhgef2,F3,Bmpr1b,Dock7,Sema3c,Sema3d,Prdm16,Foxp2,Fgf13,Flna,Tbx18,Mlh1,Bmpr1a,Rag2,Lrrc17,Cspg4,Syne1,Npnt,Tgfb2,Zfhx3,Cobl,Fgf1,Fgl2,Phldb2,Pdlim7,Atp1b2,Mustn1,Cpe,Nfib,Nov,Napepld,Osr1,Nrep,Sorl1,Hmgn1,Fat4,Map6,Epha3,Ngef,Cdc42ep3,Map1b,…	Ncs1,Tgfb3,Ephb3,Tgfbr1,Xk,Jph2,Hey2,Nuak1,Wif1,Id2,Id4,Thrb,Vcl,Nkx3-1,Lbh,Twsg1,Bambi,Dpysl3,Efhc2,Bbs4,Serpine2,Rab17,Mark1,Ccdc3,Rgs4,Grb14,Itgav,Smad9,Arhgef2,F3,Bmpr1b,Dock7,Sema3c,Sema3d,Prdm16,Foxp2,Fgf13,Flna,Tbx18,Mlh1,Bmpr1a,Rag2,Lrrc17,Cspg4,Syne1,Npnt,Tgfb2,Zfhx3,Cobl,Fgf1,Fgl2,Phldb2,Pdlim7,Atp1b2,Mustn1,Cpe,Nfib,Nov,Napepld,Osr1,Nrep,Sorl1,Hmgn1,Fat4,Map6,Epha3,Ngef,Cdc42ep3,Map1b,…
GO:0032501	multicellular organismal process	214	6272	1.05e-12	Ncs1,Ltbp1,Srpk3,Tgfb3,Cnn2,Ephb3,Tgfbr1,Xk,Jph2,Hey2,Kcnmb1,Csrp2,Wif1,Id2,Actn1,Id4,Emb,Thrb,Vcl,Nkx3-1,Fbxo32,Endou,Mylk,Lbh,Twsg1,Dpysl3,Pcsk5,Efhc2,Bbs4,Prdx4,Serpine2,Efhd1,Rab17,Mr1,Mark1,Itga8,Scn2a1,Itgav,Tyro3,Smad9,Tspan2,Arhgef2,F3,Ptbp2,Bmpr1b,B4galt2,Dock7,Sema3c,Sema3d,Prdm16,Evc,Ift81,Foxp2,Wnt16,Dkk3,Tub,Fgf13,Pls3,Flna,Pdlim3,Jam3,Clmp,Bace1,Mcam,Kank2,Tbx18,Mlh1,Bmpr1a,Ky,Tbata…	Ncs1,Ltbp1,Srpk3,Tgfb3,Cnn2,Ephb3,Tgfbr1,Xk,Jph2,Hey2,Kcnmb1,Csrp2,Wif1,Id2,Actn1,Id4,Emb,Thrb,Vcl,Nkx3-1,Fbxo32,Endou,Mylk,Lbh,Twsg1,Dpysl3,Pcsk5,Efhc2,Bbs4,Prdx4,Serpine2,Efhd1,Rab17,Mr1,Mark1,Itga8,Scn2a1,Itgav,Tyro3,Smad9,Tspan2,Arhgef2,F3,Ptbp2,Bmpr1b,B4galt2,Dock7,Sema3c,Sema3d,Prdm16,Evc,Ift81,Foxp2,Wnt16,Dkk3,Tub,Fgf13,Pls3,Flna,Pdlim3,Jam3,Clmp,Bace1,Mcam,Kank2,Tbx18,Mlh1,Bmpr1a,Ky,Tbata…
GO:0009653	anatomical structure morphogenesis	107	2244	2.25e-12	Tgfb3,Ephb3,Tgfbr1,Hey2,Fam84a,Id2,Actn1,Id4,Emb,Thrb,Vcl,Nkx3-1,Mylk,Twsg1,Pcsk5,Bbs4,Serpine2,Csrp1,Itga8,Itgav,Tyro3,Smad9,Arhgef2,Bmpr1b,Dock7,Sema3c,Sema3d,Wnt16,Flna,Jam3,Mcam,Tbx18,Bmpr1a,Pgm5,Cdh6,Nexn,Tgfbi,Cspg4,Npnt,Tgfb2,Antxr1,Cobl,Fgf1,Ndp,Chsy1,Acta2,Mustn1,Cpe,Tulp1,Nfib,Nov,Osr1,Hmgn1,Fat4,Map6,Astn2,Epha3,Wls,Map1b,Sema5a,Rock1,Plxnb1,Postn,Myom1,Epha1,Actg2,Cav3,Efna5,Asph,Enah…	Tgfb3,Ephb3,Tgfbr1,Hey2,Fam84a,Id2,Actn1,Id4,Emb,Thrb,Vcl,Nkx3-1,Mylk,Twsg1,Pcsk5,Bbs4,Serpine2,Csrp1,Itga8,Itgav,Tyro3,Smad9,Arhgef2,Bmpr1b,Dock7,Sema3c,Sema3d,Wnt16,Flna,Jam3,Mcam,Tbx18,Bmpr1a,Pgm5,Cdh6,Nexn,Tgfbi,Cspg4,Npnt,Tgfb2,Antxr1,Cobl,Fgf1,Ndp,Chsy1,Acta2,Mustn1,Cpe,Tulp1,Nfib,Nov,Osr1,Hmgn1,Fat4,Map6,Astn2,Epha3,Wls,Map1b,Sema5a,Rock1,Plxnb1,Postn,Myom1,Epha1,Actg2,Cav3,Efna5,Asph,Enah…
GO:0050794	regulation of cellular process	284	9541	5.68e-12	Ncs1,Nalcn,Cnn1,Stk38l,Ltbp1,Srpk3,Tgfb3,Ssbp2,Cnn2,Ephb3,Ddah2,Tgfbr1,Xk,Rnd3,Jph2,Arhgef25,Hey2,Nuak1,Kcnmb1,Wif1,Id2,Actn1,Id4,Thrb,Vcl,Samd4,Nkx3-1,Fbxo32,Mpv17l,Mylk,Krt18,Lbh,Twsg1,Bambi,Dpysl3,Pcsk5,Efhc2,Bbs4,Prdx4,Rassf3,Serpine2,Efhd1,Rab17,Mr1,Mark1,Ccdc3,Rgs4,Rsu1,Itga8,Grb14,Scn2a1,Itgav,Tyro3,Pkia,Smad9,Gpsm2,Gucy1b3,Arhgef2,F3,Ptbp2,Bmpr1b,Dock7,Sema3c,Sema3d,Prdm16,Evc,Ift81,Foxp2…	Ncs1,Nalcn,Cnn1,Stk38l,Ltbp1,Srpk3,Tgfb3,Ssbp2,Cnn2,Ephb3,Ddah2,Tgfbr1,Xk,Rnd3,Jph2,Arhgef25,Hey2,Nuak1,Kcnmb1,Wif1,Id2,Actn1,Id4,Thrb,Vcl,Samd4,Nkx3-1,Fbxo32,Mpv17l,Mylk,Krt18,Lbh,Twsg1,Bambi,Dpysl3,Pcsk5,Efhc2,Bbs4,Prdx4,Rassf3,Serpine2,Efhd1,Rab17,Mr1,Mark1,Ccdc3,Rgs4,Rsu1,Itga8,Grb14,Scn2a1,Itgav,Tyro3,Pkia,Smad9,Gpsm2,Gucy1b3,Arhgef2,F3,Ptbp2,Bmpr1b,Dock7,Sema3c,Sema3d,Prdm16,Evc,Ift81,Foxp2…
GO:0007399	nervous system development	109	2358	6.74e-12	Ncs1,Ephb3,Tgfbr1,Xk,Hey2,Id2,Id4,Emb,Thrb,Vcl,Twsg1,Dpysl3,Efhc2,Bbs4,Serpine2,Efhd1,Rab17,Mark1,Itga8,Scn2a1,Tyro3,Smad9,Tspan2,Arhgef2,Ptbp2,Bmpr1b,B4galt2,Dock7,Sema3c,Sema3d,Prdm16,Foxp2,Wnt16,Fgf13,Flna,Jam3,Bmpr1a,Nexn,Cspg4,Syne1,Hdac11,Tgfb2,Zfhx3,Cobl,Atp1b2,Kcnab1,Tulp1,Nfib,Nrep,Sorl1,Fat4,2510009E07Rik,Map6,Astn2,Epha3,Ngef,Wls,Map1b,Sema5a,Rock1,Fut10,Camk2g,Plxnb1,Postn,Epha1,Prkg1…	Ncs1,Ephb3,Tgfbr1,Xk,Hey2,Id2,Id4,Emb,Thrb,Vcl,Twsg1,Dpysl3,Efhc2,Bbs4,Serpine2,Efhd1,Rab17,Mark1,Itga8,Scn2a1,Tyro3,Smad9,Tspan2,Arhgef2,Ptbp2,Bmpr1b,B4galt2,Dock7,Sema3c,Sema3d,Prdm16,Foxp2,Wnt16,Fgf13,Flna,Jam3,Bmpr1a,Nexn,Cspg4,Syne1,Hdac11,Tgfb2,Zfhx3,Cobl,Atp1b2,Kcnab1,Tulp1,Nfib,Nrep,Sorl1,Fat4,2510009E07Rik,Map6,Astn2,Epha3,Ngef,Wls,Map1b,Sema5a,Rock1,Fut10,Camk2g,Plxnb1,Postn,Epha1,Prkg1…
GO:0048468	cell development	89	1730	1.2e-11	Ephb3,Xk,Hey2,Id2,Actn1,Id4,Emb,Thrb,Vcl,Bbs4,Efhd1,Csrp1,Itga8,Itgav,Tyro3,Tspan2,Bmpr1b,Dock7,Sema3c,Sema3d,Prdm16,Flna,Jam3,Mlh1,Bmpr1a,Pgm5,Nexn,Cspg4,Dzip1,Brip1,Ank2,Hdac11,Tgfb2,Antxr1,Cobl,Bpgm,Chsy1,Acta2,Tulp1,Nfib,Osr1,Nrep,Fat4,Map6,Epha3,Map1b,Sema5a,Rock1,Plxnb1,Postn,Myom1,Epha1,Prkg1,Cav3,Efna5,Enah,Slc8a1,Dgkg,Itgb1,Myh11,Ptprz1,Map1a,Dst,Spint2,Pak6,Myh10,Unc5c,Gjc1,Hdgfrp3,Igsf…	Ephb3,Xk,Hey2,Id2,Actn1,Id4,Emb,Thrb,Vcl,Bbs4,Efhd1,Csrp1,Itga8,Itgav,Tyro3,Tspan2,Bmpr1b,Dock7,Sema3c,Sema3d,Prdm16,Flna,Jam3,Mlh1,Bmpr1a,Pgm5,Nexn,Cspg4,Dzip1,Brip1,Ank2,Hdac11,Tgfb2,Antxr1,Cobl,Bpgm,Chsy1,Acta2,Tulp1,Nfib,Osr1,Nrep,Fat4,Map6,Epha3,Map1b,Sema5a,Rock1,Plxnb1,Postn,Myom1,Epha1,Prkg1,Cav3,Efna5,Enah,Slc8a1,Dgkg,Itgb1,Myh11,Ptprz1,Map1a,Dst,Spint2,Pak6,Myh10,Unc5c,Gjc1,Hdgfrp3,Igsf…
GO:0030154	cell differentiation	145	3674	1.26e-11	Ncs1,Srpk3,Ephb3,Tgfbr1,Xk,Hey2,Csrp2,Id2,Actn1,Id4,Emb,Thrb,Vcl,Nkx3-1,Lbh,Twsg1,Dpysl3,Efhc2,Bbs4,Serpine2,Efhd1,Rab17,Csrp1,Mr1,Mark1,Itga8,Itgav,Tyro3,Tspan2,Arhgef2,Bmpr1b,Dock7,Sema3c,Sema3d,Prdm16,Ift81,Wnt16,Fgf13,Flna,Jam3,Tagln,Tbx18,Mlh1,Bmpr1a,Pgm5,Tbata,Nexn,Tgfbi,Rag2,Creb5,Cspg4,Syne1,Dzip1,Npnt,Pbxip1,Brip1,Ank2,Hdac11,Tgfb2,Zfhx3,Antxr1,Cobl,Fgf1,Pdlim7,Atp1b2,Bpgm,Kcnab1,Chsy1,A…	Ncs1,Srpk3,Ephb3,Tgfbr1,Xk,Hey2,Csrp2,Id2,Actn1,Id4,Emb,Thrb,Vcl,Nkx3-1,Lbh,Twsg1,Dpysl3,Efhc2,Bbs4,Serpine2,Efhd1,Rab17,Csrp1,Mr1,Mark1,Itga8,Itgav,Tyro3,Tspan2,Arhgef2,Bmpr1b,Dock7,Sema3c,Sema3d,Prdm16,Ift81,Wnt16,Fgf13,Flna,Jam3,Tagln,Tbx18,Mlh1,Bmpr1a,Pgm5,Tbata,Nexn,Tgfbi,Rag2,Creb5,Cspg4,Syne1,Dzip1,Npnt,Pbxip1,Brip1,Ank2,Hdac11,Tgfb2,Zfhx3,Antxr1,Cobl,Fgf1,Pdlim7,Atp1b2,Bpgm,Kcnab1,Chsy1,A…
GO:0051239	regulation of multicellular organismal process	132	3205	1.45e-11	Ncs1,Ltbp1,Tgfb3,Ephb3,Tgfbr1,Xk,Jph2,Hey2,Id2,Id4,Thrb,Vcl,Nkx3-1,Fbxo32,Lbh,Twsg1,Bambi,Dpysl3,Efhc2,Bbs4,Prdx4,Serpine2,Rab17,Mark1,Rgs4,Grb14,Itgav,Arhgef2,F3,Bmpr1b,Dock7,Sema3c,Sema3d,Prdm16,Foxp2,Lmcd1,Fgf13,Flna,Tbx18,Mlh1,Bmpr1a,Rag2,Lrrc17,Cspg4,Syne1,Npnt,Ank2,Tgfb2,Zfhx3,Cobl,Fgf1,Fgl2,Phldb2,Pdlim7,Atp1b2,Chsy1,Kcnh2,Mustn1,Cpe,Gucy1a3,Cacna2d1,Nfib,Nov,Osr1,Nrep,Sorl1,Fat4,Map6,Epha…	Ncs1,Ltbp1,Tgfb3,Ephb3,Tgfbr1,Xk,Jph2,Hey2,Id2,Id4,Thrb,Vcl,Nkx3-1,Fbxo32,Lbh,Twsg1,Bambi,Dpysl3,Efhc2,Bbs4,Prdx4,Serpine2,Rab17,Mark1,Rgs4,Grb14,Itgav,Arhgef2,F3,Bmpr1b,Dock7,Sema3c,Sema3d,Prdm16,Foxp2,Lmcd1,Fgf13,Flna,Tbx18,Mlh1,Bmpr1a,Rag2,Lrrc17,Cspg4,Syne1,Npnt,Ank2,Tgfb2,Zfhx3,Cobl,Fgf1,Fgl2,Phldb2,Pdlim7,Atp1b2,Chsy1,Kcnh2,Mustn1,Cpe,Gucy1a3,Cacna2d1,Nfib,Nov,Osr1,Nrep,Sorl1,Fat4,Map6,Epha…
GO:0048699	generation of neurons	86	1660	1.99e-11	Ncs1,Ephb3,Tgfbr1,Xk,Hey2,Id2,Id4,Emb,Thrb,Vcl,Dpysl3,Efhc2,Bbs4,Serpine2,Efhd1,Rab17,Mark1,Tspan2,Arhgef2,Bmpr1b,Dock7,Sema3c,Sema3d,Wnt16,Fgf13,Flna,Jam3,Bmpr1a,Nexn,Cspg4,Syne1,Tgfb2,Zfhx3,Cobl,Atp1b2,Tulp1,Nfib,Nrep,Sorl1,Fat4,Map6,Astn2,Epha3,Ngef,Map1b,Sema5a,Rock1,Camk2g,Plxnb1,Postn,Epha1,Prkg1,Fam19a1,Efna5,Enah,Hhip,Dgkg,Itgb1,Ptprz1,Map1a,Dst,Pak6,Tanc2,Myh10,Unc5c,Hdgfrp3,Eml1,Igsf9,N…	Ncs1,Ephb3,Tgfbr1,Xk,Hey2,Id2,Id4,Emb,Thrb,Vcl,Dpysl3,Efhc2,Bbs4,Serpine2,Efhd1,Rab17,Mark1,Tspan2,Arhgef2,Bmpr1b,Dock7,Sema3c,Sema3d,Wnt16,Fgf13,Flna,Jam3,Bmpr1a,Nexn,Cspg4,Syne1,Tgfb2,Zfhx3,Cobl,Atp1b2,Tulp1,Nfib,Nrep,Sorl1,Fat4,Map6,Astn2,Epha3,Ngef,Map1b,Sema5a,Rock1,Camk2g,Plxnb1,Postn,Epha1,Prkg1,Fam19a1,Efna5,Enah,Hhip,Dgkg,Itgb1,Ptprz1,Map1a,Dst,Pak6,Tanc2,Myh10,Unc5c,Hdgfrp3,Eml1,Igsf9,N…
GO:0050789	regulation of biological process	290	9973	2.88e-11	Ncs1,Nalcn,Cnn1,Stk38l,Ltbp1,Srpk3,Tgfb3,Ssbp2,Cnn2,Ephb3,Ddah2,Tgfbr1,Xk,Rnd3,Jph2,Arhgef25,Hey2,Nuak1,Kcnmb1,Wif1,Id2,Actn1,Id4,Thrb,Vcl,Samd4,Nkx3-1,Fbxo32,Mpv17l,Mylk,Krt18,Lbh,Twsg1,Bambi,Dpysl3,Pcsk5,Efhc2,Bbs4,Prdx4,Rassf3,Serpine2,Efhd1,Rab17,Mr1,Mark1,Ccdc3,Rgs4,Rsu1,Itga8,Grb14,Scn2a1,Itgav,Tyro3,Pkia,Smad9,Gpsm2,Gucy1b3,Arhgef2,F3,Ptbp2,Bmpr1b,Dock7,Sema3c,Sema3d,Prdm16,Evc,Ift81,Foxp2…	Ncs1,Nalcn,Cnn1,Stk38l,Ltbp1,Srpk3,Tgfb3,Ssbp2,Cnn2,Ephb3,Ddah2,Tgfbr1,Xk,Rnd3,Jph2,Arhgef25,Hey2,Nuak1,Kcnmb1,Wif1,Id2,Actn1,Id4,Thrb,Vcl,Samd4,Nkx3-1,Fbxo32,Mpv17l,Mylk,Krt18,Lbh,Twsg1,Bambi,Dpysl3,Pcsk5,Efhc2,Bbs4,Prdx4,Rassf3,Serpine2,Efhd1,Rab17,Mr1,Mark1,Ccdc3,Rgs4,Rsu1,Itga8,Grb14,Scn2a1,Itgav,Tyro3,Pkia,Smad9,Gpsm2,Gucy1b3,Arhgef2,F3,Ptbp2,Bmpr1b,Dock7,Sema3c,Sema3d,Prdm16,Evc,Ift81,Foxp2…
GO:0022008	neurogenesis	89	1784	4.12e-11	Ncs1,Ephb3,Tgfbr1,Xk,Hey2,Id2,Id4,Emb,Thrb,Vcl,Dpysl3,Efhc2,Bbs4,Serpine2,Efhd1,Rab17,Mark1,Tspan2,Arhgef2,Bmpr1b,Dock7,Sema3c,Sema3d,Prdm16,Wnt16,Fgf13,Flna,Jam3,Bmpr1a,Nexn,Cspg4,Syne1,Hdac11,Tgfb2,Zfhx3,Cobl,Atp1b2,Tulp1,Nfib,Nrep,Sorl1,Fat4,Map6,Astn2,Epha3,Ngef,Map1b,Sema5a,Rock1,Camk2g,Plxnb1,Postn,Epha1,Prkg1,Fam19a1,Efna5,Enah,Hhip,Tacc2,Dgkg,Itgb1,Ptprz1,Map1a,Dst,Pak6,Tanc2,Myh10,Unc5c,…	Ncs1,Ephb3,Tgfbr1,Xk,Hey2,Id2,Id4,Emb,Thrb,Vcl,Dpysl3,Efhc2,Bbs4,Serpine2,Efhd1,Rab17,Mark1,Tspan2,Arhgef2,Bmpr1b,Dock7,Sema3c,Sema3d,Prdm16,Wnt16,Fgf13,Flna,Jam3,Bmpr1a,Nexn,Cspg4,Syne1,Hdac11,Tgfb2,Zfhx3,Cobl,Atp1b2,Tulp1,Nfib,Nrep,Sorl1,Fat4,Map6,Astn2,Epha3,Ngef,Map1b,Sema5a,Rock1,Camk2g,Plxnb1,Postn,Epha1,Prkg1,Fam19a1,Efna5,Enah,Hhip,Tacc2,Dgkg,Itgb1,Ptprz1,Map1a,Dst,Pak6,Tanc2,Myh10,Unc5c,…
GO:0007155	cell adhesion	53	744	4.33e-11	Bcam,Ephb3,Nuak1,Actn1,Emb,Vcl,Itga8,Itgav,Tyro3,Jam3,Mcam,Pgm5,Lpp,Cdh6,Nexn,Tgfbi,Npnt,Podxl2,Cercam,Tgfb2,Itga9,Antxr1,Atp1b2,Nov,Fat4,Astn2,Epha3,Rock1,Postn,Epha1,Efna5,Emp2,Dlg3,Itgb1,Dst,Col6a6,Myh10,Pkp4,Col15a1,Ctnna3,Fblim1,Igsf9,Col4a3,Fzd7,Col19a1,Dsp,Igsf9b,Lphn1,Ihh,Thbs2,Unc5d,Cd200,Ncam1	Bcam,Ephb3,Nuak1,Actn1,Emb,Vcl,Itga8,Itgav,Tyro3,Jam3,Mcam,Pgm5,Lpp,Cdh6,Nexn,Tgfbi,Npnt,Podxl2,Cercam,Tgfb2,Itga9,Antxr1,Atp1b2,Nov,Fat4,Astn2,Epha3,Rock1,Postn,Epha1,Efna5,Emp2,Dlg3,Itgb1,Dst,Col6a6,Myh10,Pkp4,Col15a1,Ctnna3,Fblim1,Igsf9,Col4a3,Fzd7,Col19a1,Dsp,Igsf9b,Adgrl1,Ihh,Thbs2,Unc5d,Cd200,Ncam1
GO:0060537	muscle tissue development	35	336	5.78e-11	Srpk3,Tgfbr1,Xk,Hey2,Id2,Mylk,Csrp1,Itga8,Sema3c,Foxp2,Tbx18,Bmpr1a,Pgm5,Tgfb2,Fgf1,Kcnab1,Osr1,Myom1,Prkg1,Cav3,Sgcg,Slc8a1,Itgb1,Myh11,Mbnl1,Myh10,Gjc1,Dmd,Col19a1,Fgfr2,Dsp,Svil,Ihh,Myl6,Mef2c	Srpk3,Tgfbr1,Xk,Hey2,Id2,Mylk,Csrp1,Itga8,Sema3c,Foxp2,Tbx18,Bmpr1a,Pgm5,Tgfb2,Fgf1,Kcnab1,Osr1,Myom1,Prkg1,Cav3,Sgcg,Slc8a1,Itgb1,Myh11,Mbnl1,Myh10,Gjc1,Dmd,Col19a1,Fgfr2,Dsp,Svil,Ihh,Myl6,Mef2c
GO:0045595	regulation of cell differentiation	91	1868	6.01e-11	Ncs1,Tgfb3,Ephb3,Tgfbr1,Xk,Hey2,Wif1,Id2,Id4,Thrb,Vcl,Lbh,Twsg1,Bambi,Dpysl3,Efhc2,Serpine2,Rab17,Mark1,Ccdc3,Rgs4,Grb14,Itgav,Smad9,Arhgef2,Bmpr1b,Dock7,Sema3c,Sema3d,Prdm16,Fgf13,Flna,Bmpr1a,Lrrc17,Cspg4,Syne1,Npnt,Tgfb2,Zfhx3,Cobl,Fgl2,Phldb2,Pdlim7,Atp1b2,Mustn1,Nov,Napepld,Osr1,Nrep,Sorl1,Fat4,Map6,Epha3,Ngef,Map1b,Pde5a,Sema5a,Rock1,Camk2g,Plxnb1,Postn,Fam19a1,Cav3,Efna5,Emp2,Rag1,Itgb1,Ptp…	Ncs1,Tgfb3,Ephb3,Tgfbr1,Xk,Hey2,Wif1,Id2,Id4,Thrb,Vcl,Lbh,Twsg1,Bambi,Dpysl3,Efhc2,Serpine2,Rab17,Mark1,Ccdc3,Rgs4,Grb14,Itgav,Smad9,Arhgef2,Bmpr1b,Dock7,Sema3c,Sema3d,Prdm16,Fgf13,Flna,Bmpr1a,Lrrc17,Cspg4,Syne1,Npnt,Tgfb2,Zfhx3,Cobl,Fgl2,Phldb2,Pdlim7,Atp1b2,Mustn1,Nov,Napepld,Osr1,Nrep,Sorl1,Fat4,Map6,Epha3,Ngef,Map1b,Pde5a,Sema5a,Rock1,Camk2g,Plxnb1,Postn,Fam19a1,Cav3,Efna5,Emp2,Rag1,Itgb1,Ptp…
GO:0009888	tissue development	85	1720	2.2e-10	Srpk3,Tgfbr1,Xk,Hey2,Id2,Id4,Thrb,Vcl,Nkx3-1,Mylk,Lbh,Twsg1,Bbs4,Serpine2,Csrp1,Itga8,Itgav,Smad9,Bmpr1b,Sema3c,Sema3d,Evc,Foxp2,Wnt16,Flna,Tagln,Kank2,Tbx18,Bmpr1a,Pgm5,Tgfbi,Creb5,Lrrc17,Cpq,Npnt,Tgfb2,Cobl,Fgf1,Kcnab1,Chsy1,Acta2,Mustn1,Nfib,Nov,Osr1,Fat4,Astn2,Epha3,Wls,Sema5a,Rock1,Postn,Myom1,Prkg1,Actg2,Cav3,Sgcg,Enah,Hhip,Phex,Slc8a1,Dlg3,Itgb1,Myh11,Il11ra1,Spint2,Mbnl1,Myh10,Unc5c,Gjc1,…	Srpk3,Tgfbr1,Xk,Hey2,Id2,Id4,Thrb,Vcl,Nkx3-1,Mylk,Lbh,Twsg1,Bbs4,Serpine2,Csrp1,Itga8,Itgav,Smad9,Bmpr1b,Sema3c,Sema3d,Evc,Foxp2,Wnt16,Flna,Tagln,Kank2,Tbx18,Bmpr1a,Pgm5,Tgfbi,Creb5,Lrrc17,Cpq,Npnt,Tgfb2,Cobl,Fgf1,Kcnab1,Chsy1,Acta2,Mustn1,Nfib,Nov,Osr1,Fat4,Astn2,Epha3,Wls,Sema5a,Rock1,Postn,Myom1,Prkg1,Actg2,Cav3,Sgcg,Enah,Hhip,Phex,Slc8a1,Dlg3,Itgb1,Myh11,Il11ra1,Spint2,Mbnl1,Myh10,Unc5c,Gjc1,…
GO:2000026	regulation of multicellular organismal development	98	2150	2.31e-10	Ncs1,Tgfb3,Ephb3,Tgfbr1,Xk,Jph2,Hey2,Id2,Id4,Thrb,Vcl,Nkx3-1,Lbh,Bambi,Dpysl3,Efhc2,Serpine2,Rab17,Mark1,Rgs4,Arhgef2,F3,Bmpr1b,Dock7,Sema3c,Sema3d,Prdm16,Foxp2,Fgf13,Flna,Tbx18,Mlh1,Bmpr1a,Lrrc17,Cspg4,Syne1,Tgfb2,Zfhx3,Cobl,Fgf1,Fgl2,Phldb2,Atp1b2,Mustn1,Cpe,Nfib,Osr1,Nrep,Sorl1,Fat4,Map6,Epha3,Ngef,Map1b,Sema5a,Rock1,Camk2g,Plxnb1,Epha1,Fam19a1,Cav3,Efna5,Emp2,Rag1,Hhip,Slc8a1,Itgb1,Ptprz1,Paw…	Ncs1,Tgfb3,Ephb3,Tgfbr1,Xk,Jph2,Hey2,Id2,Id4,Thrb,Vcl,Nkx3-1,Lbh,Bambi,Dpysl3,Efhc2,Serpine2,Rab17,Mark1,Rgs4,Arhgef2,F3,Bmpr1b,Dock7,Sema3c,Sema3d,Prdm16,Foxp2,Fgf13,Flna,Tbx18,Mlh1,Bmpr1a,Lrrc17,Cspg4,Syne1,Tgfb2,Zfhx3,Cobl,Fgf1,Fgl2,Phldb2,Atp1b2,Mustn1,Cpe,Nfib,Osr1,Nrep,Sorl1,Fat4,Map6,Epha3,Ngef,Map1b,Sema5a,Rock1,Camk2g,Plxnb1,Epha1,Fam19a1,Cav3,Efna5,Emp2,Rag1,Hhip,Slc8a1,Itgb1,Ptprz1,Paw…
GO:0000902	cell morphogenesis	51	739	3.14e-10	Ephb3,Fam84a,Id2,Actn1,Emb,Vcl,Itga8,Itgav,Tyro3,Arhgef2,Bmpr1b,Dock7,Sema3c,Sema3d,Flna,Cdh6,Nexn,Tgfb2,Antxr1,Cobl,Nfib,Map6,Epha3,Map1b,Sema5a,Rock1,Plxnb1,Postn,Epha1,Efna5,Enah,Itgb1,Ptprz1,Map1a,Dst,Spint2,Pak6,Myh10,Unc5c,Ntf3,Dmd,Fzd7,Fgfr2,Dact1,Tnik,Ihh,Unc5d,Ncam1,Rbfox2,Mef2c,Tet1	Ephb3,Fam84a,Id2,Actn1,Emb,Vcl,Itga8,Itgav,Tyro3,Arhgef2,Bmpr1b,Dock7,Sema3c,Sema3d,Flna,Cdh6,Nexn,Tgfb2,Antxr1,Cobl,Nfib,Map6,Epha3,Map1b,Sema5a,Rock1,Plxnb1,Postn,Epha1,Efna5,Enah,Itgb1,Ptprz1,Map1a,Dst,Spint2,Pak6,Myh10,Unc5c,Ntf3,Dmd,Fzd7,Fgfr2,Dact1,Tnik,Ihh,Unc5d,Ncam1,Rbfox2,Mef2c,Tet1
GO:0032879	regulation of localization	116	2806	4.51e-10	Ncs1,Nalcn,Tgfb3,Cnn2,Tgfbr1,Jph2,Kcnmb1,Actn1,Vcl,Nkx3-1,Mpv17l,Mylk,Dpysl3,Pcsk5,Bbs4,Serpine2,Rgs4,Scn2a1,Itgav,Pkia,Gpsm2,Arhgef2,F3,Dock7,Sema3c,Sema3d,Arhgef5,Tub,Fgf13,Pls3,Flna,Rrad,Jam3,Bace1,Mcam,Bmpr1a,Syt15,Nexn,Scai,Syne1,Ank2,Tgfb2,Fgf1,Phldb2,Atp1b2,Kcnab1,Kcnh2,Acta2,Tulp1,Cacna2d1,C1qtnf2,Nov,Osr1,Pam,Sorl1,Camk2n1,Astn2,Epha3,Wls,Map1b,Sema5a,Kcnip1,Ppp1r12a,Rock1,Camk2g,Plxnb1,…	Ncs1,Nalcn,Tgfb3,Cnn2,Tgfbr1,Jph2,Kcnmb1,Actn1,Vcl,Nkx3-1,Mpv17l,Mylk,Dpysl3,Pcsk5,Bbs4,Serpine2,Rgs4,Scn2a1,Itgav,Pkia,Gpsm2,Arhgef2,F3,Dock7,Sema3c,Sema3d,Arhgef5,Tub,Fgf13,Pls3,Flna,Rrad,Jam3,Bace1,Mcam,Bmpr1a,Syt15,Nexn,Scai,Syne1,Ank2,Tgfb2,Fgf1,Phldb2,Atp1b2,Kcnab1,Kcnh2,Acta2,Tulp1,Cacna2d1,C1qtnf2,Nov,Osr1,Pam,Sorl1,Camk2n1,Astn2,Epha3,Wls,Map1b,Sema5a,Kcnip1,Ppp1r12a,Rock1,Camk2g,Plxnb1,…
GO:0048666	neuron development	55	855	4.6e-10	Ephb3,Id2,Emb,Thrb,Vcl,Bbs4,Efhd1,Tspan2,Bmpr1b,Dock7,Sema3c,Sema3d,Jam3,Nexn,Cspg4,Tgfb2,Cobl,Tulp1,Nfib,Nrep,Fat4,Map6,Epha3,Map1b,Sema5a,Rock1,Plxnb1,Postn,Epha1,Prkg1,Efna5,Enah,Dgkg,Itgb1,Ptprz1,Map1a,Dst,Pak6,Myh10,Unc5c,Hdgfrp3,Igsf9,Ntf3,Dmd,Fgfr2,Dact1,Tnik,Ihh,Unc5d,Ncam1,Rbfox2,Mef2c,Tet1,Apoe,Pbx1	Ephb3,Id2,Emb,Thrb,Vcl,Bbs4,Efhd1,Tspan2,Bmpr1b,Dock7,Sema3c,Sema3d,Jam3,Nexn,Cspg4,Tgfb2,Cobl,Tulp1,Nfib,Nrep,Fat4,Map6,Epha3,Map1b,Sema5a,Rock1,Plxnb1,Postn,Epha1,Prkg1,Efna5,Enah,Dgkg,Itgb1,Ptprz1,Map1a,Dst,Pak6,Myh10,Unc5c,Hdgfrp3,Igsf9,Ntf3,Dmd,Fgfr2,Dact1,Tnik,Ihh,Unc5d,Ncam1,Rbfox2,Mef2c,Tet1,Apoe,Pbx1
GO:0000904	cell morphogenesis involved in differentiation	44	575	5.08e-10	Ephb3,Id2,Actn1,Emb,Vcl,Itga8,Itgav,Tyro3,Bmpr1b,Dock7,Sema3c,Sema3d,Flna,Nexn,Tgfb2,Antxr1,Cobl,Nfib,Map6,Epha3,Map1b,Sema5a,Rock1,Plxnb1,Epha1,Efna5,Enah,Itgb1,Ptprz1,Map1a,Dst,Spint2,Myh10,Unc5c,Ntf3,Fzd7,Fgfr2,Dact1,Ihh,Unc5d,Ncam1,Rbfox2,Mef2c,Tet1	Ephb3,Id2,Actn1,Emb,Vcl,Itga8,Itgav,Tyro3,Bmpr1b,Dock7,Sema3c,Sema3d,Flna,Nexn,Tgfb2,Antxr1,Cobl,Nfib,Map6,Epha3,Map1b,Sema5a,Rock1,Plxnb1,Epha1,Efna5,Enah,Itgb1,Ptprz1,Map1a,Dst,Spint2,Myh10,Unc5c,Ntf3,Fzd7,Fgfr2,Dact1,Ihh,Unc5d,Ncam1,Rbfox2,Mef2c,Tet1
GO:0065007	biological regulation	297	10591	7.75e-10	Ncs1,Nalcn,Cnn1,Stk38l,Ltbp1,Srpk3,Tgfb3,Ssbp2,Cnn2,Ephb3,Ddah2,Tgfbr1,Kdelr3,Xk,Rnd3,Jph2,Arhgef25,Hey2,Nuak1,Kcnmb1,Wif1,Id2,Actn1,Id4,Thrb,Vcl,Samd4,Nkx3-1,Fbxo32,Mpv17l,Mylk,Krt18,Lbh,Twsg1,Bambi,Dpysl3,Pcsk5,Efhc2,Bbs4,Prdx4,Rassf3,Serpine2,Efhd1,Rab17,Xpr1,Mr1,Mark1,Ccdc3,Rgs4,Rsu1,Itga8,Grb14,Scn2a1,Itgav,Tyro3,Pkia,Smad9,Gpsm2,Gucy1b3,Arhgef2,F3,Ptbp2,Bmpr1b,Slc6a9,Dock7,Sema3c,Sema3d,Prd…	Ncs1,Nalcn,Cnn1,Stk38l,Ltbp1,Srpk3,Tgfb3,Ssbp2,Cnn2,Ephb3,Ddah2,Tgfbr1,Kdelr3,Xk,Rnd3,Jph2,Arhgef25,Hey2,Nuak1,Kcnmb1,Wif1,Id2,Actn1,Id4,Thrb,Vcl,Samd4,Nkx3-1,Fbxo32,Mpv17l,Mylk,Krt18,Lbh,Twsg1,Bambi,Dpysl3,Pcsk5,Efhc2,Bbs4,Prdx4,Rassf3,Serpine2,Efhd1,Rab17,Xpr1,Mr1,Mark1,Ccdc3,Rgs4,Rsu1,Itga8,Grb14,Scn2a1,Itgav,Tyro3,Pkia,Smad9,Gpsm2,Gucy1b3,Arhgef2,F3,Ptbp2,Bmpr1b,Slc6a9,Dock7,Sema3c,Sema3d,Prd…
GO:0009987	cellular process	350	13330	1.01e-09	Ncs1,Nalcn,Cnn1,Stk38l,Ltbp1,Srpk3,Pnck,Fkbp7,Bcam,Tgfb3,Cnn2,Ephb3,Ddah2,Tgfbr1,Fads1,Kdelr3,Xk,Rnd3,Jph2,Hey2,Tube1,Nuak1,Kcnmb1,Csrp2,Wif1,Aldh1l2,Fam84a,Id2,Actn1,Galnt16,Id4,Emb,Thrb,Vcl,Samd4,Nkx3-1,Fbxo32,Endou,Mpv17l,Mylk,Krt18,Lbh,Twsg1,Bambi,Dpysl3,Slc6a7,Pcsk5,Pip5k1b,Efhc2,Bbs4,Prdx4,Prps2,Rassf3,Fam135a,Serpine2,Efhd1,Rab17,Csrp1,Xpr1,Mr1,Mark1,Rgs4,Rsu1,Itga8,Grb14,Scn2a1,Itgav,Tyro…	Ncs1,Nalcn,Cnn1,Stk38l,Ltbp1,Srpk3,Pnck,Fkbp7,Bcam,Tgfb3,Cnn2,Ephb3,Ddah2,Tgfbr1,Fads1,Kdelr3,Xk,Rnd3,Jph2,Hey2,Tube1,Nuak1,Kcnmb1,Csrp2,Wif1,Aldh1l2,Fam84a,Id2,Actn1,Galnt16,Id4,Emb,Thrb,Vcl,Samd4,Nkx3-1,Fbxo32,Endou,Mpv17l,Mylk,Krt18,Lbh,Twsg1,Bambi,Dpysl3,Slc6a7,Pcsk5,Pip5k1b,Efhc2,Bbs4,Prdx4,Prps2,Rassf3,Fam135a,Serpine2,Efhd1,Rab17,Csrp1,Xpr1,Mr1,Mark1,Rgs4,Rsu1,Itga8,Grb14,Scn2a1,Itgav,Tyro…
GO:0031175	neuron projection development	48	697	1.38e-09	Ephb3,Emb,Vcl,Bbs4,Efhd1,Tspan2,Bmpr1b,Dock7,Sema3c,Sema3d,Jam3,Nexn,Tgfb2,Cobl,Tulp1,Nfib,Nrep,Fat4,Map6,Epha3,Map1b,Sema5a,Rock1,Plxnb1,Postn,Epha1,Prkg1,Efna5,Enah,Itgb1,Ptprz1,Map1a,Dst,Pak6,Myh10,Unc5c,Hdgfrp3,Igsf9,Ntf3,Dmd,Fgfr2,Dact1,Tnik,Unc5d,Ncam1,Rbfox2,Tet1,Apoe	Ephb3,Emb,Vcl,Bbs4,Efhd1,Tspan2,Bmpr1b,Dock7,Sema3c,Sema3d,Jam3,Nexn,Tgfb2,Cobl,Tulp1,Nfib,Nrep,Fat4,Map6,Epha3,Map1b,Sema5a,Rock1,Plxnb1,Postn,Epha1,Prkg1,Efna5,Enah,Itgb1,Ptprz1,Map1a,Dst,Pak6,Myh10,Unc5c,Hdgfrp3,Igsf9,Ntf3,Dmd,Fgfr2,Dact1,Tnik,Unc5d,Ncam1,Rbfox2,Tet1,Apoe
GO:0051270	regulation of cellular component movement	60	1048	3.24e-09	Cnn2,Tgfbr1,Actn1,Vcl,Mylk,Dpysl3,Pcsk5,Bbs4,Itgav,Arhgef2,F3,Dock7,Sema3c,Sema3d,Fgf13,Flna,Jam3,Mcam,Bmpr1a,Nexn,Scai,Ank2,Tgfb2,Fgf1,Phldb2,Atp1b2,Acta2,Nov,Sorl1,Epha3,Sema5a,Rock1,Plxnb1,Postn,Epha1,Prkg1,Cav3,Emp2,Slc8a1,Itgb1,Ptprz1,Pawr,Spint2,Abcc1,Ctnna3,Unc5c,Synpo2,Rin2,Hdac9,Tmsb4x,Ntf3,Cacna1c,Bex4,Dsp,Atp2b4,Pdgfd,Unc5d,Cd200,Mef2c,Apoe	Cnn2,Tgfbr1,Actn1,Vcl,Mylk,Dpysl3,Pcsk5,Bbs4,Itgav,Arhgef2,F3,Dock7,Sema3c,Sema3d,Fgf13,Flna,Jam3,Mcam,Bmpr1a,Nexn,Scai,Ank2,Tgfb2,Fgf1,Phldb2,Atp1b2,Acta2,Nov,Sorl1,Epha3,Sema5a,Rock1,Plxnb1,Postn,Epha1,Prkg1,Cav3,Emp2,Slc8a1,Itgb1,Ptprz1,Pawr,Spint2,Abcc1,Ctnna3,Unc5c,Synpo2,Rin2,Hdac9,Tmsb4x,Ntf3,Cacna1c,Bex4,Dsp,Atp2b4,Pdgfd,Unc5d,Cd200,Mef2c,Apoe
GO:0120036	plasma membrane bounded cell projection organization	60	1072	7.56e-09	Ephb3,Emb,Vcl,Mylk,Bbs4,Efhd1,Rab17,Tspan2,Bmpr1b,Dock7,Sema3c,Sema3d,Ift81,Tub,Flna,Jam3,Nexn,Cspg4,Dzip1,Tgfb2,Cobl,Atp1b2,Tulp1,Nfib,Nrep,Fat4,Ift43,Map6,Epha3,Map1b,Sema5a,Rock1,Plxnb1,Postn,Epha1,Prkg1,Efna5,Emp2,Enah,Itgb1,Ptprz1,Map1a,Dst,Pak6,Myh10,Unc5c,Hdgfrp3,Klc3,Igsf9,Ntf3,Dmd,Sept6,Fgfr2,Dact1,Tnik,Unc5d,Ncam1,Rbfox2,Tet1,Apoe	Ephb3,Emb,Vcl,Mylk,Bbs4,Efhd1,Rab17,Tspan2,Bmpr1b,Dock7,Sema3c,Sema3d,Ift81,Tub,Flna,Jam3,Nexn,Cspg4,Dzip1,Tgfb2,Cobl,Atp1b2,Tulp1,Nfib,Nrep,Fat4,Ift43,Map6,Epha3,Map1b,Sema5a,Rock1,Plxnb1,Postn,Epha1,Prkg1,Efna5,Emp2,Enah,Itgb1,Ptprz1,Map1a,Dst,Pak6,Myh10,Unc5c,Hdgfrp3,Klc3,Igsf9,Ntf3,Dmd,Sept6,Fgfr2,Dact1,Tnik,Unc5d,Ncam1,Rbfox2,Tet1,Apoe
GO:0030182	neuron differentiation	59	1056	1.18e-08	Ephb3,Tgfbr1,Id2,Id4,Emb,Thrb,Vcl,Bbs4,Efhd1,Tspan2,Bmpr1b,Dock7,Sema3c,Sema3d,Wnt16,Jam3,Nexn,Cspg4,Tgfb2,Cobl,Tulp1,Nfib,Nrep,Fat4,Map6,Epha3,Map1b,Sema5a,Rock1,Plxnb1,Postn,Epha1,Prkg1,Efna5,Enah,Dgkg,Itgb1,Ptprz1,Map1a,Dst,Pak6,Myh10,Unc5c,Hdgfrp3,Igsf9,Ntf3,Dmd,Fgfr2,Dact1,Tnik,Ihh,Unc5d,Ncam1,Rbfox2,Mef2c,Tet1,Apoe,Pbx1,Kcnma1	Ephb3,Tgfbr1,Id2,Id4,Emb,Thrb,Vcl,Bbs4,Efhd1,Tspan2,Bmpr1b,Dock7,Sema3c,Sema3d,Wnt16,Jam3,Nexn,Cspg4,Tgfb2,Cobl,Tulp1,Nfib,Nrep,Fat4,Map6,Epha3,Map1b,Sema5a,Rock1,Plxnb1,Postn,Epha1,Prkg1,Efna5,Enah,Dgkg,Itgb1,Ptprz1,Map1a,Dst,Pak6,Myh10,Unc5c,Hdgfrp3,Igsf9,Ntf3,Dmd,Fgfr2,Dact1,Tnik,Ihh,Unc5d,Ncam1,Rbfox2,Mef2c,Tet1,Apoe,Pbx1,Kcnma1
GO:0008016	regulation of heart contraction	23	177	1.32e-08	Hey2,Thrb,Rgs4,Fgf13,Flna,Ank2,Tgfb2,Kcnh2,Cacna2d1,Pde5a,Prkg1,Cav3,Slc8a1,Kcnd3,Ctnna3,Gjc1,Cacna1d,Cacna1c,Dmd,Cacnb2,Dsp,Atp2b4,Nos1ap	Hey2,Thrb,Rgs4,Fgf13,Flna,Ank2,Tgfb2,Kcnh2,Cacna2d1,Pde5a,Prkg1,Cav3,Slc8a1,Kcnd3,Ctnna3,Gjc1,Cacna1d,Cacna1c,Dmd,Cacnb2,Dsp,Atp2b4,Gm7694
GO:0051241	negative regulation of multicellular organismal process	67	1304	1.4e-08	Tgfb3,Tgfbr1,Hey2,Id2,Id4,Thrb,Nkx3-1,Fbxo32,Twsg1,Dpysl3,Prdx4,Serpine2,Rgs4,Grb14,Arhgef2,Dock7,Sema3c,Sema3d,Prdm16,Fgf13,Flna,Tbx18,Bmpr1a,Lrrc17,Cspg4,Syne1,Tgfb2,Fgl2,Atp1b2,Chsy1,Cpe,Gucy1a3,Nfib,Nov,Osr1,Sorl1,Epha3,Ngef,Pde5a,Sema5a,Rock1,Prkg1,Cav3,Hhip,Itgb1,Ptprz1,Pawr,Dact3,Hdac9,Tmsb4x,Col4a3,Dmd,Fzd7,Ttc3,Mrvi1,Atp2b4,Optc,Ihh,Thbs2,Cd200,Mef2c,Apoe,Pbx1,Gpr161,Dynlt1b,Meis1,Kcnma1	Tgfb3,Tgfbr1,Hey2,Id2,Id4,Thrb,Nkx3-1,Fbxo32,Twsg1,Dpysl3,Prdx4,Serpine2,Rgs4,Grb14,Arhgef2,Dock7,Sema3c,Sema3d,Prdm16,Fgf13,Flna,Tbx18,Bmpr1a,Lrrc17,Cspg4,Syne1,Tgfb2,Fgl2,Atp1b2,Chsy1,Cpe,Gucy1a3,Nfib,Nov,Osr1,Sorl1,Epha3,Ngef,Pde5a,Sema5a,Rock1,Prkg1,Cav3,Hhip,Itgb1,Ptprz1,Pawr,Dact3,Hdac9,Tmsb4x,Col4a3,Dmd,Fzd7,Ttc3,Mrvi1,Atp2b4,Optc,Ihh,Thbs2,Cd200,Mef2c,Apoe,Pbx1,Gpr161,Dynlt1b,Meis1,Kcnma1
GO:0030030	cell projection organization	61	1124	1.47e-08	Ephb3,Emb,Vcl,Mylk,Bbs4,Efhd1,Rab17,Itga8,Tspan2,Bmpr1b,Dock7,Sema3c,Sema3d,Ift81,Tub,Flna,Jam3,Nexn,Cspg4,Dzip1,Tgfb2,Cobl,Atp1b2,Tulp1,Nfib,Nrep,Fat4,Ift43,Map6,Epha3,Map1b,Sema5a,Rock1,Plxnb1,Postn,Epha1,Prkg1,Efna5,Emp2,Enah,Itgb1,Ptprz1,Map1a,Dst,Pak6,Myh10,Unc5c,Hdgfrp3,Klc3,Igsf9,Ntf3,Dmd,Sept6,Fgfr2,Dact1,Tnik,Unc5d,Ncam1,Rbfox2,Tet1,Apoe	Ephb3,Emb,Vcl,Mylk,Bbs4,Efhd1,Rab17,Itga8,Tspan2,Bmpr1b,Dock7,Sema3c,Sema3d,Ift81,Tub,Flna,Jam3,Nexn,Cspg4,Dzip1,Tgfb2,Cobl,Atp1b2,Tulp1,Nfib,Nrep,Fat4,Ift43,Map6,Epha3,Map1b,Sema5a,Rock1,Plxnb1,Postn,Epha1,Prkg1,Efna5,Emp2,Enah,Itgb1,Ptprz1,Map1a,Dst,Pak6,Myh10,Unc5c,Hdgfrp3,Klc3,Igsf9,Ntf3,Dmd,Sept6,Fgfr2,Dact1,Tnik,Unc5d,Ncam1,Rbfox2,Tet1,Apoe
GO:0051093	negative regulation of developmental process	58	1043	1.89e-08	Tgfbr1,Hey2,Id2,Id4,Thrb,Nkx3-1,Lbh,Twsg1,Dpysl3,Rgs4,Grb14,Itgav,Arhgef2,Sema3c,Sema3d,Prdm16,Fgf13,Flna,Tbx18,Bmpr1a,Lrrc17,Cspg4,Tgfb2,Zfhx3,Fgl2,Phldb2,Atp1b2,Cpe,Nfib,Nov,Osr1,Sorl1,Epha3,Ngef,Sema5a,Rock1,Postn,Cav3,Efna5,Hhip,Itgb1,Ptprz1,Pawr,Dact3,Hdac9,Col4a3,Dmd,Fzd7,Ttc3,Atp2b4,Optc,Ihh,Thbs2,Apoe,Pbx1,Gpr161,Dynlt1b,Meis1	Tgfbr1,Hey2,Id2,Id4,Thrb,Nkx3-1,Lbh,Twsg1,Dpysl3,Rgs4,Grb14,Itgav,Arhgef2,Sema3c,Sema3d,Prdm16,Fgf13,Flna,Tbx18,Bmpr1a,Lrrc17,Cspg4,Tgfb2,Zfhx3,Fgl2,Phldb2,Atp1b2,Cpe,Nfib,Nov,Osr1,Sorl1,Epha3,Ngef,Sema5a,Rock1,Postn,Cav3,Efna5,Hhip,Itgb1,Ptprz1,Pawr,Dact3,Hdac9,Col4a3,Dmd,Fzd7,Ttc3,Atp2b4,Optc,Ihh,Thbs2,Apoe,Pbx1,Gpr161,Dynlt1b,Meis1
GO:0014706	striated muscle tissue development	30	319	1.92e-08	Srpk3,Tgfbr1,Xk,Hey2,Id2,Sema3c,Foxp2,Tbx18,Bmpr1a,Pgm5,Tgfb2,Fgf1,Kcnab1,Myom1,Prkg1,Cav3,Sgcg,Slc8a1,Itgb1,Myh11,Mbnl1,Myh10,Gjc1,Dmd,Col19a1,Fgfr2,Dsp,Svil,Myl6,Mef2c	Srpk3,Tgfbr1,Xk,Hey2,Id2,Sema3c,Foxp2,Tbx18,Bmpr1a,Pgm5,Tgfb2,Fgf1,Kcnab1,Myom1,Prkg1,Cav3,Sgcg,Slc8a1,Itgb1,Myh11,Mbnl1,Myh10,Gjc1,Dmd,Col19a1,Fgfr2,Dsp,Svil,Myl6,Mef2c
GO:0048812	neuron projection morphogenesis	37	479	1.98e-08	Ephb3,Emb,Vcl,Bmpr1b,Dock7,Sema3c,Sema3d,Nexn,Tgfb2,Cobl,Nfib,Map6,Epha3,Map1b,Sema5a,Rock1,Plxnb1,Postn,Epha1,Efna5,Enah,Itgb1,Ptprz1,Map1a,Dst,Pak6,Myh10,Unc5c,Ntf3,Dmd,Fgfr2,Dact1,Tnik,Unc5d,Ncam1,Rbfox2,Tet1	Ephb3,Emb,Vcl,Bmpr1b,Dock7,Sema3c,Sema3d,Nexn,Tgfb2,Cobl,Nfib,Map6,Epha3,Map1b,Sema5a,Rock1,Plxnb1,Postn,Epha1,Efna5,Enah,Itgb1,Ptprz1,Map1a,Dst,Pak6,Myh10,Unc5c,Ntf3,Dmd,Fgfr2,Dact1,Tnik,Unc5d,Ncam1,Rbfox2,Tet1
GO:0048513	animal organ development	122	3230	2.11e-08	Ltbp1,Srpk3,Tgfb3,Cnn2,Ephb3,Tgfbr1,Xk,Hey2,Id2,Actn1,Id4,Thrb,Nkx3-1,Mylk,Lbh,Twsg1,Pcsk5,Bbs4,Prdx4,Serpine2,Mr1,Itga8,Itgav,Tyro3,Smad9,Tspan2,Ptbp2,Bmpr1b,B4galt2,Dock7,Sema3c,Sema3d,Prdm16,Evc,Foxp2,Wnt16,Tub,Fgf13,Pls3,Flna,Pdlim3,Jam3,Kank2,Tbx18,Bmpr1a,Ky,Tgfbi,Rag2,Creb5,Lrrc17,Npnt,Brip1,Tgfb2,Zfhx3,Cobl,Fgf1,Ndp,Pdlim7,Atp1b2,Bpgm,Kcnab1,Chsy1,Acta2,Mustn1,Cpe,Igsf3,Tulp1,Nfib,Nov,Osr1…	Ltbp1,Srpk3,Tgfb3,Cnn2,Ephb3,Tgfbr1,Xk,Hey2,Id2,Actn1,Id4,Thrb,Nkx3-1,Mylk,Lbh,Twsg1,Pcsk5,Bbs4,Prdx4,Serpine2,Mr1,Itga8,Itgav,Tyro3,Smad9,Tspan2,Ptbp2,Bmpr1b,B4galt2,Dock7,Sema3c,Sema3d,Prdm16,Evc,Foxp2,Wnt16,Tub,Fgf13,Pls3,Flna,Pdlim3,Jam3,Kank2,Tbx18,Bmpr1a,Ky,Tgfbi,Rag2,Creb5,Lrrc17,Npnt,Brip1,Tgfb2,Zfhx3,Cobl,Fgf1,Ndp,Pdlim7,Atp1b2,Bpgm,Kcnab1,Chsy1,Acta2,Mustn1,Cpe,Igsf3,Tulp1,Nfib,Nov,Osr1…
GO:0016043	cellular component organization	161	4769	2.48e-08	Cnn1,Srpk3,Tgfb3,Cnn2,Ephb3,Tgfbr1,Xk,Hey2,Tube1,Csrp2,Actn1,Emb,Vcl,Mpv17l,Mylk,Krt18,Dpysl3,Bbs4,Prdx4,Serpine2,Efhd1,Rab17,Csrp1,Mark1,Itga8,Itgav,Tspan2,Gpsm2,Arhgef2,Ptbp2,Bmpr1b,Dock7,Sema3c,Sema3d,Prdm16,Ift81,Arhgef5,Tub,Fgf13,Pls3,Flna,Dctn6,Pdlim3,Jam3,Mlh1,Klhdc8b,Qsox1,Pgm5,Ky,Cdh6,Nexn,Eml2,Tgfbi,Rag2,Cspg4,Syne1,Plekhh2,Dzip1,Npnt,Chd6,Brip1,Ank2,Hdac11,Tgfb2,Antxr1,Cobl,Phldb2,Pdli…	Cnn1,Srpk3,Tgfb3,Cnn2,Ephb3,Tgfbr1,Xk,Hey2,Tube1,Csrp2,Actn1,Emb,Vcl,Mpv17l,Mylk,Krt18,Dpysl3,Bbs4,Prdx4,Serpine2,Efhd1,Rab17,Csrp1,Mark1,Itga8,Itgav,Tspan2,Gpsm2,Arhgef2,Ptbp2,Bmpr1b,Dock7,Sema3c,Sema3d,Prdm16,Ift81,Arhgef5,Tub,Fgf13,Pls3,Flna,Dctn6,Pdlim3,Jam3,Mlh1,Klhdc8b,Qsox1,Pgm5,Ky,Cdh6,Nexn,Eml2,Tgfbi,Rag2,Cspg4,Syne1,Plekhh2,Dzip1,Npnt,Chd6,Brip1,Ank2,Hdac11,Tgfb2,Antxr1,Cobl,Phldb2,Pdli…
GO:0032989	cellular component morphogenesis	42	611	2.6e-08	Ephb3,Emb,Vcl,Csrp1,Bmpr1b,Dock7,Sema3c,Sema3d,Pgm5,Nexn,Tgfb2,Cobl,Nfib,Map6,Epha3,Map1b,Sema5a,Rock1,Plxnb1,Postn,Myom1,Epha1,Efna5,Enah,Itgb1,Myh11,Ptprz1,Map1a,Dst,Pak6,Myh10,Unc5c,Ntf3,Dmd,Fgfr2,Dact1,Tnik,Ihh,Unc5d,Ncam1,Rbfox2,Tet1	Ephb3,Emb,Vcl,Csrp1,Bmpr1b,Dock7,Sema3c,Sema3d,Pgm5,Nexn,Tgfb2,Cobl,Nfib,Map6,Epha3,Map1b,Sema5a,Rock1,Plxnb1,Postn,Myom1,Epha1,Efna5,Enah,Itgb1,Myh11,Ptprz1,Map1a,Dst,Pak6,Myh10,Unc5c,Ntf3,Dmd,Fgfr2,Dact1,Tnik,Ihh,Unc5d,Ncam1,Rbfox2,Tet1
GO:0061061	muscle structure development	37	493	3.66e-08	Srpk3,Tgfbr1,Xk,Hey2,Mylk,Csrp1,Itga8,Foxp2,Pdlim3,Tbx18,Bmpr1a,Pgm5,Ky,Syne1,Npnt,Ank2,Tgfb2,Zfhx3,Pdlim7,Kcnab1,Myom1,Prkg1,Cav3,Slc8a1,Itgb1,Myh11,Mbnl1,Myh10,Ntf3,Dmd,Fhl1,Col19a1,Fgfr2,Dsp,Svil,Myl6,Mef2c	Srpk3,Tgfbr1,Xk,Hey2,Mylk,Csrp1,Itga8,Foxp2,Pdlim3,Tbx18,Bmpr1a,Pgm5,Ky,Syne1,Npnt,Ank2,Tgfb2,Zfhx3,Pdlim7,Kcnab1,Myom1,Prkg1,Cav3,Slc8a1,Itgb1,Myh11,Mbnl1,Myh10,Ntf3,Dmd,Fhl1,Col19a1,Fgfr2,Dsp,Svil,Myl6,Mef2c
GO:0098609	cell-cell adhesion	33	398	3.66e-08	Emb,Vcl,Itgav,Tyro3,Jam3,Mcam,Lpp,Cdh6,Nexn,Npnt,Podxl2,Tgfb2,Atp1b2,Nov,Fat4,Astn2,Epha3,Rock1,Efna5,Dlg3,Itgb1,Pkp4,Ctnna3,Fblim1,Igsf9,Col19a1,Dsp,Igsf9b,Lphn1,Ihh,Unc5d,Cd200,Ncam1	Emb,Vcl,Itgav,Tyro3,Jam3,Mcam,Lpp,Cdh6,Nexn,Npnt,Podxl2,Tgfb2,Atp1b2,Nov,Fat4,Astn2,Epha3,Rock1,Efna5,Dlg3,Itgb1,Pkp4,Ctnna3,Fblim1,Igsf9,Col19a1,Dsp,Igsf9b,Adgrl1,Ihh,Unc5d,Cd200,Ncam1
GO:0044057	regulation of system process	41	602	5.29e-08	Hey2,Thrb,Nkx3-1,Fbxo32,Rgs4,Lmcd1,Fgf13,Flna,Syne1,Npnt,Ank2,Tgfb2,Kcnh2,Gucy1a3,Cacna2d1,Nov,Pde5a,Rock1,Camk2g,Prkg1,Cav3,Emp2,Slc8a1,Pawr,Kcnd3,Ctnna3,Gjc1,Cacna1d,Cacna1c,Dmd,Cacnb2,Mrvi1,Dsp,Igsf9b,Atp2b4,Nos1ap,Slc8a2,Ncam1,Mef2c,Apoe,Kcnma1	Hey2,Thrb,Nkx3-1,Fbxo32,Rgs4,Lmcd1,Fgf13,Flna,Syne1,Npnt,Ank2,Tgfb2,Kcnh2,Gucy1a3,Cacna2d1,Nov,Pde5a,Rock1,Camk2g,Prkg1,Cav3,Emp2,Slc8a1,Pawr,Kcnd3,Ctnna3,Gjc1,Cacna1d,Cacna1c,Dmd,Cacnb2,Mrvi1,Dsp,Igsf9b,Atp2b4,Gm7694,Slc8a2,Ncam1,Mef2c,Apoe,Kcnma1
GO:0032970	regulation of actin filament-based process	32	388	7.55e-08	Tgfb3,Cnn2,Tgfbr1,Bbs4,Rgs4,Arhgef5,Fgf13,Flna,Jam3,Kank2,Plekhh2,Ank2,Tgfb2,Phldb2,Acta2,Pam,Ppm1e,Epha3,Cdc42ep3,Sema5a,Rock1,Epha1,Cav3,Efna5,Dstn,Ctnna3,Synpo2,Tmsb4x,Ntf3,Cacna1c,Dsp,Mef2c	Tgfb3,Cnn2,Tgfbr1,Bbs4,Rgs4,Arhgef5,Fgf13,Flna,Jam3,Kank2,Plekhh2,Ank2,Tgfb2,Phldb2,Acta2,Pam,Ppm1e,Epha3,Cdc42ep3,Sema5a,Rock1,Epha1,Cav3,Efna5,Dstn,Ctnna3,Synpo2,Tmsb4x,Ntf3,Cacna1c,Dsp,Mef2c
GO:0048667	cell morphogenesis involved in neuron differentiation	34	440	9.83e-08	Ephb3,Id2,Emb,Vcl,Bmpr1b,Dock7,Sema3c,Sema3d,Nexn,Tgfb2,Cobl,Nfib,Map6,Epha3,Map1b,Sema5a,Plxnb1,Epha1,Efna5,Enah,Itgb1,Ptprz1,Map1a,Dst,Myh10,Unc5c,Ntf3,Fgfr2,Dact1,Unc5d,Ncam1,Rbfox2,Mef2c,Tet1	Ephb3,Id2,Emb,Vcl,Bmpr1b,Dock7,Sema3c,Sema3d,Nexn,Tgfb2,Cobl,Nfib,Map6,Epha3,Map1b,Sema5a,Plxnb1,Epha1,Efna5,Enah,Itgb1,Ptprz1,Map1a,Dst,Myh10,Unc5c,Ntf3,Fgfr2,Dact1,Unc5d,Ncam1,Rbfox2,Mef2c,Tet1
GO:1904062	regulation of cation transmembrane transport	30	349	1.09e-07	Jph2,Kcnmb1,Rgs4,Flna,Rrad,Ank2,Tgfb2,Atp1b2,Kcnab1,Kcnh2,Cacna2d1,Osr1,Kcnip1,Prkg1,Cav3,Asph,Slc8a1,Itgb1,Fgf14,Tmsb4x,Cacna1d,Cacna1c,Dmd,Cacnb2,Fhl1,Slmap,Nos1ap,Wwp2,Mef2c,Kcnip4	Jph2,Kcnmb1,Rgs4,Flna,Rrad,Ank2,Tgfb2,Atp1b2,Kcnab1,Kcnh2,Cacna2d1,Osr1,Kcnip1,Prkg1,Cav3,Asph,Slc8a1,Itgb1,Fgf14,Tmsb4x,Cacna1d,Cacna1c,Dmd,Cacnb2,Fhl1,Slmap,Gm7694,Wwp2,Mef2c,Kcnip4
GO:0003012	muscle system process	25	243	1.12e-07	Hey2,Fbxo32,Mylk,Ank2,Kcnh2,Acta2,Gucy1a3,Cacna2d1,Pde5a,Myom1,Prkg1,Cav3,Slc8a1,Myh11,Kcnd3,Cacna1d,Cacna1c,Dmd,Cacnb2,Mrvi1,Slmap,Atp2b4,Myl6,Mef2c,Kcnma1	Hey2,Fbxo32,Mylk,Ank2,Kcnh2,Acta2,Gucy1a3,Cacna2d1,Pde5a,Myom1,Prkg1,Cav3,Slc8a1,Myh11,Kcnd3,Cacna1d,Cacna1c,Dmd,Cacnb2,Mrvi1,Slmap,Atp2b4,Myl6,Mef2c,Kcnma1
GO:2000145	regulation of cell motility	53	963	1.41e-07	Cnn2,Tgfbr1,Vcl,Mylk,Dpysl3,Pcsk5,Bbs4,Itgav,Arhgef2,F3,Dock7,Sema3c,Sema3d,Flna,Jam3,Mcam,Bmpr1a,Nexn,Scai,Tgfb2,Fgf1,Phldb2,Atp1b2,Acta2,Nov,Sorl1,Epha3,Sema5a,Rock1,Plxnb1,Postn,Epha1,Prkg1,Emp2,Slc8a1,Itgb1,Ptprz1,Pawr,Spint2,Abcc1,Unc5c,Synpo2,Rin2,Hdac9,Tmsb4x,Ntf3,Bex4,Atp2b4,Pdgfd,Unc5d,Cd200,Mef2c,Apoe	Cnn2,Tgfbr1,Vcl,Mylk,Dpysl3,Pcsk5,Bbs4,Itgav,Arhgef2,F3,Dock7,Sema3c,Sema3d,Flna,Jam3,Mcam,Bmpr1a,Nexn,Scai,Tgfb2,Fgf1,Phldb2,Atp1b2,Acta2,Nov,Sorl1,Epha3,Sema5a,Rock1,Plxnb1,Postn,Epha1,Prkg1,Emp2,Slc8a1,Itgb1,Ptprz1,Pawr,Spint2,Abcc1,Unc5c,Synpo2,Rin2,Hdac9,Tmsb4x,Ntf3,Bex4,Atp2b4,Pdgfd,Unc5d,Cd200,Mef2c,Apoe
GO:0060284	regulation of cell development	57	1086	1.54e-07	Ncs1,Ephb3,Xk,Hey2,Id2,Id4,Thrb,Vcl,Dpysl3,Efhc2,Serpine2,Rab17,Mark1,Rgs4,Grb14,Arhgef2,Dock7,Sema3c,Sema3d,Fgf13,Flna,Bmpr1a,Cspg4,Syne1,Zfhx3,Cobl,Atp1b2,Nrep,Sorl1,Map6,Epha3,Ngef,Map1b,Pde5a,Sema5a,Rock1,Camk2g,Plxnb1,Postn,Fam19a1,Cav3,Efna5,Itgb1,Ptprz1,Tanc2,Hdac9,Ntf3,Dmd,Ttc3,Myo9a,Tnik,Unc5d,Mef2c,Apoe,Pbx1,Dynlt1b,Meis1	Ncs1,Ephb3,Xk,Hey2,Id2,Id4,Thrb,Vcl,Dpysl3,Efhc2,Serpine2,Rab17,Mark1,Rgs4,Grb14,Arhgef2,Dock7,Sema3c,Sema3d,Fgf13,Flna,Bmpr1a,Cspg4,Syne1,Zfhx3,Cobl,Atp1b2,Nrep,Sorl1,Map6,Epha3,Ngef,Map1b,Pde5a,Sema5a,Rock1,Camk2g,Plxnb1,Postn,Fam19a1,Cav3,Efna5,Itgb1,Ptprz1,Tanc2,Hdac9,Ntf3,Dmd,Ttc3,Myo9a,Tnik,Unc5d,Mef2c,Apoe,Pbx1,Dynlt1b,Meis1
GO:0030029	actin filament-based process	38	551	1.58e-07	Cnn1,Cnn2,Csrp2,Actn1,Dpysl3,Csrp1,Arhgef2,Arhgef5,Pls3,Flna,Pdlim3,Pgm5,Ank2,Antxr1,Cobl,Pdlim7,Kcnh2,Cacna2d1,Rock1,Myom1,Cav3,Emp2,Enah,Itgb1,Myh11,Pawr,Kcnd3,Mical1,Dstn,Myh10,Tmsb4x,Cacna1d,Cacna1c,Cacnb2,Svil,Tnik,Nos1ap,Myl6	Cnn1,Cnn2,Csrp2,Actn1,Dpysl3,Csrp1,Arhgef2,Arhgef5,Pls3,Flna,Pdlim3,Pgm5,Ank2,Antxr1,Cobl,Pdlim7,Kcnh2,Cacna2d1,Rock1,Myom1,Cav3,Emp2,Enah,Itgb1,Myh11,Pawr,Kcnd3,Mical1,Dstn,Myh10,Tmsb4x,Cacna1d,Cacna1c,Cacnb2,Svil,Tnik,Gm7694,Myl6
GO:0007154	cell communication	143	4179	1.64e-07	Ncs1,Stk38l,Ltbp1,Srpk3,Tgfb3,Ephb3,Tgfbr1,Fads1,Rnd3,Hey2,Nuak1,Wif1,Thrb,Nkx3-1,Krt18,Twsg1,Bambi,Pcsk5,Bbs4,Rassf3,Rab17,Xpr1,Mark1,Rgs4,Rsu1,Itga8,Grb14,Scn2a1,Itgav,Tyro3,Smad9,Gpsm2,Gucy1b3,Arhgef2,F3,Bmpr1b,Slc6a9,Dock7,Sema3c,Sema3d,Evc,Wnt16,Arhgef5,Dkk3,Fgf13,Flna,Rrad,Jam3,Mlh1,Bmpr1a,Cdh6,Cspg4,Rcan2,Dzip1,Cpz,Brip1,Colec12,Ank2,Tgfb2,Itga9,Fgf1,Ndp,Cpe,Garem,Gucy1a3,Cacna2d1,Nov,Sorl…	Ncs1,Stk38l,Ltbp1,Srpk3,Tgfb3,Ephb3,Tgfbr1,Fads1,Rnd3,Hey2,Nuak1,Wif1,Thrb,Nkx3-1,Krt18,Twsg1,Bambi,Pcsk5,Bbs4,Rassf3,Rab17,Xpr1,Mark1,Rgs4,Rsu1,Itga8,Grb14,Scn2a1,Itgav,Tyro3,Smad9,Gpsm2,Gucy1b3,Arhgef2,F3,Bmpr1b,Slc6a9,Dock7,Sema3c,Sema3d,Evc,Wnt16,Arhgef5,Dkk3,Fgf13,Flna,Rrad,Jam3,Mlh1,Bmpr1a,Cdh6,Cspg4,Rcan2,Dzip1,Cpz,Brip1,Colec12,Ank2,Tgfb2,Itga9,Fgf1,Ndp,Cpe,Garem,Gucy1a3,Cacna2d1,Nov,Sorl…
GO:0048522	positive regulation of cellular process	173	5407	1.64e-07	Ncs1,Tgfb3,Ssbp2,Ephb3,Ddah2,Tgfbr1,Jph2,Hey2,Kcnmb1,Wif1,Id2,Actn1,Id4,Thrb,Samd4,Nkx3-1,Fbxo32,Mylk,Lbh,Twsg1,Bambi,Dpysl3,Pcsk5,Bbs4,Serpine2,Mr1,Ccdc3,Rgs4,Rsu1,Itga8,Itgav,Tyro3,Smad9,Gpsm2,Arhgef2,F3,Bmpr1b,Dock7,Sema3c,Sema3d,Prdm16,Evc,Foxp2,Wnt16,Arhgef5,Lmcd1,Tub,Fgf13,Flna,Rbpms,Bace1,Mcam,Tbx18,Mlh1,Bmpr1a,Scube3,Creb5,Abhd14b,Cspg4,Rbm3,Syne1,Dzip1,Npnt,Chd6,Colec12,Ank2,Tgfb2,Zfhx3,…	Ncs1,Tgfb3,Ssbp2,Ephb3,Ddah2,Tgfbr1,Jph2,Hey2,Kcnmb1,Wif1,Id2,Actn1,Id4,Thrb,Samd4,Nkx3-1,Fbxo32,Mylk,Lbh,Twsg1,Bambi,Dpysl3,Pcsk5,Bbs4,Serpine2,Mr1,Ccdc3,Rgs4,Rsu1,Itga8,Itgav,Tyro3,Smad9,Gpsm2,Arhgef2,F3,Bmpr1b,Dock7,Sema3c,Sema3d,Prdm16,Evc,Foxp2,Wnt16,Arhgef5,Lmcd1,Tub,Fgf13,Flna,Rbpms,Bace1,Mcam,Tbx18,Mlh1,Bmpr1a,Scube3,Creb5,Abhd14b,Cspg4,Rbm3,Syne1,Dzip1,Npnt,Chd6,Colec12,Ank2,Tgfb2,Zfhx3,…
GO:0030334	regulation of cell migration	51	915	1.87e-07	Cnn2,Tgfbr1,Vcl,Mylk,Dpysl3,Pcsk5,Itgav,Arhgef2,F3,Dock7,Sema3c,Sema3d,Flna,Jam3,Mcam,Bmpr1a,Nexn,Scai,Tgfb2,Fgf1,Phldb2,Atp1b2,Acta2,Nov,Sorl1,Epha3,Sema5a,Rock1,Plxnb1,Postn,Epha1,Prkg1,Emp2,Slc8a1,Itgb1,Ptprz1,Pawr,Abcc1,Unc5c,Synpo2,Rin2,Hdac9,Tmsb4x,Ntf3,Bex4,Atp2b4,Pdgfd,Unc5d,Cd200,Mef2c,Apoe	Cnn2,Tgfbr1,Vcl,Mylk,Dpysl3,Pcsk5,Itgav,Arhgef2,F3,Dock7,Sema3c,Sema3d,Flna,Jam3,Mcam,Bmpr1a,Nexn,Scai,Tgfb2,Fgf1,Phldb2,Atp1b2,Acta2,Nov,Sorl1,Epha3,Sema5a,Rock1,Plxnb1,Postn,Epha1,Prkg1,Emp2,Slc8a1,Itgb1,Ptprz1,Pawr,Abcc1,Unc5c,Synpo2,Rin2,Hdac9,Tmsb4x,Ntf3,Bex4,Atp2b4,Pdgfd,Unc5d,Cd200,Mef2c,Apoe
GO:0006928	movement of cell or subcellular component	66	1382	2.16e-07	Ephb3,Tgfbr1,Fam84a,Emb,Bambi,Bbs4,Mark1,Itgav,Tyro3,Bmpr1b,Sema3c,Sema3d,Ift81,Arhgef5,Tub,Fgf13,Flna,Jam3,Kank2,Nexn,Cspg4,Podxl2,Ank2,Tgfb2,Itga9,Atp1b2,Kcnh2,Cacna2d1,Nfib,Nov,Sorl1,Ift43,Map6,Astn2,Epha3,Map1b,Sema5a,Rock1,Fut10,Plxnb1,Epha1,Prkg1,Cav3,Efna5,Emp2,Enah,Itgb1,Map1a,Dst,Kcnd3,Abcc1,Dstn,Myh10,Unc5c,Klc3,Ntf3,Cacna1d,Cacna1c,Cacnb2,Rab27b,Atp2b4,Unc5d,Myl6,Ncam1,Rbfox2,Mef2c	Ephb3,Tgfbr1,Fam84a,Emb,Bambi,Bbs4,Mark1,Itgav,Tyro3,Bmpr1b,Sema3c,Sema3d,Ift81,Arhgef5,Tub,Fgf13,Flna,Jam3,Kank2,Nexn,Cspg4,Podxl2,Ank2,Tgfb2,Itga9,Atp1b2,Kcnh2,Cacna2d1,Nfib,Nov,Sorl1,Ift43,Map6,Astn2,Epha3,Map1b,Sema5a,Rock1,Fut10,Plxnb1,Epha1,Prkg1,Cav3,Efna5,Emp2,Enah,Itgb1,Map1a,Dst,Kcnd3,Abcc1,Dstn,Myh10,Unc5c,Klc3,Ntf3,Cacna1d,Cacna1c,Cacnb2,Rab27b,Atp2b4,Unc5d,Myl6,Ncam1,Rbfox2,Mef2c
GO:0061564	axon development	31	386	2.16e-07	Ephb3,Emb,Vcl,Tspan2,Bmpr1b,Dock7,Sema3c,Sema3d,Jam3,Nexn,Tgfb2,Cobl,Nfib,Nrep,Epha3,Map1b,Sema5a,Plxnb1,Epha1,Efna5,Enah,Itgb1,Ptprz1,Map1a,Dst,Myh10,Unc5c,Ntf3,Fgfr2,Unc5d,Ncam1	Ephb3,Emb,Vcl,Tspan2,Bmpr1b,Dock7,Sema3c,Sema3d,Jam3,Nexn,Tgfb2,Cobl,Nfib,Nrep,Epha3,Map1b,Sema5a,Plxnb1,Epha1,Efna5,Enah,Itgb1,Ptprz1,Map1a,Dst,Myh10,Unc5c,Ntf3,Fgfr2,Unc5d,Ncam1
GO:0023052	signaling	139	4065	3.12e-07	Ncs1,Stk38l,Ltbp1,Srpk3,Tgfb3,Ephb3,Tgfbr1,Rnd3,Hey2,Nuak1,Wif1,Thrb,Nkx3-1,Krt18,Twsg1,Bambi,Pcsk5,Bbs4,Rassf3,Rab17,Mark1,Rgs4,Rsu1,Itga8,Grb14,Scn2a1,Itgav,Tyro3,Smad9,Gpsm2,Gucy1b3,Arhgef2,F3,Bmpr1b,Slc6a9,Dock7,Sema3c,Sema3d,Evc,Wnt16,Arhgef5,Dkk3,Fgf13,Flna,Rrad,Jam3,Mlh1,Bmpr1a,Cdh6,Cspg4,Rcan2,Dzip1,Cpz,Colec12,Ank2,Tgfb2,Itga9,Fgf1,Ndp,Kcnh2,Cpe,Garem,Gucy1a3,Cacna2d1,Nov,Sorl1,Fat4,Ngfr…	Ncs1,Stk38l,Ltbp1,Srpk3,Tgfb3,Ephb3,Tgfbr1,Rnd3,Hey2,Nuak1,Wif1,Thrb,Nkx3-1,Krt18,Twsg1,Bambi,Pcsk5,Bbs4,Rassf3,Rab17,Mark1,Rgs4,Rsu1,Itga8,Grb14,Scn2a1,Itgav,Tyro3,Smad9,Gpsm2,Gucy1b3,Arhgef2,F3,Bmpr1b,Slc6a9,Dock7,Sema3c,Sema3d,Evc,Wnt16,Arhgef5,Dkk3,Fgf13,Flna,Rrad,Jam3,Mlh1,Bmpr1a,Cdh6,Cspg4,Rcan2,Dzip1,Cpz,Colec12,Ank2,Tgfb2,Itga9,Fgf1,Ndp,Kcnh2,Cpe,Garem,Gucy1a3,Cacna2d1,Nov,Sorl1,Fat4,Ngfr…
GO:0072359	circulatory system development	51	936	3.59e-07	Ltbp1,Ephb3,Tgfbr1,Hey2,Id2,Nkx3-1,Mylk,Pcsk5,Itgav,Sema3c,Wnt16,Flna,Pdlim3,Jam3,Mcam,Tbx18,Bmpr1a,Tgfbi,Cspg4,Tgfb2,Antxr1,Fgf1,Ndp,Pdlim7,Kcnab1,Acta2,Cpe,Nov,Osr1,Fat4,Epha3,Sema5a,Myom1,Epha1,Prkg1,Cav3,Sgcg,Slc8a1,Itgb1,Myh11,Ramp1,Myh10,Gjc1,Hdac9,Cacna1c,Fgfr2,Dsp,Ihh,Mef2c,Apoe,Meis1	Ltbp1,Ephb3,Tgfbr1,Hey2,Id2,Nkx3-1,Mylk,Pcsk5,Itgav,Sema3c,Wnt16,Flna,Pdlim3,Jam3,Mcam,Tbx18,Bmpr1a,Tgfbi,Cspg4,Tgfb2,Antxr1,Fgf1,Ndp,Pdlim7,Kcnab1,Acta2,Cpe,Nov,Osr1,Fat4,Epha3,Sema5a,Myom1,Epha1,Prkg1,Cav3,Sgcg,Slc8a1,Itgb1,Myh11,Ramp1,Myh10,Gjc1,Hdac9,Cacna1c,Fgfr2,Dsp,Ihh,Mef2c,Apoe,Meis1
GO:0048518	positive regulation of biological process	182	5869	4.52e-07	Ncs1,Ltbp1,Tgfb3,Ssbp2,Cnn2,Ephb3,Ddah2,Tgfbr1,Jph2,Hey2,Kcnmb1,Wif1,Id2,Actn1,Id4,Thrb,Samd4,Nkx3-1,Fbxo32,Mylk,Lbh,Twsg1,Bambi,Dpysl3,Pcsk5,Bbs4,Serpine2,Mr1,Ccdc3,Rgs4,Rsu1,Itga8,Itgav,Tyro3,Smad9,Gpsm2,Arhgef2,F3,Bmpr1b,Dock7,Sema3c,Sema3d,Prdm16,Evc,Foxp2,Wnt16,Arhgef5,Lmcd1,Tub,Fgf13,Flna,Rbpms,Bace1,Mcam,Tbx18,Mlh1,Bmpr1a,Rag2,Scube3,Creb5,Abhd14b,Cspg4,Rbm3,Syne1,Dzip1,Npnt,Chd6,Colec12,A…	Ncs1,Ltbp1,Tgfb3,Ssbp2,Cnn2,Ephb3,Ddah2,Tgfbr1,Jph2,Hey2,Kcnmb1,Wif1,Id2,Actn1,Id4,Thrb,Samd4,Nkx3-1,Fbxo32,Mylk,Lbh,Twsg1,Bambi,Dpysl3,Pcsk5,Bbs4,Serpine2,Mr1,Ccdc3,Rgs4,Rsu1,Itga8,Itgav,Tyro3,Smad9,Gpsm2,Arhgef2,F3,Bmpr1b,Dock7,Sema3c,Sema3d,Prdm16,Evc,Foxp2,Wnt16,Arhgef5,Lmcd1,Tub,Fgf13,Flna,Rbpms,Bace1,Mcam,Tbx18,Mlh1,Bmpr1a,Rag2,Scube3,Creb5,Abhd14b,Cspg4,Rbm3,Syne1,Dzip1,Npnt,Chd6,Colec12,A…
GO:0034765	regulation of ion transmembrane transport	34	477	5.18e-07	Nalcn,Jph2,Kcnmb1,Rgs4,Scn2a1,Flna,Rrad,Ank2,Tgfb2,Atp1b2,Kcnab1,Kcnh2,Cacna2d1,Osr1,Kcnip1,Prkg1,Cav3,Asph,Slc8a1,Itgb1,Fgf14,Kcnd3,Tmsb4x,Cacna1d,Cacna1c,Dmd,Cacnb2,Fhl1,Slmap,Nos1ap,Wwp2,Mef2c,Kcnip4,Kcnma1	Nalcn,Jph2,Kcnmb1,Rgs4,Scn2a1,Flna,Rrad,Ank2,Tgfb2,Atp1b2,Kcnab1,Kcnh2,Cacna2d1,Osr1,Kcnip1,Prkg1,Cav3,Asph,Slc8a1,Itgb1,Fgf14,Kcnd3,Tmsb4x,Cacna1d,Cacna1c,Dmd,Cacnb2,Fhl1,Slmap,Gm7694,Wwp2,Mef2c,Kcnip4,Kcnma1
GO:0045664	regulation of neuron differentiation	45	774	5.34e-07	Ncs1,Ephb3,Xk,Hey2,Id2,Id4,Thrb,Dpysl3,Efhc2,Serpine2,Rab17,Mark1,Arhgef2,Sema3c,Sema3d,Fgf13,Flna,Cspg4,Syne1,Zfhx3,Cobl,Atp1b2,Nrep,Map6,Epha3,Ngef,Map1b,Sema5a,Rock1,Camk2g,Plxnb1,Efna5,Itgb1,Ptprz1,Tanc2,Ntf3,Dmd,Ttc3,Myo9a,Tnik,Mef2c,Apoe,Pbx1,Dynlt1b,Meis1	Ncs1,Ephb3,Xk,Hey2,Id2,Id4,Thrb,Dpysl3,Efhc2,Serpine2,Rab17,Mark1,Arhgef2,Sema3c,Sema3d,Fgf13,Flna,Cspg4,Syne1,Zfhx3,Cobl,Atp1b2,Nrep,Map6,Epha3,Ngef,Map1b,Sema5a,Rock1,Camk2g,Plxnb1,Efna5,Itgb1,Ptprz1,Tanc2,Ntf3,Dmd,Ttc3,Myo9a,Tnik,Mef2c,Apoe,Pbx1,Dynlt1b,Meis1
GO:0051960	regulation of nervous system development	55	1071	5.41e-07	Ncs1,Ephb3,Xk,Hey2,Id2,Id4,Thrb,Dpysl3,Efhc2,Serpine2,Rab17,Mark1,Arhgef2,Dock7,Sema3c,Sema3d,Fgf13,Flna,Bmpr1a,Cspg4,Syne1,Zfhx3,Cobl,Atp1b2,Cpe,Nrep,Sorl1,Map6,Epha3,Ngef,Map1b,Sema5a,Rock1,Camk2g,Plxnb1,Fam19a1,Efna5,Itgb1,Ptprz1,Tanc2,Ntf3,Arhgef9,Dmd,Ttc3,Lphn1,Myo9a,Tnik,Thbs2,Unc5d,Mef2c,Apoe,Pbx1,Gpr161,Dynlt1b,Meis1	Ncs1,Ephb3,Xk,Hey2,Id2,Id4,Thrb,Dpysl3,Efhc2,Serpine2,Rab17,Mark1,Arhgef2,Dock7,Sema3c,Sema3d,Fgf13,Flna,Bmpr1a,Cspg4,Syne1,Zfhx3,Cobl,Atp1b2,Cpe,Nrep,Sorl1,Map6,Epha3,Ngef,Map1b,Sema5a,Rock1,Camk2g,Plxnb1,Fam19a1,Efna5,Itgb1,Ptprz1,Tanc2,Ntf3,Arhgef9,Dmd,Ttc3,Adgrl1,Myo9a,Tnik,Thbs2,Unc5d,Mef2c,Apoe,Pbx1,Gpr161,Dynlt1b,Meis1
GO:1901379	regulation of potassium ion transmembrane transport	15	86	5.55e-07	Kcnmb1,Rgs4,Flna,Ank2,Atp1b2,Kcnab1,Kcnh2,Kcnip1,Prkg1,Cav3,Itgb1,Cacna1d,Fhl1,Wwp2,Kcnip4	Kcnmb1,Rgs4,Flna,Ank2,Atp1b2,Kcnab1,Kcnh2,Kcnip1,Prkg1,Cav3,Itgb1,Cacna1d,Fhl1,Wwp2,Kcnip4
GO:0060322	head development	46	814	7.65e-07	Tgfb3,Ephb3,Id2,Id4,Twsg1,Bbs4,Serpine2,Itga8,Tyro3,Smad9,Tspan2,Ptbp2,B4galt2,Dock7,Foxp2,Fgf13,Flna,Bmpr1a,Tgfb2,Zfhx3,Atp1b2,Kcnab1,Nfib,Fat4,Wls,Sema5a,Fut10,Prkg1,Efna5,Asph,Synj2,Tacc2,Itgb1,Il11ra1,Myh10,Unc5c,Eml1,Ntf3,Dmd,Fgfr2,Atp2b4,Ihh,Ncam1,Rbfox2,Pbx1,Meis1	Tgfb3,Ephb3,Id2,Id4,Twsg1,Bbs4,Serpine2,Itga8,Tyro3,Smad9,Tspan2,Ptbp2,B4galt2,Dock7,Foxp2,Fgf13,Flna,Bmpr1a,Tgfb2,Zfhx3,Atp1b2,Kcnab1,Nfib,Fat4,Wls,Sema5a,Fut10,Prkg1,Efna5,Asph,Synj2,Tacc2,Itgb1,Il11ra1,Myh10,Unc5c,Eml1,Ntf3,Dmd,Fgfr2,Atp2b4,Ihh,Ncam1,Rbfox2,Pbx1,Meis1
GO:0010959	regulation of metal ion transport	31	414	8.52e-07	Jph2,Kcnmb1,Mylk,Serpine2,Rgs4,Flna,Rrad,Ank2,Tgfb2,Atp1b2,Kcnab1,Kcnh2,Cacna2d1,Osr1,Kcnip1,Prkg1,Cav3,Asph,Slc8a1,Itgb1,Pawr,Fgf14,Cacna1d,Cacna1c,Dmd,Cacnb2,Fhl1,Slmap,Nos1ap,Wwp2,Kcnip4	Jph2,Kcnmb1,Mylk,Serpine2,Rgs4,Flna,Rrad,Ank2,Tgfb2,Atp1b2,Kcnab1,Kcnh2,Cacna2d1,Osr1,Kcnip1,Prkg1,Cav3,Asph,Slc8a1,Itgb1,Pawr,Fgf14,Cacna1d,Cacna1c,Dmd,Cacnb2,Fhl1,Slmap,Gm7694,Wwp2,Kcnip4
GO:0051493	regulation of cytoskeleton organization	36	541	8.53e-07	Tgfb3,Tgfbr1,Bbs4,Rgs4,Gpsm2,Arhgef2,Arhgef5,Fgf13,Flna,Jam3,Kank2,Nexn,Eml2,Plekhh2,Tgfb2,Phldb2,Pam,Ppm1e,Map6,Epha3,Cdc42ep3,Map1b,Sema5a,Rock1,Plxnb1,Epha1,Cav3,Efna5,Map1a,Dst,Dstn,Synpo2,Hdgfrp3,Tmsb4x,Ntf3,Mef2c	Tgfb3,Tgfbr1,Bbs4,Rgs4,Gpsm2,Arhgef2,Arhgef5,Fgf13,Flna,Jam3,Kank2,Nexn,Eml2,Plekhh2,Tgfb2,Phldb2,Pam,Ppm1e,Map6,Epha3,Cdc42ep3,Map1b,Sema5a,Rock1,Plxnb1,Epha1,Cav3,Efna5,Map1a,Dst,Dstn,Synpo2,Hdgfrp3,Tmsb4x,Ntf3,Mef2c
GO:0045596	negative regulation of cell differentiation	44	761	8.64e-07	Tgfbr1,Id2,Id4,Thrb,Lbh,Twsg1,Dpysl3,Rgs4,Grb14,Itgav,Arhgef2,Sema3c,Sema3d,Prdm16,Fgf13,Flna,Bmpr1a,Lrrc17,Cspg4,Tgfb2,Zfhx3,Fgl2,Atp1b2,Nov,Osr1,Sorl1,Epha3,Ngef,Sema5a,Postn,Cav3,Efna5,Itgb1,Ptprz1,Pawr,Dact3,Dmd,Fzd7,Ttc3,Ihh,Apoe,Pbx1,Dynlt1b,Meis1	Tgfbr1,Id2,Id4,Thrb,Lbh,Twsg1,Dpysl3,Rgs4,Grb14,Itgav,Arhgef2,Sema3c,Sema3d,Prdm16,Fgf13,Flna,Bmpr1a,Lrrc17,Cspg4,Tgfb2,Zfhx3,Fgl2,Atp1b2,Nov,Osr1,Sorl1,Epha3,Ngef,Sema5a,Postn,Cav3,Efna5,Itgb1,Ptprz1,Pawr,Dact3,Dmd,Fzd7,Ttc3,Ihh,Apoe,Pbx1,Dynlt1b,Meis1
GO:0050767	regulation of neurogenesis	50	948	1.25e-06	Ncs1,Ephb3,Xk,Hey2,Id2,Id4,Thrb,Dpysl3,Efhc2,Serpine2,Rab17,Mark1,Arhgef2,Dock7,Sema3c,Sema3d,Fgf13,Flna,Bmpr1a,Cspg4,Syne1,Zfhx3,Cobl,Atp1b2,Nrep,Sorl1,Map6,Epha3,Ngef,Map1b,Sema5a,Rock1,Camk2g,Plxnb1,Fam19a1,Efna5,Itgb1,Ptprz1,Tanc2,Ntf3,Dmd,Ttc3,Myo9a,Tnik,Unc5d,Mef2c,Apoe,Pbx1,Dynlt1b,Meis1	Ncs1,Ephb3,Xk,Hey2,Id2,Id4,Thrb,Dpysl3,Efhc2,Serpine2,Rab17,Mark1,Arhgef2,Dock7,Sema3c,Sema3d,Fgf13,Flna,Bmpr1a,Cspg4,Syne1,Zfhx3,Cobl,Atp1b2,Nrep,Sorl1,Map6,Epha3,Ngef,Map1b,Sema5a,Rock1,Camk2g,Plxnb1,Fam19a1,Efna5,Itgb1,Ptprz1,Tanc2,Ntf3,Dmd,Ttc3,Myo9a,Tnik,Unc5d,Mef2c,Apoe,Pbx1,Dynlt1b,Meis1
GO:0007409	axonogenesis	28	351	1.32e-06	Ephb3,Emb,Vcl,Bmpr1b,Dock7,Sema3c,Sema3d,Nexn,Tgfb2,Cobl,Nfib,Epha3,Map1b,Sema5a,Plxnb1,Epha1,Efna5,Enah,Itgb1,Ptprz1,Map1a,Dst,Myh10,Unc5c,Ntf3,Fgfr2,Unc5d,Ncam1	Ephb3,Emb,Vcl,Bmpr1b,Dock7,Sema3c,Sema3d,Nexn,Tgfb2,Cobl,Nfib,Epha3,Map1b,Sema5a,Plxnb1,Epha1,Efna5,Enah,Itgb1,Ptprz1,Map1a,Dst,Myh10,Unc5c,Ntf3,Fgfr2,Unc5d,Ncam1
GO:0090257	regulation of muscle system process	23	242	1.52e-06	Fbxo32,Rgs4,Lmcd1,Fgf13,Flna,Npnt,Ank2,Gucy1a3,Pde5a,Rock1,Camk2g,Prkg1,Cav3,Slc8a1,Pawr,Ctnna3,Cacna1c,Dmd,Mrvi1,Dsp,Atp2b4,Mef2c,Kcnma1	Fbxo32,Rgs4,Lmcd1,Fgf13,Flna,Npnt,Ank2,Gucy1a3,Pde5a,Rock1,Camk2g,Prkg1,Cav3,Slc8a1,Pawr,Ctnna3,Cacna1c,Dmd,Mrvi1,Dsp,Atp2b4,Mef2c,Kcnma1
GO:0002027	regulation of heart rate	15	95	1.64e-06	Hey2,Rgs4,Ank2,Kcnh2,Cacna2d1,Cav3,Slc8a1,Kcnd3,Ctnna3,Cacna1d,Cacna1c,Dmd,Cacnb2,Dsp,Nos1ap	Hey2,Rgs4,Ank2,Kcnh2,Cacna2d1,Cav3,Slc8a1,Kcnd3,Ctnna3,Cacna1d,Cacna1c,Dmd,Cacnb2,Dsp,Gm7694
GO:0010721	negative regulation of cell development	29	384	2.08e-06	Id2,Id4,Thrb,Dpysl3,Rgs4,Grb14,Arhgef2,Sema3c,Sema3d,Fgf13,Flna,Bmpr1a,Cspg4,Atp1b2,Sorl1,Epha3,Ngef,Sema5a,Postn,Cav3,Efna5,Itgb1,Ptprz1,Dmd,Ttc3,Apoe,Pbx1,Dynlt1b,Meis1	Id2,Id4,Thrb,Dpysl3,Rgs4,Grb14,Arhgef2,Sema3c,Sema3d,Fgf13,Flna,Bmpr1a,Cspg4,Atp1b2,Sorl1,Epha3,Ngef,Sema5a,Postn,Cav3,Efna5,Itgb1,Ptprz1,Dmd,Ttc3,Apoe,Pbx1,Dynlt1b,Meis1
GO:0007010	cytoskeleton organization	53	1064	2.44e-06	Cnn1,Cnn2,Tube1,Csrp2,Actn1,Krt18,Dpysl3,Bbs4,Csrp1,Mark1,Gpsm2,Arhgef2,Dock7,Arhgef5,Fgf13,Pls3,Flna,Dctn6,Pdlim3,Mlh1,Pgm5,Eml2,Syne1,Antxr1,Cobl,Phldb2,Pdlim7,Map6,Map1b,Ppp1r12a,Rock1,Myom1,Cav3,Emp2,Enah,Tacc2,Itgb1,Myh11,Zak,Map1a,Pawr,Dst,Mical1,Dstn,Myh10,Hdgfrp3,Eml1,Tmsb4x,Dsp,Svil,Tnik,Nos1ap,Dynlt1b	Cnn1,Cnn2,Tube1,Csrp2,Actn1,Krt18,Dpysl3,Bbs4,Csrp1,Mark1,Gpsm2,Arhgef2,Dock7,Arhgef5,Fgf13,Pls3,Flna,Dctn6,Pdlim3,Mlh1,Pgm5,Eml2,Syne1,Antxr1,Cobl,Phldb2,Pdlim7,Map6,Map1b,Ppp1r12a,Rock1,Myom1,Cav3,Emp2,Enah,Tacc2,Itgb1,Myh11,Zak,Map1a,Pawr,Dst,Mical1,Dstn,Myh10,Hdgfrp3,Eml1,Tmsb4x,Dsp,Svil,Tnik,Gm7694,Dynlt1b
GO:0042391	regulation of membrane potential	31	440	2.82e-06	Nalcn,Rgs4,Scn2a1,Fgf13,Flna,Syne1,Ank2,Atp1b2,Kcnh2,Cacna2d1,Rgs7bp,Kcnip1,Cav3,Slc8a1,Pawr,Fgf14,Kcnd3,Ctnna3,Cacna1d,Cacna1c,Dmd,Cacnb2,Fhl1,Dsp,Igsf9b,Slmap,Nos1ap,Slc8a2,Wwp2,Mef2c,Kcnma1	Nalcn,Rgs4,Scn2a1,Fgf13,Flna,Syne1,Ank2,Atp1b2,Kcnh2,Cacna2d1,Rgs7bp,Kcnip1,Cav3,Slc8a1,Pawr,Fgf14,Kcnd3,Ctnna3,Cacna1d,Cacna1c,Dmd,Cacnb2,Fhl1,Dsp,Igsf9b,Slmap,Gm7694,Slc8a2,Wwp2,Mef2c,Kcnma1
GO:0050896	response to stimulus	202	6908	3.13e-06	Ncs1,Stk38l,Ltbp1,Srpk3,Tgfb3,Cnn2,Ephb3,Tgfbr1,Fads1,Rnd3,Hey2,Nuak1,Kcnmb1,Wif1,Id2,Emb,Thrb,Nkx3-1,Fbxo32,Endou,Mylk,Krt18,Twsg1,Bambi,Dpysl3,Efhc2,Bbs4,Prdx4,Rassf3,Rftn2,Serpine2,Rab17,Xpr1,Mr1,Mark1,Rgs4,Rsu1,Itga8,Grb14,Scn2a1,Itgav,Tyro3,Smad9,Tspan2,Gpsm2,Gucy1b3,Arhgef2,F3,Bmpr1b,B4galt2,Dock7,Sema3c,Sema3d,Evc,Foxp2,Wnt16,Arhgef5,Dkk3,Tub,Fgf13,Flna,Rbpms,Rrad,Jam3,Bace1,Mcam,Mlh1,Arpp…	Ncs1,Stk38l,Ltbp1,Srpk3,Tgfb3,Cnn2,Ephb3,Tgfbr1,Fads1,Rnd3,Hey2,Nuak1,Kcnmb1,Wif1,Id2,Emb,Thrb,Nkx3-1,Fbxo32,Endou,Mylk,Krt18,Twsg1,Bambi,Dpysl3,Efhc2,Bbs4,Prdx4,Rassf3,Rftn2,Serpine2,Rab17,Xpr1,Mr1,Mark1,Rgs4,Rsu1,Itga8,Grb14,Scn2a1,Itgav,Tyro3,Smad9,Tspan2,Gpsm2,Gucy1b3,Arhgef2,F3,Bmpr1b,B4galt2,Dock7,Sema3c,Sema3d,Evc,Foxp2,Wnt16,Arhgef5,Dkk3,Tub,Fgf13,Flna,Rbpms,Rrad,Jam3,Bace1,Mcam,Mlh1,Arpp…
GO:0098900	regulation of action potential	12	59	4.23e-06	Fgf13,Flna,Ank2,Cacna2d1,Kcnip1,Cav3,Pawr,Ctnna3,Cacna1c,Dsp,Slmap,Slc8a2	Fgf13,Flna,Ank2,Cacna2d1,Kcnip1,Cav3,Pawr,Ctnna3,Cacna1c,Dsp,Slmap,Slc8a2
GO:0035295	tube development	49	961	4.37e-06	Tgfb3,Ephb3,Tgfbr1,Hey2,Id2,Thrb,Nkx3-1,Mylk,Pcsk5,Bbs4,Serpine2,Itgav,Smad9,Sema3c,Foxp2,Flna,Jam3,Clmp,Mcam,Tbx18,Bmpr1a,Tgfbi,Cspg4,Npnt,Brip1,Tgfb2,Cobl,Fgf1,Nfib,Nov,Osr1,Fat4,Sema5a,Epha1,Enah,Hhip,Phex,Slc8a1,Itgb1,Ramp1,Spint2,Gjc1,Fgfr2,Dact1,Ihh,Mef2c,Apoe,Pbx1,Meis1	Tgfb3,Ephb3,Tgfbr1,Hey2,Id2,Thrb,Nkx3-1,Mylk,Pcsk5,Bbs4,Serpine2,Itgav,Smad9,Sema3c,Foxp2,Flna,Jam3,Clmp,Mcam,Tbx18,Bmpr1a,Tgfbi,Cspg4,Npnt,Brip1,Tgfb2,Cobl,Fgf1,Nfib,Nov,Osr1,Fat4,Sema5a,Epha1,Enah,Hhip,Phex,Slc8a1,Itgb1,Ramp1,Spint2,Gjc1,Fgfr2,Dact1,Ihh,Mef2c,Apoe,Pbx1,Meis1
GO:0061337	cardiac conduction	11	47	4.61e-06	Ank2,Kcnh2,Cacna2d1,Slc8a1,Kcnd3,Ctnna3,Gjc1,Cacna1d,Cacna1c,Cacnb2,Dsp	Ank2,Kcnh2,Cacna2d1,Slc8a1,Kcnd3,Ctnna3,Gjc1,Cacna1d,Cacna1c,Cacnb2,Dsp
GO:0022603	regulation of anatomical structure morphogenesis	53	1090	4.87e-06	Ephb3,Tgfbr1,Xk,Hey2,Thrb,Bambi,F3,Sema3c,Sema3d,Foxp2,Fgf13,Flna,Tbx18,Bmpr1a,Syne1,Tgfb2,Fgf1,Phldb2,Cpe,Nfib,Osr1,Map6,Ngef,Cdc42ep3,Map1b,Sema5a,Rock1,Plxnb1,Postn,Epha1,Cav3,Efna5,Emp2,Hhip,Itgb1,Ptprz1,Tanc2,Myh10,Fblim1,Rin2,Hdac9,Col4a3,Fzd7,Fgfr2,Ttc3,Dact1,Atp2b4,Optc,Myo9a,Tnik,Thbs2,Mef2c,Apoe	Ephb3,Tgfbr1,Xk,Hey2,Thrb,Bambi,F3,Sema3c,Sema3d,Foxp2,Fgf13,Flna,Tbx18,Bmpr1a,Syne1,Tgfb2,Fgf1,Phldb2,Cpe,Nfib,Osr1,Map6,Ngef,Cdc42ep3,Map1b,Sema5a,Rock1,Plxnb1,Postn,Epha1,Cav3,Efna5,Emp2,Hhip,Itgb1,Ptprz1,Tanc2,Myh10,Fblim1,Rin2,Hdac9,Col4a3,Fzd7,Fgfr2,Ttc3,Dact1,Atp2b4,Optc,Myo9a,Tnik,Thbs2,Mef2c,Apoe
GO:0034330	cell junction organization	32	481	5.41e-06	Tgfb3,Ephb3,Actn1,Vcl,Itgav,Fgf13,Pls3,Flna,Jam3,Ky,Cdh6,Tgfb2,Epha3,Ngef,Map1b,Plxnb1,Efna5,Dlg3,Itgb1,Dst,Myh10,Pkp4,Gjc1,Cacnb2,Fgfr2,Dsp,Igsf9b,Dact1,Myo9a,Nos1ap,Slc8a2,Apoe	Tgfb3,Ephb3,Actn1,Vcl,Itgav,Fgf13,Pls3,Flna,Jam3,Ky,Cdh6,Tgfb2,Epha3,Ngef,Map1b,Plxnb1,Efna5,Dlg3,Itgb1,Dst,Myh10,Pkp4,Gjc1,Cacnb2,Fgfr2,Dsp,Igsf9b,Dact1,Myo9a,Gm7694,Slc8a2,Apoe
GO:0034762	regulation of transmembrane transport	35	568	7.04e-06	Nalcn,Jph2,Kcnmb1,Rgs4,Scn2a1,Flna,Rrad,Ank2,Tgfb2,Atp1b2,Kcnab1,Kcnh2,Cacna2d1,C1qtnf2,Osr1,Kcnip1,Prkg1,Cav3,Asph,Slc8a1,Itgb1,Fgf14,Kcnd3,Tmsb4x,Cacna1d,Cacna1c,Dmd,Cacnb2,Fhl1,Slmap,Nos1ap,Wwp2,Mef2c,Kcnip4,Kcnma1	Nalcn,Jph2,Kcnmb1,Rgs4,Scn2a1,Flna,Rrad,Ank2,Tgfb2,Atp1b2,Kcnab1,Kcnh2,Cacna2d1,C1qtnf2,Osr1,Kcnip1,Prkg1,Cav3,Asph,Slc8a1,Itgb1,Fgf14,Kcnd3,Tmsb4x,Cacna1d,Cacna1c,Dmd,Cacnb2,Fhl1,Slmap,Gm7694,Wwp2,Mef2c,Kcnip4,Kcnma1
GO:0051094	positive regulation of developmental process	66	1533	7.09e-06	Tgfb3,Ephb3,Tgfbr1,Hey2,Wif1,Id2,Thrb,Lbh,Bambi,Dpysl3,Bbs4,Serpine2,Ccdc3,Smad9,Arhgef2,F3,Bmpr1b,Sema3c,Prdm16,Foxp2,Flna,Tbx18,Mlh1,Bmpr1a,Rag2,Npnt,Tgfb2,Zfhx3,Cobl,Fgf1,Phldb2,Pdlim7,Atp1b2,Mustn1,Napepld,Osr1,Sorl1,Map6,Epha3,Map1b,Pde5a,Sema5a,Plxnb1,Epha1,Cav3,Efna5,Rag1,Slc8a1,Itgb1,Ptprz1,Pawr,Rin2,Hdac9,Tmsb4x,Ntf3,Dmd,Fgfr2,Dact1,Lphn1,Ihh,Thbs2,Pdgfd,Ncam1,Mef2c,Apoe,Dynlt1b	Tgfb3,Ephb3,Tgfbr1,Hey2,Wif1,Id2,Thrb,Lbh,Bambi,Dpysl3,Bbs4,Serpine2,Ccdc3,Smad9,Arhgef2,F3,Bmpr1b,Sema3c,Prdm16,Foxp2,Flna,Tbx18,Mlh1,Bmpr1a,Rag2,Npnt,Tgfb2,Zfhx3,Cobl,Fgf1,Phldb2,Pdlim7,Atp1b2,Mustn1,Napepld,Osr1,Sorl1,Map6,Epha3,Map1b,Pde5a,Sema5a,Plxnb1,Epha1,Cav3,Efna5,Rag1,Slc8a1,Itgb1,Ptprz1,Pawr,Rin2,Hdac9,Tmsb4x,Ntf3,Dmd,Fgfr2,Dact1,Adgrl1,Ihh,Thbs2,Pdgfd,Ncam1,Mef2c,Apoe,Dynlt1b
GO:0007165	signal transduction	126	3779	8.01e-06	Ncs1,Stk38l,Ltbp1,Srpk3,Tgfb3,Ephb3,Tgfbr1,Rnd3,Hey2,Nuak1,Wif1,Thrb,Nkx3-1,Krt18,Twsg1,Bambi,Bbs4,Rassf3,Rab17,Mark1,Rgs4,Rsu1,Itga8,Grb14,Scn2a1,Itgav,Tyro3,Smad9,Gpsm2,Gucy1b3,Arhgef2,F3,Bmpr1b,Dock7,Sema3c,Sema3d,Evc,Wnt16,Arhgef5,Dkk3,Fgf13,Flna,Rrad,Mlh1,Bmpr1a,Cdh6,Cspg4,Rcan2,Dzip1,Cpz,Colec12,Ank2,Tgfb2,Itga9,Fgf1,Ndp,Cpe,Garem,Gucy1a3,Nov,Sorl1,Fat4,Ngfrap1,Epha3,Rgs7bp,Ngef,Cdc42ep3,Wl…	Ncs1,Stk38l,Ltbp1,Srpk3,Tgfb3,Ephb3,Tgfbr1,Rnd3,Hey2,Nuak1,Wif1,Thrb,Nkx3-1,Krt18,Twsg1,Bambi,Bbs4,Rassf3,Rab17,Mark1,Rgs4,Rsu1,Itga8,Grb14,Scn2a1,Itgav,Tyro3,Smad9,Gpsm2,Gucy1b3,Arhgef2,F3,Bmpr1b,Dock7,Sema3c,Sema3d,Evc,Wnt16,Arhgef5,Dkk3,Fgf13,Flna,Rrad,Mlh1,Bmpr1a,Cdh6,Cspg4,Rcan2,Dzip1,Cpz,Colec12,Ank2,Tgfb2,Itga9,Fgf1,Ndp,Cpe,Garem,Gucy1a3,Nov,Sorl1,Fat4,Ngfrap1,Epha3,Rgs7bp,Ngef,Cdc42ep3,Wl…
GO:0048738	cardiac muscle tissue development	19	188	1.09e-05	Tgfbr1,Hey2,Id2,Tbx18,Bmpr1a,Tgfb2,Fgf1,Myom1,Prkg1,Cav3,Sgcg,Slc8a1,Itgb1,Myh11,Myh10,Gjc1,Fgfr2,Dsp,Mef2c	Tgfbr1,Hey2,Id2,Tbx18,Bmpr1a,Tgfb2,Fgf1,Myom1,Prkg1,Cav3,Sgcg,Slc8a1,Itgb1,Myh11,Myh10,Gjc1,Fgfr2,Dsp,Mef2c
GO:0007507	heart development	35	581	1.14e-05	Ltbp1,Tgfbr1,Hey2,Id2,Nkx3-1,Pcsk5,Sema3c,Wnt16,Flna,Pdlim3,Tbx18,Bmpr1a,Tgfb2,Fgf1,Pdlim7,Kcnab1,Cpe,Osr1,Fat4,Epha3,Myom1,Prkg1,Cav3,Sgcg,Slc8a1,Itgb1,Myh11,Myh10,Gjc1,Hdac9,Cacna1c,Fgfr2,Dsp,Ihh,Mef2c	Ltbp1,Tgfbr1,Hey2,Id2,Nkx3-1,Pcsk5,Sema3c,Wnt16,Flna,Pdlim3,Tbx18,Bmpr1a,Tgfb2,Fgf1,Pdlim7,Kcnab1,Cpe,Osr1,Fat4,Epha3,Myom1,Prkg1,Cav3,Sgcg,Slc8a1,Itgb1,Myh11,Myh10,Gjc1,Hdac9,Cacna1c,Fgfr2,Dsp,Ihh,Mef2c
GO:0007420	brain development	41	759	1.39e-05	Ephb3,Id2,Id4,Twsg1,Bbs4,Serpine2,Itga8,Tyro3,Smad9,Tspan2,Ptbp2,B4galt2,Dock7,Foxp2,Fgf13,Flna,Bmpr1a,Zfhx3,Atp1b2,Kcnab1,Nfib,Fat4,Wls,Sema5a,Fut10,Prkg1,Efna5,Synj2,Tacc2,Itgb1,Myh10,Unc5c,Eml1,Ntf3,Dmd,Fgfr2,Atp2b4,Ncam1,Rbfox2,Pbx1,Meis1	Ephb3,Id2,Id4,Twsg1,Bbs4,Serpine2,Itga8,Tyro3,Smad9,Tspan2,Ptbp2,B4galt2,Dock7,Foxp2,Fgf13,Flna,Bmpr1a,Zfhx3,Atp1b2,Kcnab1,Nfib,Fat4,Wls,Sema5a,Fut10,Prkg1,Efna5,Synj2,Tacc2,Itgb1,Myh10,Unc5c,Eml1,Ntf3,Dmd,Fgfr2,Atp2b4,Ncam1,Rbfox2,Pbx1,Meis1
GO:0030155	regulation of cell adhesion	39	705	1.62e-05	Ephb3,Nuak1,Vcl,Twsg1,Pcsk5,Serpine2,Rsu1,Itgav,Flna,Jam3,Tbx18,Npnt,Tgfb2,Zfhx3,Fgl2,Phldb2,Ecm2,Epha3,Pde5a,Sema5a,Ppp1r12a,Rock1,Plxnb1,Postn,Epha1,Prkg1,Efna5,Emp2,Rag1,Itgb1,Ptprz1,Pawr,Spint2,Rin2,Dmd,Fzd7,Ephb6,Nfat5,Ihh	Ephb3,Nuak1,Vcl,Twsg1,Pcsk5,Serpine2,Rsu1,Itgav,Flna,Jam3,Tbx18,Npnt,Tgfb2,Zfhx3,Fgl2,Phldb2,Ecm2,Epha3,Pde5a,Sema5a,Ppp1r12a,Rock1,Plxnb1,Postn,Epha1,Prkg1,Efna5,Emp2,Rag1,Itgb1,Ptprz1,Pawr,Spint2,Rin2,Dmd,Fzd7,Ephb6,Nfat5,Ihh
GO:0070252	actin-mediated cell contraction	11	55	1.65e-05	Ank2,Kcnh2,Cacna2d1,Rock1,Cav3,Emp2,Kcnd3,Cacna1d,Cacna1c,Cacnb2,Myl6	Ank2,Kcnh2,Cacna2d1,Rock1,Cav3,Emp2,Kcnd3,Cacna1d,Cacna1c,Cacnb2,Myl6
GO:0086065	cell communication involved in cardiac conduction	9	31	1.65e-05	Ank2,Cacna2d1,Slc8a1,Ctnna3,Gjc1,Cacna1d,Cacna1c,Cacnb2,Dsp	Ank2,Cacna2d1,Slc8a1,Ctnna3,Gjc1,Cacna1d,Cacna1c,Cacnb2,Dsp
GO:0086091	regulation of heart rate by cardiac conduction	9	31	1.65e-05	Ank2,Kcnh2,Cacna2d1,Kcnd3,Ctnna3,Cacna1d,Cacna1c,Cacnb2,Dsp	Ank2,Kcnh2,Cacna2d1,Kcnd3,Ctnna3,Cacna1d,Cacna1c,Cacnb2,Dsp
GO:0051049	regulation of transport	74	1862	1.96e-05	Ncs1,Nalcn,Tgfb3,Cnn2,Jph2,Kcnmb1,Nkx3-1,Mpv17l,Mylk,Serpine2,Rgs4,Scn2a1,Itgav,Pkia,Arhgef5,Tub,Pls3,Flna,Rrad,Bace1,Syt15,Syne1,Ank2,Tgfb2,Atp1b2,Kcnab1,Kcnh2,Tulp1,Cacna2d1,C1qtnf2,Nov,Osr1,Pam,Sorl1,Camk2n1,Epha3,Wls,Map1b,Kcnip1,Ppp1r12a,Rock1,Myom1,Prkg1,Cav3,Efna5,Asph,Sec16b,Slc8a1,Itgb1,Pawr,Fgf14,Kcnd3,Mical1,Myh10,Hdac9,Tmsb4x,Ntf3,Cacna1d,Cacna1c,Dmd,Cacnb2,Fhl1,Tnk2,Rab27b,Slmap,Hmgn…	Ncs1,Nalcn,Tgfb3,Cnn2,Jph2,Kcnmb1,Nkx3-1,Mpv17l,Mylk,Serpine2,Rgs4,Scn2a1,Itgav,Pkia,Arhgef5,Tub,Pls3,Flna,Rrad,Bace1,Syt15,Syne1,Ank2,Tgfb2,Atp1b2,Kcnab1,Kcnh2,Tulp1,Cacna2d1,C1qtnf2,Nov,Osr1,Pam,Sorl1,Camk2n1,Epha3,Wls,Map1b,Kcnip1,Ppp1r12a,Rock1,Myom1,Prkg1,Cav3,Efna5,Asph,Sec16b,Slc8a1,Itgb1,Pawr,Fgf14,Kcnd3,Mical1,Myh10,Hdac9,Tmsb4x,Ntf3,Cacna1d,Cacna1c,Dmd,Cacnb2,Fhl1,Tnk2,Rab27b,Slmap,Hmgn…
GO:0035637	multicellular organismal signaling	14	105	2.67e-05	Scn2a1,Jam3,Ank2,Kcnh2,Cacna2d1,Slc8a1,Kcnd3,Ctnna3,Gjc1,Cacna1d,Cacna1c,Cacnb2,Dsp,Kcnma1	Scn2a1,Jam3,Ank2,Kcnh2,Cacna2d1,Slc8a1,Kcnd3,Ctnna3,Gjc1,Cacna1d,Cacna1c,Cacnb2,Dsp,Kcnma1
GO:0048519	negative regulation of biological process	156	5108	2.67e-05	Cnn1,Ltbp1,Tgfb3,Cnn2,Tgfbr1,Jph2,Hey2,Wif1,Id2,Actn1,Id4,Thrb,Samd4,Nkx3-1,Fbxo32,Mpv17l,Krt18,Lbh,Twsg1,Bambi,Dpysl3,Bbs4,Prdx4,Serpine2,Ccdc3,Rgs4,Grb14,Itgav,Tyro3,Pkia,Arhgef2,Ptbp2,Bmpr1b,Dock7,Sema3c,Sema3d,Prdm16,Foxp2,Wnt16,Lmcd1,Dkk3,Fgf13,Flna,Rrad,Jam3,Bace1,Kank2,Tbx18,Mlh1,Qsox1,Bmpr1a,Scai,Eml2,Lrrc17,Cspg4,Rbm3,Syne1,Plekhh2,Pmepa1,Pbxip1,Brip1,Tgfb2,Zfhx3,Antxr1,Fgl2,Phldb2,Itih2…	Cnn1,Ltbp1,Tgfb3,Cnn2,Tgfbr1,Jph2,Hey2,Wif1,Id2,Actn1,Id4,Thrb,Samd4,Nkx3-1,Fbxo32,Mpv17l,Krt18,Lbh,Twsg1,Bambi,Dpysl3,Bbs4,Prdx4,Serpine2,Ccdc3,Rgs4,Grb14,Itgav,Tyro3,Pkia,Arhgef2,Ptbp2,Bmpr1b,Dock7,Sema3c,Sema3d,Prdm16,Foxp2,Wnt16,Lmcd1,Dkk3,Fgf13,Flna,Rrad,Jam3,Bace1,Kank2,Tbx18,Mlh1,Qsox1,Bmpr1a,Scai,Eml2,Lrrc17,Cspg4,Rbm3,Syne1,Plekhh2,Pmepa1,Pbxip1,Brip1,Tgfb2,Zfhx3,Antxr1,Fgl2,Phldb2,Itih2…
GO:0043269	regulation of ion transport	39	722	2.71e-05	Nalcn,Jph2,Kcnmb1,Mylk,Serpine2,Rgs4,Scn2a1,Flna,Rrad,Syt15,Ank2,Tgfb2,Atp1b2,Kcnab1,Kcnh2,Cacna2d1,Osr1,Kcnip1,Prkg1,Cav3,Asph,Slc8a1,Itgb1,Pawr,Fgf14,Kcnd3,Tmsb4x,Cacna1d,Cacna1c,Dmd,Cacnb2,Fhl1,Slmap,Nos1ap,Wwp2,Mef2c,Apoe,Kcnip4,Kcnma1	Nalcn,Jph2,Kcnmb1,Mylk,Serpine2,Rgs4,Scn2a1,Flna,Rrad,Syt15,Ank2,Tgfb2,Atp1b2,Kcnab1,Kcnh2,Cacna2d1,Osr1,Kcnip1,Prkg1,Cav3,Asph,Slc8a1,Itgb1,Pawr,Fgf14,Kcnd3,Tmsb4x,Cacna1d,Cacna1c,Dmd,Cacnb2,Fhl1,Slmap,Gm7694,Wwp2,Mef2c,Apoe,Kcnip4,Kcnma1
GO:0051961	negative regulation of nervous system development	26	365	2.76e-05	Id2,Id4,Thrb,Dpysl3,Arhgef2,Sema3c,Sema3d,Fgf13,Flna,Bmpr1a,Cspg4,Atp1b2,Cpe,Sorl1,Epha3,Ngef,Sema5a,Itgb1,Ptprz1,Dmd,Ttc3,Apoe,Pbx1,Gpr161,Dynlt1b,Meis1	Id2,Id4,Thrb,Dpysl3,Arhgef2,Sema3c,Sema3d,Fgf13,Flna,Bmpr1a,Cspg4,Atp1b2,Cpe,Sorl1,Epha3,Ngef,Sema5a,Itgb1,Ptprz1,Dmd,Ttc3,Apoe,Pbx1,Gpr161,Dynlt1b,Meis1
GO:0051716	cellular response to stimulus	165	5497	2.77e-05	Ncs1,Stk38l,Ltbp1,Srpk3,Tgfb3,Cnn2,Ephb3,Tgfbr1,Fads1,Rnd3,Hey2,Nuak1,Kcnmb1,Wif1,Id2,Thrb,Nkx3-1,Fbxo32,Mylk,Krt18,Twsg1,Bambi,Dpysl3,Efhc2,Bbs4,Prdx4,Rassf3,Rab17,Xpr1,Mark1,Rgs4,Rsu1,Itga8,Grb14,Scn2a1,Itgav,Tyro3,Smad9,Gpsm2,Gucy1b3,Arhgef2,F3,Bmpr1b,Dock7,Sema3c,Sema3d,Evc,Wnt16,Arhgef5,Dkk3,Fgf13,Flna,Rrad,Jam3,Bace1,Mlh1,Arpp21,Bmpr1a,Syt15,Cdh6,Cspg4,Rcan2,Dzip1,Cpz,Npnt,Chd6,Brip1,Colec1…	Ncs1,Stk38l,Ltbp1,Srpk3,Tgfb3,Cnn2,Ephb3,Tgfbr1,Fads1,Rnd3,Hey2,Nuak1,Kcnmb1,Wif1,Id2,Thrb,Nkx3-1,Fbxo32,Mylk,Krt18,Twsg1,Bambi,Dpysl3,Efhc2,Bbs4,Prdx4,Rassf3,Rab17,Xpr1,Mark1,Rgs4,Rsu1,Itga8,Grb14,Scn2a1,Itgav,Tyro3,Smad9,Gpsm2,Gucy1b3,Arhgef2,F3,Bmpr1b,Dock7,Sema3c,Sema3d,Evc,Wnt16,Arhgef5,Dkk3,Fgf13,Flna,Rrad,Jam3,Bace1,Mlh1,Arpp21,Bmpr1a,Syt15,Cdh6,Cspg4,Rcan2,Dzip1,Cpz,Npnt,Chd6,Brip1,Colec1…
GO:0097435	supramolecular fiber organization	30	469	2.77e-05	Tgfbr1,Actn1,Dpysl3,Csrp1,Arhgef2,Fgf13,Pls3,Flna,Pdlim3,Pgm5,Tgfb2,Cobl,Myom1,Cav3,Emp2,Enah,Tacc2,Itgb1,Myh11,Pawr,Dst,Thsd4,Mical1,Dstn,Myh10,Hdgfrp3,Tmsb4x,Dsp,Svil,Optc	Tgfbr1,Actn1,Dpysl3,Csrp1,Arhgef2,Fgf13,Pls3,Flna,Pdlim3,Pgm5,Tgfb2,Cobl,Myom1,Cav3,Emp2,Enah,Tacc2,Itgb1,Myh11,Pawr,Dst,Thsd4,Mical1,Dstn,Myh10,Hdgfrp3,Tmsb4x,Dsp,Svil,Optc
GO:0032956	regulation of actin cytoskeleton organization	25	344	3.26e-05	Tgfb3,Tgfbr1,Bbs4,Rgs4,Arhgef5,Flna,Jam3,Kank2,Plekhh2,Tgfb2,Phldb2,Pam,Ppm1e,Epha3,Cdc42ep3,Sema5a,Rock1,Epha1,Cav3,Efna5,Dstn,Synpo2,Tmsb4x,Ntf3,Mef2c	Tgfb3,Tgfbr1,Bbs4,Rgs4,Arhgef5,Flna,Jam3,Kank2,Plekhh2,Tgfb2,Phldb2,Pam,Ppm1e,Epha3,Cdc42ep3,Sema5a,Rock1,Epha1,Cav3,Efna5,Dstn,Synpo2,Tmsb4x,Ntf3,Mef2c
GO:0006936	muscle contraction	18	185	3.52e-05	Mylk,Ank2,Kcnh2,Acta2,Cacna2d1,Myom1,Cav3,Slc8a1,Myh11,Kcnd3,Cacna1d,Cacna1c,Dmd,Cacnb2,Slmap,Atp2b4,Myl6,Kcnma1	Mylk,Ank2,Kcnh2,Acta2,Cacna2d1,Myom1,Cav3,Slc8a1,Myh11,Kcnd3,Cacna1d,Cacna1c,Dmd,Cacnb2,Slmap,Atp2b4,Myl6,Kcnma1
GO:0048729	tissue morphogenesis	36	646	3.85e-05	Tgfbr1,Hey2,Id4,Vcl,Nkx3-1,Mylk,Twsg1,Bbs4,Itga8,Sema3c,Flna,Tbx18,Bmpr1a,Npnt,Tgfb2,Cobl,Fgf1,Acta2,Osr1,Fat4,Astn2,Wls,Sema5a,Myom1,Actg2,Enah,Hhip,Dlg3,Itgb1,Spint2,Fgfr2,Dsp,Myo9a,Ihh,Mef2c,Pbx1	Tgfbr1,Hey2,Id4,Vcl,Nkx3-1,Mylk,Twsg1,Bbs4,Itga8,Sema3c,Flna,Tbx18,Bmpr1a,Npnt,Tgfb2,Cobl,Fgf1,Acta2,Osr1,Fat4,Astn2,Wls,Sema5a,Myom1,Actg2,Enah,Hhip,Dlg3,Itgb1,Spint2,Fgfr2,Dsp,Myo9a,Ihh,Mef2c,Pbx1
GO:0001568	blood vessel development	32	534	4.06e-05	Ltbp1,Ephb3,Tgfbr1,Hey2,Nkx3-1,Mylk,Pcsk5,Itgav,Sema3c,Flna,Jam3,Mcam,Bmpr1a,Tgfbi,Cspg4,Tgfb2,Antxr1,Fgf1,Acta2,Nov,Osr1,Sema5a,Epha1,Itgb1,Ramp1,Myh10,Gjc1,Fgfr2,Ihh,Mef2c,Apoe,Meis1	Ltbp1,Ephb3,Tgfbr1,Hey2,Nkx3-1,Mylk,Pcsk5,Itgav,Sema3c,Flna,Jam3,Mcam,Bmpr1a,Tgfbi,Cspg4,Tgfb2,Antxr1,Fgf1,Acta2,Nov,Osr1,Sema5a,Epha1,Itgb1,Ramp1,Myh10,Gjc1,Fgfr2,Ihh,Mef2c,Apoe,Meis1
GO:0001944	vasculature development	33	562	4.06e-05	Ltbp1,Ephb3,Tgfbr1,Hey2,Nkx3-1,Mylk,Pcsk5,Itgav,Sema3c,Flna,Jam3,Mcam,Bmpr1a,Tgfbi,Cspg4,Tgfb2,Antxr1,Fgf1,Ndp,Acta2,Nov,Osr1,Sema5a,Epha1,Itgb1,Ramp1,Myh10,Gjc1,Fgfr2,Ihh,Mef2c,Apoe,Meis1	Ltbp1,Ephb3,Tgfbr1,Hey2,Nkx3-1,Mylk,Pcsk5,Itgav,Sema3c,Flna,Jam3,Mcam,Bmpr1a,Tgfbi,Cspg4,Tgfb2,Antxr1,Fgf1,Ndp,Acta2,Nov,Osr1,Sema5a,Epha1,Itgb1,Ramp1,Myh10,Gjc1,Fgfr2,Ihh,Mef2c,Apoe,Meis1
GO:0098901	regulation of cardiac muscle cell action potential	8	25	4.06e-05	Fgf13,Flna,Ank2,Cav3,Ctnna3,Cacna1c,Dsp,Slmap	Fgf13,Flna,Ank2,Cav3,Ctnna3,Cacna1c,Dsp,Slmap
GO:0032412	regulation of ion transmembrane transporter activity	21	254	4.19e-05	Jph2,Rrad,Ank2,Atp1b2,Kcnab1,Cacna2d1,Osr1,Prkg1,Cav3,Asph,Itgb1,Fgf14,Tmsb4x,Cacna1d,Dmd,Cacnb2,Fhl1,Slmap,Nos1ap,Wwp2,Mef2c	Jph2,Rrad,Ank2,Atp1b2,Kcnab1,Cacna2d1,Osr1,Prkg1,Cav3,Asph,Itgb1,Fgf14,Tmsb4x,Cacna1d,Dmd,Cacnb2,Fhl1,Slmap,Gm7694,Wwp2,Mef2c
GO:0086001	cardiac muscle cell action potential	9	36	4.19e-05	Ank2,Kcnh2,Cacna2d1,Cav3,Kcnd3,Cacna1d,Cacna1c,Dmd,Cacnb2	Ank2,Kcnh2,Cacna2d1,Cav3,Kcnd3,Cacna1d,Cacna1c,Dmd,Cacnb2
GO:0006937	regulation of muscle contraction	16	151	5.47e-05	Fgf13,Flna,Npnt,Ank2,Gucy1a3,Pde5a,Prkg1,Cav3,Slc8a1,Pawr,Ctnna3,Cacna1c,Dmd,Mrvi1,Dsp,Kcnma1	Fgf13,Flna,Npnt,Ank2,Gucy1a3,Pde5a,Prkg1,Cav3,Slc8a1,Pawr,Ctnna3,Cacna1c,Dmd,Mrvi1,Dsp,Kcnma1
GO:0051128	regulation of cellular component organization	88	2438	5.47e-05	Ncs1,Stk38l,Tgfb3,Ephb3,Tgfbr1,Xk,Vcl,Mpv17l,Dpysl3,Pcsk5,Efhc2,Bbs4,Serpine2,Rab17,Mark1,Rgs4,Gpsm2,Arhgef2,Sema3c,Sema3d,Arhgef5,Fgf13,Flna,Rrad,Jam3,Kank2,Nexn,Eml2,Cspg4,Syne1,Plekhh2,Dzip1,Pmepa1,Tgfb2,Antxr1,Cobl,Phldb2,Atp1b2,Nov,Pam,Sorl1,Ppm1e,Map6,Epha3,Ngef,Cdc42ep3,Map1b,Sema5a,Rock1,Camk2g,Plxnb1,Epha1,Cav3,Efna5,Asph,Hrasls,Itgb1,Ptprz1,Map1a,Trabd2b,Dst,Tanc2,Dstn,Myh10,Cirbp,Fblim…	Ncs1,Stk38l,Tgfb3,Ephb3,Tgfbr1,Xk,Vcl,Mpv17l,Dpysl3,Pcsk5,Efhc2,Bbs4,Serpine2,Rab17,Mark1,Rgs4,Gpsm2,Arhgef2,Sema3c,Sema3d,Arhgef5,Fgf13,Flna,Rrad,Jam3,Kank2,Nexn,Eml2,Cspg4,Syne1,Plekhh2,Dzip1,Pmepa1,Tgfb2,Antxr1,Cobl,Phldb2,Atp1b2,Nov,Pam,Sorl1,Ppm1e,Map6,Epha3,Ngef,Cdc42ep3,Map1b,Sema5a,Rock1,Camk2g,Plxnb1,Epha1,Cav3,Efna5,Asph,Hrasls,Itgb1,Ptprz1,Map1a,Trabd2b,Dst,Tanc2,Dstn,Myh10,Cirbp,Fblim…
GO:0010646	regulation of cell communication	108	3215	5.95e-05	Ncs1,Ltbp1,Tgfb3,Tgfbr1,Jph2,Arhgef25,Hey2,Wif1,Nkx3-1,Mpv17l,Lbh,Twsg1,Bambi,Pcsk5,Serpine2,Ccdc3,Rgs4,Itga8,Grb14,Itgav,Tyro3,Gucy1b3,Arhgef2,F3,Bmpr1b,Prdm16,Evc,Ift81,Wnt16,Arhgef5,Lmcd1,Dkk3,Tub,Flna,Rbpms,Bace1,Kank2,Tbx18,Bmpr1a,Syt15,Scai,Scube3,Cspg4,Syne1,Rcan2,Pmepa1,Npnt,Ank2,Tgfb2,Fgf1,Chsy1,Acta2,Garem,Gucy1a3,C1qtnf2,Nov,Nrep,Sorl1,Camk2n1,Rgs7bp,Wls,Map1b,Pde5a,Sema5a,Rock1,Plxnb1…	Ncs1,Ltbp1,Tgfb3,Tgfbr1,Jph2,Arhgef25,Hey2,Wif1,Nkx3-1,Mpv17l,Lbh,Twsg1,Bambi,Pcsk5,Serpine2,Ccdc3,Rgs4,Itga8,Grb14,Itgav,Tyro3,Gucy1b3,Arhgef2,F3,Bmpr1b,Prdm16,Evc,Ift81,Wnt16,Arhgef5,Lmcd1,Dkk3,Tub,Flna,Rbpms,Bace1,Kank2,Tbx18,Bmpr1a,Syt15,Scai,Scube3,Cspg4,Syne1,Rcan2,Pmepa1,Npnt,Ank2,Tgfb2,Fgf1,Chsy1,Acta2,Garem,Gucy1a3,C1qtnf2,Nov,Nrep,Sorl1,Camk2n1,Rgs7bp,Wls,Map1b,Pde5a,Sema5a,Rock1,Plxnb1…
GO:0003008	system process	64	1578	6.89e-05	Hey2,Kcnmb1,Id2,Thrb,Fbxo32,Mylk,Pcsk5,Bbs4,Serpine2,Itga8,Scn2a1,B4galt2,Foxp2,Tub,Fgf13,Jam3,Bace1,Mcam,Tbx18,Rcan2,Ank2,Kcnab1,Kcnh2,Acta2,Gucy1a3,Tulp1,Cacna2d1,Camk2n1,Pde5a,Sema5a,Rock1,Postn,Myom1,Prkg1,Cav3,Sgcg,Emp2,Rag1,Slc8a1,Itgb1,Myh11,Ptprz1,Map1a,Pawr,Fgf14,Kcnd3,Pak6,Myh10,Gjc1,Ntf3,Cacna1d,Cacna1c,Dmd,Cacnb2,Mrvi1,Slmap,Atp2b4,Myl6,Slc8a2,Ncam1,Rbfox2,Mef2c,Apoe,Kcnma1	Hey2,Kcnmb1,Id2,Thrb,Fbxo32,Mylk,Pcsk5,Bbs4,Serpine2,Itga8,Scn2a1,B4galt2,Foxp2,Tub,Fgf13,Jam3,Bace1,Mcam,Tbx18,Rcan2,Ank2,Kcnab1,Kcnh2,Acta2,Gucy1a3,Tulp1,Cacna2d1,Camk2n1,Pde5a,Sema5a,Rock1,Postn,Myom1,Prkg1,Cav3,Sgcg,Emp2,Rag1,Slc8a1,Itgb1,Myh11,Ptprz1,Map1a,Pawr,Fgf14,Kcnd3,Pak6,Myh10,Gjc1,Ntf3,Cacna1d,Cacna1c,Dmd,Cacnb2,Mrvi1,Slmap,Atp2b4,Myl6,Slc8a2,Ncam1,Rbfox2,Mef2c,Apoe,Kcnma1
GO:0023051	regulation of signaling	108	3227	6.89e-05	Ncs1,Ltbp1,Tgfb3,Tgfbr1,Jph2,Arhgef25,Hey2,Wif1,Nkx3-1,Mpv17l,Lbh,Twsg1,Bambi,Pcsk5,Serpine2,Ccdc3,Rgs4,Itga8,Grb14,Itgav,Tyro3,Gucy1b3,Arhgef2,F3,Bmpr1b,Prdm16,Evc,Ift81,Wnt16,Arhgef5,Lmcd1,Dkk3,Tub,Flna,Rbpms,Bace1,Kank2,Tbx18,Bmpr1a,Syt15,Scai,Scube3,Cspg4,Syne1,Rcan2,Pmepa1,Npnt,Ank2,Tgfb2,Fgf1,Chsy1,Acta2,Garem,Gucy1a3,C1qtnf2,Nov,Nrep,Sorl1,Camk2n1,Rgs7bp,Wls,Map1b,Pde5a,Sema5a,Rock1,Plxnb1…	Ncs1,Ltbp1,Tgfb3,Tgfbr1,Jph2,Arhgef25,Hey2,Wif1,Nkx3-1,Mpv17l,Lbh,Twsg1,Bambi,Pcsk5,Serpine2,Ccdc3,Rgs4,Itga8,Grb14,Itgav,Tyro3,Gucy1b3,Arhgef2,F3,Bmpr1b,Prdm16,Evc,Ift81,Wnt16,Arhgef5,Lmcd1,Dkk3,Tub,Flna,Rbpms,Bace1,Kank2,Tbx18,Bmpr1a,Syt15,Scai,Scube3,Cspg4,Syne1,Rcan2,Pmepa1,Npnt,Ank2,Tgfb2,Fgf1,Chsy1,Acta2,Garem,Gucy1a3,C1qtnf2,Nov,Nrep,Sorl1,Camk2n1,Rgs7bp,Wls,Map1b,Pde5a,Sema5a,Rock1,Plxnb1…
GO:0050768	negative regulation of neurogenesis	24	336	6.89e-05	Id2,Id4,Thrb,Dpysl3,Arhgef2,Sema3c,Sema3d,Fgf13,Flna,Bmpr1a,Cspg4,Atp1b2,Sorl1,Epha3,Ngef,Sema5a,Itgb1,Ptprz1,Dmd,Ttc3,Apoe,Pbx1,Dynlt1b,Meis1	Id2,Id4,Thrb,Dpysl3,Arhgef2,Sema3c,Sema3d,Fgf13,Flna,Bmpr1a,Cspg4,Atp1b2,Sorl1,Epha3,Ngef,Sema5a,Itgb1,Ptprz1,Dmd,Ttc3,Apoe,Pbx1,Dynlt1b,Meis1
GO:0042127	regulation of cell population proliferation	66	1650	6.98e-05	Cnn1,Tgfb3,Cnn2,Tgfbr1,Hey2,Id2,Id4,Thrb,Nkx3-1,Lbh,Twsg1,Bambi,Prdx4,Serpine2,Rsu1,Itgav,F3,Ptbp2,Bmpr1b,Foxp2,Flna,Kank2,Tbx18,Bmpr1a,Syne1,Brip1,Tgfb2,Fgf1,Mustn1,Garem,Nfib,Nov,Osr1,Camk2n1,Hmgn1,Pde5a,Sema5a,Wdr6,Plxnb1,Epha1,Prkg1,Fam19a1,Cav3,Asph,Emp2,Itgb1,Ptprz1,Pawr,Il11ra1,Spint2,Ntf3,Col4a3,Dmd,Fzd7,Tnk2,Bex4,Fgfr2,Ihh,Pdgfd,Cd200,Ncam1,Mef2c,Tet1,Apoe,Pbx1,Meis1	Cnn1,Tgfb3,Cnn2,Tgfbr1,Hey2,Id2,Id4,Thrb,Nkx3-1,Lbh,Twsg1,Bambi,Prdx4,Serpine2,Rsu1,Itgav,F3,Ptbp2,Bmpr1b,Foxp2,Flna,Kank2,Tbx18,Bmpr1a,Syne1,Brip1,Tgfb2,Fgf1,Mustn1,Garem,Nfib,Nov,Osr1,Camk2n1,Hmgn1,Pde5a,Sema5a,Wdr6,Plxnb1,Epha1,Prkg1,Fam19a1,Cav3,Asph,Emp2,Itgb1,Ptprz1,Pawr,Il11ra1,Spint2,Ntf3,Col4a3,Dmd,Fzd7,Tnk2,Bex4,Fgfr2,Ihh,Pdgfd,Cd200,Ncam1,Mef2c,Tet1,Apoe,Pbx1,Meis1
GO:0030036	actin cytoskeleton organization	30	496	7.21e-05	Cnn1,Cnn2,Csrp2,Actn1,Dpysl3,Csrp1,Arhgef2,Arhgef5,Pls3,Flna,Pdlim3,Pgm5,Antxr1,Cobl,Pdlim7,Rock1,Myom1,Cav3,Emp2,Enah,Itgb1,Myh11,Pawr,Mical1,Dstn,Myh10,Tmsb4x,Svil,Tnik,Nos1ap	Cnn1,Cnn2,Csrp2,Actn1,Dpysl3,Csrp1,Arhgef2,Arhgef5,Pls3,Flna,Pdlim3,Pgm5,Antxr1,Cobl,Pdlim7,Rock1,Myom1,Cav3,Emp2,Enah,Itgb1,Myh11,Pawr,Mical1,Dstn,Myh10,Tmsb4x,Svil,Tnik,Gm7694
GO:1902903	regulation of supramolecular fiber organization	25	364	7.54e-05	Tgfb3,Tgfbr1,Bbs4,Rgs4,Arhgef2,Arhgef5,Fgf13,Flna,Kank2,Eml2,Plekhh2,Phldb2,Ppm1e,Cdc42ep3,Map1b,Sema5a,Epha1,Cav3,Map1a,Dstn,Synpo2,Hdgfrp3,Tmsb4x,Mef2c,Apoe	Tgfb3,Tgfbr1,Bbs4,Rgs4,Arhgef2,Arhgef5,Fgf13,Flna,Kank2,Eml2,Plekhh2,Phldb2,Ppm1e,Cdc42ep3,Map1b,Sema5a,Epha1,Cav3,Map1a,Dstn,Synpo2,Hdgfrp3,Tmsb4x,Mef2c,Apoe
GO:0048523	negative regulation of cellular process	143	4672	8.63e-05	Cnn1,Ltbp1,Tgfb3,Cnn2,Tgfbr1,Jph2,Hey2,Wif1,Id2,Actn1,Id4,Thrb,Samd4,Nkx3-1,Mpv17l,Krt18,Lbh,Twsg1,Bambi,Dpysl3,Bbs4,Prdx4,Serpine2,Ccdc3,Rgs4,Grb14,Itgav,Tyro3,Pkia,Arhgef2,Ptbp2,Bmpr1b,Sema3c,Sema3d,Prdm16,Foxp2,Wnt16,Lmcd1,Dkk3,Fgf13,Flna,Rrad,Jam3,Kank2,Tbx18,Mlh1,Qsox1,Bmpr1a,Scai,Eml2,Lrrc17,Cspg4,Syne1,Plekhh2,Pmepa1,Pbxip1,Brip1,Tgfb2,Zfhx3,Antxr1,Fgl2,Phldb2,Itih2,Atp1b2,Kcnab1,Kcnh2,Nfi…	Cnn1,Ltbp1,Tgfb3,Cnn2,Tgfbr1,Jph2,Hey2,Wif1,Id2,Actn1,Id4,Thrb,Samd4,Nkx3-1,Mpv17l,Krt18,Lbh,Twsg1,Bambi,Dpysl3,Bbs4,Prdx4,Serpine2,Ccdc3,Rgs4,Grb14,Itgav,Tyro3,Pkia,Arhgef2,Ptbp2,Bmpr1b,Sema3c,Sema3d,Prdm16,Foxp2,Wnt16,Lmcd1,Dkk3,Fgf13,Flna,Rrad,Jam3,Kank2,Tbx18,Mlh1,Qsox1,Bmpr1a,Scai,Eml2,Lrrc17,Cspg4,Syne1,Plekhh2,Pmepa1,Pbxip1,Brip1,Tgfb2,Zfhx3,Antxr1,Fgl2,Phldb2,Itih2,Atp1b2,Kcnab1,Kcnh2,Nfi…
GO:0030048	actin filament-based movement	12	86	0.00011	Ank2,Kcnh2,Cacna2d1,Rock1,Cav3,Emp2,Kcnd3,Myh10,Cacna1d,Cacna1c,Cacnb2,Myl6	Ank2,Kcnh2,Cacna2d1,Rock1,Cav3,Emp2,Kcnd3,Myh10,Cacna1d,Cacna1c,Cacnb2,Myl6
GO:0008015	blood circulation	26	400	0.00012	Kcnmb1,Id2,Pcsk5,Bbs4,Ank2,Kcnh2,Acta2,Gucy1a3,Cacna2d1,Camk2n1,Pde5a,Rock1,Postn,Prkg1,Cav3,Sgcg,Emp2,Slc8a1,Kcnd3,Cacna1d,Cacna1c,Dmd,Cacnb2,Mrvi1,Apoe,Kcnma1	Kcnmb1,Id2,Pcsk5,Bbs4,Ank2,Kcnh2,Acta2,Gucy1a3,Cacna2d1,Camk2n1,Pde5a,Rock1,Postn,Prkg1,Cav3,Sgcg,Emp2,Slc8a1,Kcnd3,Cacna1d,Cacna1c,Dmd,Cacnb2,Mrvi1,Apoe,Kcnma1
GO:0009966	regulation of signal transduction	95	2767	0.00013	Ltbp1,Tgfb3,Tgfbr1,Jph2,Arhgef25,Hey2,Wif1,Nkx3-1,Mpv17l,Lbh,Twsg1,Bambi,Pcsk5,Serpine2,Ccdc3,Rgs4,Itga8,Grb14,Itgav,Tyro3,Arhgef2,F3,Bmpr1b,Prdm16,Evc,Ift81,Wnt16,Arhgef5,Lmcd1,Dkk3,Tub,Flna,Rbpms,Kank2,Tbx18,Bmpr1a,Scai,Scube3,Cspg4,Syne1,Rcan2,Pmepa1,Npnt,Tgfb2,Fgf1,Chsy1,Acta2,Garem,Gucy1a3,C1qtnf2,Nov,Nrep,Sorl1,Camk2n1,Rgs7bp,Wls,Pde5a,Sema5a,Rock1,Plxnb1,Postn,Fam19a1,Cav3,St5,Asph,Emp2,Hh…	Ltbp1,Tgfb3,Tgfbr1,Jph2,Arhgef25,Hey2,Wif1,Nkx3-1,Mpv17l,Lbh,Twsg1,Bambi,Pcsk5,Serpine2,Ccdc3,Rgs4,Itga8,Grb14,Itgav,Tyro3,Arhgef2,F3,Bmpr1b,Prdm16,Evc,Ift81,Wnt16,Arhgef5,Lmcd1,Dkk3,Tub,Flna,Rbpms,Kank2,Tbx18,Bmpr1a,Scai,Scube3,Cspg4,Syne1,Rcan2,Pmepa1,Npnt,Tgfb2,Fgf1,Chsy1,Acta2,Garem,Gucy1a3,C1qtnf2,Nov,Nrep,Sorl1,Camk2n1,Rgs7bp,Wls,Pde5a,Sema5a,Rock1,Plxnb1,Postn,Fam19a1,Cav3,St5,Asph,Emp2,Hh…
GO:0030198	extracellular matrix organization	19	231	0.00014	Tgfbr1,Prdx4,Itga8,Qsox1,Tgfbi,Npnt,Tgfb2,Ecm2,Postn,Col4a4,Itgb1,Myh11,Spint2,Thsd4,Col15a1,Col4a3,Col19a1,Optc,Ihh	Tgfbr1,Prdx4,Itga8,Qsox1,Tgfbi,Npnt,Tgfb2,Ecm2,Postn,Col4a4,Itgb1,Myh11,Spint2,Thsd4,Col15a1,Col4a3,Col19a1,Optc,Ihh
GO:0086002	cardiac muscle cell action potential involved in contraction	8	31	0.00014	Ank2,Kcnh2,Cacna2d1,Cav3,Kcnd3,Cacna1d,Cacna1c,Cacnb2	Ank2,Kcnh2,Cacna2d1,Cav3,Kcnd3,Cacna1d,Cacna1c,Cacnb2
GO:0007517	muscle organ development	21	279	0.00015	Srpk3,Tgfbr1,Xk,Hey2,Mylk,Foxp2,Bmpr1a,Ky,Tgfb2,Zfhx3,Kcnab1,Myom1,Mbnl1,Dmd,Fhl1,Col19a1,Fgfr2,Dsp,Svil,Myl6,Mef2c	Srpk3,Tgfbr1,Xk,Hey2,Mylk,Foxp2,Bmpr1a,Ky,Tgfb2,Zfhx3,Kcnab1,Myom1,Mbnl1,Dmd,Fhl1,Col19a1,Fgfr2,Dsp,Svil,Myl6,Mef2c
GO:0007411	axon guidance	19	234	0.00017	Ephb3,Emb,Bmpr1b,Sema3c,Sema3d,Nexn,Tgfb2,Nfib,Epha3,Sema5a,Plxnb1,Epha1,Efna5,Enah,Myh10,Unc5c,Ntf3,Unc5d,Ncam1	Ephb3,Emb,Bmpr1b,Sema3c,Sema3d,Nexn,Tgfb2,Nfib,Epha3,Sema5a,Plxnb1,Epha1,Efna5,Enah,Myh10,Unc5c,Ntf3,Unc5d,Ncam1
GO:0010975	regulation of neuron projection development	33	607	0.00017	Ncs1,Ephb3,Xk,Dpysl3,Efhc2,Serpine2,Rab17,Mark1,Sema3c,Sema3d,Fgf13,Flna,Cspg4,Syne1,Cobl,Atp1b2,Map6,Epha3,Ngef,Map1b,Sema5a,Camk2g,Plxnb1,Efna5,Itgb1,Ptprz1,Tanc2,Dmd,Myo9a,Tnik,Mef2c,Apoe,Dynlt1b	Ncs1,Ephb3,Xk,Dpysl3,Efhc2,Serpine2,Rab17,Mark1,Sema3c,Sema3d,Fgf13,Flna,Cspg4,Syne1,Cobl,Atp1b2,Map6,Epha3,Ngef,Map1b,Sema5a,Camk2g,Plxnb1,Efna5,Itgb1,Ptprz1,Tanc2,Dmd,Myo9a,Tnik,Mef2c,Apoe,Dynlt1b
GO:0035239	tube morphogenesis	37	728	0.00017	Ephb3,Tgfbr1,Hey2,Id2,Nkx3-1,Mylk,Bbs4,Itgav,Flna,Jam3,Mcam,Bmpr1a,Tgfbi,Cspg4,Npnt,Tgfb2,Cobl,Fgf1,Nfib,Nov,Osr1,Fat4,Sema5a,Epha1,Enah,Hhip,Itgb1,Ramp1,Spint2,Gjc1,Fgfr2,Dact1,Ihh,Mef2c,Apoe,Pbx1,Meis1	Ephb3,Tgfbr1,Hey2,Id2,Nkx3-1,Mylk,Bbs4,Itgav,Flna,Jam3,Mcam,Bmpr1a,Tgfbi,Cspg4,Npnt,Tgfb2,Cobl,Fgf1,Nfib,Nov,Osr1,Fat4,Sema5a,Epha1,Enah,Hhip,Itgb1,Ramp1,Spint2,Gjc1,Fgfr2,Dact1,Ihh,Mef2c,Apoe,Pbx1,Meis1
GO:0010810	regulation of cell-substrate adhesion	18	213	0.00018	Vcl,Pcsk5,Rsu1,Flna,Npnt,Phldb2,Ecm2,Epha3,Rock1,Postn,Epha1,Efna5,Emp2,Itgb1,Ptprz1,Rin2,Dmd,Fzd7	Vcl,Pcsk5,Rsu1,Flna,Npnt,Phldb2,Ecm2,Epha3,Rock1,Postn,Epha1,Efna5,Emp2,Itgb1,Ptprz1,Rin2,Dmd,Fzd7
GO:0044093	positive regulation of molecular function	66	1711	0.00021	Tgfb3,Ephb3,Tgfbr1,Jph2,Nkx3-1,Bambi,Rgs4,Rsu1,Tyro3,Arhgef2,F3,Dock7,Arhgef5,Fgf13,Cspg4,Npnt,Ank2,Tgfb2,Antxr1,Fgf1,Ndp,Atp1b2,Cacna2d1,C1qtnf2,Sorl1,Hmgn1,Asap2,Epha3,Ngef,Pde5a,Ppp1r12a,Plxnb1,Epha1,Prkg1,Asph,Emp2,Dlg3,Itgb1,Zak,Camkk1,Pawr,Fgf14,Ramp1,Lrrfip1,Pak6,Pkp4,Rin2,Tmsb4x,Ntf3,Cacna1d,Cacna1c,Col4a3,Dmd,Cacnb2,Ephb6,Fgfr2,Dact1,Atp2b4,Myo9a,Hmgn3,Tnik,Pdgfd,Slc8a2,Cd200,Mef2c,Apoe	Tgfb3,Ephb3,Tgfbr1,Jph2,Nkx3-1,Bambi,Rgs4,Rsu1,Tyro3,Arhgef2,F3,Dock7,Arhgef5,Fgf13,Cspg4,Npnt,Ank2,Tgfb2,Antxr1,Fgf1,Ndp,Atp1b2,Cacna2d1,C1qtnf2,Sorl1,Hmgn1,Asap2,Epha3,Ngef,Pde5a,Ppp1r12a,Plxnb1,Epha1,Prkg1,Asph,Emp2,Dlg3,Itgb1,Zak,Camkk1,Pawr,Fgf14,Ramp1,Lrrfip1,Pak6,Pkp4,Rin2,Tmsb4x,Ntf3,Cacna1d,Cacna1c,Col4a3,Dmd,Cacnb2,Ephb6,Fgfr2,Dact1,Atp2b4,Myo9a,Hmgn3,Tnik,Pdgfd,Slc8a2,Cd200,Mef2c,Apoe
GO:0048583	regulation of response to stimulus	116	3651	0.00025	Ltbp1,Tgfb3,Tgfbr1,Jph2,Arhgef25,Hey2,Nuak1,Wif1,Nkx3-1,Fbxo32,Mpv17l,Mylk,Lbh,Twsg1,Bambi,Pcsk5,Bbs4,Serpine2,Efhd1,Mr1,Ccdc3,Rgs4,Itga8,Grb14,Itgav,Tyro3,Arhgef2,F3,Bmpr1b,Sema3c,Sema3d,Prdm16,Evc,Ift81,Wnt16,Arhgef5,Lmcd1,Dkk3,Tub,Flna,Rbpms,Jam3,Bace1,Kank2,Tbx18,Mlh1,Bmpr1a,Scai,Scube3,Cspg4,Syne1,Rcan2,Pmepa1,Npnt,Tgfb2,Fgf1,Fgl2,Phldb2,Chsy1,Acta2,Garem,Gucy1a3,C1qtnf2,Nov,Napepld,Nrep,Sor…	Ltbp1,Tgfb3,Tgfbr1,Jph2,Arhgef25,Hey2,Nuak1,Wif1,Nkx3-1,Fbxo32,Mpv17l,Mylk,Lbh,Twsg1,Bambi,Pcsk5,Bbs4,Serpine2,Efhd1,Mr1,Ccdc3,Rgs4,Itga8,Grb14,Itgav,Tyro3,Arhgef2,F3,Bmpr1b,Sema3c,Sema3d,Prdm16,Evc,Ift81,Wnt16,Arhgef5,Lmcd1,Dkk3,Tub,Flna,Rbpms,Jam3,Bace1,Kank2,Tbx18,Mlh1,Bmpr1a,Scai,Scube3,Cspg4,Syne1,Rcan2,Pmepa1,Npnt,Tgfb2,Fgf1,Fgl2,Phldb2,Chsy1,Acta2,Garem,Gucy1a3,C1qtnf2,Nov,Napepld,Nrep,Sor…
GO:0007166	cell surface receptor signaling pathway	66	1741	0.00035	Ltbp1,Tgfb3,Ephb3,Tgfbr1,Hey2,Wif1,Krt18,Twsg1,Bambi,Bbs4,Mark1,Itga8,Grb14,Itgav,Tyro3,Smad9,F3,Bmpr1b,Sema3c,Sema3d,Evc,Wnt16,Dkk3,Flna,Bmpr1a,Cdh6,Cspg4,Rcan2,Dzip1,Cpz,Tgfb2,Itga9,Fgf1,Ndp,Cpe,Garem,Fat4,Ngfrap1,Epha3,Ngef,Wls,Sema5a,Plxnb1,Epha1,Efna5,Col4a4,Itgb1,Trabd2b,Il11ra1,Unc5c,Dact3,Tmsb4x,Ntf3,Col4a3,Fzd7,Ephb6,Tnk2,Fgfr2,Dact1,Lphn1,Tnik,Ihh,Pdgfd,Unc5d,Ncam1,Mef2c	Ltbp1,Tgfb3,Ephb3,Tgfbr1,Hey2,Wif1,Krt18,Twsg1,Bambi,Bbs4,Mark1,Itga8,Grb14,Itgav,Tyro3,Smad9,F3,Bmpr1b,Sema3c,Sema3d,Evc,Wnt16,Dkk3,Flna,Bmpr1a,Cdh6,Cspg4,Rcan2,Dzip1,Cpz,Tgfb2,Itga9,Fgf1,Ndp,Cpe,Garem,Fat4,Ngfrap1,Epha3,Ngef,Wls,Sema5a,Plxnb1,Epha1,Efna5,Col4a4,Itgb1,Trabd2b,Il11ra1,Unc5c,Dact3,Tmsb4x,Ntf3,Col4a3,Fzd7,Ephb6,Tnk2,Fgfr2,Dact1,Adgrl1,Tnik,Ihh,Pdgfd,Unc5d,Ncam1,Mef2c
GO:0120035	regulation of plasma membrane bounded cell projection organization	38	788	0.00038	Ncs1,Tgfb3,Ephb3,Tgfbr1,Xk,Dpysl3,Efhc2,Bbs4,Serpine2,Rab17,Mark1,Sema3c,Sema3d,Fgf13,Flna,Cspg4,Syne1,Dzip1,Cobl,Atp1b2,Map6,Epha3,Ngef,Cdc42ep3,Map1b,Sema5a,Camk2g,Plxnb1,Efna5,Itgb1,Ptprz1,Tanc2,Dmd,Myo9a,Tnik,Mef2c,Apoe,Dynlt1b	Ncs1,Tgfb3,Ephb3,Tgfbr1,Xk,Dpysl3,Efhc2,Bbs4,Serpine2,Rab17,Mark1,Sema3c,Sema3d,Fgf13,Flna,Cspg4,Syne1,Dzip1,Cobl,Atp1b2,Map6,Epha3,Ngef,Cdc42ep3,Map1b,Sema5a,Camk2g,Plxnb1,Efna5,Itgb1,Ptprz1,Tanc2,Dmd,Myo9a,Tnik,Mef2c,Apoe,Dynlt1b
GO:0040011	locomotion	50	1183	0.00039	Ephb3,Tgfbr1,Fam84a,Id2,Emb,Bambi,Bbs4,Mark1,Itgav,Tyro3,Bmpr1b,Sema3c,Sema3d,Arhgef5,Fgf13,Flna,Jam3,Kank2,Nexn,Cspg4,Rcan2,Podxl2,Tgfb2,Itga9,Atp1b2,Nfib,Nov,Sorl1,Astn2,Epha3,Sema5a,Rock1,Fut10,Plxnb1,Epha1,Prkg1,Efna5,Emp2,Enah,Itgb1,Abcc1,Dstn,Myh10,Unc5c,Ntf3,Atp2b4,Unc5d,Ncam1,Rbfox2,Mef2c	Ephb3,Tgfbr1,Fam84a,Id2,Emb,Bambi,Bbs4,Mark1,Itgav,Tyro3,Bmpr1b,Sema3c,Sema3d,Arhgef5,Fgf13,Flna,Jam3,Kank2,Nexn,Cspg4,Rcan2,Podxl2,Tgfb2,Itga9,Atp1b2,Nfib,Nov,Sorl1,Astn2,Epha3,Sema5a,Rock1,Fut10,Plxnb1,Epha1,Prkg1,Efna5,Emp2,Enah,Itgb1,Abcc1,Dstn,Myh10,Unc5c,Ntf3,Atp2b4,Unc5d,Ncam1,Rbfox2,Mef2c
GO:0007417	central nervous system development	44	984	0.0004	Ephb3,Id2,Id4,Twsg1,Bbs4,Serpine2,Itga8,Tyro3,Smad9,Tspan2,Ptbp2,B4galt2,Dock7,Foxp2,Fgf13,Flna,Bmpr1a,Hdac11,Zfhx3,Atp1b2,Kcnab1,Nfib,Fat4,Wls,Sema5a,Fut10,Prkg1,Efna5,Synj2,Tacc2,Itgb1,Ptprz1,Myh10,Unc5c,Eml1,Ntf3,Dmd,Fgfr2,Atp2b4,Unc5d,Ncam1,Rbfox2,Pbx1,Meis1	Ephb3,Id2,Id4,Twsg1,Bbs4,Serpine2,Itga8,Tyro3,Smad9,Tspan2,Ptbp2,B4galt2,Dock7,Foxp2,Fgf13,Flna,Bmpr1a,Hdac11,Zfhx3,Atp1b2,Kcnab1,Nfib,Fat4,Wls,Sema5a,Fut10,Prkg1,Efna5,Synj2,Tacc2,Itgb1,Ptprz1,Myh10,Unc5c,Eml1,Ntf3,Dmd,Fgfr2,Atp2b4,Unc5d,Ncam1,Rbfox2,Pbx1,Meis1
GO:0060047	heart contraction	11	83	0.00042	Ank2,Kcnh2,Cacna2d1,Cav3,Sgcg,Slc8a1,Kcnd3,Cacna1d,Cacna1c,Dmd,Cacnb2	Ank2,Kcnh2,Cacna2d1,Cav3,Sgcg,Slc8a1,Kcnd3,Cacna1d,Cacna1c,Dmd,Cacnb2
GO:0055117	regulation of cardiac muscle contraction	10	67	0.00045	Fgf13,Flna,Ank2,Pde5a,Cav3,Slc8a1,Ctnna3,Cacna1c,Dmd,Dsp	Fgf13,Flna,Ank2,Pde5a,Cav3,Slc8a1,Ctnna3,Cacna1c,Dmd,Dsp
GO:0034767	positive regulation of ion transmembrane transport	16	184	0.00046	Jph2,Kcnmb1,Flna,Ank2,Atp1b2,Kcnh2,Cacna2d1,Prkg1,Asph,Itgb1,Fgf14,Tmsb4x,Cacna1d,Cacna1c,Dmd,Cacnb2	Jph2,Kcnmb1,Flna,Ank2,Atp1b2,Kcnh2,Cacna2d1,Prkg1,Asph,Itgb1,Fgf14,Tmsb4x,Cacna1d,Cacna1c,Dmd,Cacnb2
GO:0065009	regulation of molecular function	132	4379	0.00054	Tgfb3,Ephb3,Tgfbr1,Jph2,Arhgef25,Hey2,Nuak1,Kcnmb1,Id2,Actn1,Thrb,Nkx3-1,Bambi,Bbs4,Serpine2,Rgs4,Rsu1,Tyro3,Pkia,Smad9,Gpsm2,Arhgef2,F3,Dock7,Sema3c,Sema3d,Prdm16,Foxp2,Wnt16,Arhgef5,Lmcd1,Dkk3,Fgf13,Flna,Rbpms,Rrad,Tbx18,Bmpr1a,Scai,Creb5,Cspg4,Rcan2,Dzip1,Npnt,Pbxip1,Ank2,Tgfb2,Zfhx3,Antxr1,Fgf1,Itih2,Ndp,Atp1b2,Kcnab1,Cacna2d1,C1qtnf2,Nfib,Nov,Osr1,Sorl1,Camk2n1,Hmgn1,Ppm1e,Asap2,Epha3,Ngef,P…	Tgfb3,Ephb3,Tgfbr1,Jph2,Arhgef25,Hey2,Nuak1,Kcnmb1,Id2,Actn1,Thrb,Nkx3-1,Bambi,Bbs4,Serpine2,Rgs4,Rsu1,Tyro3,Pkia,Smad9,Gpsm2,Arhgef2,F3,Dock7,Sema3c,Sema3d,Prdm16,Foxp2,Wnt16,Arhgef5,Lmcd1,Dkk3,Fgf13,Flna,Rbpms,Rrad,Tbx18,Bmpr1a,Scai,Creb5,Cspg4,Rcan2,Dzip1,Npnt,Pbxip1,Ank2,Tgfb2,Zfhx3,Antxr1,Fgf1,Itih2,Ndp,Atp1b2,Kcnab1,Cacna2d1,C1qtnf2,Nfib,Nov,Osr1,Sorl1,Camk2n1,Hmgn1,Ppm1e,Asap2,Epha3,Ngef,P…
GO:0001508	action potential	11	86	0.00055	Scn2a1,Ank2,Kcnh2,Cacna2d1,Cav3,Kcnd3,Cacna1d,Cacna1c,Dmd,Cacnb2,Kcnma1	Scn2a1,Ank2,Kcnh2,Cacna2d1,Cav3,Kcnd3,Cacna1d,Cacna1c,Dmd,Cacnb2,Kcnma1
GO:0019220	regulation of phosphate metabolic process	66	1776	0.00062	Tgfb3,Ephb3,Tgfbr1,Nuak1,Nkx3-1,Lbh,Twsg1,Tyro3,Pkia,Arhgef2,Dock7,Wnt16,Arhgef5,Fgf13,Rbpms,Bmpr1a,Cspg4,Rcan2,Pmepa1,Npnt,Tgfb2,Fgf1,Acta2,Garem,C1qtnf2,Sorl1,Camk2n1,Ppm1e,Epha3,Pde5a,Fam212b,Ppp1r12a,Rock1,Epha1,Prkg1,Cav3,Efna5,St5,Emp2,Slc8a1,Dlg3,Itgb1,Ptprz1,Zak,Camkk1,Zfyve28,Pawr,Pak6,Mical1,Synpo2,Tmsb4x,Ntf3,Dmd,Fzd7,Ephb6,Tnk2,Fgfr2,Fam129a,Dact1,Atp2b4,Tnik,Pdgfd,Slc8a2,Mef2c,Apoe,D…	Tgfb3,Ephb3,Tgfbr1,Nuak1,Nkx3-1,Lbh,Twsg1,Tyro3,Pkia,Arhgef2,Dock7,Wnt16,Arhgef5,Fgf13,Rbpms,Bmpr1a,Cspg4,Rcan2,Pmepa1,Npnt,Tgfb2,Fgf1,Acta2,Garem,C1qtnf2,Sorl1,Camk2n1,Ppm1e,Epha3,Pde5a,Fam212b,Ppp1r12a,Rock1,Epha1,Prkg1,Cav3,Efna5,St5,Emp2,Slc8a1,Dlg3,Itgb1,Ptprz1,Zak,Camkk1,Zfyve28,Pawr,Pak6,Mical1,Synpo2,Tmsb4x,Ntf3,Dmd,Fzd7,Ephb6,Tnk2,Fgfr2,Fam129a,Dact1,Atp2b4,Tnik,Pdgfd,Slc8a2,Mef2c,Apoe,D…
GO:1904064	positive regulation of cation transmembrane transport	15	167	0.00062	Jph2,Kcnmb1,Flna,Ank2,Atp1b2,Kcnh2,Cacna2d1,Prkg1,Asph,Fgf14,Tmsb4x,Cacna1d,Cacna1c,Dmd,Cacnb2	Jph2,Kcnmb1,Flna,Ank2,Atp1b2,Kcnh2,Cacna2d1,Prkg1,Asph,Fgf14,Tmsb4x,Cacna1d,Cacna1c,Dmd,Cacnb2
GO:0045665	negative regulation of neuron differentiation	19	261	0.00064	Id2,Id4,Thrb,Dpysl3,Sema3c,Sema3d,Fgf13,Flna,Cspg4,Epha3,Ngef,Sema5a,Itgb1,Ptprz1,Dmd,Ttc3,Apoe,Pbx1,Meis1	Id2,Id4,Thrb,Dpysl3,Sema3c,Sema3d,Fgf13,Flna,Cspg4,Epha3,Ngef,Sema5a,Itgb1,Ptprz1,Dmd,Ttc3,Apoe,Pbx1,Meis1
GO:0044557	relaxation of smooth muscle	5	9	0.00068	Gucy1a3,Prkg1,Slc8a1,Mrvi1,Kcnma1	Gucy1a3,Prkg1,Slc8a1,Mrvi1,Kcnma1
GO:2001257	regulation of cation channel activity	15	169	0.00069	Jph2,Rrad,Ank2,Kcnab1,Cacna2d1,Prkg1,Asph,Itgb1,Fgf14,Tmsb4x,Dmd,Cacnb2,Slmap,Nos1ap,Mef2c	Jph2,Rrad,Ank2,Kcnab1,Cacna2d1,Prkg1,Asph,Itgb1,Fgf14,Tmsb4x,Dmd,Cacnb2,Slmap,Gm7694,Mef2c
GO:0035272	exocrine system development	9	56	0.00074	Tgfb3,Nkx3-1,Twsg1,Sema3c,Tgfb2,Igsf3,Nfib,Wls,Fgfr2	Tgfb3,Nkx3-1,Twsg1,Sema3c,Tgfb2,Igsf3,Nfib,Wls,Fgfr2
GO:0031589	cell-substrate adhesion	15	171	0.00077	Bcam,Ephb3,Actn1,Itga8,Itgav,Tyro3,Jam3,Npnt,Antxr1,Atp1b2,Epha1,Emp2,Itgb1,Fzd7,Col19a1	Bcam,Ephb3,Actn1,Itga8,Itgav,Tyro3,Jam3,Npnt,Antxr1,Atp1b2,Epha1,Emp2,Itgb1,Fzd7,Col19a1
GO:0090075	relaxation of muscle	6	18	0.00077	Gucy1a3,Pde5a,Prkg1,Slc8a1,Mrvi1,Kcnma1	Gucy1a3,Pde5a,Prkg1,Slc8a1,Mrvi1,Kcnma1
GO:0060048	cardiac muscle contraction	10	73	0.00081	Ank2,Kcnh2,Cacna2d1,Cav3,Slc8a1,Kcnd3,Cacna1d,Cacna1c,Dmd,Cacnb2	Ank2,Kcnh2,Cacna2d1,Cav3,Slc8a1,Kcnd3,Cacna1d,Cacna1c,Dmd,Cacnb2
GO:0048646	anatomical structure formation involved in morphogenesis	42	952	0.00084	Ephb3,Tgfbr1,Hey2,Actn1,Nkx3-1,Twsg1,Bbs4,Csrp1,Itga8,Itgav,Sema3c,Flna,Jam3,Mcam,Tbx18,Bmpr1a,Pgm5,Tgfbi,Cspg4,Tgfb2,Cobl,Fgf1,Nfib,Nov,Osr1,Wls,Sema5a,Myom1,Epha1,Cav3,Enah,Itgb1,Myh11,Ramp1,Spint2,Myh10,Fgfr2,Ihh,Pnldc1,Mef2c,Tet1,Meis1	Ephb3,Tgfbr1,Hey2,Actn1,Nkx3-1,Twsg1,Bbs4,Csrp1,Itga8,Itgav,Sema3c,Flna,Jam3,Mcam,Tbx18,Bmpr1a,Pgm5,Tgfbi,Cspg4,Tgfb2,Cobl,Fgf1,Nfib,Nov,Osr1,Wls,Sema5a,Myom1,Epha1,Cav3,Enah,Itgb1,Myh11,Ramp1,Spint2,Myh10,Fgfr2,Ihh,Pnldc1,Mef2c,Tet1,Meis1
GO:0061448	connective tissue development	18	244	0.0009	Id2,Id4,Bbs4,Smad9,Bmpr1b,Evc,Bmpr1a,Tgfbi,Creb5,Tgfb2,Chsy1,Acta2,Mustn1,Nfib,Nov,Osr1,Ihh,Mef2c	Id2,Id4,Bbs4,Smad9,Bmpr1b,Evc,Bmpr1a,Tgfbi,Creb5,Tgfb2,Chsy1,Acta2,Mustn1,Nfib,Nov,Osr1,Ihh,Mef2c
GO:0045937	positive regulation of phosphate metabolic process	48	1159	0.00091	Tgfb3,Ephb3,Tgfbr1,Nkx3-1,Twsg1,Tyro3,Arhgef2,Dock7,Wnt16,Arhgef5,Fgf13,Rbpms,Bmpr1a,Cspg4,Npnt,Tgfb2,Fgf1,Acta2,Garem,C1qtnf2,Epha3,Pde5a,Ppp1r12a,Rock1,Epha1,Efna5,St5,Emp2,Dlg3,Itgb1,Ptprz1,Zak,Camkk1,Pawr,Pak6,Tmsb4x,Ntf3,Fzd7,Ephb6,Tnk2,Fgfr2,Fam129a,Atp2b4,Tnik,Pdgfd,Slc8a2,Mef2c,Apoe	Tgfb3,Ephb3,Tgfbr1,Nkx3-1,Twsg1,Tyro3,Arhgef2,Dock7,Wnt16,Arhgef5,Fgf13,Rbpms,Bmpr1a,Cspg4,Npnt,Tgfb2,Fgf1,Acta2,Garem,C1qtnf2,Epha3,Pde5a,Ppp1r12a,Rock1,Epha1,Efna5,St5,Emp2,Dlg3,Itgb1,Ptprz1,Zak,Camkk1,Pawr,Pak6,Tmsb4x,Ntf3,Fzd7,Ephb6,Tnk2,Fgfr2,Fam129a,Atp2b4,Tnik,Pdgfd,Slc8a2,Mef2c,Apoe
GO:1903115	regulation of actin filament-based movement	8	43	0.00091	Fgf13,Flna,Ank2,Acta2,Cav3,Ctnna3,Cacna1c,Dsp	Fgf13,Flna,Ank2,Acta2,Cav3,Ctnna3,Cacna1c,Dsp
GO:0042325	regulation of phosphorylation	60	1591	0.001	Tgfb3,Ephb3,Tgfbr1,Nkx3-1,Lbh,Twsg1,Tyro3,Pkia,Arhgef2,Dock7,Wnt16,Arhgef5,Fgf13,Rbpms,Bmpr1a,Cspg4,Pmepa1,Npnt,Tgfb2,Fgf1,Acta2,Garem,C1qtnf2,Sorl1,Camk2n1,Ppm1e,Epha3,Pde5a,Fam212b,Rock1,Epha1,Cav3,Efna5,St5,Emp2,Slc8a1,Dlg3,Itgb1,Ptprz1,Zak,Camkk1,Zfyve28,Pak6,Mical1,Synpo2,Ntf3,Dmd,Fzd7,Ephb6,Tnk2,Fgfr2,Fam129a,Dact1,Atp2b4,Tnik,Pdgfd,Slc8a2,Mef2c,Apoe,Dynlt1b	Tgfb3,Ephb3,Tgfbr1,Nkx3-1,Lbh,Twsg1,Tyro3,Pkia,Arhgef2,Dock7,Wnt16,Arhgef5,Fgf13,Rbpms,Bmpr1a,Cspg4,Pmepa1,Npnt,Tgfb2,Fgf1,Acta2,Garem,C1qtnf2,Sorl1,Camk2n1,Ppm1e,Epha3,Pde5a,Fam212b,Rock1,Epha1,Cav3,Efna5,St5,Emp2,Slc8a1,Dlg3,Itgb1,Ptprz1,Zak,Camkk1,Zfyve28,Pak6,Mical1,Synpo2,Ntf3,Dmd,Fzd7,Ephb6,Tnk2,Fgfr2,Fam129a,Dact1,Atp2b4,Tnik,Pdgfd,Slc8a2,Mef2c,Apoe,Dynlt1b
GO:0065008	regulation of biological quality	117	3822	0.0011	Ncs1,Nalcn,Ltbp1,Ephb3,Kdelr3,Xk,Jph2,Hey2,Kcnmb1,Id2,Thrb,Samd4,Nkx3-1,Mpv17l,Bambi,Pcsk5,Bbs4,Prdx4,Serpine2,Rab17,Xpr1,Rgs4,Scn2a1,Itgav,Tyro3,Gpsm2,F3,Bmpr1b,Slc6a9,Dock7,Sema3c,Sema3d,Prdm16,Dkk3,Tub,Fgf13,Flna,Jam3,Bace1,Rag2,Cpq,Syne1,Plekhh2,Dzip1,Ank2,Tgfb2,Atp1b2,Bpgm,Kcnh2,Acta2,Cpe,Gucy1a3,Tulp1,Cacna2d1,Nov,Napepld,Sorl1,Camk2n1,Tmtc2,Rgs7bp,Ngef,Cdc42ep3,Map1b,Pde5a,Sema5a,Kcnip1,Ro…	Ncs1,Nalcn,Ltbp1,Ephb3,Kdelr3,Xk,Jph2,Hey2,Kcnmb1,Id2,Thrb,Samd4,Nkx3-1,Mpv17l,Bambi,Pcsk5,Bbs4,Prdx4,Serpine2,Rab17,Xpr1,Rgs4,Scn2a1,Itgav,Tyro3,Gpsm2,F3,Bmpr1b,Slc6a9,Dock7,Sema3c,Sema3d,Prdm16,Dkk3,Tub,Fgf13,Flna,Jam3,Bace1,Rag2,Cpq,Syne1,Plekhh2,Dzip1,Ank2,Tgfb2,Atp1b2,Bpgm,Kcnh2,Acta2,Cpe,Gucy1a3,Tulp1,Cacna2d1,Nov,Napepld,Sorl1,Camk2n1,Tmtc2,Rgs7bp,Ngef,Cdc42ep3,Map1b,Pde5a,Sema5a,Kcnip1,Ro…
GO:1901016	regulation of potassium ion transmembrane transporter activity	9	60	0.0011	Ank2,Atp1b2,Kcnab1,Prkg1,Cav3,Itgb1,Cacna1d,Fhl1,Wwp2	Ank2,Atp1b2,Kcnab1,Prkg1,Cav3,Itgb1,Cacna1d,Fhl1,Wwp2
GO:0042692	muscle cell differentiation	19	276	0.0012	Xk,Hey2,Csrp1,Itga8,Tbx18,Pgm5,Syne1,Npnt,Ank2,Myom1,Prkg1,Cav3,Slc8a1,Itgb1,Myh11,Myh10,Ntf3,Dmd,Mef2c	Xk,Hey2,Csrp1,Itga8,Tbx18,Pgm5,Syne1,Npnt,Ank2,Myom1,Prkg1,Cav3,Slc8a1,Itgb1,Myh11,Myh10,Ntf3,Dmd,Mef2c
GO:0007611	learning or memory	20	304	0.0013	Itga8,Scn2a1,B4galt2,Foxp2,Fgf13,Bace1,Rcan2,Kcnab1,Pde5a,Rag1,Itgb1,Ptprz1,Map1a,Pak6,Ntf3,Cacna1c,Slc8a2,Ncam1,Mef2c,Apoe	Itga8,Scn2a1,B4galt2,Foxp2,Fgf13,Bace1,Rcan2,Kcnab1,Pde5a,Rag1,Itgb1,Ptprz1,Map1a,Pak6,Ntf3,Cacna1c,Slc8a2,Ncam1,Mef2c,Apoe
GO:0050808	synapse organization	20	303	0.0013	Ephb3,Actn1,Fgf13,Pls3,Flna,Ky,Epha3,Ngef,Map1b,Plxnb1,Efna5,Dlg3,Myh10,Cacnb2,Fgfr2,Igsf9b,Dact1,Nos1ap,Slc8a2,Apoe	Ephb3,Actn1,Fgf13,Pls3,Flna,Ky,Epha3,Ngef,Map1b,Plxnb1,Efna5,Dlg3,Myh10,Cacnb2,Fgfr2,Igsf9b,Dact1,Gm7694,Slc8a2,Apoe
GO:0044087	regulation of cellular component biogenesis	42	978	0.0014	Tgfb3,Ephb3,Tgfbr1,Vcl,Dpysl3,Pcsk5,Bbs4,Rab17,Gpsm2,Arhgef2,Arhgef5,Flna,Jam3,Kank2,Eml2,Syne1,Dzip1,Pmepa1,Antxr1,Cobl,Phldb2,Sorl1,Ppm1e,Epha3,Cdc42ep3,Map1b,Rock1,Epha1,Cav3,Efna5,Trabd2b,Fblim1,Synpo2,Tmsb4x,Arhgef9,Dact1,Lphn1,Thbs2,Ncam1,Mef2c,Tet1,Apoe	Tgfb3,Ephb3,Tgfbr1,Vcl,Dpysl3,Pcsk5,Bbs4,Rab17,Gpsm2,Arhgef2,Arhgef5,Flna,Jam3,Kank2,Eml2,Syne1,Dzip1,Pmepa1,Antxr1,Cobl,Phldb2,Sorl1,Ppm1e,Epha3,Cdc42ep3,Map1b,Rock1,Epha1,Cav3,Efna5,Trabd2b,Fblim1,Synpo2,Tmsb4x,Arhgef9,Dact1,Adgrl1,Thbs2,Ncam1,Mef2c,Tet1,Apoe
GO:0055024	regulation of cardiac muscle tissue development	11	97	0.0014	Tgfbr1,Jph2,Hey2,Rgs4,Bmpr1a,Cav3,Fzd7,Fgfr2,Ncam1,Mef2c,Meis1	Tgfbr1,Jph2,Hey2,Rgs4,Bmpr1a,Cav3,Fzd7,Fgfr2,Ncam1,Mef2c,Meis1
GO:0007405	neuroblast proliferation	7	33	0.0015	Id4,Arhgef2,Dock7,Fgf13,Hhip,Eml1,Fgfr2	Id4,Arhgef2,Dock7,Fgf13,Hhip,Eml1,Fgfr2
GO:1903169	regulation of calcium ion transmembrane transport	14	161	0.0015	Jph2,Rrad,Ank2,Tgfb2,Cacna2d1,Cav3,Asph,Slc8a1,Fgf14,Cacna1d,Cacna1c,Dmd,Cacnb2,Nos1ap	Jph2,Rrad,Ank2,Tgfb2,Cacna2d1,Cav3,Asph,Slc8a1,Fgf14,Cacna1d,Cacna1c,Dmd,Cacnb2,Gm7694
GO:0042327	positive regulation of phosphorylation	45	1085	0.0016	Tgfb3,Ephb3,Tgfbr1,Nkx3-1,Twsg1,Tyro3,Arhgef2,Dock7,Wnt16,Arhgef5,Fgf13,Rbpms,Bmpr1a,Cspg4,Npnt,Tgfb2,Fgf1,Acta2,Garem,C1qtnf2,Epha3,Pde5a,Rock1,Epha1,Efna5,St5,Emp2,Dlg3,Itgb1,Ptprz1,Zak,Camkk1,Pak6,Ntf3,Fzd7,Ephb6,Tnk2,Fgfr2,Fam129a,Atp2b4,Tnik,Pdgfd,Slc8a2,Mef2c,Apoe	Tgfb3,Ephb3,Tgfbr1,Nkx3-1,Twsg1,Tyro3,Arhgef2,Dock7,Wnt16,Arhgef5,Fgf13,Rbpms,Bmpr1a,Cspg4,Npnt,Tgfb2,Fgf1,Acta2,Garem,C1qtnf2,Epha3,Pde5a,Rock1,Epha1,Efna5,St5,Emp2,Dlg3,Itgb1,Ptprz1,Zak,Camkk1,Pak6,Ntf3,Fzd7,Ephb6,Tnk2,Fgfr2,Fam129a,Atp2b4,Tnik,Pdgfd,Slc8a2,Mef2c,Apoe
GO:1901019	regulation of calcium ion transmembrane transporter activity	10	81	0.0017	Jph2,Rrad,Ank2,Cacna2d1,Cav3,Asph,Fgf14,Dmd,Cacnb2,Nos1ap	Jph2,Rrad,Ank2,Cacna2d1,Cav3,Asph,Fgf14,Dmd,Cacnb2,Gm7694
GO:0071559	response to transforming growth factor beta	13	142	0.0018	Ltbp1,Tgfb3,Tgfbr1,Twsg1,Bambi,Smad9,Bmpr1b,Tgfb2,Zfhx3,Rock1,Postn,Pdgfd,Mef2c	Ltbp1,Tgfb3,Tgfbr1,Twsg1,Bambi,Smad9,Bmpr1b,Tgfb2,Zfhx3,Rock1,Postn,Pdgfd,Mef2c
GO:0086010	membrane depolarization during action potential	6	22	0.0018	Scn2a1,Kcnh2,Cacna2d1,Cacna1d,Cacna1c,Cacnb2	Scn2a1,Kcnh2,Cacna2d1,Cacna1d,Cacna1c,Cacnb2
GO:0001932	regulation of protein phosphorylation	55	1449	0.002	Tgfb3,Tgfbr1,Nkx3-1,Lbh,Twsg1,Pkia,Arhgef2,Dock7,Wnt16,Arhgef5,Fgf13,Rbpms,Bmpr1a,Cspg4,Pmepa1,Npnt,Tgfb2,Fgf1,Acta2,Garem,C1qtnf2,Sorl1,Camk2n1,Ppm1e,Pde5a,Fam212b,Rock1,Epha1,Cav3,Efna5,St5,Emp2,Slc8a1,Dlg3,Itgb1,Ptprz1,Zak,Camkk1,Zfyve28,Pak6,Mical1,Synpo2,Ntf3,Dmd,Tnk2,Fgfr2,Fam129a,Dact1,Atp2b4,Tnik,Pdgfd,Slc8a2,Mef2c,Apoe,Dynlt1b	Tgfb3,Tgfbr1,Nkx3-1,Lbh,Twsg1,Pkia,Arhgef2,Dock7,Wnt16,Arhgef5,Fgf13,Rbpms,Bmpr1a,Cspg4,Pmepa1,Npnt,Tgfb2,Fgf1,Acta2,Garem,C1qtnf2,Sorl1,Camk2n1,Ppm1e,Pde5a,Fam212b,Rock1,Epha1,Cav3,Efna5,St5,Emp2,Slc8a1,Dlg3,Itgb1,Ptprz1,Zak,Camkk1,Zfyve28,Pak6,Mical1,Synpo2,Ntf3,Dmd,Tnk2,Fgfr2,Fam129a,Dact1,Atp2b4,Tnik,Pdgfd,Slc8a2,Mef2c,Apoe,Dynlt1b
GO:0086004	regulation of cardiac muscle cell contraction	7	35	0.002	Fgf13,Flna,Ank2,Cav3,Ctnna3,Cacna1c,Dsp	Fgf13,Flna,Ank2,Cav3,Ctnna3,Cacna1c,Dsp
GO:0034764	positive regulation of transmembrane transport	17	238	0.0021	Jph2,Kcnmb1,Flna,Ank2,Atp1b2,Kcnh2,Cacna2d1,C1qtnf2,Prkg1,Asph,Itgb1,Fgf14,Tmsb4x,Cacna1d,Cacna1c,Dmd,Cacnb2	Jph2,Kcnmb1,Flna,Ank2,Atp1b2,Kcnh2,Cacna2d1,C1qtnf2,Prkg1,Asph,Itgb1,Fgf14,Tmsb4x,Cacna1d,Cacna1c,Dmd,Cacnb2
GO:0050790	regulation of catalytic activity	75	2202	0.0021	Tgfb3,Ephb3,Tgfbr1,Nuak1,Nkx3-1,Bbs4,Serpine2,Rgs4,Rsu1,Tyro3,Pkia,Gpsm2,F3,Dock7,Arhgef5,Fgf13,Cspg4,Rcan2,Npnt,Tgfb2,Antxr1,Fgf1,Itih2,Atp1b2,C1qtnf2,Sorl1,Camk2n1,Hmgn1,Ppm1e,Asap2,Epha3,Ngef,Pde5a,Fam212b,Ppp1r12a,Rock1,Plxnb1,Epha1,Prkg1,Cav3,Efna5,Asph,Emp2,Rag1,Slc8a1,Dlg3,Pi15,Itgb1,Zak,Camkk1,Zfyve28,Pawr,Spint2,Pak6,Mical1,Pkp4,Synpo2,Rin2,Hdac9,Tmsb4x,Ntf3,Cacna1d,Cacna1c,Col4a3,Ephb6,…	Tgfb3,Ephb3,Tgfbr1,Nuak1,Nkx3-1,Bbs4,Serpine2,Rgs4,Rsu1,Tyro3,Pkia,Gpsm2,F3,Dock7,Arhgef5,Fgf13,Cspg4,Rcan2,Npnt,Tgfb2,Antxr1,Fgf1,Itih2,Atp1b2,C1qtnf2,Sorl1,Camk2n1,Hmgn1,Ppm1e,Asap2,Epha3,Ngef,Pde5a,Fam212b,Ppp1r12a,Rock1,Plxnb1,Epha1,Prkg1,Cav3,Efna5,Asph,Emp2,Rag1,Slc8a1,Dlg3,Pi15,Itgb1,Zak,Camkk1,Zfyve28,Pawr,Spint2,Pak6,Mical1,Pkp4,Synpo2,Rin2,Hdac9,Tmsb4x,Ntf3,Cacna1d,Cacna1c,Col4a3,Ephb6,…
GO:0007435	salivary gland morphogenesis	7	36	0.0023	Tgfb3,Nkx3-1,Twsg1,Sema3c,Tgfb2,Nfib,Fgfr2	Tgfb3,Nkx3-1,Twsg1,Sema3c,Tgfb2,Nfib,Fgfr2
GO:1902904	negative regulation of supramolecular fiber organization	13	146	0.0023	Bbs4,Arhgef2,Fgf13,Kank2,Eml2,Plekhh2,Phldb2,Map1b,Cav3,Map1a,Hdgfrp3,Tmsb4x,Apoe	Bbs4,Arhgef2,Fgf13,Kank2,Eml2,Plekhh2,Phldb2,Map1b,Cav3,Map1a,Hdgfrp3,Tmsb4x,Apoe
GO:0002062	chondrocyte differentiation	10	86	0.0025	Bmpr1b,Bmpr1a,Tgfbi,Chsy1,Mustn1,Nfib,Nov,Osr1,Ihh,Mef2c	Bmpr1b,Bmpr1a,Tgfbi,Chsy1,Mustn1,Nfib,Nov,Osr1,Ihh,Mef2c
GO:0007015	actin filament organization	17	243	0.0025	Actn1,Dpysl3,Arhgef2,Pls3,Flna,Pdlim3,Cobl,Myom1,Cav3,Emp2,Enah,Pawr,Mical1,Dstn,Myh10,Tmsb4x,Svil	Actn1,Dpysl3,Arhgef2,Pls3,Flna,Pdlim3,Cobl,Myom1,Cav3,Emp2,Enah,Pawr,Mical1,Dstn,Myh10,Tmsb4x,Svil
GO:0035108	limb morphogenesis	14	170	0.0025	Pcsk5,Bmpr1b,Sema3c,Bmpr1a,Tgfb2,Mustn1,Osr1,Asph,Zak,Mbnl1,Cacna1c,Fgfr2,Ihh,Pbx1	Pcsk5,Bmpr1b,Sema3c,Bmpr1a,Tgfb2,Mustn1,Osr1,Asph,Zak,Mbnl1,Cacna1c,Fgfr2,Ihh,Pbx1
GO:0090092	regulation of transmembrane receptor protein serine/threonine kinase signaling pathway	17	242	0.0025	Ltbp1,Tgfb3,Tgfbr1,Twsg1,Bambi,Itga8,Prdm16,Rbpms,Bmpr1a,Pmepa1,Npnt,Tgfb2,Nov,Nrep,Sorl1,Cav3,Fstl1	Ltbp1,Tgfb3,Tgfbr1,Twsg1,Bambi,Itga8,Prdm16,Rbpms,Bmpr1a,Pmepa1,Npnt,Tgfb2,Nov,Nrep,Sorl1,Cav3,Fstl1
GO:0014910	regulation of smooth muscle cell migration	10	87	0.0027	Pcsk5,F3,Dock7,Bmpr1a,Sorl1,Postn,Prkg1,Tmsb4x,Pdgfd,Mef2c	Pcsk5,F3,Dock7,Bmpr1a,Sorl1,Postn,Prkg1,Tmsb4x,Pdgfd,Mef2c
GO:0001655	urogenital system development	21	353	0.0029	Ephb3,Tgfbr1,Id2,Id4,Nkx3-1,Pcsk5,Itga8,Smad9,Kank2,Tbx18,Npnt,Tgfb2,Fgf1,Acta2,Osr1,Fat4,Col4a4,Col4a3,Fgfr2,Mef2c,Pbx1	Ephb3,Tgfbr1,Id2,Id4,Nkx3-1,Pcsk5,Itga8,Smad9,Kank2,Tbx18,Npnt,Tgfb2,Fgf1,Acta2,Osr1,Fat4,Col4a4,Col4a3,Fgfr2,Mef2c,Pbx1
GO:1901841	regulation of high voltage-gated calcium channel activity	5	14	0.0029	Rrad,Cacna2d1,Fgf14,Cacnb2,Nos1ap	Rrad,Cacna2d1,Fgf14,Cacnb2,Gm7694
GO:0099623	regulation of cardiac muscle cell membrane repolarization	6	25	0.003	Flna,Kcnh2,Cacna2d1,Cav3,Cacna1d,Nos1ap	Flna,Kcnh2,Cacna2d1,Cav3,Cacna1d,Gm7694
GO:0006941	striated muscle contraction	11	109	0.0032	Ank2,Kcnh2,Cacna2d1,Myom1,Cav3,Slc8a1,Kcnd3,Cacna1d,Cacna1c,Dmd,Cacnb2	Ank2,Kcnh2,Cacna2d1,Myom1,Cav3,Slc8a1,Kcnd3,Cacna1d,Cacna1c,Dmd,Cacnb2
GO:0031399	regulation of protein modification process	65	1856	0.0034	Tgfb3,Tgfbr1,Nuak1,Nkx3-1,Lbh,Twsg1,Pkia,Arhgef2,Dock7,Wnt16,Arhgef5,Fgf13,Rbpms,Bmpr1a,Cspg4,Rcan2,Pmepa1,Npnt,Tgfb2,Fgf1,Acta2,Garem,C1qtnf2,Sorl1,Camk2n1,Ppm1e,Pde5a,Fam212b,Ppp1r12a,Rock1,Epha1,Cav3,Efna5,St5,Emp2,Slc8a1,Dlg3,Itgb1,Ptprz1,Zak,Camkk1,Zfyve28,Trabd2b,Pawr,Ramp1,Pak6,Mical1,Synpo2,Ntf3,Dmd,Tnk2,Bex4,Fgfr2,Fam129a,Dact1,Atp2b4,Tnik,Nos1ap,Pdgfd,Slc8a2,Eid1,Mef2c,Tet1,Apoe,Dynlt1b	Tgfb3,Tgfbr1,Nuak1,Nkx3-1,Lbh,Twsg1,Pkia,Arhgef2,Dock7,Wnt16,Arhgef5,Fgf13,Rbpms,Bmpr1a,Cspg4,Rcan2,Pmepa1,Npnt,Tgfb2,Fgf1,Acta2,Garem,C1qtnf2,Sorl1,Camk2n1,Ppm1e,Pde5a,Fam212b,Ppp1r12a,Rock1,Epha1,Cav3,Efna5,St5,Emp2,Slc8a1,Dlg3,Itgb1,Ptprz1,Zak,Camkk1,Zfyve28,Trabd2b,Pawr,Ramp1,Pak6,Mical1,Synpo2,Ntf3,Dmd,Tnk2,Bex4,Fgfr2,Fam129a,Dact1,Atp2b4,Tnik,Gm7694,Pdgfd,Slc8a2,Eid1,Mef2c,Tet1,Apoe,Dynlt1b
GO:0043085	positive regulation of catalytic activity	51	1341	0.0035	Tgfb3,Ephb3,Tgfbr1,Nkx3-1,Rgs4,Rsu1,Tyro3,F3,Dock7,Arhgef5,Fgf13,Cspg4,Npnt,Tgfb2,Antxr1,Fgf1,Atp1b2,C1qtnf2,Sorl1,Hmgn1,Asap2,Epha3,Ngef,Pde5a,Ppp1r12a,Plxnb1,Epha1,Asph,Emp2,Dlg3,Itgb1,Zak,Camkk1,Pawr,Pak6,Pkp4,Rin2,Tmsb4x,Ntf3,Cacna1d,Cacna1c,Col4a3,Ephb6,Fgfr2,Atp2b4,Myo9a,Tnik,Pdgfd,Slc8a2,Mef2c,Apoe	Tgfb3,Ephb3,Tgfbr1,Nkx3-1,Rgs4,Rsu1,Tyro3,F3,Dock7,Arhgef5,Fgf13,Cspg4,Npnt,Tgfb2,Antxr1,Fgf1,Atp1b2,C1qtnf2,Sorl1,Hmgn1,Asap2,Epha3,Ngef,Pde5a,Ppp1r12a,Plxnb1,Epha1,Asph,Emp2,Dlg3,Itgb1,Zak,Camkk1,Pawr,Pak6,Pkp4,Rin2,Tmsb4x,Ntf3,Cacna1d,Cacna1c,Col4a3,Ephb6,Fgfr2,Atp2b4,Myo9a,Tnik,Pdgfd,Slc8a2,Mef2c,Apoe
GO:0030335	positive regulation of cell migration	28	567	0.0037	Tgfbr1,Mylk,Pcsk5,Itgav,Arhgef2,F3,Dock7,Sema3c,Sema3d,Flna,Mcam,Tgfb2,Fgf1,Acta2,Sema5a,Postn,Epha1,Slc8a1,Itgb1,Ptprz1,Pawr,Abcc1,Synpo2,Rin2,Hdac9,Tmsb4x,Ntf3,Pdgfd	Tgfbr1,Mylk,Pcsk5,Itgav,Arhgef2,F3,Dock7,Sema3c,Sema3d,Flna,Mcam,Tgfb2,Fgf1,Acta2,Sema5a,Postn,Epha1,Slc8a1,Itgb1,Ptprz1,Pawr,Abcc1,Synpo2,Rin2,Hdac9,Tmsb4x,Ntf3,Pdgfd
GO:0008284	positive regulation of cell population proliferation	40	964	0.0041	Tgfb3,Tgfbr1,Hey2,Id2,Id4,Thrb,Nkx3-1,Lbh,Bambi,Rsu1,Itgav,F3,Foxp2,Flna,Tbx18,Bmpr1a,Syne1,Tgfb2,Fgf1,Mustn1,Garem,Osr1,Sema5a,Epha1,Cav3,Emp2,Itgb1,Ptprz1,Il11ra1,Ntf3,Dmd,Fzd7,Fgfr2,Ihh,Pdgfd,Ncam1,Mef2c,Tet1,Pbx1,Meis1	Tgfb3,Tgfbr1,Hey2,Id2,Id4,Thrb,Nkx3-1,Lbh,Bambi,Rsu1,Itgav,F3,Foxp2,Flna,Tbx18,Bmpr1a,Syne1,Tgfb2,Fgf1,Mustn1,Garem,Osr1,Sema5a,Epha1,Cav3,Emp2,Itgb1,Ptprz1,Il11ra1,Ntf3,Dmd,Fzd7,Fgfr2,Ihh,Pdgfd,Ncam1,Mef2c,Tet1,Pbx1,Meis1
GO:0060429	epithelium development	43	1067	0.0041	Hey2,Id2,Id4,Thrb,Vcl,Nkx3-1,Lbh,Bbs4,Serpine2,Smad9,Sema3c,Wnt16,Flna,Tagln,Kank2,Tbx18,Bmpr1a,Npnt,Tgfb2,Cobl,Fgf1,Acta2,Nfib,Osr1,Fat4,Astn2,Sema5a,Rock1,Enah,Hhip,Slc8a1,Dlg3,Spint2,Dmd,Fzd7,Fgfr2,Dsp,Dact1,Myo9a,Ihh,Mef2c,Pbx1,Kcnma1	Hey2,Id2,Id4,Thrb,Vcl,Nkx3-1,Lbh,Bbs4,Serpine2,Smad9,Sema3c,Wnt16,Flna,Tagln,Kank2,Tbx18,Bmpr1a,Npnt,Tgfb2,Cobl,Fgf1,Acta2,Nfib,Osr1,Fat4,Astn2,Sema5a,Rock1,Enah,Hhip,Slc8a1,Dlg3,Spint2,Dmd,Fzd7,Fgfr2,Dsp,Dact1,Myo9a,Ihh,Mef2c,Pbx1,Kcnma1
GO:0008283	cell population proliferation	27	541	0.0042	Id2,Id4,Nkx3-1,Arhgef2,Dock7,Wnt16,Fgf13,Tgfbi,Rag2,Cspg4,Tgfb2,Fgf1,Mustn1,Nov,Osr1,Fat4,Sema5a,Hhip,Tacc2,Morf4l1,Myh10,Eml1,Ephb6,Fgfr2,Satb1,Ihh,Mef2c	Id2,Id4,Nkx3-1,Arhgef2,Dock7,Wnt16,Fgf13,Tgfbi,Rag2,Cspg4,Tgfb2,Fgf1,Mustn1,Nov,Osr1,Fat4,Sema5a,Hhip,Tacc2,Morf4l1,Myh10,Eml1,Ephb6,Fgfr2,Satb1,Ihh,Mef2c
GO:0045597	positive regulation of cell differentiation	44	1103	0.0042	Tgfb3,Tgfbr1,Wif1,Id2,Thrb,Bambi,Dpysl3,Serpine2,Ccdc3,Smad9,Arhgef2,Bmpr1b,Sema3c,Prdm16,Flna,Bmpr1a,Npnt,Tgfb2,Zfhx3,Cobl,Pdlim7,Atp1b2,Mustn1,Napepld,Map6,Epha3,Map1b,Pde5a,Sema5a,Plxnb1,Cav3,Efna5,Rag1,Itgb1,Ptprz1,Rin2,Tmsb4x,Ntf3,Dmd,Dact1,Ihh,Mef2c,Apoe,Dynlt1b	Tgfb3,Tgfbr1,Wif1,Id2,Thrb,Bambi,Dpysl3,Serpine2,Ccdc3,Smad9,Arhgef2,Bmpr1b,Sema3c,Prdm16,Flna,Bmpr1a,Npnt,Tgfb2,Zfhx3,Cobl,Pdlim7,Atp1b2,Mustn1,Napepld,Map6,Epha3,Map1b,Pde5a,Sema5a,Plxnb1,Cav3,Efna5,Rag1,Itgb1,Ptprz1,Rin2,Tmsb4x,Ntf3,Dmd,Dact1,Ihh,Mef2c,Apoe,Dynlt1b
GO:0055021	regulation of cardiac muscle tissue growth	9	74	0.0042	Tgfbr1,Hey2,Rgs4,Bmpr1a,Cav3,Fgfr2,Ncam1,Mef2c,Meis1	Tgfbr1,Hey2,Rgs4,Bmpr1a,Cav3,Fgfr2,Ncam1,Mef2c,Meis1
GO:0016358	dendrite development	12	135	0.0043	Ephb3,Bbs4,Tulp1,Map6,Map1b,Prkg1,Itgb1,Map1a,Igsf9,Dact1,Rbfox2,Tet1	Ephb3,Bbs4,Tulp1,Map6,Map1b,Prkg1,Itgb1,Map1a,Igsf9,Dact1,Rbfox2,Tet1
GO:0046620	regulation of organ growth	11	114	0.0044	Tgfbr1,Hey2,Rgs4,Bmpr1a,Rag2,Cav3,Cacna1c,Fgfr2,Ncam1,Mef2c,Meis1	Tgfbr1,Hey2,Rgs4,Bmpr1a,Rag2,Cav3,Cacna1c,Fgfr2,Ncam1,Mef2c,Meis1
GO:0072001	renal system development	19	310	0.0044	Tgfbr1,Id2,Nkx3-1,Pcsk5,Itga8,Smad9,Kank2,Tbx18,Npnt,Tgfb2,Fgf1,Acta2,Osr1,Fat4,Col4a4,Col4a3,Fgfr2,Mef2c,Pbx1	Tgfbr1,Id2,Nkx3-1,Pcsk5,Itga8,Smad9,Kank2,Tbx18,Npnt,Tgfb2,Fgf1,Acta2,Osr1,Fat4,Col4a4,Col4a3,Fgfr2,Mef2c,Pbx1
GO:0003205	cardiac chamber development	14	183	0.0048	Ltbp1,Tgfbr1,Hey2,Id2,Pcsk5,Sema3c,Bmpr1a,Tgfb2,Cpe,Cav3,Myh10,Fgfr2,Dsp,Mef2c	Ltbp1,Tgfbr1,Hey2,Id2,Pcsk5,Sema3c,Bmpr1a,Tgfb2,Cpe,Cav3,Myh10,Fgfr2,Dsp,Mef2c
GO:0003208	cardiac ventricle morphogenesis	9	77	0.0054	Tgfbr1,Hey2,Sema3c,Bmpr1a,Tgfb2,Cpe,Fgfr2,Dsp,Mef2c	Tgfbr1,Hey2,Sema3c,Bmpr1a,Tgfb2,Cpe,Fgfr2,Dsp,Mef2c
GO:0042330	taxis	25	490	0.0055	Ephb3,Id2,Emb,Itgav,Bmpr1b,Sema3c,Sema3d,Arhgef5,Nexn,Tgfb2,Itga9,Nfib,Nov,Epha3,Sema5a,Plxnb1,Epha1,Efna5,Enah,Abcc1,Myh10,Unc5c,Ntf3,Unc5d,Ncam1	Ephb3,Id2,Emb,Itgav,Bmpr1b,Sema3c,Sema3d,Arhgef5,Nexn,Tgfb2,Itga9,Nfib,Nov,Epha3,Sema5a,Plxnb1,Epha1,Efna5,Enah,Abcc1,Myh10,Unc5c,Ntf3,Unc5d,Ncam1
GO:0048514	blood vessel morphogenesis	23	433	0.006	Ephb3,Tgfbr1,Hey2,Mylk,Itgav,Flna,Jam3,Mcam,Bmpr1a,Tgfbi,Cspg4,Tgfb2,Fgf1,Nov,Sema5a,Epha1,Itgb1,Ramp1,Gjc1,Fgfr2,Ihh,Apoe,Meis1	Ephb3,Tgfbr1,Hey2,Mylk,Itgav,Flna,Jam3,Mcam,Bmpr1a,Tgfbi,Cspg4,Tgfb2,Fgf1,Nov,Sema5a,Epha1,Itgb1,Ramp1,Gjc1,Fgfr2,Ihh,Apoe,Meis1
GO:0001952	regulation of cell-matrix adhesion	11	119	0.0061	Vcl,Pcsk5,Phldb2,Epha3,Rock1,Postn,Epha1,Efna5,Emp2,Rin2,Dmd	Vcl,Pcsk5,Phldb2,Epha3,Rock1,Postn,Epha1,Efna5,Emp2,Rin2,Dmd
GO:0055001	muscle cell development	13	164	0.0061	Xk,Hey2,Csrp1,Pgm5,Ank2,Myom1,Prkg1,Cav3,Slc8a1,Itgb1,Myh11,Myh10,Dmd	Xk,Hey2,Csrp1,Pgm5,Ank2,Myom1,Prkg1,Cav3,Slc8a1,Itgb1,Myh11,Myh10,Dmd
GO:0060087	relaxation of vascular associated smooth muscle	4	8	0.0061	Gucy1a3,Prkg1,Mrvi1,Kcnma1	Gucy1a3,Prkg1,Mrvi1,Kcnma1
GO:0043549	regulation of kinase activity	36	850	0.0062	Tgfb3,Ephb3,Tgfbr1,Tyro3,Pkia,Arhgef5,Fgf13,Cspg4,Tgfb2,Fgf1,C1qtnf2,Sorl1,Camk2n1,Ppm1e,Epha3,Pde5a,Fam212b,Epha1,Cav3,Emp2,Slc8a1,Dlg3,Zak,Camkk1,Zfyve28,Pak6,Synpo2,Ntf3,Ephb6,Fgfr2,Atp2b4,Tnik,Pdgfd,Slc8a2,Mef2c,Apoe	Tgfb3,Ephb3,Tgfbr1,Tyro3,Pkia,Arhgef5,Fgf13,Cspg4,Tgfb2,Fgf1,C1qtnf2,Sorl1,Camk2n1,Ppm1e,Epha3,Pde5a,Fam212b,Epha1,Cav3,Emp2,Slc8a1,Dlg3,Zak,Camkk1,Zfyve28,Pak6,Synpo2,Ntf3,Ephb6,Fgfr2,Atp2b4,Tnik,Pdgfd,Slc8a2,Mef2c,Apoe
GO:0051240	positive regulation of multicellular organismal process	65	1902	0.0062	Tgfb3,Ephb3,Tgfbr1,Hey2,Id2,Thrb,Nkx3-1,Lbh,Bambi,Dpysl3,Bbs4,Serpine2,Rgs4,Arhgef2,F3,Bmpr1b,Sema3c,Prdm16,Foxp2,Flna,Tbx18,Mlh1,Bmpr1a,Rag2,Npnt,Tgfb2,Cobl,Fgf1,Phldb2,Pdlim7,Atp1b2,Mustn1,Osr1,Sorl1,Map6,Epha3,Map1b,Pde5a,Sema5a,Rock1,Plxnb1,Postn,Epha1,Efna5,Rag1,Slc8a1,Itgb1,Ptprz1,Pawr,Rin2,Hdac9,Tmsb4x,Ntf3,Dmd,Fgfr2,Igsf9b,Lphn1,Ihh,Thbs2,Pdgfd,Cd200,Ncam1,Mef2c,Apoe,Dynlt1b	Tgfb3,Ephb3,Tgfbr1,Hey2,Id2,Thrb,Nkx3-1,Lbh,Bambi,Dpysl3,Bbs4,Serpine2,Rgs4,Arhgef2,F3,Bmpr1b,Sema3c,Prdm16,Foxp2,Flna,Tbx18,Mlh1,Bmpr1a,Rag2,Npnt,Tgfb2,Cobl,Fgf1,Phldb2,Pdlim7,Atp1b2,Mustn1,Osr1,Sorl1,Map6,Epha3,Map1b,Pde5a,Sema5a,Rock1,Plxnb1,Postn,Epha1,Efna5,Rag1,Slc8a1,Itgb1,Ptprz1,Pawr,Rin2,Hdac9,Tmsb4x,Ntf3,Dmd,Fgfr2,Igsf9b,Adgrl1,Ihh,Thbs2,Pdgfd,Cd200,Ncam1,Mef2c,Apoe,Dynlt1b
GO:0007167	enzyme linked receptor protein signaling pathway	27	558	0.0064	Ltbp1,Tgfb3,Ephb3,Tgfbr1,Twsg1,Bambi,Grb14,Tyro3,Smad9,Bmpr1b,Bmpr1a,Cspg4,Tgfb2,Fgf1,Garem,Fat4,Epha3,Ngef,Epha1,Efna5,Col4a4,Ntf3,Col4a3,Ephb6,Tnk2,Fgfr2,Pdgfd	Ltbp1,Tgfb3,Ephb3,Tgfbr1,Twsg1,Bambi,Grb14,Tyro3,Smad9,Bmpr1b,Bmpr1a,Cspg4,Tgfb2,Fgf1,Garem,Fat4,Epha3,Ngef,Epha1,Efna5,Col4a4,Ntf3,Col4a3,Ephb6,Tnk2,Fgfr2,Pdgfd
GO:0003007	heart morphogenesis	17	267	0.0066	Tgfbr1,Hey2,Id2,Sema3c,Wnt16,Flna,Bmpr1a,Tgfb2,Cpe,Fat4,Myom1,Cav3,Slc8a1,Fgfr2,Dsp,Ihh,Mef2c	Tgfbr1,Hey2,Id2,Sema3c,Wnt16,Flna,Bmpr1a,Tgfb2,Cpe,Fat4,Myom1,Cav3,Slc8a1,Fgfr2,Dsp,Ihh,Mef2c
GO:0010464	regulation of mesenchymal cell proliferation	7	45	0.0068	Foxp2,Tbx18,Bmpr1a,Syne1,Nfib,Fgfr2,Ihh	Foxp2,Tbx18,Bmpr1a,Syne1,Nfib,Fgfr2,Ihh
GO:0001501	skeletal system development	25	500	0.007	Tgfb3,Tgfbr1,Pcsk5,Smad9,Bmpr1b,Evc,Pls3,Bmpr1a,Tgfbi,Lrrc17,Tgfb2,Chsy1,Mustn1,Nfib,Nov,Osr1,Fat4,Plxnb1,Hhip,Phex,Fgfr2,Ihh,Mef2c,Pbx1,Meis1	Tgfb3,Tgfbr1,Pcsk5,Smad9,Bmpr1b,Evc,Pls3,Bmpr1a,Tgfbi,Lrrc17,Tgfb2,Chsy1,Mustn1,Nfib,Nov,Osr1,Fat4,Plxnb1,Hhip,Phex,Fgfr2,Ihh,Mef2c,Pbx1,Meis1
GO:0051924	regulation of calcium ion transport	17	269	0.0071	Jph2,Mylk,Rgs4,Rrad,Ank2,Tgfb2,Cacna2d1,Cav3,Asph,Slc8a1,Pawr,Fgf14,Cacna1d,Cacna1c,Dmd,Cacnb2,Nos1ap	Jph2,Mylk,Rgs4,Rrad,Ank2,Tgfb2,Cacna2d1,Cav3,Asph,Slc8a1,Pawr,Fgf14,Cacna1d,Cacna1c,Dmd,Cacnb2,Gm7694
GO:0045778	positive regulation of ossification	10	101	0.0073	Tgfb3,Thrb,Bmpr1b,Bmpr1a,Npnt,Tgfb2,Pdlim7,Osr1,Slc8a1,Mef2c	Tgfb3,Thrb,Bmpr1b,Bmpr1a,Npnt,Tgfb2,Pdlim7,Osr1,Slc8a1,Mef2c
GO:0001822	kidney development	18	298	0.0076	Tgfbr1,Id2,Nkx3-1,Pcsk5,Itga8,Smad9,Kank2,Npnt,Tgfb2,Fgf1,Acta2,Osr1,Fat4,Col4a4,Col4a3,Fgfr2,Mef2c,Pbx1	Tgfbr1,Id2,Nkx3-1,Pcsk5,Itga8,Smad9,Kank2,Npnt,Tgfb2,Fgf1,Acta2,Osr1,Fat4,Col4a4,Col4a3,Fgfr2,Mef2c,Pbx1
GO:0009887	animal organ morphogenesis	41	1038	0.0083	Tgfb3,Tgfbr1,Hey2,Id2,Id4,Thrb,Nkx3-1,Mylk,Twsg1,Bbs4,Itga8,Itgav,Bmpr1b,Sema3c,Wnt16,Flna,Tbx18,Bmpr1a,Npnt,Tgfb2,Fgf1,Chsy1,Acta2,Cpe,Tulp1,Nfib,Osr1,Hmgn1,Fat4,Myom1,Actg2,Cav3,Hhip,Phex,Slc8a1,Fgfr2,Dsp,Ihh,Mef2c,Pbx1,Meis1	Tgfb3,Tgfbr1,Hey2,Id2,Id4,Thrb,Nkx3-1,Mylk,Twsg1,Bbs4,Itga8,Itgav,Bmpr1b,Sema3c,Wnt16,Flna,Tbx18,Bmpr1a,Npnt,Tgfb2,Fgf1,Chsy1,Acta2,Cpe,Tulp1,Nfib,Osr1,Hmgn1,Fat4,Myom1,Actg2,Cav3,Hhip,Phex,Slc8a1,Fgfr2,Dsp,Ihh,Mef2c,Pbx1,Meis1
GO:0034113	heterotypic cell-cell adhesion	6	32	0.0085	Itgav,Jam3,Itgb1,Ctnna3,Dsp,Cd200	Itgav,Jam3,Itgb1,Ctnna3,Dsp,Cd200
GO:0043270	positive regulation of ion transport	19	329	0.0085	Jph2,Kcnmb1,Mylk,Flna,Ank2,Atp1b2,Kcnh2,Cacna2d1,Prkg1,Asph,Itgb1,Fgf14,Tmsb4x,Cacna1d,Cacna1c,Dmd,Cacnb2,Fhl1,Apoe	Jph2,Kcnmb1,Mylk,Flna,Ank2,Atp1b2,Kcnh2,Cacna2d1,Prkg1,Asph,Itgb1,Fgf14,Tmsb4x,Cacna1d,Cacna1c,Dmd,Cacnb2,Fhl1,Apoe
GO:0051129	negative regulation of cellular component organization	32	733	0.0086	Mpv17l,Dpysl3,Bbs4,Arhgef2,Sema3c,Sema3d,Fgf13,Flna,Jam3,Kank2,Eml2,Cspg4,Plekhh2,Pmepa1,Antxr1,Phldb2,Sorl1,Epha3,Ngef,Map1b,Sema5a,Rock1,Cav3,Itgb1,Ptprz1,Map1a,Hdgfrp3,Tmsb4x,Fgfr2,Dact1,Tet1,Apoe	Mpv17l,Dpysl3,Bbs4,Arhgef2,Sema3c,Sema3d,Fgf13,Flna,Jam3,Kank2,Eml2,Cspg4,Plekhh2,Pmepa1,Antxr1,Phldb2,Sorl1,Epha3,Ngef,Map1b,Sema5a,Rock1,Cav3,Itgb1,Ptprz1,Map1a,Hdgfrp3,Tmsb4x,Fgfr2,Dact1,Tet1,Apoe
GO:0035556	intracellular signal transduction	51	1402	0.0087	Ncs1,Stk38l,Srpk3,Tgfbr1,Rnd3,Nuak1,Nkx3-1,Rab17,Mark1,Rsu1,Scn2a1,Itgav,Tyro3,Gpsm2,Gucy1b3,Arhgef2,Dock7,Arhgef5,Fgf13,Mlh1,Cspg4,Rcan2,Ank2,Gucy1a3,Fat4,Cdc42ep3,Rock1,Myom1,Prkg1,Rasl12,Slc8a1,Hrasls,Dgkg,Zak,Camkk1,Fgf14,Ramp1,Pak6,Cacna1d,Cacna1c,Arhgef9,Dmd,Rab27b,Mrvi1,Lphn1,Myo9a,Tnik,Nfat5,Mef2c,Apoe,Gpr161	Ncs1,Stk38l,Srpk3,Tgfbr1,Rnd3,Nuak1,Nkx3-1,Rab17,Mark1,Rsu1,Scn2a1,Itgav,Tyro3,Gpsm2,Gucy1b3,Arhgef2,Dock7,Arhgef5,Fgf13,Mlh1,Cspg4,Rcan2,Ank2,Gucy1a3,Fat4,Cdc42ep3,Rock1,Myom1,Prkg1,Rasl12,Slc8a1,Hrasls,Dgkg,Zak,Camkk1,Fgf14,Ramp1,Pak6,Cacna1d,Cacna1c,Arhgef9,Dmd,Rab27b,Mrvi1,Adgrl1,Myo9a,Tnik,Nfat5,Mef2c,Apoe,Gpr161
GO:0110020	regulation of actomyosin structure organization	10	104	0.0088	Tgfb3,Tgfbr1,Bbs4,Arhgef5,Kank2,Phldb2,Ppm1e,Epha1,Cav3,Mef2c	Tgfb3,Tgfbr1,Bbs4,Arhgef5,Kank2,Phldb2,Ppm1e,Epha1,Cav3,Mef2c
GO:0060043	regulation of cardiac muscle cell proliferation	7	48	0.0091	Tgfbr1,Hey2,Bmpr1a,Fgfr2,Ncam1,Mef2c,Meis1	Tgfbr1,Hey2,Bmpr1a,Fgfr2,Ncam1,Mef2c,Meis1
GO:0031323	regulation of cellular metabolic process	150	5479	0.0095	Srpk3,Tgfb3,Ssbp2,Ephb3,Ddah2,Tgfbr1,Jph2,Hey2,Nuak1,Id2,Actn1,Id4,Thrb,Samd4,Nkx3-1,Mpv17l,Lbh,Twsg1,Bambi,Serpine2,Itga8,Itgav,Tyro3,Pkia,Smad9,Arhgef2,F3,Ptbp2,Bmpr1b,Dock7,Prdm16,Foxp2,Wnt16,Arhgef5,Lmcd1,Dkk3,Fgf13,Flna,Rbpms,Kank2,Tbx18,Mlh1,Qsox1,Bmpr1a,Scai,Creb5,Abhd14b,Cspg4,Rbm3,Syne1,Rcan2,Pmepa1,Npnt,Pbxip1,Zfp704,Chd6,Brip1,Tgfb2,Zfhx3,Antxr1,Fgf1,Itih2,Ndp,Acta2,Mustn1,Garem,C1qtnf…	Srpk3,Tgfb3,Ssbp2,Ephb3,Ddah2,Tgfbr1,Jph2,Hey2,Nuak1,Id2,Actn1,Id4,Thrb,Samd4,Nkx3-1,Mpv17l,Lbh,Twsg1,Bambi,Serpine2,Itga8,Itgav,Tyro3,Pkia,Smad9,Arhgef2,F3,Ptbp2,Bmpr1b,Dock7,Prdm16,Foxp2,Wnt16,Arhgef5,Lmcd1,Dkk3,Fgf13,Flna,Rbpms,Kank2,Tbx18,Mlh1,Qsox1,Bmpr1a,Scai,Creb5,Abhd14b,Cspg4,Rbm3,Syne1,Rcan2,Pmepa1,Npnt,Pbxip1,Zfp704,Chd6,Brip1,Tgfb2,Zfhx3,Antxr1,Fgf1,Itih2,Ndp,Acta2,Mustn1,Garem,C1qtnf…
GO:0055002	striated muscle cell development	12	150	0.0095	Xk,Hey2,Csrp1,Pgm5,Myom1,Prkg1,Cav3,Slc8a1,Itgb1,Myh11,Myh10,Dmd	Xk,Hey2,Csrp1,Pgm5,Myom1,Prkg1,Cav3,Slc8a1,Itgb1,Myh11,Myh10,Dmd
GO:0086019	cell-cell signaling involved in cardiac conduction	5	20	0.0096	Ank2,Cacna2d1,Cacna1d,Cacna1c,Cacnb2	Ank2,Cacna2d1,Cacna1d,Cacna1c,Cacnb2
GO:0051247	positive regulation of protein metabolic process	58	1675	0.0101	Tgfb3,Tgfbr1,Samd4,Nkx3-1,Twsg1,Arhgef2,F3,Dock7,Wnt16,Arhgef5,Fgf13,Rbpms,Bmpr1a,Cspg4,Rbm3,Npnt,Tgfb2,Antxr1,Fgf1,Acta2,Mustn1,Garem,C1qtnf2,Sorl1,Pde5a,Ppp1r12a,Rock1,Efna5,St5,Asph,Emp2,Dlg3,Itgb1,Ptprz1,Zak,Camkk1,Trabd2b,Pawr,Ramp1,Pak6,Cirbp,Rbms3,Ntf3,Pxylp1,Col4a3,Tnk2,Fgfr2,Fam129a,Dact1,Atp2b4,Tnik,Nos1ap,Pdgfd,Slc8a2,Wwp2,Mef2c,Tet1,Apoe	Tgfb3,Tgfbr1,Samd4,Nkx3-1,Twsg1,Arhgef2,F3,Dock7,Wnt16,Arhgef5,Fgf13,Rbpms,Bmpr1a,Cspg4,Rbm3,Npnt,Tgfb2,Antxr1,Fgf1,Acta2,Mustn1,Garem,C1qtnf2,Sorl1,Pde5a,Ppp1r12a,Rock1,Efna5,St5,Asph,Emp2,Dlg3,Itgb1,Ptprz1,Zak,Camkk1,Trabd2b,Pawr,Ramp1,Pak6,Cirbp,Rbms3,Ntf3,Pxylp1,Col4a3,Tnk2,Fgfr2,Fam129a,Dact1,Atp2b4,Tnik,Gm7694,Pdgfd,Slc8a2,Wwp2,Mef2c,Tet1,Apoe
GO:0007613	memory	12	152	0.0105	Itga8,Scn2a1,B4galt2,Fgf13,Bace1,Rcan2,Pde5a,Map1a,Pak6,Ntf3,Slc8a2,Apoe	Itga8,Scn2a1,B4galt2,Fgf13,Bace1,Rcan2,Pde5a,Map1a,Pak6,Ntf3,Slc8a2,Apoe
GO:0010881	regulation of cardiac muscle contraction by regulation of the release of sequestered calcium ion	4	10	0.0105	Ank2,Slc8a1,Cacna1c,Dmd	Ank2,Slc8a1,Cacna1c,Dmd
GO:0032231	regulation of actin filament bundle assembly	10	107	0.0105	Tgfb3,Tgfbr1,Bbs4,Arhgef5,Flna,Kank2,Phldb2,Ppm1e,Epha1,Synpo2	Tgfb3,Tgfbr1,Bbs4,Arhgef5,Flna,Kank2,Phldb2,Ppm1e,Epha1,Synpo2
GO:0006935	chemotaxis	24	487	0.0108	Ephb3,Emb,Itgav,Bmpr1b,Sema3c,Sema3d,Arhgef5,Nexn,Tgfb2,Itga9,Nfib,Nov,Epha3,Sema5a,Plxnb1,Epha1,Efna5,Enah,Abcc1,Myh10,Unc5c,Ntf3,Unc5d,Ncam1	Ephb3,Emb,Itgav,Bmpr1b,Sema3c,Sema3d,Arhgef5,Nexn,Tgfb2,Itga9,Nfib,Nov,Epha3,Sema5a,Plxnb1,Epha1,Efna5,Enah,Abcc1,Myh10,Unc5c,Ntf3,Unc5d,Ncam1
GO:0070507	regulation of microtubule cytoskeleton organization	14	202	0.0108	Gpsm2,Arhgef2,Fgf13,Eml2,Phldb2,Map6,Epha3,Map1b,Rock1,Cav3,Efna5,Map1a,Dst,Hdgfrp3	Gpsm2,Arhgef2,Fgf13,Eml2,Phldb2,Map6,Epha3,Map1b,Rock1,Cav3,Efna5,Map1a,Dst,Hdgfrp3
GO:0008285	negative regulation of cell population proliferation	30	680	0.0109	Cnn1,Tgfb3,Tgfbr1,Nkx3-1,Twsg1,Prdx4,Serpine2,Bmpr1b,Kank2,Brip1,Tgfb2,Nfib,Nov,Camk2n1,Pde5a,Wdr6,Plxnb1,Prkg1,Asph,Itgb1,Ptprz1,Pawr,Spint2,Col4a3,Fgfr2,Ihh,Cd200,Mef2c,Apoe,Meis1	Cnn1,Tgfb3,Tgfbr1,Nkx3-1,Twsg1,Prdx4,Serpine2,Bmpr1b,Kank2,Brip1,Tgfb2,Nfib,Nov,Camk2n1,Pde5a,Wdr6,Plxnb1,Prkg1,Asph,Itgb1,Ptprz1,Pawr,Spint2,Col4a3,Fgfr2,Ihh,Cd200,Mef2c,Apoe,Meis1
GO:0034446	substrate adhesion-dependent cell spreading	7	50	0.0109	Ephb3,Itga8,Itgav,Tyro3,Antxr1,Epha1,Fzd7	Ephb3,Itga8,Itgav,Tyro3,Antxr1,Epha1,Fzd7
GO:0043268	positive regulation of potassium ion transport	7	50	0.0109	Kcnmb1,Flna,Ank2,Atp1b2,Kcnh2,Prkg1,Fhl1	Kcnmb1,Flna,Ank2,Atp1b2,Kcnh2,Prkg1,Fhl1
GO:0051494	negative regulation of cytoskeleton organization	12	154	0.0114	Bbs4,Arhgef2,Fgf13,Kank2,Eml2,Plekhh2,Phldb2,Map1b,Cav3,Map1a,Hdgfrp3,Tmsb4x	Bbs4,Arhgef2,Fgf13,Kank2,Eml2,Plekhh2,Phldb2,Map1b,Cav3,Map1a,Hdgfrp3,Tmsb4x
GO:0032886	regulation of microtubule-based process	16	257	0.0118	Bbs4,Gpsm2,Arhgef2,Fgf13,Eml2,Phldb2,Map6,Epha3,Map1b,Rock1,Cav3,Efna5,Tacc2,Map1a,Dst,Hdgfrp3	Bbs4,Gpsm2,Arhgef2,Fgf13,Eml2,Phldb2,Map6,Epha3,Map1b,Rock1,Cav3,Efna5,Tacc2,Map1a,Dst,Hdgfrp3
GO:0008038	neuron recognition	7	51	0.0119	Ephb3,Emb,Nexn,Epha3,Sema5a,Ptprz1,Ncam1	Ephb3,Emb,Nexn,Epha3,Sema5a,Ptprz1,Ncam1
GO:0010811	positive regulation of cell-substrate adhesion	11	132	0.0121	Pcsk5,Rsu1,Flna,Npnt,Ecm2,Rock1,Epha1,Emp2,Itgb1,Rin2,Dmd	Pcsk5,Rsu1,Flna,Npnt,Ecm2,Rock1,Epha1,Emp2,Itgb1,Rin2,Dmd
GO:0051271	negative regulation of cellular component movement	18	314	0.0124	Cnn2,Actn1,Dpysl3,Sema3c,Sema3d,Bmpr1a,Scai,Phldb2,Atp1b2,Nov,Sema5a,Epha1,Prkg1,Spint2,Atp2b4,Cd200,Mef2c,Apoe	Cnn2,Actn1,Dpysl3,Sema3c,Sema3d,Bmpr1a,Scai,Phldb2,Atp1b2,Nov,Sema5a,Epha1,Prkg1,Spint2,Atp2b4,Cd200,Mef2c,Apoe
GO:1901879	regulation of protein depolymerization	9	89	0.0124	Arhgef2,Fgf13,Plekhh2,Map1b,Sema5a,Asph,Map1a,Dstn,Hdgfrp3	Arhgef2,Fgf13,Plekhh2,Map1b,Sema5a,Asph,Map1a,Dstn,Hdgfrp3
GO:0010769	regulation of cell morphogenesis involved in differentiation	19	343	0.0125	Ephb3,Xk,Sema3c,Sema3d,Fgf13,Flna,Syne1,Map6,Ngef,Map1b,Sema5a,Plxnb1,Postn,Efna5,Ptprz1,Tanc2,Ttc3,Tnik,Apoe	Ephb3,Xk,Sema3c,Sema3d,Fgf13,Flna,Syne1,Map6,Ngef,Map1b,Sema5a,Plxnb1,Postn,Efna5,Ptprz1,Tanc2,Ttc3,Tnik,Apoe
GO:0051246	regulation of protein metabolic process	86	2799	0.0126	Tgfb3,Tgfbr1,Nuak1,Samd4,Nkx3-1,Lbh,Twsg1,Serpine2,Itgav,Pkia,Arhgef2,F3,Ptbp2,Dock7,Wnt16,Arhgef5,Fgf13,Flna,Rbpms,Bmpr1a,Cspg4,Rbm3,Rcan2,Pmepa1,Npnt,Tgfb2,Antxr1,Fgf1,Itih2,Acta2,Mustn1,Garem,C1qtnf2,Eif3j2,Sorl1,Camk2n1,Ppm1e,Pde5a,Fam212b,Ppp1r12a,Rock1,Epha1,Cav3,Efna5,St5,Asph,Emp2,Rag1,Slc8a1,Dlg3,Pi15,Itgb1,Ptprz1,Zak,Camkk1,Map1a,Zfyve28,Trabd2b,Pawr,Ramp1,Spint2,Pak6,Mical1,Cirbp,Synpo…	Tgfb3,Tgfbr1,Nuak1,Samd4,Nkx3-1,Lbh,Twsg1,Serpine2,Itgav,Pkia,Arhgef2,F3,Ptbp2,Dock7,Wnt16,Arhgef5,Fgf13,Flna,Rbpms,Bmpr1a,Cspg4,Rbm3,Rcan2,Pmepa1,Npnt,Tgfb2,Antxr1,Fgf1,Itih2,Acta2,Mustn1,Garem,C1qtnf2,Eif3j2,Sorl1,Camk2n1,Ppm1e,Pde5a,Fam212b,Ppp1r12a,Rock1,Epha1,Cav3,Efna5,St5,Asph,Emp2,Rag1,Slc8a1,Dlg3,Pi15,Itgb1,Ptprz1,Zak,Camkk1,Map1a,Zfyve28,Trabd2b,Pawr,Ramp1,Spint2,Pak6,Mical1,Cirbp,Synpo…
GO:0010611	regulation of cardiac muscle hypertrophy	8	70	0.0129	Fbxo32,Rgs4,Lmcd1,Pde5a,Rock1,Cav3,Atp2b4,Mef2c	Fbxo32,Rgs4,Lmcd1,Pde5a,Rock1,Cav3,Atp2b4,Mef2c
GO:0006939	smooth muscle contraction	7	52	0.013	Mylk,Acta2,Slc8a1,Myh11,Cacna1c,Atp2b4,Kcnma1	Mylk,Acta2,Slc8a1,Myh11,Cacna1c,Atp2b4,Kcnma1
GO:0016202	regulation of striated muscle tissue development	12	158	0.0135	Tgfbr1,Jph2,Hey2,Rgs4,Bmpr1a,Cav3,Hdac9,Fzd7,Fgfr2,Ncam1,Mef2c,Meis1	Tgfbr1,Jph2,Hey2,Rgs4,Bmpr1a,Cav3,Hdac9,Fzd7,Fgfr2,Ncam1,Mef2c,Meis1
GO:0060255	regulation of macromolecule metabolic process	152	5618	0.0135	Ltbp1,Srpk3,Tgfb3,Ssbp2,Cnn2,Tgfbr1,Jph2,Hey2,Nuak1,Id2,Actn1,Id4,Thrb,Samd4,Nkx3-1,Lbh,Twsg1,Bambi,Bbs4,Serpine2,Ccdc3,Itga8,Itgav,Pkia,Smad9,Arhgef2,F3,Ptbp2,Bmpr1b,Dock7,Prdm16,Foxp2,Wnt16,Arhgef5,Lmcd1,Dkk3,Fgf13,Flna,Rbpms,Kank2,Tbx18,Mlh1,Bmpr1a,Scai,Rag2,Creb5,Abhd14b,Cspg4,Rbm3,Syne1,Rcan2,Pmepa1,Npnt,Pbxip1,Zfp704,Chd6,Brip1,Ank2,Tgfb2,Zfhx3,Antxr1,Fgf1,Itih2,Ndp,Acta2,Mustn1,Garem,C1qtn…	Ltbp1,Srpk3,Tgfb3,Ssbp2,Cnn2,Tgfbr1,Jph2,Hey2,Nuak1,Id2,Actn1,Id4,Thrb,Samd4,Nkx3-1,Lbh,Twsg1,Bambi,Bbs4,Serpine2,Ccdc3,Itga8,Itgav,Pkia,Smad9,Arhgef2,F3,Ptbp2,Bmpr1b,Dock7,Prdm16,Foxp2,Wnt16,Arhgef5,Lmcd1,Dkk3,Fgf13,Flna,Rbpms,Kank2,Tbx18,Mlh1,Bmpr1a,Scai,Rag2,Creb5,Abhd14b,Cspg4,Rbm3,Syne1,Rcan2,Pmepa1,Npnt,Pbxip1,Zfp704,Chd6,Brip1,Ank2,Tgfb2,Zfhx3,Antxr1,Fgf1,Itih2,Ndp,Acta2,Mustn1,Garem,C1qtn…
GO:0009968	negative regulation of signal transduction	44	1181	0.014	Ltbp1,Tgfb3,Tgfbr1,Hey2,Wif1,Nkx3-1,Mpv17l,Lbh,Twsg1,Bambi,Serpine2,Ccdc3,Rgs4,Grb14,Itgav,Tyro3,Prdm16,Dkk3,Kank2,Tbx18,Scai,Syne1,Pmepa1,Tgfb2,Nov,Sorl1,Camk2n1,Rgs7bp,Cav3,Hhip,Itgb1,Zfyve28,Trabd2b,Pawr,Dact3,Rbms3,Tmsb4x,Gprasp1,Dmd,Dact1,Atp2b4,Apoe,Gpr161,Dynlt1b	Ltbp1,Tgfb3,Tgfbr1,Hey2,Wif1,Nkx3-1,Mpv17l,Lbh,Twsg1,Bambi,Serpine2,Ccdc3,Rgs4,Grb14,Itgav,Tyro3,Prdm16,Dkk3,Kank2,Tbx18,Scai,Syne1,Pmepa1,Tgfb2,Nov,Sorl1,Camk2n1,Rgs7bp,Cav3,Hhip,Itgb1,Zfyve28,Trabd2b,Pawr,Dact3,Rbms3,Tmsb4x,Gprasp1,Dmd,Dact1,Atp2b4,Apoe,Gpr161,Dynlt1b
GO:0030900	forebrain development	22	438	0.0144	Ephb3,Id2,Id4,Twsg1,Bbs4,Tyro3,Dock7,Foxp2,Fgf13,Bmpr1a,Atp1b2,Nfib,Fat4,Sema5a,Fut10,Prkg1,Tacc2,Myh10,Dmd,Fgfr2,Atp2b4,Ncam1	Ephb3,Id2,Id4,Twsg1,Bbs4,Tyro3,Dock7,Foxp2,Fgf13,Bmpr1a,Atp1b2,Nfib,Fat4,Sema5a,Fut10,Prkg1,Tacc2,Myh10,Dmd,Fgfr2,Atp2b4,Ncam1
GO:0051216	cartilage development	13	184	0.0144	Smad9,Bmpr1b,Evc,Bmpr1a,Tgfbi,Tgfb2,Chsy1,Mustn1,Nfib,Nov,Osr1,Ihh,Mef2c	Smad9,Bmpr1b,Evc,Bmpr1a,Tgfbi,Tgfb2,Chsy1,Mustn1,Nfib,Nov,Osr1,Ihh,Mef2c
GO:0051781	positive regulation of cell division	10	113	0.0144	Tgfb3,Nkx3-1,Lbh,Tgfb2,Fgf1,Garem,Pkp4,Fgfr2,Svil,Pdgfd	Tgfb3,Nkx3-1,Lbh,Tgfb2,Fgf1,Garem,Pkp4,Fgfr2,Svil,Pdgfd
GO:0002053	positive regulation of mesenchymal cell proliferation	6	37	0.0146	Foxp2,Tbx18,Bmpr1a,Syne1,Fgfr2,Ihh	Foxp2,Tbx18,Bmpr1a,Syne1,Fgfr2,Ihh
GO:0071560	cellular response to transforming growth factor beta stimulus	11	136	0.0146	Ltbp1,Tgfb3,Tgfbr1,Twsg1,Bambi,Smad9,Bmpr1b,Tgfb2,Postn,Pdgfd,Mef2c	Ltbp1,Tgfb3,Tgfbr1,Twsg1,Bambi,Smad9,Bmpr1b,Tgfb2,Postn,Pdgfd,Mef2c
GO:0008589	regulation of smoothened signaling pathway	9	92	0.0147	Serpine2,Evc,Ift81,Scube3,Chsy1,Hhip,Fgfr2,Ihh,Gpr161	Serpine2,Evc,Ift81,Scube3,Chsy1,Hhip,Fgfr2,Ihh,Gpr161
GO:0001934	positive regulation of protein phosphorylation	39	1010	0.0158	Tgfb3,Tgfbr1,Nkx3-1,Twsg1,Arhgef2,Dock7,Wnt16,Arhgef5,Fgf13,Rbpms,Bmpr1a,Cspg4,Npnt,Tgfb2,Fgf1,Acta2,Garem,C1qtnf2,Pde5a,Rock1,Efna5,St5,Emp2,Dlg3,Itgb1,Ptprz1,Zak,Camkk1,Pak6,Ntf3,Tnk2,Fgfr2,Fam129a,Atp2b4,Tnik,Pdgfd,Slc8a2,Mef2c,Apoe	Tgfb3,Tgfbr1,Nkx3-1,Twsg1,Arhgef2,Dock7,Wnt16,Arhgef5,Fgf13,Rbpms,Bmpr1a,Cspg4,Npnt,Tgfb2,Fgf1,Acta2,Garem,C1qtnf2,Pde5a,Rock1,Efna5,St5,Emp2,Dlg3,Itgb1,Ptprz1,Zak,Camkk1,Pak6,Ntf3,Tnk2,Fgfr2,Fam129a,Atp2b4,Tnik,Pdgfd,Slc8a2,Mef2c,Apoe
GO:0019222	regulation of metabolic process	162	6085	0.0158	Ltbp1,Srpk3,Tgfb3,Ssbp2,Cnn2,Ephb3,Ddah2,Tgfbr1,Jph2,Hey2,Nuak1,Id2,Actn1,Id4,Thrb,Samd4,Nkx3-1,Mpv17l,Lbh,Twsg1,Bambi,Bbs4,Serpine2,Ccdc3,Itga8,Itgav,Tyro3,Pkia,Smad9,Arhgef2,F3,Ptbp2,Bmpr1b,Dock7,Prdm16,Foxp2,Wnt16,Arhgef5,Lmcd1,Dkk3,Fgf13,Flna,Rbpms,Kank2,Tbx18,Mlh1,Qsox1,Bmpr1a,Scai,Rag2,Creb5,Abhd14b,Cspg4,Rbm3,Syne1,Rcan2,Pmepa1,Npnt,Pbxip1,Zfp704,Chd6,Brip1,Ank2,Tgfb2,Zfhx3,Antxr1,Fgf1,Iti…	Ltbp1,Srpk3,Tgfb3,Ssbp2,Cnn2,Ephb3,Ddah2,Tgfbr1,Jph2,Hey2,Nuak1,Id2,Actn1,Id4,Thrb,Samd4,Nkx3-1,Mpv17l,Lbh,Twsg1,Bambi,Bbs4,Serpine2,Ccdc3,Itga8,Itgav,Tyro3,Pkia,Smad9,Arhgef2,F3,Ptbp2,Bmpr1b,Dock7,Prdm16,Foxp2,Wnt16,Arhgef5,Lmcd1,Dkk3,Fgf13,Flna,Rbpms,Kank2,Tbx18,Mlh1,Qsox1,Bmpr1a,Scai,Rag2,Creb5,Abhd14b,Cspg4,Rbm3,Syne1,Rcan2,Pmepa1,Npnt,Pbxip1,Zfp704,Chd6,Brip1,Ank2,Tgfb2,Zfhx3,Antxr1,Fgf1,Iti…
GO:0110053	regulation of actin filament organization	16	266	0.0158	Tgfb3,Tgfbr1,Bbs4,Rgs4,Arhgef5,Flna,Kank2,Plekhh2,Phldb2,Ppm1e,Cdc42ep3,Sema5a,Epha1,Dstn,Synpo2,Tmsb4x	Tgfb3,Tgfbr1,Bbs4,Rgs4,Arhgef5,Flna,Kank2,Plekhh2,Phldb2,Ppm1e,Cdc42ep3,Sema5a,Epha1,Dstn,Synpo2,Tmsb4x
GO:0003206	cardiac chamber morphogenesis	11	138	0.016	Tgfbr1,Hey2,Id2,Sema3c,Bmpr1a,Tgfb2,Cpe,Cav3,Fgfr2,Dsp,Mef2c	Tgfbr1,Hey2,Id2,Sema3c,Bmpr1a,Tgfb2,Cpe,Cav3,Fgfr2,Dsp,Mef2c
GO:0048013	ephrin receptor signaling pathway	6	38	0.0161	Ephb3,Epha3,Ngef,Epha1,Efna5,Ephb6	Ephb3,Epha3,Ngef,Epha1,Efna5,Ephb6
GO:0051647	nucleus localization	6	38	0.0161	Dock7,Syne1,Cav3,Tacc2,Myh10,Dmd	Dock7,Syne1,Cav3,Tacc2,Myh10,Dmd
GO:1901385	regulation of voltage-gated calcium channel activity	6	38	0.0161	Rrad,Cacna2d1,Fgf14,Dmd,Cacnb2,Nos1ap	Rrad,Cacna2d1,Fgf14,Dmd,Cacnb2,Gm7694
GO:1902514	regulation of calcium ion transmembrane transport via high voltage-gated calcium channel	4	12	0.0161	Cacna2d1,Cacna1d,Cacna1c,Cacnb2	Cacna2d1,Cacna1d,Cacna1c,Cacnb2
GO:0033674	positive regulation of kinase activity	26	570	0.0162	Tgfb3,Ephb3,Tgfbr1,Tyro3,Arhgef5,Fgf13,Cspg4,Tgfb2,Fgf1,C1qtnf2,Epha3,Pde5a,Epha1,Emp2,Dlg3,Zak,Camkk1,Pak6,Ntf3,Ephb6,Fgfr2,Atp2b4,Tnik,Pdgfd,Slc8a2,Mef2c	Tgfb3,Ephb3,Tgfbr1,Tyro3,Arhgef5,Fgf13,Cspg4,Tgfb2,Fgf1,C1qtnf2,Epha3,Pde5a,Epha1,Emp2,Dlg3,Zak,Camkk1,Pak6,Ntf3,Ephb6,Fgfr2,Atp2b4,Tnik,Pdgfd,Slc8a2,Mef2c
GO:0035904	aorta development	7	55	0.0163	Ltbp1,Hey2,Nkx3-1,Mylk,Bmpr1a,Tgfb2,Myh10	Ltbp1,Hey2,Nkx3-1,Mylk,Bmpr1a,Tgfb2,Myh10
GO:0003231	cardiac ventricle development	11	139	0.0165	Ltbp1,Tgfbr1,Hey2,Id2,Sema3c,Bmpr1a,Tgfb2,Cpe,Fgfr2,Dsp,Mef2c	Ltbp1,Tgfbr1,Hey2,Id2,Sema3c,Bmpr1a,Tgfb2,Cpe,Fgfr2,Dsp,Mef2c
GO:0051171	regulation of nitrogen compound metabolic process	140	5126	0.0169	Srpk3,Tgfb3,Ssbp2,Ddah2,Tgfbr1,Jph2,Hey2,Nuak1,Id2,Actn1,Id4,Thrb,Samd4,Nkx3-1,Lbh,Twsg1,Bambi,Serpine2,Itga8,Itgav,Pkia,Smad9,Arhgef2,F3,Ptbp2,Bmpr1b,Dock7,Prdm16,Foxp2,Wnt16,Arhgef5,Lmcd1,Dkk3,Fgf13,Flna,Rbpms,Kank2,Tbx18,Mlh1,Bmpr1a,Scai,Creb5,Abhd14b,Cspg4,Rbm3,Rcan2,Pmepa1,Npnt,Pbxip1,Zfp704,Chd6,Brip1,Tgfb2,Zfhx3,Antxr1,Fgf1,Itih2,Ndp,Acta2,Mustn1,Garem,C1qtnf2,Nfib,Eif3j2,Osr1,Pam,Sorl1,Ca…	Srpk3,Tgfb3,Ssbp2,Ddah2,Tgfbr1,Jph2,Hey2,Nuak1,Id2,Actn1,Id4,Thrb,Samd4,Nkx3-1,Lbh,Twsg1,Bambi,Serpine2,Itga8,Itgav,Pkia,Smad9,Arhgef2,F3,Ptbp2,Bmpr1b,Dock7,Prdm16,Foxp2,Wnt16,Arhgef5,Lmcd1,Dkk3,Fgf13,Flna,Rbpms,Kank2,Tbx18,Mlh1,Bmpr1a,Scai,Creb5,Abhd14b,Cspg4,Rbm3,Rcan2,Pmepa1,Npnt,Pbxip1,Zfp704,Chd6,Brip1,Tgfb2,Zfhx3,Antxr1,Fgf1,Itih2,Ndp,Acta2,Mustn1,Garem,C1qtnf2,Nfib,Eif3j2,Osr1,Pam,Sorl1,Ca…
GO:1904879	positive regulation of calcium ion transmembrane transport via high voltage-gated calcium channel	3	4	0.017	Cacna1d,Cacna1c,Cacnb2	Cacna1d,Cacna1c,Cacnb2
GO:0060021	roof of mouth development	9	95	0.0172	Tgfb3,Ephb3,Tgfbr1,Prdm16,Bmpr1a,Tgfb2,Osr1,Asph,Mef2c	Tgfb3,Ephb3,Tgfbr1,Prdm16,Bmpr1a,Tgfb2,Osr1,Asph,Mef2c
GO:0032414	positive regulation of ion transmembrane transporter activity	10	117	0.0173	Jph2,Ank2,Atp1b2,Cacna2d1,Prkg1,Asph,Fgf14,Tmsb4x,Dmd,Cacnb2	Jph2,Ank2,Atp1b2,Cacna2d1,Prkg1,Asph,Fgf14,Tmsb4x,Dmd,Cacnb2
GO:0051338	regulation of transferase activity	37	948	0.0177	Tgfb3,Ephb3,Tgfbr1,Tyro3,Pkia,Arhgef5,Fgf13,Cspg4,Tgfb2,Fgf1,C1qtnf2,Sorl1,Camk2n1,Hmgn1,Ppm1e,Epha3,Pde5a,Fam212b,Epha1,Cav3,Emp2,Slc8a1,Dlg3,Zak,Camkk1,Zfyve28,Pak6,Synpo2,Ntf3,Ephb6,Fgfr2,Atp2b4,Tnik,Pdgfd,Slc8a2,Mef2c,Apoe	Tgfb3,Ephb3,Tgfbr1,Tyro3,Pkia,Arhgef5,Fgf13,Cspg4,Tgfb2,Fgf1,C1qtnf2,Sorl1,Camk2n1,Hmgn1,Ppm1e,Epha3,Pde5a,Fam212b,Epha1,Cav3,Emp2,Slc8a1,Dlg3,Zak,Camkk1,Zfyve28,Pak6,Synpo2,Ntf3,Ephb6,Fgfr2,Atp2b4,Tnik,Pdgfd,Slc8a2,Mef2c,Apoe
GO:0003279	cardiac septum development	10	118	0.0183	Ltbp1,Tgfbr1,Hey2,Id2,Pcsk5,Sema3c,Bmpr1a,Tgfb2,Myh10,Fgfr2	Ltbp1,Tgfbr1,Hey2,Id2,Pcsk5,Sema3c,Bmpr1a,Tgfb2,Myh10,Fgfr2
GO:0060840	artery development	9	96	0.0183	Ltbp1,Tgfbr1,Hey2,Nkx3-1,Mylk,Bmpr1a,Tgfb2,Myh10,Apoe	Ltbp1,Tgfbr1,Hey2,Nkx3-1,Mylk,Bmpr1a,Tgfb2,Myh10,Apoe
GO:0051347	positive regulation of transferase activity	28	642	0.0184	Tgfb3,Ephb3,Tgfbr1,Tyro3,Arhgef5,Fgf13,Cspg4,Tgfb2,Fgf1,C1qtnf2,Sorl1,Hmgn1,Epha3,Pde5a,Epha1,Emp2,Dlg3,Zak,Camkk1,Pak6,Ntf3,Ephb6,Fgfr2,Atp2b4,Tnik,Pdgfd,Slc8a2,Mef2c	Tgfb3,Ephb3,Tgfbr1,Tyro3,Arhgef5,Fgf13,Cspg4,Tgfb2,Fgf1,C1qtnf2,Sorl1,Hmgn1,Epha3,Pde5a,Epha1,Emp2,Dlg3,Zak,Camkk1,Pak6,Ntf3,Ephb6,Fgfr2,Atp2b4,Tnik,Pdgfd,Slc8a2,Mef2c
GO:0007519	skeletal muscle tissue development	11	142	0.0189	Srpk3,Xk,Foxp2,Kcnab1,Myom1,Mbnl1,Dmd,Col19a1,Svil,Myl6,Mef2c	Srpk3,Xk,Foxp2,Kcnab1,Myom1,Mbnl1,Dmd,Col19a1,Svil,Myl6,Mef2c
GO:0045859	regulation of protein kinase activity	31	744	0.0189	Tgfb3,Tgfbr1,Pkia,Arhgef5,Fgf13,Cspg4,Tgfb2,Fgf1,C1qtnf2,Sorl1,Camk2n1,Ppm1e,Pde5a,Fam212b,Epha1,Cav3,Emp2,Slc8a1,Dlg3,Zak,Camkk1,Zfyve28,Pak6,Synpo2,Ntf3,Atp2b4,Tnik,Pdgfd,Slc8a2,Mef2c,Apoe	Tgfb3,Tgfbr1,Pkia,Arhgef5,Fgf13,Cspg4,Tgfb2,Fgf1,C1qtnf2,Sorl1,Camk2n1,Ppm1e,Pde5a,Fam212b,Epha1,Cav3,Emp2,Slc8a1,Dlg3,Zak,Camkk1,Zfyve28,Pak6,Synpo2,Ntf3,Atp2b4,Tnik,Pdgfd,Slc8a2,Mef2c,Apoe
GO:0031401	positive regulation of protein modification process	45	1243	0.0194	Tgfb3,Tgfbr1,Nkx3-1,Twsg1,Arhgef2,Dock7,Wnt16,Arhgef5,Fgf13,Rbpms,Bmpr1a,Cspg4,Npnt,Tgfb2,Fgf1,Acta2,Garem,C1qtnf2,Pde5a,Ppp1r12a,Rock1,Efna5,St5,Emp2,Dlg3,Itgb1,Ptprz1,Zak,Camkk1,Trabd2b,Pawr,Ramp1,Pak6,Ntf3,Tnk2,Fgfr2,Fam129a,Atp2b4,Tnik,Nos1ap,Pdgfd,Slc8a2,Mef2c,Tet1,Apoe	Tgfb3,Tgfbr1,Nkx3-1,Twsg1,Arhgef2,Dock7,Wnt16,Arhgef5,Fgf13,Rbpms,Bmpr1a,Cspg4,Npnt,Tgfb2,Fgf1,Acta2,Garem,C1qtnf2,Pde5a,Ppp1r12a,Rock1,Efna5,St5,Emp2,Dlg3,Itgb1,Ptprz1,Zak,Camkk1,Trabd2b,Pawr,Ramp1,Pak6,Ntf3,Tnk2,Fgfr2,Fam129a,Atp2b4,Tnik,Gm7694,Pdgfd,Slc8a2,Mef2c,Tet1,Apoe
GO:0000226	microtubule cytoskeleton organization	23	484	0.0201	Tube1,Bbs4,Mark1,Gpsm2,Arhgef2,Dock7,Fgf13,Flna,Dctn6,Mlh1,Eml2,Phldb2,Map6,Map1b,Ppp1r12a,Cav3,Tacc2,Itgb1,Map1a,Dst,Hdgfrp3,Eml1,Dynlt1b	Tube1,Bbs4,Mark1,Gpsm2,Arhgef2,Dock7,Fgf13,Flna,Dctn6,Mlh1,Eml2,Phldb2,Map6,Map1b,Ppp1r12a,Cav3,Tacc2,Itgb1,Map1a,Dst,Hdgfrp3,Eml1,Dynlt1b
GO:0007610	behavior	29	680	0.0202	Id2,Thrb,Bbs4,Itga8,Scn2a1,B4galt2,Foxp2,Fgf13,Bace1,Rcan2,Atp1b2,Kcnab1,2510009E07Rik,Pde5a,Gng8,Rag1,Itgb1,Ptprz1,Map1a,Fgf14,Pak6,Ntf3,Cacna1c,Slc8a2,Ncam1,Mef2c,Apoe,Meis1,Kcnma1	Id2,Thrb,Bbs4,Itga8,Scn2a1,B4galt2,Foxp2,Fgf13,Bace1,Rcan2,Atp1b2,Kcnab1,2510009E07Rik,Pde5a,Gng8,Rag1,Itgb1,Ptprz1,Map1a,Fgf14,Pak6,Ntf3,Cacna1c,Slc8a2,Ncam1,Mef2c,Apoe,Meis1,Kcnma1
GO:0080090	regulation of primary metabolic process	143	5290	0.0214	Srpk3,Tgfb3,Ssbp2,Tgfbr1,Jph2,Hey2,Nuak1,Id2,Actn1,Id4,Thrb,Samd4,Nkx3-1,Lbh,Twsg1,Bambi,Bbs4,Serpine2,Ccdc3,Itga8,Itgav,Pkia,Smad9,Arhgef2,F3,Ptbp2,Bmpr1b,Dock7,Prdm16,Foxp2,Wnt16,Arhgef5,Lmcd1,Dkk3,Fgf13,Flna,Rbpms,Kank2,Tbx18,Mlh1,Bmpr1a,Scai,Creb5,Abhd14b,Cspg4,Rbm3,Rcan2,Pmepa1,Npnt,Pbxip1,Zfp704,Chd6,Brip1,Tgfb2,Zfhx3,Antxr1,Fgf1,Itih2,Ndp,Acta2,Mustn1,Garem,C1qtnf2,Nfib,Eif3j2,Osr1,Pam,Sor…	Srpk3,Tgfb3,Ssbp2,Tgfbr1,Jph2,Hey2,Nuak1,Id2,Actn1,Id4,Thrb,Samd4,Nkx3-1,Lbh,Twsg1,Bambi,Bbs4,Serpine2,Ccdc3,Itga8,Itgav,Pkia,Smad9,Arhgef2,F3,Ptbp2,Bmpr1b,Dock7,Prdm16,Foxp2,Wnt16,Arhgef5,Lmcd1,Dkk3,Fgf13,Flna,Rbpms,Kank2,Tbx18,Mlh1,Bmpr1a,Scai,Creb5,Abhd14b,Cspg4,Rbm3,Rcan2,Pmepa1,Npnt,Pbxip1,Zfp704,Chd6,Brip1,Tgfb2,Zfhx3,Antxr1,Fgf1,Itih2,Ndp,Acta2,Mustn1,Garem,C1qtnf2,Nfib,Eif3j2,Osr1,Pam,Sor…
GO:0007423	sensory organ development	27	617	0.0217	Tgfbr1,Hey2,Thrb,Twsg1,Bbs4,Itga8,Bmpr1b,Prdm16,Foxp2,Tub,Tbx18,Tgfb2,Ndp,Tulp1,Osr1,Hmgn1,Fat4,Myom1,Gng8,Myh10,Cacna1c,Fgfr2,Atp2b4,Ihh,Pbx1,Meis1,Kcnma1	Tgfbr1,Hey2,Thrb,Twsg1,Bbs4,Itga8,Bmpr1b,Prdm16,Foxp2,Tub,Tbx18,Tgfb2,Ndp,Tulp1,Osr1,Hmgn1,Fat4,Myom1,Gng8,Myh10,Cacna1c,Fgfr2,Atp2b4,Ihh,Pbx1,Meis1,Kcnma1
GO:0032268	regulation of cellular protein metabolic process	81	2657	0.0217	Tgfb3,Tgfbr1,Nuak1,Samd4,Nkx3-1,Lbh,Twsg1,Serpine2,Pkia,Arhgef2,F3,Ptbp2,Dock7,Wnt16,Arhgef5,Fgf13,Rbpms,Bmpr1a,Cspg4,Rbm3,Rcan2,Pmepa1,Npnt,Tgfb2,Antxr1,Fgf1,Itih2,Acta2,Garem,C1qtnf2,Eif3j2,Sorl1,Camk2n1,Ppm1e,Pde5a,Fam212b,Ppp1r12a,Rock1,Epha1,Cav3,Efna5,St5,Asph,Emp2,Rag1,Slc8a1,Dlg3,Pi15,Itgb1,Ptprz1,Zak,Camkk1,Map1a,Zfyve28,Trabd2b,Pawr,Ramp1,Spint2,Pak6,Mical1,Cirbp,Synpo2,Rbms3,Ntf3,Col4a…	Tgfb3,Tgfbr1,Nuak1,Samd4,Nkx3-1,Lbh,Twsg1,Serpine2,Pkia,Arhgef2,F3,Ptbp2,Dock7,Wnt16,Arhgef5,Fgf13,Rbpms,Bmpr1a,Cspg4,Rbm3,Rcan2,Pmepa1,Npnt,Tgfb2,Antxr1,Fgf1,Itih2,Acta2,Garem,C1qtnf2,Eif3j2,Sorl1,Camk2n1,Ppm1e,Pde5a,Fam212b,Ppp1r12a,Rock1,Epha1,Cav3,Efna5,St5,Asph,Emp2,Rag1,Slc8a1,Dlg3,Pi15,Itgb1,Ptprz1,Zak,Camkk1,Map1a,Zfyve28,Trabd2b,Pawr,Ramp1,Spint2,Pak6,Mical1,Cirbp,Synpo2,Rbms3,Ntf3,Col4a…
GO:0048588	developmental cell growth	9	99	0.0217	Vcl,Cobl,Map1b,Sema5a,Postn,Prkg1,Efna5,Itgb1,Pak6	Vcl,Cobl,Map1b,Sema5a,Postn,Prkg1,Efna5,Itgb1,Pak6
GO:0090287	regulation of cellular response to growth factor stimulus	16	277	0.0217	Ltbp1,Tgfb3,Twsg1,Bambi,Itga8,Prdm16,Pmepa1,Npnt,Fgf1,Nrep,Sorl1,Cav3,Hhip,Dmd,Fstl1,Atp2b4	Ltbp1,Tgfb3,Twsg1,Bambi,Itga8,Prdm16,Pmepa1,Npnt,Fgf1,Nrep,Sorl1,Cav3,Hhip,Dmd,Fstl1,Atp2b4
GO:1901021	positive regulation of calcium ion transmembrane transporter activity	6	41	0.0217	Jph2,Ank2,Cacna2d1,Asph,Fgf14,Cacnb2	Jph2,Ank2,Cacna2d1,Asph,Fgf14,Cacnb2
GO:1901381	positive regulation of potassium ion transmembrane transport	6	41	0.0217	Kcnmb1,Flna,Ank2,Atp1b2,Kcnh2,Prkg1	Kcnmb1,Flna,Ank2,Atp1b2,Kcnh2,Prkg1
GO:0002009	morphogenesis of an epithelium	24	520	0.0218	Id4,Vcl,Nkx3-1,Bbs4,Sema3c,Flna,Tbx18,Npnt,Tgfb2,Cobl,Fgf1,Osr1,Fat4,Astn2,Sema5a,Enah,Hhip,Dlg3,Spint2,Fgfr2,Myo9a,Ihh,Mef2c,Pbx1	Id4,Vcl,Nkx3-1,Bbs4,Sema3c,Flna,Tbx18,Npnt,Tgfb2,Cobl,Fgf1,Osr1,Fat4,Astn2,Sema5a,Enah,Hhip,Dlg3,Spint2,Fgfr2,Myo9a,Ihh,Mef2c,Pbx1
GO:0007413	axonal fasciculation	5	26	0.0218	Ephb3,Epha3,Sema5a,Ptprz1,Ncam1	Ephb3,Epha3,Sema5a,Ptprz1,Ncam1
GO:0048745	smooth muscle tissue development	5	26	0.0218	Mylk,Itga8,Foxp2,Osr1,Ihh	Mylk,Itga8,Foxp2,Osr1,Ihh
GO:0051495	positive regulation of cytoskeleton organization	14	222	0.0218	Tgfb3,Tgfbr1,Gpsm2,Arhgef5,Flna,Ppm1e,Cdc42ep3,Map1b,Sema5a,Epha1,Cav3,Dstn,Synpo2,Ntf3	Tgfb3,Tgfbr1,Gpsm2,Arhgef5,Flna,Ppm1e,Cdc42ep3,Map1b,Sema5a,Epha1,Cav3,Dstn,Synpo2,Ntf3
GO:0050848	regulation of calcium-mediated signaling	9	100	0.0226	Jph2,Lmcd1,Rcan2,Asph,Dmd,Atp2b4,Nfat5,Slc8a2,Ncam1	Jph2,Lmcd1,Rcan2,Asph,Dmd,Atp2b4,Nfat5,Slc8a2,Ncam1
GO:0030308	negative regulation of cell growth	13	197	0.0227	Serpine2,Rgs4,Sema3c,Sema3d,Fgf13,Rrad,Tgfb2,Nov,Sema5a,Cav3,Cirbp,Dact3,Fhl1	Serpine2,Rgs4,Sema3c,Sema3d,Fgf13,Rrad,Tgfb2,Nov,Sema5a,Cav3,Cirbp,Dact3,Fhl1
GO:0051179	localization	128	4646	0.0227	Ncs1,Nalcn,Ltbp1,Ephb3,Tgfbr1,Kdelr3,Xk,Kcnmb1,Fam84a,Id4,Emb,Vcl,Endou,Mpv17l,Krt18,Bambi,Slc6a7,Pcsk5,Bbs4,Rftn2,Serpine2,Rab17,Xpr1,Mark1,Itga8,Scn2a1,Itgav,Tyro3,Gpsm2,Arhgef2,Slc6a9,Dock7,Sema3c,Sema3d,Ift81,Arhgef5,Tub,Fgf13,Flna,Jam3,Kank2,Mlh1,Syt15,Cspg4,Nipal2,Syne1,Dzip1,Npnt,Podxl2,Colec12,Ank2,Tgfb2,Itga9,Antxr1,Phldb2,Atp1b2,Kcnab1,Kcnh2,Cpe,Tulp1,Cacna2d1,Nacad,Nov,Sorl1,Ift43,Fam2…	Ncs1,Nalcn,Ltbp1,Ephb3,Tgfbr1,Kdelr3,Xk,Kcnmb1,Fam84a,Id4,Emb,Vcl,Endou,Mpv17l,Krt18,Bambi,Slc6a7,Pcsk5,Bbs4,Rftn2,Serpine2,Rab17,Xpr1,Mark1,Itga8,Scn2a1,Itgav,Tyro3,Gpsm2,Arhgef2,Slc6a9,Dock7,Sema3c,Sema3d,Ift81,Arhgef5,Tub,Fgf13,Flna,Jam3,Kank2,Mlh1,Syt15,Cspg4,Nipal2,Syne1,Dzip1,Npnt,Podxl2,Colec12,Ank2,Tgfb2,Itga9,Antxr1,Phldb2,Atp1b2,Kcnab1,Kcnh2,Cpe,Tulp1,Cacna2d1,Nacad,Nov,Sorl1,Ift43,Fam2…
GO:2001259	positive regulation of cation channel activity	8	79	0.0227	Jph2,Ank2,Cacna2d1,Prkg1,Asph,Fgf14,Tmsb4x,Cacnb2	Jph2,Ank2,Cacna2d1,Prkg1,Asph,Fgf14,Tmsb4x,Cacnb2
GO:0030278	regulation of ossification	14	224	0.023	Tgfb3,Id2,Thrb,Twsg1,Bmpr1b,Bmpr1a,Npnt,Tgfb2,Pdlim7,Chsy1,Osr1,Slc8a1,Mef2c,Pbx1	Tgfb3,Id2,Thrb,Twsg1,Bmpr1b,Bmpr1a,Npnt,Tgfb2,Pdlim7,Chsy1,Osr1,Slc8a1,Mef2c,Pbx1
GO:0060485	mesenchyme development	14	224	0.023	Tgfbr1,Hey2,Sema3c,Sema3d,Wnt16,Flna,Bmpr1a,Tgfb2,Acta2,Osr1,Epha3,Actg2,Fgfr2,Mef2c	Tgfbr1,Hey2,Sema3c,Sema3d,Wnt16,Flna,Bmpr1a,Tgfb2,Acta2,Osr1,Epha3,Actg2,Fgfr2,Mef2c
GO:0070050	neuron cellular homeostasis	6	42	0.023	Ncs1,Tyro3,Map1a,Cacna1d,Cacnb2,Slc8a2	Ncs1,Tyro3,Map1a,Cacna1d,Cacnb2,Slc8a2
GO:0071495	cellular response to endogenous stimulus	40	1075	0.0232	Ltbp1,Tgfb3,Tgfbr1,Thrb,Nkx3-1,Fbxo32,Twsg1,Bambi,Bbs4,Grb14,Smad9,Arhgef2,Bmpr1b,Flna,Bace1,Bmpr1a,Brip1,Tgfb2,Fgf1,Garem,Cacna2d1,Fat4,Epha3,Map1b,Postn,Cav3,Efna5,Phex,Slc8a1,Ramp1,Spint2,Kcnd3,Abcc1,Hdac9,Ntf3,Fgfr2,Atp2b4,Pdgfd,Rbfox2,Mef2c	Ltbp1,Tgfb3,Tgfbr1,Thrb,Nkx3-1,Fbxo32,Twsg1,Bambi,Bbs4,Grb14,Smad9,Arhgef2,Bmpr1b,Flna,Bace1,Bmpr1a,Brip1,Tgfb2,Fgf1,Garem,Cacna2d1,Fat4,Epha3,Map1b,Postn,Cav3,Efna5,Phex,Slc8a1,Ramp1,Spint2,Kcnd3,Abcc1,Hdac9,Ntf3,Fgfr2,Atp2b4,Pdgfd,Rbfox2,Mef2c
GO:0003229	ventricular cardiac muscle tissue development	7	60	0.0235	Tgfbr1,Hey2,Id2,Bmpr1a,Tgfb2,Fgfr2,Dsp	Tgfbr1,Hey2,Id2,Bmpr1a,Tgfb2,Fgfr2,Dsp
GO:0007179	transforming growth factor beta receptor signaling pathway	8	80	0.024	Ltbp1,Tgfb3,Tgfbr1,Twsg1,Bambi,Smad9,Bmpr1b,Tgfb2	Ltbp1,Tgfb3,Tgfbr1,Twsg1,Bambi,Smad9,Bmpr1b,Tgfb2
GO:0032270	positive regulation of cellular protein metabolic process	54	1600	0.024	Tgfb3,Tgfbr1,Samd4,Nkx3-1,Twsg1,Arhgef2,F3,Dock7,Wnt16,Arhgef5,Fgf13,Rbpms,Bmpr1a,Cspg4,Rbm3,Npnt,Tgfb2,Antxr1,Fgf1,Acta2,Garem,C1qtnf2,Pde5a,Ppp1r12a,Rock1,Efna5,St5,Asph,Emp2,Dlg3,Itgb1,Ptprz1,Zak,Camkk1,Trabd2b,Pawr,Ramp1,Pak6,Cirbp,Rbms3,Ntf3,Col4a3,Tnk2,Fgfr2,Fam129a,Dact1,Atp2b4,Tnik,Nos1ap,Pdgfd,Slc8a2,Mef2c,Tet1,Apoe	Tgfb3,Tgfbr1,Samd4,Nkx3-1,Twsg1,Arhgef2,F3,Dock7,Wnt16,Arhgef5,Fgf13,Rbpms,Bmpr1a,Cspg4,Rbm3,Npnt,Tgfb2,Antxr1,Fgf1,Acta2,Garem,C1qtnf2,Pde5a,Ppp1r12a,Rock1,Efna5,St5,Asph,Emp2,Dlg3,Itgb1,Ptprz1,Zak,Camkk1,Trabd2b,Pawr,Ramp1,Pak6,Cirbp,Rbms3,Ntf3,Col4a3,Tnk2,Fgfr2,Fam129a,Dact1,Atp2b4,Tnik,Gm7694,Pdgfd,Slc8a2,Mef2c,Tet1,Apoe
GO:0060045	positive regulation of cardiac muscle cell proliferation	5	27	0.024	Hey2,Bmpr1a,Fgfr2,Ncam1,Mef2c	Hey2,Bmpr1a,Fgfr2,Ncam1,Mef2c
GO:0060390	regulation of SMAD protein signal transduction	5	27	0.024	Tgfb3,Tgfbr1,Rbpms,Bmpr1a,Nov	Tgfb3,Tgfbr1,Rbpms,Bmpr1a,Nov
GO:1901843	positive regulation of high voltage-gated calcium channel activity	3	5	0.024	Cacna2d1,Fgf14,Cacnb2	Cacna2d1,Fgf14,Cacnb2
GO:0048870	cell motility	37	971	0.0243	Ephb3,Tgfbr1,Fam84a,Bambi,Bbs4,Mark1,Itgav,Tyro3,Sema3c,Sema3d,Arhgef5,Fgf13,Flna,Jam3,Kank2,Cspg4,Podxl2,Tgfb2,Itga9,Atp1b2,Nov,Sorl1,Astn2,Epha3,Sema5a,Rock1,Fut10,Prkg1,Emp2,Enah,Itgb1,Abcc1,Dstn,Myh10,Atp2b4,Rbfox2,Mef2c	Ephb3,Tgfbr1,Fam84a,Bambi,Bbs4,Mark1,Itgav,Tyro3,Sema3c,Sema3d,Arhgef5,Fgf13,Flna,Jam3,Kank2,Cspg4,Podxl2,Tgfb2,Itga9,Atp1b2,Nov,Sorl1,Astn2,Epha3,Sema5a,Rock1,Fut10,Prkg1,Emp2,Enah,Itgb1,Abcc1,Dstn,Myh10,Atp2b4,Rbfox2,Mef2c
GO:0055007	cardiac muscle cell differentiation	9	102	0.0246	Hey2,Myom1,Prkg1,Cav3,Slc8a1,Itgb1,Myh11,Myh10,Mef2c	Hey2,Myom1,Prkg1,Cav3,Slc8a1,Itgb1,Myh11,Myh10,Mef2c
GO:0007162	negative regulation of cell adhesion	16	283	0.0248	Twsg1,Serpine2,Jam3,Fgl2,Phldb2,Pde5a,Sema5a,Plxnb1,Postn,Prkg1,Efna5,Ptprz1,Pawr,Spint2,Fzd7,Ihh	Twsg1,Serpine2,Jam3,Fgl2,Phldb2,Pde5a,Sema5a,Plxnb1,Postn,Prkg1,Efna5,Ptprz1,Pawr,Spint2,Fzd7,Ihh
GO:0017145	stem cell division	6	43	0.0248	Arhgef2,Dock7,Fgf13,Tgfb2,Fzd7,Fgfr2	Arhgef2,Dock7,Fgf13,Tgfb2,Fzd7,Fgfr2
GO:0022604	regulation of cell morphogenesis	24	528	0.0248	Ephb3,Xk,Bambi,Sema3c,Sema3d,Fgf13,Flna,Syne1,Map6,Ngef,Cdc42ep3,Map1b,Sema5a,Plxnb1,Postn,Efna5,Ptprz1,Tanc2,Myh10,Fblim1,Ttc3,Myo9a,Tnik,Apoe	Ephb3,Xk,Bambi,Sema3c,Sema3d,Fgf13,Flna,Syne1,Map6,Ngef,Cdc42ep3,Map1b,Sema5a,Plxnb1,Postn,Efna5,Ptprz1,Tanc2,Myh10,Fblim1,Ttc3,Myo9a,Tnik,Apoe
GO:0055123	digestive system development	11	149	0.0248	Ephb3,Id2,Pcsk5,Clmp,Tgfb2,Cobl,Fat4,Wls,Fgfr2,Dact1,Ihh	Ephb3,Id2,Pcsk5,Clmp,Tgfb2,Cobl,Fat4,Wls,Fgfr2,Dact1,Ihh
GO:0140115	export across plasma membrane	6	43	0.0248	Atp1b2,Kcnh2,Slc8a1,Kcnd3,Abcc1,Slc8a2	Atp1b2,Kcnh2,Slc8a1,Kcnd3,Abcc1,Slc8a2
GO:0030001	metal ion transport	26	594	0.0249	Ncs1,Nalcn,Kcnmb1,Scn2a1,Itgav,Slc6a9,Fgf13,Nipal2,Atp1b2,Kcnab1,Kcnh2,Cacna2d1,Kcnip1,Camk2g,Asph,Slc8a1,Pawr,Ramp1,Kcnd3,Cacna1d,Cacna1c,Cacnb2,Atp2b4,Slc8a2,Kcnip4,Kcnma1	Ncs1,Nalcn,Kcnmb1,Scn2a1,Itgav,Slc6a9,Fgf13,Nipal2,Atp1b2,Kcnab1,Kcnh2,Cacna2d1,Kcnip1,Camk2g,Asph,Slc8a1,Pawr,Ramp1,Kcnd3,Cacna1d,Cacna1c,Cacnb2,Atp2b4,Slc8a2,Kcnip4,Kcnma1
GO:0060415	muscle tissue morphogenesis	8	81	0.0249	Tgfbr1,Hey2,Mylk,Bmpr1a,Tgfb2,Myom1,Fgfr2,Dsp	Tgfbr1,Hey2,Mylk,Bmpr1a,Tgfb2,Myom1,Fgfr2,Dsp
GO:0009611	response to wounding	19	372	0.0251	Cnn2,Dpysl3,Serpine2,Tyro3,F3,Flna,Jam3,Mcam,Tgfb2,Itga9,Fgf1,Mustn1,Nrep,Map1b,Cav3,Dst,Myh10,Fzd7,Dsp	Cnn2,Dpysl3,Serpine2,Tyro3,F3,Flna,Jam3,Mcam,Tgfb2,Itga9,Fgf1,Mustn1,Nrep,Map1b,Cav3,Dst,Myh10,Fzd7,Dsp
GO:0040013	negative regulation of locomotion	17	314	0.0263	Cnn2,Dpysl3,Sema3c,Sema3d,Bmpr1a,Scai,Phldb2,Atp1b2,Nov,Sema5a,Epha1,Prkg1,Spint2,Atp2b4,Cd200,Mef2c,Apoe	Cnn2,Dpysl3,Sema3c,Sema3d,Bmpr1a,Scai,Phldb2,Atp1b2,Nov,Sema5a,Epha1,Prkg1,Spint2,Atp2b4,Cd200,Mef2c,Apoe
GO:0021932	hindbrain radial glia guided cell migration	4	15	0.0269	Flna,Atp1b2,Itgb1,Rbfox2	Flna,Atp1b2,Itgb1,Rbfox2
GO:0030501	positive regulation of bone mineralization	6	44	0.0269	Tgfb3,Bmpr1b,Bmpr1a,Osr1,Slc8a1,Mef2c	Tgfb3,Bmpr1b,Bmpr1a,Osr1,Slc8a1,Mef2c
GO:0043502	regulation of muscle adaptation	9	104	0.0269	Fbxo32,Rgs4,Lmcd1,Pde5a,Rock1,Cav3,Dmd,Atp2b4,Mef2c	Fbxo32,Rgs4,Lmcd1,Pde5a,Rock1,Cav3,Dmd,Atp2b4,Mef2c
GO:0051764	actin crosslink formation	4	15	0.0269	Actn1,Dpysl3,Flna,Cobl	Actn1,Dpysl3,Flna,Cobl
GO:0070509	calcium ion import	6	44	0.0269	Slc8a1,Pawr,Cacna1d,Cacna1c,Cacnb2,Slc8a2	Slc8a1,Pawr,Cacna1d,Cacna1c,Cacnb2,Slc8a2
GO:0040008	regulation of growth	29	701	0.0278	Tgfbr1,Hey2,Bbs4,Serpine2,Rgs4,Sema3c,Sema3d,Fgf13,Rrad,Bmpr1a,Rag2,Tgfb2,Nov,Map1b,Sema5a,Cav3,Efna5,Morf4l1,Hrasls,Cirbp,Dact3,Cacna1c,Fhl1,Fgfr2,Ihh,Ncam1,Mef2c,Apoe,Meis1	Tgfbr1,Hey2,Bbs4,Serpine2,Rgs4,Sema3c,Sema3d,Fgf13,Rrad,Bmpr1a,Rag2,Tgfb2,Nov,Map1b,Sema5a,Cav3,Efna5,Morf4l1,Hrasls,Cirbp,Dact3,Cacna1c,Fhl1,Fgfr2,Ihh,Ncam1,Mef2c,Apoe,Meis1
GO:1904427	positive regulation of calcium ion transmembrane transport	8	83	0.0278	Jph2,Ank2,Cacna2d1,Asph,Fgf14,Cacna1d,Cacna1c,Cacnb2	Jph2,Ank2,Cacna2d1,Asph,Fgf14,Cacna1d,Cacna1c,Cacnb2
GO:0060393	regulation of pathway-restricted SMAD protein phosphorylation	7	63	0.0281	Tgfb3,Tgfbr1,Twsg1,Rbpms,Bmpr1a,Pmepa1,Tgfb2	Tgfb3,Tgfbr1,Twsg1,Rbpms,Bmpr1a,Pmepa1,Tgfb2
GO:0017015	regulation of transforming growth factor beta receptor signaling pathway	9	106	0.0297	Ltbp1,Tgfb3,Bambi,Itga8,Prdm16,Pmepa1,Npnt,Nrep,Cav3	Ltbp1,Tgfb3,Bambi,Itga8,Prdm16,Pmepa1,Npnt,Nrep,Cav3
GO:0016477	cell migration	33	845	0.0305	Ephb3,Tgfbr1,Bambi,Bbs4,Mark1,Itgav,Tyro3,Sema3c,Sema3d,Arhgef5,Fgf13,Flna,Jam3,Kank2,Cspg4,Podxl2,Tgfb2,Itga9,Atp1b2,Nov,Sorl1,Astn2,Epha3,Sema5a,Rock1,Fut10,Prkg1,Emp2,Itgb1,Abcc1,Myh10,Rbfox2,Mef2c	Ephb3,Tgfbr1,Bambi,Bbs4,Mark1,Itgav,Tyro3,Sema3c,Sema3d,Arhgef5,Fgf13,Flna,Jam3,Kank2,Cspg4,Podxl2,Tgfb2,Itga9,Atp1b2,Nov,Sorl1,Astn2,Epha3,Sema5a,Rock1,Fut10,Prkg1,Emp2,Itgb1,Abcc1,Myh10,Rbfox2,Mef2c
GO:0003222	ventricular trabecula myocardium morphogenesis	4	16	0.0318	Tgfbr1,Hey2,Bmpr1a,Tgfb2	Tgfbr1,Hey2,Bmpr1a,Tgfb2
GO:0045165	cell fate commitment	15	263	0.0318	Tgfbr1,Hey2,Id2,Arhgef2,Dock7,Wnt16,Fgf13,Tbx18,Rag2,Tgfb2,Itgb1,Ntf3,Fgfr2,Ihh,Mef2c	Tgfbr1,Hey2,Id2,Arhgef2,Dock7,Wnt16,Fgf13,Tbx18,Rag2,Tgfb2,Itgb1,Ntf3,Fgfr2,Ihh,Mef2c
GO:0055057	neuroblast division	4	16	0.0318	Arhgef2,Dock7,Fgf13,Fgfr2	Arhgef2,Dock7,Fgf13,Fgfr2
GO:0055059	asymmetric neuroblast division	3	6	0.0318	Arhgef2,Dock7,Fgf13	Arhgef2,Dock7,Fgf13
GO:0060391	positive regulation of SMAD protein signal transduction	4	16	0.0318	Tgfb3,Tgfbr1,Rbpms,Bmpr1a	Tgfb3,Tgfbr1,Rbpms,Bmpr1a
GO:0090136	epithelial cell-cell adhesion	4	16	0.0318	Vcl,Nov,Dsp,Ihh	Vcl,Nov,Dsp,Ihh
GO:1903546	protein localization to photoreceptor outer segment	3	6	0.0318	Bbs4,Tub,Tulp1	Bbs4,Tub,Tulp1
GO:0008037	cell recognition	10	131	0.0319	Ephb3,Emb,Tub,Nexn,Colec12,Tulp1,Epha3,Sema5a,Ptprz1,Ncam1	Ephb3,Emb,Tub,Nexn,Colec12,Tulp1,Epha3,Sema5a,Ptprz1,Ncam1
GO:0060560	developmental growth involved in morphogenesis	10	131	0.0319	Vcl,Cobl,Fgf1,Map1b,Sema5a,Postn,Efna5,Itgb1,Pak6,Fgfr2	Vcl,Cobl,Fgf1,Map1b,Sema5a,Postn,Efna5,Itgb1,Pak6,Fgfr2
GO:0031032	actomyosin structure organization	9	108	0.0327	Cnn1,Cnn2,Csrp1,Pgm5,Rock1,Myom1,Itgb1,Myh11,Myh10	Cnn1,Cnn2,Csrp1,Pgm5,Rock1,Myom1,Itgb1,Myh11,Myh10
GO:0034394	protein localization to cell surface	5	30	0.0328	Vcl,Flna,Jam3,Ank2,Emp2	Vcl,Flna,Jam3,Ank2,Emp2
GO:0044089	positive regulation of cellular component biogenesis	24	543	0.0328	Tgfb3,Ephb3,Tgfbr1,Dpysl3,Pcsk5,Bbs4,Gpsm2,Arhgef5,Flna,Dzip1,Cobl,Phldb2,Ppm1e,Cdc42ep3,Map1b,Rock1,Epha1,Cav3,Efna5,Trabd2b,Synpo2,Lphn1,Thbs2,Apoe	Tgfb3,Ephb3,Tgfbr1,Dpysl3,Pcsk5,Bbs4,Gpsm2,Arhgef5,Flna,Dzip1,Cobl,Phldb2,Ppm1e,Cdc42ep3,Map1b,Rock1,Epha1,Cav3,Efna5,Trabd2b,Synpo2,Adgrl1,Thbs2,Apoe
GO:0045932	negative regulation of muscle contraction	5	30	0.0328	Gucy1a3,Pde5a,Prkg1,Mrvi1,Kcnma1	Gucy1a3,Pde5a,Prkg1,Mrvi1,Kcnma1
GO:0061351	neural precursor cell proliferation	8	86	0.0328	Id4,Arhgef2,Dock7,Fgf13,Hhip,Tacc2,Eml1,Fgfr2	Id4,Arhgef2,Dock7,Fgf13,Hhip,Tacc2,Eml1,Fgfr2
GO:0042060	wound healing	15	265	0.033	Cnn2,Serpine2,Tyro3,F3,Flna,Mcam,Tgfb2,Itga9,Fgf1,Mustn1,Cav3,Dst,Myh10,Fzd7,Dsp	Cnn2,Serpine2,Tyro3,F3,Flna,Mcam,Tgfb2,Itga9,Fgf1,Mustn1,Cav3,Dst,Myh10,Fzd7,Dsp
GO:0030902	hindbrain development	12	183	0.0336	Serpine2,Smad9,Ptbp2,B4galt2,Foxp2,Flna,Atp1b2,Nfib,Wls,Itgb1,Myh10,Rbfox2	Serpine2,Smad9,Ptbp2,B4galt2,Foxp2,Flna,Atp1b2,Nfib,Wls,Itgb1,Myh10,Rbfox2
GO:0051656	establishment of organelle localization	17	324	0.0336	Rab17,Mark1,Gpsm2,Arhgef2,Dock7,Mlh1,Syne1,Map6,Map1b,Tacc2,Sec16b,Itgb1,Tanc2,Myh10,Fgfr2,Rab27b,Dynlt1b	Rab17,Mark1,Gpsm2,Arhgef2,Dock7,Mlh1,Syne1,Map6,Map1b,Tacc2,Sec16b,Itgb1,Tanc2,Myh10,Fgfr2,Rab27b,Dynlt1b
GO:0031111	negative regulation of microtubule polymerization or depolymerization	6	47	0.0338	Arhgef2,Fgf13,Eml2,Map1b,Map1a,Hdgfrp3	Arhgef2,Fgf13,Eml2,Map1b,Map1a,Hdgfrp3
GO:0001525	angiogenesis	17	325	0.0343	Ephb3,Tgfbr1,Itgav,Flna,Jam3,Mcam,Tgfbi,Cspg4,Fgf1,Nov,Sema5a,Epha1,Itgb1,Ramp1,Fgfr2,Ihh,Meis1	Ephb3,Tgfbr1,Itgav,Flna,Jam3,Mcam,Tgfbi,Cspg4,Fgf1,Nov,Sema5a,Epha1,Itgb1,Ramp1,Fgfr2,Ihh,Meis1
GO:0043010	camera-type eye development	18	355	0.0343	Tgfbr1,Thrb,Twsg1,Bbs4,Bmpr1b,Foxp2,Tub,Tgfb2,Ndp,Tulp1,Hmgn1,Myom1,Myh10,Cacna1c,Fgfr2,Atp2b4,Ihh,Meis1	Tgfbr1,Thrb,Twsg1,Bbs4,Bmpr1b,Foxp2,Tub,Tgfb2,Ndp,Tulp1,Hmgn1,Myom1,Myh10,Cacna1c,Fgfr2,Atp2b4,Ihh,Meis1
GO:0048565	digestive tract development	10	133	0.0343	Ephb3,Id2,Pcsk5,Clmp,Tgfb2,Cobl,Fat4,Fgfr2,Dact1,Ihh	Ephb3,Id2,Pcsk5,Clmp,Tgfb2,Cobl,Fat4,Fgfr2,Dact1,Ihh
GO:0048762	mesenchymal cell differentiation	11	158	0.0344	Tgfbr1,Hey2,Sema3c,Sema3d,Wnt16,Flna,Bmpr1a,Tgfb2,Osr1,Fgfr2,Mef2c	Tgfbr1,Hey2,Sema3c,Sema3d,Wnt16,Flna,Bmpr1a,Tgfb2,Osr1,Fgfr2,Mef2c
GO:0009719	response to endogenous stimulus	47	1370	0.0349	Ltbp1,Tgfb3,Tgfbr1,Fads1,Thrb,Nkx3-1,Fbxo32,Twsg1,Bambi,Bbs4,Grb14,Smad9,Arhgef2,Bmpr1b,Tub,Flna,Bace1,Bmpr1a,Brip1,Tgfb2,Zfhx3,Fgf1,Garem,Cacna2d1,Glb1,Fat4,Epha3,Map1b,Rock1,Postn,Cav3,Efna5,Phex,Slc8a1,Itgb1,Ramp1,Spint2,Kcnd3,Abcc1,Hdac9,Ntf3,Fgfr2,Atp2b4,Pdgfd,Rbfox2,Mef2c,Kcnma1	Ltbp1,Tgfb3,Tgfbr1,Fads1,Thrb,Nkx3-1,Fbxo32,Twsg1,Bambi,Bbs4,Grb14,Smad9,Arhgef2,Bmpr1b,Tub,Flna,Bace1,Bmpr1a,Brip1,Tgfb2,Zfhx3,Fgf1,Garem,Cacna2d1,Glb1,Fat4,Epha3,Map1b,Rock1,Postn,Cav3,Efna5,Phex,Slc8a1,Itgb1,Ramp1,Spint2,Kcnd3,Abcc1,Hdac9,Ntf3,Fgfr2,Atp2b4,Pdgfd,Rbfox2,Mef2c,Kcnma1
GO:0051336	regulation of hydrolase activity	42	1184	0.0357	Ephb3,Nuak1,Nkx3-1,Bbs4,Serpine2,Rgs4,Rsu1,F3,Dock7,Arhgef5,Rcan2,Npnt,Tgfb2,Antxr1,Itih2,Atp1b2,Sorl1,Asap2,Epha3,Ngef,Ppp1r12a,Rock1,Plxnb1,Epha1,Prkg1,Efna5,Asph,Rag1,Dlg3,Pi15,Itgb1,Pawr,Spint2,Mical1,Pkp4,Rin2,Hdac9,Ntf3,Col4a3,Fgfr2,Myo9a,Mef2c	Ephb3,Nuak1,Nkx3-1,Bbs4,Serpine2,Rgs4,Rsu1,F3,Dock7,Arhgef5,Rcan2,Npnt,Tgfb2,Antxr1,Itih2,Atp1b2,Sorl1,Asap2,Epha3,Ngef,Ppp1r12a,Rock1,Plxnb1,Epha1,Prkg1,Efna5,Asph,Rag1,Dlg3,Pi15,Itgb1,Pawr,Spint2,Mical1,Pkp4,Rin2,Hdac9,Ntf3,Col4a3,Fgfr2,Myo9a,Mef2c
GO:0035051	cardiocyte differentiation	10	134	0.0358	Hey2,Tgfb2,Myom1,Prkg1,Cav3,Slc8a1,Itgb1,Myh11,Myh10,Mef2c	Hey2,Tgfb2,Myom1,Prkg1,Cav3,Slc8a1,Itgb1,Myh11,Myh10,Mef2c
GO:0048638	regulation of developmental growth	19	388	0.036	Tgfbr1,Hey2,Bbs4,Rgs4,Sema3c,Sema3d,Fgf13,Bmpr1a,Rag2,Map1b,Sema5a,Cav3,Efna5,Cacna1c,Fgfr2,Ncam1,Mef2c,Apoe,Meis1	Tgfbr1,Hey2,Bbs4,Rgs4,Sema3c,Sema3d,Fgf13,Bmpr1a,Rag2,Map1b,Sema5a,Cav3,Efna5,Cacna1c,Fgfr2,Ncam1,Mef2c,Apoe,Meis1
GO:0002028	regulation of sodium ion transport	8	88	0.0362	Serpine2,Atp1b2,Osr1,Cav3,Slc8a1,Fgf14,Dmd,Slmap	Serpine2,Atp1b2,Osr1,Cav3,Slc8a1,Fgf14,Dmd,Slmap
GO:0032233	positive regulation of actin filament bundle assembly	7	67	0.0362	Tgfb3,Tgfbr1,Arhgef5,Flna,Ppm1e,Epha1,Synpo2	Tgfb3,Tgfbr1,Arhgef5,Flna,Ppm1e,Epha1,Synpo2
GO:0006816	calcium ion transport	14	241	0.0375	Ncs1,Nalcn,Itgav,Cacna2d1,Camk2g,Asph,Slc8a1,Pawr,Ramp1,Cacna1d,Cacna1c,Cacnb2,Atp2b4,Slc8a2	Ncs1,Nalcn,Itgav,Cacna2d1,Camk2g,Asph,Slc8a1,Pawr,Ramp1,Cacna1d,Cacna1c,Cacnb2,Atp2b4,Slc8a2
GO:0010647	positive regulation of cell communication	57	1762	0.0375	Ncs1,Tgfb3,Tgfbr1,Jph2,Nkx3-1,Twsg1,Bambi,Pcsk5,Serpine2,Rgs4,Itga8,F3,Bmpr1b,Evc,Wnt16,Arhgef5,Lmcd1,Flna,Rbpms,Bmpr1a,Scube3,Cspg4,Npnt,Tgfb2,Fgf1,Chsy1,Acta2,Garem,Gucy1a3,C1qtnf2,Nov,Sorl1,Camk2n1,Wls,Pde5a,Sema5a,Rock1,Plxnb1,St5,Emp2,Itgb1,Zak,Pawr,Ntf3,Cacna1d,Cacnb2,Fgfr2,Igsf9b,Dact1,Tnik,Nfat5,Ihh,Pdgfd,Slc8a2,Ncam1,Mef2c,Apoe	Ncs1,Tgfb3,Tgfbr1,Jph2,Nkx3-1,Twsg1,Bambi,Pcsk5,Serpine2,Rgs4,Itga8,F3,Bmpr1b,Evc,Wnt16,Arhgef5,Lmcd1,Flna,Rbpms,Bmpr1a,Scube3,Cspg4,Npnt,Tgfb2,Fgf1,Chsy1,Acta2,Garem,Gucy1a3,C1qtnf2,Nov,Sorl1,Camk2n1,Wls,Pde5a,Sema5a,Rock1,Plxnb1,St5,Emp2,Itgb1,Zak,Pawr,Ntf3,Cacna1d,Cacnb2,Fgfr2,Igsf9b,Dact1,Tnik,Nfat5,Ihh,Pdgfd,Slc8a2,Ncam1,Mef2c,Apoe
GO:0070848	response to growth factor	22	485	0.0375	Ltbp1,Tgfb3,Tgfbr1,Twsg1,Bambi,Smad9,Bmpr1b,Bmpr1a,Tgfb2,Zfhx3,Fgf1,Garem,Fat4,Map1b,Rock1,Postn,Spint2,Kcnd3,Ntf3,Fgfr2,Pdgfd,Mef2c	Ltbp1,Tgfb3,Tgfbr1,Twsg1,Bambi,Smad9,Bmpr1b,Bmpr1a,Tgfb2,Zfhx3,Fgf1,Garem,Fat4,Map1b,Rock1,Postn,Spint2,Kcnd3,Ntf3,Fgfr2,Pdgfd,Mef2c
GO:0090130	tissue migration	8	89	0.0384	Tgfbr1,Itgav,Kank2,Acta2,Nov,Actg2,Emp2,Itgb1	Tgfbr1,Itgav,Kank2,Acta2,Nov,Actg2,Emp2,Itgb1
GO:0055013	cardiac muscle cell development	7	68	0.0385	Hey2,Myom1,Prkg1,Cav3,Slc8a1,Myh11,Myh10	Hey2,Myom1,Prkg1,Cav3,Slc8a1,Myh11,Myh10
GO:0007017	microtubule-based process	29	722	0.0387	Tube1,Bbs4,Mark1,Gpsm2,Arhgef2,Dock7,Ift81,Tub,Fgf13,Flna,Dctn6,Mlh1,Eml2,Phldb2,Ift43,Map6,Map1b,Ppp1r12a,Cav3,Tacc2,Itgb1,Map1a,Dst,Hdgfrp3,Klc3,Eml1,Rab27b,Atp2b4,Dynlt1b	Tube1,Bbs4,Mark1,Gpsm2,Arhgef2,Dock7,Ift81,Tub,Fgf13,Flna,Dctn6,Mlh1,Eml2,Phldb2,Ift43,Map6,Map1b,Ppp1r12a,Cav3,Tacc2,Itgb1,Map1a,Dst,Hdgfrp3,Klc3,Eml1,Rab27b,Atp2b4,Dynlt1b
GO:0007267	cell-cell signaling	32	827	0.0387	Wif1,Pcsk5,Mark1,Gucy1b3,Slc6a9,Wnt16,Dkk3,Cpz,Ank2,Ndp,Cpe,Gucy1a3,Cacna2d1,Wls,Gja6,Trabd2b,Fgf14,Gjc1,Dact3,Ntf3,Cacna1d,Cacna1c,Fzd7,Cacnb2,Ephb6,Dtna,Fgfr2,Dact1,Tnik,Ihh,Mef2c,Kcnma1	Wif1,Pcsk5,Mark1,Gucy1b3,Slc6a9,Wnt16,Dkk3,Cpz,Ank2,Ndp,Cpe,Gucy1a3,Cacna2d1,Wls,Gja6,Trabd2b,Fgf14,Gjc1,Dact3,Ntf3,Cacna1d,Cacna1c,Fzd7,Cacnb2,Ephb6,Dtna,Fgfr2,Dact1,Tnik,Ihh,Mef2c,Kcnma1
GO:0048585	negative regulation of response to stimulus	52	1571	0.0387	Ltbp1,Tgfb3,Tgfbr1,Hey2,Wif1,Nkx3-1,Mpv17l,Lbh,Twsg1,Bambi,Bbs4,Serpine2,Ccdc3,Rgs4,Grb14,Itgav,Tyro3,Sema3c,Sema3d,Prdm16,Dkk3,Bace1,Kank2,Tbx18,Scai,Syne1,Pmepa1,Tgfb2,Fgl2,Phldb2,Nov,Sorl1,Camk2n1,Rgs7bp,Sema5a,Prkg1,Cav3,Hhip,Itgb1,Zfyve28,Trabd2b,Pawr,Dact3,Rbms3,Tmsb4x,Gprasp1,Dmd,Dact1,Atp2b4,Apoe,Gpr161,Dynlt1b	Ltbp1,Tgfb3,Tgfbr1,Hey2,Wif1,Nkx3-1,Mpv17l,Lbh,Twsg1,Bambi,Bbs4,Serpine2,Ccdc3,Rgs4,Grb14,Itgav,Tyro3,Sema3c,Sema3d,Prdm16,Dkk3,Bace1,Kank2,Tbx18,Scai,Syne1,Pmepa1,Tgfb2,Fgl2,Phldb2,Nov,Sorl1,Camk2n1,Rgs7bp,Sema5a,Prkg1,Cav3,Hhip,Itgb1,Zfyve28,Trabd2b,Pawr,Dact3,Rbms3,Tmsb4x,Gprasp1,Dmd,Dact1,Atp2b4,Apoe,Gpr161,Dynlt1b
GO:0010862	positive regulation of pathway-restricted SMAD protein phosphorylation	6	49	0.0391	Tgfb3,Tgfbr1,Twsg1,Rbpms,Bmpr1a,Tgfb2	Tgfb3,Tgfbr1,Twsg1,Rbpms,Bmpr1a,Tgfb2
GO:0023056	positive regulation of signaling	57	1769	0.0401	Ncs1,Tgfb3,Tgfbr1,Jph2,Nkx3-1,Twsg1,Bambi,Pcsk5,Serpine2,Rgs4,Itga8,F3,Bmpr1b,Evc,Wnt16,Arhgef5,Lmcd1,Flna,Rbpms,Bmpr1a,Scube3,Cspg4,Npnt,Tgfb2,Fgf1,Chsy1,Acta2,Garem,Gucy1a3,C1qtnf2,Nov,Sorl1,Camk2n1,Wls,Pde5a,Sema5a,Rock1,Plxnb1,St5,Emp2,Itgb1,Zak,Pawr,Ntf3,Cacna1d,Cacnb2,Fgfr2,Igsf9b,Dact1,Tnik,Nfat5,Ihh,Pdgfd,Slc8a2,Ncam1,Mef2c,Apoe	Ncs1,Tgfb3,Tgfbr1,Jph2,Nkx3-1,Twsg1,Bambi,Pcsk5,Serpine2,Rgs4,Itga8,F3,Bmpr1b,Evc,Wnt16,Arhgef5,Lmcd1,Flna,Rbpms,Bmpr1a,Scube3,Cspg4,Npnt,Tgfb2,Fgf1,Chsy1,Acta2,Garem,Gucy1a3,C1qtnf2,Nov,Sorl1,Camk2n1,Wls,Pde5a,Sema5a,Rock1,Plxnb1,St5,Emp2,Itgb1,Zak,Pawr,Ntf3,Cacna1d,Cacnb2,Fgfr2,Igsf9b,Dact1,Tnik,Nfat5,Ihh,Pdgfd,Slc8a2,Ncam1,Mef2c,Apoe
GO:0060341	regulation of cellular localization	39	1083	0.0403	Ncs1,Jph2,Itgav,Pkia,Gpsm2,Pls3,Flna,Bace1,Syne1,Ank2,Tgfb2,Kcnh2,Cacna2d1,Sorl1,Camk2n1,Astn2,Epha3,Map1b,Ppp1r12a,Rock1,Camk2g,Cav3,Efna5,Asph,Sec16b,Slc8a1,Itgb1,Map1a,Fgf14,Cacna1d,Cacna1c,Dmd,Cacnb2,Atp2b4,Hmgn3,Tnik,Nos1ap,Ncam1,Mef2c	Ncs1,Jph2,Itgav,Pkia,Gpsm2,Pls3,Flna,Bace1,Syne1,Ank2,Tgfb2,Kcnh2,Cacna2d1,Sorl1,Camk2n1,Astn2,Epha3,Map1b,Ppp1r12a,Rock1,Camk2g,Cav3,Efna5,Asph,Sec16b,Slc8a1,Itgb1,Map1a,Fgf14,Cacna1d,Cacna1c,Dmd,Cacnb2,Atp2b4,Hmgn3,Tnik,Gm7694,Ncam1,Mef2c
GO:0045785	positive regulation of cell adhesion	20	425	0.0406	Pcsk5,Rsu1,Itgav,Flna,Tbx18,Npnt,Tgfb2,Zfhx3,Ecm2,Rock1,Epha1,Emp2,Rag1,Itgb1,Pawr,Rin2,Dmd,Ephb6,Nfat5,Ihh	Pcsk5,Rsu1,Itgav,Flna,Tbx18,Npnt,Tgfb2,Zfhx3,Ecm2,Rock1,Epha1,Emp2,Rag1,Itgb1,Pawr,Rin2,Dmd,Ephb6,Nfat5,Ihh
GO:0098742	cell-cell adhesion via plasma-membrane adhesion molecules	12	189	0.0409	Emb,Mcam,Cdh6,Nexn,Tgfb2,Fat4,Epha3,Efna5,Igsf9,Igsf9b,Lphn1,Unc5d	Emb,Mcam,Cdh6,Nexn,Tgfb2,Fat4,Epha3,Efna5,Igsf9,Igsf9b,Adgrl1,Unc5d
GO:0048589	developmental growth	21	458	0.0416	Vcl,Bmpr1b,Evc,Bmpr1a,Cpq,Tgfb2,Cobl,Fgf1,Mustn1,Nov,Map1b,Sema5a,Postn,Prkg1,Efna5,Itgb1,Pak6,Dmd,Fzd7,Fgfr2,Ihh	Vcl,Bmpr1b,Evc,Bmpr1a,Cpq,Tgfb2,Cobl,Fgf1,Mustn1,Nov,Map1b,Sema5a,Postn,Prkg1,Efna5,Itgb1,Pak6,Dmd,Fzd7,Fgfr2,Ihh
GO:0007169	transmembrane receptor protein tyrosine kinase signaling pathway	18	364	0.0421	Ephb3,Grb14,Tyro3,Cspg4,Fgf1,Garem,Fat4,Epha3,Ngef,Epha1,Efna5,Col4a4,Ntf3,Col4a3,Ephb6,Tnk2,Fgfr2,Pdgfd	Ephb3,Grb14,Tyro3,Cspg4,Fgf1,Garem,Fat4,Epha3,Ngef,Epha1,Efna5,Col4a4,Ntf3,Col4a3,Ephb6,Tnk2,Fgfr2,Pdgfd
GO:0051145	smooth muscle cell differentiation	6	50	0.0423	Hey2,Itga8,Tbx18,Npnt,Ntf3,Mef2c	Hey2,Itga8,Tbx18,Npnt,Ntf3,Mef2c
GO:0007160	cell-matrix adhesion	9	114	0.0425	Bcam,Actn1,Itga8,Itgav,Jam3,Npnt,Emp2,Itgb1,Col19a1	Bcam,Actn1,Itga8,Itgav,Jam3,Npnt,Emp2,Itgb1,Col19a1
GO:0050678	regulation of epithelial cell proliferation	18	365	0.043	Tgfbr1,Nkx3-1,F3,Foxp2,Tbx18,Bmpr1a,Tgfb2,Fgf1,Nfib,Osr1,Hmgn1,Sema5a,Col4a3,Fzd7,Fgfr2,Ihh,Mef2c,Apoe	Tgfbr1,Nkx3-1,F3,Foxp2,Tbx18,Bmpr1a,Tgfb2,Fgf1,Nfib,Osr1,Hmgn1,Sema5a,Col4a3,Fzd7,Fgfr2,Ihh,Mef2c,Apoe
GO:0097746	regulation of blood vessel diameter	11	164	0.043	Kcnmb1,Acta2,Gucy1a3,Pde5a,Rock1,Prkg1,Slc8a1,Cacna1c,Mrvi1,Apoe,Kcnma1	Kcnmb1,Acta2,Gucy1a3,Pde5a,Rock1,Prkg1,Slc8a1,Cacna1c,Mrvi1,Apoe,Kcnma1
GO:0055008	cardiac muscle tissue morphogenesis	7	70	0.0433	Tgfbr1,Hey2,Bmpr1a,Tgfb2,Myom1,Fgfr2,Dsp	Tgfbr1,Hey2,Bmpr1a,Tgfb2,Myom1,Fgfr2,Dsp
GO:0090066	regulation of anatomical structure size	24	559	0.0435	Xk,Kcnmb1,Bbs4,Sema3c,Sema3d,Fgf13,Plekhh2,Acta2,Gucy1a3,Cdc42ep3,Map1b,Pde5a,Sema5a,Rock1,Prkg1,Cav3,Efna5,Slc8a1,Dstn,Tmsb4x,Cacna1c,Mrvi1,Apoe,Kcnma1	Xk,Kcnmb1,Bbs4,Sema3c,Sema3d,Fgf13,Plekhh2,Acta2,Gucy1a3,Cdc42ep3,Map1b,Pde5a,Sema5a,Rock1,Prkg1,Cav3,Efna5,Slc8a1,Dstn,Tmsb4x,Cacna1c,Mrvi1,Apoe,Kcnma1
GO:0010717	regulation of epithelial to mesenchymal transition	8	92	0.0445	Tgfb3,Tgfbr1,Bambi,Tgfb2,Phldb2,Epha3,Pawr,Dact3	Tgfb3,Tgfbr1,Bambi,Tgfb2,Phldb2,Epha3,Pawr,Dact3
GO:0031110	regulation of microtubule polymerization or depolymerization	8	92	0.0445	Arhgef2,Fgf13,Eml2,Map1b,Cav3,Map1a,Dst,Hdgfrp3	Arhgef2,Fgf13,Eml2,Map1b,Cav3,Map1a,Dst,Hdgfrp3
GO:0051492	regulation of stress fiber assembly	8	92	0.0445	Tgfb3,Tgfbr1,Bbs4,Arhgef5,Kank2,Phldb2,Ppm1e,Epha1	Tgfb3,Tgfbr1,Bbs4,Arhgef5,Kank2,Phldb2,Ppm1e,Epha1
GO:0070588	calcium ion transmembrane transport	12	192	0.0449	Ncs1,Nalcn,Itgav,Cacna2d1,Asph,Slc8a1,Pawr,Cacna1d,Cacna1c,Cacnb2,Atp2b4,Slc8a2	Ncs1,Nalcn,Itgav,Cacna2d1,Asph,Slc8a1,Pawr,Cacna1d,Cacna1c,Cacnb2,Atp2b4,Slc8a2
GO:0001654	eye development	19	399	0.0452	Tgfbr1,Thrb,Twsg1,Bbs4,Bmpr1b,Foxp2,Tub,Tgfb2,Ndp,Tulp1,Hmgn1,Myom1,Myh10,Cacna1c,Fgfr2,Atp2b4,Ihh,Pbx1,Meis1	Tgfbr1,Thrb,Twsg1,Bbs4,Bmpr1b,Foxp2,Tub,Tgfb2,Ndp,Tulp1,Hmgn1,Myom1,Myh10,Cacna1c,Fgfr2,Atp2b4,Ihh,Pbx1,Meis1
GO:0061383	trabecula morphogenesis	6	51	0.0452	Tgfbr1,Hey2,Bmpr1a,Tgfb2,Plxnb1,Cav3	Tgfbr1,Hey2,Bmpr1a,Tgfb2,Plxnb1,Cav3
GO:0051050	positive regulation of transport	37	1020	0.0454	Ncs1,Tgfb3,Jph2,Kcnmb1,Nkx3-1,Mylk,Arhgef5,Tub,Flna,Syne1,Ank2,Tgfb2,Atp1b2,Kcnh2,Tulp1,Cacna2d1,C1qtnf2,Sorl1,Camk2n1,Wls,Myom1,Prkg1,Cav3,Asph,Sec16b,Itgb1,Fgf14,Myh10,Tmsb4x,Ntf3,Cacna1d,Cacna1c,Dmd,Cacnb2,Fhl1,Rab27b,Apoe	Ncs1,Tgfb3,Jph2,Kcnmb1,Nkx3-1,Mylk,Arhgef5,Tub,Flna,Syne1,Ank2,Tgfb2,Atp1b2,Kcnh2,Tulp1,Cacna2d1,C1qtnf2,Sorl1,Camk2n1,Wls,Myom1,Prkg1,Cav3,Asph,Sec16b,Itgb1,Fgf14,Myh10,Tmsb4x,Ntf3,Cacna1d,Cacna1c,Dmd,Cacnb2,Fhl1,Rab27b,Apoe
GO:0060976	coronary vasculature development	7	71	0.0454	Ltbp1,Tgfbr1,Hey2,Pcsk5,Fgf1,Myh10,Fgfr2	Ltbp1,Tgfbr1,Hey2,Pcsk5,Fgf1,Myh10,Fgfr2
GO:0045185	maintenance of protein location	8	93	0.0462	Ltbp1,Kdelr3,Bbs4,Flna,Syne1,Dzip1,Sorl1,Tmsb4x	Ltbp1,Kdelr3,Bbs4,Flna,Syne1,Dzip1,Sorl1,Tmsb4x
GO:0003215	cardiac right ventricle morphogenesis	4	19	0.0468	Hey2,Sema3c,Bmpr1a,Tgfb2	Hey2,Sema3c,Bmpr1a,Tgfb2
GO:0051640	organelle localization	21	465	0.0468	Rab17,Mark1,Gpsm2,Arhgef2,Dock7,Mlh1,Syne1,Map6,Map1b,Cav3,Synj2,Tacc2,Sec16b,Itgb1,Tanc2,Esyt2,Myh10,Dmd,Fgfr2,Rab27b,Dynlt1b	Rab17,Mark1,Gpsm2,Arhgef2,Dock7,Mlh1,Syne1,Map6,Map1b,Cav3,Synj2,Tacc2,Sec16b,Itgb1,Tanc2,Esyt2,Myh10,Dmd,Fgfr2,Rab27b,Dynlt1b
GO:1904706	negative regulation of vascular associated smooth muscle cell proliferation	4	19	0.0468	Cnn1,Tgfb3,Prkg1,Mef2c	Cnn1,Tgfb3,Prkg1,Mef2c
GO:0007026	negative regulation of microtubule depolymerization	5	34	0.0469	Arhgef2,Fgf13,Map1b,Map1a,Hdgfrp3	Arhgef2,Fgf13,Map1b,Map1a,Hdgfrp3
GO:0010648	negative regulation of cell communication	45	1322	0.0469	Ltbp1,Tgfb3,Tgfbr1,Hey2,Wif1,Nkx3-1,Mpv17l,Lbh,Twsg1,Bambi,Serpine2,Ccdc3,Rgs4,Grb14,Itgav,Tyro3,Prdm16,Dkk3,Kank2,Tbx18,Scai,Syne1,Pmepa1,Tgfb2,Nov,Sorl1,Camk2n1,Rgs7bp,Cav3,Hhip,Itgb1,Zfyve28,Trabd2b,Pawr,Dact3,Hdac9,Rbms3,Tmsb4x,Gprasp1,Dmd,Dact1,Atp2b4,Apoe,Gpr161,Dynlt1b	Ltbp1,Tgfb3,Tgfbr1,Hey2,Wif1,Nkx3-1,Mpv17l,Lbh,Twsg1,Bambi,Serpine2,Ccdc3,Rgs4,Grb14,Itgav,Tyro3,Prdm16,Dkk3,Kank2,Tbx18,Scai,Syne1,Pmepa1,Tgfb2,Nov,Sorl1,Camk2n1,Rgs7bp,Cav3,Hhip,Itgb1,Zfyve28,Trabd2b,Pawr,Dact3,Hdac9,Rbms3,Tmsb4x,Gprasp1,Dmd,Dact1,Atp2b4,Apoe,Gpr161,Dynlt1b
GO:0072659	protein localization to plasma membrane	12	194	0.0471	Krt18,Fgf13,Flna,Ank2,Rock1,Cav3,Emp2,Ramp1,Cacnb2,Slmap,Tnik,Kcnip4	Krt18,Fgf13,Flna,Ank2,Rock1,Cav3,Emp2,Ramp1,Cacnb2,Slmap,Tnik,Kcnip4
GO:0055010	ventricular cardiac muscle tissue morphogenesis	6	52	0.0477	Tgfbr1,Hey2,Bmpr1a,Tgfb2,Fgfr2,Dsp	Tgfbr1,Hey2,Bmpr1a,Tgfb2,Fgfr2,Dsp
GO:0023057	negative regulation of signaling	45	1326	0.0491	Ltbp1,Tgfb3,Tgfbr1,Hey2,Wif1,Nkx3-1,Mpv17l,Lbh,Twsg1,Bambi,Serpine2,Ccdc3,Rgs4,Grb14,Itgav,Tyro3,Prdm16,Dkk3,Kank2,Tbx18,Scai,Syne1,Pmepa1,Tgfb2,Nov,Sorl1,Camk2n1,Rgs7bp,Cav3,Hhip,Itgb1,Zfyve28,Trabd2b,Pawr,Dact3,Hdac9,Rbms3,Tmsb4x,Gprasp1,Dmd,Dact1,Atp2b4,Apoe,Gpr161,Dynlt1b	Ltbp1,Tgfb3,Tgfbr1,Hey2,Wif1,Nkx3-1,Mpv17l,Lbh,Twsg1,Bambi,Serpine2,Ccdc3,Rgs4,Grb14,Itgav,Tyro3,Prdm16,Dkk3,Kank2,Tbx18,Scai,Syne1,Pmepa1,Tgfb2,Nov,Sorl1,Camk2n1,Rgs7bp,Cav3,Hhip,Itgb1,Zfyve28,Trabd2b,Pawr,Dact3,Hdac9,Rbms3,Tmsb4x,Gprasp1,Dmd,Dact1,Atp2b4,Apoe,Gpr161,Dynlt1b
