# Supplementary material for: reString: an open-source Python software to perform automatic functional enrichment retrieval, results aggregation and data visualization
Source: Sci Rep. 2021 Dec 6;11:23458. doi: 10.1038/s41598-021-02528-0 (PMC8648753; doi:10.1038/s41598-021-02528-0)
Supplement: Supplementary file 1 — Supplementary Information 1. [file 41598_2021_2528_MOESM1_ESM.zip › Supplemental DataSets/downregulated/treatment_t1_green_VS_treatment_t1_red_FC/DOWN_enrichment.RCTM.tsv]

#term ID	term description	observed gene count	background gene count	false discovery rate	matching proteins in your network (IDs)	matching proteins in your network (labels)
MMU-397014	Muscle contraction	24	171	3.64e-08	Vcl,Mylk,Scn2a1,Fgf13,Atp1b2,Kcnh2,Acta2,Kcnip1,Camk2g,Actg2,Cav3,Asph,Slc8a1,Myl9,Myh11,Fgf14,Kcnd3,Cacna1c,Dmd,Cacnb2,Atp2b4,Myl6,Slc8a2,Kcnip4	Vcl,Mylk,Scn2a1,Fgf13,Atp1b2,Kcnh2,Acta2,Kcnip1,Camk2g,Actg2,Cav3,Asph,Slc8a1,Myl9,Myh11,Fgf14,Kcnd3,Cacna1c,Dmd,Cacnb2,Atp2b4,Myl6,Slc8a2,Kcnip4
MMU-5576891	Cardiac conduction	15	114	0.00054	Scn2a1,Fgf13,Atp1b2,Kcnh2,Kcnip1,Camk2g,Asph,Slc8a1,Fgf14,Kcnd3,Cacna1c,Cacnb2,Atp2b4,Slc8a2,Kcnip4	Scn2a1,Fgf13,Atp1b2,Kcnh2,Kcnip1,Camk2g,Asph,Slc8a1,Fgf14,Kcnd3,Cacna1c,Cacnb2,Atp2b4,Slc8a2,Kcnip4
MMU-5627123	RHO GTPases activate PAKs	8	20	0.00054	Mylk,Flna,Ppp1r12a,Myl9,Myh11,Myh10,Myl6,Ppp1r12b	Mylk,Flna,Ppp1r12a,Myl9,Myh11,Myh10,Myl6,Ppp1r12b
MMU-445355	Smooth Muscle Contraction	8	28	0.0023	Vcl,Mylk,Acta2,Actg2,Cav3,Myl9,Myh11,Myl6	Vcl,Mylk,Acta2,Actg2,Cav3,Myl9,Myh11,Myl6
MMU-109582	Hemostasis	30	524	0.0051	Tgfb3,Actn1,Vcl,Maged2,Serpine2,Grb14,Itgav,F3,Dock7,Flna,Jam3,Qsox1,Tgfb2,Atp1b2,Pde5a,Prkg1,Gng8,Slc8a1,Dgkg,Itgb1,Pcdh7,Klc3,Tmsb4x,Cbx5,Rab27b,Mrvi1,Atp2b4,Gnb4,Endod1,Slc8a2	Tgfb3,Actn1,Vcl,Maged2,Serpine2,Grb14,Itgav,F3,Dock7,Flna,Jam3,Qsox1,Tgfb2,Atp1b2,Pde5a,Prkg1,Gng8,Slc8a1,Dgkg,Itgb1,Pcdh7,Klc3,Tmsb4x,Cbx5,Rab27b,Mrvi1,Atp2b4,Gnb4,Endod1,Slc8a2
MMU-422475	Axon guidance	20	278	0.0109	Ephb3,Dpysl3,Itgav,Itga9,Pdlim7,Epha3,Ngef,Sema5a,Rock1,Plxnb1,Epha1,Efna5,Enah,Col4a4,Itgb1,Col6a6,Col4a5,Col4a3,Ephb6,Ncam1	Ephb3,Dpysl3,Itgav,Itga9,Pdlim7,Epha3,Ngef,Sema5a,Rock1,Plxnb1,Epha1,Efna5,Enah,Col4a4,Itgb1,Col6a6,Col4a5,Col4a3,Ephb6,Ncam1
MMU-216083	Integrin cell surface interactions	10	79	0.0301	Itga8,Itgav,Jam3,Itga9,Col4a4,Itgb1,Col6a6,Col4a6,Col4a5,Col4a3	Itga8,Itgav,Jam3,Itga9,Col4a4,Itgb1,Col6a6,Col4a6,Col4a5,Col4a3
