# Supplementary material for: reString: an open-source Python software to perform automatic functional enrichment retrieval, results aggregation and data visualization
Source: Sci Rep. 2021 Dec 6;11:23458. doi: 10.1038/s41598-021-02528-0 (PMC8648753; doi:10.1038/s41598-021-02528-0)
Supplement: Supplementary file 1 — Supplementary Information 1. [file 41598_2021_2528_MOESM1_ESM.zip › Supplemental DataSets/downregulated/treatment_t1_green_VS_treatment_t1_red_FC/DOWN_enrichment.KEGG.tsv]

#term ID	term description	observed gene count	background gene count	false discovery rate	matching proteins in your network (IDs)	matching proteins in your network (labels)
mmu04270	Vascular smooth muscle contraction	19	132	1.32e-07	Kcnmb1,Mylk,Gucy1b3,Acta2,Gucy1a3,Ppp1r12a,Rock1,Prkg1,Actg2,Myl9,Myh11,Ramp1,Myh10,Cacna1d,Cacna1c,Cald1,Mrvi1,Myl6,Ppp1r12b	Kcnmb1,Mylk,Gucy1b3,Acta2,Gucy1a3,Ppp1r12a,Rock1,Prkg1,Actg2,Myl9,Myh11,Ramp1,Myh10,Cacna1d,Cacna1c,Cald1,Mrvi1,Myl6,Ppp1r12b
mmu04510	Focal adhesion	22	196	1.93e-07	Actn1,Vcl,Mylk,Pip5k1b,Itga8,Itgav,Flna,Itga9,Ppp1r12a,Rock1,Cav3,Col4a4,Myl9,Itgb1,Col6a6,Pak6,Col4a6,Col4a5,Col4a3,Thbs2,Pdgfd,Ppp1r12b	Actn1,Vcl,Mylk,Pip5k1b,Itga8,Itgav,Flna,Itga9,Ppp1r12a,Rock1,Cav3,Col4a4,Myl9,Itgb1,Col6a6,Pak6,Col4a6,Col4a5,Col4a3,Thbs2,Pdgfd,Ppp1r12b
mmu05412	Arrhythmogenic right ventricular cardiomyopathy	14	76	6.05e-07	Itga8,Itgav,Itga9,Cacna2d1,Sgcg,Slc8a1,Itgb1,Ctnna3,Cacna1d,Cacna1c,Dmd,Cacnb2,Dsp,Slc8a2	Itga8,Itgav,Itga9,Cacna2d1,Sgcg,Slc8a1,Itgb1,Ctnna3,Cacna1d,Cacna1c,Dmd,Cacnb2,Dsp,Slc8a2
mmu05410	Hypertrophic cardiomyopathy	14	88	2.39e-06	Tgfb3,Itga8,Itgav,Tgfb2,Itga9,Cacna2d1,Sgcg,Slc8a1,Itgb1,Cacna1d,Cacna1c,Dmd,Cacnb2,Slc8a2	Tgfb3,Itga8,Itgav,Tgfb2,Itga9,Cacna2d1,Sgcg,Slc8a1,Itgb1,Cacna1d,Cacna1c,Dmd,Cacnb2,Slc8a2
mmu05414	Dilated cardiomyopathy	14	90	2.46e-06	Tgfb3,Itga8,Itgav,Tgfb2,Itga9,Cacna2d1,Sgcg,Slc8a1,Itgb1,Cacna1d,Cacna1c,Dmd,Cacnb2,Slc8a2	Tgfb3,Itga8,Itgav,Tgfb2,Itga9,Cacna2d1,Sgcg,Slc8a1,Itgb1,Cacna1d,Cacna1c,Dmd,Cacnb2,Slc8a2
mmu04022	cGMP-PKG signaling pathway	18	167	3.92e-06	Kcnmb1,Mylk,Gucy1b3,Creb5,Atp1b2,Gucy1a3,Pde5a,Ppp1r12a,Rock1,Prkg1,Slc8a1,Myl9,Cacna1d,Cacna1c,Mrvi1,Atp2b4,Slc8a2,Mef2c	Kcnmb1,Mylk,Gucy1b3,Creb5,Atp1b2,Gucy1a3,Pde5a,Ppp1r12a,Rock1,Prkg1,Slc8a1,Myl9,Cacna1d,Cacna1c,Mrvi1,Atp2b4,Slc8a2,Mef2c
mmu04360	Axon guidance	18	176	6.96e-06	Ephb3,Bmpr1b,Sema3c,Sema3d,Epha3,Ngef,Sema5a,Rock1,Camk2g,Plxnb1,Epha1,Efna5,Myl9,Itgb1,Pak6,Unc5c,Ephb6,Unc5d	Ephb3,Bmpr1b,Sema3c,Sema3d,Epha3,Ngef,Sema5a,Rock1,Camk2g,Plxnb1,Epha1,Efna5,Myl9,Itgb1,Pak6,Unc5c,Ephb6,Unc5d
mmu04810	Regulation of actin cytoskeleton	19	212	1.8e-05	Actn1,Vcl,Mylk,Pip5k1b,Itga8,Itgav,Itga9,Fgf1,Ppp1r12a,Rock1,Myl9,Itgb1,Myh11,Pak6,Myh10,Tmsb4x,Fgfr2,Pdgfd,Ppp1r12b	Actn1,Vcl,Mylk,Pip5k1b,Itga8,Itgav,Itga9,Fgf1,Ppp1r12a,Rock1,Myl9,Itgb1,Myh11,Pak6,Myh10,Tmsb4x,Fgfr2,Pdgfd,Ppp1r12b
mmu04350	TGF-beta signaling pathway	12	95	9.95e-05	Ltbp1,Tgfb3,Tgfbr1,Id2,Id4,Bambi,Smad9,Bmpr1b,Bmpr1a,Tgfb2,Rock1,Thsd4	Ltbp1,Tgfb3,Tgfbr1,Id2,Id4,Bambi,Smad9,Bmpr1b,Bmpr1a,Tgfb2,Rock1,Thsd4
mmu04512	ECM-receptor interaction	11	87	0.00023	Itga8,Itgav,Npnt,Itga9,Col4a4,Itgb1,Col6a6,Col4a6,Col4a5,Col4a3,Thbs2	Itga8,Itgav,Npnt,Itga9,Col4a4,Itgb1,Col6a6,Col4a6,Col4a5,Col4a3,Thbs2
mmu04921	Oxytocin signaling pathway	14	145	0.00023	Mylk,Gucy1b3,Gucy1a3,Cacna2d1,Ppp1r12a,Rock1,Camk2g,Myl9,Cacna1d,Cacna1c,Cacnb2,Myl6,Ppp1r12b,Mef2c	Mylk,Gucy1b3,Gucy1a3,Cacna2d1,Ppp1r12a,Rock1,Camk2g,Myl9,Cacna1d,Cacna1c,Cacnb2,Myl6,Ppp1r12b,Mef2c
mmu04974	Protein digestion and absorption	10	108	0.0059	Atp1b2,Slc8a1,Col4a4,Col6a6,Col4a6,Col15a1,Col4a5,Col4a3,Col19a1,Slc8a2	Atp1b2,Slc8a1,Col4a4,Col6a6,Col4a6,Col15a1,Col4a5,Col4a3,Col19a1,Slc8a2
mmu04713	Circadian entrainment	9	93	0.0086	Gucy1b3,Gucy1a3,Camk2g,Prkg1,Gng8,Cacna1d,Cacna1c,Gnb4,Nos1ap	Gucy1b3,Gucy1a3,Camk2g,Prkg1,Gng8,Cacna1d,Cacna1c,Gnb4,Gm7694
mmu05205	Proteoglycans in cancer	13	199	0.0145	Itgav,Wnt16,Flna,Ank2,Tgfb2,Ppp1r12a,Rock1,Camk2g,Cav3,Itgb1,Fzd7,Ihh,Ppp1r12b	Itgav,Wnt16,Flna,Ank2,Tgfb2,Ppp1r12a,Rock1,Camk2g,Cav3,Itgb1,Fzd7,Ihh,Ppp1r12b
mmu04260	Cardiac muscle contraction	8	84	0.018	Atp1b2,Cacna2d1,Asph,Slc8a1,Cacna1d,Cacna1c,Cacnb2,Slc8a2	Atp1b2,Cacna2d1,Asph,Slc8a1,Cacna1d,Cacna1c,Cacnb2,Slc8a2
mmu04390	Hippo signaling pathway	11	156	0.018	Tgfb3,Tgfbr1,Id2,Bmpr1b,Wnt16,Bmpr1a,Tgfb2,Fgf1,Dlg3,Ctnna3,Fzd7	Tgfb3,Tgfbr1,Id2,Bmpr1b,Wnt16,Bmpr1a,Tgfb2,Fgf1,Dlg3,Ctnna3,Fzd7
mmu04530	Tight junction	11	154	0.018	Actn1,Arhgef2,Jam3,Rock1,Dlg3,Myl9,Itgb1,Myh11,Myh10,Cacna1d,Myl6	Actn1,Arhgef2,Jam3,Rock1,Dlg3,Myl9,Itgb1,Myh11,Myh10,Cacna1d,Myl6
mmu04151	PI3K-Akt signaling pathway	18	355	0.0184	Itga8,Itgav,Creb5,Itga9,Fgf1,Efna5,Gng8,Col4a4,Itgb1,Col6a6,Col4a6,Ntf3,Col4a5,Col4a3,Fgfr2,Gnb4,Thbs2,Pdgfd	Itga8,Itgav,Creb5,Itga9,Fgf1,Efna5,Gng8,Col4a4,Itgb1,Col6a6,Col4a6,Ntf3,Col4a5,Col4a3,Fgfr2,Gnb4,Thbs2,Pdgfd
mmu04550	Signaling pathways regulating pluripotency of stem cells	10	137	0.0217	Id2,Id4,Smad9,Bmpr1b,Wnt16,Bmpr1a,Zfhx3,Fzd7,Fgfr2,Meis1	Id2,Id4,Smad9,Bmpr1b,Wnt16,Bmpr1a,Zfhx3,Fzd7,Fgfr2,Meis1
mmu04261	Adrenergic signaling in cardiomyocytes	10	143	0.028	Creb5,Atp1b2,Cacna2d1,Camk2g,Slc8a1,Cacna1d,Cacna1c,Cacnb2,Atp2b4,Slc8a2	Creb5,Atp1b2,Cacna2d1,Camk2g,Slc8a1,Cacna1d,Cacna1c,Cacnb2,Atp2b4,Slc8a2
mmu05165	Human papillomavirus infection	17	342	0.028	Hey2,Itga8,Itgav,Wnt16,Creb5,Itga9,H2-Q1,Col4a4,Dlg3,Itgb1,Col6a6,Col4a6,Col4a5,Col4a3,Fzd7,Maml2,Thbs2	Hey2,Itga8,Itgav,Wnt16,Creb5,Itga9,H2-Q1,Col4a4,Dlg3,Itgb1,Col6a6,Col4a6,Col4a5,Col4a3,Fzd7,Maml2,Thbs2
mmu04010	MAPK signaling pathway	15	289	0.0327	Tgfb3,Tgfbr1,Flna,Tgfb2,Fgf1,Cacna2d1,Efna5,Zak,Ntf3,Cacna1d,Cacna1c,Cacnb2,Fgfr2,Pdgfd,Mef2c	Tgfb3,Tgfbr1,Flna,Tgfb2,Fgf1,Cacna2d1,Efna5,Zak,Ntf3,Cacna1d,Cacna1c,Cacnb2,Fgfr2,Pdgfd,Mef2c
mmu04933	AGE-RAGE signaling pathway in diabetic complications	8	101	0.0355	Tgfb3,Tgfbr1,F3,Tgfb2,Col4a4,Col4a6,Col4a5,Col4a3	Tgfb3,Tgfbr1,F3,Tgfb2,Col4a4,Col4a6,Col4a5,Col4a3
mmu04926	Relaxin signaling pathway	9	127	0.037	Tgfbr1,Creb5,Acta2,Gng8,Col4a4,Col4a6,Col4a5,Col4a3,Gnb4	Tgfbr1,Creb5,Acta2,Gng8,Col4a4,Col4a6,Col4a5,Col4a3,Gnb4
mmu05146	Amoebiasis	8	105	0.041	Tgfb3,Actn1,Vcl,Tgfb2,Col4a4,Col4a6,Col4a5,Col4a3	Tgfb3,Actn1,Vcl,Tgfb2,Col4a4,Col4a6,Col4a5,Col4a3
mmu05200	Pathways in cancer	22	528	0.041	Tgfb3,Tgfbr1,Hey2,Nkx3-1,Itgav,Wnt16,Mlh1,Tgfb2,Fgf1,Rock1,Camk2g,Gng8,Hhip,Col4a4,Itgb1,Col4a6,Ctnna3,Col4a5,Col4a3,Fzd7,Fgfr2,Gnb4	Tgfb3,Tgfbr1,Hey2,Nkx3-1,Itgav,Wnt16,Mlh1,Tgfb2,Fgf1,Rock1,Camk2g,Gng8,Hhip,Col4a4,Itgb1,Col4a6,Ctnna3,Col4a5,Col4a3,Fzd7,Fgfr2,Gnb4
