# Supplementary material for: reString: an open-source Python software to perform automatic functional enrichment retrieval, results aggregation and data visualization
Source: Sci Rep. 2021 Dec 6;11:23458. doi: 10.1038/s41598-021-02528-0 (PMC8648753; doi:10.1038/s41598-021-02528-0)
Supplement: Supplementary file 1 — Supplementary Information 1. [file 41598_2021_2528_MOESM1_ESM.zip › Supplemental DataSets/downregulated/treatment_t1_green_VS_treatment_t1_red_FC/DOWN_enrichment.Function.tsv]

#term ID	term description	observed gene count	background gene count	false discovery rate	matching proteins in your network (IDs)	matching proteins in your network (labels)
GO:0005488	binding	320	11199	2.39e-12	Ncs1,Cnn1,Stk38l,Ltbp1,Srpk3,Pnck,Fkbp7,Bcam,Tgfb3,Ssbp2,Cnn2,Ephb3,Ddah2,Tgfbr1,Kdelr3,Rnd3,Jph2,Arhgef25,Hey2,Tube1,Nuak1,Csrp2,Wif1,Id2,Sntg2,Actn1,Galnt16,Id4,Emb,Thrb,Vcl,Samd4,Nkx3-1,Fam118a,Endou,Mylk,Krt18,Twsg1,Bambi,Dpysl3,Pcsk5,Pip5k1b,Bbs4,Prps2,Rassf3,Serpine2,Efhd1,Rab17,Csrp1,Xpr1,Mr1,Mark1,Rgs4,Itga8,Grb14,Scn2a1,Itgav,Tyro3,Pkia,Smad9,Gpsm2,Gucy1b3,Arhgef2,F3,Ptbp2,Bmpr1b,B4galt2…	Ncs1,Cnn1,Stk38l,Ltbp1,Srpk3,Pnck,Fkbp7,Bcam,Tgfb3,Ssbp2,Cnn2,Ephb3,Ddah2,Tgfbr1,Kdelr3,Rnd3,Jph2,Arhgef25,Hey2,Tube1,Nuak1,Csrp2,Wif1,Id2,Sntg2,Actn1,Galnt16,Id4,Emb,Thrb,Vcl,Samd4,Nkx3-1,Fam118a,Endou,Mylk,Krt18,Twsg1,Bambi,Dpysl3,Pcsk5,Pip5k1b,Bbs4,Prps2,Rassf3,Serpine2,Efhd1,Rab17,Csrp1,Xpr1,Mr1,Mark1,Rgs4,Itga8,Grb14,Scn2a1,Itgav,Tyro3,Pkia,Smad9,Gpsm2,Gucy1b3,Arhgef2,F3,Ptbp2,Bmpr1b,B4galt2…
GO:0005515	protein binding	222	6764	1.32e-11	Ncs1,Cnn1,Stk38l,Ltbp1,Pnck,Bcam,Tgfb3,Cnn2,Tgfbr1,Arhgef25,Hey2,Nuak1,Wif1,Id2,Sntg2,Actn1,Id4,Emb,Thrb,Vcl,Nkx3-1,Fam118a,Mylk,Krt18,Twsg1,Bambi,Dpysl3,Bbs4,Prps2,Rassf3,Serpine2,Csrp1,Mr1,Rgs4,Grb14,Scn2a1,Itgav,Tyro3,Pkia,Gpsm2,Gucy1b3,Arhgef2,F3,Bmpr1b,Dock7,Sema3c,Sema3d,Prdm16,Ift81,Foxp2,Wnt16,Arhgef5,Dkk3,Tub,Fgf13,Pls3,Sh3bgrl,Flna,Rbpms,Pdlim3,Rrad,Jam3,Tagln,Bace1,Tbx18,Mlh1,Arpp21,Bm…	Ncs1,Cnn1,Stk38l,Ltbp1,Pnck,Bcam,Tgfb3,Cnn2,Tgfbr1,Arhgef25,Hey2,Nuak1,Wif1,Id2,Sntg2,Actn1,Id4,Emb,Thrb,Vcl,Nkx3-1,Fam118a,Mylk,Krt18,Twsg1,Bambi,Dpysl3,Bbs4,Prps2,Rassf3,Serpine2,Csrp1,Mr1,Rgs4,Grb14,Scn2a1,Itgav,Tyro3,Pkia,Gpsm2,Gucy1b3,Arhgef2,F3,Bmpr1b,Dock7,Sema3c,Sema3d,Prdm16,Ift81,Foxp2,Wnt16,Arhgef5,Dkk3,Tub,Fgf13,Pls3,Sh3bgrl,Flna,Rbpms,Pdlim3,Rrad,Jam3,Tagln,Bace1,Tbx18,Mlh1,Arpp21,Bm…
GO:0008092	cytoskeletal protein binding	59	947	5.45e-10	Cnn1,Stk38l,Cnn2,Sntg2,Actn1,Vcl,Mylk,Dpysl3,Bbs4,Csrp1,Arhgef2,Ift81,Fgf13,Pls3,Flna,Pdlim3,Tagln,Nexn,Eml2,Syne1,Plekhh2,Antxr1,Cobl,Pdlim7,Tulp1,Map6,Map1b,Myom1,Cav3,Enah,Mtus2,Slc8a1,Myl9,Itgb1,Myh11,Map1a,Pawr,Dst,Mical1,Dstn,Myh10,Ctnna3,Fblim1,Unc5c,Synpo2,Hdgfrp3,Klc3,Eml1,Tmsb4x,Cacna1d,Cacna1c,Dmd,Cacnb2,Bex4,Rab27b,Svil,Myo9a,Apoe,Kcnma1	Cnn1,Stk38l,Cnn2,Sntg2,Actn1,Vcl,Mylk,Dpysl3,Bbs4,Csrp1,Arhgef2,Ift81,Fgf13,Pls3,Flna,Pdlim3,Tagln,Nexn,Eml2,Syne1,Plekhh2,Antxr1,Cobl,Pdlim7,Tulp1,Map6,Map1b,Myom1,Cav3,Enah,Mtus2,Slc8a1,Myl9,Itgb1,Myh11,Map1a,Pawr,Dst,Mical1,Dstn,Myh10,Ctnna3,Fblim1,Unc5c,Synpo2,Hdgfrp3,Klc3,Eml1,Tmsb4x,Cacna1d,Cacna1c,Dmd,Cacnb2,Bex4,Rab27b,Svil,Myo9a,Apoe,Kcnma1
GO:0003779	actin binding	37	418	1.39e-09	Cnn1,Stk38l,Cnn2,Sntg2,Actn1,Vcl,Mylk,Pls3,Flna,Pdlim3,Tagln,Nexn,Syne1,Plekhh2,Antxr1,Cobl,Pdlim7,Tulp1,Map1b,Myom1,Enah,Itgb1,Myh11,Map1a,Pawr,Dst,Mical1,Dstn,Myh10,Ctnna3,Synpo2,Tmsb4x,Dmd,Cacnb2,Svil,Myo9a,Kcnma1	Cnn1,Stk38l,Cnn2,Sntg2,Actn1,Vcl,Mylk,Pls3,Flna,Pdlim3,Tagln,Nexn,Syne1,Plekhh2,Antxr1,Cobl,Pdlim7,Tulp1,Map1b,Myom1,Enah,Itgb1,Myh11,Map1a,Pawr,Dst,Mical1,Dstn,Myh10,Ctnna3,Synpo2,Tmsb4x,Dmd,Cacnb2,Svil,Myo9a,Kcnma1
GO:0050839	cell adhesion molecule binding	24	272	1.23e-05	Bcam,Actn1,Emb,Itgav,Jam3,Cdh6,Nexn,Tgfbi,Npnt,Fgf1,Cpe,Nov,Postn,Emp2,Itgb1,Ptprz1,Pkp4,Ctnna3,Igsf9,Col4a3,Dmd,Dsp,Lphn1,Cd200	Bcam,Actn1,Emb,Itgav,Jam3,Cdh6,Nexn,Tgfbi,Npnt,Fgf1,Cpe,Nov,Postn,Emp2,Itgb1,Ptprz1,Pkp4,Ctnna3,Igsf9,Col4a3,Dmd,Dsp,Adgrl1,Cd200
GO:0043167	ion binding	162	5439	0.00033	Ncs1,Stk38l,Ltbp1,Srpk3,Pnck,Fkbp7,Ephb3,Ddah2,Tgfbr1,Rnd3,Jph2,Tube1,Nuak1,Csrp2,Actn1,Galnt16,Thrb,Endou,Mylk,Dpysl3,Pip5k1b,Prps2,Serpine2,Efhd1,Rab17,Csrp1,Xpr1,Mark1,Itga8,Scn2a1,Itgav,Tyro3,Smad9,Gucy1b3,Arhgef2,F3,Bmpr1b,B4galt2,Prdm16,Foxp2,Lmcd1,Pls3,Pdlim3,Rrad,Mlh1,Qsox1,Bmpr1a,Pgm5,Lpp,Syt15,Cdh6,Rag2,Scube3,Cpq,Dzip1,Cpz,Csgalnact2,Npnt,Zfp704,Chd6,Brip1,Colec12,Itga9,Zfhx3,Antxr1,Fg…	Ncs1,Stk38l,Ltbp1,Srpk3,Pnck,Fkbp7,Ephb3,Ddah2,Tgfbr1,Rnd3,Jph2,Tube1,Nuak1,Csrp2,Actn1,Galnt16,Thrb,Endou,Mylk,Dpysl3,Pip5k1b,Prps2,Serpine2,Efhd1,Rab17,Csrp1,Xpr1,Mark1,Itga8,Scn2a1,Itgav,Tyro3,Smad9,Gucy1b3,Arhgef2,F3,Bmpr1b,B4galt2,Prdm16,Foxp2,Lmcd1,Pls3,Pdlim3,Rrad,Mlh1,Qsox1,Bmpr1a,Pgm5,Lpp,Syt15,Cdh6,Rag2,Scube3,Cpq,Dzip1,Cpz,Csgalnact2,Npnt,Zfp704,Chd6,Brip1,Colec12,Itga9,Zfhx3,Antxr1,Fg…
GO:0008307	structural constituent of muscle	7	21	0.00087	Csrp1,Pdlim3,Nexn,Myom1,Myh11,Dmd,Myl6	Csrp1,Pdlim3,Nexn,Myom1,Myh11,Dmd,Myl6
GO:0046872	metal ion binding	113	3513	0.001	Ncs1,Stk38l,Ltbp1,Fkbp7,Tgfbr1,Csrp2,Actn1,Galnt16,Thrb,Endou,Mylk,Prps2,Efhd1,Csrp1,Mark1,Itga8,Scn2a1,Itgav,Smad9,Gucy1b3,Arhgef2,Bmpr1b,B4galt2,Prdm16,Foxp2,Lmcd1,Pls3,Pdlim3,Bmpr1a,Pgm5,Lpp,Syt15,Cdh6,Rag2,Scube3,Cpq,Dzip1,Cpz,Csgalnact2,Npnt,Zfp704,Brip1,Colec12,Itga9,Zfhx3,Antxr1,Pdlim7,Chsy1,Cpe,Cacna2d1,Napepld,Zc2hc1a,Osr1,Pam,Sc5d,Ppm1e,Fat4,Dntt,Ngfrap1,Asap2,Astn2,Pde5a,Kcnip1,Rock1,P…	Ncs1,Stk38l,Ltbp1,Fkbp7,Tgfbr1,Csrp2,Actn1,Galnt16,Thrb,Endou,Mylk,Prps2,Efhd1,Csrp1,Mark1,Itga8,Scn2a1,Itgav,Smad9,Gucy1b3,Arhgef2,Bmpr1b,B4galt2,Prdm16,Foxp2,Lmcd1,Pls3,Pdlim3,Bmpr1a,Pgm5,Lpp,Syt15,Cdh6,Rag2,Scube3,Cpq,Dzip1,Cpz,Csgalnact2,Npnt,Zfp704,Brip1,Colec12,Itga9,Zfhx3,Antxr1,Pdlim7,Chsy1,Cpe,Cacna2d1,Napepld,Zc2hc1a,Osr1,Pam,Sc5d,Ppm1e,Fat4,Dntt,Ngfrap1,Asap2,Astn2,Pde5a,Kcnip1,Rock1,P…
GO:0042805	actinin binding	8	39	0.0026	Csrp1,Pdlim3,Pdlim7,Myom1,Itgb1,Synpo2,Cacna1d,Cacna1c	Csrp1,Pdlim3,Pdlim7,Myom1,Itgb1,Synpo2,Cacna1d,Cacna1c
GO:0005516	calmodulin binding	16	191	0.0029	Cnn1,Pnck,Cnn2,Mylk,Rrad,Arpp21,Map6,Camk2g,Rasl12,Slc8a1,Myh11,Camkk1,Myh10,Cacna1c,Atp2b4,Slc8a2	Cnn1,Pnck,Cnn2,Mylk,Rrad,Arpp21,Map6,Camk2g,Rasl12,Slc8a1,Myh11,Camkk1,Myh10,Cacna1c,Atp2b4,Slc8a2
GO:0051393	alpha-actinin binding	7	30	0.0038	Pdlim3,Pdlim7,Myom1,Itgb1,Synpo2,Cacna1d,Cacna1c	Pdlim3,Pdlim7,Myom1,Itgb1,Synpo2,Cacna1d,Cacna1c
GO:0044877	protein-containing complex binding	55	1411	0.004	Tgfb3,Tgfbr1,Actn1,Vcl,Mr1,Itgav,Gpsm2,Gucy1b3,Tub,Pls3,Flna,Dctn6,Jam3,Tagln,Mlh1,Nexn,Tgfbi,Cspg4,Rbm3,Syne1,Npnt,Colec12,Tgfb2,Itga9,Antxr1,Fgf1,Kcnh2,Gucy1a3,Tulp1,Nov,Sorl1,Ecm2,Hmgn1,Map1b,Kcnip1,Myom1,Cav3,Emp2,Itgb1,Myh11,Ptprz1,Map1a,Dstn,Hmgn2,Myh10,Ctnna3,Col4a3,Dmd,Cacnb2,Cbx5,Svil,Gnb4,Hmgn3,Apoe,Kcnma1	Tgfb3,Tgfbr1,Actn1,Vcl,Mr1,Itgav,Gpsm2,Gucy1b3,Tub,Pls3,Flna,Dctn6,Jam3,Tagln,Mlh1,Nexn,Tgfbi,Cspg4,Rbm3,Syne1,Npnt,Colec12,Tgfb2,Itga9,Antxr1,Fgf1,Kcnh2,Gucy1a3,Tulp1,Nov,Sorl1,Ecm2,Hmgn1,Map1b,Kcnip1,Myom1,Cav3,Emp2,Itgb1,Myh11,Ptprz1,Map1a,Dstn,Hmgn2,Myh10,Ctnna3,Col4a3,Dmd,Cacnb2,Cbx5,Svil,Gnb4,Hmgn3,Apoe,Kcnma1
GO:0051015	actin filament binding	16	200	0.004	Actn1,Vcl,Pls3,Flna,Tagln,Nexn,Syne1,Antxr1,Tulp1,Myom1,Myh11,Dstn,Myh10,Ctnna3,Cacnb2,Svil	Actn1,Vcl,Pls3,Flna,Tagln,Nexn,Syne1,Antxr1,Tulp1,Myom1,Myh11,Dstn,Myh10,Ctnna3,Cacnb2,Svil
GO:0086007	voltage-gated calcium channel activity involved in cardiac muscle cell action potential	4	4	0.004	Cacna2d1,Cacna1d,Cacna1c,Cacnb2	Cacna2d1,Cacna1d,Cacna1c,Cacnb2
GO:0098631	cell adhesion mediator activity	7	38	0.0108	Bcam,Emb,Jam3,Nexn,Itgb1,Igsf9,Cd200	Bcam,Emb,Jam3,Nexn,Itgb1,Igsf9,Cd200
GO:0005244	voltage-gated ion channel activity	14	179	0.0142	Ncs1,Nalcn,Scn2a1,Itgav,Kcnab1,Kcnh2,Cacna2d1,Kcnip1,Kcnd3,Cacna1d,Cacna1c,Cacnb2,Kcnip4,Kcnma1	Ncs1,Nalcn,Scn2a1,Itgav,Kcnab1,Kcnh2,Cacna2d1,Kcnip1,Kcnd3,Cacna1d,Cacna1c,Cacnb2,Kcnip4,Kcnma1
GO:0044325	ion channel binding	12	135	0.0142	Id2,Actn1,Fgf13,Flna,Ank2,Kcnab1,Kcnip1,Cav3,Slc8a1,Kcnd3,Cacna1c,Fhl1	Id2,Actn1,Fgf13,Flna,Ank2,Kcnab1,Kcnip1,Cav3,Slc8a1,Kcnd3,Cacna1c,Fhl1
GO:0005178	integrin binding	12	136	0.0143	Actn1,Itgav,Jam3,Tgfbi,Npnt,Fgf1,Nov,Emp2,Itgb1,Ptprz1,Col4a3,Dmd	Actn1,Itgav,Jam3,Tgfbi,Npnt,Fgf1,Nov,Emp2,Itgb1,Ptprz1,Col4a3,Dmd
GO:0019904	protein domain specific binding	34	778	0.0172	Sntg2,Actn1,Nkx3-1,Dpysl3,Scn2a1,Gpsm2,Sh3bgrl,Sh3bgr,Pmepa1,Wbp5,Kcnab1,Kcnh2,Cpe,Tceal8,Tceal3,Enah,Synj2,Tacc2,Dlg3,Itgb1,Pawr,Mical1,Cacna1d,Cacna1c,Dmd,Fzd7,Cacnb2,Tnk2,Dtna,Rab27b,Atp2b4,Nos1ap,Ncam1,Mef2c	Sntg2,Actn1,Nkx3-1,Dpysl3,Scn2a1,Gpsm2,Sh3bgrl,Sh3bgr,Pmepa1,Wbp5,Kcnab1,Kcnh2,Cpe,Tceal8,Tceal3,Enah,Synj2,Tacc2,Dlg3,Itgb1,Pawr,Mical1,Cacna1d,Cacna1c,Dmd,Fzd7,Cacnb2,Tnk2,Dtna,Rab27b,Atp2b4,Gm7694,Ncam1,Mef2c
GO:0050699	WW domain binding	6	30	0.0194	Pmepa1,Wbp5,Tceal8,Tceal3,Enah,Tnk2	Pmepa1,Wbp5,Tceal8,Tceal3,Enah,Tnk2
GO:0046873	metal ion transmembrane transporter activity	21	383	0.0224	Ncs1,Nalcn,Kcnmb1,Scn2a1,Itgav,Slc6a9,Nipal2,Atp1b2,Kcnab1,Kcnh2,Cacna2d1,Kcnip1,Slc8a1,Kcnd3,Cacna1d,Cacna1c,Cacnb2,Atp2b4,Slc8a2,Kcnip4,Kcnma1	Ncs1,Nalcn,Kcnmb1,Scn2a1,Itgav,Slc6a9,Nipal2,Atp1b2,Kcnab1,Kcnh2,Cacna2d1,Kcnip1,Slc8a1,Kcnd3,Cacna1d,Cacna1c,Cacnb2,Atp2b4,Slc8a2,Kcnip4,Kcnma1
GO:0008201	heparin binding	12	148	0.0239	Serpine2,Fgf1,Nov,Ecm2,Postn,Fgf14,Fstl1,Col19a1,Fgfr2,Thbs2,Ncam1,Apoe	Serpine2,Fgf1,Nov,Ecm2,Postn,Fgf14,Fstl1,Col19a1,Fgfr2,Thbs2,Ncam1,Apoe
GO:0015459	potassium channel regulator activity	7	47	0.0239	Kcnmb1,Flna,Ank2,Kcnab1,Kcnip1,Cav3,Kcnip4	Kcnmb1,Flna,Ank2,Kcnab1,Kcnip1,Cav3,Kcnip4
GO:0019199	transmembrane receptor protein kinase activity	9	83	0.0239	Ephb3,Tgfbr1,Tyro3,Bmpr1b,Bmpr1a,Epha3,Epha1,Ephb6,Fgfr2	Ephb3,Tgfbr1,Tyro3,Bmpr1b,Bmpr1a,Epha3,Epha1,Ephb6,Fgfr2
GO:0005102	signaling receptor binding	55	1571	0.0298	Tgfb3,Tgfbr1,Wif1,Sntg2,Actn1,Nkx3-1,Bambi,Serpine2,Mr1,Grb14,Itgav,Sema3c,Sema3d,Foxp2,Wnt16,Dkk3,Tub,Fgf13,Flna,Jam3,Eml2,Tgfbi,Syne1,Npnt,Tgfb2,Fgf1,Fgl2,Ndp,Cpe,C1qtnf2,Nov,Ngfrap1,Ngef,Wls,Sema5a,Fam19a1,Pitpnm3,Efna5,Emp2,Tacc2,Dlg3,Itgb1,Ptprz1,Map1a,Fgf14,Hdgfrp3,Ntf3,Col4a3,Dmd,Fzd7,Tnk2,Ihh,Pdgfd,Apoe,Gprasp2	Tgfb3,Tgfbr1,Wif1,Sntg2,Actn1,Nkx3-1,Bambi,Serpine2,Mr1,Grb14,Itgav,Sema3c,Sema3d,Foxp2,Wnt16,Dkk3,Tub,Fgf13,Flna,Jam3,Eml2,Tgfbi,Syne1,Npnt,Tgfb2,Fgf1,Fgl2,Ndp,Cpe,C1qtnf2,Nov,Ngfrap1,Ngef,Wls,Sema5a,Fam19a1,Pitpnm3,Efna5,Emp2,Tacc2,Dlg3,Itgb1,Ptprz1,Map1a,Fgf14,Hdgfrp3,Ntf3,Col4a3,Dmd,Fzd7,Tnk2,Ihh,Pdgfd,Apoe,Gprasp2
GO:0005539	glycosaminoglycan binding	14	202	0.0298	Dpysl3,Serpine2,Fgf1,Nov,Ecm2,Sema5a,Postn,Fgf14,Fstl1,Col19a1,Fgfr2,Thbs2,Ncam1,Apoe	Dpysl3,Serpine2,Fgf1,Nov,Ecm2,Sema5a,Postn,Fgf14,Fstl1,Col19a1,Fgfr2,Thbs2,Ncam1,Apoe
GO:0099106	ion channel regulator activity	10	108	0.0298	Kcnmb1,Flna,Rrad,Ank2,Kcnab1,Kcnip1,Prkg1,Cav3,Cacnb2,Kcnip4	Kcnmb1,Flna,Rrad,Ank2,Kcnab1,Kcnip1,Prkg1,Cav3,Cacnb2,Kcnip4
GO:0016247	channel regulator activity	11	132	0.0309	Kcnmb1,Fgf13,Flna,Rrad,Ank2,Kcnab1,Kcnip1,Prkg1,Cav3,Cacnb2,Kcnip4	Kcnmb1,Fgf13,Flna,Rrad,Ank2,Kcnab1,Kcnip1,Prkg1,Cav3,Cacnb2,Kcnip4
GO:0050431	transforming growth factor beta binding	5	23	0.0392	Ltbp1,Tgfb3,Tgfbr1,Twsg1,Itgav	Ltbp1,Tgfb3,Tgfbr1,Twsg1,Itgav
GO:0005509	calcium ion binding	27	599	0.0394	Ncs1,Ltbp1,Fkbp7,Actn1,Efhd1,Pls3,Syt15,Cdh6,Scube3,Npnt,Pam,Fat4,Astn2,Kcnip1,Pitpnm3,Asph,Slc8a1,Myl9,Dgkg,Dst,Esyt2,Ids,Fstl1,Ihh,Thbs2,Myl6,Kcnip4	Ncs1,Ltbp1,Fkbp7,Actn1,Efhd1,Pls3,Syt15,Cdh6,Scube3,Npnt,Pam,Fat4,Astn2,Kcnip1,Pitpnm3,Asph,Slc8a1,Myl9,Dgkg,Dst,Esyt2,Ids,Fstl1,Ihh,Thbs2,Myl6,Kcnip4
