# Supplementary material for: reString: an open-source Python software to perform automatic functional enrichment retrieval, results aggregation and data visualization
Source: Sci Rep. 2021 Dec 6;11:23458. doi: 10.1038/s41598-021-02528-0 (PMC8648753; doi:10.1038/s41598-021-02528-0)
Supplement: Supplementary file 1 — Supplementary Information 1. [file 41598_2021_2528_MOESM1_ESM.zip › Supplemental DataSets/downregulated/treatment_t1_green_VS_treatment_t1_red_FC/DOWN_enrichment.Component.tsv]

#term ID	term description	observed gene count	background gene count	false discovery rate	matching proteins in your network (IDs)	matching proteins in your network (labels)
GO:0110165	cellular anatomical entity	412	15632	1.7e-18	Ncs1,Nalcn,Cnn1,Stk38l,Ltbp1,Pdzd4,Srpk3,Pnck,Fkbp7,Bcam,Tgfb3,Ssbp2,Cnn2,Ephb3,Ddah2,Tgfbr1,Fads1,Kdelr3,Xk,Rnd3,Jph2,Arhgef25,Hey2,Tube1,Ikbip,Nuak1,Kcnmb1,Csrp2,Wif1,Glt8d2,Aldh1l2,Fam84a,Id2,Sntg2,Actn1,Galnt16,Id4,Emb,Thrb,Vcl,Samd4,Nkx3-1,Fbxo32,Fam118a,Endou,Mpv17l,Mylk,Krt18,Lbh,Twsg1,Bambi,Dpysl3,Slc6a7,Pcsk5,Pip5k1b,Bbs4,Prdx4,Tmem47,Prps2,Rassf3,Rftn2,Serpine2,Efhd1,Rab17,Csrp1,Xpr1,Mr…	Ncs1,Nalcn,Cnn1,Stk38l,Ltbp1,Pdzd4,Srpk3,Pnck,Fkbp7,Bcam,Tgfb3,Ssbp2,Cnn2,Ephb3,Ddah2,Tgfbr1,Fads1,Kdelr3,Xk,Rnd3,Jph2,Arhgef25,Hey2,Tube1,Ikbip,Nuak1,Kcnmb1,Csrp2,Wif1,Glt8d2,Aldh1l2,Fam84a,Id2,Sntg2,Actn1,Galnt16,Id4,Emb,Thrb,Vcl,Samd4,Nkx3-1,Fbxo32,Fam118a,Endou,Mpv17l,Mylk,Krt18,Lbh,Twsg1,Bambi,Dpysl3,Slc6a7,Pcsk5,Pip5k1b,Bbs4,Prdx4,Tmem47,Prps2,Rassf3,Rftn2,Serpine2,Efhd1,Rab17,Csrp1,Xpr1,Mr…
GO:0030018	Z disc	29	134	4.72e-16	Jph2,Actn1,Vcl,Fbxo32,Csrp1,Flna,Pdlim3,Pgm5,Ky,Nexn,Ank2,Pdlim7,Fbxl22,Ppp1r12a,Myom1,Cav3,Slc8a1,Myl9,Dst,Sync,Synpo2,Cacna1d,Cacna1c,Dmd,Slmap,Atp2b4,Sphkap,Nos1ap,Ppp1r12b	Jph2,Actn1,Vcl,Fbxo32,Csrp1,Flna,Pdlim3,Pgm5,Ky,Nexn,Ank2,Pdlim7,Fbxl22,Ppp1r12a,Myom1,Cav3,Slc8a1,Myl9,Dst,Sync,Synpo2,Cacna1d,Cacna1c,Dmd,Slmap,Atp2b4,Sphkap,Gm7694,Ppp1r12b
GO:0043292	contractile fiber	36	237	4.72e-16	Jph2,Arhgef25,Actn1,Vcl,Fbxo32,Csrp1,Flna,Pdlim3,Pgm5,Ky,Nexn,Syne1,Npnt,Ank2,Pdlim7,Acta2,Fbxl22,Ppp1r12a,Myom1,Cav3,Slc8a1,Myl9,Myh11,Dst,Sync,Synpo2,Cacna1d,Cacna1c,Dmd,Svil,Slmap,Atp2b4,Sphkap,Nos1ap,Ppp1r12b,Mef2c	Jph2,Arhgef25,Actn1,Vcl,Fbxo32,Csrp1,Flna,Pdlim3,Pgm5,Ky,Nexn,Syne1,Npnt,Ank2,Pdlim7,Acta2,Fbxl22,Ppp1r12a,Myom1,Cav3,Slc8a1,Myl9,Myh11,Dst,Sync,Synpo2,Cacna1d,Cacna1c,Dmd,Svil,Slmap,Atp2b4,Sphkap,Gm7694,Ppp1r12b,Mef2c
GO:0030016	myofibril	34	227	3.94e-15	Jph2,Arhgef25,Actn1,Vcl,Fbxo32,Csrp1,Flna,Pdlim3,Pgm5,Ky,Nexn,Syne1,Ank2,Pdlim7,Fbxl22,Ppp1r12a,Myom1,Cav3,Slc8a1,Myl9,Myh11,Dst,Sync,Synpo2,Cacna1d,Cacna1c,Dmd,Svil,Slmap,Atp2b4,Sphkap,Nos1ap,Ppp1r12b,Mef2c	Jph2,Arhgef25,Actn1,Vcl,Fbxo32,Csrp1,Flna,Pdlim3,Pgm5,Ky,Nexn,Syne1,Ank2,Pdlim7,Fbxl22,Ppp1r12a,Myom1,Cav3,Slc8a1,Myl9,Myh11,Dst,Sync,Synpo2,Cacna1d,Cacna1c,Dmd,Svil,Slmap,Atp2b4,Sphkap,Gm7694,Ppp1r12b,Mef2c
GO:0099081	supramolecular polymer	64	866	5.39e-15	Ltbp1,Jph2,Arhgef25,Tube1,Actn1,Vcl,Fbxo32,Krt18,Dpysl3,Rassf3,Csrp1,Arhgef2,Fgf13,Pls3,Flna,Pdlim3,Jam3,Clmp,Pgm5,Ky,Nexn,Eml2,Syne1,Npnt,Pbxip1,Ank2,Pdlim7,Acta2,Fbxl22,Map6,Map1b,Ppp1r12a,Myom1,Actg2,Cav3,Synj2,Mtus2,Slc8a1,Col4a4,Myl9,Myh11,Map1a,Dst,Thsd4,Mical1,Sync,Myh10,Synpo2,Klc3,Eml1,Cacna1d,Cacna1c,Col4a3,Dmd,Bex4,Svil,Slmap,Atp2b4,Sphkap,Nos1ap,Slc8a2,Ppp1r12b,Mef2c,Dynlt1b	Ltbp1,Jph2,Arhgef25,Tube1,Actn1,Vcl,Fbxo32,Krt18,Dpysl3,Rassf3,Csrp1,Arhgef2,Fgf13,Pls3,Flna,Pdlim3,Jam3,Clmp,Pgm5,Ky,Nexn,Eml2,Syne1,Npnt,Pbxip1,Ank2,Pdlim7,Acta2,Fbxl22,Map6,Map1b,Ppp1r12a,Myom1,Actg2,Cav3,Synj2,Mtus2,Slc8a1,Col4a4,Myl9,Myh11,Map1a,Dst,Thsd4,Mical1,Sync,Myh10,Synpo2,Klc3,Eml1,Cacna1d,Cacna1c,Col4a3,Dmd,Bex4,Svil,Slmap,Atp2b4,Sphkap,Gm7694,Slc8a2,Ppp1r12b,Mef2c,Dynlt1b
GO:0030017	sarcomere	32	207	1.19e-14	Jph2,Arhgef25,Actn1,Vcl,Fbxo32,Csrp1,Flna,Pdlim3,Pgm5,Ky,Nexn,Syne1,Ank2,Pdlim7,Fbxl22,Ppp1r12a,Myom1,Cav3,Slc8a1,Myl9,Dst,Sync,Synpo2,Cacna1d,Cacna1c,Dmd,Slmap,Atp2b4,Sphkap,Nos1ap,Ppp1r12b,Mef2c	Jph2,Arhgef25,Actn1,Vcl,Fbxo32,Csrp1,Flna,Pdlim3,Pgm5,Ky,Nexn,Syne1,Ank2,Pdlim7,Fbxl22,Ppp1r12a,Myom1,Cav3,Slc8a1,Myl9,Dst,Sync,Synpo2,Cacna1d,Cacna1c,Dmd,Slmap,Atp2b4,Sphkap,Gm7694,Ppp1r12b,Mef2c
GO:0099080	supramolecular complex	74	1160	1.76e-14	Ltbp1,Jph2,Arhgef25,Tube1,Actn1,Vcl,Samd4,Fbxo32,Krt18,Dpysl3,Rassf3,Csrp1,Arhgef2,Fgf13,Pls3,Flna,Dctn6,Rbpms,Pdlim3,Jam3,Clmp,Pgm5,Ky,Nexn,Eml2,Syne1,Npnt,Pbxip1,Ank2,Pdlim7,Acta2,Fbxl22,Map6,Map1b,Ppp1r12a,Rock1,Myom1,Actg2,Cav3,Synj2,Mtus2,Slc8a1,Col4a4,Myl9,Myh11,Map1a,Dst,Thsd4,Mbnl1,Mical1,Sync,Myh10,Cirbp,Synpo2,Klc3,Eml1,Cacna1d,Cacna1c,Col4a3,Dmd,Sept6,Bex4,Cbx5,Svil,Slmap,Atp2b4,Sphkap…	Ltbp1,Jph2,Arhgef25,Tube1,Actn1,Vcl,Samd4,Fbxo32,Krt18,Dpysl3,Rassf3,Csrp1,Arhgef2,Fgf13,Pls3,Flna,Dctn6,Rbpms,Pdlim3,Jam3,Clmp,Pgm5,Ky,Nexn,Eml2,Syne1,Npnt,Pbxip1,Ank2,Pdlim7,Acta2,Fbxl22,Map6,Map1b,Ppp1r12a,Rock1,Myom1,Actg2,Cav3,Synj2,Mtus2,Slc8a1,Col4a4,Myl9,Myh11,Map1a,Dst,Thsd4,Mbnl1,Mical1,Sync,Myh10,Cirbp,Synpo2,Klc3,Eml1,Cacna1d,Cacna1c,Col4a3,Dmd,Sept6,Bex4,Cbx5,Svil,Slmap,Atp2b4,Sphkap…
GO:0099512	supramolecular fiber	62	861	3.87e-14	Ltbp1,Jph2,Arhgef25,Tube1,Actn1,Vcl,Fbxo32,Krt18,Dpysl3,Rassf3,Csrp1,Arhgef2,Fgf13,Pls3,Flna,Pdlim3,Jam3,Clmp,Pgm5,Ky,Nexn,Eml2,Syne1,Npnt,Pbxip1,Ank2,Pdlim7,Acta2,Fbxl22,Map6,Map1b,Ppp1r12a,Myom1,Actg2,Cav3,Synj2,Mtus2,Slc8a1,Myl9,Myh11,Map1a,Dst,Thsd4,Mical1,Sync,Myh10,Synpo2,Klc3,Eml1,Cacna1d,Cacna1c,Dmd,Bex4,Svil,Slmap,Atp2b4,Sphkap,Nos1ap,Slc8a2,Ppp1r12b,Mef2c,Dynlt1b	Ltbp1,Jph2,Arhgef25,Tube1,Actn1,Vcl,Fbxo32,Krt18,Dpysl3,Rassf3,Csrp1,Arhgef2,Fgf13,Pls3,Flna,Pdlim3,Jam3,Clmp,Pgm5,Ky,Nexn,Eml2,Syne1,Npnt,Pbxip1,Ank2,Pdlim7,Acta2,Fbxl22,Map6,Map1b,Ppp1r12a,Myom1,Actg2,Cav3,Synj2,Mtus2,Slc8a1,Myl9,Myh11,Map1a,Dst,Thsd4,Mical1,Sync,Myh10,Synpo2,Klc3,Eml1,Cacna1d,Cacna1c,Dmd,Bex4,Svil,Slmap,Atp2b4,Sphkap,Gm7694,Slc8a2,Ppp1r12b,Mef2c,Dynlt1b
GO:0030054	cell junction	100	2050	6.33e-13	Ncs1,Tgfbr1,Actn1,Emb,Vcl,Samd4,Mylk,Dpysl3,Tmem47,Serpine2,Rsu1,Itga8,Scn2a1,Itgav,Gucy1b3,Arhgef2,Slc6a9,Arhgef5,Sspn,Fgf13,Pls3,Flna,Pdlim3,Jam3,Clmp,Bace1,Pgm5,Lpp,Cdh6,Nexn,Syne1,Ank2,Phldb2,Pdlim7,Atp1b2,Cpe,Gucy1a3,Tulp1,Cacna2d1,Nov,Camk2n1,Epha3,Rgs7bp,Ngef,Map1b,Gja6,Camk2g,Postn,Epha1,Cav3,Efna5,Enah,Synj2,Slc8a1,Dlg3,Itgb1,Ptprz1,Map1a,Fgf14,Dst,Kcnd3,Pak6,Mical1,Tanc2,Sync,Myh10,Pkp4…	Ncs1,Tgfbr1,Actn1,Emb,Vcl,Samd4,Mylk,Dpysl3,Tmem47,Serpine2,Rsu1,Itga8,Scn2a1,Itgav,Gucy1b3,Arhgef2,Slc6a9,Arhgef5,Sspn,Fgf13,Pls3,Flna,Pdlim3,Jam3,Clmp,Bace1,Pgm5,Lpp,Cdh6,Nexn,Syne1,Ank2,Phldb2,Pdlim7,Atp1b2,Cpe,Gucy1a3,Tulp1,Cacna2d1,Nov,Camk2n1,Epha3,Rgs7bp,Ngef,Map1b,Gja6,Camk2g,Postn,Epha1,Cav3,Efna5,Enah,Synj2,Slc8a1,Dlg3,Itgb1,Ptprz1,Map1a,Fgf14,Dst,Kcnd3,Pak6,Mical1,Tanc2,Sync,Myh10,Pkp4…
GO:0071944	cell periphery	169	4668	7.12e-12	Ncs1,Pdzd4,Bcam,Tgfb3,Ephb3,Tgfbr1,Jph2,Arhgef25,Kcnmb1,Sntg2,Actn1,Emb,Vcl,Mylk,Krt18,Bambi,Slc6a7,Pcsk5,Bbs4,Tmem47,Rassf3,Rftn2,Serpine2,Rab17,Xpr1,Mr1,Mark1,Rgs4,Itga8,Grb14,Scn2a1,Itgav,Tyro3,Tspan2,Gpsm2,Gucy1b3,Arhgef2,F3,Bmpr1b,Slc6a9,Sema3c,Sema3d,Evc,Arhgef5,Sspn,Tub,Fgf13,Pls3,Flna,Rrad,Jam3,Clmp,Bace1,Mcam,Klhdc8b,Bmpr1a,Pgm5,Syt15,Cdh6,Nexn,Scube3,Cspg4,Syne1,Plekhh2,Fam198a,Ank2,Hda…	Ncs1,Pdzd4,Bcam,Tgfb3,Ephb3,Tgfbr1,Jph2,Arhgef25,Kcnmb1,Sntg2,Actn1,Emb,Vcl,Mylk,Krt18,Bambi,Slc6a7,Pcsk5,Bbs4,Tmem47,Rassf3,Rftn2,Serpine2,Rab17,Xpr1,Mr1,Mark1,Rgs4,Itga8,Grb14,Scn2a1,Itgav,Tyro3,Tspan2,Gpsm2,Gucy1b3,Arhgef2,F3,Bmpr1b,Slc6a9,Sema3c,Sema3d,Evc,Arhgef5,Sspn,Tub,Fgf13,Pls3,Flna,Rrad,Jam3,Clmp,Bace1,Mcam,Klhdc8b,Bmpr1a,Pgm5,Syt15,Cdh6,Nexn,Scube3,Cspg4,Syne1,Plekhh2,Fam198a,Ank2,Hda…
GO:0005886	plasma membrane	162	4531	9.25e-11	Ncs1,Bcam,Tgfb3,Ephb3,Tgfbr1,Jph2,Arhgef25,Kcnmb1,Sntg2,Actn1,Emb,Vcl,Mylk,Bambi,Slc6a7,Pcsk5,Bbs4,Tmem47,Rassf3,Rftn2,Serpine2,Rab17,Xpr1,Mr1,Mark1,Rgs4,Itga8,Grb14,Scn2a1,Itgav,Tyro3,Tspan2,Gpsm2,Arhgef2,F3,Bmpr1b,Slc6a9,Sema3c,Sema3d,Evc,Arhgef5,Sspn,Tub,Fgf13,Pls3,Flna,Rrad,Jam3,Clmp,Bace1,Mcam,Klhdc8b,Bmpr1a,Pgm5,Syt15,Cdh6,Nexn,Scube3,Cspg4,Syne1,Plekhh2,Fam198a,Ank2,Hdac11,Itga9,Antxr1,Cob…	Ncs1,Bcam,Tgfb3,Ephb3,Tgfbr1,Jph2,Arhgef25,Kcnmb1,Sntg2,Actn1,Emb,Vcl,Mylk,Bambi,Slc6a7,Pcsk5,Bbs4,Tmem47,Rassf3,Rftn2,Serpine2,Rab17,Xpr1,Mr1,Mark1,Rgs4,Itga8,Grb14,Scn2a1,Itgav,Tyro3,Tspan2,Gpsm2,Arhgef2,F3,Bmpr1b,Slc6a9,Sema3c,Sema3d,Evc,Arhgef5,Sspn,Tub,Fgf13,Pls3,Flna,Rrad,Jam3,Clmp,Bace1,Mcam,Klhdc8b,Bmpr1a,Pgm5,Syt15,Cdh6,Nexn,Scube3,Cspg4,Syne1,Plekhh2,Fam198a,Ank2,Hdac11,Itga9,Antxr1,Cob…
GO:0005737	cytoplasm	292	10283	9.37e-11	Ncs1,Stk38l,Ltbp1,Pdzd4,Srpk3,Pnck,Fkbp7,Tgfb3,Ssbp2,Ddah2,Tgfbr1,Fads1,Kdelr3,Rnd3,Jph2,Arhgef25,Hey2,Tube1,Ikbip,Nuak1,Csrp2,Glt8d2,Aldh1l2,Fam84a,Id2,Sntg2,Actn1,Galnt16,Id4,Vcl,Samd4,Nkx3-1,Fbxo32,Endou,Mpv17l,Mylk,Krt18,Lbh,Bambi,Dpysl3,Pcsk5,Pip5k1b,Bbs4,Prdx4,Prps2,Rassf3,Serpine2,Efhd1,Rab17,Csrp1,Xpr1,Mr1,Mark1,Ccdc3,Rgs4,Itga8,Grb14,Itgav,Pkia,Smad9,Gpsm2,Gucy1b3,Arhgef2,F3,B4galt2,Slc6…	Ncs1,Stk38l,Ltbp1,Pdzd4,Srpk3,Pnck,Fkbp7,Tgfb3,Ssbp2,Ddah2,Tgfbr1,Fads1,Kdelr3,Rnd3,Jph2,Arhgef25,Hey2,Tube1,Ikbip,Nuak1,Csrp2,Glt8d2,Aldh1l2,Fam84a,Id2,Sntg2,Actn1,Galnt16,Id4,Vcl,Samd4,Nkx3-1,Fbxo32,Endou,Mpv17l,Mylk,Krt18,Lbh,Bambi,Dpysl3,Pcsk5,Pip5k1b,Bbs4,Prdx4,Prps2,Rassf3,Serpine2,Efhd1,Rab17,Csrp1,Xpr1,Mr1,Mark1,Ccdc3,Rgs4,Itga8,Grb14,Itgav,Pkia,Smad9,Gpsm2,Gucy1b3,Arhgef2,F3,B4galt2,Slc6…
GO:0015629	actin cytoskeleton	39	458	1.37e-10	Stk38l,Cnn2,Actn1,Vcl,Mylk,Dpysl3,Csrp1,Arhgef2,Arhgef5,Pls3,Flna,Dctn6,Pdlim3,Jam3,Pgm5,Lpp,Nexn,Plekhh2,Cobl,Pdlim7,Acta2,Epha3,Cdc42ep3,Ppp1r12a,Myom1,Actg2,Enah,Myl9,Myh11,Pawr,Dst,Mical1,Dstn,Myh10,Fblim1,Synpo2,Svil,Myo9a,Myl6	Stk38l,Cnn2,Actn1,Vcl,Mylk,Dpysl3,Csrp1,Arhgef2,Arhgef5,Pls3,Flna,Dctn6,Pdlim3,Jam3,Pgm5,Lpp,Nexn,Plekhh2,Cobl,Pdlim7,Acta2,Epha3,Cdc42ep3,Ppp1r12a,Myom1,Actg2,Enah,Myl9,Myh11,Pawr,Dst,Mical1,Dstn,Myh10,Fblim1,Synpo2,Svil,Myo9a,Myl6
GO:0043005	neuron projection	77	1583	1.5e-09	Ncs1,Ltbp1,Ephb3,Actn1,Emb,Samd4,Dpysl3,Pcsk5,Bbs4,Rab17,Mark1,Itga8,Scn2a1,Arhgef2,Ptbp2,Bmpr1b,Dock7,Fgf13,Pls3,Flna,Bace1,Bmpr1a,Nexn,Rbm3,Syne1,Tgfb2,Cobl,Kcnab1,Cpe,Tulp1,Nfib,Nov,Pam,Camk2n1,Map6,Epha3,Rgs7bp,Ngef,Wls,Map1b,Kcnip1,Camk2g,Epha1,Synj2,Slc8a1,Dlg3,Itgb1,Ptprz1,Map1a,Pawr,Dst,Kcnd3,Mical1,Tanc2,Myh10,Unc5c,Klc3,Igsf9,Ntf3,Cacna1d,Cacna1c,Dmd,Tnk2,Sept6,Dtna,Rab27b,Igsf9b,Lphn1,…	Ncs1,Ltbp1,Ephb3,Actn1,Emb,Samd4,Dpysl3,Pcsk5,Bbs4,Rab17,Mark1,Itga8,Scn2a1,Arhgef2,Ptbp2,Bmpr1b,Dock7,Fgf13,Pls3,Flna,Bace1,Bmpr1a,Nexn,Rbm3,Syne1,Tgfb2,Cobl,Kcnab1,Cpe,Tulp1,Nfib,Nov,Pam,Camk2n1,Map6,Epha3,Rgs7bp,Ngef,Wls,Map1b,Kcnip1,Camk2g,Epha1,Synj2,Slc8a1,Dlg3,Itgb1,Ptprz1,Map1a,Pawr,Dst,Kcnd3,Mical1,Tanc2,Myh10,Unc5c,Klc3,Igsf9,Ntf3,Cacna1d,Cacna1c,Dmd,Tnk2,Sept6,Dtna,Rab27b,Igsf9b,Adgrl1…
GO:0032432	actin filament bundle	17	81	2.17e-09	Cnn2,Actn1,Mylk,Pls3,Flna,Pdlim3,Pgm5,Lpp,Pdlim7,Acta2,Enah,Myl9,Myh11,Dst,Myh10,Fblim1,Synpo2	Cnn2,Actn1,Mylk,Pls3,Flna,Pdlim3,Pgm5,Lpp,Pdlim7,Acta2,Enah,Myl9,Myh11,Dst,Myh10,Fblim1,Synpo2
GO:0120025	plasma membrane bounded cell projection	100	2387	2.81e-09	Ncs1,Ltbp1,Ephb3,Actn1,Emb,Samd4,Mylk,Dpysl3,Pcsk5,Pip5k1b,Bbs4,Rab17,Mark1,Itga8,Scn2a1,Itgav,Arhgef2,Ptbp2,Bmpr1b,Dock7,Evc,Ift81,Tub,Fgf13,Pls3,Flna,Jam3,Bace1,Bmpr1a,Nexn,Cspg4,Rbm3,Syne1,Plekhh2,Dzip1,Tgfb2,Antxr1,Cobl,Pdlim7,Atp1b2,Kcnab1,Acta2,Cpe,Tulp1,Nfib,Nov,Pam,Camk2n1,Ift43,Map6,Epha3,Rgs7bp,Ngef,Wls,Map1b,Kcnip1,Rock1,Camk2g,Epha1,Actg2,Enah,Synj2,Slc8a1,Dlg3,Itgb1,Ptprz1,Map1a,Pawr…	Ncs1,Ltbp1,Ephb3,Actn1,Emb,Samd4,Mylk,Dpysl3,Pcsk5,Pip5k1b,Bbs4,Rab17,Mark1,Itga8,Scn2a1,Itgav,Arhgef2,Ptbp2,Bmpr1b,Dock7,Evc,Ift81,Tub,Fgf13,Pls3,Flna,Jam3,Bace1,Bmpr1a,Nexn,Cspg4,Rbm3,Syne1,Plekhh2,Dzip1,Tgfb2,Antxr1,Cobl,Pdlim7,Atp1b2,Kcnab1,Acta2,Cpe,Tulp1,Nfib,Nov,Pam,Camk2n1,Ift43,Map6,Epha3,Rgs7bp,Ngef,Wls,Map1b,Kcnip1,Rock1,Camk2g,Epha1,Actg2,Enah,Synj2,Slc8a1,Dlg3,Itgb1,Ptprz1,Map1a,Pawr…
GO:0016020	membrane	229	7623	3.37e-09	Ncs1,Nalcn,Stk38l,Bcam,Tgfb3,Ephb3,Tgfbr1,Fads1,Kdelr3,Xk,Rnd3,Jph2,Arhgef25,Ikbip,Kcnmb1,Glt8d2,Sntg2,Actn1,Galnt16,Emb,Vcl,Fam118a,Mpv17l,Mylk,Bambi,Slc6a7,Pcsk5,Pip5k1b,Bbs4,Tmem47,Rassf3,Rftn2,Serpine2,Efhd1,Rab17,Xpr1,Mr1,Mark1,Rgs4,Itga8,Grb14,Scn2a1,Itgav,Tyro3,Tspan2,Gpsm2,Arhgef2,F3,Faxc,Bmpr1b,B4galt2,Slc6a9,Sema3c,Sema3d,Evc,Sel1l3,Arhgef5,Sspn,Tub,Fgf13,Pls3,Flna,Rrad,Jam3,Clmp,Bace1,…	Ncs1,Nalcn,Stk38l,Bcam,Tgfb3,Ephb3,Tgfbr1,Fads1,Kdelr3,Xk,Rnd3,Jph2,Arhgef25,Ikbip,Kcnmb1,Glt8d2,Sntg2,Actn1,Galnt16,Emb,Vcl,Fam118a,Mpv17l,Mylk,Bambi,Slc6a7,Pcsk5,Pip5k1b,Bbs4,Tmem47,Rassf3,Rftn2,Serpine2,Efhd1,Rab17,Xpr1,Mr1,Mark1,Rgs4,Itga8,Grb14,Scn2a1,Itgav,Tyro3,Tspan2,Gpsm2,Arhgef2,F3,Faxc,Bmpr1b,B4galt2,Slc6a9,Sema3c,Sema3d,Evc,Sel1l3,Arhgef5,Sspn,Tub,Fgf13,Pls3,Flna,Rrad,Jam3,Clmp,Bace1,…
GO:0042383	sarcolemma	22	161	3.49e-09	Tgfb3,Sntg2,Vcl,Scn2a1,Sspn,Pgm5,Ank2,Cacna2d1,Cav3,Sgcg,Slc8a1,Itgb1,Dst,Kcnd3,Sync,Cacna1d,Cacna1c,Dmd,Cacnb2,Dtna,Slmap,Atp2b4	Tgfb3,Sntg2,Vcl,Scn2a1,Sspn,Pgm5,Ank2,Cacna2d1,Cav3,Sgcg,Slc8a1,Itgb1,Dst,Kcnd3,Sync,Cacna1d,Cacna1c,Dmd,Cacnb2,Dtna,Slmap,Atp2b4
GO:0042995	cell projection	102	2472	3.49e-09	Ncs1,Ltbp1,Ephb3,Actn1,Emb,Samd4,Mylk,Dpysl3,Pcsk5,Pip5k1b,Bbs4,Rab17,Mark1,Itga8,Scn2a1,Itgav,Arhgef2,Ptbp2,Bmpr1b,Dock7,Evc,Ift81,Arhgef5,Tub,Fgf13,Pls3,Flna,Jam3,Bace1,Bmpr1a,Nexn,Cspg4,Rbm3,Syne1,Plekhh2,Dzip1,Tgfb2,Antxr1,Cobl,Pdlim7,Atp1b2,Kcnab1,Acta2,Cpe,Tulp1,Nfib,Nov,Pam,Camk2n1,Ift43,Map6,Epha3,Rgs7bp,Ngef,Wls,Map1b,Kcnip1,Rock1,Camk2g,Epha1,Actg2,Pitpnm3,Enah,Synj2,Slc8a1,Dlg3,Itgb1,P…	Ncs1,Ltbp1,Ephb3,Actn1,Emb,Samd4,Mylk,Dpysl3,Pcsk5,Pip5k1b,Bbs4,Rab17,Mark1,Itga8,Scn2a1,Itgav,Arhgef2,Ptbp2,Bmpr1b,Dock7,Evc,Ift81,Arhgef5,Tub,Fgf13,Pls3,Flna,Jam3,Bace1,Bmpr1a,Nexn,Cspg4,Rbm3,Syne1,Plekhh2,Dzip1,Tgfb2,Antxr1,Cobl,Pdlim7,Atp1b2,Kcnab1,Acta2,Cpe,Tulp1,Nfib,Nov,Pam,Camk2n1,Ift43,Map6,Epha3,Rgs7bp,Ngef,Wls,Map1b,Kcnip1,Rock1,Camk2g,Epha1,Actg2,Pitpnm3,Enah,Synj2,Slc8a1,Dlg3,Itgb1,P…
GO:0045202	synapse	73	1492	3.49e-09	Ncs1,Actn1,Emb,Samd4,Dpysl3,Serpine2,Itga8,Scn2a1,Gucy1b3,Arhgef2,Slc6a9,Sspn,Pls3,Flna,Bace1,Syne1,Ank2,Atp1b2,Cpe,Gucy1a3,Tulp1,Cacna2d1,Camk2n1,Epha3,Rgs7bp,Ngef,Map1b,Camk2g,Postn,Epha1,Cav3,Efna5,Enah,Synj2,Slc8a1,Dlg3,Itgb1,Ptprz1,Map1a,Fgf14,Dst,Kcnd3,Mical1,Tanc2,Sync,Myh10,Pkp4,Unc5c,Gjc1,Igsf9,Ntf3,Cacna1d,Cacna1c,Arhgef9,Dmd,Cacnb2,Inpp4a,Sept6,Dtna,Fgfr2,Rab27b,Igsf9b,Dact1,Lphn1,Atp2…	Ncs1,Actn1,Emb,Samd4,Dpysl3,Serpine2,Itga8,Scn2a1,Gucy1b3,Arhgef2,Slc6a9,Sspn,Pls3,Flna,Bace1,Syne1,Ank2,Atp1b2,Cpe,Gucy1a3,Tulp1,Cacna2d1,Camk2n1,Epha3,Rgs7bp,Ngef,Map1b,Camk2g,Postn,Epha1,Cav3,Efna5,Enah,Synj2,Slc8a1,Dlg3,Itgb1,Ptprz1,Map1a,Fgf14,Dst,Kcnd3,Mical1,Tanc2,Sync,Myh10,Pkp4,Unc5c,Gjc1,Igsf9,Ntf3,Cacna1d,Cacna1c,Arhgef9,Dmd,Cacnb2,Inpp4a,Sept6,Dtna,Fgfr2,Rab27b,Igsf9b,Dact1,Adgrl1,Atp…
GO:0036477	somatodendritic compartment	59	1080	5.64e-09	Ncs1,Ltbp1,Tgfb3,Ephb3,Actn1,Samd4,Pcsk5,Serpine2,Rab17,Mark1,Itga8,Arhgef2,Ptbp2,Bmpr1b,Fgf13,Flna,Bace1,Bmpr1a,Rbm3,Syne1,Tgfb2,Cobl,Kcnab1,Cpe,Nov,Pam,Sorl1,Camk2n1,Map6,Astn2,Rgs7bp,Wls,Map1b,Kcnip1,Epha1,Slc8a1,Dlg3,Itgb1,Ptprz1,Map1a,Pawr,Kcnd3,Tanc2,Myh10,Unc5c,Igsf9,Ntf3,Cacna1d,Cacna1c,Dmd,Tnk2,Igsf9b,Slc8a2,Cd200,Ncam1,Apoe,Kcnip4,Dynlt1b,Kcnma1	Ncs1,Ltbp1,Tgfb3,Ephb3,Actn1,Samd4,Pcsk5,Serpine2,Rab17,Mark1,Itga8,Arhgef2,Ptbp2,Bmpr1b,Fgf13,Flna,Bace1,Bmpr1a,Rbm3,Syne1,Tgfb2,Cobl,Kcnab1,Cpe,Nov,Pam,Sorl1,Camk2n1,Map6,Astn2,Rgs7bp,Wls,Map1b,Kcnip1,Epha1,Slc8a1,Dlg3,Itgb1,Ptprz1,Map1a,Pawr,Kcnd3,Tanc2,Myh10,Unc5c,Igsf9,Ntf3,Cacna1d,Cacna1c,Dmd,Tnk2,Igsf9b,Slc8a2,Cd200,Ncam1,Apoe,Kcnip4,Dynlt1b,Kcnma1
GO:0044297	cell body	50	836	9.88e-09	Ltbp1,Tgfb3,Dpysl3,Pcsk5,Serpine2,Rab17,Itga8,Arhgef2,Ptbp2,Bmpr1b,Flna,Bace1,Bmpr1a,Tgfb2,Cobl,Atp1b2,Kcnab1,Acta2,Cpe,Nov,Pam,Sorl1,Camk2n1,Astn2,Rgs7bp,Map1b,Kcnip1,Actg2,Pitpnm3,Slc8a1,Dlg3,Ptprz1,Map1a,Pawr,Kcnd3,Myh10,Unc5c,Cacna1d,Cacna1c,Dmd,Tnk2,Igsf9b,Gnb4,Slc8a2,Cd200,Ncam1,Apoe,Kcnip4,Dynlt1b,Kcnma1	Ltbp1,Tgfb3,Dpysl3,Pcsk5,Serpine2,Rab17,Itga8,Arhgef2,Ptbp2,Bmpr1b,Flna,Bace1,Bmpr1a,Tgfb2,Cobl,Atp1b2,Kcnab1,Acta2,Cpe,Nov,Pam,Sorl1,Camk2n1,Astn2,Rgs7bp,Map1b,Kcnip1,Actg2,Pitpnm3,Slc8a1,Dlg3,Ptprz1,Map1a,Pawr,Kcnd3,Myh10,Unc5c,Cacna1d,Cacna1c,Dmd,Tnk2,Igsf9b,Gnb4,Slc8a2,Cd200,Ncam1,Apoe,Kcnip4,Dynlt1b,Kcnma1
GO:0005622	intracellular	330	12596	1.04e-08	Ncs1,Cnn1,Stk38l,Ltbp1,Pdzd4,Srpk3,Pnck,Fkbp7,Tgfb3,Ssbp2,Cnn2,Ddah2,Tgfbr1,Fads1,Kdelr3,Rnd3,Jph2,Arhgef25,Hey2,Tube1,Ikbip,Nuak1,Csrp2,Glt8d2,Aldh1l2,Fam84a,Id2,Sntg2,Actn1,Galnt16,Id4,Thrb,Vcl,Samd4,Nkx3-1,Fbxo32,Endou,Mpv17l,Mylk,Krt18,Lbh,Bambi,Dpysl3,Pcsk5,Pip5k1b,Bbs4,Prdx4,Prps2,Rassf3,Serpine2,Efhd1,Rab17,Csrp1,Xpr1,Mr1,Mark1,Ccdc3,Rgs4,Itga8,Grb14,Itgav,Tyro3,Pkia,Smad9,Tspan2,Gpsm2,Guc…	Ncs1,Cnn1,Stk38l,Ltbp1,Pdzd4,Srpk3,Pnck,Fkbp7,Tgfb3,Ssbp2,Cnn2,Ddah2,Tgfbr1,Fads1,Kdelr3,Rnd3,Jph2,Arhgef25,Hey2,Tube1,Ikbip,Nuak1,Csrp2,Glt8d2,Aldh1l2,Fam84a,Id2,Sntg2,Actn1,Galnt16,Id4,Thrb,Vcl,Samd4,Nkx3-1,Fbxo32,Endou,Mpv17l,Mylk,Krt18,Lbh,Bambi,Dpysl3,Pcsk5,Pip5k1b,Bbs4,Prdx4,Prps2,Rassf3,Serpine2,Efhd1,Rab17,Csrp1,Xpr1,Mr1,Mark1,Ccdc3,Rgs4,Itga8,Grb14,Itgav,Tyro3,Pkia,Smad9,Tspan2,Gpsm2,Guc…
GO:0001725	stress fiber	15	72	2.43e-08	Cnn2,Actn1,Mylk,Pdlim3,Pgm5,Lpp,Pdlim7,Acta2,Enah,Myl9,Myh11,Dst,Myh10,Fblim1,Synpo2	Cnn2,Actn1,Mylk,Pdlim3,Pgm5,Lpp,Pdlim7,Acta2,Enah,Myl9,Myh11,Dst,Myh10,Fblim1,Synpo2
GO:0030425	dendrite	46	753	2.64e-08	Ncs1,Ltbp1,Ephb3,Actn1,Samd4,Pcsk5,Rab17,Mark1,Arhgef2,Bmpr1b,Fgf13,Flna,Bace1,Bmpr1a,Rbm3,Syne1,Cobl,Kcnab1,Cpe,Nov,Camk2n1,Map6,Rgs7bp,Wls,Map1b,Kcnip1,Epha1,Slc8a1,Dlg3,Itgb1,Ptprz1,Map1a,Kcnd3,Tanc2,Myh10,Unc5c,Igsf9,Ntf3,Cacna1d,Cacna1c,Tnk2,Igsf9b,Slc8a2,Apoe,Kcnip4,Kcnma1	Ncs1,Ltbp1,Ephb3,Actn1,Samd4,Pcsk5,Rab17,Mark1,Arhgef2,Bmpr1b,Fgf13,Flna,Bace1,Bmpr1a,Rbm3,Syne1,Cobl,Kcnab1,Cpe,Nov,Camk2n1,Map6,Rgs7bp,Wls,Map1b,Kcnip1,Epha1,Slc8a1,Dlg3,Itgb1,Ptprz1,Map1a,Kcnd3,Tanc2,Myh10,Unc5c,Igsf9,Ntf3,Cacna1d,Cacna1c,Tnk2,Igsf9b,Slc8a2,Apoe,Kcnip4,Kcnma1
GO:0070161	anchoring junction	40	626	1.11e-07	Tgfbr1,Actn1,Vcl,Mylk,Tmem47,Rsu1,Scn2a1,Itgav,Arhgef2,Fgf13,Flna,Pdlim3,Jam3,Clmp,Pgm5,Lpp,Cdh6,Nexn,Ank2,Phldb2,Pdlim7,Nov,Gja6,Cav3,Efna5,Enah,Slc8a1,Dlg3,Itgb1,Dst,Pkp4,Ctnna3,Fblim1,Synpo2,Gjc1,Dmd,Tnk2,Col19a1,Dsp,Ncam1	Tgfbr1,Actn1,Vcl,Mylk,Tmem47,Rsu1,Scn2a1,Itgav,Arhgef2,Fgf13,Flna,Pdlim3,Jam3,Clmp,Pgm5,Lpp,Cdh6,Nexn,Ank2,Phldb2,Pdlim7,Nov,Gja6,Cav3,Efna5,Enah,Slc8a1,Dlg3,Itgb1,Dst,Pkp4,Ctnna3,Fblim1,Synpo2,Gjc1,Dmd,Tnk2,Col19a1,Dsp,Ncam1
GO:0005856	cytoskeleton	85	2060	1.42e-07	Cnn1,Stk38l,Cnn2,Ddah2,Tube1,Nuak1,Sntg2,Actn1,Vcl,Mylk,Krt18,Dpysl3,Bbs4,Rassf3,Csrp1,Mark1,Gpsm2,Arhgef2,Evc,Ift81,Arhgef5,Fgf13,Pls3,Flna,Dctn6,Pdlim3,Jam3,Clmp,Pgm5,Ky,Lpp,Nexn,Eml2,Syne1,Plekhh2,Dzip1,Pbxip1,Ank2,Cobl,Phldb2,Pdlim7,Acta2,Ift43,Map6,Epha3,Cdc42ep3,Map1b,Ppp1r12a,Rock1,Myom1,Actg2,Sgcg,Enah,Synj2,Tacc2,Mtus2,Slc8a1,Myl9,Myh11,Map1a,Pawr,Dst,Mical1,Dstn,Sync,Myh10,Pkp4,Ctnna3,F…	Cnn1,Stk38l,Cnn2,Ddah2,Tube1,Nuak1,Sntg2,Actn1,Vcl,Mylk,Krt18,Dpysl3,Bbs4,Rassf3,Csrp1,Mark1,Gpsm2,Arhgef2,Evc,Ift81,Arhgef5,Fgf13,Pls3,Flna,Dctn6,Pdlim3,Jam3,Clmp,Pgm5,Ky,Lpp,Nexn,Eml2,Syne1,Plekhh2,Dzip1,Pbxip1,Ank2,Cobl,Phldb2,Pdlim7,Acta2,Ift43,Map6,Epha3,Cdc42ep3,Map1b,Ppp1r12a,Rock1,Myom1,Actg2,Sgcg,Enah,Synj2,Tacc2,Mtus2,Slc8a1,Myl9,Myh11,Map1a,Pawr,Dst,Mical1,Dstn,Sync,Myh10,Pkp4,Ctnna3,F…
GO:0043025	neuronal cell body	44	743	1.42e-07	Ltbp1,Tgfb3,Pcsk5,Serpine2,Rab17,Itga8,Arhgef2,Ptbp2,Bmpr1b,Flna,Bace1,Bmpr1a,Tgfb2,Cobl,Kcnab1,Cpe,Nov,Pam,Sorl1,Camk2n1,Astn2,Rgs7bp,Map1b,Kcnip1,Slc8a1,Dlg3,Ptprz1,Map1a,Pawr,Kcnd3,Myh10,Unc5c,Cacna1d,Cacna1c,Dmd,Tnk2,Igsf9b,Slc8a2,Cd200,Ncam1,Apoe,Kcnip4,Dynlt1b,Kcnma1	Ltbp1,Tgfb3,Pcsk5,Serpine2,Rab17,Itga8,Arhgef2,Ptbp2,Bmpr1b,Flna,Bace1,Bmpr1a,Tgfb2,Cobl,Kcnab1,Cpe,Nov,Pam,Sorl1,Camk2n1,Astn2,Rgs7bp,Map1b,Kcnip1,Slc8a1,Dlg3,Ptprz1,Map1a,Pawr,Kcnd3,Myh10,Unc5c,Cacna1d,Cacna1c,Dmd,Tnk2,Igsf9b,Slc8a2,Cd200,Ncam1,Apoe,Kcnip4,Dynlt1b,Kcnma1
GO:0098797	plasma membrane protein complex	35	503	1.46e-07	Tgfbr1,Kcnmb1,Sntg2,Mr1,Itga8,Scn2a1,Itgav,Evc,Sspn,Pgm5,Cdh6,Itga9,Atp1b2,Kcnab1,Kcnh2,Cacna2d1,Kcnip1,Gja6,Cav3,Sgcg,Gng8,Dlg3,Itgb1,Ramp1,Kcnd3,Gjc1,Cacna1d,Cacna1c,Dmd,Cacnb2,Tnk2,Dtna,Gnb4,Kcnip4,Kcnma1	Tgfbr1,Kcnmb1,Sntg2,Mr1,Itga8,Scn2a1,Itgav,Evc,Sspn,Pgm5,Cdh6,Itga9,Atp1b2,Kcnab1,Kcnh2,Cacna2d1,Kcnip1,Gja6,Cav3,Sgcg,Gng8,Dlg3,Itgb1,Ramp1,Kcnd3,Gjc1,Cacna1d,Cacna1c,Dmd,Cacnb2,Tnk2,Dtna,Gnb4,Kcnip4,Kcnma1
GO:0030424	axon	45	791	2.7e-07	Ncs1,Emb,Dpysl3,Scn2a1,Ptbp2,Dock7,Fgf13,Flna,Bace1,Nexn,Tgfb2,Cobl,Kcnab1,Tulp1,Nfib,Nov,Map6,Rgs7bp,Ngef,Map1b,Synj2,Slc8a1,Dlg3,Ptprz1,Map1a,Pawr,Dst,Mical1,Tanc2,Myh10,Unc5c,Igsf9,Ntf3,Dmd,Tnk2,Sept6,Dtna,Rab27b,Lphn1,Myo9a,Slc8a2,Cd200,Ncam1,Dynlt1b,Kcnma1	Ncs1,Emb,Dpysl3,Scn2a1,Ptbp2,Dock7,Fgf13,Flna,Bace1,Nexn,Tgfb2,Cobl,Kcnab1,Tulp1,Nfib,Nov,Map6,Rgs7bp,Ngef,Map1b,Synj2,Slc8a1,Dlg3,Ptprz1,Map1a,Pawr,Dst,Mical1,Tanc2,Myh10,Unc5c,Igsf9,Ntf3,Dmd,Tnk2,Sept6,Dtna,Rab27b,Adgrl1,Myo9a,Slc8a2,Cd200,Ncam1,Dynlt1b,Kcnma1
GO:0031012	extracellular matrix	33	468	2.98e-07	Ltbp1,Tgfb3,Serpine2,F3,Sema3c,Tgfbi,Lrrc17,Cspg4,Cpz,Npnt,Colec12,Tgfb2,Lgalsl,Fgf1,Fgl2,Itih2,Ndp,Nov,Ecm2,Postn,Efna5,Col4a4,Itgb1,Ptprz1,Col6a6,Thsd4,Col15a1,Col4a3,Col19a1,Optc,Ihh,Thbs2,Apoe	Ltbp1,Tgfb3,Serpine2,F3,Sema3c,Tgfbi,Lrrc17,Cspg4,Cpz,Npnt,Colec12,Tgfb2,Lgalsl,Fgf1,Fgl2,Itih2,Ndp,Nov,Ecm2,Postn,Efna5,Col4a4,Itgb1,Ptprz1,Col6a6,Thsd4,Col15a1,Col4a3,Col19a1,Optc,Ihh,Thbs2,Apoe
GO:0044291	cell-cell contact zone	14	79	4.23e-07	Actn1,Vcl,Scn2a1,Fgf13,Jam3,Pgm5,Ank2,Cav3,Slc8a1,Itgb1,Dst,Pkp4,Ctnna3,Dsp	Actn1,Vcl,Scn2a1,Fgf13,Jam3,Pgm5,Ank2,Cav3,Slc8a1,Itgb1,Dst,Pkp4,Ctnna3,Dsp
GO:0014704	intercalated disc	12	58	1.11e-06	Actn1,Vcl,Scn2a1,Fgf13,Pgm5,Ank2,Cav3,Slc8a1,Itgb1,Dst,Ctnna3,Dsp	Actn1,Vcl,Scn2a1,Fgf13,Pgm5,Ank2,Cav3,Slc8a1,Itgb1,Dst,Ctnna3,Dsp
GO:0005911	cell-cell junction	32	489	2.46e-06	Tgfbr1,Actn1,Vcl,Mylk,Tmem47,Scn2a1,Arhgef2,Fgf13,Flna,Pdlim3,Jam3,Clmp,Pgm5,Cdh6,Nexn,Ank2,Pdlim7,Nov,Gja6,Cav3,Efna5,Slc8a1,Dlg3,Itgb1,Dst,Pkp4,Ctnna3,Gjc1,Tnk2,Col19a1,Dsp,Ncam1	Tgfbr1,Actn1,Vcl,Mylk,Tmem47,Scn2a1,Arhgef2,Fgf13,Flna,Pdlim3,Jam3,Clmp,Pgm5,Cdh6,Nexn,Ank2,Pdlim7,Nov,Gja6,Cav3,Efna5,Slc8a1,Dlg3,Itgb1,Dst,Pkp4,Ctnna3,Gjc1,Tnk2,Col19a1,Dsp,Ncam1
GO:0031226	intrinsic component of plasma membrane	55	1249	1.8e-05	Bcam,Ephb3,Tgfbr1,Kcnmb1,Emb,Xpr1,Itga8,Scn2a1,Itgav,Tyro3,Tspan2,Slc6a9,Sema3c,Sema3d,Sspn,Jam3,Bace1,Ank2,Itga9,Atp1b2,Kcnab1,Kcnh2,Cacna2d1,Pam,Fam26e,Epha3,Rgs7bp,Kcnip1,Plxnb1,Epha1,Cav3,Efna5,Sgcg,Hhip,Slc8a1,Dlg3,Itgb1,Ptprz1,Slc16a5,Trabd2b,Ramp1,Kcnd3,Abcc1,Esyt2,Slc2a13,Cacna1d,Cacna1c,Ephb6,Fgfr2,Lphn1,Atp2b4,Slc8a2,Ncam1,Kcnip4,Kcnma1	Bcam,Ephb3,Tgfbr1,Kcnmb1,Emb,Xpr1,Itga8,Scn2a1,Itgav,Tyro3,Tspan2,Slc6a9,Sema3c,Sema3d,Sspn,Jam3,Bace1,Ank2,Itga9,Atp1b2,Kcnab1,Kcnh2,Cacna2d1,Pam,Fam26e,Epha3,Rgs7bp,Kcnip1,Plxnb1,Epha1,Cav3,Efna5,Sgcg,Hhip,Slc8a1,Dlg3,Itgb1,Ptprz1,Slc16a5,Trabd2b,Ramp1,Kcnd3,Abcc1,Esyt2,Slc2a13,Cacna1d,Cacna1c,Ephb6,Fgfr2,Adgrl1,Atp2b4,Slc8a2,Ncam1,Kcnip4,Kcnma1
GO:0043226	organelle	295	11550	1.9e-05	Ncs1,Cnn1,Stk38l,Ltbp1,Srpk3,Pnck,Fkbp7,Tgfb3,Ssbp2,Cnn2,Ddah2,Tgfbr1,Fads1,Kdelr3,Rnd3,Jph2,Arhgef25,Hey2,Tube1,Ikbip,Nuak1,Csrp2,Glt8d2,Aldh1l2,Id2,Sntg2,Actn1,Galnt16,Id4,Thrb,Vcl,Samd4,Nkx3-1,Fbxo32,Mpv17l,Mylk,Krt18,Lbh,Dpysl3,Pcsk5,Bbs4,Prdx4,Rassf3,Serpine2,Efhd1,Rab17,Csrp1,Xpr1,Mr1,Mark1,Ccdc3,Rgs4,Itga8,Grb14,Tyro3,Pkia,Smad9,Tspan2,Gpsm2,Arhgef2,Ptbp2,B4galt2,Slc6a9,Prdm16,Evc,Fam114a1…	Ncs1,Cnn1,Stk38l,Ltbp1,Srpk3,Pnck,Fkbp7,Tgfb3,Ssbp2,Cnn2,Ddah2,Tgfbr1,Fads1,Kdelr3,Rnd3,Jph2,Arhgef25,Hey2,Tube1,Ikbip,Nuak1,Csrp2,Glt8d2,Aldh1l2,Id2,Sntg2,Actn1,Galnt16,Id4,Thrb,Vcl,Samd4,Nkx3-1,Fbxo32,Mpv17l,Mylk,Krt18,Lbh,Dpysl3,Pcsk5,Bbs4,Prdx4,Rassf3,Serpine2,Efhd1,Rab17,Csrp1,Xpr1,Mr1,Mark1,Ccdc3,Rgs4,Itga8,Grb14,Tyro3,Pkia,Smad9,Tspan2,Gpsm2,Arhgef2,Ptbp2,B4galt2,Slc6a9,Prdm16,Evc,Fam114a1…
GO:0062023	collagen-containing extracellular matrix	25	359	2.48e-05	Ltbp1,Tgfb3,Serpine2,F3,Sema3c,Tgfbi,Cspg4,Npnt,Colec12,Tgfb2,Lgalsl,Fgl2,Itih2,Ndp,Nov,Ecm2,Postn,Efna5,Col4a4,Itgb1,Ptprz1,Col6a6,Col15a1,Col4a3,Thbs2	Ltbp1,Tgfb3,Serpine2,F3,Sema3c,Tgfbi,Cspg4,Npnt,Colec12,Tgfb2,Lgalsl,Fgl2,Itih2,Ndp,Nov,Ecm2,Postn,Efna5,Col4a4,Itgb1,Ptprz1,Col6a6,Col15a1,Col4a3,Thbs2
GO:0016021	integral component of membrane	140	4539	3.22e-05	Nalcn,Bcam,Ephb3,Tgfbr1,Fads1,Kdelr3,Xk,Jph2,Ikbip,Kcnmb1,Glt8d2,Galnt16,Emb,Fam118a,Mpv17l,Bambi,Slc6a7,Pcsk5,Tmem47,Xpr1,Mr1,Itga8,Scn2a1,Itgav,Tyro3,Tspan2,F3,Faxc,Bmpr1b,B4galt2,Slc6a9,Sema3c,Sema3d,Evc,Sel1l3,Sspn,Jam3,Clmp,Bace1,Mcam,Qsox1,Bmpr1a,Syt15,Cdh6,Scai,Cspg4,Nipal2,Syne1,Csgalnact2,Pmepa1,Podxl2,Colec12,Ank2,Itga9,Tmem35,Antxr1,Shisa4,Atp1b2,Kcnab1,Chsy1,Kcnh2,Igsf3,Golim4,Cacna2d…	Nalcn,Bcam,Ephb3,Tgfbr1,Fads1,Kdelr3,Xk,Jph2,Ikbip,Kcnmb1,Glt8d2,Galnt16,Emb,Fam118a,Mpv17l,Bambi,Slc6a7,Pcsk5,Tmem47,Xpr1,Mr1,Itga8,Scn2a1,Itgav,Tyro3,Tspan2,F3,Faxc,Bmpr1b,B4galt2,Slc6a9,Sema3c,Sema3d,Evc,Sel1l3,Sspn,Jam3,Clmp,Bace1,Mcam,Qsox1,Bmpr1a,Syt15,Cdh6,Scai,Cspg4,Nipal2,Syne1,Csgalnact2,Pmepa1,Podxl2,Colec12,Ank2,Itga9,Tmem35,Antxr1,Shisa4,Atp1b2,Kcnab1,Chsy1,Kcnh2,Igsf3,Golim4,Cacna2d…
GO:0043229	intracellular organelle	284	11084	3.64e-05	Ncs1,Cnn1,Stk38l,Ltbp1,Srpk3,Pnck,Fkbp7,Tgfb3,Ssbp2,Cnn2,Ddah2,Tgfbr1,Fads1,Kdelr3,Rnd3,Jph2,Arhgef25,Hey2,Tube1,Ikbip,Nuak1,Csrp2,Glt8d2,Aldh1l2,Id2,Sntg2,Actn1,Galnt16,Id4,Thrb,Vcl,Samd4,Nkx3-1,Fbxo32,Mpv17l,Mylk,Krt18,Lbh,Dpysl3,Pcsk5,Bbs4,Prdx4,Rassf3,Serpine2,Efhd1,Rab17,Csrp1,Xpr1,Mr1,Mark1,Ccdc3,Rgs4,Itga8,Grb14,Tyro3,Pkia,Smad9,Tspan2,Gpsm2,Arhgef2,Ptbp2,B4galt2,Slc6a9,Prdm16,Evc,Fam114a1…	Ncs1,Cnn1,Stk38l,Ltbp1,Srpk3,Pnck,Fkbp7,Tgfb3,Ssbp2,Cnn2,Ddah2,Tgfbr1,Fads1,Kdelr3,Rnd3,Jph2,Arhgef25,Hey2,Tube1,Ikbip,Nuak1,Csrp2,Glt8d2,Aldh1l2,Id2,Sntg2,Actn1,Galnt16,Id4,Thrb,Vcl,Samd4,Nkx3-1,Fbxo32,Mpv17l,Mylk,Krt18,Lbh,Dpysl3,Pcsk5,Bbs4,Prdx4,Rassf3,Serpine2,Efhd1,Rab17,Csrp1,Xpr1,Mr1,Mark1,Ccdc3,Rgs4,Itga8,Grb14,Tyro3,Pkia,Smad9,Tspan2,Gpsm2,Arhgef2,Ptbp2,B4galt2,Slc6a9,Prdm16,Evc,Fam114a1…
GO:0016010	dystrophin-associated glycoprotein complex	7	19	3.73e-05	Sntg2,Sspn,Pgm5,Cav3,Sgcg,Dmd,Dtna	Sntg2,Sspn,Pgm5,Cav3,Sgcg,Dmd,Dtna
GO:0031224	intrinsic component of membrane	143	4707	4.98e-05	Nalcn,Bcam,Ephb3,Tgfbr1,Fads1,Kdelr3,Xk,Jph2,Ikbip,Kcnmb1,Glt8d2,Galnt16,Emb,Fam118a,Mpv17l,Bambi,Slc6a7,Pcsk5,Tmem47,Xpr1,Mr1,Itga8,Scn2a1,Itgav,Tyro3,Tspan2,F3,Faxc,Bmpr1b,B4galt2,Slc6a9,Sema3c,Sema3d,Evc,Sel1l3,Sspn,Jam3,Clmp,Bace1,Mcam,Qsox1,Bmpr1a,Syt15,Cdh6,Scai,Cspg4,Nipal2,Syne1,Csgalnact2,Pmepa1,Podxl2,Colec12,Ank2,Itga9,Tmem35,Antxr1,Shisa4,Atp1b2,Kcnab1,Chsy1,Kcnh2,Igsf3,Golim4,Cacna2d…	Nalcn,Bcam,Ephb3,Tgfbr1,Fads1,Kdelr3,Xk,Jph2,Ikbip,Kcnmb1,Glt8d2,Galnt16,Emb,Fam118a,Mpv17l,Bambi,Slc6a7,Pcsk5,Tmem47,Xpr1,Mr1,Itga8,Scn2a1,Itgav,Tyro3,Tspan2,F3,Faxc,Bmpr1b,B4galt2,Slc6a9,Sema3c,Sema3d,Evc,Sel1l3,Sspn,Jam3,Clmp,Bace1,Mcam,Qsox1,Bmpr1a,Syt15,Cdh6,Scai,Cspg4,Nipal2,Syne1,Csgalnact2,Pmepa1,Podxl2,Colec12,Ank2,Itga9,Tmem35,Antxr1,Shisa4,Atp1b2,Kcnab1,Chsy1,Kcnh2,Igsf3,Golim4,Cacna2d…
GO:0005887	integral component of plasma membrane	51	1174	6.17e-05	Bcam,Ephb3,Tgfbr1,Kcnmb1,Emb,Itga8,Scn2a1,Itgav,Tyro3,Tspan2,Slc6a9,Sema3c,Sema3d,Sspn,Jam3,Bace1,Ank2,Itga9,Atp1b2,Kcnab1,Kcnh2,Pam,Fam26e,Epha3,Kcnip1,Plxnb1,Epha1,Cav3,Sgcg,Hhip,Slc8a1,Dlg3,Itgb1,Ptprz1,Slc16a5,Trabd2b,Ramp1,Kcnd3,Abcc1,Esyt2,Slc2a13,Cacna1d,Cacna1c,Ephb6,Fgfr2,Lphn1,Atp2b4,Slc8a2,Ncam1,Kcnip4,Kcnma1	Bcam,Ephb3,Tgfbr1,Kcnmb1,Emb,Itga8,Scn2a1,Itgav,Tyro3,Tspan2,Slc6a9,Sema3c,Sema3d,Sspn,Jam3,Bace1,Ank2,Itga9,Atp1b2,Kcnab1,Kcnh2,Pam,Fam26e,Epha3,Kcnip1,Plxnb1,Epha1,Cav3,Sgcg,Hhip,Slc8a1,Dlg3,Itgb1,Ptprz1,Slc16a5,Trabd2b,Ramp1,Kcnd3,Abcc1,Esyt2,Slc2a13,Cacna1d,Cacna1c,Ephb6,Fgfr2,Adgrl1,Atp2b4,Slc8a2,Ncam1,Kcnip4,Kcnma1
GO:0030027	lamellipodium	17	202	0.00015	Mylk,Dpysl3,Itgav,Cspg4,Plekhh2,Antxr1,Acta2,Rock1,Actg2,Enah,Itgb1,Ptprz1,Myh10,Ctnna3,Unc5c,Dmd,Dynlt1b	Mylk,Dpysl3,Itgav,Cspg4,Plekhh2,Antxr1,Acta2,Rock1,Actg2,Enah,Itgb1,Ptprz1,Myh10,Ctnna3,Unc5c,Dmd,Dynlt1b
GO:0043228	non-membrane-bounded organelle	125	4054	0.00015	Cnn1,Stk38l,Cnn2,Ddah2,Jph2,Arhgef25,Hey2,Tube1,Nuak1,Id2,Sntg2,Actn1,Vcl,Samd4,Nkx3-1,Fbxo32,Mylk,Krt18,Dpysl3,Bbs4,Rassf3,Csrp1,Mark1,Gpsm2,Arhgef2,Evc,Ift81,Arhgef5,Fgf13,Pls3,Flna,Dctn6,Rbpms,Pdlim3,Jam3,Clmp,Mlh1,Pgm5,Ky,Lpp,Nexn,Eml2,Abhd14b,Syne1,Plekhh2,Dzip1,Npnt,Pbxip1,Ank2,Cobl,Fgf1,Phldb2,Pdlim7,Acta2,Nfib,Fbxl22,Hmgn1,Ppm1e,Ift43,Dntt,Map6,Epha3,Cdc42ep3,Map1b,Ppp1r12a,Rock1,Myom1,Ac…	Cnn1,Stk38l,Cnn2,Ddah2,Jph2,Arhgef25,Hey2,Tube1,Nuak1,Id2,Sntg2,Actn1,Vcl,Samd4,Nkx3-1,Fbxo32,Mylk,Krt18,Dpysl3,Bbs4,Rassf3,Csrp1,Mark1,Gpsm2,Arhgef2,Evc,Ift81,Arhgef5,Fgf13,Pls3,Flna,Dctn6,Rbpms,Pdlim3,Jam3,Clmp,Mlh1,Pgm5,Ky,Lpp,Nexn,Eml2,Abhd14b,Syne1,Plekhh2,Dzip1,Npnt,Pbxip1,Ank2,Cobl,Fgf1,Phldb2,Pdlim7,Acta2,Nfib,Fbxl22,Hmgn1,Ppm1e,Ift43,Dntt,Map6,Epha3,Cdc42ep3,Map1b,Ppp1r12a,Rock1,Myom1,Ac…
GO:0005576	extracellular region	79	2229	0.00016	Ltbp1,Tgfb3,Wif1,Endou,Twsg1,Dpysl3,Pcsk5,Prdx4,Serpine2,Mr1,Ccdc3,F3,Sema3c,Sema3d,Wnt16,Dkk3,Tub,Fgf13,Jam3,Mcam,Klhdc8b,Qsox1,Tgfbi,Scube3,Lrrc17,Cspg4,Cpq,Cpz,Npnt,Fam198a,Colec12,Tgfb2,Lgalsl,Fgf1,Fgl2,Itih2,Ndp,Chsy1,Cpe,Tulp1,Mettl24,C1qtnf2,Nov,Glb1,Pam,Sorl1,Ecm2,Epha3,Postn,Fam19a1,Efna5,Hhip,Mtus2,Col4a4,Pi15,Itgb1,Ptprz1,Nxpe4,Fgf14,Ramp1,Col6a6,Thsd4,Mical1,Col15a1,Ntf3,Col4a3,Ephb6,…	Ltbp1,Tgfb3,Wif1,Endou,Twsg1,Dpysl3,Pcsk5,Prdx4,Serpine2,Mr1,Ccdc3,F3,Sema3c,Sema3d,Wnt16,Dkk3,Tub,Fgf13,Jam3,Mcam,Klhdc8b,Qsox1,Tgfbi,Scube3,Lrrc17,Cspg4,Cpq,Cpz,Npnt,Fam198a,Colec12,Tgfb2,Lgalsl,Fgf1,Fgl2,Itih2,Ndp,Chsy1,Cpe,Tulp1,Mettl24,C1qtnf2,Nov,Glb1,Pam,Sorl1,Ecm2,Epha3,Postn,Fam19a1,Efna5,Hhip,Mtus2,Col4a4,Pi15,Itgb1,Ptprz1,Nxpe4,Fgf14,Ramp1,Col6a6,Thsd4,Mical1,Col15a1,Ntf3,Col4a3,Ephb6,…
GO:0030315	T-tubule	10	67	0.00018	Tgfb3,Scn2a1,Ank2,Cacna2d1,Cav3,Slc8a1,Cacna1d,Cacna1c,Cacnb2,Atp2b4	Tgfb3,Scn2a1,Ank2,Cacna2d1,Cav3,Slc8a1,Cacna1d,Cacna1c,Cacnb2,Atp2b4
GO:0031252	cell leading edge	26	438	0.00019	Actn1,Mylk,Dpysl3,Itga8,Itgav,Arhgef2,Cspg4,Plekhh2,Antxr1,Cobl,Phldb2,Pdlim7,Acta2,Wls,Rock1,Actg2,Enah,Synj2,Itgb1,Ptprz1,Myh10,Ctnna3,Unc5c,Cacna1d,Dmd,Dynlt1b	Actn1,Mylk,Dpysl3,Itga8,Itgav,Arhgef2,Cspg4,Plekhh2,Antxr1,Cobl,Phldb2,Pdlim7,Acta2,Wls,Rock1,Actg2,Enah,Synj2,Itgb1,Ptprz1,Myh10,Ctnna3,Unc5c,Cacna1d,Dmd,Dynlt1b
GO:0009986	cell surface	41	913	0.00031	Bcam,Tgfb3,Tgfbr1,Wif1,Serpine2,Mr1,Itga8,Itgav,Tyro3,F3,Jam3,Bace1,Mcam,Bmpr1a,Scube3,Cspg4,Tgfb2,Antxr1,Ndp,Atp1b2,Kcnh2,Pam,Sorl1,Cav3,Efna5,Emp2,Hhip,Itgb1,Ramp1,Il11ra1,Unc5c,Cacna1d,Cacna1c,Dmd,Ephb6,Fgfr2,Unc5d,Cd200,Ncam1,Apoe,Kcnma1	Bcam,Tgfb3,Tgfbr1,Wif1,Serpine2,Mr1,Itga8,Itgav,Tyro3,F3,Jam3,Bace1,Mcam,Bmpr1a,Scube3,Cspg4,Tgfb2,Antxr1,Ndp,Atp1b2,Kcnh2,Pam,Sorl1,Cav3,Efna5,Emp2,Hhip,Itgb1,Ramp1,Il11ra1,Unc5c,Cacna1d,Cacna1c,Dmd,Ephb6,Fgfr2,Unc5d,Cd200,Ncam1,Apoe,Kcnma1
GO:0043232	intracellular non-membrane-bounded organelle	123	4035	0.00031	Cnn1,Stk38l,Cnn2,Ddah2,Jph2,Arhgef25,Hey2,Tube1,Nuak1,Id2,Sntg2,Actn1,Vcl,Samd4,Nkx3-1,Fbxo32,Mylk,Krt18,Dpysl3,Bbs4,Rassf3,Csrp1,Mark1,Gpsm2,Arhgef2,Evc,Ift81,Arhgef5,Fgf13,Pls3,Flna,Dctn6,Rbpms,Pdlim3,Jam3,Clmp,Mlh1,Pgm5,Ky,Lpp,Nexn,Eml2,Abhd14b,Syne1,Plekhh2,Dzip1,Npnt,Pbxip1,Ank2,Cobl,Fgf1,Phldb2,Pdlim7,Acta2,Nfib,Fbxl22,Hmgn1,Ppm1e,Ift43,Dntt,Map6,Epha3,Cdc42ep3,Map1b,Ppp1r12a,Rock1,Myom1,Ac…	Cnn1,Stk38l,Cnn2,Ddah2,Jph2,Arhgef25,Hey2,Tube1,Nuak1,Id2,Sntg2,Actn1,Vcl,Samd4,Nkx3-1,Fbxo32,Mylk,Krt18,Dpysl3,Bbs4,Rassf3,Csrp1,Mark1,Gpsm2,Arhgef2,Evc,Ift81,Arhgef5,Fgf13,Pls3,Flna,Dctn6,Rbpms,Pdlim3,Jam3,Clmp,Mlh1,Pgm5,Ky,Lpp,Nexn,Eml2,Abhd14b,Syne1,Plekhh2,Dzip1,Npnt,Pbxip1,Ank2,Cobl,Fgf1,Phldb2,Pdlim7,Acta2,Nfib,Fbxl22,Hmgn1,Ppm1e,Ift43,Dntt,Map6,Epha3,Cdc42ep3,Map1b,Ppp1r12a,Rock1,Myom1,Ac…
GO:0150034	distal axon	24	399	0.00034	Ncs1,Dpysl3,Ptbp2,Fgf13,Flna,Cobl,Tulp1,Ngef,Map1b,Synj2,Slc8a1,Dlg3,Ptprz1,Mical1,Myh10,Unc5c,Tnk2,Sept6,Lphn1,Myo9a,Slc8a2,Ncam1,Dynlt1b,Kcnma1	Ncs1,Dpysl3,Ptbp2,Fgf13,Flna,Cobl,Tulp1,Ngef,Map1b,Synj2,Slc8a1,Dlg3,Ptprz1,Mical1,Myh10,Unc5c,Tnk2,Sept6,Adgrl1,Myo9a,Slc8a2,Ncam1,Dynlt1b,Kcnma1
GO:0098794	postsynapse	36	761	0.00037	Ncs1,Actn1,Itga8,Arhgef2,Slc6a9,Sspn,Flna,Syne1,Ank2,Cacna2d1,Camk2n1,Rgs7bp,Map1b,Camk2g,Epha1,Slc8a1,Dlg3,Itgb1,Ptprz1,Map1a,Dst,Kcnd3,Tanc2,Myh10,Pkp4,Cacna1c,Arhgef9,Dmd,Inpp4a,Igsf9b,Lphn1,Nos1ap,Slc8a2,Ncam1,Mef2c,Kcnma1	Ncs1,Actn1,Itga8,Arhgef2,Slc6a9,Sspn,Flna,Syne1,Ank2,Cacna2d1,Camk2n1,Rgs7bp,Map1b,Camk2g,Epha1,Slc8a1,Dlg3,Itgb1,Ptprz1,Map1a,Dst,Kcnd3,Tanc2,Myh10,Pkp4,Cacna1c,Arhgef9,Dmd,Inpp4a,Igsf9b,Adgrl1,Gm7694,Slc8a2,Ncam1,Mef2c,Kcnma1
GO:0005794	Golgi apparatus	55	1412	0.00043	Ncs1,Kdelr3,Rnd3,Glt8d2,Galnt16,Pcsk5,Xpr1,Mr1,Grb14,Arhgef2,B4galt2,Fam114a1,Flna,Jam3,Bace1,Qsox1,Tgfbi,Cpq,Syne1,Csgalnact2,Pmepa1,Fam198a,Tgfb2,Chsy1,Cpe,Golim4,Napepld,Glb1,Pam,Sorl1,Gal3st3,Asap2,Map6,Wls,Rock1,Fut10,Postn,Prkg1,Cav3,Emp2,Phex,Sec16b,Casc4,B3galnt2,Mgat5b,B3galt1,Pxylp1,Dmd,Fgfr2,Ttc3,Fam198b,Rab27b,Mgat4a,Apoe,Dynlt1b	Ncs1,Kdelr3,Rnd3,Glt8d2,Galnt16,Pcsk5,Xpr1,Mr1,Grb14,Arhgef2,B4galt2,Fam114a1,Flna,Jam3,Bace1,Qsox1,Tgfbi,Cpq,Syne1,Csgalnact2,Pmepa1,Fam198a,Tgfb2,Chsy1,Cpe,Golim4,Napepld,Glb1,Pam,Sorl1,Gal3st3,Asap2,Map6,Wls,Rock1,Fut10,Postn,Prkg1,Cav3,Emp2,Phex,Sec16b,Casc4,B3galnt2,Mgat5b,B3galt1,Pxylp1,Dmd,Fgfr2,Ttc3,Fam198b,Rab27b,Mgat4a,Apoe,Dynlt1b
GO:0098590	plasma membrane region	52	1310	0.00046	Tgfbr1,Mylk,Bbs4,Rab17,Itga8,Scn2a1,Itgav,Arhgef2,Slc6a9,Evc,Sspn,Klhdc8b,Bmpr1a,Cspg4,Syne1,Fam198a,Ank2,Itga9,Antxr1,Atp1b2,Cpe,Cacna2d1,Rgs7bp,Wls,Cav3,Efna5,Emp2,Synj2,Slc8a1,Dlg3,Itgb1,Ptprz1,Kcnd3,Abcc1,Plb1,Myh10,Cacna1d,Cacna1c,Dmd,Tnk2,Sept6,Rab27b,Dsp,Svil,Igsf9b,Lphn1,Atp2b4,Tnik,Slc8a2,Ncam1,Gpr161,Kcnma1	Tgfbr1,Mylk,Bbs4,Rab17,Itga8,Scn2a1,Itgav,Arhgef2,Slc6a9,Evc,Sspn,Klhdc8b,Bmpr1a,Cspg4,Syne1,Fam198a,Ank2,Itga9,Antxr1,Atp1b2,Cpe,Cacna2d1,Rgs7bp,Wls,Cav3,Efna5,Emp2,Synj2,Slc8a1,Dlg3,Itgb1,Ptprz1,Kcnd3,Abcc1,Plb1,Myh10,Cacna1d,Cacna1c,Dmd,Tnk2,Sept6,Rab27b,Dsp,Svil,Igsf9b,Adgrl1,Atp2b4,Tnik,Slc8a2,Ncam1,Gpr161,Kcnma1
GO:0098984	neuron to neuron synapse	25	446	0.00064	Ncs1,Itga8,Arhgef2,Slc6a9,Bace1,Ank2,Atp1b2,Camk2n1,Rgs7bp,Map1b,Camk2g,Slc8a1,Dlg3,Ptprz1,Map1a,Dst,Tanc2,Pkp4,Cacna1c,Arhgef9,Dmd,Inpp4a,Igsf9b,Lphn1,Slc8a2	Ncs1,Itga8,Arhgef2,Slc6a9,Bace1,Ank2,Atp1b2,Camk2n1,Rgs7bp,Map1b,Camk2g,Slc8a1,Dlg3,Ptprz1,Map1a,Dst,Tanc2,Pkp4,Cacna1c,Arhgef9,Dmd,Inpp4a,Igsf9b,Adgrl1,Slc8a2
GO:0099513	polymeric cytoskeletal fiber	31	631	0.00075	Tube1,Actn1,Krt18,Dpysl3,Rassf3,Arhgef2,Fgf13,Pls3,Flna,Pdlim3,Jam3,Clmp,Eml2,Pbxip1,Pdlim7,Map6,Map1b,Synj2,Mtus2,Slc8a1,Map1a,Dst,Mical1,Sync,Klc3,Eml1,Dmd,Bex4,Svil,Slc8a2,Dynlt1b	Tube1,Actn1,Krt18,Dpysl3,Rassf3,Arhgef2,Fgf13,Pls3,Flna,Pdlim3,Jam3,Clmp,Eml2,Pbxip1,Pdlim7,Map6,Map1b,Synj2,Mtus2,Slc8a1,Map1a,Dst,Mical1,Sync,Klc3,Eml1,Dmd,Bex4,Svil,Slc8a2,Dynlt1b
GO:0030055	cell-substrate junction	15	187	0.00076	Actn1,Vcl,Rsu1,Itgav,Pgm5,Lpp,Nexn,Phldb2,Pdlim7,Enah,Itgb1,Dst,Fblim1,Synpo2,Dmd	Actn1,Vcl,Rsu1,Itgav,Pgm5,Lpp,Nexn,Phldb2,Pdlim7,Enah,Itgb1,Dst,Fblim1,Synpo2,Dmd
GO:0005925	focal adhesion	14	175	0.0015	Actn1,Vcl,Rsu1,Itgav,Pgm5,Lpp,Nexn,Phldb2,Pdlim7,Enah,Itgb1,Dst,Fblim1,Synpo2	Actn1,Vcl,Rsu1,Itgav,Pgm5,Lpp,Nexn,Phldb2,Pdlim7,Enah,Itgb1,Dst,Fblim1,Synpo2
GO:0014069	postsynaptic density	23	414	0.0015	Ncs1,Itga8,Arhgef2,Slc6a9,Ank2,Camk2n1,Rgs7bp,Map1b,Camk2g,Slc8a1,Dlg3,Ptprz1,Map1a,Dst,Tanc2,Pkp4,Cacna1c,Arhgef9,Dmd,Inpp4a,Igsf9b,Lphn1,Slc8a2	Ncs1,Itga8,Arhgef2,Slc6a9,Ank2,Camk2n1,Rgs7bp,Map1b,Camk2g,Slc8a1,Dlg3,Ptprz1,Map1a,Dst,Tanc2,Pkp4,Cacna1c,Arhgef9,Dmd,Inpp4a,Igsf9b,Adgrl1,Slc8a2
GO:0030426	growth cone	16	224	0.0015	Dpysl3,Ptbp2,Fgf13,Flna,Cobl,Ngef,Map1b,Dlg3,Ptprz1,Myh10,Unc5c,Tnk2,Lphn1,Myo9a,Ncam1,Dynlt1b	Dpysl3,Ptbp2,Fgf13,Flna,Cobl,Ngef,Map1b,Dlg3,Ptprz1,Myh10,Unc5c,Tnk2,Adgrl1,Myo9a,Ncam1,Dynlt1b
GO:0030175	filopodium	11	111	0.0016	Itgav,Fgf13,Antxr1,Acta2,Actg2,Enah,Itgb1,Ptprz1,Unc5c,Dmd,Osbpl3	Itgav,Fgf13,Antxr1,Acta2,Actg2,Enah,Itgb1,Ptprz1,Unc5c,Dmd,Osbpl3
GO:0099572	postsynaptic specialization	24	449	0.0017	Ncs1,Itga8,Arhgef2,Slc6a9,Ank2,Camk2n1,Rgs7bp,Map1b,Camk2g,Slc8a1,Dlg3,Ptprz1,Map1a,Dst,Kcnd3,Tanc2,Pkp4,Cacna1c,Arhgef9,Dmd,Inpp4a,Igsf9b,Lphn1,Slc8a2	Ncs1,Itga8,Arhgef2,Slc6a9,Ank2,Camk2n1,Rgs7bp,Map1b,Camk2g,Slc8a1,Dlg3,Ptprz1,Map1a,Dst,Kcnd3,Tanc2,Pkp4,Cacna1c,Arhgef9,Dmd,Inpp4a,Igsf9b,Adgrl1,Slc8a2
GO:0043034	costamere	5	17	0.0025	Vcl,Pgm5,Ank2,Dmd,Svil	Vcl,Pgm5,Ank2,Dmd,Svil
GO:0005938	cell cortex	19	322	0.003	Pdzd4,Actn1,Vcl,Gpsm2,Gucy1b3,Flna,Plekhh2,Cobl,Fgf1,Phldb2,Astn2,St5,Asph,Dst,Dstn,Myh10,Arhgef9,Sept6,Fgfr2	Pdzd4,Actn1,Vcl,Gpsm2,Gucy1b3,Flna,Plekhh2,Cobl,Fgf1,Phldb2,Astn2,St5,Asph,Dst,Dstn,Myh10,Arhgef9,Sept6,Fgfr2
GO:0000139	Golgi membrane	27	576	0.0046	Kdelr3,Rnd3,Galnt16,Pcsk5,Mr1,B4galt2,Qsox1,Csgalnact2,Pmepa1,Chsy1,Golim4,Napepld,Sorl1,Gal3st3,Asap2,Wls,Rock1,Fut10,Cav3,Emp2,Sec16b,B3galnt2,Mgat5b,B3galt1,Pxylp1,Fam198b,Mgat4a	Kdelr3,Rnd3,Galnt16,Pcsk5,Mr1,B4galt2,Qsox1,Csgalnact2,Pmepa1,Chsy1,Golim4,Napepld,Sorl1,Gal3st3,Asap2,Wls,Rock1,Fut10,Cav3,Emp2,Sec16b,B3galnt2,Mgat5b,B3galt1,Pxylp1,Fam198b,Mgat4a
GO:0012505	endomembrane system	112	3859	0.0053	Ncs1,Fkbp7,Tgfb3,Tgfbr1,Fads1,Kdelr3,Rnd3,Jph2,Ikbip,Glt8d2,Actn1,Galnt16,Pcsk5,Pip5k1b,Prdx4,Serpine2,Rab17,Xpr1,Mr1,Ccdc3,Itga8,Grb14,Tyro3,Arhgef2,B4galt2,Slc6a9,Fam114a1,Sspn,Flna,Jam3,Bace1,Qsox1,Syt15,Scai,Tgfbi,Cpq,Syne1,Csgalnact2,Pmepa1,Fam198a,Cercam,Brip1,Ank2,Tgfb2,Chsy1,Kcnh2,Cpe,Golim4,Cacna2d1,Napepld,Dpy19l3,Glb1,Pam,Sc5d,Sorl1,Gal3st3,Tmtc2,Asap2,Map6,Astn2,Epha3,Cdc42ep3,Wls,Roc…	Ncs1,Fkbp7,Tgfb3,Tgfbr1,Fads1,Kdelr3,Rnd3,Jph2,Ikbip,Glt8d2,Actn1,Galnt16,Pcsk5,Pip5k1b,Prdx4,Serpine2,Rab17,Xpr1,Mr1,Ccdc3,Itga8,Grb14,Tyro3,Arhgef2,B4galt2,Slc6a9,Fam114a1,Sspn,Flna,Jam3,Bace1,Qsox1,Syt15,Scai,Tgfbi,Cpq,Syne1,Csgalnact2,Pmepa1,Fam198a,Cercam,Brip1,Ank2,Tgfb2,Chsy1,Kcnh2,Cpe,Golim4,Cacna2d1,Napepld,Dpy19l3,Glb1,Pam,Sc5d,Sorl1,Gal3st3,Tmtc2,Asap2,Map6,Astn2,Epha3,Cdc42ep3,Wls,Roc…
GO:1990454	L-type voltage-gated calcium channel complex	4	11	0.0066	Cacna2d1,Cacna1d,Cacna1c,Cacnb2	Cacna2d1,Cacna1d,Cacna1c,Cacnb2
GO:0005912	adherens junction	12	160	0.0076	Vcl,Tmem47,Pdlim3,Pgm5,Cdh6,Nexn,Pdlim7,Efna5,Itgb1,Pkp4,Ctnna3,Tnk2	Vcl,Tmem47,Pdlim3,Pgm5,Cdh6,Nexn,Pdlim7,Efna5,Itgb1,Pkp4,Ctnna3,Tnk2
GO:0005795	Golgi stack	11	140	0.0093	Pcsk5,B4galt2,Csgalnact2,Chsy1,Golim4,Sorl1,Gal3st3,Asap2,Fut10,Rab27b,Mgat4a	Pcsk5,B4galt2,Csgalnact2,Chsy1,Golim4,Sorl1,Gal3st3,Asap2,Fut10,Rab27b,Mgat4a
GO:0099240	intrinsic component of synaptic membrane	15	242	0.0093	Scn2a1,Slc6a9,Cacna2d1,Rgs7bp,Slc8a1,Itgb1,Ptprz1,Kcnd3,Cacna1d,Cacna1c,Lphn1,Atp2b4,Slc8a2,Ncam1,Kcnma1	Scn2a1,Slc6a9,Cacna2d1,Rgs7bp,Slc8a1,Itgb1,Ptprz1,Kcnd3,Cacna1d,Cacna1c,Adgrl1,Atp2b4,Slc8a2,Ncam1,Kcnma1
GO:0031984	organelle subcompartment	19	358	0.0098	Pcsk5,B4galt2,Flna,Bace1,Tgfbi,Csgalnact2,Tgfb2,Chsy1,Golim4,Pam,Sorl1,Gal3st3,Asap2,Wls,Fut10,Postn,Asph,Rab27b,Mgat4a	Pcsk5,B4galt2,Flna,Bace1,Tgfbi,Csgalnact2,Tgfb2,Chsy1,Golim4,Pam,Sorl1,Gal3st3,Asap2,Wls,Fut10,Postn,Asph,Rab27b,Mgat4a
GO:0098791	Golgi apparatus subcompartment	18	330	0.0102	Pcsk5,B4galt2,Flna,Bace1,Tgfbi,Csgalnact2,Tgfb2,Chsy1,Golim4,Pam,Sorl1,Gal3st3,Asap2,Wls,Fut10,Postn,Rab27b,Mgat4a	Pcsk5,B4galt2,Flna,Bace1,Tgfbi,Csgalnact2,Tgfb2,Chsy1,Golim4,Pam,Sorl1,Gal3st3,Asap2,Wls,Fut10,Postn,Rab27b,Mgat4a
GO:0005916	fascia adherens	4	13	0.0103	Actn1,Vcl,Ctnna3,Dsp	Actn1,Vcl,Ctnna3,Dsp
GO:0005874	microtubule	20	397	0.0125	Tube1,Rassf3,Arhgef2,Fgf13,Clmp,Eml2,Pbxip1,Map6,Map1b,Synj2,Mtus2,Slc8a1,Map1a,Dst,Klc3,Eml1,Bex4,Svil,Slc8a2,Dynlt1b	Tube1,Rassf3,Arhgef2,Fgf13,Clmp,Eml2,Pbxip1,Map6,Map1b,Synj2,Mtus2,Slc8a1,Map1a,Dst,Klc3,Eml1,Bex4,Svil,Slc8a2,Dynlt1b
GO:0030485	smooth muscle contractile fiber	3	5	0.0133	Npnt,Acta2,Myh11	Npnt,Acta2,Myh11
GO:0031672	A band	6	43	0.014	Ank2,Ppp1r12a,Myom1,Dst,Slmap,Ppp1r12b	Ank2,Ppp1r12a,Myom1,Dst,Slmap,Ppp1r12b
GO:0097060	synaptic membrane	22	464	0.014	Itga8,Scn2a1,Slc6a9,Sspn,Syne1,Ank2,Cpe,Cacna2d1,Rgs7bp,Slc8a1,Itgb1,Ptprz1,Kcnd3,Cacna1d,Cacna1c,Dmd,Igsf9b,Lphn1,Atp2b4,Slc8a2,Ncam1,Kcnma1	Itga8,Scn2a1,Slc6a9,Sspn,Syne1,Ank2,Cpe,Cacna2d1,Rgs7bp,Slc8a1,Itgb1,Ptprz1,Kcnd3,Cacna1d,Cacna1c,Dmd,Igsf9b,Adgrl1,Atp2b4,Slc8a2,Ncam1,Kcnma1
GO:0098978	glutamatergic synapse	23	501	0.0158	Ncs1,Actn1,Scn2a1,Gucy1b3,Arhgef2,Flna,Gucy1a3,Cacna2d1,Rgs7bp,Ngef,Dlg3,Itgb1,Ptprz1,Tanc2,Myh10,Cacna1c,Lphn1,Atp2b4,Tnik,Nos1ap,Ncam1,Apoe,Kcnma1	Ncs1,Actn1,Scn2a1,Gucy1b3,Arhgef2,Flna,Gucy1a3,Cacna2d1,Rgs7bp,Ngef,Dlg3,Itgb1,Ptprz1,Tanc2,Myh10,Cacna1c,Adgrl1,Atp2b4,Tnik,Gm7694,Ncam1,Apoe,Kcnma1
GO:0005604	basement membrane	9	105	0.0162	Tgfbi,Npnt,Tgfb2,Efna5,Col4a4,Itgb1,Col15a1,Col4a3,Thbs2	Tgfbi,Npnt,Tgfb2,Efna5,Col4a4,Itgb1,Col15a1,Col4a3,Thbs2
GO:0098889	intrinsic component of presynaptic membrane	10	129	0.0168	Scn2a1,Slc6a9,Cacna2d1,Rgs7bp,Cacna1d,Cacna1c,Lphn1,Atp2b4,Ncam1,Kcnma1	Scn2a1,Slc6a9,Cacna2d1,Rgs7bp,Cacna1d,Cacna1c,Adgrl1,Atp2b4,Ncam1,Kcnma1
GO:0034703	cation channel complex	13	207	0.0179	Kcnmb1,Scn2a1,Kcnab1,Kcnh2,Cacna2d1,Kcnip1,Dlg3,Kcnd3,Cacna1d,Cacna1c,Cacnb2,Kcnip4,Kcnma1	Kcnmb1,Scn2a1,Kcnab1,Kcnh2,Cacna2d1,Kcnip1,Dlg3,Kcnd3,Cacna1d,Cacna1c,Cacnb2,Kcnip4,Kcnma1
GO:0031985	Golgi cisterna	9	108	0.0189	Pcsk5,B4galt2,Csgalnact2,Chsy1,Golim4,Sorl1,Gal3st3,Asap2,Fut10	Pcsk5,B4galt2,Csgalnact2,Chsy1,Golim4,Sorl1,Gal3st3,Asap2,Fut10
GO:0043198	dendritic shaft	7	68	0.0236	Arhgef2,Flna,Rgs7bp,Slc8a1,Dlg3,Map1a,Cacna1c	Arhgef2,Flna,Rgs7bp,Slc8a1,Dlg3,Map1a,Cacna1c
GO:0032982	myosin filament	4	18	0.0257	Myom1,Actg2,Myh11,Myh10	Myom1,Actg2,Myh11,Myh10
GO:0032580	Golgi cisterna membrane	7	70	0.027	B4galt2,Csgalnact2,Chsy1,Golim4,Gal3st3,Asap2,Fut10	B4galt2,Csgalnact2,Chsy1,Golim4,Gal3st3,Asap2,Fut10
GO:0008076	voltage-gated potassium channel complex	7	71	0.0288	Kcnmb1,Kcnab1,Kcnh2,Kcnip1,Kcnd3,Kcnip4,Kcnma1	Kcnmb1,Kcnab1,Kcnh2,Kcnip1,Kcnd3,Kcnip4,Kcnma1
GO:0099699	integral component of synaptic membrane	13	224	0.0331	Scn2a1,Slc6a9,Slc8a1,Itgb1,Ptprz1,Kcnd3,Cacna1d,Cacna1c,Lphn1,Atp2b4,Slc8a2,Ncam1,Kcnma1	Scn2a1,Slc6a9,Slc8a1,Itgb1,Ptprz1,Kcnd3,Cacna1d,Cacna1c,Adgrl1,Atp2b4,Slc8a2,Ncam1,Kcnma1
GO:0098636	protein complex involved in cell adhesion	5	35	0.0333	Itga8,Itgav,Jam3,Itga9,Itgb1	Itga8,Itgav,Jam3,Itga9,Itgb1
GO:0005901	caveola	8	97	0.0366	Tgfbr1,Bmpr1a,Fam198a,Cav3,Efna5,Kcnd3,Cacna1c,Kcnma1	Tgfbr1,Bmpr1a,Fam198a,Cav3,Efna5,Kcnd3,Cacna1c,Kcnma1
GO:0045211	postsynaptic membrane	16	322	0.044	Slc6a9,Sspn,Syne1,Ank2,Cacna2d1,Rgs7bp,Slc8a1,Itgb1,Ptprz1,Kcnd3,Cacna1c,Dmd,Igsf9b,Slc8a2,Ncam1,Kcnma1	Slc6a9,Sspn,Syne1,Ank2,Cacna2d1,Rgs7bp,Slc8a1,Itgb1,Ptprz1,Kcnd3,Cacna1c,Dmd,Igsf9b,Slc8a2,Ncam1,Kcnma1
GO:0005581	collagen trimer	7	78	0.0452	Colec12,C1qtnf2,Col4a4,Col6a6,Col15a1,Col4a3,Col19a1	Colec12,C1qtnf2,Col4a4,Col6a6,Col15a1,Col4a3,Col19a1
