# Supplementary material for: reString: an open-source Python software to perform automatic functional enrichment retrieval, results aggregation and data visualization
Source: Sci Rep. 2021 Dec 6;11:23458. doi: 10.1038/s41598-021-02528-0 (PMC8648753; doi:10.1038/s41598-021-02528-0)
Supplement: Supplementary file 1 — Supplementary Information 1. [file 41598_2021_2528_MOESM1_ESM.zip › Supplemental DataSets/downregulated/Process_summary.tsv]

ID	score	occurrence	all_genes	common_genes
immune system process	1.22e-86	4	Abl2,Ace,Ackr2,Acod1,Actg1,Actr2,Actr3,Adam10,Adam17,Adam8,Adam9,Adar,Adgre1,Adgrg3,Ahr,Aif1,Aim2,Alcam,Anxa1,Anxa2,Anxa3,Apbb1ip,Apobec1,Arl11,Ass1,B2m,B4galt1,Bak1,Batf,Batf3,Bcl2l11,Bcl3,Blnk,Bst2,Btk,C1qa,C1qb,C1qc,C1ra,C2,C3,C3ar1,C4b,C5ar1,Cadm1,Calr,Capg,Card9,Casp1,Casp4,Casp8,Cblb,Ccl12,Ccl19,Ccl2,Ccl21c,Ccl3,Ccl4,Ccl6,Ccl7,Ccl8,Ccl9,Ccr1,Ccr2,Ccr5,Cd109,Cd14,Cd180,Cd22,Cd244,Cd248,Cd276…	C1qb,C1qc,C3ar1,Cd300c2,Cd300lb,Cd68,Clec7a,Cybb,Fcgr4,Fgr,Gpr35,Hck,Itgax,Itgb2,Lcp1,Lgals3,Mpeg1,Myo1f,Nfam1,Pirb,Pld3,Sirpa,Slamf7,Slc11a1,Spi1,Tlr13,Tnfrsf1b,Tyrobp,Unc93b1
response to stimulus	2.08e-76	6	1500015O10Rik,AA467197,Abca1,Abcb4,Abcc1,Abcg1,Abhd12,Abhd2,Abl2,Abr,Ace,Acer3,Ackr2,Acod1,Acp2,Acp5,Acsl4,Acta2,Actb,Actg1,Actr2,Actr3,Acvr1b,Adam10,Adam17,Adam8,Adam9,Adamts12,Adamts4,Adamts7,Adap2,Adar,Adgrd1,Adgre1,Adgrg3,Adgrg6,Adgrl1,Afap1l2,Aff3,Ahr,Aif1,Aim2,Akap12,Akr1a1,Akr1b8,Alcam,Aldh18a1,Aldh1a3,Aldh3a1,Aldh3b1,Alox5ap,Ank2,Anxa1,Anxa2,Anxa3,Anxa4,Anxa8,Ap1s2,Apbb1ip,Apbb2,Aph1c,Apo…	No common gene
defense response	1.03e-67	4	Acer3,Ackr2,Acod1,Acp5,Actg1,Actr2,Actr3,Adam17,Adam8,Adamts4,Adar,Afap1l2,Aif1,Aim2,Alox5ap,Anxa1,Anxa3,Apobec1,Ass1,B2m,B4galt1,Batf,Bcl3,Bdnf,Bst2,Btk,C1qa,C1qb,C1qc,C1ra,C2,C3,C3ar1,C4b,C5ar1,Camk1d,Capg,Card9,Casp1,Casp4,Ccl12,Ccl19,Ccl2,Ccl21c,Ccl3,Ccl4,Ccl6,Ccl7,Ccl8,Ccl9,Ccr1,Ccr2,Ccr5,Cd14,Cd180,Cd244,Cd300a,Cd37,Cd40,Cd44,Cd47,Cd5l,Cd68,Cd74,Cd84,Cd86,Cers6,Cfb,Cfd,Cfh,Cfi,Cfp,Chil1,Chs…	C1qb,C1qc,C3ar1,Cd68,Clec7a,Cotl1,Cybb,Fgr,Hck,Itgax,Itgb2,Lgals3,Lyz2,Mpeg1,Myo1f,Pld3,Sirpa,Slamf7,Slc11a1,Tlr13,Tnfrsf1b,Tyrobp,Unc93b1
immune response	1.95e-67	4	Ackr2,Acod1,Actg1,Actr2,Actr3,Adam17,Adar,Adgre1,Aif1,Aim2,Alcam,Anxa1,Anxa3,Apbb1ip,Ass1,B2m,Batf,Bcl3,Bst2,Btk,C1qa,C1qb,C1qc,C1ra,C2,C3,C3ar1,C4b,Capg,Card9,Casp1,Casp4,Cblb,Ccl12,Ccl19,Ccl2,Ccl21c,Ccl3,Ccl4,Ccl6,Ccl7,Ccl8,Ccl9,Ccr1,Ccr2,Ccr5,Cd14,Cd180,Cd244,Cd300a,Cd40,Cd47,Cd68,Cd74,Cd80,Cd84,Cd86,Cfb,Cfd,Cfh,Cfi,Cfp,Ciita,Clec4d,Clec4e,Clec4n,Clec5a,Clec7a,Crlf2,Csf1r,Csk,Ctsc,Ctsh,Ctsk,Ct…	C1qb,C1qc,C3ar1,Cd68,Clec7a,Cybb,Fgr,Hck,Lcp1,Lgals3,Mpeg1,Myo1f,Pirb,Pld3,Sirpa,Slamf7,Slc11a1,Tlr13,Tnfrsf1b,Tyrobp,Unc93b1
response to external stimulus	5.41e-63	5	AA467197,Abca1,Abhd12,Abl2,Abr,Ace,Ackr2,Acod1,Acp5,Acsl4,Actg1,Actr2,Actr3,Adam17,Adam8,Adam9,Adamts4,Adar,Aif1,Aim2,Akap12,Alcam,Aldh1a3,Aldh3a1,Anxa1,Anxa3,Apbb2,Apobec1,Arhgdia,Arrb1,Arrb2,Ass1,Atf3,Atp2b1,B2m,B3gnt2,Bace1,Baiap2,Bak1,Batf,Batf3,Bcl3,Bdnf,Bin2,Bst2,Btk,C1qa,C1qb,C1qc,C1ra,C1s1,C2,C3,C3ar1,C4b,C5ar1,Capg,Card9,Casp1,Casp4,Ccdc80,Ccl11,Ccl12,Ccl19,Ccl2,Ccl21c,Ccl3,Ccl4,Ccl6,Ccl…	Cybb
regulation of immune system process	2.92e-62	4	Abr,Ace,Acod1,Acvr1b,Adam10,Adam17,Adam8,Adar,Ahr,Aif1,Aim2,Anxa1,Apod,Arrb2,Atp6ap1,B2m,Bst1,Bst2,Btk,C1qa,C1qb,C1qc,C1ra,C2,C3,C3ar1,C4b,C5ar1,Cadm1,Calr,Camk1d,Card9,Casp8,Cblb,Ccl12,Ccl19,Ccl2,Ccl21c,Ccl3,Ccl4,Ccl7,Ccr1,Ccr2,Cd200r1,Cd209a,Cd22,Cd244,Cd276,Cd300a,Cd300lb,Cd300lf,Cd37,Cd38,Cd40,Cd44,Cd47,Cd48,Cd5l,Cd68,Cd74,Cd80,Cd83,Cd84,Cd86,Cd9,Cdk6,Cdkn1a,Cfb,Cfd,Cfh,Cfi,Cfp,Clec12a,Clec2d…	C1qb,C1qc,C3ar1,Cd300lb,Cd68,Clec7a,Fcgr4,Fgr,Itgb2,Lgals3,Lgmn,Myo1f,Nfam1,Sirpa,Slamf7,Slc11a1,Spi1,Tnfrsf1b,Tyrobp
interspecies interaction between organisms	2.92e-62	4	AA467197,Abca1,Abr,Ace,Acod1,Acp5,Actg1,Actr2,Actr3,Adam17,Adam9,Adamts4,Adar,Aif1,Aim2,Anxa1,Anxa2,Anxa3,Apobec1,Ass1,B2m,Baiap2,Bak1,Batf,Batf3,Bcl2l11,Bcl3,Bst2,Btk,C1qa,C1qb,C1qc,C1ra,C2,C3,C4b,C5ar1,Capg,Card9,Casp1,Casp4,Ccdc80,Ccl12,Ccl19,Ccl2,Ccl21c,Ccl3,Ccl4,Ccl6,Ccl7,Ccl8,Ccl9,Ccr5,Cd14,Cd180,Cd209a,Cd244,Cd300lb,Cd300ld,Cd300lf,Cd37,Cd40,Cd47,Cd52,Cd68,Cd80,Cd84,Cd86,Cdk6,Cfb,Cfd,Cfh,C…	C1qb,C1qc,Cd300lb,Cd68,Clec7a,Cotl1,Cybb,Fcgr4,Fgr,Hck,Itgax,Lgals3,Lyz2,Mpeg1,Myo1f,Pld3,Sirpa,Slamf7,Slc11a1,Tlr13,Tnfrsf1b,Unc93b1
response to other organism	2.23e-61	4	AA467197,Abca1,Abr,Ace,Acod1,Acp5,Actg1,Actr2,Actr3,Adam17,Adam9,Adamts4,Adar,Aif1,Aim2,Anxa1,Anxa3,Apobec1,Ass1,B2m,Baiap2,Bak1,Batf,Batf3,Bcl3,Bst2,Btk,C1qa,C1qb,C1qc,C1ra,C2,C3,C4b,C5ar1,Capg,Card9,Casp1,Casp4,Ccdc80,Ccl12,Ccl19,Ccl2,Ccl21c,Ccl3,Ccl4,Ccl6,Ccl7,Ccl8,Ccl9,Ccr5,Cd14,Cd180,Cd244,Cd300lb,Cd37,Cd40,Cd47,Cd52,Cd68,Cd80,Cd84,Cd86,Cdk6,Cfb,Cfd,Cfh,Cfi,Cfl1,Cfp,Ciita,Clec4d,Clec4e,Clec4…	C1qb,C1qc,Cd300lb,Cd68,Clec7a,Cotl1,Cybb,Fcgr4,Fgr,Hck,Itgax,Lgals3,Lyz2,Mpeg1,Myo1f,Pld3,Sirpa,Slamf7,Slc11a1,Tlr13,Tnfrsf1b,Unc93b1
biological regulation	2.5e-61	6	1500015O10Rik,3110043O21Rik,5031414D18Rik,5430427O19Rik,Abca1,Abcb4,Abcc1,Abcg1,Abhd12,Abhd14b,Abhd2,Abi3,Abl2,Abr,Acan,Ace,Acer3,Ackr2,Acod1,Acox3,Acp5,Acsl4,Acta2,Actb,Actg1,Actg2,Actn1,Actr2,Actr3,Acvr1b,Adam10,Adam17,Adam8,Adam9,Adamts1,Adamts12,Adamts7,Adamtsl2,Adap2,Adar,Adgrd1,Adgre1,Adgrg3,Adgrg6,Adgrl1,Afap1l2,Aff3,Ahr,Aif1,Aim2,Akap12,Akr1b8,Aldh1a3,Aldh3a1,Alox5ap,Angptl7,Ank2,Ankrd13b…	No common gene
response to biotic stimulus	1.25e-60	3	AA467197,Abca1,Abr,Ace,Acod1,Acp5,Actg1,Actr2,Actr3,Adam17,Adam9,Adamts4,Adar,Aif1,Aim2,Anxa1,Anxa3,Apobec1,Ass1,B2m,Baiap2,Bak1,Batf,Batf3,Bcl2l11,Bcl3,Bid,Bst2,Btk,C1qa,C1qb,C1qc,C1ra,C2,C3,C4b,C5ar1,Capg,Card9,Casp1,Casp4,Ccdc80,Ccl12,Ccl19,Ccl2,Ccl21c,Ccl3,Ccl4,Ccl6,Ccl7,Ccl8,Ccl9,Ccr5,Cd14,Cd180,Cd244,Cd300lb,Cd37,Cd40,Cd47,Cd52,Cd68,Cd80,Cd84,Cd86,Cdk6,Cfb,Cfd,Cfh,Cfi,Cfl1,Cfp,Ciita,Clec4d,…	Anxa1,C1qb,C1qc,Capg,Cd300lb,Cd68,Cd84,Clec7a,Cotl1,Csf1r,Cxcl1,Cyba,Cybb,Fcgr2b,Fcgr4,Fgr,Hck,Itgax,Lgals3,Lilrb4a,Ly9,Lyz2,Mpeg1,Myo1f,Pld3,Ptafr,Rab7b,Sirpa,Slamf7,Slc11a1,Ssc5d,Syk,Tlr13,Tlr2,Tnfrsf1b,Unc93b1
regulation of response to stimulus	6.86e-58	6	3110043O21Rik,Abca1,Abcc1,Abhd12,Abl2,Abr,Ace,Acod1,Acp5,Acta2,Actg1,Actr2,Acvr1b,Adam10,Adam17,Adam8,Adam9,Adamts12,Adamtsl2,Adar,Adgrg3,Afap1l2,Aif1,Aim2,Akap12,Aldh1a3,Alox5ap,Anxa1,Anxa2,Aoah,Apod,Apoe,Arhgap17,Arhgap19,Arhgap25,Arhgdia,Arhgdib,Arhgef2,Arhgef25,Arhgef5,Arrb1,Arrb2,Asph,Atf3,Atp2b1,Atp2b4,Atp6ap1,Atp6ap2,Atp6v0c,B2m,Bace1,Baiap2,Bak1,Bambi,Bbs4,Bcl2l11,Bcl3,Bdnf,Bicc1,Bid,Bmpr…	No common gene
inflammatory response	1.1499999999999999e-55	4	Acer3,Ackr2,Acod1,Adam17,Adam8,Afap1l2,Aif1,Aim2,Alox5ap,Anxa1,Ass1,B4galt1,Btk,C1qa,C3,C3ar1,C4b,C5ar1,Camk1d,Casp1,Casp4,Ccl12,Ccl19,Ccl2,Ccl21c,Ccl3,Ccl4,Ccl6,Ccl7,Ccl8,Ccl9,Ccr1,Ccr2,Ccr5,Cd14,Cd180,Cd300a,Cd40,Cd44,Cd47,Cd5l,Cd68,Cers6,Cfh,Chil1,Chst2,Ciita,Clec7a,Clu,Cmklr1,Cnr2,Crlf2,Csf1r,Cx3cl1,Cx3cr1,Cxcl1,Cxcl13,Cxcl2,Cxcl5,Cxcr3,Cyba,Cybb,Cysltr1,Ecm1,Epha2,Ext1,F2r,F2rl1,F3,Fcer1g,Fc…	C3ar1,Cd68,Clec7a,Cybb,Hck,Itgb2,Pld3,Slc11a1,Tlr13,Tnfrsf1b,Tyrobp
regulation of biological process	6.06e-54	6	1500015O10Rik,3110043O21Rik,5031414D18Rik,Abca1,Abcb4,Abcc1,Abcg1,Abhd12,Abhd14b,Abhd2,Abi3,Abl2,Abr,Acan,Ace,Acer3,Ackr2,Acod1,Acp5,Acsl4,Acta2,Actb,Actg1,Actg2,Actn1,Actr2,Actr3,Acvr1b,Adam10,Adam17,Adam8,Adam9,Adamts1,Adamts12,Adamts7,Adamtsl2,Adap2,Adar,Adgrd1,Adgre1,Adgrg3,Adgrg6,Adgrl1,Afap1l2,Aff3,Ahr,Aif1,Aim2,Akap12,Aldh1a3,Aldh3a1,Alox5ap,Angptl7,Ank2,Ankrd13b,Anpep,Antxr1,Anxa1,Anxa2,A…	No common gene
cellular process	2.47e-52	6	1500015O10Rik,1700112E06Rik,3110043O21Rik,5031414D18Rik,5430427O19Rik,AA467197,Abca1,Abca6,Abca8a,Abca8b,Abca9,Abcb4,Abcc1,Abcc3,Abcg1,Abhd12,Abhd2,Abl2,Abr,Acan,Ace,Acer3,Ackr2,Acod1,Acox3,Acp2,Acp5,Acsl4,Acta2,Actb,Actg1,Actn1,Actr2,Actr3,Acvr1b,Adam10,Adam17,Adam8,Adam9,Adamts1,Adamts12,Adamts2,Adamts7,Adamtsl2,Adap2,Adar,Adgrd1,Adgre1,Adgrg3,Adgrg6,Adgrl1,Aff3,Agpat4,Ahr,Aif1,Aim2,Akap12,Akap…	No common gene
response to stress	3.47e-52	4	1500015O10Rik,Abca1,Abhd2,Acer3,Ackr2,Acod1,Acp5,Actg1,Actr2,Actr3,Adam17,Adam8,Adam9,Adamts4,Adar,Afap1l2,Aif1,Aim2,Aldh3a1,Aldh3b1,Alox5ap,Anxa1,Anxa3,Anxa8,Apobec1,Apod,Aqp5,Arnt2,Ass1,Atf3,Atox1,Atp13a2,Atp2b1,B2m,B4galt1,Bach1,Bak1,Batf,Bcl2l11,Bcl3,Bdnf,Bex1,Bid,Bok,Bst2,Btk,C1qa,C1qb,C1qc,C1ra,C2,C3,C3ar1,C4b,C5ar1,Calr,Camk1d,Capg,Card9,Casp1,Casp4,Ccl12,Ccl19,Ccl2,Ccl21c,Ccl3,Ccl4,Ccl6,C…	C1qb,C1qc,C3ar1,Cd68,Clec7a,Cotl1,Cybb,Fcgr4,Fgr,Hck,Itgax,Itgb2,Lcp1,Lgals3,Lyz2,Mpeg1,Myo1f,Pld3,Sirpa,Slamf7,Slc11a1,Tlr13,Tnfrsf1b,Tyrobp,Unc93b1
cellular response to stimulus	9.75e-51	6	1500015O10Rik,Abca1,Abcb4,Abcc1,Abcg1,Abhd2,Abl2,Abr,Ackr2,Acod1,Actb,Actg1,Actr2,Actr3,Acvr1b,Adam10,Adam17,Adam8,Adam9,Adamts12,Adamts7,Adap2,Adgrd1,Adgre1,Adgrg3,Adgrg6,Adgrl1,Ahr,Aif1,Aim2,Akap12,Akr1a1,Akr1b8,Aldh3b1,Alox5ap,Ank2,Anxa1,Anxa4,Apbb1ip,Aph1c,Apobec1,Apod,Apoe,Aprt,Aqp5,Arap1,Arhgap11a,Arhgap17,Arhgap19,Arhgap22,Arhgap25,Arhgap30,Arhgap31,Arhgdia,Arhgdib,Arhgef2,Arhgef5,Arhgef9,…	No common gene
positive regulation of response to stimulus	1.34e-50	5	Abl2,Ace,Acod1,Actg1,Actr2,Acvr1b,Adam10,Adam17,Adam8,Adam9,Afap1l2,Aif1,Aim2,Akap12,Aldh1a3,Alox5ap,Anxa1,Arrb1,Arrb2,Atf3,Atp6ap1,Atp6ap2,Atp6v0c,B2m,Baiap2,Bak1,Bcl2l11,Bdnf,Bid,Bok,Btk,C1qa,C1qb,C1qc,C1qtnf1,C1qtnf3,C1ra,C1s1,C2,C2cd2l,C3,C3ar1,C4b,C5ar1,Cacna1d,Cadm1,Calr,Camk1d,Card9,Casp1,Casp4,Casp8,Cblb,Ccbe1,Ccl11,Ccl12,Ccl19,Ccl2,Ccl21c,Ccl3,Ccl4,Ccl6,Ccl7,Ccl8,Ccl9,Ccr1,Ccr2,Ccr5,Cd14…	Nfam1
regulation of cellular process	1.53e-48	6	1500015O10Rik,3110043O21Rik,5031414D18Rik,Abca1,Abcb4,Abcc1,Abcg1,Abhd14b,Abhd2,Abi3,Abl2,Abr,Acan,Ace,Acer3,Ackr2,Acod1,Acp5,Acsl4,Acta2,Actb,Actg1,Actn1,Actr2,Actr3,Acvr1b,Adam10,Adam17,Adam8,Adam9,Adamts1,Adamts12,Adamts7,Adamtsl2,Adap2,Adar,Adgrd1,Adgre1,Adgrg3,Adgrg6,Adgrl1,Afap1l2,Aff3,Ahr,Aif1,Aim2,Akap12,Aldh1a3,Aldh3a1,Angptl7,Ank2,Ankrd13b,Antxr1,Anxa1,Anxa2,Anxa3,Anxa4,Anxa8,Apbb1ip,Ap…	No common gene
positive regulation of immune system process	2.0299999999999998e-48	4	Acod1,Acvr1b,Adam10,Adam17,Adam8,Aif1,Aim2,Anxa1,Atp6ap1,B2m,Bst1,Btk,C1qa,C1qb,C1qc,C1ra,C2,C3,C3ar1,C4b,C5ar1,Cadm1,Calr,Camk1d,Card9,Casp8,Cblb,Ccl12,Ccl19,Ccl2,Ccl3,Ccl4,Ccl7,Ccr1,Ccr2,Cd244,Cd276,Cd300a,Cd300lb,Cd37,Cd38,Cd40,Cd44,Cd47,Cd74,Cd80,Cd83,Cd84,Cd86,Cdkn1a,Cfb,Cfd,Cfh,Cfi,Cfp,Clec4d,Clec7a,Cmklr1,Cmtm3,Crlf2,Csf1r,Ctsc,Cx3cl1,Cx3cr1,Cxcl1,Cxcl12,Cxcl13,Dhx58,Edn1,Enpp3,Ereg,F2rl1,…	C1qb,C1qc,C3ar1,Cd300lb,Clec7a,Fgr,Itgb2,Lgals3,Lgmn,Nfam1,Sirpa,Slc11a1,Tyrobp
defense response to other organism	3.5799999999999996e-48	4	Acod1,Acp5,Actg1,Actr2,Actr3,Adam17,Adamts4,Adar,Aif1,Aim2,Anxa1,Anxa3,Apobec1,Ass1,B2m,Batf,Bcl3,Bst2,Btk,C1qa,C1qb,C1qc,C1ra,C2,C3,C4b,C5ar1,Capg,Card9,Casp1,Casp4,Ccl12,Ccl19,Ccl2,Ccl21c,Ccl3,Ccl4,Ccl6,Ccl7,Ccl8,Ccl9,Cd14,Cd180,Cd244,Cd37,Cd40,Cd47,Cd84,Cd86,Cfb,Cfd,Cfh,Cfi,Cfp,Ciita,Clec4d,Clec4e,Clec4n,Clec5a,Clec7a,Cotl1,Csf1r,Cx3cl1,Cx3cr1,Cxcl13,Cxcl16,Cyba,Cybb,Dhx58,Edn1,Elf4,Epha2,Evl,…	C1qb,C1qc,Clec7a,Cotl1,Cybb,Fgr,Hck,Itgax,Lgals3,Lyz2,Mpeg1,Myo1f,Pld3,Sirpa,Slamf7,Slc11a1,Tlr13,Unc93b1
regulation of cytokine production	1.4700000000000002e-47	4	Abl2,Acod1,Acp5,Adam17,Adam8,Afap1l2,Aif1,Aim2,Anxa1,Anxa4,Apod,Arrb1,Arrb2,Atp2b1,Atp6ap2,B2m,Bcl3,Bst2,Btk,C3,C3ar1,C5ar1,Cadm1,Card9,Casp1,Casp4,Casp8,Ccbe1,Ccl19,Ccl2,Ccl3,Ccl4,Ccr2,Ccr5,Cd14,Cd200r1,Cd244,Cd276,Cd300c2,Cd300ld,Cd40,Cd47,Cd74,Cd83,Cd84,Clec4e,Clec4n,Clec5a,Clec7a,Clu,Cmklr1,Crlf2,Csf1r,Csk,Cx3cl1,Cx3cr1,Cxcl5,Cyba,Cybb,Dhx58,Epha2,Ereg,F2r,F2rl1,Fam49b,Fbln1,Fcer1g,Fcgr2b,Fcg…	C3ar1,Cd300c2,Clec7a,Cybb,Fgr,Nfam1,Pld3,Sirpa,Slc11a1,Tnfrsf1b,Tyrobp,Unc93b1
response to chemical	6.73e-47	5	Abca1,Abcb4,Abcg1,Abhd2,Abl2,Abr,Ace,Ackr2,Acod1,Acp2,Acp5,Acsl4,Actb,Actg1,Actr2,Actr3,Acvr1b,Adam10,Adam17,Adam8,Adam9,Adamts12,Adamts7,Adar,Aff3,Ahr,Aif1,Aim2,Akap12,Akr1a1,Akr1b8,Alcam,Aldh3a1,Aldh3b1,Alox5ap,Anxa1,Anxa2,Anxa3,Apbb2,Apobec1,Apod,Aprt,Aqp5,Arap1,Arhgdia,Arid5b,Arnt2,Arpc1b,Arpc2,Arpc3,Arrb1,Arrb2,Asah1,Ass1,Atf3,Atp13a2,Atp2b1,Atp6ap1,Atp6v0d1,Atp6v1a,B2m,B3gnt2,Bace1,Bach1,Ba…	Cybb
response to organic substance	6.4e-46	5	Abca1,Abcb4,Abcg1,Abhd2,Abl2,Abr,Ace,Ackr2,Acod1,Acp2,Acp5,Acsl4,Actb,Actg1,Actr2,Actr3,Acvr1b,Adam10,Adam17,Adam9,Adamts12,Adamts7,Adar,Aff3,Ahr,Aif1,Aim2,Akap12,Akr1a1,Akr1b8,Aldh3a1,Anxa1,Anxa2,Anxa3,Apobec1,Aprt,Arap1,Arhgdia,Arid5b,Arnt2,Arpc1b,Arpc2,Arpc3,Arrb2,Asah1,Ass1,Atf3,Atp2b1,B2m,B3gnt2,Bace1,Baiap2,Bak1,Bcl2l11,Bdnf,Bex1,Bid,Bst2,Btk,C5ar1,Calr,Capg,Card14,Card9,Casp1,Casp4,Casp8,C…	Cybb
signaling	9.19e-46	5	1500015O10Rik,Abca1,Abhd2,Abl2,Abr,Ackr2,Acvr1b,Adam10,Adam17,Adam9,Adap2,Adgrd1,Adgre1,Adgrg3,Adgrg6,Adgrl1,Ahr,Aif1,Aim2,Ank2,Anxa1,Anxa4,Apbb1ip,Aph1c,Apoe,Arap1,Arhgap11a,Arhgap17,Arhgap19,Arhgap22,Arhgap25,Arhgap30,Arhgap31,Arhgdia,Arhgdib,Arhgef2,Arhgef5,Arhgef9,Arnt2,Arpc2,Arrb1,Arrb2,Atf3,Atrnl1,Baiap2,Bak1,Bambi,Batf,Bbs4,Bcl2l11,Bcl3,Bdnf,Bex1,Bid,Blnk,Bmp1,Bmpr1a,Bmpr1b,Bok,Btk,C3,C3ar…	No common gene
signal transduction	2.9299999999999997e-45	5	1500015O10Rik,Abca1,Abhd2,Abl2,Abr,Ackr2,Acvr1b,Adam10,Adam17,Adam9,Adap2,Adgrd1,Adgre1,Adgrg3,Adgrg6,Adgrl1,Ahr,Aif1,Aim2,Ank2,Anxa1,Anxa4,Apbb1ip,Aph1c,Apoe,Arap1,Arhgap11a,Arhgap17,Arhgap19,Arhgap22,Arhgap25,Arhgap30,Arhgap31,Arhgdia,Arhgdib,Arhgef2,Arhgef5,Arhgef9,Arnt2,Arpc2,Arrb1,Arrb2,Atf3,Atrnl1,Baiap2,Bak1,Bambi,Batf,Bbs4,Bcl2l11,Bcl3,Bdnf,Bex1,Bid,Blnk,Bmp1,Bmpr1a,Bmpr1b,Bok,Btk,C3,C3ar…	No common gene
cell communication	5.5e-45	5	1500015O10Rik,Abca1,Abhd2,Abl2,Abr,Ackr2,Acvr1b,Adam10,Adam17,Adam9,Adap2,Adgrd1,Adgre1,Adgrg3,Adgrg6,Adgrl1,Ahr,Aif1,Aim2,Ank2,Anxa1,Anxa4,Apbb1ip,Aph1c,Apoe,Arap1,Arhgap11a,Arhgap17,Arhgap19,Arhgap22,Arhgap25,Arhgap30,Arhgap31,Arhgdia,Arhgdib,Arhgef2,Arhgef5,Arhgef9,Arnt2,Arpc2,Arrb1,Arrb2,Atf3,Atp2b1,Atrnl1,Baiap2,Bak1,Bambi,Batf,Bbs4,Bcl2l11,Bcl3,Bdnf,Bex1,Bid,Blnk,Bmp1,Bmpr1a,Bmpr1b,Bok,Brip…	No common gene
positive regulation of biological process	6.78e-45	6	1500015O10Rik,3110043O21Rik,Abca1,Abcb4,Abcc1,Abcg1,Abhd14b,Abl2,Abr,Ace,Acer3,Acod1,Acsl4,Acta2,Actg1,Actg2,Actn1,Actr2,Actr3,Acvr1b,Adam10,Adam17,Adam8,Adam9,Adamts1,Adar,Adgrl1,Afap1l2,Ahr,Aif1,Aim2,Akap12,Aldh1a3,Aldh3a1,Alox5ap,Ank2,Antxr1,Anxa1,Anxa2,Anxa3,Apbb1ip,Apbb2,Apobec1,Apoe,Arap1,Arhgef2,Arhgef5,Arid3a,Arid5b,Armcx3,Arnt2,Arpc1b,Arpc2,Arpc3,Arpc4,Arpc5,Arrb1,Arrb2,Asph,Ass1,Atf3,At…	No common gene
regulation of multicellular organismal process	3.34e-43	6	1500015O10Rik,Abca1,Abl2,Abr,Ace,Acod1,Acp5,Actr2,Actr3,Acvr1b,Adam10,Adam17,Adam8,Adam9,Adamts1,Adamts12,Adamts7,Adgrl1,Afap1l2,Ahr,Aif1,Aim2,Akap12,Angptl7,Ank2,Anpep,Anxa1,Anxa2,Anxa3,Anxa4,Apod,Apoe,Arhgdib,Arhgef2,Arhgef9,Arrb1,Arrb2,Atp1b2,Atp2b1,Atp2b4,Atp6ap1,Atp6ap2,B2m,B4galt1,B4galt5,Baiap2,Bambi,Bbs4,Bcl2l11,Bcl3,Bdnf,Bex1,Bmp1,Bmpr1a,Bmpr1b,Bst2,Btk,C1qc,C1qtnf1,C1qtnf3,C3,C3ar1,C5ar…	No common gene
innate immune response	4.9099999999999996e-42	4	Acod1,Actg1,Actr2,Actr3,Adar,Aif1,Aim2,Anxa1,Ass1,B2m,Bst2,Btk,C1qa,C1qb,C1qc,C1ra,C2,C3,C4b,Capg,Card9,Casp1,Casp4,Ccl12,Ccl19,Ccl2,Ccl21c,Ccl3,Ccl4,Ccl6,Ccl7,Ccl8,Ccl9,Cd14,Cd180,Cd244,Cd40,Cd47,Cd84,Cfb,Cfd,Cfh,Cfi,Cfp,Ciita,Clec4d,Clec4e,Clec4n,Clec5a,Clec7a,Csf1r,Cx3cl1,Cx3cr1,Cxcl16,Cyba,Cybb,Dhx58,Edn1,Elf4,Evl,F2rl1,Fcer1g,Fcgr1,Fgr,Gsn,H2-Aa,H2-Ab1,Havcr2,Hck,Ifit1,Ifitm1,Ifitm3,Il1rl2,I…	C1qb,C1qc,Clec7a,Cybb,Fgr,Hck,Lgals3,Mpeg1,Pld3,Sirpa,Slamf7,Slc11a1,Tlr13,Unc93b1
cellular response to chemical stimulus	3.03e-41	5	Abca1,Abcb4,Abhd2,Abl2,Ackr2,Acod1,Actb,Actg1,Actr2,Actr3,Acvr1b,Adam8,Adam9,Adamts12,Adamts7,Ahr,Aif1,Aim2,Akap12,Akr1a1,Akr1b8,Aldh3b1,Alox5ap,Anxa1,Apobec1,Aprt,Aqp5,Arap1,Arhgdia,Arid5b,Arpc2,Arpc3,Arrb2,Asah1,Ass1,Atf3,Atp13a2,Atp2b1,Atp6ap1,Atp6v0d1,Atp6v1a,B2m,B3gnt2,Bace1,Bach1,Baiap2,Bcl2l11,Bdnf,Bex1,Bin2,Btk,C5ar1,Calr,Capg,Card14,Casp1,Casp4,Ccl11,Ccl12,Ccl19,Ccl2,Ccl21c,Ccl3,Ccl4,Ccl…	Cybb
regulation of response to external stimulus	1.4e-40	5	Abhd12,Abr,Ace,Acod1,Acp5,Adam10,Adam17,Adam8,Adamts12,Adar,Aif1,Aim2,Alox5ap,Anxa1,Anxa2,Aoah,Apod,Arrb2,Bace1,Bst1,Btk,C1qtnf1,C1qtnf3,C3,C3ar1,C5ar1,Cadm1,Calr,Camk1d,Card9,Casp1,Casp4,Ccl12,Ccl19,Ccl2,Ccl3,Ccl4,Ccl7,Ccr1,Ccr2,Ccr5,Cd109,Cd180,Cd276,Cd37,Cd44,Cd47,Cd74,Cd84,Cd9,Clec2d,Clec7a,Cmklr1,Cnr2,Coro1b,Ctla2a,Ctsc,Ctss,Cx3cl1,Cx3cr1,Cxcl1,Cxcl12,Cxcl13,Cxcl5,Cxcr3,Cxcr4,Cyba,Daglb,Dbn1…	No common gene
regulation of immune response	4.9199999999999996e-40	4	Abr,Acod1,Adam8,Adar,Aim2,Anxa1,Arrb2,B2m,Bst2,Btk,C1qa,C1qb,C1qc,C1ra,C2,C3,C3ar1,C4b,C5ar1,Cadm1,Card9,Cblb,Ccl19,Ccr1,Ccr2,Cd22,Cd276,Cd300a,Cd37,Cd38,Cd40,Cd44,Cd47,Cd48,Cd5l,Cd74,Cd84,Cfb,Cfd,Cfh,Cfi,Cfp,Clec12a,Clec2d,Clec4d,Clec4e,Clec7a,Cmklr1,Cmtm3,Col3a1,Csk,Ctsh,Dhx58,Dnase2a,Ecm1,Enpp3,Ereg,F2rl1,Fam49b,Fcer1g,Fcgr1,Fcgr2b,Fcgr3,Fcgr4,Fes,Fgl1,Fgr,Fyb,Gab2,Gpx1,Grn,H2-Ab1,H2-D1,H2-DMa…	C1qb,C1qc,C3ar1,Clec7a,Fcgr4,Fgr,Itgb2,Lgals3,Myo1f,Nfam1,Slc11a1,Tnfrsf1b
positive regulation of cellular process	4.29e-39	6	1500015O10Rik,3110043O21Rik,Abca1,Abcb4,Abcc1,Abcg1,Abhd14b,Abl2,Abr,Ace,Acer3,Acod1,Acsl4,Acta2,Actg1,Actn1,Actr2,Actr3,Acvr1b,Adam10,Adam17,Adam8,Adam9,Adamts1,Adgrl1,Afap1l2,Ahr,Aif1,Aim2,Akap12,Aldh1a3,Aldh3a1,Ank2,Antxr1,Anxa1,Anxa2,Anxa3,Apbb1ip,Apbb2,Apobec1,Apoe,Arap1,Arhgef2,Arhgef5,Arid3a,Arid5b,Armcx3,Arnt2,Arpc1b,Arpc2,Arpc3,Arpc4,Arpc5,Arrb1,Arrb2,Asph,Ass1,Atf3,Atp13a2,Atp1b2,Atp2b4…	No common gene
cell activation	1.7e-38	4	Abl2,Adam10,Adam17,Adam9,Adgrg3,Ahr,Aif1,Anxa1,Anxa3,Apbb1ip,B2m,Bak1,Batf,Batf3,Bcl3,Blnk,Btk,C1qa,C5ar1,Casp1,Cblb,Ccl19,Ccl3,Cd180,Cd22,Cd244,Cd276,Cd300a,Cd40,Cd44,Cd48,Cd74,Cd86,Cdk6,Cfh,Clec4d,Clec4e,Clec7a,Clu,Ctps,Cx3cl1,Cx3cr1,Cxcl12,Cxcl5,Cxcr4,Dll4,Dock2,Elf4,Enpp3,Entpd2,Evl,F2r,F2rl1,Fcer1g,Fcgr3,Fcgr4,Fermt3,Fn1,Gba,Gna13,Grn,H2-Ab1,H2-DMa,H2-T23,Havcr2,Hhex,Icam1,Id2,Igf1,Il1b,Il33…	Clec7a,Fcgr4,Itgb2,Lcp1,Myo1f,Nfam1,Pirb,Slc11a1,Spi1,Tyrobp
response to cytokine	1.04e-37	4	Ackr2,Acod1,Acp5,Acsl4,Actg1,Actr2,Actr3,Adam10,Adam9,Adamts7,Adar,Aff3,Aif1,Aim2,Anxa1,Asah1,Ass1,B3gnt2,Bst2,Btk,Capg,Card14,Casp1,Casp8,Ccl12,Ccl19,Ccl2,Ccl21c,Ccl3,Ccl4,Ccl6,Ccl7,Ccl8,Ccl9,Ccr1,Ccr2,Ccr5,Cd14,Cd300lf,Cd38,Cd40,Cd44,Cd47,Cd74,Cfh,Cfl1,Chil1,Ciita,Col1a1,Col3a1,Crlf1,Crlf2,Csf1r,Csf2ra,Csf2rb,Csf2rb2,Csf3r,Cx3cl1,Cx3cr1,Cxcl1,Cxcl12,Cxcl13,Cxcl16,Cxcl2,Cxcl5,Cxcr3,Cxcr4,Cyba,Db…	Csf2rb2,Gpr35,Laptm5,Pirb,Sirpa,Slc11a1,Spi1,Tnfrsf1b
cellular response to organic substance	4.41e-37	5	Abca1,Abcb4,Abhd2,Abl2,Ackr2,Acod1,Actb,Actg1,Actr2,Actr3,Acvr1b,Adam9,Adamts12,Adamts7,Ahr,Aif1,Aim2,Akap12,Anxa1,Apobec1,Aprt,Arap1,Arhgdia,Arid5b,Arpc2,Arpc3,Arrb2,Asah1,Ass1,Atf3,Atp2b1,B2m,B3gnt2,Bace1,Baiap2,Bcl2l11,Bdnf,Bex1,Btk,Calr,Capg,Card14,Casp1,Casp4,Ccl11,Ccl12,Ccl19,Ccl2,Ccl21c,Ccl3,Ccl4,Ccl6,Ccl7,Ccl8,Ccl9,Ccnd1,Ccr1,Ccr2,Ccr5,Cd14,Cd180,Cd300lb,Cd300lf,Cd40,Cd44,Cd47,Cd68,Cd74,C…	Cybb
regulation of cell motility	3.75e-36	3	Abcc1,Abhd2,Abi3,Abr,Acan,Acta2,Actg1,Actr3,Acvr1b,Adam10,Adam17,Adam8,Adam9,Adgrg3,Aif1,Anxa1,Anxa3,Apod,Apoe,Arhgdia,Arhgdib,Arhgef2,Arpc2,Atp1b2,Atp2b4,Bbs4,Bex4,Bmpr1a,Bst1,Bst2,C3ar1,C5ar1,Calr,Camk1d,Ccl12,Ccl19,Ccl2,Ccl3,Ccl4,Ccl7,Ccr1,Ccr2,Ccr5,Cd200,Cd200r1,Cd300a,Cd40,Cd63,Cd74,Cd9,Cemip,Cfl1,Clec7a,Cln3,Cmklr1,Cnn2,Col1a1,Col3a1,Coro1b,Coro1c,Csf1r,Ctsh,Cx3cl1,Cx3cr1,Cxcl12,Cxcl13,Cxcl…	No common gene
regulation of cell migration	4.28e-36	6	Abcc1,Abhd2,Abi3,Abr,Acan,Ace,Acta2,Actg1,Actr3,Acvr1b,Adam10,Adam17,Adam8,Adam9,Adamts1,Adgrg3,Aif1,Akap12,Anxa1,Anxa3,Apod,Apoe,Arhgdia,Arhgdib,Arhgef2,Arpc2,Atp1b2,Atp2b4,Bex4,Bmpr1a,Bst1,Bst2,C3ar1,C5ar1,Calr,Camk1d,Ccbe1,Ccl11,Ccl12,Ccl19,Ccl2,Ccl3,Ccl4,Ccl7,Ccr1,Ccr2,Ccr5,Cd200,Cd200r1,Cd300a,Cd40,Cd63,Cd74,Cd9,Cemip,Clec7a,Cln3,Cmklr1,Cnn2,Col1a1,Col3a1,Coro1b,Coro1c,Csf1r,Ctsh,Cx3cl1,Cx3c…	No common gene
positive regulation of cytokine production	5.11e-36	4	Abl2,Adam17,Adam8,Afap1l2,Aif1,Aim2,Anxa1,Atp6ap2,B2m,Bcl3,C3,C3ar1,C5ar1,Cadm1,Card9,Casp1,Casp4,Casp8,Ccbe1,Ccl19,Ccl2,Ccl3,Ccl4,Ccr2,Ccr5,Cd14,Cd244,Cd276,Cd300c2,Cd40,Cd74,Cd83,Cd84,Clec4e,Clec4n,Clec5a,Clec7a,Clu,Crlf2,Csf1r,Cx3cl1,Cyba,Cybb,Dhx58,Ereg,F2r,F2rl1,Fam49b,Fcer1g,Fcgr3,Fgr,Furin,Gpsm3,H2-T23,Havcr2,Heg1,Hgf,Hif1a,Hpse,Htr2b,Ifi204,Ifi205,Il12rb2,Il1a,Il1b,Il1rl2,Il33,Il4ra,Il6,I…	C3ar1,Cd300c2,Clec7a,Cybb,Fgr,Nfam1,Slc11a1,Tyrobp,Unc93b1
regulation of biological quality	1.7700000000000002e-35	5	1500015O10Rik,5430427O19Rik,Abca1,Abcb4,Abcc1,Abcg1,Abl2,Abr,Ace,Ackr2,Acox3,Acp5,Acsl4,Acta2,Actr2,Actr3,Acvr1b,Adam10,Adam17,Adam8,Adar,Adgrl1,Ahr,Akap12,Akr1b8,Aldh1a3,Ank2,Anpep,Anxa1,Anxa2,Anxa8,Apbb2,Apobec1,Apoe,Aprt,Aqp5,Arap1,Arhgap22,Arhgdia,Arhgef9,Arpc1b,Arpc2,Arpc3,Arpc4,Arpc5,Arrb1,Asph,Atox1,Atp11a,Atp13a2,Atp1b2,Atp2b1,Atp2b4,Atp6ap1,Atp6ap2,Atp6v0a1,Atp6v0c,Atp6v0d1,Atp6v0d2,Atp6…	No common gene
immune effector process	1.7700000000000002e-35	4	Ace,Acod1,Adar,Anxa3,Apbb1ip,Apobec1,Batf,Bcl3,Bst2,Btk,C1qa,C1qb,C1qc,C1ra,C2,C3,C4b,Card9,Ccl3,Cd180,Cd244,Cd300a,Cd300lb,Cd40,Cd47,Cd74,Cd86,Cfb,Cfd,Cfh,Cfi,Cfp,Clec4d,Clec4e,Clec7a,Clu,Crlf2,Ctsc,Ctsh,Cx3cr1,Dhx58,Dock2,Enpp3,F2rl1,Fcer1g,Fcgr1,Fcgr2b,Fcgr3,Gba,Grn,H2-Ab1,H2-DMa,Havcr2,Icam1,Ifit1,Ifitm1,Ifitm3,Il10rb,Il33,Il4ra,Il6,Inpp5d,Irak4,Irf5,Irf7,Itgax,Lat2,Lbp,Lcp1,Lfng,Lrp1,Ly9,Lyn…	C1qb,C1qc,Cd300lb,Clec7a,Itgax,Lcp1,Myo1f,Pirb,Slc11a1,Tyrobp,Unc93b1
localization	4.16e-35	5	1500015O10Rik,3110043O21Rik,5031414D18Rik,AA467197,Abca1,Abca8a,Abca9,Abcb4,Abcc1,Abcc3,Abcg1,Abl2,Ace,Ackr2,Acsl4,Actb,Actg1,Actr2,Actr3,Adam10,Adam17,Adam8,Adam9,Adar,Aif1,Ank2,Antxr1,Anxa1,Anxa2,Anxa3,Anxa8,Ap1s2,Ap2s1,Apbb2,Apobec1,Apobr,Apod,Apoe,Aprt,Aqp5,Arf2,Arfgap3,Arhgap17,Arhgap25,Arhgef2,Arhgef5,Arhgef9,Arl11,Arl4c,Arl8a,Armcx3,Arpc5,Arrb1,Arrb2,Asph,Astn2,Atox1,Atp11a,Atp13a2,Atp1b2,…	No common gene
positive regulation of multicellular organismal process	4.16e-35	6	1500015O10Rik,Abca1,Abl2,Ace,Actr2,Actr3,Acvr1b,Adam17,Adam8,Adam9,Adamts1,Adgrl1,Afap1l2,Aif1,Aim2,Akap12,Anxa1,Anxa2,Anxa3,Apoe,Arhgef2,Arrb2,Atp1b2,Atp2b1,Atp6ap1,Atp6ap2,B2m,B4galt1,B4galt5,Baiap2,Bambi,Bbs4,Bcl3,Bdnf,Bex1,Bmp1,Bmpr1a,Bmpr1b,C1qtnf1,C1qtnf3,C3,C3ar1,C5ar1,Cadm1,Calr,Camk1,Camk1d,Card9,Casp1,Casp4,Casp8,Cblb,Ccbe1,Ccl11,Ccl19,Ccl2,Ccl3,Ccl4,Ccnd1,Ccr1,Ccr2,Ccr5,Cd14,Cd200,Cd24…	No common gene
regulation of cellular component movement	1.6299999999999999e-34	4	Abcc1,Abhd2,Abi3,Abr,Acan,Ace,Acta2,Actg1,Actn1,Actr3,Acvr1b,Adam10,Adam17,Adam8,Adam9,Adgrg3,Aif1,Ank2,Anxa1,Anxa3,Apod,Apoe,Arap1,Arhgdia,Arhgdib,Arhgef2,Arpc2,Atp1b2,Atp2b4,B4galt1,Bbs4,Bex4,Bmpr1a,Bst1,Bst2,C3ar1,C5ar1,Cacna1c,Calr,Camk1d,Cav3,Ccbe1,Ccl12,Ccl19,Ccl2,Ccl3,Ccl4,Ccl7,Ccr1,Ccr2,Ccr5,Cd200,Cd200r1,Cd300a,Cd40,Cd63,Cd74,Cd9,Cemip,Cfl1,Clec7a,Cln3,Cmklr1,Cnn2,Col1a1,Col3a1,Coro1b,Co…	No common gene
regulation of locomotion	2.2e-34	2	Abhd2,Abi3,Abr,Acan,Ace,Actg1,Actr3,Acvr1b,Adam10,Adam17,Adam8,Adam9,Adgrg3,Aif1,Anxa1,Apod,Arhgdia,Arhgdib,Bst1,Bst2,C3ar1,C5ar1,Calr,Camk1d,Ccbe1,Ccl12,Ccl19,Ccl2,Ccl3,Ccl4,Ccl7,Ccr1,Ccr2,Ccr5,Cd200r1,Cd300a,Cd40,Cd63,Cd74,Cemip,Cfl1,Clec7a,Cln3,Cmklr1,Col1a1,Col3a1,Coro1b,Csf1r,Ctsh,Cx3cl1,Cx3cr1,Cxcl12,Cxcl13,Cxcl16,Cxcr3,Cxcr4,Dab2,Dbn1,Dcn,Diaph1,Dll4,Edn1,Epha2,Evl,F2r,F2rl1,F3,F7,Fam110c,…	Anxa1,C3ar1,Ccl19,Cd300a,Clec7a,Cmklr1,Col1a1,Col3a1,Csf1r,Ctsh,Fgr,Icam1,Itgax,Lbp,Lgals3,Lgmn,Lrp1,Mgat5,Mmp2,Myo1f,Nckap1l,Pdpn,Plvap,Ptafr,Sdc3,Sele,Selp,Sfrp1,Slamf8,Tlr2,Wisp1
regulation of localization	2.42e-34	6	1500015O10Rik,Abca1,Abcb4,Abcc1,Abcg1,Abhd2,Abi3,Abr,Acan,Ace,Acsl4,Acta2,Actb,Actg1,Actn1,Actr3,Acvr1b,Adam10,Adam17,Adam8,Adam9,Adamts1,Adgrg3,Ahr,Aif1,Akap12,Ank2,Ankrd13b,Anpep,Anxa1,Anxa2,Anxa3,Apod,Apoe,Arap1,Arhgdia,Arhgdib,Arhgef2,Arhgef5,Arpc2,Arrb1,Arrb2,Asph,Astn2,Atp13a2,Atp1b2,Atp2b1,Atp2b4,Atp6ap1,B2m,B4galt1,Bace1,Bak1,Bbs4,Bex4,Bmpr1a,Bok,Bst1,Bst2,C1qtnf1,C1qtnf2,C1qtnf3,C2,C2cd2…	No common gene
leukocyte activation	4.1899999999999995e-34	4	Abl2,Adam10,Adam17,Adam9,Adgrg3,Ahr,Aif1,Anxa1,Anxa3,Apbb1ip,B2m,Bak1,Batf,Batf3,Bcl3,Blnk,Btk,C1qa,C5ar1,Casp1,Cblb,Ccl19,Ccl3,Cd180,Cd22,Cd244,Cd276,Cd300a,Cd40,Cd44,Cd48,Cd74,Cd86,Cdk6,Clec4d,Clec4e,Clec7a,Clu,Ctps,Cx3cl1,Cx3cr1,Cxcl12,Cxcl5,Cxcr4,Dll4,Dock2,Elf4,Enpp3,F2rl1,Fcer1g,Fcgr3,Fcgr4,Gba,Grn,H2-Ab1,H2-DMa,H2-T23,Havcr2,Hhex,Icam1,Id2,Il33,Il6,Il7r,Itgam,Itgav,Itgb2,Jak3,Lat2,Lbp,Lcp1…	Clec7a,Fcgr4,Itgb2,Lcp1,Myo1f,Nfam1,Pirb,Slc11a1,Spi1,Tyrobp
regulation of response to stress	1.82e-33	4	Abhd12,Abr,Ace,Acod1,Acp5,Actg1,Actr2,Adam17,Adam8,Adar,Aim2,Alox5ap,Anxa1,Anxa2,Aoah,Apod,Arrb2,B2m,Bak1,Bid,Bok,Bst1,Btk,C1qtnf1,C3,Cadm1,Card9,Casp1,Casp4,Ccl19,Ccl2,Ccl3,Ccr1,Ccr2,Ccr5,Cd109,Cd276,Cd37,Cd44,Cd47,Cd74,Cd9,Cdk6,Clec2d,Clec7a,Cln3,Clu,Cnr2,Creb3l1,Ctgf,Ctla2a,Ctsc,Ctss,Cx3cl1,Cx3cr1,Cxcl1,Cxcl12,Cxcl5,Cxcr4,Cyba,Dab2,Daglb,Ddah1,Dhx58,Edem1,Edem2,Edn1,Enpp3,Ephb2,Ereg,Ern1,Erp29…	Clec7a,Fgr,Hk3,Myo1f,Pik3ap1,Pld3,Sirpa,Tnfrsf1b
positive regulation of signaling	3.52e-33	6	1500015O10Rik,Abl2,Acsl4,Acta2,Acvr1b,Adam17,Adam8,Adam9,Afap1l2,Akap12,Aldh1a3,Anxa2,Apoe,Arap1,Arhgef5,Arrb1,Arrb2,Atf3,Atp6ap1,Atp6ap2,Atp6v0c,Baiap2,Bak1,Bambi,Bcl2l11,Bdnf,Bid,Bmpr1a,Bmpr1b,Bok,C1qtnf1,C1qtnf2,C1qtnf3,C2cd2l,C3,C5ar1,Cacna1d,Cacnb2,Cadm1,Calr,Camk2n1,Card9,Casp1,Casp4,Casp8,Ccbe1,Ccl11,Ccl12,Ccl19,Ccl2,Ccl21c,Ccl3,Ccl4,Ccl6,Ccl7,Ccl8,Ccl9,Ccr1,Ccr2,Cd14,Cd180,Cd300c2,Cd300lf…	No common gene
regulation of cell activation	4.37e-33	3	Abr,Adam8,Ahr,Aif1,Anxa1,Bst1,Btk,C1qtnf1,Cblb,Ccl19,Ccl2,Ccr2,Cd209a,Cd22,Cd244,Cd276,Cd300a,Cd300lb,Cd300lf,Cd37,Cd38,Cd40,Cd44,Cd47,Cd74,Cd80,Cd83,Cd84,Cd86,Cd9,Cdkn1a,Clec4d,Clec7a,Cnr2,Crlf2,Csk,Ctgf,Ctla2a,Ctsc,Cx3cl1,Enpp3,F2rl1,Fam49b,Fcer1g,Fcgr2b,Fes,Fgl1,Fgr,Gab2,Gpnmb,Gpr137b,Grn,Gsn,H2-Aa,H2-Ab1,H2-DMa,H2-T23,Havcr2,Hmox1,Hps1,Id2,Igf1,Igfbp2,Il1b,Il1rl2,Il33,Il4ra,Il6,Il7r,Inpp5d,It…	Anxa1,Cd300a,Cd300lb,Cd44,Cd84,Clec7a,Fcgr2b,Fgr,Itgb2,Lgals3,Nckap1l,Nfam1,Pdpn,Ptafr,Runx1,Selp,Sfrp1,Sirpa,Slamf7,Syk,Tnfrsf1b,Tyrobp,Vcam1
positive regulation of cell communication	3.35e-32	6	1500015O10Rik,Abl2,Acsl4,Acta2,Acvr1b,Adam17,Adam8,Adam9,Afap1l2,Akap12,Aldh1a3,Apoe,Arhgef5,Arrb1,Arrb2,Atf3,Atp6ap1,Atp6ap2,Atp6v0c,Baiap2,Bak1,Bambi,Bcl2l11,Bdnf,Bid,Bmpr1a,Bmpr1b,Bok,C1qtnf1,C1qtnf2,C1qtnf3,C2cd2l,C3,C5ar1,Cacna1d,Cacnb2,Cadm1,Calr,Camk2n1,Card9,Casp1,Casp4,Casp8,Ccbe1,Ccl11,Ccl12,Ccl19,Ccl2,Ccl21c,Ccl3,Ccl4,Ccl6,Ccl7,Ccl8,Ccl9,Ccr1,Ccr2,Cd14,Cd180,Cd300c2,Cd300lf,Cd38,Cd40,C…	No common gene
regulation of leukocyte activation	7.38e-32	4	Abr,Adam8,Ahr,Aif1,Anxa1,Bst1,Btk,Cblb,Ccl19,Ccl2,Ccr2,Cd209a,Cd22,Cd244,Cd276,Cd300a,Cd300lb,Cd300lf,Cd37,Cd38,Cd40,Cd44,Cd47,Cd74,Cd80,Cd83,Cd84,Cd86,Cdkn1a,Clec4d,Clec7a,Cnr2,Crlf2,Csk,Ctla2a,Ctsc,Cx3cl1,Enpp3,F2rl1,Fam49b,Fcer1g,Fcgr2b,Fes,Fgl1,Fgr,Gab2,Gpnmb,Gpr137b,Grn,Gsn,H2-Aa,H2-Ab1,H2-DMa,H2-T23,Havcr2,Hmox1,Hps1,Id2,Igf1,Igfbp2,Il1b,Il1rl2,Il33,Il4ra,Il6,Il7r,Inpp5d,Itgam,Itgb2,Jak3,La…	Cd300lb,Clec7a,Fgr,Itgb2,Lgals3,Nfam1,Sirpa,Slamf7,Tnfrsf1b,Tyrobp
cell surface receptor signaling pathway	1.03e-31	6	Abca1,Abl2,Ackr2,Acvr1b,Adam10,Adam17,Adam9,Adgrd1,Adgre1,Adgrg3,Adgrg6,Adgrl1,Aim2,Anxa1,Anxa4,Aph1c,Arap1,Arhgdia,Arid5b,Arrb2,Bak1,Bambi,Bbs4,Bcl2l11,Bdnf,Bex1,Bid,Blnk,Bmpr1a,Bmpr1b,Bok,C3,C3ar1,C5ar1,Card14,Casp8,Cblb,Ccl11,Ccl12,Ccl19,Ccl2,Ccl21c,Ccl3,Ccl4,Ccl6,Ccl7,Ccl8,Ccl9,Ccnd1,Ccr1,Ccr2,Ccr5,Cd14,Cd22,Cd276,Cd300lf,Cd38,Cd40,Cd44,Cd74,Cd80,Cd86,Cdh6,Cdk6,Cfd,Clec1b,Clec4d,Clec4e,Cln3,C…	No common gene
regulation of signaling	2.07e-31	5	1500015O10Rik,3110043O21Rik,Abca1,Abl2,Abr,Acod1,Acsl4,Acta2,Acvr1b,Adam10,Adam17,Adam8,Adam9,Adamts12,Adamtsl2,Adar,Adgrg3,Afap1l2,Akap12,Aldh1a3,Ank2,Anxa1,Anxa2,Apod,Apoe,Arap1,Arhgap17,Arhgap19,Arhgap25,Arhgdia,Arhgdib,Arhgef2,Arhgef25,Arhgef5,Arrb1,Arrb2,Asph,Atf3,Atp2b4,Atp6ap1,Atp6ap2,Atp6v0c,Bace1,Baiap2,Bak1,Bambi,Bcl2l11,Bcl3,Bdnf,Bicc1,Bid,Bmpr1a,Bmpr1b,Bok,Bst1,C1qtnf1,C1qtnf2,C1qtnf3…	No common gene
negative regulation of biological process	2.0800000000000002e-31	5	1500015O10Rik,3110043O21Rik,Abcc1,Abcg1,Abhd2,Abl2,Abr,Acan,Ace,Acod1,Acp5,Acsl4,Actb,Actn1,Actr3,Acvr1b,Adam10,Adam17,Adam8,Adamts1,Adamts12,Adamts7,Adamtsl2,Adar,Adgrg3,Ahr,Aif1,Aim2,Angptl7,Ankrd13b,Anpep,Antxr1,Anxa1,Anxa2,Anxa4,Anxa8,Aoah,Apbb2,Apobec1,Apod,Apoe,Arap1,Arhgap25,Arhgdia,Arhgdib,Arhgef2,Arid5b,Arnt2,Arrb1,Arrb2,Asah1,Asph,Ass1,Astn2,Atf3,Atox1,Atp1b2,Atp2b1,Atp2b4,Atp6v0c,B2m,B…	No common gene
response to bacterium	2.21e-31	4	AA467197,Abca1,Abr,Ace,Acod1,Acp5,Adam17,Adam9,Adamts4,Anxa3,Ass1,B2m,Baiap2,Bcl3,C3,C5ar1,Card9,Casp1,Ccdc80,Ccl12,Ccl2,Ccl3,Ccr5,Cd14,Cd180,Cd300lb,Cd40,Cd47,Cd52,Cd68,Cd80,Cd86,Cfd,Clec4d,Clec4e,Cnr2,Cx3cr1,Cxcl1,Cxcl13,Cxcl16,Cxcl2,Cxcl5,Cyp2e1,Dcn,Dhx58,Edn1,Epha2,F2r,Fam49b,Fcer1g,Fcgr1,Fcgr2b,Fcgr4,Fgr,Fuca2,Gas2l3,Gpc3,Gpx1,H2-K1,H2-T23,Havcr2,Hck,Ifi204,Ifi205,Ifit1,Il10ra,Il12rb2,Il18bp…	Cd300lb,Cd68,Fcgr4,Fgr,Hck,Lyz2,Mpeg1,Myo1f,Sirpa,Slc11a1,Tnfrsf1b
regulation of cell communication	1.0499999999999999e-30	5	1500015O10Rik,3110043O21Rik,Abca1,Abl2,Abr,Acod1,Acsl4,Acta2,Acvr1b,Adam10,Adam17,Adam8,Adam9,Adamts12,Adamtsl2,Adar,Adgrg3,Afap1l2,Akap12,Aldh1a3,Ank2,Anxa1,Apod,Apoe,Arhgap17,Arhgap19,Arhgap25,Arhgdia,Arhgdib,Arhgef2,Arhgef25,Arhgef5,Arrb1,Arrb2,Asph,Atf3,Atp2b4,Atp6ap1,Atp6ap2,Atp6v0c,Bace1,Baiap2,Bak1,Bambi,Bcl2l11,Bcl3,Bdnf,Bicc1,Bid,Bmpr1a,Bmpr1b,Bok,Bst1,C1qtnf1,C1qtnf2,C1qtnf3,C2cd2l,C3,C…	No common gene
regulation of signal transduction	4.36e-30	5	3110043O21Rik,Abca1,Abl2,Acod1,Acta2,Acvr1b,Adam10,Adam17,Adam8,Adam9,Adamts12,Adamtsl2,Adar,Adgrg3,Afap1l2,Akap12,Aldh1a3,Apod,Apoe,Arhgap17,Arhgap19,Arhgap25,Arhgdia,Arhgdib,Arhgef2,Arhgef25,Arhgef5,Arrb1,Arrb2,Asph,Atf3,Atp2b4,Atp6ap1,Atp6ap2,Atp6v0c,Baiap2,Bak1,Bambi,Bcl2l11,Bcl3,Bdnf,Bicc1,Bid,Bmpr1a,Bmpr1b,Bok,Bst1,C1qtnf1,C1qtnf2,C1qtnf3,C3,C5ar1,Calr,Camk2n1,Capzb,Card9,Casp1,Casp4,Casp8,…	No common gene
positive regulation of signal transduction	8.1e-30	4	Abl2,Acvr1b,Adam17,Adam8,Adam9,Afap1l2,Akap12,Aldh1a3,Arrb1,Arrb2,Atf3,Atp6ap1,Atp6ap2,Atp6v0c,Baiap2,Bak1,Bcl2l11,Bdnf,Bid,Bok,C1qtnf1,C1qtnf3,C3,C5ar1,Calr,Card9,Casp1,Casp4,Casp8,Ccbe1,Ccl11,Ccl12,Ccl19,Ccl2,Ccl21c,Ccl3,Ccl4,Ccl6,Ccl7,Ccl8,Ccl9,Ccr1,Cd14,Cd180,Cd300lf,Cd40,Cd44,Cd63,Cd74,Cd84,Cd86,Cfl1,Chil1,Chsy1,Clec4n,Clec7a,Clu,Cmtm3,Col1a1,Col3a1,Crlf1,Crlf2,Csf1r,Csk,Ctgf,Ctsc,Ctsh,Cx3cl…	Col3a1,Csf1r,Gdf6,Mgat5,Nfam1
cellular response to cytokine stimulus	9.760000000000001e-29	4	Ackr2,Acod1,Actg1,Actr2,Actr3,Adamts7,Aif1,Aim2,Asah1,Ass1,B3gnt2,Btk,Capg,Card14,Casp1,Ccl12,Ccl19,Ccl2,Ccl21c,Ccl3,Ccl4,Ccl6,Ccl7,Ccl8,Ccl9,Ccr1,Ccr2,Ccr5,Cd300lf,Cd40,Cd44,Cd47,Cd74,Cfl1,Chil1,Ciita,Col1a1,Crlf1,Crlf2,Csf1r,Csf2ra,Csf2rb,Csf2rb2,Csf3r,Cx3cl1,Cx3cr1,Cxcl1,Cxcl12,Cxcl13,Cxcl2,Cxcl5,Cxcr3,Cxcr4,Cyba,Dbn1,Dok1,Edn1,Entpd2,Eps8,Ereg,Etv3,Evl,F3,Fcer1g,Fn1,Gba,Gpr35,Gsn,H2-Ab1,Hcls1…	Csf2rb2,Gpr35,Laptm5,Pirb,Sirpa,Spi1,Tnfrsf1b
regulation of defense response	6.1499999999999986e-28	4	Abhd12,Abr,Ace,Acod1,Acp5,Adam8,Adar,Aim2,Alox5ap,Anxa1,Aoah,Apod,Arrb2,Bst1,Btk,C3,Cadm1,Card9,Casp1,Casp4,Ccl3,Ccr1,Ccr2,Ccr5,Cd276,Cd37,Cd44,Cd47,Cd74,Clec2d,Clec7a,Cnr2,Ctla2a,Ctsc,Ctss,Cx3cl1,Cx3cr1,Cxcl1,Cxcl5,Cyba,Daglb,Dhx58,Enpp3,Ereg,F2rl1,Fcer1g,Fcgr1,Fcgr2b,Fcgr3,Fgr,Gpsm3,Gpx1,Grn,H2-T23,Havcr2,Hgf,Htra1,Ifi204,Ifi205,Il1b,Il1r2,Il1rl2,Il33,Il6,Irf7,Itga2,Lacc1,Lamp1,Lbp,Lgals9,Lyn,M…	Clec7a,Fgr,Myo1f,Pik3ap1,Pld3,Sirpa,Tnfrsf1b
positive regulation of response to external stimulus	2.4800000000000003e-27	4	Ace,Acod1,Adam10,Adam17,Adam8,Aif1,Aim2,Alox5ap,Btk,C3,C3ar1,C5ar1,Cadm1,Calr,Camk1d,Card9,Ccl19,Ccl2,Ccl3,Ccl4,Ccl7,Ccr1,Ccr2,Ccr5,Cd180,Cd47,Cd74,Clec7a,Cmklr1,Ctsc,Ctss,Cx3cl1,Cxcl1,Cxcl12,Cxcl13,Cxcr3,Cxcr4,Cyba,Dhx58,Edn1,Ereg,F2rl1,F7,Fcer1g,Fcgr1,Fcgr3,Fn1,Gpsm3,Grn,H2-T23,Havcr2,Ifi204,Ifi205,Il1b,Il33,Il6,Irf7,Itga2,Lamp1,Lbp,Lgals9,Lgmn,Lrp1,Ly86,Mdk,Mmp12,Mmp2,Mmp8,Mnda,Myd88,Nckap1l,N…	C3ar1,Clec7a,Lgmn
system development	2.87e-26	5	1500015O10Rik,2510009E07Rik,3110043O21Rik,Abl2,Abr,Acan,Ace,Acer3,Acod1,Acp2,Acp5,Acsl4,Acta2,Actb,Actg1,Actg2,Actn1,Actr2,Actr3,Acvr1b,Adam10,Adam17,Adam8,Adamts1,Adamts2,Adamtsl2,Adap2,Adar,Adgrg3,Adgrg6,Ahr,Aif1,Alcam,Aldh1a3,Angptl2,Angptl7,Anpep,Antxr1,Anxa1,Anxa2,Anxa3,Anxa4,Ap1s2,Apbb2,Aph1c,Apod,Apoe,Aprt,Aqp5,Arhgap22,Arhgef2,Arid5b,Arl11,Arnt2,Arpc5,Arrb1,Arrb2,Asah1,Ass1,Astn2,Atf3,Atp…	No common gene
positive regulation of immune response	3.8e-26	4	Acod1,Adam8,Aim2,Anxa1,B2m,Btk,C1qa,C1qb,C1qc,C1ra,C2,C3,C3ar1,C4b,C5ar1,Cadm1,Card9,Cblb,Ccl19,Ccr2,Cd276,Cd38,Cd40,Cd44,Cd74,Cfb,Cfd,Cfh,Cfi,Cfp,Clec7a,Cmklr1,Cmtm3,Ereg,F2rl1,Fam49b,Fcer1g,Fcgr1,Fcgr2b,Fcgr3,Fgr,Fyb,Gab2,H2-Ab1,H2-D1,H2-DMa,H2-K1,H2-T23,Havcr2,Ifi204,Ifi205,Il1b,Il33,Il4ra,Il6,Irf7,Itgam,Itgb2,Kcnn4,Lamp1,Lat2,Lbp,Lgals9,Lyn,Mlh1,Mmp12,Mmp2,Mnda,Mr1,Myo1g,Nckap1l,Nfam1,Nfatc2,…	C1qb,C1qc,C3ar1,Clec7a,Fgr,Itgb2,Nfam1,Slc11a1
multicellular organismal process	1.54e-25	5	1500015O10Rik,2510009E07Rik,3110043O21Rik,Abca1,Abcg1,Abhd12,Abhd2,Abl2,Abr,Acan,Ace,Acer3,Acod1,Acp2,Acp5,Acsl4,Acta2,Actb,Actg1,Actg2,Actn1,Actr2,Actr3,Acvr1b,Adam10,Adam17,Adam8,Adamts1,Adamts2,Adamtsl2,Adap2,Adar,Adgrg3,Adgrg6,Aff3,Ahr,Aif1,Aim2,Akap12,Alcam,Aldh1a3,Alox5ap,Angptl2,Angptl7,Ank2,Anpep,Antxr1,Anxa1,Anxa2,Anxa3,Anxa4,Anxa8,Ap1s2,Apbb2,Aph1c,Apod,Apoe,Aprt,Aqp5,Arhgap22,Arhgef2,A…	No common gene
negative regulation of cellular process	1.86e-25	4	1500015O10Rik,3110043O21Rik,Abcc1,Abcg1,Abhd2,Abl2,Abr,Acan,Ace,Acod1,Acp5,Acsl4,Actb,Actn1,Actr3,Acvr1b,Adam10,Adam17,Adam8,Adamts7,Adamtsl2,Adar,Adgrg3,Ahr,Aif1,Ankrd13b,Antxr1,Anxa1,Anxa2,Anxa8,Apbb2,Apobec1,Apod,Apoe,Arap1,Arhgap25,Arhgdia,Arhgdib,Arhgef2,Arnt2,Arrb1,Arrb2,Asah1,Asph,Ass1,Astn2,Atf3,Atox1,Atp1b2,Atp2b4,Atp6v0c,B2m,B4galt1,Bace2,Bach1,Bak1,Bambi,Basp1,Batf3,Bbs4,Bcl3,Bdnf,Bex1…	No common gene
negative regulation of multicellular organismal process	1.95e-25	5	Abr,Ace,Acod1,Acp5,Actr3,Adam17,Adamts1,Adamts12,Adamts7,Ahr,Angptl7,Anpep,Anxa1,Anxa2,Anxa4,Apod,Apoe,Arhgdib,Arhgef2,Arrb1,Arrb2,Atp1b2,Atp2b1,Atp2b4,B2m,Bcl3,Bdnf,Bex1,Bmpr1a,Bst2,Btk,C1qc,C1qtnf1,C1qtnf3,Calr,Cav3,Ccl11,Ccl2,Ccl21c,Ccl3,Ccr1,Ccr2,Ccr5,Cd200,Cd200r1,Cd276,Cd38,Cd44,Cd63,Cd74,Cd83,Cd84,Cd86,Cd9,Cdk6,Chad,Chsy1,Clec2d,Cmklr1,Col3a1,Col4a3,Col5a1,Col5a2,Coro1c,Cpe,Creb3l1,Csk,Csp…	No common gene
transport	3.0099999999999997e-25	3	1500015O10Rik,3110043O21Rik,5031414D18Rik,AA467197,Abca1,Abcb4,Abcc3,Abcg1,Abl2,Acsl4,Actb,Actg1,Actr2,Adam10,Adar,Aif1,Anxa1,Anxa2,Anxa3,Anxa8,Ap1s2,Ap2s1,Apobec1,Apobr,Apod,Aprt,Aqp5,Arf2,Arfgap3,Arhgap17,Arhgap25,Arl11,Arl4c,Arl8a,Arrb1,Arrb2,Atox1,Atp11a,Atp13a2,Atp2b1,Atp6ap1,Atp6v0a1,Atp6v0b,Atp6v0c,Atp6v0d1,Atp6v0d2,Atp6v0e,Atp6v1a,Atp6v1b2,Atp6v1c1,Atp6v1e1,B2m,Bak1,Bcl2l11,Bdnf,Bid,Bin2,…	Abcc3,Abcg1,Apobec1,Atp6v0d2,Cd5l,Clec7a,Cxcl16,Cybb,Fcer1g,Fcgr1,Fcgr3,Hck,Il10ra,Itgb2,Mfsd12,Mmp12,Myo1f,Ncf2,Pltp,Sirpa,Slc11a1,Slc15a3,Slc37a2,Stra6l,Tnfaip2,Trem2,Tyrobp,Unc93b1
response to oxygen-containing compound	4.34e-25	4	Abca1,Abcb4,Abhd2,Abl2,Abr,Ace,Acod1,Acp5,Actb,Actr2,Adam17,Adam9,Ahr,Aif1,Akr1a1,Akr1b8,Aldh3a1,Anxa1,Apobec1,Apod,Aprt,Arnt2,Arpc1b,Arpc2,Ass1,Atp2b1,B2m,Bace1,Baiap2,Bak1,Bcl2l11,Bid,Btk,C5ar1,Calr,Card9,Casp1,Casp4,Casp8,Ccl12,Ccl19,Ccl2,Ccl3,Ccl7,Ccnd1,Ccr5,Cd14,Cd180,Cd300lb,Cd38,Cd40,Cd68,Cd80,Cd86,Cd9,Cdkn1a,Cfl1,Cnr2,Col16a1,Col1a1,Col1a2,Col3a1,Col5a2,Col6a1,Cpeb4,Csk,Ctgf,Ctsh,Ctsl,Cx3…	Cd300lb,Cd68,Cybb,Fcgr4,Lgmn,Sirpa,Slc11a1,Spi1,Tbxas1,Tnfrsf1b
regulation of cell adhesion	6.6599999999999995e-25	4	Abl2,Actg1,Adam10,Adam8,Adam9,Aif1,Anxa1,Apbb1ip,Apod,Arpc2,Ass1,Bst1,C1qtnf1,Calr,Cblb,Ccdc80,Ccl19,Ccl2,Ccr2,Ccr5,Cd244,Cd276,Cd300a,Cd44,Cd47,Cd63,Cd74,Cd80,Cd83,Cd86,Cd9,Cdk6,Cfl1,Col16a1,Col1a1,Col8a1,Coro1c,Cx3cl1,Cxcl12,Cxcl13,Cxcr3,Cxcr4,Cyr61,Dab2,Dbn1,Dmd,Ecm2,Efna5,Emp2,Epha1,Epha2,Epha3,Ephb3,Ephb6,Fam49b,Fbln1,Fbln2,Fermt3,Fes,Fgl1,Fgl2,Flna,Fmn1,Fn1,Fzd7,Gpnmb,Grem1,Gsn,H2-Aa,H2-Ab1…	No common gene
positive regulation of metabolic process	1.11e-24	3	3110043O21Rik,Abcg1,Abl2,Ace,Acod1,Actg1,Actr2,Actr3,Acvr1b,Adam17,Adam8,Adam9,Adar,Afap1l2,Ahr,Aif1,Aim2,Anxa1,Anxa2,Anxa3,Apobec1,Arap1,Arid3a,Armcx3,Arnt2,Arrb1,Arrb2,Ass1,Atf3,Atp13a2,Atp6ap1,Atp6ap2,Atp6v0c,B2m,Bach1,Bak1,Batf,Bcl2l11,Bcl3,Bdnf,Bid,Bok,C1qtnf1,C3,C3ar1,C5ar1,Cadm1,Calr,Camk1,Camk1d,Card14,Card9,Casp1,Casp4,Casp8,Cblb,Ccbe1,Ccl12,Ccl19,Ccl2,Ccl21c,Ccl3,Ccl4,Ccl6,Ccl7,Ccl8,Ccl…	Abcg1,Anxa1,C3ar1,Cd300a,Cd300c2,Cd44,Cd84,Clec7a,Col1a1,Csf1r,Ctsh,Cxcl1,Cyba,Cybb,Fcgr2b,Fgr,Gdf6,Hexb,Hpse,Itgax,Itgb2,Lgmn,Lrp1,Ly9,Nckap1l,Nfam1,Pik3r5,Pirb,Ptafr,Rab7b,Runx1,S1pr2,Sele,Sfrp1,Slc11a1,Soat1,Spi1,Syk,Tlr2,Tnfrsf1b,Tyrobp,Unc93b1
cell migration	1.5499999999999998e-24	6	Abcc1,Abl2,Ackr2,Adam8,Adam9,Adamts12,Anxa1,Apbb2,Arhgef5,Arid5b,Arpc5,Arrb2,Astn2,Atp1b2,B4galt1,Bambi,Bbs4,Bin2,C5ar1,Cadm1,Cap1,Ccl11,Ccl12,Ccl19,Ccl2,Ccl21c,Ccl3,Ccl4,Ccl6,Ccl7,Ccl8,Ccl9,Ccr1,Ccr2,Ccr5,Cd248,Cd44,Cd47,Cd63,Cd9,Cfl1,Ch25h,Cln3,Cnr2,Col5a1,Coro1b,Coro1c,Csf3r,Cspg4,Ctgf,Cthrc1,Cx3cl1,Cx3cr1,Cxcl1,Cxcl12,Cxcl13,Cxcl16,Cxcl2,Cxcl5,Cxcr3,Cxcr4,Cyp7b1,Cyr61,Dclk1,Egfr,Elmo1,Emp2,Ep…	No common gene
regulation of cell population proliferation	3.26e-24	5	1500015O10Rik,Ace,Acer3,Adam10,Adam17,Adamts1,Ahr,Aif1,Aldh3a1,Anxa1,Anxa2,Apobec1,Apod,Apoe,Arnt2,Arrb1,Asph,Atf3,B2m,B4galt1,Bak1,Bambi,Bdnf,Bex1,Bex4,Bid,Bmpr1a,Bmpr1b,Bok,Brip1,Bst1,Btk,C3ar1,C5ar1,Calr,Camk2n1,Cav3,Cblb,Ccl11,Ccl12,Ccl19,Ccl2,Ccnd1,Ccr2,Ccr5,Cd109,Cd200,Cd209a,Cd22,Cd244,Cd248,Cd276,Cd300a,Cd37,Cd38,Cd40,Cd44,Cd47,Cd74,Cd80,Cd86,Cd9,Cdca7l,Cdk6,Cdkn1a,Chst11,Clec11a,Clec7a,C…	No common gene
establishment of localization	4.14e-24	3	1500015O10Rik,3110043O21Rik,5031414D18Rik,AA467197,Abca1,Abcb4,Abcc3,Abcg1,Abl2,Acsl4,Actb,Actg1,Actr2,Actr3,Adam10,Adar,Aif1,Anxa1,Anxa2,Anxa3,Anxa8,Ap1s2,Ap2s1,Apobec1,Apobr,Apod,Aprt,Aqp5,Arf2,Arfgap3,Arhgap17,Arhgap25,Arl11,Arl4c,Arl8a,Arrb1,Arrb2,Atox1,Atp11a,Atp13a2,Atp2b1,Atp6ap1,Atp6v0a1,Atp6v0b,Atp6v0c,Atp6v0d1,Atp6v0d2,Atp6v0e,Atp6v1a,Atp6v1b2,Atp6v1c1,Atp6v1e1,B2m,Bak1,Bcl2l11,Bdnf,Bid…	Abcc3,Abcg1,Apobec1,Atp6v0d2,Cd5l,Cd68,Clec7a,Cxcl16,Cybb,Fcer1g,Fcgr1,Fcgr3,Hck,Il10ra,Itgb2,Mfsd12,Mmp12,Myo1f,Ncf2,Pltp,Sirpa,Slc11a1,Slc15a3,Slc37a2,Stra6l,Tnfaip2,Trem2,Tyrobp,Unc93b1
positive regulation of cell migration	4.5599999999999996e-24	6	Abcc1,Acta2,Actg1,Actr3,Acvr1b,Adam10,Adam17,Adam8,Adam9,Adamts1,Aif1,Akap12,Anxa1,Anxa3,Arhgef2,Arpc2,C3ar1,C5ar1,Calr,Camk1d,Ccbe1,Ccl11,Ccl12,Ccl19,Ccl2,Ccl3,Ccl4,Ccl7,Ccr1,Ccr2,Cd40,Cd74,Cemip,Clec7a,Cmklr1,Col1a1,Csf1r,Ctsh,Cx3cl1,Cx3cr1,Cxcl12,Cxcl13,Cxcl16,Cxcr4,Cyr61,Dab2,Diaph1,Dock7,Edn1,Egfr,Epha1,F2r,F2rl1,F3,F7,Fam110c,Fbln1,Fermt3,Fgf1,Fgf7,Fgr,Flna,Fn1,Furin,Gab2,Glipr2,Gpnmb,Gpsm3…	No common gene
positive regulation of locomotion	4.5599999999999996e-24	2	Actg1,Actr3,Acvr1b,Adam10,Adam17,Adam8,Adam9,Adamts1,Aif1,Akap12,Anxa1,C3ar1,C5ar1,Calr,Camk1d,Ccbe1,Ccl11,Ccl12,Ccl19,Ccl2,Ccl3,Ccl4,Ccl7,Ccr1,Ccr2,Cd40,Cd74,Cemip,Cfl1,Clec7a,Cmklr1,Col1a1,Csf1r,Ctsh,Cx3cl1,Cx3cr1,Cxcl12,Cxcl13,Cxcl16,Cxcr3,Cxcr4,Dab2,Diaph1,Edn1,Egfr,F2r,F2rl1,F3,F7,Fam110c,Fbln1,Fermt3,Fgr,Fn1,Furin,Glipr2,Gpnmb,Gpsm3,Grn,Hgf,Hmox1,Icam1,Igf1,Il1a,Il1b,Iqgap1,Itga2,Itga4,Itga…	Csf1r,Lbp,Mgat5,Mmp2,Mmp3,Ptgs2
positive regulation of cell motility	6.52e-24	2	Actg1,Actr3,Acvr1b,Adam10,Adam17,Adam8,Adam9,Aif1,Anxa1,Anxa3,Arpc2,C3ar1,C5ar1,Calr,Camk1d,Ccl12,Ccl19,Ccl2,Ccl3,Ccl4,Ccl7,Ccr1,Ccr2,Cd40,Cd74,Cemip,Cfl1,Clec7a,Cmklr1,Col1a1,Csf1r,Ctsh,Cx3cl1,Cx3cr1,Cxcl12,Cxcl13,Cxcl16,Cxcr4,Cyr61,Dab2,Diaph1,Edn1,F2r,F2rl1,F7,Fam110c,Fermt3,Fgf7,Fgr,Fn1,Furin,Gab2,Glipr2,Gpnmb,Gpsm3,Grn,Hbegf,Hgf,Hif1a,Hmox1,Icam1,Igf1,Il1a,Il1b,Iqgap1,Itga2,Itga4,Itga5,Itga6…	Actg1,Actr3,Acvr1b,Adam8,Adam9,Anxa1,C3ar1,Ccl2,Ccl3,Ccl4,Ccl7,Cemip,Cfl1,Clec7a,Col1a1,Csf1r,Ctsh,Cx3cl1,Cx3cr1,Cxcl16,Dab2,Edn1,F2r,F7,Fermt3,Fgr,Fn1,Gpnmb,Grn,Hgf,Hmox1,Il1a,Iqgap1,Itgax,Lgals3,Lgmn,Lrp1,Mgat5,Mmp14,Mmp2,Myo1f,Myo5a,Nckap1l,P2rx4,P2ry6,Pdgfc,Pdpn,Plau,Prex1,Ptafr,Ptgs2,Sdcbp,Sele,Selp,Sphk1,Tgfb1,Thbs1,Tlr2,Trem2,Vsir,Wisp1
positive regulation of molecular function	7.039999999999999e-24	4	Abl2,Abr,Ace,Actr3,Adam17,Adam8,Adam9,Adap2,Afap1l2,Aim2,Alox5ap,Ank2,Antxr1,Anxa2,Anxa3,Aph1c,Apobec1,Apoe,Arap1,Arfgap3,Arhgap11a,Arhgap17,Arhgap19,Arhgap22,Arhgap25,Arhgap30,Arhgap31,Arhgdia,Arhgdib,Arhgef2,Arhgef5,Arrb1,Arrb2,Asap2,Asph,Atp1b2,Atp2b4,B2m,Bak1,Bambi,Bcl2l11,Bdnf,Bid,Bok,C1qtnf2,Cacna1c,Cacna1d,Cacna2d1,Cacnb2,Camk1,Camk1d,Camkk1,Card14,Card9,Casp1,Casp8,Ccl12,Ccl19,Ccl2,Ccl21c…	No common gene
regulation of interleukin-6 production	9.54e-24	4	Afap1l2,Aif1,Arrb1,Arrb2,Card9,Ccr5,Cd200r1,Cd300ld,Cd47,Cd74,Cd84,Clec7a,Csk,Cyba,Dhx58,Ereg,F2r,F2rl1,Fcer1g,Gba,Havcr2,Hgf,Il1a,Il1b,Il1rl2,Il33,Il6,Il6ra,Inpp5d,Lbp,Lgals9,Mmp8,Myd88,Nckap1l,Nod1,P2rx7,Prg4,Ptafr,Ptpn6,Rab7b,Scimp,Sirpa,Stat3,Syk,Ticam2,Tlr1,Tlr2,Tlr4,Tlr6,Tlr7,Tlr8,Tlr9,Tnf,Tnfaip3,Tnfrsf1a,Trem2,Tyrobp,Unc93b1,Zc3h12a	Clec7a,Sirpa,Tyrobp,Unc93b1
response to molecule of bacterial origin	1.37e-23	4	Abca1,Abr,Ace,Acod1,Acp5,Adam17,Adam9,Ass1,B2m,C5ar1,Card9,Casp1,Ccl12,Ccl2,Ccl3,Ccr5,Cd14,Cd180,Cd300lb,Cd40,Cd68,Cd80,Cd86,Cnr2,Cx3cr1,Cxcl1,Cxcl13,Cxcl16,Cxcl2,Cxcl5,Dcn,Edn1,F2r,Fam49b,Fcgr2b,Fcgr4,Havcr2,Il10ra,Il12rb2,Il18bp,Il1a,Il1b,Il6,Irf5,Irf8,Itgav,Junb,Lbp,Lcn2,Lgals9,Lilrb4a,Litaf,Lyn,Mapkapk3,Mrc1,Myd88,Ncf2,Nfkb2,Nlrp3,Nos1,Nos2,Nr1h3,P2rx7,Plcg2,Plscr1,Ptafr,Ptger2,Ptges,Ptgs2,Ra…	Cd300lb,Cd68,Fcgr4,Sirpa,Slc11a1,Tnfrsf1b
leukocyte migration	1.7599999999999997e-23	4	Adam8,Anxa1,B4galt1,C5ar1,Cadm1,Ccl12,Ccl19,Ccl2,Ccl21c,Ccl3,Ccl4,Ccl6,Ccl7,Ccl8,Ccl9,Ccr1,Ccr2,Cd47,Ch25h,Cnr2,Csf3r,Cx3cl1,Cx3cr1,Cxcl1,Cxcl12,Cxcl13,Cxcl16,Cxcl2,Cxcl5,Cxcr3,Cyp7b1,Eps8,Ext1,F2rl1,Fcer1g,Fcgr3,Gba,Gcnt1,Gpr35,Hsd3b7,Icam1,Il1b,Irak4,Itga4,Itga6,Itgam,Itgb2,Lbp,Lgals3,Mcoln2,Mdk,Msn,Myo1g,Nckap1l,Pdgfb,Prex1,Ptpro,Sele,Selp,Selplg,Sirpa,Slamf8,Spns2,Spp1,Syk,Tgfb2,Tnf,Trem1,Trp…	Gpr35,Itgb2,Lgals3,Sirpa
regulation of intracellular signal transduction	4.91e-23	3	3110043O21Rik,Abca1,Abl2,Adam17,Adam8,Adam9,Adgrg3,Arhgap17,Arhgap19,Arhgap25,Arhgdia,Arhgdib,Arrb1,Arrb2,Atf3,Atp6ap1,Atp6ap2,Atp6v0c,Bcl2l11,Bcl3,Bid,Bok,Bst1,C1qtnf1,C3,C5ar1,Calr,Capzb,Card9,Casp1,Casp8,Ccl12,Ccl19,Ccl2,Ccl21c,Ccl3,Ccl4,Ccl6,Ccl7,Ccl8,Ccl9,Ccr1,Cd14,Cd22,Cd300a,Cd40,Cd44,Cd74,Cd84,Cd86,Chil1,Clec4n,Clec7a,Clu,Cmklr1,Col3a1,Creb3l1,Csf1r,Csk,Ctgf,Cx3cl1,Cx3cr1,Cxcl12,Cyr61,Cyt…	Cd300a,Cd44,Cd84,Clec7a,Col3a1,Csf1r,Fcgr2b,Fgr,Gdf6,Gpr35,Hpse,Lrp1,Pik3ap1,Pik3r5,S100a4,Selp,Sfrp1,Sirpa,Steap3,Syk,Tlr13,Tlr2
regulation of developmental process	5.689999999999999e-23	5	Abcg1,Abl2,Abr,Ace,Actr2,Actr3,Acvr1b,Adam10,Adam17,Adam8,Adam9,Adamts1,Adamts12,Adamts7,Adgrl1,Ahr,Angptl7,Anxa1,Anxa2,Anxa3,Apoe,Arap1,Arhgdia,Arhgdib,Arhgef2,Arhgef9,Arpc2,Arrb2,Atp1b2,Atp2b1,Atp2b4,Atp6ap1,B2m,B4galt1,B4galt5,Baiap2,Bambi,Bbs4,Bcl2l11,Bdnf,Bex1,Bmp1,Bmpr1a,Bmpr1b,C1qc,C3,C3ar1,C5ar1,Cacna1c,Calr,Camk1,Camk1d,Camk2g,Capzb,Casp8,Cav3,Cblb,Ccbe1,Ccdc3,Ccl11,Ccl12,Ccl19,Ccl2,Ccl2…	No common gene
anatomical structure development	6.05e-23	5	1500015O10Rik,2510009E07Rik,3110043O21Rik,Abhd2,Abl2,Abr,Acan,Ace,Acer3,Acod1,Acp2,Acp5,Acsl4,Acta2,Actb,Actg1,Actg2,Actn1,Actr2,Actr3,Acvr1b,Adam10,Adam17,Adam8,Adamts1,Adamts2,Adamtsl2,Adap2,Adar,Adgrg3,Adgrg6,Aff3,Ahr,Aif1,Alcam,Aldh1a3,Angptl2,Angptl7,Ank2,Anpep,Antxr1,Anxa1,Anxa2,Anxa3,Anxa4,Ap1s2,Apbb2,Aph1c,Apod,Apoe,Aprt,Aqp5,Arhgap22,Arhgef2,Arid5b,Arl11,Arnt2,Arpc5,Arrb1,Arrb2,Asah1,Asp…	No common gene
regulation of inflammatory response	6.79e-23	4	Abhd12,Abr,Ace,Acod1,Acp5,Adam8,Alox5ap,Anxa1,Aoah,Apod,Bst1,Btk,C3,Casp1,Casp4,Ccl3,Ccr2,Ccr5,Cd276,Cd44,Cd47,Clec7a,Cnr2,Ctla2a,Ctsc,Ctss,Cx3cl1,Cx3cr1,Daglb,Enpp3,Fcer1g,Fcgr1,Fcgr2b,Fcgr3,Gpsm3,Gpx1,Grn,H2-T23,Hgf,Il1b,Il1r2,Il1rl2,Il33,Il6,Itga2,Lacc1,Lbp,Lgals9,Lyn,Mdk,Mefv,Metrnl,Mmp8,Myd88,Nfkbiz,Nlrp3,Nos2,Nr1h3,Nt5e,Osm,Pik3ap1,Pik3cg,Pla2g4a,Pld3,Pld4,Ptgs2,Sbno2,Serpine1,Sirpa,Slamf8,…	Clec7a,Pik3ap1,Pld3,Sirpa,Tnfrsf1b
multicellular organism development	8.959999999999999e-23	5	1500015O10Rik,2510009E07Rik,3110043O21Rik,Abl2,Abr,Acan,Ace,Acer3,Acod1,Acp2,Acp5,Acsl4,Acta2,Actb,Actg1,Actg2,Actn1,Actr2,Actr3,Acvr1b,Adam10,Adam17,Adam8,Adamts1,Adamts2,Adamtsl2,Adap2,Adar,Adgrg3,Adgrg6,Aff3,Ahr,Aif1,Alcam,Aldh1a3,Angptl2,Angptl7,Anpep,Antxr1,Anxa1,Anxa2,Anxa3,Anxa4,Ap1s2,Apbb2,Aph1c,Apod,Apoe,Aprt,Aqp5,Arhgap22,Arhgef2,Arid5b,Arl11,Arnt2,Arpc5,Arrb1,Arrb2,Asah1,Asph,Ass1,Astn…	No common gene
regulation of leukocyte migration	1.18e-22	3	Abr,Adam10,Adam17,Adam8,Aif1,Anxa1,Apod,Bst1,C3ar1,C5ar1,Calr,Camk1d,Ccl12,Ccl19,Ccl2,Ccl3,Ccl4,Ccl7,Ccr1,Ccr2,Cd200r1,Cd300a,Cd74,Cd9,Cmklr1,Cx3cl1,Cx3cr1,Cxcl12,Cxcl13,Cxcr3,Ecm1,Edn1,F2rl1,F7,Gpsm3,Grem1,Icam1,Il1a,Il1b,Il33,Itga2,Itga4,Lbp,Lgals3,Lgals9,Lgmn,Lyn,Mdk,Mmp14,Mpp1,Msn,Myd88,Nbl1,Nckap1l,P2rx4,Padi2,Pla2g7,Plvap,Ptafr,Ptk2b,Rhog,Ripk3,Sele,Selp,Serpine1,Slamf8,Slc8b1,Stk10,Tgfb1,T…	Anxa1,C3ar1,Cd300a,Lgals3,Lgmn,Nckap1l,Ptafr,Sele,Selp,Tlr2
regulation of catalytic activity	1.18e-22	4	Abl2,Abr,Ace,Actb,Adam17,Adam8,Adam9,Adap2,Adar,Afap1l2,Ahr,Aim2,Alox5ap,Antxr1,Anxa1,Anxa2,Anxa3,Anxa8,Aph1c,Apobec1,Apoe,Arap1,Arfgap3,Arhgap11a,Arhgap17,Arhgap19,Arhgap22,Arhgap25,Arhgap30,Arhgap31,Arhgdia,Arhgdib,Arhgef5,Arrb1,Arrb2,Asap2,Asph,Atp13a2,Atp1b2,Atp2b4,Bak1,Bbs4,Bcl2l11,Bid,Bok,Bst2,C1qtnf2,C3,C4b,C5ar1,Cacna1c,Cacna1d,Camk1,Camk2n1,Camkk1,Cap1,Card9,Casp1,Casp8,Cav3,Cblb,Ccl12,C…	No common gene
positive regulation of macromolecule metabolic process	1.19e-22	3	Abcg1,Abl2,Ace,Actg1,Actr2,Actr3,Acvr1b,Adam17,Adam8,Adam9,Adar,Afap1l2,Ahr,Aif1,Aim2,Anxa1,Anxa2,Anxa3,Apobec1,Arap1,Arid3a,Armcx3,Arnt2,Arrb1,Arrb2,Atf3,Atp13a2,Atp6ap1,Atp6ap2,Atp6v0c,B2m,Bach1,Bak1,Batf,Bcl2l11,Bcl3,Bdnf,Bid,Bok,C1qtnf1,C3,C3ar1,C5ar1,Cadm1,Calr,Camk1,Card14,Card9,Casp1,Casp4,Casp8,Cblb,Ccbe1,Ccl12,Ccl19,Ccl2,Ccl21c,Ccl3,Ccl4,Ccl6,Ccl7,Ccl8,Ccl9,Ccnd1,Ccr1,Ccr2,Ccr5,Cd14,Cd24…	Abcg1,Anxa1,C3ar1,Cd300a,Cd300c2,Cd44,Cd84,Clec7a,Col1a1,Csf1r,Ctsh,Cyba,Cybb,Fcgr2b,Fgr,Gdf6,Hexb,Hpse,Itgax,Lgmn,Lrp1,Ly9,Nckap1l,Nfam1,Pik3r5,Pirb,Ptafr,Rab7b,Runx1,S1pr2,Sele,Sfrp1,Slc11a1,Soat1,Spi1,Syk,Tlr2,Tnfrsf1b,Tyrobp,Unc93b1
positive regulation of intracellular signal transduction	1.22e-22	3	Abl2,Adam17,Adam8,Adam9,Arrb1,Arrb2,Atp6ap1,Atp6v0c,Bcl2l11,Bid,Bok,C1qtnf1,C3,C5ar1,Calr,Card9,Casp1,Casp8,Ccl12,Ccl19,Ccl2,Ccl21c,Ccl3,Ccl4,Ccl6,Ccl7,Ccl8,Ccl9,Ccr1,Cd14,Cd40,Cd44,Cd74,Cd84,Cd86,Chil1,Clec4n,Clec7a,Clu,Col3a1,Csf1r,Csk,Ctgf,Cx3cl1,Cx3cr1,Dab2,Dcn,Dhx58,Dock2,Ece1,Edn1,Ern1,Erp29,F10,F2r,F2rl1,F3,F7,Fam110c,Fcgr2b,Fgd2,Fgr,Gadd45a,Gadd45b,Gdf15,Gdf6,Glipr2,Gpnmb,Gpr137b,Gpr35,Gp…	Cd44,Cd84,Clec7a,Col3a1,Csf1r,Fcgr2b,Fgr,Gdf6,Gpr35,Hpse,Lrp1,Pik3ap1,Pik3r5,S100a4,Selp,Steap3,Syk,Tlr2
locomotion	1.59e-22	6	Abcc1,Abl2,Ackr2,Actb,Adam17,Adam8,Adam9,Adamts12,Alcam,Anxa1,Apbb2,Arhgef5,Arid5b,Arpc5,Arrb2,Astn2,Atp1b2,Atp2b4,B3gnt2,B4galt1,Bambi,Bbs4,Bdnf,Bin2,Bmpr1b,C3ar1,C5ar1,Cadm1,Cap1,Ccl11,Ccl12,Ccl19,Ccl2,Ccl21c,Ccl3,Ccl4,Ccl6,Ccl7,Ccl8,Ccl9,Ccr1,Ccr2,Ccr5,Cd248,Cd44,Cd47,Cd63,Cd9,Cfl1,Ch25h,Cln3,Cmklr1,Cmtm3,Cnr2,Col5a1,Coro1b,Coro1c,Csf1r,Csf3r,Cspg4,Ctgf,Cthrc1,Cx3cl1,Cx3cr1,Cxcl1,Cxcl12,Cxcl13…	No common gene
developmental process	1.86e-22	5	1500015O10Rik,1700112E06Rik,2510009E07Rik,3110043O21Rik,Abhd2,Abl2,Abr,Acan,Ace,Acer3,Acod1,Acp2,Acp5,Acsl4,Acta2,Actb,Actg1,Actg2,Actn1,Actr2,Actr3,Acvr1b,Adam10,Adam17,Adam8,Adamts1,Adamts2,Adamtsl2,Adap2,Adar,Adgrg3,Adgrg6,Aff3,Ahr,Aif1,Alcam,Aldh1a3,Aldh3a1,Angptl2,Angptl7,Ank2,Anpep,Antxr1,Anxa1,Anxa2,Anxa3,Anxa4,Ap1s2,Apbb2,Aph1c,Apod,Apoe,Aprt,Aqp5,Arhgap22,Arhgef2,Arid5b,Arl11,Arnt2,Arpc5…	No common gene
negative regulation of cytokine production	4.92e-22	4	Acod1,Acp5,Anxa1,Anxa4,Apod,Arrb1,Arrb2,Atp2b1,Bcl3,Bst2,Btk,Cd200r1,Cd276,Cd83,Cd84,Cmklr1,Csk,Cx3cl1,Cx3cr1,Dhx58,Epha2,F2rl1,Fbln1,Fcgr2b,Fn1,Furin,Gba,Gpnmb,Havcr2,Hgf,Hmox1,Igf1,Il1r2,Il33,Il6,Inhbb,Inpp5d,Jak3,Lbp,Lgals9,Mefv,Mertk,Mmp8,Nckap1l,Nlrc4,Nlrp3,Prg4,Ptpn6,Ptprs,Rara,Rnf128,Sirpa,Slc11a1,Srgn,Ssc5d,Tgfb1,Tgfb2,Thbs1,Ticam2,Tlr2,Tlr4,Tlr6,Tlr8,Tlr9,Tmsb4x,Tnf,Tnfaip3,Tnfrsf1a,Tnfr…	Sirpa,Slc11a1,Tyrobp
cellular response to biotic stimulus	9.54e-22	4	Abca1,Acod1,Adam9,Ass1,B2m,Bcl2l11,Bid,Btk,Casp1,Ccl12,Ccl2,Ccl3,Ccr5,Cd14,Cd180,Cd300lb,Cd40,Cd68,Cd80,Cd86,Clec7a,Cx3cr1,Cxcl1,Cxcl13,Cxcl16,Cxcl2,Cxcl5,Fam49b,Fcgr2b,Fcgr4,Havcr2,Il1a,Il1b,Il6,Irf8,Lbp,Lcn2,Lilrb4a,Litaf,Lyn,Mrc1,Myd88,Nlrp3,Nos2,Nr1h3,Plscr1,Ptafr,Rara,Sbno2,Scarb1,Scimp,Serpine1,Sirpa,Src,Syk,Tgfb1,Ticam2,Tlr1,Tlr2,Tlr4,Tlr6,Tlr9,Tnf,Tnfaip3,Tnfrsf1b,Trem2,Zc3h12a	Cd300lb,Cd68,Clec7a,Fcgr4,Sirpa,Tnfrsf1b
positive regulation of cell activation	9.72e-22	3	Adam8,Aif1,Anxa1,Bst1,Ccl19,Ccl2,Ccr2,Cd244,Cd276,Cd300lb,Cd38,Cd40,Cd47,Cd74,Cd80,Cd83,Cd86,Cdkn1a,Clec4d,Clec7a,Crlf2,Ctgf,Ctsc,F2rl1,Fam49b,Fcer1g,Fgr,Gab2,H2-Aa,H2-Ab1,H2-DMa,H2-T23,Havcr2,Hps1,Igf1,Igfbp2,Il1b,Il1rl2,Il33,Il4ra,Il6,Il7r,Inpp5d,Itgam,Itgb2,Jak3,Lamp1,Lbp,Lgals9,Mdk,Mlh1,Mmp14,Mmp8,Myd88,Nckap1l,Nfatc2,Nfkbiz,Nlrp3,Pdgfb,Pdpn,Pla2g4a,Plek,Pnp,Ptafr,Rara,Rps6ka1,Runx1,Runx3,Sel…	Anxa1,Cd300lb,Clec7a,Fgr,Itgb2,Nckap1l,Pdpn,Ptafr,Runx1,Selp,Sirpa,Syk,Tyrobp,Vcam1
negative regulation of immune system process	1.85e-21	4	Abr,Acod1,Adar,Anxa1,Apod,Arrb2,Bst2,Btk,C1qc,Cblb,Ccl12,Ccl21c,Ccl3,Ccr1,Ccr2,Cd200r1,Cd22,Cd276,Cd300a,Cd300lf,Cd37,Cd44,Cd47,Cd68,Cd74,Cd80,Cd84,Cd86,Cdk6,Clec2d,Cnr2,Col3a1,Cx3cl1,Cxcl12,Dhx58,Enpp3,Fbn1,Fcer1g,Fcgr2b,Fgl1,Fgr,Gpnmb,Gpr137b,Gpx1,Grem1,Grn,H2-Aa,H2-Ab1,H2-T23,Havcr2,Hmox1,Htra1,Id2,Igf1,Il33,Il4ra,Il7r,Inpp5d,Jak3,Lgals3,Lgals9,Loxl3,Lpxn,Lst1,Lyn,Mafb,Mdk,Mertk,Milr1,Mmp12,Nb…	C1qc,Cd68,Fgr,Lgals3,Tyrobp
regulation of cell death	1.95e-21	2	Abl2,Acer3,Adam10,Adam17,Adam8,Adar,Ahr,Aif1,Anxa1,Apbb2,Arnt2,Arrb1,Arrb2,Atf3,Atox1,Atp6v0c,B4galt1,Bace1,Bak1,Bcl2l11,Bcl3,Bdnf,Bid,Bok,C1qa,C5ar1,Camk1d,Card14,Card19,Card9,Casp1,Casp4,Casp8,Ccl12,Ccl19,Ccl3,Ccr5,Cd200r1,Cd38,Cd40,Cd44,Cd74,Cdkn1a,Chst11,Clec5a,Cln3,Cln8,Clu,Col2a1,Cpeb4,Creb3l1,Crlf1,Csf1r,Ctgf,Ctsb,Ctsc,Ctsd,Ctsh,Ctsz,Cx3cl1,Cx3cr1,Cxcl12,Cxcr3,Cxcr4,Cyr61,Dab2,Dap,Degs1,Dn…	Abl2,Acer3,Adam8,Anxa1,Arrb2,Atf3,Atp6v0c,Bcl2l11,Bid,C1qa,Card14,Casp4,Ccl3,Ccr5,Cd200r1,Cd38,Cd44,Chst11,Clec5a,Cln8,Clu,Crlf1,Csf1r,Ctsb,Ctsc,Ctsd,Ctsh,Ctsz,Cx3cl1,Cx3cr1,Dab2,Dnmt3a,E2f1,Edn1,Erp29,F2r,Fam129b,Fcer1g,Fcgr2b,Fn1,Frzb,Gadd45a,Gba,Gpnmb,Gpx1,Grn,Hck,Hcls1,Hgf,Hk3,Hmox1,Htr2b,Igf2r,Il1rn,Il7r,Inhbb,Inpp5d,Irf5,Itgam,Lgals3,Lgmn,Lrp1,Mertk,Mmp2,Naip2,Naip5,Ncf2,Nckap1l,Ngf,Npc1,Os…
myeloid leukocyte activation	2.2500000000000002e-21	4	Adam10,Adam9,Aif1,Anxa3,Batf,Batf3,Btk,C1qa,C5ar1,Casp1,Ccl3,Cd244,Cd300a,Cd48,Clu,Cx3cl1,Cx3cr1,Cxcl5,Dock2,Enpp3,F2rl1,Fcer1g,Fcgr3,Fcgr4,Grn,Havcr2,Il33,Itgam,Lat2,Lbp,Lyn,Milr1,Myo1f,Pi4k2a,Pirb,Prkcd,Rbpj,Sbno2,Slc11a1,Slc7a2,Spi1,Stxbp2,Syk,Tgfb1,Tgfbr2,Tlr1,Tlr2,Tlr4,Tlr6,Tlr7,Tlr8,Tlr9,Tmem106a,Tnf,Trem2,Tyrobp	Fcgr4,Myo1f,Pirb,Slc11a1,Spi1,Tyrobp
adaptive immune response	2.6300000000000002e-21	4	Adam17,Adgre1,Alcam,Anxa1,Batf,Bcl3,Btk,C1qa,C1qb,C1qc,C1ra,C2,C3,C3ar1,C4b,Cd244,Cd74,Cd84,Cd86,Cfi,Clec4d,Clec4n,Crlf2,Csk,Ctsc,Ctsh,Fcer1g,Fcgr1,Fcgr2b,Fcgr3,Fgl1,Gba,H2-Aa,H2-Ab1,H2-DMa,H2-DMb1,H2-Eb1,H2-T23,Havcr2,Icam1,Il18bp,Il4ra,Il6,Inpp5d,Irf7,Jak3,Lat2,Lilrb4a,Ly9,Lyn,Mcoln2,Mlh1,Myd88,Myo1g,Nfkb2,Nras,Pik3cd,Pirb,Pou2f2,Prkcd,Ptk2b,Rftn1,Rnf19b,Serpina3g,Serping1,Sh2d1b1,Slamf7,Slc11a…	C1qb,C1qc,C3ar1,Pirb,Slamf7,Slc11a1,Unc93b1
intracellular signal transduction	3.8100000000000004e-21	3	Abca1,Abr,Adap2,Adgre1,Adgrg3,Adgrg6,Adgrl1,Ahr,Aif1,Ank2,Apoe,Arhgap30,Arhgap31,Arhgdia,Arhgdib,Arhgef2,Arhgef5,Arhgef9,Arpc2,Baiap2,Bak1,Batf,Bcl2l11,Bcl3,Bid,Blnk,Bok,Btk,Cacna1c,Cacna1d,Camkk1,Card9,Casp4,Cblb,Ccl12,Ccl19,Ccl3,Ccr1,Ccr2,Ccr5,Cd40,Cdc42ep3,Cdkn1a,Chil1,Clu,Cnr2,Col1a2,Coro1b,Crip1,Csf1r,Csk,Cspg4,Ctgf,Ctsh,Cx3cr1,Cxcr3,Cxcr4,Cyfip1,Dab2,Dclk1,Dgkg,Dmd,Dock2,Dock7,Dok1,Dok3,E2f…	No common gene
response to lipid	7.620000000000001e-21	4	Abca1,Abcb4,Abcg1,Abhd2,Abl2,Abr,Ace,Acod1,Acp5,Adam17,Adam9,Ahr,Aif1,Aldh3a1,Anxa1,Anxa3,Arnt2,Arpc1b,Ass1,Atp2b1,B2m,Bcl2l11,Bid,Calr,Casp1,Ccl12,Ccl19,Ccl2,Ccl3,Ccnd1,Ccr5,Cd14,Cd180,Cd300lb,Cd38,Cd40,Cd68,Cd80,Cd86,Cdkn1a,Cnr2,Col1a1,Ctgf,Ctsh,Ctsl,Cx3cr1,Cxcl1,Cxcl13,Cxcl16,Cxcl2,Cxcl5,Cyba,Cybb,Dab2,Dcn,Dnmt3a,E2f1,Edn1,F2r,F7,Fcgr4,Fes,Gba,Gjb3,Glb1,Gramd1b,Grn,Havcr2,Igf2r,Igfbp2,Il10ra,I…	Abcg1,Cd300lb,Cd68,Cybb,Fcgr4,Sirpa,Slc11a1,Tbxas1,Tnfrsf1b
regulation of protein phosphorylation	1.84e-20	4	3110043O21Rik,Abl2,Ace,Acta2,Actb,Acvr1b,Adam17,Adam8,Adam9,Adar,Afap1l2,Aif1,Anxa2,Apoe,Arhgef2,Arhgef5,Arrb1,Arrb2,Atf3,Atp2b4,Atp6ap1,Atp6ap2,Atp6v0c,Bak1,Bdnf,Bmpr1a,Bst1,C1qtnf1,C1qtnf2,C3,C5ar1,Camk1,Camk2n1,Camkk1,Card14,Card9,Cav3,Cblb,Ccl12,Ccl19,Ccl2,Ccl21c,Ccl3,Ccl4,Ccl6,Ccl7,Ccl8,Ccl9,Ccnd1,Ccr1,Cd109,Cd300a,Cd40,Cd44,Cd74,Cd80,Cd84,Cd86,Cdkn1a,Cdkn1c,Cemip,Chil1,Clec7a,Cln3,Clu,Coro1…	No common gene
positive regulation of catalytic activity	1.91e-20	4	Abl2,Abr,Ace,Adam17,Adam8,Adam9,Adap2,Afap1l2,Aim2,Alox5ap,Antxr1,Aph1c,Apobec1,Apoe,Arap1,Arfgap3,Arhgap11a,Arhgap17,Arhgap19,Arhgap22,Arhgap25,Arhgap30,Arhgap31,Arhgdia,Arhgdib,Arhgef5,Arrb1,Arrb2,Asap2,Asph,Atp1b2,Atp2b4,Bak1,Bcl2l11,Bid,Bok,C1qtnf2,Cacna1c,Cacna1d,Camk1,Camkk1,Card9,Casp1,Casp8,Ccl12,Ccl19,Ccl2,Ccl21c,Ccl3,Ccl4,Ccl6,Ccl7,Ccl8,Ccl9,Ccnd1,Cd300a,Cd40,Cd74,Cd86,Cdkn1a,Cemip,Chil…	No common gene
cell motility	1.96e-20	5	Abcc1,Abl2,Ackr2,Actb,Adam17,Adam8,Adam9,Anxa1,Apbb2,Arhgef5,Arpc5,Arrb2,Astn2,Atp1b2,Atp2b4,B4galt1,Bambi,Bbs4,Bin2,C5ar1,Cadm1,Cap1,Ccl12,Ccl19,Ccl2,Ccl21c,Ccl3,Ccl4,Ccl6,Ccl7,Ccl8,Ccl9,Ccr1,Ccr2,Ccr5,Cd248,Cd44,Cd47,Cd63,Cd9,Cfl1,Ch25h,Cln3,Cnr2,Col5a1,Coro1b,Coro1c,Csf3r,Cspg4,Ctgf,Cthrc1,Cx3cl1,Cx3cr1,Cxcl1,Cxcl12,Cxcl13,Cxcl16,Cxcl2,Cxcl5,Cxcr3,Cxcr4,Cyp7b1,Cyr61,Dclk1,Dstn,Elmo1,Emp2,Enah,…	No common gene
regulation of immune effector process	2.09e-20	4	Abr,Aim2,Anxa1,Arrb2,B2m,Bst2,Btk,C3,Cadm1,Ccl19,Ccl2,Ccr2,Cd22,Cd244,Cd300a,Cd37,Cd40,Cd47,Cd5l,Cd74,Cd84,Cfh,Clec2d,Clec7a,Cxcl1,Cxcl5,Dhx58,Enpp3,F2rl1,Fam49b,Fcer1g,Fcgr1,Fcgr2b,Fcgr3,Fes,Fgr,Gab2,Grn,H2-D1,H2-K1,H2-T23,Havcr2,Hmox1,Htra1,Il1b,Il33,Il4ra,Il6,Il7r,Itgam,Itgb2,Jak3,Lamp1,Lbp,Lgals3,Lgals9,Loxl3,Lyn,Mlh1,Mmp12,Mr1,Nfkbiz,Nlrp3,P2rx7,Pnp,Ptafr,Ptpn6,Rara,Ripk3,Scimp,Serping1,Sh2d…	Clec7a,Fgr,Itgb2,Lgals3,Tnfrsf1b,Tyrobp
cell differentiation	2.23e-20	5	1700112E06Rik,3110043O21Rik,Abhd2,Abl2,Acan,Ace,Acsl4,Acta2,Actb,Actg1,Actn1,Actr2,Actr3,Adam10,Adam17,Adam8,Adamts1,Adar,Adgrg3,Adgrg6,Ahr,Alcam,Ank2,Anpep,Antxr1,Anxa1,Anxa2,Anxa4,Ap1s2,Apbb2,Apod,Apoe,Arhgap22,Arhgef2,Arid5b,Arl11,Asah1,Astn2,Atf3,Atp1b2,B2m,B3gnt2,B4galt1,B4galt5,B4galt6,Baiap2,Bak1,Basp1,Batf,Batf3,Bbs4,Bcl3,Bdnf,Bex1,Bmp1,Bmpr1a,Bmpr1b,Bok,Bpgm,Brip1,Btk,C1qa,C3,C5ar1,C7708…	No common gene
cytokine-mediated signaling pathway	3.14e-20	4	Ackr2,Aim2,Card14,Ccl12,Ccl19,Ccl2,Ccl21c,Ccl3,Ccl4,Ccl6,Ccl7,Ccl8,Ccl9,Ccr1,Ccr2,Ccr5,Cd300lf,Cd44,Cd74,Crlf1,Crlf2,Csf1r,Csf2ra,Csf2rb,Csf2rb2,Csf3r,Cx3cl1,Cx3cr1,Cxcl1,Cxcl12,Cxcl13,Cxcl2,Cxcl5,Cxcr3,Cxcr4,Dok1,Ereg,F3,Fcer1g,Gpr35,Ifitm1,Ifitm3,Il10ra,Il10rb,Il12rb2,Il13ra1,Il1a,Il1b,Il1r2,Il1rl2,Il33,Il3ra,Il4ra,Il6,Il6ra,Il7r,Irak4,Irf5,Irf7,Jak3,Krt18,Myd88,Oas2,Osm,Osmr,Pdgfb,Pirb,Plvap,P…	Csf2rb2,Gpr35,Pirb,Spi1,Tnfrsf1b
regulation of lymphocyte activation	3.29e-20	4	Adam8,Ahr,Aif1,Anxa1,Bst1,Btk,Cblb,Ccl19,Ccl2,Ccr2,Cd209a,Cd22,Cd244,Cd276,Cd300a,Cd38,Cd40,Cd44,Cd47,Cd74,Cd80,Cd83,Cd86,Cdkn1a,Clec7a,Csk,Ctla2a,Fam49b,Fcgr2b,Fgl1,Fgr,Gpnmb,Gsn,H2-Aa,H2-Ab1,H2-DMa,H2-T23,Havcr2,Hps1,Id2,Igf1,Igfbp2,Il1b,Il1rl2,Il4ra,Il6,Il7r,Inpp5d,Jak3,Lamp1,Lgals3,Lgals9,Loxl3,Lst1,Lyn,Mdk,Mertk,Mlh1,Mmp14,Myd88,Nckap1l,Nfam1,Nfatc2,Nfkbiz,Nlrp3,Pnp,Ptpn6,Rara,Ripk3,Runx1,Ru…	Clec7a,Fgr,Lgals3,Nfam1,Sirpa,Slamf7,Tnfrsf1b,Tyrobp
regulation of multicellular organismal development	4.01e-20	5	Abl2,Ace,Actr2,Actr3,Acvr1b,Adam10,Adam17,Adam8,Adamts1,Adamts12,Adamts7,Adgrl1,Ahr,Angptl7,Anxa1,Anxa3,Apoe,Arhgdib,Arhgef2,Arhgef9,Arrb2,Atp1b2,Atp2b1,Atp2b4,Atp6ap1,B2m,B4galt1,B4galt5,Baiap2,Bambi,Bdnf,Bex1,Bmp1,Bmpr1a,Bmpr1b,C1qc,C3,C3ar1,C5ar1,Calr,Camk1,Camk1d,Camk2g,Casp8,Cav3,Cblb,Ccbe1,Ccl11,Ccl19,Ccl2,Ccl21c,Ccl3,Ccnd1,Ccr1,Ccr2,Ccr5,Cd109,Cd276,Cd38,Cd40,Cd44,Cd74,Cd83,Cd86,Cdk6,Cdkn1…	No common gene
positive regulation of protein metabolic process	4.69e-20	4	Abcg1,Abl2,Ace,Acta2,Acvr1b,Adam17,Adam8,Adam9,Afap1l2,Aif1,Aim2,Antxr1,Anxa2,Apoe,Arhgef2,Arhgef5,Arrb1,Arrb2,Asph,Atp2b4,Atp6ap1,Atp6v0c,Bak1,Bcl2l11,Bcl3,Bdnf,Bid,Bmpr1a,Bok,C1qtnf1,C1qtnf2,C3,C5ar1,Camk1,Camkk1,Card14,Card9,Casp1,Casp8,Cblb,Ccbe1,Ccl12,Ccl19,Ccl2,Ccl21c,Ccl3,Ccl4,Ccl6,Ccl7,Ccl8,Ccl9,Ccnd1,Ccr1,Cd300a,Cd40,Cd44,Cd74,Cd80,Cd84,Cd86,Cdkn1a,Cemip,Cfl1,Chil1,Cirbp,Clec3b,Clec7a,Cl…	No common gene
cellular response to molecule of bacterial origin	4.72e-20	3	Abca1,Acod1,Adam9,Ass1,B2m,Casp1,Ccl12,Ccl2,Ccl3,Ccr5,Cd14,Cd180,Cd300lb,Cd40,Cd68,Cd80,Cd86,Cx3cr1,Cxcl1,Cxcl13,Cxcl16,Cxcl2,Cxcl5,Fam49b,Fcgr2b,Fcgr4,Havcr2,Il1a,Il1b,Il6,Irf8,Lbp,Lcn2,Lilrb4a,Litaf,Lyn,Mrc1,Myd88,Nlrp3,Nos2,Nr1h3,Plscr1,Ptafr,Rara,Sbno2,Scarb1,Serpine1,Sirpa,Src,Tgfb1,Ticam2,Tlr1,Tlr2,Tlr4,Tlr6,Tlr9,Tnf,Tnfaip3,Tnfrsf1b,Trem2,Zc3h12a	Cd300lb,Cd68,Cxcl1,Fcgr2b,Fcgr4,Lilrb4a,Ptafr,Sirpa,Tlr2,Tnfrsf1b
regulation of MAPK cascade	5.08e-20	3	Abl2,Adam17,Adam8,Adam9,Arrb1,Arrb2,Atf3,Atp6ap1,Atp6ap2,Atp6v0c,C1qtnf1,C3,C5ar1,Card9,Ccl12,Ccl19,Ccl2,Ccl21c,Ccl3,Ccl4,Ccl6,Ccl7,Ccl8,Ccl9,Ccr1,Cd300a,Cd40,Cd44,Cd74,Cd84,Chil1,Clec7a,Csf1r,Csk,Ctgf,Cx3cl1,Cyr61,Dab2,Dok1,Ece1,Edn1,Epha2,Ephb2,Ern1,Erp29,F2r,F2rl1,Fbln1,Fcgr2b,Fgd2,Fn1,Gadd45a,Gadd45b,Gba,Gdf15,Gdf6,Glipr2,Gpnmb,Gpr39,Grb2,Havcr2,Hgf,Htr2b,Icam1,Igf1,Igfbp4,Il1a,Il1b,Il1rn,Il6…	Cd300a,Cd44,Cd84,Clec7a,Csf1r,Fcgr2b,Gdf6,Lrp1,Pik3r5,Sfrp1,Sirpa,Syk,Tlr13,Tlr2
regulation of phosphorylation	5.77e-20	4	3110043O21Rik,Abl2,Ace,Acta2,Actb,Acvr1b,Adam17,Adam8,Adam9,Adar,Afap1l2,Aif1,Anxa2,Apoe,Arhgef2,Arhgef5,Arrb1,Arrb2,Atf3,Atp2b4,Atp6ap1,Atp6ap2,Atp6v0c,Bak1,Bdnf,Bmpr1a,Bst1,C1qtnf1,C1qtnf2,C3,C5ar1,Camk1,Camk2n1,Camkk1,Card14,Card9,Cav3,Cblb,Ccl12,Ccl19,Ccl2,Ccl21c,Ccl3,Ccl4,Ccl6,Ccl7,Ccl8,Ccl9,Ccnd1,Ccr1,Cd109,Cd300a,Cd40,Cd44,Cd74,Cd80,Cd84,Cd86,Cdkn1a,Cdkn1c,Cemip,Chil1,Clec7a,Cln3,Clu,Coro1…	No common gene
positive regulation of leukocyte activation	5.77e-20	4	Adam8,Aif1,Anxa1,Bst1,Ccl19,Ccl2,Ccr2,Cd244,Cd276,Cd300lb,Cd38,Cd40,Cd47,Cd74,Cd80,Cd83,Cd86,Cdkn1a,Clec4d,Clec7a,Crlf2,Ctsc,F2rl1,Fam49b,Fcer1g,Fgr,Gab2,H2-Aa,H2-Ab1,H2-DMa,H2-T23,Havcr2,Hps1,Igf1,Igfbp2,Il1b,Il1rl2,Il33,Il4ra,Il6,Il7r,Inpp5d,Itgam,Itgb2,Jak3,Lamp1,Lbp,Lgals9,Mdk,Mlh1,Mmp14,Mmp8,Myd88,Nckap1l,Nfatc2,Nfkbiz,Nlrp3,Pla2g4a,Pnp,Ptafr,Rara,Runx1,Runx3,Sirpa,Sox4,Stxbp2,Syk,Tgfb1,Tgfb…	Cd300lb,Clec7a,Fgr,Itgb2,Sirpa,Tyrobp
positive regulation of phosphate metabolic process	6.86e-20	4	Abl2,Ace,Acta2,Acvr1b,Adam17,Adam8,Adam9,Afap1l2,Aif1,Anxa2,Apoe,Arhgef2,Arhgef5,Arrb1,Arrb2,Atp2b4,Atp6ap1,Atp6v0c,Bdnf,Bmpr1a,C1qtnf1,C1qtnf2,C3,C5ar1,Camk1,Camkk1,Card14,Card9,Ccl12,Ccl19,Ccl2,Ccl21c,Ccl3,Ccl4,Ccl6,Ccl7,Ccl8,Ccl9,Ccnd1,Ccr1,Cd244,Cd300a,Cd40,Cd44,Cd74,Cd80,Cd84,Cd86,Cdkn1a,Cemip,Chil1,Clec7a,Cln3,Clu,Crlf1,Csf1r,Csk,Cspg4,Ctgf,Cx3cl1,Cx3cr1,Cxcr4,Cyr61,Dab2,Dlg3,Dock7,Edn1,Efn…	No common gene
regulation of programmed cell death	8.17e-20	2	Abl2,Acer3,Adam10,Adam17,Adam8,Adar,Aif1,Anxa1,Apbb2,Arnt2,Arrb1,Arrb2,Atf3,Atox1,Atp6v0c,B4galt1,Bace1,Bak1,Bcl2l11,Bcl3,Bdnf,Bid,Bok,C5ar1,Camk1d,Card14,Card19,Card9,Casp1,Casp4,Casp8,Ccl12,Ccl19,Ccl3,Ccr5,Cd38,Cd40,Cd44,Cd74,Cdkn1a,Chst11,Clec5a,Cln3,Cln8,Clu,Col2a1,Cpeb4,Creb3l1,Crlf1,Csf1r,Ctgf,Ctsc,Ctsd,Ctsh,Ctsz,Cx3cl1,Cx3cr1,Cxcl12,Cxcr3,Cxcr4,Cyr61,Dab2,Dap,Degs1,E2f1,Edn1,Erp29,F2r,Fam1…	Abl2,Acer3,Adam8,Anxa1,Arrb2,Atf3,Atp6v0c,Bcl2l11,Bid,Card14,Casp4,Ccl3,Ccr5,Cd38,Cd44,Chst11,Clec5a,Cln8,Clu,Crlf1,Csf1r,Ctsc,Ctsd,Ctsh,Ctsz,Cx3cl1,Cx3cr1,Dab2,E2f1,Edn1,Erp29,F2r,Fam129b,Fcer1g,Fcgr2b,Fn1,Frzb,Gadd45a,Gba,Gpx1,Grn,Hck,Hcls1,Hgf,Hk3,Hmox1,Htr2b,Igf2r,Il1rn,Il7r,Inhbb,Inpp5d,Irf5,Itgam,Lgals3,Lgmn,Lrp1,Mertk,Mmp2,Naip2,Naip5,Ncf2,Nckap1l,Ngf,Osm,P2rx7,Pde1a,Pdpn,Plaur,Ptgs2,Ptpn1…
regulation of molecular function	8.5e-20	3	1500015O10Rik,3110043O21Rik,Abl2,Abr,Acod1,Actb,Actn1,Actr3,Adam17,Adam8,Adam9,Adap2,Adar,Adgrg3,Afap1l2,Ahr,Aim2,Alox5ap,Ank2,Antxr1,Anxa1,Anxa2,Anxa3,Anxa4,Anxa8,Aph1c,Apobec1,Apoe,Arap1,Arfgap3,Arhgap11a,Arhgap17,Arhgap19,Arhgap22,Arhgap25,Arhgap30,Arhgap31,Arhgdia,Arhgdib,Arhgef2,Arhgef25,Arhgef5,Arhgef9,Arid3a,Arnt2,Arrb1,Arrb2,Asah1,Asap2,Asph,Atf3,Atp13a2,Atp1b2,Atp2b4,B2m,Bach1,Bak1,Bambi…	No common gene
positive regulation of cellular protein metabolic process	9.82e-20	4	Abl2,Ace,Acta2,Acvr1b,Adam17,Adam8,Adam9,Afap1l2,Aif1,Aim2,Antxr1,Anxa2,Apoe,Arhgef2,Arhgef5,Arrb1,Arrb2,Asph,Atp2b4,Atp6ap1,Atp6v0c,Bak1,Bcl2l11,Bcl3,Bdnf,Bid,Bmpr1a,Bok,C1qtnf1,C1qtnf2,C3,C5ar1,Camk1,Camkk1,Card14,Card9,Casp1,Casp8,Cblb,Ccbe1,Ccl12,Ccl19,Ccl2,Ccl21c,Ccl3,Ccl4,Ccl6,Ccl7,Ccl8,Ccl9,Ccnd1,Ccr1,Cd300a,Cd40,Cd44,Cd74,Cd80,Cd84,Cd86,Cdkn1a,Cemip,Cfl1,Chil1,Cirbp,Clec3b,Clec7a,Cln3,Clu…	No common gene
cellular response to oxygen-containing compound	9.87e-20	3	Abca1,Abcb4,Abl2,Acod1,Actb,Actr2,Adam9,Ahr,Aif1,Akr1a1,Akr1b8,Anxa1,Apobec1,Aprt,Arpc2,Ass1,Atp2b1,B2m,Bace1,Baiap2,Bcl2l11,Btk,Casp1,Casp4,Ccl12,Ccl2,Ccl3,Ccl7,Ccr5,Cd14,Cd180,Cd300lb,Cd40,Cd68,Cd80,Cd86,Cfl1,Col16a1,Col1a1,Col1a2,Col3a1,Col5a2,Col6a1,Cpeb4,Csk,Cx3cr1,Cxcl1,Cxcl13,Cxcl16,Cxcl2,Cxcl5,Cyba,Cybb,Cyfip1,Dnmt3a,E2f1,Edn1,Enpp1,Ern1,Esd,Fbn1,Fcgr2b,Fcgr4,Fes,Folr2,Gjb3,Gna15,Gpx1,Gra…	Anxa1,Cd300lb,Cd68,Col1a1,Col3a1,Cxcl1,Cyba,Cybb,Fcgr2b,Fcgr4,Folr2,Lgmn,Lilrb4a,Lrp1,Mmp2,Ptafr,Sfrp1,Sirpa,Spi1,Tlr2,Tnfrsf1b,Vcam1
response to lipopolysaccharide	1.08e-19	4	Abca1,Abr,Ace,Acod1,Acp5,Adam17,Adam9,Ass1,B2m,Casp1,Ccl12,Ccl2,Ccl3,Ccr5,Cd14,Cd180,Cd300lb,Cd40,Cd68,Cd80,Cd86,Cnr2,Cx3cr1,Cxcl1,Cxcl13,Cxcl16,Cxcl2,Cxcl5,Dcn,Edn1,F2r,Fcgr4,Havcr2,Il10ra,Il12rb2,Il18bp,Il1a,Il1b,Il6,Irf8,Junb,Lbp,Lcn2,Lgals9,Lilrb4a,Litaf,Lyn,Mapkapk3,Mrc1,Myd88,Ncf2,Nfkb2,Nlrp3,Nos1,Nos2,Nr1h3,P2rx7,Plcg2,Plscr1,Ptafr,Ptger2,Ptges,Ptgs2,Rara,Sbno2,Scarb1,Serpine1,Sirpa,Slc11a…	Cd300lb,Cd68,Fcgr4,Sirpa,Slc11a1,Tnfrsf1b
cellular developmental process	1.19e-19	2	1500015O10Rik,1700112E06Rik,3110043O21Rik,Abhd2,Abl2,Acan,Acsl4,Actb,Actg1,Actr2,Actr3,Adam10,Adam17,Adam8,Adar,Adgrg3,Adgrg6,Ahr,Alcam,Anpep,Anxa1,Anxa2,Anxa4,Ap1s2,Apbb2,Apod,Arhgap22,Arl11,Asah1,Atf3,B2m,B3gnt2,B4galt1,B4galt5,B4galt6,Baiap2,Bak1,Basp1,Batf,Batf3,Bcl3,Bdnf,Bex1,Bmp1,Bok,Btk,C1qa,C3,C5ar1,C77080,Cadm1,Calr,Camk1,Camk1d,Capzb,Casp1,Casp4,Casp8,Ccl12,Ccl19,Ccl2,Ccl3,Ccnd1,Ccr1,Cc…	Abl2,Acan,Actg1,Actr2,Actr3,Adam8,Adgrg3,Alcam,Anpep,Anxa1,Anxa2,Anxa4,Ap1s2,Arhgap22,Arl11,Asah1,Atf3,B4galt5,B4galt6,Bex1,C1qa,C77080,Casp4,Ccl2,Ccl3,Ccr5,Cd109,Cd300lf,Cd38,Cd44,Cd63,Cdk6,Cfl1,Chst11,Clec4d,Clec5a,Cln8,Clu,Col12a1,Col1a1,Col24a1,Col3a1,Col8a1,Crabp2,Csf1r,Cthrc1,Ctsb,Ctsl,Ctsz,Cx3cl1,Cx3cr1,Dab2,Daglb,Dclk1,Dnase2a,Dnmt3a,E2f1,Edn1,Egr2,Evl,Fat3,Fcer1g,Fcgr2b,Fermt3,Fes,Fgr,Fm…
immune system development	1.92e-19	3	Abl2,Acod1,Adam17,Adam8,Adar,Adgrg3,Ahr,Anxa1,Anxa2,Arl11,B2m,Bak1,Batf,Batf3,Bcl2l11,Bcl3,Btk,C3ar1,Casp8,Ccl19,Ccr1,Ccr2,Cd109,Cd248,Cd300lf,Cd74,Cdk6,Cdkn1c,Clec1b,Clec4d,Clec4e,Clec5a,Cnn2,Col24a1,Csf1r,Cxcl13,Dab2,Dll4,Dnase2a,Dock2,Epha2,Ephb3,Ext1,F2rl1,Fam20c,Fcer1g,Gab2,Gba,Gpc3,H2-Ab1,H2-DMa,H2-T23,Havcr2,Hcls1,Hhex,Hif1a,Id2,Il3ra,Il6,Il7r,Inhba,Irf8,Itgam,Jak3,Junb,Kcnab2,Lfng,Ly9,Lyn…	Anxa1,C3ar1,Cd109,Csf1r,Ly9,Nckap1l,Nfam1,Pdpn,Pirb,Runx1,Sfrp1,Sirpa,Spi1,Syk,Tlr2,Tyrobp,Wisp1
regulation of leukocyte mediated immunity	2.96e-19	4	Abr,Arrb2,B2m,Bst2,Btk,C3,Cadm1,Ccl2,Ccr2,Cd300a,Cd40,Cd84,Clec2d,Clec7a,Cxcl1,Cxcl5,F2rl1,Fam49b,Fcer1g,Fcgr1,Fcgr2b,Fcgr3,Fes,Fgr,Gab2,H2-D1,H2-K1,H2-T23,Havcr2,Hmox1,Il1b,Il4ra,Il6,Il7r,Itgam,Itgb2,Jak3,Lamp1,Lgals9,Lyn,Mlh1,Mr1,Nlrp3,P2rx7,Pnp,Ptafr,Ptpn6,Ripk3,Scimp,Sh2d1b1,Stxbp2,Syk,Tgfb1,Tlr2,Tlr4,Tlr9,Tnf,Tnfrsf1b,Tnfsf13,Tyrobp,Vav1,Vsir,Was	Clec7a,Fgr,Itgb2,Tnfrsf1b,Tyrobp
regulation of transport	3.23e-19	5	1500015O10Rik,Abca1,Abcb4,Abcg1,Abr,Ace,Acsl4,Actb,Actr3,Adam9,Ahr,Ank2,Ankrd13b,Anpep,Anxa1,Anxa2,Apod,Apoe,Arhgef5,Arpc2,Arrb1,Arrb2,Asph,Atp13a2,Atp1b2,Atp2b1,Atp6ap1,B2m,Bace1,Bak1,Bok,Bst2,C1qtnf1,C1qtnf2,C2,C2cd2l,C3,Cacna1c,Cacna1d,Cacna2d1,Cacnb2,Cadm1,Calr,Camk1,Camk1d,Camk2n1,Casp1,Cav3,Ccl12,Ccl19,Ccl2,Ccl3,Ccl4,Ccr1,Ccr2,Cd14,Cd200,Cd22,Cd300a,Cd300c2,Cd300lf,Cd38,Cd40,Cd47,Cd63,Cd74,…	No common gene
phagocytosis	3.53e-19	4	Abca1,Abl2,Aif1,Anxa1,Anxa3,Arhgap25,Bin2,Ccr2,Cd302,Cd47,Clec7a,Cln3,Coro1c,E430025E21Rik,Elmo1,Fcer1g,Fcgr1,Fcgr2b,Fcgr3,Gsn,Hck,Irf8,Itgam,Itgav,Itgb2,Lbp,Lrp1,Mertk,Mfge8,Msr1,Myd88,Myh9,Myo1g,Myo7a,Ncf2,Ncf4,Nr1h3,P2rx7,P2ry6,Pip5k1c,Pld4,Rab20,Rab7b,Rara,Rhog,Scarb1,Sirpa,Slc11a1,Srpx,Thbs1,Ticam2,Tlr4,Trem2,Treml4,Tyrobp,Vav1	Clec7a,Hck,Itgb2,Sirpa,Slc11a1,Tyrobp
positive regulation of MAPK cascade	3.92e-19	3	Abl2,Adam17,Adam8,Adam9,Arrb1,Arrb2,Atp6ap1,Atp6v0c,C1qtnf1,C3,C5ar1,Card9,Ccl12,Ccl19,Ccl2,Ccl21c,Ccl3,Ccl4,Ccl6,Ccl7,Ccl8,Ccl9,Ccr1,Cd40,Cd44,Cd74,Cd84,Chil1,Clec7a,Csf1r,Csk,Ctgf,Cx3cl1,Dab2,Edn1,Ern1,Erp29,F2r,F2rl1,Fcgr2b,Fgd2,Gadd45a,Gadd45b,Gdf15,Gdf6,Glipr2,Gpnmb,Gpr39,Havcr2,Hgf,Htr2b,Icam1,Igf1,Igfbp4,Il1a,Il1b,Il1rn,Il6,Il6ra,Iqgap1,Lif,Lrp1,Madd,Map4k4,Mdfic,Mid1,Mmp8,Myd88,Ncf1,Ngf,N…	Cd44,Cd84,Clec7a,Csf1r,Fcgr2b,Gdf6,Lrp1,Pik3r5,Syk,Tlr2
positive regulation of protein phosphorylation	4e-19	4	Abl2,Ace,Acta2,Acvr1b,Adam17,Adam8,Adam9,Afap1l2,Aif1,Anxa2,Apoe,Arhgef2,Arhgef5,Arrb1,Arrb2,Atp2b4,Atp6ap1,Atp6v0c,Bdnf,Bmpr1a,C1qtnf1,C1qtnf2,C3,C5ar1,Camk1,Camkk1,Card14,Card9,Ccl12,Ccl19,Ccl2,Ccl21c,Ccl3,Ccl4,Ccl6,Ccl7,Ccl8,Ccl9,Ccnd1,Ccr1,Cd40,Cd44,Cd74,Cd80,Cd84,Cd86,Cdkn1a,Cemip,Chil1,Clec7a,Cln3,Clu,Crlf1,Csf1r,Csk,Cspg4,Ctgf,Cx3cl1,Cx3cr1,Cxcr4,Cyr61,Dab2,Dlg3,Dock7,Edn1,Efna5,Ehd4,Emp2,…	No common gene
regulation of phosphate metabolic process	4e-19	4	3110043O21Rik,Abl2,Ace,Acta2,Actb,Acvr1b,Adam17,Adam8,Adam9,Adar,Afap1l2,Ahr,Aif1,Anxa2,Apoe,Arhgef2,Arhgef5,Arrb1,Arrb2,Atf3,Atp2b4,Atp6ap1,Atp6ap2,Atp6v0c,Bak1,Bdnf,Bmpr1a,Bst1,C1qtnf1,C1qtnf2,C3,C5ar1,Camk1,Camk2n1,Camkk1,Card14,Card9,Cav3,Cblb,Ccl12,Ccl19,Ccl2,Ccl21c,Ccl3,Ccl4,Ccl6,Ccl7,Ccl8,Ccl9,Ccnd1,Ccr1,Cd109,Cd244,Cd300a,Cd40,Cd44,Cd74,Cd80,Cd84,Cd86,Cdkn1a,Cdkn1c,Cemip,Chil1,Clec7a,Cln3…	No common gene
lymphocyte activation	4.79e-19	3	Abl2,Adam17,Adgrg3,Ahr,Anxa1,Apbb1ip,B2m,Bak1,Batf,Bcl3,Blnk,Btk,Cblb,Ccl19,Cd180,Cd22,Cd244,Cd276,Cd40,Cd44,Cd48,Cd74,Cd86,Cdk6,Clec4d,Clec4e,Ctps,Cxcl12,Cxcr4,Dll4,Dock2,Elf4,F2rl1,Fcer1g,Gba,H2-Ab1,H2-DMa,H2-T23,Hhex,Icam1,Id2,Il6,Il7r,Itgam,Itgav,Itgb2,Jak3,Lat2,Lcp1,Lfng,Lilrb4a,Ly9,Mafb,Mdk,Mertk,Mlh1,Mr1,Msn,Myh9,Nfam1,Nfatc1,P2rx7,Pik3cd,Plcg2,Plcl2,Pou2f2,Prdx1,Prex1,Prkcd,Psap,Psen2,Ptk…	Anxa1,Cd44,Itgb2,Lcp1,Lilrb4a,Ly9,Nfam1,Slc11a1,Spi1,Syk
animal organ development	5.49e-19	5	Abl2,Abr,Acan,Ace,Acp5,Acta2,Actg2,Actn1,Acvr1b,Adam10,Adam17,Adam8,Adamts1,Adamts2,Adamtsl2,Adap2,Adar,Adgrg3,Adgrg6,Ahr,Aif1,Aldh1a3,Angptl7,Anxa1,Anxa2,Anxa3,Anxa4,Ap1s2,Aph1c,Apod,Aprt,Aqp5,Arid5b,Arl11,Arnt2,Arpc5,Arrb1,Arrb2,Asah1,Ass1,Atf3,Atp1b2,Atp2b1,Atp2b4,Atp6v0d1,Atrnl1,B2m,B4galt1,B4galt2,Baiap2,Bak1,Basp1,Batf,Batf3,Bbs4,Bcl2l11,Bcl3,Bdnf,Bgn,Bicc1,Bid,Bmp1,Bmpr1a,Bmpr1b,Bok,Bpgm,B…	No common gene
positive regulation of cellular component movement	6.13e-19	1	Actg1,Actr3,Acvr1b,Adam8,Adam9,Anxa1,Anxa3,Arpc2,C3ar1,Ccl2,Ccl3,Ccl4,Ccl7,Cemip,Cfl1,Clec7a,Col1a1,Csf1r,Ctsh,Cx3cl1,Cx3cr1,Cxcl16,Cyr61,Dab2,Edn1,F2r,F7,Fermt3,Fgf7,Fgr,Fn1,Gab2,Gpnmb,Grn,Hbegf,Hgf,Hif1a,Hmox1,Il1a,Iqgap1,Itga5,Itgav,Itgax,Kif3a,Lgals3,Lgmn,Lrp1,Mdk,Mgat5,Mmp14,Mmp2,Myo1f,Myo5a,Nckap1l,P2rx4,P2ry6,Pdgfa,Pdgfc,Pdpn,Plau,Postn,Prex1,Ptafr,Ptgs2,Rin2,S100a11,Sdcbp,Sele,Selp,Serpin…	n/a (just one condition)
positive regulation of phosphorylation	6.27e-19	4	Abl2,Ace,Acta2,Acvr1b,Adam17,Adam8,Adam9,Afap1l2,Aif1,Anxa2,Apoe,Arhgef2,Arhgef5,Arrb1,Arrb2,Atp2b4,Atp6ap1,Atp6v0c,Bdnf,Bmpr1a,C1qtnf1,C1qtnf2,C3,C5ar1,Camk1,Camkk1,Card14,Card9,Ccl12,Ccl19,Ccl2,Ccl21c,Ccl3,Ccl4,Ccl6,Ccl7,Ccl8,Ccl9,Ccnd1,Ccr1,Cd40,Cd44,Cd74,Cd80,Cd84,Cd86,Cdkn1a,Cemip,Chil1,Clec7a,Cln3,Clu,Crlf1,Csf1r,Csk,Cspg4,Ctgf,Cx3cl1,Cx3cr1,Cxcr4,Cyr61,Dab2,Dlg3,Dock7,Edn1,Efna5,Ehd4,Emp2,…	No common gene
hemopoiesis	7.15e-19	3	Abl2,Adam17,Adam8,Adar,Adgrg3,Ahr,Anxa1,Anxa2,Arl11,B2m,Bak1,Batf,Batf3,Bcl3,Btk,Casp8,Ccl19,Ccr1,Ccr2,Cd109,Cd300lf,Cd74,Cdk6,Cdkn1c,Clec1b,Clec4d,Clec4e,Clec5a,Cnn2,Col24a1,Csf1r,Dab2,Dll4,Dnase2a,Dock2,Epha2,Ext1,F2rl1,Fam20c,Fcer1g,Gab2,Gba,Gpc3,H2-Ab1,H2-DMa,Hcls1,Hhex,Hif1a,Id2,Il3ra,Il6,Il7r,Inhba,Irf8,Itgam,Jak3,Junb,Kcnab2,Lfng,Ly9,Lyn,Mafb,Mertk,Mfsd7b,Mr1,Myh9,Myo1e,Nckap1l,Nfam1,Nfatc…	Anxa1,Cd109,Csf1r,Ly9,Nckap1l,Nfam1,Pirb,Runx1,Sfrp1,Sirpa,Spi1,Syk,Tlr2,Tyrobp,Wisp1
negative regulation of response to stimulus	7.39e-19	5	Abl2,Abr,Acod1,Acp5,Adam17,Adamts12,Adamtsl2,Adar,Adgrg3,Aif1,Anxa1,Anxa2,Aoah,Apod,Apoe,Arhgap25,Arrb1,Arrb2,Atf3,Atp2b4,Bace1,Bambi,Bbs4,Bcl3,Bdnf,Bicc1,Bid,Bok,Bst2,C1qtnf1,C1qtnf3,Calr,Camk2n1,Casp8,Cav3,Cblb,Ccdc3,Ccl12,Ccr1,Ccr2,Cd109,Cd22,Cd276,Cd300a,Cd300lf,Cd44,Cd47,Cd74,Cd84,Cd9,Cdk6,Chst11,Cilp,Clec2d,Clu,Cnr2,Col2a1,Col3a1,Coro1b,Creb3l1,Csk,Cthrc1,Ctla2a,Cx3cl1,Cx3cr1,Cxcl12,Cxcl13,…	No common gene
regulation of hydrolase activity	9.15e-19	4	Abl2,Abr,Adap2,Ahr,Aim2,Antxr1,Anxa1,Anxa2,Anxa8,Arap1,Arfgap3,Arhgap11a,Arhgap17,Arhgap19,Arhgap22,Arhgap25,Arhgap30,Arhgap31,Arhgdia,Arhgdib,Arhgef5,Arrb1,Arrb2,Asap2,Asph,Atp13a2,Atp1b2,Bak1,Bbs4,Bcl2l11,Bid,Bok,Bst2,C3,C4b,Card9,Casp1,Casp8,Cblb,Ccl12,Ccl19,Ccl2,Ccl21c,Ccl3,Ccl4,Ccl6,Ccl7,Ccl8,Ccl9,Cd109,Cd300a,Cd40,Cd44,Cd86,Col4a3,Coro1c,Cstb,Ctgf,Ctla2b,Ctsc,Ctsd,Ctsh,Cx3cl1,Cxcl13,Cyr61,D…	No common gene
hematopoietic or lymphoid organ development	1.29e-18	3	Abl2,Adam17,Adam8,Adar,Adgrg3,Ahr,Anxa1,Anxa2,Arl11,B2m,Bak1,Batf,Batf3,Bcl2l11,Bcl3,Btk,Casp8,Ccl19,Ccr1,Ccr2,Cd109,Cd248,Cd300lf,Cd74,Cdk6,Cdkn1c,Clec1b,Clec4d,Clec4e,Clec5a,Cnn2,Col24a1,Csf1r,Cxcl13,Dab2,Dll4,Dnase2a,Dock2,Epha2,Ephb3,Ext1,F2rl1,Fam20c,Fcer1g,Gab2,Gba,Gpc3,H2-Ab1,H2-DMa,Hcls1,Hhex,Hif1a,Id2,Il3ra,Il6,Il7r,Inhba,Irf8,Itgam,Jak3,Junb,Kcnab2,Lfng,Ly9,Lyn,Mafb,Mertk,Mfsd7b,Mr1,Myh…	Anxa1,Cd109,Csf1r,Ly9,Nckap1l,Nfam1,Pdpn,Pirb,Runx1,Sfrp1,Sirpa,Spi1,Syk,Tlr2,Tyrobp,Wisp1
regulation of phosphorus metabolic process	1.5e-18	1	Abl2,Actb,Acvr1b,Adam8,Adam9,Anxa2,Arrb2,Atf3,Atp6ap1,Atp6ap2,Atp6v0c,Bdnf,Bst1,Camk1,Card14,Ccl2,Ccl3,Ccl4,Ccl6,Ccl7,Cd109,Cd244,Cd300a,Cd44,Cd80,Cd84,Cdkn1c,Cemip,Clec7a,Clu,Coro1c,Crlf1,Csf1r,Ctgf,Cx3cl1,Cx3cr1,Cyr61,Dab2,Dlg3,Dok1,Edn1,Ehd4,Enpp1,Ephb3,Ereg,Erp29,F2r,Fam20c,Fcgr1,Fcgr2b,Fgf7,Fgr,Fn1,Fnip2,Gadd45a,Gadd45b,Gba,Gdf15,Gdf3,Gdf6,Gfra1,Gpnmb,Gpr39,Grb2,Havcr2,Hbegf,Hcls1,Hgf,Hif1a,…	n/a (just one condition)
leukocyte chemotaxis	1.94e-18	4	Adam8,Anxa1,C5ar1,Ccl12,Ccl19,Ccl2,Ccl21c,Ccl3,Ccl4,Ccl6,Ccl7,Ccl8,Ccl9,Ccr1,Ccr2,Ch25h,Cnr2,Csf3r,Cx3cl1,Cx3cr1,Cxcl1,Cxcl12,Cxcl13,Cxcl16,Cxcl2,Cxcl5,Cxcr3,Cyp7b1,Fcer1g,Fcgr3,Gpr35,Hsd3b7,Il1b,Itgam,Itgb2,Lbp,Lgals3,Mdk,Nckap1l,Pdgfb,Prex1,Ptpro,Slamf8,Spp1,Syk,Tgfb2,Trem1,Trpm2,Vav1,Vav3	Gpr35,Itgb2,Lgals3
positive regulation of cell adhesion	3.22e-18	4	Adam8,Adam9,Aif1,Anxa1,Apbb1ip,Arpc2,Calr,Ccdc80,Ccl19,Ccl2,Ccr2,Ccr5,Cd244,Cd276,Cd44,Cd47,Cd63,Cd74,Cd80,Cd83,Cd86,Cdk6,Cfl1,Col16a1,Col8a1,Cx3cl1,Cxcl12,Cxcl13,Cyr61,Dab2,Dbn1,Dmd,Ecm2,Emp2,Epha1,Ephb6,Fam49b,Fbln1,Fbln2,Flna,Fmn1,Fn1,H2-Aa,H2-Ab1,H2-DMa,H2-T23,Havcr2,Ibsp,Icam1,Igf1,Igfbp2,Ihh,Il1b,Il1rl2,Il4ra,Il6,Il7r,Iqgap1,Itga2,Itga4,Itga5,Itga6,Itgav,Itgb1,Itgb2,Jak3,Kif26b,Lgals9,Lif,M…	No common gene
cell chemotaxis	3.39e-18	3	Ackr2,Adam8,Anxa1,Arrb2,Bin2,C5ar1,Ccl12,Ccl19,Ccl2,Ccl21c,Ccl3,Ccl4,Ccl6,Ccl7,Ccl8,Ccl9,Ccr1,Ccr2,Ccr5,Ch25h,Cnr2,Coro1b,Csf3r,Cx3cl1,Cx3cr1,Cxcl1,Cxcl12,Cxcl13,Cxcl16,Cxcl2,Cxcl5,Cxcr3,Cxcr4,Cyp7b1,Epha2,Fcer1g,Fcgr3,Gpr35,Hbegf,Hgf,Hsd3b7,Il1b,Itgam,Itgb2,Lbp,Lgals3,Lox,Mdk,Nckap1l,Pdgfb,Pdgfra,Prex1,Prkcd,Ptpro,Rhog,Saa3,Slamf8,Spp1,Syk,Tgfb2,Trem1,Trpm2,Vav1,Vav3,Vcam1	Anxa1,Cxcl1,Gpr35,Itgb2,Lgals3,Nckap1l,Syk,Vcam1
homeostatic process	3.39e-18	3	5430427O19Rik,Abca1,Abcb4,Abcg1,Abl2,Ackr2,Acox3,Acp5,Adar,Ahr,Anxa1,Atox1,Atp13a2,Atp2b1,Atp6ap1,Atp6ap2,Atp6v0a1,Atp6v0c,Atp6v0d1,Atp6v0d2,Atp6v1a,B2m,Bace2,Bak1,Bcl2l11,Bok,C1qtnf1,C3ar1,C5ar1,Cacna1d,Ccdc109b,Ccl19,Ccl2,Ccl3,Ccr1,Ccr2,Ccr5,Cd38,Cd40,Cd52,Cemip,Ckb,Cln3,Cln5,Cln8,Cmklr1,Col14a1,Col2a1,Cp,Csmd1,Ctgf,Ctsh,Ctsk,Ctss,Cx3cl1,Cx3cr1,Cxcl1,Cxcl13,Cxcl2,Cxcl5,Cxcr3,Cxcr4,Cyba,Cyp7b1,D…	Abcg1,Anxa1,C3ar1,Ctsh,Ctsk,Cxcl1,Cyba,Gpr35,Hexb,Hk3,Ildr2,Lilrb4a,Lrp1,Nckap1l,Pirb,Scn1b,Slc11a1,Soat1,Spi1,Steap3,Tbxas1,Vcam1,Wisp1
leukocyte differentiation	3.53e-18	4	Abl2,Adam17,Adam8,Adgrg3,Ahr,Anxa1,Anxa2,B2m,Bak1,Batf,Batf3,Bcl3,Btk,Casp8,Ccl19,Cd109,Cd300lf,Cd74,Cdk6,Clec4d,Clec4e,Csf1r,Dll4,Dock2,Epha2,F2rl1,Fam20c,Fcer1g,Gab2,Gba,Gpc3,H2-Ab1,H2-DMa,Hhex,Id2,Il3ra,Il6,Il7r,Itgam,Jak3,Junb,Lfng,Ly9,Lyn,Mafb,Mertk,Mr1,Myh9,Nfam1,Nfatc1,Nrros,Ostm1,Pde1b,Pirb,Plcg2,Plcl2,Pou2f2,Prex1,Psap,Psen2,Ptk2b,Rbpj,Ripk3,Runx2,Sbno2,Slamf8,Sox4,Spi1,Src,Stat3,Syk,Tgf…	Nfam1,Pirb,Spi1,Tyrobp
regulation of apoptotic process	4.01e-18	2	Abl2,Adam10,Adam17,Adam8,Adar,Aif1,Anxa1,Apbb2,Arnt2,Arrb1,Arrb2,Atf3,Atox1,B4galt1,Bace1,Bak1,Bcl2l11,Bcl3,Bdnf,Bid,Bok,C5ar1,Camk1d,Card14,Card19,Card9,Casp1,Casp4,Casp8,Ccl12,Ccl19,Ccl3,Ccr5,Cd38,Cd40,Cd44,Cd74,Cdkn1a,Chst11,Clec5a,Cln3,Cln8,Clu,Col2a1,Cpeb4,Creb3l1,Crlf1,Csf1r,Ctgf,Ctsc,Ctsd,Ctsh,Ctsz,Cx3cl1,Cx3cr1,Cxcl12,Cxcr3,Cyr61,Dab2,Dap,Degs1,E2f1,Edn1,Erp29,F2r,Fam129b,Fam134b,Fcer1g,F…	Abl2,Adam8,Anxa1,Arrb2,Atf3,Bcl2l11,Bid,Card14,Casp4,Ccl3,Ccr5,Cd38,Cd44,Chst11,Clec5a,Cln8,Clu,Crlf1,Csf1r,Ctsc,Ctsd,Ctsh,Ctsz,Cx3cl1,Cx3cr1,Dab2,E2f1,Edn1,Erp29,F2r,Fam129b,Fcer1g,Fcgr2b,Fn1,Frzb,Gadd45a,Gba,Gpx1,Grn,Hck,Hcls1,Hgf,Hmox1,Htr2b,Igf2r,Il1rn,Il7r,Inhbb,Inpp5d,Irf5,Itgam,Lgals3,Lgmn,Lrp1,Mertk,Mmp2,Naip2,Naip5,Ncf2,Nckap1l,Ngf,Osm,P2rx7,Pde1a,Pdpn,Plaur,Ptgs2,Ptpn1,Rps6ka2,Scx,Sdf2l…
positive regulation of transport	4.88e-18	5	1500015O10Rik,Abca1,Abcb4,Abcg1,Abr,Acsl4,Actr3,Adam9,Ank2,Anxa1,Anxa2,Apoe,Arhgef5,Arpc2,Arrb1,Arrb2,Asph,Atp13a2,Atp1b2,Atp2b1,Atp6ap1,B2m,Bak1,Bok,C1qtnf1,C1qtnf2,C2,C2cd2l,C3,Cacna1c,Cacna1d,Cacna2d1,Cacnb2,Cadm1,Calr,Camk1,Camk1d,Camk2n1,Casp1,Cav3,Ccl12,Ccl19,Ccl2,Ccl3,Ccl4,Ccr1,Cd14,Cd300c2,Cd300lf,Cd38,Cd47,Cd63,Cemip,Cfl1,Clec4e,Clec4n,Clec5a,Clec7a,Cln3,Clu,Ctss,Cx3cl1,Cxcl1,Cxcl12,Cxcr…	No common gene
cellular response to lipopolysaccharide	1.05e-17	4	Abca1,Acod1,Adam9,Ass1,B2m,Casp1,Ccl12,Ccl2,Ccl3,Ccr5,Cd14,Cd180,Cd300lb,Cd40,Cd68,Cd80,Cd86,Cx3cr1,Cxcl1,Cxcl13,Cxcl16,Cxcl2,Cxcl5,Fcgr4,Havcr2,Il1a,Il1b,Il6,Irf8,Lbp,Lcn2,Lilrb4a,Litaf,Lyn,Mrc1,Myd88,Nlrp3,Nos2,Nr1h3,Plscr1,Ptafr,Rara,Sbno2,Scarb1,Serpine1,Sirpa,Src,Tgfb1,Ticam2,Tlr4,Tlr9,Tnf,Tnfaip3,Tnfrsf1b,Trem2,Zc3h12a	Cd300lb,Cd68,Fcgr4,Sirpa,Tnfrsf1b
regulation of anatomical structure morphogenesis	1.17e-17	5	Abl2,Abr,Actr2,Actr3,Adam10,Adam9,Adamts1,Adamts12,Anxa1,Anxa3,Apoe,Arap1,Arhgdia,Arpc2,Atp2b4,B4galt1,Baiap2,Bambi,Bdnf,Bmpr1a,C3,C3ar1,C5ar1,Calr,Camk1,Capzb,Cav3,Ccbe1,Ccl11,Ccl12,Ccl2,Ccl3,Ccl7,Ccl8,Ccr2,Ccr5,Cd40,Cd44,Cd53,Cdc42ep3,Cfl1,Chad,Chil1,Col4a3,Col5a1,Col5a2,Coro1b,Coro1c,Cpe,Crabp2,Creb3l1,Csf1r,Cthrc1,Ctsh,Cx3cl1,Cx3cr1,Cxcl12,Cxcr3,Cxcr4,Cybb,Cyfip1,Cysltr1,Dab2,Dact1,Dbn1,Dcn,D…	No common gene
regulation of metabolic process	1.57e-17	4	3110043O21Rik,5031414D18Rik,Abcg1,Abhd14b,Abl2,Ace,Acod1,Acp5,Acsl4,Acta2,Actb,Actg1,Actg2,Actn1,Actr2,Actr3,Acvr1b,Adam17,Adam8,Adam9,Adar,Adgrg3,Afap1l2,Aff3,Ahr,Aif1,Aim2,Ank2,Ankrd13b,Antxr1,Anxa1,Anxa2,Anxa3,Anxa4,Anxa8,Apbb2,Apobec1,Apod,Apoe,Arap1,Arhgef2,Arhgef5,Arid3a,Armcx3,Arnt2,Arrb1,Arrb2,Asah1,Asph,Ass1,Atf3,Atp13a2,Atp2b1,Atp2b4,Atp6ap1,Atp6ap2,Atp6v0a1,Atp6v0c,B2m,Bace2,Bach1,Bak1…	No common gene
regulation of protein metabolic process	1.91e-17	5	3110043O21Rik,Abcg1,Abl2,Ace,Acta2,Actb,Acvr1b,Adam17,Adam8,Adam9,Adar,Afap1l2,Aif1,Aim2,Akap12,Antxr1,Anxa2,Anxa8,Apod,Apoe,Arhgef2,Arhgef5,Arrb1,Arrb2,Asph,Atf3,Atp13a2,Atp2b4,Atp6ap1,Atp6ap2,Atp6v0c,Bace2,Bak1,Bcl2l11,Bcl3,Bdnf,Bex4,Bid,Bmpr1a,Bok,Bst1,Bst2,C1qtnf1,C1qtnf2,C1qtnf3,C3,C4b,C5ar1,Calr,Camk1,Camk2n1,Camkk1,Card14,Card9,Casp1,Casp8,Cav3,Cblb,Ccbe1,Ccl11,Ccl12,Ccl19,Ccl2,Ccl21c,Ccl3…	No common gene
anatomical structure morphogenesis	2.62e-17	5	3110043O21Rik,Abl2,Abr,Acan,Ace,Acp5,Acta2,Actb,Actg1,Actg2,Actn1,Adam17,Adam8,Adamts1,Adgrg6,Aff3,Ahr,Alcam,Aldh1a3,Angptl2,Anpep,Antxr1,Anxa2,Apbb2,Apoe,Aqp5,Arhgap22,Arhgef2,Arid5b,Asph,Astn2,Atp6ap2,Atrnl1,B3gnt2,B4galt1,B4galt5,B4galt6,Bak1,Bbs4,Bcl2l11,Bcl3,Bdnf,Bmpr1a,Bmpr1b,Cacna1c,Cadm1,Cap1,Capzb,Casp1,Casp8,Cav3,Ccbe1,Ccl11,Ccl12,Ccl2,Ccr2,Cd109,Cd248,Cd44,Cd9,Cdh11,Cdh6,Cdkn1c,Cfh,Cfl…	No common gene
vesicle-mediated transport	3.79e-17	4	3110043O21Rik,5031414D18Rik,Abca1,Abl2,Ackr2,Actb,Actg1,Aif1,Anxa1,Anxa2,Anxa3,Anxa8,Ap1s2,Ap2s1,Apobr,Arf2,Arfgap3,Arhgap17,Arhgap25,Arl11,Arl4c,Arrb1,Arrb2,Atp13a2,Bin2,Btk,Cap1,Ccl3,Ccr1,Ccr2,Cd14,Cd209a,Cd300a,Cd302,Cd47,Cd5l,Cd9,Cfi,Clec7a,Cln3,Cln5,Clta,Coro1c,Cxcl16,Dab2,Dennd2a,Dock2,E430025E21Rik,Ehd4,Elmo1,Enpp1,Erp29,Fcer1g,Fcgr1,Fcgr2b,Fcgr3,Fkbp15,Folr2,Golt1b,Grb2,Grn,Gsn,Hck,Hhipl1…	Clec7a,Hck,Itgb2,Myo1f,Sirpa,Slc11a1,Tnfaip2,Tyrobp
positive regulation of defense response	3.84e-17	3	Adam8,Aim2,Alox5ap,Btk,C3,Cadm1,Card9,Ccl3,Ccr2,Ccr5,Cd47,Cd74,Clec7a,Ctsc,Ctss,Cx3cl1,Cxcl1,Cyba,Dhx58,Ereg,F2rl1,Fcer1g,Fcgr1,Fcgr3,Gpsm3,Grn,H2-T23,Havcr2,Ifi204,Ifi205,Il1b,Il33,Il6,Irf7,Itga2,Lamp1,Lbp,Lgals9,Mdk,Mmp12,Mmp2,Mmp8,Mnda,Myd88,Nfkbiz,Nlrc4,Nod1,Osm,Pik3cg,Pla2g4a,Plscr1,Ptgs2,Serpine1,Sh2d1b1,Tlr2,Tlr4,Tlr6,Tlr8,Tlr9,Tmem173,Tnf,Tnfrsf11a,Tnfrsf1a,Tnip1,Trem2,Vav1,Wisp1	Adam8,Clec7a,Ctss,Fcer1g,Fcgr1,Fcgr3,Mmp12,Trem2
regulation of cellular protein metabolic process	6.39e-17	5	3110043O21Rik,Abl2,Ace,Acta2,Actb,Acvr1b,Adam17,Adam8,Adam9,Adar,Afap1l2,Aif1,Aim2,Akap12,Antxr1,Anxa2,Anxa8,Apoe,Arhgef2,Arhgef5,Arrb1,Arrb2,Asph,Atf3,Atp13a2,Atp2b4,Atp6ap1,Atp6ap2,Atp6v0c,Bak1,Bcl2l11,Bcl3,Bdnf,Bex4,Bid,Bmpr1a,Bok,Bst1,Bst2,C1qtnf1,C1qtnf2,C1qtnf3,C3,C4b,C5ar1,Calr,Camk1,Camk2n1,Camkk1,Card14,Card9,Casp1,Casp8,Cav3,Cblb,Ccbe1,Ccl11,Ccl12,Ccl19,Ccl2,Ccl21c,Ccl3,Ccl4,Ccl6,Ccl7,C…	No common gene
regulation of tumor necrosis factor superfamily cytokine production	6.73e-17	3	Acp5,Adam8,Arrb2,Bcl3,Card9,Ccl19,Ccl2,Ccl3,Ccl4,Ccr2,Ccr5,Cd14,Cd300ld,Cd47,Cd84,Clec7a,Clu,Cx3cl1,Cx3cr1,Cyba,Cybb,Fcer1g,Fcgr3,Gpnmb,H2-T23,Havcr2,Igf1,Il1a,Lbp,Lgals9,Mmp8,Myd88,Nod1,Ptafr,Ptpn6,Rara,Sirpa,Syk,Thbs1,Tlr1,Tlr2,Tlr4,Tlr6,Tlr9,Tnfaip3,Tnfrsf1a,Trem2,Tyrobp,Vsir,Zc3h12a	Adam8,Clec7a,Cybb,Fcer1g,Fcgr3,Gpnmb,Sirpa,Trem2,Tyrobp,Vsir
positive regulation of developmental process	1.07e-16	5	Abl2,Ace,Actr2,Actr3,Acvr1b,Adam17,Adam8,Adam9,Adamts1,Adgrl1,Anxa1,Anxa3,Apoe,Arhgef2,Arpc2,Arrb2,Atp1b2,Atp2b1,Atp6ap1,B2m,B4galt1,B4galt5,Baiap2,Bambi,Bbs4,Bdnf,Bex1,Bmp1,Bmpr1a,Bmpr1b,C3,C3ar1,C5ar1,Calr,Camk1,Camk1d,Casp8,Cav3,Cblb,Ccbe1,Ccdc3,Ccl11,Ccl19,Ccl3,Ccl8,Ccnd1,Ccr1,Ccr2,Ccr5,Cd276,Cd40,Cd53,Cd74,Cd83,Cfl1,Chil1,Clic1,Clu,Cmklr1,Cobl,Col1a1,Coro1b,Coro1c,Crabp2,Csf1r,Ctgf,Cthrc1,Ct…	No common gene
positive regulation of leukocyte migration	1.1e-16	4	Adam10,Adam17,Adam8,Aif1,C3ar1,C5ar1,Calr,Camk1d,Ccl12,Ccl19,Ccl2,Ccl3,Ccl4,Ccl7,Ccr1,Ccr2,Cd74,Cmklr1,Cx3cl1,Cx3cr1,Cxcl12,Cxcl13,Edn1,F2rl1,F7,Gpsm3,Icam1,Il1a,Il1b,Itga2,Itga4,Lbp,Lgals3,Lgals9,Lgmn,Mdk,Mmp14,Nckap1l,P2rx4,Pla2g7,Plvap,Ptafr,Ptk2b,Sele,Selp,Serpine1,Tgfb1,Thbs1,Tlr2,Trem2	C3ar1,Lgals3,Lgmn
movement of cell or subcellular component	1.47e-16	5	Abcc1,Abl2,Ackr2,Actb,Actr2,Actr3,Adam17,Adam8,Adam9,Adamts12,Alcam,Ank2,Anxa1,Apbb2,Arhgef5,Arid5b,Arl8a,Arpc5,Arrb2,Astn2,Atp1b2,Atp2b4,B3gnt2,B4galt1,Bambi,Bbs4,Bdnf,Bin2,Bmpr1b,C5ar1,Cacna1c,Cacna1d,Cacna2d1,Cacnb2,Cadm1,Cap1,Cav3,Ccl11,Ccl12,Ccl19,Ccl2,Ccl21c,Ccl3,Ccl4,Ccl6,Ccl7,Ccl8,Ccl9,Ccr1,Ccr2,Ccr5,Cd248,Cd44,Cd47,Cd63,Cd9,Cfl1,Ch25h,Cln3,Cnr2,Col5a1,Coro1b,Coro1c,Csf1r,Csf3r,Cspg4,Ctgf…	No common gene
chemotaxis	1.51e-16	6	Abcc1,Ackr2,Adam8,Alcam,Anxa1,Apbb2,Arhgef5,Arrb2,B3gnt2,Bdnf,Bin2,Bmpr1b,C3ar1,C5ar1,Ccl11,Ccl12,Ccl19,Ccl2,Ccl21c,Ccl3,Ccl4,Ccl6,Ccl7,Ccl8,Ccl9,Ccr1,Ccr2,Ccr5,Ch25h,Cmklr1,Cmtm3,Cnr2,Coro1b,Csf1r,Csf3r,Cx3cl1,Cx3cr1,Cxcl1,Cxcl12,Cxcl13,Cxcl16,Cxcl2,Cxcl5,Cxcr3,Cxcr4,Cyfip1,Cyp7b1,Cyr61,Cysltr1,Dock2,Ear2,Efna5,Egflam,Egr2,Emb,Enah,Epha1,Epha2,Epha3,Ephb2,Ephb3,Evl,Ext1,Fcer1g,Fcgr3,Fes,Fgf7,Flr…	No common gene
regulation of tumor necrosis factor production	1.96e-16	4	Acp5,Arrb2,Bcl3,Card9,Ccl19,Ccl2,Ccl3,Ccl4,Ccr2,Ccr5,Cd14,Cd300ld,Cd47,Cd84,Clec7a,Clu,Cx3cl1,Cx3cr1,Cyba,Cybb,Fcer1g,Fcgr3,Gpnmb,H2-T23,Havcr2,Igf1,Il1a,Lbp,Lgals9,Mmp8,Myd88,Nod1,Ptafr,Ptpn6,Rara,Sirpa,Syk,Thbs1,Tlr1,Tlr2,Tlr4,Tlr6,Tlr9,Tnfaip3,Tnfrsf1a,Trem2,Tyrobp,Vsir,Zc3h12a	Clec7a,Cybb,Sirpa,Tyrobp
extracellular matrix organization	4.34e-16	5	Acan,Adamts2,Adamtsl2,Anxa2,Apbb2,B4galt1,Bcl3,Ccdc80,Col10a1,Col14a1,Col15a1,Col16a1,Col19a1,Col1a1,Col1a2,Col23a1,Col24a1,Col2a1,Col3a1,Col4a3,Col4a4,Col5a1,Col5a2,Col6a4,Col8a1,Col8a2,Creb3l1,Ctgf,Ctss,Cyr61,Dpt,Ecm2,Egflam,Eln,Ero1lb,Ext1,Fbln1,Fbln2,Fbln5,Flrt2,Fn1,Grem1,Has1,Hpn,Ibsp,Ihh,Itga8,Itgb1,Lamb1,Lcp1,Lgals3,Lox,Loxl2,Loxl3,Loxl4,Lum,Mmp12,Mmp13,Mmp14,Mmp19,Mmp2,Mmp3,Mmp8,Myh11,Myo…	No common gene
positive regulation of cell population proliferation	5.15e-16	4	Acer3,Adam10,Adam17,Aif1,Aldh3a1,Anxa1,Anxa2,Arnt2,Arrb1,Atf3,B4galt1,Bambi,Bex1,Bmpr1a,Bst1,C3ar1,C5ar1,Calr,Cav3,Ccl19,Ccl2,Ccnd1,Ccr2,Cd244,Cd248,Cd276,Cd38,Cd40,Cd47,Cd74,Cd80,Cd86,Cdca7l,Cdk6,Cdkn1a,Clec11a,Clec7a,Clu,Crlf1,Crlf2,Csf1r,Ctgf,Cthrc1,Ctsh,Ctsz,Cx3cl1,Cx3cr1,Cxcl1,Cxcl12,Cxcr3,Cyba,Cyp7b1,Cyr61,Dll4,Dmd,E2f1,Ecm1,Edn1,Emp2,Epha1,Ereg,Ern1,Etv5,F2r,F3,Fbln1,Fbln5,Fgf1,Fgf7,Fgfr2,…	No common gene
response to interferon-gamma	5.7e-16	4	Acod1,Actg1,Actr2,Actr3,Aif1,Ass1,Bst2,Capg,Casp1,Ccl12,Ccl19,Ccl2,Ccl21c,Ccl3,Ccl4,Ccl6,Ccl7,Ccl8,Ccl9,Cd40,Cd47,Ciita,Cx3cl1,Cxcl16,Edn1,Evl,Gsn,H2-Aa,H2-Ab1,Ifitm1,Ifitm3,Irf8,Mefv,Mrc1,Nos2,Rab11fip5,Rab20,Rab7b,Sec61a1,Sirpa,Slc11a1,Stxbp2,Tlr2,Tlr4,Was	Sirpa,Slc11a1
regulation of interleukin-1 production	6.69e-16	2	Acp5,Aim2,Anxa1,Arrb2,Casp1,Casp4,Casp8,Ccl19,Ccl3,Ccr5,Cx3cl1,Cx3cr1,F2r,Havcr2,Ifi204,Ifi205,Igf1,Il1r2,Lgals9,Mefv,Mnda,Naip5,Nlrc4,Nlrp1b,Nlrp3,Nod1,P2rx7,Panx1,Sirpa,Sphk1,Tlr2,Tlr4,Tlr8,Tnf,Tnfaip3,Trem2,Tyrobp,Zc3h12a	Anxa1,Arrb2,Casp4,Ccl3,Ccr5,Cx3cl1,Cx3cr1,F2r,Havcr2,Mefv,Naip5,P2rx7,Sirpa,Sphk1,Tlr2,Tlr4,Tlr8,Tnfaip3,Trem2,Tyrobp
positive regulation of interleukin-6 production	1.15e-15	3	Aif1,Card9,Ccr5,Cd74,Clec7a,Cyba,Dhx58,Ereg,F2r,F2rl1,Fcer1g,Il1a,Il1b,Il1rl2,Il33,Il6,Il6ra,Lbp,Lgals9,Mmp8,Myd88,Nod1,P2rx7,Ptafr,Rab7b,Scimp,Stat3,Syk,Ticam2,Tlr1,Tlr2,Tlr4,Tlr6,Tlr7,Tlr8,Tlr9,Tnf,Tyrobp,Unc93b1	Clec7a,Cyba,Ptafr,Rab7b,Syk,Tlr2,Tyrobp,Unc93b1
regulation of protein modification process	1.32e-15	4	3110043O21Rik,Abl2,Ace,Acta2,Actb,Acvr1b,Adam17,Adam8,Adam9,Adar,Afap1l2,Aif1,Anxa2,Apoe,Arhgef2,Arhgef5,Arrb1,Arrb2,Atf3,Atp2b4,Atp6ap1,Atp6ap2,Atp6v0c,Bak1,Bdnf,Bex4,Bmpr1a,Bst1,C1qtnf1,C1qtnf2,C3,C5ar1,Camk1,Camk2n1,Camkk1,Card14,Card9,Cav3,Cblb,Ccl12,Ccl19,Ccl2,Ccl21c,Ccl3,Ccl4,Ccl6,Ccl7,Ccl8,Ccl9,Ccnd1,Ccr1,Cd109,Cd300a,Cd40,Cd44,Cd74,Cd80,Cd84,Cd86,Cdkn1a,Cdkn1c,Cemip,Chil1,Clec7a,Cln3,Clu,…	No common gene
endocytosis	1.42e-15	4	3110043O21Rik,Abca1,Ackr2,Actb,Actg1,Aif1,Ap2s1,Apobr,Arhgap25,Arrb1,Arrb2,Bin2,Cap1,Cd14,Cd209a,Cd300a,Cd5l,Cd9,Cfi,Clec7a,Cln3,Clta,Cxcl16,Dab2,Dock2,Ehd4,Elmo1,Enpp1,Fcer1g,Fcgr1,Fcgr2b,Fcgr3,Fkbp15,Folr2,Grb2,Grn,Gsn,Hhipl1,Htr2b,Ifitm3,Il10ra,Itga4,Itgam,Itgb2,Ldlrap1,Lgals3bp,Loxl2,Loxl3,Loxl4,Lrp1,Lrp12,Lrp4,Mapkapk3,Mfge8,Mrc1,Mrc2,Msr1,Mx1,Myh9,Myo1e,Necap2,Neurl3,Npc1,Olr1,Pik3cb,Pik3cg…	Clec7a,Itgb2,Sirpa
positive regulation of immune effector process	1.42e-15	4	Anxa1,B2m,Btk,C3,Cadm1,Ccl19,Ccl2,Ccr2,Cd244,Cd300a,Cd37,Cd40,Cd74,Cd84,Clec7a,Cxcl1,Dhx58,Enpp3,F2rl1,Fam49b,Fcer1g,Fcgr1,Fcgr3,Fes,Fgr,Gab2,H2-D1,H2-K1,H2-T23,Hmox1,Il1b,Il33,Il4ra,Il6,Itgam,Itgb2,Lamp1,Lbp,Lyn,Mlh1,Mr1,Nfkbiz,Nlrp3,P2rx7,Pnp,Ptafr,Rara,Scimp,Sh2d1b1,Stxbp2,Syk,Tgfb1,Tlr2,Tlr4,Tlr9,Tnf,Tnfsf13,Tyrobp,Vav1	Clec7a,Fgr,Itgb2,Tyrobp
regulation of cell-cell adhesion	1.88e-15	3	Abl2,Adam8,Aif1,Anxa1,Ass1,C1qtnf1,Cblb,Ccl19,Ccl2,Ccr2,Ccr5,Cd244,Cd276,Cd300a,Cd44,Cd47,Cd74,Cd80,Cd83,Cd86,Cd9,Cx3cl1,Cxcl12,Cxcl13,Ephb3,Fam49b,Fermt3,Fgl1,Gpnmb,H2-Aa,H2-Ab1,H2-DMa,H2-T23,Havcr2,Icam1,Igf1,Igfbp2,Il1b,Il1rl2,Il1rn,Il4ra,Il6,Il7r,Itga4,Itga6,Itgb2,Jak3,Kif26b,Lgals3,Lgals9,Loxl3,Lyn,Mdk,Nckap1l,Nfkbiz,Nlrp3,Pdpn,Piezo1,Plaur,Pnp,Prkcd,Ptafr,Ptpn6,Rara,Runx1,Runx3,Sele,Selp,Si…	Anxa1,Cd300a,Cd44,Itgb2,Lgals3,Nckap1l,Pdpn,Ptafr,Runx1,Sele,Selp,Sirpa,Syk,Vcam1
cellular homeostasis	2.46e-15	2	5430427O19Rik,Abl2,Atox1,Atp13a2,Atp2b1,Atp6ap1,Atp6ap2,Atp6v0a1,Atp6v0c,Atp6v0d1,Atp6v0d2,Atp6v1a,Bak1,Bok,C3ar1,C5ar1,Cacna1d,Ccdc109b,Ccl19,Ccl2,Ccl3,Ccr1,Ccr2,Ccr5,Cd38,Cd40,Cd52,Cemip,Ckb,Cln3,Cln5,Cmklr1,Cp,Cx3cl1,Cx3cr1,Cxcl1,Cxcl13,Cxcl2,Cxcr3,Cxcr4,Cyba,Edn1,Enpp1,Ern1,Ero1lb,F2r,F2rl1,Fth1,Ftl1,Gna13,Gna15,Gpr157,Gpr35,Gpr39,Gpr65,Gpx1,Grn,Gsr,Hexb,Hif1a,Hk3,Hmox1,Htr2b,Hvcn1,Icam1,Igf1…	Abl2,Atp13a2,Atp2b1,Atp6ap2,Atp6v0a1,Atp6v0c,Atp6v0d2,Atp6v1a,C3ar1,Ccdc109b,Ccl2,Ccl3,Ccr5,Cd38,Cemip,Cx3cl1,Cx3cr1,Cxcl1,Cyba,Edn1,F2r,Ftl1,Gpr157,Gpr35,Gpx1,Grn,Hexb,Hk3,Hmox1,Htr2b,Hvcn1,Lacc1,Lamp2,Lrp1,Mcoln2,Mcoln3,Myo5a,P2rx4,P2rx7,P2ry6,Plcl2,Prdx1,Rab11fip5,Slc11a1,Slc39a6,Slc8b1,Sox4,Spp1,Tbxas1,Tgfb1,Tmem178,Tpcn2,Trpv2,Ucp2,Vcam1,Wfs1
positive regulation of protein modification process	2.7e-15	4	Abl2,Ace,Acta2,Acvr1b,Adam17,Adam8,Adam9,Afap1l2,Aif1,Anxa2,Apoe,Arhgef2,Arhgef5,Arrb1,Arrb2,Atp2b4,Atp6ap1,Atp6v0c,Bdnf,Bmpr1a,C1qtnf1,C1qtnf2,C3,C5ar1,Camk1,Camkk1,Card14,Card9,Cblb,Ccl12,Ccl19,Ccl2,Ccl21c,Ccl3,Ccl4,Ccl6,Ccl7,Ccl8,Ccl9,Ccnd1,Ccr1,Cd300a,Cd40,Cd44,Cd74,Cd80,Cd84,Cd86,Cdkn1a,Cemip,Chil1,Clec7a,Cln3,Clu,Crlf1,Csf1r,Csk,Cspg4,Ctgf,Cx3cl1,Cx3cr1,Cxcr4,Cyr61,Dab2,Dlg3,Dock7,Edn1,Efna…	No common gene
positive regulation of gene expression	2.99e-15	3	Abl2,Actg1,Actr2,Actr3,Acvr1b,Adam17,Adam8,Adar,Afap1l2,Ahr,Aif1,Aim2,Anxa1,Apobec1,Arap1,Arid3a,Armcx3,Arnt2,Arrb1,Arrb2,Atf3,Atp13a2,Atp6ap2,B2m,Bach1,Batf,Bcl3,C1qtnf1,C3,C3ar1,C5ar1,Cadm1,Calr,Camk1,Card9,Casp1,Casp4,Casp8,Ccbe1,Ccl19,Ccl2,Ccl3,Ccl4,Ccr2,Ccr5,Cd14,Cd244,Cd276,Cd300c2,Cd38,Cd40,Cd44,Cd74,Cd83,Cd84,Cdk6,Ciita,Clec3b,Clec4e,Clec4n,Clec5a,Clec7a,Clu,Cnn2,Col1a1,Creb3l1,Crlf2,Csf1…	Anxa1,C3ar1,Cd300c2,Cd44,Cd84,Clec7a,Col1a1,Csf1r,Ctsh,Cyba,Cybb,Fgr,Gdf6,Hexb,Hpse,Itgax,Lrp1,Ly9,Nfam1,Ptafr,Rab7b,Runx1,Sfrp1,Slc11a1,Spi1,Syk,Tlr2,Tyrobp,Unc93b1
regulation of leukocyte proliferation	3.04e-15	2	Ahr,Aif1,Anxa1,Bst1,Btk,Cblb,Ccl12,Ccl19,Ccr2,Cd209a,Cd22,Cd244,Cd276,Cd300a,Cd38,Cd40,Cd44,Cd74,Cd80,Cd86,Cdkn1a,Enpp3,Fcgr2b,Gpnmb,Grem1,H2-Aa,H2-Ab1,H2-T23,Havcr2,Hhex,Igf1,Igfbp2,Il1b,Il33,Il6,Inpp5d,Jak3,Lgals3,Lgals9,Lst1,Lyn,Myd88,Nckap1l,Nfatc2,Pnp,Ptpn6,Ripk3,Syk,Tgfb1,Tgfbr2,Tlr4,Tlr9,Tnfrsf1b,Tnfrsf21,Tyrobp,Vcam1,Vsir,Zc3h12d	Anxa1,Ccl19,Cd300a,Cd44,Fcgr2b,Lgals3,Nckap1l,Syk,Tlr9,Tnfrsf1b,Tyrobp,Vcam1
leukocyte mediated immunity	3.24e-15	4	Ace,Anxa3,Batf,Bcl3,Btk,C1qa,C1qb,C1qc,C1ra,C2,C3,C4b,Ccl3,Cd300a,Cd300lb,Cd74,Cfi,Crlf2,Ctsc,Ctsh,Fcer1g,Fcgr1,Fcgr2b,Fcgr3,Gba,H2-Ab1,H2-DMa,Icam1,Il4ra,Inpp5d,Irak4,Irf7,Lat2,Lyn,Milr1,Mlh1,Myd88,Myo1f,Myo1g,Ncf1,Pi4k2a,Pirb,Pou2f2,Prdx1,Prkcd,Ptpn6,Rftn1,Rnf19b,Serping1,Slc11a1,Stxbp2,Tnfsf13,Trem1,Treml4,Wdr1	C1qb,C1qc,Cd300lb,Myo1f,Pirb,Slc11a1
chemical homeostasis	3.27e-15	3	5430427O19Rik,Abca1,Abcb4,Abcg1,Abl2,Ackr2,Acox3,Atox1,Atp13a2,Atp2b1,Atp6ap1,Atp6ap2,Atp6v0a1,Atp6v0c,Atp6v0d1,Atp6v0d2,Atp6v1a,B2m,Bace2,Bak1,Bok,C1qtnf1,C3ar1,C5ar1,Cacna1d,Ccdc109b,Ccl19,Ccl2,Ccl3,Ccr1,Ccr2,Ccr5,Cd38,Cd40,Cd52,Cemip,Ckb,Cln3,Cln5,Cmklr1,Cp,Csmd1,Ctsh,Cx3cl1,Cx3cr1,Cxcl1,Cxcl13,Cxcl2,Cxcr3,Cxcr4,Cyba,Cyp7b1,Dcn,E430025E21Rik,Edn1,Elovl1,Enpp1,Ern1,Ero1lb,F2r,F2rl1,Fabp5,Fbn1,F…	Abcg1,C3ar1,Ctsh,Cxcl1,Cyba,Gpr35,Hexb,Hk3,Lrp1,Scn1b,Slc11a1,Soat1,Steap3,Tbxas1,Vcam1,Wisp1
positive regulation of cell-cell adhesion	3.63e-15	3	Adam8,Aif1,Anxa1,Ccl19,Ccl2,Ccr2,Ccr5,Cd244,Cd276,Cd44,Cd47,Cd74,Cd80,Cd83,Cd86,Cx3cl1,Cxcl13,Fam49b,H2-Aa,H2-Ab1,H2-DMa,H2-T23,Havcr2,Icam1,Igf1,Igfbp2,Il1b,Il1rl2,Il4ra,Il6,Il7r,Itga4,Itga6,Itgb2,Jak3,Kif26b,Lgals9,Mdk,Nckap1l,Nfkbiz,Nlrp3,Pdpn,Piezo1,Plaur,Pnp,Ptafr,Rara,Runx1,Runx3,Sele,Selp,Sirpa,Sox4,Syk,Tgfb1,Tgfbr2,Tnf,Vcam1,Vsir,Zmiz1	Anxa1,Cd44,Itgb2,Nckap1l,Pdpn,Ptafr,Runx1,Sele,Selp,Sirpa,Syk,Vcam1
response to wounding	4.46e-15	5	1500015O10Rik,Abhd2,Aif1,Anxa8,Apod,B4galt1,Bex1,C3,Cav3,Ccl2,Ccr2,Cd44,Cfh,Cnn2,Col1a1,Col3a1,Col5a1,Coro1b,Cx3cl1,Cxcl2,Cyr61,Dcn,Dpysl3,Dsp,Dst,Egfr,Elk3,Entpd2,Evl,F10,F2r,F2rl1,F3,F5,F7,Fbln1,Fcgr4,Fermt3,Fgf1,Fgf7,Flna,Fn1,Fzd7,Gna13,Gpx1,Hbegf,Hif1a,Hmox1,Hps1,Hpse,Il1a,Il6,Inhbb,Itga2,Itga5,Itga9,Itgb4,Jam3,Lcp1,Lilrb4a,Lox,Lyn,Mag,Map1b,Matn2,Mcam,Mdk,Mertk,Mkl1,Mmp12,Mmp2,Mustn1,Myh10,M…	No common gene
negative regulation of cell death	4.91e-15	2	Abl2,Adam17,Adam8,Adar,Ahr,Aif1,Apbb2,Arnt2,Arrb1,Arrb2,Atox1,Atp6v0c,Bcl3,Bdnf,Bid,Bok,C5ar1,Camk1d,Card14,Casp8,Ccl12,Ccl19,Ccr5,Cd200r1,Cd38,Cd44,Cd74,Cdkn1a,Chst11,Clec5a,Cln3,Cln8,Clu,Col2a1,Cpeb4,Creb3l1,Crlf1,Csf1r,Ctgf,Ctsb,Ctsh,Cx3cl1,Cx3cr1,Cxcl12,Cxcr3,Cyr61,Dab2,Edn1,F2r,Fam129b,Fam134b,Fcer1g,Fcgr2b,Fn1,Gba,Gpnmb,Gpx1,Grem1,Grn,Hck,Hcls1,Hgf,Hif1a,Hk3,Hmox1,Hpn,Htr2b,Hyou1,Icam1,Igf1…	Abl2,Adam8,Arrb2,Atp6v0c,Bid,Card14,Ccr5,Cd200r1,Cd38,Cd44,Chst11,Clec5a,Cln8,Clu,Crlf1,Csf1r,Ctsb,Ctsh,Cx3cl1,Cx3cr1,Dab2,Edn1,F2r,Fam129b,Fcer1g,Fcgr2b,Fn1,Gba,Gpnmb,Gpx1,Grn,Hck,Hcls1,Hgf,Hk3,Hmox1,Htr2b,Il1rn,Il7r,Lgals3,Lgmn,Lrp1,Mertk,Naip2,Naip5,Nckap1l,Ngf,Npc1,Pdpn,Plaur,Psap,Ptgs2,Ptpn1,Scx,Sfrp1,Slc35f6,Socs3,Sox4,Sphk1,Spp1,Thbs1,Timp1,Tmem132a,Tnfaip3,Tnfrsf1b,Tnfrsf23,Trem2,Ucp2,Unc…
regulation of macromolecule metabolic process	6.21e-15	4	3110043O21Rik,5031414D18Rik,Abcg1,Abhd14b,Abl2,Ace,Acod1,Acp5,Acta2,Actb,Actg1,Actg2,Actn1,Actr2,Actr3,Acvr1b,Adam17,Adam8,Adam9,Adar,Adgrg3,Afap1l2,Aff3,Ahr,Aif1,Aim2,Ank2,Ankrd13b,Antxr1,Anxa1,Anxa2,Anxa3,Anxa4,Anxa8,Apbb2,Apobec1,Apod,Apoe,Arap1,Arhgef2,Arhgef5,Arid3a,Armcx3,Arnt2,Arrb1,Arrb2,Asah1,Asph,Atf3,Atp13a2,Atp2b1,Atp2b4,Atp6ap1,Atp6ap2,Atp6v0c,B2m,Bace2,Bach1,Bak1,Bambi,Basp1,Batf,Ba…	No common gene
regulation of leukocyte cell-cell adhesion	8.75e-15	3	Adam8,Aif1,Anxa1,Ass1,Cblb,Ccl19,Ccl2,Ccr2,Cd244,Cd276,Cd300a,Cd44,Cd47,Cd74,Cd80,Cd83,Cd86,Cxcl12,Fam49b,Fgl1,Gpnmb,H2-Aa,H2-Ab1,H2-DMa,H2-T23,Havcr2,Icam1,Igf1,Igfbp2,Il1b,Il1rl2,Il4ra,Il6,Il7r,Itga4,Itgb2,Jak3,Lgals3,Lgals9,Loxl3,Mdk,Nckap1l,Nfkbiz,Nlrp3,Pnp,Ptafr,Ptpn6,Rara,Runx1,Runx3,Sele,Selp,Sirpa,Sox4,Syk,Tgfb1,Tgfbr2,Tnf,Tnfaip8l2,Tnfrsf21,Vcam1,Vsir,Zc3h12a,Zc3h12d,Zmiz1	Anxa1,Cd300a,Cd44,Itgb2,Lgals3,Nckap1l,Ptafr,Runx1,Sele,Selp,Sirpa,Syk,Vcam1
tissue development	1.01e-14	5	Abl2,Acan,Acta2,Actb,Actg1,Actg2,Acvr1b,Adam8,Adamtsl2,Ahr,Aldh1a3,Anxa1,Anxa4,Ap1s2,Apod,Arid5b,Asah1,Astn2,Atf3,Atp6ap2,Atrnl1,B4galt1,Basp1,Bbs4,Bdnf,Bgn,Bmp1,Bmpr1a,Bmpr1b,Calr,Casp8,Cav3,Ccl11,Ccnd1,Cd109,Cd44,Cd63,Cd9,Cdk6,Cdkn1a,Cfh,Cfl1,Chst11,Chsy1,Clec3b,Cobl,Col10a1,Col12a1,Col14a1,Col19a1,Col1a1,Col1a2,Col2a1,Col3a1,Col5a1,Col6a1,Col8a1,Coro1c,Cpq,Creb5,Crlf1,Csrp1,Ctgf,Cthrc1,Ctsb,Ct…	No common gene
cellular chemical homeostasis	1.36e-14	3	5430427O19Rik,Abl2,Ackr2,Atox1,Atp13a2,Atp2b1,Atp6ap1,Atp6ap2,Atp6v0a1,Atp6v0c,Atp6v0d1,Atp6v0d2,Atp6v1a,Bak1,Bok,C1qtnf1,C3ar1,C5ar1,Cacna1d,Ccdc109b,Ccl19,Ccl2,Ccl3,Ccr1,Ccr2,Ccr5,Cd38,Cd40,Cd52,Cemip,Ckb,Cln3,Cln5,Cmklr1,Cp,Cx3cl1,Cx3cr1,Cxcl1,Cxcl13,Cxcl2,Cxcr3,Cxcr4,Cyba,Edn1,Enpp1,Ern1,F2r,F2rl1,Fth1,Ftl1,Gna13,Gna15,Gpr157,Gpr35,Gpr39,Gpr65,Gpx1,Grn,Hexb,Hif1a,Hk3,Hmox1,Htr2b,Hvcn1,Icam1,I…	C3ar1,Cxcl1,Cyba,Gpr35,Hexb,Hk3,Lrp1,Slc11a1,Tbxas1,Vcam1
cellular ion homeostasis	1.63e-14	2	5430427O19Rik,Abl2,Atox1,Atp13a2,Atp2b1,Atp6ap1,Atp6ap2,Atp6v0a1,Atp6v0c,Atp6v0d1,Atp6v0d2,Atp6v1a,Bak1,Bok,C3ar1,C5ar1,Cacna1d,Ccdc109b,Ccl19,Ccl2,Ccl3,Ccr1,Ccr2,Ccr5,Cd38,Cd40,Cd52,Cemip,Ckb,Cln3,Cln5,Cmklr1,Cp,Cx3cl1,Cx3cr1,Cxcl1,Cxcl13,Cxcl2,Cxcr3,Cxcr4,Edn1,Enpp1,F2r,F2rl1,Fth1,Ftl1,Gna13,Gna15,Gpr157,Gpr35,Gpr39,Gpr65,Grn,Hexb,Hif1a,Hmox1,Htr2b,Hvcn1,Il1b,Itgav,Itpr3,Jak3,Lacc1,Lcn2,Lrp1,Mc…	Abl2,Atp13a2,Atp2b1,Atp6ap2,Atp6v0a1,Atp6v0c,Atp6v0d2,Atp6v1a,C3ar1,Ccdc109b,Ccl2,Ccl3,Ccr5,Cd38,Cemip,Cx3cl1,Cx3cr1,Cxcl1,Edn1,F2r,Ftl1,Gpr157,Gpr35,Grn,Hexb,Hmox1,Htr2b,Hvcn1,Lacc1,Lrp1,Mcoln2,Mcoln3,Myo5a,P2rx4,P2rx7,P2ry6,Plcl2,Slc11a1,Slc39a6,Slc8b1,Spp1,Tbxas1,Tgfb1,Tmem178,Tpcn2,Trpv2,Wfs1
regulation of interleukin-1 beta production	1.98e-14	2	Acp5,Aim2,Arrb2,Casp1,Casp4,Casp8,Ccl19,Ccl3,Ccr5,Cx3cr1,F2r,Ifi204,Ifi205,Igf1,Mefv,Mnda,Naip5,Nlrc4,Nlrp1b,Nlrp3,Nod1,P2rx7,Panx1,Sirpa,Sphk1,Tlr2,Tlr4,Tlr8,Tnf,Tnfaip3,Trem2,Tyrobp,Zc3h12a	Arrb2,Casp4,Ccl3,Ccr5,Cx3cr1,F2r,Mefv,Naip5,P2rx7,Sirpa,Sphk1,Tlr2,Tlr4,Tlr8,Tnfaip3,Trem2,Tyrobp
positive regulation of cellular metabolic process	2.12e-14	3	3110043O21Rik,Abcg1,Abl2,Ace,Acod1,Actr2,Actr3,Acvr1b,Adam17,Adam8,Adam9,Afap1l2,Ahr,Aif1,Aim2,Anxa1,Anxa2,Anxa3,Apobec1,Arap1,Arid3a,Armcx3,Arnt2,Arrb1,Arrb2,Ass1,Atf3,Atp6ap1,Atp6v0c,Bach1,Bak1,Batf,Bcl2l11,Bcl3,Bdnf,Bid,Bok,C1qtnf1,C3,C3ar1,C5ar1,Camk1,Card14,Card9,Casp1,Casp8,Cblb,Ccbe1,Ccl12,Ccl19,Ccl2,Ccl21c,Ccl3,Ccl4,Ccl6,Ccl7,Ccl8,Ccl9,Ccnd1,Ccr1,Cd244,Cd300a,Cd38,Cd40,Cd44,Cd63,Cd74,Cd80…	Abcg1,Anxa1,C3ar1,Cd300a,Cd44,Cd84,Clec7a,Col1a1,Csf1r,Ctsh,Cxcl1,Cyba,Fcgr2b,Fgr,Gdf6,Hexb,Itgb2,Lgmn,Lrp1,Nckap1l,Pik3r5,Pirb,Ptafr,Runx1,S1pr2,Sele,Sfrp1,Slc11a1,Soat1,Spi1,Syk,Tlr2,Tnfrsf1b,Tyrobp
cell adhesion	2.24e-14	5	Abl2,Acan,Actn1,Adam17,Adam8,Adam9,Adamts12,Adgrl1,Alcam,Antxr1,Astn2,Atp1b2,B4galt1,Bcam,Bcl2l11,Cadm1,Cadm3,Ccr2,Cd200,Cd200r1,Cd22,Cd33,Cd44,Cd47,Cd63,Cd84,Cd9,Cd93,Cdh11,Cdh6,Cercam,Cfh,Cgref1,Col12a1,Col14a1,Col15a1,Col16a1,Col19a1,Col3a1,Col4a3,Col5a1,Col6a1,Col6a4,Col6a5,Col6a6,Col8a1,Col8a2,Csf3r,Ctgf,Ctnna3,Cx3cl1,Cx3cr1,Cxcl12,Cyr61,Dlg3,Dpt,Dsp,Dst,Efna5,Egfr,Emb,Emilin2,Emp2,Epdr1,Eph…	No common gene
cellular response to lipid	2.65e-14	2	Abca1,Abcb4,Abhd2,Abl2,Acod1,Adam9,Ahr,Anxa1,Ass1,Atp2b1,B2m,Bcl2l11,Casp1,Ccl12,Ccl2,Ccl3,Ccr5,Cd14,Cd180,Cd300lb,Cd40,Cd68,Cd80,Cd86,Col1a1,Cx3cr1,Cxcl1,Cxcl13,Cxcl16,Cxcl2,Cxcl5,E2f1,Edn1,Fcgr4,Fes,Gjb3,Gramd1b,Havcr2,Il1a,Il1b,Il6,Inhba,Inhbb,Irf8,Itga2,Lbp,Lcn2,Lilrb4a,Litaf,Lyn,Mmp2,Mrc1,Msn,Myd88,Nlrp3,Nos2,Npc1,Nr1h3,P2ry6,Padi2,Paqr7,Plscr1,Ptafr,Ptger2,Ptk2b,Ptk7,Rara,Sbno2,Scarb1,Serpi…	Abca1,Abl2,Adam9,Anxa1,Atp2b1,Bcl2l11,Ccl2,Ccl3,Ccr5,Cd14,Cd180,Cd300lb,Cd68,Cd80,Col1a1,Cx3cr1,Cxcl1,Cxcl16,E2f1,Edn1,Fcgr4,Fes,Gjb3,Havcr2,Il1a,Inhbb,Lilrb4a,Litaf,Mmp2,Npc1,P2ry6,Ptafr,Ptk7,Sbno2,Sfrp1,Sirpa,Spp1,Tgfb1,Tlr4,Tnc,Tnfaip3,Tnfrsf1b,Trem2,Ywhah
cell activation involved in immune response	2.82e-14	3	Anxa3,Apbb1ip,Batf,Bcl3,Btk,Ccl3,Cd180,Cd244,Cd300a,Cd74,Clec4d,Clec4e,Clec7a,Cx3cr1,Dock2,Enpp3,F2rl1,Fcer1g,Grn,Havcr2,Icam1,Il33,Il6,Lat2,Lbp,Lcp1,Lfng,Lrp1,Ly9,Lyn,Mdk,Milr1,Mlh1,Myo1f,Pi4k2a,Plcg2,Plcl2,Psen2,Ptk2b,Sbno2,Slc11a1,Stat3,Stxbp2,Syk,Tgfb1,Tlr4,Tnfaip3,Trem2,Tyrobp	Cd300a,Clec7a,Lcp1,Lrp1,Ly9,Myo1f,Slc11a1,Syk,Tyrobp
response to endogenous stimulus	2.98e-14	4	Abcc1,Abhd2,Acod1,Actb,Actr2,Actr3,Adam9,Adamts7,Ahr,Aif1,Aldh3a1,Anxa1,Anxa2,Anxa3,Apobec1,Aprt,Arap1,Arhgef2,Arpc1b,Arpc2,Arpc3,Arrb2,Ass1,Atp2b1,Atp2b4,Bace1,Baiap2,Bambi,Bbs4,Bcl2l11,Bdnf,Bmpr1a,Bmpr1b,Brip1,Cacna2d1,Casp4,Cav3,Ccl19,Ccl2,Ccnd1,Cd38,Cd44,Cd68,Cd9,Cdkn1a,Cfb,Cfl1,Cilp,Col16a1,Col1a1,Col1a2,Col2a1,Col3a1,Col5a2,Col6a1,Coro1b,Cpeb4,Csk,Ctgf,Ctsb,Ctsh,Ctsl,Cx3cr1,Cxcl13,Cxcl2,Cyb…	No common gene
regulation of chemotaxis	3.01e-14	3	Adam10,Adam17,Aif1,Bst1,C3ar1,C5ar1,Calr,Camk1d,Ccl12,Ccl19,Ccl2,Ccl3,Ccl4,Ccl7,Ccr1,Ccr2,Cd74,Cmklr1,Coro1b,Cx3cl1,Cxcl12,Cxcl13,Cxcr3,Cxcr4,Edn1,F2rl1,F7,Fam49b,Fn1,Gpsm3,Grem1,Il1b,Itga2,Lbp,Lgmn,Lyn,Mdk,Mpp1,Nbl1,Nckap1l,P2rx4,Padi2,Pdgfb,Pdgfra,Pla2g7,Ptk2b,Sema3g,Sema4d,Sema6b,Serpine1,Slamf8,Slc8b1,Smoc2,Stx3,Tgfb1,Thbs1,Tmsb4x,Trem2,Zswim6	C3ar1,Lgmn,Nckap1l
cellular cation homeostasis	3.11e-14	2	5430427O19Rik,Abl2,Atox1,Atp13a2,Atp2b1,Atp6ap1,Atp6ap2,Atp6v0a1,Atp6v0c,Atp6v0d1,Atp6v0d2,Atp6v1a,Bak1,Bok,C3ar1,C5ar1,Cacna1d,Ccdc109b,Ccl19,Ccl2,Ccl3,Ccr1,Ccr2,Ccr5,Cd38,Cd40,Cd52,Cemip,Cln3,Cln5,Cmklr1,Cp,Cx3cl1,Cx3cr1,Cxcl1,Cxcl13,Cxcl2,Cxcr3,Cxcr4,Edn1,F2r,F2rl1,Fth1,Ftl1,Gna13,Gna15,Gpr157,Gpr35,Gpr39,Gpr65,Grn,Hexb,Hif1a,Hmox1,Htr2b,Hvcn1,Il1b,Itgav,Itpr3,Jak3,Lacc1,Lcn2,Lrp1,Mcoln2,Mcoln…	Abl2,Atp13a2,Atp2b1,Atp6ap2,Atp6v0a1,Atp6v0c,Atp6v0d2,Atp6v1a,C3ar1,Ccdc109b,Ccl2,Ccl3,Ccr5,Cd38,Cemip,Cx3cl1,Cx3cr1,Cxcl1,Edn1,F2r,Ftl1,Gpr157,Gpr35,Grn,Hexb,Hmox1,Htr2b,Hvcn1,Lacc1,Lrp1,Mcoln2,Mcoln3,Myo5a,P2rx4,P2rx7,P2ry6,Plcl2,Slc11a1,Slc39a6,Slc8b1,Spp1,Tgfb1,Tmem178,Tpcn2,Trpv2,Wfs1
myeloid leukocyte migration	3.49e-14	4	Anxa1,C5ar1,Ccl12,Ccl19,Ccl2,Ccl21c,Ccl3,Ccl4,Ccl6,Ccl7,Ccl8,Ccl9,Ccr2,Cd47,Csf3r,Cx3cl1,Cx3cr1,Cxcl1,Cxcl13,Cxcl2,Cxcl5,Fcer1g,Fcgr3,Gpr35,Il1b,Irak4,Itgam,Itgb2,Lgals3,Mcoln2,Nckap1l,Pdgfb,Prex1,Ptpro,Sirpa,Spp1,Syk,Tgfb2,Trem1,Vav1,Vav3,Wdr1	Gpr35,Itgb2,Lgals3,Sirpa
negative regulation of programmed cell death	3.62e-14	2	Abl2,Adam17,Adam8,Adar,Aif1,Apbb2,Arnt2,Arrb1,Arrb2,Atox1,Atp6v0c,Bcl3,Bdnf,Bid,Bok,C5ar1,Camk1d,Card14,Casp8,Ccl12,Ccl19,Ccr5,Cd38,Cd44,Cd74,Cdkn1a,Chst11,Clec5a,Cln3,Cln8,Clu,Col2a1,Cpeb4,Creb3l1,Crlf1,Csf1r,Ctsh,Cx3cl1,Cx3cr1,Cxcl12,Cxcr3,Cyr61,Dab2,Edn1,F2r,Fam129b,Fam134b,Fcer1g,Fcgr2b,Fn1,Gba,Gpx1,Grem1,Grn,Hck,Hcls1,Hgf,Hif1a,Hk3,Hmox1,Hpn,Htr2b,Hyou1,Icam1,Igf1,Il1b,Il1rn,Il6,Il7r,Itga5,I…	Abl2,Adam8,Arrb2,Atp6v0c,Bid,Card14,Ccr5,Cd38,Cd44,Chst11,Clec5a,Cln8,Clu,Crlf1,Csf1r,Ctsh,Cx3cl1,Cx3cr1,Dab2,Edn1,F2r,Fam129b,Fcer1g,Fcgr2b,Fn1,Gba,Gpx1,Grn,Hck,Hcls1,Hgf,Hk3,Hmox1,Htr2b,Il1rn,Il7r,Lgals3,Lgmn,Lrp1,Mertk,Naip2,Naip5,Nckap1l,Ngf,Pdpn,Plaur,Ptgs2,Ptpn1,Scx,Sfrp1,Slc35f6,Socs3,Sphk1,Spp1,Thbs1,Timp1,Tmem132a,Tnfaip3,Tnfrsf23,Trem2,Ucp2,Unc5b,Wfs1,Ywhah
regulation of phagocytosis	3.64e-14	4	Abr,C2,C3,Calr,Camk1d,Ccl2,Cd300a,Cd300lf,Cd47,Clec7a,Cnn2,Csk,Cyba,Dock2,F2rl1,Fcer1g,Fcgr1,Fcgr2b,Fcgr3,Fgr,Hck,Il1b,Itga2,Itgav,Lbp,Lrp1,Mertk,Mfge8,Nckap1l,Rab31,Scarb1,Sirpa,Slc11a1,Sphk1,Syk,Tgfb1,Tlr2,Tnf,Trem2	Clec7a,Fgr,Hck,Sirpa,Slc11a1
positive regulation of hydrolase activity	3.74e-14	2	Abl2,Abr,Adap2,Aim2,Arap1,Arfgap3,Arhgap11a,Arhgap17,Arhgap19,Arhgap22,Arhgap25,Arhgap30,Arhgap31,Arhgdia,Arhgdib,Arrb1,Bak1,Bcl2l11,Bid,Bok,Card9,Casp1,Casp8,Ccl12,Ccl19,Ccl2,Ccl3,Ccl4,Ccl6,Ccl7,Ccl8,Ccl9,Cd300a,Cd40,Cd86,Coro1c,Ctgf,Ctsc,Ctsd,Ctsh,Cx3cl1,Cxcl13,Cyr61,Dap,Dnajb11,Dock2,Epha2,F2r,F2rl1,Fn1,Gm2a,Gmip,Gna13,Gpr65,Grn,Htr2b,Icam1,Itga2,Itga6,Lgmn,Lyn,Map4k4,Mefv,Nckap1l,Ngf,Nlrc4,Nl…	Abl2,Abr,Arap1,Arhgap19,Arhgap22,Arhgap25,Bcl2l11,Bid,Ccl2,Ccl3,Ccl4,Ccl6,Ccl7,Cd300a,Ctsc,Ctsd,Ctsh,Cx3cl1,F2r,Fn1,Gm2a,Grn,Htr2b,Lgmn,Mefv,Nckap1l,Ngf,Plek,Prex1,Psap,Ptafr,Rgs1,Rgs10,Rhog,Sele,St18,Syk,Tbc1d9,Tnfrsf23,Vav1,Vsir
positive regulation of cell death	5.12e-14	2	Adam10,Adam17,Adam8,Anxa1,Apbb2,Arrb1,Arrb2,Atf3,B4galt1,Bace1,Bak1,Bcl2l11,Bid,Bok,C1qa,Camk1d,Card9,Casp1,Casp8,Ccl12,Ccl3,Ccr5,Cd40,Cd44,Cdkn1a,Clu,Ctgf,Ctsc,Ctsd,Ctsh,Ctsz,Cxcr3,Cyr61,Dap,Degs1,Dnmt3a,E2f1,F2r,Fcgr2b,Frzb,Gadd45a,Gadd45b,Grn,Hcar2,Hif1a,Hmox1,Htatip2,Igf2r,Il1b,Il6,Inhba,Inhbb,Inpp5d,Irf5,Itga4,Itga6,Itgam,Itm2c,Jak3,Lrp1,Lyn,Mcl1,Mmp2,Mmp3,Ncf2,Ngf,Nlrc4,Nlrp1b,Nlrp3,Nod1,No…	Adam8,Anxa1,Arrb2,Atf3,Bcl2l11,Bid,C1qa,Ccl3,Ccr5,Cd44,Clu,Ctsc,Ctsd,Ctsh,Ctsz,Dnmt3a,E2f1,F2r,Fcgr2b,Frzb,Gadd45a,Grn,Hmox1,Igf2r,Inhbb,Inpp5d,Irf5,Itgam,Lrp1,Mmp2,Ncf2,Ngf,Osm,P2rx7,Plaur,Ptgs2,Rps6ka2,Sfrp1,Sox4,St18,Steap3,Syk,Tgfb1,Thbs1,Tlr4,Tnfrsf1b,Tnfrsf23,Tnfrsf26,Tyrobp,Ucp2,Unc5b
negative regulation of leukocyte activation	6.33e-14	4	Abr,Anxa1,Btk,Cblb,Ccr2,Cd276,Cd300a,Cd300lf,Cd37,Cd44,Cd74,Cd80,Cd84,Cd86,Cnr2,Cx3cl1,Enpp3,Fcgr2b,Fgl1,Fgr,Gpnmb,Grn,H2-Aa,H2-Ab1,Havcr2,Hmox1,Id2,Il4ra,Inpp5d,Jak3,Lgals3,Lgals9,Loxl3,Lst1,Lyn,Mdk,Mertk,Milr1,Nr1h3,Ptpn6,Runx1,Runx3,Sfrp1,Tgfb1,Tnfaip3,Tnfaip8l2,Tnfrsf21,Tyrobp,Vsir,Zc3h12a,Zc3h12d	Fgr,Lgals3,Tyrobp
regulation of cellular component organization	6.38e-14	3	3110043O21Rik,Abca1,Abcb4,Abl2,Acsl4,Actg1,Actr2,Actr3,Acvr1b,Adam10,Adam17,Adam9,Adgrl1,Ahr,Ankrd13b,Antxr1,Anxa1,Anxa2,Apbb2,Apobec1,Apod,Apoe,Arap1,Arhgap17,Arhgap22,Arhgdia,Arhgdib,Arhgef2,Arhgef5,Arhgef9,Arpc1b,Arpc2,Arpc3,Arpc4,Arpc5,Arrb1,Arrb2,Asph,Atp13a2,Atp1b2,B2m,Baiap2,Bak1,Bbs4,Bcl2l11,Bdnf,Bid,Bok,Bst1,Bst2,C3,Calr,Camk1,Camk1d,Camk2g,Capg,Capzb,Cav3,Ccl19,Ccl8,Ccr5,Cd14,Cd22,Cd300…	No common gene
leukocyte activation involved in immune response	6.44e-14	4	Anxa3,Apbb1ip,Batf,Bcl3,Btk,Ccl3,Cd180,Cd244,Cd300a,Cd74,Clec4d,Clec4e,Clec7a,Cx3cr1,Dock2,Enpp3,F2rl1,Fcer1g,Grn,Havcr2,Icam1,Il33,Il6,Lat2,Lbp,Lcp1,Lfng,Ly9,Lyn,Mdk,Milr1,Mlh1,Myo1f,Pi4k2a,Plcg2,Plcl2,Psen2,Ptk2b,Sbno2,Slc11a1,Stat3,Stxbp2,Syk,Tgfb1,Tlr4,Tnfaip3,Trem2,Tyrobp	Clec7a,Lcp1,Myo1f,Slc11a1,Tyrobp
regulation of lymphocyte proliferation	6.67e-14	3	Ahr,Aif1,Anxa1,Bst1,Btk,Cblb,Ccl19,Ccr2,Cd209a,Cd22,Cd244,Cd276,Cd300a,Cd38,Cd40,Cd44,Cd74,Cd80,Cd86,Cdkn1a,Fcgr2b,Gpnmb,H2-Aa,H2-Ab1,H2-T23,Havcr2,Igf1,Igfbp2,Il1b,Il6,Inpp5d,Jak3,Lgals3,Lgals9,Lst1,Lyn,Myd88,Nckap1l,Nfatc2,Pnp,Ptpn6,Ripk3,Syk,Tgfb1,Tgfbr2,Tlr4,Tlr9,Tnfrsf1b,Tnfrsf21,Tyrobp,Vav3,Vcam1,Vsir,Zc3h12d	Anxa1,Cd300a,Cd44,Fcgr2b,Lgals3,Nckap1l,Syk,Tnfrsf1b,Tyrobp,Vcam1
cytokine production	7.72e-14	2	Abca1,Aif1,Aim2,Batf,Casp1,Chil1,Clec7a,Crlf2,Cxcl5,Cxcr3,F2rl1,Fcer1g,Gba,Heg1,Hif1a,Il12rb2,Il1b,Irak4,Irf7,Irf9,Itgav,Lipa,Lyn,Mr1,Myd88,Nfatc1,Nfatc2,Nlrc4,Nlrp1b,Nlrp3,Nod1,Nos2,Nrros,Prkcd,Ptafr,Ptgs2,Rbpj,Rftn1,Rnf19b,Runx3,Scimp,Slc11a1,Tlr2,Tlr4,Tlr6,Tlr9,Tmem106a,Tmem173,Tnf,Trem1	Abca1,Clec7a,Crlf2,Fcer1g,Gba,Lipa,Nrros,Ptafr,Ptgs2,Rftn1,Slc11a1,Tlr2,Tlr4,Tmem106a
positive regulation of lymphocyte activation	7.76e-14	3	Adam8,Aif1,Anxa1,Bst1,Ccl19,Ccl2,Ccr2,Cd244,Cd276,Cd38,Cd40,Cd47,Cd74,Cd80,Cd83,Cd86,Cdkn1a,Clec7a,Fam49b,H2-Aa,H2-Ab1,H2-DMa,H2-T23,Havcr2,Hps1,Igf1,Igfbp2,Il1b,Il1rl2,Il4ra,Il6,Il7r,Inpp5d,Jak3,Lamp1,Lgals9,Mdk,Mlh1,Mmp14,Myd88,Nckap1l,Nfatc2,Nfkbiz,Nlrp3,Pnp,Rara,Runx1,Runx3,Sirpa,Sox4,Syk,Tgfb1,Tgfbr2,Tlr4,Tlr9,Tnfsf13,Tyrobp,Vav3,Vcam1,Vsir,Zmiz1	Anxa1,Clec7a,Nckap1l,Runx1,Sirpa,Syk,Tyrobp,Vcam1
positive regulation of leukocyte cell-cell adhesion	1.16e-13	3	Adam8,Aif1,Anxa1,Ccl19,Ccl2,Ccr2,Cd244,Cd276,Cd44,Cd47,Cd74,Cd80,Cd83,Cd86,Fam49b,H2-Aa,H2-Ab1,H2-DMa,H2-T23,Havcr2,Icam1,Igf1,Igfbp2,Il1b,Il1rl2,Il4ra,Il6,Il7r,Itga4,Itgb2,Jak3,Lgals9,Mdk,Nckap1l,Nfkbiz,Nlrp3,Pnp,Ptafr,Rara,Runx1,Runx3,Sele,Selp,Sirpa,Sox4,Syk,Tgfb1,Tgfbr2,Tnf,Vcam1,Vsir,Zmiz1	Anxa1,Cd44,Itgb2,Nckap1l,Ptafr,Runx1,Sele,Selp,Sirpa,Syk,Vcam1
negative regulation of cell activation	1.41e-13	3	Abr,Anxa1,Btk,C1qtnf1,Cblb,Ccr2,Cd276,Cd300a,Cd300lf,Cd37,Cd44,Cd74,Cd80,Cd84,Cd86,Cd9,Cnr2,Cx3cl1,Enpp3,Fcgr2b,Fgl1,Fgr,Gpnmb,Grn,H2-Aa,H2-Ab1,Havcr2,Hmox1,Id2,Il4ra,Inpp5d,Jak3,Lgals3,Lgals9,Loxl3,Lst1,Lyn,Mdk,Mertk,Milr1,Nr1h3,Pdgfa,Pdgfb,Pdgfra,Prkcd,Ptpn6,Runx1,Runx3,Sfrp1,Tgfb1,Tnfaip3,Tnfaip8l2,Tnfrsf21,Tyrobp,Ubash3b,Vsir,Zc3h12a,Zc3h12d	Anxa1,Cd300a,Cd44,Cd84,Fcgr2b,Fgr,Lgals3,Runx1,Sfrp1,Tyrobp
macrophage activation	1.51e-13	4	Aif1,C1qa,C5ar1,Casp1,Clu,Cx3cl1,Cx3cr1,Grn,Havcr2,Il33,Itgam,Lbp,Sbno2,Slc11a1,Slc7a2,Syk,Tlr1,Tlr2,Tlr4,Tlr6,Tlr7,Tlr8,Tlr9,Tmem106a,Tnf,Trem2,Tyrobp	Slc11a1,Tyrobp
regulation of ERK1 and ERK2 cascade	2.17e-13	3	Abl2,Adam17,Arrb1,Arrb2,Atf3,Atp6ap1,Atp6v0c,C3,C5ar1,Ccl12,Ccl19,Ccl2,Ccl21c,Ccl3,Ccl4,Ccl6,Ccl7,Ccl8,Ccl9,Ccr1,Cd44,Cd74,Chil1,Csf1r,Csk,Ctgf,Cx3cl1,Cyr61,Dab2,Ece1,Epha2,Ephb2,F2r,F2rl1,Fbln1,Fn1,Glipr2,Gpnmb,Havcr2,Htr2b,Icam1,Igf1,Il1a,Il1b,Il6,Lif,Lrp1,Lyn,Ngf,Nod1,P2ry6,Pdgfa,Pdgfb,Pdgfc,Pdgfra,Ptk2b,Ptpn1,Ptpn6,Rap1b,Rara,Scimp,Sirpa,Slc9a3r1,Src,Syk,Tgfb1,Tlr2,Tlr4,Tnfrsf11a,Tnip1,Trem2	Cd44,Csf1r,Lrp1,Sirpa,Syk,Tlr2
regulation of secretion	2.39e-13	3	1500015O10Rik,Abcg1,Abr,Ace,Acsl4,Adam9,Anpep,Anxa1,Arrb1,Atp13a2,Atp6ap1,Bace1,C1qtnf1,C2cd2l,Cacna1d,Cadm1,Casp1,Ccr2,Cd14,Cd22,Cd300a,Cd300c2,Cd38,Cd40,Cd74,Cd84,Clec4e,Clec4n,Clec5a,Cx3cl1,Cxcl12,Cyba,Cyp4f18,Cyth1,Dab2,Ddi2,Edn1,Erp29,F2r,F2rl1,Fcer1g,Fes,Fgr,Frmd4a,Gab2,Gpr39,H2-T23,Hcar2,Hif1a,Hmgn3,Hmox1,Htr2b,Igf1,Il1a,Il1b,Il1rn,Il33,Il4ra,Il6,Inhba,Inhbb,Itgam,Itgb2,Kcnn4,Lamp1,Lgals3,…	Abcg1,Anpep,Anxa1,Cd300a,Cd300c2,Cd84,Cyba,Fgr,Itgb2,Lgals3,Lrp1,Ptafr,Runx1,Sfrp1,Syk,Tlr2,Tnfrsf1b,Wisp1
regulation of leukocyte chemotaxis	2.47e-13	3	Adam10,Adam17,Aif1,Bst1,C3ar1,C5ar1,Calr,Camk1d,Ccl12,Ccl19,Ccl2,Ccl3,Ccl4,Ccl7,Ccr1,Ccr2,Cd74,Cmklr1,Cx3cl1,Cxcl12,Cxcl13,Edn1,F2rl1,F7,Gpsm3,Grem1,Il1b,Lbp,Lgmn,Lyn,Mdk,Mpp1,Nbl1,Nckap1l,Padi2,Pla2g7,Ptk2b,Serpine1,Slamf8,Slc8b1,Thbs1	C3ar1,Lgmn,Nckap1l
adaptive immune response based on somatic recombination of immune receptors built from immunoglobulin superfamily domains	2.87e-13	4	Adam17,Batf,Bcl3,Btk,C1qa,C1qb,C1qc,C1ra,C2,C3,C3ar1,C4b,Cd74,Cfi,Crlf2,Ctsc,Ctsh,Fcer1g,Fcgr1,Fcgr2b,Fcgr3,Gba,H2-Ab1,H2-DMa,Icam1,Il18bp,Il4ra,Il6,Inpp5d,Irf7,Ly9,Mlh1,Myd88,Myo1g,Nfkb2,Nras,Pirb,Pou2f2,Prkcd,Rftn1,Serping1,Slc11a1,Stat3,Tgfb1,Tnfsf13,Treml4	C1qb,C1qc,C3ar1,Pirb,Slc11a1
regulation of cell differentiation	3.49e-13	5	Abcg1,Abl2,Ace,Actr2,Actr3,Acvr1b,Adam10,Adam17,Adam8,Adamts1,Adamts12,Adamts7,Ahr,Anxa1,Apoe,Arhgef2,Arpc2,Arrb2,Atp1b2,Atp6ap1,B2m,Baiap2,Bambi,Bdnf,Bex1,Bmpr1a,Bmpr1b,C1qc,Calr,Camk1,Camk1d,Camk2g,Casp8,Cav3,Ccdc3,Ccl11,Ccl19,Ccl21c,Ccl3,Ccl8,Ccl9,Ccnd1,Ccr1,Ccr2,Ccr5,Cd109,Cd276,Cd38,Cd44,Cd53,Cd74,Cd83,Cdk6,Cdkn1c,Cfl1,Clec2d,Clic1,Clu,Cmklr1,Cobl,Col14a1,Col1a1,Col3a1,Col5a1,Col5a2,Coro1c,C…	No common gene
response to virus	3.91e-13	2	Acod1,Adar,Apobec1,Batf3,Bcl3,Bst2,Card9,Ccl19,Cd40,Cd86,Cdk6,Cfl1,Clu,Dclk1,Dhx58,F2rl1,Ifit1,Ifitm1,Ifitm3,Il10rb,Il33,Il6,Irf5,Irf7,Itgax,Lcn2,Lgals9,Mmp12,Mx1,Myd88,Nlrp3,Oas1a,Oas2,Oas3,Oasl2,Plscr1,Ripk3,Rtp4,Samhd1,Slfn8,Ticam2,Tlr13,Tlr7,Tlr8,Tlr9,Tmem173,Tnf,Treml4,Trim25,Unc93b1,Wdfy4,Zc3h12a	Apobec1,Irf5,Itgax,Lcn2,Mmp12,Tlr13,Unc93b1
positive regulation of cell differentiation	3.91e-13	4	Abl2,Ace,Actr2,Actr3,Acvr1b,Adam17,Adam8,Anxa1,Apoe,Arhgef2,Arpc2,Arrb2,Atp1b2,Atp6ap1,Baiap2,Bambi,Bdnf,Bex1,Bmpr1a,Bmpr1b,Calr,Camk1,Camk1d,Casp8,Cav3,Ccdc3,Ccl19,Ccl3,Ccl8,Ccr1,Ccr2,Ccr5,Cd276,Cd53,Cd74,Cd83,Cfl1,Clic1,Clu,Cmklr1,Cobl,Col1a1,Crabp2,Csf1r,Ctgf,Cthrc1,Cx3cl1,Cx3cr1,Cxcl12,Cxcl5,Cxcr4,Cyfip1,Cyr61,Dab2,Dact1,Dbn1,Dmd,Dpysl3,Dynlt1b,E2f1,E430025E21Rik,Edn1,Efna5,Egr2,Epha3,Ephb2,E…	No common gene
inorganic ion homeostasis	5.01e-13	2	5430427O19Rik,Abl2,Atox1,Atp13a2,Atp2b1,Atp6ap1,Atp6ap2,Atp6v0a1,Atp6v0c,Atp6v0d1,Atp6v0d2,Atp6v1a,B2m,Bak1,Bok,C3ar1,C5ar1,Cacna1d,Ccdc109b,Ccl19,Ccl2,Ccl3,Ccr1,Ccr2,Ccr5,Cd38,Cd40,Cd52,Cemip,Ckb,Cln3,Cln5,Cmklr1,Cp,Cx3cl1,Cx3cr1,Cxcl1,Cxcl13,Cxcl2,Cxcr3,Cxcr4,Edn1,Enpp1,F2r,F2rl1,Fth1,Ftl1,Gna13,Gna15,Gpr157,Gpr35,Gpr39,Gpr65,Grn,Hexb,Hif1a,Hmox1,Htr2b,Hvcn1,Il1b,Itgav,Itpr3,Jak3,Lacc1,Lcn2,Lrp…	Abl2,Atp13a2,Atp2b1,Atp6ap2,Atp6v0a1,Atp6v0c,Atp6v0d2,Atp6v1a,C3ar1,Ccdc109b,Ccl2,Ccl3,Ccr5,Cd38,Cemip,Cx3cl1,Cx3cr1,Cxcl1,Edn1,F2r,Ftl1,Gpr157,Gpr35,Grn,Hexb,Hmox1,Htr2b,Hvcn1,Lacc1,Lrp1,Mcoln2,Mcoln3,Myo5a,P2rx4,P2rx7,P2ry6,Plcl2,Slc11a1,Slc39a6,Slc8b1,Spp1,Steap3,Tbxas1,Tgfb1,Tmem178,Tpcn2,Trpv2,Wfs1
negative regulation of apoptotic process	5.08e-13	2	Abl2,Adam17,Adam8,Adar,Aif1,Apbb2,Arnt2,Arrb1,Arrb2,Atox1,Bcl3,Bdnf,Bid,Bok,C5ar1,Camk1d,Card14,Ccl12,Ccl19,Ccr5,Cd38,Cd44,Cd74,Cdkn1a,Chst11,Clec5a,Cln3,Cln8,Clu,Col2a1,Cpeb4,Creb3l1,Crlf1,Csf1r,Ctsh,Cx3cl1,Cx3cr1,Cxcl12,Cxcr3,Cyr61,Dab2,Edn1,F2r,Fam129b,Fam134b,Fcer1g,Fcgr2b,Fn1,Gba,Gpx1,Grem1,Grn,Hck,Hcls1,Hgf,Hif1a,Hmox1,Hpn,Htr2b,Hyou1,Icam1,Igf1,Il1b,Il1rn,Il6,Il7r,Itga5,Itga6,Itgav,Jak3,Kr…	Abl2,Adam8,Arrb2,Bid,Card14,Ccr5,Cd38,Cd44,Chst11,Clec5a,Cln8,Clu,Crlf1,Csf1r,Ctsh,Cx3cl1,Cx3cr1,Dab2,Edn1,F2r,Fam129b,Fcer1g,Fcgr2b,Fn1,Gba,Gpx1,Grn,Hck,Hcls1,Hgf,Hmox1,Htr2b,Il1rn,Il7r,Lgals3,Lgmn,Lrp1,Mertk,Naip2,Naip5,Nckap1l,Ngf,Pdpn,Plaur,Ptgs2,Ptpn1,Scx,Sfrp1,Slc35f6,Socs3,Sphk1,Spp1,Thbs1,Timp1,Tnfaip3,Tnfrsf23,Trem2,Ucp2,Unc5b,Wfs1,Ywhah
regulation of leukocyte differentiation	5.4e-13	3	Adam8,Anxa1,Atp6ap1,C1qc,Casp8,Ccl19,Ccl3,Ccr1,Ccr2,Cd44,Cd74,Cd83,Cdk6,Clec2d,Csf1r,Ctla2a,Fbn1,Fes,Gpr137b,H2-Aa,H2-DMa,Hcls1,Id2,Il1b,Il1rl2,Il4ra,Il6,Il7r,Inpp5d,Itgam,Jak3,Lgals9,Lif,Loxl3,Lyn,Mafb,Mdk,Mmp14,Nckap1l,Nfam1,Nfkbiz,Nlrp3,Pnp,Ptpn6,Rara,Rassf2,Runx1,Runx3,Sfrp1,Slamf8,Sox4,Syk,Tgfb1,Tgfbr2,Tlr9,Tmem176a,Tmem176b,Tmem178,Tnf,Trem2,Tyrobp,Ubash3b,Vsir,Zc3h12a,Zmiz1	Anxa1,C1qc,Cd44,Csf1r,Nckap1l,Nfam1,Runx1,Sfrp1,Syk,Tyrobp
response to tumor necrosis factor	6.35e-13	4	Acod1,Actr3,Adam10,Adam9,Adamts7,Aff3,Aim2,Asah1,Ass1,Card14,Casp8,Ccl12,Ccl19,Ccl2,Ccl21c,Ccl3,Ccl4,Ccl6,Ccl7,Ccl8,Ccl9,Cd14,Cd40,Cfl1,Chil1,Col1a1,Cx3cl1,Cxcl16,Cyba,Dbn1,Edn1,Gba,Il18bp,Il6,Krt18,Lcn2,Nfe2l2,Plvap,Postn,Ptgs2,Ptk2b,Sfrp1,Sphk1,St18,Tmsb4x,Tnf,Tnfrsf11a,Tnfrsf1a,Tnfrsf1b,Tnfrsf21,Tnfrsf23,Wfdc21,Zc3h12a	Tnfrsf1b
cellular response to interferon-gamma	8.34e-13	3	Acod1,Actg1,Actr2,Actr3,Aif1,Ass1,Capg,Casp1,Ccl12,Ccl19,Ccl2,Ccl21c,Ccl3,Ccl4,Ccl6,Ccl7,Ccl8,Ccl9,Cd47,Ciita,Cx3cl1,Edn1,Evl,Gsn,H2-Ab1,Irf8,Mrc1,Nos2,Rab11fip5,Rab20,Rab7b,Sirpa,Stxbp2,Tlr2,Tlr4,Was	Capg,Rab7b,Sirpa,Tlr2
regulation of secretion by cell	1.02e-12	3	1500015O10Rik,Abcg1,Abr,Acsl4,Adam9,Anxa1,Arrb1,Atp13a2,Atp6ap1,Bace1,C1qtnf1,C2cd2l,Cacna1d,Cadm1,Casp1,Ccr2,Cd14,Cd22,Cd300a,Cd300c2,Cd38,Cd40,Cd84,Clec4e,Clec4n,Clec5a,Cx3cl1,Cxcl12,Cyth1,Dab2,Ddi2,Edn1,Erp29,F2r,F2rl1,Fcer1g,Fes,Fgr,Frmd4a,Gab2,Gpr39,H2-T23,Hcar2,Hif1a,Hmgn3,Hmox1,Htr2b,Igf1,Il1a,Il1b,Il1rn,Il33,Il4ra,Il6,Inhba,Inhbb,Itgam,Itgb2,Kcnn4,Lamp1,Lgals3,Lgals9,Lif,Lrp1,Lyn,Madd,Map…	Abcg1,Anxa1,Cd300a,Cd300c2,Cd84,Fgr,Itgb2,Lgals3,Lrp1,Ptafr,Runx1,Sfrp1,Syk,Tlr2,Tnfrsf1b,Wisp1
cation homeostasis	1.04e-12	2	5430427O19Rik,Abl2,Atox1,Atp13a2,Atp2b1,Atp6ap1,Atp6ap2,Atp6v0a1,Atp6v0c,Atp6v0d1,Atp6v0d2,Atp6v1a,B2m,Bak1,Bok,C3ar1,C5ar1,Cacna1d,Ccdc109b,Ccl19,Ccl2,Ccl3,Ccr1,Ccr2,Ccr5,Cd38,Cd40,Cd52,Cemip,Cln3,Cln5,Cmklr1,Cp,Cx3cl1,Cx3cr1,Cxcl1,Cxcl13,Cxcl2,Cxcr3,Cxcr4,Edn1,F2r,F2rl1,Fth1,Ftl1,Gna13,Gna15,Gpr157,Gpr35,Gpr39,Gpr65,Grn,Hexb,Hif1a,Hmox1,Htr2b,Hvcn1,Il1b,Itgav,Itpr3,Jak3,Lacc1,Lcn2,Lrp1,Mcoln2,M…	Abl2,Atp13a2,Atp2b1,Atp6ap2,Atp6v0a1,Atp6v0c,Atp6v0d2,Atp6v1a,C3ar1,Ccdc109b,Ccl2,Ccl3,Ccr5,Cd38,Cemip,Cx3cl1,Cx3cr1,Cxcl1,Edn1,F2r,Ftl1,Gpr157,Gpr35,Grn,Hexb,Hmox1,Htr2b,Hvcn1,Lacc1,Lrp1,Mcoln2,Mcoln3,Myo5a,P2rx4,P2rx7,P2ry6,Plcl2,Slc11a1,Slc39a6,Slc8b1,Spp1,Steap3,Tgfb1,Tmem178,Tpcn2,Trpv2,Wfs1
negative regulation of cell communication	1.05e-12	4	Abl2,Acod1,Acsl4,Adam17,Adamtsl2,Adar,Adgrg3,Apod,Apoe,Arhgap25,Arrb1,Arrb2,Atf3,Atp2b4,Bambi,Bcl3,Bdnf,Bicc1,Bid,Bok,Calr,Camk2n1,Casp8,Cav3,Cblb,Ccdc3,Cd109,Cd22,Cd300a,Cd300lf,Cd38,Cd44,Cd47,Cd74,Chst11,Cilp,Clu,Cnr2,Col2a1,Creb3l1,Csk,Cthrc1,Cx3cl1,Cx3cr1,Cxcl12,Cyp7b1,Dab2,Dact1,Dact3,Dcn,Dhx58,Dkk2,Dkk3,Dll4,Dmd,Dok1,Dynlt1b,Ecm1,Edn1,Enpp1,Epha2,Ephb2,F2r,F2rl1,Fam49b,Fbln1,Fbn1,Fcgr2b,Fni…	No common gene
granulocyte migration	1.09e-12	4	Anxa1,C5ar1,Ccl12,Ccl19,Ccl2,Ccl21c,Ccl3,Ccl4,Ccl6,Ccl7,Ccl8,Ccl9,Csf3r,Cx3cl1,Cxcl1,Cxcl13,Cxcl2,Cxcl5,Fcer1g,Fcgr3,Il1b,Irak4,Itgam,Itgb2,Lgals3,Mcoln2,Nckap1l,Prex1,Sirpa,Spp1,Syk,Tgfb2,Trem1,Vav1,Vav3,Wdr1	Itgb2,Lgals3,Sirpa
regulation of hemopoiesis	1.14e-12	4	Ace,Acvr1b,Adam8,Anxa1,Atp6ap1,B2m,C1qc,Casp8,Ccl19,Ccl21c,Ccl3,Ccr1,Ccr2,Cd44,Cd74,Cd83,Cdk6,Clec2d,Csf1r,Csf3r,Ctla2a,Cxcl1,Eif6,Fbn1,Fes,Gpr137b,H2-Aa,H2-DMa,Hcls1,Hif1a,Id2,Il1b,Il1rl2,Il4ra,Il6,Il7r,Inhba,Inpp5d,Itgam,Jak3,Lgals9,Lif,Lox,Loxl3,Lyn,Mafb,Mdk,Mmp14,Nckap1l,Nfam1,Nfe2l2,Nfkbiz,Nlrp3,Pnp,Ptk2b,Ptpn6,Rab7b,Rara,Rassf2,Runx1,Runx3,Sfrp1,Slamf8,Sox4,Spi1,Stat3,Syk,Tgfb1,Tgfbr2,Tlr9,…	C1qc,Nfam1,Spi1,Tyrobp
negative regulation of signaling	1.3e-12	4	Abl2,Acod1,Acsl4,Adam17,Adamtsl2,Adar,Adgrg3,Apod,Apoe,Arhgap25,Arrb1,Arrb2,Atf3,Atp2b4,Bambi,Bcl3,Bdnf,Bicc1,Bid,Bok,Calr,Camk2n1,Casp8,Cav3,Cblb,Ccdc3,Cd109,Cd22,Cd300a,Cd300lf,Cd38,Cd44,Cd47,Cd74,Chst11,Cilp,Clu,Cnr2,Col2a1,Creb3l1,Csk,Cthrc1,Cx3cl1,Cx3cr1,Cxcl12,Cyp7b1,Dab2,Dact1,Dact3,Dcn,Dhx58,Dkk2,Dkk3,Dll4,Dmd,Dok1,Dynlt1b,Ecm1,Edn1,Enpp1,Epha2,Ephb2,F2r,F2rl1,Fam49b,Fbln1,Fbn1,Fcgr2b,Fni…	No common gene
biological adhesion	1.31e-12	1	Abl2,Acan,Adam17,Adam8,Adam9,Alcam,B4galt1,Bcl2l11,Cadm1,Ccr2,Cd200r1,Cd22,Cd33,Cd44,Cd47,Cd63,Cd84,Cd93,Col12a1,Col3a1,Col6a4,Col6a5,Col8a1,Csf3r,Cx3cl1,Cx3cr1,Cxcl12,Emilin2,Epha2,Fat3,Fermt3,Fes,Fn1,Gpnmb,Hpse,Ibsp,Icam1,Il1b,Itga11,Itga2,Itga4,Itga6,Itgam,Itgax,Itgb2,Itgb4,Lamb1,Lgals3bp,Lgals9,Lpxn,Ly9,Mag,Mertk,Mfge8,Micall2,Myh9,Myo1g,Nectin4,Ninj1,Nt5e,Olr1,Parvb,Pdia6,Pdpn,Pik3cb,Pip5k1c…	n/a (just one condition)
ion homeostasis	1.34e-12	3	5430427O19Rik,Abca1,Abcg1,Abl2,Ackr2,Atox1,Atp13a2,Atp2b1,Atp6ap1,Atp6ap2,Atp6v0a1,Atp6v0c,Atp6v0d1,Atp6v0d2,Atp6v1a,B2m,Bak1,Bok,C1qtnf1,C3ar1,C5ar1,Cacna1d,Ccdc109b,Ccl19,Ccl2,Ccl3,Ccr1,Ccr2,Ccr5,Cd38,Cd40,Cd52,Cemip,Ckb,Cln3,Cln5,Cmklr1,Cp,Cx3cl1,Cx3cr1,Cxcl1,Cxcl13,Cxcl2,Cxcr3,Cxcr4,Dcn,Edn1,Enpp1,F2r,F2rl1,Fth1,Ftl1,Gna13,Gna15,Gpr157,Gpr35,Gpr39,Gpr65,Grn,Hexb,Hif1a,Hmox1,Htr2b,Hvcn1,Il1b,I…	Abcg1,C3ar1,Cxcl1,Gpr35,Hexb,Lrp1,Scn1b,Slc11a1,Steap3,Tbxas1
T cell activation	1.39e-12	3	Abl2,Adam17,Anxa1,Apbb1ip,B2m,Batf,Bcl3,Cblb,Ccl19,Cd276,Cd44,Cd48,Cd74,Cdk6,Clec4d,Clec4e,Ctps,Cxcl12,Cxcr4,Dll4,Dock2,Elf4,F2rl1,Fcer1g,Gba,H2-DMa,H2-T23,Icam1,Il6,Il7r,Itgam,Itgav,Itgb2,Lcp1,Lfng,Lilrb4a,Ly9,Mafb,Mdk,Mr1,Msn,Myh9,P2rx7,Prex1,Psap,Psen2,Rab29,Ripk3,Runx2,Slc11a1,Sox4,Stat3,Syk,Tgfb1,Tnfsf8,Vav1,Was,Wdfy4	Anxa1,Cd44,Itgb2,Lcp1,Lilrb4a,Ly9,Slc11a1,Syk
neutrophil migration	1.63e-12	2	C5ar1,Ccl12,Ccl19,Ccl2,Ccl3,Ccl4,Ccl6,Ccl7,Ccl8,Ccl9,Csf3r,Cx3cl1,Cxcl1,Cxcl13,Cxcl2,Cxcl5,Fcer1g,Fcgr3,Il1b,Irak4,Itgam,Itgb2,Lgals3,Mcoln2,Nckap1l,Prex1,Spp1,Syk,Tgfb2,Trem1,Vav1,Vav3,Wdr1	Ccl2,Ccl3,Ccl4,Ccl6,Ccl7,Cx3cl1,Cxcl1,Fcer1g,Fcgr3,Itgam,Itgb2,Lgals3,Mcoln2,Nckap1l,Prex1,Spp1,Syk,Vav1
positive regulation of reactive oxygen species metabolic process	2.06e-12	3	Acod1,Aif1,Ass1,Cdkn1a,Clu,Cxcl1,Cyba,Ddah1,F2rl1,Gadd45a,Grb2,Hvcn1,Icam1,Il1b,Il6,Itgam,Itgb2,Mmp8,Nfe2l2,Pdgfb,Plau,Prkcd,Ptgs2,Ptk2b,Ripk3,Syk,Tgfb1,Tgfbr2,Thbs1,Tlr2,Tlr4,Tlr6,Tmem106a,Tnf,Tyrobp,Xdh,Zc3h12a	Cxcl1,Cyba,Itgb2,Syk,Tlr2,Tyrobp
regulation of adaptive immune response	2.39e-12	2	Anxa1,B2m,Btk,C3,Ccl19,Ccr2,Cd40,Cd44,Cd48,Cd74,Fam49b,Fcer1g,Fcgr1,Fcgr2b,Fcgr3,H2-Ab1,H2-D1,H2-DMa,H2-K1,H2-T23,Havcr2,Il1b,Il33,Il4ra,Il6,Il7r,Irf7,Jak3,Loxl3,Mlh1,Mr1,Nfkbiz,Nlrp3,P2rx7,Pla2g4a,Pnp,Ptpn6,Ripk3,Slc11a1,Tgfb1,Tnf,Tnfaip3,Tnfrsf1b,Tnfsf13,Vsir,Was,Zc3h12a	Anxa1,Cd44,Cd48,Fcer1g,Fcgr1,Fcgr2b,Fcgr3,Havcr2,Il7r,Nfkbiz,P2rx7,Slc11a1,Tgfb1,Tnfaip3,Tnfrsf1b,Tnfsf13,Vsir
positive regulation of programmed cell death	2.5e-12	1	Adam10,Adam17,Adam8,Anxa1,Apbb2,Arrb1,Arrb2,Atf3,B4galt1,Bak1,Bcl2l11,Bid,Bok,Camk1d,Card9,Casp1,Casp8,Ccl12,Ccl3,Ccr5,Cd40,Cd44,Cdkn1a,Clu,Ctsc,Ctsd,Ctsh,Ctsz,Cxcr3,E2f1,F2r,Frzb,Gadd45a,Grn,Hcar2,Hmox1,Htatip2,Igf2r,Il1b,Il6,Inhbb,Inpp5d,Irf5,Itga4,Itga6,Itgam,Jak3,Lyn,Mcl1,Mmp2,Ncf2,Ngf,Nlrc4,Nlrp1b,Nlrp3,Nod1,Osm,P2rx7,Pik3cb,Pik3cd,Plaur,Plscr1,Pmaip1,Psen2,Ptgs2,Rassf2,Ripk3,Rps6ka2,Runx3,S…	n/a (just one condition)
negative regulation of cell population proliferation	2.53e-12	4	1500015O10Rik,Ahr,Aif1,Apod,Apoe,Asph,B2m,B4galt1,Bak1,Bdnf,Bmpr1b,Brip1,Btk,Camk2n1,Cblb,Ccl12,Ccr5,Cd109,Cd200,Cd276,Cd300a,Cd37,Cd44,Cd80,Cd86,Cd9,Cdk6,Cdkn1a,Cnn1,Col4a3,Csf1r,Csk,Ctsl,Cxcr3,Dab2,Ddah1,Dll4,Dpt,E2f1,Enpp3,Ereg,Etv3,F2r,Fam129b,Fbln1,Fcgr2b,Fgfr2,Frzb,Fth1,Gpc3,Gpnmb,Grem1,H2-Aa,H2-Ab1,Havcr2,Hmga1,Hmox1,Hpgds,Hpn,Ifi30,Ifitm1,Ifitm3,Igf1,Ihh,Il1a,Il1b,Il33,Il6,Inhba,Inpp5d,It…	No common gene
regulation of T cell activation	2.65e-12	3	Adam8,Aif1,Anxa1,Cblb,Ccl19,Ccl2,Ccr2,Cd209a,Cd244,Cd276,Cd300a,Cd44,Cd47,Cd74,Cd80,Cd83,Cd86,Csk,Ctla2a,Fam49b,Fgl1,Gpnmb,Gsn,H2-Aa,H2-Ab1,H2-DMa,H2-T23,Havcr2,Igf1,Igfbp2,Il1b,Il1rl2,Il4ra,Il6,Il7r,Jak3,Lgals3,Lgals9,Loxl3,Mdk,Nckap1l,Nfkbiz,Nlrp3,Pnp,Ptpn6,Rara,Ripk3,Runx1,Runx3,Sirpa,Sox4,Syk,Tgfb1,Tgfbr2,Tnfaip8l2,Tnfrsf1b,Tnfrsf21,Vcam1,Vsir,Zc3h12a,Zc3h12d,Zmiz1	Anxa1,Cd300a,Cd44,Lgals3,Nckap1l,Runx1,Sirpa,Syk,Tnfrsf1b,Vcam1
neutrophil chemotaxis	2.89e-12	4	C5ar1,Ccl12,Ccl19,Ccl2,Ccl21c,Ccl3,Ccl4,Ccl6,Ccl7,Ccl8,Ccl9,Csf3r,Cx3cl1,Cxcl1,Cxcl13,Cxcl2,Cxcl5,Fcer1g,Fcgr3,Il1b,Itgam,Itgb2,Lgals3,Nckap1l,Prex1,Spp1,Syk,Tgfb2,Trem1,Vav1,Vav3	Itgb2,Lgals3
granulocyte chemotaxis	3.78e-12	3	Anxa1,C5ar1,Ccl12,Ccl19,Ccl2,Ccl21c,Ccl3,Ccl4,Ccl6,Ccl7,Ccl8,Ccl9,Csf3r,Cx3cl1,Cxcl1,Cxcl13,Cxcl2,Cxcl5,Fcer1g,Fcgr3,Il1b,Itgam,Itgb2,Lgals3,Nckap1l,Prex1,Spp1,Syk,Tgfb2,Trem1,Vav1,Vav3	Anxa1,Cxcl1,Itgb2,Lgals3,Nckap1l,Syk
positive regulation of tumor necrosis factor superfamily cytokine production	3.79e-12	3	Adam8,Card9,Ccl19,Ccl2,Ccl3,Ccl4,Ccr2,Ccr5,Cd14,Cd84,Clec7a,Clu,Cyba,Cybb,Fcer1g,Fcgr3,H2-T23,Havcr2,Il1a,Lbp,Lgals9,Mmp8,Myd88,Nod1,Ptafr,Syk,Thbs1,Tlr1,Tlr2,Tlr4,Tlr9,Tnfrsf1a,Tyrobp	Adam8,Clec7a,Cybb,Fcer1g,Fcgr3,Tyrobp
positive regulation of nitrogen compound metabolic process	4.79e-12	3	Abcg1,Abl2,Ace,Actr2,Actr3,Acvr1b,Adam17,Adam8,Adam9,Afap1l2,Ahr,Aif1,Aim2,Anxa2,Anxa3,Apobec1,Arap1,Arid3a,Armcx3,Arnt2,Arrb1,Arrb2,Ass1,Atf3,Atp6ap1,Atp6v0c,Bach1,Bak1,Batf,Bcl2l11,Bcl3,Bdnf,Bid,Bok,C1qtnf1,C3,C3ar1,C5ar1,Camk1,Card14,Card9,Casp1,Casp8,Cblb,Ccbe1,Ccl12,Ccl19,Ccl2,Ccl21c,Ccl3,Ccl4,Ccl6,Ccl7,Ccl8,Ccl9,Ccnd1,Ccr1,Cd300a,Cd38,Cd40,Cd44,Cd74,Cd80,Cd84,Cd86,Cdkn1a,Cemip,Cfl1,Chil1,Ci…	Abcg1,C3ar1,Cd300a,Cd44,Cd84,Clec7a,Col1a1,Csf1r,Ctsh,Fcgr2b,Gdf6,Hexb,Itgb2,Lgmn,Lrp1,Nckap1l,Pik3r5,Pirb,Ptafr,Runx1,S1pr2,Sfrp1,Slc11a1,Soat1,Spi1,Syk,Tlr2,Tnfrsf1b
cellular metal ion homeostasis	5.4e-12	2	Abl2,Atox1,Atp13a2,Atp2b1,Atp6ap1,Atp6v0d1,Atp6v1a,Bak1,Bok,C3ar1,C5ar1,Cacna1d,Ccdc109b,Ccl19,Ccl2,Ccl3,Ccr1,Ccr2,Ccr5,Cd38,Cd40,Cd52,Cemip,Cln3,Cmklr1,Cp,Cx3cl1,Cx3cr1,Cxcl1,Cxcl13,Cxcl2,Cxcr3,Cxcr4,Edn1,F2r,F2rl1,Fth1,Ftl1,Gna13,Gna15,Gpr157,Gpr35,Gpr39,Gpr65,Hexb,Hif1a,Hmox1,Htr2b,Il1b,Itgav,Itpr3,Jak3,Lcn2,Lrp1,Mcoln2,Mcoln3,Mt1,Mt2,Myo5a,Nos1,Nucb2,P2rx4,P2rx7,P2ry6,Pik3cb,Pik3cg,Plcb2,Plcg…	Abl2,Atp13a2,Atp2b1,Atp6v1a,C3ar1,Ccdc109b,Ccl2,Ccl3,Ccr5,Cd38,Cemip,Cx3cl1,Cx3cr1,Cxcl1,Edn1,F2r,Ftl1,Gpr157,Gpr35,Hexb,Hmox1,Htr2b,Lrp1,Mcoln2,Mcoln3,Myo5a,P2rx4,P2rx7,P2ry6,Plcl2,Slc11a1,Slc39a6,Slc8b1,Spp1,Tgfb1,Tmem178,Tpcn2,Trpv2,Wfs1
regulation of response to biotic stimulus	6.39e-12	3	Acod1,Adam8,Adar,Aim2,Arrb2,Cadm1,Card9,Ccr1,Cd180,Cd37,Cd74,Cd84,Clec2d,Cx3cl1,Cxcl1,Cxcl5,Cyba,Dhx58,Ereg,F2rl1,Fgr,Grn,H2-T23,Havcr2,Htra1,Ifi204,Ifi205,Il1b,Irf7,Lamp1,Lbp,Lgals9,Ly86,Mmp12,Mmp2,Mnda,Mr1,Myo1f,Nlrc4,Nod1,Parp14,Plscr1,Samhd1,Sash1,Scimp,Serping1,Sh2d1b1,Slamf8,Tlr2,Tlr4,Tlr8,Tlr9,Tmem173,Tnfaip3,Trem2,Treml4,Vav1,Zc3h12a	Cd84,Cxcl1,Cyba,Fgr,Mmp2,Myo1f,Tlr2
wound healing	6.51e-12	5	Anxa8,B4galt1,C3,Cav3,Ccr2,Cd44,Cfh,Cnn2,Col1a1,Col3a1,Col5a1,Coro1b,Cx3cl1,Cxcl2,Cyr61,Dcn,Dsp,Dst,Egfr,Elk3,Entpd2,Evl,F10,F2r,F2rl1,F3,F5,F7,Fbln1,Fcgr4,Fermt3,Fgf1,Fgf7,Flna,Fn1,Fzd7,Gna13,Gpx1,Hbegf,Hif1a,Hmox1,Hps1,Hpse,Il1a,Il6,Itga2,Itga5,Itga9,Lilrb4a,Lox,Mcam,Mertk,Mkl1,Mmp12,Mustn1,Myh10,Myh9,Myof,Pdgfra,Pdia6,Pdpn,Pik3cb,Pip5k1c,Plau,Plec,Plek,Ppl,Prcp,Procr,Ptk7,Ptpn6,Rap2b,Sdc1,Serp…	No common gene
myeloid cell differentiation	6.56e-12	3	Adam8,Adar,Anxa2,Batf,Batf3,Casp8,Ccl19,Ccr1,Cd109,Cd300lf,Cdkn1c,Clec1b,Clec5a,Csf1r,Dab2,Dnase2a,Epha2,F2rl1,Fam20c,Fcer1g,Gab2,Gba,Gpc3,Hcls1,Hhex,Id2,Il3ra,Irf8,Itgam,Jak3,Junb,Lyn,Mfsd7b,Myh9,Nckap1l,Nfatc1,Nrros,Ostm1,Pde1b,Pip4k2a,Pirb,Plscr1,Prkx,Psen2,Ptpn6,Rbpj,Runx1,Sbno2,Slc11a2,Spi1,Src,Tgfb1,Tgfbr2,Tlr2,Tnf,Tnfrsf11a,Trem2,Trf,Tyrobp,Wdr1,Wisp1	Cd109,Csf1r,Nckap1l,Pirb,Runx1,Spi1,Tlr2,Tyrobp,Wisp1
nervous system development	6.74e-12	4	1500015O10Rik,2510009E07Rik,3110043O21Rik,Abl2,Abr,Acan,Acer3,Acsl4,Actb,Actr2,Actr3,Acvr1b,Adam10,Adam17,Adamts1,Adgrg6,Aif1,Alcam,Anxa1,Anxa3,Apbb2,Apod,Apoe,Arhgef2,Arnt2,Arpc5,Arrb2,Astn2,Atp1b2,Atp2b1,Atp2b4,Atp6ap2,Atp6v0d1,B2m,B3gnt2,B4galt2,B4galt5,B4galt6,Baiap2,Bak1,Bbs4,Bcl2l11,Bdnf,Bex1,Bid,Bmpr1a,Bmpr1b,Bok,C1qa,C3,C5ar1,Cadm1,Calr,Camk1,Camk1d,Camk2g,Capg,Capzb,Casp8,Ccl11,Ccl12,Ccl…	No common gene
positive regulation of inflammatory response	6.78e-12	3	Adam8,Alox5ap,Btk,C3,Ccl3,Ccr2,Ccr5,Cd47,Clec7a,Ctsc,Ctss,Cx3cl1,Fcer1g,Fcgr1,Fcgr3,Gpsm3,Grn,H2-T23,Il1b,Il33,Il6,Itga2,Lbp,Mdk,Mmp8,Myd88,Nfkbiz,Osm,Pik3cg,Pla2g4a,Ptgs2,Serpine1,Tlr2,Tlr4,Tlr6,Tlr9,Tnf,Tnfrsf11a,Tnfrsf1a,Tnip1,Trem2,Wisp1	Adam8,Clec7a,Ctss,Fcer1g,Fcgr1,Fcgr3,Trem2
pattern recognition receptor signaling pathway	8.78e-12	2	Cd14,Cd180,Cd300lf,Cd40,Cd86,Clec4e,Havcr2,Lacc1,Lgals9,Lyn,Mapkapk3,Myd88,Pik3ap1,Rftn1,Scimp,Ticam2,Tifa,Tlr1,Tlr13,Tlr2,Tlr4,Tlr6,Tlr7,Tlr8,Tlr9,Tnf,Tnip1,Unc93b1	Cd14,Cd180,Cd300lf,Havcr2,Lacc1,Pik3ap1,Rftn1,Tifa,Tlr13,Tlr2,Tlr4,Tlr8,Unc93b1
positive regulation of apoptotic process	9.57e-12	2	Adam10,Adam17,Adam8,Anxa1,Apbb2,Arrb1,Arrb2,Atf3,B4galt1,Bace1,Bak1,Bcl2l11,Bid,Bok,Camk1d,Card9,Casp1,Casp8,Ccl12,Ccl3,Ccr5,Cd40,Cd44,Clu,Ctgf,Ctsc,Ctsd,Ctsh,Ctsz,Cxcr3,Cyr61,Dap,Degs1,E2f1,F2r,Frzb,Gadd45a,Gadd45b,Grn,Hcar2,Hif1a,Hmox1,Igf2r,Il1b,Il6,Inhba,Inhbb,Inpp5d,Irf5,Itga4,Itga6,Itgam,Itm2c,Jak3,Lyn,Mcl1,Mmp2,Ncf2,Ngf,Nlrc4,Nlrp1b,Nlrp3,Nod1,Nupr1,Osm,P2rx7,Pea15a,Pik3cb,Pik3cd,Pla2g4a,P…	Adam8,Anxa1,Arrb2,Atf3,Bcl2l11,Bid,Ccl3,Ccr5,Cd44,Clu,Ctsc,Ctsd,Ctsh,Ctsz,E2f1,F2r,Frzb,Gadd45a,Grn,Hmox1,Igf2r,Inhbb,Inpp5d,Irf5,Itgam,Mmp2,Ncf2,Ngf,Osm,P2rx7,Plaur,Ptgs2,Rps6ka2,Sfrp1,Sox4,St18,Steap3,Syk,Tgfb1,Thbs1,Tlr4,Tnfrsf1b,Tnfrsf23,Tnfrsf26,Tyrobp,Unc5b
regulation of cellular metabolic process	1.01e-11	3	3110043O21Rik,5031414D18Rik,Abcg1,Abhd14b,Abl2,Acod1,Acp5,Acsl4,Acta2,Actb,Actn1,Actr2,Actr3,Acvr1b,Adam17,Adam8,Adam9,Adar,Adgrg3,Afap1l2,Ahr,Aif1,Aim2,Ankrd13b,Antxr1,Anxa1,Anxa2,Anxa3,Anxa4,Anxa8,Apbb2,Apobec1,Apod,Apoe,Arap1,Arhgef2,Arhgef5,Arid3a,Armcx3,Arnt2,Arrb1,Arrb2,Asah1,Asph,Ass1,Atf3,Atp13a2,Atp2b4,Atp6ap1,Atp6ap2,Atp6v0a1,Atp6v0c,Bach1,Bak1,Bambi,Basp1,Batf,Batf3,Bcl2l11,Bcl3,Bdnf,B…	No common gene
cell development	1.2e-11	5	3110043O21Rik,Abhd2,Abl2,Acan,Acsl4,Acta2,Actb,Actg1,Actn1,Adgrg6,Alcam,Ank2,Antxr1,Anxa2,Apbb2,Apod,Apoe,Arid5b,B3gnt2,B4galt1,B4galt5,B4galt6,Baiap2,Bbs4,Bdnf,Bex1,Bmpr1a,Bmpr1b,Bpgm,Brip1,Btk,C1qa,C3,C5ar1,Capzb,Casp4,Cav3,Ccdc42,Ccl19,Cd44,Cd9,Cdh11,Cdk6,Cdkn1a,Cdkn1c,Cfh,Cfl1,Chst11,Chsy1,Clec1b,Clec5a,Clu,Cobl,Col12a1,Col14a1,Col6a1,Coro1c,Crtac1,Csf1r,Cspg4,Csrp1,Cthrc1,Cxcl12,Cxcr4,Cyfip1…	No common gene
positive regulation of chemotaxis	1.22e-11	2	Adam10,Adam17,Aif1,C3ar1,C5ar1,Calr,Camk1d,Ccl19,Ccl2,Ccl3,Ccl4,Ccl7,Ccr1,Ccr2,Cd74,Cmklr1,Cx3cl1,Cxcl12,Cxcl13,Cxcr3,Cxcr4,Edn1,F2rl1,F7,Fn1,Gpsm3,Il1b,Itga2,Lbp,Lgmn,Mdk,Nckap1l,P2rx4,Pdgfb,Pla2g7,Ptk2b,Serpine1,Stx3,Tgfb1,Thbs1,Tmsb4x,Trem2	C3ar1,Ccl2,Ccl3,Ccl4,Ccl7,Cx3cl1,Edn1,F7,Fn1,Lgmn,Nckap1l,P2rx4,Tgfb1,Thbs1,Trem2
regulation of vesicle-mediated transport	1.29e-11	4	Abr,Ankrd13b,Anxa1,Anxa2,Arrb1,Arrb2,Atp13a2,Atp6ap1,B2m,Bace1,C2,C3,Cacna1d,Calr,Camk1d,Ccl19,Ccl2,Ccr2,Cd14,Cd22,Cd300a,Cd300lf,Cd47,Cd63,Cd84,Clec7a,Cln3,Clu,Cnn2,Csk,Cyba,Cyfip1,Cyth1,Dab2,Ddi2,Dock2,Ehd4,F2rl1,Fcer1g,Fcgr1,Fcgr2b,Fcgr3,Fes,Fgr,Gab2,Gpc3,Grem1,Hck,Hmox1,Il1b,Il4ra,Itga2,Itgam,Itgav,Itgb2,Kif3a,Lamp1,Lbp,Ldlrap1,Lgals3,Lgals9,Lrp1,Lrpap1,Lyn,Mctp1,Mertk,Mfge8,Mical1,Msn,Myo5a,…	Clec7a,Fgr,Hck,Itgb2,Lgals3,Sirpa,Slc11a1
positive regulation of tumor necrosis factor production	1.39e-11	4	Card9,Ccl19,Ccl2,Ccl3,Ccl4,Ccr2,Ccr5,Cd14,Cd84,Clec7a,Clu,Cyba,Cybb,Fcer1g,Fcgr3,H2-T23,Havcr2,Il1a,Lbp,Lgals9,Mmp8,Myd88,Nod1,Ptafr,Syk,Thbs1,Tlr1,Tlr2,Tlr4,Tlr9,Tnfrsf1a,Tyrobp	Clec7a,Cybb,Tyrobp
toll-like receptor signaling pathway	1.42e-11	4	Cd14,Cd180,Cd300lf,Cd40,Cd86,Havcr2,Lgals9,Lyn,Mapkapk3,Myd88,Pik3ap1,Rftn1,Scimp,Ticam2,Tlr1,Tlr13,Tlr2,Tlr4,Tlr6,Tlr7,Tlr8,Tlr9,Tnf,Tnip1,Unc93b1	Pik3ap1,Tlr13,Unc93b1
supramolecular fiber organization	1.8e-11	4	Abl2,Acan,Actg1,Actn1,Actr2,Actr3,Adamts2,Aif1,Anxa2,Arhgap17,Arhgap25,Arhgef2,Arpc1b,Arpc2,Arpc3,Arpc4,Arpc5,Arrb1,B2m,Baiap2,Cap1,Capg,Capzb,Casp4,Cav3,Cfl1,Clip2,Cobl,Col14a1,Col1a1,Col1a2,Col24a1,Col2a1,Col3a1,Col5a1,Col5a2,Coro1b,Coro1c,Csrp1,Dbn1,Diaph1,Dpt,Dpysl3,Dsp,Dst,Dstn,Elmo1,Eln,Emp2,Enah,Eps8,Evl,Ext1,Fbln5,Fgf13,Flna,Fmn1,Gas2l3,Gas7,Grem1,Gsn,Hcls1,Hdgfrp3,Iqgap2,Itgb1,Lcp1,Lima1…	No common gene
generation of neurons	1.99e-11	4	3110043O21Rik,Abl2,Acsl4,Actb,Actr2,Actr3,Adam10,Adam17,Adamts1,Alcam,Apbb2,Apod,Apoe,Arhgef2,Astn2,Atp1b2,B2m,B3gnt2,B4galt5,B4galt6,Baiap2,Bbs4,Bdnf,Bex1,Bmpr1a,Bmpr1b,C1qa,C3,Calr,Camk1,Camk1d,Camk2g,Capzb,Ccl11,Ccr2,Ccr5,Cd38,Cd44,Cdh11,Cdkn1c,Cfh,Cfl1,Cln8,Clu,Cobl,Col3a1,Crabp2,Crtac1,Csf1r,Cspg4,Cthrc1,Ctsz,Cx3cl1,Cx3cr1,Cxcl12,Cxcl5,Cxcr4,Cyfip1,Dab2,Dact1,Daglb,Dclk1,Dgkg,Diaph1,Dll4,Dmd…	No common gene
blood vessel morphogenesis	2.14e-11	5	Ace,Actg1,Adam8,Ahr,Angptl2,Anpep,Anxa2,Apoe,Arhgap22,B4galt1,Bak1,Bmpr1a,Casp8,Ccbe1,Ccl12,Ccl2,Ccr2,Cfh,Col3a1,Col8a1,Col8a2,Cspg4,Ctgf,Cx3cl1,Cxcl12,Cxcr3,Cxcr4,Cyr61,Dll4,Ecm1,Edn1,Elk3,Epha1,Epha2,Ephb2,Ephb3,Ereg,Esm1,Fgf1,Fgfr2,Flna,Fn1,Gjc1,Gna13,Gpx1,Grem1,Hbegf,Heg1,Hey2,Hhex,Hif1a,Hmox1,Hpse,Hs6st1,Htatip2,Ihh,Itgav,Itgb1,Jam3,Junb,Lox,Loxl2,Lrp1,Mcam,Meis1,Mfge8,Mmp14,Mmp19,Mmp2,Mmrn2…	No common gene
ion transport	2.42e-11	2	AA467197,Abca1,Abcb4,Abcc3,Abcg1,Acsl4,Anxa1,Anxa2,Atox1,Atp11a,Atp13a2,Atp2b1,Atp6ap1,Atp6v0a1,Atp6v0b,Atp6v0c,Atp6v0d1,Atp6v0d2,Atp6v0e,Atp6v1a,Atp6v1b2,Atp6v1c1,Atp6v1e1,B2m,Bak1,Bdnf,Btk,C2cd2l,Cacna1d,Ccdc109b,Ccl19,Ccl3,Ccr1,Ccr5,Cd300a,Clca3a1,Clcn7,Clic1,Cln3,Cln8,Cp,Ctgf,Cybb,Cysltr1,Edn1,Emb,Enpp1,F2r,Fam26e,Fcer1g,Fcgr3,Folr2,Fth1,Ftl1,Fxyd5,Gja4,Gltp,Hpn,Htr2b,Hvcn1,Itgav,Itpr3,Kcnab2…	Abca1,Abcc3,Abcg1,Anxa1,Anxa2,Atp13a2,Atp2b1,Atp6v0a1,Atp6v0c,Atp6v0d2,Atp6v1a,Atp6v1b2,Atp6v1c1,Ccdc109b,Ccl3,Ccr5,Cd300a,Clcn7,Clic1,Cln8,Cybb,Edn1,F2r,Fcer1g,Fcgr3,Folr2,Ftl1,Fxyd5,Gltp,Htr2b,Hvcn1,Kcnk13,Lasp1,Mcoln2,Mcoln3,Mfsd7b,Nsf,Osbpl8,P2rx4,P2rx7,P2ry6,Pdpn,Plcl2,Pltp,Pqlc1,Psap,Scn1b,Slc11a1,Slc15a3,Slc25a13,Slc37a2,Slc39a11,Slc39a6,Slc41a2,Slc6a8,Slc7a2,Slc7a7,Slc8b1,Slco2a1,Steap3,S…
regulation of chemokine production	2.5e-11	3	Adam17,Aif1,Apod,Cd74,Cd84,Csf1r,Cxcl5,Epha2,F2rl1,Havcr2,Il1b,Il33,Il4ra,Il6,Il6ra,Lbp,Lgals9,Lrp1,Mcoln2,Mefv,Myd88,Postn,Sirpa,Syk,Ticam2,Tlr2,Tlr4,Tlr7,Tlr9,Tnf,Trem2	Cd84,Csf1r,Lrp1,Sirpa,Syk,Tlr2
response to nitrogen compound	2.75e-11	3	Actb,Actr2,Ahr,Aif1,Aldh3a1,Anxa1,Apobec1,Aprt,Arpc2,Ass1,Bace1,Baiap2,Bcl2l11,C5ar1,Card9,Casp1,Casp4,Ccl19,Ccl2,Ccnd1,Cd40,Cd68,Cd9,Cdkn1a,Cfl1,Ciita,Col16a1,Col1a1,Col1a2,Col3a1,Col5a2,Col6a1,Cpeb4,Csk,Ctgf,Cxcl2,Cyba,Cybb,Cyfip1,Cyp2e1,Ddi2,Diaph1,Dnmt3a,Edem1,Edem2,Edn1,Egr2,Eif6,Enpp1,Ereg,Ext1,F7,Fbn1,Fcer1g,Fcgr2b,Folr2,Gatm,Gcnt1,Gna15,Grb2,Gsn,Htr2b,Icam1,Igf1,Il1b,Il6,Inhbb,Iqgap1,Irf5…	Anxa1,Cd68,Col1a1,Col3a1,Cyba,Cybb,Fcgr2b,Folr2,Itgb2,Lgmn,Lrp1,Mmp2,Ptafr,Sfrp1,Syk,Tlr2,Vcam1
regulation of reactive oxygen species metabolic process	2.88e-11	3	Acod1,Acp5,Aif1,Ass1,Cd47,Cdkn1a,Clu,Cx3cr1,Cxcl1,Cyba,Ddah1,Eif6,F2rl1,Fbln5,Gadd45a,Gla,Grb2,Hif1a,Hvcn1,Icam1,Igf1,Il1b,Il6,Itgam,Itgb2,Mmp3,Mmp8,Nfe2l2,Pdgfb,Plau,Prcp,Prkcd,Ptgs2,Ptk2b,Ripk3,Sirpa,Stat3,Syk,Tgfb1,Tgfbr2,Thbs1,Tlr2,Tlr4,Tlr6,Tmem106a,Tnf,Tyrobp,Xdh,Zc3h12a	Cxcl1,Cyba,Itgb2,Sirpa,Syk,Tlr2,Tyrobp
glial cell activation	2.97e-11	2	Aif1,C1qa,C5ar1,Casp1,Clu,Cx3cl1,Cx3cr1,Grn,Il1b,Il33,Itgam,Lrp1,Tlr1,Tlr2,Tlr4,Tlr6,Tlr7,Tlr8,Tlr9,Tnf,Trem2,Tyrobp	C1qa,Clu,Cx3cl1,Cx3cr1,Grn,Itgam,Lrp1,Tlr2,Tlr4,Tlr8,Trem2,Tyrobp
lymphocyte mediated immunity	3.03e-11	4	Batf,Bcl3,Btk,C1qa,C1qb,C1qc,C1ra,C2,C3,C4b,Cd74,Cfi,Crlf2,Ctsc,Ctsh,Fcer1g,Fcgr1,Fcgr2b,Fcgr3,Gba,H2-Ab1,H2-DMa,Icam1,Il4ra,Inpp5d,Irf7,Mlh1,Myd88,Myo1g,Pirb,Pou2f2,Prdx1,Prkcd,Ptpn6,Rftn1,Rnf19b,Serping1,Slc11a1,Tnfsf13,Treml4	C1qb,C1qc,Pirb,Slc11a1
tube development	3.15e-11	5	Abl2,Ace,Actg1,Adam8,Adamts2,Adamtsl2,Ahr,Angptl2,Anpep,Anxa2,Apoe,Arhgap22,Asah1,Ass1,Atp6ap2,B4galt1,Bak1,Bbs4,Bcl2l11,Bdnf,Bmpr1a,Brip1,Casp8,Ccbe1,Ccl11,Ccl12,Ccl2,Ccr2,Cd44,Cdkn1a,Cfh,Cfl1,Chil1,Clmp,Cobl,Col2a1,Col3a1,Col8a1,Col8a2,Crlf1,Cspg4,Ctgf,Cthrc1,Ctsh,Ctsz,Cx3cl1,Cxcl12,Cxcr3,Cxcr4,Cyr61,Dact1,Dll4,Ecm1,Edn1,Egfr,Elk3,Enah,Epha1,Epha2,Ephb2,Ephb3,Ereg,Esm1,Fat4,Fgf1,Fgf7,Fgfr2,Flna…	No common gene
negative regulation of signal transduction	3.18e-11	4	Abl2,Acod1,Adam17,Adamtsl2,Adar,Adgrg3,Apod,Apoe,Arhgap25,Arrb1,Arrb2,Atf3,Atp2b4,Bambi,Bcl3,Bdnf,Bicc1,Bid,Bok,Calr,Camk2n1,Casp8,Cav3,Cblb,Ccdc3,Cd109,Cd22,Cd300a,Cd300lf,Cd44,Cd47,Cd74,Chst11,Cilp,Clu,Col2a1,Creb3l1,Csk,Cthrc1,Cx3cl1,Cx3cr1,Cxcl12,Cyp7b1,Dab2,Dact1,Dact3,Dcn,Dhx58,Dkk2,Dkk3,Dll4,Dmd,Dok1,Dynlt1b,Ecm1,Enpp1,Epha2,Ephb2,F2rl1,Fam49b,Fbln1,Fbn1,Fcgr2b,Fnip2,Frzb,Gba,Gdf15,Gdf3,Gl…	No common gene
regulation of adaptive immune response based on somatic recombination of immune receptors built from immunoglobulin superfamily domains	3.32e-11	3	Anxa1,B2m,Btk,C3,Ccl19,Ccr2,Cd40,Fam49b,Fcer1g,Fcgr1,Fcgr2b,Fcgr3,H2-Ab1,H2-D1,H2-DMa,H2-K1,H2-T23,Havcr2,Il1b,Il33,Il4ra,Il6,Il7r,Jak3,Loxl3,Mlh1,Mr1,Nfkbiz,Nlrp3,P2rx7,Pla2g4a,Pnp,Ptpn6,Ripk3,Slc11a1,Tgfb1,Tnf,Tnfaip3,Tnfrsf1b,Tnfsf13,Vsir,Was,Zc3h12a	Fcer1g,Fcgr1,Fcgr3,Slc11a1,Tnfrsf1b,Vsir
regulation of proteolysis	3.88e-11	3	Adam8,Adam9,Aim2,Anxa2,Anxa8,Arrb1,Arrb2,Atp13a2,Bak1,Bcl2l11,Bid,Bok,Bst2,C3,C4b,Card9,Casp1,Casp8,Ccbe1,Cd109,Cd44,Cfl1,Clec3b,Cln3,Clu,Cstb,Ctgf,Ctla2a,Ctla2b,Ctsc,Ctsd,Ctsh,Ctsz,Cyr61,Dab2,Dap,Ecm1,Edem1,Edem2,F2r,F3,Fbln1,Fn1,Furin,Gba,Glg1,Gpc3,Gpx1,Grn,Gsap,Gsn,Hgf,Hpn,Igf1,Il1b,Il1r2,Il33,Il6,Itih3,Itih4,Lgmn,Lxn,Lyn,Mefv,Mical1,Mkl1,Mmp14,Myh9,Naip2,Naip5,Naip6,Ngf,Nlrc4,Nlrp1b,Nlrp3,Nod…	Cd109,Cd44,Ctsh,Itih4,Lgmn,Syk,Tnfrsf1b
neurogenesis	4.12e-11	4	3110043O21Rik,Abl2,Acsl4,Actb,Actr2,Actr3,Adam10,Adam17,Adamts1,Adgrg6,Alcam,Anxa1,Apbb2,Apod,Apoe,Arhgef2,Astn2,Atp1b2,B2m,B3gnt2,B4galt5,B4galt6,Baiap2,Bbs4,Bdnf,Bex1,Bmpr1a,Bmpr1b,Bok,C1qa,C3,C5ar1,Calr,Camk1,Camk1d,Camk2g,Capzb,Ccl11,Ccl12,Ccl2,Ccl3,Ccr2,Ccr5,Cd38,Cd44,Cd9,Cdh11,Cdk6,Cdkn1c,Cfh,Cfl1,Cln5,Cln8,Clu,Cobl,Col3a1,Crabp2,Crtac1,Csf1r,Csk,Cspg4,Cthrc1,Ctsz,Cx3cl1,Cx3cr1,Cxcl12,Cxcl5…	No common gene
regulation of actin cytoskeleton organization	4.75e-11	4	3110043O21Rik,Actg1,Actr2,Actr3,Arap1,Arhgap17,Arhgdia,Arhgdib,Arhgef5,Arpc1b,Arpc2,Arpc3,Arpc4,Arpc5,Baiap2,Bbs4,Bst1,Bst2,Capg,Capzb,Cav3,Cd47,Cdc42ep3,Cfl1,Coro1b,Cotl1,Csf1r,Ctgf,Cx3cl1,Cyfip1,Dbn1,Dstn,E430025E21Rik,Edn1,Efna5,Eln,Epha1,Epha3,Eps8,Evl,F2rl1,Fam49b,Fes,Fgr,Flna,Fmn1,Gpr65,Grb2,Gsn,Hck,Hcls1,Icam1,Il1a,Iqgap1,Iqgap2,Jam3,Kank2,Kirrel,Lima1,Lrp1,Mdk,Mef2c,Mtpn,Myo1f,Nckap1l,Ntf…	No common gene
vasculature development	5.18e-11	5	Ace,Acta2,Actg1,Adam8,Ahr,Angptl2,Anpep,Antxr1,Anxa2,Apoe,Arhgap22,B4galt1,Bak1,Bmpr1a,Casp8,Ccbe1,Ccl12,Ccl2,Ccr2,Cfh,Col1a1,Col1a2,Col3a1,Col5a1,Col8a1,Col8a2,Cspg4,Ctgf,Cx3cl1,Cxcl12,Cxcr3,Cxcr4,Cyr61,Dll4,Ecm1,Edn1,Elk3,Epha1,Epha2,Ephb2,Ephb3,Ereg,Esm1,Fgf1,Fgfr2,Flna,Fn1,Gja4,Gjc1,Gna13,Gpc3,Gpx1,Grem1,Hbegf,Heg1,Hey2,Hhex,Hif1a,Hmox1,Hpse,Hs6st1,Htatip2,Igf1,Ihh,Itgav,Itgb1,Jam3,Junb,Lif,L…	No common gene
anatomical structure formation involved in morphogenesis	5.64e-11	5	Abl2,Ace,Actg1,Actn1,Adam17,Adam8,Adamts1,Adgrg6,Ahr,Aldh1a3,Angptl2,Anpep,Anxa2,Arhgap22,B4galt1,Bbs4,Bcl2l11,Bcl3,Bmpr1a,Casp1,Casp8,Cav3,Ccbe1,Ccl12,Ccl2,Ccr2,Cd109,Cd44,Cd9,Cfh,Cfl1,Clec1b,Cobl,Col12a1,Col1a1,Col2a1,Col6a1,Col8a1,Col8a2,Csf3r,Cspg4,Csrp1,Ctgf,Cthrc1,Cx3cl1,Cxcl12,Cxcr3,Cxcr4,Cyr61,Dll4,Ecm1,Edn1,Egr2,Elk3,Enah,Epha1,Epha2,Ephb2,Ephb3,Ereg,Esm1,Exoc4,Fam20c,Fat3,Fgf1,Fgfr2,Fln…	No common gene
muscle tissue development	5.78e-11	1	Bmpr1a,Cav3,Col19a1,Csrp1,Dmd,Dsp,Fgf1,Fgfr2,Foxp2,Gjc1,Hey2,Id2,Ihh,Itga8,Itgb1,Kcnab1,Mbnl1,Mef2c,Myh10,Myh11,Myl6,Mylk,Myom1,Osr1,Pgm5,Prkg1,Sema3c,Sgcg,Slc8a1,Srpk3,Svil,Tbx18,Tgfb2,Tgfbr1,Xk	n/a (just one condition)
positive regulation of ERK1 and ERK2 cascade	5.88e-11	2	Abl2,Adam17,Arrb1,Arrb2,Atp6ap1,Atp6v0c,C3,C5ar1,Ccl12,Ccl19,Ccl2,Ccl3,Ccl4,Ccl6,Ccl7,Ccl8,Ccl9,Ccr1,Cd44,Cd74,Chil1,Csf1r,Ctgf,Cx3cl1,F2r,F2rl1,Glipr2,Gpnmb,Havcr2,Htr2b,Icam1,Il1a,Il1b,Il6,Lrp1,Ngf,Nod1,P2ry6,Pdgfa,Pdgfb,Pdgfc,Ptk2b,Rap1b,Rara,Scimp,Src,Tgfb1,Tlr2,Tlr4,Tnfrsf11a,Trem2	Abl2,Arrb2,Atp6v0c,Ccl2,Ccl3,Ccl4,Ccl6,Ccl7,Cd44,Csf1r,Cx3cl1,F2r,Gpnmb,Havcr2,Htr2b,Il1a,Lrp1,Ngf,P2ry6,Pdgfc,Rap1b,Tgfb1,Tlr2,Tlr4,Trem2
microglial cell activation	6.16e-11	2	Aif1,C1qa,C5ar1,Casp1,Clu,Cx3cl1,Cx3cr1,Grn,Il33,Itgam,Tlr1,Tlr2,Tlr4,Tlr6,Tlr7,Tlr8,Tlr9,Tnf,Trem2,Tyrobp	C1qa,Clu,Cx3cl1,Cx3cr1,Grn,Itgam,Tlr2,Tlr4,Tlr8,Trem2,Tyrobp
skeletal system development	6.31e-11	5	Acan,Acp2,Acp5,Anxa2,Arid5b,Bgn,Bmp1,Bmpr1a,Bmpr1b,Cadm1,Cdkn1c,Chad,Chst11,Chsy1,Clec3b,Col10a1,Col12a1,Col14a1,Col1a1,Col1a2,Col24a1,Col2a1,Col3a1,Col5a2,Col6a1,Ctgf,Cyr61,Ecm1,Edn1,Epha2,Evc,Ext1,Fam20c,Fat4,Fbn1,Fgfr2,Fgr,Fmn1,Fst,Gdf3,Glg1,Hexa,Hexb,Hhip,Hif1a,Igf1,Ihh,Lgals3,Lrrc17,Lum,Matn2,Mef2c,Meis1,Mfsd7b,Mgp,Mmp13,Mmp14,Mmp2,Mustn1,Nab2,Nfib,Nov,Osr1,P2rx7,P3h1,Pbx1,Pcsk5,Pdgfa,Pdgfc,…	No common gene
negative regulation of cellular component movement	7.2e-11	4	Abhd2,Abr,Acan,Actn1,Aif1,Apod,Apoe,Arhgdia,Arhgdib,Atp1b2,Atp2b4,Bmpr1a,Bst2,Calr,Ccl12,Ccr5,Cd200,Cd200r1,Cd300a,Cd63,Cd74,Cd9,Cfl1,Cnn2,Col3a1,Coro1b,Coro1c,Cx3cl1,Cx3cr1,Cxcl12,Cxcl13,Dcn,Dll4,Dpysl3,Epha1,Evl,Fbln1,Foxo3,Gadd45a,Grem1,Has1,Ifitm1,Il1rn,Il33,Ldlrad4,Lrp1,Mctp1,Mef2c,Mmrn2,Nfe2l2,Nos1,Nov,Osbpl8,Padi2,Pdgfb,Phldb2,Podn,Prkg1,Rap2a,Rap2b,Rbpj,Scai,Sema3c,Sema3d,Sema3g,Sema4d,Se…	No common gene
positive regulation of phagocytosis	7.46e-11	4	Abr,C2,C3,Calr,Camk1d,Ccl2,Cd300lf,Cd47,Clec7a,Cyba,Dock2,F2rl1,Fcer1g,Fcgr1,Fcgr2b,Fcgr3,Il1b,Itga2,Lbp,Lrp1,Mertk,Mfge8,Nckap1l,Rab31,Sirpa,Slc11a1,Tnf,Trem2	Clec7a,Sirpa,Slc11a1
antigen processing and presentation	7.46e-11	2	B2m,Calr,Cd74,Ctss,Fcer1g,Fcgr1,Fcgr2b,Fcgr3,Gba,H2-Aa,H2-Ab1,H2-D1,H2-DMa,H2-DMb1,H2-Eb1,H2-K1,H2-T23,Icam1,Ifi30,March1,Mr1,Psap,Rab32,Rab8b,Rftn1,Slc11a1,Treml4,Unc93b1,Wdfy4	Ctss,Fcer1g,Fcgr1,Fcgr2b,Fcgr3,Gba,Ifi30,Psap,Rab8b,Rftn1,Slc11a1,Unc93b1
metal ion homeostasis	7.64e-11	2	Abl2,Atox1,Atp13a2,Atp2b1,Atp6ap1,Atp6v0d1,Atp6v1a,B2m,Bak1,Bok,C3ar1,C5ar1,Cacna1d,Ccdc109b,Ccl19,Ccl2,Ccl3,Ccr1,Ccr2,Ccr5,Cd38,Cd40,Cd52,Cemip,Cln3,Cmklr1,Cp,Cx3cl1,Cx3cr1,Cxcl1,Cxcl13,Cxcl2,Cxcr3,Cxcr4,Edn1,F2r,F2rl1,Fth1,Ftl1,Gna13,Gna15,Gpr157,Gpr35,Gpr39,Gpr65,Hexb,Hif1a,Hmox1,Htr2b,Il1b,Itgav,Itpr3,Jak3,Lcn2,Lrp1,Mcoln2,Mcoln3,Mt1,Mt2,Myo5a,Nos1,Nucb2,P2rx4,P2rx7,P2ry6,Pik3cb,Pik3cg,Plcb2,…	Abl2,Atp13a2,Atp2b1,Atp6v1a,C3ar1,Ccdc109b,Ccl2,Ccl3,Ccr5,Cd38,Cemip,Cx3cl1,Cx3cr1,Cxcl1,Edn1,F2r,Ftl1,Gpr157,Gpr35,Hexb,Hmox1,Htr2b,Lrp1,Mcoln2,Mcoln3,Myo5a,P2rx4,P2rx7,P2ry6,Plcl2,Slc11a1,Slc39a6,Slc8b1,Spp1,Steap3,Tgfb1,Tmem178,Tpcn2,Trpv2,Wfs1
activation of immune response	8.52e-11	4	Aim2,C1qa,C1qb,C1qc,C1ra,C2,C3,C3ar1,C4b,C5ar1,Cblb,Cd276,Cd38,Cfb,Cfd,Cfh,Cfi,Cfp,Cmklr1,Fcer1g,Fcgr2b,Fyb,Ifi204,Ifi205,Lat2,Lyn,Mnda,Myo1g,Nckap1l,Nfam1,Nfatc2,Nfkbiz,Nlrc4,Nras,Plcg2,Psen2,Ptpn6,Rftn1,Serping1,Syk,Tec,Themis2,Tlr2,Tlr4,Tlr9,Tmem173,Tnfrsf21,Vav3,Zc3h12a	C1qb,C1qc,C3ar1,Nfam1
taxis	8.72e-11	2	Abcc1,Adam8,Alcam,Anxa1,Arhgef5,Arrb2,B3gnt2,Bdnf,Bmpr1b,C3ar1,Ccl2,Ccl3,Ccl4,Ccl6,Ccl7,Ccr5,Ch25h,Cmtm3,Csf1r,Cx3cl1,Cx3cr1,Cxcl1,Cxcl16,Cyr61,Efna5,Egr2,Emb,Enah,Epha1,Epha3,Ephb3,Evl,Ext1,Fcer1g,Fcgr3,Fes,Fgf7,Gpr35,Hbegf,Hgf,Id2,Itga9,Itgam,Itgav,Itgb2,Kif3a,Lgals3,Lox,Lrp1,Mdk,Myh10,Ncam1,Nckap1l,Nexn,Nfib,Nov,Ntf3,Pdgfa,Plxna1,Plxnb1,Plxnb2,Prex1,Prkcd,Ptafr,Rhog,Scn1b,Sema3c,Sema3d,Sema5a,…	Emb,Ephb3,Id2,Itgav,Tgfb2
regulation of innate immune response	9.73e-11	3	Acod1,Adam8,Adar,Aim2,Arrb2,Cadm1,Card9,Ccr1,Cd74,Clec2d,Dhx58,Ereg,Fgr,Grn,H2-T23,Havcr2,Ifi204,Ifi205,Irf7,Lamp1,Lbp,Lgals9,Mmp12,Mmp2,Mnda,Myo1f,Nlrc4,Parp14,Plscr1,Samhd1,Serping1,Sh2d1b1,Slamf8,Tlr2,Tlr4,Tlr8,Tlr9,Tmem173,Tnfaip3,Trem2,Treml4,Vav1	Fgr,Mmp2,Myo1f,Tlr2
regulation of protein secretion	1e-10	2	Abcg1,Acsl4,Adam9,Anxa1,Arrb1,Atp13a2,C2cd2l,Cacna1d,Cadm1,Casp1,Cd14,Cd22,Cd300c2,Cd38,Cd40,Clec4e,Clec4n,Clec5a,Cx3cl1,Erp29,F2r,F2rl1,Fgr,Frmd4a,Gpr39,H2-T23,Hcar2,Hif1a,Hmgn3,Htr2b,Igf1,Il1a,Il1b,Il33,Il6,Inhbb,Kcnn4,Lrp1,Lyn,Madd,Map4k4,Mmp13,Nos1,Nos2,Nr1h3,P2rx7,P3h1,Panx1,Rab11fip5,Rhbdf2,Scamp5,Sfrp1,Slc8b1,Sox4,Src,Srgn,Syk,Tgfb1,Tgfb2,Tlr2,Tlr4,Tlr9,Tnf,Trem2,Trpm2,Ucp2,Wisp1,Wls	Abcg1,Adam9,Anxa1,Atp13a2,Cd14,Cd300c2,Cd38,Clec4n,Clec5a,Cx3cl1,Erp29,F2r,Fgr,Frmd4a,Htr2b,Il1a,Inhbb,Lrp1,Mmp13,P2rx7,Rab11fip5,Sfrp1,Slc8b1,Sox4,Syk,Tgfb1,Tlr2,Tlr4,Trem2,Ucp2,Wisp1
response to organonitrogen compound	1.02e-10	3	Actb,Actr2,Ahr,Aif1,Aldh3a1,Anxa1,Apobec1,Aprt,Arpc2,Ass1,Bace1,Baiap2,Bcl2l11,C5ar1,Card9,Casp1,Casp4,Ccl2,Ccnd1,Cd40,Cd68,Cd9,Cdkn1a,Cfl1,Col16a1,Col1a1,Col1a2,Col3a1,Col5a2,Col6a1,Cpeb4,Csk,Ctgf,Cxcl2,Cyba,Cybb,Cyfip1,Cyp2e1,Diaph1,Dnmt3a,Edem1,Edem2,Edn1,Egr2,Eif6,Enpp1,Ereg,Ext1,F7,Fbn1,Fcer1g,Fcgr2b,Folr2,Gatm,Gcnt1,Gna15,Grb2,Gsn,Htr2b,Icam1,Igf1,Il1b,Il6,Inhbb,Iqgap1,Irf5,Itga2,Itga4,Itgb…	Anxa1,Cd68,Col1a1,Col3a1,Cyba,Cybb,Fcgr2b,Folr2,Itgb2,Lgmn,Lrp1,Mmp2,Ptafr,Sfrp1,Syk,Tlr2,Vcam1
defense response to bacterium	1.03e-10	4	Acp5,Adam17,Adamts4,Anxa3,B2m,Bcl3,C5ar1,Card9,Clec4d,Clec4e,Cxcl13,Epha2,Fcer1g,Fcgr1,Fgr,H2-K1,H2-T23,Havcr2,Hck,Irf8,Lbp,Lcn2,Lyz1,Lyz2,Mpeg1,Mr1,Myd88,Myo1f,Naip2,Naip5,Naip6,Ncf1,Nlrc4,Nlrp3,Nod1,Nos2,P2rx7,Plac8,Prkcd,Rbpj,Serpine1,Slamf8,Slc11a1,Ssc5d,Stab1,Syk,Tlr2,Tlr4,Tlr9,Tnf,Tnfrsf1a,Tnfsf8,Trem1,Trem2,Wfdc21	Fgr,Hck,Lyz2,Mpeg1,Myo1f,Slc11a1
negative regulation of cell motility	1.04e-10	3	Abhd2,Abr,Acan,Aif1,Apod,Arhgdia,Arhgdib,Bst2,Calr,Ccl12,Ccr5,Cd200r1,Cd300a,Cd63,Cd74,Cfl1,Cnn2,Col3a1,Coro1b,Coro1c,Cx3cl1,Cx3cr1,Cxcl12,Cxcl13,Dcn,Dll4,Evl,Fbln1,Foxo3,Gadd45a,Grem1,Has1,Ifitm1,Il1rn,Il33,Ldlrad4,Lrp1,Mctp1,Mmrn2,Nfe2l2,Osbpl8,Padi2,Pdgfb,Phldb2,Podn,Rap2a,Rap2b,Rbpj,Serpine1,Serpinf1,Sfrp1,Slamf8,Slc9a3r1,Slit2,Slurp1,Stat3,Sulf1,Tgfb1,Thbs1,Tie1,Timp1,Tnf,Tnn,Vash1,Was	Col3a1
regulation of peptide secretion	1.1e-10	2	1500015O10Rik,Abcg1,Acsl4,Adam9,Anxa1,Arrb1,Atp13a2,C2cd2l,Cacna1d,Cadm1,Casp1,Cd14,Cd22,Cd300c2,Cd38,Cd40,Cd74,Clec4e,Clec4n,Clec5a,Cx3cl1,Erp29,F2r,F2rl1,Fgr,Frmd4a,Gpr39,H2-T23,Hcar2,Hif1a,Hmgn3,Htr2b,Igf1,Il1a,Il1b,Il33,Il6,Inhbb,Kcnn4,Lif,Lrp1,Lyn,Madd,Map4k4,Mmp13,Nos1,Nos2,Nr1h3,Nucb2,P2rx7,P3h1,Panx1,Rab11fip5,Rab8b,Rasl10b,Rhbdf2,Scamp5,Sfrp1,Slc8b1,Sox4,Src,Srgn,Syk,Tgfb1,Tgfb2,Tlr2,Tlr…	Abcg1,Adam9,Anxa1,Atp13a2,Cd14,Cd300c2,Cd38,Clec4n,Clec5a,Cx3cl1,Erp29,F2r,Fgr,Frmd4a,Htr2b,Il1a,Inhbb,Lif,Lrp1,Mmp13,P2rx7,Rab11fip5,Rab8b,Sfrp1,Slc8b1,Sox4,Syk,Tgfb1,Tlr2,Tlr4,Trem2,Ucp2,Wisp1
positive regulation of T cell activation	1.13e-10	2	Adam8,Aif1,Anxa1,Ccl19,Ccl2,Ccr2,Cd244,Cd276,Cd47,Cd74,Cd80,Cd83,Cd86,Fam49b,H2-Aa,H2-Ab1,H2-DMa,H2-T23,Havcr2,Igf1,Igfbp2,Il1b,Il1rl2,Il4ra,Il6,Il7r,Jak3,Lgals9,Mdk,Nckap1l,Nfkbiz,Nlrp3,Pnp,Rara,Runx1,Runx3,Sirpa,Sox4,Syk,Tgfb1,Vcam1,Vsir,Zmiz1	Adam8,Anxa1,Ccl2,Cd244,Cd276,Cd80,Cd83,Havcr2,Igfbp2,Il7r,Nckap1l,Nfkbiz,Runx1,Sirpa,Sox4,Syk,Tgfb1,Vcam1,Vsir
lymphocyte migration	1.4e-10	2	Adam8,Cadm1,Ccl12,Ccl19,Ccl2,Ccl3,Ccl4,Ccl6,Ccl7,Ccl8,Ccl9,Ccr2,Ch25h,Cx3cl1,Cxcl12,Cxcl13,Cxcl16,Cxcr3,Cyp7b1,Ext1,Gba,Hsd3b7,Icam1,Itga4,Msn,Myo1g,Spns2	Adam8,Ccl2,Ccl3,Ccl4,Ccl6,Ccl7,Ch25h,Cx3cl1,Cxcl16,Gba
regulation of cell killing	1.4e-10	2	Arrb2,B2m,Bcl2l11,Cadm1,Ccl2,Ccr5,Cd5l,Clec2d,Clec7a,Cxcl1,Cxcl5,F2rl1,Fam49b,H2-D1,H2-K1,H2-T23,Havcr2,Il7r,Itgam,Lamp1,Lgals9,Mr1,Nos2,P2rx7,Pnp,Ripk3,Sh2d1b1,Syk,Tyrobp,Vav1	Arrb2,Bcl2l11,Ccl2,Ccr5,Cd5l,Clec7a,Cxcl1,Havcr2,Il7r,Itgam,P2rx7,Sh2d1b1,Syk,Tyrobp,Vav1
positive regulation of cellular component organization	1.41e-10	2	Abca1,Abcb4,Abl2,Actr2,Actr3,Adam17,Adam9,Ahr,Anxa1,Anxa2,Arap1,Arpc1b,Arpc2,Arpc3,Arpc4,Arpc5,Arrb1,Arrb2,B2m,Baiap2,Bak1,Bcl2l11,Bdnf,Bid,Bok,C3,Camk1,Camk1d,Ccl19,Ccl8,Cd14,Cd47,Cd53,Cd63,Cfl1,Cln3,Clu,Col16a1,Colgalt1,Coro1b,Coro1c,Crabp2,Ctgf,Cx3cl1,Cxcl12,Cxcl13,Cxcl5,Cxcr4,Cyfip1,Dab2,Ddhd1,E430025E21Rik,Edn1,Epha2,Ephb3,Eps8,Ereg,Evl,F2rl1,Fcgr1,Fes,Fmn1,Fn1,Fnip2,Gba,Gda,Gdf15,Gpr65,Grb2…	Abca1,Abl2,Actr2,Actr3,Adam9,Anxa1,Anxa2,Arap1,Arpc1b,Arpc4,Arpc5,Arrb2,Bcl2l11,Bid,Cd14,Cd53,Cd63,Cfl1,Clu,Colgalt1,Crabp2,Cx3cl1,Dab2,Edn1,Evl,Fcgr1,Fes,Fmn1,Fn1,Fnip2,Gba,Grb2,Grn,Hck,Hcls1,Hgf,Il1a,Iqgap1,Lcp1,Lgals3,Lif,Lrp1,Mapk6,Nckap1l,Ngf,P2rx7,Pdpn,Pip4k2a,Pkib,Plaur,Plek,Plekhm2,Plxna1,Plxnb2,Ptk7,Rab31,Rab8b,Rap1b,Scn1b,Sdc1,Sdcbp,Sele,Sh3pxd2b,Sphk1,Syk,Tgfb1,Tlr4,Tmed9,Trem2,Trpv2,T…
negative regulation of cell adhesion	1.64e-10	4	Abl2,Adam10,Adam8,Anxa1,Apod,Ass1,C1qtnf1,Cblb,Cd276,Cd300a,Cd44,Cd74,Cd80,Cd86,Cd9,Cfl1,Col1a1,Coro1c,Cxcl12,Efna5,Fbln1,Fgl1,Fgl2,Fzd7,Gpnmb,H2-Aa,H2-Ab1,Havcr2,Ihh,Il1rn,Il4ra,Jak3,Jam3,Lamb1,Lgals3,Lgals9,Loxl3,Lpxn,Lrp1,Mdk,Mmp12,Mmp14,Mmp2,Myo1f,Pawr,Pde5a,Phldb2,Plxna1,Plxnb1,Plxnb2,Plxnc1,Plxnd1,Postn,Prkcd,Prkg1,Ptpn6,Ptprz1,Rnd1,Runx1,Runx3,Sema4d,Sema5a,Serpine1,Serpine2,Spint2,Src,Tgf…	No common gene
tube morphogenesis	1.68e-10	5	Abl2,Ace,Actg1,Adam8,Ahr,Angptl2,Anpep,Anxa2,Apoe,Arhgap22,B4galt1,Bak1,Bbs4,Bcl2l11,Bmpr1a,Casp8,Ccbe1,Ccl11,Ccl12,Ccl2,Ccr2,Cd44,Cfh,Cfl1,Cobl,Col3a1,Col8a1,Col8a2,Cspg4,Ctgf,Cthrc1,Ctsh,Ctsz,Cx3cl1,Cxcl12,Cxcr3,Cxcr4,Cyr61,Dact1,Dll4,Ecm1,Edn1,Egfr,Elk3,Enah,Epha1,Epha2,Ephb2,Ephb3,Ereg,Esm1,Fat4,Fgf1,Fgfr2,Flna,Fmn1,Fn1,Gdf7,Gjc1,Gna13,Gpc3,Gpx1,Grem1,Hbegf,Heg1,Hey2,Hhex,Hhip,Hif1a,Hmox1,Hps…	No common gene
positive regulation of leukocyte chemotaxis	1.73e-10	3	Adam10,Adam17,Aif1,C3ar1,C5ar1,Calr,Camk1d,Ccl19,Ccl2,Ccl3,Ccl4,Ccl7,Ccr1,Ccr2,Cd74,Cmklr1,Cx3cl1,Cxcl12,Cxcl13,Edn1,F2rl1,F7,Gpsm3,Il1b,Lbp,Lgmn,Mdk,Nckap1l,Pla2g7,Ptk2b,Serpine1,Thbs1	C3ar1,Lgmn,Nckap1l
response to interleukin-1	1.75e-10	3	Acod1,Adamts7,Anxa1,Ccl12,Ccl19,Ccl2,Ccl21c,Ccl3,Ccl4,Ccl6,Ccl7,Ccl8,Ccl9,Cd38,Cd40,Cd47,Cfl1,Chil1,Cx3cl1,Cxcl2,Cyba,Edn1,Fn1,Hif1a,Il1b,Il1rl2,Il6,Lcn2,Myd88,Saa3,Sele,Serpine1,Sfrp1,Sirpa,Src,St18,Tnfrsf11a,Zc3h12a	Anxa1,Cyba,Sele,Sfrp1,Sirpa
blood vessel development	1.82e-10	5	Ace,Acta2,Actg1,Adam8,Ahr,Angptl2,Anpep,Antxr1,Anxa2,Apoe,Arhgap22,B4galt1,Bak1,Bmpr1a,Casp8,Ccbe1,Ccl12,Ccl2,Ccr2,Cfh,Col1a1,Col1a2,Col3a1,Col5a1,Col8a1,Col8a2,Cspg4,Ctgf,Cx3cl1,Cxcl12,Cxcr3,Cxcr4,Cyr61,Dll4,Ecm1,Edn1,Elk3,Epha1,Epha2,Ephb2,Ephb3,Ereg,Esm1,Fgf1,Fgfr2,Flna,Fn1,Gja4,Gjc1,Gna13,Gpc3,Gpx1,Grem1,Hbegf,Heg1,Hey2,Hhex,Hif1a,Hmox1,Hpse,Hs6st1,Htatip2,Ihh,Itgav,Itgb1,Jam3,Junb,Lox,Loxl2,…	No common gene
regulation of cell shape	1.97e-10	3	Anxa1,Arap1,Arhgdia,Baiap2,Ccl12,Ccl2,Ccl3,Ccl7,Cfl1,Csf1r,Cyfip1,Diaph1,Eps8,Fes,Fgr,Fn1,Gas7,Gna13,Hck,Hexb,Hpn,Icam1,Il6,Kif3a,Lst1,Msn,Myh9,Parvb,Pdpn,Plxna1,Plxnb2,Plxnc1,Plxnd1,Ptk2b,Rhog,Rhov,Sema4d,Slc9a3r1,Was,Wdr1	Anxa1,Csf1r,Fgr,Hck,Hexb,Pdpn
negative regulation of locomotion	1.98e-10	3	Abhd2,Abr,Acan,Aif1,Apod,Apoe,Arhgdia,Arhgdib,Atp1b2,Atp2b4,Bmpr1a,Bst2,Calr,Ccl12,Ccr5,Cd200,Cd200r1,Cd300a,Cd63,Cd74,Cfl1,Cnn2,Col3a1,Coro1b,Cx3cl1,Cx3cr1,Cxcl12,Cxcl13,Dcn,Dll4,Dpysl3,Epha1,Evl,Fbln1,Foxo3,Gadd45a,Grem1,Has1,Ifitm1,Il1rn,Il33,Ldlrad4,Lrp1,Mctp1,Mef2c,Mmrn2,Nfe2l2,Nov,Osbpl8,Padi2,Pdgfb,Phldb2,Podn,Prkg1,Rap2a,Rap2b,Scai,Sema3c,Sema3d,Sema3g,Sema4d,Sema5a,Sema6b,Serpinf1,Sfrp1,…	No common gene
regulation of actin filament-based process	2.02e-10	4	3110043O21Rik,Acta2,Actg1,Actr2,Actr3,Ank2,Arap1,Arhgap17,Arhgdia,Arhgdib,Arhgef5,Arpc1b,Arpc2,Arpc3,Arpc4,Arpc5,Baiap2,Bbs4,Bst1,Bst2,Cacna1c,Capg,Capzb,Cav3,Cd47,Cdc42ep3,Cfl1,Cnn2,Coro1b,Cotl1,Csf1r,Ctgf,Ctnna3,Cx3cl1,Cyfip1,Dbn1,Dsp,Dstn,E430025E21Rik,Edn1,Efna5,Eln,Epha1,Epha3,Eps8,Evl,F2rl1,Fam49b,Fes,Fgf13,Fgr,Flna,Fmn1,Gpr65,Grb2,Gsn,Hck,Hcls1,Icam1,Il1a,Iqgap1,Iqgap2,Jam3,Kank2,Kcnj2,Kir…	No common gene
angiogenesis	2.21e-10	5	Ace,Actg1,Adam8,Ahr,Angptl2,Anpep,Anxa2,Arhgap22,B4galt1,Casp8,Ccbe1,Ccl12,Ccl2,Ccr2,Cfh,Col8a1,Col8a2,Cspg4,Ctgf,Cx3cl1,Cxcl12,Cxcr3,Cxcr4,Cyr61,Dll4,Ecm1,Edn1,Elk3,Epha1,Epha2,Ephb2,Ephb3,Ereg,Esm1,Fgf1,Fgfr2,Flna,Fn1,Gna13,Gpx1,Grem1,Hbegf,Hif1a,Hmox1,Hpse,Hs6st1,Htatip2,Ihh,Itgav,Itgb1,Jam3,Loxl2,Mcam,Meis1,Mfge8,Mmp14,Mmp19,Mmp2,Mmrn2,Myh9,Nov,Nrp2,Pdgfa,Pdgfra,Pik3cb,Pik3cg,Pik3r3,Plau,Plxd…	No common gene
negative regulation of cell migration	2.28e-10	3	Abhd2,Abr,Acan,Aif1,Apod,Arhgdia,Arhgdib,Bst2,Calr,Ccl12,Ccr5,Cd200r1,Cd300a,Cd63,Cd74,Cnn2,Col3a1,Coro1b,Coro1c,Cx3cl1,Cx3cr1,Cxcl12,Cxcl13,Dcn,Dll4,Evl,Foxo3,Gadd45a,Grem1,Has1,Ifitm1,Il1rn,Il33,Ldlrad4,Lrp1,Mctp1,Mmrn2,Nfe2l2,Osbpl8,Padi2,Pdgfb,Phldb2,Podn,Rap2a,Rap2b,Rbpj,Serpine1,Serpinf1,Sfrp1,Slamf8,Slc9a3r1,Slit2,Slurp1,Stat3,Sulf1,Tgfb1,Thbs1,Tie1,Timp1,Tnf,Tnn,Vash1	Col3a1
positive regulation of leukocyte mediated immunity	2.31e-10	3	B2m,Btk,C3,Cadm1,Ccl2,Cd40,Clec7a,Cxcl1,F2rl1,Fam49b,Fcer1g,Fcgr1,Fcgr3,Fgr,Gab2,H2-D1,H2-K1,H2-T23,Il1b,Il4ra,Il6,Itgam,Itgb2,Lamp1,Mlh1,Mr1,Nlrp3,P2rx7,Pnp,Ptafr,Scimp,Sh2d1b1,Stxbp2,Syk,Tgfb1,Tnf,Tnfsf13,Tyrobp,Vav1	Clec7a,Fcer1g,Fcgr1,Fcgr3,Fgr,Itgb2,Tyrobp
regulation of GTPase activity	2.35e-10	2	Abr,Adap2,Arap1,Arfgap3,Arhgap11a,Arhgap17,Arhgap19,Arhgap22,Arhgap25,Arhgap30,Arhgap31,Arhgdia,Arhgdib,Arrb1,Arrb2,Cblb,Ccl12,Ccl19,Ccl2,Ccl3,Ccl4,Ccl6,Ccl7,Ccl8,Ccl9,Cd40,Coro1c,Cx3cl1,Cxcl13,Dock2,Epha2,Ephb3,F2r,F2rl1,Gmip,Gpr137b,Gpr65,Htr2b,Icam1,Iqgap1,Iqgap2,Itga6,Map4k4,Nckap1l,Plxna1,Plxnb2,Plxnc1,Plxnd1,Prex1,Ptk2b,Rasa3,Rasa4,Rgs1,Rgs10,Rgs16,Rhog,Rin1,Rin2,Rin3,Rp2,Sema4d,Sipa1l2,Sma…	Abr,Arap1,Arhgap19,Arhgap22,Arhgap25,Arrb2,Ccl2,Ccl3,Ccl4,Ccl6,Ccl7,Cx3cl1,F2r,Gpr137b,Htr2b,Iqgap1,Nckap1l,Plxna1,Plxnb2,Prex1,Rgs1,Rgs10,Rhog,Tbc1d9,Vav1
regulation of gene expression	2.44e-10	2	Abl2,Acod1,Acp5,Actg1,Actr2,Actr3,Acvr1b,Adam17,Adam8,Adar,Adgrg3,Afap1l2,Ahr,Aif1,Aim2,Anxa1,Anxa3,Anxa4,Apbb2,Apobec1,Apod,Arap1,Arid3a,Armcx3,Arnt2,Arrb1,Arrb2,Atf3,Atp13a2,Atp2b1,Atp6ap2,B2m,Bach1,Bak1,Basp1,Batf,Batf3,Bcl3,Bdnf,Bst2,Btk,C3,C3ar1,C5ar1,Cacna1d,Cadm1,Calr,Camk1,Camk1d,Card14,Card9,Casp1,Casp4,Casp8,Ccl19,Ccl2,Ccl3,Ccl4,Ccnd1,Ccr1,Ccr2,Ccr5,Cd14,Cd200r1,Cd244,Cd276,Cd300c2,Cd30…	Abl2,Actg1,Actr2,Actr3,Acvr1b,Adam8,Adgrg3,Anxa1,Anxa4,Apobec1,Arap1,Arrb2,Atf3,Atp13a2,Atp2b1,Atp6ap2,C3ar1,Card14,Casp4,Ccl2,Ccl3,Ccl4,Ccr5,Cd14,Cd200r1,Cd244,Cd276,Cd300c2,Cd300ld,Cd38,Cd44,Cd83,Cd84,Cdca7l,Cdk18,Cdk6,Clec4n,Clec5a,Clec7a,Clu,Col1a1,Creg1,Crlf2,Csf1r,Ctsh,Ctsz,Cx3cl1,Cx3cr1,Cyba,Cybb,Dab2,Dnmt3a,E2f1,Edn1,Egr2,Erp29,F2r,Fam129b,Fam46c,Fcer1g,Fcgr2b,Fcgr3,Fgr,Fn1,Fnip2,Gadd45a,…
cellular divalent inorganic cation homeostasis	2.68e-10	2	Abl2,Atp13a2,Atp2b1,Bak1,Bok,C3ar1,C5ar1,Cacna1d,Ccdc109b,Ccl19,Ccl2,Ccl3,Ccr1,Ccr2,Ccr5,Cd38,Cd40,Cd52,Cemip,Cln3,Cmklr1,Cx3cl1,Cx3cr1,Cxcl1,Cxcl13,Cxcl2,Cxcr3,Cxcr4,Edn1,F2r,F2rl1,Gna13,Gna15,Gpr157,Gpr35,Gpr39,Gpr65,Hexb,Htr2b,Il1b,Itgav,Itpr3,Jak3,Lrp1,Mcoln2,Mcoln3,Mt1,Mt2,Myo5a,Nos1,Nucb2,P2rx4,P2rx7,P2ry6,Pik3cb,Pik3cg,Plcb2,Plcg2,Plcl2,Psen2,Ptger2,Ptk2b,Rasa3,Slc11a1,Slc39a14,Slc39a6,Slc…	Abl2,Atp13a2,Atp2b1,C3ar1,Ccdc109b,Ccl2,Ccl3,Ccr5,Cd38,Cemip,Cx3cl1,Cx3cr1,Cxcl1,Edn1,F2r,Gpr157,Gpr35,Hexb,Htr2b,Lrp1,Mcoln2,Mcoln3,Myo5a,P2rx4,P2rx7,P2ry6,Plcl2,Slc11a1,Slc39a6,Slc8b1,Spp1,Tgfb1,Tmem178,Tpcn2,Trpv2,Wfs1
cell morphogenesis	3.14e-10	5	3110043O21Rik,Abl2,Actb,Actn1,Adam8,Ahr,Alcam,Antxr1,Apbb2,Arhgef2,B3gnt2,B4galt5,B4galt6,Bdnf,Bmpr1b,Cadm1,Cap1,Capzb,Cdh11,Cdh6,Clec1b,Clu,Cobl,Col12a1,Col14a1,Col6a1,Csf1r,Cxcl12,Cxcr4,Cyfip1,Dab2,Dact1,Dbn1,Dclk1,Dmd,Dock10,Dock7,Dst,Efna5,Egflam,Egfr,Egr2,Emb,Enah,Epha1,Epha2,Epha3,Ephb2,Ephb3,Evl,Ext1,Fam84a,Fat3,Fermt3,Fgfr2,Flna,Flrt2,Fmn1,Fn1,Fndc3b,Fzd7,Gas7,Gdf7,Grem1,Hcls1,Heg1,Hexa,H…	No common gene
positive regulation of response to biotic stimulus	3.19e-10	2	Acod1,Adam8,Aim2,Cadm1,Card9,Cd180,Cd74,Cxcl1,Cyba,Dhx58,Ereg,F2rl1,Grn,H2-T23,Havcr2,Ifi204,Ifi205,Irf7,Lamp1,Lbp,Lgals9,Ly86,Mmp12,Mmp2,Mnda,Mr1,Nlrc4,Nod1,Plscr1,Sash1,Scimp,Sh2d1b1,Tlr2,Tlr4,Tlr8,Tlr9,Tmem173,Vav1	Adam8,Cd180,Cxcl1,Cyba,Grn,Havcr2,Ly86,Mmp12,Mmp2,Sh2d1b1,Tlr2,Tlr4,Tlr8,Vav1
negative regulation of immune response	3.66e-10	3	Abr,Acod1,Adar,Anxa1,Arrb2,Bst2,Ccr1,Ccr2,Cd300a,Cd84,Clec2d,Col3a1,Dhx58,Enpp3,Fcgr2b,Gpx1,Grn,H2-T23,Havcr2,Hmox1,Il33,Il4ra,Il7r,Inpp5d,Jak3,Lgals3,Lgals9,Loxl3,Mmp12,Parp14,Ptpn6,Samhd1,Serping1,Sh2d1b1,Slamf8,Tgfb1,Tgfb2,Tnf,Tnfaip3,Vsir,Zc3h12a	Anxa1,Cd300a,Cd84,Col3a1,Fcgr2b,Lgals3
cellular response to tumor necrosis factor	4.07e-10	4	Acod1,Actr3,Adamts7,Aim2,Asah1,Ass1,Card14,Ccl12,Ccl19,Ccl2,Ccl21c,Ccl3,Ccl4,Ccl6,Ccl7,Ccl8,Ccl9,Cd40,Cfl1,Chil1,Col1a1,Cx3cl1,Cyba,Dbn1,Edn1,Gba,Il18bp,Il6,Krt18,Lcn2,Nfe2l2,Plvap,Postn,Ptk2b,Sfrp1,St18,Tmsb4x,Tnf,Tnfrsf11a,Tnfrsf1a,Tnfrsf1b,Tnfrsf21,Tnfrsf23,Zc3h12a	Tnfrsf1b
myeloid leukocyte differentiation	4.25e-10	4	Adam8,Anxa2,Batf,Batf3,Casp8,Ccl19,Cd109,Cd300lf,Csf1r,Epha2,F2rl1,Fam20c,Fcer1g,Gab2,Gba,Gpc3,Hhex,Il3ra,Itgam,Junb,Myh9,Nfatc1,Nrros,Ostm1,Pde1b,Pirb,Psen2,Rbpj,Sbno2,Spi1,Src,Tgfb1,Tgfbr2,Tlr2,Tnf,Tnfrsf11a,Trem2,Trf,Tyrobp,Wisp1	Pirb,Spi1,Tyrobp
neuron development	4.6e-10	5	3110043O21Rik,Abl2,Acsl4,Actb,Alcam,Apbb2,Apod,Apoe,B3gnt2,B4galt5,B4galt6,Baiap2,Bbs4,Bdnf,Bex1,Bmpr1b,C1qa,C3,Capzb,Cd44,Cdh11,Cdkn1c,Cfh,Clu,Cobl,Crtac1,Csf1r,Cspg4,Cthrc1,Cxcl12,Cxcr4,Cyfip1,Dact1,Dbn1,Dclk1,Dgkg,Diaph1,Dmd,Dock10,Dock7,Dst,Efhd1,Efna5,Egflam,Egfr,Egr2,Emb,Enah,Epha1,Epha2,Epha3,Ephb2,Ephb3,Evl,Ext1,Fat4,Fcgr2b,Fgfr2,Flrt2,Fmn1,Gas7,Gdf7,Gfra1,Hcls1,Hdgfrp3,Hexa,Hs6st1,Id2,Ig…	No common gene
negative regulation of response to external stimulus	4.69e-10	4	Abr,Acod1,Acp5,Adar,Aif1,Anxa2,Aoah,Apod,Arrb2,Bace1,C1qtnf1,C1qtnf3,Ccl12,Ccr1,Cd109,Cd276,Cd44,Cd9,Clec2d,Cnr2,Coro1b,Ctla2a,Cx3cl1,Cx3cr1,Cxcl13,Dbn1,Dhx58,Enpp3,Fcgr2b,Gpx1,Grem1,Grn,H2-T23,Havcr2,Hgf,Htra1,Il1r2,Lgals9,Mdk,Mefv,Metrnl,Mmp12,Nbl1,Nlrp3,Nr1h3,Nt5e,Nucb2,Padi2,Parp14,Pdgfa,Pdgfb,Pdgfra,Phldb2,Plau,Prkcd,Ptprs,Samhd1,Sema3c,Sema3g,Sema4d,Sema6b,Serpine1,Serpinf1,Serping1,Sh2d1b1…	Cd109
cell morphogenesis involved in differentiation	5.08e-10	5	3110043O21Rik,Abl2,Actb,Actn1,Alcam,Antxr1,Apbb2,B3gnt2,B4galt5,B4galt6,Bdnf,Bmpr1b,Cdh11,Clec1b,Cobl,Col12a1,Col14a1,Col6a1,Csf1r,Cxcl12,Cxcr4,Cyfip1,Dab2,Dact1,Dclk1,Dock10,Dock7,Dst,Efna5,Egflam,Egr2,Emb,Enah,Epha1,Epha2,Epha3,Ephb2,Ephb3,Evl,Ext1,Fat3,Fermt3,Fgfr2,Flna,Flrt2,Fmn1,Fn1,Fndc3b,Fzd7,Gdf7,Heg1,Hexa,Id2,Ihh,Itga4,Itga8,Itgav,Itgb1,Kif3a,Lama2,Lamb1,Lrp1,Lrp4,Map1a,Map1b,Map6,Matn2,…	No common gene
positive regulation of stress-activated protein kinase signaling cascade	5.1e-10	1	Card9,Ccl19,Clec7a,Dab2,Edn1,Ern1,F2rl1,Fcgr2b,Fgd2,Gadd45a,Gdf6,Il1a,Il1b,Il1rn,Lyn,Map4k4,Mdfic,Mid1,Mmp8,Myd88,Ncf1,Nod1,Ptk2b,Ptpn1,Rassf2,Rell1,Sash1,Scimp,Sphk1,Syk,Taok3,Tlr4,Tlr6,Tlr9,Tnf,Trf,Xdh,Zc3h12a,Zeb2	n/a (just one condition)
regulation of stress-activated protein kinase signaling cascade	5.5e-10	1	Card9,Ccl19,Clec7a,Dab2,Edn1,Ern1,F2rl1,Fcgr2b,Fgd2,Gadd45a,Gdf6,Hgf,Il1a,Il1b,Il1rn,Lyn,Map4k4,Mdfic,Mid1,Mmp8,Myd88,Ncf1,Nod1,Prdx1,Ptk2b,Ptpn1,Rap2a,Rassf2,Rell1,Sash1,Scimp,Sfrp1,Sfrp5,Sirpa,Sphk1,Syk,Taok3,Tlr4,Tlr6,Tlr9,Tnf,Tnfrsf23,Trf,Xdh,Zc3h12a,Zeb2	n/a (just one condition)
positive regulation of leukocyte differentiation	5.89e-10	3	Adam8,Anxa1,Atp6ap1,Casp8,Ccl19,Ccl3,Ccr1,Ccr2,Cd74,Cd83,Csf1r,Fes,H2-Aa,H2-DMa,Hcls1,Id2,Il1b,Il1rl2,Il4ra,Il6,Il7r,Inpp5d,Itgam,Lgals9,Lif,Mdk,Mmp14,Nckap1l,Nfkbiz,Nlrp3,Pnp,Rara,Runx1,Runx3,Sox4,Syk,Tgfb1,Tgfbr2,Tnf,Trem2,Tyrobp,Vsir,Zmiz1	Anxa1,Csf1r,Nckap1l,Runx1,Syk,Tyrobp
carbohydrate derivative catabolic process	6.02e-10	2	Amdhd2,Aoah,Apobec1,Cd44,Cemip,Chil1,Edem1,Edem2,Fuca1,Fuca2,Galc,Gba,Gla,Gm2a,Gnpda1,Gpc1,Gusb,Hexa,Hexb,Hpse,Manba,Mmp12,Naga,Nagk,Neu1,Npl,Nt5e,Pde1a,Pgm1,Pnp,Psap,Renbp,Samhd1,Tgfb1,Upp1	Apobec1,Cd44,Cemip,Fuca1,Fuca2,Gba,Gla,Gm2a,Gnpda1,Gusb,Hexa,Hexb,Hpse,Mmp12,Naga,Nagk,Npl,Pde1a,Psap,Renbp,Tgfb1
actin filament-based process	6.58e-10	4	Abl2,Abr,Actb,Actg1,Actn1,Actr2,Actr3,Aif1,Ank2,Antxr1,Anxa1,Apbb2,Arhgap17,Arhgap25,Arhgef2,Arhgef5,Arpc1b,Arpc2,Arpc3,Arpc4,Arpc5,Arrb1,Baiap2,Cacna1c,Cacna1d,Cacna2d1,Cacnb2,Calr,Cap1,Capg,Capzb,Casp4,Cav3,Cfl1,Cln3,Cnn1,Cnn2,Cobl,Coro1b,Coro1c,Csrp1,Csrp2,Dbn1,Diaph1,Dock2,Dpysl3,Dstn,Elmo1,Eln,Emp2,Enah,Eps8,Evl,Fgf7,Flna,Fmn1,Gas2l3,Gas7,Gm7694,Gpr65,Gsn,Hcls1,Inf2,Iqgap2,Itgb1,Kcnd3,Kcnh2,…	No common gene
regulation of cellular response to stress	6.63e-10	2	Actr2,Adam17,B2m,Bak1,Bid,Bok,Card9,Ccl19,Cd44,Cd74,Cdk6,Clec7a,Cln3,Clu,Creb3l1,Ctgf,Cxcl12,Dab2,Ddah1,Edem1,Edem2,Edn1,Ern1,Erp29,F2rl1,Fbln5,Fcgr2b,Fgd2,Gadd45a,Gadd45b,Gdf6,Gpx1,Grn,Hgf,Hif1a,Hk3,Hmga1,Hyou1,Ier5,Il1a,Il1b,Il1rn,Itgam,Lrp1,Lyn,Manf,Map4k4,Mcl1,Mdfic,Mid1,Mmp3,Mmp8,Myd88,Ncf1,Nfe2l2,Nod1,Nupr1,Os9,P4hb,Plk2,Plscr1,Pmaip1,Pnp,Prdx1,Prkcd,Psap,Ptgs2,Ptk2b,Ptpn1,Ptprs,Rap2a,Rassf…	Actr2,Bid,Cd44,Cdk6,Clec7a,Clu,Dab2,Edn1,Erp29,Fcgr2b,Gadd45a,Gdf6,Gpx1,Grn,Hgf,Hk3,Hmga1,Il1a,Il1rn,Itgam,Lrp1,Mdfic,Ncf1,Prdx1,Psap,Ptgs2,Ptpn1,Rap2a,Rell1,Sfrp1,Sirpa,Sphk1,Steap3,Syk,Taok3,Tlr4,Tnfrsf23,Wfs1,Zeb2
negative regulation of lymphocyte activation	7.01e-10	3	Anxa1,Btk,Cblb,Cd276,Cd300a,Cd44,Cd74,Cd80,Cd86,Fcgr2b,Fgl1,Fgr,Gpnmb,H2-Aa,H2-Ab1,Havcr2,Id2,Il4ra,Inpp5d,Jak3,Lgals3,Lgals9,Loxl3,Lst1,Lyn,Mdk,Mertk,Ptpn6,Runx1,Runx3,Sfrp1,Tgfb1,Tnfaip3,Tnfaip8l2,Tnfrsf21,Tyrobp,Vsir,Zc3h12a,Zc3h12d	Anxa1,Cd300a,Cd44,Fcgr2b,Fgr,Lgals3,Runx1,Sfrp1,Tyrobp
actin cytoskeleton organization	7.01e-10	3	Abl2,Abr,Actb,Actg1,Actn1,Actr2,Actr3,Aif1,Antxr1,Anxa1,Arhgap17,Arhgap25,Arhgef2,Arhgef5,Arpc1b,Arpc2,Arpc3,Arpc4,Arpc5,Arrb1,Baiap2,Calr,Cap1,Capg,Capzb,Casp4,Cav3,Cfl1,Cln3,Cnn1,Cnn2,Cobl,Coro1b,Coro1c,Csrp1,Csrp2,Diaph1,Dock2,Dpysl3,Dstn,Elmo1,Eln,Emp2,Enah,Eps8,Evl,Fgf7,Flna,Fmn1,Gas2l3,Gas7,Gm7694,Gpr65,Hcls1,Inf2,Iqgap2,Itgb1,Lcp1,Lima1,Mical1,Micall2,Mkl1,Myh10,Myh11,Myh9,Myo1e,Myo1f,Myo1…	No common gene
lymphocyte differentiation	7.04e-10	2	Abl2,Adam17,Adgrg3,Ahr,Anxa1,B2m,Bak1,Batf,Bcl3,Btk,Cd74,Cdk6,Clec4d,Clec4e,Dll4,Dock2,Fcer1g,Gba,H2-Ab1,H2-DMa,Hhex,Id2,Il6,Il7r,Jak3,Lfng,Ly9,Mafb,Mertk,Mr1,Nfam1,Nfatc1,Plcg2,Plcl2,Pou2f2,Prex1,Psap,Ptk2b,Rbpj,Ripk3,Runx2,Slamf8,Sox4,Spi1,Stat3,Syk,Tgfb1,Tnfaip3,Tnfsf8,Tpd52,Vav1	Abl2,Adgrg3,Anxa1,Cdk6,Clec4d,Fcer1g,Gba,Il7r,Ly9,Mafb,Mertk,Nfam1,Plcl2,Prex1,Psap,Sox4,Spi1,Syk,Tgfb1,Tnfaip3,Tpd52,Vav1
antigen processing and presentation of peptide antigen	7.58e-10	3	B2m,Calr,Cd74,Ctss,Fcer1g,Fcgr1,Fcgr2b,Fcgr3,H2-Aa,H2-Ab1,H2-D1,H2-DMa,H2-DMb1,H2-Eb1,H2-K1,H2-T23,Ifi30,March1,Mr1,Slc11a1,Unc93b1	Ctss,Fcer1g,Fcgr1,Fcgr3,Slc11a1,Unc93b1
regulation of peptidyl-tyrosine phosphorylation	1.03e-09	3	Ace,Adam17,Afap1l2,Arrb2,Bst1,Cblb,Cd300a,Cd40,Cd44,Cd74,Cd80,Clec7a,Crlf1,Csf1r,Dlg3,Ehd4,Ereg,Fcgr1,Fgf7,Gfra1,Grem1,Hbegf,Hcls1,Hgf,Icam1,Igf1,Il6,Il6ra,Iqgap1,Itga5,Itgb2,Lif,Lrp4,Lyn,Ncf1,Ngf,Osm,Parp14,Pdgfa,Pdgfb,Pdgfc,Pdgfra,Prkcd,Psen2,Ptk2b,Ptpn1,Ptpn6,Rap2b,Sema4d,Sfrp1,Sh2d1b1,Socs3,Src,Syk,Tec,Tgfb1,Tlr4,Tnf,Tnfrsf1a,Trem2	Cd300a,Cd44,Clec7a,Csf1r,Itgb2,Sfrp1,Syk
regulation of stress-activated MAPK cascade	1.16e-09	2	Card9,Ccl19,Clec7a,Ctgf,Dab2,Edn1,Ern1,F2rl1,Fcgr2b,Fgd2,Gadd45a,Gadd45b,Gdf6,Hgf,Il1a,Il1b,Il1rn,Map4k4,Mdfic,Mid1,Mmp8,Myd88,Ncf1,Nod1,Prdx1,Ptk2b,Ptpn1,Rap2a,Rassf2,Rell1,Sash1,Scimp,Sfrp1,Sfrp5,Sirpa,Sphk1,Syk,Taok3,Tgfb2,Tlr4,Tlr6,Tlr9,Tnf,Tnfrsf11a,Tnfrsf23,Trf,Wnt16,Xdh,Zc3h12a,Zeb2	Clec7a,Dab2,Edn1,Fcgr2b,Gadd45a,Gdf6,Hgf,Il1a,Il1rn,Mdfic,Ncf1,Prdx1,Ptpn1,Rap2a,Rell1,Sfrp1,Sirpa,Sphk1,Syk,Taok3,Tlr4,Tnfrsf23,Zeb2
regulation of myeloid leukocyte mediated immunity	1.16e-09	4	Abr,Btk,C3,Ccr2,Cd300a,Cd84,Cxcl1,Cxcl5,F2rl1,Fcer1g,Fcgr1,Fcgr3,Fes,Fgr,Gab2,H2-T23,Hmox1,Il4ra,Itgam,Itgb2,Lyn,Ptafr,Stxbp2,Syk,Tyrobp	Fgr,Itgb2,Tyrobp
positive regulation of secretion by cell	1.17e-09	3	1500015O10Rik,Abcg1,Acsl4,Adam9,Arrb1,Atp13a2,Atp6ap1,C1qtnf1,C2cd2l,Cacna1d,Cadm1,Casp1,Cd14,Cd300c2,Cd38,Clec4e,Clec4n,Clec5a,Cxcl12,Dab2,Edn1,F2rl1,Fcer1g,Fgr,Frmd4a,Gab2,Gpr39,H2-T23,Hcar2,Hif1a,Htr2b,Igf1,Il1a,Il1b,Il33,Il4ra,Il6,Inhbb,Itgam,Itgb2,Kcnn4,Lamp1,Lgals3,Lif,Lrp1,Mmp13,Nucb2,P2rx7,Panx1,Ptafr,Rab27b,Rab8b,Rasl10b,Runx1,Scamp5,Sdc1,Sdcbp,Sox4,Sphk1,Spp1,Src,Stxbp2,Syk,Tgfb1,Tgfb2,…	Abcg1,Cd300c2,Fgr,Itgb2,Lgals3,Lrp1,Ptafr,Runx1,Syk,Tlr2
positive regulation of interleukin-1 production	1.24e-09	2	Aim2,Casp1,Casp4,Casp8,Ccl19,Ccl3,Ccr5,Havcr2,Ifi204,Ifi205,Lgals9,Mnda,Naip5,Nlrp1b,Nlrp3,Nod1,P2rx7,Panx1,Tlr2,Tlr4,Tlr8,Tnf,Tyrobp	Casp4,Ccl3,Ccr5,Havcr2,Naip5,P2rx7,Tlr2,Tlr4,Tlr8,Tyrobp
positive regulation of stress-activated MAPK cascade	1.29e-09	2	Card9,Ccl19,Clec7a,Ctgf,Dab2,Edn1,Ern1,F2rl1,Fcgr2b,Fgd2,Gadd45a,Gadd45b,Gdf6,Il1a,Il1b,Il1rn,Map4k4,Mdfic,Mid1,Mmp8,Myd88,Ncf1,Nod1,Ptk2b,Ptpn1,Rassf2,Rell1,Sash1,Scimp,Sphk1,Syk,Taok3,Tgfb2,Tlr4,Tlr6,Tlr9,Tnf,Tnfrsf11a,Trf,Wnt16,Xdh,Zc3h12a,Zeb2	Clec7a,Dab2,Edn1,Fcgr2b,Gadd45a,Gdf6,Il1a,Il1rn,Mdfic,Ncf1,Ptpn1,Rell1,Sphk1,Syk,Taok3,Tlr4,Zeb2
positive regulation of hemopoiesis	1.38e-09	3	Acvr1b,Adam8,Anxa1,Atp6ap1,Casp8,Ccl19,Ccl3,Ccr1,Ccr2,Cd74,Cd83,Csf1r,Cxcl1,Fes,H2-Aa,H2-DMa,Hcls1,Hif1a,Id2,Il1b,Il1rl2,Il4ra,Il6,Il7r,Inhba,Inpp5d,Itgam,Lgals9,Lif,Mdk,Mmp14,Nckap1l,Nfkbiz,Nlrp3,Pnp,Rab7b,Rara,Runx1,Runx3,Sox4,Stat3,Syk,Tgfb1,Tgfbr2,Tnf,Trem2,Tyrobp,Vsir,Zmiz1	Anxa1,Csf1r,Cxcl1,Nckap1l,Rab7b,Runx1,Syk,Tyrobp
neuron projection development	1.38e-09	5	3110043O21Rik,Abl2,Acsl4,Actb,Alcam,Apbb2,Apod,Apoe,B3gnt2,B4galt5,B4galt6,Baiap2,Bbs4,Bdnf,Bex1,Bmpr1b,Capzb,Cd44,Cdh11,Clu,Cobl,Crtac1,Csf1r,Cthrc1,Cxcl12,Cxcr4,Cyfip1,Dact1,Dbn1,Dclk1,Diaph1,Dmd,Dock10,Dock7,Dst,Efhd1,Efna5,Egflam,Egfr,Egr2,Emb,Enah,Epha1,Epha2,Epha3,Ephb2,Ephb3,Evl,Ext1,Fat4,Fcgr2b,Fgfr2,Flrt2,Fmn1,Gas7,Gdf7,Gfra1,Hcls1,Hdgfrp3,Igsf9,Il6,Iqgap1,Itga4,Itgb1,Jade2,Jam3,Kif3a,La…	No common gene
ceramide metabolic process	1.74e-09	2	Acer3,Asah1,B4galnt1,B4galt5,B4galt6,Cerk,Cers6,Cln8,Degs1,Degs2,Elovl1,Galc,Gba,Gla,Gm2a,Hexa,Hexb,Naga,Neu1,P2rx7,Pla2g15,Plpp2,Psap,Samd8,Sgms2,Sgpl1,Sptlc2,St6galnac4	Acer3,Asah1,B4galt5,B4galt6,Cerk,Cln8,Elovl1,Gba,Gla,Gm2a,Hexa,Hexb,Naga,P2rx7,Pla2g15,Plpp2,Psap,Samd8,St6galnac4
regulation of peptidase activity	1.98e-09	3	Aim2,Anxa2,Anxa8,Arrb1,Arrb2,Atp13a2,Bak1,Bcl2l11,Bid,Bok,Bst2,C3,C4b,Card9,Casp1,Casp8,Cd109,Cd44,Cstb,Ctgf,Ctla2b,Ctsc,Ctsd,Ctsh,Cyr61,Dap,Ecm1,F2r,F3,Fbln1,Fn1,Furin,Gpc3,Gpx1,Grn,Gsn,Hgf,Igf1,Il6,Itih3,Itih4,Lgmn,Lxn,Lyn,Mefv,Mical1,Mkl1,Naip2,Naip5,Naip6,Ngf,Nlrc4,Nlrp1b,Nlrp3,Nod1,Pcolce,Pcolce2,Pi16,Plaur,Pmaip1,Ptgs2,Renbp,Rps6ka1,Serpina3g,Serpina3m,Serpina3n,Serpinb6a,Serpine1,Serping1,…	Cd109,Cd44,Ctsh,Itih4,Lgmn,Syk
cellular response to interleukin-1	2.07e-09	2	Acod1,Adamts7,Ccl12,Ccl19,Ccl2,Ccl3,Ccl4,Ccl6,Ccl7,Ccl8,Ccl9,Cd40,Cd47,Cfl1,Cx3cl1,Cxcl2,Edn1,Fn1,Hif1a,Il1b,Il1rl2,Il6,Lcn2,Myd88,Saa3,Serpine1,Sfrp1,Sirpa,St18,Zc3h12a	Ccl2,Ccl3,Ccl4,Ccl6,Ccl7,Cfl1,Cx3cl1,Edn1,Fn1,Sfrp1,Sirpa,St18
regulation of nitrogen compound metabolic process	2.08e-09	3	3110043O21Rik,Abcg1,Abhd14b,Abl2,Acod1,Acp5,Acta2,Actb,Actn1,Actr2,Actr3,Acvr1b,Adam17,Adam8,Adam9,Adar,Adgrg3,Afap1l2,Ahr,Aif1,Aim2,Antxr1,Anxa2,Anxa3,Anxa4,Anxa8,Apbb2,Apobec1,Apod,Apoe,Arap1,Arhgef2,Arhgef5,Arid3a,Armcx3,Arnt2,Arrb1,Arrb2,Asah1,Asph,Ass1,Atf3,Atp13a2,Atp2b4,Atp6ap1,Atp6ap2,Atp6v0c,Bach1,Bak1,Bambi,Basp1,Batf,Batf3,Bcl2l11,Bcl3,Bdnf,Bex4,Bid,Bmpr1a,Bmpr1b,Bok,Brip1,Bst1,Bst2,C1…	No common gene
regulation of lymphocyte mediated immunity	2.12e-09	2	Arrb2,B2m,Btk,C3,Cadm1,Ccr2,Cd40,Clec2d,Fam49b,Fcer1g,Fcgr1,Fcgr2b,Fcgr3,H2-D1,H2-K1,H2-T23,Havcr2,Il1b,Il6,Il7r,Lamp1,Lgals9,Mlh1,Mr1,Nlrp3,P2rx7,Pnp,Ptpn6,Ripk3,Sh2d1b1,Tgfb1,Tnf,Tnfrsf1b,Tnfsf13,Vav1,Vsir,Was	Arrb2,Fcer1g,Fcgr1,Fcgr2b,Fcgr3,Havcr2,Il7r,P2rx7,Sh2d1b1,Tgfb1,Tnfrsf1b,Tnfsf13,Vav1,Vsir
regulation of vasculature development	2.28e-09	4	Adam10,Adamts1,Angptl7,Anxa1,Anxa3,C3,C3ar1,C5ar1,Ccbe1,Ccl11,Ccl2,Ccr2,Cd40,Chil1,Creb3l1,Ctsh,Cx3cl1,Cx3cr1,Cxcr3,Cxcr4,Cybb,Cysltr1,Dcn,Ddah1,Dll4,Ecm1,Epha2,F3,Fbln5,Gadd45a,Grem1,Grn,Hgf,Hhex,Hhip,Hif1a,Hmox1,Htatip2,Il1a,Il1b,Il6ra,Itga5,Itgax,Itgb2,Lgals3,Lif,Mdk,Mmrn2,Nfatc1,Nfatc2,Nfe2l2,Nras,Pdgfb,Plk2,Plxnd1,Ptgs2,Ptk2b,Rin2,Rnh1,Runx1,Sash1,Serpine1,Serpinf1,Smoc2,Sparc,Sphk1,Stab1,St…	Cybb
regulation of peptide transport	2.36e-09	2	1500015O10Rik,Abcg1,Acsl4,Actr3,Adam9,Anxa1,Apod,Arpc2,Arrb1,Atp13a2,C2cd2l,Cacna1d,Cadm1,Camk1,Casp1,Ccl2,Cd14,Cd22,Cd300c2,Cd38,Cd40,Cd74,Cemip,Clec4e,Clec4n,Clec5a,Cln3,Csk,Cx3cl1,Edem1,Edem2,Erp29,F2r,F2rl1,Fgr,Frmd4a,Gpr39,H2-T23,Hcar2,Hcls1,Hif1a,Hmgn3,Htr2b,Igf1,Il1a,Il1b,Il33,Il6,Inhbb,Itgam,Kcnn4,Kif3a,Lcp1,Lif,Lrp1,Lyn,Madd,Map4k4,Mdfic,Mmp13,Nos1,Nos2,Nr1h3,Nucb2,Os9,P2rx7,P3h1,Panx1,P…	Abcg1,Actr3,Adam9,Anxa1,Atp13a2,Ccl2,Cd14,Cd300c2,Cd38,Cemip,Clec4n,Clec5a,Cx3cl1,Erp29,F2r,Fgr,Frmd4a,Hcls1,Htr2b,Il1a,Inhbb,Itgam,Lcp1,Lif,Lrp1,Mdfic,Mmp13,P2rx7,Ptgs2,Ptpn1,Rab11fip5,Rab29,Rab8b,Sfrp1,Slc8b1,Sox4,Syk,Tgfb1,Tlr2,Tlr4,Trem2,Ucp2,Wisp1
regulation of interleukin-8 production	2.39e-09	3	Afap1l2,Anxa1,Anxa4,Arrb1,Bcl3,Cd14,Cd244,Cd74,Clec7a,F2r,F2rl1,Il1b,Lbp,Myd88,Serpine1,Ssc5d,Syk,Tlr1,Tlr2,Tlr4,Tlr6,Tlr7,Tlr8,Tlr9,Tmsb4x,Tnf	Anxa1,Clec7a,Ssc5d,Syk,Tlr2
negative regulation of defense response	2.61e-09	2	Abr,Acod1,Acp5,Adar,Aoah,Apod,Arrb2,Ccr1,Cd276,Cd44,Clec2d,Cnr2,Ctla2a,Cx3cl1,Cx3cr1,Dhx58,Fcgr2b,Gpx1,Grn,H2-T23,Havcr2,Hgf,Htra1,Il1r2,Lgals9,Mdk,Mefv,Metrnl,Mmp12,Nlrp3,Nr1h3,Nt5e,Parp14,Samhd1,Sh2d1b1,Sirpa,Slamf8,Socs3,Tnfaip3,Tnfaip6,Tnfaip8l2,Tnfrsf1a,Tnfrsf1b,Zc3h12a	Abr,Arrb2,Cd276,Cd44,Cx3cl1,Cx3cr1,Fcgr2b,Gpx1,Grn,Havcr2,Hgf,Mefv,Metrnl,Mmp12,Sh2d1b1,Sirpa,Socs3,Tnfaip3,Tnfaip8l2,Tnfrsf1b
regulation of anatomical structure size	2.66e-09	3	Acta2,Actr2,Actr3,Ahr,Apoe,Arpc1b,Arpc2,Arpc3,Arpc4,Arpc5,Atp13a2,Atp2b1,Baiap2,Bbs4,Bdnf,Cacna1c,Capg,Capzb,Cav3,Ccr5,Cd38,Cdc42ep3,Cfl1,Cln3,Cln8,Coro1b,Cotl1,Crabp2,Cx3cl1,Cxcl12,Cyfip1,Cysltr1,Dstn,E430025E21Rik,Ece1,Edn1,Efna5,Eln,Eps8,Evl,F2r,F2rl1,Fam49b,Fgf13,Fmn1,Fn1,Gpx1,Grb2,Gucy1a3,Hcls1,Hif1a,Htr2b,Icam1,Il7r,Inf2,Iqgap2,Kcnma1,Kcnmb1,Kcnn4,Kirrel,Lima1,Lrp1,Mag,Manf,Map1b,Mmp2,Mrvi1…	No common gene
metabolic process	2.73e-09	2	1500015O10Rik,3110043O21Rik,5031414D18Rik,AA467197,Abca1,Abcg1,Abhd12,Abhd2,Abl2,Acan,Acer3,Acox3,Acp2,Acp5,Acsl4,Acvr1b,Adam10,Adam17,Adam8,Adam9,Adamts4,Adamts7,Adar,Agpat4,Ahr,Aif1,Aim2,Akr1a1,Akr1b8,Aldh18a1,Aldh1b1,Aldh3b1,Alox5ap,Amdhd2,Amz1,Anpep,Anxa1,Anxa2,Aoah,Aph1c,Apobec1,Apobr,Apod,Aprt,Arrb1,Arrb2,Asah1,Ass1,Atf3,Atp13a2,Atp6ap2,Atp6v1a,Atp6v1b2,B2m,B3gnt2,B3gnt3,B3gnt7,B3gnt9,B4gal…	Abca1,Abcg1,Abhd12,Abl2,Acan,Acer3,Acp2,Acvr1b,Adam8,Adam9,Aldh3b1,Alox5ap,Amz1,Anpep,Anxa1,Anxa2,Aph1c,Apobec1,Apobr,Aprt,Arrb2,Asah1,Atf3,Atp13a2,Atp6ap2,Atp6v1a,Atp6v1b2,B3gnt7,B4galt5,B4galt6,Bid,Blvrb,Casp4,Ccl3,Ccr5,Cd44,Cd5l,Cd84,Cdk18,Cdk20,Cdk6,Cemip,Cerk,Cfi,Cfl1,Ch25h,Chst11,Chst2,Clec7a,Cln8,Cndp2,Col1a1,Col3a1,Cpd,Crabp2,Crlf2,Csf1r,Ctps,Ctsa,Ctsb,Ctsc,Ctsd,Ctsh,Ctsk,Ctsl,Ctss,Ctsz,C…
leukocyte cell-cell adhesion	2.83e-09	3	Ccr2,Cd44,Cd47,Cfh,Cx3cr1,Ext1,Fermt3,Gcnt1,Icam1,Il1b,Itga4,Itga5,Itgam,Itgb2,Msn,Nt5e,Olr1,Sele,Selp,Selplg,Sema4d,Stk10,Syk,Thbs1,Tnf,Tnip1,Vcam1	Cd44,Itgb2,Sele,Selp,Syk,Vcam1
regulation of endopeptidase activity	2.83e-09	2	Aim2,Anxa2,Anxa8,Arrb1,Arrb2,Atp13a2,Bak1,Bcl2l11,Bid,Bok,Bst2,C3,C4b,Card9,Casp1,Casp8,Cd109,Cd44,Cstb,Ctgf,Ctla2b,Ctsd,Ctsh,Cyr61,Dap,F2r,Furin,Gpx1,Hgf,Igf1,Il6,Itih3,Itih4,Lgmn,Lxn,Lyn,Mefv,Mical1,Mkl1,Naip2,Naip5,Naip6,Ngf,Nlrc4,Nlrp1b,Nlrp3,Nod1,Plaur,Pmaip1,Ptgs2,Renbp,Rps6ka1,Serpina3g,Serpina3m,Serpina3n,Serpinb6a,Serpine1,Slc11a2,Spint1,Src,St18,Stat3,Syk,Thbs1,Timp1,Timp2,Tnf,Tnfrsf23,…	Anxa2,Anxa8,Arrb2,Atp13a2,Bcl2l11,Bid,Cd109,Cd44,Cstb,Ctsd,Ctsh,F2r,Gpx1,Hgf,Itih4,Lgmn,Mefv,Naip2,Naip5,Ngf,Plaur,Ptgs2,Renbp,Serpinb6a,St18,Syk,Thbs1,Timp1,Tnfrsf23,Vsir
positive regulation of interleukin-1 beta production	2.86e-09	2	Aim2,Casp1,Casp4,Casp8,Ccl19,Ccl3,Ccr5,Ifi204,Ifi205,Mnda,Naip5,Nlrp1b,Nlrp3,Nod1,P2rx7,Panx1,Tlr2,Tlr4,Tlr8,Tnf,Tyrobp	Casp4,Ccl3,Ccr5,Naip5,P2rx7,Tlr2,Tlr4,Tlr8,Tyrobp
regulation of protein transport	2.88e-09	2	Abcg1,Acsl4,Actr3,Adam9,Anxa1,Apod,Arpc2,Arrb1,Atp13a2,C2cd2l,Cacna1d,Cadm1,Camk1,Casp1,Ccl2,Cd14,Cd22,Cd300c2,Cd38,Cd40,Cemip,Clec4e,Clec4n,Clec5a,Cln3,Csk,Cx3cl1,Edem1,Edem2,Erp29,F2r,F2rl1,Fgr,Frmd4a,Gpr39,H2-T23,Hcar2,Hcls1,Hif1a,Hmgn3,Htr2b,Igf1,Il1a,Il1b,Il33,Il6,Inhbb,Itgam,Kcnn4,Kif3a,Lcp1,Lrp1,Lyn,Madd,Map4k4,Mdfic,Mmp13,Nos1,Nos2,Nr1h3,Os9,P2rx7,P3h1,Panx1,Pip5k1c,Plk3,Pmaip1,Prkcd,Ptgs…	Abcg1,Actr3,Adam9,Anxa1,Atp13a2,Ccl2,Cd14,Cd300c2,Cd38,Cemip,Clec4n,Clec5a,Cx3cl1,Erp29,F2r,Fgr,Frmd4a,Hcls1,Htr2b,Il1a,Inhbb,Itgam,Lcp1,Lrp1,Mdfic,Mmp13,P2rx7,Ptgs2,Ptpn1,Rab11fip5,Rab29,Sfrp1,Slc8b1,Sox4,Syk,Tgfb1,Tlr2,Tlr4,Trem2,Ucp2,Wisp1
actin filament organization	3.22e-09	3	Abl2,Actn1,Actr2,Actr3,Aif1,Arhgap17,Arhgap25,Arhgef2,Arpc1b,Arpc2,Arpc3,Arpc4,Arpc5,Arrb1,Baiap2,Cap1,Capg,Capzb,Casp4,Cav3,Cfl1,Cobl,Coro1b,Coro1c,Diaph1,Dpysl3,Dstn,Elmo1,Eln,Emp2,Enah,Eps8,Evl,Flna,Fmn1,Gas2l3,Gas7,Hcls1,Iqgap2,Lcp1,Lima1,Mical1,Micall2,Myh10,Myo1e,Myo1f,Myo1g,Myo5a,Myo7a,Myom1,Pawr,Pdlim3,Pls3,Ptk2b,Rhog,Rhov,Rnd1,Shtn1,Sirpa,Src,Svil,Tmsb10,Tmsb4x,Tpm3,Tpm4,Trf,Vill,Was,Wdr1	No common gene
defense response to virus	3.22e-09	1	Acod1,Adar,Apobec1,Bst2,Card9,Cd40,Cd86,Dhx58,F2rl1,Ifit1,Ifitm1,Ifitm3,Il10rb,Il33,Il6,Irf5,Irf7,Itgax,Mx1,Nlrp3,Oas1a,Oas2,Oas3,Oasl2,Plscr1,Ripk3,Rtp4,Samhd1,Slfn8,Ticam2,Tlr7,Tlr8,Tlr9,Tmem173,Treml4,Trim25,Unc93b1	n/a (just one condition)
positive regulation of chemokine production	3.37e-09	3	Adam17,Aif1,Cd74,Cd84,Csf1r,Havcr2,Il1b,Il33,Il4ra,Il6,Il6ra,Lbp,Lgals9,Lrp1,Mcoln2,Myd88,Postn,Syk,Ticam2,Tlr2,Tlr4,Tlr7,Tlr9,Tnf	Cd84,Csf1r,Lrp1,Syk,Tlr2
regulation of response to wounding	3.53e-09	3	Actg1,Adam17,Anxa1,Anxa2,C1qtnf1,Ccl2,Cd109,Cd9,Clec7a,Cxcr4,Ephb2,F2r,F2rl1,F7,Fcer1g,Grn,Hbegf,Hpse,Lrp1,Lyn,Mdk,Myh9,Nfe2l2,Pdgfa,Pdgfb,Pdgfra,Pdpn,Phldb2,Pla2g4a,Plau,Plek,Prkcd,Ptprs,Selp,Serpine1,Serping1,Smoc2,Syk,Tec,Thbs1,Tlr4,Tnf,Ubash3b,Wisp1,Xylt1	Anxa1,Cd109,Clec7a,Hpse,Lrp1,Pdpn,Selp,Syk,Wisp1
organonitrogen compound metabolic process	3.61e-09	2	1500015O10Rik,Abca1,Abcg1,Abhd12,Abl2,Acan,Acer3,Acp2,Acsl4,Acvr1b,Adam10,Adam17,Adam8,Adam9,Adamts4,Adamts7,Aldh18a1,Amdhd2,Amz1,Anpep,Anxa1,Anxa2,Aph1c,Apobec1,Aprt,Arrb1,Arrb2,Asah1,Ass1,Atp13a2,Atp6ap2,B2m,B3gnt2,B3gnt3,B3gnt7,B3gnt9,B4galnt1,B4galt1,B4galt5,B4galt6,Bace1,Bak1,Bgn,Blvrb,Bmp1,Btk,C1ra,Camk1,Camk1d,Capn15,Casp1,Casp4,Casp8,Cblb,Ccl12,Ccl19,Ccl3,Ccnd1,Ccr5,Cd44,Cd5l,Cdk18,Cdk20,…	Abca1,Abcg1,Abhd12,Abl2,Acan,Acer3,Acp2,Acvr1b,Adam8,Adam9,Amz1,Anpep,Anxa1,Anxa2,Aph1c,Apobec1,Aprt,Arrb2,Asah1,Atp13a2,Atp6ap2,B3gnt7,B4galt5,B4galt6,Blvrb,Casp4,Ccl3,Ccr5,Cd44,Cd5l,Cdk18,Cdk20,Cdk6,Cemip,Cerk,Cfi,Cfl1,Chst11,Cln8,Cndp2,Col3a1,Cpd,Csf1r,Ctps,Ctsa,Ctsb,Ctsc,Ctsd,Ctsh,Ctsk,Ctsl,Ctss,Ctsz,Dab2,Dclk1,Dpep2,Dpp7,Dse,Dtx4,Egr2,Elovl1,F7,Fabp5,Fam105a,Fes,Fgr,Fn1,Fnip2,Galnt12,Galnt6,…
cellular calcium ion homeostasis	3.66e-09	2	Abl2,Atp13a2,Atp2b1,Bak1,Bok,C3ar1,C5ar1,Cacna1d,Ccdc109b,Ccl19,Ccl2,Ccl3,Ccr1,Ccr2,Ccr5,Cd38,Cd40,Cd52,Cemip,Cln3,Cmklr1,Cx3cl1,Cx3cr1,Cxcl1,Cxcl13,Cxcl2,Cxcr3,Cxcr4,Edn1,F2r,F2rl1,Gna13,Gna15,Gpr157,Gpr35,Gpr39,Gpr65,Hexb,Htr2b,Il1b,Itgav,Itpr3,Jak3,Lrp1,Mcoln2,Mcoln3,Myo5a,Nos1,Nucb2,P2rx4,P2rx7,P2ry6,Pik3cb,Pik3cg,Plcb2,Plcg2,Plcl2,Psen2,Ptger2,Ptk2b,Rasa3,Slc8a1,Slc8b1,Spp1,Tgfb1,Tmem165,Tme…	Abl2,Atp13a2,Atp2b1,C3ar1,Ccdc109b,Ccl2,Ccl3,Ccr5,Cd38,Cemip,Cx3cl1,Cx3cr1,Cxcl1,Edn1,F2r,Gpr157,Gpr35,Hexb,Htr2b,Lrp1,Mcoln2,Mcoln3,Myo5a,P2rx4,P2rx7,P2ry6,Plcl2,Slc8b1,Spp1,Tgfb1,Tmem178,Tpcn2,Trpv2,Wfs1
positive regulation of secretion	4.25e-09	4	1500015O10Rik,Abcg1,Acsl4,Adam9,Arrb1,Atp13a2,Atp6ap1,C1qtnf1,C2cd2l,Cacna1d,Cadm1,Casp1,Cd14,Cd300c2,Cd38,Clec4e,Clec4n,Clec5a,Cxcl12,Cyba,Cyp4f18,Dab2,Edn1,F2rl1,Fcer1g,Fgr,Frmd4a,Gab2,Gpr39,H2-T23,Hcar2,Hif1a,Htr2b,Igf1,Il1a,Il1b,Il33,Il4ra,Il6,Inhbb,Itgam,Itgb2,Kcnn4,Lamp1,Lgals3,Lif,Lrp1,Mmp13,Nucb2,P2rx7,Panx1,Ptafr,Rab27b,Rab8b,Rasl10b,Runx1,Scamp5,Sdc1,Sdcbp,Snx5,Sox4,Sphk1,Spp1,Src,Stxbp…	Abcg1,Cd300c2,Fgr,Itgb2,Lgals3
lymphocyte chemotaxis	4.42e-09	3	Adam8,Ccl12,Ccl19,Ccl2,Ccl3,Ccl4,Ccl6,Ccl7,Ccl8,Ccl9,Ccr2,Ch25h,Cx3cl1,Cxcl12,Cxcl13,Cxcl16,Cxcr3,Cyp7b1,Hsd3b7	Adam8,Ccl6,Cxcl16
cell death	4.5e-09	2	Acp2,Acvr1b,Aim2,Arrb1,Atp6ap1,Bak1,Bcl2l11,Bcl3,Bid,Bok,Btk,C5ar1,Cadm1,Card14,Casp1,Casp4,Casp8,Ccr5,Cd5l,Cdkn1a,Chil1,Clu,Crip1,Ctsc,Ctsh,Ctsl,Cxcl2,Cyr61,Dab2,Dap,Dnase2a,Dnmt3a,Dram1,E2f1,Ece1,Elmo1,Emp1,Emp3,Epha2,Ern1,Fnip2,Gadd45b,Gba,Gdf6,Gpr65,Grem1,Hcar2,Hmox1,Htatip2,Ifi204,Igf1,Il1a,Il1b,Il33,Il6,Inhba,Inpp5d,Itgam,Itgav,Krt18,Lamp1,Lcn2,Madd,Mcl1,Mknk1,Mlh1,Myd88,Naip2,Naip5,Naip6,N…	Acp2,Acvr1b,Bcl2l11,Bid,Card14,Casp4,Ccr5,Cd5l,Clu,Ctsc,Ctsh,Ctsl,Dab2,Dnase2a,Dnmt3a,Dram1,E2f1,Elmo1,Emp1,Emp3,Fnip2,Gba,Gdf6,Hmox1,Il1a,Inpp5d,Itgam,Naip2,Naip5,Ncf1,Nek6,Ngf,Olr1,P2rx4,P2rx7,Plau,Rps6ka2,Spi1,Steap3,Tgfb1,Tnfaip3,Tnfrsf11b,Tnfrsf1b,Tnfrsf23,Tnfrsf26,Tyrobp,Unc5b
immune response-regulating signaling pathway	5.06e-09	3	C3ar1,C5ar1,Cblb,Cd276,Cd38,Cd40,Clec4d,Clec4e,Cmklr1,Ctsh,Fcer1g,Fcgr1,Fcgr2b,Fcgr3,Fcgr4,Fyb,Lat2,Lyn,Myo1g,Nckap1l,Nfam1,Nfatc2,Nfkbiz,Nras,Plcg2,Psen2,Ptpn6,Rftn1,Syk,Tec,Themis2,Tlr2,Tlr4,Tnfrsf21,Vav3,Zc3h12a	C3ar1,Ctsh,Fcgr2b,Fcgr4,Nckap1l,Nfam1,Syk,Tlr2
ossification	5.32e-09	3	Acp5,Adar,Bmp1,Ccl3,Clec11a,Clec3b,Clec5a,Col10a1,Col1a1,Col1a2,Col2a1,Col5a2,Creb3l1,Ctgf,Cthrc1,Ctsk,Cyr61,Ecm1,Epha2,Ext1,Fgr,Gpc3,Gpnmb,Ibsp,Ifitm1,Igf1,Igsf10,Junb,Lox,Mgp,Mmp13,Mmp14,Mmp2,Nab2,Ptgs2,Rassf2,Rspo2,Runx1,Runx2,Runx3,Sbno2,Scx,Sema4d,Sfrp1,Sh3pxd2b,Sparc,Spp1,Tgfb1,Tmem119,Tnfrsf11a,Tnn,Wisp1,Xylt1	Col1a1,Ctsk,Fgr,Mmp2,Runx1,Sfrp1,Wisp1
regulation of wound healing	5.81e-09	3	Actg1,Anxa1,Anxa2,C1qtnf1,Ccl2,Cd109,Cd9,Clec7a,Cxcr4,Ephb2,F2r,F2rl1,F7,Fcer1g,Hbegf,Hpse,Lyn,Myh9,Nfe2l2,Pdgfa,Pdgfb,Pdgfra,Pdpn,Phldb2,Pla2g4a,Plau,Plek,Prkcd,Selp,Serpine1,Serping1,Smoc2,Syk,Tec,Thbs1,Tlr4,Tnf,Ubash3b,Wisp1	Anxa1,Cd109,Clec7a,Hpse,Pdpn,Selp,Syk,Wisp1
carbohydrate derivative metabolic process	5.96e-09	2	Acan,Acsl4,Akr1a1,Akr1b8,Amdhd2,Aoah,Apobec1,Aprt,B3gnt2,B3gnt3,B3gnt7,B3gnt9,B4galnt1,B4galt1,B4galt5,B4galt6,Bgn,Cd44,Cemip,Chil1,Chst11,Chst2,Chsy1,Col2a1,Ctps,Dse,Edem1,Edem2,Elovl1,Enpp1,Epha2,Ext1,Fuca1,Fuca2,Galc,Galnt10,Galnt12,Galnt6,Galnt7,Gba,Gcnt1,Gcnt4,Gla,Gm2a,Gnpda1,Gnptab,Gns,Gpc1,Gusb,Has1,Hexa,Hexb,Hgf,Hif1a,Hk3,Hpse,Hs6st1,Hs6st2,Igf1,Il1b,Itih3,Itih4,Lfng,Mamdc2,Man1a,Man2a1,M…	Acan,Apobec1,Aprt,B3gnt7,B4galt5,B4galt6,Cd44,Cemip,Chst11,Chst2,Ctps,Dse,Elovl1,Fuca1,Fuca2,Galnt12,Galnt6,Galnt7,Gba,Gcnt4,Gla,Gm2a,Gnpda1,Gnptab,Gns,Gusb,Hexa,Hexb,Hgf,Hk3,Hpse,Hs6st1,Hs6st2,Itih4,Mamdc2,Man2b1,Man2b2,Mgat5,Mmp12,Naga,Nagk,Npc1,Npl,Pde1a,Pfkfb4,Pigs,Psap,Renbp,Sdf2l1,Slc25a13,Slc37a2,St6galnac4,Tgfb1,Tmem106a,Uap1l1,Xylt2
cellular response to endogenous stimulus	6.04e-09	5	Abcc1,Abhd2,Acod1,Actb,Actr2,Actr3,Adam9,Adamts12,Adamts7,Ahr,Aif1,Anxa1,Apobec1,Aprt,Arap1,Arhgef2,Arpc2,Arpc3,Arrb2,Ass1,Atp2b1,Atp2b4,Bace1,Baiap2,Bambi,Bbs4,Bcl2l11,Bdnf,Bmpr1a,Bmpr1b,Brip1,Cacna2d1,Casp4,Cav3,Ccl2,Cd44,Cfl1,Cilp,Col16a1,Col1a1,Col1a2,Col2a1,Col3a1,Col5a2,Col6a1,Coro1b,Cpeb4,Csk,Ctgf,Ctsb,Ctsh,Cx3cr1,Cxcl13,Cyba,Cybb,Cyfip1,Dab2,Dbn1,Diaph1,Dll4,Dnmt3a,E2f1,Edn1,Efna5,Egfr,En…	No common gene
plasma membrane bounded cell projection organization	7.56e-09	3	3110043O21Rik,Abl2,Acsl4,Actb,Actr2,Actr3,Aif1,Alcam,Apbb2,Apod,Apoe,Arpc5,Atp1b2,Atp6v0d1,B3gnt2,B4galt5,B4galt6,Baiap2,Bbs4,Bdnf,Bex1,Bmpr1b,Capzb,Cd44,Cdh11,Clu,Cobl,Coro1b,Csf1r,Cspg4,Cthrc1,Cxcl12,Cxcr4,Cyfip1,Dact1,Dclk1,Diaph1,Dmd,Dock7,Dst,Dzip1,Efhd1,Efna5,Egr2,Ehd4,Emb,Emp1,Emp2,Emp3,Enah,Epha1,Epha2,Epha3,Ephb3,Evl,Ext1,Fat4,Fcgr2b,Fgd2,Fgd3,Fgfr2,Flna,Fmn1,Gas7,Gfra1,Hcls1,Hdgfrp3,Ift…	No common gene
regulation of cytokine secretion	8.01e-09	3	Cadm1,Casp1,Cd14,Cd300c2,Clec4e,Clec4n,Clec5a,Cx3cl1,Fgr,Htr2b,Il1a,Il6,Lyn,P2rx7,Panx1,Scamp5,Src,Srgn,Syk,Tlr2,Tlr9,Tnf,Wisp1	Cd300c2,Fgr,Syk,Tlr2,Wisp1
regulation of establishment of protein localization	8.34e-09	2	Abcg1,Acsl4,Actr3,Adam9,Anxa1,Apod,Arpc2,Arrb1,Atp13a2,C2cd2l,Cacna1d,Cadm1,Camk1,Casp1,Ccl2,Cd14,Cd22,Cd300c2,Cd38,Cd40,Cemip,Clec4e,Clec4n,Clec5a,Cln3,Csk,Ctsd,Cx3cl1,Edem1,Edem2,Erp29,F2r,F2rl1,Fgr,Frmd4a,Gpr39,H2-T23,Hcar2,Hcls1,Hif1a,Hmgn3,Htr2b,Igf1,Il1a,Il1b,Il33,Il6,Inhbb,Itgam,Kcnn4,Kif3a,Lcp1,Lrp1,Lyn,Madd,Map4k4,Mdfic,Mmp13,Nos1,Nos2,Nr1h3,Os9,P2rx7,P3h1,Panx1,Pip5k1c,Plk3,Pmaip1,Prkcd…	Abcg1,Actr3,Adam9,Anxa1,Atp13a2,Ccl2,Cd14,Cd300c2,Cd38,Cemip,Clec4n,Clec5a,Ctsd,Cx3cl1,Erp29,F2r,Fgr,Frmd4a,Hcls1,Htr2b,Il1a,Inhbb,Itgam,Lcp1,Lrp1,Mdfic,Mmp13,P2rx7,Ptgs2,Ptpn1,Rab11fip5,Rab29,Sfrp1,Slc8b1,Sox4,Syk,Tgfb1,Tlr2,Tlr4,Trem2,Ucp2,Wisp1
response to organic cyclic compound	8.34e-09	2	Abca1,Abcb4,Abhd2,Acod1,Actb,Actr2,Adam9,Ahr,Aif1,Anxa1,Anxa3,Arhgdia,Arnt2,Arpc1b,Arpc2,Ass1,Atp2b1,Bak1,Bcl2l11,Bid,Calr,Card9,Casp1,Ccl12,Ccl2,Ccl3,Ccnd1,Ccr5,Cd38,Cd40,Cd83,Cdkn1a,Cfl1,Ciita,Col1a1,Ctgf,Ctsl,Cxcl2,Cyba,Cybb,Dab2,Diaph1,Dnmt3a,Edn1,F7,Fes,Fgl1,Folr2,Gba,Glb1,Gna15,Gramd1b,Grn,Htr2b,Igfbp2,Il1b,Il1rn,Il6,Inhba,Inhbb,Itga2,Itga6,Itpr3,Junb,Lox,Lum,Lyn,Mdk,Mmp14,Mmp19,Mmp2,Msn,Nc…	Abca1,Actr2,Adam9,Anxa1,Arpc1b,Atp2b1,Bcl2l11,Bid,Ccl2,Ccl3,Ccr5,Cd38,Cd83,Cfl1,Col1a1,Ctsl,Cyba,Cybb,Dab2,Dnmt3a,Edn1,F7,Fes,Fgl1,Folr2,Gba,Glb1,Grn,Htr2b,Igfbp2,Il1rn,Inhbb,Lum,Mmp14,Mmp19,Mmp2,Ncf2,Npc1,P2rx4,P2rx7,P2ry6,Ptafr,Ptgs2,Rap1b,Rftn1,Sdc1,Sfrp1,Spp1,Tgfb1,Tnc,Tpcn2,Ywhah
collagen fibril organization	9.26e-09	4	Acan,Adamts2,Anxa2,Col14a1,Col1a1,Col1a2,Col24a1,Col2a1,Col3a1,Col5a1,Col5a2,Dpt,Ext1,Grem1,Lox,Loxl2,Loxl3,Loxl4,Lum,P3h1,P4ha1,Plod3,Scx,Tgfb2,Tgfbr1	Col3a1,Loxl2
antigen processing and presentation of exogenous peptide antigen	9.85e-09	3	B2m,Cd74,Fcer1g,Fcgr1,Fcgr2b,Fcgr3,H2-Aa,H2-Ab1,H2-DMa,H2-DMb1,H2-Eb1,H2-K1,H2-T23,Ifi30,Unc93b1	Fcer1g,Fcgr1,Fcgr3,Unc93b1
regulation of primary metabolic process	9.85e-09	3	3110043O21Rik,5031414D18Rik,Abcg1,Abhd14b,Abl2,Acod1,Acsl4,Acta2,Actb,Actn1,Actr2,Actr3,Acvr1b,Adam17,Adam8,Adam9,Adar,Adgrg3,Afap1l2,Ahr,Aif1,Aim2,Antxr1,Anxa1,Anxa2,Anxa3,Anxa4,Anxa8,Apbb2,Apobec1,Apod,Apoe,Arap1,Arhgef2,Arhgef5,Arid3a,Armcx3,Arnt2,Arrb1,Arrb2,Asah1,Asph,Atf3,Atp13a2,Atp2b4,Atp6ap1,Atp6ap2,Atp6v0c,Bach1,Bak1,Bambi,Basp1,Batf,Batf3,Bbs4,Bcl2l11,Bcl3,Bdnf,Bex4,Bid,Bmpr1a,Bmpr1b,B…	No common gene
positive regulation of GTPase activity	1.01e-08	1	Abr,Adap2,Arap1,Arhgap11a,Arhgap17,Arhgap19,Arhgap22,Arhgap25,Arhgap30,Arhgap31,Arhgdia,Arhgdib,Arrb1,Ccl12,Ccl19,Ccl2,Ccl3,Ccl4,Ccl6,Ccl7,Ccl8,Ccl9,Cd40,Cx3cl1,Cxcl13,Dock2,Epha2,F2r,F2rl1,Gmip,Gpr65,Htr2b,Icam1,Itga6,Map4k4,Nckap1l,Prex1,Ptk2b,Rasa3,Rasa4,Rgs1,Rgs10,Rgs16,Rhog,Rin1,Rin3,Sema4d,Sipa1l2,Smap2,Stard8,Tbc1d14,Tbc1d2,Tbc1d22a,Tbc1d9,Vav1	n/a (just one condition)
positive regulation of cell killing	1.02e-08	2	B2m,Bcl2l11,Cadm1,Ccl2,Ccr5,Cd5l,Clec7a,Cxcl1,F2rl1,Fam49b,H2-D1,H2-K1,H2-T23,Itgam,Lamp1,Mr1,Nos2,P2rx7,Pnp,Sh2d1b1,Syk,Tyrobp,Vav1	Bcl2l11,Ccl2,Ccr5,Cd5l,Clec7a,Cxcl1,Itgam,P2rx7,Sh2d1b1,Syk,Tyrobp,Vav1
neuron differentiation	1.18e-08	5	3110043O21Rik,Abl2,Acsl4,Actb,Alcam,Apbb2,Apod,Apoe,B3gnt2,B4galt5,B4galt6,Baiap2,Bbs4,Bdnf,Bex1,Bmpr1b,C1qa,C3,Capzb,Cd44,Cdh11,Cdkn1c,Cfh,Cln8,Clu,Cobl,Crtac1,Csf1r,Cspg4,Cthrc1,Cxcl12,Cxcr4,Cyfip1,Dact1,Dbn1,Dclk1,Dgkg,Diaph1,Dll4,Dmd,Dnmt3a,Dock10,Dock7,Dst,Efhd1,Efna5,Egflam,Egfr,Egr2,Emb,Enah,Epha1,Epha2,Epha3,Ephb2,Ephb3,Evl,Ext1,Fat4,Fcgr2b,Fgfr2,Flrt2,Fmn1,Gas7,Gba,Gdf7,Gfra1,Hcls1,Hdgfr…	No common gene
regulation of heart contraction	1.32e-08	1	Ank2,Atp2b4,Cacna1c,Cacna1d,Cacna2d1,Cacnb2,Cav3,Ctnna3,Dmd,Dsp,Fgf13,Flna,Gjc1,Gm7694,Hey2,Kcnd3,Kcnh2,Pde5a,Prkg1,Rgs4,Slc8a1,Tgfb2,Thrb	n/a (just one condition)
negative regulation of developmental process	1.39e-08	5	Abcg1,Abr,Actr3,Adam17,Adamts1,Adamts12,Adamts7,Ahr,Angptl7,Anxa1,Anxa2,Apoe,Arhgdib,Arhgef2,Atp1b2,Atp2b4,B2m,Bdnf,Bex1,Bmpr1a,C1qc,Calr,Cav3,Ccl11,Ccl2,Ccl21c,Ccl3,Ccl9,Ccnd1,Ccr1,Ccr2,Ccr5,Cd38,Cd44,Cd74,Cd86,Cdk6,Cdkn1a,Cfl1,Chad,Clec2d,Col3a1,Col4a3,Col5a1,Col5a2,Coro1b,Coro1c,Cpe,Creb3l1,Cspg4,Ctsc,Ctsk,Ctsz,Cx3cr1,Cxcr3,Dab2,Dact3,Dcn,Dll4,Dmd,Dnajb11,Dpysl3,Dynlt1b,E2f1,Ecm1,Efna5,Egfr,En…	No common gene
regulation of leukocyte mediated cytotoxicity	1.41e-08	2	Arrb2,B2m,Cadm1,Ccl2,Clec2d,Cxcl1,Cxcl5,F2rl1,Fam49b,H2-D1,H2-K1,H2-T23,Havcr2,Il7r,Itgam,Lamp1,Lgals9,Mr1,P2rx7,Pnp,Ripk3,Sh2d1b1,Tyrobp,Vav1	Arrb2,Ccl2,Cxcl1,Havcr2,Il7r,Itgam,P2rx7,Sh2d1b1,Tyrobp,Vav1
cell projection organization	1.47e-08	3	3110043O21Rik,Abl2,Acsl4,Actb,Actr2,Actr3,Aif1,Alcam,Apbb2,Apod,Apoe,Arpc5,Atp1b2,Atp6v0d1,B3gnt2,B4galt5,B4galt6,Baiap2,Bbs4,Bdnf,Bex1,Bmpr1b,Capg,Capzb,Cd44,Cdh11,Cfl1,Clu,Cobl,Coro1b,Csf1r,Cspg4,Cthrc1,Cxcl12,Cxcr4,Cyfip1,Dact1,Dclk1,Diaph1,Dmd,Dock7,Dst,Dzip1,Efhd1,Efna5,Egr2,Ehd4,Emb,Emp1,Emp2,Emp3,Enah,Epha1,Epha2,Epha3,Ephb3,Evl,Ext1,Fat4,Fcgr2b,Fgd2,Fgd3,Fgfr2,Flna,Fmn1,Gas7,Gfra1,Hcls1,H…	No common gene
regulation of body fluid levels	1.52e-08	4	Anxa2,Anxa8,Aprt,Aqp5,C1qtnf1,C3,Ccnd1,Cd9,Cfh,Cx3cl1,Cyba,Edn1,Elovl1,Entpd2,Ephb2,Evl,F10,F2r,F2rl1,F3,F5,F7,Fbln1,Fcer1g,Fermt3,Gba,Gna13,Heg1,Hif1a,Hps1,Hpse,Kcnn4,Lilrb4a,Lyn,Madd,Mertk,Mmp13,Nfe2l2,Nr1h3,Oas2,Pdgfa,Pdgfb,Pdgfra,Pdia6,Pdpn,Pik3cb,Pip5k1c,Pla2g4a,Plau,Plek,Prkcd,Procr,Ptpn6,Ptpro,Rap2b,Selp,Serpine1,Serping1,Syk,Tec,Thbs1,Tifab,Tlr4,Ubash3b,Vdr,Vwf,Wfs1,Xdh	No common gene
phagocytosis, engulfment	1.52e-08	3	Abca1,Aif1,Arhgap25,Bin2,Elmo1,Fcer1g,Fcgr1,Fcgr2b,Fcgr3,Itgam,Itgb2,Mfge8,Msr1,Myh9,Rhog,Sirpa,Thbs1,Trem2,Treml4	Fcer1g,Fcgr1,Fcgr3,Itgb2,Sirpa,Trem2
positive regulation of peptidyl-tyrosine phosphorylation	1.55e-08	3	Ace,Adam17,Afap1l2,Arrb2,Cd40,Cd44,Cd74,Cd80,Clec7a,Crlf1,Csf1r,Dlg3,Ehd4,Ereg,Fcgr1,Fgf7,Gfra1,Grem1,Hbegf,Hcls1,Hgf,Icam1,Igf1,Il6,Il6ra,Iqgap1,Itga5,Lif,Lrp4,Lyn,Ncf1,Ngf,Osm,Parp14,Pdgfb,Pdgfra,Ptk2b,Ptpn1,Sema4d,Sh2d1b1,Src,Syk,Tec,Tgfb1,Tlr4,Tnf,Tnfrsf1a,Trem2	Cd44,Clec7a,Csf1r,Syk
response to abiotic stimulus	1.7e-08	2	Abhd12,Abl2,Actb,Adam17,Adam8,Aif1,Aldh18a1,Anxa1,Ap1s2,Apobec1,Aqp5,Arhgdia,Arnt2,Arrb1,Arrb2,Atp2b1,Atp6ap1,Atp6v0d1,Atp6v1a,Bace1,Bach1,Bak1,Bcl3,Casp1,Ccl2,Ccl7,Ccnd1,Cd14,Cd38,Cd40,Cd9,Cdkn1a,Chil1,Ciita,Clcn7,Cnn2,Col1a1,Col3a1,Cpeb4,Crip1,Ctgf,Ctss,Cxcl12,Cxcl2,Cxcr4,Cyba,Cybb,Cyfip1,Dnmt3a,E2f1,Ece1,Edn1,Ext1,F7,Gadd45a,Gba,Gpr65,Gpr88,Gpx1,Grb2,Hif1a,Hmox1,Hpn,Htr2b,Hvcn1,Hyou1,Id2,Ier5,…	Abhd12,Abl2,Adam8,Anxa1,Ap1s2,Apobec1,Arrb2,Atp2b1,Atp6v1a,Ccl2,Ccl7,Cd14,Cd38,Clcn7,Col1a1,Col3a1,Ctss,Cyba,Cybb,Dnmt3a,E2f1,Edn1,F7,Gadd45a,Gba,Gpr88,Gpx1,Grb2,Hmox1,Htr2b,Hvcn1,Igfbp2,Il1a,Lgmn,Loxl2,Metrnl,Mmp14,Mmp2,Mtpn,Myof,Osm,P2rx7,Pde1b,Pdpn,Plau,Ptafr,Ptgs2,Rab11fip5,Scx,Serpinb6a,Sfrp1,Sox4,Tfec,Tg,Tgfb1,Thbs1,Tlr4,Tlr8,Tnc,Trpv2,Ucp2,Zranb3
B cell mediated immunity	1.73e-08	4	Batf,Bcl3,Btk,C1qa,C1qb,C1qc,C1ra,C2,C3,C4b,Cd74,Cfi,Crlf2,Fcer1g,Fcgr1,Fcgr2b,Fcgr3,H2-Ab1,H2-DMa,Il4ra,Inpp5d,Irf7,Mlh1,Myd88,Pirb,Pou2f2,Prkcd,Serping1,Tnfsf13	C1qb,C1qc,Pirb
regulation of lymphocyte differentiation	1.82e-08	3	Adam8,Anxa1,Ccl19,Ccr2,Cd44,Cd74,Cd83,Ctla2a,H2-Aa,H2-DMa,Id2,Il1b,Il1rl2,Il4ra,Il6,Il7r,Inpp5d,Jak3,Lgals9,Loxl3,Mdk,Mmp14,Nckap1l,Nfam1,Nfkbiz,Nlrp3,Pnp,Ptpn6,Rara,Runx1,Runx3,Sfrp1,Slamf8,Sox4,Syk,Tgfb1,Tgfbr2,Tlr9,Vsir,Zc3h12a,Zmiz1	Anxa1,Cd44,Nckap1l,Nfam1,Runx1,Sfrp1,Syk
regulation of cytosolic calcium ion concentration	1.85e-08	2	Abl2,Atp2b1,Bak1,Bok,C3ar1,C5ar1,Cacna1d,Ccl19,Ccl3,Ccr1,Ccr2,Ccr5,Cd38,Cd52,Cemip,Cln3,Cmklr1,Cx3cl1,Cx3cr1,Cxcl1,Cxcl13,Cxcl2,Cxcr3,Cxcr4,Edn1,F2r,F2rl1,Gna13,Gna15,Gpr157,Gpr35,Gpr39,Gpr65,Htr2b,Il1b,Itgav,Itpr3,Jak3,Lrp1,Mcoln2,Mcoln3,Myo5a,Nos1,P2rx4,P2rx7,P2ry6,Pik3cg,Plcb2,Plcg2,Plcl2,Ptger2,Ptk2b,Rasa3,Slc8a1,Slc8b1,Tmem178,Tpcn2,Trpm2,Trpv2	Abl2,Atp2b1,C3ar1,Ccl3,Ccr5,Cd38,Cemip,Cx3cl1,Cx3cr1,Cxcl1,Edn1,F2r,Gpr157,Gpr35,Htr2b,Lrp1,Mcoln2,Mcoln3,Myo5a,P2rx4,P2rx7,P2ry6,Plcl2,Slc8b1,Tmem178,Tpcn2,Trpv2
enzyme linked receptor protein signaling pathway	1.86e-08	5	Abl2,Acvr1b,Adam17,Adam9,Arap1,Arid5b,Arrb2,Bambi,Bdnf,Bex1,Blnk,Bmpr1a,Bmpr1b,Ccl2,Col1a1,Col1a2,Col3a1,Col4a3,Col4a4,Csf1r,Cspg4,Ctgf,Dok1,Efna5,Egfr,Epha1,Epha2,Epha3,Ephb2,Ephb3,Ephb6,Ereg,Ext1,Fam83a,Fat4,Fes,Fgf1,Fgf7,Fgfr2,Fgr,Flrt2,Foxo3,Fst,Gab2,Garem,Gdf10,Gdf15,Gdf3,Gdf6,Gdf7,Gfra1,Grb14,Grb2,Grem1,Hbegf,Hck,Hexa,Hgf,Igf1,Inhba,Inhbb,Iqgap1,Jade2,Jak3,Lif,Lox,Ltbp1,Lyn,Mertk,Myd88,Myo1…	No common gene
striated muscle tissue development	1.92e-08	1	Bmpr1a,Cav3,Col19a1,Dmd,Dsp,Fgf1,Fgfr2,Foxp2,Gjc1,Hey2,Id2,Itgb1,Kcnab1,Mbnl1,Mef2c,Myh10,Myh11,Myl6,Myom1,Pgm5,Prkg1,Sema3c,Sgcg,Slc8a1,Srpk3,Svil,Tbx18,Tgfb2,Tgfbr1,Xk	n/a (just one condition)
neuron projection morphogenesis	1.98e-08	5	3110043O21Rik,Abl2,Actb,Alcam,Apbb2,B3gnt2,B4galt5,B4galt6,Bdnf,Bmpr1b,Cdh11,Clu,Cobl,Csf1r,Cxcl12,Cxcr4,Cyfip1,Dact1,Dbn1,Dclk1,Dmd,Dock10,Dock7,Dst,Efna5,Egflam,Egfr,Egr2,Emb,Enah,Epha1,Epha2,Epha3,Ephb2,Ephb3,Evl,Ext1,Fgfr2,Flrt2,Fmn1,Gas7,Gdf7,Hcls1,Iqgap1,Itga4,Itgb1,Jade2,Kif3a,Lama2,Lrp1,Lrp4,Map1a,Map1b,Map4k4,Map6,Matn2,Myh10,Myo16,Nbl1,Ncam1,Nckap1l,Nexn,Nfib,Ngf,Nptx1,Nrp2,Ntf3,Pak6,Pi…	No common gene
positive regulation of proteolysis	2.02e-08	3	Adam8,Adam9,Aim2,Arrb1,Bak1,Bcl2l11,Bid,Bok,Card9,Casp1,Casp8,Ccbe1,Cfl1,Clec3b,Clu,Ctgf,Ctsc,Ctsd,Ctsh,Cyr61,Dab2,Dap,Edem1,Edem2,F2r,F3,Fbln1,Fn1,Gba,Grn,Gsn,Hpn,Il1b,Il33,Lgmn,Lyn,Mefv,Mmp14,Myh9,Ngf,Nlrc4,Nlrp1b,Nlrp3,Nod1,Nupr1,Pcolce,Pcolce2,Plk2,Plk3,Pmaip1,Psen2,Ptk2b,Rnf180,Rnf19b,Slc11a2,Spon1,Src,St18,Stat3,Syk,Tnf,Tnfrsf1b,Tnfrsf23,Tnip1,Trem2,Vsir,Xdh,Zc3h12a,Zfand2a	Ctsh,Lgmn,Syk,Tnfrsf1b
chemokine-mediated signaling pathway	2.18e-08	2	Ccl12,Ccl19,Ccl2,Ccl3,Ccl4,Ccl6,Ccl7,Ccl8,Ccl9,Ccr1,Ccr2,Ccr5,Cx3cl1,Cx3cr1,Cxcl1,Cxcl12,Cxcl13,Cxcl2,Cxcl5,Cxcr3,Cxcr4,Gpr35,Ptk2b	Ccl2,Ccl3,Ccl4,Ccl6,Ccl7,Ccr5,Cx3cl1,Cx3cr1,Cxcl1,Gpr35
response to mechanical stimulus	2.25e-08	2	Abhd12,Abl2,Arhgdia,Bace1,Bak1,Ccl2,Cd40,Chil1,Cnn2,Col1a1,Col3a1,Cxcl12,Cxcr4,Cyba,Edn1,Gadd45a,Hpn,Igf1,Igfbp2,Il1b,Il6,Itga2,Junb,Kcnj2,Mag,Mdk,Mmp14,Mmp2,Mtpn,Nos1,P2rx7,Piezo1,Postn,Ptgs2,Ptk2b,Scx,Slc2a1,Slc8a1,Src,Tgfb1,Thbs1,Tifab,Tlr4,Tlr7,Tlr8,Tnc,Tnf,Tnfrsf1a	Abhd12,Abl2,Ccl2,Col1a1,Col3a1,Cyba,Edn1,Gadd45a,Igfbp2,Mmp14,Mmp2,Mtpn,P2rx7,Ptgs2,Scx,Tgfb1,Thbs1,Tlr4,Tlr8,Tnc
cellular component organization	2.48e-08	4	3110043O21Rik,5031414D18Rik,5430427O19Rik,Abca1,Abcb4,Abcc1,Abcg1,Abl2,Abr,Acan,Acp2,Acsl4,Actb,Actg1,Actn1,Actr2,Actr3,Adam10,Adam8,Adamts2,Adamtsl2,Adar,Adgrg6,Ahr,Aif1,Aim2,Alcam,Aldh1a3,Alox5ap,Ank2,Antxr1,Anxa1,Anxa2,Anxa8,Ap1s2,Apbb2,Apod,Apoe,Aqp5,Arfgap3,Arhgap17,Arhgap25,Arhgef2,Arhgef5,Arpc1b,Arpc2,Arpc3,Arpc4,Arpc5,Arrb1,Atp11a,Atp13a2,Atp1b2,Atp6ap2,Atp6v0c,Atp6v0d1,B2m,B3gnt2,B4galt1…	No common gene
regulation of angiogenesis	2.57e-08	4	Adamts1,Anxa1,Anxa3,C3,C3ar1,C5ar1,Ccbe1,Ccl11,Ccl2,Ccr2,Cd40,Chil1,Creb3l1,Ctsh,Cx3cl1,Cx3cr1,Cxcr3,Cxcr4,Cybb,Cysltr1,Dcn,Ddah1,Dll4,Ecm1,Epha2,F3,Fbln5,Gadd45a,Grem1,Grn,Hgf,Hhex,Hhip,Hif1a,Hmox1,Htatip2,Il1a,Il1b,Itga5,Itgax,Itgb2,Lgals3,Lif,Mdk,Mmrn2,Nfe2l2,Nras,Plk2,Plxnd1,Ptgs2,Ptk2b,Rnh1,Runx1,Sash1,Serpine1,Serpinf1,Smoc2,Sparc,Sphk1,Stab1,Stat3,Sulf1,Tgfb2,Tgfbr2,Thbs1,Thbs2,Tie1,Tnf,Tn…	Cybb
response to hormone	2.57e-08	2	Abhd2,Acod1,Adam9,Aif1,Anxa1,Anxa2,Anxa3,Apobec1,Aprt,Arpc1b,Ass1,Atp2b1,Ccl19,Ccl2,Ccnd1,Cd38,Cdkn1a,Cfb,Cfl1,Col1a1,Csk,Ctgf,Ctsb,Ctsh,Ctsl,Cxcl2,Cyba,Cybb,Cyfip1,Dab2,Edn1,Egr2,Eif6,Enpp1,Ereg,F7,Gatm,Gba,Gcnt1,Glb1,Grb2,Hcls1,Hmox1,Hpn,Igf1,Igfbp2,Il1rn,Il6,Inhba,Inhbb,Iqgap1,Itga2,Junb,Lox,Lyn,Mdk,Mmp13,Mmp14,Mmp19,Mmp2,Myo5a,Naip2,Naip6,Ncf2,Nfe2l2,Nos1,Nos2,Npc1,Nr1h3,P2ry6,Padi2,Paqr7,Pik…	Adam9,Anxa1,Anxa2,Apobec1,Aprt,Arpc1b,Atp2b1,Ccl2,Cd38,Cfl1,Col1a1,Ctsb,Ctsh,Ctsl,Cyba,Cybb,Dab2,Edn1,Egr2,F7,Gatm,Gba,Glb1,Grb2,Hcls1,Hmox1,Igfbp2,Il1rn,Inhbb,Iqgap1,Mmp13,Mmp14,Mmp19,Mmp2,Myo5a,Naip2,Ncf2,Npc1,P2ry6,Ptafr,Ptgs2,Ptpn1,Rab31,Rab8b,Rap1b,Sdc1,Sfrp1,Spp1,Tgfb1,Timp1,Tnc,Tnfrsf11b,Ucp2,Ywhah
regulation of kinase activity	2.58e-08	3	Actb,Adam17,Adam8,Adam9,Adar,Afap1l2,Apoe,Arhgef5,Arrb1,Arrb2,Atp2b4,C1qtnf2,C5ar1,Camk1,Camk2n1,Camkk1,Cav3,Cblb,Ccl19,Ccnd1,Cd300a,Cd40,Cd74,Cd86,Cdkn1a,Cdkn1c,Cemip,Chil1,Clu,Coro1c,Csf1r,Csk,Cspg4,Cyr61,Dab2,Dlg3,Edn1,Emp2,Epha1,Epha2,Epha3,Ephb3,Ephb6,Ereg,Ern1,Erp29,F2r,Fam212b,Fcgr1,Fgd2,Fgf1,Fgf13,Fgfr2,Fgr,Gadd45a,Gadd45b,Gba,Gdf15,Gpr39,Grem1,Hbegf,Heg1,Hgf,Hhex,Htr2b,Igf1,Il1b,Il1rn,Il…	No common gene
positive regulation of protein secretion	2.58e-08	2	Abcg1,Acsl4,Adam9,Arrb1,Atp13a2,C2cd2l,Cacna1d,Cadm1,Casp1,Cd14,Cd300c2,Cd38,Clec4e,Clec4n,Clec5a,F2rl1,Fgr,Frmd4a,Gpr39,H2-T23,Hcar2,Hif1a,Htr2b,Igf1,Il1a,Il33,Il6,Kcnn4,Lrp1,Mmp13,P2rx7,Panx1,Scamp5,Sox4,Src,Syk,Tgfb1,Tgfb2,Tlr2,Tlr4,Tnf,Trem2,Trpm2,Wls	Abcg1,Adam9,Atp13a2,Cd14,Cd300c2,Cd38,Clec4n,Clec5a,Fgr,Frmd4a,Htr2b,Il1a,Lrp1,Mmp13,P2rx7,Sox4,Syk,Tgfb1,Tlr2,Tlr4,Trem2
regulation of protein localization	2.58e-08	2	Abcg1,Acsl4,Actb,Actr3,Adam10,Adam9,Anxa1,Apod,Arhgdia,Arpc2,Arrb1,Atp13a2,C2cd2l,Cacna1d,Cadm1,Camk1,Casp1,Ccl2,Cd14,Cd22,Cd300c2,Cd38,Cd40,Cemip,Cfl1,Clec4e,Clec4n,Clec5a,Cln3,Csk,Ctsd,Cx3cl1,Dab2,Dclk1,Ddi2,Edem1,Edem2,Epha2,Erp29,F2r,F2rl1,Fcer1g,Fgr,Frmd4a,Gpc1,Gpr137b,Gpr39,H2-T23,Hcar2,Hcls1,Hif1a,Hmgn3,Htr2b,Igf1,Il1a,Il1b,Il33,Il6,Inhbb,Iqgap1,Itgam,Kcnab2,Kcnn4,Kif3a,Lcp1,Ldlrap1,Leprot…	Abcg1,Actr3,Adam9,Anxa1,Atp13a2,Ccl2,Cd14,Cd300c2,Cd38,Cemip,Cfl1,Clec4n,Clec5a,Ctsd,Cx3cl1,Dab2,Dclk1,Erp29,F2r,Fcer1g,Fgr,Frmd4a,Gpr137b,Hcls1,Htr2b,Il1a,Inhbb,Iqgap1,Itgam,Lcp1,Lgals3,Lif,Lrp1,Mdfic,Mmp13,Mmp14,Myo5a,P2rx7,Plekhm2,Ptgs2,Ptpn1,Rab11fip5,Rab29,Rhog,Sfrp1,Slc8b1,Sox4,Stac2,Syk,Tgfb1,Tlr2,Tlr4,Trem2,Trim29,Tyrobp,Ucp2,Wisp1
cellular component morphogenesis	2.6e-08	5	3110043O21Rik,Abl2,Actb,Actg1,Alcam,Apbb2,B3gnt2,B4galt5,B4galt6,Bdnf,Bmpr1b,Cd9,Cdh11,Clu,Cobl,Csf1r,Csrp1,Cxcl12,Cxcr4,Cyfip1,Dact1,Dbn1,Dclk1,Dmd,Dock10,Dock7,Dst,Efna5,Egflam,Egfr,Egr2,Emb,Enah,Epha1,Epha2,Epha3,Ephb2,Ephb3,Evl,Ext1,Fgfr2,Flrt2,Fmn1,Gas7,Gdf7,Gpc1,Hcls1,Ihh,Iqgap1,Itga4,Itgb1,Itgb4,Jade2,Kif3a,Lama2,Lrp1,Lrp4,Map1a,Map1b,Map4k4,Map6,Matn2,Mdk,Myh10,Myh11,Myo16,Myom1,Nbl1,Ncam…	No common gene
regulation of interferon-gamma production	3.01e-08	2	Abl2,Bcl3,Ccr2,Cd14,Cd244,Cd276,Cd47,Fam49b,Havcr2,Il12rb2,Il1b,Il33,Irf8,Lgals9,Nras,Rara,Ripk3,Runx1,Sirpa,Slc11a1,Ticam2,Tlr4,Tlr7,Tlr8,Tlr9,Tnf,Vsir,Zc3h12a	Abl2,Cd14,Cd244,Cd276,Havcr2,Nras,Runx1,Sirpa,Slc11a1,Tlr4,Tlr8,Vsir
negative regulation of transport	3.03e-08	3	Abr,Ace,Acsl4,Ahr,Ankrd13b,Anpep,Anxa1,Apod,Bok,Bst2,Ccr2,Cd22,Cd300a,Cd300lf,Cd47,Cd74,Cd84,Cnn2,Csk,Cttnbp2nl,Cx3cl1,Cyfip1,Cyp4f18,Ddi2,Edn1,Enpp1,Ephb2,Erp29,F2r,Fabp5,Fcgr2b,Frmd4a,Gpr35,Gpr39,Hmox1,Icam1,Il1b,Il1rn,Il33,Il6,Inhbb,Itgav,Lgals3,Lgals9,Lif,Lrpap1,Madd,Map4k4,Mctp1,Mdfic,Nos1,Nr1h3,Nucb2,Os9,Osm,Pea15a,Ptgs2,Ptk2b,Rab11fip5,Rap1b,Rhbdf2,Scamp5,Sdcbp,Sfrp1,Sfrp4,Sirpa,Slc35f6,Sl…	Anpep,Anxa1,Cd300a,Cd84,Fcgr2b,Gpr35,Lgals3,Sfrp1,Sirpa,Tlr2,Tnfrsf1b
regulation of nitric oxide biosynthetic process	3.26e-08	1	Acp5,Aif1,Ass1,Cd47,Clu,Cx3cr1,Ddah1,Gla,Icam1,Igf1,Il1b,Il6,Itgb2,Mmp8,Ptgs2,Ptk2b,Sirpa,Tlr2,Tlr4,Tlr6,Tnf,Zc3h12a	n/a (just one condition)
immunoglobulin mediated immune response	3.26e-08	4	Batf,Bcl3,Btk,C1qa,C1qb,C1qc,C1ra,C2,C3,C4b,Cd74,Cfi,Crlf2,Fcer1g,Fcgr1,Fcgr2b,Fcgr3,H2-Ab1,H2-DMa,Il4ra,Inpp5d,Irf7,Mlh1,Myd88,Pou2f2,Prkcd,Serping1,Tnfsf13	C1qb,C1qc
myeloid cell activation involved in immune response	3.32e-08	4	Anxa3,Btk,Ccl3,Cd300a,Cx3cr1,Dock2,Enpp3,Fcer1g,Grn,Havcr2,Il33,Lat2,Lbp,Lyn,Milr1,Myo1f,Pi4k2a,Sbno2,Stxbp2,Syk,Trem2,Tyrobp	Myo1f,Tyrobp
gliogenesis	3.35e-08	2	Abl2,Actr3,Adgrg6,Anxa1,B4galt5,B4galt6,Bok,C1qa,C5ar1,Ccl12,Ccl2,Ccl3,Cd9,Cdk6,Clu,Csf1r,Csk,Cx3cl1,Egr2,Fn1,Gba,Gpc1,Gpr157,Grn,Hexb,Id2,Igf1,Il1b,Il33,Itgam,Itgb4,Lamb1,Lif,Lrp1,Lyn,Mag,Mdk,Mmp14,Mxra8,Nab2,Nrros,Pdgfb,Ptk2b,Ror1,Sox4,Stat3,Tgfb1,Tgfb2,Tlr2,Tlr4,Trem2	Abl2,Actr3,Anxa1,B4galt5,B4galt6,C1qa,Ccl2,Ccl3,Cdk6,Clu,Csf1r,Cx3cl1,Egr2,Fn1,Gba,Gpr157,Grn,Hexb,Itgam,Lif,Lrp1,Mmp14,Nrros,Sox4,Tgfb1,Tlr2,Tlr4,Trem2
negative regulation of immune effector process	3.47e-08	3	Abr,Anxa1,Arrb2,Bst2,Ccr2,Cd22,Cd300a,Cd47,Cd84,Clec2d,Dhx58,Enpp3,Fcgr2b,Grn,H2-T23,Havcr2,Hmox1,Htra1,Il33,Il4ra,Il7r,Jak3,Lgals3,Lgals9,Loxl3,Ptpn6,Serping1,Sh2d1b1,Slamf8,Tgfb1,Tgfb2,Tnf,Tnfaip3,Vsir,Zc3h12a	Anxa1,Cd300a,Cd84,Fcgr2b,Lgals3
cell-cell adhesion	3.66e-08	4	Adam8,Adgrl1,Alcam,Astn2,Atp1b2,Cadm1,Ccr2,Cd200,Cd200r1,Cd44,Cd47,Cd93,Cdh11,Cdh6,Cfh,Col16a1,Col19a1,Ctnna3,Cx3cl1,Cx3cr1,Cxcl12,Cyr61,Dlg3,Dsp,Efna5,Emb,Epha3,Ext1,Fat3,Fat4,Fblim1,Fermt3,Gcnt1,Icam1,Igsf9,Igsf9b,Ihh,Il1b,Itga4,Itga5,Itga6,Itgam,Itgav,Itgax,Itgb1,Itgb2,Jam3,Kirrel,Lamb1,Lgals9,Lpp,Mag,Mcam,Msn,Myh9,Ncam1,Nectin4,Nexn,Nov,Npnt,Nt5e,Olr1,Pdgfra,Pdia6,Pdpn,Pik3cb,Pip5k1c,Pkp1,Pkp…	No common gene
muscle structure development	3.66e-08	1	Ank2,Bmpr1a,Cav3,Col19a1,Csrp1,Dmd,Dsp,Fgfr2,Fhl1,Foxp2,Hey2,Itga8,Itgb1,Kcnab1,Ky,Mbnl1,Mef2c,Myh10,Myh11,Myl6,Mylk,Myom1,Npnt,Ntf3,Pdlim3,Pdlim7,Pgm5,Prkg1,Slc8a1,Srpk3,Svil,Syne1,Tbx18,Tgfb2,Tgfbr1,Xk,Zfhx3	n/a (just one condition)
regulation of protein kinase activity	3.69e-08	3	Actb,Adam17,Adam8,Adam9,Adar,Afap1l2,Apoe,Arhgef5,Arrb1,Arrb2,Atp2b4,C1qtnf2,C5ar1,Camk1,Camk2n1,Camkk1,Cav3,Cblb,Ccl19,Ccnd1,Cd300a,Cd40,Cd74,Cd86,Cdkn1a,Cdkn1c,Cemip,Chil1,Clu,Coro1c,Csf1r,Csk,Cspg4,Cyr61,Dab2,Dlg3,Edn1,Emp2,Epha1,Ereg,Ern1,Erp29,F2r,Fam212b,Fcgr1,Fgd2,Fgf1,Fgf13,Fgr,Gadd45a,Gadd45b,Gba,Gdf15,Gpr39,Grem1,Hbegf,Heg1,Hgf,Hhex,Htr2b,Igf1,Il1b,Il1rn,Il6,Il6ra,Iqgap1,Lgals9,Lyn,Madd…	No common gene
positive regulation of peptide secretion	3.87e-08	2	1500015O10Rik,Abcg1,Acsl4,Adam9,Arrb1,Atp13a2,C2cd2l,Cacna1d,Cadm1,Casp1,Cd14,Cd300c2,Cd38,Clec4e,Clec4n,Clec5a,F2rl1,Fgr,Frmd4a,Gpr39,H2-T23,Hcar2,Hif1a,Htr2b,Igf1,Il1a,Il33,Il6,Kcnn4,Lif,Lrp1,Mmp13,P2rx7,Panx1,Rab8b,Rasl10b,Scamp5,Sox4,Src,Syk,Tgfb1,Tgfb2,Tlr2,Tlr4,Tnf,Trem2,Trpm2,Wls	Abcg1,Adam9,Atp13a2,Cd14,Cd300c2,Cd38,Clec4n,Clec5a,Fgr,Frmd4a,Htr2b,Il1a,Lif,Lrp1,Mmp13,P2rx7,Rab8b,Sox4,Syk,Tgfb1,Tlr2,Tlr4,Trem2
integrin-mediated signaling pathway	4.03e-08	4	Col3a1,Ctgf,Fcer1g,Fermt3,Fgr,Fyb,Gab2,Itga11,Itga2,Itga4,Itga5,Itga6,Itgam,Itgav,Itgax,Itgb2,Itgb4,Plek,Ptk2b,Src,Syk,Tec,Tyrobp,Vav1,Vav3	Fgr,Itgax,Itgb2,Tyrobp
immune response-regulating cell surface receptor signaling pathway	4.27e-08	4	C3ar1,C5ar1,Cblb,Cd276,Cd38,Cd40,Clec4d,Clec4e,Cmklr1,Fcer1g,Fcgr1,Fcgr2b,Fcgr3,Fcgr4,Fyb,Lat2,Lyn,Myo1g,Nckap1l,Nfam1,Nfatc2,Nfkbiz,Nras,Plcg2,Psen2,Ptpn6,Rftn1,Syk,Tec,Themis2,Tlr2,Tnfrsf21,Vav3,Zc3h12a	C3ar1,Fcgr4,Nfam1
positive regulation of lymphocyte differentiation	4.27e-08	2	Adam8,Anxa1,Ccl19,Ccr2,Cd74,Cd83,H2-Aa,H2-DMa,Il1b,Il1rl2,Il4ra,Il6,Il7r,Inpp5d,Lgals9,Mdk,Mmp14,Nckap1l,Nfkbiz,Nlrp3,Pnp,Rara,Runx1,Runx3,Sox4,Syk,Tgfb1,Vsir,Zmiz1	Adam8,Anxa1,Cd83,Il7r,Inpp5d,Mmp14,Nckap1l,Nfkbiz,Runx1,Sox4,Syk,Tgfb1,Vsir
positive regulation of angiogenesis	4.35e-08	5	Anxa1,Anxa3,C3,C3ar1,C5ar1,Ccbe1,Ccl11,Cd40,Chil1,Ctsh,Cx3cl1,Cx3cr1,Cxcr3,Cxcr4,Cybb,Cysltr1,Ddah1,Ecm1,F3,Grem1,Grn,Hgf,Hif1a,Hmox1,Il1a,Il1b,Itga5,Itgax,Itgb2,Lgals3,Mdk,Nfe2l2,Nras,Plk2,Ptgs2,Ptk2b,Runx1,Sash1,Serpine1,Smoc2,Sphk1,Stat3,Tgfbr2,Thbs1,Tie1,Tnfrsf1a,Vegfd,Zc3h12a	Cybb
negative regulation of leukocyte proliferation	4.44e-08	1	Btk,Cblb,Ccl12,Cd276,Cd300a,Cd44,Cd80,Cd86,Fcgr2b,Gpnmb,Grem1,H2-Aa,H2-Ab1,Havcr2,Il33,Inpp5d,Lgals9,Lst1,Lyn,Ptpn6,Tgfb1,Tnfrsf21,Tyrobp,Vsir,Zc3h12d	n/a (just one condition)
positive regulation of protein kinase activity	4.56e-08	2	Adam17,Adam8,Adam9,Afap1l2,Arrb1,Arrb2,Camk1,Ccl19,Ccnd1,Cd40,Cd74,Cd86,Cdkn1a,Cemip,Chil1,Clu,Csf1r,Csk,Cyr61,Dab2,Dlg3,Edn1,Ereg,Ern1,Erp29,F2r,Fcgr1,Fgd2,Gadd45a,Gadd45b,Gdf15,Gpr39,Grem1,Hbegf,Hgf,Htr2b,Igf1,Il1b,Il1rn,Il6ra,Iqgap1,Lgals9,Madd,Map4k4,Mdfic,Nab2,Ncf1,Nckap1l,Nek6,Ngf,Osbpl8,P2rx7,Parp8,Pdgfa,Pdgfb,Pdgfc,Pik3cg,Pik3r5,Prkcd,Ptk2b,Ptpn1,Rassf2,Ripk3,Sash1,Shc2,Slc11a1,Src,Stk10,…	Adam8,Adam9,Arrb2,Cemip,Clu,Csf1r,Dab2,Edn1,Erp29,F2r,Fcgr1,Gadd45a,Hgf,Htr2b,Il1rn,Iqgap1,Mdfic,Ncf1,Nckap1l,Nek6,Ngf,Osbpl8,P2rx7,Pdgfc,Pik3r5,Ptpn1,Shc2,Slc11a1,Syk,Taok3,Tgfb1,Thbs1,Tlr4,Zeb2
cellular response to chemokine	4.77e-08	2	Ccl12,Ccl19,Ccl2,Ccl3,Ccl4,Ccl6,Ccl7,Ccl8,Ccl9,Ccr1,Ccr2,Ccr5,Cx3cl1,Cx3cr1,Cxcl1,Cxcl12,Cxcl13,Cxcl2,Cxcl5,Cxcr3,Cxcr4,Gpr35,Lox,Ptk2b,Zc3h12a	Ccl2,Ccl3,Ccl4,Ccl6,Ccl7,Ccr5,Cx3cl1,Cx3cr1,Cxcl1,Gpr35
positive regulation of T cell differentiation	4.77e-08	2	Adam8,Anxa1,Ccl19,Ccr2,Cd74,Cd83,H2-Aa,H2-DMa,Il1b,Il1rl2,Il4ra,Il6,Il7r,Lgals9,Mdk,Nckap1l,Nfkbiz,Nlrp3,Pnp,Rara,Runx1,Runx3,Sox4,Syk,Tgfb1,Vsir,Zmiz1	Adam8,Anxa1,Cd83,Il7r,Nckap1l,Nfkbiz,Runx1,Sox4,Syk,Tgfb1,Vsir
sphingolipid metabolic process	4.85e-08	2	Acer3,Asah1,B4galnt1,B4galt5,B4galt6,Cerk,Cers6,Cln8,Degs1,Degs2,Elovl1,Galc,Gba,Gla,Gm2a,Hacd4,Hexa,Hexb,Naga,Neu1,P2rx7,Pla2g15,Plpp2,Psap,Samd8,Serinc2,Sgms2,Sgpl1,Sphk1,Spns2,Sptlc2,St6galnac4	Acer3,Asah1,B4galt5,B4galt6,Cerk,Cln8,Elovl1,Gba,Gla,Gm2a,Hexa,Hexb,Naga,P2rx7,Pla2g15,Plpp2,Psap,Samd8,Sphk1,St6galnac4
positive regulation of cytosolic calcium ion concentration	4.9e-08	2	Abl2,Bak1,C3ar1,C5ar1,Cacna1d,Ccl19,Ccl3,Ccr1,Ccr2,Ccr5,Cd38,Cd52,Cemip,Cmklr1,Cx3cl1,Cx3cr1,Cxcl1,Cxcl13,Cxcl2,Cxcr3,Cxcr4,Edn1,F2r,F2rl1,Gna13,Gna15,Gpr157,Gpr35,Gpr39,Gpr65,Htr2b,Il1b,Itgav,Itpr3,Jak3,Lrp1,Mcoln2,Mcoln3,P2rx4,P2rx7,P2ry6,Pik3cg,Plcb2,Plcg2,Plcl2,Ptger2,Ptk2b,Rasa3,Slc8a1,Slc8b1,Tpcn2,Trpm2,Trpv2	Abl2,C3ar1,Ccl3,Ccr5,Cd38,Cemip,Cx3cl1,Cx3cr1,Cxcl1,Edn1,F2r,Gpr157,Gpr35,Htr2b,Lrp1,Mcoln2,Mcoln3,P2rx4,P2rx7,P2ry6,Plcl2,Slc8b1,Tpcn2,Trpv2
apoptotic process	5.02e-08	2	Acvr1b,Aim2,Arrb1,Bak1,Bcl2l11,Bcl3,Bid,Bok,Btk,C5ar1,Cadm1,Card14,Casp1,Casp4,Casp8,Cd5l,Cdkn1a,Chil1,Clu,Crip1,Ctsc,Ctsh,Cyr61,Dab2,Dap,Dnase2a,Dnmt3a,Dram1,E2f1,Ece1,Elmo1,Epha2,Ern1,Fnip2,Gadd45b,Gba,Gdf6,Gpr65,Grem1,Hcar2,Hmox1,Htatip2,Ifi204,Igf1,Il1a,Il1b,Il33,Il6,Inhba,Inpp5d,Itgam,Itgav,Krt18,Lamp1,Lcn2,Madd,Mcl1,Mknk1,Mlh1,Myd88,Naip2,Naip5,Naip6,Ncf1,Nek6,Ngf,Nlrc4,Nlrp1b,Nod1,Nptx1,Nu…	Acvr1b,Bcl2l11,Bid,Card14,Casp4,Cd5l,Clu,Ctsc,Ctsh,Dab2,Dnase2a,Dnmt3a,Dram1,E2f1,Elmo1,Fnip2,Gba,Gdf6,Hmox1,Il1a,Inpp5d,Itgam,Naip2,Naip5,Ncf1,Nek6,Ngf,P2rx4,P2rx7,Rps6ka2,Spi1,Steap3,Tgfb1,Tnfaip3,Tnfrsf11b,Tnfrsf1b,Tnfrsf23,Tnfrsf26,Tyrobp,Unc5b
positive regulation of vasculature development	5.1e-08	4	Anxa1,Anxa3,C3,C3ar1,C5ar1,Ccbe1,Ccl11,Cd40,Chil1,Ctsh,Cx3cl1,Cx3cr1,Cxcr3,Cxcr4,Cybb,Cysltr1,Ddah1,Ecm1,F3,Grem1,Grn,Hgf,Hif1a,Hmox1,Il1a,Il1b,Il6ra,Itga5,Itgax,Itgb2,Lgals3,Mdk,Nfe2l2,Nras,Pdgfb,Plk2,Ptgs2,Ptk2b,Rin2,Runx1,Sash1,Serpine1,Smoc2,Sphk1,Stat3,Tgfbr2,Thbs1,Tie1,Tnfrsf1a,Vegfd,Zc3h12a	Cybb
regulation of system process	5.29e-08	4	1500015O10Rik,Ace,Ahr,Aif1,Ank2,Anpep,Apoe,Atp2b1,Atp2b4,Baiap2,C1qtnf1,Cacna1c,Cacna1d,Cacna2d1,Cacnb2,Camk2g,Cav3,Ccl3,Cd38,Col14a1,Ctgf,Ctnna3,Ctsc,Ctss,Cx3cl1,Cyba,Cysltr1,Dab2,Dbn1,Dmd,Dsp,Ece1,Edn1,Egr2,Emp2,F2r,F2rl1,Fabp5,Fbxo32,Fcgr4,Fgf13,Flna,Gba,Gjc1,Gm7694,Gpr35,Gpr39,Gucy1a3,Hbegf,Hcar2,Hey2,Hgf,Hif1a,Icam1,Igf1,Igsf9b,Il1a,Il1b,Il6,Inhba,Inhbb,Itga2,Itgax,Kcnd3,Kcnh2,Kcnj2,Kcnma1,L…	No common gene
negative regulation of interleukin-6 production	5.85e-08	2	Arrb1,Arrb2,Cd200r1,Cd84,Csk,Gba,Havcr2,Hgf,Inpp5d,Nckap1l,Prg4,Ptpn6,Sirpa,Tlr4,Tlr9,Tnf,Tnfaip3,Tnfrsf1a,Zc3h12a	Arrb2,Cd200r1,Cd84,Gba,Havcr2,Hgf,Inpp5d,Nckap1l,Prg4,Sirpa,Tlr4,Tnfaip3
programmed cell death	5.85e-08	2	Acp2,Acvr1b,Aim2,Arrb1,Bak1,Bcl2l11,Bcl3,Bid,Bok,Btk,C5ar1,Cadm1,Card14,Casp1,Casp4,Casp8,Cd5l,Cdkn1a,Chil1,Clu,Crip1,Ctsc,Ctsh,Ctsl,Cyr61,Dab2,Dap,Dnase2a,Dnmt3a,Dram1,E2f1,Ece1,Elmo1,Epha2,Ern1,Fnip2,Gadd45b,Gba,Gdf6,Gpr65,Grem1,Hcar2,Hmox1,Htatip2,Ifi204,Igf1,Il1a,Il1b,Il33,Il6,Inhba,Inpp5d,Itgam,Itgav,Krt18,Lamp1,Lcn2,Madd,Mcl1,Mknk1,Mlh1,Myd88,Naip2,Naip5,Naip6,Ncf1,Nek6,Ngf,Nlrc4,Nlrp1b,Nod…	Acp2,Acvr1b,Bcl2l11,Bid,Card14,Casp4,Cd5l,Clu,Ctsc,Ctsh,Ctsl,Dab2,Dnase2a,Dnmt3a,Dram1,E2f1,Elmo1,Fnip2,Gba,Gdf6,Hmox1,Il1a,Inpp5d,Itgam,Naip2,Naip5,Ncf1,Nek6,Ngf,P2rx4,P2rx7,Rps6ka2,Spi1,Steap3,Tgfb1,Tnfaip3,Tnfrsf11b,Tnfrsf1b,Tnfrsf23,Tnfrsf26,Tyrobp,Unc5b
positive regulation of kinase activity	5.86e-08	3	Adam17,Adam8,Adam9,Afap1l2,Arhgef5,Arrb1,Arrb2,Atp2b4,C1qtnf2,Camk1,Camkk1,Ccl19,Ccnd1,Cd40,Cd74,Cd86,Cdkn1a,Cemip,Chil1,Clu,Csf1r,Csk,Cspg4,Cyr61,Dab2,Dlg3,Edn1,Emp2,Epha1,Epha2,Epha3,Ephb3,Ephb6,Ereg,Ern1,Erp29,F2r,Fcgr1,Fgd2,Fgf1,Fgf13,Fgfr2,Fgr,Gadd45a,Gadd45b,Gdf15,Gpr39,Grem1,Hbegf,Hgf,Htr2b,Igf1,Il1b,Il1rn,Il6ra,Iqgap1,Lgals9,Lyn,Madd,Map4k4,Mdfic,Mef2c,Mertk,Nab2,Ncf1,Nckap1l,Nek6,Ngf,Ntf…	No common gene
osteoclast differentiation	6.03e-08	4	Adam8,Anxa2,Cd109,Cd300lf,Csf1r,Epha2,Fam20c,Fcer1g,Gab2,Gpc3,Junb,Nfatc1,Ostm1,Sbno2,Src,Tgfb1,Tnf,Tnfrsf11a,Trem2,Trf,Tyrobp,Wisp1	Tyrobp
cellular response to external stimulus	6.08e-08	2	Aif1,Arhgdia,Atf3,Atp2b1,Bak1,Cd40,Cd68,Cdkn1a,Cnn2,Col1a1,Cpeb4,Ctsl,Cyba,Dap,Fes,Folr2,Gadd45a,Gba,Hmox1,Il1b,Il6,Inhbb,Itga2,Itga4,Itga6,Kcnj2,Lamp2,Lcn2,Lyn,Mag,Mtpn,Nfe2l2,Nos1,Nuak2,P2rx7,Piezo1,Postn,Ptgs2,Scx,Sfrp1,Slc2a1,Tgfb1,Tlr4,Tlr7,Tlr8,Tnc,Tnfrsf1a,Ucp2,Upp1,Vcam1,Vdr,Zc3h12a	Atf3,Atp2b1,Cd68,Col1a1,Ctsl,Cyba,Fes,Folr2,Gadd45a,Gba,Hmox1,Inhbb,Lamp2,Mtpn,P2rx7,Ptgs2,Scx,Sfrp1,Tgfb1,Tlr4,Tlr8,Tnc,Ucp2,Vcam1
organic substance transport	6.25e-08	2	1500015O10Rik,Abca1,Abcb4,Abcc3,Abcg1,Acsl4,Adar,Anxa1,Ap1s2,Ap2s1,Apobec1,Apobr,Apod,Aqp5,Arf2,Arfgap3,Arl11,Arl4c,Arl8a,Arrb1,Arrb2,Atp11a,Atp13a2,Bdnf,Bid,Btk,C1qtnf5,C2cd2l,Calr,Cd300a,Cd63,Cd74,Cdkn1a,Cfl1,Cln3,Cln8,Clta,Clu,Col1a1,Crlf2,Dab2,Dennd2a,E430025E21Rik,Edn1,Egr2,Eif6,Emb,Erp29,Esyt1,Fcer1g,Fcgr3,Folr2,Gltp,Gm2a,Gnptab,Golt1b,Gramd1b,H2-DMa,Hhex,Hps1,Igf2bp2,Il10ra,Il1rn,Il6,Ildr2…	Abca1,Abcc3,Abcg1,Anxa1,Ap1s2,Apobec1,Apobr,Arl11,Arl4c,Arl8a,Arrb2,Atp13a2,Bid,C1qtnf5,Cd300a,Cd63,Cfl1,Cln8,Clu,Col1a1,Crlf2,Dab2,Dennd2a,Edn1,Egr2,Erp29,Fcer1g,Fcgr3,Folr2,Gltp,Gm2a,Gnptab,Il10ra,Il1rn,Ildr2,Lamp2,Mfsd12,Mfsd7b,Mmp12,Msr1,Myo5a,Myo7a,Ncf1,Neurl3,Npc1,Nsf,Osbpl8,P2rx7,Pdpn,Plek,Pltp,Pqlc1,Psap,Rab11fip5,Rab29,Rab31,Rab3il1,Rab7b,Rab8b,Rftn1,Slc11a1,Slc15a3,Slc25a13,Slc29a3,Slc3…
regulation of cellular component size	7.99e-08	2	Actr2,Actr3,Ahr,Arpc1b,Arpc2,Arpc3,Arpc4,Arpc5,Atp13a2,Baiap2,Bdnf,Capg,Capzb,Ccr5,Cfl1,Cln3,Cln8,Coro1b,Cotl1,Crabp2,Cxcl12,Cyfip1,E430025E21Rik,Edn1,Eln,Eps8,Evl,F2rl1,Fam49b,Fmn1,Fn1,Grb2,Hcls1,Icam1,Il7r,Inf2,Iqgap2,Kcnn4,Kirrel,Lima1,Lrp1,Mag,Msn,Mtpn,Nckap1l,Ngf,P2rx7,Plek,Prex1,Prkcd,Ptk2b,Ptprs,Sema3g,Sema4d,Sema6b,Shtn1,Slc9a3r1,Ssh3,Tlr2,Tmsb10,Tmsb4x,Trpv2,Vav1,Vav2,Vav3,Vill,Was,Wdr1	Actr2,Actr3,Arpc1b,Arpc4,Arpc5,Atp13a2,Capg,Ccr5,Cfl1,Cln8,Cotl1,Crabp2,Edn1,Evl,Fmn1,Fn1,Grb2,Hcls1,Il7r,Lrp1,Mtpn,Nckap1l,Ngf,P2rx7,Plek,Prex1,Ssh3,Tlr2,Trpv2,Vav1,Vill
regulation of alpha-beta T cell activation	7.99e-08	3	Anxa1,Cblb,Ccl19,Ccr2,Cd244,Cd300a,Cd44,Cd80,Cd83,H2-Ab1,H2-T23,Il4ra,Il6,Jak3,Lgals9,Loxl3,Nckap1l,Nfkbiz,Nlrp3,Pnp,Rara,Runx1,Runx3,Syk,Tgfb1,Tgfbr2,Vsir,Zc3h12a	Anxa1,Cd300a,Cd44,Nckap1l,Runx1,Syk
positive regulation of adaptive immune response	7.99e-08	2	Anxa1,B2m,Btk,C3,Ccl19,Ccr2,Cd40,Cd44,Cd74,Fam49b,Fcer1g,Fcgr1,Fcgr3,H2-Ab1,H2-D1,H2-DMa,H2-K1,H2-T23,Il1b,Il6,Mlh1,Mr1,Nfkbiz,Nlrp3,P2rx7,Pla2g4a,Pnp,Slc11a1,Tgfb1,Tnf,Tnfsf13	Anxa1,Cd44,Fcer1g,Fcgr1,Fcgr3,Nfkbiz,P2rx7,Slc11a1,Tgfb1,Tnfsf13
regulation of NIK/NF-kappaB signaling	8.06e-08	1	Adgrg3,Bcl3,Calr,Ccl19,Cd14,Cd86,Chil1,Edn1,Grem1,Havcr2,Il1b,Litaf,Mmp8,Nlrp3,Nod1,Prdx1,Rassf2,Sash1,Sphk1,Tlr1,Tlr2,Tlr4,Tlr7,Tlr9,Tnf,Trem2,Zc3h12a	n/a (just one condition)
regulation of T cell proliferation	8.19e-08	3	Aif1,Anxa1,Cblb,Ccl19,Ccr2,Cd209a,Cd244,Cd276,Cd44,Cd80,Cd86,Gpnmb,H2-Aa,H2-Ab1,H2-T23,Havcr2,Igf1,Igfbp2,Il1b,Il6,Jak3,Lgals3,Lgals9,Nckap1l,Pnp,Ptpn6,Ripk3,Syk,Tgfb1,Tgfbr2,Tnfrsf1b,Tnfrsf21,Vcam1,Vsir,Zc3h12d	Anxa1,Cd44,Lgals3,Nckap1l,Syk,Tnfrsf1b,Vcam1
positive regulation of response to wounding	8.56e-08	3	Actg1,Anxa1,Ccl2,Clec7a,Cxcr4,F2r,F7,Grn,Hbegf,Hpse,Lrp1,Mdk,Nfe2l2,Pdpn,Pla2g4a,Plek,Selp,Serpine1,Smoc2,Thbs1,Tlr4,Wisp1	Anxa1,Clec7a,Hpse,Lrp1,Pdpn,Selp,Wisp1
aminoglycan metabolic process	8.56e-08	2	B3gnt2,B3gnt3,B3gnt7,B3gnt9,B4galt5,Bgn,Cd44,Cemip,Chil1,Chst11,Chsy1,Dse,Ext1,Gns,Has1,Hexa,Hexb,Hgf,Il1b,Itih3,Itih4,Mamdc2,Ndst2,Pxylp1,Tgfb1,Xylt1,Xylt2	B3gnt7,B4galt5,Cd44,Cemip,Chst11,Dse,Gns,Hexa,Hexb,Hgf,Itih4,Mamdc2,Tgfb1,Xylt2
lysosome organization	9.25e-08	2	5430427O19Rik,Abca1,Acp2,Atp6ap2,Atp6v0c,Cln3,Cln5,Cln8,E430025E21Rik,Gba,Gnptab,Grn,Hexa,Hexb,Myo7a,P2rx7,Ppt1,Rab20,Rab7b,Tmem165,Tpcn2,Tpp1,Vps18	Abca1,Acp2,Atp6ap2,Atp6v0c,Cln8,Gba,Gnptab,Grn,Hexa,Hexb,Myo7a,P2rx7,Rab7b,Tpcn2,Tpp1
lipid metabolic process	9.53e-08	2	5031414D18Rik,Abca1,Abcg1,Abhd12,Abhd2,Acer3,Acox3,Acsl4,Agpat4,Akr1b8,Alox5ap,Aoah,Apobec1,Apobr,Apod,Asah1,B4galnt1,B4galt5,B4galt6,C3,Cd74,Cerk,Cers6,Ch25h,Cln3,Cln8,Crabp2,Csf1r,Cyp2e1,Cyp4f18,Cyp4v3,Cyp7b1,Daglb,Ddhd1,Degs1,Degs2,Dhrs9,Dpep2,Edn1,Elovl1,Fabp5,Fgf7,Fgl1,Galc,Gba,Gdpd1,Gla,Gm2a,Gpx1,Hacd4,Hexa,Hexb,Hpgds,Hsd17b11,Hsd3b7,Il1rn,Inpp5d,Ldlrap1,Lima1,Lipa,Lipg,Lpcat2,Lrp1,Mtmr10,M…	Abca1,Abcg1,Abhd12,Acer3,Alox5ap,Apobec1,Apobr,Asah1,B4galt5,B4galt6,Cerk,Ch25h,Cln8,Crabp2,Csf1r,Daglb,Dpep2,Edn1,Elovl1,Fabp5,Fgl1,Gba,Gdpd1,Gla,Gm2a,Gpx1,Hexa,Hexb,Hpgds,Il1rn,Inpp5d,Lipa,Lpcat2,Lrp1,Myo5a,Naga,Nceh1,Npc1,P2rx7,Pdpn,Pi4k2a,Pigs,Pip4k2a,Pla2g15,Plcl2,Plek,Plpp2,Pltp,Pnpla7,Psap,Ptgs2,Samd8,Soat1,Socs3,Sphk1,Spp1,St6galnac4,Tbxas1,Tmem189,Ywhah
regulation of interleukin-10 production	9.68e-08	4	Bcl3,Cd47,Cd83,Cd84,Fcer1g,Fcgr2b,Hgf,Jak3,Lgals9,Mmp8,Syk,Tlr2,Tlr4,Tlr9,Tnfrsf21,Tnfrsf9,Trem2,Tyrobp,Vsir	Tyrobp
cation transport	9.68e-08	2	AA467197,Anxa2,Atox1,Atp13a2,Atp2b1,Atp6ap1,Atp6v0a1,Atp6v0b,Atp6v0c,Atp6v0d1,Atp6v0d2,Atp6v0e,Atp6v1a,Atp6v1b2,Atp6v1c1,Atp6v1e1,B2m,Btk,Cacna1d,Ccdc109b,Ccl19,Ccl3,Ccr1,Ccr5,Cd300a,Cln3,Cp,Ctgf,Cysltr1,Edn1,F2r,Fam26e,Fcer1g,Fcgr3,Fth1,Ftl1,Gja4,Hpn,Htr2b,Hvcn1,Itgav,Itpr3,Kcnab2,Kcnj2,Kcnk13,Kcnn4,Lcn2,Lyn,Mcoln2,Mcoln3,Mfsd7b,Nfatc1,Nfkbie,Nipa2,Nsf,P2rx4,P2rx7,Panx1,Piezo1,Plcb2,Plcg2,Plcl2,…	Anxa2,Atp13a2,Atp2b1,Atp6v0a1,Atp6v0c,Atp6v0d2,Atp6v1a,Atp6v1b2,Atp6v1c1,Ccdc109b,Ccl3,Ccr5,Cd300a,Edn1,F2r,Fcer1g,Fcgr3,Ftl1,Htr2b,Hvcn1,Kcnk13,Mcoln2,Mcoln3,Mfsd7b,Nsf,P2rx4,P2rx7,Plcl2,Scn1b,Slc11a1,Slc15a3,Slc39a11,Slc39a6,Slc41a2,Slc6a8,Slc7a2,Slc8b1,Steap3,Syk,Tpcn2,Trpv2,Ucp2
positive regulation of MAP kinase activity	9.81e-08	2	Adam8,Adam9,Arrb1,Ccl19,Cd40,Cd74,Csk,Dab2,Edn1,Ern1,Erp29,F2r,Fgd2,Gadd45a,Gadd45b,Gdf15,Gpr39,Hgf,Htr2b,Igf1,Il1b,Il1rn,Iqgap1,Madd,Mdfic,P2rx7,Pdgfa,Pdgfb,Pdgfc,Pik3cg,Pik3r5,Prkcd,Ptk2b,Ptpn1,Sash1,Shc2,Src,Syk,Taok3,Tgfb1,Tgfbr1,Thbs1,Tlr4,Tlr6,Tlr9,Tnf,Tnfrsf11a,Trf,Zeb2	Adam8,Adam9,Dab2,Edn1,Erp29,F2r,Gadd45a,Hgf,Htr2b,Il1rn,Iqgap1,Mdfic,P2rx7,Pdgfc,Pik3r5,Ptpn1,Shc2,Syk,Taok3,Tgfb1,Thbs1,Tlr4,Zeb2
cell morphogenesis involved in neuron differentiation	9.83e-08	4	3110043O21Rik,Abl2,Actb,Alcam,Apbb2,B3gnt2,B4galt5,B4galt6,Bdnf,Bmpr1b,Cdh11,Cobl,Csf1r,Cxcl12,Cxcr4,Cyfip1,Dact1,Dclk1,Dock10,Dock7,Dst,Efna5,Egflam,Egr2,Emb,Enah,Epha1,Epha2,Epha3,Ephb2,Ephb3,Evl,Ext1,Fgfr2,Flrt2,Fmn1,Hexa,Id2,Itga4,Itgb1,Kif3a,Lama2,Lrp1,Map1a,Map1b,Map6,Matn2,Mef2c,Myh10,Myo7a,Ncam1,Nexn,Nfib,Nptx1,Nrp2,Ntf3,Pip5k1c,Pitpna,Plxna1,Plxna4,Plxnb1,Plxnb2,Plxnc1,Plxnd1,Ptpro,Ptprz…	No common gene
leukocyte homeostasis	9.99e-08	2	Ahr,Anxa1,Bak1,Bcl2l11,Ccl2,Ccr2,Cxcl5,Hcar2,Hif1a,Il6,Itgam,Jak3,Lilrb4a,Lyn,Mertk,Nckap1l,P2rx7,Pik3cd,Pirb,Pmaip1,Ripk3,Spns2,Tgfb1,Tnfaip3,Tnfrsf23	Anxa1,Bcl2l11,Ccl2,Itgam,Lilrb4a,Mertk,Nckap1l,P2rx7,Pirb,Tgfb1,Tnfaip3,Tnfrsf23
glycoprotein metabolic process	1.05e-07	3	Acan,Adamts12,B3gnt2,B3gnt3,B3gnt7,B3gnt9,B4galt1,B4galt5,B4galt6,Bgn,Chst11,Chsy1,Col2a1,Dcn,Dse,Edem1,Edem2,Egflam,Ext1,Galnt10,Galnt12,Galnt6,Galnt7,Gcnt1,Gcnt4,Gnptab,Gpc1,Hif1a,Hpse,Hs6st1,Hs6st2,Igf1,Lfng,Mamdc2,Man1a,Man2a1,Man2b1,Man2b2,Manba,Mgat5,Mmp12,Nagpa,Ndst2,Npc1,Ostc,Plod3,Pxylp1,Sdf2l1,Slc4a10,Spock2,Srd5a3,St3gal1,St6galnac4,St8sia2,Sulf1,Sulf2,Tmem106a,Tmem165,Tnip1,Uggt1,Xylt…	Man2b2,Mgat5
regulation of interleukin-12 production	1.08e-07	3	Acp5,Arrb2,Ccl19,Cd40,Cd47,Clec7a,Cmklr1,Irf8,Jak3,Mdk,Mefv,Scimp,Syk,Thbs1,Tlr2,Tlr4,Tlr6,Tlr8,Tlr9,Tnfrsf9,Unc93b1	Clec7a,Syk,Tlr2,Unc93b1
regulation of cation transmembrane transport	1.09e-07	3	Ahr,Ank2,Asph,Atp1b2,Cacna1c,Cacna1d,Cacna2d1,Cacnb2,Cav3,Ccl2,Cd63,Cemip,Cfl1,Ctss,Cx3cl1,Cxcr3,Cyba,Diaph1,Dmd,F2r,Fgf14,Fhl1,Flna,Fxyd5,Gm7694,Gpr35,Gpr39,Itgb1,Jph2,Kcnab1,Kcnab2,Kcnh2,Kcnip1,Kcnip4,Kcnj2,Kcnmb1,Lyn,Mef2c,Myo5a,Ngf,Nos1,Osr1,P2ry6,Pik3cg,Plcg2,Prkg1,Psen2,Ptk2b,Ptpn6,Rgs4,Rrad,Scn1b,Sepn1,Slc8a1,Slc9a3r1,Slmap,Stac2,Tgfb1,Tgfb2,Tlr9,Tmsb4x,Trem2,Ubash3b,Wwp2,Ywhah	No common gene
positive regulation of NF-kappaB transcription factor activity	1.1e-07	2	Adam8,Aim2,Card14,Cd40,Cd84,Clu,Cx3cl1,Cx3cr1,Grem1,Icam1,Il1b,Itgb2,Mtpn,Myd88,Nlrc4,Nlrp3,Nod1,Prkch,Rab7b,Ripk3,Ror1,Sphk1,Stat3,Tgfb1,Tlr2,Tlr4,Tlr6,Tlr9,Tnf,Tnfrsf11a,Trim14,Trim25	Adam8,Card14,Cd84,Clu,Cx3cl1,Cx3cr1,Itgb2,Mtpn,Rab7b,Sphk1,Tgfb1,Tlr2,Tlr4
muscle system process	1.12e-07	1	Acta2,Ank2,Atp2b4,Cacna1c,Cacna1d,Cacna2d1,Cacnb2,Cav3,Dmd,Fbxo32,Gucy1a3,Hey2,Kcnd3,Kcnh2,Kcnma1,Mef2c,Mrvi1,Myh11,Myl6,Mylk,Myom1,Pde5a,Prkg1,Slc8a1,Slmap	n/a (just one condition)
regulation of calcium ion transport	1.3e-07	3	Ahr,Ank2,Arrb2,Asph,Atp2b1,Bak1,Cacna1c,Cacna1d,Cacna2d1,Cacnb2,Cav3,Ccl12,Ccl3,Ccl4,Ccr1,Cd84,Cemip,Cx3cl1,Cxcl12,Cxcr3,Cxcr4,Cyba,Diaph1,Dmd,F2r,Fgf14,Gm7694,Gpr35,Gpr39,Icam1,Igf1,Jak3,Jph2,Lgals3,Lyn,Mylk,Myo5a,Ngf,Nos1,P2rx4,P2rx7,P2ry6,Pawr,Pdgfb,Pik3cg,Plcg2,Psen2,Ptgs2,Ptk2b,Ptpn6,Rgs4,Rrad,Sepn1,Serpine1,Slc8a1,Slc8b1,Stac2,Tgfb1,Tgfb2,Tlr9,Trpv2,Ubash3b,Vdr,Wfs1	No common gene
mononuclear cell migration	1.35e-07	4	Anxa1,Ccl12,Ccl19,Ccl2,Ccl21c,Ccl3,Ccl4,Ccl6,Ccl7,Ccl8,Ccl9,Ccr2,Cd47,Cx3cl1,Lgals3,Pdgfb,Ptpro,Sirpa	Lgals3,Sirpa
circulatory system development	1.36e-07	5	Abl2,Acan,Ace,Acta2,Actg1,Adam8,Adamts1,Adap2,Adgrg6,Ahr,Angptl2,Anpep,Antxr1,Anxa2,Apoe,Arhgap22,B4galt1,Bak1,Bicc1,Bmpr1a,Cacna1c,Calr,Casp8,Cav3,Ccbe1,Ccl12,Ccl2,Ccr2,Cdkn1a,Cfh,Col14a1,Col1a1,Col1a2,Col2a1,Col3a1,Col5a1,Col8a1,Col8a2,Cpe,Cspg4,Ctgf,Cx3cl1,Cxcl12,Cxcr3,Cxcr4,Cyr61,Dll4,Dsp,Ece1,Ecm1,Edn1,Elk3,Eln,Epha1,Epha2,Epha3,Ephb2,Ephb3,Ereg,Esm1,Fat4,Fbn1,Fgf1,Fgfr2,Flna,Flrt2,Fn1,Gja4,…	No common gene
negative regulation of leukocyte cell-cell adhesion	1.37e-07	2	Adam8,Anxa1,Ass1,Cblb,Cd276,Cd300a,Cd44,Cd74,Cd80,Cd86,Cxcl12,Fgl1,Gpnmb,H2-Aa,H2-Ab1,Havcr2,Il4ra,Jak3,Lgals3,Lgals9,Loxl3,Mdk,Ptpn6,Runx1,Runx3,Tgfb1,Tnfaip8l2,Tnfrsf21,Vsir,Zc3h12a,Zc3h12d	Adam8,Anxa1,Cd276,Cd300a,Cd44,Cd80,Fgl1,Gpnmb,Havcr2,Lgals3,Runx1,Tgfb1,Tnfaip8l2,Vsir
detection of external biotic stimulus	1.49e-07	3	Clec7a,Itgav,Lbp,Naip2,Naip5,Naip6,Nlrc4,Nod1,Scarb1,Ssc5d,Tlr1,Tlr2,Tlr4,Tlr6,Trem2	Clec7a,Ssc5d,Tlr2
animal organ morphogenesis	1.49e-07	5	Abr,Acan,Acp5,Acta2,Actg2,Adamts1,Adgrg6,Ahr,Aldh1a3,Aqp5,Arid5b,Atrnl1,Bak1,Bbs4,Bcl2l11,Bmpr1a,Bmpr1b,Cav3,Ccl11,Cd44,Cfh,Chst11,Chsy1,Col10a1,Col12a1,Col14a1,Col1a1,Col1a2,Col2a1,Col3a1,Col5a1,Col5a2,Col6a1,Col8a1,Col8a2,Cpe,Csf3r,Ctgf,Cthrc1,Ctsh,Ctsz,Cxcr4,Cyp7b1,Cyr61,Dll4,Dsp,Edn1,Egflam,Egfr,Eln,Epha2,Ephb2,Ereg,Exoc4,Ext1,Fam20c,Fat3,Fat4,Fbn1,Fgf1,Fgf7,Fgfr2,Fgl1,Fgr,Flna,Flrt2,Fmn1,Fox…	No common gene
collagen metabolic process	1.52e-07	3	Adamts2,Col1a1,Col1a2,Col5a1,Ctsb,Ctsk,Ctss,Hif1a,Mmp12,Mmp13,Mmp14,Mmp19,Mmp2,Mmp3,Mmp8,Mrc2,P2rx7,P3h1,Plod3,Prkcd	Col1a1,Ctsk,Mmp2
regulation of cell development	1.54e-07	4	Abl2,Ace,Actr2,Actr3,Adam10,Adam17,Apoe,Arhgef2,Arpc2,Atp1b2,Atp6ap1,B2m,Baiap2,Bdnf,Bex1,Bmpr1a,Calr,Camk1,Camk1d,Camk2g,Cav3,Ccr2,Ccr5,Cd38,Cfl1,Cobl,Col14a1,Col3a1,Coro1c,Crabp2,Cspg4,Ctsz,Cx3cl1,Cx3cr1,Cxcl12,Cxcl5,Cxcr4,Cyfip1,Dab2,Dbn1,Dll4,Dmd,Dnajb11,Dock7,Dpysl3,Dynlt1b,E2f1,E430025E21Rik,Edn1,Efhc2,Efna5,Egr2,Epha3,Ephb2,Ephb3,Etv5,Fam19a1,Fat3,Fbln1,Fbn1,Fes,Fgf13,Flna,Flrt2,Fn1,Frzb,G…	No common gene
epithelium development	1.62e-07	3	Abl2,Acta2,Actb,Actg1,Acvr1b,Ahr,Anxa1,Anxa4,Asah1,Astn2,Atp6ap2,B4galt1,Basp1,Bbs4,Bdnf,Bmpr1a,Casp8,Ccnd1,Cd109,Cd44,Cd63,Cdk6,Cdkn1a,Cfl1,Cobl,Col2a1,Col5a1,Crlf1,Cthrc1,Ctsb,Ctsh,Ctsl,Ctsz,Cxcl12,Cxcr4,Cyp7b1,Cyr61,Dab2,Dact1,Dlg3,Dll4,Dmd,Dsp,Edn1,Enah,Epha2,Ext1,F2rl1,Fam20c,Fat4,Fgf1,Fgf7,Fgfr2,Flna,Fmn1,Fndc3b,Frzb,Fzd7,Gdf3,Gja4,Gna13,Gpx1,Grb2,Grem1,Hbegf,Heg1,Hey2,Hhex,Hhip,Hif1a,Hpn,I…	No common gene
regulation of cell-substrate adhesion	1.69e-07	5	Actg1,Apod,Arpc2,Bst1,Calr,Ccdc80,Cdk6,Cfl1,Col16a1,Col1a1,Col8a1,Coro1c,Cyr61,Dab2,Dbn1,Dmd,Ecm2,Efna5,Egflam,Emp2,Epha1,Epha3,Fbln1,Fbln2,Flna,Fmn1,Fn1,Fzd7,Grem1,Iqgap1,Itga5,Itga6,Itgb1,Lrp1,Map4k4,Mdk,Mmp12,Mmp14,Nid1,Ninj1,Npnt,P4hb,Pcsk5,Pdpn,Phldb2,Pik3cb,Plau,Postn,Prex1,Ptk2b,Ptprz1,Rin2,Rock1,Rsu1,Serpine1,Smoc2,Spock2,Spp1,Src,Thbs1,Vcl	No common gene
secretion by cell	1.89e-07	2	1500015O10Rik,Abca1,Anxa1,Anxa3,Arfgap3,Arhgap17,Bdnf,Btk,C1qtnf5,Ccl3,Ccr1,Cd300a,Creb3l1,Crlf2,Ctgf,E430025E21Rik,Edn1,Erp29,Fam129b,Fcer1g,Fcgr3,Fgf7,Furin,Gnptab,Hck,Hps1,Il1rn,Il6,Ildr2,Inhba,Lat2,Lyn,M6pr,Mertk,Milr1,Myh9,Myo1f,Myo1g,Myo5a,Nagpa,Nlrp3,Nos2,P2rx7,Pi4k2a,Pip5k1c,Plek,Pou2f2,Ppt1,Psap,Rab11fip5,Rab31,Rab3il1,Rab8b,Scamp5,Slc17a9,Steap3,Stx3,Stxbp2,Syk,Tlr2,Tmem106a,Tnfaip2,Tre…	Abca1,Anxa1,C1qtnf5,Ccl3,Cd300a,Crlf2,Edn1,Erp29,Fam129b,Fcer1g,Fcgr3,Gnptab,Hck,Il1rn,Ildr2,Lat2,Mertk,Milr1,Myo1f,Myo5a,P2rx7,Pi4k2a,Plek,Psap,Rab11fip5,Rab31,Rab3il1,Rab8b,Steap3,Syk,Tlr2,Tmem106a,Tnfaip2
negative regulation of inflammatory response	1.99e-07	2	Abr,Acod1,Acp5,Aoah,Apod,Cd276,Cd44,Cnr2,Ctla2a,Cx3cl1,Cx3cr1,Fcgr2b,Gpx1,Grn,Hgf,Il1r2,Lgals9,Mdk,Mefv,Metrnl,Nlrp3,Nr1h3,Nt5e,Sirpa,Slamf8,Socs3,Tnfaip3,Tnfaip6,Tnfaip8l2,Tnfrsf1a,Tnfrsf1b,Zc3h12a	Abr,Cd276,Cd44,Cx3cl1,Cx3cr1,Fcgr2b,Gpx1,Grn,Hgf,Mefv,Metrnl,Sirpa,Socs3,Tnfaip3,Tnfaip8l2,Tnfrsf1b
regulation of protein-containing complex assembly	2.02e-07	2	Abca1,Actr2,Actr3,Ahr,Arpc1b,Arpc2,Arpc3,Arpc4,Arpc5,Baiap2,Bak1,Bcl2l11,Bid,Capg,Capzb,Cfl1,Clu,Coro1b,Cotl1,Cxcl13,Cyfip1,E430025E21Rik,Eln,Eps8,Evl,Fam49b,Fes,Fmn1,Fnip2,Gba,Gda,Grb2,Hck,Hcls1,Icam1,Iqgap2,Kirrel,Lamp2,Lcp1,Lgals3,Mefv,Mmp3,Msn,Mtpn,Nckap1l,Piezo1,Plek,Prex1,Prkcd,Psen2,Ptk2b,Rap1b,Selp,Sgk1,Src,Ssh3,Syk,Tgfb1,Tlr2,Tlr4,Tlr6,Tmsb10,Tmsb4x,Tnf,Vill,Vps18,Was	Abca1,Actr2,Actr3,Arpc1b,Arpc4,Arpc5,Bcl2l11,Bid,Capg,Cfl1,Clu,Cotl1,Evl,Fes,Fmn1,Fnip2,Gba,Grb2,Hck,Hcls1,Lamp2,Lcp1,Lgals3,Mefv,Mtpn,Nckap1l,Plek,Prex1,Rap1b,Selp,Ssh3,Syk,Tgfb1,Tlr2,Tlr4,Vill
regulation of apoptotic signaling pathway	2.05e-07	2	Arrb2,Atf3,Bak1,Bcl2l11,Bdnf,Bid,Bok,Casp8,Cd44,Cd74,Clu,Col2a1,Creb3l1,Ctsc,Ctsh,Cx3cl1,Cx3cr1,Cxcl12,Dab2,Erp29,Gpx1,Hgf,Hif1a,Hmox1,Hyou1,Icam1,Igf1,Il1b,Inhba,Inhbb,Itga6,Itgav,Itm2c,Jak3,Lgals3,Lmna,Madd,Mcl1,Mkl1,Nfe2l2,Nupr1,Osm,P4hb,Pea15a,Plaur,Plscr1,Pmaip1,Prkcd,Psen2,Ptgs2,Ptpn1,Ripk3,Runx3,Serpine1,Sfrp1,Siglec1,Slc35f6,Slc9a3r1,Src,St18,Steap3,Tgfb2,Tgfbr1,Thbs1,Tnf,Tnfaip3,Tnfrsf23…	Arrb2,Atf3,Bcl2l11,Bid,Cd44,Clu,Ctsc,Ctsh,Cx3cl1,Cx3cr1,Dab2,Erp29,Gpx1,Hgf,Hmox1,Inhbb,Lgals3,Osm,Plaur,Ptgs2,Ptpn1,Sfrp1,Slc35f6,St18,Steap3,Thbs1,Tnfaip3,Tnfrsf23,Unc5b,Wfs1
regulation of blood coagulation	2.05e-07	3	Anxa2,C1qtnf1,Cd9,Ephb2,F2r,F2rl1,F7,Fcer1g,Hpse,Lyn,Nfe2l2,Pdgfa,Pdgfb,Pdgfra,Pdpn,Pla2g4a,Plau,Plek,Prkcd,Selp,Serpine1,Serping1,Syk,Tec,Thbs1,Tlr4,Ubash3b	Hpse,Pdpn,Selp,Syk
cellular response to nitrogen compound	2.14e-07	2	Actb,Actr2,Ahr,Aif1,Apobec1,Aprt,Arpc2,Ass1,Bace1,Baiap2,Bcl2l11,Casp4,Ccl2,Cfl1,Ciita,Col16a1,Col1a1,Col1a2,Col3a1,Col5a2,Col6a1,Cpeb4,Csk,Cyba,Cybb,Cyfip1,Ddi2,Diaph1,Dnmt3a,Edn1,Enpp1,Fcgr2b,Folr2,Gna15,Grb2,Htr2b,Icam1,Igf1,Il6,Inhbb,Itga4,Itpr3,Lgmn,Lrp1,Ly6a,Mmp2,Mmp3,Myo5a,Nfe2l2,Nlrp3,Nod1,Nos1,P2rx4,P2rx7,P2ry6,Pdgfc,Pik3cg,Pik3r3,Prkcd,Ptafr,Ptgs2,Ptpn1,Rab31,Rab8b,Rap1b,Rgs10,Sepn1,Sfr…	Actr2,Apobec1,Aprt,Bcl2l11,Casp4,Ccl2,Cfl1,Col1a1,Col3a1,Col5a2,Cyba,Cybb,Dnmt3a,Edn1,Fcgr2b,Folr2,Grb2,Htr2b,Inhbb,Lgmn,Lrp1,Mmp2,Myo5a,P2rx4,P2rx7,P2ry6,Pdgfc,Ptafr,Ptgs2,Ptpn1,Rab31,Rab8b,Rap1b,Rgs10,Sfrp1,Tgfb1,Thbs1,Tlr2,Tlr4,Trem2,Ucp2,Vcam1
axon development	2.16e-07	4	3110043O21Rik,Actb,Alcam,Apbb2,Apod,B3gnt2,B4galt5,B4galt6,Bdnf,Bex1,Bmpr1b,Cdh11,Cobl,Crtac1,Csf1r,Cxcl12,Cxcr4,Cyfip1,Dclk1,Dock7,Dst,Efna5,Egflam,Egr2,Emb,Enah,Epha1,Epha2,Epha3,Ephb2,Ephb3,Evl,Ext1,Fgfr2,Flrt2,Itga4,Itgb1,Jam3,Kif3a,Lama2,Lrp1,Mag,Map1a,Map1b,Matn2,Mmp2,Myh10,Ncam1,Nexn,Nfib,Nptx1,Nrep,Nrp2,Ntf3,Pip5k1c,Pitpna,Plxna1,Plxna4,Plxnb1,Plxnb2,Plxnc1,Plxnd1,Ptpro,Ptprz1,Rhog,Rtn4rl…	No common gene
regulation of B cell activation	2.44e-07	3	Ahr,Bst1,Btk,Cd22,Cd300a,Cd38,Cd40,Cd74,Cdkn1a,Fcgr2b,Id2,Il6,Inpp5d,Lyn,Mlh1,Mmp14,Nckap1l,Nfam1,Nfatc2,Pnp,Ptpn6,Sfrp1,Slamf8,Syk,Tgfb1,Tlr4,Tlr9,Tnfaip3,Tnfrsf21,Tnfsf13,Tyrobp,Vav3	Cd300a,Fcgr2b,Nckap1l,Nfam1,Sfrp1,Syk,Tyrobp
connective tissue development	2.57e-07	3	Acan,Acta2,Ap1s2,Bbs4,Bgn,Bmp1,Bmpr1a,Bmpr1b,Chst11,Chsy1,Col10a1,Col12a1,Col1a1,Col2a1,Col5a1,Col6a1,Creb5,Ctgf,Cyr61,Ecm1,Edn1,Evc,Ext1,Fgl1,Hif1a,Id2,Id4,Igf1,Ihh,Lox,Lum,Mef2c,Mgp,Mmp13,Mustn1,Nfib,Nov,Osr1,Pdgfb,Rara,Rspo2,Runx1,Runx2,Runx3,Scx,Sh3pxd2b,Slc39a14,Smad9,Sptlc2,Sulf1,Sulf2,Tgfb1,Tgfb2,Tgfbi,Thbs1,Timp1	No common gene
positive regulation of protein transport	2.84e-07	2	Abcg1,Acsl4,Actr3,Adam9,Arpc2,Arrb1,Atp13a2,C2cd2l,Cacna1d,Cadm1,Camk1,Casp1,Ccl2,Cd14,Cd300c2,Cd38,Cemip,Clec4e,Clec4n,Clec5a,Cln3,Edem1,Edem2,F2rl1,Fgr,Frmd4a,Gpr39,H2-T23,Hcar2,Hcls1,Hif1a,Htr2b,Igf1,Il1a,Il33,Il6,Itgam,Kcnn4,Kif3a,Lrp1,Mmp13,P2rx7,Panx1,Plk3,Pmaip1,Prkcd,Ptgs2,Rab29,Scamp5,Sec16b,Sox4,Src,Syk,Tgfb1,Tgfb2,Tlr2,Tlr4,Tnf,Tnfrsf1a,Trem2,Trpm2,Wls,Zc3h12a	Abcg1,Actr3,Adam9,Atp13a2,Ccl2,Cd14,Cd300c2,Cd38,Cemip,Clec4n,Clec5a,Fgr,Frmd4a,Hcls1,Htr2b,Il1a,Itgam,Lrp1,Mmp13,P2rx7,Ptgs2,Rab29,Sox4,Syk,Tgfb1,Tlr2,Tlr4,Trem2
secretion	2.92e-07	2	1500015O10Rik,Abca1,Abcb4,Abcc3,Anxa1,Anxa2,Anxa3,Aprt,Aqp5,Arfgap3,Arhgap17,Bdnf,Btk,C1qtnf5,Ccl3,Ccnd1,Ccr1,Cd300a,Creb3l1,Crlf2,Ctgf,E430025E21Rik,Edn1,Erp29,Fam129b,Fbln5,Fcer1g,Fcgr3,Fgf7,Furin,Gnptab,Hck,Hif1a,Hps1,Il1rn,Il6,Ildr2,Inhba,Kcnn4,Lat2,Lyn,M6pr,Mertk,Milr1,Myh9,Myo1f,Myo1g,Myo5a,Nagpa,Nlrp3,Nos2,P2rx7,Pi4k2a,Pip5k1c,Pla2g4a,Plek,Pou2f2,Ppt1,Psap,Rab11fip5,Rab31,Rab3il1,Rab8b,Sca…	Abca1,Abcc3,Anxa1,Anxa2,Aprt,C1qtnf5,Ccl3,Cd300a,Crlf2,Edn1,Erp29,Fam129b,Fcer1g,Fcgr3,Gnptab,Hck,Il1rn,Ildr2,Lat2,Mertk,Milr1,Myo1f,Myo5a,P2rx7,Pi4k2a,Plek,Psap,Rab11fip5,Rab31,Rab3il1,Rab8b,Steap3,Syk,Tlr2,Tmem106a,Tnfaip2
positive regulation of JNK cascade	2.92e-07	2	Card9,Ccl19,Ctgf,Dab2,Edn1,Ern1,F2rl1,Fcgr2b,Fgd2,Gadd45a,Gadd45b,Il1a,Il1b,Il1rn,Map4k4,Mdfic,Mmp8,Myd88,Ncf1,Nod1,Ptk2b,Ptpn1,Rassf2,Sash1,Syk,Taok3,Tlr4,Tlr6,Tlr9,Tnf,Tnfrsf11a,Trf,Wnt16,Zeb2	Dab2,Edn1,Fcgr2b,Gadd45a,Il1a,Il1rn,Mdfic,Ncf1,Ptpn1,Syk,Taok3,Tlr4,Zeb2
regulation of MAP kinase activity	3.15e-07	2	Adam8,Adam9,Arrb1,Ccl19,Cd300a,Cd40,Cd74,Csk,Dab2,Edn1,Ern1,Erp29,F2r,Fgd2,Gadd45a,Gadd45b,Gba,Gdf15,Gpr39,Hgf,Htr2b,Igf1,Il1b,Il1rn,Iqgap1,Lyn,Madd,Mdfic,P2rx7,Pdgfa,Pdgfb,Pdgfc,Pik3cg,Pik3r5,Prkcd,Ptk2b,Ptpn1,Ptpn6,Sash1,Sfrp1,Sfrp5,Shc2,Src,Syk,Taok3,Tgfb1,Tgfbr1,Thbs1,Tlr4,Tlr6,Tlr9,Tnf,Tnfrsf11a,Trf,Zeb2	Adam8,Adam9,Cd300a,Dab2,Edn1,Erp29,F2r,Gadd45a,Gba,Hgf,Htr2b,Il1rn,Iqgap1,Mdfic,P2rx7,Pdgfc,Pik3r5,Ptpn1,Sfrp1,Shc2,Syk,Taok3,Tgfb1,Thbs1,Tlr4,Zeb2
organic substance metabolic process	3.2e-07	2	1500015O10Rik,5031414D18Rik,Abca1,Abcg1,Abhd12,Abhd2,Abl2,Acan,Acer3,Acox3,Acp2,Acsl4,Acvr1b,Adam10,Adam17,Adam8,Adam9,Adamts4,Adamts7,Adar,Agpat4,Ahr,Aif1,Aim2,Akr1a1,Akr1b8,Aldh18a1,Aldh1b1,Aldh3b1,Alox5ap,Amdhd2,Amz1,Anpep,Anxa1,Anxa2,Aoah,Aph1c,Apobec1,Apobr,Apod,Aprt,Arrb1,Arrb2,Asah1,Ass1,Atf3,Atp13a2,Atp6ap2,B2m,B3gnt2,B3gnt3,B3gnt7,B3gnt9,B4galnt1,B4galt1,B4galt5,B4galt6,Bace1,Bach1,Bak1,…	Abca1,Abcg1,Abhd12,Abl2,Acan,Acer3,Acp2,Acvr1b,Adam8,Adam9,Aldh3b1,Alox5ap,Amz1,Anpep,Anxa1,Anxa2,Aph1c,Apobec1,Apobr,Aprt,Arrb2,Asah1,Atf3,Atp13a2,Atp6ap2,B3gnt7,B4galt5,B4galt6,Blvrb,Casp4,Ccl3,Ccr5,Cd44,Cd5l,Cdk18,Cdk20,Cdk6,Cemip,Cerk,Cfi,Cfl1,Ch25h,Chst11,Chst2,Clec7a,Cln8,Cndp2,Col3a1,Cpd,Crabp2,Crlf2,Csf1r,Ctps,Ctsa,Ctsb,Ctsc,Ctsd,Ctsh,Ctsk,Ctsl,Ctss,Ctsz,Dab2,Daglb,Dclk1,Dnase1l1,Dnase2a,…
positive regulation of adaptive immune response based on somatic recombination of immune receptors built from immunoglobulin superfamily domains	3.44e-07	2	Anxa1,B2m,Btk,C3,Ccl19,Ccr2,Cd40,Fam49b,Fcer1g,Fcgr1,Fcgr3,H2-Ab1,H2-D1,H2-DMa,H2-K1,H2-T23,Il1b,Il6,Mlh1,Mr1,Nfkbiz,Nlrp3,P2rx7,Pla2g4a,Pnp,Slc11a1,Tgfb1,Tnf,Tnfsf13	Anxa1,Fcer1g,Fcgr1,Fcgr3,Nfkbiz,P2rx7,Slc11a1,Tgfb1,Tnfsf13
positive regulation of interleukin-8 production	3.73e-07	3	Afap1l2,Cd14,Cd244,Cd74,Clec7a,F2r,F2rl1,Il1b,Lbp,Myd88,Serpine1,Syk,Tlr1,Tlr2,Tlr4,Tlr7,Tlr8,Tlr9,Tnf	Clec7a,Syk,Tlr2
response to growth factor	3.92e-07	3	Actr3,Acvr1b,Adam9,Adamts7,Anxa1,Anxa3,Arap1,Arpc2,Arpc3,Arrb2,Baiap2,Bambi,Bdnf,Bex1,Bmpr1a,Bmpr1b,Ccl2,Cd44,Cfl1,Col1a1,Col1a2,Col2a1,Col3a1,Coro1b,Ctgf,Cx3cr1,Cxcl13,Dab2,Dll4,E2f1,Edn1,Ehd4,Epha2,Ern1,Ext1,Fat4,Fgf1,Fgf7,Fgfr2,Garem,Gdf15,Gdf3,Gdf6,Gfra1,Has1,Hgf,Ibsp,Il6,Iqgap1,Kcnd3,Lgmn,Ltbp1,Lum,Map1b,Mef2c,Ngf,Nos1,Nrp2,Nrros,Ntf3,Pdgfb,Pdgfd,Postn,Rock1,Runx1,Runx2,Runx3,Scx,Serpine1,Sf…	No common gene
positive regulation of gliogenesis	4.02e-07	2	Actr3,Ccr2,Cx3cl1,Cx3cr1,Cxcr4,E2f1,Egr2,Etv5,Id2,Igf1,Il1b,Il6,Lif,Lrp1,Lyn,Mag,Mdk,P2rx4,Prkch,Spint1,Tgfb1,Tlr2,Tnf,Tnfrsf1b,Trem2,Trf	Actr3,Cx3cl1,Cx3cr1,E2f1,Egr2,Lif,Lrp1,P2rx4,Tgfb1,Tlr2,Tnfrsf1b,Trem2
regulation of sequestering of calcium ion	4.26e-07	2	Ccl19,Ccl3,Ccr5,Cemip,Cx3cl1,Cxcr3,Cyba,Diaph1,F2r,Gpr39,Htr2b,Itgav,Itpr3,Lyn,Mcoln2,Mcoln3,Myo5a,Ngf,P2rx7,P2ry6,Plcb2,Plcg2,Plcl2,Ptk2b,Ptpn6,Rasa3,Sepn1,Slc8a1,Slc8b1,Tgfb1,Tgfb2,Tpcn2,Trpm2,Ubash3b	Ccl3,Ccr5,Cemip,Cx3cl1,Cyba,F2r,Htr2b,Mcoln2,Mcoln3,Myo5a,Ngf,P2rx7,P2ry6,Plcl2,Slc8b1,Tgfb1,Tpcn2,Ubash3b
positive regulation of wound healing	4.27e-07	3	Actg1,Anxa1,Ccl2,Clec7a,Cxcr4,F2r,F7,Hbegf,Hpse,Nfe2l2,Pdpn,Pla2g4a,Plek,Selp,Serpine1,Smoc2,Thbs1,Tlr4,Wisp1	Anxa1,Clec7a,Hpse,Pdpn,Selp,Wisp1
regulation of cysteine-type endopeptidase activity	4.49e-07	2	Aim2,Arrb1,Arrb2,Bak1,Bcl2l11,Bid,Bok,Card9,Casp1,Casp8,Cd44,Ctgf,Ctsd,Ctsh,Cyr61,Dap,F2r,Gpx1,Hgf,Igf1,Il6,Lgmn,Mefv,Mical1,Mkl1,Naip2,Naip5,Naip6,Ngf,Nlrc4,Nlrp1b,Nlrp3,Nod1,Plaur,Pmaip1,Ptgs2,Rps6ka1,Slc11a2,Src,St18,Syk,Thbs1,Tnf,Tnfrsf23,Xdh	Arrb2,Bcl2l11,Bid,Cd44,Ctsd,Ctsh,F2r,Gpx1,Hgf,Lgmn,Mefv,Naip2,Naip5,Ngf,Plaur,Ptgs2,St18,Syk,Thbs1,Tnfrsf23
regulation of metal ion transport	4.53e-07	3	Ahr,Ank2,Arrb2,Asph,Atp1b2,Atp2b1,B2m,Bak1,Cacna1c,Cacna1d,Cacna2d1,Cacnb2,Cav3,Ccl12,Ccl3,Ccl4,Ccr1,Cd63,Cd84,Cemip,Cx3cl1,Cxcl1,Cxcl12,Cxcr3,Cxcr4,Cyba,Diaph1,Dmd,F2r,Fgf14,Fhl1,Flna,Fxyd5,Gm7694,Gpr35,Gpr39,Icam1,Igf1,Itgb1,Jak3,Jph2,Kcnab1,Kcnab2,Kcnh2,Kcnip1,Kcnip4,Kcnj2,Kcnmb1,Lgals3,Lyn,Mylk,Myo5a,Ngf,Nos1,Osr1,P2rx4,P2rx7,P2ry6,Pawr,Pdgfb,Pik3cg,Plcg2,Prkg1,Psen2,Ptgs2,Ptk2b,Ptpn6,Rgs4,Rr…	No common gene
regulation of leukocyte degranulation	4.74e-07	4	Abr,Ccr2,Cd300a,Cd84,F2rl1,Fcer1g,Fes,Fgr,Gab2,Hmox1,Il4ra,Itgam,Itgb2,Lamp1,Lgals9,Lyn,Ptafr,Stxbp2,Syk	Fgr,Itgb2
catabolic process	4.79e-07	2	1500015O10Rik,3110043O21Rik,5031414D18Rik,Abhd12,Abhd2,Acer3,Acox3,Adamts7,Akr1a1,Akr1b8,Aldh1b1,Aldh3b1,Amdhd2,Anpep,Anxa2,Aoah,Apobec1,Arrb1,Arrb2,Asah1,Atp13a2,Bace1,Blvrb,Casp8,Cd44,Cd84,Cemip,Chil1,Cln3,Cln8,Ctsa,Ctsb,Ctsc,Ctsd,Ctsh,Ctsk,Ctsl,Ctss,Ctsz,Cyp2e1,Cyp4f18,Daglb,Dap,Ddah1,Ddhd1,Ddi2,Dnase1l1,Dnase2a,Dram1,Ece1,Edem1,Edem2,Enpp1,Esd,Ext1,Fam134b,Fuca1,Fuca2,Galc,Gba,Gda,Gdpd1,Gla,G…	Abhd12,Acer3,Aldh3b1,Anpep,Anxa2,Apobec1,Arrb2,Asah1,Atp13a2,Blvrb,Cd44,Cd84,Cemip,Cln8,Ctsa,Ctsb,Ctsc,Ctsd,Ctsh,Ctsk,Ctsl,Ctss,Ctsz,Daglb,Dnase1l1,Dnase2a,Dram1,Esd,Fuca1,Fuca2,Gba,Gdpd1,Gla,Glb1,Gm2a,Gnpda1,Gpr137b,Gpx1,Gusb,Hexa,Hexb,Hk3,Hmox1,Hpse,Lamp2,Lgmn,Lipa,Lrp1,Mmp12,Mmp13,Mmp14,Mmp19,Mmp2,Moxd1,Naga,Nagk,Nceh1,Ncf1,Ncf2,Npc1,Npl,Nrros,P2rx7,Pde1a,Pla2g15,Pnpla7,Prdx1,Psap,Renbp,Rnf128…
regulation of ion transmembrane transport	5.18e-07	3	Ahr,Ank2,Asph,Atp1b2,Cacna1c,Cacna1d,Cacna2d1,Cacnb2,Cav3,Ccl2,Cd63,Cemip,Cfl1,Clic1,Ctss,Cx3cl1,Cxcr3,Cyba,Cybb,Diaph1,Dmd,F2r,Fgf14,Fhl1,Flna,Fxyd5,Gm7694,Gpr35,Gpr39,Hvcn1,Itgb1,Jph2,Kcnab1,Kcnab2,Kcnd3,Kcnh2,Kcnip1,Kcnip4,Kcnj2,Kcnk13,Kcnma1,Kcnmb1,Lyn,Mef2c,Myo5a,Nalcn,Ngf,Nos1,Osr1,P2rx7,P2ry6,Pik3cg,Plcg2,Prkg1,Psen2,Ptafr,Ptk2b,Ptpn6,Rgs4,Rrad,Scn1b,Scn2a1,Sepn1,Slc8a1,Slc9a3r1,Slmap,Stac…	No common gene
regulation of neuron differentiation	5.34e-07	3	Abl2,Actr2,Actr3,Adam10,Adam17,Apoe,Arhgef2,Atp1b2,B2m,Baiap2,Bdnf,Bex1,Calr,Camk1,Camk1d,Camk2g,Ccr5,Cd38,Cfl1,Cobl,Crabp2,Cspg4,Ctsz,Cx3cl1,Cxcl12,Cxcl5,Cxcr4,Cyfip1,Dab2,Dmd,Dpysl3,Dynlt1b,E430025E21Rik,Efhc2,Efna5,Epha3,Ephb3,Etv5,Fat3,Fes,Fgf13,Flna,Fn1,Gdf6,Grn,H2-D1,H2-K1,Hcls1,Hey2,Hgf,Id2,Id4,Il1b,Il6,Iqgap1,Itga6,Itgb1,Itm2c,Lif,Lrp1,Lyn,Mag,Map1b,Map4k4,Map6,Mapk6,Mark1,Mdk,Mef2c,Meis1…	No common gene
regulation of nervous system development	5.41e-07	3	Abl2,Actr2,Actr3,Adam10,Adam17,Adgrl1,Apoe,Arhgef2,Arhgef9,Atp1b2,B2m,Baiap2,Bdnf,Bex1,Bmpr1a,Calr,Camk1,Camk1d,Camk2g,Ccr2,Ccr5,Cd38,Cfl1,Cobl,Col3a1,Cpe,Crabp2,Cspg4,Ctsc,Ctsz,Cx3cl1,Cx3cr1,Cxcl12,Cxcl5,Cxcr4,Cyfip1,Dab2,Dll4,Dmd,Dnajb11,Dock7,Dpysl3,Dynlt1b,E2f1,E430025E21Rik,Efhc2,Efna5,Egr2,Epha3,Ephb3,Etv5,Fam19a1,Fat3,Fes,Fgf13,Flna,Fn1,Gdf6,Gpr161,Grn,H2-D1,H2-K1,Hcls1,Hey2,Hgf,Hif1a,Id2,…	No common gene
positive regulation of cytokine secretion	5.53e-07	3	Cadm1,Casp1,Cd14,Cd300c2,Clec4e,Clec4n,Clec5a,Fgr,Htr2b,Il1a,P2rx7,Panx1,Scamp5,Src,Syk,Tlr2,Tnf	Cd300c2,Fgr,Syk,Tlr2
regulation of potassium ion transmembrane transport	5.55e-07	1	Ank2,Atp1b2,Cacna1d,Cav3,Fhl1,Flna,Itgb1,Kcnab1,Kcnh2,Kcnip1,Kcnip4,Kcnmb1,Prkg1,Rgs4,Wwp2	n/a (just one condition)
regulation of production of molecular mediator of immune response	5.61e-07	2	B2m,Bst2,Ccr2,Cd22,Cd244,Cd37,Cd40,Cd74,Clec7a,F2rl1,Fcer1g,Fcgr2b,H2-T23,Hmox1,Il1b,Il33,Il4ra,Il6,Jak3,Mlh1,Nlrp3,Scimp,Tgfb1,Tgfb2,Tlr2,Tlr4,Tlr9,Tnf,Tnfaip3,Tnfrsf1b,Tnfsf13,Vsir	Cd244,Clec7a,Fcer1g,Fcgr2b,Hmox1,Tgfb1,Tlr2,Tlr4,Tnfaip3,Tnfrsf1b,Tnfsf13,Vsir
regulation of cell projection organization	6.12e-07	2	Abl2,Actr2,Actr3,Adam10,Adam17,Arap1,Arpc2,B2m,Baiap2,Bdnf,Camk1,Camk1d,Capzb,Ccl19,Ccr5,Cd38,Cd44,Cfl1,Cln3,Coro1b,Coro1c,Crabp2,Ctsz,Cx3cl1,Cxcl12,Cxcl5,Cxcr4,Cyfip1,Dab2,E430025E21Rik,Epha2,Ephb3,Eps8,Evl,F2rl1,Fam110c,Fat3,Fcgr2b,Fes,Fn1,Grn,H2-D1,H2-K1,Hcls1,Hgf,Icam1,Il6,Iqgap1,Itga2,Itga6,Itm2c,Lcn2,Lif,Lrp1,Lyn,Mag,Map4k4,Mapk6,Mdk,Mylip,Neu1,Nfe2l2,Ngf,P2rx7,P3h1,Pdpn,Plekhm1,Plk2,Plxna1…	Abl2,Actr2,Actr3,Arap1,Ccr5,Cd38,Cd44,Cfl1,Crabp2,Ctsz,Cx3cl1,Dab2,Evl,Fat3,Fcgr2b,Fes,Fn1,Grn,Hcls1,Hgf,Iqgap1,Lif,Lrp1,Mapk6,Ngf,P2rx7,Pdpn,Plxna1,Plxnb2,Prex1,Ptk7,Rab29,Rab8b,Rap2a,Rhog,Scn1b,Sfrp1,Sphk1,Trem2,Trpv2,Ywhah,Zeb2
export from cell	6.44e-07	2	1500015O10Rik,Abca1,Anxa1,Anxa3,Arfgap3,Arhgap17,Atp2b1,Bdnf,Btk,C1qtnf5,Ccl3,Ccr1,Cd300a,Creb3l1,Crlf2,Ctgf,E430025E21Rik,Edn1,Erp29,Fam129b,Fcer1g,Fcgr3,Fgf7,Furin,Gnptab,Hck,Hps1,Il1rn,Il6,Ildr2,Inhba,Kcnn4,Lat2,Lyn,M6pr,Mertk,Milr1,Myh9,Myo1f,Myo1g,Myo5a,Nagpa,Nlrp3,Nos2,P2rx7,Pi4k2a,Pip5k1c,Plek,Pou2f2,Ppt1,Psap,Rab11fip5,Rab31,Rab3il1,Rab8b,Scamp5,Slc17a9,Slc8a1,Steap3,Stx3,Stxbp2,Syk,Tlr2,…	Abca1,Anxa1,Atp2b1,C1qtnf5,Ccl3,Cd300a,Crlf2,Edn1,Erp29,Fam129b,Fcer1g,Fcgr3,Gnptab,Hck,Il1rn,Ildr2,Lat2,Mertk,Milr1,Myo1f,Myo5a,P2rx7,Pi4k2a,Plek,Psap,Rab11fip5,Rab31,Rab3il1,Rab8b,Steap3,Syk,Tlr2,Tmem106a,Tnfaip2
apoptotic signaling pathway	6.52e-07	2	Acvr1b,Bak1,Bcl2l11,Bcl3,Bid,Bok,Casp1,Casp4,Casp8,Cdkn1a,Clu,Crip1,Dap,E2f1,Epha2,Ern1,Fnip2,Hmox1,Ifi204,Igf1,Il1a,Il1b,Il33,Inhba,Itgam,Itgav,Krt18,Lamp1,Lcn2,Mcl1,Mknk1,Mlh1,Ngf,Nupr1,P2rx4,P2rx7,Plscr1,Pmaip1,Pnp,Sgpl1,Shisa5,Srgn,Tgfb1,Tgfb2,Tnf,Tnfrsf1a,Tnfrsf1b,Tnfrsf23,Tnfrsf26,Tyrobp,Vdr	Acvr1b,Bcl2l11,Bid,Casp4,Clu,E2f1,Fnip2,Hmox1,Il1a,Itgam,Ngf,P2rx4,P2rx7,Tgfb1,Tnfrsf1b,Tnfrsf23,Tnfrsf26,Tyrobp
positive regulation of innate immune response	6.62e-07	1	Adam8,Aim2,Cadm1,Card9,Cd74,H2-T23,Havcr2,Ifi204,Ifi205,Irf7,Lamp1,Lbp,Lgals9,Mmp12,Mmp2,Mnda,Nlrc4,Plscr1,Sh2d1b1,Tlr2,Tlr4,Tlr8,Tlr9,Tmem173,Vav1	n/a (just one condition)
cellular response to organonitrogen compound	6.66e-07	3	Actb,Actr2,Ahr,Aif1,Apobec1,Aprt,Arpc2,Ass1,Bace1,Baiap2,Bcl2l11,Casp4,Ccl2,Cfl1,Col16a1,Col1a1,Col1a2,Col3a1,Col5a2,Col6a1,Cpeb4,Csk,Cyba,Cybb,Cyfip1,Diaph1,Dnmt3a,Edn1,Enpp1,Fbn1,Fcgr2b,Folr2,Gna15,Grb2,Htr2b,Icam1,Igf1,Il6,Inhbb,Itga4,Itpr3,Lgmn,Lrp1,Mmp2,Mmp3,Myo5a,Nfe2l2,Nlrp3,Nod1,Nos1,P2rx4,P2ry6,Pdgfc,Pdgfra,Pik3cg,Pik3r3,Prkcd,Ptafr,Ptgs2,Ptpn1,Rab31,Rab8b,Rap1b,Sepn1,Sfrp1,Sgk1,Slc39a14…	Col1a1,Col3a1,Cyba,Cybb,Fcgr2b,Folr2,Lgmn,Lrp1,Mmp2,Ptafr,Sfrp1,Tlr2,Vcam1
regulation of JNK cascade	6.89e-07	2	Card9,Ccl19,Ctgf,Dab2,Edn1,Ern1,F2rl1,Fcgr2b,Fgd2,Gadd45a,Gadd45b,Il1a,Il1b,Il1rn,Map4k4,Mdfic,Mmp8,Myd88,Ncf1,Nod1,Ptk2b,Ptpn1,Rap2a,Rassf2,Sash1,Sfrp1,Sfrp5,Sirpa,Syk,Taok3,Tlr4,Tlr6,Tlr9,Tnf,Tnfrsf11a,Trf,Wnt16,Zeb2	Dab2,Edn1,Fcgr2b,Gadd45a,Il1a,Il1rn,Mdfic,Ncf1,Ptpn1,Rap2a,Sfrp1,Sirpa,Syk,Taok3,Tlr4,Zeb2
monocyte chemotaxis	7.1e-07	3	Anxa1,Ccl12,Ccl19,Ccl2,Ccl21c,Ccl3,Ccl4,Ccl6,Ccl7,Ccl8,Ccl9,Ccr2,Cx3cl1,Lgals3,Pdgfb,Ptpro	Anxa1,Lgals3
antigen processing and presentation of peptide antigen via MHC class II	7.38e-07	1	Cd74,Fcer1g,Fcgr2b,H2-Aa,H2-Ab1,H2-DMa,H2-DMb1,H2-Eb1,Ifi30,March1,Unc93b1	n/a (just one condition)
regulation of cysteine-type endopeptidase activity involved in apoptotic process	7.38e-07	2	Arrb1,Arrb2,Bak1,Bcl2l11,Bid,Bok,Card9,Casp1,Casp8,Cd44,Ctgf,Ctsd,Ctsh,Cyr61,Dap,F2r,Gpx1,Hgf,Igf1,Il6,Mical1,Mkl1,Naip2,Naip5,Naip6,Ngf,Nlrc4,Nlrp1b,Nlrp3,Nod1,Plaur,Pmaip1,Ptgs2,Rps6ka1,Slc11a2,Src,St18,Syk,Thbs1,Tnf,Tnfrsf23,Xdh	Arrb2,Bcl2l11,Bid,Cd44,Ctsd,Ctsh,F2r,Gpx1,Hgf,Naip2,Naip5,Ngf,Plaur,Ptgs2,St18,Syk,Thbs1,Tnfrsf23
regulation of macrophage activation	7.44e-07	2	Cd84,Ctsc,Cx3cl1,Gpr137b,Grn,Havcr2,Il33,Il4ra,Lbp,Lgals9,Mmp8,Nr1h3,Pla2g4a,Slc7a2,Sphk1,Thbs1,Tlr4,Tlr6,Trem2	Cd84,Ctsc,Cx3cl1,Gpr137b,Grn,Havcr2,Slc7a2,Sphk1,Thbs1,Tlr4,Trem2
regulation of lymphocyte migration	7.49e-07	1	Adam10,Adam17,Adam8,Aif1,Apod,Ccl12,Ccl3,Ccl4,Ccl7,Ccr2,Cd200r1,Cxcl12,Cxcl13,Itga4,Lgals9,Padi2,Ptk2b,Ripk3,Slc8b1,Stk10	n/a (just one condition)
head development	7.65e-07	2	Abl2,Abr,Anxa3,Arpc5,Arrb2,Asph,Atp1b2,Atp2b1,Atp2b4,Atp6ap2,B4galt2,Bbs4,Bcl2l11,Bid,Bmpr1a,Cd9,Cfl1,Ckb,Col1a1,Col3a1,Csf1r,Cx3cr1,Dclk1,Dmd,Dock7,E2f1,Efna5,Egr2,Eml1,Ephb3,Ext1,Fat4,Fcgr2b,Fgf13,Fgfr2,Flna,Foxp2,Fut10,Gba,Hif1a,Id2,Id4,Ihh,Il11ra1,Inhba,Itga8,Itgam,Itgb1,Kcnab1,Kif3a,Mafb,Mdk,Meis1,Mfsd7b,Mmp14,Mmp2,Mtpn,Myh10,Myo16,Ncam1,Nfib,Ntf3,Pbx1,Plxnb2,Ppt1,Prkg1,Psap,Ptbp2,Ptchd1,Ptp…	Ephb3,Id2,Tgfb2,Wls
regulation of leukocyte apoptotic process	7.83e-07	2	Adam17,Adam8,Anxa1,Casp8,Ccl19,Ccr5,Cd44,Cd74,Cxcl12,Fcer1g,Fcgr2b,Hcar2,Hcls1,Hif1a,Il7r,Jak3,Lgals3,Lyn,Mertk,P2rx7,Pik3cb,Pik3cd,Pnp,Ripk3,Siglec1,Tgfb2	Adam8,Anxa1,Ccr5,Cd44,Fcer1g,Fcgr2b,Hcls1,Il7r,Lgals3,Mertk,P2rx7
positive regulation of leukocyte proliferation	8.1e-07	1	Aif1,Anxa1,Bst1,Ccl19,Ccr2,Cd244,Cd276,Cd38,Cd40,Cd74,Cd80,Cd86,Cdkn1a,H2-T23,Havcr2,Igf1,Igfbp2,Il1b,Il6,Jak3,Lyn,Myd88,Nckap1l,Nfatc2,Pnp,Syk,Tlr4,Tlr9,Vcam1	n/a (just one condition)
regulation of cytoskeleton organization	8.53e-07	2	3110043O21Rik,Actg1,Actr2,Actr3,Arap1,Arhgap17,Arhgdia,Arhgdib,Arhgef2,Arhgef5,Arpc1b,Arpc3,Arpc4,Arpc5,Baiap2,Bbs4,Bst1,Bst2,Capg,Cav3,Cd47,Cdc42ep3,Cfl1,Cln3,Coro1b,Cotl1,Csf1r,Cx3cl1,Cyfip1,Diaph1,Dst,Dstn,E430025E21Rik,Edn1,Efna5,Eml2,Epha1,Epha3,Eps8,Evl,F2rl1,Fam49b,Fes,Fgf13,Fgr,Flna,Fmn1,Gda,Gpr65,Gpsm2,Grb2,Hck,Hcls1,Hdgfrp3,Icam1,Il1a,Iqgap1,Iqgap2,Jam3,Kank2,Lima1,Lrp1,Map1a,Map1b,Map6…	No common gene
negative regulation of cell differentiation	8.64e-07	4	Abcg1,Actr3,Adam17,Adamts12,Adamts7,Ahr,Anxa1,Apoe,Arhgef2,Atp1b2,B2m,Bdnf,Bex1,Bmpr1a,C1qc,Calr,Cav3,Ccl11,Ccl3,Ccl9,Ccnd1,Ccr5,Cd38,Cd44,Cd74,Cdk6,Clec2d,Col3a1,Col5a1,Col5a2,Coro1c,Cspg4,Ctsz,Dab2,Dact3,Dmd,Dnajb11,Dpysl3,Dynlt1b,E2f1,Efna5,Egfr,Enpp1,Epha3,Ephb2,Ereg,Fat3,Fbln1,Fbn1,Fgf13,Fgl2,Flna,Fndc3b,Foxo3,Frzb,Fst,Fzd7,Gdf10,Gdf3,Gpr137b,Grb14,Grem1,H2-D1,H2-K1,Hpn,Id2,Id4,Igf1,Ihh,Il1a…	No common gene
regulation of endocytosis	8.93e-07	3	Ankrd13b,Anxa2,Arrb1,Arrb2,B2m,C3,Ccl19,Cd14,Cd22,Cd300a,Cd63,Cln3,Clu,Dab2,Ehd4,F2rl1,Fcgr1,Gpc3,Grem1,Itga2,Kif3a,Lbp,Ldlrap1,Lgals3,Lrp1,Lrpap1,Mctp1,Nckap1l,Nr1h3,Nsf,Pip5k1c,Plcg2,Ppt1,Ptpn1,Rab20,Rab31,Scamp5,Sdcbp,Sele,Serpine1,Sfrp4,Sphk1,Src,Syk,Trem2,Trf	Cd300a,Lgals3,Lrp1,Nckap1l,Sele,Syk
negative regulation of lymphocyte proliferation	9.03e-07	2	Btk,Cblb,Cd276,Cd300a,Cd44,Cd80,Cd86,Fcgr2b,Gpnmb,H2-Aa,H2-Ab1,Havcr2,Inpp5d,Lgals9,Lst1,Lyn,Ptpn6,Tgfb1,Tnfrsf21,Tyrobp,Vsir,Zc3h12d	Cd276,Cd300a,Cd44,Cd80,Fcgr2b,Gpnmb,Havcr2,Inpp5d,Tgfb1,Tyrobp,Vsir
regulation of T cell differentiation	9.1e-07	2	Adam8,Anxa1,Ccl19,Ccr2,Cd44,Cd74,Cd83,Ctla2a,H2-Aa,H2-DMa,Il1b,Il1rl2,Il4ra,Il6,Il7r,Jak3,Lgals9,Loxl3,Mdk,Nckap1l,Nfkbiz,Nlrp3,Pnp,Rara,Runx1,Runx3,Sox4,Syk,Tgfb1,Vsir,Zc3h12a,Zmiz1	Adam8,Anxa1,Cd44,Cd83,Il7r,Nckap1l,Nfkbiz,Runx1,Sox4,Syk,Tgfb1,Vsir
negative regulation of metabolic process	9.22e-07	2	3110043O21Rik,Acod1,Acp5,Actb,Acvr1b,Adam17,Adar,Ahr,Aif1,Ankrd13b,Anxa1,Anxa2,Anxa4,Anxa8,Apobec1,Apod,Arrb1,Arrb2,Asah1,Atf3,Atp2b1,Bach1,Bak1,Basp1,Batf3,Bcl3,Bst2,Btk,C3,C4b,Calr,Cblb,Ccl3,Ccnd1,Ccr1,Cd109,Cd200r1,Cd276,Cd300a,Cd38,Cd44,Cd83,Cd84,Cdk6,Cdkn1a,Cdkn1c,Ciita,Cln3,Clu,Cmklr1,Cnr2,Coro1c,Cpeb4,Creb3l1,Csk,Cstb,Ctgf,Ctla2a,Ctla2b,Ctsa,Ctsz,Cx3cl1,Cx3cr1,Dab2,Dap,Dhx58,Dlg3,Dll4,Dnmt…	Acvr1b,Anxa1,Anxa2,Anxa4,Anxa8,Apobec1,Arrb2,Asah1,Atf3,Atp2b1,Ccl3,Cd109,Cd200r1,Cd276,Cd300a,Cd38,Cd44,Cd83,Cd84,Cdk6,Clu,Cstb,Ctsa,Ctsz,Cx3cl1,Cx3cr1,Dab2,Dnmt3a,Dok1,E2f1,Edn1,Erp29,Fam129b,Fam46c,Fcgr2b,Fn1,Fnip2,Gadd45a,Gba,Gla,Gpnmb,Gpx1,Grn,Havcr2,Hcls1,Hgf,Hmga1,Hmox1,Htr2b,Il10ra,Inhbb,Inpp5d,Iqgap1,Itgam,Itih4,Lgmn,Lif,Loxl2,Mdfic,Mefv,Mertk,Mfsd12,Mgat5,Mmp12,Msr1,Naip2,Naip5,Nckap1l,…
negative regulation of T cell activation	9.56e-07	2	Anxa1,Cblb,Cd276,Cd300a,Cd44,Cd74,Cd80,Cd86,Fgl1,Gpnmb,H2-Aa,H2-Ab1,Havcr2,Il4ra,Jak3,Lgals3,Lgals9,Loxl3,Mdk,Ptpn6,Runx1,Runx3,Tgfb1,Tnfaip8l2,Tnfrsf21,Vsir,Zc3h12a,Zc3h12d	Anxa1,Cd276,Cd300a,Cd44,Cd80,Fgl1,Gpnmb,Havcr2,Lgals3,Runx1,Tgfb1,Tnfaip8l2,Vsir
negative regulation of secretion	9.77e-07	2	Abr,Acsl4,Anpep,Anxa1,Ccr2,Cd22,Cd300a,Cd74,Cd84,Cx3cl1,Cyp4f18,Ddi2,Edn1,Erp29,F2r,Frmd4a,Gpr39,Hmox1,Il1b,Il1rn,Il33,Il6,Inhbb,Lgals9,Lif,Madd,Map4k4,Nos1,Nr1h3,Nucb2,Osm,Rab11fip5,Rap1b,Rhbdf2,Sfrp1,Srgn,Tifab,Tnfrsf1a,Tnfrsf1b,Ucp2	Abr,Anpep,Anxa1,Cd300a,Cd84,Cx3cl1,Edn1,Erp29,F2r,Frmd4a,Hmox1,Il1rn,Inhbb,Lif,Osm,Rab11fip5,Rap1b,Sfrp1,Tnfrsf1b,Ucp2
positive regulation of transferase activity	9.83e-07	3	Adam17,Adam8,Adam9,Afap1l2,Arhgef5,Arrb1,Arrb2,Atp2b4,C1qtnf2,Camk1,Camkk1,Ccl19,Ccnd1,Cd40,Cd74,Cd86,Cdkn1a,Cemip,Chil1,Clu,Csf1r,Csk,Cspg4,Cyr61,Dab2,Dlg3,Edn1,Emp2,Epha1,Epha2,Epha3,Ephb3,Ephb6,Ereg,Ern1,Erp29,F2r,Fcgr1,Fgd2,Fgf1,Fgf13,Fgfr2,Fgr,Gadd45a,Gadd45b,Gdf15,Gpr39,Grem1,Hbegf,Hgf,Hmgn1,Htr2b,Igf1,Il1b,Il1rn,Il6ra,Iqgap1,Lgals9,Lyn,Madd,Map4k4,Mdfic,Mef2c,Mertk,Nab2,Ncf1,Nckap1l,Nek6,N…	No common gene
B cell activation	9.91e-07	2	Adam17,Adgrg3,Ahr,Bak1,Batf,Bcl3,Blnk,Btk,Cd180,Cd22,Cd40,Cd86,Ctps,H2-Ab1,Hhex,Il7r,Jak3,Lat2,Lfng,Mlh1,Nfam1,Nfatc1,Pik3cd,Plcg2,Plcl2,Pou2f2,Prkcd,Ptk2b,Rbpj,Skap2,Slamf8,Tlr4,Tnfaip3,Tpd52	Adgrg3,Blnk,Cd180,Ctps,Il7r,Lat2,Nfam1,Plcl2,Skap2,Tlr4,Tnfaip3,Tpd52
positive regulation of lymphocyte proliferation	1.03e-06	3	Aif1,Anxa1,Bst1,Ccl19,Ccr2,Cd244,Cd276,Cd38,Cd40,Cd74,Cd80,Cd86,Cdkn1a,H2-T23,Havcr2,Igf1,Igfbp2,Il1b,Il6,Jak3,Myd88,Nckap1l,Nfatc2,Pnp,Syk,Tgfbr2,Tlr4,Tlr9,Vav3,Vcam1	Anxa1,Nckap1l,Syk,Vcam1
cellular response to mechanical stimulus	1.09e-06	2	Arhgdia,Bak1,Cd40,Cnn2,Col1a1,Cyba,Gadd45a,Il1b,Itga2,Kcnj2,Mag,Mtpn,Nos1,Piezo1,Ptgs2,Scx,Slc2a1,Tgfb1,Tlr4,Tlr7,Tlr8,Tnfrsf1a	Col1a1,Cyba,Gadd45a,Mtpn,Ptgs2,Scx,Tgfb1,Tlr4,Tlr8
regulation of actin polymerization or depolymerization	1.12e-06	2	Actr2,Actr3,Arpc1b,Arpc2,Arpc3,Arpc4,Arpc5,Baiap2,Capg,Capzb,Cfl1,Coro1b,Cotl1,Cyfip1,E430025E21Rik,Eln,Eps8,Evl,F2rl1,Fam49b,Fmn1,Grb2,Hcls1,Icam1,Iqgap2,Kirrel,Lima1,Mtpn,Nckap1l,Plek,Prex1,Prkcd,Ptk2b,Ssh3,Tlr2,Tmsb10,Tmsb4x,Vill,Was,Wdr1	Actr2,Actr3,Arpc1b,Arpc4,Arpc5,Capg,Cfl1,Cotl1,Evl,Fmn1,Grb2,Hcls1,Mtpn,Nckap1l,Plek,Prex1,Ssh3,Tlr2,Vill
protein phosphorylation	1.16e-06	2	Abl2,Acvr1b,Adam10,Atp13a2,Btk,Camk1,Camk1d,Ccl12,Ccl19,Ccl3,Ccnd1,Ccr5,Cdk18,Cdk20,Cdk6,Cdkn1a,Cfl1,Clec1b,Csf1r,Csk,Ctsh,Dab2,Dclk1,Epha2,Ephb3,Ern1,Fam20c,Fes,Fgr,Fnip2,Gdf6,Hck,Hcst,Htatip2,Htr2b,Igf1,Il12rb2,Il1b,Irak4,Itgav,Jak3,Lif,Lyn,Map4k4,Mapk6,Mapkapk3,Matk,Mdfic,Mertk,Mknk1,Myd88,Nek6,Nrp2,Nuak2,Osm,P2rx7,Pdgfb,Pik3cg,Plk2,Plk3,Plvap,Prkcd,Prkch,Prkx,Ptk2b,Ptk7,Ptpn1,Ptpn6,Rara,Rassf…	Abl2,Acvr1b,Atp13a2,Ccl3,Ccr5,Cdk18,Cdk20,Cdk6,Cfl1,Csf1r,Ctsh,Dab2,Dclk1,Fes,Fgr,Fnip2,Gdf6,Hck,Htr2b,Lif,Mapk6,Matk,Mdfic,Mertk,Nek6,Osm,P2rx7,Ptk7,Ptpn1,Rps6ka2,Sh2d1b1,Slc11a1,Syk,Taok3,Tec,Tgfb1,Tlr2,Tlr4
positive regulation of acute inflammatory response	1.16e-06	3	Adam8,Alox5ap,Btk,C3,Ccr5,Fcer1g,Fcgr1,Fcgr3,H2-T23,Il1b,Il6,Pik3cg,Ptgs2,Tnf,Tnfrsf11a	Adam8,Fcer1g,Fcgr1,Fcgr3
regulation of myeloid cell differentiation	1.19e-06	4	Acvr1b,Adam8,Atp6ap1,B2m,C1qc,Casp8,Ccl21c,Ccl3,Ccr1,Cd74,Cdk6,Clec2d,Csf1r,Csf3r,Eif6,Fbn1,Fes,Gpr137b,Hcls1,Hif1a,Id2,Inhba,Inpp5d,Itgam,Lif,Lox,Lyn,Mafb,Nckap1l,Ptk2b,Rab7b,Rara,Rassf2,Runx1,Sfrp1,Spi1,Stat3,Tgfb1,Tmem178,Tnf,Trem2,Tyrobp,Ubash3b	C1qc,Spi1,Tyrobp
regulation of neurogenesis	1.25e-06	3	Abl2,Actr2,Actr3,Adam10,Adam17,Apoe,Arhgef2,Atp1b2,B2m,Baiap2,Bdnf,Bex1,Bmpr1a,Calr,Camk1,Camk1d,Camk2g,Ccr2,Ccr5,Cd38,Cfl1,Cobl,Col3a1,Crabp2,Cspg4,Ctsz,Cx3cl1,Cx3cr1,Cxcl12,Cxcl5,Cxcr4,Cyfip1,Dab2,Dll4,Dmd,Dnajb11,Dock7,Dpysl3,Dynlt1b,E2f1,E430025E21Rik,Efhc2,Efna5,Egr2,Epha3,Ephb3,Etv5,Fam19a1,Fat3,Fes,Fgf13,Flna,Fn1,Gdf6,Grn,H2-D1,H2-K1,Hcls1,Hey2,Hgf,Hif1a,Id2,Id4,Igf1,Il1b,Il6,Iqgap1,Itga6,…	No common gene
axonogenesis	1.32e-06	3	3110043O21Rik,Alcam,Apbb2,B4galt5,B4galt6,Bmpr1b,Cdh11,Cobl,Csf1r,Cxcl12,Cxcr4,Cyfip1,Dclk1,Dock7,Dst,Efna5,Egflam,Egr2,Emb,Enah,Epha1,Epha2,Epha3,Ephb2,Ephb3,Evl,Fgfr2,Flrt2,Itga4,Itgb1,Lama2,Lrp1,Map1a,Map1b,Matn2,Myh10,Ncam1,Nexn,Nfib,Nptx1,Nrp2,Ntf3,Pip5k1c,Pitpna,Plxna1,Plxna4,Plxnb1,Plxnb2,Plxnc1,Plxnd1,Ptpro,Ptprz1,Rhog,Runx3,Scn1b,Sema3c,Sema3d,Sema3g,Sema4d,Sema5a,Sema6b,Shtn1,Slit2,Tgfb…	No common gene
regulation of bone remodeling	1.33e-06	3	Adam8,Atp6ap1,Cd38,Csf1r,Csk,Fcgr4,Gpr137b,Grem1,Il6,Inpp5d,Itgav,Mdk,P2rx7,Plekhm1,Sfrp1,Spp1,Syk,Tmem119,Tnfrsf11a,Tnfrsf11b,Trf,Ubash3b	Csf1r,Fcgr4,Sfrp1,Syk
cartilage development	1.33e-06	3	Acan,Bgn,Bmp1,Bmpr1a,Bmpr1b,Chst11,Chsy1,Col10a1,Col12a1,Col14a1,Col1a1,Col6a1,Ctgf,Cyr61,Ecm1,Edn1,Evc,Ext1,Hif1a,Ihh,Lum,Matn2,Mef2c,Mgp,Mmp13,Mustn1,Nfib,Nov,Osr1,Rspo2,Runx1,Scx,Smad9,Sulf1,Sulf2,Tgfb1,Tgfb2,Tgfbi,Tgfbr2,Thbs1,Timp1	Tgfbi
cellular response to growth factor stimulus	1.33e-06	3	Actr3,Acvr1b,Adam9,Adamts7,Anxa1,Arap1,Arpc2,Arpc3,Arrb2,Baiap2,Bdnf,Bex1,Ccl2,Cd44,Cfl1,Cilp,Col1a1,Col1a2,Col2a1,Col3a1,Coro1b,Ctgf,Cx3cr1,Cxcl13,Dab2,Dbn1,Dll4,E2f1,Edn1,Ehd4,Ern1,Ext1,Fbn1,Fgf7,Flrt2,Gdf15,Gdf3,Gdf6,Gdf7,Gfra1,Has1,Hgf,Ibsp,Il6,Iqgap1,Lgmn,Ngf,Nos1,Nrp2,Nrros,Pdgfb,Pdgfra,Postn,Runx1,Runx2,Scx,Serpine1,Sfrp1,Sparc,Sphk1,Spint1,Src,Tgfb1,Tgfb2,Tgfbr1,Tgfbr2,Tnfrsf1b,Vsir,Zmiz1	Anxa1,Cd44,Col1a1,Col3a1,Gdf6,Lgmn,Runx1,Sfrp1,Tnfrsf1b
regulation of actin filament organization	1.49e-06	3	3110043O21Rik,Actg1,Actr2,Actr3,Arap1,Arhgef5,Arpc1b,Arpc2,Arpc3,Arpc4,Arpc5,Baiap2,Bbs4,Capg,Capzb,Cd47,Cdc42ep3,Cfl1,Coro1b,Cotl1,Ctgf,Cx3cl1,Cyfip1,Dstn,E430025E21Rik,Eln,Epha1,Eps8,Evl,F2rl1,Fam49b,Flna,Fmn1,Gpr65,Grb2,Hcls1,Icam1,Iqgap2,Kank2,Kirrel,Lima1,Mtpn,Nckap1l,Phldb2,Plek,Plekhh2,Ppm1e,Prex1,Prkcd,Ptk2b,Rgs4,Sema5a,Sh3pxd2b,Ssh3,Synpo2,Tgfb3,Tgfbr1,Tlr2,Tmsb10,Tmsb4x,Vill,Was,Wdr1	No common gene
positive regulation of I-kappaB kinase/NF-kappaB signaling	1.52e-06	1	Abl2,Card9,Casp1,Casp8,Ccl19,Cd40,Cd74,Clec4n,Cx3cl1,Cx3cr1,F2r,F2rl1,Htr2b,Il1a,Il1b,Irak4,Litaf,Myd88,Nod1,S100a4,Tifa,Tlr4,Tlr6,Tlr9,Tmem106a,Tnf,Tnfrsf1a,Trim25	n/a (just one condition)
regulation of muscle system process	1.52e-06	1	Ank2,Atp2b4,Cacna1c,Camk2g,Cav3,Ctnna3,Dmd,Dsp,Fbxo32,Fgf13,Flna,Gucy1a3,Kcnma1,Lmcd1,Mef2c,Mrvi1,Npnt,Pawr,Pde5a,Prkg1,Rgs4,Rock1,Slc8a1	n/a (just one condition)
regulation of transferase activity	1.52e-06	2	Adam17,Adam8,Adam9,Adar,Afap1l2,Apoe,Arhgef5,Arrb1,Arrb2,Atp2b4,C1qtnf2,C5ar1,Camk2n1,Camkk1,Cav3,Cblb,Ccl19,Ccnd1,Cd300a,Cd40,Cd74,Cd86,Cdkn1a,Cemip,Chil1,Clu,Csf1r,Csk,Cspg4,Dab2,Dlg3,Edn1,Emp2,Epha1,Epha2,Epha3,Ephb3,Ephb6,Ern1,Erp29,F2r,Fam212b,Fcgr1,Fgd2,Fgf1,Fgf13,Fgfr2,Fgr,Gadd45a,Gba,Grem1,Heg1,Hgf,Hhex,Hmgn1,Htr2b,Igf1,Il1b,Il1rn,Il6,Il6ra,Iqgap1,Lgals9,Lyn,Madd,Map4k4,Mdfic,Mef2c,Mertk,…	No common gene
regulation of neuron death	1.58e-06	3	Adam8,Arrb1,Arrb2,Bace1,Bcl2l11,Bdnf,Bok,C1qa,C5ar1,Casp8,Ccl12,Ccl3,Cd200r1,Cln3,Clu,Cpeb4,Crlf1,Ctsz,Cx3cl1,Cx3cr1,F2r,Fam134b,Fcgr2b,Gba,Gpnmb,Grn,Hif1a,Hmox1,Hyou1,Igf1,Il1b,Il6,Itgam,Lgmn,Lrp1,Mag,Mcl1,Mdk,Mt1,Ncf2,Ngf,Nos1,Nupr1,Pmaip1,Ppt1,Ptk2b,Rab29,Stat3,Tgfb2,Tlr4,Tlr6,Tnf,Tnfrsf1a,Tnfrsf1b,Trpm2,Tyrobp,Unc5b,Wfs1	Adam8,C1qa,Ctsz,Gpnmb,Hmox1,Lgmn,Ncf2,Tnfrsf1b,Tyrobp
regulation of heart rate	1.64e-06	1	Ank2,Cacna1c,Cacna1d,Cacna2d1,Cacnb2,Cav3,Ctnna3,Dmd,Dsp,Gm7694,Hey2,Kcnd3,Kcnh2,Rgs4,Slc8a1	n/a (just one condition)
regulation of toll-like receptor signaling pathway	1.71e-06	3	Acod1,Arrb2,Cd300a,Cd300lf,Cyba,F2rl1,Irf7,Lbp,Lyn,Nr1h3,Pik3ap1,Ptprs,Rab7b,Ticam2,Tlr1,Tlr2,Tlr6,Tlr9,Tnfaip3,Treml4	Cd300a,Cyba,Pik3ap1,Rab7b,Tlr2
positive regulation of protein serine/threonine kinase activity	1.83e-06	2	Adam17,Adam8,Adam9,Arrb1,Camk1,Ccl19,Ccnd1,Cd40,Cd74,Cemip,Csf1r,Csk,Dab2,Edn1,Ern1,Erp29,F2r,Fgd2,Gadd45a,Gadd45b,Gdf15,Gpr39,Hgf,Htr2b,Igf1,Il1b,Il1rn,Iqgap1,Lgals9,Madd,Mdfic,P2rx7,Parp8,Pdgfa,Pdgfb,Pdgfc,Pik3cg,Pik3r5,Prkcd,Ptk2b,Ptpn1,Sash1,Shc2,Src,Syk,Taok3,Tgfb1,Tgfbr1,Thbs1,Tlr4,Tlr6,Tlr9,Tnf,Tnfrsf11a,Trf,Zeb2	Adam8,Adam9,Cemip,Csf1r,Dab2,Edn1,Erp29,F2r,Gadd45a,Hgf,Htr2b,Il1rn,Iqgap1,Mdfic,P2rx7,Pdgfc,Pik3r5,Ptpn1,Shc2,Syk,Taok3,Tgfb1,Thbs1,Tlr4,Zeb2
negative regulation of cell-cell adhesion	1.92e-06	2	Abl2,Adam8,Anxa1,Ass1,Cblb,Cd276,Cd300a,Cd44,Cd74,Cd80,Cd86,Cd9,Cxcl12,Fgl1,Gpnmb,H2-Aa,H2-Ab1,Havcr2,Il1rn,Il4ra,Jak3,Lgals3,Lgals9,Loxl3,Mdk,Prkcd,Ptpn6,Runx1,Runx3,Tgfb1,Tnfaip3,Tnfaip8l2,Tnfrsf21,Ubash3b,Vsir,Zc3h12a,Zc3h12d	Abl2,Adam8,Anxa1,Cd276,Cd300a,Cd44,Cd80,Fgl1,Gpnmb,Havcr2,Il1rn,Lgals3,Runx1,Tgfb1,Tnfaip3,Tnfaip8l2,Ubash3b,Vsir
regulation of reactive oxygen species biosynthetic process	1.94e-06	1	Acp5,Aif1,Ass1,Cd47,Clu,Cx3cr1,Cyba,Ddah1,Gla,Icam1,Igf1,Il1b,Il6,Itgb2,Mmp8,Ptgs2,Ptk2b,Sirpa,Stat3,Tlr2,Tlr4,Tlr6,Tnf,Zc3h12a	n/a (just one condition)
cellular extravasation	1.96e-06	3	Ccl2,Ccr2,Cd47,Cx3cl1,Cx3cr1,Ext1,Gcnt1,Icam1,Itga4,Itgam,Itgb2,Sele,Selp,Selplg,Sirpa,Tnf,Trem1,Vcam1	Itgb2,Sele,Selp,Sirpa,Vcam1
response to inorganic substance	2.01e-06	2	Adam9,Alox5ap,Anxa1,Apobec1,Ass1,Atp13a2,B2m,Bace1,Bak1,C1qa,Calr,Ccl19,Ccnd1,Cd14,Cd9,Cfl1,Col1a1,Cp,Crip1,Cybb,Cyp2e1,Ddi2,Dnmt3a,Edn1,Fn1,Gatm,Gpr39,Gpx1,Hif1a,Hmox1,Hvcn1,Id2,Igfbp2,Il18bp,Il1a,Il6,Iqgap1,Itgav,Itpr3,Junb,Lcn2,Lgmn,Loxl2,Mmp2,Mt1,Mt2,Ncf1,Nfe2l2,Npc1,Nptx1,P2rx4,P2rx7,Pla2g4a,Plcg2,Prdx1,Prkcd,Ptgs2,Ptk2b,Rasa4,Ripk3,Sdc1,Sirpa,Slc11a2,Slc25a13,Slc25a24,Sparc,Sphk1,Src,Thbs1,…	Adam9,Alox5ap,Anxa1,Apobec1,Atp13a2,C1qa,Cd14,Cfl1,Col1a1,Cybb,Dnmt3a,Edn1,Fn1,Gatm,Gpx1,Hmox1,Hvcn1,Igfbp2,Il18bp,Il1a,Iqgap1,Lgmn,Loxl2,Mmp2,Ncf1,Npc1,P2rx4,P2rx7,Prdx1,Ptgs2,Sdc1,Sirpa,Slc25a13,Sphk1,Thbs1,Tnfaip3,Tnfrsf11b,Ucp2
transmembrane transport	2.01e-06	2	AA467197,Abca1,Abcb4,Abcc3,Abcg1,Anxa2,Aqp5,Atox1,Atp13a2,Atp2b1,Atp6ap1,Atp6v0a1,Atp6v0b,Atp6v0c,Atp6v0d1,Atp6v0d2,Atp6v0e,Atp6v1a,Atp6v1b2,Atp6v1c1,Atp6v1e1,Bak1,Cacna1d,Ccdc109b,Ccl19,Ccl3,Ccr5,Clca3a1,Clcn7,Clic1,Cln8,Cybb,Emb,F2r,Fam26e,Folr2,Gja4,Gjb3,Gjb4,Gjb5,Hpn,Htr2b,Hvcn1,Itgav,Itpr3,Kcnab2,Kcnj2,Kcnk13,Kcnn4,Lasp1,Lrrc8c,Mcoln2,Mcoln3,Mfsd1,Mfsd12,Mfsd5,Mfsd7b,Nipa2,P2rx4,P2rx7,Panx1,…	Abca1,Abcc3,Abcg1,Anxa2,Atp13a2,Atp2b1,Atp6v0a1,Atp6v0c,Atp6v0d2,Atp6v1a,Atp6v1b2,Atp6v1c1,Ccdc109b,Ccl3,Ccr5,Clcn7,Clic1,Cln8,Cybb,F2r,Folr2,Gjb3,Gjb4,Gjb5,Htr2b,Hvcn1,Kcnk13,Lasp1,Mcoln2,Mcoln3,Mfsd1,Mfsd12,Mfsd7b,P2rx4,P2rx7,Pdpn,Plcl2,Scn1b,Slc11a1,Slc15a3,Slc25a13,Slc29a3,Slc35e4,Slc35f6,Slc37a2,Slc39a11,Slc39a6,Slc41a2,Slc6a8,Slc7a2,Slc7a7,Slc8b1,Slco2a1,Steap3,Stra6l,Tmem144,Tmem206,Tpcn2,…
phosphorus metabolic process	2.07e-06	2	Abhd12,Abl2,Acp2,Acp5,Acsl4,Acvr1b,Adam10,Agpat4,Aldh18a1,Aprt,Atp13a2,Bdnf,Bid,Btk,Camk1,Camk1d,Ccl12,Ccl19,Ccl3,Ccnd1,Ccr5,Cdk18,Cdk20,Cdk6,Cdkn1a,Cerk,Cfl1,Ciita,Ckb,Clec1b,Cln3,Cln8,Csf1r,Csk,Ctps,Ctsh,Cttnbp2nl,Dab2,Dclk1,Elovl1,Enpp1,Epha2,Ephb3,Ern1,Fabp5,Fam20c,Fes,Fgf7,Fgr,Fnip2,Gdf6,Gdpd1,Gnpda1,Gnptab,Hck,Hcst,Hexb,Hk3,Htatip2,Htr2b,Igf1,Il12rb2,Il1b,Inpp5d,Irak4,Itgav,Jak3,Lif,Lpcat2,…	Abhd12,Abl2,Acp2,Acvr1b,Aprt,Atp13a2,Bid,Ccl3,Ccr5,Cdk18,Cdk20,Cdk6,Cerk,Cfl1,Cln8,Csf1r,Ctps,Ctsh,Dab2,Dclk1,Elovl1,Fabp5,Fes,Fgr,Fnip2,Gdf6,Gdpd1,Gnpda1,Gnptab,Hck,Hexb,Hk3,Htr2b,Inpp5d,Lif,Lpcat2,Mapk6,Matk,Mdfic,Mertk,Nagk,Nceh1,Ncf1,Ncf2,Nek6,Osm,P2rx7,Pde1a,Pfkfb4,Pi4k2a,Pigs,Pip4k2a,Pla2g15,Plcl2,Plek,Plpp2,Pnpla7,Ppm1h,Ptafr,Ptk7,Ptpn1,Ptpre,Rps6ka2,Samd8,Sh2d1b1,Slc11a1,Slc25a13,Slc37a2,…
negative regulation of cell development	2.08e-06	1	Apoe,Arhgef2,Atp1b2,Bmpr1a,Cav3,Cspg4,Dmd,Dpysl3,Dynlt1b,Efna5,Epha3,Fgf13,Flna,Grb14,Id2,Id4,Itgb1,Meis1,Ngef,Pbx1,Postn,Ptprz1,Rgs4,Sema3c,Sema3d,Sema5a,Sorl1,Thrb,Ttc3	n/a (just one condition)
antigen processing and presentation of exogenous peptide antigen via MHC class II	2.08e-06	2	Cd74,Fcer1g,Fcgr2b,H2-Aa,H2-Ab1,H2-DMa,H2-DMb1,H2-Eb1,Ifi30,Unc93b1	Fcer1g,Fcgr2b,Ifi30,Unc93b1
regulation of cellular localization	2.09e-06	3	Abr,Actb,Actr3,Adam10,Ank2,Anxa2,Apod,Arpc2,Arrb1,Asph,Astn2,Atp13a2,Atp2b4,Bace1,Bak1,C2cd2l,Cacna1c,Cacna1d,Cacna2d1,Cacnb2,Camk1,Camk2g,Camk2n1,Cav3,Ccl19,Ccl2,Ccl3,Ccr2,Ccr5,Cd300a,Cd84,Cemip,Cfl1,Cln3,Csk,Cx3cl1,Cxcr3,Cyba,Cyfip1,Cyth1,Dab2,Dclk1,Ddi2,Diaph1,Dmd,Edem1,Edem2,Efna5,Epha2,Epha3,F2r,F2rl1,Fcer1g,Fes,Fgf14,Fgr,Flna,Gab2,Gm7694,Gpc1,Gpr137b,Gpr39,Gpsm2,Hcls1,Hif1a,Hmgn3,Hmox1,Htr2…	No common gene
negative regulation of leukocyte mediated immunity	2.12e-06	2	Abr,Arrb2,Bst2,Ccr2,Cd300a,Cd84,Clec2d,Fcgr2b,H2-T23,Havcr2,Hmox1,Il7r,Jak3,Lgals9,Ptpn6,Sh2d1b1,Vsir	Abr,Arrb2,Cd300a,Cd84,Fcgr2b,Havcr2,Hmox1,Il7r,Sh2d1b1,Vsir
regulation of myeloid leukocyte differentiation	2.2e-06	3	Adam8,Atp6ap1,C1qc,Casp8,Ccl3,Ccr1,Cd74,Cdk6,Clec2d,Csf1r,Fes,Gpr137b,Hcls1,Id2,Inpp5d,Itgam,Lif,Lyn,Mafb,Rara,Rassf2,Runx1,Sfrp1,Tgfb1,Tmem178,Tnf,Trem2,Tyrobp,Ubash3b	Adam8,C1qc,Gpr137b,Trem2,Tyrobp
defense response to Gram-positive bacterium	2.23e-06	4	Acp5,Adam17,B2m,C5ar1,Card9,Epha2,Fgr,H2-T23,Havcr2,Hck,Lbp,Lyz1,Lyz2,Mpeg1,Mr1,Myd88,Myo1f,Ncf1,Nlrp3,Nod1,P2rx7,Ssc5d,Tlr2,Tnf,Tnfsf8	Fgr,Hck,Lyz2,Mpeg1,Myo1f
cytoskeleton organization	2.44e-06	3	Abl2,Abr,Actb,Actg1,Actn1,Actr2,Actr3,Aif1,Antxr1,Anxa1,Arhgap17,Arhgap25,Arhgef2,Arhgef5,Arpc1b,Arpc2,Arpc3,Arpc4,Arpc5,Arrb1,Baiap2,Bbs4,Calr,Cap1,Capg,Capzb,Casp4,Cav3,Ccl12,Ccl2,Ccl3,Ccl7,Cfl1,Clip2,Cln3,Cln8,Cnn1,Cnn2,Cobl,Coro1b,Coro1c,Csrp1,Csrp2,Dctn6,Diaph1,Dock2,Dock7,Dpysl3,Dsp,Dst,Dstn,Dynlt1b,E430025E21Rik,Elmo1,Eln,Eml1,Eml2,Emp2,Enah,Eps8,Evl,Fes,Fgd2,Fgd3,Fgf13,Fgf7,Flna,Fmn1,Gadd…	No common gene
lipid localization	2.46e-06	3	Abca1,Abca8a,Abca9,Abcb4,Abcc3,Abcg1,Ace,Acsl4,Anxa1,Apobr,Apod,Atp11a,B4galnt1,C2cd2l,Cln3,Enpp1,Esyt1,Gba,Gltp,Gm2a,Gramd1b,Hexa,Hexb,Il1b,Inhba,Kcnn4,Lbp,Ldlrap1,Lima1,Lipg,Msr1,Nos2,Npc1,Npc2,Osbpl8,P2rx7,Pitpna,Pla2g4a,Plscr1,Pltp,Pqlc1,Psap,Scarb1,Slc9a3r1,Slco2a1,Soat1,Spns2,Stra6l,Tnf	Abcc3,Abcg1,Anxa1,Hexb,Pltp,Slco2a1,Soat1
positive regulation of myeloid leukocyte mediated immunity	2.48e-06	4	Btk,C3,Cxcl1,F2rl1,Fcer1g,Fcgr1,Fcgr3,Fgr,Gab2,H2-T23,Il4ra,Itgam,Itgb2,Ptafr,Stxbp2,Syk,Tyrobp	Fgr,Itgb2,Tyrobp
immune response-activating signal transduction	2.48e-06	2	C3ar1,C5ar1,Cblb,Cd276,Cd38,Cmklr1,Fcer1g,Fcgr2b,Fyb,Lat2,Lyn,Myo1g,Nckap1l,Nfam1,Nfatc2,Nfkbiz,Nras,Plcg2,Psen2,Ptpn6,Rftn1,Syk,Tec,Themis2,Tlr2,Tlr4,Tnfrsf21,Vav3,Zc3h12a	C3ar1,Cd276,Cd38,Fcer1g,Fcgr2b,Fyb,Lat2,Nckap1l,Nfam1,Nfkbiz,Nras,Rftn1,Syk,Tec,Tlr2,Tlr4
phosphate-containing compound metabolic process	2.58e-06	2	Abhd12,Abl2,Acp2,Acp5,Acsl4,Acvr1b,Adam10,Agpat4,Aldh18a1,Aprt,Atp13a2,Bdnf,Bid,Btk,Camk1,Camk1d,Ccl12,Ccl19,Ccl3,Ccnd1,Ccr5,Cdk18,Cdk20,Cdk6,Cdkn1a,Cerk,Cfl1,Ciita,Ckb,Clec1b,Cln3,Cln8,Csf1r,Csk,Ctps,Ctsh,Cttnbp2nl,Dab2,Dclk1,Elovl1,Enpp1,Epha2,Ephb3,Ern1,Fabp5,Fam20c,Fes,Fgf7,Fgr,Fnip2,Gdf6,Gdpd1,Gnpda1,Gnptab,Hck,Hcst,Hexb,Hk3,Htatip2,Htr2b,Igf1,Il12rb2,Il1b,Inpp5d,Irak4,Itgav,Jak3,Lif,Lpcat2,…	Abhd12,Abl2,Acp2,Acvr1b,Aprt,Atp13a2,Bid,Ccl3,Ccr5,Cdk18,Cdk20,Cdk6,Cerk,Cfl1,Cln8,Csf1r,Ctps,Ctsh,Dab2,Dclk1,Elovl1,Fabp5,Fes,Fgr,Fnip2,Gdf6,Gdpd1,Gnpda1,Gnptab,Hck,Hexb,Hk3,Htr2b,Inpp5d,Lif,Lpcat2,Mapk6,Matk,Mdfic,Mertk,Nagk,Nceh1,Ncf1,Ncf2,Nek6,Osm,P2rx7,Pde1a,Pfkfb4,Pi4k2a,Pigs,Pip4k2a,Pla2g15,Plcl2,Plek,Plpp2,Pnpla7,Ppm1h,Ptafr,Ptk7,Ptpn1,Ptpre,Rps6ka2,Samd8,Sh2d1b1,Slc11a1,Slc25a13,Slc37a2,…
regulation of DNA-binding transcription factor activity	2.58e-06	2	Acod1,Adam8,Adgrg3,Aim2,Anxa3,Anxa4,Arrb1,Arrb2,Bdnf,Cacna1d,Camk1d,Card14,Cd40,Cd84,Clu,Cmklr1,Cx3cl1,Cx3cr1,Dap,Edn1,Enpp1,Fcgr2b,Grem1,Havcr2,Hck,Hcls1,Hmgn3,Hmox1,Icam1,Id2,Il1b,Il6,Itgb2,Lpar5,Mtpn,Myd88,Nfam1,Ngf,Nlrc4,Nlrp3,Nod1,Nupr1,Prkch,Rab7b,Ripk3,Ror1,Sfrp5,Sphk1,Stat3,Syk,Tgfb1,Tlr2,Tlr4,Tlr6,Tlr9,Tmem173,Tmsb4x,Tnf,Tnfaip3,Tnfrsf11a,Trim14,Trim25,Wfs1,Zc3h12a	Adam8,Adgrg3,Anxa4,Arrb2,Card14,Cd84,Clu,Cx3cl1,Cx3cr1,Edn1,Fcgr2b,Havcr2,Hck,Hcls1,Hmox1,Itgb2,Mtpn,Nfam1,Ngf,Rab7b,Sphk1,Syk,Tgfb1,Tlr2,Tlr4,Tnfaip3,Wfs1
negative regulation of secretion by cell	2.63e-06	2	Abr,Acsl4,Anxa1,Ccr2,Cd22,Cd300a,Cd84,Cx3cl1,Ddi2,Edn1,Erp29,F2r,Frmd4a,Hmox1,Il1b,Il1rn,Il33,Il6,Inhbb,Lgals9,Lif,Madd,Map4k4,Nos1,Nr1h3,Nucb2,Osm,Rab11fip5,Rap1b,Rhbdf2,Sfrp1,Srgn,Tnfrsf1a,Tnfrsf1b,Ucp2	Abr,Anxa1,Cd300a,Cd84,Cx3cl1,Edn1,Erp29,F2r,Frmd4a,Hmox1,Il1rn,Inhbb,Lif,Osm,Rab11fip5,Rap1b,Sfrp1,Tnfrsf1b,Ucp2
regulation of mast cell activation	2.63e-06	4	Cd300a,Cd300lb,Cd300lf,Cd84,Cnr2,Crlf2,Enpp3,Fcer1g,Fes,Fgr,Gab2,Hmox1,Il4ra,Lyn,Milr1,Plscr1,Ptpre,Stxbp2,Syk	Cd300lb,Fgr
positive regulation of protein-containing complex assembly	2.77e-06	2	Abca1,Actr2,Actr3,Ahr,Arpc1b,Arpc2,Arpc3,Arpc4,Arpc5,Baiap2,Bak1,Bcl2l11,Bid,Clu,Cxcl13,Cyfip1,Evl,Fes,Fmn1,Fnip2,Gda,Grb2,Icam1,Iqgap2,Kirrel,Lcp1,Lgals3,Mmp3,Msn,Nckap1l,Piezo1,Plek,Ptk2b,Rap1b,Src,Syk,Tgfb1,Tlr4,Tlr6,Tnf,Was	Abca1,Actr2,Actr3,Arpc1b,Arpc4,Arpc5,Bcl2l11,Bid,Clu,Evl,Fes,Fmn1,Fnip2,Grb2,Lcp1,Lgals3,Nckap1l,Plek,Rap1b,Syk,Tgfb1,Tlr4
regulation of membrane potential	2.82e-06	1	Ank2,Atp1b2,Cacna1c,Cacna1d,Cacna2d1,Cacnb2,Cav3,Ctnna3,Dmd,Dsp,Fgf13,Fgf14,Fhl1,Flna,Gm7694,Igsf9b,Kcnd3,Kcnh2,Kcnip1,Kcnma1,Mef2c,Nalcn,Pawr,Rgs4,Rgs7bp,Scn2a1,Slc8a1,Slc8a2,Slmap,Syne1,Wwp2	n/a (just one condition)
small molecule metabolic process	3.08e-06	2	Abca1,Abcg1,Acer3,Acox3,Acsl4,Akr1a1,Akr1b8,Aldh18a1,Aldh1b1,Aldh3b1,Alox5ap,Amdhd2,Aoah,Apobec1,Apobr,Apod,Aprt,Asah1,Ass1,Atf3,B4galt1,Bgn,C3,Cd44,Cd74,Cemip,Ch25h,Chst11,Chsy1,Cln8,Crabp2,Ctps,Cyp2e1,Cyp4f18,Cyp4v3,Cyp7b1,Daglb,Ddah1,Degs1,Degs2,Dhrs9,Dpep2,Dse,Edn1,Elovl1,Enpp1,Epha2,Esd,Ext1,Fabp5,Fgl1,Fuca1,Fuca2,Gatm,Gba,Gda,Gdpd1,Glb1,Gnpda1,Gpx1,Gusb,Hacd4,Haghl,Has1,Hgf,Hif1a,Hk3,Hpgds,…	Abca1,Abcg1,Acer3,Aldh3b1,Alox5ap,Apobec1,Apobr,Aprt,Asah1,Atf3,Cd44,Cemip,Ch25h,Chst11,Cln8,Crabp2,Ctps,Daglb,Dpep2,Dse,Edn1,Elovl1,Esd,Fabp5,Fgl1,Fuca1,Fuca2,Gatm,Gba,Gdpd1,Glb1,Gnpda1,Gpx1,Gusb,Hgf,Hk3,Hpgds,Itih4,Lipa,Lpcat2,Lrp1,Mamdc2,Man2b1,Man2b2,Moxd1,Myo5a,Myof,Nagk,Nceh1,Ncf1,Ncf2,Npc1,Npl,Pde1a,Pdpn,Pfkfb4,Pla2g15,Plcl2,Plpp2,Pltp,Ptafr,Ptgs2,Renbp,Slc25a13,Slc37a2,Soat1,Sphk1,Spp1,Sy…
regulation of tissue remodeling	3.09e-06	2	Abr,Adam8,Atp6ap1,B4galt1,Cd38,Csf1r,Csk,Fcgr4,Gpnmb,Gpr137b,Grem1,Il6,Inpp5d,Itgav,Mdk,P2rx7,Plekhm1,Sfrp1,Spp1,Syk,Tnfrsf11a,Tnfrsf11b,Trf,Ubash3b,Vdr	Abr,Adam8,Cd38,Csf1r,Fcgr4,Gpnmb,Gpr137b,Inpp5d,P2rx7,Sfrp1,Spp1,Syk,Tnfrsf11b,Ubash3b
positive regulation of nitric oxide metabolic process	3.12e-06	1	Aif1,Ass1,Clu,Ddah1,Icam1,Il1b,Il6,Itgb2,Mmp8,Ptgs2,Ptk2b,Tlr2,Tlr4,Tlr6,Tmem106a,Tnf	n/a (just one condition)
glycosaminoglycan metabolic process	3.17e-06	2	Bgn,Cd44,Cemip,Chst11,Chsy1,Dse,Ext1,Gns,Has1,Hexa,Hexb,Hgf,Il1b,Itih3,Itih4,Mamdc2,Ndst2,Pxylp1,Tgfb1,Xylt1,Xylt2	Cd44,Cemip,Chst11,Dse,Gns,Hexa,Hexb,Hgf,Itih4,Mamdc2,Tgfb1,Xylt2
T cell differentiation	3.24e-06	2	Abl2,Adam17,Anxa1,B2m,Batf,Bcl3,Cd74,Cdk6,Clec4d,Clec4e,Dll4,Dock2,Fcer1g,Gba,H2-DMa,Il6,Il7r,Lfng,Ly9,Mafb,Mr1,Prex1,Psap,Ripk3,Runx2,Sox4,Stat3,Syk,Tgfb1,Tnfsf8,Vav1	Abl2,Anxa1,Cdk6,Clec4d,Fcer1g,Gba,Il7r,Ly9,Mafb,Prex1,Psap,Sox4,Syk,Tgfb1,Vav1
positive regulation of DNA-binding transcription factor activity	3.36e-06	2	Adam8,Aim2,Anxa3,Bdnf,Cacna1d,Camk1d,Card14,Cd40,Cd84,Clu,Cx3cl1,Cx3cr1,Edn1,Fcgr2b,Grem1,Hcls1,Hmgn3,Icam1,Il1b,Il6,Itgb2,Lpar5,Mtpn,Myd88,Nfam1,Ngf,Nlrc4,Nlrp3,Nod1,Prkch,Rab7b,Ripk3,Ror1,Sphk1,Stat3,Tgfb1,Tlr2,Tlr4,Tlr6,Tlr9,Tmem173,Tnf,Tnfrsf11a,Trim14,Trim25	Adam8,Card14,Cd84,Clu,Cx3cl1,Cx3cr1,Edn1,Fcgr2b,Hcls1,Itgb2,Mtpn,Nfam1,Ngf,Rab7b,Sphk1,Tgfb1,Tlr2,Tlr4
cell population proliferation	3.43e-06	3	Arhgef2,Bak1,C5ar1,Ccnd1,Cd180,Cd74,Cfb,Clu,Col8a1,Csf1r,Cspg4,Ctgf,Ctps,Cx3cl1,Cxcl12,Cxcr4,Dab2,Daglb,Dock2,Dock7,Elf4,Eml1,Epha2,Ephb6,Ereg,Ern1,Ext1,F2rl1,Fam83a,Fat4,Fgf1,Fgf13,Fgf7,Fgfr2,Fgl1,Gba,Gpx1,Grn,Hgf,Hhex,Hhip,Id2,Id4,Igf1,Ihh,Il33,Il6,Il7r,Itga2,Itgam,Itgb2,Junb,Kif3a,Lilrb4a,Lipa,Lipg,Loxl2,Lrp1,Mef2c,Mmp14,Morf4l1,Msn,Mustn1,Myh10,Ncf1,Nkx3-1,Nov,Osr1,P2rx7,Pdgfb,Pdpn,Pik3cb,Plc…	No common gene
positive regulation of peptidase activity	3.48e-06	2	Aim2,Arrb1,Bak1,Bcl2l11,Bid,Bok,Card9,Casp1,Casp8,Ctgf,Ctsc,Ctsd,Ctsh,Cyr61,Dap,F2r,Fn1,Grn,Lgmn,Lyn,Mefv,Ngf,Nlrc4,Nlrp1b,Nlrp3,Nod1,Pmaip1,Slc11a2,St18,Stat3,Syk,Tnf,Tnfrsf23,Vsir,Xdh	Bcl2l11,Bid,Ctsc,Ctsd,Ctsh,F2r,Fn1,Grn,Lgmn,Mefv,Ngf,St18,Syk,Tnfrsf23,Vsir
cellular component organization or biogenesis	3.68e-06	3	3110043O21Rik,5031414D18Rik,5430427O19Rik,Abca1,Abcb4,Abcg1,Abl2,Abr,Acan,Acp2,Acsl4,Actb,Actg1,Actr2,Actr3,Adam10,Adam8,Adamts2,Adamtsl2,Adar,Adgrg6,Ahr,Aif1,Aim2,Alcam,Aldh1a3,Alox5ap,Anxa1,Anxa2,Anxa8,Ap1s2,Apbb2,Apod,Aqp5,Arfgap3,Arhgap17,Arhgap25,Arpc1b,Arpc2,Arpc3,Arpc4,Arpc5,Arrb1,Atp11a,Atp13a2,Atp6ap2,Atp6v0c,Atp6v0d1,B2m,B3gnt2,B4galt1,B4galt5,B4galt6,Baiap2,Bak1,Baz1a,Bcl2l11,Bcl3,Bdnf…	Abcg1,Anxa1,C1qb,C1qc,Capg,Cd44,Col1a1,Col3a1,Cotl1,Csf1r,Cyba,Fbln2,Fcgr2b,Gpr35,Hexb,Itgb2,Lcp1,Lgals3,Lgmn,Loxl2,Lrp1,Mmp2,Myo1f,Myof,Nckap1l,Pdpn,Pltp,Ptgfrn,Rab7b,S1pr2,Scn1b,Sfrp1,Sirpa,Soat1,Spi1,Steap3,Tlr2,Tyrobp
response to peptide	3.77e-06	2	Anxa1,Apobec1,Aprt,Ass1,Bace1,Bcl2l11,Card9,Casp4,Ccl2,Cd40,Cfl1,Col1a1,Csk,Ctgf,Cyba,Cybb,Cyfip1,Edn1,Egr2,Eif6,Enpp1,Ereg,F7,Fcgr2b,Gatm,Gcnt1,Grb2,Icam1,Igf1,Il6,Inhbb,Iqgap1,Irf5,Itga4,Lgmn,Lrp1,Lyn,Mmp2,Myo5a,Nfe2l2,Nod1,Nos1,Pik3r3,Prkcd,Ptgs2,Ptpn1,Rab31,Rab8b,Rap1b,Scly,Serpina3g,Serpina3m,Serpina3n,Sgk1,Slc2a1,Slc39a14,Sparc,Src,Stat3,Tgfb1,Timp1,Tlr4,Tlr6,Tnfaip3,Trem2,Ucp2,Vcam1	Anxa1,Apobec1,Aprt,Bcl2l11,Casp4,Ccl2,Cfl1,Col1a1,Cyba,Cybb,Edn1,Egr2,F7,Fcgr2b,Gatm,Grb2,Inhbb,Iqgap1,Irf5,Lgmn,Lrp1,Mmp2,Myo5a,Ptgs2,Ptpn1,Rab31,Rab8b,Rap1b,Tgfb1,Timp1,Tlr4,Tnfaip3,Trem2,Ucp2,Vcam1
lymphocyte activation involved in immune response	3.93e-06	2	Apbb1ip,Batf,Bcl3,Cd180,Cd244,Cd74,Clec4d,Clec4e,F2rl1,Fcer1g,Icam1,Il6,Lcp1,Lfng,Ly9,Mdk,Mlh1,Plcg2,Plcl2,Psen2,Ptk2b,Slc11a1,Stat3,Tgfb1,Tlr4,Tnfaip3	Cd180,Cd244,Clec4d,Fcer1g,Lcp1,Ly9,Plcl2,Slc11a1,Tgfb1,Tlr4,Tnfaip3
regulation of acute inflammatory response	3.93e-06	2	Adam8,Alox5ap,Btk,C3,Ccr5,Fcer1g,Fcgr1,Fcgr2b,Fcgr3,H2-T23,Il1b,Il6,Nlrp3,Pik3cg,Ptgs2,Tnf,Tnfrsf11a	Adam8,Alox5ap,Ccr5,Fcer1g,Fcgr1,Fcgr2b,Fcgr3,Ptgs2
homeostasis of number of cells	3.98e-06	2	Adar,Ahr,Anxa1,Bak1,Bcl2l11,Ccl2,Ccr2,Cxcl5,Dnase2a,F2r,Gba,Gcnt4,Hcar2,Hcls1,Hif1a,Hmox1,Id2,Il6,Il7r,Ildr2,Itgam,Jak3,Kif3a,Lilrb4a,Lipa,Lyn,Mertk,Mfsd7b,Nckap1l,P2rx7,Pik3cd,Pirb,Pmaip1,Prdx1,Rassf2,Ripk3,Slc11a2,Spi1,Spns2,Tgfb1,Tnfaip3,Tnfrsf23	Anxa1,Bcl2l11,Ccl2,Dnase2a,F2r,Gba,Gcnt4,Hcls1,Hmox1,Il7r,Ildr2,Itgam,Lilrb4a,Lipa,Mertk,Mfsd7b,Nckap1l,P2rx7,Pirb,Prdx1,Spi1,Tgfb1,Tnfaip3,Tnfrsf23
membrane lipid metabolic process	4.03e-06	2	Acer3,Asah1,B4galnt1,B4galt5,B4galt6,Cerk,Cers6,Cln8,Degs1,Degs2,Elovl1,Galc,Gba,Gla,Gm2a,Hacd4,Hexa,Hexb,Naga,Neu1,P2rx7,Pigs,Pla2g15,Plpp2,Psap,Samd8,Serinc2,Sgms2,Sgpl1,Sphk1,Spns2,Sptlc2,St6galnac4	Acer3,Asah1,B4galt5,B4galt6,Cerk,Cln8,Elovl1,Gba,Gla,Gm2a,Hexa,Hexb,Naga,P2rx7,Pigs,Pla2g15,Plpp2,Psap,Samd8,Sphk1,St6galnac4
regulation of ossification	4.08e-06	3	Ahr,Atp2b1,Atp6ap1,Bmpr1a,Bmpr1b,Ccr1,Cd276,Cdk6,Chsy1,Clic1,Creb3l1,Cthrc1,Cyr61,Ecm1,Egr2,Enpp1,Fam20c,Fndc3b,Grem1,Hif1a,Id2,Ifi204,Ifitm1,Igf1,Il6,Lmna,Mdk,Mef2c,Mgp,Nfatc1,Npnt,Osr1,P2rx7,P3h1,Pbx1,Pdlim7,Ptk2b,Rassf2,Rbpj,Runx2,Sema4d,Sfrp1,Sgms2,Slc8a1,Srgn,Tgfb1,Tgfb2,Tgfb3,Thrb,Tnf,Tnn,Twsg1,Wisp1	No common gene
interleukin-1 beta production	4.11e-06	1	Abca1,Aim2,Casp1,F2rl1,Il1b,Nlrc4,Nlrp1b,Nlrp3,Tlr4,Tlr6,Tmem106a	n/a (just one condition)
regulation of action potential	4.23e-06	1	Ank2,Cacna1c,Cacna2d1,Cav3,Ctnna3,Dsp,Fgf13,Flna,Kcnip1,Pawr,Slc8a2,Slmap	n/a (just one condition)
regulation of I-kappaB kinase/NF-kappaB signaling	4.29e-06	1	Abl2,Card9,Casp1,Casp8,Ccl19,Cd40,Cd74,Clec4n,Cx3cl1,Cx3cr1,F2r,F2rl1,Htr2b,Il1a,Il1b,Irak4,Litaf,Myd88,Nod1,S100a4,Sirpa,Ticam2,Tifa,Tlr4,Tlr6,Tlr9,Tmem106a,Tnf,Tnfaip3,Tnfrsf1a,Tnip1,Trim25,Zc3h12a	n/a (just one condition)
regulation of actin filament polymerization	4.49e-06	2	Actr2,Actr3,Arpc1b,Arpc2,Arpc3,Arpc4,Arpc5,Baiap2,Capg,Capzb,Cfl1,Coro1b,Cotl1,Cyfip1,E430025E21Rik,Eln,Eps8,Evl,Fam49b,Fmn1,Grb2,Hcls1,Icam1,Iqgap2,Kirrel,Mtpn,Nckap1l,Prex1,Prkcd,Ptk2b,Ssh3,Tlr2,Tmsb10,Tmsb4x,Vill,Was	Actr2,Actr3,Arpc1b,Arpc4,Arpc5,Capg,Cfl1,Cotl1,Evl,Fmn1,Grb2,Hcls1,Mtpn,Nckap1l,Prex1,Ssh3,Tlr2,Vill
cell killing	4.53e-06	2	Bcl2l11,C3,Ccl19,Ccl2,Ccr5,Ctsc,Ctsh,Cxcl1,Cxcl12,Cxcl13,Cxcl2,Fcgr1,Fcgr3,Lgals3,Ncf1,Prdx1,Ptpn6,Rnf19b,Stxbp2,Trem1	Bcl2l11,Ccl2,Ccr5,Ctsc,Ctsh,Cxcl1,Fcgr1,Fcgr3,Lgals3,Ncf1,Prdx1
regulation of plasma membrane bounded cell projection organization	4.54e-06	3	Abl2,Actr2,Actr3,Adam10,Adam17,Apoe,Arap1,Arpc2,Atp1b2,B2m,Baiap2,Bbs4,Bdnf,Camk1,Camk1d,Camk2g,Capzb,Ccl19,Ccr5,Cd38,Cd44,Cdc42ep3,Cfl1,Cln3,Cobl,Coro1b,Coro1c,Crabp2,Cspg4,Ctsz,Cx3cl1,Cxcl12,Cxcl5,Cxcr4,Cyfip1,Dab2,Dmd,Dpysl3,Dynlt1b,Dzip1,E430025E21Rik,Efhc2,Efna5,Epha2,Epha3,Ephb3,Eps8,Evl,F2rl1,Fat3,Fcgr2b,Fes,Fgf13,Flna,Fn1,Grn,H2-D1,H2-K1,Hcls1,Hgf,Icam1,Il6,Iqgap1,Itga6,Itgb1,Itm2c,Lif,Lr…	No common gene
regulation of cytokine production involved in immune response	4.55e-06	2	B2m,Bst2,Ccr2,Cd74,Clec7a,F2rl1,Fcer1g,H2-T23,Hmox1,Il1b,Il6,Jak3,Nlrp3,Scimp,Tgfb1,Tlr2,Tlr4,Tlr9,Tnf,Tnfrsf1b,Vsir	Clec7a,Fcer1g,Hmox1,Tnfrsf1b,Vsir
cardiac conduction	4.61e-06	1	Ank2,Cacna1c,Cacna1d,Cacna2d1,Cacnb2,Ctnna3,Dsp,Gjc1,Kcnd3,Kcnh2,Slc8a1	n/a (just one condition)
regulation of CD4-positive, alpha-beta T cell activation	4.69e-06	3	Anxa1,Ccl19,Ccr2,Cd44,Cd83,Il4ra,Il6,Jak3,Lgals9,Loxl3,Nckap1l,Nfkbiz,Nlrp3,Rara,Runx1,Runx3,Tgfb1,Tgfbr2,Vsir,Zc3h12a	Anxa1,Cd44,Nckap1l,Runx1
regulation of mononuclear cell migration	4.92e-06	3	Aif1,C3ar1,C5ar1,Ccl2,Ccr1,Ccr2,Cmklr1,Cx3cl1,Cxcl12,Grem1,Lgals3,Lgmn,Lyn,Mdk,Nbl1,Pla2g7,Serpine1,Slamf8,Tgfb1,Thbs1	C3ar1,Lgals3,Lgmn
organonitrogen compound catabolic process	4.92e-06	2	1500015O10Rik,Abhd12,Acer3,Adamts7,Amdhd2,Anpep,Anxa2,Apobec1,Arrb1,Arrb2,Asah1,Bace1,Blvrb,Casp8,Cd44,Cemip,Chil1,Cln3,Cln8,Ctsa,Ctsb,Ctsc,Ctsd,Ctsh,Ctsk,Ctsl,Ctss,Ctsz,Ddah1,Ddi2,Ece1,Edem1,Edem2,Ext1,Galc,Gba,Gda,Gla,Gm2a,Gnpda1,Gpc1,Hexa,Hexb,Hmox1,Hpse,Lamp2,Lgmn,Manba,Mmp12,Mmp13,Mmp3,Moxd1,Mylip,Naga,Nagk,Napsa,Ncf1,Ncf2,Neu1,Nfe2l2,Nhlrc3,Nlrp1b,Nos1,Nos2,Npl,Nrros,Nt5e,Os9,P2rx7,Pde1a,Pl…	Abhd12,Acer3,Anpep,Anxa2,Apobec1,Arrb2,Asah1,Blvrb,Cd44,Cemip,Cln8,Ctsa,Ctsb,Ctsc,Ctsd,Ctsh,Ctsk,Ctsl,Ctss,Ctsz,Gba,Gla,Gm2a,Gnpda1,Hexa,Hexb,Hmox1,Hpse,Lamp2,Lgmn,Mmp12,Mmp13,Moxd1,Naga,Nagk,Ncf1,Ncf2,Npl,Nrros,P2rx7,Pde1a,Pla2g15,Pnpla7,Psap,Renbp,Rnf128,Rnf149,Sat1,Sdf2l1,Snx5,Spsb4,Tgfb1,Tnfaip3,Tpp1,Wfs1
cellular response to organic cyclic compound	4.97e-06	2	Abca1,Abcb4,Abhd2,Acod1,Actb,Actr2,Ahr,Aif1,Anxa1,Arhgdia,Arpc2,Ass1,Atp2b1,Bcl2l11,Ccl12,Ccl2,Ccl3,Ciita,Col1a1,Cyba,Diaph1,Edn1,Fes,Folr2,Gna15,Gramd1b,Htr2b,Il1b,Il6,Inhba,Inhbb,Itga2,Itga6,Itpr3,Mmp2,Msn,Nos1,Nos2,Npc1,Nr1h3,P2rx4,P2rx7,P2ry6,Padi2,Paqr7,Pdgfb,Pik3cg,Ptafr,Ptgs2,Rap1b,Rara,Sepn1,Sfrp1,Sgk1,Slc8a1,Slc9a3r1,Spp1,Src,Stat3,Tgfb1,Tlr9,Tmem173,Tnc,Tnf,Trpm2,Vdr,Ywhah,Zc3h12a,Zmiz1	Abca1,Actr2,Anxa1,Atp2b1,Bcl2l11,Ccl2,Ccl3,Col1a1,Cyba,Edn1,Fes,Folr2,Htr2b,Inhbb,Mmp2,Npc1,P2rx4,P2rx7,P2ry6,Ptafr,Ptgs2,Rap1b,Sfrp1,Spp1,Tgfb1,Tnc,Ywhah
phosphorylation	5.11e-06	2	Abl2,Acvr1b,Adam10,Aldh18a1,Atp13a2,Bdnf,Bid,Btk,Camk1,Camk1d,Ccl12,Ccl19,Ccl3,Ccnd1,Ccr5,Cdk18,Cdk20,Cdk6,Cdkn1a,Cerk,Cfl1,Ciita,Ckb,Clec1b,Csf1r,Csk,Ctsh,Dab2,Dclk1,Epha2,Ephb3,Ern1,Fam20c,Fes,Fgr,Fnip2,Gdf6,Gnptab,Hck,Hcst,Hk3,Htatip2,Htr2b,Igf1,Il12rb2,Il1b,Irak4,Itgav,Jak3,Lif,Lyn,Map4k4,Mapk6,Mapkapk3,Matk,Mdfic,Mertk,Mknk1,Mpp6,Myd88,Nagk,Nek6,Nrp2,Nuak2,Osm,P2rx7,Pdgfb,Pdxk,Pfkfb4,Pi4k2a,…	Abl2,Acvr1b,Atp13a2,Bid,Ccl3,Ccr5,Cdk18,Cdk20,Cdk6,Cerk,Cfl1,Csf1r,Ctsh,Dab2,Dclk1,Fes,Fgr,Fnip2,Gdf6,Gnptab,Hck,Hk3,Htr2b,Lif,Mapk6,Matk,Mdfic,Mertk,Nagk,Nek6,Osm,P2rx7,Pfkfb4,Pi4k2a,Pip4k2a,Ptk7,Ptpn1,Rps6ka2,Sh2d1b1,Slc11a1,Socs3,Sphk1,Syk,Taok3,Tec,Tgfb1,Tlr2,Tlr4
regulation of protein serine/threonine kinase activity	5.38e-06	2	Actb,Adam17,Adam8,Adam9,Arrb1,Camk1,Ccl19,Ccnd1,Cd300a,Cd40,Cd74,Cdkn1a,Cdkn1c,Cemip,Csf1r,Csk,Dab2,Edn1,Ern1,Erp29,F2r,Fgd2,Gadd45a,Gadd45b,Gba,Gdf15,Gpr39,Heg1,Hgf,Hhex,Htr2b,Igf1,Il1b,Il1rn,Iqgap1,Lgals9,Lyn,Madd,Mdfic,Nos2,P2rx7,Parp8,Pdgfa,Pdgfb,Pdgfc,Pik3cg,Pik3r5,Pkib,Prkcd,Ptk2b,Ptpn1,Ptpn6,Sash1,Sfrp1,Sfrp5,Shc2,Slc8a1,Src,Syk,Taok3,Tgfb1,Tgfbr1,Thbs1,Tlr4,Tlr6,Tlr9,Tnf,Tnfaip3,Tnfrsf11a…	Adam8,Adam9,Cd300a,Cemip,Csf1r,Dab2,Edn1,Erp29,F2r,Gadd45a,Gba,Hgf,Htr2b,Il1rn,Iqgap1,Mdfic,P2rx7,Pdgfc,Pik3r5,Pkib,Ptpn1,Sfrp1,Shc2,Syk,Taok3,Tgfb1,Thbs1,Tlr4,Tnfaip3,Zeb2
cell junction organization	5.41e-06	2	Abl2,Actb,Actg1,Actn1,Actr3,Apoe,Bdnf,C1qa,C1qb,C1qc,Cacnb2,Cd9,Cdh11,Cdh6,Cfl1,Csf1r,Cx3cr1,Dact1,Dlg3,Dsp,Dst,Efna5,Epha3,Ephb3,Etv5,F2r,Fgf13,Fgfr2,Flna,Fn1,Gjc1,Gm7694,Hcls1,Igsf9b,Itga5,Itgav,Itgb1,Jam3,Ky,Lgmn,Map1b,Micall2,Myh10,Myo5a,Myo9a,Ngef,Pkp1,Pkp4,Pls3,Plxnb1,Plxnb2,Ptprs,Rab29,Sdcbp,Slc8a2,Src,Tgfb1,Tgfb2,Tgfb3,Tnc,Vcl,Vmp1,Wdr1	Dlg3,Ephb3,Itgav,Tgfb2
regulation of bone resorption	5.52e-06	2	Adam8,Atp6ap1,Cd38,Csf1r,Csk,Fcgr4,Gpr137b,Il6,Inpp5d,Itgav,P2rx7,Plekhm1,Spp1,Syk,Tnfrsf11a,Tnfrsf11b,Trf,Ubash3b	Adam8,Cd38,Csf1r,Fcgr4,Gpr137b,Inpp5d,P2rx7,Spp1,Syk,Tnfrsf11b,Ubash3b
vacuole organization	5.94e-06	2	5430427O19Rik,Abca1,Acp2,Atp13a2,Atp6ap2,Atp6v0c,Cln3,Cln5,Cln8,Ctsd,E430025E21Rik,Ext1,Gba,Gnptab,Grn,Hexa,Hexb,Man2a1,Myo7a,P2rx7,Ppt1,Rab20,Rab7b,Tmem165,Tmem173,Tpcn2,Tpp1,Vmp1,Vps18	Abca1,Acp2,Atp13a2,Atp6ap2,Atp6v0c,Cln8,Ctsd,Gba,Gnptab,Grn,Hexa,Hexb,Myo7a,P2rx7,Rab7b,Tpcn2,Tpp1,Vmp1
protein metabolic process	5.97e-06	3	1500015O10Rik,Abca1,Abcg1,Abhd12,Abl2,Acan,Acp2,Acvr1b,Adam10,Adam17,Adam8,Adam9,Adamts1,Adamts12,Adamts2,Adamts4,Adamts7,Adamtsl1,Amz1,Anpep,Anxa1,Anxa2,Aph1c,Apobec1,Arrb1,Arrb2,Atp13a2,Atp6ap2,B2m,B3gnt2,B3gnt3,B3gnt7,B3gnt9,B4galt1,B4galt5,B4galt6,Bace1,Bace2,Bak1,Bgn,Bmp1,Btk,C1ra,C1s1,C2,Camk1,Camk1d,Capn15,Capn5,Casp1,Casp4,Casp8,Cblb,Ccl11,Ccl12,Ccl19,Ccl3,Ccnd1,Ccr5,Cd5l,Cdk18,Cdk20,Cdk6…	Col3a1,Csf1r,Ctsk,Gdf6,Hexb,Loxl2,Man2b2,Mgat5,Mmp2
ceramide catabolic process	5.98e-06	2	Acer3,Asah1,Galc,Gba,Gla,Gm2a,Hexa,Hexb,Naga,Neu1,Psap	Acer3,Asah1,Gba,Gla,Gm2a,Hexa,Hexb,Naga,Psap
positive regulation of leukocyte mediated cytotoxicity	6e-06	2	B2m,Cadm1,Ccl2,Cxcl1,F2rl1,Fam49b,H2-D1,H2-K1,H2-T23,Itgam,Lamp1,Mr1,P2rx7,Pnp,Sh2d1b1,Tyrobp,Vav1	Ccl2,Cxcl1,Itgam,P2rx7,Sh2d1b1,Tyrobp,Vav1
ion transmembrane transport	6.13e-06	2	AA467197,Abcc3,Anxa2,Atox1,Atp13a2,Atp2b1,Atp6ap1,Atp6v0a1,Atp6v0b,Atp6v0c,Atp6v0d1,Atp6v0d2,Atp6v0e,Atp6v1a,Atp6v1b2,Atp6v1c1,Atp6v1e1,Bak1,Cacna1d,Ccdc109b,Ccl19,Ccl3,Ccr5,Clca3a1,Clcn7,Clic1,Cln8,Cybb,Emb,F2r,Fam26e,Folr2,Hpn,Htr2b,Hvcn1,Itgav,Itpr3,Kcnab2,Kcnj2,Kcnk13,Kcnn4,Lasp1,Lrrc8c,Mcoln2,Mcoln3,Mfsd5,Nipa2,P2rx4,P2rx7,Panx1,Pdpn,Piezo1,Plcb2,Plcg2,Plcl2,Pqlc2,Prkcd,Ptk2b,Rasa3,S100a6,Sc…	Abcc3,Anxa2,Atp13a2,Atp2b1,Atp6v0a1,Atp6v0c,Atp6v0d2,Atp6v1a,Atp6v1b2,Atp6v1c1,Ccdc109b,Ccl3,Ccr5,Clcn7,Clic1,Cln8,Cybb,F2r,Folr2,Htr2b,Hvcn1,Kcnk13,Lasp1,Mcoln2,Mcoln3,P2rx4,P2rx7,Pdpn,Plcl2,Scn1b,Slc11a1,Slc15a3,Slc25a13,Slc37a2,Slc39a11,Slc39a6,Slc41a2,Slc6a8,Slc7a2,Slc7a7,Slc8b1,Slco2a1,Steap3,Stra6l,Tmem206,Tpcn2,Trpv2,Ttyh2,Ttyh3,Ucp2
regulation of pattern recognition receptor signaling pathway	6.16e-06	2	Acod1,Arrb2,Cd300a,Cd300lf,Cyba,Dhx58,F2rl1,Irf7,Lbp,Lyn,Nr1h3,Pik3ap1,Ptprs,Rab7b,Ticam2,Tlr1,Tlr2,Tlr4,Tlr6,Tlr9,Tnfaip3,Treml4	Arrb2,Cd300a,Cd300lf,Cyba,Pik3ap1,Rab7b,Tlr2,Tlr4,Tnfaip3
positive regulation of NIK/NF-kappaB signaling	6.21e-06	1	Calr,Ccl19,Cd14,Cd86,Chil1,Edn1,Grem1,Havcr2,Il1b,Mmp8,Nod1,Sash1,Sphk1,Tlr1,Tlr2,Tlr4,Tlr7,Tlr9,Tnf,Trem2	n/a (just one condition)
positive regulation of lymphocyte mediated immunity	6.32e-06	1	B2m,Btk,C3,Cadm1,Cd40,Fam49b,Fcer1g,Fcgr1,Fcgr3,H2-D1,H2-K1,H2-T23,Il1b,Il6,Lamp1,Nlrp3,P2rx7,Pnp,Sh2d1b1,Tgfb1,Tnf,Tnfsf13,Vav1	n/a (just one condition)
regulation of cell morphogenesis	6.42e-06	3	Actr2,Actr3,Adam10,Anxa1,Apoe,Arap1,Arhgdia,Arpc2,Baiap2,Bambi,Bdnf,Calr,Capzb,Ccl12,Ccl2,Ccl3,Ccl7,Ccr5,Cd44,Cdc42ep3,Cfl1,Coro1b,Coro1c,Crabp2,Csf1r,Cxcl12,Cxcr4,Cyfip1,Dab2,Diaph1,Efna5,Ephb3,Eps8,Fblim1,Fes,Fgf13,Fgr,Flna,Fn1,Gas7,Gna13,Hck,Hcls1,Hexb,Hpn,Icam1,Il6,Kif3a,Lrp1,Lst1,Mag,Map1b,Map6,Mdk,Msn,Myh10,Myh9,Myo9a,Ngef,Ngf,P4hb,Parvb,Pdpn,Plxna1,Plxnb1,Plxnb2,Plxnc1,Plxnd1,Postn,Prex1,P…	No common gene
immune response-activating cell surface receptor signaling pathway	6.43e-06	2	C3ar1,C5ar1,Cblb,Cd276,Cd38,Cmklr1,Fcer1g,Fcgr2b,Fyb,Lat2,Lyn,Myo1g,Nckap1l,Nfam1,Nfatc2,Nfkbiz,Nras,Plcg2,Psen2,Ptpn6,Rftn1,Syk,Tec,Themis2,Tlr2,Tnfrsf21,Vav3,Zc3h12a	C3ar1,Cd276,Cd38,Fcer1g,Fcgr2b,Fyb,Lat2,Nckap1l,Nfam1,Nfkbiz,Nras,Rftn1,Syk,Tec,Tlr2
regulation of platelet activation	6.46e-06	3	C1qtnf1,Cd9,Fcer1g,Lyn,Pdgfa,Pdgfb,Pdgfra,Pdpn,Pla2g4a,Plek,Prkcd,Selp,Syk,Tec,Tlr4,Ubash3b	Pdpn,Selp,Syk
positive regulation of alpha-beta T cell activation	6.71e-06	1	Anxa1,Ccl19,Ccr2,Cd244,Cd80,Cd83,H2-Ab1,H2-T23,Il4ra,Il6,Nckap1l,Nfkbiz,Nlrp3,Pnp,Rara,Runx1,Runx3,Syk	n/a (just one condition)
regulation of transmembrane transport	7.04e-06	3	Actb,Ahr,Ank2,Asph,Atp1b2,C1qtnf2,C3,Cacna1c,Cacna1d,Cacna2d1,Cacnb2,Cav3,Ccl2,Cd63,Cemip,Cfl1,Clic1,Ctss,Cttnbp2nl,Cx3cl1,Cxcr3,Cyba,Cybb,Ddi2,Diaph1,Dmd,Edn1,Enpp1,F2r,Fabp5,Fgf14,Fhl1,Flna,Fxyd5,Gm7694,Gpr35,Gpr39,Hvcn1,Igf1,Il1b,Itgb1,Jph2,Kcnab1,Kcnab2,Kcnd3,Kcnh2,Kcnip1,Kcnip4,Kcnj2,Kcnk13,Kcnma1,Kcnmb1,Lyn,Mef2c,Myo5a,Nalcn,Nfe2l2,Ngf,Nos1,Osbpl8,Osr1,P2rx7,P2ry6,Pea15a,Pik3cg,Plcg2,Prkcd,…	No common gene
positive regulation of interferon-gamma production	7.18e-06	2	Abl2,Bcl3,Ccr2,Cd14,Cd244,Cd276,Fam49b,Havcr2,Il12rb2,Il1b,Irf8,Nras,Runx1,Slc11a1,Ticam2,Tlr4,Tlr7,Tlr8,Tlr9,Tnf	Abl2,Cd14,Cd244,Cd276,Havcr2,Nras,Runx1,Slc11a1,Tlr4,Tlr8
regulation of neutrophil migration	7.38e-06	3	Adam8,Bst1,C3ar1,C5ar1,Camk1d,Ccl19,Cd74,Edn1,Il1a,Il1b,Lbp,Mdk,Mpp1,Myd88,Nckap1l,Rhog,Slamf8	C3ar1,Nckap1l
organic substance catabolic process	8.88e-06	2	1500015O10Rik,Abhd12,Abhd2,Acer3,Acox3,Adamts7,Akr1a1,Akr1b8,Aldh1b1,Aldh3b1,Amdhd2,Anpep,Anxa2,Aoah,Apobec1,Arrb1,Arrb2,Asah1,Bace1,Blvrb,Casp8,Cd44,Cemip,Chil1,Cln3,Cln8,Ctsa,Ctsb,Ctsc,Ctsd,Ctsh,Ctsk,Ctsl,Ctss,Ctsz,Cyp4f18,Daglb,Ddah1,Ddhd1,Ddi2,Dnase1l1,Dnase2a,Ece1,Edem1,Edem2,Enpp1,Esd,Ext1,Fuca1,Fuca2,Galc,Gba,Gda,Gdpd1,Gla,Glb1,Gm2a,Gnpda1,Gpc1,Gusb,Haghl,Hexa,Hexb,Hk3,Hmox1,Hpse,Hsd17b11,…	Abhd12,Acer3,Aldh3b1,Anpep,Anxa2,Apobec1,Arrb2,Asah1,Blvrb,Cd44,Cemip,Cln8,Ctsa,Ctsb,Ctsc,Ctsd,Ctsh,Ctsk,Ctsl,Ctss,Ctsz,Daglb,Dnase1l1,Dnase2a,Esd,Fuca1,Fuca2,Gba,Gdpd1,Gla,Glb1,Gm2a,Gnpda1,Gusb,Hexa,Hexb,Hk3,Hmox1,Hpse,Lamp2,Lgmn,Lipa,Lrp1,Mmp12,Mmp13,Moxd1,Naga,Nagk,Nceh1,Ncf1,Ncf2,Npl,Nrros,P2rx7,Pde1a,Pla2g15,Pnpla7,Psap,Renbp,Rnf128,Rnf149,Sat1,Sdf2l1,Snx5,Spp1,Spsb4,Tgfb1,Tnfaip3,Tpp1,Wfs1,…
positive regulation of endopeptidase activity	9.09e-06	2	Aim2,Arrb1,Bak1,Bcl2l11,Bid,Bok,Card9,Casp1,Casp8,Ctgf,Ctsd,Ctsh,Cyr61,Dap,F2r,Lgmn,Lyn,Mefv,Ngf,Nlrc4,Nlrp1b,Nlrp3,Nod1,Pmaip1,Slc11a2,St18,Stat3,Syk,Tnf,Tnfrsf23,Vsir,Xdh	Bcl2l11,Bid,Ctsd,Ctsh,F2r,Lgmn,Mefv,Ngf,St18,Syk,Tnfrsf23,Vsir
receptor-mediated endocytosis	9.2e-06	2	Ap2s1,Arrb1,Arrb2,Cap1,Cd14,Cd300a,Cd9,Cln3,Clta,Cxcl16,Dab2,Fcer1g,Fcgr1,Fcgr2b,Grb2,Htr2b,Ifitm3,Itga4,Itgam,Itgb2,Ldlrap1,Lrp1,Mrc1,Msr1,Mx1,Ppt1,Rab31,Siglec1,Snx1,Syk	Arrb2,Cd14,Cd300a,Cxcl16,Dab2,Fcer1g,Fcgr1,Fcgr2b,Grb2,Htr2b,Itgam,Itgb2,Lrp1,Msr1,Rab31,Snx1,Syk
positive regulation of cell development	9.44e-06	2	Abl2,Actr2,Actr3,Adam17,Arpc2,Atp6ap1,Baiap2,Bdnf,Bex1,Calr,Camk1,Camk1d,Ccr2,Ccr5,Cfl1,Crabp2,Cx3cl1,Cx3cr1,Cxcl12,Cxcl5,Cxcr4,Cyfip1,Dab2,E2f1,E430025E21Rik,Edn1,Egr2,Etv5,Fes,Fn1,Gdf6,Grn,Hcls1,Hgf,Hif1a,Id2,Igf1,Il1b,Il6,Iqgap1,Itga6,Lif,Lrp1,Lyn,Mag,Man2a1,Mapk6,Mdk,Neu1,Nfe2l2,Ngf,P2rx4,P3h1,P4hb,Plxna1,Plxnb2,Plxnc1,Plxnd1,Prex1,Prkch,Ptk2b,Ptk7,Rara,Ror1,Runx1,S1pr2,Scn1b,Sema4d,Sgk1,Shtn…	Abl2,Actr2,Actr3,Bex1,Ccr5,Cfl1,Crabp2,Cx3cl1,Cx3cr1,Dab2,E2f1,Edn1,Egr2,Fes,Fn1,Gdf6,Grn,Hcls1,Hgf,Iqgap1,Lif,Lrp1,Mapk6,Ngf,P2rx4,Plxna1,Plxnb2,Prex1,Ptk7,Runx1,S1pr2,Scn1b,Sphk1,Tgfb1,Tgif1,Tlr2,Tnfrsf1b,Trem2,Trpv2,Tyrobp,Wisp1,Zeb2
positive regulation of endocytosis	9.8e-06	3	Anxa2,Arrb1,Arrb2,B2m,C3,Ccl19,Cd14,Cd63,Cln3,Clu,Dab2,F2rl1,Fcgr1,Gpc3,Grem1,Itga2,Kif3a,Lbp,Ldlrap1,Lrp1,Nckap1l,Plcg2,Ppt1,Rab31,Sele,Serpine1,Sfrp4,Syk,Trem2,Trf	Lrp1,Nckap1l,Sele,Syk
cardiac muscle tissue development	1.09e-05	1	Bmpr1a,Cav3,Dsp,Fgf1,Fgfr2,Gjc1,Hey2,Id2,Itgb1,Mef2c,Myh10,Myh11,Myom1,Prkg1,Sgcg,Slc8a1,Tbx18,Tgfb2,Tgfbr1	n/a (just one condition)
positive regulation of nitric oxide biosynthetic process	1.13e-05	1	Aif1,Ass1,Clu,Ddah1,Icam1,Il1b,Il6,Itgb2,Mmp8,Ptgs2,Ptk2b,Tlr2,Tlr4,Tlr6,Tnf	n/a (just one condition)
myeloid leukocyte mediated immunity	1.13e-05	3	Anxa3,Btk,Ccl3,Cd300a,Cd300lb,Fcgr1,Fcgr3,Irak4,Lat2,Lyn,Milr1,Myo1f,Ncf1,Pi4k2a,Stxbp2,Trem1,Wdr1	Cd300lb,Fcgr1,Fcgr3,Myo1f
heart development	1.14e-05	1	Bmpr1a,Cacna1c,Cav3,Cpe,Dsp,Epha3,Fat4,Fgf1,Fgfr2,Flna,Gjc1,Hdac9,Hey2,Id2,Ihh,Itgb1,Kcnab1,Ltbp1,Mef2c,Myh10,Myh11,Myom1,Nkx3-1,Osr1,Pcsk5,Pdlim3,Pdlim7,Prkg1,Sema3c,Sgcg,Slc8a1,Tbx18,Tgfb2,Tgfbr1,Wnt16	n/a (just one condition)
negative regulation of protein metabolic process	1.15e-05	2	3110043O21Rik,Actb,Adar,Anxa2,Anxa8,Apod,Arrb1,Arrb2,Atf3,Bak1,Bst2,C3,C4b,Calr,Cblb,Cd109,Cd300a,Cd44,Cdkn1a,Cdkn1c,Cln3,Clu,Coro1c,Cpeb4,Csk,Cstb,Ctla2a,Ctla2b,Ctsa,Ctsz,Dab2,Dok1,Ecm1,Edn1,Eif6,Enpp1,F2rl1,Furin,Gadd45a,Gadd45b,Gba,Gpx1,Grem1,Hbegf,Heg1,Hgf,Hhex,Igf1,Il1b,Il1r2,Il6,Inhbb,Itgav,Itih3,Itih4,Itm2c,Jak3,Kirrel,Lif,Lxn,Lyn,Mgat5,Mical1,Mkl1,Naip2,Naip5,Naip6,Nckap1l,Ngf,Nos1,Nos2,N…	Anxa2,Anxa8,Arrb2,Atf3,Cd109,Cd300a,Cd44,Clu,Cstb,Ctsa,Ctsz,Dab2,Dok1,Edn1,Gadd45a,Gba,Gpx1,Hgf,Inhbb,Itih4,Lif,Mgat5,Naip2,Naip5,Nckap1l,Ngf,P2rx7,Pirb,Pkib,Plaur,Ptgs2,Ptpn1,Renbp,Rnf128,Rnf149,Sdcbp,Serpinb6a,Sfrp1,Sirpa,Socs3,Sox4,Spi1,Taok3,Tgfb1,Thbs1,Timp1,Tlr4,Tnfaip3,Ubash3b
regulation of B cell proliferation	1.17e-05	3	Ahr,Bst1,Btk,Cd22,Cd300a,Cd38,Cd40,Cd74,Cdkn1a,Fcgr2b,Inpp5d,Lyn,Nckap1l,Nfatc2,Tlr4,Tlr9,Tnfrsf21,Tyrobp,Vav3	Cd300a,Fcgr2b,Nckap1l,Tyrobp
regulation of coagulation	1.18e-05	3	Anxa2,C1qtnf1,Ephb2,F2r,F2rl1,F7,Fcer1g,Hpse,Lyn,Nfe2l2,Pdgfb,Pdgfra,Pdpn,Plau,Plek,Procr,Psen2,Selp,Serping1,Syk,Tec,Thbs1,Tlr4,Ubash3b	Procr
negative regulation of macromolecule metabolic process	1.21e-05	2	3110043O21Rik,Acod1,Acp5,Actb,Acvr1b,Adar,Ahr,Aif1,Ankrd13b,Anxa1,Anxa2,Anxa4,Anxa8,Apobec1,Apod,Arrb1,Arrb2,Asah1,Atf3,Atp2b1,Bach1,Bak1,Basp1,Batf3,Bcl3,Bst2,Btk,C3,C4b,Calr,Cblb,Ccl3,Ccnd1,Ccr1,Cd109,Cd200r1,Cd276,Cd300a,Cd38,Cd44,Cd83,Cd84,Cdk6,Cdkn1a,Cdkn1c,Ciita,Cln3,Clu,Cmklr1,Coro1c,Cpeb4,Creb3l1,Csk,Cstb,Ctgf,Ctla2a,Ctla2b,Ctsa,Ctsz,Cx3cl1,Cx3cr1,Dab2,Dap,Dhx58,Dll4,Dnmt3a,Dok1,E2f1,Ecm1…	Acvr1b,Anxa1,Anxa2,Anxa4,Anxa8,Apobec1,Arrb2,Asah1,Atf3,Atp2b1,Ccl3,Cd109,Cd200r1,Cd276,Cd300a,Cd38,Cd44,Cd83,Cd84,Cdk6,Clu,Cstb,Ctsa,Ctsz,Cx3cl1,Cx3cr1,Dab2,Dnmt3a,Dok1,E2f1,Edn1,Erp29,Fam129b,Fam46c,Fcgr2b,Fn1,Fnip2,Gadd45a,Gba,Gpnmb,Gpx1,Havcr2,Hcls1,Hgf,Hmga1,Hmox1,Inhbb,Inpp5d,Itih4,Lgmn,Lif,Loxl2,Mdfic,Mefv,Mertk,Mgat5,Mmp12,Msr1,Naip2,Naip5,Nckap1l,Ngf,Olr1,P2rx7,Pirb,Pkib,Pkp1,Plaur,Prg4,…
positive regulation of lipid localization	1.21e-05	2	1500015O10Rik,Abca1,Abcb4,Abcg1,Anxa2,C3,Cyp4f18,Dab2,Edn1,Eepd1,Il1a,Il1b,Ldlrap1,Lipg,Lrp1,Msr1,Nr1h3,Nucb2,P2rx7,Pltp,Prkcd,Runx1,Scarb1,Spp1,Tnfrsf11a,Zc3h12a	Abca1,Abcg1,Anxa2,Dab2,Edn1,Il1a,Lrp1,Msr1,P2rx7,Pltp,Runx1,Spp1
MyD88-dependent toll-like receptor signaling pathway	1.23e-05	2	Myd88,Tlr1,Tlr13,Tlr2,Tlr4,Tlr6,Tlr7,Tlr8,Tlr9,Tnip1	Tlr13,Tlr2,Tlr9
nitrogen compound transport	1.3e-05	2	1500015O10Rik,Abca1,Abcg1,Adar,Anxa1,Ap1s2,Ap2s1,Apobec1,Arf2,Arfgap3,Arl11,Arl4c,Arl8a,Arrb1,Arrb2,Atp13a2,Bdnf,Bid,Btk,C1qtnf5,Calr,Cd300a,Cd63,Cd74,Cdkn1a,Cfl1,Cln3,Cln8,Clta,Clu,Col1a1,Crlf2,Dab2,Dennd2a,E430025E21Rik,Edn1,Egr2,Eif6,Erp29,Fcer1g,Fcgr3,Folr2,Gltp,Gnptab,Golt1b,H2-DMa,Hhex,Hps1,Igf2bp2,Il10ra,Il1rn,Il6,Ildr2,Kdelr3,Kif3a,Krt18,Lamp2,Lmna,Lrrc8c,Lyn,M6pr,Mfsd7b,Mlph,Mmp12,Msr1,M…	Abca1,Abcg1,Anxa1,Ap1s2,Apobec1,Arl11,Arl4c,Arl8a,Arrb2,Atp13a2,Bid,C1qtnf5,Cd300a,Cd63,Cfl1,Cln8,Clu,Col1a1,Crlf2,Dab2,Dennd2a,Edn1,Egr2,Erp29,Fcer1g,Fcgr3,Folr2,Gltp,Gnptab,Il10ra,Il1rn,Ildr2,Lamp2,Mfsd7b,Mmp12,Msr1,Myo5a,Myo7a,Ncf1,Neurl3,Nsf,P2rx7,Pdpn,Plek,Pltp,Psap,Rab11fip5,Rab29,Rab31,Rab3il1,Rab7b,Rab8b,Rftn1,Slc11a1,Slc15a3,Slc25a13,Slc29a3,Slc35e4,Slc6a8,Slc7a2,Slc7a7,Snx1,Snx5,Snx8,Sp…
cell-substrate adhesion	1.35e-05	4	Actn1,Adam8,Adam9,Antxr1,Atp1b2,Bcam,Bcl2l11,Cd63,Col16a1,Col19a1,Col3a1,Ctgf,Emp2,Epdr1,Epha1,Ephb3,Fermt3,Fn1,Fndc3b,Fzd7,Hpse,Itga11,Itga2,Itga4,Itga5,Itga6,Itga8,Itgav,Itgb1,Itgb2,Itgb4,Jam3,Lamb1,Mertk,Micall2,Myo1g,Npnt,Ntn4,Parvb,Prkx,Ptk2b,Sfrp1,Sirpa,Sned1,Src,Tnn,Tyro3,Vcam1,Vwf	No common gene
regulation of organelle organization	1.39e-05	2	3110043O21Rik,Actg1,Actr2,Actr3,Anxa1,Anxa2,Apobec1,Arap1,Arhgap17,Arhgdia,Arhgdib,Arpc1b,Arpc2,Arpc3,Arpc4,Arpc5,Arrb1,Arrb2,Atp13a2,Baiap2,Bak1,Bcl2l11,Bid,Bok,Bst1,Bst2,Calr,Capg,Capzb,Cd47,Cdkn1c,Cfl1,Cln3,Coro1b,Cotl1,Csf1r,Ctgf,Cx3cl1,Cyfip1,Ddhd1,Diaph1,E430025E21Rik,Edn1,Eln,Eps8,Ereg,Evl,F2rl1,Fam49b,Fes,Fgr,Fmn1,Fnip2,Gba,Gda,Gpr65,Gpx1,Grb2,Grn,Hck,Hcls1,Hgf,Hif1a,Icam1,Igf1,Il1a,Il1b,…	Actg1,Actr2,Actr3,Anxa1,Anxa2,Apobec1,Arap1,Arpc1b,Arpc4,Arpc5,Arrb2,Atp13a2,Bcl2l11,Bid,Bst1,Capg,Cfl1,Cotl1,Csf1r,Cx3cl1,Edn1,Evl,Fes,Fgr,Fmn1,Fnip2,Gba,Gpx1,Grb2,Grn,Hck,Hcls1,Hgf,Il1a,Iqgap1,Lcp1,Lif,Lrp1,Mtpn,Myo1f,Nckap1l,Nek6,Osm,Pip4k2a,Pkib,Plaur,Plek,Prex1,Rhog,Rhov,Rps6ka2,Sdc1,Sdcbp,Sh3pxd2b,Slc35f6,Sphk1,Spi1,Ssh3,Tgfb1,Tlr2,Tmed9,Trem2,Vat1,Vill,Ywhah,Zeb2
brain development	1.39e-05	1	Atp1b2,Atp2b4,B4galt2,Bbs4,Bmpr1a,Dmd,Dock7,Efna5,Eml1,Ephb3,Fat4,Fgf13,Fgfr2,Flna,Foxp2,Fut10,Id2,Id4,Itga8,Itgb1,Kcnab1,Meis1,Myh10,Ncam1,Nfib,Ntf3,Pbx1,Prkg1,Ptbp2,Rbfox2,Sema5a,Serpine2,Smad9,Synj2,Tacc2,Tspan2,Twsg1,Tyro3,Unc5c,Wls,Zfhx3	n/a (just one condition)
reactive oxygen species metabolic process	1.4e-05	2	Ctgf,Cyba,Cybb,Cyr61,Ddah1,Edn1,Gpx1,Ncf1,Ncf2,Ncf4,Nos1,Nos2,Nrros,P2rx4,P2rx7,Pdgfb,Prdx1,Prex1,Sh3pxd2b,Slc7a2,Tlr2,Tlr6,Txnrd1,Vav1	Cyba,Cybb,Edn1,Gpx1,Ncf1,Ncf2,Ncf4,Nrros,P2rx4,P2rx7,Prdx1,Prex1,Sh3pxd2b,Slc7a2,Tlr2,Vav1
acute inflammatory response	1.41e-05	2	Ass1,B4galt1,Cxcl1,Ext1,Fcgr1,Fcgr3,Fn1,Icam1,Il1a,Il1b,Il1rn,Il6,Itih4,Lbp,Nupr1,Plscr1,Prcp,Saa3,Serpina3n,Stat3,Trem1	Cxcl1,Fcgr1,Fcgr3,Fn1,Il1a,Il1rn,Itih4,Prcp
regulation of ion transport	1.46e-05	3	Abcb4,Acsl4,Ahr,Ank2,Apoe,Arrb2,Asph,Atp1b2,Atp2b1,B2m,Bak1,Cacna1c,Cacna1d,Cacna2d1,Cacnb2,Cav3,Ccl12,Ccl2,Ccl3,Ccl4,Ccr1,Cd300a,Cd63,Cd84,Cemip,Cfl1,Clic1,Ctss,Cx3cl1,Cxcl1,Cxcl12,Cxcr3,Cxcr4,Cyba,Cybb,Cyp4f18,Diaph1,Dmd,Edn1,F2r,Fgf14,Fhl1,Flna,Fxyd5,Gm7694,Gpr35,Gpr39,Hvcn1,Icam1,Igf1,Il1a,Il1b,Il1rn,Itgb1,Jak3,Jph2,Kcnab1,Kcnab2,Kcnd3,Kcnh2,Kcnip1,Kcnip4,Kcnj2,Kcnk13,Kcnma1,Kcnmb1,Lgals3,Lyn…	No common gene
regulation of cellular component biogenesis	1.55e-05	3	3110043O21Rik,Abca1,Actg1,Actr2,Actr3,Adgrl1,Ahr,Antxr1,Apobec1,Apod,Apoe,Arap1,Arhgef2,Arhgef5,Arhgef9,Arpc1b,Arpc2,Arpc3,Arpc4,Arpc5,Atp13a2,Baiap2,Bak1,Bbs4,Bcl2l11,Bdnf,Bid,Capg,Capzb,Cav3,Ccl19,Cd47,Cdc42ep3,Cfl1,Cln3,Clu,Cobl,Col16a1,Coro1b,Coro1c,Cotl1,Ctgf,Cx3cl1,Cxcl13,Cyfip1,Cyr61,Dact1,Dpysl3,Dzip1,E430025E21Rik,Edn1,Efna5,Eln,Eml2,Epha1,Epha2,Epha3,Ephb3,Eps8,Evl,F2rl1,Fam110c,Fam49b,…	No common gene
behavior	1.56e-05	3	2510009E07Rik,Abhd12,Abl2,Actr2,Ap1s2,Apoe,Aprt,Arrb2,Atp1b2,B2m,B4galt2,Bace1,Bbs4,Bdnf,Cacna1c,Casp1,Cln3,Cln8,Cstb,Cx3cr1,Cxcl12,Cyp7b1,Egr2,Eps8,Etv5,Ext1,Fgf13,Fgf14,Foxp2,Gatm,Gba,Gcnt4,Gdf15,Gjb4,Gm2a,Gng8,Gpr157,Gpr176,Gpr39,Gpr88,Grn,Hexa,Hexb,Hif1a,Htr2b,Id2,Igf1,Il1b,Il1rn,Itga5,Itga8,Itgb1,Itpr3,Kcnab1,Kcnma1,Lamb1,Lgmn,Lpar5,Man2b1,Map1a,Mcoln3,Mdk,Mef2c,Meis1,Myo5a,Ncam1,Ngf,Nos1,Np…	No common gene
leukocyte proliferation	1.6e-05	2	Cd180,Clu,Csf1r,Ctps,Cx3cl1,Cxcl12,Cxcr4,Dock2,Elf4,F2rl1,Gba,Il33,Il7r,Itgam,Itgb2,Lilrb4a,Msn,P2rx7,Plcl2,Prkcd,Slc11a1,Tgfb1,Tlr4,Trem2	Cd180,Clu,Csf1r,Ctps,Cx3cl1,Gba,Il7r,Itgam,Itgb2,Lilrb4a,P2rx7,Plcl2,Slc11a1,Tgfb1,Tlr4,Trem2
tissue morphogenesis	1.65e-05	4	Abl2,Acta2,Actb,Actg1,Actg2,Adam8,Ahr,Astn2,B4galt1,Bbs4,Bmpr1a,Casp8,Ccl11,Cd44,Cfl1,Cobl,Col12a1,Col14a1,Col3a1,Col5a1,Col6a1,Cthrc1,Ctsh,Ctsl,Ctsz,Cxcl12,Cxcr4,Cyp7b1,Cyr61,Dlg3,Dll4,Dsp,Edn1,Egfr,Enah,Epha2,Exoc4,Fat4,Fgf1,Fgf7,Fgfr2,Flna,Fmn1,Frzb,Fst,Gcnt1,Gcnt4,Gna13,Grb2,Grem1,Hbegf,Heg1,Hey2,Hhex,Hhip,Hif1a,Id4,Igf1,Ihh,Il6,Inhba,Itga2,Itga5,Itga8,Itgb1,Kif26b,Kif3a,Matn2,Mef2c,Mgp,Mkl1,…	No common gene
cell communication involved in cardiac conduction	1.65e-05	1	Ank2,Cacna1c,Cacna1d,Cacna2d1,Cacnb2,Ctnna3,Dsp,Gjc1,Slc8a1	n/a (just one condition)
regulation of heart rate by cardiac conduction	1.65e-05	1	Ank2,Cacna1c,Cacna1d,Cacna2d1,Cacnb2,Ctnna3,Dsp,Kcnd3,Kcnh2	n/a (just one condition)
actin-mediated cell contraction	1.65e-05	1	Ank2,Cacna1c,Cacna1d,Cacna2d1,Cacnb2,Cav3,Emp2,Kcnd3,Kcnh2,Myl6,Rock1	n/a (just one condition)
regulation of supramolecular fiber organization	1.72e-05	3	3110043O21Rik,Actg1,Actr2,Actr3,Apoe,Arap1,Arhgef2,Arhgef5,Arpc1b,Arpc2,Arpc3,Arpc4,Arpc5,Baiap2,Bbs4,Capg,Capzb,Cav3,Cd47,Cdc42ep3,Cfl1,Clu,Colgalt1,Coro1b,Cotl1,Ctgf,Cx3cl1,Cyfip1,Dstn,E430025E21Rik,Edn1,Eln,Eml2,Epha1,Eps8,Evl,F2rl1,Fam49b,Fes,Fgf13,Flna,Fmn1,Gda,Gpr65,Grb2,Hcls1,Hdgfrp3,Icam1,Iqgap2,Kank2,Kirrel,Lima1,Map1a,Map1b,Mef2c,Mid1,Mtpn,Nckap1l,Phldb2,Plek,Plekhh2,Ppm1e,Prex1,Prkcd,P…	No common gene
regeneration	1.75e-05	3	Ace,Anxa1,Anxa3,Apod,Bak1,Bdnf,Bex1,Ccl2,Ccnd1,Cd9,Cdkn1a,Cxcl12,Cxcl5,F7,Gpx1,Gsn,Hgf,Hmox1,Igf1,Igf2r,Igsf10,Lcp1,Lif,Mag,Matn2,Mdk,Mmp2,Mtpn,Ninj1,Plau,Postn,Ptgfrn,Rtn4rl2,Sepn1,Sulf2,Tec,Tgfb1,Tgfbr2,Tnc,Ucp2	Anxa1,Lcp1,Mmp2,Ptgfrn
complement activation	1.77e-05	4	C1qa,C1qb,C1qc,C1ra,C1s1,C2,C3,C4b,Cfb,Cfd,Cfh,Cfi,Cfp,Serping1	No common gene
cellular response to transforming growth factor beta stimulus	1.8e-05	3	Actr3,Adam9,Arap1,Arrb2,Bambi,Bmpr1b,Ccl2,Cilp,Col1a1,Col1a2,Col3a1,Cx3cr1,Dab2,Dbn1,Edn1,Fbn1,Ltbp1,Mef2c,Nrros,Pdgfd,Postn,Runx1,Scx,Serpine1,Sfrp1,Smad9,Src,Tgfb1,Tgfb2,Tgfb3,Tgfbr1,Tgfbr2,Twsg1	No common gene
transmembrane receptor protein tyrosine kinase signaling pathway	1.83e-05	5	Abl2,Adam17,Arid5b,Bdnf,Bex1,Blnk,Ccl2,Col1a1,Col4a3,Col4a4,Csf1r,Cspg4,Ctgf,Dok1,Efna5,Egfr,Epha1,Epha2,Epha3,Ephb2,Ephb3,Ephb6,Ereg,Ext1,Fam83a,Fat4,Fes,Fgf1,Fgf7,Fgfr2,Fgr,Flrt2,Foxo3,Gab2,Garem,Gdf15,Gfra1,Grb14,Grb2,Grem1,Hbegf,Hck,Hgf,Igf1,Iqgap1,Lox,Lyn,Mertk,Myo1e,Ngef,Ngf,Nrp2,Ntf3,Pdgfa,Pdgfb,Pdgfc,Pdgfd,Pdgfra,Pik3r3,Plat,Ptk2b,Ptpn1,Rassf2,Sgpl1,Shc2,Slc39a14,Src,Stat3,Sulf1,Sulf2,Sve…	No common gene
negative regulation of leukocyte differentiation	1.83e-05	3	Anxa1,C1qc,Ccl3,Cd44,Cd74,Cdk6,Clec2d,Fbn1,Gpr137b,Id2,Il4ra,Inpp5d,Jak3,Loxl3,Lyn,Mafb,Mdk,Rara,Runx1,Runx3,Sfrp1,Tmem176a,Tmem176b,Tmem178,Ubash3b,Zc3h12a	Anxa1,C1qc,Cd44,Runx1,Sfrp1
negative regulation of tumor necrosis factor production	1.86e-05	3	Acp5,Arrb2,Bcl3,Cx3cl1,Gpnmb,Havcr2,Igf1,Lbp,Ptpn6,Rara,Sirpa,Tlr4,Tlr6,Tnfaip3,Trem2,Vsir,Zc3h12a	Gpnmb,Sirpa,Trem2,Vsir
sphingolipid catabolic process	1.89e-05	1	Acer3,Asah1,Galc,Gba,Gla,Gm2a,Hexa,Hexb,Naga,Neu1,Psap,Sgpl1	n/a (just one condition)
protein processing	2.05e-05	3	Adam10,Adamts2,Aph1c,Atp6ap2,Bak1,C1ra,Casp1,Casp8,Cd5l,Cln3,Cln5,Cpd,Cpxm1,Cpxm2,Ctsh,Ctsl,Ctss,Ddi2,Ece1,Ero1lb,F3,F7,Furin,Lgmn,Mmp14,Nlrc4,P2rx7,Plat,Plau,Prss12,Psen2,Spcs2,Spcs3,Srgn,Vsir	Ctsh,Lgmn
activation of protein kinase activity	2.13e-05	2	Adam9,Afap1l2,Arrb1,Ccl19,Cd74,Cd86,Cdkn1a,Chil1,Dab2,Ern1,Erp29,F2r,Gadd45a,Gadd45b,Gdf15,Gpr39,Grem1,Hgf,Igf1,Il1b,Iqgap1,Lgals9,Madd,Map4k4,Mdfic,Nckap1l,Nek6,Ngf,Osbpl8,P2rx7,Parp8,Pdgfb,Pdgfc,Prkcd,Ptk2b,Ptpn1,Ripk3,Shc2,Slc11a1,Src,Stk10,Syk,Taok3,Tgfb1,Tgfb2,Tgfbr1,Thbs1,Tlr1,Tlr4,Tnf,Trf	Adam9,Dab2,Erp29,F2r,Gadd45a,Hgf,Iqgap1,Mdfic,Nckap1l,Nek6,Ngf,Osbpl8,P2rx7,Pdgfc,Ptpn1,Shc2,Slc11a1,Syk,Taok3,Tgfb1,Thbs1,Tlr4
response to nutrient	2.28e-05	3	Abca1,Acsl4,Aldh3a1,Ass1,Atp2b1,C2,Ccl2,Ccnd1,Cd40,Col1a1,Dnmt3a,F7,Fes,Folr2,Gatm,Gsn,Hmox1,Igfbp2,Itga2,Lipg,Plec,Postn,Ptgs2,Rara,Sfrp1,Sparc,Spp1,Tgfb1,Tgfbr2,Tnc,Tnfrsf11b,Tpcn2,Trim25,Vdr	Col1a1,Folr2,Sfrp1
negative regulation of apoptotic signaling pathway	2.36e-05	2	Arrb2,Bdnf,Bid,Bok,Cd44,Cd74,Clu,Col2a1,Creb3l1,Cx3cl1,Cx3cr1,Cxcl12,Dab2,Gpx1,Hgf,Hif1a,Hmox1,Hyou1,Icam1,Igf1,Il1b,Itga6,Itgav,Lgals3,Lmna,Madd,Mcl1,Mkl1,Nfe2l2,Pea15a,Plaur,Psen2,Ptgs2,Ptpn1,Serpine1,Slc35f6,Src,Tgfbr1,Tnf,Tnfaip3,Tnfrsf23,Unc5b,Wfs1	Arrb2,Bid,Cd44,Clu,Cx3cl1,Cx3cr1,Dab2,Gpx1,Hgf,Hmox1,Lgals3,Plaur,Ptgs2,Ptpn1,Slc35f6,Tnfaip3,Tnfrsf23,Unc5b,Wfs1
lipopolysaccharide-mediated signaling pathway	2.37e-05	1	Ccl12,Ccl3,Cd14,Il1b,Lbp,Lyn,Myd88,Ptafr,Scarb1,Tgfb1,Tlr4,Tnf,Trem2	n/a (just one condition)
positive regulation of cysteine-type endopeptidase activity	2.39e-05	2	Aim2,Arrb1,Bak1,Bcl2l11,Bid,Bok,Card9,Casp1,Casp8,Ctgf,Ctsd,Ctsh,Cyr61,Dap,F2r,Lgmn,Mefv,Ngf,Nlrc4,Nlrp1b,Nlrp3,Nod1,Pmaip1,Slc11a2,St18,Syk,Tnf,Tnfrsf23,Xdh	Bcl2l11,Bid,Ctsd,Ctsh,F2r,Lgmn,Mefv,Ngf,St18,Syk,Tnfrsf23
glycosphingolipid catabolic process	2.45e-05	2	Galc,Gba,Gla,Gm2a,Hexa,Hexb,Naga,Neu1,Psap	Gba,Gla,Gm2a,Hexa,Hexb,Naga,Psap
regulation of extrinsic apoptotic signaling pathway	2.45e-05	2	Atf3,Bid,Casp8,Col2a1,Cx3cl1,Cx3cr1,Dab2,Gpx1,Hgf,Hmox1,Icam1,Igf1,Il1b,Inhba,Itga6,Itgav,Itm2c,Jak3,Lgals3,Lmna,Madd,Mcl1,Pea15a,Psen2,Runx3,Serpine1,Sfrp1,Siglec1,Src,Tgfb2,Tgfbr1,Thbs1,Tnf,Tnfaip3,Tnfrsf23,Unc5b	Atf3,Bid,Cx3cl1,Cx3cr1,Dab2,Gpx1,Hgf,Hmox1,Lgals3,Sfrp1,Thbs1,Tnfaip3,Tnfrsf23,Unc5b
positive regulation of protein kinase B signaling	2.45e-05	2	Adam8,Arrb2,Ccl19,Chil1,Cx3cl1,Cx3cr1,F10,F7,Fam110c,Gdf15,Gpx1,Hbegf,Hcls1,Hpse,Igf1,Il6,Osbpl8,Osm,P2rx4,Pdgfa,Pik3cg,Pik3r5,Rara,Src,Tgfb1,Tgfbr1,Thbs1,Tnf	Adam8,Arrb2,Cx3cl1,Cx3cr1,F7,Gpx1,Hcls1,Hpse,Osbpl8,Osm,P2rx4,Pik3r5,Tgfb1,Thbs1
positive regulation of neurogenesis	2.58e-05	2	Abl2,Actr2,Actr3,Adam17,Baiap2,Bdnf,Bex1,Camk1,Camk1d,Ccr2,Ccr5,Cfl1,Crabp2,Cx3cl1,Cx3cr1,Cxcl12,Cxcl5,Cxcr4,Cyfip1,E2f1,E430025E21Rik,Egr2,Etv5,Fes,Fn1,Gdf6,Grn,Hcls1,Hgf,Hif1a,Id2,Igf1,Il1b,Il6,Iqgap1,Itga6,Lif,Lrp1,Lyn,Mag,Man2a1,Mapk6,Mdk,Neu1,Nfe2l2,Ngf,P2rx4,P3h1,Plxna1,Plxnb2,Plxnc1,Plxnd1,Prkch,Ptk2b,Ptk7,Rara,Ror1,Scn1b,Sema4d,Sgk1,Shtn1,Sphk1,Spint1,Tgfb1,Tgif1,Timp2,Tlr2,Tnf,Tnfrsf1b,T…	Abl2,Actr2,Actr3,Bex1,Ccr5,Cfl1,Crabp2,Cx3cl1,Cx3cr1,E2f1,Egr2,Fes,Fn1,Gdf6,Grn,Hcls1,Hgf,Iqgap1,Lif,Lrp1,Mapk6,Ngf,P2rx4,Plxna1,Plxnb2,Ptk7,Scn1b,Sphk1,Tgfb1,Tgif1,Tlr2,Tnfrsf1b,Trem2,Trpv2,Zeb2
regulation of CD4-positive, alpha-beta T cell differentiation	2.61e-05	1	Anxa1,Ccl19,Ccr2,Cd83,Il4ra,Il6,Jak3,Nckap1l,Nfkbiz,Nlrp3,Rara,Runx1,Runx3,Tgfb1,Zc3h12a	n/a (just one condition)
detection of other organism	2.63e-05	2	Clec7a,Naip2,Naip5,Naip6,Nlrc4,Nod1,Ssc5d,Tlr1,Tlr2,Tlr6	Clec7a,Naip2,Naip5,Ssc5d,Tlr2
multicellular organismal signaling	2.67e-05	1	Ank2,Cacna1c,Cacna1d,Cacna2d1,Cacnb2,Ctnna3,Dsp,Gjc1,Jam3,Kcnd3,Kcnh2,Kcnma1,Scn2a1,Slc8a1	n/a (just one condition)
blood coagulation	2.69e-05	4	Anxa8,C3,Cfh,Cx3cl1,Entpd2,Evl,F10,F2r,F2rl1,F3,F5,F7,Fbln1,Fermt3,Gna13,Hps1,Lilrb4a,Mertk,Pdgfra,Pdia6,Pik3cb,Pip5k1c,Plek,Procr,Ptpn6,Rap2b,Serping1,Ubash3b,Vwf	No common gene
Fc-gamma receptor signaling pathway	2.75e-05	3	Clec4d,Clec4e,Fcer1g,Fcgr1,Fcgr2b,Fcgr3,Fcgr4,Myo1g	Fcer1g,Fcgr1,Fcgr3,Fcgr4
negative regulation of nervous system development	2.76e-05	2	Actr3,Adam17,Apoe,Arhgef2,Atp1b2,B2m,Bex1,Bmpr1a,Calr,Ccr5,Cd38,Col3a1,Cpe,Cspg4,Ctsc,Ctsz,Dab2,Dmd,Dnajb11,Dpysl3,Dynlt1b,Epha3,Fat3,Fgf13,Flna,Gpr161,H2-D1,H2-K1,Id2,Id4,Il1b,Itgb1,Lrp1,Mag,Map4k4,Meis1,Mylip,Ngef,Pbx1,Plk2,Ptprz1,Rab29,Rtn4rl2,Sema3c,Sema3d,Sema3g,Sema4d,Sema5a,Sema6b,Sorl1,Stat3,Tgfb1,Thrb,Tlr2,Tnf,Tnfrsf21,Tnn,Ttc3,Xylt1,Ywhah	No common gene
lipid transport	2.91e-05	2	Abca1,Abca8a,Abca9,Abcb4,Abcc3,Abcg1,Ace,Acsl4,Anxa1,Apobr,Apod,Atp11a,C2cd2l,Cln3,Esyt1,Gltp,Gm2a,Gramd1b,Kcnn4,Lbp,Ldlrap1,Lima1,Lipg,Msr1,Nos2,Npc1,Npc2,Osbpl8,P2rx7,Pitpna,Plscr1,Pltp,Pqlc1,Psap,Scarb1,Slc9a3r1,Slco2a1,Soat1,Spns2,Stra6l	Abcc3,Abcg1,Anxa1,Lbp,Pltp,Slco2a1,Soat1
positive regulation of blood coagulation	2.94e-05	2	F2r,F7,Hpse,Nfe2l2,Pdpn,Pla2g4a,Plek,Selp,Serpine1,Thbs1,Tlr4	F2r,F7,Hpse,Pdpn,Plek,Selp,Thbs1,Tlr4
negative regulation of innate immune response	2.95e-05	1	Acod1,Adar,Arrb2,Ccr1,Clec2d,Dhx58,Grn,H2-T23,Havcr2,Lgals9,Mmp12,Parp14,Samhd1,Sh2d1b1,Slamf8,Tnfaip3	n/a (just one condition)
regulation of alpha-beta T cell differentiation	3.13e-05	1	Anxa1,Ccl19,Ccr2,Cd83,Il4ra,Il6,Jak3,Nckap1l,Nfkbiz,Nlrp3,Pnp,Rara,Runx1,Runx3,Syk,Tgfb1,Zc3h12a	n/a (just one condition)
response to metal ion	3.26e-05	2	Adam9,Alox5ap,Apobec1,Ass1,Atp13a2,B2m,Bace1,C1qa,Calr,Ccnd1,Cd14,Cp,Crip1,Cybb,Dnmt3a,Edn1,Fn1,Gatm,Gpr39,Hif1a,Hmox1,Hvcn1,Id2,Igfbp2,Il1a,Il6,Iqgap1,Itpr3,Junb,Lgmn,Loxl2,Mt1,Mt2,Ncf1,Nfe2l2,Npc1,Nptx1,P2rx4,P2rx7,Pla2g4a,Plcg2,Ptgs2,Ptk2b,Rasa4,Sdc1,Slc11a2,Slc25a13,Slc25a24,Sparc,Thbs1,Tlr9,Tnfrsf11b,Trf,Trpm2,Xdh	Adam9,Alox5ap,Apobec1,Atp13a2,C1qa,Cd14,Cybb,Dnmt3a,Edn1,Fn1,Gatm,Hmox1,Hvcn1,Igfbp2,Il1a,Iqgap1,Lgmn,Loxl2,Ncf1,Npc1,P2rx4,P2rx7,Ptgs2,Sdc1,Slc25a13,Thbs1,Tnfrsf11b
positive regulation of myeloid cell differentiation	3.3e-05	2	Acvr1b,Atp6ap1,Casp8,Ccl3,Ccr1,Cd74,Csf1r,Fes,Hcls1,Hif1a,Id2,Inhba,Inpp5d,Itgam,Lif,Nckap1l,Rab7b,Runx1,Stat3,Tgfb1,Tnf,Trem2,Tyrobp	Acvr1b,Ccl3,Csf1r,Fes,Hcls1,Inpp5d,Itgam,Lif,Nckap1l,Rab7b,Runx1,Tgfb1,Trem2,Tyrobp
tissue remodeling	3.34e-05	2	Acp5,Ahr,Bak1,Bgn,Ccr2,Cthrc1,Ctsk,Ctss,Dll4,Enpp1,Epha2,F2r,Hif1a,Igf1,Il1a,Il6,Itga4,Lif,Lipa,Mmp14,Mmp2,Ptk2b,Rassf2,Rbpj,Src,Tgfb1,Tgfb2,Timp1,Tpp1,Wnt16	Cthrc1,Ctsk,Ctss,F2r,Il1a,Lif,Lipa,Mmp14,Mmp2,Tgfb1,Timp1,Tpp1
lipid catabolic process	3.4e-05	2	Abhd12,Abhd2,Acer3,Acox3,Akr1b8,Aoah,Asah1,Cyp4f18,Daglb,Ddhd1,Galc,Gba,Gdpd1,Gla,Gm2a,Hexa,Hexb,Hsd17b11,Hsd3b7,Lipa,Lipg,Lrp1,Naga,Nceh1,Neu1,Pla1a,Pla2g15,Pla2g4a,Pla2g7,Plbd2,Plcb2,Plcg2,Pnpla7,Ppt1,Psap,Scarb1,Sgpl1,Spp1,Srd5a3,Ugt1a7c,Ywhah	Abhd12,Acer3,Asah1,Daglb,Gba,Gdpd1,Gla,Gm2a,Hexa,Hexb,Lipa,Lrp1,Naga,Nceh1,Pla2g15,Pnpla7,Psap,Spp1,Ywhah
muscle contraction	3.52e-05	1	Acta2,Ank2,Atp2b4,Cacna1c,Cacna1d,Cacna2d1,Cacnb2,Cav3,Dmd,Kcnd3,Kcnh2,Kcnma1,Myh11,Myl6,Mylk,Myom1,Slc8a1,Slmap	n/a (just one condition)
positive regulation of phosphatidylinositol 3-kinase signaling	3.7e-05	2	F2r,F2rl1,Fgr,Hcls1,Hcst,Hgf,Igf1,Ncf1,Osm,Pdgfa,Pdgfb,Pdgfc,Pik3ap1,Ptpn6,Rara,Ror1,Selp,Sema4d,Tgfb2,Tnf,Unc5b,Wnt16	F2r,Fgr,Hcls1,Hgf,Ncf1,Osm,Pdgfc,Pik3ap1,Selp,Unc5b
regulation of JUN kinase activity	3.8e-05	1	Ccl19,Dab2,Edn1,Ern1,Fgd2,Il1b,Il1rn,Mdfic,Ptk2b,Ptpn1,Sash1,Sfrp1,Sfrp5,Syk,Taok3,Tlr6,Tlr9,Tnf,Trf,Zeb2	n/a (just one condition)
cellular lipid metabolic process	3.8e-05	2	Abhd12,Abhd2,Acer3,Acox3,Acsl4,Agpat4,Akr1b8,Alox5ap,Aoah,Apobec1,Apobr,Asah1,B4galnt1,B4galt5,B4galt6,C3,Cd74,Cerk,Cers6,Cln3,Cln8,Crabp2,Csf1r,Cyp2e1,Cyp4f18,Cyp4v3,Daglb,Degs1,Degs2,Dhrs9,Edn1,Elovl1,Fabp5,Fgf7,Galc,Gba,Gdpd1,Gla,Gm2a,Gpx1,Hacd4,Hexa,Hexb,Hpgds,Inpp5d,Lipa,Lpcat2,Lrp1,Mtmr10,Myo5a,Naga,Nceh1,Neu1,Nr1h3,P2rx7,Pdpn,Pgs1,Pi4k2a,Pigs,Pik3cb,Pik3cd,Pik3cg,Pik3r3,Pip4k2a,Pip5k1c,Pla…	Abhd12,Acer3,Alox5ap,Apobec1,Apobr,Asah1,B4galt5,B4galt6,Cerk,Cln8,Crabp2,Csf1r,Daglb,Edn1,Elovl1,Fabp5,Gba,Gdpd1,Gla,Gm2a,Gpx1,Hexa,Hexb,Hpgds,Inpp5d,Lipa,Lpcat2,Lrp1,Myo5a,Naga,Nceh1,P2rx7,Pdpn,Pi4k2a,Pigs,Pip4k2a,Pla2g15,Plek,Plpp2,Pnpla7,Psap,Ptgs2,Samd8,Soat1,Socs3,Sphk1,St6galnac4,Tbxas1,Tmem189
positive regulation of receptor signaling pathway via STAT	3.92e-05	2	Cd40,Crlf1,Crlf2,Csf1r,Cxcl5,F2r,Hcls1,Igf1,Il10ra,Il10rb,Il6,Il6ra,Il7r,Lif,Lyn,Mgat5,Osm,Parp14,Ptk2b,Tnf,Tnfrsf1a	Crlf1,Crlf2,Csf1r,F2r,Hcls1,Il10ra,Il10rb,Il7r,Lif,Mgat5,Osm
positive regulation of smooth muscle cell proliferation	3.93e-05	3	Aif1,C3ar1,Cx3cl1,Cyba,Edn1,Ereg,Ern1,Hbegf,Hif1a,Hmox1,Id2,Igf1,Il6,Il6ra,Irak4,Itga2,Ldlrap1,Mmp2,Myd88,P2ry6,Pdgfb,Ptafr,Ptgs2,Rbpj,Sulf1,Tgfbr2,Thbs1,Tnf,Wisp1	C3ar1,Cyba,Mmp2,Ptafr,Wisp1
regulation of cardiac muscle cell action potential	4.06e-05	1	Ank2,Cacna1c,Cav3,Ctnna3,Dsp,Fgf13,Flna,Slmap	n/a (just one condition)
cardiac muscle cell action potential	4.19e-05	1	Ank2,Cacna1c,Cacna1d,Cacna2d1,Cacnb2,Cav3,Dmd,Kcnd3,Kcnh2	n/a (just one condition)
regulation of ion transmembrane transporter activity	4.19e-05	1	Ank2,Asph,Atp1b2,Cacna1d,Cacna2d1,Cacnb2,Cav3,Dmd,Fgf14,Fhl1,Gm7694,Itgb1,Jph2,Kcnab1,Mef2c,Osr1,Prkg1,Rrad,Slmap,Tmsb4x,Wwp2	n/a (just one condition)
cellular response to lipoprotein particle stimulus	4.25e-05	4	Abcg1,Adam17,Ccl2,Cd68,Cd9,Fcer1g,Itgb2,Myd88,Mylip,Npc1,Syk,Tlr4,Tlr6	Abcg1,Cd68,Itgb2
response to alcohol	4.29e-05	2	Abca1,Actr2,Ahr,Apobec1,Arpc2,Atp2b1,Bak1,Casp8,Ccl19,Ccl2,Ccl3,Ccl7,Ccnd1,Ccr5,Cd14,Cdkn1a,Cyba,Cybb,Cyp2e1,Dnmt3a,Eps8,F7,Glb1,Gramd1b,Igf1,Inhba,Inhbb,P2ry6,Ptger2,Ptk2b,Rara,Sfrp1,Sparc,Spi1,Stat3,Tbxas1,Tgfb1,Tgfbr1,Tlr4,Tnc	Abca1,Actr2,Apobec1,Atp2b1,Ccl2,Ccl3,Ccl7,Ccr5,Cd14,Cyba,Cybb,Dnmt3a,F7,Glb1,Inhbb,P2ry6,Sfrp1,Spi1,Tbxas1,Tgfb1,Tlr4,Tnc
membrane organization	4.44e-05	2	5031414D18Rik,Abca1,Abcb4,Abcg1,Adam8,Aif1,Anxa2,Ap1s2,Arfgap3,Arhgap25,Atp11a,Atp13a2,Baiap2,Bak1,Bcl2l11,Bid,Bin2,Bok,C2cd2l,Cd9,Cln3,Cln8,Clu,Col5a1,Coro1c,Cxcr4,Degs1,Dock2,Elmo1,Etv5,Fcer1g,Fcgr1,Fcgr2b,Fcgr3,Gltp,Gramd1b,Itgam,Itgb2,Kcnn4,Lmna,Lpcat2,Mfge8,Msr1,Mx1,Myh9,Myof,Npc1,Npc2,P2rx7,Pitpna,Plscr1,Pltp,Pmaip1,Ppt1,Pqlc1,Prkcd,Psap,Rab20,Rab7b,Rab8b,Rftn1,Rhog,Rilpl2,Rtp4,Sec16b,Sirpa…	Abca1,Abcg1,Adam8,Anxa2,Ap1s2,Arhgap25,Atp13a2,Bcl2l11,Bid,Cln8,Clu,Elmo1,Fcer1g,Fcgr1,Fcgr2b,Fcgr3,Gltp,Itgam,Itgb2,Lpcat2,Mfge8,Msr1,Myof,Npc1,P2rx7,Pltp,Pqlc1,Psap,Rab7b,Rab8b,Rftn1,Rhog,Sirpa,Slc35f6,Thbs1,Tmed9,Trem2
regulation of protein kinase B signaling	4.55e-05	1	Adam8,Arrb2,Ccl19,Chil1,Cx3cl1,Cx3cr1,Epha2,F10,F7,Fam110c,Gpx1,Hcls1,Hpse,Igf1,Il6,Mmp3,Osbpl8,Osm,P2rx4,Pik3cg,Pik3r5,Rara,Sfrp5,Slc9a3r1,Tgfb1,Thbs1,Tnf,Xdh	n/a (just one condition)
cellular response to amino acid stimulus	4.55e-05	4	Ass1,Baiap2,Col16a1,Col1a1,Col1a2,Col3a1,Col5a2,Col6a1,Cpeb4,Cyba,Cybb,Dnmt3a,Egfr,Mmp2,Mmp3,Pdgfc,Pdgfra,Tnf	Col3a1,Cybb,Mmp2
regulation of cytokine production involved in inflammatory response	4.91e-05	2	Apod,Clec7a,Gpsm3,Il1r2,Mefv,Myd88,Nos2,Pld3,Pld4,Sirpa,Tlr4,Tlr6,Tnf,Zc3h12a	Clec7a,Pld3,Pld4,Sirpa
regulation of epithelial cell migration	4.98e-05	2	Adam17,Adam9,Anxa1,Anxa3,Calr,Cd40,Cd63,Coro1c,Ctsh,Cxcl13,Dll4,Epha2,Evl,Fgf7,Gab2,Gadd45a,Glipr2,Grn,Hbegf,Hif1a,Hmox1,Igf1,Itga2,Lgmn,Map4k4,Mmrn2,Nfe2l2,P2rx4,Pdgfb,Plcg2,Plk2,Prcp,Ptgs2,Ptk2b,Rin2,Sash1,Serpine1,Sparc,Src,Tgfb1,Tgfb2,Thbs1,Tmsb4x,Tnf,Vash1,Zc3h12a	Adam9,Anxa1,Cd63,Ctsh,Evl,Gadd45a,Grn,Hmox1,Lgmn,P2rx4,Prcp,Ptgs2,Tgfb1,Thbs1
positive regulation of JUN kinase activity	5.01e-05	1	Ccl19,Dab2,Edn1,Ern1,Fgd2,Il1b,Il1rn,Mdfic,Ptk2b,Ptpn1,Sash1,Syk,Taok3,Tlr6,Tlr9,Tnf,Trf,Zeb2	n/a (just one condition)
positive regulation of reactive oxygen species biosynthetic process	5.03e-05	1	Aif1,Ass1,Clu,Cyba,Ddah1,Icam1,Il1b,Il6,Itgb2,Mmp8,Ptgs2,Ptk2b,Tlr2,Tlr4,Tlr6,Tnf	n/a (just one condition)
glial cell differentiation	5.04e-05	2	Abl2,Actr3,Adgrg6,B4galt5,B4galt6,Bok,C1qa,C5ar1,Cd9,Clu,Csk,Egr2,Gba,Gpc1,Gpr157,Grn,Id2,Igf1,Il1b,Itgam,Itgb4,Lif,Lrp1,Lyn,Mag,Mdk,Mxra8,Nab2,Nrros,Pdgfb,Ror1,Sox4,Stat3,Tgfb1,Tlr2,Tlr4,Trem2	Abl2,Actr3,B4galt5,B4galt6,C1qa,Clu,Egr2,Gba,Gpr157,Grn,Itgam,Lif,Lrp1,Nrros,Sox4,Tgfb1,Tlr2,Tlr4,Trem2
regulation of smooth muscle cell migration	5.18e-05	3	Aif1,Arpc2,Bmpr1a,Coro1b,Dock7,F3,Igf1,Iqgap1,Itga2,Lrp1,Mdk,Mef2c,Myo5a,Nfe2l2,P2ry6,Pcsk5,Pdgfa,Pdgfb,Pdgfd,Plau,Plxna1,Postn,Prkg1,Rbpj,S100a11,Serpine1,Sorl1,Src,Tmsb4x,Wisp1	No common gene
negative regulation of bone remodeling	5.2e-05	2	Cd38,Csk,Gpr137b,Grem1,Il6,Inpp5d,P2rx7,Sfrp1,Tnfrsf11b,Ubash3b	Cd38,Gpr137b,Inpp5d,P2rx7,Sfrp1,Tnfrsf11b,Ubash3b
regulation of neuron projection development	5.36e-05	3	Abl2,Actr2,Actr3,Adam10,Adam17,Apoe,Atp1b2,B2m,Baiap2,Bdnf,Camk1,Camk1d,Camk2g,Ccr5,Cd38,Cfl1,Cobl,Crabp2,Cspg4,Ctsz,Cx3cl1,Cxcl12,Cxcl5,Cxcr4,Cyfip1,Dab2,Dmd,Dpysl3,Dynlt1b,E430025E21Rik,Efhc2,Efna5,Epha3,Ephb3,Fat3,Fes,Fgf13,Flna,Fn1,Grn,H2-D1,H2-K1,Hcls1,Hgf,Il6,Iqgap1,Itga6,Itgb1,Itm2c,Lif,Lrp1,Lyn,Mag,Map1b,Map4k4,Map6,Mapk6,Mark1,Mdk,Mef2c,Mylip,Myo9a,Ncs1,Neu1,Nfe2l2,Ngef,Ngf,P3h1,Plk2,Plx…	No common gene
bone development	5.37e-05	3	Acp5,Anxa2,Bgn,Cadm1,Chad,Chsy1,Col10a1,Col12a1,Col14a1,Col1a1,Col2a1,Col6a1,Ext1,Fam20c,Glg1,Igf1,Matn2,Mmp13,Mmp14,Nab2,P3h1,Pdgfa,Pdgfc,Pip4k2a,Ppib,Ptpn6,Rara,Runx2,Scx,Sema4d,Sfrp4,Sh3pxd2b,Sparc,Spns2,Src,Sulf1,Sulf2,Tgfb1,Tgfbr2,Thbs1,Tifab,Tmem119,Ttc9,Wisp1,Xylt1	Col12a1,Col1a1,Wisp1
regulation of muscle contraction	5.47e-05	1	Ank2,Cacna1c,Cav3,Ctnna3,Dmd,Dsp,Fgf13,Flna,Gucy1a3,Kcnma1,Mrvi1,Npnt,Pawr,Pde5a,Prkg1,Slc8a1	n/a (just one condition)
positive regulation of macrophage activation	5.68e-05	2	Ctsc,Havcr2,Il33,Il4ra,Lbp,Lgals9,Mmp8,Pla2g4a,Thbs1,Tlr4,Tlr6,Trem2	Ctsc,Havcr2,Thbs1,Tlr4,Trem2
extrinsic apoptotic signaling pathway	5.68e-05	2	Acvr1b,Bak1,Bcl2l11,Bid,Bok,Casp8,Igf1,Il1a,Il1b,Il33,Inhba,Itgav,Krt18,Lcn2,Mcl1,Mknk1,Ngf,P2rx7,Tgfb1,Tgfb2,Tnf,Tnfrsf1b,Tnfrsf23,Tnfrsf26	Acvr1b,Bcl2l11,Bid,Il1a,Ngf,P2rx7,Tgfb1,Tnfrsf1b,Tnfrsf23,Tnfrsf26
regulation of protein polymerization	5.72e-05	2	Actr2,Actr3,Arpc1b,Arpc2,Arpc3,Arpc4,Arpc5,Baiap2,Capg,Capzb,Cfl1,Coro1b,Cotl1,Cyfip1,E430025E21Rik,Eln,Eps8,Evl,Fam49b,Fes,Fmn1,Gda,Grb2,Hcls1,Icam1,Iqgap2,Kirrel,Mtpn,Nckap1l,Prex1,Prkcd,Ptk2b,Sgk1,Ssh3,Tlr2,Tmsb10,Tmsb4x,Vill,Was	Actr2,Actr3,Arpc1b,Arpc4,Arpc5,Capg,Cfl1,Cotl1,Evl,Fes,Fmn1,Grb2,Hcls1,Mtpn,Nckap1l,Prex1,Ssh3,Tlr2,Vill
positive regulation of lipid transport	5.78e-05	3	1500015O10Rik,Abca1,Abcb4,Abcg1,Anxa2,C1qtnf1,Cyp4f18,Dab2,Edn1,Eepd1,Il1a,Il1b,Ldlrap1,Lipg,Lrp1,Nr1h3,Nucb2,P2rx7,Pltp,Prkcd,Runx1,Spp1,Tnfrsf11a	Abcg1,Lrp1,Pltp,Runx1
small GTPase mediated signal transduction	6.03e-05	2	Aif1,Arhgap30,Arhgap31,Arhgdia,Arhgdib,Baiap2,Cdkn1a,Col1a2,Cyfip1,Dock2,Dok1,Dok3,Elmo1,Eps8,Gna13,Grb2,Hmox1,Nras,Nucb2,Pdpn,Plk2,Rab20,Rab27b,Rab29,Rab31,Rab32,Rab7b,Rab8b,Ralgds,Rap1b,Rap2a,Rap2b,Rasgef1b,Rgl1,Rhog,Rhov,Rnd1,Sdcbp,Shtn1,Vav1,Vav2,Vav3,Was	Dok1,Elmo1,Grb2,Hmox1,Nras,Pdpn,Rab29,Rab31,Rab7b,Rab8b,Rap1b,Rap2a,Rap2b,Rasgef1b,Rhog,Rhov,Sdcbp,Vav1
organic hydroxy compound metabolic process	6.26e-05	2	Abca1,Abcg1,Acer3,Akr1a1,Akr1b8,Aldh1b1,Aldh3b1,Apobr,Asah1,Ch25h,Cln8,Ctsb,Ctsk,Ctsl,Cyp2e1,Cyp4f18,Cyp7b1,Degs2,Fgl1,Gba,Gcnt4,Gdpd1,Haghl,Hif1a,Hsd3b7,Ldlrap1,Lima1,Lipa,Lrp1,Moxd1,Mtpn,Myo5a,Myof,Npc1,Npc2,Pde1b,Pdxk,Pla2g4a,Plcb2,Plcg2,Plcl2,Plpp2,Pltp,Ptafr,Rnf180,Scarb1,Slc37a2,Soat1,Sphk1,Sptlc2,Srd5a3,Tg,Tgfb2	Abca1,Abcg1,Acer3,Aldh3b1,Apobr,Asah1,Ch25h,Cln8,Ctsb,Ctsk,Ctsl,Fgl1,Gba,Gcnt4,Gdpd1,Lipa,Lrp1,Moxd1,Mtpn,Myo5a,Myof,Npc1,Pde1b,Plcl2,Plpp2,Pltp,Ptafr,Rnf180,Slc37a2,Soat1,Sphk1,Tg
symbiotic process	6.81e-05	2	Anxa2,Bak1,Bcl2l11,Ccl3,Ccl4,Ccr5,Cd209a,Cd300ld,Cd300lf,Cfl1,Clec5a,Csf1r,Ctsb,Fn1,Furin,Gpx1,Hpn,Icam1,Igf2r,Itgav,Mvb12b,Naip5,Ncf1,Nectin4,Npc1,Ppib,Rab29,Ripk3,Scarb1,Siglec1,Spcs3,Spint1,Tlr2,Tnip1,Trem1,Vcam1,Vps18,Zc3h12a	Anxa2,Bcl2l11,Ccl3,Ccl4,Ccr5,Cd300ld,Cd300lf,Cfl1,Clec5a,Csf1r,Ctsb,Fn1,Gpx1,Igf2r,Naip5,Ncf1,Npc1,Rab29,Spcs3,Tlr2,Vcam1
positive regulation of superoxide anion generation	6.84e-05	3	Cxcl1,Cyba,F2rl1,Hvcn1,Itgam,Itgb2,Prkcd,Syk,Tgfb1,Tyrobp	Cxcl1,Cyba,Itgb2,Syk,Tyrobp
system process	6.89e-05	3	Abl2,Abr,Acta2,Actr2,Ahr,Ank2,Ap1s2,Apoe,Aqp5,Arrb2,Atp2b1,Atp2b4,Atp6ap2,B2m,B3gnt2,B4galt2,Bace1,Bbs4,Bdnf,C3ar1,C5ar1,Cacna1c,Cacna1d,Cacna2d1,Cacnb2,Camk2n1,Casp1,Cav3,Ccl2,Ccl4,Ccr2,Cd38,Ceacam16,Cemip,Cln3,Cln5,Cln8,Cnr2,Col1a1,Col1a2,Col2a1,Csmd1,Cx3cl1,Cx3cr1,Cxcl12,Cxcr4,Cyba,Cyfip1,Cyp4f18,Cyp7b1,Cysltr1,Dab2,Ddah1,Ddi2,Diaph1,Dll4,Dmd,Ece1,Edn1,Egr2,Emp2,F2r,F2rl1,F5,Fam129b,Fam134b,Fb…	No common gene
negative regulation of neurogenesis	6.89e-05	1	Apoe,Arhgef2,Atp1b2,Bmpr1a,Cspg4,Dmd,Dpysl3,Dynlt1b,Epha3,Fgf13,Flna,Id2,Id4,Itgb1,Meis1,Ngef,Pbx1,Ptprz1,Sema3c,Sema3d,Sema5a,Sorl1,Thrb,Ttc3	n/a (just one condition)
negative regulation of interleukin-1 production	6.98e-05	2	Acp5,Arrb2,Cx3cl1,Cx3cr1,Igf1,Il1r2,Mefv,Nlrc4,Nlrp3,Tnfaip3,Trem2,Zc3h12a	Arrb2,Cx3cl1,Cx3cr1,Mefv,Tnfaip3,Trem2
regulation of neuron apoptotic process	7.15e-05	2	Adam8,Arrb1,Arrb2,Bace1,Bcl2l11,Bdnf,Bok,C5ar1,Ccl12,Ccl3,Cln3,Cpeb4,Crlf1,Ctsz,Cx3cl1,Cx3cr1,F2r,Fam134b,Gba,Grn,Hif1a,Hmox1,Hyou1,Il1b,Itgam,Lgmn,Lrp1,Mag,Mcl1,Mdk,Mt1,Ncf2,Ngf,Nos1,Nupr1,Pmaip1,Ppt1,Ptk2b,Tgfb2,Tnf,Tnfrsf1a,Tyrobp,Unc5b,Wfs1	Adam8,Arrb2,Bcl2l11,Ccl3,Crlf1,Ctsz,Cx3cl1,Cx3cr1,F2r,Gba,Grn,Hmox1,Itgam,Lgmn,Lrp1,Ncf2,Ngf,Tyrobp,Unc5b,Wfs1
production of molecular mediator involved in inflammatory response	7.17e-05	2	Adam17,Alox5ap,Btk,Cd300a,Fcer1g,Il4ra,Lyn,Slc7a2,Syk,Tlr4	Alox5ap,Cd300a,Fcer1g,Slc7a2,Syk,Tlr4
detection of molecule of bacterial origin	7.27e-05	3	Itgav,Lbp,Scarb1,Ssc5d,Tlr1,Tlr2,Tlr4,Tlr6,Trem2	Ssc5d,Tlr2
divalent inorganic cation transport	7.27e-05	1	Anxa2,Atp2b1,Ccdc109b,Ccl19,Ccl3,Ccr1,Ccr5,Cysltr1,F2r,Gja4,Htr2b,Itpr3,Kcnj2,Kcnn4,Mcoln2,Mcoln3,Nfatc1,Nipa2,P2rx4,P2rx7,Panx1,Plcb2,Plcg2,Plcl2,Psen2,Rasa3,Slc11a1,Slc11a2,Slc39a1,Slc39a11,Slc39a14,Slc39a6,Slc41a2,Slc8b1,Tcn2,Tpcn2,Trpm2,Trpv2,Vdr	n/a (just one condition)
positive regulation of alpha-beta T cell differentiation	7.28e-05	2	Anxa1,Ccl19,Ccr2,Cd83,Il4ra,Il6,Nckap1l,Nfkbiz,Nlrp3,Pnp,Rara,Runx1,Runx3,Syk,Tgfbr2	Anxa1,Ccl19,Nckap1l,Runx1,Syk
regulation of lymphocyte chemotaxis	7.49e-05	1	Adam10,Adam17,Ccl12,Ccl3,Ccl4,Ccl7,Ccr2,Cxcl13,Padi2,Ptk2b,Slc8b1	n/a (just one condition)
negative regulation of tissue remodeling	7.49e-05	2	Abr,Cd38,Csk,Gpr137b,Grem1,Il6,Inpp5d,P2rx7,Sfrp1,Tnfrsf11b,Ubash3b	Abr,Cd38,Gpr137b,Inpp5d,P2rx7,Sfrp1,Tnfrsf11b,Ubash3b
skeletal system morphogenesis	7.53e-05	3	Acan,Arid5b,Chst11,Chsy1,Col10a1,Col12a1,Col14a1,Col1a1,Col6a1,Ctgf,Ext1,Fgr,Fmn1,Glg1,Hhip,Matn2,Mfsd7b,Mmp13,Mmp14,Mmp2,Nab2,P2rx7,Pdgfra,Scx,Sfrp1,Sfrp4,Sh3pxd2b,Sulf1,Tgfb1,Tgfb2,Tgfbr1,Tgfbr2,Thbs1,Tmem119,Wnt9b	Col12a1,Mmp2
positive regulation of epithelial cell migration	7.74e-05	2	Adam17,Adam9,Anxa1,Anxa3,Calr,Cd40,Ctsh,Fgf7,Gab2,Glipr2,Grn,Hbegf,Hif1a,Hmox1,Igf1,Itga2,Lgmn,Map4k4,Nfe2l2,P2rx4,Pdgfb,Plcg2,Plk2,Ptgs2,Ptk2b,Rin2,Sash1,Serpine1,Sparc,Src,Tgfb1,Tgfb2,Thbs1,Tmsb4x,Zc3h12a	Adam9,Anxa1,Ctsh,Grn,Hmox1,Lgmn,P2rx4,Ptgs2,Tgfb1,Thbs1
cell-matrix adhesion	7.77e-05	4	Actn1,Adam8,Adam9,Bcam,Bcl2l11,Cd63,Col16a1,Col19a1,Col3a1,Ctgf,Emp2,Epdr1,Fermt3,Fn1,Hpse,Itga11,Itga2,Itga4,Itga6,Itga8,Itgav,Itgb1,Itgb2,Itgb4,Jam3,Npnt,Ptk2b,Sirpa,Sned1,Src,Tnn,Vcam1	No common gene
negative regulation of endopeptidase activity	7.88e-05	2	Anxa2,Anxa8,Arrb1,Arrb2,Bst2,C3,C4b,Cd109,Cd44,Cstb,Ctla2b,Furin,Gpx1,Hgf,Igf1,Il6,Itih3,Itih4,Lxn,Mical1,Mkl1,Naip2,Naip5,Naip6,Ngf,Plaur,Ptgs2,Renbp,Rps6ka1,Serpina3g,Serpina3m,Serpina3n,Serpinb6a,Serpine1,Spint1,Src,Thbs1,Timp1,Timp2,Tnf,Wfdc21	Anxa2,Anxa8,Arrb2,Cd109,Cd44,Cstb,Gpx1,Hgf,Itih4,Naip2,Naip5,Ngf,Plaur,Ptgs2,Renbp,Serpinb6a,Thbs1,Timp1
response to vitamin	8.21e-05	2	Atp2b1,Ccl2,Ccnd1,Cd40,Col1a1,Dnmt3a,F7,Fes,Folr2,Itga2,Postn,Ptgs2,Rara,Sfrp1,Sparc,Spp1,Tgfb1,Tnc,Tpcn2,Trim25,Vdr	Atp2b1,Ccl2,Col1a1,Dnmt3a,F7,Fes,Folr2,Ptgs2,Sfrp1,Spp1,Tgfb1,Tnc,Tpcn2
T cell activation involved in immune response	8.3e-05	1	Apbb1ip,Batf,Bcl3,Cd74,Clec4d,Clec4e,F2rl1,Fcer1g,Icam1,Il6,Lcp1,Ly9,Psen2,Slc11a1,Stat3,Tgfb1	n/a (just one condition)
release of sequestered calcium ion into cytosol	8.3e-05	2	Ccl19,Ccl3,Ccr5,F2r,Htr2b,Itgav,Itpr3,Mcoln2,Mcoln3,P2rx7,Plcb2,Plcg2,Plcl2,Rasa3,Slc8b1,Tpcn2,Trpm2	Ccl3,Ccr5,F2r,Htr2b,Mcoln2,Mcoln3,P2rx7,Plcl2,Slc8b1,Tpcn2
positive regulation of cysteine-type endopeptidase activity involved in apoptotic process	8.56e-05	1	Arrb1,Bak1,Bcl2l11,Bid,Bok,Card9,Casp1,Casp8,Ctsd,Ctsh,F2r,Ngf,Nlrc4,Nlrp1b,Nlrp3,Nod1,Pmaip1,Slc11a2,St18,Syk,Tnf,Tnfrsf23,Xdh	n/a (just one condition)
negative regulation of gene expression	8.64e-05	1	Acod1,Acp5,Acvr1b,Adar,Ahr,Aif1,Anxa1,Anxa4,Apod,Arrb1,Arrb2,Atf3,Atp2b1,Bach1,Bak1,Basp1,Batf3,Bcl3,Bst2,Btk,Calr,Ccl3,Ccnd1,Ccr1,Cd200r1,Cd276,Cd38,Cd83,Cd84,Cdk6,Cdkn1a,Ciita,Cmklr1,Cpeb4,Csk,Ctla2a,Ctsz,Cx3cl1,Cx3cr1,Dab2,Dhx58,Dll4,Dnmt3a,E2f1,Edn1,Eif6,Elk3,Epha2,Erp29,Etv3,F2rl1,Fam129b,Fcgr2b,Fn1,Fnip2,Furin,Gadd45a,Gba,Glis3,Gpnmb,Grem1,Havcr2,Hcls1,Hgf,Hhex,Hmga1,Hmox1,Ifi204,Ifi205,Igf…	n/a (just one condition)
response to temperature stimulus	8.69e-05	2	Aldh18a1,Arrb2,Atp2b1,Ccl2,Cd14,Cdkn1a,Cxcl12,Cxcl2,Cxcr4,Hmox1,Htr2b,Ier5,Igf1,Il1a,Il6,Lxn,Lyn,Metrnl,Myof,Nos1,Osm,Plac8,Ptgs2,Rasa3,Rbm3,Tfec,Tlr4,Trpm2,Trpv2,Ucp2,Xylt1	Arrb2,Atp2b1,Ccl2,Cd14,Hmox1,Htr2b,Il1a,Metrnl,Myof,Osm,Ptgs2,Tfec,Tlr4,Trpv2,Ucp2
negative regulation of toll-like receptor signaling pathway	8.76e-05	3	Acod1,Arrb2,Cd300a,Cd300lf,F2rl1,Lyn,Pik3ap1,Ptprs,Rab7b,Ticam2,Tlr6,Tlr9,Tnfaip3	Cd300a,Pik3ap1,Rab7b
glycosphingolipid metabolic process	9.09e-05	2	B4galnt1,B4galt5,B4galt6,Galc,Gba,Gla,Gm2a,Hexa,Hexb,Naga,Neu1,Psap,St6galnac4	B4galt5,B4galt6,Gba,Gla,Gm2a,Hexa,Hexb,Naga,Psap,St6galnac4
regulation of cellular response to growth factor stimulus	9.36e-05	5	Adam17,Adamts12,Adamtsl2,Atp2b4,Bambi,Cav3,Ccbe1,Cd109,Cd63,Chst11,Creb3l1,Cxcl13,Cyfip1,Cyr61,Dab2,Dcn,Dmd,Fam20c,Fbn1,Fgf1,Fst,Fstl1,Furin,Gdf3,Glg1,Gpc1,Gpc3,Grem1,Hhex,Hhip,Hif1a,Htra1,Itga8,Ldlrad4,Lox,Ltbp1,Mmrn2,Myof,Nbl1,Ngf,Npnt,Nrep,Nrros,Pdgfb,Pmepa1,Prdm16,Ptpn1,Rbpj,Runx2,Sdcbp,Sfrp1,Sfrp4,Sfrp5,Slit2,Smoc2,Snx1,Sorl1,Sulf1,Sulf2,Tgfb1,Tgfb3,Thbs1,Twsg1,Vegfd,Vsir,Xdh	No common gene
regulation of granulocyte chemotaxis	9.52e-05	3	Bst1,C3ar1,C5ar1,Camk1d,Ccl19,Ccl2,Cd74,Cmklr1,Cx3cl1,Edn1,Il1b,Lbp,Mdk,Mpp1,Nckap1l,Thbs1	C3ar1,Nckap1l
response to oxygen levels	9.57e-05	2	Adam17,Adam8,Arnt2,Atp6ap1,Atp6v0d1,Atp6v1a,Bach1,Casp1,Ccl2,Cd38,Cdkn1a,Col1a1,Cpeb4,Ctgf,Cyba,Cybb,Dnmt3a,E2f1,Ece1,Edn1,F7,Hif1a,Hmox1,Hyou1,Itga2,Lmna,Loxl2,Mmp14,Mmp2,Nfe2l2,Nos1,Nos2,P4hb,Pdpn,Plau,Plk3,Plod1,Postn,Ptgs2,Ptk2b,Rbpj,Sfrp1,Slc11a2,Slc2a1,Slc8a1,Sox4,Src,Tgfb1,Tgfb2,Ucp2	Adam8,Atp6v1a,Ccl2,Cd38,Col1a1,Cyba,Cybb,Dnmt3a,E2f1,Edn1,F7,Hmox1,Loxl2,Mmp14,Mmp2,Pdpn,Plau,Ptgs2,Sfrp1,Sox4,Tgfb1,Ucp2
negative regulation of intracellular signal transduction	9.64e-05	2	Abl2,Adgrg3,Arhgap25,Arrb1,Atf3,Bid,Casp8,Cd22,Cd300a,Cd44,Cd74,Clu,Creb3l1,Csk,Cxcl12,Dab2,Dhx58,Dok1,Epha2,F2rl1,Fam49b,Fnip2,Gba,Gpx1,Heg1,Hif1a,Hyou1,Igf1,Il1b,Lif,Litaf,Lyn,Mcl1,Mmp3,Nfe2l2,Nlrp3,Nucb2,P2rx7,Plaur,Prkcd,Ptgs2,Ptpn1,Ptpn6,Rasa3,Rasa4,Rassf2,Rcan1,Rnf149,Sfrp1,Sfrp5,Sirpa,Slc9a3r1,Src,Taok3,Tgfb2,Thbs1,Timp2,Tlr4,Tmsb4x,Tnfaip3,Tnip1,Wfs1,Xdh,Zc3h12a	Abl2,Adgrg3,Arhgap25,Atf3,Bid,Cd300a,Cd44,Clu,Dab2,Dok1,Fnip2,Gba,Gpx1,Lif,Litaf,P2rx7,Plaur,Ptgs2,Ptpn1,Rcan1,Rnf149,Sfrp1,Sirpa,Taok3,Thbs1,Tlr4,Tnfaip3,Wfs1
macromolecule localization	0.0001	2	Abca1,Abcb4,Abcc3,Abcg1,Abl2,Acsl4,Actb,Actg1,Adar,Anxa1,Anxa2,Ap1s2,Ap2s1,Apobec1,Apobr,Apod,Arf2,Arfgap3,Arl11,Arl4c,Arl8a,Armcx3,Arrb1,Arrb2,Atp11a,Atp13a2,B4galnt1,Baiap2,Bid,C1qtnf5,C2cd2l,Calr,Cd63,Cd68,Cd74,Cdkn1a,Cfl1,Chst11,Cln3,Clta,Clu,Col1a1,Coro1b,Coro1c,Crlf2,Dab2,Dennd2a,Diaph1,Dlg3,E430025E21Rik,Egr2,Ehd4,Eif6,Enpp1,Epha2,Erp29,Esyt1,Etv5,Fbln5,Fcer1g,Fgf7,Folr2,Fyb,Gba,Gltp,Gm2a,…	Abca1,Abcc3,Abcg1,Abl2,Actg1,Anxa1,Anxa2,Ap1s2,Apobec1,Apobr,Arl11,Arl4c,Arl8a,Arrb2,Atp13a2,Bid,C1qtnf5,Cd63,Cd68,Cfl1,Chst11,Clu,Col1a1,Crlf2,Dab2,Dennd2a,Egr2,Ehd4,Erp29,Fcer1g,Folr2,Fyb,Gba,Gltp,Gm2a,Gnptab,Hexa,Hexb,Il10ra,Il1rn,Ildr2,Itgb2,Lamp2,Mmp12,Msr1,Myo5a,Myo7a,Ncf1,Neurl3,Npc1,Nrros,Nsf,Osbpl8,P2rx7,Plek,Pltp,Pqlc1,Psap,Rab11fip5,Rab29,Rab31,Rab3il1,Rab7b,Rab8b,Rap2a,Rftn1,Sh3pxd2b,…
divalent metal ion transport	0.0001	2	Anxa2,Atp2b1,Cacna1d,Ccdc109b,Ccl19,Ccl3,Ccr1,Ccr5,Ctgf,Cysltr1,F2r,Gja4,Htr2b,Itgav,Itpr3,Kcnj2,Kcnn4,Mcoln2,Mcoln3,Nfatc1,Nipa2,P2rx4,P2rx7,Panx1,Plcb2,Plcg2,Plcl2,Psen2,Rasa3,Sec61a1,Slc11a1,Slc11a2,Slc39a1,Slc39a11,Slc39a14,Slc39a6,Slc41a2,Slc8a1,Slc8b1,Tmem165,Tpcn2,Trpm2,Trpv2,Vdr	Anxa2,Atp2b1,Ccdc109b,Ccl3,Ccr5,F2r,Htr2b,Mcoln2,Mcoln3,P2rx4,P2rx7,Plcl2,Slc11a1,Slc39a11,Slc39a6,Slc41a2,Slc8b1,Tpcn2,Trpv2
regulation of neutrophil activation	0.00011	3	Abr,Cd300a,Grn,Itgam,Itgb2,Ptafr,Syk,Tnf	Cd300a,Itgb2,Ptafr,Syk
detection of bacterium	0.00011	1	Naip2,Naip5,Naip6,Nlrc4,Nod1,Ssc5d,Tlr1,Tlr2,Tlr6	n/a (just one condition)
macrophage activation involved in immune response	0.00011	3	Cx3cr1,Grn,Havcr2,Il33,Lbp,Sbno2,Syk,Trem2,Tyrobp	Syk,Tyrobp
regulation of fibroblast proliferation	0.00011	2	Anxa2,Cd300a,Cd74,Cdk6,Cdkn1a,E2f1,Ereg,Fn1,Fndc3b,Fth1,Ifi30,Igf1,Nras,Nupr1,Pdgfa,Pdgfb,Pdgfc,Pmaip1,Serpine1,Sfrp1,Sphk1,Tgfb1,Tgif1,Zmiz1	Anxa2,Cd300a,Cdk6,E2f1,Fn1,Ifi30,Nras,Pdgfc,Sfrp1,Sphk1,Tgfb1,Tgif1
negative regulation of cellular protein metabolic process	0.00011	2	3110043O21Rik,Actb,Adar,Anxa2,Anxa8,Arrb1,Arrb2,Atf3,Bak1,Bst2,C3,C4b,Calr,Cblb,Cd109,Cd300a,Cd44,Cdkn1a,Cdkn1c,Cln3,Coro1c,Cpeb4,Csk,Cstb,Ctla2a,Ctla2b,Ctsz,Dab2,Dok1,Ecm1,Edn1,Eif6,Enpp1,F2rl1,Furin,Gadd45a,Gadd45b,Gba,Gpx1,Grem1,Heg1,Hgf,Hhex,Igf1,Il1b,Il1r2,Il6,Itih3,Itih4,Kirrel,Lif,Lxn,Lyn,Mgat5,Mical1,Mkl1,Naip2,Naip5,Naip6,Nckap1l,Ngf,Nos1,Nr1h3,Os9,P2rx7,P3h1,Parp14,Pkib,Plaur,Prkcd,Psen…	Anxa2,Anxa8,Arrb2,Atf3,Cd109,Cd300a,Cd44,Cstb,Ctsz,Dab2,Dok1,Edn1,Gadd45a,Gba,Gpx1,Hgf,Itih4,Lif,Mgat5,Naip2,Naip5,Nckap1l,Ngf,P2rx7,Pkib,Plaur,Ptgs2,Ptpn1,Renbp,Rnf149,Sdcbp,Serpinb6a,Sfrp1,Sirpa,Socs3,Sox4,Spi1,Taok3,Tgfb1,Thbs1,Timp1,Tlr4,Tnfaip3,Ubash3b
eosinophil chemotaxis	0.00011	3	Ccl12,Ccl2,Ccl3,Ccl6,Ccl7,Ccl8,Ccl9,Cx3cl1,Lgals3	Ccl6,Lgals3
regulation of B cell receptor signaling pathway	0.00011	3	Cd22,Cd300a,Cmtm3,Fcgr2b,Lpxn,Lyn,Nfam1,Plcl2,Prkch	Cd300a,Fcgr2b,Nfam1
response to fungus	0.00011	1	Bak1,Btk,Card9,Clec4n,Clec7a,Cotl1,Il6,Myd88,Ncf1,Pik3cd,Scimp,Syk,Tgfb1,Tlr2	n/a (just one condition)
actin filament-based movement	0.00011	2	Ank2,Apbb2,Cacna1c,Cacna1d,Cacna2d1,Cacnb2,Cav3,Emp2,Evl,Kcnd3,Kcnh2,Kcnj2,Myh10,Myh9,Myl6,Myo1e,Myo1f,Myo1g,Myo5a,Myo7a,Pdpn,Rock1,Scn1b,Shtn1,Was	No common gene
growth	0.00011	1	Abl2,Alcam,Anxa1,Bdnf,Cd9,Cdkn1c,Chst11,Col12a1,Col6a1,Dclk1,Ecm1,Ereg,Ext1,Fbln5,Fgf7,Fmn1,Gpx1,Hbegf,Iqgap1,Kif26b,Mdk,Mfsd7b,Mmp13,Mtpn,Plau,Plxna1,Postn,Psap,Ptgfrn,Ptk7,Rspo2,Sepn1,Sfrp1,Src,Tec,Tgfb1,Tgfb2,Thbs1,Tnc,Tnn,Zeb2	n/a (just one condition)
glycoside metabolic process	0.00012	1	Akr1a1,Akr1b8,Fuca1,Fuca2,Gba,Gla,Gusb,Naga	n/a (just one condition)
blood circulation	0.00012	3	Abr,Acta2,Ahr,Ank2,Apoe,Atp2b1,Atp6ap2,Bbs4,C3ar1,Cacna1c,Cacna1d,Cacna2d1,Cacnb2,Camk2n1,Cav3,Ccl4,Cd38,Col1a2,Cx3cl1,Cxcr4,Cyba,Cyp4f18,Cysltr1,Ddah1,Dmd,Ece1,Edn1,Emp2,F2r,F2rl1,F5,Gpx1,Gucy1a3,Hif1a,Hmox1,Htr2b,Icam1,Id2,Kcnd3,Kcnh2,Kcnj2,Kcnma1,Kcnmb1,Manf,Mmp2,Mrvi1,Ncf2,Ndst2,Nos1,Nos2,P2rx4,Pcsk5,Pde5a,Pdgfb,Plod3,Postn,Prcp,Prkg1,Psen2,Ptafr,Ptgs2,Ptpro,Rasl10b,Rnpep,Rock1,Rps6ka2,Scn1b,…	No common gene
intracellular pH reduction	0.00012	1	Atp6ap2,Atp6v0a1,Atp6v0c,Atp6v0d1,Atp6v0d2,Cln3,Cln5,Grn,Rab20,Slamf8,Slc11a1	n/a (just one condition)
glial cell development	0.00012	2	Adgrg6,B4galt5,B4galt6,C1qa,C5ar1,Cd9,Clu,Grn,Id2,Il1b,Itgam,Itgb4,Lrp1,Lyn,Mag,Mdk,Mxra8,Nrros,Pdgfb,Ror1,Sox4,Tgfb1,Tlr2,Tlr4,Trem2	B4galt5,B4galt6,C1qa,Clu,Grn,Itgam,Lrp1,Nrros,Sox4,Tgfb1,Tlr2,Tlr4,Trem2
negative regulation of protein phosphorylation	0.00012	2	3110043O21Rik,Actb,Adar,Arrb1,Arrb2,Atf3,Bak1,Cblb,Cd109,Cd300a,Cdkn1a,Cdkn1c,Coro1c,Csk,Dab2,Dok1,Enpp1,F2rl1,Gadd45a,Gadd45b,Gba,Grem1,Heg1,Hgf,Hhex,Igf1,Il1b,Il6,Kirrel,Lif,Lyn,Mical1,Nos1,P2rx7,Parp14,Pkib,Prkcd,Psen2,Ptpn1,Ptpn6,Ptpro,Rassf2,Rnf149,Sema4d,Sfrp1,Sfrp5,Sirpa,Slc8a1,Slc9a3r1,Socs3,Taok3,Tgfb1,Tlr4,Tnfaip3,Tnip1,Ubash3b,Xdh,Zc3h12a	Arrb2,Atf3,Cd109,Cd300a,Dab2,Dok1,Gadd45a,Gba,Hgf,Lif,P2rx7,Pkib,Ptpn1,Rnf149,Sfrp1,Sirpa,Socs3,Taok3,Tgfb1,Tlr4,Tnfaip3,Ubash3b
regulation of nervous system process	0.00012	2	Baiap2,Ccl3,Ctsc,Ctss,Edn1,Egr2,F2r,Fabp5,Fcgr4,Gba,Gpr35,Hgf,Igf1,Il1a,Il6,Itga2,Itgax,Mag,Nos1,Nptx1,Nptx2,Ptafr,Ptk2b,S1pr2,Src,Tlr4,Tnf,Tnfrsf1b,Tnfrsf21,Trf	Ccl3,Ctsc,Ctss,Edn1,Egr2,F2r,Fabp5,Fcgr4,Gba,Gpr35,Hgf,Il1a,Itgax,Ptafr,S1pr2,Tlr4,Tnfrsf1b
mucopolysaccharide metabolic process	0.00012	2	Bgn,Cd44,Cemip,Chst11,Chsy1,Dse,Ext1,Has1,Hgf,Il1b,Itih3,Itih4,Mamdc2,Ndst2,Tgfb1,Xylt1,Xylt2	Cd44,Cemip,Chst11,Dse,Hgf,Itih4,Mamdc2,Tgfb1,Xylt2
peptide secretion	0.00012	2	1500015O10Rik,Abca1,Anxa1,Arfgap3,C1qtnf5,Crlf2,Edn1,Erp29,Gnptab,Hps1,Il1rn,Il6,Ildr2,Lyn,M6pr,Myo5a,Nagpa,Nlrp3,Plek,Pou2f2,Psap,Rab11fip5,Rab8b,Steap3,Tlr2,Tmem106a,Trem1,Wls	Abca1,Anxa1,C1qtnf5,Crlf2,Edn1,Erp29,Gnptab,Il1rn,Ildr2,Myo5a,Plek,Psap,Rab11fip5,Rab8b,Steap3,Tlr2,Tmem106a
morphogenesis of an epithelium	0.00012	3	Abl2,Actb,Actg1,Ahr,Astn2,B4galt1,Bbs4,Casp8,Cd44,Cfl1,Cobl,Col5a1,Cthrc1,Ctsh,Ctsl,Ctsz,Cxcl12,Cxcr4,Cyp7b1,Cyr61,Dlg3,Dll4,Edn1,Enah,Epha2,Fat4,Fgf1,Fgf7,Fgfr2,Flna,Fmn1,Frzb,Gna13,Grb2,Grem1,Hbegf,Hhex,Hhip,Hif1a,Id4,Igf1,Ihh,Il6,Itga5,Kif26b,Kif3a,Mef2c,Mgp,Mkl1,Mmp12,Mmp14,Mmp2,Msn,Myo9a,Nfatc1,Nkx3-1,Npnt,Osr1,Pbx1,Pdgfb,Pdpn,Plod3,Plxna1,Plxnb2,Plxnd1,Prkx,Ptk7,Rara,Rbpj,Rspo2,Runx1,Runx3,…	No common gene
regulation of cell-matrix adhesion	0.00013	3	Actg1,Apod,Bst1,Cdk6,Cfl1,Col16a1,Coro1c,Dmd,Efna5,Emp2,Epha1,Epha3,Fmn1,Grem1,Iqgap1,Lrp1,Map4k4,Mmp12,Mmp14,Ninj1,Pcsk5,Phldb2,Pik3cb,Plau,Postn,Ptk2b,Rin2,Rock1,Serpine1,Src,Thbs1,Vcl	No common gene
ameboidal-type cell migration	0.00013	1	Adam8,Cfl1,Coro1b,Cxcl12,Cxcl13,Cxcr4,Fn1,Gpx1,Grem1,Htr2b,Iqgap1,Itga4,Itgb2,Itgb4,Loxl2,Mmrn2,Myh9,Nrp2,Plxnd1,Prkx,Ptk2b,Scarb1,Sema3g,Sema4d,Sema6b,Sgpl1,Sox18,Zeb2	n/a (just one condition)
chondrocyte development	0.00013	2	Acan,Chst11,Chsy1,Col12a1,Col14a1,Col6a1,Ecm1,Matn2,Sulf1,Sulf2,Tgfbr2	Col12a1,Col6a1,Sulf1
regulation of growth	0.00013	3	Acsl4,Actr3,Acvr1b,Adam10,Adam17,Ahr,Apbb2,Apoe,Bbs4,Bcl2l11,Bdnf,Bmpr1a,Bst2,C3,Cacna1c,Cav3,Ccr5,Cd38,Cd44,Cdkn1a,Cfl1,Cgref1,Cirbp,Crabp2,Creg1,Csf2rb,Cxcl12,Cxcl16,Cxcr4,Cyba,Cyfip1,Dab2,Dact3,Edn1,Efna5,Enpp1,Fbln5,Fgf13,Fgfr2,Fhl1,Fn1,Frzb,Gdf15,Grem1,Hbegf,Hcls1,Hey2,Hif1a,Hpn,Hrasls,Hsd3b7,Igf1,Igfbp2,Ihh,Il3ra,Inhba,Lgmn,Lrp1,Mag,Map1b,Mef2c,Meis1,Mfsd7b,Mmp14,Morf4l1,Mt1,Mt2,Mtpn,Ncam1,…	No common gene
central nervous system development	0.00013	3	1500015O10Rik,Abl2,Abr,Acan,Actr3,Acvr1b,Aif1,Anxa3,Apod,Arnt2,Arpc5,Arrb2,Atp1b2,Atp2b1,Atp2b4,Atp6v0d1,B4galt2,B4galt5,B4galt6,Baiap2,Bak1,Bbs4,Bcl2l11,Bid,Bmpr1a,Bok,C1qa,C5ar1,Capg,Ccr1,Cd9,Cdh11,Cfl1,Ckb,Cln5,Cln8,Clu,Col2a1,Col3a1,Csf1r,Csk,Cx3cr1,Cxcl12,Cxcr4,Dclk1,Diaph1,Dll4,Dmd,Dock7,E2f1,Efna5,Egr2,Eml1,Ephb3,Ext1,Fat4,Fcgr2b,Fgf13,Fgfr2,Flna,Foxp2,Fut10,Gba,Grn,Hdac11,Hhex,Hif1a,Id2,I…	No common gene
regulation of cellular extravasation	0.00014	2	Abr,Adam8,Ccl2,Ccr2,Cxcl12,Icam1,Itga4,Mdk,Plvap,Ptafr,Ripk3,Sele,Selp	Abr,Adam8,Ccl2,Ptafr,Sele,Selp
positive regulation of lymphocyte migration	0.00014	1	Adam10,Adam17,Adam8,Aif1,Ccl3,Ccl4,Ccl7,Ccr2,Cxcl12,Cxcl13,Itga4,Lgals9,Ptk2b	n/a (just one condition)
cardiac muscle cell action potential involved in contraction	0.00014	1	Ank2,Cacna1c,Cacna1d,Cacna2d1,Cacnb2,Cav3,Kcnd3,Kcnh2	n/a (just one condition)
regulation of macrophage migration	0.00014	2	C3ar1,C5ar1,Ccl2,Cd200r1,Cd9,Cmklr1,Cx3cl1,Cx3cr1,Mdk,Mmp14,P2rx4,Ptk2b,Slamf8,Thbs1,Trem2	C3ar1,Ccl2,Cd200r1,Cx3cl1,Cx3cr1,Mmp14,P2rx4,Thbs1,Trem2
anion transport	0.00014	2	Abca1,Abcb4,Abcc3,Abcg1,Acsl4,Anxa1,Atp11a,Bdnf,C2cd2l,Clca3a1,Clcn7,Clic1,Cln3,Cln8,Emb,Enpp1,Folr2,Gltp,Kcnn4,Lrrc8c,Mfsd5,Nfkbie,Nos2,Osbpl8,P2rx7,P2ry6,Pdpn,Pitpna,Pla2g4a,Plscr1,Pltp,Pqlc1,Pqlc2,Prkcd,Psap,Scarb1,Sfxn3,Slc11a1,Slc15a4,Slc16a3,Slc17a9,Slc1a4,Slc25a13,Slc25a24,Slc25a30,Slc25a45,Slc2a1,Slc36a1,Slc37a2,Slc38a7,Slc39a14,Slc3a2,Slc43a2,Slc6a6,Slc6a8,Slc7a2,Slc7a7,Slc7a8,Slc9a3r1,S…	Abca1,Abcc3,Abcg1,Anxa1,Clcn7,Clic1,Cln8,Folr2,Gltp,Osbpl8,P2rx7,P2ry6,Pdpn,Pltp,Pqlc1,Psap,Slc11a1,Slc25a13,Slc37a2,Slc6a8,Slc7a2,Slc7a7,Slco2a1,Stra6l,Tg,Tmem206,Ttyh2,Ttyh3
regulation of response to cytokine stimulus	0.00014	1	Adam17,Adar,Casp1,Casp4,Cd300lf,Cd74,Cxcr4,F2rl1,Il1r2,Il1rn,Il6,Irf7,Mmp12,Padi2,Parp14,Samhd1,Sphk1,Syk,Ticam2,Tlr2,Tlr4,Trem2	n/a (just one condition)
urogenital system development	0.00014	5	Ace,Acta2,Adamts1,Ahr,Anxa1,Anxa4,Aph1c,Arid5b,Ass1,Basp1,Bcl2l11,Bdnf,Cd44,Cdkn1c,Cfh,Col4a3,Col4a4,Crlf1,Ctsh,Cyp7b1,Dcn,Ephb2,Ephb3,Ext1,Fat4,Fbn1,Fgf1,Fgfr2,Fmn1,Gcnt1,Gcnt4,Gpc3,Grem1,Id2,Id4,Igf1,Iqgap1,Itga8,Kank2,Kif26b,Kif3a,Lrp4,Mef2c,Mmp2,Myo1e,Nid1,Nkx3-1,Npnt,Osr1,Pbx1,Pcsk5,Pdgfb,Pdgfra,Plaur,Prkx,Psap,Ptpro,Rara,Sdc1,Sec61a1,Serpinf1,Sfrp1,Sgpl1,Slit2,Smad9,Sox4,Spp1,Sulf1,Sulf2,Tb…	No common gene
chondrocyte differentiation	0.00015	4	Acan,Bmpr1a,Bmpr1b,Chst11,Chsy1,Col12a1,Col14a1,Col6a1,Ecm1,Ext1,Ihh,Matn2,Mef2c,Mustn1,Nfib,Nov,Osr1,Runx1,Scx,Sulf1,Sulf2,Tgfb1,Tgfbi,Tgfbr2,Wnt2b	Tgfbi
regulation of T cell mediated immunity	0.00015	1	B2m,Ccr2,Fam49b,H2-D1,H2-K1,H2-T23,Il1b,Il6,Il7r,Nlrp3,P2rx7,Pnp,Ripk3,Tnfrsf1b,Vsir,Was	n/a (just one condition)
positive regulation of production of molecular mediator of immune response	0.00015	1	B2m,Cd244,Cd37,Cd40,Cd74,Clec7a,F2rl1,Fcer1g,H2-T23,Il1b,Il33,Il4ra,Il6,Nlrp3,Scimp,Tgfb1,Tlr2,Tlr4,Tlr9,Tnfsf13	n/a (just one condition)
muscle organ development	0.00015	1	Bmpr1a,Col19a1,Dmd,Dsp,Fgfr2,Fhl1,Foxp2,Hey2,Kcnab1,Ky,Mbnl1,Mef2c,Myl6,Mylk,Myom1,Srpk3,Svil,Tgfb2,Tgfbr1,Xk,Zfhx3	n/a (just one condition)
transmembrane receptor protein serine/threonine kinase signaling pathway	0.00015	1	Acvr1b,Adam9,Arap1,Arrb2,Ccl2,Col1a2,Col3a1,Ext1,Gdf15,Gdf3,Gdf6,Hexa,Inhba,Inhbb,Nceh1,Nrros,Scx,Src,Tgfb1,Tgfb2,Tgfbr1,Tgif1,Vsir	n/a (just one condition)
positive regulation of cell growth	0.00015	2	Acsl4,Adam10,Adam17,Bdnf,Cd38,Cfl1,Crabp2,Cxcl12,Cxcl16,Cxcr4,Cyba,Cyfip1,Edn1,Fn1,Hbegf,Hcls1,Hpn,Igf1,Lrp1,Mmp14,Mtpn,Ngf,Ptk2b,Sdcbp,Sema4d,Sfrp1,Sgk1,Shtn1,Sphk1,Tgfb2,Tgfbr1,Trpv2,Wisp1	Cd38,Cfl1,Crabp2,Cxcl16,Cyba,Edn1,Fn1,Hcls1,Lrp1,Mmp14,Mtpn,Ngf,Sdcbp,Sfrp1,Sphk1,Trpv2,Wisp1
intrinsic apoptotic signaling pathway in response to DNA damage	0.00015	1	Bak1,Bcl2l11,Bcl3,Bok,Cdkn1a,E2f1,Epha2,Fnip2,Hmox1,Ifi204,Mcl1,Pmaip1,Pnp,Shisa5,Tnf,Tnfrsf1a,Tnfrsf1b	n/a (just one condition)
macrophage migration	0.00016	2	Ccl12,Ccl2,Ccl3,Ccr2,Cx3cl1,Cx3cr1,Gpr35,Lgals3,Mcoln2	Ccl2,Ccl3,Cx3cl1,Cx3cr1,Gpr35,Lgals3,Mcoln2
developmental growth	0.00016	5	3110043O21Rik,Abl2,Ahr,Alcam,Anxa1,Apod,Arid5b,Bdnf,Bmpr1a,Bmpr1b,Cadm1,Ccl11,Cd9,Cdkn1a,Cdkn1c,Chst11,Cobl,Col12a1,Col14a1,Col6a1,Cpq,Cyfip1,Dclk1,Dmd,Ecm1,Efna5,Ereg,Evc,Ext1,Fbln5,Fgf1,Fgf7,Fgfr2,Fmn1,Foxo3,Fzd7,Gpx1,Gsn,Hbegf,Heg1,Hhex,Igf1,Igsf10,Ihh,Il6ra,Iqgap1,Itga4,Itgb1,Jade2,Kif26b,Lrp4,Map1b,Matn2,Mdk,Mfsd7b,Mmp13,Mtpn,Mustn1,Ninj1,Nov,Nrp2,Pak6,Pdgfra,Plau,Plxna1,Postn,Prkg1,Psap,Ptg…	No common gene
negative regulation of interleukin-12 production	0.00016	2	Acp5,Arrb2,Cmklr1,Jak3,Mefv,Thbs1,Tlr2,Tlr8,Tnfrsf9	Arrb2,Mefv,Thbs1,Tlr2,Tlr8
regulation of antigen receptor-mediated signaling pathway	0.00016	2	Cblb,Cd22,Cd300a,Cmtm3,Fcgr2b,Kcnn4,Lgals3,Lpxn,Lyn,Nfam1,Plcl2,Prkch,Ptpn6,Rab29,Usp12	Cd300a,Cmtm3,Fcgr2b,Lgals3,Lpxn,Nfam1,Plcl2,Rab29
divalent inorganic cation homeostasis	0.00016	1	Abl2,Atp13a2,Atp2b1,C3ar1,Cacna1d,Ccdc109b,Ccl2,Ccl3,Ccr5,Cd38,Cemip,Cx3cl1,Cx3cr1,Cxcl1,Edn1,F2r,Gpr157,Gpr35,Gpr39,Hexb,Htr2b,Itgav,Lrp1,Mcoln2,Mcoln3,Myo5a,Nucb2,P2rx4,P2rx7,P2ry6,Plcl2,Sepn1,Slc11a1,Slc39a6,Slc8a1,Slc8b1,Spp1,Tgfb1,Tmem165,Tmem178,Tpcn2,Trpv2,Wfs1	n/a (just one condition)
reproductive structure development	0.00017	3	Adamts1,Ahr,Anxa1,Arid5b,Arrb1,Arrb2,Bak1,Bcl2l11,Bok,Ccnd1,Cd44,Cdkn1c,Ctsb,Ctsl,Cyp7b1,Cyr61,Dcn,Egfr,Ereg,Fgf7,Foxo3,Fst,Gjb3,Gjb5,Grb2,Hif1a,Hs6st1,Htra1,Icam1,Igf1,Inhba,Itga4,Itgav,Junb,Lfng,Lif,Mertk,Mmp14,Mmp19,Mmp2,Nrip1,Nupr1,Pdgfb,Pdgfra,Pla2g4a,Plaur,Psap,Ptgs2,Ptpn6,Rara,Rbpj,Scx,Sdc1,Serpinb6a,Serpine1,Sfrp1,Sgpl1,Slc8a1,Socs3,Spint1,Src,St14,Tgfb2,Tgfbr1,Tifab,Tlr9,Tnc,Vash1,Vcam1,…	Mmp2,Ptgs2
calcium ion homeostasis	0.00017	1	Abl2,Atp13a2,Atp2b1,C3ar1,Cacna1d,Ccdc109b,Ccl2,Ccl3,Ccr5,Cd38,Cemip,Cx3cl1,Cx3cr1,Cxcl1,Edn1,F2r,Gpr157,Gpr35,Gpr39,Hexb,Htr2b,Itgav,Lrp1,Mcoln2,Mcoln3,Myo5a,Nucb2,P2rx4,P2rx7,P2ry6,Plcl2,Sepn1,Slc8a1,Slc8b1,Spp1,Tgfb1,Tmem165,Tmem178,Tpcn2,Trpv2,Wfs1	n/a (just one condition)
positive regulation of pattern recognition receptor signaling pathway	0.00017	1	Cyba,Dhx58,F2rl1,Lbp,Nr1h3,Pik3ap1,Ticam2,Tlr1,Tlr2,Tlr4,Tlr9,Treml4	n/a (just one condition)
axon guidance	0.00017	2	Bmpr1b,Csf1r,Efna5,Egflam,Emb,Enah,Epha1,Epha3,Ephb2,Ephb3,Flrt2,Lama2,Matn2,Myh10,Ncam1,Nexn,Nfib,Ntf3,Plxna4,Plxnb1,Sema3c,Sema3d,Sema5a,Slit2,Tgfb2,Unc5c,Unc5d	Epha3,Sema3c
response to estradiol	0.00018	2	Anxa1,Arnt2,Arpc1b,Ass1,Bcl2l11,Bid,Calr,Ccl2,Ccnd1,Cd38,Col1a1,Ctgf,Cxcl2,Dnmt3a,F7,Grn,Igfbp2,Il6,Itga2,Mmp2,Postn,Ptgs2,Rara,Sfrp1,Stat3,Tgfb1	Anxa1,Arpc1b,Bcl2l11,Bid,Ccl2,Cd38,Col1a1,Dnmt3a,F7,Grn,Igfbp2,Mmp2,Ptgs2,Sfrp1,Tgfb1
regulation of receptor signaling pathway via STAT	0.00018	2	Bcl3,Cd300a,Cd40,Crlf1,Crlf2,Csf1r,Cxcl5,F2r,Gadd45a,Hcls1,Igf1,Il10ra,Il10rb,Il6,Il6ra,Il7r,Leprot,Lif,Lyn,Mgat5,Osm,Parp14,Ptk2b,Socs3,Tnf,Tnfrsf1a	Cd300a,Crlf1,Crlf2,Csf1r,F2r,Gadd45a,Hcls1,Il10ra,Il10rb,Il7r,Lif,Mgat5,Osm,Socs3
regulation of symbiotic process	0.00018	1	Adar,Bcl2l11,Bst2,Ccl3,Ccl4,Ccr5,Cd74,Cfl1,Csf1r,Cxcl1,Cxcl5,Cxcr4,F2rl1,Fam111a,Fuca2,Hpn,Ifitm1,Ifitm3,Igf2r,Mdfic,Oas1a,Oas2,Oas3,Oasl2,Plscr1,Tnf,Trim14,Trim25,Zc3h12a	n/a (just one condition)
platelet activation	0.00018	2	Cx3cl1,Evl,F2r,Fermt3,Gna13,Mertk,Pdia6,Pik3cb,Pip5k1c,Plek,Ptpn6,Rap2b,Ubash3b,Vwf	Cx3cl1,Evl,F2r,Fermt3,Mertk,Plek,Rap2b,Ubash3b
granulocyte activation	0.00018	3	Anxa3,Ccl3,Cxcl5,Enpp3,F2rl1,Fcer1g,Fcgr4,Myo1f,Pi4k2a,Prkcd,Stxbp2,Syk,Tyrobp	Fcgr4,Myo1f,Syk,Tyrobp
icosanoid metabolic process	0.00019	2	Alox5ap,Cd74,Cyp2e1,Cyp4f18,Daglb,Dpep2,Edn1,Gpx1,Hpgds,Ncf1,Pdpn,Pla2g4a,Ptgr1,Ptgs2,Sphk1,Syk,Tbxas1,Tlr2,Tlr4,Tnfrsf1a	Alox5ap,Daglb,Dpep2,Edn1,Gpx1,Hpgds,Ncf1,Pdpn,Ptgs2,Sphk1,Syk,Tbxas1,Tlr2,Tlr4
cation transmembrane transport	0.00019	2	AA467197,Anxa2,Atox1,Atp13a2,Atp2b1,Atp6ap1,Atp6v0a1,Atp6v0b,Atp6v0c,Atp6v0d1,Atp6v0d2,Atp6v0e,Atp6v1a,Atp6v1b2,Atp6v1c1,Atp6v1e1,Cacna1d,Ccdc109b,Ccl19,Ccl3,Ccr5,F2r,Fam26e,Hpn,Htr2b,Hvcn1,Itgav,Itpr3,Kcnab2,Kcnj2,Kcnk13,Kcnn4,Mcoln2,Mcoln3,Nipa2,P2rx4,P2rx7,Panx1,Piezo1,Plcb2,Plcg2,Plcl2,Pqlc2,Ptk2b,Rasa3,Scn1b,Sec61a1,Sfxn3,Slc11a1,Slc11a2,Slc15a3,Slc15a4,Slc1a4,Slc25a45,Slc2a6,Slc36a1,Slc38a7…	Anxa2,Atp13a2,Atp2b1,Atp6v0a1,Atp6v0c,Atp6v0d2,Atp6v1a,Atp6v1b2,Atp6v1c1,Ccdc109b,Ccl3,Ccr5,F2r,Htr2b,Hvcn1,Kcnk13,Mcoln2,Mcoln3,P2rx4,P2rx7,Plcl2,Scn1b,Slc11a1,Slc15a3,Slc39a11,Slc39a6,Slc41a2,Slc6a8,Slc7a2,Slc8b1,Steap3,Tpcn2,Trpv2,Ucp2
regulation of cell growth	0.0002	2	Acsl4,Actr3,Acvr1b,Adam10,Adam17,Apbb2,Bdnf,Bst2,Ccr5,Cd38,Cd44,Cdkn1a,Cfl1,Cgref1,Crabp2,Csf2rb,Cxcl12,Cxcl16,Cxcr4,Cyba,Cyfip1,Dab2,Edn1,Enpp1,Fbln5,Fn1,Frzb,Grem1,Hbegf,Hcls1,Hpn,Hsd3b7,Igf1,Il3ra,Inhba,Lrp1,Mag,Mmp14,Mtpn,Ngf,P3h1,Ppt1,Ptk2b,Ptprs,Sdcbp,Sema3g,Sema4d,Sema6b,Sfrp1,Sgk1,Shtn1,Sphk1,Tgfb1,Tgfb2,Tgfbr1,Trpv2,Wisp1,Wisp2,Zc3h12d,Zmat3	Actr3,Acvr1b,Ccr5,Cd38,Cd44,Cfl1,Crabp2,Csf2rb,Cxcl16,Cyba,Dab2,Edn1,Fn1,Frzb,Hcls1,Lrp1,Mmp14,Mtpn,Ngf,Sdcbp,Sfrp1,Sphk1,Tgfb1,Trpv2,Wisp1,Wisp2
aminoglycan biosynthetic process	0.0002	2	B3gnt2,B3gnt3,B3gnt7,B3gnt9,B4galt5,Chst11,Chsy1,Dse,Ext1,Has1,Hexa,Il1b,Ndst2,Pxylp1,Xylt1,Xylt2	B3gnt7,B4galt5,Chst11,Dse,Hexa,Xylt2
regulation of blood vessel endothelial cell migration	0.0002	1	Adam17,Anxa1,Cd40,Dll4,Epha2,Gadd45a,Hmox1,Igf1,Mmrn2,Nfe2l2,P2rx4,Pdgfb,Plk2,Prcp,Ptgs2,Tgfb1,Thbs1,Tnf,Vash1	n/a (just one condition)
actin polymerization or depolymerization	0.0002	2	Aif1,Arpc2,Arpc4,Cap1,Capg,Capzb,Cfl1,Diaph1,Evl,Gas7,Hcls1,Mical1,Micall2,Vill,Was,Wdr1	Arpc4,Capg,Cfl1,Evl,Hcls1,Micall2,Vill
regulation of lipid transport	0.0002	3	1500015O10Rik,Abca1,Abcb4,Abcg1,Acsl4,Anxa2,C1qtnf1,Cyp4f18,Dab2,Edn1,Eepd1,Il1a,Il1b,Itgav,Ldlrap1,Lipg,Lrp1,Nr1h3,Nucb2,P2rx7,Pltp,Prkcd,Runx1,Spp1,Syk,Thbs1,Tnfrsf11a	Abcg1,Lrp1,Pltp,Runx1,Syk
protein localization to extracellular region	0.0002	2	Anxa1,Arfgap3,C1qtnf5,Crlf2,Erp29,Gnptab,Hps1,Il1rn,Ildr2,Lyn,M6pr,Myo5a,Nagpa,Nlrp3,Nrros,Plek,Pou2f2,Psap,Rab11fip5,Rab8b,Steap3,Tlr2,Tmem106a,Trem1,Wls	Anxa1,C1qtnf5,Crlf2,Erp29,Gnptab,Il1rn,Ildr2,Myo5a,Nrros,Plek,Psap,Rab11fip5,Rab8b,Steap3,Tlr2,Tmem106a
cell adhesion mediated by integrin	0.0002	3	Adam17,Adam9,Col16a1,Ext1,Fbn1,Icam1,Itga11,Itga2,Itga4,Itga5,Itga6,Itgav,Itgb2,Itgb4	Itga11,Itgb2
vacuolar acidification	0.00021	2	Atp6ap2,Atp6v0a1,Atp6v0c,Atp6v0d1,Atp6v0d2,Cln3,Cln5,Grn,Ppt1,Slc11a1	Atp6ap2,Atp6v0a1,Atp6v0c,Atp6v0d2,Grn,Slc11a1
response to corticosteroid	0.00021	2	Adam9,Aif1,Anxa1,Anxa3,Ass1,Atp2b1,Ccl2,Ccnd1,Cdkn1a,Col1a1,Ctgf,Ctsl,Cxcl2,Cyba,Cybb,Edn1,Gba,Glb1,Igfbp2,Il1rn,Il6,Mdk,Ptafr,Ptgs2,Sdc1,Sgk1,Sparc,Src,Tgfb1,Tnf	Adam9,Anxa1,Atp2b1,Ccl2,Col1a1,Ctsl,Cyba,Cybb,Edn1,Gba,Glb1,Igfbp2,Il1rn,Ptafr,Ptgs2,Sdc1,Tgfb1
cytosolic calcium ion transport	0.00021	2	Atp2b1,Ccdc109b,Ccl19,Ccl3,Ccr5,Ctgf,F2r,Htr2b,Itgav,Itpr3,Mcoln2,Mcoln3,P2rx7,Plcb2,Plcg2,Plcl2,Rasa3,Slc8a1,Slc8b1,Tpcn2,Trpm2,Trpv2	Atp2b1,Ccdc109b,Ccl3,Ccr5,F2r,Htr2b,Mcoln2,Mcoln3,P2rx7,Plcl2,Slc8b1,Tpcn2,Trpv2
negative regulation of phosphate metabolic process	0.00021	2	3110043O21Rik,Actb,Adar,Ahr,Arrb1,Arrb2,Atf3,Bak1,Cblb,Cd109,Cd300a,Cdkn1a,Cdkn1c,Coro1c,Csk,Dab2,Dlg3,Dok1,Enpp1,F2rl1,Fkbp15,Gadd45a,Gadd45b,Gba,Grem1,Heg1,Hgf,Hhex,Hpn,Igf1,Il1b,Il6,Iqgap1,Kirrel,Lif,Lyn,Mgat5,Mical1,Nckap1l,Nos1,Nupr1,P2rx7,Parp14,Pdgfa,Pdgfb,Pkib,Plek,Prkcd,Psen2,Ptpn1,Ptpn6,Ptpro,Rassf2,Rnf149,Sema4d,Sfrp1,Sfrp5,Sirpa,Slc8a1,Slc9a3r1,Socs3,Stat3,Taok3,Tgfb1,Tgfb2,Tlr4,Tnf,T…	Arrb2,Atf3,Cd109,Cd300a,Dab2,Dok1,Gadd45a,Gba,Hgf,Iqgap1,Lif,Mgat5,Nckap1l,P2rx7,Pkib,Plek,Ptpn1,Rnf149,Sfrp1,Sirpa,Socs3,Taok3,Tgfb1,Tlr4,Tnfaip3,Ubash3b
negative regulation of extrinsic apoptotic signaling pathway	0.00021	2	Col2a1,Cx3cl1,Cx3cr1,Dab2,Gpx1,Hgf,Hmox1,Icam1,Igf1,Il1b,Itga6,Itgav,Lgals3,Lmna,Mcl1,Pea15a,Serpine1,Src,Tgfbr1,Tnf,Tnfaip3,Tnfrsf23,Unc5b	Cx3cl1,Cx3cr1,Dab2,Gpx1,Hgf,Hmox1,Lgals3,Tnfaip3,Tnfrsf23,Unc5b
regulation of superoxide metabolic process	0.00021	2	Acp5,Cxcl1,Cyba,F2rl1,Fbln5,Hvcn1,Itgam,Itgb2,Nfe2l2,Prkcd,Syk,Tgfb1,Tnf,Tyrobp	Cxcl1,Cyba,Hvcn1,Itgam,Itgb2,Syk,Tgfb1,Tyrobp
regulation of phagocytosis, engulfment	0.00021	2	C3,Cd300a,F2rl1,Fcgr1,Itga2,Lbp,Nckap1l,Rab31,Trem2	Cd300a,Fcgr1,Nckap1l,Rab31,Trem2
glycoside catabolic process	0.00021	2	Fuca1,Fuca2,Gba,Gla,Gusb,Naga	Fuca1,Fuca2,Gba,Gla,Gusb,Naga
wound healing involved in inflammatory response	0.00021	2	Ccr2,Cd44,F2r,Hif1a,Hmox1,Il1a,Timp1	Cd44,F2r,Hmox1,Il1a,Timp1
cellular catabolic process	0.00022	2	1500015O10Rik,3110043O21Rik,5031414D18Rik,Abhd12,Abhd2,Acer3,Acox3,Adamts7,Akr1a1,Akr1b8,Aldh3b1,Amdhd2,Anpep,Aoah,Apobec1,Arrb1,Arrb2,Asah1,Atp13a2,Blvrb,Casp8,Cd44,Cd84,Cemip,Cln3,Cln8,Ctsa,Ctsb,Ctsc,Ctsd,Ctsh,Ctsk,Ctsl,Ctss,Ctsz,Cyp2e1,Cyp4f18,Daglb,Dap,Ddah1,Ddi2,Dnase1l1,Dnase2a,Dram1,Ece1,Edem1,Edem2,Enpp1,Esd,Fam134b,Galc,Gba,Gda,Gdpd1,Gla,Gm2a,Gnpda1,Gpc1,Gpr137b,Gpx1,Gusb,Haghl,Hexa,Hexb…	Abhd12,Acer3,Aldh3b1,Anpep,Apobec1,Arrb2,Asah1,Atp13a2,Blvrb,Cd44,Cd84,Cemip,Cln8,Ctsa,Ctsb,Ctsc,Ctsd,Ctsh,Ctsk,Ctsl,Ctss,Ctsz,Daglb,Dnase1l1,Dnase2a,Dram1,Esd,Gba,Gdpd1,Gla,Gm2a,Gnpda1,Gpr137b,Gpx1,Gusb,Hexa,Hexb,Hmox1,Hpse,Lamp2,Lgmn,Lrp1,Mmp12,Mmp13,Moxd1,Naga,Nagk,Ncf1,Ncf2,Npc1,Npl,Nrros,Pde1a,Pla2g15,Pnpla7,Prdx1,Psap,Renbp,Rnf128,Rnf149,Sdf2l1,Snx5,Spsb4,Tgfb1,Tnfaip3,Tpp1,Vmp1,Wfs1
calcium ion transmembrane import into cytosol	0.00022	2	Ccl19,Ccl3,Ccr5,F2r,Htr2b,Itgav,Itpr3,Mcoln2,Mcoln3,P2rx7,Plcb2,Plcg2,Plcl2,Rasa3,Slc8b1,Tpcn2,Trpm2,Trpv2	Ccl3,Ccr5,F2r,Htr2b,Mcoln2,Mcoln3,P2rx7,Plcl2,Slc8b1,Tpcn2,Trpv2
amide transport	0.00022	2	1500015O10Rik,Abca1,Abcg1,Adar,Anxa1,Ap1s2,Ap2s1,Apobec1,Arf2,Arfgap3,Arl11,Arl4c,Arl8a,Arrb1,Arrb2,Bid,C1qtnf5,Calr,Cd63,Cd74,Cdkn1a,Cfl1,Clta,Clu,Col1a1,Crlf2,Dab2,Dennd2a,E430025E21Rik,Edn1,Egr2,Eif6,Erp29,Folr2,Gltp,Gnptab,Golt1b,H2-DMa,Hhex,Hps1,Il10ra,Il1rn,Il6,Ildr2,Kdelr3,Kif3a,Krt18,Lamp2,Lmna,Lyn,M6pr,Mlph,Mmp12,Msr1,Mvb12b,Mx1,Myh9,Myo5a,Myo7a,Nagpa,Ncf1,Necap2,Neurl3,Nlrp3,Nsf,Os9,Pdp…	Abca1,Abcg1,Anxa1,Ap1s2,Apobec1,Arl11,Arl4c,Arl8a,Arrb2,Bid,C1qtnf5,Cd63,Cfl1,Clu,Col1a1,Crlf2,Dab2,Dennd2a,Edn1,Egr2,Erp29,Folr2,Gltp,Gnptab,Il10ra,Il1rn,Ildr2,Lamp2,Mmp12,Msr1,Myo5a,Myo7a,Ncf1,Neurl3,Nsf,Pdpn,Plek,Pltp,Psap,Rab11fip5,Rab29,Rab31,Rab3il1,Rab7b,Rab8b,Rftn1,Slc15a3,Snx1,Snx5,Snx8,Spcs3,Steap3,Syk,Tbc1d9,Tgfb1,Tlr2,Tmed9,Tmem106a,Unc93b1,Ywhah
glycoprotein biosynthetic process	0.00022	2	Acan,B3gnt2,B3gnt3,B3gnt7,B3gnt9,B4galt1,B4galt5,B4galt6,Chst11,Chsy1,Dse,Ext1,Galnt10,Galnt12,Galnt6,Galnt7,Gcnt1,Gcnt4,Hs6st1,Hs6st2,Igf1,Lfng,Man1a,Man2a1,Mgat5,Nagpa,Ndst2,Npc1,Ostc,Plod3,Pxylp1,Sdf2l1,Srd5a3,St3gal1,St6galnac4,Tmem106a,Tmem165,Tnip1,Uggt1,Xylt1,Xylt2	Acan,B3gnt7,B4galt5,B4galt6,Chst11,Dse,Galnt12,Galnt6,Galnt7,Gcnt4,Hs6st1,Hs6st2,Mgat5,Npc1,Sdf2l1,St6galnac4,Tmem106a,Xylt2
negative regulation of interleukin-1 beta production	0.00022	1	Acp5,Arrb2,Cx3cr1,Igf1,Mefv,Nlrc4,Nlrp3,Tnfaip3,Trem2,Zc3h12a	n/a (just one condition)
proteoglycan metabolic process	0.00022	2	Acan,Bgn,Chst11,Chsy1,Col2a1,Dse,Ext1,Gpc1,Hpse,Hs6st1,Hs6st2,Igf1,Mamdc2,Ndst2,Pxylp1,Sulf1,Sulf2,Xylt1,Xylt2	Acan,Chst11,Dse,Hpse,Hs6st1,Hs6st2,Mamdc2,Xylt2
exocytosis	0.00023	2	Anxa3,Arhgap17,Btk,Ccl3,Ccr1,Cd300a,E430025E21Rik,Fcer1g,Hck,Lat2,Lyn,Milr1,Myh9,Myo1f,Myo1g,Myo5a,P2rx7,Pi4k2a,Pip5k1c,Plek,Rab11fip5,Rab31,Rab3il1,Rab8b,Scamp5,Slc17a9,Steap3,Stx3,Stxbp2,Syk,Tnfaip2,Vps18	Ccl3,Cd300a,Fcer1g,Hck,Lat2,Milr1,Myo1f,Myo5a,P2rx7,Pi4k2a,Plek,Rab11fip5,Rab31,Rab3il1,Rab8b,Steap3,Syk,Tnfaip2
regulation of lipid localization	0.00024	2	1500015O10Rik,Abca1,Abcb4,Abcg1,Acsl4,Anxa2,C3,Cyp4f18,Dab2,Edn1,Eepd1,Il1a,Il1b,Itgav,Ldlrap1,Lipg,Lrp1,Msr1,Nr1h3,Nucb2,Osbpl8,P2rx7,Pltp,Prkcd,Runx1,Scarb1,Spp1,Syk,Thbs1,Tnfrsf11a,Zc3h12a	Abca1,Abcg1,Anxa2,Dab2,Edn1,Il1a,Lrp1,Msr1,Osbpl8,P2rx7,Pltp,Runx1,Spp1,Syk,Thbs1
positive regulation of apoptotic signaling pathway	0.00024	2	Atf3,Bak1,Bcl2l11,Bid,Bok,Casp8,Clu,Ctsc,Ctsh,Inhba,Inhbb,Itm2c,Jak3,Mcl1,Nupr1,Osm,Pea15a,Plaur,Plscr1,Pmaip1,Prkcd,Psen2,Ripk3,Runx3,Sfrp1,Siglec1,Slc9a3r1,St18,Steap3,Tgfb2,Tgfbr1,Thbs1,Tnfrsf23,Unc5b	Atf3,Bcl2l11,Bid,Clu,Ctsc,Ctsh,Inhbb,Osm,Plaur,Sfrp1,St18,Steap3,Thbs1,Tnfrsf23,Unc5b
regulation of smooth muscle cell proliferation	0.00024	3	Adamts1,Aif1,Apod,C3ar1,Cdkn1a,Cx3cl1,Cyba,Edn1,Egfr,Ereg,Ern1,Hbegf,Hif1a,Hmox1,Id2,Igf1,Il6,Il6ra,Irak4,Itga2,Ldlrap1,Mmp2,Myd88,P2ry6,Pde1a,Pdgfb,Ptafr,Ptgs2,Rbpj,Sulf1,Thbs1,Tnf,Tnfaip3,Vipr2,Wisp1	Mmp2,Ptgs2
regulation of endothelial cell migration	0.00024	2	Adam17,Anxa1,Anxa3,Calr,Cd40,Cxcl13,Dll4,Epha2,Gadd45a,Grn,Hif1a,Hmox1,Igf1,Lgmn,Mmrn2,Nfe2l2,P2rx4,Pdgfb,Plk2,Prcp,Ptgs2,Ptk2b,Rin2,Sash1,Sparc,Tgfb1,Thbs1,Tmsb4x,Tnf,Vash1,Zc3h12a	Anxa1,Gadd45a,Grn,Hmox1,Lgmn,P2rx4,Prcp,Ptgs2,Tgfb1,Thbs1
response to amyloid-beta	0.00024	3	Bace1,Bcl2l11,Casp4,Fcgr2b,Icam1,Igf1,Itga4,Lgmn,Lrp1,Mmp2,Tlr4,Tlr6,Trem2,Vcam1	Fcgr2b,Lgmn,Lrp1,Mmp2,Vcam1
protein secretion	0.00024	2	Anxa1,Arfgap3,C1qtnf5,Crlf2,Erp29,Gnptab,Hps1,Il1rn,Ildr2,Lyn,M6pr,Myo5a,Nagpa,Nlrp3,Plek,Pou2f2,Psap,Rab11fip5,Rab8b,Steap3,Tlr2,Tmem106a,Trem1,Wls	Anxa1,C1qtnf5,Crlf2,Erp29,Gnptab,Il1rn,Ildr2,Myo5a,Plek,Psap,Rab11fip5,Rab8b,Steap3,Tlr2,Tmem106a
positive regulation of receptor-mediated endocytosis	0.00025	2	Anxa2,Arrb1,Arrb2,B2m,C3,Ccl19,Cd63,Clu,Dab2,Grem1,Kif3a,Ldlrap1,Plcg2,Ppt1,Sele,Serpine1,Syk,Trf	Anxa2,Arrb2,Cd63,Clu,Dab2,Sele,Syk
positive regulation of T cell proliferation	0.00025	2	Aif1,Anxa1,Ccl19,Ccr2,Cd244,Cd276,Cd80,Cd86,H2-T23,Havcr2,Igf1,Igfbp2,Il1b,Il6,Jak3,Nckap1l,Pnp,Syk,Tgfbr2,Vcam1	Anxa1,Ccl19,Nckap1l,Syk,Vcam1
establishment of protein localization	0.00025	2	Abca1,Abcg1,Adar,Anxa1,Ap1s2,Ap2s1,Apobec1,Arf2,Arfgap3,Arl11,Arl4c,Arl8a,Arrb1,Arrb2,Bid,C1qtnf5,Calr,Cd63,Cd68,Cd74,Cdkn1a,Cfl1,Clta,Clu,Col1a1,Coro1c,Crlf2,Dab2,Dennd2a,E430025E21Rik,Egr2,Eif6,Erp29,Folr2,Gnptab,Golt1b,H2-DMa,Hhex,Hps1,Il10ra,Il1rn,Ildr2,Itga2,Kdelr3,Kif3a,Krt18,Lamp1,Lamp2,Lmna,Lyn,M6pr,Mlph,Mmp12,Msr1,Mvb12b,Mx1,Myh9,Myo5a,Myo7a,Nagpa,Ncf1,Necap2,Neurl3,Nlrp3,Nos1,Npc1,Nsf,O…	Abca1,Abcg1,Anxa1,Ap1s2,Apobec1,Arl11,Arl4c,Arl8a,Arrb2,Bid,C1qtnf5,Cd63,Cd68,Cfl1,Clu,Col1a1,Crlf2,Dab2,Dennd2a,Egr2,Erp29,Folr2,Gnptab,Il10ra,Il1rn,Ildr2,Lamp2,Mmp12,Msr1,Myo5a,Myo7a,Ncf1,Neurl3,Npc1,Nsf,Plek,Psap,Rab11fip5,Rab29,Rab31,Rab3il1,Rab7b,Rab8b,Rap2a,Rftn1,Slc15a3,Snx1,Snx5,Snx8,Spcs3,Steap3,Syk,Tbc1d9,Tgfb1,Tlr2,Tmed9,Tmem106a,Tnfaip3,Unc93b1,Ywhah
cellular response to amyloid-beta	0.00025	3	Bace1,Bcl2l11,Casp4,Fcgr2b,Icam1,Igf1,Itga4,Lgmn,Lrp1,Tlr4,Tlr6,Trem2,Vcam1	Fcgr2b,Lgmn,Lrp1,Vcam1
positive regulation of fibroblast proliferation	0.00025	2	Anxa2,Cd74,Cdk6,Cdkn1a,E2f1,Ereg,Fn1,Fndc3b,Igf1,Nras,Pdgfa,Pdgfb,Pdgfc,Serpine1,Sphk1,Tgfb1,Tgif1,Zmiz1	Anxa2,Cdk6,E2f1,Fn1,Nras,Pdgfc,Sphk1,Tgfb1,Tgif1
response to reactive oxygen species	0.00026	2	Adam9,Anxa1,Apod,Bak1,Btk,Ccl19,Cfl1,Col1a1,Cyp2e1,Edn1,Gpx1,Hmox1,Il18bp,Il6,Itgav,Lcn2,Mmp2,Ncf1,Nfe2l2,Plk3,Prdx1,Prkcd,Ptk2b,Ripk3,Sdc1,Sirpa,Slc8a1,Sphk1,Src,Thbs1,Tnfaip3,Trpm2,Txn1,Ucp2	Adam9,Anxa1,Cfl1,Col1a1,Edn1,Gpx1,Hmox1,Il18bp,Mmp2,Ncf1,Prdx1,Sdc1,Sirpa,Sphk1,Thbs1,Tnfaip3,Ucp2
positive regulation of calcium ion transport	0.00026	2	Arrb2,Atp2b1,Bak1,Cacna1d,Ccl12,Ccl3,Ccl4,Ccr1,Cemip,Cx3cl1,Cxcl12,Cxcr3,Cxcr4,F2r,Gpr39,Jak3,Lgals3,P2rx4,P2rx7,P2ry6,Pdgfb,Plcg2,Serpine1,Stac2,Trpv2,Wfs1	Arrb2,Atp2b1,Ccl3,Ccl4,Cemip,Cx3cl1,F2r,Lgals3,P2rx4,P2rx7,P2ry6,Stac2,Trpv2,Wfs1
negative regulation of proteolysis	0.00026	2	Anxa2,Anxa8,Arrb1,Arrb2,Bst2,C3,C4b,Cd109,Cd44,Cln3,Cstb,Ctla2a,Ctla2b,Ctsz,Ecm1,Furin,Gpx1,Hgf,Igf1,Il1r2,Il6,Itih3,Itih4,Lxn,Mical1,Mkl1,Naip2,Naip5,Naip6,Ngf,Nr1h3,Os9,Plaur,Psen2,Ptgs2,Renbp,Rps6ka1,Sdcbp,Serpina3g,Serpina3m,Serpina3n,Serpinb6a,Serpine1,Spint1,Src,Thbs1,Timp1,Timp2,Tnf,Wfdc21	Anxa2,Anxa8,Arrb2,Cd109,Cd44,Cstb,Ctsz,Gpx1,Hgf,Itih4,Naip2,Naip5,Ngf,Plaur,Ptgs2,Renbp,Sdcbp,Serpinb6a,Thbs1,Timp1
negative regulation of hemopoiesis	0.00026	2	Anxa1,C1qc,Ccl21c,Ccl3,Cd44,Cd74,Cdk6,Clec2d,Fbn1,Gpr137b,Il4ra,Inpp5d,Jak3,Lyn,Mafb,Nfe2l2,Ptk2b,Rara,Runx1,Runx3,Sfrp1,Tmem176a,Tmem176b,Tmem178,Ubash3b,Zc3h12a	Anxa1,C1qc,Cd44,Runx1,Sfrp1,Tmem176a,Tmem176b
response to steroid hormone	0.00027	2	Abhd2,Acod1,Adam9,Aif1,Anxa1,Anxa3,Ass1,Atp2b1,Ccl2,Ccnd1,Cd38,Cdkn1a,Col1a1,Ctgf,Ctsl,Cxcl2,Cyba,Cybb,Dab2,Edn1,Gba,Glb1,Igfbp2,Il1rn,Il6,Lox,Mdk,Npc1,Nr1h3,Padi2,Paqr7,Ptafr,Ptger2,Ptgs2,Rara,Sdc1,Sgk1,Sparc,Spp1,Src,Tgfb1,Tgfb2,Tnf,Vdr,Ywhah,Zmiz1	Adam9,Anxa1,Atp2b1,Ccl2,Cd38,Col1a1,Ctsl,Cyba,Cybb,Dab2,Edn1,Gba,Glb1,Igfbp2,Il1rn,Npc1,Ptafr,Ptgs2,Sdc1,Spp1,Tgfb1,Ywhah
positive regulation of cell projection organization	0.00027	2	Abl2,Actr2,Actr3,Adam17,Arap1,Arpc2,Baiap2,Bdnf,Camk1,Camk1d,Ccl19,Cfl1,Coro1b,Coro1c,Crabp2,Cx3cl1,Cxcl12,Cxcl5,Cxcr4,Cyfip1,E430025E21Rik,Eps8,F2rl1,Fes,Fn1,Grn,Hcls1,Hgf,Il6,Iqgap1,Itga2,Itga6,Lcn2,Lif,Lrp1,Lyn,Mapk6,Mdk,Neu1,Nfe2l2,Ngf,P2rx7,P3h1,Plekhm1,Plxna1,Plxnb2,Plxnc1,Plxnd1,Ptk2b,Ptk7,Rab8b,Ror1,Scn1b,Sema4d,Sgk1,Shtn1,Sphk1,Src,Tgfbr1,Trpv2,Zeb2	Abl2,Actr2,Actr3,Arap1,Cfl1,Crabp2,Cx3cl1,Fes,Fn1,Grn,Hcls1,Hgf,Iqgap1,Lif,Lrp1,Mapk6,Ngf,P2rx7,Plxna1,Plxnb2,Ptk7,Rab8b,Scn1b,Sphk1,Trpv2,Zeb2
positive regulation of macrophage migration	0.00027	2	C3ar1,C5ar1,Ccl2,Cmklr1,Cx3cl1,Cx3cr1,Mdk,Mmp14,P2rx4,Thbs1,Trem2	C3ar1,Ccl2,Cx3cl1,Cx3cr1,Mmp14,P2rx4,Thbs1,Trem2
regulation of superoxide anion generation	0.00028	1	Acp5,Cxcl1,Cyba,F2rl1,Hvcn1,Itgam,Itgb2,Syk,Tgfb1,Tyrobp	n/a (just one condition)
positive regulation of toll-like receptor signaling pathway	0.00028	2	Cyba,F2rl1,Lbp,Nr1h3,Pik3ap1,Ticam2,Tlr1,Tlr2,Tlr9,Treml4	Cyba,Lbp,Pik3ap1,Tlr2,Tlr9
regulation of gliogenesis	0.00028	2	Actr3,Ccr2,Cx3cl1,Cx3cr1,Cxcr4,E2f1,Egr2,Etv5,Id2,Igf1,Il1b,Il6,Lif,Lrp1,Lyn,Mag,Mdk,P2rx4,Prkch,Spint1,Tgfb1,Tlr2,Tnf,Tnfrsf1b,Tnfrsf21,Trem2,Trf,Wdr1	Actr3,Cx3cl1,Cx3cr1,E2f1,Egr2,Lif,Lrp1,P2rx4,Tgfb1,Tlr2,Tnfrsf1b,Trem2
calcium-mediated signaling	0.00028	2	Cacna1d,Ccl3,Ccr1,Ccr2,Ccr5,Cx3cr1,Cxcr3,Cxcr4,Edn1,Htr2b,Itpr3,Lat2,Mcoln2,Mcoln3,Nfatc1,Nfatc2,P2rx4,Rasa3,Rcan1,Selp,Slc8a1,Sphk1,Tnf,Tpcn2,Trpm2,Vcam1	Ccl3,Ccr5,Cx3cr1,Edn1,Htr2b,Lat2,Mcoln2,Mcoln3,P2rx4,Rcan1,Selp,Sphk1,Tpcn2,Vcam1
regulation of transforming growth factor beta production	0.00028	2	Atp6ap2,Cx3cl1,Fn1,Furin,Hif1a,Itgav,Lum,Ptgs2,Tgfb2,Thbs1,Tyrobp	Atp6ap2,Cx3cl1,Fn1,Lum,Ptgs2,Thbs1,Tyrobp
regulation of antigen processing and presentation	0.00028	2	Ccl19,Cd68,Cd74,H2-Ab1,Nod1,Slc11a1,Thbs1,Trem2,Was	Cd68,Slc11a1,Trem2
positive regulation of cellular component biogenesis	0.00029	3	Abca1,Actr2,Actr3,Adgrl1,Ahr,Apoe,Arap1,Arhgef5,Arpc1b,Arpc2,Arpc3,Arpc4,Arpc5,Atp13a2,Baiap2,Bak1,Bbs4,Bcl2l11,Bdnf,Bid,Cav3,Ccl19,Cd47,Cdc42ep3,Cfl1,Clu,Cobl,Col16a1,Ctgf,Cx3cl1,Cxcl13,Cyfip1,Dpysl3,Dzip1,Edn1,Efna5,Epha1,Epha2,Ephb3,Eps8,Evl,F2rl1,Fes,Flna,Fmn1,Fnip2,Gda,Gpr65,Gpsm2,Grb2,Icam1,Iqgap1,Iqgap2,Kirrel,Lcp1,Lgals3,Map1b,Map4k4,Mmp3,Msn,Nckap1l,P2rx7,Pcsk5,Phldb2,Piezo1,Pip4k2a,Plek…	No common gene
negative regulation of phosphorylation	0.0003	2	3110043O21Rik,Actb,Adar,Arrb1,Arrb2,Atf3,Bak1,Cblb,Cd109,Cd300a,Cdkn1a,Cdkn1c,Coro1c,Csk,Dab2,Dok1,Enpp1,F2rl1,Gadd45a,Gadd45b,Gba,Grem1,Heg1,Hgf,Hhex,Igf1,Il1b,Il6,Kirrel,Lif,Lyn,Mical1,Nos1,Nupr1,P2rx7,Parp14,Pkib,Prkcd,Psen2,Ptpn1,Ptpn6,Ptpro,Rassf2,Rnf149,Sema4d,Sfrp1,Sfrp5,Sirpa,Slc8a1,Slc9a3r1,Socs3,Stat3,Taok3,Tgfb1,Tlr4,Tnf,Tnfaip3,Tnip1,Ubash3b,Xdh,Zc3h12a	Arrb2,Atf3,Cd109,Cd300a,Dab2,Dok1,Gadd45a,Gba,Hgf,Lif,P2rx7,Pkib,Ptpn1,Rnf149,Sfrp1,Sirpa,Socs3,Taok3,Tgfb1,Tlr4,Tnfaip3,Ubash3b
acute-phase response	0.00031	1	Ass1,Fn1,Il1a,Il1b,Il1rn,Il6,Itih4,Lbp,Plscr1,Saa3,Serpina3n,Stat3	n/a (just one condition)
regulation of vascular endothelial growth factor production	0.00031	2	C3,C3ar1,C5ar1,Ccl2,Ccr2,Hif1a,Hpse,Il1a,Il1b,Il6,Ptgs2,Sulf1,Sulf2	C3ar1,Ccl2,Hpse,Il1a,Ptgs2
second-messenger-mediated signaling	0.00031	1	Abca1,Adgre1,Adgrg3,Adgrg6,Ahr,Ccl3,Ccr1,Ccr2,Ccr5,Cnr2,Cx3cr1,Cxcr3,Cxcr4,Edn1,Gna13,Gpr65,Htr2b,Itpr3,Lat2,Mcoln2,Mcoln3,Mt1,Mt2,Nfatc1,Nfatc2,Nos1,Nos2,P2rx4,Ptger2,Rasa3,Rcan1,S1pr2,Selp,Slc9a3r1,Sphk1,Tnf,Tpcn2,Trpm2,Vcam1	n/a (just one condition)
regulation of B cell differentiation	0.00032	3	Id2,Inpp5d,Mmp14,Nckap1l,Nfam1,Pnp,Ptpn6,Sfrp1,Slamf8,Syk,Tlr9	Nckap1l,Nfam1,Sfrp1,Syk
toll-like receptor 3 signaling pathway	0.00032	1	Cd86,Havcr2,Lgals9,Rftn1,Scimp,Tnf,Unc93b1	n/a (just one condition)
lymphocyte homeostasis	0.00033	1	Ahr,Bak1,Bcl2l11,Jak3,Lyn,Nckap1l,P2rx7,Pik3cd,Pirb,Pmaip1,Ripk3,Spns2,Tgfb1,Tnfaip3,Tnfrsf23	n/a (just one condition)
collagen catabolic process	0.00033	3	Adamts2,Ctsb,Ctsk,Ctss,Mmp12,Mmp13,Mmp14,Mmp19,Mmp2,Mmp3,Mmp8,Mrc2	Ctsk,Mmp2
regulation of cytokine-mediated signaling pathway	0.00033	1	Adam17,Adar,Casp1,Casp4,Cd300lf,Cd74,Cxcr4,F2rl1,Il1r2,Il1rn,Il6,Irf7,Mmp12,Padi2,Parp14,Samhd1,Sphk1,Syk,Ticam2,Trem2	n/a (just one condition)
regulation of killing of cells of other organism	0.00033	1	Bcl2l11,Ccr5,Clec7a,Cxcl1,Cxcl5,F2rl1,Nos2,Syk	n/a (just one condition)
positive regulation of nervous system development	0.00035	2	Abl2,Actr2,Actr3,Adam17,Baiap2,Bdnf,Bex1,Camk1,Camk1d,Ccr2,Ccr5,Cfl1,Crabp2,Cx3cl1,Cx3cr1,Cxcl12,Cxcl5,Cxcr4,Cyfip1,E2f1,E430025E21Rik,Egr2,Ephb3,Etv5,Fes,Fn1,Gdf6,Grn,Hcls1,Hgf,Hif1a,Id2,Igf1,Il1b,Il6,Iqgap1,Itga6,Itgax,Lif,Lrp1,Lyn,Mag,Man2a1,Mapk6,Mdk,Neu1,Nfe2l2,Ngf,P2rx4,P3h1,Plxna1,Plxnb2,Plxnc1,Plxnd1,Prkch,Ptk2b,Ptk7,Rara,Ror1,Scn1b,Sema4d,Sgk1,Shtn1,Sphk1,Spint1,Tgfb1,Tgif1,Thbs2,Timp2,T…	Abl2,Actr2,Actr3,Bex1,Ccr5,Cfl1,Crabp2,Cx3cl1,Cx3cr1,E2f1,Egr2,Fes,Fn1,Gdf6,Grn,Hcls1,Hgf,Iqgap1,Itgax,Lif,Lrp1,Mapk6,Ngf,P2rx4,Plxna1,Plxnb2,Ptk7,Scn1b,Sphk1,Tgfb1,Tgif1,Tlr2,Tnfrsf1b,Trem2,Trpv2,Zeb2
regulation of phosphatidylinositol 3-kinase signaling	0.00035	1	F2r,F2rl1,Fgr,Hcls1,Hcst,Hgf,Igf1,Ncf1,Osm,Pdgfb,Pdgfc,Pik3ap1,Ptpn6,Rara,Selp,Sema4d,Slc9a3r1,Tnf,Unc5b	n/a (just one condition)
positive regulation of pathway-restricted SMAD protein phosphorylation	0.00036	2	Acvr1b,Bmpr1a,Dab2,Gdf15,Gdf3,Gdf6,Inhba,Inhbb,Rbpms,Sdcbp,Tgfb1,Tgfb2,Tgfb3,Tgfbr1,Twsg1	Tgfb2,Tgfbr1
regulation of leukocyte adhesion to vascular endothelial cell	0.00036	1	Ccr2,Cxcl12,Icam1,Il6,Itga4,Itgb2,Ptafr,Sele,Selp,Tnf	n/a (just one condition)
response to vitamin D	0.00036	2	Atp2b1,Fes,Ptgs2,Sfrp1,Spp1,Tgfb1,Tnc,Tpcn2,Trim25,Vdr	Atp2b1,Fes,Ptgs2,Sfrp1,Spp1,Tgfb1,Tnc,Tpcn2
regulation of extrinsic apoptotic signaling pathway via death domain receptors	0.00036	2	Atf3,Gpx1,Hgf,Hmox1,Icam1,Lgals3,Madd,Pea15a,Psen2,Serpine1,Sfrp1,Thbs1,Tnfaip3,Tnfrsf23	Atf3,Gpx1,Hgf,Hmox1,Lgals3,Sfrp1,Thbs1,Tnfaip3,Tnfrsf23
response to drug	0.00037	2	Abca1,Adam10,Adam17,Aim2,Anxa1,Apobec1,Apod,Arrb1,Bdnf,Calr,Card9,Casp1,Ccl3,Ccl4,Cd38,Cdkn1a,Cybb,Cyp2e1,Edn1,F7,Htr2b,Igfbp2,Il1b,Inhba,Itga2,Junb,Lcn2,Lox,Lyn,Mdk,Mmp2,Nckap1l,Nfatc2,Nfe2l2,Nos1,Nos2,Npc1,P2rx7,Ptgr1,Rap1b,Rap2a,Rnf149,Serpine1,Sfrp1,Slamf8,Tgfb2,Tnfrsf11b,Vav3	Abca1,Anxa1,Apobec1,Ccl3,Ccl4,Cd38,Cybb,Edn1,F7,Htr2b,Igfbp2,Mmp2,Nckap1l,Npc1,P2rx7,Rap1b,Rap2a,Rnf149,Sfrp1,Tnfrsf11b
B cell receptor signaling pathway	0.00038	2	Cd38,Lat2,Lyn,Nckap1l,Nfam1,Nfatc2,Plcg2,Ptpn6,Rftn1,Syk,Tec,Vav3	Cd38,Lat2,Nckap1l,Nfam1,Rftn1,Syk,Tec
positive regulation of Wnt signaling pathway	0.00039	3	Abl2,Atp6ap2,Atp6v0c,Col1a1,Dab2,Dkk2,Gpc3,Hhex,Ptk7,Rbpj,Rspo2,Sfrp1,Sfrp4,Sox4,Src,Sulf1,Sulf2,Tgfb1,Tlr2,Tnfaip3,Wisp1,Wls,Zeb2	Col1a1,Sfrp1,Tlr2,Wisp1
positive regulation of cell-substrate adhesion	0.00039	3	Arpc2,Cdk6,Cfl1,Col16a1,Col8a1,Cyr61,Dab2,Dmd,Ecm2,Egflam,Emp2,Epha1,Fbln1,Fbln2,Flna,Fmn1,Fn1,Iqgap1,Itga5,Itgb1,Mdk,Nid1,Npnt,P4hb,Pcsk5,Prex1,Rin2,Rock1,Rsu1,Smoc2,Spock2,Spp1,Thbs1	No common gene
sphingolipid biosynthetic process	0.00041	2	Acer3,Asah1,B4galnt1,B4galt5,B4galt6,Cers6,Degs1,Degs2,Elovl1,Gba,Hacd4,P2rx7,Samd8,Sgms2,Sphk1,Sptlc2,St6galnac4	Acer3,Asah1,B4galt5,B4galt6,Elovl1,Gba,P2rx7,Samd8,Sphk1,St6galnac4
response to oxidative stress	0.00042	2	Adam9,Aif1,Aldh3b1,Anxa1,Apod,Atox1,Atp13a2,Bak1,Btk,Ccl19,Cd38,Cfl1,Cln8,Col1a1,Cyp2e1,Edn1,Etv5,Gpx1,Gsr,Hif1a,Hmox1,Il18bp,Il6,Itgav,Lcn2,Mmp14,Mmp2,Ncf1,Nfe2l2,Plk3,Prdx1,Prkcd,Ptgs2,Ptk2b,Rcan1,Ripk3,Sdc1,Sepn1,Sirpa,Slc11a2,Slc25a24,Slc8a1,Sphk1,Src,Srxn1,Thbs1,Tlr4,Tnfaip3,Trpm2,Txn1,Txnrd1,Ucp2,Wnt16,Zc3h12a	Adam9,Aldh3b1,Anxa1,Atp13a2,Cd38,Cfl1,Cln8,Col1a1,Edn1,Gpx1,Hmox1,Il18bp,Mmp14,Mmp2,Ncf1,Prdx1,Ptgs2,Rcan1,Sdc1,Sirpa,Sphk1,Thbs1,Tlr4,Tnfaip3,Ucp2
complement activation, classical pathway	0.00042	2	C1qb,C1qc,C1ra,C1s1,C2,C4b,Serping1	C1ra,C2,Serping1
heart contraction	0.00042	1	Ank2,Cacna1c,Cacna1d,Cacna2d1,Cacnb2,Cav3,Dmd,Kcnd3,Kcnh2,Sgcg,Slc8a1	n/a (just one condition)
primary metabolic process	0.00043	1	5031414D18Rik,Abca1,Abcg1,Abhd12,Abhd2,Abl2,Acan,Acer3,Acox3,Acp2,Acsl4,Acvr1b,Adam10,Adam17,Adam8,Adam9,Adamts4,Adamts7,Adar,Ahr,Alox5ap,Amdhd2,Amz1,Anpep,Anxa1,Anxa2,Aoah,Aph1c,Apobec1,Apobr,Apod,Aprt,Arrb1,Arrb2,Asah1,Ass1,Atf3,Atp13a2,Atp6ap2,B2m,B3gnt3,B3gnt7,B4galnt1,B4galt1,B4galt5,B4galt6,Bach1,Bak1,Batf,Bcl3,Btk,C1ra,C3,C5ar1,Camk1d,Capn15,Casp1,Casp4,Casp8,Cblb,Ccl12,Ccl19,Ccl3,Ccnd1,Cc…	n/a (just one condition)
establishment of localization in cell	0.00043	2	Abca1,Abcg1,Actb,Actg1,Actr2,Actr3,Adam10,Adar,Anxa3,Anxa8,Ap1s2,Ap2s1,Arf2,Arfgap3,Arl11,Arl4c,Arl8a,Bid,Btk,Calr,Camk1,Ccl19,Ccl3,Ccr5,Cd300a,Cd63,Cd74,Cdkn1a,Cfl1,Cln3,Cln5,Cln8,Clta,Coro1c,Dennd2a,E430025E21Rik,Egr2,Ehd4,Eif6,Erp29,F2r,Fcer1g,Fcgr2b,Folr2,Gnptab,Grn,Hhex,Hif1a,Htatip2,Htr2b,Hyou1,Itga4,Itgav,Itpr3,Kcnj2,Kdelr3,Kif3a,Lamp1,Lamp2,Lat2,Ldlrap1,Leprot,Lmna,Lyn,M6pr,Madd,Mcoln2,Mc…	Abca1,Abcg1,Actg1,Actr2,Actr3,Anxa8,Ap1s2,Arl11,Arl4c,Arl8a,Bid,Ccl3,Ccr5,Cd300a,Cd63,Cfl1,Cln8,Dennd2a,Egr2,Ehd4,Erp29,F2r,Fcer1g,Fcgr2b,Folr2,Gnptab,Grn,Htr2b,Lamp2,Lat2,Mcoln2,Mcoln3,Micall2,Milr1,Mmp12,Myo1e,Myo1f,Myo5a,Myo7a,Ncf1,Npc1,Nsf,P2rx7,Pi4k2a,Plcl2,Plek,Pqlc1,Psap,Rab11fip5,Rab29,Rab31,Rab7b,Rab8b,Rftn1,Slc8b1,Snx1,Snx5,Snx8,Spcs3,Syk,Tbc1d9,Tgfb1,Tmed9,Tpcn2,Trpv2,Unc93b1,Wdr91,Ywh…
defense response to protozoan	0.00045	1	Batf,Bcl3,Cd37,Cd40,Il4ra,Il6,Irf8,Myd88,Nras,Slc11a1	n/a (just one condition)
regulation of cardiac muscle contraction	0.00045	1	Ank2,Cacna1c,Cav3,Ctnna3,Dmd,Dsp,Fgf13,Flna,Pde5a,Slc8a1	n/a (just one condition)
morphogenesis of a branching epithelium	0.00045	1	Ahr,B4galt1,Cd44,Ctsh,Ctsz,Cxcl12,Cxcr4,Dll4,Edn1,Epha2,Gna13,Grb2,Hhex,Igf1,Il6,Mmp14,Nfatc1,Pdgfb,Plxna1,Plxnd1,Rspo2,Sfrp1,Socs3,Spint1,St14,Tgfb1,Tnc,Vdr	n/a (just one condition)
regulation of monocyte chemotaxis	0.00045	1	Aif1,Ccl2,Ccr1,Ccr2,Cxcl12,Grem1,Lgmn,Lyn,Pla2g7,Slamf8	n/a (just one condition)
apoptotic cell clearance	0.00045	2	Anxa1,Ccr2,Itgav,Lrp1,Mertk,Mfge8,Nr1h3,Rara,Rhog,Scarb1,Thbs1,Trem2,Tyrobp	Anxa1,Lrp1,Mertk,Mfge8,Rhog,Thbs1,Trem2,Tyrobp
positive regulation of phagocytosis, engulfment	0.00046	1	C3,F2rl1,Fcgr1,Itga2,Lbp,Nckap1l,Rab31,Trem2	n/a (just one condition)
positive regulation of ion transmembrane transport	0.00046	1	Ank2,Asph,Atp1b2,Cacna1c,Cacna1d,Cacna2d1,Cacnb2,Dmd,Fgf14,Flna,Itgb1,Jph2,Kcnh2,Kcnmb1,Prkg1,Tmsb4x	n/a (just one condition)
organic anion transport	0.00047	2	Abca1,Abcb4,Abcc3,Abcg1,Acsl4,Anxa1,Atp11a,Bdnf,C2cd2l,Cln3,Cln8,Emb,Folr2,Gltp,Kcnn4,Lrrc8c,Nfkbie,Nos2,Osbpl8,P2rx7,Pdpn,Pitpna,Pla2g4a,Plscr1,Pltp,Pqlc1,Pqlc2,Prkcd,Psap,Scarb1,Sfxn3,Slc11a1,Slc15a4,Slc16a3,Slc1a4,Slc25a13,Slc25a24,Slc25a30,Slc25a45,Slc2a1,Slc36a1,Slc37a2,Slc38a7,Slc3a2,Slc43a2,Slc6a6,Slc6a8,Slc7a2,Slc7a7,Slc7a8,Slc9a3r1,Slco2a1,Stra6l	Abca1,Abcc3,Abcg1,Anxa1,Cln8,Folr2,Gltp,Osbpl8,P2rx7,Pdpn,Pltp,Pqlc1,Psap,Slc11a1,Slc25a13,Slc37a2,Slc6a8,Slc7a2,Slc7a7,Slco2a1,Stra6l
extrinsic apoptotic signaling pathway in absence of ligand	0.00047	1	Bak1,Bcl2l11,Bok,Igf1,Il1a,Il1b,Lcn2,Mcl1,Mknk1,Ngf,Tnfrsf23	n/a (just one condition)
peptide transport	0.00048	2	1500015O10Rik,Abca1,Abcg1,Adar,Anxa1,Ap1s2,Ap2s1,Apobec1,Arf2,Arfgap3,Arl11,Arl4c,Arl8a,Arrb1,Arrb2,Bid,C1qtnf5,Calr,Cd63,Cd74,Cdkn1a,Cfl1,Clta,Clu,Col1a1,Crlf2,Dab2,Dennd2a,E430025E21Rik,Edn1,Egr2,Eif6,Erp29,Folr2,Gnptab,Golt1b,H2-DMa,Hhex,Hps1,Il10ra,Il1rn,Il6,Ildr2,Kdelr3,Kif3a,Krt18,Lamp2,Lmna,Lyn,M6pr,Mlph,Mmp12,Msr1,Mvb12b,Mx1,Myh9,Myo5a,Myo7a,Nagpa,Ncf1,Necap2,Neurl3,Nlrp3,Nsf,Os9,Plek,Ple…	Abca1,Abcg1,Anxa1,Ap1s2,Apobec1,Arl11,Arl4c,Arl8a,Arrb2,Bid,C1qtnf5,Cd63,Cfl1,Clu,Col1a1,Crlf2,Dab2,Dennd2a,Edn1,Egr2,Erp29,Folr2,Gnptab,Il10ra,Il1rn,Ildr2,Lamp2,Mmp12,Msr1,Myo5a,Myo7a,Ncf1,Neurl3,Nsf,Plek,Psap,Rab11fip5,Rab29,Rab31,Rab3il1,Rab7b,Rab8b,Rftn1,Slc15a3,Snx1,Snx5,Snx8,Spcs3,Steap3,Syk,Tbc1d9,Tgfb1,Tlr2,Tmed9,Tmem106a,Unc93b1,Ywhah
positive regulation of leukocyte adhesion to vascular endothelial cell	0.00049	3	Ccr2,Icam1,Il6,Itga4,Itgb2,Mdk,Ptafr,Sele,Selp,Tnf	Itgb2,Ptafr,Sele,Selp
regulation of cartilage development	0.00051	2	Adamts12,Bmp1,Ctgf,Ctsk,Cyr61,Frzb,Gdf6,Glg1,Loxl2,Mdk,Scx,Tgfb1,Tgfb2,Tgfbr1,Wisp1	Ctsk,Gdf6,Loxl2
protein maturation	0.00051	1	Adam10,Aph1c,Atp6ap2,Bak1,C1ra,Casp1,Casp8,Cd5l,Cln3,Cln5,Cpd,Ctsh,Ctsl,Ctss,Ddi2,Dnajb11,Ece1,Ero1lb,F7,Furin,Lgmn,Mmp14,Nlrc4,P2rx7,Plau,Psen2,Spcs3,Srgn,Tspan14,Vsir	n/a (just one condition)
regulation of cellular catabolic process	0.00052	2	3110043O21Rik,Adam8,Adam9,Anxa2,Apobec1,Atp13a2,Atp6v0a1,Bcl2l11,Bid,Bok,Casp1,Cln3,Clu,Ctsa,Ctsc,Dab2,Daglb,Dap,Dram1,E2f1,Edem1,Edem2,Fam46c,Furin,Gba,Gpr137b,Gpx1,Hif1a,Hmox1,Htr2b,Igf1,Il10ra,Il1b,Il33,Il6,Lrp1,Mcl1,Mefv,Msn,Myd88,Mylip,Nod1,Npc1,Nupr1,Os9,P2rx7,Pik3cg,Pip4k2a,Pkp1,Plk2,Plk3,Prkcd,Psen2,Ptk2b,Ptpn1,Qsox1,Rnf180,Rnf19b,Scarb1,Sdcbp,Slc11a1,Sptlc2,Stat3,Tbc1d14,Timp1,Timp2,Tlr2…	Adam8,Adam9,Anxa2,Apobec1,Atp13a2,Atp6v0a1,Bcl2l11,Bid,Clu,Ctsa,Ctsc,Dab2,Daglb,Dram1,E2f1,Fam46c,Gba,Gpr137b,Gpx1,Hmox1,Htr2b,Il10ra,Lrp1,Mefv,Npc1,P2rx7,Pip4k2a,Pkp1,Ptpn1,Rnf180,Sdcbp,Slc11a1,Timp1,Tlr2,Tnfaip3,Tnfrsf1b,Tpcn2,Trem2,Wdr91,Zfand2a
positive regulation of protein autophosphorylation	0.00052	2	Gpnmb,Grem1,Iqgap1,Ngf,Pdgfa,Pdgfb,Pdgfc,Rap2a,Rap2b,Rassf2,Src	Gpnmb,Iqgap1,Ngf,Pdgfc,Rap2a,Rap2b
alpha-beta T cell activation	0.00053	1	Abl2,Anxa1,Batf,Bcl3,Dock2,Elf4,H2-T23,Il6,Lilrb4a,Ly9,Psap,Stat3,Syk,Tgfb1,Tnfsf8,Wdfy4	n/a (just one condition)
positive regulation of response to cytokine stimulus	0.00055	1	Adam17,Casp1,Casp4,Cd300lf,Cd74,Cxcr4,Irf7,Mmp12,Parp14,Ticam2,Tlr2,Tlr4,Trem2	n/a (just one condition)
negative regulation of myeloid leukocyte differentiation	0.00055	2	C1qc,Ccl3,Cdk6,Clec2d,Gpr137b,Inpp5d,Lyn,Mafb,Rara,Runx1,Sfrp1,Tmem178,Ubash3b	C1qc,Ccl3,Cdk6,Gpr137b,Inpp5d,Mafb,Runx1,Sfrp1,Tmem178,Ubash3b
positive regulation of type I interferon production	0.00055	1	Cd14,Dhx58,Irf7,Mmp12,Myd88,Plcg2,Syk,Tlr2,Tlr4,Tlr7,Tlr8,Tlr9,Tmem173	n/a (just one condition)
action potential	0.00055	1	Ank2,Cacna1c,Cacna1d,Cacna2d1,Cacnb2,Cav3,Dmd,Kcnd3,Kcnh2,Kcnma1,Scn2a1	n/a (just one condition)
Ras protein signal transduction	0.00056	2	Aif1,Arhgdia,Arhgdib,Baiap2,Cdkn1a,Col1a2,Cyfip1,Dok1,Dok3,Elmo1,Eps8,Gna13,Grb2,Nras,Pdpn,Plk2,Rab20,Rab27b,Rab29,Rab31,Rab32,Rab7b,Rab8b,Rap1b,Rap2a,Rap2b,Rhog,Rhov,Sdcbp,Shtn1,Was	Dok1,Elmo1,Grb2,Nras,Pdpn,Rab29,Rab31,Rab7b,Rab8b,Rap1b,Rap2a,Rap2b,Rhog,Rhov,Sdcbp
negative regulation of T cell proliferation	0.00058	1	Cblb,Cd276,Cd44,Cd80,Cd86,Gpnmb,H2-Aa,H2-Ab1,Havcr2,Lgals9,Ptpn6,Tgfb1,Tnfrsf21,Vsir,Zc3h12d	n/a (just one condition)
response to molecule of fungal origin	0.00059	2	Btk,Clec7a,Myd88,Scimp,Syk,Tlr2	Clec7a,Syk,Tlr2
superoxide metabolic process	0.00059	2	Cyba,Cybb,Edn1,Ncf1,Ncf2,Ncf4,Nos2,Nrros,Prdx1,Sh3pxd2b	Cyba,Cybb,Edn1,Ncf1,Ncf2,Ncf4,Nrros,Prdx1,Sh3pxd2b
positive regulation of smooth muscle cell migration	0.00059	1	Arpc2,Iqgap1,Lrp1,Mdk,Myo5a,P2ry6,Plau,Postn,S100a11,Src,Tmsb4x,Wisp1	n/a (just one condition)
B cell differentiation	0.0006	1	Adam17,Adgrg3,Ahr,Bak1,Bcl3,Btk,H2-Ab1,Hhex,Jak3,Lfng,Nfam1,Nfatc1,Plcg2,Plcl2,Pou2f2,Ptk2b,Slamf8,Tnfaip3,Tpd52	n/a (just one condition)
regulation of blood pressure	0.0006	2	Ahr,Atp2b1,Atp6ap2,C3ar1,Col1a2,Cyba,Cyp4f18,Ddah1,Ece1,Edn1,F2r,F2rl1,Hmox1,Id2,Manf,Ncf2,Ndst2,Nos1,Nos2,P2rx4,Pdgfb,Postn,Prcp,Ptafr,Ptgs2,Ptpro,Rasl10b,Rnpep,Rps6ka2,Snx5,Tnf	Atp2b1,Atp6ap2,C3ar1,Cyba,Edn1,F2r,Hmox1,Ncf2,P2rx4,Prcp,Ptafr,Ptgs2,Rps6ka2,Snx5
aging	0.00061	3	1500015O10Rik,Apod,Ass1,Atp2b1,B2m,Bak1,C1qa,Calr,Ccl11,Ccl2,Cd68,Cdkn1a,Cdkn1c,Cfh,Ciita,Cln8,Ctgf,Ctsc,Ctsl,Dcn,Dnmt3a,Edn1,Foxo3,Gba,Grb2,Hmga1,Id2,Igfbp2,Il6,Inpp5d,Litaf,Mmp2,Nfe2l2,Nfkb2,Prkcd,Ptgs2,Serpine1,Serpinf1,Serping1,Stat3,Tgfb1,Timp1,Tnfrsf1b,Ucp2,Wnt16,Zmiz1	Mmp2,Ptgs2
protein transport	0.00062	2	Abca1,Abcg1,Adar,Anxa1,Ap1s2,Ap2s1,Apobec1,Arf2,Arfgap3,Arl11,Arl4c,Arl8a,Arrb1,Arrb2,Bid,C1qtnf5,Calr,Cd63,Cd74,Cdkn1a,Cfl1,Clta,Clu,Col1a1,Crlf2,Dab2,Dennd2a,E430025E21Rik,Egr2,Eif6,Erp29,Folr2,Gnptab,Golt1b,H2-DMa,Hhex,Hps1,Il10ra,Il1rn,Ildr2,Kdelr3,Kif3a,Krt18,Lamp2,Lmna,Lyn,M6pr,Mlph,Mmp12,Msr1,Mvb12b,Mx1,Myh9,Myo5a,Myo7a,Nagpa,Ncf1,Necap2,Neurl3,Nlrp3,Nsf,Os9,Plek,Plekhm1,Pou2f2,Ppt1,Psap,P…	Abca1,Abcg1,Anxa1,Ap1s2,Apobec1,Arl11,Arl4c,Arl8a,Arrb2,Bid,C1qtnf5,Cd63,Cfl1,Clu,Col1a1,Crlf2,Dab2,Dennd2a,Egr2,Erp29,Folr2,Gnptab,Il10ra,Il1rn,Ildr2,Lamp2,Mmp12,Msr1,Myo5a,Myo7a,Ncf1,Neurl3,Nsf,Plek,Psap,Rab11fip5,Rab29,Rab31,Rab3il1,Rab7b,Rab8b,Rftn1,Slc15a3,Snx1,Snx5,Snx8,Spcs3,Steap3,Syk,Tbc1d9,Tgfb1,Tlr2,Tmed9,Tmem106a,Unc93b1,Ywhah
antigen receptor-mediated signaling pathway	0.00062	2	Cblb,Cd276,Cd38,Fyb,Lat2,Lyn,Nckap1l,Nfam1,Nfatc2,Nfkbiz,Nras,Plcg2,Psen2,Ptpn6,Rftn1,Syk,Tec,Themis2,Tnfrsf21,Vav3,Zc3h12a	Cd276,Cd38,Fyb,Lat2,Nckap1l,Nfam1,Nfkbiz,Nras,Rftn1,Syk,Tec
inorganic ion transmembrane transport	0.00062	2	AA467197,Anxa2,Atox1,Atp2b1,Atp6ap1,Atp6v0a1,Atp6v0b,Atp6v0c,Atp6v0d1,Atp6v0d2,Atp6v0e,Atp6v1a,Atp6v1b2,Atp6v1c1,Atp6v1e1,Cacna1d,Ccdc109b,Ccl19,Ccl3,Ccr5,Clca3a1,Clcn7,Clic1,F2r,Hpn,Htr2b,Hvcn1,Itgav,Itpr3,Kcnab2,Kcnj2,Kcnk13,Kcnn4,Mcoln2,Mcoln3,Nipa2,P2rx4,P2rx7,Panx1,Plcb2,Plcg2,Plcl2,Rasa3,Scn1b,Sec61a1,Slc11a1,Slc11a2,Slc15a3,Slc15a4,Slc1a4,Slc2a6,Slc36a1,Slc37a2,Slc39a1,Slc39a11,Slc39a14,Sl…	Anxa2,Atp2b1,Atp6v0a1,Atp6v0c,Atp6v0d2,Atp6v1a,Atp6v1b2,Atp6v1c1,Ccdc109b,Ccl3,Ccr5,Clcn7,Clic1,F2r,Htr2b,Hvcn1,Kcnk13,Mcoln2,Mcoln3,P2rx4,P2rx7,Plcl2,Scn1b,Slc11a1,Slc15a3,Slc37a2,Slc39a11,Slc39a6,Slc6a8,Slc8b1,Steap3,Tmem206,Tpcn2,Trpv2,Ttyh2,Ttyh3,Ucp2
positive regulation of cation transmembrane transport	0.00062	1	Ank2,Asph,Atp1b2,Cacna1c,Cacna1d,Cacna2d1,Cacnb2,Dmd,Fgf14,Flna,Jph2,Kcnh2,Kcnmb1,Prkg1,Tmsb4x	n/a (just one condition)
regulation of epithelial cell proliferation	0.00062	3	Adam17,Apoe,B2m,B4galt1,Bmpr1a,C5ar1,Ccl12,Ccl2,Ccnd1,Cd109,Cdk6,Col4a3,Ctsl,Cxcl12,Cxcr3,Cyba,Cyp7b1,Dab2,Dll4,Ecm1,F3,Fgf1,Fgf7,Fgfr2,Foxp2,Fzd7,Gpx1,Grn,Hmgn1,Hmox1,Hpn,Htr2b,Htra1,Igf1,Ihh,Il6,Itga4,Kif3a,Mdk,Mef2c,Mmp12,Nfib,Nkx3-1,Nras,Nupr1,Osr1,Pdgfb,Plau,Runx3,Sema5a,Sfrp1,Slurp1,Sparc,Stat3,Sulf1,Sulf2,Tbx18,Tgfb1,Tgfb2,Tgfbr1,Tgm1,Thbs1,Tlr4,Tnf,Tnfaip3,Vash1,Vdr,Xdh	No common gene
cell-cell signaling	0.00063	3	1500015O10Rik,Abca1,Ank2,Anxa1,Bdnf,Btk,C3,Cacna1c,Cacna1d,Cacna2d1,Cacnb2,Cadm1,Ccl3,Ccnd1,Ccr1,Ccr5,Cd300a,Cd44,Cd68,Cpe,Cpz,Cthrc1,Cx3cl1,Cx3cr1,Cxcl13,Dab2,Dact1,Dact3,Daglb,Dkk2,Dkk3,Dtna,Edn1,Ephb6,Ereg,Etv5,Ext1,F2r,Fam129b,Fcer1g,Fcgr3,Fgf14,Fgf7,Fgfr2,Frzb,Fzd7,Gja4,Gja6,Gjb3,Gjb4,Gjb5,Gjc1,Gpnmb,Grem1,Gucy1a3,Gucy1b3,Hgf,Hhex,Htr2b,Ihh,Il1rn,Il6,Ildr2,Inhba,Itgam,Kcnma1,Ly6a,Lyn,Mark1,M…	No common gene
antigen processing and presentation of peptide antigen via MHC class I	0.00063	2	B2m,Calr,Fcer1g,Fcgr1,Fcgr3,H2-D1,H2-K1,H2-T23,Ifi30,Mr1	Fcer1g,Fcgr1,Fcgr3,Ifi30
negative regulation of neuron differentiation	0.00064	1	Apoe,Cspg4,Dmd,Dpysl3,Epha3,Fgf13,Flna,Id2,Id4,Itgb1,Meis1,Ngef,Pbx1,Ptprz1,Sema3c,Sema3d,Sema5a,Thrb,Ttc3	n/a (just one condition)
I-kappaB kinase/NF-kappaB signaling	0.00064	1	Bcl3,Btk,Card9,Nfkb2,Ripk3,Saa3,Tifa,Tifab,Tlr2,Tlr4,Tlr7,Tlr8,Tlr9	n/a (just one condition)
positive regulation of receptor signaling pathway via JAK-STAT	0.00064	1	Cd40,Crlf1,Csf1r,Cxcl5,F2r,Hcls1,Igf1,Il10ra,Il10rb,Il6,Il6ra,Lif,Lyn,Osm,Parp14,Ptk2b,Tnf,Tnfrsf1a	n/a (just one condition)
response to cholesterol	0.00065	2	Abca1,Ccl3,Ccr5,F7,Gramd1b,Inhba,Inhbb,Tgfb1,Tgfbr1	Abca1,Ccl3,Ccr5,F7,Inhbb,Tgfb1
positive regulation of neuron projection development	0.00065	2	Abl2,Actr2,Actr3,Adam17,Baiap2,Bdnf,Camk1,Camk1d,Cfl1,Crabp2,Cx3cl1,Cxcl12,Cxcl5,Cxcr4,Cyfip1,E430025E21Rik,Fes,Fn1,Grn,Hcls1,Hgf,Il6,Iqgap1,Itga6,Lif,Lrp1,Lyn,Mapk6,Mdk,Neu1,Nfe2l2,Ngf,P3h1,Plxna1,Plxnb2,Plxnc1,Plxnd1,Ptk2b,Ptk7,Ror1,Scn1b,Sema4d,Sgk1,Shtn1,Sphk1,Trpv2,Zeb2	Abl2,Actr2,Actr3,Cfl1,Crabp2,Cx3cl1,Fes,Fn1,Grn,Hcls1,Hgf,Iqgap1,Lif,Lrp1,Mapk6,Ngf,Plxna1,Plxnb2,Ptk7,Scn1b,Sphk1,Trpv2,Zeb2
positive regulation of ion transport	0.00065	3	Abcb4,Ank2,Apoe,Arrb2,Asph,Atp1b2,Atp2b1,Bak1,Cacna1c,Cacna1d,Cacna2d1,Cacnb2,Ccl12,Ccl2,Ccl3,Ccl4,Ccr1,Cemip,Cfl1,Ctss,Cx3cl1,Cxcl1,Cxcl12,Cxcr3,Cxcr4,Cyp4f18,Dmd,Edn1,F2r,Fgf14,Fhl1,Flna,Gpr39,Il1a,Il1b,Itgb1,Jak3,Jph2,Kcnh2,Kcnj2,Kcnmb1,Lgals3,Mylk,Nos1,P2rx4,P2rx7,P2ry6,Pdgfb,Plcg2,Prkcd,Prkg1,Ptafr,Scn1b,Serpine1,Sgk1,Slc9a3r1,Stac2,Tmsb4x,Tnfrsf11a,Trem2,Trpv2,Wfs1	No common gene
response to heat	0.00067	1	Ccl2,Cd14,Cdkn1a,Cxcl2,Hmox1,Ier5,Igf1,Il1a,Il6,Lyn,Myof,Nos1,Osm,Ptgs2,Rasa3,Tfec,Trpm2,Trpv2,Xylt1	n/a (just one condition)
positive regulation of type III hypersensitivity	0.00068	3	Btk,Fcer1g,Fcgr1,Fcgr3	Fcer1g,Fcgr1,Fcgr3
relaxation of smooth muscle	0.00068	1	Gucy1a3,Kcnma1,Mrvi1,Prkg1,Slc8a1	n/a (just one condition)
myeloid cell homeostasis	0.00068	2	Adar,Anxa1,Bak1,Bcl2l11,Ccl2,Ccr2,Dnase2a,Hcar2,Hcls1,Hmox1,Id2,Il6,Itgam,Jak3,Lilrb4a,Lyn,Mertk,Mfsd7b,Nckap1l,Prdx1,Slc11a2,Spi1	Anxa1,Bcl2l11,Ccl2,Dnase2a,Hcls1,Hmox1,Itgam,Lilrb4a,Mertk,Mfsd7b,Nckap1l,Prdx1,Spi1
regulation of cation channel activity	0.00069	1	Ank2,Asph,Cacna2d1,Cacnb2,Dmd,Fgf14,Gm7694,Itgb1,Jph2,Kcnab1,Mef2c,Prkg1,Rrad,Slmap,Tmsb4x	n/a (just one condition)
regulation of neutrophil chemotaxis	0.00069	1	Bst1,C3ar1,C5ar1,Camk1d,Ccl19,Cd74,Edn1,Il1b,Lbp,Mpp1,Nckap1l	n/a (just one condition)
positive regulation of coagulation	0.0007	1	F2r,F7,Hpse,Nfe2l2,Pdpn,Plek,Psen2,Selp,Thbs1,Tlr4	n/a (just one condition)
positive regulation of CD4-positive, alpha-beta T cell differentiation	0.0007	1	Anxa1,Ccl19,Ccr2,Cd83,Il4ra,Il6,Nckap1l,Nfkbiz,Nlrp3,Rara	n/a (just one condition)
circulatory system process	0.0007	2	Abr,Ahr,Atp2b1,Atp6ap2,C3ar1,Cacna1d,Ccl4,Cd38,Col1a2,Cx3cl1,Cxcr4,Cyba,Cyp4f18,Cysltr1,Ddah1,Ece1,Edn1,F2r,F2rl1,F5,Gpx1,Heg1,Hif1a,Hmox1,Htr2b,Icam1,Id2,Kcnj2,Manf,Mmp2,Ncf2,Ndst2,Nos1,Nos2,P2rx4,Pdgfb,Plod3,Postn,Prcp,Psen2,Ptafr,Ptgs2,Ptpro,Rasl10b,Rnpep,Rps6ka2,Scn1b,Slc8a1,Snx5,Src,Tbxas1,Tgfb1,Tnf	Abr,Atp2b1,Atp6ap2,C3ar1,Ccl4,Cd38,Cx3cl1,Cyba,Edn1,F2r,F5,Gpx1,Hmox1,Htr2b,Mmp2,Ncf2,P2rx4,Prcp,Ptafr,Ptgs2,Rps6ka2,Scn1b,Snx5,Tbxas1,Tgfb1
positive regulation of cholesterol transport	0.0007	1	Abca1,Abcb4,Abcg1,Anxa2,Eepd1,Ldlrap1,Lipg,Lrp1,Nr1h3,Pltp	n/a (just one condition)
regulation of hypersensitivity	0.0007	2	Btk,C3,Fcer1g,Fcgr1,Fcgr2b,Fcgr3,H2-T23	Fcer1g,Fcgr1,Fcgr2b,Fcgr3
positive regulation of collagen metabolic process	0.00071	2	Arrb2,Ccl2,Creb3l1,Ctgf,F2r,Itga2,Pdgfb,Scx,Serpine1,Tgfb1,Vsir	Arrb2,Ccl2,F2r,Scx,Tgfb1,Vsir
skin development	0.00071	3	Acvr1b,Adamts2,Anxa1,Asah1,Cd109,Col1a1,Col1a2,Col3a1,Col5a1,Col5a2,Ctsl,Elovl1,Epha2,Fgf7,Gba,Gjb3,Il1a,Inhba,Itga2,Itga6,Itgb4,Lrp4,Myo5a,Pdgfa,Ppl,Psap,Psen2,Ptgs2,Rbpj,Runx1,Runx3,Sox18,St14,Tgfb2,Tgm1,Wnt16	Anxa1,Cd109,Col1a1,Col3a1,Runx1
phagocytosis, recognition	0.00074	3	Clec7a,Fcgr1,Fcgr3,Mfge8,Scarb1,Sirpa	Clec7a,Fcgr1,Fcgr3,Sirpa
exocrine system development	0.00074	1	Fgfr2,Igsf3,Nfib,Nkx3-1,Sema3c,Tgfb2,Tgfb3,Twsg1,Wls	n/a (just one condition)
activation of cysteine-type endopeptidase activity involved in apoptotic process	0.00076	1	Bak1,Bcl2l11,Bid,Bok,Casp8,Ctsh,F2r,Ngf,Nlrc4,Nlrp1b,Nlrp3,Nod1,Pmaip1,Slc11a2,Tnf,Xdh	n/a (just one condition)
relaxation of muscle	0.00077	1	Gucy1a3,Kcnma1,Mrvi1,Pde5a,Prkg1,Slc8a1	n/a (just one condition)
response to decreased oxygen levels	0.00078	2	Adam17,Adam8,Arnt2,Bach1,Casp1,Ccl2,Cd38,Cpeb4,Ctgf,Cyba,Cybb,Dnmt3a,E2f1,Ece1,Edn1,F7,Hif1a,Hmox1,Hyou1,Itga2,Lmna,Loxl2,Mmp14,Mmp2,Nfe2l2,Nos1,Nos2,P4hb,Plau,Plk3,Plod1,Postn,Ptgs2,Ptk2b,Rbpj,Sfrp1,Slc11a2,Slc2a1,Slc8a1,Sox4,Src,Tgfb1,Tgfb2,Ucp2	Adam8,Ccl2,Cd38,Cyba,Cybb,Dnmt3a,E2f1,Edn1,F7,Hmox1,Loxl2,Mmp14,Mmp2,Plau,Ptgs2,Sfrp1,Sox4,Tgfb1,Ucp2
positive regulation of transmembrane receptor protein serine/threonine kinase signaling pathway	0.00079	1	Acvr1b,Cyr61,Dab2,Gdf15,Gdf3,Gdf6,Inhba,Inhbb,Rbpj,Sdcbp,Sulf1,Tgfb1,Tgfb2,Tgfbr1,Thbs1,Vsir	n/a (just one condition)
T cell migration	0.00081	1	Ccl2,Ccl3,Ccr2,Cxcl12,Cxcl16,Cxcr3,Icam1,Itga4,Myo1g	n/a (just one condition)
cardiac muscle contraction	0.00081	1	Ank2,Cacna1c,Cacna1d,Cacna2d1,Cacnb2,Cav3,Dmd,Kcnd3,Kcnh2,Slc8a1	n/a (just one condition)
leukocyte adhesion to vascular endothelial cell	0.00081	2	Ccr2,Cx3cr1,Ext1,Gcnt1,Itga4,Itgam,Sele,Selp,Selplg,Tnf,Vcam1	Cx3cr1,Itgam,Sele,Selp,Vcam1
negative regulation of molecular function	0.00082	2	3110043O21Rik,Acod1,Actb,Adar,Adgrg3,Ahr,Aim2,Anxa1,Anxa2,Anxa3,Anxa4,Anxa8,Arrb1,Arrb2,B2m,Bst2,C3,C4b,Camk1,Cblb,Cd109,Cd300a,Cd44,Cdkn1a,Cdkn1c,Cln3,Cmklr1,Cnr2,Cnrip1,Coro1c,Csk,Cstb,Ctla2b,Ctsz,Cttnbp2nl,Dab2,Dap,Dkk2,Dlg3,E2f1,Ecm1,Fkbp15,Fnip2,Furin,Gadd45a,Gadd45b,Gba,Gla,Gmip,Gpr35,Gpx1,Havcr2,Heg1,Hgf,Hhex,Hmox1,Hpn,Id2,Igf1,Il1b,Il1rn,Il6,Itga4,Itih3,Itih4,Lrpap1,Lxn,Ly6a,Lyn,Mgat5,Mic…	Adgrg3,Anxa1,Anxa2,Anxa4,Anxa8,Arrb2,Cd109,Cd300a,Cd44,Cstb,Ctsz,Dab2,E2f1,Fnip2,Gadd45a,Gba,Gla,Gpr35,Gpx1,Havcr2,Hgf,Hmox1,Il1rn,Itih4,Mgat5,Naip2,Naip5,Nckap1l,Ngf,Pkib,Plaur,Ptgs2,Ptpn1,Renbp,Rnh1,Serpinb6a,Sfrp1,Thbs1,Timp1,Tnfaip3,Ubash3b,Wfs1
amino acid transport	0.00082	1	Cln3,Cln8,Lrrc8c,Nfkbie,Pdpn,Pqlc2,Slc11a1,Slc15a4,Slc25a13,Slc25a45,Slc36a1,Slc38a7,Slc3a2,Slc43a2,Slc6a6,Slc6a8,Slc7a2,Slc7a7,Slc7a8,Slc9a3r1	n/a (just one condition)
endothelial cell migration	0.00082	1	Adam8,Coro1b,Cxcl13,Gpx1,Grem1,Itgb2,Loxl2,Mmrn2,Myh9,Plxnd1,Prkx,Ptk2b,Scarb1,Sox18	n/a (just one condition)
negative regulation of bone resorption	0.00084	2	Cd38,Csk,Gpr137b,Il6,Inpp5d,P2rx7,Tnfrsf11b,Ubash3b	Cd38,Gpr137b,Inpp5d,P2rx7,Tnfrsf11b,Ubash3b
endodermal cell differentiation	0.00085	1	Col12a1,Col6a1,Col8a1,Fn1,Inhba,Itga5,Itgav,Mmp14,Mmp2	n/a (just one condition)
regulation of T-helper 1 type immune response	0.00086	1	Anxa1,Ccl19,Ccr2,H2-Ab1,Havcr2,Il1b,Il33,Il4ra,Jak3,Slc11a1	n/a (just one condition)
regulation of type I interferon production	0.00086	1	Acod1,Cd14,Dhx58,Havcr2,Irf7,Mmp12,Myd88,Plcg2,Sirpa,Syk,Tlr2,Tlr4,Tlr7,Tlr8,Tlr9,Tmem173	n/a (just one condition)
negative regulation of neuron death	0.00086	2	Adam8,Arrb1,Arrb2,Bdnf,Bok,C5ar1,Ccl12,Cd200r1,Cln3,Cpeb4,Crlf1,Cx3cl1,Cx3cr1,F2r,Fam134b,Gba,Gpnmb,Grn,Hif1a,Hmox1,Hyou1,Igf1,Il6,Lgmn,Lrp1,Mag,Mdk,Mt1,Ngf,Nos1,Ppt1,Ptk2b,Stat3,Tnfrsf1b,Unc5b,Wfs1	Adam8,Arrb2,Cd200r1,Crlf1,Cx3cl1,Cx3cr1,F2r,Gba,Gpnmb,Grn,Hmox1,Lgmn,Lrp1,Ngf,Tnfrsf1b,Unc5b,Wfs1
negative regulation of neuron apoptotic process	0.00087	2	Adam8,Arrb1,Arrb2,Bdnf,Bok,C5ar1,Ccl12,Cln3,Cpeb4,Crlf1,Cx3cl1,Cx3cr1,F2r,Fam134b,Gba,Grn,Hif1a,Hmox1,Hyou1,Lgmn,Lrp1,Mag,Mdk,Mt1,Ngf,Nos1,Ppt1,Ptk2b,Unc5b,Wfs1	Adam8,Arrb2,Crlf1,Cx3cl1,Cx3cr1,F2r,Gba,Grn,Hmox1,Lgmn,Lrp1,Ngf,Unc5b,Wfs1
cellular iron ion homeostasis	0.00087	1	Atp13a2,Atp6v0d1,Atp6v1a,Cp,Fth1,Ftl1,Hmox1,Lcn2,Slc11a1,Slc11a2,Slc39a14,Trf,Ttc7	n/a (just one condition)
response to hypoxia	0.00088	2	Adam17,Adam8,Arnt2,Bach1,Casp1,Ccl2,Cd38,Cyba,Cybb,Dnmt3a,E2f1,Ece1,Edn1,F7,Hif1a,Hmox1,Hyou1,Itga2,Lmna,Loxl2,Mmp14,Mmp2,Nfe2l2,Nos1,Nos2,P4hb,Plau,Plk3,Plod1,Postn,Ptgs2,Ptk2b,Rbpj,Sfrp1,Slc11a2,Slc2a1,Slc8a1,Sox4,Src,Tgfb1,Tgfb2,Ucp2	Adam8,Ccl2,Cd38,Cyba,Cybb,Dnmt3a,E2f1,Edn1,F7,Hmox1,Loxl2,Mmp14,Mmp2,Plau,Ptgs2,Sfrp1,Sox4,Tgfb1,Ucp2
fatty acid derivative metabolic process	0.00091	2	Acsl4,Alox5ap,Cd74,Cyp2e1,Cyp4f18,Daglb,Dpep2,Edn1,Elovl1,Gpx1,Hpgds,Ncf1,Pdpn,Pla2g4a,Ptgr1,Ptgs2,Sphk1,Syk,Tbxas1,Tlr2,Tlr4,Tnfrsf1a	Alox5ap,Daglb,Dpep2,Edn1,Elovl1,Gpx1,Hpgds,Ncf1,Pdpn,Ptgs2,Sphk1,Syk,Tbxas1,Tlr2,Tlr4
regulation of actin filament-based movement	0.00091	1	Acta2,Ank2,Cacna1c,Cav3,Ctnna3,Dsp,Fgf13,Flna	n/a (just one condition)
negative regulation of hydrolase activity	0.00093	2	Ahr,Anxa1,Anxa2,Anxa8,Arrb1,Arrb2,Bst2,C3,C4b,Cd109,Cd44,Cstb,Ctla2b,Dlg3,Ecm1,Fkbp15,Furin,Gmip,Gpx1,Hgf,Hpn,Igf1,Il6,Itih3,Itih4,Lxn,Mgat5,Mical1,Mkl1,Naip2,Naip5,Naip6,Nckap1l,Ngf,Nos1,Plaur,Ptgs2,Rasa4,Renbp,Rps6ka1,Sema4d,Serpina3g,Serpina3m,Serpina3n,Serpinb6a,Serpine1,Slc39a14,Spint1,Src,Tgfb2,Thbs1,Timp1,Timp2,Tnf,Wdr81,Wfdc21	Anxa1,Anxa2,Anxa8,Arrb2,Cd109,Cd44,Cstb,Gpx1,Hgf,Itih4,Mgat5,Naip2,Naip5,Nckap1l,Ngf,Plaur,Ptgs2,Renbp,Serpinb6a,Thbs1,Timp1
cellular transition metal ion homeostasis	0.00093	1	Atox1,Atp13a2,Atp6v0d1,Atp6v1a,Cp,Fth1,Ftl1,Hmox1,Lcn2,Mt1,Mt2,Slc11a1,Slc11a2,Slc39a14,Slc39a6,Trf,Ttc7	n/a (just one condition)
microglial cell proliferation	0.00093	2	Clu,Csf1r,Cx3cl1,Gba,Il33,Trem2	Clu,Csf1r,Cx3cl1,Gba,Trem2
cellular response to peptide	0.00093	2	Apobec1,Aprt,Ass1,Bace1,Bcl2l11,Casp4,Ccl2,Cfl1,Csk,Cyba,Cyfip1,Edn1,Enpp1,Fcgr2b,Grb2,Icam1,Igf1,Il6,Inhbb,Itga4,Lgmn,Lrp1,Myo5a,Nfe2l2,Nod1,Pik3r3,Prkcd,Ptpn1,Rab31,Rab8b,Rap1b,Sgk1,Slc39a14,Src,Stat3,Tgfb1,Tlr4,Tlr6,Trem2,Ucp2,Vcam1	Apobec1,Aprt,Bcl2l11,Casp4,Ccl2,Cfl1,Cyba,Edn1,Fcgr2b,Grb2,Inhbb,Lgmn,Lrp1,Myo5a,Ptpn1,Rab31,Rab8b,Rap1b,Tgfb1,Tlr4,Trem2,Ucp2,Vcam1
signal transduction by protein phosphorylation	0.00093	1	Ccl12,Ccl19,Ccl3,Ccr5,Clec1b,Ctsh,Dab2,Ern1,Htr2b,Igf1,Il1b,Irak4,Map4k4,Mapk6,Mdfic,Myd88,Nek6,Plvap,Ptk2b,Ptpn1,Slc11a1,Stk10,Syk,Taok3,Tgfb1,Tnf,Trf	n/a (just one condition)
humoral immune response	0.00093	3	B2m,Bcl3,C1qa,C1qb,C1qc,C1ra,C1s1,C2,C3,C4b,Ccl11,Ccl19,Ccl2,Ccr2,Cfb,Cfd,Cfh,Cfi,Cfp,Cxcl1,Cxcl12,Cxcl13,Cxcl2,Cxcl5,H2-Ab1,H2-T23,Lgals3,Serping1,Tnf,Tnfrsf21,Wfdc21	C1ra,Cfb
chondrocyte development involved in endochondral bone morphogenesis	0.00094	1	Col12a1,Col14a1,Col6a1,Matn2,Tgfbr2	n/a (just one condition)
cellular localization	0.00095	2	Abca1,Abcg1,Abl2,Actb,Actg1,Actr2,Actr3,Adam10,Adar,Anxa2,Anxa3,Anxa8,Ap1s2,Ap2s1,Arf2,Arfgap3,Arl11,Arl4c,Arl8a,Armcx3,Atp13a2,Atp6ap1,Bid,Btk,Calr,Camk1,Ccl19,Ccl3,Ccr5,Cd300a,Cd63,Cd68,Cd74,Cdkn1a,Cfl1,Cln3,Cln5,Cln8,Clta,Col1a1,Coro1b,Coro1c,Dennd2a,Diaph1,Dlg3,Dock2,E430025E21Rik,Egr2,Ehd4,Eif6,Epha2,Erp29,Esyt1,Etv5,F2r,Fbln5,Fcer1g,Fcgr2b,Fgf7,Folr2,Fth1,Ftl1,Fyb,Gnptab,Grn,Hhex,Hif1a,Htat…	Abca1,Abcg1,Abl2,Actg1,Actr2,Actr3,Anxa2,Anxa8,Ap1s2,Arl11,Arl4c,Arl8a,Atp13a2,Bid,Ccl3,Ccr5,Cd300a,Cd63,Cd68,Cfl1,Cln8,Col1a1,Dennd2a,Egr2,Ehd4,Erp29,F2r,Fcer1g,Fcgr2b,Folr2,Ftl1,Fyb,Gnptab,Grn,Htr2b,Il10ra,Itgb2,Lamp2,Lat2,Mcoln2,Mcoln3,Micall2,Milr1,Mmp12,Myo1e,Myo1f,Myo5a,Myo7a,Ncf1,Neurl3,Npc1,Nsf,Osbpl8,P2rx7,Pi4k2a,Plcl2,Plek,Plekhm2,Pqlc1,Psap,Rab11fip5,Rab29,Rab31,Rab7b,Rab8b,Rap2a,Rftn1…
respiratory burst	0.00096	4	Cyba,Cybb,Ncf1,Ncf2,Ncf4,Slc11a1	Cybb,Slc11a1
iron ion homeostasis	0.00096	1	Atp13a2,Atp6v0d1,Atp6v1a,B2m,Cp,Fth1,Ftl1,Hmox1,Lcn2,Slc11a1,Slc11a2,Slc39a14,Steap3,Steap4,Trf,Ttc7	n/a (just one condition)
negative regulation of peptide secretion	0.00098	1	Anxa1,Cd22,Cd74,Cx3cl1,Erp29,F2r,Frmd4a,Il1b,Il33,Il6,Inhbb,Madd,Map4k4,Nos1,Nr1h3,Rab11fip5,Rhbdf2,Sfrp1,Srgn,Ucp2	n/a (just one condition)
positive regulation of neutrophil migration	0.00098	1	Adam8,C3ar1,C5ar1,Camk1d,Ccl19,Cd74,Edn1,Il1a,Il1b,Lbp,Nckap1l	n/a (just one condition)
tolerance induction	0.00098	2	Acod1,C3ar1,H2-T23,Havcr2,Lyn,Tgfb1,Tnfaip3	C3ar1,Havcr2,Tgfb1,Tnfaip3
basic amino acid transport	0.00098	1	Cln3,Pqlc2,Slc11a1,Slc15a4,Slc38a7,Slc7a2,Slc7a7	n/a (just one condition)
prostaglandin metabolic process	0.00099	2	Cd74,Daglb,Edn1,Hpgds,Pdpn,Pla2g4a,Ptgr1,Ptgs2,Sphk1,Tbxas1,Tnfrsf1a	Daglb,Edn1,Hpgds,Pdpn,Ptgs2,Sphk1,Tbxas1
negative regulation of cell-matrix adhesion	0.00099	1	Coro1c,Lrp1,Mmp12,Mmp14,Phldb2,Postn,Serpine1,Src,Thbs1	n/a (just one condition)
inorganic cation transmembrane transport	0.00099	2	AA467197,Anxa2,Atox1,Atp2b1,Atp6ap1,Atp6v0a1,Atp6v0b,Atp6v0c,Atp6v0d1,Atp6v0d2,Atp6v0e,Atp6v1a,Atp6v1b2,Atp6v1c1,Atp6v1e1,Cacna1d,Ccdc109b,Ccl19,Ccl3,Ccr5,F2r,Hpn,Htr2b,Hvcn1,Itgav,Itpr3,Kcnab2,Kcnj2,Kcnk13,Kcnn4,Mcoln2,Mcoln3,Nipa2,P2rx4,P2rx7,Panx1,Plcb2,Plcg2,Plcl2,Rasa3,Scn1b,Sec61a1,Slc11a1,Slc11a2,Slc15a3,Slc15a4,Slc2a6,Slc36a1,Slc39a1,Slc39a11,Slc39a14,Slc39a6,Slc45a4,Slc6a6,Slc6a8,Slc8a1,…	Anxa2,Atp2b1,Atp6v0a1,Atp6v0c,Atp6v0d2,Atp6v1a,Atp6v1b2,Atp6v1c1,Ccdc109b,Ccl3,Ccr5,F2r,Htr2b,Hvcn1,Kcnk13,Mcoln2,Mcoln3,P2rx4,P2rx7,Plcl2,Scn1b,Slc11a1,Slc15a3,Slc39a11,Slc39a6,Slc6a8,Slc8b1,Steap3,Tpcn2,Trpv2,Ucp2
prostaglandin biosynthetic process	0.00099	2	Cd74,Daglb,Edn1,Hpgds,Pla2g4a,Ptgs2,Sphk1,Tbxas1	Daglb,Edn1,Hpgds,Ptgs2,Sphk1,Tbxas1
actin nucleation	0.00099	2	Actr2,Actr3,Arpc1b,Arpc2,Arpc3,Arpc4,Arpc5,Evl,Fmn1,Iqgap2	Actr2,Actr3,Arpc1b,Arpc4,Arpc5,Evl,Fmn1
heparan sulfate proteoglycan metabolic process	0.001	2	Dse,Ext1,Gpc1,Hpse,Hs6st1,Hs6st2,Ndst2,Sulf1,Sulf2,Xylt1,Xylt2	Dse,Hpse,Hs6st1,Hs6st2,Xylt2
positive regulation of leukocyte apoptotic process	0.001	1	Adam8,Anxa1,Cd44,Hcar2,Jak3,Lyn,P2rx7,Pik3cb,Pik3cd,Siglec1	n/a (just one condition)
negative regulation of catalytic activity	0.001	2	Actb,Adar,Ahr,Anxa1,Anxa2,Anxa3,Anxa8,Arrb1,Arrb2,Bst2,C3,C4b,Cblb,Cd109,Cd300a,Cd44,Cdkn1a,Cdkn1c,Cln3,Cnr2,Coro1c,Csk,Cstb,Ctla2b,Dlg3,Ecm1,Fkbp15,Fnip2,Furin,Gadd45a,Gadd45b,Gba,Gla,Gmip,Gpx1,Heg1,Hgf,Hhex,Hpn,Igf1,Il1b,Il6,Itih3,Itih4,Lxn,Lyn,Mgat5,Mical1,Mkl1,Naip2,Naip5,Naip6,Nckap1l,Ngf,Nos1,Pkib,Plaur,Prkcd,Psen2,Ptgs2,Ptpn1,Ptpn6,Ptpro,Rasa4,Renbp,Rnh1,Rps6ka1,Sema4d,Serpina3g,Serpina3m,…	Anxa1,Anxa2,Anxa8,Arrb2,Cd109,Cd300a,Cd44,Cstb,Fnip2,Gadd45a,Gba,Gla,Gpx1,Hgf,Itih4,Mgat5,Naip2,Naip5,Nckap1l,Ngf,Pkib,Plaur,Ptgs2,Ptpn1,Renbp,Rnh1,Serpinb6a,Sfrp1,Thbs1,Timp1,Tnfaip3,Ubash3b
regulation of cell adhesion mediated by integrin	0.001	2	Adam9,Cxcl13,Epha2,Fermt3,Lif,Lpxn,Lyn,Nckap1l,Piezo1,Plau,Ptpn6,Serpine1,Syk,Tgfb2	Adam9,Fermt3,Lif,Lpxn,Nckap1l,Plau,Syk
positive regulation of type IIa hypersensitivity	0.001	3	C3,Fcer1g,Fcgr1,Fcgr3,H2-T23	Fcer1g,Fcgr1,Fcgr3
bone morphogenesis	0.001	2	Chsy1,Col10a1,Col12a1,Col14a1,Col1a1,Col6a1,Ext1,Glg1,Matn2,Mmp13,Mmp14,Nab2,Scx,Sfrp4,Tgfb1,Tgfbr2,Thbs1,Tmem119	Col12a1,Col1a1,Col6a1
positive regulation of leukocyte degranulation	0.001	3	F2rl1,Fcer1g,Fgr,Gab2,Il4ra,Itgam,Itgb2,Lamp1,Ptafr,Stxbp2,Syk	Fgr,Itgb2,Ptafr,Syk
neutrophil activation	0.0011	4	Anxa3,Cxcl5,F2rl1,Fcer1g,Fcgr4,Myo1f,Prkcd,Stxbp2,Syk,Tyrobp	Fcgr4,Myo1f,Tyrobp
transition metal ion transport	0.0011	1	Atox1,B2m,Cp,Fth1,Ftl1,Lcn2,Mfsd7b,Slc11a1,Slc11a2,Slc39a1,Slc39a11,Slc39a14,Slc39a6,Steap3,Steap4,Tcn2,Trf,Trpm2	n/a (just one condition)
negative regulation of protein secretion	0.0011	1	Anxa1,Cd22,Cx3cl1,Erp29,F2r,Frmd4a,Il1b,Il33,Il6,Inhbb,Madd,Map4k4,Nos1,Nr1h3,Rab11fip5,Rhbdf2,Sfrp1,Srgn,Ucp2	n/a (just one condition)
regulation of calcium ion transport into cytosol	0.0011	2	Bak1,Cemip,Cx3cl1,Cxcr3,Cyba,Diaph1,F2r,Gpr39,Lyn,Myo5a,Ngf,P2rx4,P2rx7,P2ry6,Ptk2b,Ptpn6,Sepn1,Slc8a1,Tgfb1,Tgfb2,Ubash3b	Cemip,Cx3cl1,Cyba,F2r,Myo5a,Ngf,P2rx4,P2rx7,P2ry6,Tgfb1,Ubash3b
biomineral tissue development	0.0011	2	Clec3b,Col1a1,Col1a2,Ecm1,Enpp1,Fam20c,Fgr,Gpc3,Gpnmb,Ibsp,Lox,Mmp13,Ptgs2,Rspo2,Sbno2,Spp1,Tmem119	Col1a1,Col1a2,Fgr
positive regulation of supramolecular fiber organization	0.0011	2	Actr2,Actr3,Arpc1b,Arpc2,Arpc3,Arpc4,Arpc5,Baiap2,Cd47,Cfl1,Colgalt1,Ctgf,Cx3cl1,Cyfip1,Edn1,Evl,F2rl1,Fes,Fmn1,Gda,Gpr65,Grb2,Icam1,Iqgap2,Kirrel,Nckap1l,Plek,Ptk2b,Sh3pxd2b,Tgfbr1,Was,Wdr1	Actr2,Actr3,Arpc1b,Arpc4,Arpc5,Cfl1,Colgalt1,Cx3cl1,Edn1,Evl,Fes,Fmn1,Grb2,Nckap1l,Plek,Sh3pxd2b
positive regulation of interleukin-12 production	0.0011	2	Ccl19,Cd40,Clec7a,Irf8,Scimp,Syk,Tlr2,Tlr4,Tlr6,Tlr9,Unc93b1	Ccl19,Clec7a,Syk,Tlr2,Tlr9,Unc93b1
transition metal ion homeostasis	0.0011	1	Atox1,Atp13a2,Atp6v0d1,Atp6v1a,B2m,Cp,Fth1,Ftl1,Hmox1,Lcn2,Mt1,Mt2,Slc11a1,Slc11a2,Slc39a14,Slc39a6,Steap3,Steap4,Trf,Ttc7	n/a (just one condition)
regulation of potassium ion transmembrane transporter activity	0.0011	1	Ank2,Atp1b2,Cacna1d,Cav3,Fhl1,Itgb1,Kcnab1,Prkg1,Wwp2	n/a (just one condition)
growth plate cartilage chondrocyte differentiation	0.0011	1	Col12a1,Col14a1,Col6a1,Matn2,Tgfbr2	n/a (just one condition)
reactive oxygen species biosynthetic process	0.0011	2	Cyba,Cybb,Ddah1,Ncf1,Nos1,Nos2,P2rx4,Slc7a2	Cyba,Cybb,Ncf1,P2rx4,Slc7a2
positive regulation of myeloid leukocyte differentiation	0.0011	2	Atp6ap1,Casp8,Ccl3,Ccr1,Cd74,Csf1r,Fes,Hcls1,Id2,Itgam,Lif,Runx1,Tgfb1,Tnf,Trem2,Tyrobp	Ccl3,Csf1r,Fes,Hcls1,Itgam,Lif,Runx1,Tgfb1,Trem2,Tyrobp
kidney development	0.0011	4	Ace,Acta2,Adamts1,Anxa4,Aph1c,Arid5b,Bcl2l11,Bdnf,Cd44,Cdkn1c,Cfh,Col4a3,Col4a4,Crlf1,Ctsh,Dcn,Ext1,Fat4,Fbn1,Fgf1,Fgfr2,Fmn1,Gcnt1,Gcnt4,Gpc3,Id2,Iqgap1,Itga8,Kank2,Kif26b,Kif3a,Lrp4,Mef2c,Myo1e,Nid1,Nkx3-1,Npnt,Osr1,Pbx1,Pcsk5,Pdgfra,Sdc1,Sec61a1,Serpinf1,Sfrp1,Slit2,Smad9,Sox4,Spp1,Sulf1,Sulf2,Tgfb1,Tgfb2,Tgfbr1,Wfs1,Wnt9b	No common gene
positive regulation of oxidoreductase activity	0.0012	1	Abl2,Cyba,Edn1,Htr2b,Il1b,Lgals9,Nod1,Ppm1h,Ptk2b,Ripk3,Scarb1,Tnf,Vdr	n/a (just one condition)
response to peptide hormone	0.0012	2	Anxa1,Apobec1,Aprt,Ass1,Ccl2,Cfl1,Col1a1,Csk,Ctgf,Cyba,Cybb,Cyfip1,Edn1,Egr2,Eif6,Enpp1,Ereg,F7,Gatm,Gcnt1,Grb2,Igf1,Il6,Inhbb,Iqgap1,Lyn,Myo5a,Nfe2l2,Nos1,Pik3r3,Prkcd,Ptgs2,Ptpn1,Rab31,Rab8b,Rap1b,Scly,Serpina3g,Serpina3m,Serpina3n,Sgk1,Slc2a1,Slc39a14,Sparc,Src,Stat3,Tgfb1,Timp1,Ucp2	Anxa1,Apobec1,Aprt,Ccl2,Cfl1,Col1a1,Cyba,Cybb,Edn1,Egr2,F7,Gatm,Grb2,Inhbb,Iqgap1,Myo5a,Ptgs2,Ptpn1,Rab31,Rab8b,Rap1b,Tgfb1,Timp1,Ucp2
muscle cell differentiation	0.0012	1	Ank2,Cav3,Csrp1,Dmd,Hey2,Itga8,Itgb1,Mef2c,Myh10,Myh11,Myom1,Npnt,Ntf3,Pgm5,Prkg1,Slc8a1,Syne1,Tbx18,Xk	n/a (just one condition)
regulation of myelination	0.0012	1	Ctsc,Cyfip1,Egr2,Hgf,Igf1,Itgax,Mag,Rara,Tg,Tnf,Tnfrsf1b,Tnfrsf21,Trf	n/a (just one condition)
regulation of release of sequestered calcium ion into cytosol	0.0012	2	Cemip,Cx3cl1,Cxcr3,Cyba,Diaph1,F2r,Gpr39,Lyn,Myo5a,Ngf,P2ry6,Ptk2b,Ptpn6,Sepn1,Slc8a1,Tgfb1,Tgfb2,Ubash3b	Cemip,Cx3cl1,Cyba,F2r,Myo5a,Ngf,P2ry6,Tgfb1,Ubash3b
positive regulation of tyrosine phosphorylation of STAT protein	0.0012	1	Cd40,Crlf1,Csf1r,Hcls1,Igf1,Il6,Il6ra,Lif,Lyn,Osm,Parp14,Tnf,Tnfrsf1a	n/a (just one condition)
response to amino acid	0.0013	2	Ass1,Baiap2,Ccl2,Cfl1,Col16a1,Col1a1,Col1a2,Col3a1,Col5a2,Col6a1,Cpeb4,Ctgf,Cyba,Cybb,Dnmt3a,Edn1,F7,Il6,Lyn,Mmp2,Mmp3,Pdgfc,Tnf	Ccl2,Cfl1,Col1a1,Col3a1,Col5a2,Cyba,Cybb,Dnmt3a,Edn1,F7,Mmp2,Pdgfc
positive regulation of interleukin-10 production	0.0013	2	Bcl3,Cd83,Fcer1g,Hgf,Lgals9,Syk,Tlr2,Tlr4,Tlr9,Trem2	Cd83,Fcer1g,Hgf,Syk,Tlr2,Tlr4,Trem2
regulation of T cell mediated cytotoxicity	0.0013	1	B2m,Fam49b,H2-D1,H2-K1,H2-T23,Il7r,P2rx7,Pnp,Ripk3	n/a (just one condition)
mature B cell differentiation	0.0013	1	Bcl3,Lfng,Nfatc1,Plcg2,Plcl2,Pou2f2,Ptk2b,Slamf8,Tnfaip3	n/a (just one condition)
learning or memory	0.0013	3	Abl2,Actr2,Ap1s2,Apoe,B2m,B4galt2,Bace1,Bdnf,Cacna1c,Casp1,Cln3,Cln8,Cx3cr1,Cyp7b1,Egr2,Fgf13,Foxp2,Gatm,Gm2a,Gpr88,Hif1a,Igf1,Il1b,Il1rn,Itga5,Itga8,Itgb1,Itpr3,Kcnab1,Lamb1,Lgmn,Man2b1,Map1a,Mdk,Mef2c,Ncam1,Ngf,Nptx2,Ntf3,Pak6,Pde1b,Pde5a,Pirb,Plk2,Ppt1,Psen2,Ptchd1,Ptgs2,Ptprz1,Rag1,Rcan1,Rcan2,Rin1,Scn2a1,Sgk1,Slc11a2,Slc8a2,Tifab,Tlr2	No common gene
regulation of autophagy	0.0013	2	3110043O21Rik,Atp13a2,Atp6v0a1,Bcl2l11,Bid,Bok,Casp1,Cln3,Ctsa,Dap,Dram1,Gba,Gpr137b,Hif1a,Hmox1,Htr2b,Il10ra,Mcl1,Mefv,Nod1,Npc1,Nupr1,Pip4k2a,Plk2,Plk3,Qsox1,Sptlc2,Stat3,Tbc1d14,Tlr2,Tlr9,Tmem173,Tnfaip3,Tpcn2,Trem2,Zc3h12a	Atp13a2,Atp6v0a1,Bcl2l11,Bid,Ctsa,Dram1,Gba,Gpr137b,Hmox1,Htr2b,Il10ra,Mefv,Npc1,Pip4k2a,Tlr2,Tnfaip3,Tpcn2,Trem2
regulation of myeloid cell apoptotic process	0.0013	2	Adam17,Anxa1,Ccr5,Cd44,Clec5a,Fcer1g,Fcgr2b,Hcar2,Pik3cb,Pik3cd	Anxa1,Ccr5,Cd44,Clec5a,Fcer1g,Fcgr2b
regulation of interleukin-17 production	0.0013	2	Il6,Ly9,Myd88,Nckap1l,Osm,Sphk1,Tgfb1,Tlr2,Tlr4,Vsir	Ly9,Nckap1l,Osm,Sphk1,Tgfb1,Tlr2,Tlr4,Vsir
positive regulation of vascular endothelial growth factor production	0.0013	3	C3,C3ar1,C5ar1,Ccbe1,Hif1a,Hpse,Il1a,Il1b,Il6,Ptgs2,Sulf1,Sulf2	C3ar1,Hpse
synapse organization	0.0013	1	Actn1,Apoe,Cacnb2,Dact1,Dlg3,Efna5,Epha3,Ephb3,Fgf13,Fgfr2,Flna,Gm7694,Igsf9b,Ky,Map1b,Myh10,Ngef,Pls3,Plxnb1,Slc8a2	n/a (just one condition)
leukocyte mediated cytotoxicity	0.0013	2	Ctsc,Ctsh,Fcgr1,Fcgr3,Ncf1,Prdx1,Ptpn6,Rnf19b,Stxbp2,Trem1	Ctsc,Ctsh,Fcgr1,Fcgr3,Ncf1,Prdx1
regulation of humoral immune response	0.0013	1	Acod1,C3,Cd37,Cd5l,Fcgr2b,H2-DMa,Il1b,Ptpn6,Spns2,Tnf	n/a (just one condition)
synapse pruning	0.0013	1	C1qa,C1qb,C1qc	n/a (just one condition)
regulation of lipopolysaccharide-mediated signaling pathway	0.0014	2	Acod1,Cd180,Cd84,Cx3cl1,Ly86,Sash1,Scimp,Tnfaip3	Cd180,Cd84,Cx3cl1,Ly86,Tnfaip3
icosanoid biosynthetic process	0.0014	2	Alox5ap,Cd74,Daglb,Edn1,Hpgds,Pla2g4a,Ptgs2,Sphk1,Syk,Tbxas1	Alox5ap,Daglb,Edn1,Hpgds,Ptgs2,Sphk1,Syk,Tbxas1
regulation of cardiac muscle tissue development	0.0014	1	Bmpr1a,Cav3,Fgfr2,Fzd7,Hey2,Jph2,Mef2c,Meis1,Ncam1,Rgs4,Tgfbr1	n/a (just one condition)
regulation of cell size	0.0014	2	Actr3,Ahr,Bdnf,Ccr5,Cfl1,Cln3,Cln8,Crabp2,Cxcl12,Cyfip1,Edn1,Fn1,Hcls1,Il7r,Kcnn4,Lrp1,Mag,Msn,Mtpn,Ngf,P2rx7,Plek,Ptprs,Sema3g,Sema4d,Sema6b,Shtn1,Slc9a3r1,Trpv2,Vav1,Vav2,Vav3	Actr3,Ccr5,Cfl1,Cln8,Crabp2,Edn1,Fn1,Hcls1,Il7r,Lrp1,Mtpn,Ngf,P2rx7,Plek,Trpv2,Vav1
regulation of neutrophil apoptotic process	0.0014	2	Anxa1,Cd44,Fcgr2b,Hcar2,Pik3cb,Pik3cd	Anxa1,Cd44,Fcgr2b
positive regulation of killing of cells of other organism	0.0014	3	Bcl2l11,Ccr5,Clec7a,Cxcl1,F2rl1,Nos2,Syk	Clec7a,Cxcl1,Syk
regulation of catabolic process	0.0014	2	3110043O21Rik,Adam8,Adam9,Anxa2,Apobec1,Atp13a2,Atp6v0a1,Bcl2l11,Bid,Bok,Casp1,Cblb,Cln3,Clu,Ctsa,Ctsc,Dab2,Daglb,Dap,Dram1,E2f1,Edem1,Edem2,Eif6,Fam46c,Furin,Gba,Gpr137b,Gpx1,Hcar2,Hif1a,Hmox1,Htr2b,Igf1,Il10ra,Il1b,Il33,Il6,Lrp1,Mcl1,Mefv,Msn,Myd88,Mylip,Nod1,Nos2,Npc1,Nsf,Nupr1,Os9,P2rx7,Pik3cg,Pip4k2a,Pkp1,Plk2,Plk3,Prkcd,Psen2,Ptk2b,Ptpn1,Qsox1,Rnf180,Rnf19b,Scarb1,Sdcbp,Slc11a1,Slc2a6,Snx1,…	Adam8,Adam9,Anxa2,Apobec1,Atp13a2,Atp6v0a1,Bcl2l11,Bid,Clu,Ctsa,Ctsc,Dab2,Daglb,Dram1,E2f1,Fam46c,Gba,Gpr137b,Gpx1,Hmox1,Htr2b,Il10ra,Lrp1,Mefv,Npc1,Nsf,P2rx7,Pip4k2a,Pkp1,Ptpn1,Rnf180,Sdcbp,Slc11a1,Snx1,Timp1,Tlr2,Tnfaip3,Tnfrsf1b,Tpcn2,Trem2,Vsir,Wdr91,Zfand2a
regulation of exocytosis	0.0014	2	Abr,Anxa1,Atp13a2,Atp6ap1,Bace1,Cacna1d,Ccr2,Cd300a,Cd84,Cyth1,Ddi2,F2rl1,Fcer1g,Fes,Fgr,Gab2,Hmox1,Il4ra,Itgam,Itgb2,Lamp1,Lgals9,Lyn,Mical1,Myo5a,Nsf,Ptafr,Rab27b,Rab8b,Rap1b,Scamp5,Sdc1,Sdcbp,Stxbp2,Syk,Vps18	Abr,Anxa1,Atp13a2,Cd300a,Cd84,Fcer1g,Fes,Fgr,Hmox1,Itgam,Itgb2,Myo5a,Nsf,Ptafr,Rab8b,Rap1b,Sdc1,Sdcbp,Syk
regulation of osteoclast differentiation	0.0014	3	Adam8,Atp6ap1,Ccl3,Ccr1,Clec2d,Csf1r,Gpr137b,Inpp5d,Mafb,Rassf2,Sfrp1,Tmem178,Tnf,Trem2,Tyrobp,Ubash3b	Adam8,Gpr137b,Trem2,Tyrobp
positive regulation of organelle organization	0.0014	2	Actr2,Actr3,Anxa1,Anxa2,Arpc1b,Arpc2,Arpc3,Arpc4,Arpc5,Arrb1,Baiap2,Bak1,Bcl2l11,Bid,Bok,Cd47,Cfl1,Ctgf,Cx3cl1,Cyfip1,Ddhd1,Edn1,Ereg,Evl,F2rl1,Fes,Fmn1,Gba,Gda,Gpr65,Grb2,Grn,Hck,Hif1a,Icam1,Igf1,Il1a,Il1b,Iqgap2,Kirrel,Lcp1,Lif,Lmna,Msn,Nckap1l,Nos1,Pdgfb,Pip4k2a,Pkib,Pla2g4a,Plaur,Plek,Pmaip1,Ptk2b,Sdc1,Sdcbp,Sh3pxd2b,Sphk1,Src,Tgfb1,Tgfbr1,Tmed9,Tnf,Trem2,Was,Wdr1	Actr2,Actr3,Anxa1,Anxa2,Arpc1b,Arpc4,Arpc5,Bcl2l11,Bid,Cfl1,Cx3cl1,Edn1,Evl,Fes,Fmn1,Gba,Grb2,Grn,Hck,Il1a,Lcp1,Lif,Nckap1l,Pip4k2a,Pkib,Plaur,Plek,Sdc1,Sdcbp,Sh3pxd2b,Sphk1,Tgfb1,Tmed9,Trem2
positive regulation of hypersensitivity	0.0014	1	Btk,C3,Fcer1g,Fcgr1,Fcgr3,H2-T23	n/a (just one condition)
nitric oxide metabolic process	0.0014	1	Ddah1,Nos1,Nos2,P2rx4,Slc7a2,Tlr2,Tlr6	n/a (just one condition)
amyloid-beta clearance	0.0014	2	C3,C5ar1,Itgam,Itgb2,Lrp1,Msr1,Trem2	Itgam,Itgb2,Lrp1,Msr1,Trem2
endoderm development	0.0014	1	Col12a1,Col6a1,Col8a1,Dab2,Ext1,Fn1,Gdf3,Inhba,Itga5,Itgav,Mmp14,Mmp2,Tgfb1	n/a (just one condition)
negative regulation of interleukin-10 production	0.0014	1	Cd84,Fcgr2b,Jak3,Mmp8,Tnfrsf21,Tnfrsf9,Tyrobp,Vsir	n/a (just one condition)
ceramide biosynthetic process	0.0014	2	Asah1,B4galnt1,B4galt5,B4galt6,Cers6,Degs1,Degs2,Elovl1,Gba,P2rx7,Samd8,Sgms2,Sptlc2,St6galnac4	Asah1,B4galt5,B4galt6,Elovl1,Gba,P2rx7,Samd8,St6galnac4
glial cell proliferation	0.0014	2	Clu,Csf1r,Cx3cl1,Gba,Il33,Ptk2b,Sox4,Trem2	Clu,Csf1r,Cx3cl1,Gba,Sox4,Trem2
regulation of T cell migration	0.0014	1	Adam10,Adam17,Adam8,Aif1,Apod,Ccr2,Cd200r1,Cxcl12,Cxcl13,Itga4,Lgals9,Ripk3	n/a (just one condition)
positive regulation of cellular protein localization	0.0015	1	Actr3,Arpc2,Camk1,Ccl2,Cemip,Cfl1,Edem1,Fcer1g,Gpr137b,Hcls1,Iqgap1,Itgam,Kif3a,Lgals3,Lif,Lrp1,Msn,Myo5a,Prkcd,Ptgs2,Rab29,Rhog,Sec16b,Src,Stac2,Tgfb1,Tgfb2,Trem2,Tyrobp	n/a (just one condition)
dendritic cell differentiation	0.0015	2	Batf,Batf3,Ccl19,F2rl1,Lyn,Pirb,Spi1,Tgfb1,Tgfbr2,Trem2,Trpm2	Ccl19,Pirb,Spi1
neuroblast proliferation	0.0015	1	Arhgef2,Dock7,Eml1,Fgf13,Fgfr2,Hhip,Id4	n/a (just one condition)
negative regulation of peptidase activity	0.0015	1	Anxa2,Anxa8,Arrb2,Cd109,Cd44,Cstb,Ecm1,Gpx1,Hgf,Itih3,Itih4,Lxn,Mical1,Naip2,Naip5,Ngf,Plaur,Ptgs2,Renbp,Serpinb6a,Serpine1,Src,Thbs1,Timp1,Timp2	n/a (just one condition)
lymph vessel development	0.0015	1	Ccbe1,Heg1,Pdpn,Svep1,Syk	n/a (just one condition)
metal ion transport	0.0015	2	Anxa2,Asph,Atox1,Atp1b2,Atp2b1,Atp2b4,B2m,Cacna1c,Cacna1d,Cacna2d1,Cacnb2,Camk2g,Ccdc109b,Ccl19,Ccl3,Ccr1,Ccr5,Cp,Cysltr1,F2r,Fgf13,Fth1,Ftl1,Gja4,Hpn,Htr2b,Itgav,Itpr3,Kcnab1,Kcnab2,Kcnd3,Kcnh2,Kcnip1,Kcnip4,Kcnj2,Kcnk13,Kcnma1,Kcnmb1,Kcnn4,Lcn2,Mcoln2,Mcoln3,Mfsd7b,Nalcn,Ncs1,Nfatc1,Nipa2,Nipal2,Nsf,P2rx4,P2rx7,Panx1,Pawr,Plcb2,Plcg2,Plcl2,Psen2,Ramp1,Rasa3,Scn1b,Scn2a1,Slc11a1,Slc11a2,Slc38a7,…	No common gene
regulation of calcium ion transmembrane transport	0.0015	3	Ahr,Ank2,Asph,Cacna1c,Cacna1d,Cacna2d1,Cacnb2,Cav3,Cemip,Cx3cl1,Cxcr3,Cyba,Diaph1,Dmd,F2r,Fgf14,Gm7694,Gpr35,Gpr39,Jph2,Lyn,Myo5a,Ngf,P2ry6,Pik3cg,Plcg2,Psen2,Ptk2b,Ptpn6,Rrad,Sepn1,Slc8a1,Stac2,Tgfb1,Tgfb2,Tlr9,Ubash3b	No common gene
positive regulation of cellular extravasation	0.0016	3	Adam8,Ccl2,Ccr2,Icam1,Itga4,Mdk,Plvap,Ptafr,Sele,Selp	Ptafr,Sele,Selp
regulation of small GTPase mediated signal transduction	0.0016	1	Abca1,Abl2,Arhgap17,Arhgap19,Arhgap25,Arhgdia,Arhgdib,Arrb1,Col3a1,Cyth1,Cyth4,Dennd4b,Dock2,Eps8,F2r,F2rl1,Fam49b,Gpr35,Gpr65,Heg1,Igf1,Madd,Map4k4,Ngf,Rasa3,Rasa4,Sipa1l2,Stard8	n/a (just one condition)
positive regulation of B cell activation	0.0016	2	Bst1,Cd38,Cd40,Cd74,Cdkn1a,Il6,Inpp5d,Mlh1,Mmp14,Nckap1l,Nfatc2,Pnp,Syk,Tgfb1,Tlr4,Tlr9,Tnfsf13,Vav3	Bst1,Cd38,Inpp5d,Mmp14,Nckap1l,Syk,Tgfb1,Tlr4,Tnfsf13
regulation of animal organ morphogenesis	0.0016	1	Abl2,Bdnf,Cthrc1,Dab2,Edn1,Etv5,Fgf7,Hgf,Lif,Mdk,Pdgfa,Plau,Ptk7,Rbpj,Rspo2,Sfrp1,Sulf1,Tgfb1,Tgfb2,Tgfbr1,Tnfaip3,Tnfrsf11b	n/a (just one condition)
negative regulation of protein transport	0.0016	1	Anxa1,Apod,Cd22,Csk,Cx3cl1,Erp29,F2r,Frmd4a,Il1b,Il33,Il6,Inhbb,Madd,Map4k4,Mdfic,Nos1,Nr1h3,Os9,Rab11fip5,Rhbdf2,Sfrp1,Srgn,Txn1,Ucp2	n/a (just one condition)
mast cell activation	0.0016	2	Btk,Cd300a,Cd48,Fcer1g,Fcgr3,Lat2,Lyn,Milr1,Tlr4	Cd300a,Cd48,Fcer1g,Fcgr3,Lat2,Milr1,Tlr4
iron ion transport	0.0016	1	B2m,Cp,Fth1,Ftl1,Lcn2,Mfsd7b,Slc11a1,Slc11a2,Slc39a14,Steap3,Steap4,Trf	n/a (just one condition)
positive regulation of neuron death	0.0016	2	Bace1,Bcl2l11,C1qa,Casp8,Ccl3,Clu,Ctsz,Fcgr2b,Grn,Il1b,Itgam,Mcl1,Ncf2,Nos1,Nupr1,Pmaip1,Tgfb2,Tlr4,Tlr6,Tnf,Tnfrsf1a,Trpm2,Tyrobp	Bcl2l11,C1qa,Ccl3,Clu,Ctsz,Fcgr2b,Grn,Itgam,Ncf2,Tlr4,Tyrobp
regulation of transmembrane receptor protein serine/threonine kinase signaling pathway	0.0016	4	Acvr1b,Adamtsl2,Bambi,Bmpr1a,Cav3,Cd109,Chst11,Cilp,Cyr61,Dab2,Fbn1,Fst,Fstl1,Gdf10,Gdf15,Gdf3,Gdf6,Gdf7,Glg1,Gpc3,Htra1,Inhba,Inhbb,Itga8,Ldlrad4,Lox,Ltbp1,Nbl1,Nov,Npnt,Nrep,Nrros,Pmepa1,Prdm16,Rbpj,Rbpms,Sdcbp,Sfrp1,Sfrp4,Snx1,Sorl1,Sulf1,Tgfb1,Tgfb2,Tgfb3,Tgfbr1,Thbs1,Twsg1,Vsir	No common gene
negative regulation of alpha-beta T cell activation	0.0016	1	Anxa1,Cblb,Cd300a,Cd44,Il4ra,Jak3,Lgals9,Runx1,Runx3,Vsir,Zc3h12a	n/a (just one condition)
regulation of receptor signaling pathway via JAK-STAT	0.0016	1	Bcl3,Cd300a,Cd40,Crlf1,Csf1r,Cxcl5,F2r,Gadd45a,Hcls1,Igf1,Il10ra,Il10rb,Il6,Il6ra,Lif,Lyn,Osm,Parp14,Ptk2b,Socs3,Tnf,Tnfrsf1a	n/a (just one condition)
microglial cell activation involved in immune response	0.0016	3	Cx3cr1,Grn,Il33,Trem2,Tyrobp	Trem2,Tyrobp
positive regulation of neutrophil apoptotic process	0.0016	1	Anxa1,Cd44,Hcar2,Pik3cb,Pik3cd	n/a (just one condition)
cellular monovalent inorganic cation homeostasis	0.0016	2	5430427O19Rik,Atp6ap1,Atp6ap2,Atp6v0a1,Atp6v0c,Atp6v0d1,Atp6v0d2,Cln3,Cln5,Gpr39,Grn,Hvcn1,Lacc1,Ppt1,Rab20,Sgk1,Slamf8,Slc11a1,Slc8a1,Spp1,Tmem165	Atp6ap2,Atp6v0a1,Atp6v0c,Atp6v0d2,Grn,Hvcn1,Lacc1,Slc11a1,Spp1
regulation of hormone levels	0.0016	2	1500015O10Rik,Acsl4,Akr1b8,Anxa1,Arrb1,Atp6ap2,Btk,C2cd2l,Cacna1d,Cd38,Crabp2,Ctsb,Ctsk,Ctsl,Dab2,Dhrs9,Ece1,Edn1,Ero1lb,Fam129b,Furin,Gcnt4,Gpr39,Hcar2,Hif1a,Hmgn3,Hpn,Hsd17b11,Igf1,Il1b,Il1rn,Il6,Ildr2,Inhba,Inhbb,Lif,Lrp1,Lyn,Madd,Map4k4,Myo5a,Ndst2,Nos1,Nos2,Nucb2,Osm,Rab11fip5,Rab8b,Rasl10b,Runx1,Scarb1,Sfrp1,Sgpl1,Slc39a14,Slc8b1,Sox4,Spp1,Tg,Tnf,Trpm2,Ucp2,Ugt1a7c	Anxa1,Atp6ap2,Cd38,Crabp2,Ctsb,Ctsk,Ctsl,Dab2,Edn1,Fam129b,Gcnt4,Il1rn,Ildr2,Inhbb,Lif,Lrp1,Myo5a,Osm,Rab11fip5,Rab8b,Runx1,Sfrp1,Slc8b1,Sox4,Spp1,Tg,Ucp2
positive regulation of endothelial cell migration	0.0016	2	Adam17,Anxa1,Anxa3,Calr,Cd40,Grn,Hif1a,Hmox1,Igf1,Lgmn,Nfe2l2,P2rx4,Pdgfb,Plk2,Ptgs2,Ptk2b,Rin2,Sash1,Sparc,Tgfb1,Thbs1,Tmsb4x,Zc3h12a	Anxa1,Grn,Hmox1,Lgmn,P2rx4,Ptgs2,Tgfb1,Thbs1
toll-like receptor 7 signaling pathway	0.0016	3	Havcr2,Pik3ap1,Scimp,Tlr7,Unc93b1	Pik3ap1,Unc93b1
regulation of cellular pH	0.0017	2	5430427O19Rik,Atp6ap1,Atp6ap2,Atp6v0a1,Atp6v0c,Atp6v0d1,Atp6v0d2,Cln3,Cln5,Gpr39,Grn,Hvcn1,Lacc1,Ppt1,Rab20,Slamf8,Slc11a1,Tmem165	Atp6ap2,Atp6v0a1,Atp6v0c,Atp6v0d2,Grn,Hvcn1,Lacc1,Slc11a1
response to acid chemical	0.0017	1	Ccl2,Cd9,Cfl1,Col16a1,Col1a1,Col1a2,Col3a1,Col5a2,Col6a1,Ctgf,Cyba,Cybb,Dnmt3a,Edn1,F7,Mmp2,Pdgfc	n/a (just one condition)
regulation of calcium ion transmembrane transporter activity	0.0017	1	Ank2,Asph,Cacna2d1,Cacnb2,Cav3,Dmd,Fgf14,Gm7694,Jph2,Rrad	n/a (just one condition)
neutrophil homeostasis	0.0018	1	Anxa1,Ccr2,Hcar2,Il6,Itgam,Lilrb4a,Mertk	n/a (just one condition)
positive regulation of actin filament polymerization	0.0018	2	Actr2,Actr3,Arpc1b,Arpc2,Arpc3,Arpc4,Arpc5,Baiap2,Cyfip1,Evl,Fmn1,Grb2,Icam1,Iqgap2,Kirrel,Nckap1l,Ptk2b,Was	Actr2,Actr3,Arpc1b,Arpc4,Arpc5,Evl,Fmn1,Grb2,Nckap1l
response to fatty acid	0.0018	2	Ass1,Ccl19,Ccl2,Ctgf,E2f1,Edn1,P2ry6,Ptafr,Ptger2,Ptgs2,Sfrp1,Src,Tbxas1,Tlr2,Tlr4,Tnc,Ucp2,Zc3h12a	Ccl2,E2f1,Edn1,P2ry6,Ptafr,Ptgs2,Sfrp1,Tbxas1,Tlr2,Tlr4,Tnc,Ucp2
lung development	0.0018	2	Ace,Adamts2,Adamtsl2,Asah1,Ccbe1,Ctgf,Ctsh,Ctsz,Fgf7,Fndc3b,Gpc3,Heg1,Hs6st1,Lif,Lipa,Lox,Loxl3,Mgp,Mmp14,Pdgfa,Pdgfra,Pdpn,Ptk7,Rbpj,Rspo2,Sepn1,Sparc,Tgfbr2,Tnc,Tns3	Ctsh,Pdpn,Tns3
response to interleukin-6	0.0018	1	Ccl2,Cfl1,Chil1,Il6,Il6ra,Sbno2,Selp,Spi1,St18,Stat3	n/a (just one condition)
macrophage chemotaxis	0.0018	2	Ccl12,Ccl2,Ccl3,Cx3cl1,Cx3cr1,Gpr35,Lgals3	Ccl2,Ccl3,Cx3cl1,Cx3cr1,Gpr35,Lgals3
calcium ion transport into cytosol	0.0018	1	Ccl3,Ccr5,F2r,Htr2b,Itgav,Mcoln2,Mcoln3,P2rx7,Plcl2,Slc8a1,Slc8b1,Tpcn2,Trpv2	n/a (just one condition)
membrane depolarization during action potential	0.0018	1	Cacna1c,Cacna1d,Cacna2d1,Cacnb2,Kcnh2,Scn2a1	n/a (just one condition)
ganglioside metabolic process	0.0018	2	B4galnt1,B4galt5,B4galt6,Gm2a,Hexa,Hexb,Neu1,St6galnac4	B4galt5,B4galt6,Gm2a,Hexa,Hexb,St6galnac4
response to transforming growth factor beta	0.0018	2	Actr3,Adam9,Arap1,Arrb2,Bambi,Bmpr1b,Ccl2,Col1a1,Col3a1,Cx3cr1,Dab2,Edn1,Ltbp1,Mef2c,Nrros,Pdgfd,Postn,Rock1,Runx1,Runx3,Scx,Sfrp1,Smad9,Tgfb1,Tgfb2,Tgfb3,Tgfbr1,Twsg1,Zfhx3,Zmiz1	No common gene
regulation of dendritic cell cytokine production	0.0018	2	Bst2,Clec7a,Jak3,Scimp,Tlr2,Tlr4,Tlr9	Clec7a,Tlr2,Tlr9
response to peptidoglycan	0.0018	1	C5ar1,Card9,Irf5,Myd88,Nlrp3,Tlr2,Trem2	n/a (just one condition)
positive regulation of platelet activation	0.0019	2	Pdpn,Pla2g4a,Plek,Selp,Tlr4	Pdpn,Plek,Selp,Tlr4
cellular response to vitamin	0.0019	2	Atp2b1,Col1a1,Fes,Folr2,Postn,Sfrp1,Tnc,Vdr	Atp2b1,Col1a1,Fes,Folr2,Sfrp1,Tnc
response to lipoprotein particle	0.0019	3	Cd68,Cd9,Fcer1g,Itgb2,Myd88,Mylip,Npc1,Syk,Tlr4,Tlr6	Cd68,Fcer1g,Itgb2
regulation of neutrophil degranulation	0.0019	3	Abr,Itgam,Itgb2,Ptafr,Syk	Itgb2,Ptafr,Syk
cartilage development involved in endochondral bone morphogenesis	0.0019	1	Col12a1,Col14a1,Col1a1,Col6a1,Matn2,Tgfbr2	n/a (just one condition)
positive regulation of mononuclear cell migration	0.0019	1	Aif1,Ccl2,Ccr1,Ccr2,Cxcl12,Lgals3,Lgmn,Pla2g7,Tgfb1	n/a (just one condition)
response to interferon-beta	0.0019	1	Acod1,Aim2,Bst2,Ifi204,Ifi205,Ifit1,Ifitm1,Ifitm3,Mnda,Plscr1,Tmem173	n/a (just one condition)
positive regulation of p38MAPK cascade	0.0019	2	Gadd45a,Gadd45b,Gdf6,Il1b,Ncf1,Rell1,Sash1,Sphk1,Xdh,Zc3h12a	Gadd45a,Gdf6,Ncf1,Rell1,Sphk1
protein folding	0.0019	1	Ahsa1,Ahsa2,Chchd4,Chordc1,Hsp90aa1,Hspa4l,Hspe1,Mkks,Ptges3	n/a (just one condition)
leukotriene metabolic process	0.0019	2	Alox5ap,Cyp4f18,Dpep2,Ncf1,Pla2g4a,Syk,Tlr2,Tlr4	Alox5ap,Dpep2,Ncf1,Syk,Tlr2,Tlr4
proteolysis	0.002	2	Adam10,Adam17,Adam8,Adam9,Adamts1,Adamts12,Adamts2,Adamts4,Adamts7,Adamtsl1,Amz1,Anpep,Aph1c,Arrb1,Arrb2,Atp6ap2,Bace2,Bak1,C1ra,C1s1,C2,Capn15,Capn5,Casp1,Casp4,Casp8,Cd5l,Cfb,Cfd,Cfi,Clca3a1,Cln3,Cln5,Cndp2,Cpd,Cpxm1,Cpxm2,Ctsa,Ctsb,Ctsc,Ctsd,Ctsh,Ctsk,Ctsl,Ctss,Ctsz,Ddi2,Dpep2,Dpp7,Ece1,Edem2,Ero1lb,F10,F3,F7,Fam105a,Fam63a,Furin,Hgf,Hpn,Htra4,Lgmn,Mmp12,Mmp13,Mmp14,Mmp19,Mmp2,Mmp3,Mmp8,Myh9,M…	C1ra,Cfb,Ctsk,Mmp2,Mmp3
lipid biosynthetic process	0.002	2	Acer3,Acsl4,Agpat4,Asah1,B4galnt1,B4galt5,B4galt6,Cd74,Cers6,Ch25h,Cln3,Crabp2,Cyp7b1,Daglb,Degs1,Degs2,Dhrs9,Edn1,Elovl1,Fabp5,Fgf7,Gba,Hacd4,Hexb,Hpgds,Hsd17b11,Hsd3b7,Lpcat2,Myo5a,Nr1h3,P2rx7,Pgs1,Pi4k2a,Pigs,Pik3cb,Pik3cd,Pik3cg,Pip5k1c,Pla2g15,Pla2g4a,Plcg2,Plscr1,Ptgs2,Samd8,Scarb1,Sgms2,Sphk1,Sptlc2,Srd5a3,St6galnac4,Tbxas1,Tmem189	Acer3,Asah1,B4galt5,B4galt6,Ch25h,Crabp2,Daglb,Edn1,Elovl1,Fabp5,Gba,Hexb,Hpgds,Lpcat2,Myo5a,P2rx7,Pi4k2a,Pigs,Pla2g15,Ptgs2,Samd8,Sphk1,St6galnac4,Tbxas1,Tmem189
carbohydrate metabolic process	0.002	2	Akr1a1,Amdhd2,Aoah,Apod,Atf3,B3gnt2,B3gnt3,B3gnt7,B3gnt9,B4galt1,B4galt5,B4galt6,Chil1,Chst11,Chst2,Ext1,Fabp5,Fuca1,Fuca2,Gla,Glb1,Gm2a,Gnpda1,Gnptab,Gusb,Has1,Hexa,Hexb,Hk3,Man2a1,Man2b1,Man2b2,Manba,Myof,Naga,Nagk,Nans,Ndst2,Neu1,Npl,Pfkfb4,Pgm1,Pla2g4a,Slc39a14,Slc3a2,St6galnac4,Tnf,Ugt1a7c	Atf3,B3gnt7,B4galt5,B4galt6,Chst11,Chst2,Fabp5,Fuca1,Fuca2,Gla,Glb1,Gm2a,Gnpda1,Gnptab,Gusb,Hexa,Hexb,Hk3,Man2b1,Man2b2,Myof,Naga,Nagk,Nans,Npl,Pfkfb4,St6galnac4
positive regulation of collagen biosynthetic process	0.002	2	Arrb2,Ccl2,Creb3l1,Ctgf,F2r,Itga2,Pdgfb,Scx,Serpine1,Tgfb1	Arrb2,Ccl2,F2r,Scx,Tgfb1
production of molecular mediator of immune response	0.002	1	Batf,Btk,Cd86,Clec7a,Crlf2,Gba,H2-Ab1,Il7r,Nlrp3,Pou2f2,Samhd1,Scimp,Slc11a1,Tlr2,Tnfsf13,Trem1	n/a (just one condition)
regulation of cardiac muscle cell contraction	0.002	1	Ank2,Cacna1c,Cav3,Ctnna3,Dsp,Fgf13,Flna	n/a (just one condition)
embryonic morphogenesis	0.002	2	Abl2,Abr,Bcl2l11,Casp8,Cdkn1c,Cfl1,Chst11,Col12a1,Col2a1,Col6a1,Col8a1,Crabp2,Cthrc1,Cyr61,Dll4,Ece1,Edn1,Epha2,Ext1,Fn1,Frzb,Gdf3,Gjb5,Grb2,Grem1,Hhex,Hif1a,Hpn,Htr2b,Id2,Inhba,Itga2,Itga4,Itga5,Itgav,Kif3a,Mafb,Mfsd7b,Mmp14,Mmp2,Mmp8,Myo7a,Plxnb2,Psen2,Ptk7,Rara,Rbpj,Rspo2,Runx2,Scx,Sfrp1,Sfrp5,Slc39a1,Slc9a3r1,Socs3,Sox4,Spint1,St14,Tgfb1,Tgfb2,Tgfbr1,Tgif1,Tifab,Txnrd1,Vcam1,Wls,Zeb2	Abl2,Abr,Bcl2l11,Cfl1,Chst11,Col12a1,Col8a1,Crabp2,Cthrc1,Edn1,Fn1,Frzb,Gdf3,Gjb5,Grb2,Htr2b,Mafb,Mfsd7b,Mmp14,Mmp2,Myo7a,Plxnb2,Ptk7,Rspo2,Scx,Sfrp1,Socs3,Sox4,Tgfb1,Tgif1,Vcam1,Zeb2
amino acid transmembrane transport	0.002	1	Cln8,Lrrc8c,Pdpn,Pqlc2,Slc15a4,Slc25a13,Slc36a1,Slc38a7,Slc3a2,Slc43a2,Slc6a6,Slc6a8,Slc7a2,Slc7a7,Slc7a8,Slc9a3r1	n/a (just one condition)
positive regulation of transmembrane transport	0.0021	1	Ank2,Asph,Atp1b2,C1qtnf2,Cacna1c,Cacna1d,Cacna2d1,Cacnb2,Dmd,Fgf14,Flna,Itgb1,Jph2,Kcnh2,Kcnmb1,Prkg1,Tmsb4x	n/a (just one condition)
regulation of morphogenesis of an epithelium	0.0021	2	Abl2,Cthrc1,Dab2,Etv5,Fgf7,Gpc3,Hgf,Itgax,Lif,Mdk,Ntn4,Pdgfa,Pdgfra,Phldb2,Ptk7,Sfrp1,Sulf1,Tgfb1,Wnt9b	Itgax,Sfrp1,Sulf1
cellular lipid catabolic process	0.0022	2	Abhd12,Abhd2,Acer3,Acox3,Akr1b8,Aoah,Asah1,Cyp4f18,Daglb,Galc,Gba,Gdpd1,Gla,Gm2a,Hexa,Hexb,Lrp1,Naga,Neu1,Pla2g15,Pla2g4a,Pla2g7,Plcg2,Pnpla7,Psap,Sgpl1,Srd5a3	Abhd12,Acer3,Asah1,Daglb,Gba,Gdpd1,Gla,Gm2a,Hexa,Hexb,Lrp1,Naga,Pla2g15,Pnpla7,Psap
pyroptosis	0.0022	1	Aim2,Casp1,Casp4,Naip2,Naip5,Naip6,Nlrc4,Nlrp1b	n/a (just one condition)
regulation of mast cell degranulation	0.0022	3	Cd300a,Cd84,Fcer1g,Fes,Fgr,Gab2,Hmox1,Il4ra,Lyn,Stxbp2,Syk	Cd300a,Cd84,Fgr,Syk
cholesterol homeostasis	0.0022	1	Abca1,Abcg1,Cyp7b1,E430025E21Rik,Gramd1b,Hpn,Ldlrap1,Lima1,Lipg,Mylip,Npc1,Npc2,Nr1h3,Scarb1,Soat1,Vdr	n/a (just one condition)
epithelial cell migration	0.0022	1	Adam8,Coro1b,Cxcl13,Gpx1,Grem1,Itgb2,Loxl2,Mmrn2,Myh9,Plxnd1,Prkx,Ptk2b,Scarb1,Sox18,Zeb2	n/a (just one condition)
collagen-activated signaling pathway	0.0022	3	Col1a1,Col4a4,Itga11,Itga2,Syk,Ubash3b	Col1a1,Itga11,Syk
positive regulation of lymphocyte chemotaxis	0.0022	1	Adam10,Adam17,Ccl3,Ccl4,Ccl7,Ccr2,Cxcl13,Ptk2b	n/a (just one condition)
positive regulation of cytokine-mediated signaling pathway	0.0022	1	Adam17,Casp1,Casp4,Cd300lf,Cd74,Cxcr4,Irf7,Mmp12,Parp14,Ticam2,Trem2	n/a (just one condition)
response to extracellular stimulus	0.0022	3	Abca1,Acsl4,Aif1,Aldh3a1,Ass1,Atf3,Atp2b1,C2,Ccl2,Ccnd1,Cd40,Cd68,Cdkn1a,Cfh,Chsy1,Col1a1,Cpeb4,Ctsl,Dap,Dnmt3a,F7,Fes,Folr2,Fstl1,Gatm,Gba,Gdf15,Gdf3,Gpr39,Gsn,Hmox1,Igfbp2,Il6,Inhbb,Itga2,Itga4,Itga6,Lamp2,Lcn2,Lilrb4a,Lipg,Lyn,Nfe2l2,Nuak2,Nucb2,P2rx7,Plec,Postn,Ptgs2,Rara,Sfrp1,Slc2a1,Sparc,Spp1,Src,Tgfb1,Tgfbr2,Tnc,Tnfrsf11b,Tpcn2,Trim25,Ucp2,Upp1,Vcam1,Vdr,Wnt9b,Zc3h12a	Cd68,Col1a1,Folr2,Lilrb4a,Sfrp1,Vcam1
positive regulation of T-helper cell differentiation	0.0022	1	Anxa1,Ccl19,Ccr2,Il4ra,Il6,Nfkbiz,Nlrp3,Rara	n/a (just one condition)
negative regulation of supramolecular fiber organization	0.0023	1	Apoe,Arhgef2,Bbs4,Cav3,Eml2,Fgf13,Hdgfrp3,Kank2,Map1a,Map1b,Phldb2,Plekhh2,Tmsb4x	n/a (just one condition)
regulation of pH	0.0023	2	5430427O19Rik,Atp6ap1,Atp6ap2,Atp6v0a1,Atp6v0c,Atp6v0d1,Atp6v0d2,Cln3,Cln5,Edn1,Gpr39,Grn,Hvcn1,Lacc1,Ppt1,Rab20,Slamf8,Slc11a1,Tmem165	Atp6ap2,Atp6v0a1,Atp6v0c,Atp6v0d2,Edn1,Grn,Hvcn1,Lacc1,Slc11a1
negative regulation of phagocytosis	0.0023	3	Cd300a,Cd300lf,Cd47,Cnn2,Csk,Fcgr2b,Sirpa,Tgfb1,Tlr2	Cd300a,Fcgr2b,Sirpa,Tlr2
glycosyl compound catabolic process	0.0023	2	Apobec1,Fuca1,Fuca2,Gba,Gla,Gusb,Naga,Pnp,Upp1	Apobec1,Fuca1,Fuca2,Gba,Gla,Gusb,Naga
salivary gland morphogenesis	0.0023	1	Fgfr2,Nfib,Nkx3-1,Sema3c,Tgfb2,Tgfb3,Twsg1	n/a (just one condition)
negative regulation of cellular component organization	0.0024	3	Actr3,Adam17,Ankrd13b,Antxr1,Apobec1,Apod,Apoe,Arap1,Arhgef2,Arrb2,B2m,Bbs4,Bok,Capg,Capzb,Cav3,Ccr5,Cd300a,Cd38,Cfl1,Clu,Coro1b,Coro1c,Cspg4,Ctsz,Dab2,Dact1,Dpysl3,Eml2,Epha3,Eps8,Evl,Fam49b,Fat3,Fgf13,Fgfr2,Flna,Fnip2,Gba,Gpx1,H2-D1,H2-K1,Hdgfrp3,Hgf,Igf1,Il1b,Itgb1,Itm2c,Jam3,Kank2,Lamp2,Lgals3,Lif,Lima1,Lmna,Lrp1,Lrpap1,Mag,Map1a,Map1b,Map4k4,Mctp1,Mefv,Mid1,Mmp14,Mpv17l,Mylip,Ngef,Nr1h3,Nupr…	No common gene
activation of MAPK activity	0.0024	1	Arrb1,Ccl19,Cd74,Dab2,Ern1,Erp29,Hgf,Igf1,Il1b,Madd,Mdfic,P2rx7,Ptpn1,Shc2,Syk,Thbs1,Tlr4,Tnf,Trf	n/a (just one condition)
positive regulation of inflammatory response to antigenic stimulus	0.0024	1	Btk,C3,Fcer1g,Fcgr1,Fcgr3,H2-T23,Tnf	n/a (just one condition)
negative regulation of viral genome replication	0.0024	1	Adar,Bst2,Fam111a,Ifitm1,Ifitm3,Oas1a,Oas2,Oas3,Oasl2,Plscr1,Tnf,Zc3h12a	n/a (just one condition)
negative regulation of interleukin-8 production	0.0024	2	Anxa1,Anxa4,Arrb1,Bcl3,Ssc5d,Tlr6,Tlr9	Anxa1,Ssc5d,Tlr9
Arp2/3 complex-mediated actin nucleation	0.0024	2	Actr2,Actr3,Arpc1b,Arpc2,Arpc3,Arpc4,Arpc5,Iqgap2	Actr2,Actr3,Arpc1b,Arpc4,Arpc5
regulation of T-helper cell differentiation	0.0025	1	Anxa1,Ccl19,Ccr2,Il4ra,Il6,Jak3,Nfkbiz,Nlrp3,Rara,Zc3h12a	n/a (just one condition)
negative regulation of cysteine-type endopeptidase activity involved in apoptotic process	0.0025	2	Arrb1,Arrb2,Cd44,Gpx1,Hgf,Igf1,Il6,Mical1,Mkl1,Naip2,Naip5,Naip6,Plaur,Ptgs2,Rps6ka1,Src,Thbs1,Tnf	Arrb2,Cd44,Gpx1,Hgf,Naip2,Naip5,Plaur,Ptgs2,Thbs1
mesenchymal cell differentiation	0.0025	2	Bmpr1a,Cfl1,Coro1c,Edn1,Ext1,Fgfr2,Flna,Fn1,Frzb,Hey2,Hif1a,Htr2b,Loxl2,Loxl3,Mef2c,Osr1,Plaur,Rbpj,Sema3c,Sema3d,Sfrp1,Tgfb1,Tgfb2,Tgfbr1,Wnt16,Zeb2	Tgfb2,Tgfbr1,Wnt16
regulation of tyrosine phosphorylation of STAT protein	0.0025	1	Cd40,Crlf1,Csf1r,Hcls1,Igf1,Il6,Il6ra,Lif,Lyn,Osm,Parp14,Socs3,Tnf,Tnfrsf1a	n/a (just one condition)
limb morphogenesis	0.0025	1	Asph,Bmpr1a,Bmpr1b,Cacna1c,Fgfr2,Ihh,Mbnl1,Mustn1,Osr1,Pbx1,Pcsk5,Sema3c,Tgfb2,Zak	n/a (just one condition)
T cell homeostasis	0.0025	1	Ahr,Bcl2l11,Jak3,Nckap1l,P2rx7,Pmaip1,Ripk3,Spns2,Tgfb1,Tnfrsf23	n/a (just one condition)
respiratory system development	0.0025	1	Ace,Adamts2,Adamtsl2,Aldh1a3,Ccbe1,Ctsh,Gpc3,Heg1,Pdgfra,Pdpn,Tgfbr2,Tns3	n/a (just one condition)
glycosylceramide catabolic process	0.0026	2	Galc,Gba,Gla,Naga,Psap	Gba,Gla,Naga,Psap
peptidyl-tyrosine phosphorylation	0.0026	2	Abl2,Btk,Csf1r,Csk,Epha2,Ephb3,Fes,Fgr,Hck,Il12rb2,Jak3,Lif,Lyn,Matk,Mertk,Nrp2,Osm,Pdgfb,Prkcd,Ptk2b,Ptk7,Ptpn6,Ror1,Sh2d1b1,Src,Syk,Tec,Tie1	Abl2,Csf1r,Fes,Fgr,Hck,Lif,Matk,Mertk,Osm,Ptk7,Sh2d1b1,Syk,Tec
N-acetylneuraminate catabolic process	0.0026	2	Amdhd2,Gnpda1,Nagk,Npl,Renbp	Gnpda1,Nagk,Npl,Renbp
response to estrogen	0.0027	2	Arpc1b,Ccnd1,F7,Gba,Hmox1,Igfbp2,Mmp14,Mmp2,Naip2,Naip6,Nos1,Rara,Sfrp1,Tgfb2,Tgfbr1,Tnfrsf11b,Trim25	Arpc1b,F7,Gba,Hmox1,Igfbp2,Mmp14,Mmp2,Naip2,Sfrp1,Tnfrsf11b
endochondral bone morphogenesis	0.0027	2	Col10a1,Col12a1,Col14a1,Col1a1,Col6a1,Ext1,Matn2,Mmp13,Mmp14,Nab2,Scx,Tgfbr2,Thbs1,Tmem119	Col12a1,Col1a1,Col6a1
animal organ regeneration	0.0027	2	Anxa3,Bak1,Ccl2,Ccnd1,Cdkn1a,Cxcl12,Cxcl5,F7,Hgf,Hmox1,Igf2r,Lcp1,Lif,Sulf2,Tgfb1,Ucp2	Ccl2,F7,Hgf,Hmox1,Igf2r,Lcp1,Lif,Tgfb1,Ucp2
neuromuscular process controlling balance	0.0027	2	Abl2,Abr,Ap1s2,Cln3,Cln8,Gm2a,Gpr88,Hexa,Hexb,Myo7a,Psap,Tifab,Tpp1	Abl2,Abr,Ap1s2,Cln8,Gm2a,Gpr88,Hexa,Hexb,Myo7a,Psap,Tpp1
positive regulation of neutrophil chemotaxis	0.0028	2	C3ar1,C5ar1,Camk1d,Ccl19,Cd74,Edn1,Il1b,Lbp,Nckap1l	C3ar1,Ccl19,Lbp,Nckap1l
pH reduction	0.0028	1	Atp6ap1,Atp6ap2,Atp6v0a1,Atp6v0c,Atp6v0d2,Grn,Ppt1,Slc11a1	n/a (just one condition)
regulation of hippocampal neuron apoptotic process	0.0029	2	Cx3cl1,Cx3cr1,Itgam,Tyrobp	Cx3cl1,Cx3cr1,Itgam,Tyrobp
regulation of high voltage-gated calcium channel activity	0.0029	1	Cacna2d1,Cacnb2,Fgf14,Gm7694,Rrad	n/a (just one condition)
positive regulation of growth	0.0029	2	Acsl4,Adam10,Adam17,Ahr,Bdnf,C3,Cd38,Cfl1,Crabp2,Cxcl12,Cxcl16,Cxcr4,Cyba,Cyfip1,Edn1,Fn1,Hbegf,Hcls1,Hpn,Igf1,Lrp1,Mmp14,Mtpn,Ngf,Ppib,Ptk2b,Rbpj,Rftn1,Sdcbp,Sema4d,Serpine1,Sfrp1,Sgk1,Sh3pxd2b,Shtn1,Sphk1,Tgfb2,Tgfbr1,Trpv2,Wfs1,Wisp1	Cd38,Cfl1,Crabp2,Cxcl16,Cyba,Edn1,Fn1,Hcls1,Lrp1,Mmp14,Mtpn,Ngf,Rftn1,Sdcbp,Sfrp1,Sh3pxd2b,Sphk1,Trpv2,Wfs1,Wisp1
negative regulation of leukocyte degranulation	0.0029	2	Abr,Ccr2,Cd300a,Cd84,Hmox1,Lgals9	Abr,Cd300a,Cd84,Hmox1
regulation of toll-like receptor 2 signaling pathway	0.0029	1	Acod1,Cyba,F2rl1,Lyn,Tlr1,Tlr6	n/a (just one condition)
liposaccharide metabolic process	0.003	1	Aoah,B4galnt1,B4galt5,B4galt6,Galc,Gba,Gla,Gm2a,Hexa,Hexb,Naga,Neu1,Pigs,Psap,St6galnac4	n/a (just one condition)
regulation of cardiac muscle cell membrane repolarization	0.003	1	Cacna1d,Cacna2d1,Cav3,Flna,Gm7694,Kcnh2	n/a (just one condition)
regulation of actin cytoskeleton reorganization	0.003	2	Actr3,Arhgdia,Arhgdib,Arpc2,Baiap2,Csf1r,Fes,Hck,Mdk,Ptk2b,Tgfb1,Trpm2	Actr3,Csf1r,Fes,Hck,Tgfb1
mononuclear cell proliferation	0.0031	2	Cd180,Ctps,Cxcl12,Cxcr4,Dock2,Elf4,Il7r,Itgam,Itgb2,Lilrb4a,Msn,P2rx7,Plcl2,Prkcd,Slc11a1,Tgfb1,Tlr4	Cd180,Ctps,Il7r,Itgam,Itgb2,Lilrb4a,P2rx7,Plcl2,Slc11a1,Tgfb1,Tlr4
positive regulation of receptor recycling	0.0031	2	Anxa2,Arap1,Dab2,Ece1,Nsf,Psen2,Rab29	Anxa2,Arap1,Dab2,Nsf,Rab29
antigen processing and presentation of exogenous peptide antigen via MHC class I	0.0031	3	Fcer1g,Fcgr1,Fcgr3,H2-K1,Ifi30	Fcer1g,Fcgr1,Fcgr3
striated muscle contraction	0.0032	1	Ank2,Cacna1c,Cacna1d,Cacna2d1,Cacnb2,Cav3,Dmd,Kcnd3,Kcnh2,Myom1,Slc8a1	n/a (just one condition)
calcium ion transmembrane transport	0.0032	3	Anxa2,Asph,Atp2b1,Atp2b4,Cacna1c,Cacna1d,Cacna2d1,Cacnb2,Ccdc109b,Ccl19,Ccl3,Ccr5,F2r,Htr2b,Itgav,Itpr3,Mcoln2,Mcoln3,Nalcn,Ncs1,P2rx4,P2rx7,Panx1,Pawr,Plcb2,Plcg2,Plcl2,Rasa3,Sec61a1,Slc8a1,Slc8a2,Slc8b1,Tmem165,Tpcn2,Trpm2,Trpv2	No common gene
response to purine-containing compound	0.0032	1	Ahr,Ass1,Casp1,Ccl2,Col1a1,Il1b,Il6,Itpr3,Junb,Mmp19,P2rx4,P2rx7,P2ry6,Panx1,Pik3cg,Plcg2,Ptafr,Ptgs2,Ptk2b,Rap1b,Sdc1,Trpm2	n/a (just one condition)
positive regulation of cytokine production involved in immune response	0.0032	1	B2m,Cd74,Clec7a,F2rl1,Fcer1g,H2-T23,Il1b,Il6,Nlrp3,Scimp,Tlr2,Tlr4	n/a (just one condition)
growth plate cartilage chondrocyte morphogenesis	0.0032	2	Col12a1,Col14a1,Col6a1,Matn2	Col12a1,Col14a1,Matn2
proteoglycan biosynthetic process	0.0032	2	Acan,Chst11,Chsy1,Dse,Ext1,Hs6st1,Hs6st2,Igf1,Ndst2,Pxylp1,Xylt1,Xylt2	Acan,Chst11,Dse,Hs6st1,Hs6st2,Xylt2
interaction with host	0.0033	2	Bcl2l11,Ccr5,Cd209a,Cd300ld,Cd300lf,Clec5a,Ctsb,Itgav,Naip5,Nectin4,Npc1,Siglec1,Spint1,Tlr2,Tnip1,Vps18	Bcl2l11,Ccr5,Cd300ld,Cd300lf,Clec5a,Ctsb,Naip5,Npc1,Tlr2
embryo development	0.0033	2	Abl2,Abr,Acsl4,Acvr1b,Adam10,Adar,Ahr,Arnt2,Atp11a,Atp6ap2,Bcl2l11,Casp8,Cdkn1c,Cfl1,Chst11,Cmip,Cmtm3,Col12a1,Col1a1,Col24a1,Col2a1,Col6a1,Col8a1,Crabp2,Cthrc1,Cyr61,Dab2,Dll4,Dnmt3a,Ece1,Edn1,Epha2,Ext1,Fam46c,Fn1,Frzb,Furin,Gdf3,Gjb3,Gjb5,Gna13,Grb2,Grem1,Grn,Hbegf,Heg1,Hhex,Hif1a,Hpn,Hs6st1,Htr2b,Id2,Ifitm1,Inhba,Itga2,Itga4,Itga5,Itgav,Junb,Kif3a,Lfng,Lif,Loxl3,Mafb,Man2a1,Mfsd7b,Mmp14,Mmp2,…	Abl2,Abr,Acvr1b,Atp6ap2,Bcl2l11,Cfl1,Chst11,Cmtm3,Col12a1,Col1a1,Col24a1,Col8a1,Crabp2,Cthrc1,Dab2,Dnmt3a,Edn1,Fam46c,Fn1,Frzb,Gdf3,Gjb3,Gjb5,Grb2,Grn,Hs6st1,Htr2b,Lif,Mafb,Mfsd7b,Mmp14,Mmp2,Myo1e,Myo7a,Pdgfc,Plxnb2,Ptk7,Rspo2,Runx1,Scx,Sfrp1,Slc6a8,Socs3,Sox4,Tgfb1,Tgif1,Tpra1,Vcam1,Zeb2
carbohydrate derivative biosynthetic process	0.0034	2	Acan,Acsl4,Aprt,B3gnt2,B3gnt3,B3gnt7,B3gnt9,B4galnt1,B4galt1,B4galt5,B4galt6,Chst11,Chsy1,Ctps,Dse,Elovl1,Ext1,Galnt10,Galnt12,Galnt6,Galnt7,Gcnt1,Gcnt4,Gnpda1,Has1,Hexa,Hs6st1,Hs6st2,Igf1,Il1b,Lfng,Man1a,Man2a1,Mgat5,Nagpa,Ndst2,Npc1,Nt5e,Ostc,Pigs,Plod3,Pnp,Pxylp1,Sdf2l1,Slc25a13,Srd5a3,St3gal1,St6galnac4,Tgfb1,Tmem106a,Tmem165,Tnip1,Uap1l1,Uggt1,Upp1,Xylt1,Xylt2	Acan,Aprt,B3gnt7,B4galt5,B4galt6,Chst11,Ctps,Dse,Elovl1,Galnt12,Galnt6,Galnt7,Gcnt4,Gnpda1,Hexa,Hs6st1,Hs6st2,Mgat5,Npc1,Pigs,Sdf2l1,Slc25a13,St6galnac4,Tgfb1,Tmem106a,Uap1l1,Xylt2
cellular response to interleukin-6	0.0034	3	Ccl2,Cfl1,Entpd2,Il6,Il6ra,Sbno2,Selp,Spi1,St18,Stat3	Selp,Spi1
negative regulation of CD4-positive, alpha-beta T cell activation	0.0034	1	Anxa1,Cd44,Il4ra,Jak3,Lgals9,Runx1,Runx3,Vsir,Zc3h12a	n/a (just one condition)
response to ketone	0.0034	2	Abcb4,Abhd2,Acod1,Ahr,Arpc2,Ass1,Atp2b1,Calr,Ccl19,Ccl2,Ccnd1,Cd38,Cdkn1a,Cyba,Cybb,Edn1,F7,Gba,Glb1,Il6,Msn,Nr1h3,P2ry6,Ptafr,Ptger2,Sfrp1,Spp1,Src,Tgfb1,Tgfb2,Tnc	Atp2b1,Ccl2,Cd38,Cyba,Cybb,Edn1,F7,Gba,Glb1,P2ry6,Ptafr,Sfrp1,Spp1,Tgfb1,Tnc
leukocyte degranulation	0.0034	2	Anxa3,Btk,Ccl3,Cd300a,Lat2,Lyn,Milr1,Myo1f,Pi4k2a,Stxbp2	Ccl3,Cd300a,Lat2,Milr1,Myo1f,Pi4k2a
cellular response to extracellular stimulus	0.0034	2	Aif1,Atf3,Atp2b1,Cd68,Cdkn1a,Col1a1,Cpeb4,Ctsl,Dap,Fes,Folr2,Gba,Hmox1,Il6,Inhbb,Itga4,Itga6,Lamp2,Lcn2,Lyn,Nfe2l2,Nuak2,P2rx7,Postn,Sfrp1,Slc2a1,Tnc,Ucp2,Upp1,Vcam1,Vdr,Zc3h12a	Atf3,Atp2b1,Cd68,Col1a1,Ctsl,Fes,Folr2,Gba,Hmox1,Inhbb,Lamp2,P2rx7,Sfrp1,Tnc,Ucp2,Vcam1
inositol lipid-mediated signaling	0.0035	1	Adap2,Csf1r,Edn1,Htr2b,Igf1,Myo16,Pik3cb,Pik3cd,Pik3cg,Pik3r5,Plcb2,Plcg2,Plcl2,Ptafr	n/a (just one condition)
response to organophosphorus	0.0035	1	Ahr,Ass1,Casp1,Ccl2,Col1a1,Il1b,Itpr3,Junb,Mmp19,P2rx4,P2rx7,P2ry6,Panx1,Pik3cg,Plcg2,Ptafr,Ptgs2,Ptk2b,Rap1b,Sdc1	n/a (just one condition)
response to ethanol	0.0035	1	Actr2,Apobec1,Bak1,Casp8,Ccl2,Ccl7,Ccnd1,Cd14,Cybb,Cyp2e1,Dnmt3a,Eps8,Igf1,Ptk2b,Rara,Spi1,Stat3,Tbxas1,Tlr4,Tnc	n/a (just one condition)
myelination	0.0035	2	Acer3,Adgrg6,B4galt5,B4galt6,Cd9,Clu,Cxcr4,Degs1,Egr2,Galc,Gpc1,Hexa,Hexb,Itgb4,Mag,Myo5a,Nab2,Psap,Tgfb1,Tlr2,Tnfrsf21	Acer3,B4galt5,B4galt6,Clu,Egr2,Hexa,Hexb,Myo5a,Psap,Tgfb1,Tlr2
fatty acid derivative biosynthetic process	0.0036	2	Acsl4,Alox5ap,Cd74,Daglb,Edn1,Elovl1,Hpgds,Pla2g4a,Ptgs2,Sphk1,Syk,Tbxas1	Alox5ap,Daglb,Edn1,Elovl1,Hpgds,Ptgs2,Sphk1,Syk,Tbxas1
regulation of protein autophosphorylation	0.0036	1	Enpp1,Gpnmb,Iqgap1,Ngf,Pdgfa,Pdgfc,Rap2a,Rap2b,Src	n/a (just one condition)
regulation of collagen metabolic process	0.0036	2	Arrb2,Ccl2,Creb3l1,Ctgf,F2r,Fn1,Il6,Il6ra,Itga2,Pdgfb,Scx,Serpine1,Tgfb1,Vsir	Arrb2,Ccl2,F2r,Fn1,Scx,Tgfb1,Vsir
regulation of intracellular pH	0.0036	2	5430427O19Rik,Atp6ap2,Atp6v0a1,Atp6v0c,Atp6v0d1,Atp6v0d2,Cln3,Cln5,Grn,Hvcn1,Ppt1,Rab20,Slamf8,Slc11a1,Tmem165	Atp6ap2,Atp6v0a1,Atp6v0c,Atp6v0d2,Grn,Hvcn1,Slc11a1
sterol transport	0.0036	1	Abca1,Abcg1,Gramd1b,Ldlrap1,Lima1,Lipg,Msr1,Npc1,Npc2,Osbpl8,Pltp,Scarb1,Soat1	n/a (just one condition)
MAPK cascade	0.0037	1	Ccl12,Ccl19,Ccl3,Ccr5,Ctsh,Dab2,Ern1,Htr2b,Igf1,Il1b,Irak4,Mapk6,Mdfic,Myd88,Plvap,Ptk2b,Ptpn1,Slc11a1,Syk,Taok3,Tgfb1,Tnf,Trf	n/a (just one condition)
cellular response to nutrient	0.0038	2	Atp2b1,Col1a1,Fes,Folr2,Hmox1,Postn,Sfrp1,Tnc,Vdr	Atp2b1,Col1a1,Fes,Folr2,Hmox1,Sfrp1,Tnc
plasma membrane bounded cell projection morphogenesis	0.0038	2	3110043O21Rik,Abl2,Actb,Alcam,Apbb2,B3gnt2,B4galt5,B4galt6,Bdnf,Cdh11,Clu,Csf1r,Cxcl12,Cxcr4,Cyfip1,Dclk1,Egr2,Emb,Epha2,Ephb3,Evl,Ext1,Fmn1,Gas7,Hcls1,Iqgap1,Itga4,Kif3a,Lrp1,Map4k4,Myo16,Nckap1l,Ngf,Nptx1,Nrp2,Pip5k1c,Pitpna,Plxna1,Plxnb2,Plxnc1,Plxnd1,Postn,Ptpro,Rhog,Runx3,Scn1b,Sdc2,Sema3g,Sema4d,Sema6b,Sgk1,Shtn1,Slc11a2,Snx1,Tgfb2,Tnn,Unc5b,Zeb2,Zswim6	Abl2,Alcam,B4galt5,B4galt6,Clu,Csf1r,Dclk1,Egr2,Evl,Fmn1,Hcls1,Iqgap1,Lrp1,Myo16,Nckap1l,Ngf,Plxna1,Plxnb2,Rhog,Scn1b,Snx1,Tnn,Unc5b,Zeb2
vascular process in circulatory system	0.0038	1	Abr,Ahr,Atp2b1,Ccl4,Cd38,Cx3cl1,Cysltr1,Ddah1,Ece1,Edn1,F2r,F2rl1,Gpx1,Htr2b,Icam1,Manf,Mmp2,Nos1,P2rx4,Pdgfb,Plod3,Ptafr,Ptgs2,Tbxas1,Tgfb1,Tnf	n/a (just one condition)
regulation of vasoconstriction	0.0039	2	Ahr,Atp2b1,Cd38,Cx3cl1,Cysltr1,Edn1,F2r,Hif1a,Icam1,Mmp2,Nos1,Pdgfb,Ptafr,Ptgs2,Tbxas1	Atp2b1,Cd38,Cx3cl1,Edn1,F2r,Mmp2,Ptafr,Ptgs2,Tbxas1
regulation of Ras protein signal transduction	0.004	1	Abca1,Abl2,Arhgap17,Arhgdia,Arhgdib,Arrb1,Col3a1,Cyth1,Cyth4,Dennd4b,Dock2,Eps8,F2r,F2rl1,Gpr35,Gpr65,Heg1,Igf1,Madd,Map4k4,Ngf,Rasa3,Rasa4,Stard8	n/a (just one condition)
negative regulation of vasculature development	0.004	1	Ccl2,Ccr2,Cx3cr1,Cxcr3,Dll4,Epha2,Gadd45a,Hhex,Lif,Mmrn2,Nfatc1,Nfatc2,Pdgfb,Plk2,Stab1,Thbs1,Tie1,Tnf,Vash1,Xdh	n/a (just one condition)
regulation of inflammatory response to antigenic stimulus	0.004	1	Btk,C3,Fcer1g,Fcgr1,Fcgr2b,Fcgr3,Gpx1,H2-T23,Tnf	n/a (just one condition)
negative regulation of mast cell activation	0.004	2	Cd300a,Cd300lf,Cd84,Cnr2,Hmox1,Milr1	Cd300a,Cd300lf,Cd84,Hmox1,Milr1
entry into host	0.004	1	Cd209a,Cd300ld,Cd300lf,Clec5a,Ctsb,Naip5,Nectin4,Npc1,Siglec1,Spint1,Vps18	n/a (just one condition)
regulation of dendritic cell antigen processing and presentation	0.004	2	Ccl19,Cd68,Cd74,Nod1,Slc11a1,Thbs1	Ccl19,Cd68,Slc11a1
negative regulation of B cell receptor signaling pathway	0.004	2	Cd22,Cd300a,Fcgr2b,Lpxn,Plcl2	Cd300a,Fcgr2b,Lpxn,Plcl2
female gonad development	0.004	1	Adamts1,Arid5b,Foxo3,Fst,Mmp2,Nrip1,Pdgfra	n/a (just one condition)
negative regulation of leukocyte mediated cytotoxicity	0.004	1	Arrb2,Clec2d,H2-T23,Havcr2,Il7r,Lgals9,Sh2d1b1	n/a (just one condition)
response to bacterial lipoprotein	0.004	1	Cd14,Ssc5d,Tlr1,Tlr2,Tlr6	n/a (just one condition)
negative regulation of cell-substrate adhesion	0.004	1	Col1a1,Coro1c,Lrp1,Mmp12,Mmp14,Phldb2,Postn,Serpine1,Src,Thbs1	n/a (just one condition)
calcium ion transport	0.004	3	Anxa2,Asph,Atp2b1,Atp2b4,Cacna1c,Cacna1d,Cacna2d1,Cacnb2,Camk2g,Ccdc109b,Ccl19,Ccl3,Ccr1,Ccr5,Ctgf,Cysltr1,F2r,Gja4,Htr2b,Itgav,Itpr3,Kcnn4,Mcoln2,Mcoln3,Nalcn,Ncs1,Nfatc1,P2rx4,P2rx7,Panx1,Pawr,Plcb2,Plcg2,Plcl2,Psen2,Ramp1,Rasa3,Sec61a1,Slc8a1,Slc8a2,Slc8b1,Tmem165,Tpcn2,Trpm2,Trpv2,Vdr	No common gene
regulation of chemokine (C-X-C motif) ligand 2 production	0.004	1	Cd74,F2rl1,Lrp1,Mcoln2,Myd88,Tlr4,Tnf	n/a (just one condition)
skin morphogenesis	0.004	2	Col1a1,Col1a2,Gba,Itga2,Itga6,Itgb4,Psen2	Col1a1,Itgb4
B cell homeostasis	0.004	1	Ahr,Bak1,Bcl2l11,Lyn,Nckap1l,Pik3cd,Pirb,Spns2,Tnfaip3	n/a (just one condition)
regulation of phosphatidylinositol 3-kinase activity	0.0041	2	Ccl19,Fgr,Lyn,Pdgfb,Pik3r3,Pik3r5,Ptk2b,Rara,Socs3,Src,Tgfb1,Vav2,Vav3,Wdr81,Wdr91	Fgr,Pik3r5,Socs3,Tgfb1,Wdr91
membrane lipid biosynthetic process	0.0041	2	Acer3,Asah1,B4galnt1,B4galt5,B4galt6,Cers6,Degs1,Degs2,Elovl1,Gba,Hacd4,P2rx7,Pigs,Samd8,Sgms2,Sphk1,Sptlc2,St6galnac4	Acer3,Asah1,B4galt5,B4galt6,Elovl1,Gba,P2rx7,Pigs,Samd8,Sphk1,St6galnac4
negative regulation of lymphocyte mediated immunity	0.0041	1	Arrb2,Clec2d,Fcgr2b,H2-T23,Havcr2,Il7r,Lgals9,Ptpn6,Sh2d1b1,Vsir	n/a (just one condition)
inflammatory response to antigenic stimulus	0.0041	2	Cd68,Cysltr1,Ext1,Fcgr1,Fcgr3,Icam1,Il1a,Il1b,Il1rn,Lilrb4a,Rbpj,Tnf	Cd68,Fcgr1,Fcgr3,Il1a,Il1rn,Lilrb4a
response to nutrient levels	0.0041	2	Abca1,Acsl4,Ass1,Atf3,Atp2b1,Ccl2,Ccnd1,Cd40,Cd68,Cdkn1a,Chsy1,Col1a1,Cpeb4,Ctsl,Dap,Dnmt3a,F7,Fes,Folr2,Fstl1,Gatm,Gba,Gdf15,Gdf3,Gpr39,Hmox1,Igfbp2,Il6,Inhbb,Itga2,Lamp2,Lcn2,Lipg,Nfe2l2,Nuak2,Nucb2,Plec,Postn,Ptgs2,Rara,Sfrp1,Slc2a1,Sparc,Spp1,Src,Tgfb1,Tnc,Tnfrsf11b,Tpcn2,Trim25,Ucp2,Upp1,Vdr,Zc3h12a	Abca1,Atf3,Atp2b1,Ccl2,Cd68,Col1a1,Ctsl,Dnmt3a,F7,Fes,Folr2,Gatm,Gba,Gdf3,Hmox1,Igfbp2,Inhbb,Lamp2,Ptgs2,Sfrp1,Spp1,Tgfb1,Tnc,Tnfrsf11b,Tpcn2,Ucp2
regulation of cardiac muscle tissue growth	0.0042	1	Bmpr1a,Cav3,Fgfr2,Hey2,Mef2c,Meis1,Ncam1,Rgs4,Tgfbr1	n/a (just one condition)
detection of biotic stimulus	0.0042	1	Clec7a,Lbp,Srpx,Ssc5d,Tlr2	n/a (just one condition)
dendrite development	0.0043	1	Bbs4,Dact1,Ephb3,Igsf9,Itgb1,Map1a,Map1b,Map6,Prkg1,Rbfox2,Tet1,Tulp1	n/a (just one condition)
renal system development	0.0044	1	Acta2,Col4a3,Col4a4,Fat4,Fgf1,Fgfr2,Id2,Itga8,Kank2,Mef2c,Nkx3-1,Npnt,Osr1,Pbx1,Pcsk5,Smad9,Tbx18,Tgfb2,Tgfbr1	n/a (just one condition)
negative regulation of viral process	0.0044	1	Adar,Bst2,Ccl3,Ccl4,Fam111a,Ifitm1,Ifitm3,Oas1a,Oas2,Oas3,Oasl2,Plscr1,Tnf,Trim14,Trim25,Zc3h12a	n/a (just one condition)
placenta development	0.0044	1	Cdkn1c,Ctsb,Ctsl,Cyr61,Gjb3,Gjb5,Grb2,Hif1a,Hs6st1,Htra1,Itgav,Lif,Pla2g4a,Ptgs2,Rbpj,Serpine1,Slc8a1,Socs3,Vcam1	n/a (just one condition)
regulation of organ growth	0.0044	1	Bmpr1a,Cacna1c,Cav3,Fgfr2,Hey2,Mef2c,Meis1,Ncam1,Rag2,Rgs4,Tgfbr1	n/a (just one condition)
killing of cells of other organism	0.0045	1	Bcl2l11,Ccl19,Ccl2,Ccr5,Cxcl1,Cxcl12,Cxcl13,Cxcl2,Lgals3,Ncf1,Trem1	n/a (just one condition)
regulation of immunoglobulin mediated immune response	0.0046	1	Btk,C3,Cd40,Fcer1g,Fcgr1,Fcgr2b,Fcgr3,H2-T23,Ptpn6,Tgfb1,Tnf,Tnfsf13	n/a (just one condition)
response to hydrogen peroxide	0.0046	2	Adam9,Anxa1,Bak1,Cfl1,Col1a1,Gpx1,Hmox1,Il18bp,Il6,Lcn2,Mmp2,Nfe2l2,Prkcd,Ptk2b,Ripk3,Sdc1,Sirpa,Sphk1,Src,Tnfaip3,Trpm2	Adam9,Anxa1,Cfl1,Col1a1,Gpx1,Hmox1,Il18bp,Mmp2,Sdc1,Sirpa,Sphk1,Tnfaip3
positive regulation of blood vessel endothelial cell migration	0.0046	2	Adam17,Anxa1,Cd40,Hif1a,Hmox1,Igf1,Nfe2l2,P2rx4,Pdgfb,Plk2,Ptgs2,Tgfb1,Thbs1,Tmsb4x	Anxa1,Hmox1,P2rx4,Ptgs2,Tgfb1,Thbs1
positive regulation of epithelial to mesenchymal transition	0.0047	2	Col1a1,Dab2,Glipr2,Il1b,Il6,Loxl2,Mdk,Pdpn,Sdcbp,Tgfb1,Tgfb2,Tgfbr1	Col1a1,Dab2,Loxl2,Pdpn,Sdcbp,Tgfb1
[truncated: 665 more rows]
