# Supplementary material for: reString: an open-source Python software to perform automatic functional enrichment retrieval, results aggregation and data visualization
Source: Sci Rep. 2021 Dec 6;11:23458. doi: 10.1038/s41598-021-02528-0 (PMC8648753; doi:10.1038/s41598-021-02528-0)
Supplement: Supplementary file 1 — Supplementary Information 1. [file 41598_2021_2528_MOESM1_ESM.zip › Supplemental DataSets/downregulated/Function_results.tsv]

term	common	ctrl_t0_red_VS_ctrl_t0_blue_FC	ctrl_t1_red_VS_ctrl_t1_blue_FC	treatment_t0_green_VS_treatment_t0_red_FC	treatment_t0_red_VS_treatment_t0_blue_FC	treatment_t1_green_VS_treatment_t1_blue_FC	treatment_t1_green_VS_treatment_t1_red_FC	treatment_t1_red_VS_treatment_t1_blue_FC
2-5-oligoadenylate synthetase activity	{'n/a (just one condition)'}	1.0	1.0	1.0	1.0	1.0	1.0	0.0223
ATPase-coupled cation transmembrane transporter activity	{'n/a (just one condition)'}	1.0	1.0	1.0	1.0	1.0	1.0	0.0374
CARD domain binding	{'n/a (just one condition)'}	1.0	1.0	1.0	1.0	1.0	1.0	0.0422
CCR chemokine receptor binding	{'n/a (just one condition)'}	1.0	1.0	1.0	1.0	1.0	1.0	0.00065
CCR2 chemokine receptor binding	{'n/a (just one condition)'}	1.0	1.0	1.0	1.0	1.0	1.0	0.0466
CXCR chemokine receptor binding	{'n/a (just one condition)'}	1.0	1.0	1.0	1.0	1.0	1.0	0.0166
G protein-coupled receptor binding	{'n/a (just one condition)'}	1.0	1.0	1.0	1.0	1.0	1.0	0.0024
GTPase activator activity	{'n/a (just one condition)'}	1.0	1.0	1.0	1.0	1.0	1.0	0.001
GTPase binding	{'n/a (just one condition)'}	1.0	1.0	1.0	1.0	1.0	1.0	0.0076
GTPase regulator activity	{'n/a (just one condition)'}	1.0	1.0	1.0	1.0	1.0	1.0	0.00039
Hsp90 protein binding	{'n/a (just one condition)'}	1.0	1.0	0.0203	1.0	1.0	1.0	1.0
IgE binding	{'n/a (just one condition)'}	1.0	0.0047	1.0	1.0	1.0	1.0	1.0
IgG binding	{'Fcgr4', 'Fcer1g', 'Fcgr1', 'Fcgr3'}	1.0	0.00032	1.0	1.0	0.0066	1.0	0.0184
IgG receptor activity	{'Fcgr4', 'Fcgr1', 'Fcgr3'}	1.0	0.0025	1.0	1.0	0.01	1.0	0.0223
NAD(P)+ nucleosidase activity	{'n/a (just one condition)'}	1.0	1.0	1.0	1.0	1.0	1.0	0.0029
NAD+ nucleotidase, cyclic ADP-ribose generating	{'n/a (just one condition)'}	1.0	1.0	1.0	1.0	1.0	1.0	0.0029
Rac GTPase binding	{'n/a (just one condition)'}	1.0	1.0	1.0	1.0	1.0	1.0	0.0032
Ras GTPase binding	{'n/a (just one condition)'}	1.0	1.0	1.0	1.0	1.0	1.0	0.0116
Rho GTPase binding	{'n/a (just one condition)'}	1.0	1.0	1.0	1.0	1.0	1.0	0.0372
SH3 domain binding	{'n/a (just one condition)'}	1.0	1.0	1.0	1.0	1.0	1.0	0.00018
Toll-like receptor binding	{'n/a (just one condition)'}	1.0	1.0	1.0	1.0	1.0	1.0	0.0046
UDP-glycosyltransferase activity	{'B4galt5', 'B4galt6', 'Galnt7', 'Mgat5', 'Gcnt4', 'Colgalt1', 'Xylt2', 'Galnt12', 'B3gnt7', 'Galnt6', 'Hexb', 'Hexa'}	1.0	1.0	1.0	1.0	0.0014	1.0	0.0017
WW domain binding	{'n/a (just one condition)'}	1.0	1.0	1.0	1.0	1.0	0.0194	1.0
acetylgalactosaminyltransferase activity	{'n/a (just one condition)'}	1.0	1.0	1.0	1.0	0.0386	1.0	1.0
acetylglucosaminyltransferase activity	{'n/a (just one condition)'}	1.0	1.0	1.0	1.0	0.025	1.0	1.0
actin binding	{'No common gene'}	1.0	1.0	1.0	1.0	3.68e-06	1.39e-09	5.2e-08
actin filament binding	{'No common gene'}	1.0	1.0	1.0	1.0	5.89e-05	0.004	1.94e-06
actinin binding	{'n/a (just one condition)'}	1.0	1.0	1.0	1.0	1.0	0.0026	1.0
alpha-actinin binding	{'n/a (just one condition)'}	1.0	1.0	1.0	1.0	1.0	0.0038	1.0
amide binding	{'Pirb', 'Pltp', 'Clu', 'Tpp1', 'Anpep', 'Cln8', 'Soat1', 'Tlr2', 'Folr2', 'Fcgr2b', 'Psap', 'Cemip', 'Ctsb', 'Trem2', 'Ctsl', 'Cd14', 'Ctsd', 'Cd300lf', 'Msr1', 'Ppic', 'Itgb2', 'Gltp'}	1.0	1.0	1.0	1.0	0.0011	1.0	0.00018
amino acid transmembrane transporter activity	{'n/a (just one condition)'}	1.0	1.0	1.0	1.0	1.0	1.0	0.0283
aminopeptidase activity	{'n/a (just one condition)'}	1.0	1.0	1.0	1.0	0.035	1.0	1.0
amyloid-beta binding	{'Pirb', 'Trem2', 'Clu', 'Msr1', 'Tlr2', 'Fcgr2b', 'Itgb2'}	1.0	1.0	1.0	1.0	0.0151	1.0	0.0051
anion binding	{'Syk', 'Abca1', 'Anxa4', 'Iqgap1', 'Tpp1', 'Ccl2', 'Mfge8', 'Atp13a2', 'Soat1', 'Actr2', 'Rps6ka2', 'Sdcbp', 'Ptafr', 'Atp2b1', 'Atp6v1a', 'Naip5', 'Trem2', 'Snx8', 'Capg', 'Rab29', 'Cd300a', 'P4ha3', 'Tubb6', 'Abcc3', 'Tuba1c', 'Myo1f', 'Ltbp2', 'Cd300lf', 'Plcl2', 'Cdk20', 'Rap1b', 'Gpnmb', 'Myo5a', 'Gltp', 'Cdk18', 'Nceh1', 'Rab31', 'Dab2', 'Cd44', 'Selp', 'Ccl7', 'Fgr', 'Actg1', 'Itgam', 'Ra…	1.0	1.0	1.0	1.0	6.25e-08	1.0	7.28e-11
antigen binding	{'n/a (just one condition)'}	1.0	1.0	1.0	1.0	1.0	1.0	0.0025
arylsulfatase activity	{'n/a (just one condition)'}	1.0	1.0	1.0	0.0188	1.0	1.0	1.0
basic amino acid transmembrane transporter activity	{'n/a (just one condition)'}	1.0	1.0	1.0	1.0	1.0	1.0	0.0422
binding	{'No common gene'}	0.00021	1.0	1.0	8.86e-05	1.46e-21	2.39e-12	2.96e-31
calcium ion binding	{'No common gene'}	1.22e-06	1.0	1.0	3.83e-08	1.73e-07	0.0394	0.0098
calcium-dependent protein binding	{'n/a (just one condition)'}	1.0	1.0	1.0	1.0	0.0066	1.0	1.0
calcium-release channel activity	{'n/a (just one condition)'}	1.0	1.0	1.0	1.0	1.0	1.0	0.0332
calmodulin binding	{'n/a (just one condition)'}	1.0	1.0	1.0	1.0	1.0	0.0029	1.0
carbohydrate binding	{'Clec7a', 'Lgals3', 'Hk3', 'Gusb'}	1.0	0.0214	1.0	6.28e-05	3.79e-05	1.0	4.89e-07
carbohydrate derivative binding	{'Ctsk', 'Csf1r'}	0.0365	1.0	1.0	1.0	4.53e-08	1.0	2.58e-08
carboxylic acid binding	{'n/a (just one condition)'}	1.0	1.0	1.0	1.0	1.0	1.0	0.0017
cargo receptor activity	{'Loxl2', 'Folr2'}	0.0441	1.0	1.0	0.00011	2.87e-05	1.0	3.68e-05
catalytic activity	{'Syk', 'Lacc1', 'Abca1', 'Dse', 'Tpp1', 'St6galnac4', 'Dpep2', 'Man2b2', 'Hs6st2', 'Atp13a2', 'Soat1', 'Mmp19', 'Cyba', 'Rps6ka2', 'Hgf', 'Abhd12', 'Mmp12', 'Man2b1', 'Atp2b1', 'Sh3bgrl3', 'Pnpla7', 'Ptgs2', 'Dtx4', 'Ctsl', 'Prdx1', 'Gcnt4', 'Aldh3b1', 'Sat1', 'Rab29', 'Dpp7', 'Pla2g15', 'P4ha3', 'Fuca2', 'Tubb6', 'Abcc3', 'Naga', 'Egr2', 'Gngt2', 'Plau', 'Tuba1c', 'Dnmt3a', 'Adam9', 'Myo1f', 'G…	1.0	1.0	1.0	1.0	9.63e-05	1.0	1.93e-08
catalytic activity, acting on a protein	{'n/a (just one condition)'}	1.0	1.0	1.0	1.0	1.0	1.0	0.0032
cation binding	{'Pltp', 'Sele', 'Stac2', 'Galns', 'Loxl2', 'Runx1', 'Selp', 'Man2b2', 'Anpep', 'Itgax', 'Cyba', 'Col3a1', 'Mmp2', 'Myof', 'Vat1', 'Man2b1', 'Galnt6', 'Tbxas1', 'Hpgds', 'Tyrobp', 'Clec7a', 'Lcp1', 'Fbln2', 'Cybb', 'Col1a1', 'Mgat5', 'Lrp1', 'Itga11', 'S100a4', 'Steap3', 'Anxa1', 'Itgb2'}	1.0	1.0	1.0	0.0115	0.00028	1.0	0.00015
cell adhesion mediator activity	{'n/a (just one condition)'}	1.0	1.0	1.0	1.0	1.0	0.0108	1.0
cell adhesion molecule binding	{'No common gene'}	0.0392	1.0	1.0	2e-05	3.56e-11	1.23e-05	2.99e-09
ceramide binding	{'Cln8', 'Pltp', 'Cd300lf', 'Psap', 'Gltp'}	1.0	1.0	1.0	1.0	0.0077	1.0	0.027
channel regulator activity	{'n/a (just one condition)'}	1.0	1.0	1.0	1.0	1.0	0.0309	1.0
chaperone binding	{'n/a (just one condition)'}	1.0	1.0	0.00053	1.0	1.0	1.0	1.0
chemokine activity	{'Ccl7', 'Ccl4', 'Ccl3', 'Ccl6', 'Cxcl1', 'Cx3cl1', 'Cxcl16', 'Ccl2'}	1.0	1.0	1.0	1.0	0.0286	1.0	4.59e-06
chemokine receptor activity	{'n/a (just one condition)'}	1.0	1.0	1.0	1.0	1.0	1.0	0.0444
chemokine receptor binding	{'n/a (just one condition)'}	1.0	1.0	1.0	1.0	1.0	1.0	3.54e-05
collagen binding	{'Itga11', 'Ctsk'}	2.29e-09	1.0	1.0	1.6e-05	6.99e-05	1.0	0.00082
complement binding	{'n/a (just one condition)'}	1.0	1.0	1.0	0.0261	1.0	1.0	1.0
copper ion binding	{'n/a (just one condition)'}	1.0	1.0	1.0	1.0	1.0	1.0	0.0183
cysteine-type endopeptidase activity	{'n/a (just one condition)'}	1.0	1.0	1.0	1.0	1.0	1.0	0.0372
cytokine activity	{'Ccl3', 'Osm', 'Tnfsf13', 'Cx3cl1', 'Il1rn', 'Ccl2', 'Ccl7', 'Gdf3', 'Crlf2', 'Ccl4', 'Timp1', 'Lif', 'Ccl6', 'Spp1', 'Gdf6', 'Crlf1', 'Tgfb1', 'Edn1', 'Grn', 'Il1a', 'Cxcl1', 'Cmtm3', 'Slurp1', 'Cxcl16', 'Inhbb'}	1.0	1.0	1.0	1.0	3.35e-06	1.0	4.89e-07
cytokine binding	{'Tnfrsf1b', 'Pdpn', 'Cd109', 'Csf1r'}	1.0	1.0	1.0	0.0288	0.00013	1.0	1.12e-06
cytokine receptor activity	{'Csf2rb', 'Il10ra', 'Csf2rb2', 'Gpr35'}	1.0	0.0424	1.0	1.0	0.0124	1.0	1.81e-06
cytokine receptor binding	{'Syk', 'Ccl3', 'Osm', 'Tnfsf13', 'Cx3cl1', 'Il1rn', 'Cd44', 'Ccl2', 'Ccl7', 'Sdcbp', 'Ccl4', 'Ngf', 'Lif', 'Ccl6', 'Crlf1', 'Tgfb1', 'Grb2', 'Cd300lf', 'Il1a', 'Cxcl1', 'Cxcl16'}	1.0	1.0	1.0	1.0	0.0049	1.0	3.74e-07
cytoskeletal protein binding	{'No common gene'}	1.0	1.0	1.0	1.0	0.0041	5.45e-10	0.0016
divalent inorganic cation transmembrane transporter activity	{'n/a (just one condition)'}	1.0	1.0	1.0	1.0	0.0322	1.0	1.0
endopeptidase activity	{'C1ra', 'Cfb', 'Mmp2', 'Ctsk'}	0.0039	1.0	1.0	0.0393	1.0	1.0	0.00033
endopeptidase inhibitor activity	{'n/a (just one condition)'}	1.0	1.0	1.0	1.0	1.0	1.0	0.0372
endopeptidase regulator activity	{'n/a (just one condition)'}	1.0	1.0	1.0	1.0	1.0	1.0	0.0293
enzyme activator activity	{'n/a (just one condition)'}	1.0	1.0	1.0	1.0	1.0	1.0	0.00015
enzyme binding	{'Rasgef1b', 'Syk', 'Cstb', 'Abca1', 'Iqgap1', 'Itgax', 'Atp6v0a1', 'Ptafr', 'Gdf3', 'Timp1', 'Ptgs2', 'Trem2', 'Bid', 'Fam83f', 'Rab29', 'Cd300a', 'Egr2', 'Abr', 'Adam9', 'Grb2', 'Plaur', 'Col1a1', 'Cotl1', 'Cyth4', 'Tpcn2', 'Tnfrsf1b', 'Myo5a', 'Cd44', 'Fgr', 'Actg1', 'Fn1', 'Serpinb6a', 'Anxa2', 'Sirpa', 'E2f1', 'Arpc4', 'Prex1', 'Sdf2l1', 'Dennd2a', 'Lrp1', 'Micall2', 'Bcl2l11', 'Csf1r', 'Hmg…	1.0	1.0	1.0	1.0	0.0013	1.0	1.17e-05
enzyme regulator activity	{'Rgs1', 'Rcan1', 'Cstb', 'Itih4', 'Arhgap25', 'Ctsc', 'Ccl3', 'Ncf1', 'Iqgap1', 'Renbp', 'Arhgap19', 'Tbc1d9', 'Ctsh', 'Apobec1', 'Fn1', 'Htr2b', 'Serpinb6a', 'Naip5', 'Timp1', 'Ngf', 'Anxa2', 'Alox5ap', 'Sirpa', 'Ncf4', 'Arap1', 'Nckap1l', 'Gm2a', 'Socs3', 'Pkib', 'Rgs10', 'Cd109', 'Abr', 'Arhgap22', 'Wdr91', 'Tgfb1', 'Naip2', 'Pik3r5', 'Mgat5', 'Sh3pxd2b', 'Vsir', 'Anxa1', 'Fnip2', 'Ncf2', 'Rn…	1.0	1.0	1.0	1.0	0.0386	1.0	0.00015
exopeptidase activity	{'Anpep', 'Ctsa', 'Prcp', 'Mmp14', 'Cpd', 'Ctsl', 'Ctsh', 'Cndp2', 'Tpp1', 'Dpp7', 'Dpep2', 'Ctsz'}	1.0	1.0	1.0	1.0	0.0283	1.0	0.0084
extracellular matrix binding	{'Fbln2'}	3.96e-05	1.0	1.0	0.00028	1.76e-05	1.0	0.0165
extracellular matrix structural constituent	{'Col3a1'}	0.0198	1.0	1.0	3.62e-06	0.00022	1.0	1.0
fibronectin binding	{'Mmp2', 'Ctsk', 'Ssc5d'}	1.0	1.0	1.0	0.0107	0.00026	1.0	0.0346
galactosidase activity	{'n/a (just one condition)'}	1.0	1.0	1.0	1.0	0.0341	1.0	1.0
glycolipid binding	{'n/a (just one condition)'}	1.0	1.0	1.0	1.0	1.0	1.0	0.0113
glycosaminoglycan binding	{'No common gene'}	5.13e-05	1.0	1.0	3.83e-08	4.68e-10	0.0298	0.0111
growth factor activity	{'n/a (just one condition)'}	1.0	1.0	1.0	1.0	2.17e-05	1.0	1.0
growth factor binding	{'Col3a1', 'Cd109', 'Csf1r'}	0.0012	1.0	1.0	9.96e-05	4.57e-07	1.0	7.42e-06
growth factor receptor binding	{'Cd300lf', 'Grb2', 'Snx1', 'Sdcbp', 'Il1a', 'Pdgfc', 'Il1rn', 'Cd44'}	1.0	1.0	1.0	1.0	0.0232	1.0	0.002
heparin binding	{'No common gene'}	0.0012	1.0	1.0	0.00011	5.47e-07	0.0239	1.0
hexosaminidase activity	{'n/a (just one condition)'}	1.0	1.0	1.0	1.0	1.0	1.0	0.0332
hydrolase activity	{'Man2b2', 'Ctsk', 'Hexb', 'Mmp2'}	0.0159	1.0	1.0	1.0	3.5e-05	1.0	1.77e-08
hydrolase activity, acting on glycosyl bonds	{'Man2b2', 'Lyz2', 'Tlr2', 'Gusb', 'Tlr13', 'Man2b1', 'Hpse', 'Hexb'}	1.0	1.0	1.0	0.0053	1.58e-07	1.0	4.23e-09
hydrolase activity, hydrolyzing N-glycosyl compounds	{'n/a (just one condition)'}	1.0	1.0	1.0	1.0	1.0	1.0	0.0233
hydrolase activity, hydrolyzing O-glycosyl compounds	{'Man2b2', 'Lyz2', 'Gusb', 'Man2b1', 'Hpse', 'Hexb'}	1.0	1.0	1.0	0.016	6.46e-07	1.0	5.6e-07
identical protein binding	{'Pirb', 'Sfrp1', 'Runx1', 'Abcg1', 'Cd84', 'Tlr2', 'Slc11a1', 'Hpgds', 'Lyz2', 'Pik3ap1', 'Tyrobp', 'Sdc3', 'Tlr13', 'Gdf6', 'Hexb', 'Lcp1', 'Slamf7', 'Col1a1', 'S100a4', 'Csf1r', 'Steap3', 'Anxa1'}	1.0	1.0	1.0	0.0134	0.00026	1.0	6.43e-09
immune receptor activity	{'Fcgr4', 'C3ar1', 'Csf2rb2', 'Gpr35'}	1.0	3.07e-06	1.0	0.00046	3.5e-05	1.0	1.12e-09
immunoglobulin binding	{'Fcgr4', 'Lgals3'}	1.0	1.25e-05	1.0	0.0326	0.0376	1.0	0.0333
immunoglobulin receptor activity	{'Fcgr4', 'Fcer1g', 'Fcgr1', 'Fcgr3'}	1.0	0.00029	1.0	1.0	0.0044	1.0	0.0128
immunoglobulin receptor binding	{'Fcgr3', 'Fgr', 'Lgals3'}	1.0	0.0167	1.0	1.0	0.0165	1.0	0.0422
inorganic molecular entity transmembrane transporter activity	{'n/a (just one condition)'}	1.0	1.0	1.0	1.0	1.0	1.0	0.0125
insulin-like growth factor binding	{'n/a (just one condition)'}	1.0	1.0	1.0	1.0	0.0035	1.0	1.0
integrin binding	{'No common gene'}	0.0198	1.0	1.0	1.94e-06	3.82e-12	0.0143	1.88e-09
interleukin-1 receptor binding	{'n/a (just one condition)'}	1.0	1.0	1.0	1.0	1.0	1.0	0.0106
ion binding	{'No common gene'}	0.0033	1.0	1.0	0.00033	4.99e-11	0.00033	1.94e-11
ion channel binding	{'n/a (just one condition)'}	1.0	1.0	1.0	1.0	1.0	0.0142	1.0
ion channel regulator activity	{'n/a (just one condition)'}	1.0	1.0	1.0	1.0	1.0	0.0298	1.0
ion transmembrane transporter activity	{'n/a (just one condition)'}	1.0	1.0	1.0	1.0	1.0	1.0	0.0223
laminin binding	{'n/a (just one condition)'}	1.0	1.0	1.0	1.0	1.0	1.0	0.0111
laminin-1 binding	{'n/a (just one condition)'}	0.0111	1.0	1.0	1.0	1.0	1.0	1.0
ligand-gated calcium channel activity	{'n/a (just one condition)'}	1.0	1.0	1.0	1.0	1.0	1.0	0.0283
lipase activity	{'n/a (just one condition)'}	1.0	1.0	1.0	1.0	1.0	1.0	0.0037
lipid binding	{'Pltp', 'Abca1', 'Sphk1', 'Ncf1', 'Tpp1', 'Anxa4', 'Iqgap1', 'Dab2', 'Selp', 'Cfl1', 'Anxa1', 'Fyb', 'Mfge8', 'Cln8', 'Atp13a2', 'P2rx7', 'Snx1', 'Anxa8', 'Soat1', 'Tlr2', 'Sdcbp', 'Ptafr', 'Myof', 'Psap', 'Tec', 'Tlr4', 'Ngf', 'Anxa2', 'Snx5', 'Alox5ap', 'Trem2', 'Cd14', 'Snx8', 'Ncf4', 'Arap1', 'Capg', 'Igf2r', 'Vill', 'Cd300a', 'Prex1', 'Npc1', 'Osbpl8', 'Plek', 'Crabp2', 'Myo1e', 'Fes', 'Cd3…	1.0	1.0	1.0	1.0	4.24e-05	1.0	1.88e-09
lipopeptide binding	{'n/a (just one condition)'}	1.0	1.0	1.0	1.0	1.0	1.0	0.0128
lipopolysaccharide binding	{'Tlr4', 'P2rx7', 'Trem2', 'Cd14', 'Tlr2', 'Ptafr', 'Selp'}	1.0	1.0	1.0	1.0	0.0193	1.0	0.0064
lipoteichoic acid binding	{'n/a (just one condition)'}	1.0	1.0	1.0	1.0	1.0	1.0	0.0466
metal ion binding	{'No common gene'}	0.014	1.0	1.0	0.0107	0.00042	0.001	0.00016
metal ion transmembrane transporter activity	{'n/a (just one condition)'}	1.0	1.0	1.0	1.0	1.0	0.0224	1.0
metallopeptidase activity	{'Mmp3', 'Mmp2'}	0.014	1.0	1.0	1.0	1.0	1.0	0.0268
molecular function regulator	{'n/a (just one condition)'}	1.0	1.0	1.0	1.0	1.0	1.0	0.0013
monosaccharide binding	{'n/a (just one condition)'}	1.0	1.0	1.0	1.0	1.0	1.0	0.0474
non-membrane spanning protein tyrosine kinase activity	{'Tec', 'Fgr', 'Syk', 'Fes', 'Matk', 'Hck', 'Abl2'}	1.0	1.0	1.0	1.0	0.0124	1.0	0.0026
nucleoside-triphosphatase regulator activity	{'n/a (just one condition)'}	1.0	1.0	1.0	1.0	1.0	1.0	0.0021
oligosaccharide binding	{'n/a (just one condition)'}	1.0	1.0	1.0	0.0127	1.0	1.0	1.0
organic acid binding	{'n/a (just one condition)'}	1.0	1.0	1.0	1.0	1.0	1.0	0.0014
oxidoreductase activity, acting on NAD(P)H, oxygen as acceptor	{'Cybb', 'Ncf4', 'Cyba', 'Ncf1', 'Ncf2'}	1.0	1.0	1.0	1.0	0.0077	1.0	0.027
pattern recognition receptor activity	{'Tlr2', 'Ptafr', 'Tlr9', 'Clec7a'}	1.0	1.0	1.0	0.0191	1.0	1.0	0.00083
peptidase activity	{'Ctsk', 'Mmp2'}	0.00023	1.0	1.0	0.0288	0.0386	1.0	0.00028
peptidase inhibitor activity	{'n/a (just one condition)'}	1.0	1.0	1.0	1.0	1.0	1.0	0.0283
peptidase regulator activity	{'C4b', 'Ctsh', 'Cd109', 'Itih4'}	1.0	1.0	1.0	0.0362	1.0	1.0	0.0116
peptide alpha-N-acetyltransferase activity	{'n/a (just one condition)'}	1.0	1.0	0.0477	1.0	1.0	1.0	1.0
peptide antigen binding	{'n/a (just one condition)'}	1.0	1.0	1.0	1.0	1.0	1.0	0.0333
peptide binding	{'Anpep', 'Pirb', 'Cemip', 'Ppic', 'Ctsb', 'Clu', 'Trem2', 'Ctsl', 'Tlr2', 'Cd14', 'Msr1', 'Tpp1', 'Fcgr2b', 'Ctsd', 'Itgb2'}	1.0	1.0	1.0	1.0	0.0341	1.0	0.0014
phosphatidylinositol binding	{'Ncf1', 'Iqgap1', 'Dab2', 'Cfl1', 'Atp13a2', 'Snx1', 'Anxa8', 'Sdcbp', 'Anxa2', 'Snx5', 'Snx8', 'Ncf4', 'Arap1', 'Capg', 'Vill', 'Osbpl8', 'Plek', 'Myo1e', 'Fes', 'Sh3pxd2b'}	1.0	1.0	1.0	1.0	0.049	1.0	0.0013
phosphatidylinositol bisphosphate binding	{'n/a (just one condition)'}	1.0	1.0	1.0	1.0	1.0	1.0	0.0346
phosphatidylinositol phosphate binding	{'Anxa2', 'Atp13a2', 'Snx5', 'Anxa8', 'Sh3pxd2b', 'Ncf4', 'Ncf1', 'Sdcbp', 'Arap1', 'Capg', 'Iqgap1', 'Vill', 'Osbpl8', 'Dab2', 'Plek', 'Cfl1'}	1.0	1.0	1.0	1.0	0.0286	1.0	0.0025
phospholipase activity	{'n/a (just one condition)'}	1.0	1.0	1.0	1.0	1.0	1.0	0.0062
phospholipid binding	{'Pltp', 'Abca1', 'Ncf1', 'Anxa4', 'Tpp1', 'Iqgap1', 'Dab2', 'Cfl1', 'Anxa1', 'Mfge8', 'Atp13a2', 'Snx1', 'Anxa8', 'Sdcbp', 'Ptafr', 'Myof', 'Psap', 'Anxa2', 'Snx5', 'Trem2', 'Snx8', 'Ncf4', 'Arap1', 'Capg', 'Vill', 'Cd300a', 'Prex1', 'Osbpl8', 'Plek', 'Myo1e', 'Fes', 'Cd300lf', 'Sh3pxd2b', 'Thbs1', 'Gltp'}	1.0	1.0	1.0	1.0	0.00035	1.0	3.31e-06
phosphoprotein binding	{'Fgr', 'Syk', 'Sh3bp2', 'Grb2', 'Sirpa', 'Ubash3b', 'Vav1', 'Hck', 'Igf2r', 'Socs3', 'Acp2', 'Cd44', 'Abl2'}	1.0	1.0	1.0	1.0	0.0028	1.0	7.14e-05
phosphorylation-dependent protein binding	{'n/a (just one condition)'}	1.0	1.0	1.0	1.0	1.0	1.0	0.0333
phosphotransferase activity, alcohol group as acceptor	{'n/a (just one condition)'}	1.0	1.0	1.0	1.0	1.0	1.0	0.035
phosphotyrosine residue binding	{'Fgr', 'Syk', 'Sh3bp2', 'Grb2', 'Vav1', 'Hck', 'Socs3', 'Acp2', 'Abl2'}	1.0	1.0	1.0	1.0	0.002	1.0	0.00013
platelet-derived growth factor binding	{'Col1a2', 'Col6a1', 'Col3a1', 'Col1a1'}	1.0	1.0	1.0	0.00029	0.0034	1.0	1.0
potassium channel regulator activity	{'n/a (just one condition)'}	1.0	1.0	1.0	1.0	1.0	0.0239	1.0
protease binding	{'No common gene'}	1.0	1.0	0.0221	1.0	0.049	1.0	1.0
protein binding	{'No common gene'}	1.0	0.0039	1.0	4.24e-05	8.1e-23	1.32e-11	2.7500000000000002e-31
protein domain specific binding	{'No common gene'}	1.0	1.0	1.0	1.0	1.0	0.0172	0.0037
protein phosphorylated amino acid binding	{'Fgr', 'Syk', 'Sh3bp2', 'Grb2', 'Sirpa', 'Vav1', 'Hck', 'Socs3', 'Acp2', 'Abl2'}	1.0	1.0	1.0	1.0	0.0027	1.0	8.46e-05
protein-containing complex binding	{'No common gene'}	0.0392	0.0071	1.0	1.21e-06	3.96e-15	0.004	2.04e-18
proteoglycan binding	{'Ctsk'}	0.0053	1.0	1.0	1.0	0.00017	1.0	0.0025
proton transmembrane transporter activity	{'n/a (just one condition)'}	1.0	1.0	1.0	1.0	1.0	1.0	0.0466
proton-transporting ATPase activity, rotational mechanism	{'n/a (just one condition)'}	1.0	1.0	1.0	1.0	1.0	1.0	0.00065
purine ribonucleoside triphosphate binding	{'n/a (just one condition)'}	1.0	1.0	1.0	1.0	1.0	1.0	0.0283
purine ribonucleotide binding	{'n/a (just one condition)'}	1.0	1.0	1.0	1.0	1.0	1.0	0.031
receptor ligand activity	{'Ccl3', 'Osm', 'Tnfsf13', 'Cx3cl1', 'Il1rn', 'Ccl2', 'Ccl7', 'Hgf', 'Tg', 'Wisp2', 'Gdf3', 'Crlf2', 'Ccl4', 'Metrnl', 'Timp1', 'Ngf', 'Lif', 'Ccl6', 'Pdgfc', 'Spp1', 'Lgals3', 'Gdf6', 'Crlf1', 'Tgfb1', 'Edn1', 'Grn', 'Il1a', 'Cxcl1', 'Gpnmb', 'Cmtm3', 'Slurp1', 'Cxcl16', 'Inhbb'}	1.0	1.0	1.0	1.0	6.4e-06	1.0	0.00034
receptor regulator activity	{'n/a (just one condition)'}	1.0	1.0	1.0	1.0	1.0	1.0	0.00065
ribonucleotide binding	{'n/a (just one condition)'}	1.0	1.0	1.0	1.0	1.0	1.0	0.0244
scavenger receptor activity	{'Loxl2', 'Ssc5d'}	1.0	1.0	1.0	0.00033	0.0083	1.0	0.0173
serine hydrolase activity	{'C1ra', 'F10', 'Ctsh', 'Nceh1', 'Cfb', 'Mmp2'}	1.0	1.0	1.0	0.017	1.0	1.0	0.0109
serine-type peptidase activity	{'n/a (just one condition)'}	1.0	1.0	1.0	1.0	1.0	1.0	0.0158
signaling receptor activity	{'Fcgr4', 'Nfam1', 'C3ar1', 'Tnfrsf1b', 'Lgals3', 'Csf2rb2', 'Gpr35', 'Clec7a', 'Tlr13', 'Itgb2'}	1.0	0.00075	1.0	1.6e-05	1.76e-05	1.0	4.61e-11
signaling receptor binding	{'No common gene'}	0.0159	1.0	1.0	1.21e-06	7.02e-17	0.0298	2.04e-18
small GTPase binding	{'n/a (just one condition)'}	1.0	1.0	1.0	1.0	1.0	1.0	0.0079
small molecule binding	{'n/a (just one condition)'}	1.0	1.0	1.0	1.0	1.0	1.0	0.00015
sphingolipid binding	{'n/a (just one condition)'}	1.0	1.0	1.0	1.0	1.0	1.0	0.0165
structural constituent of cytoskeleton	{'n/a (just one condition)'}	1.0	1.0	1.0	1.0	0.0232	1.0	1.0
structural constituent of muscle	{'n/a (just one condition)'}	1.0	1.0	1.0	1.0	1.0	0.00087	1.0
sulfur compound binding	{'No common gene'}	0.0059	1.0	1.0	0.002	0.00019	1.0	1.0
superoxide-generating NAD(P)H oxidase activity	{'Cybb', 'Ncf4', 'Cyba', 'Ncf1', 'Ncf2'}	1.0	1.0	1.0	1.0	0.0066	1.0	0.0184
superoxide-generating NADPH oxidase activator activity	{'Ncf1', 'Sh3pxd2b', 'Ncf2', 'Ncf4'}	1.0	1.0	1.0	1.0	0.045	1.0	0.0184
transferase activity, transferring glycosyl groups	{'Gba', 'B4galt5', 'Lacc1', 'Aprt', 'B4galt6', 'Sdf2l1', 'Galnt7', 'Mgat5', 'Gcnt4', 'Colgalt1', 'St6galnac4', 'Xylt2', 'Galnt12', 'B3gnt7', 'Galnt6', 'Hexb', 'Hexa'}	1.0	1.0	1.0	1.0	0.0077	1.0	0.0051
transferase activity, transferring hexosyl groups	{'Gba', 'B4galt5', 'B4galt6', 'Sdf2l1', 'Galnt7', 'Mgat5', 'Gcnt4', 'Colgalt1', 'Galnt12', 'B3gnt7', 'Galnt6', 'Hexb', 'Hexa'}	1.0	1.0	1.0	1.0	0.0113	1.0	0.0351
transferase activity, transferring phosphorus-containing groups	{'n/a (just one condition)'}	1.0	1.0	1.0	1.0	1.0	1.0	0.043
transforming growth factor beta binding	{'n/a (just one condition)'}	1.0	1.0	1.0	1.0	1.0	0.0392	1.0
transmembrane receptor protein kinase activity	{'n/a (just one condition)'}	1.0	1.0	1.0	1.0	1.0	0.0239	1.0
transmembrane receptor protein tyrosine kinase activity	{'n/a (just one condition)'}	0.0358	1.0	1.0	1.0	1.0	1.0	1.0
transmembrane signaling receptor activity	{'Fcgr4', 'C3ar1', 'Itgb2', 'Tnfrsf1b', 'Csf2rb2', 'Gpr35', 'Tlr13', 'Nfam1'}	1.0	0.00091	1.0	0.00036	0.0016	1.0	8.17e-07
transmembrane transporter activity	{'Slco2a1', 'Abca1', 'Gjb4', 'Slc8b1', 'Atp6v0c', 'Clcn7', 'Scn1b', 'Abcg1', 'Slc6a8', 'Slc25a13', 'Slc35e4', 'Slc35f6', 'Slc7a2', 'Ttyh2', 'Atp6v0a1', 'P2rx7', 'Slc29a3', 'Slc39a6', 'Ucp2', 'Mcoln2', 'Tmem206', 'Atp2b1', 'Slc11a1', 'Hvcn1', 'Atp6v1a', 'Tmem144', 'Anxa2', 'P2rx4', 'Mfsd1', 'Mfsd12', 'Ttyh3', 'Gjb5', 'Atp6v1c1', 'Lasp1', 'Abcc3', 'Atp6v0d2', 'Gjb3', 'Slc39a11', 'Clic1', 'Slc15a3',…	1.0	1.0	1.0	1.0	0.0124	1.0	0.0013
transporter activity	{'Slco2a1', 'Pltp', 'Abca1', 'Gjb4', 'Slc8b1', 'Atp6v0c', 'Clcn7', 'Scn1b', 'Abcg1', 'Slc6a8', 'Slc25a13', 'Slc35e4', 'Slc35f6', 'Slc7a2', 'Ttyh2', 'Atp6v0a1', 'P2rx7', 'Slc29a3', 'Slc39a6', 'Ucp2', 'Mcoln2', 'Tmem206', 'Atp2b1', 'Slc11a1', 'Hvcn1', 'Atp6v1a', 'Tmem144', 'Anxa2', 'P2rx4', 'Mfsd1', 'Mfsd12', 'Ttyh3', 'Gm2a', 'Gjb5', 'Atp6v1c1', 'Npc1', 'Osbpl8', 'Abcc3', 'Atp6v0d2', 'Gjb3', 'Slc39…	1.0	1.0	1.0	1.0	0.013	1.0	0.00045
type II transforming growth factor beta receptor binding	{'n/a (just one condition)'}	1.0	1.0	1.0	1.0	0.0341	1.0	1.0
voltage-gated calcium channel activity involved in cardiac muscle cell action potential	{'n/a (just one condition)'}	1.0	1.0	1.0	1.0	1.0	0.004	1.0
voltage-gated ion channel activity	{'n/a (just one condition)'}	1.0	1.0	1.0	1.0	1.0	0.0142	1.0
