# Supplementary material for: reString: an open-source Python software to perform automatic functional enrichment retrieval, results aggregation and data visualization
Source: Sci Rep. 2021 Dec 6;11:23458. doi: 10.1038/s41598-021-02528-0 (PMC8648753; doi:10.1038/s41598-021-02528-0)
Supplement: Supplementary file 1 — Supplementary Information 1. [file 41598_2021_2528_MOESM1_ESM.zip › Supplemental DataSets/downregulated/ctrl_t1_green_VS_ctrl_t1_red_FC/DOWN_enrichment.Process.tsv]

#term ID	term description	observed gene count	background gene count	false discovery rate	matching proteins in your network (IDs)	matching proteins in your network (labels)
GO:0034447	very-low-density lipoprotein particle clearance	2	3	0.0072	Apoc1,Apoe	Apoc1,Apoe
GO:0034382	chylomicron remnant clearance	2	5	0.0076	Apoc1,Apoe	Apoc1,Apoe
GO:0033700	phospholipid efflux	2	11	0.014	Apoc1,Apoe	Apoc1,Apoe
GO:0032375	negative regulation of cholesterol transport	2	13	0.0151	Apoc1,Apoe	Apoc1,Apoe
GO:0033344	cholesterol efflux	2	23	0.0227	Apoc1,Apoe	Apoc1,Apoe
GO:0034369	plasma lipoprotein particle remodeling	2	21	0.0227	Apoc1,Apoe	Apoc1,Apoe
