# Supplementary material for: reString: an open-source Python software to perform automatic functional enrichment retrieval, results aggregation and data visualization
Source: Sci Rep. 2021 Dec 6;11:23458. doi: 10.1038/s41598-021-02528-0 (PMC8648753; doi:10.1038/s41598-021-02528-0)
Supplement: Supplementary file 1 — Supplementary Information 1. [file 41598_2021_2528_MOESM1_ESM.zip › Supplemental DataSets/downregulated/RCTM_results.tsv]

term	common	ctrl_t0_red_VS_ctrl_t0_blue_FC	ctrl_t1_red_VS_ctrl_t1_blue_FC	treatment_t0_red_VS_treatment_t0_blue_FC	treatment_t1_green_VS_treatment_t1_blue_FC	treatment_t1_green_VS_treatment_t1_red_FC	treatment_t1_red_VS_treatment_t1_blue_FC
Adaptive Immune System	{'Cd80', 'Syk', 'Pianp', 'Pilra', 'Ctsc', 'Spsb4', 'Ncf1', 'Ap1s2', 'Fyb', 'Cyba', 'Ctss', 'Col3a1', 'Fcgr2b', 'Vcam1', 'Kif26b', 'Ctsa', 'Nras', 'Inpp5d', 'Ifi30', 'Trem2', 'Ctsb', 'Ctsl', 'Pik3ap1', 'Ncf4', 'Vav1', 'Cd300lb', 'Socs3', 'Tubb6', 'Ctsd', 'Fcgr4', 'Tuba1c', 'Fcgr1', 'Grb2', 'Sh2d1b1', 'Lgmn', 'Slamf7', 'Cybb', 'Col1a1', 'Blnk', 'Rap1b', 'Ctsk', 'Ncf2', 'Itgb2'}	1.0	1.0	1.0	0.0025	1.0	1.08e-06
Antigen activates B Cell Receptor (BCR) leading to generation of second messengers	{'n/a (just one condition)'}	1.0	1.0	1.0	1.0	1.0	0.00049
Asparagine N-linked glycosylation	{'n/a (just one condition)'}	1.0	1.0	1.0	0.0207	1.0	1.0
Assembly of collagen fibrils and other multimeric structures	{'Loxl2', 'Col3a1', 'Col12a1'}	0.00044	1.0	2.15e-08	4.54e-07	1.0	0.00029
Axon guidance	{'No common gene'}	1.0	1.0	1.0	5.35e-07	0.0109	1.24e-05
Cardiac conduction	{'n/a (just one condition)'}	1.0	1.0	1.0	1.0	0.00054	1.0
Cell surface interactions at the vascular wall	{'Itgax', 'Sirpa', 'Sele', 'Cd84', 'Selp', 'Col1a1', 'Itgb2', 'Sdc3', 'Cd44'}	1.0	1.0	3e-05	2.22e-09	1.0	5.78e-12
Chemokine receptors bind chemokines	{'n/a (just one condition)'}	1.0	1.0	1.0	1.0	1.0	0.0001
Chondroitin sulfate/dermatan sulfate metabolism	{'n/a (just one condition)'}	1.0	1.0	1.0	0.00089	1.0	1.0
Class A/1 (Rhodopsin-like receptors)	{'n/a (just one condition)'}	1.0	1.0	1.0	1.0	1.0	0.00054
Classical antibody-mediated complement activation	{'n/a (just one condition)'}	1.0	0.0203	1.0	1.0	1.0	1.0
Collagen biosynthesis and modifying enzymes	{'Col3a1', 'Col12a1'}	0.0021	1.0	7.9e-09	1.78e-08	1.0	0.0042
Collagen chain trimerization	{'Col16a1', 'Col1a1', 'Col15a1', 'Col1a2', 'Col3a1', 'Col23a1', 'Col6a1', 'Col12a1'}	1.0	1.0	4.85e-07	5.9e-06	1.0	1.0
Collagen degradation	{'Mmp2', 'Col3a1', 'Ctsk', 'Col12a1'}	0.0145	1.0	8.08e-05	3.44e-08	1.0	2.03e-06
Collagen formation	{'Loxl2', 'Col3a1', 'Col12a1'}	3.4e-05	1.0	4.15e-11	9.36e-11	1.0	9.4e-06
Complement cascade	{'n/a (just one condition)'}	1.0	1.0	1.0	1.0	1.0	0.0018
Cross-presentation of particulate exogenous antigens (phagosomes)	{'n/a (just one condition)'}	1.0	1.0	1.0	0.0022	1.0	1.0
Crosslinking of collagen fibrils	{'Loxl2', 'Col1a2', 'Col1a1'}	1.0	1.0	0.00025	0.0437	1.0	1.0
Cytokine Signaling in Immune system	{'Syk', 'Osm', 'Sdc1', 'Il7r', 'Tnfsf13', 'Il1rn', 'Rps6ka2', 'Il10ra', 'Ptpn1', 'Tec', 'Inpp5d', 'Nras', 'Tnfrsf11b', 'Lif', 'Il13ra1', 'Vav1', 'Hck', 'Socs3', 'Crlf1', 'Grb2', 'Il10rb', 'Il1a', 'Tnfrsf1b', 'Csf2rb2', 'Csf1r', 'Abl2'}	1.0	1.0	1.0	0.0103	1.0	6.57e-08
DAP12 interactions	{'n/a (just one condition)'}	1.0	1.0	1.0	1.0	1.0	0.001
DAP12 signaling	{'n/a (just one condition)'}	1.0	1.0	1.0	1.0	1.0	0.0282
Death Receptor Signalling	{'n/a (just one condition)'}	1.0	1.0	1.0	1.0	1.0	0.0453
Dectin-2 family	{'n/a (just one condition)'}	1.0	1.0	1.0	1.0	1.0	0.0018
Degradation of the extracellular matrix	{'Mmp2', 'Col3a1', 'Ctsk', 'Col12a1'}	0.00061	1.0	0.00025	5.72e-10	1.0	2.07e-06
Detoxification of Reactive Oxygen Species	{'Gpx1', 'Prdx1', 'Cybb', 'Ncf4', 'Cyba', 'Ncf1', 'Ncf2'}	1.0	1.0	1.0	0.0317	1.0	0.0182
Developmental Biology	{'Arpc5', 'Pkp1', 'Arpc1b', 'Actg1', 'Actr2', 'Sdcbp', 'Col3a1', 'Mmp2', 'Nras', 'Col5a2', 'Plxna1', 'Trem2', 'Evl', 'Tyrobp', 'Dok1', 'Arpc4', 'Actr3', 'Tubb6', 'Tuba1c', 'Fes', 'Grb2', 'Col6a3', 'Cd72', 'Gfra1', 'Abl2'}	1.0	1.0	1.0	0.0109	1.0	0.0185
ECM proteoglycans	{'Itgax', 'Col3a1', 'Col1a1'}	1.0	1.0	0.0282	1.21e-06	1.0	0.0186
EPH-Ephrin signaling	{'n/a (just one condition)'}	1.0	1.0	1.0	0.00098	1.0	1.0
EPHB-mediated forward signaling	{'n/a (just one condition)'}	1.0	1.0	1.0	0.00078	1.0	1.0
Elastic fibre formation	{'Loxl2', 'Fbln2'}	0.0379	1.0	1.0	0.00028	1.0	1.0
Extracellular matrix organization	{'Fbln2', 'Ctsk', 'Itga11', 'Col3a1', 'Mmp2', 'Loxl2', 'Col12a1'}	1.42e-10	1.0	1.71e-16	7.92e-24	1.0	2.56e-14
FCERI mediated Ca+2 mobilization	{'n/a (just one condition)'}	1.0	1.0	1.0	1.0	1.0	0.0018
FCGR activation	{'Fcgr4', 'Hck', 'Fgr'}	1.0	0.00015	0.0021	0.00051	1.0	0.0047
Fcgamma receptor (FCGR) dependent phagocytosis	{'Fcgr4', 'Hck', 'Pld3', 'Fgr'}	1.0	0.00087	0.0447	9.63e-10	1.0	7.25e-10
G alpha (i) signalling events	{'n/a (just one condition)'}	1.0	1.0	1.0	1.0	1.0	0.0044
G alpha (q) signalling events	{'n/a (just one condition)'}	1.0	1.0	1.0	1.0	1.0	0.0061
GPCR ligand binding	{'n/a (just one condition)'}	1.0	1.0	1.0	1.0	1.0	0.0175
GPVI-mediated activation cascade	{'Pik3r5', 'Syk', 'Pdpn', 'Col1a1'}	1.0	1.0	0.0471	0.0015	1.0	6.06e-05
Gap junction trafficking and regulation	{'n/a (just one condition)'}	1.0	1.0	1.0	0.0281	1.0	1.0
Glycosaminoglycan metabolism	{'Sdc3', 'Gusb', 'Naglu', 'Galns', 'Hpse', 'Hexb', 'Cd44'}	1.0	1.0	0.0021	1.76e-11	1.0	9.47e-08
Glycosphingolipid metabolism	{'Gba', 'Ctsa', 'Asah1', 'Gla', 'Gm2a', 'Glb1', 'Cerk', 'Psap', 'Hexb', 'Hexa'}	1.0	1.0	1.0	0.0036	1.0	0.0002
HS-GAG degradation	{'Sgsh', 'Sdc3', 'Gusb', 'Naglu', 'Hpse'}	1.0	1.0	0.00047	0.0026	1.0	1.0
Hemostasis	{'No common gene'}	1.0	1.0	7.49e-06	3.4e-25	0.0051	4.0199999999999993e-23
Heparan sulfate/heparin (HS-GAG) metabolism	{'Hpse', 'Sdc3', 'Gusb', 'Naglu'}	1.0	1.0	0.0039	0.00039	1.0	0.0282
Immune System	{'Pirb', 'Cd68', 'C1qb', 'Fgr', 'Itgax', 'C1qc', 'Gusb', 'Slc11a1', 'Nfam1', 'Sirpa', 'Lyz2', 'Pik3ap1', 'C3ar1', 'Tyrobp', 'Hck', 'Cd300lb', 'Lgals3', 'Clec7a', 'Hk3', 'Pld3', 'Fcgr4', 'Lgmn', 'Slamf7', 'Cybb', 'Cotl1', 'Unc93b1', 'Tnfrsf1b', 'Csf2rb2', 'Itgb2'}	1.0	5.04e-22	7.57e-14	1.2800000000000002e-43	1.0	4.85e-76
Immunoregulatory interactions between a Lymphoid and a non-Lymphoid cell	{'Fcgr4', 'Slamf7', 'Cd300lb', 'Itgb2'}	1.0	0.024	0.0001	1.0	1.0	2.76e-07
Inflammasomes	{'n/a (just one condition)'}	1.0	1.0	1.0	1.0	1.0	0.0169
Initial triggering of complement	{'C1qb', 'C1qc'}	1.0	0.0131	0.00047	1.0	1.0	0.0052
Innate Immune System	{'Pirb', 'Cd68', 'C1qb', 'Fgr', 'Itgax', 'C1qc', 'Gusb', 'Slc11a1', 'Nfam1', 'Sirpa', 'Lyz2', 'C3ar1', 'Tyrobp', 'Hck', 'Cd300lb', 'Lgals3', 'Clec7a', 'Hk3', 'Pld3', 'Fcgr4', 'Lgmn', 'Cybb', 'Cotl1', 'Unc93b1', 'Tnfrsf1b', 'Itgb2'}	1.0	1.03e-24	7.85e-16	1.83e-44	1.0	5.2900000000000004e-70
Insulin receptor recycling	{'Atp6v0a1', 'Atp6v1b2', 'Tcirg1', 'Atp6v0c', 'Atp6v1c1', 'Atp6v0d2', 'Atp6v1a'}	1.0	1.0	1.0	0.0086	1.0	0.00082
Integrin cell surface interactions	{'No common gene'}	1.0	1.0	7.9e-09	2.58e-09	0.0301	1.51e-07
Interleukin-2 family signaling	{'n/a (just one condition)'}	1.0	1.0	1.0	1.0	1.0	0.029
Interleukin-3, Interleukin-5 and GM-CSF signaling	{'Tec', 'Inpp5d', 'Syk', 'Grb2', 'Vav1', 'Hck', 'Csf2rb2'}	1.0	1.0	1.0	0.0244	1.0	0.0058
Interleukin-6 family signaling	{'n/a (just one condition)'}	1.0	1.0	1.0	1.0	1.0	0.0398
Ion channel transport	{'n/a (just one condition)'}	1.0	1.0	1.0	1.0	1.0	0.0058
Iron uptake and transport	{'Mfsd7b', 'Hmox1', 'Atp6v0a1', 'Atp6v1b2', 'Tcirg1', 'Atp6v0c', 'Steap3', 'Atp6v1c1', 'Atp6v0d2', 'Atp6v1a'}	1.0	1.0	1.0	0.01	1.0	5.53e-06
Keratan sulfate biosynthesis	{'B4galt5', 'Lum', 'B4galt6', 'Chst2', 'Acan', 'B3gnt7'}	1.0	1.0	1.0	0.0469	1.0	0.0185
Keratan sulfate degradation	{'Lum', 'Gns', 'Glb1', 'Acan', 'Galns', 'Hexb', 'Hexa'}	1.0	1.0	1.0	0.0018	1.0	0.0125
Keratan sulfate/keratin metabolism	{'B4galt5', 'Lum', 'B4galt6', 'Gns', 'Glb1', 'Chst2', 'Acan', 'Galns', 'B3gnt7', 'Hexb', 'Hexa'}	1.0	1.0	1.0	3.61e-05	1.0	4.66e-05
LDL clearance	{'n/a (just one condition)'}	1.0	1.0	1.0	1.0	1.0	0.0105
MAP2K and MAPK activation	{'n/a (just one condition)'}	1.0	1.0	1.0	1.0	1.0	0.0465
MET activates PTK2 signaling	{'n/a (just one condition)'}	1.0	1.0	1.0	0.0141	1.0	1.0
MET promotes cell motility	{'Col5a2', 'Grb2', 'Tns3', 'Rap1b', 'Col1a1', 'Hgf', 'Fn1', 'Col3a1'}	1.0	1.0	1.0	0.00089	1.0	0.0147
Membrane Trafficking	{'n/a (just one condition)'}	1.0	1.0	1.0	0.0002	1.0	1.0
Metabolism	{'Dse', 'Naglu', 'Dpep2', 'Slc25a13', 'Man2b2', 'Hs6st2', 'Man2b1', 'Ptgs2', 'Aldh3b1', 'Sat1', 'Pla2g15', 'Abcc3', 'Gngt2', 'Galns', 'Slc37a2', 'Sdc1', 'Chst2', 'Cd44', 'Gba', 'Folr2', 'Gusb', 'Hpse', 'Cemip', 'Lrp12', 'Gns', 'Plpp2', 'Gm2a', 'Acan', 'Hexa', 'Pik3r5', 'Gnpda1', 'Fabp5', 'Lrp1', 'Pip4k2a', 'Chpf2', 'Mfsd7b', 'Hmox1', 'B4galt6', 'Cd38', 'Sphk1', 'Xylt2', 'Gatm', 'Aprt', 'Tnfaip8l2…	1.0	1.0	1.0	0.0117	1.0	0.0129
Metabolism of carbohydrates	{'Man2b2', 'Hk3', 'Man2b1', 'Sdc3', 'Naglu', 'Gusb', 'Slc37a2', 'Galns', 'Hpse', 'Hexb', 'Cd44'}	1.0	1.0	0.0031	1.23e-09	1.0	0.00014
Molecules associated with elastic fibres	{'n/a (just one condition)'}	1.0	1.0	1.0	0.0367	1.0	1.0
Muscle contraction	{'n/a (just one condition)'}	1.0	1.0	1.0	1.0	3.64e-08	1.0
Nervous system development	{'n/a (just one condition)'}	1.0	1.0	1.0	1.0	1.0	5.53e-06
Neutrophil degranulation	{'Fcgr4', 'Fgr', 'Pirb', 'Cd68', 'Nfam1', 'Itgax', 'Sirpa', 'Lyz2', 'Cybb', 'Cotl1', 'C3ar1', 'Tyrobp', 'Lgals3', 'Tnfrsf1b', 'Gusb', 'Hk3', 'Slc11a1', 'Itgb2'}	1.0	3.85e-15	2.75e-11	2.25e-35	1.0	4.1599999999999995e-46
Non-integrin membrane-ECM interactions	{'Col3a1', 'Sdc3', 'Col1a1'}	1.0	1.0	0.0062	1.46e-05	1.0	0.00055
Nucleotide-binding domain, leucine rich repeat containing receptor (NLR) signaling pathways	{'n/a (just one condition)'}	1.0	1.0	1.0	1.0	1.0	0.0186
O-glycosylation of TSR domain-containing proteins	{'n/a (just one condition)'}	0.0021	1.0	1.0	1.0	1.0	1.0
O-linked glycosylation of mucins	{'n/a (just one condition)'}	1.0	1.0	1.0	0.008	1.0	1.0
Other semaphorin interactions	{'n/a (just one condition)'}	1.0	1.0	1.0	1.0	1.0	0.0169
PI5P, PP2A and IER3 Regulate PI3K/AKT Signaling	{'n/a (just one condition)'}	1.0	1.0	1.0	0.0239	1.0	1.0
Peptide ligand-binding receptors	{'n/a (just one condition)'}	1.0	1.0	1.0	1.0	1.0	0.0056
Plasma lipoprotein assembly, remodeling, and clearance	{'n/a (just one condition)'}	1.0	1.0	1.0	1.0	1.0	0.0002
Plasma lipoprotein clearance	{'n/a (just one condition)'}	1.0	1.0	1.0	1.0	1.0	0.00049
Platelet Aggregation (Plug Formation)	{'n/a (just one condition)'}	1.0	1.0	1.0	0.0479	1.0	1.0
Platelet activation, signaling and aggregation	{'Syk', 'Itih4', 'Pik3r5', 'Col1a1', 'Pdpn', 'Lhfpl2', 'Cd109', 'Selp'}	1.0	1.0	0.0362	6.62e-17	1.0	8.91e-14
Platelet degranulation	{'Actg1', 'Timp1', 'Itih4', 'Tgfb1', 'Fermt3', 'Clu', 'Thbs1', 'Hgf', 'Lamp2', 'Fn1', 'Plek', 'F5', 'Cd63', 'Psap', 'Lhfpl2', 'Cd109', 'Selp'}	1.0	1.0	1.0	1.87e-11	1.0	1.11e-06
Post-translational protein modification	{'n/a (just one condition)'}	1.0	1.0	1.0	0.0285	1.0	1.0
Post-translational protein phosphorylation	{'Mfge8', 'Timp1', 'Wfs1', 'Fn1', 'Tnc', 'Spp1', 'F5', 'Fuca2', 'Tmem132a'}	1.0	1.0	1.0	0.00098	1.0	0.0469
RHO GTPase Effectors	{'n/a (just one condition)'}	1.0	1.0	1.0	0.0092	1.0	1.0
RHO GTPases Activate WASPs and WAVEs	{'Actg1', 'Grb2', 'Arpc4', 'Actr2', 'Arpc5', 'Nckap1l', 'Actr3', 'Arpc1b'}	1.0	1.0	1.0	0.0015	1.0	0.0013
RHO GTPases activate PAKs	{'n/a (just one condition)'}	1.0	1.0	1.0	1.0	0.00054	1.0
ROS and RNS production in phagocytes	{'Atp6v0a1', 'Cybb', 'Atp6v1b2', 'Cyba', 'Ncf1', 'Ncf4', 'Tcirg1', 'Atp6v0c', 'Hvcn1', 'Atp6v1c1', 'Slc11a1', 'Ncf2', 'Atp6v0d2', 'Atp6v1a'}	1.0	1.0	1.0	1.57e-06	1.0	4.89e-09
Regulation of Complement cascade	{'No common gene'}	0.0379	0.007	7.49e-06	1.0	1.0	0.0013
Regulation of Insulin-like Growth Factor (IGF) transport and uptake by Insulin-like Growth Factor Binding Proteins (IGFBPs)	{'Timp1', 'Mfge8', 'Wfs1', 'Fn1', 'Tnc', 'Spp1', 'F5', 'Fuca2', 'Tmem132a', 'Igfbp2'}	1.0	1.0	1.0	0.00057	1.0	0.0147
Regulation of actin dynamics for phagocytic cup formation	{'Fcgr4', 'Actg1', 'Syk', 'Fcgr1', 'Grb2', 'Actr3', 'Actr2', 'Arpc5', 'Vav1', 'Fcgr3', 'Nckap1l', 'Myo5a', 'Elmo1', 'Arpc4', 'Fcgr2b', 'Arpc1b'}	1.0	1.0	1.0	6.7e-08	1.0	2.24e-07
Rho GTPase cycle	{'n/a (just one condition)'}	1.0	1.0	1.0	1.0	1.0	0.0188
Role of phospholipids in phagocytosis	{'Fcgr4', 'Pld3', 'Fcgr1', 'Fcgr3'}	1.0	0.00087	1.0	0.0281	1.0	0.0102
Signal Transduction	{'Syk', 'Abca1', 'Arpc5', 'Iqgap1', 'Adgre1', 'Atp6v0a1', 'Actr2', 'Cyba', 'Rps6ka2', 'Htr2b', 'Hgf', 'Abhd12', 'Ptafr', 'Tcirg1', 'Sox4', 'Atp6v1a', 'Ccl4', 'P2ry6', 'Dtx4', 'Evl', 'Socs3', 'Gpr35', 'Tubb6', 'Egr2', 'Gngt2', 'Abr', 'Tuba1c', 'S1pr2', 'Grb2', 'Col6a3', 'Rap1b', 'Col1a1', 'Gpnmb', 'Csf2rb2', 'Gpr176', 'Ccl3', 'Sdc1', 'Cx3cr1', 'Ccl7', 'Actg1', 'Fn1', 'Myo7a', 'Lrp12', 'Atp6v1b2', …	1.0	1.0	1.0	6.72e-07	1.0	1.27e-11
Signal regulatory protein family interactions	{'Fyb', 'Skap2', 'Grb2', 'Sirpa', 'Tyrobp'}	1.0	1.0	1.0	0.0473	1.0	0.0061
Signaling by Erythropoietin	{'n/a (just one condition)'}	1.0	1.0	1.0	1.0	1.0	0.036
Signaling by Insulin receptor	{'n/a (just one condition)'}	1.0	1.0	1.0	1.0	1.0	0.0447
Signaling by Interleukins	{'Syk', 'Osm', 'Sdc1', 'Il7r', 'Il1rn', 'Rps6ka2', 'Il10ra', 'Tec', 'Inpp5d', 'Lif', 'Il13ra1', 'Vav1', 'Hck', 'Socs3', 'Crlf1', 'Grb2', 'Il10rb', 'Il1a', 'Csf2rb2', 'Csf1r'}	1.0	1.0	1.0	0.0326	1.0	2.98e-07
Signaling by MET	{'Nras', 'Col5a2', 'Grb2', 'Tns3', 'Rap1b', 'Col1a1', 'Hgf', 'Fn1', 'Col3a1', 'Ptpn1'}	1.0	1.0	1.0	0.0094	1.0	0.0085
Signaling by NTRK1 (TRKA)	{'n/a (just one condition)'}	1.0	1.0	1.0	1.0	1.0	0.0368
Signaling by PDGF	{'Nras', 'Col5a2', 'Grb2', 'Col6a3', 'Pdgfc', 'Spp1', 'Col3a1', 'Thbs1'}	1.0	1.0	1.0	0.00081	1.0	0.006
Signaling by PTK6	{'n/a (just one condition)'}	1.0	1.0	1.0	0.0138	1.0	1.0
Signaling by Receptor Tyrosine Kinases	{'Sphk1', 'Ncf1', 'Matk', 'Atp6v0c', 'Actg1', 'Tns3', 'Atp6v0a1', 'Cyba', 'Rps6ka2', 'Hgf', 'Fn1', 'Tcirg1', 'Col3a1', 'Ptpn1', 'Atp6v1a', 'Tec', 'Nras', 'Ngf', 'Col5a2', 'Atp6v1b2', 'Ncf4', 'Vav1', 'Pdgfc', 'Spp1', 'Nckap1l', 'Elmo1', 'Atp6v1c1', 'Atp6v0d2', 'Egr2', 'Fes', 'Grb2', 'Col6a3', 'Cybb', 'Col1a1', 'Rap1b', 'Shc2', 'Thbs1', 'Ncf2'}	1.0	1.0	1.0	3.65e-11	1.0	1.64e-11
Signaling by Rho GTPases	{'Ywhah', 'Ncf1', 'Arpc5', 'Iqgap1', 'Iqgap3', 'Rhov', 'Arpc1b', 'Actg1', 'Arhgap19', 'Actr2', 'Cyba', 'Rhog', 'Ncf4', 'Arap1', 'Vav1', 'Evl', 'Nckap1l', 'Arpc4', 'Actr3', 'Prex1', 'Tubb6', 'Abr', 'Tuba1c', 'Arhgap22', 'Grb2', 'Cybb', 'Arhgap25', 'Ncf2'}	1.0	1.0	1.0	0.005	1.0	0.00018
Signaling by VEGF	{'n/a (just one condition)'}	1.0	1.0	1.0	1.0	1.0	0.0049
Smooth Muscle Contraction	{'n/a (just one condition)'}	1.0	1.0	1.0	1.0	0.0023	1.0
Sphingolipid metabolism	{'Gba', 'Ctsa', 'Acer3', 'Asah1', 'Aldh3b1', 'Sphk1', 'Plpp2', 'Gla', 'Gm2a', 'Glb1', 'Samd8', 'Cerk', 'Psap', 'Hexb', 'Hexa'}	1.0	1.0	1.0	0.0001	1.0	1.32e-06
Syndecan interactions	{'Sdc1', 'Sdc3', 'Fn1', 'Tgfb1'}	1.0	1.0	1.0	0.0281	1.0	0.028
The NLRP3 inflammasome	{'n/a (just one condition)'}	1.0	1.0	1.0	1.0	1.0	0.0235
Toll-like Receptor Cascades	{'n/a (just one condition)'}	1.0	1.0	1.0	1.0	1.0	2.47e-05
Trafficking and processing of endosomal TLR	{'Lgmn', 'Ctss', 'Ctsl', 'Unc93b1'}	1.0	0.0133	1.0	0.0192	1.0	0.0061
Transferrin endocytosis and recycling	{'Atp6v0a1', 'Atp6v1b2', 'Tcirg1', 'Atp6v0c', 'Steap3', 'Atp6v1c1', 'Atp6v0d2', 'Atp6v1a'}	1.0	1.0	1.0	0.0042	1.0	0.00014
Transport of small molecules	{'Slco2a1', 'Pltp', 'Hmox1', 'Abca1', 'Nceh1', 'Slc8b1', 'Atp6v0c', 'Clcn7', 'Runx1', 'Abcg1', 'Apobr', 'Slc7a2', 'Atp13a2', 'Ttyh2', 'Atp6v0a1', 'Soat1', 'Slc29a3', 'Tcirg1', 'Slc39a6', 'Mcoln2', 'Atp2b1', 'Slc11a1', 'Atp6v1a', 'Atp6v1b2', 'Ttyh3', 'Ccdc109b', 'Atp6v1c1', 'Npc1', 'Abcc3', 'Atp6v0d2', 'Gngt2', 'Slc15a3', 'Slc7a7', 'Mcoln3', 'Slc41a2', 'Lipa', 'Trpv2', 'Steap3', 'Ostm1', 'Tpcn2', …	1.0	1.0	1.0	0.016	1.0	1.59e-07
VEGFA-VEGFR2 Pathway	{'Actg1', 'Nras', 'Cybb', 'Ncf4', 'Cyba', 'Ncf1', 'Vav1', 'Sphk1', 'Nckap1l', 'Elmo1', 'Shc2', 'Ncf2'}	1.0	1.0	1.0	0.00028	1.0	0.0056
Vesicle-mediated transport	{'Arrb2', 'Ctsc', 'Gjb4', 'Arpc5', 'Il7r', 'Rab31', 'Dab2', 'Ap1s2', 'Tmed9', 'Actg1', 'Cpd', 'Actr2', 'Rab8b', 'Dnase2a', 'Kif26b', 'Snx5', 'Rab7b', 'Rab3il1', 'Igf2r', 'Gns', 'Arpc4', 'Actr3', 'Gjb5', 'Tpd52', 'Tubb6', 'Gjb3', 'Tuba1c', 'Nsf', 'Grb2', 'Dennd2a', 'Msr1', 'Lrp1', 'Cyth4', 'F5', 'Ctsz'}	1.0	1.0	1.0	9.12e-05	1.0	0.018
