# Supplementary material for: reString: an open-source Python software to perform automatic functional enrichment retrieval, results aggregation and data visualization
Source: Sci Rep. 2021 Dec 6;11:23458. doi: 10.1038/s41598-021-02528-0 (PMC8648753; doi:10.1038/s41598-021-02528-0)
Supplement: Supplementary file 1 — Supplementary Information 1. [file 41598_2021_2528_MOESM1_ESM.zip › Supplemental DataSets/downregulated/treatment_t0_green_VS_treatment_t0_red_FC/DOWN_enrichment.Function.tsv]

#term ID	term description	observed gene count	background gene count	false discovery rate	matching proteins in your network (IDs)	matching proteins in your network (labels)
GO:0051087	chaperone binding	8	102	0.00053	Ahsa2,Ahsa1,Slc25a17,Alb,Ptges3,Hspe1,Slc12a2,Timm9	Ahsa2,Ahsa1,Slc25a17,Alb,Ptges3,Hspe1,Slc12a2,Timm9
GO:0051879	Hsp90 protein binding	5	48	0.0203	Chordc1,Ahsa2,Ahsa1,Ptges3,Slc12a2	Chordc1,Ahsa2,Ahsa1,Ptges3,Slc12a2
GO:0002020	protease binding	7	143	0.0221	Mug1,Timp4,Pzp,Serpina1c,Serpina1a,Sumo1,Xiap	Mug1,Timp4,Pzp,Serpina1c,Serpina1a,Sumo1,Xiap
GO:0004596	peptide alpha-N-acetyltransferase activity	3	10	0.0477	Naa20,Naa30,Naa50	Naa20,Naa30,Naa50
