# Supplementary material for: reString: an open-source Python software to perform automatic functional enrichment retrieval, results aggregation and data visualization
Source: Sci Rep. 2021 Dec 6;11:23458. doi: 10.1038/s41598-021-02528-0 (PMC8648753; doi:10.1038/s41598-021-02528-0)
Supplement: Supplementary file 1 — Supplementary Information 1. [file 41598_2021_2528_MOESM1_ESM.zip › Supplemental DataSets/downregulated/treatment_t0_green_VS_treatment_t0_red_FC/DOWN_enrichment.Component.tsv]

#term ID	term description	observed gene count	background gene count	false discovery rate	matching proteins in your network (IDs)	matching proteins in your network (labels)
GO:0005737	cytoplasm	80	10283	0.00083	Gmpr,Mcts1,Pdgfb,Naa20,Tmed5,Nudt14,Cacybp,Mapkapk2,Pex13,Ahsa2,Ube2b,Galk1,Fam101b,Ahsa1,Mterfd1,Slc25a17,March5,Rsph3b,Ap3s1,Wdr73,Coq10b,Armc1,Ccnl1,Ndufaf4,Cmpk1,Rbp7,Mrpl20,Alb,Gng11,Timp4,Hccs,Trappc4,Nnmt,Hey1,Kank3,Apmap,Chchd4,Naa30,Tmem33,Rmnd1,Timm8a1,Ptges3,Slc25a46,Ppp1r15b,Tcim,Trmt10c,Ffar4,Mrpl35,Lipg,Zfand6,Naa50,St3gal5,Serpina1c,Hspe1,Hspa4l,Uqcrh,Sox7,Scoc,Ptcd3,Serpina1a,Sumo…	Gmpr,Mcts1,Pdgfb,Naa20,Tmed5,Nudt14,Cacybp,Mapkapk2,Pex13,Ahsa2,Ube2b,Gk,Fam101b,Ahsa1,Mterf3,Slc25a17,March5,Rsph3b,Ap3s1,Wdr73,Coq10b,Armc1,Ccnl1,Ndufaf4,Cmpk1,Rbp7,Mrpl20,Alb,Gng11,Timp4,Hccs,Trappc4,Nnmt,Hey1,Kank3,Apmap,Chchd4,Naa30,Tmem33,Rmnd1,Timm8a1,Ptges3,Slc25a46,Ppp1r15b,1810011O10Rik,Trmt10c,Ffar4,Mrpl35,Lipg,Zfand6,Naa50,St3gal5,Serpina1c,Hspe1,Hspa4l,Uqcrh,Sox7,Scoc,Ptcd3,Serpina1a…
GO:0005622	intracellular	89	12596	0.0021	Gmpr,Mcts1,Pdgfb,Naa20,Tmed5,Nudt14,Cacybp,Mapkapk2,Tbx3,Pex13,Ahsa2,Ube2b,Galk1,Fam101b,Ahsa1,Mterfd1,Slc25a17,Dgat1,March5,Rsph3b,Ap3s1,Wdr73,Coq10b,Armc1,Ccnl1,Ndufaf4,Cmpk1,Rbp7,Mrpl20,Alb,Gng11,Timp4,Hccs,Slc7a6,Trappc4,Nnmt,Mlh1,Hey1,Kank3,Apmap,Chchd4,Naa30,Tmem33,Rmnd1,Timm8a1,Ptges3,Slc25a46,Ppp1r15b,Sc5d,Tcim,Trmt10c,Ffar4,Mrpl35,Lipg,Zfand6,Naa50,St3gal5,Serpina1c,Hspe1,4930453N24Rik,H…	Gmpr,Mcts1,Pdgfb,Naa20,Tmed5,Nudt14,Cacybp,Mapkapk2,Tbx3,Pex13,Ahsa2,Ube2b,Gk,Fam101b,Ahsa1,Mterf3,Slc25a17,Dgat1,March5,Rsph3b,Ap3s1,Wdr73,Coq10b,Armc1,Ccnl1,Ndufaf4,Cmpk1,Rbp7,Mrpl20,Alb,Gng11,Timp4,Hccs,Slc7a6,Trappc4,Nnmt,Mlh1,Hey1,Kank3,Apmap,Chchd4,Naa30,Tmem33,Rmnd1,Timm8a1,Ptges3,Slc25a46,Ppp1r15b,Sc5d,1810011O10Rik,Trmt10c,Ffar4,Mrpl35,Lipg,Zfand6,Naa50,St3gal5,Serpina1c,Hspe1,4930453N24…
GO:0110165	cellular anatomical entity	102	15632	0.0021	Gmpr,Mcts1,Pdgfb,Naa20,Tmed5,Nudt14,Cacybp,Mapkapk2,Tbx3,Mpdu1,Pex13,Ahsa2,Ube2b,Galk1,Fam101b,Ahsa1,Mterfd1,Slc25a17,Dgat1,Gpihbp1,March5,Rsph3b,Ap3s1,Rbp4,Wdr73,Coq10b,Armc1,Ccnl1,Ndufaf4,Cmpk1,Rbp7,Mrpl20,Alb,Gng11,Mug1,Timp4,Pzp,Hccs,Slc7a6,Trappc4,Nnmt,Mlh1,Hey1,Kank3,Apmap,Chchd4,Naa30,Lpar6,Tmem33,Rmnd1,Cd59a,Timm8a1,Ptges3,Slc25a46,Tmem161b,Ppp1r15b,Sc5d,Tcim,Trmt10c,Gpr4,Ffar4,Mrpl35,Lip…	Gmpr,Mcts1,Pdgfb,Naa20,Tmed5,Nudt14,Cacybp,Mapkapk2,Tbx3,Mpdu1,Pex13,Ahsa2,Ube2b,Gk,Fam101b,Ahsa1,Mterf3,Slc25a17,Dgat1,Gpihbp1,March5,Rsph3b,Ap3s1,Rbp4,Wdr73,Coq10b,Armc1,Ccnl1,Ndufaf4,Cmpk1,Rbp7,Mrpl20,Alb,Gng11,Mug1,Timp4,Pzp,Hccs,Slc7a6,Trappc4,Nnmt,Mlh1,Hey1,Kank3,Apmap,Chchd4,Naa30,Lpar6,Tmem33,Rmnd1,Cd59a,Timm8a1,Ptges3,Slc25a46,Tmem161b,Ppp1r15b,Sc5d,1810011O10Rik,Trmt10c,Gpr4,Ffar4,Mrpl3…
GO:0031414	N-terminal protein acetyltransferase complex	3	10	0.0224	Naa20,Naa30,Naa50	Naa20,Naa30,Naa50
