# Supplementary material for: reString: an open-source Python software to perform automatic functional enrichment retrieval, results aggregation and data visualization
Source: Sci Rep. 2021 Dec 6;11:23458. doi: 10.1038/s41598-021-02528-0 (PMC8648753; doi:10.1038/s41598-021-02528-0)
Supplement: Supplementary file 1 — Supplementary Information 1. [file 41598_2021_2528_MOESM1_ESM.zip › Supplemental DataSets/downregulated/ctrl_t0_green_VS_ctrl_t0_red_FC/DOWN_enrichment.Component.tsv]

#term ID	term description	observed gene count	background gene count	false discovery rate	matching proteins in your network (IDs)	matching proteins in your network (labels)
GO:0005739	mitochondrion	13	1776	0.0166	Slc25a17,Ndufaf4,Mrpl20,Hccs,Chchd4,Tsfm,Rmnd1,Mrpl12,Cars2,Timm8a1,Uqcrh,Tomm5,Mrpl15	Slc25a17,Ndufaf4,Mrpl20,Hccs,Chchd4,Tsfm,Rmnd1,Mrpl12,Cars2,Timm8a1,Uqcrh,Tomm5,Mrpl15
