# Supplementary material for: reString: an open-source Python software to perform automatic functional enrichment retrieval, results aggregation and data visualization
Source: Sci Rep. 2021 Dec 6;11:23458. doi: 10.1038/s41598-021-02528-0 (PMC8648753; doi:10.1038/s41598-021-02528-0)
Supplement: Supplementary file 1 — Supplementary Information 1. [file 41598_2021_2528_MOESM1_ESM.zip › Supplemental DataSets/treatment_t0_green_VS_treatment_t0_blue_FC.csv]

gene	WD_t0_KO_VS_WD_t0_DKO_FC
Morf4l1b	2.3161089873108103
Lgals4	1.64815196963199
Nxpe4	-2.11213770472113
Entpd4	-1.40988339462925
Gm8580	3.56299427299514
Gm6548	1.7159293955085302
