# Supplementary material for: reString: an open-source Python software to perform automatic functional enrichment retrieval, results aggregation and data visualization
Source: Sci Rep. 2021 Dec 6;11:23458. doi: 10.1038/s41598-021-02528-0 (PMC8648753; doi:10.1038/s41598-021-02528-0)
Supplement: Supplementary file 1 — Supplementary Information 1. [file 41598_2021_2528_MOESM1_ESM.zip › Supplemental DataSets/ctrl_t0_green_VS_ctrl_t0_blue_FC.csv]

gene	ctrl_t0_KO_VS_ctrl_t0_DKO_FC
Nt5e	2.00790382463804
Mir6236	2.2226864290011696
Fam46a	-1.3521081076537902
Morf4l1b	2.0079967411347903
Rn28s1	2.95373946202498
Mpp6	-1.6846160761308797
Rn45s	2.95373946202498
Gm8580	3.2418131462432904
Gm6548	1.6300915029376999
