# Supplementary material for: reString: an open-source Python software to perform automatic functional enrichment retrieval, results aggregation and data visualization
Source: Sci Rep. 2021 Dec 6;11:23458. doi: 10.1038/s41598-021-02528-0 (PMC8648753; doi:10.1038/s41598-021-02528-0)
Supplement: Supplementary file 1 — Supplementary Information 1. [file 41598_2021_2528_MOESM1_ESM.zip › Supplemental DataSets/treatment_t1_green_VS_treatment_t1_blue_FC.csv]

gene	WD_t1_KO_VS_WD_t1_DKO_FC
Tysnd1	1.08792668215755
Mrpl42	0.8202202834484291
Tppp	1.41295411278696
Ctss	-3.44414712245445
Fgf7	-1.17678803339397
Havcr2	-2.82557470750975
Tmem181a	-0.762293368318441
Camk1	-0.941469093753938
Specc1	-1.38910879685504
Nek6	-1.48713268410495
Hivep3	-1.5250693468778798
Mr1	-0.786302568457053
Mfsd12	-2.08027424789085
Cx3cl1	-2.2037126058965297
Acp2	-0.864196108249083
Fxyd5	-1.7417194745348898
Ms4a6d	-2.7639284186024504
Pla2g2d	1.8881676373357499
Tagln2	-1.10159771970574
Gltp	-1.09041711182427
Gdf3	-3.38924090734338
Chpf2	-0.9337817183853191
Il1a	-3.2968563978349
Trp53i11	0.9529627953374459
Spcs3	-1.08182596057718
Rftn1	-1.20070874862568
Gusb	-2.4796225680185295
Spsb2	-1.1360753702705
Milr1	-2.18298963451688
Fcgr4	-2.27144876072465
Sel1l3	-2.3706039693945
Lgals3	-3.9202059936543594
Gpr88	-2.4323077865486002
Cnn2	-0.814098722714001
Plek	-3.2798516372347497
Uqcr11	1.1325292128067
Nans	-0.958842731220696
4933430I17Rik	-3.04055727533992
Vav3	-1.15761655874798
Tpm3	-0.783509489261443
Cx3cr1	-1.24869917189218
H2-Q7	1.79425044567193
Rbm38	1.39055321168082
Alcam	-1.8036403276314699
Dclk1	-1.84702927881219
Ephb3	-0.93811668359611
Sepn1	-0.9304694229423679
Cdk18	-2.9020929837762797
Fam83f	-3.57609363218168
Arf2	-0.772741094959953
Prdx1	-0.7947584162132729
Shc2	-1.0688939974201301
Gas2l3	-2.05869295219841
Wsb1	-0.8172139035515891
Fn1	-2.51053890041911
Lipa	-1.55572478693331
Lum	-2.6048825543938396
Klf9	0.853505331070057
Cyba	-2.09783133511298
Kif3a	-1.15002730546305
Plekhm2	-0.734875147537191
Pik3r3	-0.8470933159395291
Lyz1	-1.91893837791215
Aph1c	-2.30584127953633
Ctsb	-1.9855812072485801
Col22a1	-3.5744991583741497
Il18bp	-2.5390136837848902
Tmem106a	-1.1098011524507299
Sell	3.00178212241017
Slc7a7	-1.9167137969078
Mmp12	-4.91942721496999
Cpd	-0.8328584803040859
Hcls1	-0.8986128412436691
Pim3	0.9949288241106999
Abr	-0.9703717816382951
Higd2a	0.781233560876063
Gngt2	-1.56112458118157
Rnf180	-2.11137580964118
Cln8	-0.9557182170435029
Bcl2a1b	-3.38392992327483
Igkv5-39	6.02535824449991
Elovl1	-1.0056262433255898
Enpp1	-1.7384860237748603
Col5a1	-1.5311649546310402
Gjb3	-2.8130259416294106
Rps6ka2	-0.8803299627662892
Sphk1	-2.38962798181999
Gimap6	1.00294147211399
Plxnb2	-1.2101752950131999
Gcnt4	-3.0583106835072296
Lamp2	-0.773160253707358
Gnptab	-0.98650662717328
Naip5	-1.27702642745421
Lpxn	-1.64510043977532
Col6a3	-1.75653378762395
Plcl2	-1.4242035835467601
Tmem178	-3.8246622452577297
Alox5ap	-1.12771273927093
Col23a1	-1.01543540728414
Ctsh	-1.64656990460695
Erp29	-0.922128603573417
Neurl3	-1.00008324418354
Amz1	-2.93880118451762
Ikbip	-0.8616153712306189
Cd109	-2.30195857339005
Cox7c	0.9700742651201579
Zmat3	-0.819808359041989
Hip1r	0.8683854056444742
Hgf	-2.88422866594131
Arl11	-3.10749031403382
Rgcc	1.3434720916396699
Cyth4	-2.09597884858217
Ehd4	-0.8039345999631341
Colgalt1	-1.15283060701119
Rab3il1	-1.80814155907374
Acan	-2.96507108445043
Mcc	0.8512470971905179
Ccr5	-2.08026843948248
Snx5	-0.979600756047729
Ereg	-2.16458758837646
Tgfb1	-1.2181085565002598
Igfbp2	-3.78407136239857
Anapc13	0.7554197429789791
Glb1	-2.31786066327869
Sgms2	-1.26771420919934
Itgb2	-2.2692992188981096
Egr2	-1.9807010055125
Tubb6	-0.993936959690266
Crlf2	-1.1390276277313998
Kdelr3	-1.4843861835441399
Srprb	-0.723392885119015
Clec4d	-2.70277078268067
Klf15	1.56003164173278
Rcan1	-0.7723260124711651
Stk38l	-1.1645625011270901
Tpp1	-0.8904351359512359
Wnt16	-1.70200856791204
Prkcd	-0.879337517739396
Pirb	-2.1636900995810904
Nxpe5	-2.5618644509682302
Klhl41	1.79893582587469
Mertk	-1.3519629630039498
Arpc1b	-0.887651328406315
Creg1	-1.26341451766332
Tm4sf19	-4.4674661390228305
Suox	0.8536463200578549
Slc45a4	-0.8235537955286171
Rbpj	-0.7245858810234359
Chsy3	-1.5367907859705001
Pld3	-2.7450386133957405
Lonrf3	-1.61114472812103
Cd38	-1.1388471447156598
Bst1	-1.44714060178664
Clca3a2	-2.88096420649152
Bmp1	-0.803494232099044
Tmed3	-0.9383262604561031
Cd72	-2.29636164585499
Tgfbi	-1.07989187565905
Slc7a2	-1.58039771377687
Gdf6	-3.28890822943228
Paqr7	-1.03952756158091
Tnfaip2	-2.4562216832217003
Evi2a	-2.0122828292426598
Akr1b8	-0.967121031096481
Ccl6	-1.43869959375419
Arl4c	-1.8899318299281398
Tpcn2	-1.4289512025233897
Cyp2b10	4.6150486053375195
Layn	-1.09267264979965
Fcer1g	-2.07223266549124
Qsox1	-1.0826149747171099
Trim29	-3.3643534416596204
Fbxo31	1.1501052188491498
B430306N03Rik	-3.22347523458735
Stra6l	-4.9076818653223695
Dok1	-0.959718176681399
Tbxas1	-2.17335809797951
Krt18	-1.5027149948124001
Serpine1	-2.1280114508311696
Gm2a	-1.15123513796785
Fcmr	3.37995682847647
Mgp	-1.42172570458738
Kcnk13	-2.36393602274621
Pdpn	-1.89160133500272
Tmem132a	-1.47240955181115
Cd200r1	-2.7616085045112597
Lcp1	-1.9266506156694498
Cgref1	-1.9284836370438
Pde1a	-0.8717693665061029
Gatm	-1.2416972406331102
Rab11fip5	-0.983171023085857
Wfdc17	-2.79083122790843
Zfp366	1.70564590620423
C1qtnf9	1.30944988081069
Pdgfc	-2.06681306986193
Cd44	-2.43356575695699
C130074G19Rik	0.8873371621573399
Fam20c	-1.90632270422712
Tnn	-2.3572704332444
Dab2	-0.7923246430538591
Col24a1	-2.18843047320587
Glipr1	-2.44305601617323
Cmtm3	-1.14271513998032
Igkv9-120	5.373822419469731
Mpeg1	-2.8970810092895602
Afap1l1	0.95536307344496
Fkbp14	-0.764770443409409
Ccm2l	0.7833744345302901
Prkaa2	0.781181489804583
Ech1	1.22040186639919
2510009E07Rik	-0.919308756825147
Arl4a	0.9513588937385901
Ostc	-1.13447760767258
Gla	-2.83616625984218
Plekho2	-1.3222052296696
Loxl3	-1.3711383581535102
Sgsh	-0.775986969676219
Hoxa5	0.994026782196699
Adam9	-0.849415414764052
Armcx3	-0.7341181369308141
Gimap8	1.20473791010118
Pianp	-2.33622762137752
Atl2	0.967818793151477
Lasp1	-0.747488783304418
Laptm5	-2.0890821868289198
Igkv3-4	5.882824041958821
Mpp1	-0.7429917017850551
C1qb	-2.28099386185459
Blvrb	-0.8170701539782059
Ppp1r3d	1.01723509970797
Fah	1.2287761755705902
Pitpnm2	0.7268511765982729
Postn	-1.77807087325102
Renbp	-1.9452689795701499
Thbs1	-3.41532806937926
Tceal8	-1.0606778788324
Rai14	-1.49890410202108
Sh3pxd2b	-1.7545384658450902
Tnfrsf23	-1.62692766356384
Btnl9	1.59964525310478
Tmem104	-1.17865504205211
Jag2	1.30750839408064
Slc15a3	-3.4790922762482404
Hs6st2	-3.18762505410378
Kifc2	0.792047241367258
Ptgfrn	-1.09005686672761
Chst11	-1.12818665515755
Rsph3a	0.7494335814029379
Mmp2	-1.5792467290836998
Soat1	-2.55825916036706
H2-Q5	1.4264594461753601
Slc35e4	-1.22016448147643
Tmem86a	-1.75296143407499
Timp4	1.91297017652428
Snrk	1.2329228983149199
Plxna1	-1.27678391865521
Lox	-1.62290791945806
F7	-3.3590914338897697
Hn1l	-1.09560706483057
Tifa	-1.23508498124691
Abhd12	-1.15108093138021
Ostm1	-0.8911322250394079
Ccdc88c	0.8429341839641379
Tlr13	-2.8590314109302204
Arl8a	-0.6998976809104599
Cxcl16	-2.5592998971433
Ppib	-0.8260949320707859
Slc8a1	-1.42495506429931
Ckap4	-1.3423676263466497
Cebpb	2.0830428793566997
Rarres1	-2.49727307829577
Ccl4	-2.9855991329688196
Mefv	-2.02444648258901
Tcirg1	-1.70626984093223
Tpra1	-0.7334437790250151
C3ar1	-3.07285087977715
Ubxn2a	0.761036884664088
Inhba	-1.4910900917724699
Samd8	-0.841288233191521
Eln	-2.01089655616228
Tmem164	-0.883514771274335
Actb	-0.9426866417654058
Dap	-0.790555733658609
Mdfic	-1.12016058114194
Dsc3	7.1018602396901205
Morf4l1b	2.2957297589173997
Sparc	-1.02025795348499
Gpr35	-2.5729349387490097
Ndufb5	0.982735053360335
L2hgdh	0.8945798522040591
Actg1	-1.261857889991
Clu	-1.74567755661547
Emc6	0.874374893411614
D10Jhu81e	1.0224651382296601
Fabp5	-2.27880970229992
Gpr39	-1.7282152578178602
Serpinb9b	-2.88356641412243
Ttc9	-2.18506956921451
Tmem94	0.813919850343664
Ctsk	-3.06463984730051
Lgals4	1.89056438904879
Dock9	0.8445804003287131
Sh2d1b1	-2.4980351446317597
Fam198b	-1.28239269933046
Tnfrsf11b	-2.83294029705302
Slc37a2	-3.3431393307724906
B4galt5	-1.9938427175613702
Rasip1	0.889967385739196
Pgp	0.810041235196384
Daglb	-1.4595931883572
Adgrg1	1.06726779379108
Pxylp1	-2.6328895340189202
Nrros	-1.1971187710961
Nudt19	1.0365631165093
Galns	-2.30431065316717
Cdk6	-0.8856055721852181
Anxa4	-1.57997043643398
Ppt1	-0.7485780751149301
Rspo2	-3.69411639278956
Pqlc3	-1.64485210027807
Wfs1	-1.3285062763024298
Rab32	-1.05096121672566
Myrip	0.803810256490543
Tshz2	0.7144013153507891
Hbegf	-1.2808419558944
Tnfrsf1b	-1.8412663945939898
Axin2	1.08591740370463
Src	-1.34458160919266
Mmp27	-3.16132672350302
C1qtnf6	-1.17489532609752
Apoc3	3.49461558521618
Skap2	-0.797645861634177
Slc39a11	-1.38469998532302
Folr2	-0.9309014875881949
Nceh1	-2.7616935358790298
Pi4k2a	-1.02469116994084
Cybb	-1.88064665613031
Atp6v0a1	-0.94739440548856
Nxpe4	-3.3136811781295603
Esrrb	2.57268251243585
Msr1	-3.2184200018557103
Fam129b	-2.06392119499976
Rab29	-1.0428763663347
Wisp2	-2.23222747609123
Pigs	-0.746858887820843
Nfkbiz	-1.05133970319188
Clic1	-1.04209405756138
Stac2	-3.36466058051381
Xylt2	-0.732289607185352
Hebp1	-0.9808922594607009
Pkp1	-4.06299339722118
Itga11	-1.9238604525871201
Matk	-2.20745343990759
Fat3	-3.5331446322326703
Tnfsf13	-1.51419886513303
Apobec1	-2.18215583364066
Mcoln3	-4.78096573210067
4930404N11Rik	-1.9366836463278503
Ctsl	-3.4738570503739603
Cox17	1.03076867465484
Arpc4	-0.7591079604604009
Slamf9	-1.98006544125839
Ckb	-1.1291993051670401
Crip1	-1.1693706960263701
Myom3	1.80013413572705
Pik3ap1	-1.7293721718883701
Tmod4	3.1203331373194803
Sertad4	-1.1438968862291101
Ch25h	-1.8125353217050901
Cd244	-2.42535183337214
Bid	-1.46441511827284
Scn1b	-0.8904905149683959
Ltbp2	-2.24229000987272
Nsf	-0.7954499427842779
Clec5a	-2.33427985160349
Cd80	-2.02890599531796
Ywhah	-0.7328597442897309
Grn	-1.33094313616696
Prodh	1.27057968195956
Spryd3	-0.712268896597828
Rap2a	-1.10820488236711
Itgax	-4.24338431990561
Tgif1	-1.58110858022146
Fstl1	-1.47055192876674
Usp2	1.33221526847202
Mrps24	0.756163129952965
Tanc2	-1.10291988380921
Gpihbp1	1.49219509717767
Il1rn	-3.4124623954444107
Wdr91	-1.15344756063783
B3gnt2	-0.792445311867268
Loxl2	-1.8297450886900601
Lrpap1	-0.9476418365680871
Abca1	-1.1341616670378702
Card14	-2.13355249996086
Hecw2	1.46231930322263
Ccl3	-2.74044164723691
9530053A07Rik	4.46397553972544
Iqgap1	-1.40520482836152
Lbh	-0.93186771680362
Apoa1	4.0946301195674
Pip4k2a	-1.00043002876901
Hmox1	-2.1046896025878103
Serpinb6a	-1.31666670000482
Tnfsfm13	-1.13468044716348
H2-M9	2.08300928840512
Mmp13	-3.5236622941272904
Cd63	-2.1189661255635404
Kif26b	-2.9369841364079
Ubash3b	-2.0057473757398903
Nckap1l	-2.09443426481887
Tgfb2	-2.3188265481167902
Creb3l1	-1.20784642276549
Gpnmb	-4.71821772415192
Cacna1d	-1.5128898122543502
Abl2	-0.738490321718952
Ptrh1	-1.4878451990217798
Nupr1	-1.79534045700228
Dpep2	-3.17809920050538
Ibsp	-3.00837675377972
Dtx1	1.3999485054439802
Spcs2	-0.7743984553744909
Man2b1	-1.5128543270922301
Tg	-8.210105436995981
Col16a1	-1.05453634550017
Ildr2	-0.9902205388789721
Wbp5	-1.1813186353542
Dact2	1.22724426733508
Ucp2	-0.97023151672134
Mybpc2	3.33410924662252
Wdr1	-0.9332361629021999
Hvcn1	-1.49158413586568
Nras	-0.722784747190732
B3gnt9	-1.4605661487838602
Dram1	-0.8724843219065009
Ncf4	-1.38498296733015
Fmn1	-2.44712255984694
Slc8b1	-0.9894398541254109
Ifngr2	-1.16072256060888
Dlg3	-0.816063752049645
Snx1	-0.899374342909396
Msn	-0.894559965799153
Cyp4b1	1.33327449039425
P2ry6	-1.76469370094315
Rasgrp3	1.0953445442717902
Cacng6	5.26035387278775
Unc5b	-0.8777046108394421
Cyp2d22	0.758195744506299
B3gnt7	-2.8640152092411806
Sh3bp2	-1.91148499129799
Pwwp2b	-0.949484553464552
Dnase2a	-1.58132622063701
Cemip	-5.123407772222059
Rell1	-1.20547511089062
Iglv2	4.27563829573028
Lgmn	-2.58533907450315
Plp2	-0.890892170591097
Thbs2	-1.74584893621974
Tmsb4x	-1.01348708461005
Naglu	-1.66763446624883
Esd	-0.9746317679393721
Dtx4	-1.05698088037892
Tnfaip8l2	-1.50872876875185
Tmem165	-0.9542001606230172
Itm2c	-1.0492282874282
Galnt6	-2.8476311031696
Sfrp1	-1.3745966601167
Id2	-1.08016379621968
L3hypdh	0.993029826429057
Nptx2	-2.23070580158759
Hk3	-3.75804877540344
Slc1a1	1.51405637976452
Sec16b	-0.942544136211427
Fgr	-2.07191689718363
Ttyh2	-1.71002775025991
Socs3	-1.4982208118261298
Mdk	-1.28253633388973
Igsf8	-1.1650212233710302
Ptchd1	-1.7820763403508701
Hmga1	-0.722208336225385
Rgag4	-1.3116761494023899
S100a11	-0.771457746781036
Clec12a	-2.19112529483742
Fat1	-1.43553456307301
Bckdhb	1.4681311863906001
Nfam1	-1.23703121976383
Ighv5-4	5.57163396090588
Pamr1	-1.21017627481333
Fam214a	0.9265218487249219
Mettl20	1.3340948609821202
Ppm1h	-1.1796153954447899
Adgre1	-1.80734397657798
Tyrobp	-2.4126139826198303
Lhfpl2	-3.38149573195082
Cd300lf	-2.5735570213446497
Rhov	-4.21797648888739
Cyp4v3	-0.744736377204343
1500015O10Rik	-2.01429138125787
Prss46	-4.57171224510363
Nagk	-1.0231905529101801
Syk	-1.29708212724253
Cdca7l	-2.01434494351152
Csf2rb	-1.36964018741537
St18	-3.7981519035395004
Cntfr	1.4618752109541202
Ecm1	-1.3331905315827
Trpv2	-1.3089532581468701
Pilra	-1.6255953219683603
Sulf1	-1.5095658574179598
Gimap4	1.3338515478514401
Anxa8	-3.18394775668369
Inhbb	-1.19427427647866
Ccdc109b	-1.50271350366501
Hmgn3	-1.00559102607487
Cfl1	-1.09275574767334
Mcf2l	1.43220839326706
Myo1f	-2.1426119921672
Apba3	0.8672100609883441
Runx1	-1.8472760334081701
Atp6v1b2	-1.36067436980874
Vsir	-1.3506332787868702
Cd276	-3.1206895904975
Snta1	0.8815646290644591
Notch4	0.995841461982097
Cd180	-2.5437679497821604
Clec4n	-2.09125713263334
Bola3	1.14113279149242
Lyve1	1.1855039555798
Edn1	-1.14115853666572
Mmp19	-1.7540499992468301
Mafb	-1.37132658736445
Bace1	-0.861047422874684
Sbno2	-0.91538713768928
Slco2a1	-1.52874639346629
Tob2	1.06375318397794
Cdh11	-1.5165863520016298
Cndp2	-1.96721849134037
Sox4	-1.4008871177274098
Rab8b	-1.3502154667853001
Csf2ra	-1.7810358228777299
Chst2	-1.3848182908112299
Fam126b	1.14719044277912
Slc25a22	0.79735149072373
Prr13	-1.07490176816466
Fermt3	-1.3698453307037
Zfp90	-1.1304315956488897
Fcgr1	-2.18139638106225
Slurp1	-3.65556462649813
Ccdc85a	1.04260555723045
St6galnac2	0.9121678453872859
Fam65b	1.86299373248377
F2r	-1.3016858301771201
Pltp	-1.74137761229504
Car4	1.41804078743775
Fes	-0.823844115473125
Unc45b	1.13449309622939
Cyr61	-2.0771315110562103
Cdk20	-1.86948501377605
Lrp1	-1.1059053266512
Nckap5l	-1.0246254218073199
Rrbp1	-1.0569345866591702
Ndufc1	1.0496293039768
Shank3	1.055043925733
Pnpla7	-0.8958322241883739
Angptl2	-1.18164649552006
Actr2	-0.8829223011032321
Cdc34	0.836213601038328
Prcp	-0.9898618703739069
Fndc3b	-1.0875634897147601
Sat1	-1.01640847505126
Rasgef1b	-2.17837515716029
Golt1b	-0.7874595526756999
Sdc2	-0.831361151744045
Ppip5k1	0.867344212155595
Col3a1	-1.9227977191369199
Pfkfb4	-1.05858966823474
Vmp1	-0.873826808668005
Rbp7	1.87827309010519
Slc6a8	-1.72756914435476
Kirrel	-0.953184871961382
Pde1b	-1.3774585227102603
Frmd4b	-1.04452536130668
Mtpn	-0.834114236096345
Srd5a3	-1.03514856952536
Ap1s2	-1.1679655241642501
Map3k6	1.13879374900297
Mknk2	0.978834369613114
Ptgr1	-1.17752392836206
Il7r	-2.69526855620777
Gba	-1.0004441561269801
Galnt7	-1.4090027357216102
Atp13a2	-1.33398021783083
Myo5a	-0.92454329163673
Capg	-2.3112710230691804
Pik3r5	-2.1581452663155902
Tuba1c	-1.54030095547792
Scx	-2.08416253025704
Slc9a3r2	0.908656638172746
Lilr4b	-3.59260128927867
Tdrp	1.3004273139789098
P2rx4	-1.4623325748000602
Tnfrsf11a	-1.3104029533628898
Arrb2	-1.16521316679575
Sypl2	2.5519464252535697
Ctsz	-0.871946068131523
Aldh18a1	-1.16789360287422
Wif1	-2.16352609309286
Moxd1	-2.1811456775491003
Ctgf	-1.7674828101326299
Ssh3	-1.01591815680573
Zfand2a	-1.1810408521371398
1190005I06Rik	1.44009046465128
E2f1	-1.09418344463784
Etv5	-1.04742910300198
Tram1	-0.8484192975609821
Vldlr	0.933251569350961
Npc1	-1.19268503346955
Spsb4	-3.22352029036596
Col5a2	-2.29341395496394
Gimap7	2.45170700792255
Fam214b	-0.772365803500877
S100a4	-2.75667191089315
Tgfbr1	-1.39267528752316
Tns3	-1.4203157625583798
Mfsd7b	-1.3020058502571201
Dnase1l1	-1.6176699685054199
Atp6ap1	-0.895939892900033
Plpp6	0.958676606236132
Endog	1.10744417089625
Olr1	-2.4263543446841203
Vat1	-1.7824791052691902
Lilrb4a	-3.4562055146486497
Blnk	-1.77566387130203
Ncf2	-2.03934814220018
Prkd2	0.7396147059825892
Degs1	-0.7246387968672959
Cd5l	-5.9048030938574305
Tmem144	-2.1861164723536297
Perm1	1.66692637371617
Pqlc1	-1.2223430458638302
Vcam1	-2.45508116449586
St6galnac4	-1.71153623055662
Glmp	-0.7551451339137879
Cstb	-1.39003566106839
Tpm4	-1.0293754519702198
Irf5	-1.38033987528283
Pitx3	3.53700287216207
Mxra8	-1.10398572323638
Mmp14	-2.2670056864889903
Rhog	-0.842186406868505
Asb5	2.04157288211993
Gab2	-0.8173539590165191
Myof	-1.9938191522288502
Igf2	0.93898279889325
Tnfaip3	-1.07367857778456
Vegfb	0.885624956344952
Slc11a1	-2.17865321434686
Ybx2	1.68831651442858
Ctps	-1.02151081085551
Rap1b	-0.7463898913423871
Gcnt1	-1.12807827086996
Chsy1	-1.2575490243040401
Tfec	-2.3872195280784396
Rab7b	-2.55089405625454
Cnrip1	-1.49606854283277
Hif1a	-0.83005543451832
Psap	-1.7212907960940302
Adam8	-3.3667239171695096
Gm13139	-1.1915016045995501
Ctsc	-1.11884554412725
Csf1r	-0.877498287932429
Fcgr2b	-1.5042301826375
Fcrls	-1.9947206504054498
Lrp12	-2.2797551274356698
Bdnf	-2.3517176313862995
Arhgap22	-1.82640902951134
P4hb	-1.09992083386804
Fam26e	-1.1700728112027299
Flt4	0.991337279309378
Mcoln2	-2.3903251618137897
Bri3	0.760455022723915
Ctsd	-1.97726402208954
Slc38a3	2.04320320761189
Dse	-1.0772542406560899
Spp1	-4.9065634599645005
Mlh1	-1.78108112660312
Emb	-1.29152722284509
Elmo1	-0.827302086325894
Il10ra	-1.78823139067507
Ankrd13b	-0.948908455802736
Apobr	-1.5110823415570802
Gpr176	-2.8919452417466496
Hspa12b	0.756076836884052
Pde2a	0.8904543465955229
Armcx4	-1.5370954189298898
Eif4ebp2	0.831309945133895
Fuca2	-1.83371455017328
Lat2	-2.79807181212268
Fmo1	1.0675539226550101
Rbpms2	0.796713915896646
Cfi	-3.4801271300627
Gpx1	-0.7782636451337328
Col1a2	-1.6150460495898402
Arpc5	-1.10711052383625
Prokr1	-2.08057320061924
Tmed9	-0.7700778262874691
Tlr8	-1.87631134235709
Ebf1	0.7411712745482231
Igkv6-32	5.41927960003409
Pstpip1	-2.7510158351488596
Sh2d3c	0.8761899940756899
Fam107a	1.74734041349235
Bcl2l11	-1.47837500250185
Cyyr1	1.30489732665672
Manba	-1.21604566206145
Tnfrsf26	-2.40622106493366
Ganc	0.9187983139242449
Cd200r4	-3.5124040963587304
Actr3	-0.8144449832339741
Pcsk6	0.9795288031578259
Sirpa	-2.41626813771308
Frmd4a	-0.7800105032246031
Acvr1b	-0.8768975542943759
Hexb	-2.23936781820509
Parp8	-0.822381632479941
Ighv2-2	4.42507055959992
Galnt12	-2.02756103395848
Lepr	1.07094629884302
Fam105a	-2.04521295556104
Plaur	-1.3812356682028402
Spi1	-1.74453863985248
Eif4ebp1	0.9149189546674229
Arap1	-0.7965126470265379
Rnh1	-1.19316458549355
Igkv15-103	5.48022580293194
Wsb2	-0.917304110155886
Itgav	-1.0994208089333002
Dennd2a	-0.852499775470254
Il10rb	-1.29971863716204
Fzd4	0.818552535665361
Atp5sl	0.732641025246933
Epdr1	-1.09952398076935
Mfge8	-2.5991883961782998
Ttpa	2.15143318609424
Tecr	0.7534560729932791
Cd82	-0.7269238254916741
Lair1	-2.4770019111635695
Tmem204	1.00337786641711
Plpp2	-1.20509326136285
Evl	-1.1241395466131898
Nucb2	-0.8035953647294921
Gdf15	-2.57838109077469
Timp1	-2.57937518550235
Cox6a1	1.12383717136376
Slc41a2	-1.54908098556232
Asah1	-1.5439216081698501
Glrx5	0.9282961457237309
Rgs1	-2.7545695492415296
Naip2	-1.54371634567829
Trem2	-4.03203175784212
Pla2g4a	-1.1490139287650702
Ptafr	-1.7902888756935802
Robo4	1.19826145641159
Maged2	-0.84721601335693
Ndufs7	0.950821744265002
Wls	-1.0405464439110899
Acer2	1.31444351241478
Mrpl38	0.99667086868078
Sidt1	3.33550336544028
Gm14461	-2.18290373104289
Aprt	-1.22528996627949
Nab2	-0.781353282275884
Arfgap3	-0.9125304325514391
2310030G06Rik	-1.749325664073
Ifi30	-1.4398855669223503
Macrod1	1.15244057186318
Serpinb6b	-1.44566985896575
Rasgrp2	1.1336750643232198
Litaf	-1.9875144371349298
Htr2b	-3.10956929338062
Pcdhb9	-1.89758841073809
Anxa1	-2.08414024722299
P2rx7	-1.18509219545198
Syt7	1.22448909648498
Fitm2	1.1338582424260701
Ext1	-0.8053441726659
Fuca1	-0.7381416750974978
Cd300ld	-1.8464224776983003
Fyb	-1.20079542227932
Prc1	-1.48001574329098
Sdc1	-2.11395324464422
Gucd1	0.845338574815498
Pea15a	-0.9333415950355091
Pygm	1.7726038829229098
Ptprs	-1.10779103173156
Tmem189	-1.0614328565386
Cd14	-1.7720463522672
Zeb2	-0.7194938386363109
Pira6	-2.47312932346569
Taok3	-0.818639693087386
Oit3	-2.7891004873608702
C1qc	-2.05281963426173
Cox8a	0.9399048409844459
Vwa5a	-0.7785976480722259
Ighg3	5.7598901633313
Ptk7	-1.68279874232208
Col1a1	-2.08424544675623
Grb2	-0.790795783409597
Tmem26	-2.7810071576758397
Anxa3	-0.9955287155663539
Vav1	-1.63778777294925
Col8a1	-2.72683950614028
Abca8b	0.8104670537356421
Mical1	-0.9347379923163879
Rap2b	-1.66967782686237
Hint2	0.7581999785438851
Itih3	-1.69462167526723
Itpripl2	-1.26360199612251
Cd300lb	-3.12060996179213
Osm	-2.31488832753252
Mgat5	-1.67572978251919
Sec61a1	-0.745354089480761
Gjb5	-2.50241975579361
Tmem51	-1.2009305889908999
Fnip2	-2.2250969624832297
Nxnl1	2.34327908426486
F5	-1.7682265048295
Igfbp6	1.0621158352881501
Ly9	-1.7741133211622
Ttyh3	-0.7574575040611049
Kcna5	2.0485182285876204
Snx8	-0.891604966011038
Timp2	-1.28284583022137
Gpx4	0.99582009770455
1810011H11Rik	-1.9362559208282502
Prex1	-1.12636312310834
Cxcr5	2.7216481010441296
Hck	-1.23022090337315
Cerk	-1.53077766078071
Igkv10-96	5.040382379282231
Ptgs2	-3.01310482522815
Tmem56	1.5840578645150398
Fam195a	1.23612931422319
Tpd52	-1.59469388561521
Kank3	1.3404736138758702
Pla2g15	-1.4172860733270702
Itga5	-1.4391765867851498
Cd300c2	-2.96150657855014
Mamdc2	-2.99796084067254
Gnpda1	-0.8946116605346751
Efhd2	-1.37296430427243
Gpr182	1.4836390205310401
Akr1a1	-0.8666102200673459
Emp3	-1.7235417798602302
Vwa3a	1.3061223230552501
Shb	0.945003268046955
Gadd45a	-2.63563569912992
Rnf128	-4.250761872977931
Rcn1	-0.8251282277762109
AB124611	-2.0236514772008602
Gjb4	-3.7639646271039804
Cthrc1	-2.80467628287849
Rab27b	-1.33971516391968
Bex1	-4.81223897984901
Lacc1	-1.24928132562227
Slc25a13	-2.3178988778902503
Lrrc25	-1.98235806460463
Cd300a	-2.08259360201033
Zmynd15	-1.48769556588662
Myo1e	-2.0193472637357
Arpc2	-0.7828451081550271
Cd163	1.1358572395639
Mrc2	-1.14249067450894
Ngf	-2.08175323223696
Egln1	0.9132150700110891
A530064D06Rik	-2.47158585900668
Atf3	-2.43110699728026
Wisp1	-2.49926399834864
Pkib	-2.02455628714185
Cxcl1	-2.7806574055269904
Cd68	-3.1610242547956697
Fgl1	-2.7347398322420196
Casp4	-1.2346764332697902
Gldn	1.7034760023652
Sh3bgrl3	-1.09141427000525
Rab31	-1.81315778928726
Ndufb9	0.922425584684264
Ptpn1	-1.2866833713038701
Tnc	-2.56654985299438
Col12a1	-2.07716808707154
Cd9	-1.63686691109687
Slc1a4	-1.50029414320292
Emp1	-1.73914696346321
Cd53	-2.16318347325686
Gns	-0.831562252826086
Ly86	-1.58332914367987
Clec7a	-3.67308838373306
Gm5617	1.2991390182378402
Lyz2	-2.7077855233663
Itih4	-1.7703487206852
Igsf6	-1.79791213400453
Mapk6	-0.774298510003538
Slc35f6	-1.15987686347222
Selp	-1.84639879271538
S100a6	-0.9169561962482409
Ssc5d	-0.8913739639773659
Dusp28	1.03195725393472
B4galt6	-1.66929215328172
Uap1l1	-1.85556467667256
Sdf2l1	-1.2442049008149099
Ms4a7	-2.9748020663289303
Haghl	-1.1688555238516798
Atp6v0d2	-5.122504591965519
Scn4a	3.6293295115743196
Dnmt3a	-1.63000779034403
Ndufa6	0.998934856914835
Gpr157	-1.0667869633361
H2-Ke6	0.8072283178104579
Cdkn1c	-0.9097995941823791
Slc29a3	-1.70234350208217
Chst1	1.20932668634332
Fbln5	-1.49296592234827
Ncf1	-1.0674675456878902
Slamf7	-2.99047595311136
Lpcat2	-2.1227621868417
Csf2rb2	-2.1049686401456698
Iqgap3	-1.82174360421196
Gpr137b-ps	-2.89428383344351
Plau	-2.71825912398615
Mvb12b	-0.791168679356482
Cd48	-1.6020271111438
Rp2	-0.8106078967577142
Man2b2	-0.807457967020455
Cap1	-0.8494040156025601
Atp6v0c	-1.11290837790563
P3h1	-0.8697582272147549
Cd302	-1.4377022462626698
Coro1c	-1.0444853541262
Npl	-2.41604831313923
P4ha3	-3.0114761072952203
Fkbp10	-1.4759793184430001
Atp6v1c1	-0.9033635736612529
Arhgap19	-1.7619676449995902
Crlf1	-2.1283957141776
Cd83	-1.38889270104289
Il12rb2	-2.3457883153946497
Agpat4	-0.890507840340769
Prg4	-2.59541605447971
Atp6v1a	-1.11895754272183
Lif	-1.9892184152900099
Tec	-1.9332582062506203
Dgka	0.7754222265049291
Myo7a	-1.30848704668788
Capzb	-0.780650925610773
Vill	-1.8068356933962801
Il22ra2	5.4587675954713095
Rin2	-0.856451710425978
Htra1	-1.2496311536467901
Prkcq	2.14842986355095
Hacd4	-1.52199819836876
Myo16	-2.16897159424092
Mfsd1	-0.9929635091764242
Nudt14	1.17849401382913
Neb	4.531461695751769
Ablim3	1.33703927210499
Gm8580	3.92202103607044
S1pr2	-1.35074838071154
C77080	-2.02596699977093
Ssr1	-0.7594732116723159
Tbc1d9	-1.45841645056432
Morf4l1	-0.878206392767119
Steap3	-1.01686573992986
Cd84	-3.06685404087255
Ddt	1.09763356098778
Mkrn1	-0.8064910497248009
Man1c1	-1.22323088602027
Galnt15	1.11499992288036
Timd4	1.8319902357433102
Abcg1	-2.11913494267185
Col15a1	-1.06174035971421
Qpct	-1.0539187881702
Gdpd1	-1.51297181313126
Il13ra1	-1.4905009593351
Fam73b	1.02177787160401
Phldb2	-0.9340920927277709
Pdgfa	-1.43236902724616
Itgam	-1.63583410369172
Tlr2	-1.4365809800827398
Unc93b1	-0.8216565293415329
Grap	1.3102314015311298
Sdc3	-1.8644854731093201
Ccl7	-2.45843837509425
Arhgap25	-1.99957076809976
Metrnl	-1.56622474352018
Lxn	-1.5376037004749599
Hs6st1	-0.7509587571128221
Gpr137b	-3.3186996039629
Crabp2	-3.36453450108719
Frzb	-2.75257715002838
Fam3c	-0.802139045162922
Inpp5d	-1.2263736676128703
Tlr4	-1.21557332406747
Fbln2	-1.06903224870968
Maob	0.7998118035819091
Micall2	-1.23361027085399
Abcc3	-3.02982063382211
C1qa	-1.8821285925632099
Fam46c	-1.31703401539627
Scara3	-1.7785351647038798
Slc24a3	0.7303043840807751
Rgs10	-1.13296540135622
Rnf149	-1.89856774368267
Lmna	-0.948040948190846
Cr2	3.70411814842463
Ccl2	-2.59218545366727
Zdhhc20	-0.8111718610617841
Gfra1	-1.54235935066709
Sfxn3	-1.0112847302464398
Naga	-0.7987558750120871
Rbm3	-1.06396069115666
Col10a1	-2.93715771205873
Clcn7	-1.12648881208291
Map4k2	0.8259535178212472
Fcgr3	-2.09002950769308
Osbpl8	-1.57126020500949
Dpp7	-0.9869168531314351
Igf2r	-1.0907921910415899
Col6a1	-0.945448272665506
St3gal5	1.1225075706388101
Foxo1	0.908577104644022
Leprot	-0.8190741677829642
Ndufa13	0.7213072526464971
Plxdc1	-2.54286472758813
Slc25a24	-0.7882694158452271
Acer3	-1.1141771634884299
Gm6548	1.13126676939227
Ccdc148	-3.3736074639330202
Zranb3	-1.64687111666245
Ushbp1	0.902270232535274
C1qtnf5	-1.22457325848703
Hexa	-1.63651077908684
Cotl1	-2.0356332543078
Ptpre	-1.8415148178979999
Adgrg3	-1.7659609263320801
1110001J03Rik	1.14800179955566
Mrps12	1.2603258845679801
Bgn	-1.3576066024409699
Tmem206	-1.5462085779885302
Anxa2	-1.1371315005440301
Pira2	-3.7453078746172297
Sdcbp	-1.26782043494904
Aldh3b1	-1.67888434390095
Tmem154	-1.25205827722208
Atp2b1	-0.76589629061675
Ctsa	-1.3877378497342
Anpep	-2.3281264144261096
Ppic	-1.6078432483031202
Pcdhgc5	-2.34190536540659
Rassf4	-0.85424367760243
Sult1a1	1.47077186159769
Hpgds	-2.9088081272651802
Gadd45b	-1.5249126172290302
Slc39a6	-1.02868552870211
Sele	-2.57250403979201
Ftl1	-1.71843600372485
5031439G07Rik	-0.849099464873667
Hpse	-1.29308989492618
Atp6ap2	-1.08027374766895
Apcdd1	0.93416801979536
Slc2a1	-0.914467001504375
Ror1	-1.44562779046727
Edem1	-0.758995669049543
