# Supplementary material for: reString: an open-source Python software to perform automatic functional enrichment retrieval, results aggregation and data visualization
Source: Sci Rep. 2021 Dec 6;11:23458. doi: 10.1038/s41598-021-02528-0 (PMC8648753; doi:10.1038/s41598-021-02528-0)
Supplement: Supplementary file 1 — Supplementary Information 1. [file 41598_2021_2528_MOESM1_ESM.zip › Supplemental DataSets/treatment_t0_red_VS_treatment_t0_blue_FC.csv]

gene	WD_t0_wt_VS_WD_t0_DKO_FC
Nbl1	-1.01609973642472
C1qtnf1	-1.04312691204318
Lgi2	-1.7221877446630502
Gusb	-1.00797545467646
Fcgr4	-2.03587003191939
Krt80	-1.5737508771878899
Srpx	-1.18967976495169
Lgals3	-2.21655565721079
Prss12	-1.83424224710801
Itgb4	-1.16289356671747
Apoe	5.25924007153362
Cyba	-1.1763875717569199
Pdgfrl	-1.4738778365788099
Dpt	-1.24821286178819
Aldh1a3	-1.27278700085903
Ccl19	-1.60389695233567
Sulf2	-1.13178100582602
Col23a1	-1.25734157836409
Ctsh	-1.00699712594222
Cd109	-1.60149784173887
Aldh3a1	-1.9785675456799998
Igsf10	-1.36954571607125
Mcc	1.08342799853285
Slc1a5	1.10610039213656
Itgb2	-1.93506729722583
Shisa3	-1.20059473508094
Matn2	-0.992715602599756
Wdfy4	-1.6657130531251898
Vwf	-1.85837244231994
Pirb	-1.5936720992807
Nxpe5	-2.02163315885775
Plec	-0.9547467167362371
Gxylt2	-1.7742290888733798
Pld3	-1.33363911830799
Gm13304	-3.0275372986667204
Tgfbi	-1.18715378435064
Gdf6	-4.01331089515721
Tnfaip2	-1.6903954161190802
Adamtsl2	-2.4944744782592903
Abca9	-1.1468626413386203
B430306N03Rik	-2.42368204982421
Tbxas1	-1.66452738215049
Procr	-0.999421409997143
Pdpn	-1.4477161955773101
Lcp1	-1.67642967414616
Cd44	-1.36653050006505
Glg1	-0.8902628996087042
Mpeg1	-2.3232133946005
C1ra	-1.23137883731553
Sgsh	-0.8958844118159771
Laptm5	-1.6906726845104598
Ifitm3	-0.836190231777297
C1qb	-1.52641422681122
Blvrb	-0.9855832635076159
C1qtnf7	-1.26260601984252
Slc15a3	-2.40901274774696
Ptgfrn	-1.45516724827648
Glt8d2	-1.65601987596203
Mmp2	-1.79163751499224
Soat1	-1.3621263477664598
Timp4	1.32953060184959
Gsn	-1.06910585941222
Tlr13	-1.79509239186508
C3ar1	-1.87225520855422
Gpr35	-2.22144377102667
Plvap	-1.4124627470204199
Gpr39	-2.4426653270155696
Ctsk	-1.60379152568075
Lgals4	2.1177671138641103
Gm21541	-3.0275372986667204
Slc37a2	-1.98707791727562
Bicc1	-1.9332372904180402
Jade2	-0.839681101358032
Ntn4	-1.34327710299002
Nudt19	1.05230743508614
Galns	-1.22148916826555
Svep1	-1.8211609077985098
Tnfrsf1b	-1.45692064539929
Adgrd1	-1.47734513013101
Folr2	-1.28787398750095
Nceh1	-1.5247377755429399
Cybb	-1.81595960853136
Atrnl1	-0.882378196428077
Stac2	-3.0910082048356897
Cpxm2	-1.8139800242957198
Sorcs2	-1.38924172130063
Itga11	-1.5294849982833898
Gpr153	-1.68445386294842
Ccdc80	-1.08277541841471
Pi16	-1.2380718779255901
Pik3ap1	-1.9855513767544601
Scn1b	-1.26644315447801
Itgax	-2.50317695326538
Gpihbp1	1.2975020833181399
Loxl2	-1.0132797229952801
Tgfbr2	-0.902807062994261
Nckap1l	-1.57698970605268
Car8	-1.1055411275062201
Cpxm1	-1.59310981211445
C4b	-1.62430481324294
Man2b1	-0.8526906282236629
Col16a1	-1.0277107959029501
Ildr2	-1.32504874181509
Gas7	-1.05265944040765
Lgmn	-1.28293181129638
Naglu	-1.0149910022761
Medag	-0.8582288629906278
Galnt6	-1.74421435841173
Sfrp1	-1.66878172217812
Hk3	-2.5521215571253903
Fbn1	-1.16914306426067
Fgr	-1.7513408686541798
Nfam1	-1.7088448002892802
Slamf8	-2.26096646727142
Pamr1	-1.21137959698767
Tyrobp	-1.6579088258181998
Gm20594	1.96912800113331
Lhfpl2	-1.3803511564331499
Syk	-1.3156964175561499
Icam1	-0.933553097335122
Abca8a	-0.980074915187889
Sulf1	-1.2557814814638701
Lbp	-1.9367609698411798
Myo1f	-1.9416583544606998
Runx1	-1.6100139517943899
Gm10591	-3.0275372986667204
Ackr2	-1.8052031572087401
Slco2a1	-2.02269627570862
Cdh11	-1.24154846174997
Col14a1	-1.51083538408021
Emilin2	-1.79588580610996
Pltp	-1.04387032459368
Car4	1.50251657405822
Lrp1	-1.2767934237886598
Smoc2	-1.65896166518004
Ccl21c	-3.0275372986667204
Loxl4	-1.78445171303213
Stab1	-1.1234235683296
Angptl2	-0.938931448433359
Col3a1	-1.49455177577667
Ephb2	-1.23484819346417
Capg	-1.4033086809187298
Pik3r5	-1.3581420931952801
Lilr4b	-2.11884250838704
Olfr856-ps1	0.950937107843843
Dbn1	-0.915343917161833
S100a4	-1.3697248925090302
Tns3	-0.8494146756357249
Gdf7	-2.9105021194215097
Fndc1	-1.5667678722622902
Gpc3	-1.2278545702210502
Vat1	-1.12303972041626
Ccbe1	-1.42271110460283
Lilrb4a	-2.02505515760151
Plac9a	-2.4825781458762
Vcam1	-1.62613906471623
Plac9b	-2.35968770729822
Myof	-1.12362844427217
Slc11a1	-1.3471661848267
Heg1	-1.03606501010386
Cmklr1	-1.53281708011278
Flrt2	-1.26083555171529
Pcolce	-1.32304614458256
Ace	-1.56561070809905
Rab7b	-1.31629585206475
Mir8114	-11.017795205466099
Csf1r	-1.4386255309828202
Fcgr2b	-1.3119172239814199
Adamts2	-1.5738397713865302
Clec11a	-1.73222555588193
Fbln1	-2.08380687566221
Plat	-1.24502950251317
Wnt9b	-3.26616698124765
Col1a2	-1.3447085645958603
Olfml1	-1.12393907673352
F10	-2.5672492668216096
Cfh	-1.5009357589186298
Sirpa	-1.07273581206634
Hexb	-0.897761454376803
Spi1	-1.4182539230262101
Dcn	-1.1898668685851599
Il6ra	-1.10691884880287
3632451O06Rik	-1.40649562527432
Entpd4	-1.10477532725606
Nucb2	-0.917256768466335
Entpd2	-1.2917358171651
Cd248	-1.75506980409503
Ptafr	-1.72653682014636
Apoc1	3.35904514423132
Tmem176b	-0.8950960997727572
Serpinb6b	-1.0862619830742
Pdgfra	-1.4008388988987601
Aff3	-1.37008081545418
Anxa1	-0.902539814374028
Serping1	-1.47838250208673
C1qc	-1.41488446589548
Col1a1	-1.67060915848903
Scara5	-1.52677984908684
Ppl	-1.24359007895778
Cd300lb	-2.4029744590547404
Mgat5	-1.36222508009451
Ly9	-2.34463783303522
Hck	-1.66552543569328
Col4a4	-1.50315038109388
Lama2	-1.14771156970557
Cd300c2	-2.1991191942273303
Vwa3a	1.64694184534589
AB124611	-1.70111809351039
Cd300a	-1.1006782157109198
Olfml3	-1.4701557682396
Man1a	-1.08323875307918
Wisp1	-1.4818392979190298
Olfml2a	-1.16646600977624
Cxcl1	-2.8006167108795297
Cd68	-2.13110677636981
Tmem254b	-1.68315442754572
Col12a1	-1.22581560045201
Clec3b	-1.2005093869314398
Clec7a	-2.95143258876447
Tmem176a	-1.28596957540629
Lyz2	-1.72500977419971
Itih4	-1.4710582308970002
Igsf6	-1.6215893866063502
Selp	-2.3506086661507
Ssc5d	-0.953342102619362
Lrp4	-1.58133027731985
Uap1l1	-1.1018487263343
Slc29a3	-1.10506497518178
Slamf7	-2.13124675169213
Csf2rb2	-2.00241522752418
Gpr137b-ps	-1.1758096942920901
Igfbp4	-1.51552290967657
Man2b2	-1.254520971964
Spon1	-1.5740974679447999
Nudt14	1.4286133627166298
S1pr2	-1.11251416035187
Cfb	-1.7850274527358099
Sfrp4	-2.0100555003555898
Tlr9	-2.5504222187035497
Steap3	-0.9896626308023531
Cd84	-1.4985620023685402
Man1c1	-1.0242271387816402
Abcg1	-1.42012267058977
Col15a1	-1.2633377871554898
Qpct	-1.3112858267607
Tlr2	-1.36825118665517
Unc93b1	-0.97465293824175
Sdc3	-0.925220480792625
Ces2g	-1.2498977269103002
Fbln2	-1.31164403194462
Abcc3	-2.23302258566528
Col6a1	-1.1091746668383502
Enpp3	-1.3809477190600201
C2	-1.5547474274501
Tmem119	-1.5334260562695
Ushbp1	0.9283582400437741
Pnmal2	-2.36467615906693
Bace2	-1.5246664493449098
Cotl1	-1.69235202995229
Pcolce2	-1.2332259350306698
D630003M21Rik	-1.48340033427707
F3	-0.9434519824926071
Anpep	-1.7335590700538799
Pcdhgc5	-1.51748884420647
Hpgds	-1.47182556675566
Sele	-3.63832919208473
Fam198a	-1.58235298320584
Cilp	-2.78768062238602
Hpse	-1.8204004985734799
