# Supplementary material for: reString: an open-source Python software to perform automatic functional enrichment retrieval, results aggregation and data visualization
Source: Sci Rep. 2021 Dec 6;11:23458. doi: 10.1038/s41598-021-02528-0 (PMC8648753; doi:10.1038/s41598-021-02528-0)
Supplement: Supplementary file 1 — Supplementary Information 1. [file 41598_2021_2528_MOESM1_ESM.zip › Supplemental DataSets/treatment_t1_green_VS_treatment_t1_red_FC.csv]

gene	WD_t1_KO_VS_WD_t1_wt_FC
Tysnd1	1.1451645448060301
Dtna	-1.5835927418835902
Mfsd2a	4.571368790990269
Tppp	1.3769399647973501
Cercam	-1.21560928505333
Havcr2	1.9851583229203897
Nt5e	1.57757959090175
Retnlg	4.98043318519586
2310022B05Rik	-1.2214020955509
Xdh	1.29399578576437
Eml2	-0.939824734582947
Lpcat3	1.03209894375295
Sh3bgr	-1.6324641623196101
Scube3	-1.65115077853273
Camk2g	-1.05956612832165
Mr1	-1.08897334389259
Tube1	-2.70878060634449
Ddah2	-0.7575373228067259
Gpr161	-1.30391354264456
Tnik	-1.15252038094722
Ms4a6d	1.80960473761121
Gm7694	-1.01040471864146
Ms4a4a	1.93230967650814
Arhgap31	0.887703266349762
Hmgn1	-0.728414359255756
Fcgr4	2.12679140157789
Adgrl1	-1.1334089891591999
Sel1l3	-1.75215482417925
Tbata	-5.04676816433592
Cnn2	-0.80633512150345
Plek	1.26892060863277
Efhd1	-1.4358414560665602
Trim30a	0.9254662047054821
Hdac11	-1.34733209247424
Ephb3	-1.18785007939603
Cxcl13	3.83231164850941
Irf7	1.6701412947924
Cacnb2	-1.60618296739382
Ifitm1	2.34955023793602
Cdk18	1.5681741897329797
Pip5k1b	-1.5333490045930902
Zbtb7b	0.790683796611133
Pex14	0.766038785318485
C1qtnf2	-1.69682683956395
Napepld	-1.16326586497398
Fbxl22	-1.94078200437951
Itgb4	0.886263147557673
Apoe	-5.48094061653171
Ptger1	0.740800134571942
Arpp21	-5.5055476633961495
Fgd2	1.6871324748836398
Lyz1	1.5031752205488997
Csrp1	-1.22434480688272
Tmem35	-1.3558371414299
Taf10	0.841680869856378
Podxl2	-1.28932046691238
Adgrf5	1.1381144306784
Pou2af1	3.6490025436835003
Hcls1	1.05479355497816
Ssbp2	-1.03090031857182
Dmd	-1.51976378441471
Cd74	2.01669518646997
Acsf2	1.34127706298705
Igsf9	-1.6754472758394099
Myo9a	-0.8575966160912192
Pim3	0.9696964630897091
Cobl	-1.01721429329015
Sorl1	-1.20417542746852
Rasl12	-1.19995454238462
Tmem8	1.31570444295802
Gngt2	1.24059994232504
Sync	-1.57429082654161
Pkp4	-0.909823182086889
Dcun1d3	1.12908287341401
Mpv17l	-1.5000489566034698
Igkv5-39	7.2546454023872196
Klhdc8b	-0.8661721545459581
Rps6ka1	1.15924593904563
Pitpnm3	-1.1046698244285802
Grina	0.807129066111359
Chd6	-0.824639047076537
Tnk2	-0.9117225197216159
Alox5ap	1.39128879258742
Plac8	1.78795319196542
Neurl3	1.1225462521293799
Dyrk2	0.9425708739079108
Ikbip	-1.0345373770673199
Vcl	-1.1296431295903
Arl11	1.69029720345395
Rgcc	1.18540693626942
Cyth4	1.24806495618784
Ramp1	-1.9342382225585801
Ctnna3	-1.62796716893441
Mtus2	-1.67157975201799
Ihh	-2.71397632344808
Tie1	0.8938507922175329
Bst2	1.0557585155970202
Col6a6	-1.25342181008785
Spats2l	-1.3802101287221202
Tceal3	-1.72355435695274
Bambi	-1.48873265824902
Nipal2	-1.44821805498755
Scarf1	0.7583098308055011
Sspn	-0.995847032590905
Srgn	0.797479517946778
Fgf14	-1.55957883146445
Glb1	-0.999847987086766
Slc1a3	1.6673350053651201
Itgb2	1.43361985114378
Kdelr3	-1.3298930070000299
Wdfy4	2.19746245602384
Antxr1	-0.977338560606379
Stk38l	-1.20713240709313
Sipa1	1.0177017070972
Tdrd5	-4.947467739261651
Wnt16	-1.684016726315
Myom1	-1.28513676491887
Pirb	1.99551507284157
Slc7a10	2.62873675464859
St3gal1	1.30643305703565
Brip1	-1.3468101118766103
Flt1	1.1632769793917
Svil	-1.02902873357255
Nxpe5	1.75761131440244
Mesdc1	1.12635628782147
Nalcn	-1.4978532545628203
Ehhadh	2.21043684043316
Nuak2	1.64602584277985
Napsa	2.5834664862852903
Krba1	-0.905018004353133
Aldh1l2	-1.48483929173854
Dkk3	-1.4617441876998702
Optc	-2.08016089540661
Cd38	1.27306004862346
Bst1	1.5575570325008001
Sema6b	1.90894594074808
Cd72	2.48428081022075
Tgfbi	-0.9701601795406101
Tnfaip2	1.4098600373730799
Synj2	-0.9740313005225079
Syde2	-0.950487933547395
Zfp354c	-1.5090082878448603
Pcsk5	-0.97471596080187
Ankrd35	-1.1709442670218
Ccl6	1.9380621823701798
Cyp2b10	5.21445738964732
Fcer1g	1.2488889521831201
Gprasp1	-0.9477964702512209
Plk3	1.5426856118288201
Qsox1	-1.01967178302017
Gucy1a3	-1.66404118603522
Pglyrp1	2.1927129866680404
Emp2	-0.967931697300284
Krt18	-1.7832063402711698
Fcmr	3.44616963907261
Bcl2a1d	4.93292432651637
Ncs1	-1.27823358292461
Rgs7bp	-1.7704766693982699
Fam13c	-1.53306923892932
Lcp1	1.58439226073755
Msrb3	-1.2096545038239699
Jam3	-1.02249343157452
Lrrc17	-1.9650929510344
Serpine2	-1.6695299158986001
Wfdc17	1.6259131192805099
Zfp366	1.8038855294961798
C1qtnf9	1.08827342352074
Pnldc1	-1.61181631148296
Rgs4	-1.6891662937843201
Lcn2	3.2714208986540196
Gm1966	1.96319975868767
Col24a1	2.6325834672653703
Arhgef15	0.761292658440951
Mpeg1	2.28823515704803
Afap1l1	1.1351362595385
Ccm2l	0.835548850472548
Slc6a7	-2.05467092876297
2510009E07Rik	-0.718197708287985
Pkia	-0.8372684790143772
B4galt2	-1.3143431232946001
Pgm5	-1.4731146117352802
Armcx3	-0.775964098985365
Zfp707	-0.9673915181709671
Mum1l1	-1.80552912035795
Tlr7	1.3593450096228399
Laptm5	1.3712278543141698
Pcdh7	-1.65117938699094
C1qb	1.53612062943694
Setbp1	-0.7663089061036178
Flt3	2.55458767612299
Tbx18	-1.49166487761819
Fah	1.35585701214342
Igkv8-24	6.07177932636451
Postn	-1.9209712757823203
Nfatc2	1.5475593864378798
Gnb4	-1.1772214869700002
Ncam1	-1.70607420637778
Abcc1	-0.7422464495103911
Mmp8	4.16589961937125
Satb1	-2.56780943839352
Tceal8	-0.8788024079153709
Slfn5	0.864931568411181
Meis1	-0.856808717281832
Dagla	0.9665280231757399
Btnl9	1.6603031568564999
Il1b	2.65346546218673
Phex	-2.10060935366869
Gprasp2	-1.6007555591175602
Jag2	1.4744438131134998
Akap6	-1.5138954897650803
Slc15a3	1.8430894477008701
Glt8d2	-1.0524967856832599
Rsph3a	0.8464398282936229
Igsf9b	-1.79151236904804
H2-Q5	1.8784840320519298
Mettl7a1	0.790425736669797
Rnase6	2.23392111687355
Col4a6	-1.78845526356626
Timp4	1.4537936577533201
Snrk	1.30605681575209
Ighm	3.20950583075431
Sphkap	-1.86100615125573
Fam114a1	-0.91767234077014
Atp1b2	-0.983011784000302
Lamb1	1.4921491329738
Slc3a2	0.84199395357602
Tlr13	1.75095975523553
Gal3st3	-1.51832528751204
Cxcl16	1.1300992346503
Slc2a13	-1.27428851712644
Ms4a4c	2.76268444045568
Slc8a1	-1.2555186175120001
Cebpb	1.97268589038257
Slc10a6	1.73299185701094
Carns1	-1.19401725288178
Xpr1	-1.02060255641516
Mefv	2.38505517026357
Ifi203	1.17964534989879
Mcemp1	2.8551454822921096
Zc3h12d	2.2565143681285296
Cirbp	-1.06970188318072
Cd37	1.69832499160042
Nfkbia	0.800346247659377
Col4a5	-1.68776751667092
Morf4l1b	1.8301924252926298
H2-Q1	-4.90352889727172
Plekhh2	-0.906257689235287
Gpr35	1.66274578251842
Plb1	-2.1261121182268603
Plvap	1.5920661336418402
Abhd14b	-0.9074616071825581
Eng	0.850573674322087
2010111I01Rik	-1.22475801928868
Emc6	0.7991801898346129
Mndal	1.01438936090783
Grem1	2.77916600377497
Akna	1.1382703961299199
Npnt	-1.92674495838528
Ptprz1	-2.12410916438659
Fhl1	-1.3024056472086
Cpe	-1.4524827559701698
Mgat4a	-0.903037170173648
Wwp2	-1.4659212402208102
Fam198b	-1.54484291636553
Efna5	-0.941736725932568
Spint2	-1.07916999709059
Evc	-0.983440879342078
B4galt5	0.745989181683785
Gvin1	1.80973798118568
Rasip1	1.23660893434424
Pgp	1.07759568419685
Oas3	1.6565297392894798
Arhgef2	-0.8213674070864769
Adgrg1	1.75037569528377
Pxylp1	-2.25006029003788
Mt2	2.52406710286568
Ly6a	1.05650237476688
Pdzrn4	-2.23728786543975
Dusp18	1.4495646018507298
Pbx1	-0.83577261830989
Kank1	-1.13902240130481
Irf9	0.770790864776686
Pxmp2	1.4543009249471999
Eps8	1.1951557051429198
Tspan2	-1.73318193201724
Tnfrsf1b	1.19625481539095
Hhip	-2.01518814909305
Zak	-1.08026399509273
Irf8	2.15453178638706
Cnr2	1.63082445970094
Lgals3bp	1.2932236002652
Apoc3	3.3775727300037404
Inpp4a	-0.811671479158645
Bcam	-1.40231337961975
Clca3a1	2.28047154723121
Apobec3	1.4328281854568299
Plod1	0.814374659225402
Eml1	-0.9815598902814878
Ky	-2.04150129821466
Pdlim3	-1.44146920256398
Sgms1	1.01903905506024
Itga8	-2.02564259387067
Cybb	1.68959160526673
Nxpe4	-3.16819188972992
Rbpms	-1.12664096081758
Igkv8-30	4.62086684178521
Dok3	1.6728834369401397
Trpm2	2.3443443550735696
A430105I19Rik	-1.11430699868056
Nkx3-1	-2.53247299225013
Cdh6	-2.27085809433204
Zfp945	-1.01280452244348
Stac2	2.30351636871285
Map1a	-1.42535875583447
Rasa3	0.830029525651979
Tecpr1	1.07886615588328
Tlr1	2.2440579859467205
Map6	-1.0151745011917501
Fam81a	-2.2077739942242403
S100a8	3.8163425006859497
Csgalnact2	-0.854181617362567
Trappc6a	1.1075365706656002
Hyal2	0.748958132524395
Oat	-0.780779900464976
Pik3ap1	2.55956286821392
Hspe1	1.01261384669639
Ch25h	2.39963514040542
Tll1	1.5862323538043899
St5	-1.33364109304107
Prodh	1.6131213780118798
Chd7	1.1460833559236798
Itgax	2.0423757317701297
Scai	-0.9809038580487891
Bpgm	-1.44573050416786
Grb14	-0.994401033304744
Midn	0.719905028570307
Fstl1	-1.04581997872977
Nlrc5	1.39734493901591
Ccl8	2.35602049695052
Usp2	1.56966563096066
Tanc2	-0.853336997658177
Gpihbp1	1.5750605065671202
Hif3a	1.59674993359795
Fbxo30	-1.6908925217839301
Pcp4l1	-1.57963806041195
Fscn1	1.3546145512159398
Abca1	1.24809802742007
Sox17	1.2237298560011598
Gucy1b3	-1.56031466146893
9530053A07Rik	4.49568125187836
Mef2c	-0.867772700494213
Lbh	-1.22867121539802
Vgll4	1.07088240647029
Myl6	-1.08427564900072
Gjc1	-1.04774012399656
Cfd	2.3720822739679503
Chil3	3.03931371173142
H2-M9	2.16641668914083
Mmp13	2.4327394883364
Igsf3	-1.1874356208139198
Pgls	0.714551356474962
Map3k11	0.73690414312231
Tub	-1.6302249791959
Tgfb2	-1.33895285804244
Sgpl1	1.44930925955272
Cacna1d	-1.46022113941859
Lrrfip1	-1.29675072535296
Dock7	-0.8705749355264429
Dolk	0.792200362924148
Thrb	-0.9931299260191229
Siglec1	2.05608162184492
Atp2b4	-0.9351872223037959
C4b	1.78813072790051
Ntf3	-1.60657246356293
Ephb6	-1.2615037092541799
Cnn1	-1.5712016385403702
Arhgef25	-1.07326500580214
Cyth1	0.864366330339686
Susd5	-2.29796447925582
Wbp5	-0.9661772022042209
Nova2	1.2648354652848899
Creb5	-0.9276280745525791
Mt1	1.72459046015406
Samhd1	1.04276168278867
Nexn	-1.2904700452128701
Cd200	-1.1374417063547602
Upp1	2.77320854342529
Ucp2	1.0236861715435301
Ciita	2.57165688440248
Ceacam16	7.59361083131464
Hvcn1	1.73497405548078
Ncf4	1.9729382453461102
Pld4	1.2389204189373402
Rsu1	-0.7355936453979219
Dlg3	-0.981487553726667
Tagln	-1.60038191601405
Sntg2	-1.92305279207955
Cyp4b1	1.6449337542124
Ceacam1	0.9884038448595479
Igfbp3	1.19821456891841
Ank2	-1.1266364416558001
Lhfp	-1.3422985855102398
Rasgrp3	1.1173364810486999
Bcat2	1.10684211748872
Akap17b	-1.16918237450103
Ptbp2	-0.819852578378755
Cyp4f18	2.3884384592033503
Slc12a7	0.8136068906545431
Fkbp7	-0.8590767176021379
Gramd1b	2.4254713660447598
Nfkb2	0.768002580441433
Twsg1	-0.972176718639905
Ly6c1	1.31032448710495
Acss3	1.92742340650315
Ids	-0.750448336066086
Prps2	-1.11841598461896
Ralgds	0.874598698515504
Cdh5	0.921112260760884
Thbs2	-1.12400245802024
Tmsb4x	-0.9802944088246779
Cspg4	-1.21856224415154
Prdx4	-0.8663164889043559
Map1b	-1.4701916342483201
Myl9	-1.75771090024046
Ankrd9	1.4465017326796699
Id2	-1.1067884476118701
Slmap	-0.984757288739585
Slfn2	1.3644349142738899
Ttc7	1.0106667712680601
Prkch	1.13856617362734
Sec16b	-0.9805366229188242
Col6a5	3.20811697893236
Hdgfrp3	-0.8502144244170441
Fgr	1.7373735960985401
Ccdc3	-1.2561842918941002
Socs3	1.78079560233509
Bckdhb	1.19108454738327
Tmem88	1.1013193687962701
Nfam1	1.5316320394809801
Ighv5-4	8.81541304722722
Rnd3	-1.36792063038752
Ppm1e	-1.36374182054804
Treml4	2.26266801893581
Nos1	1.82051224816198
Mettl20	1.1361580694649198
Spns2	1.3861799661053702
Tyrobp	1.53121028530102
Mall	0.9131614674668079
Lrrc8c	1.07042821836195
Cd300lf	2.52137991145936
Fgd5	0.8832576128020581
Mustn1	-1.10604725553134
Lgalsl	-0.7741065417636591
Runx3	2.20759050618944
Pdlim7	-1.23363810993341
Ppa1	1.53375076449096
Syk	1.89613650954858
S1pr1	1.4291870529678703
Sept6	-1.39675461843461
Dact1	-0.846605812509193
Csf2rb	2.4072385390410895
Cmip	0.8654469327848839
Cntfr	1.2464538427282401
Icam1	0.968566904070046
Mbd1	1.11200114581351
Agt	2.8472133381665294
Arhgap27	1.36690581492828
Parp14	0.7357792243637271
Gimap4	1.40861000529488
Lbp	1.2569003793242
Pydc3	2.3646775595808998
Fam212b	-1.0859367333754302
Hmgn3	-1.2966919659653502
Mcf2l	1.7283214946946899
Myo1f	1.7622138099256297
Apba3	0.9927823122921209
Gm44504	2.55964548901721
Vsir	1.1565293615392
Mc5r	4.5988004569138
Notch4	1.69908982343866
Mylip	1.06088469714135
Nuak1	-0.994002408629428
Dstn	-1.77806993964425
Klhl30	-1.3173041057313202
Lyve1	1.2798562305757
Srpk3	-1.09638648334867
Ddi2	0.837319999262777
Mafb	1.5486555690750101
Bace1	-1.02669824175608
Sbno2	0.8161705528370771
Ppard	0.734130122129659
Csf2ra	1.35877557933512
Tbx3	1.37860407674742
Slc25a22	0.9676083680868309
Pls3	-1.6217516660904898
Hsd3b7	0.7290450106927819
Fcgr1	1.58338152976141
Lpp	-1.56432438369271
Kcnip4	-1.74680250668044
Apod	1.44669604983928
Cp	0.7853387672455229
Pltp	0.7950597834899721
Slc27a2	2.26258466205944
Car4	1.29864541868827
Fes	1.22513501012557
Unc45b	1.2017780729943501
Adap2	1.4693562051405702
Mgat5b	-2.3980053245763098
Fgfr3	1.02360361957832
Olfr224	-1.66266063899939
D8Ertd82e	1.65394217780736
Shank3	1.4099548708031002
Fut10	-1.13979563333481
Kcnh2	-1.4169522363964
Dnajb5	-1.1077929399406499
Stab1	0.809130608470528
Lrg1	1.7076642354386597
Adcy3	1.5283421371546497
Cdc34	0.9172048999962591
Phtf2	-0.911014891629393
Fpr2	3.3443697660328002
Rasgef1b	1.35821119803025
Zc2hc1a	-1.1820088394785802
Ddx26b	-1.07757330376549
Slc8a2	-1.73445881930192
Tmem136	-1.4264524232571298
Rbp7	2.20515784720885
Sc5d	-1.0205154729348
Tpst2	1.02646537452211
C3	1.7137778974124398
Smim5	-1.9903840720302999
Sema3c	-1.22309066580908
Bex4	-2.02783537476585
Cald1	-1.4509446606587197
Tcf15	1.5423841244793899
B3galt1	-1.58159695315541
Abi3	1.0575550558134
Map3k6	1.71575678538605
Pam	-1.2569024416217098
Mcam	-1.33708781286977
Parvb	1.4363598488169802
Adamts6	-1.17375558350156
Slfn1	2.33612300265346
Pmepa1	-0.9209630579891129
Tnfrsf9	3.6782921257896604
Efhc2	-1.84367820691103
Pawr	-1.3088950700236202
Slc9a3r2	1.0457688659061
Pnck	-1.8422273309049402
Syne1	-0.8110766681987
Hdac9	-1.74340891962369
Glul	1.6792852044471598
Fcrl1	3.13909118732201
Lfng	1.25969805219426
Rin3	1.2278712045308102
Dpy19l3	-1.11741821289732
Aim1	1.05051813837911
Emc8-1190005i06rik	4.91167557171309
Ctsz	0.9781340455344641
Wif1	-3.29276621081481
Tmem47	-1.56376281058074
Flcn	0.93045439892372
Zfyve28	-1.3127049793034298
Btk	1.60076741679847
Zfhx3	-0.804063361481307
Prkg1	-1.26123463624918
Pde5a	-1.5638461198126998
Tgfb3	-1.0577263809348199
Syt15	-1.4549448380135
Gimap7	2.82340697957413
Tgfbr1	-0.8961474227506021
Tead4	1.59535190765136
Klf2	1.17729564581303
Rab17	-2.6997552544002796
Itpr3	0.8263137959738791
Gpsm2	-1.9998095625568202
Ms4a6b	1.70099287214201
Zfp704	-0.924155893779331
Hey1	1.11226095606595
Gja6	-2.50811925251796
Pak6	-1.64489099400417
Blnk	1.78973127022129
Ncf2	1.16065105884652
Ecm2	-1.3252073645851499
Car5b	1.29021919879802
B3gnt3	1.4960736593267199
Bsg	0.8350741913557079
Zfp651	-0.980846248939578
H2-D1	0.936978651155663
Slc22a23	1.4316068344042199
Fam135a	-0.784805608143383
Unc5c	-2.37420089085877
Irf5	1.51873585650342
Pitx3	2.6504939614854397
Tacc2	-1.08755258600038
Baz1a	1.30851193576262
Oasl1	2.07396660009426
Ifi205	2.3496382952659505
Mylk	-1.4161577866983401
Sh3bgrl	-0.840414017692148
Cbx6	-0.8754358672254351
Slc11a1	1.0572664196619999
Fads1	-0.8457157486084109
Flna	-1.55885532332344
Cav3	-1.2896501257514499
Chsy1	-0.9113435280867099
Clmp	-1.37627142113594
Igkv4-59	7.28112252358265
Dntt	-6.76760447638279
Adam8	2.20365350071117
Rbfox2	-0.807990120179476
Mir8114	10.4974654389281
H2-Eb1	1.8454390877804399
Grrp1	2.5493793105467404
Csf1r	0.9300044202510479
Fcgr2b	1.56353179885495
Kcnmb1	-1.7521420860501102
Fam26e	-1.4841302397938303
Fam118a	-1.0933007234747
H2-K1	0.9712341780015029
Flt4	1.3752168130410098
Cnnm2	1.2101425808050301
Itga9	-1.63462213565533
Baiap2	0.976613200895535
Mlh1	-2.06799195430002
Emb	-1.3197497879749098
Nt5c3b	-0.877253481119766
Mmrn2	0.9321438017259699
Il10ra	1.3856747501637199
Igkv3-5	4.78526141142233
Kctd15	0.860761745273158
Bcl3	1.5069480263611799
Apobr	1.13129651364249
Prdm16	-0.932287374132135
Ift81	-0.9382991112051179
Hspa12b	0.8882607076025891
Pde2a	1.12611889217238
H2-DMb1	1.2805818313827702
Endou	-3.30681999359048
Eif4ebp2	0.8962643737955921
Rock1	-1.2647469573343302
Fgd3	1.75183196835147
Dll4	1.61271056041146
Efnb1	1.20712414464406
Adam12	1.72166400531489
Tlr8	1.5291413309365902
Lipg	3.2028653332780097
Mark1	-1.2228955066273501
Csrp2	-1.50316034073387
Pdgfb	1.02981618053194
Bmpr1a	-1.21993212817248
Nfatc1	0.731911982441427
Sh2d3c	1.53047431554508
Dcbld1	1.57091514937379
Orm3	2.19983197067081
Cyyr1	1.38942851490009
Sema5a	-1.6194504475706202
Ndp	-2.20042756573516
Camkk1	-1.15815065512159
Fgf1	-1.0929000621535
Myh11	-1.7069446237058201
Ccr1	1.75347172663254
Fgfr2	-1.59307437363383
Cd300lg	1.2168269922652901
Tnfrsf13c	3.46674663442819
Osbpl3	-1.54904479268107
Cyp1a1	4.29104518303626
Cbx5	-0.750786985581971
Unc5d	-2.72133709099872
Bbs4	-1.13347016538561
Podxl	1.02975804217926
Gda	1.1563216026446599
Stat1	0.9432261890226451
Fam19a1	-2.4709954175267
Spi1	1.69230355932637
Klc3	-2.16195627981981
Eif4ebp1	1.0180906765639999
Il6ra	1.5076003438821999
Hey2	-1.5428498158914798
Alpl	1.1175395969922601
Serpina3g	3.0345693886447997
H2-Q8	2.13469963466892
Acta2	-1.9230832998886298
Itgav	-0.887678925174289
Epha2	1.40536130696423
B3galnt2	-1.06304748515714
Il4ra	1.31440514036506
1700112E06Rik	2.3051979500360398
Oas2	2.0722642579057697
Ccl9	1.8538946666090301
Ppp1r12b	-1.04176330969852
Slc6a9	-1.20849729678196
Cyp2e1	3.92846339836923
Ttpa	2.08665230561894
Hrasls	-1.8278134196345601
Gipc2	-1.84247135943975
Il11ra1	-0.9481128503224321
Lair1	1.51222715415111
Cped1	-1.22977748792218
Colec12	-1.03518411510818
Fgf13	-1.42787870292517
Evl	1.14158225905935
Eif3j2	-2.03529918309364
Ift43	-0.9696292750099829
Smad9	-1.2676978503211298
Gprc5b	0.906604993198409
Adcy4	1.00342937191275
Dynlt1b	-0.961307799671117
Trim14	1.53551715166017
H2-DMa	1.56059932821794
Rftn2	-1.34853462587707
Stum	-2.24702850960544
Osmr	0.8544574800802069
Actg2	-1.40402642342828
Itih2	-1.43246133942137
Sned1	1.09009278667008
Rapgef3	0.883009323308475
Robo4	1.39881929564147
Maged2	-1.201953373649
Cdc42ep3	-1.14983273714423
Wls	-0.8534876728170171
Acer2	1.61970916554795
Mrpl38	0.954073119240127
Samd4	-1.25469976604443
Dgkg	-1.5458330639304398
Saa3	5.28137674914647
2310030G06Rik	-2.30249156664774
Ifi30	0.9433878270772851
Tmem176b	1.12234599713491
Lyn	1.33065744535641
Osr1	-1.3470766818098998
Wdr6	-0.9538252216402009
Emcn	0.8364062651757941
Cacna1c	-1.40561633356609
Hist2h2aa1	0.937316524775673
Fitm2	1.3183864494332098
Mbnl1	-0.8733649584133449
Sh2b2	1.33188639158239
Slfn4	2.5631517411061098
Ms4a6c	1.89549025580437
Sema7a	1.6527963393449399
Shisa4	-1.16504196272873
Klhl23	-1.31178452318305
Jph2	-1.53552510009619
Cd14	1.1805257818356298
Aknad1	-1.8317165340515602
Elovl5	1.04598350606331
Extl1	2.38267458564118
C1qc	1.4093719518475902
Ccdc42	-1.7552329074910602
Armcx2	-0.9202277883822919
Tmtc2	-1.0997839851029498
Klhl13	-0.9025166810576379
Nacad	-1.4039670718576003
Col4a3	-1.73734904212475
Itgb1	-0.868888295860548
Slfn8	1.1912943554633
Lix1l	-0.8990522295999879
Mical1	-0.948377394015395
Galnt16	-1.3552171887217799
Plcg2	1.39443780957355
Pi15	-1.5562419250360502
Ccdc149	-0.993758682547577
Fam184b	-2.77957142936645
Cd300lb	1.4290551500826498
Csf3r	2.17107712504744
Kcnip1	-2.6318559968573303
Trim25	1.0826202075040798
Kcna5	2.21585337796405
Fat4	-1.2865701921415902
Cd22	2.69256282645533
Fam84a	-1.9450252508660502
Prr5	1.26285955809402
Xk	-1.40954132920963
Hck	2.03863708935857
Col4a4	-1.19843973910531
Dsp	-1.65195029138416
Dpysl3	-1.4339370952463502
Dzip1	-1.13312185343254
Camk2n1	-0.786195222218382
Tcn2	0.9079166898556601
Fam129a	-1.2127285352885602
Hmbs	0.898481541736231
Kank3	1.39781571512349
Hmgn2	-0.8518398226071391
Esam	0.903144129986327
Slc27a1	1.6083386892951999
Mrvi1	-1.4875300277427501
S100a9	3.80955400510287
Cd300c2	1.53251775843492
Tmem181b-ps	-1.12908495957023
Mycl	3.35963780951561
Gpr182	1.715310298292
Cacna2d1	-1.3573654443533998
Shb	0.933277072127604
Dctn6	-0.7453212854951291
Tulp1	-1.6794435110688701
Ier5	0.9000812690861272
Lman2l	0.923141494779037
Gpat4	1.2330498740237499
Actn1	-1.37446325251638
Serpina3f	3.4561638188516897
AB124611	1.67342019364453
Pou2f2	2.9080090777512
Kcnk3	1.6741258512641102
Faxc	-1.59043156031448
Card10	0.8159963069270021
Rab27b	-1.2839597622323502
Nrep	-1.1816028250058
Pim1	1.37312675947604
Tyro3	-1.50632452460659
Clec4e	3.0572239430116404
Kcnab1	-2.03634689795288
Kcnma1	-1.5573378315976998
Cd300a	0.9076956656136641
Piezo1	1.11873827460341
Abcc4	0.992325139023975
Pbld1	2.09922413337134
Mnda	1.75902863531003
Zmynd15	1.5862147191383302
Cd163	1.3240110237172
Dact3	-1.57433198694159
Nos2	1.2251456334781499
Glcci1	-1.2356787133043998
Ksr1	0.792841663037678
Kcnd3	-1.41630993247125
Ltbp1	-1.5202738470366102
Man1a	1.0774812972735401
Cd68	1.6315876431468002
Ttc3	-0.7734616576614991
Sox18	1.45025550447323
Sema3d	-1.32119403461719
Tet1	-1.95414687593445
Scarb1	1.6726735154653303
Tmem254b	1.06872169262598
Ifi204	1.4216089525025701
Gimap5	1.58120249013812
Ngef	-1.78751757617376
Egln3	1.44631812525487
Prr32	-4.67331369773799
Cd53	1.45279673175116
Ly86	1.26011953686544
Tmem176a	1.52490908511866
Gm5617	1.49972590763632
Ptk2b	1.00648992377937
Lyz2	1.64378262632261
Adora2a	1.30247520762998
Thsd4	-1.71760849778056
Sdf2l1	1.4713786584203001
Haghl	-1.1388850308793002
Tmem173	1.07823712327215
Chst1	2.24631179738164
Rtn4rl2	2.74566992626168
Ncf1	1.8487307510748898
Snx20	1.73476941000076
Slamf7	2.1890368515453704
Enah	-1.6243678147611698
Csf2rb2	2.54950839879863
Notch1	1.11622690463639
Acod1	4.10390271078278
Arhgef9	-0.900407467540717
AI607873	1.72067077249097
Dst	-0.8299186512949571
Oas1a	1.9425866727133199
Nectin2	1.07114947303423
Cpz	-1.5157988049482098
Ccdc141	-1.1586102929097502
Osbpl11	0.813177280186899
Abca7	0.7531231116895319
Myo7a	0.795130927123319
Il22ra2	6.974795289042389
Rin2	-0.7237166713073531
Plxnb1	-1.0713352525935
Rcan2	-1.9893657912853402
Golim4	-0.7548749714030409
Stxbp2	0.960555743045579
Pdgfd	-1.06368779223803
Garem	-1.1875334003100602
Ablim3	1.06447974472272
Gm8580	3.2441494754502798
Eid1	-0.744325505159995
Helz2	1.2394609818412
Nrp2	1.12300560182612
Rassf3	-0.7653865061250781
Asap2	-1.04822817632716
Dio2	2.06328633348966
Shisa5	0.942722515927812
Tlr9	2.58052796004846
Morf4l1	-0.9398253174201671
H2-Aa	1.62586156983681
Rgl3	0.824010801970078
Jak3	1.6813592220953102
Cfp	1.3640008649551898
Cpq	-0.8152761984748009
Ddt	1.28622154203042
Gng8	-1.92338972829969
Rag1	-8.706565897643982
Galnt15	0.9983248156435591
Abcg1	1.98407140354301
Col15a1	-1.2980773295174
Astn2	-1.4862346363377
Wfdc21	3.21478322824781
Endod1	-1.39824155526609
Phldb2	-0.9403801889934741
Slco2b1	0.876561335090654
Fbxo32	-1.2374750571695199
Itgam	1.5734127349286202
Trabd2b	-1.2736227838969498
Cdkn1a	1.8464330851751398
Unc93b1	1.43708082729678
Sdc3	1.2636937124298502
Casc4	-1.3382466040549998
Ly6e	0.8907573688781701
Inpp5d	1.44697684139614
Themis2	1.60406083412658
Foxp2	-1.3151271947973602
Pdzd4	-0.90055409137353
Nfib	-0.77727374684238
Sco2	1.5615445285123601
Abcc3	1.60066667186669
Pcdh1	1.3664813064813701
C1qa	1.4052745670026499
H2-Ab1	1.9856825289973798
Hdc	1.90038147199565
Fam43a	1.04053033990951
Mettl24	-1.48860344870184
Sema3g	1.5476874931434301
Rrad	-1.9598782763436002
Esyt2	-0.861253144114437
Rbm3	-1.13721431257568
March1	1.5630173099841398
Maml2	-1.02839365467202
Id4	-1.20352926636693
Fcgr3	1.2116023539451002
Arhgef5	-0.7570936242263859
Il1r2	3.6593288736812997
Gpr4	1.3660123317872102
Grip2	-1.6944541884739899
Lmcd1	-1.58614296145244
Nov	-1.37653349388838
Slc16a5	-2.63577615776962
Foxo1	0.764509558843683
Rasa4	0.8656413397401221
Spib	3.46036070787678
Gpt2	1.8067982195463796
Epha3	-1.1655991211858
Gm6548	1.5625237224626
Kank2	-0.89674061277268
Acsm5	2.2140648708370896
Abhd5	1.36217183304442
Ushbp1	1.0547978424393398
Nfat5	-0.7580300448779158
Fzd7	-0.954889941371917
Myh10	-1.4949379113264
Bmpr1b	-1.71506117817442
Tmem263	-0.8422989965708159
Rbms3	-1.4825149898165801
Cotl1	1.6184946402598999
Fblim1	-1.6022772427068799
Fgl2	-1.54162027142104
D630003M21Rik	-1.17805496826894
F3	-0.925500930432576
Epha1	-1.4787160320265
Rag2	-4.90021506208901
Ngfrap1	-1.15186043971528
Sgcg	-1.8665820894823102
Scn2a1	-1.4854910322185702
Nr1h3	1.04200318953637
Gm12250	1.9788997246341002
Hba-a2	-2.28071170318531
Col19a1	-2.3533518481296802
Serpina3n	2.04092446803722
Rassf4	1.03562829048071
Sult1a1	1.1409564926306899
Col2a1	4.53962445394325
Adssl1	0.8749085574224921
Arap3	1.07804789698095
Fam198a	-1.3116776813056499
Ppp1r12a	-1.2038257377006298
Ftl1	0.954665190662602
Pbxip1	-1.26038230716096
Synpo2	-1.66020596952851
5031439G07Rik	0.885411871804792
Asph	-1.0296047930149201
