# Supplementary material for: reString: an open-source Python software to perform automatic functional enrichment retrieval, results aggregation and data visualization
Source: Sci Rep. 2021 Dec 6;11:23458. doi: 10.1038/s41598-021-02528-0 (PMC8648753; doi:10.1038/s41598-021-02528-0)
Supplement: Supplementary file 1 — Supplementary Information 1. [file 41598_2021_2528_MOESM1_ESM.zip › Supplemental DataSets/ctrl_t1_green_VS_ctrl_t1_red_FC.csv]

gene	ctrl_t1_KO_VS_ctrl_t1_wt_FC
Nt5e	2.04652636075037
Itgb4	1.35751625833895
Apoe	-6.608955727380789
Shisa3	1.5981601573822701
Matn2	1.03863101126673
Vwf	2.26531921038923
Morf4l1b	2.3862330299079
Nxpe4	-2.9418439822442104
Cmip	1.17459232990634
Plac9b	1.5150809157188503
2310030G06Rik	-2.58192625360727
Apoc1	-2.36583808952296
Trim10	-3.6890518001319
Man1a	1.0845486850908699
Tmem254b	1.0621096500167901
Enpp6	2.04969815233454
Gm6548	2.01347216943255
Pnmal2	2.53291933895877
