# Supplementary material for: reString: an open-source Python software to perform automatic functional enrichment retrieval, results aggregation and data visualization
Source: Sci Rep. 2021 Dec 6;11:23458. doi: 10.1038/s41598-021-02528-0 (PMC8648753; doi:10.1038/s41598-021-02528-0)
Supplement: Supplementary file 1 — Supplementary Information 1. [file 41598_2021_2528_MOESM1_ESM.zip › Supplemental DataSets/treatment_t0_green_VS_treatment_t0_red_FC.csv]

gene	WD_t0_KO_VS_WD_t0_wt_FC
Fmod	1.8724874415580401
Naaa	0.8976005840591129
Nt5e	2.65897771530538
Mmp3	1.6941287389133501
Rab9	-0.9603490800958109
Ugt1a7c	1.84485505481967
Nbl1	1.08318398251778
Hivep3	1.46512551034118
C1qtnf1	0.8403807296244471
Mfsd12	1.3623192015202799
Dixdc1	1.18120800893025
Cdon	1.24996955646313
Lgi2	1.76061908135067
Lrtm1	4.2110019699739905
Smpd3	1.57722470420939
Krt80	1.38369904842478
Srpx	1.26274778936423
Plekha4	0.8894945442167591
Dnm1	1.59420125785864
Cx3cr1	1.46453066933272
Ahsa1	-0.8250532461158859
Ptcd3	-0.870003263946631
Dclk1	1.8624956415778797
Prss12	2.06529485605382
Shc2	0.972079278772806
Ugp2	-1.0083463415568
Itgb4	0.9165539495549649
Apoe	-5.813059464575269
Gprin1	3.84475529179528
Gm3002	-1.25936355548728
Scoc	-0.765995173801119
Adcyap1r1	1.9104734259490999
Cd74	1.48466548014227
Nrip1	1.1512689173287
Pik3cd	1.30534945289453
Angptl7	1.9004713346681201
Pdgfrl	1.58552367575634
Ube2f	-0.883180980433802
Ctnnd2	3.5240082761326
Dpt	1.47562788637217
Aldh1a3	1.2447162925417
Ryr1	6.943057222540901
Sulf2	1.08621687901889
Plxnb2	1.01820392083031
Naa20	-1.0232338039009499
Tmem33	-0.77890655991238
Plcl2	1.46756064008849
Nt5dc2	1.80845726142427
Cd55	1.04792487165729
Alox5ap	1.20655840834635
Dgat1	-1.15107333499401
Hgf	1.6953242051558401
Cyth4	1.3648847001729099
Igsf10	1.89464926730371
Acsbg1	2.5766607753138597
Rab3il1	1.05600853558961
Col6a6	1.8941324758200602
Phlda1	1.1931201250246
Mcc	-0.9694290331918959
Gdpd5	1.09009696318841
Prox1	2.7299443531034497
Slc1a5	-0.9521202603176959
Nsg1	2.0224595559132
Itgb2	1.7757336559158998
Adamts9	-1.14322316119976
Shisa3	1.81972697821528
Matn2	1.22228739580055
Wdfy4	1.75257145249199
Cd59a	-0.903410542121342
Gk	-2.24264307754864
Vwf	1.8266880160095302
Pirb	1.7139383918583602
Cd33	1.71304818374176
Clec4a1	1.8682476621755002
Gmpr	-3.3756249864325
Cadm3	2.24773703006743
Gxylt2	1.8378408153633299
Pld3	1.13272466342927
Gm13304	3.27521559077838
Bst1	1.7673216873430202
Tgfbi	1.33991201111496
Coq10b	-1.3247297714129198
Mterf3	-0.959520422006393
Gdf6	2.9332399511992997
Tnfaip2	1.45924210986193
Adamtsl2	2.38595461131833
Evi2a	1.5195130368979402
Abca9	1.5488757681608603
Tbxas1	1.71475076079285
Pdpn	1.4985547008643503
Lcp1	1.56225408505182
Pid1	0.8487473608472009
Nnmt	-2.91928324178747
Cd44	0.976259319968909
Glg1	1.04364989323835
Rtn2	1.2870383459323702
Col8a2	1.95068610423715
Apmap	-1.32362177694023
Ptpn13	1.2558619861846698
Mpeg1	2.06048683481057
C1ra	1.48669890602299
Sgsh	0.8391986526602679
Actn3	5.9439848348785596
Myoz1	4.76756964575429
Laptm5	1.54367485322952
C1qb	1.49463238401935
Serpina1a	-2.62079835254225
Nfatc2	1.4452968830217499
Reln	1.6119730068421
C1qtnf7	1.36967951464787
4930453N24Rik	-0.9789782300218259
Zfand6	-0.915590778656687
Ptgfrn	1.4031032993979902
Glt8d2	1.78592100094983
Mmp2	1.9889539664253602
Clec4a3	1.7093290852387801
Timp4	-2.0014733051824
Lpar1	1.08310651711562
Plxna1	1.0026180095163102
Gsn	1.3565645154971497
Cxcl16	1.19598752993612
G3bp2	-0.9541844284358929
Epb41l3	1.91250344764827
Nfasc	2.50137319065773
Morf4l1b	2.58083276419879
Mpdu1	-0.791639877212738
Gpr35	1.8830218549520201
Plvap	1.3621571782503799
C1qtnf3	1.59805189975718
Gpr39	2.23121478211308
Ctsk	1.4345193031426
Gm21541	3.27521559077838
Sema4d	1.9565912242396297
Slc37a2	1.7447322007760702
Ube2b	-0.799734461190422
Bicc1	2.40192295319834
Jade2	0.8674901815097271
Naa50	-0.7742079832866751
Ntn4	1.34502570318728
Tmem132e	2.56545968650648
Mrpl20	-0.985786752337795
Svep1	1.77375536243972
Tmem161b	-1.01636106224216
Capn5	1.46101691653328
Tnfrsf1b	1.49827305126863
Lsamp	2.16772969346723
Mkks	-0.844390269141053
Tmsb10	0.849473015323308
Kremen1	0.842309377342222
Arnt2	2.0606172313209097
Adgrd1	1.62787866060197
Folr2	1.51904230657594
Nceh1	1.40256693447034
Cygb	1.16353211239979
Cybb	2.1005579906778
Nxpe4	-2.40907605322698
Mrc1	1.40210008405018
Atrnl1	1.08829277109736
Tmeff2	1.19537922624331
Stac2	2.5907164370734
Cpxm2	1.85468188269815
Sorcs2	1.67773946003526
Kif1a	3.09933661453264
Itga11	1.4596732776409
Gpr153	1.57217073381208
Rasa3	0.777938628415175
Atp5l	-1.07819225709193
Ccdc80	1.06096861015148
Mmrn1	1.87870148161064
Pi16	1.42732293324029
Pik3ap1	1.89924740916793
Hspe1	-1.17980677681924
Rbp4	-0.8433125074570359
Scn1b	0.960573010210775
Gpihbp1	-1.5437785584752899
Camk2a	2.4722492839311
Chkb	-0.84129721624684
Loxl2	0.84457598727679
Rmnd1	-0.76735178636153
Tgfbr2	0.904180602961587
Celsr1	1.82810081272309
St8sia2	2.5691472083200297
Olfm1	1.1849976723959499
Naalad2	0.977653009771161
Vwa7	3.72743587566412
Tmed5	-1.7042315115776399
Nrxn2	1.60260547418549
Igsf3	1.31470531334271
Nckap1l	1.5201508187025201
Zfpm2	1.20660187092602
Sptb	1.97080446979944
Car8	1.20192933105936
Pigz	1.76133084538635
Siglec1	1.92387764156255
Cpxm1	1.7954364167315
C4b	1.59821162021835
Man2b1	0.817781749993674
Ephb6	1.19697650833528
Col16a1	1.2063370681135501
Ildr2	1.4832856015536002
Dact2	1.3734003557117
Mybpc2	3.7399706996941298
Slit2	1.62847324960876
Gas7	1.24290894407398
Pld4	1.48266769037201
Fmn1	1.56926101320222
Tnxb	1.01541835621384
March5	-0.9146153908946809
Boc	1.55859784812818
Lgmn	1.09537695444759
Cacna2d3	1.7773390692845903
Naglu	0.854768503036048
Dtx4	1.20432466738928
Medag	0.9771365385381658
Sfrp1	1.5292157808854399
Tspan11	1.25057225720601
Hk3	1.85434495719651
Fbn1	1.47387796747931
Col6a5	2.8398708448379097
Mapkapk2	-0.9793026543402751
Rsph3b	-0.8536967235033509
Lrrk1	0.831147411599766
Fgr	1.99881726309728
Socs3	1.27783083288101
Clec12a	1.63911740804557
Nfam1	2.04347442015993
Nid1	0.8373766856547809
Slc9a9	1.5714074718126
Abca6	1.2695993309251399
Atp2a1	7.13896871049616
Adgre1	1.96867361026617
Tyrobp	1.60220266509047
Gm20594	-2.20101205470532
Bud31	-0.78647164492565
Cand2	1.64053079592626
Slc2a6	2.5138204103617703
Syk	1.22735713372167
Dact1	1.12895874053388
Icam1	0.8814200093331541
Abca8a	1.2578355751795
Lbp	2.1907268727083
Fgf18	2.22638495773916
Inhbb	1.5794639779559498
Trmt10c	-1.00502967949472
Myo1f	1.96102771830253
Runx1	1.53413871446371
Piezo2	1.5326660165863202
Vsir	0.788016240456202
Gm10591	3.27521559077838
Slc12a2	-1.39498052248968
Adamts5	0.889706816529354
Ackr2	1.59170910476172
Lpar5	3.6130858896876603
Slco2a1	1.7159599830660701
Cdh11	1.65176910024263
Fam174b	1.3464169917581998
Sox4	1.2425256529193
Col14a1	1.6863152938439199
Tbx3	-1.4244418374985
Emilin2	1.95921671238089
Armc1	-0.7772899959398539
Fads6	2.49305166113048
Apod	1.76644665235429
Cp	1.05958582248724
Pltp	1.16381420049678
Robo1	1.8092469359238201
Car4	-1.54460912229739
Lrp1	1.47415381160608
Smoc2	1.7983435425270802
Ccl21c	3.27521559077838
Loxl4	1.5924030821203898
Stab1	1.2604747119433501
Nipal3	0.9132883944865079
Pex13	-1.27420914734376
Adcy3	-1.67321092088182
Egflam	1.3236230943211598
Rasgef1b	1.61619536395181
Col3a1	1.3581510602276698
Rbp7	-2.71501131905725
Sc5d	-1.0940530625163298
Folh1	1.9020806128820902
Cacna1g	1.89953355773552
Atp13a2	1.01315429713661
Ephb2	1.3583038212355802
Capg	1.1287933860756
Pik3r5	1.27207045574908
Serpina1c	-8.58621153005345
Olfr856-ps1	-1.02599871771672
Naa30	-0.8632147189769821
Dbn1	1.03781921893494
Timm8a1	-1.22524228380234
Smim10l1	-0.95744551073742
Sumo1	-0.7649737622154251
Apobec2	4.06473205172027
Ptgir	1.3452607127993799
Tns3	1.05598349228582
Gdf7	3.6614566834638103
Camk1d	1.2553046988409298
Hey1	-1.15568423186649
Fndc1	1.7532799638757102
Gpc3	1.74208685710594
Vat1	1.08006285399463
Ccbe1	1.5563786482450899
Plac9a	1.91496515015657
Plac9b	1.69310682743757
Cd34	0.864397641939766
Slc7a6	-0.906036086522249
Irf5	1.2197845155632
Mmp14	1.0958866260592701
Slc4a10	2.21776997614775
Tnfaip3	1.0071319129643599
Ece2	1.31772583193221
Rabggtb	-0.826107415659869
Slc11a1	1.28540661175911
Heg1	1.09561175259726
Cmklr1	1.4915975148704197
Flrt2	1.5273804176697299
Pcolce	1.4098612993356898
Ace	1.5022040632506202
Hccs	-1.14123340472941
Rab7b	1.02599392951479
Adamts12	1.51703967591021
Mfap2	1.42528257945828
Ap3s1	-1.09051418992631
Mir8114	10.671058746281401
Ugt1a6a	1.7757706194986103
Ctsc	0.877138838985525
Csf1r	1.72818710449209
Fcgr2b	1.26708266591521
Cacybp	-0.8077318270717901
Ptges3	-0.881634859090205
Dse	0.8218930444500491
Mlh1	-1.59968335270747
Masp1	3.4589374276140803
Ndufaf4	-1.10711448936499
Igfbp5	1.3986855051418798
Rpl3l	6.1461093055826295
Xiap	-0.7646748069282059
Was	1.42870498331319
Adamts2	1.69641447779978
Cxcl9	-1.4714790137683897
Clec11a	1.63495405128857
Lrrn2	2.01163580112912
Adamtsl1	1.2515324821395801
Fbln1	2.53023037925549
Clip2	0.9753546342402699
Plat	1.29071968117933
Timm9	-1.21022205182077
Gria4	1.2226880153931399
Col1a2	1.2743661297168
Lipg	-1.76285728061724
Pdgfb	-0.946849648448029
Trim56	0.9264691401513241
Hand2	2.8568090138848596
Fam101b	-1.28549526376177
Alb	-6.34954672361609
Olfml1	1.29657733227869
Cd300lg	-1.25950171426542
Cfh	1.81965744926776
Sirpa	0.893293951207578
Hexb	0.8612494644765329
Gng11	-0.9632327691764009
Spi1	1.47448353070992
Dcn	1.62514887298752
Arap1	0.939519209106638
Il6ra	1.23219157535792
3632451O06Rik	1.71739465899497
H2-Q8	1.8414668895294601
Dennd2a	1.0000053422669102
Cmpk1	-0.9179389044725379
Dclk3	3.45770289680587
Nucb2	0.8902733891997241
Gfpt2	1.4513042663626499
Nhsl1	1.1981193389292701
Entpd2	1.5120445119267902
Padi4	2.61883630023517
Klkb1	-3.1160478963806404
H2-DMa	1.3839414415880702
Ahsa2	-0.9101475509049181
Cd248	1.8998478420111498
Pzp	-4.52234462407972
Sned1	1.56621163729783
Ptafr	1.6252282926960802
Hspa4l	-1.27622295242248
Prss35	2.55547660875213
Mug1	-8.11667084222661
Saa3	4.53411587283449
2310030G06Rik	-2.7809061858896102
Apoc1	-3.60646261721737
Plxna4	1.2649020495433703
Tmem176b	1.14493552855909
Wdr6	0.99701053766396
Pdgfra	1.9463800194868002
Aff3	1.25386052386418
P2rx7	0.9767223111557171
Serping1	1.67955492520513
Thsd7a	1.58303892755629
Slc25a17	-1.0300781999339301
Ccnl1	-0.827458955963957
Fyb	1.18808470740303
Htra3	1.20457584856459
Sox7	-0.9315446655451709
Angpt1	1.29063462539083
Gdf10	1.5555538359694299
Antxr2	0.883587630279547
Nrap	5.0352413461134296
C1qc	1.39995833425036
Snai1	1.6869091954555901
Col1a1	1.6067001224726
Pcdhac2	2.75820443436902
Scara5	1.9868482337983
Abca8b	1.26951643207055
Ppl	1.53126703250024
Cd300lb	1.9645892514293501
Zfp521	1.3301835995987
Csf3r	1.71994258170248
Mgat5	1.43018458076743
Serpinf1	1.50045426341438
Igfbp6	1.4919705510567
Ly9	2.22632984802926
Ttyh3	0.979726612282075
Spock2	2.82744582841829
Tro	1.5936187862365099
Hsp90aa1	-1.3276396284368799
Igdcc4	1.5961898574003202
Prex1	1.17541285750646
Hck	2.0299588818842103
Col4a4	1.84892747332012
Plxna3	1.2409532695945702
Arrb1	0.893143248020952
Uqcrh	-1.04985204614984
Clip4	1.1952192183006
Mrpl35	-0.812333139969471
Ptch1	1.0813106178162
Rnase4	0.9835265462957479
Sgk1	-1.0672431535382199
Lama2	1.72471543357027
Ffar4	-2.38570916559307
Kank3	-0.959690087093001
Cd300c2	1.75365651007125
Tmem181b-ps	-0.773641137515705
Cd300ld3	7.08337972238212
Vwa3a	-1.55393552767999
Trappc4	-0.821576144771852
Als2cl	-0.8829397864443609
AB124611	1.50408221403095
Pou2f2	2.87406360003213
Rassf8	0.970105922263566
Ppp1r15b	-0.87424927448953
Lrrc25	1.92735907515172
Cd300a	0.99329634942562
Fzd1	0.9573284408658859
Olfml3	1.6986527272909298
Mcts1	-0.9141396274325619
Man1a	1.43312957808669
Slc38a4	1.7428869140507002
Itga2	2.70152266551188
Olfml2a	1.56420729054326
Cd68	1.78400461683411
Gldn	1.1211590060543501
Tmem254b	0.8643998815788292
Col12a1	1.1556003869048102
Tpbg	1.98283366938193
Kcnn3	2.32483167295167
Tifab	1.44664660958012
Clec3b	1.22444723164648
Mir6240	-1.36535746784262
Clec7a	2.1021426672632804
Tmem176a	1.72125362591192
Lyz2	1.64188179745512
Adora2a	-1.38912388065701
Igsf6	1.59175084450875
Selp	2.0618119424754
Ssc5d	1.24026248112914
Lrp4	1.94589321095727
Uap1l1	1.0618464937026402
Sema3b	0.9576022586586981
Sdf2l1	1.3456955855313701
Chchd4	-0.948668925618255
Slc29a3	0.986062623694622
Ptprf	1.5213866118676902
Ncf1	1.1330895747490701
Lpcat2	1.7819613792567
Csf2rb2	1.61278080738835
Wdr73	-0.9827217245920992
Gpr137b-ps	0.946056383795763
Igfbp4	1.6397191265164
Trerf1	1.12047623754139
Man2b2	1.4485942719378702
Chordc1	-1.03382366615663
Orai2	1.7294134497046998
Mtcl1	2.36283603823769
Cpz	1.6156840341914198
Cc2d2a	0.8745980889192471
Spon1	1.5608563992321598
Nudt14	-1.59068594192071
Gm8580	3.63903159474161
S1pr2	1.26856555367539
Cfb	1.8301468127150802
Dio2	-2.04195160371218
Shisa5	0.8287347075340229
Tlr9	2.8595020616336604
Steap3	0.9035801705354929
Man1c1	1.23165360439185
Galnt15	1.13723398285802
Abcg1	1.2231741172471102
Qpct	1.2658282883803798
Rab11fip4	2.98128463430346
Myoc	1.76833573416954
Itgam	1.8062687470699799
Tlr2	1.3891326556334298
Unc93b1	1.21482155180373
Ces2g	1.19200719197632
Abi3bp	1.0560826332964
Atp6v0e2	1.83250008935835
C1s1	1.02590016386447
Fxyd6	2.04068618885158
Fbln2	1.24427081506675
Xpnpep2	2.17782899606354
Vmn2r29	-2.1185008446183
Abcc3	2.0974987795628404
Gas1	1.05277042137371
Tmem108	3.26126474974782
Wnt2b	2.08729386558251
1810011O10Rik	-1.37076015718004
Gpr4	-1.15620094098814
Enpp3	1.7180641542636899
St3gal5	-0.952659328253803
C2	1.9082217287873602
Wbscr17	1.9139912811714501
Opcml	1.65515263233383
Gm6548	1.67917313680328
Egfr	1.04935969133506
Scrn1	1.54372049729487
Tmem119	1.5362233483570802
Ushbp1	-0.9855002679782181
C1qtnf5	1.54656311129124
Pnmal2	2.8311634573236
Bace2	1.62005487373841
Slc25a46	-0.815401932818685
Cotl1	1.56536230968416
Galnt10	0.8922222722231958
Crem	-1.05087082164896
Pcolce2	0.99276222893585
D630003M21Rik	1.7827716633444097
F3	1.0586615391223102
Arhgef40	0.812043167545433
Lpar6	-1.23271316797693
Anpep	1.67937039871756
Sult1a1	-0.795687591578891
Sele	2.88954243336148
Efemp1	1.4666965338042
Fam198a	1.75063900567373
Hpse	1.80201303415497
