# Supplementary material for: reString: an open-source Python software to perform automatic functional enrichment retrieval, results aggregation and data visualization
Source: Sci Rep. 2021 Dec 6;11:23458. doi: 10.1038/s41598-021-02528-0 (PMC8648753; doi:10.1038/s41598-021-02528-0)
Supplement: Supplementary file 1 — Supplementary Information 1. [file 41598_2021_2528_MOESM1_ESM.zip › Supplemental DataSets/ctrl_t1_red_VS_ctrl_t1_blue_FC.csv]

gene	ctrl_t1_wt_VS_ctrl_t1_DKO_FC
Ctss	-2.9874247488594103
Mfsd12	-1.5031594753617001
Ms4a6d	-2.28431046760929
Gusb	-0.938101324622886
Fcgr4	-3.00851638120542
Lgals3	-3.05868330378648
Nnt	1.9272646756443101
Apoe	6.02188014958105
Ptges	-1.6875460475211799
Il18bp	-1.7106946453524097
Mmp12	-5.59467211694898
Bcl2a1b	-2.6792305085218797
Itgb2	-2.1021047224524096
Vwf	-1.58642296164608
Pirb	-2.06117487526548
Tm4sf19	-4.97337209316067
Pld3	-1.3015817195098403
Cd72	-2.44594045681308
Tnfaip2	-1.9209064057068201
Ccl6	-2.2671450021232005
Fcer1g	-1.5246248609758601
B430306N03Rik	-3.803510026716
Stra6l	-6.767282191850951
Tbxas1	-1.7237975005925
Lcp1	-1.67698816475683
Wfdc17	-2.8173116432285
Lcn2	-3.7458017306010496
Mpeg1	-2.78303871708455
Laptm5	-1.7257681869392498
C1qb	-2.03812224115668
Slc15a3	-3.1303653639164706
Tlr13	-2.40466136592033
Cxcl16	-1.47085086113468
C3ar1	-2.29015373315973
Gpr35	-2.11734471346663
Plvap	-1.3271640846785402
Lgals4	1.6621384098498202
H2-M2	-2.8154946081814702
Slc37a2	-2.33731194433339
B4galt5	-0.9789733735970519
Pgp	-0.9658128154532399
Tnfrsf1b	-1.2536164851057598
Lgals3bp	-1.3231225183768602
Cybb	-1.81284669274973
Stac2	-2.9408957329851497
Apobec1	-1.0511137689285999
Ctsl	-1.2910040282560902
Pik3ap1	-2.25158214529608
Snurf	-3.1134368846658997
Itgax	-3.49691069578753
Bpgm	2.2367014653790696
Hmox1	-1.56698696013365
Gpnmb	-4.72974127016071
Siglec1	-2.0978114368474903
Ceacam16	-4.63409843152188
Pld4	-1.35902057423488
Cyp4f18	-2.72959443403201
Cemip	-4.94847056662313
Lgmn	-1.3051374957811102
Prpf39	0.8772059707086758
Wdfy1	1.14150821100519
Hk3	-2.68320400427929
Fgr	-1.9680993827030102
Clec12a	-1.67514612707083
Nfam1	-1.6949004761031399
Adgre1	-1.6957191652129298
Tyrobp	-1.8171306690434799
Cd300lf	-3.56624696660159
Csf2rb	-1.35269302425107
Myo1f	-1.9509697971416597
Gm44504	-2.74118116389386
Vsir	-0.870461984659602
Clec4n	-2.8166559032062595
Fcgr1	-2.2987502889802203
Pltp	-1.15020701757453
Ddx26b	1.04119910112466
Adamts6	1.21167512161496
Synj2bp-cox16	-1.4958283025051
Ctsz	-1.02230371853153
Ncf2	-1.3367646531327
Cd5l	-7.36584001096086
Plac9a	-2.31336957817039
Plac9b	-2.33960825817925
Irf5	-1.35632067890266
Slc11a1	-1.4131864514945802
Gm2897	7.72517954094328
Adam8	-3.1436313290136497
Mir8114	-5.610975871179451
Il10ra	-1.6212484994001202
Sirpa	-1.0731831656100799
Spi1	-1.72152139141759
Entpd4	-1.13150920230931
1700112E06Rik	-2.9421179209116204
Ccl9	-1.4440266179763301
Trem2	-3.47370707053244
Apoc1	3.08148582883896
C1qc	-1.77883375531979
Cd300lb	-2.3734853751045497
Csf3r	-1.8379020536779902
Hck	-2.11980896323423
Cd300c2	-2.48302331693891
Tmem181b-ps	1.1184652688186698
Lrrc25	-2.09679057463822
Cd68	-2.55418005033346
Tmem254b	-1.82251906430897
Clec7a	-3.38187452672514
Lyz2	-2.1927852905768703
Sdf2l1	-2.02230249903963
Atp6v0d2	-5.249094818820129
Slamf7	-2.9525780059867994
Csf2rb2	-1.7587586729903897
Cfp	-1.3443643569990102
Abcg1	-2.66477570114451
Unc93b1	-1.17866406184048
Sdc3	-1.45960956577719
Gpr137b	-1.19902948641684
Abcc3	-2.7158255589529996
C1qa	-1.5705326902468202
Fcgr3	-1.4478905203127599
Cotl1	-1.8670830168976498
Col19a1	1.7546034544996298
