# Supplementary material for: reString: an open-source Python software to perform automatic functional enrichment retrieval, results aggregation and data visualization
Source: Sci Rep. 2021 Dec 6;11:23458. doi: 10.1038/s41598-021-02528-0 (PMC8648753; doi:10.1038/s41598-021-02528-0)
Supplement: Supplementary file 1 — Supplementary Information 1. [file 41598_2021_2528_MOESM1_ESM.zip › Supplemental DataSets/up_down_separately_default/RCTM_summary.tsv]

ID	score	occurrence	all_genes	common_genes
Immune System	4.85e-76	6	Abl2,Actb,Actg1,Actr2,Actr3,Adam10,Adam8,Adgrg3,Aim2,Aldh3b1,Anpep,Anxa2,Ap1s2,Ap2s1,Aprt,Arhgap9,Arl8a,Arpc1b,Arpc2,Arpc3,Arpc4,Arpc5,Asah1,Atox1,Atp11a,Atp6ap2,Atp6v0a1,Atp6v0b,Atp6v0c,Atp6v0d1,Atp6v0d2,Atp6v0e,Atp6v0e2,Atp6v1a,Atp6v1b2,Atp6v1c1,Atp6v1e1,Atp8b4,B2m,B4galt1,Baiap2,Bin2,Blnk,Bst1,Bst2,Btk,Btnl9,C1qa,C1qb,C1qc,C1ra,C2,C3,C3ar1,C4b,C5ar1,C6,Calr,Camk2a,Cap1,Capzb,Card9,Casp1,Casp4,…	C1qb,C1qc,Cd300lb,Cd68,Cotl1,Csf2rb2,Cybb,Fgr,Hck,Itgb2,Lyz2,Nfam1,Pik3ap1,Pirb,Slc11a1,Tnfrsf1b,Tyrobp,Unc93b1
Innate Immune System	5.2900000000000004e-70	6	Actb,Actg1,Actr2,Actr3,Adam10,Adam8,Adgrg3,Aim2,Aldh3b1,Anpep,Anxa2,Aprt,Arhgap9,Arl8a,Arpc1b,Arpc2,Arpc3,Arpc4,Arpc5,Asah1,Atox1,Atp11a,Atp6ap2,Atp6v0a1,Atp6v0b,Atp6v0c,Atp6v0d1,Atp6v0d2,Atp6v0e,Atp6v0e2,Atp6v1a,Atp6v1b2,Atp6v1c1,Atp6v1e1,Atp8b4,B2m,B4galt1,Baiap2,Bin2,Bst1,Bst2,Btk,C1qa,C1qb,C1qc,C1ra,C2,C3,C3ar1,C4b,C5ar1,C6,Cap1,Card9,Casp1,Casp4,Casp8,Cd14,Cd180,Cd300lb,Cd44,Cd47,Cd53,Cd55,C…	C1qb,C1qc,Cd300lb,Cd68,Cotl1,Cybb,Fgr,Hck,Itgb2,Lyz2,Nfam1,Pirb,Slc11a1,Tnfrsf1b,Tyrobp,Unc93b1
Neutrophil degranulation	4.1599999999999995e-46	6	Actr2,Adam10,Adam8,Adgrg3,Aldh3b1,Anpep,Anxa2,Aprt,Arhgap9,Arl8a,Arpc5,Asah1,Atp11a,Atp6ap2,Atp6v0a1,Atp6v0c,Atp8b4,B2m,B4galt1,Bin2,Bst1,Bst2,C3,C3ar1,C5ar1,Cap1,Cd14,Cd44,Cd47,Cd53,Cd55,Cd63,Cd68,Cd93,Ceacam1,Cfd,Cfp,Chil1,Ckap4,Clec12a,Clec4d,Clec5a,Cnn2,Cotl1,Creg1,Cstb,Ctsa,Ctsb,Ctsc,Ctsd,Ctss,Ctsz,Cxcl1,Cxcl2,Cyba,Cybb,Cyfip1,Degs1,Diaph1,Dnase1l1,Dock2,Dok3,Dpp7,Ear2,Fabp5,Fcer1g,Fcgr2b,Fc…	Cd68,Cotl1,Cybb,Fgr,Itgb2,Lyz2,Nfam1,Pirb,Slc11a1,Tnfrsf1b,Tyrobp
Hemostasis	3.4e-25	5	Abcc4,Abhd12,Actg1,Actn1,Angpt1,Anxa2,Apbb1ip,Arrb1,Arrb2,Atp1b2,Atp2a1,Atp2b1,Atp2b4,Bsg,Capzb,Cbx5,Cd109,Cd244,Cd44,Cd47,Cd48,Cd63,Cd74,Cd84,Cd9,Ceacam1,Cfd,Clec1b,Clec3b,Clu,Col1a1,Col1a2,Csk,Dagla,Daglb,Dgkg,Dock2,Dock7,Ecm1,Endod1,Esam,F10,F2r,F3,F5,F7,Fam3c,Fam49b,Fcer1g,Fermt3,Fgr,Flna,Fn1,Glg1,Gna13,Gna15,Gnb4,Gng8,Gngt2,Gpc1,Grb14,Grb2,Hgf,Igf1,Inpp5d,Itga4,Itga5,Itga6,Itgam,Itgav,Itgax,…	No common gene
Respiratory electron transport, ATP synthesis by chemiosmotic coupling, and heat production by uncoupling proteins.	4.5e-24	1	Atp5e,Atp5h,Cox11,Cox7c,Cycs,Ndufa1,Ndufa12,Ndufa13,Ndufa2,Ndufa3,Ndufa5,Ndufa6,Ndufa8,Ndufaf4,Ndufb10,Ndufb11,Ndufb2,Ndufb5,Ndufb6,Ndufb7,Ndufc1,Ndufc2,Ndufs5,Ndufs7,Ucp1	n/a (just one condition)
Extracellular matrix organization	7.92e-24	6	Acan,Adam10,Adam8,Adamts2,Adamts4,Adamts5,Bgn,Bmp1,Capn15,Capn5,Cd44,Cd47,Col10a1,Col12a1,Col14a1,Col15a1,Col16a1,Col1a1,Col1a2,Col22a1,Col23a1,Col2a1,Col3a1,Col4a4,Col5a1,Col5a2,Col6a1,Col6a3,Col6a5,Col6a6,Col8a1,Col8a2,Colgalt1,Ctsb,Ctsd,Ctsk,Ctsl,Ctss,Dcn,Eln,Emilin2,Fbln2,Fbln5,Fbn1,Fn1,Furin,Htra1,Ibsp,Icam1,Itga11,Itga2,Itga4,Itga5,Itga6,Itgam,Itgav,Itgax,Itgb2,Itgb4,Lama2,Lamb1,Lox,Loxl2,L…	Col12a1,Ctsk,Fbln2,Itga11,Loxl2,Mmp2
Respiratory electron transport	6.25e-22	2	Cox11,Cox6a1,Cox7c,Cox8a,Cycs,Ndufa1,Ndufa12,Ndufa13,Ndufa2,Ndufa3,Ndufa5,Ndufa6,Ndufa8,Ndufaf4,Ndufb10,Ndufb11,Ndufb2,Ndufb5,Ndufb6,Ndufb7,Ndufb9,Ndufc1,Ndufc2,Ndufs5,Ndufs7	Cox7c,Ndufa13,Ndufa6,Ndufb5,Ndufc1,Ndufs7
Complex I biogenesis	2.04e-21	1	Ndufa1,Ndufa12,Ndufa13,Ndufa2,Ndufa3,Ndufa5,Ndufa6,Ndufa8,Ndufaf4,Ndufb10,Ndufb11,Ndufb2,Ndufb5,Ndufb6,Ndufb7,Ndufc1,Ndufc2,Ndufs5,Ndufs7	n/a (just one condition)
Platelet activation, signaling and aggregation	6.62e-17	4	Abcc4,Abhd12,Actg1,Apbb1ip,Arrb1,Arrb2,Cd109,Cd63,Cd9,Cfd,Clec1b,Clec3b,Clu,Col1a1,Col1a2,Csk,Dagla,Daglb,Ecm1,F2r,F5,Fam3c,Fam49b,Fcer1g,Fermt3,Fn1,Gna13,Gna15,Gngt2,Grb2,Hgf,Igf1,Itih3,Itih4,Itpr3,Lamp2,Lgals3bp,Lhfpl2,Lyn,Maged2,Manf,Orm3,Pdgfa,Pdgfb,Pdpn,Pik3cb,Pik3cg,Pik3r3,Pik3r5,Pla2g4a,Plcg2,Plek,Prkcd,Prkch,Psap,Ptpn1,Ptpn6,Qsox1,Rab27b,Rap1b,Rapgef3,Rhog,Selp,Serpina3g,Serpine1,Serping1…	Syk
Cell surface interactions at the vascular wall	5.78e-12	5	Angpt1,Bsg,Cd244,Cd44,Cd47,Cd48,Cd74,Cd84,Ceacam1,Col1a1,Col1a2,Esam,Fcer1g,Fn1,Glg1,Gpc1,Grb2,Inpp5d,Itga4,Itga5,Itga6,Itgam,Itgav,Itgax,Itgb2,Lyn,Mag,Mertk,Nras,Olr1,Pik3cb,Procr,Ptpn6,Sdc1,Sdc2,Sdc3,Sele,Selp,Selplg,Sirpa,Slc16a3,Slc3a2,Slc7a10,Slc7a7,Slc7a8,Src,Tgfb1,Trem1	Itgb2
Signal Transduction	1.27e-11	3	Abca1,Abhd12,Abr,Actb,Actg1,Actr2,Actr3,Acvr1b,Adam10,Adam17,Adcy3,Adcy4,Adgre1,Adora2a,Agt,Anxa1,Ap2s1,Apbb1ip,Apoc3,Arap1,Arap3,Arhgap11a,Arhgap17,Arhgap19,Arhgap22,Arhgap25,Arhgap27,Arhgap30,Arhgap31,Arhgap9,Arhgdia,Arhgdib,Arhgef15,Arpc1b,Arpc2,Arpc3,Arpc4,Arpc5,Arrb1,Arrb2,Atp6ap1,Atp6v0a1,Atp6v0b,Atp6v0c,Atp6v0d1,Atp6v0d2,Atp6v0e,Atp6v1a,Atp6v1b2,Atp6v1c1,Atp6v1e1,Baiap2,Bcl2l11,Bdnf,Btk,C3…	Abca1,Ccl6,Csf2rb2,Cxcl16,Cybb,Evl,Fes,Gngt2,Gpr35,Myo7a,Ncf1,Ncf2,Ncf4,Pik3ap1,Sdc3,Socs3,Syk
Signaling by Receptor Tyrosine Kinases	1.64e-11	3	Actb,Actg1,Ap2s1,Atp6ap1,Atp6v0a1,Atp6v0b,Atp6v0c,Atp6v0d1,Atp6v0d2,Atp6v0e,Atp6v1a,Atp6v1b2,Atp6v1c1,Atp6v1e1,Baiap2,Bdnf,Cdh5,Clta,Col1a1,Col1a2,Col2a1,Col3a1,Col5a1,Col5a2,Col6a1,Col6a3,Col6a5,Csk,Cyba,Cybb,Cyfip1,Diaph1,Egr2,Elmo1,Ereg,Fes,Fgf7,Fgfr3,Flt1,Flt3,Flt4,Fn1,Furin,Gab2,Grb2,Hbegf,Hgf,Hpn,Igf1,Itga2,Itgav,Lamb1,Lyn,Mapkapk3,Matk,Mknk1,Nab2,Ncf1,Ncf2,Ncf4,Nckap1l,Ngf,Nras,Nrp2,Pdgfa,…	Cybb,Fes,Ncf1,Ncf2,Ncf4
Glycosaminoglycan metabolism	1.76e-11	3	Acan,B3gnt2,B3gnt3,B3gnt7,B4galt1,B4galt5,B4galt6,Bgn,Cd44,Cemip,Chpf2,Chst11,Chst2,Chsy1,Chsy3,Dcn,Dse,Ext1,Galns,Glb1,Gns,Gpc1,Gpc3,Gusb,Has1,Hexa,Hexb,Hpse,Hs6st1,Hs6st2,Lum,Naglu,Ndst2,Sdc1,Sdc2,Sdc3,Sgsh,St3gal1,Xylt1,Xylt2	Cd44,Galns,Gusb,Hexb,Hpse,Naglu,Sdc3
Platelet degranulation	1.87e-11	2	Actg1,Cd109,Cd63,Cd9,Cfd,Clu,Ecm1,F5,Fam3c,Fam49b,Fermt3,Fn1,Hgf,Igf1,Itih3,Itih4,Lamp2,Lgals3bp,Lhfpl2,Maged2,Manf,Pdgfa,Pdgfb,Plek,Psap,Qsox1,Rab27b,Selp,Serpina3g,Serpine1,Sparc,Srgn,Stxbp2,Tagln2,Tgfb1,Tgfb2,Thbs1,Timp1,Tmsb4x,Tor4a,Trf,Vwf,Wdr1	Actg1,Cd109,Cd63,Clu,F5,Fermt3,Fn1,Hgf,Itih4,Lamp2,Lhfpl2,Plek,Psap,Selp,Tgfb1,Thbs1,Timp1
Collagen formation	4.15e-11	6	Adamts2,Bmp1,Col10a1,Col12a1,Col14a1,Col15a1,Col16a1,Col1a1,Col1a2,Col22a1,Col23a1,Col2a1,Col3a1,Col4a4,Col5a1,Col5a2,Col6a1,Col6a3,Col6a5,Col6a6,Col8a1,Col8a2,Colgalt1,Ctsb,Ctsl,Ctss,Itga6,Itgb4,Lox,Loxl2,Loxl3,Loxl4,Mmp13,Mmp3,P3h1,P4ha1,P4ha3,P4hb,Pcolce,Pcolce2,Plec,Plod1,Plod3,Ppib	Col12a1,Loxl2
Metabolism	3.35e-10	4	Abcc3,Acan,Acer2,Acer3,Acot12,Acox3,Acp5,Acsf2,Acsl4,Acsm5,Acss3,Adssl1,Agpat4,Ahr,Akr1a1,Akr1b8,Aldh18a1,Aldh1b1,Aldh3b1,Alox5ap,Apoa1,Apoa2,Apoc3,Apoe,Aprt,Arnt2,Asah1,Ass1,Atp5e,Atp5h,B3gnt2,B3gnt3,B3gnt7,B4galnt1,B4galt1,B4galt5,B4galt6,Bcat2,Bckdhb,Bgn,Blvrb,Bsg,Bst1,Cacna1d,Car4,Car5b,Cd38,Cd44,Cemip,Cerk,Cers6,Ch25h,Chkb,Chpf2,Chst1,Chst11,Chst2,Chsy1,Chsy3,Ckb,Cndp2,Cox11,Cox6a1,Cox7c,Cox…	No common gene
Degradation of the extracellular matrix	5.72e-10	6	Acan,Adam10,Adam8,Adamts4,Adamts5,Bmp1,Capn15,Capn5,Cd44,Col10a1,Col12a1,Col15a1,Col1a1,Col1a2,Col2a1,Col3a1,Col4a4,Col5a1,Col5a2,Col6a1,Col6a3,Col6a5,Col6a6,Col8a1,Col8a2,Ctsb,Ctsd,Ctsk,Ctsl,Ctss,Dcn,Eln,Fbn1,Fn1,Furin,Htra1,Mmp12,Mmp13,Mmp14,Mmp19,Mmp2,Mmp3,Mmp8,Nid1,Spp1,Timp1,Timp2	Col12a1,Ctsk,Mmp2
Fcgamma receptor (FCGR) dependent phagocytosis	7.25e-10	5	Actb,Actg1,Actr2,Actr3,Arpc1b,Arpc2,Arpc3,Arpc4,Arpc5,Baiap2,Btk,Cyfip1,Elmo1,Fcgr1,Fcgr2b,Fcgr3,Fcgr4,Fgr,Grb2,Hck,Lyn,Myh9,Myo5a,Nckap1l,Pik3cb,Plcg2,Pld3,Pld4,Prkcd,Src,Syk,Vav1,Vav2,Vav3	Fcgr4,Fgr,Hck
Metabolism of carbohydrates	1.23e-09	3	Acan,Akr1a1,B3gnt2,B3gnt3,B3gnt7,B4galt1,B4galt5,B4galt6,Bgn,Cd44,Cemip,Chpf2,Chst11,Chst2,Chsy1,Chsy3,Dcn,Dse,Ext1,Galns,Glb1,Gnpda1,Gns,Gpc1,Gpc3,Gusb,Has1,Hexa,Hexb,Hk3,Hpse,Hs6st1,Hs6st2,Lum,Man2b1,Man2b2,Manba,Naglu,Ndst2,Pfkfb4,Pgm1,Sdc1,Sdc2,Sdc3,Sgsh,Slc25a13,Slc2a1,Slc37a2,St3gal1,Xylt1,Xylt2	Cd44,Galns,Gusb,Hexb,Hk3,Hpse,Man2b1,Man2b2,Naglu,Sdc3,Slc37a2
Integrin cell surface interactions	2.58e-09	6	Cd44,Cd47,Col16a1,Col1a1,Col1a2,Col2a1,Col3a1,Col4a3,Col4a4,Col4a5,Col4a6,Col5a1,Col5a2,Col6a1,Col6a3,Col6a5,Col6a6,Col8a1,Col8a2,Fbn1,Fn1,Ibsp,Icam1,Itga11,Itga2,Itga4,Itga5,Itga6,Itga8,Itga9,Itgam,Itgav,Itgax,Itgb1,Itgb2,Jam3,Lum,Spp1,Thbs1,Tnc,Vcam1,Vwf	No common gene
ROS and RNS production in phagocytes	4.89e-09	3	Atp6v0a1,Atp6v0b,Atp6v0c,Atp6v0d1,Atp6v0d2,Atp6v0e,Atp6v1a,Atp6v1b2,Atp6v1c1,Atp6v1e1,Cyba,Cybb,Hvcn1,Ncf1,Ncf2,Ncf4,Nos1,Nos2,Slc11a1,Tcirg1	Cybb,Hvcn1,Ncf1,Ncf2,Ncf4,Slc11a1
Collagen biosynthesis and modifying enzymes	7.9e-09	6	Adamts2,Bmp1,Col10a1,Col12a1,Col14a1,Col15a1,Col16a1,Col1a1,Col1a2,Col22a1,Col23a1,Col2a1,Col3a1,Col4a4,Col5a1,Col5a2,Col6a1,Col6a3,Col6a5,Col6a6,Col8a1,Col8a2,Colgalt1,P3h1,P4ha1,P4ha3,P4hb,Pcolce,Pcolce2,Plod1,Plod3,Ppib	Col12a1
Assembly of collagen fibrils and other multimeric structures	2.15e-08	6	Bmp1,Col10a1,Col12a1,Col14a1,Col15a1,Col1a1,Col1a2,Col2a1,Col3a1,Col4a4,Col5a1,Col5a2,Col6a1,Col6a3,Col6a5,Col6a6,Col8a1,Col8a2,Ctsb,Ctsl,Ctss,Itga6,Itgb4,Lox,Loxl2,Loxl3,Loxl4,Mmp13,Mmp3,Pcolce,Plec	Col12a1,Loxl2
Collagen degradation	3.44e-08	6	Col10a1,Col12a1,Col15a1,Col1a1,Col1a2,Col2a1,Col3a1,Col4a4,Col5a1,Col5a2,Col6a1,Col6a3,Col6a5,Col6a6,Col8a1,Col8a2,Ctsb,Ctsd,Ctsk,Ctsl,Furin,Mmp12,Mmp13,Mmp14,Mmp2,Mmp3,Mmp8	Col12a1,Ctsk,Mmp2
Muscle contraction	3.64e-08	2	Acta2,Actg2,Asph,Atp1b2,Atp2b4,Cacna1c,Cacnb2,Camk2g,Casq1,Cav3,Dmd,Dmpk,Fgf13,Fgf14,Itpr1,Kcnd3,Kcnh2,Kcnip1,Kcnip4,Lmod1,Myh11,Myl6,Myl9,Mylk,Npr1,Scn2a1,Slc8a1,Slc8a2,Tpm2,Vcl	Atp1b2,Cacna1c,Cacnb2,Dmd,Fgf13,Fgf14,Kcnd3,Kcnip1,Kcnip4,Myh11,Myl9,Mylk,Scn2a1,Slc8a2
Cytokine Signaling in Immune system	6.57e-08	3	Abl2,Casp1,Cd40,Cntfr,Crlf1,Csf1r,Csf2rb2,Csf3r,Csk,Flt3,Gab2,Grb2,Hck,Ifngr2,Il10ra,Il10rb,Il12rb2,Il13ra1,Il1a,Il1b,Il1r2,Il1rl2,Il1rn,Il33,Il4ra,Il6,Il6ra,Il7r,Inpp5d,Irak4,Irf9,Jak3,Lif,Lyn,Mapkapk3,Myd88,Nfkb2,Nfkbia,Nod1,Nras,Oasl1,Osm,Osmr,P4hb,Pik3cb,Pik3cd,Pik3r3,Prkcd,Ptk2b,Ptpn1,Ptpn6,Rps6ka1,Rps6ka2,Sdc1,Socs3,Stat1,Stat3,Stx3,Stxbp2,Syk,Tec,Tnf,Tnfrsf11a,Tnfrsf11b,Tnfrsf1a,Tnfrsf1b,T…	Csf1r,Csf2rb2,Hck,Il10ra,Inpp5d,Socs3,Syk,Tnfrsf1b
Regulation of actin dynamics for phagocytic cup formation	6.7e-08	2	Actb,Actg1,Actr2,Actr3,Arpc1b,Arpc2,Arpc3,Arpc4,Arpc5,Baiap2,Btk,Cyfip1,Elmo1,Fcgr1,Fcgr2b,Fcgr3,Fcgr4,Grb2,Myh9,Myo5a,Nckap1l,Syk,Vav1,Vav2,Vav3	Actg1,Actr2,Actr3,Arpc1b,Arpc4,Arpc5,Elmo1,Fcgr1,Fcgr2b,Fcgr3,Fcgr4,Grb2,Myo5a,Nckap1l,Syk,Vav1
Transport of small molecules	1.59e-07	2	Abca1,Abcb4,Abcc3,Abcg1,Ap2s1,Apobr,Apod,Aqp5,Atp11a,Atp13a2,Atp2b1,Atp6ap1,Atp6v0a1,Atp6v0b,Atp6v0c,Atp6v0d1,Atp6v0d2,Atp6v0e,Atp6v1a,Atp6v1b2,Atp6v1c1,Atp6v1e1,Atp8b4,Bmp1,Ccdc109b,Clcn7,Clta,Cp,Ddi2,Emb,Fth1,Furin,Gngt2,Hmox1,Lcn2,Ldlrap1,Lipa,Lipg,Lrrc8c,Mcoln2,Mcoln3,Mfsd7b,Mylip,Nceh1,Nipa2,Npc1,Npc2,Nr1h3,Os9,Ostm1,P4hb,Pltp,Pqlc2,Ripk3,Runx1,Scarb1,Sgk1,Slc11a1,Slc11a2,Slc15a3,Slc15a4,Slc…	Abca1,Abcc3,Abcg1,Apobr,Atp13a2,Atp2b1,Atp6v0a1,Atp6v0c,Atp6v0d2,Atp6v1a,Atp6v1b2,Atp6v1c1,Ccdc109b,Clcn7,Gngt2,Hmox1,Lipa,Mcoln2,Mcoln3,Mfsd7b,Nceh1,Npc1,Ostm1,Pltp,Runx1,Slc11a1,Slc15a3,Slc29a3,Slc39a6,Slc41a2,Slc7a2,Slc7a7,Slc8b1,Slco2a1,Soat1,Steap3,Tcirg1,Tpcn2,Trpv2,Ttyh2,Ttyh3
Immunoregulatory interactions between a Lymphoid and a non-Lymphoid cell	2.76e-07	5	B2m,C3,Cd22,Cd300lb,Cd300ld3,Cd300lg,Cd33,Cd40,Col1a1,Col1a2,Col2a1,Col3a1,Fcgr2b,Fcgr4,H2-K1,H2-M9,H2-T23,Hcst,Icam1,Ifitm1,Ifitm3,Itga4,Itgb2,Nectin2,Pianp,Pilra,Sh2d1b1,Siglec1,Slamf7,Trem1,Trem2,Treml4,Vcam1	Cd300lb,Itgb2
Signaling by Interleukins	2.98e-07	3	Casp1,Cntfr,Crlf1,Csf1r,Csf2rb2,Csf3r,Gab2,Grb2,Hck,Il10ra,Il10rb,Il12rb2,Il13ra1,Il1a,Il1b,Il1r2,Il1rl2,Il1rn,Il33,Il4ra,Il6,Il6ra,Il7r,Inpp5d,Irak4,Jak3,Lif,Lyn,Mapkapk3,Myd88,Nfkb2,Nfkbia,Nod1,Osm,Osmr,P4hb,Pik3cb,Pik3cd,Pik3r3,Ptk2b,Ptpn6,Rps6ka1,Rps6ka2,Sdc1,Socs3,Stat1,Stat3,Stx3,Stxbp2,Syk,Tec,Vav1	Csf1r,Csf2rb2,Hck,Il10ra,Inpp5d,Socs3,Syk
Collagen chain trimerization	4.85e-07	4	Col10a1,Col12a1,Col14a1,Col15a1,Col16a1,Col1a1,Col1a2,Col22a1,Col23a1,Col3a1,Col4a4,Col5a1,Col5a2,Col6a1,Col6a3,Col6a5,Col6a6,Col8a1,Col8a2	Col12a1,Col16a1,Col1a1
Axon guidance	5.35e-07	5	Abl2,Actb,Actg1,Actr2,Actr3,Ap2s1,Arpc1b,Arpc2,Arpc3,Arpc4,Arpc5,Cd72,Clta,Col2a1,Col3a1,Col4a3,Col4a4,Col4a5,Col5a1,Col5a2,Col6a1,Col6a3,Col6a5,Col6a6,Cxcl12,Cxcr4,Dnm1,Dok1,Dpysl3,Efna5,Egfr,Enah,Epha1,Epha2,Epha3,Ephb2,Ephb3,Ephb6,Evl,Fes,Gab2,Gfra1,Gpc1,Grb2,Itga5,Itga9,Itgav,Itgb1,Lyn,Mmp2,Msn,Ncam1,Nfasc,Ngef,Nras,Ntn4,Pdlim7,Pik3cb,Pik3cd,Pik3r3,Pip5k1c,Plxna1,Plxna3,Plxna4,Plxnb1,Plxnc1,P…	No common gene
Adaptive Immune System	1.08e-06	3	Ap1s2,Ap2s1,B2m,Blnk,Btk,Btnl9,C3,Calr,Capzb,Cblb,Cd22,Cd300lb,Cd300lg,Cd33,Cd40,Cd74,Cd80,Cd86,Cdc34,Clta,Col1a1,Col1a2,Col2a1,Col3a1,Csk,Ctsa,Ctsb,Ctsc,Ctsd,Ctsk,Ctsl,Ctss,Cyba,Cybb,Fcgr1,Fcgr2b,Fcgr4,Fyb,Grb2,H2-DMa,H2-Eb1,H2-K1,H2-M9,H2-T23,Hcst,Icam1,Ifi30,Ifitm1,Ifitm3,Inpp5d,Itga4,Itgav,Itgb2,Itpr3,Kif26b,Kif3a,Kif3b,Lgmn,Lyn,Mkrn1,Mrc1,Mrc2,Mylip,Ncf1,Ncf2,Ncf4,Nectin2,Nfatc1,Nfatc2,Nfkbi…	Blnk,Cd300lb,Cybb,Fcgr1,Fcgr2b,Fcgr4,Ifi30,Inpp5d,Itgb2,Ncf1,Ncf2,Ncf4,Pik3ap1,Slamf7,Socs3,Syk
ECM proteoglycans	1.21e-06	4	Acan,Bgn,Col1a1,Col1a2,Col2a1,Col3a1,Col5a1,Col5a2,Col6a1,Col6a3,Col6a5,Col6a6,Dcn,Fn1,Itga2,Itgav,Itgax,Serpine1,Sparc,Tnc,Tnn,Tnxb	Col1a1,Col3a1
Sphingolipid metabolism	1.32e-06	2	Acer3,Aldh3b1,Asah1,B4galnt1,Cerk,Cers6,Ctsa,Degs1,Degs2,Esyt1,Galc,Gba,Gla,Glb1,Gm2a,Hexa,Hexb,Neu1,Plpp2,Psap,Samd8,Sgms2,Sgpl1,Sphk1,Spns2,Sptlc2	Acer3,Aldh3b1,Asah1,Cerk,Ctsa,Gba,Gla,Glb1,Gm2a,Hexa,Hexb,Plpp2,Psap,Samd8,Sphk1
Iron uptake and transport	5.53e-06	2	Atp6ap1,Atp6v0a1,Atp6v0b,Atp6v0c,Atp6v0d1,Atp6v0d2,Atp6v0e,Atp6v1a,Atp6v1b2,Atp6v1c1,Atp6v1e1,Cp,Fth1,Hmox1,Lcn2,Mfsd7b,Slc11a2,Steap3,Tcirg1,Trf	Atp6v0a1,Atp6v0c,Atp6v0d2,Atp6v1a,Atp6v1b2,Atp6v1c1,Hmox1,Mfsd7b,Steap3,Tcirg1
Nervous system development	5.53e-06	1	Abl2,Actg1,Actr2,Actr3,Adgrg6,Ap2s1,Arpc1b,Arpc3,Arpc4,Arpc5,Cd72,Clta,Col2a1,Col3a1,Col5a2,Col6a3,Col6a5,Cxcl12,Cxcr4,Dok1,Epha2,Evl,Fes,Gfra1,Gpc1,Grb2,Lyn,Mmp2,Nras,Pik3cb,Pik3cd,Pip5k1c,Plxna1,Plxnc1,Plxnd1,Psen2,Rnd1,Sdcbp,Sema4d,Trem2,Tuba1c,Tubb6,Tyrobp,Vav2	n/a (just one condition)
Regulation of Complement cascade	7.49e-06	6	C1qa,C1qb,C1qc,C1ra,C2,C3,C3ar1,C4b,C5ar1,C6,Cd55,Cfb,Cfh,Cfi,Cfp,Clu,Serping1	No common gene
Non-integrin membrane-ECM interactions	1.46e-05	3	Col10a1,Col1a1,Col1a2,Col2a1,Col3a1,Col4a4,Col5a1,Col5a2,Fn1,Itga2,Itga6,Itgav,Itgb4,Pdgfa,Pdgfb,Sdc1,Sdc2,Sdc3,Tgfb1	Col1a1,Col3a1,Sdc3
Toll-like Receptor Cascades	2.47e-05	2	Casp8,Cd14,Cd180,Ctsb,Ctsk,Ctsl,Ctss,Irf7,Itgam,Itgb2,Lbp,Lgmn,Ly86,Mapkapk3,Nfkb2,Nfkbia,Nod1,Plcg2,Ripk3,Rps6ka1,Rps6ka2,S100a8,S100a9,Ticam2,Tlr1,Tlr2,Tlr4,Tlr6,Tlr7,Tlr8,Tlr9,Unc93b1	Cd14,Irf7,Itgam,Itgb2,Lbp,Ly86,Nfkb2,Plcg2,Rps6ka1,Tlr1,Tlr7,Tlr8,Tlr9,Unc93b1
Keratan sulfate/keratin metabolism	3.61e-05	2	Acan,B3gnt2,B3gnt3,B3gnt7,B4galt1,B4galt5,B4galt6,Chst2,Galns,Glb1,Gns,Hexa,Hexb,Lum,St3gal1	Acan,B3gnt7,B4galt5,B4galt6,Chst2,Galns,Glb1,Gns,Hexa,Hexb,Lum
Mitochondrial translation elongation	6.01e-05	1	Mrpl12,Mrpl15,Mrpl34,Mrpl37,Mrpl46,Mrpl51,Mrps12,Mrps23,Mrps7	n/a (just one condition)
GPVI-mediated activation cascade	6.06e-05	3	Clec1b,Col1a1,Col1a2,Fcer1g,Lyn,Pdpn,Pik3cb,Pik3cg,Pik3r3,Pik3r5,Plcg2,Ptpn6,Rhog,Syk,Vav1,Vav2,Vav3	Col1a1,Pdpn,Pik3r5,Syk
Mitochondrial translation termination	6.2e-05	1	Mrpl12,Mrpl15,Mrpl34,Mrpl37,Mrpl46,Mrpl51,Mrps12,Mrps23,Mrps7	n/a (just one condition)
FCGR activation	6.61e-05	5	Fcgr1,Fcgr2b,Fcgr3,Fcgr4,Fgr,Hck,Lyn,Src,Syk	Fcgr4,Fgr,Hck
Vesicle-mediated transport	9.12e-05	2	Actb,Actg1,Actr2,Actr3,Ap1s2,Ap2s1,Arfgap3,Arpc2,Arpc3,Arpc4,Arpc5,Arrb1,Arrb2,Calr,Capzb,Clta,Cpd,Ctsc,Ctsz,Cyth1,Cyth4,Dab2,Dennd2a,Dennd4b,Dnase2a,Ereg,F5,Fth1,Gja4,Gjb3,Gjb4,Gjb5,Gns,Grb2,Hbegf,Hps1,Igf2r,Il7r,Kdelr3,Kif26b,Kif3a,Kif3b,Ldlrap1,Lrp1,M6pr,Madd,Msr1,Mvb12b,Necap2,Nsf,Pip5k1c,Pla2g4a,Rab27b,Rab31,Rab32,Rab3il1,Rab7b,Rab8b,Rin1,Rin2,Rin3,Scarb1,Sec16b,Snx5,Sparc,Src,Stab1,Tbc1d14,…	Actg1,Actr2,Actr3,Ap1s2,Arpc4,Arpc5,Arrb2,Cpd,Ctsc,Ctsz,Cyth4,Dab2,Dennd2a,Dnase2a,F5,Gjb3,Gjb4,Gjb5,Gns,Grb2,Igf2r,Il7r,Kif26b,Lrp1,Msr1,Nsf,Rab31,Rab3il1,Rab7b,Rab8b,Snx5,Tmed9,Tpd52,Tuba1c,Tubb6
Chemokine receptors bind chemokines	0.0001	1	Ccl12,Ccl19,Ccl3,Ccl4,Ccl7,Ccr5,Cx3cl1,Cx3cr1,Cxcl1,Cxcl12,Cxcl13,Cxcl16,Cxcl2,Cxcl5,Cxcr3,Cxcr4	n/a (just one condition)
Transferrin endocytosis and recycling	0.00014	2	Atp6ap1,Atp6v0a1,Atp6v0b,Atp6v0c,Atp6v0d1,Atp6v0d2,Atp6v0e,Atp6v1a,Atp6v1b2,Atp6v1c1,Atp6v1e1,Steap3,Tcirg1,Trf	Atp6v0a1,Atp6v0c,Atp6v0d2,Atp6v1a,Atp6v1b2,Atp6v1c1,Steap3,Tcirg1
Signaling by Rho GTPases	0.00018	2	Abr,Actb,Actg1,Actr2,Actr3,Arap1,Arhgap11a,Arhgap17,Arhgap19,Arhgap22,Arhgap25,Arhgap30,Arhgap31,Arhgap9,Arhgdia,Arhgdib,Arpc1b,Arpc2,Arpc3,Arpc4,Arpc5,Baiap2,Btk,Cyba,Cybb,Cyfip1,Diaph1,Evl,Fgd2,Fgd3,Gmip,Gna13,Grb2,Iqgap1,Iqgap2,Iqgap3,Mkl1,Myh9,Ncf1,Ncf2,Ncf4,Nckap1l,Prc1,Prex1,Prkcd,Rhog,Rhov,Src,Stard8,Tuba1c,Tubb6,Vav1,Vav2,Vav3,Ywhah	Abr,Actg1,Actr2,Actr3,Arap1,Arhgap19,Arhgap22,Arhgap25,Arpc1b,Arpc4,Arpc5,Cyba,Cybb,Evl,Grb2,Iqgap1,Iqgap3,Ncf1,Ncf2,Ncf4,Nckap1l,Prex1,Rhog,Rhov,Tuba1c,Tubb6,Vav1,Ywhah
Plasma lipoprotein assembly, remodeling, and clearance	0.0002	2	Abca1,Abcg1,Ap2s1,Apobr,Apoc3,Clta,Furin,Gpihbp1,Ldlrap1,Lipa,Lipg,Mylip,Nceh1,Npc1,Npc2,Nr1h3,Pltp,Scarb1,Soat1	Abca1,Abcg1,Apobr,Lipg,Mylip,Nr1h3,Pltp,Scarb1
Membrane Trafficking	0.0002	1	Actb,Actg1,Actr2,Actr3,Ap1s2,Arfgap3,Arpc2,Arpc4,Arpc5,Arrb2,Capzb,Cpd,Ctsc,Ctsz,Cyth4,Dab2,Dennd2a,Dnase2a,Ereg,F5,Gjb3,Gjb4,Gjb5,Gns,Grb2,Hbegf,Igf2r,Il7r,Kdelr3,Kif26b,Kif3a,Mvb12b,Nsf,Pla2g4a,Rab27b,Rab31,Rab32,Rab3il1,Rab7b,Rab8b,Rin2,Sec16b,Snx5,Src,Tmed3,Tmed9,Tpd52,Tuba1c,Tubb6	n/a (just one condition)
Glycosphingolipid metabolism	0.0002	2	Asah1,B4galnt1,Cerk,Ctsa,Esyt1,Galc,Gba,Gla,Glb1,Gm2a,Hexa,Hexb,Neu1,Psap	Asah1,Cerk,Ctsa,Gba,Gla,Glb1,Gm2a,Hexa,Hexb,Psap
Complement cascade	0.00024	2	C1qa,C1qb,C1qc,C1ra,C2,C3,C3ar1,C4b,C5ar1,C6,Cd55,Cfb,Cfd,Cfh,Cfi,Cfp,Clu,Masp1,Serping1	C1qb,C1qc,C1ra,C4b,Cfb
Crosslinking of collagen fibrils	0.00025	4	Bmp1,Col1a1,Col1a2,Col4a4,Lox,Loxl2,Loxl3,Loxl4,Pcolce	Col1a1,Loxl2
VEGFA-VEGFR2 Pathway	0.00028	2	Actb,Actg1,Baiap2,Cyba,Cybb,Cyfip1,Elmo1,Itgav,Mapkapk3,Ncf1,Ncf2,Ncf4,Nckap1l,Nras,Pik3cb,Prkcd,Ptk2b,Shc2,Sphk1,Src,Vav1,Vav2,Vav3	Actg1,Cyba,Cybb,Elmo1,Ncf1,Ncf2,Ncf4,Nckap1l,Nras,Shc2,Sphk1,Vav1
Elastic fibre formation	0.00028	3	Eln,Emilin2,Fbln2,Fbln5,Fbn1,Fn1,Itga5,Itgav,Lox,Loxl2,Loxl3,Loxl4,Ltbp2,Tgfb1,Tgfb2	Fbln2,Loxl2
Heparan sulfate/heparin (HS-GAG) metabolism	0.00039	3	Bgn,Dcn,Ext1,Glb1,Gpc1,Gpc3,Gusb,Hpse,Hs6st1,Hs6st2,Naglu,Ndst2,Sdc1,Sdc2,Sdc3,Sgsh,Xylt1,Xylt2	Gusb,Hpse,Naglu,Sdc3
Initial triggering of complement	0.00047	5	C1qa,C1qb,C1qc,C1ra,C2,C3,C4b,Cfb,Cfd,Cfp,Masp1	C1qb,C1qc
HS-GAG degradation	0.00047	2	Glb1,Gpc3,Gusb,Hpse,Naglu,Sdc1,Sdc2,Sdc3,Sgsh	Gusb,Hpse,Naglu,Sdc3,Sgsh
Plasma lipoprotein clearance	0.00049	1	Ap2s1,Apobr,Clta,Ldlrap1,Lipa,Mylip,Nceh1,Npc1,Npc2,Nr1h3,Scarb1,Soat1	n/a (just one condition)
Antigen activates B Cell Receptor (BCR) leading to generation of second messengers	0.00049	2	Blnk,Btk,Cd22,Grb2,Itpr3,Pik3ap1,Pik3cd,Plcg2,Ptpn6,Syk,Vav1	Blnk,Btk,Cd22,Itpr3,Pik3ap1,Plcg2,Syk
RHO GTPases activate PAKs	0.00054	2	Flna,Myh10,Myh11,Myl6,Myl9,Mylk,Ppp1cb,Ppp1r12a,Ppp1r12b	Myh10,Myh11,Myl9,Mylk,Ppp1r12a,Ppp1r12b
Cardiac conduction	0.00054	2	Asph,Atp1b2,Atp2b4,Cacna1c,Cacnb2,Camk2g,Casq1,Dmpk,Fgf13,Fgf14,Itpr1,Kcnd3,Kcnh2,Kcnip1,Kcnip4,Npr1,Scn2a1,Slc8a1,Slc8a2	Atp1b2,Cacna1c,Cacnb2,Fgf13,Fgf14,Kcnd3,Kcnip1,Kcnip4,Scn2a1,Slc8a2
Class A/1 (Rhodopsin-like receptors)	0.00054	1	Anxa1,C3,C3ar1,C5ar1,Ccl12,Ccl19,Ccl3,Ccl4,Ccl6,Ccl7,Ccl9,Ccr5,Cmklr1,Cnr2,Cx3cl1,Cx3cr1,Cxcl1,Cxcl12,Cxcl13,Cxcl16,Cxcl2,Cxcl5,Cxcr3,Cxcr4,Cysltr1,Ece1,Edn1,F2r,F2rl1,Gpr35,Gpr65,Hcar2,Htr2b,Lpar5,Ltb4r1,P2ry14,P2ry6,Psap,Ptafr,Ptger2,S1pr2	n/a (just one condition)
Regulation of Insulin-like Growth Factor (IGF) transport and uptake by Insulin-like Growth Factor Binding Proteins (IGFBPs)	0.00057	2	Adam10,C3,C4b,Ckap4,Cp,Cyr61,F5,Fam20c,Fn1,Fstl1,Fuca2,Igf1,Igfbp2,Il6,Lamb1,Mfge8,Mxra8,P4hb,Pdia6,Qsox1,Rcn1,Sdc2,Shisa5,Spp1,Timp1,Tmem132a,Tnc,Trf,Wfs1	F5,Fn1,Fuca2,Igfbp2,Mfge8,Spp1,Timp1,Tmem132a,Tnc,Wfs1
EPHB-mediated forward signaling	0.00078	1	Actb,Actg1,Actr2,Actr3,Arpc1b,Arpc2,Arpc4,Arpc5,Ephb3,Sdc2,Src	n/a (just one condition)
Signaling by PDGF	0.00081	2	Col2a1,Col3a1,Col5a1,Col5a2,Col6a1,Col6a3,Col6a5,Furin,Grb2,Nras,Pdgfa,Pdgfb,Pdgfc,Pik3cb,Spp1,Src,Stat3,Thbs1,Thbs2	Col3a1,Col5a2,Col6a3,Grb2,Nras,Pdgfc,Spp1,Thbs1
Insulin receptor recycling	0.00082	2	Atp6ap1,Atp6v0a1,Atp6v0b,Atp6v0c,Atp6v0d1,Atp6v0d2,Atp6v0e,Atp6v1a,Atp6v1b2,Atp6v1c1,Atp6v1e1,Tcirg1	Atp6v0a1,Atp6v0c,Atp6v0d2,Atp6v1a,Atp6v1b2,Atp6v1c1,Tcirg1
Role of phospholipids in phagocytosis	0.00087	4	Fcgr1,Fcgr2b,Fcgr3,Fcgr4,Pik3cb,Plcg2,Pld3,Pld4,Prkcd,Syk	Fcgr1,Fcgr3,Fcgr4
Chondroitin sulfate/dermatan sulfate metabolism	0.00089	1	Bgn,Chpf2,Chst11,Chsy1,Chsy3,Dse,Hexa,Hexb,Sdc1,Sdc2,Sdc3,Xylt2	n/a (just one condition)
MET promotes cell motility	0.00089	3	Col1a1,Col1a2,Col2a1,Col3a1,Col5a1,Col5a2,Fn1,Grb2,Hgf,Itga2,Lama2,Lamb1,Rap1b,Src,Tns3	Col1a1,Col3a1,Hgf,Tns3
Post-translational protein phosphorylation	0.00098	2	Adam10,C3,C4b,Ckap4,Cp,Cyr61,F5,Fam20c,Fn1,Fstl1,Fuca2,Il6,Lamb1,Mfge8,Mxra8,P4hb,Pdia6,Qsox1,Rcn1,Sdc2,Shisa5,Spp1,Timp1,Tmem132a,Tnc,Trf,Wfs1	F5,Fn1,Fuca2,Mfge8,Spp1,Timp1,Tmem132a,Tnc,Wfs1
EPH-Ephrin signaling	0.00098	1	Actb,Actg1,Actr2,Actr3,Arpc1b,Arpc2,Arpc4,Arpc5,Ephb3,Mmp2,Sdc2,Sdcbp,Src,Vav3	n/a (just one condition)
DAP12 interactions	0.001	1	B2m,Btk,Cd300lb,Clec5a,Grb2,H2-K1,H2-T23,Nras,Pik3cb,Plcg2,Sirpa,Syk,Trem1,Trem2,Tyrobp,Vav2	n/a (just one condition)
RHO GTPases Activate WASPs and WAVEs	0.0013	2	Actb,Actg1,Actr2,Actr3,Arpc1b,Arpc2,Arpc3,Arpc4,Arpc5,Baiap2,Btk,Cyfip1,Grb2,Nckap1l	Actg1,Actr2,Actr3,Arpc1b,Arpc4,Arpc5,Grb2,Nckap1l
Keratan sulfate degradation	0.0018	2	Acan,Galns,Glb1,Gns,Hexa,Hexb,Lum	Acan,Galns,Glb1,Gns,Hexa,Hexb,Lum
Dectin-2 family	0.0018	2	Clec4d,Clec4e,Clec4n,Fcer1g,Lyn,Plcg2,Syk	Clec4e,Fcer1g,Lyn,Plcg2,Syk
FCERI mediated Ca+2 mobilization	0.0018	2	Btk,Fcer1g,Grb2,Lyn,Nfatc1,Nfatc2,Plcg2,Syk,Tec,Vav1,Vav2	Btk,Fcer1g,Lyn,Nfatc1,Nfatc2,Plcg2,Syk
Ligand-receptor interactions	0.0021	1	Cdon,Gas1,Hhip,Ptch1	n/a (just one condition)
O-glycosylation of TSR domain-containing proteins	0.0021	2	Adamts1,Adamts12,Adamts2,Adamts5,Adamtsl1,Adamtsl2,Adamtsl3,Spon1,Thsd7a	Adamts12,Adamts2,Adamtsl1,Thsd7a
Cross-presentation of particulate exogenous antigens (phagosomes)	0.0022	1	Cyba,Cybb,Itgav,Ncf1,Ncf2,Ncf4	n/a (just one condition)
Smooth Muscle Contraction	0.0023	1	Acta2,Actg2,Cav3,Myh11,Myl6,Myl9,Mylk,Vcl	n/a (just one condition)
Developmental Biology	0.0028	4	Abl2,Actb,Actg1,Actr2,Actr3,Adgrg6,Ap2s1,Arpc1b,Arpc2,Arpc3,Arpc4,Arpc5,Boc,Cd72,Cdkn1a,Cdon,Clta,Col2a1,Col3a1,Col4a4,Col5a1,Col5a2,Col6a1,Col6a3,Col6a5,Col6a6,Cxcl12,Cxcr4,Dnm1,Dok1,Egfr,Epha2,Epha3,Ephb2,Ephb3,Ephb6,Evl,Fes,Furin,Gab2,Gfra1,Gpc1,Grb2,Itga5,Itgav,Krt18,Krt80,Lgi2,Lyn,Mmp2,Msn,Nfasc,Nras,Ntn4,Pik3cb,Pik3cd,Pik3r3,Pip5k1c,Pkp1,Plxna1,Plxna3,Plxna4,Plxnc1,Plxnd1,Ppl,Psen2,Rara,Rel…	Mmp2
Chylomicron remodeling	0.0041	1	Apoa1,Apoa2,Apoe,Gpihbp1	n/a (just one condition)
G alpha (i) signalling events	0.0044	1	Anxa1,C3,C3ar1,C5ar1,Ccl19,Ccl4,Ccl6,Ccl9,Ccr1,Ccr5,Cnr2,Cx3cl1,Cx3cr1,Cxcl1,Cxcl12,Cxcl13,Cxcl16,Cxcl2,Cxcl5,Cxcr3,Cxcr4,Dhrs9,Gngt2,Gpc1,Gpsm3,Hcar2,Lpar5,Lrp1,Lrp12,Myo7a,P2ry14,Pde1a,Pde1b,Plcb2,Psap,Rgs1,Rgs10,Rgs16,Rgs19,S1pr2,Sdc1,Sdc3	n/a (just one condition)
Signaling by VEGF	0.0049	2	Actg1,Baiap2,Cdh5,Cyba,Cybb,Cyfip1,Elmo1,Flt1,Flt4,Mapkapk3,Ncf1,Ncf2,Ncf4,Nckap1l,Nras,Nrp2,Pik3cb,Prr5,Ptk2b,Shb,Shc2,Sphk1,Vav1,Vav2	Baiap2,Cybb,Ncf1,Ncf2,Ncf4,Nrp2,Ptk2b
Peptide ligand-binding receptors	0.0056	1	Anxa1,C3,C3ar1,C5ar1,Ccl12,Ccl19,Ccl3,Ccl4,Ccl6,Ccl7,Ccl9,Ccr5,Cx3cl1,Cx3cr1,Cxcl1,Cxcl12,Cxcl13,Cxcl16,Cxcl2,Cxcl5,Cxcr3,Cxcr4,Ece1,Edn1,F2r,F2rl1,Psap	n/a (just one condition)
Ion channel transport	0.0058	1	Atp11a,Atp13a2,Atp2b1,Atp6v0a1,Atp6v0b,Atp6v0c,Atp6v0d1,Atp6v0d2,Atp6v0e,Atp6v1a,Atp6v1b2,Atp6v1c1,Atp6v1e1,Atp8b4,Clcn7,Mcoln2,Mcoln3,Ostm1,Ripk3,Sgk1,Tcirg1,Tpcn2,Trpm2,Trpv2,Ttyh2,Ttyh3	n/a (just one condition)
Interleukin-3, Interleukin-5 and GM-CSF signaling	0.0058	2	Csf2rb2,Gab2,Grb2,Hck,Inpp5d,Jak3,Lyn,Pik3cb,Pik3cd,Pik3r3,Ptpn6,Syk,Tec,Vav1	Csf2rb2,Grb2,Hck,Inpp5d,Syk,Tec,Vav1
Signal regulatory protein family interactions	0.0061	2	Cd47,Fyb,Grb2,Ptk2b,Sirpa,Skap2,Tyrobp	Fyb,Grb2,Sirpa,Skap2,Tyrobp
Trafficking and processing of endosomal TLR	0.0061	3	Ctsb,Ctsk,Ctsl,Ctss,Lgmn,Tlr7,Tlr8,Tlr9,Unc93b1	Ctsl,Ctss,Lgmn,Unc93b1
G alpha (q) signalling events	0.0061	1	Abhd12,Anxa1,Btk,Ccl6,Ccl9,Cysltr1,Daglb,Edn1,F2r,F2rl1,Gna15,Gngt2,Gpr65,Grb2,Htr2b,Itpr3,Lpar5,Ltb4r1,Mmp3,Nras,P2ry6,Plcb2,Prkch,Ptafr,Rgs1,Rgs16,Rgs19,Rps6ka1,Rps6ka2	n/a (just one condition)
O-linked glycosylation of mucins	0.008	1	B3gnt2,B3gnt7,B3gnt9,B4galt5,B4galt6,Galnt12,Galnt6,Galnt7,Gcnt1,Gcnt4,St6galnac4	n/a (just one condition)
Signaling by MET	0.0085	2	Col1a1,Col1a2,Col2a1,Col3a1,Col5a1,Col5a2,Fn1,Grb2,Hgf,Hpn,Itga2,Lamb1,Nras,Ptpn1,Rap1b,Spint1,Src,Stat3,Tns3	Col1a1,Col3a1,Col5a2,Fn1,Grb2,Hgf,Nras,Ptpn1,Rap1b,Tns3
Signaling by the B Cell Receptor (BCR)	0.009	1	Blnk,Btk,Cd22,Itpr3,Lyn,Nfatc1,Nfatc2,Nfkbia,Pik3ap1,Plcg2,Rasgrp3,Syk	n/a (just one condition)
RHO GTPase Effectors	0.0092	1	Actb,Actg1,Actr2,Actr3,Arpc1b,Arpc2,Arpc4,Arpc5,Cyba,Cybb,Evl,Grb2,Iqgap1,Iqgap3,Ncf1,Ncf2,Ncf4,Nckap1l,Prc1,Prkcd,Rhog,Src,Tuba1c,Tubb6,Ywhah	n/a (just one condition)
Translation	0.0095	1	Mrpl12,Mrpl15,Mrpl34,Mrpl37,Mrpl46,Mrpl51,Mrps12,Mrps23,Mrps7,Rps19	n/a (just one condition)
LDL clearance	0.0105	1	Ap2s1,Clta,Ldlrap1,Lipa,Nceh1,Npc1,Npc2,Soat1	n/a (just one condition)
Activation of SMO	0.0135	2	Arrb1,Boc,Cdon,Gas1,Ptch1	Boc,Cdon,Gas1,Ptch1
Signaling by PTK6	0.0138	1	Arap1,Dok1,Elmo1,Ereg,Gpnmb,Hbegf,Hif1a,Nras,Ptpn1,Socs3	n/a (just one condition)
MET activates PTK2 signaling	0.0141	2	Col1a1,Col1a2,Col3a1,Col5a1,Col5a2,Fn1,Hgf,Itga2,Lama2,Src	Col1a1,Col1a2,Col3a1,Hgf
Inflammasomes	0.0169	1	Aim2,Mefv,Nlrp3,P2rx7,Panx1,Pstpip1,Txn1	n/a (just one condition)
Other semaphorin interactions	0.0169	1	Cd72,Plxna1,Plxnc1,Plxnd1,Sema4d,Trem2,Tyrobp	n/a (just one condition)
GPCR ligand binding	0.0175	1	Adgre1,Anxa1,C3,C3ar1,C5ar1,Ccl12,Ccl19,Ccl3,Ccl4,Ccl6,Ccl7,Ccl9,Ccr5,Cmklr1,Cnr2,Cx3cl1,Cx3cr1,Cxcl1,Cxcl12,Cxcl13,Cxcl16,Cxcl2,Cxcl5,Cxcr3,Cxcr4,Cysltr1,Ece1,Edn1,F2r,F2rl1,Gngt2,Gpr35,Gpr65,Hcar2,Htr2b,Lpar5,Ltb4r1,P2ry14,P2ry6,Psap,Ptafr,Ptger2,S1pr2	n/a (just one condition)
Detoxification of Reactive Oxygen Species	0.0182	2	Cyba,Cybb,Gpx1,Gsr,Ncf1,Ncf2,Ncf4,P4hb,Prdx1,Txn1,Txnrd1	Cyba,Cybb,Gpx1,Ncf1,Ncf2,Ncf4,Prdx1
Keratan sulfate biosynthesis	0.0185	2	Acan,B3gnt2,B3gnt3,B3gnt7,B4galt1,B4galt5,B4galt6,Chst2,Lum,St3gal1	Acan,B3gnt7,B4galt5,B4galt6,Chst2,Lum
Nucleotide-binding domain, leucine rich repeat containing receptor (NLR) signaling pathways	0.0186	1	Aim2,Casp1,Casp4,Casp8,Mefv,Nlrp3,Nod1,P2rx7,Panx1,Pstpip1,Tnfaip3,Txn1	n/a (just one condition)
Rho GTPase cycle	0.0188	1	Abr,Arap1,Arhgap11a,Arhgap17,Arhgap19,Arhgap22,Arhgap25,Arhgap30,Arhgap31,Arhgap9,Arhgdia,Arhgdib,Fgd2,Fgd3,Gmip,Gna13,Prex1,Rhog,Rhov,Stard8,Vav1,Vav2	n/a (just one condition)
Classical antibody-mediated complement activation	0.0203	1	C1qa,C1qb,C1qc	n/a (just one condition)
Asparagine N-linked glycosylation	0.0207	1	Arfgap3,B4galt5,B4galt6,Capzb,Ctsa,Ctsc,Ctsz,F5,Fuca1,Glb1,Kdelr3,Man1c1,Mgat5,Nagk,Nans,Npl,Nsf,Renbp,Sec16b,Srd5a3,St6galnac4,Tmed3,Tmed9,Tuba1c,Tubb6	n/a (just one condition)
Plasma lipoprotein assembly	0.0233	1	Apoa1,Apoa2,Apoc1,Apoe	n/a (just one condition)
The NLRP3 inflammasome	0.0235	1	Mefv,Nlrp3,P2rx7,Panx1,Pstpip1,Txn1	n/a (just one condition)
PI5P, PP2A and IER3 Regulate PI3K/AKT Signaling	0.0239	1	Cd80,Ereg,Fgf7,Gab2,Grb2,Hbegf,Hgf,Pdgfa,Pik3ap1,Pik3r3,Pip4k2a,Rhog,Src,Vav1	n/a (just one condition)
The citric acid (TCA) cycle and respiratory electron transport	0.0271	1	Cox6a1,Cox7c,Cox8a,L2hgdh,Ndufa13,Ndufa6,Ndufb5,Ndufb9,Ndufc1,Ndufs7	n/a (just one condition)
Syndecan interactions	0.028	2	Fn1,Itga2,Itga6,Itgav,Itgb4,Sdc1,Sdc2,Sdc3,Tgfb1	Fn1,Sdc1,Sdc3,Tgfb1
Gap junction trafficking and regulation	0.0281	1	Actb,Actg1,Dab2,Gjb3,Gjb4,Gjb5,Src,Tuba1c,Tubb6	n/a (just one condition)
DAP12 signaling	0.0282	1	B2m,Btk,Grb2,H2-K1,H2-T23,Nras,Pik3cb,Plcg2,Syk,Trem2,Tyrobp,Vav2	n/a (just one condition)
Post-translational protein modification	0.0285	1	Actb,Arfgap3,Arrb2,B3gnt2,B3gnt7,B3gnt9,B4galt5,B4galt6,Bst1,Capzb,Cd109,Ckap4,Ctsa,Ctsc,Ctsz,Cyr61,F5,F7,Fam20c,Fcgr4,Fn1,Folr2,Fstl1,Fuca1,Fuca2,Galnt12,Galnt6,Galnt7,Gcnt1,Gcnt4,Glb1,Hif1a,Kdelr3,Man1c1,Mfge8,Mgat5,Mxra8,Nagk,Nans,Npl,Nsf,P4hb,Pigs,Plaur,Qsox1,Rab27b,Rab29,Rab31,Rab32,Rab7b,Rab8b,Rcn1,Renbp,Rnf128,Sdc2,Sec16b,Socs3,Spp1,Spsb2,Spsb4,Srd5a3,St6galnac4,Tgfbr1,Thbs1,Thbs2,Timp1,Tm…	n/a (just one condition)
Interleukin-2 family signaling	0.029	1	Csf2rb2,Grb2,Inpp5d,Jak3,Pik3cb,Pik3cd,Ptk2b,Ptpn6,Stat3,Syk	n/a (just one condition)
RHO GTPases Activate NADPH Oxidases	0.0329	1	Cybb,Ncf1,Ncf2,Ncf4,S100a8,S100a9	n/a (just one condition)
O-linked glycosylation	0.0344	1	Adamts12,Adamts2,Adamts5,Adamtsl1,Adamtsl2,Galnt10,Galnt15,Spon1,Thsd7a,Wbscr17	n/a (just one condition)
Signaling by Erythropoietin	0.036	1	Grb2,Lyn,Pik3cb,Pik3cd,Pik3cg,Pik3r5,Vav1	n/a (just one condition)
Molecules associated with elastic fibres	0.0367	1	Eln,Fbln2,Fbln5,Fn1,Itgav,Ltbp2,Tgfb1,Tgfb2	n/a (just one condition)
Signaling by NTRK1 (TRKA)	0.0368	1	Ap2s1,Clta,Egr2,Grb2,Mapkapk3,Ngf,Nras,Pik3cb,Ralgds,Rps6ka1,Rps6ka2,Sgk1,Shc2	n/a (just one condition)
Interleukin-6 family signaling	0.0398	1	Crlf1,Il6,Il6ra,Lif,Osm,Osmr,Socs3,Stat3	n/a (just one condition)
Signaling by Insulin receptor	0.0447	1	Atp6v0a1,Atp6v0b,Atp6v0c,Atp6v0d1,Atp6v0d2,Atp6v0e,Atp6v1a,Atp6v1b2,Atp6v1c1,Atp6v1e1,Grb2,Pik3cb,Tcirg1,Tlr9	n/a (just one condition)
Death Receptor Signalling	0.0453	1	Abr,Adam17,Arhgdia,Bcl2l11,Casp8,Fgd2,Fgd3,Gna13,Madd,Mag,Myd88,Ngf,Prex1,Psen2,Tnf,Tnfaip3,Tnfrsf1a,Vav1,Vav2	n/a (just one condition)
MAP2K and MAPK activation	0.0465	1	Actg1,Apbb1ip,Arrb1,Arrb2,Csk,Fn1,Iqgap1,Nras,Rap1b,Vwf	n/a (just one condition)
Platelet Aggregation (Plug Formation)	0.0479	1	Col1a1,Col1a2,Fn1,Grb2,Ptpn1,Rap1b,Src,Syk	n/a (just one condition)
