# Supplementary material for: reString: an open-source Python software to perform automatic functional enrichment retrieval, results aggregation and data visualization
Source: Sci Rep. 2021 Dec 6;11:23458. doi: 10.1038/s41598-021-02528-0 (PMC8648753; doi:10.1038/s41598-021-02528-0)
Supplement: Supplementary file 1 — Supplementary Information 1. [file 41598_2021_2528_MOESM1_ESM.zip › Supplemental DataSets/up_down_separately_default/Function_summary.tsv]

ID	score	occurrence	all_genes	common_genes
protein binding	2.7500000000000002e-31	6	1500015O10Rik,3110043O21Rik,Abca1,Abcg1,Abi3,Abl2,Ablim3,Abr,Abtb2,Ace,Ackr2,Acp2,Acta2,Actb,Actg1,Actn1,Actn3,Actr2,Actr3,Acvr1b,Adam10,Adam12,Adam17,Adam8,Adam9,Adamts4,Adcy3,Adcy4,Adcyap1r1,Adgrg6,Adgrl1,Adora2a,Adssl1,Afap1l1,Afap1l2,Agt,Ahr,Aif1,Aim2,Alcam,Aldh18a1,Aldh1a3,Alox5ap,Angpt1,Angptl1,Angptl2,Angptl7,Ank2,Ankrd13b,Antxr1,Anxa1,Anxa2,Anxa3,Anxa4,Anxa8,Ap2s1,Apba3,Apbb2,Apobec1,Apob…	No common gene
binding	2.96e-31	7	1500015O10Rik,2010111I01Rik,3110043O21Rik,5031414D18Rik,Abca1,Abca6,Abca7,Abca8a,Abca8b,Abca9,Abcb4,Abcc1,Abcc3,Abcg1,Abhd2,Abi3,Abl2,Ablim3,Abr,Abtb2,Acan,Ace,Acer2,Acer3,Ackr2,Acox3,Acp2,Acp5,Acsbg1,Acsf2,Acsl4,Acsm5,Acss3,Acta2,Actb,Actg1,Actg2,Actn1,Actn3,Actr2,Actr3,Acvr1b,Adam10,Adam12,Adam17,Adam33,Adam8,Adam9,Adamts1,Adamts12,Adamts2,Adamts4,Adamts5,Adamts7,Adamtsl2,Adap2,Adar,Adcy3,Adcy4…	No common gene
protein-containing complex binding	2.04e-18	7	Abca1,Ablim3,Actn1,Actn3,Actr2,Actr3,Acvr1b,Adam17,Adam8,Adam9,Adcy4,Adgrg1,Adgrg6,Adora2a,Adssl1,Ahr,Aif1,Alox5ap,Antxr1,Anxa8,Apobec1,Apoe,Arnt2,Arpc1b,Arpc2,Arpc3,Arpc4,Arpc5,Arrb1,Arrb2,Atp6v0d1,Bak1,Bckdhb,Bcl2l11,Bok,C1qtnf1,C4b,Cacnb2,Calr,Capg,Casp8,Cav3,Cbx5,Ccbe1,Ccnd1,Cd300lg,Cd63,Cd74,Cd9,Cd93,Cdh5,Cdkn1a,Cfl1,Ciita,Clta,Clu,Col16a1,Col3a1,Col4a3,Col6a1,Col6a4,Colec12,Coro1b,Coro1c,Co…	No common gene
signaling receptor binding	2.04e-18	7	1500015O10Rik,Abca1,Ace,Actn1,Adam17,Adam8,Adam9,Adora2a,Agt,Ahr,Angpt1,Angptl2,Apoc3,Apoe,Arap1,Arnt2,Arpc2,Arrb1,Arrb2,Asah1,Bambi,Bdnf,Bex1,Bmp1,Bok,Btnl9,C1qtnf2,C1qtnf9,C3,Cadm1,Calr,Camk2a,Casp8,Cblb,Ccl11,Ccl12,Ccl19,Ccl2,Ccl21c,Ccl3,Ccl4,Ccl6,Ccl7,Ccl8,Ccl9,Ccr2,Cd22,Cd244,Cd276,Cd300lf,Cd44,Cd74,Cd86,Cd9,Cdh5,Ceacam1,Cebpb,Cfl1,Clec11a,Clec2d,Clec4d,Clu,Cmtm3,Cnrip1,Cntfr,Col16a1,Col2a1,…	No common gene
integrin binding	3.82e-12	7	Actn1,Adam17,Adam8,Adam9,Calr,Cd9,Col16a1,Col3a1,Col4a3,Ctgf,Cx3cl1,Cxcl12,Cyr61,Dab2,Dmd,Egfr,Emp2,Esm1,Fbln1,Fbln5,Fbn1,Fermt3,Fgf1,Fn1,Gfra1,Gpnmb,Ibsp,Icam1,Igf1,Il1b,Itga2,Itga5,Itga6,Itgav,Itgb1,Itgb2,Itgb4,Jam3,Lamb1,Lcp1,Lyn,Mfge8,Mmp14,Myh9,Nov,Npnt,P4hb,Ptprz1,S1pr2,Spp1,Src,Syk,Tgfbi,Thbs1,Timp2,Tnn,Vcam1,Vwf,Wisp1,Wisp2	No common gene
ion binding	1.94e-11	7	2010111I01Rik,5031414D18Rik,Abca1,Abca6,Abca7,Abca8a,Abca8b,Abca9,Abcb4,Abcc1,Abcc3,Abcg1,Abl2,Ablim3,Acan,Ace,Acer2,Acer3,Acox3,Acp5,Acsbg1,Acsf2,Acsl4,Acsm5,Acss3,Acta2,Actb,Actg1,Actg2,Actn1,Actn3,Actr2,Actr3,Acvr1b,Adam10,Adam12,Adam17,Adam33,Adam8,Adam9,Adamts1,Adamts12,Adamts2,Adamts4,Adamts5,Adamts7,Adap2,Adar,Adcy3,Adcy4,Adgre1,Adgrg1,Adssl1,Aif1,Aldh18a1,Aldh1a3,Alox5ap,Alpl,Amdhd2,Amz1,…	No common gene
cell adhesion molecule binding	3.56e-11	7	Actn1,Adam17,Adam8,Adam9,Adgrl1,Bcam,Cadm1,Calr,Cd200,Cd200r1,Cd47,Cd9,Cdh11,Cdh6,Col16a1,Col3a1,Col4a3,Cpe,Ctgf,Ctnna3,Ctnnd2,Cx3cl1,Cxcl12,Cyr61,Dab2,Dchs1,Dmd,Dsp,Egfr,Emb,Emp2,Esm1,Fbln1,Fbln5,Fbn1,Fermt3,Fgf1,Fn1,Fxyd5,Gfra1,Gldn,Gpnmb,Ibsp,Icam1,Igf1,Igsf9,Il1b,Itga11,Itga2,Itga4,Itga5,Itga6,Itgav,Itgb1,Itgb2,Itgb4,Jam3,Lamb1,Lcp1,Lyn,Mfge8,Mmp14,Msn,Myh9,Nexn,Nfasc,Nos2,Nov,Npnt,Nrxn2,P2rx…	No common gene
signaling receptor activity	4.61e-11	6	Abca1,Abca7,Abhd2,Ackr2,Acvr1b,Adcyap1r1,Adgrd1,Adgre1,Adgrf5,Adgrg1,Adgrg3,Adgrg6,Adora2a,Antxr2,Atp6ap2,C3ar1,C5ar1,Ccr1,Ccr2,Ccr5,Cd180,Cd200r1,Cd200r4,Cd22,Cd244,Cd300a,Cd302,Cd40,Cd44,Cd47,Cd48,Cd72,Cd74,Cd80,Celsr1,Clec1b,Clec2d,Clec4e,Clec7a,Cmklr1,Cnr2,Cntfr,Crlf1,Crlf2,Csf1r,Csf2ra,Csf2rb,Csf2rb2,Csf3r,Ctsh,Cx3cr1,Cxcr3,Cxcr4,Cysltr1,Efemp1,Egfr,Eng,Epha2,Ephb2,Ephb3,Ephb6,F2r,F2rl1,F3,F…	Csf2rb2,Gpr35,Itgb2,Nfam1,Tnfrsf1b
anion binding	7.28e-11	3	5031414D18Rik,Abca1,Abca7,Abcb4,Abcc3,Abcg1,Abl2,Acan,Acox3,Acsf2,Acsl4,Acsm5,Acss3,Actb,Actg1,Actr2,Actr3,Acvr1b,Adap2,Adcy3,Adcy4,Adgrg1,Adssl1,Aldh18a1,Alox5ap,Anxa1,Anxa2,Anxa3,Anxa4,Anxa8,Apoc3,Aprt,Arap1,Arap3,Arf2,Arhgdia,Arl11,Arl4c,Arl8a,Ass1,Atp11a,Atp13a2,Atp2b1,Atp6ap1,Atp6v1a,Atp6v1b2,Bin2,Btk,C2cd2l,Camk1,Camk1d,Capg,Ccl2,Ccl7,Ccl8,Cd22,Cd300a,Cd300lf,Cd33,Cd44,Cdc34,Cdk18,Cdk20,Cdk…	Abca1,Abcc3,Abcg1,Alox5ap,Arl11,Cd300a,Cd300lf,Cdk18,Csf1r,Cybb,Fes,Fgr,Hck,Itgam,Myo1f,Myo7a,Ncf1,Ncf4,Plek,Pltp,Syk
glycosaminoglycan binding	4.68e-10	7	Acan,Adamts1,Adamts5,Apoe,Bgn,Ccdc80,Ccl2,Ccl7,Ccl8,Cd44,Cemip,Cfh,Clec3b,Col16a1,Col19a1,Col23a1,Col5a1,Ctgf,Cxcl13,Cyr61,Dcn,Dpysl3,Ecm2,Egflam,Fbln7,Fbn1,Fgf1,Fgf14,Fgf7,Fgfr2,Fn1,Fstl1,Gns,Gpnmb,Hbegf,Itgam,Layn,Lipg,Lrpap1,Lrtm1,Ltbp2,Lxn,Mamdc2,Mdk,Ncam1,Nov,Nrp2,Pcolce,Pcolce2,Postn,Ptch1,Ptprf,Ptprs,Rspo2,Selp,Sema5a,Serpine2,Sfrp1,Slit2,Smoc2,Spock2,Stab1,Sulf1,Sulf2,Tgfbr2,Thbs1,Thbs2,T…	No common gene
cytoskeletal protein binding	5.45e-10	3	Actb,Actn1,Actr2,Actr3,Aif1,Antxr1,Anxa2,Anxa8,Apoe,Arhgef2,Arl4c,Arpc1b,Arpc2,Arpc3,Arpc4,Arpc5,B4galt1,Bbs4,Bcl2l11,Bex4,Cacna1c,Cacna1d,Cacnb2,Cap1,Cap2,Capg,Capn3,Capzb,Cav3,Ccr5,Cfl1,Clip2,Clu,Cnn1,Cnn2,Cobl,Coro1b,Coro1c,Coro2a,Cotl1,Csrp1,Ctnna3,Cxcr4,Cyfip1,Diaph1,Dmd,Dpysl3,Dst,Dstn,Eml1,Eml2,Eml5,Enah,Eps8,Evl,Fam110c,Fblim1,Fes,Fgf13,Fkbp15,Flna,Fmn1,Fxyd5,Gas2l3,Gas7,Gli1,Gsn,Hcls1,Hd…	No common gene
immune receptor activity	1.12e-09	6	Ackr2,C3ar1,C5ar1,Ccr1,Ccr2,Ccr5,Cd74,Cmklr1,Cntfr,Crlf1,Crlf2,Csf2ra,Csf2rb,Csf2rb2,Csf3r,Ctsh,Cx3cr1,Cxcr3,Cxcr4,F3,Fcer1g,Fcgr1,Fcgr2b,Fcgr3,Fcgr4,Flt3,Fpr2,Gpr35,Il10ra,Il10rb,Il12rb2,Il13ra1,Il1r2,Il1rl2,Il22ra2,Il3ra,Il4ra,Il6ra,Il7r,Osmr	Csf2rb2,Gpr35
actin binding	1.39e-09	3	Actn1,Actr2,Actr3,Aif1,Antxr1,Anxa8,Arpc1b,Arpc2,Arpc3,Arpc4,Arpc5,Cacnb2,Cap1,Cap2,Capg,Capzb,Ccr5,Cfl1,Cnn1,Cnn2,Cobl,Coro1b,Coro1c,Coro2a,Cotl1,Ctnna3,Cxcr4,Cyfip1,Diaph1,Dmd,Dst,Dstn,Enah,Eps8,Evl,Fkbp15,Flna,Fmn1,Fxyd5,Gas2l3,Gas7,Gsn,Hcls1,Inf2,Iqgap1,Iqgap2,Itgb1,Kcnma1,Lasp1,Lcp1,Lima1,Limch1,Lmod1,Map1a,Map1b,Mefv,Mesdc1,Mical1,Micall2,Mkl1,Mlph,Msn,Myh10,Myh11,Myh9,Mylk,Myo16,Myo1e,Myo1…	No common gene
lipid binding	1.88e-09	3	5031414D18Rik,Abca1,Acox3,Adap2,Alox5ap,Anxa1,Anxa2,Anxa3,Anxa4,Anxa8,Apoc3,Apod,Arap1,Arap3,Arhgdia,Atp13a2,Bin2,Btk,C2cd2l,C3,Capg,Cd14,Cd300a,Cd300lf,Cfl1,Cln3,Cln8,Crabp2,Cyth1,Cyth4,Dab2,Epdr1,Esyt1,F10,Fabp5,Fes,Fgd2,Fyb,Gab2,Gltp,Gpihbp1,Gramd1b,Igf1,Igf2r,Iqgap1,Iqgap2,Itpr3,Kcnj2,Lamb1,Lbp,Ldlrap1,Lyn,Mag,Manf,Mcf2l,Mcoln3,Mfge8,Mvb12b,Myo1e,Myo1g,Myof,Ncf1,Ncf4,Ngf,Npc1,Npc2,Osbpl11,Osb…	Abca1,Alox5ap,Cd14,Cd300a,Cd300lf,Cyth4,Fes,Ncf1,Ncf4,Plek,Pltp
calcium ion binding	2.05e-09	7	Acan,Acer3,Actn1,Actn3,Adam8,Adgre1,Aif1,Anxa1,Anxa2,Anxa3,Anxa4,Anxa8,Aoah,Asph,Astn2,Atp2a1,Bmp1,C1ra,C1s1,Calml4,Calr,Cblb,Ccbe1,Cd248,Cd93,Cdh11,Cdh6,Celsr1,Cgref1,Clec3b,Clec4e,Clec4n,Crtac1,Dchs1,Dgkg,Dll4,Dst,Edem1,Edem2,Efemp1,Efhd1,Efhd2,Egflam,Ehd4,Enpp1,Enpp3,Epdr1,Esyt1,Esyt2,F10,F7,Fam20c,Fat3,Fat4,Fbln1,Fbln2,Fbln5,Fbln7,Fbn1,Fkbp10,Fkbp14,Fkbp7,Fstl1,Gnptab,Gsn,Heg1,Hpgds,Ids,Ihh,I…	No common gene
collagen binding	2.29e-09	6	Adam9,Adgrg6,C1qtnf1,Ccbe1,Col6a1,Col6a4,Ctsb,Ctsk,Ctss,Dcn,Gpc1,Itga11,Itga2,Lox,Lum,Mmp12,Mmp13,Mrc2,Nid1,Pcolce,Pcolce2,Pdgfa,Pdgfb,Podn,Sparc,Spock2,Srgn,Tgfbi,Thbs1,Vwf	Ctsk,Itga11
hydrolase activity, acting on glycosyl bonds	4.23e-09	3	Acer3,Bst1,Cd38,Cemip,Cln5,Edem1,Edem2,Fuca1,Fuca2,Galc,Gba,Gla,Glb1,Gm2a,Gusb,Hexa,Hexb,Hpse,Il1rl2,Lyz1,Lyz2,Man1a,Man2a1,Man2b1,Man2b2,Manba,Naga,Nagpa,Neu1,Psap,Tlr1,Tlr13,Tlr2,Tlr4,Tlr6	Gusb,Hexb,Hpse,Lyz2,Man2b1,Man2b2,Tlr13,Tlr2
transmembrane signaling receptor activity	4.87e-09	6	Abca1,Abca7,Ackr2,Acvr1b,Adcyap1r1,Adgrd1,Adgre1,Adgrf5,Adgrg1,Adgrg3,Adgrg6,Adora2a,Antxr2,C3ar1,C5ar1,Ccr1,Ccr2,Ccr5,Cd180,Cd44,Cd72,Cd74,Celsr1,Clec1b,Clec2d,Cmklr1,Cnr2,Cntfr,Crlf1,Crlf2,Csf1r,Csf2ra,Csf2rb,Csf2rb2,Csf3r,Ctsh,Cx3cr1,Cxcr3,Cxcr4,Cysltr1,Efemp1,Egfr,Eng,Epha2,Ephb2,Ephb3,Ephb6,F2r,F2rl1,F3,Fcer1g,Fcgr1,Fcgr2b,Fcgr3,Fcgr4,Fcrl1,Fgfr3,Flt1,Flt3,Flt4,Fpr2,Fzd1,Gpr153,Gpr157,Gpr176…	Csf2rb2,Gpr35,Itgb2,Nfam1,Tnfrsf1b
identical protein binding	6.43e-09	5	Abcg1,Abi3,Actb,Actg1,Adam10,Adora2a,Adssl1,Ahr,Aim2,Alcam,Aldh18a1,Aldh1a3,Alox5ap,Angpt1,Angptl7,Anxa1,Anxa2,Anxa4,Apobec2,Aqp5,Arid3a,Arrb2,Ass1,Atf3,Atp2a1,B2m,B4galt1,Baiap2,Bak1,Bmp1,Bok,Btk,C1qtnf1,C1qtnf3,C1qtnf5,C1qtnf6,C1qtnf7,C1qtnf9,C1s1,Cadm1,Cadm3,Camk2a,Card9,Casp1,Casp8,Ccl4,Ccr5,Cd276,Cd38,Cd84,Ceacam1,Ceacam16,Cebpb,Cfh,Col1a1,Col1a2,Col23a1,Col2a1,Coro1b,Csf1r,Csk,Ctps,Ctsc,Cxc…	Abcg1,Csf1r,Lcp1,Lyz2,Pik3ap1,Pirb,Slc11a1,Tyrobp
hydrolase activity	1.77e-08	5	Abca1,Abca6,Abca8a,Abca8b,Abca9,Abcb4,Abcc3,Abcg1,Abhd12,Abhd2,Ace,Acer3,Acp2,Acp5,Adam10,Adam17,Adam8,Adam9,Adamts1,Adamts12,Adamts2,Adamts4,Adamts5,Adamts7,Adamtsl1,Adamtsl2,Adar,Amdhd2,Amz1,Anpep,Anxa1,Aoah,Aph1c,Apobec1,Apobec2,Arhgdib,Asah1,Atp13a2,Atp2a1,Atp2b1,Atp6v0e,Atp6v0e2,Atp6v1b2,Atp6v1e1,Bace1,Bace2,Bmp1,Bst1,C1ra,C1s1,C2,Capn15,Capn5,Casp1,Casp4,Casp8,Ccr1,Cd38,Cd5l,Cemip,Cfb,Cfd,C…	Ctsk,Man2b2,Mmp2
catalytic activity	1.93e-08	3	Abca1,Abca7,Abcb4,Abcc3,Abcg1,Abhd12,Abhd2,Abhd5,Abl2,Acer2,Acer3,Acod1,Acox3,Acp2,Acp5,Acsf2,Acsl4,Acsm5,Acss3,Acvr1b,Adam10,Adam12,Adam17,Adam8,Adam9,Adamts4,Adamts7,Adar,Adcy3,Adcy4,Adssl1,Agpat4,Akr1a1,Akr1b8,Aldh18a1,Aldh1b1,Aldh3b1,Alox5ap,Alpl,Amdhd2,Amz1,Ankrd9,Anpep,Anxa1,Aoah,Aph1c,Apobec1,Apobec3,Aprt,Arhgdib,Asah1,Ass1,Atp13a2,Atp2b1,Atp6v0e,Atp6v1b2,Atp6v1e1,B3gnt2,B3gnt3,B3gnt7,B3gn…	Abca1,Abcc3,Abcg1,Adam8,Alox5ap,B4galt5,Bst1,Cd38,Cdk18,Ch25h,Csf1r,Ctsz,Cybb,Fes,Fgr,Gngt2,Hck,Ifi30,Inpp5d,Lyz1,Lyz2,Mefv,Mmp13,Myo1f,Myo7a,Ncf1,Ncf2,Ncf4,Neurl3,Sdf2l1,Syk,Tlr13
carbohydrate derivative binding	2.58e-08	5	Abca1,Abca6,Abca7,Abca8a,Abca8b,Abca9,Abcb4,Abcc3,Abcg1,Abl2,Acan,Acsbg1,Acsf2,Acsl4,Acsm5,Acss3,Actb,Actg1,Actr2,Actr3,Acvr1b,Adamts1,Adamts5,Adcy3,Adcy4,Adgrg1,Adssl1,Aldh18a1,Aprt,Arf2,Arl11,Arl4c,Arl8a,Ass1,Atp11a,Atp13a2,Atp2a1,Atp2b1,Atp6ap1,Atp6v1a,Atp6v1b2,Bgn,Btk,Camk1,Camk1d,Camk2a,Ccdc80,Ccl2,Ccl7,Ccl8,Cd14,Cd209a,Cd22,Cd33,Cd44,Cdc34,Cdk18,Cdk20,Cdk6,Cemip,Cerk,Cfh,Chd7,Chil1,Chil3,Ci…	Csf1r
cytokine receptor binding	3.74e-07	3	Adam17,Bdnf,Casp8,Ccl12,Ccl19,Ccl2,Ccl3,Ccl4,Ccl6,Ccl7,Ccl8,Ccl9,Ccr2,Cd300lf,Cd44,Cdh5,Ceacam1,Crlf1,Cx3cl1,Cxcl1,Cxcl12,Cxcl13,Cxcl16,Cxcl2,Cxcl5,Ddt,Ecm1,Eng,Grb2,Grem1,Il1a,Il1b,Il1rn,Il33,Il6,Il6ra,Irak4,Lif,Lyn,Myd88,Ngf,Nucb2,Osm,Sdcbp,Stat1,Stat3,Syk,Tgfb1,Tgfb2,Tgfbr1,Ticam2,Tlr9,Tnf,Tnfsf13,Tnfsf8	Ccl6,Cd300lf,Cxcl16,Syk
growth factor binding	4.57e-07	7	Acvr1b,Cd109,Cd93,Col1a1,Col1a2,Col2a1,Col3a1,Col5a1,Col6a1,Crlf2,Csf1r,Ctgf,Cxcl13,Cyr61,Egfr,Eng,Esm1,Fgfr3,Flt1,Flt3,Flt4,Furin,Glg1,Gpc1,Htra1,Htra3,Htra4,Hyal2,Igf2r,Igfbp2,Igfbp3,Igfbp4,Igfbp5,Igfbp6,Il10ra,Il13ra1,Il1r2,Il1rn,Il3ra,Il6ra,Itga6,Itgav,Ltbp2,Nrros,Osmr,Pdgfa,Pdgfb,Pdgfra,Sdcbp,Tgfbr1,Tgfbr2,Thbs1,Wisp1,Wisp2	Csf1r
carbohydrate binding	4.89e-07	5	Acan,Atrnl1,C4b,Calr,Cd209a,Cd22,Cd248,Cd302,Cd33,Cd34,Cd72,Cd93,Clec11a,Clec12a,Clec1b,Clec2d,Clec3b,Clec4d,Clec4e,Clec4n,Clec5a,Clec7a,Cln5,Enpp1,Fuca1,Galnt10,Galnt12,Galnt15,Galnt6,Galnt7,Gusb,Hexb,Hk3,Igf2r,Layn,Lgals3,Lgals9,Loxl2,Mag,Man2a1,Man2b1,Man2b2,Manba,Mrc1,Mrc2,Nptx2,Olr1,Os9,P3h1,P4ha1,P4ha3,Plod1,Plod3,Prg4,Sele,Selp,Siglec1,Wbscr17	Clec7a,Hk3
cytokine activity	4.89e-07	2	Bmp1,Ccl12,Ccl19,Ccl2,Ccl3,Ccl4,Ccl6,Ccl7,Ccl8,Ccl9,Cmtm3,Crlf1,Crlf2,Cx3cl1,Cxcl1,Cxcl12,Cxcl13,Cxcl16,Cxcl2,Cxcl5,Edn1,Gdf15,Gdf3,Gdf6,Grem1,Grn,Il1a,Il1b,Il1rn,Il33,Il6,Inhba,Inhbb,Lif,Osm,Slurp1,Spp1,Tgfb1,Tgfb2,Timp1,Tnf,Tnfsf13,Tnfsf8,Wnt16	Ccl2,Ccl3,Ccl4,Ccl6,Ccl7,Cmtm3,Crlf1,Crlf2,Cx3cl1,Cxcl1,Cxcl16,Edn1,Gdf3,Gdf6,Grn,Il1a,Il1rn,Inhbb,Lif,Osm,Slurp1,Spp1,Tgfb1,Timp1,Tnfsf13
heparin binding	5.47e-07	6	Adamts1,Adamts5,Apoe,Ccdc80,Ccl2,Ccl7,Cfh,Clec3b,Col16a1,Col19a1,Col23a1,Col5a1,Ctgf,Cyr61,Ecm2,Fbln7,Fbn1,Fgf1,Fgf14,Fgf7,Fgfr2,Fn1,Fstl1,Gpnmb,Hbegf,Itgam,Lrpap1,Lrtm1,Ltbp2,Lxn,Mdk,Ncam1,Nov,Pcolce,Pcolce2,Postn,Ptch1,Ptprf,Ptprs,Rspo2,Selp,Serpine2,Sfrp1,Slit2,Smoc2,Thbs1,Thbs2,Wisp1,Wisp2	No common gene
hydrolase activity, hydrolyzing O-glycosyl compounds	5.6e-07	3	Acer3,Cemip,Edem1,Edem2,Fuca1,Fuca2,Galc,Gba,Gla,Glb1,Gm2a,Gusb,Hexa,Hexb,Hpse,Lyz1,Lyz2,Man1a,Man2a1,Man2b1,Man2b2,Manba,Naga,Nagpa,Neu1,Psap	Gusb,Hexb,Hpse,Lyz2,Man2b1,Man2b2
cytokine binding	1.12e-06	5	Ackr2,Ccr1,Ccr2,Ccr5,Cd109,Cd74,Cd93,Cntfr,Crlf1,Crlf2,Csf1r,Csf2ra,Csf3r,Cx3cr1,Cxcr3,Cxcr4,Eng,Grem1,Hyal2,Il10ra,Il12rb2,Il13ra1,Il18bp,Il1r2,Il1rn,Il22ra2,Il3ra,Il6ra,Itgav,Nbl1,Nrros,Osmr,Pdpn,Plp2,Tgfbr1,Tgfbr2,Thbs1,Tnfrsf11a,Tnfrsf1a,Tnfrsf1b,Tnfrsf9	Csf1r,Tnfrsf1b
cytokine receptor activity	1.81e-06	4	Ccr1,Ccr2,Ccr5,Cd74,Cntfr,Crlf1,Crlf2,Csf2ra,Csf2rb,Csf2rb2,Csf3r,Cx3cr1,Cxcr3,Cxcr4,Flt3,Gpr35,Il10ra,Il10rb,Il12rb2,Il13ra1,Il1r2,Il1rl2,Il22ra2,Il3ra,Il4ra,Il6ra,Il7r,Osmr	Csf2rb,Csf2rb2,Gpr35,Il10ra
actin filament binding	1.94e-06	3	Actn1,Actr2,Actr3,Aif1,Antxr1,Anxa8,Arpc1b,Arpc2,Arpc3,Arpc4,Arpc5,Cacnb2,Capg,Cfl1,Coro1b,Coro1c,Coro2a,Cotl1,Ctnna3,Cyfip1,Dstn,Flna,Gas2l3,Gas7,Hcls1,Iqgap1,Iqgap2,Lasp1,Lcp1,Lima1,Micall2,Myh10,Myh11,Myh9,Myo16,Myo1e,Myo1f,Myo1g,Myo5a,Myo7a,Myom1,Nexn,Panx1,Pls3,Shtn1,Svil,Syne1,Tagln,Tpm3,Tpm4,Tulp1,Vcl,Vill,Was,Wdr1	No common gene
phospholipid binding	3.31e-06	2	5031414D18Rik,Abca1,Adap2,Anxa1,Anxa2,Anxa3,Anxa4,Anxa8,Arap1,Atp13a2,Bin2,Btk,C2cd2l,Capg,Cd300a,Cd300lf,Cfl1,Dab2,Esyt1,F10,Fes,Fgd2,Gab2,Gltp,Gramd1b,Iqgap1,Iqgap2,Itpr3,Kcnj2,Ldlrap1,Mfge8,Myo1e,Myo1g,Myof,Ncf1,Ncf4,Osbpl8,Pitpna,Pla2g4a,Pla2g7,Plcb2,Plek,Plekhb2,Pltp,Ppt1,Prex1,Psap,Ptafr,Rasa4,Scarb1,Sdcbp,Sh3pxd2b,Snx1,Snx20,Snx5,Snx8,Thbs1,Ticam2,Tpp1,Trem2,Vill	Abca1,Anxa1,Anxa2,Anxa4,Anxa8,Arap1,Atp13a2,Capg,Cd300a,Cd300lf,Cfl1,Dab2,Fes,Gltp,Iqgap1,Mfge8,Myo1e,Myof,Ncf1,Ncf4,Osbpl8,Plek,Pltp,Prex1,Psap,Ptafr,Sdcbp,Sh3pxd2b,Snx1,Snx5,Snx8,Thbs1,Tpp1,Trem2,Vill
extracellular matrix structural constituent	3.62e-06	5	Col10a1,Col15a1,Col16a1,Col1a1,Col1a2,Col23a1,Col24a1,Col3a1,Col4a4,Col5a1,Col5a2,Col8a1,Col8a2,Dcn,Eln,Fbln1,Fbn1,Mmrn1,Scara3	No common gene
chemokine activity	4.59e-06	2	Ccl12,Ccl19,Ccl2,Ccl3,Ccl4,Ccl6,Ccl7,Ccl8,Ccl9,Cx3cl1,Cxcl1,Cxcl12,Cxcl13,Cxcl16,Cxcl2,Cxcl5	Ccl2,Ccl3,Ccl4,Ccl6,Ccl7,Cx3cl1,Cxcl1,Cxcl16
extracellular matrix binding	4.64e-06	6	Adam9,Adamts5,Adgrg6,Anxa2,Bgn,Cd248,Ctss,Cyr61,Dcn,Ecm1,Eln,Fbln2,Gpc1,Itga2,Itga6,Itgav,Lgals3,Nid1,Ntn4,Olfml2a,Slit2,Sparc,Spock2,Spp1,Ssc5d,Tgfbi,Thbs1	Fbln2
peptidase activity	6.21e-06	6	Ace,Adam10,Adam17,Adam8,Adam9,Adamts1,Adamts12,Adamts2,Adamts4,Adamts5,Adamts7,Adamtsl1,Adamtsl2,Amz1,Anpep,Aph1c,Bace1,Bace2,Bmp1,C1ra,C1s1,C2,Capn15,Capn5,Casp1,Casp4,Casp8,Cd5l,Cfb,Cfd,Cfi,Clca3a1,Cndp2,Cpd,Cpxm1,Cpxm2,Cpz,Ctsa,Ctsb,Ctsc,Ctsd,Ctsh,Ctsk,Ctsl,Ctss,Ctsz,Ddi2,Dpep2,Dpp7,Ece1,Ece2,F10,F7,Fam63a,Folh1,Furin,Hgf,Hpn,Htra1,Htra3,Htra4,Lgmn,Masp1,Mmp12,Mmp13,Mmp14,Mmp19,Mmp2,Mmp3,Mmp8,…	Ctsk,Mmp2
receptor ligand activity	6.4e-06	2	1500015O10Rik,Bdnf,Bmp1,Ccl12,Ccl19,Ccl2,Ccl3,Ccl4,Ccl6,Ccl7,Ccl8,Ccl9,Cmtm3,Crlf1,Crlf2,Ctgf,Cx3cl1,Cxcl1,Cxcl12,Cxcl13,Cxcl16,Cxcl2,Cxcl5,Edn1,Ereg,Fgf7,Gdf15,Gdf3,Gdf6,Gpnmb,Grem1,Grn,Hbegf,Hgf,Igf1,Il1a,Il1b,Il1rn,Il33,Il6,Inhba,Inhbb,Lgals3,Lif,Lrpap1,Manf,Mdk,Metrnl,Ngf,Osm,Pdgfa,Pdgfb,Pdgfc,Saa3,Sema3g,Sema4d,Sema6b,Slurp1,Spp1,Tg,Tgfb1,Tgfb2,Timp1,Tnf,Tnfsf13,Tnfsf8,Wisp2,Wnt16	Ccl2,Ccl3,Ccl4,Ccl6,Ccl7,Cmtm3,Crlf1,Crlf2,Cx3cl1,Cxcl1,Cxcl16,Edn1,Gdf3,Gdf6,Gpnmb,Grn,Hgf,Il1a,Il1rn,Inhbb,Lgals3,Lif,Metrnl,Ngf,Osm,Pdgfc,Slurp1,Spp1,Tg,Tgfb1,Timp1,Tnfsf13,Wisp2
small molecule binding	7.31e-06	2	Abca1,Abca7,Abcb4,Abcc3,Abcg1,Abl2,Acan,Acox3,Acsf2,Acsl4,Acsm5,Acss3,Actg1,Actr2,Actr3,Acvr1b,Adap2,Adcy3,Adcy4,Adssl1,Alox5ap,Apod,Aprt,Arhgdia,Arl11,Arl4c,Arl8a,Ass1,Atp11a,Atp13a2,Atp2b1,Atp6v1a,Atp6v1b2,Bsg,Btk,Camk1d,Cd209a,Cd22,Cd33,Cd44,Cdc34,Cdk18,Cdk20,Cdk6,Cemip,Cerk,Chd7,Ciita,Clcn7,Clec4n,Cln5,Cnnm2,Crabp2,Csf1r,Csk,Ctps,Cybb,Dclk1,Ddah1,Dhx58,Dyrk2,Egln3,Ehd4,Eng,Epha2,Ern1,Fabp5,Fe…	Abca1,Abcc3,Abcg1,Adap2,Alox5ap,Apod,Arl11,Btk,Cd22,Cdk18,Ciita,Csf1r,Cybb,Epha2,Fes,Fgr,Gramd1b,Hck,Itpr3,Jak3,Lcn2,Lyn,Myo1f,Myo7a,Nos1,Nos2,Nt5e,Nuak2,Oas1a,Oas2,Oas3,Parp14,Plk3,Plod1,Prkch,Ptk2b,Rps6ka1,Runx3,Samhd1,Sgpl1,Slfn8,Stab1,Syk,Tcn2,Tie1,Tmem173,Xdh
enzyme binding	1.17e-05	3	3110043O21Rik,Abca1,Abr,Actb,Actg1,Actr3,Adam10,Adam9,Adamts4,Adcy4,Adora2a,Alox5ap,Anxa2,Apba3,Apbb2,Arhgap17,Arhgdia,Arhgdib,Arhgef15,Arpc2,Arpc4,Arrb1,Arrb2,Atox1,Atp6ap1,Atp6v0a1,Atp6v0c,Atp6v1e1,Bace1,Bcl2l11,Bid,Bok,Calr,Cap1,Casp1,Casp8,Cblb,Ccnd1,Ccr5,Cd22,Cd300a,Cd40,Cd44,Cd74,Cdh5,Cdkn1a,Ceacam1,Cebpb,Cfl1,Ckb,Clec12a,Clta,Clu,Col1a1,Col1a2,Col3a1,Coro1c,Cotl1,Cpd,Csf1r,Csk,Cstb,Ctsc,Ct…	Abca1,Alox5ap,Cd300a,Cotl1,Csf1r,Cyth4,Fgr,Hcls1,Itgax,Itgb2,Lcp1,Ncf2,Plek,Rasgef1b,Sdf2l1,Syk,Tnfrsf1b,Vsir,Zmynd15
immunoglobulin binding	1.25e-05	5	Cd300lg,Fcer1g,Fcgr1,Fcgr2b,Fcgr3,Fcgr4,Lgals3,Vwf	Fcgr4
molecular function regulator	1.28e-05	2	3110043O21Rik,Abr,Adap2,Afap1l2,Agt,Ahr,Akna,Alox5ap,Anxa1,Anxa2,Apba3,Apobec1,Apoc3,Arap1,Arap3,Arhgap11a,Arhgap17,Arhgap19,Arhgap22,Arhgap25,Arhgap27,Arhgap30,Arhgap31,Arhgdia,Arhgdib,Arhgef15,Arid3a,Arnt2,Arrb1,Asah1,Atf3,Bach1,Basp1,Batf,Batf3,Bcl3,Bst2,C1qtnf9,C3,C4b,Ccdc109b,Ccl12,Ccl19,Ccl2,Ccl3,Ccl4,Ccl6,Ccl7,Ccl8,Ccl9,Ccnd1,Cd109,Cdkn1a,Cebpb,Cmtm3,Crlf1,Crlf2,Cstb,Ctla2b,Ctsc,Ctsh,Cx3cl…	Adap2,Alox5ap,Arhgap31,Bcl3,Bst2,C3,C4b,Ccl6,Ccl8,Ccl9,Cdkn1a,Cxcl13,Cxcl16,Cyth1,Cyth4,Ddi2,Fgd2,Fgd3,Grem1,Ifi204,Ifi205,Il1b,Irf5,Irf7,Irf8,Irf9,Ly6a,Mafb,Mnda,Ncf1,Ncf2,Ncf4,Nfatc1,Nfatc2,Nfkb2,Nos1,Nos2,Nr1h3,Parp14,Pdgfb,Pou2f2,Ralgds,Rasa3,Rasa4,Rasgef1b,Rin3,Rps6ka1,Runx3,Saa3,Sema3g,Sema6b,Serpina3g,Serpina3n,Socs3,Sox18,Spi1,Vsir,Wfdc21
NADH dehydrogenase (ubiquinone) activity	1.62e-05	1	Ndufa12,Ndufa13,Ndufa2,Ndufa5,Ndufb7,Ndufc2,Ndufs7	n/a (just one condition)
fibronectin binding	1.81e-05	5	Ccdc80,Ctgf,Ctsk,Ctss,Fbln1,Igfbp5,Igfbp6,Itga4,Itgav,Loxl3,Mfap2,Mmp13,Mmp2,Myoc,Ssc5d,Thbs1,Tnc	Ctsk,Mmp2
oxidoreductase activity, acting on NAD(P)H	1.85e-05	1	Gmpr,Ndufa12,Ndufa13,Ndufa2,Ndufa5,Ndufb7,Ndufc2,Ndufs7,Nnt	n/a (just one condition)
growth factor activity	2.17e-05	1	Bdnf,Bmp1,Ctgf,Cxcl1,Ereg,Fgf7,Gdf15,Gdf3,Gdf6,Hbegf,Hgf,Inhba,Inhbb,Lif,Mdk,Ngf,Osm,Pdgfa,Pdgfc,Tgfb1,Tgfb2,Timp1,Wisp2	n/a (just one condition)
cargo receptor activity	2.25e-05	7	Abca1,Abca7,Ackr2,Apobr,Cd163,Cd5l,Cfi,Cxcl16,Dab2,Enpp1,Folr2,Fpr2,Hhipl1,Itgam,Lgals3bp,Loxl2,Loxl3,Loxl4,Lrp1,Mrc1,Msr1,Olr1,Prg4,Prss12,Scara5,Scarb1,Scarf1,Ssc5d,Stab1	No common gene
protein tyrosine kinase activity	3.14e-05	1	Btk,Csf1r,Dyrk2,Epha2,Fes,Fgfr3,Fgr,Flt1,Flt3,Flt4,Hck,Jak3,Lyn,Nrp2,Ptk2b,Syk,Tie1	n/a (just one condition)
electron transfer activity	3.19e-05	1	Cox6c,Cox7a1,Cox7c,Cox8b,Cycs,Glrx5,Ndufa12,Uqcr11	n/a (just one condition)
chemokine receptor binding	3.54e-05	1	Ccl12,Ccl19,Ccl2,Ccl3,Ccl4,Ccl6,Ccl7,Ccl8,Ccl9,Ccr2,Cx3cl1,Cxcl1,Cxcl12,Cxcl13,Cxcl16,Cxcl2,Cxcl5,Stat3	n/a (just one condition)
phosphoprotein binding	7.14e-05	3	Abl2,Acp2,Arrb1,Cblb,Cd44,Fgr,Gprin1,Grb2,Hck,Igf2r,Ldlrap1,Lyn,Mid1,Nos1,Pik3r3,Plat,Plcg2,Ptpn6,Sh3bp2,Sirpa,Socs3,Src,Syk,Ubash3b,Vav1,Vav2	Cd44,Fgr,Hck,Sirpa,Socs3,Syk
metal ion binding	7.64e-05	7	2010111I01Rik,Abl2,Ablim3,Acan,Ace,Acer2,Acer3,Acp5,Acsm5,Actn1,Actn3,Acvr1b,Adam10,Adam12,Adam17,Adam8,Adam9,Adamts1,Adamts12,Adamts2,Adamts4,Adamts5,Adamts7,Adap2,Adar,Adcy3,Adcy4,Adgre1,Adssl1,Aif1,Alpl,Amdhd2,Amz1,Anpep,Antxr1,Antxr2,Anxa1,Anxa2,Anxa3,Anxa4,Anxa8,Aoah,Apobec1,Apobec2,Apobec3,Apoe,Arap1,Arfgap3,Arhgef2,Asap2,Asph,Astn2,Atox1,Atp11a,Atp13a2,Atp2a1,Atp2b1,Atp2b4,B4galt1,B4galt2,…	No common gene
Toll-like receptor binding	8.15e-05	3	Ceacam1,Myd88,S100a8,S100a9,Saa3,Syk,Tlr1,Tlr2,Tlr6,Unc93b1	Saa3,Syk,Unc93b1
protein phosphorylated amino acid binding	8.46e-05	2	Abl2,Acp2,Arrb1,Cblb,Fgr,Grb2,Hck,Ldlrap1,Pik3r3,Plcg2,Ptpn6,Sh3bp2,Sirpa,Socs3,Syk,Vav1,Vav2	Abl2,Acp2,Fgr,Grb2,Hck,Sh3bp2,Sirpa,Socs3,Syk,Vav1
phosphotyrosine residue binding	0.00013	3	Abl2,Acp2,Cblb,Fgr,Grb2,Hck,Ldlrap1,Pik3r3,Plcg2,Ptpn6,Sh3bp2,Shb,Socs3,Syk,Vav1,Vav2	Fgr,Hck,Socs3,Syk
cation binding	0.00013	6	Abca1,Abl2,Ablim3,Acan,Ace,Acer2,Acer3,Acp5,Acsm5,Actn3,Acvr1b,Adam10,Adam12,Adam17,Adam8,Adam9,Adamts12,Adamts2,Adamts4,Adamts5,Adamts7,Adap2,Adar,Adcy3,Adcy4,Adgre1,Adssl1,Aif1,Alpl,Amdhd2,Amz1,Anpep,Antxr2,Anxa1,Anxa2,Anxa3,Anxa4,Anxa8,Aoah,Apobec1,Apobec2,Apobec3,Aprt,Arap1,Arfgap3,Atox1,Atp11a,Atp13a2,Atp2a1,Atp2b1,B4galt1,B4galt5,B4galt6,Bak1,Baz1a,Bmp1,Btk,C1ra,C1s1,C2,Cacna1d,Cacna2d3,Cal…	No common gene
enzyme activator activity	0.00015	2	Abr,Adap2,Afap1l2,Alox5ap,Apobec1,Arap1,Arap3,Arhgap11a,Arhgap17,Arhgap19,Arhgap22,Arhgap25,Arhgap27,Arhgap30,Arhgap31,Arhgdia,Arhgdib,Arhgef15,Arrb1,Ccl3,Cdkn1a,Ctsc,Ctsh,Dock2,Flcn,Fn1,Gm2a,Gmip,Gprc5b,Grem1,Htr2b,Igf1,Igfbp3,Iqgap1,Lgals9,Ncf1,Ncf2,Ncf4,Nckap1l,Ngf,Pdgfb,Pim1,Ppard,Prr5,Rasa3,Rasa4,Rgcc,Rgs1,Rgs10,Rgs16,Rin1,Rin3,Sh3pxd2b,Sipa1,Sipa1l2,Smap2,Stard8,Tbc1d14,Tbc1d2,Tbc1d22a,Tbc1…	Adap2,Alox5ap,Arhgap31,Cdkn1a,Grem1,Ncf1,Ncf2,Ncf4,Pdgfb,Rasa3,Rasa4,Rin3,Vsir,Wfdc21
enzyme regulator activity	0.00015	3	Abr,Adap2,Afap1l2,Agt,Alox5ap,Anxa1,Anxa2,Anxa3,Apba3,Apobec1,Apoc3,Arap1,Arap3,Arfgap3,Arhgap11a,Arhgap17,Arhgap19,Arhgap22,Arhgap25,Arhgap27,Arhgap30,Arhgap31,Arhgdia,Arhgdib,Arhgef15,Arrb1,Bst2,C3,C4b,Ccl3,Ccnd1,Cd109,Cdkn1a,Cdkn1c,Cstb,Ctla2b,Ctsc,Ctsh,Dock2,Flcn,Fn1,Fnip2,Furin,Gm2a,Gmip,Gprc5b,Gpsm3,Grem1,Htr2b,Hyal2,Igf1,Igfbp3,Iqgap1,Itih3,Itih4,Lgals9,Lxn,Mgat5,Naip2,Naip5,Naip6,Ncf1,Ncf…	Alox5ap,Ncf1,Ncf2,Ncf4,Socs3,Vsir
proteoglycan binding	0.00017	5	Cfh,Col2a1,Col5a1,Ctsb,Ctsk,Ctss,Fn1,Fst,Gpnmb,Grem1,Hpse,Itgam,Nid1,Ptprf,Ptprs,Sdcbp,Slit2,Tnc	Ctsk
structural constituent of ribosome	0.00018	1	Mrpl12,Mrpl15,Mrpl34,Mrpl37,Mrpl46,Mrpl51,Mrps12,Mrps23,Mrps7,Rps19	n/a (just one condition)
SH3 domain binding	0.00018	2	Abi3,Adam10,Adam12,Adam17,Adam9,Afap1l1,Afap1l2,Arhgap17,Arhgap27,Arhgap31,Cblb,Cyba,Elmo1,Evl,Fmn1,Gpx1,Grb2,Hcls1,Inpp5d,Lyn,Ncf1,Ostf1,Plscr1,Ptpn6,Sh3bp2,Shank3,Sirpa,Was	Abi3,Arhgap31,Evl,Hcls1,Inpp5d,Lyn,Ncf1
amide binding	0.00018	2	Anpep,Apbb2,Bace1,C2cd2l,Calr,Cd14,Cd300lf,Cd74,Cemip,Cln8,Clta,Clu,Crip1,Ctsb,Ctsd,Ctsl,Fcgr2b,Fkbp10,Folr2,Furin,Gltp,Gsap,Gsr,H2-Aa,H2-Ab1,H2-D1,H2-K1,H2-T23,Inhba,Itga2,Itgb2,Itm2c,Kdelr3,Lbp,Ldlrap1,Mag,Msr1,Pirb,Pitpna,Pla2g4a,Plod1,Pltp,Ppib,Ppic,Prokr1,Psap,Rnpep,Scarb1,Sec61a1,Soat1,Tgfb2,Tlr1,Tlr2,Tlr6,Tpp1,Trem2	Anpep,Cd14,Cd300lf,Cemip,Cln8,Clu,Ctsb,Ctsd,Ctsl,Fcgr2b,Folr2,Gltp,Itgb2,Msr1,Pirb,Pltp,Ppic,Psap,Soat1,Tlr2,Tpp1,Trem2
sulfur compound binding	0.00019	5	Adamts1,Adamts5,Ccdc80,Ccl2,Ccl7,Cd34,Cfh,Clec3b,Col16a1,Col23a1,Col5a1,Ctgf,Cyr61,Fbln7,Fbn1,Fgf7,Fn1,Fst,Fstl1,Gns,Gpnmb,Hbegf,Itgam,Lrpap1,Lrtm1,Ltbp2,Lxn,Mdk,Pcolce,Pcolce2,Postn,Ptch1,Ptprf,Ptprs,Rspo2,Selp,Sfrp1,Slit2,Smoc2,Soat1,Thbs1,Thbs2,Wisp1,Wisp2	No common gene
immunoglobulin receptor activity	0.00029	4	Fcer1g,Fcgr1,Fcgr2b,Fcgr3,Fcgr4	Fcer1g,Fcgr1,Fcgr3,Fcgr4
platelet-derived growth factor binding	0.00029	3	Col1a1,Col1a2,Col3a1,Col5a1,Col6a1,Pdgfa,Pdgfra	Col1a1,Col1a2,Col3a1
IgG binding	0.00032	4	Fcer1g,Fcgr1,Fcgr2b,Fcgr3,Fcgr4	Fcer1g,Fcgr1,Fcgr3,Fcgr4
scavenger receptor activity	0.00033	5	Ackr2,Cd5l,Cfi,Cxcl16,Enpp1,Hhipl1,Lgals3bp,Loxl2,Loxl3,Loxl4,Msr1,Prg4,Prss12,Scara5,Ssc5d,Stab1	Loxl2
endopeptidase activity	0.00033	4	Ace,Adam10,Adam17,Adam8,Adam9,Adamts1,Adamts12,Adamts2,Adamts4,Adamts5,Adamts7,Aph1c,Bace2,C1ra,C1s1,C2,Capn15,Capn5,Casp1,Casp4,Casp8,Cd5l,Cfb,Cfd,Cfi,Ctsb,Ctsc,Ctsd,Ctsh,Ctsk,Ctsl,Ctss,Ctsz,Ddi2,Ece1,Ece2,F10,F7,Furin,Hgf,Hpn,Htra3,Htra4,Lgmn,Masp1,Mmp12,Mmp13,Mmp14,Mmp19,Mmp2,Mmp3,Mmp8,Napsa,Plat,Plau,Prss12,Prss46,Psen2,Sfrp1,St14,Tpp1,Usp12	C1ra,Cfb,Ctsk,Mmp2
GTPase regulator activity	0.00039	1	Abr,Adap2,Arap1,Arhgap11a,Arhgap17,Arhgap19,Arhgap22,Arhgap25,Arhgap30,Arhgap31,Arhgdia,Arhgdib,Arrb1,Dock2,Gmip,Gpsm3,Htr2b,Nckap1l,Ralgds,Rasa3,Rasa4,Rgs1,Rgs10,Rgs16,Rin1,Rin3,Sipa1l2,Sirpa,Smap2,Stard8,Tbc1d14,Tbc1d2,Tbc1d22a,Tbc1d9	n/a (just one condition)
transporter activity	0.00045	3	Abca1,Abcb4,Abcc3,Abcg1,Anxa2,Apoa1,Apoa2,Apoe,Aqp5,Atp2b1,Atp5e,Atp5h,Atp6v0a1,Atp6v0b,Atp6v0c,Atp6v0d1,Atp6v0d2,Atp6v0e,Atp6v1a,Atp6v1c1,Atp6v1e1,C2cd2l,Cacna1d,Clca3a1,Clcn7,Clic1,Cox6c,Cox7a1,Cox7c,Cox8b,Cybb,Fabp3,Fam26e,Gja4,Gjb3,Gjb4,Gjb5,Gltp,Gm2a,Gramd1b,Hpx,Hvcn1,Itgav,Itpr3,Kcnab2,Kcnj2,Kcnk13,Kcnn4,Lasp1,Lrrc8c,Mcoln2,Mcoln3,Mfsd1,Mfsd12,Mfsd5,Mfsd7b,Nipa2,Npc1,Npc2,Osbpl8,P2rx4,P2rx7…	No common gene
oxidoreductase activity	0.0005	1	Chchd4,Coq7,Cox6c,Cox7a1,Cox7c,Cox8b,Cycs,Egln1,Glrx5,Gmpr,Ndufa12,Ndufa13,Ndufa2,Ndufa5,Ndufb7,Ndufc2,Ndufs7,Nnt,Uqcr11	n/a (just one condition)
chaperone binding	0.00053	1	Ahsa1,Ahsa2,Alb,Hspe1,Ptges3,Slc12a2,Slc25a17,Timm9	n/a (just one condition)
receptor regulator activity	0.00065	1	Ccl12,Ccl19,Ccl2,Ccl3,Ccl4,Ccl6,Ccl7,Ccl8,Ccl9,Cmtm3,Crlf1,Crlf2,Cx3cl1,Cxcl1,Cxcl12,Cxcl13,Cxcl16,Cxcl2,Cxcl5,Dkk2,Edn1,Gdf3,Gdf6,Gpnmb,Grem1,Grn,Hgf,Igf1,Il1a,Il1b,Il1rn,Il33,Il6,Inhbb,Lgals3,Lif,Ly6a,Manf,Metrnl,Ngf,Osm,Pdgfb,Pdgfc,Saa3,Sema3g,Sema4d,Sema6b,Slurp1,Spp1,Tg,Tgfb1,Timp1,Tnf,Tnfsf13,Tnfsf8,Wisp2	n/a (just one condition)
proton-transporting ATPase activity, rotational mechanism	0.00065	1	Atp6v0a1,Atp6v0b,Atp6v0c,Atp6v0d1,Atp6v0d2,Atp6v0e,Atp6v1a,Atp6v1c1,Atp6v1e1	n/a (just one condition)
CCR chemokine receptor binding	0.00065	1	Ccl12,Ccl19,Ccl2,Ccl3,Ccl4,Ccl6,Ccl7,Ccl8,Ccl9,Ccr2,Cx3cl1,Cxcl13,Stat3	n/a (just one condition)
lipid transporter activity	0.00069	1	Abca1,Abca7,Abcg1,Ceacam1,Gramd1b,Mfsd2a,Osbpl11,Pltp,Slc10a6,Slc27a1,Slc27a2,Slco2b1,Spns2,Ttpa	n/a (just one condition)
metallopeptidase activity	0.00071	4	Ace,Adam10,Adam17,Adam8,Adam9,Adamts1,Adamts12,Adamts2,Adamts4,Adamts5,Adamts7,Amz1,Anpep,Clca3a1,Cndp2,Cpd,Cpxm1,Cpxm2,Cpz,Dpep2,Ece1,Ece2,Folh1,Mmp12,Mmp13,Mmp14,Mmp19,Mmp2,Mmp3,Mmp8,Naalad2,Rnpep,Vash1,Xpnpep2	Mmp2
pattern recognition receptor activity	0.00083	3	Clec4e,Clec7a,Pglyrp1,Ptafr,Scarb1,Tlr2,Tlr4,Tlr7,Tlr8,Tlr9	Tlr9
structural constituent of muscle	0.00087	2	Capn3,Csrp1,Dmd,Myh11,Myl6,Myom1,Nexn,Pdlim3	Dmd,Myh11,Myom1,Nexn,Pdlim3
GTPase activator activity	0.001	1	Abr,Adap2,Arap1,Arhgap11a,Arhgap17,Arhgap19,Arhgap22,Arhgap25,Arhgap30,Arhgap31,Arhgdia,Arhgdib,Arrb1,Dock2,Gmip,Htr2b,Nckap1l,Rasa3,Rasa4,Rgs1,Rgs10,Rgs16,Rin1,Rin3,Sipa1l2,Smap2,Stard8,Tbc1d14,Tbc1d2,Tbc1d22a,Tbc1d9	n/a (just one condition)
transmembrane transporter activity	0.0013	2	Abca1,Abcb4,Abcc3,Abcg1,Anxa2,Aqp5,Atp2b1,Atp6v0a1,Atp6v0b,Atp6v0c,Atp6v0d1,Atp6v0d2,Atp6v0e,Atp6v1a,Atp6v1c1,Atp6v1e1,Cacna1d,Clca3a1,Clcn7,Clic1,Cybb,Fam26e,Gja4,Gjb3,Gjb4,Gjb5,Hvcn1,Itgav,Itpr3,Kcnab2,Kcnj2,Kcnk13,Kcnn4,Lasp1,Lrrc8c,Mcoln2,Mcoln3,Mfsd1,Mfsd12,Mfsd5,Mfsd7b,Nipa2,P2rx4,P2rx7,Panx1,Piezo1,Pqlc2,Ptk2b,Rasa3,S100a6,Scn1b,Sec61a1,Sfxn3,Slc11a1,Slc11a2,Slc15a3,Slc15a4,Slc16a3,Slc17a9…	Abca1,Abcc3,Abcg1,Anxa2,Atp2b1,Atp6v0a1,Atp6v0c,Atp6v0d2,Atp6v1a,Atp6v1c1,Clcn7,Clic1,Cybb,Gjb3,Gjb4,Gjb5,Hvcn1,Kcnk13,Lasp1,Mcoln2,Mcoln3,Mfsd1,Mfsd12,Mfsd7b,P2rx4,P2rx7,Scn1b,Slc11a1,Slc15a3,Slc25a13,Slc29a3,Slc35e4,Slc35f6,Slc37a2,Slc39a11,Slc39a6,Slc41a2,Slc6a8,Slc7a2,Slc7a7,Slc8b1,Slco2a1,Tmem144,Tmem206,Tpcn2,Trpv2,Ttyh2,Ttyh3,Ucp2
phosphatidylinositol binding	0.0013	2	5031414D18Rik,Adap2,Anxa2,Anxa8,Arap1,Atp13a2,Btk,C2cd2l,Capg,Cfl1,Dab2,Esyt1,Fes,Fgd2,Gab2,Iqgap1,Iqgap2,Itpr3,Kcnj2,Ldlrap1,Myo1e,Myo1g,Ncf1,Ncf4,Osbpl8,Pitpna,Pla2g4a,Plek,Plekhb2,Sdcbp,Sh3pxd2b,Snx1,Snx20,Snx5,Snx8,Vill	Anxa2,Anxa8,Arap1,Atp13a2,Capg,Cfl1,Dab2,Fes,Iqgap1,Myo1e,Ncf1,Ncf4,Osbpl8,Plek,Sdcbp,Sh3pxd2b,Snx1,Snx5,Snx8,Vill
UDP-glycosyltransferase activity	0.0014	2	B3gnt2,B3gnt3,B3gnt7,B3gnt9,B4galnt1,B4galt1,B4galt5,B4galt6,Chsy1,Chsy3,Colgalt1,Ext1,Galnt10,Galnt12,Galnt6,Galnt7,Gcnt1,Gcnt4,Has1,Hexa,Hexb,Lfng,Mgat5,Plod3,Uggt1,Ugt1a7c,Xylt1,Xylt2	B3gnt7,B4galt5,B4galt6,Colgalt1,Galnt12,Galnt6,Galnt7,Gcnt4,Hexa,Hexb,Mgat5,Xylt2
organic acid binding	0.0014	1	Acan,Acox3,Alox5ap,Arhgdia,Ass1,Cd22,Cd33,Cd44,Cemip,Crabp2,Ddah1,Fabp5,Folr2,Igf2r,Mag,Nos2,P4ha1,P4ha3,Pitpna,Plod1,Plod3,Psap,Rara,Scly,Sele,Selp,Slc6a6,Stab1,Stx3,Tnfaip6,Vdr	n/a (just one condition)
peptide binding	0.0014	2	Anpep,Apbb2,Bace1,C2cd2l,Calr,Cd14,Cd74,Cemip,Clta,Clu,Crip1,Ctsb,Ctsd,Ctsl,Fcgr2b,Furin,Gsap,Gsr,H2-Aa,H2-Ab1,H2-D1,H2-K1,H2-T23,Inhba,Itga2,Itgb2,Itm2c,Kdelr3,Lbp,Ldlrap1,Msr1,Pirb,Plod1,Ppib,Ppic,Prokr1,Rnpep,Scarb1,Sec61a1,Tgfb2,Tlr1,Tlr2,Tlr6,Tpp1,Trem2	Anpep,Cd14,Cemip,Clu,Ctsb,Ctsd,Ctsl,Fcgr2b,Itgb2,Msr1,Pirb,Ppic,Tlr2,Tpp1,Trem2
carboxylic acid binding	0.0017	2	Acan,Acox3,Alox5ap,Arhgdia,Ass1,Cd22,Cd33,Cd44,Cemip,Crabp2,Ddah1,Egln3,Fabp5,Folr2,Glul,Hdc,Hmbs,Hyal2,Igf2r,Lyve1,Mag,Nos2,P4ha1,P4ha3,Pitpna,Plod1,Plod3,Ppard,Prodh,Psap,Rara,S100a8,S100a9,Scly,Sele,Selp,Slc1a3,Stab1,Stx3,Tnfaip6,Vdr	Alox5ap,Cd22,Nos2,Plod1,Stab1
growth factor receptor binding	0.002	2	Adam17,Cd300lf,Cd44,Ecm1,Ereg,Ern1,Fgf7,Grb2,Grem1,Hbegf,Il1a,Il1b,Il1rn,Il6,Il6ra,Irak4,Itga5,Lyn,Myd88,Pdgfa,Pdgfb,Pdgfc,Plscr1,Sdcbp,Slc9a3r1,Snx1,Src,Ticam2,Tlr9,Vav2,Vav3	Cd300lf,Cd44,Grb2,Il1a,Il1rn,Pdgfc,Sdcbp,Snx1
nucleoside-triphosphatase regulator activity	0.0021	1	Abr,Adap2,Arap1,Arhgap11a,Arhgap17,Arhgap19,Arhgap22,Arhgap25,Arhgap30,Arhgap31,Arhgdia,Arhgdib,Arrb1,Dock2,Fnip2,Gmip,Gpsm3,Htr2b,Nckap1l,Ralgds,Rasa3,Rasa4,Rgs1,Rgs10,Rgs16,Rin1,Rin3,Sipa1l2,Sirpa,Smap2,Stard8,Tbc1d14,Tbc1d2,Tbc1d22a,Tbc1d9	n/a (just one condition)
G protein-coupled receptor binding	0.0024	1	Arap1,Arrb1,Arrb2,C3,Ccl12,Ccl19,Ccl2,Ccl3,Ccl4,Ccl6,Ccl7,Ccl8,Ccl9,Ccr2,Cthrc1,Cx3cl1,Cxcl1,Cxcl12,Cxcl13,Cxcl16,Cxcl2,Cxcl5,Edn1,Fcgr1,Gna13,Gna15,Itgb4,Nsf,Psap,Rtp4,S1pr2,Sdcbp,Sfrp1,Slc9a3r1,Snx5,Stat3	n/a (just one condition)
lipoprotein particle binding	0.0024	2	Abca1,Apoa1,Apoa2,Apoe,Gpihbp1,Pltp,Scarb1,Scarf1,Stab1	Gpihbp1,Scarf1
phosphatidylinositol phosphate binding	0.0025	2	5031414D18Rik,Adap2,Anxa2,Anxa8,Arap1,Atp13a2,Btk,Capg,Cfl1,Dab2,Fgd2,Gab2,Iqgap1,Iqgap2,Kcnj2,Ldlrap1,Myo1g,Ncf1,Ncf4,Osbpl8,Pla2g4a,Plek,Plekhb2,Sdcbp,Sh3pxd2b,Snx20,Snx5,Vill	Anxa2,Anxa8,Arap1,Atp13a2,Capg,Cfl1,Dab2,Iqgap1,Ncf1,Ncf4,Osbpl8,Plek,Sdcbp,Sh3pxd2b,Snx5,Vill
IgG receptor activity	0.0025	4	Fcgr1,Fcgr2b,Fcgr3,Fcgr4	Fcgr1,Fcgr3,Fcgr4
antigen binding	0.0025	1	Cd40,Cd48,H2-Aa,H2-Ab1,H2-D1,H2-K1,H2-T23,Itga4,Psap,Sirpa,Tgfb1	n/a (just one condition)
non-membrane spanning protein tyrosine kinase activity	0.0026	3	Abl2,Btk,Csk,Fes,Fgr,Hck,Jak3,Lyn,Matk,Prkcd,Ptk2b,Src,Syk,Tec	Fes,Fgr,Hck,Syk
actinin binding	0.0026	1	Cacna1c,Cacna1d,Csrp1,Itgb1,Myom1,Pdlim3,Pdlim7,Synpo2	n/a (just one condition)
NAD(P)+ nucleosidase activity	0.0029	1	Bst1,Cd38,Il1rl2,Tlr1,Tlr13,Tlr2,Tlr4,Tlr6	n/a (just one condition)
calmodulin binding	0.0029	1	Arpp21,Atp2b4,Cacna1c,Camk2g,Camkk1,Cnn1,Cnn2,Map6,Myh10,Myh11,Mylk,Pnck,Rasl12,Rrad,Slc8a1,Slc8a2	n/a (just one condition)
NAD+ nucleotidase, cyclic ADP-ribose generating	0.0029	1	Bst1,Cd38,Il1rl2,Tlr1,Tlr13,Tlr2,Tlr4,Tlr6	n/a (just one condition)
protein kinase activity	0.003	1	Btk,Cdk18,Cdkn1a,Csf1r,D8Ertd82e,Dyrk2,Eng,Epha2,Fes,Fgfr3,Fgr,Flt1,Flt3,Flt4,Hck,Jak3,Ksr1,Lyn,Map3k11,Map3k6,Nrp2,Nuak2,Pim1,Pim3,Plk3,Prkch,Ptk2b,Rps6ka1,Snrk,Syk,Tie1	n/a (just one condition)
catalytic activity, acting on a protein	0.0032	2	Abhd12,Abl2,Ace,Acp2,Acvr1b,Adam10,Adam17,Adam8,Adam9,Adamts12,Adamts2,Adamts4,Adamts5,Adamts7,Adamtsl1,Adamtsl2,Amz1,Anpep,Aph1c,B3gnt3,Bace2,Btk,C1ra,C1s1,C2,Camk1d,Camk2a,Capn15,Capn5,Casp1,Casp4,Casp8,Cblb,Ccl3,Ccnd1,Cd5l,Cdk18,Cdk20,Cdk6,Cdkn1a,Cfb,Cfd,Cfi,Clca3a1,Cndp2,Colgalt1,Cpd,Cpxm1,Cpxm2,Cpz,Csf1r,Csk,Ctsa,Ctsb,Ctsc,Ctsd,Ctsh,Ctsk,Ctsl,Ctss,Ctsz,Dclk1,Dclk3,Ddi2,Dpep2,Dpp7,Dtx4,Ece1,E…	Anpep,C1ra,Camk1d,Cfb,Csf1r,Ctsc,Ctsk,Dclk1,Dtx4,Fgr,Galnt10,Hck,Hgf,Lgmn,Loxl2,Mgat5,Mmp14,Mmp2,Mmp3,Sfrp1,Syk,Tnfaip3
Rac GTPase binding	0.0032	1	Arhgap17,Arhgdia,Arhgdib,Cyfip1,Dock2,Elmo1,Eps8,Fam49b,Iqgap1,Iqgap2,Ncf2,Prex1,Vav1,Was	n/a (just one condition)
insulin-like growth factor binding	0.0035	1	Ctgf,Cyr61,Htra1,Igf2r,Igfbp2,Itgav,Wisp1,Wisp2	n/a (just one condition)
metalloexopeptidase activity	0.0036	2	Ace,Anpep,Cpxm1,Cpxm2,Cpz,Folh1,Mmp14,Xpnpep2	Anpep,Cpxm1,Cpxm2,Cpz,Folh1
lipase activity	0.0037	1	Abhd12,Abhd2,Ccr1,Daglb,Ddhd1,Gdpd1,Hmox1,Lipa,Lipg,Pla1a,Pla2g15,Pla2g7,Plbd2,Plcb2,Plcg2,Plcl2,Pld3,Pnpla7,Tmem8	n/a (just one condition)
protein domain specific binding	0.0037	2	Abi3,Actn1,Adam10,Adam17,Adam9,Afap1l2,Apobec1,Arhgap17,Arhgap31,Arrb2,Atp2b1,Atp2b4,Baiap2,Bak1,Basp1,Bok,Cacna1c,Cacna1d,Cacnb2,Cadm1,Capg,Card14,Card9,Casp1,Casp4,Casp8,Cblb,Cd40,Cpe,Cyba,Dlg3,Dmd,Dpysl3,Dtna,Egr2,Elmo1,Enah,Evl,Fmn1,Fn1,Fzd7,Gm7694,Gpsm2,Gpx1,Grb2,Gusb,Hcls1,Hhex,Il1b,Inpp5d,Iqgap1,Itgb1,Kcnab1,Kcnh2,Lamp1,Lamp2,Lat2,Litaf,Lyn,M6pr,Mcl1,Mef2c,Mical1,Mkl1,Myd88,Myh9,Myo5a,Myo7…	No common gene
alpha-actinin binding	0.0038	1	Cacna1c,Cacna1d,Itgb1,Myom1,Pdlim3,Pdlim7,Synpo2	n/a (just one condition)
exopeptidase activity	0.0038	4	Ace,Anpep,Cndp2,Cpd,Cpxm1,Cpxm2,Cpz,Ctsa,Ctsh,Ctsl,Ctsz,Dpep2,Dpp7,Fam63a,Folh1,Hpn,Mmp14,Naalad2,Prcp,Rnpep,Scrn1,Tpp1,Vash1,Xpnpep2	Anpep
voltage-gated calcium channel activity involved in cardiac muscle cell action potential	0.004	1	Cacna1c,Cacna1d,Cacna2d1,Cacnb2	n/a (just one condition)
IgE binding	0.0047	1	Fcer1g,Fcgr4,Lgals3	n/a (just one condition)
amyloid-beta binding	0.0051	4	Apba3,Apbb2,Bace1,Cd74,Clu,Ephb2,Fcgr2b,Fpr2,Gsap,Itga2,Itgb2,Itm2c,Ldlrap1,Msr1,Olfm1,Pirb,Scarb1,Tgfb2,Tlr2,Trem2	Fcgr2b,Itgb2,Pirb
transferase activity, transferring glycosyl groups	0.0051	2	Aprt,B3gnt2,B3gnt3,B3gnt7,B3gnt9,B4galnt1,B4galt1,B4galt5,B4galt6,Chsy1,Chsy3,Colgalt1,Ext1,Galnt10,Galnt12,Galnt6,Galnt7,Gba,Gcnt1,Gcnt4,Has1,Hexa,Hexb,Lacc1,Lfng,Mgat5,Parp14,Parp8,Plod3,Pnp,Sdf2l1,St3gal1,St6galnac4,Uggt1,Ugt1a7c,Upp1,Xylt1,Xylt2	Aprt,B3gnt7,B4galt5,B4galt6,Colgalt1,Galnt12,Galnt6,Galnt7,Gba,Gcnt4,Hexa,Hexb,Lacc1,Mgat5,Sdf2l1,St6galnac4,Xylt2
phospholipase activity	0.0062	1	Abhd12,Ccr1,Ddhd1,Gdpd1,Hmox1,Lipg,Pla1a,Pla2g15,Pla2g7,Plbd2,Plcb2,Plcg2,Plcl2,Pld3,Pnpla7,Tmem8	n/a (just one condition)
lipopolysaccharide binding	0.0064	3	Cd14,Lbp,P2rx7,Ptafr,Scarb1,Selp,Tlr2,Tlr4,Trem2	P2rx7,Ptafr,Selp,Tlr2
serine hydrolase activity	0.0065	3	Ace,Adam17,C1ra,C1s1,C2,Cd5l,Cfb,Cfd,Cfi,Cpd,Ctsa,Ctsc,Ctsh,Dpp7,F10,F7,Furin,Hgf,Hpn,Htra3,Htra4,Masp1,Mmp2,Mmp8,Nceh1,Plat,Plau,Prcp,Prss12,Prss46,Reln,St14,Tpp1	C1ra,Cfb,Mmp2,Nceh1
calcium-dependent protein binding	0.0066	1	Anxa1,Anxa2,Anxa3,Anxa4,Mgp,Mmp13,Myo5a,S100a11,S100a4,S100a6,Selp,Wfs1	n/a (just one condition)
superoxide-generating NAD(P)H oxidase activity	0.0066	3	Cyba,Cybb,Ncf1,Ncf2,Ncf4	Cybb,Ncf1,Ncf2,Ncf4
transition metal ion binding	0.0075	1	Adam8,Apobec3,Car4,Car5b,Ch25h,Cp,Cyp1a1,Cyp2b10,Cyp2e1,Cyp4b1,Cyp4f18,Dyrk2,Egln3,Ftl1,Gda,Glul,Lcn2,March1,Mbd1,Mefv,Mmp13,Mmp8,Mt1,Mt2,Nos1,Nr1h3,Nt5e,Pde2a,Pglyrp1,Pim1,Plod1,Ppard,S100a8,S100a9,Samhd1,Sco2,Shank3,Slfn8,Timp4,Tll1,Trim14,Trim30a,Xdh	n/a (just one condition)
GTPase binding	0.0076	1	3110043O21Rik,Abca1,Abr,Anxa2,Arhgap17,Arhgdia,Arhgdib,Clta,Cyfip1,Cyth1,Cyth4,Dennd2a,Dennd4b,Diaph1,Dock2,Elmo1,Eps8,Fam49b,Fgd2,Fgd3,Hps1,Inf2,Iqgap1,Iqgap2,Kif3b,Lcp1,Madd,Micall2,Mlph,Myo5a,Ncf2,Nsf,Prex1,Prkch,Rab11fip5,Rab29,Rab3il1,Ralgds,Rasgef1b,Rgl1,Rilpl2,Rin1,Rin3,Tbc1d14,Tbc1d2,Tbc1d22a,Tbc1d9,Vav1,Vav2,Was	n/a (just one condition)
ceramide binding	0.0077	2	Cd300lf,Cln8,Gltp,Mag,Pla2g4a,Pltp,Psap	Cd300lf,Cln8,Gltp,Pltp,Psap
oxidoreductase activity, acting on NAD(P)H, oxygen as acceptor	0.0077	2	Cyba,Cybb,Mical1,Ncf1,Ncf2,Ncf4,Txnrd1	Cyba,Cybb,Ncf1,Ncf2,Ncf4
phosphatidylcholine-sterol O-acyltransferase activator activity	0.0078	1	Apoa1,Apoa2,Apoe	n/a (just one condition)
lipid transfer activity	0.0078	1	Apoa1,Apoa2,Apoe,Slmo2,Stard5	n/a (just one condition)
small GTPase binding	0.0079	1	3110043O21Rik,Abca1,Anxa2,Arhgap17,Arhgdia,Arhgdib,Cyfip1,Dennd2a,Dennd4b,Diaph1,Dock2,Elmo1,Eps8,Fam49b,Fgd2,Fgd3,Inf2,Iqgap1,Iqgap2,Kif3b,Madd,Micall2,Mlph,Myo5a,Ncf2,Nsf,Prex1,Prkch,Rab11fip5,Rab29,Rab3il1,Rasgef1b,Rgl1,Rilpl2,Rin1,Rin3,Tbc1d14,Tbc1d2,Tbc1d22a,Tbc1d9,Vav1,Was	n/a (just one condition)
adenyl ribonucleotide binding	0.0079	1	Abca1,Abca7,Abcc3,Abcg1,Acsf2,Acsm5,Acss3,Adcy3,Adcy4,Btk,Cdc34,Cdk18,Chd7,Ciita,Cnnm2,Csf1r,Dyrk2,Epha2,Fes,Fgfr3,Fgr,Flt1,Flt3,Flt4,Glul,Hck,Helz2,Hspa12b,Hspe1,Jak3,Ksr1,Lyn,Map3k11,Map3k6,Myo1f,Myo7a,Nlrc5,Nuak2,Oas1a,Oas2,Oas3,Pde2a,Pim1,Pim3,Plk3,Prkch,Ptk2b,Rapgef3,Rps6ka1,Runx3,Slc27a2,Slfn5,Slfn8,Snrk,Sult1a1,Syk,Tie1,Tmem173	n/a (just one condition)
cholesterol transfer activity	0.0085	1	Apoa1,Apoa2,Apoe,Stard5	n/a (just one condition)
cytochrome-c oxidase activity	0.0094	1	Cox6c,Cox7a1,Cox7c,Cox8b	n/a (just one condition)
carboxypeptidase activity	0.0098	2	Ace,Cpxm1,Cpxm2,Cpz,Folh1,Naalad2	Cpxm1,Cpxm2,Cpz,Folh1,Naalad2
laminin-1 binding	0.0105	2	Nid1,Ntn4,Slit2	Nid1,Ntn4,Slit2
interleukin-1 receptor binding	0.0106	1	Il1a,Il1b,Il1rn,Irak4,Myd88,Ticam2,Tlr9	n/a (just one condition)
cell adhesion mediator activity	0.0108	1	Bcam,Cd200,Emb,Igsf9,Itgb1,Jam3,Nexn	n/a (just one condition)
laminin binding	0.0111	1	Adam9,Adgrg6,Ctss,Gpc1,Itga2,Itga6,Lgals3,Ssc5d,Thbs1	n/a (just one condition)
transferase activity, transferring hexosyl groups	0.0113	2	B3gnt2,B3gnt3,B3gnt7,B3gnt9,B4galnt1,B4galt1,B4galt5,B4galt6,Chsy1,Chsy3,Colgalt1,Ext1,Galnt10,Galnt12,Galnt6,Galnt7,Gba,Gcnt1,Gcnt4,Has1,Hexa,Hexb,Lfng,Mgat5,Plod3,Sdf2l1,Uggt1,Ugt1a7c	B3gnt7,B4galt5,B4galt6,Colgalt1,Galnt12,Galnt6,Galnt7,Gba,Gcnt4,Hexa,Hexb,Mgat5,Sdf2l1
glycolipid binding	0.0113	1	Cln3,Gltp,Lamb1,Lyn,Mag,Manf,Psap,Tpp1	n/a (just one condition)
peptidase regulator activity	0.0116	2	Anxa2,Arrb1,Bst2,C3,C4b,Cd109,Cstb,Ctla2b,Ctsc,Ctsh,Fbln1,Fn1,Furin,Gpc3,Itih4,Naip2,Naip5,Naip6,Ngf,Pcolce,Pcolce2,Pi16,Renbp,Rps6ka1,Serpina3g,Serpina3m,Serpina3n,Serpinb6a,Serping1,Spint1,Timp1,Vsir,Wfdc21	C4b,Cd109,Ctsh,Itih4
Ras GTPase binding	0.0116	1	3110043O21Rik,Anxa2,Arhgap17,Arhgdia,Arhgdib,Cyfip1,Dennd2a,Dennd4b,Diaph1,Dock2,Elmo1,Eps8,Fam49b,Fgd2,Fgd3,Inf2,Iqgap1,Iqgap2,Kif3b,Madd,Micall2,Mlph,Myo5a,Ncf2,Nsf,Prex1,Prkch,Rab11fip5,Rab29,Rab3il1,Rasgef1b,Rgl1,Rin1,Rin3,Tbc1d14,Tbc1d2,Tbc1d22a,Tbc1d9,Vav1,Was	n/a (just one condition)
kinase activity	0.0122	1	Btk,Cdk18,Cdkn1a,Ciita,Csf1r,D8Ertd82e,Dolk,Dyrk2,Eng,Epha2,Fes,Fgfr3,Fgr,Flt1,Flt3,Flt4,Hck,Jak3,Ksr1,Lyn,Map3k11,Map3k6,Nrp2,Nuak2,Pim1,Pim3,Plk3,Prkch,Ptk2b,Rps6ka1,Sgms1,Snrk,Syk,Tie1	n/a (just one condition)
inorganic molecular entity transmembrane transporter activity	0.0125	1	Abcg1,Anxa2,Aqp5,Atp2b1,Atp6v0a1,Atp6v0b,Atp6v0c,Atp6v0d1,Atp6v0d2,Atp6v0e,Atp6v1a,Atp6v1c1,Atp6v1e1,Clca3a1,Clcn7,Clic1,Hvcn1,Itpr3,Kcnab2,Kcnj2,Kcnk13,Kcnn4,Lrrc8c,Mcoln2,Mcoln3,Mfsd5,Nipa2,P2rx4,P2rx7,Panx1,Piezo1,Pqlc2,Ptk2b,Rasa3,Scn1b,Slc11a1,Slc11a2,Slc15a3,Slc15a4,Slc16a3,Slc25a13,Slc2a6,Slc36a1,Slc37a2,Slc38a7,Slc39a1,Slc39a11,Slc39a14,Slc39a6,Slc3a2,Slc41a2,Slc43a2,Slc6a6,Slc6a8,Slc7a2,…	n/a (just one condition)
DNA-binding transcription factor activity, RNA polymerase II-specific	0.0126	1	Akna,Cebpb,Foxo1,Hey1,Hif3a,Ifi203,Ifi204,Ifi205,Irf5,Irf7,Irf8,Irf9,Klf2,Mafb,Mnda,Mndal,Mycl,Nfatc1,Nfatc2,Nfkb2,Notch1,Nr1h3,Pitx3,Pou2f2,Ppard,Pydc3,Runx3,Sox17,Sox18,Spi1,Spib,Stat1,Tbx3,Tcf15,Tead4,Zbtb7b	n/a (just one condition)
oligosaccharide binding	0.0127	1	Lgals3,Loxl2,Sele,Selp	n/a (just one condition)
lipopeptide binding	0.0128	1	Cd14,Lbp,Tlr1,Tlr2,Tlr6	n/a (just one condition)
transferase activity, transferring phosphorus-containing groups	0.0132	2	Abl2,Acvr1b,Btk,Camk1d,Ccl3,Ccnd1,Cdk18,Cdk20,Cdk6,Cdkn1a,Cerk,Ciita,Csf1r,Csk,D8Ertd82e,Dclk1,Dolk,Dyrk2,Eng,Epha2,Ern1,Fam46c,Fes,Fgfr3,Fgr,Flt1,Flt3,Flt4,Gnptab,Hck,Hk3,Htatip2,Irak4,Jak3,Ksr1,Lyn,Map3k11,Map3k6,Map4k4,Mapk6,Mapkapk3,Matk,Mertk,Mknk1,Mpp6,Nagk,Nek6,Nrp2,Nuak2,Oas1a,Oas2,Oas3,Oasl1,Oasl2,Pdxk,Pfkfb4,Pgs1,Pi4k2a,Pik3cb,Pik3cd,Pik3cg,Pim1,Pim3,Pip4k2a,Pip5k1c,Plk2,Plk3,Prkch,Prkx…	Btk,Cdk18,Cdkn1a,Ciita,Csf1r,Epha2,Fes,Fgr,Hck,Jak3,Lyn,Nrp2,Nuak2,Oas1a,Oas2,Oas3,Plk3,Prkch,Ptk2b,Rps6ka1,Syk,Tie1
superoxide-generating NADPH oxidase activator activity	0.0132	3	Ncf1,Ncf2,Ncf4,Pdgfb,Sh3pxd2b	Ncf1,Ncf2,Ncf4
phosphotransferase activity, alcohol group as acceptor	0.0132	2	Abl2,Acvr1b,Btk,Camk1d,Ccl3,Ccnd1,Cdk18,Cdk20,Cdk6,Cdkn1a,Cerk,Csf1r,Csk,D8Ertd82e,Dclk1,Dolk,Dyrk2,Eng,Epha2,Ern1,Fes,Fgfr3,Fgr,Flt1,Flt3,Flt4,Hck,Hk3,Htatip2,Irak4,Jak3,Ksr1,Lyn,Map3k11,Map3k6,Map4k4,Mapk6,Mapkapk3,Matk,Mertk,Mknk1,Nagk,Nek6,Nrp2,Nuak2,Pdxk,Pfkfb4,Pi4k2a,Pik3cb,Pik3cd,Pik3cg,Pim1,Pim3,Pip4k2a,Pip5k1c,Plk2,Plk3,Prkch,Prkx,Ptk2b,Rassf2,Ripk3,Rps6ka1,Rps6ka2,Sgk1,Snrk,Sphk1,Stk10,…	Btk,Cdk18,Cdkn1a,Csf1r,Epha2,Fes,Fgr,Hck,Jak3,Lyn,Nrp2,Nuak2,Plk3,Prkch,Ptk2b,Rps6ka1,Syk,Tie1
RNA polymerase II cis-regulatory region sequence-specific DNA binding	0.0132	1	Akna,Bcl3,Cebpb,Chd7,Ifi203,Ifi204,Ifi205,Irf7,Irf8,Irf9,Mafb,Mnda,Mndal,Mycl,Nfatc1,Nfatc2,Nfkb2,Nlrc5,Notch1,Nr1h3,Pitx3,Pou2af1,Pou2f2,Pydc3,Sox18,Spi1,Spib,Stat1,Tbx3,Tead4,Zbtb7b	n/a (just one condition)
voltage-gated ion channel activity	0.0142	1	Cacna1c,Cacna1d,Cacna2d1,Cacnb2,Itgav,Kcnab1,Kcnd3,Kcnh2,Kcnip1,Kcnip4,Kcnma1,Nalcn,Ncs1,Scn2a1	n/a (just one condition)
ion channel binding	0.0142	1	Actn1,Ank2,Cacna1c,Cav3,Fgf13,Fhl1,Flna,Id2,Kcnab1,Kcnd3,Kcnip1,Slc8a1	n/a (just one condition)
serine-type peptidase activity	0.0158	2	Ace,Adam17,C1ra,C1s1,C2,Cd5l,Cfb,Cfd,Cfi,Cpd,Ctsa,Ctsc,Ctsh,Dpp7,F10,F7,Furin,Hgf,Hpn,Htra3,Htra4,Masp1,Mmp2,Mmp8,Plat,Plau,Prcp,Prss12,Prss46,Reln,St14,Tpp1	C1ra,Cfb,Ctsc,Hgf,Mmp2
immunoglobulin receptor binding	0.0165	3	Clec4d,Fcgr3,Fes,Fgr,Lgals3	Fcgr3,Fgr,Lgals3
sphingolipid binding	0.0165	2	Cd300lf,Cln8,Gltp,Lamb1,Lyn,Mag,Pltp,Psap,S1pr1	Cd300lf,Lamb1,Lyn,Pltp
CXCR chemokine receptor binding	0.0166	1	Cx3cl1,Cxcl1,Cxcl12,Cxcl13,Cxcl2,Cxcl5	n/a (just one condition)
copper ion binding	0.0183	1	Atox1,Cp,F5,Gpc1,Il1a,Lacc1,Loxl2,Moxd1,Mt1,P2rx4,Rnpep,Slc11a2	n/a (just one condition)
arylsulfatase activity	0.0188	1	Galns,Sulf1,Sulf2	n/a (just one condition)
WW domain binding	0.0194	1	Enah,Pmepa1,Tceal3,Tceal8,Tnk2,Wbp5	n/a (just one condition)
metallocarboxypeptidase activity	0.0197	1	Cpxm1,Cpxm2,Cpz,Folh1	n/a (just one condition)
nucleotide binding	0.0197	1	Abca1,Abca7,Abcc3,Abcg1,Acsf2,Acsm5,Acss3,Adcy3,Adcy4,Adssl1,Arl11,Btk,Cdc34,Cdk18,Chd7,Ciita,Cnnm2,Csf1r,Cybb,Dyrk2,Epha2,Fes,Fgfr3,Fgr,Flt1,Flt3,Flt4,Gimap4,Gimap5,Glul,Hck,Helz2,Hspa12b,Hspe1,Jak3,Ksr1,Lyn,Map3k11,Map3k6,Mbd1,Myo1f,Myo7a,Nlrc5,Nos1,Nos2,Nt5e,Nuak2,Oas1a,Oas2,Oas3,Parp14,Pde2a,Pim1,Pim3,Plk3,Prkch,Prodh,Ptk2b,Rapgef3,Rps6ka1,Runx3,Samhd1,Slc27a1,Slc27a2,Slfn5,Slfn8,Snrk,Sult1a1…	n/a (just one condition)
ATP binding	0.0197	1	Abca1,Abca7,Abcc3,Abcg1,Acsf2,Acsm5,Acss3,Adcy3,Adcy4,Btk,Cdc34,Cdk18,Chd7,Ciita,Cnnm2,Csf1r,Dyrk2,Epha2,Fes,Fgfr3,Fgr,Flt1,Flt3,Flt4,Glul,Hck,Helz2,Hspa12b,Hspe1,Jak3,Ksr1,Lyn,Map3k11,Map3k6,Myo1f,Myo7a,Nlrc5,Nuak2,Oas1a,Oas2,Oas3,Pim1,Pim3,Plk3,Prkch,Ptk2b,Rps6ka1,Runx3,Slc27a2,Slfn5,Slfn8,Snrk,Syk,Tie1	n/a (just one condition)
Hsp90 protein binding	0.0203	1	Ahsa1,Ahsa2,Chordc1,Ptges3,Slc12a2	n/a (just one condition)
guanyl-nucleotide exchange factor activity	0.021	1	Arhgef15,Cyth1,Cyth4,Fgd2,Fgd3,Fgd5,Flcn,Mcf2l,Ralgds,Rapgef3,Rasgef1b,Rgl3,Rin3,Sh2d3c	n/a (just one condition)
MHC class II protein complex binding	0.021	1	Cd74,H2-DMa,H2-DMb1	n/a (just one condition)
peptide antigen binding	0.021	2	H2-Aa,H2-Ab1,H2-D1,H2-K1,H2-T23	H2-Aa,H2-Ab1,H2-D1,H2-K1
transmembrane receptor protein kinase activity	0.0215	1	Bmpr1a,Bmpr1b,Csf1r,Eng,Epha1,Epha2,Epha3,Ephb3,Ephb6,Fgfr2,Fgfr3,Flt1,Flt3,Flt4,Nrp2,Tgfbr1,Tie1,Tyro3	n/a (just one condition)
ribonucleotide binding	0.0221	2	Abca1,Abca7,Abcb4,Abcc3,Abcg1,Abl2,Acsf2,Acsl4,Acsm5,Acss3,Actg1,Actr2,Actr3,Acvr1b,Adcy3,Adcy4,Adssl1,Aprt,Arl11,Arl4c,Arl8a,Ass1,Atp11a,Atp13a2,Atp2b1,Atp6v1a,Atp6v1b2,Btk,Camk1d,Cdc34,Cdk18,Cdk20,Cdk6,Cerk,Chd7,Ciita,Clcn7,Cnnm2,Csf1r,Csk,Ctps,Dclk1,Dhx58,Dyrk2,Ehd4,Epha2,Ern1,Fes,Fgfr3,Fgr,Flt1,Flt3,Flt4,Gimap4,Gimap5,Glul,Gna13,Gna15,Hcar2,Hck,Helz2,Hk3,Hspa12b,Hspe1,Hyou1,Irak4,Jak3,Kif26b,…	Abca1,Abcc3,Abcg1,Arl11,Btk,Cdk18,Ciita,Csf1r,Epha2,Fes,Fgr,Hck,Jak3,Lyn,Myo1f,Myo7a,Nos1,Nos2,Nuak2,Oas1a,Oas2,Oas3,Plk3,Prkch,Ptk2b,Rps6ka1,Runx3,Samhd1,Slfn8,Syk,Tie1,Tmem173
protease binding	0.0221	2	Anxa2,Col1a1,Col1a2,Col3a1,Cstb,Ecm1,Fn1,Itgav,Lrp1,Mug1,Psap,Pzp,Serpina1a,Serpina1c,Serpinb6a,Serpine1,Sumo1,Timp1,Timp2,Timp4,Tnfaip3,Xiap	No common gene
2-5-oligoadenylate synthetase activity	0.0223	2	Oas1a,Oas2,Oas3,Oasl2	Oas1a,Oas2,Oas3
ion transmembrane transporter activity	0.0223	1	Anxa2,Atp2b1,Atp6v0a1,Atp6v0b,Atp6v0c,Atp6v0d1,Atp6v0d2,Atp6v0e,Atp6v1a,Atp6v1c1,Atp6v1e1,Clca3a1,Clcn7,Clic1,Cybb,Hvcn1,Itpr3,Kcnab2,Kcnj2,Kcnk13,Kcnn4,Lasp1,Lrrc8c,Mcoln2,Mcoln3,Mfsd5,Nipa2,P2rx4,P2rx7,Panx1,Piezo1,Pqlc2,Ptk2b,Rasa3,Scn1b,Slc11a1,Slc11a2,Slc15a3,Slc15a4,Slc16a3,Slc25a13,Slc25a30,Slc25a45,Slc2a6,Slc36a1,Slc37a2,Slc38a7,Slc39a1,Slc39a11,Slc39a14,Slc39a6,Slc3a2,Slc41a2,Slc43a2,Slc…	n/a (just one condition)
metal ion transmembrane transporter activity	0.0224	1	Atp1b2,Atp2b4,Cacna1c,Cacna1d,Cacna2d1,Cacnb2,Itgav,Kcnab1,Kcnd3,Kcnh2,Kcnip1,Kcnip4,Kcnma1,Kcnmb1,Nalcn,Ncs1,Nipal2,Scn2a1,Slc6a9,Slc8a1,Slc8a2	n/a (just one condition)
transmembrane receptor protein tyrosine kinase activity	0.0227	3	Csf1r,Egfr,Epha2,Epha3,Ephb2,Fgfr3,Flt1,Flt3,Flt4,Nrp2,Pdgfra,Tie1	Csf1r
structural constituent of cytoskeleton	0.0232	1	Actb,Actg1,Actr2,Actr3,Arpc1b,Arpc2,Arpc4,Arpc5,Tuba1c,Tubb6	n/a (just one condition)
hydrolase activity, hydrolyzing N-glycosyl compounds	0.0233	1	Bst1,Cd38,Il1rl2,Man2a1,Tlr1,Tlr13,Tlr2,Tlr4,Tlr6	n/a (just one condition)
potassium channel regulator activity	0.0239	1	Ank2,Cav3,Flna,Kcnab1,Kcnip1,Kcnip4,Kcnmb1	n/a (just one condition)
high-density lipoprotein particle binding	0.0248	2	Abca1,Apoa1,Apoa2,Gpihbp1,Pltp,Scarb1	Gpihbp1
acetylglucosaminyltransferase activity	0.025	1	B3gnt2,B3gnt7,B3gnt9,Ext1,Gcnt1,Gcnt4,Hexa,Hexb,Mgat5	n/a (just one condition)
complement binding	0.0261	1	C3ar1,C4b,Cfh,Itgb2	n/a (just one condition)
nuclear receptor activity	0.0276	1	Ar,Nkx3-1,Nr1d1,Nr2f2,Pgr,Thra,Thrb	n/a (just one condition)
semaphorin receptor activity	0.0278	1	Plxna1,Plxna3,Plxna4,Plxnb2	n/a (just one condition)
ligand-gated calcium channel activity	0.0283	1	Itpr3,Mcoln2,Mcoln3,P2rx4,Rasa3,Tpcn2,Trpm2	n/a (just one condition)
peptidase inhibitor activity	0.0283	1	Anxa2,Arrb1,Bst2,C3,C4b,Cd109,Cstb,Ctla2b,Furin,Itih4,Naip2,Naip5,Naip6,Ngf,Renbp,Rps6ka1,Serpina3g,Serpina3m,Serpina3n,Serpinb6a,Spint1,Timp1,Wfdc21	n/a (just one condition)
purine ribonucleoside triphosphate binding	0.0283	1	Abca1,Abcb4,Abcc3,Abcg1,Abl2,Acsl4,Actg1,Actr2,Actr3,Acvr1b,Arl11,Arl4c,Arl8a,Ass1,Atp11a,Atp13a2,Atp2b1,Atp6v1a,Atp6v1b2,Btk,Camk1d,Cdk18,Cdk20,Cdk6,Cerk,Ciita,Clcn7,Csf1r,Csk,Ctps,Dclk1,Dhx58,Ehd4,Epha2,Ern1,Fes,Fgr,Gna13,Gna15,Hcar2,Hck,Hk3,Hyou1,Irak4,Jak3,Kif26b,Kif3b,Lyn,Map4k4,Mapk6,Mapkapk3,Matk,Mertk,Mknk1,Mx1,Myh9,Myo16,Myo1e,Myo1f,Myo1g,Myo5a,Myo7a,Nagk,Naip2,Naip5,Naip6,Nek6,Nlrc4,Nlr…	n/a (just one condition)
amino acid transmembrane transporter activity	0.0283	1	Pqlc2,Slc15a4,Slc25a13,Slc36a1,Slc38a7,Slc3a2,Slc43a2,Slc6a6,Slc6a8,Slc7a2,Slc7a7,Slc7a8,Slc9a3r1	n/a (just one condition)
endopeptidase regulator activity	0.0293	1	Anxa2,Arrb1,Bst2,C3,C4b,Cd109,Cstb,Ctla2b,Furin,Itih4,Naip2,Naip5,Naip6,Ngf,Rps6ka1,Serpina3g,Serpina3m,Serpina3n,Serpinb6a,Spint1,Timp1,Vsir,Wfdc21	n/a (just one condition)
ion channel regulator activity	0.0298	1	Ank2,Cacnb2,Cav3,Flna,Kcnab1,Kcnip1,Kcnip4,Kcnmb1,Prkg1,Rrad	n/a (just one condition)
complement component C3b binding	0.0302	1	Cfh,Itgam,Itgb2	n/a (just one condition)
channel regulator activity	0.0309	1	Ank2,Cacnb2,Cav3,Fgf13,Flna,Kcnab1,Kcnip1,Kcnip4,Kcnmb1,Prkg1,Rrad	n/a (just one condition)
purine ribonucleotide binding	0.031	2	Abca1,Abca7,Abcb4,Abcc3,Abcg1,Abl2,Acsf2,Acsl4,Acsm5,Acss3,Actg1,Actr2,Actr3,Acvr1b,Adcy3,Adcy4,Adssl1,Aprt,Arl11,Arl4c,Arl8a,Ass1,Atp11a,Atp13a2,Atp2b1,Atp6v1a,Atp6v1b2,Btk,Camk1d,Cdc34,Cdk18,Cdk20,Cdk6,Cerk,Chd7,Ciita,Clcn7,Cnnm2,Csf1r,Csk,Ctps,Dclk1,Dhx58,Dyrk2,Ehd4,Epha2,Ern1,Fes,Fgfr3,Fgr,Flt1,Flt3,Flt4,Gimap4,Gimap5,Glul,Gna13,Gna15,Hcar2,Hck,Helz2,Hk3,Hspa12b,Hspe1,Hyou1,Irak4,Jak3,Kif26b,…	Abca1,Abcc3,Abcg1,Arl11,Btk,Cdk18,Ciita,Csf1r,Epha2,Fes,Fgr,Hck,Jak3,Lyn,Myo1f,Myo7a,Nuak2,Oas1a,Oas2,Oas3,Plk3,Prkch,Ptk2b,Rps6ka1,Runx3,Samhd1,Slfn8,Syk,Tie1,Tmem173
divalent inorganic cation transmembrane transporter activity	0.0322	1	Anxa2,Atp2b1,Cacna1d,Itgav,Mcoln2,Mcoln3,P2rx4,Sec61a1,Slc39a11,Slc39a6,Slc41a2,Slc8a1,Slc8b1,Tmem165,Tpcn2,Trpv2	n/a (just one condition)
calcium-release channel activity	0.0332	1	Itpr3,Mcoln2,Mcoln3,Rasa3,Tpcn2,Trpm2	n/a (just one condition)
opsonin binding	0.0332	1	C4b,Cfh,Itgam,Itgb2	n/a (just one condition)
hexosaminidase activity	0.0332	1	Cemip,Gm2a,Hexa,Hexb,Naga,Nagpa	n/a (just one condition)
phosphorylation-dependent protein binding	0.0333	1	Lyn,Plcg2,Ptpn6,Vav1	n/a (just one condition)
type II transforming growth factor beta receptor binding	0.0341	1	Cd44,Tgfb1,Tgfb2,Tgfbr1	n/a (just one condition)
galactosidase activity	0.0341	1	Gla,Glb1,Naga,Psap	n/a (just one condition)
RNA polymerase II transcription regulatory region sequence-specific DNA binding	0.0343	1	Akna,Bcl3,Cebpb,Chd7,Hey1,Ifi203,Ifi204,Ifi205,Irf7,Irf8,Irf9,Mafb,Mnda,Mndal,Mycl,Nfatc1,Nfatc2,Nfkb2,Nlrc5,Notch1,Nr1h3,Pitx3,Pou2af1,Pou2f2,Ppard,Pydc3,Runx3,Sox18,Spi1,Spib,Stat1,Tbx3,Tcf15,Tead4,Zbtb7b	n/a (just one condition)
phosphatidylinositol bisphosphate binding	0.0346	1	Adap2,Anxa2,Anxa8,Atp13a2,Capg,Cfl1,Dab2,Kcnj2,Ldlrap1,Myo1g,Ncf1,Plek,Sdcbp,Sh3pxd2b,Snx20,Snx5,Vill	n/a (just one condition)
CoA-ligase activity	0.0347	1	Acsf2,Acsm5,Acss3,Slc27a1,Slc27a2	n/a (just one condition)
lyase activity	0.0347	1	Acod1,Adcy3,Adcy4,Alox5ap,Bst1,Car4,Car5b,Cd38,Ddt,Ehhadh,Hdc,Hmbs,Sgpl1	n/a (just one condition)
aminopeptidase activity	0.035	1	Anpep,Ctsh,Ctsl,Dpep2,Dpp7,Mmp14,Prcp,Tpp1	n/a (just one condition)
Wnt-protein binding	0.0351	1	Fzd4,Nid1,Sfrp1,Sfrp2	n/a (just one condition)
peptidase activator activity	0.0363	1	Fbln1,Pcolce,Pcolce2,Sfrp2	n/a (just one condition)
Rho GTPase binding	0.0372	1	Arhgap17,Arhgdia,Arhgdib,Cyfip1,Diaph1,Dock2,Elmo1,Eps8,Fam49b,Fgd2,Fgd3,Inf2,Iqgap1,Iqgap2,Kif3b,Ncf2,Prex1,Vav1,Was	n/a (just one condition)
transferase activity	0.0372	1	Abhd5,Acsm5,Alox5ap,B3gnt3,B4galt5,Bcat2,Bst1,Btk,Cd38,Cdc34,Cdk18,Cdkn1a,Chst1,Ciita,Csf1r,D8Ertd82e,Dolk,Dyrk2,Elovl5,Eng,Epha2,Extl1,Fes,Fgfr3,Fgr,Flt1,Flt3,Flt4,Galnt15,Glul,Gpat4,Gpt2,Hck,Hmbs,Jak3,Ksr1,Lfng,Lpcat3,Lyn,Map3k11,Map3k6,March1,Mefv,Mettl20,Mylip,Neurl3,Nrp2,Nuak2,Oas1a,Oas2,Oas3,Oasl1,Parp14,Pim1,Pim3,Plk3,Prkch,Ptk2b,Rps6ka1,Sdf2l1,Sgms1,Snrk,St3gal1,Sult1a1,Syk,Taf10,Tie1,Tps…	n/a (just one condition)
phosphatidylcholine transporter activity	0.0372	1	Abca1,Abca7,Abcg1,Pltp	n/a (just one condition)
endopeptidase inhibitor activity	0.0372	1	Anxa2,Arrb1,Bst2,C3,C4b,Cd109,Cstb,Ctla2b,Furin,Itih4,Naip2,Naip5,Naip6,Ngf,Rps6ka1,Serpina3g,Serpina3m,Serpina3n,Serpinb6a,Spint1,Timp1,Wfdc21	n/a (just one condition)
cysteine-type endopeptidase activity	0.0372	1	Capn15,Casp1,Casp4,Casp8,Ctsb,Ctsc,Ctsh,Ctsk,Ctsl,Ctss,Ctsz,Lgmn,Sfrp1,Usp12	n/a (just one condition)
ATPase-coupled cation transmembrane transporter activity	0.0374	1	Atp2b1,Atp6v0a1,Atp6v0b,Atp6v0c,Atp6v0d1,Atp6v0d2,Atp6v0e,Atp6v1a,Atp6v1c1,Atp6v1e1	n/a (just one condition)
Notch binding	0.0385	1	Dll4,Jag2,Notch1,Notch4,Sned1	n/a (just one condition)
acetylgalactosaminyltransferase activity	0.0386	1	B3gnt2,B3gnt7,B3gnt9,Chsy1,Chsy3,Galnt12,Galnt6,Galnt7	n/a (just one condition)
dipeptidase activity	0.0391	1	Ace,Folh1,Naalad2,Scrn1	n/a (just one condition)
transforming growth factor beta binding	0.0392	1	Itgav,Ltbp1,Tgfb3,Tgfbr1,Twsg1	n/a (just one condition)
basic amino acid transmembrane transporter activity	0.0422	1	Pqlc2,Slc15a4,Slc38a7,Slc7a2,Slc7a7	n/a (just one condition)
CARD domain binding	0.0422	1	Card14,Card9,Casp1,Casp4,Nod1	n/a (just one condition)
proton transmembrane transporter activity	0.0427	2	Atp5e,Atp5h,Atp6v0a1,Atp6v0b,Atp6v0c,Atp6v0d1,Atp6v0d2,Atp6v0e,Atp6v1a,Atp6v1c1,Atp6v1e1,Cox6c,Cox7a1,Cox7c,Cox8b,Hvcn1,Slc11a1,Slc11a2,Slc15a3,Slc15a4,Slc2a6,Slc36a1	No common gene
lipase inhibitor activity	0.0427	1	Apoa1,Apoa2,Apoc1	n/a (just one condition)
Toll-like receptor 4 binding	0.043	1	S100a8,S100a9,Saa3	n/a (just one condition)
acetylcholine receptor inhibitor activity	0.0433	1	Gpihbp1,Ly6a,Ly6c1,Ly6e	n/a (just one condition)
iron ion binding	0.0433	1	Ch25h,Cyp1a1,Cyp2b10,Cyp2e1,Cyp4b1,Cyp4f18,Egln3,Ftl1,Lcn2,Nt5e,Plod1,Xdh	n/a (just one condition)
oxidoreductase activity, acting on paired donors, with incorporation or reduction of molecular oxygen, NAD(P)H as one donor, and incorporation of one atom of oxygen	0.0433	1	Ch25h,Cyp1a1,Cyp2e1,Cyp4f18,Nos1,Nos2	n/a (just one condition)
transcription factor binding	0.0433	1	Baiap2,Bcl3,Cebpb,Ciita,Flt3,Foxo1,H2-Ab1,Hcls1,Ifi203,Ifi204,Ifi205,Mafb,Mnda,Mndal,Nfatc1,Nfatc2,Nfkbia,Nr1h3,Pim1,Pitx3,Ppard,Pydc3,Rps6ka1,Sox17,Spi1,Stat1,Taf10,Tbx3,Tmem173,Vgll4,Zfp366	n/a (just one condition)
chemokine receptor activity	0.0444	1	Ccr1,Ccr2,Ccr5,Cx3cr1,Cxcr3,Cxcr4,Gpr35	n/a (just one condition)
CCR2 chemokine receptor binding	0.0466	1	Ccl12,Ccl2,Ccl7,Ccr2	n/a (just one condition)
lipoteichoic acid binding	0.0466	1	Cd14,Lbp,Tlr2,Trem2	n/a (just one condition)
monosaccharide binding	0.0474	1	Cd209a,Clec4n,Cln5,Hk3,Igf2r,Lgals3,Man2b1,Mrc1,P4ha1,P4ha3,Plod1,Plod3,Selp	n/a (just one condition)
peptide alpha-N-acetyltransferase activity	0.0477	1	Naa20,Naa30,Naa50	n/a (just one condition)
