# Supplementary material for: reString: an open-source Python software to perform automatic functional enrichment retrieval, results aggregation and data visualization
Source: Sci Rep. 2021 Dec 6;11:23458. doi: 10.1038/s41598-021-02528-0 (PMC8648753; doi:10.1038/s41598-021-02528-0)
Supplement: Supplementary file 1 — Supplementary Information 1. [file 41598_2021_2528_MOESM1_ESM.zip › Supplemental DataSets/up_down_separately_default/Process_results.tsv]

term	common	ctrl_t0_green_VS_ctrl_t0_red_FC	ctrl_t0_red_VS_ctrl_t0_blue_FC	ctrl_t1_green_VS_ctrl_t1_red_FC	ctrl_t1_red_VS_ctrl_t1_blue_FC	treatment_t0_green_VS_treatment_t0_red_FC	treatment_t0_red_VS_treatment_t0_blue_FC	treatment_t1_green_VS_treatment_t1_blue_FC	treatment_t1_green_VS_treatment_t1_red_FC	treatment_t1_red_VS_treatment_t1_blue_FC
ATP metabolic process	{'n/a (just one condition)'}	1.0	7.09e-08	1.0	1.0	1.0	1.0	1.0	1.0	1.0
Arp2/3 complex-mediated actin nucleation	{'Actr3', 'Actr2', 'Arpc5', 'Arpc4', 'Arpc1b'}	1.0	1.0	1.0	1.0	1.0	1.0	0.0028	1.0	0.0024
B cell activation	{'Nfam1', 'Blnk'}	1.0	1.0	1.0	1.0	1.0	1.0	0.0371	0.00052	9.91e-07
B cell activation involved in immune response	{'n/a (just one condition)'}	1.0	1.0	1.0	1.0	1.0	1.0	1.0	1.0	0.0273
B cell chemotaxis	{'Hsd3b7', 'Ch25h', 'Cxcl13'}	1.0	1.0	1.0	1.0	1.0	1.0	1.0	0.0145	0.0114
B cell differentiation	{'Jak3', 'Btk', 'Lfng', 'Pou2f2', 'Ptk2b', 'Nfatc1', 'Plcg2', 'Bcl3', 'H2-Ab1', 'Nfam1'}	1.0	1.0	1.0	1.0	1.0	1.0	1.0	0.0022	0.0006
B cell homeostasis	{'Spns2', 'Pirb', 'Lyn'}	1.0	1.0	1.0	1.0	1.0	1.0	1.0	0.0288	0.004
B cell mediated immunity	{'C1qb', 'Pirb', 'C1qc'}	1.0	1.0	1.0	7.19e-05	4.41e-06	0.0008	0.00048	2.55e-10	1.73e-08
B cell receptor signaling pathway	{'Syk', 'Cd38', 'Nfam1'}	1.0	1.0	1.0	1.0	1.0	1.0	0.0033	0.007	0.00038
B cell selection	{'n/a (just one condition)'}	1.0	1.0	1.0	1.0	1.0	1.0	1.0	1.0	0.0492
Fc receptor mediated stimulatory signaling pathway	{'Fcer1g', 'Fcgr2b', 'Lyn'}	1.0	1.0	1.0	1.0	1.0	1.0	1.0	0.0145	0.0114
Fc-gamma receptor signaling pathway	{'Fcgr4', 'Fcer1g', 'Fcgr1', 'Fcgr3'}	1.0	1.0	1.0	8.41e-05	1.0	1.0	0.00032	3.32e-05	2.75e-05
G protein-coupled receptor signaling pathway	{'n/a (just one condition)'}	1.0	1.0	1.0	1.0	1.0	1.0	1.0	1.0	0.0141
G1/S transition of mitotic cell cycle	{'n/a (just one condition)'}	1.0	1.0	1.0	1.0	1.0	1.0	1.0	0.0476	1.0
I-kappaB kinase/NF-kappaB signaling	{'Nfkb2', 'Tlr8', 'Btk', 'Tlr9', 'Saa3', 'Bcl3', 'Tlr7'}	1.0	1.0	1.0	1.0	1.0	1.0	1.0	0.002	0.00064
I-kappaB phosphorylation	{'n/a (just one condition)'}	1.0	1.0	1.0	1.0	1.0	1.0	1.0	1.0	0.0249
L-alpha-amino acid transmembrane transport	{'n/a (just one condition)'}	1.0	1.0	1.0	1.0	1.0	1.0	1.0	1.0	0.0146
L-amino acid transport	{'n/a (just one condition)'}	1.0	1.0	1.0	1.0	1.0	1.0	1.0	1.0	0.0065
MAPK cascade	{'n/a (just one condition)'}	1.0	1.0	1.0	1.0	1.0	1.0	1.0	1.0	0.0037
MyD88-dependent toll-like receptor signaling pathway	{'Tlr13', 'Tlr9'}	1.0	1.0	1.0	1.0	1.0	0.0439	1.0	0.0028	1.23e-05
MyD88-independent toll-like receptor signaling pathway	{'n/a (just one condition)'}	1.0	1.0	1.0	1.0	1.0	1.0	1.0	1.0	0.0151
N-acetylglucosamine metabolic process	{'Gnpda1', 'Nagk', 'Chst2', 'Hexb', 'Renbp'}	1.0	1.0	1.0	1.0	1.0	1.0	0.0228	1.0	0.0171
N-acetylneuraminate catabolic process	{'Gnpda1', 'Npl', 'Renbp', 'Nagk'}	1.0	1.0	1.0	1.0	1.0	1.0	0.007	1.0	0.0026
N-acetylneuraminate metabolic process	{'n/a (just one condition)'}	1.0	1.0	1.0	1.0	1.0	1.0	1.0	1.0	0.0053
Notch signaling involved in heart development	{'n/a (just one condition)'}	1.0	1.0	1.0	1.0	1.0	1.0	1.0	0.0334	1.0
Rap protein signal transduction	{'n/a (just one condition)'}	1.0	1.0	1.0	1.0	1.0	1.0	1.0	1.0	0.0436
Ras protein signal transduction	{'Nras', 'Grb2', 'Rab7b', 'Rap2b', 'Rap1b', 'Rhog', 'Sdcbp', 'Rab8b', 'Pdpn', 'Dok1', 'Rab29', 'Elmo1', 'Rhov', 'Rab31', 'Rap2a'}	1.0	1.0	1.0	1.0	1.0	1.0	0.0209	1.0	0.00056
Rho protein signal transduction	{'n/a (just one condition)'}	1.0	1.0	1.0	1.0	1.0	1.0	1.0	1.0	0.0236
SMAD protein signal transduction	{'Arap1', 'Gdf6', 'Inhbb', 'Nceh1'}	1.0	1.0	1.0	1.0	0.0185	1.0	0.0106	1.0	1.0
T cell activation	{'Lcp1', 'Syk', 'Slc11a1', 'Itgb2'}	1.0	1.0	1.0	1.0	0.0048	0.014	2.36e-05	0.00033	1.39e-12
T cell activation involved in immune response	{'Lcp1', 'Fcer1g', 'Clec4e', 'Cd74', 'Icam1', 'Bcl3', 'Slc11a1'}	1.0	1.0	1.0	1.0	1.0	1.0	1.0	0.0223	8.3e-05
T cell chemotaxis	{'n/a (just one condition)'}	1.0	1.0	1.0	1.0	1.0	1.0	1.0	1.0	0.0059
T cell differentiation	{'Fcer1g', 'Mafb', 'Syk'}	1.0	1.0	1.0	1.0	1.0	1.0	0.0181	0.0051	3.24e-06
T cell differentiation involved in immune response	{'n/a (just one condition)'}	1.0	1.0	1.0	1.0	1.0	1.0	1.0	1.0	0.0065
T cell homeostasis	{'n/a (just one condition)'}	1.0	1.0	1.0	1.0	1.0	1.0	1.0	1.0	0.0025
T cell mediated immunity	{'n/a (just one condition)'}	1.0	1.0	1.0	1.0	1.0	1.0	1.0	1.0	0.0133
T cell migration	{'n/a (just one condition)'}	1.0	1.0	1.0	1.0	1.0	1.0	1.0	1.0	0.00081
T cell proliferation	{'Itgam', 'Lilrb4a', 'P2rx7', 'Ctps', 'Slc11a1', 'Itgb2'}	1.0	1.0	1.0	1.0	1.0	1.0	0.0473	1.0	0.0094
T cell selection	{'n/a (just one condition)'}	1.0	1.0	1.0	1.0	1.0	1.0	1.0	1.0	0.0305
T-helper 17 cell lineage commitment	{'n/a (just one condition)'}	1.0	1.0	1.0	1.0	1.0	1.0	1.0	1.0	0.0059
TRIF-dependent toll-like receptor signaling pathway	{'n/a (just one condition)'}	1.0	1.0	1.0	1.0	1.0	1.0	1.0	1.0	0.0171
Wnt signaling pathway	{'n/a (just one condition)'}	1.0	1.0	1.0	1.0	1.0	1.0	1.0	1.0	0.0015
acetyl-CoA biosynthetic process	{'n/a (just one condition)'}	1.0	0.0417	1.0	1.0	1.0	1.0	1.0	1.0	1.0
acetyl-CoA metabolic process	{'n/a (just one condition)'}	1.0	0.0261	1.0	1.0	1.0	1.0	1.0	1.0	1.0
actin crosslink formation	{'n/a (just one condition)'}	1.0	1.0	1.0	1.0	1.0	1.0	1.0	0.0269	1.0
actin cytoskeleton organization	{'No common gene'}	1.0	1.0	1.0	1.0	0.0314	1.0	7.28e-09	7.21e-05	7.01e-10
actin cytoskeleton reorganization	{'n/a (just one condition)'}	1.0	1.0	1.0	1.0	1.0	1.0	1.0	1.0	0.0371
actin filament bundle assembly	{'n/a (just one condition)'}	1.0	1.0	1.0	1.0	1.0	1.0	1.0	1.0	0.0314
actin filament bundle organization	{'n/a (just one condition)'}	1.0	1.0	1.0	1.0	1.0	1.0	1.0	1.0	0.0162
actin filament organization	{'No common gene'}	1.0	1.0	1.0	1.0	0.0381	1.0	7e-09	0.0025	3.22e-09
actin filament polymerization	{'n/a (just one condition)'}	1.0	1.0	1.0	1.0	1.0	1.0	1.0	1.0	0.0191
actin filament-based movement	{'No common gene'}	1.0	1.0	1.0	1.0	1.0	1.0	1.0	0.00011	0.0292
actin filament-based process	{'No common gene'}	1.0	1.0	1.0	1.0	0.0125	0.0312	5.04e-09	1.58e-07	0.0185
actin nucleation	{'Fmn1', 'Arpc4', 'Actr2', 'Arpc5', 'Evl', 'Actr3', 'Arpc1b'}	1.0	1.0	1.0	1.0	1.0	1.0	0.00099	1.0	0.0016
actin polymerization or depolymerization	{'Capg', 'Micall2', 'Evl', 'Vill', 'Arpc4', 'Hcls1', 'Cfl1'}	1.0	1.0	1.0	1.0	1.0	1.0	0.0002	1.0	0.0094
actin-mediated cell contraction	{'Cacnb2', 'Rock1', 'Kcnd3', 'Ank2', 'Cacna1c'}	1.0	1.0	1.0	1.0	1.0	1.0	1.0	1.65e-05	0.0145
action potential	{'Cacnb2', 'Dmd', 'Kcnd3', 'Scn2a1', 'Kcnma1', 'Ank2', 'Cacna1c'}	1.0	1.0	1.0	1.0	1.0	1.0	1.0	0.00055	0.0292
activated T cell proliferation	{'n/a (just one condition)'}	1.0	1.0	1.0	1.0	0.0299	1.0	1.0	1.0	1.0
activation of GTPase activity	{'n/a (just one condition)'}	1.0	1.0	1.0	1.0	1.0	1.0	1.0	1.0	0.0355
activation of MAPK activity	{'Syk', 'P2rx7', 'Cd74', 'Hgf', 'Shc2', 'Arrb1'}	1.0	1.0	1.0	1.0	0.0261	1.0	1.0	1.0	0.0024
activation of cysteine-type endopeptidase activity involved in apoptotic process	{'n/a (just one condition)'}	1.0	1.0	1.0	1.0	1.0	1.0	1.0	1.0	0.00076
activation of immune response	{'C1qb', 'C1qc', 'Nfam1'}	1.0	1.0	1.0	0.0108	2.9e-06	1.53e-06	0.0043	4.56e-11	8.52e-11
activation of innate immune response	{'Ifi204', 'Ifi205', 'Tmem173', 'Tlr9', 'Mnda'}	1.0	1.0	1.0	1.0	1.0	1.0	1.0	0.00042	0.0116
activation of protein kinase activity	{'Syk', 'Slc11a1'}	1.0	1.0	1.0	1.0	1.0	1.0	0.00065	0.0366	2.13e-05
activin receptor signaling pathway	{'Gdf6', 'Inhbb'}	1.0	1.0	1.0	1.0	0.0486	1.0	0.0135	1.0	1.0
actomyosin structure organization	{'Myh10', 'Myom1', 'Myh11', 'Rock1'}	1.0	1.0	1.0	1.0	1.0	1.0	1.0	0.0327	0.0275
acute inflammatory response	{'Fcgr3', 'Fcgr1'}	1.0	1.0	1.0	1.0	1.0	1.0	0.0222	0.0038	1.41e-05
acute-phase response	{'Lbp', 'Serpina3n', 'Saa3', 'Il1b'}	1.0	1.0	1.0	1.0	1.0	1.0	1.0	0.0138	0.00031
adaptive immune response	{'Pirb', 'C1qb', 'Unc93b1', 'C1qc', 'Slc11a1'}	1.0	1.0	1.0	1.13e-07	1.01e-05	3.46e-07	1.63e-10	1.88e-12	2.6300000000000002e-21
adaptive immune response based on somatic recombination of immune receptors built from immunoglobulin superfamily domains	{'C1qb', 'Pirb', 'C1qc', 'Slc11a1'}	1.0	1.0	1.0	3.16e-06	6.32e-07	8.61e-06	2.18e-06	1.5e-09	2.87e-13
adenylate cyclase-activating G protein-coupled receptor signaling pathway	{'n/a (just one condition)'}	1.0	1.0	1.0	1.0	1.0	1.0	1.0	0.0257	1.0
aging	{'Ptgs2', 'Mmp2'}	1.0	0.0309	1.0	1.0	1.0	1.0	0.00061	1.0	0.0034
alcohol metabolic process	{'Abca1', 'Sphk1', 'Moxd1', 'Abcg1', 'Gba', 'Apobr', 'Cln8', 'Ch25h', 'Soat1', 'Ptafr', 'Myof', 'Acer3', 'Gdpd1', 'Fgl1', 'Asah1', 'Aldh3b1', 'Plpp2', 'Npc1', 'Plcl2', 'Lrp1', 'Slc37a2'}	1.0	1.0	1.0	1.0	1.0	1.0	0.0073	1.0	0.008
alpha-beta T cell activation	{'n/a (just one condition)'}	1.0	1.0	1.0	1.0	1.0	1.0	1.0	1.0	0.00053
alpha-beta T cell differentiation	{'n/a (just one condition)'}	1.0	1.0	1.0	1.0	1.0	1.0	1.0	1.0	0.0196
alpha-beta T cell proliferation	{'n/a (just one condition)'}	1.0	1.0	1.0	1.0	1.0	1.0	1.0	1.0	0.0492
ameboidal-type cell migration	{'Sema6b', 'Adam8', 'Cxcl13', 'Itgb4', 'Sgpl1', 'Scarb1', 'Ptk2b', 'Sox18', 'Nrp2', 'Sema3g', 'Grem1', 'Mmrn2', 'Itgb2'}	1.0	1.0	1.0	1.0	1.0	1.0	1.0	0.00014	0.00013
amide biosynthetic process	{'n/a (just one condition)'}	1.0	8.57e-05	1.0	1.0	1.0	1.0	1.0	1.0	1.0
amide transport	{'Syk', 'Arrb2', 'Rab11fip5', 'Pltp', 'Abca1', 'Ywhah', 'Clu', 'Ncf1', 'Lamp2', 'Rab31', 'Abcg1', 'Pdpn', 'Il1rn', 'Dab2', 'Erp29', 'C1qtnf5', 'Tmed9', 'Cfl1', 'Ap1s2', 'Ildr2', 'Tbc1d9', 'Snx1', 'Tlr2', 'Apobec1', 'Rab8b', 'Folr2', 'Rftn1', 'Mmp12', 'Spcs3', 'Psap', 'Arl8a', 'Il10ra', 'Crlf2', 'Gnptab', 'Tmem106a', 'Arl4c', 'Rab7b', 'Arl11', 'Myo7a', 'Neurl3', 'Rab3il1', 'Snx8', 'Snx5', 'Bid', '…	1.0	1.0	1.0	1.0	1.0	1.0	0.00022	1.0	0.00096
amino acid transmembrane transport	{'n/a (just one condition)'}	1.0	1.0	1.0	1.0	1.0	1.0	1.0	1.0	0.002
amino acid transport	{'n/a (just one condition)'}	1.0	1.0	1.0	1.0	1.0	1.0	1.0	1.0	0.00082
amino sugar catabolic process	{'n/a (just one condition)'}	1.0	1.0	1.0	1.0	1.0	1.0	1.0	1.0	0.0069
amino sugar metabolic process	{'Gnpda1', 'Npl', 'Nagk', 'Uap1l1', 'Chst2', 'Hexb', 'Renbp'}	1.0	1.0	1.0	1.0	1.0	1.0	0.0397	1.0	0.0072
aminoglycan biosynthetic process	{'B4galt5', 'Chst11', 'Dse', 'Xylt2', 'B3gnt7', 'Hexa'}	1.0	1.0	1.0	1.0	1.0	1.0	0.0002	1.0	0.0025
aminoglycan metabolic process	{'B4galt5'}	1.0	1.0	1.0	1.0	1.0	1.0	8.56e-08	0.0126	4.99e-05
amyloid-beta clearance	{'Itgam', 'Trem2', 'Msr1', 'Lrp1', 'Itgb2'}	1.0	1.0	1.0	1.0	1.0	1.0	0.0103	1.0	0.0014
anatomical structure development	{'No common gene'}	1.02e-08	7.24e-07	1.0	1.0	2.65e-16	2.74e-07	6.05e-23	2.52e-07	1.82e-10
anatomical structure formation involved in morphogenesis	{'No common gene'}	1.69e-06	0.0013	1.0	1.0	1.6e-09	0.0006	1.32e-09	9.36e-05	0.0032
anatomical structure maturation	{'B4galt5', 'Btk', 'C3', 'C1qa', 'Pdgfb', 'Runx3', 'Ptk2b', 'Sox18', 'Pou2f2', 'Cdkn1a'}	1.0	1.0	1.0	1.0	1.0	1.0	1.0	0.0028	0.0083
anatomical structure morphogenesis	{'No common gene'}	2.74e-14	4.93e-09	1.0	1.0	9.25e-18	7.44e-09	2.62e-17	8.89e-05	1.05e-09
angiogenesis	{'No common gene'}	5.73e-06	8.7e-05	1.0	1.0	9.33e-05	0.0023	3.03e-09	2.78e-06	2.21e-10
angiogenesis involved in wound healing	{'n/a (just one condition)'}	1.0	1.0	1.0	1.0	1.0	1.0	1.0	1.0	0.0113
animal organ development	{'No common gene'}	2.32e-09	7.24e-07	1.0	1.0	5.96e-19	2.5e-07	5.49e-19	1.09e-07	4.13e-08
animal organ formation	{'n/a (just one condition)'}	1.0	1.0	1.0	1.0	1.0	1.0	1.0	1.0	0.0177
animal organ morphogenesis	{'No common gene'}	9.45e-11	1.49e-07	1.0	1.0	1.88e-12	2.69e-05	3.59e-05	0.0478	0.00051
animal organ regeneration	{'Lcp1', 'Hgf'}	1.0	1.0	1.0	1.0	0.0404	1.0	0.0316	1.0	0.0027
anion transmembrane transport	{'n/a (just one condition)'}	1.0	1.0	1.0	1.0	1.0	1.0	1.0	1.0	0.0492
anion transport	{'Pltp', 'Abca1', 'Abcg1', 'Slc11a1', 'Abcc3'}	1.0	1.0	1.0	1.0	1.0	1.0	0.0076	0.0258	0.00014
antibody-dependent cellular cytotoxicity	{'n/a (just one condition)'}	1.0	1.0	1.0	0.0143	1.0	1.0	1.0	1.0	1.0
antigen processing and presentation	{'Fcgr2b', 'Slc11a1', 'Unc93b1'}	1.0	1.0	1.0	1.0	0.0069	1.0	0.00014	4.58e-13	7.46e-11
antigen processing and presentation of exogenous peptide antigen	{'Fcgr3', 'Fcer1g', 'Fcgr1', 'Unc93b1'}	1.0	1.0	1.0	0.0011	1.0	1.0	0.0095	5.7e-11	9.85e-09
antigen processing and presentation of exogenous peptide antigen via MHC class I	{'Fcgr3', 'Fcer1g', 'Fcgr1'}	1.0	1.0	1.0	0.0031	1.0	1.0	0.0183	0.00044	0.0083
antigen processing and presentation of exogenous peptide antigen via MHC class II	{'Fcgr2b', 'Unc93b1'}	1.0	1.0	1.0	1.0	0.0083	1.0	0.0371	2.04e-09	2.08e-06
antigen processing and presentation of peptide antigen	{'Slc11a1', 'Unc93b1'}	1.0	1.0	1.0	2.81e-05	0.0093	1.0	0.0018	1.15e-12	7.58e-10
antigen processing and presentation of peptide antigen via MHC class I	{'Fcgr3', 'Fcer1g', 'Fcgr1', 'Ifi30'}	1.0	1.0	1.0	1.0	1.0	1.0	0.0479	0.00019	0.00063
antigen processing and presentation of peptide antigen via MHC class II	{'Fcer1g', 'H2-DMa', 'H2-Aa', 'Ifi30', 'H2-Eb1', 'Cd74', 'H2-DMb1', 'March1', 'Unc93b1', 'Fcgr2b', 'H2-Ab1'}	1.0	1.0	1.0	1.0	1.0	1.0	1.0	3.69e-10	7.38e-07
antigen receptor-mediated signaling pathway	{'Syk', 'Cd38', 'Nfam1'}	1.0	1.0	1.0	1.0	1.0	1.0	0.0409	0.0135	0.00062
aorta development	{'n/a (just one condition)'}	1.0	1.0	1.0	1.0	1.0	1.0	1.0	0.0163	1.0
apoptotic cell clearance	{'Mfge8', 'Trem2', 'Rhog', 'Lrp1', 'Tyrobp', 'Mertk', 'Thbs1', 'Anxa1'}	1.0	1.0	1.0	1.0	1.0	1.0	0.0024	1.0	0.00045
apoptotic process	{'Inpp5d', 'Itgam', 'Spi1', 'Ncf1', 'Tyrobp', 'Tnfrsf1b'}	1.0	1.0	1.0	1.0	1.0	1.0	0.0029	0.0013	5.02e-08
apoptotic signaling pathway	{'Tyrobp', 'Tnfrsf1b', 'Itgam'}	1.0	1.0	1.0	1.0	1.0	1.0	0.0018	0.0231	6.52e-07
arginine catabolic process	{'n/a (just one condition)'}	1.0	1.0	1.0	1.0	1.0	1.0	1.0	0.0416	1.0
arginine transport	{'n/a (just one condition)'}	1.0	1.0	1.0	1.0	1.0	1.0	1.0	1.0	0.0327
aromatic compound catabolic process	{'n/a (just one condition)'}	1.0	1.0	1.0	1.0	1.0	1.0	1.0	0.0193	1.0
artery development	{'n/a (just one condition)'}	1.0	1.0	1.0	1.0	1.0	1.0	1.0	0.0183	1.0
ascending aorta development	{'n/a (just one condition)'}	1.0	1.0	1.0	1.0	1.0	1.0	0.038	1.0	1.0
astrocyte activation	{'C1qa', 'Il1b'}	1.0	1.0	1.0	1.0	1.0	1.0	1.0	0.0034	0.014
astrocyte cell migration	{'Mmp14', 'Hexb', 'Ccl3', 'Ccl2'}	1.0	1.0	1.0	1.0	1.0	1.0	0.0138	1.0	0.0059
astrocyte development	{'n/a (just one condition)'}	1.0	1.0	1.0	1.0	1.0	1.0	1.0	0.0014	1.0
astrocyte differentiation	{'C1qa'}	1.0	1.0	1.0	1.0	1.0	1.0	0.0147	0.0036	0.0131
asymmetric neuroblast division	{'n/a (just one condition)'}	1.0	1.0	1.0	1.0	1.0	1.0	1.0	0.0318	1.0
autocrine signaling	{'Cd68'}	1.0	1.0	1.0	1.0	0.0239	1.0	1.0	0.0263	1.0
autophagosome-lysosome fusion	{'n/a (just one condition)'}	1.0	1.0	1.0	1.0	1.0	1.0	1.0	1.0	0.0315
axon development	{'No common gene'}	4.22e-05	0.00041	1.0	1.0	1.08e-06	1.0	0.0479	2.16e-07	0.00058
axon guidance	{'No common gene'}	7.04e-07	0.0023	1.0	1.0	3.13e-08	1.0	1.0	0.00017	8.29e-05
axon regeneration	{'n/a (just one condition)'}	1.0	1.0	1.0	1.0	1.0	1.0	1.0	1.0	0.0483
axonal fasciculation	{'n/a (just one condition)'}	1.0	1.0	1.0	1.0	1.0	1.0	1.0	0.0218	1.0
axonogenesis	{'No common gene'}	1.0	0.0084	1.0	1.0	2.38e-06	1.0	1.0	1.32e-06	0.0014
basic amino acid transport	{'n/a (just one condition)'}	1.0	1.0	1.0	1.0	1.0	1.0	1.0	1.0	0.00098
behavior	{'No common gene'}	1.0	1.0	1.0	1.0	1.0	1.0	1.56e-05	0.0202	0.00037
biological adhesion	{'Lamb1', 'Syk', 'Il1b', 'Parvb', 'Adam8', 'Stab1', 'Itgam', 'Itgax', 'Icam1', 'Cd22', 'Epha2', 'Itgb4', 'Csf3r', 'Nt5e', 'Sdc3', 'Siglec1', 'Plek', 'Lgals3bp', 'Fes', 'Scarb1', 'Ptk2b', 'Sned1', 'Col6a5', 'Itgb2'}	1.0	1.0	1.0	1.0	1.0	1.0	1.0	0.00022	1.42e-05
biological regulation	{'No common gene'}	1.16e-06	1.11e-05	1.0	6.69e-06	2.49e-19	8.15e-12	3.84e-36	7.100000000000001e-33	2.66e-06
biomineral tissue development	{'Col1a2', 'Fgr', 'Col1a1'}	1.0	1.0	1.0	1.0	1.0	0.0336	0.0011	1.0	1.0
blood circulation	{'No common gene'}	1.0	1.0	1.0	1.0	1.0	1.0	0.0077	0.00012	0.0133
blood coagulation	{'No common gene'}	0.00097	0.00081	1.0	1.0	1.0	0.00017	0.0409	1.0	2.69e-05
blood vessel development	{'No common gene'}	3.12e-07	0.00061	1.0	1.0	1.98e-06	0.00017	6.56e-10	3.32e-08	0.00054
blood vessel endothelial cell migration	{'Adam8', 'Scarb1', 'Ptk2b', 'Sox18', 'Grem1', 'Mmrn2'}	1.0	1.0	1.0	1.0	1.0	1.0	1.0	0.0054	0.0141
blood vessel morphogenesis	{'No common gene'}	3.09e-07	0.00033	1.0	1.0	2.88e-06	0.00039	2.19e-09	6.72e-07	0.0277
body morphogenesis	{'n/a (just one condition)'}	0.0126	1.0	1.0	1.0	1.0	1.0	1.0	1.0	1.0
bone development	{'Col1a1', 'Col12a1'}	0.0335	1.0	1.0	1.0	0.00022	0.00097	5.37e-05	1.0	0.0038
bone growth	{'n/a (just one condition)'}	1.0	1.0	1.0	1.0	1.0	1.0	0.0434	1.0	1.0
bone mineralization	{'No common gene'}	1.0	1.0	1.0	1.0	1.0	1.0	0.0066	1.0	0.0408
bone morphogenesis	{'Col1a1', 'Col12a1'}	0.0333	1.0	1.0	1.0	0.00047	0.001	0.0432	1.0	1.0
bone remodeling	{'Tgfb1', 'Tpp1', 'Cthrc1', 'Ctss', 'Ctsk'}	1.0	1.0	1.0	1.0	1.0	1.0	0.0221	1.0	0.0151
bone trabecula formation	{'Sfrp1', 'Col1a1', 'Mmp2'}	0.01	1.0	1.0	1.0	0.037	0.0137	1.0	1.0	1.0
bone trabecula morphogenesis	{'Sfrp1', 'Col1a1', 'Mmp2'}	1.0	1.0	1.0	1.0	0.0101	1.0	0.0447	1.0	0.0249
brain development	{'No common gene'}	1.0	1.0	1.0	1.0	0.0032	1.0	1.0	1.39e-05	1.0
branching morphogenesis of an epithelial tube	{'No common gene'}	0.0074	1.0	1.0	1.0	1.0	1.0	1.0	0.0396	0.0121
brown fat cell differentiation	{'n/a (just one condition)'}	1.0	0.0376	1.0	1.0	1.0	1.0	1.0	1.0	1.0
cAMP-mediated signaling	{'n/a (just one condition)'}	1.0	1.0	1.0	1.0	1.0	1.0	1.0	0.0021	1.0
cGMP metabolic process	{'n/a (just one condition)'}	1.0	1.0	1.0	1.0	1.0	1.0	1.0	1.0	0.0446
calcium ion homeostasis	{'n/a (just one condition)'}	1.0	1.0	1.0	1.0	1.0	1.0	0.00017	1.0	1.0
calcium ion import	{'n/a (just one condition)'}	1.0	1.0	1.0	1.0	1.0	1.0	1.0	0.0269	1.0
calcium ion transmembrane import into cytosol	{'Plcl2', 'P2rx7', 'Ccl3', 'Slc8b1', 'Htr2b', 'Mcoln3', 'F2r', 'Trpv2', 'Mcoln2', 'Tpcn2', 'Ccr5'}	1.0	1.0	1.0	1.0	1.0	1.0	0.003	1.0	0.00022
calcium ion transmembrane transport	{'No common gene'}	1.0	1.0	1.0	1.0	1.0	1.0	0.0032	0.0449	0.0276
calcium ion transport	{'No common gene'}	1.0	1.0	1.0	1.0	1.0	1.0	0.0151	0.0375	0.004
calcium ion transport into cytosol	{'n/a (just one condition)'}	1.0	1.0	1.0	1.0	1.0	1.0	0.0018	1.0	1.0
calcium-mediated signaling	{'Rcan1', 'Edn1', 'P2rx4', 'Ccl3', 'Lat2', 'Sphk1', 'Htr2b', 'Mcoln3', 'Mcoln2', 'Cx3cr1', 'Vcam1', 'Tpcn2', 'Selp', 'Ccr5'}	1.0	1.0	1.0	1.0	1.0	1.0	0.0079	1.0	0.0475
camera-type eye development	{'No common gene'}	0.00031	1.0	1.0	1.0	1.0	1.0	1.0	0.0343	0.0437
canonical Wnt signaling pathway	{'n/a (just one condition)'}	0.0402	1.0	1.0	1.0	1.0	1.0	1.0	1.0	1.0
carbohydrate derivative biosynthetic process	{'Elovl1', 'B4galt5', 'Dse', 'B4galt6', 'Xylt2', 'St6galnac4', 'Galnt12', 'Slc25a13', 'Hs6st2', 'Chst11', 'Aprt', 'Uap1l1', 'Galnt6', 'Tmem106a', 'Gcnt4', 'Ctps', 'Acan', 'Galnt7', 'Sdf2l1', 'B3gnt7', 'Npc1', 'Hs6st1', 'Hexa', 'Tgfb1', 'Gnpda1', 'Mgat5', 'Pigs'}	1.0	1.0	1.0	1.0	1.0	1.0	0.0055	1.0	0.0034
carbohydrate derivative catabolic process	{'Pde1a', 'Npl', 'Nagk', 'Cd44', 'Renbp', 'Gba', 'Apobec1', 'Mmp12', 'Gusb', 'Psap', 'Hpse', 'Fuca1', 'Cemip', 'Gm2a', 'Fuca2', 'Hexb', 'Naga', 'Hexa', 'Tgfb1', 'Gnpda1', 'Gla'}	1.0	1.0	1.0	1.0	1.0	1.0	4.44e-07	1.0	6.02e-10
carbohydrate derivative metabolic process	{'Man2b2', 'Dse', 'Cd44', 'Mgat5', 'Hpse', 'Hgf', 'Man2b1', 'Uap1l1', 'Sdf2l1', 'Hk3', 'Hexb', 'Slc37a2'}	1.0	1.0	1.0	1.0	0.0278	1.0	5.96e-09	1.0	2.05e-07
carbohydrate derivative transport	{'n/a (just one condition)'}	1.0	1.0	1.0	1.0	1.0	1.0	1.0	1.0	0.0277
carbohydrate metabolic process	{'B4galt5', 'Pfkfb4', 'B4galt6', 'Npl', 'Nagk', 'Chst2', 'St6galnac4', 'Man2b2', 'Chst11', 'Atf3', 'Gusb', 'Myof', 'Man2b1', 'Gnptab', 'Fuca1', 'Glb1', 'Gm2a', 'Nans', 'Fuca2', 'B3gnt7', 'Hk3', 'Hexb', 'Naga', 'Hexa', 'Gnpda1', 'Fabp5', 'Gla'}	1.0	1.0	1.0	1.0	1.0	1.0	0.002	1.0	0.0029
carboxylic acid catabolic process	{'n/a (just one condition)'}	1.0	1.0	1.0	1.0	1.0	1.0	1.0	0.0306	1.0
carboxylic acid metabolic process	{'n/a (just one condition)'}	1.0	1.0	1.0	1.0	1.0	1.0	1.0	0.001	1.0
carboxylic acid transmembrane transport	{'Lrrc8c', 'Slc3a2'}	1.0	1.0	1.0	1.0	1.0	1.0	1.0	0.048	0.0285
carboxylic acid transport	{'Nos2', 'Lrrc8c', 'Slc11a1', 'Abcc3', 'Slc3a2'}	1.0	1.0	1.0	1.0	1.0	1.0	1.0	0.0145	0.006
cardiac chamber development	{'n/a (just one condition)'}	1.0	1.0	1.0	1.0	1.0	1.0	1.0	0.0048	1.0
cardiac chamber morphogenesis	{'n/a (just one condition)'}	1.0	1.0	1.0	1.0	1.0	1.0	1.0	0.0384	1.0
cardiac conduction	{'Cacnb2', 'Gjc1', 'Kcnd3', 'Ank2', 'Cacna1c', 'Ctnna3'}	1.0	1.0	1.0	1.0	1.0	1.0	1.0	4.61e-06	0.0328
cardiac muscle cell action potential	{'n/a (just one condition)'}	1.0	1.0	1.0	1.0	1.0	1.0	1.0	4.19e-05	1.0
cardiac muscle cell action potential involved in contraction	{'n/a (just one condition)'}	1.0	1.0	1.0	1.0	1.0	1.0	1.0	0.00014	1.0
cardiac muscle cell development	{'n/a (just one condition)'}	1.0	1.0	1.0	1.0	1.0	1.0	1.0	0.0385	1.0
cardiac muscle cell differentiation	{'n/a (just one condition)'}	1.0	1.0	1.0	1.0	1.0	1.0	1.0	0.0246	1.0
cardiac muscle contraction	{'n/a (just one condition)'}	1.0	1.0	1.0	1.0	1.0	1.0	1.0	0.00081	1.0
cardiac muscle tissue development	{'Myom1', 'Gjc1', 'Myh11', 'Myh10', 'Bmpr1a', 'Fgf1', 'Sgcg', 'Mef2c'}	1.0	1.0	1.0	1.0	1.0	1.0	1.0	1.09e-05	0.0299
cardiac muscle tissue morphogenesis	{'n/a (just one condition)'}	1.0	1.0	1.0	1.0	1.0	1.0	1.0	0.0097	1.0
cardiac right ventricle morphogenesis	{'n/a (just one condition)'}	1.0	1.0	1.0	1.0	1.0	1.0	1.0	0.0468	1.0
cardiac septum development	{'No common gene'}	1.0	1.0	1.0	1.0	0.0239	1.0	1.0	0.0183	1.0
cardiac ventricle development	{'n/a (just one condition)'}	1.0	1.0	1.0	1.0	1.0	1.0	1.0	0.0402	1.0
cardiac ventricle morphogenesis	{'n/a (just one condition)'}	1.0	1.0	1.0	1.0	1.0	1.0	1.0	0.0054	1.0
cardiocyte differentiation	{'n/a (just one condition)'}	1.0	1.0	1.0	1.0	1.0	1.0	1.0	0.0358	1.0
cartilage development	{'Tgfbi'}	0.0144	1.0	1.0	1.0	0.0054	0.0043	1.33e-06	0.0144	1.0
cartilage development involved in endochondral bone morphogenesis	{'Matn2', 'Col14a1', 'Col1a1', 'Col12a1'}	0.0485	1.0	1.0	1.0	0.0179	0.0019	1.0	1.0	1.0
cartilage morphogenesis	{'n/a (just one condition)'}	1.0	1.0	1.0	1.0	0.0109	1.0	1.0	1.0	1.0
catabolic process	{'Ncf1', 'Sdf2l1', 'Ctsz', 'Ncf2', 'Mmp13'}	1.0	1.0	1.0	1.0	1.0	1.0	0.0014	0.004	4.79e-07
cation homeostasis	{'Slc11a1', 'Gpr35'}	1.0	1.0	1.0	1.0	0.0274	1.0	1.83e-05	0.0012	1.04e-12
cation transmembrane transport	{'No common gene'}	1.0	0.0495	1.0	1.0	1.0	1.0	0.0114	1.0	0.00019
cation transport	{'No common gene'}	1.0	0.0483	1.0	1.0	1.0	1.0	0.0076	1.0	9.68e-08
cell activation	{'Lcp1', 'Myo1f', 'Pirb', 'Spi1', 'Tyrobp', 'Itgb2', 'Slc11a1', 'Nfam1'}	1.0	1.0	1.0	6.61e-05	3.12e-08	9.97e-09	9.53e-19	4.45e-17	1.7e-38
cell activation involved in immune response	{'Lcp1', 'Myo1f', 'Ly9', 'Syk', 'Lrp1', 'Tyrobp', 'Cd300a', 'Clec7a', 'Slc11a1'}	1.0	1.0	1.0	1.0	3.28e-05	8.98e-05	9.48e-09	1.0	2.82e-14
cell adhesion	{'No common gene'}	2.86e-15	1.02e-06	1.0	1.0	2.03e-19	1.01e-12	2.24e-14	0.00039	2.81e-05
cell adhesion mediated by integrin	{'Itga11'}	0.00093	1.0	1.0	1.0	0.00028	0.0002	0.0057	1.0	0.0019
cell chemotaxis	{'Syk', 'Itgb2', 'Gpr35'}	1.0	1.0	1.0	1.0	0.00029	2.1e-05	7.17e-10	8.96e-12	3.39e-18
cell communication	{'No common gene'}	0.0083	1.0	1.0	0.00049	1.78e-13	1.2e-07	5.65e-28	4.64e-27	8.07e-09
cell communication involved in cardiac conduction	{'Cacnb2', 'Gjc1', 'Ank2', 'Cacna1c', 'Ctnna3'}	1.0	1.0	1.0	1.0	1.0	1.0	1.0	1.65e-05	0.0368
cell cycle G1/S phase transition	{'n/a (just one condition)'}	1.0	1.0	1.0	1.0	1.0	1.0	1.0	0.0161	1.0
cell death	{'Inpp5d', 'Itgam', 'Spi1', 'Ncf1', 'Tyrobp', 'Tnfrsf1b'}	1.0	1.0	1.0	1.0	1.0	1.0	0.00021	0.0034	4.5e-09
cell development	{'No common gene'}	9.31e-05	0.0131	1.0	1.0	1.06e-10	0.0105	2.38e-07	0.0185	3.83e-07
cell differentiation	{'No common gene'}	0.00017	0.00065	1.0	1.0	2.13e-14	0.00013	2.62e-17	5.89e-10	3.6e-08
cell differentiation involved in kidney development	{'n/a (just one condition)'}	1.0	1.0	1.0	1.0	1.0	1.0	1.0	0.026	1.0
cell fate commitment	{'n/a (just one condition)'}	1.0	1.0	1.0	1.0	1.0	1.0	1.0	0.0318	1.0
cell junction assembly	{'n/a (just one condition)'}	1.0	1.0	1.0	1.0	0.025	1.0	1.0	1.0	1.0
cell junction organization	{'No common gene'}	1.0	1.0	1.0	1.0	0.0025	1.0	0.0095	5.41e-06	0.0091
cell killing	{'Fcgr1', 'Ctsh', 'Ctsc', 'Prdx1', 'Ncf1', 'Cxcl1', 'Bcl2l11', 'Lgals3', 'Fcgr3', 'Ccl2', 'Ccr5'}	1.0	1.0	1.0	1.0	1.0	1.0	0.0082	1.0	4.53e-06
cell maturation	{'B4galt5', 'Btk', 'C3', 'C1qa', 'Pdgfb', 'Runx3', 'Ptk2b', 'Sox18', 'Pou2f2', 'Cdkn1a'}	1.0	1.0	1.0	1.0	1.0	1.0	1.0	0.0094	0.0411
cell migration	{'No common gene'}	8.98e-06	0.0167	1.0	0.0079	2.14e-13	1.05e-07	3.34e-17	3.65e-10	1.5499999999999998e-24
cell morphogenesis	{'No common gene'}	8.92e-07	0.0047	1.0	1.0	8.88e-12	0.0015	2.24e-06	3.14e-10	9.93e-06
cell morphogenesis involved in differentiation	{'No common gene'}	2.37e-07	0.0012	1.0	1.0	1.11e-08	0.0443	0.0017	5.08e-10	1.87e-05
cell morphogenesis involved in neuron differentiation	{'No common gene'}	4.37e-05	0.004	1.0	1.0	3.7e-07	1.0	0.0434	9.83e-08	6.59e-05
cell motility	{'No common gene'}	1.0	1.0	1.0	0.009	1.3e-11	7.19e-07	1.44e-14	5.9e-09	1.96e-20
cell part morphogenesis	{'n/a (just one condition)'}	1.0	1.0	1.0	1.0	2.33e-10	1.0	1.0	1.0	1.0
cell population proliferation	{'No common gene'}	0.0014	1.0	1.0	1.0	7.64e-06	1.0	1.56e-05	0.0256	0.0306
cell projection morphogenesis	{'n/a (just one condition)'}	1.0	1.0	1.0	1.0	1.0	1.0	0.0071	1.0	1.0
cell projection organization	{'No common gene'}	1.0	1.0	1.0	1.0	2.05e-08	1.0	0.0202	1.47e-08	0.00015
cell recognition	{'n/a (just one condition)'}	1.0	1.0	1.0	1.0	1.0	1.0	1.0	0.0319	1.0
cell redox homeostasis	{'n/a (just one condition)'}	1.0	1.0	1.0	1.0	1.0	1.0	1.0	1.0	0.0072
cell surface receptor signaling pathway	{'No common gene'}	1.96e-06	0.0032	1.0	5.46e-06	1.34e-16	2.77e-09	4.86e-22	2.18e-19	0.00039
cell surface receptor signaling pathway involved in cell-cell signaling	{'n/a (just one condition)'}	1.0	1.0	1.0	1.0	1.0	1.0	1.0	1.0	0.0089
cell-cell adhesion	{'No common gene'}	0.00092	1.0	1.0	1.0	1.14e-08	0.0016	2.03e-05	3.66e-08	0.00011
cell-cell adhesion via plasma-membrane adhesion molecules	{'n/a (just one condition)'}	1.0	1.0	1.0	1.0	1.0	1.0	1.0	0.0409	1.0
cell-cell signaling	{'No common gene'}	1.0	1.0	1.0	1.0	0.0201	1.0	0.00063	0.0258	1.94e-05
cell-cell signaling involved in cardiac conduction	{'n/a (just one condition)'}	1.0	1.0	1.0	1.0	1.0	1.0	1.0	0.0096	1.0
cell-matrix adhesion	{'No common gene'}	0.006	1.0	1.0	1.0	0.0004	0.0042	7.77e-05	0.0425	0.0014
cell-substrate adhesion	{'No common gene'}	6.16e-05	1.0	1.0	1.0	6.1e-05	0.00065	1.35e-05	0.00077	0.00015
cellular amide metabolic process	{'n/a (just one condition)'}	1.0	0.0011	1.0	1.0	1.0	1.0	1.0	1.0	1.0
cellular amino acid catabolic process	{'n/a (just one condition)'}	1.0	1.0	1.0	1.0	1.0	1.0	1.0	0.0465	1.0
cellular biosynthetic process	{'n/a (just one condition)'}	1.0	0.0362	1.0	1.0	1.0	1.0	1.0	1.0	1.0
cellular calcium ion homeostasis	{'Atp13a2', 'Plcl2', 'P2rx7', 'Lrp1', 'Gpr35', 'Cx3cr1', 'Hexb'}	1.0	1.0	1.0	1.0	0.0316	1.0	0.00019	1.0	3.66e-09
cellular catabolic process	{'Ncf1', 'Sdf2l1', 'Ctsz', 'Ncf2', 'Mmp13'}	1.0	1.0	1.0	1.0	1.0	1.0	0.0135	0.0113	0.00022
cellular cation homeostasis	{'Slc11a1', 'Gpr35'}	1.0	1.0	1.0	1.0	0.0255	1.0	3.09e-06	0.003	3.11e-14
cellular chemical homeostasis	{'Slc11a1', 'Gpr35'}	1.0	1.0	1.0	1.0	0.0051	0.0215	3.4e-07	0.0032	1.36e-14
cellular component assembly	{'n/a (just one condition)'}	1.0	2.95e-05	1.0	1.0	1.0	1.0	1.0	1.0	1.0
cellular component assembly involved in morphogenesis	{'n/a (just one condition)'}	1.0	1.0	1.0	1.0	0.037	1.0	1.0	1.0	1.0
cellular component morphogenesis	{'No common gene'}	1.09e-05	0.0063	1.0	1.0	9.48e-12	0.0149	0.0227	2.6e-08	8.55e-06
cellular component organization	{'No common gene'}	1.0	0.0081	1.0	1.0	1.79e-06	0.0126	2.38e-07	2.48e-08	8.55e-06
cellular component organization or biogenesis	{'Pltp', 'C1qb', 'Sfrp1', 'Scn1b', 'Loxl2', 'Abcg1', 'Pdpn', 'Cd44', 'Tlr2', 'C1qc', 'Col3a1', 'Ptgfrn', 'Mmp2', 'Fcgr2b', 'Spi1', 'Rab7b', 'Sirpa', 'Capg', 'Tyrobp', 'Nckap1l', 'Gpr35', 'Hexb', 'Lcp1', 'S1pr2', 'Myo1f', 'Fbln2', 'Lgmn', 'Col1a1', 'Cotl1', 'Lrp1', 'Csf1r', 'Steap3', 'Itgb2'}	1.0	1.0	1.0	1.0	9.96e-06	0.0229	3.68e-06	1.0	1.74e-05
cellular defense response	{'n/a (just one condition)'}	1.0	1.0	1.0	1.0	1.0	1.0	1.0	1.0	0.0249
cellular developmental process	{'Pirb', 'Syk', 'Sfrp1', 'Scn1b', 'Tnfaip3', 'Loxl2', 'Runx1', 'Cx3cr1', 'Pdpn', 'Cd44', 'Anpep', 'Fgr', 'Itgam', 'Ildr2', 'Tlr2', 'Hgf', 'Ptgfrn', 'Col3a1', 'Mmp2', 'Fcgr2b', 'Sox4', 'Nfam1', 'Ly9', 'Hivep3', 'Spi1', 'Plxna1', 'Sirpa', 'Mmp14', 'Tyrobp', 'Hck', 'Socs3', 'Nckap1l', 'Prex1', 'Gdf6', 'Pld3', 'Hexb', 'Plxnb2', 'Fmn1', 'Plcl2', 'Col1a1', 'Tnfaip2', 'Lrp1', 'Tnfrsf1b', 'Vsir', 'Csf1r'…	1.0	1.0	1.0	1.0	3.04e-14	1.0	1.16e-17	1.0	1.19e-19
cellular divalent inorganic cation homeostasis	{'Slc11a1', 'Gpr35'}	1.0	1.0	1.0	1.0	0.025	1.0	0.00012	0.0143	2.68e-10
cellular extravasation	{'Sirpa', 'Itgb2', 'Sele', 'Selp'}	1.0	1.0	1.0	1.0	0.0026	0.0015	0.00017	1.0	1.96e-06
cellular homeostasis	{'Gpr35', 'Cd38', 'Ftl1', 'Ucp2', 'Hvcn1', 'Slc11a1'}	1.0	1.0	1.0	1.0	1.0	1.0	1.31e-06	0.007	2.46e-15
cellular ion homeostasis	{'Tbxas1', 'Atp13a2', 'Plcl2', 'P2rx7', 'Lrp1', 'Slc11a1', 'Gpr35', 'Cx3cr1', 'Hexb'}	1.0	1.0	1.0	1.0	0.018	1.0	5.7e-07	1.0	1.63e-14
cellular iron ion homeostasis	{'n/a (just one condition)'}	1.0	1.0	1.0	1.0	1.0	1.0	1.0	1.0	0.00087
cellular lipid catabolic process	{'Gba', 'Pnpla7', 'Acer3', 'Gdpd1', 'Asah1', 'Lrp1', 'Abhd12', 'Daglb', 'Gla', 'Gm2a', 'Pla2g15', 'Naga', 'Psap', 'Hexb', 'Hexa'}	1.0	1.0	1.0	1.0	1.0	1.0	0.0062	1.0	0.0022
cellular lipid metabolic process	{'Apobr', 'Inpp5d', 'B4galt5', 'Alox5ap', 'Socs3', 'Csf1r', 'Plek'}	1.0	1.0	1.0	1.0	1.0	1.0	7.86e-05	0.0047	3.8e-05
cellular localization	{'Syk', 'Abca1', 'Milr1', 'Lat2', 'Tpp1', 'Tmed9', 'Atp13a2', 'Actr2', 'Htr2b', 'Rftn1', 'Ftl1', 'Mmp12', 'Il10ra', 'Snx8', 'Bid', 'Rab29', 'Cd300a', 'Cd63', 'Npc1', 'Egr2', 'Fcer1g', 'Myo1f', 'Wdr91', 'Plcl2', 'Col1a1', 'Tnfaip2', 'Myo5a', 'Trpv2', 'Ccl3', 'Rab31', 'Erp29', 'Pqlc1', 'Actg1', 'Cln8', 'P2rx7', 'Snx1', 'Anxa8', 'Rab8b', 'Folr2', 'Anxa2', 'Arl4c', 'Rab7b', 'Arl11', 'Myo7a', 'Neurl3'…	1.0	1.0	1.0	1.0	1.0	1.0	0.00095	1.0	0.0055
cellular metabolic process	{'No common gene'}	1.0	0.0103	1.0	1.0	1.0	1.0	0.0182	0.0203	0.01
cellular metal ion homeostasis	{'Slc11a1', 'Gpr35'}	1.0	1.0	1.0	1.0	0.0319	1.0	9.76e-05	0.0031	5.4e-12
cellular monovalent inorganic cation homeostasis	{'Atp6ap2', 'Lacc1', 'Atp6v0a1', 'Grn', 'Spp1', 'Atp6v0c', 'Hvcn1', 'Slc11a1', 'Atp6v0d2'}	1.0	1.0	1.0	1.0	1.0	1.0	0.0016	1.0	0.0044
cellular nitrogen compound biosynthetic process	{'n/a (just one condition)'}	1.0	0.0079	1.0	1.0	1.0	1.0	1.0	1.0	1.0
cellular process	{'No common gene'}	6.44e-05	2.95e-05	1.0	0.0006	2.89e-19	2.8e-08	0.0213	3.3e-24	4.4e-06
cellular protein modification process	{'n/a (just one condition)'}	1.0	1.0	1.0	1.0	1.0	1.0	1.0	0.0464	1.0
cellular protein-containing complex assembly	{'n/a (just one condition)'}	1.0	3.35e-11	1.0	1.0	1.0	1.0	1.0	1.0	1.0
cellular respiration	{'n/a (just one condition)'}	1.0	5.46e-05	1.0	1.0	1.0	1.0	1.0	1.0	1.0
cellular response to L-glutamine	{'n/a (just one condition)'}	1.0	1.0	1.0	1.0	1.0	0.0446	1.0	1.0	1.0
cellular response to abiotic stimulus	{'n/a (just one condition)'}	1.0	1.0	1.0	1.0	1.0	1.0	1.0	1.0	0.0168
cellular response to alcohol	{'Ccl7', 'Dnmt3a', 'P2ry6', 'Spi1', 'Abca1', 'Cybb', 'Tnc', 'Sfrp1', 'Atp2b1', 'Inhbb'}	1.0	1.0	1.0	1.0	1.0	1.0	0.0088	1.0	0.0382
cellular response to amino acid stimulus	{'Mmp2'}	0.0299	0.0039	1.0	1.0	0.0014	4.55e-05	0.0055	1.0	0.0076
cellular response to amyloid-beta	{'Lgmn', 'Vcam1', 'Fcgr2b', 'Lrp1'}	1.0	1.0	1.0	1.0	1.0	0.007	0.0016	1.0	0.00025
cellular response to bacterial lipopeptide	{'n/a (just one condition)'}	1.0	1.0	1.0	1.0	1.0	1.0	1.0	1.0	0.0171
cellular response to biotic stimulus	{'Cd300lb', 'Tnfrsf1b', 'Cd68'}	1.0	1.0	1.0	0.00036	0.0028	6.74e-05	9.26e-09	2.01e-11	9.54e-22
cellular response to chemical stimulus	{'Cybb'}	1.0	0.0062	1.0	7.97e-06	9.45e-09	1.1e-07	4.7400000000000004e-29	6.57e-26	3.03e-41
cellular response to chemical stress	{'Il18bp', 'Ptgs2', 'Hmox1', 'Atp13a2', 'Sirpa', 'Prdx1', 'Thbs1', 'Sphk1', 'Ncf1', 'Aldh3b1', 'Mmp2', 'Tnfaip3', 'Anxa1', 'Serpinb6a', 'Cfl1'}	1.0	1.0	1.0	1.0	1.0	1.0	0.0068	1.0	0.0327
cellular response to chemokine	{'Ccl7', 'Ccl4', 'Cx3cl1', 'Ccl3', 'Ccl6', 'Cxcl1', 'Gpr35', 'Cx3cr1', 'Ccl2', 'Ccr5'}	1.0	1.0	1.0	1.0	1.0	1.0	0.0125	1.0	4.77e-08
cellular response to cytokine stimulus	{'Pirb', 'Spi1', 'Laptm5', 'Tnfrsf1b', 'Csf2rb2', 'Gpr35'}	1.0	1.0	1.0	4.03e-06	5.03e-07	7.03e-08	6.74e-11	2.7899999999999998e-24	9.760000000000001e-29
cellular response to diacyl bacterial lipopeptide	{'n/a (just one condition)'}	1.0	1.0	1.0	1.0	1.0	1.0	1.0	1.0	0.0492
cellular response to endogenous stimulus	{'No common gene'}	1.0	0.0307	1.0	1.0	0.0015	0.00074	6.04e-09	0.0232	3.36e-08
cellular response to estradiol stimulus	{'Egfr', 'Nrip1', 'Sfrp1', 'Mmp2'}	0.032	1.0	1.0	1.0	0.0434	1.0	1.0	1.0	1.0
cellular response to external stimulus	{'Ucp2', 'Tlr8', 'Fes', 'Cd68'}	1.0	1.0	1.0	1.0	1.0	1.0	0.0013	0.0017	6.08e-08
cellular response to extracellular stimulus	{'Ucp2', 'Fes', 'Cd68'}	1.0	1.0	1.0	1.0	1.0	1.0	0.0495	0.0365	0.0034
cellular response to fatty acid	{'P2ry6', 'Edn1', 'E2f1', 'Tnc', 'Sfrp1', 'Ptafr', 'Ccl2'}	1.0	1.0	1.0	1.0	1.0	1.0	0.0375	1.0	0.0285
cellular response to growth factor stimulus	{'Sfrp1', 'Col1a1'}	0.032	1.0	1.0	1.0	0.00055	0.0022	1.33e-06	1.0	0.00079
cellular response to heat	{'n/a (just one condition)'}	1.0	1.0	1.0	1.0	1.0	1.0	1.0	1.0	0.0314
cellular response to high density lipoprotein particle stimulus	{'n/a (just one condition)'}	1.0	1.0	1.0	1.0	1.0	1.0	1.0	1.0	0.0315
cellular response to hormone stimulus	{'Ywhah', 'Sfrp1', 'Rab31', 'Inhbb', 'Cfl1', 'Ccl2', 'Aprt', 'Ctsh', 'Apobec1', 'Cyba', 'Rab8b', 'Ucp2', 'Atp2b1', 'Ptpn1', 'Igfbp2', 'P2ry6', 'Ctsb', 'Npc1', 'Tgfb1', 'Grb2', 'Edn1', 'Naip2', 'Rap1b', 'Tnc', 'Myo5a', 'Anxa1', 'Ncf2'}	1.0	1.0	1.0	1.0	1.0	1.0	0.0234	1.0	0.0055
cellular response to hypoxia	{'n/a (just one condition)'}	1.0	1.0	1.0	1.0	1.0	1.0	0.0304	1.0	1.0
cellular response to inorganic substance	{'n/a (just one condition)'}	1.0	1.0	1.0	1.0	1.0	1.0	1.0	1.0	0.0244
cellular response to interferon-beta	{'n/a (just one condition)'}	1.0	1.0	1.0	1.0	1.0	1.0	1.0	2.95e-06	1.0
cellular response to interferon-gamma	{'No common gene'}	1.0	1.0	1.0	1.0	0.0321	0.0108	6.26e-05	0.0016	8.34e-13
cellular response to interleukin-1	{'Ccl6'}	1.0	1.0	1.0	1.0	1.0	1.0	0.0014	0.004	2.07e-09
cellular response to interleukin-6	{'Selp', 'Spi1'}	1.0	1.0	1.0	1.0	0.0198	0.0261	0.0348	1.0	0.0034
cellular response to leukemia inhibitory factor	{'n/a (just one condition)'}	1.0	1.0	1.0	1.0	1.0	1.0	1.0	0.0246	1.0
cellular response to lipid	{'Cd300lb', 'Tnfrsf1b', 'Cxcl16', 'Cd68'}	1.0	1.0	1.0	1.0	0.0207	1.0	1.33e-06	1.69e-05	2.65e-14
cellular response to lipopolysaccharide	{'Cd300lb', 'Tnfrsf1b', 'Cd68'}	1.0	1.0	1.0	0.00086	0.0434	0.005	5.79e-07	4.76e-10	1.05e-17
cellular response to lipoprotein particle stimulus	{'Abcg1', 'Itgb2', 'Cd68'}	1.0	1.0	1.0	0.0032	0.0198	0.0261	0.0004	0.0048	4.25e-05
cellular response to lipoteichoic acid	{'Trem2', 'Tlr4', 'Cd14', 'Tlr2'}	1.0	1.0	1.0	1.0	1.0	1.0	0.0236	1.0	0.0114
cellular response to low-density lipoprotein particle stimulus	{'Fcer1g', 'Syk', 'Itgb2'}	1.0	1.0	1.0	1.0	1.0	1.0	0.0268	0.033	1.0
cellular response to macrophage colony-stimulating factor stimulus	{'Dok1', 'Ccl2', 'Pde1b', 'Csf1r'}	1.0	1.0	1.0	1.0	1.0	1.0	0.0138	1.0	0.0327
cellular response to mechanical stimulus	{'Tlr4', 'Ptgs2', 'Gadd45a', 'Tgfb1', 'Tlr8', 'Scx', 'Col1a1', 'Cyba', 'Mtpn'}	1.0	1.0	1.0	1.0	1.0	1.0	0.0041	1.0	1.09e-06
cellular response to metal ion	{'Atp13a2', 'Alox5ap', 'Lgmn', 'Cybb', 'Ncf1', 'Tlr9'}	1.0	1.0	1.0	1.0	0.023	1.0	1.0	1.0	0.0181
cellular response to molecule of bacterial origin	{'Cd300lb', 'Tnfrsf1b', 'Fcgr2b', 'Cd68'}	1.0	1.0	1.0	1.0	0.0089	0.00044	1.22e-07	4.57e-11	4.72e-20
cellular response to molecule of fungal origin	{'n/a (just one condition)'}	1.0	1.0	1.0	1.0	1.0	1.0	1.0	1.0	0.0071
cellular response to nitrogen compound	{'Fcgr2b', 'Cybb'}	1.0	1.0	1.0	1.0	0.0057	1.0	4.16e-06	0.0178	2.14e-07
cellular response to nutrient	{'Fes', 'Hmox1', 'Col1a1', 'Folr2', 'Tnc', 'Sfrp1', 'Atp2b1'}	1.0	1.0	1.0	1.0	1.0	1.0	0.0038	1.0	0.0214
cellular response to nutrient levels	{'Gba', 'Fes', 'Cd68', 'Hmox1', 'Atf3', 'Ctsl', 'Col1a1', 'Lamp2', 'Folr2', 'Tnc', 'Sfrp1', 'Ucp2', 'Atp2b1', 'Inhbb'}	1.0	1.0	1.0	1.0	1.0	1.0	0.0486	1.0	0.0245
cellular response to organic cyclic compound	{'Abca1', 'Fes'}	1.0	1.0	1.0	1.0	1.0	1.0	0.0221	0.0015	4.97e-06
cellular response to organic substance	{'No common gene'}	0.006	0.00051	1.0	1.99e-05	2.15e-09	4.6e-09	9.54e-25	7.23e-20	4.41e-37
cellular response to organonitrogen compound	{'Lgmn', 'Cybb', 'Tlr2', 'Col1a1', 'Lrp1', 'Folr2', 'Sfrp1', 'Col3a1', 'Ptafr', 'Mmp2', 'Fcgr2b'}	1.0	1.0	1.0	1.0	0.0027	0.00071	2.07e-06	1.0	6.66e-07
cellular response to oxidative stress	{'Il18bp', 'Hmox1', 'Atp13a2', 'Sirpa', 'Prdx1', 'Thbs1', 'Sphk1', 'Ncf1', 'Aldh3b1', 'Mmp2', 'Tnfaip3', 'Anxa1', 'Cfl1'}	1.0	1.0	1.0	1.0	1.0	1.0	0.0094	1.0	0.0487
cellular response to oxygen levels	{'n/a (just one condition)'}	1.0	1.0	1.0	1.0	1.0	1.0	0.0253	1.0	1.0
cellular response to oxygen-containing compound	{'Spi1', 'Cd68', 'Cybb', 'Cd300lb', 'Tnfrsf1b', 'Fcgr2b'}	1.0	1.0	1.0	1.0	0.00014	0.00034	3.28e-13	3.88e-08	9.87e-20
cellular response to peptide	{'Rab31', 'Cfl1', 'Ccl2', 'Aprt', 'Apobec1', 'Cyba', 'Rab8b', 'Ucp2', 'Fcgr2b', 'Ptpn1', 'Vcam1', 'Tlr4', 'Trem2', 'Casp4', 'Grb2', 'Tgfb1', 'Edn1', 'Lgmn', 'Rap1b', 'Lrp1', 'Bcl2l11', 'Myo5a', 'Inhbb'}	1.0	1.0	1.0	1.0	1.0	1.0	0.0011	1.0	0.00093
cellular response to peptide hormone stimulus	{'n/a (just one condition)'}	1.0	1.0	1.0	1.0	1.0	1.0	0.0495	1.0	1.0
cellular response to retinoic acid	{'n/a (just one condition)'}	1.0	1.0	1.0	1.0	1.0	1.0	1.0	1.0	0.0343
cellular response to stimulus	{'No common gene'}	0.0284	0.0309	1.0	3.65e-05	2.14e-13	3.21e-07	3.97e-32	1.93e-30	0.0003
cellular response to stress	{'n/a (just one condition)'}	1.0	1.0	1.0	1.0	1.0	1.0	1.0	1.0	0.0143
cellular response to transforming growth factor beta stimulus	{'No common gene'}	1.0	1.0	1.0	1.0	0.0182	0.0027	1.8e-05	0.0146	1.0
cellular response to triacyl bacterial lipopeptide	{'n/a (just one condition)'}	1.0	1.0	1.0	1.0	1.0	1.0	1.0	1.0	0.0315
cellular response to tumor necrosis factor	{'Tnfrsf1b'}	1.0	1.0	1.0	0.0171	1.0	0.031	2.25e-05	0.0019	4.07e-10
cellular response to vascular endothelial growth factor stimulus	{'n/a (just one condition)'}	1.0	1.0	1.0	1.0	1.0	1.0	1.0	0.0111	1.0
cellular response to vitamin	{'Fes', 'Col1a1', 'Folr2', 'Tnc', 'Sfrp1', 'Atp2b1'}	1.0	1.0	1.0	1.0	1.0	1.0	0.0019	1.0	0.0095
cellular response to vitamin D	{'n/a (just one condition)'}	1.0	1.0	1.0	1.0	1.0	1.0	1.0	1.0	0.031
cellular response to zinc ion	{'n/a (just one condition)'}	1.0	1.0	1.0	1.0	1.0	1.0	1.0	0.0179	1.0
cellular transition metal ion homeostasis	{'Mt2', 'Ttc7', 'Cp', 'Ftl1', 'Mt1', 'Lcn2', 'Slc11a1'}	1.0	1.0	1.0	1.0	1.0	1.0	1.0	0.0339	0.00093
central nervous system development	{'No common gene'}	1.0	1.0	1.0	1.0	0.0011	1.0	0.00013	0.0004	0.0476
central nervous system neuron axonogenesis	{'n/a (just one condition)'}	1.0	1.0	1.0	1.0	1.0	1.0	0.0267	1.0	1.0
central nervous system neuron development	{'n/a (just one condition)'}	1.0	1.0	1.0	1.0	0.007	1.0	1.0	1.0	1.0
central nervous system neuron differentiation	{'n/a (just one condition)'}	1.0	1.0	1.0	1.0	0.0018	1.0	1.0	1.0	1.0
central nervous system projection neuron axonogenesis	{'Cdh11', 'Ephb2', 'Slit2', 'Plxna4'}	1.0	0.0098	1.0	1.0	0.0019	1.0	1.0	1.0	1.0
ceramide biosynthetic process	{'Gba', 'Elovl1', 'B4galt5', 'B4galt6', 'P2rx7', 'Asah1', 'St6galnac4', 'Samd8'}	1.0	1.0	1.0	1.0	1.0	1.0	0.0016	1.0	0.0014
ceramide catabolic process	{'Gba', 'Acer3', 'Asah1', 'Gla', 'Gm2a', 'Psap', 'Hexb', 'Hexa', 'Naga'}	1.0	1.0	1.0	1.0	1.0	1.0	2.15e-05	1.0	5.98e-06
ceramide metabolic process	{'Elovl1', 'B4galt5', 'B4galt6', 'St6galnac4', 'Gba', 'Cln8', 'P2rx7', 'Psap', 'Acer3', 'Asah1', 'Plpp2', 'Gm2a', 'Pla2g15', 'Hexb', 'Naga', 'Hexa', 'Gla', 'Samd8', 'Cerk'}	1.0	1.0	1.0	1.0	1.0	1.0	9.26e-09	1.0	1.74e-09
cerebral cortex cell migration	{'n/a (just one condition)'}	1.0	1.0	1.0	1.0	0.0239	1.0	1.0	1.0	1.0
cerebral cortex tangential migration	{'n/a (just one condition)'}	1.0	1.0	1.0	1.0	0.0239	1.0	1.0	1.0	1.0
chaperone-mediated protein transport	{'n/a (just one condition)'}	1.0	0.0222	1.0	1.0	1.0	1.0	1.0	1.0	1.0
chemical homeostasis	{'Abcg1', 'Slc11a1', 'Gpr35'}	1.0	1.0	1.0	1.0	0.0061	0.0015	4.23e-06	3.73e-05	3.27e-15
chemokine-mediated signaling pathway	{'Ccl6', 'Gpr35'}	1.0	1.0	1.0	1.0	1.0	1.0	0.015	0.0372	2.18e-08
chemotaxis	{'No common gene'}	8.31e-06	0.0029	1.0	0.0038	1.34e-13	2.35e-07	1.99e-10	9.24e-10	0.0202
cholesterol efflux	{'No common gene'}	1.0	0.0108	0.0227	1.0	1.0	1.0	1.0	1.0	0.0415
cholesterol homeostasis	{'Nr1h3', 'Mylip', 'Abca1', 'Scarb1', 'Gramd1b', 'Lipg', 'Abcg1'}	1.0	1.0	1.0	1.0	1.0	1.0	1.0	0.0097	0.0022
cholesterol metabolic process	{'n/a (just one condition)'}	1.0	1.0	1.0	1.0	1.0	1.0	1.0	1.0	0.015
cholesterol transport	{'No common gene'}	1.0	0.0117	1.0	1.0	1.0	1.0	1.0	1.0	0.0151
chondrocyte development	{'Col12a1'}	0.0336	1.0	1.0	1.0	0.0019	0.00013	0.0296	1.0	1.0
chondrocyte development involved in endochondral bone morphogenesis	{'Tgfbr2', 'Matn2', 'Col14a1', 'Col12a1'}	1.0	1.0	1.0	1.0	0.0063	0.00094	1.0	1.0	1.0
chondrocyte differentiation	{'Tgfbi'}	0.0093	0.049	1.0	1.0	0.00098	0.00015	0.0061	0.0025	1.0
chondrocyte proliferation	{'n/a (just one condition)'}	1.0	1.0	1.0	1.0	1.0	1.0	0.0371	1.0	1.0
chondroitin sulfate biosynthetic process	{'n/a (just one condition)'}	1.0	1.0	1.0	1.0	1.0	1.0	0.0447	1.0	1.0
chondroitin sulfate metabolic process	{'Dse'}	1.0	1.0	1.0	1.0	0.0434	1.0	0.0114	1.0	1.0
chondroitin sulfate proteoglycan biosynthetic process	{'n/a (just one condition)'}	1.0	1.0	1.0	1.0	1.0	1.0	0.0268	1.0	1.0
chondroitin sulfate proteoglycan metabolic process	{'n/a (just one condition)'}	1.0	1.0	1.0	1.0	1.0	1.0	0.0067	1.0	1.0
chordate embryonic development	{'n/a (just one condition)'}	1.0	1.0	1.0	1.0	1.0	1.0	1.0	1.0	0.0165
chylomicron remnant clearance	{'Apoe', 'Apoc1'}	1.0	1.0	0.0076	0.0415	1.0	1.0	1.0	1.0	1.0
circulatory system development	{'No common gene'}	8.32e-09	0.00014	1.0	1.0	4.08e-07	0.00018	1.36e-07	5.82e-06	4.52e-06
circulatory system process	{'Hmox1', 'Cd38', 'Scn1b', 'Cx3cl1', 'Prcp', 'Atp6ap2', 'Cyba', 'Rps6ka2', 'Htr2b', 'F2r', 'Ptafr', 'Mmp2', 'Atp2b1', 'Tbxas1', 'Ccl4', 'Ptgs2', 'Snx5', 'P2rx4', 'C3ar1', 'Abr', 'Gpx1', 'Tgfb1', 'Edn1', 'F5', 'Ncf2'}	1.0	1.0	1.0	1.0	1.0	1.0	0.0076	1.0	0.0094
clustering of voltage-gated sodium channels	{'n/a (just one condition)'}	1.0	1.0	1.0	1.0	0.0185	1.0	1.0	1.0	1.0
cognition	{'Pirb', 'Rcan1', 'Ptchd1', 'Cx3cr1', 'Il1rn', 'Ap1s2', 'Cln8', 'Gatm', 'Tlr2', 'Actr2', 'Man2b1', 'Ptgs2', 'Ngf', 'Pde1b', 'Gm2a', 'Egr2', 'Gpr88', 'Lgmn', 'Abl2'}	1.0	1.0	1.0	1.0	1.0	1.0	0.0114	1.0	0.0114
collagen catabolic process	{'Ctsk', 'Mmp2'}	1.0	0.0131	1.0	1.0	0.0178	1.0	0.00033	1.0	0.0007
collagen fibril organization	{'Loxl2'}	5.91e-05	0.0055	1.0	1.0	0.00062	2.69e-05	9.26e-09	1.0	0.00028
collagen metabolic process	{'Col1a1', 'Mmp2', 'Ctsk'}	1.0	1.0	1.0	1.0	0.00016	0.0187	1.52e-07	1.0	0.00055
collagen-activated signaling pathway	{'Itga11', 'Col1a1'}	0.0219	1.0	1.0	1.0	0.0011	0.0022	0.0447	1.0	0.0249
collagen-activated tyrosine kinase receptor signaling pathway	{'Syk', 'Col4a4', 'Col1a1'}	1.0	1.0	1.0	1.0	0.045	0.017	1.0	1.0	1.0
complement activation	{'No common gene'}	0.00048	0.00052	1.0	0.0097	7.52e-07	1.77e-05	1.0	0.00082	0.0072
complement activation, classical pathway	{'No common gene'}	0.0184	0.0172	1.0	1.0	8.02e-05	0.00042	1.0	0.0321	1.0
connective tissue development	{'No common gene'}	1.0	1.0	1.0	1.0	0.0175	1.0	2.57e-07	0.0009	0.0291
connective tissue replacement involved in inflammatory response wound healing	{'n/a (just one condition)'}	1.0	1.0	1.0	1.0	1.0	1.0	0.0047	1.0	1.0
coronary vasculature development	{'No common gene'}	1.0	1.0	1.0	1.0	0.0236	1.0	1.0	0.0454	1.0
corticospinal tract morphogenesis	{'n/a (just one condition)'}	1.0	1.0	1.0	1.0	0.037	1.0	1.0	1.0	1.0
courtship behavior	{'n/a (just one condition)'}	1.0	1.0	1.0	1.0	1.0	1.0	1.0	1.0	0.0273
cytokine production	{'Abca1', 'Fcer1g', 'Slc11a1'}	1.0	1.0	1.0	1.0	1.0	1.0	0.00041	1.99e-06	7.72e-14
cytokine production involved in immune response	{'Crlf2', 'Gba', 'Tlr2', 'Clec7a', 'Slc11a1'}	1.0	1.0	1.0	1.0	1.0	1.0	0.0269	1.0	0.0087
cytokine secretion	{'n/a (just one condition)'}	1.0	1.0	1.0	1.0	1.0	1.0	1.0	1.0	0.0382
cytokine-mediated signaling pathway	{'Pirb', 'Spi1', 'Tnfrsf1b', 'Csf2rb2', 'Gpr35'}	1.0	1.0	1.0	2.09e-07	0.0055	7.35e-05	2.16e-08	4.19e-16	3.14e-20
cytoskeleton organization	{'No common gene'}	1.0	1.0	1.0	1.0	1.0	1.0	7.86e-05	2.44e-06	0.00073
cytosolic calcium ion transport	{'Plcl2', 'P2rx7', 'Ccl3', 'Slc8b1', 'Htr2b', 'Mcoln3', 'F2r', 'Ccdc109b', 'Trpv2', 'Mcoln2', 'Atp2b1', 'Tpcn2', 'Ccr5'}	1.0	1.0	1.0	1.0	1.0	1.0	0.00021	1.0	0.00035
defense response	{'Myo1f', 'Fgr', 'Cd68', 'C1qb', 'Lyz2', 'Cybb', 'Cotl1', 'Unc93b1', 'Tyrobp', 'Hck', 'C1qc', 'Mpeg1', 'Tnfrsf1b', 'Slc11a1', 'Itgb2'}	1.0	1.0	1.0	5.02e-21	3.2e-15	1.41e-20	6.760000000000001e-27	8.6e-38	1.03e-67
defense response to Gram-negative bacterium	{'n/a (just one condition)'}	1.0	1.0	1.0	1.0	1.0	0.0226	1.0	1.0	1.0
defense response to Gram-positive bacterium	{'Myo1f', 'Fgr', 'Lyz2', 'Hck', 'Mpeg1'}	1.0	1.0	1.0	0.0185	0.0037	0.0028	0.023	0.0006	2.23e-06
defense response to bacterium	{'Myo1f', 'Fgr', 'Lyz2', 'Hck', 'Mpeg1', 'Slc11a1'}	1.0	1.0	1.0	0.00016	0.0112	0.0012	0.0018	2.67e-09	1.03e-10
defense response to other organism	{'Myo1f', 'Fgr', 'C1qb', 'Lyz2', 'Cybb', 'Cotl1', 'Unc93b1', 'Hck', 'C1qc', 'Mpeg1', 'Slc11a1'}	1.0	1.0	1.0	1.55e-16	4.68e-09	1.83e-13	6.42e-14	2.78e-30	3.5799999999999996e-48
defense response to protozoan	{'Irf8', 'Il4ra', 'Cd37', 'Bcl3', 'Slc11a1'}	1.0	1.0	1.0	1.0	1.0	1.0	1.0	0.0187	0.00045
defense response to virus	{'Trim25', 'Oas3', 'Samhd1', 'Acod1', 'Tlr8', 'Irf5', 'Bst2', 'Oas2', 'Itgax', 'Slfn8', 'Unc93b1', 'Oas1a', 'Tmem173', 'Ifitm1', 'Tlr9', 'Treml4', 'Irf7', 'Tlr7'}	1.0	1.0	1.0	1.0	1.0	1.0	1.0	1.9e-09	3.22e-09
dendrite development	{'Dact1'}	1.0	1.0	1.0	1.0	0.0016	1.0	1.0	0.0043	1.0
dendrite morphogenesis	{'n/a (just one condition)'}	1.0	1.0	1.0	1.0	0.026	1.0	1.0	1.0	1.0
dendritic cell differentiation	{'Pirb', 'Spi1'}	1.0	1.0	1.0	1.0	1.0	0.0336	1.0	0.035	0.0015
dentinogenesis	{'n/a (just one condition)'}	1.0	1.0	1.0	1.0	1.0	1.0	0.038	1.0	1.0
detection of bacterial lipopeptide	{'n/a (just one condition)'}	1.0	1.0	1.0	1.0	1.0	1.0	1.0	1.0	0.0315
detection of bacterial lipoprotein	{'n/a (just one condition)'}	1.0	1.0	1.0	1.0	1.0	1.0	1.0	1.0	0.0071
detection of bacterium	{'n/a (just one condition)'}	1.0	1.0	1.0	1.0	1.0	1.0	1.0	1.0	0.00011
detection of biotic stimulus	{'Srpx', 'Tlr2', 'Clec7a', 'Lbp', 'Ssc5d'}	1.0	1.0	1.0	1.0	0.0258	0.0042	1.0	1.0	1.0
detection of external biotic stimulus	{'Clec7a', 'Tlr2', 'Ssc5d'}	1.0	1.0	1.0	1.0	0.0486	0.0126	0.00052	1.0	1.49e-07
detection of lipopolysaccharide	{'n/a (just one condition)'}	1.0	1.0	1.0	1.0	1.0	1.0	1.0	1.0	0.0492
detection of molecule of bacterial origin	{'Tlr2', 'Ssc5d'}	1.0	1.0	1.0	1.0	1.0	0.0205	0.0049	1.0	7.27e-05
detection of other organism	{'Naip2', 'Tlr2', 'Clec7a', 'Ssc5d', 'Naip5'}	1.0	1.0	1.0	1.0	1.0	1.0	0.0228	1.0	2.63e-05
development of primary female sexual characteristics	{'n/a (just one condition)'}	1.0	1.0	1.0	1.0	1.0	1.0	0.0173	1.0	1.0
development of primary sexual characteristics	{'n/a (just one condition)'}	1.0	1.0	1.0	1.0	1.0	1.0	0.0062	1.0	1.0
developmental cell growth	{'n/a (just one condition)'}	1.0	1.0	1.0	1.0	1.0	1.0	1.0	0.0217	1.0
developmental growth	{'No common gene'}	0.00093	0.00052	1.0	1.0	0.0013	0.0161	0.00016	0.0416	0.0265
developmental growth involved in morphogenesis	{'No common gene'}	1.0	1.0	1.0	1.0	0.0146	1.0	0.0074	0.0319	0.0058
developmental maturation	{'n/a (just one condition)'}	1.0	1.0	1.0	1.0	1.0	1.0	1.0	1.0	0.0291
developmental pigmentation	{'n/a (just one condition)'}	1.0	1.0	1.0	1.0	1.0	1.0	0.0397	1.0	1.0
developmental process	{'No common gene'}	1.7e-08	7.24e-07	1.0	1.0	3.91e-17	6.36e-08	1.86e-22	7.93e-09	2.16e-09
developmental process involved in reproduction	{'n/a (just one condition)'}	1.0	1.0	1.0	1.0	1.0	1.0	0.0235	1.0	1.0
digestive system development	{'n/a (just one condition)'}	1.0	1.0	1.0	1.0	1.0	1.0	1.0	0.0248	1.0
digestive tract development	{'n/a (just one condition)'}	1.0	1.0	1.0	1.0	1.0	1.0	1.0	0.0343	1.0
digestive tract morphogenesis	{'n/a (just one condition)'}	0.0111	1.0	1.0	1.0	1.0	1.0	1.0	1.0	1.0
diol metabolic process	{'n/a (just one condition)'}	1.0	1.0	1.0	1.0	1.0	1.0	1.0	1.0	0.0224
divalent inorganic cation homeostasis	{'Slc11a1', 'Gpr35'}	1.0	1.0	1.0	1.0	0.0215	1.0	0.00016	0.0128	1.0
divalent inorganic cation transport	{'n/a (just one condition)'}	1.0	1.0	1.0	1.0	1.0	1.0	1.0	1.0	7.27e-05
divalent metal ion export	{'n/a (just one condition)'}	1.0	1.0	1.0	1.0	1.0	1.0	0.0183	1.0	1.0
divalent metal ion transport	{'Ccl3', 'Slc8b1', 'P2rx7', 'Htr2b', 'F2r', 'Slc39a6', 'Mcoln2', 'Atp2b1', 'Slc11a1', 'Anxa2', 'P2rx4', 'Ccdc109b', 'Slc39a11', 'Plcl2', 'Mcoln3', 'Slc41a2', 'Trpv2', 'Tpcn2', 'Ccr5'}	1.0	1.0	1.0	1.0	1.0	1.0	0.0061	1.0	0.0001
dorsal aorta morphogenesis	{'n/a (just one condition)'}	1.0	1.0	1.0	1.0	1.0	1.0	1.0	0.0334	1.0
drug metabolic process	{'n/a (just one condition)'}	1.0	1.0	1.0	1.0	1.0	1.0	1.0	0.0093	1.0
ear development	{'n/a (just one condition)'}	1.0	1.0	1.0	1.0	1.0	1.0	1.0	0.0464	1.0
electron transport chain	{'n/a (just one condition)'}	1.0	1.31e-09	1.0	1.0	1.0	1.0	1.0	1.0	1.0
embryo development	{'Col12a1', 'Sfrp1', 'Col1a1', 'Mmp2'}	0.0012	1.0	1.0	1.0	0.0109	1.0	0.0062	1.0	0.0033
embryo development ending in birth or egg hatching	{'n/a (just one condition)'}	1.0	1.0	1.0	1.0	1.0	1.0	1.0	1.0	0.0174
embryo implantation	{'n/a (just one condition)'}	1.0	1.0	1.0	1.0	1.0	1.0	1.0	0.035	1.0
embryonic eye morphogenesis	{'n/a (just one condition)'}	1.0	1.0	1.0	1.0	0.0397	1.0	1.0	1.0	1.0
embryonic morphogenesis	{'Sfrp1', 'Col12a1', 'Mmp2'}	0.00086	1.0	1.0	1.0	0.00098	1.0	0.002	1.0	0.0469
embryonic organ development	{'n/a (just one condition)'}	1.0	1.0	1.0	1.0	1.0	1.0	0.0489	1.0	1.0
embryonic pattern specification	{'n/a (just one condition)'}	1.0	1.0	1.0	1.0	1.0	1.0	1.0	1.0	0.0334
embryonic placenta development	{'n/a (just one condition)'}	1.0	1.0	1.0	1.0	1.0	1.0	0.0293	1.0	1.0
embryonic placenta morphogenesis	{'n/a (just one condition)'}	1.0	1.0	1.0	1.0	1.0	1.0	0.0348	1.0	1.0
endocardial cell differentiation	{'n/a (just one condition)'}	1.0	1.0	1.0	1.0	1.0	1.0	1.0	0.0145	1.0
endocardium morphogenesis	{'n/a (just one condition)'}	1.0	1.0	1.0	1.0	1.0	1.0	1.0	0.0263	1.0
endochondral bone morphogenesis	{'Col1a1', 'Col12a1'}	1.0	1.0	1.0	1.0	0.002	0.0027	0.0222	1.0	1.0
endochondral ossification	{'Mmp14', 'Col1a1'}	1.0	1.0	1.0	1.0	0.0219	1.0	0.0101	1.0	0.0449
endocytosis	{'Itgb2'}	1.0	1.0	1.0	0.00016	2.28e-05	4.68e-05	1.68e-12	0.00062	1.42e-15
endoderm development	{'n/a (just one condition)'}	1.0	1.0	1.0	1.0	1.0	1.0	0.0014	1.0	1.0
endodermal cell differentiation	{'n/a (just one condition)'}	1.0	1.0	1.0	1.0	1.0	1.0	0.00085	1.0	1.0
endothelial cell development	{'n/a (just one condition)'}	1.0	1.0	1.0	1.0	1.0	1.0	1.0	0.0018	1.0
endothelial cell differentiation	{'n/a (just one condition)'}	1.0	1.0	1.0	1.0	1.0	1.0	1.0	3.56e-05	1.0
endothelial cell migration	{'Adam8', 'Cxcl13', 'Scarb1', 'Ptk2b', 'Sox18', 'Grem1', 'Mmrn2', 'Itgb2'}	1.0	1.0	1.0	1.0	1.0	1.0	1.0	0.005	0.00082
endothelial cell proliferation	{'n/a (just one condition)'}	1.0	1.0	1.0	1.0	1.0	1.0	1.0	1.0	0.0077
endothelium development	{'Dll4', 'Pdgfb', 'Sox18', 'Icam1'}	1.0	1.0	1.0	1.0	1.0	1.0	1.0	5.1e-06	0.0307
entry into host	{'n/a (just one condition)'}	1.0	1.0	1.0	1.0	1.0	1.0	1.0	1.0	0.004
enzyme linked receptor protein signaling pathway	{'No common gene'}	0.0064	0.0084	1.0	1.0	1.42e-05	0.00086	1.86e-08	0.005	0.0002
eosinophil chemotaxis	{'Ccl6', 'Lgals3'}	1.0	1.0	1.0	0.0126	1.0	1.0	0.0036	1.0	0.00011
ephrin receptor signaling pathway	{'n/a (just one condition)'}	1.0	1.0	1.0	1.0	1.0	1.0	1.0	0.0161	1.0
epithelial cell development	{'n/a (just one condition)'}	1.0	1.0	1.0	1.0	1.0	1.0	1.0	0.0016	1.0
epithelial cell differentiation	{'Myo7a'}	1.0	1.0	1.0	1.0	1.0	1.0	0.0171	0.0032	0.0245
epithelial cell differentiation involved in kidney development	{'n/a (just one condition)'}	1.0	1.0	1.0	1.0	1.0	1.0	1.0	0.0383	1.0
epithelial cell migration	{'Adam8', 'Cxcl13', 'Scarb1', 'Ptk2b', 'Sox18', 'Grem1', 'Mmrn2', 'Itgb2'}	1.0	1.0	1.0	1.0	1.0	1.0	1.0	0.0048	0.0022
epithelial cell proliferation	{'Loxl2'}	0.0174	1.0	1.0	1.0	0.0093	1.0	1.0	1.0	0.0137
epithelial cell-cell adhesion	{'n/a (just one condition)'}	1.0	1.0	1.0	1.0	1.0	1.0	1.0	0.0318	1.0
epithelial to mesenchymal transition	{'n/a (just one condition)'}	1.0	1.0	1.0	1.0	1.0	1.0	0.029	1.0	1.0
epithelial tube morphogenesis	{'Fmn1', 'Mmp14', 'Sfrp1', 'Sox4', 'Cd44', 'Plxnb2'}	1.0	1.0	1.0	1.0	0.0357	1.0	1.0	1.0	0.0277
epithelium development	{'No common gene'}	0.0064	1.0	1.0	1.0	0.0046	1.0	1.62e-07	0.006	0.0064
esophagus smooth muscle contraction	{'n/a (just one condition)'}	1.0	1.0	1.0	1.0	1.0	0.0297	1.0	1.0	1.0
establishment of endothelial barrier	{'n/a (just one condition)'}	1.0	1.0	1.0	1.0	1.0	1.0	1.0	0.0061	1.0
establishment of localization	{'Myo1f', 'Pltp', 'Cd68', 'Cybb', 'Unc93b1', 'Tnfaip2', 'Tyrobp', 'Hck', 'Slc11a1', 'Abcc3', 'Abcg1', 'Cxcl16', 'Itgb2'}	1.0	1.0	1.0	0.0109	0.0053	1.0	2.69e-18	0.0011	4.14e-24
establishment of localization in cell	{'Syk', 'Rab11fip5', 'Abca1', 'Milr1', 'Ywhah', 'Ccl3', 'Lat2', 'Ncf1', 'Lamp2', 'Slc8b1', 'Pi4k2a', 'Rab31', 'Abcg1', 'Cfl1', 'Erp29', 'Ap1s2', 'Tmed9', 'Actg1', 'Pqlc1', 'Cln8', 'P2rx7', 'Snx1', 'Anxa8', 'Tbc1d9', 'Actr2', 'Rab8b', 'Folr2', 'Htr2b', 'Rftn1', 'F2r', 'Mmp12', 'Spcs3', 'Mcoln2', 'Fcgr2b', 'Arl8a', 'Psap', 'Gnptab', 'Arl4c', 'Snx5', 'Rab7b', 'Arl11', 'Myo7a', 'Snx8', 'Ehd4', 'Bid',…	1.0	1.0	1.0	1.0	1.0	1.0	0.00043	1.0	0.0027
establishment of organelle localization	{'n/a (just one condition)'}	1.0	1.0	1.0	1.0	1.0	1.0	1.0	0.0336	1.0
establishment of protein localization	{'Syk', 'Arrb2', 'Rab11fip5', 'Cd68', 'Abca1', 'Ywhah', 'Clu', 'Ncf1', 'Lamp2', 'Tnfaip3', 'Rab31', 'Abcg1', 'Il1rn', 'Dab2', 'Erp29', 'C1qtnf5', 'Tmed9', 'Cfl1', 'Ap1s2', 'Ildr2', 'Tbc1d9', 'Snx1', 'Tlr2', 'Apobec1', 'Rab8b', 'Folr2', 'Rftn1', 'Mmp12', 'Spcs3', 'Psap', 'Arl8a', 'Il10ra', 'Crlf2', 'Gnptab', 'Tmem106a', 'Arl4c', 'Rab7b', 'Arl11', 'Myo7a', 'Neurl3', 'Rab3il1', 'Snx8', 'Snx5', 'Bid'…	1.0	1.0	1.0	1.0	1.0	1.0	0.00025	1.0	0.0017
establishment or maintenance of cell polarity	{'n/a (just one condition)'}	1.0	1.0	1.0	1.0	1.0	1.0	0.0438	1.0	1.0
exocrine system development	{'n/a (just one condition)'}	1.0	1.0	1.0	1.0	1.0	1.0	1.0	0.00074	1.0
exocytosis	{'Fcer1g', 'Myo1f', 'Syk', 'Rab11fip5', 'Steap3', 'Milr1', 'P2rx7', 'Ccl3', 'Lat2', 'Rab3il1', 'Rab8b', 'Tnfaip2', 'Pi4k2a', 'Hck', 'Myo5a', 'Cd300a', 'Rab31', 'Plek'}	1.0	1.0	1.0	1.0	1.0	1.0	0.0247	1.0	0.00023
export across plasma membrane	{'n/a (just one condition)'}	1.0	1.0	1.0	1.0	1.0	1.0	1.0	0.0248	1.0
export from cell	{'Fcer1g', 'Myo1f', 'Syk', 'Abca1', 'Tnfaip2', 'Fcgr3', 'Hck', 'Cd300a', 'Plek'}	1.0	1.0	1.0	1.0	1.0	1.0	6.44e-07	0.0318	6.66e-07
extracellular exosome biogenesis	{'n/a (just one condition)'}	1.0	1.0	1.0	1.0	0.0239	1.0	1.0	1.0	1.0
extracellular matrix organization	{'No common gene'}	5.06e-12	1.8e-09	1.0	1.0	1.21e-12	2.92e-15	4.34e-16	0.00014	0.0185
extrinsic apoptotic signaling pathway	{'Ngf', 'Tgfb1', 'P2rx7', 'Tnfrsf26', 'Il1a', 'Bcl2l11', 'Bid', 'Tnfrsf1b', 'Tnfrsf23', 'Acvr1b'}	1.0	1.0	1.0	1.0	1.0	1.0	0.0013	1.0	5.68e-05
extrinsic apoptotic signaling pathway in absence of ligand	{'n/a (just one condition)'}	1.0	1.0	1.0	1.0	1.0	1.0	1.0	1.0	0.00047
eye development	{'No common gene'}	1.0	1.0	1.0	1.0	0.0348	1.0	1.0	0.0452	1.0
eye morphogenesis	{'n/a (just one condition)'}	0.0399	1.0	1.0	1.0	1.0	1.0	1.0	1.0	1.0
fatty acid derivative biosynthetic process	{'Tbxas1', 'Elovl1', 'Syk', 'Ptgs2', 'Edn1', 'Hpgds', 'Alox5ap', 'Sphk1', 'Daglb'}	1.0	1.0	1.0	1.0	1.0	1.0	0.0036	1.0	0.0106
fatty acid derivative metabolic process	{'Tbxas1', 'Gpx1', 'Elovl1', 'Syk', 'Ptgs2', 'Tlr4', 'Edn1', 'Hpgds', 'Alox5ap', 'Tlr2', 'Sphk1', 'Ncf1', 'Daglb', 'Dpep2', 'Pdpn'}	1.0	1.0	1.0	1.0	1.0	1.0	0.00091	1.0	0.0021
fatty acid metabolic process	{'n/a (just one condition)'}	1.0	1.0	1.0	1.0	1.0	1.0	1.0	0.0022	1.0
female gonad development	{'Nrip1', 'Pdgfra', 'Mmp2', 'Fst'}	0.0277	0.004	1.0	1.0	1.0	1.0	1.0	1.0	1.0
female pregnancy	{'n/a (just one condition)'}	1.0	1.0	1.0	1.0	1.0	1.0	1.0	1.0	0.0332
female sex differentiation	{'n/a (just one condition)'}	1.0	1.0	1.0	1.0	1.0	1.0	0.0173	1.0	1.0
forebrain development	{'No common gene'}	1.0	1.0	1.0	1.0	0.00073	1.0	1.0	0.0144	1.0
ganglioside catabolic process	{'n/a (just one condition)'}	1.0	1.0	1.0	1.0	1.0	1.0	1.0	1.0	0.0244
ganglioside metabolic process	{'B4galt5', 'B4galt6', 'Gm2a', 'St6galnac4', 'Hexb', 'Hexa'}	1.0	1.0	1.0	1.0	1.0	1.0	0.008	1.0	0.0018
generation of neurons	{'No common gene'}	1.46e-05	0.00012	1.0	1.0	1e-10	1.0	1.7e-06	1.99e-11	8.32e-07
generation of precursor metabolites and energy	{'n/a (just one condition)'}	1.0	4.14e-09	1.0	1.0	1.0	1.0	1.0	1.0	1.0
gland development	{'Plxna1', 'Hgf', 'Sfrp1', 'Mmp2', 'Runx1', 'Cd44'}	1.0	1.0	1.0	1.0	0.0298	1.0	0.0375	1.0	0.0453
gland morphogenesis	{'Sfrp1', 'Mmp2'}	0.0084	1.0	1.0	1.0	0.00075	1.0	1.0	1.0	0.0159
glial cell activation	{'Tyrobp', 'Itgam'}	1.0	1.0	1.0	1.0	0.0019	1.0	1.93e-05	1.45e-06	2.97e-11
glial cell development	{'Itgam'}	1.0	1.0	1.0	1.0	0.0239	1.0	0.00012	9.61e-05	0.00082
glial cell differentiation	{'B4galt5', 'C1qa', 'Itgam'}	1.0	1.0	1.0	1.0	1.0	1.0	5.04e-05	0.0037	5.44e-05
glial cell migration	{'n/a (just one condition)'}	1.0	1.0	1.0	1.0	1.0	1.0	0.0397	1.0	1.0
glial cell proliferation	{'Gba', 'Trem2', 'Clu', 'Csf1r', 'Cx3cl1', 'Sox4'}	1.0	1.0	1.0	1.0	1.0	1.0	0.0067	1.0	0.0014
gliogenesis	{'Itgam', 'Csf1r'}	1.0	1.0	1.0	1.0	0.0096	1.0	6.78e-08	0.0007	3.35e-08
glomerular basement membrane development	{'n/a (just one condition)'}	1.0	1.0	1.0	1.0	1.0	0.0205	1.0	1.0	1.0
glomerular mesangial cell development	{'n/a (just one condition)'}	1.0	1.0	1.0	1.0	1.0	1.0	1.0	0.0145	1.0
glomerulus development	{'Col4a4', 'Cfh', 'Pdgfra'}	0.0153	1.0	1.0	1.0	0.0111	0.033	1.0	1.0	1.0
glucosamine-containing compound metabolic process	{'n/a (just one condition)'}	1.0	1.0	1.0	1.0	1.0	1.0	1.0	1.0	0.0224
glutamine family amino acid catabolic process	{'n/a (just one condition)'}	1.0	1.0	1.0	1.0	1.0	1.0	1.0	0.0485	1.0
glycerolipid metabolic process	{'n/a (just one condition)'}	1.0	1.0	1.0	1.0	1.0	1.0	1.0	1.0	0.0101
glycerophospholipid metabolic process	{'n/a (just one condition)'}	1.0	1.0	1.0	1.0	1.0	1.0	1.0	1.0	0.0265
glycolipid metabolic process	{'Gba', 'B4galt5', 'B4galt6', 'Gla', 'Gm2a', 'Pigs', 'St6galnac4', 'Psap', 'Hexb', 'Hexa', 'Naga'}	1.0	1.0	1.0	1.0	1.0	1.0	0.0115	1.0	0.0071
glycoprotein biosynthetic process	{'B4galt5', 'Hs6st2', 'Chst11', 'Tmem106a', 'Dse', 'B4galt6', 'Acan', 'Galnt7', 'B3gnt7', 'Gcnt4', 'Mgat5', 'St6galnac4', 'Xylt2', 'Galnt12', 'Sdf2l1', 'Galnt6', 'Npc1', 'Hs6st1'}	1.0	1.0	1.0	1.0	1.0	1.0	0.00022	1.0	0.001
glycoprotein metabolic process	{'Man2b2', 'Mgat5'}	1.0	0.04	1.0	1.0	0.00032	1.0	1.05e-07	1.0	1.14e-05
glycosaminoglycan biosynthetic process	{'Dse', 'Hexa', 'Chst11', 'Xylt2'}	1.0	1.0	1.0	1.0	1.0	1.0	0.0172	1.0	0.0245
glycosaminoglycan metabolic process	{'Dse', 'Hexb', 'Cd44', 'Hgf'}	1.0	1.0	1.0	1.0	0.0091	1.0	3.17e-06	1.0	0.0006
glycoside catabolic process	{'Gba', 'Fuca1', 'Gla', 'Gusb', 'Fuca2', 'Naga'}	1.0	1.0	1.0	1.0	1.0	1.0	0.00021	1.0	0.00093
glycoside metabolic process	{'n/a (just one condition)'}	1.0	1.0	1.0	1.0	1.0	1.0	0.00012	1.0	1.0
glycosphingolipid catabolic process	{'Gba', 'Gla', 'Gm2a', 'Psap', 'Hexb', 'Hexa', 'Naga'}	1.0	1.0	1.0	1.0	1.0	1.0	0.00017	1.0	2.45e-05
glycosphingolipid metabolic process	{'Gba', 'B4galt5', 'B4galt6', 'Gla', 'Gm2a', 'St6galnac4', 'Psap', 'Hexb', 'Hexa', 'Naga'}	1.0	1.0	1.0	1.0	1.0	1.0	0.00048	1.0	9.09e-05
glycosyl compound catabolic process	{'Gba', 'Fuca1', 'Apobec1', 'Gla', 'Gusb', 'Fuca2', 'Naga'}	1.0	1.0	1.0	1.0	1.0	1.0	0.0067	1.0	0.0023
glycosylation	{'Gba', 'Nans', 'B4galt5', 'B4galt6', 'Sdf2l1', 'Galnt7', 'Mgat5', 'Gcnt4', 'St6galnac4', 'Galnt12', 'B3gnt7', 'Galnt6', 'Npc1'}	1.0	1.0	1.0	1.0	1.0	1.0	0.0144	1.0	0.02
glycosylceramide catabolic process	{'Gba', 'Psap', 'Gla', 'Naga'}	1.0	1.0	1.0	1.0	1.0	1.0	0.007	1.0	0.0026
gonad development	{'Mmp2'}	0.0126	0.0341	1.0	1.0	1.0	1.0	0.0202	1.0	1.0
granulocyte activation	{'Fcgr4', 'Myo1f', 'Syk', 'Tyrobp'}	1.0	1.0	1.0	1.0	1.0	0.0019	0.00018	1.0	0.00036
granulocyte chemotaxis	{'Syk', 'Cxcl1', 'Lgals3', 'Nckap1l', 'Anxa1', 'Itgb2'}	1.0	1.0	1.0	1.0	1.0	0.00038	1.62e-08	1.0	3.78e-12
granulocyte migration	{'Sirpa', 'Itgb2'}	1.0	1.0	1.0	7.89e-06	0.018	0.00017	1.55e-09	1.0	1.09e-12
growth	{'n/a (just one condition)'}	1.0	1.0	1.0	1.0	1.0	1.0	0.00011	1.0	1.0
growth plate cartilage chondrocyte differentiation	{'Matn2', 'Col14a1', 'Tgfbr2', 'Col12a1'}	1.0	1.0	1.0	1.0	0.0434	0.0011	1.0	1.0	1.0
growth plate cartilage chondrocyte morphogenesis	{'Matn2', 'Col14a1', 'Col12a1'}	0.0299	0.0309	1.0	1.0	1.0	0.0032	1.0	1.0	1.0
hair cycle	{'n/a (just one condition)'}	1.0	1.0	1.0	1.0	1.0	1.0	0.0328	1.0	1.0
hair follicle development	{'n/a (just one condition)'}	1.0	1.0	1.0	1.0	1.0	1.0	0.0411	1.0	1.0
head development	{'No common gene'}	0.0293	1.0	1.0	1.0	0.00056	1.0	0.0225	7.65e-07	1.0
head morphogenesis	{'n/a (just one condition)'}	1.0	1.0	1.0	1.0	1.0	1.0	0.0473	1.0	1.0
heart contraction	{'n/a (just one condition)'}	1.0	1.0	1.0	1.0	1.0	1.0	1.0	0.00042	1.0
heart development	{'No common gene'}	0.003	1.0	1.0	1.0	0.00053	1.0	1.0	1.14e-05	0.00034
heart formation	{'n/a (just one condition)'}	1.0	1.0	1.0	1.0	1.0	1.0	1.0	1.0	0.0039
heart morphogenesis	{'No common gene'}	1.0	1.0	1.0	1.0	0.0141	1.0	1.0	0.0066	1.0
heart trabecula morphogenesis	{'n/a (just one condition)'}	1.0	1.0	1.0	1.0	1.0	1.0	1.0	0.00027	1.0
heart valve development	{'n/a (just one condition)'}	1.0	1.0	1.0	1.0	0.0082	1.0	1.0	1.0	1.0
heart valve morphogenesis	{'n/a (just one condition)'}	1.0	1.0	1.0	1.0	0.0165	1.0	1.0	1.0	1.0
hematopoietic or lymphoid organ development	{'Pirb', 'Syk', 'Spi1', 'Tyrobp', 'Csf1r', 'Nfam1'}	1.0	1.0	1.0	1.0	6.31e-05	0.0017	3.66e-10	1.03e-10	1.29e-18
hematopoietic progenitor cell differentiation	{'Csf1r', 'Spi1'}	1.0	1.0	1.0	1.0	0.0076	1.0	0.0206	0.0451	0.0113
hemopoiesis	{'Pirb', 'Syk', 'Spi1', 'Tyrobp', 'Csf1r', 'Nfam1'}	1.0	1.0	1.0	1.0	0.00018	0.0037	4.99e-10	1.92e-10	7.15e-19
heparan sulfate proteoglycan biosynthetic process	{'Dse', 'Hs6st2', 'Hs6st1', 'Xylt2'}	1.0	1.0	1.0	1.0	1.0	1.0	0.037	1.0	0.0299
heparan sulfate proteoglycan metabolic process	{'Hs6st2', 'Dse', 'Xylt2', 'Hpse', 'Hs6st1'}	1.0	1.0	1.0	1.0	1.0	1.0	0.0034	1.0	0.001
heterocycle catabolic process	{'n/a (just one condition)'}	1.0	1.0	1.0	1.0	1.0	1.0	1.0	0.0272	1.0
heterotypic cell-cell adhesion	{'No common gene'}	1.0	1.0	1.0	1.0	1.0	0.0285	0.0101	0.0085	0.0449
hexose metabolic process	{'n/a (just one condition)'}	1.0	1.0	1.0	1.0	1.0	1.0	1.0	1.0	0.0451
high-density lipoprotein particle assembly	{'n/a (just one condition)'}	1.0	0.0151	1.0	1.0	1.0	1.0	1.0	1.0	1.0
high-density lipoprotein particle remodeling	{'No common gene'}	1.0	0.031	1.0	1.0	1.0	1.0	1.0	0.0097	1.0
hindbrain development	{'n/a (just one condition)'}	1.0	1.0	1.0	1.0	1.0	1.0	1.0	0.0336	1.0
hindbrain radial glia guided cell migration	{'n/a (just one condition)'}	1.0	1.0	1.0	1.0	1.0	1.0	1.0	0.0269	1.0
homeostasis of number of cells	{'Pirb', 'Hmox1', 'Il7r', 'Tnfaip3', 'Hcls1', 'Ccl2', 'Gba', 'Itgam', 'Ildr2', 'P2rx7', 'Lilrb4a', 'F2r', 'Dnase2a', 'Spi1', 'Prdx1', 'Gcnt4', 'Tnfrsf23', 'Nckap1l', 'Mertk', 'Tgfb1', 'Bcl2l11', 'Lipa', 'Anxa1', 'Mfsd7b'}	1.0	1.0	1.0	1.0	1.0	1.0	0.00024	1.0	3.98e-06
homeostatic process	{'Pirb', 'Spi1', 'Gpr35', 'Abcg1', 'Slc11a1'}	1.0	1.0	1.0	1.0	0.0063	0.0011	2.27e-08	2.33e-05	3.39e-18
humoral immune response	{'No common gene'}	1.0	0.0438	1.0	1.0	1.0	0.0011	1.0	0.00055	0.00093
humoral immune response mediated by circulating immunoglobulin	{'C4b', 'C3', 'C1qb', 'C1qa', 'C1qc', 'Bcl3', 'H2-Ab1'}	1.0	1.0	1.0	1.0	1.0	1.0	1.0	0.0021	0.0102
hyaluronan metabolic process	{'Itih4', 'Cemip', 'Tgfb1', 'Hgf', 'Cd44'}	1.0	1.0	1.0	1.0	1.0	1.0	0.0114	1.0	0.0114
hydrogen peroxide biosynthetic process	{'n/a (just one condition)'}	1.0	1.0	1.0	1.0	1.0	1.0	1.0	0.0263	1.0
hypersensitivity	{'n/a (just one condition)'}	1.0	1.0	1.0	1.0	1.0	1.0	0.038	1.0	1.0
icosanoid biosynthetic process	{'Tbxas1', 'Syk', 'Ptgs2', 'Edn1', 'Hpgds', 'Alox5ap', 'Sphk1', 'Daglb'}	1.0	1.0	1.0	1.0	1.0	1.0	0.0014	1.0	0.0102
icosanoid metabolic process	{'Tbxas1', 'Gpx1', 'Syk', 'Ptgs2', 'Tlr4', 'Edn1', 'Hpgds', 'Alox5ap', 'Tlr2', 'Sphk1', 'Ncf1', 'Daglb', 'Dpep2', 'Pdpn'}	1.0	1.0	1.0	1.0	1.0	1.0	0.00019	1.0	0.00087
immune effector process	{'Lcp1', 'Myo1f', 'Pirb', 'C1qb', 'Unc93b1', 'Tyrobp', 'Cd300lb', 'C1qc', 'Slc11a1'}	1.0	1.0	1.0	6.49e-10	1.35e-12	4.7e-11	1.1e-11	5.0900000000000004e-27	1.7700000000000002e-35
immune response	{'Lcp1', 'Myo1f', 'Pirb', 'Fgr', 'Cd68', 'C1qb', 'Cybb', 'Unc93b1', 'Tyrobp', 'Hck', 'C1qc', 'Mpeg1', 'Tnfrsf1b', 'Slc11a1'}	1.0	1.0	1.0	1.34e-19	5.9e-13	3.21e-17	1.05e-25	1.0500000000000001e-32	1.95e-67
immune response-activating cell surface receptor signaling pathway	{'Fcer1g', 'Syk', 'Cd38', 'Fcgr2b', 'Nfam1'}	1.0	1.0	1.0	1.0	1.0	1.0	0.0053	0.0016	6.43e-06
immune response-activating signal transduction	{'Tec', 'Fcer1g', 'Fyb', 'Nras', 'Tlr4', 'Syk', 'Cd276', 'Cd38', 'Tlr2', 'Lat2', 'C3ar1', 'Rftn1', 'Nckap1l', 'Fcgr2b', 'Nfkbiz', 'Nfam1'}	1.0	1.0	1.0	1.0	1.0	1.0	0.0021	1.0	2.48e-06
immune response-regulating cell surface receptor signaling pathway	{'Fcgr4', 'Nfam1'}	1.0	1.0	1.0	0.0135	1.0	0.0229	0.00026	2.3e-05	4.27e-08
immune response-regulating signaling pathway	{'Fcgr4', 'Syk', 'Ctsh', 'Tlr2', 'C3ar1', 'Nckap1l', 'Fcgr2b', 'Nfam1'}	1.0	1.0	1.0	1.0	1.0	0.006	3.47e-05	1.0	5.06e-09
immune system development	{'Pirb', 'Syk', 'Spi1', 'Tyrobp', 'Csf1r', 'Nfam1'}	1.0	1.0	1.0	1.0	1.0	0.0012	1.44e-10	1.65e-11	1.92e-19
immune system process	{'Pirb', 'Cd68', 'C1qb', 'Fgr', 'C1qc', 'Slc11a1', 'Cd300c2', 'Nfam1', 'Spi1', 'Tyrobp', 'Hck', 'Cd300lb', 'Mpeg1', 'Gpr35', 'Lcp1', 'Myo1f', 'Cybb', 'Unc93b1', 'Tnfrsf1b', 'Itgb2'}	1.0	1.0	1.0	2.89e-22	6.49e-18	9.170000000000001e-21	2.97e-39	5.7699999999999996e-52	1.22e-86
immunoglobulin mediated immune response	{'No common gene'}	0.0419	1.0	1.0	0.00068	1.8e-05	0.0034	0.0011	9.24e-10	3.26e-08
inflammatory response	{'Cd68', 'Cybb', 'Tyrobp', 'Hck', 'Tnfrsf1b', 'Slc11a1', 'Itgb2'}	1.0	1.0	1.0	3.51e-13	1.39e-12	1.06e-16	1.4600000000000001e-27	1.07e-25	1.1499999999999999e-55
inflammatory response to antigenic stimulus	{'Fcgr3', 'Fcgr1', 'Cd68'}	1.0	1.0	1.0	1.0	1.0	1.0	0.0073	0.0138	0.0041
innate immune response	{'Fgr', 'C1qb', 'Cybb', 'Unc93b1', 'Hck', 'C1qc', 'Mpeg1', 'Slc11a1'}	1.0	1.0	1.0	5.78e-15	1.5e-09	1.88e-13	2.98e-14	4.81e-26	4.9099999999999996e-42
inner ear development	{'n/a (just one condition)'}	1.0	1.0	1.0	1.0	1.0	1.0	1.0	0.0433	1.0
inner mitochondrial membrane organization	{'n/a (just one condition)'}	1.0	9.21e-05	1.0	1.0	1.0	1.0	1.0	1.0	1.0
inorganic cation transmembrane transport	{'Ccl3', 'Slc8b1', 'Atp6v0c', 'Scn1b', 'Slc6a8', 'P2rx7', 'Atp6v0a1', 'Htr2b', 'F2r', 'Slc39a6', 'Ucp2', 'Mcoln2', 'Hvcn1', 'Atp2b1', 'Slc11a1', 'Atp6v1a', 'Anxa2', 'P2rx4', 'Atp6v1b2', 'Ccdc109b', 'Atp6v1c1', 'Atp6v0d2', 'Slc39a11', 'Slc15a3', 'Plcl2', 'Kcnk13', 'Mcoln3', 'Trpv2', 'Steap3', 'Tpcn2', 'Ccr5'}	1.0	1.0	1.0	1.0	1.0	1.0	0.0221	1.0	0.00099
inorganic ion homeostasis	{'Slc11a1', 'Gpr35'}	1.0	1.0	1.0	1.0	0.0195	1.0	3.55e-06	0.0016	5.01e-13
inorganic ion transmembrane transport	{'Ccl3', 'Slc8b1', 'Atp6v0c', 'Clcn7', 'Scn1b', 'Slc6a8', 'Ttyh2', 'Atp6v0a1', 'P2rx7', 'Htr2b', 'F2r', 'Slc39a6', 'Ucp2', 'Mcoln2', 'Hvcn1', 'Tmem206', 'Atp2b1', 'Slc11a1', 'Atp6v1a', 'Anxa2', 'P2rx4', 'Atp6v1b2', 'Ttyh3', 'Ccdc109b', 'Atp6v1c1', 'Atp6v0d2', 'Slc39a11', 'Clic1', 'Slc15a3', 'Plcl2', 'Kcnk13', 'Mcoln3', 'Trpv2', 'Steap3', 'Tpcn2', 'Slc37a2', 'Ccr5'}	1.0	1.0	1.0	1.0	1.0	1.0	0.0054	1.0	0.00062
inositol lipid-mediated signaling	{'n/a (just one condition)'}	1.0	1.0	1.0	1.0	1.0	1.0	1.0	1.0	0.0035
integrin activation	{'Fermt3', 'Cx3cl1', 'Fn1'}	1.0	1.0	1.0	1.0	1.0	1.0	0.0183	1.0	0.0436
integrin-mediated signaling pathway	{'Tyrobp', 'Fgr', 'Itgb2'}	1.0	1.0	1.0	0.0066	0.00054	0.00056	4.03e-08	0.00028	2.27e-05
interaction with host	{'Cd300lf', 'Ctsb', 'Tlr2', 'Bcl2l11', 'Clec5a', 'Cd300ld', 'Npc1', 'Naip5', 'Ccr5'}	1.0	1.0	1.0	1.0	1.0	1.0	0.0364	1.0	0.0033
interaction with symbiont	{'Ccl4', 'Gpx1', 'Anxa2', 'Ccl3', 'Ncf1', 'Fn1', 'Igf2r', 'Csf1r', 'Cfl1'}	1.0	1.0	1.0	1.0	1.0	1.0	0.0316	1.0	0.0414
interleukin-1 beta production	{'n/a (just one condition)'}	1.0	1.0	1.0	1.0	1.0	1.0	1.0	1.0	4.11e-06
interleukin-3-mediated signaling pathway	{'n/a (just one condition)'}	1.0	1.0	1.0	1.0	1.0	1.0	1.0	1.0	0.0492
interleukin-6-mediated signaling pathway	{'n/a (just one condition)'}	1.0	1.0	1.0	1.0	1.0	1.0	1.0	1.0	0.0196
intermembrane lipid transfer	{'n/a (just one condition)'}	1.0	1.0	1.0	1.0	1.0	1.0	1.0	1.0	0.0444
interspecies interaction between organisms	{'Myo1f', 'Fgr', 'Cd68', 'C1qb', 'Lyz2', 'Cybb', 'Cotl1', 'Unc93b1', 'Hck', 'C1qc', 'Cd300lb', 'Mpeg1', 'Tnfrsf1b', 'Slc11a1'}	1.0	1.0	1.0	5.35e-20	1.55e-08	5.85e-15	9.530000000000001e-21	4.4600000000000014e-43	2.92e-62
intracellular cholesterol transport	{'n/a (just one condition)'}	1.0	1.0	1.0	1.0	1.0	1.0	1.0	1.0	0.0382
intracellular pH reduction	{'n/a (just one condition)'}	1.0	1.0	1.0	1.0	1.0	1.0	1.0	1.0	0.00012
intracellular signal transduction	{'No common gene'}	1.0	1.0	1.0	1.0	0.0023	1.0	7.82e-08	4.96e-14	0.00023
intramembranous ossification	{'Ctsk', 'Mmp2', 'Col1a1'}	0.0048	1.0	1.0	1.0	0.0015	0.006	1.0	1.0	1.0
intrinsic apoptotic signaling pathway	{'n/a (just one condition)'}	1.0	1.0	1.0	1.0	1.0	1.0	1.0	1.0	0.0053
intrinsic apoptotic signaling pathway in response to DNA damage	{'Ifi204', 'Cdkn1a', 'Shisa5', 'Tnfrsf1b', 'Bcl3', 'Epha2'}	1.0	1.0	1.0	1.0	1.0	1.0	1.0	0.0476	0.00015
intrinsic apoptotic signaling pathway in response to DNA damage by p53 class mediator	{'n/a (just one condition)'}	1.0	1.0	1.0	1.0	1.0	1.0	1.0	0.0263	1.0
ion homeostasis	{'Abcg1', 'Slc11a1', 'Gpr35'}	1.0	1.0	1.0	1.0	0.0054	0.0169	3.55e-06	0.0011	1.34e-12
ion transmembrane transport	{'Slco2a1', 'Ccl3', 'Slc8b1', 'Atp6v0c', 'Clcn7', 'Scn1b', 'Pdpn', 'Slc6a8', 'Slc25a13', 'Cln8', 'Slc7a2', 'Atp13a2', 'Ttyh2', 'Atp6v0a1', 'P2rx7', 'Folr2', 'Htr2b', 'F2r', 'Slc39a6', 'Ucp2', 'Mcoln2', 'Tmem206', 'Atp2b1', 'Slc11a1', 'Hvcn1', 'Atp6v1a', 'Anxa2', 'P2rx4', 'Atp6v1b2', 'Stra6l', 'Ttyh3', 'Ccdc109b', 'Atp6v1c1', 'Lasp1', 'Abcc3', 'Atp6v0d2', 'Slc39a11', 'Clic1', 'Slc15a3', 'Slc7a7', …	1.0	1.0	1.0	1.0	1.0	1.0	0.00011	1.0	6.13e-06
ion transport	{'No common gene'}	1.0	0.0021	1.0	1.0	1.0	1.0	1.98e-06	0.0016	2.42e-11
iron ion homeostasis	{'n/a (just one condition)'}	1.0	1.0	1.0	1.0	1.0	1.0	1.0	1.0	0.00096
iron ion transmembrane transport	{'n/a (just one condition)'}	1.0	1.0	1.0	1.0	1.0	0.0492	1.0	1.0	1.0
iron ion transport	{'n/a (just one condition)'}	1.0	1.0	1.0	1.0	1.0	1.0	1.0	1.0	0.0016
kidney development	{'No common gene'}	5.72e-05	0.0102	1.0	1.0	9.02e-05	0.0011	0.0022	0.0076	1.0
killing of cells of other organism	{'n/a (just one condition)'}	1.0	1.0	1.0	1.0	1.0	1.0	1.0	1.0	0.0045
labyrinthine layer development	{'n/a (just one condition)'}	1.0	1.0	1.0	1.0	1.0	1.0	1.0	1.0	0.038
labyrinthine layer morphogenesis	{'n/a (just one condition)'}	1.0	1.0	1.0	1.0	1.0	1.0	1.0	1.0	0.0191
learning or memory	{'No common gene'}	1.0	1.0	1.0	1.0	1.0	1.0	0.006	0.0013	0.0019
leukocyte activation	{'Lcp1', 'Myo1f', 'Pirb', 'Spi1', 'Tyrobp', 'Itgb2', 'Slc11a1', 'Nfam1'}	1.0	1.0	1.0	6.08e-05	7.8e-07	5.24e-07	5.05e-17	7.79e-15	4.1899999999999995e-34
leukocyte activation involved in immune response	{'Lcp1', 'Myo1f', 'Tyrobp', 'Slc11a1'}	1.0	1.0	1.0	0.0023	0.00012	0.00036	2.62e-08	4.03e-07	6.44e-14
leukocyte adhesion to vascular endothelial cell	{'Cx3cr1', 'Sele', 'Itgam', 'Selp'}	1.0	1.0	1.0	1.0	0.0486	1.0	0.0028	1.0	0.00081
leukocyte aggregation	{'n/a (just one condition)'}	1.0	1.0	1.0	1.0	1.0	1.0	1.0	1.0	0.0069
leukocyte apoptotic process	{'n/a (just one condition)'}	1.0	1.0	1.0	1.0	1.0	1.0	1.0	1.0	0.0299
leukocyte cell-cell adhesion	{'Syk', 'Itgb2'}	1.0	1.0	1.0	1.0	5.55e-06	7.64e-05	2.24e-06	0.0029	2.83e-09
leukocyte chemotaxis	{'Itgb2', 'Gpr35'}	1.0	1.0	1.0	6.47e-07	0.0032	5.8e-05	5.46e-09	1.74e-13	1.94e-18
leukocyte degranulation	{'Myo1f', 'Cd300a'}	1.0	1.0	1.0	1.0	1.0	1.0	0.0088	0.0263	0.0034
leukocyte differentiation	{'Tyrobp', 'Pirb', 'Nfam1', 'Spi1'}	1.0	1.0	1.0	0.0377	0.0067	0.0019	1.78e-08	1.33e-08	3.53e-18
leukocyte homeostasis	{'Pirb', 'Itgam'}	1.0	1.0	1.0	1.0	1.0	1.0	0.002	0.0273	9.99e-08
leukocyte mediated cytotoxicity	{'Fcgr1', 'Ctsh', 'Ctsc', 'Prdx1', 'Ncf1', 'Fcgr3'}	1.0	1.0	1.0	1.0	1.0	1.0	0.0434	1.0	0.0013
leukocyte mediated immunity	{'Myo1f', 'Pirb', 'C1qb', 'Cd300lb', 'C1qc', 'Slc11a1'}	1.0	1.0	1.0	7.73e-06	5.17e-09	7.88e-07	9.21e-09	3.19e-12	3.24e-15
leukocyte migration	{'Itgb2', 'Gpr35'}	1.0	1.0	1.0	3.28e-06	0.00037	7.88e-07	8.54e-11	2.84e-12	1.7599999999999997e-23
leukocyte migration involved in inflammatory response	{'Itgb2', 'Adam8', 'Itgam'}	1.0	1.0	1.0	1.0	1.0	1.0	0.008	0.001	0.0077
leukocyte proliferation	{'Gba', 'Tlr4', 'Itgam', 'Tgfb1', 'Plcl2', 'Trem2', 'Clu', 'P2rx7', 'Lilrb4a', 'Cd180', 'Il7r', 'Ctps', 'Csf1r', 'Cx3cl1', 'Slc11a1', 'Itgb2'}	1.0	1.0	1.0	1.0	1.0	1.0	2.11e-05	1.0	1.6e-05
leukocyte tethering or rolling	{'Cx3cr1', 'Sele', 'Vcam1', 'Selp'}	1.0	1.0	1.0	1.0	1.0	1.0	0.008	1.0	0.0077
leukotriene metabolic process	{'Ncf1', 'Alox5ap', 'Syk'}	1.0	1.0	1.0	1.0	0.0382	1.0	0.0019	0.0485	0.0095
limb development	{'n/a (just one condition)'}	1.0	1.0	1.0	1.0	1.0	1.0	1.0	1.0	0.017
limb morphogenesis	{'Sema3c', 'Pcsk5', 'Bmpr1b', 'Zak', 'Osr1', 'Ihh', 'Bmpr1a', 'Cacna1c'}	1.0	1.0	1.0	1.0	1.0	1.0	1.0	0.0025	0.0151
lipid biosynthetic process	{'Elovl1', 'B4galt5', 'B4galt6', 'Sphk1', 'Pi4k2a', 'St6galnac4', 'Gba', 'Ch25h', 'Tmem189', 'P2rx7', 'Tbxas1', 'Acer3', 'Ptgs2', 'Hpgds', 'Asah1', 'Lpcat2', 'Daglb', 'Pla2g15', 'Hexb', 'Crabp2', 'Edn1', 'Fabp5', 'Pigs', 'Myo5a', 'Samd8'}	1.0	1.0	1.0	1.0	1.0	1.0	0.0108	1.0	0.002
lipid catabolic process	{'Ywhah', 'Nceh1', 'Gba', 'Abhd12', 'Psap', 'Pnpla7', 'Acer3', 'Gdpd1', 'Asah1', 'Daglb', 'Spp1', 'Gm2a', 'Pla2g15', 'Hexb', 'Naga', 'Hexa', 'Lrp1', 'Gla', 'Lipa'}	1.0	1.0	1.0	1.0	1.0	1.0	0.008	1.0	3.4e-05
lipid homeostasis	{'Nr1h3', 'Mylip', 'Abca1', 'Scarb1', 'Gramd1b', 'Lipg', 'Abcg1'}	1.0	1.0	1.0	1.0	1.0	1.0	1.0	0.0195	0.0151
lipid localization	{'Abcc3', 'Abcg1', 'Pltp'}	1.0	1.0	1.0	1.0	1.0	0.0286	0.0269	1.45e-06	2.46e-06
lipid metabolic process	{'Apobr', 'Inpp5d', 'B4galt5', 'Ch25h', 'Pltp', 'Abca1', 'Alox5ap', 'Socs3', 'Csf1r', 'Abcg1', 'Plek'}	1.0	1.0	1.0	1.0	1.0	1.0	9.65e-05	0.0019	9.53e-08
lipid phosphorylation	{'n/a (just one condition)'}	1.0	1.0	1.0	1.0	1.0	1.0	1.0	1.0	0.0455
lipid storage	{'n/a (just one condition)'}	1.0	1.0	1.0	1.0	1.0	1.0	1.0	1.0	0.0444
lipid translocation	{'n/a (just one condition)'}	1.0	1.0	1.0	1.0	1.0	1.0	1.0	1.0	0.0492
lipid transport	{'No common gene'}	1.0	0.0256	1.0	1.0	1.0	0.0379	1.0	2.3e-06	2.91e-05
lipopolysaccharide-mediated signaling pathway	{'Cd14', 'Scarb1', 'Il1b', 'Lbp', 'Lyn'}	1.0	1.0	1.0	1.0	1.0	1.0	1.0	0.0014	2.37e-05
liposaccharide metabolic process	{'n/a (just one condition)'}	1.0	1.0	1.0	1.0	1.0	1.0	1.0	1.0	0.003
liver development	{'n/a (just one condition)'}	1.0	1.0	1.0	1.0	1.0	1.0	1.0	1.0	0.0272
localization	{'No common gene'}	0.0184	1.0	1.0	0.0047	9.23e-12	0.0023	1.35e-23	1.31e-08	4.16e-35
locomotion	{'No common gene'}	7.87e-10	0.0011	1.0	0.0191	5.7e-18	9.56e-10	8.84e-18	2.8e-08	0.0475
lung development	{'No common gene'}	1.0	1.0	1.0	1.0	5.11e-05	0.0032	0.0018	1.0	0.0107
lymph circulation	{'Heg1', 'Svep1'}	0.0299	1.0	1.0	1.0	1.0	0.0297	1.0	1.0	1.0
lymph node development	{'Spns2', 'Nfkb2', 'Jak3', 'Cxcl13'}	1.0	1.0	1.0	1.0	1.0	1.0	1.0	0.0263	0.012
lymph vessel development	{'Syk', 'Svep1', 'Ccbe1', 'Heg1', 'Pdpn'}	1.0	1.0	1.0	1.0	0.0014	0.0015	1.0	1.0	1.0
lymph vessel morphogenesis	{'Pdpn', 'Svep1', 'Ccbe1'}	1.0	1.0	1.0	1.0	0.0207	0.0492	1.0	1.0	1.0
lymphocyte activation	{'Lcp1', 'Syk', 'Spi1', 'Nfam1', 'Slc11a1', 'Itgb2'}	1.0	1.0	1.0	1.0	0.0019	0.0168	9.01e-09	2.11e-07	4.79e-19
lymphocyte activation involved in immune response	{'Lcp1', 'Fcer1g', 'Slc11a1'}	1.0	1.0	1.0	1.0	1.0	1.0	0.0117	0.0096	3.93e-06
lymphocyte chemotaxis	{'Ccl6', 'Adam8', 'Cxcl16'}	1.0	1.0	1.0	0.0072	1.0	1.0	0.0018	0.00049	4.42e-09
lymphocyte differentiation	{'Fcer1g', 'Syk', 'Spi1', 'Mafb', 'Nfam1'}	1.0	1.0	1.0	1.0	1.0	1.0	0.0016	2.8e-05	7.04e-10
lymphocyte homeostasis	{'n/a (just one condition)'}	1.0	1.0	1.0	1.0	1.0	1.0	1.0	1.0	0.00033
lymphocyte mediated immunity	{'C1qb', 'Pirb', 'C1qc', 'Slc11a1'}	1.0	1.0	1.0	9.35e-05	5.49e-07	8.94e-05	4e-05	8.34e-10	3.03e-11
lymphocyte migration	{'Ccl6', 'Ch25h', 'Adam8', 'Cxcl16'}	1.0	1.0	1.0	1.0	1.0	1.0	0.00059	4.79e-05	1.4e-10
lymphocyte proliferation	{'Tlr4', 'Itgam', 'Plcl2', 'P2rx7', 'Lilrb4a', 'Cd180', 'Ctps', 'Il7r', 'Slc11a1', 'Itgb2'}	1.0	1.0	1.0	1.0	1.0	1.0	0.0081	1.0	0.0156
lysosomal lumen acidification	{'Atp6v0c', 'Atp6ap2', 'Grn'}	1.0	1.0	1.0	1.0	1.0	1.0	0.0183	1.0	0.0083
lysosomal transport	{'n/a (just one condition)'}	1.0	1.0	1.0	1.0	1.0	1.0	1.0	1.0	0.0183
lysosome organization	{'Gba', 'Gnptab', 'Cln8', 'Atp6ap2', 'Abca1', 'Rab7b', 'P2rx7', 'Myo7a', 'Acp2', 'Grn', 'Tpp1', 'Atp6v0c', 'Hexb', 'Tpcn2', 'Hexa'}	1.0	1.0	1.0	1.0	1.0	1.0	3.71e-07	1.0	9.25e-08
macromolecule localization	{'Slco2a1', 'Syk', 'Pltp', 'Cd68', 'Ncf1', 'Tnfaip3', 'Abcg1', 'C1qtnf5', 'Fyb', 'Atp13a2', 'Ildr2', 'P2rx7', 'Tlr2', 'Folr2', 'Rab7b', 'Rab3il1', 'Hexb', 'Abcc3', 'Dennd2a', 'Col1a1', 'Tnfaip2', 'Unc93b1', 'Steap3', 'Itgb2'}	1.0	1.0	1.0	1.0	0.0425	1.0	0.0018	1.0	0.0001
macromolecule metabolic process	{'n/a (just one condition)'}	1.0	1.0	1.0	1.0	1.0	1.0	1.0	1.0	0.0203
macrophage activation	{'Tyrobp', 'Slc11a1'}	1.0	1.0	1.0	0.0153	0.0011	0.003	3.12e-08	1.78e-07	1.51e-13
macrophage activation involved in immune response	{'Tyrobp', 'Syk'}	1.0	1.0	1.0	1.0	0.0207	0.0492	0.00059	0.0034	0.00011
macrophage chemotaxis	{'Cx3cl1', 'Ccl3', 'Lgals3', 'Gpr35', 'Cx3cr1', 'Ccl2'}	1.0	1.0	1.0	1.0	1.0	1.0	0.0022	1.0	0.0018
macrophage differentiation	{'n/a (just one condition)'}	1.0	1.0	1.0	1.0	1.0	1.0	1.0	1.0	0.0483
macrophage migration	{'Cx3cr1', 'Ccl3', 'Lgals3', 'Gpr35', 'Mcoln2', 'Cx3cl1', 'Ccl2'}	1.0	1.0	1.0	1.0	1.0	1.0	0.00077	1.0	0.00016
maintenance of protein location	{'n/a (just one condition)'}	1.0	1.0	1.0	1.0	1.0	1.0	1.0	0.0462	1.0
mast cell activation	{'Fcgr3', 'Fcer1g', 'Cd300a'}	1.0	1.0	1.0	1.0	1.0	1.0	0.0048	0.0168	0.0016
mature B cell differentiation	{'Lfng', 'Nfatc1', 'Ptk2b', 'Plcg2', 'Bcl3', 'Pou2f2'}	1.0	1.0	1.0	1.0	1.0	1.0	1.0	0.0023	0.0013
mature B cell differentiation involved in immune response	{'n/a (just one condition)'}	1.0	1.0	1.0	1.0	1.0	1.0	1.0	0.033	1.0
membrane depolarization during action potential	{'n/a (just one condition)'}	1.0	1.0	1.0	1.0	1.0	1.0	1.0	0.0018	1.0
membrane lipid biosynthetic process	{'Gba', 'Elovl1', 'B4galt5', 'Acer3', 'B4galt6', 'P2rx7', 'Asah1', 'Sphk1', 'Pigs', 'St6galnac4', 'Samd8'}	1.0	1.0	1.0	1.0	1.0	1.0	0.0041	1.0	0.0264
membrane lipid metabolic process	{'Elovl1', 'B4galt5', 'B4galt6', 'Sphk1', 'St6galnac4', 'Gba', 'Cln8', 'P2rx7', 'Psap', 'Acer3', 'Asah1', 'Plpp2', 'Gm2a', 'Pla2g15', 'Hexb', 'Naga', 'Hexa', 'Gla', 'Pigs', 'Samd8', 'Cerk'}	1.0	1.0	1.0	1.0	1.0	1.0	6.94e-06	1.0	4.03e-06
membrane organization	{'No common gene'}	1.0	0.009	1.0	1.0	1.0	1.0	0.00019	1.0	4.44e-05
membrane protein ectodomain proteolysis	{'n/a (just one condition)'}	1.0	1.0	1.0	1.0	1.0	1.0	1.0	1.0	0.0299
membrane protein proteolysis	{'n/a (just one condition)'}	1.0	1.0	1.0	1.0	1.0	1.0	1.0	1.0	0.0056
memory	{'Rcan2', 'Fgf13', 'Ntf3', 'Pde5a', 'Apoe', 'Slc8a2', 'Scn2a1', 'Itga8'}	1.0	1.0	1.0	1.0	1.0	1.0	1.0	0.0105	0.0206
mesenchymal cell differentiation	{'Tgfb2', 'Wnt16', 'Tgfbr1'}	1.0	1.0	1.0	1.0	1.0	1.0	0.0025	0.0125	1.0
mesenchyme development	{'Tgfb2', 'Wnt16', 'Tgfbr1'}	1.0	1.0	1.0	1.0	1.0	1.0	0.0071	0.023	1.0
metabolic process	{'No common gene'}	1.0	9.56e-06	1.0	1.0	1.0	1.0	6.79e-05	0.00023	2.73e-09
metal ion homeostasis	{'Slc11a1', 'Gpr35'}	1.0	1.0	1.0	1.0	0.0301	1.0	0.00031	0.0019	7.64e-11
metal ion transport	{'No common gene'}	1.0	1.0	1.0	1.0	1.0	1.0	1.0	0.0249	0.0015
microglia development	{'n/a (just one condition)'}	1.0	1.0	1.0	1.0	1.0	1.0	0.038	1.0	1.0
microglia differentiation	{'Gba', 'Nrros', 'Tlr2', 'Itgam'}	1.0	1.0	1.0	1.0	1.0	1.0	0.007	1.0	0.0171
microglial cell activation	{'Tyrobp', 'Itgam'}	1.0	1.0	1.0	1.0	0.0239	1.0	1.99e-05	0.00016	6.16e-11
microglial cell activation involved in immune response	{'Tyrobp', 'Trem2'}	1.0	1.0	1.0	0.0408	1.0	1.0	0.0047	1.0	0.0016
microglial cell proliferation	{'Gba', 'Trem2', 'Clu', 'Csf1r', 'Cx3cl1'}	1.0	1.0	1.0	1.0	1.0	1.0	0.0019	1.0	0.00093
microtubule cytoskeleton organization	{'n/a (just one condition)'}	1.0	1.0	1.0	1.0	1.0	1.0	1.0	0.0201	1.0
microtubule-based process	{'n/a (just one condition)'}	1.0	1.0	1.0	1.0	1.0	1.0	1.0	0.0387	1.0
mitochondrial ATP synthesis coupled electron transport	{'n/a (just one condition)'}	1.0	9.17e-06	1.0	1.0	1.0	1.0	1.0	1.0	1.0
mitochondrial gene expression	{'n/a (just one condition)'}	1.0	0.011	1.0	1.0	1.0	1.0	1.0	1.0	1.0
mitochondrial membrane organization	{'n/a (just one condition)'}	1.0	0.00055	1.0	1.0	1.0	1.0	1.0	1.0	1.0
mitochondrial respiratory chain complex I assembly	{'Ndufa6', 'Ndufs7', 'Ndufc1', 'Ndufa13', 'Ndufb5'}	1.0	7.960000000000001e-21	1.0	1.0	1.0	1.0	0.0049	1.0	1.0
mitochondrial respiratory chain complex assembly	{'Ndufa6', 'Ndufs7', 'Ndufc1', 'Ndufa13', 'Cox17', 'Ndufb5'}	1.0	3.850000000000001e-21	1.0	1.0	1.0	1.0	0.0099	1.0	1.0
mitochondrial translation	{'n/a (just one condition)'}	1.0	0.0155	1.0	1.0	1.0	1.0	1.0	1.0	1.0
mitochondrial transmembrane transport	{'n/a (just one condition)'}	1.0	0.0012	1.0	1.0	1.0	1.0	1.0	1.0	1.0
mitochondrial transport	{'n/a (just one condition)'}	1.0	1.68e-06	1.0	1.0	1.0	1.0	1.0	1.0	1.0
mitochondrion organization	{'n/a (just one condition)'}	1.0	1.04e-22	1.0	1.0	1.0	1.0	1.0	1.0	1.0
modulation of chemical synaptic transmission	{'Slc4a10', 'Lama2'}	1.0	1.0	1.0	1.0	0.0261	1.0	1.0	1.0	0.0399
modulation of process of other organism involved in symbiotic interaction	{'Ccl4', 'Anxa2', 'Ccl3', 'Tlr2', 'Bcl2l11', 'Igf2r', 'Csf1r', 'Cfl1', 'Ccr5'}	1.0	1.0	1.0	1.0	1.0	1.0	0.0295	1.0	0.0382
monoamine transport	{'n/a (just one condition)'}	1.0	1.0	1.0	1.0	1.0	1.0	1.0	0.0187	1.0
monocarboxylic acid biosynthetic process	{'n/a (just one condition)'}	1.0	1.0	1.0	1.0	1.0	1.0	0.0447	1.0	1.0
monocarboxylic acid metabolic process	{'n/a (just one condition)'}	1.0	1.0	1.0	1.0	1.0	1.0	1.0	0.0318	1.0
monocyte aggregation	{'n/a (just one condition)'}	1.0	1.0	1.0	1.0	1.0	1.0	1.0	1.0	0.0171
monocyte chemotaxis	{'No common gene'}	1.0	1.0	1.0	1.0	1.0	0.0336	0.0033	0.035	7.1e-07
mononuclear cell migration	{'Sirpa', 'Lgals3'}	1.0	1.0	1.0	0.0072	1.0	0.0076	0.0018	1.0	1.35e-07
mononuclear cell proliferation	{'Tlr4', 'Itgam', 'Tgfb1', 'Plcl2', 'P2rx7', 'Lilrb4a', 'Cd180', 'Il7r', 'Ctps', 'Slc11a1', 'Itgb2'}	1.0	1.0	1.0	1.0	1.0	1.0	0.0031	1.0	0.007
monovalent inorganic cation homeostasis	{'Lacc1', 'Atp6ap2', 'Edn1', 'Atp6v0a1', 'Grn', 'Spp1', 'Atp6v0c', 'Hvcn1', 'Slc11a1', 'Atp6v0d2'}	1.0	1.0	1.0	1.0	1.0	1.0	0.0051	1.0	0.0182
monovalent inorganic cation transport	{'n/a (just one condition)'}	1.0	1.0	1.0	1.0	1.0	1.0	1.0	1.0	0.0461
morphogenesis of a branching epithelium	{'No common gene'}	0.00093	1.0	1.0	1.0	0.0083	1.0	1.0	0.0209	0.0054
morphogenesis of a branching structure	{'Gpc3'}	0.00029	1.0	1.0	1.0	0.0016	1.0	1.0	1.0	0.003
morphogenesis of an epithelium	{'No common gene'}	0.0032	1.0	1.0	1.0	0.00022	1.0	0.00012	0.0218	0.0197
motor neuron axon guidance	{'n/a (just one condition)'}	1.0	1.0	1.0	1.0	0.0434	1.0	1.0	1.0	1.0
movement of cell or subcellular component	{'No common gene'}	2.37e-07	0.0172	1.0	1.0	5.76e-15	7.19e-07	1.2e-13	1.37e-06	0.0292
mucopolysaccharide metabolic process	{'Dse', 'Cd44', 'Hgf'}	1.0	1.0	1.0	1.0	0.012	1.0	0.00012	1.0	0.0022
multi-multicellular organism process	{'Ptgs2', 'Havcr2', 'Vmp1', 'Lif', 'Tgfb1', 'Ctsb', 'Edn1', 'Cd38', 'Ctsl', 'Sh3pxd2b', 'Grn', 'Ptafr', 'Mmp2', 'Ucp2', 'Hexb', 'Igfbp2', 'Ccl2'}	1.0	1.0	1.0	1.0	1.0	1.0	0.0164	1.0	0.0066
multicellular organism development	{'No common gene'}	2.69e-09	7.24e-07	1.0	1.0	1.21e-16	3.55e-07	8.959999999999999e-23	5.08e-08	1.88e-10
multicellular organismal homeostasis	{'Elovl1', 'Tpp1', 'Il1rn', 'Gba', 'Cln8', 'Prcp', 'Ildr2', 'P2rx7', 'Ctsh', 'Ctss', 'F2r', 'Slc11a1', 'Metrnl', 'Ptgs2', 'Tlr4', 'Gpx1', 'Wfs1', 'Scx', 'Il1a', 'Lipa', 'Ctsk'}	1.0	1.0	1.0	1.0	1.0	1.0	0.0127	1.0	0.0489
multicellular organismal process	{'No common gene'}	1.7e-08	8.84e-07	1.0	1.0	7.14e-16	9.35e-09	1.5799999999999998e-23	3.33e-08	2.8e-11
multicellular organismal signaling	{'Cacnb2', 'Gjc1', 'Kcnd3', 'Jam3', 'Scn2a1', 'Kcnma1', 'Ank2', 'Cacna1c', 'Ctnna3'}	1.0	1.0	1.0	1.0	1.0	1.0	1.0	2.67e-05	0.0074
multinuclear osteoclast differentiation	{'n/a (just one condition)'}	1.0	1.0	1.0	1.0	1.0	1.0	0.0236	1.0	1.0
muscle cell development	{'n/a (just one condition)'}	1.0	1.0	1.0	1.0	1.0	1.0	1.0	0.0061	1.0
muscle cell differentiation	{'Myom1', 'Xk', 'Itga8', 'Dmd', 'Myh11', 'Myh10', 'Ntf3', 'Ank2', 'Npnt', 'Mef2c'}	1.0	1.0	1.0	1.0	1.0	1.0	1.0	0.0012	0.0053
muscle contraction	{'Cacnb2', 'Myom1', 'Dmd', 'Myh11', 'Kcnd3', 'Kcnma1', 'Slmap', 'Cacna1c', 'Mylk', 'Ank2'}	1.0	1.0	1.0	1.0	1.0	1.0	1.0	3.52e-05	7.33e-05
muscle organ development	{'Foxp2', 'Kcnab1', 'Mylk', 'Myom1', 'Xk', 'Svil', 'Dmd', 'Fhl1', 'Srpk3', 'Col19a1', 'Bmpr1a', 'Mef2c', 'Ky'}	1.0	1.0	1.0	1.0	1.0	1.0	1.0	0.00015	0.0021
muscle organ morphogenesis	{'n/a (just one condition)'}	1.0	1.0	1.0	1.0	1.0	1.0	1.0	0.0097	1.0
muscle structure development	{'Kcnab1', 'Myom1', 'Myh11', 'Myh10', 'Ntf3', 'Srpk3', 'Ank2', 'Bmpr1a', 'Mef2c', 'Itga8', 'Foxp2', 'Pdlim3', 'Xk', 'Svil', 'Npnt', 'Mylk', 'Fhl1', 'Ky', 'Dmd', 'Col19a1'}	1.0	1.0	1.0	1.0	1.0	1.0	1.0	3.66e-08	2.15e-05
muscle system process	{'Mylk', 'Cacnb2', 'Myom1', 'Mrvi1', 'Dmd', 'Myh11', 'Kcnd3', 'Pde5a', 'Slmap', 'Gucy1a3', 'Kcnma1', 'Ank2', 'Cacna1c', 'Mef2c'}	1.0	1.0	1.0	1.0	1.0	1.0	1.0	1.12e-07	2.44e-07
muscle tissue development	{'Kcnab1', 'Myom1', 'Myh11', 'Myh10', 'Srpk3', 'Osr1', 'Bmpr1a', 'Fgf1', 'Mef2c', 'Itga8', 'Foxp2', 'Sgcg', 'Sema3c', 'Xk', 'Gjc1', 'Svil', 'Mylk', 'Dmd', 'Ihh', 'Col19a1'}	1.0	1.0	1.0	1.0	1.0	1.0	1.0	5.78e-11	8.32e-07
muscle tissue morphogenesis	{'n/a (just one condition)'}	1.0	1.0	1.0	1.0	1.0	1.0	1.0	0.0249	1.0
myelin assembly	{'n/a (just one condition)'}	1.0	1.0	1.0	1.0	0.0434	1.0	1.0	1.0	1.0
myelination	{'B4galt5', 'Acer3', 'Tgfb1', 'B4galt6', 'Clu', 'Tlr2', 'Myo5a', 'Psap', 'Hexb', 'Hexa', 'Egr2'}	1.0	1.0	1.0	1.0	1.0	1.0	0.0064	1.0	0.0035
myeloid cell activation involved in immune response	{'Tyrobp', 'Myo1f'}	1.0	1.0	1.0	0.0163	0.0063	0.0032	1.32e-06	1.18e-05	3.32e-08
myeloid cell development	{'n/a (just one condition)'}	1.0	1.0	1.0	1.0	1.0	1.0	0.0388	1.0	1.0
myeloid cell differentiation	{'Tyrobp', 'Pirb', 'Csf1r', 'Spi1'}	1.0	1.0	1.0	1.0	1.0	0.0027	3.34e-08	0.00049	6.56e-12
myeloid cell homeostasis	{'Itgam', 'Spi1', 'Hmox1', 'Lilrb4a', 'Prdx1', 'Ccl2', 'Bcl2l11', 'Nckap1l', 'Mertk', 'Hcls1', 'Dnase2a', 'Anxa1', 'Mfsd7b'}	1.0	1.0	1.0	1.0	1.0	1.0	0.0136	1.0	0.00068
myeloid dendritic cell activation	{'n/a (just one condition)'}	1.0	1.0	1.0	1.0	1.0	1.0	1.0	1.0	0.0259
myeloid leukocyte activation	{'Myo1f', 'Pirb', 'Spi1', 'Tyrobp', 'Slc11a1'}	1.0	1.0	1.0	8.94e-07	6.49e-05	1.68e-06	5.85e-15	1.81e-11	2.2500000000000002e-21
myeloid leukocyte differentiation	{'Tyrobp', 'Pirb', 'Spi1'}	1.0	1.0	1.0	0.00063	0.0309	0.00029	8.56e-08	0.0021	4.25e-10
myeloid leukocyte mediated immunity	{'Fcgr3', 'Myo1f', 'Cd300lb', 'Fcgr1'}	1.0	1.0	1.0	0.0104	1.0	1.0	4.11e-05	0.00016	1.13e-05
myeloid leukocyte migration	{'Itgb2', 'Gpr35'}	1.0	1.0	1.0	3.53e-06	0.0058	0.00015	4.25e-09	5.27e-07	3.49e-14
negative chemotaxis	{'No common gene'}	1.0	1.0	1.0	1.0	0.0007	1.0	1.0	1.0	0.0086
negative regulation of B cell activation	{'Tyrobp', 'Fcgr2b', 'Cd300a'}	1.0	1.0	1.0	1.0	0.0258	0.0336	0.0134	0.0012	0.0056
negative regulation of B cell proliferation	{'Inpp5d', 'Btk', 'Tyrobp', 'Cd300a', 'Fcgr2b', 'Lyn'}	1.0	1.0	1.0	1.0	1.0	1.0	1.0	0.00068	0.005
negative regulation of B cell receptor signaling pathway	{'Fcgr2b', 'Cd300a'}	1.0	1.0	1.0	1.0	0.0239	1.0	0.01	0.0263	0.004
negative regulation of CD4-positive, alpha-beta T cell activation	{'Il4ra', 'Jak3', 'Vsir', 'Runx3'}	1.0	1.0	1.0	1.0	1.0	1.0	1.0	0.0263	0.0034
negative regulation of CD4-positive, alpha-beta T cell differentiation	{'n/a (just one condition)'}	1.0	1.0	1.0	1.0	1.0	1.0	1.0	1.0	0.0415
negative regulation of ERK1 and ERK2 cascade	{'n/a (just one condition)'}	1.0	1.0	1.0	1.0	1.0	1.0	1.0	1.0	0.0277
negative regulation of MAPK cascade	{'n/a (just one condition)'}	1.0	1.0	1.0	1.0	1.0	1.0	1.0	1.0	0.0048
negative regulation of Notch signaling pathway	{'n/a (just one condition)'}	1.0	1.0	1.0	1.0	1.0	1.0	1.0	0.0111	1.0
negative regulation of RNA metabolic process	{'n/a (just one condition)'}	1.0	1.0	1.0	1.0	1.0	1.0	1.0	0.0282	1.0
negative regulation of T cell activation	{'Vsir', 'Havcr2', 'Cd300a'}	1.0	1.0	1.0	1.0	1.0	1.0	0.0027	8.25e-05	9.56e-07
negative regulation of T cell proliferation	{'Havcr2', 'H2-Aa', 'Zc3h12d', 'Vsir', 'H2-Ab1'}	1.0	1.0	1.0	1.0	1.0	1.0	1.0	0.0084	0.00058
negative regulation of T-helper 1 type immune response	{'Il4ra', 'Jak3', 'Havcr2'}	1.0	1.0	1.0	1.0	1.0	1.0	1.0	0.02	0.0171
negative regulation of Wnt signaling pathway	{'Dact1', 'Gpc3'}	0.0299	1.0	1.0	1.0	1.0	1.0	1.0	1.0	0.0101
negative regulation of actin filament bundle assembly	{'n/a (just one condition)'}	1.0	1.0	1.0	1.0	0.0219	1.0	1.0	1.0	1.0
negative regulation of actin filament polymerization	{'Tlr2', 'Capg'}	1.0	1.0	1.0	1.0	0.0292	1.0	0.0316	1.0	1.0
negative regulation of adaptive immune response based on somatic recombination of immune receptors built from immunoglobulin superfamily domains	{'Jak3', 'Havcr2', 'Il4ra', 'Vsir', 'Fcgr2b'}	1.0	1.0	1.0	1.0	1.0	1.0	1.0	0.0027	0.0133
negative regulation of alkaline phosphatase activity	{'n/a (just one condition)'}	1.0	1.0	1.0	1.0	1.0	1.0	1.0	1.0	0.0114
negative regulation of alpha-beta T cell activation	{'Jak3', 'Runx3', 'Il4ra', 'Vsir', 'Cd300a'}	1.0	1.0	1.0	1.0	1.0	1.0	1.0	0.0034	0.0016
negative regulation of angiogenesis	{'Tie1', 'Stab1', 'Dll4', 'Mmrn2', 'Epha2'}	1.0	1.0	1.0	1.0	1.0	1.0	1.0	0.00046	0.0276
negative regulation of antigen receptor-mediated signaling pathway	{'n/a (just one condition)'}	1.0	1.0	1.0	1.0	1.0	1.0	1.0	1.0	0.0062
negative regulation of apoptotic process	{'Fcer1g', 'Adam8', 'Csf1r', 'Cd38', 'Hck', 'Socs3', 'Ucp2', 'Hcls1', 'Fcgr2b'}	1.0	1.0	1.0	1.0	1.0	1.0	2.39e-09	0.0022	5.08e-13
negative regulation of apoptotic signaling pathway	{'Arrb2', 'Hmox1', 'Clu', 'Tnfaip3', 'Cx3cr1', 'Cx3cl1', 'Dab2', 'Slc35f6', 'Cd44', 'Hgf', 'Ptpn1', 'Ptgs2', 'Unc5b', 'Tnfrsf23', 'Bid', 'Lgals3', 'Gpx1', 'Wfs1', 'Plaur'}	1.0	1.0	1.0	1.0	1.0	1.0	2.36e-05	1.0	5.37e-05
negative regulation of autophagy	{'n/a (just one condition)'}	1.0	1.0	1.0	1.0	1.0	1.0	0.0177	1.0	1.0
negative regulation of axon extension involved in axon guidance	{'n/a (just one condition)'}	1.0	1.0	1.0	1.0	1.0	1.0	1.0	1.0	0.0041
negative regulation of axonogenesis	{'n/a (just one condition)'}	1.0	1.0	1.0	1.0	1.0	1.0	1.0	1.0	0.0334
negative regulation of biological process	{'No common gene'}	0.0126	0.0167	1.0	1.0	7.52e-09	3.32e-05	2.02e-17	4.56e-22	0.0323
negative regulation of biomineral tissue development	{'n/a (just one condition)'}	1.0	1.0	1.0	1.0	1.0	1.0	1.0	0.002	1.0
negative regulation of biosynthetic process	{'n/a (just one condition)'}	1.0	1.0	1.0	1.0	1.0	1.0	1.0	0.0017	1.0
negative regulation of blood vessel endothelial cell migration	{'n/a (just one condition)'}	1.0	1.0	1.0	1.0	1.0	1.0	1.0	0.035	1.0
negative regulation of blood vessel morphogenesis	{'Tie1', 'Stab1', 'Xdh', 'Dll4', 'Mmrn2', 'Epha2'}	1.0	1.0	1.0	1.0	1.0	1.0	1.0	0.00016	0.0171
negative regulation of bone mineralization	{'n/a (just one condition)'}	1.0	1.0	1.0	1.0	1.0	1.0	1.0	0.0285	1.0
negative regulation of bone remodeling	{'Inpp5d', 'Cd38'}	1.0	1.0	1.0	1.0	1.0	1.0	0.0013	0.0374	5.2e-05
negative regulation of bone resorption	{'Inpp5d', 'Tnfrsf11b', 'P2rx7', 'Ubash3b', 'Cd38', 'Gpr137b'}	1.0	1.0	1.0	1.0	1.0	1.0	0.0045	1.0	0.00084
negative regulation of canonical Wnt signaling pathway	{'Dact1', 'Gpc3'}	0.0457	1.0	1.0	1.0	1.0	1.0	1.0	1.0	0.0069
negative regulation of catalytic activity	{'Arrb2', 'Cstb', 'Itih4', 'Sfrp1', 'Tnfaip3', 'Cd44', 'Renbp', 'Gba', 'Anxa1', 'Gadd45a', 'Anxa8', 'Hgf', 'Ptpn1', 'Serpinb6a', 'Naip5', 'Timp1', 'Ptgs2', 'Ngf', 'Anxa2', 'Nckap1l', 'Pkib', 'Cd300a', 'Cd109', 'Gpx1', 'Naip2', 'Plaur', 'Mgat5', 'Ubash3b', 'Gla', 'Thbs1', 'Fnip2', 'Rnh1'}	1.0	1.0	1.0	1.0	1.0	1.0	0.0239	1.0	0.001
negative regulation of cell activation	{'Tyrobp', 'Fgr', 'Fcgr2b', 'Cd300a'}	1.0	1.0	1.0	1.0	0.004	0.00013	1.44e-09	8.31e-11	1.41e-13
negative regulation of cell adhesion	{'No common gene'}	1.0	1.0	1.0	1.0	1.19e-05	0.0238	7.78e-09	2.95e-06	1.64e-10
negative regulation of cell communication	{'No common gene'}	0.0072	1.0	1.0	1.0	5.41e-08	0.0038	3.47e-08	2.46e-08	1.05e-12
negative regulation of cell death	{'Fcer1g', 'Adam8', 'Csf1r', 'Cd38', 'Hck', 'Tnfrsf1b', 'Socs3', 'Ucp2', 'Hcls1', 'Fcgr2b'}	1.0	1.0	1.0	1.0	1.0	1.0	5.75e-12	0.0024	4.91e-15
negative regulation of cell development	{'Thrb', 'Sema3c', 'Fgf13', 'Grb14', 'Sema5a', 'Sema3d', 'Dmd', 'Atp1b2', 'Ptprz1', 'Apoe', 'Meis1', 'Bmpr1a', 'Rgs4'}	1.0	1.0	1.0	1.0	1.0	1.0	1.0	0.0414	0.0091
negative regulation of cell differentiation	{'No common gene'}	0.0152	0.0429	1.0	1.0	0.00016	1.0	0.007	4.11e-08	0.0097
negative regulation of cell growth	{'n/a (just one condition)'}	1.0	1.0	1.0	1.0	1.0	1.0	1.0	0.0031	1.0
negative regulation of cell junction assembly	{'Mmp14', 'Tlr2', 'Lrp1'}	1.0	1.0	1.0	1.0	0.0219	1.0	0.0387	1.0	1.0
negative regulation of cell migration	{'No common gene'}	0.0081	0.0196	1.0	1.0	0.0056	1.0	0.0002	1.13e-06	2.28e-10
negative regulation of cell migration involved in sprouting angiogenesis	{'n/a (just one condition)'}	1.0	1.0	1.0	1.0	1.0	1.0	1.0	0.0211	1.0
negative regulation of cell motility	{'No common gene'}	0.0028	0.0066	1.0	1.0	0.0012	1.0	0.00017	1.0	1.04e-10
negative regulation of cell population proliferation	{'No common gene'}	0.0347	1.0	1.0	1.0	0.0054	0.0032	3.55e-06	9.36e-08	0.015
negative regulation of cell projection organization	{'n/a (just one condition)'}	1.0	1.0	1.0	1.0	1.0	1.0	1.0	1.0	0.0115
negative regulation of cell-cell adhesion	{'Vsir', 'Adam8', 'Havcr2', 'Cd300a'}	1.0	1.0	1.0	1.0	1.0	1.0	0.00035	8.8e-07	1.92e-06
negative regulation of cell-cell adhesion mediated by cadherin	{'n/a (just one condition)'}	1.0	1.0	1.0	1.0	1.0	1.0	1.0	0.0416	1.0
negative regulation of cell-matrix adhesion	{'n/a (just one condition)'}	1.0	1.0	1.0	1.0	1.0	1.0	0.00099	1.0	1.0
negative regulation of cell-substrate adhesion	{'Mmp14', 'Col1a1', 'Lrp1'}	1.0	1.0	1.0	1.0	0.0357	1.0	0.004	1.0	1.0
negative regulation of cellular biosynthetic process	{'n/a (just one condition)'}	1.0	1.0	1.0	1.0	1.0	1.0	1.0	0.0024	1.0
negative regulation of cellular component movement	{'No common gene'}	1.0	0.004	1.0	1.0	5.75e-05	1.0	0.00046	1.19e-07	0.0072
negative regulation of cellular component organization	{'No common gene'}	1.0	1.0	1.0	1.0	0.0075	1.0	0.0058	0.0085	0.0024
negative regulation of cellular macromolecule biosynthetic process	{'n/a (just one condition)'}	1.0	1.0	1.0	1.0	1.0	1.0	1.0	0.0103	1.0
negative regulation of cellular metabolic process	{'Sbno2', 'Itgam', 'Spi1', 'Cd38', 'Socs3', 'Slc11a1', 'Cd300a', 'Ctsz', 'Hcls1', 'Il10ra', 'Plek', 'Zmynd15'}	1.0	1.0	1.0	1.0	1.0	1.0	0.0228	0.00017	0.0185
negative regulation of cellular process	{'No common gene'}	1.0	1.0	1.0	1.0	9.14e-07	0.0017	9.13e-16	3.32e-17	0.0421
negative regulation of cellular protein metabolic process	{'Ctsz', 'Socs3', 'Cd300a', 'Spi1'}	1.0	1.0	1.0	1.0	1.0	1.0	0.0337	0.0339	0.00011
negative regulation of cellular response to growth factor stimulus	{'Fbn1', 'Glg1', 'Dcn'}	0.00091	0.0172	1.0	1.0	0.0037	0.005	1.0	1.0	1.0
negative regulation of chemokine production	{'n/a (just one condition)'}	1.0	1.0	1.0	1.0	1.0	1.0	1.0	1.0	0.0062
negative regulation of chemotaxis	{'No common gene'}	1.0	1.0	1.0	1.0	0.0333	1.0	1.0	0.0132	0.0106
negative regulation of cholesterol transport	{'Apoe', 'Apoc1'}	1.0	0.0362	0.0151	1.0	1.0	1.0	1.0	1.0	1.0
negative regulation of coagulation	{'C1qtnf1', 'Serping1', 'Pdgfra', 'Procr'}	0.0457	0.0454	1.0	1.0	1.0	1.0	1.0	1.0	1.0
negative regulation of cysteine-type endopeptidase activity involved in apoptotic process	{'Gpx1', 'Arrb2', 'Ptgs2', 'Naip2', 'Plaur', 'Hgf', 'Thbs1', 'Cd44', 'Naip5'}	1.0	1.0	1.0	1.0	1.0	1.0	0.0223	1.0	0.0025
negative regulation of cytokine production	{'Tyrobp', 'Slc11a1'}	1.0	1.0	1.0	0.026	9.57e-06	0.001	5.74e-10	3.25e-08	4.92e-22
negative regulation of cytokine production involved in immune response	{'n/a (just one condition)'}	1.0	1.0	1.0	1.0	1.0	1.0	1.0	1.0	0.0483
negative regulation of cytokine production involved in inflammatory response	{'n/a (just one condition)'}	1.0	1.0	1.0	1.0	1.0	1.0	1.0	1.0	0.0464
negative regulation of cytoskeleton organization	{'No common gene'}	1.0	1.0	1.0	1.0	0.0131	1.0	1.0	0.0114	1.0
negative regulation of defense response	{'Fcgr2b', 'Tnfrsf1b', 'Socs3'}	1.0	1.0	1.0	1.0	0.002	1.0	0.0018	1.62e-06	2.61e-09
negative regulation of dendritic cell differentiation	{'n/a (just one condition)'}	1.0	1.0	1.0	1.0	1.0	0.0446	1.0	1.0	1.0
negative regulation of developmental growth	{'No common gene'}	1.0	1.0	1.0	1.0	0.012	1.0	1.0	1.0	0.0072
negative regulation of developmental process	{'No common gene'}	0.00026	0.0014	1.0	1.0	1.34e-06	0.0011	1.01e-06	4.53e-12	5.85e-05
negative regulation of endopeptidase activity	{'Gpx1', 'Arrb2', 'Cstb', 'Itih4', 'Timp1', 'Ptgs2', 'Ngf', 'Anxa2', 'Cd109', 'Naip2', 'Anxa8', 'Plaur', 'Naip5', 'Hgf', 'Thbs1', 'Serpinb6a', 'Cd44', 'Renbp'}	1.0	1.0	1.0	1.0	1.0	1.0	0.0023	1.0	7.88e-05
negative regulation of endothelial cell migration	{'n/a (just one condition)'}	1.0	1.0	1.0	1.0	1.0	1.0	1.0	0.0374	1.0
negative regulation of endothelial cell proliferation	{'n/a (just one condition)'}	1.0	1.0	1.0	1.0	1.0	1.0	1.0	0.0219	1.0
negative regulation of epithelial cell apoptotic process	{'n/a (just one condition)'}	1.0	1.0	1.0	1.0	1.0	1.0	0.024	1.0	1.0
negative regulation of epithelial cell migration	{'n/a (just one condition)'}	1.0	1.0	1.0	1.0	1.0	1.0	1.0	0.0084	1.0
negative regulation of epithelial cell proliferation	{'Dll4', 'Runx3', 'Xdh'}	1.0	1.0	1.0	1.0	1.0	1.0	1.0	0.0179	0.0048
negative regulation of exocytosis	{'Hmox1', 'Cd84', 'Rap1b', 'Cd300a', 'Anxa1', 'Abr'}	1.0	1.0	1.0	1.0	1.0	1.0	0.0479	1.0	0.0056
negative regulation of extrinsic apoptotic signaling pathway	{'Gpx1', 'Hmox1', 'Cx3cl1', 'Unc5b', 'Hgf', 'Tnfrsf23', 'Lgals3', 'Tnfaip3', 'Cx3cr1', 'Dab2'}	1.0	1.0	1.0	1.0	1.0	1.0	0.00021	1.0	0.0025
negative regulation of extrinsic apoptotic signaling pathway via death domain receptors	{'n/a (just one condition)'}	1.0	1.0	1.0	1.0	1.0	1.0	0.0067	1.0	1.0
negative regulation of focal adhesion assembly	{'n/a (just one condition)'}	1.0	1.0	1.0	1.0	1.0	1.0	0.0191	1.0	1.0
negative regulation of gene expression	{'Nfkb2', 'Irf8', 'Cd38', 'Mefv', 'Nos2', 'Runx3', 'Ifi205', 'Il1b', 'Sox18', 'Hcls1', 'Lbp', 'Tnfrsf9', 'Zmynd15', 'Apod', 'Nr1h3', 'Srgn', 'Btk', 'Tlr8', 'Bst2', 'Nfatc2', 'Nfatc1', 'Xdh', 'Tlr9', 'Mnda', 'Parp14', 'Fcgr2b', 'Slc11a1', 'Plk3', 'Epha2', 'Ifi204', 'Acod1', 'Inpp5d', 'Spi1', 'Zc3h12d', 'Il1r2', 'Pdgfb', 'Tyrobp', 'Ccr1', 'Dll4', 'Ciita', 'Grem1', 'Sbno2', 'Jak3', 'Havcr2', 'Vsir',…	1.0	1.0	1.0	1.0	1.0	1.0	1.0	5.75e-07	8.64e-05
negative regulation of growth	{'No common gene'}	1.0	1.0	1.0	1.0	1.0	1.0	1.0	0.00033	0.0196
negative regulation of hemopoiesis	{'C1qc', 'Tmem176a', 'Tmem176b'}	1.0	1.0	1.0	1.0	1.0	0.004	1.0	1.2e-05	0.00026
negative regulation of hydrolase activity	{'Arrb2', 'Cstb', 'Itih4', 'Cd44', 'Renbp', 'Anxa8', 'Hgf', 'Serpinb6a', 'Naip5', 'Timp1', 'Ptgs2', 'Ngf', 'Anxa2', 'Thbs1', 'Nckap1l', 'Cd109', 'Gpx1', 'Naip2', 'Plaur', 'Mgat5', 'Anxa1'}	1.0	1.0	1.0	1.0	1.0	1.0	0.0401	1.0	0.00093
negative regulation of immune effector process	{'Fcgr2b', 'Cd300a'}	1.0	1.0	1.0	1.0	1.0	0.0079	0.00025	0.0081	3.47e-08
negative regulation of immune response	{'Fcgr2b', 'Cd300a'}	1.0	1.0	1.0	1.0	1.0	0.0058	9.92e-05	9.6e-05	3.66e-10
negative regulation of immune system process	{'Tyrobp', 'Fgr', 'C1qc', 'Cd68'}	1.0	1.0	1.0	0.00038	0.00029	1.16e-05	3.32e-09	5.42e-14	1.85e-21
negative regulation of inflammatory response	{'Fcgr2b', 'Tnfrsf1b', 'Socs3'}	1.0	1.0	1.0	1.0	0.00023	1.0	0.0034	5.87e-05	1.99e-07
negative regulation of innate immune response	{'Acod1', 'Samhd1', 'Havcr2', 'Ccr1', 'Parp14'}	1.0	1.0	1.0	1.0	1.0	1.0	1.0	0.0143	2.95e-05
negative regulation of interferon-gamma production	{'n/a (just one condition)'}	1.0	1.0	1.0	1.0	1.0	1.0	1.0	1.0	0.0103
negative regulation of interleukin-1 beta production	{'n/a (just one condition)'}	1.0	1.0	1.0	1.0	1.0	1.0	1.0	1.0	0.00022
negative regulation of interleukin-1 production	{'Arrb2', 'Cx3cr1', 'Trem2', 'Mefv', 'Tnfaip3', 'Cx3cl1'}	1.0	1.0	1.0	1.0	1.0	1.0	0.0434	1.0	6.98e-05
negative regulation of interleukin-1-mediated signaling pathway	{'n/a (just one condition)'}	1.0	1.0	1.0	1.0	1.0	1.0	1.0	1.0	0.0492
negative regulation of interleukin-10 production	{'Jak3', 'Tyrobp', 'Vsir', 'Mmp8', 'Fcgr2b', 'Tnfrsf9'}	1.0	1.0	1.0	1.0	1.0	1.0	1.0	0.00082	0.0014
negative regulation of interleukin-12 production	{'Mefv', 'Tlr8'}	1.0	1.0	1.0	1.0	1.0	1.0	0.0228	0.0285	0.00016
negative regulation of interleukin-17 production	{'n/a (just one condition)'}	1.0	1.0	1.0	1.0	1.0	1.0	0.0228	1.0	1.0
negative regulation of interleukin-6 production	{'No common gene'}	1.0	1.0	1.0	1.0	0.0045	1.0	8.3e-05	0.0302	5.85e-08
negative regulation of interleukin-8 production	{'Anxa1', 'Tlr9', 'Ssc5d'}	1.0	1.0	1.0	1.0	1.0	0.0439	1.0	1.0	0.0024
negative regulation of intracellular signal transduction	{'Cd300a'}	1.0	1.0	1.0	1.0	0.0195	1.0	0.0107	0.0221	9.64e-05
negative regulation of intrinsic apoptotic signaling pathway	{'n/a (just one condition)'}	1.0	1.0	1.0	1.0	1.0	1.0	0.0308	1.0	1.0
negative regulation of leukocyte activation	{'Tyrobp', 'Fgr'}	1.0	1.0	1.0	0.0047	0.0358	0.0011	2.54e-08	4.9e-11	6.33e-14
negative regulation of leukocyte apoptotic process	{'n/a (just one condition)'}	1.0	1.0	1.0	1.0	1.0	1.0	1.0	1.0	0.0058
negative regulation of leukocyte cell-cell adhesion	{'Vsir', 'Adam8', 'Havcr2', 'Cd300a'}	1.0	1.0	1.0	1.0	1.0	1.0	0.0023	5.19e-05	1.37e-07
negative regulation of leukocyte degranulation	{'Hmox1', 'Cd84', 'Abr', 'Cd300a'}	1.0	1.0	1.0	1.0	1.0	1.0	0.0297	1.0	0.0029
negative regulation of leukocyte differentiation	{'C1qc'}	1.0	1.0	1.0	1.0	0.037	0.0025	0.00094	2.58e-05	1.83e-05
negative regulation of leukocyte mediated cytotoxicity	{'n/a (just one condition)'}	1.0	1.0	1.0	1.0	1.0	1.0	1.0	1.0	0.004
negative regulation of leukocyte mediated immunity	{'Fcgr2b', 'Vsir', 'Havcr2', 'Cd300a'}	1.0	1.0	1.0	1.0	1.0	1.0	0.002	0.0085	2.12e-06
negative regulation of leukocyte migration	{'n/a (just one condition)'}	1.0	1.0	1.0	1.0	1.0	1.0	1.0	1.0	0.0055
negative regulation of leukocyte proliferation	{'Inpp5d', 'Havcr2', 'H2-Aa', 'Btk', 'Zc3h12d', 'Tyrobp', 'Vsir', 'Cd300a', 'Grem1', 'Fcgr2b', 'H2-Ab1', 'Lyn'}	1.0	1.0	1.0	1.0	1.0	1.0	1.0	1.02e-06	4.44e-08
negative regulation of lipid localization	{'n/a (just one condition)'}	1.0	1.0	1.0	1.0	1.0	1.0	1.0	0.0122	1.0
negative regulation of lipid storage	{'n/a (just one condition)'}	1.0	1.0	1.0	1.0	1.0	1.0	1.0	0.0168	1.0
negative regulation of locomotion	{'No common gene'}	1.0	0.004	1.0	1.0	5.75e-05	1.0	1.0	1.19e-07	0.0072
negative regulation of lymphocyte activation	{'Tyrobp', 'Fgr', 'Fcgr2b', 'Cd300a'}	1.0	1.0	1.0	1.0	0.0319	0.005	6.66e-06	7.2e-09	7.01e-10
negative regulation of lymphocyte differentiation	{'n/a (just one condition)'}	1.0	1.0	1.0	1.0	1.0	1.0	1.0	0.0122	1.0
negative regulation of lymphocyte mediated immunity	{'n/a (just one condition)'}	1.0	1.0	1.0	1.0	1.0	1.0	1.0	1.0	0.0041
negative regulation of lymphocyte proliferation	{'Inpp5d', 'Havcr2', 'Tyrobp', 'Vsir', 'Cd300a', 'Fcgr2b'}	1.0	1.0	1.0	1.0	1.0	1.0	0.0135	2.82e-06	9.03e-07
negative regulation of macromolecule biosynthetic process	{'n/a (just one condition)'}	1.0	1.0	1.0	1.0	1.0	1.0	1.0	0.0079	1.0
negative regulation of macromolecule metabolic process	{'Sbno2', 'Pirb', 'Inpp5d', 'Havcr2', 'Tlr8', 'Spi1', 'Cd38', 'Mefv', 'Tyrobp', 'Vsir', 'Socs3', 'Slc11a1', 'Cd300a', 'Ctsz', 'Hcls1', 'Fcgr2b', 'Zmynd15'}	1.0	1.0	1.0	1.0	1.0	1.0	0.00045	1.36e-06	1.21e-05
negative regulation of mast cell activation	{'Hmox1', 'Cd300lf', 'Milr1', 'Cd84', 'Cd300a'}	1.0	1.0	1.0	1.0	1.0	1.0	0.0065	1.0	0.004
negative regulation of mast cell activation involved in immune response	{'n/a (just one condition)'}	1.0	1.0	1.0	1.0	1.0	0.0108	1.0	1.0	1.0
negative regulation of metabolic process	{'Pirb', 'Cd38', 'Mefv', 'Hcls1', 'Zmynd15', 'Tlr8', 'Itgam', 'Fcgr2b', 'Slc11a1', 'Il10ra', 'Inpp5d', 'Spi1', 'Tyrobp', 'Socs3', 'Cd300a', 'Plek', 'Sbno2', 'Havcr2', 'Vsir', 'Ctsz'}	1.0	1.0	1.0	1.0	1.0	1.0	7.47e-05	6.93e-08	9.22e-07
negative regulation of microtubule depolymerization	{'n/a (just one condition)'}	1.0	1.0	1.0	1.0	1.0	1.0	1.0	0.0469	1.0
negative regulation of microtubule polymerization or depolymerization	{'n/a (just one condition)'}	1.0	1.0	1.0	1.0	1.0	1.0	1.0	0.0338	1.0
negative regulation of molecular function	{'Ctsz', 'Havcr2', 'Gpr35', 'Cd300a'}	1.0	1.0	1.0	1.0	1.0	1.0	0.0143	0.0054	0.00082
negative regulation of multicellular organismal process	{'No common gene'}	7.06e-06	1.11e-05	1.0	1.0	8.63e-17	1.27e-11	1.82e-16	3e-16	1.87e-05
negative regulation of muscle contraction	{'n/a (just one condition)'}	1.0	1.0	1.0	1.0	1.0	1.0	1.0	0.0328	1.0
negative regulation of muscle tissue development	{'n/a (just one condition)'}	1.0	1.0	1.0	1.0	1.0	1.0	1.0	1.0	0.0357
negative regulation of myeloid cell differentiation	{'n/a (just one condition)'}	1.0	1.0	1.0	1.0	1.0	1.0	1.0	1.0	0.0133
negative regulation of myeloid leukocyte differentiation	{'Inpp5d', 'Tmem178', 'Ubash3b', 'Ccl3', 'Runx1', 'C1qc', 'Sfrp1', 'Gpr137b', 'Mafb', 'Cdk6'}	1.0	1.0	1.0	1.0	1.0	1.0	0.002	1.0	0.00055
negative regulation of myeloid leukocyte mediated immunity	{'Hmox1', 'Cd84', 'Abr', 'Cd300a'}	1.0	1.0	1.0	1.0	1.0	1.0	0.0183	1.0	0.0083
negative regulation of natural killer cell activation	{'n/a (just one condition)'}	1.0	1.0	1.0	1.0	1.0	1.0	1.0	0.0416	1.0
negative regulation of natural killer cell mediated cytotoxicity	{'n/a (just one condition)'}	1.0	1.0	1.0	1.0	1.0	1.0	1.0	1.0	0.0088
negative regulation of nervous system development	{'No common gene'}	1.0	1.0	1.0	1.0	1.0	1.0	1.0	0.0263	0.0124
negative regulation of neurogenesis	{'Thrb', 'Sema3c', 'Fgf13', 'Sema5a', 'Sema3d', 'Dmd', 'Atp1b2', 'Ptprz1', 'Apoe', 'Meis1', 'Bmpr1a'}	1.0	1.0	1.0	1.0	1.0	1.0	1.0	6.89e-05	0.013
negative regulation of neuron apoptotic process	{'Gba', 'Wfs1', 'Adam8', 'Ngf', 'Arrb2', 'Hmox1', 'Lgmn', 'Cx3cl1', 'Unc5b', 'Lrp1', 'Grn', 'F2r', 'Cx3cr1', 'Crlf1'}	1.0	1.0	1.0	1.0	1.0	1.0	0.0098	1.0	0.00087
negative regulation of neuron death	{'Gba', 'Arrb2', 'Adam8', 'Ngf', 'Wfs1', 'Hmox1', 'Lgmn', 'Cx3cl1', 'Unc5b', 'Lrp1', 'Grn', 'Gpnmb', 'Cd200r1', 'F2r', 'Tnfrsf1b', 'Cx3cr1', 'Crlf1'}	1.0	1.0	1.0	1.0	1.0	1.0	0.0216	1.0	0.00086
negative regulation of neuron differentiation	{'n/a (just one condition)'}	1.0	1.0	1.0	1.0	1.0	1.0	1.0	0.00064	1.0
negative regulation of neuron projection development	{'n/a (just one condition)'}	1.0	1.0	1.0	1.0	1.0	1.0	1.0	1.0	0.0123
negative regulation of neutrophil activation	{'Grn', 'Abr', 'Cd300a'}	1.0	1.0	1.0	1.0	1.0	1.0	0.0264	1.0	0.0492
negative regulation of nitrogen compound metabolic process	{'C4b', 'Pirb', 'Nfkb2', 'Irf8', 'C3', 'Serpina3n', 'Cd38', 'Nos2', 'Runx3', 'Ifi205', 'Il1b', 'Sox18', 'Hcls1', 'Lyn', 'Zmynd15', 'Apod', 'Nr1h3', 'Itgam', 'Bst2', 'Nfatc2', 'Nfatc1', 'Xdh', 'Wfdc21', 'Mnda', 'Parp14', 'Slc11a1', 'Plk3', 'Ifi204', 'Spi1', 'Zc3h12d', 'Il1r2', 'Pdgfb', 'Socs3', 'Ciita', 'Dll4', 'Cd300a', 'Rps6ka1', 'Grem1', 'Sbno2', 'Jak3', 'Nos1', 'Serpina3g', 'Bcl3', 'Ctsz', 'Cd…	1.0	1.0	1.0	1.0	1.0	1.0	1.0	0.0004	0.0259
negative regulation of nucleic acid-templated transcription	{'n/a (just one condition)'}	1.0	1.0	1.0	1.0	1.0	1.0	1.0	0.013	1.0
negative regulation of ossification	{'Sfrp1'}	1.0	1.0	1.0	1.0	0.0163	1.0	0.0061	1.0	1.0
negative regulation of osteoblast differentiation	{'n/a (just one condition)'}	1.0	1.0	1.0	1.0	0.0271	1.0	1.0	1.0	1.0
negative regulation of osteoclast differentiation	{'Inpp5d', 'Tmem178', 'Ubash3b', 'Ccl3', 'Sfrp1', 'Gpr137b', 'Mafb'}	1.0	1.0	1.0	1.0	1.0	1.0	0.0088	1.0	0.012
negative regulation of peptidase activity	{'n/a (just one condition)'}	1.0	1.0	1.0	1.0	1.0	1.0	0.0015	1.0	1.0
negative regulation of peptide secretion	{'Nr1h3', 'Srgn', 'Nos1', 'Cd74', 'Il1b', 'Ucp2', 'Cd22'}	1.0	1.0	1.0	1.0	1.0	1.0	1.0	0.0176	0.00098
negative regulation of phagocytosis	{'Sirpa', 'Fcgr2b', 'Tlr2', 'Cd300a'}	1.0	1.0	1.0	1.0	0.0434	0.011	0.0023	1.0	0.0028
negative regulation of phosphate metabolic process	{'Socs3', 'Plek', 'Cd300a'}	1.0	1.0	1.0	1.0	1.0	1.0	0.0141	0.0138	0.00021
negative regulation of phosphorylation	{'Socs3', 'Cd300a'}	1.0	1.0	1.0	1.0	1.0	1.0	0.0295	0.0087	0.0003
negative regulation of planar cell polarity pathway involved in axis elongation	{'n/a (just one condition)'}	0.043	1.0	1.0	1.0	1.0	1.0	1.0	1.0	1.0
negative regulation of production of molecular mediator of immune response	{'Jak3', 'Bst2', 'Vsir', 'Fcgr2b', 'Cd22'}	1.0	1.0	1.0	1.0	1.0	1.0	1.0	0.0383	0.0065
negative regulation of programmed cell death	{'Fcer1g', 'Adam8', 'Csf1r', 'Cd38', 'Hck', 'Socs3', 'Ucp2', 'Hcls1', 'Fcgr2b'}	1.0	1.0	1.0	1.0	1.0	1.0	5.33e-10	0.0017	3.62e-14
negative regulation of protein metabolic process	{'Pirb', 'Socs3', 'Cd300a', 'Spi1'}	1.0	1.0	1.0	1.0	0.0069	1.0	0.0033	0.0055	1.15e-05
negative regulation of protein modification process	{'n/a (just one condition)'}	1.0	1.0	1.0	1.0	1.0	1.0	1.0	1.0	0.0147
negative regulation of protein phosphorylation	{'Socs3', 'Cd300a'}	1.0	1.0	1.0	1.0	1.0	1.0	0.0146	0.0251	0.00012
negative regulation of protein secretion	{'Nr1h3', 'Srgn', 'Nos1', 'Il1b', 'Ucp2', 'Cd22'}	1.0	1.0	1.0	1.0	1.0	1.0	1.0	0.0329	0.0011
negative regulation of protein transport	{'n/a (just one condition)'}	1.0	1.0	1.0	1.0	1.0	1.0	1.0	1.0	0.0016
negative regulation of protein-containing complex assembly	{'n/a (just one condition)'}	1.0	1.0	1.0	1.0	1.0	1.0	0.0476	1.0	1.0
negative regulation of proteolysis	{'Arrb2', 'Cstb', 'Itih4', 'Cd44', 'Renbp', 'Anxa8', 'Hgf', 'Sdcbp', 'Serpinb6a', 'Naip5', 'Timp1', 'Ptgs2', 'Ngf', 'Anxa2', 'Cd109', 'Gpx1', 'Naip2', 'Plaur', 'Thbs1', 'Ctsz'}	1.0	1.0	1.0	1.0	1.0	1.0	0.0236	1.0	0.00026
negative regulation of regulated secretory pathway	{'n/a (just one condition)'}	1.0	1.0	1.0	1.0	1.0	1.0	1.0	1.0	0.0137
negative regulation of response to external stimulus	{'No common gene'}	1.0	0.0106	1.0	1.0	4.32e-06	0.0173	9.57e-05	6.07e-07	4.69e-10
negative regulation of response to stimulus	{'No common gene'}	0.0013	0.0078	1.0	1.0	1.35e-10	0.00011	2.87e-09	2.55e-10	7.39e-19
negative regulation of response to wounding	{'n/a (just one condition)'}	1.0	1.0	1.0	1.0	1.0	1.0	0.0146	1.0	1.0
negative regulation of secretion	{'Tnfrsf1b', 'Cd300a', 'Ucp2'}	1.0	1.0	1.0	1.0	1.0	1.0	0.0042	0.0017	9.77e-07
negative regulation of secretion by cell	{'Tnfrsf1b', 'Cd300a', 'Ucp2'}	1.0	1.0	1.0	1.0	1.0	1.0	0.0047	0.0034	2.63e-06
negative regulation of signal transduction	{'No common gene'}	0.0039	1.0	1.0	1.0	1.64e-08	0.003	9.2e-08	7.82e-06	3.18e-11
negative regulation of signaling	{'No common gene'}	0.0075	1.0	1.0	1.0	6.02e-08	0.004	4e-08	2.77e-08	1.3e-12
negative regulation of smoothened signaling pathway	{'n/a (just one condition)'}	0.0261	1.0	1.0	1.0	1.0	1.0	1.0	1.0	1.0
negative regulation of sprouting angiogenesis	{'n/a (just one condition)'}	1.0	1.0	1.0	1.0	1.0	1.0	1.0	0.0168	1.0
negative regulation of supramolecular fiber organization	{'No common gene'}	1.0	1.0	1.0	1.0	0.0092	1.0	1.0	0.0023	1.0
negative regulation of tissue remodeling	{'Inpp5d', 'Cd38'}	1.0	1.0	1.0	1.0	1.0	1.0	0.00099	0.0168	7.49e-05
negative regulation of toll-like receptor 4 signaling pathway	{'n/a (just one condition)'}	1.0	1.0	1.0	1.0	1.0	1.0	1.0	1.0	0.0327
negative regulation of toll-like receptor signaling pathway	{'Pik3ap1', 'Cd300a'}	1.0	1.0	1.0	1.0	0.0258	0.0336	0.0134	0.0012	8.76e-05
negative regulation of transcription by RNA polymerase II	{'n/a (just one condition)'}	1.0	1.0	1.0	1.0	1.0	1.0	1.0	0.0125	1.0
negative regulation of transcription, DNA-templated	{'n/a (just one condition)'}	1.0	1.0	1.0	1.0	1.0	1.0	1.0	0.0209	1.0
negative regulation of transmembrane receptor protein serine/threonine kinase signaling pathway	{'Fbn1', 'Glg1', 'Sfrp1'}	0.0367	1.0	1.0	1.0	1.0	0.0248	1.0	1.0	1.0
negative regulation of transport	{'Fcgr2b', 'Tnfrsf1b', 'Gpr35', 'Cd300a'}	1.0	1.0	1.0	1.0	1.0	0.0025	0.00036	0.00075	3.03e-08
negative regulation of tubulin deacetylation	{'n/a (just one condition)'}	1.0	1.0	1.0	1.0	1.0	1.0	1.0	1.0	0.0361
negative regulation of tumor necrosis factor production	{'Sirpa', 'Trem2', 'Vsir', 'Gpnmb'}	1.0	1.0	1.0	0.0267	1.0	1.0	0.0209	1.0	1.86e-05
negative regulation of vascular associated smooth muscle cell differentiation	{'n/a (just one condition)'}	1.0	1.0	1.0	1.0	1.0	1.0	1.0	0.0334	1.0
negative regulation of vascular associated smooth muscle cell proliferation	{'n/a (just one condition)'}	1.0	1.0	1.0	1.0	1.0	1.0	1.0	0.0468	1.0
negative regulation of vasculature development	{'Tie1', 'Stab1', 'Nfatc2', 'Pdgfb', 'Xdh', 'Nfatc1', 'Dll4', 'Mmrn2', 'Epha2'}	1.0	1.0	1.0	1.0	1.0	1.0	1.0	5.49e-06	0.004
negative regulation of viral genome replication	{'Oas3', 'Bst2', 'Oas2', 'Oas1a', 'Ifitm1'}	1.0	1.0	1.0	1.0	1.0	1.0	1.0	0.01	0.0024
negative regulation of viral life cycle	{'Trim25', 'Oas3', 'Bst2', 'Oas2', 'Oas1a', 'Ifitm1'}	1.0	1.0	1.0	1.0	1.0	1.0	1.0	0.0161	0.0123
negative regulation of viral process	{'Trim25', 'Oas3', 'Bst2', 'Oas2', 'Oas1a', 'Ifitm1', 'Trim14'}	1.0	1.0	1.0	1.0	1.0	1.0	1.0	0.0042	0.0044
negative regulation of wound healing	{'n/a (just one condition)'}	1.0	1.0	1.0	1.0	1.0	1.0	0.029	1.0	1.0
nephron development	{'Col4a4', 'Gpc3'}	0.0032	1.0	1.0	1.0	0.0073	0.0142	1.0	1.0	0.0379
nephron tubule development	{'n/a (just one condition)'}	1.0	1.0	1.0	1.0	1.0	1.0	1.0	1.0	0.0292
nervous system development	{'No common gene'}	0.00032	0.004	1.0	1.0	1.13e-09	1.0	4.65e-09	6.74e-12	2.97e-07
nervous system process	{'n/a (just one condition)'}	1.0	1.0	1.0	1.0	1.0	1.0	1.0	1.0	0.0178
neural precursor cell proliferation	{'n/a (just one condition)'}	1.0	1.0	1.0	1.0	1.0	1.0	1.0	0.0328	1.0
neural tube development	{'n/a (just one condition)'}	0.0187	1.0	1.0	1.0	1.0	1.0	1.0	1.0	1.0
neuroblast division	{'n/a (just one condition)'}	1.0	1.0	1.0	1.0	1.0	1.0	1.0	0.0318	1.0
neuroblast proliferation	{'n/a (just one condition)'}	1.0	1.0	1.0	1.0	1.0	1.0	1.0	0.0015	1.0
neurogenesis	{'No common gene'}	9.72e-06	7.52e-05	1.0	1.0	2.82e-11	1.0	3.4e-08	0.033	5.28e-07
neuromuscular process	{'Ap1s2', 'Gba', 'Cln8', 'Gpr88', 'Myo7a', 'Tpp1', 'Slurp1', 'Gm2a', 'Abl2', 'Psap', 'Hexb', 'Hexa', 'Abr'}	1.0	1.0	1.0	1.0	1.0	1.0	0.0192	1.0	0.0283
neuromuscular process controlling balance	{'Ap1s2', 'Cln8', 'Gpr88', 'Myo7a', 'Tpp1', 'Gm2a', 'Abl2', 'Psap', 'Hexb', 'Hexa', 'Abr'}	1.0	1.0	1.0	1.0	1.0	1.0	0.0027	1.0	0.0036
neuron cellular homeostasis	{'n/a (just one condition)'}	1.0	1.0	1.0	1.0	1.0	1.0	1.0	0.023	1.0
neuron development	{'No common gene'}	0.00012	0.001	1.0	1.0	3.73e-11	0.0393	0.0146	4.6e-10	3.03e-06
neuron differentiation	{'No common gene'}	1.11e-05	0.00065	1.0	1.0	3.03e-10	0.0471	0.00089	1.18e-08	3.28e-06
neuron projection development	{'No common gene'}	0.00025	0.0028	1.0	1.0	1.67e-10	0.0491	0.0101	1.38e-09	4.27e-05
neuron projection morphogenesis	{'No common gene'}	6.84e-06	0.0026	1.0	1.0	8.56e-11	0.0235	0.0156	1.98e-08	3.79e-05
neuron recognition	{'n/a (just one condition)'}	1.0	1.0	1.0	1.0	1.0	1.0	1.0	0.0119	1.0
neuron remodeling	{'Pdgfb', 'C1qa', 'C3'}	1.0	1.0	1.0	1.0	1.0	1.0	1.0	0.0179	0.0382
neutrophil activation	{'Fcgr4', 'Tyrobp', 'Myo1f'}	1.0	1.0	1.0	0.0011	1.0	0.0098	0.0019	0.0012	0.0022
neutrophil activation involved in immune response	{'Tyrobp', 'Myo1f'}	1.0	1.0	1.0	0.0048	1.0	0.0205	0.0049	0.00083	0.0151
neutrophil apoptotic process	{'n/a (just one condition)'}	1.0	1.0	1.0	1.0	1.0	1.0	1.0	1.0	0.0492
neutrophil chemotaxis	{'Itgb2'}	1.0	1.0	1.0	2.25e-05	0.0185	0.0015	2.27e-08	2.08e-06	2.89e-12
neutrophil homeostasis	{'n/a (just one condition)'}	1.0	1.0	1.0	1.0	1.0	1.0	1.0	1.0	0.0018
neutrophil mediated immunity	{'Ncf1', 'Myo1f', 'Cd300lb'}	1.0	1.0	1.0	1.0	0.0302	1.0	0.0316	0.0374	0.025
neutrophil migration	{'Ccl7', 'Ccl4', 'Fcer1g', 'Syk', 'Itgam', 'Ccl3', 'Fcgr3', 'Vav1', 'Ccl6', 'Spp1', 'Nckap1l', 'Lgals3', 'Prex1', 'Cxcl1', 'Mcoln2', 'Cx3cl1', 'Itgb2', 'Ccl2'}	1.0	1.0	1.0	1.0	1.0	1.0	5.46e-09	1.0	1.63e-12
nitric oxide biosynthetic process	{'n/a (just one condition)'}	1.0	1.0	1.0	1.0	1.0	1.0	1.0	1.0	0.0114
nitric oxide mediated signal transduction	{'n/a (just one condition)'}	1.0	1.0	1.0	1.0	1.0	1.0	1.0	0.0179	1.0
nitric oxide metabolic process	{'n/a (just one condition)'}	1.0	1.0	1.0	1.0	1.0	1.0	1.0	1.0	0.0014
nitrogen compound metabolic process	{'n/a (just one condition)'}	1.0	1.0	1.0	1.0	1.0	1.0	1.0	1.0	0.0101
nitrogen compound transport	{'Syk', 'Arrb2', 'Rab11fip5', 'Pltp', 'Abca1', 'Ywhah', 'Clu', 'Ncf1', 'Lamp2', 'Rab31', 'Slc6a8', 'Abcg1', 'Slc25a13', 'Slc35e4', 'Pdpn', 'Dab2', 'Il1rn', 'Tmed9', 'Erp29', 'C1qtnf5', 'Cln8', 'Cfl1', 'Ap1s2', 'Slc7a2', 'Atp13a2', 'Ildr2', 'P2rx7', 'Snx1', 'Tbc1d9', 'Tlr2', 'Apobec1', 'Rab8b', 'Folr2', 'Slc29a3', 'Rftn1', 'Mmp12', 'Spcs3', 'Psap', 'Arl8a', 'Il10ra', 'Slc11a1', 'Crlf2', 'Gnptab', …	1.0	1.0	1.0	1.0	1.0	1.0	1.3e-05	1.0	1.81e-05
nucleoside phosphate metabolic process	{'n/a (just one condition)'}	1.0	0.006	1.0	1.0	1.0	1.0	1.0	1.0	1.0
nucleotide catabolic process	{'n/a (just one condition)'}	1.0	1.0	1.0	1.0	1.0	1.0	1.0	0.0328	1.0
nucleus localization	{'n/a (just one condition)'}	1.0	1.0	1.0	1.0	1.0	1.0	1.0	0.0161	1.0
organ growth	{'n/a (just one condition)'}	1.0	1.0	1.0	1.0	1.0	0.0202	1.0	1.0	1.0
organelle localization	{'n/a (just one condition)'}	1.0	1.0	1.0	1.0	1.0	1.0	1.0	0.0468	1.0
organelle organization	{'n/a (just one condition)'}	1.0	0.0021	1.0	1.0	1.0	1.0	1.0	1.0	1.0
organic acid metabolic process	{'Elovl1', 'Syk', 'Itih4', 'Dse', 'Npl', 'Nagk', 'Ncf1', 'Sphk1', 'Xylt2', 'Dpep2', 'Pdpn', 'Cd44', 'Renbp', 'Gatm', 'Chst11', 'Tmem189', 'Tlr2', 'Hgf', 'Gusb', 'Tbxas1', 'Ptgs2', 'Tlr4', 'Cemip', 'Hpgds', 'Alox5ap', 'Daglb', 'Spp1', 'Ctps', 'Mamdc2', 'Pla2g15', 'Hk3', 'Npc1', 'Crabp2', 'Gpx1', 'Tgfb1', 'Edn1', 'Gnpda1', 'Myo5a', 'Lipa'}	1.0	1.0	1.0	1.0	1.0	1.0	0.0069	1.0	0.0375
organic anion transport	{'Pltp', 'Abca1', 'Abcg1', 'Slc11a1', 'Abcc3'}	1.0	1.0	1.0	1.0	1.0	1.0	0.0227	0.0065	0.00047
organic cyclic compound catabolic process	{'n/a (just one condition)'}	1.0	1.0	1.0	1.0	1.0	1.0	1.0	0.004	1.0
organic hydroxy compound metabolic process	{'Apobr', 'Ch25h', 'Pltp', 'Abca1', 'Abcg1'}	1.0	1.0	1.0	1.0	1.0	1.0	6.26e-05	0.0123	0.00078
organic hydroxy compound transport	{'Fcer1g', 'Pltp', 'Fcgr3', 'Abcg1', 'Abcc3'}	1.0	1.0	1.0	0.0087	1.0	1.0	0.0277	6.56e-06	0.0047
organic substance biosynthetic process	{'n/a (just one condition)'}	1.0	0.0175	1.0	1.0	1.0	1.0	1.0	1.0	1.0
organic substance catabolic process	{'Pde1a', 'Arrb2', 'Hmox1', 'Ywhah', 'Npl', 'Ctsc', 'Spsb4', 'Nceh1', 'Nagk', 'Ncf1', 'Tpp1', 'Lamp2', 'Moxd1', 'Dnase1l1', 'Tnfaip3', 'Cd44', 'Mmp13', 'Gba', 'Renbp', 'Anpep', 'Cln8', 'P2rx7', 'Ctsh', 'Apobec1', 'Abhd12', 'Rnf128', 'Esd', 'Ctss', 'Mmp12', 'Gusb', 'Psap', 'Hpse', 'Dnase2a', 'Pnpla7', 'Ctsa', 'Acer3', 'Fuca1', 'Cemip', 'Anxa2', 'Rnf149', 'Nrros', 'Ctsb', 'Gdpd1', 'Ctsl', 'Snx5', '…	1.0	1.0	1.0	1.0	1.0	1.0	0.002	1.0	8.88e-06
organic substance metabolic process	{'Syk', 'B4galt5', 'Pltp', 'Abca1', 'Cdk18', 'Mefv', 'Ncf1', 'Abcg1', 'Mmp13', 'Apobr', 'Fgr', 'Adam8', 'Ch25h', 'Slc11a1', 'Inpp5d', 'Spi1', 'Alox5ap', 'Neurl3', 'Hck', 'Socs3', 'Sdf2l1', 'Plek', 'Fcer1g', 'Fes', 'Vsir', 'Csf1r', 'Ctsz', 'Ncf2', 'Itgb2'}	1.0	1.0	1.0	1.0	1.0	1.0	0.0043	0.0052	3.2e-07
organic substance transport	{'Syk', 'Abca1', 'Slc25a13', 'Slc35e4', 'Apobr', 'Tmed9', 'Atp13a2', 'Soat1', 'Rftn1', 'Mmp12', 'Il10ra', 'Snx8', 'Bid', 'Rab29', 'Cd300a', 'Cd63', 'Npc1', 'Egr2', 'Abcc3', 'Fcer1g', 'Slc7a7', 'Col1a1', 'Myo5a', 'Steap3', 'Slc37a2', 'Gltp', 'Rab31', 'Pdpn', 'Dab2', 'Il1rn', 'Erp29', 'Pqlc1', 'Cln8', 'P2rx7', 'Snx1', 'Rab8b', 'Folr2', 'Tmem106a', 'Arl4c', 'Rab7b', 'Arl11', 'Myo7a', 'Neurl3', 'Gm2a…	1.0	1.0	1.0	1.0	1.0	1.0	2.43e-06	1.0	6.25e-08
organonitrogen compound biosynthetic process	{'n/a (just one condition)'}	1.0	0.00017	1.0	1.0	1.0	1.0	1.0	1.0	1.0
organonitrogen compound catabolic process	{'Pde1a', 'Arrb2', 'Hmox1', 'Npl', 'Ctsc', 'Spsb4', 'Nagk', 'Ncf1', 'Tpp1', 'Lamp2', 'Moxd1', 'Tnfaip3', 'Cd44', 'Mmp13', 'Gba', 'Anpep', 'Renbp', 'Cln8', 'P2rx7', 'Ctsh', 'Apobec1', 'Abhd12', 'Rnf128', 'Ctss', 'Mmp12', 'Psap', 'Hpse', 'Pnpla7', 'Ctsa', 'Acer3', 'Cemip', 'Anxa2', 'Rnf149', 'Snx5', 'Ctsb', 'Nrros', 'Ctsl', 'Asah1', 'Sat1', 'Blvrb', 'Gm2a', 'Pla2g15', 'Sdf2l1', 'Hexb', 'Ctsd', 'Nag…	1.0	1.0	1.0	1.0	1.0	1.0	0.00041	1.0	4.92e-06
organonitrogen compound metabolic process	{'Fgr', 'Syk', 'Spi1', 'Ncf1', 'Hck', 'Vsir', 'Socs3', 'Csf1r', 'Sdf2l1', 'Abcg1', 'Slc11a1'}	1.0	1.0	1.0	1.0	0.0214	1.0	5.97e-07	0.0043	3.61e-09
organophosphate ester transport	{'No common gene'}	1.0	0.0483	1.0	1.0	1.0	1.0	1.0	1.0	0.0057
organophosphate metabolic process	{'No common gene'}	1.0	0.016	1.0	1.0	1.0	1.0	1.0	0.0391	1.0
ossification	{'Col1a1', 'Sfrp1', 'Ctsk', 'Mmp2'}	0.0161	1.0	1.0	1.0	9.41e-07	0.00059	5.32e-09	1.0	0.0039
osteoblast differentiation	{'Sfrp1', 'Col1a1'}	1.0	1.0	1.0	1.0	0.0321	1.0	0.0063	1.0	0.0149
osteoclast differentiation	{'Tyrobp'}	1.0	1.0	1.0	0.00087	1.0	0.014	6.03e-08	0.0012	8.55e-07
ovulation	{'n/a (just one condition)'}	1.0	0.0054	1.0	1.0	1.0	1.0	1.0	1.0	1.0
ovulation cycle	{'Nrip1', 'Egfr', 'Serpinf1', 'Pdgfra'}	0.0367	0.0049	1.0	1.0	1.0	1.0	1.0	1.0	1.0
ovulation from ovarian follicle	{'n/a (just one condition)'}	1.0	0.0229	1.0	1.0	1.0	1.0	1.0	1.0	1.0
oxidation-reduction process	{'Egln1', 'Apoa1', 'Ndufa6', 'Glrx5', 'Ech1', 'Ndufs7', 'Ndufc1', 'Ndufa13', 'Cox7c', 'Uqcr11', 'Ndufb5'}	1.0	1.53e-13	1.0	1.0	1.0	1.0	6.82e-05	1.0	1.0
oxidative phosphorylation	{'n/a (just one condition)'}	1.0	4.17e-10	1.0	1.0	1.0	1.0	1.0	1.0	1.0
oxoacid metabolic process	{'Ncf1', 'Alox5ap', 'Syk'}	1.0	1.0	1.0	1.0	1.0	1.0	0.0068	0.0014	0.0458
pH reduction	{'n/a (just one condition)'}	1.0	1.0	1.0	1.0	1.0	1.0	0.0028	1.0	1.0
pathway-restricted SMAD protein phosphorylation	{'Gdf6'}	1.0	1.0	1.0	1.0	1.0	0.0286	0.0447	1.0	1.0
pattern recognition receptor signaling pathway	{'Tlr8', 'Havcr2', 'Cd300lf', 'Cd14', 'Pik3ap1', 'Unc93b1', 'Tlr13'}	1.0	1.0	1.0	1.0	1.0	1.0	0.00041	3.54e-06	8.78e-12
pattern specification process	{'Gpc3', 'Hhip'}	0.0025	1.0	1.0	1.0	1.0	1.0	1.0	1.0	0.017
peptide cross-linking	{'Col3a1'}	1.0	0.007	1.0	1.0	0.0486	1.0	0.0135	1.0	0.0483
peptide cross-linking via chondroitin 4-sulfate glycosaminoglycan	{'Egflam', 'Spock2', 'Dcn'}	1.0	0.0066	1.0	1.0	0.0239	1.0	1.0	1.0	1.0
peptide secretion	{'Crlf2', 'Gnptab', 'Rab11fip5', 'Tmem106a', 'Abca1', 'Ildr2', 'Edn1', 'Tlr2', 'Rab8b', 'Anxa1', 'Myo5a', 'Il1rn', 'Steap3', 'Psap', 'C1qtnf5', 'Plek', 'Erp29'}	1.0	1.0	1.0	1.0	1.0	1.0	0.00016	1.0	0.00012
peptide transport	{'Syk', 'Arrb2', 'Rab11fip5', 'Abca1', 'Ywhah', 'Clu', 'Ncf1', 'Lamp2', 'Rab31', 'Abcg1', 'Il1rn', 'Dab2', 'Erp29', 'C1qtnf5', 'Tmed9', 'Cfl1', 'Ap1s2', 'Ildr2', 'Tbc1d9', 'Snx1', 'Tlr2', 'Apobec1', 'Rab8b', 'Folr2', 'Rftn1', 'Mmp12', 'Spcs3', 'Psap', 'Arl8a', 'Il10ra', 'Crlf2', 'Gnptab', 'Tmem106a', 'Arl4c', 'Rab7b', 'Arl11', 'Myo7a', 'Neurl3', 'Rab3il1', 'Snx8', 'Snx5', 'Bid', 'Rab29', 'Cd63', …	1.0	1.0	1.0	1.0	1.0	1.0	0.00048	1.0	0.002
peptidyl-cysteine S-nitrosylation	{'n/a (just one condition)'}	1.0	1.0	1.0	1.0	1.0	1.0	1.0	0.0017	1.0
peptidyl-lysine oxidation	{'n/a (just one condition)'}	1.0	1.0	1.0	1.0	1.0	1.0	0.038	1.0	1.0
peptidyl-methionine modification	{'n/a (just one condition)'}	1.0	0.0222	1.0	1.0	1.0	1.0	1.0	1.0	1.0
peptidyl-tyrosine autophosphorylation	{'n/a (just one condition)'}	1.0	1.0	1.0	1.0	1.0	1.0	1.0	0.0321	1.0
peptidyl-tyrosine modification	{'n/a (just one condition)'}	1.0	1.0	1.0	1.0	1.0	1.0	1.0	3.47e-06	1.0
peptidyl-tyrosine phosphorylation	{'Fgr', 'Syk', 'Fes', 'Hck', 'Csf1r'}	1.0	1.0	1.0	1.0	1.0	1.0	0.0037	1.18e-05	0.0026
pericyte cell differentiation	{'n/a (just one condition)'}	1.0	1.0	1.0	1.0	1.0	1.0	1.0	0.0034	1.0
phagocytosis	{'Tyrobp', 'Hck', 'Slc11a1', 'Itgb2'}	1.0	1.0	1.0	1.18e-08	4.05e-05	5.09e-06	7.61e-14	9.34e-08	3.53e-19
phagocytosis, engulfment	{'Fcgr3', 'Fcer1g', 'Fcgr1', 'Itgb2'}	1.0	1.0	1.0	4.23e-05	1.0	1.0	1.87e-07	0.00082	1.52e-08
phagocytosis, recognition	{'Clec7a', 'Sirpa', 'Fcgr1', 'Fcgr3'}	1.0	1.0	1.0	0.00074	1.0	1.0	0.0268	1.0	0.0209
phagolysosome assembly	{'n/a (just one condition)'}	1.0	1.0	1.0	1.0	1.0	1.0	1.0	1.0	0.0382
phagosome maturation	{'Rab31', 'Rab7b', 'P2rx7', 'Myo7a'}	1.0	1.0	1.0	1.0	1.0	1.0	0.0423	1.0	0.0095
phenol-containing compound metabolic process	{'n/a (just one condition)'}	1.0	1.0	1.0	1.0	1.0	1.0	0.0182	1.0	1.0
phosphate-containing compound metabolic process	{'No common gene'}	1.0	0.0065	1.0	1.0	1.0	1.0	0.0034	1.55e-05	2.58e-06
phosphatidylinositol 3-kinase signaling	{'n/a (just one condition)'}	1.0	1.0	1.0	1.0	1.0	1.0	1.0	1.0	0.0162
phosphatidylinositol-mediated signaling	{'Pik3r5', 'Ptafr', 'Csf1r'}	1.0	1.0	1.0	1.0	0.0056	0.0109	1.0	1.0	0.0062
phospholipase C-activating G protein-coupled receptor signaling pathway	{'n/a (just one condition)'}	1.0	1.0	1.0	1.0	1.0	1.0	1.0	1.0	0.0183
phospholipid efflux	{'Apoe', 'Apoc1'}	1.0	0.0014	0.014	1.0	1.0	1.0	1.0	1.0	1.0
phospholipid metabolic process	{'n/a (just one condition)'}	1.0	1.0	1.0	1.0	1.0	1.0	1.0	1.0	0.0319
phospholipid transport	{'n/a (just one condition)'}	1.0	1.0	1.0	1.0	1.0	1.0	1.0	1.0	0.0058
phosphorus metabolic process	{'Syk', 'Slc25a13', 'Atp13a2', 'Rps6ka2', 'Abhd12', 'Htr2b', 'Ptafr', 'Pnpla7', 'Bid', 'Socs3', 'Pla2g15', 'Plcl2', 'Cdk20', 'Pigs', 'Fnip2', 'Slc37a2', 'Cdk18', 'Ccl3', 'Nceh1', 'Dab2', 'Fgr', 'Cln8', 'P2rx7', 'Tlr4', 'Ptpre', 'Ssh3', 'Hck', 'Plpp2', 'Fes', 'Sh2d1b1', 'Gnpda1', 'Fabp5', 'Taok3', 'Csf1r', 'Ptk7', 'Pip4k2a', 'Acp2', 'Pde1a', 'Sphk1', 'Ncf1', 'Cfl1', 'Aprt', 'Tlr2', 'Ppm1h', 'Slc11…	1.0	1.0	1.0	1.0	1.0	1.0	0.0034	1.0	2.07e-06
phosphorylation	{'Fgr', 'Syk', 'Fes', 'Cdk18', 'Hck', 'Socs3', 'Csf1r', 'Slc11a1'}	1.0	1.0	1.0	1.0	1.0	1.0	0.0088	0.00053	5.11e-06
pigmentation	{'n/a (just one condition)'}	1.0	1.0	1.0	1.0	1.0	1.0	0.0238	1.0	1.0
pinocytosis	{'Snx5', 'Ehd4', 'Dab2'}	1.0	1.0	1.0	1.0	1.0	1.0	0.0297	1.0	0.0151
placenta development	{'n/a (just one condition)'}	1.0	1.0	1.0	1.0	1.0	1.0	0.0044	1.0	1.0
plasma lipoprotein particle organization	{'n/a (just one condition)'}	1.0	1.0	1.0	1.0	1.0	1.0	1.0	0.0011	1.0
plasma lipoprotein particle remodeling	{'Apoe', 'Apoc1'}	1.0	0.0086	0.0227	1.0	1.0	1.0	1.0	1.0	1.0
plasma membrane bounded cell projection morphogenesis	{'B4galt5', 'B4galt6', 'Clu', 'Iqgap1', 'Scn1b', 'Hcls1', 'Snx1', 'Tnn', 'Alcam', 'Ngf', 'Plxna1', 'Myo16', 'Unc5b', 'Rhog', 'Evl', 'Zeb2', 'Nckap1l', 'Egr2', 'Plxnb2', 'Fmn1', 'Lrp1', 'Csf1r', 'Dclk1', 'Abl2'}	1.0	1.0	1.0	1.0	1.0	1.0	0.0103	1.0	0.0038
plasma membrane bounded cell projection organization	{'No common gene'}	0.0067	1.0	1.0	1.0	1.11e-08	1.0	0.0495	7.56e-09	0.00023
platelet activation	{'Fermt3', 'Rap2b', 'Ubash3b', 'Evl', 'F2r', 'Mertk', 'Cx3cl1', 'Plek'}	1.0	1.0	1.0	1.0	1.0	1.0	0.0265	1.0	0.00018
platelet aggregation	{'n/a (just one condition)'}	1.0	1.0	1.0	1.0	1.0	1.0	1.0	1.0	0.0224
platelet degranulation	{'Fcer1g', 'Syk', 'Plek', 'Lyn'}	1.0	1.0	1.0	1.0	1.0	1.0	1.0	0.0024	0.0244
platelet-derived growth factor receptor signaling pathway	{'n/a (just one condition)'}	1.0	1.0	1.0	1.0	1.0	1.0	0.0239	1.0	1.0
poly-N-acetyllactosamine biosynthetic process	{'n/a (just one condition)'}	1.0	1.0	1.0	1.0	1.0	1.0	0.0183	1.0	1.0
positive T cell selection	{'n/a (just one condition)'}	1.0	1.0	1.0	1.0	1.0	1.0	1.0	1.0	0.0141
positive regulation of B cell activation	{'Bst1', 'Inpp5d', 'Syk', 'Cd38'}	1.0	1.0	1.0	1.0	1.0	1.0	0.017	0.008	0.0016
positive regulation of B cell proliferation	{'Cd74', 'Nfatc2', 'Cd38', 'Bst1', 'Tlr9', 'Cdkn1a'}	1.0	1.0	1.0	1.0	1.0	1.0	1.0	0.0037	0.0194
positive regulation of CD4-positive, alpha-beta T cell activation	{'n/a (just one condition)'}	1.0	1.0	1.0	1.0	1.0	0.0336	1.0	1.0	1.0
positive regulation of CD4-positive, alpha-beta T cell differentiation	{'n/a (just one condition)'}	1.0	1.0	1.0	1.0	1.0	1.0	1.0	1.0	0.0007
positive regulation of CD8-positive, alpha-beta T cell activation	{'n/a (just one condition)'}	1.0	1.0	1.0	1.0	1.0	1.0	1.0	1.0	0.0059
positive regulation of CD8-positive, alpha-beta T cell differentiation	{'n/a (just one condition)'}	1.0	1.0	1.0	1.0	1.0	1.0	1.0	1.0	0.0492
positive regulation of DNA-binding transcription factor activity	{'Adam8', 'Nfam1', 'Hcls1', 'Fcgr2b', 'Itgb2'}	1.0	1.0	1.0	1.0	1.0	1.0	0.0028	0.026	3.36e-06
positive regulation of ERK1 and ERK2 cascade	{'Csf1r'}	0.0359	1.0	1.0	1.0	0.0073	1.0	9.31e-07	0.00012	5.88e-11
positive regulation of GTPase activity	{'Cxcl13', 'Ccl8', 'Arhgap31', 'Adap2', 'Ptk2b', 'Ccl6', 'Rasa4', 'Icam1', 'Rasa3', 'Ccl9', 'Rin3', 'Epha2'}	1.0	1.0	1.0	1.0	1.0	1.0	1.0	0.0042	1.01e-08
positive regulation of I-kappaB kinase/NF-kappaB signaling	{'n/a (just one condition)'}	1.0	1.0	1.0	1.0	1.0	1.0	1.0	1.0	1.52e-06
positive regulation of JNK cascade	{'Ncf1', 'Fcgr2b', 'Syk'}	1.0	1.0	1.0	1.0	1.0	1.0	0.0023	0.0172	2.92e-07
positive regulation of JUN kinase activity	{'n/a (just one condition)'}	1.0	1.0	1.0	1.0	1.0	1.0	1.0	1.0	5.01e-05
positive regulation of MAP kinase activity	{'Syk'}	1.0	1.0	1.0	1.0	0.0133	1.0	1.28e-06	0.0343	9.81e-08
positive regulation of MAPK cascade	{'Csf1r'}	0.0012	1.0	1.0	1.0	1.77e-06	0.0013	3.19e-14	5.83e-06	0.013
positive regulation of NF-kappaB transcription factor activity	{'Adam8', 'Itgb2'}	1.0	1.0	1.0	1.0	1.0	1.0	0.0095	0.0341	1.1e-07
positive regulation of NIK/NF-kappaB signaling	{'Tlr1', 'Havcr2', 'Cd14', 'Tlr9', 'Il1b', 'Mmp8', 'Grem1', 'Tlr7'}	1.0	1.0	1.0	1.0	1.0	1.0	1.0	0.0012	6.21e-06
positive regulation of RNA metabolic process	{'n/a (just one condition)'}	1.0	1.0	1.0	1.0	1.0	1.0	1.0	0.0031	1.0
positive regulation of Ras protein signal transduction	{'n/a (just one condition)'}	1.0	1.0	1.0	1.0	1.0	1.0	1.0	1.0	0.0416
positive regulation of Rho protein signal transduction	{'Gpr35'}	1.0	1.0	1.0	1.0	0.0239	1.0	1.0	0.0321	1.0
positive regulation of SMAD protein signal transduction	{'n/a (just one condition)'}	1.0	1.0	1.0	1.0	1.0	1.0	1.0	0.0318	1.0
positive regulation of T cell activation	{'Adam8', 'Syk', 'Havcr2', 'Vsir'}	1.0	1.0	1.0	1.0	1.0	1.0	0.0027	0.00076	1.13e-10
positive regulation of T cell differentiation	{'Syk', 'Vsir'}	1.0	1.0	1.0	1.0	0.0278	1.0	0.0137	0.0012	4.77e-08
positive regulation of T cell mediated cytotoxicity	{'n/a (just one condition)'}	1.0	1.0	1.0	1.0	1.0	1.0	1.0	1.0	0.0077
positive regulation of T cell mediated immunity	{'n/a (just one condition)'}	1.0	1.0	1.0	1.0	1.0	1.0	1.0	1.0	0.0072
positive regulation of T cell migration	{'n/a (just one condition)'}	1.0	1.0	1.0	1.0	1.0	1.0	1.0	1.0	0.0076
positive regulation of T cell proliferation	{'Syk', 'Nckap1l', 'Ccl19', 'Anxa1', 'Vcam1'}	1.0	1.0	1.0	1.0	1.0	0.0419	1.0	1.0	0.00025
positive regulation of T-helper 1 type immune response	{'n/a (just one condition)'}	1.0	1.0	1.0	1.0	1.0	1.0	1.0	1.0	0.0483
positive regulation of T-helper 2 cell differentiation	{'n/a (just one condition)'}	1.0	1.0	1.0	1.0	1.0	1.0	1.0	1.0	0.0244
positive regulation of T-helper cell differentiation	{'n/a (just one condition)'}	1.0	1.0	1.0	1.0	1.0	1.0	1.0	1.0	0.0022
positive regulation of Wnt signaling pathway	{'Col1a1', 'Sfrp1', 'Tlr2'}	1.0	1.0	1.0	1.0	0.0013	0.0099	0.00039	1.0	0.0283
positive regulation of actin cytoskeleton reorganization	{'n/a (just one condition)'}	1.0	1.0	1.0	1.0	1.0	1.0	1.0	0.0425	1.0
positive regulation of actin filament bundle assembly	{'n/a (just one condition)'}	1.0	1.0	1.0	1.0	1.0	1.0	1.0	0.0362	1.0
positive regulation of actin filament polymerization	{'Fmn1', 'Grb2', 'Arpc4', 'Actr2', 'Arpc5', 'Evl', 'Nckap1l', 'Actr3', 'Arpc1b'}	1.0	1.0	1.0	1.0	1.0	1.0	0.0182	1.0	0.0018
positive regulation of acute inflammatory response	{'Fcgr3', 'Fcer1g', 'Fcgr1', 'Adam8'}	1.0	1.0	1.0	0.0029	1.0	1.0	0.0017	9.37e-05	1.16e-06
positive regulation of adaptive immune response	{'Fcgr3', 'Fcer1g', 'Fcgr1', 'Slc11a1'}	1.0	1.0	1.0	1.0	1.0	1.0	0.0183	8.25e-05	7.99e-08
positive regulation of adaptive immune response based on somatic recombination of immune receptors built from immunoglobulin superfamily domains	{'Fcgr3', 'Fcer1g', 'Fcgr1', 'Slc11a1'}	1.0	1.0	1.0	1.0	1.0	1.0	0.0293	0.0002	3.44e-07
positive regulation of alcohol biosynthetic process	{'n/a (just one condition)'}	1.0	1.0	1.0	1.0	1.0	1.0	1.0	1.0	0.0259
positive regulation of alpha-beta T cell activation	{'n/a (just one condition)'}	1.0	1.0	1.0	1.0	1.0	1.0	1.0	1.0	6.71e-06
positive regulation of alpha-beta T cell differentiation	{'Syk', 'Runx1', 'Nckap1l', 'Ccl19', 'Anxa1'}	1.0	1.0	1.0	1.0	1.0	0.0019	1.0	1.0	7.28e-05
positive regulation of angiogenesis	{'Cybb'}	1.0	0.0419	1.0	0.0269	0.0348	0.00021	3.08e-05	0.0043	4.35e-08
positive regulation of animal organ morphogenesis	{'n/a (just one condition)'}	1.0	1.0	1.0	1.0	0.0404	1.0	1.0	1.0	1.0
positive regulation of antigen processing and presentation	{'n/a (just one condition)'}	1.0	1.0	1.0	1.0	1.0	1.0	1.0	1.0	0.0053
positive regulation of antigen receptor-mediated signaling pathway	{'n/a (just one condition)'}	1.0	1.0	1.0	1.0	1.0	1.0	1.0	1.0	0.0415
positive regulation of apoptotic cell clearance	{'C3', 'Cd300lf'}	1.0	1.0	1.0	1.0	1.0	1.0	1.0	0.02	0.0171
positive regulation of apoptotic process	{'Syk', 'Irf5', 'Itgam', 'Tyrobp', 'Tnfrsf1b'}	1.0	1.0	1.0	1.0	0.00048	1.0	9.21e-09	0.0011	9.57e-12
positive regulation of apoptotic process involved in morphogenesis	{'n/a (just one condition)'}	1.0	1.0	1.0	1.0	1.0	1.0	1.0	1.0	0.0327
positive regulation of apoptotic signaling pathway	{'Atf3', 'Clu', 'Ctsc', 'Ctsh', 'Unc5b', 'Osm', 'Plaur', 'Tnfrsf23', 'Bcl2l11', 'Bid', 'Sfrp1', 'St18', 'Steap3', 'Thbs1', 'Inhbb'}	1.0	1.0	1.0	1.0	1.0	1.0	0.00024	1.0	0.00035
positive regulation of axonogenesis	{'Plxnb2', 'Lrp1', 'Sema4d', 'Plxna1'}	1.0	1.0	1.0	1.0	0.0124	1.0	1.0	1.0	0.0199
positive regulation of binding	{'n/a (just one condition)'}	1.0	1.0	1.0	1.0	1.0	1.0	1.0	1.0	0.01
positive regulation of biological process	{'No common gene'}	5.7e-05	0.00037	1.0	1.1e-07	4.38e-19	5.62e-13	1.66e-32	2.9e-27	7.33e-05
positive regulation of biosynthetic process	{'Nfkb2', 'Syk', 'Irf8', 'Cd38', 'Nos2', 'Runx3', 'Ncf1', 'Tmem173', 'Il1b', 'Sox18', 'Hcls1', 'Abcg1', 'Nr1h3', 'Nfatc2', 'Nfatc1', 'Tlr9', 'Icam1', 'Slc11a1', 'Irf5', 'Spi1', 'Cd74', 'Pdgfb', 'Plac8', 'Ciita', 'Rps6ka1', 'Mafb', 'Grem1', 'Irf7', 'Pou2f2', 'Sbno2', 'Jak3', 'Nos1', 'Scarb1', 'Ptk2b', 'Ier5', 'Mmp8', 'Bcl3', 'Itgb2'}	1.0	1.0	1.0	1.0	1.0	1.0	1.0	0.00019	0.015
positive regulation of blood coagulation	{'Tlr4', 'F2r', 'Plek', 'F7', 'Thbs1', 'Hpse', 'Pdpn', 'Selp'}	1.0	1.0	1.0	1.0	1.0	1.0	2.94e-05	1.0	0.0016
positive regulation of blood vessel endothelial cell migration	{'Ptgs2', 'Tgfb1', 'Hmox1', 'P2rx4', 'Thbs1', 'Anxa1'}	1.0	1.0	1.0	1.0	1.0	1.0	0.0438	1.0	0.0046
positive regulation of bone mineralization	{'Slc8a1'}	1.0	1.0	1.0	1.0	1.0	1.0	0.0397	0.0269	1.0
positive regulation of bone resorption	{'n/a (just one condition)'}	1.0	1.0	1.0	1.0	1.0	1.0	0.0209	1.0	1.0
positive regulation of calcium ion transmembrane transport	{'n/a (just one condition)'}	1.0	1.0	1.0	1.0	1.0	1.0	1.0	0.0278	1.0
positive regulation of calcium ion transmembrane transport via high voltage-gated calcium channel	{'n/a (just one condition)'}	1.0	1.0	1.0	1.0	1.0	1.0	1.0	0.017	1.0
positive regulation of calcium ion transmembrane transporter activity	{'n/a (just one condition)'}	1.0	1.0	1.0	1.0	1.0	1.0	1.0	0.0217	1.0
positive regulation of calcium ion transport	{'Ccl4', 'Arrb2', 'Wfs1', 'Cemip', 'P2ry6', 'P2rx4', 'P2rx7', 'Ccl3', 'F2r', 'Lgals3', 'Stac2', 'Trpv2', 'Cx3cl1', 'Atp2b1'}	1.0	1.0	1.0	1.0	1.0	1.0	0.0015	1.0	0.00026
positive regulation of canonical Wnt signaling pathway	{'Lrrk1', 'Dact1', 'Egfr', 'Col1a1', 'Sfrp1', 'Gpc3'}	0.0027	1.0	1.0	1.0	0.0089	1.0	1.0	1.0	1.0
positive regulation of cardiac muscle cell proliferation	{'n/a (just one condition)'}	1.0	1.0	1.0	1.0	1.0	1.0	1.0	0.024	1.0
positive regulation of cardiocyte differentiation	{'n/a (just one condition)'}	1.0	1.0	1.0	1.0	1.0	1.0	0.0479	1.0	1.0
positive regulation of cartilage development	{'n/a (just one condition)'}	1.0	1.0	1.0	1.0	1.0	1.0	0.0434	1.0	1.0
positive regulation of catabolic process	{'n/a (just one condition)'}	1.0	1.0	1.0	1.0	1.0	1.0	1.0	1.0	0.0103
positive regulation of catalytic activity	{'No common gene'}	1.0	1.0	1.0	1.0	0.00048	0.0345	2.78e-11	1.55e-11	1.91e-20
positive regulation of cation channel activity	{'n/a (just one condition)'}	1.0	1.0	1.0	1.0	1.0	1.0	1.0	0.0227	1.0
positive regulation of cation transmembrane transport	{'n/a (just one condition)'}	1.0	1.0	1.0	1.0	1.0	1.0	1.0	0.00062	1.0
positive regulation of cell activation	{'Fgr', 'Syk', 'Tyrobp', 'Cd300lb', 'Itgb2'}	1.0	1.0	1.0	1.0	4.5e-06	2.23e-05	9.81e-11	2.16e-10	9.72e-22
positive regulation of cell adhesion	{'No common gene'}	1.0	1.0	1.0	1.0	1.76e-07	7.36e-06	4.73e-12	0.003	3.22e-18
positive regulation of cell adhesion mediated by integrin	{'Lif', 'Syk', 'Nckap1l', 'Adam9'}	1.0	1.0	1.0	1.0	1.0	1.0	0.0479	1.0	0.0114
positive regulation of cell communication	{'No common gene'}	1.12e-07	0.0039	1.0	0.0278	6.14e-12	1.43e-09	7.33e-19	3.07e-11	0.00053
positive regulation of cell death	{'Irf5', 'Syk', 'Itgam', 'Tyrobp', 'Tnfrsf1b', 'Fcgr2b'}	1.0	1.0	1.0	1.0	0.00022	1.0	4.43e-09	6.61e-05	5.12e-14
positive regulation of cell development	{'S1pr2', 'Plxna1', 'Tlr2', 'Hgf', 'Lrp1', 'Tyrobp', 'Runx1', 'Tnfrsf1b', 'Scn1b', 'Prex1', 'Cx3cr1', 'Gdf6', 'Plxnb2'}	1.0	1.0	1.0	1.0	2.23e-05	1.0	2.96e-05	1.0	9.44e-06
positive regulation of cell differentiation	{'No common gene'}	1.0	1.0	1.0	1.0	2.18e-11	0.0011	5.66e-13	0.00069	0.00088
positive regulation of cell division	{'Tgfb2', 'Lbh'}	1.0	1.0	1.0	1.0	1.0	1.0	0.037	0.0144	1.0
positive regulation of cell growth	{'Mtpn', 'Ngf', 'Edn1', 'Mmp14', 'Cd38', 'Sphk1', 'Cyba', 'Sdcbp', 'Fn1', 'Lrp1', 'Sfrp1', 'Wisp1', 'Trpv2', 'Hcls1', 'Cxcl16', 'Cfl1', 'Crabp2'}	1.0	1.0	1.0	1.0	1.0	1.0	0.0013	1.0	0.00015
positive regulation of cell killing	{'Tyrobp', 'Syk', 'Itgam'}	1.0	1.0	1.0	1.0	1.0	1.0	0.00012	0.0194	1.02e-08
positive regulation of cell migration	{'No common gene'}	0.00022	0.00037	1.0	3.95e-05	2.26e-13	1.59e-10	1.84e-19	0.00032	0.0014
positive regulation of cell morphogenesis involved in differentiation	{'Prex1', 'Plxnb2', 'Lrp1', 'Plxna1'}	1.0	1.0	1.0	1.0	0.0065	1.0	0.0292	1.0	0.024
positive regulation of cell motility	{'Hmox1', 'Sele', 'Ccl3', 'Cxcl16', 'Sphk1', 'Iqgap1', 'Cx3cr1', 'Cx3cl1', 'Pdpn', 'Dab2', 'Selp', 'Ccl2', 'Ccl7', 'Cfl1', 'Fgr', 'Actg1', 'Adam8', 'Anxa1', 'Itgax', 'Ctsh', 'Tlr2', 'Hgf', 'Sdcbp', 'Fn1', 'F2r', 'Ptafr', 'Mmp2', 'Ccl4', 'Ptgs2', 'P2ry6', 'Cemip', 'Mmp14', 'P2rx4', 'Trem2', 'C3ar1', 'Pdgfc', 'Lgals3', 'Nckap1l', 'Wisp1', 'Actr3', 'Clec7a', 'Prex1', 'Adam9', 'Myo1f', 'Plau', 'Tgfb1…	1.0	1.0	1.0	1.0	1.0	1.0	4.18e-19	1.0	6.52e-24
positive regulation of cell population proliferation	{'No common gene'}	0.0274	1.0	1.0	1.0	0.00072	6.01e-06	5.15e-16	0.0031	0.0375
positive regulation of cell projection organization	{'Plxna1', 'P2rx7', 'Lrp1', 'Arap1', 'Hgf', 'Scn1b', 'Plxnb2'}	1.0	1.0	1.0	1.0	0.0211	1.0	0.0077	1.0	0.00027
positive regulation of cell-cell adhesion	{'Syk', 'Itgb2'}	1.0	1.0	1.0	1.0	0.0013	6.18e-05	1.39e-05	7.33e-05	3.63e-15
positive regulation of cell-cell adhesion mediated by integrin	{'n/a (just one condition)'}	1.0	1.0	1.0	1.0	1.0	1.0	1.0	0.0263	1.0
positive regulation of cell-substrate adhesion	{'No common gene'}	1.0	0.009	1.0	1.0	0.0013	1.0	0.00039	0.0121	1.0
positive regulation of cellular biosynthetic process	{'Nfkb2', 'Syk', 'Irf8', 'Cd38', 'Nos2', 'Runx3', 'Ncf1', 'Tmem173', 'Il1b', 'Sox18', 'Hcls1', 'Nr1h3', 'Nfatc2', 'Nfatc1', 'Tlr9', 'Icam1', 'Slc11a1', 'Irf5', 'Spi1', 'Cd74', 'Pdgfb', 'Plac8', 'Ciita', 'Rps6ka1', 'Mafb', 'Grem1', 'Irf7', 'Pou2f2', 'Sbno2', 'Jak3', 'Nos1', 'Scarb1', 'Ptk2b', 'Ier5', 'Mmp8', 'Bcl3', 'Itgb2'}	1.0	1.0	1.0	1.0	1.0	1.0	1.0	0.00016	0.0261
positive regulation of cellular catabolic process	{'n/a (just one condition)'}	1.0	1.0	1.0	1.0	1.0	1.0	1.0	1.0	0.0101
positive regulation of cellular component biogenesis	{'No common gene'}	1.0	1.0	1.0	1.0	1.0	1.0	0.00029	0.0328	0.00033
positive regulation of cellular component movement	{'n/a (just one condition)'}	1.0	1.0	1.0	1.0	1.0	1.0	6.13e-19	1.0	1.0
positive regulation of cellular component organization	{'Lcp1', 'Tyrobp', 'Hck', 'Syk'}	1.0	1.0	1.0	1.0	0.00027	1.0	2.89e-09	0.0038	1.41e-10
positive regulation of cellular extravasation	{'Sele', 'Ptafr', 'Selp'}	1.0	1.0	1.0	1.0	0.0124	0.0019	0.0209	1.0	0.0016
positive regulation of cellular metabolic process	{'Pirb', 'Syk', 'Fgr', 'Spi1', 'Csf1r', 'Tyrobp', 'Tnfrsf1b', 'Cd300a', 'Fcgr2b', 'Abcg1', 'Slc11a1', 'Itgb2'}	1.0	1.0	1.0	1.0	3.6e-05	0.0036	1.69e-11	9.61e-10	2.12e-14
positive regulation of cellular process	{'No common gene'}	0.0021	0.0125	1.0	0.00012	1.06e-14	6.17e-09	4.39e-30	1.7e-18	0.00013
positive regulation of cellular protein localization	{'n/a (just one condition)'}	1.0	1.0	1.0	1.0	1.0	1.0	0.0015	1.0	1.0
positive regulation of cellular protein metabolic process	{'No common gene'}	0.00084	1.0	1.0	1.0	1.12e-08	7.15e-05	4.93e-16	1.44e-06	0.0135
positive regulation of cellular response to oxidative stress	{'n/a (just one condition)'}	1.0	1.0	1.0	1.0	1.0	1.0	1.0	1.0	0.0137
positive regulation of chemokine (C-X-C motif) ligand 2 production	{'Mcoln2', 'Tlr4', 'Lrp1'}	1.0	1.0	1.0	1.0	1.0	1.0	0.0447	1.0	0.0249
positive regulation of chemokine production	{'Syk', 'Csf1r'}	1.0	1.0	1.0	1.0	0.0032	0.00015	0.0228	0.00026	3.37e-09
positive regulation of chemotaxis	{'Lgmn', 'Nckap1l'}	1.0	1.0	1.0	1.0	0.0109	1.0	0.0015	1.0	1.22e-11
positive regulation of cholesterol efflux	{'Abcg1', 'Pltp'}	1.0	1.0	1.0	1.0	0.0302	1.0	1.0	0.00082	0.025
positive regulation of cholesterol esterification	{'n/a (just one condition)'}	1.0	0.018	1.0	1.0	1.0	1.0	1.0	1.0	1.0
positive regulation of cholesterol transport	{'Nr1h3', 'Pltp', 'Abca1', 'Lipg', 'Abcg1'}	1.0	1.0	1.0	1.0	1.0	1.0	1.0	0.0007	0.0007
positive regulation of coagulation	{'n/a (just one condition)'}	1.0	1.0	1.0	1.0	1.0	1.0	1.0	1.0	0.0007
positive regulation of cold-induced thermogenesis	{'n/a (just one condition)'}	1.0	1.0	1.0	1.0	1.0	1.0	1.0	0.0487	1.0
positive regulation of collagen biosynthetic process	{'Arrb2', 'Tgfb1', 'Scx', 'F2r', 'Ccl2'}	1.0	1.0	1.0	1.0	1.0	1.0	0.002	1.0	0.0393
positive regulation of collagen metabolic process	{'Arrb2', 'Tgfb1', 'Scx', 'Vsir', 'F2r', 'Ccl2'}	1.0	1.0	1.0	1.0	1.0	1.0	0.00071	1.0	0.0187
positive regulation of cysteine-type endopeptidase activity	{'Syk', 'Ngf', 'Lgmn', 'Ctsh', 'Mefv', 'Bcl2l11', 'Tnfrsf23', 'Bid', 'F2r', 'St18', 'Ctsd'}	1.0	1.0	1.0	1.0	1.0	1.0	0.0324	1.0	2.39e-05
positive regulation of cysteine-type endopeptidase activity involved in apoptotic process	{'n/a (just one condition)'}	1.0	1.0	1.0	1.0	1.0	1.0	1.0	1.0	8.56e-05
positive regulation of cytokine production	{'Fgr', 'Cybb', 'Unc93b1', 'Tyrobp', 'Slc11a1', 'Cd300c2', 'Nfam1'}	1.0	1.0	1.0	2.45e-06	1.03e-05	4.83e-11	1.93e-17	2.27e-15	5.11e-36
positive regulation of cytokine production involved in immune response	{'n/a (just one condition)'}	1.0	1.0	1.0	1.0	1.0	1.0	1.0	1.0	0.0032
positive regulation of cytokine production involved in inflammatory response	{'n/a (just one condition)'}	1.0	1.0	1.0	1.0	1.0	1.0	1.0	1.0	0.0299
positive regulation of cytokine secretion	{'Fgr', 'Syk', 'Cd300c2'}	1.0	1.0	1.0	1.0	0.0015	0.049	7.01e-05	0.0023	5.53e-07
positive regulation of cytokine-mediated signaling pathway	{'n/a (just one condition)'}	1.0	1.0	1.0	1.0	1.0	1.0	1.0	1.0	0.0022
positive regulation of cytoskeleton organization	{'No common gene'}	1.0	1.0	1.0	1.0	1.0	1.0	0.0066	0.0218	0.0143
positive regulation of cytosolic calcium ion concentration	{'Plcl2', 'P2rx7', 'Lrp1', 'Gpr35', 'Cx3cr1'}	1.0	1.0	1.0	1.0	0.0432	1.0	0.0018	1.0	4.9e-08
positive regulation of cytosolic calcium ion concentration involved in phospholipase C-activating G protein-coupled signaling pathway	{'n/a (just one condition)'}	1.0	1.0	1.0	1.0	1.0	1.0	1.0	1.0	0.0214
positive regulation of defense response	{'Fcgr3', 'Fcer1g', 'Adam8', 'Fcgr1'}	1.0	1.0	1.0	0.0056	1.0	1.0	2.31e-06	1.16e-12	3.84e-17
positive regulation of defense response to bacterium	{'n/a (just one condition)'}	1.0	1.0	1.0	1.0	1.0	1.0	1.0	1.0	0.0151
positive regulation of dendritic cell antigen processing and presentation	{'n/a (just one condition)'}	1.0	1.0	1.0	1.0	1.0	1.0	1.0	1.0	0.0436
positive regulation of developmental process	{'No common gene'}	0.00039	0.0128	1.0	1.0	8.47e-13	1.53e-06	1.07e-16	2.1e-05	0.00016
positive regulation of endocytosis	{'Sele', 'Syk', 'Nckap1l', 'Lrp1'}	1.0	1.0	1.0	1.0	0.0108	0.0072	0.0019	1.0	9.8e-06
positive regulation of endopeptidase activity	{'Syk', 'Ngf', 'Lgmn', 'Ctsh', 'Mefv', 'Bcl2l11', 'Tnfrsf23', 'Bid', 'Vsir', 'F2r', 'St18', 'Ctsd'}	1.0	1.0	1.0	1.0	1.0	1.0	0.0384	1.0	9.09e-06
positive regulation of endothelial cell migration	{'Ptgs2', 'Tgfb1', 'Hmox1', 'P2rx4', 'Lgmn', 'Grn', 'Thbs1', 'Anxa1'}	1.0	1.0	1.0	1.0	1.0	1.0	0.0089	1.0	0.0016
positive regulation of epithelial cell migration	{'Ptgs2', 'Hmox1', 'Tgfb1', 'P2rx4', 'Lgmn', 'Ctsh', 'Thbs1', 'Grn', 'Anxa1', 'Adam9'}	1.0	1.0	1.0	1.0	1.0	1.0	7.74e-05	1.0	0.00044
positive regulation of epithelial cell proliferation	{'n/a (just one condition)'}	1.0	1.0	1.0	1.0	1.0	1.0	1.0	1.0	0.0088
positive regulation of epithelial to mesenchymal transition	{'Loxl2', 'Pdpn', 'Col1a1'}	1.0	1.0	1.0	1.0	0.0179	1.0	0.0047	1.0	0.0305
positive regulation of erythrocyte differentiation	{'n/a (just one condition)'}	1.0	1.0	1.0	1.0	1.0	1.0	0.0238	1.0	1.0
positive regulation of exocytosis	{'Fcer1g', 'Fgr', 'Syk', 'Itgam', 'Atp13a2', 'Sdcbp', 'Sdc1', 'Ptafr', 'Itgb2'}	1.0	1.0	1.0	1.0	1.0	1.0	0.0089	1.0	0.0463
positive regulation of extrinsic apoptotic signaling pathway	{'Atf3', 'Unc5b', 'Bid', 'Sfrp1', 'Thbs1'}	1.0	1.0	1.0	1.0	1.0	1.0	0.0161	1.0	0.038
positive regulation of fat cell differentiation	{'n/a (just one condition)'}	1.0	1.0	1.0	1.0	1.0	1.0	0.0337	1.0	1.0
positive regulation of fatty acid biosynthetic process	{'n/a (just one condition)'}	1.0	1.0	1.0	1.0	1.0	1.0	1.0	0.0146	1.0
positive regulation of fatty acid metabolic process	{'n/a (just one condition)'}	1.0	1.0	1.0	1.0	1.0	1.0	1.0	0.0219	1.0
positive regulation of fever generation	{'n/a (just one condition)'}	1.0	1.0	1.0	1.0	1.0	1.0	1.0	1.0	0.0436
positive regulation of fibroblast proliferation	{'Nras', 'Tgfb1', 'Anxa2', 'Sphk1', 'Fn1', 'E2f1', 'Pdgfc', 'Tgif1', 'Cdk6'}	1.0	1.0	1.0	1.0	1.0	1.0	0.00025	1.0	0.0016
positive regulation of gamma-delta T cell differentiation	{'n/a (just one condition)'}	1.0	1.0	1.0	1.0	0.037	1.0	1.0	1.0	1.0
positive regulation of gene expression	{'Fgr', 'Syk', 'Spi1', 'Cybb', 'Unc93b1', 'Tyrobp', 'Csf1r', 'Slc11a1', 'Cd300c2', 'Nfam1'}	1.0	1.0	1.0	1.0	0.0012	0.0033	6.15e-08	5.37e-10	2.99e-15
positive regulation of glial cell differentiation	{'Tgfb1', 'Lif', 'Tlr2', 'Tnfrsf1b', 'Actr3', 'Egr2'}	1.0	1.0	1.0	1.0	1.0	1.0	0.0201	1.0	0.0136
positive regulation of glial cell migration	{'P2rx4', 'Trem2', 'Cx3cl1', 'Lrp1', 'Cx3cr1'}	1.0	1.0	1.0	1.0	1.0	1.0	0.0081	1.0	0.0053
positive regulation of glial cell proliferation	{'n/a (just one condition)'}	1.0	1.0	1.0	1.0	1.0	1.0	1.0	1.0	0.0062
positive regulation of gliogenesis	{'Tgfb1', 'Lif', 'P2rx4', 'Trem2', 'Cx3cl1', 'Tlr2', 'Lrp1', 'E2f1', 'Tnfrsf1b', 'Actr3', 'Cx3cr1', 'Egr2'}	1.0	1.0	1.0	1.0	1.0	1.0	0.00017	1.0	4.02e-07
positive regulation of growth	{'Cd38', 'Sphk1', 'Sfrp1', 'Hcls1', 'Cfl1', 'Mtpn', 'Cyba', 'Sdcbp', 'Fn1', 'Rftn1', 'Ngf', 'Mmp14', 'Wisp1', 'Crabp2', 'Wfs1', 'Edn1', 'Sh3pxd2b', 'Lrp1', 'Trpv2', 'Cxcl16'}	1.0	1.0	1.0	1.0	1.0	1.0	0.0029	1.0	0.0043
positive regulation of hemopoiesis	{'Tyrobp', 'Syk', 'Csf1r'}	1.0	1.0	1.0	1.0	0.0182	0.0132	2.34e-06	3e-05	1.38e-09
positive regulation of high voltage-gated calcium channel activity	{'n/a (just one condition)'}	1.0	1.0	1.0	1.0	1.0	1.0	1.0	0.024	1.0
positive regulation of hormone secretion	{'n/a (just one condition)'}	1.0	1.0	1.0	1.0	1.0	1.0	0.0455	1.0	1.0
positive regulation of humoral immune response	{'Acod1', 'H2-DMa', 'C3', 'Il1b'}	1.0	1.0	1.0	1.0	1.0	1.0	1.0	0.0179	0.0382
positive regulation of hydrolase activity	{'Syk', 'Vsir', 'Cd300a'}	1.0	1.0	1.0	1.0	0.0357	1.0	0.0014	3e-05	3.74e-14
positive regulation of hypersensitivity	{'Fcer1g', 'Fcgr1', 'Btk', 'C3', 'Fcgr3'}	1.0	1.0	1.0	1.0	1.0	1.0	1.0	0.00044	0.0014
positive regulation of immune effector process	{'Tyrobp', 'Fgr', 'Itgb2'}	1.0	1.0	1.0	0.0023	0.0085	1.52e-05	3.78e-06	1.13e-08	1.42e-15
positive regulation of immune response	{'Fgr', 'C1qb', 'Itgb2', 'C1qc', 'Slc11a1', 'Nfam1'}	1.0	1.0	1.0	3.28e-06	1.72e-07	1.15e-08	4.83e-08	2.13e-20	3.8e-26
positive regulation of immune system process	{'Fgr', 'C1qb', 'Nfam1', 'Tyrobp', 'Cd300lb', 'C1qc', 'Slc11a1', 'Itgb2'}	1.0	1.0	1.0	1.43e-09	6.15e-13	3.83e-14	1.76e-19	9.48e-24	2.0299999999999998e-48
positive regulation of immunoglobulin mediated immune response	{'Fcer1g', 'Fcgr1', 'Btk', 'C3', 'Fcgr3'}	1.0	1.0	1.0	1.0	1.0	1.0	1.0	0.0219	0.0082
positive regulation of immunoglobulin production	{'n/a (just one condition)'}	1.0	1.0	1.0	1.0	1.0	1.0	1.0	1.0	0.0336
positive regulation of inflammatory response	{'Fcgr3', 'Fcer1g', 'Adam8', 'Fcgr1'}	1.0	1.0	1.0	0.0011	1.0	1.0	1.98e-06	5.59e-08	6.78e-12
positive regulation of inflammatory response to antigenic stimulus	{'n/a (just one condition)'}	1.0	1.0	1.0	1.0	1.0	1.0	1.0	1.0	0.0024
positive regulation of innate immune response	{'Ifi204', 'Adam8', 'Tlr8', 'Havcr2', 'Cd74', 'Ifi205', 'Tmem173', 'Tlr9', 'Mnda', 'Irf7', 'Lbp'}	1.0	1.0	1.0	1.0	1.0	1.0	1.0	2.09e-07	6.62e-07
positive regulation of integrin activation	{'n/a (just one condition)'}	1.0	1.0	1.0	1.0	1.0	1.0	1.0	0.0078	1.0
positive regulation of interferon-alpha production	{'Irf7', 'Tlr8', 'Tlr9', 'Tlr7'}	1.0	1.0	1.0	1.0	1.0	1.0	1.0	0.0017	0.0483
positive regulation of interferon-gamma production	{'Cd14', 'Tlr8', 'Havcr2', 'Slc11a1'}	1.0	1.0	1.0	1.0	1.0	1.0	0.0055	0.00014	7.18e-06
positive regulation of interleukin-1 beta production	{'Tyrobp', 'Tlr8'}	1.0	1.0	1.0	1.0	1.0	1.0	0.0066	0.0328	2.86e-09
positive regulation of interleukin-1 production	{'Tyrobp', 'Tlr8', 'Havcr2'}	1.0	1.0	1.0	1.0	1.0	1.0	0.005	0.0168	1.24e-09
positive regulation of interleukin-10 production	{'Syk', 'Tlr2', 'Hgf'}	1.0	1.0	1.0	1.0	0.0239	1.0	0.0116	1.0	0.0013
positive regulation of interleukin-12 production	{'Syk', 'Unc93b1', 'Tlr2', 'Tlr9', 'Clec7a'}	1.0	1.0	1.0	1.0	0.0467	0.0011	1.0	1.0	0.0014
positive regulation of interleukin-13 production	{'n/a (just one condition)'}	1.0	1.0	1.0	1.0	1.0	1.0	1.0	1.0	0.031
positive regulation of interleukin-17 production	{'n/a (just one condition)'}	1.0	1.0	1.0	1.0	1.0	1.0	1.0	1.0	0.014
positive regulation of interleukin-2 production	{'Cd276', 'Cd83', 'Il1a', 'Runx1', 'Anxa1', 'Abl2'}	1.0	1.0	1.0	1.0	1.0	1.0	0.0434	1.0	0.0162
positive regulation of interleukin-4 production	{'n/a (just one condition)'}	1.0	1.0	1.0	1.0	1.0	1.0	1.0	1.0	0.0114
positive regulation of interleukin-6 production	{'Tyrobp', 'Syk', 'Unc93b1'}	1.0	1.0	1.0	1.0	0.00012	8.29e-06	0.00019	3.21e-06	1.15e-15
positive regulation of interleukin-8 production	{'Syk'}	1.0	1.0	1.0	1.0	0.0224	0.0175	0.0066	5.1e-05	3.73e-07
positive regulation of intracellular signal transduction	{'Csf1r'}	0.0018	1.0	1.0	1.0	1.52e-07	0.00013	1.22e-12	5.17e-09	1.22e-22
positive regulation of intracellular transport	{'n/a (just one condition)'}	1.0	1.0	1.0	1.0	1.0	1.0	0.0362	1.0	1.0
positive regulation of ion transmembrane transport	{'n/a (just one condition)'}	1.0	1.0	1.0	1.0	1.0	1.0	1.0	0.00046	1.0
positive regulation of ion transmembrane transporter activity	{'n/a (just one condition)'}	1.0	1.0	1.0	1.0	1.0	1.0	1.0	0.0173	1.0
positive regulation of ion transport	{'No common gene'}	1.0	1.0	1.0	1.0	1.0	1.0	0.002	0.0085	0.00065
positive regulation of keratinocyte apoptotic process	{'n/a (just one condition)'}	1.0	1.0	1.0	1.0	1.0	0.0446	1.0	1.0	1.0
positive regulation of keratinocyte migration	{'n/a (just one condition)'}	1.0	1.0	1.0	1.0	1.0	1.0	0.0447	1.0	1.0
positive regulation of killing of cells of other organism	{'Clec7a', 'Cxcl1', 'Syk'}	1.0	1.0	1.0	1.0	1.0	0.0334	0.0103	1.0	0.0014
positive regulation of kinase activity	{'No common gene'}	1.0	1.0	1.0	1.0	0.00039	1.0	2.15e-07	9.97e-06	5.86e-08
positive regulation of lamellipodium organization	{'n/a (just one condition)'}	1.0	1.0	1.0	1.0	1.0	1.0	0.0479	1.0	1.0
positive regulation of leukocyte activation	{'Tyrobp', 'Fgr', 'Cd300lb', 'Itgb2'}	1.0	1.0	1.0	0.00087	2.69e-05	0.00019	2.82e-09	4.36e-09	5.77e-20
positive regulation of leukocyte adhesion to vascular endothelial cell	{'Itgb2', 'Sele', 'Ptafr', 'Selp'}	1.0	1.0	1.0	1.0	0.0063	0.00094	0.0423	1.0	0.00049
positive regulation of leukocyte apoptotic process	{'n/a (just one condition)'}	1.0	1.0	1.0	1.0	1.0	1.0	1.0	1.0	0.001
positive regulation of leukocyte cell-cell adhesion	{'Syk', 'Itgb2'}	1.0	1.0	1.0	1.0	0.00055	4.03e-05	9.65e-05	0.00023	1.16e-13
positive regulation of leukocyte chemotaxis	{'C3ar1', 'Lgmn', 'Nckap1l'}	1.0	1.0	1.0	1.0	1.0	0.0419	0.005	1.0	1.73e-10
positive regulation of leukocyte degranulation	{'Fgr', 'Syk', 'Itgb2'}	1.0	1.0	1.0	1.0	0.0219	0.0285	0.0101	0.00094	0.001
positive regulation of leukocyte differentiation	{'Tyrobp', 'Syk', 'Csf1r'}	1.0	1.0	1.0	1.0	0.0107	0.043	1.89e-05	2.66e-05	5.89e-10
positive regulation of leukocyte mediated cytotoxicity	{'Itgam', 'Sh2d1b1', 'P2rx7', 'Tyrobp', 'Vav1', 'Cxcl1', 'Ccl2'}	1.0	1.0	1.0	1.0	1.0	1.0	0.0201	1.0	6e-06
positive regulation of leukocyte mediated immunity	{'Fcer1g', 'Fgr', 'Fcgr1', 'Fcgr3', 'Tyrobp', 'Itgb2'}	1.0	1.0	1.0	0.0013	1.0	1.0	0.00012	4.38e-05	2.31e-10
positive regulation of leukocyte migration	{'Lgmn'}	1.0	1.0	1.0	0.0143	9.47e-05	1.12e-05	9.63e-07	1.0	1.1e-16
positive regulation of leukocyte proliferation	{'Syk', 'Jak3', 'Havcr2', 'Cd74', 'Nfatc2', 'Cd38', 'Lyn', 'Bst1', 'Il1b', 'Tlr9', 'Cdkn1a'}	1.0	1.0	1.0	1.0	1.0	1.0	1.0	0.0017	8.1e-07
positive regulation of leukocyte tethering or rolling	{'Sele', 'Ptafr', 'Selp'}	1.0	1.0	1.0	1.0	0.045	0.017	1.0	1.0	0.0114
positive regulation of lipid biosynthetic process	{'n/a (just one condition)'}	1.0	1.0	1.0	1.0	1.0	1.0	1.0	0.00034	1.0
positive regulation of lipid localization	{'Abca1', 'Abcg1', 'Pltp'}	1.0	1.0	1.0	1.0	1.0	1.0	0.00021	9.09e-05	1.21e-05
positive regulation of lipid metabolic process	{'Nr1h3', 'Fgr', 'Cd74', 'Pdgfb', 'Scarb1', 'Ptk2b', 'Il1b', 'Abcg1', 'Lyn'}	1.0	1.0	1.0	1.0	1.0	1.0	1.0	1.56e-06	0.0411
positive regulation of lipid transport	{'Abcg1', 'Pltp'}	1.0	1.0	1.0	1.0	0.0091	0.0165	5.87e-05	0.0041	5.78e-05
positive regulation of lipopolysaccharide-mediated signaling pathway	{'n/a (just one condition)'}	1.0	1.0	1.0	1.0	1.0	1.0	1.0	1.0	0.0436
positive regulation of locomotion	{'Lbp', 'Mmp2', 'Csf1r'}	0.00013	0.00022	1.0	1.0	5.13e-13	1.0	1.0	1.0	4.5599999999999996e-24
positive regulation of lymphocyte activation	{'Tyrobp', 'Syk'}	1.0	1.0	1.0	1.0	0.0056	0.0161	3.27e-05	1.38e-05	7.76e-14
positive regulation of lymphocyte chemotaxis	{'n/a (just one condition)'}	1.0	1.0	1.0	1.0	1.0	1.0	1.0	1.0	0.0022
positive regulation of lymphocyte differentiation	{'Syk', 'Vsir'}	1.0	1.0	1.0	1.0	0.0187	1.0	0.0055	0.00098	4.27e-08
positive regulation of lymphocyte mediated immunity	{'Fcer1g', 'Fcgr1', 'Btk', 'C3', 'H2-K1', 'H2-D1', 'Fcgr3', 'Il1b'}	1.0	1.0	1.0	1.0	1.0	1.0	1.0	0.0234	6.32e-06
positive regulation of lymphocyte migration	{'n/a (just one condition)'}	1.0	1.0	1.0	1.0	1.0	1.0	1.0	1.0	0.00014
positive regulation of lymphocyte proliferation	{'Syk'}	1.0	1.0	1.0	1.0	1.0	0.042	0.0476	0.0037	1.03e-06
positive regulation of macromolecule biosynthetic process	{'n/a (just one condition)'}	1.0	1.0	1.0	1.0	1.0	1.0	1.0	0.0123	1.0
positive regulation of macromolecule metabolic process	{'Csf1r'}	0.0274	1.0	1.0	1.0	2.62e-06	3.59e-05	1.94e-16	9.75e-12	0.0475
positive regulation of macrophage activation	{'Tlr4', 'Havcr2', 'Trem2', 'Ctsc', 'Thbs1'}	1.0	1.0	1.0	1.0	1.0	1.0	0.0182	1.0	5.68e-05
positive regulation of macrophage chemotaxis	{'C3ar1', 'Thbs1', 'Cx3cl1', 'Ccl2'}	1.0	1.0	1.0	1.0	1.0	1.0	0.0479	1.0	0.0415
positive regulation of macrophage cytokine production	{'n/a (just one condition)'}	1.0	1.0	1.0	1.0	1.0	1.0	1.0	0.0416	1.0
positive regulation of macrophage fusion	{'Tyrobp', 'Trem2'}	1.0	1.0	1.0	0.0408	1.0	1.0	0.038	1.0	1.0
positive regulation of macrophage migration	{'Mmp14', 'P2rx4', 'Trem2', 'Cx3cl1', 'Thbs1', 'C3ar1', 'Cx3cr1', 'Ccl2'}	1.0	1.0	1.0	1.0	1.0	1.0	0.00027	1.0	0.00057
positive regulation of mast cell activation	{'Fcer1g', 'Fgr', 'Syk', 'Cd300lb'}	1.0	1.0	1.0	1.0	1.0	1.0	0.0387	0.00094	0.0449
positive regulation of mast cell degranulation	{'n/a (just one condition)'}	1.0	1.0	1.0	1.0	1.0	1.0	1.0	0.0096	1.0
positive regulation of membrane protein ectodomain proteolysis	{'n/a (just one condition)'}	1.0	1.0	1.0	1.0	1.0	1.0	1.0	1.0	0.0464
positive regulation of mesenchymal cell proliferation	{'n/a (just one condition)'}	1.0	1.0	1.0	1.0	1.0	1.0	1.0	0.0146	1.0
positive regulation of metabolic process	{'Pirb', 'Syk', 'Fgr', 'Spi1', 'Csf1r', 'Cybb', 'Unc93b1', 'Tyrobp', 'Itgb2', 'Tnfrsf1b', 'Cd300a', 'Fcgr2b', 'Abcg1', 'Slc11a1', 'Cd300c2', 'Nfam1'}	1.0	1.0	1.0	1.0	4.89e-07	4.41e-05	4.83e-18	4.28e-14	1.11e-24
positive regulation of microglial cell migration	{'P2rx4', 'Trem2', 'Cx3cl1', 'Cx3cr1'}	1.0	1.0	1.0	1.0	1.0	1.0	0.007	1.0	0.0171
positive regulation of molecular function	{'No common gene'}	1.0	1.0	1.0	1.0	3.51e-06	0.0044	3.32e-13	6.67e-12	0.0422
positive regulation of monocyte chemotaxis	{'n/a (just one condition)'}	1.0	1.0	1.0	1.0	1.0	1.0	1.0	1.0	0.0077
positive regulation of mononuclear cell migration	{'n/a (just one condition)'}	1.0	1.0	1.0	1.0	1.0	1.0	1.0	1.0	0.0019
positive regulation of monooxygenase activity	{'n/a (just one condition)'}	1.0	1.0	1.0	1.0	1.0	1.0	1.0	1.0	0.0299
positive regulation of multicellular organismal process	{'No common gene'}	0.0012	0.0108	1.0	0.00024	6.38e-14	3.25e-11	2.3700000000000002e-26	1.71e-14	0.0148
positive regulation of muscle cell differentiation	{'n/a (just one condition)'}	1.0	1.0	1.0	1.0	1.0	1.0	0.0488	1.0	1.0
positive regulation of myelination	{'n/a (just one condition)'}	1.0	1.0	1.0	1.0	1.0	1.0	1.0	1.0	0.0095
positive regulation of myeloid cell differentiation	{'Inpp5d', 'Fes', 'Itgam', 'Tyrobp', 'Csf1r', 'Hcls1'}	1.0	1.0	1.0	1.0	1.0	1.0	3.3e-05	0.026	0.00067
positive regulation of myeloid leukocyte cytokine production involved in immune response	{'n/a (just one condition)'}	1.0	1.0	1.0	1.0	1.0	1.0	1.0	0.0285	1.0
positive regulation of myeloid leukocyte differentiation	{'Fes', 'Itgam', 'Tyrobp', 'Csf1r', 'Hcls1'}	1.0	1.0	1.0	1.0	1.0	1.0	0.0011	0.0312	0.0017
positive regulation of myeloid leukocyte mediated immunity	{'Tyrobp', 'Fgr', 'Itgb2'}	1.0	1.0	1.0	4.62e-05	0.0151	0.0016	0.0002	3.87e-07	2.48e-06
positive regulation of myoblast fusion	{'n/a (just one condition)'}	1.0	1.0	1.0	1.0	1.0	1.0	1.0	0.0485	1.0
positive regulation of nervous system development	{'Plxna1', 'Tlr2', 'Lrp1', 'Hgf', 'Tnfrsf1b', 'Scn1b', 'Cx3cr1', 'Gdf6', 'Plxnb2'}	1.0	1.0	1.0	1.0	0.00027	1.0	0.0018	1.0	0.00035
positive regulation of nervous system process	{'n/a (just one condition)'}	1.0	1.0	1.0	1.0	1.0	1.0	1.0	1.0	0.0209
positive regulation of neurogenesis	{'Plxna1', 'Tlr2', 'Lrp1', 'Hgf', 'Tnfrsf1b', 'Scn1b', 'Cx3cr1', 'Gdf6', 'Plxnb2'}	1.0	1.0	1.0	1.0	0.0005	1.0	0.0011	1.0	2.58e-05
positive regulation of neuron apoptotic process	{'Tyrobp', 'Ctsz', 'Ncf2', 'Itgam'}	1.0	1.0	1.0	1.0	1.0	1.0	0.0339	0.006	0.0446
positive regulation of neuron death	{'Itgam', 'C1qa', 'Tyrobp', 'Fcgr2b', 'Ctsz', 'Ncf2'}	1.0	1.0	1.0	1.0	1.0	1.0	0.0136	0.0007	0.0016
positive regulation of neuron differentiation	{'Plxna1', 'Lrp1', 'Hgf', 'Scn1b', 'Gdf6', 'Plxnb2'}	1.0	1.0	1.0	1.0	0.0038	1.0	0.0182	1.0	0.0051
positive regulation of neuron projection development	{'Plxna1', 'Lrp1', 'Hgf', 'Scn1b', 'Plxnb2'}	1.0	1.0	1.0	1.0	0.0348	1.0	0.0154	1.0	0.00065
positive regulation of neutrophil activation	{'n/a (just one condition)'}	1.0	1.0	1.0	1.0	1.0	1.0	1.0	1.0	0.0171
positive regulation of neutrophil apoptotic process	{'n/a (just one condition)'}	1.0	1.0	1.0	1.0	1.0	1.0	1.0	1.0	0.0016
positive regulation of neutrophil chemotaxis	{'C3ar1', 'Nckap1l', 'Lbp', 'Ccl19'}	1.0	1.0	1.0	1.0	1.0	0.024	1.0	1.0	0.0028
positive regulation of neutrophil degranulation	{'Itgb2', 'Ptafr', 'Itgam'}	1.0	1.0	1.0	1.0	0.0092	1.0	0.0264	1.0	0.0492
positive regulation of neutrophil migration	{'n/a (just one condition)'}	1.0	1.0	1.0	1.0	1.0	1.0	1.0	1.0	0.00098
positive regulation of nitric oxide biosynthetic process	{'Ptk2b', 'Il1b', 'Icam1', 'Mmp8', 'Itgb2'}	1.0	1.0	1.0	1.0	1.0	1.0	1.0	0.0046	1.13e-05
positive regulation of nitric oxide metabolic process	{'n/a (just one condition)'}	1.0	1.0	1.0	1.0	1.0	1.0	1.0	1.0	3.12e-06
positive regulation of nitrogen compound metabolic process	{'Pirb', 'Syk', 'Spi1', 'Csf1r', 'Tnfrsf1b', 'Cd300a', 'Fcgr2b', 'Abcg1', 'Slc11a1', 'Itgb2'}	1.0	1.0	1.0	1.0	0.00033	0.0454	5.6e-09	6.07e-07	0.0399
positive regulation of nucleobase-containing compound metabolic process	{'n/a (just one condition)'}	1.0	1.0	1.0	1.0	1.0	1.0	1.0	0.0066	1.0
positive regulation of organelle organization	{'Sphk1', 'Sdc1', 'Arpc5', 'Cx3cl1', 'Arpc1b', 'Cfl1', 'Gba', 'Tmed9', 'Actr2', 'Sdcbp', 'Anxa2', 'Lif', 'Trem2', 'Evl', 'Hck', 'Bid', 'Nckap1l', 'Pkib', 'Arpc4', 'Actr3', 'Plek', 'Lcp1', 'Fmn1', 'Fes', 'Tgfb1', 'Grb2', 'Edn1', 'Plaur', 'Sh3pxd2b', 'Grn', 'Il1a', 'Bcl2l11', 'Anxa1', 'Pip4k2a'}	1.0	1.0	1.0	1.0	1.0	1.0	0.0014	1.0	0.009
positive regulation of ossification	{'Tgfb2', 'Slc8a1'}	1.0	1.0	1.0	1.0	1.0	1.0	0.0067	0.0073	1.0
positive regulation of osteoblast proliferation	{'n/a (just one condition)'}	1.0	1.0	1.0	1.0	1.0	1.0	0.0129	1.0	1.0
positive regulation of ovulation	{'n/a (just one condition)'}	1.0	1.0	1.0	1.0	1.0	1.0	0.0264	1.0	1.0
positive regulation of oxidative stress-induced cell death	{'n/a (just one condition)'}	1.0	1.0	1.0	1.0	1.0	1.0	1.0	1.0	0.025
positive regulation of oxidative stress-induced neuron death	{'n/a (just one condition)'}	1.0	1.0	1.0	1.0	1.0	1.0	1.0	1.0	0.0083
positive regulation of oxidoreductase activity	{'n/a (just one condition)'}	1.0	1.0	1.0	1.0	1.0	1.0	1.0	1.0	0.0012
positive regulation of p38MAPK cascade	{'Gadd45a', 'Sphk1', 'Ncf1', 'Rell1', 'Gdf6'}	1.0	1.0	1.0	1.0	1.0	1.0	0.0238	1.0	0.0019
positive regulation of pathway-restricted SMAD protein phosphorylation	{'Tgfb2', 'Tgfbr1'}	1.0	1.0	1.0	1.0	1.0	1.0	0.00036	0.0391	1.0
positive regulation of pattern recognition receptor signaling pathway	{'n/a (just one condition)'}	1.0	1.0	1.0	1.0	1.0	1.0	1.0	1.0	0.00017
positive regulation of peptidase activity	{'Lgmn', 'Syk', 'Ctsc', 'Vsir'}	1.0	1.0	1.0	1.0	0.0358	1.0	0.0098	1.0	3.48e-06
positive regulation of peptide secretion	{'Fgr', 'Syk', 'Cd38', 'Cd14', 'Abcg1', 'Cd300c2', 'Mmp13'}	1.0	1.0	1.0	1.0	1.0	1.0	1.79e-06	0.0041	3.87e-08
positive regulation of peptidyl-tyrosine phosphorylation	{'Syk', 'Csf1r'}	1.0	1.0	1.0	1.0	0.00033	0.0269	5.43e-07	0.0013	1.55e-08
positive regulation of phagocytosis	{'Slc11a1'}	1.0	1.0	1.0	2.81e-06	0.00031	4.99e-05	1.73e-06	0.00015	7.46e-11
positive regulation of phagocytosis, engulfment	{'Lbp', 'Fcgr1', 'C3'}	1.0	1.0	1.0	1.0	1.0	1.0	1.0	0.0211	0.00046
positive regulation of phosphate metabolic process	{'No common gene'}	1.0	1.0	1.0	1.0	9.07e-09	0.0002	2.1e-18	1.31e-08	0.0135
positive regulation of phosphatidylinositol 3-kinase activity	{'n/a (just one condition)'}	1.0	1.0	1.0	1.0	1.0	1.0	1.0	0.0012	1.0
positive regulation of phosphatidylinositol 3-kinase signaling	{'Ncf1', 'Fgr', 'Pik3ap1'}	1.0	1.0	1.0	1.0	0.00033	1.0	0.00016	0.0008	3.7e-05
positive regulation of phospholipase C activity	{'n/a (just one condition)'}	1.0	1.0	1.0	1.0	0.016	1.0	1.0	1.0	1.0
positive regulation of phospholipid metabolic process	{'n/a (just one condition)'}	1.0	1.0	1.0	1.0	1.0	1.0	1.0	0.0018	1.0
positive regulation of phosphorylation	{'No common gene'}	0.00017	1.0	1.0	1.0	2.96e-07	0.00086	2.08e-17	2.52e-07	0.0086
positive regulation of platelet activation	{'Pdpn', 'Selp', 'Tlr4', 'Plek'}	1.0	1.0	1.0	1.0	1.0	1.0	0.0019	1.0	0.0327
positive regulation of potassium ion transmembrane transport	{'n/a (just one condition)'}	1.0	1.0	1.0	1.0	1.0	1.0	1.0	0.0217	1.0
positive regulation of potassium ion transport	{'n/a (just one condition)'}	1.0	1.0	1.0	1.0	1.0	1.0	1.0	0.0109	1.0
positive regulation of production of molecular mediator of immune response	{'n/a (just one condition)'}	1.0	1.0	1.0	1.0	1.0	1.0	1.0	1.0	0.00015
positive regulation of programmed cell death	{'Inpp5d', 'Syk', 'Adam8', 'Irf5', 'Itgam', 'Jak3', 'Cdkn1a', 'Runx3', 'Xdh', 'Tyrobp', 'Tnfrsf1b', 'Il1b', 'Siglec1', 'Ctsz', 'Ncf2', 'Lyn'}	1.0	1.0	1.0	1.0	1.0	1.0	1.0	0.00062	2.5e-12
positive regulation of prostaglandin biosynthetic process	{'n/a (just one condition)'}	1.0	1.0	1.0	1.0	1.0	1.0	1.0	1.0	0.0436
positive regulation of prostaglandin secretion	{'n/a (just one condition)'}	1.0	1.0	1.0	1.0	1.0	1.0	0.0371	1.0	1.0
positive regulation of protein autophosphorylation	{'Ngf', 'Rap2b', 'Iqgap1', 'Pdgfc', 'Gpnmb', 'Rap2a'}	1.0	1.0	1.0	1.0	1.0	1.0	0.00052	1.0	0.00081
positive regulation of protein catabolic process	{'n/a (just one condition)'}	1.0	1.0	1.0	1.0	1.0	1.0	1.0	1.0	0.0328
positive regulation of protein kinase B signaling	{'Pik3r5', 'Hpse', 'Cx3cr1'}	1.0	1.0	1.0	1.0	0.0065	1.0	2.45e-05	1.0	2.69e-05
positive regulation of protein kinase activity	{'Ncf1', 'Syk', 'Slc11a1', 'Csf1r'}	1.0	1.0	1.0	1.0	0.0016	1.0	3e-07	0.001	4.56e-08
positive regulation of protein localization to membrane	{'Itgam', 'Cemip', 'Tgfb1', 'Trem2', 'Rhog', 'Lrp1', 'Lgals3', 'Myo5a', 'Stac2', 'Actr3', 'Ccl2'}	1.0	1.0	1.0	1.0	1.0	1.0	0.0348	1.0	0.0161
positive regulation of protein localization to plasma membrane	{'n/a (just one condition)'}	1.0	1.0	1.0	1.0	1.0	1.0	1.0	1.0	0.0196
positive regulation of protein maturation	{'n/a (just one condition)'}	1.0	1.0	1.0	1.0	0.0016	1.0	1.0	1.0	1.0
positive regulation of protein metabolic process	{'No common gene'}	0.00077	1.0	1.0	1.0	1.28e-08	1.63e-05	1.14e-16	1.01e-07	0.008
positive regulation of protein modification process	{'No common gene'}	1.0	1.0	1.0	1.0	6.91e-06	0.0063	3.67e-15	3.78e-06	0.0089
positive regulation of protein phosphorylation	{'No common gene'}	0.00046	1.0	1.0	1.0	5.49e-07	0.0015	2.62e-17	3.4e-07	0.0144
positive regulation of protein polymerization	{'n/a (just one condition)'}	1.0	1.0	1.0	1.0	1.0	1.0	1.0	1.0	0.0067
positive regulation of protein processing	{'Spon1', 'Clec3b', 'Gsn', 'Ccbe1'}	1.0	1.0	1.0	1.0	0.0084	0.0126	1.0	1.0	1.0
positive regulation of protein secretion	{'Abcg1', 'Fgr', 'Syk', 'Cd300c2'}	1.0	1.0	1.0	1.0	0.0028	1.0	3.45e-06	0.008	2.58e-08
positive regulation of protein serine/threonine kinase activity	{'Syk', 'Csf1r'}	1.0	1.0	1.0	1.0	0.026	1.0	8.71e-06	0.0078	1.83e-06
positive regulation of protein transport	{'Fgr', 'Syk', 'Itgam', 'Cd38', 'Cd14', 'Hcls1', 'Abcg1', 'Cd300c2', 'Mmp13'}	1.0	1.0	1.0	1.0	1.0	1.0	5.3e-07	0.0192	2.84e-07
positive regulation of protein tyrosine kinase activity	{'Ncf1', 'Fcgr1', 'Csf1r'}	1.0	1.0	1.0	1.0	1.0	1.0	0.0472	0.0168	1.0
positive regulation of protein-containing complex assembly	{'Lcp1', 'Syk', 'Fes', 'Abca1', 'Evl', 'Plek'}	1.0	1.0	1.0	1.0	1.0	1.0	0.00014	0.0046	2.77e-06
positive regulation of proteolysis	{'Syk', 'Lgmn', 'Tnfrsf1b', 'Ctsh'}	1.0	1.0	1.0	1.0	1.0	0.0446	0.00098	1.0	2.02e-08
positive regulation of reactive oxygen species biosynthetic process	{'n/a (just one condition)'}	1.0	1.0	1.0	1.0	1.0	1.0	1.0	1.0	5.03e-05
positive regulation of reactive oxygen species metabolic process	{'Tyrobp', 'Syk', 'Itgb2'}	1.0	1.0	1.0	1.0	0.0053	0.0037	5.72e-05	2.24e-06	2.06e-12
positive regulation of receptor internalization	{'n/a (just one condition)'}	1.0	1.0	1.0	1.0	1.0	1.0	1.0	1.0	0.012
positive regulation of receptor recycling	{'Nsf', 'Anxa2', 'Arap1', 'Rab29', 'Dab2'}	1.0	1.0	1.0	1.0	1.0	1.0	0.0191	1.0	0.0031
positive regulation of receptor signaling pathway via JAK-STAT	{'Csf1r', 'Ptk2b', 'Parp14', 'Hcls1', 'Il6ra', 'Il10ra', 'Lyn'}	1.0	1.0	1.0	1.0	1.0	1.0	1.0	0.0042	0.00064
positive regulation of receptor signaling pathway via STAT	{'Crlf2', 'Lif', 'Il10rb', 'Mgat5', 'Osm', 'F2r', 'Il7r', 'Csf1r', 'Hcls1', 'Crlf1', 'Il10ra'}	1.0	1.0	1.0	1.0	1.0	1.0	0.0415	1.0	3.92e-05
positive regulation of receptor-mediated endocytosis	{'Syk', 'Arrb2', 'Anxa2', 'Sele', 'Clu', 'Cd63', 'Dab2'}	1.0	1.0	1.0	1.0	1.0	1.0	0.0067	1.0	0.00025
positive regulation of regulated secretory pathway	{'n/a (just one condition)'}	1.0	1.0	1.0	1.0	1.0	1.0	1.0	1.0	0.0311
positive regulation of response to biotic stimulus	{'Tlr8', 'Ly86', 'Adam8', 'Havcr2'}	1.0	1.0	1.0	1.0	1.0	1.0	0.0075	5.75e-07	3.19e-10
positive regulation of response to cytokine stimulus	{'n/a (just one condition)'}	1.0	1.0	1.0	1.0	1.0	1.0	1.0	1.0	0.00055
positive regulation of response to external stimulus	{'No common gene'}	1.0	1.0	1.0	0.0038	0.0079	0.0016	4.25e-09	9.02e-13	2.4800000000000003e-27
positive regulation of response to stimulus	{'No common gene'}	1.7e-08	9.36e-05	1.0	4.23e-05	2.89e-17	1.83e-13	5.240000000000001e-27	4.0999999999999994e-24	0.0242
positive regulation of response to wounding	{'Lrp1', 'Wisp1', 'Clec7a', 'Anxa1', 'Hpse', 'Pdpn', 'Selp'}	1.0	1.0	1.0	1.0	1.0	0.00038	8.56e-08	1.0	0.00013
positive regulation of secretion	{'Fgr', 'Abcg1', 'Cd300c2', 'Itgb2'}	1.0	1.0	1.0	0.0249	1.0	0.0237	4.25e-09	0.0071	8.3e-09
positive regulation of secretion by cell	{'Fgr', 'Syk', 'Abcg1', 'Cd300c2', 'Itgb2'}	1.0	1.0	1.0	1.0	0.00081	0.0254	1.17e-09	0.02	2.62e-09
positive regulation of signal transduction	{'Csf1r'}	1.07e-07	0.0131	1.0	1.0	1.96e-11	9.88e-09	7.75e-19	3.86e-11	0.0012
positive regulation of signaling	{'No common gene'}	1.22e-07	0.004	1.0	0.029	1.08e-12	1.63e-09	7.97e-20	3.74e-11	0.00058
positive regulation of small GTPase mediated signal transduction	{'n/a (just one condition)'}	1.0	1.0	1.0	1.0	0.0045	1.0	1.0	1.0	1.0
positive regulation of small molecule metabolic process	{'n/a (just one condition)'}	1.0	1.0	1.0	1.0	1.0	1.0	1.0	0.0056	1.0
positive regulation of smooth muscle cell migration	{'n/a (just one condition)'}	1.0	1.0	1.0	1.0	1.0	1.0	0.00059	1.0	1.0
positive regulation of smooth muscle cell proliferation	{'Ptafr', 'Mmp2'}	1.0	1.0	1.0	1.0	0.0486	0.0033	0.00016	1.0	3.93e-05
positive regulation of smoothened signaling pathway	{'n/a (just one condition)'}	0.0359	1.0	1.0	1.0	1.0	1.0	1.0	1.0	1.0
positive regulation of stress-activated MAPK cascade	{'Ncf1', 'Fcgr2b', 'Syk'}	1.0	1.0	1.0	1.0	1.0	1.0	0.00013	0.0223	1.29e-09
positive regulation of stress-activated protein kinase signaling cascade	{'Syk', 'Ptk2b', 'Ncf1', 'Fgd2', 'Xdh', 'Il1b', 'Tlr9', 'Mmp8', 'Fcgr2b', 'Lyn'}	1.0	1.0	1.0	1.0	1.0	1.0	1.0	0.009	5.1e-10
positive regulation of striated muscle cell differentiation	{'n/a (just one condition)'}	1.0	1.0	1.0	1.0	1.0	1.0	1.0	1.0	0.0196
positive regulation of superoxide anion generation	{'Tyrobp', 'Syk', 'Itgb2'}	1.0	1.0	1.0	1.0	0.0073	0.0011	6.84e-05	0.00019	0.00063
positive regulation of supramolecular fiber organization	{'Fmn1', 'Fes', 'Grb2', 'Edn1', 'Actr3', 'Actr2', 'Arpc5', 'Evl', 'Colgalt1', 'Sh3pxd2b', 'Nckap1l', 'Plek', 'Arpc4', 'Cx3cl1', 'Arpc1b', 'Cfl1'}	1.0	1.0	1.0	1.0	1.0	1.0	0.0017	1.0	0.0011
positive regulation of syncytium formation by plasma membrane fusion	{'Tyrobp', 'Cd53'}	1.0	1.0	1.0	1.0	1.0	1.0	0.0307	0.0042	0.0103
positive regulation of tissue remodeling	{'n/a (just one condition)'}	1.0	1.0	1.0	1.0	1.0	1.0	1.0	1.0	0.035
positive regulation of toll-like receptor signaling pathway	{'Lbp', 'Pik3ap1', 'Tlr9'}	1.0	1.0	1.0	1.0	0.0109	0.0016	1.0	0.0023	0.00028
positive regulation of transcription by RNA polymerase II	{'n/a (just one condition)'}	1.0	1.0	1.0	1.0	1.0	1.0	1.0	6.25e-05	1.0
positive regulation of transcription, DNA-templated	{'n/a (just one condition)'}	1.0	1.0	1.0	1.0	1.0	1.0	1.0	0.00088	1.0
positive regulation of transcytosis	{'n/a (just one condition)'}	1.0	1.0	1.0	1.0	1.0	0.0297	1.0	1.0	1.0
positive regulation of transferase activity	{'No common gene'}	1.0	1.0	1.0	1.0	1.0	1.0	3.08e-06	4.81e-05	9.83e-07
positive regulation of transforming growth factor beta production	{'Ptgs2', 'Lum', 'Atp6ap2', 'Cx3cl1', 'Thbs1'}	1.0	1.0	1.0	1.0	1.0	1.0	0.0268	1.0	0.0209
positive regulation of transforming growth factor beta1 production	{'n/a (just one condition)'}	1.0	1.0	1.0	1.0	1.0	1.0	1.0	1.0	0.0171
positive regulation of transmembrane receptor protein serine/threonine kinase signaling pathway	{'n/a (just one condition)'}	1.0	1.0	1.0	1.0	1.0	1.0	0.00079	1.0	1.0
positive regulation of transmembrane transport	{'n/a (just one condition)'}	1.0	1.0	1.0	1.0	1.0	1.0	1.0	0.0021	1.0
positive regulation of transport	{'No common gene'}	1.0	1.0	1.0	0.00012	5.64e-05	0.00013	5.85e-15	2.66e-05	4.88e-18
positive regulation of triglyceride biosynthetic process	{'n/a (just one condition)'}	1.0	1.0	1.0	1.0	1.0	1.0	1.0	0.0041	1.0
positive regulation of triglyceride metabolic process	{'n/a (just one condition)'}	1.0	1.0	1.0	1.0	1.0	1.0	1.0	0.0037	1.0
positive regulation of tumor necrosis factor production	{'Tyrobp', 'Cybb'}	1.0	1.0	1.0	0.0149	0.0307	8.29e-06	9.29e-07	0.00037	1.39e-11
positive regulation of tumor necrosis factor superfamily cytokine production	{'Fcer1g', 'Adam8', 'Cybb', 'Fcgr3', 'Tyrobp'}	1.0	1.0	1.0	0.0019	1.0	1.0	2.43e-07	9.09e-05	3.79e-12
positive regulation of type 2 immune response	{'n/a (just one condition)'}	1.0	1.0	1.0	1.0	1.0	1.0	1.0	1.0	0.0113
positive regulation of type I hypersensitivity	{'Fcgr3', 'Fcer1g'}	1.0	1.0	1.0	0.0301	1.0	1.0	1.0	0.0097	0.0492
positive regulation of type I interferon production	{'Syk', 'Tlr8', 'Cd14', 'Tmem173', 'Tlr9', 'Plcg2', 'Irf7', 'Tlr7'}	1.0	1.0	1.0	1.0	1.0	1.0	1.0	5.87e-05	0.00055
positive regulation of type III hypersensitivity	{'Fcgr3', 'Fcer1g', 'Fcgr1'}	1.0	1.0	1.0	0.00068	1.0	1.0	0.0264	0.00071	0.0071
positive regulation of type IIa hypersensitivity	{'Fcgr3', 'Fcer1g', 'Fcgr1'}	1.0	1.0	1.0	0.001	1.0	1.0	0.038	0.0011	0.0016
positive regulation of tyrosine phosphorylation of STAT protein	{'n/a (just one condition)'}	1.0	1.0	1.0	1.0	1.0	1.0	1.0	1.0	0.0012
positive regulation of vascular associated smooth muscle cell proliferation	{'n/a (just one condition)'}	1.0	1.0	1.0	1.0	1.0	1.0	1.0	1.0	0.0214
positive regulation of vascular endothelial growth factor production	{'C3ar1', 'Hpse'}	1.0	1.0	1.0	1.0	1.0	0.0016	0.0182	1.0	0.0013
positive regulation of vascular endothelial growth factor signaling pathway	{'n/a (just one condition)'}	1.0	1.0	1.0	1.0	0.0134	1.0	1.0	1.0	1.0
positive regulation of vasculature development	{'Cybb'}	1.0	0.0164	1.0	1.0	0.0264	0.00013	5.04e-05	0.00014	5.1e-08
positive regulation of wound healing	{'Wisp1', 'Clec7a', 'Anxa1', 'Hpse', 'Pdpn', 'Selp'}	1.0	1.0	1.0	1.0	1.0	0.0006	4.27e-07	1.0	9.52e-05
postsynapse assembly	{'Ephb2', 'Lrp4', 'Reln'}	0.0333	1.0	1.0	1.0	0.0177	1.0	1.0	1.0	1.0
postsynapse organization	{'n/a (just one condition)'}	1.0	1.0	1.0	1.0	0.0425	1.0	1.0	1.0	1.0
postsynaptic membrane assembly	{'n/a (just one condition)'}	1.0	1.0	1.0	1.0	0.045	1.0	1.0	1.0	1.0
potassium ion transmembrane transport	{'n/a (just one condition)'}	1.0	1.0	1.0	1.0	1.0	1.0	1.0	1.0	0.0427
primary metabolic process	{'n/a (just one condition)'}	1.0	1.0	1.0	1.0	1.0	1.0	1.0	1.0	0.00043
production of molecular mediator involved in inflammatory response	{'Alox5ap', 'Fcer1g', 'Syk', 'Cd300a'}	1.0	1.0	1.0	1.0	1.0	1.0	0.008	0.00012	7.17e-05
production of molecular mediator of immune response	{'n/a (just one condition)'}	1.0	1.0	1.0	1.0	1.0	1.0	1.0	1.0	0.002
programmed cell death	{'Hmox1', 'Clu', 'Ctsc', 'Ncf1', 'Tnfaip3', 'Acvr1b', 'Dab2', 'Gba', 'Itgam', 'P2rx7', 'Ctsh', 'Rps6ka2', 'Dram1', 'Dnase2a', 'Naip5', 'Inpp5d', 'Ngf', 'Spi1', 'Nek6', 'P2rx4', 'Tnfrsf11b', 'Ctsl', 'Tnfrsf26', 'Unc5b', 'Casp4', 'Cd5l', 'Bid', 'Tyrobp', 'E2f1', 'Elmo1', 'Tnfrsf23', 'Gdf6', 'Dnmt3a', 'Tgfb1', 'Naip2', 'Il1a', 'Bcl2l11', 'Tnfrsf1b', 'Card14', 'Steap3', 'Fnip2', 'Acp2'}	1.0	1.0	1.0	1.0	1.0	1.0	0.0018	1.0	5.85e-08
prostaglandin biosynthetic process	{'Tbxas1', 'Ptgs2', 'Edn1', 'Hpgds', 'Sphk1', 'Daglb'}	1.0	1.0	1.0	1.0	1.0	1.0	0.00099	1.0	0.005
prostaglandin metabolic process	{'Tbxas1', 'Ptgs2', 'Edn1', 'Hpgds', 'Sphk1', 'Daglb', 'Pdpn'}	1.0	1.0	1.0	1.0	1.0	1.0	0.00099	1.0	0.0076
prostate gland development	{'n/a (just one condition)'}	1.0	1.0	1.0	1.0	1.0	1.0	1.0	1.0	0.0051
protein autophosphorylation	{'n/a (just one condition)'}	1.0	1.0	1.0	1.0	1.0	1.0	1.0	0.0036	1.0
protein folding	{'n/a (just one condition)'}	1.0	1.0	1.0	1.0	0.0019	1.0	1.0	1.0	1.0
protein glycosylation	{'n/a (just one condition)'}	1.0	1.0	1.0	1.0	1.0	1.0	0.033	1.0	1.0
protein insertion into mitochondrial inner membrane	{'n/a (just one condition)'}	1.0	0.0151	1.0	1.0	1.0	1.0	1.0	1.0	1.0
protein insertion into mitochondrial membrane	{'n/a (just one condition)'}	1.0	0.0051	1.0	1.0	1.0	1.0	1.0	1.0	1.0
protein kinase B signaling	{'n/a (just one condition)'}	1.0	1.0	1.0	1.0	1.0	1.0	1.0	1.0	0.0055
protein kinase C signaling	{'n/a (just one condition)'}	1.0	1.0	1.0	1.0	1.0	1.0	1.0	0.0251	1.0
protein localization	{'Syk', 'Arrb2', 'Rab11fip5', 'Cd68', 'Abca1', 'Ywhah', 'Clu', 'Ncf1', 'Tpp1', 'Lamp2', 'Tnfaip3', 'Rab31', 'Abcg1', 'Dab2', 'Il1rn', 'Erp29', 'C1qtnf5', 'Tmed9', 'Actg1', 'Cfl1', 'Ap1s2', 'Fyb', 'Atp13a2', 'Ildr2', 'Tbc1d9', 'Snx1', 'Tlr2', 'Apobec1', 'Rab8b', 'Folr2', 'Rftn1', 'Mmp12', 'Spcs3', 'Psap', 'Arl8a', 'Il10ra', 'Crlf2', 'Gnptab', 'Anxa2', 'Tmem106a', 'Nrros', 'Rab7b', 'Arl11', 'Myo7a'…	1.0	1.0	1.0	1.0	1.0	1.0	0.0053	1.0	0.0117
protein localization to cell surface	{'n/a (just one condition)'}	1.0	1.0	1.0	1.0	1.0	1.0	1.0	0.0328	1.0
protein localization to extracellular region	{'Crlf2', 'Gnptab', 'Rab11fip5', 'Tmem106a', 'Ildr2', 'Nrros', 'Tlr2', 'Rab8b', 'Myo5a', 'Il1rn', 'Steap3', 'Anxa1', 'Psap', 'C1qtnf5', 'Plek', 'Erp29'}	1.0	1.0	1.0	1.0	1.0	1.0	0.00042	1.0	0.0002
protein localization to photoreceptor outer segment	{'n/a (just one condition)'}	1.0	1.0	1.0	1.0	1.0	1.0	1.0	0.0318	1.0
protein localization to plasma membrane	{'n/a (just one condition)'}	1.0	1.0	1.0	1.0	1.0	1.0	1.0	0.0471	1.0
protein maturation	{'n/a (just one condition)'}	1.0	1.0	1.0	1.0	1.0	1.0	1.0	1.0	0.00051
protein metabolic process	{'Man2b2', 'Mgat5', 'Col3a1', 'Mmp2', 'Csf1r', 'Loxl2', 'Gdf6', 'Hexb', 'Ctsk'}	1.0	0.0229	1.0	1.0	0.002	1.0	0.0002	1.0	5.97e-06
protein oxidation	{'No common gene'}	1.0	0.0362	1.0	1.0	1.0	1.0	0.0447	1.0	1.0
protein phosphorylation	{'Fgr', 'Syk', 'Fes', 'Cdk18', 'Hck', 'Csf1r', 'Slc11a1'}	1.0	1.0	1.0	1.0	1.0	1.0	0.0189	2.38e-05	1.16e-06
protein processing	{'No common gene'}	0.0067	1.0	1.0	1.0	0.00048	0.0071	0.0354	1.0	2.05e-05
protein secretion	{'Crlf2', 'Gnptab', 'Rab11fip5', 'Tmem106a', 'Ildr2', 'Tlr2', 'Rab8b', 'Myo5a', 'Il1rn', 'Steap3', 'Anxa1', 'Psap', 'C1qtnf5', 'Plek', 'Erp29'}	1.0	1.0	1.0	1.0	1.0	1.0	0.00065	1.0	0.00024
protein targeting to mitochondrion	{'n/a (just one condition)'}	1.0	0.0002	1.0	1.0	1.0	1.0	1.0	1.0	1.0
protein transport	{'Syk', 'Arrb2', 'Rab11fip5', 'Abca1', 'Ywhah', 'Clu', 'Ncf1', 'Lamp2', 'Rab31', 'Abcg1', 'Il1rn', 'Dab2', 'Erp29', 'C1qtnf5', 'Tmed9', 'Cfl1', 'Ap1s2', 'Ildr2', 'Tbc1d9', 'Snx1', 'Tlr2', 'Apobec1', 'Rab8b', 'Folr2', 'Rftn1', 'Mmp12', 'Spcs3', 'Psap', 'Arl8a', 'Il10ra', 'Crlf2', 'Gnptab', 'Arl4c', 'Tmem106a', 'Rab7b', 'Arl11', 'Myo7a', 'Neurl3', 'Rab3il1', 'Snx8', 'Snx5', 'Bid', 'Rab29', 'Cd63', …	1.0	1.0	1.0	1.0	1.0	1.0	0.00062	1.0	0.0029
protein trimerization	{'n/a (just one condition)'}	1.0	1.0	1.0	1.0	0.0236	1.0	1.0	1.0	1.0
protein-containing complex assembly	{'n/a (just one condition)'}	1.0	5.48e-10	1.0	1.0	1.0	1.0	1.0	1.0	1.0
protein-containing complex subunit organization	{'n/a (just one condition)'}	1.0	2.55e-09	1.0	1.0	1.0	1.0	1.0	1.0	1.0
proteoglycan biosynthetic process	{'Hs6st2', 'Chst11', 'Dse', 'Xylt2', 'Acan', 'Hs6st1'}	1.0	1.0	1.0	1.0	1.0	1.0	0.0032	1.0	0.0218
proteoglycan catabolic process	{'n/a (just one condition)'}	0.043	1.0	1.0	1.0	1.0	1.0	1.0	1.0	1.0
proteoglycan metabolic process	{'Dse', 'Hpse'}	1.0	1.0	1.0	1.0	0.0176	1.0	0.00022	1.0	0.0014
proteolysis	{'C1ra', 'Cfb', 'Mmp2', 'Ctsk'}	0.0089	0.0164	1.0	1.0	0.0023	1.0	1.0	1.0	0.002
proton transmembrane transport	{'No common gene'}	1.0	0.00046	1.0	1.0	1.0	1.0	1.0	1.0	0.0072
pulmonary valve development	{'n/a (just one condition)'}	1.0	1.0	1.0	1.0	1.0	1.0	1.0	0.0425	1.0
purine ribonucleotide biosynthetic process	{'n/a (just one condition)'}	1.0	0.0492	1.0	1.0	1.0	1.0	1.0	1.0	1.0
purine ribonucleotide metabolic process	{'n/a (just one condition)'}	1.0	0.0018	1.0	1.0	1.0	1.0	1.0	1.0	1.0
pyroptosis	{'n/a (just one condition)'}	1.0	1.0	1.0	1.0	1.0	1.0	1.0	1.0	0.0022
reactive oxygen species biosynthetic process	{'Ncf1', 'Cybb'}	1.0	1.0	1.0	1.0	1.0	1.0	0.0268	0.0049	0.0011
reactive oxygen species metabolic process	{'Gpx1', 'Slc7a2', 'Edn1', 'P2rx4', 'P2rx7', 'Nrros', 'Prdx1', 'Cybb', 'Tlr2', 'Cyba', 'Ncf1', 'Vav1', 'Sh3pxd2b', 'Ncf4', 'Prex1', 'Ncf2'}	1.0	1.0	1.0	1.0	1.0	1.0	1.89e-05	1.0	1.4e-05
receptor internalization	{'Fcer1g', 'Syk', 'Arrb2', 'Grb2', 'Snx1', 'Htr2b', 'Rab31', 'Itgb2'}	1.0	1.0	1.0	1.0	1.0	1.0	0.0267	1.0	0.0261
receptor metabolic process	{'Fcer1g', 'Syk', 'Arrb2', 'Tgfb1', 'Grb2', 'Lgmn', 'Snx1', 'Htr2b', 'Rab31', 'Itgb2'}	1.0	1.0	1.0	1.0	1.0	1.0	0.0463	1.0	0.0379
receptor-mediated endocytosis	{'Syk', 'Itgam', 'Cd300a', 'Fcgr2b', 'Cxcl16', 'Itgb2'}	1.0	1.0	1.0	1.0	0.00067	1.0	0.00011	0.00059	9.2e-06
regeneration	{'Lcp1', 'Ptgfrn', 'Mmp2'}	1.0	1.0	1.0	1.0	0.0011	0.003	1.75e-05	1.0	3.06e-05
regionalization	{'Gpc3', 'Hhip'}	0.043	1.0	1.0	1.0	1.0	1.0	1.0	1.0	0.017
regulated exocytosis	{'Fcer1g', 'Myo1f', 'Syk', 'Rab11fip5', 'Milr1', 'P2rx7', 'Ccl3', 'Lat2', 'Pi4k2a', 'Cd300a', 'Rab31', 'Plek'}	1.0	1.0	1.0	1.0	1.0	1.0	0.0304	1.0	0.0083
regulation of B cell activation	{'Syk', 'Tyrobp', 'Cd300a', 'Fcgr2b', 'Nfam1'}	1.0	1.0	1.0	1.0	0.00033	0.0022	0.00039	3.48e-06	2.44e-07
regulation of B cell differentiation	{'Syk', 'Nfam1'}	1.0	1.0	1.0	1.0	0.0034	0.00032	0.0088	0.0263	0.00086
regulation of B cell proliferation	{'Tyrobp', 'Fcgr2b', 'Cd300a'}	1.0	1.0	1.0	1.0	0.0045	0.0474	0.0312	3.07e-07	1.17e-05
regulation of B cell receptor signaling pathway	{'Fcgr2b', 'Nfam1', 'Cd300a'}	1.0	1.0	1.0	1.0	0.0207	0.0492	0.0036	0.00043	0.00011
regulation of BMP signaling pathway	{'n/a (just one condition)'}	1.0	1.0	1.0	1.0	1.0	0.0434	1.0	1.0	1.0
regulation of CD4-positive, alpha-beta T cell activation	{'Anxa1', 'Nckap1l', 'Cd44', 'Runx1'}	1.0	1.0	1.0	1.0	1.0	0.0063	0.0209	1.0	4.69e-06
regulation of CD4-positive, alpha-beta T cell differentiation	{'n/a (just one condition)'}	1.0	1.0	1.0	1.0	1.0	1.0	1.0	1.0	2.61e-05
regulation of CD4-positive, alpha-beta T cell proliferation	{'n/a (just one condition)'}	1.0	1.0	1.0	1.0	0.045	1.0	1.0	1.0	1.0
regulation of CD8-positive, alpha-beta T cell activation	{'n/a (just one condition)'}	1.0	1.0	1.0	1.0	1.0	1.0	1.0	1.0	0.014
regulation of DNA-binding transcription factor activity	{'Syk', 'Nfam1', 'Hck', 'Fcgr2b', 'Itgb2'}	1.0	1.0	1.0	1.0	0.0041	1.0	6.72e-05	0.0037	2.58e-06
regulation of ERK1 and ERK2 cascade	{'Csf1r'}	0.0064	1.0	1.0	1.0	0.0036	0.0157	2.26e-07	4.38e-05	2.17e-13
regulation of G1/S transition of mitotic cell cycle	{'n/a (just one condition)'}	1.0	1.0	1.0	1.0	1.0	1.0	1.0	1.0	0.0303
regulation of GTPase activity	{'Ccl6'}	1.0	1.0	1.0	1.0	1.0	1.0	0.0138	0.0054	2.35e-10
regulation of I-kappaB kinase/NF-kappaB signaling	{'n/a (just one condition)'}	1.0	1.0	1.0	1.0	1.0	1.0	1.0	1.0	4.29e-06
regulation of I-kappaB phosphorylation	{'n/a (just one condition)'}	1.0	1.0	1.0	1.0	1.0	1.0	1.0	1.0	0.0244
regulation of JNK cascade	{'Syk', 'Tlr4', 'Dab2', 'Gadd45a', 'Edn1', 'Sirpa', 'Rap2a', 'Mdfic', 'Ncf1', 'Zeb2', 'Taok3', 'Il1a', 'Sfrp1', 'Fcgr2b', 'Ptpn1', 'Il1rn'}	1.0	1.0	1.0	1.0	1.0	1.0	0.0022	1.0	6.89e-07
regulation of JUN kinase activity	{'n/a (just one condition)'}	1.0	1.0	1.0	1.0	1.0	1.0	1.0	1.0	3.8e-05
regulation of MAP kinase activity	{'No common gene'}	0.0219	1.0	1.0	1.0	0.0086	1.0	1.14e-05	0.0127	3.15e-07
regulation of MAPK cascade	{'Csf1r'}	0.00012	1.0	1.0	1.0	1.14e-06	5.93e-05	1.78e-15	3.21e-06	0.017
regulation of MyD88-dependent toll-like receptor signaling pathway	{'Irf7', 'Cd300lf', 'Cd300a'}	1.0	1.0	1.0	1.0	1.0	1.0	1.0	0.0097	0.0492
regulation of NIK/NF-kappaB signaling	{'Tlr1', 'Havcr2', 'Cd14', 'Tlr9', 'Il1b', 'Mmp8', 'Bcl3', 'Grem1', 'Tlr7'}	1.0	1.0	1.0	1.0	1.0	1.0	1.0	0.0026	8.06e-08
regulation of Notch signaling pathway	{'n/a (just one condition)'}	1.0	1.0	1.0	1.0	1.0	1.0	1.0	0.0289	1.0
regulation of RNA biosynthetic process	{'n/a (just one condition)'}	1.0	1.0	1.0	1.0	1.0	1.0	1.0	0.00026	1.0
regulation of RNA metabolic process	{'n/a (just one condition)'}	1.0	1.0	1.0	1.0	1.0	1.0	1.0	0.00064	1.0
regulation of Ras protein signal transduction	{'Eps8', 'Abca1', 'Cyth4', 'Rasa4', 'Gpr35', 'Cyth1', 'Rasa3'}	1.0	1.0	1.0	1.0	1.0	1.0	1.0	0.00052	0.004
regulation of Rho protein signal transduction	{'Abca1', 'Eps8', 'Gpr35'}	1.0	1.0	1.0	1.0	1.0	1.0	1.0	0.0022	0.0285
regulation of SMAD protein signal transduction	{'n/a (just one condition)'}	1.0	1.0	1.0	1.0	1.0	1.0	1.0	0.024	1.0
regulation of T cell activation	{'Tnfrsf1b', 'Syk', 'Cd300a'}	1.0	1.0	1.0	1.0	1.0	0.004	0.0014	0.00027	2.65e-12
regulation of T cell apoptotic process	{'n/a (just one condition)'}	1.0	1.0	1.0	1.0	1.0	1.0	1.0	1.0	0.0444
regulation of T cell cytokine production	{'n/a (just one condition)'}	1.0	1.0	1.0	1.0	1.0	1.0	1.0	1.0	0.0341
regulation of T cell differentiation	{'Syk', 'Adam8', 'Vsir'}	1.0	1.0	1.0	1.0	1.0	1.0	0.0487	0.009	9.1e-07
regulation of T cell mediated cytotoxicity	{'n/a (just one condition)'}	1.0	1.0	1.0	1.0	1.0	1.0	1.0	1.0	0.0013
regulation of T cell mediated immunity	{'H2-K1', 'H2-D1', 'Tnfrsf1b', 'Vsir', 'Il1b'}	1.0	1.0	1.0	1.0	1.0	1.0	1.0	0.029	0.00015
regulation of T cell migration	{'n/a (just one condition)'}	1.0	1.0	1.0	1.0	1.0	1.0	1.0	1.0	0.0014
regulation of T cell proliferation	{'Tnfrsf1b', 'Syk'}	1.0	1.0	1.0	1.0	1.0	0.0097	0.0491	0.0023	8.19e-08
regulation of T-helper 1 cell differentiation	{'n/a (just one condition)'}	1.0	1.0	1.0	1.0	1.0	1.0	1.0	1.0	0.0249
regulation of T-helper 1 type immune response	{'Jak3', 'Havcr2', 'Il4ra', 'Il1b', 'Slc11a1', 'H2-Ab1'}	1.0	1.0	1.0	1.0	1.0	1.0	1.0	0.0048	0.00086
regulation of T-helper 2 cell differentiation	{'n/a (just one condition)'}	1.0	1.0	1.0	1.0	1.0	1.0	1.0	1.0	0.0249
regulation of T-helper cell differentiation	{'n/a (just one condition)'}	1.0	1.0	1.0	1.0	1.0	1.0	1.0	1.0	0.0025
regulation of Wnt signaling pathway	{'No common gene'}	0.0049	1.0	1.0	1.0	0.0025	0.0338	0.01	1.0	0.0111
regulation of Wnt signaling pathway, planar cell polarity pathway	{'Dact1', 'Sfrp1', 'Gpc3'}	0.0022	1.0	1.0	1.0	0.0177	1.0	1.0	1.0	1.0
regulation of actin cytoskeleton organization	{'No common gene'}	1.0	1.0	1.0	1.0	1.67e-06	0.0312	4.75e-11	0.00019	0.0152
regulation of actin cytoskeleton reorganization	{'Hck', 'Fes', 'Csf1r'}	1.0	1.0	1.0	1.0	1.0	1.0	0.0216	0.00036	0.003
regulation of actin filament bundle assembly	{'n/a (just one condition)'}	1.0	1.0	1.0	1.0	1.0	1.0	1.0	0.0105	1.0
regulation of actin filament depolymerization	{'Capg', 'Evl', 'Vill', 'Mtpn', 'Plek', 'Cfl1'}	1.0	1.0	1.0	1.0	1.0	1.0	0.0066	1.0	0.0416
regulation of actin filament organization	{'No common gene'}	1.0	1.0	1.0	1.0	0.002	1.0	1.49e-06	0.0374	4.08e-06
regulation of actin filament polymerization	{'Fmn1', 'Cotl1', 'Tlr2', 'Capg', 'Nckap1l', 'Prex1'}	1.0	1.0	1.0	1.0	0.0022	1.0	7.63e-06	1.0	4.49e-06
regulation of actin filament-based movement	{'n/a (just one condition)'}	1.0	1.0	1.0	1.0	1.0	1.0	1.0	0.00091	1.0
regulation of actin filament-based process	{'No common gene'}	1.0	1.0	1.0	1.0	4.15e-06	0.0285	2.02e-10	0.0004	0.00062
regulation of actin polymerization or depolymerization	{'Arpc5', 'Hcls1', 'Arpc1b', 'Cfl1', 'Tlr2', 'Actr2', 'Capg', 'Evl', 'Ssh3', 'Nckap1l', 'Vill', 'Actr3', 'Arpc4', 'Prex1', 'Plek', 'Fmn1', 'Grb2', 'Cotl1', 'Mtpn'}	1.0	1.0	1.0	1.0	1.0	1.0	3.17e-06	1.0	1.12e-06
regulation of action potential	{'Fgf13', 'Ctnna3', 'Slc8a2', 'Slmap', 'Cacna1c', 'Kcnip1', 'Ank2'}	1.0	1.0	1.0	1.0	1.0	1.0	1.0	4.23e-06	0.0191
regulation of activation of Janus kinase activity	{'n/a (just one condition)'}	1.0	1.0	1.0	1.0	1.0	1.0	1.0	0.0263	1.0
regulation of actomyosin structure organization	{'n/a (just one condition)'}	1.0	1.0	1.0	1.0	1.0	1.0	1.0	0.0088	1.0
regulation of acute inflammatory response	{'Fcer1g', 'Fcgr1', 'Adam8', 'Alox5ap', 'Fcgr3', 'Fcgr2b'}	1.0	1.0	1.0	1.0	1.0	1.0	0.0047	0.00021	3.93e-06
regulation of adaptive immune response	{'Tnfrsf1b', 'Vsir', 'Fcgr2b', 'Slc11a1'}	1.0	1.0	1.0	1.0	0.0257	1.0	0.00035	1.19e-08	2.39e-12
regulation of adaptive immune response based on somatic recombination of immune receptors built from immunoglobulin superfamily domains	{'Fcer1g', 'Fcgr1', 'Fcgr3', 'Tnfrsf1b', 'Vsir', 'Slc11a1'}	1.0	1.0	1.0	0.0143	1.0	1.0	0.00087	6.07e-08	3.32e-11
regulation of alcohol biosynthetic process	{'n/a (just one condition)'}	1.0	1.0	1.0	1.0	1.0	1.0	1.0	1.0	0.019
regulation of alkaline phosphatase activity	{'n/a (just one condition)'}	1.0	1.0	1.0	1.0	1.0	1.0	1.0	1.0	0.0151
regulation of alpha-beta T cell activation	{'Syk', 'Cd300a'}	1.0	1.0	1.0	1.0	1.0	0.0021	0.0063	0.0055	7.99e-08
regulation of alpha-beta T cell differentiation	{'n/a (just one condition)'}	1.0	1.0	1.0	1.0	1.0	1.0	1.0	1.0	3.13e-05
regulation of alpha-beta T cell proliferation	{'n/a (just one condition)'}	1.0	1.0	1.0	1.0	1.0	1.0	1.0	1.0	0.0076
regulation of anatomical structure morphogenesis	{'No common gene'}	4.92e-08	0.00097	1.0	1.0	5.13e-13	3.57e-07	4.75e-16	6.72e-07	0.0014
regulation of anatomical structure size	{'No common gene'}	1.0	1.0	1.0	1.0	0.0016	1.0	1.19e-07	0.0435	0.0025
regulation of angiogenesis	{'No common gene'}	0.0016	0.004	1.0	1.0	1.0	0.00049	1.38e-05	4.12e-07	2.57e-08
regulation of animal organ morphogenesis	{'No common gene'}	0.0299	1.0	1.0	1.0	0.00016	1.0	0.0016	1.0	0.0034
regulation of antigen processing and presentation	{'Slc11a1', 'Cd68'}	1.0	1.0	1.0	0.0173	0.0302	1.0	1.0	0.0374	0.00028
regulation of antigen receptor-mediated signaling pathway	{'Fcgr2b', 'Nfam1', 'Cd300a'}	1.0	1.0	1.0	1.0	1.0	1.0	0.0472	0.0039	0.00016
regulation of apoptotic process	{'Irf5', 'Syk', 'Itgam', 'Tyrobp', 'Hck', 'Tnfrsf1b', 'Socs3', 'Csf1r', 'Sdf2l1', 'Fcgr2b'}	1.0	1.0	1.0	1.0	0.0045	1.0	1.1e-13	3.63e-06	4.01e-18
regulation of apoptotic signaling pathway	{'Arrb2', 'Hmox1', 'Clu', 'Ctsc', 'Osm', 'Sfrp1', 'Tnfaip3', 'Cx3cr1', 'Cx3cl1', 'Dab2', 'Slc35f6', 'Cd44', 'Erp29', 'Atf3', 'Ctsh', 'Hgf', 'St18', 'Ptpn1', 'Ptgs2', 'Unc5b', 'Tnfrsf23', 'Bid', 'Lgals3', 'Gpx1', 'Wfs1', 'Plaur', 'Bcl2l11', 'Steap3', 'Thbs1', 'Inhbb'}	1.0	1.0	1.0	1.0	1.0	1.0	2.05e-07	1.0	1.91e-06
regulation of autophagy	{'Gba', 'Ctsa', 'Pip4k2a', 'Gpr137b', 'Hmox1', 'Atp13a2', 'Trem2', 'Atp6v0a1', 'Mefv', 'Tlr2', 'Dram1', 'Htr2b', 'Bid', 'Bcl2l11', 'Tnfaip3', 'Il10ra', 'Tpcn2', 'Npc1'}	1.0	1.0	1.0	1.0	1.0	1.0	0.0144	1.0	0.0013
regulation of axon extension	{'n/a (just one condition)'}	1.0	1.0	1.0	1.0	1.0	1.0	1.0	1.0	0.0328
regulation of axonogenesis	{'n/a (just one condition)'}	1.0	1.0	1.0	1.0	0.004	1.0	1.0	1.0	1.0
regulation of binding	{'Fam129b', 'Arrb2', 'Tlr4', 'Ngf', 'Hmox1', 'Anxa2', 'Lif', 'Tgfb1', 'Plcl2', 'Plaur', 'Ubash3b', 'Lrp1', 'Cthrc1', 'E2f1', 'Actr3', 'Ctsz', 'Dab2', 'Abl2'}	1.0	1.0	1.0	1.0	1.0	1.0	0.0189	1.0	0.0064
regulation of biological process	{'No common gene'}	3.24e-06	4.73e-05	1.0	3.21e-06	6.06e-19	6.45e-13	3.47e-34	1.45e-31	2.52e-07
regulation of biological quality	{'No common gene'}	0.00049	0.0179	1.0	1.0	4.06e-11	2.29e-07	3.47e-20	1.91e-10	0.0086
regulation of biomineral tissue development	{'n/a (just one condition)'}	1.0	1.0	1.0	1.0	1.0	1.0	1.0	0.0179	1.0
regulation of biosynthetic process	{'n/a (just one condition)'}	1.0	1.0	1.0	1.0	1.0	1.0	1.0	2.05e-05	1.0
regulation of blood circulation	{'n/a (just one condition)'}	1.0	1.0	1.0	1.0	1.0	1.0	1.0	1.0	0.0039
regulation of blood coagulation	{'Hpse'}	0.0402	1.0	1.0	1.0	0.0025	0.00056	2.05e-07	1.0	7.77e-05
regulation of blood pressure	{'Ptgs2', 'Prcp', 'Atp6ap2', 'Hmox1', 'Edn1', 'P2rx4', 'Snx5', 'Cyba', 'Rps6ka2', 'C3ar1', 'F2r', 'Ptafr', 'Atp2b1', 'Ncf2'}	1.0	1.0	1.0	1.0	1.0	1.0	0.0438	1.0	0.0006
regulation of blood vessel diameter	{'No common gene'}	1.0	1.0	1.0	1.0	1.0	1.0	1.0	0.043	0.0056
regulation of blood vessel endothelial cell migration	{'n/a (just one condition)'}	1.0	1.0	1.0	1.0	1.0	1.0	1.0	1.0	0.0002
regulation of body fluid levels	{'No common gene'}	0.0041	0.0291	1.0	1.0	0.0239	3.28e-05	4.5e-05	1.0	1.52e-08
regulation of bone mineralization	{'n/a (just one condition)'}	1.0	1.0	1.0	1.0	1.0	1.0	0.0051	1.0	1.0
regulation of bone remodeling	{'Syk', 'Csf1r'}	1.0	1.0	1.0	1.0	0.0491	0.0366	1.33e-06	0.00024	1.86e-05
regulation of bone resorption	{'Fcgr4', 'Inpp5d', 'Syk', 'Adam8', 'Cd38', 'Csf1r'}	1.0	1.0	1.0	1.0	1.0	1.0	5.52e-06	0.002	4.67e-05
regulation of calcium ion transmembrane transport	{'No common gene'}	1.0	1.0	1.0	1.0	1.0	1.0	0.0172	0.0015	0.0096
regulation of calcium ion transmembrane transport via high voltage-gated calcium channel	{'n/a (just one condition)'}	1.0	1.0	1.0	1.0	1.0	1.0	1.0	0.0161	1.0
regulation of calcium ion transmembrane transporter activity	{'n/a (just one condition)'}	1.0	1.0	1.0	1.0	1.0	1.0	1.0	0.0017	1.0
regulation of calcium ion transport	{'No common gene'}	1.0	1.0	1.0	1.0	1.0	1.0	9.63e-05	0.0187	1.3e-07
regulation of calcium ion transport into cytosol	{'Ngf', 'Cemip', 'P2ry6', 'Tgfb1', 'P2rx4', 'P2rx7', 'Ubash3b', 'Cyba', 'F2r', 'Myo5a', 'Cx3cl1'}	1.0	1.0	1.0	1.0	1.0	1.0	0.0011	1.0	0.004
regulation of calcium-mediated signaling	{'No common gene'}	1.0	1.0	1.0	1.0	1.0	1.0	1.0	0.0226	0.0327
regulation of canonical Wnt signaling pathway	{'Dact1', 'Gpc3'}	0.0124	1.0	1.0	1.0	0.0108	1.0	1.0	1.0	0.018
regulation of cardiac muscle cell action potential	{'Fgf13', 'Slmap', 'Cacna1c', 'Ctnna3', 'Ank2'}	1.0	1.0	1.0	1.0	1.0	1.0	1.0	4.06e-05	0.0185
regulation of cardiac muscle cell contraction	{'n/a (just one condition)'}	1.0	1.0	1.0	1.0	1.0	1.0	1.0	0.002	1.0
regulation of cardiac muscle cell membrane repolarization	{'n/a (just one condition)'}	1.0	1.0	1.0	1.0	1.0	1.0	1.0	0.003	1.0
regulation of cardiac muscle cell proliferation	{'Meis1', 'Bmpr1a', 'Mef2c'}	1.0	1.0	1.0	1.0	1.0	1.0	1.0	0.0091	0.0356
regulation of cardiac muscle contraction	{'n/a (just one condition)'}	1.0	1.0	1.0	1.0	1.0	1.0	1.0	0.00045	1.0
regulation of cardiac muscle contraction by regulation of the release of sequestered calcium ion	{'n/a (just one condition)'}	1.0	1.0	1.0	1.0	1.0	1.0	1.0	0.0105	1.0
regulation of cardiac muscle hypertrophy	{'n/a (just one condition)'}	1.0	1.0	1.0	1.0	1.0	1.0	1.0	0.0129	1.0
regulation of cardiac muscle tissue development	{'n/a (just one condition)'}	1.0	1.0	1.0	1.0	1.0	1.0	1.0	0.0014	1.0
regulation of cardiac muscle tissue growth	{'Meis1', 'Bmpr1a', 'Mef2c', 'Rgs4'}	1.0	1.0	1.0	1.0	1.0	1.0	1.0	0.0042	0.0498
regulation of cartilage development	{'Loxl2', 'Gdf6', 'Ctsk'}	1.0	0.0282	1.0	1.0	0.0069	1.0	0.00051	1.0	1.0
regulation of catabolic process	{'Hmox1', 'Clu', 'Mefv', 'Ctsc', 'Pkp1', 'Tnfaip3', 'Zfand2a', 'Dab2', 'Gba', 'Adam8', 'Atp13a2', 'P2rx7', 'Snx1', 'Atp6v0a1', 'Tlr2', 'Apobec1', 'Sdcbp', 'Dram1', 'Htr2b', 'Gpr137b', 'Ptpn1', 'Slc11a1', 'Il10ra', 'Ctsa', 'Timp1', 'Anxa2', 'Trem2', 'E2f1', 'Daglb', 'Bid', 'Fam46c', 'Npc1', 'Rnf180', 'Adam9', 'Gpx1', 'Wdr91', 'Nsf', 'Lrp1', 'Bcl2l11', 'Vsir', 'Tnfrsf1b', 'Pip4k2a', 'Tpcn2'}	1.0	1.0	1.0	1.0	1.0	1.0	0.0447	1.0	0.0014
regulation of catalytic activity	{'No common gene'}	1.0	1.0	1.0	1.0	0.0003	0.0109	5.42e-12	4.18e-12	0.0101
regulation of cation channel activity	{'n/a (just one condition)'}	1.0	1.0	1.0	1.0	1.0	1.0	1.0	0.00069	1.0
regulation of cation transmembrane transport	{'No common gene'}	1.0	1.0	1.0	1.0	1.0	1.0	0.0492	1.09e-07	0.0379
regulation of cell activation	{'Fgr', 'Syk', 'Tyrobp', 'Cd300lb', 'Tnfrsf1b', 'Itgb2', 'Cd300a', 'Fcgr2b', 'Nfam1'}	1.0	1.0	1.0	1.0	8.93e-08	1.7e-10	7.29e-19	1.69e-15	4.37e-33
regulation of cell adhesion	{'No common gene'}	0.0192	1.0	1.0	1.0	2.08e-11	3.12e-07	2.09e-18	3.35e-08	6.6599999999999995e-25
regulation of cell adhesion mediated by integrin	{'Syk'}	1.0	1.0	1.0	1.0	1.0	1.0	0.0047	0.0057	0.001
regulation of cell communication	{'No common gene'}	2.1e-07	0.00013	1.0	1.0	5.17e-14	6.64e-09	8.23e-21	2.27e-15	3.79e-05
regulation of cell cycle G1/S phase transition	{'n/a (just one condition)'}	1.0	1.0	1.0	1.0	1.0	1.0	1.0	1.0	0.0426
regulation of cell death	{'Irf5', 'Syk', 'Itgam', 'Tyrobp', 'Hck', 'Tnfrsf1b', 'Socs3', 'Csf1r', 'Sdf2l1', 'Fcgr2b'}	1.0	1.0	1.0	1.0	0.0011	1.0	3.14e-16	5.42e-06	1.95e-21
regulation of cell development	{'No common gene'}	0.0076	1.0	1.0	1.0	7.32e-07	0.0176	8.46e-05	1.54e-07	0.00062
regulation of cell differentiation	{'No common gene'}	0.00017	0.0019	1.0	1.0	9.11e-15	2.25e-07	8.85e-12	5.89e-09	2.8e-06
regulation of cell fate specification	{'n/a (just one condition)'}	1.0	1.0	1.0	1.0	1.0	1.0	1.0	1.0	0.0446
regulation of cell growth	{'Cxcl16'}	1.0	1.0	1.0	1.0	0.0321	1.0	0.0002	0.0015	0.00035
regulation of cell junction assembly	{'n/a (just one condition)'}	1.0	1.0	1.0	1.0	0.0018	1.0	1.0	1.0	1.0
regulation of cell killing	{'Tyrobp', 'Syk', 'Havcr2', 'Itgam'}	1.0	1.0	1.0	1.0	1.0	1.0	6.61e-05	0.0097	1.4e-10
regulation of cell migration	{'No common gene'}	1.7e-08	1.8e-09	1.0	0.00045	2.03e-19	1.38e-12	6.36e-25	7.48e-10	6.33e-06
regulation of cell morphogenesis	{'No common gene'}	0.032	1.0	1.0	1.0	4.62e-06	1.0	1.85e-05	0.0248	6.42e-06
regulation of cell morphogenesis involved in differentiation	{'No common gene'}	1.0	1.0	1.0	1.0	0.00056	1.0	0.007	0.0125	1.0
regulation of cell motility	{'No common gene'}	1.0	1.0	1.0	1.0	4.03e-19	1.0	9.54e-25	6.4e-10	3.75e-36
regulation of cell population proliferation	{'No common gene'}	0.0067	0.015	1.0	1.0	4.42e-06	1.07e-08	5.37e-19	8.25e-11	0.00058
regulation of cell projection organization	{'Plxna1', 'P2rx7', 'Lrp1', 'Arap1', 'Hgf', 'Sfrp1', 'Scn1b', 'Prex1', 'Fcgr2b', 'Pdpn', 'Cd44', 'Plxnb2'}	1.0	1.0	1.0	1.0	0.00082	1.0	0.00014	1.0	6.12e-07
regulation of cell shape	{'Hck', 'Fgr', 'Csf1r'}	1.0	1.0	1.0	1.0	1.42e-05	0.0205	0.00021	0.0253	1.97e-10
regulation of cell size	{'Cln8', 'Ngf', 'Edn1', 'P2rx7', 'Lrp1', 'Fn1', 'Vav1', 'Il7r', 'Plek', 'Actr3', 'Trpv2', 'Hcls1', 'Ccr5', 'Mtpn', 'Cfl1', 'Crabp2'}	1.0	1.0	1.0	1.0	1.0	1.0	0.0087	1.0	0.0262
regulation of cell-cell adhesion	{'Syk', 'Itgb2', 'Cd300a'}	1.0	1.0	1.0	1.0	0.0108	0.00021	2.05e-07	7.42e-07	1.88e-15
regulation of cell-matrix adhesion	{'No common gene'}	1.0	1.0	1.0	1.0	1.0	1.0	0.00013	0.0061	0.012
regulation of cell-substrate adhesion	{'No common gene'}	0.0017	0.0051	1.0	1.0	5.11e-05	0.0378	1.69e-07	0.00018	0.0032
regulation of cellular biosynthetic process	{'n/a (just one condition)'}	1.0	1.0	1.0	1.0	1.0	1.0	1.0	1.9e-05	1.0
regulation of cellular catabolic process	{'Hmox1', 'Clu', 'Mefv', 'Ctsc', 'Pkp1', 'Tnfaip3', 'Zfand2a', 'Dab2', 'Gba', 'Adam8', 'Atp13a2', 'P2rx7', 'Atp6v0a1', 'Tlr2', 'Apobec1', 'Sdcbp', 'Dram1', 'Htr2b', 'Gpr137b', 'Ptpn1', 'Slc11a1', 'Il10ra', 'Ctsa', 'Timp1', 'Anxa2', 'Trem2', 'E2f1', 'Daglb', 'Bid', 'Fam46c', 'Npc1', 'Rnf180', 'Adam9', 'Gpx1', 'Wdr91', 'Lrp1', 'Bcl2l11', 'Tnfrsf1b', 'Pip4k2a', 'Tpcn2'}	1.0	1.0	1.0	1.0	1.0	1.0	0.0083	1.0	0.00052
regulation of cellular component biogenesis	{'No common gene'}	1.0	1.0	1.0	1.0	0.0019	1.0	1.83e-05	0.0124	1.55e-05
regulation of cellular component movement	{'No common gene'}	1.0	1.0	1.0	1.0	1.6e-18	2.27e-11	6.38e-23	5.18e-09	2.85e-06
regulation of cellular component organization	{'No common gene'}	1.0	1.0	1.0	1.0	9.78e-07	1.0	2.66e-12	9.1e-08	0.0034
regulation of cellular component size	{'Fmn1', 'Atp13a2', 'P2rx7', 'Tlr2', 'Capg', 'Cotl1', 'Lrp1', 'Nckap1l', 'Prex1'}	1.0	1.0	1.0	1.0	0.0037	1.0	1.81e-06	1.0	0.0138
regulation of cellular extravasation	{'Adam8', 'Abr', 'Sele', 'Ptafr', 'Selp', 'Ccl2'}	1.0	1.0	1.0	1.0	1.0	1.0	0.0172	1.0	0.00014
regulation of cellular localization	{'No common gene'}	1.0	1.0	1.0	1.0	0.0455	1.0	2.09e-06	0.0403	2.64e-06
regulation of cellular macromolecule biosynthetic process	{'n/a (just one condition)'}	1.0	1.0	1.0	1.0	1.0	1.0	1.0	0.0019	1.0
regulation of cellular metabolic process	{'No common gene'}	1.0	1.0	1.0	1.0	0.0026	1.0	1.71e-09	4.63e-10	1.01e-11
regulation of cellular pH	{'Atp6ap2', 'Lacc1', 'Atp6v0a1', 'Grn', 'Atp6v0c', 'Hvcn1', 'Slc11a1', 'Atp6v0d2'}	1.0	1.0	1.0	1.0	1.0	1.0	0.0017	1.0	0.0028
regulation of cellular process	{'No common gene'}	0.001	0.00061	1.0	0.0027	7.83e-14	9.35e-09	1.62e-30	5.740000000000001e-27	2.44e-07
regulation of cellular protein localization	{'Rab11fip5', 'Iqgap1', 'Stac2', 'Hcls1', 'Dab2', 'Cfl1', 'Ccl2', 'Itgam', 'Atp13a2', 'Gpr137b', 'Ptpn1', 'Ptgs2', 'Cemip', 'Lif', 'Mmp14', 'Trem2', 'Mdfic', 'Rhog', 'Tyrobp', 'Trim29', 'Lgals3', 'Rab29', 'Actr3', 'Lcp1', 'Fcer1g', 'Tgfb1', 'Lrp1', 'Myo5a', 'Dclk1'}	1.0	1.0	1.0	1.0	1.0	1.0	0.0055	1.0	0.0444
regulation of cellular protein metabolic process	{'No common gene'}	0.0017	0.0485	1.0	1.0	4.58e-08	1.56e-05	1.74e-13	4.8e-07	0.0125
regulation of cellular response to growth factor stimulus	{'No common gene'}	7.76e-07	9.36e-05	1.0	1.0	0.00011	0.00056	0.008	0.0217	0.0383
regulation of cellular response to insulin stimulus	{'n/a (just one condition)'}	1.0	1.0	1.0	1.0	1.0	1.0	0.0182	1.0	1.0
regulation of cellular response to oxidative stress	{'n/a (just one condition)'}	1.0	1.0	1.0	1.0	1.0	1.0	1.0	1.0	0.0169
regulation of cellular response to stress	{'Syk', 'Itgam', 'Sirpa', 'Hgf', 'Ncf1', 'Lrp1', 'Sfrp1', 'Clec7a', 'Steap3', 'Fcgr2b', 'Hk3', 'Gdf6', 'Cd44'}	1.0	1.0	1.0	1.0	0.0403	1.0	0.0003	1.0	6.63e-10
regulation of cellular response to vascular endothelial growth factor stimulus	{'Smoc2', 'Adamts12', 'Dcn', 'Ccbe1'}	0.005	0.0049	1.0	1.0	0.0054	1.0	1.0	1.0	1.0
regulation of ceramide biosynthetic process	{'n/a (just one condition)'}	1.0	1.0	1.0	1.0	1.0	1.0	0.0371	1.0	1.0
regulation of chemokine (C-X-C motif) ligand 2 production	{'n/a (just one condition)'}	1.0	1.0	1.0	1.0	1.0	1.0	1.0	1.0	0.004
regulation of chemokine production	{'Syk', 'Csf1r'}	1.0	1.0	1.0	1.0	0.00024	0.00017	0.007	2.8e-05	2.5e-11
regulation of chemotaxis	{'No common gene'}	1.0	1.0	1.0	1.0	2.73e-05	0.0171	0.0078	0.0015	3.01e-14
regulation of chondrocyte differentiation	{'n/a (just one condition)'}	1.0	1.0	1.0	1.0	0.0239	1.0	1.0	1.0	1.0
regulation of coagulation	{'Procr'}	0.008	0.0433	1.0	1.0	1.0	0.00012	1.0	1.0	1.18e-05
regulation of cold-induced thermogenesis	{'n/a (just one condition)'}	1.0	1.0	1.0	1.0	1.0	1.0	1.0	0.0179	1.0
regulation of collagen biosynthetic process	{'No common gene'}	1.0	1.0	1.0	1.0	1.0	1.0	0.0053	0.0278	0.012
regulation of collagen metabolic process	{'Vsir'}	1.0	1.0	1.0	1.0	1.0	1.0	0.0036	0.0029	0.0106
regulation of cysteine-type endopeptidase activity	{'Syk', 'Arrb2', 'Mefv', 'Cd44', 'Ctsh', 'Hgf', 'F2r', 'St18', 'Naip5', 'Ptgs2', 'Ngf', 'Tnfrsf23', 'Bid', 'Ctsd', 'Gpx1', 'Naip2', 'Lgmn', 'Plaur', 'Bcl2l11', 'Thbs1'}	1.0	1.0	1.0	1.0	1.0	1.0	0.00065	1.0	4.49e-07
regulation of cysteine-type endopeptidase activity involved in apoptotic process	{'Gpx1', 'Syk', 'Arrb2', 'Ptgs2', 'Ngf', 'Naip2', 'Ctsh', 'Plaur', 'Hgf', 'Tnfrsf23', 'Bcl2l11', 'F2r', 'Bid', 'St18', 'Thbs1', 'Ctsd', 'Cd44', 'Naip5'}	1.0	1.0	1.0	1.0	1.0	1.0	0.00092	1.0	7.38e-07
regulation of cytokine biosynthetic process	{'n/a (just one condition)'}	1.0	1.0	1.0	1.0	1.0	1.0	0.0447	1.0	1.0
regulation of cytokine production	{'Fgr', 'Cybb', 'Unc93b1', 'Tyrobp', 'Tnfrsf1b', 'Slc11a1', 'Cd300c2', 'Nfam1'}	1.0	1.0	1.0	3.72e-09	6.31e-09	3.42e-12	3e-23	5.52e-21	1.4700000000000002e-47
regulation of cytokine production involved in immune response	{'Tnfrsf1b', 'Vsir'}	1.0	1.0	1.0	0.0088	0.0498	1.0	1.0	0.002	4.55e-06
regulation of cytokine production involved in inflammatory response	{'Clec7a', 'Sirpa', 'Pld3', 'Pld4'}	1.0	1.0	1.0	0.0104	1.0	1.0	1.0	1.0	4.91e-05
regulation of cytokine secretion	{'Fgr', 'Syk', 'Cd300c2'}	1.0	1.0	1.0	1.0	0.0024	0.0055	9.99e-05	0.00019	8.01e-09
regulation of cytokine-mediated signaling pathway	{'n/a (just one condition)'}	1.0	1.0	1.0	1.0	1.0	1.0	1.0	1.0	0.00033
regulation of cytoskeleton organization	{'No common gene'}	1.0	1.0	1.0	1.0	0.001	1.0	1.0	0.0067	0.0152
regulation of cytosolic calcium ion concentration	{'Cd38', 'Gpr35'}	1.0	1.0	1.0	1.0	1.0	1.0	0.0019	0.0251	1.85e-08
regulation of defense response	{'Myo1f', 'Fgr', 'Tnfrsf1b', 'Pik3ap1'}	1.0	1.0	1.0	3.11e-05	4.32e-06	0.00026	1.23e-10	1.58e-25	6.1499999999999986e-28
regulation of defense response to bacterium	{'n/a (just one condition)'}	1.0	1.0	1.0	1.0	1.0	1.0	1.0	1.0	0.014
regulation of dendritic cell antigen processing and presentation	{'Ccl19', 'Slc11a1', 'Cd68'}	1.0	1.0	1.0	1.0	1.0	0.0248	1.0	1.0	0.004
regulation of dendritic cell cytokine production	{'Tlr2', 'Tlr9', 'Clec7a'}	1.0	1.0	1.0	1.0	1.0	0.0382	1.0	1.0	0.0018
regulation of dendritic cell differentiation	{'n/a (just one condition)'}	1.0	1.0	1.0	1.0	1.0	1.0	1.0	0.02	1.0
regulation of developmental growth	{'No common gene'}	1.0	1.0	1.0	1.0	0.0274	1.0	1.0	0.036	7.56e-05
regulation of developmental process	{'No common gene'}	6.15e-08	1.67e-05	1.0	1.0	1.01e-19	3.42e-13	3.91e-20	1.42e-13	7.58e-08
regulation of dopaminergic neuron differentiation	{'n/a (just one condition)'}	0.01	1.0	1.0	1.0	1.0	1.0	1.0	1.0	1.0
regulation of endocrine process	{'Rab11fip5', 'Lif', 'Rab8b', 'F2r', 'Inhbb', 'Runx1', 'Dab2'}	1.0	1.0	1.0	1.0	1.0	1.0	0.0135	1.0	0.0314
regulation of endocytosis	{'Syk', 'Sele', 'Lrp1', 'Lgals3', 'Nckap1l', 'Cd300a'}	1.0	1.0	1.0	1.0	1.0	0.018	0.00012	1.0	8.93e-07
regulation of endopeptidase activity	{'Syk', 'Mefv', 'Vsir'}	1.0	1.0	1.0	1.0	1.0	1.0	4.88e-05	0.0107	2.83e-09
regulation of endothelial cell differentiation	{'n/a (just one condition)'}	1.0	1.0	1.0	1.0	1.0	1.0	1.0	0.0079	1.0
regulation of endothelial cell migration	{'No common gene'}	1.0	1.0	1.0	1.0	1.0	1.0	0.0455	0.0061	0.00024
regulation of endothelial cell proliferation	{'n/a (just one condition)'}	1.0	1.0	1.0	1.0	1.0	1.0	1.0	1.0	0.0155
regulation of eosinophil activation	{'n/a (just one condition)'}	1.0	1.0	1.0	1.0	1.0	1.0	1.0	1.0	0.0492
regulation of epithelial cell apoptotic process	{'n/a (just one condition)'}	1.0	1.0	1.0	1.0	1.0	1.0	1.0	1.0	0.007
regulation of epithelial cell differentiation	{'n/a (just one condition)'}	1.0	1.0	1.0	1.0	1.0	1.0	1.0	0.009	1.0
regulation of epithelial cell migration	{'Evl'}	1.0	1.0	1.0	1.0	1.0	1.0	0.00016	0.005	4.98e-05
regulation of epithelial cell proliferation	{'No common gene'}	0.0193	1.0	1.0	1.0	1.0	1.0	0.008	0.043	1.07e-05
regulation of epithelial to mesenchymal transition	{'No common gene'}	0.0019	1.0	1.0	1.0	1.0	1.0	0.0254	0.0445	1.0
regulation of erythrocyte differentiation	{'Inpp5d', 'Spi1', 'Nckap1l', 'Mafb', 'Acvr1b', 'Cdk6'}	1.0	1.0	1.0	1.0	1.0	1.0	0.0066	1.0	0.0416
regulation of establishment of planar polarity	{'n/a (just one condition)'}	1.0	1.0	1.0	1.0	0.0084	1.0	1.0	1.0	1.0
regulation of establishment of protein localization	{'Syk', 'Rab11fip5', 'Cd38', 'Slc8b1', 'Sfrp1', 'Cx3cl1', 'Hcls1', 'Abcg1', 'Mmp13', 'Erp29', 'Ccl2', 'Fgr', 'Frmd4a', 'Itgam', 'Atp13a2', 'P2rx7', 'Tlr2', 'Htr2b', 'F2r', 'Ucp2', 'Sox4', 'Ptpn1', 'Cd300c2', 'Ptgs2', 'Tlr4', 'Cemip', 'Trem2', 'Mdfic', 'Cd14', 'Rab29', 'Wisp1', 'Clec5a', 'Actr3', 'Ctsd', 'Adam9', 'Lcp1', 'Tgfb1', 'Lrp1', 'Clec4n', 'Il1a', 'Anxa1', 'Inhbb'}	1.0	1.0	1.0	1.0	1.0	1.0	6.11e-06	1.0	8.34e-09
regulation of exocytosis	{'Fcer1g', 'Fgr', 'Syk', 'Itgam', 'Fes', 'Cd300a', 'Itgb2'}	1.0	1.0	1.0	1.0	1.0	1.0	0.0014	0.0272	0.0044
regulation of extent of cell growth	{'n/a (just one condition)'}	1.0	1.0	1.0	1.0	1.0	1.0	1.0	1.0	0.0207
regulation of extracellular matrix constituent secretion	{'n/a (just one condition)'}	1.0	1.0	1.0	1.0	1.0	1.0	1.0	0.0024	1.0
regulation of extracellular matrix organization	{'n/a (just one condition)'}	1.0	1.0	1.0	1.0	1.0	1.0	1.0	0.0168	1.0
regulation of extrinsic apoptotic signaling pathway	{'Gpx1', 'Hmox1', 'Atf3', 'Cx3cl1', 'Unc5b', 'Thbs1', 'Hgf', 'Tnfrsf23', 'Bid', 'Sfrp1', 'Lgals3', 'Tnfaip3', 'Cx3cr1', 'Dab2'}	1.0	1.0	1.0	1.0	1.0	1.0	2.45e-05	1.0	8.89e-05
regulation of extrinsic apoptotic signaling pathway via death domain receptors	{'Gpx1', 'Hmox1', 'Atf3', 'Hgf', 'Tnfrsf23', 'Lgals3', 'Sfrp1', 'Tnfaip3', 'Thbs1'}	1.0	1.0	1.0	1.0	1.0	1.0	0.00036	1.0	0.0014
regulation of fat cell differentiation	{'n/a (just one condition)'}	1.0	1.0	1.0	1.0	1.0	1.0	0.0324	1.0	1.0
regulation of fatty acid biosynthetic process	{'n/a (just one condition)'}	1.0	1.0	1.0	1.0	1.0	1.0	1.0	0.02	1.0
regulation of fatty acid metabolic process	{'n/a (just one condition)'}	1.0	1.0	1.0	1.0	1.0	1.0	1.0	0.004	1.0
regulation of fatty acid transport	{'Syk', 'Edn1', 'P2rx7', 'Il1a', 'Thbs1'}	1.0	1.0	1.0	1.0	1.0	1.0	0.0434	1.0	0.0162
regulation of fibroblast proliferation	{'Nras', 'Ifi30', 'Anxa2', 'Tgfb1', 'Sphk1', 'Fn1', 'E2f1', 'Pdgfc', 'Sfrp1', 'Cd300a', 'Tgif1', 'Cdk6'}	1.0	1.0	1.0	1.0	1.0	1.0	0.00011	1.0	0.0006
regulation of focal adhesion assembly	{'Mmp14', 'Col16a1', 'Fmn1', 'Lrp1'}	1.0	1.0	1.0	1.0	0.0434	1.0	0.0055	1.0	1.0
regulation of gastrulation	{'n/a (just one condition)'}	1.0	1.0	1.0	1.0	1.0	1.0	0.0328	1.0	1.0
regulation of gene expression	{'Fgr', 'Syk', 'Irf5', 'Spi1', 'Cybb', 'Unc93b1', 'Ncf1', 'Tyrobp', 'Hck', 'Tnfrsf1b', 'Vsir', 'Itgb2', 'Csf1r', 'Fcgr2b', 'Slc11a1', 'Cd300c2', 'Nfam1'}	1.0	1.0	1.0	1.0	0.0133	1.0	6.29e-05	2.17e-10	2.44e-10
regulation of gliogenesis	{'Tgfb1', 'Lif', 'P2rx4', 'Trem2', 'Cx3cl1', 'Tlr2', 'Lrp1', 'E2f1', 'Tnfrsf1b', 'Actr3', 'Cx3cr1', 'Egr2'}	1.0	1.0	1.0	1.0	1.0	1.0	0.0079	1.0	0.00028
regulation of glomerular filtration	{'n/a (just one condition)'}	1.0	1.0	1.0	1.0	1.0	1.0	1.0	1.0	0.0249
regulation of granulocyte chemotaxis	{'Nckap1l'}	1.0	1.0	1.0	1.0	0.0082	0.0261	0.0122	1.0	9.52e-05
regulation of granulocyte differentiation	{'n/a (just one condition)'}	1.0	1.0	1.0	1.0	1.0	1.0	1.0	0.033	1.0
regulation of granulocyte macrophage colony-stimulating factor production	{'n/a (just one condition)'}	1.0	1.0	1.0	1.0	1.0	0.0248	1.0	1.0	1.0
regulation of growth	{'No common gene'}	1.0	1.0	1.0	1.0	0.0154	1.0	0.00013	0.00027	0.0014
regulation of heart contraction	{'Thrb', 'Cacnb2', 'Fgf13', 'Gjc1', 'Dmd', 'Kcnd3', 'Pde5a', 'Ank2', 'Cacna1c', 'Ctnna3', 'Rgs4'}	1.0	1.0	1.0	1.0	1.0	1.0	1.0	1.32e-08	0.0024
regulation of heart rate	{'Cacnb2', 'Dmd', 'Kcnd3', 'Ank2', 'Cacna1c', 'Ctnna3', 'Rgs4'}	1.0	1.0	1.0	1.0	1.0	1.0	1.0	1.64e-06	0.0451
regulation of heart rate by cardiac conduction	{'Cacnb2', 'Kcnd3', 'Ank2', 'Cacna1c', 'Ctnna3'}	1.0	1.0	1.0	1.0	1.0	1.0	1.0	1.65e-05	0.0368
regulation of hemopoiesis	{'Tyrobp', 'C1qc', 'Nfam1', 'Spi1'}	1.0	1.0	1.0	0.0171	8.02e-05	7.19e-07	4.56e-06	1.98e-11	1.14e-12
regulation of high voltage-gated calcium channel activity	{'n/a (just one condition)'}	1.0	1.0	1.0	1.0	1.0	1.0	1.0	0.0029	1.0
regulation of hippocampal neuron apoptotic process	{'Tyrobp', 'Cx3cr1', 'Itgam'}	1.0	1.0	1.0	1.0	0.0092	1.0	0.0029	1.0	0.0071
regulation of homotypic cell-cell adhesion	{'n/a (just one condition)'}	1.0	1.0	1.0	1.0	1.0	1.0	0.0479	1.0	1.0
regulation of hormone levels	{'Ildr2', 'Sfrp1', 'Ctsk', 'Lrp1'}	0.0381	1.0	1.0	1.0	1.0	1.0	0.046	1.0	0.0016
regulation of hormone secretion	{'n/a (just one condition)'}	1.0	1.0	1.0	1.0	1.0	1.0	0.0427	1.0	1.0
regulation of humoral immune response	{'Fcgr2b', 'H2-DMa'}	1.0	1.0	1.0	1.0	0.0239	1.0	1.0	0.0011	0.0013
regulation of hydrolase activity	{'No common gene'}	1.0	1.0	1.0	1.0	0.0027	0.0261	1.4e-06	3.85e-06	9.15e-19
regulation of hypersensitivity	{'Fcgr3', 'Fcer1g', 'Fcgr2b', 'Fcgr1'}	1.0	1.0	1.0	1.0	1.0	1.0	0.0371	0.0001	0.0007
regulation of icosanoid secretion	{'Il1a', 'P2rx7', 'Syk', 'Edn1'}	1.0	1.0	1.0	1.0	1.0	1.0	0.0479	1.0	0.0114
regulation of immune effector process	{'Tyrobp', 'Fgr', 'Tnfrsf1b', 'Itgb2'}	1.0	1.0	1.0	1.85e-05	0.00025	1.14e-06	5.27e-08	3.09e-12	2.09e-20
regulation of immune response	{'Myo1f', 'Fgr', 'C1qb', 'Nfam1', 'C1qc', 'Tnfrsf1b', 'Slc11a1', 'Itgb2'}	1.0	1.0	1.0	1.31e-11	2.13e-09	8.15e-12	1.22e-15	7.260000000000001e-27	4.9199999999999996e-40
regulation of immune system process	{'Myo1f', 'Fgr', 'Cd68', 'C1qb', 'Spi1', 'Tyrobp', 'Cd300lb', 'C1qc', 'Tnfrsf1b', 'Itgb2', 'Slc11a1', 'Nfam1'}	1.0	1.0	1.0	2.53e-15	3.28e-16	5.28e-18	6.590000000000001e-27	5.93e-34	2.92e-62
regulation of immunoglobulin mediated immune response	{'Fcer1g', 'Fcgr1', 'Btk', 'C3', 'Fcgr3', 'Fcgr2b'}	1.0	1.0	1.0	1.0	1.0	1.0	1.0	0.0155	0.0046
regulation of immunoglobulin production	{'n/a (just one condition)'}	1.0	1.0	1.0	1.0	1.0	1.0	1.0	1.0	0.0069
regulation of immunoglobulin secretion	{'n/a (just one condition)'}	1.0	1.0	1.0	1.0	1.0	1.0	1.0	1.0	0.0209
regulation of inflammatory response	{'Tnfrsf1b', 'Pik3ap1'}	1.0	1.0	1.0	4.62e-05	1.47e-07	0.0013	1.87e-11	1.83e-17	6.79e-23
regulation of inflammatory response to antigenic stimulus	{'n/a (just one condition)'}	1.0	1.0	1.0	1.0	1.0	1.0	1.0	1.0	0.004
regulation of innate immune response	{'Myo1f', 'Fgr'}	1.0	1.0	1.0	1.0	1.0	0.0382	0.0273	4.32e-10	9.73e-11
regulation of insulin receptor signaling pathway	{'n/a (just one condition)'}	1.0	1.0	1.0	1.0	1.0	1.0	0.0476	1.0	1.0
regulation of interferon-alpha production	{'Tlr8', 'Havcr2', 'Tlr9', 'Irf7', 'Tlr7'}	1.0	1.0	1.0	1.0	1.0	1.0	1.0	0.0005	0.0259
regulation of interferon-gamma production	{'Tlr8', 'Havcr2', 'Cd14', 'Vsir', 'Slc11a1'}	1.0	1.0	1.0	1.0	1.0	1.0	0.0072	0.00011	3.01e-08
regulation of interleukin-1 alpha production	{'n/a (just one condition)'}	1.0	1.0	1.0	1.0	1.0	1.0	1.0	1.0	0.0114
regulation of interleukin-1 beta production	{'Arrb2', 'Tlr8', 'Tlr4', 'Sirpa', 'Trem2', 'P2rx7', 'Mefv', 'Ccl3', 'Tlr2', 'Sphk1', 'Casp4', 'Tyrobp', 'F2r', 'Tnfaip3', 'Cx3cr1', 'Naip5', 'Ccr5'}	1.0	1.0	1.0	1.0	1.0	1.0	4.19e-06	1.0	1.98e-14
regulation of interleukin-1 production	{'Tyrobp', 'Mefv', 'Tlr8', 'Havcr2'}	1.0	1.0	1.0	1.0	1.0	1.0	6.91e-07	0.0045	6.69e-16
regulation of interleukin-10 production	{'Tyrobp'}	1.0	1.0	1.0	0.0145	0.001	0.0028	0.00049	5.87e-05	9.68e-08
regulation of interleukin-12 production	{'Syk', 'Unc93b1'}	1.0	1.0	1.0	1.0	0.0379	0.00072	0.0045	0.00079	1.08e-07
regulation of interleukin-13 production	{'n/a (just one condition)'}	1.0	1.0	1.0	1.0	1.0	1.0	1.0	1.0	0.0171
regulation of interleukin-17 production	{'Ly9', 'Tlr4', 'Tgfb1', 'Tlr2', 'Osm', 'Sphk1', 'Vsir', 'Nckap1l'}	1.0	1.0	1.0	1.0	1.0	1.0	0.0028	1.0	0.0013
regulation of interleukin-18 production	{'Tlr2', 'Cd84', 'Tlr9'}	1.0	1.0	1.0	1.0	1.0	0.0108	1.0	1.0	0.0327
regulation of interleukin-2 production	{'Havcr2', 'Cd276', 'Cd83', 'Il1a', 'Tnfaip3', 'Runx1', 'Anxa1', 'Abl2'}	1.0	1.0	1.0	1.0	1.0	1.0	0.0405	1.0	0.0117
regulation of interleukin-4 production	{'n/a (just one condition)'}	1.0	1.0	1.0	1.0	1.0	1.0	1.0	1.0	0.0073
regulation of interleukin-6 production	{'Tyrobp', 'Unc93b1'}	1.0	1.0	1.0	0.0131	6.85e-07	1.34e-06	3.28e-09	4.54e-08	9.54e-24
regulation of interleukin-8 production	{'Syk'}	1.0	1.0	1.0	1.0	0.0048	0.0016	0.00028	8.67e-05	2.39e-09
regulation of intracellular pH	{'Atp6ap2', 'Atp6v0a1', 'Grn', 'Atp6v0c', 'Hvcn1', 'Slc11a1', 'Atp6v0d2'}	1.0	1.0	1.0	1.0	1.0	1.0	0.0267	1.0	0.0036
regulation of intracellular signal transduction	{'Csf1r'}	0.0011	1.0	1.0	1.0	4.85e-08	0.00018	2.26e-13	6.69e-11	4.91e-23
regulation of intrinsic apoptotic signaling pathway	{'Gpx1', 'Wfs1', 'Ptgs2', 'Clu', 'Plaur', 'Bcl2l11', 'Bid', 'Steap3', 'Ptpn1', 'Cd44', 'Erp29'}	1.0	1.0	1.0	1.0	1.0	1.0	0.0198	1.0	0.0231
regulation of ion transmembrane transport	{'No common gene'}	1.0	1.0	1.0	1.0	1.0	1.0	0.0147	5.18e-07	0.0086
regulation of ion transmembrane transporter activity	{'n/a (just one condition)'}	1.0	1.0	1.0	1.0	1.0	1.0	1.0	4.19e-05	1.0
regulation of ion transport	{'No common gene'}	1.0	1.0	1.0	1.0	1.0	1.0	0.00025	2.71e-05	0.0309
regulation of keratinocyte proliferation	{'n/a (just one condition)'}	1.0	1.0	1.0	1.0	1.0	1.0	0.0479	1.0	1.0
regulation of killing of cells of other organism	{'n/a (just one condition)'}	1.0	1.0	1.0	1.0	1.0	1.0	1.0	1.0	0.00033
regulation of kinase activity	{'No common gene'}	1.0	1.0	1.0	1.0	0.0048	1.0	1.33e-06	1.33e-05	2.58e-08
regulation of lamellipodium morphogenesis	{'n/a (just one condition)'}	1.0	1.0	1.0	1.0	1.0	1.0	0.0183	1.0	1.0
regulation of lamellipodium organization	{'n/a (just one condition)'}	1.0	1.0	1.0	1.0	1.0	1.0	0.0047	1.0	1.0
regulation of leukocyte activation	{'Fgr', 'Tyrobp', 'Cd300lb', 'Tnfrsf1b', 'Itgb2', 'Nfam1'}	1.0	1.0	1.0	1.05e-07	4.48e-06	1.24e-08	7.01e-16	5.88e-15	7.38e-32
regulation of leukocyte adhesion to vascular endothelial cell	{'n/a (just one condition)'}	1.0	1.0	1.0	1.0	1.0	1.0	1.0	1.0	0.00036
regulation of leukocyte apoptotic process	{'Fcer1g', 'Hcls1', 'Adam8', 'Fcgr2b'}	1.0	1.0	1.0	1.0	1.0	1.0	0.0054	0.017	7.83e-07
regulation of leukocyte cell-cell adhesion	{'Syk', 'Itgb2', 'Cd300a'}	1.0	1.0	1.0	1.0	0.0055	7.35e-05	7.31e-05	6.06e-05	8.75e-15
regulation of leukocyte chemotaxis	{'No common gene'}	1.0	1.0	1.0	1.0	0.0284	0.0063	0.0015	0.006	2.47e-13
regulation of leukocyte degranulation	{'Fgr', 'Itgb2'}	1.0	1.0	1.0	0.0145	0.0239	0.0028	0.00011	8.57e-06	4.74e-07
regulation of leukocyte differentiation	{'Syk', 'Tyrobp', 'C1qc', 'Csf1r', 'Nfam1'}	1.0	1.0	1.0	1.0	0.00031	2.1e-05	5.83e-06	3.17e-09	5.4e-13
regulation of leukocyte mediated cytotoxicity	{'Tyrobp', 'Havcr2', 'Itgam'}	1.0	1.0	1.0	1.0	1.0	1.0	0.0041	0.033	1.41e-08
regulation of leukocyte mediated immunity	{'Tyrobp', 'Fgr', 'Tnfrsf1b', 'Itgb2'}	1.0	1.0	1.0	3.98e-05	0.00067	0.0002	1.61e-08	1.12e-09	2.96e-19
regulation of leukocyte migration	{'Cd300a'}	1.0	1.0	1.0	1.0	9.34e-07	3.56e-07	5.48e-10	0.0028	1.18e-22
regulation of leukocyte proliferation	{'Syk', 'Tyrobp', 'Tnfrsf1b', 'Tlr9', 'Cd300a', 'Fcgr2b'}	1.0	1.0	1.0	1.0	0.0133	0.00013	1.0	1.66e-09	3.04e-15
regulation of leukocyte tethering or rolling	{'n/a (just one condition)'}	1.0	1.0	1.0	1.0	1.0	1.0	1.0	1.0	0.0069
regulation of lipid biosynthetic process	{'n/a (just one condition)'}	1.0	1.0	1.0	1.0	1.0	1.0	1.0	0.00069	1.0
regulation of lipid catabolic process	{'No common gene'}	1.0	0.0276	1.0	1.0	1.0	1.0	1.0	0.0242	1.0
regulation of lipid localization	{'Abca1', 'Syk', 'Pltp', 'Abcg1'}	1.0	1.0	1.0	1.0	1.0	1.0	0.00064	1.37e-05	0.00024
regulation of lipid metabolic process	{'Fgr', 'Abcg1', 'Socs3'}	1.0	1.0	1.0	1.0	1.0	1.0	0.0218	3.56e-05	0.0062
regulation of lipid storage	{'n/a (just one condition)'}	1.0	1.0	1.0	1.0	1.0	1.0	1.0	0.00057	1.0
regulation of lipid transport	{'Abcg1', 'Syk', 'Pltp'}	1.0	1.0	1.0	1.0	0.0309	0.0296	0.0002	0.0021	0.00056
regulation of lipopolysaccharide-mediated signaling pathway	{'Ly86', 'Cd84', 'Cd180', 'Tnfaip3', 'Cx3cl1'}	1.0	1.0	1.0	1.0	1.0	1.0	0.0316	1.0	0.0014
regulation of lipoprotein lipase activity	{'n/a (just one condition)'}	1.0	1.0	1.0	1.0	1.0	1.0	1.0	0.0251	1.0
regulation of lipoprotein particle clearance	{'n/a (just one condition)'}	1.0	1.0	1.0	1.0	1.0	1.0	1.0	0.033	1.0
regulation of localization	{'No common gene'}	0.00068	0.00061	1.0	9.07e-07	2.16e-16	2.27e-10	3.3400000000000003e-26	1.04e-11	7.22e-09
regulation of locomotion	{'Myo1f', 'Plvap', 'Fgr', 'Csf1r', 'Icam1', 'Cd300a', 'Lbp'}	1.0	1.0	1.0	1.0	9.7e-19	7.72e-12	1.0	1.36e-09	2.2e-34
regulation of long-term synaptic potentiation	{'n/a (just one condition)'}	1.0	1.0	1.0	1.0	0.0058	1.0	1.0	1.0	1.0
regulation of lymphocyte activation	{'Tyrobp', 'Fgr', 'Tnfrsf1b', 'Nfam1'}	1.0	1.0	1.0	0.0013	0.00018	1.66e-06	6.74e-08	1.06e-09	3.29e-20
regulation of lymphocyte apoptotic process	{'n/a (just one condition)'}	1.0	1.0	1.0	1.0	1.0	1.0	1.0	1.0	0.0091
regulation of lymphocyte chemotaxis	{'n/a (just one condition)'}	1.0	1.0	1.0	1.0	1.0	1.0	1.0	1.0	7.49e-05
regulation of lymphocyte differentiation	{'Syk', 'Nfam1'}	1.0	1.0	1.0	1.0	0.0051	0.0011	0.0046	0.00016	1.82e-08
regulation of lymphocyte mediated immunity	{'Fcer1g', 'Fcgr1', 'Havcr2', 'Fcgr3', 'Vsir', 'Tnfrsf1b', 'Fcgr2b'}	1.0	1.0	1.0	1.0	1.0	1.0	0.0094	0.00089	2.12e-09
regulation of lymphocyte migration	{'n/a (just one condition)'}	1.0	1.0	1.0	1.0	1.0	1.0	1.0	1.0	7.49e-07
regulation of lymphocyte proliferation	{'Syk', 'Tyrobp', 'Tnfrsf1b', 'Cd300a', 'Fcgr2b'}	1.0	1.0	1.0	1.0	0.0219	0.0003	0.0014	2.46e-09	6.67e-14
regulation of lysosomal lumen pH	{'Atp6v0c', 'Atp6ap2', 'Grn'}	1.0	1.0	1.0	1.0	1.0	1.0	0.0103	1.0	0.0069
regulation of macromolecule biosynthetic process	{'n/a (just one condition)'}	1.0	1.0	1.0	1.0	1.0	1.0	1.0	0.0022	1.0
regulation of macromolecule metabolic process	{'No common gene'}	1.0	1.0	1.0	1.0	0.0025	0.0032	5.95e-11	3.27e-11	6.21e-15
regulation of macrophage activation	{'Havcr2'}	1.0	1.0	1.0	1.0	1.0	1.0	0.00015	0.0404	7.44e-07
regulation of macrophage chemotaxis	{'n/a (just one condition)'}	1.0	1.0	1.0	1.0	1.0	1.0	1.0	1.0	0.0141
regulation of macrophage differentiation	{'n/a (just one condition)'}	1.0	1.0	1.0	1.0	1.0	1.0	0.0316	1.0	1.0
regulation of macrophage inflammatory protein 1 alpha production	{'Mcoln2', 'Trem2', 'Sirpa', 'Mefv'}	1.0	1.0	1.0	1.0	1.0	1.0	0.007	1.0	0.0171
regulation of macrophage migration	{'Mmp14', 'P2rx4', 'Trem2', 'Cx3cl1', 'Thbs1', 'C3ar1', 'Cd200r1', 'Cx3cr1', 'Ccl2'}	1.0	1.0	1.0	1.0	1.0	1.0	0.00014	1.0	0.00014
regulation of mast cell activation	{'Fgr', 'Cd300lb'}	1.0	1.0	1.0	0.0013	1.0	0.003	2.84e-05	1.4e-06	2.63e-06
regulation of mast cell activation involved in immune response	{'n/a (just one condition)'}	1.0	1.0	1.0	1.0	1.0	0.0058	1.0	1.0	1.0
regulation of mast cell cytokine production	{'n/a (just one condition)'}	1.0	1.0	1.0	0.0301	1.0	1.0	1.0	1.0	1.0
regulation of mast cell degranulation	{'Fgr', 'Syk', 'Cd300a'}	1.0	1.0	1.0	1.0	1.0	0.0393	0.0044	0.00027	0.0022
regulation of membrane potential	{'Fgf13', 'Kcnd3', 'Ank2', 'Cacna1c', 'Ctnna3', 'Mef2c', 'Cacnb2', 'Atp1b2', 'Slc8a2', 'Scn2a1', 'Kcnip1', 'Rgs7bp', 'Kcnma1', 'Slmap', 'Fhl1', 'Rgs4', 'Nalcn', 'Dmd', 'Fgf14', 'Igsf9b'}	1.0	1.0	1.0	1.0	1.0	1.0	1.0	2.82e-06	0.00051
regulation of membrane protein ectodomain proteolysis	{'Tnfrsf1b', 'Timp1', 'Adam8', 'Adam9'}	1.0	1.0	1.0	1.0	1.0	1.0	0.0479	1.0	0.0415
regulation of mesenchymal cell proliferation	{'n/a (just one condition)'}	1.0	1.0	1.0	1.0	1.0	1.0	1.0	0.0068	1.0
regulation of metabolic process	{'No common gene'}	1.0	1.0	1.0	1.0	0.00082	0.0117	1.1e-13	9.59e-14	1.57e-17
regulation of metal ion transport	{'No common gene'}	1.0	1.0	1.0	1.0	1.0	1.0	0.00096	8.52e-07	0.0375
regulation of microglial cell activation	{'Trem2', 'Ctsc', 'Grn', 'Sphk1', 'Cx3cl1'}	1.0	1.0	1.0	1.0	1.0	1.0	0.0157	1.0	0.0113
regulation of microtubule cytoskeleton organization	{'n/a (just one condition)'}	1.0	1.0	1.0	1.0	1.0	1.0	1.0	0.0108	1.0
regulation of microtubule polymerization or depolymerization	{'n/a (just one condition)'}	1.0	1.0	1.0	1.0	1.0	1.0	1.0	0.0445	1.0
regulation of microtubule-based process	{'n/a (just one condition)'}	1.0	1.0	1.0	1.0	1.0	1.0	1.0	0.0118	1.0
regulation of mitochondrion organization	{'Gba', 'Gpx1', 'Arrb2', 'Atp13a2', 'Trem2', 'Plaur', 'Hgf', 'Bcl2l11', 'Bid', 'Vat1', 'Fnip2', 'Slc35f6'}	1.0	1.0	1.0	1.0	1.0	1.0	0.0265	1.0	0.0095
regulation of molecular function	{'No common gene'}	1.0	1.0	1.0	1.0	0.00013	1.0	9.79e-10	5.45e-17	0.0153
regulation of monocyte chemotaxis	{'n/a (just one condition)'}	1.0	1.0	1.0	1.0	1.0	1.0	1.0	1.0	0.00045
regulation of mononuclear cell migration	{'C3ar1', 'Lgmn', 'Lgals3'}	1.0	1.0	1.0	1.0	1.0	0.0037	0.011	1.0	4.92e-06
regulation of monooxygenase activity	{'n/a (just one condition)'}	1.0	1.0	1.0	1.0	1.0	1.0	1.0	1.0	0.0245
regulation of morphogenesis of a branching structure	{'n/a (just one condition)'}	0.0231	1.0	1.0	1.0	1.0	1.0	1.0	1.0	1.0
regulation of morphogenesis of an epithelium	{'Sfrp1'}	0.00013	1.0	1.0	1.0	0.0016	0.0193	0.0021	1.0	1.0
regulation of multi-organism process	{'n/a (just one condition)'}	1.0	1.0	1.0	1.0	1.0	1.0	1.0	1.0	0.0264
regulation of multicellular organismal development	{'No common gene'}	1.97e-09	3.55e-06	1.0	1.0	1.42e-18	7.29e-12	1.17e-16	2.81e-11	1.81e-06
regulation of multicellular organismal process	{'No common gene'}	1.97e-09	3.55e-06	1.0	5.28e-05	9.809999999999999e-23	6.52e-18	8.999999999999999e-32	2.89e-24	5.12e-08
regulation of muscle adaptation	{'n/a (just one condition)'}	1.0	1.0	1.0	1.0	1.0	1.0	1.0	0.0269	1.0
regulation of muscle contraction	{'Fgf13', 'Mrvi1', 'Dmd', 'Pde5a', 'Gucy1a3', 'Kcnma1', 'Ank2', 'Npnt', 'Cacna1c', 'Ctnna3'}	1.0	1.0	1.0	1.0	1.0	1.0	1.0	5.47e-05	0.0021
regulation of muscle system process	{'Fgf13', 'Mrvi1', 'Dmd', 'Rock1', 'Pde5a', 'Gucy1a3', 'Kcnma1', 'Rgs4', 'Ank2', 'Npnt', 'Cacna1c', 'Ctnna3', 'Mef2c'}	1.0	1.0	1.0	1.0	1.0	1.0	1.0	1.52e-06	0.0014
regulation of muscle tissue development	{'n/a (just one condition)'}	1.0	1.0	1.0	1.0	1.0	1.0	1.0	1.0	0.011
regulation of myelination	{'n/a (just one condition)'}	1.0	1.0	1.0	1.0	1.0	1.0	1.0	1.0	0.0012
regulation of myeloid cell apoptotic process	{'Fcer1g', 'Clec5a', 'Anxa1', 'Fcgr2b', 'Cd44', 'Ccr5'}	1.0	1.0	1.0	1.0	1.0	1.0	0.0434	1.0	0.0013
regulation of myeloid cell differentiation	{'Tyrobp', 'C1qc', 'Spi1'}	1.0	1.0	1.0	0.0104	0.015	0.0109	4.24e-06	2.1e-05	1.19e-06
regulation of myeloid leukocyte differentiation	{'Tyrobp', 'C1qc', 'Adam8'}	1.0	1.0	1.0	0.0431	1.0	1.0	1.07e-05	6.5e-05	2.2e-06
regulation of myeloid leukocyte mediated immunity	{'Tyrobp', 'Fgr', 'Itgb2'}	1.0	1.0	1.0	1.99e-05	0.0164	0.00018	2.21e-06	3e-08	1.16e-09
regulation of natural killer cell activation	{'n/a (just one condition)'}	1.0	1.0	1.0	1.0	1.0	1.0	1.0	1.0	0.0063
regulation of natural killer cell chemotaxis	{'n/a (just one condition)'}	1.0	1.0	1.0	1.0	1.0	1.0	1.0	1.0	0.0327
regulation of natural killer cell mediated cytotoxicity	{'n/a (just one condition)'}	1.0	1.0	1.0	1.0	1.0	1.0	1.0	1.0	0.0102
regulation of natural killer cell mediated cytotoxicity directed against tumor cell target	{'n/a (just one condition)'}	1.0	1.0	1.0	1.0	1.0	1.0	1.0	0.0416	1.0
regulation of negative chemotaxis	{'n/a (just one condition)'}	1.0	1.0	1.0	1.0	0.0092	1.0	1.0	1.0	1.0
regulation of nervous system development	{'No common gene'}	1.0	1.0	1.0	1.0	8.12e-05	1.0	0.0049	5.41e-07	0.0019
regulation of nervous system process	{'Gba', 'Fcgr4', 'S1pr2', 'Tlr4', 'Edn1', 'Itgax', 'Ctsc', 'Ccl3', 'Fabp5', 'Hgf', 'Il1a', 'Ctss', 'F2r', 'Ptafr', 'Tnfrsf1b', 'Gpr35', 'Egr2'}	1.0	1.0	1.0	1.0	1.0	1.0	0.0037	1.0	0.00012
regulation of neurogenesis	{'No common gene'}	0.0227	1.0	1.0	1.0	0.00011	1.0	0.0019	1.25e-06	0.003
regulation of neuron apoptotic process	{'Adam8', 'Itgam', 'Tyrobp', 'Ctsz', 'Ncf2'}	1.0	1.0	1.0	1.0	1.0	1.0	0.00058	0.0013	7.15e-05
regulation of neuron death	{'Adam8', 'C1qa', 'Tyrobp', 'Tnfrsf1b', 'Ctsz', 'Ncf2'}	1.0	1.0	1.0	0.0112	1.0	1.0	0.00017	0.0015	1.58e-06
regulation of neuron differentiation	{'No common gene'}	0.0421	1.0	1.0	1.0	0.0022	1.0	0.0094	5.34e-07	0.0124
regulation of neuron migration	{'n/a (just one condition)'}	1.0	1.0	1.0	1.0	0.0063	1.0	1.0	1.0	1.0
regulation of neuron projection development	{'No common gene'}	0.0349	1.0	1.0	1.0	0.0049	1.0	0.0026	0.00017	0.0079
regulation of neutrophil activation	{'Syk', 'Itgb2', 'Cd300a'}	1.0	1.0	1.0	1.0	0.00082	0.0018	0.00012	0.0097	0.00011
regulation of neutrophil apoptotic process	{'Fcgr2b', 'Cd44'}	1.0	1.0	1.0	1.0	0.037	0.0137	1.0	1.0	0.0014
regulation of neutrophil chemotaxis	{'Cd74', 'Camk1d', 'Bst1', 'Nckap1l', 'Lbp'}	1.0	1.0	1.0	1.0	0.0069	1.0	1.0	1.0	0.00069
regulation of neutrophil degranulation	{'Syk', 'Itgb2'}	1.0	1.0	1.0	1.0	0.0029	0.0108	0.0019	0.0334	0.0059
regulation of neutrophil migration	{'C3ar1', 'Nckap1l'}	1.0	1.0	1.0	1.0	1.0	0.0175	0.0066	1.0	7.38e-06
regulation of nitric oxide biosynthetic process	{'Sirpa', 'Tlr2', 'Icam1', 'Cx3cr1', 'Itgb2'}	1.0	1.0	1.0	1.0	0.0176	1.0	1.0	1.0	3.26e-08
regulation of nitric-oxide synthase activity	{'Il1b', 'Cnr2', 'Scarb1', 'Ptk2b'}	1.0	1.0	1.0	1.0	1.0	1.0	1.0	0.035	0.0187
regulation of nitrogen compound metabolic process	{'No common gene'}	1.0	1.0	1.0	1.0	0.006	1.0	1.37e-06	6.42e-08	2.08e-09
regulation of non-canonical Wnt signaling pathway	{'n/a (just one condition)'}	0.00073	1.0	1.0	1.0	1.0	1.0	1.0	1.0	1.0
regulation of nucleic acid-templated transcription	{'n/a (just one condition)'}	1.0	1.0	1.0	1.0	1.0	1.0	1.0	0.0004	1.0
regulation of nucleobase-containing compound metabolic process	{'n/a (just one condition)'}	1.0	1.0	1.0	1.0	1.0	1.0	1.0	0.0017	1.0
regulation of organ growth	{'Rag2', 'Meis1', 'Rgs4', 'Bmpr1a', 'Cacna1c', 'Mef2c'}	1.0	1.0	1.0	1.0	1.0	1.0	1.0	0.0044	0.0361
regulation of organelle organization	{'Arrb2', 'Ywhah', 'Sphk1', 'Arpc5', 'Iqgap1', 'Sdc1', 'Osm', 'Rhov', 'Hcls1', 'Cx3cl1', 'Arpc1b', 'Slc35f6', 'Cfl1', 'Gba', 'Tmed9', 'Fgr', 'Actg1', 'Mtpn', 'Atp13a2', 'Tlr2', 'Actr2', 'Rps6ka2', 'Sdcbp', 'Hgf', 'Apobec1', 'Bst1', 'Vat1', 'Spi1', 'Anxa2', 'Nek6', 'Trem2', 'Lif', 'Rhog', 'Capg', 'Arap1', 'Evl', 'Zeb2', 'Bid', 'Hck', 'Ssh3', 'Pkib', 'Arpc4', 'Actr3', 'Prex1', 'Nckap1l', 'Vill', 'P…	1.0	1.0	1.0	1.0	1.0	1.0	1.39e-05	1.0	0.00016
regulation of ossification	{'No common gene'}	1.0	1.0	1.0	1.0	1.0	1.0	4.08e-06	0.023	0.015
regulation of osteoblast differentiation	{'Clic1', 'Cd276', 'Tnn', 'Cthrc1', 'Sfrp1', 'Wisp1', 'Cdk6'}	1.0	1.0	1.0	1.0	1.0	1.0	0.0414	1.0	0.0127
regulation of osteoblast proliferation	{'n/a (just one condition)'}	1.0	1.0	1.0	1.0	1.0	1.0	0.0048	1.0	1.0
regulation of osteoclast differentiation	{'Tyrobp', 'Adam8'}	1.0	1.0	1.0	0.0481	1.0	1.0	0.0022	0.0036	0.0014
regulation of oxidative stress-induced cell death	{'n/a (just one condition)'}	1.0	1.0	1.0	1.0	1.0	1.0	1.0	1.0	0.0277
regulation of oxidoreductase activity	{'n/a (just one condition)'}	1.0	1.0	1.0	1.0	1.0	1.0	1.0	1.0	0.0062
regulation of p38MAPK cascade	{'Gadd45a', 'Rell1', 'Ncf1', 'Sphk1', 'Hgf', 'Gdf6'}	1.0	1.0	1.0	1.0	1.0	1.0	0.0296	1.0	0.0048
regulation of pH	{'Lacc1', 'Atp6ap2', 'Edn1', 'Atp6v0a1', 'Grn', 'Atp6v0c', 'Hvcn1', 'Slc11a1', 'Atp6v0d2'}	1.0	1.0	1.0	1.0	1.0	1.0	0.0023	1.0	0.0053
regulation of pathway-restricted SMAD protein phosphorylation	{'n/a (just one condition)'}	1.0	1.0	1.0	1.0	1.0	1.0	1.0	0.0281	1.0
regulation of pattern recognition receptor signaling pathway	{'Arrb2', 'Tlr4', 'Cd300lf', 'Rab7b', 'Pik3ap1', 'Tlr2', 'Cyba', 'Tnfaip3', 'Cd300a'}	1.0	1.0	1.0	1.0	1.0	1.0	0.0463	1.0	6.16e-06
regulation of peptidase activity	{'Lgmn', 'Syk', 'Cd44'}	1.0	1.0	1.0	1.0	0.0429	0.012	7.22e-06	1.0	1.98e-09
regulation of peptide secretion	{'Abcg1', 'Fgr', 'Syk', 'Cd300c2'}	1.0	1.0	1.0	1.0	0.0176	1.0	5.97e-07	1.13e-05	1.1e-10
regulation of peptide transport	{'Lcp1', 'Fgr', 'Syk', 'Itgam', 'Cd38', 'Cd14', 'Ucp2', 'Hcls1', 'Abcg1', 'Cd300c2', 'Mmp13'}	1.0	1.0	1.0	1.0	1.0	1.0	1.33e-06	0.00028	2.36e-09
regulation of peptidyl-serine phosphorylation	{'Arrb2', 'Ptgs2', 'Ngf', 'Gadd45a', 'Tgfb1', 'Plcl2', 'Lif', 'Hgf', 'Osm', 'Hcls1', 'Fnip2', 'Cd44'}	1.0	1.0	1.0	1.0	1.0	1.0	0.0447	1.0	0.0192
regulation of peptidyl-tyrosine phosphorylation	{'Csf1r'}	0.0326	1.0	1.0	1.0	6.09e-06	0.0054	8.63e-09	5.67e-05	1.03e-09
regulation of phagocytosis	{'Hck', 'Fgr', 'Slc11a1'}	1.0	1.0	1.0	1.1e-07	6.85e-07	1.24e-08	9.43e-11	6.58e-07	3.64e-14
regulation of phagocytosis, engulfment	{'Cd300a'}	1.0	1.0	1.0	1.0	0.0264	1.0	0.0268	0.0049	0.00021
regulation of phosphate metabolic process	{'No common gene'}	1.0	1.0	1.0	1.0	5.25e-09	0.00015	3.15e-18	5.82e-08	0.0148
regulation of phosphatidylinositol 3-kinase activity	{'Fgr', 'Socs3'}	1.0	1.0	1.0	1.0	1.0	1.0	0.0405	0.0032	0.0041
regulation of phosphatidylinositol 3-kinase signaling	{'Ncf1', 'Fgr', 'Pik3ap1'}	1.0	1.0	1.0	1.0	0.00013	1.0	1.0	0.0004	0.00035
regulation of phospholipase A2 activity	{'n/a (just one condition)'}	1.0	1.0	1.0	1.0	1.0	1.0	0.0297	1.0	1.0
regulation of phospholipase activity	{'Sele', 'Ptafr', 'Lrp1'}	1.0	1.0	1.0	1.0	0.0357	0.0277	0.0135	1.0	1.0
regulation of phospholipid biosynthetic process	{'n/a (just one condition)'}	1.0	1.0	1.0	1.0	1.0	1.0	1.0	0.033	1.0
regulation of phospholipid metabolic process	{'Fgr', 'Socs3'}	1.0	1.0	1.0	1.0	1.0	1.0	0.0254	0.00086	0.0183
regulation of phosphorus metabolic process	{'n/a (just one condition)'}	1.0	1.0	1.0	1.0	1.0	1.0	1.5e-18	1.0	1.0
regulation of phosphorylation	{'No common gene'}	0.00012	1.0	1.0	1.0	9.16e-09	0.00014	3.75e-19	1.19e-08	0.0124
regulation of plasma lipoprotein particle levels	{'Pltp', 'Abca1', 'Scarb1', 'Lipg', 'Abcg1'}	1.0	1.0	1.0	1.0	1.0	1.0	1.0	0.0012	0.0305
regulation of plasma membrane bounded cell projection organization	{'No common gene'}	0.0485	1.0	1.0	1.0	0.0014	1.0	0.00019	0.00038	0.0273
regulation of platelet activation	{'Syk'}	1.0	1.0	1.0	1.0	0.0308	0.0052	6.46e-06	0.009	0.0022
regulation of platelet aggregation	{'n/a (just one condition)'}	1.0	1.0	1.0	1.0	1.0	1.0	0.0479	1.0	1.0
regulation of podosome assembly	{'n/a (just one condition)'}	1.0	1.0	1.0	1.0	1.0	1.0	0.0228	1.0	1.0
regulation of potassium ion transmembrane transport	{'n/a (just one condition)'}	1.0	1.0	1.0	1.0	1.0	1.0	1.0	5.55e-07	1.0
regulation of potassium ion transmembrane transporter activity	{'n/a (just one condition)'}	1.0	1.0	1.0	1.0	1.0	1.0	1.0	0.0011	1.0
regulation of primary metabolic process	{'No common gene'}	1.0	1.0	1.0	1.0	0.0135	1.0	6.25e-07	4.62e-10	9.85e-09
regulation of production of molecular mediator of immune response	{'Fcer1g', 'Tnfrsf1b', 'Vsir', 'Fcgr2b'}	1.0	1.0	1.0	1.0	1.0	1.0	0.0411	0.00076	5.61e-07
regulation of programmed cell death	{'Irf5', 'Syk', 'Itgam', 'Tyrobp', 'Hck', 'Tnfrsf1b', 'Socs3', 'Csf1r', 'Sdf2l1', 'Fcgr2b'}	1.0	1.0	1.0	1.0	0.0036	1.0	1.27e-14	3.13e-06	8.17e-20
regulation of prostaglandin biosynthetic process	{'Anxa1', 'Ptgs2', 'Fabp5'}	1.0	1.0	1.0	1.0	1.0	1.0	0.0297	1.0	0.0151
regulation of prostaglandin secretion	{'n/a (just one condition)'}	1.0	1.0	1.0	1.0	1.0	1.0	1.0	1.0	0.031
regulation of protein autophosphorylation	{'n/a (just one condition)'}	1.0	1.0	1.0	1.0	1.0	1.0	0.0036	1.0	1.0
regulation of protein binding	{'n/a (just one condition)'}	1.0	1.0	1.0	1.0	1.0	1.0	1.0	1.0	0.0487
regulation of protein depolymerization	{'n/a (just one condition)'}	1.0	1.0	1.0	1.0	1.0	1.0	1.0	0.0124	1.0
regulation of protein kinase B signaling	{'Cx3cr1', 'Pik3r5', 'Hpse', 'Mmp3'}	1.0	1.0	1.0	1.0	0.0227	1.0	1.0	1.0	4.55e-05
regulation of protein kinase activity	{'No common gene'}	1.0	1.0	1.0	1.0	0.0048	1.0	2.76e-06	0.0008	3.69e-08
regulation of protein localization	{'Lcp1', 'Fgr', 'Syk', 'Itgam', 'Tyrobp', 'Stac2', 'Abcg1', 'Cd300c2'}	1.0	1.0	1.0	1.0	0.0202	1.0	2.64e-06	0.0022	2.58e-08
regulation of protein localization to cell periphery	{'n/a (just one condition)'}	1.0	1.0	1.0	1.0	1.0	1.0	1.0	1.0	0.0243
regulation of protein localization to membrane	{'Mmp14', 'Stac2', 'Itgam', 'Lrp1'}	1.0	1.0	1.0	1.0	0.0095	1.0	1.0	1.0	0.0211
regulation of protein localization to plasma membrane	{'n/a (just one condition)'}	1.0	1.0	1.0	1.0	1.0	1.0	1.0	1.0	0.0083
regulation of protein maturation	{'Mmp14', 'Sox4'}	1.0	1.0	1.0	1.0	0.0048	1.0	1.0	1.0	0.0337
regulation of protein metabolic process	{'No common gene'}	0.0025	0.0311	1.0	1.0	3.56e-08	8.35e-06	1.27e-14	4.11e-08	0.0091
regulation of protein modification process	{'No common gene'}	1.0	1.0	1.0	1.0	3.65e-07	0.00077	1.32e-15	2.95e-06	0.0021
regulation of protein phosphorylation	{'No common gene'}	5.7e-05	1.0	1.0	1.0	3.18e-09	4.26e-05	4.23e-20	1.38e-08	0.015
regulation of protein polymerization	{'Arpc5', 'Hcls1', 'Arpc1b', 'Cfl1', 'Tlr2', 'Actr2', 'Capg', 'Evl', 'Ssh3', 'Nckap1l', 'Vill', 'Actr3', 'Arpc4', 'Prex1', 'Fmn1', 'Fes', 'Grb2', 'Cotl1', 'Mtpn'}	1.0	1.0	1.0	1.0	1.0	1.0	0.00022	1.0	5.72e-05
regulation of protein processing	{'Gsn', 'Ccbe1', 'Spon1', 'Glg1', 'Clec3b'}	1.0	1.0	1.0	1.0	0.0176	0.0449	1.0	1.0	1.0
regulation of protein secretion	{'Abcg1', 'Fgr', 'Syk', 'Cd300c2'}	1.0	1.0	1.0	1.0	0.0284	1.0	1.91e-06	0.00012	1e-10
regulation of protein serine/threonine kinase activity	{'Csf1r'}	0.0402	1.0	1.0	1.0	0.0219	1.0	3.72e-05	0.0027	5.38e-06
regulation of protein transport	{'Lcp1', 'Fgr', 'Syk', 'Itgam', 'Cd38', 'Cd14', 'Ucp2', 'Hcls1', 'Abcg1', 'Cd300c2', 'Mmp13'}	1.0	1.0	1.0	1.0	1.0	1.0	3.8e-06	0.0017	2.88e-09
regulation of protein tyrosine kinase activity	{'n/a (just one condition)'}	1.0	1.0	1.0	1.0	1.0	1.0	1.0	0.0396	1.0
regulation of protein-containing complex assembly	{'Lcp1', 'Hck', 'Syk', 'Cotl1'}	1.0	1.0	1.0	1.0	0.0377	1.0	2.21e-06	0.0019	2.02e-07
regulation of proteolysis	{'Tnfrsf1b', 'Syk'}	1.0	1.0	1.0	1.0	1.0	0.0105	3.17e-05	0.0371	3.88e-11
regulation of reactive oxygen species biosynthetic process	{'n/a (just one condition)'}	1.0	1.0	1.0	1.0	1.0	1.0	1.0	1.0	1.94e-06
regulation of reactive oxygen species metabolic process	{'Tyrobp', 'Syk', 'Itgb2'}	1.0	1.0	1.0	1.0	0.0044	0.0306	0.00018	0.00017	2.88e-11
regulation of receptor internalization	{'n/a (just one condition)'}	1.0	1.0	1.0	1.0	1.0	1.0	0.0476	1.0	1.0
regulation of receptor signaling pathway via JAK-STAT	{'Csf1r', 'Ptk2b', 'Socs3', 'Cd300a', 'Parp14', 'Bcl3', 'Hcls1', 'Il6ra', 'Il10ra', 'Lyn'}	1.0	1.0	1.0	1.0	1.0	1.0	1.0	0.00076	0.0016
regulation of receptor signaling pathway via STAT	{'Crlf2', 'Gadd45a', 'Lif', 'Il10rb', 'Csf1r', 'Mgat5', 'Osm', 'F2r', 'Il7r', 'Socs3', 'Cd300a', 'Hcls1', 'Crlf1', 'Il10ra'}	1.0	1.0	1.0	1.0	1.0	1.0	0.024	1.0	0.00018
regulation of receptor-mediated endocytosis	{'Syk', 'Arrb2', 'Nsf', 'Anxa2', 'Sele', 'Clu', 'Sdcbp', 'Cd63', 'Dab2'}	1.0	1.0	1.0	1.0	1.0	1.0	0.0081	1.0	0.0049
regulation of regulated secretory pathway	{'Stxbp2', 'Fcer1g', 'Fgr', 'Syk', 'Itgam', 'Fes', 'Il4ra', 'Cd300a', 'Cyth1', 'Itgb2', 'Lyn'}	1.0	1.0	1.0	1.0	1.0	1.0	1.0	0.007	0.0276
regulation of release of sequestered calcium ion into cytosol	{'Ngf', 'Cemip', 'P2ry6', 'Tgfb1', 'Ubash3b', 'Cyba', 'F2r', 'Myo5a', 'Cx3cl1'}	1.0	1.0	1.0	1.0	1.0	1.0	0.0012	1.0	0.0071
regulation of renal system process	{'n/a (just one condition)'}	1.0	1.0	1.0	1.0	1.0	1.0	1.0	1.0	0.0492
regulation of reproductive process	{'n/a (just one condition)'}	1.0	1.0	1.0	1.0	1.0	1.0	0.0152	1.0	1.0
regulation of response to biotic stimulus	{'Myo1f', 'Fgr'}	1.0	1.0	1.0	1.0	1.0	0.019	0.0071	1.88e-09	6.39e-12
regulation of response to cytokine stimulus	{'n/a (just one condition)'}	1.0	1.0	1.0	1.0	1.0	1.0	1.0	1.0	0.00014
regulation of response to endoplasmic reticulum stress	{'n/a (just one condition)'}	1.0	1.0	1.0	1.0	1.0	1.0	1.0	1.0	0.0446
regulation of response to external stimulus	{'No common gene'}	0.0092	0.0012	1.0	0.00025	1.94e-14	2.08e-11	2.61e-17	4.78e-22	1.4e-40
regulation of response to oxidative stress	{'n/a (just one condition)'}	1.0	1.0	1.0	1.0	1.0	1.0	1.0	1.0	0.0149
regulation of response to stimulus	{'No common gene'}	2.9e-08	3.1e-05	1.0	2.19e-05	6.840000000000001e-21	1.83e-14	5.28e-34	1.61e-29	0.00027
regulation of response to stress	{'No common gene'}	0.0099	1.0	1.0	0.0389	5.29e-07	3.8e-05	3.35e-17	2.27e-15	1.82e-33
regulation of response to wounding	{'Hpse', 'Lrp1'}	0.0457	1.0	1.0	1.0	0.0012	6.43e-06	3.53e-09	1.0	5.11e-06
regulation of ribonuclease activity	{'n/a (just one condition)'}	1.0	1.0	1.0	1.0	1.0	1.0	1.0	0.006	1.0
regulation of secretion	{'Fgr', 'Syk', 'Tnfrsf1b', 'Cd300a', 'Abcg1', 'Cd300c2', 'Itgb2'}	1.0	1.0	1.0	1.0	0.0099	0.0031	1.01e-10	1.01e-05	2.39e-13
regulation of secretion by cell	{'Fgr', 'Syk', 'Tnfrsf1b', 'Cd300a', 'Abcg1', 'Cd300c2', 'Itgb2'}	1.0	1.0	1.0	1.0	0.0323	0.0132	2.5e-11	7.7e-05	1.02e-12
regulation of sensory perception of pain	{'Fcgr4', 'Tlr4', 'Edn1', 'Ccl3', 'Fabp5', 'Il1a', 'Ctss', 'F2r', 'Ptafr'}	1.0	1.0	1.0	1.0	1.0	1.0	0.0122	1.0	0.0285
regulation of sequestering of calcium ion	{'Ngf', 'P2ry6', 'Cemip', 'Tgfb1', 'Plcl2', 'P2rx7', 'Ubash3b', 'Ccl3', 'Cyba', 'Slc8b1', 'Htr2b', 'F2r', 'Mcoln3', 'Myo5a', 'Mcoln2', 'Cx3cl1', 'Tpcn2', 'Ccr5'}	1.0	1.0	1.0	1.0	1.0	1.0	1.42e-06	1.0	4.26e-07
regulation of signal transduction	{'No common gene'}	1.87e-07	0.0005	1.0	1.0	5.16e-14	1.31e-08	1.43e-22	6.72e-14	0.00023
regulation of signaling	{'No common gene'}	2.35e-07	0.00034	1.0	1.0	2.96e-14	7.69e-09	1.2300000000000002e-21	2.98e-15	4.27e-05
regulation of skeletal muscle contraction	{'n/a (just one condition)'}	1.0	1.0	1.0	1.0	1.0	1.0	1.0	1.0	0.0197
regulation of skeletal muscle contraction by calcium ion signaling	{'n/a (just one condition)'}	1.0	1.0	1.0	1.0	1.0	1.0	1.0	1.0	0.013
regulation of small GTPase mediated signal transduction	{'Cyth4', 'Rasa3', 'Gpr35'}	1.0	1.0	1.0	1.0	0.0061	1.0	1.0	0.00086	0.0016
regulation of small molecule metabolic process	{'n/a (just one condition)'}	1.0	1.0	1.0	1.0	1.0	1.0	1.0	0.0009	1.0
regulation of smooth muscle cell migration	{'No common gene'}	1.0	1.0	1.0	1.0	0.0172	1.0	5.18e-05	0.0027	0.0285
regulation of smooth muscle cell proliferation	{'Mmp2'}	1.0	0.0284	1.0	1.0	0.0213	1.0	0.0017	1.0	0.00024
regulation of smoothened signaling pathway	{'Hhip'}	0.0126	1.0	1.0	1.0	1.0	1.0	1.0	0.0147	1.0
regulation of sodium ion transport	{'n/a (just one condition)'}	1.0	1.0	1.0	1.0	1.0	1.0	1.0	0.0362	1.0
regulation of stress fiber assembly	{'n/a (just one condition)'}	1.0	1.0	1.0	1.0	1.0	1.0	1.0	0.0445	1.0
regulation of stress-activated MAPK cascade	{'Syk', 'Sirpa', 'Hgf', 'Ncf1', 'Sfrp1', 'Clec7a', 'Fcgr2b', 'Gdf6'}	1.0	1.0	1.0	1.0	0.0299	1.0	2.52e-05	1.0	1.16e-09
regulation of stress-activated protein kinase signaling cascade	{'Syk', 'Ptk2b', 'Ncf1', 'Fgd2', 'Xdh', 'Il1b', 'Tlr9', 'Mmp8', 'Fcgr2b', 'Lyn'}	1.0	1.0	1.0	1.0	1.0	1.0	1.0	0.0352	5.5e-10
regulation of striated muscle contraction	{'n/a (just one condition)'}	1.0	1.0	1.0	1.0	1.0	1.0	1.0	1.0	0.0062
regulation of striated muscle tissue development	{'Hdac9', 'Meis1', 'Rgs4', 'Bmpr1a', 'Mef2c'}	1.0	1.0	1.0	1.0	1.0	1.0	1.0	0.0135	0.0273
regulation of substrate adhesion-dependent cell spreading	{'n/a (just one condition)'}	1.0	1.0	1.0	1.0	1.0	1.0	0.029	1.0	1.0
regulation of superoxide anion generation	{'n/a (just one condition)'}	1.0	1.0	1.0	1.0	1.0	1.0	1.0	1.0	0.00028
regulation of superoxide metabolic process	{'Syk', 'Itgam', 'Tgfb1', 'Cyba', 'Cxcl1', 'Tyrobp', 'Hvcn1', 'Itgb2'}	1.0	1.0	1.0	1.0	1.0	1.0	0.00028	1.0	0.00021
regulation of supramolecular fiber organization	{'No common gene'}	1.0	1.0	1.0	1.0	0.0164	1.0	1.83e-05	7.54e-05	1.72e-05
regulation of symbiotic process	{'n/a (just one condition)'}	1.0	1.0	1.0	1.0	1.0	1.0	1.0	1.0	0.00018
regulation of synaptic plasticity	{'n/a (just one condition)'}	1.0	1.0	1.0	1.0	0.0208	1.0	1.0	1.0	1.0
regulation of syncytium formation by plasma membrane fusion	{'n/a (just one condition)'}	1.0	1.0	1.0	1.0	1.0	1.0	1.0	0.0014	1.0
regulation of system process	{'No common gene'}	1.0	1.0	1.0	1.0	0.00039	0.002	2.31e-05	5.29e-08	0.00025
regulation of systemic arterial blood pressure	{'n/a (just one condition)'}	1.0	1.0	1.0	1.0	1.0	1.0	1.0	1.0	0.0244
regulation of tissue remodeling	{'Fcgr4', 'Inpp5d', 'Syk', 'Adam8', 'Cd38', 'Csf1r'}	1.0	1.0	1.0	1.0	1.0	1.0	3.09e-06	0.00013	6.16e-06
regulation of toll-like receptor 2 signaling pathway	{'n/a (just one condition)'}	1.0	1.0	1.0	1.0	1.0	1.0	1.0	1.0	0.0029
regulation of toll-like receptor 4 signaling pathway	{'Acod1', 'Nr1h3', 'Lbp', 'Lyn'}	1.0	1.0	1.0	1.0	1.0	1.0	1.0	0.0374	0.0062
regulation of toll-like receptor 9 signaling pathway	{'n/a (just one condition)'}	1.0	1.0	1.0	1.0	0.045	1.0	1.0	1.0	1.0
regulation of toll-like receptor signaling pathway	{'Pik3ap1', 'Cd300a'}	1.0	1.0	1.0	1.0	0.0035	0.0012	0.0246	8.75e-06	1.71e-06
regulation of transcription by RNA polymerase II	{'n/a (just one condition)'}	1.0	1.0	1.0	1.0	1.0	1.0	1.0	0.0007	1.0
regulation of transcription, DNA-templated	{'n/a (just one condition)'}	1.0	1.0	1.0	1.0	1.0	1.0	1.0	0.00032	1.0
regulation of transferase activity	{'No common gene'}	1.0	1.0	1.0	1.0	1.0	1.0	1.0	8.53e-05	1.52e-06
regulation of transforming growth factor beta production	{'Ptgs2', 'Lum', 'Atp6ap2', 'Cx3cl1', 'Fn1', 'Tyrobp', 'Thbs1'}	1.0	1.0	1.0	1.0	1.0	1.0	0.00028	1.0	0.0311
regulation of transforming growth factor beta receptor signaling pathway	{'n/a (just one condition)'}	1.0	1.0	1.0	1.0	1.0	1.0	1.0	0.0297	1.0
regulation of transforming growth factor beta1 production	{'Tyrobp', 'Cx3cl1', 'Lum', 'Atp6ap2'}	1.0	1.0	1.0	1.0	1.0	1.0	0.0236	1.0	0.0114
regulation of transmembrane receptor protein serine/threonine kinase signaling pathway	{'No common gene'}	0.017	0.0438	1.0	1.0	0.0164	0.0023	0.0016	0.0025	1.0
regulation of transmembrane transport	{'No common gene'}	1.0	1.0	1.0	1.0	1.0	1.0	0.0044	7.04e-06	0.0014
regulation of transport	{'No common gene'}	1.0	1.0	1.0	0.0005	0.00038	0.00019	1.71e-15	4.35e-07	0.0038
regulation of triglyceride biosynthetic process	{'n/a (just one condition)'}	1.0	1.0	1.0	1.0	1.0	1.0	1.0	0.00019	1.0
regulation of triglyceride metabolic process	{'n/a (just one condition)'}	1.0	1.0	1.0	1.0	1.0	1.0	1.0	0.0013	1.0
regulation of trophoblast cell migration	{'n/a (just one condition)'}	1.0	1.0	1.0	1.0	1.0	1.0	1.0	1.0	0.031
regulation of tumor necrosis factor production	{'Tyrobp', 'Cybb'}	1.0	1.0	1.0	4.77e-05	0.00068	0.00011	1.56e-08	0.0002	1.96e-16
regulation of tumor necrosis factor superfamily cytokine production	{'Fcer1g', 'Adam8', 'Cybb', 'Fcgr3', 'Tyrobp', 'Vsir'}	1.0	1.0	1.0	6.21e-06	1.0	1.0	5.23e-09	6.21e-05	6.73e-17
regulation of type 2 immune response	{'n/a (just one condition)'}	1.0	1.0	1.0	1.0	1.0	1.0	1.0	1.0	0.012
regulation of type I hypersensitivity	{'Fcgr3', 'Fcer1g', 'Fcgr2b'}	1.0	1.0	1.0	1.0	1.0	1.0	0.038	0.0011	0.0114
regulation of type I interferon production	{'Acod1', 'Syk', 'Tlr8', 'Havcr2', 'Cd14', 'Tmem173', 'Tlr9', 'Plcg2', 'Irf7', 'Tlr7'}	1.0	1.0	1.0	1.0	1.0	1.0	1.0	6.18e-05	0.00086
regulation of tyrosine phosphorylation of STAT protein	{'Csf1r', 'Socs3', 'Parp14', 'Hcls1', 'Il6ra', 'Lyn'}	1.0	1.0	1.0	1.0	1.0	1.0	1.0	0.0104	0.0025
regulation of vascular associated smooth muscle cell differentiation	{'n/a (just one condition)'}	1.0	1.0	1.0	1.0	1.0	1.0	1.0	0.0148	1.0
regulation of vascular associated smooth muscle cell proliferation	{'n/a (just one condition)'}	1.0	1.0	1.0	1.0	1.0	1.0	1.0	1.0	0.0236
regulation of vascular endothelial growth factor production	{'Ptgs2', 'C3ar1', 'Il1a', 'Hpse', 'Ccl2'}	1.0	1.0	1.0	1.0	1.0	1.0	0.0116	1.0	0.00031
regulation of vascular endothelial growth factor signaling pathway	{'Smoc2', 'Dcn', 'Ccbe1'}	0.0461	1.0	1.0	1.0	0.0264	1.0	1.0	1.0	1.0
regulation of vasculature development	{'No common gene'}	0.001	0.00061	1.0	1.0	0.0239	0.00041	4.5e-05	1.59e-09	2.28e-09
regulation of vasoconstriction	{'Tbxas1', 'Ptgs2', 'Edn1', 'Cd38', 'F2r', 'Ptafr', 'Mmp2', 'Cx3cl1', 'Atp2b1'}	1.0	1.0	1.0	1.0	1.0	1.0	0.0206	1.0	0.0039
regulation of vesicle-mediated transport	{'Hck', 'Fgr', 'Slc11a1', 'Itgb2'}	1.0	1.0	1.0	0.0013	0.0042	9.21e-05	1.28e-10	0.00082	1.29e-11
regulation of viral entry into host cell	{'n/a (just one condition)'}	1.0	1.0	1.0	1.0	1.0	1.0	1.0	0.035	1.0
regulation of viral genome replication	{'n/a (just one condition)'}	1.0	1.0	1.0	1.0	1.0	1.0	1.0	0.0289	1.0
regulation of viral life cycle	{'n/a (just one condition)'}	1.0	1.0	1.0	1.0	1.0	1.0	1.0	0.0046	1.0
regulation of viral process	{'Trim25', 'Oas3', 'Bst2', 'Oas2', 'Cd74', 'Oas1a', 'Ifitm1', 'Csf1r', 'Trim14'}	1.0	1.0	1.0	1.0	1.0	1.0	1.0	0.0012	0.0061
regulation of voltage-gated calcium channel activity	{'n/a (just one condition)'}	1.0	1.0	1.0	1.0	1.0	1.0	1.0	0.0161	1.0
regulation of wound healing	{'Syk', 'Clec7a', 'Hpse', 'Pdpn', 'Selp'}	1.0	1.0	1.0	1.0	0.0058	2.74e-06	5.81e-09	1.0	4.08e-06
relaxation of muscle	{'Pde5a', 'Mrvi1', 'Gucy1a3', 'Kcnma1'}	1.0	1.0	1.0	1.0	1.0	1.0	1.0	0.00077	0.0446
relaxation of smooth muscle	{'n/a (just one condition)'}	1.0	1.0	1.0	1.0	1.0	1.0	1.0	0.00068	1.0
relaxation of vascular associated smooth muscle	{'n/a (just one condition)'}	1.0	1.0	1.0	1.0	1.0	1.0	1.0	0.0061	1.0
release of sequestered calcium ion into cytosol	{'Plcl2', 'P2rx7', 'Ccl3', 'Slc8b1', 'Mcoln3', 'Htr2b', 'F2r', 'Mcoln2', 'Tpcn2', 'Ccr5'}	1.0	1.0	1.0	1.0	1.0	1.0	0.0022	1.0	8.3e-05
renal system development	{'Smad9', 'Pcsk5', 'Fat4', 'Itga8', 'Nkx3-1', 'Col4a4', 'Col4a3', 'Osr1', 'Npnt', 'Fgf1', 'Mef2c'}	1.0	1.0	1.0	1.0	1.0	1.0	1.0	0.0044	0.0144
reproductive process	{'n/a (just one condition)'}	1.0	1.0	1.0	1.0	1.0	1.0	0.0364	1.0	1.0
reproductive structure development	{'Mmp2'}	0.0048	0.0071	1.0	1.0	1.0	1.0	0.00017	1.0	0.0047
respiratory burst	{'Slc11a1', 'Cybb'}	1.0	1.0	1.0	0.0058	1.0	0.0248	0.00096	0.0011	0.004
respiratory electron transport chain	{'n/a (just one condition)'}	1.0	1.15e-05	1.0	1.0	1.0	1.0	1.0	1.0	1.0
respiratory system development	{'Gpc3'}	1.0	1.0	1.0	1.0	7.98e-05	0.0025	1.0	1.0	0.0016
respiratory tube development	{'n/a (just one condition)'}	1.0	1.0	1.0	1.0	1.0	1.0	1.0	1.0	0.0043
response to ATP	{'n/a (just one condition)'}	1.0	1.0	1.0	1.0	1.0	1.0	1.0	1.0	0.0214
response to abiotic stimulus	{'Adam8', 'Tlr8', 'Cd38', 'Cd14', 'Cybb', 'Ucp2', 'Hvcn1'}	1.0	1.0	1.0	1.0	1.0	1.0	3.65e-07	0.0003	1.7e-08
response to acid chemical	{'n/a (just one condition)'}	1.0	1.0	1.0	1.0	1.0	1.0	0.0017	1.0	1.0
response to alcohol	{'Abca1', 'Ccl3', 'Sfrp1', 'Ccl2', 'Ccl7', 'Apobec1', 'Actr2', 'Cyba', 'Atp2b1', 'Tbxas1', 'Tlr4', 'P2ry6', 'Spi1', 'Cd14', 'Glb1', 'Dnmt3a', 'Tgfb1', 'Cybb', 'Tnc', 'F7', 'Inhbb', 'Ccr5'}	1.0	1.0	1.0	1.0	1.0	1.0	0.0005	1.0	4.29e-05
response to amino acid	{'Dnmt3a', 'Col5a2', 'Edn1', 'Cybb', 'Col1a1', 'Cyba', 'Pdgfc', 'Col3a1', 'Mmp2', 'F7', 'Cfl1', 'Ccl2'}	1.0	1.0	1.0	1.0	1.0	1.0	0.0013	1.0	0.0024
response to amyloid-beta	{'Lgmn', 'Fcgr2b', 'Mmp2', 'Lrp1'}	1.0	1.0	1.0	1.0	0.0165	0.0018	0.001	1.0	0.00024
response to angiotensin	{'n/a (just one condition)'}	1.0	1.0	1.0	1.0	1.0	1.0	0.0348	1.0	1.0
response to antibiotic	{'n/a (just one condition)'}	1.0	1.0	1.0	1.0	1.0	1.0	1.0	0.035	1.0
response to axon injury	{'n/a (just one condition)'}	1.0	1.0	1.0	1.0	1.0	1.0	1.0	1.0	0.038
response to bacterial lipoprotein	{'n/a (just one condition)'}	1.0	1.0	1.0	1.0	1.0	1.0	1.0	1.0	0.004
response to bacterium	{'Myo1f', 'Fgr', 'Cd68', 'Lyz2', 'Hck', 'Cd300lb', 'Mpeg1', 'Tnfrsf1b', 'Slc11a1'}	1.0	1.0	1.0	9.84e-09	0.00033	1.3e-05	2.99e-10	4.9600000000000004e-29	2.21e-31
response to biotic stimulus	{'Syk', 'Cd68', 'C1qb', 'Fgr', 'Tlr2', 'C1qc', 'Ptafr', 'Fcgr2b', 'Slc11a1', 'Ly9', 'Rab7b', 'Sirpa', 'Lyz2', 'Capg', 'Hck', 'Cd300lb', 'Mpeg1', 'Clec7a', 'Pld3', 'Ssc5d', 'Myo1f', 'Cybb', 'Cotl1', 'Unc93b1', 'Tnfrsf1b', 'Csf1r'}	1.0	1.0	1.0	1.0	8.38e-10	4.52e-16	5.6e-20	1.0	1.25e-60
response to carbohydrate	{'Gpx1', 'Ptgs2', 'Rab11fip5', 'Tgfb1', 'Ildr2', 'Ctsl', 'Rap1b', 'Cyba', 'Rps6ka2', 'Ucp2', 'Thbs1', 'Sox4', 'Vcam1', 'Ncf2', 'Ccl2'}	1.0	1.0	1.0	1.0	1.0	1.0	0.0267	1.0	0.0112
response to chemical	{'No common gene'}	0.02	0.0033	1.0	4.48e-06	1.06e-14	2.17e-09	1.41e-28	4.11e-27	6.73e-47
response to cholesterol	{'Tgfb1', 'Abca1', 'Ccl3', 'F7', 'Inhbb', 'Ccr5'}	1.0	1.0	1.0	1.0	1.0	1.0	0.00065	1.0	0.0162
response to corticosteroid	{'Gba', 'Ptgs2', 'Tgfb1', 'Edn1', 'Ctsl', 'Cybb', 'Adam9', 'Cyba', 'Sdc1', 'Col1a1', 'Ptafr', 'Glb1', 'Igfbp2', 'Anxa1', 'Atp2b1', 'Il1rn', 'Ccl2'}	1.0	1.0	1.0	1.0	1.0	1.0	0.00021	1.0	0.0015
response to cytokine	{'Pirb', 'Spi1', 'Laptm5', 'Tnfrsf1b', 'Csf2rb2', 'Gpr35', 'Slc11a1'}	1.0	1.0	1.0	3.22e-07	2.16e-08	2.39e-10	2.51e-15	9.03e-29	1.04e-37
response to decreased oxygen levels	{'Hmox1', 'Cd38', 'Sfrp1', 'Loxl2', 'Ccl2', 'Adam8', 'Cyba', 'Mmp2', 'Ucp2', 'Sox4', 'Ptgs2', 'Mmp14', 'E2f1', 'Plau', 'Dnmt3a', 'Tgfb1', 'Edn1', 'Cybb', 'F7'}	1.0	1.0	1.0	1.0	1.0	1.0	0.00078	1.0	0.0052
response to drug	{'Abca1', 'Cd38', 'Cybb'}	1.0	1.0	1.0	1.0	1.0	1.0	0.0044	0.0008	0.00037
response to endogenous stimulus	{'No common gene'}	1.0	1.0	1.0	1.0	0.0014	0.00036	2.98e-14	7.05e-05	1.09e-13
response to estradiol	{'Dnmt3a', 'Ptgs2', 'Tgfb1', 'Cd38', 'Ccl2', 'Col1a1', 'Grn', 'Bcl2l11', 'Bid', 'Sfrp1', 'Mmp2', 'Anxa1', 'Arpc1b', 'F7', 'Igfbp2'}	1.0	1.0	1.0	1.0	1.0	1.0	0.0023	1.0	0.00018
response to estrogen	{'Gba', 'Tnfrsf11b', 'Mmp14', 'Naip2', 'Hmox1', 'Sfrp1', 'Mmp2', 'Arpc1b', 'F7', 'Igfbp2'}	1.0	1.0	1.0	1.0	1.0	1.0	0.0039	1.0	0.0027
response to ethanol	{'n/a (just one condition)'}	1.0	1.0	1.0	1.0	1.0	1.0	1.0	1.0	0.0035
response to external stimulus	{'No common gene'}	0.00085	0.0051	1.0	4.6e-17	1.01e-19	4.44e-19	7.52e-28	5.94e-44	5.41e-63
response to extracellular stimulus	{'Cd68'}	1.0	1.0	1.0	1.0	1.0	0.0381	0.0023	0.0131	0.0022
response to fatty acid	{'Tbxas1', 'Tlr4', 'Ptgs2', 'P2ry6', 'Edn1', 'Tlr2', 'E2f1', 'Tnc', 'Sfrp1', 'Ptafr', 'Ucp2', 'Ccl2'}	1.0	1.0	1.0	1.0	1.0	1.0	0.0018	1.0	0.0053
response to fluid shear stress	{'Ptgs2', 'Tgfb1', 'Abca1', 'P2rx4', 'P2rx7', 'Spp1'}	1.0	1.0	1.0	1.0	1.0	1.0	0.0116	1.0	0.0047
response to fungus	{'Syk', 'Tlr2', 'Cotl1', 'Ncf1', 'Clec7a', 'Pik3cd'}	1.0	1.0	1.0	1.0	0.0209	1.0	1.0	1.0	0.00011
response to glucocorticoid	{'Gba', 'Ptgs2', 'Edn1', 'Tgfb1', 'Ctsl', 'Sdc1', 'Glb1', 'Ptafr', 'Igfbp2', 'Anxa1', 'Atp2b1', 'Ccl2', 'Il1rn', 'Adam9'}	1.0	1.0	1.0	1.0	1.0	1.0	0.0078	1.0	0.0049
response to growth factor	{'No common gene'}	1.0	1.0	1.0	1.0	1.0	1.0	3.92e-07	0.0375	0.00024
response to heat	{'n/a (just one condition)'}	1.0	1.0	1.0	1.0	1.0	1.0	1.0	1.0	0.00067
response to hexose	{'n/a (just one condition)'}	1.0	1.0	1.0	1.0	1.0	1.0	1.0	1.0	0.0448
response to hormone	{'Cd38', 'Cybb', 'Ucp2', 'Hcls1', 'Ncf2', 'Mmp13'}	1.0	1.0	1.0	1.0	1.0	1.0	2.7e-08	0.02	2.57e-08
response to hydrogen peroxide	{'Gpx1', 'Il18bp', 'Hmox1', 'Sirpa', 'Col1a1', 'Sphk1', 'Sdc1', 'Mmp2', 'Tnfaip3', 'Anxa1', 'Cfl1', 'Adam9'}	1.0	1.0	1.0	1.0	1.0	1.0	0.0153	1.0	0.0046
response to hyperoxia	{'n/a (just one condition)'}	1.0	1.0	1.0	1.0	1.0	1.0	1.0	0.0374	1.0
response to hypoxia	{'Adam8', 'Cd38', 'Cybb', 'Ucp2'}	1.0	1.0	1.0	1.0	1.0	1.0	0.00088	0.0013	0.0048
response to inorganic substance	{'Alox5ap', 'Cd14', 'C1qa', 'Cybb', 'Ncf1', 'Ucp2', 'Hvcn1'}	1.0	1.0	1.0	1.0	1.0	1.0	6.35e-06	0.0047	2.01e-06
response to interferon-alpha	{'n/a (just one condition)'}	1.0	1.0	1.0	1.0	1.0	1.0	1.0	1.0	0.0114
response to interferon-beta	{'Acod1', 'Ifi204', 'Bst2', 'Ifi205', 'Tmem173', 'Ifitm1', 'Mnda'}	1.0	1.0	1.0	1.0	1.0	1.0	1.0	2.54e-07	0.0019
response to interferon-gamma	{'Slc11a1'}	1.0	1.0	1.0	0.0332	0.0093	0.0014	3.91e-06	1.37e-06	5.7e-16
response to interleukin-1	{'No common gene'}	1.0	1.0	1.0	1.0	1.0	0.0248	1.06e-05	0.0051	1.75e-10
response to interleukin-6	{'n/a (just one condition)'}	1.0	1.0	1.0	1.0	1.0	1.0	1.0	1.0	0.0018
response to ischemia	{'n/a (just one condition)'}	1.0	1.0	1.0	1.0	1.0	1.0	1.0	1.0	0.0285
response to ketone	{'Gba', 'P2ry6', 'Tgfb1', 'Edn1', 'Cd38', 'Cybb', 'Cyba', 'Tnc', 'Spp1', 'Sfrp1', 'Ptafr', 'Glb1', 'Atp2b1', 'F7', 'Ccl2'}	1.0	1.0	1.0	1.0	1.0	1.0	0.0202	1.0	0.0034
response to lipid	{'Cd68', 'Cybb', 'Cd300lb', 'Tnfrsf1b', 'Abcg1', 'Slc11a1'}	1.0	1.0	1.0	0.00025	0.0019	0.00038	7.93e-14	7.52e-09	7.620000000000001e-21
response to lipopolysaccharide	{'Cd300lb', 'Tnfrsf1b', 'Slc11a1', 'Cd68'}	1.0	1.0	1.0	3.53e-06	0.0255	0.0062	5.28e-08	1.25e-13	1.08e-19
response to lipoprotein particle	{'Fcer1g', 'Itgb2', 'Cd68'}	1.0	1.0	1.0	0.0385	1.0	1.0	0.0057	0.0187	0.0019
response to mechanical stimulus	{'Mmp14', 'P2rx7', 'Col1a1', 'Col3a1', 'Mmp2'}	1.0	1.0	1.0	1.0	0.0214	1.0	2.96e-05	1.0	2.25e-08
response to metal ion	{'Alox5ap', 'Cd14', 'C1qa', 'Cybb', 'Ncf1', 'Hvcn1'}	1.0	1.0	1.0	1.0	1.0	1.0	0.00016	0.033	3.26e-05
response to molecule of bacterial origin	{'Cd300lb', 'Tnfrsf1b', 'Slc11a1', 'Cd68'}	1.0	1.0	1.0	8.94e-07	0.0013	0.00029	8.5e-10	4.98e-15	1.37e-23
response to molecule of fungal origin	{'Clec7a', 'Syk', 'Tlr2'}	1.0	1.0	1.0	1.0	0.0239	0.0081	1.0	1.0	0.00059
response to monosaccharide	{'Gpx1', 'Ptgs2', 'Rab11fip5', 'Tgfb1', 'Ildr2', 'Ctsl', 'Cyba', 'Ucp2', 'Thbs1', 'Sox4', 'Vcam1', 'Ncf2', 'Ccl2'}	1.0	1.0	1.0	1.0	1.0	1.0	0.0337	1.0	0.0336
response to mycotoxin	{'n/a (just one condition)'}	1.0	1.0	1.0	1.0	1.0	1.0	1.0	1.0	0.0492
response to nitrogen compound	{'Syk', 'Cd68', 'Cybb', 'Fcgr2b', 'Itgb2'}	1.0	1.0	1.0	1.0	1.0	0.0064	1.45e-07	1.66e-06	2.75e-11
response to nutrient	{'No common gene'}	1.0	1.0	1.0	1.0	1.0	0.0285	0.00044	0.0368	2.28e-05
response to nutrient levels	{'Abca1', 'Ucp2', 'Fes', 'Cd68'}	1.0	1.0	1.0	1.0	1.0	1.0	0.0041	0.0211	0.0171
response to organic cyclic compound	{'Fes', 'Abca1', 'Cd38', 'Cybb', 'Ncf2'}	1.0	1.0	1.0	1.0	1.0	1.0	2.39e-05	0.00089	8.34e-09
response to organic substance	{'Cybb'}	1.0	0.012	1.0	5.41e-07	6.22e-10	5.81e-10	6.19e-29	6.87e-25	6.4e-46
response to organonitrogen compound	{'Syk', 'Cd68', 'Cybb', 'Fcgr2b', 'Itgb2'}	1.0	1.0	1.0	1.0	0.0062	0.0042	3.51e-08	3.78e-05	1.02e-10
response to organophosphorus	{'n/a (just one condition)'}	1.0	1.0	1.0	1.0	1.0	1.0	1.0	1.0	0.0035
response to other organism	{'Myo1f', 'Fgr', 'Cd68', 'C1qb', 'Lyz2', 'Cybb', 'Cotl1', 'Unc93b1', 'Hck', 'C1qc', 'Cd300lb', 'Mpeg1', 'Tnfrsf1b', 'Slc11a1'}	1.0	1.0	1.0	5.35e-20	7.98e-10	5.82e-16	5.19e-20	5.67e-45	2.23e-61
response to oxidative stress	{'Rcan1', 'Hmox1', 'Cd38', 'Sphk1', 'Ncf1', 'Sdc1', 'Tnfaip3', 'Cfl1', 'Cln8', 'Atp13a2', 'Mmp2', 'Ucp2', 'Ptgs2', 'Tlr4', 'Mmp14', 'Sirpa', 'Prdx1', 'Thbs1', 'Aldh3b1', 'Adam9', 'Gpx1', 'Il18bp', 'Edn1', 'Col1a1', 'Anxa1'}	1.0	1.0	1.0	1.0	1.0	1.0	0.00089	1.0	0.00042
response to oxygen levels	{'Adam8', 'Cd38', 'Cybb', 'Ucp2'}	1.0	1.0	1.0	1.0	1.0	1.0	9.57e-05	0.0008	0.00072
response to oxygen-containing compound	{'Cd68', 'Spi1', 'Cybb', 'Cd300lb', 'Tnfrsf1b', 'Slc11a1'}	1.0	1.0	1.0	0.0032	9.47e-05	0.00013	4.39e-17	7.09e-13	4.34e-25
response to pH	{'n/a (just one condition)'}	1.0	1.0	1.0	1.0	1.0	1.0	0.0164	1.0	1.0
response to peptide	{'Fcgr2b', 'Irf5', 'Cybb', 'Ucp2'}	1.0	1.0	1.0	1.0	1.0	1.0	3.77e-06	0.0019	5.08e-06
response to peptide hormone	{'Cybb', 'Ucp2'}	1.0	1.0	1.0	1.0	1.0	1.0	0.0012	0.0423	0.0051
response to peptidoglycan	{'n/a (just one condition)'}	1.0	1.0	1.0	1.0	1.0	1.0	1.0	1.0	0.0018
response to purine-containing compound	{'n/a (just one condition)'}	1.0	1.0	1.0	1.0	1.0	1.0	1.0	1.0	0.0032
response to reactive oxygen species	{'Ncf1', 'Ucp2'}	1.0	1.0	1.0	1.0	1.0	1.0	0.0036	0.0347	0.00026
response to retinoic acid	{'Gjb3', 'Abl2', 'Abca1', 'Ctsh', 'Cd38', 'Col1a1', 'Tnc', 'Igf2r', 'Ptk7', 'Runx1', 'Igfbp2', 'Ccl2'}	1.0	1.0	1.0	1.0	1.0	1.0	0.023	1.0	0.0095
response to steroid hormone	{'Ywhah', 'Cd38', 'Sdc1', 'Il1rn', 'Dab2', 'Ccl2', 'Gba', 'Cyba', 'Ptafr', 'Atp2b1', 'Igfbp2', 'Ptgs2', 'Ctsl', 'Spp1', 'Glb1', 'Npc1', 'Adam9', 'Tgfb1', 'Edn1', 'Cybb', 'Col1a1', 'Anxa1'}	1.0	1.0	1.0	1.0	1.0	1.0	0.00027	1.0	0.00031
response to stimulus	{'No common gene'}	4.15e-06	0.00044	1.0	1.48e-10	1.7599999999999997e-23	6.75e-17	2.27e-40	2.39e-46	4.13e-05
response to stress	{'Lcp1', 'Myo1f', 'Fgr', 'Cd68', 'C1qb', 'Lyz2', 'Cybb', 'Cotl1', 'Unc93b1', 'Tyrobp', 'Hck', 'C1qc', 'Mpeg1', 'Tnfrsf1b', 'Slc11a1', 'Itgb2'}	1.0	1.0	1.0	1.23e-11	1.07e-11	2.32e-15	1.9699999999999998e-23	4.64e-27	3.47e-52
response to temperature stimulus	{'Cd14', 'Ucp2'}	1.0	1.0	1.0	1.0	1.0	1.0	0.0069	0.0252	8.69e-05
response to thyroid hormone	{'n/a (just one condition)'}	1.0	1.0	1.0	1.0	1.0	1.0	1.0	1.0	0.0191
response to transforming growth factor beta	{'No common gene'}	1.0	1.0	1.0	1.0	1.0	1.0	1.0	0.0018	0.0499
response to tumor necrosis factor	{'Tnfrsf1b'}	1.0	1.0	1.0	0.0056	0.0434	0.0189	5.79e-07	0.00022	6.35e-13
response to virus	{'Irf5', 'Itgax', 'Unc93b1', 'Lcn2', 'Tlr13'}	1.0	1.0	1.0	0.0171	1.0	1.0	1.0	7.48e-11	3.91e-13
response to vitamin	{'Dnmt3a', 'Ptgs2', 'Fes', 'Tgfb1', 'Col1a1', 'Folr2', 'Tnc', 'Spp1', 'Sfrp1', 'Atp2b1', 'F7', 'Tpcn2', 'Ccl2'}	1.0	1.0	1.0	1.0	1.0	1.0	0.00021	1.0	8.21e-05
response to vitamin D	{'Ptgs2', 'Fes', 'Tgfb1', 'Tnc', 'Spp1', 'Sfrp1', 'Atp2b1', 'Tpcn2'}	1.0	1.0	1.0	1.0	1.0	1.0	0.00099	1.0	0.00036
response to wounding	{'No common gene'}	2.65e-05	7.5e-05	1.0	1.0	1.04e-08	8.98e-12	1.44e-12	0.0155	4.46e-15
retina vasculature development in camera-type eye	{'n/a (just one condition)'}	0.0461	1.0	1.0	1.0	1.0	1.0	1.0	1.0	1.0
reverse cholesterol transport	{'No common gene'}	1.0	0.0417	1.0	1.0	1.0	1.0	1.0	0.0148	1.0
ribose phosphate metabolic process	{'n/a (just one condition)'}	1.0	0.00073	1.0	1.0	1.0	1.0	1.0	1.0	1.0
roof of mouth development	{'n/a (just one condition)'}	1.0	1.0	1.0	1.0	1.0	1.0	1.0	0.0172	1.0
salivary gland morphogenesis	{'n/a (just one condition)'}	1.0	1.0	1.0	1.0	1.0	1.0	1.0	0.0023	1.0
second-messenger-mediated signaling	{'Mt2', 'Abca1', 'Nos1', 'Trpm2', 'Nfatc2', 'Nos2', 'Nfatc1', 'Cnr2', 'Ccr1', 'Mt1', 'Itpr3', 'Rasa3'}	1.0	1.0	1.0	1.0	1.0	1.0	1.0	5.57e-05	0.0375
secondary heart field specification	{'n/a (just one condition)'}	1.0	1.0	1.0	1.0	1.0	1.0	1.0	1.0	0.0138
secretion	{'Fcer1g', 'Myo1f', 'Syk', 'Abca1', 'Tnfaip2', 'Fcgr3', 'Hck', 'Cd300a', 'Abcc3', 'Plek'}	1.0	1.0	1.0	1.0	1.0	1.0	1.69e-06	0.0263	2.92e-07
secretion by cell	{'Fcer1g', 'Myo1f', 'Syk', 'Abca1', 'Tnfaip2', 'Fcgr3', 'Hck', 'Cd300a', 'Plek'}	1.0	1.0	1.0	1.0	1.0	1.0	3.65e-07	0.0251	1.89e-07
secretion of lysosomal enzymes	{'n/a (just one condition)'}	1.0	1.0	1.0	1.0	1.0	1.0	1.0	1.0	0.0244
segmentation	{'n/a (just one condition)'}	1.0	1.0	1.0	1.0	1.0	1.0	1.0	1.0	0.0051
[truncated: 115 more rows]
