# Supplementary material for: reString: an open-source Python software to perform automatic functional enrichment retrieval, results aggregation and data visualization
Source: Sci Rep. 2021 Dec 6;11:23458. doi: 10.1038/s41598-021-02528-0 (PMC8648753; doi:10.1038/s41598-021-02528-0)
Supplement: Supplementary file 1 — Supplementary Information 1. [file 41598_2021_2528_MOESM1_ESM.zip › Supplemental DataSets/up_down_separately_default/Component_summary.tsv]

ID	score	occurrence	all_genes	common_genes
membrane	1.68e-66	8	1110008F13Rik,1500015O10Rik,3110043O21Rik,3632451O06Rik,5031414D18Rik,AA467197,AB124611,Abca1,Abca6,Abca7,Abca8a,Abca8b,Abca9,Abcb4,Abcc1,Abcc3,Abcg1,Abhd12,Abhd17c,Abhd2,Abl2,Abr,Ace,Acer2,Acer3,Ackr2,Acp2,Acsbg1,Acsl4,Actb,Actg1,Actn1,Actr3,Acvr1b,Adam10,Adam12,Adam17,Adam33,Adam8,Adam9,Adap2,Adcy3,Adcy4,Adcyap1r1,Adgrd1,Adgre1,Adgrf5,Adgrg1,Adgrg3,Adgrg6,Adgrl1,Adora2a,Adssl1,Afap1l2,Agpat4,Ai…	No common gene
cellular anatomical entity	5.9499999999999995e-62	8	0610040J01Rik,1110001J03Rik,1110008F13Rik,1500015O10Rik,1700017B05Rik,1700021F05Rik,1810011O10Rik,2010111I01Rik,2310022B05Rik,3110043O21Rik,3632451O06Rik,4930453N24Rik,5031414D18Rik,5430427O19Rik,AA467197,AB124611,Aass,Abca1,Abca6,Abca7,Abca8a,Abca8b,Abca9,Abcb4,Abcc1,Abcc3,Abcg1,Abhd11,Abhd12,Abhd14b,Abhd17c,Abhd2,Abhd5,Abi3,Abl2,Ablim3,Abr,Abtb2,Acan,Ace,Acer2,Acer3,Ackr2,Acod1,Acot12,Acox3,Acp…	No common gene
cell periphery	1.48e-56	8	1500015O10Rik,Abca1,Abca7,Abca8a,Abca8b,Abcb4,Abcc1,Abcc3,Abcg1,Abhd12,Abhd2,Abl2,Abr,Ace,Ackr2,Acsbg1,Acsl4,Actb,Actg1,Actg2,Actn1,Actr2,Acvr1b,Adam10,Adam12,Adam17,Adam8,Adam9,Adap2,Adcy3,Adcy4,Adcyap1r1,Adgrd1,Adgre1,Adgrf5,Adgrg1,Adgrg3,Adgrg6,Adgrl1,Adora2a,Afap1l2,Aif1,Akap12,Akr1a1,Alcam,Aldh3a1,Aldh3b1,Alpl,Angpt1,Ank2,Ankrd13b,Anpep,Antxr1,Antxr2,Anxa1,Anxa2,Anxa3,Anxa4,Anxa8,Ap1s2,Ap2s1…	No common gene
plasma membrane	1.14e-53	8	1500015O10Rik,Abca1,Abca7,Abca8a,Abca8b,Abcb4,Abcc1,Abcc3,Abcg1,Abhd12,Abhd2,Abl2,Abr,Ace,Ackr2,Acsbg1,Acsl4,Actb,Actg1,Actn1,Acvr1b,Adam10,Adam12,Adam17,Adam8,Adam9,Adap2,Adcy3,Adcy4,Adcyap1r1,Adgrd1,Adgre1,Adgrf5,Adgrg1,Adgrg3,Adgrg6,Adgrl1,Adora2a,Afap1l2,Aif1,Akap12,Akr1a1,Alcam,Aldh3a1,Aldh3b1,Alpl,Angpt1,Ank2,Ankrd13b,Anpep,Antxr1,Antxr2,Anxa1,Anxa2,Anxa3,Anxa4,Anxa8,Ap1s2,Ap2s1,Apba3,Apbb1…	No common gene
mitochondrion	5.81e-44	3	1110001J03Rik,1110008F13Rik,1700021F05Rik,Abca8b,Abhd11,Acyp2,Atg4d,Atp5e,Atp5h,Atp5sl,Bckdhb,Bola3,Cars2,Chchd4,Clpp,Cmc2,Comtd1,Coq7,Cox11,Cox17,Cox6a1,Cox6c,Cox7a1,Cox7c,Cox8a,Cox8b,Cycs,Cyp2b10,D10Jhu81e,Dact2,Dnajc11,Ech1,Endog,Fam73b,Fitm2,Gimap8,Glrx5,Gpx4,H2-Ke6,Hccs,Higd2a,Hint2,Hip1r,L2hgdh,Lars2,Macrod1,Maob,Mcee,Mettl20,Mief2,Minos1,Mlycd,Mpc2,Mrpl12,Mrpl15,Mrpl20,Mrpl34,Mrpl37,Mrpl38…	No common gene
extracellular region	3.7599999999999994e-42	8	1500015O10Rik,3110043O21Rik,Acan,Ace,Actg1,Adam10,Adam17,Adam9,Adamts1,Adamts12,Adamts2,Adamts4,Adamts5,Adamts7,Adamtsl1,Adamtsl2,Adgrg1,Agt,Alpl,Angpt1,Angptl1,Angptl2,Angptl7,Anpep,Anxa1,Anxa2,Anxa3,Anxa4,Aoah,Apobr,Apoc1,Apoc3,Apod,Apoe,Arhgdia,Asah1,Atp6ap2,B2m,B4galt1,Bche,Bdnf,Bgn,Bmp1,Btc,C1qa,C1qb,C1qc,C1qtnf1,C1qtnf2,C1qtnf3,C1qtnf5,C1qtnf6,C1qtnf7,C1qtnf9,C1ra,C1s1,C2,C3,C4b,Calr,Cap1,C…	No common gene
intrinsic component of membrane	1.8799999999999997e-40	7	3632451O06Rik,AB124611,Abca1,Abca6,Abca7,Abca8a,Abca8b,Abca9,Abcb4,Abcc1,Abcc3,Abcg1,Abhd12,Abhd2,Ace,Acer2,Acer3,Ackr2,Acp2,Acsl4,Acvr1b,Adam10,Adam12,Adam17,Adam33,Adam8,Adam9,Adcy3,Adcy4,Adcyap1r1,Adgrd1,Adgre1,Adgrf5,Adgrg1,Adgrg3,Adgrg6,Adgrl1,Adora2a,Agpat4,Alcam,Aldh3a1,Alox5ap,Alpl,Ank2,Anpep,Antxr1,Antxr2,Aph1c,Aqp11,Aqp5,Armcx2,Armcx3,Asph,Astn2,Atp11a,Atp13a2,Atp1b2,Atp2a1,Atp2b1,Atp2b…	No common gene
lysosome	1.0099999999999999e-38	6	3110043O21Rik,Ace,Acp2,Acp5,Adam8,Anxa1,Anxa2,Arl8a,Asah1,Ass1,Atp13a2,Atp6ap2,Atp6v0c,Atp6v0d1,Atp6v0d2,Bace1,Btk,Cd300a,Cd300ld3,Cd34,Cd63,Cd68,Cd74,Clcn7,Cln3,Cln5,Ctsa,Ctsb,Ctsc,Ctsd,Ctsh,Ctsk,Ctsl,Ctss,Ctsz,Cxcr4,Dnase2a,Dpp7,Dram1,Epdr1,Fgfr3,Flcn,Fnip2,Fth1,Ftl1,Fuca1,Fuca2,Galc,Galns,Gba,Gimap5,Gla,Glb1,Glmp,Gm2a,Gns,Gpc3,Gpr137b,Grn,Gusb,H2-Aa,H2-DMa,H2-DMb1,H2-Eb1,Hck,Hexa,Hexb,Hpse,Hya…	Cd68,Hck,Laptm5,Slc11a1,Unc93b1
mitochondrial protein complex	2.49e-38	2	Atp5e,Atp5h,Atp5sl,Bckdhb,Cox6a1,Cox7c,Dnajc11,Minos1,Mrpl12,Mrpl15,Mrpl34,Mrpl37,Mrpl38,Mrpl42,Mrpl46,Mrpl51,Mrps12,Mrps23,Mrps24,Mrps7,Ndufa1,Ndufa12,Ndufa13,Ndufa2,Ndufa3,Ndufa5,Ndufa6,Ndufa8,Ndufb10,Ndufb11,Ndufb2,Ndufb5,Ndufb6,Ndufb7,Ndufb9,Ndufc1,Ndufc2,Ndufs5,Ndufs7,Ppif,Smdt1,Timm13,Timm9,Tomm40,Tomm5,Tomm6,Uqcc3,Usmg5	Cox7c,Mrps12,Ndufa13,Ndufa6,Ndufb5,Ndufc1,Ndufs7
integral component of membrane	4.94e-38	7	3632451O06Rik,AB124611,Abca1,Abca6,Abca7,Abca8a,Abca8b,Abca9,Abcb4,Abcc1,Abcc3,Abcg1,Abhd12,Abhd2,Ace,Acer2,Acer3,Ackr2,Acp2,Acsl4,Acvr1b,Adam10,Adam12,Adam17,Adam33,Adam8,Adam9,Adcy3,Adcy4,Adcyap1r1,Adgrd1,Adgre1,Adgrf5,Adgrg1,Adgrg3,Adgrg6,Adgrl1,Adora2a,Agpat4,Alcam,Aldh3a1,Alox5ap,Ank2,Anpep,Antxr1,Antxr2,Aph1c,Aqp11,Aqp5,Armcx2,Armcx3,Asph,Astn2,Atp11a,Atp13a2,Atp1b2,Atp2a1,Atp2b1,Atp2b4,Atp…	No common gene
vacuole	4.94e-38	6	3110043O21Rik,5031414D18Rik,Ace,Acp2,Acp5,Adam8,Anxa1,Anxa2,Arl8a,Asah1,Ass1,Atp13a2,Atp6ap2,Atp6v0a1,Atp6v0b,Atp6v0c,Atp6v0d1,Atp6v0d2,Atp6v1a,Atp6v1c1,Bace1,Btk,Cd300a,Cd300ld3,Cd34,Cd63,Cd68,Cd74,Clcn7,Cln3,Cln5,Ctsa,Ctsb,Ctsc,Ctsd,Ctsh,Ctsk,Ctsl,Ctss,Ctsz,Cxcr4,Dnase2a,Dpp7,Dram1,Entpd4,Epdr1,Fgfr3,Flcn,Fnip2,Fth1,Ftl1,Fuca1,Fuca2,Galc,Galns,Gba,Gimap5,Gla,Glb1,Glmp,Gm2a,Gns,Gpc3,Gpr137b,Grn,…	Cd68,Hck,Laptm5,Slc11a1,Unc93b1
cell surface	6.05e-36	8	Abca1,Abca7,Abcg1,Ace,Ackr2,Acvr1b,Adam10,Adam17,Adam8,Adam9,Adamts7,Adcyap1r1,Adgre1,Adgrf5,Adgrg6,Alcam,Anpep,Antxr1,Antxr2,Anxa1,Anxa2,Anxa4,Apoe,Aqp11,Arpc2,Atp1b2,Atp6ap2,B2m,B4galt1,Bace1,Bace2,Bcam,Bgn,Bmpr1a,Boc,Bst2,Btnl9,C3,C5ar1,Cacna1c,Cacna1d,Calr,Capn5,Car4,Cav3,Ccl19,Ccl21c,Ccr1,Ccr2,Ccr5,Ccr9,Cd14,Cd163,Cd200,Cd200r1,Cd200r4,Cd209a,Cd209b,Cd22,Cd244,Cd248,Cd276,Cd33,Cd34,Cd38,Cd40…	No common gene
extracellular space	1.3400000000000002e-35	8	1500015O10Rik,3110043O21Rik,Acan,Ace,Actg1,Adam9,Adamts4,Adamts5,Agt,Alpl,Angpt1,Angptl1,Angptl2,Angptl7,Anpep,Anxa1,Anxa2,Apobr,Apoc1,Apoc3,Apod,Apoe,Arhgdia,Asah1,Atp6ap2,B2m,Bche,Bdnf,Bgn,Bmp1,Btc,C1qa,C1qb,C1qc,C1qtnf1,C1qtnf2,C1qtnf3,C1qtnf5,C1qtnf6,C1qtnf7,C1qtnf9,C1ra,C1s1,C2,C3,C4b,Calr,Car4,Ccbe1,Ccl11,Ccl12,Ccl19,Ccl2,Ccl21c,Ccl24,Ccl3,Ccl4,Ccl6,Ccl7,Ccl8,Ccl9,Cd109,Cd14,Cd180,Cd40,Cd47…	No common gene
mitochondrial envelope	6.630000000000001e-35	2	1110008F13Rik,Abca8b,Atp5e,Atp5h,Atp5sl,Bckdhb,Chchd4,Coq7,Cox11,Cox17,Cox6a1,Cox6c,Cox7a1,Cox7c,Cox8a,Cox8b,Cycs,Cyp2b10,Dnajc11,Endog,Fam73b,Gpx4,H2-Ke6,Hccs,Higd2a,Maob,Mief2,Minos1,Mpc2,Ndufa1,Ndufa12,Ndufa13,Ndufa2,Ndufa3,Ndufa5,Ndufa6,Ndufa8,Ndufaf4,Ndufb10,Ndufb11,Ndufb2,Ndufb5,Ndufb6,Ndufb7,Ndufb9,Ndufc1,Ndufc2,Ndufs5,Ndufs7,Nnt,Pde2a,Ppif,Prodh,Slc25a22,Slc25a39,Slmo2,Smdt1,Suox,Timm13,T…	Cox17,Cox7c,Ndufa13,Ndufa6,Ndufb5,Ndufc1,Ndufs7,Uqcr11
mitochondrial inner membrane	3.57e-34	2	1110008F13Rik,Abca8b,Atp5e,Atp5h,Atp5sl,Bckdhb,Coq7,Cox11,Cox6a1,Cox6c,Cox7a1,Cox7c,Cox8a,Cox8b,Cyp2b10,Dnajc11,Endog,Gpx4,Hccs,Higd2a,Maob,Minos1,Mpc2,Ndufa1,Ndufa12,Ndufa13,Ndufa2,Ndufa3,Ndufa5,Ndufa6,Ndufa8,Ndufb10,Ndufb11,Ndufb2,Ndufb5,Ndufb6,Ndufb7,Ndufb9,Ndufc1,Ndufc2,Ndufs5,Ndufs7,Nnt,Pde2a,Ppif,Prodh,Slc25a22,Slc25a39,Smdt1,Timm13,Timm8a1,Timm9,Tmem11,Tomm40,Ucp1,Uqcc3,Uqcr11,Usmg5	Cox7c,Ndufa13,Ndufa6,Ndufb5,Ndufc1,Ndufs7,Uqcr11
vesicle	6.46e-34	6	1500015O10Rik,3110043O21Rik,5031414D18Rik,Abca1,Abca7,Abcb4,Abcg1,Abhd2,Abl2,Ace,Ackr2,Acp2,Acsbg1,Actg1,Adam10,Adam17,Adam8,Adcyap1r1,Adgrf5,Ankrd13b,Anpep,Anxa1,Anxa2,Anxa3,Anxa4,Anxa8,Aoah,Ap1s2,Ap2s1,Aqp5,Arap1,Arhgap27,Arhgap30,Arl8a,Arpc2,Arpc5,Arrb1,Arrb2,Atp11a,Atp13a2,Atp6ap2,Atp6v0a1,Atp6v0b,Atp6v0c,Atp6v0d1,Atp6v0d2,Atp6v1b2,Atp6v1c1,Atp6v1e1,B2m,Bace1,Bace2,Baiap2,Bdnf,Bgn,Bmp1,Bok,Bs…	Abcg1,Cd68,Cybb,Hck,Lyz2,Mpeg1,Myo1f,Slc11a1,Unc93b1
cytoplasm	1.71e-32	5	1110001J03Rik,1110008F13Rik,1500015O10Rik,1700017B05Rik,1700021F05Rik,1810011O10Rik,2010111I01Rik,2310022B05Rik,3110043O21Rik,5031414D18Rik,5430427O19Rik,AA467197,Aass,Abca1,Abca7,Abca8b,Abcb4,Abcc1,Abcg1,Abhd11,Abhd12,Abhd14b,Abhd17c,Abhd2,Abhd5,Abi3,Abl2,Ablim3,Abr,Acer2,Acer3,Acod1,Acot12,Acox3,Acp2,Acp5,Acsf2,Acsl4,Acsm5,Acss3,Acta2,Actb,Actg1,Actg2,Actn1,Actr2,Actr3,Acvr1b,Acyp2,Adam10,Adam1…	No common gene
extracellular matrix	4.4e-32	7	Acan,Adam10,Adamts1,Adamts2,Adamts4,Adamts5,Adamtsl1,Adamtsl2,Angpt1,Angptl1,Angptl2,Angptl7,Anxa1,Anxa2,Anxa3,Anxa4,Apoe,Bgn,Bmp1,Calr,Ccbe1,Ccdc80,Cd180,Chad,Cilp,Clec3b,Col10a1,Col12a1,Col14a1,Col15a1,Col16a1,Col19a1,Col1a1,Col1a2,Col23a1,Col24a1,Col2a1,Col3a1,Col4a3,Col4a4,Col5a1,Col5a2,Col6a1,Col6a4,Col6a5,Col6a6,Col8a1,Col8a2,Colec12,Colq,Cpz,Cspg4,Cstb,Ctgf,Cthrc1,Ctsb,Ctsc,Ctsd,Ctsl,Ctsz,…	No common gene
cytoplasmic vesicle	4.999999999999999e-32	6	1500015O10Rik,3110043O21Rik,5031414D18Rik,Abca1,Abca7,Abcb4,Abcg1,Abhd2,Abl2,Ace,Ackr2,Acp2,Acsbg1,Actg1,Adam10,Adam17,Adam8,Adcyap1r1,Adgrf5,Ankrd13b,Anxa1,Anxa2,Anxa3,Anxa8,Aoah,Ap1s2,Ap2s1,Aqp5,Arap1,Arhgap27,Arhgap30,Arl8a,Arpc2,Arpc5,Arrb1,Arrb2,Atp11a,Atp13a2,Atp6ap2,Atp6v0a1,Atp6v0b,Atp6v0c,Atp6v0d1,Atp6v0d2,Atp6v1b2,Atp6v1c1,Atp6v1e1,B2m,Bace1,Bace2,Baiap2,Bdnf,Bgn,Bok,Bsg,Bst2,Btk,C1qtnf…	Abcg1,Cd68,Cybb,Hck,Lyz2,Mpeg1,Slc11a1,Unc93b1
mitochondrial membrane	5.01e-32	2	1110008F13Rik,Abca8b,Atp5e,Atp5h,Atp5sl,Bckdhb,Coq7,Cox11,Cox6a1,Cox6c,Cox7a1,Cox7c,Cox8a,Cox8b,Cyp2b10,Dnajc11,Endog,Fam73b,Gpx4,Hccs,Higd2a,Maob,Mief2,Minos1,Mpc2,Ndufa1,Ndufa12,Ndufa13,Ndufa2,Ndufa3,Ndufa5,Ndufa6,Ndufa8,Ndufaf4,Ndufb10,Ndufb11,Ndufb2,Ndufb5,Ndufb6,Ndufb7,Ndufb9,Ndufc1,Ndufc2,Ndufs5,Ndufs7,Nnt,Pde2a,Ppif,Prodh,Slc25a22,Slc25a39,Smdt1,Timm13,Timm8a1,Timm9,Tmem11,Tomm40,Tomm5,Tom…	Cox7c,Ndufa13,Ndufa6,Ndufb5,Ndufc1,Ndufs7,Uqcr11
respirasome	1.79e-28	2	1110008F13Rik,Atp5sl,Cox6a1,Cox7a1,Cox7c,Cox8a,Cox8b,Cycs,Ndufa1,Ndufa12,Ndufa13,Ndufa2,Ndufa3,Ndufa5,Ndufa6,Ndufa8,Ndufb10,Ndufb11,Ndufb2,Ndufb5,Ndufb6,Ndufb7,Ndufb9,Ndufc1,Ndufc2,Ndufs5,Ndufs7,Uqcc3,Uqcr11	Cox7c,Ndufa13,Ndufa6,Ndufb5,Ndufc1,Ndufs7,Uqcr11
collagen-containing extracellular matrix	2.51e-28	7	Acan,Adam10,Adamts1,Adamts2,Adamts4,Adamts5,Adamtsl1,Angpt1,Angptl1,Angptl2,Angptl7,Anxa1,Anxa2,Anxa3,Anxa4,Bgn,Bmp1,Calr,Ccdc80,Cilp,Col10a1,Col12a1,Col14a1,Col15a1,Col16a1,Col1a1,Col1a2,Col23a1,Col24a1,Col2a1,Col3a1,Col4a3,Col4a4,Col5a1,Col5a2,Col6a1,Col6a4,Col6a5,Col6a6,Col8a1,Col8a2,Colec12,Colq,Cspg4,Cstb,Ctsb,Ctsc,Ctsd,Ctsl,Ctsz,Cyr61,Dcn,Dpt,Ecm1,Ecm2,Efemp1,Efna5,Egflam,Eln,Emilin2,Entpd2…	No common gene
organelle envelope	1.5100000000000001e-27	1	1110008F13Rik,Apoe,Atp5e,Atp5h,Chchd4,Coq7,Cox11,Cox17,Cox6c,Cox7a1,Cox7c,Cox8b,Cycs,Dnajc11,Hccs,Mief2,Minos1,Mpc2,Mrps23,Ndufa1,Ndufa12,Ndufa13,Ndufa2,Ndufa3,Ndufa5,Ndufa6,Ndufa8,Ndufaf4,Ndufb10,Ndufb11,Ndufb2,Ndufb5,Ndufb6,Ndufb7,Ndufc1,Ndufc2,Ndufs5,Ndufs7,Nnt,Ppif,Slc25a39,Slmo2,Smdt1,Timm13,Timm8a1,Timm9,Tmem11,Tomm40,Tomm5,Tomm6,Ucp1,Uqcc3,Uqcr11,Usmg5	n/a (just one condition)
inner mitochondrial membrane protein complex	1.6e-26	2	Atp5e,Atp5h,Atp5sl,Cox6a1,Cox7c,Dnajc11,Minos1,Ndufa1,Ndufa12,Ndufa13,Ndufa2,Ndufa3,Ndufa5,Ndufa6,Ndufa8,Ndufb10,Ndufb11,Ndufb2,Ndufb5,Ndufb6,Ndufb7,Ndufb9,Ndufc1,Ndufc2,Ndufs5,Ndufs7,Smdt1,Uqcc3,Usmg5	Cox7c,Ndufa13,Ndufa6,Ndufb5,Ndufc1,Ndufs7
side of membrane	2.2800000000000001e-26	6	Abca1,Abcg1,Ace,Ackr2,Adam9,Adgre1,Alcam,Anpep,Antxr2,Anxa1,Atp2b1,Atp6ap2,B2m,B4galt1,Btnl9,C2cd2l,Calr,Car4,Ccl19,Ccl21c,Ccr1,Ccr2,Ccr5,Cd14,Cd163,Cd200r1,Cd200r4,Cd22,Cd244,Cd248,Cd276,Cd33,Cd34,Cd40,Cd44,Cd48,Cd55,Cd74,Cd80,Cd83,Cd86,Cd9,Cdh5,Ceacam1,Cfh,Clec2d,Cnr2,Cntfr,Crlf1,Crlf2,Csf2ra,Csf3r,Ctsb,Ctsk,Ctsl,Cx3cr1,Cxcl12,Cxcr3,Cxcr4,Cyth1,Ece1,Eng,Enpp3,Esyt1,Fcer1g,Fcgr1,Fcgr2b,Fcgr3,Fcg…	Abcg1,Fgr,Hck,Itgb2,Stac2
endomembrane system	2.51e-26	5	1500015O10Rik,3110043O21Rik,Abca1,Abca7,Abcb4,Abcg1,Abhd12,Abhd2,Ace,Acer2,Acer3,Ackr2,Acsbg1,Acsl4,Actn1,Actr3,Adam10,Adam8,Adcy3,Adcyap1r1,Adora2a,Agpat4,Aldh3a1,Alox5ap,Ank2,Ankrd13b,Anxa1,Anxa2,Anxa3,Anxa4,Anxa8,Ap1s2,Ap2s1,Aph1c,Apod,Apoe,Aqp5,Arap1,Arf2,Arfgap3,Arhgap27,Arhgef2,Arl8a,Arpc2,Arpc5,Arrb1,Arrb2,Asap2,Asph,Ass1,Astn2,Atp11a,Atp13a2,Atp2a1,Atp6ap1,Atp6ap2,Atp6v0a1,Atp6v0b,Atp6v0c…	No common gene
external side of plasma membrane	1.53e-25	6	Abca1,Abcg1,Ace,Ackr2,Adam9,Adgre1,Alcam,Anpep,Antxr2,Anxa1,Atp6ap2,B2m,B4galt1,Btnl9,Calr,Car4,Ccl19,Ccl21c,Ccr1,Ccr2,Ccr5,Cd14,Cd163,Cd200r1,Cd200r4,Cd22,Cd244,Cd248,Cd276,Cd33,Cd34,Cd40,Cd44,Cd48,Cd55,Cd74,Cd80,Cd83,Cd86,Cd9,Cdh5,Ceacam1,Cfh,Clec2d,Cntfr,Crlf1,Crlf2,Csf2ra,Csf3r,Ctsb,Ctsk,Ctsl,Cx3cr1,Cxcl12,Cxcr3,Cxcr4,Ece1,Eng,Enpp3,Fcer1g,Fcgr1,Fcgr2b,Fcgr3,Fcgr4,Fcmr,Flt3,Folr2,Gfra1,Gpihbp…	Abcg1,Itgb2
mitochondrial respirasome	3.36e-25	2	1110008F13Rik,Atp5sl,Cox6a1,Cox7a1,Cox7c,Ndufa1,Ndufa12,Ndufa13,Ndufa2,Ndufa3,Ndufa5,Ndufa6,Ndufa8,Ndufb10,Ndufb11,Ndufb2,Ndufb5,Ndufb6,Ndufb7,Ndufb9,Ndufc1,Ndufc2,Ndufs5,Ndufs7,Uqcc3	Cox7c,Ndufa13,Ndufa6,Ndufb5,Ndufc1,Ndufs7
whole membrane	1.48e-23	5	5031414D18Rik,Abca1,Abca7,Abcb4,Abhd2,Acp2,Acsl4,Actb,Adam17,Adam8,Adcy3,Adgrg1,Agpat4,Anxa1,Anxa2,Anxa3,Anxa8,Ap2s1,Arid3a,Arl8a,Armcx3,Ass1,Atp13a2,Atp2b1,Atp6ap2,Atp6v0a1,Atp6v0b,Atp6v0c,Atp6v0d1,Atp6v0d2,Atp6v1a,Atp6v1c1,B2m,Bace1,Bak1,Bid,Bok,Bsg,Bst2,Btk,Car4,Casp8,Cblb,Cd14,Cd300lg,Cd38,Cd48,Cd63,Cd68,Cemip,Clcn7,Cln3,Cln5,Clta,Coro1c,Csk,Ctsa,Ctsd,Dab2,Dagla,Dram1,Efhd2,Efnb1,Ehd4,Entpd4,…	Cd68,Hck,Itgb2,Laptm5,Nfam1,Slc11a1,Slc15a3,Tlr13,Tnfrsf1b
respiratory chain complex	1.86e-23	2	Atp5sl,Cox6a1,Cox7c,Cox8a,Cox8b,Ndufa1,Ndufa12,Ndufa13,Ndufa2,Ndufa3,Ndufa5,Ndufa6,Ndufa8,Ndufb10,Ndufb11,Ndufb2,Ndufb5,Ndufb6,Ndufb7,Ndufb9,Ndufc1,Ndufc2,Ndufs5,Ndufs7,Uqcc3	Cox7c,Ndufa13,Ndufa6,Ndufb5,Ndufc1,Ndufs7
mitochondrial respiratory chain complex I	3.54e-22	2	Atp5sl,Ndufa1,Ndufa12,Ndufa13,Ndufa2,Ndufa3,Ndufa5,Ndufa6,Ndufa8,Ndufb10,Ndufb11,Ndufb2,Ndufb5,Ndufb6,Ndufb7,Ndufb9,Ndufc1,Ndufc2,Ndufs5,Ndufs7	Ndufa13,Ndufa6,Ndufb5,Ndufc1,Ndufs7
endosome	1.48e-20	6	3110043O21Rik,Abca1,Abca7,Abcg1,Ace,Ackr2,Adcyap1r1,Ankrd13b,Anxa1,Anxa2,Anxa8,Arhgap27,Arl8a,Arpc2,Arpc5,Arrb1,Arrb2,Atp11a,Atp13a2,Atp6v0b,Atp6v0d1,Atp6v0d2,Atp6v1e1,Bace1,Bace2,Bok,Bst2,Ccr5,Cd22,Cd300ld3,Cd300lg,Cd63,Cd68,Cd74,Cln3,Coro1c,Ctsd,Ctss,Cxcr4,Cyba,Dagla,E430025E21Rik,Ece1,Egfr,Ehd4,F2r,F2rl1,Fcgr2b,Fgd2,Fgd5,Fkbp15,Flt1,Furin,Gfra1,Gimap5,Gpc1,Gpnmb,Grb2,Grn,H2-Ab1,H2-DMa,H2-DMb1,…	Abcg1,Cd68,Slc11a1,Unc93b1
oxidoreductase complex	9.34e-20	2	Atp5sl,Bckdhb,Gmpr,Ndufa1,Ndufa12,Ndufa13,Ndufa2,Ndufa3,Ndufa5,Ndufa6,Ndufa8,Ndufb10,Ndufb11,Ndufb2,Ndufb5,Ndufb6,Ndufb7,Ndufb9,Ndufc1,Ndufc2,Ndufs5,Ndufs7,Uqcc3	Ndufa13,Ndufa6,Ndufb5,Ndufc1,Ndufs7
vacuolar membrane	4.68e-18	3	5031414D18Rik,Acp2,Anxa2,Arl8a,Atp13a2,Atp6ap2,Atp6v0a1,Atp6v0b,Atp6v0c,Atp6v0d1,Atp6v0d2,Atp6v1a,Atp6v1c1,Cd63,Cd68,Clcn7,Cln3,Cln5,Ctsa,Ctsd,Dram1,Entpd4,Fnip2,Gba,Glmp,Gpr137b,Grn,H2-DMa,H2-DMb1,H2-Eb1,Hpse,Ifitm3,Igf2r,Itm2c,Lamp1,Lamp2,Laptm5,Litaf,M6pr,Man2b1,Man2b2,March1,Mcoln3,Myo7a,Neu1,Npc1,Ostm1,Pld3,Plekhm1,Pqlc2,Psen2,Slc11a2,Slc15a3,Slc29a3,Slc2a6,Slc35f6,Slc36a1,Slc39a14,Slc3a2,Tm…	Atp6v0d2,Cd68,Gpr137b,Laptm5,Pld3,Slc15a3
Z disc	4.72e-16	2	Actn1,Ank2,Atp2b4,Cacna1c,Cacna1d,Capn3,Casq1,Cav3,Csrp1,Dmd,Dst,Fbxl22,Fbxo32,Flna,Gm7694,Jph2,Ky,Myl9,Myom1,Nexn,Pdlim3,Pdlim7,Pgm5,Ppp1r12a,Ppp1r12b,Slc8a1,Slmap,Sphkap,Sync,Synpo2,Vcl	Ank2,Cacna1c,Dmd,Fbxl22,Ky,Myl9,Myom1,Nexn,Pdlim3,Ppp1r12a,Ppp1r12b,Slmap,Sphkap,Synpo2
contractile fiber	4.72e-16	2	Acta2,Actn1,Ank2,Arhgef25,Atp2b4,Cacna1c,Cacna1d,Capn3,Casq1,Cav3,Csrp1,Dmd,Dst,Fbxl22,Fbxo32,Flna,Gm7694,Jph2,Ky,Lmod1,Mef2c,Myh11,Myl9,Myom1,Nexn,Npnt,Pdlim3,Pdlim7,Pgm5,Ppp1r12a,Ppp1r12b,Slc8a1,Slmap,Sphkap,Svil,Sync,Syne1,Synpo2,Tpm2,Vcl	Ank2,Cacna1c,Dmd,Fbxl22,Ky,Mef2c,Myh11,Myl9,Myom1,Nexn,Npnt,Pdlim3,Ppp1r12a,Ppp1r12b,Slmap,Sphkap,Svil,Synpo2
lysosomal membrane	5.02e-16	3	Acp2,Anxa2,Arl8a,Atp13a2,Atp6ap2,Atp6v0d1,Atp6v0d2,Cd63,Cd68,Clcn7,Cln3,Cln5,Ctsa,Ctsd,Dram1,Flcn,Fnip2,Gba,Gimap5,Glmp,Gpr137b,Grn,H2-DMa,H2-DMb1,H2-Eb1,Hpse,Ifitm3,Igf2r,Itm2c,Lamp1,Lamp2,Laptm5,Litaf,M6pr,March1,Mcoln3,Myo7a,Neu1,Npc1,Ostm1,Pld3,Plekhm1,Pqlc2,Psen2,Slc11a2,Slc15a3,Slc29a3,Slc2a6,Slc35f6,Slc36a1,Slc39a14,Slc3a2,Tecpr1,Tmem165,Tmem8,Tpcn2,Trpm2,Vps18,Wdr81	Cd68,Laptm5,Myo7a,Slc15a3
bounding membrane of organelle	2.52e-15	3	5031414D18Rik,Abca7,Abcb4,Abcg1,Abhd2,Acer2,Acer3,Acp2,Acsl4,Actr3,Adam10,Adam8,Agpat4,Anxa1,Anxa2,Anxa3,Anxa8,Ap2s1,Arap1,Arfgap3,Arl8a,Armcx3,Ass1,Atp13a2,Atp6ap1,Atp6ap2,Atp6v0a1,Atp6v0b,Atp6v0c,Atp6v0d1,Atp6v0d2,Atp6v1a,Atp6v1c1,B2m,B3gnt2,B3gnt3,B3gnt7,B3gnt9,B4galnt1,B4galt1,B4galt5,B4galt6,Bak1,Bid,Bok,Bsg,Car4,Cd300lg,Cd38,Cd63,Cd68,Ceacam1,Cemip,Chst1,Chst11,Chst2,Chsy1,Chsy3,Clcn7,Cln3,…	Abcg1,Adam8,B4galt5,Cd38,Cd68,Laptm5,Myo7a,Ncf4,Slc11a1,Slc15a3,Tlr13,Tlr8
myofibril	3.94e-15	2	Actn1,Ank2,Arhgef25,Atp2b4,Cacna1c,Cacna1d,Capn3,Casq1,Cav3,Csrp1,Dmd,Dst,Fbxl22,Fbxo32,Flna,Gm7694,Jph2,Ky,Lmod1,Mef2c,Myh11,Myl9,Myom1,Nexn,Pdlim3,Pdlim7,Pgm5,Ppp1r12a,Ppp1r12b,Slc8a1,Slmap,Sphkap,Svil,Sync,Syne1,Synpo2,Tpm2,Vcl	Ank2,Cacna1c,Dmd,Fbxl22,Ky,Mef2c,Myh11,Myl9,Myom1,Nexn,Pdlim3,Ppp1r12a,Ppp1r12b,Slmap,Sphkap,Svil,Synpo2
supramolecular polymer	5.39e-15	2	Acta2,Actg2,Actn1,Ank2,Arhgef2,Arhgef25,Atp2b4,Bex4,Cacna1c,Cacna1d,Capn3,Casq1,Cav3,Clmp,Col4a3,Col4a4,Csrp1,Dmd,Dpysl3,Dst,Dynlt1b,Eml1,Eml2,Eml5,Fbxl22,Fbxo32,Fgf13,Flna,Gm7694,Jam3,Jph2,Klc3,Krt18,Ky,Lmod1,Ltbp1,Map1a,Map1b,Map6,Mef2c,Mical1,Mtus2,Myh10,Myh11,Myl9,Myom1,Nexn,Npnt,Pbxip1,Pdlim3,Pdlim7,Pgm5,Pls3,Ppp1r12a,Ppp1r12b,Rassf3,Slc8a1,Slc8a2,Slmap,Sphkap,Svil,Sync,Syne1,Synj2,Synpo2,Th…	Ank2,Bex4,Cacna1c,Col4a3,Col4a4,Dmd,Fbxl22,Fgf13,Jam3,Ky,Mef2c,Myh10,Myh11,Myl9,Myom1,Nexn,Npnt,Pdlim3,Ppp1r12a,Ppp1r12b,Slc8a2,Slmap,Sphkap,Svil,Synpo2,Thsd4
sarcomere	1.19e-14	2	Actn1,Ank2,Arhgef25,Atp2b4,Cacna1c,Cacna1d,Capn3,Casq1,Cav3,Csrp1,Dmd,Dst,Fbxl22,Fbxo32,Flna,Gm7694,Jph2,Ky,Lmod1,Mef2c,Myl9,Myom1,Nexn,Pdlim3,Pdlim7,Pgm5,Ppp1r12a,Ppp1r12b,Slc8a1,Slmap,Sphkap,Sync,Syne1,Synpo2,Tpm2,Vcl	Ank2,Cacna1c,Dmd,Fbxl22,Ky,Mef2c,Myl9,Myom1,Nexn,Pdlim3,Ppp1r12a,Ppp1r12b,Slmap,Sphkap,Synpo2
supramolecular complex	1.76e-14	2	Acta2,Actg2,Actn1,Ank2,Arhgef2,Arhgef25,Atp2b4,Bex4,Cacna1c,Cacna1d,Capn3,Casq1,Cav3,Cbx5,Cirbp,Clmp,Col4a3,Col4a4,Csrp1,Dctn6,Dmd,Dpysl3,Dst,Dynlt1b,Eid1,Eml1,Eml2,Eml5,Fbxl22,Fbxo32,Fgf13,Flna,Gm7694,Jam3,Jph2,Klc3,Krt18,Ky,Lmod1,Ltbp1,Map1a,Map1b,Map6,Mbnl1,Mef2c,Mical1,Mtus2,Myh10,Myh11,Myl9,Myom1,Nexn,Npnt,Pbxip1,Pdlim3,Pdlim7,Pgm5,Pls3,Ppp1r12a,Ppp1r12b,Prkaa2,Rassf3,Rbpms,Rock1,Samd4,Sept6…	Ank2,Bex4,Cacna1c,Col4a3,Col4a4,Dmd,Fbxl22,Fgf13,Jam3,Ky,Mef2c,Myh10,Myh11,Myl9,Myom1,Nexn,Npnt,Pdlim3,Ppp1r12a,Ppp1r12b,Rbpms,Rock1,Sept6,Slc8a2,Slmap,Sphkap,Svil,Synpo2,Tdrd5,Thsd4
intracellular	2.15e-14	5	0610040J01Rik,1110001J03Rik,1110008F13Rik,1500015O10Rik,1700017B05Rik,1700021F05Rik,1810011O10Rik,2010111I01Rik,2310022B05Rik,3110043O21Rik,4930453N24Rik,5031414D18Rik,5430427O19Rik,AA467197,Abca1,Abca7,Abca8b,Abcb4,Abcc1,Abcg1,Abhd11,Abhd12,Abhd14b,Abhd17c,Abhd2,Abhd5,Abi3,Abl2,Ablim3,Abr,Acer2,Acer3,Acod1,Acot12,Acox3,Acp2,Acp5,Acsf2,Acsl4,Acsm5,Acss3,Acta2,Actb,Actg1,Actg2,Actn1,Actr2,Actr3,Ac…	No common gene
supramolecular fiber	3.87e-14	2	Acta2,Actg2,Actn1,Ank2,Arhgef2,Arhgef25,Atp2b4,Bex4,Cacna1c,Cacna1d,Capn3,Casq1,Cav3,Clmp,Csrp1,Dmd,Dpysl3,Dst,Dynlt1b,Eml1,Eml2,Eml5,Fbxl22,Fbxo32,Fgf13,Flna,Gm7694,Jam3,Jph2,Klc3,Krt18,Ky,Lmod1,Ltbp1,Map1a,Map1b,Map6,Mef2c,Mical1,Mtus2,Myh10,Myh11,Myl9,Myom1,Nexn,Npnt,Pbxip1,Pdlim3,Pdlim7,Pgm5,Pls3,Ppp1r12a,Ppp1r12b,Rassf3,Slc8a1,Slc8a2,Slmap,Sphkap,Svil,Sync,Syne1,Synj2,Synpo2,Thsd4,Tpm2,Ttll7…	Ank2,Bex4,Cacna1c,Dmd,Fbxl22,Fgf13,Jam3,Ky,Mef2c,Myh10,Myh11,Myl9,Myom1,Nexn,Npnt,Pdlim3,Ppp1r12a,Ppp1r12b,Slc8a2,Slmap,Sphkap,Svil,Synpo2,Thsd4
collagen trimer	1.1e-13	7	C1qa,C1qb,C1qc,C1qtnf1,C1qtnf2,C1qtnf3,C1qtnf5,C1qtnf6,C1qtnf7,Ccbe1,Col10a1,Col12a1,Col14a1,Col15a1,Col16a1,Col19a1,Col1a1,Col1a2,Col23a1,Col24a1,Col2a1,Col3a1,Col4a3,Col4a4,Col5a1,Col5a2,Col6a1,Col6a4,Col6a5,Col6a6,Col8a1,Col8a2,Colec12,Colq,Cthrc1,Dcn,Emilin2,Gldn,Lox,Lum,Msr1,Scara3	No common gene
Golgi apparatus	1.55e-13	3	Abca1,Abca7,Abcb4,Abcg1,Acer2,Acer3,Actr3,Adam10,Adcy3,Ap1s2,Apoe,Arap1,Arf2,Arfgap3,Arhgef2,Asap2,Atp11a,Atp6v0a1,Atp6v0c,B2m,B3galnt2,B3galt1,B3gnt2,B3gnt3,B3gnt7,B3gnt9,B4galnt1,B4galt1,B4galt2,B4galt5,B4galt6,Bace1,Baiap2,Bmp1,Bok,Bst2,Calr,Car4,Casc4,Cav3,Cd14,Cd44,Cd74,Chst1,Chst11,Chst2,Chsy1,Chsy3,Cln3,Cln5,Clta,Col1a1,Cpd,Cpe,Cpq,Creb3l1,Csgalnact2,Ctgf,Ctsc,Cyba,Cybb,Cyp2e1,Ddi2,Dennd4b…	Glb1
organelle membrane	1.81e-13	4	1110008F13Rik,3110043O21Rik,5031414D18Rik,AA467197,Abca7,Abcb4,Abcg1,Abhd12,Abhd17c,Abhd2,Acer2,Acer3,Acp2,Acsl4,Actr3,Adam10,Adam8,Agpat4,Aldh18a1,Alox5ap,Anxa1,Anxa2,Anxa3,Anxa4,Anxa8,Ap1s2,Ap2s1,Aqp5,Arap1,Arfgap3,Arl8a,Armcx3,Ass1,Atp13a2,Atp5e,Atp5h,Atp6ap1,Atp6ap2,Atp6v0a1,Atp6v0b,Atp6v0c,Atp6v0d1,Atp6v0d2,Atp6v1a,Atp6v1c1,B2m,B3gnt2,B3gnt3,B3gnt7,B3gnt9,B4galnt1,B4galt1,B4galt5,B4galt6,Bac…	No common gene
intrinsic component of plasma membrane	4.86e-13	7	Abca1,Abcc1,Abcc3,Abhd12,Ackr2,Acvr1b,Adam17,Adam8,Adam9,Adcy3,Adcy4,Adgrd1,Adgre1,Adgrg1,Adgrg3,Adgrg6,Adgrl1,Adora2a,Alcam,Ank2,Aph1c,Aqp5,Atp1b2,Atp2b1,Atp2b4,Bace1,Bcam,Boc,Bsg,C1qtnf1,Cacna1c,Cacna1d,Cacna2d1,Cadm1,Cadm3,Car4,Cav3,Ccr2,Cd14,Cd22,Cd37,Cd40,Cd47,Cd48,Cd53,Cd63,Cd72,Cd74,Cd82,Cd9,Cdh4,Cdon,Clca3a1,Clec1b,Clec2d,Cntfr,Cp,Csf1r,Cyba,Cybb,Cysltr1,Dagla,Dlg3,Dll4,Eepd1,Efna5,Efnb1,…	No common gene
cell junction	6.33e-13	4	0610040J01Rik,Abcb4,Abl2,Abr,Acan,Actb,Actg1,Actn1,Actr2,Actr3,Adam10,Adcyap1r1,Adgrl1,Akr1a1,Ank2,Anxa1,Ap1s2,Apbb1ip,Apoe,Arhgap17,Arhgap22,Arhgap31,Arhgap32,Arhgdia,Arhgef2,Arhgef5,Arhgef9,Arl8a,Arpc2,Arrb1,Arrb2,Atp1b2,Atp2b1,Atp2b4,Atp6ap2,Atp6v0a1,Atp6v0c,Atp6v0d1,B4galt1,Bace1,Baiap2,Basp1,Bdnf,Bin2,Blvrb,C1qa,C1qb,C1qc,C1qtnf5,C4b,Cacna1c,Cacna1d,Cacna2d1,Cacnb2,Cadm1,Cadm3,Camk1,Camk2a,C…	No common gene
basement membrane	9.34e-13	6	Acan,Adamts1,Anxa2,Ccdc80,Col15a1,Col23a1,Col4a3,Col4a4,Col5a1,Col8a1,Col8a2,Efemp1,Efna5,Egflam,Entpd2,Fbln1,Fbn1,Fn1,Itgb1,Itgb4,Lama2,Loxl2,Matn2,Mmrn2,Nid1,Npnt,Ntn4,P3h1,Runx1,Serpinf1,Smoc2,Sparc,Tgfb2,Tgfbi,Thbs2,Timp1,Timp2,Tmeff2,Tnc	Tgfbi
early endosome	2.51e-12	2	Ankrd13b,Anxa1,Anxa2,Atp11a,Atp6v0d1,Atp6v0d2,Bace1,Bok,Cd22,Cln3,Ctss,Cxcr4,E430025E21Rik,Ece1,Ehd4,F2r,F2rl1,Fgd2,Fkbp15,Furin,Gpnmb,H2-Ab1,Havcr2,Ifitm1,Igf2r,Ldlrap1,Lipg,Litaf,Lrp1,March1,Mcoln3,Mr1,Mvb12b,Myo5a,Neurl3,Nipa2,Pi4k2a,Pld3,Pld4,Plpp2,Psen2,Ptpn1,Rab11fip5,Rab20,Rab29,Rab31,Rab32,Rasgef1b,Rftn1,Rin3,Siglec1,Slc11a2,Slc39a14,Snx1,Snx20,Snx5,Snx8,Sphk1,Steap4,Ticam2,Tlr4,Tmem165,T…	Anxa1,Anxa2,Atp6v0d2,Ctss,Ehd4,F2r,Gpnmb,Havcr2,Igf2r,Litaf,Lrp1,Mcoln3,Myo5a,Neurl3,Pi4k2a,Pld3,Plpp2,Ptpn1,Rab11fip5,Rab29,Rab31,Rasgef1b,Rftn1,Snx1,Snx5,Snx8,Sphk1,Tlr4,Vcam1,Wdr91
membrane raft	4.74e-12	5	Abca1,Abcb4,Actb,Adam17,Adcy3,Adcyap1r1,Adgrg1,Angpt1,Anxa2,Arid3a,Atp2b1,Bace1,Bsg,Bst2,Btk,Casp8,Cblb,Cd14,Cd48,Cd55,Cln3,Coro1c,Csk,Ctsd,Efhd2,Efnb1,Egfr,F2r,Fam198a,Fcer1g,Fcgr1,Fcgr2b,Furin,Gpc1,Gprc5b,Hck,Hmox1,Hpse,Hyal2,Inpp5d,Iqgap1,Itgam,Itgb2,Kcna5,Kcnn4,Kirrel,Lat2,Lrp4,Ltb4r1,Lyn,Mag,Mall,Myof,Nfam1,Nos1,Npc1,Olr1,Pde2a,Pdpn,Pi4k2a,Plpp2,Plscr1,Plvap,Podxl,Ppt1,Psen2,Ptch1,Ptgs2,Ptk2…	Fcgr2b,Hck,Itgb2,Nfam1,Tnfrsf1b
integral component of plasma membrane	4.67e-11	8	Abca1,Abcc1,Abcc3,Abhd12,Ackr2,Acvr1b,Adam17,Adam8,Adcy3,Adcy4,Adgrd1,Adgre1,Adgrg1,Adgrg3,Adgrg6,Adgrl1,Adora2a,Alcam,Ank2,Aph1c,Aqp5,Atp1b2,Atp2b1,Atp2b4,Bace1,Bcam,Boc,Bsg,C1qtnf1,Cacna1c,Cacna1d,Cadm1,Cadm3,Cav3,Ccr2,Cd22,Cd37,Cd40,Cd47,Cd53,Cd63,Cd72,Cd74,Cd82,Cd9,Cdh4,Cdon,Clca3a1,Clec1b,Clec2d,Cntfr,Csf1r,Cyba,Cybb,Cysltr1,Dagla,Dlg3,Dll4,Efnb1,Egfr,Emb,Enpp1,Epha1,Epha2,Epha3,Ephb2,Ephb3,…	No common gene
endocytic vesicle	8.54e-11	6	Abca1,Actg1,Adam8,Anxa3,Ap2s1,Arrb2,B2m,Calr,Capg,Ccl2,Cemip,Cybb,Egfr,Ehd4,Evl,Fth1,Ftl1,Gsn,H2-D1,H2-K1,H2-Q8,H2-T23,Hyal2,Igf2r,Lamp1,Lamp2,Lpar1,Mpeg1,Myo1e,Nod1,Pld4,Rab11fip4,Rab11fip5,Rab20,Rab31,Rab32,Rab7b,Rab8b,Scara5,Scimp,Sec61a1,Slc11a1,Sphk1,Stxbp2,Syk,Tlr1,Tlr2,Tlr6,Tlr7,Tlr9,Trf,Unc93b1,Was	Cybb,Mpeg1,Slc11a1,Unc93b1
actin cytoskeleton	1.37e-10	3	Abcb4,Abl2,Acta2,Actb,Actg1,Actg2,Actn1,Actr2,Actr3,Adam17,Adam8,Aif1,Anxa1,Arhgap32,Arhgef2,Arhgef5,Arpc1b,Arpc2,Arpc3,Arpc4,Arpc5,Baiap2,Bin2,Cap1,Cap2,Capg,Capzb,Cdc42ep3,Cfl1,Cnn2,Cobl,Coro1b,Coro1c,Cotl1,Csrp1,Cttnbp2nl,Cyba,Dctn6,Dennd2a,Dpysl3,Dst,Dstn,Enah,Epha3,Fblim1,Fermt3,Filip1,Flna,Fmn1,Fyb,Gas2l3,Gas7,Gsn,Hcls1,Inpp5d,Iqgap1,Jam3,Lasp1,Lcp1,Lima1,Limch1,Lmod1,Lpp,Lpxn,Mical1,Micall…	No common gene
membrane protein complex	1.4e-10	3	AA467197,Abhd12,Acvr1b,Adam10,Adam8,Alcam,Ap1s2,Ap2s1,Apbb1ip,Aph1c,Atp5e,Atp5h,Atp6ap1,Atp6ap2,Atp6v0a1,Atp6v0b,Atp6v0c,Atp6v0d1,Atp6v0d2,Atp6v0e,Atp6v1a,Atp6v1b2,Atp6v1c1,Atp6v1e1,B2m,Bak1,Cacna1d,Calr,Casp8,Ccdc109b,Cd14,Cd40,Cdh11,Clic1,Clta,Coro1c,Cox7c,Cox8b,Cyba,Cybb,Dab2,Dlg3,Dnajc11,Eps8,Ern1,Fcer1g,Gfra1,Gja4,Gjb3,Gjb4,Gjb5,Gna13,Gna15,Gng11,Gngt2,Grb2,H2-Aa,H2-Ab1,H2-D1,H2-DMa,H2-DMb1,…	No common gene
phagocytic vesicle	2.14e-10	6	Abca1,Actg1,Adam8,Anxa3,B2m,Calr,Capg,Cybb,Evl,Gsn,H2-D1,H2-K1,H2-Q8,H2-T23,Lamp1,Lamp2,Mpeg1,Nod1,Pld4,Rab11fip5,Rab20,Rab31,Rab32,Rab7b,Rab8b,Scimp,Sec61a1,Slc11a1,Stxbp2,Syk,Tlr1,Tlr2,Tlr6,Tlr7,Tlr9,Unc93b1,Was	Cybb,Mpeg1,Slc11a1,Unc93b1
receptor complex	5.74e-10	7	Abhd12,Acvr1b,Adcyap1r1,Ahr,Alcam,Apbb1ip,B2m,Cd14,Cd200r1,Cd40,Cd44,Cd74,Cntfr,Col10a1,Crlf1,Crlf2,Csf1r,Csf2ra,Csf3r,Dlg3,Egfr,Eng,Epha2,Epha3,Ephb2,Ephb3,Ephb6,Eps8,Fgfr3,Flt1,Flt3,Flt4,Gfra1,Gprc5b,Gria4,Il12rb2,Il13ra1,Il3ra,Il4ra,Il6,Il6ra,Itga11,Itga2,Itga4,Itga5,Itga6,Itgam,Itgav,Itgax,Itgb2,Itgb4,Itpr3,Loxl4,Lrp1,Lyn,Mertk,Nid1,Notch1,Nr1h3,Olfm1,Olr1,Osmr,Pdgfra,Plxdc1,Plxna1,Plxna3,Plx…	Csf1r
membrane-bounded organelle	1e-09	4	0610040J01Rik,1110001J03Rik,1110008F13Rik,1500015O10Rik,1700021F05Rik,3110043O21Rik,5031414D18Rik,5430427O19Rik,AA467197,Abca1,Abca7,Abcb4,Abcg1,Abhd11,Abhd12,Abhd17c,Abhd2,Abl2,Acer2,Acer3,Acod1,Acox3,Acp2,Acp5,Acsf2,Acsl4,Acsm5,Acss3,Actb,Actg1,Actr2,Actr3,Acyp2,Adam10,Adam12,Adam17,Adam8,Adamts4,Adap2,Adar,Adcy3,Adcy4,Adgrf5,Agpat4,Ahr,Aif1,Aim2,Akna,Akr1b8,Aldh18a1,Aldh1b1,Alox5ap,Alpl,Ankrd1…	No common gene
endoplasmic reticulum	1.22e-09	3	Acer3,Acsl4,Adam10,Agpat4,Alox5ap,Aph1c,Apod,Aqp5,Ass1,Atp11a,B2m,B3gnt2,B3gnt3,B3gnt7,B3gnt9,Bace1,Baiap2,Bak1,Bdnf,Bok,C2cd2l,Calr,Car4,Casp4,Ccl2,Cd74,Cemip,Cers6,Chil1,Chil3,Ckap4,Cln3,Cln5,Cln8,Clu,Cnr2,Col1a1,Col1a2,Colgalt1,Cpeb4,Crabp2,Creb3l1,Ctsc,Ctsz,Cyba,Cybb,Cyp2e1,Dnajb11,Dnase1l1,Dse,E430025E21Rik,Edem1,Edem2,Edn1,Ehd4,Elovl1,Elovl5,Ern1,Erp29,Esyt1,Ext1,F10,F5,Fam105a,Fam134b,Fgd5…	Alox5ap,Ctsz,Cybb,Lyz1,Lyz2,Ncf1,Sdf2l1,Unc93b1
neuron projection	1.5e-09	4	3110043O21Rik,Abhd12,Abl2,Abr,Acan,Acp2,Actb,Actg1,Actn1,Adam10,Adcyap1r1,Adgrl1,Alcam,Anxa3,Apod,Apoe,Aqp11,Ar,Arhgap32,Arhgef2,Arl8a,Arpc2,Arpc3,Arpc5,Arrb1,Arrb2,Ass1,Atp13a2,Atp2b1,Atp2b4,Atp6ap2,Atp6v0d1,Bace1,Baiap2,Basp1,Bbs4,Bdnf,Blvrb,Bmpr1a,Bmpr1b,Boc,C4b,Cacna1c,Cacna1d,Cadm1,Camk2a,Camk2g,Camk2n1,Capzb,Casp1,Casp4,Casp8,Ccl2,Ccr2,Cd200,Cd40,Ceacam16,Cfh,Cfl1,Ckb,Clip2,Cln3,Clu,Cnr2,Co…	No common gene
actin filament bundle	2.17e-09	1	Acta2,Actn1,Cnn2,Dst,Enah,Fblim1,Flna,Lpp,Myh10,Myh11,Myl9,Mylk,Pdlim3,Pdlim7,Pgm5,Pls3,Synpo2	n/a (just one condition)
plasma membrane bounded cell projection	2.81e-09	4	3110043O21Rik,Abhd12,Abhd2,Abi3,Abl2,Abr,Acan,Ace,Acp2,Acta2,Actb,Actg1,Actg2,Actn1,Actr2,Actr3,Adam10,Adcyap1r1,Adgrl1,Aif1,Alcam,Angpt1,Anpep,Antxr1,Anxa1,Anxa2,Anxa3,Apbb1ip,Apod,Apoe,Aqp11,Aqp5,Ar,Arhgap31,Arhgap32,Arhgef2,Arl4c,Arl8a,Arpc2,Arpc3,Arpc5,Arrb1,Arrb2,Ass1,Atp13a2,Atp1b2,Atp2b1,Atp2b4,Atp6ap2,Atp6v0d1,Atp6v1a,Atp6v1b2,Atp6v1e1,B4galt1,Bace1,Baiap2,Basp1,Bbs4,Bdnf,Blvrb,Bmpr1a,Bmp…	No common gene
cell projection	3.49e-09	4	3110043O21Rik,Abhd12,Abhd2,Abi3,Abl2,Abr,Acan,Ace,Acp2,Acta2,Actb,Actg1,Actg2,Actn1,Actr2,Actr3,Adam10,Adcyap1r1,Adgrl1,Aif1,Alcam,Angpt1,Anpep,Antxr1,Anxa1,Anxa2,Anxa3,Apbb1ip,Apod,Apoe,Aqp11,Aqp5,Ar,Arhgap31,Arhgap32,Arhgef2,Arhgef5,Arl4c,Arl8a,Arpc2,Arpc3,Arpc4,Arpc5,Arrb1,Arrb2,Ass1,Atp13a2,Atp1b2,Atp2b1,Atp2b4,Atp6ap2,Atp6v0d1,Atp6v1a,Atp6v1b2,Atp6v1e1,B4galt1,Bace1,Baiap2,Basp1,Bbs4,Bdnf,Bi…	No common gene
synapse	3.49e-09	3	Abl2,Abr,Acan,Actb,Actg1,Actn1,Actr2,Actr3,Adgrl1,Akr1a1,Ank2,Anxa1,Ap1s2,Apoe,Arhgap22,Arhgap32,Arhgef2,Arhgef9,Arl8a,Arpc2,Arrb2,Atp1b2,Atp2b1,Atp2b4,Atp6ap2,Atp6v0a1,Atp6v0c,Bace1,Bdnf,Blvrb,C1qa,C1qb,C1qc,Cacna1c,Cacna1d,Cacna2d1,Cacnb2,Camk1,Camk2g,Camk2n1,Camk4,Cap2,Capzb,Cav3,Ccl2,Cdh11,Cfl1,Cln8,Clu,Colq,Cpe,Cx3cl1,Dact1,Daglb,Dclk1,Dgkb,Dlg3,Dmd,Dpysl3,Dst,Dtna,Efna5,Egflam,Emb,Enah,Enpp…	No common gene
sarcolemma	3.49e-09	2	Ank2,Atp2b4,Cacna1c,Cacna1d,Cacna2d1,Cacnb2,Capn3,Casq1,Cav3,Dmd,Dst,Dtna,Itgb1,Kcnd3,Lama2,Pgm5,Rtn2,Scn2a1,Sgcd,Sgcg,Slc8a1,Slmap,Sntb1,Sntg2,Sspn,Sync,Tgfb3,Vcl	Ank2,Cacna1c,Cacnb2,Dmd,Dtna,Kcnd3,Scn2a1,Sgcg,Slmap,Sntg2,Sspn
intracellular membrane-bounded organelle	4.88e-09	4	0610040J01Rik,1110001J03Rik,1110008F13Rik,1700021F05Rik,3110043O21Rik,5031414D18Rik,5430427O19Rik,AA467197,Abca1,Abca7,Abcb4,Abcg1,Abhd11,Abhd12,Acer2,Acer3,Acod1,Acox3,Acp2,Acp5,Acsf2,Acsl4,Acsm5,Acss3,Actb,Actr2,Actr3,Acyp2,Adam10,Adam12,Adam8,Adamts4,Adap2,Adar,Adcy3,Adcy4,Agpat4,Ahr,Aif1,Aim2,Akna,Akr1b8,Aldh18a1,Aldh1b1,Alox5ap,Ankrd13b,Anpep,Anxa1,Anxa2,Anxa4,Ap1s2,Ap2s1,Apbb2,Aph1c,Apoa1,A…	No common gene
somatodendritic compartment	5.64e-09	5	3110043O21Rik,Abhd12,Abl2,Abr,Acan,Acsl4,Actn1,Adam10,Aif1,Akap12,Alcam,Anxa3,Apod,Apoe,Aqp11,Ar,Arhgap32,Arhgef2,Arpc2,Arrb1,Arrb2,Ass1,Astn2,Atp13a2,Atp2b1,Bace1,Baiap2,Bdnf,Bmpr1a,Bmpr1b,Boc,C4b,Cacna1c,Cacna1d,Cadm1,Camk2a,Camk2n1,Capzb,Casp4,Ccl2,Ccr1,Ccr2,Cd200,Cd22,Cd40,Cfh,Cfl1,Ckb,Clip2,Clu,Cnr2,Cobl,Cpe,Cpeb4,Ctla2a,Ctnnd2,Ctsl,Cx3cl1,Cx3cr1,Cyba,Cybb,Cyfip1,Cygb,Dbn1,Dixdc1,Dlg3,Dmd,Dn…	No common gene
late endosome	6.79e-09	5	Ankrd13b,Anxa2,Anxa8,Arl8a,Atp13a2,Bace1,Bst2,Cd300lg,Cd63,Cd68,Cd74,Cln3,Ctss,Cxcr4,Egfr,F2r,Gfra1,Gimap5,Grn,H2-Ab1,H2-DMa,H2-DMb1,H2-Eb1,Ifitm3,Igf2r,Lamp1,Lamp2,Lgmn,Litaf,M6pr,March1,Mcoln3,Mfsd12,Mr1,Mvb12b,Myo5a,Npc1,Nsg1,Osbpl11,Pld3,Psap,Rab27b,Rab7b,Rasgef1b,Rnf128,Siglec1,Slc11a1,Slc11a2,Slc29a3,Slc39a14,Slc9a9,Src,Steap3,Ticam2,Tmem165,Trf,Ttpa,Vps18,Wdr81,Wdr91	Cd68,Slc11a1
mitochondrial matrix	7.14e-09	1	1700021F05Rik,Atg4d,Cars2,Clpp,Glrx5,Lars2,Mlycd,Mrpl12,Mrpl15,Mrpl34,Mrpl37,Mrpl46,Mrpl51,Mrps12,Mrps23,Mrps7,Ppif,Tsfm	n/a (just one condition)
cell body	9.88e-09	5	3110043O21Rik,Acan,Acsl4,Acta2,Actg2,Adam10,Aif1,Akap12,Alcam,Anxa3,Apod,Apoe,Arhgef2,Arpc2,Ass1,Astn2,Atp13a2,Atp1b2,Atp2b1,Atp6ap2,Bace1,Baiap2,Bdnf,Bmpr1a,Bmpr1b,Boc,C4b,Cacna1c,Cacna1d,Camk2a,Camk2n1,Capzb,Casp4,Casp8,Ccl2,Ccr1,Ccr2,Cd200,Cd22,Cd40,Cfh,Cfl1,Ckb,Cnr2,Cobl,Cpe,Ctnnd2,Ctsl,Cx3cl1,Cx3cr1,Cyba,Cybb,Cyfip1,Cygb,Dbn1,Dixdc1,Dlg3,Dmd,Dnajb1,Dpysl3,Dynlt1b,E430025E21Rik,Enpp1,Entpd2,E…	No common gene
podosome	1.43e-08	2	Actb,Actr2,Actr3,Adam8,Arpc2,Bin2,Fermt3,Lcp1,Lpxn,Sh3pxd2b,Src,Tpm3,Tpm4,Vcam1,Wdr1,Wisp2	Actr2,Actr3,Adam8,Fermt3,Lcp1,Lpxn,Sh3pxd2b,Tpm3,Tpm4,Vcam1,Wisp2
plasma membrane protein complex	1.76e-08	3	Abhd12,Acvr1b,Adam8,Alcam,Ap2s1,Apbb1ip,Aph1c,Atp1b2,Atp6ap1,Atp6v0d1,Atp6v0d2,B2m,Cacna1c,Cacna1d,Cacna2d1,Cacnb2,Casp8,Cav3,Cd40,Cdh11,Cdh4,Cdh5,Cdh6,Clta,Cntfr,Coro1c,Cyba,Cybb,Dab2,Dlg3,Dmd,Dtna,Eps8,Evc,Fcer1g,Gfra1,Gja4,Gja6,Gjb3,Gjb4,Gjb5,Gjc1,Gna13,Gna15,Gnb4,Gng8,Gngt2,Grb2,H2-Aa,H2-Ab1,H2-D1,H2-DMa,H2-DMb1,H2-Eb1,H2-K1,H2-Q8,H2-T23,Igf1,Il6,Il6ra,Itga11,Itga2,Itga4,Itga5,Itga6,Itga8,Itg…	No common gene
endosome membrane	1.77e-08	2	Anxa1,Anxa2,Anxa8,Arl8a,Atp13a2,Bok,Cd63,Cd68,Cln3,Coro1c,Ctsd,Ehd4,Fgd2,Furin,Gpnmb,H2-DMa,H2-DMb1,H2-Eb1,Ifitm3,Lamp1,Lamp2,Leprot,Litaf,March1,Mcoln2,Mcoln3,Mr1,Mrc1,Mvb12b,Ncf4,Npc1,Pi4k2a,Pip5k1c,Pld3,Plekhb2,Plekhm1,Plekhm2,Plpp2,Rab11fip5,Rab27b,Rap2a,Rap2b,Rhov,Scamp5,Slc11a1,Slc11a2,Slc29a3,Slc39a14,Snx1,Snx20,Snx5,Snx8,Sphk1,Spns2,Steap3,Steap4,Tlr13,Tlr7,Tlr8,Tmem165,Tpcn2,Vps18,Wdr81,…	Anxa1,Anxa2,Anxa8,Arl8a,Atp13a2,Cd63,Cd68,Ctsd,Ehd4,Gpnmb,Lamp2,Litaf,Mcoln2,Mcoln3,Ncf4,Npc1,Pi4k2a,Pld3,Plekhm2,Plpp2,Rab11fip5,Rap2a,Rap2b,Rhov,Slc11a1,Slc29a3,Snx1,Snx5,Snx8,Sphk1,Steap3,Tlr13,Tlr8,Tpcn2,Wdr91
stress fiber	2.43e-08	2	Acta2,Actn1,Cnn2,Dst,Enah,Fblim1,Limch1,Lpp,Myh10,Myh11,Myl9,Mylk,Pdlim3,Pdlim7,Pgm5,Synpo2	Enah,Myh10,Myh11,Myl9,Mylk,Pdlim3,Synpo2
dendrite	2.64e-08	2	Actn1,Apoe,Aqp11,Ar,Arhgap32,Arhgef2,Bace1,Bmpr1a,Bmpr1b,Cacna1c,Cacna1d,Camk2n1,Cobl,Cpe,Dlg3,Epha1,Ephb3,Fgf13,Flna,Fzd4,Igsf9,Igsf9b,Itgb1,Itpr1,Kcnab1,Kcnd3,Kcnip1,Kcnip4,Kcnma1,Lama2,Ltbp1,Map1a,Map1b,Map6,Mark1,Mpdz,Myh10,Mylk2,Ncs1,Nov,Nr1d1,Ntf3,Pcsk5,Pex5l,Pgr,Pnmt,Prkaa2,Prrt2,Ptprz1,Rab17,Rbm3,Rgs7bp,Samd4,Sema3a,Slc4a10,Slc8a1,Slc8a2,Syne1,Tanc2,Tnk2,Ttll7,Unc5c,Whrn,Wls	Apoe,Bmpr1a,Bmpr1b,Cacna1c,Camk2n1,Cobl,Epha1,Fgf13,Igsf9b,Kcnab1,Kcnd3,Kcnip1,Kcnip4,Kcnma1,Myh10,Ntf3,Pcsk5,Ptprz1,Rab17,Rgs7bp,Slc8a2,Tnk2,Unc5c
intracellular organelle	5.76e-08	4	0610040J01Rik,1110001J03Rik,1110008F13Rik,1500015O10Rik,1700021F05Rik,2010111I01Rik,3110043O21Rik,5031414D18Rik,5430427O19Rik,AA467197,Abca1,Abca7,Abcb4,Abcg1,Abhd11,Abhd12,Abhd14b,Abhd17c,Abhd2,Abhd5,Abl2,Ablim3,Acer2,Acer3,Acod1,Acox3,Acp2,Acp5,Acsf2,Acsl4,Acsm5,Acss3,Acta2,Actb,Actg1,Actg2,Actn1,Actr2,Actr3,Acyp2,Adam10,Adam12,Adam17,Adam8,Adamts4,Adap2,Adar,Adcy3,Adcy4,Adgrf5,Adora2a,Afap1l1,…	No common gene
organelle	8.07e-08	4	0610040J01Rik,1110001J03Rik,1110008F13Rik,1500015O10Rik,1700021F05Rik,2010111I01Rik,3110043O21Rik,5031414D18Rik,5430427O19Rik,AA467197,Abca1,Abca7,Abcb4,Abcg1,Abhd11,Abhd12,Abhd14b,Abhd17c,Abhd2,Abhd5,Abl2,Ablim3,Abr,Acer2,Acer3,Acod1,Acox3,Acp2,Acp5,Acsf2,Acsl4,Acsm5,Acss3,Acta2,Actb,Actg1,Actg2,Actn1,Actr2,Actr3,Acyp2,Adam10,Adam12,Adam17,Adam8,Adamts4,Adap2,Adar,Adcy3,Adcy4,Adgrf5,Adgrl1,Adora…	No common gene
anchoring junction	1.11e-07	4	Abcb4,Actb,Actg1,Actn1,Actr3,Adam10,Adcyap1r1,Ank2,Apbb1ip,Arhgap17,Arhgap31,Arhgef2,Arpc2,B4galt1,C1qtnf5,Cadm1,Cadm3,Capzb,Cav3,Cd53,Cdh11,Cdh4,Cdh6,Cfl1,Cldn22,Clmp,Col16a1,Col19a1,Csk,Ctnna3,Ctnnd2,Cxcr4,Cyba,Cyth1,Dbn1,Dixdc1,Dlg3,Dmd,Dsp,Dst,Efna5,Enah,Epb41l3,Epha2,Evl,Fam129b,Fblim1,Fermt3,Fes,Fgf13,Flna,Flrt2,Fmn1,Frmd4a,Frmd4b,Fzd4,Gja4,Gja6,Gjb3,Gjb4,Gjb5,Gjc1,Grb2,Hck,Heg1,Hpn,Iqgap1,…	No common gene
cytoskeleton	1.42e-07	1	Acta2,Actg2,Actn1,Ank2,Arhgef2,Arhgef5,Bbs4,Bex4,Cdc42ep3,Clmp,Cnn1,Cnn2,Cobl,Csrp1,Ctnna3,Dctn6,Ddah2,Dmd,Dpysl3,Dsp,Dst,Dstn,Dynlt1b,Dzip1,Eml1,Eml2,Enah,Epha3,Evc,Fblim1,Fgf13,Flna,Gpsm2,Ift43,Ift81,Jam3,Klc3,Krt18,Ky,Lpp,Map1a,Map1b,Map6,Mark1,Mical1,Mtus2,Myh10,Myh11,Myl6,Myl9,Mylk,Myo9a,Myom1,Nexn,Nuak1,Pawr,Pbxip1,Pdlim3,Pdlim7,Pgm5,Phldb2,Pkp4,Plekhh2,Pls3,Ppp1r12a,Ppp1r12b,Rassf3,Rock1,S…	n/a (just one condition)
neuronal cell body	1.42e-07	4	3110043O21Rik,Acan,Acsl4,Adam10,Aif1,Alcam,Anxa3,Apod,Apoe,Arhgef2,Arpc2,Ass1,Astn2,Atp13a2,Atp2b1,Bace1,Baiap2,Bdnf,Bmpr1a,Bmpr1b,Boc,C4b,Cacna1c,Cacna1d,Camk2a,Camk2n1,Capzb,Casp4,Ccl2,Ccr1,Ccr2,Cd200,Cd22,Cd40,Cfh,Cfl1,Ckb,Cnr2,Cobl,Cpe,Ctnnd2,Ctsl,Cx3cl1,Cx3cr1,Cyba,Cybb,Cyfip1,Cygb,Dbn1,Dixdc1,Dlg3,Dmd,Dynlt1b,E430025E21Rik,Enpp1,Ephb2,Flna,Gdpd5,Gfra1,Gpc1,Gria4,Hpn,Htr2b,Igf1,Igsf9b,Il6ra,…	No common gene
mitochondrial intermembrane space	1.51e-07	1	Chchd4,Cox17,Cycs,Ndufa8,Ndufb7,Ndufs5,Slmo2,Timm13,Timm8a1,Timm9	n/a (just one condition)
axon	2.7e-07	3	Adgrl1,Ar,Bace1,Boc,C4b,Camk2a,Cd200,Cfh,Cobl,Dbn1,Dixdc1,Dlg3,Dmd,Dnm1,Dock7,Dpysl3,Dst,Dtna,Dynlt1b,Emb,Epb41l3,Ephb2,Fgf13,Flna,Gdpd5,Gldn,Gprin1,Gria4,Igsf9,Itga2,Kcnab1,Kcnma1,Kif1a,Lrp1,Map1a,Map1b,Map6,Mical1,Myh10,Mylk2,Myo9a,Myoc,Ncam1,Ncs1,Ndrg2,Nexn,Nfasc,Nfib,Ngef,Nov,Npy1r,Ntf3,Ntrk3,Olfm1,Orai2,Pawr,Pdgfra,Pgr,Pnmt,Prex1,Prkaa2,Prrt2,Prss12,Ptbp2,Ptch1,Ptprf,Ptprz1,Pygb,Rab27b,Reln,…	No common gene
cell leading edge	2.75e-07	3	Abca7,Abi3,Abl2,Ablim3,Acta2,Actb,Actg2,Actn1,Actr2,Actr3,Adora2a,Aif1,Antxr1,Anxa2,Apbb1ip,Arap3,Arhgap31,Arhgef2,Arpc2,Arpc3,Arpc5,Atp2b1,Atp6ap2,Atp6v1b2,Baiap2,Cacna1d,Capg,Capzb,Cd44,Cdk6,Cfl1,Cobl,Coro1b,Coro1c,Cspg4,Ctnna3,Cttnbp2nl,Cxcr4,Cyfip1,Dagla,Diaph1,Dmd,Dpysl3,Dynlt1b,Enah,Epha2,Eps8,Evl,Fgd2,Fgd5,Fgr,Frmd4b,Fscn1,Gas7,Hcls1,Iqgap1,Iqgap2,Itga5,Itga8,Itgav,Itgb1,Itgb4,Ksr1,Layn,Lc…	No common gene
melanosome	2.91e-07	2	Anxa2,Atp6v0a1,Atp6v1b2,Capg,Cd63,Ctsb,Ctsd,Erp29,Gna13,Gpnmb,Lamp1,Mlph,Mmp14,Myo5a,Myo7a,P4hb,Pdia4,Pdia6,Ppib,Rab27b,Rab29,Rab32,Sdcbp,Slc1a4,Slc3a2,Stx3,Tpp1,Trpv2	Anxa2,Atp6v0a1,Atp6v1b2,Capg,Cd63,Ctsb,Ctsd,Erp29,Gpnmb,Mmp14,Myo5a,Myo7a,Rab29,Sdcbp,Tpp1,Trpv2
cell-cell contact zone	4.23e-07	1	Actn1,Ank2,Cav3,Ctnna3,Dsp,Dst,Fgf13,Itgb1,Jam3,Pgm5,Pkp4,Scn2a1,Slc8a1,Vcl	n/a (just one condition)
perinuclear region of cytoplasm	9.25e-07	3	Abca1,Actr3,Adam10,Aif1,Ankrd13b,Anxa2,Anxa4,Apba3,Apod,Atp6v0a1,Bcl3,Bdnf,Btk,Calr,Capzb,Car4,Ccl2,Ccr2,Cdkn1a,Ckap4,Clic1,Cln5,Clu,Coro1b,Cpd,Cpeb4,Ctgf,Ctsb,Cx3cl1,Cx3cr1,Cyba,Cybb,Cyfip1,Dab2,Dcun1d3,Ece1,Ehd4,Fgfr3,Galnt6,Gdpd1,Hmox1,Hyal2,Igf2r,Inf2,Inhba,Inhbb,Itga2,Itm2c,Itpr3,Jag2,Kcna5,Kirrel,Lamb1,Lamp1,Lamp2,Lcp1,Lgmn,Lmna,Lpxn,Lyn,M6pr,Mlph,Msn,Mt1,Mt2,Mtpn,Mx1,Myo16,Nfkbie,Nos1,Nos2…	Abca1,Cybb,Lcp1,Tnfrsf1b
intercalated disc	1.11e-06	1	Actn1,Ank2,Cav3,Ctnna3,Dsp,Dst,Fgf13,Itgb1,Pgm5,Scn2a1,Slc8a1,Vcl	n/a (just one condition)
MHC protein complex	1.43e-06	2	B2m,H2-Aa,H2-Ab1,H2-D1,H2-DMa,H2-DMb1,H2-Eb1,H2-K1,H2-Q8,H2-T23	H2-Aa,H2-Ab1,H2-D1,H2-DMa,H2-DMb1,H2-Eb1,H2-K1
mitochondrial ribosome	2.32e-06	1	Mrpl12,Mrpl15,Mrpl34,Mrpl37,Mrpl46,Mrpl51,Mrps12,Mrps23,Mrps7	n/a (just one condition)
cell-cell junction	2.46e-06	3	Abcb4,Actb,Actg1,Actn1,Actr3,Adam10,Ank2,Arhgap17,Arhgef2,B4galt1,C1qtnf5,Cadm1,Capzb,Cav3,Cd53,Cdh11,Cdh4,Cdh6,Cfl1,Cldn22,Clmp,Col16a1,Col19a1,Csk,Ctnna3,Cxcr4,Cyth1,Dlg3,Dsp,Dst,Efna5,Epha2,Fam129b,Fgf13,Flna,Fmn1,Frmd4a,Frmd4b,Fzd4,Gja4,Gja6,Gjb3,Gjb4,Gjb5,Gjc1,Grb2,Heg1,Hpn,Iqgap1,Itga4,Itga5,Itga6,Itgb1,Jam3,Kcnj2,Kirrel,Lims2,Lyn,Micall2,Mmp13,Mpdz,Mxra8,Myh9,Mylk,Myo1e,Ncam1,Nectin4,Nexn,…	No common gene
phagocytic cup	6.68e-06	2	Abl2,Aif1,Anxa1,Arhgap25,Bin2,Lcp1,Myo1g,Pip5k1c,Rab31,Snx5,Ticam2,Tlr4,Tnf	Abl2,Anxa1,Arhgap25,Lcp1,Rab31,Snx5,Tlr4
integral component of mitochondrial inner membrane	7.19e-06	1	Cox11,Dnajc11,Minos1,Mpc2,Smdt1,Tmem11,Uqcc3	n/a (just one condition)
apical part of cell	8.73e-06	3	1500015O10Rik,Abca7,Abcb4,Actg1,Adam17,Adgrf5,Akr1a1,Anxa1,Anxa4,Aqp5,Atp2b1,Atp6ap2,Atp6v0d1,Atp6v0d2,Atp6v1a,Atp6v1b2,Atp6v1c1,Atp6v1e1,Bst2,C1qtnf5,C2cd2l,C5ar1,Cacna1d,Car4,Cd300lg,Cd44,Cd9,Ceacam1,Cntfr,Ctsb,Ctsk,Ctsl,Cyba,Cyp4f18,Dab2,Fn1,Gm2a,Gpihbp1,Hpn,Hvcn1,Hyal2,Ifitm3,Igfbp2,Il6ra,Itpr3,Kcna5,Kcnn4,Lgmn,Lrp1,Msn,Myo7a,Nod1,Notch1,Osmr,P2rx4,P2ry6,Pdpn,Plec,Podxl,Psen2,Ptpro,Rab27b,Rap…	Hvcn1,Myo7a
integral component of mitochondrial membrane	1.12e-05	1	Cox11,Dnajc11,Minos1,Mpc2,Smdt1,Tmem11,Tomm40,Uqcc3	n/a (just one condition)
lamellipodium	1.21e-05	3	Abi3,Abl2,Ablim3,Acta2,Actb,Actg2,Actr2,Actr3,Aif1,Antxr1,Apbb1ip,Arap3,Arhgap31,Arpc2,Arpc3,Arpc5,Capg,Capzb,Cd44,Cfl1,Coro1b,Coro1c,Cspg4,Ctnna3,Cttnbp2nl,Cyfip1,Dmd,Dpysl3,Dynlt1b,Enah,Epha2,Evl,Fscn1,Hcls1,Iqgap2,Itgav,Itgb1,Mcf2l,Mefv,Myh10,Mylk,Myo1g,Notch1,P4hb,Parvb,Pdpn,Piezo1,Plekhh2,Plxnd1,Podxl,Pstpip1,Ptk2b,Ptprz1,Rapgef3,Rock1,Shtn1,Slc39a6,Snx1,Stx3,Stxbp2,Trpv2,Unc5c	No common gene
cortical cytoskeleton	2.62e-05	2	Actb,Actr2,Cap1,Capzb,Cfl1,Cotl1,Hcls1,Inpp5d,Lasp1,Mlph,Mpp1,Myh9,Myo1e,Myo1f,Nos2,Pstpip1,Sele,Slc2a1,Tpm3,Tpm4,Wdr1	Actr2,Cfl1,Cotl1,Hcls1,Inpp5d,Lasp1,Mpp1,Myo1e,Myo1f,Pstpip1,Sele,Tpm3,Tpm4
protein-containing complex	2.91e-05	1	Apoa1,Apoa2,Apoc1,Apoe,Atp5e,Atp5h,Bmf,Cebpb,Clpp,Clstn3,Cox11,Cox7c,Cox8b,Dnajc11,Fam96a,Gmpr,Gng11,Itga2b,Minos1,Mrpl12,Mrpl15,Mrpl34,Mrpl37,Mrpl46,Mrpl51,Mrps12,Mrps23,Mrps7,Myh7b,Naa20,Ndufa1,Ndufa12,Ndufa13,Ndufa2,Ndufa3,Ndufa5,Ndufa6,Ndufa8,Ndufb10,Ndufb11,Ndufb2,Ndufb5,Ndufb6,Ndufb7,Ndufc1,Ndufc2,Ndufs5,Ndufs7,Ppif,Rilp,Rps19,Smdt1,Sox7,Taf10,Timm13,Timm9,Tmem147,Tomm40,Tomm5,Tomm6,Uqcc3,U…	n/a (just one condition)
Golgi membrane	3.31e-05	3	Abcb4,Abcg1,Acer3,Actr3,Adam10,Arap1,Arfgap3,Asap2,B3galnt2,B3galt1,B3gnt2,B3gnt3,B3gnt7,B3gnt9,B4galnt1,B4galt1,B4galt2,B4galt5,B4galt6,Bok,Cav3,Chst11,Chst2,Chsy1,Chsy3,Cln3,Creb3l1,Csgalnact2,Cyp2e1,Emp2,Entpd4,Ext1,Fam198b,Furin,Fut10,Gal3st3,Galnt10,Galnt12,Galnt16,Galnt6,Galnt7,Gcnt1,Gcnt4,Glipr2,Gnptab,Golim4,Golt1b,Kdelr3,Leprot,Lfng,Litaf,Lpcat2,Man1a,Man2a1,March1,Mgat4a,Mgat5,Mgat5b,Mr…	No common gene
ruffle	3.56e-05	3	Abca7,Actr3,Aif1,Anxa2,Arap3,Arpc2,Atp6v1b2,Baiap2,Capg,Cdk6,Cfl1,Coro1c,Cyfip1,Diaph1,Epha2,Eps8,Fgd2,Fgd5,Fgr,Frmd4b,Fscn1,Gas7,Iqgap1,Itga5,Itgav,Ksr1,Layn,Lcp1,Lima1,Mefv,Myh9,Myo5a,Notch1,Pdpn,Pip5k1c,Plek,Podxl,S100a11,S100a6,Scimp,Sh2b2,Sh2d3c,Slc9a3r1,Snx5,Src,Tlr4	Fgr,Lcp1,Mefv,Plek
dystrophin-associated glycoprotein complex	3.73e-05	2	Cav3,Dmd,Dtna,Pgm5,Sgcd,Sgcg,Sntb1,Sntg2,Sspn	Dmd,Dtna,Sgcg,Sntg2,Sspn
plasma membrane signaling receptor complex	3.81e-05	2	Abhd12,Acvr1b,Alcam,Apbb1ip,B2m,Cd40,Cntfr,Eps8,Il6,Il6ra,Itga11,Itga2,Itga4,Itga6,Itgam,Itgax,Itgb2,Itgb4,Lyn,Osmr,Ptk2b,Ptpn6,Sdcbp,Syk,Ticam2,Tlr1,Tlr2,Tlr6,Trf	Eps8,Il6ra,Itgam,Itgax,Itgb2,Itgb4,Lyn,Osmr,Ptk2b,Syk,Tlr1
plasma membrane region	4.85e-05	4	1500015O10Rik,Abca1,Abca7,Abcb4,Abcc1,Abcc3,Ace,Adam10,Adam17,Adam9,Adcyap1r1,Adgrl1,Adora2a,Aif1,Akr1a1,Ank2,Anpep,Antxr1,Anxa1,Anxa2,Anxa4,Ap1s2,Ap2s1,Aqp5,Arhgef2,Arpc2,Arrb1,Arrb2,Atp1b2,Atp2b1,Atp2b4,Atp6ap2,Atp6v0d1,Atp6v0d2,Atp6v1a,Atp6v1b2,Atp6v1e1,B4galt1,Baiap2,Bbs4,Bmpr1a,Bst2,C1qtnf5,C2cd2l,C5ar1,Cacna1c,Cacna1d,Cacna2d1,Cadm1,Cadm3,Camk2a,Car4,Cav3,Cd300lg,Cd34,Cd38,Cd44,Cd55,Cd8a,Cd…	No common gene
cell-substrate junction	5.32e-05	3	Abcb4,Actb,Actg1,Actn1,Actr3,Apbb1ip,Arhgap31,Arpc2,Cfl1,Cyba,Dmd,Dst,Enah,Epha2,Evl,Fblim1,Fermt3,Fes,Hck,Iqgap1,Itga11,Itga2,Itga5,Itga6,Itgav,Itgb1,Itgb2,Itgb4,Lasp1,Lcp1,Lima1,Lpp,Lpxn,Map4k4,Msn,Nexn,Parvb,Pdlim7,Pgm5,Phldb2,Pip5k1c,Plec,Ptk2b,Rsu1,Sdcbp,Src,Stard8,Synpo2,Tns3,Vcl	No common gene
late endosome membrane	6.11e-05	2	Anxa2,Anxa8,Arl8a,Atp13a2,Cd63,Cd68,Cln3,H2-DMa,H2-DMb1,H2-Eb1,Ifitm3,Lamp1,Lamp2,Litaf,March1,Mcoln3,Mr1,Mvb12b,Npc1,Pld3,Rab27b,Slc11a2,Slc29a3,Slc39a14,Tmem165,Vps18,Wdr81,Wdr91	Anxa2,Anxa8,Arl8a,Atp13a2,Cd63,Cd68,Lamp2,Litaf,Mcoln3,Npc1,Pld3,Slc29a3,Wdr91
ribosomal subunit	6.29e-05	1	Mrpl12,Mrpl15,Mrpl34,Mrpl37,Mrpl46,Mrpl51,Mrps12,Mrps23,Mrps7,Rps19	n/a (just one condition)
cytosol	8.2e-05	1	1700017B05Rik,Abcb4,Abr,Actg1,Actr2,Acvr1b,Adam17,Afap1l2,Ahr,Aif1,Aim2,Aldh3b1,Alox5ap,Anxa1,Anxa2,Anxa4,Anxa8,Apbb1ip,Apod,Aprt,Arap1,Arhgap17,Arhgdia,Arhgdib,Arid3a,Arl4c,Arrb1,Arrb2,Ass1,Atox1,Atp6v0a1,Atp6v1a,Atp6v1b2,Atp6v1e1,B2m,Baiap2,Bak1,Bcl2l11,Bcl3,Bid,Blvrb,Btk,Calr,Card9,Casp1,Casp4,Casp8,Cblb,Ccl3,Ccnd1,Ccr2,Cd109,Cd44,Cdca7l,Cdk6,Cdkn1a,Cfl1,Chst2,Ciita,Clec5a,Cln3,Cln5,Clu,Cmip,C…	n/a (just one condition)
MHC class II protein complex	0.0001	2	H2-Aa,H2-Ab1,H2-DMa,H2-DMb1,H2-Eb1	H2-Aa,H2-Ab1,H2-DMa,H2-DMb1,H2-Eb1
postsynapse	0.0001	2	Actn1,Adgrl1,Ank2,Arhgap32,Arhgef2,Arhgef9,Cacna1c,Cacna2d1,Camk2g,Camk2n1,Camk4,Cap2,Dlg3,Dmd,Dst,Epha1,Erbb4,Filip1,Flna,Gabra3,Gm7694,Igsf9b,Inpp4a,Itga8,Itgb1,Itpr1,Kcnd3,Kcnma1,Lama2,Map1a,Map1b,Mef2c,Mpdz,Myh10,Mylk2,Nbea,Ncam1,Ncs1,Nr1d1,Ntrk3,Pgr,Pkp4,Prrt2,Ptprz1,Rab4a,Rgs7bp,Slc4a10,Slc6a9,Slc8a1,Slc8a2,Sspn,Stx1a,Syne1,Tanc2,Wnt5a	Ank2,Arhgef9,Cacna1c,Camk2n1,Dmd,Epha1,Igsf9b,Itga8,Kcnd3,Kcnma1,Mef2c,Myh10,Pkp4,Ptprz1,Rgs7bp,Slc8a2,Sspn
apical plasma membrane	0.00011	3	1500015O10Rik,Abca7,Abcb4,Adam17,Akr1a1,Anxa1,Anxa4,Aqp5,Atp2b1,Atp6ap2,Atp6v0d1,Atp6v0d2,Atp6v1a,Atp6v1b2,Atp6v1e1,Bst2,C1qtnf5,C2cd2l,Cacna1d,Car4,Cd300lg,Cd44,Cd9,Ceacam1,Cntfr,Ctsb,Ctsk,Ctsl,Cyba,Cyp4f18,Dab2,Fn1,Gm2a,Gpihbp1,Hpn,Hvcn1,Hyal2,Igfbp2,Il6ra,Kcna5,Kcnn4,Msn,Myo7a,Nod1,Notch1,Osmr,P2ry6,Pdpn,Plec,Podxl,Psen2,Ptpro,Rab27b,Slc11a2,Slc2a1,Slc39a14,Slc3a2,Slc9a3r1,Slc9a3r2,Slco2b1,Stx…	Hvcn1,Myo7a
non-membrane-bounded organelle	0.00015	1	2010111I01Rik,Abhd14b,Acta2,Actg2,Actn1,Ank2,Arhgef2,Arhgef25,Arhgef5,Atp2b4,Bbs4,Bex4,Cacna1c,Cacna1d,Cav3,Cbx5,Cbx6,Cdc42ep3,Cirbp,Clmp,Cnn1,Cnn2,Cobl,Csrp1,Ctnna3,Dctn6,Ddah2,Dlg3,Dmd,Dntt,Dpysl3,Dsp,Dst,Dstn,Dynlt1b,Dzip1,Eid1,Eml1,Eml2,Enah,Epha3,Evc,Fblim1,Fbxl22,Fbxo32,Fgf1,Fgf13,Flna,Gm7694,Gpsm2,Hey2,Hmgn1,Hmgn2,Hmgn3,Id2,Ift43,Ift81,Jam3,Jph2,Klc3,Krt18,Ky,Lpp,Map1a,Map1b,Map6,Mark1,Mbn…	n/a (just one condition)
endoplasmic reticulum lumen	0.00015	2	Bdnf,Calr,Clu,Colgalt1,Dnajb11,Edem2,Edn1,Erp29,Fkbp10,Fkbp14,Furin,Hyou1,Lrpap1,Lyz1,Lyz2,Manf,Ngf,Os9,P4ha1,P4ha3,P4hb,Pdia4,Pdia6,Plod3,Ppib,Rcn1,Sdf2l1,Tor4a,Uggt1	Clu,Colgalt1,Edn1,Erp29,Lyz1,Lyz2,Ngf,P4ha3,Sdf2l1
proton-transporting V-type ATPase complex	0.00017	2	Atp6ap1,Atp6ap2,Atp6v0a1,Atp6v0b,Atp6v0c,Atp6v0d1,Atp6v0d2,Atp6v0e,Atp6v1a,Atp6v1b2,Atp6v1c1	Atp6ap2,Atp6v0a1,Atp6v0c,Atp6v0d2,Atp6v1a,Atp6v1b2,Atp6v1c1
T-tubule	0.00018	2	Ank2,Atp2b4,Cacna1c,Cacna1d,Cacna2d1,Cacnb2,Capn3,Casq1,Cav3,Rtn2,Scn2a1,Slc8a1,Tgfb3	Ank2,Cacna1c,Cacnb2,Scn2a1
organelle subcompartment	0.00018	3	Adam10,Arap1,Asap2,Asph,Atp11a,B4galt1,B4galt2,B4galt5,B4galt6,Bace1,Bok,C2cd2l,Chst2,Chsy1,Chsy3,Cln3,Cpd,Csgalnact2,Flna,Furin,Fut10,Gal3st3,Gba,Gcnt1,Golim4,Grn,Gsap,H2-D1,H2-K1,Igf2r,Lamp2,Lpcat2,Lyz1,Lyz2,M6pr,Man2a1,March1,Mgat4a,Nagpa,Nsf,Nucb2,Osbpl8,Pam,Parp8,Pcsk5,Pi4k2a,Pld4,Plk3,Plod3,Postn,Pqlc1,Rab27b,Rab29,Rab31,Rab32,Rab7b,Scamp5,Slc11a2,Sorl1,St3gal1,Sulf1,Sulf2,Tgfb2,Tgfbi,Tmed3…	No common gene
autophagosome	0.00018	1	3110043O21Rik,5031414D18Rik,Atp13a2,Atp6ap2,Cln3,Entpd4,Fth1,Ftl1,Il1b,Lamp1,Lamp2,Mcoln3,Mefv,Pip4k2a,Tbc1d14,Tmem173,Vmp1,Vps18,Wdr81	n/a (just one condition)
phagocytic vesicle membrane	0.0002	2	Anxa3,B2m,H2-D1,H2-K1,H2-T23,Lamp1,Lamp2,Rab20,Rab31,Rab32,Rab7b,Rab8b,Sec61a1,Slc11a1,Tlr1,Tlr2,Tlr6	Lamp2,Rab31,Rab7b,Rab8b,Slc11a1,Tlr2
inflammasome complex	0.0002	1	Aim2,Casp1,Casp4,Naip2,Naip5,Naip6,Nlrc4,Nlrp1b,Nlrp3	n/a (just one condition)
Golgi apparatus subcompartment	0.00023	3	Adam10,Arap1,Asap2,Atp11a,B4galt1,B4galt2,B4galt5,B4galt6,Bace1,Bok,Chst2,Chsy1,Chsy3,Cln3,Cpd,Csgalnact2,Flna,Furin,Fut10,Gal3st3,Gba,Gcnt1,Golim4,Grn,Gsap,H2-D1,H2-K1,Igf2r,Lamp2,Lpcat2,Lyz1,Lyz2,M6pr,Man2a1,March1,Mgat4a,Nagpa,Nsf,Nucb2,Pam,Pcsk5,Pi4k2a,Pld4,Plk3,Plod3,Postn,Pqlc1,Rab27b,Rab29,Rab31,Rab32,Rab7b,Scamp5,Slc11a2,Sorl1,St3gal1,Sulf1,Sulf2,Tgfb2,Tgfbi,Tmed3,Tmem165,Wls,Xylt1	No common gene
endoplasmic reticulum membrane	0.00028	3	Abcg1,Abhd12,Acer3,Acsl4,Agpat4,Alox5ap,Atp6ap1,Atp6ap2,B2m,Bok,C2cd2l,Calr,Card19,Casp4,Cers6,Ch25h,Ckap4,Cln3,Cln8,Creb3l1,Cyp1a1,Cyp2b10,Cyp2e1,Cyp4b1,Cyp4f18,Cyp4v3,Cyp7b1,Degs1,Degs2,Dhrs9,Dolk,Edem1,Elovl1,Elovl5,Emc6,Ern1,Ero1lb,Esyt1,Ext1,Extl1,Fam105a,Fam134b,Fitm2,Fmn1,Furin,Gdpd1,Gpat4,Gramd1b,H2-D1,H2-K1,H2-Q8,H2-T23,Hacd4,Hmox1,Hpn,Hsd3b7,Ikbip,Ildr2,Itpr3,Kdelr3,Ksr1,Lman2l,Lpcat2,L…	Abcg1,Alox5ap,Ch25h,Sdf2l1,Unc93b1
focal adhesion	0.00028	4	Abcb4,Actb,Actg1,Actn1,Apbb1ip,Arhgap31,Arpc2,Cfl1,Cyba,Dst,Enah,Epha2,Evl,Fblim1,Fes,Flrt2,Hck,Iqgap1,Itga11,Itga2,Itga5,Itgav,Itgb1,Itgb2,Itgb4,Lasp1,Lcp1,Lima1,Lpp,Lpxn,Map4k4,Msn,Nexn,Parvb,Pdlim7,Pgm5,Phldb2,Pip5k1c,Plec,Ptk2b,Rsu1,Sdcbp,Src,Stard8,Synpo2,Tns3,Vcl	No common gene
complex of collagen trimers	0.0003	3	Col1a1,Col1a2,Col23a1,Col3a1,Col4a4,Col5a1,Col5a2,Lum	Col1a1,Col1a2,Col3a1
intracellular non-membrane-bounded organelle	0.00031	1	2010111I01Rik,Abhd14b,Acta2,Actg2,Actn1,Ank2,Arhgef2,Arhgef25,Arhgef5,Atp2b4,Bbs4,Bex4,Cacna1c,Cacna1d,Cav3,Cbx5,Cbx6,Cdc42ep3,Cirbp,Clmp,Cnn1,Cnn2,Cobl,Csrp1,Ctnna3,Dctn6,Ddah2,Dmd,Dntt,Dpysl3,Dsp,Dst,Dstn,Dynlt1b,Dzip1,Eid1,Eml1,Eml2,Enah,Epha3,Evc,Fblim1,Fbxl22,Fbxo32,Fgf1,Fgf13,Flna,Gm7694,Gpsm2,Hey2,Hmgn1,Hmgn2,Hmgn3,Id2,Ift43,Ift81,Jam3,Jph2,Klc3,Krt18,Ky,Lpp,Map1a,Map1b,Map6,Mark1,Mbnl1,Me…	n/a (just one condition)
distal axon	0.00034	1	Adgrl1,Cobl,Dlg3,Dpysl3,Dynlt1b,Fgf13,Flna,Kcnma1,Map1b,Mical1,Myh10,Myo9a,Ncam1,Ncs1,Ngef,Ptbp2,Ptprz1,Sept6,Slc8a1,Slc8a2,Synj2,Tnk2,Tulp1,Unc5c	n/a (just one condition)
mitochondrial large ribosomal subunit	0.00035	1	Mrpl12,Mrpl15,Mrpl34,Mrpl37,Mrpl46,Mrpl51	n/a (just one condition)
cell cortex	0.00035	3	Actb,Actn1,Actr2,Anxa2,Arhgap32,Arhgef9,Asph,Astn2,Bin2,C2cd2l,Cap1,Cap2,Capzb,Cd302,Cfl1,Clip2,Clta,Cobl,Col10a1,Coro1c,Cotl1,Ctgf,Ctsz,Dst,Dstn,Eps8,Fam110c,Fgf1,Fgfr2,Flna,Fry,Gpsm2,Gsn,Gucy1b3,Hcls1,Inpp5d,Itgb4,Lasp1,Mlph,Mpp1,Myh10,Myh9,Myo1e,Myo1f,Myo7a,Nos2,Osbpl8,Pard3b,Pdzd4,Phldb2,Plekhh2,Psen2,Pstpip1,Ptk2b,Rai14,Rhog,Rhov,Sele,Sept1,Sept6,Slc2a1,St5,Tmem110,Tnfaip2,Tpm3,Tpm4,Vcl,Wdr1	No common gene
nuclear outer membrane-endoplasmic reticulum membrane network	0.00039	1	Abcg1,Abhd12,Acer3,Agpat4,Alox5ap,Atp6ap1,Atp6ap2,Casp4,Ch25h,Ckap4,Cln8,Creb3l1,Cyp4v3,Degs1,Edem1,Elovl1,Ext1,Fam105a,Fmn1,Gdpd1,Hacd4,Hmox1,Ikbip,Ildr2,Kdelr3,Lpcat2,Moxd1,Mr1,Nrros,Nucb2,Osbpl8,Ostc,Pigs,Pld3,Plpp2,Pnpla7,Ptgfrn,Ptgs2,Ptpn1,Rnf180,Rrbp1,Samd8,Scara3,Sdcbp,Sdf2l1,Sec16b,Sec61a1,Sepn1,Sgms2,Slc37a2,Soat1,Spcs2,Spcs3,Srd5a3,Srprb,Ssr1,Tbxas1,Tmed3,Tmed9,Tmem132a,Tmem178,Tmem189,…	n/a (just one condition)
outer mitochondrial membrane protein complex	0.00049	1	Dnajc11,Tomm40,Tomm5,Tomm6	n/a (just one condition)
actin-based cell projection	0.00049	3	Aqp5,Arl4c,Atp6v1a,Atp6v1b2,Atp6v1e1,B4galt1,Baiap2,Cd302,Cd44,Ceacam1,Ceacam16,Cfl1,Ctsl,Cyfip1,Eps8,Fscn1,Hyal2,Iqgap2,Itga6,Itgav,Lcp1,Lyz1,Lyz2,Mcoln3,Mpp1,Msn,Myo1e,Myo1f,Myo1g,Myo5a,Myo7a,Pdgfa,Pdpn,Podxl,Rapgef3,Scarb1,Scimp,Shtn1,Slc9a3r1,Slc9a3r2,Vcam1,Zswim6	Lcp1,Lyz1,Lyz2,Myo1f,Myo7a
fibrillar collagen trimer	0.00051	3	Col1a1,Col1a2,Col2a1,Col3a1,Col5a1,Col5a2,Lum	Col1a1,Col3a1
Arp2/3 protein complex	0.00051	2	Actr2,Actr3,Arpc1b,Arpc2,Arpc3,Arpc4,Arpc5	Actr2,Actr3,Arpc1b,Arpc4,Arpc5
early endosome membrane	0.00051	2	Anxa1,Bok,Cln3,Ehd4,Fgd2,Gpnmb,Litaf,March1,Mcoln3,Mr1,Pi4k2a,Pld3,Plpp2,Rab11fip5,Slc39a14,Snx1,Snx20,Snx5,Snx8,Sphk1,Steap4,Tmem165,Wdr81,Wdr91,Wls	Anxa1,Ehd4,Gpnmb,Litaf,Mcoln3,Pi4k2a,Pld3,Plpp2,Rab11fip5,Snx1,Snx5,Snx8,Sphk1,Wdr91
neuron to neuron synapse	0.00064	2	Adgrl1,Ank2,Arhgap32,Arhgef2,Arhgef9,Atp1b2,Bace1,Cacna1c,Camk2g,Camk2n1,Cap2,Dlg3,Dmd,Dst,Erbb4,Igsf9b,Inpp4a,Itga8,Itpr1,Map1a,Map1b,Mpdz,Mylk2,Ncs1,Pkp4,Prrt2,Ptprd,Ptprz1,Rgs7bp,Slc6a9,Slc8a1,Slc8a2,Stx1a,Tanc2	Ank2,Arhgef9,Atp1b2,Cacna1c,Camk2n1,Dmd,Igsf9b,Itga8,Pkp4,Ptprz1,Rgs7bp,Slc8a2
actin filament	0.00064	2	Actb,Actg1,Aif1,Anxa1,Arpc2,Arpc3,Coro1b,Fmn1,Gas2l3,Gas7,Inpp5d,Lcp1,Mical1,Micall2,Myo1f,Myo5a,Specc1,Src,Tpm3,Tpm4,Vps18,Was	Actg1,Anxa1,Fmn1,Gas2l3,Inpp5d,Lcp1,Micall2,Myo1f,Myo5a,Tpm3,Tpm4
polymeric cytoskeletal fiber	0.00075	1	Actn1,Arhgef2,Bex4,Clmp,Dmd,Dpysl3,Dst,Dynlt1b,Eml1,Eml2,Fgf13,Flna,Jam3,Klc3,Krt18,Map1a,Map1b,Map6,Mical1,Mtus2,Pbxip1,Pdlim3,Pdlim7,Pls3,Rassf3,Slc8a1,Slc8a2,Svil,Sync,Synj2,Tube1	n/a (just one condition)
endocytic vesicle membrane	0.00078	1	Ap2s1,B2m,H2-D1,H2-K1,H2-T23,Lamp1,Lamp2,Rab20,Rab31,Rab7b,Rab8b,Slc11a1,Tlr1,Tlr2,Tlr6	n/a (just one condition)
very-low-density lipoprotein particle	0.00089	2	Apoa1,Apoa2,Apoc1,Apoe	Apoc1,Apoe
IPAF inflammasome complex	0.0013	1	Casp1,Casp4,Naip2,Naip5,Naip6,Nlrc4	n/a (just one condition)
extracellular exosome	0.0013	2	Actg1,Anpep,Anxa1,Anxa2,Cd47,Cd63,Cd86,Cd9,Clic1,Fn1,Icam1,Itga4,Lamp2,Qsox1,Rap2b,Sdcbp,Serpine1	Actg1,Anpep,Anxa1,Anxa2,Cd63,Clic1,Fn1,Lamp2,Rap2b,Sdcbp
postsynaptic density	0.0015	2	Adgrl1,Ank2,Arhgap32,Arhgef2,Arhgef9,Cacna1c,Camk2g,Camk2n1,Cap2,Dlg3,Dmd,Dst,Erbb4,Igsf9b,Inpp4a,Itga8,Itpr1,Map1a,Map1b,Mpdz,Mylk2,Ncs1,Pkp4,Prrt2,Ptprz1,Rgs7bp,Slc6a9,Slc8a1,Slc8a2,Stx1a,Tanc2	Ank2,Arhgef9,Cacna1c,Camk2n1,Dmd,Igsf9b,Itga8,Pkp4,Ptprz1,Rgs7bp,Slc8a2
growth cone	0.0015	1	Adgrl1,Cobl,Dlg3,Dpysl3,Dynlt1b,Fgf13,Flna,Map1b,Myh10,Myo9a,Ncam1,Ngef,Ptbp2,Ptprz1,Tnk2,Unc5c	n/a (just one condition)
vesicle membrane	0.0016	2	Abhd2,Adam8,Anxa1,Anxa3,Anxa4,Ap1s2,Ap2s1,Aqp5,Atp13a2,Atp6v0a1,B2m,Bace1,Cd38,Cemip,Clta,Dab2,Furin,Gpnmb,Grb2,H2-D1,H2-K1,H2-T23,Itpr3,Kdelr3,Lamp1,Lamp2,March1,Mctp1,Moxd1,Mpeg1,Msn,Myof,Necap2,Nos1,Nos2,Pi4k2a,Pla1a,Ptprs,Rab11fip5,Rab20,Rab27b,Rab31,Rab32,Rab7b,Rab8b,Scamp5,Sec16b,Sec61a1,Selp,Slc11a1,Snx5,Sparc,Stx3,Stxbp2,Tlr1,Tlr2,Tlr6,Tmed3,Trf,Trpm2,Vopp1,Was,Wfs1,Wls	Adam8,Anxa1,Anxa4,Ap1s2,Atp13a2,Atp6v0a1,Cd38,Cemip,Dab2,Gpnmb,Grb2,Lamp2,Moxd1,Mpeg1,Myof,Pi4k2a,Rab11fip5,Rab31,Rab7b,Rab8b,Selp,Slc11a1,Snx5,Tlr2,Wfs1
filopodium	0.0016	2	Acta2,Actg2,Antxr1,Arl4c,B4galt1,Baiap2,Cfl1,Cyfip1,Dmd,Enah,Fgf13,Iqgap2,Itga6,Itgav,Itgb1,Lcp1,Myo1g,Myo5a,Osbpl3,Pdpn,Ptprz1,Scimp,Shtn1,Slc9a3r1,Unc5c,Vcam1	No common gene
postsynaptic specialization	0.0017	2	Adgrl1,Ank2,Arhgap32,Arhgef2,Arhgef9,Cacna1c,Camk2g,Camk2n1,Cap2,Dlg3,Dmd,Dst,Erbb4,Gabra3,Igsf9b,Inpp4a,Itga8,Itpr1,Kcnd3,Map1a,Map1b,Mpdz,Mylk2,Ncs1,Pkp4,Prrt2,Ptprz1,Rgs7bp,Slc6a9,Slc8a1,Slc8a2,Stx1a,Tanc2	Ank2,Arhgef9,Cacna1c,Camk2n1,Dmd,Igsf9b,Itga8,Kcnd3,Pkp4,Ptprz1,Rgs7bp,Slc8a2
secretory vesicle	0.0018	2	1500015O10Rik,Abhd2,Adam10,Adam8,Anxa3,Arpc2,Atp6v0a1,Atp6v0c,Atp6v0d1,Bace1,Baiap2,Bdnf,Cadm1,Calr,Cd38,Cfp,Clip2,Cln3,Clta,Clu,Col1a1,Ctsh,Ece1,Edn1,F5,Hexa,Hexb,Igf1,Il1b,Itpr3,Lamp1,Lamp2,Lrp1,Lyz1,Lyz2,Madd,Mctp1,Moxd1,Msn,Myo5a,Napsa,Ncf2,Ngf,Nos1,Pi4k2a,Pla1a,Pla2g4a,Ppt1,Psen2,Ptprs,Rab11fip5,Rab27b,Rab3il1,Rab8b,Rnpep,Scamp5,Selp,Serpine1,Slc11a1,Sparc,Sphk1,Srgn,Stx3,Stxbp2,Tgfb1,Tgfb2,…	Adam8,Atp6v0a1,Atp6v0c,Cd38,Clu,Col1a1,Ctsh,Edn1,F5,Hexa,Hexb,Lamp2,Lrp1,Lyz1,Lyz2,Moxd1,Myo5a,Ncf2,Ngf,Pi4k2a,Rab11fip5,Rab3il1,Rab8b,Selp,Slc11a1,Sphk1,Tgfb1,Thbs1,Tmed9,Wfs1
catalytic complex	0.0019	1	Gmpr,Gng11,Naa20,Ndufa1,Ndufa12,Ndufa13,Ndufa2,Ndufa3,Ndufa5,Ndufa6,Ndufa8,Ndufb10,Ndufb11,Ndufb2,Ndufb5,Ndufb6,Ndufb7,Ndufc1,Ndufc2,Ndufs5,Ndufs7,Taf10,Uqcc3	n/a (just one condition)
proton-transporting V-type ATPase, V0 domain	0.0019	1	Atp6v0a1,Atp6v0b,Atp6v0c,Atp6v0d1,Atp6v0d2,Atp6v0e	n/a (just one condition)
extracellular organelle	0.0021	2	Actg1,Anpep,Anxa1,Anxa2,Cd47,Cd63,Cd86,Cd9,Clic1,Fn1,Icam1,Itga4,Lamp2,Qsox1,Rab29,Rap2b,Sdcbp,Serpine1,Slc11a2	Actg1,Anpep,Anxa1,Anxa2,Cd63,Clic1,Fn1,Lamp2,Rab29,Rap2b,Sdcbp
extrinsic component of cytoplasmic side of plasma membrane	0.0021	2	Cnr2,Cyth1,Esyt1,Fes,Fgr,Gna13,Gna15,Gngt2,Hck,Iqgap1,Kcnab2,Lyn,Mcf2l,Ptk2b,Rgs1,Shank3,Snx5,Stac2	Cnr2,Cyth1,Fes,Fgr,Gngt2,Hck,Lyn,Ptk2b,Stac2
costamere	0.0025	1	Ank2,Dmd,Pgm5,Svil,Vcl	n/a (just one condition)
protein complex involved in cell adhesion	0.0025	3	Cd80,Itga11,Itga2,Itga4,Itga5,Itga6,Itga8,Itga9,Itgam,Itgav,Itgax,Itgb1,Itgb2,Itgb4,Jam3,Lyn	No common gene
secretory granule	0.0026	2	1500015O10Rik,Abhd2,Adam8,Anxa3,Arpc2,Baiap2,Bdnf,Calr,Cd38,Cfp,Clip2,Clu,Col1a1,Ctsh,Ece1,Edn1,F5,Hexa,Hexb,Igf1,Il1b,Itpr3,Lamp1,Lamp2,Lrp1,Lyz1,Lyz2,Moxd1,Msn,Myo5a,Napsa,Ncf2,Nos1,Pla1a,Pla2g4a,Rab11fip5,Rab27b,Rnpep,Selp,Serpine1,Slc11a1,Sparc,Srgn,Stx3,Stxbp2,Tgfb1,Tgfb2,Thbs1,Thbs2,Tnf,Vwf	Adam8,Cd38,Clu,Col1a1,Ctsh,Edn1,F5,Hexa,Hexb,Lamp2,Lrp1,Lyz1,Lyz2,Moxd1,Myo5a,Ncf2,Rab11fip5,Selp,Slc11a1,Tgfb1,Thbs1
anchored component of membrane	0.003	1	Alpl,Bst1,Bst2,Car4,Cd14,Cntfr,Cp,Gpihbp1,Hyal2,Ly6a,Ly6c1,Ly6e,Nt5e,Rtn4rl2,Sema7a	n/a (just one condition)
basolateral plasma membrane	0.003	1	Abca1,Abcc3,Adam9,Anxa1,Anxa2,Aqp5,Arrb1,Arrb2,Atp2b1,B4galt1,C5ar1,Cadm1,Cd38,Cd44,Gm2a,Itga6,Itgb4,Kcnn4,Ldlrap1,Lrp1,Nod1,P2ry6,Pdgfb,Pdpn,Pianp,Plec,Slc39a14,Slc7a7,Slc7a8,St14,Tlr9,Trf	n/a (just one condition)
high-density lipoprotein particle	0.003	2	Apoa1,Apoa2,Apoc1,Apoe	Apoc1,Apoe
actomyosin	0.0031	1	Enah,Limch1,Myh10,Myh11,Myl9,Mylk,Pdlim3,Stx1a,Synpo2	n/a (just one condition)
extrinsic component of membrane	0.0036	2	Anxa1,Anxa2,Bcl2l11,Bst1,Cdh11,Cnr2,Cyth1,Esyt1,Fam105a,Fes,Fgr,Gfra1,Gna13,Gna15,Gngt2,Hck,Iqgap1,Kcnab2,Lyn,Mfge8,Ncf1,Nptx2,Olr1,Pik3cb,Pik3cd,Pik3cg,Pik3r3,Pik3r5,Ptk2b,Rgs1,S100a6,Snx1,Snx5,Socs3,Src,St14,Stac2,Trf,Wdr81,Wdr91,Zc3h12a	Anxa1,Anxa2,Bcl2l11,Bst1,Fam105a,Fes,Fgr,Gfra1,Gngt2,Hck,Iqgap1,Mfge8,Ncf1,Olr1,Pik3r5,Rgs1,Snx1,Snx5,Socs3,Stac2,Wdr91
autophagosome membrane	0.0036	1	5031414D18Rik,Atp13a2,Atp6ap2,Entpd4,Lamp1,Lamp2,Mcoln3,Tmem173,Vmp1,Wdr81	n/a (just one condition)
mitochondrial outer membrane translocase complex	0.0037	1	Tomm40,Tomm5,Tomm6	n/a (just one condition)
integrin complex	0.0039	5	Itga11,Itga2,Itga4,Itga5,Itga6,Itgam,Itgav,Itgax,Itgb2,Itgb4,Lyn	Itgb2
proton-transporting two-sector ATPase complex	0.0041	1	Atp6ap2,Atp6v0a1,Atp6v0b,Atp6v0c,Atp6v0d1,Atp6v0d2,Atp6v0e,Atp6v1a,Atp6v1b2,Atp6v1c1,Atp6v1e1	n/a (just one condition)
vacuolar proton-transporting V-type ATPase complex	0.0043	2	Atp6ap2,Atp6v0a1,Atp6v0b,Atp6v0c,Atp6v0d1,Atp6v0d2,Atp6v1c1	Atp6ap2,Atp6v0a1,Atp6v0c,Atp6v0d2,Atp6v1c1
NADPH oxidase complex	0.0043	3	Cyba,Cybb,Ncf1,Ncf2,Ncf4	Cybb,Ncf1,Ncf2,Ncf4
ruffle membrane	0.005	1	Abca7,Epha2,Eps8,Fgd2,Fgd5,Fgr,Ksr1,Lcp1,Plek,Sh2d3c	n/a (just one condition)
intrinsic component of endoplasmic reticulum membrane	0.005	2	Acer3,B2m,Calr,Cln3,Cyp2e1,Dhrs9,Dolk,Elovl1,Elovl5,Emc6,Ern1,Esyt1,Fam134b,Fitm2,Gpat4,H2-D1,H2-K1,H2-Q8,H2-T23,Itpr3,Pigs,Rnf180,Samd8,Sgms1,Slc27a2,Slc37a2,Tmem173,Wfs1	Cyp2e1,H2-D1,H2-K1,Itpr3,Tmem173
cortical actin cytoskeleton	0.0053	1	Actr2,Cap1,Cfl1,Cotl1,Hcls1,Lasp1,Myo1e,Myo1f,Pstpip1,Slc2a1,Wdr1	n/a (just one condition)
immunological synapse	0.0058	1	Alcam,Arhgdia,Atp2b1,Cd37,Cd53,Havcr2,Icam1,Lgals3,Myh9,Scimp	n/a (just one condition)
clathrin-coated vesicle	0.0061	1	Abcb4,Adam10,Ap2s1,Cemip,Clta,Dab2,Ece1,Edn1,Furin,Igf2r,Lrp1,Lyz1,Lyz2,Myo1e,Necap2,Rab8b,Rgs19,Vps18,Vwf	n/a (just one condition)
semaphorin receptor complex	0.0064	1	Plxna1,Plxna3,Plxna4,Plxnb2	n/a (just one condition)
L-type voltage-gated calcium channel complex	0.0066	1	Cacna1c,Cacna1d,Cacna2d1,Cacnb2	n/a (just one condition)
voltage-gated potassium channel complex	0.0069	2	Kcnab1,Kcnd3,Kcnh2,Kcnip1,Kcnip4,Kcnma1,Kcnmb1,Kcnq4,Kcns3,Stx1a	Kcnab1,Kcnd3,Kcnip1,Kcnip4,Kcnma1
chylomicron	0.0071	1	Apoa1,Apoa2,Apoe	n/a (just one condition)
microvillus	0.0071	3	Aqp5,Atp6v1a,Atp6v1b2,Atp6v1e1,Cd302,Cd44,Ceacam1,Ctsl,Fscn1,Hyal2,Iqgap2,Itgav,Lyz1,Lyz2,Msn,Myo1g,Myo7a,Pdgfa,Pdpn,Podxl,Rapgef3,Scarb1,Slc9a3r1,Vcam1	Lyz1,Lyz2,Myo7a
uropod	0.0075	1	Bst1,Myh9,Pip5k1c,Pstpip1,Scimp,Selplg	n/a (just one condition)
cytoplasmic side of plasma membrane	0.0075	2	Atp2b1,C2cd2l,Cnr2,Cyth1,Esyt1,Fes,Fgfr3,Fgr,Gm2a,Gna13,Gna15,Gngt2,Hck,Iqgap1,Kcnab2,Ldlrap1,Litaf,Lyn,Mcf2l,Ptk2b,Rasa3,Rgs1,Shank3,Snx5,Stac2	Cnr2,Cyth1,Fes,Fgr,Gngt2,Hck,Lyn,Ptk2b,Rasa3,Stac2
adherens junction	0.0076	1	Cdh6,Ctnna3,Efna5,Itgb1,Nexn,Pdlim3,Pdlim7,Pgm5,Pkp4,Tmem47,Tnk2,Vcl	n/a (just one condition)
glutamatergic synapse	0.0079	2	Actn1,Adgrl1,Apoe,Arhgef2,Atp2b4,Cacna1c,Cacna2d1,Camk4,Dgkb,Dlg3,Erbb4,Filip1,Flna,Fzd4,Gm7694,Gucy1a3,Gucy1b3,Itgb1,Kcnma1,Myh10,Ncam1,Ncs1,Ndrg2,Ngef,Ntrk3,Prrt2,Ptprd,Ptprz1,Rgs7bp,Scn2a1,Sparcl1,Stx1a,Tanc2,Tnik,Vamp1,Wnt5a	Apoe,Cacna1c,Gucy1a3,Gucy1b3,Kcnma1,Myh10,Ptprz1,Rgs7bp,Scn2a1,Tnik
extracellular vesicle	0.009	1	Actg1,Anpep,Anxa1,Anxa2,Cd47,Cd63,Cd86,Clic1,Fn1,Icam1,Itga4,Lamp2,Rap2b,Sdcbp,Slc11a2	n/a (just one condition)
intrinsic component of synaptic membrane	0.0093	2	Adgrl1,Atp2b4,Cacna1c,Cacna1d,Cacna2d1,Erbb4,Gabra3,Itgb1,Kcnd3,Kcnma1,Ncam1,Ntrk3,Prrt2,Ptprd,Ptprz1,Rgs7bp,Scn2a1,Slc6a9,Slc8a1,Slc8a2,Stx1a	Cacna1c,Kcnd3,Kcnma1,Ptprz1,Rgs7bp,Scn2a1,Slc8a2
Golgi stack	0.0093	3	Arap1,Asap2,B4galt1,B4galt2,B4galt5,B4galt6,Chsy1,Chsy3,Cln3,Csgalnact2,Furin,Fut10,Gal3st3,Gcnt1,Golim4,H2-D1,H2-K1,Lpcat2,Lyz1,Lyz2,Man2a1,Mgat4a,Nagpa,Nsf,Nucb2,Pcsk5,Plk3,Rab27b,Sorl1,St3gal1,Sulf1,Sulf2,Tmed3,Xylt1	No common gene
recycling endosome	0.0097	1	Abcg1,Atp11a,Bok,Cd22,Cln3,Ehd4,Fcgr2b,Ldlrap1,Mcoln2,Mctp1,Micall2,Myo5a,Plekhb2,Rab11fip5,Rab29,Rap2a,Rap2b,Scamp5,Slc11a2,Tbc1d14,Tnf,Tpp1,Trf	n/a (just one condition)
fascia adherens	0.0103	1	Actn1,Ctnna3,Dsp,Vcl	n/a (just one condition)
integral component of endoplasmic reticulum membrane	0.0104	2	Acer3,B2m,Calr,Cln3,Dhrs9,Dolk,Elovl1,Elovl5,Emc6,Ern1,Esyt1,Fam134b,Fitm2,Gpat4,H2-D1,H2-K1,H2-Q8,H2-T23,Itpr3,Pigs,Samd8,Sgms1,Slc27a2,Slc37a2,Tmem173,Wfs1	H2-D1,H2-K1,Itpr3,Tmem173
intrinsic component of organelle membrane	0.0123	2	Acer3,Armcx3,Atp13a2,Atp6v0a1,B2m,B4galnt1,Bak1,Bid,Calr,Ccdc109b,Cln3,Creb3l1,Cyp2e1,Dhrs9,Edem1,Elovl1,Entpd4,Ern1,Esyt1,Ext1,Fam134b,Furin,H2-D1,H2-K1,H2-T23,Hacd4,Itpr3,Lamp1,Lamp2,Lfng,Npc1,P2rx4,P2rx7,Pigs,Pqlc2,Ptprs,Qsox1,Rab27b,Rnf180,Rrbp1,Samd8,Scamp5,Sfxn3,Sgms2,Slc37a2,Slc8b1,Tmem173,Tram1,Vopp1,Wfs1,Wls,Zdhhc20	Acer3,Atp13a2,Atp6v0a1,Bid,Ccdc109b,Elovl1,Lamp2,Npc1,P2rx4,P2rx7,Pigs,Rnf180,Samd8,Slc37a2,Slc8b1,Wfs1
proton-transporting V-type ATPase, V1 domain	0.0124	1	Atp6ap1,Atp6v1a,Atp6v1b2,Atp6v1c1	n/a (just one condition)
secondary lysosome	0.0124	1	Adam8,Cln3,Fth1,Ftl1,Lamp1,Lamp2	n/a (just one condition)
rough endoplasmic reticulum lumen	0.0124	2	Chil3,Edn1,Lrpap1,Lyz1,Lyz2	Lyz1,Lyz2
microtubule	0.0125	1	Arhgef2,Bex4,Clmp,Dst,Dynlt1b,Eml1,Eml2,Fgf13,Klc3,Map1a,Map1b,Map6,Mtus2,Pbxip1,Rassf3,Slc8a1,Slc8a2,Svil,Synj2,Tube1	n/a (just one condition)
integral component of organelle membrane	0.0125	3	Acer3,Armcx3,Atp13a2,Atp6v0a1,B2m,B4galnt1,Bak1,Bid,Calr,Ccdc109b,Cln3,Cox11,Creb3l1,Dhrs9,Dnajc11,Edem1,Elovl1,Entpd4,Ern1,Esyt1,Ext1,Fam134b,Furin,H2-D1,H2-K1,H2-T23,Hacd4,Itpr3,Lamp1,Lamp2,Lfng,Minos1,Mpc2,Npc1,P2rx4,P2rx7,Pigs,Pqlc2,Ptprs,Qsox1,Rrbp1,Samd8,Scamp5,Sfxn3,Sgms2,Slc25a17,Slc37a2,Slc8b1,Smdt1,Tmem11,Tmem173,Tomm40,Tram1,Uqcc3,Vopp1,Wfs1,Wls,Zdhhc20	No common gene
plasma membrane raft	0.0127	3	Adcyap1r1,Coro1c,F2r,Fam198a,Hck,Hmox1,Itgam,Itgb2,Lrp4,Myof,Plpp2,Plvap,Ptch1,Ptgs2,Sele,Slc2a1,Src,Tgfbr1,Tgfbr2	Hck,Itgb2,Sele
vacuolar lumen	0.0132	1	Acp2,Cln5,Gba,Lamp2,Neu1,Plbd2,Pld3	n/a (just one condition)
brush border	0.0133	1	Actr3,Anpep,B4galt1,Coro2a,Ddi2,Diaph1,Eps8,Gna13,Itpr3,Lima1,Myh9,Myo1e,Pik3cb,Plec,Ralgds,Rgs19,Slc11a2,Slc9a3r1,Snx5	n/a (just one condition)
sarcoplasm	0.0133	1	Casq1,Dmpk,Gsn,Itpr1,Mef2c,Mrvi1,Rtn2,Sgcd	n/a (just one condition)
smooth muscle contractile fiber	0.0133	1	Acta2,Myh11,Npnt	n/a (just one condition)
synaptic membrane	0.014	2	Adgrl1,Ank2,Atp2b4,Cacna1c,Cacna1d,Cacna2d1,Cpe,Dmd,Erbb4,Gabra3,Igsf9b,Itga8,Itgb1,Itpr1,Kcnd3,Kcnma1,Nbea,Ncam1,Ntrk3,Prrt2,Ptprd,Ptprz1,Rgs7bp,Scn2a1,Slc6a9,Slc8a1,Slc8a2,Sspn,Stx1a,Syne1	Ank2,Cacna1c,Dmd,Igsf9b,Itga8,Kcnd3,Kcnma1,Ptprz1,Rgs7bp,Scn2a1,Slc8a2,Sspn
A band	0.014	1	Ank2,Dst,Myom1,Ppp1r12a,Ppp1r12b,Slmap	n/a (just one condition)
cytoplasmic vesicle membrane	0.0145	2	Abhd2,Adam8,Anxa1,Anxa3,Ap1s2,Ap2s1,Aqp5,Atp6v0a1,B2m,Bace1,Cd38,Cemip,Clta,Dab2,Furin,Gpnmb,H2-D1,H2-K1,H2-T23,Itpr3,Kdelr3,Lamp1,Lamp2,March1,Mctp1,Moxd1,Mpeg1,Msn,Myof,Necap2,Pi4k2a,Pla1a,Ptprs,Rab11fip5,Rab20,Rab27b,Rab31,Rab32,Rab7b,Rab8b,Scamp5,Sec16b,Sec61a1,Selp,Slc11a1,Snx5,Sparc,Stx3,Stxbp2,Tlr1,Tlr2,Tlr6,Tmed3,Trf,Trpm2,Vopp1,Wfs1,Wls	Adam8,Anxa1,Ap1s2,Atp6v0a1,Cd38,Cemip,Dab2,Gpnmb,Lamp2,Moxd1,Mpeg1,Myof,Pi4k2a,Rab11fip5,Rab31,Rab7b,Rab8b,Selp,Slc11a1,Snx5,Tlr2,Wfs1
trans-Golgi network	0.0147	2	Adam10,Arap1,Atp11a,Bace1,Bok,Chst2,Cln3,Cpd,Furin,Gba,Gcnt1,Grn,Gsap,Igf2r,Lamp2,M6pr,March1,Pi4k2a,Pld4,Plod3,Postn,Pqlc1,Rab29,Rab31,Rab32,Rab7b,Scamp5,Slc11a2,Tgfb2,Tgfbi,Tmem165,Wls	Arap1,Chst2,Cpd,Gba,Grn,Igf2r,Lamp2,Pi4k2a,Pqlc1,Rab29,Rab31,Rab7b
cytoplasmic side of membrane	0.0154	1	Atp2b1,C2cd2l,Cnr2,Cyth1,Esyt1,Fes,Fgr,Gm2a,Gna13,Gna15,Gngt2,Hck,Iqgap1,Kcnab2,Ldlrap1,Litaf,Lyn,Ptk2b,Ptpn1,Rasa3,Rgs1,Snx5,Stac2	n/a (just one condition)
tetraspanin-enriched microdomain	0.0156	1	Adam10,Pdpn,Samhd1,Scimp,Tspan14	n/a (just one condition)
lamellipodium membrane	0.0156	1	Cd44,Cfl1,Epha2,Pdpn,Piezo1,Plxnd1,Slc39a6	n/a (just one condition)
cell projection membrane	0.0157	1	Abca7,Adora2a,Car4,Ceacam1,Dagla,Epha2,Eps8,Fgd2,Fgd5,Fgr,Fscn1,Ksr1,Lcp1,Piezo1,Plek,Podxl,Rapgef3,Scarb1,Sh2d3c,Shank3	n/a (just one condition)
cluster of actin-based cell projections	0.0164	1	Actr3,Anpep,B4galt1,Ceacam16,Coro2a,Ddi2,Diaph1,Eps8,Gna13,Itpr3,Lima1,Mcoln3,Mpp1,Myh9,Myo1e,Myo7a,Pik3cb,Plec,Ralgds,Rgs19,Slc11a2,Slc9a3r1,Snx5,Zswim6	n/a (just one condition)
intrinsic component of presynaptic membrane	0.0168	1	Adgrl1,Atp2b4,Cacna1c,Cacna1d,Cacna2d1,Kcnma1,Ncam1,Rgs7bp,Scn2a1,Slc6a9	n/a (just one condition)
cation channel complex	0.0179	2	Cacna1c,Cacna1d,Cacna2d1,Cacnb2,Dlg3,Kcnab1,Kcnd3,Kcnh2,Kcnip1,Kcnip4,Kcnma1,Kcnmb1,Kcnq4,Kcns3,Pex5l,Scn2a1,Stx1a	Cacna1c,Cacnb2,Kcnab1,Kcnd3,Kcnip1,Kcnip4,Kcnma1,Scn2a1
clathrin-coated pit	0.0182	1	Ap1s2,Ap2s1,Arrb1,Arrb2,Cemip,Clta,Dab2,Lrp1,Lrp12,Sele,Sphk1,Trf	n/a (just one condition)
Golgi cisterna	0.0189	1	Asap2,B4galt2,Chsy1,Csgalnact2,Fut10,Gal3st3,Golim4,Pcsk5,Sorl1	n/a (just one condition)
early phagosome	0.02	3	Rab31,Syk,Tlr7,Tlr9,Unc93b1	Syk,Tlr9,Unc93b1
autolysosome	0.0203	1	Cln3,Fth1,Ftl1,Lamp1,Lamp2	n/a (just one condition)
podosome core	0.0209	1	Actr2,Actr3,Arpc2	n/a (just one condition)
leading edge membrane	0.0216	2	Abca7,Adora2a,Arpc2,Atp2b1,Atp6ap2,Cacna1d,Cd44,Cfl1,Coro1c,Dagla,Epha2,Eps8,Fgd2,Fgd5,Fgr,Itga5,Itgav,Ksr1,Lcp1,Mcoln3,Pdpn,Piezo1,Plek,Sh2d3c,Slc39a6,Src,Wls	Fgr,Lcp1,Plek
mast cell granule	0.0218	1	Anxa1,Btk,Cd300a,Lat2,Lyn,Milr1,Srgn	n/a (just one condition)
discoidal high-density lipoprotein particle	0.0223	1	Apoa1,Apoe	n/a (just one condition)
N-terminal protein acetyltransferase complex	0.0224	1	Naa20,Naa30,Naa50	n/a (just one condition)
endosome lumen	0.0227	1	Cd63,Ctss,Lrpap1,Ngf	n/a (just one condition)
integral component of vacuolar membrane	0.0229	1	Atp13a2,Entpd4,Lamp2,Npc1	n/a (just one condition)
lysosomal lumen	0.0229	2	Acp2,Epdr1,Gba,Lamp2,Neu1,Plbd2,Pld3	Acp2,Gba,Lamp2,Pld3
dendritic shaft	0.0236	1	Arhgef2,Cacna1c,Dlg3,Flna,Map1a,Rgs7bp,Slc8a1	n/a (just one condition)
mitochondrial proton-transporting ATP synthase complex	0.0243	1	Atp5e,Atp5h,Usmg5	n/a (just one condition)
myosin filament	0.0257	1	Actg2,Myh10,Myh11,Myom1	n/a (just one condition)
endoplasmic reticulum chaperone complex	0.0263	1	Dnajb11,Hyou1,Pdia4,Pdia6,Sdf2l1	n/a (just one condition)
extrinsic component of endosome membrane	0.0263	2	Anxa1,Snx1,Snx5,Wdr81,Wdr91	Anxa1,Snx1,Snx5,Wdr91
Golgi cisterna membrane	0.027	1	Asap2,B4galt2,Chsy1,Csgalnact2,Fut10,Gal3st3,Golim4	n/a (just one condition)
extrinsic component of plasma membrane	0.0271	1	Anxa1,Anxa2,Cnr2,Cyth1,Esyt1,Fes,Fgr,Gna13,Gna15,Gngt2,Hck,Iqgap1,Kcnab2,Lyn,Mfge8,Olr1,Ptk2b,Rgs1,Snx5,St14,Stac2,Trf	n/a (just one condition)
interstitial matrix	0.0283	2	Ccdc80,Col14a1,Egflam,Smoc2	Col14a1,Egflam,Smoc2
platelet alpha granule	0.0285	1	F5,Selp,Sparc,Thbs1,Thbs2	n/a (just one condition)
mitochondrial intermembrane space protein transporter complex	0.0315	1	Timm13,Timm9	n/a (just one condition)
dendritic tree	0.033	1	Apod,Arrb1,C4b,Camk2a,Clip2,Ctnnd2,Cx3cr1,Cybb,Dbn1,Dnm1,Ephb2,Fcgr2b,Gria4,Kif1a,Lama2,Lpar1,Lrp1,Lrp4,Mmp3,Ncf1,Nfasc,Nsg1,Prex1,Prss12,Ptch1,Reln,Slc4a10,Sorcs2,Tmem108	n/a (just one condition)
integral component of synaptic membrane	0.0331	1	Adgrl1,Atp2b4,Cacna1c,Cacna1d,Itgb1,Kcnd3,Kcnma1,Ncam1,Ptprz1,Scn2a1,Slc6a9,Slc8a1,Slc8a2	n/a (just one condition)
azurophil granule	0.0339	1	Hexa,Hexb,Nos1,Stx3,Stxbp2	n/a (just one condition)
caveola	0.0366	2	Bmpr1a,Cacna1c,Cav3,Coro1c,Efna5,F2r,Fam198a,Hck,Hmox1,Kcnd3,Kcnma1,Myof,Plpp2,Ptgs2,Sele,Slc2a1,Src,Tgfbr1	Tgfbr1
site of polarized growth	0.0414	1	3110043O21Rik,Arpc3,Arpc5,Basp1,Cfl1,Clu,Cotl1,Cpeb4,Ctsz,Cxcr4,Cyfip1,Eps8,Fkbp15,Hcls1,Iqgap1,Itga4,Lrp1,Pi4k2a,Prex1,Psen2,Ptk2b,Shtn1,Stx3,Tpm3,Trpv2	n/a (just one condition)
GABA-ergic synapse	0.0419	1	Arhgef9,Camk4,Erbb4,Gabra3,Gucy1a3,Igsf9b,Itpr1,Kcnd3	n/a (just one condition)
tertiary granule	0.0438	1	Adam8,Slc11a1,Stxbp2	n/a (just one condition)
postsynaptic membrane	0.044	1	Ank2,Cacna1c,Cacna2d1,Dmd,Igsf9b,Itgb1,Kcnd3,Kcnma1,Ncam1,Ptprz1,Rgs7bp,Slc6a9,Slc8a1,Slc8a2,Sspn,Syne1	n/a (just one condition)
collagen type I trimer	0.0454	1	Col1a1,Col1a2	n/a (just one condition)
